# Supplementary material for: SLAMseq reveals potential transfer of RNA from liver to kidney in the mouse
Source: Nat Commun. 2025 Aug 11;16:7413. doi: 10.1038/s41467-025-62688-9 (PMC12339719; doi:10.1038/s41467-025-62688-9)
Supplement: Supplementary file 6 — Source Data [file 41467_2025_62688_MOESM6_ESM.zip]

Archive with 226 entries (225 files):
- Source data/
- __MACOSX/._Source data
- Source data/FigS12e_data.csv
- Source data/FigS12d_data.csv
- Source data/Fig7b_data.csv
- __MACOSX/Source data/._Fig7b_data.csv
- Source data/Fig7c_data.csv
- __MACOSX/Source data/._Fig7c_data.csv
- Source data/FigS6b_data.csv
- Source data/FigS6c_data.csv
- Source data/FigS8g_data.csv
- Source data/FigS8f_data.csv
- Source data/FigS15b_data.csv
- Source data/FigS15c_data.csv
- Source data/TableS4_data_smallRNA.csv
- __MACOSX/Source data/._TableS4_data_smallRNA.csv
- Source data/Fig3a_data.csv
- __MACOSX/Source data/._Fig3a_data.csv
- Source data/FigS5f_data.csv
- Source data/FigS5g_data.csv
- __MACOSX/Source data/._FigS5g_data.csv
- Source data/FigS15h_data.csv
- Source data/Fig4f_data.csv
- __MACOSX/Source data/._Fig4f_data.csv
- Source data/FigS15i_data.csv
- Source data/Fig4g_data.csv
- __MACOSX/Source data/._Fig4g_data.csv
- Source data/Fig1d_uncropped.pdf
- __MACOSX/Source data/._Fig1d_uncropped.pdf
- Source data/FigS11a_data.csv
- Source data/FigS7e_data.csv
- __MACOSX/Source data/._FigS7e_data.csv
- Source data/FigS7d_data.csv
- Source data/Fig6e_data.csv
- __MACOSX/Source data/._Fig6e_data.csv
- Source data/Fig6d_data.csv
- __MACOSX/Source data/._Fig6d_data.csv
- Source data/FigS13b_data.csv
- Source data/FigS13c_data.csv
- __MACOSX/Source data/._FigS13c_data.csv
- Source data/FigS14e_data.csv
- Source data/FigS14d_data.csv
- Source data/Fig1b_data.csv
- __MACOSX/Source data/._Fig1b_data.csv
- Source data/FigS9a_data.csv
- Source data/Fig2f_data.csv
- __MACOSX/Source data/._Fig2f_data.csv
- Source data/Fig2g_data.csv
- __MACOSX/Source data/._Fig2g_data.csv
- Source data/FigS17a_data.csv
- Source data/Fig5a_data.csv
- __MACOSX/Source data/._Fig5a_data.csv
- Source data/Fig6b_data.csv
- __MACOSX/Source data/._Fig6b_data.csv
- Source data/Fig6c_data.csv
- __MACOSX/Source data/._Fig6c_data.csv
- Source data/FigS7b_data.csv
- __MACOSX/Source data/._FigS7b_data.csv
- Source data/FigS7c_data.csv
- __MACOSX/Source data/._FigS7c_data.csv
- Source data/FigS13e_data.csv
- Source data/Fig2j_data.csv
- __MACOSX/Source data/._Fig2j_data.csv
- Source data/FigS13d_data.csv
- Source data/TableS3_data_smallRNA.csv
- __MACOSX/Source data/._TableS3_data_smallRNA.csv
- Source data/FigS14b_data.csv
- Source data/FigS14c_data.csv
- Source data/FigS7h_data.csv
- Source data/FigS17f_data.csv
- Source data/Fig6h_data.csv
- __MACOSX/Source data/._Fig6h_data.csv
- Source data/FigS17g_data.csv
- Source data/Fig6i_data.csv
- __MACOSX/Source data/._Fig6i_data.csv
- Source data/FigS10a_data.csv
- Source data/FigS4f_data.csv
- __MACOSX/Source data/._FigS4f_data.csv
- Source data/FigS4g_data.csv
- __MACOSX/Source data/._FigS4g_data.csv
- Source data/Fig5f_data.csv
- __MACOSX/Source data/._Fig5f_data.csv
- Source data/Fig5g_data.csv
- __MACOSX/Source data/._Fig5g_data.csv
- Source data/FigS12b_data.csv
- Source data/FigS12c_data.csv
- Source data/FigS6d_data.csv
- Source data/Fig7e_data.csv
- __MACOSX/Source data/._Fig7e_data.csv
- Source data/Fig7d_data.csv
- __MACOSX/Source data/._Fig7d_data.csv
- Source data/FigS8a_data.csv
- Source data/FigS4a_data.html
- __MACOSX/Source data/._FigS4a_data.html
- Source data/FigS15e_data.csv
- Source data/FigS15d_data.csv
- Source data/FigS16a_data.csv
- __MACOSX/Source data/._FigS16a_data.csv
- Source data/FigS5a_data.csv
- Source data/FigS11f_data.csv
- __MACOSX/Source data/._FigS11f_data.csv
- Source data/FigS11g_data.csv
- __MACOSX/Source data/._FigS11g_data.csv
- Source data/Fig2e_data.csv
- __MACOSX/Source data/._Fig2e_data.csv
- Source data/Fig2d_data.csv
- __MACOSX/Source data/._Fig2d_data.csv
- Source data/FigS17b_data.csv
- Source data/FigS17c_data.csv
- Source data/Fig5b_data.csv
- __MACOSX/Source data/._Fig5b_data.csv
- Source data/Fig5c_data.csv
- __MACOSX/Source data/._Fig5c_data.csv
- Source data/FigS7f_data.csv
- __MACOSX/Source data/._FigS7f_data.csv
- Source data/FigS7g_data.csv
- Source data/Fig6f_data.csv
- __MACOSX/Source data/._Fig6f_data.csv
- Source data/Fig6g_data.csv
- __MACOSX/Source data/._Fig6g_data.csv
- Source data/FigS13a_data.csv
- Source data/Fig5h_data.csv
- __MACOSX/Source data/._Fig5h_data.csv
- Source data/FigS14f_data.csv
- Source data/Fig3b_data.csv
- __MACOSX/Source data/._Fig3b_data.csv
- Source data/Fig3c_data.csv
- __MACOSX/Source data/._Fig3c_data.csv
- Source data/FigS5e_data.csv
- Source data/FigS5d_data.csv
- __MACOSX/Source data/._FigS5d_data.csv
- Source data/Fig4e_data.csv
- __MACOSX/Source data/._Fig4e_data.csv
- Source data/FigS15k_data.csv
- Source data/Fig4d_data.csv
- __MACOSX/Source data/._Fig4d_data.csv
- Source data/FigS15j_data.csv
- Source data/FigS11b_data.csv
- Source data/FigS11c_data.csv
- __MACOSX/Source data/._FigS11c_data.csv
- Source data/Fig7a_data.csv
- __MACOSX/Source data/._Fig7a_data.csv
- Source data/FigS6a_data.csv
- Source data/Fig2a_uncropped.pdf
- __MACOSX/Source data/._Fig2a_uncropped.pdf
- Source data/FigS8d_data.csv
- Source data/FigS8e_data.csv
- Source data/FigS11h_data.csv
- __MACOSX/Source data/._FigS11h_data.csv
- Source data/FigS11i_data.csv
- __MACOSX/Source data/._FigS11i_data.csv
- Source data/FigS15a_data.csv
- Source data/Table2_data_smallRNA.csv
- __MACOSX/Source data/._Table2_data_smallRNA.csv
- Source data/FigS16b_data.csv
- __MACOSX/Source data/._FigS16b_data.csv
- Source data/TableS3_data_mRNA.csv
- __MACOSX/Source data/._TableS3_data_mRNA.csv
- Source data/Fig3e_data.csv
- __MACOSX/Source data/._Fig3e_data.csv
- Source data/Fig3d_data.csv
- __MACOSX/Source data/._Fig3d_data.csv
- Source data/FigS15l_data.csv
- Source data/Fig4c_data.csv
- __MACOSX/Source data/._Fig4c_data.csv
- Source data/FigS5b_data.csv
- Source data/FigS5c_data.csv
- __MACOSX/Source data/._FigS5c_data.csv
- Source data/FigS8h_data.csv
- Source data/FigS11e_data.csv
- Source data/FigS11d_data.csv
- Source data/FigS12a_data.csv
- __MACOSX/Source data/._FigS12a_data.csv
- Source data/FigS4bc_data.html
- __MACOSX/Source data/._FigS4bc_data.html
- Source data/Fig7f_data.csv
- __MACOSX/Source data/._Fig7f_data.csv
- Source data/Fig7g_data.csv
- __MACOSX/Source data/._Fig7g_data.csv
- Source data/FigS8c_data.csv
- Source data/FigS8b_data.csv
- Source data/FigS5h_data.csv
- __MACOSX/Source data/._FigS5h_data.csv
- Source data/Fig4h_data.csv
- __MACOSX/Source data/._Fig4h_data.csv
- Source data/FigS15f_data.csv
- Source data/FigS15g_data.csv
- Source data/Table1_data_smallRNA.csv
- __MACOSX/Source data/._Table1_data_smallRNA.csv
- Source data/Table1_data_mRNA.csv
- __MACOSX/Source data/._Table1_data_mRNA.csv
- Source data/Fig2b_data.csv
- __MACOSX/Source data/._Fig2b_data.csv
- Source data/Fig2c_data.csv
- __MACOSX/Source data/._Fig2c_data.csv
- Source data/FigS17e_data.csv
- Source data/FigS17d_data.csv
- Source data/FigS4e_data.csv
- __MACOSX/Source data/._FigS4e_data.csv
- Source data/FigS4d_data.csv
- __MACOSX/Source data/._FigS4d_data.csv
- Source data/Table2_data_mRNA.csv
- __MACOSX/Source data/._Table2_data_mRNA.csv
- Source data/Fig5e_data.csv
- __MACOSX/Source data/._Fig5e_data.csv
- Source data/Fig5d_data.csv
- __MACOSX/Source data/._Fig5d_data.csv
- Source data/Fig6a_data.csv
- __MACOSX/Source data/._Fig6a_data.csv
- Source data/FigS3a_uncropped.pdf
- __MACOSX/Source data/._FigS3a_uncropped.pdf
- Source data/FigS7a_data.csv
- Source data/Fig2h_data.csv
- __MACOSX/Source data/._Fig2h_data.csv
- Source data/Fig2i_data.csv
- __MACOSX/Source data/._Fig2i_data.csv
- Source data/FigS14a_data.csv
- __MACOSX/Source data/._FigS14a_data.csv
- Source data/FigS2b_uncropped.pdf
- __MACOSX/Source data/._FigS2b_uncropped.pdf
- Source data/TableS4_data_mRNA.csv
- __MACOSX/Source data/._TableS4_data_mRNA.csv
- Source data/Fig1a_uncropped.pdf
- __MACOSX/Source data/._Fig1a_uncropped.pdf
- Source data/FigS10h_data.csv
- Source data/FigS10i_data.csv
