# Supplementary material for: SLAMseq reveals potential transfer of RNA from liver to kidney in the mouse
Source: Nat Commun. 2025 Aug 11;16:7413. doi: 10.1038/s41467-025-62688-9 (PMC12339719; doi:10.1038/s41467-025-62688-9)
Supplement: Supplementary file 6 — Source Data [file 41467_2025_62688_MOESM6_ESM.zip › Source data/FigS12e_data.csv]

class	perc	lower_norm	upper_norm	lower_perc	upper_perc
genome	0.615281452752909	0.609669175836647	0.621080688239615	0.60923291983595	0.621220325839109
lncRNA	0.626641651031895	0.584470022483381	0.668302960631065	0.585365853658537	0.669745956715187
miRNA	0.669805194805195	0.653262943181472	0.687241602273073	0.651315198097926	0.686363636363636
pctranscripts	0.644736842105263	0.620117003648771	0.66955058637893	0.619806094182826	0.669667590027701
rRNA	0.832923832923833	0.796523506552375	0.869614085585217	0.796068796068796	0.86977886977887
tRNA	0.936660268714012	0.922307959747153	0.951580715876647	0.920345489443378	0.950095969289827
unmapped	0.365554553651939	0.353105695852006	0.378313600811655	0.352394121744059	0.377813272304634
