# Supplementary material for: SLAMseq reveals potential transfer of RNA from liver to kidney in the mouse
Source: Nat Commun. 2025 Aug 11;16:7413. doi: 10.1038/s41467-025-62688-9 (PMC12339719; doi:10.1038/s41467-025-62688-9)
Supplement: Supplementary file 6 — Source Data [file 41467_2025_62688_MOESM6_ESM.zip › Source data/FigS12d_data.csv]

tissue	group_pos	group_neg	gene_name	cR_pos	cR_neg	cpm_pos	cpm_neg	pval	fdr	sig	delta	delta_sign	labelled
liver	Labelled in injury	Cre -ve	Mus musculus (house mouse) mmu-miR-122-5p	0.00916061466666666	0.000954056881593548	175428	196675.4	8.3809147196338e-09	1.25516522801104e-07	yes	0.00820655778507311	pos	yes
liver	Labelled in injury	Cre -ve	18_TGGAGTGTGACAATGGTGTTTGT	0.006641047	0.0012798364	75769.5	75789.6	5.38072921447398e-10	2.38670420861844e-08	yes	0.0053612106	pos	yes
liver	Labelled in injury	Cre -ve	MU069435.1_TCGCTGCGATCTATTGAAAGTCAGCCCTCGACACAAGGGTTTGT	0.000623175588538252	0.000489418597411162	39442.5	43964.2	0.0894109298559989	0.133435068823783	no	0.00013375699112709	pos	no
liver	Labelled in injury	Cre -ve	18_TGGAGTGTGACAATGGTGTTTGA	0.00203325733333333	0.000706691715708838	28131.1666666667	41562.6	5.41037428406586e-07	3.36554742059635e-06	yes	0.00132656561762449	pos	yes
liver	Labelled in injury	Cre -ve	Mus musculus tRNA-Gly (GCC) (tRNA-Gly-GCC-1 1 to 9, tRNA-Gly-GCC-2 1 to 8)	0.00505725916666666	0.00109984694172384	15440	15326.4	1.75174215338835e-07	1.3040747141891e-06	yes	0.00395741222494282	pos	yes
liver	Labelled in injury	Cre -ve	>ENSMUST00000018315.10|ENSMUSG00000018171.10|OTTMUSG00000001205.2|OTTMUST00000002400.1|Vmp1-201|Vmp1|2787|UTR5:1-123|CDS:124-1344|UTR3:1345-2787|	0.0172624805	0.0016834044	32818.3333333333	16025.2	1.22346602656081e-07	9.55504448964366e-07	yes	0.0155790761	pos	yes
liver	Labelled in injury	Cre -ve	Mus musculus (house mouse) mmu-let-7f-5p	0.00666070183333333	0.000801748313290852	20608.8333333333	21010.4	1.40432899648221e-09	3.80364002664224e-08	yes	0.00585895352004248	pos	yes
liver	Labelled in injury	Cre -ve	Mus musculus (house mouse) mmu-let-7g-5p	0.00389240033333333	0.00072812860167606	19931.1666666667	23488.2	2.01534638334973e-09	4.75099249260038e-08	yes	0.00316427173165727	pos	yes
liver	Labelled in injury	Cre -ve	Mus musculus (house mouse) mmu-let-7a-5p	0.00718073583333333	0.00104157026577473	14821.5	16256.6	1.64938295440315e-08	2.03850922422836e-07	yes	0.0061391655675586	pos	yes
liver	Labelled in injury	Cre -ve	9_CTCGCTGCGATCTATTGAAAGTCAGCCCTCGACACAAGGGTTTGT	0.00112114234271328	0.000603128638371182	14510.3333333333	21137	8.23555422826806e-05	0.000234538266948216	yes	0.000518013704342098	pos	yes
liver	Labelled in injury	Cre -ve	Mus musculus (house mouse) mmu-miR-21a-5p	0.00417908783333333	0.000736518286330566	16915	12609.8	7.64177635951469e-07	4.49316448647745e-06	yes	0.00344256954700276	pos	yes
liver	Labelled in injury	Cre -ve	MU069435.1_GCTGCGATCTATTGAAAGTCAGCCCTCGACACAAGGGTTTGT	0.000602902434942895	0.000489211916887718	13413	15449.2	0.118915818294091	0.173203474471828	no	0.000113690518055177	pos	no
liver	Labelled in injury	Cre -ve	Mus musculus (house mouse) mmu-let-7c-5p	0.00445774033333333	0.00116739840050442	9951.83333333333	11601.2	1.34609131975106e-10	1.45247534039415e-08	yes	0.00329034193282891	pos	yes
liver	Labelled in injury	Cre -ve	Mus musculus (house mouse) mmu-miR-26a-5p	0.00526663766666666	0.00091721071968821	8045	8915.4	4.5784937496578e-10	2.29069228637695e-08	yes	0.00434942694697845	pos	yes
liver	Labelled in injury	Cre -ve	Mus musculus tRNA-Glu (CTC) (tRNA-Glu-CTC-1 1 to 9)	0.005821869	0.0015830544	3581.16666666667	3594.6	3.73233474425423e-07	2.41180818753078e-06	yes	0.0042388146	pos	yes
liver	Labelled in injury	Cre -ve	Mus musculus long noncoding RNA near Ppara (Lncppara)	0.00327237616666666	0.0016913972	6687.5	7611.4	2.48492239299602e-09	5.44678696859405e-08	yes	0.00158097896666666	pos	yes
liver	Labelled in injury	Cre -ve	19_CACCCTGATGAACTGAATACCGCCCCAGTCTGATAGCTGTGGAGAAAGGTATTTTCTGAGT	0.00595745333333333	0.000661602933058994	5732.83333333333	5946	2.46254957573711e-10	1.84401506465491e-08	yes	0.00529585040027434	pos	yes
liver	Labelled in injury	Cre -ve	MU069435.1_CGCTGCGATCTATTGAAAGTCAGCCCTCGACACAAGGGTTTGT	0.00082449341433029	0.00055098636515979	6227.33333333333	6548.8	0.00389946400035339	0.00791709357647508	yes	0.0002735070491705	pos	yes
liver	Labelled in injury	Cre -ve	16_GTGAAATGATGGCAAATCATCTTTCGGGACTGACCTGAAATGAAGAGAATACTCTTGCTGATC	0.0058353025	0.00067825248201773	5425.66666666667	4117	2.87366054596539e-11	5.22595696430563e-09	yes	0.00515705001798227	pos	yes
liver	Labelled in injury	Cre -ve	Mus musculus tRNA-Gly (GCC) (tRNA-Gly-GCC-2-1, tRNA-Gly-GCC-3-1, tRNA-Gly-GCC-4-1, tRNA-Gly-GCC-5-1)	0.00568490699999999	0.000940015071734	3782.66666666667	5048.2	7.17647498256359e-08	6.09043510186897e-07	yes	0.00474489192826599	pos	yes
liver	Labelled in injury	Cre -ve	19_CTTAATGATGAACAATGTAAATGACAAGCATATGGCTGAGTTGCAATGATGTCATCTTACTACTGAAA	0.003486886	0.000652900310847382	5194.83333333333	4992.2	3.86981284257763e-10	2.29069228637695e-08	yes	0.00283398568915262	pos	yes
liver	Labelled in injury	Cre -ve	1_TGCTATGATGAAGGCTATGTTGGTAGGGACAACTGAGCTTGTTGATGAATACCAACGATTCTGATG	0.00433479399999999	0.000633198459316094	4754	4259.8	2.95935191379773e-10	1.98276578224448e-08	yes	0.0037015955406839	pos	yes
liver	Labelled in injury	Cre -ve	Mus musculus (mouse) mitochondrially encoded 16S rRNA (ENSMUSG00000064339.1)	0.00173497433333333	0.000449452438001116	4267.33333333333	5649.8	2.0909097434989e-05	7.33258430709118e-05	yes	0.00128552189533221	pos	yes
liver	Labelled in injury	Cre -ve	Mus musculus (house mouse) mmu-miR-122b-3p	0.00140421933333333	0.000729855210658402	4894.5	5832.2	3.16889995271657e-06	1.46159769558268e-05	yes	0.000674364122674928	pos	yes
liver	Labelled in injury	Cre -ve	Mus musculus (house mouse) mmu-miR-22-3p	0.019323816	0.0030630308	5323	6352	1.27343450091739e-10	1.45247534039415e-08	yes	0.0162607852	pos	yes
liver	Labelled in injury	Cre -ve	1_AGCCCATGATGGTATGAGAGTAGTGGACAGAAGGGATTTCTGAAAAACACTTTTCTGAGG	0.000723739468891388	0.000445324874621536	3572.5	3678	0.00225901507500063	0.00480087844820669	yes	0.000278414594269852	pos	yes
liver	Labelled in injury	Cre -ve	11_TGCTGTGATGAGATGACTAAGTAGGAAGTGCCGTCAGAGTCGATAACTGACGATAACTGCTCCTGGCTGACT	0.0081371745	0.000821303383532776	3711.66666666667	2913	1.63339942493022e-09	4.24350503660444e-08	yes	0.00731587111646722	pos	yes
liver	Labelled in injury	Cre -ve	16_TGAAATGATGGCAAATCATCTTTCGGGACTGACCTGAAATGAAGAGAATACTCTTGCTGATC	0.00284130733333333	0.000593837577794252	3555.33333333333	3496.4	2.26030445354466e-10	1.79835473085147e-08	yes	0.00224746975553908	pos	yes
liver	Labelled in injury	Cre -ve	1_TGTAAACATCCTCGACTGGAAGCT	0.0143156363333333	0.0019072944	3994	5617.4	1.16030866983313e-09	3.43505334115715e-08	yes	0.0124083419333333	pos	yes
liver	Labelled in injury	Cre -ve	18_TGGAGTGTGACAATGGTGTTTGTT	0.0079232395	0.0025316784	3013.33333333333	2830.2	1.27919169841901e-08	1.6962614917577e-07	yes	0.0053915611	pos	yes
liver	Labelled in injury	Cre -ve	Mus musculus (house mouse) mmu-miR-143-3p	0.000711922386748575	0.000540795550775552	5243	3831.2	0.0273552751735414	0.046472515398328	yes	0.000171126835973023	pos	yes
liver	Labelled in injury	Cre -ve	MT_TGAATCTGACAACAGGAAATAAACCTCCTTATTCACCCCA	0.0013846258519718	0.000575963934795602	2835.83333333333	3926.4	7.39641315199057e-05	0.000215460730949291	yes	0.000808661917176198	pos	yes
liver	Labelled in injury	Cre -ve	1_ATACATGATGATCTCACACAACTTGAACTCTCTCACTGATTACTTGATGATAGTAAAAGATCTGATG	0.00334930266666666	0.000701129166807388	3280	3914.4	1.23106353814148e-08	1.64962514110958e-07	yes	0.00264817349985927	pos	yes
liver	Labelled in injury	Cre -ve	1_TACCATGATGATAACATAGTTCAGCAGACTTAACTCTGATGAACAATCATGTCTTTCGCTCCTATCTGATG	0.00228580716666666	0.000684695546451312	3287.5	3756.4	1.96537121540749e-08	2.27447050655794e-07	yes	0.00160111162021535	pos	yes
liver	Labelled in injury	Cre -ve	9_GTAAATGATGAGATTCCATTGGTCCGTGTTTCTGAACTACATGATTTTCCTTGGCTATTCTGATA	0.00310735166666666	0.000609264662955024	3452.83333333333	3869	1.37866451703605e-08	1.77276760624938e-07	yes	0.00249808700371164	pos	yes
liver	Labelled in injury	Cre -ve	Mus musculus tRNA Lys CUU	0.003993807	0.000633166564571662	1909	2864.2	4.68187361004481e-07	2.95050747801339e-06	yes	0.00336064043542834	pos	yes
liver	Labelled in injury	Cre -ve	10_GTACATGATGAAAACAGTCTCCCTCTTCTGAATCTCGCTGAGGAAACTGCACGTCACCCTCCTGAAA	0.00266278966666666	0.000924605526302718	2720.5	3020.8	1.81631496723013e-07	1.32883273177239e-06	yes	0.00173818414036394	pos	yes
liver	Labelled in injury	Cre -ve	Mus musculus Mir17 host gene (Mir17hg)	0.00888067166666666	0.00150071476375671	2975	4151.6	5.94778805703949e-12	2.52384473220376e-09	yes	0.00737995690290995	pos	yes
liver	Labelled in injury	Cre -ve	Mus musculus (house mouse) tRNA-Glu	0.00723074483333333	0.0025078152	1552.33333333333	1693	9.58860242554514e-07	5.3772206553828e-06	yes	0.00472292963333333	pos	yes
liver	Labelled in injury	Cre -ve	Mus musculus (house mouse) tRNA	0.0138489933333333	0.0013276294	1730.5	719.4	2.22197032259504e-08	2.43842087988231e-07	yes	0.0125213639333333	pos	yes
liver	Labelled in injury	Cre -ve	8_TGGAATGATGACATTCTCCGGAATCGCTGTACTGACTTGATGAAAGTACTTTTGAACCCTTTTCCATCTGATG	0.0065817865	0.000868930741476454	2207.33333333333	2131.2	4.3147843410497e-10	2.29069228637695e-08	yes	0.00571285575852355	pos	yes
liver	Labelled in injury	Cre -ve	>ENSMUST00000030127.13|ENSMUSG00000028420.14|OTTMUSG00000007005.3|OTTMUST00000016196.1|Tmem38b-201|Tmem38b|2862|UTR5:1-64|CDS:65-943|UTR3:944-2862|	0.00413729733333333	0.00112653288739154	3972	3036.6	8.37175160504007e-09	1.25516522801104e-07	yes	0.00301076444594179	pos	yes
liver	Labelled in injury	Cre -ve	Mus musculus (house mouse) mmu-miR-125a-5p	0.00448506666666666	0.00081293738762239	2679.66666666667	2722.6	5.83849350054736e-08	5.16139043485888e-07	yes	0.00367212927904427	pos	yes
liver	Labelled in injury	Cre -ve	9_TGAGGTAGTAGTTTGTACAGTTT	0.00309332783333333	0.0020839496	2569.33333333333	2811.4	0.00013736676483395	0.000371269408988574	yes	0.00100937823333333	pos	yes
liver	Labelled in injury	Cre -ve	Mus musculus (house mouse) mmu-miR-30a-5p	0.00178426383333333	0.000700883887753038	2566.83333333333	2504.6	7.55114131722104e-05	0.000218662941396958	yes	0.00108337994558029	pos	yes
liver	Labelled in injury	Cre -ve	18_TGAGATGAAGCACTGTAGCTCT	0.0012559715	0.00101473212002949	3058.16666666667	2359.6	0.0330343211759324	0.0550427890797931	no	0.00024123937997051	pos	no
liver	Labelled in injury	Cre -ve	Mus musculus tRNA-Val (CAC) (tRNA-Val-CAC-2-1, tRNA-Val-CAC-4-1)	0.00771331366666666	0.0030982408	1089.16666666667	1062.2	7.48956628527284e-05	0.000217676207332245	yes	0.00461507286666666	pos	yes
liver	Labelled in injury	Cre -ve	10_GCCTGTCTGAGCGTCGCT	0.00288627683333333	0.00133883840448359	1092.33333333333	814.2	0.00555359775117914	0.0109269396248084	yes	0.00154743842884974	pos	yes
liver	Labelled in injury	Cre -ve	19_TGTAACAGCAACTCCATGTGGAA	0.0111070985	0.00102929015368944	2436.33333333333	2773.6	4.15036260742154e-09	8.00516908976912e-08	yes	0.0100778083463106	pos	yes
liver	Labelled in injury	Cre -ve	NA_TCCTCCCGGGGCTACGCCTGTCTGAGCGTCGCT	0.000860113838762493	0.000708494187637292	1531	2927.8	0.150718887807275	0.213420627562471	no	0.000151619651125201	pos	no
liver	Labelled in injury	Cre -ve	Mus musculus (house mouse) mmu-let-7d-5p	0.006805315	0.00096522111901869	1780	1850	5.80328609301888e-09	9.85011092855072e-08	yes	0.00584009388098131	pos	yes
liver	Labelled in injury	Cre -ve	10_CCACCATGATGACGGAAATTCTTCACTTTGACCTGATGTCTGTTGAAGAAACTCAGTGTCTGAGA	0.0108836061666667	0.00130525389347482	1584	1843.6	1.36918335308168e-10	1.45247534039415e-08	yes	0.00957835227319184	pos	yes
liver	Labelled in injury	Cre -ve	Mus musculus (house mouse) mmu-miR-194-5p	0.00314433416666666	0.000634762727727106	2535.33333333333	3066.2	2.5672208807199e-09	5.44678696859405e-08	yes	0.00250957143893955	pos	yes
liver	Labelled in injury	Cre -ve	18_GGAGTGTGACAATGGTGTTTGT	0.00613815633333333	0.00130058548252517	1503.66666666667	1435.6	6.73534578460021e-09	1.08532850427798e-07	yes	0.00483757085080816	pos	yes
liver	Labelled in injury	Cre -ve	1_TGTAAACATCCTCGACTGGAAGC	0.0063454825	0.00127196419791711	1975.66666666667	2311	9.4872725553209e-07	5.34393715173606e-06	yes	0.00507351830208289	pos	yes
liver	Labelled in injury	Cre -ve	Mus musculus (house mouse) mmu-miR-125b-5p	0.00466061033333333	0.00106692576899843	2272.5	2631.8	4.8835020569369e-09	8.88099731211525e-08	yes	0.0035936845643349	pos	yes
liver	Labelled in injury	Cre -ve	Mus musculus (mouse) mitochondrially encoded tRNA histidine (ENSMUSG00000064364.1)	0.0272766588333333	0.0019710994	1499.66666666667	148	1.90072052836623e-05	6.77763930703141e-05	yes	0.0253055594333333	pos	yes
liver	Labelled in injury	Cre -ve	Mus musculus (house mouse) mmu-let-7b-5p	0.007655139	0.0014345216	1870	2346	2.96021048808943e-09	6.07798056667394e-08	yes	0.0062206174	pos	yes
liver	Labelled in injury	Cre -ve	Mus musculus (house mouse) mmu-miR-29c-3p	0.0049199205	0.000898062103329852	2584.16666666667	2856	9.75059183539285e-10	3.14370794654429e-08	yes	0.00402185839667015	pos	yes
liver	Labelled in injury	Cre -ve	11_TGCAATGATGATGAAACTAGAAAAAAAAGGAAGTGCCGTCCGATGCGACAACTGACGACATCCCTAGTTAGCTGACT	0.00603850083333333	0.000714763310717398	1738.33333333333	1429.6	1.77242831200243e-09	4.33904084842132e-08	yes	0.00532373752261593	pos	yes
liver	Labelled in injury	Cre -ve	18_TTGCTGTGATGACTATCTTAGGACACCTTTGGATTAACCGTGAAATCAAACAAGTGCTGAGCAA	0.0115696121666667	0.00106338157118409	1665.5	1728.6	4.06591247710544e-10	2.29069228637695e-08	yes	0.0105062305954826	pos	yes
liver	Labelled in injury	Cre -ve	Mus musculus (house mouse) mmu-miR-192-5p	0.00458318216666666	0.000779464265857368	2033.16666666667	2533.4	6.8327200124821e-10	2.80582341157733e-08	yes	0.00380371790080929	pos	yes
liver	Labelled in injury	Cre -ve	4_GGTCCATGATGAAACCCATTATCAGTGGACATCTATGGATGAGAAATGCGGATATGGGACTGAGA	0.00454007016666666	0.000538638667438962	1537.5	1316.4	5.74475835154895e-09	9.85011092855072e-08	yes	0.0040014314992277	pos	yes
liver	Labelled in injury	Cre -ve	4_GGTCGATGATGAGAGCTTTGTTCTGAGC	0.000668604687637642	0.000599453365694288	1614.16666666667	2231.8	0.462124236968687	0.54370069654449	no	6.91513219433536e-05	pos	no
liver	Labelled in injury	Cre -ve	Mus musculus tRNA-Gly (GCC) (tRNA-Gly-GCC-1 1 to 3, tRNA-Gly-GCC-2 1 to 3, tRNA-Gly-GCC-3 1 to 3)	0.0111360431666667	0.00101917667157504	866.666666666667	251.2	1.05209357397077e-06	5.78782858691655e-06	yes	0.0101168664950916	pos	yes
liver	Labelled in injury	Cre -ve	18_TTGCTGTGATGACTATCTTAGGACACCTTTGGATTAACCGTGAAATCAAACAAGTGCTGAGCA	0.00272987616666666	0.000613105412879726	1475.5	1634	7.41131401743129e-07	4.40869287111684e-06	yes	0.00211677075378693	pos	yes
liver	Labelled in injury	Cre -ve	18_TGGAGTGTGACAATGGTGTTTGTTT	0.0122338335	0.0038751674	1280.33333333333	1053.6	1.76933675265389e-07	1.30951493379558e-06	yes	0.0083586661	pos	yes
liver	Labelled in injury	Cre -ve	Mus musculus (house mouse) mmu-miR-30b-5p	0.00935682366666666	0.00154596370435971	1773.33333333333	2407.6	9.51740573845267e-09	1.36130983202812e-07	yes	0.00781085996230695	pos	yes
liver	Labelled in injury	Cre -ve	Mus musculus (house mouse) mmu-miR-24-3p	0.00297503116666666	0.000755673109747394	1939	1537.4	1.86575326931588e-05	6.68918887057438e-05	yes	0.00221935805691927	pos	yes
liver	Labelled in injury	Cre -ve	9_TGAGGTAGTAGTTTGTACAGTTA	0.00118449131909553	0.000482529640884736	1639.83333333333	2059.6	0.000163065912517442	0.000432464388822299	yes	0.000701961678210794	pos	yes
liver	Labelled in injury	Cre -ve	1_ATACCATGATGATAACATAGTTCAGCAGACTTAACTCTGATGAACAATCATGTCTTTCGCTCCTATCTGATG	0.0143792566666667	0.00142875060899472	1429	1145.2	1.00172653166104e-09	3.14370794654429e-08	yes	0.0129505060576719	pos	yes
liver	Labelled in injury	Cre -ve	3_GGTCAATGATGTGTTGGCATGTATTATCTGAATTCGCTGATGTGTCATAACACTTTAGCTCTAGAATTACGCTGAGACC	0.00439875866666666	0.000744973273601234	1055	703.6	2.69492484787656e-08	2.81199945192365e-07	yes	0.00365378539306543	pos	yes
liver	Labelled in injury	Cre -ve	19_TGACCTATGAATTGACAGCCAGT	0.00583116616666666	0.00109740938419702	1569	1706.4	1.99472000131047e-09	4.75099249260038e-08	yes	0.00473375678246964	pos	yes
liver	Labelled in injury	Cre -ve	Mus musculus (house mouse) mmu-miR-99a-5p	0.00608057716666666	0.000926016409482156	2003	2498.6	1.39821949232138e-09	3.80364002664224e-08	yes	0.0051545607571845	pos	yes
liver	Labelled in injury	Cre -ve	6_TCAGTGCACTACAGAACTTTGT	0.00229331694810324	0.000675047154704372	1766.33333333333	2350.6	0.000102122036825649	0.000283845748644217	yes	0.00161826979339887	pos	yes
liver	Labelled in injury	Cre -ve	19_CTGACCTATGAATTGACAGCCA	0.012228612	0.00086422667339364	1508.5	2120	4.93063785594178e-10	2.3247044409681e-08	yes	0.0113643853266064	pos	yes
liver	Labelled in injury	Cre -ve	Mus musculus (house mouse) mmu-miR-30d-5p	0.000882301481118772	0.00062686367809321	1408.83333333333	1759.8	0.133283265022701	0.190426034089673	no	0.000255437803025562	pos	no
liver	Labelled in injury	Cre -ve	18_TGGAGTGTGACAATGGTGTTTGTA	0.00315372033333333	0.00093248617495837	1175	1630.6	5.4230723328255e-06	2.3088866487247e-05	yes	0.00222123415837496	pos	yes
liver	Labelled in injury	Cre -ve	2_TCGTACCGTGAGTAATAATGCG	0.000597164990485188	0.000408566387231696	1832.66666666667	1556	0.360133922935034	0.442519772100674	no	0.000188598603253492	pos	no
liver	Labelled in injury	Cre -ve	18_TGGAGTGTGACAATGGTGTTTGAT	0.00882733383333332	0.004608281	1258.33333333333	1552	1.65306086329961e-07	1.23785086998847e-06	yes	0.00421905283333332	pos	yes
liver	Labelled in injury	Cre -ve	1_CTGCATGATGACGAACAAATACTGACTACCTGAAGATCTTATTAGCTCTATCTGATG	0.009114361	0.000838864426161342	1248.33333333333	1341.8	3.74439242912286e-10	2.29069228637695e-08	yes	0.00827549657383866	pos	yes
liver	Labelled in injury	Cre -ve	Mus musculus (mouse) 18s RNA, related sequence 5	0.00421976383333333	0.0013980034	1517.5	1097.4	6.47202543013075e-07	3.94866478414982e-06	yes	0.00282176043333333	pos	yes
liver	Labelled in injury	Cre -ve	Mus musculus (house mouse) mmu-miR-122-3p	0.00913454616666666	0.000570124676396542	1611.16666666667	2025.6	8.7758797526836e-07	5.00972866599382e-06	yes	0.00856442149027012	pos	yes
liver	Labelled in injury	Cre -ve	13_TCGCTGCGATCTATTGAAAGTCAGCCCTCGACACAAGGGTTTG	0.000547933232647128	0.000463385234577826	1100.33333333333	1203.2	0.363611571274782	0.445932110050865	no	8.45479980693024e-05	pos	no
liver	Labelled in injury	Cre -ve	X_TGAGGTAGTAGATTGTATAGTTA	0.0022234675	0.000680902585016232	1369.5	1501.6	4.68011209725437e-05	0.00014321593028377	yes	0.00154256491498377	pos	yes
liver	Labelled in injury	Cre -ve	Mus musculus (house mouse) tRNA-Pro	0.0176935926666667	0.00194251012723814	1671.33333333333	1420.6	1.40700011391141e-06	7.40128572317862e-06	yes	0.0157510825394285	pos	yes
liver	Labelled in injury	Cre -ve	19_ACTTAATGATGAACAATGTAAATGACAAGCATATGGCTGAGTTGCAATGATGTCATCTTACTACTGAAA	0.0168833928333333	0.00130890088156594	1068.5	657.6	8.85757340015691e-10	3.14370794654429e-08	yes	0.0155744919517674	pos	yes
liver	Labelled in injury	Cre -ve	3_TAGCAGCACGTAAATATTGGCG	0.00191968533333333	0.000575886479413262	1426.66666666667	1466.8	3.94774105020023e-05	0.00012317339110061	yes	0.00134379885392007	pos	yes
liver	Labelled in injury	Cre -ve	11_AACAGTGATGACCACAACATGCCATCTGAGTTGCTTTGCTGAAATCCAGAGGCTGTTTCTGAGC	0.00364656083333333	0.000754992675905114	1183.16666666667	1116.8	5.71563432230262e-09	9.85011092855072e-08	yes	0.00289156815742822	pos	yes
liver	Labelled in injury	Cre -ve	18_TGGAGTGTGACAATGGTGTTTGAA	0.0025633695	0.000778310205534078	1214.33333333333	1987	5.05659759141387e-06	2.18947235845913e-05	yes	0.00178505929446592	pos	yes
liver	Labelled in injury	Cre -ve	Mus musculus (house mouse) mmu-let-7i-5p	0.00452304899999999	0.000727348181712526	1473.83333333333	937.6	9.49656709023553e-09	1.36130983202812e-07	yes	0.00379570081828746	pos	yes
liver	Labelled in injury	Cre -ve	Mus musculus (house mouse) tRNA-Thr	0.0148414671666667	0.00140348291515343	1053.83333333333	1169	4.00093566514504e-06	1.8125235237472e-05	yes	0.0134379842515132	pos	yes
liver	Labelled in injury	Cre -ve	Mus musculus (house mouse) mmu-miR-10a-5p	0.000498395563475093	0.000411378674975808	1521	1578.4	0.151665696295318	0.214266063039865	no	8.70168884992853e-05	pos	no
liver	Labelled in injury	Cre -ve	NA_CGCGACCTCAGATCAGACGTGGCGACCCGCTGA	0.00218309616666666	0.000684302670666088	1007.66666666667	1602.4	1.28633798887717e-05	4.91744222174367e-05	yes	0.00149879349600057	pos	yes
liver	Labelled in injury	Cre -ve	1_AGCCCATGATGGTATGAGAGTAGTGGACAGAAGGGATTTCTGAAAAACACTTTTCTGAGGC	0.0045053245	0.000548095394885082	906.666666666667	799.6	1.59854350043628e-08	1.99504497652488e-07	yes	0.00395722910511492	pos	yes
liver	Labelled in injury	Cre -ve	>ENSMUST00000092880.14|ENSMUSG00000019437.18|OTTMUSG00000000096.5|OTTMUST00000000319.2|Tlcd1-201|Tlcd1|2700|UTR5:1-428|CDS:429-1121|UTR3:1122-2700|	0.00262629883333333	0.000546063625674894	928.666666666667	918.4	6.6013135247872e-08	5.71664769867627e-07	yes	0.00208023520765844	pos	yes
liver	Labelled in injury	Cre -ve	9_CTCGCTGCGATCTATTGAAAGTCAGCCCTCGACACAAGGGTTTG	0.000899328553174027	0.000593991476976496	881.5	1423.6	0.00611823127058232	0.011909034262158	yes	0.000305337076197531	pos	yes
liver	Labelled in injury	Cre -ve	Mus musculus (house mouse) mmu-miR-191-5p	0.00506095533333333	0.000886505664980586	1323.83333333333	1550.2	4.58181959962898e-06	2.01822019042481e-05	yes	0.00417444966835274	pos	yes
liver	Labelled in injury	Cre -ve	Mus musculus (mouse) predicted gene, 54867 (ENSMUSG00002075795.1)	0.00043267801763109	0.00033445446874189	1032.16666666667	1378.8	0.12514379218485	0.180354300873481	no	9.82235488892e-05	pos	no
liver	Labelled in injury	Cre -ve	19_TTTCTATGATGAATCAAACTAGCTCACTATGACTGCTAATGAAAACACAGGAACACCTGAGA	0.00901098	0.000625077053948798	704.833333333333	576.4	5.63082266839348e-09	9.85011092855072e-08	yes	0.0083859029460512	pos	yes
liver	Labelled in injury	Cre -ve	>ENSMUST00000073890.4|ENSMUSG00000057723.4|OTTMUSG00000002195.1|OTTMUST00000004416.1|Krt33b-201|Krt33b|1581|UTR5:1-43|CDS:44-1258|UTR3:1259-1581|	0.000907648474714652	0.000595488498143656	1199.5	1228	0.0710225343996572	0.108537438524326	no	0.000312159976570996	pos	no
liver	Labelled in injury	Cre -ve	18_TGGAGTGTGACAATGGTGTTTGTAT	0.00577095183333333	0.002117813	876.5	946.6	1.88051754637944e-08	2.19623746471654e-07	yes	0.00365313883333333	pos	yes
liver	Labelled in injury	Cre -ve	Mus musculus (house mouse) mmu-miR-27a-3p	0.00703115316666666	0.0026420914	1370.66666666667	1646.4	5.30004708264341e-07	3.32362558433747e-06	yes	0.00438906176666666	pos	yes
liver	Labelled in injury	Cre -ve	Mus musculus (mouse) RIKEN cDNA E130102H24 gene	0.00881526933333333	0.00158997279999999	1057.66666666667	1222	8.39580263074583e-06	3.48138656317246e-05	yes	0.00722529653333334	pos	yes
liver	Labelled in injury	Cre -ve	10_TGTACATGATGAAAACAGTCTCCCTCTTCTGAATCTCGCTGAGGAAACTGCACGTCACCCTCCTGAAA	0.0148045383333333	0.0017189468	802.166666666667	599.6	2.07126352465834e-08	2.35421291686613e-07	yes	0.0130855915333333	pos	yes
liver	Labelled in injury	Cre -ve	10_ACGCGGGAGACCGGGGTTCGATTCCCCGACGGGGAGCCA	0.00384551716666666	0.000812395925210258	1143.16666666667	594	0.00116998955936996	0.00264077430687581	yes	0.0030331212414564	pos	yes
liver	Labelled in injury	Cre -ve	Mus musculus (house mouse) mmu-miR-103-3p	0.00285241366666666	0.00043796431136182	888.666666666667	905.8	1.49362273751178e-05	5.54338701123178e-05	yes	0.00241444935530484	pos	yes
liver	Labelled in injury	Cre -ve	4_TGTAAACATCCTTGACTGGAAGCT	0.00877294733333333	0.00142258584501845	914.333333333333	1146.8	2.67128099118013e-11	5.22595696430563e-09	yes	0.00735036148831488	pos	yes
liver	Labelled in injury	Cre -ve	>ENSMUST00000042732.6|ENSMUSG00000035764.6|OTTMUSG00000025766.1|OTTMUST00000063466.1|Fbxo45-201|Fbxo45|4179|UTR5:1-347|CDS:348-1208|UTR3:1209-4179|	0.0180041646666667	0.002698932	1021	887.2	8.96530289267528e-08	7.36311650475847e-07	yes	0.0153052326666667	pos	yes
liver	Labelled in injury	Cre -ve	18_TGGAGTGTGACAATGGTGTTTAT	0.00271381366666666	0.0019575112	824.166666666667	893	0.00896850163129355	0.0167649083357367	yes	0.00075630246666666	pos	yes
liver	Labelled in injury	Cre -ve	NA_CGCGACCTCAGATCAGA	0.00203153945044973	0.00125702029473184	1124	1651	0.128648915300536	0.184425753578358	no	0.00077451915571789	pos	no
liver	Labelled in injury	Cre -ve	8_ATCACATTGCCAGGGATTTCCA	0.00255080183333333	0.000463510483634198	1010.66666666667	781.4	7.7128245191736e-05	0.000222640036573877	yes	0.00208729134969913	pos	yes
liver	Labelled in injury	Cre -ve	11_CGCGACCTCAGATCA	0.00214539402872828	0.000804379272516192	774.666666666667	1344.4	0.0153907866763297	0.0274020579565983	yes	0.00134101475621209	pos	yes
liver	Labelled in injury	Cre -ve	>ENSMUST00000197438.5|ENSMUSG00000038975.15|OTTMUSG00000052933.1|OTTMUST00000132456.1|Rabggtb-207|Rabggtb|1992|UTR5:1-252|CDS:253-651|UTR3:652-1992|	0.00218694983333333	0.000592539305965536	656.166666666667	530	4.5346309059961e-06	2.01822019042481e-05	yes	0.00159441052736779	pos	yes
liver	Labelled in injury	Cre -ve	9_TGTTGTGATGATGGGCAAAAATGTTCAACTGCTCTGAATGGGCTGAATGAAAGTAGCCTTTCTGAAC	0.00284788466666666	0.00059508438380372	705.833333333333	587.4	1.76559224919825e-08	2.1169402645141e-07	yes	0.00225280028286294	pos	yes
liver	Labelled in injury	Cre -ve	>ENSMUST00000048486.13|ENSMUSG00000033860.14|OTTMUSG00000051802.1|OTTMUST00000130533.1|Fgg-201|Fgg|1695|UTR5:1-184|CDS:185-1495|UTR3:1496-1695|	0.0122427513333333	0.00124062838435346	779	1036.2	7.38922458316994e-05	0.000215460730949291	yes	0.0110021229489799	pos	yes
liver	Labelled in injury	Cre -ve	9_AGTCTATGATGATCCTATCCCGAACCTGAATTCCTGTTGAAAAACCATAATTACGGATCTGGCTTCTGAGA	0.00353584983333333	0.000570590939712708	718.333333333333	714.4	3.24124260714518e-09	6.44703412327471e-08	yes	0.00296525889362062	pos	yes
liver	Labelled in injury	Cre -ve	19_TGACCTATGAATTGACAGCCAG	0.0220367838333333	0.000980592127475198	907.333333333333	1036.4	2.92387662336731e-10	1.98276578224448e-08	yes	0.0210561917058581	pos	yes
liver	Labelled in injury	Cre -ve	NA_CGCGACCTCAGATCAGACG	0.000869901348784637	0.000927849153002374	1045	339.4	0.791300509957456	0.837344596156144	no	-5.79478042177374e-05	neg	no
liver	Labelled in injury	Cre -ve	NA_GACTCTTAGCGGTGGATCACTCGGCTCGTGCG	0.0414824815	0.00224704905109361	896.5	331.6	1.17226358180558e-06	6.296588774846e-06	yes	0.0392354324489064	pos	yes
liver	Labelled in injury	Cre -ve	Mus musculus tRNA-Gly (GCC) (tRNA-Gly-GCC-2-1, tRNA-Gly-GCC-3-1, tRNA-Gly-GCC-4-1)	0.00495455316666666	0.00120500302093199	501.833333333333	485.4	2.80291998038238e-05	9.19617818305869e-05	yes	0.00374955014573467	pos	yes
liver	Labelled in injury	Cre -ve	19_CTGACCTATGAATTGACAGCCAT	0.004081516	0.001649974	854.5	1094.8	0.000450066906539484	0.00110392133338104	yes	0.002431542	pos	yes
liver	Labelled in injury	Cre -ve	9_TTCAAGTAATCCAGGATAGGCTT	0.00287151416666666	0.00132448705366979	845.5	979.2	0.000351055785202981	0.000877984311519439	yes	0.00154702711299687	pos	yes
liver	Labelled in injury	Cre -ve	4_GCGGATGATGACACCTGGGTATGCTGCACACTCCCGACTGCGTCGTGGGGAAGCCAACCTTGGAGAGCTGAGC	0.00647021849999999	0.000813763250378	709.666666666667	645	5.36430260040413e-08	4.80898395092567e-07	yes	0.00565645524962199	pos	yes
liver	Labelled in injury	Cre -ve	9_TCGCTGCGATCTATTGAAAGTCAGCCCTCGACACAAGGGTTTGTA	0.000563684971634162	0.000510848628721698	620.333333333333	783.6	0.587099598585041	0.661396273450227	no	5.28363429124636e-05	pos	no
liver	Labelled in injury	Cre -ve	10_CACCATGATGACGGAAATTCTTCACTTTGACCTGATGTCTGTTGAAGAAACTCAGTGTCTGAGA	0.006707467	0.000955544530180612	592	698.6	6.91185878366518e-09	1.09984952895072e-07	yes	0.00575192246981939	pos	yes
liver	Labelled in injury	Cre -ve	NA_CGCGACCTCAGATCAGACGT	0.000722151410275733	0.00148355085053791	793.166666666667	273	0.0298382047592284	0.0502434320879601	no	-0.000761399440262177	neg	no
liver	Labelled in injury	Cre -ve	19_CTGACCTATGAATTGACAGCCATT	0.004179348	0.0028252152	827.5	873.8	0.000295403189951635	0.000749100121132333	yes	0.0013541328	pos	yes
liver	Labelled in injury	Cre -ve	NA_GACTCTTAGCGGTGGATCACTCGGCTCGTGCGTCGATGAAGAACGCAGCTAGCTGCGAGAATTAATGTGAATTGCAGGACA	0.00055537029916167	0.00053175632227996	816.833333333333	511.6	0.5714654733912	0.64805867936604	no	2.361397688171e-05	pos	no
liver	Labelled in injury	Cre -ve	1_GCCCATGATGGTATGAGAGTAGTGGACAGAAGGGATTTCTGAAAAACACTTTTCTGAGG	0.000457113627646683	0.000430018309953572	623.333333333333	630.2	0.676052704815211	0.738091846680758	no	2.70953176931113e-05	pos	no
liver	Labelled in injury	Cre -ve	19_TGACCTATGAATTGACAGCCA	0.008716926	0.00093431600837597	800.833333333333	920.6	6.86119679431441e-08	5.90155643186638e-07	yes	0.00778260999162403	pos	yes
liver	Labelled in injury	Cre -ve	1_CCTGCATGATGACGAACAAATACTGACTACCTGAAGATCTTATTAGCTCTATCTGATG	0.0269928348333333	0.0023806864	582	384.8	3.18949007828005e-09	6.44479503119127e-08	yes	0.0246121484333333	pos	yes
liver	Labelled in injury	Cre -ve	2_TTGCAATGATGTCAATCTTTGACTGAAGTGACCTTGAAGTGCAATTACTGAGCTTTTTAACCCTGAGCA	0.00193713633333333	0.000484590054181182	549.333333333333	587.8	2.62620753071853e-07	1.787787265564e-06	yes	0.00145254627915215	pos	yes
liver	Labelled in injury	Cre -ve	11_TCAAATGATGATATCACCTAAAATAGCTGGAATTACCGGCAGATTGGTAGTGGTGAGCCTATGGTTTTCTGAAG	0.00771942799999999	0.000693865253447826	551	499	2.5347809660604e-09	5.44678696859405e-08	yes	0.00702556274655216	pos	yes
liver	Labelled in injury	Cre -ve	1_AATACATGATGATCTCACACAACTTGAACTCTCTCACTGATTACTTGATGATAGTAAAAGATCTGATG	0.021770743	0.00194384249113304	559.333333333333	489.8	1.04004881855568e-09	3.15233844290806e-08	yes	0.019826900508867	pos	yes
liver	Labelled in injury	Cre -ve	15_ACAAATGATGAACCTTTTGACGGGCGGACAGAAACTCTGTGCTGAATGTCAAGTTCTGATT	0.00595950116666666	0.000859307685993896	660	668.4	6.14235968244255e-09	1.01548362022719e-07	yes	0.00510019348067276	pos	yes
liver	Labelled in injury	Cre -ve	17_AGTAATGATGATTTCTGGTGATTCTGAGTGTCTCGCTGACGCCATCACCGCAGCGCGCTGACC	0.00693628766666666	0.000793983344165822	543.5	429	2.30762555913237e-08	2.51077550151753e-07	yes	0.00614230432250084	pos	yes
liver	Labelled in injury	Cre -ve	9_AGTCTATGATGATCCTATCCCGAACCTGAATTCCTGTTGAAAAACCATACTTACGGATCTGGCTTCTGAGA	0.00307424316666666	0.000554429000715658	576.666666666667	579.4	2.34943941415164e-09	5.34077923966971e-08	yes	0.002519814165951	pos	yes
liver	Labelled in injury	Cre -ve	2_TTGCAATGATGTCAATCTTTGACTGAAGTGACCTTGAAGTGCAATTACTGAGCTTTTTAACCCTGAGC	0.00068847101780099	0.000499341238143654	542.333333333333	555.4	0.0724428823146993	0.110310558420478	no	0.000189129779657336	pos	no
liver	Labelled in injury	Cre -ve	1_ATGCTATGATGAAGGCTATGTTGGTAGGGACAACTGAGCTTGTTGATGAATACCAACGATTCTGATG	0.0271425173333333	0.00192810137385159	504.5	236	8.22374171307862e-08	6.88738368470334e-07	yes	0.0252144159594817	pos	yes
liver	Labelled in injury	Cre -ve	>ENSMUST00000220485.2|ENSMUSG00000021458.18|OTTMUSG00000030849.3|OTTMUST00000163265.1|Aopep-205|Aopep|493|CDS:1-60|UTR3:61-493|	0.00428394683333333	0.00103464874027337	645	531.2	5.88642999718399e-06	2.49780846213841e-05	yes	0.00324929809305996	pos	yes
liver	Labelled in injury	Cre -ve	MU069435.1_CTGCGATCTATTGAAAGTCAGCCCTCGACACAAGGGTTTGT	0.00118365108519392	0.000620777497307386	538	595	0.000338227414686162	0.000849237670405294	yes	0.000562873587886534	pos	yes
liver	Labelled in injury	Cre -ve	11_CCTAGTGATGACAAGACGACATTGTCAACCAATCCCCCACAAGGGAATGAGGACATGTCCTGCAATTCTGAAT	0.004737523	0.000669695801139804	517.5	596.8	1.11513180173801e-10	1.45247534039415e-08	yes	0.0040678271988602	pos	yes
liver	Labelled in injury	Cre -ve	4_TTCTTGTGATGAAAATACTGTCCAGTTCTGCTACTGAAGGAATGAGATGAACACTTTAGTGCTGAAG	0.0067065745	0.000730743571721002	468.166666666667	367.2	2.24563970296785e-07	1.57525456308759e-06	yes	0.005975830928279	pos	yes
liver	Labelled in injury	Cre -ve	Mus musculus tRNA-Gly (TCC) (tRNA-Gly-TCC-1 1 to 7)	0.0120682761666667	0.00140957518644536	441.666666666667	426.2	9.36908736182866e-09	1.36130983202812e-07	yes	0.0106587009802213	pos	yes
liver	Labelled in injury	Cre -ve	3_GGTCAATGATGTGTTGGCATGTATTATCTGAATTCGCTGATGTGTCATAACACTTTAGCTCTAGAATTACGCTGAGACCT	0.00735853499999999	0.0009727216058611	405.666666666667	493.4	2.66679143926001e-08	2.80564091089091e-07	yes	0.00638581339413889	pos	yes
liver	Labelled in injury	Cre -ve	1_TCACGCGGGAGACCGGGGTTCGATTCCCCGACGGGGAGCCA	0.0180998363333333	0.0022736226	448	459.4	5.30380827052342e-08	4.78847370806831e-07	yes	0.0158262137333333	pos	yes
liver	Labelled in injury	Cre -ve	Mus musculus (house mouse) mmu-miR-25-3p	0.00538104	0.00132021952407322	608.833333333333	516.6	4.74638654584861e-05	0.000144895685200606	yes	0.00406082047592678	pos	yes
liver	Labelled in injury	Cre -ve	11_GAAAATGATGATTGGAGCTTGCATGATC	0.000416418410392772	0.0006454730910825	540.666666666667	676.4	0.00746152496832064	0.0142065428034553	yes	-0.000229054680689728	neg	no
liver	Labelled in injury	Cre -ve	Mus musculus (house mouse) mmu-miR-423-3p	0.0102338858333333	0.00080159290085525	556.166666666667	579.4	2.0695552708692e-10	1.756362573211e-08	yes	0.00943229293247808	pos	yes
liver	Labelled in injury	Cre -ve	18_CTGCAGTGATGACTATCTTAGGACACCTTTGGATTTACCGTGAAAAGAAGTAACCTCTGAGCAGC	0.021215012	0.00157336538373393	432.333333333333	361.4	2.03020176233171e-08	2.32833048959304e-07	yes	0.0196416466162661	pos	yes
liver	Labelled in injury	Cre -ve	Mus musculus tRNA-Lys (CTT) (tRNA-Lys-CTT-1 1 to 8, tRNA-Lys-CTT-3 1 to 7)	0.00676209166666666	0.000597190414588016	276.666666666667	744	4.51676598235818e-06	2.01822019042481e-05	yes	0.00616490125207864	pos	yes
liver	Labelled in injury	Cre -ve	Mus musculus (house mouse) mmu-miR-30c-5p	0.00281393466666666	0.00107584220346495	712.333333333333	837.6	0.000661037057677359	0.00156412671825888	yes	0.00173809246320171	pos	yes
liver	Labelled in injury	Cre -ve	11_GAGCAATGATGACCCCAACATGCCATCTGAGTGGCTTTGCTGAAATCCAGAGGCTGTTTCTGAGC	0.00060432803037358	0.000521839501252062	479.833333333333	491.6	0.265887473012233	0.346442940782572	no	8.24885291215179e-05	pos	no
liver	Labelled in injury	Cre -ve	18_TGGAGTGTGACAATGGTGTTTGTAA	0.0025695	0.000796318760243524	468.5	649.6	0.00188558034885193	0.00406837929506526	yes	0.00177318123975648	pos	yes
liver	Labelled in injury	Cre -ve	19_TGCAATGATGTCATCTTACTACTGAAA	0.00195437033333333	0.000610789774528148	598.333333333333	658.4	1.97425638256317e-07	1.42797066761529e-06	yes	0.00134358055880518	pos	yes
liver	Labelled in injury	Cre -ve	9_GTCTATGATGATCCTATCCCGAACCTGAATTCCTGTTGAAAAACCATAATTACGGATCTGGCTTCTGAGA	0.000920042205241473	0.000580515728063926	446.833333333333	447.4	0.00791839491462685	0.0149335062612148	yes	0.000339526477177547	pos	yes
liver	Labelled in injury	Cre -ve	6_ACCATTCGTAGACGACCTGCTTC	0.000717999868218387	0.00068260300178607	580.666666666667	878.2	0.643764682228637	0.712619513458309	no	3.53968664323167e-05	pos	no
liver	Labelled in injury	Cre -ve	6_CCTGTCTGAGCGTCGCT	0.00271308733333333	0.00103982780980023	346.666666666667	377.2	0.00028976342530915	0.000737737680837096	yes	0.0016732595235331	pos	yes
liver	Labelled in injury	Cre -ve	18_GGAGTGTGACAATGGTGTTTGA	0.00176115183333333	0.000537622777624002	455.833333333333	693.6	2.39787500564443e-05	8.07538328620465e-05	yes	0.00122352905570933	pos	yes
liver	Labelled in injury	Cre -ve	NA_CGACTCTTAGCGGTGGATCACTCGGCTCGTGCG	0.037124433	0.00256774816279875	581.333333333333	210.4	4.02677807820075e-06	1.81776187714523e-05	yes	0.0345566848372013	pos	yes
liver	Labelled in injury	Cre -ve	Mus musculus predicted gene, 49890, transcript variant 2 (Gm49890)	0.00477745333333333	0.000773372903598142	406.333333333333	400	6.35676262900596e-06	2.68842485937694e-05	yes	0.00400408042973519	pos	yes
liver	Labelled in injury	Cre -ve	Mus musculus (house mouse) mmu-let-7e-5p	0.00705840933333333	0.00059718276087441	439.666666666667	261.4	1.53239543707382e-06	7.96220159753051e-06	yes	0.00646122657245892	pos	yes
liver	Labelled in injury	Cre -ve	Mus musculus (house mouse) transfer RNA-Lys	0.00758186633333333	0.00139995985496283	509	500.4	1.08251382122762e-06	5.91433516919639e-06	yes	0.0061819064783705	pos	yes
liver	Labelled in injury	Cre -ve	18_TGAGATGAAGCACTGTAGCTCTT	0.00170354466666666	0.00149045189653572	554.5	436.4	0.319140984287943	0.401052786770535	no	0.00021309277013094	pos	no
liver	Labelled in injury	Cre -ve	18_CTGCAGTGATGACTATCTTAGGACACCTTTGGATTTACCGTGAAAAGAAGTAACCTCTGAGCAG	0.0078804815	0.000672396156370446	393	376.4	2.11550947475772e-07	1.504493609702e-06	yes	0.00720808534362955	pos	yes
liver	Labelled in injury	Cre -ve	7_GTCCATGATGAGCAACACTCACCATCTTTCGTTTGAGTCTCACGACTGTGAGATCAACCCATGCACCGCTCTGAGA	0.00147416705333294	0.000742473258718174	425.666666666667	426.4	0.0125018477575801	0.0226384810745369	yes	0.000731693794614766	pos	yes
liver	Labelled in injury	Cre -ve	19_TTGCAATGATGTCATCTTACTACTGAAA	0.00221933516249946	0.000768091802383074	560.833333333333	602.2	0.00567848680383253	0.0111382337461923	yes	0.00145124336011639	pos	yes
liver	Labelled in injury	Cre -ve	9_CCTCGCTGCGATCTATTGAAAGTCAGCCCTCGACACAAGGGTTTGT	0.00347738716666666	0.000940180806899068	397	615.4	9.17213048798448e-05	0.000256618068378115	yes	0.00253720635976759	pos	yes
liver	Labelled in injury	Cre -ve	Mus musculus tRNA-His (GTG) (tRNA-His-GTG-1 1 to 9, tRNA-His-GTG-2 1 to 8)	0.00705433810026389	0.000652029457699248	200.166666666667	130.6	0.0624535430902845	0.0971923720708217	no	0.00640230864256464	pos	no
liver	Labelled in injury	Cre -ve	Mus musculus tRNA Phe #AA	0.011032439	0.000706220695875168	280	227.2	1.85822626192486e-06	9.20436588105191e-06	yes	0.0103262183041248	pos	yes
liver	Labelled in injury	Cre -ve	10_TTGCATGATGACTTGAATTGTCGGATACCCCTTCACCCCGTTCATGGGTGAGAAACAGCTAGTCTGACA	0.00627036133333333	0.000755283976451258	357.333333333333	293.8	1.70021718234141e-09	4.2438754374914e-08	yes	0.00551507735688207	pos	yes
liver	Labelled in injury	Cre -ve	Mus musculus (house mouse) mmu-miR-99b-5p	0.00404251616666666	0.000233252519626869	543.666666666667	377.8	1.59546515137077e-06	8.18962555522175e-06	yes	0.00380926364703979	pos	yes
liver	Labelled in injury	Cre -ve	19_TGTAACAGCAACTCCATGTGGAAA	0.007525455	0.000667616642298606	483	588.4	1.43491471583604e-05	5.35673440838498e-05	yes	0.00685783835770139	pos	yes
liver	Labelled in injury	Cre -ve	9_CTCGCTGCGATCTATTGAAAGTCAGCCCTCGACACAAGGGTTTGTA	0.000834525887714355	0.000599696968334144	383.166666666667	645	0.0922650697689149	0.137339503259792	no	0.000234828919380211	pos	no
liver	Labelled in injury	Cre -ve	11_CAACAGTGATGACCACAACATGCCATCTGAGTTGCTTTGCTGAAATCCAGAGGCTGTTTCTGAGC	0.0126214313333333	0.00122708913036959	394.666666666667	284.6	4.47098715640315e-10	2.29069228637695e-08	yes	0.0113943422029637	pos	yes
liver	Labelled in injury	Cre -ve	Mus musculus (house mouse) mmu-miR-23b-3p	0.000853776829555137	0.000288364660574403	455.166666666667	478.6	0.00499534544120537	0.009920553426918	yes	0.000565412168980734	pos	yes
liver	Labelled in injury	Cre -ve	1_TGGATATGATGACTGATTACCTGAGAAATAATTGATGAAATCTCAAGAAAATTCCTCTAGATAGTCAAGTTCTGATC	0.002111869	0.000519845501069436	356.5	323.4	3.34868950931598e-07	2.23187525935039e-06	yes	0.00159202349893056	pos	yes
liver	Labelled in injury	Cre -ve	3_ATGAGTGATGACAAGATGTTTCGGTCCCAAATGAAGCCTACTGATTACCGTAACATTTATTGCTGACA	0.00349341666666666	0.000547973850338252	411.833333333333	397.6	1.80076926619026e-08	2.12257340357426e-07	yes	0.00294544281632841	pos	yes
liver	Labelled in injury	Cre -ve	NA_TGGAGTGTGACAATGGTGTTTGAAA	0.00230513983333333	0.000774051844469242	442.166666666667	637	1.95685176846708e-05	6.94309012919295e-05	yes	0.00153108798886409	pos	yes
liver	Labelled in injury	Cre -ve	18_TGGAGTGTGACAATGGTGTTTAA	0.000864685487818352	0.000543218433789816	405.166666666667	672.6	0.00414248281386622	0.00835718006664295	yes	0.000321467054028536	pos	yes
liver	Labelled in injury	Cre -ve	13_ATCACATTGCCAGGGATTACCA	0.00335738866666666	0.000453214809395483	443.5	606	0.000568960868564078	0.00136530215650638	yes	0.00290417385727118	pos	yes
liver	Labelled in injury	Cre -ve	19_CTGACCTATGAATTGACAGCCT	0.0102795873333333	0.0088028488	417.5	532.4	0.275037114080749	0.357267598188564	no	0.00147673853333333	pos	no
liver	Labelled in injury	Cre -ve	10_CACGCGGGAGACCGGGGTTCGATTCCCCGACGGGGAGCCA	0.0075997335	0.00098379758210339	382.833333333333	646.4	1.5666984904884e-06	8.07452298944019e-06	yes	0.00661593591789661	pos	yes
liver	Labelled in injury	Cre -ve	Mus musculus RIKEN cDNA A330023F24 gene (A330023F24Rik)	0.00350101783333333	0.000999752211552158	607.5	655	0.000190316337434427	0.0005005634246984	yes	0.00250126562178117	pos	yes
liver	Labelled in injury	Cre -ve	Mus musculus tRNA-Val (TAC) (tRNA-Val-TAC-1 1 to 4)	0.0147022688333333	0.000922241923557342	265.333333333333	374.8	3.68432224137483e-06	1.68105455672766e-05	yes	0.013780026909776	pos	yes
liver	Labelled in injury	Cre -ve	13_ATCACATTGCCAGGGATTACCACT	0.0107542216666667	0.0019905662	486.833333333333	629	8.94979702355342e-10	3.14370794654429e-08	yes	0.00876365546666666	pos	yes
liver	Labelled in injury	Cre -ve	8_GGAAATGATGATGCCTGTGACTGCTGACAAGACTCTGATGTCTGTTGTATTCGTACTGGCTGATC	0.00127493678806494	0.000566609924653918	318.666666666667	262.6	0.00146430639011593	0.00325884971086989	yes	0.000708326863411022	pos	yes
liver	Labelled in injury	Cre -ve	NA_CGACTCTTAGCGGTGGATCACTCGGCTCGTGCGTCGATGAAGAACGCAGCTAGCTGCGAGAATTAATGTGAATTGCAGGACA	0.000508010341079745	0.000423423151381308	439.333333333333	325.6	0.19102635919708	0.262043701786512	no	8.4587189698437e-05	pos	no
liver	Labelled in injury	Cre -ve	Mus musculus (house mouse) mmu-miR-23a-3p	0.000812518296781372	0.00056699341918556	462.833333333333	342.8	0.323178233845412	0.404927058745285	no	0.000245524877595812	pos	no
liver	Labelled in injury	Cre -ve	9_GGTTATGATGAAATTCCACTTCATGGTCCGTGTTTCTGAAATAACATGATATTGTGGAAGTTCTGAGT	0.00913037	0.000782631579383912	374	314	1.69231534188458e-09	4.2438754374914e-08	yes	0.00834773842061609	pos	yes
liver	Labelled in injury	Cre -ve	1_TTCAAGTAATTCAGGATAGGTTT	0.00181455199999999	0.00132101625151756	413.5	413.2	0.0892484822559168	0.13334896468519	no	0.00049353574848243	pos	no
liver	Labelled in injury	Cre -ve	19_TGACCTATGAATTGACAGCCAGA	0.00202164235645955	0.000454235420995378	381.666666666667	538	0.00159708659069724	0.00352355499126098	yes	0.00156740693546417	pos	yes
liver	Labelled in injury	Cre -ve	9_GAGCAGCTCCCTCGCTGCGATCTATTGAAAGTCAGCCCTCGACACAAGGGTTTGT	0.00281974816666666	0.000733507317741256	227.333333333333	244.2	1.87564628482057e-07	1.36439869747233e-06	yes	0.0020862408489254	pos	yes
liver	Labelled in injury	Cre -ve	9_GTCTATGATGATCCTATCCCGAACCTGAATTCCTGTTGAAAAACCATACTTACGGATCTGGCTTCTGAGA	0.000789096033989337	0.000562915346675116	339.666666666667	360.6	0.0679001725916631	0.104645181245989	no	0.000226180687314221	pos	no
liver	Labelled in injury	Cre -ve	Mus musculus (house mouse) mmu-miR-151-5p	0.0028365575	0.000816789765153456	401	478.8	8.7925908351686e-05	0.000246541148307701	yes	0.00201976773484654	pos	yes
liver	Labelled in injury	Cre -ve	9_GCACCTGATGAGAATTCTGCTGCTGAGGTTGTGTGATTGCTCAGACTCAAAGTAAACGCCCTGATG	0.00817740633333333	0.000985525356178718	337.666666666667	250.8	1.09190462684476e-08	1.49461783868105e-07	yes	0.00719188097715461	pos	yes
liver	Labelled in injury	Cre -ve	13_CGCGGGAGACCGGGGTTCGATTCCCCGACGGGGAGCCA	0.00319011433333333	0.00102362801274929	326.333333333333	100	0.00591634413195398	0.0115513896932169	yes	0.00216648632058404	pos	yes
liver	Labelled in injury	Cre -ve	13_AGAGGTAGTAGGTTGCATAGTTT	0.004320903	0.0023847262238576	355	379.2	0.0106553465059358	0.0195450376110321	yes	0.0019361767761424	pos	yes
liver	Labelled in injury	Cre -ve	10_TTTGCATGATGACTTGAATTGTCGGATACCCCTTCACCCCGTTCATGGGTGAGAAACAGCTAGTCTGACA	0.0253524878333333	0.001937526	311.666666666667	173.6	3.38304617539678e-08	3.36454514162508e-07	yes	0.0234149618333333	pos	yes
liver	Labelled in injury	Cre -ve	2_CGTACCGTGAGTAATAATGCG	0.000414769086688547	0.000307526592003252	412	336.2	0.201073727590704	0.272885773158812	no	0.000107242494685295	pos	no
liver	Labelled in injury	Cre -ve	Mus musculus (house mouse) mmu-miR-93-5p	0.003698034	0.000353102730724675	342.5	261.2	1.28949391440698e-06	6.86830859012588e-06	yes	0.00334493126927533	pos	yes
liver	Labelled in injury	Cre -ve	8_TGACTTGATGAAAGTACTTTTGAACCCTTTTCCATCTGATG	0.0011983535398162	0.000523818331356868	362.166666666667	583.4	0.018847800945604	0.0329577618183433	yes	0.000674535208459332	pos	yes
liver	Labelled in injury	Cre -ve	14_GAGGTATGAGGAAAATATCGGACAGTCTGATTACCACTGAAGACTGATAAGATCCAACTCTGACC	0.005157033	0.000599925578014514	280	178.8	1.05481243689288e-06	5.78782858691655e-06	yes	0.00455710742198549	pos	yes
liver	Labelled in injury	Cre -ve	Mus musculus (mouse) nuclear encoded rRNA 5S 195 (ENSMUSG00000118708.1)	0.00379281183333333	0.000951456157391562	375	345.8	4.58018622069335e-06	2.01822019042481e-05	yes	0.00284135567594177	pos	yes
liver	Labelled in injury	Cre -ve	Mus musculus (house mouse) mmu-miR-31-5p	0.00417231483333333	0.00160195192602035	334.166666666667	291.2	0.00430596342332349	0.00865954413568848	yes	0.00257036290731298	pos	yes
liver	Labelled in injury	Cre -ve	15_CACAAATGATGAACCTTTTGACGGGCGGACAGAAACTCTGTGCTGAATGTCAAGTTCTGATT	0.0201866345	0.00113890885554587	339.833333333333	242.6	4.67855455190893e-10	2.29069228637695e-08	yes	0.0190477256444541	pos	yes
liver	Labelled in injury	Cre -ve	7_AGTCCATGATGAGCAACACTCACCATCTTTCGTTTGAGTCTCACGACTGTGAGATCAACCCATGCACCGCTCTGAGA	0.00648697566666666	0.000973331631112394	319.833333333333	263.2	8.65208867423788e-08	7.15201875474339e-07	yes	0.00551364403555427	pos	yes
liver	Labelled in injury	Cre -ve	9_ATGTTGTGATGATGGGCAAAAATGTTCAACTGCTCTGAATGGGCTGAATGAAAGTAGCCTTTCTGAAC	0.01422864	0.00148000074193548	309.166666666667	156.2	3.66583275394822e-09	7.17939245504014e-08	yes	0.0127486392580645	pos	yes
liver	Labelled in injury	Cre -ve	16_GTGAAATGATGGCAAATCATCTTTCGGGACTGACCTGAAATGAAGAGAATACTCTTGCTGATCA	0.0216194205	0.0018940442	332.166666666667	228.4	2.53439048781867e-08	2.71115889999426e-07	yes	0.0197253763	pos	yes
liver	Labelled in injury	Cre -ve	18_TGAGATGAAGCACTGTAGCTCA	0.000815230099494248	0.000553022884509652	480	370.2	0.0777340903514702	0.117664086822142	no	0.000262207214984596	pos	no
liver	Labelled in injury	Cre -ve	11_ATCAAATGATGATATCACCTAAAATAGCTGGAATTACCGGCAGATTGGTAGTGGTGAGCCTATGGTTTTCTGAAG	0.0284678643333333	0.00216995120912155	283.166666666667	128.6	3.77746708297582e-08	3.61557563656257e-07	yes	0.0262979131242118	pos	yes
liver	Labelled in injury	Cre -ve	11_TGCATATGATGGAAAAAATCTGAAGTCTCCTGAGACCTGTGATGTCTTCAAAGGAACCACTGATG	0.0100766155	0.00099124860559343	289.833333333333	178.2	1.62122861398649e-11	4.12764805120961e-09	yes	0.00908536689440657	pos	yes
liver	Labelled in injury	Cre -ve	2_GTAAATGATGAACTCACTTTTTTCCCCGTCATATCGACAGTGCTGATGTTTTAAAACATTTGCCAGTTTGTCCTGATA	0.00712351233333333	0.000685504741106574	292.5	205.6	4.83018016273471e-09	8.88099731211525e-08	yes	0.00643800759222676	pos	yes
liver	Labelled in injury	Cre -ve	Mus musculus (mouse) mitochondrially encoded tRNA serine 2 (ENSMUSG00000064365.1)	0.00616297416666666	0.0011179000858858	258.333333333333	333	0.000720053841808431	0.00169119656941352	yes	0.00504507408078086	pos	yes
liver	Labelled in injury	Cre -ve	NA_CGCGACCTCAGATCAGACGTGGCGACCCGCTGAATTT	0.00113461777592987	0.000572756463075998	489.333333333333	382.4	0.0550465250383083	0.0870487284146168	no	0.000561861312853872	pos	no
liver	Labelled in injury	Cre -ve	2_TGAACTGATGATATCATTTCTTTCCCCGTCAGATCGACCCTGTTGATCTCAAATACTAATTGCCAGTTTTGTCTGATG	0.010548812	0.000926936657603106	300.666666666667	266.6	1.01250609433084e-09	3.14370794654429e-08	yes	0.00962187534239689	pos	yes
liver	Labelled in injury	Cre -ve	16_GTGAAATGATGGCAAATCATCTTTCGGGACTGACCTGAAATGAAGAGAATACTCTTGCTGATCACT	0.0369652418333333	0.0033901954	266.666666666667	121.2	4.98833737816972e-08	4.56845574274105e-07	yes	0.0335750464333333	pos	yes
liver	Labelled in injury	Cre -ve	Mus musculus (house mouse) mmu-miR-423-5p	0.0052568365	0.00117050548870504	315.833333333333	386.8	0.000496564212768342	0.00120404998638875	yes	0.00408633101129496	pos	yes
liver	Labelled in injury	Cre -ve	11_GAGCAATGATGACCCCAACATGCCATCTGAGTGGCTTTGCTGAAATCCAGAGGCTGTTTCTGAGCTG	0.00574184283333333	0.000554533918324894	277	250.8	1.30442406717438e-08	1.71188849228143e-07	yes	0.00518730891500844	pos	yes
liver	Labelled in injury	Cre -ve	13_TACATGTGATGAAGCAAATCAGTATGAATAAAATGATACTGTAAACGCTTTCTGATG	0.00405885633333333	0.000698058487315838	308.166666666667	304.4	2.10412921727605e-06	1.02626685578253e-05	yes	0.00336079784601749	pos	yes
liver	Labelled in injury	Cre -ve	3_GGTCAATGATGTGTTGGCATGTATTATCTGAATTCGCTGATGTGTCATAACACTTTAGCTCTAGAATTACGCTGAGAC	0.00336400383333333	0.000675244864015218	228.5	133	1.33793289167017e-05	5.06901360445277e-05	yes	0.00268875896931811	pos	yes
liver	Labelled in injury	Cre -ve	4_GTCCATGATGAAACCCATTATCAGTGGACATCTATGGATGAGAAATGCGGATATGGGACTGAGA	0.00266967	0.00051034991202621	259.833333333333	284.6	2.32562743266684e-07	1.61777252556551e-06	yes	0.00215932008797379	pos	yes
liver	Labelled in injury	Cre -ve	NA_CTCCCGGGGCTACGCCTGTCTGAGCGTCGCT	0.00145266539264676	0.000899378721343632	253.666666666667	414.2	0.184957606279852	0.254541657074866	no	0.000553286671303128	pos	no
liver	Labelled in injury	Cre -ve	10_TGAGGTAGTAGTTTGTGCTGTTT	0.00250711733333333	0.00123766311051997	303.833333333333	271.6	0.00634109969326218	0.0123071876250079	yes	0.00126945422281336	pos	yes
liver	Labelled in injury	Cre -ve	9_AGCGCCGAAGGAGCCTCGGTTGGCCCCGGATAGCCGGGTCCCCGTC	0.000355358519734723	0.000514295814214656	246.833333333333	281.4	0.194816048099601	0.266381126993332	no	-0.000158937294479933	neg	no
liver	Labelled in injury	Cre -ve	Mus musculus (house mouse) mmu-miR-203-3p	0.004728634	0.000696284450412228	306.166666666667	370.8	1.08498837074656e-05	4.30277319613822e-05	yes	0.00403234954958777	pos	yes
liver	Labelled in injury	Cre -ve	Mus musculus (house mouse) mmu-miR-98-5p	0.00622067333333333	0.000875123182499388	328.166666666667	310.8	7.77900645903851e-06	3.24677876142821e-05	yes	0.00534555015083394	pos	yes
liver	Labelled in injury	Cre -ve	17_AGCCCGTGATGAATTAATTTCTGACACCTCGTATGAAAACTGCATGCGTAGTCTGATTACATTATAAGACTGAGG	0.000466509824146552	0.00034299931108837	278.666666666667	292	0.0181456527085927	0.0317736119642896	yes	0.000123510513058182	pos	yes
liver	Labelled in injury	Cre -ve	11_TCCTAGTGATGACAAGACGACATTGTCAACCAATCCCCCACAAGGGAATGAGGACATGTCCTGCAATTCTGAAT	0.0118281131666667	0.00118533013550864	271.333333333333	267.8	2.39259932093457e-09	5.34347181675387e-08	yes	0.010642783031158	pos	yes
liver	Labelled in injury	Cre -ve	Mus musculus Mir22 host gene (Mir22hg)	0.0158657656666667	0.00312169049457865	353.166666666667	424	4.56059379203852e-06	2.01822019042481e-05	yes	0.012744075172088	pos	yes
liver	Labelled in injury	Cre -ve	>ENSMUST00000072383.14|ENSMUSG00000024101.16|OTTMUSG00000072513.1|OTTMUST00000175464.1|Washc1-201|Washc1|2905|UTR5:1-110|CDS:111-1538|UTR3:1539-2905|	0.00960661583333333	0.00130250241498236	270.166666666667	328.2	6.70336508456265e-05	0.000197532031311302	yes	0.00830411341835097	pos	yes
liver	Labelled in injury	Cre -ve	1_GCACAATGATGACTTAAGTTTTTGCCGTTTACCCAGCTGAGTGTTTCTTTGAAGAGAGAATCTTAAAAGACTGAGA	0.0125072836666667	0.000928652453604446	247.666666666667	177.8	2.88166040803265e-09	6.01369458922224e-08	yes	0.0115786312130622	pos	yes
liver	Labelled in injury	Cre -ve	8_GGGAAATGATGATGCCTGTGACTGCTGACAAGACTCTGATGTCTGTTGTATTCGTACTGGCTGATCCTG	0.0121145883333333	0.00126044850404491	240.666666666667	183.8	3.7070840723761e-12	2.35955901206739e-09	yes	0.0108541398292884	pos	yes
liver	Labelled in injury	Cre -ve	1_CCACAATGATGACATCATATTTGCTACTCTTGACAGCTGGGGTGACGATAGCTTTAAACCACCATGATTATAACTGAGG	0.00765223533333333	0.000891611074788436	290.333333333333	258.2	2.87411639171356e-08	2.95060497310593e-07	yes	0.00676062425854489	pos	yes
liver	Labelled in injury	Cre -ve	4_TGTAAACATCCTTGACTGGAAGC	0.00243482190361642	0.00088279103010509	266	302	0.00840525164082243	0.0158048527899069	yes	0.00155203087351133	pos	yes
liver	Labelled in injury	Cre -ve	8_CTGGAGGATGAAGTAAGGAGTGATCCATCGGCTAAGTGTTTTCCCACTGTGCTGACACTCACATTGCTGACA	0.000619892216329045	0.000557741138126368	275.833333333333	264.6	0.463319909239169	0.544604103842532	no	6.2151078202677e-05	pos	no
liver	Labelled in injury	Cre -ve	X_AATGGCGCCACTAGGGTTGTGT	0.00222949416666666	0.000765044149226396	281.166666666667	233.2	0.00115799023716677	0.00262299212084218	yes	0.00146445001744026	pos	yes
liver	Labelled in injury	Cre -ve	NA_GACTCTTAGCGGTGGATCACTCGGCTCGTG	0.0318340266666667	0.00186357453745194	332.166666666667	149.6	3.10183198802929e-07	2.07822743197962e-06	yes	0.0299704521292147	pos	yes
liver	Labelled in injury	Cre -ve	Mus musculus (house mouse) mmu-miR-26b-5p	0.0106987995	0.0091738388	278.833333333333	268.8	0.203866516179729	0.275501141291715	no	0.0015249607	pos	no
liver	Labelled in injury	Cre -ve	Mus musculus tRNA-Asp (GTC) (tRNA-Asp-GTC-1 1 to 13, tRNA-Asp-GTC-2 1 to 14)	0.0159380023333333	0.000974602571973136	254.333333333333	218.4	2.19811700080543e-06	1.06395549126438e-05	yes	0.0149633997613602	pos	yes
liver	Labelled in injury	Cre -ve	NA_GACTCTTAGCGGTGGATCACTCGGCTCGTGCGTCGATGAAGAACGCAGCTAGCTGCGAGAATTAATGTGAATTGCAGGACACA	0.000947193415085802	0.00048168512433402	331.666666666667	262.2	0.000988396583289192	0.00226300152972507	yes	0.000465508290751782	pos	yes
liver	Labelled in injury	Cre -ve	NA_TGCGTTGAGCTAACCGGTACTA	0.000397129423111245	0.000304005148655798	219.666666666667	280.8	0.58368459295984	0.65860114140241	no	9.3124274455447e-05	pos	no
liver	Labelled in injury	Cre -ve	>ENSMUST00000220884.2|ENSMUSG00000021458.18|OTTMUSG00000030849.3|OTTMUST00000163255.1|Aopep-209|Aopep|772|CDS:1-468|UTR3:469-772|	0.00489593516666666	0.0020929296	358.5	518.8	9.29821451731218e-05	0.000259575155274965	yes	0.00280300556666666	pos	yes
liver	Labelled in injury	Cre -ve	1_TGTAAACATCCTCGACTGGAAGCTT	0.0198874016666667	0.0035344006	270.833333333333	398.4	1.04211877885127e-06	5.76790089338115e-06	yes	0.0163530010666667	pos	yes
liver	Labelled in injury	Cre -ve	19_TACGGGGATGATATGAAAACTGAACTCTCTCTTTCTGATGGTTTAGTGGAGAAAACAAAAATTCTCTGAGT	0.00132626156688636	0.000835357864621824	246.666666666667	208.4	0.0158287229765418	0.0280572010165761	yes	0.000490903702264536	pos	yes
liver	Labelled in injury	Cre -ve	Mus musculus (house mouse) mmu-miR-146a-5p	0.000845851632691383	0.000931682472340594	343.833333333333	316.4	0.992815826512474	0.997518283060497	no	-8.58308396492107e-05	neg	no
liver	Labelled in injury	Cre -ve	11_GCATATGATGGAAAAAATCTGAAGTCTCCTGAGACCTGTGATGTCTTCAAAGGAACCACTGATG	0.002778844	0.000686314279558844	234.666666666667	199.2	6.48288248144001e-07	3.94866478414982e-06	yes	0.00209252972044116	pos	yes
liver	Labelled in injury	Cre -ve	Mus musculus (house mouse) mmu-let-7d-3p	0.00918560283333333	0.003679482	288	403.2	0.000573301653532498	0.00137182895666704	yes	0.00550612083333333	pos	yes
liver	Labelled in injury	Cre -ve	19_TGTAACAGCAACTCCATGTGGAAT	0.0178243068333333	0.0049001708	296.5	297.4	8.08307776621637e-08	6.81440926913473e-07	yes	0.0129241360333333	pos	yes
liver	Labelled in injury	Cre -ve	NA_CGCGACCTCAGATCAGACGTGGCGACCCGCTGAAT	0.00129047218464084	0.000534973405083348	299.5	82.8	0.216428175619469	0.290625598695763	no	0.000755498779557492	pos	no
liver	Labelled in injury	Cre -ve	9_AGAGCAGCTCCCTCGCTGCGATCTATTGAAAGTCAGCCCTCGACACAAGGGTTTGT	0.00260791016666666	0.000697879630451092	150.833333333333	148.8	5.34832309050081e-05	0.00016019800692253	yes	0.00191003053621557	pos	yes
liver	Labelled in injury	Cre -ve	3_ACATGTGATGAGAAACTGTTTCGGTCCCAGTTGATGGCCACTGATAACATTACATTTTTCTGATG	0.00207966483333333	0.000503894689318152	269.666666666667	296.4	1.89839238322482e-06	9.36687404591163e-06	yes	0.00157577014401518	pos	yes
liver	Labelled in injury	Cre -ve	Mus musculus (house mouse) tRNA-Ser	0.00820821266666666	0.000527984345511672	192.166666666667	149.6	0.000167434201516101	0.000443126275530138	yes	0.00768022832115499	pos	yes
liver	Labelled in injury	Cre -ve	NA_CGCGACCTCAGATCAGACGTGGCGACCCGCTGAATTTA	0.00243061033333333	0.00084763562690592	286.5	422.6	0.00172171535292766	0.003752985692255	yes	0.00158297470642741	pos	yes
liver	Labelled in injury	Cre -ve	4_GCAGTCCACGGGCATATACACT	0.0206194358333333	0.0151111654	226.833333333333	364.8	0.0230031859347355	0.0394119188356909	yes	0.00550827043333333	pos	yes
liver	Labelled in injury	Cre -ve	Mus musculus tRNA Gln JUG	0.0243347685	0.00103509797647672	294.333333333333	194	4.2302644343967e-08	3.93074936130438e-07	yes	0.0232996705235233	pos	yes
liver	Labelled in injury	Cre -ve	10_GAGTAGGGAACTGCCAGGCAT	0.000282153849618968	0.00023595580124107	236.5	350	0.726673718300042	0.78328166248599	no	4.61980483778984e-05	pos	no
liver	Labelled in injury	Cre -ve	2_GGAAAGGATGAACGAACTTGGCCTGACCTTCAGAAATGGAGGCAATACAACTGATTTAATGAGCCTGATC	0.00177503816666666	0.000322658210413366	198.166666666667	447.2	9.88803349921088e-07	5.49671032510719e-06	yes	0.00145237995625329	pos	yes
liver	Labelled in injury	Cre -ve	1_TTACTTGATGATAGTAAAAGATCTGATG	0.0006133177985984	0.000350537840010242	314.666666666667	445	0.00927097726430312	0.0172291300108874	yes	0.000262779958588158	pos	yes
liver	Labelled in injury	Cre -ve	11_AATGATGATGAAACTAGAAAAAAAAGGAAGTGCCGTCCGATGCGACAACTGACGACATCCCTAGTTAGCTGACT	0.00960030366666666	0.000738491954896926	253.833333333333	235.4	5.0459139332717e-09	9.04711047472518e-08	yes	0.00886181171176973	pos	yes
liver	Labelled in injury	Cre -ve	Mus musculus (house mouse) mmu-miR-30e-5p	0.00276376066666666	0.0018353254	210.333333333333	193.8	0.226821973038188	0.303941443871172	no	0.00092843526666666	pos	no
liver	Labelled in injury	Cre -ve	18_GAGTGTGACAATGGTGTTTGT	0.0068840215	0.00176033088266512	196.5	205.8	1.74526804557166e-06	8.7956430245149e-06	yes	0.00512369061733488	pos	yes
liver	Labelled in injury	Cre -ve	14_TAGCAGCACGTAAATATTGGC	0.000461909457014763	0.000404295191349806	326	334	0.751444878214713	0.8025078271538	no	5.76142656649573e-05	pos	no
liver	Labelled in injury	Cre -ve	2_CTACAATGATGGTAATATTTTTCGTCAACAGAGTTCACCTAGTGAGTGTTGACACCTTGGGTCTGAGT	0.00189474849999999	0.000489149036527574	205	198.2	2.19795384317332e-05	7.60324794119467e-05	yes	0.00140559946347242	pos	yes
liver	Labelled in injury	Cre -ve	1_GCTTGTTGATGAATACCAACGATTCTGATG	0.000728049636043885	0.000487738580381188	323.5	382.6	0.166065891908568	0.231293085776375	no	0.000240311055662697	pos	no
liver	Labelled in injury	Cre -ve	Mus musculus (house mouse) mmu-miR-378d	0.0226759711666667	0.00156385298900018	192.333333333333	342.4	4.39433986467406e-09	8.34924574288072e-08	yes	0.0211121181776665	pos	yes
liver	Labelled in injury	Cre -ve	Mus musculus tRNA-Gly (CCC) (multiple tRNAs)	0.00519750070128747	0.00115407664310075	130.833333333333	161	0.00686001072511742	0.0131915311979977	yes	0.00404342405818672	pos	yes
liver	Labelled in injury	Cre -ve	Mus musculus (house mouse) mmu-miR-7a-5p	0.0133538721666667	0.00149649365282389	262.333333333333	199.4	3.69462279070289e-07	2.39961980232897e-06	yes	0.0118573785138428	pos	yes
liver	Labelled in injury	Cre -ve	NA_GCACGGGGTCGGCGGCGATGTCGG	0.000359002602957053	0.000313165668276877	213.333333333333	281.2	0.836415454899035	0.875622429347427	no	4.58369346801759e-05	pos	no
liver	Labelled in injury	Cre -ve	13_ACGCGGGAGACCGGGGTTCAATTCCCCGACGGGGAGCCA	0.00237171328431342	0.000569058263131944	343.166666666667	100.8	0.122576801016263	0.177520213530947	no	0.00180265502118148	pos	no
liver	Labelled in injury	Cre -ve	4_GGTCGATGATGAGAGCTTTGTTCTGAGCCA	0.00101170185617004	0.000422263242250432	210.166666666667	310.8	0.0480438446123545	0.0772219876155648	no	0.000589438613919608	pos	no
liver	Labelled in injury	Cre -ve	18_TGGAGTGTGACAATGGTGTTTGAAT	0.00767327347921261	0.0055599782	225.666666666667	255.8	0.78935469627784	0.835980472846665	no	0.00211329527921261	pos	no
liver	Labelled in injury	Cre -ve	>ENSMUST00000184179.8|ENSMUSG00000028710.19|OTTMUSG00000008684.8|OTTMUST00000019684.3|Atpaf1-206|Atpaf1|2655|CDS:1-814|UTR3:815-2655|	0.0126618621666667	0.000827894179022442	273	282	8.4946294525922e-08	7.06775378637246e-07	yes	0.0118339679876442	pos	yes
liver	Labelled in injury	Cre -ve	NA_CGCCTGTCTGAGCGTCGCT	0.00226337467192343	0.00108608244271298	173	223	0.0526445362570895	0.0836682521929059	no	0.00117729222921045	pos	no
liver	Labelled in injury	Cre -ve	2_TGCCAGTGATGCTTAGGAATTTCTTCACCTGAATCAACTATGTGGTCACACTGTTGTCTGAGGCA	0.00197091437871855	0.000414123845492634	213.5	185.4	8.06819825819553e-05	0.000231324693303669	yes	0.00155679053322592	pos	yes
liver	Labelled in injury	Cre -ve	9_AGTAAATGATGAGATTCCATTGGTCCGTGTTTCTGAACTACATGATTTTCCTTGGCTATTCTGATA	0.0186598398333333	0.001871074851414	219.166666666667	161	1.31975906993008e-09	3.73345176893555e-08	yes	0.0167887649819193	pos	yes
liver	Labelled in injury	Cre -ve	6_TCAGTGCACTACAGAACTTTGTCT	0.00246946816666666	0.000880461325202148	263	392.4	0.00450471679202921	0.00903071571063494	yes	0.00158900684146451	pos	yes
liver	Labelled in injury	Cre -ve	2_ATGTGTGATGACACAACTTTTTTCCCCATCAGATCGACCATGTTGATCACATTCTTTTAAGCCAGTATGTCTGACA	0.0050750435	0.000670376785107416	192.5	192.2	8.08448643405142e-07	4.67797783206703e-06	yes	0.00440466671489258	pos	yes
liver	Labelled in injury	Cre -ve	2_TTGCAATGATGACTTATATATCTGTCAATCCCCTGAGAGATCACTGACGACTCCATGTGTCTGAGC	0.00074526318433984	0.000594940772094	199.666666666667	202	0.459461357662385	0.541568803985386	no	0.00015032241224584	pos	no
liver	Labelled in injury	Cre -ve	9_TTCAAGTAATCCAGGATAGGCTA	0.00141223281175415	0.000728565525597468	253.5	329.6	0.25798430823227	0.338357686887144	no	0.000683667286156682	pos	no
liver	Labelled in injury	Cre -ve	NA_CATTGATCATCGACACTTCGAACGCACTTGCGGCCCCGGGTTCCTCCCGGGGCTACGCCTGTCTGAGCGTCGCT	0.000734525313758607	0.000492390334008658	153.166666666667	125	0.170902401289941	0.237250552717661	no	0.000242134979749949	pos	no
liver	Labelled in injury	Cre -ve	7_CGTCTGTGATGTTCTGCTATTACCTACATTGTTTGAGCCTCATGAAAACCCCACTGGCTGAGACG	0.0078024715	0.000867122616434092	187.833333333333	127.6	5.2514735363881e-08	4.77508986558718e-07	yes	0.00693534888356591	pos	yes
liver	Labelled in injury	Cre -ve	Mus musculus tRNA-Ser (AGA) (tRNA-Ser-AGA-1-1)	0.00301046917233915	0.000307042012062258	196	125.4	0.00634211711076606	0.0123071876250079	yes	0.00270342716027689	pos	yes
liver	Labelled in injury	Cre -ve	18_GTGTGACAATGGTGTTTGT	0.00562517966666666	0.00092979301947879	179.666666666667	166.8	0.000940109582718137	0.00216804257029019	yes	0.00469538664718787	pos	yes
liver	Labelled in injury	Cre -ve	2_TGCCAGTGATGCTTAGGAATTTCTTCACCTGAATCAACTATGTGGTCACACTGTTGTCTGAGGC	0.000858990723398898	0.000515855266690528	209.5	198.4	0.0573319808065717	0.0902146002061382	no	0.00034313545670837	pos	no
liver	Labelled in injury	Cre -ve	4_GGTCCATGATGAAACCCATTATCAGTGGACATCTATGGATGAGAAATGCGGATATGGGACTGAGACCA	0.0826856485	0.008540122	152.833333333333	99.4	4.53285786456304e-09	8.48577656115993e-08	yes	0.0741455265	pos	yes
liver	Labelled in injury	Cre -ve	MU069435.1_TGCGATCTATTGAAAGTCAGCCCTCGACACAAGGGTTTGT	0.00183163533333333	0.000954324448533338	214.166666666667	271.4	0.00254993894133342	0.00529538706740204	yes	0.000877310884799992	pos	yes
liver	Labelled in injury	Cre -ve	1_TGTAAACATCCTCGACTGGAAGT	0.000297922846126148	0.0005369336951862	175.5	158	0.77962608603019	0.827743125534973	no	-0.000239010849060052	neg	no
liver	Labelled in injury	Cre -ve	4_TCTTGTGATGAAAATACTGTCCAGTTCTGCTACTGAAGGAATGAGATGAACACTTTAGTGCTGAAG	0.00501672416666666	0.000628950864739072	176.833333333333	152.8	1.42087721297696e-06	7.43117351816051e-06	yes	0.00438777330192759	pos	yes
liver	Labelled in injury	Cre -ve	5_GCCAATGATGACACCACACTAACTGAGCAGTTAGTAGTTGGTCCTTTGATTGCATGTGATGTAATCATTGTTTCAAGACGGGACTGAAG	0.00139687905350793	0.000561672898414042	200.166666666667	162.8	0.00237015852672544	0.00497889736719717	yes	0.000835206155093888	pos	yes
liver	Labelled in injury	Cre -ve	Mus musculus (mouse) nuclear encoded rRNA 5S 115 (ENSMUSG00000119399.1)	0.0038369625	0.000791861772931178	357.5	248.8	9.66238545139841e-06	3.89247363279436e-05	yes	0.00304510072706882	pos	yes
liver	Labelled in injury	Cre -ve	Mus musculus (house mouse) mmu-miR-100-5p	0.000406194728110263	0.000597361594633424	306.333333333333	322.6	0.515365158398528	0.591577859911024	no	-0.000191166866523161	neg	no
liver	Labelled in injury	Cre -ve	4_GTCGATGATGAGAGCTTTGTTCTGAGC	0.000638861899338893	0.000507549878914484	207.666666666667	289.4	0.282021355612291	0.363373669731222	no	0.000131312020424409	pos	no
liver	Labelled in injury	Cre -ve	9_TCGCTGCGATCTATTGAAAGTCAGCCCTCGACACAAGGGTTTGN	0.000610675185131958	0.000405678441175504	211.833333333333	217.4	0.063821682454985	0.0989585892389719	no	0.000204996743956454	pos	no
liver	Labelled in injury	Cre -ve	9_GCTGCGATCTATTGAAAGTCAGCCCTCGACACAAGGGTTTGTA	0.000542489988654387	0.000706684588617402	168.5	205.2	0.837937998231377	0.876495539645474	no	-0.000164194599963015	neg	no
liver	Labelled in injury	Cre -ve	10_TGAGGTAGTAGTTTGTGCTGTTA	0.000853461574100902	0.000350345804434398	200.666666666667	184.2	0.00204277049783004	0.00437785663928897	yes	0.000503115769666504	pos	yes
liver	Labelled in injury	Cre -ve	>ENSMUST00000037378.6|ENSMUSG00000035085.6|OTTMUSG00000000935.2|OTTMUST00000001828.2|1700020L24Rik-201|1700020L24Rik|949|UTR5:1-68|CDS:69-638|UTR3:639-949|	0.00475391216666666	0.00142406877853908	180.333333333333	222.8	0.00149600707612874	0.00332358989164379	yes	0.00332984338812758	pos	yes
liver	Labelled in injury	Cre -ve	18_TGGAGTGTGACAATGGTGTTTGTTTT	0.0170855641666667	0.0071319196	173	148	0.000264601303128583	0.000679107780005415	yes	0.00995364456666666	pos	yes
liver	Labelled in injury	Cre -ve	MU069435.1_AACCATTCGTAGACGACCTGCTTC	0.000462561756342125	0.000569356507975872	246.166666666667	338.2	0.77353094327147	0.822644019034738	no	-0.000106794751633747	neg	no
liver	Labelled in injury	Cre -ve	>ENSMUST00000188702.2|ENSMUSG00000035085.6|OTTMUSG00000000935.2|OTTMUST00000118598.1|1700020L24Rik-202|1700020L24Rik|564|CDS:1-336|UTR3:337-564|	0.0040913625	0.00206384932941931	168.333333333333	209	0.0102857128603381	0.0189489326645592	yes	0.00202751317058069	pos	yes
liver	Labelled in injury	Cre -ve	11_CCACGAGGACGAGACGTAGCG	0.00049359220193967	0.000228349388395802	188.5	275.4	0.547871581112618	0.624946704978819	no	0.000265242813543868	pos	no
liver	Labelled in injury	Cre -ve	9_TGAGGTAGTAGTTTGTACAGTTAT	0.00179165778013662	0.00211648111085583	193.166666666667	222	0.516721882743322	0.592600861920945	no	-0.00032482333071921	neg	no
liver	Labelled in injury	Cre -ve	9_TTCAAGTAATCCAGGATAGGCTTT	0.004184622	0.002669369	200.666666666667	213.6	0.124833113227695	0.180172962742467	no	0.001515253	pos	no
liver	Labelled in injury	Cre -ve	NA_CGCGACCTCAGATCAGACGTGGCGACCCGCTGAA	0.00194331056424551	0.000698934142202152	262.666666666667	141.8	0.00768190614880864	0.0145521823324902	yes	0.00124437642204336	pos	yes
liver	Labelled in injury	Cre -ve	2_TGGAAAGGATGAACGAACTTGGCCTGACCTTCAGAAATGGAGGCAATACAACTGATTTAATGAGCCTGATC	0.00309753466666666	0.000404351139303416	152.5	249.2	5.11353778796488e-06	2.1991667581349e-05	yes	0.00269318352736324	pos	yes
liver	Labelled in injury	Cre -ve	18_TTGCTGTGATGACTATCTTAGGACACCTTTGGATTAACCGTGAAATCAAACAAGTGCTGAGC	0.00114355770128841	0.000574750426754726	209.166666666667	188.2	0.0103784908481077	0.0190922237711577	yes	0.000568807274533684	pos	yes
liver	Labelled in injury	Cre -ve	2_GTGCAGTGATGTGTGAATTTCTTCACCTGAAAATATTGTGAAGAGTAAATCGAGCTTTTTAACCCTGAGT	0.0129870603333333	0.00125200975121136	172.166666666667	104.2	1.42513272184701e-11	4.12764805120961e-09	yes	0.011735050582122	pos	yes
liver	Labelled in injury	Cre -ve	1_GCGGGAGACCGGGGTTCGATTCCCCGACGGGGAGCCA	0.00946491383333333	0.00128827325119798	162	110.8	2.16953961631813e-05	7.52540580810075e-05	yes	0.00817664058213535	pos	yes
liver	Labelled in injury	Cre -ve	9_CCCTCGCTGCGATCTATTGAAAGTCAGCCCTCGACACAAGGGTTTGT	0.00318436816666666	0.00078323884838449	165.166666666667	240	4.33066602638375e-05	0.000134134740914514	yes	0.00240112931828217	pos	yes
liver	Labelled in injury	Cre -ve	1_CACAATGATGACTTAAGTTTTTGCCGTTTACCCAGCTGAGTGTTTCTTTGAAGAGAGAATCTTAAAAGACTGAGA	0.00422609583333333	0.00053217866149485	169.333333333333	169.8	3.44672005483678e-07	2.28497718064296e-06	yes	0.00369391717183848	pos	yes
liver	Labelled in injury	Cre -ve	19_ATATATGATGACTTTCATAGAATCTCGTTCGGCTGATGATTGCTGTTGAGACTTGGAAATCTGATT	0.015364421	0.000739889801189712	162.833333333333	127.6	1.92349078324692e-10	1.74900269076666e-08	yes	0.0146245311988103	pos	yes
liver	Labelled in injury	Cre -ve	2_TACAATGATGGTAATATTTTTCGTCAACAGAGTTCACCTAGTGAGTGTTGACACCTTGGGTCTGAGT	0.000861497319959955	0.000452965419281754	171.333333333333	167.4	0.00732679681308376	0.0140045230376211	yes	0.000408531900678201	pos	yes
liver	Labelled in injury	Cre -ve	1_AGCCCATGATGGTATGAGAGTAGTGGACAGAAGGGATTTCTGAAAAACACTTTTCTGAGGCT	0.0129174428333333	0.00079277312649968	146	111.8	6.27299475243262e-10	2.66184077328224e-08	yes	0.0121246697068337	pos	yes
liver	Labelled in injury	Cre -ve	NA_CGCGACCTCAGATCAGAC	0.00160994280842939	0.000811422505581706	240.833333333333	182.4	0.132109467199848	0.188961069376861	no	0.000798520302847684	pos	no
liver	Labelled in injury	Cre -ve	9_CGCTGCGATCTATTGAAAGTCAGCCCTCGACACAAGGGTTTG	0.000902447517549193	0.000425341402734008	148.333333333333	165	0.0552086038596869	0.0871967155252871	no	0.000477106114815185	pos	no
liver	Labelled in injury	Cre -ve	8_GGGAAATGATGATGCCTGTGACTGCTGACAAGACTCTGATGTCTGTTGTATTCGTACTGGCTGATC	0.00149635048481963	0.000737230015609506	156.5	122.4	0.00694649681899032	0.0133176061002631	yes	0.000759120469210124	pos	yes
liver	Labelled in injury	Cre -ve	18_TGGAGTGTGGCAATGGTGTTTGT	0.00683276916666666	0.00108646197608612	154	151.2	9.06984602487339e-09	1.342548138333e-07	yes	0.00574630719058054	pos	yes
liver	Labelled in injury	Cre -ve	12_TGAAATGTTTAGGACCACTAGT	0.00370364183333333	0.00079644513633821	168	204.6	0.000714287814505147	0.00168075487590582	yes	0.00290719669699512	pos	yes
liver	Labelled in injury	Cre -ve	4_TCTCGGTGATGAGAACTTTGTCCAGTTCTGCTGCTGATCTCTTAAGTGAGGATGAAGTTATCTGAGG	0.0106237121666667	0.00103187139475026	154	111.8	2.20035605950579e-08	2.43569849021814e-07	yes	0.0095918407719164	pos	yes
liver	Labelled in injury	Cre -ve	Mus musculus (house mouse) mmu-miR-145a-5p	0.00132213365631372	0.000504837956116952	186.833333333333	129.6	0.0674079500579498	0.10401250960457	no	0.000817295700196768	pos	no
liver	Labelled in injury	Cre -ve	NA_CGACTCTTAGCGGTGGATCACTCGGCTCGTG	0.0304789953333333	0.00222001315617529	223.833333333333	102.6	1.36159455230178e-07	1.05049082732131e-06	yes	0.028258982177158	pos	yes
liver	Labelled in injury	Cre -ve	NA_GCGTTAATCGGAATTACTGGG	0.000202374002143586	0.000169191191408247	166.166666666667	217.4	0.575149395661555	0.651392509499253	no	3.31828107353394e-05	pos	no
liver	Labelled in injury	Cre -ve	18_ATGGAGTGTGACAATGGTGTTTGT	0.00596152916666666	0.000963288201089004	152.666666666667	154.2	8.99570276041435e-06	3.69404181097015e-05	yes	0.00499824096557766	pos	yes
liver	Labelled in injury	Cre -ve	2_TGCAGATGATGTGACAGAATATTTGCTATCAGATGAGTGGTGATGACACTAGAACCACCAAGATCGCTGATGCA	0.0132216016666667	0.00151452652068011	134.333333333333	92.6	1.8141806199052e-07	1.32883273177239e-06	yes	0.0117070751459866	pos	yes
liver	Labelled in injury	Cre -ve	Mus musculus (house mouse) mmu-miR-199b-3p	0.000619220026276053	0.000510271570528604	295.833333333333	252	0.170710494175756	0.237242859263906	no	0.000108948455747449	pos	no
liver	Labelled in injury	Cre -ve	3_AACATGTGATGAGAAACTGTTTCGGTCCCAGTTGATGGCCACTGATAACATTACATTTTTCTGATG	0.00688079483333333	0.000746366863028578	172.166666666667	159	6.0453670931419e-08	5.30741538591009e-07	yes	0.00613442797030475	pos	yes
liver	Labelled in injury	Cre -ve	4_CGCGGATGATGACACCTGGGTATGCTGCACACTCCCGACTGCGTCGTGGGGAAGCCAACCTTGGAGAGCTGAGC	0.0259616415	0.0023277248	153.5	88.8	1.08693338089836e-08	1.49461783868105e-07	yes	0.0236339167	pos	yes
liver	Labelled in injury	Cre -ve	9_AGCAGAGCAGCTCCCTCGCTGCGATCTATTGAAAGTCAGCCCTCGACACAAGGGTTTGT	0.0180256551666667	0.00110847784535617	117.5	48.2	2.22300209979778e-05	7.64832884606101e-05	yes	0.0169171773213105	pos	yes
liver	Labelled in injury	Cre -ve	9_TCGCTGCGATCTATTGAAAGTCAGNCCTCGACACAAGGGTTTGT	0.000566201647892652	0.000530734699023772	164.333333333333	174	0.603965137110975	0.675613022444878	no	3.54669488688797e-05	pos	no
liver	Labelled in injury	Cre -ve	NA_CGCGACCTCAGATCAGACGTGGCGACCCGCTGAATT	0.00174113966666666	0.000986763491773102	186.166666666667	185.6	0.00366861780362733	0.00747224074242814	yes	0.000754376174893558	pos	yes
liver	Labelled in injury	Cre -ve	17_GAGAGTGATGATTTCACAGACTAGAGTCTCTGACGCTGTCCTTGATGTCAGCTATAAATCTGACT	0.00120360549263871	0.000633972745654106	137.833333333333	133.4	0.0273797223477973	0.046472515398328	yes	0.000569632746984604	pos	yes
liver	Labelled in injury	Cre -ve	2_GTCTAGTGATGAATTTCATAGGGCAGATTCTGAGGTGAAAATTTAGTTCATCATTGATTGTCCTATTATGAAATCTGAAG	0.00069355138005908	0.000435134136347798	148.666666666667	115.4	0.00899907015788879	0.0167784466211955	yes	0.000258417243711282	pos	yes
liver	Labelled in injury	Cre -ve	18_ATGGAGTGTGACAATGGTGTTTG	0.016021284	0.00073951099383428	161.166666666667	186.8	9.98559488704769e-10	3.14370794654429e-08	yes	0.0152817730061657	pos	yes
liver	Labelled in injury	Cre -ve	15_ATCAATGATGTCCTAAAAAATAAATGTCTGAACATATGACTGCTATAATGATTTCAGCATTTAACTGAGA	0.000697649195264135	0.00051891096317267	134.666666666667	131.2	0.199790966239528	0.272014866334673	no	0.000178738232091465	pos	no
liver	Labelled in injury	Cre -ve	>ENSMUST00000219238.2|ENSMUSG00000019947.11|OTTMUSG00000064422.2|OTTMUST00000157183.1|Arid5b-204|Arid5b|7581|UTR5:1-30|CDS:31-3597|UTR3:3598-7581|	0.00194966716806932	0.00054377962220401	159.166666666667	181	0.00410036790609947	0.00828534657851528	yes	0.00140588754586531	pos	yes
liver	Labelled in injury	Cre -ve	Mus musculus (house mouse) mmu-miR-15b-5p	0.00279069116666666	0.00126781005839575	198.833333333333	179.4	0.0230503790837317	0.0394396943193421	yes	0.00152288110827091	pos	yes
liver	Labelled in injury	Cre -ve	1_ACCGGGGTTCGATTCCCCGACGGGGAGCCA	0.008276768	0.000636476123262544	127.666666666667	115.8	2.04383796759553e-05	7.20721809625791e-05	yes	0.00764029187673746	pos	yes
liver	Labelled in injury	Cre -ve	MU069435.1_AGGAGCCTCGGTTGGCCCCGGATAGCCGGGTCCCCGTC	0.000663590704984445	0.000434438967141334	155	195.4	0.341406169099048	0.422361567796976	no	0.000229151737843111	pos	no
liver	Labelled in injury	Cre -ve	Mus musculus (house mouse) mmu-miR-221-3p	0.01181004	0.00100086524943657	177.333333333333	101.6	1.21927145182787e-05	4.7465827467183e-05	yes	0.0108091747505634	pos	yes
liver	Labelled in injury	Cre -ve	18_TGCTGTGATGACTATCTTAGGACACCTTTGGATTAACCGTGAAATCAAACAAGTGCTGAGCA	0.00194817783333333	0.000639350941606734	143.5	165	0.000565107192199343	0.00135988933018858	yes	0.0013088268917266	pos	yes
liver	Labelled in injury	Cre -ve	NA_CGCACGGGGTCGGCGGCGATGTCGG	0.000398296671967353	0.000391874472680514	137.333333333333	193.2	0.640691294403237	0.711692860187889	no	6.42219928683932e-06	pos	no
liver	Labelled in injury	Cre -ve	11_GACTGCTGATCCGGGTGATGCGAATCGTAATCTGAGCCGA	0.00181901608107346	0.000433205752539788	127.833333333333	157.6	0.0164388092690975	0.0289441275235977	yes	0.00138581032853367	pos	yes
liver	Labelled in injury	Cre -ve	19_TGACCTATGAATTGACAGCCAT	0.00264365104546843	0.00218027482282453	196.333333333333	223	0.695802318846709	0.75532288024676	no	0.0004633762226439	pos	no
liver	Labelled in injury	Cre -ve	Mus musculus (house mouse) mmu-miR-22-5p	0.00546377048538011	0.000636950879854762	241.833333333333	319	0.00756558868416846	0.0143531958195923	yes	0.00482681960552535	pos	yes
liver	Labelled in injury	Cre -ve	Mus musculus (house mouse) mmu-miR-30a-3p	0.012957799	0.00120197954256859	164.5	199.2	5.1679036550741e-06	2.215064428589e-05	yes	0.0117558194574314	pos	yes
liver	Labelled in injury	Cre -ve	19_ACCCTGATGAACTGAATACCGCCCCAGTCTGATAGCTGTGGAGAAAGGTATTTTCTGAGT	0.004666153	0.000612684371924538	133.833333333333	152.4	2.20937709354427e-05	7.62205159913781e-05	yes	0.00405346862807546	pos	yes
liver	Labelled in injury	Cre -ve	6_TCAGTGCACTACAGAACTTTGTC	0.0049497225	0.000934249208678588	185.5	320.4	5.30489709051559e-06	2.26615234772696e-05	yes	0.00401547329132141	pos	yes
liver	Labelled in injury	Cre -ve	NA_CGCGACCTCAGATCAGACGTGGCGACCCGCTGAATTTAA	0.00277289029667834	0.000775702867445734	200.833333333333	270	0.00563414922891571	0.0110683209389039	yes	0.00199718742923261	pos	yes
liver	Labelled in injury	Cre -ve	10_GTACATGATGAAAACAGTCTCCCTCTTCTGAAT	0.003736782	0.000967413304606786	149.166666666667	175.6	0.000557343736299779	0.0013437473036167	yes	0.00276936869539321	pos	yes
liver	Labelled in injury	Cre -ve	NA_GACTCTTAGCGGTGGATCACTCGGCTCGTGCGTCGATGAAGAACGCAGCTAGCTGCGAGAATTAATGTGAATTGCAGGAC	0.000535836672439975	0.000471808414590342	192	107.2	0.497895162152068	0.576200492199621	no	6.4028257849633e-05	pos	no
liver	Labelled in injury	Cre -ve	13_ACATGTGATGAAGCAAATCAGTATGAATAAAATGATACTGTAAACGCTTTCTGATG	0.00263989083333333	0.000658832459666462	136.166666666667	137.8	0.000556277630761991	0.0013437218670968	yes	0.00198105837366687	pos	yes
liver	Labelled in injury	Cre -ve	10_TTCAAGTAATCCAGGATAGGCTAT	0.00207418126984126	0.00130098260091628	151.5	161.8	0.252358599949654	0.332559521465745	no	0.00077319866892498	pos	no
liver	Labelled in injury	Cre -ve	NA_GACTCTTAGCGGTGGATCACTCGGCTCGTGCGTCGATG	0.0150144126666667	0.00144817068334721	101.166666666667	109.2	3.80072319426748e-05	0.000119170458775924	yes	0.0135662419833194	pos	yes
liver	Labelled in injury	Cre -ve	17_GAGAGTGATGATTTCACAGACTAGAGTCTCTGACG	0.0011726745169253	0.000610849204577804	155.833333333333	181	0.00393501155344485	0.00797654412027913	yes	0.000561825312347496	pos	yes
liver	Labelled in injury	Cre -ve	2_TGCAGTGATGTGTGAATTTCTTCACCTGAAAATATTGTGAAGAGTAAATCGAGCTTTTTAACCCTGAGT	0.007542995	0.00102174356513645	138.5	114.8	6.05605217735804e-09	1.01438873970747e-07	yes	0.00652125143486355	pos	yes
liver	Labelled in injury	Cre -ve	MU069435.1_AGCTGCGATCTATTGAAAGTCAGCCCTCGACACAAGGGTTTGT	0.000704500510496797	0.000597221832970562	150.666666666667	197	0.299722749874423	0.380026952779024	no	0.000107278677526235	pos	no
liver	Labelled in injury	Cre -ve	1_CGCTAAACCATTCGTAGACGACCTGCTTC	0.00069322017921399	0.000489493245258352	162	228	0.148104711170567	0.210186507603269	no	0.000203726933955638	pos	no
liver	Labelled in injury	Cre -ve	11_CTCGGCCGATCGAAAGGGAGTCGGGTTCAGATCCCCGAATCCGGAGTG	0.000511981446626235	0.000529654846632638	150.5	193	0.869690369218945	0.907472000012883	no	-1.7673400006403e-05	neg	no
liver	Labelled in injury	Cre -ve	Met-tRNA from Mus musculus (PDB 7CPV, chain S6)	0.014153588	0.001588066	159	199.6	0.000112117468632153	0.000308929734997252	yes	0.012565522	pos	yes
liver	Labelled in injury	Cre -ve	1_GTAAACATCCTCGACTGGAAGCT	0.00633977583333333	0.00129066068627542	144.333333333333	179	0.00285146078789147	0.00587364010191885	yes	0.00504911514705791	pos	yes
liver	Labelled in injury	Cre -ve	10_ATTCTGTGATGACTTTACCAAATGACTTTCGTTCTTCTGAGTTTGCTGAAGCCACACTCAGGTGCTGAGA	0.00181381783333333	0.000511010820587782	123.333333333333	98.8	2.32624148810583e-06	1.10085703136012e-05	yes	0.00130280701274555	pos	yes
liver	Labelled in injury	Cre -ve	11_TGGCTTTGCTGAAATCCAGAGGCTGTTTCTGAGC	0.000693842094106225	0.000654404373886152	153.666666666667	211.4	0.62383940299987	0.696010131480136	no	3.9437720220073e-05	pos	no
liver	Labelled in injury	Cre -ve	19_CTGACCTATGAATTGACAGCCAA	0.0056853025	0.000797248371321044	156.166666666667	279	1.83731405455241e-05	6.62376398915804e-05	yes	0.00488805412867896	pos	yes
liver	Labelled in injury	Cre -ve	19_CTGACCTATGAATTGACAGCCTT	0.0109227965	0.006314737	153.333333333333	172.4	0.00917570443838603	0.0170770054825518	yes	0.0046080595	pos	yes
liver	Labelled in injury	Cre -ve	8_TGAAGTGATGATTCACAATCATGTCTCTTCTCTGAAGAATTCATGGAGATTCTGTGTATCTGATC	0.00462759749999999	0.000974977208612282	134.333333333333	126.6	1.77139074571248e-06	8.84306046781171e-06	yes	0.00365262029138771	pos	yes
liver	Labelled in injury	Cre -ve	Mus musculus (house mouse) mmu-miR-181a-5p	0.000463430522065731	0.00124092758887566	148.5	107.6	0.570381746045685	0.64805867936604	no	-0.000777497066809929	neg	no
liver	Labelled in injury	Cre -ve	1_TAACTCTGATGAACAATCATGTCTTTCGCTCCTATCTGATG	0.00189980341506033	0.000990970107861194	129.833333333333	207	0.150992484923807	0.21357048145334	no	0.000908833307199136	pos	no
liver	Labelled in injury	Cre -ve	Mus musculus (house mouse) mmu-miR-378c	0.0143031925	0.00174875858721139	139.666666666667	159	4.44190562612624e-05	0.000137246258787833	yes	0.0125544339127886	pos	yes
liver	Labelled in injury	Cre -ve	17_TGAGAGTGATGATTTCACAGACTAGAGTCTCTGACGCTGTCCTTGATGTCAGCTATAAATCTGACTCA	0.0158007405	0.00118198108191358	105.666666666667	58.2	5.43711092301137e-10	2.38670420861844e-08	yes	0.0146187594180864	pos	yes
liver	Labelled in injury	Cre -ve	19_CTGACCTATGAATTGACAGCCTTT	0.0108379055	0.0080781318	168	162.2	0.0690785314488585	0.106204070693716	no	0.0027597737	pos	no
liver	Labelled in injury	Cre -ve	19_TATATATGATGACTTTCATAGAATCTCGTTCGGCTGATGATTGCTGTTGAGACTTGGAAATCTGATT	0.0439211403333333	0.00319804538125172	117.5	49	1.15284306818313e-08	1.56124385723098e-07	yes	0.0407230949520816	pos	yes
liver	Labelled in injury	Cre -ve	NA_GACTCTTAGCGGTGGATCACTCGGCTCGTGCGTCGA	0.0351357645	0.0010793730870295	136.333333333333	101	6.64595328737967e-07	4.00962015868925e-06	yes	0.0340563914129705	pos	yes
liver	Labelled in injury	Cre -ve	NA_TGATTTATCTGGGTGACGAAACG	0.000884481757723838	0.00051838803971088	136.166666666667	172.6	0.129385687226694	0.18527331815476	no	0.000366093718012958	pos	no
liver	Labelled in injury	Cre -ve	18_TGGAGTGTGACAATGGTGTTTGATT	0.0154807935	0.007890846	128.833333333333	137.8	0.00122205003516628	0.00274853302962311	yes	0.0075899475	pos	yes
liver	Labelled in injury	Cre -ve	2_TGCAGATGATGTGACAGAATATTTGCTATCAGATGAGTGGTGATGACACTAGAACCACCAAGATCGCTGATGCAA	0.00371652033333333	0.000558120534784322	107.833333333333	124.6	4.97624041904352e-06	2.16943631967206e-05	yes	0.00315839979854901	pos	yes
liver	Labelled in injury	Cre -ve	Mus musculus tRNA Gln CUG	0.0176800785	0.00170204020437565	203	170	2.46352761021314e-06	1.15071321313367e-05	yes	0.0159780382956243	pos	yes
liver	Labelled in injury	Cre -ve	Mus musculus tRNA-Leu (CAG) (tRNA-Leu-CAG-2 1 to 3)	0.00573901799999999	0.0004792332	87	96	2.6582214907055e-05	8.81228113976069e-05	yes	0.00525978479999999	pos	yes
liver	Labelled in injury	Cre -ve	3_TCGATTCCCGGCCAATGCACCA	0.0121683221666667	0.00117198828312687	275.166666666667	194.6	2.35546009820144e-06	1.11055581667053e-05	yes	0.0109963338835398	pos	yes
liver	Labelled in injury	Cre -ve	MU069435.1_GCTGGGTTTAGAACGTCGTGA	0.000385947906670758	0.000219169962895323	126.833333333333	180	0.545487701907966	0.623148507982929	no	0.000166777943775435	pos	no
liver	Labelled in injury	Cre -ve	MT_CATTGGTCGCAGTTGAATGCTGTGTAGAAATACCA	0.0256102685	0.00207945010072992	125.166666666667	27.4	9.53728103136917e-06	3.86654737354553e-05	yes	0.0235308183992701	pos	yes
liver	Labelled in injury	Cre -ve	13_AGAGGTAGTAGGTTGCATAGTTA	0.00230171333333333	0.000539900751544806	125.333333333333	121.4	0.000146887354376791	0.000392831096894234	yes	0.00176181258178852	pos	yes
liver	Labelled in injury	Cre -ve	19_CTACGGGGATGATATGAAAACTGAACTCTCTCTTTCTGATGGTTTAGTGGAGAAAACAAAAATTCTCTGAGTAG	0.0226229068333333	0.0019798096	110.333333333333	59.6	7.58316450099781e-10	3.01667762805319e-08	yes	0.0206430972333333	pos	yes
liver	Labelled in injury	Cre -ve	19_TGACCTATGAATTGACAGCCAGTT	0.00480653383333333	0.0028554984	139	129.4	0.0101794840691481	0.018807667953593	yes	0.00195103543333333	pos	yes
liver	Labelled in injury	Cre -ve	>ENSMUST00000066039.8|ENSMUSG00000053536.8|OTTMUSG00000073999.1|OTTMUST00000179561.1|Cstf2t-201|Cstf2t|4233|UTR5:1-229|CDS:230-2128|UTR3:2129-4233|	0.0107572016300034	0.00062867281575074	239.5	259.4	0.000982658353417613	0.0022539172682894	yes	0.0101285288142527	pos	yes
liver	Labelled in injury	Cre -ve	3_AATGAGTGATGACAAGATGTTTCGGTCCCAAATGAAGCCTACTGATTACCGTAACATTTATTGCTGACA	0.0127059175	0.00108495349854491	130.333333333333	86.4	6.40176420317824e-11	1.01868072883074e-08	yes	0.0116209640014551	pos	yes
liver	Labelled in injury	Cre -ve	Mus musculus (house mouse) mmu-miR-7b-5p	0.0244332753333333	0.00176528520466356	171.166666666667	136.6	5.49422405842352e-07	3.39521710018114e-06	yes	0.0226679901286698	pos	yes
liver	Labelled in injury	Cre -ve	NA_GCGAATATAAAGACTGACTAAGC	0.000241482280080907	0.00028706267753187	112	142.2	0.774534045041713	0.823023238178715	no	-4.55803974509634e-05	neg	no
liver	Labelled in injury	Cre -ve	16_TTCCGCTGATGACTTCTGTCAGTGCCACGTGTCTGGGCCACTGAGACCACATGATGGGATTGAGGACCTGAGG	0.00117495808032021	0.000593732896696914	111	90.4	0.0334612761514254	0.0554713116199174	no	0.000581225183623296	pos	no
liver	Labelled in injury	Cre -ve	2_TCGTACCGTGAGTAATAATGC	0.00042724264572314	0.000524451030299902	200.833333333333	152	0.294562978917111	0.376106993140905	no	-9.7208384576762e-05	neg	no
liver	Labelled in injury	Cre -ve	15_TATCAATGATGTCCTAAAAAATAAATGTCTGAACATATGACTGCTATAATGATTTCAGCATTTAACTGAGA	0.0027762265	0.000418993953320936	97.6666666666667	75.4	0.000184606410633572	0.000487560084515636	yes	0.00235723254667906	pos	yes
liver	Labelled in injury	Cre -ve	19_CTGACCTATGAATTGACAGCCATTT	0.00534378933333333	0.0042457286	145.166666666667	121	0.128351919235781	0.184207433130946	no	0.00109806073333333	pos	no
liver	Labelled in injury	Cre -ve	5_TCGATCCCCGGCATCTCCACCA	0.0185109026666667	0.0124626796	178.833333333333	270.8	0.705080200459475	0.762588865917512	no	0.00604822306666666	pos	no
liver	Labelled in injury	Cre -ve	9_GTCTGATGATGAGCCCATTGCCCTGAGCTCTTGTGATGCTGGCTTCAAAGTAAACGCTCTGAAG	0.005764786	0.000952950290165416	301.666666666667	321.4	8.0099476097974e-07	4.65601064259e-06	yes	0.00481183570983458	pos	yes
liver	Labelled in injury	Cre -ve	>ENSMUST00000212152.2|ENSMUSG00000045348.17|OTTMUSG00000026838.5|OTTMUST00000151150.1|Nyap1-204|Nyap1|2499|CDS:1-2499|	0.0131195033333333	0.00187042891573195	77.1666666666667	26.6	0.00205281935724821	0.00439199838954114	yes	0.0112490744176014	pos	yes
liver	Labelled in injury	Cre -ve	19_TGACCTATGAATTGACAGCCATT	0.00652125266666666	0.005553934	157.666666666667	150.8	0.761084868420334	0.811441404940607	no	0.00096731866666666	pos	no
liver	Labelled in injury	Cre -ve	9_TGAGGTAGTAGTTTGTACAGTTTT	0.00553644666666666	0.0037854784	140.166666666667	150	0.0982997631102295	0.14567590039502	no	0.00175096826666666	pos	no
liver	Labelled in injury	Cre -ve	MU069435.1_TCGCTGCGATCTATTGAAAGTCAGCCCTCGACACAAGGNTTTGT	0.00066322673149582	0.00043423493713429	126.833333333333	137.6	0.0578090398202721	0.0908529724582796	no	0.00022899179436153	pos	no
liver	Labelled in injury	Cre -ve	2_ATTCATGATGAAATAGATCCTTGACTGAAGCTGATGATGCGTCTGTGTAATTAAGCAGGATTACTCTGAGA	0.00695484916666666	0.00088270732508508	96.6666666666667	91.8	1.77702222732154e-08	2.1169402645141e-07	yes	0.00607214184158158	pos	yes
liver	Labelled in injury	Cre -ve	Mus musculus per-hexamer repeat gene 4 (Phxr4)	0.009952133	0.00185190260989322	127.666666666667	158.4	0.15540114743717	0.219076036198802	no	0.00810023039010678	pos	no
liver	Labelled in injury	Cre -ve	1_AACTCTGATGAACAATCATGTCTTTCGCTCCTATCTGATG	0.00140670889975776	0.000793337962726838	127.666666666667	182	0.00822352864567386	0.0154860236182586	yes	0.000613370937030922	pos	yes
liver	Labelled in injury	Cre -ve	3_GGTCAATGATGTGTTGGCATGTATTATCTGAATTCGCTGATGTGTCATAACACTTTAGCTCTAGAATTACGCTGAGA	0.00168862416666666	0.000466870302765288	91.8333333333333	115.6	2.34283932011758e-05	7.95315854535916e-05	yes	0.00122175386390137	pos	yes
liver	Labelled in injury	Cre -ve	8_GCTGGAGGATGAAGTAAGGAGTGATCCATCGGCTAAGTGTTTTCCCACTGTGCTGACACTCACATTGCTGACA	0.000828007019170283	0.000403718005463538	120.5	97.2	0.16266284773113	0.228050446213358	no	0.000424289013706745	pos	no
liver	Labelled in injury	Cre -ve	9_TCTATTGAAAGTCAGCCCTCGACACAAGGGTTTGT	0.0155770535	0.00119386410438106	82.1666666666667	43.6	5.30051925756768e-05	0.000159140589973671	yes	0.0143831893956189	pos	yes
liver	Labelled in injury	Cre -ve	18_TGGAGTGTGACAANGGTGTTTGT	0.006228209	0.0017239464	106.333333333333	107.2	1.33764295302538e-06	7.09508116333881e-06	yes	0.0045042626	pos	yes
liver	Labelled in injury	Cre -ve	1_GCTATGATGAAGGCTATGTTGGTAGGGACAACTGAGCTTGTTGATGAATACCAACGATTCTGATG	0.0048322555	0.000913067956794786	106	96.4	1.55884753413711e-09	4.13419356449279e-08	yes	0.00391918754320521	pos	yes
liver	Labelled in injury	Cre -ve	1_TGTAACAGCAACTCCATGTGGAT	0.0106595548333333	0.0056380544	143.5	139.6	0.0205521044084422	0.0357415695518401	yes	0.00502150043333333	pos	yes
liver	Labelled in injury	Cre -ve	2_CAATCCCCGGCACCTCCACCA	0.0414097448333333	0.00302946276205387	103.833333333333	36.4	2.46775103837779e-06	1.15071321313367e-05	yes	0.0383802820712795	pos	yes
liver	Labelled in injury	Cre -ve	9_GACTCCAGACACATCCAAATGAGGCGCTGCATGTGGCAGTCTGCCTTTCTTT	0.0153843088333333	0.00177071045712099	119.833333333333	127.8	1.83106317059254e-10	1.74900269076666e-08	yes	0.0136135983762123	pos	yes
liver	Labelled in injury	Cre -ve	2_AGTGGTGATGACACTAGAACCACCAAGATCGCTGATG	0.000689108302172765	0.000368816172838824	123.666666666667	173	0.060405852514201	0.0945838256464673	no	0.000320292129333941	pos	no
liver	Labelled in injury	Cre -ve	1_TGTCAATGATGCATCTTATTGGAACTGAATTTAAGTGATCTAACCCATTCGTCACTACCACTGAGACA	0.00630184566666666	0.000587534398066318	93.6666666666667	68.8	1.39469002066963e-08	1.77544039631244e-07	yes	0.00571431126860034	pos	yes
liver	Labelled in injury	Cre -ve	MT_TGACCAATGAACACTCTGACCA	0.0143323115	0.00242513605309404	95	121.8	0.000569501527969277	0.00136530215650638	yes	0.011907175446906	pos	yes
liver	Labelled in injury	Cre -ve	Mus musculus (house mouse) mmu-miR-28a-5p	0.0071208865	0.000975153410830194	141.5	169.2	8.20818743457418e-05	0.00023428301803168	yes	0.00614573308916981	pos	yes
liver	Labelled in injury	Cre -ve	NA_TGGAGTGTGACAATGGTGTTTTTT	0.006081425	0.003721218	112	100.2	0.0226634918294097	0.0389873312146467	yes	0.002360207	pos	yes
liver	Labelled in injury	Cre -ve	NA_TTCCTCCCGGGGCTACGCCTGTCTGAGCGTCGCT	0.002342235	0.00175391982775649	98	164.4	0.156469413694757	0.220094545451299	no	0.00058831517224351	pos	no
liver	Labelled in injury	Cre -ve	NA_CGACTCTTAGCGGTGGATCACTCGGCTCGTGCGTCGATG	0.0158841333333333	0.00174164476750359	87.3333333333333	96.6	0.00158455734882907	0.00350198177961703	yes	0.0141424885658297	pos	yes
liver	Labelled in injury	Cre -ve	X_AATGGCGCCACTAGGGTTGTGA	0.00095110922754014	0.000580634152876454	122.5	110	0.480022558392967	0.560099648793994	no	0.000370475074663686	pos	no
liver	Labelled in injury	Cre -ve	16_GTGAAATGATGGCAAATCATCTTTCGGGACTGACCTGAAATGAAGAGAATACTCTTGCTGANC	0.00608078683333333	0.000677250585222474	102.333333333333	73.8	2.19066990937684e-09	5.07040508115768e-08	yes	0.00540353624811086	pos	yes
liver	Labelled in injury	Cre -ve	3_GGTCAATGATGTGTTGGCATGTATTATCTGAATTCGCTGATGTG	0.00148420739037486	0.000477446536978976	109.166666666667	116.4	0.00369387570469588	0.0075116673675365	yes	0.00100676085339588	pos	yes
liver	Labelled in injury	Cre -ve	9_ATCTATTGAAAGTCAGCCCTCGACACAAGGGTTTGT	0.00356751071650279	0.00117094792812623	85.1666666666667	78.4	0.00723710425895466	0.0138538852957132	yes	0.00239656278837656	pos	yes
liver	Labelled in injury	Cre -ve	NA_GACTCTTAGCGGTGGATCACTCG	0.00379154121016452	0.0018312641485153	87.3333333333333	113	0.123953989788388	0.179310714773429	no	0.00196027706164922	pos	no
liver	Labelled in injury	Cre -ve	>ENSMUST00000067506.14|ENSMUSG00000054435.17|OTTMUSG00000026892.4|OTTMUST00000066504.2|Gimap4-201|Gimap4|1359|UTR5:1-60|CDS:61-720|UTR3:721-1359|	0.000174064333333333	0	102.5	66	0.30579658183218	0.386573037410492	no	0.000174064333333333	pos	no
liver	Labelled in injury	Cre -ve	MU069435.1_TCGCTGCGATCTATTGAAAGTCAGCCCTCGANACAAGGGTTTGT	0.00071562204520047	0.000473539782270778	106.166666666667	114.8	0.0224628685527336	0.0387469263789023	yes	0.000242082262929692	pos	yes
liver	Labelled in injury	Cre -ve	NA_GACTCTTAGCGGTGGATCACTCGGCTCGTGCGTCGATGA	0.0178690341666667	0.00232017075194993	84.5	88.4	7.8790832465246e-05	0.000226412482456565	yes	0.0155488634147167	pos	yes
liver	Labelled in injury	Cre -ve	10_ATTCTGTGATGACTTTACCAAATGACTTTCGTTCTTCTGAGTTTGCTGAAGCCACACTCAGGTGCTGAGAG	0.0088869405	0.00105098738736297	93.8333333333333	86	2.80648212232265e-08	2.90459491196483e-07	yes	0.00783595311263703	pos	yes
liver	Labelled in injury	Cre -ve	9_TGAGGTAGTAGTTTGTACAGTTAA	0.00130949922601926	0.000370861877221395	108.333333333333	132.2	0.0785982672015783	0.118830871909274	no	0.000938637348797865	pos	no
liver	Labelled in injury	Cre -ve	>ENSMUST00000207477.2|ENSMUSG00000039057.12|OTTMUSG00000059084.2|OTTMUST00000144937.1|Myo16-203|Myo16|7169|UTR5:1-317|CDS:318-6077|UTR3:6078-7169|	0.0116360843333333	0.000368634024562958	164	105.6	5.41977392947566e-07	3.36554742059635e-06	yes	0.0112674503087704	pos	yes
liver	Labelled in injury	Cre -ve	MT_GACCAATGAACACTCTGACCA	0.0109118821666667	0.000688698339161188	83.1666666666667	93.8	2.64077485066045e-05	8.79590808117102e-05	yes	0.0102231838275055	pos	yes
liver	Labelled in injury	Cre -ve	Mus musculus (mouse) nuclear encoded rRNA 5S 2 (ENSMUSG00000118952.1)	0.00404951316666666	0.000976017989655986	211.333333333333	134.4	2.62846238449226e-05	8.78223783584946e-05	yes	0.00307349517701067	pos	yes
liver	Labelled in injury	Cre -ve	NA_CCTCCCGGGGCTACGCCTGTCTGAGCGTCGCT	0.00165139812195194	0.0011185014306276	91.3333333333333	145.2	0.925158670408193	0.94835408824603	no	0.00053289669132434	pos	no
liver	Labelled in injury	Cre -ve	2_TTGCAATGATGACTTATATATCTGTCAATCCCCTGAGAGATCACTGACGACTCCATGTGTCTGAGCA	0.00203415766666666	0.000627469595056264	98.1666666666667	92.4	0.0011415684810853	0.0025904040577925	yes	0.0014066880716104	pos	yes
liver	Labelled in injury	Cre -ve	18_TGCTGTGATGACTATCTTAGGACACCTTTGGATTAACCGTGAAATCAAACAAGTGCTGAGC	0.000663605009887782	0.000481300706261636	111.5	114.8	0.0970335152436129	0.143966975413892	no	0.000182304303626146	pos	no
liver	Labelled in injury	Cre -ve	Mus musculus (house mouse) mmu-miR-107-3p	0.00279761104072285	0.000739081230262482	82	108.8	0.117970299360156	0.172023128391156	no	0.00205852981046037	pos	no
liver	Labelled in injury	Cre -ve	11_ACCCTGTAGATCCGAATTTGTGA	0.000420329482052277	0.000322545675032278	125.166666666667	139.2	0.45692809895362	0.539582068615917	no	9.7783807019999e-05	pos	no
liver	Labelled in injury	Cre -ve	18_TGGGGTGTGACAATGGTGTTTGT	0.0065075575	0.000966687235513734	120	104.8	2.15994118754677e-08	2.41193432609389e-07	yes	0.00554087026448627	pos	yes
liver	Labelled in injury	Cre -ve	4_GGTCCATGATGAAACCCATTATCAGTGGACATCTATGGATGAGAAATGCGGATATGGGACTGAGACC	0.0432722505	0.00218700661810436	84.5	29.8	2.10957953821144e-08	2.37654402844527e-07	yes	0.0410852438818956	pos	yes
liver	Labelled in injury	Cre -ve	9_TATTGAAAGTCAGCCCTCGACACAAGGGTTTGT	0.00318517384311857	0.00060810104308242	81.8333333333333	85	0.00177163655617251	0.00384862344028602	yes	0.00257707280003615	pos	yes
liver	Labelled in injury	Cre -ve	Mus musculus (house mouse) mmu-miR-182-5p	0.0133055081666667	0.000578528933631232	162.5	129.6	1.71209796471364e-06	8.68326975729271e-06	yes	0.0127269792330354	pos	yes
liver	Labelled in injury	Cre -ve	Mus musculus (house mouse) mmu-miR-3074-5p	0.000754094789280905	0.00047681635160177	103.666666666667	87.2	0.453813250648322	0.537399319139827	no	0.000277278437679135	pos	no
liver	Labelled in injury	Cre -ve	Mus musculus (house mouse) mmu-miR-361-5p	0.0162024906666667	0.0024627589638641	94	83	1.26041179000923e-05	4.87691248839437e-05	yes	0.0137397317028026	pos	yes
liver	Labelled in injury	Cre -ve	>ENSMUST00000038648.11|ENSMUSG00000035032.13|OTTMUSG00000024183.7|OTTMUST00000059162.3|Nek11-201|Nek11|3173|UTR5:1-468|CDS:469-2355|UTR3:2356-3173|	0.00677443483333333	0.000940224849448514	126.333333333333	137.4	0.00165066768687672	0.00361669529327722	yes	0.00583420998388482	pos	yes
liver	Labelled in injury	Cre -ve	15_GAAAATGATGAATTCTGGGGCGCTGATTCATGTGACTTGAAAAAACGCCATCCATTTCCTGACT	0.00450667616666666	0.00100218210957198	119	80.8	9.85095865285096e-07	5.49671032510719e-06	yes	0.00350449405709468	pos	yes
liver	Labelled in injury	Cre -ve	18_TGCTGTGATGACTATCTTAGGACACCTTTGGATTAACCGTGAAATCAAACAAGTGCTGAGCAA	0.00948464316666666	0.00103391062856107	102.833333333333	111	3.52013849430351e-07	2.29801861705044e-06	yes	0.00845073253810559	pos	yes
liver	Labelled in injury	Cre -ve	>ENSMUST00000111863.9|ENSMUSG00000079267.10|OTTMUSG00000036395.1|OTTMUST00000093293.1|Gm5930-201|Gm5930|1746|UTR5:1-24|CDS:25-819|UTR3:820-1746|	0.000205140100880047	0.000124428776602689	129.833333333333	141.4	0.149869385478615	0.21245403977091	no	8.07113242773581e-05	pos	no
liver	Labelled in injury	Cre -ve	1_GGATATGATGACTGATTACCTGAGAAATAATTGATGAAATCTCAAGAAAATTCCTCTAGATAGTCAAGTTCTGATC	0.000974139347427872	0.000494381642323694	80.1666666666667	70.4	0.0698121345257732	0.106944461192911	no	0.000479757705104178	pos	no
liver	Labelled in injury	Cre -ve	11_AGCAGCATTGTACAGGGCTATGAT	0.0017203358620607	0.000689752188205612	104	100.2	0.0426294988734175	0.0695735282895648	no	0.00103058367385509	pos	no
liver	Labelled in injury	Cre -ve	19_TCACCCTGATGAACTGAATACCGCCCCAGTCTGATAGCTGTGGAGAAAGGTATTTTCTGAGT	0.0428353715	0.0059149342	92.3333333333333	49	3.71598546948636e-08	3.58367386564859e-07	yes	0.0369204373	pos	yes
liver	Labelled in injury	Cre -ve	MU069435.1_GATCTATTGAAAGTCAGCCCTCGACACAAGGGTTTGT	0.00574442683333333	0.000546613360011988	75.8333333333333	82	0.000107677482137875	0.000297339337877473	yes	0.00519781347332134	pos	yes
liver	Labelled in injury	Cre -ve	NA_CGCGACCTCAGATCAG	0.00086169729198982	0.00045275296667119	100.333333333333	86.6	0.244934880048078	0.324793856563753	no	0.00040894432531863	pos	no
liver	Labelled in injury	Cre -ve	18_TGGAGTGTGACNATGGTGTTTGT	0.00667812416666666	0.00157748401173663	90.3333333333333	91.2	1.6067533097788e-07	1.2174981924693e-06	yes	0.00510064015493003	pos	yes
liver	Labelled in injury	Cre -ve	4_AGCTCGCTCTGAAGGCCTGTTTCCTAGGCT	0.00135096122312966	0.000762059257947208	95	83.2	0.122429640279204	0.177509034254472	no	0.000588901965182452	pos	no
liver	Labelled in injury	Cre -ve	7_TCTACAGTGCACGTGTCTCCAGT	0.00163859552278668	0.00115647122471069	112.833333333333	132.8	0.771152158805629	0.820799914849135	no	0.00048212429807599	pos	no
liver	Labelled in injury	Cre -ve	MU069435.1_TCCCTCGCTGCGATCTATTGAAAGTCAGCCCTCGACACAAGGGTTTGT	0.00392050166666666	0.00111758297922809	109.666666666667	149.6	8.48756738465824e-05	0.000240103850681554	yes	0.00280291868743857	pos	yes
liver	Labelled in injury	Cre -ve	Mus musculus (mouse) predicted gene 12505	0.0242016683333333	0.000388702657441504	106.5	85.4	2.31742328391651e-06	1.10077605986034e-05	yes	0.0238129656758918	pos	yes
liver	Labelled in injury	Cre -ve	11_TCACGTCGGGGTCACCA	0.0166125038333333	0.00385171299370078	113.5	109.8	1.42624042486684e-05	5.34001194369261e-05	yes	0.0127607908396326	pos	yes
liver	Labelled in injury	Cre -ve	17_TCTTAGATCGATGTGGTGCTCCGGAGTTCTCTTCGGGCCAGGGCCTAAGCCGCGCCAGGCGAGGGACGGACATTC	0.0419262501666667	0.000825672843099526	113.833333333333	45.2	2.46575682172229e-05	8.26028535276968e-05	yes	0.0411005773235671	pos	yes
liver	Labelled in injury	Cre -ve	19_CTTAATGATGAACAATGTAAATGACAAGCATATGGCTGAGTTGCAATGATGTCATCTTACTNCTGAAA	0.00352217166666666	0.000717470916385148	97.6666666666667	92.2	3.11032784028339e-05	0.000100493587326923	yes	0.00280470075028151	pos	yes
liver	Labelled in injury	Cre -ve	9_ATCGCTGCGATCTATTGAAAGTCAGCCCTCGACACAAGGGTTTGT	0.000643027512989697	0.000474177382226458	110.166666666667	133.2	0.582441001006405	0.658479035773671	no	0.000168850130763239	pos	no
liver	Labelled in injury	Cre -ve	9_CGCTGCGATCTATTGAAAGTCAGCCCTCGACACAAGGGTTTGTA	0.000568906173724365	0.00047094554491791	89.5	112.8	0.336241399193906	0.418094945118546	no	9.7960628806455e-05	pos	no
liver	Labelled in injury	Cre -ve	MU069435.1_CAGCGCCGAAGGAGCCTCGGTTGGCCCCGGATAGCCGGGTCCCCGTC	0.000811857388455507	0.000563751480841683	80.6666666666667	111	0.209521501971231	0.282244309004632	no	0.000248105907613824	pos	no
liver	Labelled in injury	Cre -ve	18_TGGAGTGTGACAATGGTNTTTGT	0.00619413266666666	0.00113984640029831	88	85.8	1.25043776138035e-07	9.70614189169016e-07	yes	0.00505428626636835	pos	yes
liver	Labelled in injury	Cre -ve	15_GTTCTGTGATGAGGCTCTGGAATGTGCGCTGGGCACAGCGCCCGAGAGAGACTGAGGAATTATTCCCTGTTGCCTTCCTTCTGAGA	0.00330297266666666	0.000957292144087112	85	45.2	0.000142962386562073	0.000384759234870018	yes	0.00234568052257955	pos	yes
liver	Labelled in injury	Cre -ve	11_GCTGTGATGAGATGACTAAGTAGGAAGTGCCGTCAGAGTCGATAACTGACGATAACTGCTCCTGGCTGACT	0.00753934466666666	0.00058338114077893	91	66	2.46309528178156e-07	1.6857635987677e-06	yes	0.00695596352588773	pos	yes
liver	Labelled in injury	Cre -ve	19_TTAATGATGAACAATGTAAATGACAAGCATATGGCTGAGTTGCAATGATGTCATCTTACTACTGAAA	0.00429445483333333	0.000678126128414356	86.5	86.2	2.69231144864516e-05	8.87904786042822e-05	yes	0.00361632870491897	pos	yes
liver	Labelled in injury	Cre -ve	NA_ACGCCTGTCTGAGCGTCGCT	0.00298415466666666	0.0005156249716345	73	88.4	4.92578253710464e-05	0.000148651979835199	yes	0.00246852969503216	pos	yes
liver	Labelled in injury	Cre -ve	NA_CGACTCTTAGCGGTGGATCACTCGGCTCGTGCGTCGATGA	0.0147301983333333	0.00067064148687282	81.1666666666667	84.6	3.14530543516824e-12	2.35955901206739e-09	yes	0.0140595568464605	pos	yes
liver	Labelled in injury	Cre -ve	18_TNGAGTGTGACAATGGTGTTTGT	0.00643898033333333	0.001693894	85.3333333333333	88.4	9.99216688193903e-08	8.12010841366587e-07	yes	0.00474508633333333	pos	yes
liver	Labelled in injury	Cre -ve	2_TGGAAAGGATGAACGAACTTGGCCTGACCTTCAGAAATGGAGGCAATACAACTGATTTAATGAGCCTGATCC	0.00822962633333333	0.000501516437536954	70.1666666666667	70	1.77936063081703e-08	2.1169402645141e-07	yes	0.00772810989579638	pos	yes
liver	Labelled in injury	Cre -ve	Mus musculus (house mouse) mmu-miR-455-3p	0.000167890970817225	0.000217401656571106	81.5	98.6	0.694176099292438	0.754642335097586	no	-4.9510685753881e-05	neg	no
liver	Labelled in injury	Cre -ve	2_TGCCAGTGATGCTTAGGAATTTCTTCACCTGAATCAACTATGTGGTCACACTGTTGTCTGAGGCAA	0.0058798575	0.000702843136780652	85.3333333333333	79.4	8.54431273159623e-10	3.14370794654429e-08	yes	0.00517701436321935	pos	yes
liver	Labelled in injury	Cre -ve	MT_GAATCTGACAACAGGAAATAAACCTCCTTATTCACCCCA	0.00360376243194309	0.000707935745551474	85.5	88.4	0.00204096526922229	0.00437785663928897	yes	0.00289582668639162	pos	yes
liver	Labelled in injury	Cre -ve	Mus musculus (mouse) predicted gene, 23647 (ENSMUSG00000119181.1)	0.00341271933333333	0.000787485870044087	92.8333333333333	87.4	0.000427444868966254	0.00105657731688163	yes	0.00262523346328924	pos	yes
liver	Labelled in injury	Cre -ve	1_CGGGGTTCGATTCCCCGACGGGGAGCCA	0.0147172478333333	0.0011649142042821	95.1666666666667	74.6	1.39576806751358e-05	5.25684245545794e-05	yes	0.0135523336290512	pos	yes
liver	Labelled in injury	Cre -ve	16_GAAATGATGGCAAATCATCTTTCGGGACTGACCTGAAATGAAGAGAATACTCTTGCTGATC	0.003349029	0.000687850719734454	83.3333333333333	80.2	6.63300891354908e-07	4.00962015868925e-06	yes	0.00266117828026555	pos	yes
liver	Labelled in injury	Cre -ve	3_TAGCAGCACGTAAATATTGGCGA	0.000196412987299603	7.8554102188872e-05	84.5	96.8	0.806035710470857	0.848704267518115	no	0.000117858885110731	pos	no
liver	Labelled in injury	Cre -ve	6_TCAGTGCACTACAGAACTTTGTT	0.00318530980474198	0.000541164728235038	115.833333333333	158.4	0.00868875079079811	0.0163138344493894	yes	0.00264414507650694	pos	yes
liver	Labelled in injury	Cre -ve	13_GCTGCGATCTATTGAAAGTCAGCCCTCGACACAAGGGTTTG	0.000712624166139812	0.000375317208194576	88.1666666666667	92.4	0.0623392192890038	0.0971923720708217	no	0.000337306957945236	pos	no
liver	Labelled in injury	Cre -ve	2_GATTCATGATGAAATAGATCCTTGACTGAAGCTGATGATGCGTCTGTGTAATTAAGCAGGATTACTCTGAGA	0.0248722128333333	0.0023600292	78.6666666666667	44.4	6.27793673571885e-09	1.02459146981668e-07	yes	0.0225121836333333	pos	yes
liver	Labelled in injury	Cre -ve	5_CTTAATGATGATTGTCTGTTTGATTGCTTGATGCAATGTGAAAACCACATTTCACCGGCTCTGAGA	0.00886188933333333	0.000790238845637526	75.5	62	2.25213142562405e-07	1.57525456308759e-06	yes	0.0080716504876958	pos	yes
liver	Labelled in injury	Cre -ve	NA_ATCACGTCGGGGTCACCA	0.0202320623333333	0.00303311106266142	141.333333333333	114.2	1.72581781087434e-05	6.27704592355153e-05	yes	0.0171989512706719	pos	yes
liver	Labelled in injury	Cre -ve	1_TGCTATGATGAAGGCTATGTTGGTAGGGACAACTGAGCTTGTTGATGAATACCAACGATTCNGATG	0.004712009	0.000714721262593928	88.6666666666667	77	2.77138049986864e-07	1.87657839166637e-06	yes	0.00399728773740607	pos	yes
liver	Labelled in injury	Cre -ve	NA_ATTGATCATCGACACTTCGAACGCACTTGCGGCCCCGGGTTCCTCCCGGGGCTACGCCTGTCTGAGCGTCGCT	0.000769631744551647	0.000646916464344158	68	49.8	0.258087442236777	0.338357686887144	no	0.000122715280207489	pos	no
liver	Labelled in injury	Cre -ve	NA_GCGGTGGAGCATGTGGTTTAAT	0.000720513535455785	0.000427880809915772	84.6666666666667	99.8	0.27610203758936	0.358064885953115	no	0.000292632725540013	pos	no
liver	Labelled in injury	Cre -ve	19_TTCTATGATGAATCAAACTAGCTCACTATGACTGCTAATGAAAACACAGGAACACCTGAGA	0.007527913	0.000610816791223622	72.6666666666667	68.8	4.18473310417056e-08	3.91703326588906e-07	yes	0.00691709620877638	pos	yes
liver	Labelled in injury	Cre -ve	7_CGTCTGTGATGTTCTGCTATTACCTACATTGTTTGAGCCTCATGAAAACCCCACTGGCTGAGA	0.00130455831481636	0.0004489282315853	79.8333333333333	68.8	0.016400795041916	0.0289171912581151	yes	0.00085563008323106	pos	yes
liver	Labelled in injury	Cre -ve	Mus musculus (house mouse) mmu-miR-24-2-5p	0.00171378534152352	0.00046538317244354	132.833333333333	83.6	0.0725294087964968	0.110310558420478	no	0.00124840216907998	pos	no
liver	Labelled in injury	Cre -ve	4_GGTCCATGATGAAACCCATTATCAGTGGACATCTATGGATGAGAAATGCGGATATGGGACTGAGAC	0.0151797076666667	0.00128537970560301	79.1666666666667	34	5.45521355338343e-08	4.85628451290707e-07	yes	0.0138943279610637	pos	yes
liver	Labelled in injury	Cre -ve	MT_GATAAGTCGTAACAAGGTAAGCATACTGGAAAGTGTGCTTGGAATAATA	0.0184954933333333	0.00105775970609159	68.1666666666667	83.6	2.12639160307233e-06	1.03316660714163e-05	yes	0.0174377336272417	pos	yes
liver	Labelled in injury	Cre -ve	Mus musculus (house mouse) mmu-miR-92a-3p	0.00679811466666666	0.00066183842708911	74.6666666666667	70.6	0.00047524362674749	0.0011567593438806	yes	0.00613627623957755	pos	yes
liver	Labelled in injury	Cre -ve	NA_AGACCGGGGTTCGATTCCCCGACGGGGAGCCA	0.006002048	0.000444696771394138	90	77.6	0.000102910978523926	0.00028541541538335	yes	0.00555735122860586	pos	yes
liver	Labelled in injury	Cre -ve	1_TCGCTGCGATCTATTGAAAGTCAGCCCTCGACACA	0.000433951459381555	0.000883353960774524	87.6666666666667	91.4	0.0427966109214129	0.0697568318859906	no	-0.000449402501392969	neg	no
liver	Labelled in injury	Cre -ve	16_GTGAAATGATGGCAAATCATCTTTCGGGACTGACCTGAAATGAAGAGAATACTCTTGCTGATCAC	0.0274317093333333	0.003561956	85.3333333333333	52	1.09122426190928e-08	1.49461783868105e-07	yes	0.0238697533333333	pos	yes
liver	Labelled in injury	Cre -ve	19_CTGACCTATGAATTGACAGCCAAT	0.00198331525168342	0.0023993048	104.333333333333	161	0.361910195018657	0.444273556662247	no	-0.00041598954831658	neg	no
liver	Labelled in injury	Cre -ve	3_AGGTCAATGATGTGTTGGCATGTATTATCTGAATTCGCTGATGTGTCATAACACTTTAGCTCTAGAATTACGCTGAGACC	0.023231443	0.00272060346924677	67.6666666666667	33	3.611688606564e-08	3.50967908103509e-07	yes	0.0205108395307532	pos	yes
liver	Labelled in injury	Cre -ve	7_AGTCCATGATGAGCAACACTCACCATCTTTCGTTTGAGTCTCACGACTGTGAGATCAACCCATGCACCGCTCTGAGACT	0.0199468893333333	0.00226412476599732	79.3333333333333	55.8	8.22670173315771e-09	1.25516522801104e-07	yes	0.017682764567336	pos	yes
liver	Labelled in injury	Cre -ve	8_ATCACATTGCCAGGGATTTCCAT	0.00205913552270892	0.00150052006950462	107.833333333333	82	0.491569854797172	0.57095659229635	no	0.0005586154532043	pos	no
liver	Labelled in injury	Cre -ve	18_GTGCGATGATGCATTTTATTCAACACATCATTCTGAAAATAGATGTGTAGAGAAATGATAACTGAGC	0.00097995509564562	0.000269081545510976	71.8333333333333	54	0.0119188432848382	0.0217062768263219	yes	0.000710873550134644	pos	yes
liver	Labelled in injury	Cre -ve	18_TGGAGTGTGACAATGGTGTTTGAG	0.00468906916666666	0.00077172217783059	80.3333333333333	100.8	0.000124342821152652	0.000339732667372577	yes	0.00391734698883607	pos	yes
liver	Labelled in injury	Cre -ve	NA_AGACTGACGCTCAGGTGCGAAA	0.000336733886197303	0.000643162007114582	90.5	131.4	0.151820886772944	0.214266063039865	no	-0.000306428120917279	neg	no
liver	Labelled in injury	Cre -ve	11_GAGCAATGATGACCCCAACATGCCATCTGAGTGGCTTTGCTGAAATCCAGAGGCTGTTTCTGAGCT	0.001492498	0.000804206911715992	80.5	87	0.00108119920478208	0.00245779747801356	yes	0.000688291088284008	pos	yes
liver	Labelled in injury	Cre -ve	2_TTGCAATGATGTCAATCTTTGACTGAAGTGACCTTGAAGTGCAATTACTGAGCTTTTTAACCCTGAGCAA	0.0525413994140934	0.0059525696	70.6666666666667	30.4	2.49822957133877e-08	2.69512393585953e-07	yes	0.0465888298140934	pos	yes
liver	Labelled in injury	Cre -ve	6_TCAGTGCACTACAGAACTTTG	0.000860736282932265	0.000559064224371004	104.666666666667	130.4	0.539123476135575	0.617180022590456	no	0.000301672058561261	pos	no
liver	Labelled in injury	Cre -ve	Mus musculus (house mouse) mmu-miR-365-3p	0.006360208	0.00243950889594948	92.1666666666667	134.8	0.0325069410402418	0.0543062151499052	no	0.00392069910405052	pos	no
liver	Labelled in injury	Cre -ve	MU069435.1_AGCTCCCTCGCTGCGATCTATTGAAAGTCAGCCCTCGACACAAGGGTTTGT	0.00399537333333333	0.000928440555598346	86.5	95.6	1.45963878439927e-05	5.4330999197084e-05	yes	0.00306693277773498	pos	yes
liver	Labelled in injury	Cre -ve	Mus musculus (mouse) nuclear encoded rRNA 5S 71 (ENSMUSG00000119837.1)	0.00434816333333333	0.000666630484287524	157.333333333333	101.2	0.000160525018161684	0.00042661450546936	yes	0.00368153284904581	pos	yes
liver	Labelled in injury	Cre -ve	NA_CGCGACCTCAGATCAGACGTGG	0.00585437355870297	0.00026313689013649	55.8333333333333	79	0.0504395414091622	0.0805640354000797	no	0.00559123666856648	pos	no
liver	Labelled in injury	Cre -ve	11_TGCTGTGATGAGATGACTAAGTAGGAAGTGCCGTCAGAGTCGATAACTGACGATAACTGCTNCTGGCTGACT	0.00803643283333333	0.00073781428688959	74.6666666666667	58.2	2.09973697583693e-07	1.504493609702e-06	yes	0.00729861854644374	pos	yes
liver	Labelled in injury	Cre -ve	2_TTGCCAGTGATGCTTAGGAATTTCTTCACCTGAATCAACTATGTGGTCACACTGTTGTCTGAGGCA	0.0122700058333333	0.00094060522252293	80.8333333333333	25.4	3.0855506432421e-07	2.07822743197962e-06	yes	0.0113294006108104	pos	yes
liver	Labelled in injury	Cre -ve	MU069435.1_TCGCTGCGATCTATTGAAAGTCAGCCCTCGACACAAGGGTTTNT	0.000562593727000755	0.00046670562740134	87.3333333333333	95	0.37049847982054	0.453504389241873	no	9.5888099599415e-05	pos	no
liver	Labelled in injury	Cre -ve	>ENSMUST00000218022.2|ENSMUSG00000020608.8|OTTMUSG00000065715.1|OTTMUST00000159939.1|Smc6-205|Smc6|5272|UTR5:1-189|CDS:190-465|UTR3:466-5272|	0.000163147954069403	0.000455314789539666	82.1666666666667	111.4	0.288558817815554	0.369552691226559	no	-0.000292166835470263	neg	no
liver	Labelled in injury	Cre -ve	13_CCGGGGTTCGATTCCCCGACGGGGAGCCA	0.00846702916666666	0.000421979735376258	99	77	1.15013378928123e-05	4.53288022834366e-05	yes	0.0080450494312904	pos	yes
liver	Labelled in injury	Cre -ve	17_GATCGATGTGGTGCTCCGGAGTTCTCTTCGGGCCAGGGCCTAAGCCGCGCCAGGC	0.0207000866666667	0.000692811933617608	97.8333333333333	442.2	2.93862702827099e-05	9.56744809971602e-05	yes	0.020007274733049	pos	yes
liver	Labelled in injury	Cre -ve	2_TCGTACCGTGAGTAATAATGCA	0.00048019595200569	0.000273656213976703	126.166666666667	109.2	0.156041271880416	0.219735109628064	no	0.000206539738028987	pos	no
liver	Labelled in injury	Cre -ve	4_GGTCGATGATGAGAGCTTTGTTCTGAGCCAG	0.00159173424669644	0.000459666231223742	64	86.6	0.146505860300841	0.208149509110458	no	0.0011320680154727	pos	no
liver	Labelled in injury	Cre -ve	NA_ACATTGATCATCGACACTTCGAACGCACTTGCGGCCCCGGGTTCCTCCCGGGGCTACGCCTGTCTGAGCGTCGCT	0.000982730603958198	0.000710139199596086	64.6666666666667	58.2	0.253758819169075	0.334058921201895	no	0.000272591404362112	pos	no
liver	Labelled in injury	Cre -ve	>ENSMUST00000173731.8|ENSMUSG00000019432.16|OTTMUSG00000037268.2|OTTMUST00000096125.1|Ddx39b-203|Ddx39b|2848|UTR5:1-1370|CDS:1371-2657|UTR3:2658-2848|	0.00089101753716046	0.000510194277444946	68.1666666666667	46.8	0.121435576445656	0.176469736090549	no	0.000380823259715514	pos	no
liver	Labelled in injury	Cre -ve	>ENSMUST00000205845.2|ENSMUSG00000039257.12|OTTMUSG00000049457.3|-|Vstm2b-203|Vstm2b|1455|UTR5:1-90|CDS:91-948|UTR3:949-1455|	0.000732168785634307	0.000513479311739588	132.666666666667	99.6	0.178210191855753	0.246053768147911	no	0.000218689473894719	pos	no
liver	Labelled in injury	Cre -ve	11_CGGCGATGATGACACTCCATACATAGCACGCGTTAGACTGCTGATCCGGGTGATGCGAATCGTAATCTGAGCCG	0.00173554715250544	0.000453990520385944	57.8333333333333	37.2	0.00236460049681571	0.00497543211974612	yes	0.0012815566321195	pos	yes
liver	Labelled in injury	Cre -ve	18_TGGAGTGTGACAATGGTGTTTGTTA	0.00956048216666666	0.0038530342	76	75	0.000722062918792933	0.00169279207297127	yes	0.00570744796666666	pos	yes
liver	Labelled in injury	Cre -ve	Mus musculus (mouse) nuclear encoded rRNA 5S 104 (multiple genes)	0.00469782733333333	0.0020506344	156.5	109.6	7.840407825386e-05	0.000225810840762814	yes	0.00264719293333333	pos	yes
liver	Labelled in injury	Cre -ve	Mus musculus tRNA-Val (AAC) (tRNA-Val-AAC-3-1, tRNA-Val-AAC-4-1)	0.00528595566666666	0.00273644542279903	72.3333333333333	44.8	0.0226241965807133	0.0389723981694831	yes	0.00254951024386763	pos	yes
liver	Labelled in injury	Cre -ve	19_TCGAGCCCCAGTGGAACCACCA	0.00245678517096336	0.000488981722681216	75.1666666666667	104.2	0.0102070786926191	0.0188313205444986	yes	0.00196780344828214	pos	yes
liver	Labelled in injury	Cre -ve	4_CTCGGTGATGAGAACTTTGTCCAGTTCTGCTGCTGATCTCTTAAGTGAGGATGAAGTTATCTGAGG	0.00743946566666666	0.000581678490675408	66.6666666666667	56.8	9.27937472025905e-10	3.14370794654429e-08	yes	0.00685778717599125	pos	yes
liver	Labelled in injury	Cre -ve	7_GACTTATGATGAGCTATGTTTACTGAGCATGATGAAATGATGCTCAAAATGATTACTCTGAAG	0.00254428716666666	0.000443138546380828	68.1666666666667	55.8	0.000273001803507329	0.000699258140573098	yes	0.00210114862028583	pos	yes
liver	Labelled in injury	Cre -ve	Mus musculus (house mouse) mmu-miR-200b-3p	0.000373410057161773	0.000361260950754414	162.5	100.4	0.997509705425312	0.999079350909852	no	1.21491064073593e-05	pos	no
liver	Labelled in injury	Cre -ve	NA_TGAGATGAAGCACTGTAGCTCTTT	0.0020000630167384	0.00233067451764705	94.6666666666667	48.2	0.820641613821433	0.862656295949368	no	-0.00033061150090865	neg	no
liver	Labelled in injury	Cre -ve	2_TTGCAATGATGACTTATATATCTGTCAATCCCCTGAGAGATCACTGACGACTCCATGTGTCTGAGCAA	0.00887480566666666	0.00107529963105873	67.8333333333333	63.6	9.93483381641936e-06	3.95220107759433e-05	yes	0.00779950603560793	pos	yes
liver	Labelled in injury	Cre -ve	NA_GACCGGGGTTCGATTCCCCGACGGGGAGCCA	0.011956744	0.0009940326498277	87.5	76.6	1.18631624381242e-05	4.64484672300996e-05	yes	0.0109627113501723	pos	yes
liver	Labelled in injury	Cre -ve	X_TGAGGTAGTAGATTGTATAGTTAT	0.0025685035	0.00244419313362007	86	91.8	0.251331831448115	0.331549659516529	no	0.00012431036637993	pos	no
liver	Labelled in injury	Cre -ve	14_AGGTATGAGGAAAATATCGGACAGTCTGATTACCACTGAAGACTGATAAGATCCAACTCTGACC	0.00662376666666666	0.000797573074633616	59.8333333333333	58.8	7.23146048205984e-07	4.34228735550102e-06	yes	0.00582619359203304	pos	yes
liver	Labelled in injury	Cre -ve	16_CTGAAATGAAGAGAATACTCTTGCTGATC	0.00209711784802753	0.000628645897494188	95.5	123.6	0.0313554181599114	0.052658901474363	no	0.00146847195053334	pos	no
liver	Labelled in injury	Cre -ve	18_AGTGTGACAATGGTGTTTGT	0.00611704233333333	0.00209086887859807	66.5	66.8	0.00597684946415641	0.0116516529370155	yes	0.00402617345473526	pos	yes
liver	Labelled in injury	Cre -ve	7_TCGACTCCCGGTGTGGGAACCA	0.00976305583333333	0.00116980903423794	168.833333333333	172.6	1.81062027873466e-05	6.54806708758301e-05	yes	0.00859324679909539	pos	yes
liver	Labelled in injury	Cre -ve	8_TGAAATGATGACCATTTAATTCATGTCTCTTCTCTGACATTCTCCTCTGGAGATGATTTTTGCCTTATTGATCTGATC	0.003818575	0.000736404705628056	91.8333333333333	78.2	0.00033087794156271	0.000832426125710137	yes	0.00308217029437194	pos	yes
liver	Labelled in injury	Cre -ve	MU069435.1_TCTGGGTCGGGGTTTCGTACGTAGCAGAGCAGCTC	0.00077052801189493	0.00071873179868202	67.5	66.4	0.716382848797767	0.773390511319047	no	5.17962132129101e-05	pos	no
liver	Labelled in injury	Cre -ve	NA_CGACTCTTAGCGGTGGATCACTCG	0.00285346574969785	0.000604614531559122	69	71	0.169175675363549	0.235366813921091	no	0.00224885121813873	pos	no
liver	Labelled in injury	Cre -ve	10_GAGTTATGATGTGTAAATCCTATTCCATTGCTGAAATGCAGTGTGGAACATAATGAACTGAAC	0.00736671533333333	0.00076582646323667	67.3333333333333	49.8	7.49587396814488e-07	4.43825467974346e-06	yes	0.00660088887009666	pos	yes
liver	Labelled in injury	Cre -ve	11_CTCGGCCGATCGAAAGGGAGTCGGGTTCAGATCCCCGAATCCGGAGT	0.000705280187145108	0.000559558003008958	89.6666666666667	107.2	0.498522672595861	0.576402690476413	no	0.00014572218413615	pos	no
liver	Labelled in injury	Cre -ve	13_ATCACATTGCCAGGGATTACCAC	0.0137111921666667	0.000935959643357042	108.666666666667	127	1.09556417673464e-05	4.33122110864348e-05	yes	0.0127752325233096	pos	yes
liver	Labelled in injury	Cre -ve	9_CAACGGAATCCCAAAAGCAGCTGT	0.00943169483333333	0.00355823017966947	84.6666666666667	94.8	0.0565470130566755	0.0891999350943592	no	0.00587346465366386	pos	no
liver	Labelled in injury	Cre -ve	Mus musculus predicted gene, 33302, transcript variant 1 (Gm33302)	0.00423569416666666	0.001602418	69.8333333333333	69	0.0699971939640129	0.10709907201465	no	0.00263327616666666	pos	no
liver	Labelled in injury	Cre -ve	18_GGAGTGTGACAATGGTGTTTGTT	0.00707261066666666	0.00432197797317274	60.1666666666667	56	0.0279825953034836	0.0473694731666684	yes	0.00275063269349392	pos	yes
liver	Labelled in injury	Cre -ve	Mus musculus tRNA-Lys (CTT) (tRNA-Lys-CTT-2-1, tRNA-Lys-CTT-2-2)	0.00240337614341847	0.00108921490587614	77.6666666666667	137.8	0.312763395471365	0.394205744985196	no	0.00131416123754233	pos	no
liver	Labelled in injury	Cre -ve	1_ACAAGTGATGAGTGACAAAGGGACTTAATACTGAACCATGGGGTTGAAATGAAATATGCTGATG	0.0025612005	0.000292198521992346	78.6666666666667	79.4	1.84195793571245e-05	6.62376398915804e-05	yes	0.00226900197800765	pos	yes
liver	Labelled in injury	Cre -ve	10_TCACGCGGGAGACCGGGGTTCAATTCCCCGACGGGGAGCCA	0.0152151558333333	0.00196249425374449	71	93	1.74810205851336e-05	6.33998267945158e-05	yes	0.0132526615795888	pos	yes
liver	Labelled in injury	Cre -ve	2_TGGAAAGGATGAACGAACTTGGCCTGACCTTCAGAAATGGAGGCAATACAACTGATTTAATGAGCCTGATCCA	0.0268021641666667	0.00173346590269413	50.8333333333333	39.6	1.77799033178588e-08	2.1169402645141e-07	yes	0.0250686982639725	pos	yes
liver	Labelled in injury	Cre -ve	3_TAGCAGCACGTAAATATTGGCGT	0.00127610554617535	0.00210510624126587	98.1666666666667	96.6	0.324480289423574	0.406158710360088	no	-0.00082900069509052	neg	no
liver	Labelled in injury	Cre -ve	NA_TGGAGTGTGACAATGGTGTTTGTAAT	0.0070759205	0.003882989	65	59.4	0.0137682381270225	0.0247556032990108	yes	0.0031929315	pos	yes
liver	Labelled in injury	Cre -ve	>ENSMUST00000003964.17|ENSMUSG00000003865.17|OTTMUSG00000023845.2|OTTMUST00000058241.1|Gys1-201|Gys1|3678|UTR5:1-209|CDS:210-2426|UTR3:2427-3678|	0.0277358021666667	0.0053425604	72	41.6	0.0380385800638532	0.0624982477562225	no	0.0223932417666667	pos	no
liver	Labelled in injury	Cre -ve	11_AGACTGCTGATCCGGGTGATGCGAATCGTAATCTGAGCCGA	0.00196457589519509	0.000342353789232998	73.3333333333333	64	0.0115531483926066	0.0211006569638281	yes	0.00162222210596209	pos	yes
liver	Labelled in injury	Cre -ve	11_TGGTGGGTGCATATGTTTT	0.0222985553333333	0.0040066356	46.3333333333333	42.6	0.000479390375413945	0.00116462585477471	yes	0.0182919197333333	pos	yes
liver	Labelled in injury	Cre -ve	12_CAACTGTGATGAAAGATTTGGTCTATACAGTAATATATTTATTACTACATGAGGACAACAGTCCCTCTAAACTGATG	0.0146332693333333	0.00182261723137254	62.5	49.6	9.31728755206472e-10	3.14370794654429e-08	yes	0.0128106521019608	pos	yes
liver	Labelled in injury	Cre -ve	12_GTGAAATGTTTAGGACCACTAGT	0.00212639037882343	0.0014066369019557	68.1666666666667	79.6	0.654980430667474	0.722430491184087	no	0.00071975347686773	pos	no
liver	Labelled in injury	Cre -ve	8_ATCACATTGCCAGGGATTTCCAA	0.00693094616666666	0.00076188398168485	98.8333333333333	47.8	0.00531988052739621	0.010532205149884	yes	0.00616906218498181	pos	yes
liver	Labelled in injury	Cre -ve	NA_GAGTAGGGAACTGCCAGGCATC	0.000457199406691493	0.000428062724928212	70	105	0.970225715832986	0.985712159820743	no	2.91366817632813e-05	pos	no
liver	Labelled in injury	Cre -ve	1_TTCAAGTAATTCAGGATAGGTTA	0.00449201970150279	0.000968723052261474	95	94.6	0.261782755944135	0.342145224144645	no	0.00352329664924132	pos	no
liver	Labelled in injury	Cre -ve	2_TGCAGATGATGTGACAGAATATTTGCTATCAGATGAGTGGTGATGACACTAGAACCACCAAGATCGCTGATGCAC	0.0295520811666667	0.0024586118	61.8333333333333	49	1.56353905680336e-08	1.97067843496106e-07	yes	0.0270934693666667	pos	yes
liver	Labelled in injury	Cre -ve	3_TAGCAGCACGTAAATATTGGCA	0.000132036949328815	0.000222538934620847	90.1666666666667	89.2	0.349946888485564	0.432087671233873	no	-9.05019852920319e-05	neg	no
liver	Labelled in injury	Cre -ve	NA_AGGGAAACCGAGTCTTAACTGGG	0.000416628151849083	0.000497042534081928	60	66.4	0.74349643829066	0.796692732276103	no	-8.04143822328447e-05	neg	no
liver	Labelled in injury	Cre -ve	X_TGAGGTAGTAGATTGTATAGTAA	0.000776279714055382	0.000501788820847395	72	77.2	0.990968461037066	0.997235455257064	no	0.000274490893207987	pos	no
liver	Labelled in injury	Cre -ve	1_ACCATGATGATAACATAGTTCAGCAGACTTAACTCTGATGAACAATCATGTCTTTCGCTCCTATCTGATG	0.00389497283333333	0.000825258114087288	69.8333333333333	74.6	6.37772441980049e-08	5.56085149753837e-07	yes	0.00306971471924604	pos	yes
liver	Labelled in injury	Cre -ve	1_GGACAACTGAGCTTGTTGATGAATACCAACGATTCTGATG	0.00127253913626302	0.000314626852554326	83	86.8	0.000205884206789697	0.00053817370686506	yes	0.000957912283708694	pos	yes
liver	Labelled in injury	Cre -ve	1_TGTAATGATGTTGATCAAATGTCTGAGCTGAAAATAACTTGTAGACAATTTTTAACACTGAAG	0.0159059005	0.00100198862712253	61.1666666666667	40.8	7.03704730029874e-08	6.01218873374516e-07	yes	0.0149039118728775	pos	yes
liver	Labelled in injury	Cre -ve	10_TTCTGTGATGACTTTACCAAATGACTTTCGTTCTTCTGAGTTTGCTGAAGCCACACTCAGGTGCTGAGA	0.00247320652129307	0.000790072017971318	59.5	50.6	0.0149991428696136	0.026779675838735	yes	0.00168313450332175	pos	yes
liver	Labelled in injury	Cre -ve	13_GAGACCGGGGTTCGATTCCCCGACGGGGAGCCA	0.00825217366666666	0.0003961548124031	76	57	2.36781626286352e-05	8.01656942187569e-05	yes	0.00785601885426356	pos	yes
liver	Labelled in injury	Cre -ve	18_CTGCAGTGATGACTATCTTAGGACACCTTTGGATTTACCGTGAAAAGAAGTAACCTCTGAGCA	0.00320816316666666	0.000421458998196808	67.8333333333333	58.2	3.06995219902085e-05	9.94414541820239e-05	yes	0.00278670416846985	pos	yes
liver	Labelled in injury	Cre -ve	2_TCGTACCGTGAGTAATAATG	0.000438825218097422	0.00013224045307679	86.1666666666667	59.4	0.0631741066259468	0.0981936968679246	no	0.000306584765020632	pos	no
liver	Labelled in injury	Cre -ve	2_TTGTGGCAACAATGGCACGGCAAGGGGATCCAGTCTTT	0.0335839753333333	0.000478320357030742	201.166666666667	84.4	1.1894894200324e-05	4.64484672300996e-05	yes	0.0331056549763026	pos	yes
liver	Labelled in injury	Cre -ve	Mus musculus (house mouse) mmu-miR-101a-3p	0.00368176518542108	0.00104065742027871	83.1666666666667	117.8	0.064718953146261	0.100227770505098	no	0.00264110776514237	pos	no
liver	Labelled in injury	Cre -ve	Mus musculus (mouse) nuclear encoded rRNA 5S 120 (ENSMUSG00000118867.1, ENSMUSG00000119767.1, ENSMUSG00000119904.1)	0.0047225765	0.000766824450105262	119.166666666667	81.8	4.92287277776843e-05	0.000148651979835199	yes	0.00395575204989474	pos	yes
liver	Labelled in injury	Cre -ve	NA_TGTGGGCACTCGAAGATACGGAA	0.000396305358425758	0.000417148127076952	73.6666666666667	92.8	0.998617609982648	0.999402686720056	no	-2.08427686511937e-05	neg	no
liver	Labelled in injury	Cre -ve	2_TTGTGGCAACAATGGCACGGCAAGGGAGCTGTATTTT	0.023358239	0.00023100540906527	221.5	78	8.48849661822106e-06	3.508394868505e-05	yes	0.0231272335909347	pos	yes
liver	Labelled in injury	Cre -ve	4_GCGTCGTGGGGAAGCCAACCTTGGAGAGCTGAGC	0.00153061750748733	0.000340318829592754	66	68.8	0.180906298039592	0.249235624896537	no	0.00119029867789458	pos	no
liver	Labelled in injury	Cre -ve	9_ATTGAAAGTCAGCCCTCGACACAAGGGTTTGT	0.00306919550076103	0.000659275228774122	66	71.4	0.0211369536347001	0.0367085156575351	yes	0.00240992027198691	pos	yes
liver	Labelled in injury	Cre -ve	NA_ATCCCATCCTCGTCGCCA	0.0146932966666667	0.00234986123717571	63.3333333333333	52.2	5.71364743932468e-05	0.000170738807283106	yes	0.012343435429491	pos	yes
liver	Labelled in injury	Cre -ve	NA_CGACTCTTAGCGGTGGATCACTCGGCTCGTGCGTCGATGAAGAACGCAGCTAGCTGCGAGAATTAATGTGAATTGCAGGACACA	0.00081720656359601	0.000471061543320846	96.1666666666667	84.6	0.0437604819494501	0.0709546938291523	no	0.000346145020275164	pos	no
liver	Labelled in injury	Cre -ve	NA_TACGCCTGTCTGAGCGTCGCT	0.0051584355	0.00223381019999999	66.3333333333333	82.8	0.0120998373032034	0.0219876317863909	yes	0.00292462530000001	pos	yes
liver	Labelled in injury	Cre -ve	10_TTGCATGATGACTTGAATTGTCGGATACCCCTTCACCCCGTTCATGGGTGAGAAACAGCTAGTCTGAC	0.000746410443888703	0.000539112563791112	63	66.2	0.278379267909603	0.359773409186726	no	0.000207297880097591	pos	no
liver	Labelled in injury	Cre -ve	11_CGTTCGCGCTCTCCCCTG	0.00974994783333333	0.00121579832186879	41.5	22.4	0.000156905512310771	0.000417867609145632	yes	0.00853414951146454	pos	yes
liver	Labelled in injury	Cre -ve	18_AACGCCATTATCACACTAAATA	0.0319800008333333	0.00118778142652281	110.166666666667	128	6.03455085990129e-07	3.71110301674123e-06	yes	0.0307922194068105	pos	yes
liver	Labelled in injury	Cre -ve	19_CCCCTATGATGAGGACCTTTTCACAGACCTGTACTGATATATCTGTGAGGATAAGTAACTCTGAGG	0.00139214228827307	0.000409488953979356	61.1666666666667	63.2	3.15231517947406e-05	0.000101592334771405	yes	0.000982653334293714	pos	yes
liver	Labelled in injury	Cre -ve	4_GGTCGATGATGAGAGCTTTGTTCTGAGA	0.000600026569147288	0.000498269464821844	75.6666666666667	84.4	0.335032980725845	0.417724764411363	no	0.000101757104325444	pos	no
liver	Labelled in injury	Cre -ve	NA_TGGAGTGTGACAATGGTGTTTGTTTTT	0.0134042121666667	0.0037231914	54.5	50.4	8.21879857110045e-07	4.71285161306796e-06	yes	0.00968102076666666	pos	yes
liver	Labelled in injury	Cre -ve	1_ACCATTCGTAGACGACCTGCTT	0.000253004967387255	0.000462789614368398	98.8333333333333	114.2	0.119770294330803	0.174248668209271	no	-0.000209784646981143	neg	no
liver	Labelled in injury	Cre -ve	17_GCCAAATGATGTATGTTTGACATAGGAGCACTTGTGTGCAAGGACGACCCTTATCTATCACCCATGACTGATG	0.000518988889003382	0.00065506585143987	57.3333333333333	43.2	0.43245455943229	0.515726349207046	no	-0.000136076962436488	neg	no
liver	Labelled in injury	Cre -ve	9_TGGTTATGATGAAATTCCACTTCATGGTCCGTGTTTCTGAAATAACATGATATTGTGGAAGTTCTGAGT	0.0333056945	0.003473382	68.6666666666667	33.2	4.8114526486589e-08	4.43839074039332e-07	yes	0.0298323125	pos	yes
liver	Labelled in injury	Cre -ve	MU069435.1_CTCGCTGCGATCTATTGAAAGTCAGCCCTCGACACAAGGGTTTNT	0.000935328543152672	0.000669558263542258	69	91.4	0.11205862762511	0.164344047196733	no	0.000265770279610414	pos	no
liver	Labelled in injury	Cre -ve	11_TGCTGTGATGAGATGACTAAGTAGGAAGTGCCGTCAGAGTCGATAACTGACGATAACTGCTCCTGGCTGAC	0.00311138316666666	0.00044772676046552	58.5	56.6	3.21163720126959e-06	1.47596178960873e-05	yes	0.00266365640620114	pos	yes
liver	Labelled in injury	Cre -ve	13_TGAGGTAGTAGATTGTATAGTTG	0.00369882603928896	0.000142705282172796	85.1666666666667	67.2	0.00358703534418763	0.00732952807889382	yes	0.00355612075711616	pos	yes
liver	Labelled in injury	Cre -ve	15_TAGGTTGAGGCCGTTGAGCA	0.000399491868466792	0.000153132200868484	67.3333333333333	82.2	0.0545817399132873	0.0864210881960382	no	0.000246359667598308	pos	no
liver	Labelled in injury	Cre -ve	16_TGAAATGATGGCAAATCATCTTTCGGGACTGACCTGAAATGAAGAGAATACTCTTGCTGATN	0.002664781	0.000634238406610296	67	64.8	2.27651068933281e-05	7.79031749333511e-05	yes	0.0020305425933897	pos	yes
liver	Labelled in injury	Cre -ve	2_GAAAGTCAGCCCTCGACACAAGGGTTTGT	0.00885891816666666	0.00158465300438516	50.1666666666667	56.8	0.00275117395995771	0.0056947064244328	yes	0.0072742651622815	pos	yes
liver	Labelled in injury	Cre -ve	MU069435.1_AGGAGCCTCGGTTGGCCCCGGATAGCCGGGTCCCCGT	0.000580215253326228	0.000658957742685086	67.1666666666667	64.6	0.651592103847803	0.719407413875328	no	-7.87424893588577e-05	neg	no
liver	Labelled in injury	Cre -ve	Mus musculus (house mouse) mmu-miR-320-3p	0.0265860768333333	0.0045516918	59.6666666666667	42.8	0.000273611103081587	0.000699411514503735	yes	0.0220343850333333	pos	yes
liver	Labelled in injury	Cre -ve	Mus musculus (mouse) predicted gene, 56034 (ENSMUSG00002076334.1)	0.00274429681520902	0.000361031903786382	85.5	117	0.0485281561631946	0.0778039581810412	no	0.00238326491142264	pos	no
liver	Labelled in injury	Cre -ve	>ENSMUST00000179022.8|ENSMUSG00000062075.14|OTTMUSG00000031736.2|-|Lmnb2-204|Lmnb2|3370|UTR5:1-84|CDS:85-1875|UTR3:1876-3370|	0.00853560583333333	0.0018484288	57.6666666666667	59.2	0.0129093720100093	0.0233432252396901	yes	0.00668717703333333	pos	yes
liver	Labelled in injury	Cre -ve	11_CGGCGATGATGACACTCCATACATAGCACGCGTTAGACTGCTGATCCGGGTGATGCGAATCGTAATCTGAGCCGA	0.00827678833333333	0.00115107141968911	47.5	46.8	1.27748938811177e-05	4.91312384007939e-05	yes	0.00712571691364422	pos	yes
liver	Labelled in injury	Cre -ve	4_AGCTCGCTCTGAAGGCCTGTTTCCTAGGCTA	0.002475073	0.00100658984265037	64.3333333333333	135.4	0.00026175572301658	0.000673161687676981	yes	0.00146848315734963	pos	yes
liver	Labelled in injury	Cre -ve	9_TCGCTGCGATCTATTGAAAGTCAGNCCTCGACACAAGGNTTTGT	0.000575664438911908	0.000593686472081364	70.8333333333333	72.2	0.881032550275312	0.914062295436408	no	-1.80220331694556e-05	neg	no
liver	Labelled in injury	Cre -ve	NA_ACCGGGGGAACTGAAACATCTA	0.00023360498847257	0.00023294098139758	71.5	112.6	0.996827492422371	0.999079350909852	no	6.6400707499e-07	pos	no
liver	Labelled in injury	Cre -ve	1_TGTAAACATCCTCGACTGGAAGCTTT	0.0173073721666667	0.0043081898	75.3333333333333	113.4	1.95802777406148e-05	6.94309012919295e-05	yes	0.0129991823666667	pos	yes
liver	Labelled in injury	Cre -ve	12_AACTGTGATGAAAGATTTGGTCTATACAGTAATATATTTATTACTACATGAGGACAACAGTCCCTCTAAACTGATG	0.008273685	0.00102727731230363	61.6666666666667	44.8	4.15313277105233e-07	2.64346900877481e-06	yes	0.00724640768769637	pos	yes
liver	Labelled in injury	Cre -ve	17_AGCCCGTGATGAATTAATTTCTGACACCTCGTATGAAAACTGCATGCGTAGTCTGATTACATTATAAGACTGAGGC	0.00167600716666666	0.000219917125602627	59.8333333333333	59.8	3.538507533099e-05	0.000112332171811347	yes	0.00145609004106403	pos	yes
liver	Labelled in injury	Cre -ve	18_ATGGAGTGTGACAATGGTGTTTGA	0.00340829766666666	0.000629976077721656	56.1666666666667	80	0.0717605265391687	0.109402575190852	no	0.002778321588945	pos	no
liver	Labelled in injury	Cre -ve	18_GAGTGTGACAATGGTGTTTGA	0.00218755767944436	0.00091768516833192	60.1666666666667	95.8	0.013019592678568	0.0235091368508044	yes	0.00126987251111244	pos	yes
liver	Labelled in injury	Cre -ve	19_TGACCTATGAATTGACAGCCAGTA	0.00350369839137181	0.0016156246	67.6666666666667	90	0.207039195323931	0.279491935999326	no	0.00188807379137181	pos	no
liver	Labelled in injury	Cre -ve	9_TGCACCTGATGAGAATTCTGCTGCTGAGGTTGTGTGATTGCTCAGACTCAAAGTAAACGCCCTGATG	0.0174577208333333	0.00200591072481203	64.5	25	4.12059746319916e-07	2.63593998525253e-06	yes	0.0154518101085213	pos	yes
liver	Labelled in injury	Cre -ve	9_TTCAAGTAATCCAGGATAGGCAT	0.00164893038883338	0.00164185775563773	72.3333333333333	72.8	0.942507731932618	0.96525530390203	no	7.0726331956501e-06	pos	no
liver	Labelled in injury	Cre -ve	NA_CGATACGACTCTTAGCGGTGGATCACTCGGCTCGTGCGTCGA	0.0292696738333333	0.00186005039622641	71.3333333333333	27.8	1.07409706698655e-08	1.49461783868105e-07	yes	0.0274096234371069	pos	yes
liver	Labelled in injury	Cre -ve	NA_GACTCTTAGCGGTGGATCACTCGGCTCGTGCGTCGATGAAGAACGCAGCTAGCTGCGAGAATTAATGTGAATTGCAGGACAC	0.000986027455522745	0.000566523110446604	79.5	52.4	0.0694382668744694	0.106499896061686	no	0.000419504345076141	pos	no
liver	Labelled in injury	Cre -ve	NA_TCAATCAACGACCGACCGTATC	0.000579439932694013	0.00067498069122447	53.1666666666667	82.4	0.639375070283944	0.710851060673765	no	-9.55407585304566e-05	neg	no
liver	Labelled in injury	Cre -ve	1_AGCCCATGATGGTATGAGAGTAGTGGACAGAAGGGATTTCTGAAAAACACTTTTCTGAGGCTT	0.0247659271666667	0.00255452252838874	49.1666666666667	35.4	4.13899104490257e-08	3.9029152593785e-07	yes	0.0222114046382779	pos	yes
liver	Labelled in injury	Cre -ve	1_TACCATGATGATAACATAGTTCAGCAGACTTAACTCTGATGAACAATCATGTCTTTCGCTCNTATCTGATG	0.00266530066666666	0.000810127496313728	64.1666666666667	70.8	4.98860405132906e-05	0.000150129857147562	yes	0.00185517317035293	pos	yes
liver	Labelled in injury	Cre -ve	MU069435.1_CAGCTCCCTCGCTGCGATCTATTGAAAGTCAGCCCTCGACACAAGGGTTTGT	0.0027190885	0.000909407212200268	50	45.2	0.0030737764478673	0.00631115712602431	yes	0.00180968128779973	pos	yes
liver	Labelled in injury	Cre -ve	Mus musculus (house mouse) mmu-miR-185-5p	0.0212164425	0.00204076761449102	77.5	88.4	1.25677787671727e-05	4.87691248839437e-05	yes	0.019175674885509	pos	yes
liver	Labelled in injury	Cre -ve	18_TGAGATGAAGCACTGTAGCTCTA	0.00182398490194623	0.00255164207895224	75.5	41.4	0.785138348584839	0.832207425269359	no	-0.00072765717700601	neg	no
liver	Labelled in injury	Cre -ve	19_TTTCTATGATGAATCAAACTAGCTCACTATGACTGCTAATGAAAACACAGGAACACCTGAGAA	0.0286945748333333	0.00340225989574759	49	46	4.84509648191051e-06	2.11952158813473e-05	yes	0.0252923149375857	pos	yes
liver	Labelled in injury	Cre -ve	2_TCGCTGCGATCTANTGAAAGTCAGCCCTCGACACAAGGGTTTGT	0.000554206291120577	0.00043288338637044	62.5	67.2	0.393734147293903	0.477569535005589	no	0.000121322904750137	pos	no
liver	Labelled in injury	Cre -ve	4_TGTAAACATCCTACACTCTCAGCTT	0.00670102666666666	0.00191526372217091	86.1666666666667	103.8	0.000874905961864552	0.00203240016323645	yes	0.00478576294449575	pos	yes
liver	Labelled in injury	Cre -ve	9_GTTCGACTCCCGGTGTGGGAACCA	0.00565328484276729	0.000436199387063084	75.1666666666667	69.4	0.0379394747643696	0.0624798853493435	no	0.00521708545570421	pos	no
liver	Labelled in injury	Cre -ve	9_TCGCTGCGATCTATTGAAAGTCAGCCCTCGACACAAGGGTTTGTAA	0.000419358295461562	0.000241394205292254	62.5	82.8	0.1899644389842	0.260868102294376	no	0.000177964090169308	pos	no
liver	Labelled in injury	Cre -ve	Mus musculus (house mouse) mmu-miR-340-5p	0.00424138233333333	0.000450355240193704	95	72.6	0.00089241678189798	0.00206930157259768	yes	0.00379102709313963	pos	yes
liver	Labelled in injury	Cre -ve	NA_CTCGGCCGATCGAAAGGGA	0.000297364672364672	0.00100804799506172	51.8333333333333	92.4	0.481053319350951	0.560275274962269	no	-0.000710683322697048	neg	no
liver	Labelled in injury	Cre -ve	NA_TCCCGGGGCTACGCCTGTCTGAGCGTCGCT	0.00263984933333333	0.000918180877536364	52.1666666666667	64.6	0.00535533794375476	0.0105695274455811	yes	0.00172166845579697	pos	yes
liver	Labelled in injury	Cre -ve	11_TTGCTTTGCTGAAATCCAGAGGCTGTTTCTGAGC	0.0010779169074074	0.000755695097137948	58.8333333333333	72.8	0.681563856596215	0.742816932834868	no	0.000322221810269452	pos	no
liver	Labelled in injury	Cre -ve	12_ATAATTTGTGGTAGTGGGGGACTGCGTTCGCGCTCTCCCCTG	0.005979188	0.00102564702257028	62.3333333333333	36.4	0.000313845163343049	0.00079270812090417	yes	0.00495354097742972	pos	yes
liver	Labelled in injury	Cre -ve	5_CGATCCCCGGCATCTCCACCA	0.0248713238333333	0.0180548424	59.3333333333333	65.2	0.380176875345577	0.463124557239157	no	0.00681648143333333	pos	no
liver	Labelled in injury	Cre -ve	1_ATACATGATGATCTCACACAACTTGAACTCTCTCACTGATTACTTGATGATAGTAAAAGATNTGATG	0.00348665083333333	0.000701752484932614	60.5	75.6	1.08726815747826e-06	5.91492463448641e-06	yes	0.00278489834840072	pos	yes
liver	Labelled in injury	Cre -ve	1_TACATGATGATCTCACACAACTTGAACTCTCTCACTGATTACTTGATGATAGTAAAAGATCTGATG	0.0041156665	0.000864970228929218	61.1666666666667	72.4	0.000443046860622149	0.00108880048952122	yes	0.00325069627107078	pos	yes
liver	Labelled in injury	Cre -ve	10_CACGCGGGAGACCGGGGTTCAATTCCCCGACGGGGAGCCA	0.00634479266666666	0.000398810142643008	64.3333333333333	99.8	0.000141719330200396	0.000382221837595559	yes	0.00594598252402365	pos	yes
liver	Labelled in injury	Cre -ve	10_GTACATGATGAAAACAGTCTCCCTCTTCTGAATCTCGCTGAGGAAACTGCACGTCACCCTCNTGAAA	0.00263287683333333	0.000822330400206626	54	52.6	3.87878967225559e-05	0.00012131939196023	yes	0.0018105464331267	pos	yes
liver	Labelled in injury	Cre -ve	9_GACTCTTAGCGGTGGA	0.000255711889292683	0.00036388658944928	67	55.4	0.506262155094629	0.583760619053862	no	-0.000108174700156597	neg	no
liver	Labelled in injury	Cre -ve	9_TGAGGTAGTAGTTTGTACAGTAA	0.000363761494176992	0.00050602364117431	70.8333333333333	87.2	0.665367654335291	0.730813653122369	no	-0.000142262146997318	neg	no
liver	Labelled in injury	Cre -ve	Mus musculus (house mouse) mmu-miR-1198-5p	0.0162156088333333	0.00246855670969267	55.1666666666667	54.4	1.7481925005705e-06	8.7956430245149e-06	yes	0.0137470521236407	pos	yes
liver	Labelled in injury	Cre -ve	Mus musculus (house mouse) mmu-miR-335-5p	0.000562027014762782	0.000238712120879996	77.5	45	0.217271218917382	0.291450223057774	no	0.000323314893882786	pos	no
liver	Labelled in injury	Cre -ve	Mus musculus (mouse) nuclear encoded rRNA 5S 118 (ENSMUSG00000118860.1, ENSMUSG00000119012.1, ENSMUSG00000119562.1, ENSMUSG00000119730.1)	0.00301438616666666	0.000614690031591018	234.166666666667	67.8	3.64602443610475e-05	0.00011517094558713	yes	0.00239969613507564	pos	yes
liver	Labelled in injury	Cre -ve	1_GTTAGTGATGATCAATAAAGTTAAACAGATGGGAATCTCTCTGAATAAGATTGAAGATTGATTGTTAAGCTGAAA	0.00645568316666666	0.000871254001178872	59	46.4	4.56206387859308e-06	2.01822019042481e-05	yes	0.00558442916548779	pos	yes
liver	Labelled in injury	Cre -ve	11_ACTGCTGATCCGGGTGATGCGAATCGTAATCTGAGCCGA	0.000745098539530973	0.000406155082720602	55.1666666666667	72.2	0.283190495956674	0.364511123713696	no	0.000338943456810371	pos	no
liver	Labelled in injury	Cre -ve	11_TGGTGGGTGCATATGTTT	0.02268931	0.00146335177811998	51.5	55.4	0.000122395333804291	0.000335795818820824	yes	0.02122595822188	pos	yes
liver	Labelled in injury	Cre -ve	2_TTGTGGCAACAATGGCACGGCAAGGGGATCCAGTCTTTT	0.0260995971666667	0.00046418829266436	155.5	51.8	3.49725588709082e-05	0.000111300168606665	yes	0.0256354088740023	pos	yes
liver	Labelled in injury	Cre -ve	5_CACGTCGGGGTCACCA	0.0152441755	0.00130340071617113	60.3333333333333	71.4	0.000670838146727457	0.00158437284004462	yes	0.0139407747838289	pos	yes
liver	Labelled in injury	Cre -ve	9_CTCGCTGCGATCTATTGAAAGTCANCCCTCGACACAAGGGTTTGT	0.000899596133098768	0.00053248252907511	64.8333333333333	87.8	0.00872218773444829	0.0163524962974266	yes	0.000367113604023658	pos	yes
liver	Labelled in injury	Cre -ve	MU069435.1_CAGAGCAGCTCCCTCGCTGCGATCTATTGAAAGTCAGCCCTCGACACAAGGGTTTGT	0.00288643933333333	0.00154489459728861	39.1666666666667	36.4	0.0288255378877809	0.0486669890333489	yes	0.00134154473604472	pos	yes
liver	Labelled in injury	Cre -ve	NA_CGACTCTTAGCGGTGGATCACTCGGCTCGTGCGT	0.023201594	0.00145868914370115	62	39.4	7.31670844102213e-05	0.000214612208419843	yes	0.0217429048562988	pos	yes
liver	Labelled in injury	Cre -ve	>ENSMUST00000170285.2|ENSMUSG00000040701.17|OTTMUSG00000027952.2|-|Ap1g2-211|Ap1g2|2596|UTR5:1-15|CDS:16-2391|UTR3:2392-2596|	0.0114504785	0.00233111253733905	59.5	78.8	0.000375234101216906	0.00093295509931469	yes	0.00911936596266095	pos	yes
liver	Labelled in injury	Cre -ve	10_GCCTGTCTGAGCGTCGCTT	0.019055202	0.00185018762391656	34.8333333333333	57	4.77163584752379e-05	0.00014497117980663	yes	0.0172050143760834	pos	yes
liver	Labelled in injury	Cre -ve	13_TCACATTGCCAGGGATTACCACT	0.0033093115668984	0.00101548215551923	70	85.4	0.0276437688325377	0.0468582126815187	yes	0.00229382941137917	pos	yes
liver	Labelled in injury	Cre -ve	2_TCGTACCGTGAGTAATAATGCGA	0.000784363931261075	0.000250283662602788	76.8333333333333	70.2	0.661429727411815	0.72785982557578	no	0.000534080268658287	pos	no
liver	Labelled in injury	Cre -ve	9_TCGCTGCGATCTATTGAAGGTCAGCCCTCGACACAAGGGTTTGT	0.000575117284038243	0.000548288066453712	78.3333333333333	74.8	0.98857410020346	0.996602314796255	no	2.68292175845314e-05	pos	no
liver	Labelled in injury	Cre -ve	>ENSMUST00000044705.12|ENSMUSG00000039257.12|OTTMUSG00000049457.3|OTTMUST00000126080.2|Vstm2b-201|Vstm2b|2627|UTR5:1-636|CDS:637-1494|UTR3:1495-2627|	0.000887265775784042	0.000187301587301586	124	46.2	0.00283940011610724	0.00585827609044493	yes	0.000699964188482456	pos	yes
liver	Labelled in injury	Cre -ve	13_TGAGGTAGTAGATTGTATAGTTAA	0.00143654077669995	0.000342561175130052	63	72.2	0.0323396046945401	0.0540976567360704	no	0.0010939796015699	pos	no
liver	Labelled in injury	Cre -ve	18_TGCCAATGATGACATGACCACTGCGCAATCTGAGT	0.000765084440549402	0.00038078532566259	66.1666666666667	98.2	0.480588092594001	0.560246009040443	no	0.000384299114886812	pos	no
liver	Labelled in injury	Cre -ve	18_TGGAGTGTGATAATGGTGTTTGT	0.0051048375	0.00111728413445394	50.6666666666667	61.6	0.0166451687531671	0.0292669887054996	yes	0.00398755336554606	pos	yes
liver	Labelled in injury	Cre -ve	5_TGCCAATGATGACACCACACTAACTGAGCAGTTAGTAGTTGGTCCTTTGATTGCATGTGATGTAATCATTGTTTCAAGACGGGACTGAAG	0.0059612755	0.00104643711652095	57.6666666666667	37.4	1.69628502743542e-05	6.18730899692061e-05	yes	0.00491483838347905	pos	yes
liver	Labelled in injury	Cre -ve	8_ATCACATTGCCAGGGATTTCCAAT	0.00833305595805889	0.0017618180023088	75.6666666666667	32.8	0.0190028665439563	0.0331833321131089	yes	0.00657123795575009	pos	yes
liver	Labelled in injury	Cre -ve	9_GTAAATGATGAGATTCCATTGGTCCGTGTTTCTGAACTACATGATTTTCCTTGGCTATTCTNATA	0.00278173316666666	0.000675295372592062	69.1666666666667	74.8	2.44509013176472e-05	8.21266421566355e-05	yes	0.0021064377940746	pos	yes
liver	Labelled in injury	Cre -ve	Mus musculus (house mouse) mmu-miR-126b-3p	0.000443754247527902	0.000211084084008002	70.6666666666667	63.4	0.100959572592711	0.149443646407582	no	0.0002326701635199	pos	no
liver	Labelled in injury	Cre -ve	Mus musculus (house mouse) mmu-miR-151-3p	0.0100423088009027	0.00133577901281987	76.8333333333333	62	0.0328395182653419	0.0547899171058719	no	0.00870652978808283	pos	no
liver	Labelled in injury	Cre -ve	NA_TTCCCGGGCGGCGCACCA	0.0123666434203085	0.00253280111368065	73	85	0.0118695892267503	0.0216475459679845	yes	0.00983384230662783	pos	yes
liver	Labelled in injury	Cre -ve	>ENSMUST00000214295.2|ENSMUSG00000032254.11|OTTMUSG00000062532.2|OTTMUST00000152335.1|Kif23-204|Kif23|1829|UTR5:1-138|CDS:139-1829|	0.0141244906666667	0.00450035462352941	53.8333333333333	79.2	0.134739450587454	0.192106026542891	no	0.00962413604313725	pos	no
liver	Labelled in injury	Cre -ve	13_TGAGGTAGTAGGTTGTATAGTAA	0.000526483596758933	0.00057250472098757	60.5	82.4	0.540906261373467	0.618664573879985	no	-4.60211242286362e-05	neg	no
liver	Labelled in injury	Cre -ve	4_GGTCGATGATGAGAGCTTTGTTCTGAG	0.000569763615254872	0.000978911668173238	50.6666666666667	67.6	0.203542947423541	0.275356187109636	no	-0.000409148052918366	neg	no
liver	Labelled in injury	Cre -ve	7_AGTCCATGATGAGCAACACTCACCATCTTTCGTTTGAGTCTCACGACTGTGAGATCAACCCATGCACCGCTCTGAGAC	0.0173033288333333	0.00143114212878166	45.5	33.4	1.13022349124205e-07	8.88132410093287e-07	yes	0.0158721867045517	pos	yes
liver	Labelled in injury	Cre -ve	8_CTGAAGTGATGATTCACAATCATGTCTCTTCTCTGAAGAATTCATGGAGATTCTGTGTATCTGATC	0.005749532	0.000738732847650112	53.8333333333333	38	2.06948771840049e-06	1.01325302520147e-05	yes	0.00501079915234989	pos	yes
liver	Labelled in injury	Cre -ve	9_AATGACACGATCACTCCCGTTGAGT	0.0172350828333333	0.000892030343318688	76	73	0.000464165633935304	0.00113631317692238	yes	0.0163430524900146	pos	yes
liver	Labelled in injury	Cre -ve	>ENSMUST00000165824.3|ENSMUSG00000026227.12|OTTMUSG00000022123.2|OTTMUST00000052508.2|2810459M11Rik-202|2810459M11Rik|3331|UTR5:1-100|CDS:101-964|UTR3:965-3331|	0.00979758555160834	0.000693163925363936	81.1666666666667	111.2	0.00187021260767265	0.00404207241013122	yes	0.0091044216262444	pos	yes
liver	Labelled in injury	Cre -ve	>ENSMUST00000206223.2|ENSMUSG00000039257.12|OTTMUSG00000049457.3|OTTMUST00000142612.2|Vstm2b-204|Vstm2b|599|UTR5:1-36|CDS:37-599|	0.000484399927545817	0.000301151501416684	75.8333333333333	63.4	0.509123798466427	0.585998730061268	no	0.000183248426129133	pos	no
liver	Labelled in injury	Cre -ve	15_ACTCTGTGCTGAATGTCAAGTTCTGATT	0.0034777225	0.000807790807469308	90.1666666666667	108	0.0030530649922184	0.00627875886121813	yes	0.00266993169253069	pos	yes
liver	Labelled in injury	Cre -ve	17_GATCGATGTGGTGCTCCGGAGTTCTCTTCGGGCCAGGGCCTAAGCCGCGCCAGG	0.0244728475	0.00051765598225981	49.1666666666667	166.2	0.00010404567921629	0.000287935107918124	yes	0.0239551915177402	pos	yes
liver	Labelled in injury	Cre -ve	17_TCTTAGATCGATGTGGTGCTCCGGAGTTCTCTTCGGGCCAGGGCCTAAGCCGCGCCAGGC	0.0262053955	0.000827321080001732	73.6666666666667	259	1.04793629940231e-07	8.34290274954912e-07	yes	0.0253780744199983	pos	yes
liver	Labelled in injury	Cre -ve	2_CGTACCGTGAGTAATAATGCGA	0.000230811892550435	0.000482544213662636	64.1666666666667	70.8	0.60384247688457	0.675613022444878	no	-0.000251732321112201	neg	no
liver	Labelled in injury	Cre -ve	4_TGTAAACATCCTTGACTGGAAGCTT	0.011649131	0.00265276059643435	59.8333333333333	87.8	0.00118945478672464	0.00267995742212473	yes	0.00899637040356565	pos	yes
liver	Labelled in injury	Cre -ve	7_GCTTGTGATGAGACATCTCCCACTCATGTTCGAGTTGCTCGACTATGAGATGACTCTACATGCACTACCATCTGAGG	0.00429241116666666	0.000411515133462832	60.8333333333333	57.4	7.28143745378646e-09	1.14435430600866e-07	yes	0.00388089603320383	pos	yes
liver	Labelled in injury	Cre -ve	9_TGAGGTAGTAGGTTGTATAGTTAA	0.00138204154244884	0.00121975906973575	56	69.8	0.577965801425437	0.654000413524073	no	0.00016228247271309	pos	no
liver	Labelled in injury	Cre -ve	Mus musculus predicted gene, 34746 (Gm34746)	0.0116595795	0.000501129	51.6666666666667	41.8	0.00454685975121182	0.0090865815750277	yes	0.0111584505	pos	yes
liver	Labelled in injury	Cre -ve	NA_GACTCTTAGCGGTGGATCACTCGGCTCG	0.00198583987619797	0.00272858257453067	55.6666666666667	38.2	0.924951110451207	0.94835408824603	no	-0.0007427426983327	neg	no
liver	Labelled in injury	Cre -ve	NA_TCAATCCCCGGCACCTCCACCA	0.009056017	0.000850709042426974	95.3333333333333	115.8	4.92781897018493e-05	0.000148651979835199	yes	0.00820530795757303	pos	yes
liver	Labelled in injury	Cre -ve	1_TGTAAACATCCTCGACTGGAAGA	0.000538340350397668	0.0002140946	52.5	55.4	0.0501987354474182	0.0803811197793249	no	0.000324245750397668	pos	no
liver	Labelled in injury	Cre -ve	18_TGGAGTGTGACAATGGTGTTTGTATT	0.0120147766666667	0.00548933356001341	54	50	0.00420569456656744	0.00847128035322841	yes	0.00652544310665325	pos	yes
liver	Labelled in injury	Cre -ve	3_TAATTTGTGGTAGTGGGGGACTGCGTTCGCGCTCTCCCCTG	0.0105848935	0.00131061361153538	55.5	31	7.66162929409508e-07	4.49316448647745e-06	yes	0.00927427988846462	pos	yes
liver	Labelled in injury	Cre -ve	6_AAACCATTCGTAGACGACCTGCTTC	0.00048574563751727	0.000354573417493086	77	112	0.976010283648532	0.990008837517595	no	0.000131172220024184	pos	no
liver	Labelled in injury	Cre -ve	6_TCGCTGCGATCTATTGAAAGTCAGCCCTTGACACAAGGGTTTGT	0.000514640052239555	0.000445668648658831	61.8333333333333	62.4	0.468248409452616	0.549382696067447	no	6.89714035807244e-05	pos	no
liver	Labelled in injury	Cre -ve	>ENSMUST00000223819.2|ENSMUSG00000050377.9|OTTMUSG00000067986.1|OTTMUST00000164357.1|Il31ra-204|Il31ra|2748|UTR5:1-236|CDS:237-2225|UTR3:2226-2748|	0.018462015	0.000392350964295622	54	33.4	3.57665937955196e-08	3.50237491551511e-07	yes	0.0180696640357044	pos	yes
liver	Labelled in injury	Cre -ve	11_AGTCAATGATGGTCATGCCCAAGATGTCTGAACCTGTCTGAAGCATCTTTTTGATGTAGTCTATGTGGTTCTGAGACT	0.00457170183333333	0.000961250788277528	56	41.2	1.61330551517588e-05	5.91855308593341e-05	yes	0.0036104510450558	pos	yes
liver	Labelled in injury	Cre -ve	16_TTCCGCTGATGACTTCTGTCAGTGCCACGTGTCTGGGCCACTGAGACCACATGATGGGATTGAGGACCTGAGGA	0.00469138783333333	0.00066292383717962	48	47	0.000442033468753718	0.00108841122963923	yes	0.00402846399615371	pos	yes
liver	Labelled in injury	Cre -ve	18_TGGAGTGTGGCAATGGTGTTTGA	0.00188799716666666	0.000732017265262874	57.3333333333333	76.4	0.00364705013825125	0.00744021606729783	yes	0.00115597990140379	pos	yes
liver	Labelled in injury	Cre -ve	19_TACGGGGATGATATGAAAACTGAACTCTCTCTTTCTGATGGTTTAGTGGAGAAAACAAAAATTCTCTGAGTAG	0.0193598425	0.002002729	46.1666666666667	31.2	7.95074614344726e-09	1.23430485861078e-07	yes	0.0173571135	pos	yes
liver	Labelled in injury	Cre -ve	5_ATCCGATGATTAAACTCTTCACTGCTGTTCACATACTGAGCCGTTGTGATTATTGAGGAACTAATGAGG	0.000508754929470556	0.000445295688885618	56.6666666666667	52.8	0.988773545630534	0.996602314796255	no	6.34592405849383e-05	pos	no
liver	Labelled in injury	Cre -ve	9_ATGAGGTAGTAGTTTGTACAGTT	0.00412636748971193	0.00182990552387706	48.8333333333333	60.2	0.023847505891351	0.0407488255029393	yes	0.00229646196583487	pos	yes
liver	Labelled in injury	Cre -ve	9_TGAGGTAGTAGTTTGTACAGTTG	0.00158521846012481	0.000202059187577518	73.1666666666667	83.6	0.292727234496188	0.374514341219746	no	0.00138315927254729	pos	no
liver	Labelled in injury	Cre -ve	9_TGTTGTGATGATGGGCAAAAATGTTCAACTGCTCTGAAT	0.00148011225626937	0.000320852607748524	49.1666666666667	44.4	0.000352330544744257	0.000879444673449881	yes	0.00115925964852085	pos	yes
liver	Labelled in injury	Cre -ve	9_TTGCTGCGATCTATTGAAAGTCAGCCCTCGACACAAGGGTTTGT	0.00126753702783517	0.000656130485445669	59.5	67.8	0.231597420516505	0.309363605789624	no	0.000611406542389501	pos	no
liver	Labelled in injury	Cre -ve	Mus musculus (house mouse) mmu-miR-425-5p	0.0040258245	0.000646153446462588	82.5	96.6	0.00041313778951851	0.00102319923357405	yes	0.00337967105353741	pos	yes
liver	Labelled in injury	Cre -ve	4_CAGTCCACGGGCATATACACTT	0.0069590835	0.0128300353648069	41.5	63	0.23776966246582	0.31661169489434	no	-0.00587095186480686	neg	no
liver	Labelled in injury	Cre -ve	MT_ATGACCAATGAACACTCTGACCA	0.017952496	0.00244515649542196	54.6666666666667	63.4	0.000127978586315222	0.000348112693118114	yes	0.015507339504578	pos	yes
liver	Labelled in injury	Cre -ve	MT_GAATTGATCAGGACATAGGGTTTGATAG	0.0307602505	0.000955183788839254	34.8333333333333	54.2	4.51570372264021e-07	2.85994569100547e-06	yes	0.0298050667111607	pos	yes
liver	Labelled in injury	Cre -ve	MU069435.1_CTATTGAAAGTCAGCCCTCGACACAAGGGTTTGT	0.0062315625	0.000616127785747982	50.3333333333333	49.4	8.21641104641976e-07	4.71285161306796e-06	yes	0.00561543471425202	pos	yes
liver	Labelled in injury	Cre -ve	Mus musculus (house mouse) mmu-miR-30c-2-3p	0.00898187899868938	0.00093965001183359	56.6666666666667	81.2	0.00183644632986104	0.00397584383998828	yes	0.00804222898685579	pos	yes
liver	Labelled in injury	Cre -ve	Mus musculus BRCA1 interacting protein C-terminal helicase 1, opposite strand, transcript variant 1 (Brip1os)	0.01502477	0.00069463291624266	70.1666666666667	84	0.0482197772817296	0.0774070321306958	no	0.0143301370837573	pos	no
liver	Labelled in injury	Cre -ve	>ENSMUST00000061469.4|ENSMUSG00000044177.5|OTTMUSG00000001708.2|OTTMUST00000003368.1|Wfikkn2-201|Wfikkn2|3516|UTR5:1-158|CDS:159-1874|UTR3:1875-3516|	0.000650717693437502	0.0008946322	36.6666666666667	49	0.318062775510117	0.400092799628833	no	-0.000243914506562498	neg	no
liver	Labelled in injury	Cre -ve	>ENSMUST00000093450.6|ENSMUSG00000034863.10|OTTMUSG00000062157.2|OTTMUST00000151693.1|Ano8-201|Ano8|3653|UTR5:1-104|CDS:105-3287|UTR3:3288-3653|	0.00208953088295585	0.00058456755935921	58.8333333333333	69	0.0181071496545006	0.0317498643390899	yes	0.00150496332359664	pos	yes
liver	Labelled in injury	Cre -ve	11_ACCCTGTAGATCCGAATTTGTGT	0.000230551328761747	0.000812709982849756	69.5	66.2	0.00752092383859418	0.0142897552933289	yes	-0.000582158654088009	neg	no
liver	Labelled in injury	Cre -ve	11_GAACAGGCGGACATTCG	0.000302218305492518	0	48.6666666666667	64.2	0.0391414988549126	0.0641275779180228	no	0.000302218305492518	pos	no
liver	Labelled in injury	Cre -ve	11_GGACATGTCCTGCAATTCTGAAT	0.00802445333333333	0.000717019203284466	45.6666666666667	61.2	0.0015585819796811	0.00345657641138335	yes	0.00730743413004886	pos	yes
liver	Labelled in injury	Cre -ve	17_CACCCGTAGAACCGACCTTGCGT	0.001754571091133	0.001271062088045	67	57.2	0.192130401148656	0.263274489410376	no	0.000483509003088	pos	no
liver	Labelled in injury	Cre -ve	17_TTGCTGTGATGACTGTCATTGGGTTTCGCATATTGCTGAGTTCCCATGATGCCTCTTCTCTTGGCTGTCTGAGC	0.00125971072398382	0.00075742264532407	46.8333333333333	39	0.0802225871934917	0.121142768086969	no	0.00050228807865975	pos	no
liver	Labelled in injury	Cre -ve	19_CCAGTGGGGCTGCTGTTATCTGT	0.0122978716666667	0.000335477437684576	44	72.4	9.21055279681544e-06	3.76615802380294e-05	yes	0.0119623942289821	pos	yes
liver	Labelled in injury	Cre -ve	19_CCCTGATGAACTGAATACCGCCCCAGTCTGATAGCTGTGGAGAAAGGTATTTTCTGAGT	0.00527467966666666	0.000564701264531738	46.5	59.4	0.000144085153771883	0.000386148212108645	yes	0.00470997840213492	pos	yes
liver	Labelled in injury	Cre -ve	7_TCTACAGTGCACGTGTCTCCAG	0.00138260375206748	0.000859045256001468	59.6666666666667	65.2	0.769245093914053	0.819455233935221	no	0.000523558496066012	pos	no
liver	Labelled in injury	Cre -ve	MU069435.1_GCTGCGATCTATTGAAAGTCAGCCNTCGACACAAGGGTTTGT	0.000621546247834502	0.000690734826377053	58	62.8	0.681678141606525	0.742816932834868	no	-6.9188578542551e-05	neg	no
liver	Labelled in injury	Cre -ve	NA_TGGAGTGTGACAATGGTGTTTGATA	0.00277565207785502	0.00204746547238513	53.3333333333333	70.2	0.346447289066154	0.42818194075846	no	0.00072818660546989	pos	no
liver	Labelled in injury	Cre -ve	1_TTCAAGTAATTCAGGATAGGTA	0.0071427900388905	0.0086044162	56	57.6	0.340069528186841	0.421527273010563	no	-0.0014616261611095	neg	no
liver	Labelled in injury	Cre -ve	12_AATTTGTGGTAGTGGGGGACTGCGTTCGCGCTCTCCCCTG	0.00572816733333333	0.00153746454174659	48.5	28.8	0.000387136266159295	0.000960671475284176	yes	0.00419070279158674	pos	yes
liver	Labelled in injury	Cre -ve	12_GGTGGTGTCGATGGTAGAACA	0.000483014159049642	0.00038030975276699	52.8333333333333	66.8	0.593043124705087	0.665735359567528	no	0.000102704406282652	pos	no
liver	Labelled in injury	Cre -ve	18_TGGAGTGTGACAATGGTGTTTATT	0.00634648416666666	0.006494695	54.1666666666667	54.6	0.661731643861573	0.72785982557578	no	-0.00014821083333334	neg	no
liver	Labelled in injury	Cre -ve	2_TGCAATGATGTCAATCTTTGACTGAAGTGACCTTGAAGTGCAATTACTGAGCTTTTTAACCCTGAGC	0.000290838601593727	0.00064798773640455	46.6666666666667	51.8	0.0688673583770368	0.106007433148691	no	-0.000357149134810823	neg	no
liver	Labelled in injury	Cre -ve	3_ATTTGTGGTAGTGGGGGACTGCGTTCGCGCTCTCCCCTG	0.0117031573333333	0.00141200876198011	49.6666666666667	34.6	3.6567515289102e-05	0.000115223878621354	yes	0.0102911485713532	pos	yes
liver	Labelled in injury	Cre -ve	8_GGAATGATGACATTCTCCGGAATCGCTGTACTGACTTGATGAAAGTACTTTTGAACCCTTTTCCATCTGATG	0.00691990183333333	0.000907912666675018	41.3333333333333	41.4	3.85174146940525e-08	3.65915439593499e-07	yes	0.00601198916665831	pos	yes
liver	Labelled in injury	Cre -ve	MU069435.1_TCGCTGCGATCTATTGAAAGTCAGCCCTCGACACAAGGGTTTGTC	0.000889246936748415	0.000425547307763688	55.8333333333333	56	0.0611652829606114	0.0956552889543714	no	0.000463699628984727	pos	no
liver	Labelled in injury	Cre -ve	Mus musculus (house mouse) mmu-miR-122b-5p	0.00298368602181627	0.00058515336259442	66.8333333333333	88.4	0.103807132546937	0.153327245022213	no	0.00239853265922185	pos	no
liver	Labelled in injury	Cre -ve	Mus musculus tRNA-Lys (TTT) (tRNA-Lys-TTT-1 1 to 6)	0.013364895	0.000203477371692382	73.3333333333333	65	4.51000153781168e-05	0.000138677100425948	yes	0.0131614176283076	pos	yes
liver	Labelled in injury	Cre -ve	NA_CGATACGACTCTTAGCGGTGGATCACTCGGCTCGTGCGTCGATGAAGAACGCAGCTAGCTGCGAGAATTAATGTGAATTGCAGGACA	0.000459521464182033	0.000557684428546862	65.8333333333333	41.6	0.960078609227399	0.978526877138894	no	-9.81629643648286e-05	neg	no
liver	Labelled in injury	Cre -ve	NA_CGCGACCTCAGATCAGACGTGGCGACCCGCTGAATTTAAG	0.00316106749999999	0.000385026864368408	60	72	0.000188131746623017	0.000495842056834576	yes	0.00277604063563158	pos	yes
liver	Labelled in injury	Cre -ve	NA_GACTCTTAGCGGTGGATCACTCGGCTCGTGCGTCGATGAAGAACGCAG	0.0339034231666667	0.00177069773957239	59.6666666666667	48.8	1.3473318324189e-05	5.08947603165954e-05	yes	0.0321327254270943	pos	yes
liver	Labelled in injury	Cre -ve	1_TGTCAATGATGCATCTTATTGGAACTGAATTTAAGTGATCTAACCCATTCGTCACTACCACTGAGAC	0.00275696698175515	0.000513295884598583	45.5	39.6	0.00173612941918671	0.00377793632585415	yes	0.00224367109715657	pos	yes
liver	Labelled in injury	Cre -ve	10_GTTCATGGGTGAGAAACAGCTAGTCTGACA	0.00154959928232364	0.000728780115910094	42.8333333333333	57	0.034855949771398	0.0576254857908956	no	0.000820819166413546	pos	no
liver	Labelled in injury	Cre -ve	11_ATCCGGGTGCCCCCTCCA	0.00505515214542286	0.000309803772608698	54	60.8	0.00538198269644677	0.0106056717841745	yes	0.00474534837281416	pos	yes
liver	Labelled in injury	Cre -ve	11_GAGCAATGATGACCCCAACATGCCATCTGAGTGGCTTTGCTGAAATCCAGAGGCTGTTTCTGAGCTGT	0.0289841755	0.0024793178085676	36.8333333333333	23.2	1.04552571920463e-07	8.34290274954912e-07	yes	0.0265048576914324	pos	yes
liver	Labelled in injury	Cre -ve	12_TGAAATGTTTAGGACCACTAGA	0.000620500373973678	0.00028465855186722	48.3333333333333	62.6	0.434500626478718	0.517417490652392	no	0.000335841822106458	pos	no
liver	Labelled in injury	Cre -ve	13_TCGCTGCGATCTATTGAAAGTCAGCCCTCGACACAAGGGTTTGA	0.000595280060573602	0.000276771281006152	39.1666666666667	41.8	0.16305508353499	0.228348868360882	no	0.00031850877956745	pos	no
liver	Labelled in injury	Cre -ve	16_AACCCGTAGATCCGATCTTGTGA	0.003104084	0.00098659457428147	79.1666666666667	118.4	0.00746596789906645	0.0142065428034553	yes	0.00211748942571853	pos	yes
liver	Labelled in injury	Cre -ve	18_TGAGATGAAGCACTGTAGCTTT	0.000701486628799485	0.000647599211052608	61.5	47.2	0.514227779318708	0.59080502082375	no	5.3887417746877e-05	pos	no
liver	Labelled in injury	Cre -ve	9_GCTAAACCATTCGTAGACGACCTGCTTC	0.000288348417894832	0.000289420779936085	66.8333333333333	77.6	0.987286028974505	0.996602314796255	no	-1.07236204125317e-06	neg	no
liver	Labelled in injury	Cre -ve	9_TTCAAGTAATCCAGGATAGGCTTTT	0.00485362316666666	0.000661982170064558	52.1666666666667	54.4	8.10540569471415e-05	0.000231869246053283	yes	0.0041916409966021	pos	yes
liver	Labelled in injury	Cre -ve	MU069435.1_TCGCTGCGATCTATTGAAAGTCGGCCCTCGACACAAGGGTTTGT	0.000825737732163033	0.00039156990307807	55.5	51.6	0.00782846941932938	0.014785818354312	yes	0.000434167829084963	pos	yes
liver	Labelled in injury	Cre -ve	17_GCCCGTGATGAATTAATTTCTGACACCTCGTATGAAAACTGCATGCGTAGTCTGATTACATTATAAGACTGAGG	0.000312238464401775	0.00021227763518121	47	46.4	0.240442918435371	0.319502959465791	no	9.99608292205646e-05	pos	no
liver	Labelled in injury	Cre -ve	17_TGAGAGTGATGATTTCACAGACTAGAGTCTCTGACGCTGTCCTTGATGTCAGCTATAAATCTGACTCAT	0.0341731801666667	0.0024366466	38.8333333333333	19.8	1.04859736050892e-07	8.34290274954912e-07	yes	0.0317365335666667	pos	yes
liver	Labelled in injury	Cre -ve	19_GATTGCTGTTGAGACTTGGAAATCTGATT	0.00237441472804249	0.000448801825929836	66	71.2	0.0339658516000166	0.0562269558996374	no	0.00192561290211265	pos	no
liver	Labelled in injury	Cre -ve	4_TTCTTGTGATGAAAATACTGTCCAGTTCTGCTACTGAAGGAATGAGATGAACACTTTAGTGCTGAAGAAA	0.0251639575	0.00162780465712071	37.6666666666667	27	1.78552611608691e-06	8.87880760069781e-06	yes	0.0235361528428793	pos	yes
liver	Labelled in injury	Cre -ve	6_CTCGACACAAGGGTTTGT	0.00672523616666666	0.00137148589089515	44.5	41.2	0.0419451180354245	0.06854446117984	no	0.00535375027577151	pos	no
liver	Labelled in injury	Cre -ve	7_CACCCAGGCGGCCCGGGTTCGACTCCCGGTGTGGGAACCA	0.00440244733333333	0.00143545952012012	54	75.6	0.0463831609465247	0.0747414732720581	no	0.00296698781321321	pos	no
liver	Labelled in injury	Cre -ve	8_TGGAATGATGACATTCTCCGGAATCGCTGTACTGACTTGATGAAAGTACTTTTGAACCCTTNTCCATCTGATG	0.00640142183333333	0.000972559706824988	44.3333333333333	39.2	1.07077024622041e-07	8.46640076669925e-07	yes	0.00542886212650834	pos	yes
liver	Labelled in injury	Cre -ve	MU069435.1_TCGCTGCGATCNATTGAAAGTCAGCCCTCGACACAAGGGTTTGT	0.000515653608253375	0.00066145991699394	51	56	0.307108630116824	0.387846514026505	no	-0.000145806308740565	neg	no
liver	Labelled in injury	Cre -ve	NA_GACTCTTAGCGGTGGATCACTCGGCTCGTGCGTCGATGAAGAACGCAGCTAGCTGCGAGAATTAATGTGAATTGCAGGACACATTGATCATCG	0.00347136966666666	0.0011288709542648	75	36.4	0.000308287685590594	0.000780219132717348	yes	0.00234249871240186	pos	yes
liver	Labelled in injury	Cre -ve	NA_TGGAGTGTGACAATGGTGTTTGTAAA	0.00172690393581977	0.00107321021040685	43	75	0.250786142851678	0.331172987396458	no	0.00065369372541292	pos	no
liver	Labelled in injury	Cre -ve	X_AGCTACATCTGGCTACTGGGTCTCT	0.0371195631666667	0.0024587526	63.6666666666667	25.6	0.000203643171436526	0.000533411023124893	yes	0.0346608105666667	pos	yes
liver	Labelled in injury	Cre -ve	>ENSMUST00000087204.9|ENSMUSG00000056602.14|OTTMUSG00000055493.4|OTTMUST00000137355.1|Fry-201|Fry|10893|UTR5:1-502|CDS:503-9565|UTR3:9566-10893|	0.00141444290158012	0.000867278356384206	57.3333333333333	64	0.42420263827043	0.509443357092696	no	0.000547164545195914	pos	no
liver	Labelled in injury	Cre -ve	10_CGCCGCGGCCCGGGTTCGATTCCCGGTCAGGGAACCA	0.0108990315	0.000747541251983476	35.6666666666667	29.6	2.29913043737576e-06	1.0961771710784e-05	yes	0.0101514902480165	pos	yes
liver	Labelled in injury	Cre -ve	12_GTGAAATGTTTAGGACCACTAGA	0.000535999262492507	0.000225202023325774	47.3333333333333	55.6	0.351150496459356	0.433153664721667	no	0.000310797239166733	pos	no
liver	Labelled in injury	Cre -ve	17_TTGCTGTGATGACTGTCATTGGGTTTCGCATATTGCTGAGTTCCCATGATGCCTCTTCTCTTGGCTGTCTGAGCA	0.0021033515	0.000635248690002726	42.1666666666667	35.4	0.00773587790512198	0.014632648697207	yes	0.00146810280999727	pos	yes
liver	Labelled in injury	Cre -ve	2_TCTAGTGATGAATTTCATAGGGCAGATTCTGAGGTGAAAATTTAGTTCATCATTGATTGTCCTATTATGAAATCTGAAG	0.00100548258475143	0.000425899535834693	46.5	48.8	0.0169430657540718	0.0297496864895633	yes	0.000579583048916737	pos	yes
liver	Labelled in injury	Cre -ve	2_TGGAAAGGATGAACGAACTTGGCCTGACC	0.00118967223344654	0.000683977064057446	53	50	0.672959770059034	0.736610307209931	no	0.000505695169389094	pos	no
liver	Labelled in injury	Cre -ve	5_TGGGGGGCCCAAGTCCTTCTGATCGAGGCC	0.00045096939795358	0.000850736732270172	52	47.2	0.0692652970091156	0.106362754032092	no	-0.000399767334316592	neg	no
liver	Labelled in injury	Cre -ve	MU069435.1_AGCAGCTCCCTCGCTGCGATCTATTGAAAGTCAGCCCTCGACACAAGGGTTTGT	0.00330114716666666	0.000874651131109594	34	29.4	3.00702783893205e-05	9.76516948714415e-05	yes	0.00242649603555707	pos	yes
liver	Labelled in injury	Cre -ve	MU069435.1_CTCGCTGCGATCTATTGAAAGTCAGCCCTCGACACA	0.000286336760967902	0.000356317257629592	46.5	73.6	0.954079591978481	0.975004500660938	no	-6.99804966616904e-05	neg	no
liver	Labelled in injury	Cre -ve	MU069435.1_TNGCTGCGATCTATTGAAAGTCAGCCCTCGACACAAGGGTTTGT	0.000712881192828143	0.000457425443339454	42.1666666666667	52	0.400225640652237	0.483843533286133	no	0.000255455749488689	pos	no
liver	Labelled in injury	Cre -ve	MU069435.1_TTGAAAGTCAGCCCTCGACACAAGGGTTTGT	0.0069497845	0.000665165024404584	46.1666666666667	43.2	6.22272766243461e-05	0.000184221681727425	yes	0.00628461947559542	pos	yes
liver	Labelled in injury	Cre -ve	NA_CGACTCTTAGCGGTGGATCACTCGGCTCGTGCGTCGATGAAGAACGCAGCTAGCTGCGAGAATTAATGTGAATTGCAGGA	0.000610055974953005	0.000704669181740494	53.1666666666667	31.2	0.792960858987022	0.838404629144916	no	-9.4613206787489e-05	neg	no
liver	Labelled in injury	Cre -ve	NA_GACTCTTAGCGGTGGATCACTCGGCTCGT	0.00528495862612612	0.00099849158741087	43.6666666666667	33.4	0.109201067254678	0.160523046899775	no	0.00428646703871525	pos	no
liver	Labelled in injury	Cre -ve	NA_GACTCTTAGCGGTGGATCACTCGGCTCGTGCGTCGATGAAGA	0.0164782231666667	0.00112708374442337	50.3333333333333	45.2	4.0411721129158e-05	0.000125780246937453	yes	0.0153511394222433	pos	yes
liver	Labelled in injury	Cre -ve	15_TATCAATGATGTCCTAAAAAATAAATGTCTGAACATATGACTGCTATAATGATTTCAGCATTTAACTGAGATA	0.0221938635	0.00215552116901408	41.6666666666667	26.8	3.44617981938433e-08	3.40076504657074e-07	yes	0.0200383423309859	pos	yes
liver	Labelled in injury	Cre -ve	2_TGCAATGATGTCAATCTTTGACTGAAGTGACCTTGAAGTGCAATTACTGAGCTTTTTAACCCTGAGCA	0.00151227312876815	0.000461997540219066	40.3333333333333	49.4	0.0595194682371134	0.093310693430844	no	0.00105027558854908	pos	no
liver	Labelled in injury	Cre -ve	9_CTCGCTGCGATCTATTGAAAGTCAGCCCTCGACACAAGGGTTTGTAA	0.00106839288628113	0.000741226562896842	45.6666666666667	84.4	0.323081377089796	0.404927058745285	no	0.000327166323384288	pos	no
liver	Labelled in injury	Cre -ve	9_TAAATGATGAGATTCCATTGGTCCGTGTTTCTGAACTACATGATTTTCCTTGGCTATTCTGATA	0.00324221783333333	0.000642401215976064	56.8333333333333	68.8	0.0030828729595588	0.0063196413486608	yes	0.00259981661735727	pos	yes
liver	Labelled in injury	Cre -ve	Mus musculus (mouse) dynamin 3, opposite strand	0.000389329504257419	0.00153594791950229	70.6666666666667	49.8	0.0866386437722241	0.129601637511212	no	-0.00114661841524487	neg	no
liver	Labelled in injury	Cre -ve	NA_GACTCTTAGCGGTGGATCACTCGGCTCGTGCGT	0.032186871	0.000912111692863788	49.5	25.8	9.62122626471889e-06	3.88819715396417e-05	yes	0.0312747593071362	pos	yes
liver	Labelled in injury	Cre -ve	NA_GACTCTTAGCGGTGGATCACTCGGCTCGTGCGTCGATGAAGAACGCAGCTAGCTGCGAGAATTAATGTGA	0.00425826883333333	0.00099353545208596	36.8333333333333	32.8	0.00103156733995292	0.00235760363332149	yes	0.00326473338124737	pos	yes
liver	Labelled in injury	Cre -ve	>ENSMUST00000143522.9|ENSMUSG00000079344.12|OTTMUSG00000033071.2|OTTMUST00000082600.2|Lipo4-201|Lipo4|2314|UTR5:1-10|CDS:11-1207|UTR3:1208-2314|	0.0325007171666667	0.000559348414985978	36	42.6	2.20949807198478e-07	1.56260613646479e-06	yes	0.0319413687516807	pos	yes
liver	Labelled in injury	Cre -ve	11_TCAGTGCATGACAGAACTTGGT	0.00494374916666666	0.00226570497241991	46	53.6	0.0281561219725606	0.0475999246627751	yes	0.00267804419424675	pos	yes
liver	Labelled in injury	Cre -ve	15_TCCTGCCGCGGTCGCCA	0.00561013315400015	0.00148333894009297	65.1666666666667	102	0.0334516982998938	0.0554713116199174	no	0.00412679421390718	pos	no
liver	Labelled in injury	Cre -ve	18_TGGAGTGTGACAAAGGTGTTTGT	0.00534409966666666	0.00159667828030475	40	34.2	8.66509892800944e-05	0.000244041392375133	yes	0.00374742138636191	pos	yes
liver	Labelled in injury	Cre -ve	18_TGGAGTGTGACAATGGTGTTTGTG	0.00777077283333333	0.00296381615186104	47.3333333333333	52.4	0.0227860886719578	0.0391453318210558	yes	0.00480695668147229	pos	yes
liver	Labelled in injury	Cre -ve	2_CTACAATGATGGTAATATTTTTCGTCAACAGAGTTCACCTAGTGAGTGTTGACACCTTGGGTCTGAGTG	0.0116055906666667	0.0009765024422367	41.6666666666667	35.2	6.5718149628201e-06	2.77017233366556e-05	yes	0.01062908822443	pos	yes
liver	Labelled in injury	Cre -ve	9_GAGGTAGTAGTTTGTACAGTTT	0.0041985795	0.0053231962	41.8333333333333	48	0.50206305522183	0.579969391376942	no	-0.0011246167	neg	no
liver	Labelled in injury	Cre -ve	NA_GCACGGGGTCGGCGGCGATGTCGGC	0.000445617744366743	0.000425077197701024	37.5	49.2	0.597244350302626	0.669860843995808	no	2.05405466657194e-05	pos	no
liver	Labelled in injury	Cre -ve	NA_TGGGGTACCGCCAAGCGGTAAGGCA	0.00015475085112968	7.627765064836e-05	39.1666666666667	50	0.835012919212028	0.874873618236142	no	7.847320048132e-05	pos	no
liver	Labelled in injury	Cre -ve	2_TTGTGGCAACAATGGTACGGCAAGGGCGCCTTTTT	0.0207193336666667	0.000592531152661502	96.5	32.4	2.2344021134039e-06	1.0733561850427e-05	yes	0.0201268025140052	pos	yes
liver	Labelled in injury	Cre -ve	Mus musculus (house mouse) mmu-miR-186-5p	0.0028402466202501	0.000513801171938726	72.3333333333333	76.2	0.0045401503676401	0.0090865815750277	yes	0.00232644544831137	pos	yes
liver	Labelled in injury	Cre -ve	Mus musculus (house mouse) mmu-miR-194-2-3p	0.0235599606666667	0.00155734328542406	55.1666666666667	87.2	0.000320303001269412	0.00080741726854646	yes	0.0220026173812426	pos	yes
liver	Labelled in injury	Cre -ve	>ENSMUST00000146415.2|ENSMUSG00000043621.14|OTTMUSG00000010000.4|OTTMUST00000023256.4|Ubxn10-205|Ubxn10|2460|UTR5:1-56|CDS:57-890|UTR3:891-2460|	0.000527629527255557	0.000248954372255104	41.3333333333333	48.6	0.294091977636428	0.375882618003185	no	0.000278675155000453	pos	no
liver	Labelled in injury	Cre -ve	1_GGCAATGATGATTTTTCTTATTTGTTCACCTGACAATATATGAAGGTGTTCAGTCACTACCTCATCTGATG	0.00095899008054552	0.000502275545834024	44.1666666666667	38.8	0.0293623142513135	0.0495075841614862	yes	0.000456714534711496	pos	yes
liver	Labelled in injury	Cre -ve	1_TGCTATGATGAAGGCTATGTTGGTAGGGACAACTGAGCTTGTTGATGAATACCAACGATTCTGAT	0.0026548075	0.00047121633770972	41.5	36.4	0.00145849367133939	0.00325159797480744	yes	0.00218359116229028	pos	yes
liver	Labelled in injury	Cre -ve	10_TACATGATGAAAACAGTCTCCCTCTTCTGAATCTCGCTGAGGAAACTGCACGTCACCCTCCTGAAA	0.0031780185	0.00109782239424444	38.1666666666667	42.6	0.00095022957079206	0.00218741816205839	yes	0.00208019610575556	pos	yes
liver	Labelled in injury	Cre -ve	11_TGCTGTGATGAGATGACTAAGTAGGAAGTGCCGTCAGAGTCGATTACTGACGATAACTGCTCCTGGCTGACT	0.00628882616666666	0.000837677433631246	32.3333333333333	27.2	5.04887131009617e-06	2.18947235845913e-05	yes	0.00545114873303541	pos	yes
liver	Labelled in injury	Cre -ve	15_TCGAGGAGCTCACAGTCTAGTAA	0.00601194238643634	0.0015115286	50.8333333333333	58.6	0.00395322022841479	0.00800071438914472	yes	0.00450041378643634	pos	yes
liver	Labelled in injury	Cre -ve	16_GGAGCCTCGGTTGGCCCCGGATAGCCGGGTCCCCGTC	0.000633530055664367	0.000403485306074828	54.3333333333333	51.4	0.759280580465659	0.81019629415992	no	0.000230044749589539	pos	no
liver	Labelled in injury	Cre -ve	18_ACCAATGAACACTCTGACCA	0.0111746981666667	0.0022695988	39.8333333333333	46.4	0.00233521022112943	0.00492988824460657	yes	0.00890509936666666	pos	yes
liver	Labelled in injury	Cre -ve	18_CTGGAGTGTGACAATGGTGTTTGT	0.0091623835	0.0011563313586184	43.1666666666667	38.2	3.88871975063991e-06	1.76797865805879e-05	yes	0.0080060521413816	pos	yes
liver	Labelled in injury	Cre -ve	18_TGGAGTGTGACAATGGTGTATGT	0.00662552783333333	0.00128101678709677	40.5	41.8	1.42435690371655e-06	7.43117351816051e-06	yes	0.00534451104623656	pos	yes
liver	Labelled in injury	Cre -ve	18_TGGAGTGTGTCAATGGTGTTTGT	0.0115204575	0.0060585968	29.5	29.4	2.39337035465721e-05	8.07538328620465e-05	yes	0.0054618607	pos	yes
liver	Labelled in injury	Cre -ve	2_AGGTCCCTGGTAGCTC	0.0201319510737749	0.000855362900313868	67.5	41.2	0.00523800627059707	0.0103862647702026	yes	0.019276588173461	pos	yes
liver	Labelled in injury	Cre -ve	4_GTCGATGATGAGAGCTTTGTTCTGAGCCA	0.000539095095686622	0.000695544445451216	36.8333333333333	59.2	0.673633837195743	0.736714669029365	no	-0.000156449349764594	neg	no
liver	Labelled in injury	Cre -ve	5_TGTCACGCGGGAGACCGGGGTTCGATTCCCCGACGGGGAGCCA	0.0129290141666667	0.002655456	42.1666666666667	24	0.000858707621376177	0.00199841828521366	yes	0.0102735581666667	pos	yes
liver	Labelled in injury	Cre -ve	8_TTCTGGGTCGGGGTTTCGTACGTAGCAGAGCAGCTC	0.000484692852375925	0.000683652070451062	51.3333333333333	56.6	0.495292339417625	0.574610395033701	no	-0.000198959218075137	neg	no
liver	Labelled in injury	Cre -ve	MU069435.1_CTCGCTGCGATCTATTGAAAGTCAGCCCTCGACACAAGNGTTTGT	0.00130438641543873	0.000525604066792882	45.5	65.6	0.00471119556495448	0.00940023817270699	yes	0.000778782348645848	pos	yes
liver	Labelled in injury	Cre -ve	NA_AAATAACGCCGGAACATTAGTG	0.00013223060119101	0.000111651066360212	45.1666666666667	57.4	0.992816704350078	0.997518283060497	no	2.0579534830798e-05	pos	no
liver	Labelled in injury	Cre -ve	>ENSMUST00000124910.8|ENSMUSG00000039842.16|OTTMUSG00000020492.3|OTTMUST00000048603.2|Mcph1-202|Mcph1|3878|UTR5:1-432|CDS:433-834|UTR3:835-3878|	0.0184393588333333	0.000440804253104476	69	37.2	0.00105482644830229	0.0024064409833133	yes	0.0179985545802289	pos	yes
liver	Labelled in injury	Cre -ve	1_GCAGACTTAACTCTGATGAACAATCATGTCTTTCGCTCCTATCTGATG	0.00807279716666666	0.001665954	41.3333333333333	47.6	0.0108692773516294	0.019908762688668	yes	0.00640684316666666	pos	yes
liver	Labelled in injury	Cre -ve	15_TCGAGGAGCTCACAGTCTAGTAT	0.011948235953964	0.000897560439332876	45.1666666666667	44.2	0.00431314817757338	0.00866031171932322	yes	0.0110506755146311	pos	yes
liver	Labelled in injury	Cre -ve	17_CACCCGTAGAACCGACCTTGCGA	0.00106259537534846	0.000529624034814906	45.3333333333333	47.8	0.798807958379676	0.843186178289658	no	0.000532971340533554	pos	no
liver	Labelled in injury	Cre -ve	17_TGAGAGTGATGATTTCACAGACTAGAGTCTCTGACG	0.00448020766666666	0.000157349931339938	40	37.4	8.3447172823981e-06	3.47151147074928e-05	yes	0.00432285773532672	pos	yes
liver	Labelled in injury	Cre -ve	19_TACGGGGATGATATGAAAACTGAACTCTCTCTTTCTGATGGTTTAGTGGAGAAAACAAAAATTCTCTGAGTA	0.00758721566666666	0.00108866751785593	45.8333333333333	42	9.26007432404022e-06	3.76615802380294e-05	yes	0.00649854814881073	pos	yes
liver	Labelled in injury	Cre -ve	9_ACTGGACTTGGAGTCAGAAGGCA	0.009143226	0.00123962377142857	37.1666666666667	71.6	0.0434115282135324	0.0705783849499703	no	0.00790360222857143	pos	no
liver	Labelled in injury	Cre -ve	MU069435.1_CTCGCTGCGATCTATTGAAAGTCAGCCCTCGNCACAAGGGTTTGT	0.000984096453607333	0.000504386884865456	44	60.2	0.0193310943227759	0.0337102507847859	yes	0.000479709568741877	pos	yes
liver	Labelled in injury	Cre -ve	MU069435.1_TCGCTGCGATCTATTGANAGTCAGCCCTCGACACAAGGGTTTGT	0.000664199574061093	0.000515598277306732	49.8333333333333	51.2	0.339059860758337	0.420685382792752	no	0.000148601296754361	pos	no
liver	Labelled in injury	Cre -ve	Mus musculus (house mouse) mmu-miR-140-3p	0.00394463600803212	0.0002364066	52	56.4	0.0544539337081846	0.0863260991413686	no	0.00370822940803212	pos	no
liver	Labelled in injury	Cre -ve	NA_GAGGACCGGAGTGGACGCATCAC	0.000479744459595958	0.000347730490045478	41	53.8	0.833288680994103	0.873786236330719	no	0.00013201396955048	pos	no
liver	Labelled in injury	Cre -ve	NA_TAATGGTTCGTTTGTAAAAAAAAAAAAAA	0.00659014283333333	0.000997985481156858	34.5	34.4	0.000292743484212687	0.000743837236332835	yes	0.00559215735217647	pos	yes
liver	Labelled in injury	Cre -ve	10_AGTTATGATGTGTAAATCCTATTCCATTGCTGAAATGCAGTGTGGAACATAATGAACTGAAC	0.006517154	0.000975577792864116	33.1666666666667	33	1.2156083309155e-06	6.50197229098921e-06	yes	0.00554157620713588	pos	yes
liver	Labelled in injury	Cre -ve	10_TCCGGCTCGAAGGACCA	0.0110279985	0.000960719051471188	70.5	49.4	0.000800661993295623	0.00187017012378959	yes	0.0100672794485288	pos	yes
liver	Labelled in injury	Cre -ve	11_TCGAATCCCACTTCTGACACCA	0.0264945896666667	0.00170126716992481	63.1666666666667	51.8	2.82579103246112e-05	9.24738299311826e-05	yes	0.0247933224967418	pos	yes
liver	Labelled in injury	Cre -ve	MT_CATGACCAATGAACACTCTGACCA	0.0226827068333333	0.000965277946564928	41.1666666666667	41.8	0.00158328144036281	0.00350198177961703	yes	0.0217174288867684	pos	yes
liver	Labelled in injury	Cre -ve	MU069435.1_GCTGCGATCTATTGAAAGTCAGCCCTCGACACAAGGGTNTGT	0.000388167300109283	0.000691300741187852	43.5	46.4	0.0566570383996458	0.0892628835182538	no	-0.000303133441078569	neg	no
liver	Labelled in injury	Cre -ve	Mus musculus (mouse) mitochondrially encoded tRNA glycine (ENSMUSG00000064359.1)	0.00316997088091019	0.00095192543081222	52.5	47.6	0.0104065389999576	0.0191161964602397	yes	0.00221804545009797	pos	yes
liver	Labelled in injury	Cre -ve	NA_TAATGGTTCGTTTGTAAAAAAAAAAAAAAA	0.00577125666666666	0.000789321938461538	32.5	34	3.76111846527313e-05	0.000118219847068956	yes	0.00498193472820512	pos	yes
liver	Labelled in injury	Cre -ve	11_GAAAATGATGATTGGAGCTTGCATGAT	0.000332667198046745	0.000348669967371266	41.1666666666667	48.8	0.915495420285212	0.942942822840602	no	-1.6002769324521e-05	neg	no
liver	Labelled in injury	Cre -ve	11_TACCCTGTAGATCCGAATTTGTGT	0.000532640190112455	0.00130323268270936	49.3333333333333	53.8	0.473770629544347	0.554329054604737	no	-0.000770592492596905	neg	no
liver	Labelled in injury	Cre -ve	13_ATCACATTGCCAGGGATTACCAT	0.00116242663278245	0.000398816564726796	47.1666666666667	58.4	0.328005185426937	0.410167584527005	no	0.000763610068055654	pos	no
liver	Labelled in injury	Cre -ve	18_TGCAGTGATGACTATCTTAGGACACCTTTGGATTTACCGTGAAAAGAAGTAACCTCTGAGCAG	0.0145994143333333	0.0014539884983162	47	36.4	1.4243336133533e-05	5.34001194369261e-05	yes	0.0131454258350171	pos	yes
liver	Labelled in injury	Cre -ve	18_TGGAGTGTGACAATGGTGTTTGTAG	0.00285014947906257	0.00151438577792965	31	38	0.115323474659239	0.168743429012887	no	0.00133576370113292	pos	no
liver	Labelled in injury	Cre -ve	19_TGACCTATGAATTGACAGCCAA	0.00450177109686888	0.000117009422252312	49.3333333333333	73.8	3.43258267441473e-05	0.000109515732945613	yes	0.00438476167461657	pos	yes
liver	Labelled in injury	Cre -ve	19_TGAGAACTGAATTCCATAGGCTGT	0.0059143065	0.0003185084181763	60	32	4.45857099310438e-05	0.000137427624073169	yes	0.0055957980818237	pos	yes
liver	Labelled in injury	Cre -ve	2_CGTACCGTGAGTAATAATGC	0.000947476676711755	0.00258812571925407	54.8333333333333	40.8	0.631481263217168	0.703303279156128	no	-0.00164064904254232	neg	no
liver	Labelled in injury	Cre -ve	4_TTCTTGTGATGAAAATACTGTCCAGTTCTGCTACTGAAGGAATGAGATGAACACTTTAGTGCTGAAGA	0.0206783525	0.00188491200233346	40.3333333333333	25.4	2.45574693199222e-07	1.6857635987677e-06	yes	0.0187934404976665	pos	yes
liver	Labelled in injury	Cre -ve	9_AGTCTATGATGATCCTATCCCGAACCTGAATTCCTGTTGAAAGACCATACTTACGGATCTGGCTTCTGAGA	0.00421058949999999	0.000800260108827866	43.8333333333333	47.2	0.00280421014119208	0.00579506413918429	yes	0.00341032939117212	pos	yes
liver	Labelled in injury	Cre -ve	9_GACTCCAGACACATCCAAATGAGGCGCTGCATGTGGCAGTCTGCCTTTCTTTA	0.00946610166666666	0.00126277356852225	42.5	65.4	2.12304485199092e-05	7.40448245639573e-05	yes	0.00820332809814441	pos	yes
liver	Labelled in injury	Cre -ve	9_GCAGAGCAGCTCCCTCGCTGCGATCTATTGAAAGTCAGCCCTCGACACAAGGGTTTGT	0.00576759166666666	0.000711788067610614	32.3333333333333	26.4	6.14212689435552e-05	0.000182685222815761	yes	0.00505580359905605	pos	yes
liver	Labelled in injury	Cre -ve	MU069435.1_ACTCGCTGCGATCTATTGAAAGTCAGCCCTCGACACAAGGGTTTGT	0.00119976771282514	0.000640158777596035	46.3333333333333	66.6	0.314265968777968	0.395707792536452	no	0.000559608935229105	pos	no
liver	Labelled in injury	Cre -ve	MU069435.1_TCGCTGCGATCTATTGAAAGTCAGCCCTCGACACAAGGGTTTGG	0.000837367436168697	0.000521535241297874	41.5	97.6	0.29504767789925	0.376348390747239	no	0.000315832194870823	pos	no
liver	Labelled in injury	Cre -ve	NA_CGCGACCTCAGATCAGACGTG	0.00438701783333333	0.000479928553151114	36	51.8	0.200895013673315	0.272885773158812	no	0.00390708928018222	pos	no
liver	Labelled in injury	Cre -ve	NA_GCGGTGGAGCATGTGGTTTAATT	0.000344866646728122	0.000533302779901666	35.5	39.6	0.399079935660118	0.482917070432824	no	-0.000188436133173544	neg	no
liver	Labelled in injury	Cre -ve	NA_TAATGGTTCGTTTGTAAAAAAAAAAAAAAAA	0.003261411	0.0007535314847404	27.8333333333333	31.2	0.000468365694903299	0.00114220216400747	yes	0.0025078795152596	pos	yes
liver	Labelled in injury	Cre -ve	10_CCACCATGATGACGGAAATTCTTCACTTTGACCTGATGTCTGTTGAAGAAACTCAGTGTCTNAGA	0.0118691018333333	0.00125228319467305	31.1666666666667	35.6	2.96328745944965e-08	3.00673553172426e-07	yes	0.0106168186386603	pos	yes
liver	Labelled in injury	Cre -ve	16_TGAAATGATGGCAAATCATCTTTCGGGACTGACCTGAAATGAAGAGAATACTCTTGCTGAT	0.00239905	0.000717278874524709	37.1666666666667	52.4	0.00956842628685538	0.0177301407032997	yes	0.00168177112547529	pos	yes
liver	Labelled in injury	Cre -ve	17_GAAGCTGAGTTGGCTGCTGCCACC	0.000600442782769147	0.000539312749633444	46	71.4	0.602308457168557	0.674946008781314	no	6.11300331357027e-05	pos	no
liver	Labelled in injury	Cre -ve	18_GGAGTGTGACAATGGTGTTTGTTT	0.00896029835374149	0.0024297856	26.1666666666667	18.2	0.0383805243713498	0.0629618653669179	no	0.00653051275374149	pos	no
liver	Labelled in injury	Cre -ve	18_TGGAGTGTGACAANGGTGTTTGA	0.00157127183333333	0.00037809223764986	39.5	58.6	0.0121078789334328	0.0219876317863909	yes	0.00119317959568347	pos	yes
liver	Labelled in injury	Cre -ve	18_TGGAGTGTGACAATGGTGTTTGTGT	0.0093595905	0.00421692354469411	37.8333333333333	38.4	0.00640374818331038	0.0123890143424834	yes	0.00514266695530589	pos	yes
liver	Labelled in injury	Cre -ve	18_TGGAGTGTGACAATGGTGTTTTAT	0.0030286159217335	0.0032310044	47.1666666666667	49.2	0.74450543499339	0.797102959416809	no	-0.0002023884782665	neg	no
liver	Labelled in injury	Cre -ve	3_GGCCGCCGGTGAAATACCACTACTCTCATC	0.00104168608147936	0.0015025661503	45.5	61.4	0.451567775259076	0.535238154473747	no	-0.00046088006882064	neg	no
liver	Labelled in injury	Cre -ve	3_GGTCAATGATGTGTTGGCATGTATTATCTGAAT	0.00149495894449973	0.00107353913375054	39.6666666666667	61.2	0.643576160724638	0.712619513458309	no	0.00042141981074919	pos	no
liver	Labelled in injury	Cre -ve	4_TAATACTGCCTGGTAATGATGAC	0.00129664617828716	0.000114029271714052	68.8333333333333	44.4	0.0350257895494718	0.0578311674403081	no	0.00118261690657311	pos	no
liver	Labelled in injury	Cre -ve	5_GCATGTGATGTAATCATTGTTTCAAGACGGGACTGAAG	0.002966874	0.000449242809559974	35	41	0.000908002115880464	0.00209779799186176	yes	0.00251763119044003	pos	yes
liver	Labelled in injury	Cre -ve	9_TCCCTGAGACCCTAACTTGTGAA	0.0031606985	0.0017523926	54.5	55.4	0.401182219670384	0.484539815598101	no	0.0014083059	pos	no
liver	Labelled in injury	Cre -ve	Mus musculus small nucleolar RNA host gene 16, transcript variant 3 (Snhg16)	0.00138842282479701	0.000753227387875952	51.1666666666667	73.4	0.0923508364417771	0.137339503259792	no	0.000635195436921058	pos	no
liver	Labelled in injury	Cre -ve	NA_CGACTCTTAGCGGTGGATCACTCGGCTCGTGCGTCGA	0.0590713373333333	0.00238128857924421	43.3333333333333	26.8	2.11989717626419e-05	7.40448245639573e-05	yes	0.0566900487540891	pos	yes
liver	Labelled in injury	Cre -ve	NA_GACTCTTAGCGGTGGATCACTCGGCTCGTGCGTCGATGAAGAACGCAGCTAGCTGCGAGAATTAATGTGAATTGCAGGA	0.000551540982710833	0.000397357093860702	52.5	27.8	0.383054688865384	0.465968064481908	no	0.000154183888850132	pos	no
liver	Labelled in injury	Cre -ve	NA_TGGAGTGTGACAATGGTGTTTGAAAT	0.00260106347456651	0.0063915856	36.5	44.6	0.051497162646677	0.0821502356506514	no	-0.00379052212543349	neg	no
liver	Labelled in injury	Cre -ve	NA_TGGCCAGGCTGTCTCCACCCG	0.00144101012616318	0.00155012111702304	43	62.2	0.953742838069971	0.975004500660938	no	-0.00010911099085986	neg	no
liver	Labelled in injury	Cre -ve	1_GACAACTGAGCTTGTTGATGAATACCAACGATTCTGATG	0.000605732135973315	0.000855544763322904	47.5	46.2	0.158236120759299	0.22233397541566	no	-0.000249812627349589	neg	no
liver	Labelled in injury	Cre -ve	1_GTAAACATCCTCGACTGGAAGC	0.00516548683333333	0.000606740421815358	39.5	58.4	0.0157978785495455	0.0280483952490536	yes	0.00455874641151797	pos	yes
liver	Labelled in injury	Cre -ve	11_GCTGAGGATGATTTAAGTTATCCCTGTCTGAAATGACACTTTCTGAAGAGTCATGGTTTACTGAGG	0.00125202091963967	0.000432711967910146	35.6666666666667	25.2	0.229346049929319	0.30667806886557	no	0.000819308951729524	pos	no
liver	Labelled in injury	Cre -ve	11_TGCAATGATGATGAAACTAGAAAAAAAAGGAAGTGCCGTCCGATGCGACAACTGACGACATNCCTAGTTAGCTGACT	0.00672650366666666	0.000635569256445534	34	28	1.37064146039226e-08	1.77276760624938e-07	yes	0.00609093441022113	pos	yes
liver	Labelled in injury	Cre -ve	13_AGAGGTAGTAGGTTGCATAGTTTT	0.0023158602073667	0.00469551129827241	32.8333333333333	28.8	0.234088017898041	0.312362732478204	no	-0.00237965109090571	neg	no
liver	Labelled in injury	Cre -ve	19_CTGACCTATGAATTGACAGCCTAT	0.00117119261826611	0.00113795994489859	37.6666666666667	51.4	0.896207056510906	0.926784389064488	no	3.323267336752e-05	pos	no
liver	Labelled in injury	Cre -ve	19_CTTAATGATGAACAATGTAAATGACAAGCATATGGCTGAGTTGCAATGATGTC	0.00136389827105894	0.000528447895127492	36.8333333333333	40.4	0.211651738384283	0.284812540130225	no	0.000835450375931448	pos	no
liver	Labelled in injury	Cre -ve	2_TGCAATGATGACTTATATATCTGTCAATCCCCTGAGAGATCACTGACGACTCCATGTGTCTGAGC	0.000602024809239382	0.000463976038192244	37.5	38.8	0.390902034348566	0.474826612333707	no	0.000138048771047138	pos	no
liver	Labelled in injury	Cre -ve	8_CTGACTTGATGAAAGTACTTTTGAACCCTTTTCCATCTGATG	0.000839316005884995	0.00058642847176223	43.6666666666667	73.8	0.278360132138085	0.359773409186726	no	0.000252887534122765	pos	no
liver	Labelled in injury	Cre -ve	8_TGACTTGATGAAAGTACTTTTGAACCCTTTTCCATCTGAT	0.00076966133223212	0.000334754132561978	48	72.2	0.164194244045786	0.229187798980576	no	0.000434907199670142	pos	no
liver	Labelled in injury	Cre -ve	9_AACCCGTAGATCCGAACTTGTGT	0.00128046681056821	0.000937482240400984	45.5	44.8	0.553555040513679	0.630864428445759	no	0.000342984570167226	pos	no
liver	Labelled in injury	Cre -ve	9_TCGCTGCGATCTATTGAAAGTTAGCCCTCGACACAAGGGTTTGT	0.00032300518938991	0.000517165534373704	29	32.8	0.643340380052886	0.712619513458309	no	-0.000194160344983794	neg	no
liver	Labelled in injury	Cre -ve	MU069435.1_GCTGCGATCTATTGAAAGTCAGCCCTCGACACA	0.000325186871079375	0.000209276345048796	38.8333333333333	43.4	0.447107298278601	0.530445098516924	no	0.000115910526030579	pos	no
liver	Labelled in injury	Cre -ve	NA_AGCCGAGCGCACGGGGTCGGCGGCGATGTCGG	0.000319114794529512	0.00322465074715823	37	42.8	0.375989584009607	0.458901956322368	no	-0.00290553595262872	neg	no
liver	Labelled in injury	Cre -ve	NA_CGACTCTTAGCGGTGGATCACTCGG	0.00464375	0.000426218085687112	32.6666666666667	37.6	0.00244250450374168	0.00508888417882677	yes	0.00421753191431289	pos	yes
liver	Labelled in injury	Cre -ve	NA_CGACTCTTAGCGGTGGATCACTCGGCTCGTGCGTCGATGAAGAACGCAG	0.02876245	0.000767494276740242	45.3333333333333	44.2	5.10304852640871e-06	2.1991667581349e-05	yes	0.0279949557232598	pos	yes
liver	Labelled in injury	Cre -ve	NA_TAATGGTTCGTTTGTAAAAAAAAAAAAA	0.00442290172049286	0.000605144056902894	31.5	35.4	0.00178614502831614	0.00387353087060724	yes	0.00381775766358997	pos	yes
liver	Labelled in injury	Cre -ve	NA_TTTGCCGGATCAAGAGCTACC	0.000208853455556287	0.0003206412	31.6666666666667	47.2	0.356929264714492	0.439430322999563	no	-0.000111787744443713	neg	no
liver	Labelled in injury	Cre -ve	>ENSMUST00000135811.2|ENSMUSG00000028391.17|OTTMUSG00000000235.10|OTTMUST00000071862.3|Wdr31-205|Wdr31|400|UTR5:1-356|CDS:357-400|	0.0178270233333333	0.000754033423651996	28	31.4	2.92639424813563e-05	9.55205096891451e-05	yes	0.0170729899096813	pos	yes
liver	Labelled in injury	Cre -ve	1_TGTAAACATCCTCGACTGGAAGCA	0.00426797390654205	0.000590681991160098	41.1666666666667	50.6	0.0135793709746369	0.024450550566779	yes	0.00367729191538195	pos	yes
liver	Labelled in injury	Cre -ve	1_TGTCAATGATGTATACCTTTTGGAACTGAATCTAAGTGATTTAACAAAAATTCGTCACTACCACTGAGACA	0.0171225525	0.0013303478	31	23.2	6.93967084760773e-06	2.91557788415995e-05	yes	0.0157922047	pos	yes
liver	Labelled in injury	Cre -ve	11_CGGCGATGATGACACTCCATACATAGCACGCGTTAGACTGCTGATC	0.00339924705284552	0.000443130710007314	33.1666666666667	38	0.000590268868683156	0.00140450891557693	yes	0.00295611634283821	pos	yes
liver	Labelled in injury	Cre -ve	11_TGCTGTGATGAGATGACTAAGTAGGAAGTGCCGTCAGAGTCGATAACTGACGATAACAGCTCCTGGCTGACT	0.00797294416666666	0.000796811299568032	39.5	37.2	3.2711072483221e-08	3.27883427331814e-07	yes	0.00717613286709863	pos	yes
liver	Labelled in injury	Cre -ve	11_TGGAGTGTGACAATGGTGTTTAAA	0.000333270187065342	0.000252200001075188	34.3333333333333	60.6	0.336315179734007	0.418094945118546	no	8.10701859901537e-05	pos	no
liver	Labelled in injury	Cre -ve	13_ATCCGGCTCGAAGGACCA	0.008616022	0.000262741046831956	67	46.6	0.000253726236264227	0.000653832993450124	yes	0.00835328095316804	pos	yes
liver	Labelled in injury	Cre -ve	15_CTCTGTGCTGAATGTCAAGTTCTGATT	0.00242521661428654	0.00062377808821032	55.6666666666667	78	0.000902871563816707	0.0020897372740703	yes	0.00180143852607622	pos	yes
liver	Labelled in injury	Cre -ve	15_GAAATTTCGGTTGGGAAA	0.008123398	0.0013803537430267	57.3333333333333	78	6.54585017201069e-05	0.000193337987679109	yes	0.0067430442569733	pos	yes
liver	Labelled in injury	Cre -ve	15_TATCAATGATGTCCTAAAAAATAAATGTCTGAACATATGACTGCTATAATGATTTCAGCATTTAACTGAGAT	0.00928700233333333	0.000980748721604718	34.6666666666667	30.4	3.87694859666779e-07	2.49260381997883e-06	yes	0.00830625361172861	pos	yes
liver	Labelled in injury	Cre -ve	17_GATCGATGTGGTGCTCCGGAGTTCTCTTCGGGCCAGGGCCTAAGCCGCGCCAGGCG	0.0278821096666667	0.000554080199768174	43.6666666666667	158.2	2.29863533403975e-05	7.82396465302834e-05	yes	0.0273280294668985	pos	yes
liver	Labelled in injury	Cre -ve	19_CTGACCTATGAATTGACAGCCATTA	0.00461720866666666	0.00213938975645158	44	60.2	0.0144250619646251	0.0258635265929123	yes	0.00247781891021508	pos	yes
liver	Labelled in injury	Cre -ve	9_CGATCTATTGAAAGTCAGCCCTCGACACAAGGGTTTGT	0.00380489609641678	0.000491544254755988	32.3333333333333	40.8	0.00162021939048085	0.0035561022139347	yes	0.00331335184166079	pos	yes
liver	Labelled in injury	Cre -ve	Mus musculus (house mouse) mmu-miR-574-3p	0.00406475533333333	0.00048527120952766	61	66	0.127074262115	0.182785916014006	no	0.00357948412380567	pos	no
liver	Labelled in injury	Cre -ve	NA_GACTCTTAGCGGTGGATCACTCGGCTCGTGCGTCGATGAAGAACGCAGCTAGCTGCGAGAATTA	0.005967908	0.000950711503298132	28	32.6	0.00169117434047942	0.0036927357383024	yes	0.00501719649670187	pos	yes
liver	Labelled in injury	Cre -ve	NA_TTGCGGCCCCGGGTTCCTCCCGGGGCTACGCCTGTCTGAGCGTCGCT	0.000665790471183363	0.000410302649331204	33.6666666666667	36.6	0.175921944365559	0.243687307048267	no	0.000255487821852159	pos	no
liver	Labelled in injury	Cre -ve	10_GTACATGATGAAAACAGTCTCCCTCTTCTGAATCTCGCTGAGGAAACTGCACGTCACCCTCCTGAA	0.00168847309611992	0.0011067175994126	28.8333333333333	37.6	0.106569245226626	0.157016955061916	no	0.00058175549670732	pos	no
liver	Labelled in injury	Cre -ve	11_GATAACTGACGATAACTGCTCCTGGCTGACT	0.00890215219948014	0.000541726989781716	51.1666666666667	49.2	0.0410693249920347	0.067199551047378	no	0.00836042520969842	pos	no
liver	Labelled in injury	Cre -ve	17_GATCGATGTGGTGCTCCGGAGTTCTCTTCGGGCCAGGGCCTAAGCCGCGCCAG	0.029597446	0.00126246669764445	33.1666666666667	88.2	1.75498297582622e-06	8.7956430245149e-06	yes	0.0283349793023556	pos	yes
liver	Labelled in injury	Cre -ve	18_CTGGAGTGTGACAATGGTGTTTG	0.0160222978333333	0.00123667370463199	44.1666666666667	45.2	8.75723550799607e-05	0.000246091849926689	yes	0.0147856241287013	pos	yes
liver	Labelled in injury	Cre -ve	18_TGGGGTGTGACAATGGTGTTTGA	0.001423884380216	0.0007299029165302	42.6666666666667	55.2	0.0311174709307331	0.0523283229786305	no	0.0006939814636858	pos	no
liver	Labelled in injury	Cre -ve	2_GCCAGTGATGCTTAGGAATTTCTTCACCTGAATCAACTATGTGGTCACACTGTTGTCTGAGGCAA	0.00377679199999999	0.00054956372272707	32.6666666666667	32	1.53563940555147e-05	5.66628685004935e-05	yes	0.00322722827727292	pos	yes
liver	Labelled in injury	Cre -ve	2_TGAATCTGACAACAGGAAATAAACCTCCTTATTCACCA	0.000445463653889592	0.000482511766142612	38.6666666666667	29.4	0.822447672487101	0.863841490986864	no	-3.70481122530203e-05	neg	no
liver	Labelled in injury	Cre -ve	2_TTGTGGCAACAATGGTACGGCAAGGGCGCCTTTT	0.0256102085	0.00040664005768689	112.333333333333	46.8	3.42744559445115e-05	0.000109515732945613	yes	0.0252035684423131	pos	yes
liver	Labelled in injury	Cre -ve	5_TCCCGGGCGGCGCACCA	0.0087868145	0.0003003004	28.8333333333333	34	0.066591954948531	0.103003108930109	no	0.0084865141	pos	no
liver	Labelled in injury	Cre -ve	MU069435.1_AACCATTCGTAGACGACCTGCTTCTGGGTCGGGGTTTCGTACGTAGCAGAGCAGCTCCCTCGCTGCGATCTATTGAAAGTCAGCCCTCGACAC	0.000716519939784015	0.000725412797425318	46.3333333333333	38	0.954324907952497	0.975004500660938	no	-8.89285764130296e-06	neg	no
liver	Labelled in injury	Cre -ve	NA_GACTCTTAGCGGTGGATCACTCGG	0.0042663845	0.0017478125051885	31.8333333333333	28.4	0.196837142656574	0.26856771983046	no	0.0025185719948115	pos	no
liver	Labelled in injury	Cre -ve	NA_GACTCTTAGCGGTGGATCACTCGGCTCGTGCGTCGATGAAGAACGCA	0.027802421	0.000566418361136938	44.5	42.8	1.12438481646024e-06	6.06500792946564e-06	yes	0.0272360026388631	pos	yes
liver	Labelled in injury	Cre -ve	11_GGAGGGAACGCAGTCTGAGTGGA	0.00271477344185607	0.00059571218639899	40.6666666666667	58.2	0.560529543552206	0.637671232298443	no	0.00211906125545708	pos	no
liver	Labelled in injury	Cre -ve	14_CTGCTGTGCTGAGTTTGTTCAATCCAACCCTGAGC	0.000676169286896242	0.0006654781660974	36.1666666666667	49	0.675040176799217	0.737619008639832	no	1.06911207988417e-05	pos	no
liver	Labelled in injury	Cre -ve	15_CTAGACTGAGGCTCCTTGAGGA	0.0138651121666667	0.000739141087489136	43.6666666666667	47.4	0.00272673169164053	0.00565330528250553	yes	0.0131259710791775	pos	yes
liver	Labelled in injury	Cre -ve	17_GAGAGTGATGATTTCACAGACTAGAGTCTCTGACGCTGTCCTTGATGTCAGCTATAAATCTGACTCA	0.00976443783333333	0.000987816877148238	32.6666666666667	17.6	1.60878698859036e-06	8.2248427167692e-06	yes	0.00877662095618509	pos	yes
liver	Labelled in injury	Cre -ve	18_TGGAGTGTGACAATGGGGTTTGT	0.010694572	0.000621544399633504	39.6666666666667	35.8	0.000214413725909979	0.000559321051400415	yes	0.0100730276003665	pos	yes
liver	Labelled in injury	Cre -ve	4_GGTCGATGATGAGAGCTTTGTTCTGAGCC	0.000595932878843137	0.00078847483587864	46.6666666666667	106.8	0.413956864862728	0.499494871061851	no	-0.000192541957035503	neg	no
liver	Labelled in injury	Cre -ve	9_GCTGCGATCTATTGAAAGTCAGCCCTCGACANAAGGGTTTGT	0.000473010915463657	0.000492331732369124	36	41	0.969982062471259	0.985712159820743	no	-1.93208169054673e-05	neg	no
liver	Labelled in injury	Cre -ve	9_TGAGGTAGTAGTTTGTACAGTTTA	0.00117047618242192	0.0008436444	40.6666666666667	49.2	0.0748256079479376	0.113667063147643	no	0.00032683178242192	pos	no
liver	Labelled in injury	Cre -ve	9_TTGCAGTGATGTCGTAATTTGCGTCTTACTCTGTTCACAGCGACAGTTGCCTGCTGTCAGTATGCTGGTTCAGAAGGTTGACGAACATTGTTA	0.00296443583333333	0.000620790187079322	38	24.8	1.36846908583442e-06	7.22846948658596e-06	yes	0.00234364564625401	pos	yes
liver	Labelled in injury	Cre -ve	MU069435.1_TCGCTGCGATCTATTGAAAGTCAGCCCTCGACGCAAGGGTTTGT	0.000425105984475245	0.00123984274758948	51.1666666666667	46	0.26091006454335	0.341355099859901	no	-0.000814736763114235	neg	no
liver	Labelled in injury	Cre -ve	MU069435.1_TTCGCTGCGATCTATTGAAAGTCAGCCCTCGACACAAGGGTTTGT	0.000955870787319583	0.0003955542522716	30.3333333333333	40.8	0.0438102037311184	0.0709546938291523	no	0.000560316535047983	pos	no
liver	Labelled in injury	Cre -ve	Mus musculus (house mouse) mmu-miR-199a-5p	0.000392912372310267	0.000469935039651324	53.8333333333333	51	0.75026835888408	0.801924114911363	no	-7.70226673410574e-05	neg	no
liver	Labelled in injury	Cre -ve	Mus musculus (house mouse) mmu-miR-30e-3p	0.0102295006666667	0.000634941257518798	47.3333333333333	57	0.00976592051637018	0.0180697918856675	yes	0.00959455940914786	pos	yes
liver	Labelled in injury	Cre -ve	NA_AATGATGGCCAGGCTGTCTCCACC	0.000881095268799948	0.00043984299236986	32.8333333333333	48	0.23992905483562	0.319153277748949	no	0.000441252276430088	pos	no
liver	Labelled in injury	Cre -ve	NA_ACCCCGTCCGTGCCTCCA	0.0134998926666667	0.00164698932207962	46.1666666666667	66	0.0263924845114689	0.0449767507136546	yes	0.011852903344587	pos	yes
liver	Labelled in injury	Cre -ve	NA_TGGAGTGTGACAATGGTGTTTAAT	0.00159587519338959	0.00170411989387338	37	39.6	0.905113972372973	0.935235460089931	no	-0.00010824470048379	neg	no
liver	Labelled in injury	Cre -ve	NA_TGTGGGCACTCGAAGATACGGAT	0.0051121997014245	0.00235246126396677	36.8333333333333	49.6	0.0616219729494408	0.0962512534535437	no	0.00275973843745773	pos	no
liver	Labelled in injury	Cre -ve	1_CACAAGTGATGAGTGACAAAGGGACTTAATACTGAACCATGGGGTTGAAATGAAATATGCTGATG	0.00500992683333333	0.000392508235123183	37	39.8	0.00106515528633284	0.00242565774508356	yes	0.00461741859821015	pos	yes
liver	Labelled in injury	Cre -ve	1_TGTCAATGATGCATCTTATTGGAACTGAATTTAAGTGATCTAACCCATTCGTCACTACCACTGAGACAA	0.015743015	0.00198173854089252	31.6666666666667	29.6	2.47710635121665e-06	1.15085999456161e-05	yes	0.0137612764591075	pos	yes
liver	Labelled in injury	Cre -ve	1_TGTCAATGATGTATACCTTTTGGAACTGAATCTAAGTGATTTAACAAAAATTCGTCACTACCACTGAGA	0.00113077332193592	0.000626108057804006	31	29.2	0.215014892517375	0.289032690786292	no	0.000504665264131914	pos	no
liver	Labelled in injury	Cre -ve	11_AGCTCGGTCTGAGGCCCCTCAGTT	0.00930174516666666	0.00118761725585372	34.1666666666667	37.2	0.00575714766004228	0.0112578325210965	yes	0.00811412791081294	pos	yes
liver	Labelled in injury	Cre -ve	11_TACCCTGTAGATCCGAATTTGTGA	0.000321158539854127	0.000277642466885378	49	65	0.979723410389062	0.99298399795006	no	4.35160729687487e-05	pos	no
liver	Labelled in injury	Cre -ve	11_TCCGGGTGATGCGAATCGTAATCTGAGC	0.000907873914480077	0.00035041110017094	24.1666666666667	28	0.624488606074841	0.696124339346123	no	0.000557462814309137	pos	no
liver	Labelled in injury	Cre -ve	15_CTAGACTGAGGCTCCTTGAGGAA	0.010660091	0.00100060500811287	32.5	41.8	4.7707018943715e-05	0.00014497117980663	yes	0.00965948599188713	pos	yes
liver	Labelled in injury	Cre -ve	16_GCCCTCTTTCCGTGTGGATTTAAGAATTTT	0.015338402	0.000894894563843376	128.5	113	4.30422229956072e-05	0.000133640853349776	yes	0.0144435074361566	pos	yes
liver	Labelled in injury	Cre -ve	18_TAGAGTGTGACAATGGTGTTTGT	0.00815712616666666	0.00113256591831879	34.3333333333333	39.6	2.6834068840613e-05	8.87266743742867e-05	yes	0.00702456024834787	pos	yes
liver	Labelled in injury	Cre -ve	18_TGGAGTGTGACNATGGTGTTTGA	0.00182064240654205	0.000591146460039716	32	50.4	0.00166387006941013	0.00363935841642458	yes	0.00122949594650233	pos	yes
liver	Labelled in injury	Cre -ve	19_GTTCGGCTGATGATTGCTGTTGAGACTTGGAAATCTGATT	0.00207736049606674	0.000994334233612106	34.1666666666667	41.6	0.142582337124303	0.202801469451663	no	0.00108302626245463	pos	no
liver	Labelled in injury	Cre -ve	9_TCGCTGCGATCTATTGAAAGTCAGGCCTCGACACAAGGGTTTGT	0.000544131044060177	0.00061963119688011	39	39.8	0.742554417543282	0.796353642403199	no	-7.55001528199334e-05	neg	no
liver	Labelled in injury	Cre -ve	NA_AATGGTTCGTTTGTAAAAAAAAAAAAAA	0.00780876357981095	0.000590666964470042	28.8333333333333	28.6	0.00209363949748674	0.00447181724882656	yes	0.00721809661534091	pos	yes
liver	Labelled in injury	Cre -ve	NA_AGCGCACGGGGTCGGCGGCGATGTCGG	0.00163902583333333	0	34	47.6	0.0716248200050417	0.109326613748703	no	0.00163902583333333	pos	no
liver	Labelled in injury	Cre -ve	NA_CGACTCTTAGCGGTGGATCACTCGGCTCGTGCGTCGATGAAGAACGCAGCTAGCTGCGAGAATTAATGTGAATTGCAGGACACATTGATCATC	0.00225136050050844	0.000670471684254972	48.1666666666667	28.8	0.00229305626055387	0.00484893790645362	yes	0.00158088881625347	pos	yes
liver	Labelled in injury	Cre -ve	NA_CGCACGGGGTCGGCGGCGATGTCGGC	0.00036550991071798	0	24.8333333333333	30.4	0.0590881063951441	0.0927486552910215	no	0.00036550991071798	pos	no
liver	Labelled in injury	Cre -ve	NA_CGTTAAGTTGCAGGGTATAGACC	0.000496556849239857	0.000233369208957078	30.6666666666667	37.8	0.365914157638989	0.448324083421014	no	0.000263187640282779	pos	no
liver	Labelled in injury	Cre -ve	NA_GCGAAGCTCTTGATCGAAGCCC	0.000145348837209302	0.00067869314919011	32.1666666666667	35.4	0.107920015987298	0.158823329886509	no	-0.000533344311980808	neg	no
liver	Labelled in injury	Cre -ve	X_TGAGGTAGTAGATTGTATAGTAT	0.00170946157381106	0.00361222256031215	31	24.8	0.284724561723365	0.366115522296812	no	-0.00190276098650109	neg	no
liver	Labelled in injury	Cre -ve	1_GTCAATGATGCATCTTATTGGAACTGAATTTAAGTGATCTAACCCATTCGTCACTACCACTGAGA	0.000505705903979565	0.000440407509325528	26	27.6	0.496060176857577	0.574610395033701	no	6.5298394654037e-05	pos	no
liver	Labelled in injury	Cre -ve	11_GCAATGATGATGAAACTAGAAAAAAAAGGAAGTGCCGTCCGATGCGACAACTGACGACATCCCTAGTTAGCTGACT	0.007744614	0.000600356107706888	28.8333333333333	21.8	1.00145877529108e-07	8.12010841366587e-07	yes	0.00714425789229311	pos	yes
liver	Labelled in injury	Cre -ve	11_TGCTGTGATGAGATGACTAAGTAGGAAGTGCCGTCAGAGTCGATAACAGACGATAACTGCTCCTGGCTGACT	0.00634945516666666	0.000867338144712022	29.1666666666667	19.2	1.66593293134094e-06	8.48293048638805e-06	yes	0.00548211702195464	pos	yes
liver	Labelled in injury	Cre -ve	12_TAATGGTTCGTTTGTAAAAAAAAAAAA	0.00435352033333333	0.000441530261230978	31.5	37.4	0.0012736371439634	0.00285950632145575	yes	0.00391199007210235	pos	yes
liver	Labelled in injury	Cre -ve	16_AAGGAGCCTCGGTTGGCCCCGGATAGCCGGGTCCCCGTC	0.00059261301172176	0.000753516161103648	37.1666666666667	54	0.739261853776263	0.794457824781172	no	-0.000160903149381888	neg	no
liver	Labelled in injury	Cre -ve	17_ATCGATGTGGTGCTCCGGAGTTCTCTTCGGGCCAGGGCCTAAGCCGCGCCAGGC	0.0215646645	0.000723551425114406	48.3333333333333	197.6	3.21567534607904e-05	0.000103372593827238	yes	0.0208411130748856	pos	yes
liver	Labelled in injury	Cre -ve	18_GAGATGAAGCACTGTAGCTCT	0.00179702405616916	0.00218001066623586	44.6666666666667	37.4	0.990494735890609	0.997235455257064	no	-0.0003829866100667	neg	no
liver	Labelled in injury	Cre -ve	19_GTAACAGCAACTCCATGTGGAA	0.00998863923280423	0.000366300309890108	43	51.4	0.00571813387520559	0.0111987452663642	yes	0.00962233892291412	pos	yes
liver	Labelled in injury	Cre -ve	2_TGCAATGATGTCAATCTTTGACTGAAGTGACCTTGAAGTGCAATTACTGAGCTTTTTAACCCTGAGCAA	0.008372687	0.000779950545246642	28	28.8	3.5708264769107e-05	0.000113076171768839	yes	0.00759273645475336	pos	yes
liver	Labelled in injury	Cre -ve	2_TTGCAATGATGTCAATCTTTGACTGAAGTGACCTTGAAGTGCAATTACTGAGCTTTTTAACCCTGAGCAAT	0.033587474	0.0024165098	30.1666666666667	30	2.01371344839354e-06	9.89751822318525e-06	yes	0.0311709642	pos	yes
liver	Labelled in injury	Cre -ve	3_TTGTGGTAGTGGGGGACTGCGTTCGCGCTCTCCCCTG	0.0103404883333333	0.00185451687779056	32.8333333333333	21.4	0.000340994116760892	0.000854499036686252	yes	0.00848597145554277	pos	yes
liver	Labelled in injury	Cre -ve	4_CAGTCCACGGGCATATACACT	0.00516697000980392	0.0062020358	31.5	54.4	0.925259841006731	0.94835408824603	no	-0.00103506579019608	neg	no
liver	Labelled in injury	Cre -ve	7_AAGGTAGATAGAACAGGTCTTGT	0.00204570840161083	0.000235371754664618	38.1666666666667	42.4	0.0752903229719189	0.114236687894223	no	0.00181033664694621	pos	no
liver	Labelled in injury	Cre -ve	9_TCGCTGCGATCTATTGAAAGTCAGCCCTCGGCACAAGGGTTTGT	0.000555275895137953	0.000626950528593252	48.8333333333333	46	0.502603928943241	0.580067816450359	no	-7.16746334552994e-05	neg	no
liver	Labelled in injury	Cre -ve	MT_TTGTAAACCTGAAATGAAGATCTTCTCTTCTCAAGACACCA	0.00272302878138617	0.000810789135558736	30	35	0.0860676700861678	0.129050817455467	no	0.00191223964582743	pos	no
liver	Labelled in injury	Cre -ve	MU069435.1_CTCGCTGCGATCTATTGAAAGTCAGCCCTCGACACAAGGGTTNGT	0.000945359344046737	0.000761814291889734	37.5	54.8	0.298089363787489	0.378710339422628	no	0.000183545052157003	pos	no
liver	Labelled in injury	Cre -ve	Mus musculus (house mouse) mmu-miR-532-5p	0.00230003016748768	0.000340726234592824	31.1666666666667	26.4	0.0331600377220803	0.0551800366277232	no	0.00195930393289486	pos	no
liver	Labelled in injury	Cre -ve	NA_TGCGTTGAGCTAACCGGTACTAAT	0.00060446273084144	0.000962603831785224	32	42	0.70053851752069	0.758966410896883	no	-0.000358141100943784	neg	no
liver	Labelled in injury	Cre -ve	NA_TGTGGGCACTCGAAGATACGGA	0.000892798290366102	0.000359771017444218	40.5	63.8	0.265612250016174	0.346438928555932	no	0.000533027272921884	pos	no
liver	Labelled in injury	Cre -ve	1_CACAATGATGACATCATATTTGCTACTCTTGACAGCTGGGGTGACGATAGCTTTAAACCACCATGATTATAACTGAGG	0.00365048366666666	0.00051046179301356	37.1666666666667	32	9.7087024474314e-06	3.89879438977292e-05	yes	0.0031400218736531	pos	yes
liver	Labelled in injury	Cre -ve	1_CTATGATGAAGGCTATGTTGGTAGGGACAACTGAGCTTGTTGATGAATACCAACGATTCTGATG	0.004017661	0.000519171272674622	27.6666666666667	24.4	0.000230056595734115	0.000594040662007156	yes	0.00349848972732538	pos	yes
liver	Labelled in injury	Cre -ve	1_CTTGTTGATGAATACCAACGATTCTGATG	0.000417488952067983	0.000249138188674884	45.1666666666667	68.4	0.250225142045936	0.330775291614203	no	0.000168350763393099	pos	no
liver	Labelled in injury	Cre -ve	10_TGAGGTAGTAGTTTGTGCTGTAA	0.000596940432125342	0.000199159062846798	28.6666666666667	24.8	0.0636269497945288	0.0987769598639452	no	0.000397781369278544	pos	no
liver	Labelled in injury	Cre -ve	10_TTCCGGCTCGAAGGACCA	0.00868673683333333	0.0026097446	53.1666666666667	32	0.584101090843143	0.65860114140241	no	0.00607699223333333	pos	no
liver	Labelled in injury	Cre -ve	11_AGTCAATGATGGTCATGCCCAAGATGTCTGAACCTGTCTGAAGCATCTTTTTGATGTAGTCTATGTGGTTCTGAGACTT	0.0157103178333333	0.000957332733170366	34.3333333333333	33.8	1.24334398024886e-09	3.59722019740181e-08	yes	0.014752985100163	pos	yes
liver	Labelled in injury	Cre -ve	14_AAGCAGTGATGACAGATTGGATCTGACTTAACTGCTGTGCTGAGTTTGTTCAATCCAACCCTGAGCTT	0.010601777	0.000711030298378898	30.3333333333333	23.2	7.40708689582029e-07	4.40869287111684e-06	yes	0.0098907467016211	pos	yes
liver	Labelled in injury	Cre -ve	15_AATGGTTCGTTTGTAAAAAAAAAAAAAAA	0.00590163884894613	0.000392607422611724	27	28.2	0.00241124486409228	0.00504854393419322	yes	0.00550903142633441	pos	yes
liver	Labelled in injury	Cre -ve	15_TATCAATGATGTCCTAAAAAATAAATGTCTGAACATATGACTGCTATA	0.00196204426409059	0.00118677589138206	26.8333333333333	30.6	0.983657566738388	0.994365644516162	no	0.00077526837270853	pos	no
liver	Labelled in injury	Cre -ve	15_TCAGTGCATCACAGAACTTTGTT	0.0064981465	0.00140279059700308	61.5	70	0.000229550475497849	0.00059393852705033	yes	0.00509535590299692	pos	yes
liver	Labelled in injury	Cre -ve	16_AAATGATGGCAAATCATCTTTCGGGACTGACCTGAAATGAAGAGAATACTCTTGCTGATC	0.00393967083333333	0.00085085892294372	24.5	24.2	0.00137080497803211	0.00306684488055339	yes	0.00308881191038961	pos	yes
liver	Labelled in injury	Cre -ve	16_GCCCTCTTTCCGTGTGGATTTAAGAATTTTT	0.0166361908333333	0.000374446199842936	90.6666666666667	97.6	8.60043673773458e-06	3.54315727091784e-05	yes	0.0162617446334904	pos	yes
liver	Labelled in injury	Cre -ve	16_GTGAAATGATGGCAAATCATCTTTCGGGACTGACCTGAAATGAAGAGAATACTCTTGCTGAT	0.00530997683333333	0.000576705596476563	25	38.6	4.61695305067623e-05	0.000141623644180984	yes	0.00473327123685677	pos	yes
liver	Labelled in injury	Cre -ve	18_TAGATGTGTAGAGAAATGATAACTGAGC	0.000317845756466692	0.000120739249445172	39.1666666666667	43.8	0.337572805409141	0.419248957352035	no	0.00019710650702152	pos	no
liver	Labelled in injury	Cre -ve	18_TTGCTGTGATGACTATCTTAGGACACCTTTGGATTAACCGTGAAATCAAACAAGTGCTGAGNAA	0.0111711913333333	0.00142270220288252	31.6666666666667	31.2	3.48221188566169e-07	2.28497718064296e-06	yes	0.00974848913045081	pos	yes
liver	Labelled in injury	Cre -ve	19_TATCTGTGAGGATAAGTAACTCTGAGG	0.000228732464877835	0.000383145637458246	34.1666666666667	38.4	0.383243176364932	0.465968064481908	no	-0.000154413172580411	neg	no
liver	Labelled in injury	Cre -ve	2_GGAAAGGATGAACGAACTTGGCCTGACC	0.000299014353842152	0.000435312831372548	33.6666666666667	47	0.879311766026284	0.91302110779075	no	-0.000136298477530396	neg	no
liver	Labelled in injury	Cre -ve	2_TTGTGGCAACAATGGCACGGCAAGGGAGCTGTATTT	0.0298957843333333	0.00024965405675563	131.5	54.2	2.64637297336096e-05	8.79590808117102e-05	yes	0.0296461302765777	pos	yes
liver	Labelled in injury	Cre -ve	4_GGTCCATGATGAAACCCATTATCAGTGGACATCTATGGATGAGAAATGCGGATATGGGACTNAGA	0.00475540733333333	0.000553071892157048	29.6666666666667	25	3.48211394993337e-07	2.28497718064296e-06	yes	0.00420233544117628	pos	yes
liver	Labelled in injury	Cre -ve	6_TCAGTGCACTACAGAACTTTGTA	0.00227877707434391	0.000591537253220384	43.6666666666667	66.8	0.180598510643561	0.249081152816093	no	0.00168723982112353	pos	no
liver	Labelled in injury	Cre -ve	7_CGTCTGTGATGTTCTGCTATTACCTACATTGTTTGAGCCTCATGAAAACCCCACTGGCTGAGAC	0.00481709666666666	0.000609381322195232	30.8333333333333	26.8	0.000228786514145724	0.000593167479648691	yes	0.00420771534447143	pos	yes
liver	Labelled in injury	Cre -ve	MT_GGCCTACACCCAGAAGATTTCATGACCAATGAACACTCTGACCA	0.0182869373333333	0.00011111111111111	31	21.2	9.9065214189698e-06	3.95220107759433e-05	yes	0.0181758262222222	pos	yes
liver	Labelled in injury	Cre -ve	MU069435.1_TCTGGGTCGGGGTTTCGTACGTAGCAGAGCAGCTCC	0.000989093245165239	0.000603708641129542	29.6666666666667	47.6	0.234611325977593	0.312733212533483	no	0.000385384604035696	pos	no
liver	Labelled in injury	Cre -ve	MU069435.1_TCTGGGTCGGGGTTTCGTACGTAGCAGAGCAGCTCCCTCGCTGCGATCTATTGAAAGTCAGCCCTCGACACAAGGGTTTGT	0.00133298243887121	0.00083877458548401	33.3333333333333	27	0.186594644791882	0.256517260064866	no	0.0004942078533872	pos	no
liver	Labelled in injury	Cre -ve	NA_ACGACTCTTAGCGGTGGATCACTCGGCTCGTGCGTCGATGAAGAACGCAGCTAGCTGCGAGAATTAATGTGAATTGCAGGACA	0.000416646882795045	0.000854905847920916	42.3333333333333	28.4	0.0526459308770759	0.0836682521929059	no	-0.000438258965125871	neg	no
liver	Labelled in injury	Cre -ve	NA_CTGAGGCGTGATGACGAGGCA	0.000196087876064262	0.000617726739292584	31.5	49.6	0.202698925158962	0.274798436344365	no	-0.000421638863228322	neg	no
liver	Labelled in injury	Cre -ve	NA_CTTGCGGCCCCGGGTTCCTCCCGGGGCTACGCCTGTCTGAGCGTCGCT	0.00289631348951048	0.000673624231380222	24.1666666666667	26	0.000712791225830724	0.00168033931570835	yes	0.00222268925813026	pos	yes
liver	Labelled in injury	Cre -ve	NA_GGCGTAGTCGATGGGAAACAG	0.000474170614777213	0.000240556168986802	31.1666666666667	43.8	0.655465213918005	0.722430491184087	no	0.000233614445790411	pos	no
liver	Labelled in injury	Cre -ve	NA_GTCCTGCCGCGGTCGCCA	0.0041270550110188	0.00376718120455524	44	54.4	0.919762031512961	0.946529560320129	no	0.00035987380646356	pos	no
liver	Labelled in injury	Cre -ve	X_AGCTACATTGTCTGCTGGGTTTCT	0.0115575039605735	0.000717531061416872	35	24	0.0162680763585391	0.0287229697703472	yes	0.0108399728991566	pos	yes
liver	Labelled in injury	Cre -ve	12_GGTGGTGTCGATGGTAGAAC	0.00122672771965443	0.000366580172268008	28.3333333333333	38.4	0.0436808258730093	0.0709256267045165	no	0.000860147547386422	pos	no
liver	Labelled in injury	Cre -ve	12_TTTGTGGTAGTGGGGGACTGCGTTCGCGCTCTCCCCTG	0.0119737626666667	0.00133216972912447	36.5	22.8	1.29159491891359e-05	4.92275548436228e-05	yes	0.0106415929375422	pos	yes
liver	Labelled in injury	Cre -ve	18_ACTGGACTTGGAGTCAGAAGGCT	0.009167797	0.0043712008	27.1666666666667	39.8	0.228011192277905	0.305213720052338	no	0.0047965962	pos	no
liver	Labelled in injury	Cre -ve	18_TGGAGTGTGACAATGGTGTTTGAGA	0.00350169846683214	0.00150722998875806	27.8333333333333	41.4	0.111633270835481	0.163909058562362	no	0.00199446847807408	pos	no
liver	Labelled in injury	Cre -ve	19_TGTAACAGCAACTCCATGTGGAAAT	0.00882807116666666	0.00286091705115907	33.8333333333333	40.2	0.0198596125254075	0.0345845235907576	yes	0.00596715411550759	pos	yes
liver	Labelled in injury	Cre -ve	19_TTGCAATGATGTCATCTTACTACTGAA	0.003266666	0.000679085915605906	37.5	43.2	0.473132782955979	0.554092026405668	no	0.00258758008439409	pos	no
liver	Labelled in injury	Cre -ve	MT_TGGCCTACACCCAGAAGATTTCATGACCAATGAACACTCTGACCA	0.0161365618333333	0.00229697132075543	43.6666666666667	25.6	0.00235366095034761	0.00496061322813331	yes	0.0138395905125779	pos	yes
liver	Labelled in injury	Cre -ve	Mus musculus (house mouse) mmu-miR-200a-3p	0.000981896349773323	0.000709201006941912	60.1666666666667	38.8	0.874984951907231	0.91075702680123	no	0.000272695342831411	pos	no
liver	Labelled in injury	Cre -ve	NA_CGCGACCTCAGATCAGACGTGGCGACCCGCTGAATTTAAGCATATTA	0.00300829825071388	0.00063370539531852	24.3333333333333	35.8	0.0518489801852478	0.0826079496568466	no	0.00237459285539536	pos	no
liver	Labelled in injury	Cre -ve	NA_GACTCTTAGCGGTGGATCACTCGGCTCGTGC	0.0193764588333333	0.00225820068525658	25.6666666666667	21.2	0.0862585300647925	0.129184833849978	no	0.0171182581480767	pos	no
liver	Labelled in injury	Cre -ve	NA_GGTGCGACGGATTTTCGG	0.000138888888888888	0.000229793038012214	24.6666666666667	27.2	0.716889869093853	0.773390511319047	no	-9.09041491233257e-05	neg	no
liver	Labelled in injury	Cre -ve	18_TGGAGTGTGACAATGGTNTTTGA	0.00290211066666666	0.000637396830099428	30.6666666666667	46.6	0.00019888013262726	0.000522009090380415	yes	0.00226471383656723	pos	yes
liver	Labelled in injury	Cre -ve	18_TNGAGTGTGACAATGGTGTTTGA	0.002268501	0.000482732014344034	32.1666666666667	47	8.54352041730729e-05	0.00024115080911823	yes	0.00178576898565597	pos	yes
liver	Labelled in injury	Cre -ve	2_TGAAATGATGATTCTGTTTATCCATTCGCTGAGT	0.000344100281012388	0.000451690687354297	29.1666666666667	27.8	0.853812217505314	0.891634908026469	no	-0.000107590406341908	neg	no
liver	Labelled in injury	Cre -ve	4_GTAAACATCCTTGACTGGAAGCT	0.00954753583333333	0.0015621316	37	45.6	0.00116231234587831	0.00262810589041401	yes	0.00798540423333333	pos	yes
liver	Labelled in injury	Cre -ve	4_TGTAAACATCCTACACTCTCAGCA	0.00171415526017274	0.00044861297207334	46.3333333333333	66.8	0.0842021340263761	0.126402496008935	no	0.0012655422880994	pos	no
liver	Labelled in injury	Cre -ve	6_CAGTGCACTACAGAACTTTGT	0.00262009981080024	0.000762307599613498	32.8333333333333	46.8	0.442190056987662	0.525100692672849	no	0.00185779221118674	pos	no
liver	Labelled in injury	Cre -ve	8_GCTGGAGGATGAAGTAAGGAGTGATCCATCGGCTAAGTGTTTTCCCACTGTGCTGACACTCACATTGCTGACAG	0.00160911133333333	0.000551015790371352	31.1666666666667	25	0.000228776999454597	0.000593167479648691	yes	0.00105809554296198	pos	yes
liver	Labelled in injury	Cre -ve	MU069435.1_CTCGCTGCGATCTATTGAAAGTCAGCCCTCGACACAAGGGTTTGTC	0.00210028983333333	0.000287499306751462	36.3333333333333	48	1.31590846086225e-05	5.00045215127655e-05	yes	0.00181279052658187	pos	yes
liver	Labelled in injury	Cre -ve	Mus musculus (house mouse) mmu-miR-1839-5p	0.00328919376727225	0.000426551699328064	38	42.2	0.163836282755221	0.228939174475737	no	0.00286264206794419	pos	no
liver	Labelled in injury	Cre -ve	NA_AATGGTTCGTTTGTAAAAAAAAAAAAA	0.00651836966666666	0.000864836116340234	27.6666666666667	30.2	0.0272145238904759	0.0463156268884703	yes	0.00565353355032643	pos	yes
liver	Labelled in injury	Cre -ve	NA_CGACTCTTAGCGGTGGATCACTCGGCTCGTGCGTCGATGAAGAACGCAGCTAGCTGCGAGAATTAATGTGAATTGCAGGAC	0.000481812130668113	0.000292996343559564	37.6666666666667	24.4	0.49050393951548	0.570238826486946	no	0.000188815787108549	pos	no
liver	Labelled in injury	Cre -ve	NA_TCTGCGCGAGAAAAACACCAATCG	0.000233426666666667	9.3764650726676e-05	25.1666666666667	37.8	0.741700782487242	0.796108850005277	no	0.000139662015939991	pos	no
liver	Labelled in injury	Cre -ve	NA_TGGGGTATCGCCAAGCGGTAAGGCA	8.75350140056017e-05	0	22.3333333333333	22.4	0.278320806144345	0.359773409186726	no	8.75350140056017e-05	pos	no
liver	Labelled in injury	Cre -ve	>ENSMUST00000160943.3|ENSMUSG00000041515.11|OTTMUSG00000033858.6|OTTMUST00000085324.4|Irf8-204|Irf8|1284|UTR5:1-53|CDS:54-1055|UTR3:1056-1284|	0.00878768566666666	0.00342672435020219	39.6666666666667	32.2	0.177700410191134	0.245616310720211	no	0.00536096131646447	pos	no
liver	Labelled in injury	Cre -ve	10_CACCGCCGCGGCCCGGGTTCGATTCCCGGTCAGGGAACCA	0.00989832283333333	0.00215928896290784	29.3333333333333	165.4	0.00012548861460767	0.000342070677506561	yes	0.00773903387042549	pos	yes
liver	Labelled in injury	Cre -ve	11_AAATGCGGGAAACTCGACTGCATAATTTGTGGTAGTGGGGGACTGCGTTCGCGCTCTCCCCTG	0.00874819333333333	0.00126644174232979	33	18	2.70768648294122e-05	8.90667930951982e-05	yes	0.00748175159100354	pos	yes
liver	Labelled in injury	Cre -ve	16_TGAAATGATGGCAAATCATCTTTCGGGACTGACCTGAAATGAAGAGAATACTCTTGCTGATCA	0.0252709558333333	0.00317253603201094	32.8333333333333	26.6	1.11550950454066e-06	6.04273872034153e-06	yes	0.0220984198013224	pos	yes
liver	Labelled in injury	Cre -ve	17_TGAGGTAGGAGGTTGTATAGTTA	0.00222711583400133	0.000234375	32.1666666666667	20.8	0.0158469187202814	0.0280572010165761	yes	0.00199274083400133	pos	yes
liver	Labelled in injury	Cre -ve	18_AACGCCATTATCACACTAAATAT	0.00992231133333333	8.0313611346684e-05	38.3333333333333	47.2	1.58945691124407e-07	1.21160398084653e-06	yes	0.00984199772198665	pos	yes
liver	Labelled in injury	Cre -ve	18_GGATTCCTGGAAATACTGTTCT	0.00089759526004623	0.00131757297346711	33.5	19.4	0.994171077567087	0.998091310522793	no	-0.00041997771342088	neg	no
liver	Labelled in injury	Cre -ve	18_TGCGATGATGCATTTTATTCAACACATCATTCTGAAAATAGATGTGTAGAGAAATGATAACTGAGC	0.000262046453934307	0.000354376819441106	23.1666666666667	22.8	0.733108327370765	0.789548985400155	no	-9.23303655067993e-05	neg	no
liver	Labelled in injury	Cre -ve	18_TGGAGTGTGACAATGGTGTTTGAGT	0.00552436474395906	0.00308344476984403	26.3333333333333	26	0.333238843139061	0.415895144427475	no	0.00244091997411503	pos	no
liver	Labelled in injury	Cre -ve	19_TGACCTATGAATTGACAGCCT	0.00711464595657214	0.00675892159999999	45.3333333333333	48.2	0.800256956990788	0.8434308251691	no	0.00035572435657215	pos	no
liver	Labelled in injury	Cre -ve	19_TGCAATGATGTCATCTTACTACTGAA	0.00142353870195667	0.0011271890211382	41.6666666666667	44.8	0.320591255146516	0.402477976135617	no	0.00029634968081847	pos	no
liver	Labelled in injury	Cre -ve	2_TGAACTGATGATATCATTTCTTTCCCCGTCAGATCGACCCTGTTGATAA	0.00104310235859254	0.000564072353976287	24	53.8	0.441566566367488	0.524849896345296	no	0.000479030004616253	pos	no
liver	Labelled in injury	Cre -ve	3_CCAATGAACACTCTGACCA	0.0118500273333333	0.0024044734	29.8333333333333	38.2	0.00199615504641744	0.00429240772650238	yes	0.00944555393333333	pos	yes
liver	Labelled in injury	Cre -ve	5_GTCACGTCGGGGTCACCA	0.0163986426666667	0.0013331694	39.1666666666667	30	0.00242075686966478	0.00506013710194297	yes	0.0150654732666667	pos	yes
liver	Labelled in injury	Cre -ve	9_TAAACCATTCGTAGACGACCTGCTTC	0.00118433283340692	0.000426442715632012	36.8333333333333	46.2	0.035767561471664	0.0589794115977051	no	0.000757890117774908	pos	no
liver	Labelled in injury	Cre -ve	MT_TCATGACCAATGAACACTCTGACCA	0.00975516183333333	0.00589250930136986	28.1666666666667	23	0.134760943992775	0.192106026542891	no	0.00386265253196347	pos	no
liver	Labelled in injury	Cre -ve	NA_AATGGTTCGTTTGTAAAAAAAAAAAA	0.00580486245767195	0.000381006653060224	27.6666666666667	33.8	0.00532901805188744	0.0105339130125042	yes	0.00542385580461173	pos	yes
liver	Labelled in injury	Cre -ve	NA_CACGGGGTCGGCGGCGATGTCGG	0.000846657568748487	9.4295143800094e-05	29	29.8	0.162001885376342	0.227374200754227	no	0.000752362424948393	pos	no
liver	Labelled in injury	Cre -ve	NA_GACTCTTAGCGGTGGATCACTCGGC	0.00321672933333333	0.00184039879999999	29.1666666666667	21.4	0.116440461183148	0.170163002040601	no	0.00137633053333334	pos	no
liver	Labelled in injury	Cre -ve	NA_TGGAGTGTGACAATGGTGTTTGATTT	0.0105723867602312	0.00630036659999999	23.8333333333333	27.2	0.784147531084288	0.831849839225249	no	0.00427202016023118	pos	no
liver	Labelled in injury	Cre -ve	NA_TGGAGTGTGACAATGGTGTTTGTTAT	0.0102125071666667	0.0013307615068688	25	23.6	0.000285282957976664	0.000727785982974535	yes	0.00888174565979786	pos	yes
liver	Labelled in injury	Cre -ve	X_GAGGTAGTAGATTGTATAGTTT	0.00270295833818908	0.00173575161736832	34.1666666666667	38.8	0.200483832188897	0.272666579462036	no	0.00096720672082076	pos	no
liver	Labelled in injury	Cre -ve	>ENSMUST00000194175.2|ENSMUSG00000033860.14|OTTMUSG00000051802.1|OTTMUST00000130534.1|Fgg-202|Fgg|1741|UTR5:1-47|CDS:48-1379|UTR3:1380-1741|	0.0192369991666667	0.000768856083752186	54	55.2	0.00239554096564649	0.00502392693454364	yes	0.0184681430829145	pos	yes
liver	Labelled in injury	Cre -ve	1_ATACATGATGATCTCACACAACTTGAACTCTCTCACTGATTACTTGATGATAGTAAAAGATCTGAT	0.00118092211047385	0.000901637814905594	31.6666666666667	38.4	0.431376966895048	0.515522350558382	no	0.000279284295568256	pos	no
liver	Labelled in injury	Cre -ve	1_GCCCATGATGGTATGAGAGTAGTGGACAGAAGGGATTTCTGAAAAACACTTTTCTGAGGC	0.00271981166768138	0.00028897888946581	23	28.4	0.00190236785299564	0.00409765529080111	yes	0.00243083277821557	pos	yes
liver	Labelled in injury	Cre -ve	18_TGCAGTGATGACTATCTTAGGACACCTTTGGATTTACCGTGAAAAGAAGTAACCTCTGAGCA	0.00295457016666666	0.000445211991461576	23.8333333333333	25.4	0.00143358234129845	0.00320166722889989	yes	0.00250935817520508	pos	yes
liver	Labelled in injury	Cre -ve	19_ACACCCTGATGAACTGAATACCGCCCCAGTCTGATAGCTGTGGAGAAAGGTATTTTCTGAGT	0.00667619416666666	0.0002896435847773	29.8333333333333	35.8	2.07583937787534e-05	7.29984400009753e-05	yes	0.00638655058188936	pos	yes
liver	Labelled in injury	Cre -ve	19_CTGACCTATGAATTGACAGCCAAA	0.00368056786433937	0.000493752988235232	35.8333333333333	87	0.199183579611396	0.27147826214701	no	0.00318681487610414	pos	no
liver	Labelled in injury	Cre -ve	19_TGACCTATGAATTGACAGCCAAA	8.77192982456133e-05	0.000426602248548812	27.1666666666667	37.8	0.376965089331307	0.459651876167389	no	-0.000338882950303199	neg	no
liver	Labelled in injury	Cre -ve	19_TGTAACAGCAACTCCATGTGGAATT	0.012589391	0.0062077912	31.3333333333333	37.8	0.0897970573109152	0.133854395733952	no	0.0063815998	pos	no
liver	Labelled in injury	Cre -ve	19_TTCGGCTGATGATTGCTGTTGAGACTTGGAAATCTGATT	0.00219216183597963	0.000613945742526628	30.3333333333333	34	0.617564928313125	0.689614169949656	no	0.001578216093453	pos	no
liver	Labelled in injury	Cre -ve	2_CATTATTACTTTTGGTACGCGA	0.000343931562496488	0.000375377838123846	36	36.4	0.672321599350779	0.736545091199261	no	-3.14462756273577e-05	neg	no
liver	Labelled in injury	Cre -ve	9_AACCCGTAGATCCGAACTTGTGA	0.000338227571516208	0.00033092681792234	39.5	46.6	0.910509935973147	0.94004797120342	no	7.30075359386837e-06	pos	no
liver	Labelled in injury	Cre -ve	NA_AGGCACATGCTCGTGAACTGGCG	0.00039187169690314	0.00087201867617689	33	47.2	0.698428707910903	0.757325166244105	no	-0.00048014697927375	neg	no
liver	Labelled in injury	Cre -ve	NA_CGACTCTTAGCGGTGGATCACTCGGCTCGT	0.00718443479498428	0.0006080764705916	29.8333333333333	29.8	0.0229059369030386	0.0392981909401188	yes	0.00657635832439268	pos	yes
liver	Labelled in injury	Cre -ve	NA_GAGTAGGGAACTGCCAGGCATCA	0.000564440896988638	0.0011016164	31.6666666666667	41.8	0.414786073586307	0.500021469389553	no	-0.000537175503011362	neg	no
liver	Labelled in injury	Cre -ve	NA_GTTGATAGATCCAGTAATGACCTC	0.000925767230760955	0.00128824835584415	25.1666666666667	26.8	0.911899441620516	0.9407196022552	no	-0.000362481125083195	neg	no
liver	Labelled in injury	Cre -ve	X_ATGAGGTAGTAGATTGTATAGTT	0.00636375550356983	0.000664221242021176	31	38	0.0245688248806606	0.0419250858888485	yes	0.00569953426154865	pos	yes
liver	Labelled in injury	Cre -ve	11_CGGCGATGATGACACTCC	0.00067052842993404	0.001010101	99.1666666666667	29.4	0.25472767525061	0.33498794482854	no	-0.00033957257006596	neg	no
liver	Labelled in injury	Cre -ve	11_GCGTTTGGAAGAGATATTTT	0.0149988875	0.0002551865844767	66.3333333333333	31.6	3.42936003501398e-06	1.57035083617726e-05	yes	0.0147437009155233	pos	yes
liver	Labelled in injury	Cre -ve	11_TGGGTCTTTGCGGGCAAGATGA	0.0144675391666667	0.00242905256870895	26.6666666666667	32	7.34205764177901e-05	0.00021486067535597	yes	0.0120384865979577	pos	yes
liver	Labelled in injury	Cre -ve	15_GAACATATGACTGCTATAATGATTTCAGCATTTAACTGAGA	0.000224547743683582	0.000305970693082392	23.3333333333333	29.8	0.668666195006387	0.733803505382009	no	-8.14229493988103e-05	neg	no
liver	Labelled in injury	Cre -ve	15_TCAGTGCATCACAGAACTTTGT	0.00266458266666666	0.000867239565285566	32.3333333333333	42	0.0834988847944449	0.125499290776287	no	0.00179734310138109	pos	no
liver	Labelled in injury	Cre -ve	18_TAGATGTGTAGAGAAATGATAACTGAGCA	0.00021936811727103	0.000159974404095344	38.3333333333333	40	0.375353583891048	0.458565366884169	no	5.9393713175686e-05	pos	no
liver	Labelled in injury	Cre -ve	18_TTGCTGTGATGACTATCTTAGGACACCTTTGGATTAACCGTGAAATCAAACAAGTGCTGAGNA	0.002762787	0.000901680053179158	28.8333333333333	29	0.000601008226100383	0.00142473644660295	yes	0.00186110694682084	pos	yes
liver	Labelled in injury	Cre -ve	19_CACCCTGATGAACTGAATACCGCCNCAGTCTGATAGCTGTGGAGAAAGGTATTTTCTGAGT	0.00534707383333333	0.00082672838268436	24.5	24.8	1.48811494363603e-07	1.14118694171606e-06	yes	0.00452034545064897	pos	yes
liver	Labelled in injury	Cre -ve	2_ATCCCAGCGGTGCCTCCA	0.0139914106666667	0.000124146492861576	32.6666666666667	31.6	4.64222045859046e-06	2.03777470475368e-05	yes	0.0138672641738051	pos	yes
liver	Labelled in injury	Cre -ve	2_TGAACTGATGATATCATTTCTTTCCCCGTCAGATCGACCCTGTTGAAAA	0.000778560755054238	0.000730228304721056	24.3333333333333	46.8	0.432675366027593	0.515726349207046	no	4.83324503331823e-05	pos	no
liver	Labelled in injury	Cre -ve	9_TCGCTGCGATCTATTGAAAGTCAGCCCACGACACAAGGGTTTGT	0.000730321813557123	0.000419813922214394	24.6666666666667	31	0.592238787044898	0.665419219689457	no	0.000310507891342729	pos	no
liver	Labelled in injury	Cre -ve	Mus musculus (house mouse) mmu-miR-10b-5p	0.000257855191270477	0.000461682473866806	29.6666666666667	21.6	0.358534579537176	0.440980212319638	no	-0.000203827282596329	neg	no
liver	Labelled in injury	Cre -ve	NA_ACGGATAATATCGGCGACTTCC	0.000916686236300802	0.000762982898921	27.6666666666667	33.6	0.794367120145969	0.839194476303584	no	0.000153703337379802	pos	no
liver	Labelled in injury	Cre -ve	1_AACCAGTGATGTGATGATTCTGCCAAATGATACAAAGTGATATCACCTTTAAACCGTTCCATTTTATTTCTGAGGTT	0.00552231516666666	0.00106546688761602	31.1666666666667	24.6	1.62572791842324e-07	1.22458676932118e-06	yes	0.00445684827905064	pos	yes
liver	Labelled in injury	Cre -ve	1_GTTCGACTCCCGGTATGGGAACCA	0.00461109566666666	0.000181613910677288	35.5	27.2	6.21424356576866e-05	0.000184221681727425	yes	0.00442948175598937	pos	yes
liver	Labelled in injury	Cre -ve	11_TAGCAGCACAGAAATATTGGCA	0.000103135313531352	0.000402423758295034	30.3333333333333	32.8	0.302937913485721	0.383721357081914	no	-0.000299288444763682	neg	no
liver	Labelled in injury	Cre -ve	11_TGCAATGATGATGAAACTAGAAAAAAAAGGAAGTGCCGTCCGATGCGACAACTGACGACATCCCTAGTTAGCTGAC	0.00475374666666666	0.000537359753815664	24.3333333333333	21.8	0.000966027586882898	0.00221977097130312	yes	0.004216386912851	pos	yes
liver	Labelled in injury	Cre -ve	18_GATTCCTGGAAATACTGTTCTT	0.000587576808332705	0.000856504749488174	27.3333333333333	25.4	0.966987581780654	0.984780153285418	no	-0.000268927941155469	neg	no
liver	Labelled in injury	Cre -ve	18_GTGTGACAATGGTGTTTGA	0.00252519874994069	0.000794575728920632	27.6666666666667	44.6	0.297190377922847	0.378323351095784	no	0.00173062302102006	pos	no
liver	Labelled in injury	Cre -ve	18_TTGGAGTGTGACAATGGTGTTTGT	0.00421748866666666	0.000734155971696746	25.8333333333333	24.4	2.24225746807802e-05	7.69378371122189e-05	yes	0.00348333269496991	pos	yes
liver	Labelled in injury	Cre -ve	19_CACCCTGATGAACTGAATACCGCCCCAGTCTGATAGCTGTGGAGAAAGGTATTTTCTGAG	0.0041730595	0.000451236906440294	27.6666666666667	31.6	0.00161545445505055	0.003551767739688	yes	0.00372182259355971	pos	yes
liver	Labelled in injury	Cre -ve	19_TCGGCTGATGATTGCTGTTGAGACTTGGAAATCTGATT	0.000912865478498255	0.000548310926141726	31	39	0.511414844136919	0.588103971622672	no	0.000364554552356529	pos	no
liver	Labelled in injury	Cre -ve	2_CGTACCGTGAGTAATAATGCGT	0.00380638596336744	0.000664528292609986	36.3333333333333	33.8	0.094333959299852	0.140125006054506	no	0.00314185767075745	pos	no
liver	Labelled in injury	Cre -ve	4_TCTCGGTGATGAGAACTTTGTCCAGTTCTGCTGCTGATCTCTTAAGTGAGGATGAAGTTATCTGAGGA	0.0322703481666667	0.00174255921603155	22.6666666666667	16.8	8.88640436450089e-07	5.0501753375043e-06	yes	0.0305277889506351	pos	yes
liver	Labelled in injury	Cre -ve	7_GACTATGAGATGACTCTACATGCACTACCATCTGAGG	0.000947267508646447	0.000601705053872052	28.1666666666667	24.2	0.571100145373372	0.64805867936604	no	0.000345562454774395	pos	no
liver	Labelled in injury	Cre -ve	7_GCACATGATGTTCTTATTCTCACGATGGTCTTCGGATGCCACAGTTAGGGCAGTGCCGATAATGCCAAAGGCTAAGCTGATG	0.00487904216666666	0.000570344270636932	27.1666666666667	19.6	2.37498716512106e-06	1.11563050228749e-05	yes	0.00430869789602973	pos	yes
liver	Labelled in injury	Cre -ve	8_GCTGGAGGATGAAGTAAGGAGTGATCCATCGGCTAAGTGTTTTCCCACTGTGCTGACACTCACATTGCTGACAGTG	0.0120341355	0.00100617934715093	24.6666666666667	27.6	2.29397910900036e-06	1.0961771710784e-05	yes	0.0110279561528491	pos	yes
liver	Labelled in injury	Cre -ve	8_GGGAAATGATGATGCCTGTGACTGCTGACAAGACTCTGATGTCTGTTGTATTCGTACTGGCTGATCCT	0.00703341433333333	0.00125322524266685	23.5	16.4	7.69450006325283e-07	4.49316448647745e-06	yes	0.00578018909066648	pos	yes
liver	Labelled in injury	Cre -ve	9_CAGGCGGCCCGGGTTCGACTCCCGGTGTGGGAACCA	0.00759357083333333	0.000583544744262294	24.6666666666667	21.2	0.000116907955036401	0.000321433751104403	yes	0.00701002608907104	pos	yes
liver	Labelled in injury	Cre -ve	MT_AAGTCGTAACAAGGTAAGCATACTGGAAAGTGTGCTTGGAATAATA	0.0240336595	0.000491148694291754	23.8333333333333	29	3.2865683693615e-05	0.000105385429072977	yes	0.0235425108057082	pos	yes
liver	Labelled in injury	Cre -ve	NA_CGCGACCTCAGATCAGACGTGGCGACCCGCTGAATTTAAGC	0.00276751414947965	0.00122618680920766	37.8333333333333	31.2	0.64986513535546	0.718409356644832	no	0.00154132734027199	pos	no
liver	Labelled in injury	Cre -ve	NA_CTGACCTATGAATTGACAGCCTTA	0.00772365241399302	0.0111556683947686	33	51.8	0.545805645248205	0.623148507982929	no	-0.00343201598077558	neg	no
liver	Labelled in injury	Cre -ve	NA_TCTTGATCCGGCAAACAAACCACC	0.00051231921076752	0.000263242002498764	26.8333333333333	35	0.496069775445434	0.574610395033701	no	0.000249077208268756	pos	no
liver	Labelled in injury	Cre -ve	11_ACAGTGATGACCACAACATGCCATCTGAGTTGCTTTGCTGAAATCCAGAGGCTGTTTCTGAGC	0.00325241883333333	0.000518956542810368	23	22.6	0.000150687486175342	0.000402149203147191	yes	0.00273346229052296	pos	yes
liver	Labelled in injury	Cre -ve	11_AGCAATGATGACCCCAACATGCCATCTGAGTGGCTTTGCTGAAATCCAGAGGCTGTTTCTGAGC	0.000998233249638522	0.000171576812780744	26	24.2	0.00242783305396889	0.00506660897983999	yes	0.000826656436857778	pos	yes
liver	Labelled in injury	Cre -ve	11_CGGCGATGATGACACTCCATA	0.00251535833333333	0.0009573829127552	39.3333333333333	54.2	0.476604490283915	0.556621574432499	no	0.00155797542057813	pos	no
liver	Labelled in injury	Cre -ve	11_TAGCAGCACAGAAATATTGGC	0.000712250666666667	7.8125e-05	29.5	25.2	0.921966798534776	0.948032095746987	no	0.000634125666666667	pos	no
liver	Labelled in injury	Cre -ve	11_TGAGAACTGAATTCCATGGGTTA	0.00080564824431294	0.000761502707320512	30.6666666666667	26.8	0.95808203930519	0.977274387848964	no	4.41455369924281e-05	pos	no
liver	Labelled in injury	Cre -ve	11_TGCAATGATGATGAAACTAGAAAAAAAGGAAGTGCCGTCCGATGCGACAACTGACGACATCCCTAGTTAGCTGACT	0.00607713266666666	0.000933691532881714	28.8333333333333	25.2	2.20793041446943e-06	1.06465735515893e-05	yes	0.00514344113378495	pos	yes
liver	Labelled in injury	Cre -ve	13_GCTGCGATCTATTGAAAGTCAGCCCTCGACACAAGGGTTTGA	0.00186761607738273	0.000275028287608068	21.8333333333333	26.4	0.273617316209629	0.355786357032541	no	0.00159258778977466	pos	no
liver	Labelled in injury	Cre -ve	14_CCAGGCGGCCCGGGTTCGACTCCCGGTGTGGGAACCA	0.00922977133333333	0.00054936802054291	24.8333333333333	17.2	1.56986321326138e-05	5.77582621526514e-05	yes	0.00868040331279042	pos	yes
liver	Labelled in injury	Cre -ve	19_CACCCTGATGAACTGAATACCGCCCCAGTCTGATAGCTGTGGANAAAGGTATTTTCTGAGT	0.00538973233333333	0.00110566543277599	24	25.4	1.1616775872298e-05	4.56424558192448e-05	yes	0.00428406690055734	pos	yes
liver	Labelled in injury	Cre -ve	3_TGAGGTAGTAGTTTGTGCTGTTAA	0.00056939489402618	0.000194374165436782	34.5	26.2	0.247702105099976	0.32812151903462	no	0.000375020728589398	pos	no
liver	Labelled in injury	Cre -ve	4_AAACAGTGATGTAGTGACGTCCAAGCACATAGCTGATGATTCCATGTAGAGTTTAACTGCTGAGT	0.0060173485	0.000616803922509062	26.3333333333333	17.6	0.00214092326667388	0.00456515128722923	yes	0.00540054457749094	pos	yes
liver	Labelled in injury	Cre -ve	5_TGGGGGGCCCAAGTCCTTCTGATCGAGGCCC	0.00049834276721175	0.000726841569689972	23.6666666666667	23.4	0.466585698969313	0.547936895560826	no	-0.000228498802478222	neg	no
liver	Labelled in injury	Cre -ve	5_TTCGATCCCCGGCATCTCCACCA	0.0158746341666667	0.0051744534	24	32.8	0.0073437971081322	0.0140159725916826	yes	0.0107001807666667	pos	yes
liver	Labelled in injury	Cre -ve	6_TCAGTGCACTACAGAACTTTGTAA	0.00046759278919166	4.6082949308754e-05	26	38	0.00476393932926491	0.00947577307211599	yes	0.000421509839882906	pos	yes
liver	Labelled in injury	Cre -ve	8_CTGGAGGATGAAGTAAGGAGTGATCCATCGGCTAAGTGTTTTCCCACTGTGCTGACACTCACATTGCTGACAG	0.00328156116666666	0.000357600151730152	25.6666666666667	23.4	2.10858678252474e-07	1.504493609702e-06	yes	0.00292396101493651	pos	yes
liver	Labelled in injury	Cre -ve	9_TCGCTGCGATCTATTGAAAGTCAGCNCTCGACACAAGGGTTTGT	0.000864485680758147	0.000774638040416444	30.6666666666667	31.4	0.633943791233506	0.705428711748473	no	8.98476403417027e-05	pos	no
liver	Labelled in injury	Cre -ve	NA_AGCGCACGGGGTCGGCGGCGATGTCGGC	0.000573286166666667	0.000634549033173842	20.3333333333333	32	0.851481522401223	0.889931016434118	no	-6.12628665071753e-05	neg	no
liver	Labelled in injury	Cre -ve	NA_CGACTCTTAGCGGTGGATCACTCGGCTCG	0.00197656898313476	0.00168826332846241	41	32.4	0.61061357839392	0.682450469969675	no	0.00028830565467235	pos	no
liver	Labelled in injury	Cre -ve	NA_CGATACGACTCTTAGCGGTG	0.00174188287791495	0.000690120061121156	29.8333333333333	31.6	0.10528845612134	0.155309622992429	no	0.00105176281679379	pos	no
liver	Labelled in injury	Cre -ve	NA_GAGGACCGGAGTGGACGCATC	0.000209380166666667	0.000491589795461948	33.6666666666667	49.6	0.203306288874853	0.2753286231252	no	-0.000282209628795281	neg	no
liver	Labelled in injury	Cre -ve	1_ATCACATCCTGGGGCTGAAGT	0.00111820725324675	0.000243777352297592	23.1666666666667	28.8	0.42915498442459	0.513783958924833	no	0.000874429900949158	pos	no
liver	Labelled in injury	Cre -ve	11_AAGCTCGGTCTGAGGCCCCTCAGT	0.0132912291666667	0.0050387966	24.5	23.6	0.00900210451082209	0.0167784466211955	yes	0.00825243256666666	pos	yes
liver	Labelled in injury	Cre -ve	11_CCTCGGCCGATCGAAAGGGAGTCGGGTTCAGATCCCCGAATCCGGAGTG	0.000678043497929167	0.000999142067111788	27.8333333333333	36.4	0.583439518700636	0.65860114140241	no	-0.000321098569182621	neg	no
liver	Labelled in injury	Cre -ve	11_CGGCGATGATGACACTCCA	0.00582481641586289	0.00348699791951354	48.1666666666667	31.8	0.590212878321128	0.664315644653223	no	0.00233781849634935	pos	no
liver	Labelled in injury	Cre -ve	11_GGTGGGTGCATATGTTTT	0.0250028525	0.000176366843033508	23.6666666666667	26.8	0.00130420135073492	0.00292297239346049	yes	0.0248264856569665	pos	yes
liver	Labelled in injury	Cre -ve	16_TGAAATGATGGCAAATCATCTTTCGGGACTGATCTGAAATGAAGAGAATACTCTTGCTGATC	0.000979470120129698	0.000327905727815616	23.3333333333333	25.6	0.00637808668970619	0.0123581497047123	yes	0.000651564392314082	pos	yes
liver	Labelled in injury	Cre -ve	18_TTGGAGTGTGACAATGGTGTTTG	0.0178123866666667	0.00055454696354016	27.6666666666667	27.4	1.55687678024235e-06	8.05652089938417e-06	yes	0.0172578397031265	pos	yes
liver	Labelled in injury	Cre -ve	19_CTTAATGATGAACAATGTAAATGACAAGCATATGGCTGAGTTGNAATGATGTCATCTTACTACTGAAA	0.00340839416666666	0.000536123205242574	20.8333333333333	20.6	1.63344689903233e-05	5.97522385766712e-05	yes	0.00287227096142409	pos	yes
liver	Labelled in injury	Cre -ve	7_TCTACAGTGCACGTGTCTCCA	0.00143188755121264	0.000597371446483558	29.3333333333333	34	0.0478492309629766	0.0770064108923758	no	0.000834516104729082	pos	no
liver	Labelled in injury	Cre -ve	9_CTCGCTGCGATCTATTGAAGGTCAGCCCTCGACACAAGGGTTTGT	0.00101606988204805	0.000614978934173002	31.1666666666667	41	0.0443586615039395	0.0716606295615673	no	0.000401090947875048	pos	no
liver	Labelled in injury	Cre -ve	9_TTCAAGTAATTCAGGATAGGTAT	0.00636192239921722	0.0065401514	29.1666666666667	29.6	0.425033976661807	0.509960652488671	no	-0.00017822900078278	neg	no
liver	Labelled in injury	Cre -ve	MU069435.1_ACGCTGCGATCTATTGAAAGTCAGCCCTCGACACAAGGGTTTGT	0.00068612753807804	0.000845071571199206	31	38	0.915536000809885	0.942942822840602	no	-0.000158944033121166	neg	no
liver	Labelled in injury	Cre -ve	MU069435.1_GCTCCCTCGCTGCGATCTATTGAAAGTCAGCCCTCGACACAAGGGTTTGT	0.00565476666666666	0.00103457157926937	30.5	34.4	9.25564765886656e-06	3.76615802380294e-05	yes	0.00462019508739729	pos	yes
liver	Labelled in injury	Cre -ve	Mus musculus predicted gene, 31314 (Gm31314)	0.008037225	0.005045045	19.3333333333333	34.6	0.972806400855858	0.987545891777917	no	0.00299218	pos	no
liver	Labelled in injury	Cre -ve	1_TCGCTGCGATCTATTGAAAGTCAGCCCTCGACACAA	0.000482516056602052	0.000131596217213198	22.6666666666667	23.6	0.113636355182228	0.166466145163378	no	0.000350919839388854	pos	no
liver	Labelled in injury	Cre -ve	1_TGCTATGATGAAGGCTATGTTGGTAGGGACAACTGAGC	0.000306798130305362	0.000511888656497326	28	27.4	0.397198615737602	0.481097847606058	no	-0.000205090526191964	neg	no
liver	Labelled in injury	Cre -ve	10_TGTACATGATGAAAACAGTCTCCCTCTTCTGAAT	0.0224828031666667	0.000677571068528276	27	22.8	0.00250411117190748	0.00520871490496441	yes	0.0218052320981384	pos	yes
liver	Labelled in injury	Cre -ve	10_TTCATGGGTGAGAAACAGCTAGTCTGACA	0.00368992657480769	0.000421885864435742	30.5	32.2	0.0503212793771016	0.0804761163907667	no	0.00326804071037195	pos	no
liver	Labelled in injury	Cre -ve	11_CTGTGATGAGATGACTAAGTAGGAAGTGCCGTCAGAGTCGATAACTGACGATAACTGCTCCTGGCTGACT	0.00870818183333333	0.0014536622005646	22.6666666666667	18.4	0.000227852757149234	0.000593162699081747	yes	0.00725451963276873	pos	yes
liver	Labelled in injury	Cre -ve	12_TAATGGTTCGTTTGTAAAAAAAAAAA	0.00335403534693877	0.00105604050228595	33	39	0.248583068955784	0.328946202474753	no	0.00229799484465282	pos	no
liver	Labelled in injury	Cre -ve	14_AAGCAGTGATGACAGATTGGATCTGACTTAACTGCTGTGCTGAGTTTGTTCAATCCAACCCTGAGC	0.00101431137246921	0.000467947975830102	22.1666666666667	22.4	0.0812481158902462	0.122546032616449	no	0.000546363396639108	pos	no
liver	Labelled in injury	Cre -ve	16_AACCCGTAGATCCGATCTTGTGT	0.00546139020604141	0.00380205869642117	48.8333333333333	51.8	0.46202100491896	0.54370069654449	no	0.00165933150962024	pos	no
liver	Labelled in injury	Cre -ve	16_GCCCTCTTTCCGTGTGGATTTAAGAATTTTTT	0.0134142774796748	0.000447849847750162	38.3333333333333	31.6	0.0109075255718531	0.0199501150186336	yes	0.0129664276319246	pos	yes
liver	Labelled in injury	Cre -ve	17_AGCCCGTGATGAATTAATTTCTGACACCTCGTATGAAA	0.00249313975283503	0.000667664837402102	28.3333333333333	40.4	0.124132339576392	0.179364890216512	no	0.00182547491543293	pos	no
liver	Labelled in injury	Cre -ve	18_TGGAGTGTGACAGTGGTGTTTGT	0.007410136	0.00145250575015015	28.3333333333333	24.2	6.09205586032628e-05	0.000181620307030336	yes	0.00595763024984985	pos	yes
liver	Labelled in injury	Cre -ve	19_CTTAATGATGAACAATGTAAATGACAAGCATATGGCTGAGTTGCAATGATGT	0.00536996616666666	0.000991648003913346	21	21.8	0.000584924068624125	0.00139439763924814	yes	0.00437831816275331	pos	yes
liver	Labelled in injury	Cre -ve	3_TAATGGTTCGTTTGTAAAA	0.00514212670435806	0.000568999497906602	36	33.2	0.0433084448621264	0.0705008315978093	no	0.00457312720645146	pos	no
liver	Labelled in injury	Cre -ve	6_TCAGTGCACTACAGAACTTTGTCA	0.000820540263853282	0.00057786122326561	35.1666666666667	68	0.374433841161457	0.457881152544222	no	0.000242679040587672	pos	no
liver	Labelled in injury	Cre -ve	9_CTCGCTGCGATCTATTGAAAGTCANCCCTCGACACAAGNGTTTGT	0.00103602943438948	0.000620052738877564	25	35.2	0.0824621693891428	0.12422999009749	no	0.000415976695511916	pos	no
liver	Labelled in injury	Cre -ve	9_GTGGAACCTGGCGCTAAACCATTCGTAGACGACCTGCTTC	0.000295811009056675	0.000780173236779032	26.1666666666667	31	0.259914835915157	0.340402866378595	no	-0.000484362227722357	neg	no
liver	Labelled in injury	Cre -ve	9_TCGCTGTGATCTATTGAAAGTCAGCCCTCGACACAAGGGTTTGT	0.000395532912970092	0.000365724399116262	27	36.6	0.705923609235711	0.762852932561172	no	2.98085138538297e-05	pos	no
liver	Labelled in injury	Cre -ve	MU069435.1_GCGATCTATTGAAAGTCAGCCCTCGACACAAGGGTTTGT	0.00409733916666666	0.000398691078481012	22.6666666666667	25.8	0.0155417501111582	0.0276321897926039	yes	0.00369864808818565	pos	yes
liver	Labelled in injury	Cre -ve	NA_GACTCTTAGCGGTGGATCACTCGGCTC	0.00186193974640967	0.00104716692380952	32.3333333333333	27.4	0.329158575864778	0.411205953950797	no	0.00081477282260015	pos	no
liver	Labelled in injury	Cre -ve	NA_TCAATCAACGACCGACCGTATCA	0.000113704246768762	0.000625863076738608	30.5	51.8	0.165970473194322	0.231293085776375	no	-0.000512158829969846	neg	no
liver	Labelled in injury	Cre -ve	>ENSMUST00000219305.2|ENSMUSG00000035852.12|OTTMUSG00000064917.1|OTTMUST00000158088.1|Misp-205|Misp|2569|UTR5:1-233|CDS:234-2180|UTR3:2181-2569|	0.00029274	0.0006544848	18.1666666666667	21	0.4549435877462	0.537970300251708	no	-0.0003617448	neg	no
liver	Labelled in injury	Cre -ve	1_GTGGACAGAAGGGATTTCTGAAAAACACTTTTCTGAGGC	0.00334845014245014	0.000770551853923236	20.6666666666667	22.8	0.242084715149628	0.321349157857639	no	0.0025778982885269	pos	no
liver	Labelled in injury	Cre -ve	1_TACCATGATGATAACATAGTTCAGCAGACTTAACTCTGATGAACAATCATGTCTTTCGCTCCTATCTGAT	0.00133526393228385	0.000608904118385322	23.6666666666667	24.8	0.0316711665127866	0.0531190974582047	no	0.000726359813898528	pos	no
liver	Labelled in injury	Cre -ve	1_TGCTATGATGAAGGCTATGTTGGTNGGGACAACTGAGCTTGTTGATGAATACCAACGATTCTGATG	0.00421979583333333	0.000799353039584648	19.3333333333333	18.6	1.87066083104829e-05	6.68918887057438e-05	yes	0.00342044279374868	pos	yes
liver	Labelled in injury	Cre -ve	11_TGCTTTGCTGAAATCCAGAGGCTGTTTCTGAGC	0.00108662464064766	0.000360972293765622	25	31.6	0.428403710133185	0.513519701506162	no	0.000725652346882038	pos	no
liver	Labelled in injury	Cre -ve	17_GATCGATGTGGTGCTCCGGAGTTCTCTTCGGGCCAGGGCCTAAGCCG	0.0276263336666667	0.000486527495003414	26.3333333333333	29	0.000129063012246807	0.000349662869793024	yes	0.0271398061716632	pos	yes
liver	Labelled in injury	Cre -ve	18_TGGAGTGTGACAATGATGTTTGT	0.00885924033333333	0.000852733122998986	24.1666666666667	26.4	2.29605534809001e-05	7.82396465302834e-05	yes	0.00800650721033434	pos	yes
liver	Labelled in injury	Cre -ve	18_TGGAGTGTGACAATGGTGTTAGT	0.00700252616666666	0.00096535030165022	20.6666666666667	20.4	0.000527362784531206	0.00127629814583312	yes	0.00603717586501644	pos	yes
liver	Labelled in injury	Cre -ve	19_CTGACCTATGAATTGACAGCCTA	0.00433768928727901	0.00211177223958691	22.6666666666667	37.2	0.336296937772798	0.418094945118546	no	0.0022259170476921	pos	no
liver	Labelled in injury	Cre -ve	8_ACCACAGGGTAGAACCACGGAC	0.011031374	0.0013585274	23	26.4	0.127578399075996	0.183303952622735	no	0.0096728466	pos	no
liver	Labelled in injury	Cre -ve	8_TTCTGGGTCGGGGTTTCGTACGTAGCAGAGCAGCTCC	0.000700903722921913	0.000548394974376716	20.3333333333333	32.8	0.738617298665795	0.794457824781172	no	0.000152508748545197	pos	no
liver	Labelled in injury	Cre -ve	9_AACCATTCGTAGACGACCTGCTT	0.000388594715258258	0.000347008533333332	21.3333333333333	26.4	0.65012378543193	0.718409356644832	no	4.15861819249264e-05	pos	no
liver	Labelled in injury	Cre -ve	9_TCGCTGCGATCTATTGAAAGTCAGCCCTCGACACAGGGGTTTGT	0.000703229166318032	0.000407288007285416	35.6666666666667	33.8	0.208193806902055	0.280752877316013	no	0.000295941159032616	pos	no
liver	Labelled in injury	Cre -ve	MU069435.1_TCGCTGCGATCTATTGAAAGACAGCCCTCGACACAAGGGTTTGT	0.000838720250394798	0.00063922952603597	19	21.8	0.662106581317167	0.72785982557578	no	0.000199490724358828	pos	no
liver	Labelled in injury	Cre -ve	NA_AATGGTTCGTTTGTAAAAAAAAAAA	0.00643037260558929	0.000584252336630548	31.6666666666667	35.2	0.0123790789568312	0.0224481018690116	yes	0.00584612026895874	pos	yes
liver	Labelled in injury	Cre -ve	NA_ATTCTTGAAGACGAAAGGGCCT	0.00077997369331975	0.00046969458781362	17.6666666666667	24.6	0.689777494953305	0.750501496645775	no	0.00031027910550613	pos	no
liver	Labelled in injury	Cre -ve	NA_GAATTCATCTCCGGGGGTAGAGC	0.000558536325968252	5.6258790436004e-05	26.1666666666667	44	0.0452603236981272	0.0730245780325932	no	0.000502277535532248	pos	no
liver	Labelled in injury	Cre -ve	NA_GACTCTTAGCGGTGGATCACTCGGCTCGTGCGTCGATGAAG	0.0295659368333333	0.00099588297489978	27.1666666666667	26.4	7.09762076913557e-06	2.97212869707552e-05	yes	0.0285700538584336	pos	yes
liver	Labelled in injury	Cre -ve	NA_GACTCTTAGCGGTGGATCACTCGGCTCGTGCGTCGATGAAGAACG	0.0352423495	0.000601862772341654	34.1666666666667	36	1.28260992806845e-05	4.91744222174367e-05	yes	0.0346404867276583	pos	yes
liver	Labelled in injury	Cre -ve	NA_GACTCTTAGCGGTGGATCACTCGGCTCGTGCGTCGATGAAGAACGCAGCT	0.0114762448333333	0.000714751485953148	23.5	20.4	0.000465674729240464	0.00113781944399829	yes	0.0107614933473802	pos	yes
liver	Labelled in injury	Cre -ve	11_CCCATAAAGTAGAAAGCACT	9.5638646112425e-05	0.00289709549477742	37	25	0.476083685747908	0.556523904460135	no	-0.002801456848665	neg	no
liver	Labelled in injury	Cre -ve	11_CCGGGTGATGCGAATCGTAATCTGAGC	0.000930891554611312	0.0002701242	22.8333333333333	35	0.0776289228064163	0.117644784205438	no	0.000660767354611312	pos	no
liver	Labelled in injury	Cre -ve	15_GAAATTTCGGTTGGGAAAA	0.0103051266666667	0.000517547244400396	39.3333333333333	46.2	0.00691789850692598	0.0132827825027402	yes	0.00978757942226626	pos	yes
liver	Labelled in injury	Cre -ve	16_GTGAAATGATGGCAAATCATCTTTCGGGACTGACCTGAAATGANGAGAATACTCTTGCTGATC	0.00654299483333333	0.00095345938724489	22.1666666666667	17.6	1.5126992294808e-05	5.59786662537516e-05	yes	0.00558953544608844	pos	yes
liver	Labelled in injury	Cre -ve	16_GTGAAATGATGGCAAATCATCTTTNGGGACTGACCTGAAATGAAGAGAATACTCTTGCTGATC	0.00534738566666666	0.00032908898559489	22.1666666666667	17.6	2.97603045559511e-08	3.00673553172426e-07	yes	0.00501829668107177	pos	yes
liver	Labelled in injury	Cre -ve	16_TGAAATGATGGCAAATCATCTTTCGGGACTGACCTGAAATGAAGAGAATACTCTTGCTGATA	0.000884647122567163	0.00053874147860106	19.8333333333333	21.6	0.276213446980329	0.358064885953115	no	0.000345905643966103	pos	no
liver	Labelled in injury	Cre -ve	18_TGGAGTGTGACAATAGTGTTTGT	0.00402184766666666	0.000834178636127024	20.1666666666667	22.6	2.15975472503808e-05	7.51193378408053e-05	yes	0.00318766903053964	pos	yes
liver	Labelled in injury	Cre -ve	19_TGGTGTCGATGGTAGAACA	0.000603319357487922	0.000562597963496144	22.5	33.6	0.670316902742772	0.734981410156373	no	4.07213939917776e-05	pos	no
liver	Labelled in injury	Cre -ve	2_AGGTCCCTGGTAGCTCA	0.0272635871666667	0.00200555286508702	32.1666666666667	26.6	0.000599426290329643	0.0014236374395329	yes	0.0252580343015796	pos	yes
liver	Labelled in injury	Cre -ve	6_TCAGTGCACTACAGAACTTTGTTT	0.00136320309557258	0.00470049351111111	25	32.4	0.490327276544444	0.570238826486946	no	-0.00333729041553853	neg	no
liver	Labelled in injury	Cre -ve	9_GTCTATGATGATCCTATCCCGAACCTGAATTCCTGTTGAAAGACCATACTTACGGATCTGGCTTCTGAGA	0.000398439841390857	0.000519247802579542	23.6666666666667	29.4	0.458252251746763	0.540644222867127	no	-0.000120807961188685	neg	no
liver	Labelled in injury	Cre -ve	MU069435.1_CTCGCTGCGATCTNTTGAAAGTCAGCCCTCGACACAAGGGTTTGT	0.00106344155070035	0.00038656975375402	23	32.4	0.0132090326386145	0.0238174200410145	yes	0.00067687179694633	pos	yes
liver	Labelled in injury	Cre -ve	Mus musculus (house mouse) mmu-miR-152-3p	0.00428554333333333	0.000553189821434184	39.5	39	0.0220543226232977	0.0381974866659291	yes	0.00373235351189915	pos	yes
liver	Labelled in injury	Cre -ve	Mus musculus (house mouse) mmu-miR-322-3p	0.000843461640290142	0.0003205128	42.1666666666667	31.8	0.534675906973588	0.612639450564696	no	0.000522948840290142	pos	no
liver	Labelled in injury	Cre -ve	NA_CAATTTAACTGTGATAAACTACCG	0.000288921209918297	0.000276758777962092	22.1666666666667	37	0.955889871479514	0.975820213627444	no	1.21624319562047e-05	pos	no
liver	Labelled in injury	Cre -ve	NA_GACTCTTAGCGGTGGATCACTCGGCT	0.000871640447889448	0.00127101927580174	25.6666666666667	16	0.437351620981602	0.520325807018299	no	-0.000399378827912292	neg	no
liver	Labelled in injury	Cre -ve	NA_GACTCTTAGCGGTGGATCACTCGGCTCGTGCGTCGATGAAGAACGC	0.0196563021666667	0.00075730037244263	26.1666666666667	26.4	8.39701352071582e-05	0.00023809556097786	yes	0.018899001794224	pos	yes
liver	Labelled in injury	Cre -ve	NA_GATATAGTTCCTCCTTTCAGCA	0.00051992786828774	0.000971524119847774	20.3333333333333	31.6	0.340965806902205	0.422227113021894	no	-0.000451596251560034	neg	no
liver	Labelled in injury	Cre -ve	NA_TGGAGTGTGACAATGGTGTTTGAAAA	0.0064431955	0.000392137178980526	35	57.2	0.000124364040059404	0.000339732667372577	yes	0.00605105832101947	pos	yes
liver	Labelled in injury	Cre -ve	NA_TGTCGACTTGGAGGTTGTGCCC	8.17095887620733e-05	0.00034519723239071	28.6666666666667	36.6	0.17713449103399	0.245100225093771	no	-0.000263487643628637	neg	no
liver	Labelled in injury	Cre -ve	1_CACAAGTGATGAGTGACAAAGGGACTTAATACTGAACCATGGGGTTGAAATGAAATATGCTGATGTG	0.01580017	0.000695892192314116	28.3333333333333	14.8	2.55978722332713e-08	2.71550761274619e-07	yes	0.0151042778076859	pos	yes
liver	Labelled in injury	Cre -ve	1_GTGGACAGAAGGGATTTCTGAAAAACACTTTTCTGAGG	0.000564609516730942	0.000182217512755174	28	32	0.983168333925584	0.994365644516162	no	0.000382392003975768	pos	no
liver	Labelled in injury	Cre -ve	10_TTCAAGTAATCCAGGATAGGCTAA	0.00355204341077801	6.7069081153588e-05	31.6666666666667	33.8	0.00227038051430356	0.0048169906578474	yes	0.00348497432962442	pos	yes
liver	Labelled in injury	Cre -ve	11_GCCGTCCGATGCGACAACTGACGACATCCCTAGTTAGCTGACT	0.00160103228249708	0.000485894142422406	18.6666666666667	21.6	0.193876842493827	0.26538195752112	no	0.00111513814007467	pos	no
liver	Labelled in injury	Cre -ve	13_TCGCTGCGATCTATTGAAAGTCAGCCCTCGACACAAGGGTTT	0.000896126402560655	0.000170918680066914	24	28.8	0.0065907723428912	0.0127122018068189	yes	0.000725207722493741	pos	yes
liver	Labelled in injury	Cre -ve	18_GGAGTGTGACAATGGTGTTTGAA	0.00563442209523809	0.000303572343413966	20.6666666666667	35.4	0.0835018847506008	0.125499290776287	no	0.00533084975182412	pos	no
liver	Labelled in injury	Cre -ve	18_TGGAGTGTGACAAGGGTGTTTGT	0.0057434945	0.000825194574552244	19.6666666666667	20	2.7645396710451e-06	1.2797305459056e-05	yes	0.00491829992544776	pos	yes
liver	Labelled in injury	Cre -ve	19_CTTAATGATGAACAATGTAAATGANAAGCATATGGCTGAGTTGCAATGATGTCATCTTACTACTGAAA	0.00361437833333333	0.000680505084710974	23.3333333333333	20.8	0.000143555538588508	0.00038554050764382	yes	0.00293387324862236	pos	yes
liver	Labelled in injury	Cre -ve	19_TGACCTATGAATTGACAGCCAAT	0.00253404930528783	0.0037191928	31.1666666666667	36.6	0.872252841545288	0.90940038270856	no	-0.00118514349471217	neg	no
liver	Labelled in injury	Cre -ve	6_TCAGTGCACTACAGAACTTT	0.00030406167908017	0.00017343158232472	22.8333333333333	27.2	0.45514062322945	0.537970300251708	no	0.00013063009675545	pos	no
liver	Labelled in injury	Cre -ve	8_TACCACAGGGTAGAACCACGGA	0.00697092966666666	0.000652795092810456	36.5	41.8	0.000748635806592143	0.00175186283417609	yes	0.0063181345738562	pos	yes
liver	Labelled in injury	Cre -ve	9_TCACAGTGAACCGGTCTCTTT	0.0100022633333333	0.00140510775327522	30	21.4	8.39787171084518e-05	0.00023809556097786	yes	0.00859715558005811	pos	yes
liver	Labelled in injury	Cre -ve	MT_TGAATCTGACAACAGGAAATAAACCTCCTTATTCACCCCCA	0.00138280113405318	0.00037566529841667	36.5	69.8	0.0670342957317181	0.103561478721453	no	0.00100713583563651	pos	no
liver	Labelled in injury	Cre -ve	MU069435.1_GAGCCTCGGTTGGCCCCGGATAGCCGGGTCCCCGTC	0.000965974334928923	7.9176563737132e-05	20	24.6	0.0334658030825582	0.0554713116199174	no	0.000886797771191791	pos	no
liver	Labelled in injury	Cre -ve	Mus musculus RIKEN cDNA 1500026H17 gene (1500026H17Rik)	0.0046426985	0	23	28.4	0.021575899620805	0.037419782312377	yes	0.0046426985	pos	yes
liver	Labelled in injury	Cre -ve	NA_ACACAGCACTGTGCAAACACGAAA	0.0008169935	0.0009586964	24.3333333333333	31	0.50689916098819	0.583966182749291	no	-0.0001417029	neg	no
liver	Labelled in injury	Cre -ve	NA_GACTCTTAGCGGTGGATCACTCGGCTCGTGCGTCGATGAA	0.021163388	0.00197146143757718	27.1666666666667	23.6	7.55787071599855e-05	0.000218662941396958	yes	0.0191919265624228	pos	yes
liver	Labelled in injury	Cre -ve	NA_GACTCTTAGCGGTGGATCACTCGGCTCGTGCGTCGATGAAGAACGCAGC	0.0261074876666667	0.000476352351936204	20.8333333333333	19.2	9.04896256492719e-07	5.11970193117881e-06	yes	0.0256311353147305	pos	yes
liver	Labelled in injury	Cre -ve	NA_TGGAGTGTGACAATGGTGTTTGAAG	0.00306113392495266	0.000506946288088488	24.3333333333333	39.6	0.0224553797923214	0.0387469263789023	yes	0.00255418763686417	pos	yes
liver	Labelled in injury	Cre -ve	NA_TGGTGGTGTCGATGGTAGAACA	0.00317758247867217	0.00021082552894751	20.5	29.2	0.0441620780093174	0.0714337043276506	no	0.00296675694972466	pos	no
liver	Labelled in injury	Cre -ve	10_ATCCTGTTCGTGACGCCA	0.0053058085	0.000476676631669534	31.6666666666667	28.4	0.00218185871209915	0.00464465909782979	yes	0.00482913186833047	pos	yes
liver	Labelled in injury	Cre -ve	13_TCACATTGCCAGGGATTACCA	0.000459713037735848	0.00021310784468679	24.8333333333333	35	0.702577887615028	0.760528614739737	no	0.000246605193049058	pos	no
liver	Labelled in injury	Cre -ve	17_GATCGATGTGGTGCTCCGGAGTTCTCTTCGGGCCAGGGCCTAAGCCGC	0.0332470736666667	0.00104312461024806	26.3333333333333	30.6	0.000100804119294896	0.000280795719611384	yes	0.0322039490564186	pos	yes
liver	Labelled in injury	Cre -ve	18_CTGCAGTGATGACTATCTTAGGACACCTTTGGATTTACCGTGAAAAGAAGTAACCTCTGAGC	0.00115815058232768	0.000559004723239312	19.5	20.8	0.0544535151362398	0.0863260991413686	no	0.000599145859088368	pos	no
liver	Labelled in injury	Cre -ve	18_TGGAATGTGACAATGGTGTTTGT	0.00759291233333333	0.0014596340835971	17.8333333333333	18.4	0.0068361912079099	0.0131656148376238	yes	0.00613327824973623	pos	yes
liver	Labelled in injury	Cre -ve	18_TGGAGTGTGACAATGGTATTTGT	0.00774265933333333	0.00155878309079604	21.5	23	0.00160733816638309	0.00354003717267418	yes	0.00618387624253729	pos	yes
liver	Labelled in injury	Cre -ve	5_CGTGGGGGGCCCAAGTCCTTCTGATCGAGGCCC	0.000447601992928173	0.000204176447574332	23.8333333333333	20	0.256747356080331	0.33729554622318	no	0.000243425545353841	pos	no
liver	Labelled in injury	Cre -ve	9_GTACTGTGTTGGCTAGTTCCTTCCTTGGATGTCTGAGCGAA	0.00649173816666666	0.000907531354426566	20.8333333333333	21.8	1.26442867652856e-05	4.87762940976016e-05	yes	0.00558420681224009	pos	yes
liver	Labelled in injury	Cre -ve	MU069435.1_CTCGCTGCGATCTATTGAAAGTCGGCCCTCGACACAAGGGTTTGT	0.0012436315	0.00048012762409383	20	27.2	0.00950491301510248	0.0176381257554307	yes	0.00076350387590617	pos	yes
liver	Labelled in injury	Cre -ve	Mus musculus (house mouse) mmu-miR-145a-3p	0.000896883761781137	0.00135434845261576	32.1666666666667	18.6	0.813967983141357	0.856348134329709	no	-0.000457464690834623	neg	no
liver	Labelled in injury	Cre -ve	Mus musculus coatomer protein complex, subunit gamma 2, opposite strand 2 (Copg2os2)	0.00266955683333333	0.0004807692	14.8333333333333	25.2	0.0223950087436712	0.0387348452862683	yes	0.00218878763333333	pos	yes
liver	Labelled in injury	Cre -ve	NA_GAAATTTCGGTTGGGACA	0.0115503751666667	0.000517199280951674	46.3333333333333	42.2	0.0159031279357175	0.0281176136974562	yes	0.011033175885715	pos	yes
liver	Labelled in injury	Cre -ve	NA_GAACTCGGGTGAAGGAACTAGG	0.000759415961838348	0.00122331124255646	27.8333333333333	38.4	0.299513869067728	0.380026952779024	no	-0.000463895280718112	neg	no
liver	Labelled in injury	Cre -ve	NA_TGGAGTGTGACAATGGTGTTAAA	0.0003535043806157	0.000812952607523858	19.3333333333333	21.8	0.305022043570785	0.385977198275954	no	-0.000459448226908158	neg	no
liver	Labelled in injury	Cre -ve	1_TCGCTGCGATCTATTGAAAGTCAGCCCTCGACACAAG	0.000438390833333333	8.5910652920962e-05	21.6666666666667	23	0.393910456995969	0.477569535005589	no	0.000352480180412371	pos	no
liver	Labelled in injury	Cre -ve	11_ATAACTGACGATAACTGCTCCTGGCTGACT	0.00542564928287841	0.000784455307022644	23.8333333333333	34.8	0.96973328919943	0.985712159820743	no	0.00464119397585577	pos	no
liver	Labelled in injury	Cre -ve	11_GCATATGATGGAAAAAATCTGAAGTCTCCTGAGACCTGTGATGTCTTCAAAGGAACCACTGAT	0.000859141966762632	0.000939226954085202	23	21.2	0.74601129314728	0.798044013593687	no	-8.00849873225704e-05	neg	no
liver	Labelled in injury	Cre -ve	18_AACGCCATTATCACACTAAATT	0.0110329188333333	0.00127765543229305	39.6666666666667	46.2	0.000129097838808108	0.000349662869793024	yes	0.00975526340104028	pos	yes
liver	Labelled in injury	Cre -ve	18_TGGAGTGTGACAATGGTGTGTGT	0.0147478003333333	0.00225778685849802	16.6666666666667	16.6	2.44389922757568e-07	1.6857635987677e-06	yes	0.0124900134748353	pos	yes
liver	Labelled in injury	Cre -ve	18_TGGAGTGTGACGATGGTGTTTGT	0.008498045	0.00216073626260922	24.6666666666667	22.8	0.000365337456431725	0.000910126383635197	yes	0.00633730873739078	pos	yes
liver	Labelled in injury	Cre -ve	19_GTGGTGTGCTAGTTAATTTT	0.0147661436666667	0.000485732910969988	125.5	107.4	1.9815759294252e-05	7.00707266155079e-05	yes	0.0142804107556967	pos	yes
liver	Labelled in injury	Cre -ve	2_GCTGCGATCTANTGAAAGTCAGCCCTCGACACAAGGGTTTGT	0.000861126892366797	0.000559849444524292	19.1666666666667	19	0.270947942072554	0.352675593311207	no	0.000301277447842505	pos	no
liver	Labelled in injury	Cre -ve	6_TATGGCACTGGTAGAATTCACT	0.00722249741483883	0.00106705192019769	39	39.4	0.0146827775718433	0.0262885736272243	yes	0.00615544549464114	pos	yes
liver	Labelled in injury	Cre -ve	9_CCTCGCTGCGATCTATTGAAAGTCAGCCCTCGACACAAGGGTTTG	0.00258237373069168	0.0011492062117956	18.5	31.2	0.122316127084263	0.177509034254472	no	0.00143316751889608	pos	no
liver	Labelled in injury	Cre -ve	9_GCTGCGATCTATTGAAAGTCAGCCNTCGACACAAGGGTNTGT	0.00073460419803166	0.00049019330973811	23.8333333333333	25.8	0.298046447007901	0.378710339422628	no	0.00024441088829355	pos	no
liver	Labelled in injury	Cre -ve	MU069435.1_CGCTGCGATCTATTGAAAGTCAGCNCTCGACACAAGGGTTTGT	0.000636350764118348	0.00083997703757954	24.8333333333333	25.6	0.421701008335416	0.507396392827018	no	-0.000203626273461192	neg	no
liver	Labelled in injury	Cre -ve	MU069435.1_GCTGCGATCTATTNAAAGTCAGCCCTCGACACAAGGGTTTGT	0.000204388511985722	0.000195258295949718	20.6666666666667	22.8	0.882119173617779	0.914444387634717	no	9.13021603600366e-06	pos	no
liver	Labelled in injury	Cre -ve	Mus musculus (house mouse) mmu-miR-101b-3p	0.000344810045122912	0.000194251246050674	35.1666666666667	42.2	0.571696698293843	0.64805867936604	no	0.000150558799072238	pos	no
liver	Labelled in injury	Cre -ve	NA_ATTTAACTGTGATAAACTACCG	0.000266057250171497	0.000259841156370538	26.3333333333333	34.2	0.995632913834233	0.998771236651677	no	6.21609380095867e-06	pos	no
liver	Labelled in injury	Cre -ve	NA_CGACTCTTAGCGGTGGATCACT	0.00160965276043878	0.00122751811252653	20	22.6	0.888674709623459	0.919742199472084	no	0.00038213464791225	pos	no
liver	Labelled in injury	Cre -ve	NA_CGCACGGGGTCGGCGGCGATGTCGGCT	0.000121477162293488	0.00012853470437018	17	22	0.98251092946006	0.994365644516162	no	-7.05754207669168e-06	neg	no
liver	Labelled in injury	Cre -ve	11_ACCACGAGGACGAGACGTAGCG	0	0	28.6666666666667	40.6	1	1	no	0	zero	no
liver	Labelled in injury	Cre -ve	13_AGTCATGGTTAAGTGGGAAACG	0.0001230012300123	0.000341538375757574	17.3333333333333	25.8	0.424119170483016	0.509443357092696	no	-0.000218537145745274	neg	no
liver	Labelled in injury	Cre -ve	13_TCGTTTCCCGGCCAATGCACCA	0.000880652802348592	0.00013008008008008	47.6666666666667	46.6	0.103824104641907	0.153327245022213	no	0.000750572722268512	pos	no
liver	Labelled in injury	Cre -ve	18_TGAAGTGTGACAATGGTGTTTGT	0.00900055533333333	0.00100711706134585	23.3333333333333	17.4	0.0151899471289652	0.0270823567159282	yes	0.00799343827198748	pos	yes
liver	Labelled in injury	Cre -ve	19_CTTAATGATGAACAATGTAAATGACAAGCATATGGCTGAGTTGCAATGATGTCATCTTACTACTGAA	0.00169081473782234	0.00109773645566734	20.1666666666667	19	0.125242106812378	0.180354300873481	no	0.000593078282155	pos	no
liver	Labelled in injury	Cre -ve	2_TCGCTGCGATCTAATGAAAGTCAGCCCTCGACACAAGGGTTTGT	0.000714375772106992	0.000512300777142618	17.1666666666667	19.2	0.307756876157163	0.388279983496599	no	0.000202074994964374	pos	no
liver	Labelled in injury	Cre -ve	5_CGTGGGGGGCCCAAGTCCTTCTGATCGAGGCC	0.000802168021680217	0.000224591043175112	15	16.6	0.877444675460537	0.912571137141556	no	0.000577576978505105	pos	no
liver	Labelled in injury	Cre -ve	9_CGCTGCGATCTATTGAAAGTCAGCCCTCGACACAAGGGNTTGT	0.00128094172575566	0.000327955551678142	19.6666666666667	21.6	0.00653816110943751	0.0126298620520697	yes	0.000952986174077518	pos	yes
liver	Labelled in injury	Cre -ve	9_CTCGCTGCGATCTATTGAAAGTCAGCCCTCGGCACAAGGGTTTGT	0.000945397725224715	0.00099287975247933	22	28.2	0.984211085695494	0.994365644516162	no	-4.74820272546151e-05	neg	no
liver	Labelled in injury	Cre -ve	MU069435.1_GCTGCGATCTATTGAAGGTCAGCCCTCGACACAAGGGTTTGT	0.000676969812764838	0.000657752612819156	22.6666666666667	22.6	0.695988796959504	0.75532288024676	no	1.92171999456823e-05	pos	no
liver	Labelled in injury	Cre -ve	MU069435.1_TCGCTGCGATCTATTGAGAGTCAGCCCTCGACACAAGGGTTTGT	0.000847046316304238	0.000645857194865462	20.8333333333333	22.6	0.416439266246601	0.50153943796776	no	0.000201189121438776	pos	no
liver	Labelled in injury	Cre -ve	NA_AATGGTTCGTTTGTAAAAAAAAA	0.00817037433333333	0.00113902190024213	26.1666666666667	28	0.00227680720836176	0.00482258831321884	yes	0.0070313524330912	pos	yes
liver	Labelled in injury	Cre -ve	NA_GACTCTTAGCGGTGGATCA	0.00501118266666666	8.4745762711864e-05	16.5	20.6	0.00879139389692329	0.0164580065158579	yes	0.0049264369039548	pos	yes
liver	Labelled in injury	Cre -ve	>ENSMUST00000033020.14|ENSMUSG00000030760.15|OTTMUSG00000030994.3|OTTMUST00000076772.2|Acer3-201|Acer3|11340|UTR5:1-88|CDS:89-892|UTR3:893-11340|	0.00775862616666666	0.000330852	18.6666666666667	27.8	0.0140223252828898	0.0251768971581364	yes	0.00742777416666666	pos	yes
liver	Labelled in injury	Cre -ve	>ENSMUST00000129463.2|ENSMUSG00000018334.19|OTTMUSG00000000155.6|OTTMUST00000000479.2|Ksr1-203|Ksr1|432|UTR5:1-192|CDS:193-432|	0.0011288549368167	0.00114334203458678	19.6666666666667	25.8	0.280666421572712	0.362361414464566	no	-1.44870977700799e-05	neg	no
liver	Labelled in injury	Cre -ve	>ENSMUST00000129990.9|ENSMUSG00000049571.19|OTTMUSG00000031406.5|OTTMUST00000077823.3|Cfap46-202|Cfap46|8180|UTR5:1-47|CDS:48-7973|UTR3:7974-8180|	0.00312477604592099	0.003808037	24.1666666666667	30.8	0.800364836452688	0.8434308251691	no	-0.00068326095407901	neg	no
liver	Labelled in injury	Cre -ve	1_TGGAGTGTGACAATGGTGTTTGGT	0.00791605666666666	0.00178062562446422	22.1666666666667	24.8	4.1423585785902e-06	1.86332949489234e-05	yes	0.00613543104220244	pos	yes
liver	Labelled in injury	Cre -ve	11_TAATGCCCCTAAAAATCCTTATT	0.00460677567068273	0.0024546511368421	21.1666666666667	28	0.878180565608564	0.912590906138532	no	0.00215212453384063	pos	no
liver	Labelled in injury	Cre -ve	15_GAATTGATCAGGACATAGGGA	0.0250047461666667	0	39	56.6	9.83674731919874e-06	3.93779224444654e-05	yes	0.0250047461666667	pos	yes
liver	Labelled in injury	Cre -ve	18_TGAGATGAAGCACTGTAGCTAT	0.00178259764994341	0.000445701318250376	25.3333333333333	19	0.138184908165081	0.196766653349159	no	0.00133689633169303	pos	no
liver	Labelled in injury	Cre -ve	5_GCCAATGATGACACCACACTAACTGAGC	0.000237713175256068	0.000622427605128204	23.5	28.2	0.832573131211457	0.873755643884736	no	-0.000384714429872136	neg	no
liver	Labelled in injury	Cre -ve	9_GCTGCGATCTATTGAAAGTCGGCCCTCGACACAAGGGTTTGT	0.000623688794881773	0.000448150403682312	19.8333333333333	19.2	0.55519565391928	0.632168217745298	no	0.000175538391199461	pos	no
liver	Labelled in injury	Cre -ve	MU069435.1_CTCGCTGCGATCTATTGAAAGTCAGCCCTTGACACAAGGGTTTGT	0.00129019410885114	0.00111982049463525	20.1666666666667	33	0.92372513297042	0.94835408824603	no	0.00017037361421589	pos	no
liver	Labelled in injury	Cre -ve	MU069435.1_CTCGCTGCGATNTATTGAAAGTCAGCCCTCGACACAAGGGTTTGT	0.00117618704909438	0.000648843619462434	18	27.6	0.354463230941793	0.436816740550729	no	0.000527343429631946	pos	no
liver	Labelled in injury	Cre -ve	MU069435.1_GCTGCGATCTATTGAAAGTCAGCCCTTGACACAAGGGTTTGT	0.000697071794576528	0.000257193743136284	15.6666666666667	16.4	0.296215979702741	0.377460402564153	no	0.000439878051440244	pos	no
liver	Labelled in injury	Cre -ve	NA_AGCCGAGCGCACGGGGTCGGCGGCGATGTCGGC	0.000598944041343668	0.000869880983802216	17.1666666666667	21.4	0.682131181841288	0.742816932834868	no	-0.000270936942458548	neg	no
liver	Labelled in injury	Cre -ve	NA_TCGATTCCCGGGCGGCGCACCA	0.00820774733333333	0.000456060538600138	25.3333333333333	24.2	0.0320344254509681	0.0536576626303716	no	0.00775168679473319	pos	no
liver	Labelled in injury	Cre -ve	NA_TGAGGTAGTAGGTTGTGTGGTTATT	0.00997249	0.0037177922	22.6666666666667	24.4	0.0380488154053986	0.0624982477562225	no	0.0062546978	pos	no
liver	Labelled in injury	Cre -ve	11_GACCTGTGATGTCTTCAAAGGAACCACTGATG	0.000728249073511808	0.000940402240514564	24.3333333333333	32.2	0.265554151926148	0.346438928555932	no	-0.000212153167002756	neg	no
liver	Labelled in injury	Cre -ve	14_CCCGACGTACGCAGTTTTATCCGGTAA	0.000523289041300807	0.000620846060438034	20.6666666666667	25.2	0.739538509321044	0.794457824781172	no	-9.75570191372274e-05	neg	no
liver	Labelled in injury	Cre -ve	19_TGACCTATGAATTGACAGCCAGTTT	0.00347149539659367	0.000192307692307692	22.5	21.2	0.000435027675311453	0.00107323688114627	yes	0.00327918770428598	pos	yes
liver	Labelled in injury	Cre -ve	5_TCAATCCCCGGCATCTCCACCA	0.0015856265	0.00045984907723242	21.5	34.2	0.174262195265577	0.24165117055891	no	0.00112577742276758	pos	no
liver	Labelled in injury	Cre -ve	8_CTGGCCCTCTCTGCCCTTCCGT	0.00825609666666666	0.0012212214263308	23.5	32	6.73090006443077e-05	0.000197885352933496	yes	0.00703487524033586	pos	yes
liver	Labelled in injury	Cre -ve	9_GCTGCGATCTATTGAAANTCAGCCCTCGACACAAGGGTTTGT	0.000631620619193123	0.000663345683651706	17.1666666666667	18.8	0.873873367878508	0.910344351316972	no	-3.17250644585826e-05	neg	no
liver	Labelled in injury	Cre -ve	9_TCGCTGCGATCTATTGAAAGTCAGCCCTCGACACGAGGGTTTGT	0.000544266206391882	0.00026050012707872	28.3333333333333	23.4	0.28163899236386	0.363248669989052	no	0.000283766079313162	pos	no
liver	Labelled in injury	Cre -ve	MT_GAATTGATCAGGACATAGGGTTTGAAA	0.0158454228333333	0.00105006062033044	20.5	34.6	0.00081836304189274	0.00190801493100633	yes	0.0147953622130029	pos	yes
liver	Labelled in injury	Cre -ve	MU069435.1_CTCGCTGCGATCTATTGAAAGTCAGNCCTCGACACAAGGGTTTGT	0.000837405675676147	0.000665820688327764	17	22	0.429431368653592	0.513783958924833	no	0.000171584987348383	pos	no
liver	Labelled in injury	Cre -ve	MU069435.1_CTCGCTGCGATCTATTGNAAGTCAGCCCTCGACACAAGGGTTTGT	0.00124101239477001	0.00046949848187359	18	26.6	0.0147828760014177	0.0264306195924224	yes	0.00077151391289642	pos	yes
liver	Labelled in injury	Cre -ve	NA_CTGACCTATGAATTGACAGCCTTTT	0.0131080828333333	0.0125292468	21.5	22.2	0.641640988312994	0.712126397665599	no	0.00057883603333333	pos	no
liver	Labelled in injury	Cre -ve	NA_GCGTGGTAAACGGACAGACA	0	0.001469796	18.8333333333333	30.4	0.0624201715577861	0.0971923720708217	no	-0.001469796	neg	no
liver	Labelled in injury	Cre -ve	1_TGTAAACATCCTACACTCTCAGCTA	0.00550052320850147	0.00149415814096191	23.3333333333333	48.8	0.431694285699321	0.515522350558382	no	0.00400636506753956	pos	no
liver	Labelled in injury	Cre -ve	11_AGCTCGGTCTGAGGCCCCTCAGTTT	0.00594188371969224	0.00195805357847866	18.6666666666667	19	0.287690060842867	0.369118115904672	no	0.00398383014121358	pos	no
liver	Labelled in injury	Cre -ve	15_TAGGTTGAGGCCGTTGAGC	0.000165837479270315	8.9086859688196e-05	15	24	0.883982691187507	0.915630566217816	no	7.6750619582119e-05	pos	no
liver	Labelled in injury	Cre -ve	18_TGGAGTGTAACAATGGTGTTTGT	0.011340355	0.00124337807451777	17.1666666666667	20.6	0.00475226555724674	0.00946734593798922	yes	0.0100969769254822	pos	yes
liver	Labelled in injury	Cre -ve	9_TCGCTGCGATCTATTGGAAGTCAGCCCTCGACACAAGGGTTTGT	0.000558365200120775	0.000472472701075268	23.8333333333333	21.2	0.287929527960204	0.369118115904672	no	8.5892499045507e-05	pos	no
liver	Labelled in injury	Cre -ve	Mus musculus (house mouse) mmu-let-7b-3p	0.0118791361666667	0.000406487061127012	18.8333333333333	30	0.000578153081257012	0.00138084216217669	yes	0.0114726491055396	pos	yes
liver	Labelled in injury	Cre -ve	NA_GCGTTGGTGCGGATATCTCG	9.6786682152535e-05	0.00103373954311805	17.1666666666667	21.4	0.163384307978783	0.228558487974715	no	-0.000936952860965515	neg	no
liver	Labelled in injury	Cre -ve	11_AGCTCGGTCTGAGGCCCCTCAGTA	0.00195701316666666	0.000430055629613008	16.3333333333333	26	0.116560988043522	0.170163002040601	no	0.00152695753705365	pos	no
liver	Labelled in injury	Cre -ve	15_TCAGTGCATCACAGAACTTTGTTT	0.008254623	0.00226395994045187	21.5	22.6	0.00316393070818061	0.00647537587060116	yes	0.00599066305954813	pos	yes
liver	Labelled in injury	Cre -ve	18_TGCAGTGATGACTATCTTAGGACACCTTTGGATTTACCGTGAAAAGAAGTAACCTCTGAGC	0.000526500557961902	0.000846721736134452	19.3333333333333	18.6	0.195918768642752	0.267601494079639	no	-0.00032022117817255	neg	no
liver	Labelled in injury	Cre -ve	9_TCGCTGCGATCTATTGAAAGTCAGCCCTCGAGACAAGGGTTTGT	0.00033971188881952	0.00029367071919987	18.1666666666667	20.2	0.591348840983708	0.665006249622138	no	4.604116961965e-05	pos	no
liver	Labelled in injury	Cre -ve	NA_TGGAGTGTGACAATGGTGTTTTAA	0.00243195983333333	0.00111445617899569	17.1666666666667	32.2	0.287893013911811	0.369118115904672	no	0.00131750365433764	pos	no
liver	Labelled in injury	Cre -ve	2_GAGTGGTGATGACACTAGAACCACCAAGATCGCTGATG	0.000381374902583583	0.000689071639181858	15	21	0.471395429358916	0.55256572888941	no	-0.000307696736598275	neg	no
