# Supplementary material for: SLAMseq reveals potential transfer of RNA from liver to kidney in the mouse
Source: Nat Commun. 2025 Aug 11;16:7413. doi: 10.1038/s41467-025-62688-9 (PMC12339719; doi:10.1038/s41467-025-62688-9)
Supplement: Supplementary file 6 — Source Data [file 41467_2025_62688_MOESM6_ESM.zip › Source data/Fig7b_data.csv]

gene_name	cpm	cpm_origin	group	labelled	labelled_coded	group_coded	labelled_coded_plot
0610009B22Rik	31.5783262749562	22.1145907887172	Labelled in health	no	1	2	-0.1
0610009B22Rik	31.5783262749562	22.1145907887172	Labelled in injury	no	1	1	-0.05
0610009B22Rik	31.5783262749562	22.1145907887172	4sU	no	1	3	-0.15
0610009O20Rik	56.1548313547319	26.2682928239688	Labelled in health	no	1	2	-0.1
0610009O20Rik	56.1548313547319	26.2682928239688	Labelled in injury	yes	2	1	1.05
0610009O20Rik	56.1548313547319	26.2682928239688	4sU	no	1	3	-0.15
0610010F05Rik	11.49916083963	11.8600606317852	Labelled in health	no	1	2	-0.1
0610010F05Rik	11.49916083963	11.8600606317852	Labelled in injury	no	1	1	-0.05
0610010F05Rik	11.49916083963	11.8600606317852	4sU	no	1	3	-0.15
0610010K14Rik	0.198869150349841	0.140570470492149	Labelled in health	no	1	2	-0.1
0610010K14Rik	0.198869150349841	0.140570470492149	Labelled in injury	no	1	1	-0.05
0610010K14Rik	0.198869150349841	0.140570470492149	4sU	no	1	3	-0.15
0610010K14Rik,Gm21988	50.2172593367304	23.350541232713	Labelled in health	no	1	2	-0.1
0610010K14Rik,Gm21988	50.2172593367304	23.350541232713	Labelled in injury	yes	2	1	1.05
0610010K14Rik,Gm21988	50.2172593367304	23.350541232713	4sU	no	1	3	-0.15
0610012G03Rik	119.01326428362	63.1884651251042	Labelled in health	no	1	2	-0.1
0610012G03Rik	119.01326428362	63.1884651251042	Labelled in injury	yes	2	1	1.05
0610012G03Rik	119.01326428362	63.1884651251042	4sU	no	1	3	-0.15
0610030E20Rik	44.4365275636354	49.3522043367319	Labelled in health	no	1	2	-0.1
0610030E20Rik	44.4365275636354	49.3522043367319	Labelled in injury	yes	2	1	1.05
0610030E20Rik	44.4365275636354	49.3522043367319	4sU	no	1	3	-0.15
0610037L13Rik	38.8024747407032	28.5975822492348	Labelled in health	no	1	2	-0.1
0610037L13Rik	38.8024747407032	28.5975822492348	Labelled in injury	no	1	1	-0.05
0610037L13Rik	38.8024747407032	28.5975822492348	4sU	no	1	3	-0.15
0610040J01Rik	50.8153849419325	40.0033885206728	Labelled in health	no	1	2	-0.1
0610040J01Rik	50.8153849419325	40.0033885206728	Labelled in injury	yes	2	1	1.05
0610040J01Rik	50.8153849419325	40.0033885206728	4sU	no	1	3	-0.15
1110002E22Rik	0.0950069519767243	0.0515235788328149	Labelled in health	no	1	2	-0.1
1110002E22Rik	0.0950069519767243	0.0515235788328149	Labelled in injury	no	1	1	-0.05
1110002E22Rik	0.0950069519767243	0.0515235788328149	4sU	no	1	3	-0.15
1110004E09Rik	51.0950659983313	28.4057170140629	Labelled in health	no	1	2	-0.1
1110004E09Rik	51.0950659983313	28.4057170140629	Labelled in injury	no	1	1	-0.05
1110004E09Rik	51.0950659983313	28.4057170140629	4sU	no	1	3	-0.15
1110004F10Rik	34.4051918702635	31.2932883718834	Labelled in health	no	1	2	-0.1
1110004F10Rik	34.4051918702635	31.2932883718834	Labelled in injury	no	1	1	-0.05
1110004F10Rik	34.4051918702635	31.2932883718834	4sU	no	1	3	-0.15
1110008F13Rik	224.977621252047	243.718141557735	Labelled in health	no	1	2	-0.1
1110008F13Rik	224.977621252047	243.718141557735	Labelled in injury	yes	2	1	1.05
1110008F13Rik	224.977621252047	243.718141557735	4sU	no	1	3	-0.15
1110008L16Rik	10.8491506733318	6.16147663795404	Labelled in health	no	1	2	-0.1
1110008L16Rik	10.8491506733318	6.16147663795404	Labelled in injury	no	1	1	-0.05
1110008L16Rik	10.8491506733318	6.16147663795404	4sU	no	1	3	-0.15
1110008P14Rik	61.2022152954562	36.1683511932049	Labelled in health	no	1	2	-0.1
1110008P14Rik	61.2022152954562	36.1683511932049	Labelled in injury	no	1	1	-0.05
1110008P14Rik	61.2022152954562	36.1683511932049	4sU	no	1	3	-0.15
1110012L19Rik	8.87934827897517	9.5088993168638	Labelled in health	no	1	2	-0.1
1110012L19Rik	8.87934827897517	9.5088993168638	Labelled in injury	no	1	1	-0.05
1110012L19Rik	8.87934827897517	9.5088993168638	4sU	no	1	3	-0.15
1110017D15Rik	0.200207501215148	0.152592235098675	Labelled in health	no	1	2	-0.1
1110017D15Rik	0.200207501215148	0.152592235098675	Labelled in injury	no	1	1	-0.05
1110017D15Rik	0.200207501215148	0.152592235098675	4sU	no	1	3	-0.15
1110032A03Rik	86.5514178484604	46.9314588743417	Labelled in health	no	1	2	-0.1
1110032A03Rik	86.5514178484604	46.9314588743417	Labelled in injury	yes	2	1	1.05
1110032A03Rik	86.5514178484604	46.9314588743417	4sU	no	1	3	-0.15
1110032F04Rik	1.65482848900951	0.234531396267365	Labelled in health	no	1	2	-0.1
1110032F04Rik	1.65482848900951	0.234531396267365	Labelled in injury	no	1	1	-0.05
1110032F04Rik	1.65482848900951	0.234531396267365	4sU	no	1	3	-0.15
1110034G24Rik	3.95596272868711	3.75062846032002	Labelled in health	no	1	2	-0.1
1110034G24Rik	3.95596272868711	3.75062846032002	Labelled in injury	no	1	1	-0.05
1110034G24Rik	3.95596272868711	3.75062846032002	4sU	no	1	3	-0.15
1110038F14Rik	33.8696409963673	18.2355923063346	Labelled in health	no	1	2	-0.1
1110038F14Rik	33.8696409963673	18.2355923063346	Labelled in injury	no	1	1	-0.05
1110038F14Rik	33.8696409963673	18.2355923063346	4sU	no	1	3	-0.15
1110051M20Rik	15.9800565242205	1.2458331296643	Labelled in health	no	1	2	-0.1
1110051M20Rik	15.9800565242205	1.2458331296643	Labelled in injury	no	1	1	-0.05
1110051M20Rik	15.9800565242205	1.2458331296643	4sU	no	1	3	-0.15
1110059E24Rik	13.1957085440773	17.4875366948543	Labelled in health	no	1	2	-0.1
1110059E24Rik	13.1957085440773	17.4875366948543	Labelled in injury	no	1	1	-0.05
1110059E24Rik	13.1957085440773	17.4875366948543	4sU	no	1	3	-0.15
1110059G10Rik	13.936134563344	14.7741455818385	Labelled in health	no	1	2	-0.1
1110059G10Rik	13.936134563344	14.7741455818385	Labelled in injury	yes	2	1	1.05
1110059G10Rik	13.936134563344	14.7741455818385	4sU	no	1	3	-0.15
1110065P20Rik	57.7780710389744	38.1500104546416	Labelled in health	no	1	2	-0.1
1110065P20Rik	57.7780710389744	38.1500104546416	Labelled in injury	yes	2	1	1.05
1110065P20Rik	57.7780710389744	38.1500104546416	4sU	no	1	3	-0.15
1190002N15Rik	7.80090171558704	32.8254856431258	Labelled in health	no	1	2	-0.1
1190002N15Rik	7.80090171558704	32.8254856431258	Labelled in injury	yes	2	1	1.05
1190002N15Rik	7.80090171558704	32.8254856431258	4sU	no	1	3	-0.15
1190005I06Rik,Gm27021	0.741190273440493	5.73212500999726	Labelled in health	no	1	2	-0.1
1190005I06Rik,Gm27021	0.741190273440493	5.73212500999726	Labelled in injury	no	1	1	-0.05
1190005I06Rik,Gm27021	0.741190273440493	5.73212500999726	4sU	no	1	3	-0.15
1190007I07Rik	33.3159936087338	24.0753260326361	Labelled in health	no	1	2	-0.1
1190007I07Rik	33.3159936087338	24.0753260326361	Labelled in injury	no	1	1	-0.05
1190007I07Rik	33.3159936087338	24.0753260326361	4sU	no	1	3	-0.15
1300017J02Rik	0.0783889433034763	288.153634154666	Labelled in health	no	1	2	-0.1
1300017J02Rik	0.0783889433034763	288.153634154666	Labelled in injury	no	1	1	-0.05
1300017J02Rik	0.0783889433034763	288.153634154666	4sU	no	1	3	-0.15
1500009L16Rik	1.80983526470059	0.190084688927304	Labelled in health	no	1	2	-0.1
1500009L16Rik	1.80983526470059	0.190084688927304	Labelled in injury	no	1	1	-0.05
1500009L16Rik	1.80983526470059	0.190084688927304	4sU	no	1	3	-0.15
1500011B03Rik	7.92848013695283	0.983808685346145	Labelled in health	no	1	2	-0.1
1500011B03Rik	7.92848013695283	0.983808685346145	Labelled in injury	no	1	1	-0.05
1500011B03Rik	7.92848013695283	0.983808685346145	4sU	no	1	3	-0.15
1500011B03Rik,Gm20499	4.18482970481487	0.923081155794271	Labelled in health	no	1	2	-0.1
1500011B03Rik,Gm20499	4.18482970481487	0.923081155794271	Labelled in injury	yes	2	1	1.05
1500011B03Rik,Gm20499	4.18482970481487	0.923081155794271	4sU	no	1	3	-0.15
1500011K16Rik	66.9622775330325	28.998441973919	Labelled in health	no	1	2	-0.1
1500011K16Rik	66.9622775330325	28.998441973919	Labelled in injury	no	1	1	-0.05
1500011K16Rik	66.9622775330325	28.998441973919	4sU	no	1	3	-0.15
1500015O10Rik	0.774236857136477	0.157985435492353	Labelled in health	no	1	2	-0.1
1500015O10Rik	0.774236857136477	0.157985435492353	Labelled in injury	no	1	1	-0.05
1500015O10Rik	0.774236857136477	0.157985435492353	4sU	no	1	3	-0.15
1520401A03Rik	0.266472329728878	0.222620804975196	Labelled in health	no	1	2	-0.1
1520401A03Rik	0.266472329728878	0.222620804975196	Labelled in injury	no	1	1	-0.05
1520401A03Rik	0.266472329728878	0.222620804975196	4sU	no	1	3	-0.15
1600002K03Rik	6.54331704209733	5.72619648026171	Labelled in health	no	1	2	-0.1
1600002K03Rik	6.54331704209733	5.72619648026171	Labelled in injury	no	1	1	-0.05
1600002K03Rik	6.54331704209733	5.72619648026171	4sU	no	1	3	-0.15
1600012H06Rik	39.0041456949902	36.4196682574609	Labelled in health	no	1	2	-0.1
1600012H06Rik	39.0041456949902	36.4196682574609	Labelled in injury	no	1	1	-0.05
1600012H06Rik	39.0041456949902	36.4196682574609	4sU	no	1	3	-0.15
1600014C10Rik	41.5801592244544	89.2591201811916	Labelled in health	no	1	2	-0.1
1600014C10Rik	41.5801592244544	89.2591201811916	Labelled in injury	no	1	1	-0.05
1600014C10Rik	41.5801592244544	89.2591201811916	4sU	no	1	3	-0.15
1600014C23Rik	0.070458094805538	0.137961659254617	Labelled in health	no	1	2	-0.1
1600014C23Rik	0.070458094805538	0.137961659254617	Labelled in injury	no	1	1	-0.05
1600014C23Rik	0.070458094805538	0.137961659254617	4sU	no	1	3	-0.15
1600015I10Rik	0.0842426171563021	0	Labelled in health	no	1	2	-0.1
1600015I10Rik	0.0842426171563021	0	Labelled in injury	no	1	1	-0.05
1600015I10Rik	0.0842426171563021	0	4sU	no	1	3	-0.15
1700001C02Rik	0.213457602115116	0	Labelled in health	no	1	2	-0.1
1700001C02Rik	0.213457602115116	0	Labelled in injury	no	1	1	-0.05
1700001C02Rik	0.213457602115116	0	4sU	no	1	3	-0.15
1700001C19Rik	0.237663263888201	6.04226710193014	Labelled in health	no	1	2	-0.1
1700001C19Rik	0.237663263888201	6.04226710193014	Labelled in injury	no	1	1	-0.05
1700001C19Rik	0.237663263888201	6.04226710193014	4sU	no	1	3	-0.15
1700001F09Rik	0.752267230904997	0	Labelled in health	no	1	2	-0.1
1700001F09Rik	0.752267230904997	0	Labelled in injury	no	1	1	-0.05
1700001F09Rik	0.752267230904997	0	4sU	no	1	3	-0.15
1700001J03Rik	1.29627675226741	0.278319526553019	Labelled in health	no	1	2	-0.1
1700001J03Rik	1.29627675226741	0.278319526553019	Labelled in injury	no	1	1	-0.05
1700001J03Rik	1.29627675226741	0.278319526553019	4sU	no	1	3	-0.15
1700001L19Rik	0.469367243149069	0.141809536672153	Labelled in health	no	1	2	-0.1
1700001L19Rik	0.469367243149069	0.141809536672153	Labelled in injury	no	1	1	-0.05
1700001L19Rik	0.469367243149069	0.141809536672153	4sU	no	1	3	-0.15
1700001O22Rik	0.619611163272964	0.12561496896434	Labelled in health	no	1	2	-0.1
1700001O22Rik	0.619611163272964	0.12561496896434	Labelled in injury	no	1	1	-0.05
1700001O22Rik	0.619611163272964	0.12561496896434	4sU	no	1	3	-0.15
1700001P01Rik	0.158692783368661	0.521907423037069	Labelled in health	no	1	2	-0.1
1700001P01Rik	0.158692783368661	0.521907423037069	Labelled in injury	no	1	1	-0.05
1700001P01Rik	0.158692783368661	0.521907423037069	4sU	no	1	3	-0.15
1700003E16Rik	2.0388765574011	0.427497610856126	Labelled in health	no	1	2	-0.1
1700003E16Rik	2.0388765574011	0.427497610856126	Labelled in injury	no	1	1	-0.05
1700003E16Rik	2.0388765574011	0.427497610856126	4sU	no	1	3	-0.15
1700003F12Rik	0.124407277081446	0.16197705646441	Labelled in health	no	1	2	-0.1
1700003F12Rik	0.124407277081446	0.16197705646441	Labelled in injury	no	1	1	-0.05
1700003F12Rik	0.124407277081446	0.16197705646441	4sU	no	1	3	-0.15
1700006A11Rik	0.0747332599079293	0.0482610761744147	Labelled in health	no	1	2	-0.1
1700006A11Rik	0.0747332599079293	0.0482610761744147	Labelled in injury	no	1	1	-0.05
1700006A11Rik	0.0747332599079293	0.0482610761744147	4sU	no	1	3	-0.15
1700007G11Rik	0.142260320857995	0.0683610024821767	Labelled in health	no	1	2	-0.1
1700007G11Rik	0.142260320857995	0.0683610024821767	Labelled in injury	no	1	1	-0.05
1700007G11Rik	0.142260320857995	0.0683610024821767	4sU	no	1	3	-0.15
1700007K09Rik	0.233036686527313	0.340948742837777	Labelled in health	no	1	2	-0.1
1700007K09Rik	0.233036686527313	0.340948742837777	Labelled in injury	no	1	1	-0.05
1700007K09Rik	0.233036686527313	0.340948742837777	4sU	no	1	3	-0.15
1700007K13Rik	0.798251091197803	0.568257540615533	Labelled in health	no	1	2	-0.1
1700007K13Rik	0.798251091197803	0.568257540615533	Labelled in injury	no	1	1	-0.05
1700007K13Rik	0.798251091197803	0.568257540615533	4sU	no	1	3	-0.15
1700008O03Rik	0.293422750270023	0.251405121007612	Labelled in health	no	1	2	-0.1
1700008O03Rik	0.293422750270023	0.251405121007612	Labelled in injury	no	1	1	-0.05
1700008O03Rik	0.293422750270023	0.251405121007612	4sU	no	1	3	-0.15
1700010B08Rik	0.125508864112426	0	Labelled in health	no	1	2	-0.1
1700010B08Rik	0.125508864112426	0	Labelled in injury	no	1	1	-0.05
1700010B08Rik	0.125508864112426	0	4sU	no	1	3	-0.15
1700010I14Rik	0.488789938137162	0.403600582232267	Labelled in health	no	1	2	-0.1
1700010I14Rik	0.488789938137162	0.403600582232267	Labelled in injury	no	1	1	-0.05
1700010I14Rik	0.488789938137162	0.403600582232267	4sU	no	1	3	-0.15
1700011H14Rik	120.988347896461	0.991072981202677	Labelled in health	no	1	2	-0.1
1700011H14Rik	120.988347896461	0.991072981202677	Labelled in injury	no	1	1	-0.05
1700011H14Rik	120.988347896461	0.991072981202677	4sU	yes	2	3	1.15
1700011I03Rik	0.214345379760781	0	Labelled in health	no	1	2	-0.1
1700011I03Rik	0.214345379760781	0	Labelled in injury	no	1	1	-0.05
1700011I03Rik	0.214345379760781	0	4sU	no	1	3	-0.15
1700011L22Rik	0.193068269755574	0.148490871119822	Labelled in health	no	1	2	-0.1
1700011L22Rik	0.193068269755574	0.148490871119822	Labelled in injury	no	1	1	-0.05
1700011L22Rik	0.193068269755574	0.148490871119822	4sU	no	1	3	-0.15
1700011M02Rik	0.172202279603607	0	Labelled in health	no	1	2	-0.1
1700011M02Rik	0.172202279603607	0	Labelled in injury	no	1	1	-0.05
1700011M02Rik	0.172202279603607	0	4sU	no	1	3	-0.15
1700012B07Rik	0.0781552394367607	0	Labelled in health	no	1	2	-0.1
1700012B07Rik	0.0781552394367607	0	Labelled in injury	no	1	1	-0.05
1700012B07Rik	0.0781552394367607	0	4sU	no	1	3	-0.15
1700012B09Rik	1.05152960225327	0.0987227784299937	Labelled in health	no	1	2	-0.1
1700012B09Rik	1.05152960225327	0.0987227784299937	Labelled in injury	no	1	1	-0.05
1700012B09Rik	1.05152960225327	0.0987227784299937	4sU	no	1	3	-0.15
1700013D24Rik	0.136756065681546	0	Labelled in health	no	1	2	-0.1
1700013D24Rik	0.136756065681546	0	Labelled in injury	no	1	1	-0.05
1700013D24Rik	0.136756065681546	0	4sU	no	1	3	-0.15
1700013F07Rik	0.570935787934344	0.179257828418308	Labelled in health	no	1	2	-0.1
1700013F07Rik	0.570935787934344	0.179257828418308	Labelled in injury	no	1	1	-0.05
1700013F07Rik	0.570935787934344	0.179257828418308	4sU	no	1	3	-0.15
1700014D04Rik	0.309741088751782	0.0957976044807893	Labelled in health	no	1	2	-0.1
1700014D04Rik	0.309741088751782	0.0957976044807893	Labelled in injury	no	1	1	-0.05
1700014D04Rik	0.309741088751782	0.0957976044807893	4sU	no	1	3	-0.15
1700015F17Rik	0.176246272830877	0	Labelled in health	no	1	2	-0.1
1700015F17Rik	0.176246272830877	0	Labelled in injury	no	1	1	-0.05
1700015F17Rik	0.176246272830877	0	4sU	no	1	3	-0.15
1700016C15Rik	81.776069257525	1.50747253409323	Labelled in health	no	1	2	-0.1
1700016C15Rik	81.776069257525	1.50747253409323	Labelled in injury	yes	2	1	1.05
1700016C15Rik	81.776069257525	1.50747253409323	4sU	no	1	3	-0.15
1700016G14Rik	0.0742364097735618	0	Labelled in health	no	1	2	-0.1
1700016G14Rik	0.0742364097735618	0	Labelled in injury	no	1	1	-0.05
1700016G14Rik	0.0742364097735618	0	4sU	no	1	3	-0.15
1700016H13Rik	0.212884337668764	0.19331711257888	Labelled in health	no	1	2	-0.1
1700016H13Rik	0.212884337668764	0.19331711257888	Labelled in injury	no	1	1	-0.05
1700016H13Rik	0.212884337668764	0.19331711257888	4sU	no	1	3	-0.15
1700016K19Rik	0.106207738859841	0.27296374163087	Labelled in health	no	1	2	-0.1
1700016K19Rik	0.106207738859841	0.27296374163087	Labelled in injury	no	1	1	-0.05
1700016K19Rik	0.106207738859841	0.27296374163087	4sU	no	1	3	-0.15
1700017B05Rik	13.0071658101128	21.0037672783682	Labelled in health	no	1	2	-0.1
1700017B05Rik	13.0071658101128	21.0037672783682	Labelled in injury	no	1	1	-0.05
1700017B05Rik	13.0071658101128	21.0037672783682	4sU	no	1	3	-0.15
1700018B08Rik	0.38237440081937	0	Labelled in health	no	1	2	-0.1
1700018B08Rik	0.38237440081937	0	Labelled in injury	no	1	1	-0.05
1700018B08Rik	0.38237440081937	0	4sU	no	1	3	-0.15
1700018G05Rik	0.38089306827663	0	Labelled in health	no	1	2	-0.1
1700018G05Rik	0.38089306827663	0	Labelled in injury	no	1	1	-0.05
1700018G05Rik	0.38089306827663	0	4sU	no	1	3	-0.15
1700019A02Rik	0.244808140589433	0.345241513155996	Labelled in health	no	1	2	-0.1
1700019A02Rik	0.244808140589433	0.345241513155996	Labelled in injury	no	1	1	-0.05
1700019A02Rik	0.244808140589433	0.345241513155996	4sU	no	1	3	-0.15
1700019D03Rik	0.679330709371267	0.22530993329193	Labelled in health	no	1	2	-0.1
1700019D03Rik	0.679330709371267	0.22530993329193	Labelled in injury	no	1	1	-0.05
1700019D03Rik	0.679330709371267	0.22530993329193	4sU	no	1	3	-0.15
1700020D05Rik	0.234242008546723	0.0683610024821767	Labelled in health	no	1	2	-0.1
1700020D05Rik	0.234242008546723	0.0683610024821767	Labelled in injury	no	1	1	-0.05
1700020D05Rik	0.234242008546723	0.0683610024821767	4sU	no	1	3	-0.15
1700020L24Rik	0.208473033363555	0.212558615458168	Labelled in health	no	1	2	-0.1
1700020L24Rik	0.208473033363555	0.212558615458168	Labelled in injury	no	1	1	-0.05
1700020L24Rik	0.208473033363555	0.212558615458168	4sU	no	1	3	-0.15
1700020N01Rik	0.623208435564101	0.245899462538928	Labelled in health	no	1	2	-0.1
1700020N01Rik	0.623208435564101	0.245899462538928	Labelled in injury	no	1	1	-0.05
1700020N01Rik	0.623208435564101	0.245899462538928	4sU	no	1	3	-0.15
1700021F05Rik	36.6313878588257	15.1391007734659	Labelled in health	no	1	2	-0.1
1700021F05Rik	36.6313878588257	15.1391007734659	Labelled in injury	no	1	1	-0.05
1700021F05Rik	36.6313878588257	15.1391007734659	4sU	no	1	3	-0.15
1700023F06Rik	0.105661230242864	0.0806460445535136	Labelled in health	no	1	2	-0.1
1700023F06Rik	0.105661230242864	0.0806460445535136	Labelled in injury	no	1	1	-0.05
1700023F06Rik	0.105661230242864	0.0806460445535136	4sU	no	1	3	-0.15
1700025G04Rik	6.94309515675102	4.16903534426378	Labelled in health	no	1	2	-0.1
1700025G04Rik	6.94309515675102	4.16903534426378	Labelled in injury	no	1	1	-0.05
1700025G04Rik	6.94309515675102	4.16903534426378	4sU	no	1	3	-0.15
1700027J19Rik	5.96808584416298	3.1023948273638	Labelled in health	no	1	2	-0.1
1700027J19Rik	5.96808584416298	3.1023948273638	Labelled in injury	no	1	1	-0.05
1700027J19Rik	5.96808584416298	3.1023948273638	4sU	no	1	3	-0.15
1700028J19Rik	5.27997865894038	0.290160178692721	Labelled in health	no	1	2	-0.1
1700028J19Rik	5.27997865894038	0.290160178692721	Labelled in injury	no	1	1	-0.05
1700028J19Rik	5.27997865894038	0.290160178692721	4sU	no	1	3	-0.15
1700028K03Rik	0.115654676131502	0.135228577941204	Labelled in health	no	1	2	-0.1
1700028K03Rik	0.115654676131502	0.135228577941204	Labelled in injury	no	1	1	-0.05
1700028K03Rik	0.115654676131502	0.135228577941204	4sU	no	1	3	-0.15
1700028K03Rik,Gm42669	0.201936557535271	0.136912738232662	Labelled in health	no	1	2	-0.1
1700028K03Rik,Gm42669	0.201936557535271	0.136912738232662	Labelled in injury	no	1	1	-0.05
1700028K03Rik,Gm42669	0.201936557535271	0.136912738232662	4sU	no	1	3	-0.15
1700028P14Rik	0.0619829508666769	0.144467712495968	Labelled in health	no	1	2	-0.1
1700028P14Rik	0.0619829508666769	0.144467712495968	Labelled in injury	no	1	1	-0.05
1700028P14Rik	0.0619829508666769	0.144467712495968	4sU	no	1	3	-0.15
1700029I15Rik	1.11387492822164	1.00317102434717	Labelled in health	no	1	2	-0.1
1700029I15Rik	1.11387492822164	1.00317102434717	Labelled in injury	no	1	1	-0.05
1700029I15Rik	1.11387492822164	1.00317102434717	4sU	no	1	3	-0.15
1700029J07Rik	7.44811943362745	0.893574228792196	Labelled in health	no	1	2	-0.1
1700029J07Rik	7.44811943362745	0.893574228792196	Labelled in injury	no	1	1	-0.05
1700029J07Rik	7.44811943362745	0.893574228792196	4sU	no	1	3	-0.15
1700030J22Rik	2.31712583874378	0.482145791825084	Labelled in health	no	1	2	-0.1
1700030J22Rik	2.31712583874378	0.482145791825084	Labelled in injury	no	1	1	-0.05
1700030J22Rik	2.31712583874378	0.482145791825084	4sU	no	1	3	-0.15
1700030K09Rik	5.99751426856171	3.00091156562691	Labelled in health	no	1	2	-0.1
1700030K09Rik	5.99751426856171	3.00091156562691	Labelled in injury	no	1	1	-0.05
1700030K09Rik	5.99751426856171	3.00091156562691	4sU	no	1	3	-0.15
1700031M16Rik	0.220518445813226	0.141902414049594	Labelled in health	no	1	2	-0.1
1700031M16Rik	0.220518445813226	0.141902414049594	Labelled in injury	no	1	1	-0.05
1700031M16Rik	0.220518445813226	0.141902414049594	4sU	no	1	3	-0.15
1700034I23Rik	0.18034697845026	0.102798440629205	Labelled in health	no	1	2	-0.1
1700034I23Rik	0.18034697845026	0.102798440629205	Labelled in injury	no	1	1	-0.05
1700034I23Rik	0.18034697845026	0.102798440629205	4sU	no	1	3	-0.15
1700034J05Rik	0.25096300157944	0.292441272845784	Labelled in health	no	1	2	-0.1
1700034J05Rik	0.25096300157944	0.292441272845784	Labelled in injury	no	1	1	-0.05
1700034J05Rik	0.25096300157944	0.292441272845784	4sU	no	1	3	-0.15
1700037C18Rik	8.84010770590153	0.7029324479513	Labelled in health	no	1	2	-0.1
1700037C18Rik	8.84010770590153	0.7029324479513	Labelled in injury	no	1	1	-0.05
1700037C18Rik	8.84010770590153	0.7029324479513	4sU	no	1	3	-0.15
1700037H04Rik	49.0100716890361	6.99396681209386	Labelled in health	no	1	2	-0.1
1700037H04Rik	49.0100716890361	6.99396681209386	Labelled in injury	yes	2	1	1.05
1700037H04Rik	49.0100716890361	6.99396681209386	4sU	no	1	3	-0.15
1700047I17Rik1	0.695481028775291	0.107475674693195	Labelled in health	no	1	2	-0.1
1700047I17Rik1	0.695481028775291	0.107475674693195	Labelled in injury	no	1	1	-0.05
1700047I17Rik1	0.695481028775291	0.107475674693195	4sU	no	1	3	-0.15
1700047I17Rik2	1.68474410698379	0.267867154662535	Labelled in health	no	1	2	-0.1
1700047I17Rik2	1.68474410698379	0.267867154662535	Labelled in injury	no	1	1	-0.05
1700047I17Rik2	1.68474410698379	0.267867154662535	4sU	no	1	3	-0.15
1700049E17Rik2	0.0856349291102957	0.0806875268171307	Labelled in health	no	1	2	-0.1
1700049E17Rik2	0.0856349291102957	0.0806875268171307	Labelled in injury	no	1	1	-0.05
1700049E17Rik2	0.0856349291102957	0.0806875268171307	4sU	no	1	3	-0.15
1700056E22Rik	0.525299297190424	1.07974823869707	Labelled in health	no	1	2	-0.1
1700056E22Rik	0.525299297190424	1.07974823869707	Labelled in injury	no	1	1	-0.05
1700056E22Rik	0.525299297190424	1.07974823869707	4sU	no	1	3	-0.15
1700057G04Rik	0.0729564518237694	0.146515524844526	Labelled in health	no	1	2	-0.1
1700057G04Rik	0.0729564518237694	0.146515524844526	Labelled in injury	no	1	1	-0.05
1700057G04Rik	0.0729564518237694	0.146515524844526	4sU	no	1	3	-0.15
1700061G19Rik	0.332783886031236	0.190524732384002	Labelled in health	no	1	2	-0.1
1700061G19Rik	0.332783886031236	0.190524732384002	Labelled in injury	no	1	1	-0.05
1700061G19Rik	0.332783886031236	0.190524732384002	4sU	no	1	3	-0.15
1700064H15Rik	0.188603815421134	0.234179491500927	Labelled in health	no	1	2	-0.1
1700064H15Rik	0.188603815421134	0.234179491500927	Labelled in injury	no	1	1	-0.05
1700064H15Rik	0.188603815421134	0.234179491500927	4sU	no	1	3	-0.15
1700066B19Rik	0.268530938843168	0.411194580286766	Labelled in health	no	1	2	-0.1
1700066B19Rik	0.268530938843168	0.411194580286766	Labelled in injury	no	1	1	-0.05
1700066B19Rik	0.268530938843168	0.411194580286766	4sU	no	1	3	-0.15
1700066M21Rik	5.48335841687817	17.0859618434934	Labelled in health	no	1	2	-0.1
1700066M21Rik	5.48335841687817	17.0859618434934	Labelled in injury	no	1	1	-0.05
1700066M21Rik	5.48335841687817	17.0859618434934	4sU	no	1	3	-0.15
1700067K01Rik	1.40050677214502	0.223106208431468	Labelled in health	no	1	2	-0.1
1700067K01Rik	1.40050677214502	0.223106208431468	Labelled in injury	no	1	1	-0.05
1700067K01Rik	1.40050677214502	0.223106208431468	4sU	no	1	3	-0.15
1700074P13Rik	0.0732048768909532	0.066065378395365	Labelled in health	no	1	2	-0.1
1700074P13Rik	0.0732048768909532	0.066065378395365	Labelled in injury	no	1	1	-0.05
1700074P13Rik	0.0732048768909532	0.066065378395365	4sU	no	1	3	-0.15
1700084M14Rik	0.17839521363	0.0550194712667809	Labelled in health	no	1	2	-0.1
1700084M14Rik	0.17839521363	0.0550194712667809	Labelled in injury	no	1	1	-0.05
1700084M14Rik	0.17839521363	0.0550194712667809	4sU	no	1	3	-0.15
1700086D15Rik	0.298664528661341	0.187660581155262	Labelled in health	no	1	2	-0.1
1700086D15Rik	0.298664528661341	0.187660581155262	Labelled in injury	no	1	1	-0.05
1700086D15Rik	0.298664528661341	0.187660581155262	4sU	no	1	3	-0.15
1700088E04Rik	13.6579319403051	0.64242357944647	Labelled in health	no	1	2	-0.1
1700088E04Rik	13.6579319403051	0.64242357944647	Labelled in injury	no	1	1	-0.05
1700088E04Rik	13.6579319403051	0.64242357944647	4sU	no	1	3	-0.15
1700092M07Rik,Gm45736	0.336070692224791	0.325105332542519	Labelled in health	no	1	2	-0.1
1700092M07Rik,Gm45736	0.336070692224791	0.325105332542519	Labelled in injury	no	1	1	-0.05
1700092M07Rik,Gm45736	0.336070692224791	0.325105332542519	4sU	no	1	3	-0.15
1700093K21Rik	0.291080652673253	0.241372324494364	Labelled in health	no	1	2	-0.1
1700093K21Rik	0.291080652673253	0.241372324494364	Labelled in injury	no	1	1	-0.05
1700093K21Rik	0.291080652673253	0.241372324494364	4sU	no	1	3	-0.15
1700102P08Rik	0.59549183616024	0.584086671399334	Labelled in health	no	1	2	-0.1
1700102P08Rik	0.59549183616024	0.584086671399334	Labelled in injury	no	1	1	-0.05
1700102P08Rik	0.59549183616024	0.584086671399334	4sU	no	1	3	-0.15
1700109H08Rik	2.07684794762481	1.06282195295904	Labelled in health	no	1	2	-0.1
1700109H08Rik	2.07684794762481	1.06282195295904	Labelled in injury	no	1	1	-0.05
1700109H08Rik	2.07684794762481	1.06282195295904	4sU	no	1	3	-0.15
1700122O11Rik	0.0619829508666769	0	Labelled in health	no	1	2	-0.1
1700122O11Rik	0.0619829508666769	0	Labelled in injury	no	1	1	-0.05
1700122O11Rik	0.0619829508666769	0	4sU	no	1	3	-0.15
1700123L14Rik	0.0701390867129658	0	Labelled in health	no	1	2	-0.1
1700123L14Rik	0.0701390867129658	0	Labelled in injury	no	1	1	-0.05
1700123L14Rik	0.0701390867129658	0	4sU	no	1	3	-0.15
1700123O20Rik	39.8402875132747	40.3567941483313	Labelled in health	no	1	2	-0.1
1700123O20Rik	39.8402875132747	40.3567941483313	Labelled in injury	no	1	1	-0.05
1700123O20Rik	39.8402875132747	40.3567941483313	4sU	no	1	3	-0.15
1700125H20Rik	0.237542681745616	0	Labelled in health	no	1	2	-0.1
1700125H20Rik	0.237542681745616	0	Labelled in injury	no	1	1	-0.05
1700125H20Rik	0.237542681745616	0	4sU	no	1	3	-0.15
1810009A15Rik	0.391270140662618	0.345093792470178	Labelled in health	no	1	2	-0.1
1810009A15Rik	0.391270140662618	0.345093792470178	Labelled in injury	no	1	1	-0.05
1810009A15Rik	0.391270140662618	0.345093792470178	4sU	no	1	3	-0.15
1810009A15Rik,Lbhd1	53.3649303535702	45.3967164286553	Labelled in health	no	1	2	-0.1
1810009A15Rik,Lbhd1	53.3649303535702	45.3967164286553	Labelled in injury	yes	2	1	1.05
1810009A15Rik,Lbhd1	53.3649303535702	45.3967164286553	4sU	no	1	3	-0.15
1810010D01Rik	0.334756683614116	0.250391987657222	Labelled in health	no	1	2	-0.1
1810010D01Rik	0.334756683614116	0.250391987657222	Labelled in injury	no	1	1	-0.05
1810010D01Rik	0.334756683614116	0.250391987657222	4sU	no	1	3	-0.15
1810010H24Rik	1.39337695138358	3.22239418157479	Labelled in health	no	1	2	-0.1
1810010H24Rik	1.39337695138358	3.22239418157479	Labelled in injury	no	1	1	-0.05
1810010H24Rik	1.39337695138358	3.22239418157479	4sU	no	1	3	-0.15
1810011H11Rik	1.90886078343216	2.37622548230609	Labelled in health	no	1	2	-0.1
1810011H11Rik	1.90886078343216	2.37622548230609	Labelled in injury	no	1	1	-0.05
1810011H11Rik	1.90886078343216	2.37622548230609	4sU	no	1	3	-0.15
1810013L24Rik	50.7764976694224	35.2611799723845	Labelled in health	no	1	2	-0.1
1810013L24Rik	50.7764976694224	35.2611799723845	Labelled in injury	no	1	1	-0.05
1810013L24Rik	50.7764976694224	35.2611799723845	4sU	no	1	3	-0.15
1810022K09Rik	131.740431170356	105.487061991977	Labelled in health	no	1	2	-0.1
1810022K09Rik	131.740431170356	105.487061991977	Labelled in injury	yes	2	1	1.05
1810022K09Rik	131.740431170356	105.487061991977	4sU	no	1	3	-0.15
1810024B03Rik	0.135184803684726	0.422916496728571	Labelled in health	no	1	2	-0.1
1810024B03Rik	0.135184803684726	0.422916496728571	Labelled in injury	no	1	1	-0.05
1810024B03Rik	0.135184803684726	0.422916496728571	4sU	no	1	3	-0.15
1810030O07Rik	24.8053919919912	9.97768381428705	Labelled in health	yes	2	2	1.1
1810030O07Rik	24.8053919919912	9.97768381428705	Labelled in injury	yes	2	1	1.05
1810030O07Rik	24.8053919919912	9.97768381428705	4sU	no	1	3	-0.15
1810032O08Rik	8.63101651206988	1.77977452145211	Labelled in health	no	1	2	-0.1
1810032O08Rik	8.63101651206988	1.77977452145211	Labelled in injury	no	1	1	-0.05
1810032O08Rik	8.63101651206988	1.77977452145211	4sU	no	1	3	-0.15
1810037I17Rik	109.380676539662	47.810723942128	Labelled in health	no	1	2	-0.1
1810037I17Rik	109.380676539662	47.810723942128	Labelled in injury	no	1	1	-0.05
1810037I17Rik	109.380676539662	47.810723942128	4sU	no	1	3	-0.15
1810041L15Rik	1.6913203683428	0.301978490022195	Labelled in health	no	1	2	-0.1
1810041L15Rik	1.6913203683428	0.301978490022195	Labelled in injury	no	1	1	-0.05
1810041L15Rik	1.6913203683428	0.301978490022195	4sU	no	1	3	-0.15
1810043G02Rik	17.9437656159417	4.41542211619779	Labelled in health	no	1	2	-0.1
1810043G02Rik	17.9437656159417	4.41542211619779	Labelled in injury	yes	2	1	1.05
1810043G02Rik	17.9437656159417	4.41542211619779	4sU	no	1	3	-0.15
1810055G02Rik	4.73616844000442	28.1482095464659	Labelled in health	no	1	2	-0.1
1810055G02Rik	4.73616844000442	28.1482095464659	Labelled in injury	no	1	1	-0.05
1810055G02Rik	4.73616844000442	28.1482095464659	4sU	no	1	3	-0.15
1810062G17Rik	0.545799003906766	1.03195129035717	Labelled in health	no	1	2	-0.1
1810062G17Rik	0.545799003906766	1.03195129035717	Labelled in injury	no	1	1	-0.05
1810062G17Rik	0.545799003906766	1.03195129035717	4sU	no	1	3	-0.15
2010003K11Rik	5.22338574526802	19.7937185558724	Labelled in health	no	1	2	-0.1
2010003K11Rik	5.22338574526802	19.7937185558724	Labelled in injury	no	1	1	-0.05
2010003K11Rik	5.22338574526802	19.7937185558724	4sU	no	1	3	-0.15
2010005H15Rik	0.473706601787541	0.0882137563306617	Labelled in health	no	1	2	-0.1
2010005H15Rik	0.473706601787541	0.0882137563306617	Labelled in injury	no	1	1	-0.05
2010005H15Rik	0.473706601787541	0.0882137563306617	4sU	no	1	3	-0.15
2010106E10Rik	0.240662895619054	0.278664546394939	Labelled in health	no	1	2	-0.1
2010106E10Rik	0.240662895619054	0.278664546394939	Labelled in injury	no	1	1	-0.05
2010106E10Rik	0.240662895619054	0.278664546394939	4sU	no	1	3	-0.15
2010107E04Rik	897.790746096947	497.208459433571	Labelled in health	no	1	2	-0.1
2010107E04Rik	897.790746096947	497.208459433571	Labelled in injury	yes	2	1	1.05
2010107E04Rik	897.790746096947	497.208459433571	4sU	yes	2	3	1.15
2010109A12Rik	0.394516454956781	0.213974205770991	Labelled in health	no	1	2	-0.1
2010109A12Rik	0.394516454956781	0.213974205770991	Labelled in injury	no	1	1	-0.05
2010109A12Rik	0.394516454956781	0.213974205770991	4sU	no	1	3	-0.15
2010109I03Rik	0.150446417645464	0.1811860591343	Labelled in health	no	1	2	-0.1
2010109I03Rik	0.150446417645464	0.1811860591343	Labelled in injury	no	1	1	-0.05
2010109I03Rik	0.150446417645464	0.1811860591343	4sU	no	1	3	-0.15
2010111I01Rik	50.2905826126988	27.868169450207	Labelled in health	no	1	2	-0.1
2010111I01Rik	50.2905826126988	27.868169450207	Labelled in injury	no	1	1	-0.05
2010111I01Rik	50.2905826126988	27.868169450207	4sU	no	1	3	-0.15
2010300C02Rik	0.729345221980432	0.158962130552645	Labelled in health	no	1	2	-0.1
2010300C02Rik	0.729345221980432	0.158962130552645	Labelled in injury	no	1	1	-0.05
2010300C02Rik	0.729345221980432	0.158962130552645	4sU	no	1	3	-0.15
2010315B03Rik	12.6067762913999	12.8557029282669	Labelled in health	no	1	2	-0.1
2010315B03Rik	12.6067762913999	12.8557029282669	Labelled in injury	no	1	1	-0.05
2010315B03Rik	12.6067762913999	12.8557029282669	4sU	no	1	3	-0.15
2200002D01Rik	25.3479532859674	30.8142135165393	Labelled in health	no	1	2	-0.1
2200002D01Rik	25.3479532859674	30.8142135165393	Labelled in injury	no	1	1	-0.05
2200002D01Rik	25.3479532859674	30.8142135165393	4sU	no	1	3	-0.15
2210010C04Rik	0.18078837700388	0.492282001586543	Labelled in health	no	1	2	-0.1
2210010C04Rik	0.18078837700388	0.492282001586543	Labelled in injury	no	1	1	-0.05
2210010C04Rik	0.18078837700388	0.492282001586543	4sU	no	1	3	-0.15
2210011C24Rik	35.8831905163097	0.530239839951427	Labelled in health	no	1	2	-0.1
2210011C24Rik	35.8831905163097	0.530239839951427	Labelled in injury	yes	2	1	1.05
2210011C24Rik	35.8831905163097	0.530239839951427	4sU	no	1	3	-0.15
2210016F16Rik	59.3686324590892	36.2402917746922	Labelled in health	no	1	2	-0.1
2210016F16Rik	59.3686324590892	36.2402917746922	Labelled in injury	yes	2	1	1.05
2210016F16Rik	59.3686324590892	36.2402917746922	4sU	no	1	3	-0.15
2210016L21Rik	36.6181527625083	7.8968384090357	Labelled in health	yes	2	2	1.1
2210016L21Rik	36.6181527625083	7.8968384090357	Labelled in injury	no	1	1	-0.05
2210016L21Rik	36.6181527625083	7.8968384090357	4sU	no	1	3	-0.15
2210017I01Rik	0.065025457153636	0.153090709581025	Labelled in health	no	1	2	-0.1
2210017I01Rik	0.065025457153636	0.153090709581025	Labelled in injury	no	1	1	-0.05
2210017I01Rik	0.065025457153636	0.153090709581025	4sU	no	1	3	-0.15
2210408I21Rik	3.55550390376182	0.933139217691499	Labelled in health	no	1	2	-0.1
2210408I21Rik	3.55550390376182	0.933139217691499	Labelled in injury	no	1	1	-0.05
2210408I21Rik	3.55550390376182	0.933139217691499	4sU	no	1	3	-0.15
2210418O10Rik	0.187186183197571	0.301394492274839	Labelled in health	no	1	2	-0.1
2210418O10Rik	0.187186183197571	0.301394492274839	Labelled in injury	no	1	1	-0.05
2210418O10Rik	0.187186183197571	0.301394492274839	4sU	no	1	3	-0.15
2300002M23Rik	0.320900954584299	0	Labelled in health	no	1	2	-0.1
2300002M23Rik	0.320900954584299	0	Labelled in injury	no	1	1	-0.05
2300002M23Rik	0.320900954584299	0	4sU	no	1	3	-0.15
2300009A05Rik	71.1601277240188	35.0401614780222	Labelled in health	no	1	2	-0.1
2300009A05Rik	71.1601277240188	35.0401614780222	Labelled in injury	yes	2	1	1.05
2300009A05Rik	71.1601277240188	35.0401614780222	4sU	no	1	3	-0.15
2310002L09Rik	0.205134098522319	0	Labelled in health	no	1	2	-0.1
2310002L09Rik	0.205134098522319	0	Labelled in injury	no	1	1	-0.05
2310002L09Rik	0.205134098522319	0	4sU	no	1	3	-0.15
2310007B03Rik	3.55196238543046	0.23410681813763	Labelled in health	no	1	2	-0.1
2310007B03Rik	3.55196238543046	0.23410681813763	Labelled in injury	no	1	1	-0.05
2310007B03Rik	3.55196238543046	0.23410681813763	4sU	no	1	3	-0.15
2310009B15Rik	11.472508931611	10.3847586766552	Labelled in health	no	1	2	-0.1
2310009B15Rik	11.472508931611	10.3847586766552	Labelled in injury	yes	2	1	1.05
2310009B15Rik	11.472508931611	10.3847586766552	4sU	no	1	3	-0.15
2310011J03Rik	25.7779596863456	16.0797369735916	Labelled in health	no	1	2	-0.1
2310011J03Rik	25.7779596863456	16.0797369735916	Labelled in injury	no	1	1	-0.05
2310011J03Rik	25.7779596863456	16.0797369735916	4sU	no	1	3	-0.15
2310022A10Rik	8.76873853541043	5.19098387968381	Labelled in health	no	1	2	-0.1
2310022A10Rik	8.76873853541043	5.19098387968381	Labelled in injury	no	1	1	-0.05
2310022A10Rik	8.76873853541043	5.19098387968381	4sU	no	1	3	-0.15
2310022B05Rik	45.8180975632072	11.4865475921371	Labelled in health	no	1	2	-0.1
2310022B05Rik	45.8180975632072	11.4865475921371	Labelled in injury	yes	2	1	1.05
2310022B05Rik	45.8180975632072	11.4865475921371	4sU	no	1	3	-0.15
2310030G06Rik	47.3795933305608	16.5647692554321	Labelled in health	no	1	2	-0.1
2310030G06Rik	47.3795933305608	16.5647692554321	Labelled in injury	yes	2	1	1.05
2310030G06Rik	47.3795933305608	16.5647692554321	4sU	no	1	3	-0.15
2310033P09Rik	8.94699071250236	5.76871709824469	Labelled in health	no	1	2	-0.1
2310033P09Rik	8.94699071250236	5.76871709824469	Labelled in injury	no	1	1	-0.05
2310033P09Rik	8.94699071250236	5.76871709824469	4sU	no	1	3	-0.15
2310034G01Rik	1.98609520681483	0.681146798792158	Labelled in health	no	1	2	-0.1
2310034G01Rik	1.98609520681483	0.681146798792158	Labelled in injury	no	1	1	-0.05
2310034G01Rik	1.98609520681483	0.681146798792158	4sU	no	1	3	-0.15
2310035C23Rik	17.3497849164532	9.47502877776808	Labelled in health	no	1	2	-0.1
2310035C23Rik	17.3497849164532	9.47502877776808	Labelled in injury	no	1	1	-0.05
2310035C23Rik	17.3497849164532	9.47502877776808	4sU	no	1	3	-0.15
2310039H08Rik	66.9490703445301	66.1748336861206	Labelled in health	no	1	2	-0.1
2310039H08Rik	66.9490703445301	66.1748336861206	Labelled in injury	yes	2	1	1.05
2310039H08Rik	66.9490703445301	66.1748336861206	4sU	no	1	3	-0.15
2310046K23Rik	0.065025457153636	0.0507522418607125	Labelled in health	no	1	2	-0.1
2310046K23Rik	0.065025457153636	0.0507522418607125	Labelled in injury	no	1	1	-0.05
2310046K23Rik	0.065025457153636	0.0507522418607125	4sU	no	1	3	-0.15
2310057J18Rik	0.0941685246291181	0.25719466896277	Labelled in health	no	1	2	-0.1
2310057J18Rik	0.0941685246291181	0.25719466896277	Labelled in injury	no	1	1	-0.05
2310057J18Rik	0.0941685246291181	0.25719466896277	4sU	no	1	3	-0.15
2310057M21Rik	7.82793008973719	4.07925014685084	Labelled in health	no	1	2	-0.1
2310057M21Rik	7.82793008973719	4.07925014685084	Labelled in injury	no	1	1	-0.05
2310057M21Rik	7.82793008973719	4.07925014685084	4sU	no	1	3	-0.15
2310061I04Rik	88.8971118598194	29.1028818227525	Labelled in health	no	1	2	-0.1
2310061I04Rik	88.8971118598194	29.1028818227525	Labelled in injury	yes	2	1	1.05
2310061I04Rik	88.8971118598194	29.1028818227525	4sU	no	1	3	-0.15
2410002F23Rik	10.844221030789	4.50648728159996	Labelled in health	no	1	2	-0.1
2410002F23Rik	10.844221030789	4.50648728159996	Labelled in injury	no	1	1	-0.05
2410002F23Rik	10.844221030789	4.50648728159996	4sU	no	1	3	-0.15
2410004B18Rik	16.2642014781721	9.22739076618594	Labelled in health	no	1	2	-0.1
2410004B18Rik	16.2642014781721	9.22739076618594	Labelled in injury	no	1	1	-0.05
2410004B18Rik	16.2642014781721	9.22739076618594	4sU	no	1	3	-0.15
2410004P03Rik	0.158586180382088	0.232431372263225	Labelled in health	no	1	2	-0.1
2410004P03Rik	0.158586180382088	0.232431372263225	Labelled in injury	no	1	1	-0.05
2410004P03Rik	0.158586180382088	0.232431372263225	4sU	no	1	3	-0.15
2410015M20Rik	158.119662720057	78.5905189783834	Labelled in health	no	1	2	-0.1
2410015M20Rik	158.119662720057	78.5905189783834	Labelled in injury	no	1	1	-0.05
2410015M20Rik	158.119662720057	78.5905189783834	4sU	yes	2	3	1.15
2410089E03Rik	5.39719031304252	6.69195646863824	Labelled in health	no	1	2	-0.1
2410089E03Rik	5.39719031304252	6.69195646863824	Labelled in injury	no	1	1	-0.05
2410089E03Rik	5.39719031304252	6.69195646863824	4sU	no	1	3	-0.15
2410131K14Rik	12.4485735441891	7.19241790150525	Labelled in health	no	1	2	-0.1
2410131K14Rik	12.4485735441891	7.19241790150525	Labelled in injury	no	1	1	-0.05
2410131K14Rik	12.4485735441891	7.19241790150525	4sU	no	1	3	-0.15
2410137M14Rik	0.159950876396265	0	Labelled in health	no	1	2	-0.1
2410137M14Rik	0.159950876396265	0	Labelled in injury	no	1	1	-0.05
2410137M14Rik	0.159950876396265	0	4sU	no	1	3	-0.15
2510002D24Rik	57.8072882849696	38.4793873248928	Labelled in health	no	1	2	-0.1
2510002D24Rik	57.8072882849696	38.4793873248928	Labelled in injury	yes	2	1	1.05
2510002D24Rik	57.8072882849696	38.4793873248928	4sU	no	1	3	-0.15
2510009E07Rik	27.2811042916351	9.33965688007922	Labelled in health	no	1	2	-0.1
2510009E07Rik	27.2811042916351	9.33965688007922	Labelled in injury	no	1	1	-0.05
2510009E07Rik	27.2811042916351	9.33965688007922	4sU	no	1	3	-0.15
2510039O18Rik	42.9013470484486	23.9260410536209	Labelled in health	no	1	2	-0.1
2510039O18Rik	42.9013470484486	23.9260410536209	Labelled in injury	yes	2	1	1.05
2510039O18Rik	42.9013470484486	23.9260410536209	4sU	no	1	3	-0.15
2610001J05Rik	45.5592421557448	21.9601717850683	Labelled in health	yes	2	2	1.1
2610001J05Rik	45.5592421557448	21.9601717850683	Labelled in injury	yes	2	1	1.05
2610001J05Rik	45.5592421557448	21.9601717850683	4sU	no	1	3	-0.15
2610002M06Rik	13.6508569206261	15.6845284869578	Labelled in health	no	1	2	-0.1
2610002M06Rik	13.6508569206261	15.6845284869578	Labelled in injury	no	1	1	-0.05
2610002M06Rik	13.6508569206261	15.6845284869578	4sU	no	1	3	-0.15
2610008E11Rik	9.39982624727451	4.97586904018945	Labelled in health	no	1	2	-0.1
2610008E11Rik	9.39982624727451	4.97586904018945	Labelled in injury	no	1	1	-0.05
2610008E11Rik	9.39982624727451	4.97586904018945	4sU	no	1	3	-0.15
2610021A01Rik	3.1982095192331	4.2950788707165	Labelled in health	no	1	2	-0.1
2610021A01Rik	3.1982095192331	4.2950788707165	Labelled in injury	no	1	1	-0.05
2610021A01Rik	3.1982095192331	4.2950788707165	4sU	no	1	3	-0.15
2610028H24Rik	0.237604656900787	0.144074738234407	Labelled in health	no	1	2	-0.1
2610028H24Rik	0.237604656900787	0.144074738234407	Labelled in injury	no	1	1	-0.05
2610028H24Rik	0.237604656900787	0.144074738234407	4sU	no	1	3	-0.15
2610044O15Rik8	4.96056606504777	4.72163897254269	Labelled in health	no	1	2	-0.1
2610044O15Rik8	4.96056606504777	4.72163897254269	Labelled in injury	no	1	1	-0.05
2610044O15Rik8	4.96056606504777	4.72163897254269	4sU	no	1	3	-0.15
2610301B20Rik	15.2489166510418	6.10858263157304	Labelled in health	no	1	2	-0.1
2610301B20Rik	15.2489166510418	6.10858263157304	Labelled in injury	no	1	1	-0.05
2610301B20Rik	15.2489166510418	6.10858263157304	4sU	no	1	3	-0.15
2610318N02Rik	0.307258808744561	0.19510531286031	Labelled in health	no	1	2	-0.1
2610318N02Rik	0.307258808744561	0.19510531286031	Labelled in injury	no	1	1	-0.05
2610318N02Rik	0.307258808744561	0.19510531286031	4sU	no	1	3	-0.15
2610507B11Rik	219.210440136548	68.3589021068009	Labelled in health	no	1	2	-0.1
2610507B11Rik	219.210440136548	68.3589021068009	Labelled in injury	yes	2	1	1.05
2610507B11Rik	219.210440136548	68.3589021068009	4sU	yes	2	3	1.15
2610524H06Rik	3.41069406845519	1.0336603341777	Labelled in health	no	1	2	-0.1
2610524H06Rik	3.41069406845519	1.0336603341777	Labelled in injury	no	1	1	-0.05
2610524H06Rik	3.41069406845519	1.0336603341777	4sU	no	1	3	-0.15
2610528A11Rik	0.872560375020835	0.456499824993615	Labelled in health	no	1	2	-0.1
2610528A11Rik	0.872560375020835	0.456499824993615	Labelled in injury	no	1	1	-0.05
2610528A11Rik	0.872560375020835	0.456499824993615	4sU	no	1	3	-0.15
2610528J11Rik	93.2458637927244	11.1752025006187	Labelled in health	yes	2	2	1.1
2610528J11Rik	93.2458637927244	11.1752025006187	Labelled in injury	yes	2	1	1.05
2610528J11Rik	93.2458637927244	11.1752025006187	4sU	no	1	3	-0.15
2700049A03Rik	4.43521251012084	1.92025616705694	Labelled in health	no	1	2	-0.1
2700049A03Rik	4.43521251012084	1.92025616705694	Labelled in injury	yes	2	1	1.05
2700049A03Rik	4.43521251012084	1.92025616705694	4sU	no	1	3	-0.15
2700062C07Rik	14.3924099956678	11.2441138400239	Labelled in health	no	1	2	-0.1
2700062C07Rik	14.3924099956678	11.2441138400239	Labelled in injury	no	1	1	-0.05
2700062C07Rik	14.3924099956678	11.2441138400239	4sU	no	1	3	-0.15
2700081O15Rik	12.3093137799139	2.87310245673455	Labelled in health	no	1	2	-0.1
2700081O15Rik	12.3093137799139	2.87310245673455	Labelled in injury	no	1	1	-0.05
2700081O15Rik	12.3093137799139	2.87310245673455	4sU	no	1	3	-0.15
2700097O09Rik	9.26493785316035	6.78095624942355	Labelled in health	no	1	2	-0.1
2700097O09Rik	9.26493785316035	6.78095624942355	Labelled in injury	no	1	1	-0.05
2700097O09Rik	9.26493785316035	6.78095624942355	4sU	no	1	3	-0.15
2810004N23Rik	29.6868655561981	27.039477845683	Labelled in health	yes	2	2	1.1
2810004N23Rik	29.6868655561981	27.039477845683	Labelled in injury	yes	2	1	1.05
2810004N23Rik	29.6868655561981	27.039477845683	4sU	no	1	3	-0.15
2810006K23Rik	12.3276599710527	7.1351989408963	Labelled in health	no	1	2	-0.1
2810006K23Rik	12.3276599710527	7.1351989408963	Labelled in injury	no	1	1	-0.05
2810006K23Rik	12.3276599710527	7.1351989408963	4sU	no	1	3	-0.15
2810021J22Rik	1.97837676572343	0.745731075266	Labelled in health	no	1	2	-0.1
2810021J22Rik	1.97837676572343	0.745731075266	Labelled in injury	no	1	1	-0.05
2810021J22Rik	1.97837676572343	0.745731075266	4sU	no	1	3	-0.15
2810403A07Rik	81.4458962090688	52.5369086262788	Labelled in health	no	1	2	-0.1
2810403A07Rik	81.4458962090688	52.5369086262788	Labelled in injury	no	1	1	-0.05
2810403A07Rik	81.4458962090688	52.5369086262788	4sU	no	1	3	-0.15
2810408A11Rik	2.33661179926025	0.245874113009037	Labelled in health	no	1	2	-0.1
2810408A11Rik	2.33661179926025	0.245874113009037	Labelled in injury	no	1	1	-0.05
2810408A11Rik	2.33661179926025	0.245874113009037	4sU	no	1	3	-0.15
2810459M11Rik	0.823006562007421	50.2478048514258	Labelled in health	no	1	2	-0.1
2810459M11Rik	0.823006562007421	50.2478048514258	Labelled in injury	no	1	1	-0.05
2810459M11Rik	0.823006562007421	50.2478048514258	4sU	no	1	3	-0.15
2810474O19Rik	13.8736246584165	7.60455887369152	Labelled in health	no	1	2	-0.1
2810474O19Rik	13.8736246584165	7.60455887369152	Labelled in injury	no	1	1	-0.05
2810474O19Rik	13.8736246584165	7.60455887369152	4sU	no	1	3	-0.15
2900011O08Rik	0.300072701521368	0.256886302857232	Labelled in health	no	1	2	-0.1
2900011O08Rik	0.300072701521368	0.256886302857232	Labelled in injury	no	1	1	-0.05
2900011O08Rik	0.300072701521368	0.256886302857232	4sU	no	1	3	-0.15
2900026A02Rik	21.8497161888099	45.1719391486763	Labelled in health	no	1	2	-0.1
2900026A02Rik	21.8497161888099	45.1719391486763	Labelled in injury	yes	2	1	1.05
2900026A02Rik	21.8497161888099	45.1719391486763	4sU	no	1	3	-0.15
2900055J20Rik	0.169699742385914	0	Labelled in health	no	1	2	-0.1
2900055J20Rik	0.169699742385914	0	Labelled in injury	no	1	1	-0.05
2900055J20Rik	0.169699742385914	0	4sU	no	1	3	-0.15
2900092C05Rik	0.0683780328407731	0.252199142101138	Labelled in health	no	1	2	-0.1
2900092C05Rik	0.0683780328407731	0.252199142101138	Labelled in injury	no	1	1	-0.05
2900092C05Rik	0.0683780328407731	0.252199142101138	4sU	no	1	3	-0.15
3110001I22Rik	1.37766687925722	1.92952090883101	Labelled in health	no	1	2	-0.1
3110001I22Rik	1.37766687925722	1.92952090883101	Labelled in injury	no	1	1	-0.05
3110001I22Rik	1.37766687925722	1.92952090883101	4sU	no	1	3	-0.15
3110002H16Rik	4.25881089993595	4.69560100622732	Labelled in health	no	1	2	-0.1
3110002H16Rik	4.25881089993595	4.69560100622732	Labelled in injury	no	1	1	-0.05
3110002H16Rik	4.25881089993595	4.69560100622732	4sU	no	1	3	-0.15
3110009E18Rik	2.38020197956141	1.20474723220046	Labelled in health	no	1	2	-0.1
3110009E18Rik	2.38020197956141	1.20474723220046	Labelled in injury	no	1	1	-0.05
3110009E18Rik	2.38020197956141	1.20474723220046	4sU	no	1	3	-0.15
3110018I06Rik	0.211371399292102	0.691772341517103	Labelled in health	no	1	2	-0.1
3110018I06Rik	0.211371399292102	0.691772341517103	Labelled in injury	no	1	1	-0.05
3110018I06Rik	0.211371399292102	0.691772341517103	4sU	no	1	3	-0.15
3110021N24Rik	0.51162043007732	0.293392905861027	Labelled in health	no	1	2	-0.1
3110021N24Rik	0.51162043007732	0.293392905861027	Labelled in injury	no	1	1	-0.05
3110021N24Rik	0.51162043007732	0.293392905861027	4sU	no	1	3	-0.15
3110040N11Rik	4.37125666345097	4.8357895884046	Labelled in health	no	1	2	-0.1
3110040N11Rik	4.37125666345097	4.8357895884046	Labelled in injury	no	1	1	-0.05
3110040N11Rik	4.37125666345097	4.8357895884046	4sU	no	1	3	-0.15
3110043O21Rik	10.4907331130962	15.3063226178618	Labelled in health	no	1	2	-0.1
3110043O21Rik	10.4907331130962	15.3063226178618	Labelled in injury	no	1	1	-0.05
3110043O21Rik	10.4907331130962	15.3063226178618	4sU	no	1	3	-0.15
3110062M04Rik	6.97119317661907	5.63638305751813	Labelled in health	no	1	2	-0.1
3110062M04Rik	6.97119317661907	5.63638305751813	Labelled in injury	no	1	1	-0.05
3110062M04Rik	6.97119317661907	5.63638305751813	4sU	no	1	3	-0.15
3110070M22Rik	0.712028093321788	0.395335055787838	Labelled in health	no	1	2	-0.1
3110070M22Rik	0.712028093321788	0.395335055787838	Labelled in injury	no	1	1	-0.05
3110070M22Rik	0.712028093321788	0.395335055787838	4sU	no	1	3	-0.15
3110079O15Rik	0.139562451494819	0.210978000679947	Labelled in health	no	1	2	-0.1
3110079O15Rik	0.139562451494819	0.210978000679947	Labelled in injury	no	1	1	-0.05
3110079O15Rik	0.139562451494819	0.210978000679947	4sU	no	1	3	-0.15
3110082I17Rik	4.29429527697257	5.6880141043066	Labelled in health	no	1	2	-0.1
3110082I17Rik	4.29429527697257	5.6880141043066	Labelled in injury	no	1	1	-0.05
3110082I17Rik	4.29429527697257	5.6880141043066	4sU	no	1	3	-0.15
3300002I08Rik	0.555220923508736	0.220482780807524	Labelled in health	no	1	2	-0.1
3300002I08Rik	0.555220923508736	0.220482780807524	Labelled in injury	no	1	1	-0.05
3300002I08Rik	0.555220923508736	0.220482780807524	4sU	no	1	3	-0.15
3632451O06Rik	12.0161983533393	0.364052289275745	Labelled in health	no	1	2	-0.1
3632451O06Rik	12.0161983533393	0.364052289275745	Labelled in injury	yes	2	1	1.05
3632451O06Rik	12.0161983533393	0.364052289275745	4sU	no	1	3	-0.15
3830403N18Rik	0.412767975621145	0.404246969986168	Labelled in health	no	1	2	-0.1
3830403N18Rik	0.412767975621145	0.404246969986168	Labelled in injury	no	1	1	-0.05
3830403N18Rik	0.412767975621145	0.404246969986168	4sU	no	1	3	-0.15
3830406C13Rik	41.4744872718885	20.6668392181908	Labelled in health	no	1	2	-0.1
3830406C13Rik	41.4744872718885	20.6668392181908	Labelled in injury	yes	2	1	1.05
3830406C13Rik	41.4744872718885	20.6668392181908	4sU	no	1	3	-0.15
4430402I18Rik	5.57798682860064	2.02901996851899	Labelled in health	no	1	2	-0.1
4430402I18Rik	5.57798682860064	2.02901996851899	Labelled in injury	no	1	1	-0.05
4430402I18Rik	5.57798682860064	2.02901996851899	4sU	no	1	3	-0.15
4833420G17Rik	22.3841297654873	21.1275995076951	Labelled in health	no	1	2	-0.1
4833420G17Rik	22.3841297654873	21.1275995076951	Labelled in injury	no	1	1	-0.05
4833420G17Rik	22.3841297654873	21.1275995076951	4sU	no	1	3	-0.15
4833423E24Rik	0.313555773213905	0.292724364376159	Labelled in health	no	1	2	-0.1
4833423E24Rik	0.313555773213905	0.292724364376159	Labelled in injury	no	1	1	-0.05
4833423E24Rik	0.313555773213905	0.292724364376159	4sU	no	1	3	-0.15
4833439L19Rik	372.641921998782	36.341241324166	Labelled in health	no	1	2	-0.1
4833439L19Rik	372.641921998782	36.341241324166	Labelled in injury	yes	2	1	1.05
4833439L19Rik	372.641921998782	36.341241324166	4sU	yes	2	3	1.15
4921501E09Rik	0.0642911918237904	0.0596580886181139	Labelled in health	no	1	2	-0.1
4921501E09Rik	0.0642911918237904	0.0596580886181139	Labelled in injury	no	1	1	-0.05
4921501E09Rik	0.0642911918237904	0.0596580886181139	4sU	no	1	3	-0.15
4921507P07Rik	0.368660614795599	0.284373361814123	Labelled in health	no	1	2	-0.1
4921507P07Rik	0.368660614795599	0.284373361814123	Labelled in injury	no	1	1	-0.05
4921507P07Rik	0.368660614795599	0.284373361814123	4sU	no	1	3	-0.15
4921509C19Rik	0.0862003047409845	0	Labelled in health	no	1	2	-0.1
4921509C19Rik	0.0862003047409845	0	Labelled in injury	no	1	1	-0.05
4921509C19Rik	0.0862003047409845	0	4sU	no	1	3	-0.15
4921524J17Rik	7.26327489265803	6.5444746902712	Labelled in health	no	1	2	-0.1
4921524J17Rik	7.26327489265803	6.5444746902712	Labelled in injury	yes	2	1	1.05
4921524J17Rik	7.26327489265803	6.5444746902712	4sU	no	1	3	-0.15
4921536K21Rik	0.445099630904508	0.150069915061603	Labelled in health	no	1	2	-0.1
4921536K21Rik	0.445099630904508	0.150069915061603	Labelled in injury	no	1	1	-0.05
4921536K21Rik	0.445099630904508	0.150069915061603	4sU	no	1	3	-0.15
4930402H24Rik	118.494956811351	39.5455611164231	Labelled in health	no	1	2	-0.1
4930402H24Rik	118.494956811351	39.5455611164231	Labelled in injury	yes	2	1	1.05
4930402H24Rik	118.494956811351	39.5455611164231	4sU	no	1	3	-0.15
4930402K13Rik	0.0842426171563021	0.0969737283448402	Labelled in health	no	1	2	-0.1
4930402K13Rik	0.0842426171563021	0.0969737283448402	Labelled in injury	no	1	1	-0.05
4930402K13Rik	0.0842426171563021	0.0969737283448402	4sU	no	1	3	-0.15
4930404H24Rik	0.0763561066347666	0	Labelled in health	no	1	2	-0.1
4930404H24Rik	0.0763561066347666	0	Labelled in injury	no	1	1	-0.05
4930404H24Rik	0.0763561066347666	0	4sU	no	1	3	-0.15
4930404N11Rik	0.168825168165435	0.125491656163642	Labelled in health	no	1	2	-0.1
4930404N11Rik	0.168825168165435	0.125491656163642	Labelled in injury	no	1	1	-0.05
4930404N11Rik	0.168825168165435	0.125491656163642	4sU	no	1	3	-0.15
4930415O20Rik	0.158146358754957	0	Labelled in health	no	1	2	-0.1
4930415O20Rik	0.158146358754957	0	Labelled in injury	no	1	1	-0.05
4930415O20Rik	0.158146358754957	0	4sU	no	1	3	-0.15
4930426L09Rik	0.418658862957212	0.208010617387202	Labelled in health	no	1	2	-0.1
4930426L09Rik	0.418658862957212	0.208010617387202	Labelled in injury	no	1	1	-0.05
4930426L09Rik	0.418658862957212	0.208010617387202	4sU	no	1	3	-0.15
4930430F08Rik	10.6597794931483	8.24372193518438	Labelled in health	no	1	2	-0.1
4930430F08Rik	10.6597794931483	8.24372193518438	Labelled in injury	yes	2	1	1.05
4930430F08Rik	10.6597794931483	8.24372193518438	4sU	no	1	3	-0.15
4930432K21Rik	0.387992300502485	0.174539301382254	Labelled in health	no	1	2	-0.1
4930432K21Rik	0.387992300502485	0.174539301382254	Labelled in injury	no	1	1	-0.05
4930432K21Rik	0.387992300502485	0.174539301382254	4sU	no	1	3	-0.15
4930433I11Rik	0.0714874185861539	0.277787092316587	Labelled in health	no	1	2	-0.1
4930433I11Rik	0.0714874185861539	0.277787092316587	Labelled in injury	no	1	1	-0.05
4930433I11Rik	0.0714874185861539	0.277787092316587	4sU	no	1	3	-0.15
4930438A08Rik	0.161747815018771	0.159434964691047	Labelled in health	no	1	2	-0.1
4930438A08Rik	0.161747815018771	0.159434964691047	Labelled in injury	no	1	1	-0.05
4930438A08Rik	0.161747815018771	0.159434964691047	4sU	no	1	3	-0.15
4930442H23Rik	0.185935573820262	0.0482610761744147	Labelled in health	no	1	2	-0.1
4930442H23Rik	0.185935573820262	0.0482610761744147	Labelled in injury	no	1	1	-0.05
4930442H23Rik	0.185935573820262	0.0482610761744147	4sU	no	1	3	-0.15
4930444P10Rik	0.128742513526121	0	Labelled in health	no	1	2	-0.1
4930444P10Rik	0.128742513526121	0	Labelled in injury	no	1	1	-0.05
4930444P10Rik	0.128742513526121	0	4sU	no	1	3	-0.15
4930447C04Rik	0.155006519087977	0.591508731272342	Labelled in health	no	1	2	-0.1
4930447C04Rik	0.155006519087977	0.591508731272342	Labelled in injury	no	1	1	-0.05
4930447C04Rik	0.155006519087977	0.591508731272342	4sU	no	1	3	-0.15
4930451I11Rik	0.153233346889896	0.292724364376159	Labelled in health	no	1	2	-0.1
4930451I11Rik	0.153233346889896	0.292724364376159	Labelled in injury	no	1	1	-0.05
4930451I11Rik	0.153233346889896	0.292724364376159	4sU	no	1	3	-0.15
4930452B06Rik	1.87434410703141	0.470666701071344	Labelled in health	no	1	2	-0.1
4930452B06Rik	1.87434410703141	0.470666701071344	Labelled in injury	no	1	1	-0.05
4930452B06Rik	1.87434410703141	0.470666701071344	4sU	no	1	3	-0.15
4930453N24Rik	45.9040773201664	39.5091421228583	Labelled in health	no	1	2	-0.1
4930453N24Rik	45.9040773201664	39.5091421228583	Labelled in injury	yes	2	1	1.05
4930453N24Rik	45.9040773201664	39.5091421228583	4sU	no	1	3	-0.15
4930455H04Rik	0.199468575293654	0.122491759087381	Labelled in health	no	1	2	-0.1
4930455H04Rik	0.199468575293654	0.122491759087381	Labelled in injury	no	1	1	-0.05
4930455H04Rik	0.199468575293654	0.122491759087381	4sU	no	1	3	-0.15
4930469K13Rik	0.55965324888589	0.0831979215451398	Labelled in health	no	1	2	-0.1
4930469K13Rik	0.55965324888589	0.0831979215451398	Labelled in injury	no	1	1	-0.05
4930469K13Rik	0.55965324888589	0.0831979215451398	4sU	no	1	3	-0.15
4930474N05Rik	0.428073990051222	0.158966677348924	Labelled in health	no	1	2	-0.1
4930474N05Rik	0.428073990051222	0.158966677348924	Labelled in injury	no	1	1	-0.05
4930474N05Rik	0.428073990051222	0.158966677348924	4sU	no	1	3	-0.15
4930486L24Rik,CT010498.2	0.448702288347222	0.488460141470835	Labelled in health	no	1	2	-0.1
4930486L24Rik,CT010498.2	0.448702288347222	0.488460141470835	Labelled in injury	no	1	1	-0.05
4930486L24Rik,CT010498.2	0.448702288347222	0.488460141470835	4sU	no	1	3	-0.15
4930502E18Rik	1.71256377899311	0.0775335126120306	Labelled in health	no	1	2	-0.1
4930502E18Rik	1.71256377899311	0.0775335126120306	Labelled in injury	no	1	1	-0.05
4930502E18Rik	1.71256377899311	0.0775335126120306	4sU	no	1	3	-0.15
4930503B20Rik,Samd13	0.112333172834957	0.304751551120972	Labelled in health	no	1	2	-0.1
4930503B20Rik,Samd13	0.112333172834957	0.304751551120972	Labelled in injury	no	1	1	-0.05
4930503B20Rik,Samd13	0.112333172834957	0.304751551120972	4sU	no	1	3	-0.15
4930503E14Rik	0.073963025493751	0.0596580886181139	Labelled in health	no	1	2	-0.1
4930503E14Rik	0.073963025493751	0.0596580886181139	Labelled in injury	no	1	1	-0.05
4930503E14Rik	0.073963025493751	0.0596580886181139	4sU	no	1	3	-0.15
4930503L19Rik	1.95440840584753	1.41545466738265	Labelled in health	no	1	2	-0.1
4930503L19Rik	1.95440840584753	1.41545466738265	Labelled in injury	no	1	1	-0.05
4930503L19Rik	1.95440840584753	1.41545466738265	4sU	no	1	3	-0.15
4930505A04Rik	0.244138736176763	0	Labelled in health	no	1	2	-0.1
4930505A04Rik	0.244138736176763	0	Labelled in injury	no	1	1	-0.05
4930505A04Rik	0.244138736176763	0	4sU	no	1	3	-0.15
4930507D05Rik	0.226233201709075	0.189200308058758	Labelled in health	no	1	2	-0.1
4930507D05Rik	0.226233201709075	0.189200308058758	Labelled in injury	no	1	1	-0.05
4930507D05Rik	0.226233201709075	0.189200308058758	4sU	no	1	3	-0.15
4930518I15Rik	4.69204967966368	1.65625256566725	Labelled in health	no	1	2	-0.1
4930518I15Rik	4.69204967966368	1.65625256566725	Labelled in injury	no	1	1	-0.05
4930518I15Rik	4.69204967966368	1.65625256566725	4sU	no	1	3	-0.15
4930519G04Rik	0.0825731265565674	0	Labelled in health	no	1	2	-0.1
4930519G04Rik	0.0825731265565674	0	Labelled in injury	no	1	1	-0.05
4930519G04Rik	0.0825731265565674	0	4sU	no	1	3	-0.15
4930522L14Rik	1.4929257536393	0.802071228817065	Labelled in health	no	1	2	-0.1
4930522L14Rik	1.4929257536393	0.802071228817065	Labelled in injury	no	1	1	-0.05
4930522L14Rik	1.4929257536393	0.802071228817065	4sU	no	1	3	-0.15
4930524B15Rik	0.065025457153636	0.053154830162015	Labelled in health	no	1	2	-0.1
4930524B15Rik	0.065025457153636	0.053154830162015	Labelled in injury	no	1	1	-0.05
4930524B15Rik	0.065025457153636	0.053154830162015	4sU	no	1	3	-0.15
4930524J08Rik	1.69634566360892	0.550365575556632	Labelled in health	no	1	2	-0.1
4930524J08Rik	1.69634566360892	0.550365575556632	Labelled in injury	no	1	1	-0.05
4930524J08Rik	1.69634566360892	0.550365575556632	4sU	no	1	3	-0.15
4930524N10Rik	0.507065036138921	0	Labelled in health	no	1	2	-0.1
4930524N10Rik	0.507065036138921	0	Labelled in injury	no	1	1	-0.05
4930524N10Rik	0.507065036138921	0	4sU	no	1	3	-0.15
4930539E08Rik	0.949389641356223	0.418688186112946	Labelled in health	no	1	2	-0.1
4930539E08Rik	0.949389641356223	0.418688186112946	Labelled in injury	no	1	1	-0.05
4930539E08Rik	0.949389641356223	0.418688186112946	4sU	no	1	3	-0.15
4930544G11Rik	0.0683780328407731	0	Labelled in health	no	1	2	-0.1
4930544G11Rik	0.0683780328407731	0	Labelled in injury	no	1	1	-0.05
4930544G11Rik	0.0683780328407731	0	4sU	no	1	3	-0.15
4930550C14Rik	2.58789694440653	0.166558323358436	Labelled in health	no	1	2	-0.1
4930550C14Rik	2.58789694440653	0.166558323358436	Labelled in injury	yes	2	1	1.05
4930550C14Rik	2.58789694440653	0.166558323358436	4sU	no	1	3	-0.15
4930550L24Rik	0.271988375785656	0.0781771320891216	Labelled in health	no	1	2	-0.1
4930550L24Rik	0.271988375785656	0.0781771320891216	Labelled in injury	no	1	1	-0.05
4930550L24Rik	0.271988375785656	0.0781771320891216	4sU	no	1	3	-0.15
4930556J24Rik	0.0742364097735618	0.059047152717505	Labelled in health	no	1	2	-0.1
4930556J24Rik	0.0742364097735618	0.059047152717505	Labelled in injury	no	1	1	-0.05
4930556J24Rik	0.0742364097735618	0.059047152717505	4sU	no	1	3	-0.15
4930558C23Rik	0.0642911918237904	0.0781771320891216	Labelled in health	no	1	2	-0.1
4930558C23Rik	0.0642911918237904	0.0781771320891216	Labelled in injury	no	1	1	-0.05
4930558C23Rik	0.0642911918237904	0.0781771320891216	4sU	no	1	3	-0.15
4930563D23Rik	1.23689258857706	0.250881478548262	Labelled in health	no	1	2	-0.1
4930563D23Rik	1.23689258857706	0.250881478548262	Labelled in injury	no	1	1	-0.05
4930563D23Rik	1.23689258857706	0.250881478548262	4sU	no	1	3	-0.15
4930578C19Rik	0.115088485734524	0.175634618625695	Labelled in health	no	1	2	-0.1
4930578C19Rik	0.115088485734524	0.175634618625695	Labelled in injury	no	1	1	-0.05
4930578C19Rik	0.115088485734524	0.175634618625695	4sU	no	1	3	-0.15
4930578G10Rik	0.0768147021861403	0.072233856247984	Labelled in health	no	1	2	-0.1
4930578G10Rik	0.0768147021861403	0.072233856247984	Labelled in injury	no	1	1	-0.05
4930578G10Rik	0.0768147021861403	0.072233856247984	4sU	no	1	3	-0.15
4930579F01Rik	0.315435137702609	0.216414771238301	Labelled in health	no	1	2	-0.1
4930579F01Rik	0.315435137702609	0.216414771238301	Labelled in injury	no	1	1	-0.05
4930579F01Rik	0.315435137702609	0.216414771238301	4sU	no	1	3	-0.15
4930579G24Rik	1.13870560714848	1.07583269485401	Labelled in health	no	1	2	-0.1
4930579G24Rik	1.13870560714848	1.07583269485401	Labelled in injury	no	1	1	-0.05
4930579G24Rik	1.13870560714848	1.07583269485401	4sU	no	1	3	-0.15
4930595D18Rik	0.149726325936469	0.0605093655849651	Labelled in health	no	1	2	-0.1
4930595D18Rik	0.149726325936469	0.0605093655849651	Labelled in injury	no	1	1	-0.05
4930595D18Rik	0.149726325936469	0.0605093655849651	4sU	no	1	3	-0.15
4931406C07Rik	535.55370929443	144.51190489213	Labelled in health	no	1	2	-0.1
4931406C07Rik	535.55370929443	144.51190489213	Labelled in injury	yes	2	1	1.05
4931406C07Rik	535.55370929443	144.51190489213	4sU	yes	2	3	1.15
4931406P16Rik	18.1146458272033	8.76339723102654	Labelled in health	no	1	2	-0.1
4931406P16Rik	18.1146458272033	8.76339723102654	Labelled in injury	no	1	1	-0.05
4931406P16Rik	18.1146458272033	8.76339723102654	4sU	yes	2	3	1.15
4931409K22Rik	0.104045026018383	0.0585448728752318	Labelled in health	no	1	2	-0.1
4931409K22Rik	0.104045026018383	0.0585448728752318	Labelled in injury	no	1	1	-0.05
4931409K22Rik	0.104045026018383	0.0585448728752318	4sU	no	1	3	-0.15
4931414P19Rik	4.26028629911857	3.1740414794636	Labelled in health	no	1	2	-0.1
4931414P19Rik	4.26028629911857	3.1740414794636	Labelled in injury	no	1	1	-0.05
4931414P19Rik	4.26028629911857	3.1740414794636	4sU	no	1	3	-0.15
4931417E11Rik	0.307258808744561	0	Labelled in health	no	1	2	-0.1
4931417E11Rik	0.307258808744561	0	Labelled in injury	no	1	1	-0.05
4931417E11Rik	0.307258808744561	0	4sU	no	1	3	-0.15
4931423N10Rik	0.1729672850095	0.26946399810503	Labelled in health	no	1	2	-0.1
4931423N10Rik	0.1729672850095	0.26946399810503	Labelled in injury	no	1	1	-0.05
4931423N10Rik	0.1729672850095	0.26946399810503	4sU	no	1	3	-0.15
4931428F04Rik	2.31119253083618	1.56855064488868	Labelled in health	no	1	2	-0.1
4931428F04Rik	2.31119253083618	1.56855064488868	Labelled in injury	no	1	1	-0.05
4931428F04Rik	2.31119253083618	1.56855064488868	4sU	no	1	3	-0.15
4931440F15Rik	0.436566790360636	0.152313410067699	Labelled in health	no	1	2	-0.1
4931440F15Rik	0.436566790360636	0.152313410067699	Labelled in injury	no	1	1	-0.05
4931440F15Rik	0.436566790360636	0.152313410067699	4sU	no	1	3	-0.15
4932429P05Rik	0.0619829508666769	0	Labelled in health	no	1	2	-0.1
4932429P05Rik	0.0619829508666769	0	Labelled in injury	no	1	1	-0.05
4932429P05Rik	0.0619829508666769	0	4sU	no	1	3	-0.15
4932438A13Rik	35.3477043751399	23.0570278442984	Labelled in health	no	1	2	-0.1
4932438A13Rik	35.3477043751399	23.0570278442984	Labelled in injury	yes	2	1	1.05
4932438A13Rik	35.3477043751399	23.0570278442984	4sU	no	1	3	-0.15
4932438H23Rik	0.542682234554366	0.0724594818780007	Labelled in health	no	1	2	-0.1
4932438H23Rik	0.542682234554366	0.0724594818780007	Labelled in injury	no	1	1	-0.05
4932438H23Rik	0.542682234554366	0.0724594818780007	4sU	no	1	3	-0.15
4932443I19Rik	0.061978524606754	0	Labelled in health	no	1	2	-0.1
4932443I19Rik	0.061978524606754	0	Labelled in injury	no	1	1	-0.05
4932443I19Rik	0.061978524606754	0	4sU	no	1	3	-0.15
4933402D24Rik	0.135994187892828	0.236073585673552	Labelled in health	no	1	2	-0.1
4933402D24Rik	0.135994187892828	0.236073585673552	Labelled in injury	no	1	1	-0.05
4933402D24Rik	0.135994187892828	0.236073585673552	4sU	no	1	3	-0.15
4933402E13Rik	0.0717772739132931	0	Labelled in health	no	1	2	-0.1
4933402E13Rik	0.0717772739132931	0	Labelled in injury	no	1	1	-0.05
4933402E13Rik	0.0717772739132931	0	4sU	no	1	3	-0.15
4933402J07Rik	0.0777524142593941	0	Labelled in health	no	1	2	-0.1
4933402J07Rik	0.0777524142593941	0	Labelled in injury	no	1	1	-0.05
4933402J07Rik	0.0777524142593941	0	4sU	no	1	3	-0.15
4933403O08Rik	0.113808547098169	0.0591014807466728	Labelled in health	no	1	2	-0.1
4933403O08Rik	0.113808547098169	0.0591014807466728	Labelled in injury	no	1	1	-0.05
4933403O08Rik	0.113808547098169	0.0591014807466728	4sU	no	1	3	-0.15
4933405L10Rik	0.119406844378467	0.160966367229195	Labelled in health	no	1	2	-0.1
4933405L10Rik	0.119406844378467	0.160966367229195	Labelled in injury	no	1	1	-0.05
4933405L10Rik	0.119406844378467	0.160966367229195	4sU	no	1	3	-0.15
4933407L21Rik	0.200059112276254	0.0724594818780007	Labelled in health	no	1	2	-0.1
4933407L21Rik	0.200059112276254	0.0724594818780007	Labelled in injury	no	1	1	-0.05
4933407L21Rik	0.200059112276254	0.0724594818780007	4sU	no	1	3	-0.15
4933408B17Rik	0.812853347362009	0.340514627056902	Labelled in health	no	1	2	-0.1
4933408B17Rik	0.812853347362009	0.340514627056902	Labelled in injury	no	1	1	-0.05
4933408B17Rik	0.812853347362009	0.340514627056902	4sU	no	1	3	-0.15
4933411K16Rik	0.23323693765872	0.311281029149475	Labelled in health	no	1	2	-0.1
4933411K16Rik	0.23323693765872	0.311281029149475	Labelled in injury	no	1	1	-0.05
4933411K16Rik	0.23323693765872	0.311281029149475	4sU	no	1	3	-0.15
4933412E24Rik	0.065025457153636	0.226664503813358	Labelled in health	no	1	2	-0.1
4933412E24Rik	0.065025457153636	0.226664503813358	Labelled in injury	no	1	1	-0.05
4933412E24Rik	0.065025457153636	0.226664503813358	4sU	no	1	3	-0.15
4933413G19Rik	0.143352987747954	0.155532141783895	Labelled in health	no	1	2	-0.1
4933413G19Rik	0.143352987747954	0.155532141783895	Labelled in injury	no	1	1	-0.05
4933413G19Rik	0.143352987747954	0.155532141783895	4sU	no	1	3	-0.15
4933415A04Rik	0.605749738036052	0.249362553379319	Labelled in health	no	1	2	-0.1
4933415A04Rik	0.605749738036052	0.249362553379319	Labelled in injury	no	1	1	-0.05
4933415A04Rik	0.605749738036052	0.249362553379319	4sU	no	1	3	-0.15
4933415F23Rik	0.224199779723788	0	Labelled in health	no	1	2	-0.1
4933415F23Rik	0.224199779723788	0	Labelled in injury	no	1	1	-0.05
4933415F23Rik	0.224199779723788	0	4sU	no	1	3	-0.15
4933416C03Rik	0.071152534038372	0.128699003651546	Labelled in health	no	1	2	-0.1
4933416C03Rik	0.071152534038372	0.128699003651546	Labelled in injury	no	1	1	-0.05
4933416C03Rik	0.071152534038372	0.128699003651546	4sU	no	1	3	-0.15
4933417A18Rik	0.0796195306777826	0	Labelled in health	no	1	2	-0.1
4933417A18Rik	0.0796195306777826	0	Labelled in injury	no	1	1	-0.05
4933417A18Rik	0.0796195306777826	0	4sU	no	1	3	-0.15
4933424G06Rik	0.0777524142593941	0	Labelled in health	no	1	2	-0.1
4933424G06Rik	0.0777524142593941	0	Labelled in injury	no	1	1	-0.05
4933424G06Rik	0.0777524142593941	0	4sU	no	1	3	-0.15
4933427D14Rik	6.5670929544884	2.60221765392859	Labelled in health	no	1	2	-0.1
4933427D14Rik	6.5670929544884	2.60221765392859	Labelled in injury	no	1	1	-0.05
4933427D14Rik	6.5670929544884	2.60221765392859	4sU	no	1	3	-0.15
4933430I17Rik	0.200372794592854	0.183585847709978	Labelled in health	no	1	2	-0.1
4933430I17Rik	0.200372794592854	0.183585847709978	Labelled in injury	no	1	1	-0.05
4933430I17Rik	0.200372794592854	0.183585847709978	4sU	no	1	3	-0.15
4933434E20Rik	124.012334255633	67.2797767931264	Labelled in health	no	1	2	-0.1
4933434E20Rik	124.012334255633	67.2797767931264	Labelled in injury	yes	2	1	1.05
4933434E20Rik	124.012334255633	67.2797767931264	4sU	no	1	3	-0.15
5031439G07Rik	50.1308705438498	27.7181148667201	Labelled in health	no	1	2	-0.1
5031439G07Rik	50.1308705438498	27.7181148667201	Labelled in injury	no	1	1	-0.05
5031439G07Rik	50.1308705438498	27.7181148667201	4sU	no	1	3	-0.15
5330417C22Rik	0.395610881701532	1.15867041009731	Labelled in health	no	1	2	-0.1
5330417C22Rik	0.395610881701532	1.15867041009731	Labelled in injury	no	1	1	-0.05
5330417C22Rik	0.395610881701532	1.15867041009731	4sU	no	1	3	-0.15
5430403G16Rik	2.46705478887467	2.74484903164501	Labelled in health	no	1	2	-0.1
5430403G16Rik	2.46705478887467	2.74484903164501	Labelled in injury	no	1	1	-0.05
5430403G16Rik	2.46705478887467	2.74484903164501	4sU	no	1	3	-0.15
5430419D17Rik	0.144095431011523	0.222316741135275	Labelled in health	no	1	2	-0.1
5430419D17Rik	0.144095431011523	0.222316741135275	Labelled in injury	no	1	1	-0.05
5430419D17Rik	0.144095431011523	0.222316741135275	4sU	no	1	3	-0.15
5430427O19Rik	0.377919335756488	0.452579831058852	Labelled in health	no	1	2	-0.1
5430427O19Rik	0.377919335756488	0.452579831058852	Labelled in injury	no	1	1	-0.05
5430427O19Rik	0.377919335756488	0.452579831058852	4sU	no	1	3	-0.15
5730409E04Rik	8.56740574080536	10.279541743467	Labelled in health	no	1	2	-0.1
5730409E04Rik	8.56740574080536	10.279541743467	Labelled in injury	no	1	1	-0.05
5730409E04Rik	8.56740574080536	10.279541743467	4sU	no	1	3	-0.15
5730455P16Rik	18.6343086644767	8.76704499210142	Labelled in health	no	1	2	-0.1
5730455P16Rik	18.6343086644767	8.76704499210142	Labelled in injury	no	1	1	-0.05
5730455P16Rik	18.6343086644767	8.76704499210142	4sU	no	1	3	-0.15
5730480H06Rik	7.33329728839755	4.96478532951115	Labelled in health	no	1	2	-0.1
5730480H06Rik	7.33329728839755	4.96478532951115	Labelled in injury	no	1	1	-0.05
5730480H06Rik	7.33329728839755	4.96478532951115	4sU	no	1	3	-0.15
5730507C01Rik	1.1130072129474	0.408623035903643	Labelled in health	no	1	2	-0.1
5730507C01Rik	1.1130072129474	0.408623035903643	Labelled in injury	no	1	1	-0.05
5730507C01Rik	1.1130072129474	0.408623035903643	4sU	no	1	3	-0.15
5730522E02Rik	0.0815459153463417	0.0608748076293963	Labelled in health	no	1	2	-0.1
5730522E02Rik	0.0815459153463417	0.0608748076293963	Labelled in injury	no	1	1	-0.05
5730522E02Rik	0.0815459153463417	0.0608748076293963	4sU	no	1	3	-0.15
5730559C18Rik	14.8614574319852	0.759123104250252	Labelled in health	yes	2	2	1.1
5730559C18Rik	14.8614574319852	0.759123104250252	Labelled in injury	no	1	1	-0.05
5730559C18Rik	14.8614574319852	0.759123104250252	4sU	no	1	3	-0.15
5830473C10Rik	0.545354982915028	19.4469424321403	Labelled in health	no	1	2	-0.1
5830473C10Rik	0.545354982915028	19.4469424321403	Labelled in injury	no	1	1	-0.05
5830473C10Rik	0.545354982915028	19.4469424321403	4sU	no	1	3	-0.15
5930422O12Rik	0.25053546070459	0.072233856247984	Labelled in health	no	1	2	-0.1
5930422O12Rik	0.25053546070459	0.072233856247984	Labelled in injury	no	1	1	-0.05
5930422O12Rik	0.25053546070459	0.072233856247984	4sU	no	1	3	-0.15
6030408B16Rik	0.302275391431918	0.119850913895373	Labelled in health	no	1	2	-0.1
6030408B16Rik	0.302275391431918	0.119850913895373	Labelled in injury	no	1	1	-0.05
6030408B16Rik	0.302275391431918	0.119850913895373	4sU	no	1	3	-0.15
6030419C18Rik	0.428359623744329	0.313730245106915	Labelled in health	no	1	2	-0.1
6030419C18Rik	0.428359623744329	0.313730245106915	Labelled in injury	no	1	1	-0.05
6030419C18Rik	0.428359623744329	0.313730245106915	4sU	no	1	3	-0.15
6030445D17Rik	0.246202350634817	0.141243048214713	Labelled in health	no	1	2	-0.1
6030445D17Rik	0.246202350634817	0.141243048214713	Labelled in injury	no	1	1	-0.05
6030445D17Rik	0.246202350634817	0.141243048214713	4sU	no	1	3	-0.15
6030458C11Rik	15.0931154555897	14.2263570449287	Labelled in health	no	1	2	-0.1
6030458C11Rik	15.0931154555897	14.2263570449287	Labelled in injury	no	1	1	-0.05
6030458C11Rik	15.0931154555897	14.2263570449287	4sU	no	1	3	-0.15
6030468B19Rik	0.177631658529786	0.288935424991936	Labelled in health	no	1	2	-0.1
6030468B19Rik	0.177631658529786	0.288935424991936	Labelled in injury	no	1	1	-0.05
6030468B19Rik	0.177631658529786	0.288935424991936	4sU	no	1	3	-0.15
6030498E09Rik	0.145671500918684	0.206624985924969	Labelled in health	no	1	2	-0.1
6030498E09Rik	0.145671500918684	0.206624985924969	Labelled in injury	no	1	1	-0.05
6030498E09Rik	0.145671500918684	0.206624985924969	4sU	no	1	3	-0.15
6330409D20Rik	0.225465862794271	0.276706308789249	Labelled in health	no	1	2	-0.1
6330409D20Rik	0.225465862794271	0.276706308789249	Labelled in injury	no	1	1	-0.05
6330409D20Rik	0.225465862794271	0.276706308789249	4sU	no	1	3	-0.15
6430531B16Rik	0.246519178619275	0.1809680110894	Labelled in health	no	1	2	-0.1
6430531B16Rik	0.246519178619275	0.1809680110894	Labelled in injury	no	1	1	-0.05
6430531B16Rik	0.246519178619275	0.1809680110894	4sU	no	1	3	-0.15
6430548M08Rik	13.0075339855769	12.3051024550328	Labelled in health	no	1	2	-0.1
6430548M08Rik	13.0075339855769	12.3051024550328	Labelled in injury	no	1	1	-0.05
6430548M08Rik	13.0075339855769	12.3051024550328	4sU	no	1	3	-0.15
6430550D23Rik	1.02700905240074	0.9242803990266	Labelled in health	no	1	2	-0.1
6430550D23Rik	1.02700905240074	0.9242803990266	Labelled in injury	no	1	1	-0.05
6430550D23Rik	1.02700905240074	0.9242803990266	4sU	no	1	3	-0.15
6430571L13Rik	3.58498986811544	0.863001855086893	Labelled in health	no	1	2	-0.1
6430571L13Rik	3.58498986811544	0.863001855086893	Labelled in injury	no	1	1	-0.05
6430571L13Rik	3.58498986811544	0.863001855086893	4sU	no	1	3	-0.15
6430573F11Rik	2.01767258329126	1.72272909969155	Labelled in health	no	1	2	-0.1
6430573F11Rik	2.01767258329126	1.72272909969155	Labelled in injury	no	1	1	-0.05
6430573F11Rik	2.01767258329126	1.72272909969155	4sU	no	1	3	-0.15
6430628N08Rik	0.104820320626512	0.0898182286314362	Labelled in health	no	1	2	-0.1
6430628N08Rik	0.104820320626512	0.0898182286314362	Labelled in injury	no	1	1	-0.05
6430628N08Rik	0.104820320626512	0.0898182286314362	4sU	no	1	3	-0.15
6720489N17Rik	0.668344071322807	0.498492243752939	Labelled in health	no	1	2	-0.1
6720489N17Rik	0.668344071322807	0.498492243752939	Labelled in injury	no	1	1	-0.05
6720489N17Rik	0.668344071322807	0.498492243752939	4sU	no	1	3	-0.15
6820408C15Rik	0.627469171407945	0.117935868544746	Labelled in health	no	1	2	-0.1
6820408C15Rik	0.627469171407945	0.117935868544746	Labelled in injury	no	1	1	-0.05
6820408C15Rik	0.627469171407945	0.117935868544746	4sU	no	1	3	-0.15
7420461P10Rik	0.185948852600031	0	Labelled in health	no	1	2	-0.1
7420461P10Rik	0.185948852600031	0	Labelled in injury	no	1	1	-0.05
7420461P10Rik	0.185948852600031	0	4sU	no	1	3	-0.15
7530416G11Rik	0.133655018480731	0	Labelled in health	no	1	2	-0.1
7530416G11Rik	0.133655018480731	0	Labelled in injury	no	1	1	-0.05
7530416G11Rik	0.133655018480731	0	4sU	no	1	3	-0.15
8030462N17Rik	1.0192873591267	0.850930659658833	Labelled in health	no	1	2	-0.1
8030462N17Rik	1.0192873591267	0.850930659658833	Labelled in injury	no	1	1	-0.05
8030462N17Rik	1.0192873591267	0.850930659658833	4sU	no	1	3	-0.15
8430408G22Rik	16.445645062566	85.1497701612425	Labelled in health	no	1	2	-0.1
8430408G22Rik	16.445645062566	85.1497701612425	Labelled in injury	no	1	1	-0.05
8430408G22Rik	16.445645062566	85.1497701612425	4sU	no	1	3	-0.15
9030612E09Rik	0.228513047824937	0.0550194712667809	Labelled in health	no	1	2	-0.1
9030612E09Rik	0.228513047824937	0.0550194712667809	Labelled in injury	no	1	1	-0.05
9030612E09Rik	0.228513047824937	0.0550194712667809	4sU	no	1	3	-0.15
9030624G23Rik	0.30352192828104	0.162829633015648	Labelled in health	no	1	2	-0.1
9030624G23Rik	0.30352192828104	0.162829633015648	Labelled in injury	no	1	1	-0.05
9030624G23Rik	0.30352192828104	0.162829633015648	4sU	no	1	3	-0.15
9030624J02Rik	23.3014953929286	10.2313411657918	Labelled in health	no	1	2	-0.1
9030624J02Rik	23.3014953929286	10.2313411657918	Labelled in injury	yes	2	1	1.05
9030624J02Rik	23.3014953929286	10.2313411657918	4sU	no	1	3	-0.15
9130008F23Rik	3.13910508806546	0.368570061407474	Labelled in health	no	1	2	-0.1
9130008F23Rik	3.13910508806546	0.368570061407474	Labelled in injury	no	1	1	-0.05
9130008F23Rik	3.13910508806546	0.368570061407474	4sU	no	1	3	-0.15
9130011E15Rik	2.65992004414183	1.68131859398313	Labelled in health	no	1	2	-0.1
9130011E15Rik	2.65992004414183	1.68131859398313	Labelled in injury	no	1	1	-0.05
9130011E15Rik	2.65992004414183	1.68131859398313	4sU	no	1	3	-0.15
9130019O22Rik	2.59640893637855	1.91819569813427	Labelled in health	no	1	2	-0.1
9130019O22Rik	2.59640893637855	1.91819569813427	Labelled in injury	no	1	1	-0.05
9130019O22Rik	2.59640893637855	1.91819569813427	4sU	no	1	3	-0.15
9130023H24Rik	8.12436947281829	2.81676271836368	Labelled in health	no	1	2	-0.1
9130023H24Rik	8.12436947281829	2.81676271836368	Labelled in injury	no	1	1	-0.05
9130023H24Rik	8.12436947281829	2.81676271836368	4sU	no	1	3	-0.15
9130204L05Rik	4.10999288367023	1.51588800078185	Labelled in health	no	1	2	-0.1
9130204L05Rik	4.10999288367023	1.51588800078185	Labelled in injury	no	1	1	-0.05
9130204L05Rik	4.10999288367023	1.51588800078185	4sU	no	1	3	-0.15
9130213A22Rik	0.38588249446923	0.276184812259601	Labelled in health	no	1	2	-0.1
9130213A22Rik	0.38588249446923	0.276184812259601	Labelled in injury	no	1	1	-0.05
9130213A22Rik	0.38588249446923	0.276184812259601	4sU	no	1	3	-0.15
9130230L23Rik	0.299851397106202	0.287123813297034	Labelled in health	no	1	2	-0.1
9130230L23Rik	0.299851397106202	0.287123813297034	Labelled in injury	no	1	1	-0.05
9130230L23Rik	0.299851397106202	0.287123813297034	4sU	no	1	3	-0.15
9130401M01Rik	17.4369072263224	24.2951254969342	Labelled in health	no	1	2	-0.1
9130401M01Rik	17.4369072263224	24.2951254969342	Labelled in injury	no	1	1	-0.05
9130401M01Rik	17.4369072263224	24.2951254969342	4sU	no	1	3	-0.15
9130409I23Rik	0.0986904677524423	8.82364916243321	Labelled in health	no	1	2	-0.1
9130409I23Rik	0.0986904677524423	8.82364916243321	Labelled in injury	no	1	1	-0.05
9130409I23Rik	0.0986904677524423	8.82364916243321	4sU	no	1	3	-0.15
9230102O04Rik	3.4751633139181	0	Labelled in health	no	1	2	-0.1
9230102O04Rik	3.4751633139181	0	Labelled in injury	no	1	1	-0.05
9230102O04Rik	3.4751633139181	0	4sU	no	1	3	-0.15
9230110C19Rik	1.15555332430333	0.194761689914164	Labelled in health	no	1	2	-0.1
9230110C19Rik	1.15555332430333	0.194761689914164	Labelled in injury	no	1	1	-0.05
9230110C19Rik	1.15555332430333	0.194761689914164	4sU	no	1	3	-0.15
9230112D13Rik	0.242676024412794	0.148022506172631	Labelled in health	no	1	2	-0.1
9230112D13Rik	0.242676024412794	0.148022506172631	Labelled in injury	no	1	1	-0.05
9230112D13Rik	0.242676024412794	0.148022506172631	4sU	no	1	3	-0.15
9330159F19Rik	0.235858753091118	0.172288764876595	Labelled in health	no	1	2	-0.1
9330159F19Rik	0.235858753091118	0.172288764876595	Labelled in injury	no	1	1	-0.05
9330159F19Rik	0.235858753091118	0.172288764876595	4sU	no	1	3	-0.15
9330161L09Rik	0.229788588536595	0.211085916700669	Labelled in health	no	1	2	-0.1
9330161L09Rik	0.229788588536595	0.211085916700669	Labelled in injury	no	1	1	-0.05
9330161L09Rik	0.229788588536595	0.211085916700669	4sU	no	1	3	-0.15
9330182L06Rik	0.301672954788599	0.287069297355574	Labelled in health	no	1	2	-0.1
9330182L06Rik	0.301672954788599	0.287069297355574	Labelled in injury	no	1	1	-0.05
9330182L06Rik	0.301672954788599	0.287069297355574	4sU	no	1	3	-0.15
9330182O14Rik	0.140278173425932	0	Labelled in health	no	1	2	-0.1
9330182O14Rik	0.140278173425932	0	Labelled in injury	no	1	1	-0.05
9330182O14Rik	0.140278173425932	0	4sU	no	1	3	-0.15
9430015G10Rik	4.43891292579108	3.64674450835608	Labelled in health	no	1	2	-0.1
9430015G10Rik	4.43891292579108	3.64674450835608	Labelled in injury	no	1	1	-0.05
9430015G10Rik	4.43891292579108	3.64674450835608	4sU	no	1	3	-0.15
9430038I01Rik	9.5433744454065	12.1902831815305	Labelled in health	no	1	2	-0.1
9430038I01Rik	9.5433744454065	12.1902831815305	Labelled in injury	no	1	1	-0.05
9430038I01Rik	9.5433744454065	12.1902831815305	4sU	yes	2	3	1.15
9530003J23Rik	0.168485234312604	0	Labelled in health	no	1	2	-0.1
9530003J23Rik	0.168485234312604	0	Labelled in injury	no	1	1	-0.05
9530003J23Rik	0.168485234312604	0	4sU	no	1	3	-0.15
9530053A07Rik	0.190675231974735	0.367166609854124	Labelled in health	no	1	2	-0.1
9530053A07Rik	0.190675231974735	0.367166609854124	Labelled in injury	no	1	1	-0.05
9530053A07Rik	0.190675231974735	0.367166609854124	4sU	no	1	3	-0.15
9530068E07Rik	148.57819158351	73.8364955897372	Labelled in health	yes	2	2	1.1
9530068E07Rik	148.57819158351	73.8364955897372	Labelled in injury	yes	2	1	1.05
9530068E07Rik	148.57819158351	73.8364955897372	4sU	no	1	3	-0.15
9530077C05Rik	0.976883387941619	1.05696241775579	Labelled in health	no	1	2	-0.1
9530077C05Rik	0.976883387941619	1.05696241775579	Labelled in injury	no	1	1	-0.05
9530077C05Rik	0.976883387941619	1.05696241775579	4sU	no	1	3	-0.15
9830107B12Rik	0.0748252263227412	0.147564915287386	Labelled in health	no	1	2	-0.1
9830107B12Rik	0.0748252263227412	0.147564915287386	Labelled in injury	no	1	1	-0.05
9830107B12Rik	0.0748252263227412	0.147564915287386	4sU	no	1	3	-0.15
9930012K11Rik	1.5869895723283	0.377451425277138	Labelled in health	no	1	2	-0.1
9930012K11Rik	1.5869895723283	0.377451425277138	Labelled in injury	no	1	1	-0.05
9930012K11Rik	1.5869895723283	0.377451425277138	4sU	no	1	3	-0.15
9930021J03Rik	6.56573405786371	5.70043126943744	Labelled in health	yes	2	2	1.1
9930021J03Rik	6.56573405786371	5.70043126943744	Labelled in injury	no	1	1	-0.05
9930021J03Rik	6.56573405786371	5.70043126943744	4sU	no	1	3	-0.15
9930022D16Rik	0.145189859070266	0.264005700876543	Labelled in health	no	1	2	-0.1
9930022D16Rik	0.145189859070266	0.264005700876543	Labelled in injury	no	1	1	-0.05
9930022D16Rik	0.145189859070266	0.264005700876543	4sU	no	1	3	-0.15
9930104L06Rik	3.75878222194856	3.24373265224533	Labelled in health	no	1	2	-0.1
9930104L06Rik	3.75878222194856	3.24373265224533	Labelled in injury	no	1	1	-0.05
9930104L06Rik	3.75878222194856	3.24373265224533	4sU	no	1	3	-0.15
9930111J21Rik1	0.224308603655894	0.265815027394293	Labelled in health	no	1	2	-0.1
9930111J21Rik1	0.224308603655894	0.265815027394293	Labelled in injury	no	1	1	-0.05
9930111J21Rik1	0.224308603655894	0.265815027394293	4sU	no	1	3	-0.15
9930111J21Rik2	8.35001285261814	3.43231201146568	Labelled in health	no	1	2	-0.1
9930111J21Rik2	8.35001285261814	3.43231201146568	Labelled in injury	no	1	1	-0.05
9930111J21Rik2	8.35001285261814	3.43231201146568	4sU	no	1	3	-0.15
A030005K14Rik	0.0768147021861403	0	Labelled in health	no	1	2	-0.1
A030005K14Rik	0.0768147021861403	0	Labelled in injury	no	1	1	-0.05
A030005K14Rik	0.0768147021861403	0	4sU	no	1	3	-0.15
A030005L19Rik	0.67604032814714	0.302261656318312	Labelled in health	no	1	2	-0.1
A030005L19Rik	0.67604032814714	0.302261656318312	Labelled in injury	no	1	1	-0.05
A030005L19Rik	0.67604032814714	0.302261656318312	4sU	no	1	3	-0.15
A030014E15Rik	0.13859938683839	0.152256725582138	Labelled in health	no	1	2	-0.1
A030014E15Rik	0.13859938683839	0.152256725582138	Labelled in injury	no	1	1	-0.05
A030014E15Rik	0.13859938683839	0.152256725582138	4sU	no	1	3	-0.15
A130010J15Rik	6.49523941652	6.5054690070752	Labelled in health	no	1	2	-0.1
A130010J15Rik	6.49523941652	6.5054690070752	Labelled in injury	no	1	1	-0.05
A130010J15Rik	6.49523941652	6.5054690070752	4sU	no	1	3	-0.15
A1cf	4.13442776549078	6.17339084138202	Labelled in health	no	1	2	-0.1
A1cf	4.13442776549078	6.17339084138202	Labelled in injury	no	1	1	-0.05
A1cf	4.13442776549078	6.17339084138202	4sU	no	1	3	-0.15
A230050P20Rik	5.76992586438853	35.2127973145781	Labelled in health	no	1	2	-0.1
A230050P20Rik	5.76992586438853	35.2127973145781	Labelled in injury	no	1	1	-0.05
A230050P20Rik	5.76992586438853	35.2127973145781	4sU	no	1	3	-0.15
A2m	0.341539434046807	1.13137402314271	Labelled in health	no	1	2	-0.1
A2m	0.341539434046807	1.13137402314271	Labelled in injury	no	1	1	-0.05
A2m	0.341539434046807	1.13137402314271	4sU	no	1	3	-0.15
A2ml1	0.127247400219614	144.156895572735	Labelled in health	no	1	2	-0.1
A2ml1	0.127247400219614	144.156895572735	Labelled in injury	no	1	1	-0.05
A2ml1	0.127247400219614	144.156895572735	4sU	no	1	3	-0.15
A3galt2	0.649590075097317	0.376949872977001	Labelled in health	no	1	2	-0.1
A3galt2	0.649590075097317	0.376949872977001	Labelled in injury	no	1	1	-0.05
A3galt2	0.649590075097317	0.376949872977001	4sU	no	1	3	-0.15
A430005L14Rik	48.9666382716568	55.9229503769228	Labelled in health	no	1	2	-0.1
A430005L14Rik	48.9666382716568	55.9229503769228	Labelled in injury	yes	2	1	1.05
A430005L14Rik	48.9666382716568	55.9229503769228	4sU	no	1	3	-0.15
A430033K04Rik	5.51609846640439	2.57000804690498	Labelled in health	yes	2	2	1.1
A430033K04Rik	5.51609846640439	2.57000804690498	Labelled in injury	no	1	1	-0.05
A430033K04Rik	5.51609846640439	2.57000804690498	4sU	no	1	3	-0.15
A430078G23Rik	0.170689126223002	0.110041132750345	Labelled in health	no	1	2	-0.1
A430078G23Rik	0.170689126223002	0.110041132750345	Labelled in injury	no	1	1	-0.05
A430078G23Rik	0.170689126223002	0.110041132750345	4sU	no	1	3	-0.15
A430089I19Rik	0.0642911918237904	0.0550194712667809	Labelled in health	no	1	2	-0.1
A430089I19Rik	0.0642911918237904	0.0550194712667809	Labelled in injury	no	1	1	-0.05
A430089I19Rik	0.0642911918237904	0.0550194712667809	4sU	no	1	3	-0.15
A430105I19Rik	11.4777537485022	4.48442897922731	Labelled in health	no	1	2	-0.1
A430105I19Rik	11.4777537485022	4.48442897922731	Labelled in injury	no	1	1	-0.05
A430105I19Rik	11.4777537485022	4.48442897922731	4sU	no	1	3	-0.15
A4galt	12.2462479949006	0.300038484511423	Labelled in health	no	1	2	-0.1
A4galt	12.2462479949006	0.300038484511423	Labelled in injury	no	1	1	-0.05
A4galt	12.2462479949006	0.300038484511423	4sU	no	1	3	-0.15
A4gnt	7.38939344644147	0.066065378395365	Labelled in health	no	1	2	-0.1
A4gnt	7.38939344644147	0.066065378395365	Labelled in injury	yes	2	1	1.05
A4gnt	7.38939344644147	0.066065378395365	4sU	no	1	3	-0.15
A530016L24Rik	0.344948490826367	0.153704988534976	Labelled in health	no	1	2	-0.1
A530016L24Rik	0.344948490826367	0.153704988534976	Labelled in injury	no	1	1	-0.05
A530016L24Rik	0.344948490826367	0.153704988534976	4sU	no	1	3	-0.15
A530032D15Rik	0.254854196842803	0.242723741680013	Labelled in health	no	1	2	-0.1
A530032D15Rik	0.254854196842803	0.242723741680013	Labelled in injury	no	1	1	-0.05
A530032D15Rik	0.254854196842803	0.242723741680013	4sU	no	1	3	-0.15
A530064D06Rik	0.0712546987039683	0.415568995912959	Labelled in health	no	1	2	-0.1
A530064D06Rik	0.0712546987039683	0.415568995912959	Labelled in injury	no	1	1	-0.05
A530064D06Rik	0.0712546987039683	0.415568995912959	4sU	no	1	3	-0.15
A530084C06Rik	0.944191607093683	0.623300225932817	Labelled in health	no	1	2	-0.1
A530084C06Rik	0.944191607093683	0.623300225932817	Labelled in injury	no	1	1	-0.05
A530084C06Rik	0.944191607093683	0.623300225932817	4sU	no	1	3	-0.15
A630001G21Rik	1.3060743086007	0.926510593468924	Labelled in health	no	1	2	-0.1
A630001G21Rik	1.3060743086007	0.926510593468924	Labelled in injury	no	1	1	-0.05
A630001G21Rik	1.3060743086007	0.926510593468924	4sU	no	1	3	-0.15
A630023A22Rik	0.185935573820262	0	Labelled in health	no	1	2	-0.1
A630023A22Rik	0.185935573820262	0	Labelled in injury	no	1	1	-0.05
A630023A22Rik	0.185935573820262	0	4sU	no	1	3	-0.15
A630095E13Rik	0.218507251378026	0	Labelled in health	no	1	2	-0.1
A630095E13Rik	0.218507251378026	0	Labelled in injury	no	1	1	-0.05
A630095E13Rik	0.218507251378026	0	4sU	no	1	3	-0.15
A630095N17Rik	0.118991001786238	0	Labelled in health	no	1	2	-0.1
A630095N17Rik	0.118991001786238	0	Labelled in injury	no	1	1	-0.05
A630095N17Rik	0.118991001786238	0	4sU	no	1	3	-0.15
A730015C16Rik	0.188790005140007	0.147548638884538	Labelled in health	no	1	2	-0.1
A730015C16Rik	0.188790005140007	0.147548638884538	Labelled in injury	no	1	1	-0.05
A730015C16Rik	0.188790005140007	0.147548638884538	4sU	no	1	3	-0.15
A730017C20Rik	0.459646906356383	0.103541903765657	Labelled in health	no	1	2	-0.1
A730017C20Rik	0.459646906356383	0.103541903765657	Labelled in injury	no	1	1	-0.05
A730017C20Rik	0.459646906356383	0.103541903765657	4sU	no	1	3	-0.15
A730046J19Rik	0.294603804726511	0.22432296439992	Labelled in health	no	1	2	-0.1
A730046J19Rik	0.294603804726511	0.22432296439992	Labelled in injury	no	1	1	-0.05
A730046J19Rik	0.294603804726511	0.22432296439992	4sU	no	1	3	-0.15
A730049H05Rik	2.00016625304767	0.170492720275287	Labelled in health	no	1	2	-0.1
A730049H05Rik	2.00016625304767	0.170492720275287	Labelled in injury	no	1	1	-0.05
A730049H05Rik	2.00016625304767	0.170492720275287	4sU	no	1	3	-0.15
A730071L15Rik	0.192389574125304	0.133891248820218	Labelled in health	no	1	2	-0.1
A730071L15Rik	0.192389574125304	0.133891248820218	Labelled in injury	no	1	1	-0.05
A730071L15Rik	0.192389574125304	0.133891248820218	4sU	no	1	3	-0.15
A830005F24Rik	0.115473927275065	0.224293015179576	Labelled in health	no	1	2	-0.1
A830005F24Rik	0.115473927275065	0.224293015179576	Labelled in injury	no	1	1	-0.05
A830005F24Rik	0.115473927275065	0.224293015179576	4sU	no	1	3	-0.15
A830018L16Rik	0.162665564235231	0.140191210142686	Labelled in health	no	1	2	-0.1
A830018L16Rik	0.162665564235231	0.140191210142686	Labelled in injury	no	1	1	-0.05
A830018L16Rik	0.162665564235231	0.140191210142686	4sU	no	1	3	-0.15
A930004D18Rik	1.75447667458531	0.646721309548735	Labelled in health	no	1	2	-0.1
A930004D18Rik	1.75447667458531	0.646721309548735	Labelled in injury	no	1	1	-0.05
A930004D18Rik	1.75447667458531	0.646721309548735	4sU	no	1	3	-0.15
A930017K11Rik	5.8699582095008	0.070951207024797	Labelled in health	no	1	2	-0.1
A930017K11Rik	5.8699582095008	0.070951207024797	Labelled in injury	no	1	1	-0.05
A930017K11Rik	5.8699582095008	0.070951207024797	4sU	no	1	3	-0.15
A930018P22Rik	0.239600310893203	0.307437879287139	Labelled in health	no	1	2	-0.1
A930018P22Rik	0.239600310893203	0.307437879287139	Labelled in injury	no	1	1	-0.05
A930018P22Rik	0.239600310893203	0.307437879287139	4sU	no	1	3	-0.15
A930033H14Rik	3.58625778238824	5.2094106796375	Labelled in health	no	1	2	-0.1
A930033H14Rik	3.58625778238824	5.2094106796375	Labelled in injury	yes	2	1	1.05
A930033H14Rik	3.58625778238824	5.2094106796375	4sU	no	1	3	-0.15
AA467197	1.43176436997521	0.462867000015708	Labelled in health	no	1	2	-0.1
AA467197	1.43176436997521	0.462867000015708	Labelled in injury	no	1	1	-0.05
AA467197	1.43176436997521	0.462867000015708	4sU	no	1	3	-0.15
AA792892	0.135443725862162	0	Labelled in health	no	1	2	-0.1
AA792892	0.135443725862162	0	Labelled in injury	no	1	1	-0.05
AA792892	0.135443725862162	0	4sU	no	1	3	-0.15
AA986860	14.2890447176663	5.59821355147449	Labelled in health	no	1	2	-0.1
AA986860	14.2890447176663	5.59821355147449	Labelled in injury	no	1	1	-0.05
AA986860	14.2890447176663	5.59821355147449	4sU	no	1	3	-0.15
AB124611	1.25556227363068	6.52332102479151	Labelled in health	no	1	2	-0.1
AB124611	1.25556227363068	6.52332102479151	Labelled in injury	no	1	1	-0.05
AB124611	1.25556227363068	6.52332102479151	4sU	no	1	3	-0.15
AC013548.1,Igf2	2.17571729822916	0.542962440926434	Labelled in health	no	1	2	-0.1
AC013548.1,Igf2	2.17571729822916	0.542962440926434	Labelled in injury	no	1	1	-0.05
AC013548.1,Igf2	2.17571729822916	0.542962440926434	4sU	no	1	3	-0.15
AC099934.1	270.546524551894	359.92278972468	Labelled in health	no	1	2	-0.1
AC099934.1	270.546524551894	359.92278972468	Labelled in injury	yes	2	1	1.05
AC099934.1	270.546524551894	359.92278972468	4sU	no	1	3	-0.15
AC099934.2,Dnaaf2	10.3906085136204	6.88032447206789	Labelled in health	no	1	2	-0.1
AC099934.2,Dnaaf2	10.3906085136204	6.88032447206789	Labelled in injury	no	1	1	-0.05
AC099934.2,Dnaaf2	10.3906085136204	6.88032447206789	4sU	no	1	3	-0.15
AC116797.1,Cts8	0.155210636331627	0.0909718120729727	Labelled in health	no	1	2	-0.1
AC116797.1,Cts8	0.155210636331627	0.0909718120729727	Labelled in injury	no	1	1	-0.05
AC116797.1,Cts8	0.155210636331627	0.0909718120729727	4sU	no	1	3	-0.15
AC132392.1	0.166588647894258	0.128378529876571	Labelled in health	no	1	2	-0.1
AC132392.1	0.166588647894258	0.128378529876571	Labelled in injury	no	1	1	-0.05
AC132392.1	0.166588647894258	0.128378529876571	4sU	no	1	3	-0.15
AC132392.1,Mical2	4.03891801129499	12.7848636217985	Labelled in health	no	1	2	-0.1
AC132392.1,Mical2	4.03891801129499	12.7848636217985	Labelled in injury	no	1	1	-0.05
AC132392.1,Mical2	4.03891801129499	12.7848636217985	4sU	no	1	3	-0.15
AC132392.1,Micalcl	0.606261329042234	0.525805203874437	Labelled in health	no	1	2	-0.1
AC132392.1,Micalcl	0.606261329042234	0.525805203874437	Labelled in injury	no	1	1	-0.05
AC132392.1,Micalcl	0.606261329042234	0.525805203874437	4sU	no	1	3	-0.15
AC134869.1	0.273509317673692	0.180644496660467	Labelled in health	no	1	2	-0.1
AC134869.1	0.273509317673692	0.180644496660467	Labelled in injury	no	1	1	-0.05
AC134869.1	0.273509317673692	0.180644496660467	4sU	no	1	3	-0.15
AC137513.1	0.401079454206308	0.283507161907536	Labelled in health	no	1	2	-0.1
AC137513.1	0.401079454206308	0.283507161907536	Labelled in injury	no	1	1	-0.05
AC137513.1	0.401079454206308	0.283507161907536	4sU	no	1	3	-0.15
AC137513.1,Chkb	40.2377107703982	36.0085395674698	Labelled in health	no	1	2	-0.1
AC137513.1,Chkb	40.2377107703982	36.0085395674698	Labelled in injury	no	1	1	-0.05
AC137513.1,Chkb	40.2377107703982	36.0085395674698	4sU	no	1	3	-0.15
AC137513.1,Cpt1b	9.50051256841868	0.912473184201025	Labelled in health	no	1	2	-0.1
AC137513.1,Cpt1b	9.50051256841868	0.912473184201025	Labelled in injury	yes	2	1	1.05
AC137513.1,Cpt1b	9.50051256841868	0.912473184201025	4sU	no	1	3	-0.15
AC149222.1,Hsd3b7	12.379168233706	272.13504954437	Labelled in health	yes	2	2	1.1
AC149222.1,Hsd3b7	12.379168233706	272.13504954437	Labelled in injury	yes	2	1	1.05
AC149222.1,Hsd3b7	12.379168233706	272.13504954437	4sU	no	1	3	-0.15
AC149222.1,Setd1a	22.8258502685099	17.8566576556428	Labelled in health	yes	2	2	1.1
AC149222.1,Setd1a	22.8258502685099	17.8566576556428	Labelled in injury	yes	2	1	1.05
AC149222.1,Setd1a	22.8258502685099	17.8566576556428	4sU	no	1	3	-0.15
AC153912.1	0.108419904338645	0.0724594818780007	Labelled in health	no	1	2	-0.1
AC153912.1	0.108419904338645	0.0724594818780007	Labelled in injury	no	1	1	-0.05
AC153912.1	0.108419904338645	0.0724594818780007	4sU	no	1	3	-0.15
AC154682.1	0.743538880758575	0.172183841928644	Labelled in health	no	1	2	-0.1
AC154682.1	0.743538880758575	0.172183841928644	Labelled in injury	no	1	1	-0.05
AC154682.1	0.743538880758575	0.172183841928644	4sU	no	1	3	-0.15
AC157554.2,Commd5	34.3338174975895	24.8816964196397	Labelled in health	no	1	2	-0.1
AC157554.2,Commd5	34.3338174975895	24.8816964196397	Labelled in injury	no	1	1	-0.05
AC157554.2,Commd5	34.3338174975895	24.8816964196397	4sU	no	1	3	-0.15
AC157566.4	0.125489267709353	0.143844228025191	Labelled in health	no	1	2	-0.1
AC157566.4	0.125489267709353	0.143844228025191	Labelled in injury	no	1	1	-0.05
AC157566.4	0.125489267709353	0.143844228025191	4sU	no	1	3	-0.15
AC157931.1	0.0796195306777826	0.107830492828489	Labelled in health	no	1	2	-0.1
AC157931.1	0.0796195306777826	0.107830492828489	Labelled in injury	no	1	1	-0.05
AC157931.1	0.0796195306777826	0.107830492828489	4sU	no	1	3	-0.15
AC157931.1,Diablo	47.4045790429755	25.1795425533494	Labelled in health	no	1	2	-0.1
AC157931.1,Diablo	47.4045790429755	25.1795425533494	Labelled in injury	no	1	1	-0.05
AC157931.1,Diablo	47.4045790429755	25.1795425533494	4sU	no	1	3	-0.15
AC158777.2	15.9462922148566	10.7277972358945	Labelled in health	no	1	2	-0.1
AC158777.2	15.9462922148566	10.7277972358945	Labelled in injury	no	1	1	-0.05
AC158777.2	15.9462922148566	10.7277972358945	4sU	no	1	3	-0.15
AC160962.1	0.0642911918237904	0.212853621074391	Labelled in health	no	1	2	-0.1
AC160962.1	0.0642911918237904	0.212853621074391	Labelled in injury	no	1	1	-0.05
AC160962.1	0.0642911918237904	0.212853621074391	4sU	no	1	3	-0.15
AC160962.1,Ctla2b	0.923388304853852	5.72353092244551	Labelled in health	no	1	2	-0.1
AC160962.1,Ctla2b	0.923388304853852	5.72353092244551	Labelled in injury	no	1	1	-0.05
AC160962.1,Ctla2b	0.923388304853852	5.72353092244551	4sU	no	1	3	-0.15
AC163623.1	0.0783889433034763	0	Labelled in health	no	1	2	-0.1
AC163623.1	0.0783889433034763	0	Labelled in injury	no	1	1	-0.05
AC163623.1	0.0783889433034763	0	4sU	no	1	3	-0.15
AC163637.1,Fdx1l,Raver1	46.1937830642856	34.4350236335106	Labelled in health	no	1	2	-0.1
AC163637.1,Fdx1l,Raver1	46.1937830642856	34.4350236335106	Labelled in injury	no	1	1	-0.05
AC163637.1,Fdx1l,Raver1	46.1937830642856	34.4350236335106	4sU	no	1	3	-0.15
AC163637.1,Zglp1	0.29984728946685	0.214210780790988	Labelled in health	no	1	2	-0.1
AC163637.1,Zglp1	0.29984728946685	0.214210780790988	Labelled in injury	no	1	1	-0.05
AC163637.1,Zglp1	0.29984728946685	0.214210780790988	4sU	no	1	3	-0.15
AC166344.3	0.363517877057438	0.111114836926635	Labelled in health	no	1	2	-0.1
AC166344.3	0.363517877057438	0.111114836926635	Labelled in injury	no	1	1	-0.05
AC166344.3	0.363517877057438	0.111114836926635	4sU	no	1	3	-0.15
AC174678.2,Ipo4	0.0683780328407731	0	Labelled in health	no	1	2	-0.1
AC174678.2,Ipo4	0.0683780328407731	0	Labelled in injury	no	1	1	-0.05
AC174678.2,Ipo4	0.0683780328407731	0	4sU	no	1	3	-0.15
AC174678.2,Tm9sf1	32.9705696348803	24.0379515900523	Labelled in health	no	1	2	-0.1
AC174678.2,Tm9sf1	32.9705696348803	24.0379515900523	Labelled in injury	no	1	1	-0.05
AC174678.2,Tm9sf1	32.9705696348803	24.0379515900523	4sU	no	1	3	-0.15
AC175538.1	0.270852114719189	0.197152630856093	Labelled in health	no	1	2	-0.1
AC175538.1	0.270852114719189	0.197152630856093	Labelled in injury	no	1	1	-0.05
AC175538.1	0.270852114719189	0.197152630856093	4sU	no	1	3	-0.15
AC175538.1,Pelo	60.0174722621309	39.6641748587356	Labelled in health	no	1	2	-0.1
AC175538.1,Pelo	60.0174722621309	39.6641748587356	Labelled in injury	no	1	1	-0.05
AC175538.1,Pelo	60.0174722621309	39.6641748587356	4sU	no	1	3	-0.15
AF529169	0.235558417038399	0.0482610761744147	Labelled in health	no	1	2	-0.1
AF529169	0.235558417038399	0.0482610761744147	Labelled in injury	no	1	1	-0.05
AF529169	0.235558417038399	0.0482610761744147	4sU	no	1	3	-0.15
AI182371	0.276224003997025	372.844777942628	Labelled in health	no	1	2	-0.1
AI182371	0.276224003997025	372.844777942628	Labelled in injury	no	1	1	-0.05
AI182371	0.276224003997025	372.844777942628	4sU	no	1	3	-0.15
AI314180	66.3170383931504	45.6608788140762	Labelled in health	no	1	2	-0.1
AI314180	66.3170383931504	45.6608788140762	Labelled in injury	no	1	1	-0.05
AI314180	66.3170383931504	45.6608788140762	4sU	no	1	3	-0.15
AI413582	17.2514565700872	5.52298931808227	Labelled in health	no	1	2	-0.1
AI413582	17.2514565700872	5.52298931808227	Labelled in injury	no	1	1	-0.05
AI413582	17.2514565700872	5.52298931808227	4sU	no	1	3	-0.15
AI429214	5.81476120112764	1.03616961887958	Labelled in health	no	1	2	-0.1
AI429214	5.81476120112764	1.03616961887958	Labelled in injury	no	1	1	-0.05
AI429214	5.81476120112764	1.03616961887958	4sU	no	1	3	-0.15
AI464131	33.77784409774	25.5365891485835	Labelled in health	no	1	2	-0.1
AI464131	33.77784409774	25.5365891485835	Labelled in injury	yes	2	1	1.05
AI464131	33.77784409774	25.5365891485835	4sU	no	1	3	-0.15
AI467606	2.21126727079248	0.485272235369716	Labelled in health	no	1	2	-0.1
AI467606	2.21126727079248	0.485272235369716	Labelled in injury	no	1	1	-0.05
AI467606	2.21126727079248	0.485272235369716	4sU	no	1	3	-0.15
AI593442	0.124873467659066	0.0885808633139171	Labelled in health	no	1	2	-0.1
AI593442	0.124873467659066	0.0885808633139171	Labelled in injury	no	1	1	-0.05
AI593442	0.124873467659066	0.0885808633139171	4sU	no	1	3	-0.15
AI597479	6.69866466051935	5.93262056550835	Labelled in health	no	1	2	-0.1
AI597479	6.69866466051935	5.93262056550835	Labelled in injury	no	1	1	-0.05
AI597479	6.69866466051935	5.93262056550835	4sU	no	1	3	-0.15
AI606181	4.55656400638119	2.38213964783895	Labelled in health	no	1	2	-0.1
AI606181	4.55656400638119	2.38213964783895	Labelled in injury	no	1	1	-0.05
AI606181	4.55656400638119	2.38213964783895	4sU	no	1	3	-0.15
AI661453	15.3229243973034	15.26704684102	Labelled in health	no	1	2	-0.1
AI661453	15.3229243973034	15.26704684102	Labelled in injury	yes	2	1	1.05
AI661453	15.3229243973034	15.26704684102	4sU	no	1	3	-0.15
AI837181	37.3955301793726	18.0159449492105	Labelled in health	no	1	2	-0.1
AI837181	37.3955301793726	18.0159449492105	Labelled in injury	yes	2	1	1.05
AI837181	37.3955301793726	18.0159449492105	4sU	no	1	3	-0.15
AI846148	5.12600075526171	1.11331245520519	Labelled in health	no	1	2	-0.1
AI846148	5.12600075526171	1.11331245520519	Labelled in injury	yes	2	1	1.05
AI846148	5.12600075526171	1.11331245520519	4sU	no	1	3	-0.15
AI854703	15.9004744997695	0.122020944052913	Labelled in health	no	1	2	-0.1
AI854703	15.9004744997695	0.122020944052913	Labelled in injury	no	1	1	-0.05
AI854703	15.9004744997695	0.122020944052913	4sU	no	1	3	-0.15
AI987944	41.2157325337347	47.4742225417197	Labelled in health	no	1	2	-0.1
AI987944	41.2157325337347	47.4742225417197	Labelled in injury	no	1	1	-0.05
AI987944	41.2157325337347	47.4742225417197	4sU	no	1	3	-0.15
AK157302	0.266934986234168	0.245093235854642	Labelled in health	no	1	2	-0.1
AK157302	0.266934986234168	0.245093235854642	Labelled in injury	no	1	1	-0.05
AK157302	0.266934986234168	0.245093235854642	4sU	no	1	3	-0.15
AL592169.1,Pdxp	0.618884276807525	0.528565827704114	Labelled in health	no	1	2	-0.1
AL592169.1,Pdxp	0.618884276807525	0.528565827704114	Labelled in injury	no	1	1	-0.05
AL592169.1,Pdxp	0.618884276807525	0.528565827704114	4sU	no	1	3	-0.15
AL592187.3	0.247931803466708	0.330178484246577	Labelled in health	no	1	2	-0.1
AL592187.3	0.247931803466708	0.330178484246577	Labelled in injury	no	1	1	-0.05
AL592187.3	0.247931803466708	0.330178484246577	4sU	no	1	3	-0.15
AL670603.1,Pik3r3	5.86178456512657	1.06632168512922	Labelled in health	no	1	2	-0.1
AL670603.1,Pik3r3	5.86178456512657	1.06632168512922	Labelled in injury	no	1	1	-0.05
AL670603.1,Pik3r3	5.86178456512657	1.06632168512922	4sU	no	1	3	-0.15
AL731706.1	39.3867770128746	26.283233571491	Labelled in health	no	1	2	-0.1
AL731706.1	39.3867770128746	26.283233571491	Labelled in injury	no	1	1	-0.05
AL731706.1	39.3867770128746	26.283233571491	4sU	no	1	3	-0.15
AL732309.1,AL732309.2,Ndor1	14.2282836978873	8.91977481104611	Labelled in health	no	1	2	-0.1
AL732309.1,AL732309.2,Ndor1	14.2282836978873	8.91977481104611	Labelled in injury	no	1	1	-0.05
AL732309.1,AL732309.2,Ndor1	14.2282836978873	8.91977481104611	4sU	no	1	3	-0.15
AU015836	0.217292753019748	0.137100109918538	Labelled in health	no	1	2	-0.1
AU015836	0.217292753019748	0.137100109918538	Labelled in injury	no	1	1	-0.05
AU015836	0.217292753019748	0.137100109918538	4sU	no	1	3	-0.15
AU018091	0.139927531604967	0.0698310779429725	Labelled in health	no	1	2	-0.1
AU018091	0.139927531604967	0.0698310779429725	Labelled in injury	no	1	1	-0.05
AU018091	0.139927531604967	0.0698310779429725	4sU	no	1	3	-0.15
AU019823	31.91955579156	18.2032184148791	Labelled in health	yes	2	2	1.1
AU019823	31.91955579156	18.2032184148791	Labelled in injury	yes	2	1	1.05
AU019823	31.91955579156	18.2032184148791	4sU	no	1	3	-0.15
AU021092	17.0821590738045	1.4742141205645	Labelled in health	no	1	2	-0.1
AU021092	17.0821590738045	1.4742141205645	Labelled in injury	no	1	1	-0.05
AU021092	17.0821590738045	1.4742141205645	4sU	no	1	3	-0.15
AU022252	31.3490369085239	51.1294526915705	Labelled in health	no	1	2	-0.1
AU022252	31.3490369085239	51.1294526915705	Labelled in injury	no	1	1	-0.05
AU022252	31.3490369085239	51.1294526915705	4sU	no	1	3	-0.15
AU022751	0.0679970939464139	0	Labelled in health	no	1	2	-0.1
AU022751	0.0679970939464139	0	Labelled in injury	no	1	1	-0.05
AU022751	0.0679970939464139	0	4sU	no	1	3	-0.15
AU040320	66.3651177131697	20.7851938240428	Labelled in health	no	1	2	-0.1
AU040320	66.3651177131697	20.7851938240428	Labelled in injury	yes	2	1	1.05
AU040320	66.3651177131697	20.7851938240428	4sU	no	1	3	-0.15
AU041133	2.03501434217964	1.93541789012643	Labelled in health	no	1	2	-0.1
AU041133	2.03501434217964	1.93541789012643	Labelled in injury	no	1	1	-0.05
AU041133	2.03501434217964	1.93541789012643	4sU	no	1	3	-0.15
AW011738	0.877257426392899	4.48020563483491	Labelled in health	no	1	2	-0.1
AW011738	0.877257426392899	4.48020563483491	Labelled in injury	no	1	1	-0.05
AW011738	0.877257426392899	4.48020563483491	4sU	no	1	3	-0.15
AW146154	9.53862539700193	8.23488352002698	Labelled in health	no	1	2	-0.1
AW146154	9.53862539700193	8.23488352002698	Labelled in injury	yes	2	1	1.05
AW146154	9.53862539700193	8.23488352002698	4sU	no	1	3	-0.15
AW209491	16.1130745238589	14.9274395767874	Labelled in health	no	1	2	-0.1
AW209491	16.1130745238589	14.9274395767874	Labelled in injury	no	1	1	-0.05
AW209491	16.1130745238589	14.9274395767874	4sU	no	1	3	-0.15
AW549877	36.5391572539682	16.8346847429088	Labelled in health	no	1	2	-0.1
AW549877	36.5391572539682	16.8346847429088	Labelled in injury	no	1	1	-0.05
AW549877	36.5391572539682	16.8346847429088	4sU	no	1	3	-0.15
AW551984	0.175803953231719	0.177832147278179	Labelled in health	no	1	2	-0.1
AW551984	0.175803953231719	0.177832147278179	Labelled in injury	no	1	1	-0.05
AW551984	0.175803953231719	0.177832147278179	4sU	no	1	3	-0.15
AW554918	4.25780339528692	1.56782078348752	Labelled in health	no	1	2	-0.1
AW554918	4.25780339528692	1.56782078348752	Labelled in injury	no	1	1	-0.05
AW554918	4.25780339528692	1.56782078348752	4sU	no	1	3	-0.15
AY074887	0.362362784888561	0.344145603446432	Labelled in health	no	1	2	-0.1
AY074887	0.362362784888561	0.344145603446432	Labelled in injury	no	1	1	-0.05
AY074887	0.362362784888561	0.344145603446432	4sU	no	1	3	-0.15
Aaas	20.1672824457938	15.7004793318998	Labelled in health	no	1	2	-0.1
Aaas	20.1672824457938	15.7004793318998	Labelled in injury	yes	2	1	1.05
Aaas	20.1672824457938	15.7004793318998	4sU	no	1	3	-0.15
Aacs	71.199803733536	28.8495433543197	Labelled in health	no	1	2	-0.1
Aacs	71.199803733536	28.8495433543197	Labelled in injury	no	1	1	-0.05
Aacs	71.199803733536	28.8495433543197	4sU	no	1	3	-0.15
Aadac	88.8636085706858	300.662612394208	Labelled in health	no	1	2	-0.1
Aadac	88.8636085706858	300.662612394208	Labelled in injury	yes	2	1	1.05
Aadac	88.8636085706858	300.662612394208	4sU	no	1	3	-0.15
Aadacl3	0.0982855036692297	0.190694700773055	Labelled in health	no	1	2	-0.1
Aadacl3	0.0982855036692297	0.190694700773055	Labelled in injury	no	1	1	-0.05
Aadacl3	0.0982855036692297	0.190694700773055	4sU	no	1	3	-0.15
Aadat	171.082798733726	75.2552757714441	Labelled in health	no	1	2	-0.1
Aadat	171.082798733726	75.2552757714441	Labelled in injury	no	1	1	-0.05
Aadat	171.082798733726	75.2552757714441	4sU	no	1	3	-0.15
Aaed1	50.3271738129503	59.0025840942417	Labelled in health	no	1	2	-0.1
Aaed1	50.3271738129503	59.0025840942417	Labelled in injury	yes	2	1	1.05
Aaed1	50.3271738129503	59.0025840942417	4sU	no	1	3	-0.15
Aagab	51.7260264072284	28.524939659192	Labelled in health	no	1	2	-0.1
Aagab	51.7260264072284	28.524939659192	Labelled in injury	yes	2	1	1.05
Aagab	51.7260264072284	28.524939659192	4sU	no	1	3	-0.15
Aak1	74.0690072079555	18.6863624175711	Labelled in health	no	1	2	-0.1
Aak1	74.0690072079555	18.6863624175711	Labelled in injury	yes	2	1	1.05
Aak1	74.0690072079555	18.6863624175711	4sU	no	1	3	-0.15
Aamdc	86.1151559474458	34.6761571906242	Labelled in health	no	1	2	-0.1
Aamdc	86.1151559474458	34.6761571906242	Labelled in injury	yes	2	1	1.05
Aamdc	86.1151559474458	34.6761571906242	4sU	no	1	3	-0.15
Aamp	228.528657250937	143.557758345147	Labelled in health	no	1	2	-0.1
Aamp	228.528657250937	143.557758345147	Labelled in injury	yes	2	1	1.05
Aamp	228.528657250937	143.557758345147	4sU	no	1	3	-0.15
Aanat	0.199099046865065	0	Labelled in health	no	1	2	-0.1
Aanat	0.199099046865065	0	Labelled in injury	no	1	1	-0.05
Aanat	0.199099046865065	0	4sU	no	1	3	-0.15
Aar2	9.17880738201802	7.73212023136009	Labelled in health	no	1	2	-0.1
Aar2	9.17880738201802	7.73212023136009	Labelled in injury	no	1	1	-0.05
Aar2	9.17880738201802	7.73212023136009	4sU	no	1	3	-0.15
Aard	0.29265128151946	1.81872966436096	Labelled in health	no	1	2	-0.1
Aard	0.29265128151946	1.81872966436096	Labelled in injury	no	1	1	-0.05
Aard	0.29265128151946	1.81872966436096	4sU	no	1	3	-0.15
Aars,Exosc6	112.377152373442	189.010238076262	Labelled in health	no	1	2	-0.1
Aars,Exosc6	112.377152373442	189.010238076262	Labelled in injury	no	1	1	-0.05
Aars,Exosc6	112.377152373442	189.010238076262	4sU	no	1	3	-0.15
Aars2	18.4706679034917	12.0303440400032	Labelled in health	no	1	2	-0.1
Aars2	18.4706679034917	12.0303440400032	Labelled in injury	no	1	1	-0.05
Aars2	18.4706679034917	12.0303440400032	4sU	no	1	3	-0.15
Aarsd1,Gm27029	41.3201774864627	18.5866213233101	Labelled in health	no	1	2	-0.1
Aarsd1,Gm27029	41.3201774864627	18.5866213233101	Labelled in injury	no	1	1	-0.05
Aarsd1,Gm27029	41.3201774864627	18.5866213233101	4sU	no	1	3	-0.15
Aasdh	9.70767004074009	5.6574233868794	Labelled in health	no	1	2	-0.1
Aasdh	9.70767004074009	5.6574233868794	Labelled in injury	no	1	1	-0.05
Aasdh	9.70767004074009	5.6574233868794	4sU	no	1	3	-0.15
Aasdhppt	23.4819326371454	30.7830720230532	Labelled in health	no	1	2	-0.1
Aasdhppt	23.4819326371454	30.7830720230532	Labelled in injury	yes	2	1	1.05
Aasdhppt	23.4819326371454	30.7830720230532	4sU	no	1	3	-0.15
Aass	240.700728201206	149.69999797044	Labelled in health	no	1	2	-0.1
Aass	240.700728201206	149.69999797044	Labelled in injury	yes	2	1	1.05
Aass	240.700728201206	149.69999797044	4sU	yes	2	3	1.15
Aatf	21.8995815994126	6.29890609849239	Labelled in health	no	1	2	-0.1
Aatf	21.8995815994126	6.29890609849239	Labelled in injury	no	1	1	-0.05
Aatf	21.8995815994126	6.29890609849239	4sU	no	1	3	-0.15
Aatk	2.54668701056483	4.99282919941829	Labelled in health	no	1	2	-0.1
Aatk	2.54668701056483	4.99282919941829	Labelled in injury	no	1	1	-0.05
Aatk	2.54668701056483	4.99282919941829	4sU	no	1	3	-0.15
Abat	194.816502491507	166.597606450328	Labelled in health	no	1	2	-0.1
Abat	194.816502491507	166.597606450328	Labelled in injury	yes	2	1	1.05
Abat	194.816502491507	166.597606450328	4sU	yes	2	3	1.15
Abca1	17.093960236271	95.691620850297	Labelled in health	no	1	2	-0.1
Abca1	17.093960236271	95.691620850297	Labelled in injury	yes	2	1	1.05
Abca1	17.093960236271	95.691620850297	4sU	no	1	3	-0.15
Abca13	116.835049216283	0.0715140437396538	Labelled in health	no	1	2	-0.1
Abca13	116.835049216283	0.0715140437396538	Labelled in injury	no	1	1	-0.05
Abca13	116.835049216283	0.0715140437396538	4sU	yes	2	3	1.15
Abca14	0.21826182675746	0.25002600690529	Labelled in health	no	1	2	-0.1
Abca14	0.21826182675746	0.25002600690529	Labelled in injury	no	1	1	-0.05
Abca14	0.21826182675746	0.25002600690529	4sU	no	1	3	-0.15
Abca17	0.0799423960143165	0.0831979215451398	Labelled in health	no	1	2	-0.1
Abca17	0.0799423960143165	0.0831979215451398	Labelled in injury	no	1	1	-0.05
Abca17	0.0799423960143165	0.0831979215451398	4sU	no	1	3	-0.15
Abca2	36.2336144880287	17.1356215096622	Labelled in health	no	1	2	-0.1
Abca2	36.2336144880287	17.1356215096622	Labelled in injury	no	1	1	-0.05
Abca2	36.2336144880287	17.1356215096622	4sU	no	1	3	-0.15
Abca3	254.897586407521	26.7436989059692	Labelled in health	no	1	2	-0.1
Abca3	254.897586407521	26.7436989059692	Labelled in injury	yes	2	1	1.05
Abca3	254.897586407521	26.7436989059692	4sU	yes	2	3	1.15
Abca4	2.82034276020908	0.343147793849816	Labelled in health	no	1	2	-0.1
Abca4	2.82034276020908	0.343147793849816	Labelled in injury	no	1	1	-0.05
Abca4	2.82034276020908	0.343147793849816	4sU	no	1	3	-0.15
Abca5	8.10997394639662	2.96348826043605	Labelled in health	no	1	2	-0.1
Abca5	8.10997394639662	2.96348826043605	Labelled in injury	no	1	1	-0.05
Abca5	8.10997394639662	2.96348826043605	4sU	no	1	3	-0.15
Abca6	0.12123785039855	21.4963468803216	Labelled in health	no	1	2	-0.1
Abca6	0.12123785039855	21.4963468803216	Labelled in injury	no	1	1	-0.05
Abca6	0.12123785039855	21.4963468803216	4sU	no	1	3	-0.15
Abca7	10.119197545784	4.05159587575192	Labelled in health	no	1	2	-0.1
Abca7	10.119197545784	4.05159587575192	Labelled in injury	no	1	1	-0.05
Abca7	10.119197545784	4.05159587575192	4sU	no	1	3	-0.15
Abca8a	12.0454153935896	30.4984798839931	Labelled in health	no	1	2	-0.1
Abca8a	12.0454153935896	30.4984798839931	Labelled in injury	no	1	1	-0.05
Abca8a	12.0454153935896	30.4984798839931	4sU	no	1	3	-0.15
Abca8b	2.28748911895518	29.2700512880497	Labelled in health	no	1	2	-0.1
Abca8b	2.28748911895518	29.2700512880497	Labelled in injury	no	1	1	-0.05
Abca8b	2.28748911895518	29.2700512880497	4sU	no	1	3	-0.15
Abca9	1.19695749923144	0.748088863112034	Labelled in health	no	1	2	-0.1
Abca9	1.19695749923144	0.748088863112034	Labelled in injury	no	1	1	-0.05
Abca9	1.19695749923144	0.748088863112034	4sU	no	1	3	-0.15
Abcb10	29.8338695336025	32.0834756683021	Labelled in health	no	1	2	-0.1
Abcb10	29.8338695336025	32.0834756683021	Labelled in injury	yes	2	1	1.05
Abcb10	29.8338695336025	32.0834756683021	4sU	no	1	3	-0.15
Abcb11	0.289738447091394	295.649991883054	Labelled in health	no	1	2	-0.1
Abcb11	0.289738447091394	295.649991883054	Labelled in injury	no	1	1	-0.05
Abcb11	0.289738447091394	295.649991883054	4sU	no	1	3	-0.15
Abcb1a	4.45868788730889	3.21962194912297	Labelled in health	no	1	2	-0.1
Abcb1a	4.45868788730889	3.21962194912297	Labelled in injury	no	1	1	-0.05
Abcb1a	4.45868788730889	3.21962194912297	4sU	no	1	3	-0.15
Abcb1b	3.43305441295546	0.818237123418013	Labelled in health	no	1	2	-0.1
Abcb1b	3.43305441295546	0.818237123418013	Labelled in injury	no	1	1	-0.05
Abcb1b	3.43305441295546	0.818237123418013	4sU	no	1	3	-0.15
Abcb4	0.280500164611779	186.055580576118	Labelled in health	no	1	2	-0.1
Abcb4	0.280500164611779	186.055580576118	Labelled in injury	no	1	1	-0.05
Abcb4	0.280500164611779	186.055580576118	4sU	no	1	3	-0.15
Abcb6	34.8969472721117	51.1696994512928	Labelled in health	no	1	2	-0.1
Abcb6	34.8969472721117	51.1696994512928	Labelled in injury	no	1	1	-0.05
Abcb6	34.8969472721117	51.1696994512928	4sU	no	1	3	-0.15
Abcb7	43.5674925417988	27.9332175668555	Labelled in health	no	1	2	-0.1
Abcb7	43.5674925417988	27.9332175668555	Labelled in injury	no	1	1	-0.05
Abcb7	43.5674925417988	27.9332175668555	4sU	no	1	3	-0.15
Abcb8	51.9379074710347	22.1428646026166	Labelled in health	no	1	2	-0.1
Abcb8	51.9379074710347	22.1428646026166	Labelled in injury	no	1	1	-0.05
Abcb8	51.9379074710347	22.1428646026166	4sU	no	1	3	-0.15
Abcb9	5.79479330150536	0.843032367102682	Labelled in health	no	1	2	-0.1
Abcb9	5.79479330150536	0.843032367102682	Labelled in injury	no	1	1	-0.05
Abcb9	5.79479330150536	0.843032367102682	4sU	no	1	3	-0.15
Abcc1	12.1853481654264	2.75359707433551	Labelled in health	no	1	2	-0.1
Abcc1	12.1853481654264	2.75359707433551	Labelled in injury	no	1	1	-0.05
Abcc1	12.1853481654264	2.75359707433551	4sU	no	1	3	-0.15
Abcc10	10.700338594548	4.73886646991733	Labelled in health	no	1	2	-0.1
Abcc10	10.700338594548	4.73886646991733	Labelled in injury	no	1	1	-0.05
Abcc10	10.700338594548	4.73886646991733	4sU	no	1	3	-0.15
Abcc12	0.2173730462121	0.527416991670917	Labelled in health	no	1	2	-0.1
Abcc12	0.2173730462121	0.527416991670917	Labelled in injury	no	1	1	-0.05
Abcc12	0.2173730462121	0.527416991670917	4sU	no	1	3	-0.15
Abcc2	275.63866071848	217.130651799433	Labelled in health	no	1	2	-0.1
Abcc2	275.63866071848	217.130651799433	Labelled in injury	yes	2	1	1.05
Abcc2	275.63866071848	217.130651799433	4sU	no	1	3	-0.15
Abcc3	1.33687375726226	79.1472367531161	Labelled in health	no	1	2	-0.1
Abcc3	1.33687375726226	79.1472367531161	Labelled in injury	no	1	1	-0.05
Abcc3	1.33687375726226	79.1472367531161	4sU	no	1	3	-0.15
Abcc4	57.2011842939295	4.05303161828823	Labelled in health	no	1	2	-0.1
Abcc4	57.2011842939295	4.05303161828823	Labelled in injury	no	1	1	-0.05
Abcc4	57.2011842939295	4.05303161828823	4sU	no	1	3	-0.15
Abcc5	40.3750147362022	5.15237726356322	Labelled in health	no	1	2	-0.1
Abcc5	40.3750147362022	5.15237726356322	Labelled in injury	yes	2	1	1.05
Abcc5	40.3750147362022	5.15237726356322	4sU	no	1	3	-0.15
Abcc6	2.91697771182376	33.9071041072104	Labelled in health	no	1	2	-0.1
Abcc6	2.91697771182376	33.9071041072104	Labelled in injury	no	1	1	-0.05
Abcc6	2.91697771182376	33.9071041072104	4sU	no	1	3	-0.15
Abcc8	0.284796330466952	0	Labelled in health	no	1	2	-0.1
Abcc8	0.284796330466952	0	Labelled in injury	no	1	1	-0.05
Abcc8	0.284796330466952	0	4sU	no	1	3	-0.15
Abcc9	9.5479876392866	14.6348844254041	Labelled in health	no	1	2	-0.1
Abcc9	9.5479876392866	14.6348844254041	Labelled in injury	no	1	1	-0.05
Abcc9	9.5479876392866	14.6348844254041	4sU	no	1	3	-0.15
Abcd1	14.5274350062042	12.1869796914233	Labelled in health	no	1	2	-0.1
Abcd1	14.5274350062042	12.1869796914233	Labelled in injury	yes	2	1	1.05
Abcd1	14.5274350062042	12.1869796914233	4sU	no	1	3	-0.15
Abcd2	0.580378207014038	4.40727804230993	Labelled in health	no	1	2	-0.1
Abcd2	0.580378207014038	4.40727804230993	Labelled in injury	no	1	1	-0.05
Abcd2	0.580378207014038	4.40727804230993	4sU	no	1	3	-0.15
Abcd3	365.932485600627	343.825378088441	Labelled in health	no	1	2	-0.1
Abcd3	365.932485600627	343.825378088441	Labelled in injury	yes	2	1	1.05
Abcd3	365.932485600627	343.825378088441	4sU	no	1	3	-0.15
Abcd4	16.7576372821828	8.32546207480228	Labelled in health	no	1	2	-0.1
Abcd4	16.7576372821828	8.32546207480228	Labelled in injury	no	1	1	-0.05
Abcd4	16.7576372821828	8.32546207480228	4sU	no	1	3	-0.15
Abce1	44.772804300436	54.5152326692921	Labelled in health	no	1	2	-0.1
Abce1	44.772804300436	54.5152326692921	Labelled in injury	yes	2	1	1.05
Abce1	44.772804300436	54.5152326692921	4sU	no	1	3	-0.15
Abcf1	59.8254134968275	45.382010689813	Labelled in health	no	1	2	-0.1
Abcf1	59.8254134968275	45.382010689813	Labelled in injury	yes	2	1	1.05
Abcf1	59.8254134968275	45.382010689813	4sU	no	1	3	-0.15
Abcf2	38.5871584998404	31.3679037314478	Labelled in health	no	1	2	-0.1
Abcf2	38.5871584998404	31.3679037314478	Labelled in injury	no	1	1	-0.05
Abcf2	38.5871584998404	31.3679037314478	4sU	no	1	3	-0.15
Abcf3	19.352798670557	19.6814981507527	Labelled in health	no	1	2	-0.1
Abcf3	19.352798670557	19.6814981507527	Labelled in injury	no	1	1	-0.05
Abcf3	19.352798670557	19.6814981507527	4sU	no	1	3	-0.15
Abcg1	8.83660679395893	8.99433333649811	Labelled in health	no	1	2	-0.1
Abcg1	8.83660679395893	8.99433333649811	Labelled in injury	no	1	1	-0.05
Abcg1	8.83660679395893	8.99433333649811	4sU	no	1	3	-0.15
Abcg2	410.183225636107	97.2359819279274	Labelled in health	no	1	2	-0.1
Abcg2	410.183225636107	97.2359819279274	Labelled in injury	yes	2	1	1.05
Abcg2	410.183225636107	97.2359819279274	4sU	no	1	3	-0.15
Abcg3	0.462792901045873	3.51155833777338	Labelled in health	no	1	2	-0.1
Abcg3	0.462792901045873	3.51155833777338	Labelled in injury	no	1	1	-0.05
Abcg3	0.462792901045873	3.51155833777338	4sU	no	1	3	-0.15
Abcg4	0.293704447400707	0.187203369363857	Labelled in health	no	1	2	-0.1
Abcg4	0.293704447400707	0.187203369363857	Labelled in injury	no	1	1	-0.05
Abcg4	0.293704447400707	0.187203369363857	4sU	no	1	3	-0.15
Abcg5	0.147518771279665	48.6857489272777	Labelled in health	no	1	2	-0.1
Abcg5	0.147518771279665	48.6857489272777	Labelled in injury	no	1	1	-0.05
Abcg5	0.147518771279665	48.6857489272777	4sU	no	1	3	-0.15
Abcg8	0.198059408115322	68.5689772859421	Labelled in health	no	1	2	-0.1
Abcg8	0.198059408115322	68.5689772859421	Labelled in injury	no	1	1	-0.05
Abcg8	0.198059408115322	68.5689772859421	4sU	no	1	3	-0.15
Abhd10	8.75930978389912	5.2894513140532	Labelled in health	no	1	2	-0.1
Abhd10	8.75930978389912	5.2894513140532	Labelled in injury	no	1	1	-0.05
Abhd10	8.75930978389912	5.2894513140532	4sU	no	1	3	-0.15
Abhd11	60.162328905576	32.580590172928	Labelled in health	no	1	2	-0.1
Abhd11	60.162328905576	32.580590172928	Labelled in injury	no	1	1	-0.05
Abhd11	60.162328905576	32.580590172928	4sU	no	1	3	-0.15
Abhd12	37.6777087155422	21.5121084068619	Labelled in health	no	1	2	-0.1
Abhd12	37.6777087155422	21.5121084068619	Labelled in injury	no	1	1	-0.05
Abhd12	37.6777087155422	21.5121084068619	4sU	no	1	3	-0.15
Abhd12b	0.150928049731799	0	Labelled in health	no	1	2	-0.1
Abhd12b	0.150928049731799	0	Labelled in injury	no	1	1	-0.05
Abhd12b	0.150928049731799	0	4sU	no	1	3	-0.15
Abhd13	20.6413756799056	16.4120418177082	Labelled in health	no	1	2	-0.1
Abhd13	20.6413756799056	16.4120418177082	Labelled in injury	yes	2	1	1.05
Abhd13	20.6413756799056	16.4120418177082	4sU	no	1	3	-0.15
Abhd14a	42.8396670963135	8.75374843180206	Labelled in health	no	1	2	-0.1
Abhd14a	42.8396670963135	8.75374843180206	Labelled in injury	yes	2	1	1.05
Abhd14a	42.8396670963135	8.75374843180206	4sU	no	1	3	-0.15
Abhd14b	428.904781147643	194.151970673728	Labelled in health	no	1	2	-0.1
Abhd14b	428.904781147643	194.151970673728	Labelled in injury	yes	2	1	1.05
Abhd14b	428.904781147643	194.151970673728	4sU	no	1	3	-0.15
Abhd15	1.35008284560616	8.88977738572921	Labelled in health	no	1	2	-0.1
Abhd15	1.35008284560616	8.88977738572921	Labelled in injury	no	1	1	-0.05
Abhd15	1.35008284560616	8.88977738572921	4sU	no	1	3	-0.15
Abhd16a	79.6721930593982	33.0247340837704	Labelled in health	no	1	2	-0.1
Abhd16a	79.6721930593982	33.0247340837704	Labelled in injury	yes	2	1	1.05
Abhd16a	79.6721930593982	33.0247340837704	4sU	no	1	3	-0.15
Abhd16b	0.0642911918237904	0.0507522418607125	Labelled in health	no	1	2	-0.1
Abhd16b	0.0642911918237904	0.0507522418607125	Labelled in injury	no	1	1	-0.05
Abhd16b	0.0642911918237904	0.0507522418607125	4sU	no	1	3	-0.15
Abhd17a	51.7758997514303	31.9323543161168	Labelled in health	no	1	2	-0.1
Abhd17a	51.7758997514303	31.9323543161168	Labelled in injury	no	1	1	-0.05
Abhd17a	51.7758997514303	31.9323543161168	4sU	no	1	3	-0.15
Abhd17b	55.7247192089315	32.6882754673073	Labelled in health	no	1	2	-0.1
Abhd17b	55.7247192089315	32.6882754673073	Labelled in injury	no	1	1	-0.05
Abhd17b	55.7247192089315	32.6882754673073	4sU	no	1	3	-0.15
Abhd17c	190.103284686642	91.934375292798	Labelled in health	no	1	2	-0.1
Abhd17c	190.103284686642	91.934375292798	Labelled in injury	no	1	1	-0.05
Abhd17c	190.103284686642	91.934375292798	4sU	no	1	3	-0.15
Abhd18	12.1000430912043	13.9756332094341	Labelled in health	no	1	2	-0.1
Abhd18	12.1000430912043	13.9756332094341	Labelled in injury	yes	2	1	1.05
Abhd18	12.1000430912043	13.9756332094341	4sU	no	1	3	-0.15
Abhd2	173.03901287149	125.000192976866	Labelled in health	no	1	2	-0.1
Abhd2	173.03901287149	125.000192976866	Labelled in injury	no	1	1	-0.05
Abhd2	173.03901287149	125.000192976866	4sU	no	1	3	-0.15
Abhd3	51.1102992840533	32.2979833504783	Labelled in health	no	1	2	-0.1
Abhd3	51.1102992840533	32.2979833504783	Labelled in injury	yes	2	1	1.05
Abhd3	51.1102992840533	32.2979833504783	4sU	no	1	3	-0.15
Abhd4	42.6200703711702	28.7320989316663	Labelled in health	no	1	2	-0.1
Abhd4	42.6200703711702	28.7320989316663	Labelled in injury	yes	2	1	1.05
Abhd4	42.6200703711702	28.7320989316663	4sU	no	1	3	-0.15
Abhd5	67.3131525972937	45.5957687239145	Labelled in health	no	1	2	-0.1
Abhd5	67.3131525972937	45.5957687239145	Labelled in injury	yes	2	1	1.05
Abhd5	67.3131525972937	45.5957687239145	4sU	no	1	3	-0.15
Abhd6	34.7241832230657	40.8129777657822	Labelled in health	no	1	2	-0.1
Abhd6	34.7241832230657	40.8129777657822	Labelled in injury	no	1	1	-0.05
Abhd6	34.7241832230657	40.8129777657822	4sU	no	1	3	-0.15
Abhd8	17.7349807349378	7.22699986829013	Labelled in health	no	1	2	-0.1
Abhd8	17.7349807349378	7.22699986829013	Labelled in injury	no	1	1	-0.05
Abhd8	17.7349807349378	7.22699986829013	4sU	no	1	3	-0.15
Abi1	38.4748539903729	30.6365677378024	Labelled in health	yes	2	2	1.1
Abi1	38.4748539903729	30.6365677378024	Labelled in injury	yes	2	1	1.05
Abi1	38.4748539903729	30.6365677378024	4sU	no	1	3	-0.15
Abi2	41.492642326655	6.00273195223288	Labelled in health	no	1	2	-0.1
Abi2	41.492642326655	6.00273195223288	Labelled in injury	yes	2	1	1.05
Abi2	41.492642326655	6.00273195223288	4sU	no	1	3	-0.15
Abi3	13.0888653878162	11.2490675535492	Labelled in health	no	1	2	-0.1
Abi3	13.0888653878162	11.2490675535492	Labelled in injury	no	1	1	-0.05
Abi3	13.0888653878162	11.2490675535492	4sU	no	1	3	-0.15
Abi3bp	4.22215658722046	2.88281789099272	Labelled in health	no	1	2	-0.1
Abi3bp	4.22215658722046	2.88281789099272	Labelled in injury	no	1	1	-0.05
Abi3bp	4.22215658722046	2.88281789099272	4sU	no	1	3	-0.15
Abl1	15.2283679475326	7.83357218407971	Labelled in health	no	1	2	-0.1
Abl1	15.2283679475326	7.83357218407971	Labelled in injury	yes	2	1	1.05
Abl1	15.2283679475326	7.83357218407971	4sU	no	1	3	-0.15
Abl2	25.7834590043027	7.84947991600662	Labelled in health	no	1	2	-0.1
Abl2	25.7834590043027	7.84947991600662	Labelled in injury	no	1	1	-0.05
Abl2	25.7834590043027	7.84947991600662	4sU	no	1	3	-0.15
Ablim1	66.1087201517774	18.1248567743063	Labelled in health	no	1	2	-0.1
Ablim1	66.1087201517774	18.1248567743063	Labelled in injury	yes	2	1	1.05
Ablim1	66.1087201517774	18.1248567743063	4sU	no	1	3	-0.15
Ablim2	2.96892590241666	2.07295490548986	Labelled in health	no	1	2	-0.1
Ablim2	2.96892590241666	2.07295490548986	Labelled in injury	no	1	1	-0.05
Ablim2	2.96892590241666	2.07295490548986	4sU	no	1	3	-0.15
Ablim3	7.31140476580856	22.362971571823	Labelled in health	no	1	2	-0.1
Ablim3	7.31140476580856	22.362971571823	Labelled in injury	no	1	1	-0.05
Ablim3	7.31140476580856	22.362971571823	4sU	no	1	3	-0.15
Abr	25.2934727958147	3.71585935527558	Labelled in health	yes	2	2	1.1
Abr	25.2934727958147	3.71585935527558	Labelled in injury	no	1	1	-0.05
Abr	25.2934727958147	3.71585935527558	4sU	no	1	3	-0.15
Abra	0.145505545230493	0.0832329594034687	Labelled in health	no	1	2	-0.1
Abra	0.145505545230493	0.0832329594034687	Labelled in injury	no	1	1	-0.05
Abra	0.145505545230493	0.0832329594034687	4sU	no	1	3	-0.15
Abracl	43.3718450552375	14.202059557004	Labelled in health	no	1	2	-0.1
Abracl	43.3718450552375	14.202059557004	Labelled in injury	no	1	1	-0.05
Abracl	43.3718450552375	14.202059557004	4sU	no	1	3	-0.15
Abraxas1	7.95689373957153	5.80554263796784	Labelled in health	no	1	2	-0.1
Abraxas1	7.95689373957153	5.80554263796784	Labelled in injury	no	1	1	-0.05
Abraxas1	7.95689373957153	5.80554263796784	4sU	no	1	3	-0.15
Abraxas2	41.8169769826837	27.4413143416228	Labelled in health	yes	2	2	1.1
Abraxas2	41.8169769826837	27.4413143416228	Labelled in injury	yes	2	1	1.05
Abraxas2	41.8169769826837	27.4413143416228	4sU	no	1	3	-0.15
Abt1	15.0511654815752	13.2476026438435	Labelled in health	no	1	2	-0.1
Abt1	15.0511654815752	13.2476026438435	Labelled in injury	no	1	1	-0.05
Abt1	15.0511654815752	13.2476026438435	4sU	no	1	3	-0.15
Abtb1	10.7854325386962	9.116887017935	Labelled in health	no	1	2	-0.1
Abtb1	10.7854325386962	9.116887017935	Labelled in injury	no	1	1	-0.05
Abtb1	10.7854325386962	9.116887017935	4sU	no	1	3	-0.15
Abtb2	13.4491001701345	15.030618224797	Labelled in health	no	1	2	-0.1
Abtb2	13.4491001701345	15.030618224797	Labelled in injury	yes	2	1	1.05
Abtb2	13.4491001701345	15.030618224797	4sU	no	1	3	-0.15
Acaa1a	118.265048298376	116.175589797152	Labelled in health	no	1	2	-0.1
Acaa1a	118.265048298376	116.175589797152	Labelled in injury	no	1	1	-0.05
Acaa1a	118.265048298376	116.175589797152	4sU	yes	2	3	1.15
Acaa1b	610.994974285273	773.113000794661	Labelled in health	no	1	2	-0.1
Acaa1b	610.994974285273	773.113000794661	Labelled in injury	yes	2	1	1.05
Acaa1b	610.994974285273	773.113000794661	4sU	no	1	3	-0.15
Acaa2	300.528138969736	1236.37158868253	Labelled in health	no	1	2	-0.1
Acaa2	300.528138969736	1236.37158868253	Labelled in injury	yes	2	1	1.05
Acaa2	300.528138969736	1236.37158868253	4sU	no	1	3	-0.15
Acaca	24.0423176903317	55.4688349079214	Labelled in health	no	1	2	-0.1
Acaca	24.0423176903317	55.4688349079214	Labelled in injury	no	1	1	-0.05
Acaca	24.0423176903317	55.4688349079214	4sU	no	1	3	-0.15
Acacb	16.6574590412876	29.3302464438538	Labelled in health	no	1	2	-0.1
Acacb	16.6574590412876	29.3302464438538	Labelled in injury	no	1	1	-0.05
Acacb	16.6574590412876	29.3302464438538	4sU	no	1	3	-0.15
Acad10	57.4920882133626	13.2993594507224	Labelled in health	no	1	2	-0.1
Acad10	57.4920882133626	13.2993594507224	Labelled in injury	no	1	1	-0.05
Acad10	57.4920882133626	13.2993594507224	4sU	no	1	3	-0.15
Acad11	164.004388491806	191.336821574162	Labelled in health	no	1	2	-0.1
Acad11	164.004388491806	191.336821574162	Labelled in injury	yes	2	1	1.05
Acad11	164.004388491806	191.336821574162	4sU	no	1	3	-0.15
Acad12	26.1126253728611	5.07740892623214	Labelled in health	no	1	2	-0.1
Acad12	26.1126253728611	5.07740892623214	Labelled in injury	no	1	1	-0.05
Acad12	26.1126253728611	5.07740892623214	4sU	no	1	3	-0.15
Acad8	67.8866945068346	49.9554844320164	Labelled in health	no	1	2	-0.1
Acad8	67.8866945068346	49.9554844320164	Labelled in injury	yes	2	1	1.05
Acad8	67.8866945068346	49.9554844320164	4sU	no	1	3	-0.15
Acad9	68.5516145443519	21.1142410581965	Labelled in health	no	1	2	-0.1
Acad9	68.5516145443519	21.1142410581965	Labelled in injury	yes	2	1	1.05
Acad9	68.5516145443519	21.1142410581965	4sU	no	1	3	-0.15
Acadl	458.072441114878	218.948133037131	Labelled in health	no	1	2	-0.1
Acadl	458.072441114878	218.948133037131	Labelled in injury	yes	2	1	1.05
Acadl	458.072441114878	218.948133037131	4sU	yes	2	3	1.15
Acadm	534.909382416449	179.917293239573	Labelled in health	no	1	2	-0.1
Acadm	534.909382416449	179.917293239573	Labelled in injury	yes	2	1	1.05
Acadm	534.909382416449	179.917293239573	4sU	yes	2	3	1.15
Acads	242.126673421332	139.558272370256	Labelled in health	no	1	2	-0.1
Acads	242.126673421332	139.558272370256	Labelled in injury	no	1	1	-0.05
Acads	242.126673421332	139.558272370256	4sU	no	1	3	-0.15
Acadsb	135.142563051311	114.744390008154	Labelled in health	no	1	2	-0.1
Acadsb	135.142563051311	114.744390008154	Labelled in injury	yes	2	1	1.05
Acadsb	135.142563051311	114.744390008154	4sU	yes	2	3	1.15
Acadvl	216.972039745651	207.219296847077	Labelled in health	no	1	2	-0.1
Acadvl	216.972039745651	207.219296847077	Labelled in injury	no	1	1	-0.05
Acadvl	216.972039745651	207.219296847077	4sU	yes	2	3	1.15
Acan	0.0742364097735618	0.13949735739817	Labelled in health	no	1	2	-0.1
Acan	0.0742364097735618	0.13949735739817	Labelled in injury	no	1	1	-0.05
Acan	0.0742364097735618	0.13949735739817	4sU	no	1	3	-0.15
Acap1	0.775174510438912	0.775208560962746	Labelled in health	no	1	2	-0.1
Acap1	0.775174510438912	0.775208560962746	Labelled in injury	no	1	1	-0.05
Acap1	0.775174510438912	0.775208560962746	4sU	no	1	3	-0.15
Acap2	10.8374057286165	8.48123040651622	Labelled in health	no	1	2	-0.1
Acap2	10.8374057286165	8.48123040651622	Labelled in injury	no	1	1	-0.05
Acap2	10.8374057286165	8.48123040651622	4sU	no	1	3	-0.15
Acap3	5.55068021821371	2.40107597554784	Labelled in health	no	1	2	-0.1
Acap3	5.55068021821371	2.40107597554784	Labelled in injury	no	1	1	-0.05
Acap3	5.55068021821371	2.40107597554784	4sU	no	1	3	-0.15
Acat1	700.33429604018	306.676294108749	Labelled in health	no	1	2	-0.1
Acat1	700.33429604018	306.676294108749	Labelled in injury	yes	2	1	1.05
Acat1	700.33429604018	306.676294108749	4sU	yes	2	3	1.15
Acat2	174.533429098596	96.6956523657904	Labelled in health	no	1	2	-0.1
Acat2	174.533429098596	96.6956523657904	Labelled in injury	no	1	1	-0.05
Acat2	174.533429098596	96.6956523657904	4sU	no	1	3	-0.15
Acat3	27.1282589161389	207.835021418674	Labelled in health	no	1	2	-0.1
Acat3	27.1282589161389	207.835021418674	Labelled in injury	no	1	1	-0.05
Acat3	27.1282589161389	207.835021418674	4sU	no	1	3	-0.15
Acbd3	16.8255019042888	14.7705128667972	Labelled in health	no	1	2	-0.1
Acbd3	16.8255019042888	14.7705128667972	Labelled in injury	no	1	1	-0.05
Acbd3	16.8255019042888	14.7705128667972	4sU	no	1	3	-0.15
Acbd4	149.175379678874	67.0559056639776	Labelled in health	no	1	2	-0.1
Acbd4	149.175379678874	67.0559056639776	Labelled in injury	yes	2	1	1.05
Acbd4	149.175379678874	67.0559056639776	4sU	no	1	3	-0.15
Acbd5	66.9787124298267	154.26835569777	Labelled in health	no	1	2	-0.1
Acbd5	66.9787124298267	154.26835569777	Labelled in injury	yes	2	1	1.05
Acbd5	66.9787124298267	154.26835569777	4sU	no	1	3	-0.15
Acbd6	41.2856772289065	32.731468930477	Labelled in health	no	1	2	-0.1
Acbd6	41.2856772289065	32.731468930477	Labelled in injury	no	1	1	-0.05
Acbd6	41.2856772289065	32.731468930477	4sU	no	1	3	-0.15
Acbd7	0.205418696621871	0.327945708637321	Labelled in health	no	1	2	-0.1
Acbd7	0.205418696621871	0.327945708637321	Labelled in injury	no	1	1	-0.05
Acbd7	0.205418696621871	0.327945708637321	4sU	no	1	3	-0.15
Accs	4.97936463028577	2.00446678678951	Labelled in health	no	1	2	-0.1
Accs	4.97936463028577	2.00446678678951	Labelled in injury	no	1	1	-0.05
Accs	4.97936463028577	2.00446678678951	4sU	no	1	3	-0.15
Accsl	0.109334575349001	0.143028087479308	Labelled in health	no	1	2	-0.1
Accsl	0.109334575349001	0.143028087479308	Labelled in injury	no	1	1	-0.05
Accsl	0.109334575349001	0.143028087479308	4sU	no	1	3	-0.15
Acd	44.4554134003026	23.6867239911248	Labelled in health	no	1	2	-0.1
Acd	44.4554134003026	23.6867239911248	Labelled in injury	yes	2	1	1.05
Acd	44.4554134003026	23.6867239911248	4sU	no	1	3	-0.15
Ace	96.2756537092948	1.45779385486792	Labelled in health	no	1	2	-0.1
Ace	96.2756537092948	1.45779385486792	Labelled in injury	no	1	1	-0.05
Ace	96.2756537092948	1.45779385486792	4sU	no	1	3	-0.15
Ace2	41.8827526068229	0.414084575969712	Labelled in health	no	1	2	-0.1
Ace2	41.8827526068229	0.414084575969712	Labelled in injury	no	1	1	-0.05
Ace2	41.8827526068229	0.414084575969712	4sU	no	1	3	-0.15
Acer1	0.0679970939464139	0.0832329594034687	Labelled in health	no	1	2	-0.1
Acer1	0.0679970939464139	0.0832329594034687	Labelled in injury	no	1	1	-0.05
Acer1	0.0679970939464139	0.0832329594034687	4sU	no	1	3	-0.15
Acer2	12.2470441643316	12.7107498929689	Labelled in health	no	1	2	-0.1
Acer2	12.2470441643316	12.7107498929689	Labelled in injury	no	1	1	-0.05
Acer2	12.2470441643316	12.7107498929689	4sU	no	1	3	-0.15
Acer3	17.1489558001425	13.2340942428077	Labelled in health	no	1	2	-0.1
Acer3	17.1489558001425	13.2340942428077	Labelled in injury	yes	2	1	1.05
Acer3	17.1489558001425	13.2340942428077	4sU	no	1	3	-0.15
Ache	2.25540875294805	0.252555629992878	Labelled in health	no	1	2	-0.1
Ache	2.25540875294805	0.252555629992878	Labelled in injury	no	1	1	-0.05
Ache	2.25540875294805	0.252555629992878	4sU	no	1	3	-0.15
Acin1	38.557623533699	20.2756292775618	Labelled in health	no	1	2	-0.1
Acin1	38.557623533699	20.2756292775618	Labelled in injury	no	1	1	-0.05
Acin1	38.557623533699	20.2756292775618	4sU	no	1	3	-0.15
Ackr1	0.170310424786792	1.07224471857141	Labelled in health	no	1	2	-0.1
Ackr1	0.170310424786792	1.07224471857141	Labelled in injury	no	1	1	-0.05
Ackr1	0.170310424786792	1.07224471857141	4sU	no	1	3	-0.15
Ackr2	0.562087570929875	2.21631370266624	Labelled in health	no	1	2	-0.1
Ackr2	0.562087570929875	2.21631370266624	Labelled in injury	no	1	1	-0.05
Ackr2	0.562087570929875	2.21631370266624	4sU	no	1	3	-0.15
Ackr3	77.8534246959632	1.20288056534463	Labelled in health	yes	2	2	1.1
Ackr3	77.8534246959632	1.20288056534463	Labelled in injury	yes	2	1	1.05
Ackr3	77.8534246959632	1.20288056534463	4sU	no	1	3	-0.15
Ackr4	0.205508874377527	1.09219020739113	Labelled in health	no	1	2	-0.1
Ackr4	0.205508874377527	1.09219020739113	Labelled in injury	no	1	1	-0.05
Ackr4	0.205508874377527	1.09219020739113	4sU	no	1	3	-0.15
Acly	125.316256226992	176.575668697123	Labelled in health	no	1	2	-0.1
Acly	125.316256226992	176.575668697123	Labelled in injury	yes	2	1	1.05
Acly	125.316256226992	176.575668697123	4sU	no	1	3	-0.15
Acmsd	115.681102543648	23.9767561335706	Labelled in health	no	1	2	-0.1
Acmsd	115.681102543648	23.9767561335706	Labelled in injury	no	1	1	-0.05
Acmsd	115.681102543648	23.9767561335706	4sU	no	1	3	-0.15
Acnat1	0.916543760266289	1.39911444810155	Labelled in health	no	1	2	-0.1
Acnat1	0.916543760266289	1.39911444810155	Labelled in injury	no	1	1	-0.05
Acnat1	0.916543760266289	1.39911444810155	4sU	no	1	3	-0.15
Acnat2	82.2992817712983	79.505383307672	Labelled in health	no	1	2	-0.1
Acnat2	82.2992817712983	79.505383307672	Labelled in injury	yes	2	1	1.05
Acnat2	82.2992817712983	79.505383307672	4sU	no	1	3	-0.15
Aco1	209.119279789196	117.805492608225	Labelled in health	no	1	2	-0.1
Aco1	209.119279789196	117.805492608225	Labelled in injury	yes	2	1	1.05
Aco1	209.119279789196	117.805492608225	4sU	yes	2	3	1.15
Aco2	998.945976251241	149.074071664641	Labelled in health	no	1	2	-0.1
Aco2	998.945976251241	149.074071664641	Labelled in injury	yes	2	1	1.05
Aco2	998.945976251241	149.074071664641	4sU	yes	2	3	1.15
Acod1	0.541241442278474	0.331358790251774	Labelled in health	no	1	2	-0.1
Acod1	0.541241442278474	0.331358790251774	Labelled in injury	no	1	1	-0.05
Acod1	0.541241442278474	0.331358790251774	4sU	no	1	3	-0.15
Acot1	188.12479523042	42.9186358746349	Labelled in health	no	1	2	-0.1
Acot1	188.12479523042	42.9186358746349	Labelled in injury	yes	2	1	1.05
Acot1	188.12479523042	42.9186358746349	4sU	no	1	3	-0.15
Acot10	0.159665972267831	0.148162426069427	Labelled in health	no	1	2	-0.1
Acot10	0.159665972267831	0.148162426069427	Labelled in injury	no	1	1	-0.05
Acot10	0.159665972267831	0.148162426069427	4sU	no	1	3	-0.15
Acot11	19.0026175129611	3.13442137225552	Labelled in health	no	1	2	-0.1
Acot11	19.0026175129611	3.13442137225552	Labelled in injury	yes	2	1	1.05
Acot11	19.0026175129611	3.13442137225552	4sU	no	1	3	-0.15
Acot12	172.526014589067	65.1111602439269	Labelled in health	yes	2	2	1.1
Acot12	172.526014589067	65.1111602439269	Labelled in injury	yes	2	1	1.05
Acot12	172.526014589067	65.1111602439269	4sU	no	1	3	-0.15
Acot13	466.328562741476	132.419234802131	Labelled in health	no	1	2	-0.1
Acot13	466.328562741476	132.419234802131	Labelled in injury	yes	2	1	1.05
Acot13	466.328562741476	132.419234802131	4sU	no	1	3	-0.15
Acot2	169.207302906866	35.5708338854954	Labelled in health	no	1	2	-0.1
Acot2	169.207302906866	35.5708338854954	Labelled in injury	yes	2	1	1.05
Acot2	169.207302906866	35.5708338854954	4sU	no	1	3	-0.15
Acot3	25.6993176684079	5.92113737630212	Labelled in health	no	1	2	-0.1
Acot3	25.6993176684079	5.92113737630212	Labelled in injury	no	1	1	-0.05
Acot3	25.6993176684079	5.92113737630212	4sU	no	1	3	-0.15
Acot4	106.618046555381	32.0118168937975	Labelled in health	no	1	2	-0.1
Acot4	106.618046555381	32.0118168937975	Labelled in injury	no	1	1	-0.05
Acot4	106.618046555381	32.0118168937975	4sU	no	1	3	-0.15
Acot5	0.31483147759155	0.15937591310105	Labelled in health	no	1	2	-0.1
Acot5	0.31483147759155	0.15937591310105	Labelled in injury	no	1	1	-0.05
Acot5	0.31483147759155	0.15937591310105	4sU	no	1	3	-0.15
Acot6	16.6115969190996	1.25918690410011	Labelled in health	no	1	2	-0.1
Acot6	16.6115969190996	1.25918690410011	Labelled in injury	yes	2	1	1.05
Acot6	16.6115969190996	1.25918690410011	4sU	no	1	3	-0.15
Acot7	29.7162607437395	23.315894343	Labelled in health	no	1	2	-0.1
Acot7	29.7162607437395	23.315894343	Labelled in injury	no	1	1	-0.05
Acot7	29.7162607437395	23.315894343	4sU	no	1	3	-0.15
Acot8	56.9589308694458	21.6182606608791	Labelled in health	no	1	2	-0.1
Acot8	56.9589308694458	21.6182606608791	Labelled in injury	yes	2	1	1.05
Acot8	56.9589308694458	21.6182606608791	4sU	no	1	3	-0.15
Acot9	33.8089641894068	4.37225667023868	Labelled in health	no	1	2	-0.1
Acot9	33.8089641894068	4.37225667023868	Labelled in injury	no	1	1	-0.05
Acot9	33.8089641894068	4.37225667023868	4sU	no	1	3	-0.15
Acox1	1164.74458736367	1252.28481128967	Labelled in health	no	1	2	-0.1
Acox1	1164.74458736367	1252.28481128967	Labelled in injury	yes	2	1	1.05
Acox1	1164.74458736367	1252.28481128967	4sU	yes	2	3	1.15
Acox2	116.556328012049	207.328781985559	Labelled in health	no	1	2	-0.1
Acox2	116.556328012049	207.328781985559	Labelled in injury	no	1	1	-0.05
Acox2	116.556328012049	207.328781985559	4sU	no	1	3	-0.15
Acox3	276.700624769328	24.0488228880528	Labelled in health	no	1	2	-0.1
Acox3	276.700624769328	24.0488228880528	Labelled in injury	yes	2	1	1.05
Acox3	276.700624769328	24.0488228880528	4sU	no	1	3	-0.15
Acoxl	0.196348228051768	0.108668321495798	Labelled in health	no	1	2	-0.1
Acoxl	0.196348228051768	0.108668321495798	Labelled in injury	no	1	1	-0.05
Acoxl	0.196348228051768	0.108668321495798	4sU	no	1	3	-0.15
Acp1	97.8584575213893	115.944625233424	Labelled in health	no	1	2	-0.1
Acp1	97.8584575213893	115.944625233424	Labelled in injury	yes	2	1	1.05
Acp1	97.8584575213893	115.944625233424	4sU	no	1	3	-0.15
Acp2	60.6968416667047	84.6131867356589	Labelled in health	no	1	2	-0.1
Acp2	60.6968416667047	84.6131867356589	Labelled in injury	no	1	1	-0.05
Acp2	60.6968416667047	84.6131867356589	4sU	no	1	3	-0.15
Acp5	63.0088231909317	89.7864954284147	Labelled in health	no	1	2	-0.1
Acp5	63.0088231909317	89.7864954284147	Labelled in injury	no	1	1	-0.05
Acp5	63.0088231909317	89.7864954284147	4sU	no	1	3	-0.15
Acp6	39.5980096968333	23.142380026057	Labelled in health	no	1	2	-0.1
Acp6	39.5980096968333	23.142380026057	Labelled in injury	yes	2	1	1.05
Acp6	39.5980096968333	23.142380026057	4sU	no	1	3	-0.15
Acpp	3.22788852813995	8.61749524588348	Labelled in health	no	1	2	-0.1
Acpp	3.22788852813995	8.61749524588348	Labelled in injury	no	1	1	-0.05
Acpp	3.22788852813995	8.61749524588348	4sU	no	1	3	-0.15
Acr	0.620593858174672	0.195674375464149	Labelled in health	no	1	2	-0.1
Acr	0.620593858174672	0.195674375464149	Labelled in injury	no	1	1	-0.05
Acr	0.620593858174672	0.195674375464149	4sU	no	1	3	-0.15
Acrbp	5.40367989334211	3.35727288802325	Labelled in health	no	1	2	-0.1
Acrbp	5.40367989334211	3.35727288802325	Labelled in injury	yes	2	1	1.05
Acrbp	5.40367989334211	3.35727288802325	4sU	no	1	3	-0.15
Acsbg1	4.4498008058177	0.706692740132191	Labelled in health	no	1	2	-0.1
Acsbg1	4.4498008058177	0.706692740132191	Labelled in injury	yes	2	1	1.05
Acsbg1	4.4498008058177	0.706692740132191	4sU	no	1	3	-0.15
Acsbg2	0.0825731265565674	0	Labelled in health	no	1	2	-0.1
Acsbg2	0.0825731265565674	0	Labelled in injury	no	1	1	-0.05
Acsbg2	0.0825731265565674	0	4sU	no	1	3	-0.15
Acsf2	2.81986282258315	20.9280852866037	Labelled in health	no	1	2	-0.1
Acsf2	2.81986282258315	20.9280852866037	Labelled in injury	no	1	1	-0.05
Acsf2	2.81986282258315	20.9280852866037	4sU	no	1	3	-0.15
Acsf3	32.6953126232087	13.8793565593954	Labelled in health	no	1	2	-0.1
Acsf3	32.6953126232087	13.8793565593954	Labelled in injury	no	1	1	-0.05
Acsf3	32.6953126232087	13.8793565593954	4sU	no	1	3	-0.15
Acsl1	276.00117501301	782.664140615801	Labelled in health	yes	2	2	1.1
Acsl1	276.00117501301	782.664140615801	Labelled in injury	yes	2	1	1.05
Acsl1	276.00117501301	782.664140615801	4sU	no	1	3	-0.15
Acsl3	17.0871001012834	26.3259357601205	Labelled in health	no	1	2	-0.1
Acsl3	17.0871001012834	26.3259357601205	Labelled in injury	no	1	1	-0.05
Acsl3	17.0871001012834	26.3259357601205	4sU	no	1	3	-0.15
Acsl4	66.67797157115	82.1766265329797	Labelled in health	no	1	2	-0.1
Acsl4	66.67797157115	82.1766265329797	Labelled in injury	no	1	1	-0.05
Acsl4	66.67797157115	82.1766265329797	4sU	no	1	3	-0.15
Acsl5	69.0554635249087	262.335471005686	Labelled in health	no	1	2	-0.1
Acsl5	69.0554635249087	262.335471005686	Labelled in injury	yes	2	1	1.05
Acsl5	69.0554635249087	262.335471005686	4sU	no	1	3	-0.15
Acsl6	0.359198482551019	0.627224102220846	Labelled in health	no	1	2	-0.1
Acsl6	0.359198482551019	0.627224102220846	Labelled in injury	no	1	1	-0.05
Acsl6	0.359198482551019	0.627224102220846	4sU	no	1	3	-0.15
Acsm1	83.0515961309872	259.284183477474	Labelled in health	no	1	2	-0.1
Acsm1	83.0515961309872	259.284183477474	Labelled in injury	yes	2	1	1.05
Acsm1	83.0515961309872	259.284183477474	4sU	yes	2	3	1.15
Acsm2	4193.15358750364	2.06693258639159	Labelled in health	yes	2	2	1.1
Acsm2	4193.15358750364	2.06693258639159	Labelled in injury	yes	2	1	1.05
Acsm2	4193.15358750364	2.06693258639159	4sU	yes	2	3	1.15
Acsm3	161.85729073811	23.3128446272678	Labelled in health	no	1	2	-0.1
Acsm3	161.85729073811	23.3128446272678	Labelled in injury	yes	2	1	1.05
Acsm3	161.85729073811	23.3128446272678	4sU	no	1	3	-0.15
Acsm4	0.0619829508666769	0.124300861580488	Labelled in health	no	1	2	-0.1
Acsm4	0.0619829508666769	0.124300861580488	Labelled in injury	no	1	1	-0.05
Acsm4	0.0619829508666769	0.124300861580488	4sU	no	1	3	-0.15
Acsm5	56.8570406600326	72.7919061325923	Labelled in health	no	1	2	-0.1
Acsm5	56.8570406600326	72.7919061325923	Labelled in injury	yes	2	1	1.05
Acsm5	56.8570406600326	72.7919061325923	4sU	no	1	3	-0.15
Acss1	187.67012770064	0.537355038660236	Labelled in health	no	1	2	-0.1
Acss1	187.67012770064	0.537355038660236	Labelled in injury	yes	2	1	1.05
Acss1	187.67012770064	0.537355038660236	4sU	no	1	3	-0.15
Acss2	148.264401553502	88.891343097294	Labelled in health	no	1	2	-0.1
Acss2	148.264401553502	88.891343097294	Labelled in injury	no	1	1	-0.05
Acss2	148.264401553502	88.891343097294	4sU	no	1	3	-0.15
Acss3	7.56393369881562	3.5604013405219	Labelled in health	no	1	2	-0.1
Acss3	7.56393369881562	3.5604013405219	Labelled in injury	no	1	1	-0.05
Acss3	7.56393369881562	3.5604013405219	4sU	no	1	3	-0.15
Acta1	0.376631645318532	0.0796243217657928	Labelled in health	no	1	2	-0.1
Acta1	0.376631645318532	0.0796243217657928	Labelled in injury	no	1	1	-0.05
Acta1	0.376631645318532	0.0796243217657928	4sU	no	1	3	-0.15
Acta2	78.658254385289	22.3588920796999	Labelled in health	no	1	2	-0.1
Acta2	78.658254385289	22.3588920796999	Labelled in injury	no	1	1	-0.05
Acta2	78.658254385289	22.3588920796999	4sU	no	1	3	-0.15
Actb	1617.80649042589	1593.83796478402	Labelled in health	no	1	2	-0.1
[truncated: 52,673 more rows]
