# Supplementary material for: SLAMseq reveals potential transfer of RNA from liver to kidney in the mouse
Source: Nat Commun. 2025 Aug 11;16:7413. doi: 10.1038/s41467-025-62688-9 (PMC12339719; doi:10.1038/s41467-025-62688-9)
Supplement: Supplementary file 6 — Source Data [file 41467_2025_62688_MOESM6_ESM.zip › Source data/Fig7c_data.csv]

class	perc	lower_norm	upper_norm	lower_perc	upper_perc	group
gene not labelled in liver	0.00948882767064585	0.00699634823978281	0.0118649924397397	0.00719314355677992	0.0120906029996939	Labelled in health
gene labelled but not abundant in liver	0.0226037195994278	0.0177409596654909	0.0274212720941658	0.0177468970159672	0.0274605421828883	Labelled in health
gene labelled & abundant in liver	0.0683087498209938	0.062939507214747	0.0739412030816872	0.0627273958285559	0.0737505370184734	Labelled in health
gene not labelled in liver	0.0637941534713764	0.057805414859367	0.0698456204634101	0.0578562728380024	0.069728166097624	Labelled in injury
gene labelled but not abundant in liver	0.19547796222095	0.18248054463265	0.208078699786354	0.18259874069834	0.208070978820836	Labelled in injury
gene labelled & abundant in liver	0.490989702517162	0.479481940353271	0.502524066511717	0.479408667773285	0.501995021432836	Labelled in injury
gene not labelled in liver	0	NA	NA	NA	NA	Cre -ve
gene labelled but not abundant in liver	0	NA	NA	NA	NA	Cre -ve
gene labelled & abundant in liver	0	NA	NA	NA	NA	Cre -ve
gene not labelled in liver	0	NA	NA	NA	NA	4TU -ve
gene labelled but not abundant in liver	0	NA	NA	NA	NA	4TU -ve
gene labelled & abundant in liver	0	NA	NA	NA	NA	4TU -ve
gene not labelled in liver	0.00781781101291638	0.00560218872483679	0.00997361005150584	0.00561274729279496	0.0100271923861319	4sU
gene labelled but not abundant in liver	0.00544256659982813	0.00301171033422079	0.00786941255320402	0.00315095961042681	0.00802062446290461	4sU
gene labelled & abundant in liver	0.0585449849332759	0.0528582920777736	0.064125780242502	0.053239403798365	0.0642810438985786	4sU
