# Supplementary material for: SLAMseq reveals potential transfer of RNA from liver to kidney in the mouse
Source: Nat Commun. 2025 Aug 11;16:7413. doi: 10.1038/s41467-025-62688-9 (PMC12339719; doi:10.1038/s41467-025-62688-9)
Supplement: Supplementary file 6 — Source Data [file 41467_2025_62688_MOESM6_ESM.zip › Source data/FigS6b_data.csv]

sample_name	tissue	group	source	gene_name	length	readsCPM	conversionRate	Tcontent	coverageOnTs	conversionsOnTs	readCount	tcReadCount	multimapCount	tissue.x	tissue.y	cpm_raw	cpm_norm	t12_raw	PC1	ks	kd	prop_new_complex	prop_remaining	prop_new
s1	liver	4TU -ve	1	0610009B22Rik	261	23.6132055936466	0.0003235617679415	96	15453	5	477	5	0	liver	liver	23.6132055936466	24.9451711062858	2.34493639351626	-3.531635212	6.97990228070764	0.295593169382545	0.830272151566428	0.169727848433572	0.830272151566428
s1	liver	4TU -ve	1	0610009O20Rik	751	21.2370339615816	0	164	8315	0	429	0	2	liver	liver	21.2370339615816	22.4349652087979	NA	NA	NA	NA	NA	NA	NA
s1	liver	4TU -ve	1	0610010F05Rik	2558	8.36610428789577	0	837	4152	0	169	0	1	liver	liver	8.36610428789577	8.83801659740523	2.40759934716961	2.236352279	2.40859909114143	0.287899721095544	0.82225375337816	0.17774624662184	0.82225375337816
s1	liver	4TU -ve	1	0610010K14Rik,Gm21988	619	20.048948145549	0.00120087336244541	144	9160	11	405	11	0	liver	liver	20.048948145549	21.179862260054	NA	NA	NA	NA	NA	NA	NA
s1	liver	4TU -ve	1	0610012G03Rik	1111	54.4539332348245	5.98874116660678e-05	279	16698	1	1100	1	33	liver	liver	54.4539332348245	57.5255518174305	2.34059085041373	2.064772441	16.1260949496774	0.296141967929774	0.830830110820474	0.169169889179526	0.830830110820474
s1	liver	4TU -ve	1	0610030E20Rik	4029	46.0383253712607	0.00018989745537409	1203	21064	4	930	4	0	liver	liver	46.0383253712607	48.6352392638276	2.51022251038599	-4.240410106	12.7125524915653	0.27612977642104	0.809247529715933	0.190752470284067	0.809247529715933
s1	liver	4TU -ve	1	0610037L13Rik	4621	32.8703742435668	0	1270	11514	0	664	0	6	liver	liver	32.8703742435668	34.724514915249	NA	NA	NA	NA	NA	NA	NA
s1	liver	4TU -ve	1	0610040J01Rik	761	42.3750607718271	0.00013664313368253	203	21955	3	856	3	17	liver	liver	42.3750607718271	44.7653385052005	1.82939461205323	-1.159403792	16.0556687477517	0.378894294316298	0.897034960005603	0.102965039994397	0.897034960005603
s1	liver	4TU -ve	1	1110004E09Rik	530	27.4744844957524	0.00025484199796126	112	15696	4	555	4	0	liver	liver	27.4744844957524	29.0242556897036	NA	NA	NA	NA	NA	NA	NA
s1	liver	4TU -ve	1	1110004F10Rik	1087	22.7221412316222	0.00050104384133611	331	11975	6	459	6	112	liver	liver	22.7221412316222	24.0038438947278	2.49357286125949	0.775239392	6.31615316948417	0.277973501929212	0.81134607207811	0.18865392792189	0.81134607207811
s1	liver	4TU -ve	1	1110008F13Rik	479	240.488370595252	0.00041003047089185	145	124381	51	4858	51	3	liver	liver	240.488370595252	254.053755208252	NA	NA	NA	NA	NA	NA	NA
s1	liver	4TU -ve	1	1110008L16Rik	133	6.4354648368429	0	47	2669	0	130	0	3	liver	liver	6.4354648368429	6.79847430569633	NA	NA	NA	NA	NA	NA	NA
s1	liver	4TU -ve	1	1110008P14Rik	2367	34.5534958162796	6.45911380958533e-05	544	15482	1	698	1	5	liver	liver	34.5534958162796	36.5025774259695	3.75412962874728	7.493839237	6.3798165146301	0.184635920734374	0.669720338528019	0.330279661471981	0.669720338528019
s1	liver	4TU -ve	1	1110012L19Rik	325	10.2472401632806	0	82	4831	0	207	0	2	liver	liver	10.2472401632806	10.8252629329165	NA	NA	NA	NA	NA	NA	NA
s1	liver	4TU -ve	1	1110032A03Rik	1028	45.2462681605724	0.00040455802036275	284	14831	6	914	6	4	liver	liver	45.2462681605724	47.798503964665	3.11833824821892	5.151754566	10.0573833593174	0.222280947538596	0.736495724475143	0.263504275524857	0.736495724475143
s1	liver	4TU -ve	1	1110034G24Rik	400	3.96028605344178	0	124	1942	0	80	0	0	liver	liver	3.96028605344178	4.18367649581313	NA	NA	NA	NA	NA	NA	NA
s1	liver	4TU -ve	1	1110038F14Rik	591	20.8905089319054	0.00056942975677214	170	12293	7	422	7	1	liver	liver	20.8905089319054	22.0688935154142	2.92424043804153	-1.178221657	4.95178070114866	0.237034948133119	0.758819506181521	0.241180493818479	0.758819506181521
s1	liver	4TU -ve	1	1110051M20Rik	2860	1.68312157271276	0	581	840	0	34	0	0	liver	liver	1.68312157271276	1.77806251072058	3.06605313492105	4.397831724	0.380505790776359	0.226071483453855	0.742421023416244	0.257578976583756	0.742421023416244
s1	liver	4TU -ve	1	1110059E24Rik	2363	16.0886620921072	0.00010120433154539	645	9881	1	325	1	0	liver	liver	16.0886620921072	16.9961857642408	2.78399073218337	-1.597373666	4.00569248999615	0.248976109204336	0.775494855170228	0.224505144829772	0.775494855170228
s1	liver	4TU -ve	1	1110059G10Rik	2987	12.5739082196777	0	867	7098	0	254	0	1	liver	liver	12.5739082196777	13.2831728742067	1.6282331330941	-4.002080019	5.35277710172073	0.425705119538239	0.92224797764229	0.0777520223577099	0.92224797764229
s1	liver	4TU -ve	1	1110065P20Rik	382	36.9791710240127	6.16941205503116e-05	94	16209	1	747	1	0	liver	liver	36.9791710240127	39.0650792796551	2.97257508198767	3.200773337	8.6228295090192	0.233180714176094	0.753177120111989	0.246822879888011	0.753177120111989
s1	liver	4TU -ve	1	1190002N15Rik	2451	31.7317920032023	0.00019781415360269	838	20221	4	641	4	1	liver	liver	31.7317920032023	33.5217079227027	NA	NA	NA	NA	NA	NA	NA
s1	liver	4TU -ve	1	1190005I06Rik,Gm27021	429	6.48496841251092	0.00117647058823529	83	2550	3	131	3	0	liver	liver	6.48496841251092	6.850770261894	NA	NA	NA	NA	NA	NA	NA
s1	liver	4TU -ve	1	1190007I07Rik	498	26.8309380120681	0.00070738033482669	157	12723	9	542	9	11	liver	liver	26.8309380120681	28.3444082591339	1.92795728067266	NA	9.64636987618052	0.359524138583666	0.884345135797178	0.115654864202822	0.884345135797178
s1	liver	4TU -ve	1	1300017J02Rik	107	341.67367926069	0.0003146861610709	22	82622	26	6902	25	73	liver	liver	341.67367926069	360.946689676278	3.15069556551155	2.179885612	75.1675757072512	0.219998145218262	0.73286172515153	0.26713827484847	0.73286172515153
s1	liver	4TU -ve	1	1500011B03Rik	324	0.396028605344178	0	99	136	0	8	0	1	liver	liver	0.396028605344178	0.418367649581313	1.6287864490666	-2.670401837	0.168534132496445	0.425560503009566	0.922180482998577	0.0778195170014226	0.922180482998577
s1	liver	4TU -ve	1	1500011B03Rik,Gm20499	1050	0.396028605344178	0	283	131	0	8	0	0	liver	liver	0.396028605344178	0.418367649581313	NA	NA	NA	NA	NA	NA	NA
s1	liver	4TU -ve	1	1500011K16Rik	608	24.2567520773309	0.00061506919528446	164	9755	6	490	6	0	liver	liver	24.2567520773309	25.6250185368554	NA	NA	NA	NA	NA	NA	NA
s1	liver	4TU -ve	1	1500015O10Rik	172	0.0495035756680223	0	47	28	0	1	0	0	liver	liver	0.0495035756680223	0.0522959561976641	NA	NA	NA	NA	NA	NA	NA
s1	liver	4TU -ve	1	1600002K03Rik	329	7.17801847186323	0	71	2574	0	145	0	2	liver	liver	7.17801847186323	7.58291364866129	NA	NA	NA	NA	NA	NA	NA
s1	liver	4TU -ve	1	1600012H06Rik	1766	35.444560178304	0.00010672928117829	552	18739	2	716	2	1	liver	liver	35.444560178304	37.4439046375275	1.86105770285388	-4.458092002	13.2012548112312	0.372447979177123	0.892974470022833	0.107025529977167	0.892974470022833
s1	liver	4TU -ve	1	1600014C10Rik	2945	90.1460112914686	0.00021304296366433	882	42245	9	1821	9	26	liver	liver	90.1460112914686	95.2309362359463	2.2963990201259	0.985070131	27.209754497274	0.301840914616809	0.836516872175049	0.163483127824951	0.836516872175049
s1	liver	4TU -ve	1	1700001C19Rik	828	5.69291120182256	0	236	2415	0	115	0	0	liver	liver	5.69291120182256	6.01403496273137	2.25545059382802	1.532286539	1.74955078134704	0.307320932879987	0.841804805035504	0.158195194964496	0.841804805035504
s1	liver	4TU -ve	1	1700001P01Rik	96	0.0495035756680223	0	32	26	0	1	0	0	liver	liver	0.0495035756680223	0.0522959561976641	2.47684058626138	4.118676479	0.013853642455738	0.279851349499325	0.813459722300033	0.186540277699967	0.813459722300033
s1	liver	4TU -ve	1	1700003E16Rik	1710	0.198014302672089	0	310	52	0	4	0	0	liver	liver	0.198014302672089	0.209183824790656	3.33005359390168	0.178264301	0.0412164704673383	0.208148956470041	0.713178078626303	0.286821921373697	0.713178078626303
s1	liver	4TU -ve	1	1700007K13Rik	245	0.198014302672089	0	67	88	0	4	0	0	liver	liver	0.198014302672089	0.209183824790656	2.16849338025017	-1.515887247	0.0632942008759408	0.319644591435174	0.853080072076051	0.146919927923949	0.853080072076051
s1	liver	4TU -ve	1	1700008O03Rik	143	0.0990071513360446	0	20	28	0	2	0	0	liver	liver	0.0990071513360446	0.104591912395328	2.69112099464719	3.173178217	0.0255010933883514	0.257568196279045	0.786775393377865	0.213224606622135	0.786775393377865
s1	liver	4TU -ve	1	1700010I14Rik	332	0.198014302672089	0	114	37	0	4	0	2	liver	liver	0.198014302672089	0.209183824790656	1.37860864864128	-3.944280088	0.0995591139972719	0.502787488851961	0.951038692375196	0.0489613076248037	0.951038692375196
s1	liver	4TU -ve	1	1700011H14Rik	3271	2.02964660238891	0.0012135922330097	816	824	1	41	1	0	liver	liver	2.02964660238891	2.14413420410423	NA	NA	NA	NA	NA	NA	NA
s1	liver	4TU -ve	1	1700011L22Rik	219	0.148510727004067	0	63	78	0	3	0	0	liver	liver	0.148510727004067	0.156887868592992	2.67446101868622	3.956301067	0.0384899203938833	0.259172661600595	0.788818213620782	0.211181786379218	0.788818213620782
s1	liver	4TU -ve	1	1700017B05Rik	1616	14.3560369437265	0	447	6760	0	290	0	2	liver	liver	14.3560369437265	15.1658272973226	1.14592590076363	-9.298019461	8.68367363450574	0.604879582613534	0.973464650610796	0.0265353493892044	0.973464650610796
s1	liver	4TU -ve	1	1700021F05Rik	96	12.3758939170056	0	28	2173	0	250	0	0	liver	liver	12.3758939170056	13.073989049416	NA	NA	NA	NA	NA	NA	NA
s1	liver	4TU -ve	1	1700023F06Rik	213	0.0495035756680223	0	33	4	0	1	0	0	liver	liver	0.0495035756680223	0.0522959561976641	NA	NA	NA	NA	NA	NA	NA
s1	liver	4TU -ve	1	1700025G04Rik	11078	4.65333611279409	0	3177	2638	0	94	0	0	liver	liver	4.6533361127941	4.91581988258042	1.98166586020952	-1.917143306	1.62764413090306	0.349780048431908	0.877381858162516	0.122618141837484	0.877381858162516
s1	liver	4TU -ve	1	1700027J19Rik	75	1.3365965430366	0	22	322	0	27	0	2	liver	liver	1.3365965430366	1.41199081733693	NA	NA	NA	NA	NA	NA	NA
s1	liver	4TU -ve	1	1700028K03Rik	117	0.198014302672089	0	47	20	0	4	0	0	liver	liver	0.198014302672089	0.209183824790656	4.02074510113446	3.589542889	0.0341362240468753	0.172392719042143	0.644544891310134	0.355455108689866	0.644544891310134
s1	liver	4TU -ve	1	1700029I15Rik	443	0.445532181012201	0	78	73	0	9	0	0	liver	liver	0.445532181012201	0.470663605778977	2.00901623163655	-0.921811517	0.153716714805119	0.345018208237822	0.873828003266286	0.126171996733714	0.873828003266286
s1	liver	4TU -ve	1	1700029J07Rik	140	0.64354648368429	0	36	206	0	13	0	0	liver	liver	0.64354648368429	0.679847430569633	2.49471475480755	2.642873668	0.178806987799069	0.277846266481643	0.811201996288736	0.188798003711264	0.811201996288736
s1	liver	4TU -ve	1	1700030J22Rik	1543	0.198014302672089	0	441	56	0	4	0	2	liver	liver	0.198014302672089	0.209183824790656	1.16319773103046	-4.169922541	0.117996323364655	0.595897981975858	0.971995439073925	0.0280045609260748	0.971995439073925
s1	liver	4TU -ve	1	1700030K09Rik	850	2.87120738874529	0.00480307396733909	199	1041	5	58	5	0	liver	liver	2.87120738874529	3.03316545946452	2.52830302751872	-1.618956286	0.787156161524212	0.274155104437857	0.80697404680929	0.19302595319071	0.80697404680929
s1	liver	4TU -ve	1	1700037C18Rik	2159	0.792057210688356	0	454	303	0	16	0	7	liver	liver	0.792057210688357	0.836735299162625	2.2500416468981	1.685599365	0.244000915799792	0.308059711479347	0.842504480521411	0.157495519478589	0.842504480521411
s1	liver	4TU -ve	1	1700037H04Rik	1021	6.68298271518301	0.00060698027314112	247	3295	2	135	2	0	liver	liver	6.68298271518301	7.05995408668465	2.8562883729906	3.458947353	1.62178674624153	0.242674089603286	0.766843304276955	0.233156695723045	0.766843304276955
s1	liver	4TU -ve	1	1700047I17Rik1	3125	0.148510727004067	0	895	54	0	3	0	0	liver	liver	0.148510727004067	0.156887868592992	NA	NA	NA	NA	NA	NA	NA
s1	liver	4TU -ve	1	1700047I17Rik2	3125	0.445532181012201	0	895	170	0	9	0	2	liver	liver	0.445532181012201	0.470663605778977	NA	NA	NA	NA	NA	NA	NA
s1	liver	4TU -ve	1	1700056E22Rik	124	0.445532181012201	0	31	111	0	9	0	0	liver	liver	0.445532181012201	0.470663605778977	2.91302872053354	-0.360552641	0.106013158380659	0.237947252519017	0.760136079680662	0.239863920319338	0.760136079680662
s1	liver	4TU -ve	1	1700066B19Rik	2021	0.247517878340111	0	438	70	0	5	0	0	liver	liver	0.247517878340111	0.26147978098832	1.89022730306087	-0.735237868	0.0907649144797605	0.366700438321637	0.889219291399296	0.110780708600704	0.889219291399296
s1	liver	4TU -ve	1	1700066M21Rik	1859	11.5343331306492	0	627	6378	0	233	0	0	liver	liver	11.5343331306492	12.1849577940557	1.36679399890523	-6.044415674	5.84944804817144	0.507133614220679	0.952298941250318	0.0477010587496817	0.952298941250318
s1	liver	4TU -ve	1	1700067K01Rik	380	0.247517878340111	0	58	85	0	5	0	0	liver	liver	0.247517878340111	0.26147978098832	2.15551305767944	1.293420128	0.0795941916929657	0.321569464907889	0.854767124865562	0.145232875134438	0.854767124865562
s1	liver	4TU -ve	1	1700088E04Rik	1434	1.13858224036451	0	301	544	0	23	0	0	liver	liver	1.13858224036451	1.20280699254627	3.04142923859749	3.600412862	0.259484935479945	0.227901794249726	0.745234245421066	0.254765754578934	0.745234245421066
s1	liver	4TU -ve	1	1700102P08Rik	410	0.247517878340111	0	131	136	0	5	0	0	liver	liver	0.247517878340111	0.26147978098832	1.64420076276368	-1.990979627	0.104346332513097	0.421570891011421	0.920295190189612	0.0797048098103876	0.920295190189612
s1	liver	4TU -ve	1	1700109H08Rik	324	0.247517878340111	0	90	83	0	5	0	0	liver	liver	0.247517878340111	0.26147978098832	2.89485203937154	0.94199396	0.0592660064059351	0.239441315525897	0.762276701534074	0.237723298465926	0.762276701534074
s1	liver	4TU -ve	1	1700123O20Rik	508	39.7513712614219	0.00060795959407005	146	21383	13	803	13	0	liver	liver	39.7513712614219	41.9936528267243	1.87525085263082	-2.853444565	14.6932613706539	0.369629044342265	0.891148886976066	0.108851113023934	0.891148886976066
s1	liver	4TU -ve	1	1810009A15Rik	113	0.247517878340111	0	21	66	0	5	1	0	liver	liver	0.247517878340111	0.26147978098832	2.76864433473689	1.499198826	0.0619676270285298	0.250356165963013	0.777346158934565	0.222653841065435	0.777346158934565
s1	liver	4TU -ve	1	1810009A15Rik,Lbhd1	2217	43.3156287095195	0	644	16768	0	875	0	84	liver	liver	43.3156287095195	45.7589616729561	NA	NA	NA	NA	NA	NA	NA
s1	liver	4TU -ve	1	1810010D01Rik	28	0.247517878340111	0	3	0	0	5	0	0	liver	liver	0.247517878340111	0.26147978098832	NA	NA	NA	NA	NA	NA	NA
s1	liver	4TU -ve	1	1810010H24Rik	668	4.30681108311794	0	191	2293	0	87	0	0	liver	liver	4.30681108311794	4.54974818919678	2.84309629628621	1.968322999	1.05000100185386	0.243800106758736	0.768413225665883	0.231586774334117	0.768413225665883
s1	liver	4TU -ve	1	1810011H11Rik	1113	0.742553635020334	0	286	387	0	15	0	0	liver	liver	0.742553635020334	0.784439342964961	NA	NA	NA	NA	NA	NA	NA
s1	liver	4TU -ve	1	1810013L24Rik	3758	27.7715059497605	0	1286	14791	0	561	0	10	liver	liver	27.7715059497605	29.3380314268896	1.52711575813288	-7.727361377	12.6052926547728	0.453893018173958	0.934346089166223	0.0656539108337776	0.934346089166222
s1	liver	4TU -ve	1	1810022K09Rik	878	84.1065750599699	9.6342207521115e-05	277	31139	3	1699	3	147	liver	liver	84.1065750599699	88.8508295798313	NA	NA	NA	NA	NA	NA	NA
s1	liver	4TU -ve	1	1810030O07Rik	1609	9.65319725526435	0	449	5873	0	195	0	0	liver	liver	9.65319725526435	10.1977114585445	2.59457713250692	0.912500969	2.57887359641163	0.267152273823602	0.798690880220055	0.201309119779946	0.798690880220055
s1	liver	4TU -ve	1	1810032O08Rik	1673	2.12865375372496	0.00217864923747276	499	918	2	43	2	25	liver	liver	2.12865375372496	2.24872611649956	NA	NA	NA	NA	NA	NA	NA
s1	liver	4TU -ve	1	1810037I17Rik	705	43.8601680418678	0.00022209883398112	243	27015	6	886	6	200	liver	liver	43.8601680418678	46.3342171911304	2.76492012730079	2.366965526	10.9954539073015	0.250693383044167	0.777796199567221	0.222203800432779	0.777796199567221
s1	liver	4TU -ve	1	1810041L15Rik	5189	0.445532181012201	0	1213	234	0	9	0	0	liver	liver	0.445532181012201	0.470663605778977	NA	NA	NA	NA	NA	NA	NA
s1	liver	4TU -ve	1	1810043G02Rik	1075	3.36624314542552	0	265	1299	0	68	0	0	liver	liver	3.36624314542552	3.55612502144116	NA	NA	NA	NA	NA	NA	NA
s1	liver	4TU -ve	1	1810055G02Rik	288	29.9496632791535	0.00034264176803152	78	11674	4	605	4	3	liver	liver	29.9496632791535	31.6390534995868	2.2126967913595	-2.574517542	9.38200152037558	0.313258998370975	0.847341822385281	0.152658177614719	0.847341822385281
s1	liver	4TU -ve	1	1810062G17Rik	323	1.18808581603253	0	79	666	0	24	0	0	liver	liver	1.18808581603253	1.25510294874394	2.36629894645262	NA	0.348019566539034	0.292924603461055	0.82753269914947	0.17246730085053	0.82753269914947
s1	liver	4TU -ve	1	2010003K11Rik	726	19.4054016618647	0	179	6158	0	392	0	5	liver	liver	19.4054016618647	20.5000148294843	3.41422014752281	NA	3.93964034782996	0.203017717256123	0.704210227058298	0.295789772941702	0.704210227058298
s1	liver	4TU -ve	1	2010005H15Rik	72	0.0990071513360446	0	22	30	0	2	0	0	liver	liver	0.0990071513360446	0.104591912395328	NA	NA	NA	NA	NA	NA	NA
s1	liver	4TU -ve	1	2010107E04Rik	135	504.639450359819	0.00033843044539353	38	209792	71	10194	72	2	liver	liver	504.639450359819	533.104977478988	NA	NA	NA	NA	NA	NA	NA
s1	liver	4TU -ve	1	2010109A12Rik	27	0.148510727004067	0	8	24	0	3	0	0	liver	liver	0.148510727004067	0.156887868592992	2.89069249719656	NA	0.0356107720920192	0.23978585796731	0.762767628517503	0.237232371482497	0.762767628517503
s1	liver	4TU -ve	1	2010111I01Rik	5297	29.8506561278174	6.1652281134402e-05	1326	16220	1	603	1	5	liver	liver	29.8506561278174	31.5344615871914	NA	NA	NA	NA	NA	NA	NA
s1	liver	4TU -ve	1	2010315B03Rik	1187	13.7124904600422	0.00037979491074819	400	7899	3	277	3	0	liver	liver	13.7124904600422	14.485979866753	1.72316150154718	-0.603093124	5.51589278909684	0.402253172402927	0.91050021307385	0.0894997869261504	0.91050021307385
s1	liver	4TU -ve	1	2200002D01Rik	1033	18.2668194215002	0.00125904941768964	233	3177	4	369	4	4	liver	liver	18.2668194215002	19.297207836938	3.56663560476506	4.037303367	3.55001064950244	0.194342023511988	0.688405352022554	0.311594647977446	0.688405352022554
s1	liver	4TU -ve	1	2210011C24Rik	256	1.28709296736858	0	66	591	0	26	0	0	liver	liver	1.28709296736858	1.35969486113927	NA	NA	NA	NA	NA	NA	NA
s1	liver	4TU -ve	1	2210016F16Rik	1963	38.0187461130411	0.000201491033649	509	14889	3	768	4	5	liver	liver	38.0187461130411	40.163294359806	2.74999146560068	-0.473156083	9.58278853091735	0.252054302433459	0.77960322065905	0.22039677934095	0.77960322065905
s1	liver	4TU -ve	1	2210016L21Rik	2680	5.34638617214641	0	586	1515	0	108	0	0	liver	liver	5.34638617214641	5.64796326934772	2.58795290487606	1.385063054	1.43195515437149	0.267836087455054	0.799515135673887	0.200484864326113	0.799515135673887
s1	liver	4TU -ve	1	2210408I21Rik	1926	0.495035756680223	0	622	168	0	10	0	0	liver	liver	0.495035756680223	0.522959561976641	3.14116054403743	0.214408105	0.10923753632096	0.220665951594127	0.733929963452382	0.266070036547618	0.733929963452382
s1	liver	4TU -ve	1	2210418O10Rik	3248	0.445532181012201	0	870	63	0	9	0	6	liver	liver	0.445532181012201	0.470663605778977	1.12644529721475	NA	0.274153903328387	0.615340294174798	0.975078932902402	0.0249210670975977	0.975078932902402
s1	liver	4TU -ve	1	2300009A05Rik	101	34.5039922406115	0.00065515187611673	35	16790	11	697	11	0	liver	liver	34.5039922406115	36.4502814697719	2.61745196212209	-2.230911296	9.13726222514971	0.264817536516689	0.795851012149424	0.204148987850575	0.795851012149425
s1	liver	4TU -ve	1	2310009B15Rik	605	10.6927723442928	0.00016869095816464	168	5928	1	216	1	0	liver	liver	10.6927723442928	11.2959265386954	3.78982682178561	6.383067995	1.9556737949635	0.182896795329915	0.666255908227772	0.333744091772228	0.666255908227772
s1	liver	4TU -ve	1	2310011J03Rik	1094	18.0193015431601	0	251	7590	0	364	0	17	liver	liver	18.0193015431601	19.0357280559497	2.40069719824279	-1.650545314	5.20266698750809	0.288727450120449	0.823134319322649	0.176865680677351	0.823134319322649
s1	liver	4TU -ve	1	2310022A10Rik	1535	2.47517878340111	0	397	1171	0	50	0	0	liver	liver	2.47517878340111	2.6147978098832	2.0739045737601	-4.365827167	0.827262361443029	0.334223275906679	0.865385434639771	0.134614565360229	0.865385434639771
s1	liver	4TU -ve	1	2310022B05Rik	2152	16.6332014244555	9.80392156862745e-05	588	10200	1	336	1	3	liver	liver	16.6332014244555	17.5714412824151	2.45488136920155	1.981275029	4.69646183953764	0.282354654386168	0.816240589081375	0.183759410918625	0.816240589081375
s1	liver	4TU -ve	1	2310030G06Rik	810	14.6530583977346	0	248	6226	0	296	0	0	liver	liver	14.6530583977346	15.4796030345086	2.2919438212187	-4.821998695	4.43148999593249	0.302427648593662	0.837091386954107	0.162908613045893	0.837091386954107
s1	liver	4TU -ve	1	2310033P09Rik	394	5.0988682938063	0.00066533599467731	105	3006	2	103	2	0	liver	liver	5.0988682938063	5.3864834883594	2.59586616956804	-1.703905074	1.36149783965421	0.267019613216534	0.798530581692388	0.201469418307612	0.798530581692388
s1	liver	4TU -ve	1	2310034G01Rik	594	0.148510727004067	0	165	18	0	3	0	0	liver	liver	0.148510727004067	0.156887868592992	3.14424535542082	3.721708522	0.0327391090928397	0.220449456771854	0.733584122170823	0.266415877829177	0.733584122170823
s1	liver	4TU -ve	1	2310035C23Rik	4228	9.95021870927248	0	1320	5927	0	201	0	0	liver	liver	9.95021870927248	10.5114871957305	NA	NA	NA	NA	NA	NA	NA
s1	liver	4TU -ve	1	2310039H08Rik	250	58.0181906829221	0.00013955273348916	77	28663	4	1172	4	0	liver	liver	58.0181906829221	61.2908606636623	2.62527629599236	2.599952935	15.31844299758	0.264028278325629	0.79488196190269	0.20511803809731	0.79488196190269
s1	liver	4TU -ve	1	2310057J18Rik	377	0.544539332348245	0	131	400	0	11	0	0	liver	liver	0.544539332348245	0.575255518174305	NA	NA	NA	NA	NA	NA	NA
s1	liver	4TU -ve	1	2310057M21Rik	7540	4.80184683979816	0	2224	2687	0	97	0	0	liver	liver	4.80184683979816	5.07270775117342	1.50094676729147	-8.910499728	2.21752474572634	0.461806638093345	0.937390598507113	0.062609401492887	0.937390598507113
s1	liver	4TU -ve	1	2310061I04Rik	336	32.0288134572104	7.40685875120361e-05	78	13501	1	647	1	0	liver	liver	32.0288134572104	33.8354836598887	2.56508222805682	-2.070894985	8.6549590893092	0.270224156160888	0.802367283287319	0.197632716712681	0.802367283287319
s1	liver	4TU -ve	1	2410002F23Rik	792	6.48496841251092	0.00109090909090909	230	2750	3	131	3	46	liver	liver	6.48496841251092	6.850770261894	2.15659246608958	-5.327157872	2.08432406299872	0.321408514338728	0.854626805239414	0.145373194760586	0.854626805239414
s1	liver	4TU -ve	1	2410004B18Rik	1400	10.0492258606085	0	374	5289	0	203	0	3	liver	liver	10.0492258606085	10.6160791081258	1.94815701054062	-4.523959732	3.57547802071554	0.355796363850362	0.881729178065948	0.118270821934052	0.881729178065948
s1	liver	4TU -ve	1	2410015M20Rik	292	90.5420398968128	0.00026600461074658	83	22556	6	1829	6	32	liver	liver	90.5420398968128	95.6493038855276	NA	NA	NA	NA	NA	NA	NA
s1	liver	4TU -ve	1	2410089E03Rik	303	2.82170381307727	0	98	1666	0	57	0	0	liver	liver	2.82170381307727	2.98086950326685	NA	NA	NA	NA	NA	NA	NA
s1	liver	4TU -ve	1	2410131K14Rik	4910	3.76227175076969	0	1307	1810	0	76	0	0	liver	liver	3.76227175076969	3.97449267102247	NA	NA	NA	NA	NA	NA	NA
s1	liver	4TU -ve	1	2510002D24Rik	1075	43.7116573148637	0.00058681619612701	236	15337	9	883	9	8	liver	liver	43.7116573148637	46.1773293225374	3.16342927408241	1.562034805	9.57777443410322	0.219112589694612	0.731438552956502	0.268561447043498	0.731438552956502
s1	liver	4TU -ve	1	2510009E07Rik	4157	7.57404707720741	0	1219	4675	0	153	0	5	liver	liver	7.57404707720741	8.0012812982426	3.44879124070175	-0.363538566	1.52225200384305	0.200982643535973	0.700576362700217	0.299423637299783	0.700576362700217
s1	liver	4TU -ve	1	2510039O18Rik	696	19.0588766321886	7.85175879396985e-05	212	12736	1	385	1	0	liver	liver	19.0588766321886	20.1339431361007	2.0296184351566	-2.087182801	6.50891141576669	0.341516005448809	0.871148671653904	0.128851328346096	0.871148671653904
s1	liver	4TU -ve	1	2610001J05Rik	2797	14.7520655490706	0	840	8755	0	298	0	1	liver	liver	14.7520655490706	15.5841949469039	2.88645896748757	0.791395677	3.54252485760231	0.240137548590643	0.763267695129342	0.236732304870658	0.763267695129342
s1	liver	4TU -ve	1	2610002M06Rik	5058	16.1381656677753	0	1626	8876	0	326	0	3	liver	liver	16.1381656677753	17.0484817204385	3.434092966617	2.96652016	3.25737367647546	0.201842870096432	0.70211781427928	0.29788218572072	0.70211781427928
s1	liver	4TU -ve	1	2610008E11Rik	2384	5.39588974781443	0	696	2764	0	109	0	3	liver	liver	5.39588974781443	5.70025922554539	1.27982023375059	-6.47937104	2.92239930786933	0.541597298027269	0.961209650525093	0.0387903494749066	0.961209650525093
s1	liver	4TU -ve	1	2610021A01Rik	1154	4.00978962910981	0.00031675641431738	381	3157	1	81	1	0	liver	liver	4.00978962910981	4.23597245201079	2.66573708768332	-5.470600881	1.04262884321852	0.260020833923398	0.789890194910386	0.210109805089614	0.789890194910386
s1	liver	4TU -ve	1	2610028H24Rik	664	0.0990071513360446	0	144	22	0	2	0	2	liver	liver	0.0990071513360446	0.104591912395328	5.25612484078432	3.188355492	0.0130564874090035	0.131874185175654	0.546719940236837	0.453280059763163	0.546719940236837
s1	liver	4TU -ve	1	2610044O15Rik8	2363	4.30681108311794	0	673	1647	0	87	0	9	liver	liver	4.30681108311794	4.54974818919678	1.16707551958227	-5.156873857	2.55789270649429	0.593918018953943	0.971660767125192	0.0283392328748077	0.971660767125192
s1	liver	4TU -ve	1	2610301B20Rik	1373	4.30681108311794	0	425	2460	0	87	0	0	liver	liver	4.30681108311794	4.54974818919678	2.22400185496409	-2.413510915	1.34228932984218	0.311666637783059	0.845876311474982	0.154123688525018	0.845876311474982
s1	liver	4TU -ve	1	2610507B11Rik	1165	85.1956537246664	0.00039309206216095	305	38159	15	1721	15	811	liver	liver	85.1956537246664	90.0013406161799	3.10108937231774	4.666375131	19.0427040582445	0.223517318380892	0.738443226060175	0.261556773939825	0.738443226060175
s1	liver	4TU -ve	1	2610524H06Rik	504	0.297021454008134	0	155	132	0	6	0	0	liver	liver	0.297021454008134	0.313775737185985	NA	NA	NA	NA	NA	NA	NA
s1	liver	4TU -ve	1	2610528A11Rik	464	0.148510727004067	0	91	40	0	3	0	0	liver	liver	0.148510727004067	0.156887868592992	3.55653274418138	NA	0.0289438616512642	0.194894080953974	0.689435753423964	0.310564246576036	0.689435753423964
s1	liver	4TU -ve	1	2610528J11Rik	433	13.415469006034	0.00012866700977869	140	7772	1	271	1	0	liver	liver	13.415469006034	14.172204129567	1.86811997917556	-0.465969434	4.97767521416137	0.371039969748542	0.8920664823255	0.107933517674499	0.8920664823255
s1	liver	4TU -ve	1	2700049A03Rik	538	1.63361799704474	0	145	1065	0	33	0	0	liver	liver	1.63361799704474	1.72576655452291	2.46006887998847	-1.84007828	0.460286993577534	0.2817592573112	0.815582956228178	0.184417043771822	0.815582956228178
s1	liver	4TU -ve	1	2700062C07Rik	343	8.36610428789577	0	74	2589	0	169	0	6	liver	liver	8.36610428789577	8.83801659740523	2.16852876284749	-4.796886961	2.67413635400013	0.319639375984008	0.853075474481859	0.146924525518141	0.853075474481859
s1	liver	4TU -ve	1	2700081O15Rik	3040	2.72269666174123	0	766	1210	0	55	0	47	liver	liver	2.72269666174123	2.87627759087152	2.37691543045333	-3.950954893	0.793982608899961	0.291616256800415	0.826173489072713	0.173826510927287	0.826173489072713
s1	liver	4TU -ve	1	2700097O09Rik	166	4.2078039317819	0	52	1954	0	85	0	0	liver	liver	4.20780393178189	4.44515627680145	1.7904445970333	-1.937412367	1.62899619261965	0.387136905385659	0.90200329588081	0.0979967041191896	0.90200329588081
s1	liver	4TU -ve	1	2810004N23Rik	1346	26.1378879527158	0.00041353072533289	340	12091	5	528	5	0	liver	liver	26.1378879527158	27.6122648723666	2.24897522470564	-0.282963466	8.05584834425557	0.308205787660764	0.842642458111314	0.157357541888686	0.842642458111314
s1	liver	4TU -ve	1	2810006K23Rik	2063	8.11858640955566	0	527	2530	0	164	0	4	liver	liver	8.11858640955566	8.57653681641691	1.98843003898383	0.419067847	2.83005947887994	0.348590177663064	0.876503327423613	0.123496672576387	0.876503327423613
s1	liver	4TU -ve	1	2810021J22Rik	1975	0.841560786356379	0	517	436	0	17	0	0	liver	liver	0.841560786356379	0.88903125536029	2.00970417295281	-5.099884993	0.29025440369946	0.344900105144093	0.873738563761844	0.126261436238156	0.873738563761844
s1	liver	4TU -ve	1	2810403A07Rik	2308	45.9393182199247	0.00012412723041117	767	32225	4	928	4	2	liver	liver	45.9393182199247	48.5306473514323	NA	NA	NA	NA	NA	NA	NA
s1	liver	4TU -ve	1	2810408A11Rik	1550	0.0990071513360446	0	311	24	0	2	0	0	liver	liver	0.0990071513360446	0.104591912395328	4.38992574487328	3.23751229	0.015632730891632	0.157894966986498	0.612240432148187	0.387759567851813	0.612240432148187
s1	liver	4TU -ve	1	2810459M11Rik	2367	46.582864703609	0.00015232292460015	639	19695	3	941	3	8	liver	liver	46.582864703609	49.2104947820019	1.79511882083663	-0.817365833	17.9869883580539	0.386128858164886	0.901408787985665	0.0985912120143345	0.901408787985665
s1	liver	4TU -ve	1	2810474O19Rik	914	4.25730750744992	0.00108186080057699	311	2773	3	86	3	8	liver	liver	4.25730750744992	4.49745223299911	NA	NA	NA	NA	NA	NA	NA
s1	liver	4TU -ve	1	2900011O08Rik	1753	0.495035756680223	0	482	170	0	10	0	0	liver	liver	0.495035756680223	0.522959561976641	NA	NA	NA	NA	NA	NA	NA
s1	liver	4TU -ve	1	2900026A02Rik	4706	38.4642782940533	0.0005860901276374	1228	15356	9	777	9	4	liver	liver	38.4642782940533	40.633957965585	1.67957440250712	-3.754613115	15.8739059204512	0.412692155539686	0.915933988136028	0.0840660118639722	0.915933988136028
s1	liver	4TU -ve	1	3110001I22Rik	408	1.38610011870462	0	152	1034	0	28	0	0	liver	liver	1.38610011870462	1.46428677353459	1.32078752584235	-7.058117306	0.727423124806675	0.52479840019528	0.957096007888765	0.042903992111235	0.957096007888765
s1	liver	4TU -ve	1	3110002H16Rik	302	4.00978962910981	0	87	2093	0	81	0	2	liver	liver	4.00978962910981	4.23597245201079	NA	NA	NA	NA	NA	NA	NA
s1	liver	4TU -ve	1	3110009E18Rik	294	1.03957508902847	0	84	549	0	21	0	0	liver	liver	1.03957508902847	1.09821508015095	3.61234811608625	3.283803446	0.199476495283389	0.191882719573253	0.683773426457634	0.316226573542366	0.683773426457634
s1	liver	4TU -ve	1	3110018I06Rik	617	0.148510727004067	0	187	12	0	3	0	3	liver	liver	0.148510727004067	0.156887868592992	NA	NA	NA	NA	NA	NA	NA
s1	liver	4TU -ve	1	3110035E14Rik	2247	0.0495035756680223	0	672	19	0	1	0	0	liver	liver	0.0495035756680223	0.0522959561976641	NA	NA	NA	NA	NA	NA	NA
s1	liver	4TU -ve	1	3110040N11Rik	697	3.81177532643772	0	181	1441	0	77	0	1	liver	liver	3.81177532643772	4.02678862722013	3.66859046279248	3.552780694	0.720200673050085	0.188941008158303	0.67814239410101	0.32185760589899	0.67814239410101
s1	liver	4TU -ve	1	3110043O21Rik	1896	11.6828438576533	0	636	7521	0	236	0	0	liver	liver	11.6828438576533	12.3418456626487	NA	NA	NA	NA	NA	NA	NA
s1	liver	4TU -ve	1	3110062M04Rik	2673	7.22752204753125	0	635	3183	0	146	0	8	liver	liver	7.22752204753125	7.63520960485896	NA	NA	NA	NA	NA	NA	NA
s1	liver	4TU -ve	1	3110070M22Rik	591	0.346525029676156	0	142	122	0	7	0	0	liver	liver	0.346525029676156	0.366071693383649	1.90223575119544	1.624370134	0.126268706264474	0.364385529040942	0.887669872271393	0.112330127728607	0.887669872271393
s1	liver	4TU -ve	1	3110082I17Rik	1433	5.84142192882663	0.00105042016806722	353	2856	3	118	3	0	liver	liver	5.84142192882663	6.17092283132436	3.13466544466429	1.925188806	1.29167377249754	0.221123176554549	0.734658886321617	0.265341113678383	0.734658886321617
s1	liver	4TU -ve	1	3300002I08Rik	85	0.198014302672089	0	18	72	0	4	0	0	liver	liver	0.198014302672089	0.209183824790656	2.19772837251594	-1.204674074	0.0624522381037364	0.315392561350263	0.84928360215704	0.15071639784296	0.84928360215704
s1	liver	4TU -ve	1	3425401B19Rik	649	0.148510727004067	0	162	63	0	3	0	0	liver	liver	0.148510727004067	0.156887868592992	2.00741818866163	NA	0.0512796946282569	0.345292866466492	0.874035757098154	0.125964242901846	0.874035757098154
s1	liver	4TU -ve	1	3632451O06Rik	6396	0.396028605344178	0	1890	84	0	8	0	4	liver	liver	0.396028605344178	0.418367649581313	NA	NA	NA	NA	NA	NA	NA
s1	liver	4TU -ve	1	3830406C13Rik	2124	17.2767479081398	0.00011057054400707	641	9044	1	349	1	2	liver	liver	17.2767479081398	18.2512887129848	4.08156312089028	3.885176384	2.93400561184019	0.169823952253066	0.639023967030131	0.360976032969869	0.639023967030131
s1	liver	4TU -ve	1	4430402I18Rik	3949	2.6731930860732	0	1045	1305	0	54	7	0	liver	liver	2.6731930860732	2.82398163467386	NA	NA	NA	NA	NA	NA	NA
s1	liver	4TU -ve	1	4833420G17Rik	1188	16.8312157271276	9.04895484571532e-05	330	11051	1	340	1	0	liver	liver	16.8312157271276	17.7806251072058	2.65153055357349	-2.212632406	4.3999152530721	0.26141398960151	0.791639168955298	0.208360831044702	0.791639168955298
s1	liver	4TU -ve	1	4833439L19Rik	1394	36.9791710240127	0.00023430178069353	433	21340	5	747	5	0	liver	liver	36.9791710240127	39.0650792796551	3.24800864788771	3.528871757	7.8916071086842	0.213406814975916	0.722085256353013	0.277914743646987	0.722085256353013
s1	liver	4TU -ve	1	4921524J17Rik	1212	4.99986114247025	0	410	2577	0	101	0	9	liver	liver	4.99986114247025	5.28189157596407	1.8839786448948	-5.811263957	1.83953234474587	0.367916686549624	0.890024769882613	0.109975230117387	0.890024769882613
s1	liver	4TU -ve	1	4930402F06Rik	96	0.0495035756680223	0	35	3	0	1	0	0	liver	liver	0.0495035756680223	0.0522959561976641	1.82021997156374	NA	0.0188511632868456	0.380804073896885	0.898208069215066	0.101791930784934	0.898208069215066
s1	liver	4TU -ve	1	4930402H24Rik	4325	46.3848504009369	0	1161	16979	0	937	0	4	liver	liver	46.3848504009369	49.0013109572112	2.96214986167992	2.325705658	10.8541193988984	0.234001388493843	0.754389499946713	0.245610500053287	0.754389499946713
s1	liver	4TU -ve	1	4930404N11Rik	939	0.247517878340111	0	180	90	0	5	0	0	liver	liver	0.247517878340111	0.26147978098832	3.29882417270079	-0.195258866	0.0520083249448134	0.210119468111105	0.716549226309359	0.283450773690641	0.716549226309358
s1	liver	4TU -ve	1	4930430F08Rik	1301	6.03943623149872	0.00035112359550561	468	2848	1	122	1	0	liver	liver	6.03943623149872	6.38010665611502	1.86741538087227	-1.141210542	2.2417177447042	0.371179967595735	0.892157107019072	0.107842892980928	0.892157107019072
s1	liver	4TU -ve	1	4930452B06Rik	414	0.346525029676156	0	135	222	0	7	0	0	liver	liver	0.346525029676156	0.366071693383649	NA	NA	NA	NA	NA	NA	NA
s1	liver	4TU -ve	1	4930453N24Rik	4177	39.6523641100858	0.00014306833897658	1356	20969	3	801	3	40	liver	liver	39.6523641100859	41.8890609143289	2.10369207168077	-4.528671896	13.0650891142461	0.329490798530294	0.861508287291093	0.138491712708907	0.861508287291093
s1	liver	4TU -ve	1	4930474N05Rik	3272	0.0495035756680223	0	827	7	0	1	0	1	liver	liver	0.0495035756680223	0.0522959561976641	NA	NA	NA	NA	NA	NA	NA
s1	liver	4TU -ve	1	4930486L24Rik,CT010498.2	365	0.0990071513360446	0	90	20	0	2	0	0	liver	liver	0.0990071513360446	0.104591912395328	NA	NA	NA	NA	NA	NA	NA
s1	liver	4TU -ve	1	4930503L19Rik	1823	0.990071513360446	0	609	694	0	20	0	0	liver	liver	0.990071513360446	1.04591912395328	2.27436181869802	-1.987939342	0.301739711068212	0.304765571977789	0.839360640854004	0.160639359145996	0.839360640854004
s1	liver	4TU -ve	1	4930518I15Rik	425	1.38610011870462	0	100	567	0	28	0	0	liver	liver	1.38610011870462	1.46428677353459	1.6082687956728	NA	0.597394783657409	0.430989634584046	0.924674594263695	0.0753254057363048	0.924674594263695
s1	liver	4TU -ve	1	4930522L14Rik	115	0.148510727004067	0	37	44	0	3	0	0	liver	liver	0.148510727004067	0.156887868592992	1.75967080065705	-2.772169026	0.0584994600509026	0.393907303741774	0.905904384022504	0.094095615977496	0.905904384022504
s1	liver	4TU -ve	1	4930524J08Rik	111	1.18808581603253	0.00284900284900284	40	702	2	24	2	0	liver	liver	1.18808581603253	1.25510294874394	NA	NA	NA	NA	NA	NA	NA
s1	liver	4TU -ve	1	4930539E08Rik	2496	0.148510727004067	0	718	32	0	3	0	0	liver	liver	0.148510727004067	0.156887868592992	NA	NA	NA	NA	NA	NA	NA
s1	liver	4TU -ve	1	4930579G24Rik	1536	0.396028605344178	0	518	265	0	8	0	0	liver	liver	0.396028605344178	0.418367649581313	1.98255342546396	-0.843384599	0.138460889724151	0.349623456123374	0.877266597676888	0.122733402323112	0.877266597676888
s1	liver	4TU -ve	1	4931406C07Rik	1908	119.551135238274	8.40447117866705e-05	551	83289	7	2415	7	16	liver	liver	119.551135238274	126.294734217359	3.5335953090816	5.994183046	23.4510534101563	0.196159186304812	0.691784207961458	0.308215792038542	0.691784207961458
s1	liver	4TU -ve	1	4931406P16Rik	2222	4.75234326413014	0	657	2927	0	96	0	0	liver	liver	4.75234326413014	5.02041179497575	NA	NA	NA	NA	NA	NA	NA
s1	liver	4TU -ve	1	4931414P19Rik	937	3.76227175076969	0	237	2875	0	76	0	0	liver	liver	3.76227175076969	3.97449267102247	2.18274333528091	-4.889391664	1.1947387557643	0.31755780414317	0.85122896382019	0.14877103617981	0.85122896382019
s1	liver	4TU -ve	1	4931422A03Rik	100	0.0990071513360446	0	25	6	0	2	0	2	liver	liver	0.0990071513360446	0.104591912395328	2.77516914223352	2.695941754	0.0247287730176399	0.249767543898994	0.77655841492191	0.22344158507809	0.77655841492191
s1	liver	4TU -ve	1	4931428F04Rik	1571	1.98014302672089	0	480	748	0	40	0	0	liver	liver	1.98014302672089	2.09183824790656	2.67421120648107	-1.601436725	0.513246879210825	0.259196872288948	0.788848888531241	0.211151111468759	0.788848888531241
s1	liver	4TU -ve	1	4932438A13Rik	3841	18.9598694808525	0	1109	13445	0	383	0	2	liver	liver	18.9598694808525	20.0293512237053	2.72088988650742	-0.834519396	4.83003010875487	0.254750177137701	0.783139515943674	0.216860484056326	0.783139515943674
s1	liver	4TU -ve	1	4933411K16Rik	281	0.148510727004067	0	46	24	0	3	0	0	liver	liver	0.148510727004067	0.156887868592992	2.40928490003314	1.792698657	0.0427262843445209	0.287698304401613	0.822038817160972	0.177961182839028	0.822038817160972
s1	liver	4TU -ve	1	4933415A04Rik	1442	0.0990071513360446	0	366	22	0	2	0	0	liver	liver	0.0990071513360446	0.104591912395328	2.32458774287702	NA	0.0295220208461202	0.298180691472662	0.832886849624136	0.167113150375864	0.832886849624136
s1	liver	4TU -ve	1	4933416C03Rik	819	0.148510727004067	0	286	12	0	3	0	3	liver	liver	0.148510727004067	0.156887868592992	NA	NA	NA	NA	NA	NA	NA
s1	liver	4TU -ve	1	4933427D14Rik	3517	2.92071096441332	0	829	1581	0	59	0	0	liver	liver	2.92071096441332	3.08546141566218	2.41711159560665	-2.307904682	0.83756272316649	0.286766726790691	0.821041324110099	0.178958675889901	0.821041324110099
s1	liver	4TU -ve	1	4933434E20Rik	5516	56.2360619588733	3.93112666090101e-05	1597	25438	1	1136	1	119	liver	liver	56.2360619588733	59.4082062405464	2.56741356181636	-0.52619119	15.182543386197	0.26997877976058	0.802076102565621	0.197923897434379	0.802076102565621
s1	liver	4TU -ve	1	5031439G07Rik	5302	24.5537735313391	7.47551767959931e-05	1389	13377	1	496	1	6	liver	liver	24.5537735313391	25.9387942740414	2.49521519639651	2.117860155	6.82080604507931	0.277790541497567	0.811138861140207	0.188861138859793	0.811138861140207
s1	liver	4TU -ve	1	5330417C22Rik	5438	2.62368951040518	0	1425	1208	0	53	0	6	liver	liver	2.62368951040518	2.7716856784762	NA	NA	NA	NA	NA	NA	NA
s1	liver	4TU -ve	1	5430403G16Rik	1034	1.3365965430366	0	279	500	0	27	0	3	liver	liver	1.3365965430366	1.41199081733693	1.2346007482828	-5.153397896	0.750411116015113	0.561434278671903	0.965562378778492	0.0344376212215078	0.965562378778492
s1	liver	4TU -ve	1	5730409E04Rik	1998	12.2768867656695	0	515	5117	0	248	0	0	liver	liver	12.2768867656695	12.9693971370207	1.7392883047644	-1.887132372	4.89262730299922	0.398523452760086	0.908474780027148	0.0915252199728517	0.908474780027148
s1	liver	4TU -ve	1	5730455P16Rik	3320	8.71262931757192	0	904	3423	0	176	0	4	liver	liver	8.71262931757192	9.20408829078888	2.70551310997771	0.950928655	2.23215863359415	0.25619804908861	0.785015273848033	0.214984726151967	0.785015273848033
s1	liver	4TU -ve	1	5730480H06Rik	1114	5.49489689915047	0	352	2386	0	111	0	0	liver	liver	5.49489689915047	5.80485113794071	2.03237529724909	-1.060782935	1.8740496886914	0.341052748229203	0.870790025600015	0.129209974399985	0.870790025600015
s1	liver	4TU -ve	1	5730559C18Rik	969	0.792057210688356	0	260	296	0	16	0	1	liver	liver	0.792057210688357	0.836735299162625	NA	NA	NA	NA	NA	NA	NA
s1	liver	4TU -ve	1	5830473C10Rik	926	18.0688051188281	0	243	4492	0	365	0	0	liver	liver	18.0688051188281	19.0880240121474	NA	NA	NA	NA	NA	NA	NA
s1	liver	4TU -ve	1	6030458C11Rik	2535	18.2668194215002	0.00016512549537648	831	12112	2	369	2	1	liver	liver	18.2668194215002	19.297207836938	2.39765440803037	-4.221295931	5.28082543397562	0.289093865337063	0.823522729867784	0.176477270132216	0.823522729867784
s1	liver	4TU -ve	1	6330409D20Rik	374	0.247517878340111	0	109	20	0	5	0	5	liver	liver	0.247517878340111	0.26147978098832	2.43915912101187	NA	0.070338305538039	0.284174646331559	0.818236316512667	0.181763683487333	0.818236316512667
s1	liver	4TU -ve	1	6430548M08Rik	4612	9.95021870927248	0	1048	4513	0	201	0	4	liver	liver	9.95021870927248	10.5114871957305	2.14889344120748	-0.484042705	3.20954306622649	0.322560052196195	0.855627759769762	0.144372240230238	0.855627759769762
s1	liver	4TU -ve	1	6430550D23Rik	3205	0.792057210688356	0.002710027100271	799	369	1	16	1	1	liver	liver	0.792057210688357	0.836735299162625	1.93169700645189	-1.705800314	0.284212389726288	0.358828107226354	0.883861129377021	0.116138870622979	0.883861129377021
s1	liver	4TU -ve	1	6430571L13Rik	1667	0.148510727004067	0	413	57	0	3	0	0	liver	liver	0.148510727004067	0.156887868592992	1.2890748523022	-6.214940874	0.0798555580554015	0.537709023895726	0.960294046621452	0.0397059533785482	0.960294046621452
s1	liver	4TU -ve	1	6430573F11Rik	5165	3.16822884275343	0	1487	2454	0	64	0	0	liver	liver	3.16822884275343	3.3469411966505	NA	NA	NA	NA	NA	NA	NA
s1	liver	4TU -ve	1	6720489N17Rik	2177	0.594042908016267	0	599	243	0	12	0	3	liver	liver	0.594042908016267	0.627551474371969	1.65000474043193	-1.81494271	0.249550293240563	0.420087993431156	0.919582861539894	0.0804171384601063	0.919582861539894
s1	liver	4TU -ve	1	8030462N17Rik	1858	0.64354648368429	0	620	376	0	13	0	0	liver	liver	0.64354648368429	0.679847430569633	1.81040908907963	-6.431385653	0.246393167939631	0.382867709149828	0.899460666998372	0.100539333001628	0.899460666998372
s1	liver	4TU -ve	1	8430408G22Rik	479	104.700062537867	0	131	43996	0	2115	0	16	liver	liver	104.700062537867	110.60594735806	NA	NA	NA	NA	NA	NA	NA
s1	liver	4TU -ve	1	9030624J02Rik	2036	10.6927723442928	0.00034071550255536	543	5870	2	216	2	10	liver	liver	10.6927723442928	11.2959265386954	NA	NA	NA	NA	NA	NA	NA
s1	liver	4TU -ve	1	9130008F23Rik	1591	0.841560786356379	0	495	475	0	17	0	1	liver	liver	0.841560786356379	0.88903125536029	1.59878913929331	-5.997748123	0.364854546479202	0.433545089545909	0.925820729212132	0.0741792707878679	0.925820729212132
s1	liver	4TU -ve	1	9130011E15Rik	742	1.63361799704474	0	186	944	0	33	0	0	liver	liver	1.63361799704474	1.72576655452291	NA	NA	NA	NA	NA	NA	NA
s1	liver	4TU -ve	1	9130019O22Rik	3325	1.48510727004067	0	792	549	0	30	0	0	liver	liver	1.48510727004067	1.56887868592992	1.08558083179739	-8.915325129	0.948246217053592	0.638503518353678	0.978312540964331	0.0216874590356692	0.978312540964331
s1	liver	4TU -ve	1	9130023H24Rik	1948	4.55432896145805	0	558	1937	0	92	0	0	liver	liver	4.55432896145805	4.8112279701851	1.77012441074106	-6.135219005	1.7833889300784	0.39158105292145	0.904581835732848	0.0954181642671522	0.904581835732848
s1	liver	4TU -ve	1	9130204L05Rik	178	2.02964660238891	0	50	246	0	41	0	41	liver	liver	2.02964660238891	2.14413420410423	NA	NA	NA	NA	NA	NA	NA
s1	liver	4TU -ve	1	9130401M01Rik	640	18.1183086944962	0.00024996875390576	143	8001	2	366	3	0	liver	liver	18.1183086944962	19.1403199683451	2.77125416104607	2.066646845	4.53175849571452	0.250120393251228	0.777030961843126	0.222969038156874	0.777030961843126
s1	liver	4TU -ve	1	9130409I23Rik	853	6.03943623149872	0.00038402457757296	267	2604	1	122	1	0	liver	liver	6.03943623149872	6.38010665611502	2.36721500706875	NA	1.76841486030396	0.292811248023579	0.827415358612401	0.172584641387599	0.827415358612401
s1	liver	4TU -ve	1	9330182L06Rik	6296	0.396028605344178	0	1893	180	0	8	0	1	liver	liver	0.396028605344178	0.418367649581313	NA	NA	NA	NA	NA	NA	NA
s1	liver	4TU -ve	1	9430015G10Rik	1751	3.21773241842145	0	428	1518	0	65	0	0	liver	liver	3.21773241842145	3.39923715284817	3.17159921950697	1.459396468	0.703229506397682	0.218548162169019	0.730527510336476	0.269472489663524	0.730527510336476
s1	liver	4TU -ve	1	9430038I01Rik	5062	6.98000416919114	0	1509	3464	0	141	0	0	liver	liver	6.98000416919114	7.37372982387064	2.46749370387734	-1.903620679	1.96076294037507	0.280911428252383	0.814642441296772	0.185357558703228	0.814642441296772
s1	liver	4TU -ve	1	9530068E07Rik	1652	59.5032979529628	5.6707023164819e-05	508	35269	2	1202	2	0	liver	liver	59.5032979529628	62.8597393495922	2.95837138574326	3.675140437	13.9416380948237	0.234300258547762	0.75482953902565	0.24517046097435	0.75482953902565
s1	liver	4TU -ve	1	9530077C05Rik	451	0.297021454008134	0	124	174	0	6	0	0	liver	liver	0.297021454008134	0.313775737185985	1.62745982666052	-1.585061839	0.126503634706615	0.425907398268783	0.922342285883338	0.0776577141166616	0.922342285883338
s1	liver	4TU -ve	1	9930012K11Rik	956	0.148510727004067	0	265	60	0	3	0	0	liver	liver	0.148510727004067	0.156887868592992	1.86152213091048	-6.023080982	0.0552987203302431	0.372355057751005	0.892914783596676	0.107085216403324	0.892914783596676
s1	liver	4TU -ve	1	9930021J03Rik	1743	3.91078247777376	0	624	2020	0	79	0	0	liver	liver	3.91078247777376	4.13138053961546	1.75154150992019	-5.649817061	1.54763551585805	0.395735514479203	0.906930903341478	0.0930690966585224	0.906930903341478
s1	liver	4TU -ve	1	9930104L06Rik	1999	2.57418593473716	0	514	1419	0	52	0	1	liver	liver	2.57418593473716	2.71938972227853	3.64181111627127	0.041887683	0.489945707213669	0.190330348947267	0.680814261625846	0.319185738374154	0.680814261625846
s1	liver	4TU -ve	1	9930111J21Rik2	3928	2.97021454008134	0	908	800	0	60	0	23	liver	liver	2.97021454008134	3.13775737185984	NA	NA	NA	NA	NA	NA	NA
s1	liver	4TU -ve	1	A030005L19Rik	398	0.0495035756680223	0	133	40	0	1	0	0	liver	liver	0.0495035756680223	0.0522959561976641	1.5058153294118	NA	0.0227871660167844	0.460313537139181	0.936827185635703	0.0631728143642973	0.936827185635703
s1	liver	4TU -ve	1	A130010J15Rik	2699	4.50482538579003	0	856	2412	0	91	0	0	liver	liver	4.50482538579003	4.75893201398743	1.6078284763605	-7.057914476	1.94206475440924	0.431107665246086	0.924727919624428	0.0752720803755716	0.924727919624428
s1	liver	4TU -ve	1	A1bg	272	0.0990071513360446	0	87	58	0	2	0	0	liver	liver	0.0990071513360446	0.104591912395328	2.45615150623899	NA	0.0279406737041789	0.282208641771181	0.816079531389612	0.183920468610388	0.816079531389612
s1	liver	4TU -ve	1	A1cf	1199	4.05929320477783	0	336	1945	0	82	0	0	liver	liver	4.05929320477783	4.28826840820846	2.75891618724147	NA	1.01985252504941	0.251238940771519	0.778522360433056	0.221477639566943	0.778522360433056
s1	liver	4TU -ve	1	A230050P20Rik	536	28.0190238281006	8.72067672451382e-05	110	11467	1	566	1	2	liver	liver	28.0190238281006	29.5995112078779	NA	NA	NA	NA	NA	NA	NA
s1	liver	4TU -ve	1	A2ml1	228	42.127542893487	0.00073655781978885	71	8146	6	851	6	0	liver	liver	42.127542893487	44.5038587242121	2.60644291441416	NA	11.2032331186129	0.265936068166581	0.797216507599849	0.202783492400151	0.797216507599849
s1	liver	4TU -ve	1	A430005L14Rik	825	53.6618760241362	0.00018784987038358	178	26617	5	1084	5	0	liver	liver	53.6618760241362	56.6888165182679	2.11663890203117	-4.275670057	17.5729445556319	0.327475404470165	0.859823428608218	0.140176571391781	0.859823428608218
s1	liver	4TU -ve	1	A430033K04Rik	1889	3.31673956975749	0	548	1658	0	67	0	0	liver	liver	3.31673956975749	3.50382906524349	1.65311354884968	-7.952584467	1.39070221947474	0.419297985333355	0.919200775558717	0.0807992244412824	0.919200775558718
s1	liver	4TU -ve	1	A430105I19Rik	3056	2.27716448072903	0	713	695	0	46	0	0	liver	liver	2.27716448072903	2.40561398509255	NA	NA	NA	NA	NA	NA	NA
s1	liver	4TU -ve	1	A4galt	779	0.0495035756680223	0	218	2	0	1	0	1	liver	liver	0.0495035756680223	0.0522959561976641	3.00659281436107	-5.709801909	0.0114126740867694	0.230542419062904	0.74923888205954	0.25076111794046	0.74923888205954
s1	liver	4TU -ve	1	A530032D15Rik	431	0.544539332348245	0	118	216	0	11	0	11	liver	liver	0.544539332348245	0.575255518174305	4.65242930460131	-0.215605133	0.0811287777221853	0.148986074839313	0.590949414245482	0.409050585754518	0.590949414245482
s1	liver	4TU -ve	1	A530084C06Rik	2574	0.445532181012201	0	629	195	0	9	0	0	liver	liver	0.445532181012201	0.470663605778977	NA	NA	NA	NA	NA	NA	NA
s1	liver	4TU -ve	1	A630001G21Rik	1655	0.0990071513360446	0	405	35	0	2	0	0	liver	liver	0.0990071513360446	0.104591912395328	2.16896686069546	1.893426705	0.0316401919491968	0.31957481376073	0.853018548812698	0.146981451187302	0.853018548812698
s1	liver	4TU -ve	1	A730017C20Rik	1565	0.0990071513360446	0	455	7	0	2	0	2	liver	liver	0.0990071513360446	0.104591912395328	NA	NA	NA	NA	NA	NA	NA
s1	liver	4TU -ve	1	A830018L16Rik	7087	0.0495035756680223	0	2331	19	0	1	0	0	liver	liver	0.0495035756680223	0.0522959561976641	1.91473686423047	0.096168125	0.0179206159044292	0.362006494734993	0.886054950463831	0.113945049536169	0.886054950463831
s1	liver	4TU -ve	1	A930004D18Rik	1639	0.346525029676156	0	400	210	0	7	0	0	liver	liver	0.346525029676156	0.366071693383649	2.19742422428026	-5.089921933	0.109306543843236	0.315436215229209	0.849323073119953	0.150676926880047	0.849323073119953
s1	liver	4TU -ve	1	A930018P22Rik	175	0.0495035756680223	0	58	5	0	1	0	0	liver	liver	0.0495035756680223	0.0522959561976641	2.36486462839545	NA	0.0145096101865277	0.293102265659173	0.827716446715717	0.172283553284283	0.827716446715717
s1	liver	4TU -ve	1	A930033H14Rik	2564	3.81177532643772	0	633	1641	0	77	0	0	liver	liver	3.81177532643772	4.02678862722013	1.76885614660011	-1.773836212	1.493689198823	0.391861815270977	0.904742439388412	0.0952575606115882	0.904742439388412
s1	liver	4TU -ve	1	AA467197	422	0.297021454008134	0	150	222	0	6	0	0	liver	liver	0.297021454008134	0.313775737185985	2.6572583042867	-0.997765146	0.0774781973884239	0.260850508752483	0.790933532762109	0.209066467237891	0.790933532762109
s1	liver	4TU -ve	1	AA986860	759	3.26723599408947	0	180	1522	0	66	0	0	liver	liver	3.26723599408947	3.45153310904583	2.47006423069548	-1.322170743	0.916848796636127	0.280619091579162	0.814317035123319	0.185682964876681	0.814317035123319
s1	liver	4TU -ve	1	AB124611	1073	4.30681108311794	0	260	1613	0	87	0	0	liver	liver	4.30681108311794	4.54974818919678	3.72110711458269	2.108184374	0.802248865067221	0.186274449838749	0.672951466638563	0.327048533361437	0.672951466638563
s1	liver	4TU -ve	1	AC013548.1,Igf2	3287	0.396028605344178	0	778	226	0	8	0	0	liver	liver	0.396028605344178	0.418367649581313	NA	NA	NA	NA	NA	NA	NA
s1	liver	4TU -ve	1	AC099934.1	369	299.744150669875	0.00049143626799657	67	54941	27	6055	49	5377	liver	liver	299.744150669875	316.652014776856	NA	NA	NA	NA	NA	NA	NA
s1	liver	4TU -ve	1	AC099934.2,Dnaaf2	1308	5.39588974781443	0	375	2811	0	109	0	0	liver	liver	5.39588974781443	5.70025922554539	NA	NA	NA	NA	NA	NA	NA
s1	liver	4TU -ve	1	AC132392.1,Mical2	3471	10.5937651929568	0	966	5767	0	214	0	0	liver	liver	10.5937651929568	11.1913346263001	NA	NA	NA	NA	NA	NA	NA
s1	liver	4TU -ve	1	AC132392.1,Micalcl	304	0.0495035756680223	0	58	17	0	1	0	0	liver	liver	0.0495035756680223	0.0522959561976641	NA	NA	NA	NA	NA	NA	NA
s1	liver	4TU -ve	1	AC134869.1	77	0.0495035756680223	0	17	12	0	1	0	1	liver	liver	0.0495035756680223	0.0522959561976641	NA	NA	NA	NA	NA	NA	NA
s1	liver	4TU -ve	1	AC137513.1	2269	0.148510727004067	0	509	78	0	3	0	0	liver	liver	0.148510727004067	0.156887868592992	NA	NA	NA	NA	NA	NA	NA
s1	liver	4TU -ve	1	AC137513.1,Chkb	481	39.1573283534056	0	114	16927	0	791	0	2	liver	liver	39.1573283534056	41.3661013523523	NA	NA	NA	NA	NA	NA	NA
s1	liver	4TU -ve	1	AC137513.1,Cpt1b	1028	0.495035756680223	0	252	234	0	10	0	0	liver	liver	0.495035756680223	0.522959561976641	NA	NA	NA	NA	NA	NA	NA
s1	liver	4TU -ve	1	AC149222.1,Hsd3b7	1567	315.585294883642	0.00020073927429291	394	144466	29	6375	38	129	liver	liver	315.585294883642	333.386720760109	NA	NA	NA	NA	NA	NA	NA
s1	liver	4TU -ve	1	AC149222.1,Setd1a	643	16.5341942731194	0.00011510128913443	173	8688	1	334	1	0	liver	liver	16.5341942731194	17.4668493700198	NA	NA	NA	NA	NA	NA	NA
s1	liver	4TU -ve	1	AC154682.1	2328	0.0495035756680223	0	700	38	0	1	0	0	liver	liver	0.0495035756680223	0.0522959561976641	NA	NA	NA	NA	NA	NA	NA
s1	liver	4TU -ve	1	AC157554.2,Commd5	940	27.1279594660762	0.00058275058275058	203	10296	6	548	6	3	liver	liver	27.1279594660762	28.6581839963199	NA	NA	NA	NA	NA	NA	NA
s1	liver	4TU -ve	1	AC157931.1,Diablo	3490	30.6922169141738	6.5621103746965e-05	927	15239	1	620	1	8	liver	liver	30.6922169141738	32.4234928425517	NA	NA	NA	NA	NA	NA	NA
s1	liver	4TU -ve	1	AC158777.2	172	11.6333402819852	0	35	1444	0	235	7	0	liver	liver	11.6333402819852	12.2895497064511	NA	NA	NA	NA	NA	NA	NA
s1	liver	4TU -ve	1	AC160962.1,Ctla2b	1160	4.15830035611387	0	327	2314	0	84	0	0	liver	liver	4.15830035611387	4.39286032060378	NA	NA	NA	NA	NA	NA	NA
s1	liver	4TU -ve	1	AC163637.1,Fdx1l,Raver1	986	29.6526418251454	0.00064842432888081	177	7711	5	599	5	46	liver	liver	29.6526418251454	31.3252777624008	NA	NA	NA	NA	NA	NA	NA
s1	liver	4TU -ve	1	AC174678.2,Tm9sf1	1083	28.5635631604489	0.00041865089748286	310	19109	8	577	8	2	liver	liver	28.5635631604489	30.1747667260522	NA	NA	NA	NA	NA	NA	NA
s1	liver	4TU -ve	1	AC175538.1	234	0.148510727004067	0	65	72	0	3	0	0	liver	liver	0.148510727004067	0.156887868592992	NA	NA	NA	NA	NA	NA	NA
s1	liver	4TU -ve	1	AC175538.1,Pelo	494	43.8601680418678	0.00021310147892426	128	23463	5	886	5	0	liver	liver	43.8601680418678	46.3342171911304	NA	NA	NA	NA	NA	NA	NA
s1	liver	4TU -ve	1	AI182371	2197	379.147886041383	0.00010430170011771	608	134226	14	7659	14	30	liver	liver	379.147886041383	400.534728517909	2.38056168147777	NA	110.396336406502	0.291169594954441	0.825707014260906	0.174292985739094	0.825707014260906
s1	liver	4TU -ve	1	AI314180	3386	47.3254183386293	0.00012172113687541	1136	16431	2	956	2	29	liver	liver	47.3254183386293	49.9949341249669	NA	NA	NA	NA	NA	NA	NA
s1	liver	4TU -ve	1	AI413582	582	3.36624314542552	0	130	1295	0	68	0	0	liver	liver	3.36624314542552	3.55612502144116	2.34982456644832	1.04282726	0.992968572482688	0.29497826793411	0.829644799600093	0.170355200399907	0.829644799600093
s1	liver	4TU -ve	1	AI429214	952	0.594042908016267	0	301	285	0	12	0	0	liver	liver	0.594042908016267	0.627551474371969	1.21516540856457	-5.79679869	0.338850302947235	0.570413851212842	0.967368692780127	0.0326313072198725	0.967368692780127
s1	liver	4TU -ve	1	AI464131	1874	27.2269666174123	0.0001806684733514	449	11070	2	550	2	2	liver	liver	27.2269666174123	28.7627759087152	NA	NA	NA	NA	NA	NA	NA
s1	liver	4TU -ve	1	AI597479	2705	4.35631465878596	0	916	2799	0	88	0	0	liver	liver	4.35631465878596	4.60204414539444	2.17504441680654	-3.753325481	1.38827841860943	0.318681850910264	0.852228941578067	0.147771058421933	0.852228941578067
s1	liver	4TU -ve	1	AI606181	2376	1.18808581603253	0	740	724	0	24	0	0	liver	liver	1.18808581603253	1.25510294874394	NA	NA	NA	NA	NA	NA	NA
s1	liver	4TU -ve	1	AI661453	1245	15.0490870030788	0.00016650016650016	294	6006	1	304	1	0	liver	liver	15.0490870030788	15.8979706840899	1.88481841864152	-2.238766342	5.53434332082963	0.367752762655794	0.889916551264812	0.110083448735188	0.889916551264812
s1	liver	4TU -ve	1	AI837181	606	25.1478164393553	9.98601957259836e-05	158	10014	1	508	1	1	liver	liver	25.1478164393553	26.5663457484134	1.7915568026838	-6.784403341	9.72960390430598	0.386896569241675	0.901861881044079	0.0981381189559212	0.901861881044079
s1	liver	4TU -ve	1	AI846148	1812	1.68312157271276	0	497	938	0	34	0	0	liver	liver	1.68312157271276	1.77806251072058	NA	NA	NA	NA	NA	NA	NA
s1	liver	4TU -ve	1	AI987944	1419	27.3259737687483	0	414	14274	0	552	0	2	liver	liver	27.3259737687483	28.8673678211106	1.66929761860342	-5.19777048	11.3466415232231	0.415232833759059	0.917205777993361	0.082794222006639	0.917205777993361
s1	liver	4TU -ve	1	AK157302	1451	0.0495035756680223	0	441	21	0	1	0	0	liver	liver	0.0495035756680223	0.0522959561976641	0.990198544967674	NA	0.0346529128691516	0.700008280240983	0.985005168162955	0.0149948318370453	0.985005168162955
s1	liver	4TU -ve	1	AL592169.1,Pdxp	1071	0.346525029676156	0	273	67	0	7	0	0	liver	liver	0.346525029676156	0.366071693383649	NA	NA	NA	NA	NA	NA	NA
s1	liver	4TU -ve	1	AL592187.3	148	0.0990071513360446	0	39	50	0	2	0	0	liver	liver	0.0990071513360446	0.104591912395328	NA	NA	NA	NA	NA	NA	NA
s1	liver	4TU -ve	1	AL670603.1,Pik3r3	3224	0.64354648368429	0.00284900284900284	974	351	1	13	1	0	liver	liver	0.64354648368429	0.679847430569633	NA	NA	NA	NA	NA	NA	NA
s1	liver	4TU -ve	1	AL731706.1	174	32.1773241842145	0	53	8249	0	650	0	2	liver	liver	32.1773241842145	33.9923715284817	NA	NA	NA	NA	NA	NA	NA
s1	liver	4TU -ve	1	AL732309.1,AL732309.2,Ndor1	3036	13.8114976113782	0	681	4069	0	279	0	4	liver	liver	13.8114976113782	14.5905717791483	NA	NA	NA	NA	NA	NA	NA
s1	liver	4TU -ve	1	AU019823	4001	17.0787336054677	0.00045745654162854	1275	6558	3	345	3	6	liver	liver	17.0787336054677	18.0421048881941	NA	NA	NA	NA	NA	NA	NA
s1	liver	4TU -ve	1	AU021092	169	2.12865375372496	0	32	450	0	43	0	3	liver	liver	2.12865375372496	2.24872611649956	4.0542771879969	5.229510857	0.363929321890245	0.170966894570524	0.641490947216026	0.358509052783974	0.641490947216026
s1	liver	4TU -ve	1	AU022252	6500	62.176491039036	0.0002307337332718	1744	30338	7	1256	7	230	liver	liver	62.176491039036	65.6837209842661	2.59388059561808	-0.991394261	16.6150514150976	0.267224012443325	0.798777511404655	0.201222488595345	0.798777511404655
s1	liver	4TU -ve	1	AU040320	1662	24.9993057123513	0	462	14677	0	505	0	0	liver	liver	24.9993057123513	26.4094578798204	3.07998227459557	3.65463592	5.62607077754945	0.225049081053871	0.74083607082546	0.25916392917454	0.74083607082546
s1	liver	4TU -ve	1	AU041133	1054	2.227660905061	0	308	1143	0	45	0	0	liver	liver	2.227660905061	2.35331802889488	1.40031946241417	-4.073337013	1.10267472318396	0.494992177974125	0.948694281836654	0.0513057181633464	0.948694281836654
s1	liver	4TU -ve	1	AW011738	1364	4.85135041546618	0	349	2155	0	98	0	0	liver	liver	4.85135041546618	5.12500370737108	NA	NA	NA	NA	NA	NA	NA
s1	liver	4TU -ve	1	AW146154	1410	8.6631257419039	0	413	5291	0	175	0	0	liver	liver	8.6631257419039	9.15179233459122	1.67179899798669	-1.866947746	3.59183202649867	0.414611554017372	0.916896571803617	0.0831034281963828	0.916896571803617
s1	liver	4TU -ve	1	AW209491	1267	21.0390196589095	0.00045392646391284	392	11015	5	425	5	0	liver	liver	21.0390196589095	22.2257813840072	1.5809835246833	-7.17433607	9.22409179516251	0.438427832888894	0.927962394473198	0.0720376055268018	0.927962394473198
s1	liver	4TU -ve	1	AW549877	4161	12.3263903413375	0.00013592496941688	1487	7357	1	249	1	0	liver	liver	12.3263903413376	13.0216930932184	2.82391313835106	-1.320215808	3.02558977312188	0.245456268164356	0.770703100084743	0.229296899915257	0.770703100084743
s1	liver	4TU -ve	1	AW554918	5001	0.841560786356379	0	1357	254	0	17	0	0	liver	liver	0.841560786356379	0.88903125536029	2.54512248072385	-3.350548896	0.229193483123387	0.272343349213909	0.804864305908049	0.195135694091951	0.804864305908049
s1	liver	4TU -ve	1	Aaas	1217	8.91064362024401	0	318	3976	0	180	0	0	liver	liver	8.91064362024401	9.41327211557953	3.65344258746948	3.198490508	1.69056646011909	0.189724393901054	0.679651676229942	0.320348323770058	0.679651676229942
s1	liver	4TU -ve	1	Aacs	1057	26.632923709396	7.22700007227e-05	281	13837	1	538	1	2	liver	liver	26.632923709396	28.1352244343433	2.66482558394872	-0.275606283	6.92748376870551	0.260109774063654	0.790002288172157	0.209997711827843	0.790002288172157
s1	liver	4TU -ve	1	Aadac	81	337.960911085588	0.00015772248728362	22	76083	12	6827	17	68	liver	liver	337.960911085588	357.024492961453	1.88000584752988	NA	124.604214910413	0.368694162026499	0.890536593430579	0.109463406569421	0.890536593430579
s1	liver	4TU -ve	1	Aadat	413	134.798236544025	0.00031208551143013	144	76902	24	2723	29	0	liver	liver	134.798236544025	142.401888726239	1.92179896469481	-0.220363966	48.6185180247411	0.360676217072487	0.885141839914847	0.114858160085153	0.885141839914847
s1	liver	4TU -ve	1	Aaed1	2584	62.0774838877	6.52997257411519e-05	746	30628	2	1254	2	11	liver	liver	62.0774838877	65.5791290718708	NA	NA	NA	NA	NA	NA	NA
s1	liver	4TU -ve	1	Aagab	4611	29.0090953414611	0.00065288356909684	1222	13785	9	586	9	1	liver	liver	29.0090953414611	30.6454303318312	2.39795227077547	1.501997515	8.38530978768222	0.289057955409508	0.82348470205529	0.17651529794471	0.82348470205529
s1	liver	4TU -ve	1	Aak1	15925	17.672776513484	0.00070441137624372	4608	11357	8	357	8	2	liver	liver	17.672776513484	18.6696563625661	2.35679761016253	-1.626871072	5.19766108051282	0.294105517406793	0.82875039431996	0.17124960568004	0.82875039431996
s1	liver	4TU -ve	1	Aamdc	704	36.8801638726766	0	175	14823	0	745	7	6	liver	liver	36.8801638726766	38.9604873672597	2.48860614786448	3.367943486	10.2721684702382	0.278528276221912	0.811972990201654	0.188027009798346	0.811972990201654
s1	liver	4TU -ve	1	Aamp	394	158.708463591679	0.00028031346357753	105	82051	23	3206	23	0	liver	liver	158.708463591679	167.660835569711	3.06609440307626	3.338068233	35.8789748806169	0.226068440640477	0.742416320784781	0.257583679215219	0.742416320784781
s1	liver	4TU -ve	1	Aar2	1940	9.50468652826028	0	477	5005	0	192	0	5	liver	liver	9.50468652826028	10.0408235899515	1.40812721170602	-5.56252568	4.67865872799079	0.492247557463335	0.947842398439848	0.052157601560152	0.947842398439848
s1	liver	4TU -ve	1	Aard	768	2.17815732939298	0	242	1477	0	44	0	0	liver	liver	2.17815732939298	2.30102207269722	3.2767700927058	3.968452948	0.460753598504073	0.211533663012524	0.718944178984192	0.281055821015808	0.718944178984192
s1	liver	4TU -ve	1	Aars,Exosc6	2460	210.439700164763	0.00044012147352669	504	90884	40	4251	40	4	liver	liver	210.439700164763	222.31010979627	NA	NA	NA	NA	NA	NA	NA
s1	liver	4TU -ve	1	Aars2	392	14.6530583977346	0	64	4664	0	296	0	2	liver	liver	14.6530583977346	15.4796030345086	3.13028844762199	2.931000333	3.2446614057838	0.221432367067167	0.735150675740447	0.264849324259553	0.735150675740447
s1	liver	4TU -ve	1	Aarsd1,Gm27029	225	18.7618551781805	0	64	2881	0	379	0	0	liver	liver	18.7618551781804	19.8201673989147	NA	NA	NA	NA	NA	NA	NA
s1	liver	4TU -ve	1	Aasdh	3637	6.58397556384696	0	965	3563	0	133	0	0	liver	liver	6.58397556384696	6.95536217428932	2.8594315247865	-0.382306157	1.59600398169942	0.242407336756105	0.766469834209528	0.233530165790472	0.766469834209528
s1	liver	4TU -ve	1	Aasdhppt	2616	36.1871138133243	0.00014847809948032	881	20205	3	731	11	11	liver	liver	36.1871138133243	38.2283439804924	2.26391364849348	0.186914882	11.0794843827188	0.306172093189684	0.840710592631372	0.159289407368628	0.840710592631372
s1	liver	4TU -ve	1	Aass	799	164.401374793502	0.00016855046599246	263	100860	17	3321	17	34	liver	liver	164.401374793502	173.674870532442	2.32035682032392	2.818059471	49.1107007423051	0.29872439208	0.833431118511609	0.166568881488391	0.833431118511609
s1	liver	4TU -ve	1	Aatf	101	6.48496841251092	0.00179856115107913	28	1668	3	131	10	2	liver	liver	6.48496841251092	6.850770261894	2.6831100230575	-0.984057318	1.67530870241019	0.258337218602046	0.787756973958058	0.212243026041942	0.787756973958058
s1	liver	4TU -ve	1	Aatk	1091	5.39588974781443	0.00055632823365785	286	3595	2	109	2	0	liver	liver	5.39588974781443	5.70025922554539	1.85710210270196	-1.361823742	2.01396883879902	0.373241287892283	0.893482685262631	0.106517314737369	0.893482685262631
s1	liver	4TU -ve	1	Abat	3536	187.668055357472	0.00011629259216187	942	94589	11	3791	10	3	liver	liver	187.668055357472	198.253969945345	2.5339298780689	2.992129194	51.3359049822382	0.273546314978609	0.80626768452295	0.19373231547705	0.80626768452295
s1	liver	4TU -ve	1	Abca1	3156	79.7997639768519	8.15394651011089e-05	1008	49056	4	1612	4	3	liver	liver	79.7997639768519	84.3010813906345	2.57983573142555	-0.148719498	21.4405051981117	0.268678804668284	0.800526289446498	0.199473710553502	0.800526289446498
s1	liver	4TU -ve	1	Abca2	664	22.7221412316222	0.00041889203057911	151	9549	4	459	4	0	liver	liver	22.7221412316222	24.0038438947278	2.83198908891056	6.275817755	5.56138729229448	0.244756303360827	0.769738076498556	0.230261923501444	0.769738076498556
s1	liver	4TU -ve	1	Abca3	801	32.7713670922308	0	188	12890	0	662	0	0	liver	liver	32.7713670922308	34.6199230028536	3.34214719657697	6.512800266	6.79664280685778	0.207395766790244	0.711878957516709	0.288121042483291	0.711878957516709
s1	liver	4TU -ve	1	Abca5	3090	2.42567520773309	0	1099	1294	0	49	0	0	liver	liver	2.42567520773309	2.56250185368554	3.67693784927812	2.943408288	0.457269064671421	0.188512074169551	0.677312993283949	0.322687006716051	0.677312993283949
s1	liver	4TU -ve	1	Abca6	149	24.2567520773309	8.34306691139663e-05	49	11986	1	490	1	0	liver	liver	24.2567520773309	25.6250185368554	2.16162043501152	NA	7.77819224856373	0.320660912218038	0.853973252691262	0.146026747308738	0.853973252691262
s1	liver	4TU -ve	1	Abca7	114	3.26723599408947	0	21	711	0	66	0	2	liver	liver	3.26723599408947	3.45153310904583	3.23897079675511	4.143299911	0.699195997628599	0.214002293955339	0.723076438940901	0.276923561059099	0.723076438940901
s1	liver	4TU -ve	1	Abca8a	675	44.355203798548	0.00020639124901104	260	29071	6	896	6	1	liver	liver	44.355203798548	46.857176753107	2.24543224936658	NA	13.6921006923269	0.308692092916844	0.8431009317099	0.1568990682901	0.8431009317099
s1	liver	4TU -ve	1	Abca8b	2320	26.7814344364001	0	721	13806	0	541	0	13	liver	liver	26.7814344364001	28.2921123029363	1.92445567711453	2.867485941	9.64609161525365	0.360178303300406	0.884798190088039	0.115201809911961	0.884798190088039
s1	liver	4TU -ve	1	Abca9	1216	0.148510727004067	0	384	51	0	3	0	0	liver	liver	0.148510727004067	0.156887868592992	2.32947676794326	NA	0.0441900915786613	0.297554880176778	0.832258182298252	0.167741817701748	0.832258182298252
s1	liver	4TU -ve	1	Abcb10	1849	36.7316531456725	0	521	20556	0	742	0	0	liver	liver	36.7316531456725	38.8035994986667	2.68665332551682	2.931456994	9.47663830439718	0.257996509626566	0.787322651552952	0.212677348447048	0.787322651552952
s1	liver	4TU -ve	1	Abcb11	802	503.550371695123	0.00030995738086013	220	232290	72	10172	72	13	liver	liver	503.550371695123	531.954466442639	3.14336110655947	NA	111.038633035839	0.220511470703607	0.73368323270737	0.26631676729263	0.73368323270737
s1	liver	4TU -ve	1	Abcb1a	1014	2.12865375372496	0	294	1125	0	43	0	0	liver	liver	2.12865375372496	2.24872611649956	1.58496340177829	-3.32627374	0.930917613698437	0.437326931197435	0.927484981524241	0.0725150184757593	0.927484981524241
s1	liver	4TU -ve	1	Abcb1b	3076	0.544539332348245	0	863	246	0	11	0	0	liver	liver	0.544539332348245	0.575255518174305	2.43500855410412	1.554412583	0.155008039821877	0.284659033082931	0.818763813125227	0.181236186874773	0.818763813125227
s1	liver	4TU -ve	1	Abcb4	51	297.466986189146	0.00018537243006403	24	118680	22	6009	23	2	liver	liver	297.466986189146	314.246400791764	2.68585496958873	3.700144906	76.7682563359864	0.258073197699905	0.787420487939146	0.212579512060854	0.787420487939146
s1	liver	4TU -ve	1	Abcb6	163	60.9884052230035	0.00032472804026627	41	18477	6	1232	6	5	liver	liver	60.9884052230035	64.4286180355221	2.72463077981761	1.309299515	15.5154751389846	0.254400407458637	0.782683930729739	0.217316069270261	0.782683930729739
s1	liver	4TU -ve	1	Abcb7	3386	27.9695202524326	0.00048302511730609	1212	14492	7	565	7	2	liver	liver	27.9695202524326	29.5472152516802	2.69897564286776	2.03570444	7.18309339167974	0.256818612791723	0.785814255774064	0.214185744225936	0.785814255774064
s1	liver	4TU -ve	1	Abcb8	675	25.7418593473716	0.00013097576948264	133	7635	1	520	1	0	liver	liver	25.7418593473716	27.1938972227853	2.85977101676583	4.955398822	6.23927479661648	0.242378559855411	0.766429509081991	0.233570490918009	0.766429509081991
s1	liver	4TU -ve	1	Abcb9	2155	1.08907866469649	0	479	433	0	22	0	0	liver	liver	1.08907866469649	1.15051103634861	2.05179430650037	NA	0.367917877270037	0.337824887399268	0.868263205014204	0.131736794985796	0.868263205014204
s1	liver	4TU -ve	1	Abcc1	4837	1.23758939170056	0	1181	613	0	25	0	0	liver	liver	1.23758939170056	1.3073989049416	2.8257825491808	0.002519519	0.303573110321891	0.245293885320684	0.770479587922882	0.229520412077118	0.770479587922882
s1	liver	4TU -ve	1	Abcc10	2232	6.4354648368429	0	491	2986	0	130	0	0	liver	liver	6.4354648368429	6.79847430569633	2.76167062221389	1.463651106	1.61522676577354	0.250988360083392	0.77818912187042	0.22181087812958	0.77818912187042
s1	liver	4TU -ve	1	Abcc12	4451	0.198014302672089	0	1169	108	0	4	0	0	liver	liver	0.198014302672089	0.209183824790656	2.11118232832706	NA	0.0650124121285461	0.328321799239959	0.860533492400585	0.139466507599415	0.860533492400585
s1	liver	4TU -ve	1	Abcc2	3183	154.94619184091	0.00017079224830915	1029	87826	15	3130	15	9	liver	liver	154.94619184091	163.686342898689	2.1054166528344	NA	51.0115258509235	0.32922090723791	0.861283839366554	0.138716160633446	0.861283839366554
s1	liver	4TU -ve	1	Abcc3	372	43.3156287095195	0.00015819030293443	116	12643	2	875	2	9	liver	liver	43.3156287095195	45.7589616729561	2.31640405101959	3.54539745	12.9615150262621	0.299234142789057	0.833939791857956	0.166060208142044	0.833939791857956
s1	liver	4TU -ve	1	Abcc4	1641	2.02964660238891	0	490	1228	0	41	0	0	liver	liver	2.02964660238891	2.14413420410423	2.78688523470385	0.209089691	0.504808666844312	0.248717518729688	0.775146255454688	0.224853744545312	0.775146255454688
s1	liver	4TU -ve	1	Abcc5	1651	4.95035756680223	0	514	2709	0	100	0	0	liver	liver	4.95035756680223	5.22959561976641	3.72604114935608	2.885891067	0.920904051418097	0.186027784658184	0.672467079369348	0.327532920630652	0.672467079369348
s1	liver	4TU -ve	1	Abcc6	567	41.0384642287905	0.00011536021226279	125	17337	2	829	2	3	liver	liver	41.0384642287905	43.3533476878635	5.00324802352923	1.143144804	5.68544586255211	0.138539440239664	0.564489617011159	0.435510382988841	0.564489617011159
s1	liver	4TU -ve	1	Abcc9	3400	9.15816149858412	0.00029171528588098	1030	6856	2	185	2	0	liver	liver	9.15816149858412	9.67475189656786	2.34664958542495	NA	2.70511364853253	0.295377369022237	0.830052245244484	0.169947754755516	0.830052245244484
s1	liver	4TU -ve	1	Abcd1	1520	15.8411442137671	0.00021159542953872	355	4726	1	320	1	58	liver	liver	15.8411442137671	16.7347059832525	3.30541720751467	4.47467565	3.32189365495322	0.209700360663736	0.715835551384707	0.284164448615293	0.715835551384707
s1	liver	4TU -ve	1	Abcd2	3115	3.01971811574936	0	917	1555	0	61	0	3	liver	liver	3.01971811574936	3.19005332805751	2.99545943883916	0.354033221	0.698760621118143	0.231399287726147	0.75052478972869	0.24947521027131	0.75052478972869
s1	liver	4TU -ve	1	Abcd3	3224	408.305492109848	0.00014168570568336	974	225852	32	8248	32	1	liver	liver	408.305492109848	431.337046718333	2.33132605376598	-0.309632862	121.396919236545	0.297318849690822	0.832020460913017	0.167979539086983	0.832020460913017
s1	liver	4TU -ve	1	Abcd4	2084	10.6432687686248	0	476	3923	0	215	0	6	liver	liver	10.6432687686248	11.2436305824978	2.76643198318438	3.910345032	2.66673888378853	0.250556379037405	0.777613467606616	0.222386532393384	0.777613467606616
s1	liver	4TU -ve	1	Abce1	1768	48.6620148816659	0	564	27885	0	983	0	6	liver	liver	48.6620148816659	51.4069249423038	2.39751263805368	0.885067594	14.0687218412225	0.289110960066783	0.823540829926929	0.176459170073071	0.823540829926929
s1	liver	4TU -ve	1	Abcf1	930	44.6027216768881	6.17474529175672e-05	196	16195	1	901	1	2	liver	liver	44.6027216768881	47.1186565340953	3.26483208924241	3.151635918	9.46947650922192	0.212307145241514	0.720245507083522	0.279754492916478	0.720245507083522
s1	liver	4TU -ve	1	Abcf2	521	28.5635631604489	0	133	14884	0	577	0	432	liver	liver	28.5635631604489	30.1747667260522	2.70883322719436	2.940185497	7.30895984021777	0.255884036566498	0.784609844661993	0.215390155338007	0.784609844661993
s1	liver	4TU -ve	1	Abcf3	864	19.949940994213	0	248	7924	0	403	0	4	liver	liver	19.949940994213	21.0752703476586	2.854767462608	-0.512346012	4.84391304496763	0.242803377031177	0.767024099521146	0.232975900478854	0.767024099521146
s1	liver	4TU -ve	1	Abcg1	1492	6.63347913951499	0	407	3072	0	134	0	0	liver	liver	6.63347913951499	7.00765813048699	2.26110452519231	0.307061167	2.03350942498643	0.306552471518756	0.841073719528627	0.158926280471373	0.841073719528627
s1	liver	4TU -ve	1	Abcg2	3545	102.818926662482	0.00038249694002447	1254	65360	25	2077	25	6	liver	liver	102.818926662482	108.618701022548	2.28918447771425	2.777783113	31.1327679433949	0.302792189667498	0.837447318841251	0.162552681158749	0.837447318841251
s1	liver	4TU -ve	1	Abcg3	1528	1.73262514838078	0	433	743	0	35	0	7	liver	liver	1.73262514838078	1.83035846691824	2.54741447126396	NA	0.471444380219567	0.272098313163787	0.804577203229937	0.195422796770063	0.804577203229937
s1	liver	4TU -ve	1	Abcg4	1995	0.148510727004067	0	516	81	0	3	0	0	liver	liver	0.148510727004067	0.156887868592992	3.671643031613	-1.070756091	0.0280364378615951	0.188783924415287	0.677838899516566	0.322161100483434	0.677838899516566
s1	liver	4TU -ve	1	Abcg5	254	31.6327848518662	8.26856292376385e-05	60	12094	1	639	2	0	liver	liver	31.6327848518662	33.4171160103074	1.87496768303706	0.078121671	11.6941618950011	0.369684868081134	0.891185339727593	0.108814660272407	0.891185339727593
s1	liver	4TU -ve	1	Abcg8	1534	45.9888217955927	0	375	21174	0	929	0	0	liver	liver	45.9888217955927	48.5829433076299	3.16793439818019	1.580899017	10.0623997085295	0.218800989363328	0.730935980282246	0.269064019717754	0.730935980282246
s1	liver	4TU -ve	1	Abhd10	1890	3.71276817510167	0	655	1819	0	75	0	0	liver	liver	3.71276817510167	3.92219671482481	2.21580720445213	-4.439594172	1.16142541078195	0.312819264766011	0.846938516993818	0.153061483006182	0.846938516993818
s1	liver	4TU -ve	1	Abhd11	1076	35.3455530269679	0.00026180294964656	246	11459	3	714	3	0	liver	liver	35.3455530269679	37.3393127251322	2.78614325600468	2.03658907	8.79339939652182	0.248783754771432	0.775235598232435	0.224764401767565	0.775235598232435
s1	liver	4TU -ve	1	Abhd12	1196	18.2173158458322	0	308	8639	0	368	0	0	liver	liver	18.2173158458322	19.2449118807404	2.92052851845977	4.430163814	4.32362876653847	0.23733621369515	0.759255068665121	0.240744931334879	0.759255068665121
s1	liver	4TU -ve	1	Abhd13	3737	20.8905089319054	0.00059616961025411	1221	13419	8	422	8	2	liver	liver	20.8905089319054	22.0688935154142	1.73072307924673	-6.403385119	8.3665593532819	0.400495717004957	0.909551468433782	0.0904485315662184	0.909551468433782
s1	liver	4TU -ve	1	Abhd14a	171	11.4353259793131	0.00023116042533518	42	4326	1	231	1	0	liver	liver	11.4353259793131	12.0803658816604	2.38055135816479	3.864027728	3.32963367253517	0.291170857617752	0.825708334696055	0.174291665303945	0.825708334696055
s1	liver	4TU -ve	1	Abhd14b	760	208.360549986706	0.00036121425784918	205	69211	25	4209	25	61	liver	liver	208.360549986706	220.113679635968	3.18666779835261	4.761298835	45.3214884331109	0.217514728368698	0.72885142747006	0.27114857252994	0.72885142747006
s1	liver	4TU -ve	1	Abhd15	1471	9.1086579229161	0	375	3752	0	184	0	0	liver	liver	9.1086579229161	9.62245594037019	3.07467844864954	-3.984116974	2.0534311679738	0.225437291130196	0.741439028622326	0.258560971377674	0.741439028622326
s1	liver	4TU -ve	1	Abhd16a	1646	36.7316531456725	0.00057861238230498	354	19011	11	742	11	0	liver	liver	36.7316531456725	38.8035994986667	2.69052842721102	1.417386247	9.46298933612118	0.257624923620843	0.786847955019315	0.213152044980685	0.786847955019315
s1	liver	4TU -ve	1	Abhd17a	485	31.6327848518662	0.00041088854648176	88	9735	4	639	4	11	liver	liver	31.6327848518662	33.4171160103074	2.33283754932674	0.973344016	9.39892948810704	0.297126210421291	0.831826191928904	0.168173808071096	0.831826191928904
s1	liver	4TU -ve	1	Abhd17b	1320	37.6227175076969	0.0008933189148526	466	21269	19	760	12	4	liver	liver	37.6227175076969	39.7449267102247	1.3943720916047	-5.472085466	18.7023827588601	0.497103452323292	0.949340105348938	0.0506598946510617	0.949340105348938
s1	liver	4TU -ve	1	Abhd17c	1226	105.937651929568	0.00011402508551881	417	43850	5	2140	5	9	liver	liver	105.937651929568	111.913346263001	1.47766815011966	-3.919424033	49.6934205045798	0.469081762710941	0.940064756600029	0.0599352433999711	0.940064756600029
s1	liver	4TU -ve	1	Abhd18	4662	12.0788724629974	0	1382	6697	0	244	0	7	liver	liver	12.0788724629974	12.76021331223	1.801365630713	NA	4.64782732018481	0.384789833192048	0.900613500966004	0.0993864990339962	0.900613500966004
s1	liver	4TU -ve	1	Abhd2	5352	45.2462681605724	0.00053114266491979	1530	28241	15	914	15	1	liver	liver	45.2462681605724	47.798503964665	1.95248817883296	-0.726325664	16.0627467793971	0.355007107379392	0.881167773769937	0.118832226230063	0.881167773769937
s1	liver	4TU -ve	1	Abhd3	646	32.1773241842145	0.00037947783849423	230	26352	10	650	10	0	liver	liver	32.1773241842145	33.9923715284817	2.36598834511439	3.047246053	9.42676728831192	0.29296305790823	0.827572487367452	0.172427512632548	0.827572487367452
s1	liver	4TU -ve	1	Abhd4	1997	28.1180309794367	0.00015754233950374	479	12695	2	568	2	0	liver	liver	28.1180309794367	29.7041031202732	3.53928666637099	6.721363108	5.50674068915637	0.195843752117051	0.69120032481753	0.30879967518247	0.69120032481753
s1	liver	4TU -ve	1	Abhd5	2911	73.4138027156771	0.00031347962382445	840	38280	12	1483	12	5	liver	liver	73.4138027156771	77.5549030411358	2.70060357824929	1.597010902	18.8426656827374	0.256663801434081	0.785615213031037	0.214384786968962	0.785615213031038
s1	liver	4TU -ve	1	Abhd6	1119	38.3652711427173	0.00022251891410769	268	13482	3	775	3	10	liver	liver	38.3652711427173	40.5293660531897	1.74875976219978	-0.853021177	15.2066510785569	0.396365009958846	0.907281759790581	0.0927182402094187	0.907281759790581
s1	liver	4TU -ve	1	Abhd8	478	5.9899326558307	0	86	1660	0	121	0	0	liver	liver	5.9899326558307	6.32781069991735	2.67517492824396	4.934918902	1.55201250142487	0.259103497585088	0.788730558352181	0.211269441647819	0.788730558352181
s1	liver	4TU -ve	1	Abi1	1799	24.5537735313391	0	648	15230	0	496	0	3	liver	liver	24.5537735313391	25.9387942740414	2.11996767591814	-1.299163706	8.02813131949481	0.326961202490858	0.859390286361216	0.140609713638784	0.859390286361216
s1	liver	4TU -ve	1	Abi2	4243	3.26723599408947	0	1407	1435	0	66	0	1	liver	liver	3.26723599408947	3.45153310904583	2.9167552168449	-1.317862342	0.776436570490417	0.237643247042765	0.759698160740816	0.240301839259184	0.759698160740816
s1	liver	4TU -ve	1	Abi3	2639	7.07901132052719	0	522	1987	0	143	0	0	liver	liver	7.07901132052719	7.47832173626596	2.35986882058145	-1.771039642	2.07926673515961	0.293722758873165	0.828356658888495	0.171643341111505	0.828356658888495
s1	liver	4TU -ve	1	Abi3bp	1079	3.96028605344178	0	388	2534	0	80	0	0	liver	liver	3.96028605344178	4.18367649581313	2.06446187793538	NA	1.32967391720467	0.335751988432523	0.866614511142297	0.133385488857703	0.866614511142297
s1	liver	4TU -ve	1	Abl1	4229	8.96014719591203	0	962	6077	0	181	0	0	liver	liver	8.96014719591203	9.4655680717772	2.13116398245437	-4.542603776	2.91422941518368	0.325243475521614	0.857933618197166	0.142066381802834	0.857933618197166
s1	liver	4TU -ve	1	Abl2	6852	7.02950774485917	0	1981	3281	0	142	0	7	liver	liver	7.02950774485917	7.4260257800683	1.47690042680618	-7.776308839	3.29912794771834	0.46932560108936	0.940152379562241	0.0598476204377588	0.940152379562241
s1	liver	4TU -ve	1	Ablim1	4729	12.6234117953457	0.00037488284910965	1271	5335	2	255	2	4	liver	liver	12.6234117953457	13.3354688304043	2.44717838420968	-0.920063956	3.57549835821094	0.283243422315451	0.817217897790281	0.182782102209719	0.817217897790281
s1	liver	4TU -ve	1	Ablim2	2012	1.23758939170056	0	460	471	0	25	0	0	liver	liver	1.23758939170056	1.3073989049416	3.86450494083924	3.399091807	0.221977099442354	0.179362477515533	0.659102988062307	0.340897011937693	0.659102988062307
s1	liver	4TU -ve	1	Ablim3	1900	42.4245643474951	0.00011804052724768	466	25415	3	857	3	3	liver	liver	42.4245643474951	44.8176344613981	2.24311000613795	1.436616725	13.10968569686	0.309011675157815	0.843401496387511	0.156598503612489	0.843401496387511
s1	liver	4TU -ve	1	Abr	2734	2.92071096441332	0	709	1564	0	59	0	3	liver	liver	2.92071096441332	3.08546141566218	2.80449426396955	-0.218479108	0.721870818643825	0.247155856036178	0.773029479646237	0.226970520353763	0.773029479646236
s1	liver	4TU -ve	1	Abracl	372	10.8412830712969	0.00021630975556997	120	4623	1	219	1	2	liver	liver	10.8412830712969	11.4528144072884	2.92856915046272	2.85156615	2.56596460880371	0.236684587232788	0.758311971617885	0.241688028382115	0.758311971617885
s1	liver	4TU -ve	1	Abraxas1	1864	4.80184683979816	0.00045977011494252	553	2175	1	97	1	0	liver	liver	4.80184683979816	5.07270775117342	1.66271900933469	-3.351305144	2.00177334823314	0.416875717826369	0.918017896616442	0.0819821033835583	0.918017896616442
s1	liver	4TU -ve	1	Abraxas2	2984	27.3259737687483	6.1143381228982e-05	799	16355	1	552	5	2	liver	liver	27.3259737687483	28.8673678211106	1.6632408338754	-5.722777647	11.3879609543556	0.416744927398692	0.917953536520511	0.0820464634794889	0.917953536520511
s1	liver	4TU -ve	1	Abt1	3612	14.9500798517427	0.00104956268221574	1105	8575	9	302	9	0	liver	liver	14.9500798517427	15.7933787716946	1.75954611117461	-5.640842106	5.88936296273804	0.393935217814339	0.905920142253953	0.0940798577460469	0.905920142253953
s1	liver	4TU -ve	1	Abtb1	4507	12.3758939170056	0	1156	3714	0	250	0	3	liver	liver	12.3758939170056	13.073989049416	2.74137312818561	-0.606403175	3.12920407925607	0.252846711537844	0.780648600072499	0.219351399927501	0.780648600072499
s1	liver	4TU -ve	1	Abtb2	1066	15.7421370624311	0	275	11181	0	318	0	0	liver	liver	15.7421370624311	16.6301140708572	2.15691432301761	-6.557804217	5.05890187865531	0.32136055343645	0.85458496584221	0.14541503415779	0.85458496584221
s1	liver	4TU -ve	1	Acaa1a	786	132.273554184956	6.07078535726572e-05	168	49417	3	2672	3	24	liver	liver	132.273554184956	139.734794960158	3.43396129620616	4.844319667	26.6994975299339	0.201850609477088	0.702131646499876	0.297868353500124	0.702131646499876
s1	liver	4TU -ve	1	Acaa1b	315	1297.88474686421	0.00015379260662279	71	494172	76	26218	76	718	liver	liver	1297.88474686421	1371.09537959036	4.67653396537492	3.913800074	192.370067156897	0.14821814311454	0.589060327988741	0.410939672011259	0.589060327988741
s1	liver	4TU -ve	1	Acaa2	268	1285.21183149319	0.00024981218830046	63	552415	138	25962	176	17	liver	liver	1285.21183149319	1357.70761480375	2.84001097126574	5.489501964	313.675181692964	0.244064965795193	0.768780960494255	0.231219039505745	0.768780960494255
s1	liver	4TU -ve	1	Acaca	1968	55.7410262021931	0.00038929019421255	434	23119	9	1126	9	230	liver	liver	55.7410262021931	58.8852466785698	2.61323334027963	-0.094672941	14.7850306966594	0.265245039497994	0.796373986948451	0.203626013051549	0.796373986948451
s1	liver	4TU -ve	1	Acacb	1141	29.8506561278174	9.22339051835455e-05	264	10842	1	603	1	0	liver	liver	29.8506561278174	31.5344615871914	2.06289454989442	3.53664645	10.0300318956779	0.336007083151885	0.866818510588011	0.133181489411989	0.866818510588011
s1	liver	4TU -ve	1	Acad10	183	17.3262514838078	0.00012007684918347	58	8328	1	350	1	2	liver	liver	17.3262514838078	18.3035846691824	4.68397354304621	8.122000415	2.56398595237656	0.147982727526074	0.588479468226724	0.411520531773276	0.588479468226724
s1	liver	4TU -ve	1	Acad11	1405	192.024370016258	0.00029562575817812	416	98097	29	3879	29	3	liver	liver	192.024370016258	202.856014090739	2.8212134930136	6.243721294	47.1786878253555	0.245691147542163	0.771026015172126	0.228973984827874	0.771026015172126
s1	liver	4TU -ve	1	Acad12	4594	5.69291120182256	0	1166	2167	0	115	0	9	liver	liver	5.69291120182256	6.01403496273137	3.05792397890699	NA	1.29042624209772	0.226672469734745	0.743348159410638	0.256651840589362	0.743348159410638
s1	liver	4TU -ve	1	Acad8	2307	56.4835798372134	0.00031893405152556	676	28219	9	1141	9	0	liver	liver	56.4835798372134	59.6696860215347	2.99496132958578	2.652634281	13.0724339327319	0.231437773073288	0.750582389918567	0.249417610081433	0.750582389918567
s1	liver	4TU -ve	1	Acad9	2176	21.0885232345775	9.77135040062537e-05	604	10234	1	426	1	130	liver	liver	21.0885232345775	22.2780773402049	3.23096469382158	3.886177733	4.52417522548994	0.214532576566193	0.723956125245541	0.276043874754459	0.723956125245541
s1	liver	4TU -ve	1	Acadl	595	187.074012449456	0.00013285858532178	184	75268	10	3779	11	6	liver	liver	187.074012449456	197.626418470973	3.14336452127995	4.081354584	41.251920802547	0.220511231156131	0.73368284993404	0.266317150065961	0.73368284993404
s1	liver	4TU -ve	1	Acadm	786	174.846629259455	0.0001792960271775	233	105970	19	3532	19	487	liver	liver	174.846629259455	184.70931729015	3.39881406231173	4.775302856	35.6578635605532	0.20393795243053	0.705838903544225	0.294161096455775	0.705838903544225
s1	liver	4TU -ve	1	Acads	555	188.163091114153	0.00022948330950237	116	56649	13	3801	13	2	liver	liver	188.163091114153	198.776929507321	3.37230165335231	2.523680998	38.6752816022753	0.205541274716901	0.708655146042901	0.291344853957099	0.708655146042901
s1	liver	4TU -ve	1	Acadsb	5348	149.352287790423	0.00031603342931385	1653	113912	36	3017	36	24	liver	liver	149.352287790423	157.776899848353	3.58937090316758	7.032755089	28.8415769740462	0.193111049055491	0.686095441887383	0.313904558112617	0.686095441887383
s1	liver	4TU -ve	1	Acadvl	113	269.546969512381	0.00022095029670468	33	95044	21	5445	21	7	liver	liver	269.546969512381	284.751481496281	3.48741161165732	6.473322763	53.5743246714703	0.19875691709088	0.696550933363732	0.303449066636268	0.696550933363732
s1	liver	4TU -ve	1	Acap1	58	0.841560786356379	0	16	201	0	17	0	0	liver	liver	0.841560786356379	0.88903125536029	3.89465570808565	4.975427432	0.149775880091711	0.177973929536547	0.656251013104669	0.343748986895331	0.656251013104669
s1	liver	4TU -ve	1	Acap2	5832	5.74241477749059	0	1741	3723	0	116	0	0	liver	liver	5.74241477749059	6.06633091892903	2.08563496231527	-1.301788672	1.90845410848156	0.332343479604158	0.863858552369752	0.136141447630248	0.863858552369752
s1	liver	4TU -ve	1	Acap3	1291	1.73262514838078	0	312	597	0	35	0	0	liver	liver	1.73262514838078	1.83035846691824	2.02740528191727	-0.646723379	0.59236515129904	0.341888810659728	0.871436568225686	0.128563431774314	0.871436568225686
s1	liver	4TU -ve	1	Acat1	2023	338.059918236924	0.00027425046829561	499	193254	53	6829	53	22	liver	liver	338.059918236924	357.129084873848	3.6058118895449	7.643375954	64.9854419376892	0.192230543853309	0.684432685980615	0.315567314019385	0.684432685980615
s1	liver	4TU -ve	1	Acat2	972	69.8000416919114	0.00035982989859339	286	30570	11	1410	11	20	liver	liver	69.8000416919114	73.7372982387064	3.06632816148056	3.785291969	15.7783836412194	0.226051206543159	0.742389684074455	0.257610315925545	0.742389684074455
s1	liver	4TU -ve	1	Acat3	827	281.279316945703	0.00017802665544559	220	123577	22	5682	22	22	liver	liver	281.279316945703	297.145623115127	3.31851614396309	4.166402686	58.7515494976328	0.208872625742952	0.714420764061906	0.285579235938094	0.714420764061906
s1	liver	4TU -ve	1	Acbd3	1834	12.7719225223498	0.00087774294670846	613	7975	7	258	7	11	liver	liver	12.7719225223498	13.4923566989973	1.89826018198402	-5.001601262	4.66365052099656	0.365148669891755	0.888183038775327	0.111816961224673	0.888183038775327
s1	liver	4TU -ve	1	Acbd4	1263	74.2553635020334	0.00034991033547653	250	22863	8	1500	8	1	liver	liver	74.2553635020334	78.4439342964961	2.55772126566111	0.109741892	20.1233404686827	0.271001844440928	0.803287315009593	0.196712684990407	0.803287315009593
s1	liver	4TU -ve	1	Acbd5	3041	116.976949303537	0.00022838871759735	979	70056	16	2363	16	191	liver	liver	116.976949303537	123.57534449508	2.76086828424885	1.904779528	29.3683849616572	0.251061299995531	0.778286173827759	0.221713826172241	0.778286173827759
s1	liver	4TU -ve	1	Acbd6	4611	39.8503784127579	0.00037893141341417	1379	10556	4	805	4	7	liver	liver	39.850378412758	42.0982447391196	3.11226913630749	1.115764953	8.8752534666144	0.222714408748827	0.737180147370049	0.262819852629951	0.737180147370049
s1	liver	4TU -ve	1	Accs	2807	1.43560369437265	0	779	601	0	29	0	0	liver	liver	1.43560369437265	1.51658272973226	3.09269127582881	0.602554919	0.321753632809395	0.224124271949579	0.7393940106672	0.260605989332801	0.7393940106672
s1	liver	4TU -ve	1	Acd	2954	17.3262514838078	0	674	7255	0	350	0	0	liver	liver	17.3262514838078	18.3035846691824	2.77379397916645	3.851871799	4.32968073904427	0.24989137108454	0.776724362123636	0.223275637876364	0.776724362123636
s1	liver	4TU -ve	1	Ace	1304	0.594042908016267	0	285	249	0	12	0	0	liver	liver	0.594042908016267	0.627551474371969	2.56982195722099	1.420302564	0.160228674856675	0.26972576003262	0.80177540247009	0.19822459752991	0.80177540247009
s1	liver	4TU -ve	1	Ace2	820	0.0495035756680223	0	246	11	0	1	0	0	liver	liver	0.0495035756680223	0.0522959561976641	1.82799676059958	NA	0.0187709653766952	0.379184031120819	0.89721380108003	0.10278619891997	0.89721380108003
s1	liver	4TU -ve	1	Acer2	3295	9.30667222558819	0.0005607476635514	979	5350	3	188	3	4	liver	liver	9.30667222558819	9.83163976516085	1.63686455704504	NA	3.94100635009625	0.423460314768652	0.921193664737043	0.078806335262957	0.921193664737043
s1	liver	4TU -ve	1	Acer3	11003	8.36610428789577	0	3285	4890	0	169	0	3	liver	liver	8.36610428789577	8.83801659740523	1.7775871602625	-2.562505587	3.2622544362714	0.389937099037994	0.90363600030175	0.0963639996982503	0.90363600030175
s1	liver	4TU -ve	1	Ache	228	0.693050059352312	0	50	239	0	14	0	3	liver	liver	0.693050059352312	0.732143386767297	2.7022252323694	3.093929045	0.177774113302073	0.256509772855674	0.785416993146751	0.214583006853249	0.785416993146751
s1	liver	4TU -ve	1	Acin1	949	19.1083802078566	7.24112961622013e-05	268	13810	1	386	1	0	liver	liver	19.1083802078566	20.1862390922983	3.06650967499257	1.742520651	4.3192167219154	0.226037826070653	0.742369001557744	0.257630998442256	0.742369001557744
s1	liver	4TU -ve	1	Ackr1	336	1.63361799704474	0	115	913	0	33	0	0	liver	liver	1.63361799704474	1.72576655452291	NA	NA	NA	NA	NA	NA	NA
s1	liver	4TU -ve	1	Ackr2	1377	1.68312157271276	0	351	630	0	34	0	0	liver	liver	1.68312157271276	1.77806251072058	1.63879668388117	NA	0.711894882471011	0.422961058792456	0.920957243606792	0.0790427563932083	0.920957243606792
s1	liver	4TU -ve	1	Ackr3	1842	1.03957508902847	0	512	618	0	21	0	0	liver	liver	1.03957508902847	1.09821508015095	0.879819547858083	-6.434947401	0.81900719720843	0.78782880222133	0.991146769101672	0.00885323089832753	0.991146769101672
s1	liver	4TU -ve	1	Ackr4	546	0.792057210688356	0	129	390	0	16	0	0	liver	liver	0.792057210688357	0.836735299162625	1.92905501739808	NA	0.28460164042979	0.359319549887627	0.884203078557953	0.115796921442047	0.884203078557953
s1	liver	4TU -ve	1	Acly	1058	134.897243695361	0.00057058419042881	332	68351	39	2725	37	5	liver	liver	134.897243695361	142.506480638635	3.17784700919327	4.733588977	29.4235826527357	0.218118486684451	0.729831899725827	0.270168100274173	0.729831899725827
s1	liver	4TU -ve	1	Acmsd	1633	18.1183086944962	0	455	9144	0	366	0	1	liver	liver	18.1183086944962	19.1403199683451	2.68260747010664	2.231602259	4.68151033203732	0.258385614848225	0.787818595605284	0.212181404394716	0.787818595605284
s1	liver	4TU -ve	1	Acnat1	224	1.98014302672089	0	75	156	0	40	0	1	liver	liver	1.98014302672089	2.09183824790656	1.94247501271434	NA	0.706588526026443	0.356837115547431	0.882465420289356	0.117534579710644	0.882465420289356
s1	liver	4TU -ve	1	Acnat2	274	46.0878289469288	0.00039635354736424	78	20184	8	931	8	1	liver	liver	46.0878289469288	48.6875352200253	5.70291316334796	NA	5.60163687885064	0.121542650344868	0.517732288982242	0.482267711017758	0.517732288982242
s1	liver	4TU -ve	1	Aco1	671	109.254391499325	5.06038728830713e-05	202	59284	3	2207	3	0	liver	liver	109.254391499325	115.417175328245	3.38910536078866	2.669494377	22.3449451609634	0.204522169354643	0.70686822180063	0.29313177819937	0.70686822180063
s1	liver	4TU -ve	1	Aco2	622	173.46052914075	0.00024673842642568	165	97269	24	3504	24	9	liver	liver	173.46052914075	183.245030516615	3.59302004477634	6.629052523	33.4631243950746	0.192914921687584	0.685725832810129	0.314274167189871	0.685725832810129
s1	liver	4TU -ve	1	Acod1	1065	0.0495035756680223	0	284	16	0	1	0	0	liver	liver	0.0495035756680223	0.0522959561976641	17.0401222228683	NA	0.00201367475263037	0.0406773596746698	0.216562631161915	0.783437368838085	0.216562631161915
s1	liver	4TU -ve	1	Acot1	992	49.8501006976985	0	304	19313	0	1007	0	3	liver	liver	49.8501006976984	52.6620278910477	2.23747995578085	1.353656976	15.4430240413842	0.309789224600247	0.844130373326955	0.155869626673045	0.844130373326955
s1	liver	4TU -ve	1	Acot11	5225	2.57418593473716	0	1209	1013	0	52	0	0	liver	liver	2.57418593473716	2.71938972227853	2.54945391777793	-3.587039092	0.699871337331444	0.271880646959912	0.804321814868049	0.195678185131951	0.804321814868049
s1	liver	4TU -ve	1	Acot12	1368	82.076928457581	0.00057250815824125	432	34934	20	1658	20	7	liver	liver	82.076928457581	86.706695375727	2.38056168147777	NA	23.8983060140984	0.291169594954441	0.825707014260906	0.174292985739094	0.825707014260906
s1	liver	4TU -ve	1	Acot13	87	117.967020816897	3.57538703564661e-05	16	27969	1	2383	1	16	liver	liver	117.967020816897	124.621263619034	3.25316814660148	5.810468498	25.1350388893087	0.213068353470773	0.721520302246903	0.278479697753097	0.721520302246903
s1	liver	4TU -ve	1	Acot2	793	12.1283760386655	0	253	2863	0	245	0	1	liver	liver	12.1283760386655	12.8125092684277	2.07867223139657	-0.092918048	4.04428823794102	0.333456698988204	0.86476485405337	0.13523514594663	0.86476485405337
s1	liver	4TU -ve	1	Acot3	1519	0.0495035756680223	0	422	8	0	1	0	0	liver	liver	0.0495035756680223	0.0522959561976641	1.97398162069302	1.252209678	0.0173827676723144	0.351141658713416	0.87837952604476	0.12162047395524	0.87837952604476
s1	liver	4TU -ve	1	Acot4	4964	12.3758939170056	0	1536	6532	0	250	0	4	liver	liver	12.3758939170056	13.073989049416	3.32251275335236	NA	2.58187601140914	0.208621375451628	0.71398992820324	0.28601007179676	0.71398992820324
s1	liver	4TU -ve	1	Acot6	4761	1.88113587538485	0	1322	1254	0	38	0	0	liver	liver	1.88113587538485	1.98724633551124	1.53602067536954	-2.748394803	0.848884425308581	0.451261621457788	0.933301294146612	0.0666987058533876	0.933301294146612
s1	liver	4TU -ve	1	Acot7	283	34.8010136946197	0	67	12204	0	703	0	0	liver	liver	34.8010136946197	36.7640572069579	3.29993887908975	5.218987903	7.30990039721812	0.210048490580269	0.716428488786049	0.283571511213951	0.716428488786049
s1	liver	4TU -ve	1	Acot8	197	34.3554815136075	0	46	13635	0	694	0	2	liver	liver	34.3554815136075	36.2933936011789	2.98755770345594	1.219137824	7.97086031857711	0.232011311365845	0.751439218103012	0.248560781896988	0.751439218103012
s1	liver	4TU -ve	1	Acot9	1445	3.06922169141738	0	399	1328	0	62	0	0	liver	liver	3.06922169141738	3.24234928425517	3.21320681859921	2.41542997	0.662086968571424	0.215718196708583	0.725912856243347	0.274087143756653	0.725912856243347
s1	liver	4TU -ve	1	Acox1	1660	1116.75116349491	0.00021877362265996	484	562225	123	22559	123	102	liver	liver	1116.75116349491	1179.7444758631	2.98909112824176	2.302131242	258.965982351587	0.231892287930234	0.751261647356001	0.248738352643999	0.751261647356001
s1	liver	4TU -ve	1	Acox2	255	208.063528532698	0.00030439492555753	75	111697	34	4203	34	15	liver	liver	208.063528532698	219.799903898782	2.27334424889806	NA	63.4389834490306	0.304901987851566	0.839492069611006	0.160507930388994	0.839492069611006
s1	liver	4TU -ve	1	Acox3	3665	32.0288134572104	7.28013977868375e-05	985	13736	1	647	1	2	liver	liver	32.0288134572104	33.8354836598887	2.34420518632251	0.604139709	9.47045159445848	0.295685371145913	0.830366020840806	0.169633979159194	0.830366020840806
s1	liver	4TU -ve	1	Acp1	2834	89.5519683834523	8.48626286199215e-05	823	47135	4	1809	4	798	liver	liver	89.5519683834523	94.6033847615743	2.95530259364541	2.077031987	21.0038371475239	0.234543556402777	0.755187174609838	0.244812825390162	0.755187174609838
s1	liver	4TU -ve	1	Acp2	3358	66.1367770924778	4.36376330947809e-05	886	22916	1	1336	1	16	liver	liver	66.1367770924778	69.8673974800792	3.13073202731291	1.721026583	14.6427481410215	0.221400993286184	0.735100815099487	0.264899184900513	0.735100815099487
s1	liver	4TU -ve	1	Acp5	293	131.233979095927	0.00024759917231133	67	56543	14	2651	14	2	liver	liver	131.233979095927	138.636579880007	4.04227147931086	4.86928253	22.5033036671531	0.171474673115749	0.642581544258728	0.357418455741272	0.642581544258728
s1	liver	4TU -ve	1	Acp6	106	22.8706519586263	0	39	7203	0	462	1	0	liver	liver	22.8706519586263	24.1607317633208	2.39929810058437	3.4924149	6.6072356406353	0.288895815151575	0.823312897083705	0.176687102916295	0.823312897083705
s1	liver	4TU -ve	1	Acpp	4618	2.57418593473716	0	1265	853	0	52	0	14	liver	liver	2.57418593473716	2.71938972227853	3.16496157423958	-0.823883882	0.563763471071154	0.219006507441242	0.73126756092379	0.26873243907621	0.73126756092379
s1	liver	4TU -ve	1	Acrbp	568	3.26723599408947	0	151	1414	0	66	0	4	liver	liver	3.26723599408947	3.45153310904583	2.13262578821322	-0.755433011	1.06191879983994	0.325020537775962	0.857743459291373	0.142256540708627	0.857743459291373
s1	liver	4TU -ve	1	Acsbg1	514	0.445532181012201	0	132	195	0	9	0	0	liver	liver	0.445532181012201	0.470663605778977	2.64158686461547	-2.467937226	0.11690676511684	0.262398026672821	0.792865753071109	0.207134246928891	0.792865753071109
s1	liver	4TU -ve	1	Acsf2	1205	25.1478164393553	0.0002578648788035	327	3878	1	508	1	112	liver	liver	25.1478164393553	26.5663457484134	4.32445653514105	4.082171272	4.03082743936277	0.160285384978979	0.61776218429248	0.38223781570752	0.61776218429248
s1	liver	4TU -ve	1	Acsf3	1095	21.2865375372496	0	238	6093	0	430	0	0	liver	liver	21.2865375372496	22.4872611649956	2.44693489569841	2.807159009	6.02987169939258	0.283271607176171	0.817248805305393	0.182751194694607	0.817248805305393
s1	liver	4TU -ve	1	Acsl1	1725	1281.7960847721	0.00029410794586214	478	727624	214	25893	214	242	liver	liver	1281.7960847721	1354.09919382612	3.38661171249973	-0.342376659	262.348747845308	0.204672764226732	0.707132967030655	0.292867032969345	0.707132967030655
s1	liver	4TU -ve	1	Acsl3	1328	10.0987294362765	0	445	5984	0	204	0	0	liver	liver	10.0987294362765	10.6683750643235	1.88575015631605	-1.830712142	3.7120006659141	0.36757105825411	0.889796469935661	0.110203530064339	0.889796469935661
s1	liver	4TU -ve	1	Acsl4	2684	52.4737902081036	0.00017732293038808	948	39476	7	1060	7	1	liver	liver	52.4737902081036	55.4337135695239	2.29822920474629	-0.273728672	15.8261237220925	0.301600544944979	0.836280923756704	0.163719076243296	0.836280923756704
s1	liver	4TU -ve	1	Acsl5	1860	208.75657859205	0.00018238891075422	535	104173	19	4217	19	3	liver	liver	208.75657859205	220.532047285549	3.22515146053551	4.046528979	44.8658103797686	0.214919264735819	0.724595840251892	0.275404159748108	0.724595840251892
s1	liver	4TU -ve	1	Acsl6	4193	0.445532181012201	0	1234	182	0	9	0	0	liver	liver	0.445532181012201	0.470663605778977	2.13853798709775	1.630695863	0.144406775554375	0.324121986488829	0.85697443935598	0.14302556064402	0.85697443935598
s1	liver	4TU -ve	1	Acsm1	232	261.873915283838	0.00017854713644402	61	117616	21	5290	21	26	liver	liver	261.873915283838	276.645608285643	2.57315530325396	5.512840912	70.5426391526555	0.269376348828772	0.801359395178102	0.198640604821898	0.801359395178102
s1	liver	4TU -ve	1	Acsm2	4971	3.26723599408947	0.00052994170641229	1422	1887	1	66	1	0	liver	liver	3.26723599408947	3.45153310904583	1.53695123795197	NA	1.47348553526319	0.450988400571238	0.933191863597715	0.0668081364022852	0.933191863597715
s1	liver	4TU -ve	1	Acsm3	1682	31.4842741248622	0.00035857287993784	538	16733	6	636	6	12	liver	liver	31.4842741248622	33.2602281417144	1.51483721995955	NA	14.4063240288005	0.457572055549608	0.935779469731786	0.0642205302682141	0.935779469731786
s1	liver	4TU -ve	1	Acsm5	2071	91.9281400155174	0.00018027221103866	515	33283	6	1857	6	3	liver	liver	91.9281400155174	97.1135906590622	NA	NA	NA	NA	NA	NA	NA
s1	liver	4TU -ve	1	Acss1	1508	1.48510727004067	0	451	724	0	30	0	0	liver	liver	1.48510727004067	1.56887868592992	2.89592927338999	-0.884136839	0.355463763054112	0.239352247628805	0.762149626496474	0.237850373503526	0.762149626496474
s1	liver	4TU -ve	1	Acss2	2642	65.2457127304534	0.00041222381004726	669	36388	15	1318	15	0	liver	liver	65.2457127304534	68.9260702685213	3.48843835558514	6.976335594	12.9642198636908	0.198698417430879	0.696444404665793	0.303555595334207	0.696444404665793
s1	liver	4TU -ve	1	Acss3	3562	6.98000416919114	0	1213	3785	0	141	0	0	liver	liver	6.98000416919114	7.37372982387064	10.5061542100815	NA	0.460508204375005	0.0659753480388493	0.326893751090732	0.673106248909268	0.326893751090732
s1	liver	4TU -ve	1	Acta2	577	25.9398736500437	0.00070057447106627	182	14274	10	524	10	0	liver	liver	25.9398736500437	27.403081047576	3.42502137624411	4.097802029	5.24964615091719	0.202377475763393	0.703071780501533	0.296928219498467	0.703071780501533
s1	liver	4TU -ve	1	Actb	683	1179.02666168529	0.00020208253659214	247	460208	93	23817	97	360	liver	liver	1179.02666168529	1245.53278875977	2.84880216890549	3.546276361	286.87109806089	0.243311798946802	0.76773371693741	0.23226628306259	0.76773371693741
s1	liver	4TU -ve	1	Actg1	1419	235.835034482458	0.00010393230949819	388	163568	17	4764	17	4689	liver	liver	235.835034482458	249.137935325672	2.041984723143	-0.615816281	80.0536788429861	0.33944777975276	0.86953974767738	0.13046025232262	0.86953974767738
s1	liver	4TU -ve	1	Actg2	80	5.24737902081036	0	19	1057	0	106	0	0	liver	liver	5.24737902081036	5.54337135695239	2.911465712757	7.297491316	1.24926972612701	0.23807499347247	0.760319851921226	0.239680148078774	0.760319851921226
s1	liver	4TU -ve	1	Actl6a	886	25.4448378933635	0.00057724222526877	272	13859	8	514	8	3	liver	liver	25.4448378933635	26.8801214855993	3.0036237048825	1.212770552	5.87191318836647	0.230770312350781	0.749581528399586	0.250418471600414	0.749581528399586
s1	liver	4TU -ve	1	Actn1	775	43.6126501635276	0.00023445559411047	236	21326	5	881	5	0	liver	liver	43.6126501635276	46.0727374101421	3.63196363854545	3.939881705	8.32331722068206	0.190846398681882	0.681801027470228	0.318198972529772	0.681801027470228
s1	liver	4TU -ve	1	Actn4	981	168.361660846944	0.00029575457747425	241	74386	22	3401	22	22	liver	liver	168.361660846944	177.858547028256	2.99486073854302	4.294815542	38.9665566176617	0.231445546578956	0.750594022742515	0.249405977257485	0.750594022742515
s1	liver	4TU -ve	1	Actr10	3065	45.6422967659165	0	979	11480	0	922	6	2	liver	liver	45.6422967659166	48.2168716142463	2.78628895847126	2.995578458	11.3544681794	0.248770745206646	0.7752180530254	0.2247819469746	0.7752180530254
s1	liver	4TU -ve	1	Actr1a	1553	56.4340762615454	0.00053619302949061	383	20515	11	1140	11	0	liver	liver	56.4340762615454	59.617390065337	2.99363460355371	2.420295112	13.0667653299303	0.231540342210475	0.750735837991007	0.249264162008993	0.750735837991007
s1	liver	4TU -ve	1	Actr1b	1962	40.1969034424341	0.00038444639718804	445	18208	7	812	7	4	liver	liver	40.1969034424341	42.4643164325032	3.11477901110088	3.449588202	8.94521575657978	0.222534946488856	0.736896997484943	0.263103002515057	0.736896997484943
s1	liver	4TU -ve	1	Actr2	2385	88.957925475436	0.00028535904282423	833	49061	14	1797	14	7	liver	liver	88.957925475436	93.9758332872024	3.08832447361921	4.155381453	19.9658215185854	0.224441177240565	0.739889064363933	0.260110935636067	0.739889064363933
s1	liver	4TU -ve	1	Actr3	2096	52.6223009351077	0.00012406178276781	658	32242	4	1063	4	302	liver	liver	52.6223009351077	55.5906014381169	2.80798179402493	1.44154857	12.9897564169973	0.24684888699595	0.772611056899275	0.227388943100725	0.772611056899275
s1	liver	4TU -ve	1	Actr5	1214	3.71276817510167	0	273	1815	0	75	0	0	liver	liver	3.71276817510167	3.92219671482481	2.15407873232822	-3.2534367	1.19470786003392	0.321783586717261	0.854953590217044	0.145046409782956	0.854953590217044
s1	liver	4TU -ve	1	Actr6	755	5.24737902081036	0	264	3645	0	106	0	0	liver	liver	5.24737902081036	5.54337135695239	2.55196553509035	-1.599661704	1.42525669864712	0.271613064921507	0.804007402736574	0.195992597263426	0.804007402736574
s1	liver	4TU -ve	1	Actr8	479	21.2865375372496	0	140	7342	0	430	2	0	liver	liver	21.2865375372496	22.4872611649956	2.3508621554795	-3.646844796	6.27629461108002	0.294848074756031	0.829511673100723	0.170488326899277	0.829511673100723
s1	liver	4TU -ve	1	Acvr1	1105	12.3758939170056	0	338	8100	0	250	0	0	liver	liver	12.3758939170056	13.073989049416	1.82113412672335	-6.037559064	4.71042514090701	0.380612921579303	0.898091255659441	0.101908744340559	0.898091255659441
s1	liver	4TU -ve	1	Acvr1b	2822	6.4354648368429	0.00023685457129322	752	4222	1	130	1	0	liver	liver	6.4354648368429	6.79847430569633	2.19782311413327	-4.621776354	2.02961024413899	0.315378965715034	0.849271307144563	0.150728692855436	0.849271307144564
s1	liver	4TU -ve	1	Acvr1c	7465	0.0990071513360446	0	2436	56	0	2	0	0	liver	liver	0.0990071513360446	0.104591912395328	1.39104899688019	NA	0.049334371368489	0.498290989112907	0.949699785359432	0.0503002146405676	0.949699785359432
s1	liver	4TU -ve	1	Acvr2a	3481	12.0788724629974	0.00032851511169513	1169	6088	2	244	2	0	liver	liver	12.0788724629974	12.76021331223	2.16140759513294	-6.204911392	3.87360366962849	0.320692488598993	0.854000916047869	0.145999083952131	0.854000916047869
s1	liver	4TU -ve	1	Acvr2b	1534	4.90085399113421	0	442	1107	0	99	0	0	liver	liver	4.90085399113421	5.17729966356874	2.86420899712934	-0.525121694	1.18602138660108	0.242003003710502	0.765902602657301	0.234097397342698	0.765902602657301
s1	liver	4TU -ve	1	Acvrl1	1859	4.30681108311794	0	418	1402	0	87	0	4	liver	liver	4.30681108311794	4.54974818919678	3.3705273889557	5.090775431	0.885693428645437	0.205649472789095	0.708844222372429	0.291155777627571	0.708844222372429
s1	liver	4TU -ve	1	Acy1	1163	39.1573283534056	0	261	15508	0	791	0	3	liver	liver	39.1573283534056	41.3661013523523	2.71584025464647	4.420061746	9.99388373450419	0.255223840715246	0.783754954473231	0.216245045526769	0.783754954473231
s1	liver	4TU -ve	1	Acy3	139	75.2454350153939	3.66784037558685e-05	36	27264	1	1520	5	0	liver	liver	75.2454350153939	79.4898534204494	2.29166715916452	4.565178704	22.7590472387542	0.302464159242326	0.837127070440294	0.162872929559706	0.837127070440294
s1	liver	4TU -ve	1	Acyp1	218	12.1283760386655	0	78	5191	0	245	0	0	liver	liver	12.1283760386655	12.8125092684277	2.75656427454669	5.752483575	3.04972016564143	0.25145329893457	0.778807030569559	0.221192969430441	0.778807030569559
s1	liver	4TU -ve	1	Acyp2	334	0.841560786356379	0	119	519	0	17	0	0	liver	liver	0.841560786356379	0.88903125536029	2.81599286253925	4.109764034	0.207147359672899	0.24614663970949	0.771650935983224	0.228349064016776	0.771650935983224
s1	liver	4TU -ve	1	Ada	481	2.32666805639705	0	139	967	0	47	0	0	liver	liver	2.32666805639705	2.45790994129021	3.62925122704066	4.640616193	0.444368081045063	0.190989032502207	0.682073226589666	0.317926773410334	0.682073226589666
s1	liver	4TU -ve	1	Adal	1133	10.1482330119446	0.00038358266206367	348	5214	2	205	2	1	liver	liver	10.1482330119446	10.7206710205211	2.89842698913375	2.653338643	2.42690919118065	0.239145986136124	0.7618550880398	0.2381449119602	0.7618550880398
s1	liver	4TU -ve	1	Adam10	2817	19.1578837835246	0.00026555722758254	911	11297	3	387	3	13	liver	liver	19.1578837835246	20.238535048496	2.59886546350441	3.103569696	5.1096269955194	0.266711451706037	0.798157726378052	0.201842273621948	0.798157726378052
s1	liver	4TU -ve	1	Adam11	2583	5.69291120182256	0	584	1747	0	115	0	0	liver	liver	5.69291120182256	6.01403496273137	3.49479435088858	3.118730813	1.12911517889976	0.198337043890353	0.695785508839983	0.304214491160017	0.695785508839983
s1	liver	4TU -ve	1	Adam15	1224	2.47517878340111	0	277	820	0	50	0	0	liver	liver	2.47517878340111	2.6147978098832	2.86465252102942	5.450198949	0.598907959168378	0.241965535251327	0.765849969128579	0.234150030871421	0.765849969128579
s1	liver	4TU -ve	1	Adam17	3916	19.8014302672089	9.61908426317815e-05	1049	10396	1	400	1	0	liver	liver	19.8014302672089	20.9183824790656	2.70826250098946	2.519914387	5.06793767434128	0.255937960336823	0.784679521285307	0.215320478714693	0.784679521285307
s1	liver	4TU -ve	1	Adam19	3498	0.495035756680223	0	947	392	0	10	0	0	liver	liver	0.495035756680223	0.522959561976641	3.21895518264134	-1.119963558	0.106597519862857	0.215332970243835	0.725278609811647	0.274721390188353	0.725278609811647
s1	liver	4TU -ve	1	Adam1a,Gm42878	808	0.0990071513360446	0	249	60	0	2	0	0	liver	liver	0.0990071513360446	0.104591912395328	NA	NA	NA	NA	NA	NA	NA
s1	liver	4TU -ve	1	Adam1a,Gm42878,Mapkapk5	2314	33.8604457569272	0	743	16103	0	684	0	0	liver	liver	33.8604457569272	35.7704340392022	NA	NA	NA	NA	NA	NA	NA
s1	liver	4TU -ve	1	Adam21	213	0.148510727004067	0	71	12	0	3	0	3	liver	liver	0.148510727004067	0.156887868592992	2.17324719339299	3.115024433	0.0473668122147954	0.318945393173507	0.852462420449837	0.147537579550163	0.852462420449837
s1	liver	4TU -ve	1	Adam22	7777	0.64354648368429	0	2473	81	0	13	0	12	liver	liver	0.64354648368429	0.679847430569633	1.96144619612859	0.797450566	0.227420171710787	0.35338577317494	0.880006132185258	0.119993867814742	0.880006132185258
s1	liver	4TU -ve	1	Adam23	3620	12.8214260980178	0	1168	6545	0	259	0	5	liver	liver	12.8214260980178	13.544652655195	4.09403619599901	4.142375021	2.17075153348274	0.169306558949659	0.63790162636394	0.36209837363606	0.63790162636394
s1	liver	4TU -ve	1	Adam24	419	0.0495035756680223	0	111	27	0	1	0	0	liver	liver	0.0495035756680223	0.0522959561976641	2.19582516444168	NA	0.0156265919789886	0.315665924493669	0.849530601389871	0.150469398610129	0.849530601389871
s1	liver	4TU -ve	1	Adam32	514	0.198014302672089	0	125	56	0	4	0	0	liver	liver	0.198014302672089	0.209183824790656	3.43955995291703	1.441631887	0.0399042486499763	0.201522052253254	0.701543866536404	0.298456133463596	0.701543866536404
s1	liver	4TU -ve	1	Adam33	1590	2.227660905061	0	360	422	0	45	0	0	liver	liver	2.227660905061	2.35331802889488	2.09851281193079	1.7424869	0.735805312604199	0.330304002253004	0.862182373304045	0.137817626695955	0.862182373304045
s1	liver	4TU -ve	1	Adam5	437	0.198014302672089	0	113	52	0	4	0	0	liver	liver	0.198014302672089	0.209183824790656	2.38329455541754	NA	0.0575896316700377	0.290835716879532	0.825357508661727	0.174642491338273	0.825357508661727
s1	liver	4TU -ve	1	Adam9	1762	20.3459695995572	0	576	13813	0	411	0	4	liver	liver	20.3459695995572	21.4936379972399	3.32209249336849	4.183377021	4.24514112471073	0.208647767015396	0.714035214135934	0.285964785864066	0.714035214135934
s1	liver	4TU -ve	1	Adamdec1	989	3.51475387242958	0	307	2226	0	71	0	0	liver	liver	3.51475387242958	3.71301289003415	2.12107275412814	NA	1.14858942593797	0.326790855811478	0.859246498505541	0.140753501494459	0.859246498505541
s1	liver	4TU -ve	1	Adamts1	1574	8.76213289323995	0	459	4728	0	177	0	5	liver	liver	8.76213289323995	9.25638424698654	1.70584002036273	-8.348566661	3.56038528709706	0.406337741104557	0.912666962091969	0.0873330379080308	0.912666962091969
s1	liver	4TU -ve	1	Adamts10	3028	3.16822884275343	0	633	1032	0	64	0	0	liver	liver	3.16822884275343	3.3469411966505	2.59991917522816	2.413968422	0.844660445850405	0.266603357198255	0.798026775670184	0.201973224329816	0.798026775670184
s1	liver	4TU -ve	1	Adamts12	3554	0.247517878340111	0	1040	20	0	5	0	0	liver	liver	0.247517878340111	0.26147978098832	3.97918638369564	1.52624904	0.0431159294806108	0.174193192708955	0.648364150120307	0.351635849879693	0.648364150120307
s1	liver	4TU -ve	1	Adamts13	420	5.04936471813827	0	123	3487	0	102	0	98	liver	liver	5.04936471813827	5.33418753216174	2.01292501046643	0.104718612	1.73873984365935	0.344348237989914	0.87331979359096	0.12668020640904	0.87331979359096
s1	liver	4TU -ve	1	Adamts14	1366	0.693050059352312	0	314	225	0	14	0	0	liver	liver	0.693050059352312	0.732143386767297	1.88921599450848	0.674554653	0.254277804138505	0.366896735246137	0.889349690068002	0.110650309931998	0.889349690068002
s1	liver	4TU -ve	1	Adamts15	2860	0.445532181012201	0	762	231	0	9	0	0	liver	liver	0.445532181012201	0.470663605778977	1.33615765306531	-2.955401229	0.231124953263457	0.518761524113401	0.955513483898452	0.0444865161015482	0.955513483898452
s1	liver	4TU -ve	1	Adamts2	3544	4.75234326413014	0	948	979	0	96	0	21	liver	liver	4.75234326413014	5.02041179497575	3.37303756615563	5.407949378	0.976589578377933	0.205496430729039	0.708576745105375	0.291423254894625	0.708576745105375
s1	liver	4TU -ve	1	Adamts4	1459	0.198014302672089	0	391	63	0	4	0	0	liver	liver	0.198014302672089	0.209183824790656	2.23953585268812	-2.91449493	0.0612863846064161	0.309504837677843	0.843864182587489	0.156135817412511	0.843864182587489
s1	liver	4TU -ve	1	Adamts5	4440	2.6731930860732	0	1370	1251	0	54	0	4	liver	liver	2.6731930860732	2.82398163467386	2.4856510766639	-2.504639843	0.745445033737744	0.278859405114192	0.8123461864036	0.1876538135964	0.8123461864036
s1	liver	4TU -ve	1	Adamts6	6359	0.0990071513360446	0	1791	36	0	2	0	0	liver	liver	0.0990071513360446	0.104591912395328	2.7056441995073	-4.896125675	0.0253642100525812	0.25618563619199	0.784999261752687	0.215000738247313	0.784999261752687
s1	liver	4TU -ve	1	Adamts7	3681	1.98014302672089	0	768	1270	0	40	0	0	liver	liver	1.98014302672089	2.09183824790656	3.4298866030112	1.587939603	0.400167910761842	0.202090407289679	0.70255990741556	0.29744009258444	0.70255990741556
s1	liver	4TU -ve	1	Adamts8	3152	0.0495035756680223	0	785	26	0	1	0	0	liver	liver	0.0495035756680223	0.0522959561976641	1.68675960091617	-2.175477123	0.0203427114825896	0.410934184209451	0.91504258136573	0.08495741863427	0.91504258136573
s1	liver	4TU -ve	1	Adamtsl1	2848	0.64354648368429	0	712	399	0	13	0	0	liver	liver	0.64354648368429	0.679847430569633	1.68278979257424	-1.498843305	0.265079116056828	0.411903604133233	0.915535303498413	0.0844646965015872	0.915535303498413
s1	liver	4TU -ve	1	Adamtsl2	542	7.27702562319928	0	125	3297	0	147	0	0	liver	liver	7.27702562319928	7.68750556105662	2.6701245871548	4.395429473	1.88906907859226	0.259593572485148	0.789350873006314	0.210649126993686	0.789350873006314
s1	liver	4TU -ve	1	Adamtsl4	632	2.17815732939298	0	165	919	0	44	0	0	liver	liver	2.17815732939298	2.30102207269722	2.59168759663498	5.608183691	0.582548457478059	0.267450128425942	0.799050324025328	0.200949675974671	0.799050324025329
s1	liver	4TU -ve	1	Adamtsl5	383	0.297021454008134	0	109	77	0	6	0	0	liver	liver	0.297021454008134	0.313775737185985	2.49000662827806	3.418208812	0.0826823435220844	0.278371620656803	0.81179617425221	0.18820382574779	0.81179617425221
s1	liver	4TU -ve	1	Adap1	1172	2.47517878340111	0	264	842	0	50	0	3	liver	liver	2.47517878340111	2.6147978098832	2.98266560938556	0.806808625	0.575211377935763	0.232391850557709	0.752006093416357	0.247993906583643	0.752006093416357
s1	liver	4TU -ve	1	Adap2	627	3.41574672109354	0	106	620	0	69	0	0	liver	liver	3.41574672109354	3.60842097763882	2.57115635923301	-4.129714425	0.920836728085701	0.269585775315009	0.801608842046287	0.198391157953713	0.801608842046287
s1	liver	4TU -ve	1	Adar	2271	23.7617163206507	0.00070422535211267	576	9940	7	480	7	6	liver	liver	23.7617163206507	25.1020589748788	2.84183684745614	-1.946021675	5.79567637307105	0.243908154396834	0.768563311435278	0.231436688564722	0.768563311435278
s1	liver	4TU -ve	1	Adarb1	6148	4.70283968846212	0	1414	1697	0	95	0	11	liver	liver	4.70283968846212	4.96811583877809	2.34218700895488	-3.536690098	1.39175909447875	0.295940152477081	0.830625140160179	0.169374859839821	0.830625140160179
s1	liver	4TU -ve	1	Adarb2	5958	0.247517878340111	0	1650	103	0	5	0	4	liver	liver	0.247517878340111	0.26147978098832	2.72489521959023	NA	0.0629625382569492	0.254375718954867	0.782651737093787	0.217348262906213	0.782651737093787
s1	liver	4TU -ve	1	Adat1	2759	4.30681108311794	0.00040883074407195	780	2446	1	87	1	1	liver	liver	4.30681108311794	4.54974818919678	1.54023159363957	-2.177114313	1.93818512215645	0.450027894131193	0.932805734155392	0.0671942658446076	0.932805734155392
s1	liver	4TU -ve	1	Adat2	518	2.97021454008134	0	134	1215	0	60	0	2	liver	liver	2.97021454008134	3.13775737185984	2.4266708931447	-1.388012194	0.848403399048299	0.285637076918042	0.819824240261073	0.180175759738927	0.819824240261073
s1	liver	4TU -ve	1	Adat3	1600	0.346525029676156	0	368	86	0	7	0	0	liver	liver	0.346525029676156	0.366071693383649	1.28038922568639	-4.937165807	0.187593618014644	0.541356617702218	0.961153593615927	0.0388464063840731	0.961153593615927
s1	liver	4TU -ve	1	Adat3,Scamp4	1558	24.6032771070071	0.00096069868995633	397	11450	11	497	11	1	liver	liver	24.6032771070071	25.991090230239	NA	NA	NA	NA	NA	NA	NA
s1	liver	4TU -ve	1	Adck1	528	11.5343331306492	0.00015544846883258	155	6433	1	233	1	0	liver	liver	11.5343331306492	12.1849577940557	2.77124432268601	-0.709949724	2.88498218063991	0.250121281218582	0.777032149775323	0.222967850224677	0.777032149775323
s1	liver	4TU -ve	1	Adck2,Gm42420	1260	11.4848295549812	0.00040551500405515	382	4932	2	232	2	6	liver	liver	11.4848295549812	12.1326618378581	NA	NA	NA	NA	NA	NA	NA
s1	liver	4TU -ve	1	Adck5	1520	46.681871854945	0	313	14476	0	943	3	10	liver	liver	46.681871854945	49.3150866943972	2.93828409245742	-0.285901781	11.0123483098783	0.235902029466536	0.75717449422061	0.24282550577939	0.75717449422061
s1	liver	4TU -ve	1	Adcy1	8791	0.247517878340111	0	2256	102	0	5	0	0	liver	liver	0.247517878340111	0.26147978098832	1.89767880565901	-0.623372242	0.0904085132837046	0.365260537501357	0.88825806577023	0.11174193422977	0.88825806577023
s1	liver	4TU -ve	1	Adcy3	738	0.346525029676156	0	205	186	0	7	0	0	liver	liver	0.346525029676156	0.366071693383649	2.41534910704062	2.3706282	0.0994443604915452	0.28697598145935	0.821265870748866	0.178734129251134	0.821265870748866
s1	liver	4TU -ve	1	Adcy4	84	3.81177532643772	0	20	506	0	77	0	0	liver	liver	3.81177532643772	4.02678862722013	2.36669108101052	1.879192688	1.11637777386652	0.292876069091361	0.827482468285618	0.172517531714382	0.827482468285618
s1	liver	4TU -ve	1	Adcy5	1996	0.940567937692424	0	518	332	0	19	0	0	liver	liver	0.940567937692424	0.993623167755618	2.24978777131701	0.690893123	0.289783784252208	0.308094474241978	0.842537326971945	0.157462673028055	0.842537326971945
s1	liver	4TU -ve	1	Adcy6	4298	8.36610428789577	0	1047	4286	0	169	0	1	liver	liver	8.36610428789577	8.83801659740523	2.97217433862427	-2.268792155	1.9510772043438	0.233212154331694	0.753223676619116	0.246776323380884	0.753223676619116
s1	liver	4TU -ve	1	Adcy7	2934	1.58411442137671	0	824	592	0	32	0	11	liver	liver	1.58411442137671	1.67347059832525	3.54055614196001	-0.397495236	0.310127675098456	0.195773531831704	0.69107019339802	0.30892980660198	0.69107019339802
s1	liver	4TU -ve	1	Adcy9	369	17.1282371811357	0	99	7762	0	346	0	1	liver	liver	17.1282371811357	18.0944008443918	2.72238459108536	-2.152272495	4.36102575254916	0.254610308488266	0.7829574476593	0.2170425523407	0.7829574476593
s1	liver	4TU -ve	1	Adcyap1r1	4280	0.891064362024401	0	1175	383	0	18	0	0	liver	liver	0.891064362024401	0.941327211557954	1.82684219289351	-1.051287968	0.338090915918901	0.379423676142535	0.897361488082454	0.102638511917546	0.897361488082454
s1	liver	4TU -ve	1	Add1	1888	8.46511143923181	0.0013009540329575	488	4612	6	171	6	0	liver	liver	8.46511143923181	8.94260850980056	3.57726768962794	5.796532471	1.64023736446727	0.193764414826903	0.687323599967742	0.312676400032258	0.687323599967742
s1	liver	4TU -ve	1	Add3	2109	6.83149344218708	0.00073081607795371	691	4105	3	138	3	0	liver	liver	6.83149344218708	7.21684195527764	2.64705849509159	0.99025402	1.78886504670985	0.261855634035001	0.792190566474844	0.207809433525156	0.792190566474844
s1	liver	4TU -ve	1	Adgb	4043	0.990071513360446	0	1009	527	0	20	0	2	liver	liver	0.990071513360446	1.04591912395328	12.7319441023365	NA	0.0539010596121427	0.0544415821329863	0.278663467628503	0.721336532371497	0.278663467628503
s1	liver	4TU -ve	1	Adgra2	2268	4.10879678044585	0	490	2519	0	83	0	0	liver	liver	4.10879678044585	4.34056436440612	2.21307190438649	2.573473785	1.28689939907278	0.313205901347386	0.847293180468322	0.152706819531678	0.847293180468322
s1	liver	4TU -ve	1	Adgra3	316	21.3855446885856	0.0007958263330091	106	11309	9	432	9	2	liver	liver	21.3855446885856	22.5918530773909	1.83103079574401	1.260078591	8.09562025941165	0.378555719636761	0.896825579272046	0.103174420727954	0.896825579272046
s1	liver	4TU -ve	1	Adgrd1	2040	1.7821287240488	0	527	912	0	36	0	0	liver	liver	1.7821287240488	1.88265442311591	1.96323650744002	NA	0.629204630103416	0.353063514219069	0.879773893142962	0.120226106857038	0.879773893142962
s1	liver	4TU -ve	1	Adgre1	409	13.0689439763579	0.00013954786491766	142	7166	1	264	1	0	liver	liver	13.0689439763579	13.8061324361833	8.98529178446774	NA	1.00817000576069	0.0771424231050728	0.370515808518534	0.629484191481466	0.370515808518534
s1	liver	4TU -ve	1	Adgre4	1276	3.66326459943365	0.00042319085907744	492	2363	1	74	1	0	liver	liver	3.66326459943365	3.86990075862714	8.84273007872038	NA	0.287149048556047	0.0783861063709241	0.375195599998506	0.624804400001494	0.375195599998506
s1	liver	4TU -ve	1	Adgre5	774	17.821287240488	0.00012316787781746	182	8119	1	360	1	2	liver	liver	17.821287240488	18.8265442311591	2.56116726541723	1.163572188	4.82310357917246	0.270637216834421	0.80285648264833	0.19714351735167	0.80285648264833
s1	liver	4TU -ve	1	Adgrf1	819	1.43560369437265	0	215	457	0	29	0	0	liver	liver	1.43560369437265	1.51658272973226	NA	NA	NA	NA	NA	NA	NA
s1	liver	4TU -ve	1	Adgrf2	1061	0.0990071513360446	0	377	8	0	2	0	2	liver	liver	0.0990071513360446	0.104591912395328	2.67649488374948	NA	0.0256404479681697	0.258975716624169	0.788568518969876	0.211431481030124	0.788568518969876
s1	liver	4TU -ve	1	Adgrf5	4623	28.4150524334448	7.01852891633914e-05	1157	14248	1	574	1	5	liver	liver	28.4150524334448	30.0178788574592	1.43912936938061	NA	13.6859228216447	0.481643412543427	0.944416032590953	0.0555839674090473	0.944416032590953
s1	liver	4TU -ve	1	Adgrg1	1230	4.85135041546618	0	315	2425	0	98	0	0	liver	liver	4.85135041546618	5.12500370737108	1.58333346623633	-1.283588489	2.12381026113345	0.437777129922982	0.92768059422494	0.07231940577506	0.92768059422494
s1	liver	4TU -ve	1	Adgrg2	1581	1.08907866469649	0	498	393	0	22	0	0	liver	liver	1.08907866469649	1.15051103634861	1.59167730233293	NA	0.474274405205072	0.435482229685626	0.92667791197087	0.0733220880291301	0.92667791197087
s1	liver	4TU -ve	1	Adgrg3	1734	4.60383253712607	0	453	1901	0	93	0	0	liver	liver	4.60383253712607	4.86352392638276	2.6993402880228	NA	1.18219016588549	0.256783919995377	0.785769666919061	0.214230333080938	0.785769666919061
s1	liver	4TU -ve	1	Adgrg6	2888	1.13858224036451	0	858	660	0	23	0	0	liver	liver	1.13858224036451	1.20280699254627	3.44576875780258	0.837757702	0.229035993189391	0.201158937026864	0.700892913882613	0.299107086117387	0.700892913882613
s1	liver	4TU -ve	1	Adgrl1	7008	6.83149344218708	0	1503	3165	0	138	0	2	liver	liver	6.83149344218708	7.21684195527764	2.06319707203902	2.394090423	2.29509361109455	0.335957815156708	0.866779135258599	0.133220864741401	0.866779135258599
s1	liver	4TU -ve	1	Adgrl2	2436	22.8211483829583	0.00042495325514193	652	11766	5	461	5	1	liver	liver	22.8211483829583	24.1084358071231	1.43696888373306	-2.587753662	11.0081817622198	0.482367564396549	0.94465701608393	0.0553429839160694	0.944657016083931
s1	liver	4TU -ve	1	Adgrl4	1790	9.15816149858412	0	561	4474	0	185	0	0	liver	liver	9.15816149858412	9.67475189656786	NA	NA	NA	NA	NA	NA	NA
s1	liver	4TU -ve	1	Adgrv1	6194	3.06922169141738	0	1768	1384	0	62	0	5	liver	liver	3.06922169141738	3.24234928425517	3.09430009744692	NA	0.687529423430747	0.224007742859801	0.739211737882014	0.260788262117986	0.739211737882014
s1	liver	4TU -ve	1	Adh1	912	2483.89141271869	0.00022756249079337	218	984345	224	50176	224	71	liver	liver	2483.89141271869	2624.00189817399	2.54169101168699	2.551725017	677.384592236598	0.272711032683664	0.805294320420423	0.194705679579577	0.805294320420423
s1	liver	4TU -ve	1	Adh4	143	96.6804832796475	0.00010919891674674	43	45788	5	1953	5	1	liver	liver	96.6804832796475	102.134002454038	2.64367524578993	-0.646336957	25.3487278769132	0.262190744367632	0.792607981224586	0.207392018775414	0.792607981224586
s1	liver	4TU -ve	1	Adh5	1678	468.798861576171	0.00019624652695291	430	193634	38	9470	39	11	liver	liver	468.798861576171	495.242705191879	2.97638245672286	3.741267771	109.175018290162	0.232882430480098	0.752734985139827	0.247265014860173	0.752734985139827
s1	liver	4TU -ve	1	Adh7	2176	2.97021454008134	0	698	1519	0	60	0	0	liver	liver	2.97021454008134	3.13775737185984	2.31921071537885	2.16219746	0.887714005658699	0.298872015364382	0.833578589863518	0.166421410136482	0.833578589863518
s1	liver	4TU -ve	1	Adhfe1	3390	69.0079844812231	0.00030260848514192	929	33046	10	1394	10	2	liver	liver	69.0079844812231	72.9005629395437	3.77275173988108	4.737612192	12.6784620821067	0.18372456719927	0.667909382554651	0.332090617445349	0.667909382554651
s1	liver	4TU -ve	1	Adi1	1090	93.6112615882302	0.000351378575277	343	42689	15	1891	15	277	liver	liver	93.6112615882301	98.8916531697828	3.08184517427935	3.752659848	21.0543938352497	0.224913044414059	0.740624449732028	0.259375550267972	0.740624449732028
s1	liver	4TU -ve	1	Adig	258	0.396028605344178	0	56	152	0	8	0	0	liver	liver	0.396028605344178	0.418367649581313	NA	NA	NA	NA	NA	NA	NA
s1	liver	4TU -ve	1	Adipoq	434	1.13858224036451	0	130	520	0	23	0	0	liver	liver	1.13858224036451	1.20280699254627	2.20924332877308	-4.248657642	0.357228676201358	0.313748681067599	0.847789688534646	0.152210311465354	0.847789688534646
s1	liver	4TU -ve	1	Adipor1	1693	68.0674165435307	0.00055762729585613	469	28693	16	1375	20	50	liver	liver	68.0674165435307	71.9069397717881	2.92476079775925	2.843897955	16.1314860009387	0.236992775987351	0.758758471866352	0.241241528133648	0.758758471866352
s1	liver	4TU -ve	1	Adipor2	3538	579.686871072541	0.00024732482202004	981	319418	79	11710	79	47	liver	liver	579.686871072541	612.385647074646	2.58418526285586	-1.349676687	155.487428113996	0.26822658209649	0.799984315413984	0.200015684586016	0.799984315413984
s1	liver	4TU -ve	1	Adk	767	643.29896580595	0.00017148702907592	271	338218	58	12995	56	11	liver	liver	643.29896580595	679.585950788645	3.43389123258404	4.563154394	129.852937732677	0.201854727949069	0.70213900698374	0.29786099301626	0.70213900698374
s1	liver	4TU -ve	1	Adm	652	8.36610428789577	0	190	4209	0	169	0	0	liver	liver	8.36610428789577	8.83801659740523	1.32209259334822	-6.139982747	4.38618416637485	0.524280359823013	0.956962444422223	0.0430375555777774	0.956962444422223
s1	liver	4TU -ve	1	Adnp,Gm20716	4187	24.7517878340111	5.36308055346991e-05	1090	18646	1	500	1	0	liver	liver	24.7517878340111	26.147978098832	NA	NA	NA	NA	NA	NA	NA
s1	liver	4TU -ve	1	Adnp2	1384	2.77220023740925	0	448	1679	0	56	0	0	liver	liver	2.77220023740925	2.92857354706919	1.52414036491111	-9.382896401	1.26073872377227	0.454779098118284	0.934694210637829	0.0653057893621714	0.934694210637829
s1	liver	4TU -ve	1	Ado	3492	24.2072485016629	0.00024626498111968	1083	12182	3	489	3	0	liver	liver	24.2072485016629	25.5727225806577	1.6825837790218	-5.326986121	9.97227374781685	0.411954037119576	0.915560858473088	0.0844391415269121	0.915560858473088
s1	liver	4TU -ve	1	Adora1	3728	10.3462473146167	0	860	4131	0	209	0	7	liver	liver	10.3462473146167	10.9298548453118	2.0218440137113	-0.735374868	3.54699576568148	0.342829207327227	0.872159929304357	0.127840070695643	0.872159929304357
s1	liver	4TU -ve	1	Adora2a	848	0.792057210688356	0	201	348	0	16	0	0	liver	liver	0.792057210688357	0.836735299162625	2.24710314500964	-3.067992973	0.244319992008401	0.308462556380326	0.842884698431456	0.157115301568544	0.842884698431456
s1	liver	4TU -ve	1	Adpgk	917	8.71262931757192	0.00124888492417484	260	5605	7	176	7	0	liver	liver	8.71262931757192	9.20408829078888	2.15893274282955	-1.264797174	2.79727771362801	0.321060108455018	0.854322594125038	0.145677405874962	0.854322594125038
s1	liver	4TU -ve	1	Adprh	291	2.47517878340111	0	111	1519	0	50	0	0	liver	liver	2.47517878340111	2.6147978098832	2.60137567204815	2.610306187	0.659521503768611	0.266454087353791	0.79784580357056	0.20215419642944	0.79784580357056
s1	liver	4TU -ve	1	Adprhl2	526	9.25716864992017	0	120	2962	0	187	0	6	liver	liver	9.25716864992017	9.77934380896318	NA	NA	NA	NA	NA	NA	NA
s1	liver	4TU -ve	1	Adprm	729	18.8608623295165	0	223	10621	0	381	0	0	liver	liver	18.8608623295165	19.92475931131	1.95168609177568	-2.634913559	6.6984919356264	0.355153005127636	0.881271752377917	0.118728247622083	0.881271752377917
s1	liver	4TU -ve	1	Adra1a	4499	0.396028605344178	0	1321	150	0	8	0	0	liver	liver	0.396028605344178	0.418367649581313	2.69976730564234	-0.966637549	0.101677692978096	0.256743304917914	0.785717454668068	0.214282545331932	0.785717454668068
s1	liver	4TU -ve	1	Adra1b	1255	62.5725196443802	0.00015012760846719	342	33305	5	1264	5	3	liver	liver	62.5725196443802	66.1020886338474	2.12439720356481	0.926756362	20.4161281606162	0.326279463838881	0.858813953980832	0.141186046019168	0.858813953980832
s1	liver	4TU -ve	1	Adra2b	2295	3.71276817510167	0	686	1964	0	75	0	0	liver	liver	3.71276817510167	3.92219671482481	3.44249902099315	0.095050851	0.747565874950336	0.201350000779368	0.70123560854914	0.29876439145086	0.70123560854914
s1	liver	4TU -ve	1	Adrb1	1090	3.41574672109354	0	263	1349	0	69	0	0	liver	liver	3.41574672109354	3.60842097763882	1.44129573408521	-2.730389292	1.64269910278725	0.480919470007233	0.944174069880063	0.0558259301199374	0.944174069880063
s1	liver	4TU -ve	1	Adrb2	679	0.0495035756680223	0	291	19	0	1	0	0	liver	liver	0.0495035756680223	0.0522959561976641	1.74761400379997	-7.946179032	0.0196343493627973	0.396624871998498	0.907426210855355	0.0925737891446445	0.907426210855355
s1	liver	4TU -ve	1	Adrb3	827	3.16822884275343	0	232	1617	0	64	0	0	liver	liver	3.16822884275343	3.3469411966505	2.54042366968077	0.524463361	0.864441988921947	0.272847080127799	0.805453190830254	0.194546809169746	0.805453190830254
s1	liver	4TU -ve	1	Adrm1	106	45.8403110685886	0.00035304501323918	37	22660	8	926	11	4	liver	liver	45.8403110685886	48.4260554390369	2.36494071647834	-2.513765019	13.4354667547431	0.293092835575227	0.827706698549722	0.172293301450278	0.827706698549722
s1	liver	4TU -ve	1	Adsl	3228	18.2668194215002	0.00056179775280898	821	7120	4	369	4	0	liver	liver	18.2668194215002	19.297207836938	2.99117554179265	1.589168967	4.23298271963747	0.231730692791281	0.751020360950822	0.248979639049178	0.751020360950822
s1	liver	4TU -ve	1	Adss	1283	55.2954940211809	0	445	27799	0	1117	0	10	liver	liver	55.2954940211809	58.4145830727908	2.34688444247162	0.05409093	16.3314030656259	0.295347810065142	0.83002210170118	0.169977898298819	0.83002210170118
s1	liver	4TU -ve	1	Adssl1	350	10.9402902226329	0	92	4095	0	221	0	4	liver	liver	10.9402902226329	11.5574063196838	2.6854596474461	2.815247516	2.82381130900153	0.258111188235182	0.787468938473664	0.212531061526336	0.787468938473664
s1	liver	4TU -ve	1	Adtrp	1840	177.173297315852	0.00022861787791805	531	78734	18	3579	19	25	liver	liver	177.173297315852	187.16722723144	2.34023562679184	NA	52.4764131009082	0.29618691922495	0.830875731101866	0.169124268898134	0.830875731101866
s1	liver	4TU -ve	1	Aebp1	239	0.891064362024401	0	39	90	0	18	0	1	liver	liver	0.891064362024401	0.941327211557954	3.13623639227861	5.346375937	0.196936286995228	0.22101241547559	0.73448249090661	0.26551750909339	0.73448249090661
s1	liver	4TU -ve	1	Aebp2	5749	16.8807193027956	0.00028032143524574	1789	10702	3	341	3	0	liver	liver	16.8807193027956	17.8329210634035	2.35317445531307	-2.097394981	4.9723567940907	0.294558348190011	0.829215045367623	0.170784954632377	0.829215045367623
s1	liver	4TU -ve	1	Aen	3793	25.4943414690315	0	1003	9246	0	515	0	449	liver	liver	25.4943414690315	26.932417441797	1.80413745794569	-2.355063413	9.79489164290916	0.384198652662091	0.900260342816601	0.0997396571833989	0.900260342816601
s1	liver	4TU -ve	1	Aes	827	471.026522481232	0.00025119136475856	175	139336	35	9515	34	107	liver	liver	471.026522481232	497.596023220774	NA	NA	NA	NA	NA	NA	NA
s1	liver	4TU -ve	1	Afap1	4198	2.52468235906914	0	1229	1235	0	51	0	0	liver	liver	2.52468235906914	2.66709376608087	2.31263882815143	-1.562750921	0.756701149222258	0.299721327914399	0.834424495471559	0.165575504528441	0.834424495471559
s1	liver	4TU -ve	1	Afap1l1	2450	3.86127890210574	0	507	1732	0	78	0	3	liver	liver	3.86127890210574	4.0790845834178	1.88463913670185	-1.913898197	1.42013106500272	0.367787746238235	0.889939655520343	0.110060344479657	0.889939655520343
s1	liver	4TU -ve	1	Afap1l2	1021	0.544539332348245	0	317	391	0	11	0	0	liver	liver	0.544539332348245	0.575255518174305	0.84401750696012	NA	0.447201509220608	0.821247396936633	0.992755294709088	0.00724470529091153	0.992755294709089
s1	liver	4TU -ve	1	Afdn	2307	22.7716448072903	0.00019930906191868	730	15052	3	460	3	2	liver	liver	22.7716448072903	24.0561398509255	2.1413294080005	-0.21480712	7.37116920727502	0.323699463506262	0.85661138984133	0.14338861015867	0.85661138984133
s1	liver	4TU -ve	1	Aff1	4499	14.9005762760747	0	1343	7667	0	301	0	0	liver	liver	14.9005762760747	15.7410828154969	1.93652722956428	-4.929104859	5.3334093509253	0.357933092795139	0.88323577598752	0.11676422401248	0.88323577598752
s1	liver	4TU -ve	1	Aff3	2523	0.0990071513360446	0	740	58	0	2	0	0	liver	liver	0.0990071513360446	0.104591912395328	1.77351122932127	0.864920133	0.0386952880079111	0.390833262908189	0.904152757369174	0.0958472426308256	0.904152757369174
s1	liver	4TU -ve	1	Aff4	6315	31.4347705491942	0.00010535742506453	2042	18983	2	635	2	20	liver	liver	31.4347705491942	33.2079321855167	1.87972700442981	-2.543266841	11.5915356465989	0.36874885498078	0.89057250879985	0.10942749120015	0.89057250879985
s1	liver	4TU -ve	1	Afg1l	1701	9.80170798226842	0	401	4072	0	198	0	0	liver	liver	9.80170798226841	10.3545993271375	1.68495340514975	NA	4.0321745585466	0.411374687538225	0.915266829043918	0.0847331709560825	0.915266829043918
s1	liver	4TU -ve	1	Afg3l1	2349	70.938623932276	0.00024378352023403	552	28714	7	1433	8	2	liver	liver	70.938623932276	74.9401052312526	3.0789239606274	3.759420071	15.9701596402659	0.225126436840844	0.740956329893274	0.259043670106726	0.740956329893274
s1	liver	4TU -ve	1	Afg3l2	511	33.266402848911	0.00019200307204915	136	20833	4	672	4	4	liver	liver	33.266402848911	35.1428825648303	2.95208673917125	-0.224733623	7.81091999639798	0.2347990563294	0.755562185044522	0.244437814955478	0.755562185044522
s1	liver	4TU -ve	1	Afm	1280	209.350621500066	0.0004543251756724	387	99048	45	4229	47	30	liver	liver	209.350621500066	221.159598759921	2.74217741902209	NA	52.9180905781772	0.252772550656891	0.780550974595794	0.219449025404206	0.780550974595794
s1	liver	4TU -ve	1	Afmid	491	7.02950774485917	0	103	2121	0	142	0	0	liver	liver	7.02950774485917	7.4260257800683	3.46495301453204	1.734853072	1.40621920517773	0.200045188968763	0.698887440952873	0.301112559047127	0.698887440952873
s1	liver	4TU -ve	1	Afmid,Gm20708	1383	284.002013607444	0.00030850281212178	296	84278	26	5737	26	3	liver	liver	284.002013607444	300.021900705999	NA	NA	NA	NA	NA	NA	NA
s1	liver	4TU -ve	1	Afp	201	1.53461084570869	0	77	859	0	31	8	0	liver	liver	1.53461084570869	1.62117464212759	3.29024379872112	3.457611626	0.32329251144646	0.210667422526368	0.717479604674232	0.282520395325768	0.717479604674232
s1	liver	4TU -ve	1	Aftph	2721	35.6920780566441	0.00016522553285234	896	18157	3	721	3	0	liver	liver	35.6920780566441	37.7053844185158	2.11838563991195	-4.447355258	11.6786400016933	0.327205381069688	0.859596138810397	0.140403861189604	0.859596138810397
s1	liver	4TU -ve	1	Aga	2075	18.8113587538485	0.0005871005619391	597	11923	7	380	7	0	liver	liver	18.8113587538485	19.8724633551124	3.85145045448152	5.590111351	3.38548825613467	0.17997042640219	0.660344210639613	0.339655789360387	0.660344210639613
s1	liver	4TU -ve	1	Agap1	8723	16.1381656677753	0.00014543339150668	2134	6876	1	326	1	0	liver	liver	16.1381656677753	17.0484817204385	1.5972498604867	-2.093893116	7.00336516455802	0.433962899423096	0.926006453314882	0.0739935466851181	0.926006453314882
s1	liver	4TU -ve	1	Agap2	1357	0.891064362024401	0	303	270	0	18	0	0	liver	liver	0.891064362024401	0.941327211557954	1.90725033303762	0.804814813	0.323837274811727	0.363427479106003	0.887022305621586	0.112977694378414	0.887022305621585
s1	liver	4TU -ve	1	Agap3	1300	27.1279594660762	0	264	11682	0	548	0	1	liver	liver	27.1279594660762	28.6581839963199	1.76234575536983	-1.68477284	10.6696819060396	0.393309416411588	0.905566226384932	0.0944337736150684	0.905566226384932
s1	liver	4TU -ve	1	Agbl3	4637	2.6731930860732	0	1248	1325	0	54	0	0	liver	liver	2.6731930860732	2.82398163467386	3.49234562844526	3.342523361	0.53056496917485	0.198476111560735	0.696039241370778	0.303960758629222	0.696039241370778
s1	liver	4TU -ve	1	Agbl4	7023	0.0495035756680223	0	2178	1	0	1	0	1	liver	liver	0.0495035756680223	0.0522959561976641	2.78966597540533	NA	0.0123001334942761	0.248469596959268	0.774811529728426	0.225188470271574	0.774811529728426
s1	liver	4TU -ve	1	Agbl5	2046	2.17815732939298	0	514	859	0	44	0	1	liver	liver	2.17815732939298	2.30102207269722	2.60103124933338	2.591258767	0.580455775789571	0.266489370605444	0.797888594985252	0.202111405014748	0.797888594985252
s1	liver	4TU -ve	1	Ager	339	0.0990071513360446	0	66	8	0	2	0	0	liver	liver	0.0990071513360446	0.104591912395328	3.49843385473996	1.301326108	0.0196163571053002	0.198130709151701	0.695408655509149	0.304591344490852	0.695408655509149
s1	liver	4TU -ve	1	Agfg1	6124	23.0686662612984	8.69414014953921e-05	2102	11502	1	466	1	2	liver	liver	23.0686662612984	24.3699155881115	1.82319149662125	-2.031965704	8.77032446011846	0.380183421129646	0.897828297874395	0.102171702125605	0.897828297874395
s1	liver	4TU -ve	1	Agfg2	1306	21.7815732939298	0	341	10722	0	440	0	2	liver	liver	21.7815732939298	23.0102207269722	1.766662947823	-2.330010009	8.54596296110233	0.392348286589746	0.905020074433642	0.0949799255663579	0.905020074433642
s1	liver	4TU -ve	1	Aggf1	819	36.5336388430004	0	247	18447	0	738	0	7	liver	liver	36.5336388430005	38.5944156738761	2.56035948962142	-1.786871029	9.89048173206545	0.270722601013515	0.802957454406306	0.197042545593694	0.802957454406306
s1	liver	4TU -ve	1	Agk	3830	1.98014302672089	0.00074962518740629	1216	1334	1	40	1	20	liver	liver	1.98014302672089	2.09183824790656	2.75036137075879	-0.929452223	0.499036443235951	0.252020402820272	0.779558387906362	0.220441612093638	0.779558387906362
s1	liver	4TU -ve	1	Agl	11981	27.3754773444163	0.00054238338757167	3594	12906	7	553	7	0	liver	liver	27.3754773444163	28.9196637773082	3.23431235207735	1.799139496	5.8668529418865	0.214310525733468	0.723588105509164	0.276411894490836	0.723588105509164
s1	liver	4TU -ve	1	Agmat	192	136.530861692405	0.00028109627547435	46	49805	14	2758	18	41	liver	liver	136.530861692405	144.232247193158	3.21906402831671	5.349174169	29.398601894538	0.215325689226008	0.725266608041457	0.274733391958543	0.725266608041457
s1	liver	4TU -ve	1	Agmo	2298	44.30570022288	0.00017676432895841	735	22629	4	895	4	0	liver	liver	44.30570022288	46.8048807969094	NA	NA	NA	NA	NA	NA	NA
s1	liver	4TU -ve	1	Ago1	6514	15.9401513651032	0.00024934546814611	1696	8021	2	322	2	0	liver	liver	15.9401513651032	16.8392978956478	2.29336007894203	-0.202995743	4.81776546032713	0.302240885295128	0.836908732534202	0.163091267465798	0.836908732534202
s1	liver	4TU -ve	1	Ago2	11064	34.6525029676156	0.0001063773203553	3277	18801	2	700	2	0	liver	liver	34.6525029676156	36.6071693383649	1.98412944721803	-1.183151765	12.1057044766034	0.349345745325142	0.877061920854579	0.122938079145421	0.877061920854579
s1	liver	4TU -ve	1	Ago3	12938	11.039297373969	0	4012	5261	0	223	0	4	liver	liver	11.039297373969	11.6619982320791	2.20643281513437	0.984142785	3.46797681653562	0.314148328381227	0.848154233943694	0.151845766056306	0.848154233943694
s1	liver	4TU -ve	1	Ago4	3682	0.544539332348245	0	1115	323	0	11	0	0	liver	liver	0.544539332348245	0.575255518174305	2.5280678736481	-0.057359688	0.149302123908767	0.274180605586236	0.80700357885077	0.19299642114923	0.80700357885077
s1	liver	4TU -ve	1	Agpat1	1539	6.03943623149872	0	377	1783	0	122	0	2	liver	liver	6.03943623149872	6.38010665611502	3.069890090152	4.283082723	1.36363780887923	0.225788924099763	0.74198396494054	0.25801603505946	0.74198396494054
s1	liver	4TU -ve	1	Agpat2	530	331.822467702753	0.00033716234759085	97	127535	43	6703	43	7	liver	liver	331.822467702753	350.539794392942	2.67608202528741	-1.391554893	85.9472190169151	0.259015670674557	0.788619198159396	0.211380801840604	0.788619198159396
s1	liver	4TU -ve	1	Agpat3	4729	176.628757983504	0.00014533563448087	1195	55045	8	3568	9	3	liver	liver	176.628757983504	186.591971713265	2.99261415325217	4.688254624	40.9106284112912	0.23161929505903	0.750853890720801	0.249146109279199	0.750853890720801
s1	liver	4TU -ve	1	Agpat4	1176	1.23758939170056	0	275	422	0	25	0	1	liver	liver	1.23758939170056	1.3073989049416	2.71962514338902	-1.139153614	0.315422733766597	0.254868646969556	0.783293609721287	0.216706390278712	0.783293609721287
s1	liver	4TU -ve	1	Agpat5	9624	14.9005762760747	0.00014064697609001	3058	7110	1	301	1	4	liver	liver	14.9005762760747	15.7410828154969	2.69306755356076	-0.682010326	3.83514049650317	0.257382025060407	0.786537082593667	0.213462917406333	0.786537082593667
s1	liver	4TU -ve	1	Agps	7102	11.4353259793131	0.00014965579167913	2401	6682	1	231	1	1	liver	liver	11.4353259793131	12.0803658816604	2.47769248984416	1.041528275	3.19909108730573	0.27975512837089	0.813351996510421	0.186648003489579	0.813351996510421
s1	liver	4TU -ve	1	Agrn	1206	28.910088190125	0.00014559219625828	345	13737	2	584	2	0	liver	liver	28.910088190125	30.5408384194358	4.09711375870237	5.353307628	4.89099090211037	0.169179383678982	0.637625221169562	0.362374778830438	0.637625221169562
s1	liver	4TU -ve	1	Agt	396	568.301048668896	0.00027506739151092	99	199951	55	11480	56	128	liver	liver	568.301048668896	600.357577149184	1.8162571648647	-3.200087463	216.883532362253	0.381634932524317	0.898714254684448	0.101285745315552	0.898714254684448
s1	liver	4TU -ve	1	Agtpbp1	13980	12.1778796143335	0	4152	6657	0	246	0	4	liver	liver	12.1778796143335	12.8648052246254	2.54603655792297	0.851572941	3.31537380859913	0.272245572595159	0.804749794071398	0.195250205928602	0.804749794071398
s1	liver	4TU -ve	1	Agtr1a	834	37.4247032050248	0.00055522139453106	234	21613	12	756	12	2	liver	liver	37.4247032050249	39.535742885434	1.43416247258242	-3.45236661	18.0877885217185	0.483311475381052	0.94496956330087	0.0550304366991302	0.94496956330087
s1	liver	4TU -ve	1	Agtr2	1944	0.0495035756680223	0	662	5	0	1	0	1	liver	liver	0.0495035756680223	0.0522959561976641	5.1795784578364	8.635955147	0.00662472133229521	0.133823087381031	0.551989461894187	0.448010538105813	0.551989461894187
s1	liver	4TU -ve	1	Agtrap	3422	2.77220023740925	0	780	1050	0	56	0	1	liver	liver	2.77220023740925	2.92857354706919	2.32114435169302	1.043941978	0.827842859969601	0.298623039129114	0.833329794220196	0.166670205779804	0.833329794220196
s1	liver	4TU -ve	1	Agxt	254	193.014441529619	0.00022672652246859	54	66159	15	3899	15	14	liver	liver	193.014441529619	203.901933214692	2.54509874680759	NA	52.5666896506167	0.272345888908784	0.804867279396127	0.195132720603873	0.804867279396127
s1	liver	4TU -ve	1	Agxt2	1053	144.154412345281	0.00020951476380702	319	71594	15	2912	24	2	liver	liver	144.154412345281	152.285824447598	NA	NA	NA	NA	NA	NA	NA
s1	liver	4TU -ve	1	Ahctf1	2613	21.7815732939298	0	756	11834	0	440	0	3	liver	liver	21.7815732939298	23.0102207269722	2.21581190915709	-3.620131699	6.81368127612896	0.312818600575002	0.846937907020238	0.153062092979762	0.846937907020238
s1	liver	4TU -ve	1	Ahcy	1139	306.080608355382	0.00013324549001028	310	135089	18	6183	18	30	liver	liver	306.080608355382	323.345897170157	3.0130297160321	5.225281892	70.4138129062334	0.230049898569458	0.748496756125642	0.251503243874358	0.748496756125642
s1	liver	4TU -ve	1	Ahcyl1	2743	70.6911060539358	0.00057755568390126	823	39823	23	1428	23	2	liver	liver	70.6911060539358	74.6786254502643	2.53552689534249	2.003234376	19.3251118503048	0.27337402014279	0.806067306503574	0.193932693496426	0.806067306503574
s1	liver	4TU -ve	1	Ahcyl2	3757	29.3061167954692	0	1131	15338	0	592	0	0	liver	liver	29.3061167954692	30.9592060690171	3.70597613775009	1.96933251	5.48126903004623	0.187034982092669	0.674440452538736	0.325559547461264	0.674440452538736
s1	liver	4TU -ve	1	Ahdc1	1167	13.26695827903	0.00034879665155214	327	5734	2	268	2	1	liver	liver	13.26695827903	14.015316260974	1.6303169190548	-6.468764077	5.64059332160247	0.425161005482177	0.92199372703461	0.0780062729653904	0.92199372703461
s1	liver	4TU -ve	1	Ahi1	1725	0.346525029676156	0	473	63	0	7	0	0	liver	liver	0.346525029676156	0.366071693383649	2.27296496682045	4.934615823	0.105673800881091	0.304952865828618	0.839541060045816	0.160458939954184	0.839541060045816
s1	liver	4TU -ve	1	Ahnak	1207	31.8307991545383	0	397	15412	0	643	6	6	liver	liver	31.8307991545383	33.626299835098	2.37009716196871	0.876843028	9.3090819410168	0.292455175122097	0.827046248178066	0.172953751821934	0.827046248178066
s1	liver	4TU -ve	1	Ahnak2	712	1.63361799704474	0	175	682	0	33	0	0	liver	liver	1.63361799704474	1.72576655452291	4.29535819990092	NA	0.263618924444919	0.161371217091029	0.620244366382123	0.379755633617877	0.620244366382123
s1	liver	4TU -ve	1	Ahr	3525	18.7618551781805	0.0003690036900369	1094	10840	4	379	4	0	liver	liver	18.7618551781804	19.8201673989147	1.92629554450247	-7.130181639	6.75115874920881	0.359834285314185	0.884560155540125	0.115439844459875	0.884560155540125
s1	liver	4TU -ve	1	Ahrr	2539	0.594042908016267	0	717	271	0	12	0	1	liver	liver	0.594042908016267	0.627551474371969	2.20101589392556	-3.934853778	0.187076871166399	0.314921478973831	0.848857000514327	0.151142999485673	0.848857000514327
s1	liver	4TU -ve	1	Ahsa1	216	147.916684096051	9.68549804214575e-05	65	72273	7	2988	10	2411	liver	liver	147.916684096051	156.26031711862	2.62414841782	1.142906414	39.0709732127607	0.264141759609685	0.795021576716369	0.204978423283631	0.795021576716369
s1	liver	4TU -ve	1	Ahsa2	2516	47.2264111872933	0.00023054223533751	749	21688	5	954	5	3	liver	liver	47.2264111872933	49.8903422125715	2.30709731625287	-0.46501373	14.1887615801158	0.300441240894744	0.835138152778095	0.164861847221905	0.835138152778095
s1	liver	4TU -ve	1	Ahsg	363	9824.13310204603	0.00022562190222603	79	3727475	841	198453	838	670	liver	liver	9824.13310204603	10378.289395295	2.26013430897311	1.127251564	3012.90508891162	0.306684066432705	0.841199153343971	0.158800846656029	0.841199153343971
s1	liver	4TU -ve	1	Aida	3549	10.0492258606085	0.00341914722445695	1004	4972	17	203	13	52	liver	liver	10.0492258606085	10.6160791081258	1.83899532489466	2.347069315	3.7877163023728	0.376916227668848	0.895805649190552	0.104194350809448	0.895805649190552
s1	liver	4TU -ve	1	Aif1	118	17.1777407568037	0	23	4701	0	347	0	0	liver	liver	17.1777407568037	18.1466968005894	3.48786925585395	NA	3.4137468180564	0.198730838146122	0.696503447860039	0.303496552139961	0.696503447860039
s1	liver	4TU -ve	1	Aifm1	173	70.5425953269318	6.37145587766805e-05	58	31390	2	1425	2	20	liver	liver	70.5425953269318	74.5217375816713	2.9900155979668	2.055934358	16.3532260813266	0.231820590177283	0.751154620451142	0.248845379548858	0.751154620451142
s1	liver	4TU -ve	1	Aifm2	2152	17.9202943918241	0	532	6971	0	362	0	3	liver	liver	17.9202943918241	18.9311361435544	2.87035749263497	3.190153194	4.32747543271841	0.241484617277982	0.765173351655705	0.234826648344295	0.765173351655705
s1	liver	4TU -ve	1	Aifm3	316	4.15830035611387	0	75	1551	0	84	0	0	liver	liver	4.15830035611387	4.39286032060378	2.40136158882201	2.249289833	1.20028328144271	0.288647567191233	0.823049527712163	0.176950472287837	0.823049527712163
s1	liver	4TU -ve	1	Aig1	1076	26.3359022553879	7.50638042335986e-05	306	13322	1	532	1	1	liver	liver	26.3359022553879	27.8214486971573	2.38917997020277	1.461992802	7.64055308662039	0.290119283270702	0.824605174325436	0.175394825674564	0.824605174325436
s1	liver	4TU -ve	1	Aim2	1022	0.64354648368429	0	275	271	0	13	0	0	liver	liver	0.64354648368429	0.679847430569633	2.40234047465993	-2.642086836	0.185682435703947	0.288529951466627	0.822924610692626	0.177075389307374	0.822924610692626
s1	liver	4TU -ve	1	Aimp1	76	30.6922169141738	0.00065868920847513	21	9109	6	620	8	12	liver	liver	30.6922169141738	32.4234928425517	2.53355894275778	2.2349099	8.39697204598556	0.273586364564881	0.80631423232456	0.193685767675441	0.80631423232456
s1	liver	4TU -ve	1	Aimp2	98	22.128098323606	0.00051473426843392	27	7771	4	447	10	6	liver	liver	22.128098323606	23.3762924203558	2.03440154848984	-0.274198876	7.53933213211834	0.34071306182129	0.870526411820791	0.129473588179209	0.870526411820791
s1	liver	4TU -ve	1	Aip	145	17.821287240488	0.00074404761904761	40	6720	5	360	5	2	liver	liver	17.821287240488	18.8265442311591	3.67410489381448	3.39386662	3.36211821973011	0.188657428296859	0.677594293931019	0.322405706068981	0.677594293931019
s1	liver	4TU -ve	1	Aipl1	2566	0.247517878340111	0	656	25	0	5	0	1	liver	liver	0.247517878340111	0.26147978098832	3.19543895567698	5.398353044	0.0536910020467846	0.216917672399439	0.727878340305495	0.272121659694505	0.727878340305495
s1	liver	4TU -ve	1	Ajuba	1459	5.89092550449465	0	418	3284	0	119	0	1	liver	liver	5.89092550449465	6.22321878752203	0.785541673725666	-7.891467462	5.19804173464531	0.882381169254188	0.99497980758095	0.00502019241904958	0.99497980758095
s1	liver	4TU -ve	1	Ak1	1349	0.396028605344178	0	380	216	0	8	0	0	liver	liver	0.396028605344178	0.418367649581313	3.66044281306609	4.438419134	0.074992596588463	0.189361565241705	0.678953527263275	0.321046472736725	0.678953527263275
s1	liver	4TU -ve	1	Ak2	1638	270.438033874406	0.00021665789718035	384	129236	28	5463	28	42	liver	liver	270.438033874406	285.692808707839	3.29325646897638	2.210561134	56.9203651346607	0.210474704017021	0.717152734272039	0.282847265727961	0.717152734272039
s1	liver	4TU -ve	1	Ak3	2300	306.229119082386	0.00036291054255126	679	137775	50	6186	50	6	liver	liver	306.229119082386	323.50278503875	3.25336887280731	3.893599602	65.2437085359313	0.213055207589121	0.72149833621373	0.27850166378627	0.72149833621373
s1	liver	4TU -ve	1	Ak4	3328	28.4645560091128	0.00029663321303208	995	20227	6	575	6	47	liver	liver	28.4645560091128	30.0701748136568	1.75168261250451	-1.698633359	11.2635283371327	0.395703636955614	0.906913100765081	0.0930868992349193	0.906913100765081
s1	liver	4TU -ve	1	Ak6	340	15.1480941544148	0.00041459369817578	81	7236	3	306	3	1	liver	liver	15.1480941544148	16.0025625964852	1.95710733705186	0.032563414	5.36498870307542	0.354169220786882	0.880568861996208	0.119431138003792	0.880568861996208
s1	liver	4TU -ve	1	Ak6,Taf9	1022	28.5635631604489	0.0003022243713733	290	16544	5	577	5	355	liver	liver	28.5635631604489	30.1747667260522	NA	NA	NA	NA	NA	NA	NA
s1	liver	4TU -ve	1	Ak7	738	0.396028605344178	0	198	192	0	8	0	0	liver	liver	0.396028605344178	0.418367649581313	2.85649118487702	4.147037155	0.0960990577071297	0.242656859656924	0.76681919936683	0.23318080063317	0.76681919936683
s1	liver	4TU -ve	1	Ak9	1246	0.0495035756680223	0	401	1	0	1	0	1	liver	liver	0.0495035756680223	0.0522959561976641	2.72194537950339	NA	0.0126061544659599	0.254651392265046	0.783010942632335	0.216989057367665	0.783010942632335
s1	liver	4TU -ve	1	Akap1	2084	67.1268486058382	8.35701153267592e-05	546	35898	3	1356	3	5	liver	liver	67.1268486058382	70.9133166040325	2.00553842301683	-2.870905112	23.2001468119569	0.345616505076616	0.87428012111946	0.12571987888054	0.87428012111946
s1	liver	4TU -ve	1	Akap10	3714	3.16822884275343	0	1164	2055	0	64	0	0	liver	liver	3.16822884275343	3.3469411966505	1.99328732926608	-6.396654832	1.10172219402599	0.347740724773061	0.87587229305516	0.12412770694484	0.87587229305516
s1	liver	4TU -ve	1	Akap11	3530	17.9697979674921	0.00023925352898955	1186	12539	3	363	3	0	liver	liver	17.9697979674921	18.9834320997521	2.52790944129732	-1.680535324	4.92727887831563	0.27419778938134	0.807023476290753	0.192976523709247	0.807023476290753
s1	liver	4TU -ve	1	Akap12	1001	3.86127890210574	0	327	2768	0	78	0	0	liver	liver	3.86127890210574	4.0790845834178	2.8873694602824	0.086931502	0.926945658034501	0.240061824471937	0.763160112620486	0.236839887379514	0.763160112620486
s1	liver	4TU -ve	1	Akap13	3986	22.177601899274	0.00069508804448563	1096	12948	9	448	9	1	liver	liver	22.177601899274	23.4285883765535	1.51268261527031	-4.667019677	10.1623050816352	0.458223802906655	0.936030112709913	0.0639698872900873	0.936030112709913
s1	liver	4TU -ve	1	Akap17b	2659	3.41574672109354	0	838	2026	0	69	0	0	liver	liver	3.41574672109354	3.60842097763882	1.14540194620112	-4.513891331	2.06706057824101	0.605156279731201	0.973508667590725	0.0264913324092752	0.973508667590725
s1	liver	4TU -ve	1	Akap2,Pakap	4116	13.5144761573701	0.00093545369504209	1165	7483	7	273	7	4	liver	liver	13.5144761573701	14.2767960419623	NA	NA	NA	NA	NA	NA	NA
s1	liver	4TU -ve	1	Akap5	4099	0.396028605344178	0	1348	181	0	8	0	0	liver	liver	0.396028605344178	0.418367649581313	1.11611166962412	-8.665065643	0.245948607730131	0.621037481664697	0.975916417386752	0.0240835826132478	0.975916417386752
s1	liver	4TU -ve	1	Akap6	7829	0.247517878340111	0	2515	130	0	5	0	0	liver	liver	0.247517878340111	0.26147978098832	2.01814523303557	-1.262905127	0.085011879572001	0.343457531803772	0.87264097225445	0.12735902774555	0.87264097225445
s1	liver	4TU -ve	1	Akap7	2258	3.31673956975749	0	737	1889	0	67	0	2	liver	liver	3.31673956975749	3.50382906524349	3.01532702582106	1.68954636	0.762434277191878	0.229874628729932	0.748232131408671	0.251767868591329	0.748232131408671
s1	liver	4TU -ve	1	Akap8	1581	21.8805804452658	0	540	7901	0	442	0	0	liver	liver	21.8805804452659	23.1148126393675	2.16741407182149	-3.115553206	6.99749200756331	0.319803765035736	0.853220319737746	0.146779680262254	0.853220319737746
s1	liver	4TU -ve	1	Akap8l	67	9.60369367959632	0	14	2155	0	194	0	0	liver	liver	9.60369367959632	10.1454155023468	3.67431293359116	1.595570626	1.81170556707794	0.18864674650411	0.677573630043244	0.322426369956756	0.677573630043244
s1	liver	4TU -ve	1	Akap9	2321	12.2273831900015	0.00029559562518474	670	6766	2	247	6	0	liver	liver	12.2273831900015	12.917101180823	2.18281445439065	-0.620647573	3.88277444595793	0.317547457671313	0.851219728001485	0.148780271998515	0.851219728001485
s1	liver	4TU -ve	1	Akip1	296	29.7021454008134	7.84129224496197e-05	87	12753	1	600	1	0	liver	liver	29.7021454008134	31.3775737185985	3.45606289202552	NA	5.95705546581914	0.200559770529438	0.69981568906085	0.300184310939151	0.699815689060849
s1	liver	4TU -ve	1	Akirin1	2295	34.6029993919476	0.00022704568159113	737	22022	5	699	5	490	liver	liver	34.6029993919476	36.5548733821672	2.45529342562377	-1.745838593	9.76867824315237	0.282307268583937	0.816188336130961	0.183811663869039	0.816188336130961
s1	liver	4TU -ve	1	Akirin2	683	18.8608623295165	0.00051630668617158	249	11621	6	381	6	0	liver	liver	18.8608623295165	19.92475931131	1.72159865885918	-6.062177622	7.59372893290745	0.402618332090976	0.910696088703489	0.0893039112965107	0.910696088703489
s1	liver	4TU -ve	1	Akna	921	1.48510727004067	0	248	1096	0	30	0	0	liver	liver	1.48510727004067	1.56887868592992	2.85089525804556	-2.442468965	0.361078827485046	0.243133162680671	0.767484636387471	0.232515363612529	0.767484636387471
s1	liver	4TU -ve	1	Akr1a1	94	299.100604186191	0.00060120520671672	27	71523	43	6042	47	28	liver	liver	299.100604186191	315.972167346286	3.77151526327579	7.079720795	54.9701448948568	0.183784800583812	0.668029378521236	0.331970621478764	0.668029378521236
s1	liver	4TU -ve	1	Akr1b10	784	3.76227175076969	0	175	1350	0	76	0	0	liver	liver	3.76227175076969	3.97449267102247	2.6679837628817	0.423226608	0.977445250165104	0.259801873685795	0.789613979352371	0.210386020647629	0.789613979352371
s1	liver	4TU -ve	1	Akr1b3	363	14.4550440950625	0	106	6754	0	292	0	283	liver	liver	14.4550440950625	15.2704192097179	3.55764226398889	6.886146938	2.81632393475342	0.194833299451187	0.689322473399516	0.310677526600484	0.689322473399516
s1	liver	4TU -ve	1	Akr1b7	254	1.48510727004067	0	67	508	0	30	0	0	liver	liver	1.48510727004067	1.56887868592992	1.92915941775442	1.124831544	0.533599197445282	0.359300104584816	0.884189567532578	0.115810432467422	0.884189567532578
s1	liver	4TU -ve	1	Akr1b8	295	4.80184683979816	0	69	1592	0	97	0	0	liver	liver	4.80184683979816	5.07270775117342	3.11981100040636	3.684422134	1.06685520310469	0.222176016582306	0.736329773706804	0.263670226293196	0.736329773706804
s1	liver	4TU -ve	1	Akr1c12	212	87.7698396594035	0.00012705134992059	72	47225	6	1773	6	13	liver	liver	87.7698396594035	92.7207303384584	2.70947720782671	1.246608298	22.4535628948553	0.255823218795748	0.784531233025377	0.215468766974623	0.784531233025377
s1	liver	4TU -ve	1	Akr1c13	978	97.4725404903359	5.24677323446081e-05	272	57178	3	1969	3	20	liver	liver	97.4725404903359	102.970737753201	2.89175003116626	3.528215203	23.363989243442	0.239698166539103	0.762642776202115	0.237357223797885	0.762642776202115
s1	liver	4TU -ve	1	Akr1c14	2138	169.500243087308	0.0002332188440826	670	94332	22	3424	22	3	liver	liver	169.500243087308	179.061354020802	2.30871725484059	4.1627621	50.8891313363989	0.300230432768089	0.834929495542973	0.165070504457027	0.834929495542973
s1	liver	4TU -ve	1	Akr1c19	4723	48.5630077303299	0	1671	26801	0	981	0	0	liver	liver	48.5630077303299	51.3023330299085	2.49276140945335	NA	13.5036236360746	0.278063988768162	0.811448468464578	0.188551531535422	0.811448468464578
s1	liver	4TU -ve	1	Akr1c20	832	71.136638234948	0.00020780300275338	271	38498	8	1437	8	5	liver	liver	71.136638234948	75.1492890560433	NA	NA	NA	NA	NA	NA	NA
s1	liver	4TU -ve	1	Akr1c21	647	0.495035756680223	0	177	209	0	10	0	0	liver	liver	0.495035756680223	0.522959561976641	2.65539862194666	-1.7233364	0.129220764138119	0.261033192843869	0.791162565922673	0.208837434077327	0.791162565922673
s1	liver	4TU -ve	1	Akr1c6	731	1177.59105799091	0.00024739981137839	219	602264	149	23788	150	28	liver	liver	1177.59105799091	1244.01620603003	3.331839641399	NA	244.982955228984	0.208037377293735	0.712985994213214	0.287014005786786	0.712985994213214
s1	liver	4TU -ve	1	Akr1d1	1649	59.1072693476186	0.00024381654159781	528	36913	9	1194	9	1	liver	liver	59.1072693476186	62.4413717000109	2.03508550434033	NA	20.131850485653	0.340598554253193	0.870437427021701	0.129562572978299	0.870437427021701
s1	liver	4TU -ve	1	Akr1e1	2506	49.3550649410182	0.00017891007979389	730	27947	5	997	12	6	liver	liver	49.3550649410182	52.1390683290711	2.70501004596282	4.728555385	12.6470229422172	0.256245695499156	0.785076724567036	0.214923275432964	0.785076724567036
s1	liver	4TU -ve	1	Akr7a5	173	206.924946292333	0.00015605330780994	45	96121	15	4180	15	4	liver	liver	206.924946292333	218.597096906236	3.18114987829624	4.052283151	45.087295033979	0.217892022406433	0.729464549664714	0.270535450335286	0.729464549664714
s1	liver	4TU -ve	1	Akt1	877	35.444560178304	0.00028251779862131	218	17698	5	716	3	1	liver	liver	35.444560178304	37.4439046375275	3.02586739164301	4.229861284	8.1194228873455	0.229073878939412	0.747019602536164	0.252980397463836	0.747019602536164
s1	liver	4TU -ve	1	Akt1s1	686	7.37603277453532	0	162	1524	0	149	0	31	liver	liver	7.37603277453532	7.79209747345195	3.08487390795067	1.383485351	1.65733721180952	0.224692224461263	0.740280570195343	0.259719429804657	0.740280570195343
s1	liver	4TU -ve	1	Akt2	2685	74.6513921073776	2.51978027516001e-05	686	39686	1	1508	4	1084	liver	liver	74.6513921073776	78.8623019460774	2.62872164890035	1.740828917	19.6842453767403	0.263682227766452	0.794455632190259	0.205544367809741	0.794455632190259
s1	liver	4TU -ve	1	Akt3	3263	1.3365965430366	0	978	574	0	27	0	0	liver	liver	1.3365965430366	1.41199081733693	2.39727509922392	-0.357143248	0.386462999449633	0.289139607208343	0.823571157625398	0.176428842374603	0.823571157625397
s1	liver	4TU -ve	1	Aktip	2553	8.51461501489983	0	691	3592	0	172	0	0	liver	liver	8.51461501489983	8.99490446599822	2.75049819831089	3.529515165	2.14574995713707	0.252007865697063	0.779541805060759	0.220458194939241	0.779541805060759
s1	liver	4TU -ve	1	Alad	80	141.778240713216	0.00017243361305897	18	34796	6	2864	10	24	liver	liver	141.778240713216	149.77561855011	3.18820687495684	2.302876037	30.8239683525697	0.217409725198378	0.728680544887613	0.271319455112387	0.728680544887613
s1	liver	4TU -ve	1	Alas1	1720	451.571617243699	0.00023127848820961	412	207542	48	9122	48	7	liver	liver	451.571617243699	477.043712435092	2.54158764108214	-3.078190553	123.153570726405	0.272722124295829	0.805307277588576	0.194692722411424	0.805307277588576
s1	liver	4TU -ve	1	Alas2	147	122.273831900015	0.00014692054536906	41	34032	5	2470	3	15	liver	liver	122.273831900015	129.17101180823	2.13023960524881	NA	39.7860229567261	0.325384608779249	0.858053869023393	0.141946130976607	0.858053869023393
s1	liver	4TU -ve	1	Alb	169	35148.0832636282	0.00026073144308911	45	12200293	3181	710011	3548	9325	liver	liver	35148.0832636282	37130.7041558597	NA	NA	NA	NA	NA	NA	NA
s1	liver	4TU -ve	1	Alcam	3179	34.4049850892755	5.94954783436459e-05	1053	16808	1	695	1	0	liver	liver	34.4049850892755	36.3456895573765	3.32779862167732	5.014967463	7.16621440266665	0.208290001698052	0.713420705127685	0.286579294872315	0.713420705127685
s1	liver	4TU -ve	1	Aldh16a1	1908	52.2757759054315	5.42799761168105e-05	500	18423	1	1056	1	23	liver	liver	52.2757759054315	55.2245297447333	3.60377519195376	4.529935752	10.054680092514	0.192339184227571	0.684638319059769	0.315361680940231	0.684638319059769
s1	liver	4TU -ve	1	Aldh18a1	932	0.247517878340111	0	256	134	0	5	0	0	liver	liver	0.247517878340111	0.26147978098832	2.75343050976622	2.963843249	0.0623100234057459	0.251739485743839	0.77918651972287	0.22081348027713	0.77918651972287
s1	liver	4TU -ve	1	Aldh1a1	496	1164.32409971188	0.00033732743369183	147	557322	188	23520	188	88	liver	liver	1164.32409971188	1230.00088976906	2.70772863389516	8.620696664	298.053489138727	0.255988422134766	0.784744704168011	0.215255295831989	0.784744704168011
s1	liver	4TU -ve	1	Aldh1a2	649	0.0495035756680223	0	188	25	0	1	0	0	liver	liver	0.0495035756680223	0.0522959561976641	5.35998170801844	8.17398028	0.00640175018705633	0.129318945160393	0.539716958430012	0.460283041569988	0.539716958430012
s1	liver	4TU -ve	1	Aldh1a3	2346	1.58411442137671	0	639	578	0	32	0	29	liver	liver	1.58411442137671	1.67347059832525	2.08837655409172	1.547601307	0.525778956247272	0.331907183693417	0.863501697749604	0.136498302250397	0.863501697749604
s1	liver	4TU -ve	1	Aldh1a7	510	211.429771678123	0.00022143489813994	151	103868	23	4271	23	3	liver	liver	211.429771678123	223.356028920223	2.26277025011963	-0.171810592	64.7666063832048	0.306326804731191	0.84085838748261	0.15914161251739	0.84085838748261
s1	liver	4TU -ve	1	Aldh1b1	581	44.0581823445398	0.00053800630235954	138	26022	14	890	14	3	liver	liver	44.0581823445398	46.543401015921	2.31625301483511	-3.074402925	13.1845720986089	0.299253654985222	0.833959231916117	0.166040768083883	0.833959231916117
s1	liver	4TU -ve	1	Aldh1l1	2842	509.88682938063	0.00011599865685765	656	163795	19	10300	26	262	liver	liver	509.88682938063	538.64834883594	3.91422764973119	4.338177305	90.292811204812	0.17708402335964	0.654410678220327	0.345589321779673	0.654410678220327
s1	liver	4TU -ve	1	Aldh2	2248	2501.96021783751	0.00021384464576712	529	640652	137	50541	137	313	liver	liver	2501.96021783751	2643.08992218614	3.29972004639853	7.498438667	525.567819839758	0.210062420694289	0.716452188896503	0.283547811103497	0.716452188896503
s1	liver	4TU -ve	1	Aldh3a2	3518	166.530028547227	0.00055399156576106	953	88449	49	3364	49	20	liver	liver	166.530028547227	175.923596648942	2.96428124634984	1.732227883	38.9402388549384	0.23383313624963	0.754141427644599	0.245858572355401	0.754141427644599
s1	liver	4TU -ve	1	Aldh3b1	401	2.82170381307727	0	91	1103	0	57	0	0	liver	liver	2.82170381307727	2.98086950326685	2.98028514681003	3.827834434	0.656264735105372	0.232577470414823	0.752282135232328	0.247717864767672	0.752282135232328
s1	liver	4TU -ve	1	Aldh4a1	1420	263.161008251207	0.00012361989971335	363	129429	16	5316	13	96	liver	liver	263.161008251207	278.005303146782	2.30872194698932	3.487970068	79.0087828205154	0.300229822592471	0.834928891209884	0.165071108790116	0.834928891209884
s1	liver	4TU -ve	1	Aldh5a1	3982	52.8698188134478	0.00010413954699297	1184	19205	2	1068	3	3	liver	liver	52.8698188134478	55.8520812191052	2.70962905621306	5.112919064	13.5245692628028	0.255808882389488	0.78451269794153	0.21548730205847	0.78451269794153
s1	liver	4TU -ve	1	Aldh6a1	1727	233.359855699057	0.00024302484929084	588	148133	36	4714	36	20	liver	liver	233.359855699057	246.523137515789	2.87597394829679	5.234058668	56.2427646917561	0.241013024812148	0.764507955843882	0.235492044156117	0.764507955843883
s1	liver	4TU -ve	1	Aldh7a1	2851	428.849476012077	0.00016030265140585	752	187146	30	8663	30	73	liver	liver	428.849476012077	453.039868540364	3.82580894014968	7.944032262	77.697503935142	0.18117663255103	0.662793506292202	0.337206493707798	0.662793506292202
s1	liver	4TU -ve	1	Aldh8a1	745	321.822745417813	0.0001330999647285	175	150263	20	6501	23	8	liver	liver	321.822745417813	339.976011241014	1.85155464021783	-0.613288386	120.477421395555	0.374359560071314	0.894194985053189	0.105805014946811	0.894194985053189
s1	liver	4TU -ve	1	Aldh9a1	1033	209.647642954074	0.00022236811453016	291	94438	21	4235	21	34	liver	liver	209.647642954074	221.473374497107	3.60833944765063	5.828954245	40.2724507305624	0.192095890815164	0.684177630377021	0.315822369622979	0.684177630377021
s1	liver	4TU -ve	1	Aldoa	559	100.739776484425	2.58538224876548e-05	133	38679	1	2035	1	231	liver	liver	100.739776484425	106.422270862246	3.40982378933876	6.180772856	20.4783286041768	0.20327947230797	0.70467440926089	0.29532559073911	0.70467440926089
s1	liver	4TU -ve	1	Aldob	798	5293.7638712113	0.0001906495417004	204	1552587	296	106937	298	68	liver	liver	5293.7638712113	5592.3726679096	2.83698577550764	NA	1293.4000351918	0.244325222404725	0.76914173643766	0.23085826356234	0.76914173643766
s1	liver	4TU -ve	1	Aldoc	1427	12.4253974926736	0	384	5905	0	251	0	3	liver	liver	12.4253974926736	13.1262850056137	2.64177377412179	1.802495514	3.2601691044671	0.262379461613956	0.792842679029097	0.207157320970903	0.792842679029097
s1	liver	4TU -ve	1	Alg1	286	33.8604457569272	0.00067662813645334	93	17735	12	684	12	0	liver	liver	33.8604457569272	35.7704340392022	3.25331696054396	1.497672416	7.21425941387305	0.213058607251121	0.721504017024931	0.278495982975069	0.721504017024931
s1	liver	4TU -ve	1	Alg11	3475	27.0289523147402	0.00016565433462175	1074	18110	3	546	3	0	liver	liver	27.0289523147402	28.5535920839246	1.89877775187338	-4.975400636	9.86689572909042	0.36504913746544	0.888116242351359	0.111883757648641	0.888116242351359
s1	liver	4TU -ve	1	Alg12	585	18.0193015431601	0.00037253197566124	127	8053	3	364	3	0	liver	liver	18.0193015431601	19.0357280559497	2.8781480414457	4.012823007	4.33960584391174	0.240830968587625	0.764250578543271	0.235749421456729	0.764250578543271
s1	liver	4TU -ve	1	Alg13	4912	5.44539332348245	0	1413	2339	0	110	0	1	liver	liver	5.44539332348245	5.75255518174305	2.62020703776162	0.01017843	1.44051938446675	0.264539088160027	0.795509657378711	0.204490342621289	0.795509657378711
s1	liver	4TU -ve	1	Alg14	2135	24.504269955671	0.00018851918182675	647	10609	2	495	2	1	liver	liver	24.504269955671	25.8864983178437	2.6197678172442	3.348633795	6.4834240346231	0.264583439798525	0.795564067029433	0.204435932970567	0.795564067029433
s1	liver	4TU -ve	1	Alg2	1726	9.1086579229161	0.00094446543256516	511	5294	5	184	5	0	liver	liver	9.1086579229161	9.62245594037019	1.96980693735083	-1.440524565	3.20520779891528	0.351885845976434	0.878921365899406	0.121078634100594	0.878921365899406
s1	liver	4TU -ve	1	Alg3	997	22.0785947479379	0	288	7172	0	446	0	86	liver	liver	22.0785947479379	23.3239964641582	3.14144290801867	0.912985643	4.87155620787996	0.22064611735921	0.733898297794571	0.266101702205429	0.733898297794571
s1	liver	4TU -ve	1	Alg5	2996	64.404151944097	6.55651717807501e-05	858	30504	2	1301	2	1	liver	liver	64.404151944097	68.037039013161	2.48502084691895	0.809909916	17.9642582844945	0.278930127052795	0.812425796960669	0.187574203039331	0.812425796960669
s1	liver	4TU -ve	1	Alg6	1392	9.15816149858412	0	463	5610	0	185	0	1	liver	liver	9.15816149858412	9.67475189656786	2.09338984335703	1.974490374	3.03238015699762	0.331112326143892	0.862849162733015	0.137150837266985	0.862849162733015
s1	liver	4TU -ve	1	Alg8	426	11.7818510089893	0	131	6443	0	238	0	2	liver	liver	11.7818510089893	12.4464375750441	2.64708192486352	3.733680445	3.08511675893044	0.261853316306289	0.792187676579405	0.207812323420595	0.792187676579405
s1	liver	4TU -ve	1	Alg9	1832	12.8214260980178	0	518	6610	0	259	0	0	liver	liver	12.8214260980178	13.544652655195	3.04757840114334	3.401764652	2.91613017970747	0.227441952042941	0.744530362561649	0.255469637438351	0.744530362561649
s1	liver	4TU -ve	1	Alkbh1	4719	4.85135041546618	0	1356	2836	0	98	0	0	liver	liver	4.85135041546618	5.12500370737108	1.9519674827931	-4.80696255	1.72272329945628	0.35510180711008	0.88123527487004	0.118764725129961	0.88123527487004
s1	liver	4TU -ve	1	Alkbh2	22	2.52468235906914	0	13	439	0	51	0	0	liver	liver	2.52468235906914	2.66709376608087	1.43893034736701	-2.281811273	1.21616481450986	0.48171002983451	0.94443824527143	0.0555617547285699	0.94443824527143
s1	liver	4TU -ve	1	Alkbh3	335	16.1876692434433	0.00013201320132013	94	7575	1	327	1	4	liver	liver	16.1876692434433	17.1007776766362	2.37691175540159	-0.186145117	4.72059480981192	0.291616707681618	0.826173959322715	0.173826040677285	0.826173959322715
s1	liver	4TU -ve	1	Alkbh4	1635	7.27702562319928	0	384	2947	0	147	0	0	liver	liver	7.27702562319928	7.68750556105662	1.41348952346873	-7.035872839	3.56850879319209	0.490380133033423	0.947254709920278	0.0527452900797224	0.947254709920278
s1	liver	4TU -ve	1	Alkbh5	4097	65.2457127304534	0.0001568135486906	1311	38262	6	1318	6	2	liver	liver	65.2457127304534	68.9260702685213	2.16970569840314	-2.907343851	20.843786259133	0.319465990742471	0.852922547683834	0.147077452316166	0.852922547683834
s1	liver	4TU -ve	1	Alkbh6	522	8.6631257419039	0	104	2951	0	175	0	5	liver	liver	8.6631257419039	9.15179233459122	3.14061870408501	3.816997589	1.91198669708821	0.220704022318394	0.733990733385435	0.266009266614565	0.733990733385435
s1	liver	4TU -ve	1	Alkbh7	230	10.6432687686248	0	53	2425	0	215	0	1	liver	liver	10.6432687686248	11.2436305824978	3.19605695087952	1.287242721	2.30826667118176	0.216875728816159	0.727809849142587	0.272190150857413	0.727809849142587
s1	liver	4TU -ve	1	Alkbh8	7334	15.2471013057509	0	2154	6948	0	308	0	18	liver	liver	15.2471013057509	16.1071545088805	2.4299400708622	-2.467778128	4.34927816061041	0.285252788277203	0.819408323962678	0.180591676037322	0.819408323962678
s1	liver	4TU -ve	1	Alms1	115	0.396028605344178	0	52	56	0	8	0	8	liver	liver	0.396028605344178	0.418367649581313	2.24134281308717	-2.382580604	0.122473951602837	0.309255316283019	0.843630252157586	0.156369747842414	0.843630252157586
s1	liver	4TU -ve	1	Alox12	2000	0.148510727004067	0	524	12	0	3	0	0	liver	liver	0.148510727004067	0.156887868592992	2.70914537724468	-0.329183659	0.0379971457310537	0.25585455338868	0.784571738974162	0.215428261025838	0.784571738974162
s1	liver	4TU -ve	1	Alox5	1012	0.396028605344178	0	240	160	0	8	0	0	liver	liver	0.396028605344178	0.418367649581313	4.87419325518783	1.716928816	0.0563182657813649	0.142207570416334	0.573969961589517	0.426030038410483	0.573969961589517
s1	liver	4TU -ve	1	Alox5ap	419	4.40581823445398	0	125	2404	0	89	0	0	liver	liver	4.40581823445398	4.6543401015921	2.52670491885398	1.543554053	1.20864152536518	0.274328504048004	0.80717476612742	0.19282523387258	0.80717476612742
s1	liver	4TU -ve	1	Alox8	1158	0.198014302672089	0	306	44	0	4	0	1	liver	liver	0.198014302672089	0.209183824790656	2.78791151150336	NA	0.0492314964235323	0.248625961656212	0.775022699815752	0.224977300184248	0.775022699815752
s1	liver	4TU -ve	1	Alpk1	622	0.297021454008134	0	216	242	0	6	0	0	liver	liver	0.297021454008134	0.313775737185985	3.36600928787547	-0.836697925	0.0611642945113496	0.20592551038308	0.709326042902537	0.290673957097463	0.709326042902537
s1	liver	4TU -ve	1	Alpl	704	16.6827050001235	0	156	7101	0	337	0	0	liver	liver	16.6827050001235	17.6237372386128	2.38969502071193	NA	4.83893125889509	0.290056753917261	0.824539358029579	0.175460641970421	0.824539358029579
s1	liver	4TU -ve	1	Als2	1251	56.7806012912216	0.00063457816416537	319	31517	20	1147	21	0	liver	liver	56.7806012912216	59.9834617587207	2.8300132016877	-1.259183357	13.907113108885	0.244927189790698	0.769974047333498	0.230025952666502	0.769974047333498
s1	liver	4TU -ve	1	Als2cl	2034	15.544122759759	0.00033006931455605	491	9089	3	314	3	0	liver	liver	15.544122759759	16.4209302460665	2.6824824723123	2.290456807	4.01656487094103	0.258397655050642	0.787833923293981	0.212166076706019	0.787833923293981
s1	liver	4TU -ve	1	Als2cr12	1491	0.544539332348245	0	358	297	0	11	0	0	liver	liver	0.544539332348245	0.575255518174305	NA	NA	NA	NA	NA	NA	NA
s1	liver	4TU -ve	1	Alyref	2732	19.3558980861967	0	912	8132	0	391	0	88	liver	liver	19.3558980861967	20.4477188732867	2.27022126281065	1.174694144	5.90977029659329	0.305321420389567	0.839895495260232	0.160104504739768	0.839895495260232
s1	liver	4TU -ve	1	Alyref2	437	9.95021870927248	0.00136830102622576	143	4385	6	201	6	1	liver	liver	9.95021870927248	10.5114871957305	1.32597821446267	-2.72577021	5.20141731520219	0.522744018717404	0.956563888094687	0.0434361119053127	0.956563888094687
s1	liver	4TU -ve	1	Amacr	1377	148.164201974391	0.00030648911435214	429	94620	29	2993	28	2	liver	liver	148.164201974391	156.521796899609	2.24425371958317	0.468471477	45.7611356337811	0.308854197059628	0.843253461454578	0.156746538545422	0.843253461454578
s1	liver	4TU -ve	1	Ambp	100	3881.22884309995	0.00049691378852506	22	1141043	567	78403	586	521	liver	liver	3881.22884309995	4100.15985376546	2.15063168004271	1.342991942	1250.91751166301	0.322299344416884	0.855401749250877	0.144598250749123	0.855401749250877
s1	liver	4TU -ve	1	Ambra1	1026	11.039297373969	0	218	4163	0	223	0	0	liver	liver	11.039297373969	11.6619982320791	2.11563427559637	-4.069546855	3.61681503197071	0.327630908874625	0.859954156058173	0.140045843941827	0.859954156058173
s1	liver	4TU -ve	1	Amd1	1871	4.05929320477783	0	609	2379	0	82	0	0	liver	liver	4.05929320477783	4.28826840820846	2.55207449469123	-3.878522468	1.10250999561763	0.271601468531509	0.803993765422581	0.196006234577419	0.803993765422581
s1	liver	4TU -ve	1	Amd2	1880	0.346525029676156	0	609	236	0	7	0	6	liver	liver	0.346525029676156	0.366071693383649	2.18089429008236	-3.085763756	0.110135025070109	0.317827041737897	0.85146909834392	0.14853090165608	0.85146909834392
s1	liver	4TU -ve	1	Amdhd1	1077	175.638686470143	0.00011355248963833	317	70452	8	3548	8	9	liver	liver	175.638686470143	185.546052589312	2.65999126457305	3.742317677	45.7683684700268	0.260582502578707	0.790597075693199	0.209402924306801	0.790597075693199
s1	liver	4TU -ve	1	Amdhd2	312	14.5045476707305	0	67	3705	0	293	0	7	liver	liver	14.5045476707305	15.3227151659156	3.94199138610671	4.684895434	2.55043335677954	0.175836807508737	0.651814830707556	0.348185169292444	0.651814830707556
s1	liver	4TU -ve	1	Amer1	4794	1.43560369437265	0	1463	849	0	29	0	0	liver	liver	1.43560369437265	1.51658272973226	1.16011740299142	-3.920955959	0.857744785648388	0.597480202238696	0.972260037430575	0.0277399625694245	0.972260037430576
s1	liver	4TU -ve	1	Amer2	7932	0.0990071513360446	0	2479	42	0	2	0	0	liver	liver	0.0990071513360446	0.104591912395328	2.1393373002666	NA	0.0320784047449175	0.324000885916198	0.85687047872771	0.14312952127229	0.85687047872771
s1	liver	4TU -ve	1	Amfr	1579	183.608762152695	0.00017205432868449	470	98806	17	3709	17	11	liver	liver	183.608762152695	193.965701537136	3.18723740161672	2.08022759	39.9304726242499	0.217475855488	0.728788178137626	0.271211821862374	0.728788178137626
s1	liver	4TU -ve	1	Amhr2	350	0.148510727004067	0	90	78	0	3	0	0	liver	liver	0.148510727004067	0.156887868592992	2.22788933317767	-0.959510495	0.0462050740908894	0.311122805894177	0.845372585835808	0.154627414164192	0.845372585835808
s1	liver	4TU -ve	1	Amigo1	3621	4.40581823445398	0.0006635700066357	954	1507	1	89	1	1	liver	liver	4.40581823445398	4.6543401015921	3.16650416173587	-0.211223337	0.964432803902347	0.218899816692476	0.731095478259926	0.268904521740074	0.731095478259926
s1	liver	4TU -ve	1	Amigo2	855	5.34638617214641	0	273	2580	0	108	0	0	liver	liver	5.34638617214641	5.64796326934772	1.48856638307918	-2.545486238	2.48953123188383	0.465647476954393	0.938816936118633	0.0611830638813671	0.938816936118633
s1	liver	4TU -ve	1	Amigo3	795	0.792057210688356	0.00303951367781155	171	329	1	16	1	0	liver	liver	0.792057210688357	0.836735299162625	3.21366364439893	-3.366045545	0.17083686508004	0.215687532131132	0.725862423005259	0.274137576994741	0.725862423005259
s1	liver	4TU -ve	1	Ammecr1	4387	4.00978962910981	0	1454	1650	0	81	0	0	liver	liver	4.00978962910981	4.23597245201079	3.0866204049031	-0.014846843	0.900458757947992	0.224565087258181	0.740082374599505	0.259917625400495	0.740082374599505
s1	liver	4TU -ve	1	Ammecr1l	3316	77.5225994961229	0.00021142766531	992	37838	8	1566	8	0	liver	liver	77.5225994961229	81.895467405542	1.74703353918768	-5.878449595	30.7576071466839	0.39675665349976	0.907499379002385	0.0925006209976154	0.907499379002385
s1	liver	4TU -ve	1	Amn	297	1.08907866469649	0	91	348	0	22	0	0	liver	liver	1.08907866469649	1.15051103634861	2.07509381463896	-4.701677916	0.363786832439527	0.334031731804156	0.865230637948979	0.134769362051021	0.865230637948979
s1	liver	4TU -ve	1	Amn1	821	3.71276817510167	0.0004803073967339	301	2082	1	75	7	0	liver	liver	3.71276817510167	3.92219671482481	2.87708684372968	-3.852888561	0.894479357914791	0.240919797770648	0.764376193636475	0.235623806363525	0.764376193636475
s1	liver	4TU -ve	1	Amot	3951	10.2967437389486	0	1283	6324	0	208	0	0	liver	liver	10.2967437389486	10.8775588891141	2.32064527662032	1.406275722	3.07550618076139	0.298687260626671	0.8333940047096	0.1666059952904	0.8333940047096
s1	liver	4TU -ve	1	Amotl1	5826	16.6827050001235	0	1546	9491	0	337	0	0	liver	liver	16.6827050001235	17.6237372386128	1.90503600797591	-0.410951098	6.07000071732772	0.363849910268316	0.887308294828733	0.112691705171267	0.887308294828733
s1	liver	4TU -ve	1	Amotl2	1973	22.128098323606	0.00039358457148479	537	10163	4	447	4	4	liver	liver	22.128098323606	23.3762924203558	1.30293342003303	-9.878997029	11.7719207507717	0.531989716360469	0.958907855131324	0.0410921448686757	0.958907855131324
s1	liver	4TU -ve	1	Ampd2	853	25.9398736500437	0	246	13533	0	524	0	5	liver	liver	25.9398736500437	27.403081047576	2.7178334560215	-0.906755865	6.61561886537715	0.255036664967179	0.783511963083511	0.216488036916488	0.783511963083511
s1	liver	4TU -ve	1	Ampd3	1495	1.43560369437265	0	445	907	0	29	0	0	liver	liver	1.43560369437265	1.51658272973226	2.82055638865958	-1.762952022	0.352797291043962	0.245748386150632	0.771104638584071	0.228895361415929	0.771104638584071
s1	liver	4TU -ve	1	Amt	804	58.9092550449465	0.00034686090877558	261	31713	11	1190	11	2	liver	liver	58.9092550449465	62.2321878752203	2.90453176393809	3.8417524	14.0583017718245	0.2386433466371	0.761135797718341	0.238864202281659	0.761135797718342
s1	liver	4TU -ve	1	Amy1	274	123.41241414038	0.00012809837955549	102	15613	2	2493	5	8	liver	liver	123.41241414038	130.373818800777	2.37541076688187	NA	36.0118629165726	0.291800976161197	0.82636603708288	0.17363396291712	0.82636603708288
s1	liver	4TU -ve	1	Amz1	2973	0.891064362024401	0	798	612	0	18	0	0	liver	liver	0.891064362024401	0.941327211557954	2.02163303637805	NA	0.305514769060768	0.342864984934053	0.872187369229763	0.127812630770237	0.872187369229763
s1	liver	4TU -ve	1	Amz2	2002	15.7916406380991	0	563	3796	0	319	1	4	liver	liver	15.7916406380991	16.6824100270548	2.94832994576558	2.106815483	3.71258691736144	0.235098239786714	0.756000581946955	0.243999418053045	0.756000581946955
s1	liver	4TU -ve	1	Anapc1	3913	17.0292300297997	0.00011063170704723	1192	9039	1	344	1	1	liver	liver	17.0292300297997	17.9898089319964	3.02631946172117	1.738558401	3.90036905606429	0.22903965999866	0.746967656876377	0.253032343123623	0.746967656876377
s1	liver	4TU -ve	1	Anapc10	3897	3.51475387242958	0	1206	1764	0	71	0	0	liver	liver	3.51475387242958	3.71301289003415	2.85305775534741	-0.129438489	0.853905509788763	0.242948878010197	0.767227400096582	0.232772599903418	0.767227400096582
s1	liver	4TU -ve	1	Anapc11	2772	58.5132264396023	0.00029738892523642	731	33626	10	1182	10	1	liver	liver	58.5132264396023	61.813820225639	3.28385983803795	5.952900085	12.3507944712735	0.211076968794773	0.718172983455182	0.281827016544818	0.718172983455182
s1	liver	4TU -ve	1	Anapc13	286	117.026452879205	0.00022397043590246	79	35719	8	2364	8	436	liver	liver	117.026452879205	123.627640451278	3.56948093912661	5.933086573	22.7250284418103	0.19418710798034	0.688115592275259	0.311884407724741	0.688115592275259
s1	liver	4TU -ve	1	Anapc15	2608	6.83149344218708	0.00035310734463276	712	2832	1	138	1	26	liver	liver	6.83149344218708	7.21684195527764	2.59982036752302	2.325578963	1.82136830591	0.266613489615954	0.798039054159386	0.201960945840614	0.798039054159386
s1	liver	4TU -ve	1	Anapc16	1314	50.0976185760386	4.64317221525746e-05	369	21537	1	1012	1	1	liver	liver	50.0976185760386	52.923507672036	2.47166145886669	1.47182249	14.0492634799067	0.280437750919889	0.814114893946419	0.185885106053581	0.814114893946419
s1	liver	4TU -ve	1	Anapc2	452	31.2367562465221	0.00115442678270135	124	11261	13	631	13	0	liver	liver	31.2367562465221	32.998748360726	3.46770630133626	2.672975915	6.24380141817998	0.199886357242205	0.698600346809775	0.301399653190224	0.698600346809776
s1	liver	4TU -ve	1	Anapc4	3426	25.6428521960355	8.66926744690074e-05	1028	11535	1	518	6	0	liver	liver	25.6428521960355	27.08930531039	2.70296951445939	-0.43206015	6.57583099110623	0.256439141045428	0.785326035557282	0.214673964442718	0.785326035557282
s1	liver	4TU -ve	1	Anapc5	2870	60.047837285311	0.00054538371640046	707	25670	14	1213	14	26	liver	liver	60.047837285311	63.4349948677665	3.52728563029675	6.759825256	11.8000052945908	0.196510079763977	0.692432430783201	0.307567569216799	0.692432430783201
s1	liver	4TU -ve	1	Anapc7	2909	10.5937651929568	0	771	3276	0	214	0	0	liver	liver	10.5937651929568	11.1913346263001	2.4132314042722	-1.935322899	3.04282401679861	0.287227813848623	0.821535733074184	0.178464266925816	0.821535733074184
s1	liver	4TU -ve	1	Ang	168	431.77018697649	0.00017262093822932	45	144826	25	8722	29	8	liver	liver	431.77018697649	456.125329956026	2.0978526168363	1.743846319	142.660301944342	0.330407949060433	0.862268300719433	0.137731699280567	0.862268300719433
s1	liver	4TU -ve	1	Angel1	1779	2.37617163206507	0.00105042016806722	467	952	1	48	1	0	liver	liver	2.37617163206507	2.51020589748788	2.64124325841801	0.871995761	0.623583860382073	0.262432162713824	0.792908173185675	0.207091826814325	0.792908173185675
s1	liver	4TU -ve	1	Angel2	2484	21.2370339615816	0.00010930156301235	745	9149	1	429	1	1	liver	liver	21.2370339615816	22.4349652087979	2.92472761417083	-0.890178091	5.03308073634041	0.236995464877318	0.758762363866504	0.241237636133496	0.758762363866504
s1	liver	4TU -ve	1	Angpt1	2247	0.990071513360446	0	732	702	0	20	0	0	liver	liver	0.990071513360446	1.04591912395328	2.59410693479679	1.342595012	0.264547798254997	0.267200696803288	0.798749359648905	0.201250640351095	0.798749359648905
s1	liver	4TU -ve	1	Angpt2	1785	0.396028605344178	0	506	252	0	8	0	0	liver	liver	0.396028605344178	0.418367649581313	2.53382136469796	-1.377495695	0.108336805048657	0.273558029866313	0.806281301358307	0.193718698641693	0.806281301358307
s1	liver	4TU -ve	1	Angptl2	1431	8.6631257419039	0	374	4849	0	175	0	0	liver	liver	8.6631257419039	9.15179233459122	3.04923877437858	1.500867158	1.96928532894599	0.227318105221591	0.744340457397646	0.255659542602354	0.744340457397646
s1	liver	4TU -ve	1	Angptl3	63	485.432063000627	0.0002388710001051	14	104659	25	9806	27	19	liver	liver	485.432063000627	512.814146474294	NA	NA	NA	NA	NA	NA	NA
s1	liver	4TU -ve	1	Angptl4	2401	211.429771678123	0.00011106020851554	581	72033	8	4271	8	35	liver	liver	211.429771678123	223.356028920223	1.47575102091129	-8.230528748	99.3066906602081	0.469691140807695	0.94028349581899	0.0597165041810096	0.94028349581899
s1	liver	4TU -ve	1	Angptl6	74	19.0588766321886	0	19	5819	0	385	0	2	liver	liver	19.0588766321886	20.1339431361007	2.08265182602265	3.30423257	6.34316616785166	0.332819519757984	0.864246850343521	0.135753149656479	0.864246850343521
s1	liver	4TU -ve	1	Angptl7	972	0.297021454008134	0	247	207	0	6	0	0	liver	liver	0.297021454008134	0.313775737185985	2.73321204141647	3.136811378	0.075325141369148	0.253601685510183	0.781639980564325	0.218360019435675	0.781639980564325
s1	liver	4TU -ve	1	Angptl8	260	50.4441436057147	0.00108088632678796	29	5551	6	1019	6	5	liver	liver	50.4441436057147	53.2895793654197	2.58481830693301	NA	13.5271465008888	0.268160891115938	0.799905464516949	0.200094535483051	0.79990546451695
s1	liver	4TU -ve	1	Ank	1692	26.583420133728	0.00054832076764907	501	14590	8	537	8	5	liver	liver	26.583420133728	28.0829284781456	2.20454006413047	-1.259642076	8.35830702972585	0.314418046574871	0.848399768609008	0.151600231390992	0.848399768609008
s1	liver	4TU -ve	1	Ank1	6491	0.0990071513360446	0	1279	8	0	2	0	2	liver	liver	0.0990071513360446	0.104591912395328	3.8317661630015	0.414081328	0.0179098945197884	0.180894958375275	0.662223130280338	0.337776869719662	0.662223130280338
s1	liver	4TU -ve	1	Ank2	4080	0.742553635020334	0	1200	348	0	15	0	0	liver	liver	0.742553635020334	0.784439342964961	3.41682547440644	0.745165795	0.150636595981917	0.202862916397671	0.703935368368338	0.296064631631662	0.703935368368338
s1	liver	4TU -ve	1	Ank3	5636	17.2272443324718	0	1505	7601	0	348	0	0	liver	liver	17.2272443324718	18.1989927567871	2.88989533474382	-0.889676362	4.13198903583428	0.239852001637074	0.762861758355807	0.237138241644193	0.762861758355807
s1	liver	4TU -ve	1	Ankdd1b	1393	0.0990071513360446	0	397	34	0	2	0	0	liver	liver	0.0990071513360446	0.104591912395328	1.84536083666515	NA	0.0371886768377885	0.375616067485516	0.894989654479659	0.105010345520341	0.894989654479659
s1	liver	4TU -ve	1	Ankef1	2363	0.445532181012201	0	648	36	0	9	0	6	liver	liver	0.445532181012201	0.470663605778977	3.47402407191018	NA	0.0888938501072408	0.199522849068464	0.69794226198803	0.30205773801197	0.69794226198803
s1	liver	4TU -ve	1	Ankfy1	6740	22.6231340802862	0	1817	14179	0	457	0	0	liver	liver	22.6231340802862	23.8992519823325	2.55801758271396	-0.835449699	6.13020086693182	0.27097045197967	0.803250259747879	0.196749740252121	0.803250259747879
s1	liver	4TU -ve	1	Ankhd1	1179	33.5634243029191	0.00027114967462039	325	7376	2	678	2	3	liver	liver	33.5634243029191	35.4566583020163	2.41678214827721	-2.993657368	9.62618535646227	0.28680581783263	0.821083293274678	0.178916706725322	0.821083293274678
s1	liver	4TU -ve	1	Ankhd1,Eif4ebp3	327	162.272721039777	0.00045907660020986	88	60992	28	3278	28	201	liver	liver	162.272721039777	171.426144415943	NA	NA	NA	NA	NA	NA	NA
s1	liver	4TU -ve	1	Ankib1	2756	10.5442616172887	0.00019127773527161	920	5228	1	213	1	2	liver	liver	10.5442616172887	11.1390386701024	2.80779714333452	-1.663597456	2.60301041635449	0.246865120653542	0.772633203946129	0.227366796053871	0.772633203946129
s1	liver	4TU -ve	1	Ankle1	505	0.198014302672089	0	140	32	0	4	0	0	liver	liver	0.198014302672089	0.209183824790656	2.94987209116406	-0.011931793	0.0465284769528906	0.23497533423099	0.755820582281803	0.244179417718197	0.755820582281803
s1	liver	4TU -ve	1	Ankle2	2131	25.4448378933635	0.00038538615692924	685	12974	5	514	5	1	liver	liver	25.4448378933635	26.8801214855993	2.39956139918798	-2.12834942	7.35010058569793	0.288864115248106	0.823279288102963	0.176720711897037	0.823279288102963
s1	liver	4TU -ve	1	Ankmy2	890	10.2967437389486	0.00018338529249954	265	5453	1	208	1	0	liver	liver	10.2967437389486	10.8775588891141	2.75482336409996	-1.306305515	2.59078639473218	0.251612204830565	0.779017823266953	0.220982176733047	0.779017823266953
s1	liver	4TU -ve	1	Ankra2	1822	15.6926334867631	0	549	9090	0	317	0	0	liver	liver	15.6926334867631	16.5778181146595	2.10144204002615	-0.709854359	5.17611452028201	0.32984358709761	0.861801127007711	0.138198872992289	0.861801127007711
s1	liver	4TU -ve	1	Ankrd1	742	1.23758939170056	0	204	601	0	25	0	0	liver	liver	1.23758939170056	1.3073989049416	1.68043399375176	-6.350771315	0.510482173496701	0.412481051405308	0.91582744057639	0.0841725594236097	0.91582744057639
s1	liver	4TU -ve	1	Ankrd10	4552	9.05915434724808	0	1342	5026	0	183	0	0	liver	liver	9.05915434724808	9.57015998417253	2.472620594871	-2.543061994	2.53954339257615	0.280328968381866	0.813993528021545	0.186006471978455	0.813993528021545
s1	liver	4TU -ve	1	Ankrd11	9843	68.4634451488748	0	1805	17936	0	1383	0	2	liver	liver	68.4634451488748	72.3253074213694	2.14543573426543	-3.759897508	22.1191635892143	0.323079908425815	0.856077375050129	0.143922624949871	0.856077375050129
s1	liver	4TU -ve	1	Ankrd12	2651	2.27716448072903	0.00072046109510086	848	1388	1	46	1	5	liver	liver	2.27716448072903	2.40561398509255	1.87922557210987	-3.550003231	0.839925851858454	0.368847247955297	0.890637091112755	0.109362908887245	0.890637091112755
s1	liver	4TU -ve	1	Ankrd13a	1398	17.4252586351438	0.00073673870333988	353	8144	6	352	6	10	liver	liver	17.4252586351438	18.4081765815778	3.11771614921102	4.034288559	3.87407586689198	0.222325300760737	0.736565838727355	0.263434161272645	0.736565838727355
s1	liver	4TU -ve	1	Ankrd13b	1786	1.7821287240488	0	346	499	0	36	0	0	liver	liver	1.7821287240488	1.88265442311591	3.25495013589079	0.337336005	0.37950735000469	0.212951704825503	0.721325328347668	0.278674671652332	0.721325328347668
s1	liver	4TU -ve	1	Ankrd13c	2994	25.1478164393553	6.87805213563519e-05	942	14539	1	508	1	3	liver	liver	25.1478164393553	26.5663457484134	2.4793570966244	0.98722512	7.0305072576719	0.279567304566031	0.813141536315282	0.186858463684718	0.813141536315282
s1	liver	4TU -ve	1	Ankrd13d	1714	0.0495035756680223	0	367	3	0	1	0	0	liver	liver	0.0495035756680223	0.0522959561976641	2.90259896591655	1.913061351	0.0118215655365572	0.238802255736721	0.76136343535192	0.23863656464808	0.76136343535192
s1	liver	4TU -ve	1	Ankrd16	1265	8.41560786356379	0	325	4735	0	170	0	0	liver	liver	8.41560786356379	8.8903125536029	2.71329378129301	-1.578949965	2.14987956834794	0.255463372723918	0.784065516911563	0.215934483088436	0.784065516911564
s1	liver	4TU -ve	1	Ankrd17	2116	34.7020065432836	0.0003713921901528	707	18848	7	701	7	5	liver	liver	34.7020065432836	36.6594652945625	2.27176441209924	-4.191771454	10.5880688451418	0.305114023649767	0.83969614033541	0.16030385966459	0.83969614033541
s1	liver	4TU -ve	1	Ankrd2	103	0.0990071513360446	0	19	32	0	2	0	0	liver	liver	0.0990071513360446	0.104591912395328	3.30913121713149	3.704146578	0.0207385332586901	0.209465003071349	0.715433986354494	0.284566013645506	0.715433986354494
s1	liver	4TU -ve	1	Ankrd22	912	0.198014302672089	0	271	96	0	4	0	0	liver	liver	0.198014302672089	0.209183824790656	2.75410602077823	NA	0.0498357922941973	0.251677740555566	0.779104699548321	0.220895300451679	0.779104699548321
s1	liver	4TU -ve	1	Ankrd23,Gm42417	1358	5.34638617214641	0	316	2413	0	108	0	0	liver	liver	5.34638617214641	5.64796326934772	NA	NA	NA	NA	NA	NA	NA
s1	liver	4TU -ve	1	Ankrd24	3318	5.0988682938063	0	630	1847	0	103	0	0	liver	liver	5.0988682938063	5.3864834883594	2.29363841991302	1.944960353	1.54089945093977	0.302204207316265	0.836872837436302	0.163127162563698	0.836872837436302
s1	liver	4TU -ve	1	Ankrd26	1715	1.48510727004067	0	600	1029	0	30	0	0	liver	liver	1.48510727004067	1.56887868592992	2.4727530771233	-1.611825646	0.416296283919834	0.280313949246531	0.813976765328018	0.186023234671982	0.813976765328018
s1	liver	4TU -ve	1	Ankrd27	4339	13.5639797330381	0.00036945812807881	1054	8120	3	274	3	0	liver	liver	13.5639797330381	14.32909199816	3.34655498368152	1.274695725	2.8094067944417	0.207122603375672	0.711406345554964	0.288593654445036	0.711406345554964
s1	liver	4TU -ve	1	Ankrd28	3696	14.4055405193945	0	1167	8226	0	291	0	0	liver	liver	14.4055405193945	15.2181232535202	2.43062421768873	-2.517365445	4.10806397911858	0.285172498288961	0.81932130478278	0.18067869521722	0.81932130478278
s1	liver	4TU -ve	1	Ankrd29	2232	0.64354648368429	0	652	293	0	13	0	0	liver	liver	0.64354648368429	0.679847430569633	3.47629235384327	2.701058042	0.128318445435658	0.199392660342168	0.697706222738007	0.302293777261993	0.697706222738007
s1	liver	4TU -ve	1	Ankrd33b	7734	17.672776513484	0	2070	8421	0	357	0	49	liver	liver	17.672776513484	18.6696563625661	2.7637336320386	-4.665808414	4.43235016246903	0.250801007928055	0.777939641197896	0.222060358802104	0.777939641197896
s1	liver	4TU -ve	1	Ankrd34a	806	0.247517878340111	0	211	120	0	5	0	0	liver	liver	0.247517878340111	0.26147978098832	2.15933999022557	-3.43851809	0.0794531293294418	0.320999557132056	0.854269658751792	0.145730341248208	0.854269658751792
s1	liver	4TU -ve	1	Ankrd37	668	0.742553635020334	0	166	286	0	15	0	1	liver	liver	0.742553635020334	0.784439342964961	1.63320400498159	-5.938653521	0.315146764861555	0.4244094298359	0.921641167015378	0.0783588329846219	0.921641167015378
s1	liver	4TU -ve	1	Ankrd39,Gm42417	2028	7.82156495554752	0	518	4071	0	158	0	0	liver	liver	7.82156495554752	8.26276107923093	NA	NA	NA	NA	NA	NA	NA
s1	liver	4TU -ve	1	Ankrd40	2425	35.494063753972	0.00030881353838552	661	16191	5	717	6	16	liver	liver	35.494063753972	37.4962005937251	3.59361654954193	1.549012216	6.84619793973753	0.1928828997207	0.685665444947256	0.314334555052744	0.685665444947256
s1	liver	4TU -ve	1	Ankrd42	2607	0.0495035756680223	0	711	30	0	1	0	0	liver	liver	0.0495035756680223	0.0522959561976641	3.33652624364103	3.066926774	0.0102841282808196	0.207745160668522	0.71248233122118	0.28751766877882	0.71248233122118
s1	liver	4TU -ve	1	Ankrd44	3193	2.62368951040518	0	1070	1380	0	53	0	0	liver	liver	2.62368951040518	2.7716856784762	3.14062656991014	-1.169483167	0.579057377984958	0.220703469556324	0.733989851144975	0.266010148855025	0.733989851144975
s1	liver	4TU -ve	1	Ankrd46	1589	40.7414427747823	4.53988287102193e-05	505	22027	1	823	1	3	liver	liver	40.7414427747823	43.0395719506775	2.63981713812729	1.499978018	10.6976410537733	0.262573937621933	0.793084260828928	0.206915739171072	0.793084260828928
s1	liver	4TU -ve	1	Ankrd49	2889	7.17801847186323	0	864	2792	0	145	0	0	liver	liver	7.17801847186323	7.58291364866129	1.96352909058099	-7.386791856	2.53391879430064	0.353010904643562	0.87973593688601	0.12026406311399	0.87973593688601
s1	liver	4TU -ve	1	Ankrd50	3250	7.22752204753125	0.0002192021043402	1003	4562	1	146	1	0	liver	liver	7.22752204753125	7.63520960485896	1.72738750460958	-6.24806621	2.90018106320239	0.401269071768937	0.909970189040462	0.0900298109595378	0.909970189040462
s1	liver	4TU -ve	1	Ankrd52	3390	1.28709296736858	0	887	451	0	26	0	0	liver	liver	1.28709296736858	1.35969486113927	2.03142911314123	-1.081117968	0.439171052378258	0.341211601269277	0.870913119312712	0.129086880687288	0.870913119312712
s1	liver	4TU -ve	1	Ankrd54	1194	7.42553635020334	0	267	2678	0	150	0	0	liver	liver	7.42553635020334	7.84439342964961	2.08247042055961	-3.800762445	2.4715787242278	0.332848511900438	0.864270462937643	0.135729537062357	0.864270462937643
s1	liver	4TU -ve	1	Ankrd6	2078	0.495035756680223	0	614	348	0	10	0	0	liver	liver	0.495035756680223	0.522959561976641	2.86972418563983	0.976216592	0.119569901782303	0.241537909471743	0.765248426215863	0.234751573784136	0.765248426215864
s1	liver	4TU -ve	1	Ankrd9	1166	3.86127890210574	0	283	1581	0	78	0	0	liver	liver	3.86127890210574	4.0790845834178	1.62281158079042	-6.531965297	1.64925775489388	0.427127331826369	0.922908634141759	0.0770913658582413	0.922908634141759
s1	liver	4TU -ve	1	Anks1	3187	10.3957508902847	0	769	7067	0	210	0	0	liver	liver	10.3957508902847	10.9821508015095	2.92739369152157	-1.366111075	2.46150199758715	0.236779625018481	0.75844974930217	0.24155025069783	0.75844974930217
s1	liver	4TU -ve	1	Anks3	957	5.69291120182256	0	234	1921	0	115	0	0	liver	liver	5.69291120182256	6.01403496273137	3.05199459155723	0.796811297	1.29293327047085	0.227112846948486	0.744025406019457	0.255974593980543	0.744025406019457
s1	liver	4TU -ve	1	Anks4b	2567	72.7702562319928	3.27482315954938e-05	740	30536	1	1470	1	4	liver	liver	72.7702562319928	76.8750556105662	1.37188726853749	NA	36.7672323321457	0.505250829609988	0.951757021140936	0.0482429788590639	0.951757021140936
s1	liver	4TU -ve	1	Ankub1	3531	0.396028605344178	0	982	60	0	8	0	0	liver	liver	0.396028605344178	0.418367649581313	NA	NA	NA	NA	NA	NA	NA
s1	liver	4TU -ve	1	Ankzf1	1843	14.8015691247387	0.00087935279634189	413	5686	5	299	5	2	liver	liver	14.8015691247387	15.6364909031016	2.8654899251058	-1.794498268	3.58042295552546	0.241894823809005	0.765750605533224	0.234249394466776	0.765750605533224
s1	liver	4TU -ve	1	Anln	1113	0.0495035756680223	0	376	23	0	1	0	0	liver	liver	0.0495035756680223	0.0522959561976641	2.7606971523657	0.060163511	0.0124292024833371	0.251076862946003	0.778306875988959	0.221693124011041	0.778306875988959
s1	liver	4TU -ve	1	Ano1	1450	3.26723599408947	0	389	2118	0	66	0	0	liver	liver	3.26723599408947	3.45153310904583	2.12407377711202	NA	1.06619432993812	0.326329145451047	0.858856033811029	0.141143966188971	0.858856033811029
s1	liver	4TU -ve	1	Ano10	2834	7.47503992587137	0	752	3360	0	151	0	0	liver	liver	7.47503992587137	7.89668938584728	4.46475175305705	3.261626765	1.16049069147979	0.155248761610395	0.606034749258932	0.393965250741068	0.606034749258932
s1	liver	4TU -ve	1	Ano2	2137	0.0495035756680223	0	554	3	0	1	0	1	liver	liver	0.0495035756680223	0.0522959561976641	2.38243319697976	NA	0.0144026132381906	0.290940867277478	0.825467656276651	0.174532343723349	0.825467656276651
s1	liver	4TU -ve	1	Ano6	3607	4.2078039317819	0	878	1707	0	85	0	0	liver	liver	4.20780393178189	4.44515627680145	2.92905847349102	-0.199140738	0.995755959828097	0.236645047148483	0.75825462662577	0.24174537337423	0.75825462662577
s1	liver	4TU -ve	1	Ano8	366	2.227660905061	0	73	1011	0	45	0	0	liver	liver	2.227660905061	2.35331802889488	3.89926415484861	1.352139838	0.395996991808471	0.177763586418745	0.655816907827247	0.344183092172753	0.655816907827247
s1	liver	4TU -ve	1	Anp32a	1197	36.0881066619882	0.00028430090407687	356	17587	5	729	5	18	liver	liver	36.0881066619882	38.1237520680971	2.91517890113239	4.24364754	8.58073217214457	0.237771747144127	0.759883362200637	0.240116637799363	0.759883362200637
s1	liver	4TU -ve	1	Anp32b	503	96.9775047336557	1.85811438552157e-05	163	53818	1	1959	1	366	liver	liver	96.9775047336557	102.447778191224	2.37872484163304	1.351601028	28.2587051715173	0.291394434710695	0.825941983688446	0.174058016311554	0.825941983688446
s1	liver	4TU -ve	1	Anp32e	2283	23.5141984423106	0.0001866368047779	755	16074	3	475	3	0	liver	liver	23.5141984423106	24.8405791938904	2.70231561848105	4.133348449	6.03141995773834	0.256501193206128	0.785405946580442	0.214594053419558	0.785405946580442
s1	liver	4TU -ve	1	Anpep	421	51.7807401487513	0.00067856770017747	93	19158	13	1046	13	3	liver	liver	51.7807401487513	54.7015701827566	4.47514321242572	1.316015762	8.02022914970788	0.154888267851484	0.605181694944522	0.394818305055478	0.605181694944522
s1	liver	4TU -ve	1	Antxr1	5955	1.48510727004067	0	1518	664	0	30	0	0	liver	liver	1.48510727004067	1.56887868592992	2.4221317052663	1.499569935	0.424996673310377	0.286172374133445	0.820401997443812	0.179598002556188	0.820401997443812
s1	liver	4TU -ve	1	Antxr2	4470	30.9397347925139	0.00036531904529956	1366	16424	6	625	6	0	liver	liver	30.9397347925139	32.6849726235401	3.11243488369828	-0.297841367	6.89035778741209	0.222702548474309	0.73716144401097	0.26283855598903	0.73716144401097
s1	liver	4TU -ve	1	Anxa1	286	5.5444004748185	0	96	2750	0	112	0	0	liver	liver	5.5444004748185	5.85714709413838	2.85974392550877	3.859659269	1.34385653300477	0.24238085598403	0.766432726907158	0.233567273092842	0.766432726907158
s1	liver	4TU -ve	1	Anxa10	700	0.297021454008134	0	204	136	0	6	0	0	liver	liver	0.297021454008134	0.313775737185985	3.39552737347289	NA	0.060632579498537	0.204135353457924	0.706187103514383	0.293812896485617	0.706187103514383
s1	liver	4TU -ve	1	Anxa11	894	23.6627091693147	0.00010902747492368	245	9172	1	478	1	478	liver	liver	23.6627091693147	24.9974670624834	3.68379042067849	5.792937355	4.45240859877677	0.188161404804424	0.676633339847081	0.323366660152919	0.676633339847081
s1	liver	4TU -ve	1	Anxa2	290	21.6330625669257	0	78	9486	0	437	0	14	liver	liver	21.6330625669257	22.8533328583792	3.00048961410151	5.96590071	4.99748316230438	0.231011358047146	0.749943440393732	0.250056559606268	0.749943440393732
s1	liver	4TU -ve	1	Anxa3	1288	8.91064362024401	0	355	5219	0	180	0	0	liver	liver	8.91064362024401	9.41327211557953	2.57722386300903	1.959272781	2.39652736069865	0.2689510952109	0.800851912211379	0.199148087788621	0.800851912211379
s1	liver	4TU -ve	1	Anxa4	1979	41.0879678044585	0.00011568718186024	608	25932	3	830	3	3	liver	liver	41.0879678044585	43.4056436440612	3.43245418194329	6.609006997	8.29727289250347	0.20193923758875	0.702290001450211	0.297709998549789	0.702290001450211
s1	liver	4TU -ve	1	Anxa5	421	98.2150941253562	0.0001635361181198	134	42804	7	1984	7	10	liver	liver	98.2150941253562	103.755177096166	3.4706881302121	6.573556389	19.6149907532199	0.199714625617366	0.698289627643336	0.301710372356664	0.698289627643336
s1	liver	4TU -ve	1	Anxa6	354	112.12559888807	0.00013424921128588	80	44693	6	2265	6	11	liver	liver	112.12559888807	118.450340787709	2.8544965860244	6.248415465	27.2270575198358	0.242826417783643	0.767056304935305	0.232943695064695	0.767056304935305
s1	liver	4TU -ve	1	Anxa7	1219	49.4045685166862	6.53893938403191e-05	362	30586	2	998	2	6	liver	liver	49.4045685166862	52.1913642852688	2.67777192981498	3.032949731	12.7884817197587	0.258852209496362	0.788411781132628	0.211588218867372	0.788411781132628
s1	liver	4TU -ve	1	Anxa9	694	1.08907866469649	0	171	503	0	22	0	0	liver	liver	1.08907866469649	1.15051103634861	3.48654622895569	2.166088102	0.216515645073913	0.198806249807724	0.696640739873166	0.303359260126835	0.696640739873165
s1	liver	4TU -ve	1	Aoah	1137	1.23758939170056	0	343	578	0	25	0	0	liver	liver	1.23758939170056	1.3073989049416	3.75551936510365	1.371907204	0.228418898733188	0.184567595896504	0.669584912945192	0.330415087054808	0.669584912945192
s1	liver	4TU -ve	1	Aoc1	355	0.0495035756680223	0	94	15	0	1	0	0	liver	liver	0.0495035756680223	0.0522959561976641	2.36721500706875	NA	0.0144952037729833	0.292811248023579	0.827415358612401	0.172584641387599	0.827415358612401
s1	liver	4TU -ve	1	Aoc2	239	1.68312157271276	0	61	636	0	34	0	0	liver	liver	1.68312157271276	1.77806251072058	3.05718430412184	1.40124439	0.381609630499717	0.226727312326382	0.743432598229863	0.256567401770137	0.743432598229863
s1	liver	4TU -ve	1	Aoc3	1940	0.495035756680223	0	517	181	0	10	0	0	liver	liver	0.495035756680223	0.522959561976641	1.92798000659627	-1.299887029	0.17797520609409	0.359519900719123	0.8843421949819	0.1156578050181	0.8843421949819
s1	liver	4TU -ve	1	Aox1	335	47.9689648223136	0.00013266704992703	95	22613	3	969	3	80	liver	liver	47.9689648223136	50.6747815555365	3.35250006668184	0.802236888	9.91783804910549	0.206755307016591	0.710769647851214	0.289230352148786	0.710769647851214
s1	liver	4TU -ve	1	Aox2	1640	0.0990071513360446	0	477	50	0	2	0	0	liver	liver	0.0990071513360446	0.104591912395328	2.21370258271187	NA	0.0310007895097547	0.31311666976998	0.847211400956007	0.152788599043993	0.847211400956007
s1	liver	4TU -ve	1	Aox3	1157	437.661112480985	0.00018320227942204	358	207421	38	8841	38	18	liver	liver	437.661112480985	462.348548743548	2.37992599498551	3.256134075	127.467646807551	0.291247367363692	0.825788326400406	0.174211673599594	0.825788326400406
s1	liver	4TU -ve	1	Ap1ar	1548	19.999444569881	8.04828973843058e-05	512	12425	1	404	1	0	liver	liver	19.999444569881	21.1275663038563	2.45976475536443	1.391529284	5.63572536200686	0.2817940939467	0.815621499015938	0.184378500984062	0.815621499015938
s1	liver	4TU -ve	1	Ap1b1	999	43.9096716175358	0.00027906976744186	250	21500	6	887	6	0	liver	liver	43.9096716175358	46.386513147328	3.04034969267262	4.651383181	10.0106461945347	0.227982716011405	0.745357911958751	0.254642088041249	0.745357911958751
s1	liver	4TU -ve	1	Ap1g1	4009	78.9086996148275	0.00027777777777777	1278	43200	12	1594	12	8	liver	liver	78.9086996148275	83.3597541790765	2.11165180919095	-2.874519455	25.9016862636199	0.328248803871465	0.860472396567735	0.139527603432265	0.860472396567735
s1	liver	4TU -ve	1	Ap1g2	2295	5.0988682938063	0	521	1752	0	103	0	0	liver	liver	5.0988682938063	5.3864834883594	4.51323535186583	3.259890031	0.7830892710785	0.153580996008415	0.602072708894166	0.397927291105834	0.602072708894166
s1	liver	4TU -ve	1	Ap1m1	844	24.2567520773309	0.00019453360568038	206	10281	2	490	2	3	liver	liver	24.2567520773309	25.6250185368554	3.58070397075089	2.523717189	4.69558484847818	0.193578465637468	0.686974553750516	0.313025446249484	0.686974553750516
s1	liver	4TU -ve	1	Ap1m2	2120	0.594042908016267	0	641	226	0	12	0	0	liver	liver	0.594042908016267	0.627551474371969	3.38296604933087	5.168736698	0.121715429838425	0.204893330424361	0.70752029009024	0.29247970990976	0.70752029009024
s1	liver	4TU -ve	1	Ap1s1	751	22.3756162019461	0.00011473152822395	182	8716	1	452	1	0	liver	liver	22.3756162019461	23.6377722013442	3.66363816817662	5.942383163	4.23338620565509	0.18919640770773	0.678635230119437	0.321364769880563	0.678635230119437
s1	liver	4TU -ve	1	Ap1s2	4171	4.05929320477783	0	1415	2085	0	82	0	17	liver	liver	4.05929320477783	4.28826840820846	2.88527826636494	2.439449302	0.975187618039615	0.240235816642121	0.763407233322789	0.236592766677211	0.763407233322789
s1	liver	4TU -ve	1	Ap1s3	2542	0.990071513360446	0	890	613	0	20	0	0	liver	liver	0.990071513360446	1.04591912395328	2.03469167471843	-0.878339719	0.337282196887879	0.340664479622381	0.870488665649996	0.129511334350004	0.870488665649996
s1	liver	4TU -ve	1	Ap2a1	1307	5.79191835315861	0	286	1742	0	117	0	6	liver	liver	5.79191835315861	6.1186268751267	3.0019865406658	4.30552693	1.33733173754833	0.230896165312658	0.749770552461048	0.250229447538952	0.749770552461048
s1	liver	4TU -ve	1	Ap2a2	1642	48.3649934276578	6.2582139057513e-05	431	15979	1	977	1	1	liver	liver	48.3649934276578	51.0931492051178	3.16506374565883	5.031833729	10.5919063646546	0.218999437692419	0.731256161456949	0.268743838543051	0.731256161456949
s1	liver	4TU -ve	1	Ap2b1	3031	7.62355065287543	0	765	2192	0	154	0	1	liver	liver	7.62355065287543	8.05357725444027	3.17245901038806	5.051619782	1.66566143915289	0.218488931863349	0.730431727690183	0.269568272309817	0.730431727690183
s1	liver	4TU -ve	1	Ap2m1	1464	102.274387330134	0.00010855170317622	426	46061	5	2066	5	712	liver	liver	102.274387330134	108.043445504374	3.51943611814143	5.952012559	20.1427731152611	0.196948362547915	0.693240177675957	0.306759822324042	0.693240177675958
s1	liver	4TU -ve	1	Ap2s1	538	62.6715267957162	0.00010198358064351	117	19611	2	1266	2	35	liver	liver	62.6715267957162	66.2066805462427	3.30761475322817	5.982518935	13.133510200195	0.209561037869796	0.715597908561842	0.284402091438158	0.715597908561842
s1	liver	4TU -ve	1	Ap3b1	559	41.4839964098027	0.00023635074450484	174	21155	5	838	5	0	liver	liver	41.4839964098027	43.8240112936425	2.66062220417953	2.465599435	10.8074401185721	0.260520708077641	0.790519421602925	0.209480578397075	0.790519421602925
s1	liver	4TU -ve	1	Ap3d1	1766	54.9489689915047	0.00018843925189616	430	21227	4	1110	4	7	liver	liver	54.9489689915047	58.0485113794071	3.30925961241119	2.322256727	11.5094393888867	0.20945687608199	0.71542011002639	0.28457988997361	0.71542011002639
s1	liver	4TU -ve	1	Ap3m1	5502	101.87835872479	0.00013086068944888	1597	53492	7	2058	7	233	liver	liver	101.87835872479	107.625077854793	2.96166289078666	2.438427442	23.8435972337845	0.234039864130464	0.754446193524599	0.245553806475401	0.754446193524599
s1	liver	4TU -ve	1	Ap3m2	1999	2.92071096441332	0	552	1370	0	59	0	0	liver	liver	2.92071096441332	3.08546141566218	3.28289629394566	3.912787257	0.616675760957534	0.211138920787188	0.718277722458753	0.281722277541247	0.718277722458753
s1	liver	4TU -ve	1	Ap3s1	1512	31.9793098815424	4.85083676934271e-05	565	20615	1	646	1	590	liver	liver	31.9793098815424	33.783187703691	3.42164302330576	5.948869301	6.4782820211409	0.202577292791424	0.703427555075617	0.296572444924383	0.703427555075617
s1	liver	4TU -ve	1	Ap3s2	5530	21.6330625669257	0.00010325245224574	1483	9685	1	437	1	1	liver	liver	21.6330625669257	22.8533328583792	2.43044899678067	2.150237217	6.16959925717571	0.285193057528907	0.819343591108072	0.180656408891928	0.819343591108072
s1	liver	4TU -ve	1	Ap4b1,Gm43064	265	11.088800949637	0	88	5733	0	224	0	0	liver	liver	11.088800949637	11.7142941882768	NA	NA	NA	NA	NA	NA	NA
s1	liver	4TU -ve	1	Ap4e1	4243	14.5540512463986	0.00056433408577878	1305	5316	3	294	3	41	liver	liver	14.5540512463986	15.3750111221132	3.17631742639231	0.490076003	3.17603634427189	0.218223523505719	0.730002111675391	0.269997888324609	0.730002111675391
s1	liver	4TU -ve	1	Ap4m1	2899	12.4253974926736	0.00020898641588296	670	4785	1	251	1	0	liver	liver	12.4253974926736	13.1262850056137	2.57413237782895	-1.933743554	3.34583773296356	0.269274100481402	0.801237493747884	0.198762506252116	0.801237493747884
s1	liver	4TU -ve	1	Ap4s1	251	10.5937651929568	0.00202657059220896	75	4441	9	214	9	2	liver	liver	10.5937651929568	11.1913346263001	3.57877028713063	4.691167244	2.05183286041517	0.193683060087015	0.687170936467912	0.312829063532088	0.687170936467912
s1	liver	4TU -ve	1	Ap5b1	77	3.26723599408947	0	21	448	0	66	0	0	liver	liver	3.26723599408947	3.45153310904583	1.68323797527192	-5.271109526	1.34542794946225	0.411793929760864	0.915479703531288	0.0845202964687118	0.915479703531288
s1	liver	4TU -ve	1	Ap5m1	9942	6.48496841251092	0.00048007681228996	3204	4166	2	131	2	4	liver	liver	6.48496841251092	6.850770261894	1.95934476662253	-2.311195517	2.29415345768916	0.353764785232144	0.880278696888024	0.119721303111976	0.880278696888024
s1	liver	4TU -ve	1	Ap5s1	874	19.900437418545	0.00013070186903672	204	7651	1	402	1	0	liver	liver	19.900437418545	21.022974391461	1.32496746537311	-5.163417413	10.410770414419	0.523142793068324	0.956667691107219	0.0433323088927807	0.956667691107219
s1	liver	4TU -ve	1	Ap5z1	1703	9.5541901039283	0	376	3538	0	193	0	0	liver	liver	9.5541901039283	10.0931195461492	2.56956230548587	1.642189246	2.57727159171546	0.269753015554484	0.801807816108777	0.198192183891223	0.801807816108777
s1	liver	4TU -ve	1	Apaf1	3761	1.3365965430366	0.00108225108225108	1214	924	1	27	1	0	liver	liver	1.3365965430366	1.41199081733693	2.35307937882788	-3.475333484	0.393721577643284	0.294570249859237	0.829227240688417	0.170772759311583	0.829227240688417
s1	liver	4TU -ve	1	Apba1	3816	0.64354648368429	0	1026	386	0	13	0	0	liver	liver	0.64354648368429	0.679847430569633	2.01313383397976	-1.32061206	0.221581110602663	0.344312518552064	0.873292641006881	0.126707358993119	0.873292641006881
s1	liver	4TU -ve	1	Apba3	126	23.6132055936466	0.00011946004061641	43	8371	1	477	1	0	liver	liver	23.6132055936466	24.9451711062858	3.83219923222327	3.320998321	4.27102712812843	0.180874515795415	0.66218169755561	0.33781830244439	0.66218169755561
s1	liver	4TU -ve	1	Apbb1	1865	0.396028605344178	0	398	101	0	8	0	0	liver	liver	0.396028605344178	0.418367649581313	2.94818203081608	1.275875998	0.093110299278033	0.23511003503677	0.756017849540818	0.243982150459182	0.756017849540818
s1	liver	4TU -ve	1	Apbb1ip	332	1.7821287240488	0	126	850	0	36	0	2	liver	liver	1.7821287240488	1.88265442311591	2.9208808855508	-0.01407939	0.422912658499726	0.237307582102663	0.759213707647925	0.240786292352075	0.759213707647925
s1	liver	4TU -ve	1	Apbb2	4565	20.7419982049013	0	1359	8994	0	419	0	0	liver	liver	20.7419982049013	21.9120056468212	1.54636789111874	-4.898747931	9.29743669503214	0.448242093321325	0.932081889708401	0.0679181102915992	0.932081889708401
s1	liver	4TU -ve	1	Apc	6785	13.365965430366	0	1935	8926	0	270	0	3	liver	liver	13.365965430366	14.1199081733693	2.55384126631251	-1.497977313	3.62770442146431	0.271413572058369	0.803772667534315	0.196227332465685	0.803772667534315
s1	liver	4TU -ve	1	Apc2	2238	0.0990071513360446	0	481	23	0	2	0	1	liver	liver	0.0990071513360446	0.104591912395328	2.44468687815067	-0.960844156	0.028071704567648	0.283532090246376	0.817534203776555	0.182465796223445	0.817534203776555
s1	liver	4TU -ve	1	Apcs	142	111.828577434062	0.00030620993753317	42	48986	15	2259	18	23	liver	liver	111.828577434062	118.136565050523	NA	NA	NA	NA	NA	NA	NA
s1	liver	4TU -ve	1	Apeh	159	49.8996042733665	0.00017582932833196	39	17062	3	1008	3	1	liver	liver	49.8996042733665	52.7143238472454	3.53704992178697	1.991259229	9.77870563830401	0.195967598955956	0.691429702765532	0.308570297234468	0.691429702765532
s1	liver	4TU -ve	1	Apex1	166	18.3163229971682	0.0003858024691358	56	10368	4	370	4	1	liver	liver	18.3163229971682	19.3495037931357	2.50507734034492	-0.972013007	5.06807013070678	0.276696918453028	0.809895529029326	0.190104470970674	0.809895529029326
s1	liver	4TU -ve	1	Apex2	5674	7.12851489619521	0.00027972027972027	1730	3575	1	144	1	0	liver	liver	7.12851489619521	7.53061769246363	1.98626627620394	-4.464176043	2.48763726247243	0.348969918516996	0.876784387503451	0.123215612496549	0.876784387503451
s1	liver	4TU -ve	1	Aph1a	1917	39.0088176264016	0.00028128076508368	494	21331	6	788	6	433	liver	liver	39.0088176264016	41.2092134837593	3.47044560588887	2.237317971	7.79117583887098	0.199728582226954	0.698314891708771	0.301685108291229	0.698314891708771
s1	liver	4TU -ve	1	Aph1b	4399	1.83163229971682	0	1343	890	0	37	0	1	liver	liver	1.83163229971682	1.93495037931357	1.80854128698637	-0.308541545	0.701997114197379	0.383263122355895	0.899698911751245	0.100301088248755	0.899698911751245
s1	liver	4TU -ve	1	Aph1c	4300	0.792057210688356	0	1275	337	0	16	0	0	liver	liver	0.792057210688357	0.836735299162625	1.91603313258667	-0.675183526	0.286535870958366	0.361761583748913	0.885887389014419	0.114112610985581	0.885887389014419
s1	liver	4TU -ve	1	Api5	2077	29.1576060684651	0	694	15962	0	589	0	66	liver	liver	29.1576060684651	30.8023182004241	2.34451331256521	-0.242554476	8.62034449961009	0.295646510875022	0.830326464095133	0.169673535904867	0.830326464095133
s1	liver	4TU -ve	1	Apip	80	24.1082413503269	0	20	5823	0	487	0	0	liver	liver	24.1082413503269	25.4681306682624	3.66240594424624	2.859649824	4.56272728218197	0.189260063223986	0.678757946525215	0.321242053474785	0.678757946525215
s1	liver	4TU -ve	1	Aplf	2730	2.37617163206507	0	618	1161	0	48	0	5	liver	liver	2.37617163206507	2.51020589748788	1.4722041047754	-2.121625915	1.11875565483748	0.470822746867488	0.940687575836495	0.0593124241635049	0.940687575836495
s1	liver	4TU -ve	1	Apln	2567	0.346525029676156	0	716	96	0	7	0	0	liver	liver	0.346525029676156	0.366071693383649	2.16598355991433	-3.599689295	0.110893199633971	0.320014977670173	0.853406212262019	0.146593787737981	0.853406212262019
s1	liver	4TU -ve	1	Aplp1	311	0.693050059352312	0	89	174	0	14	0	0	liver	liver	0.693050059352312	0.732143386767297	2.95802137343502	4.443731082	0.162401022163375	0.234327982476687	0.75487031816449	0.24512968183551	0.75487031816449
s1	liver	4TU -ve	1	Aplp2	1314	145.639519615322	0.00019878587702799	430	65397	13	2942	13	38	liver	liver	145.639519615322	153.854703133528	3.70295998144645	7.953752177	27.2618723683943	0.187187326904135	0.674737900421375	0.325262099578625	0.674737900421375
s1	liver	4TU -ve	1	Apmap	899	32.9198778192348	0.00018210789893011	281	21965	4	665	4	0	liver	liver	32.9198778192348	34.7768108714466	3.02180844434876	3.521437627	7.55121342567371	0.229381575081715	0.747486218230352	0.252513781769648	0.747486218230352
s1	liver	4TU -ve	1	Apoa1	64	8815.2997335074	0.0001575016214921	16	1936488	305	178074	463	912	liver	liver	8815.2997335074	9312.55010394283	2.3969645533449	NA	2549.18252651869	0.289177067550989	0.823610807678645	0.176389192321355	0.823610807678645
s1	liver	4TU -ve	1	Apoa2	113	7093.21884674391	0.00019509456138222	28	2101545	410	143287	469	814	liver	liver	7093.21884674391	7493.33067569469	3.09172991248672	5.480493616	1590.25684127779	0.224193962661647	0.739502958789391	0.260497041210609	0.739502958789391
s1	liver	4TU -ve	1	Apoa4	169	312.367562465221	4.44943770231037e-05	36	89899	4	6310	4	144	liver	liver	312.367562465221	329.98748360726	2.63293707518697	6.06594101	82.2339042059236	0.263260063102998	0.793934330830776	0.206065669169224	0.793934330830776
s1	liver	4TU -ve	1	Apoa5	1673	968.289940066516	0.00017420446627069	388	361644	63	19560	63	81	liver	liver	968.289940066516	1022.90890322631	1.30383416519116	NA	514.764423145226	0.531622194804445	0.958817141656476	0.0411828583435243	0.958817141656476
s1	liver	4TU -ve	1	Apob	938	143.015830104916	0.00047700441229081	248	50314	24	2889	24	229	liver	liver	143.015830104916	151.083017455052	2.83114969928769	1.202109976	35.014404020248	0.244828869605284	0.769838310134417	0.230161689865583	0.769838310134417
s1	liver	4TU -ve	1	Apobec1	1015	18.3163229971682	0	254	5890	0	370	0	1	liver	liver	18.3163229971682	19.3495037931357	2.48469963861508	-2.69146625	5.10963476083931	0.278966185605554	0.812466374496788	0.187533625503212	0.812466374496788
s1	liver	4TU -ve	1	Apobec3	3422	7.42553635020334	0	879	3213	0	150	0	0	liver	liver	7.42553635020334	7.84439342964961	2.81424589324542	0.228576962	1.82890542636744	0.246299437523777	0.771860187476312	0.228139812523688	0.771860187476312
s1	liver	4TU -ve	1	Apobr	1242	3.26723599408947	0	261	1302	0	66	0	0	liver	liver	3.26723599408947	3.45153310904583	2.70680210574356	1.853249531	0.836660874735422	0.256076046006155	0.78485784343845	0.21514215656155	0.78485784343845
s1	liver	4TU -ve	1	Apoc1	124	8742.97500945642	0.00016237923377232	21	1878319	305	176613	385	663	liver	liver	8742.97500945642	9236.14571193805	3.30400608351126	5.143573542	1834.18805060748	0.209789922609137	0.715988212288202	0.284011787711798	0.715988212288202
s1	liver	4TU -ve	1	Apoc2,Gm44805	182	457.858571353538	9.31077023346756e-05	34	128883	12	9249	19	25	liver	liver	457.858571353538	483.685298872195	NA	NA	NA	NA	NA	NA	NA
s1	liver	4TU -ve	1	Apoc3	290	3798.75588603703	0.00015837872973659	83	1212284	192	76737	205	1207	liver	liver	3798.75588603703	4013.03479074015	NA	NA	NA	NA	NA	NA	NA
s1	liver	4TU -ve	1	Apoc4	64	896.707769650556	0.00010429945532506	18	172580	18	18114	43	586	liver	liver	896.707769650556	947.288950564487	2.42974426136713	0.394476276	255.809005170674	0.285275776377361	0.819433231002161	0.180566768997839	0.819433231002161
s1	liver	4TU -ve	1	Apod	1149	0.495035756680223	0	318	113	0	10	0	0	liver	liver	0.495035756680223	0.522959561976641	2.5091878705363	2.153317117	0.13675047733509	0.276243635918659	0.809377799096266	0.190622200903734	0.809377799096266
s1	liver	4TU -ve	1	Apoe	506	18708.985359367	0.00017301846676713	155	5669915	981	377932	1101	7454	liver	liver	18708.985359367	19764.3153176956	3.21931299196578	1.937107059	4028.21362363525	0.21530903714233	0.725239157369554	0.274760842630446	0.725239157369554
s1	liver	4TU -ve	1	Apof	194	1050.56488282677	0.00015628143943019	56	511897	80	21222	88	18	liver	liver	1050.56488282677	1109.82478242683	2.26500097924289	NA	321.499236954006	0.306025112974406	0.84057005632399	0.15942994367601	0.84057005632399
s1	liver	4TU -ve	1	Apoh	101	1591.63896487825	0.00023188925180142	36	758983	176	32152	202	116	liver	liver	1591.63896487825	1681.4195836673	2.00758246725836	NA	549.536608815549	0.345264611473987	0.874014400575486	0.125985599424514	0.874014400575486
s1	liver	4TU -ve	1	Apol10b	1152	0.445532181012201	0	366	254	0	9	0	0	liver	liver	0.445532181012201	0.470663605778977	1.80941586177285	NA	0.170673520466849	0.383077873475037	0.899587365785351	0.100412634214649	0.899587365785351
s1	liver	4TU -ve	1	Apol11b	919	2.6731930860732	0	270	378	0	54	0	54	liver	liver	2.6731930860732	2.82398163467386	NA	NA	NA	NA	NA	NA	NA
s1	liver	4TU -ve	1	Apol7a	785	82.8194820926013	0.00016335420637081	211	36730	6	1673	6	0	liver	liver	82.8194820926013	87.491134718692	1.88513596463925	-0.721706639	30.4519629271976	0.367690815708663	0.889875627658533	0.110124372341467	0.889875627658533
s1	liver	4TU -ve	1	Apol7c	783	0.346525029676156	0	207	142	0	7	0	7	liver	liver	0.346525029676156	0.366071693383649	4.26119116269094	NA	0.0563675362458503	0.162665122050573	0.623181158030575	0.376818841969425	0.623181158030575
s1	liver	4TU -ve	1	Apol9a	444	60.4438658906552	8.95014767743668e-05	76	22346	2	1221	2	3	liver	liver	60.4438658906552	63.8533625173478	3.9007227958168	1.739747792	10.7407004848388	0.177697113289693	0.655679606885977	0.344320393114023	0.655679606885977
s1	liver	4TU -ve	1	Apol9b	444	98.1160869740202	0.00044654818254889	76	33591	15	1982	15	25	liver	liver	98.1160869740202	103.65058518377	1.61244598457025	-0.928125749	42.1774680853835	0.429873116490586	0.924168287183743	0.0758317128162574	0.924168287183743
s1	liver	4TU -ve	1	Apold1	2511	0.841560786356379	0	771	324	0	17	0	0	liver	liver	0.841560786356379	0.88903125536029	1.20212529429442	NA	0.485245164627464	0.576601444000713	0.968557935977466	0.031442064022534	0.968557935977466
s1	liver	4TU -ve	1	Apom	113	389.890161961343	0.00019078872057083	24	104828	20	7876	20	61	liver	liver	389.890161961344	411.882951012802	2.88194082065751	-0.464108516	93.7740513456861	0.240514022908286	0.76380183343181	0.23619816656819	0.76380183343181
s1	liver	4TU -ve	1	Apon	686	407.265917020819	0.00019236904828932	245	213132	41	8227	42	59	liver	liver	407.265917020819	430.238831638182	2.06924637523579	-0.647990028	136.42417137929	0.334975664983809	0.865991760203472	0.134008239796528	0.865991760203472
s1	liver	4TU -ve	1	Apoo	282	39.5533569587498	4.57582135993411e-05	85	21854	1	799	4	775	liver	liver	39.5533569587498	41.7844690019336	2.59115817626067	NA	10.580711787037	0.267504773313466	0.799116198460285	0.200883801539715	0.799116198460285
s1	liver	4TU -ve	1	Apool	473	20.1479552968851	0.00010742292405199	154	9309	1	407	1	3	liver	liver	20.1479552968851	21.2844541724493	3.88077477093989	5.714931811	3.59863667241409	0.178610515031788	0.657561462586498	0.342438537413503	0.657561462586497
s1	liver	4TU -ve	1	Apopt1	3457	22.128098323606	0.00010801468999783	892	9258	1	447	7	2	liver	liver	22.128098323606	23.3762924203558	NA	NA	NA	NA	NA	NA	NA
s1	liver	4TU -ve	1	App	5686	54.1074082051484	0.0001263862997251	1690	31649	4	1093	4	2	liver	liver	54.1074082051484	57.1594801240468	3.80947127155557	6.571001423	9.84504010434235	0.181953644259116	0.664361927767785	0.335638072232215	0.664361927767785
s1	liver	4TU -ve	1	Appbp2	4384	24.0092341989908	0	1408	14518	0	485	0	0	liver	liver	24.0092341989908	25.3635387558671	2.26373832340987	-3.447182167	7.35152681753698	0.306195806022251	0.8407332542375	0.1592667457625	0.8407332542375
s1	liver	4TU -ve	1	Appl1	4740	15.445115608423	0.00010809642200843	1646	9251	1	312	1	2	liver	liver	15.445115608423	16.3163383336712	2.1695131497154	-0.068027919	4.93462707926207	0.319494343996427	0.852947566301836	0.147052433698164	0.852947566301836
s1	liver	4TU -ve	1	Appl2	1753	17.672776513484	0.00031325049597995	454	9577	3	357	3	0	liver	liver	17.672776513484	18.6696563625661	3.19637249196304	4.643307955	3.83241791868389	0.216854319170496	0.727774881928631	0.272225118071369	0.727774881928631
s1	liver	4TU -ve	1	Aprt	985	79.2552246445037	0.00015007353603265	242	33317	5	1601	5	6	liver	liver	79.2552246445037	83.7258258724602	3.62938891966853	3.844820101	15.1363044090629	0.190981786714456	0.682059404509689	0.317940595490311	0.682059404509689
s1	liver	4TU -ve	1	Aptx	5033	10.9897937983009	0	1290	4277	0	222	0	0	liver	liver	10.989793798301	11.6097022758814	2.58164212512324	0.427205236	2.95065861844187	0.26849080816221	0.800301160336084	0.199698839663916	0.800301160336084
s1	liver	4TU -ve	1	Aqp1	1758	107.521766350944	4.85162125010108e-05	439	61835	3	2172	3	0	liver	liver	107.521766350944	113.586816861326	3.13475422605077	4.865227814	23.7748811615368	0.221116913983138	0.734648915828259	0.265351084171741	0.734648915828259
s1	liver	4TU -ve	1	Aqp11	2619	48.7115184573339	0.00011872254541137	764	25269	3	984	3	8	liver	liver	48.7115184573339	51.4592208985015	1.63109553947943	-1.487228793	20.7003519182394	0.424958050453112	0.921898678582289	0.078101321417711	0.921898678582289
s1	liver	4TU -ve	1	Aqp2	505	0.0495035756680223	0	106	6	0	1	0	1	liver	liver	0.0495035756680223	0.0522959561976641	5.26121618751268	3.630838369	0.00652192623891163	0.131746568826635	0.546372731647464	0.453627268352536	0.546372731647464
s1	liver	4TU -ve	1	Aqp4	4057	1.83163229971682	0	1239	1244	0	37	0	0	liver	liver	1.83163229971682	1.93495037931357	NA	NA	NA	NA	NA	NA	NA
s1	liver	4TU -ve	1	Aqp5	576	0.396028605344178	0	110	63	0	8	0	5	liver	liver	0.396028605344178	0.418367649581313	2.64459220104442	-1.41358849	0.103799032269321	0.262099835387173	0.792494827585453	0.207505172414548	0.792494827585452
s1	liver	4TU -ve	1	Aqp8	548	64.9981948521133	6.23227696238821e-05	142	32091	2	1313	2	32	liver	liver	64.9981948521133	68.664590487533	2.96498826688842	2.887189707	15.1951075174099	0.233777377233052	0.754059160890756	0.245940839109244	0.754059160890756
s1	liver	4TU -ve	1	Aqp9	2011	266.32923709396	0.00025854599323587	552	143108	37	5380	37	2	liver	liver	266.32923709396	281.352244343433	3.19581576024185	1.728176539	57.7647066170013	0.216892096591791	0.727836578713967	0.272163421286033	0.727836578713967
s1	liver	4TU -ve	1	Aqr	307	5.5444004748185	0.00030816640986132	122	3245	1	112	1	4	liver	liver	5.5444004748185	5.85714709413838	2.89610481792724	0.222700133	1.32698427668312	0.239337739528377	0.762128921052663	0.237871078947337	0.762128921052663
s1	liver	4TU -ve	1	Ar	6335	5.9899326558307	0.00111888111888111	1937	3575	4	121	4	0	liver	liver	5.9899326558307	6.32781069991735	1.80312409363797	NA	2.30261741096041	0.384414574130313	0.900389474750784	0.0996105252492164	0.900389474750784
s1	liver	4TU -ve	1	Araf	2056	40.7414427747823	4.55207574654042e-05	597	21968	1	823	1	0	liver	liver	40.7414427747823	43.0395719506775	3.72210566343058	3.451193441	7.58705387349394	0.186224477013123	0.672853390699929	0.327146609300071	0.672853390699929
s1	liver	4TU -ve	1	Arap1	1265	27.9695202524326	0.00033779219024456	301	14802	5	565	5	0	liver	liver	27.9695202524326	29.5472152516802	2.66379319935229	2.62777983	7.27796516234891	0.260210582686556	0.790129267247381	0.209870732752619	0.790129267247381
s1	liver	4TU -ve	1	Arap2	1825	6.33645768550685	0	650	3198	0	128	0	0	liver	liver	6.33645768550685	6.693882393301	2.63004945604451	-3.793449383	1.66996775264143	0.263549105119267	0.794291390944161	0.205708609055839	0.794291390944161
s1	liver	4TU -ve	1	Arap3	548	11.7818510089893	0	135	4403	0	238	0	0	liver	liver	11.7818510089893	12.4464375750441	2.5975557156841	NA	3.14393903443473	0.266845933804117	0.798320525723054	0.201679474276945	0.798320525723055
s1	liver	4TU -ve	1	Arcn1	2363	61.1369159500075	0.00022411474675033	730	31234	7	1235	7	154	liver	liver	61.1369159500075	64.5855059041151	2.4082935367436	1.033577083	17.5962274832072	0.287816734125023	0.82216522760536	0.17783477239464	0.82216522760536
s1	liver	4TU -ve	1	Arel1	3558	29.1081024927971	0.00059470710674992	974	13452	8	588	8	3	liver	liver	29.1081024927971	30.7500222442265	1.57854477657719	-2.343253156	12.781518442626	0.439105175123964	0.928254565049068	0.0717454349509317	0.928254565049068
s1	liver	4TU -ve	1	Arf1	1122	262.170936737846	0.00019192016121293	326	166736	32	5296	32	1965	liver	liver	262.170936737846	276.959384022829	2.78075380898331	3.253922428	65.3502820125736	0.249265928656004	0.775884911681874	0.224115088318126	0.775884911681874
s1	liver	4TU -ve	1	Arf2	1588	12.8214260980178	0	445	5511	0	259	0	0	liver	liver	12.8214260980178	13.544652655195	2.580751702082	-2.783893363	3.44362277991684	0.268583444118532	0.800412125253135	0.199587874746865	0.800412125253135
s1	liver	4TU -ve	1	Arf3	3699	24.2072485016629	0	1125	12117	0	489	0	85	liver	liver	24.2072485016629	25.5727225806577	2.5774124899559	1.892748904	6.51008952328337	0.268931412127907	0.8008283917325	0.1991716082675	0.8008283917325
s1	liver	4TU -ve	1	Arf4	2168	83.3145178492815	3.40582054731536e-05	676	58723	2	1683	2	9	liver	liver	83.3145178492815	88.0140942806687	3.04182357559346	3.643613764	18.9850665930465	0.22787224943666	0.74518907937835	0.25481092062165	0.74518907937835
s1	liver	4TU -ve	1	Arf5	444	106.234673383576	0.00059744591869756	138	40171	24	2146	24	0	liver	liver	106.234673383576	112.227122000187	3.79920572387849	4.979345485	19.3820155278033	0.18244528749876	0.665350554031716	0.334649445968284	0.665350554031716
s1	liver	4TU -ve	1	Arf6	462	40.4444213207742	0.00044101433296582	175	27210	12	817	12	2	liver	liver	40.4444213207742	42.7257962134916	1.82600191726475	-4.817881917	15.3526326247601	0.379598276434585	0.89746895606574	0.102531043934259	0.89746895606574
s1	liver	4TU -ve	1	Arfgap1	1156	19.8509338428769	0.0002465483234714	303	8112	2	401	2	6	liver	liver	19.8509338428769	20.9706784352633	1.84171847124009	-4.025240991	7.47107608439597	0.376358923138359	0.895456658130288	0.104543341869712	0.895456658130288
s1	liver	4TU -ve	1	Arfgap2	1146	60.3448587393192	0.00046436034362665	304	25842	12	1219	12	997	liver	liver	60.3448587393192	63.7487706049525	1.87130109248672	-2.366268004	22.3522921374793	0.370409221339598	0.891657235050478	0.108342764949522	0.891657235050478
s1	liver	4TU -ve	1	Arfgap3	1369	6.53447198817894	0.0002623294858342	415	3812	1	132	1	0	liver	liver	6.53447198817894	6.90306621809166	2.47540860645909	-0.733432164	1.82973866344155	0.280013238522042	0.8136408272686	0.1863591727314	0.8136408272686
s1	liver	4TU -ve	1	Arfgef1	1344	31.2862598221901	0.00021840021840021	438	18315	4	632	4	6	liver	liver	31.2862598221901	33.0510443169237	2.06933367904118	-2.083496226	10.4796935388715	0.334961532584302	0.8659803965738	0.1340196034262	0.8659803965738
s1	liver	4TU -ve	1	Arfgef2	3264	14.9005762760747	0	952	7913	0	301	0	2	liver	liver	14.9005762760747	15.7410828154969	3.10666879281722	-0.027907601	3.32455537531362	0.223115892547843	0.73781249291214	0.26218750708786	0.73781249291214
s1	liver	4TU -ve	1	Arfgef3	7912	0.148510727004067	0	2459	71	0	3	0	0	liver	liver	0.148510727004067	0.156887868592992	2.93639619946051	NA	0.0350565062455432	0.236053697619992	0.757395367083671	0.242604632916329	0.757395367083671
s1	liver	4TU -ve	1	Arfip1,Gm37240	1643	17.722280089152	0	598	11102	0	358	0	2	liver	liver	17.722280089152	18.7219523187637	NA	NA	NA	NA	NA	NA	NA
s1	liver	4TU -ve	1	Arfip2	2989	12.1778796143335	0	690	4525	0	246	0	1	liver	liver	12.1778796143335	12.8648052246254	3.07039472465046	0.33050193	2.74917842064578	0.2257518145778	0.741926509434018	0.258073490565982	0.741926509434018
s1	liver	4TU -ve	1	Arfrp1	2300	26.2368951040518	6.95652173913043e-05	632	14375	1	530	1	1	liver	liver	26.2368951040518	27.716856784762	2.59962621340593	-0.142834104	6.99563259296187	0.266633401750404	0.798063181559117	0.201936818440883	0.798063181559117
s1	liver	4TU -ve	1	Arg1	389	1303.28063661202	0.00032689254816498	108	532285	174	26327	174	68	liver	liver	1303.28063661202	1376.7956388159	3.04611895491215	3.480821026	296.562712132182	0.22755092326325	0.744697340997031	0.255302659002969	0.744697340997031
s1	liver	4TU -ve	1	Arg2	270	0.0990071513360446	0	92	78	0	2	0	0	liver	liver	0.0990071513360446	0.104591912395328	3.82604773092686	0.668540429	0.0179366627470762	0.18116532497937	0.662770627596552	0.337229372403448	0.662770627596552
s1	liver	4TU -ve	1	Arglu1	2447	50.7906686353909	0.00039816842524387	854	25115	10	1026	10	2	liver	liver	50.7906686353909	53.6556510588034	2.180343230229	-2.442142765	16.1467278524208	0.317907369330629	0.851540667874169	0.148459332125831	0.851540667874169
s1	liver	4TU -ve	1	Arhgap1	1426	9.75220440660039	0.00018073377914332	416	5533	1	197	1	0	liver	liver	9.75220440660039	10.3023033709398	3.60532238542076	2.474310686	1.87492608594847	0.192256643500981	0.68448209928578	0.31551790071422	0.68448209928578
s1	liver	4TU -ve	1	Arhgap10	553	1.3365965430366	0	125	665	0	27	0	1	liver	liver	1.3365965430366	1.41199081733693	3.0059798751218	-0.597260465	0.308205032581747	0.23058942819165	0.749309600455908	0.250690399544092	0.749309600455908
s1	liver	4TU -ve	1	Arhgap11a	3263	0.346525029676156	0	946	156	0	7	0	0	liver	liver	0.346525029676156	0.366071693383649	2.18100721967873	-3.113248337	0.110129322427855	0.317810585084651	0.851454431690571	0.148545568309429	0.851454431690571
s1	liver	4TU -ve	1	Arhgap12	2129	18.4153301485043	0	760	11391	0	372	0	0	liver	liver	18.4153301485043	19.454095705531	2.3955540899809	-4.050377522	5.32842661532977	0.289347330314496	0.823790910736473	0.176209089263527	0.823790910736473
s1	liver	4TU -ve	1	Arhgap15	3955	0.297021454008134	0	1132	187	0	6	0	0	liver	liver	0.297021454008134	0.313775737185985	8.33847464914362	NA	0.024690317123252	0.0831263761929327	0.392715717375878	0.607284282624122	0.392715717375878
s1	liver	4TU -ve	1	Arhgap17	2833	9.9997222849405	0	605	3588	0	202	0	0	liver	liver	9.9997222849405	10.5637831519281	2.70367348364947	-2.227648681	2.56365250837649	0.256372370684467	0.785240015179028	0.214759984820972	0.785240015179028
s1	liver	4TU -ve	1	Arhgap18	1552	7.72255780421148	0.00064836827317916	493	4627	3	156	3	0	liver	liver	7.72255780421148	8.1581691668356	2.47142718026676	0.44745506	2.16590203888695	0.280464334977949	0.814144541064646	0.185855458935354	0.814144541064646
s1	liver	4TU -ve	1	Arhgap19	3598	0.742553635020334	0	1138	413	0	15	0	0	liver	liver	0.742553635020334	0.784439342964961	2.78530294406495	-0.030524191	0.184791015148147	0.248858811583471	0.77533679604071	0.22466320395929	0.77533679604071
s1	liver	4TU -ve	1	Arhgap21	1300	14.8510727004067	0.0004463621484898	377	6721	3	300	3	0	liver	liver	14.8510727004067	15.6887868592992	1.7613526289897	-3.797441791	5.84436018157377	0.393531181179506	0.905691795329439	0.0943082046705615	0.905691795329438
s1	liver	4TU -ve	1	Arhgap22	356	0.346525029676156	0	62	77	0	7	0	0	liver	liver	0.346525029676156	0.366071693383649	2.20797572032348	-4.772023593	0.108784188658691	0.313928805547914	0.847954100494295	0.152045899505705	0.847954100494295
s1	liver	4TU -ve	1	Arhgap23	2329	9.1086579229161	0	476	4945	0	184	0	0	liver	liver	9.1086579229161	9.62245594037019	1.49156947583884	-5.566400774	4.23288399248288	0.464709952696054	0.938471802676246	0.061528197323754	0.938471802676246
s1	liver	4TU -ve	1	Arhgap24	610	4.35631465878596	0	196	2479	0	88	0	1	liver	liver	4.35631465878596	4.60204414539444	2.5837435282892	-2.818120732	1.1686791627375	0.268272439958042	0.800039341592921	0.199960658407079	0.800039341592921
s1	liver	4TU -ve	1	Arhgap25	1375	1.68312157271276	0.00172413793103448	365	580	1	34	1	0	liver	liver	1.68312157271276	1.77806251072058	2.6518389932504	-5.040757793	0.439940349182167	0.261383584118108	0.79160115361704	0.20839884638296	0.79160115361704
s1	liver	4TU -ve	1	Arhgap26	5475	18.2668194215002	0.00052192066805845	1538	9580	5	369	5	0	liver	liver	18.2668194215002	19.297207836938	2.44392766441051	-0.356118797	5.18083843650282	0.283620170373224	0.817630607963293	0.182369392036707	0.817630607963293
s1	liver	4TU -ve	1	Arhgap27	1796	2.37617163206507	0	449	980	0	48	0	0	liver	liver	2.37617163206507	2.51020589748788	2.54327067407127	-0.735822206	0.647605732289536	0.272541647897176	0.805096338752435	0.194903661247565	0.805096338752435
s1	liver	4TU -ve	1	Arhgap28	3214	0.841560786356379	0	909	472	0	17	0	0	liver	liver	0.841560786356379	0.88903125536029	2.28446990810083	-4.701087406	0.255343913379746	0.303417076365075	0.838055639782312	0.161944360217688	0.838055639782312
s1	liver	4TU -ve	1	Arhgap29	1778	31.9298063058744	0.00038925652004671	659	17983	7	645	7	0	liver	liver	31.9298063058744	33.7308917474933	2.32779067820084	-3.001182381	9.50775145892754	0.297770408246364	0.832474960523614	0.167525039476386	0.832474960523614
s1	liver	4TU -ve	1	Arhgap30	899	3.86127890210574	0	265	1707	0	78	0	0	liver	liver	3.86127890210574	4.0790845834178	2.87140539811155	-0.857022821	0.932099168619803	0.241396488637867	0.765049149102103	0.234950850897897	0.765049149102103
s1	liver	4TU -ve	1	Arhgap31	3085	10.0492258606085	0	830	3795	0	203	0	0	liver	liver	10.0492258606085	10.6160791081258	1.99079566132404	-1.021743004	3.49889881086952	0.348175954984223	0.876196014959167	0.123803985040833	0.876196014959167
s1	liver	4TU -ve	1	Arhgap32	7298	9.20766507425215	0.00072621641249092	2188	4131	3	186	3	1	liver	liver	9.20766507425215	9.72704785276552	1.11262834130544	-5.702042711	5.73620754462348	0.622981776418424	0.976195738471419	0.0238042615285813	0.976195738471419
s1	liver	4TU -ve	1	Arhgap33	772	0.0990071513360446	0	170	18	0	2	0	0	liver	liver	0.0990071513360446	0.104591912395328	2.14655958576988	2.693209064	0.0319704741758835	0.32291075689443	0.855931232507501	0.144068767492499	0.855931232507501
s1	liver	4TU -ve	1	Arhgap35	3934	55.8895369291972	8.124796880078e-05	981	24616	2	1129	2	6	liver	liver	55.8895369291972	59.0421345471628	1.84021997340431	-0.93833888	21.0516544245564	0.376665393582084	0.89564871816023	0.10435128183977	0.89564871816023
s1	liver	4TU -ve	1	Arhgap36	1103	0.247517878340111	0	304	117	0	5	0	0	liver	liver	0.247517878340111	0.26147978098832	2.27141028705631	NA	0.0755329499418502	0.305161592562058	0.839741886688229	0.160258113311771	0.839741886688229
s1	liver	4TU -ve	1	Arhgap39	1208	2.87120738874529	0	285	1394	0	58	0	7	liver	liver	2.87120738874529	3.03316545946452	1.86062415818073	-2.955616688	1.06962456526288	0.372534763408472	0.893030184286338	0.106969815713662	0.893030184286338
s1	liver	4TU -ve	1	Arhgap4	4287	4.70283968846212	0	933	1664	0	95	0	0	liver	liver	4.70283968846212	4.96811583877809	3.06811355518661	3.668589544	1.06246395775422	0.225919663041216	0.742186282037804	0.257813717962196	0.742186282037804
s1	liver	4TU -ve	1	Arhgap42	4059	69.3545095108992	0.00014816644030127	1350	40495	6	1401	6	6	liver	liver	69.3545095108992	73.2666346329274	1.61241585526151	-0.547047704	29.8141962383525	0.429881149021278	0.924171941819038	0.0758280581809623	0.924171941819038
s1	liver	4TU -ve	1	Arhgap44	3029	1.3365965430366	0	908	727	0	27	0	0	liver	liver	1.3365965430366	1.41199081733693	1.85657203834861	0.991633155	0.499015446864136	0.373347850900787	0.893550768328	0.106449231672	0.893550768328
s1	liver	4TU -ve	1	Arhgap45	424	7.92057210688357	0	98	2933	0	160	0	0	liver	liver	7.92057210688357	8.36735299162625	3.38346996369242	2.299348881	1.62263069665813	0.204862814801969	0.707466733985187	0.292533266014813	0.707466733985187
s1	liver	4TU -ve	1	Arhgap5	4637	47.1769076116252	0.00012569130216189	1719	31824	4	953	4	0	liver	liver	47.1769076116252	49.8380462563739	2.17351942180813	-2.149117785	15.0449727618867	0.318905445980935	0.852427053939018	0.147572946060982	0.852427053939018
s1	liver	4TU -ve	1	Arhgap6	3876	0.990071513360446	0	1098	739	0	20	0	0	liver	liver	0.990071513360446	1.04591912395328	1.85908915619239	-4.391851106	0.369140595410742	0.37284235575855	0.893227420807037	0.106772579192963	0.893227420807037
s1	liver	4TU -ve	1	Arhgap9	273	2.77220023740925	0.0010443864229765	81	1915	2	56	2	0	liver	liver	2.77220023740925	2.92857354706919	2.46648795646637	1.4493811	0.779060272104771	0.281025974095161	0.814769789156917	0.185230210843083	0.814769789156917
s1	liver	4TU -ve	1	Arhgdia	1127	42.276053620491	0	254	13517	0	854	0	17	liver	liver	42.276053620491	44.6607465928051	3.29167777955284	6.349739038	8.90230737475925	0.210575647733693	0.717323992330047	0.282676007669953	0.717323992330047
s1	liver	4TU -ve	1	Arhgdib	472	10.2472401632806	0	133	3919	0	207	0	1	liver	liver	10.2472401632806	10.8252629329165	3.28360844037858	5.191621552	2.16312199114693	0.21109312914302	0.718200308666801	0.281799691333199	0.718200308666801
s1	liver	4TU -ve	1	Arhgdig	1833	0.148510727004067	0	425	69	0	3	0	0	liver	liver	0.148510727004067	0.156887868592992	2.93874163578165	4.083104836	0.035028527330337	0.235865301025546	0.757120976710423	0.242879023289577	0.757120976710423
s1	liver	4TU -ve	1	Arhgef1	344	14.3065333680584	0	85	8426	0	289	0	0	liver	liver	14.3065333680584	15.1135313411249	3.20190663356209	4.13841603	3.09707133984242	0.216479510456189	0.727161998966264	0.272838001033736	0.727161998966264
s1	liver	4TU -ve	1	Arhgef10	1255	1.48510727004067	0	350	947	0	30	0	0	liver	liver	1.48510727004067	1.56887868592992	3.18119720516868	1.219240915	0.323588212445692	0.217888780813006	0.729459287817918	0.270540712182082	0.729459287817918
s1	liver	4TU -ve	1	Arhgef10l	1461	15.6926334867631	0.00012088974854932	330	8272	1	317	1	22	liver	liver	15.6926334867631	16.5778181146595	1.88860959200772	-3.326796655	5.75942465978217	0.367014539952158	0.889427873197122	0.110572126802878	0.889427873197122
s1	liver	4TU -ve	1	Arhgef11	3637	7.52454350153939	0	770	3876	0	152	0	0	liver	liver	7.52454350153939	7.94898534204494	2.90384077133668	-0.759420846	1.79610954036294	0.238700133768313	0.761217170331584	0.238782829668416	0.761217170331584
s1	liver	4TU -ve	1	Arhgef12	5575	82.9679928196054	6.58270066265853e-05	1632	45574	3	1676	3	10	liver	liver	82.9679928196054	87.648022587285	2.33174715924107	0.082396991	24.6634932401269	0.297265154934529	0.831966334472086	0.168033665527914	0.831966334472086
s1	liver	4TU -ve	1	Arhgef15	1523	4.90085399113421	0	373	1846	0	99	0	2	liver	liver	4.90085399113421	5.17729966356874	1.83506697173777	-1.504825638	1.85116574959318	0.377723097431998	0.896308857763337	0.103691142236663	0.896308857763337
s1	liver	4TU -ve	1	Arhgef16	470	3.31673956975749	0	109	1615	0	67	0	0	liver	liver	3.31673956975749	3.50382906524349	2.9465782638734	1.576638298	0.780223186200693	0.235238000991962	0.756205106097826	0.243794893902174	0.756205106097826
s1	liver	4TU -ve	1	Arhgef17	3648	1.98014302672089	0	863	1130	0	40	0	0	liver	liver	1.98014302672089	2.09183824790656	2.04960049886237	-2.649002791	0.669657602463916	0.338186481192152	0.868548706439754	0.131451293560246	0.868548706439754
s1	liver	4TU -ve	1	Arhgef18	2066	18.7123516025124	0	529	8593	0	378	0	0	liver	liver	18.7123516025124	19.767871442717	2.23780697834094	-3.522531779	5.7960377639647	0.309743953463684	0.844088029205385	0.155911970794615	0.844088029205385
s1	liver	4TU -ve	1	Arhgef19	685	33.5139207272511	0	174	14310	0	677	0	4	liver	liver	33.5139207272511	35.4043623458186	2.78314440419277	-0.8770297	8.34670296898998	0.249051820493299	0.77559681745275	0.22440318254725	0.77559681745275
s1	liver	4TU -ve	1	Arhgef2	1417	4.75234326413014	0	343	1548	0	96	0	1	liver	liver	4.75234326413014	5.02041179497575	2.33707364643547	-2.05075355	1.40948632047134	0.296587649951529	0.831281882381255	0.168718117618745	0.831281882381255
s1	liver	4TU -ve	1	Arhgef25	1034	0.940567937692424	0	243	516	0	19	0	0	liver	liver	0.940567937692424	0.993623167755618	2.46340389996152	4.560039987	0.264654941135219	0.28137780433439	0.815160394268155	0.184839605731845	0.815160394268155
s1	liver	4TU -ve	1	Arhgef26	1875	23.8112198963187	0.0002274105518496	599	13192	3	481	3	0	liver	liver	23.8112198963187	25.1543549310764	1.18733602857676	NA	13.9005972526666	0.583783498417721	0.96988406937249	0.0301159306275105	0.96988406937249
s1	liver	4TU -ve	1	Arhgef28	1205	0.297021454008134	0	254	135	0	6	0	0	liver	liver	0.297021454008134	0.313775737185985	1.6851532662662	-0.793941225	0.122172616303158	0.411325898026922	0.915242020872946	0.0847579791270535	0.915242020872946
s1	liver	4TU -ve	1	Arhgef3	1932	23.9597306233228	7.74893452150329e-05	529	12905	1	484	1	1	liver	liver	23.9597306233228	25.3112427996694	2.45513945859314	-3.893426763	6.76443029352336	0.282324972674724	0.816207860404273	0.183792139595727	0.816207860404273
s1	liver	4TU -ve	1	Arhgef37	1046	0.247517878340111	0	253	89	0	5	0	0	liver	liver	0.247517878340111	0.26147978098832	2.0033556935296	NA	0.0856394698473913	0.345993066931978	0.874563848341299	0.125436151658701	0.874563848341299
s1	liver	4TU -ve	1	Arhgef39	536	0.594042908016267	0	163	396	0	12	0	0	liver	liver	0.594042908016267	0.627551474371969	1.23263203722674	-3.196765172	0.334048730186756	0.562330979259175	0.96574716265636	0.03425283734364	0.96574716265636
s1	liver	4TU -ve	1	Arhgef40	4930	2.97021454008134	0	1009	1691	0	60	0	0	liver	liver	2.97021454008134	3.13775737185984	2.42814972198601	-0.188969565	0.84788669144818	0.285463113861452	0.819636078523258	0.180363921476742	0.819636078523258
s1	liver	4TU -ve	1	Arhgef5	549	23.1181698369664	0	161	11481	0	467	0	1	liver	liver	23.1181698369664	24.4222115443091	2.40667415034712	-2.070116494	6.65827330213691	0.288010398275135	0.822371748915138	0.177628251084862	0.822371748915138
s1	liver	4TU -ve	1	Arhgef6	2026	0.990071513360446	0	607	611	0	20	0	0	liver	liver	0.990071513360446	1.04591912395328	2.35753723306611	-3.516689128	0.291094141977127	0.294013248587581	0.828655562078765	0.171344437921235	0.828655562078765
s1	liver	4TU -ve	1	Arhgef7	4963	16.1381656677753	0.0008130081300813	1332	7380	6	326	6	3	liver	liver	16.1381656677753	17.0484817204385	2.29175577500421	-2.782495441	4.88102796730476	0.302452463792165	0.837115640805893	0.162884359194107	0.837115640805893
s1	liver	4TU -ve	1	Arhgef9	5907	0.940567937692424	0	1904	433	0	19	0	1	liver	liver	0.940567937692424	0.993623167755618	2.38773047307227	4.144280079	0.273042548767125	0.290295403261357	0.82479041964234	0.17520958035766	0.82479041964234
s1	liver	4TU -ve	1	Arid1a	1323	24.6527806826751	0.00028754223276543	419	13911	4	498	4	4	liver	liver	24.6527806826751	26.0433861864367	2.00455942041042	-4.430367937	8.5245691642607	0.345785300002745	0.874407381931656	0.125592618068344	0.874407381931656
s1	liver	4TU -ve	1	Arid1b	4569	36.3356245403284	0.00093451705493625	1388	14981	14	734	14	5	liver	liver	36.3356245403284	38.3852318490854	2.21322898989356	-3.013040288	11.3797242937906	0.313183671335012	0.84727281106299	0.15272718893701	0.84727281106299
s1	liver	4TU -ve	1	Arid2	3092	19.8509338428769	8.98957209636821e-05	1049	11124	1	401	1	0	liver	liver	19.8509338428769	20.9706784352633	1.77285614599118	-4.548452172	7.76127203314587	0.39097767866124	0.904235772508233	0.0957642274917667	0.904235772508233
s1	liver	4TU -ve	1	Arid3a	3082	1.73262514838078	0	824	728	0	35	0	0	liver	liver	1.73262514838078	1.83035846691824	1.6497116262088	-5.615614576	0.727984344347098	0.420162633000816	0.919618867280581	0.0803811327194194	0.919618867280581
s1	liver	4TU -ve	1	Arid3b	4623	4.80184683979816	0	1106	2247	0	97	0	1	liver	liver	4.80184683979816	5.07270775117342	2.22574375064798	-3.664649216	1.49540422050732	0.311422723464077	0.845650588496917	0.154349411503083	0.845650588496917
s1	liver	4TU -ve	1	Arid4a	988	2.6731930860732	0	366	1757	0	54	0	0	liver	liver	2.6731930860732	2.82398163467386	2.28749021716563	-4.853676148	0.810021497272185	0.30301645679552	0.837665903082225	0.162334096917775	0.837665903082225
s1	liver	4TU -ve	1	Arid4b	4192	18.1183086944962	0	1380	7216	0	366	0	4	liver	liver	18.1183086944962	19.1403199683451	2.08635719479183	-5.828038979	6.01941729798469	0.332228432547527	0.863764543890276	0.136235456109724	0.863764543890276
s1	liver	4TU -ve	1	Arid5a	5298	0.594042908016267	0	1123	241	0	12	0	0	liver	liver	0.594042908016267	0.627551474371969	2.769259163504	-6.38819096	0.148689285657937	0.250300582081632	0.777271890762769	0.222728109237231	0.777271890762769
s1	liver	4TU -ve	1	Arid5b	6922	81.7799070035728	3.41751819828441e-05	1746	29261	1	1652	1	2	liver	liver	81.7799070035728	86.3929196385411	1.82048959872643	-8.53506636	31.1375093851879	0.380747674166804	0.898173617161611	0.101826382838389	0.898173617161611
s1	liver	4TU -ve	1	Arih1	5487	53.1668402674559	9.87231802027116e-05	1791	30388	3	1074	9	0	liver	liver	53.1668402674559	56.1658569562912	2.22036655471529	-1.934943885	16.5974601591824	0.312176914702638	0.846347464417614	0.153652535582386	0.846347464417614
s1	liver	4TU -ve	1	Arih2	3406	26.1873915283838	7.10176834031674e-05	897	14081	1	529	1	7	liver	liver	26.1873915283838	27.6645608285643	2.47927811862518	-1.104622298	7.32137167982758	0.279576210249583	0.813151520662607	0.186848479337393	0.813151520662607
s1	liver	4TU -ve	1	Arl1	1041	172.767479081398	0.00039554064546373	328	68261	27	3490	27	1164	liver	liver	172.767479081398	182.512887129848	2.97253277602676	2.905709512	40.2866175214353	0.233184032872614	0.753182034844452	0.246817965155548	0.753182034844452
s1	liver	4TU -ve	1	Arl10	627	1.73262514838078	0	171	660	0	35	0	0	liver	liver	1.73262514838078	1.83035846691824	1.83063401539581	-3.091337441	0.656037321751464	0.378637769609059	0.896876359521642	0.103123640478358	0.896876359521642
s1	liver	4TU -ve	1	Arl11	663	0.594042908016267	0	163	66	0	12	0	0	liver	liver	0.594042908016267	0.627551474371969	2.28432030129885	NA	0.180254567010145	0.303436948034751	0.838074947260266	0.161925052739734	0.838074947260266
s1	liver	4TU -ve	1	Arl13b	1947	2.37617163206507	0	666	1498	0	48	0	0	liver	liver	2.37617163206507	2.51020589748788	2.45614477402142	-2.732736136	0.670578006929026	0.282209415296421	0.816080384990379	0.183919615009621	0.816080384990379
s1	liver	4TU -ve	1	Arl14	518	0.0990071513360446	0	181	46	0	2	0	0	liver	liver	0.0990071513360446	0.104591912395328	2.25686535325852	NA	0.0304078963792706	0.307128282845568	0.841621841453526	0.158378158546474	0.841621841453526
s1	liver	4TU -ve	1	Arl14ep	2289	9.50468652826028	0.00018804061677322	738	5318	1	192	1	1	liver	liver	9.50468652826028	10.0408235899515	1.61642389608413	-5.046948245	4.07575431489836	0.428815227391237	0.923685427113436	0.0763145728865642	0.923685427113436
s1	liver	4TU -ve	1	Arl15	3200	11.4353259793131	0.00064123116383456	964	6238	4	231	4	1	liver	liver	11.4353259793131	12.0803658816604	2.39770725666724	-2.983460221	3.30580972272749	0.289087493326189	0.8235159826483	0.1764840173517	0.8235159826483
s1	liver	4TU -ve	1	Arl16	212	1.88113587538485	0	42	526	0	38	0	0	liver	liver	1.88113587538485	1.98724633551124	3.0079188250043	0.675382909	0.433490431135989	0.230440786765233	0.749085922855997	0.250914077144003	0.749085922855997
s1	liver	4TU -ve	1	Arl2	284	5.44539332348245	0	57	1317	0	110	0	0	liver	liver	5.44539332348245	5.75255518174305	3.30219936124075	4.386565664	1.14301367552613	0.209904704329997	0.716183741121494	0.283816258878506	0.716183741121494
s1	liver	4TU -ve	1	Arl2bp	1307	4.90085399113421	0	379	2559	0	99	0	1	liver	liver	4.90085399113421	5.17729966356874	2.34841682988255	0.312999715	1.44651200036772	0.295155089905659	0.829825439014487	0.170174560985513	0.829825439014487
s1	liver	4TU -ve	1	Arl3	230	29.2071096441332	0	56	13790	0	590	0	1	liver	liver	29.2071096441332	30.8546141566218	3.51654476239478	6.399374227	5.75702204010884	0.197110296439938	0.693538081801869	0.306461918198131	0.693538081801869
s1	liver	4TU -ve	1	Arl4a	6393	36.1871138133243	0.00016547159404302	2008	18130	3	731	3	2	liver	liver	36.1871138133243	38.2283439804924	1.53828878051333	-5.213281179	16.3057783623289	0.450596266020116	0.933034491866155	0.0669655081338448	0.933034491866155
s1	liver	4TU -ve	1	Arl4c	4356	2.82170381307727	0	1177	1451	0	57	0	0	liver	liver	2.82170381307727	2.98086950326685	1.79149463384919	-7.650023512	1.0917454093666	0.386909995410176	0.901869786439186	0.0981302135608143	0.901869786439186
s1	liver	4TU -ve	1	Arl4d	577	20.1974588725531	6.77231477719084e-05	173	14766	1	408	1	1	liver	liver	20.1974588725531	21.3367501286469	2.17337501046121	-4.521746543	6.44150761124963	0.318926635865226	0.852445815068263	0.147554184931737	0.852445815068263
s1	liver	4TU -ve	1	Arl5a	4433	147.17413046103	0.00011691804045364	1433	94083	11	2973	11	2346	liver	liver	147.17413046103	155.475877775655	2.42852280442208	0.072460283	42.0063313363455	0.285419259517678	0.819588613830432	0.180411386169568	0.819588613830432
s1	liver	4TU -ve	1	Arl5b	6534	11.9303617359934	0.00051746442432082	2238	7730	4	241	4	0	liver	liver	11.9303617359934	12.603325443637	2.23991881892334	-4.05688689	3.69187335295435	0.309451920625016	0.843814601233019	0.156185398766981	0.843814601233019
s1	liver	4TU -ve	1	Arl5c	1173	0.396028605344178	0	314	281	0	8	0	0	liver	liver	0.396028605344178	0.418367649581313	2.98020134750906	1.770607856	0.0921099211785958	0.232584010184177	0.752291855147831	0.247708144852168	0.752291855147831
s1	liver	4TU -ve	1	Arl6	870	2.72269666174123	0.00068399452804377	316	1462	1	55	1	3	liver	liver	2.72269666174123	2.87627759087152	2.59771752235633	2.126008294	0.726495278398878	0.266829312500155	0.798300411665036	0.201699588334964	0.798300411665036
s1	liver	4TU -ve	1	Arl6ip1	1855	285.33861015048	0.00020208088697124	595	183095	37	5764	36	42	liver	liver	285.33861015048	301.433891523336	2.83596044271147	1.936695467	69.7406247816346	0.244413557439195	0.769264061254112	0.230735938745888	0.769264061254112
s1	liver	4TU -ve	1	Arl6ip4	155	37.4247032050248	0	41	13417	0	756	0	12	liver	liver	37.4247032050249	39.535742885434	2.45994945866663	0.438952793	10.5452684885308	0.281772935666594	0.815598090738317	0.184401909261683	0.815598090738317
s1	liver	4TU -ve	1	Arl6ip5	743	6.13844338283476	0	217	2287	0	124	2	0	liver	liver	6.13844338283476	6.48469856851035	2.80821540435489	2.174875058	1.51514186455942	0.24682835208618	0.772583038704681	0.227416961295318	0.772583038704682
s1	liver	4TU -ve	1	Arl6ip6	1832	4.95035756680223	0	709	3125	0	100	0	2	liver	liver	4.95035756680223	5.22959561976641	1.64684838694225	-4.284526544	2.0835715159934	0.420893135066872	0.919970407815679	0.0800295921843214	0.919970407815679
s1	liver	4TU -ve	1	Arl8a	998	5.89092550449465	0	301	4956	0	119	0	0	liver	liver	5.89092550449465	6.22321878752203	2.04107292301282	-2.197595057	2.00055488380191	0.33959941986629	0.869658391740437	0.130341608259563	0.869658391740437
s1	liver	4TU -ve	1	Arl8b	3726	50.3946400300467	0.00019180604572656	1182	26068	5	1018	5	30	liver	liver	50.3946400300467	53.237283409222	2.50029920683531	0.781072718	13.9706890106057	0.27722569309506	0.810497707815115	0.189502292184885	0.810497707815115
s1	liver	4TU -ve	1	Armc1	2630	91.5816149858412	0	869	48996	0	1850	0	86	liver	liver	91.5816149858412	96.7475189656786	2.55239002110403	-0.949250275	24.8706262341146	0.271567893162396	0.803954275555008	0.196045724444992	0.803954275555008
s1	liver	4TU -ve	1	Armc10	2019	5.29688259647838	0	613	2890	0	107	0	14	liver	liver	5.29688259647838	5.59566731315006	2.7318172567472	-1.141638277	1.34398420261747	0.253731166990754	0.781809556156784	0.218190443843216	0.781809556156784
s1	liver	4TU -ve	1	Armc5	283	11.7818510089893	0	55	3465	0	238	0	3	liver	liver	11.7818510089893	12.4464375750441	2.09051882836636	-4.823716892	3.90647369344196	0.331567059408696	0.863222854998291	0.136777145001709	0.863222854998291
s1	liver	4TU -ve	1	Armc6	493	8.26709713655972	0	109	3367	0	167	0	0	liver	liver	8.26709713655972	8.7334246850099	2.50363228529006	-1.576226782	2.2888005979511	0.276856623327831	0.810077605444336	0.189922394555664	0.810077605444336
s1	liver	4TU -ve	1	Armc7	1393	1.13858224036451	0	308	584	0	23	0	0	liver	liver	1.13858224036451	1.20280699254627	1.97590347202534	-4.69822148	0.399414789698879	0.350800122765843	0.87813004392783	0.12186995607217	0.87813004392783
s1	liver	4TU -ve	1	Armc8	3989	12.8214260980178	0	1228	7790	0	259	0	0	liver	liver	12.8214260980178	13.544652655195	2.49605561933289	-2.217534055	3.5604716825076	0.277697009309913	0.811032843822011	0.188967156177989	0.811032843822011
s1	liver	4TU -ve	1	Armc9	3053	1.98014302672089	0	782	1001	0	40	0	0	liver	liver	1.98014302672089	2.09183824790656	2.44899566315044	1.697153237	0.560446299162233	0.283033241336274	0.816987248459231	0.183012751540769	0.816987248459231
s1	liver	4TU -ve	1	Armcx1	396	1.63361799704474	0	145	1103	0	33	0	0	liver	liver	1.63361799704474	1.72576655452291	2.94280576872521	0.865757824	0.384781666801632	0.235539561572971	0.756645820850115	0.243354179149885	0.756645820850115
s1	liver	4TU -ve	1	Armcx2	383	1.18808581603253	0	136	674	0	24	0	0	liver	liver	1.18808581603253	1.25510294874394	2.6629639750216	1.09831782	0.309248769931082	0.260291610048657	0.790231274080481	0.209768725919519	0.790231274080481
s1	liver	4TU -ve	1	Armcx3	1723	14.2075262167224	0.00088534749889331	528	9036	8	287	8	216	liver	liver	14.2075262167224	15.0089394287296	2.43254713185533	1.101194996	4.0483929831779	0.284947071110304	0.819076760107976	0.180923239892024	0.819076760107976
s1	liver	4TU -ve	1	Armcx4	342	0.792057210688356	0	131	587	0	16	0	0	liver	liver	0.792057210688357	0.836735299162625	2.78332701396066	-2.055879231	0.1972503481183	0.249035480589684	0.775574816016023	0.224425183983977	0.775574816016023
s1	liver	4TU -ve	1	Armcx5	325	0.445532181012201	0	134	249	0	9	0	2	liver	liver	0.445532181012201	0.470663605778977	1.89511735465458	-2.472653764	0.162955277866483	0.365754225645981	0.888588570039571	0.111411429960429	0.888588570039571
s1	liver	4TU -ve	1	Armcx6	714	0.0990071513360446	0	181	35	0	2	0	1	liver	liver	0.0990071513360446	0.104591912395328	2.42415094489858	-1.203206729	0.0283095109849779	0.285934001766109	0.820144946459846	0.179855053540154	0.820144946459846
s1	liver	4TU -ve	1	Armt1	4626	18.2668194215002	0	1423	9812	0	369	0	0	liver	liver	18.2668194215002	19.297207836938	1.58799485317133	-3.907616472	7.97332205109134	0.436492082562915	0.92712083588122	0.0728791641187799	0.92712083588122
s1	liver	4TU -ve	1	Arnt	2290	17.0292300297997	0	760	9996	0	344	0	2	liver	liver	17.0292300297997	17.9898089319964	2.77531541649892	-0.409283003	4.25312478433638	0.249754379786625	0.77654076576411	0.223459234235891	0.77654076576411
s1	liver	4TU -ve	1	Arnt2	4995	0.346525029676156	0	1228	224	0	7	0	0	liver	liver	0.346525029676156	0.366071693383649	3.14455011773113	0.748216042	0.076383850891454	0.220428091335389	0.73354996743261	0.26645003256739	0.73354996743261
s1	liver	4TU -ve	1	Arntl	507	5.44539332348245	0.00182672233820459	185	3832	7	110	7	0	liver	liver	5.44539332348245	5.75255518174305	1.99500702607857	-4.198698493	1.89195274997651	0.34744097213653	0.875648846534801	0.124351153465199	0.875648846534801
s1	liver	4TU -ve	1	Arntl2	1947	0.544539332348245	0	539	154	0	11	0	0	liver	liver	0.544539332348245	0.575255518174305	2.24308299441027	-1.79475127	0.168271037612862	0.309015396348355	0.8434049927457	0.1565950072543	0.8434049927457
s1	liver	4TU -ve	1	Arpc1a	804	35.54356732964	5.00475451679095e-05	221	19981	1	718	8	4	liver	liver	35.54356732964	37.5484965499228	3.20836975804627	2.526485262	7.67895390479716	0.216043421685297	0.726447174662389	0.273552825337611	0.726447174662389
s1	liver	4TU -ve	1	Arpc1b	2048	147.867180520383	0.0002377367461764	477	50476	12	2987	12	225	liver	liver	147.867180520383	156.208021162423	3.25464243066305	5.050648229	31.4915452184317	0.212971838021154	0.721358989984603	0.278641010015397	0.721358989984603
s1	liver	4TU -ve	1	Arpc2	414	161.084635223745	0.0001906698868692	140	78670	15	3254	15	22	liver	liver	161.084635223745	170.171041467199	2.67087672043923	2.618660159	41.8047601682282	0.259520469535545	0.789258458305347	0.210741541694653	0.789258458305347
s1	liver	4TU -ve	1	Arpc3	420	52.0282580270914	0.000232705029753	110	30081	7	1051	7	2	liver	liver	52.0282580270914	54.963049963745	3.74234020301396	6.451614088	9.63654782958523	0.185217575890537	0.670870982734171	0.329129017265829	0.670870982734171
s1	liver	4TU -ve	1	Arpc4	1672	44.454210949884	0.00034662045060658	445	17310	6	898	6	2	liver	liver	44.454210949884	46.9617686655023	2.99596107213925	4.417784746	10.2849503855292	0.231360543034361	0.750466787946388	0.249533212053612	0.750466787946388
s1	liver	4TU -ve	1	Arpc5	1275	81.7799070035728	0.00032151584001371	401	46654	15	1652	15	39	liver	liver	81.7799070035728	86.3929196385411	2.580508669007	1.481067187	21.9667977274396	0.268608739387291	0.800442414728132	0.199557585271868	0.800442414728132
s1	liver	4TU -ve	1	Arpc5l	999	74.5028813803736	0.00025581263145926	280	35182	9	1505	9	6	liver	liver	74.5028813803736	78.7054140774844	2.41270602793257	-0.086520347	21.4039595269918	0.287290358848192	0.821602692794399	0.178397307205601	0.821602692794399
s1	liver	4TU -ve	1	Arpin	1481	7.22752204753125	0	431	4107	0	146	0	0	liver	liver	7.22752204753125	7.63520960485896	2.73550270593548	3.823736069	1.83137692344849	0.25338932367201	0.781361575223317	0.218638424776683	0.781361575223317
s1	liver	4TU -ve	1	Arpp19	3508	65.4932306087935	8.76117049237778e-05	1187	11414	1	1323	1	104	liver	liver	65.4932306087935	69.1875500495096	2.96964213603223	3.375071623	15.2868413306198	0.23341101345163	0.753517943366257	0.246482056633743	0.753517943366257
s1	liver	4TU -ve	1	Arpp21	5951	0.0990071513360446	0	1711	4	0	2	0	2	liver	liver	0.0990071513360446	0.104591912395328	1.83295712609825	NA	0.0374403344337541	0.378157879794725	0.89657900372493	0.10342099627507	0.89657900372493
s1	liver	4TU -ve	1	Arrb1	5618	8.61362216623588	0	1463	3249	0	174	0	5	liver	liver	8.61362216623588	9.09949637839355	2.99649689133445	1.032290177	1.99249594958738	0.231319172252257	0.750404839953333	0.249595160046667	0.750404839953333
s1	liver	4TU -ve	1	Arrb2	1365	13.6134833087061	0	308	5488	0	275	0	0	liver	liver	13.6134833087061	14.3813879543576	2.82832560467843	-0.723815297	3.33630171767383	0.245073332226455	0.770175658246909	0.229824341753091	0.770175658246909
s1	liver	4TU -ve	1	Arrdc1	998	4.50482538579003	0	245	1911	0	91	0	0	liver	liver	4.50482538579003	4.75893201398743	2.64317871568547	2.677684817	1.18134539921394	0.262239997790005	0.792669260769643	0.207330739230357	0.792669260769643
s1	liver	4TU -ve	1	Arrdc2	812	5.19787544514234	0	166	1915	0	105	0	0	liver	liver	5.19787544514234	5.49107540075473	2.31168161708002	-0.821877292	1.55855922506022	0.299845435218492	0.834547744354549	0.165452255645451	0.83454774435455
s1	liver	4TU -ve	1	Arrdc3	2801	49.2560577896822	5.67038076606844e-05	921	35271	2	995	2	0	liver	liver	49.2560577896822	52.0344764166758	1.29582933073715	-9.138787866	26.3473721211373	0.534906228867069	0.959620674627263	0.040379325372737	0.959620674627263
s1	liver	4TU -ve	1	Arrdc4	2598	1.93063945105287	0	776	876	0	39	0	0	liver	liver	1.93063945105287	2.0395422917089	2.55307486388178	0.471843189	0.524159048802991	0.271495047155046	0.803868569936733	0.196131430063267	0.803868569936733
s1	liver	4TU -ve	1	Arsa	1156	24.454766380003	0.00036003600360036	261	11110	4	494	4	0	liver	liver	24.454766380003	25.8342023616461	3.15766525792619	5.629008323	5.36812834261086	0.219512558786922	0.732082277906531	0.267917722093469	0.732082277906531
s1	liver	4TU -ve	1	Arsb	2285	9.80170798226842	0	669	4034	0	198	0	1	liver	liver	9.80170798226841	10.3545993271375	4.91949188989563	8.730463431	1.38104227116134	0.14089812445542	0.570609598354684	0.429390401645316	0.570609598354684
s1	liver	4TU -ve	1	Arsg	837	26.632923709396	0	225	11182	0	538	0	0	liver	liver	26.632923709396	28.1352244343433	4.39571410006948	4.53305671	4.19966712096771	0.157687048060971	0.611756394973231	0.388243605026769	0.611756394973231
s1	liver	4TU -ve	1	Arsi	793	0.495035756680223	0	211	240	0	10	0	0	liver	liver	0.495035756680223	0.522959561976641	2.05159708553109	4.66807065	0.167251475174732	0.337857362660716	0.868288871634689	0.131711128365311	0.86828887163469
s1	liver	4TU -ve	1	Arsk	2113	5.34638617214641	0	728	3639	0	108	0	0	liver	liver	5.34638617214641	5.64796326934772	2.70935563675258	4.628464376	1.36779109067046	0.255834697799492	0.784546072715033	0.215453927284967	0.784546072715033
s1	liver	4TU -ve	1	Art2b	1890	0.396028605344178	0	498	97	0	8	0	0	liver	liver	0.396028605344178	0.418367649581313	1.91898957627172	NA	0.143047213288529	0.361204244739367	0.885505153809343	0.114494846190657	0.885505153809343
s1	liver	4TU -ve	1	Art3	420	0.940567937692424	0	142	480	0	19	0	0	liver	liver	0.940567937692424	0.993623167755618	2.60133374974471	0.033538216	0.250622210318291	0.266458381446814	0.797851011917011	0.202148988082989	0.797851011917011
s1	liver	4TU -ve	1	Art4	1124	7.02950774485917	0	253	2536	0	142	0	0	liver	liver	7.02950774485917	7.4260257800683	4.63126328203963	1.157182686	1.05208518223727	0.149666978175916	0.592617148680104	0.407382851319896	0.592617148680104
s1	liver	4TU -ve	1	Artn	431	0.0990071513360446	0	103	54	0	2	0	0	liver	liver	0.0990071513360446	0.104591912395328	1.30758363483899	-6.612804972	0.0524834710188933	0.530097778904443	0.958438734922422	0.0415612650775782	0.958438734922422
s1	liver	4TU -ve	1	Arv1	1181	1.58411442137671	0.00482509047044632	313	829	4	32	4	0	liver	liver	1.58411442137671	1.67347059832525	1.98743160764214	-4.730125514	0.552484141159604	0.3487652998446	0.876633021315133	0.123366978684867	0.876633021315133
s1	liver	4TU -ve	1	Arvcf	2565	8.71262931757192	0	590	3638	0	176	0	1	liver	liver	8.71262931757192	9.20408829078888	NA	NA	NA	NA	NA	NA	NA
s1	liver	4TU -ve	1	Arxes2	854	0.0990071513360446	0	314	51	0	2	0	0	liver	liver	0.0990071513360446	0.104591912395328	1.70369232176642	-0.01241773	0.0402810571645342	0.40684997619833	0.912934960327882	0.0870650396721177	0.912934960327882
s1	liver	4TU -ve	1	As3mt	527	25.2468235906914	7.2716695753345e-05	145	13752	1	510	1	8	liver	liver	25.2468235906914	26.6709376608087	2.36125452049629	2.136509492	7.41121485976189	0.293550387958287	0.828179049141622	0.171820950858378	0.828179049141622
s1	liver	4TU -ve	1	Asah1	1980	11.187808100973	0	615	3836	0	226	0	15	liver	liver	11.187808100973	11.8188861006721	3.68904662877928	6.905069608	2.10211429189803	0.187893309656894	0.676112763072249	0.323887236927751	0.676112763072249
s1	liver	4TU -ve	1	Asah2	2104	1.23758939170056	0	668	519	0	25	0	0	liver	liver	1.23758939170056	1.3073989049416	4.60470626016065	7.791103776	0.186294531959615	0.150530162272666	0.594721572851029	0.405278427148971	0.594721572851029
s1	liver	4TU -ve	1	Asap1	2590	8.86114004457599	0.00087873462214411	792	4552	4	179	4	1	liver	liver	8.86114004457599	9.36097615938187	1.60308873426468	-3.177954342	3.83140003866473	0.432382291600275	0.925301386625174	0.0746986133748258	0.925301386625174
s1	liver	4TU -ve	1	Asap2	2379	7.47503992587137	0	745	4367	0	151	0	0	liver	liver	7.47503992587137	7.89668938584728	1.78778786794999	-3.084695031	2.89816422970361	0.387712207351959	0.902340978915801	0.0976590210841986	0.902340978915801
s1	liver	4TU -ve	1	Asap3	1356	3.91078247777376	0	341	1373	0	79	0	1	liver	liver	3.91078247777376	4.13138053961546	1.88152472724651	0.623819716	1.44071869425767	0.368396529964462	0.890340939867766	0.109659060132234	0.890340939867766
s1	liver	4TU -ve	1	Asb1	5004	4.99986114247025	0	1524	2361	0	101	0	3	liver	liver	4.99986114247025	5.28189157596407	1.68503283265354	-4.088148851	2.05671936293187	0.41135529654244	0.91525697010704	0.0847430298929605	0.91525697010704
s1	liver	4TU -ve	1	Asb13	3515	31.088245519518	0.00042375446455596	910	16519	7	628	7	2	liver	liver	31.088245519518	32.841860492133	2.96585046935993	1.841880221	7.26561569877789	0.233709415805287	0.753958853497616	0.246041146502384	0.753958853497616
s1	liver	4TU -ve	1	Asb16	1401	0.64354648368429	0	353	242	0	13	0	0	liver	liver	0.64354648368429	0.679847430569633	2.47262218596383	-0.810517195	0.180404605789442	0.280328787994659	0.813993326702308	0.186006673297692	0.813993326702308
s1	liver	4TU -ve	1	Asb2	396	0.742553635020334	0	84	220	0	15	0	0	liver	liver	0.742553635020334	0.784439342964961	1.60804850213887	NA	0.320076762513245	0.431048677722088	0.924701274227584	0.0752987257724164	0.924701274227584
s1	liver	4TU -ve	1	Asb3	3731	5.29688259647838	0	1246	3767	0	107	0	0	liver	liver	5.29688259647838	5.59566731315006	2.82727985037006	-1.523419515	1.29860481870073	0.245163979953813	0.770300622586258	0.229699377413742	0.770300622586258
s1	liver	4TU -ve	1	Asb4	2411	0.198014302672089	0	771	136	0	4	0	0	liver	liver	0.198014302672089	0.209183824790656	2.26305035144732	2.126122178	0.0606495810046484	0.30628889017721	0.840822180664919	0.159177819335081	0.840822180664919
s1	liver	4TU -ve	1	Asb6	1331	7.27702562319928	0	273	2811	0	147	0	0	liver	liver	7.27702562319928	7.68750556105662	1.78466543994704	-6.301319371	2.82632793837972	0.388390543709142	0.902737645136527	0.0972623548634727	0.902737645136527
s1	liver	4TU -ve	1	Asb7	3997	6.8809970178551	0	1204	4269	0	139	0	0	liver	liver	6.8809970178551	7.26913791147531	2.09298012726494	-4.708539755	2.27882893881099	0.331177143791487	0.862902491130303	0.137097508869697	0.862902491130303
s1	liver	4TU -ve	1	Asb8	1169	34.3554815136075	0.00051014624192268	352	17642	9	694	9	0	liver	liver	34.3554815136075	36.2933936011789	1.67665572880408	-6.338488629	14.2029187857915	0.413410558084189	0.916295567718092	0.083704432281908	0.916295567718092
s1	liver	4TU -ve	1	Ascc1	288	11.9798653116614	0	70	4434	0	242	0	14	liver	liver	11.9798653116614	12.6556213998347	3.87026285477381	6.540350096	2.14554157581922	0.179095634216414	0.658556754402664	0.341443245597337	0.658556754402663
s1	liver	4TU -ve	1	Ascc2	2621	24.2072485016629	0.0001117443289753	660	8949	1	489	1	0	liver	liver	24.2072485016629	25.5727225806577	3.92217667399185	2.678713207	4.27802912584362	0.176725129481351	0.653665697048721	0.346334302951279	0.653665697048721
s1	liver	4TU -ve	1	Ascc3	2060	15.3461084570869	0.0001311303435615	672	7626	1	310	1	80	liver	liver	15.3461084570869	16.2117464212759	3.35857914319694	-0.484640781	3.16714639020588	0.206381076939625	0.710119486012357	0.289880513987643	0.710119486012357
s1	liver	4TU -ve	1	Ascl2	529	0.0495035756680223	0	149	20	0	1	0	0	liver	liver	0.0495035756680223	0.0522959561976641	1.15969923488853	-9.212625828	0.029588071518581	0.597695643583458	0.972295872273703	0.0277041277262972	0.972295872273703
s1	liver	4TU -ve	1	Ascl3	121	0.297021454008134	0	34	126	0	6	0	0	liver	liver	0.297021454008134	0.313775737185985	2.52209168208383	5.286277736	0.0816304914187138	0.274830286893951	0.807754431458943	0.192245568541057	0.807754431458943
s1	liver	4TU -ve	1	Ascl4	993	0.0495035756680223	0	288	0	0	1	0	1	liver	liver	0.0495035756680223	0.0522959561976641	2.02947369150789	NA	0.0169074691854866	0.341540362637043	0.871167501014333	0.128832498985667	0.871167501014333
s1	liver	4TU -ve	1	Asf1a	1371	7.87106853121554	0.00071976967370441	470	4168	3	159	3	0	liver	liver	7.87106853121554	8.31505703542859	2.06704019523165	-3.35479742	2.63943051179744	0.335333189049217	0.866278919118827	0.133721080881173	0.866278919118827
s1	liver	4TU -ve	1	Asf1b	857	0.0990071513360446	0	246	65	0	2	0	0	liver	liver	0.0990071513360446	0.104591912395328	2.59439078967617	-1.428170765	0.0264518853816995	0.267171462109015	0.798714055547024	0.201285944452977	0.798714055547023
s1	liver	4TU -ve	1	Asgr1	251	922.697146876267	0.00019719152865192	78	431053	85	18639	85	25	liver	liver	922.697146876268	974.744327568261	2.17644871336723	2.893853345	293.857108573216	0.318476229787911	0.852046519966692	0.147953480033308	0.852046519966692
s1	liver	4TU -ve	1	Asgr2	306	262.863986797198	0.00030626263333362	59	114281	35	5310	35	52	liver	liver	262.863986797198	277.691527409596	4.53282664556664	9.147391148	40.1964261080732	0.152917204816973	0.600484704900065	0.399515295099935	0.600484704900065
s1	liver	4TU -ve	1	Ash1l	2293	10.0492258606085	0	693	5480	0	203	0	3	liver	liver	10.0492258606085	10.6160791081258	2.2320957142169	-3.893227749	3.12065138055008	0.310536495431212	0.844827669903317	0.155172330096683	0.844827669903317
s1	liver	4TU -ve	1	Ash2l	3119	23.0686662612984	0	868	12001	0	466	0	7	liver	liver	23.0686662612984	24.3699155881115	2.72857762334512	2.554934697	5.86018914818126	0.254032421372047	0.782203584903829	0.217796415096171	0.782203584903829
s1	liver	4TU -ve	1	Asic3	326	0.297021454008134	0	76	45	0	6	0	4	liver	liver	0.297021454008134	0.313775737185985	3.23382396501792	NA	0.063664437408674	0.214342891900767	0.723641778659136	0.276358221340864	0.723641778659136
s1	liver	4TU -ve	1	Asic5	140	2.87120738874529	0	56	1416	0	58	0	0	liver	liver	2.87120738874529	3.03316545946452	NA	NA	NA	NA	NA	NA	NA
s1	liver	4TU -ve	1	Asl	298	459.987225107263	0.00015644861640754	55	51135	8	9292	16	34	liver	liver	459.987225107263	485.934024988695	3.50340300361726	6.200220733	91.0083275739308	0.197849684961813	0.694894637061085	0.305105362938915	0.694894637061085
s1	liver	4TU -ve	1	Asna1	660	16.2371728191113	0	131	4179	0	328	0	9	liver	liver	16.2371728191113	17.1530736328338	NA	NA	NA	NA	NA	NA	NA
s1	liver	4TU -ve	1	Asns	146	3.41574672109354	0	34	1101	0	69	0	0	liver	liver	3.41574672109354	3.60842097763882	2.89202258652368	2.832957651	0.818671064418908	0.239675576459842	0.762610602510753	0.237389397489247	0.762610602510753
s1	liver	4TU -ve	1	Asnsd1	1113	35.9890995106522	0.00118571216837112	339	13494	16	727	16	1	liver	liver	35.9890995106522	38.0191601557018	2.48997477884074	1.457962915	10.0184721020804	0.278375181327199	0.811800195000005	0.188199804999995	0.811800195000005
s1	liver	4TU -ve	1	Aspa	577	5.59390405048652	0.00157480314960629	181	2540	4	113	4	5	liver	liver	5.59390405048652	5.90944305033604	3.1623614449601	4.086691403	1.22610868125054	0.219186577063993	0.731557747427791	0.268442252572209	0.731557747427791
s1	liver	4TU -ve	1	Aspdh	640	106.87821986726	6.76727346552074e-05	127	29554	2	2159	5	63	liver	liver	106.87821986726	112.906969430757	NA	NA	NA	NA	NA	NA	NA
s1	liver	4TU -ve	1	Aspg	1550	95.6409081906191	6.8211273049726e-05	356	43981	3	1932	3	0	liver	liver	95.6409081906191	101.035787373887	1.66203784080002	NA	39.886712703611	0.417046569906195	0.918101894432711	0.0818981055672892	0.918101894432711
s1	liver	4TU -ve	1	Asph	8571	24.355759228667	0	2846	12122	0	492	0	6	liver	liver	24.355759228667	25.7296104492507	3.34473700734387	5.476821226	5.0473701826721	0.207235181432213	0.711601215609765	0.288398784390235	0.711601215609765
s1	liver	4TU -ve	1	Aspm	341	0.0990071513360446	0	141	80	0	2	0	0	liver	liver	0.0990071513360446	0.104591912395328	2.25792484934378	-2.521716882	0.0303936279472703	0.306984167680069	0.841484834060351	0.158515165939649	0.841484834060351
s1	liver	4TU -ve	1	Aspn	934	1.08907866469649	0	323	596	0	22	0	1	liver	liver	1.08907866469649	1.15051103634861	1.98652383662624	2.768484592	0.380006417201826	0.34892467323077	0.876750933408807	0.123249066591193	0.876750933408807
s1	liver	4TU -ve	1	Asprv1	517	0.0495035756680223	0	135	20	0	1	0	0	liver	liver	0.0495035756680223	0.0522959561976641	2.11552403647965	-1.359012444	0.0162197466491682	0.327647981591067	0.859968501101329	0.140031498898671	0.859968501101329
s1	liver	4TU -ve	1	Aspscr1	873	39.998889139762	0	167	6546	0	808	4	2	liver	liver	39.998889139762	42.2551326077126	3.59981453955754	2.871582109	7.70181822649218	0.192550803088078	0.685038483836175	0.314961516163825	0.685038483836175
s1	liver	4TU -ve	1	Asrgl1	3132	8.91064362024401	0	856	2698	0	180	0	9	liver	liver	8.91064362024401	9.41327211557953	2.09768627148709	1.57169172	2.9443809526236	0.330434150226173	0.862289951404052	0.137710048595948	0.862289951404052
s1	liver	4TU -ve	1	Ass1	255	2097.96153681078	0.00035013047831105	62	548367	192	42380	192	15078	liver	liver	2097.96153681078	2216.302623657	2.94392056059952	4.73802495	493.965816749981	0.235450368408986	0.756515552820926	0.243484447179074	0.756515552820926
s1	liver	4TU -ve	1	Aste1	2330	3.46525029676156	0	646	1226	0	70	0	1	liver	liver	3.46525029676156	3.66071693383649	1.8195038905145	-4.906248512	1.32010076244223	0.380953942540868	0.898299560585649	0.101700439414351	0.898299560585649
s1	liver	4TU -ve	1	Astn1	4222	0.0990071513360446	0	1199	50	0	2	0	0	liver	liver	0.0990071513360446	0.104591912395328	2.85318442377295	4.50818665	0.0240526084581318	0.242938092183803	0.767212335740032	0.232787664259968	0.767212335740032
s1	liver	4TU -ve	1	Astn2	649	0.396028605344178	0	203	243	0	8	0	0	liver	liver	0.396028605344178	0.418367649581313	1.91793628884815	0.615136738	0.143125771597066	0.361402609977325	0.885641343531804	0.114358656468196	0.885641343531804
s1	liver	4TU -ve	1	Asxl1	1934	10.6432687686248	0.00023889154323936	623	4186	1	215	1	42	liver	liver	10.6432687686248	11.2436305824978	1.71055327366258	-6.895919089	4.31284535389995	0.405218119325686	0.912078307265866	0.0879216927341341	0.912078307265866
s1	liver	4TU -ve	1	Asxl2	10725	31.3852669735261	7.75133710565072e-05	3221	12901	1	634	3	0	liver	liver	31.3852669735261	33.155636229319	2.16272131064231	-4.316623362	10.0589055125923	0.320497688328639	0.853830172318381	0.146169827681619	0.853830172318381
s1	liver	4TU -ve	1	Atad1	1681	51.2362008164031	6.66955680795011e-05	611	29987	2	1035	2	2	liver	liver	51.2362008164031	54.1263146645823	2.13448370977702	-1.078220614	16.6383224082806	0.324737629706415	0.85750178109139	0.14249821890861	0.85750178109139
s1	liver	4TU -ve	1	Atad2	1481	0.742553635020334	0.00779727095516569	555	513	4	15	4	0	liver	liver	0.742553635020334	0.784439342964961	2.05767937229886	-2.123067807	0.250135645746333	0.336858691344879	0.867497285645225	0.132502714354775	0.867497285645225
s1	liver	4TU -ve	1	Atad2b	3910	10.8412830712969	0	1312	7880	0	219	0	11	liver	liver	10.8412830712969	11.4528144072884	2.23396705682553	-3.582260583	3.36379391610185	0.310276366181025	0.844585291632218	0.155414708367782	0.844585291632218
s1	liver	4TU -ve	1	Atad3a	1268	34.2564743622714	0	288	12146	0	692	0	6	liver	liver	34.2564743622714	36.1888016887835	2.6562467702382	-0.948301909	8.93922164393002	0.260949844090648	0.791058101765442	0.208941898234558	0.791058101765442
s1	liver	4TU -ve	1	Atad5	1423	0.693050059352312	0	558	490	0	14	0	0	liver	liver	0.693050059352312	0.732143386767297	1.84651763214527	-5.878770347	0.260157653663371	0.375380753745986	0.894841287503379	0.105158712496621	0.894841287503379
s1	liver	4TU -ve	1	Atat1	2351	12.4749010683416	0	569	5629	0	252	0	1	liver	liver	12.4749010683416	13.1785809618113	2.39963076008492	3.471174256	3.603447099911	0.28885576568264	0.823270434634278	0.176729565365722	0.823270434634278
s1	liver	4TU -ve	1	Ate1	3291	27.4249809200843	0.00017089635136289	1003	11703	2	554	2	11	liver	liver	27.4249809200843	28.9719597335059	2.60118710170158	-2.715613323	7.30802801122288	0.266473403665011	0.79786923145315	0.20213076854685	0.79786923145315
s1	liver	4TU -ve	1	Atf1	1874	21.9795875966019	0	585	12014	0	444	0	54	liver	liver	21.9795875966019	23.2194045517629	2.3538403733838	-2.15432671	6.4724393993436	0.294475015552351	0.829129632251849	0.170870367748151	0.829129632251849
s1	liver	4TU -ve	1	Atf2	2815	19.6034159645368	0.00025220680958385	959	11895	3	396	3	0	liver	liver	19.6034159645368	20.709198654275	2.08403067353834	-2.141862826	6.52008277886441	0.332599317928031	0.864067373254221	0.135932626745779	0.864067373254221
s1	liver	4TU -ve	1	Atf3	1186	0.742553635020334	0	300	416	0	15	0	0	liver	liver	0.742553635020334	0.784439342964961	2.08873396574771	-5.953159504	0.246416713171338	0.331850389722474	0.863455176139942	0.136544823860058	0.863455176139942
s1	liver	4TU -ve	1	Atf4	81	93.264736558554	0.00022541306944976	35	44363	10	1884	10	14	liver	liver	93.264736558554	98.5255814763991	1.61779812706939	-6.889092957	39.9593670616575	0.428450972319747	0.923518456899441	0.0764815431005594	0.923518456899441
s1	liver	4TU -ve	1	Atf5	669	270.58654460141	0.00013610427681515	157	95515	13	5466	13	35	liver	liver	270.58654460141	285.849696576432	3.02923497598369	4.54988738	61.91540173506	0.228819218731904	0.746632762830305	0.253367237169696	0.746632762830304
s1	liver	4TU -ve	1	Atf6	5205	34.9000208459557	0	1442	20678	0	705	0	9	liver	liver	34.9000208459557	36.8686491193532	2.36586703761796	-1.456027084	10.22494107497	0.29297807929977	0.827588027274225	0.172411972725775	0.827588027274225
s1	liver	4TU -ve	1	Atf6b	628	20.048948145549	0.00017176228100309	166	11644	2	405	2	0	liver	liver	20.048948145549	21.179862260054	3.5347327487745	6.185885818	3.93151982567788	0.196096064348927	0.691667454752013	0.308332545247987	0.691667454752013
s1	liver	4TU -ve	1	Atf7	7617	12.0788724629974	0	2383	5502	0	244	0	3	liver	liver	12.0788724629974	12.76021331223	2.9878162409363	-1.721235906	2.80219254362381	0.231991235291877	0.751409275551805	0.248590724448195	0.751409275551805
s1	liver	4TU -ve	1	Atf7ip	3969	23.1181698369664	0.0001796622349982	1244	11132	2	467	2	3	liver	liver	23.1181698369664	24.4222115443091	1.92626759809659	-5.484649601	8.31883080940228	0.359839505811585	0.884563771403942	0.115436228596058	0.884563771403942
s1	liver	4TU -ve	1	Atf7ip2	1430	0.0495035756680223	0	471	4	0	1	0	1	liver	liver	0.0495035756680223	0.0522959561976641	1.34440071896567	-5.733484879	0.0255230924960565	0.515580786875232	0.954656331271966	0.045343668728034	0.954656331271966
s1	liver	4TU -ve	1	Atg10	1187	5.59390405048652	0	353	2922	0	113	0	1	liver	liver	5.59390405048652	5.90944305033604	2.88101566541466	4.009142287	1.34584440739566	0.240591257062874	0.763911263468902	0.236088736531098	0.763911263468902
s1	liver	4TU -ve	1	Atg101	273	53.1173366917879	3.67917586460633e-05	87	27180	1	1073	1	5	liver	liver	53.1173366917879	56.1135610000936	1.54547823791069	-4.517074631	23.8231320659294	0.448500123493814	0.932186957885417	0.0678130421145827	0.932186957885417
s1	liver	4TU -ve	1	Atg12	2033	39.2563355047417	0.0003352650989032	617	20879	7	793	7	0	liver	liver	39.2563355047417	41.4706932647476	2.1491050706958	-1.083334207	12.6612787086381	0.322528288640411	0.855600242493468	0.144399757506532	0.855600242493468
s1	liver	4TU -ve	1	Atg13	1768	59.1072693476186	4.29719393236217e-05	441	23271	1	1194	1	5	liver	liver	59.1072693476186	62.4413717000109	2.23704975045298	-0.471064882	18.3143164744562	0.309848799929277	0.84418607927603	0.15581392072397	0.84418607927603
s1	liver	4TU -ve	1	Atg14	1944	17.3757550594758	0.00057590416954618	575	8682	5	351	5	0	liver	liver	17.3757550594758	18.3558806253801	1.40025667412912	-4.979899344	8.60124850828977	0.495014373697625	0.948701113986916	0.051298886013084	0.948701113986916
s1	liver	4TU -ve	1	Atg16l1	1119	32.7713670922308	0.00015557745164134	291	19283	3	662	3	0	liver	liver	32.7713670922308	34.6199230028536	2.07311154204621	-5.302289835	10.9571435218841	0.334351127038631	0.865488658790087	0.134511341209913	0.865488658790087
s1	liver	4TU -ve	1	Atg16l2	6184	12.5244046440096	0.001162452775356	1698	6882	8	253	8	4	liver	liver	12.5244046440096	13.230876918009	2.64994287383691	-1.290923039	3.27601619374436	0.261570612485062	0.791834881426805	0.208165118573195	0.791834881426805
s1	liver	4TU -ve	1	Atg2a	498	22.7716448072903	0.00022261798753339	115	8984	2	460	2	1	liver	liver	22.7716448072903	24.0561398509255	3.26583036797458	0.375447952	4.83310509623156	0.212242248512688	0.720136554964202	0.279863445035798	0.720136554964202
s1	liver	4TU -ve	1	Atg2b	937	15.2966048814189	0.00012065637065637	287	8288	1	309	1	3	liver	liver	15.2966048814189	16.1594504650782	2.66422299322872	-0.674869062	3.97969635899196	0.260168605376359	0.790076401737105	0.209923598262895	0.790076401737105
s1	liver	4TU -ve	1	Atg3	797	61.1864195256755	8.47098686997035e-05	296	35415	3	1236	3	8	liver	liver	61.1864195256756	64.6378018603128	2.67760978138036	1.246609189	15.8391990041642	0.258867884850127	0.788431680517924	0.211568319482076	0.788431680517924
s1	liver	4TU -ve	1	Atg4a	956	13.217454703362	0	288	6597	0	267	0	0	liver	liver	13.217454703362	13.9630203047763	3.06476205084925	6.290186109	2.98934837674442	0.226166719980063	0.742568166933652	0.257431833066348	0.742568166933652
s1	liver	4TU -ve	1	Atg4a-ps	879	0.0495035756680223	0	260	11	0	1	0	0	liver	liver	0.0495035756680223	0.0522959561976641	1.98506458335238	NA	0.0172857166410059	0.349181173435354	0.876940467989193	0.123059532010807	0.876940467989193
s1	liver	4TU -ve	1	Atg4b	3521	28.0190238281006	0	895	13954	0	566	0	0	liver	liver	28.0190238281006	29.5995112078779	2.73721779799101	0.150539835	7.09527293836253	0.253230554422335	0.781153197635303	0.218846802364697	0.781153197635303
s1	liver	4TU -ve	1	Atg4c	1223	12.3263903413375	0	438	5910	0	249	0	0	liver	liver	12.3263903413376	13.0216930932184	2.65500529915544	-0.852656046	3.21807369435282	0.261071863314335	0.79121101535273	0.20878898464727	0.79121101535273
s1	liver	4TU -ve	1	Atg4d	4480	18.4153301485043	0	1137	6637	0	372	0	19	liver	liver	18.4153301485043	19.454095705531	2.52267258585045	-1.931494601	5.05992503470803	0.274767000857652	0.807681418837608	0.192318581162392	0.807681418837608
s1	liver	4TU -ve	1	Atg5	1239	62.32500176604	0.00028436917438149	397	31649	9	1259	8	2	liver	liver	62.3250017660401	65.8406088528591	2.14613581143542	-0.608039889	20.1293874424612	0.322974518605299	0.855986338392481	0.144013661607519	0.855986338392481
s1	liver	4TU -ve	1	Atg7	1591	35.9395959349842	8.03341902313625e-05	338	12448	1	726	1	1	liver	liver	35.9395959349842	37.9668641995041	3.23513940468761	4.394343243	7.7002646490912	0.214255737961585	0.7234972266219	0.2765027733781	0.7234972266219
s1	liver	4TU -ve	1	Atg9a	3912	37.3256960536888	8.58811405015459e-05	921	11644	1	754	1	6	liver	liver	37.3256960536888	39.4311509730387	2.99314279636678	2.539932808	8.64382448223212	0.231578386905336	0.750792730571277	0.249207269428723	0.750792730571277
s1	liver	4TU -ve	1	Atg9b	906	0.445532181012201	0	232	182	0	9	0	0	liver	liver	0.445532181012201	0.470663605778977	2.61511964982869	3.721875472	0.118089960104717	0.265053715842544	0.796140101891933	0.203859898108067	0.796140101891933
s1	liver	4TU -ve	1	Atic	960	17.1282371811357	0.00035186488388458	312	8526	3	346	3	12	liver	liver	17.1282371811357	18.0944008443918	2.70218555393074	3.021764995	4.39362474305143	0.25651353940208	0.785421842513074	0.214578157486926	0.785421842513074
s1	liver	4TU -ve	1	Atl1	3079	1.03957508902847	0	994	793	0	21	0	0	liver	liver	1.03957508902847	1.09821508015095	1.57589139090925	-0.912121	0.457251398222743	0.439844512482562	0.928572124659474	0.0714278753405263	0.928572124659474
s1	liver	4TU -ve	1	Atl2	3698	103.066444540822	0.00016014208970868	1192	68689	11	2082	11	0	liver	liver	103.066444540822	108.880180803537	1.37928527997898	-4.565530058	51.7950974180612	0.502540838085728	0.950966180668978	0.0490338193310218	0.950966180668978
s1	liver	4TU -ve	1	Atl3	4572	34.4049850892755	5.25430853299706e-05	1536	19032	1	695	1	5	liver	liver	34.4049850892755	36.3456895573765	2.31676523081917	0.353479671	10.293541224894	0.299187492689909	0.833893305001364	0.166106694998636	0.833893305001364
s1	liver	4TU -ve	1	Atm	597	5.29688259647838	0	174	2168	0	107	0	0	liver	liver	5.29688259647838	5.59566731315006	2.68427282265961	1.56776006	1.36778914814935	0.258225309554476	0.787614414612987	0.212385585387013	0.787614414612987
s1	liver	4TU -ve	1	Atmin	2386	9.5541901039283	0.00122124974557296	659	4913	6	193	6	4	liver	liver	9.5541901039283	10.0931195461492	1.27728278588981	-4.586761724	5.18480324500589	0.542673234319894	0.961459259636538	0.0385407403634616	0.961459259636538
s1	liver	4TU -ve	1	Atn1,Gm45234	528	16.3856835461154	0	124	6881	0	331	0	0	liver	liver	16.3856835461154	17.3099615014268	NA	NA	NA	NA	NA	NA	NA
s1	liver	4TU -ve	1	Atoh8	1122	17.870790816156	0	222	6309	0	361	0	0	liver	liver	17.870790816156	18.8788401873567	1.71355247024807	-6.069794697	7.22889347345275	0.404508874163391	0.911703361835598	0.0882966381644018	0.911703361835598
s1	liver	4TU -ve	1	Atox1	188	202.271610179539	0.00022144621412145	41	58705	13	4086	13	12	liver	liver	202.271610179539	213.681277023655	3.36728468323365	6.192206804	41.6371080833677	0.205847513877059	0.709189981749866	0.290810018250134	0.709189981749866
s1	liver	4TU -ve	1	Atp10b	2384	0.445532181012201	0	638	275	0	9	0	1	liver	liver	0.445532181012201	0.470663605778977	3.6285010675876	NA	0.0851093521443133	0.191028517740187	0.682148538154078	0.317851461845922	0.682148538154078
s1	liver	4TU -ve	1	Atp10d	1529	2.37617163206507	0	497	1473	0	48	0	0	liver	liver	2.37617163206507	2.51020589748788	2.56757433085081	-2.580242233	0.641475749115569	0.26996187500062	0.802056026411632	0.197943973588368	0.802056026411632
s1	liver	4TU -ve	1	Atp11a	7230	14.7025619734026	0.00014652014652014	1852	6825	1	297	1	0	liver	liver	14.7025619734026	15.5318989907062	3.82029988667451	3.143867631	2.66760193732931	0.181437897840872	0.663321694306347	0.336678305693653	0.663321694306347
s1	liver	4TU -ve	1	Atp11b	1344	19.0093730565206	0	455	9395	0	384	0	1	liver	liver	19.0093730565206	20.081647179903	2.59930705410856	1.803611093	5.06915614971785	0.266666140679428	0.798102844834388	0.201897155165612	0.798102844834388
s1	liver	4TU -ve	1	Atp11c	2507	65.9882663654737	0.00021157864113617	871	37811	8	1333	8	0	liver	liver	65.9882663654737	69.7105096114862	2.40225651414488	0.688592659	19.0402567385892	0.288540035786595	0.822935324477804	0.177064675522196	0.822935324477804
s1	liver	4TU -ve	1	Atp13a1	220	36.1871138133243	0	48	12487	0	731	0	7	liver	liver	36.1871138133243	38.2283439804924	2.8760048373307	-0.063967527	8.7214720875045	0.241010436270085	0.764504298329109	0.235495701670891	0.764504298329109
s1	liver	4TU -ve	1	Atp13a2	340	13.217454703362	0	71	4968	0	267	0	0	liver	liver	13.217454703362	13.9630203047763	3.09442515993818	3.827648721	2.96069253198457	0.223998689492879	0.7391975714263	0.2608024285737	0.7391975714263
s1	liver	4TU -ve	1	Atp13a3	3281	70.1960702972556	4.57090618215061e-05	1175	43755	2	1418	7	10	liver	liver	70.1960702972556	74.1556658882877	2.50791711282388	0.964020611	19.4010431860502	0.27638360814065	0.809537822768381	0.190462177231619	0.80953782276838
s1	liver	4TU -ve	1	Atp13a4	3748	0.0990071513360446	0	969	12	0	2	0	2	liver	liver	0.0990071513360446	0.104591912395328	3.88345807187169	1.594245727	0.0176714996103397	0.178487102920072	0.657307802305623	0.342692197694377	0.657307802305623
s1	liver	4TU -ve	1	Atp13a5	1616	0.148510727004067	0	459	81	0	3	0	0	liver	liver	0.148510727004067	0.156887868592992	1.88876771055418	NA	0.0545010332030578	0.366983815260465	0.889407487551116	0.110592512448884	0.889407487551116
s1	liver	4TU -ve	1	Atp1a1	337	412.01826028495	0.00025047485858606	79	239545	60	8323	60	3	liver	liver	412.01826028495	435.259243433158	3.62529647127785	5.077034882	78.7768111431343	0.19119737821487	0.682470410364418	0.317529589635582	0.682470410364418
s1	liver	4TU -ve	1	Atp1a2	3162	1.73262514838078	0	738	274	0	35	0	0	liver	liver	1.73262514838078	1.83035846691824	2.70462509816803	0.949619525	0.444040927291868	0.256282166807313	0.785123750619594	0.214876249380406	0.785123750619594
s1	liver	4TU -ve	1	Atp1a4	285	0.445532181012201	0	63	187	0	9	0	0	liver	liver	0.445532181012201	0.470663605778977	2.2181739253286	4.484166422	0.139222344826537	0.312485496581276	0.846631687546624	0.153368312453376	0.846631687546624
s1	liver	4TU -ve	1	Atp1b1	1167	94.0567937692424	0.00047391411851973	411	48532	23	1900	23	28	liver	liver	94.0567937692423	99.3623167755618	2.67207978688922	2.653788495	24.3986731734375	0.25940362408373	0.789110661359265	0.210889338640736	0.789110661359264
s1	liver	4TU -ve	1	Atp1b2	1512	0.0495035756680223	0	447	15	0	1	0	0	liver	liver	0.0495035756680223	0.0522959561976641	2.31220061108993	-3.485079631	0.0148400894530302	0.299778132241393	0.834480918286441	0.165519081713559	0.834480918286441
s1	liver	4TU -ve	1	Atp1b3	869	43.1671179825154	0	274	22257	0	872	0	0	liver	liver	43.1671179825154	45.6020738043631	2.54630095279865	0.994088103	11.7508364789294	0.272217304006466	0.804716674576172	0.195283325423828	0.804716674576172
s1	liver	4TU -ve	1	Atp1b4	3047	0.64354648368429	0	871	78	0	13	0	13	liver	liver	0.64354648368429	0.679847430569633	NA	NA	NA	NA	NA	NA	NA
s1	liver	4TU -ve	1	Atp23	472	5.59390405048652	0	141	2729	0	113	0	1	liver	liver	5.59390405048652	5.90944305033604	1.11696411210535	NA	3.47137278529849	0.620563519497009	0.975847831669742	0.0241521683302582	0.975847831669742
s1	liver	4TU -ve	1	Atp2a2	2050	208.50906071371	0.00012546854660372	682	127522	16	4212	16	9	liver	liver	208.50906071371	220.270567504561	2.70319857238685	0.279257855	53.4653536115539	0.256417411447475	0.785298045059025	0.214701954940975	0.785298045059025
s1	liver	4TU -ve	1	Atp2a3	1341	0.594042908016267	0	342	138	0	12	0	0	liver	liver	0.594042908016267	0.627551474371969	3.57289987120667	3.915242859	0.115245089889419	0.194001289021808	0.687767674146991	0.312232325853009	0.687767674146991
s1	liver	4TU -ve	1	Atp2b1	5176	37.4742067806929	4.25151991837082e-05	1670	23521	1	757	1	135	liver	liver	37.4742067806929	39.5880388416317	2.55924683066438	-1.227563462	10.1495254238586	0.270840300456679	0.803096556071336	0.196903443928664	0.803096556071336
s1	liver	4TU -ve	1	Atp2b2	5137	1.68312157271276	0	1408	1185	0	34	0	0	liver	liver	1.68312157271276	1.77806251072058	1.798122777263	-0.830392089	0.648816080535547	0.385483788607036	0.901026459440174	0.0989735405598263	0.901026459440174
s1	liver	4TU -ve	1	Atp2b4	7542	18.3658265728363	0	2124	3382	0	371	0	232	liver	liver	18.3658265728363	19.4017997493334	1.73687197936984	0.117894083	7.3293950612486	0.399077876085852	0.908778736486293	0.0912212635137068	0.908778736486293
s1	liver	4TU -ve	1	Atp2c1	2907	17.2767479081398	0	1026	10342	0	349	0	8	liver	liver	17.2767479081398	18.2512887129848	3.0797635727094	3.337005364	3.88839234540228	0.225065062364561	0.74086092030969	0.25913907969031	0.74086092030969
s1	liver	4TU -ve	1	Atp2c2	231	0.594042908016267	0.00392156862745098	61	255	1	12	1	0	liver	liver	0.594042908016267	0.627551474371969	2.45840358407133	4.318296184	0.167490467997609	0.281950117975354	0.815794023108751	0.184205976891249	0.815794023108751
s1	liver	4TU -ve	1	Atp4a	815	3.1187252670854	0	188	1170	0	63	0	2	liver	liver	3.1187252670854	3.29464524045284	2.36373991188178	2.674820228	0.9145403920943	0.293241729801029	0.827860550682788	0.172139449317212	0.827860550682788
s1	liver	4TU -ve	1	Atp4b	421	0.0495035756680223	0	96	0	0	1	0	1	liver	liver	0.0495035756680223	0.0522959561976641	3.79555236059022	NA	0.00904038744352607	0.182620898016583	0.665702976107015	0.334297023892985	0.665702976107015
s1	liver	4TU -ve	1	Atp5a1	659	909.925224353918	0.00021300643366371	197	460080	98	18381	108	49	liver	liver	909.925224353918	961.251970869264	3.26547061422429	6.220524828	193.145851943647	0.212265631036647	0.720175815692345	0.279824184307655	0.720175815692345
s1	liver	4TU -ve	1	Atp5b	272	1081.40561046795	0.00019455626759413	83	416332	81	21845	93	1236	liver	liver	1081.40561046795	1142.40516313797	3.21107887134531	6.247063286	233.43345958473	0.215861150825469	0.726147846763866	0.273852153236134	0.726147846763866
s1	liver	4TU -ve	1	Atp5c1	176	274.893355684528	0.00014641084276869	49	143432	21	5553	21	3581	liver	liver	274.893355684528	290.399444765629	3.26093262821351	5.636036865	58.4316133362682	0.212561024586295	0.720671326005464	0.279328673994536	0.720671326005464
s1	liver	4TU -ve	1	Atp5d	325	386.47441524025	0.00016890306840574	66	106570	18	7807	18	212	liver	liver	386.47441524025	408.274530035163	3.46649759097922	6.52210882	77.2778991623821	0.199956054307871	0.698726360488109	0.301273639511891	0.698726360488109
s1	liver	4TU -ve	1	Atp5e	153	523.450809113668	0.00018557794273594	41	188600	35	10574	35	152	liver	liver	523.450809113668	552.9774408341	3.71308767731171	7.427120601	97.7161015388814	0.186676760905842	0.673739966056256	0.326260033943744	0.673739966056256
s1	liver	4TU -ve	1	Atp5f1	1046	465.630632733418	0.00011687798744166	288	248122	29	9406	29	216	liver	liver	465.630632733418	491.895763995228	NA	NA	NA	NA	NA	NA	NA
s1	liver	4TU -ve	1	Atp5g1	4252	340.040061263645	0.00071416163214885	1194	103618	74	6869	78	3377	liver	liver	340.040061263645	359.220923121755	4.65425532911055	6.082659161	50.6413578705339	0.148927622475841	0.590805929244738	0.409194070755262	0.590805929244738
s1	liver	4TU -ve	1	Atp5g2	461	196.628202553385	0.00051364285535316	146	79822	41	3972	42	3903	liver	liver	196.628202553385	207.719538017122	3.62619179018145	6.283539902	37.5855145300046	0.191150170941527	0.682380459389204	0.317619540610797	0.682380459389204
s1	liver	4TU -ve	1	Atp5g3	146	1057.69339772296	0.00024173424828446	51	512960	124	21366	139	1	liver	liver	1057.69339772296	1117.35540011929	3.80007612301406	5.623150164	192.926976406738	0.182403498804169	0.665266636130741	0.334733363869259	0.665266636130741
s1	liver	4TU -ve	1	Atp5h	59	515.777754885124	0.00013059518756733	10	61258	8	10419	15	4682	liver	liver	515.777754885124	544.871567623462	3.83493343380637	6.534211013	93.2245377305847	0.180745557263027	0.661920209090167	0.338079790909833	0.661920209090167
s1	liver	4TU -ve	1	Atp5j	92	241.428938532945	0.00058348063359132	28	116542	68	4877	68	4809	liver	liver	241.428938532945	255.047378376008	3.92870933319643	6.512943598	42.5956144517154	0.176431270876432	0.653054518516234	0.346945481483766	0.653054518516234
s1	liver	4TU -ve	1	Atp5j2	426	615.725474158861	0.00022847278635255	100	196960	45	12438	46	122	liver	liver	615.725474158861	650.457103186546	4.02096254231321	5.631347381	106.140848595576	0.172383396578767	0.644525008450673	0.355474991549327	0.644525008450673
s1	liver	4TU -ve	1	Atp5k	68	211.776296707799	1.391827190736e-05	22	71848	1	4278	4	106	liver	liver	211.776296707799	223.722100613607	3.80939282904582	6.97452812	38.5342624297443	0.181957391024324	0.664369473025282	0.335630526974718	0.664369473025282
s1	liver	4TU -ve	1	Atp5l	151	589.686593357481	0.00020623261283556	55	227898	47	11912	47	11731	liver	liver	589.686593357482	622.949430226575	3.34902993875583	4.997351289	122.047162036295	0.206969538414294	0.711141182352586	0.288858817647414	0.711141182352586
s1	liver	4TU -ve	1	Atp5o	351	440.383809142726	0.00017929124316838	79	161748	29	8896	29	307	liver	liver	440.383809142726	465.22482633442	3.58233789247468	6.512767755	85.2099396633582	0.193490173558452	0.686808683814785	0.313191316185215	0.686808683814785
s1	liver	4TU -ve	1	Atp5s	827	3.91078247777376	0	258	2017	0	79	0	0	liver	liver	3.91078247777376	4.13138053961546	NA	NA	NA	NA	NA	NA	NA
s1	liver	4TU -ve	1	Atp6ap1	1843	81.3343748225606	0.00014623731391301	548	34191	5	1643	5	0	liver	liver	81.3343748225606	85.9222560327621	3.56261355825499	6.052420449	15.8245320939265	0.194561427790517	0.688815273341479	0.311184726658521	0.688815273341479
s1	liver	4TU -ve	1	Atp6ap2	1176	73.6118170183491	0.00028340289586231	424	38814	11	1487	11	2	liver	liver	73.6118170183491	77.7640868659265	3.61325953787328	6.546622557	14.1212727420614	0.191834318375016	0.683681578651205	0.316318421348795	0.683681578651205
s1	liver	4TU -ve	1	Atp6v0a1	1314	30.4942026115017	0.00034642832397976	303	14433	5	616	5	0	liver	liver	30.4942026115017	32.2143090177611	3.419980538235	2.295510644	6.18043591981801	0.202675767540381	0.703602732701172	0.296397267298828	0.703602732701172
s1	liver	4TU -ve	1	Atp6v0a2	5184	43.2661251338515	0	1360	18607	0	874	0	1	liver	liver	43.2661251338515	45.7066657167584	3.26543443607649	0.558106661	9.1840131037255	0.212267982753554	0.72017976406808	0.27982023593192	0.72017976406808
s1	liver	4TU -ve	1	Atp6v0b	289	65.7407484871336	0	86	26782	0	1328	0	5	liver	liver	65.7407484871336	69.4490298304979	3.12008207061454	4.408580765	14.604748667006	0.222156714109581	0.736299235014312	0.263700764985688	0.736299235014312
s1	liver	4TU -ve	1	Atp6v0c,Gm43796	744	259.398736500437	0.00022491467910542	203	102261	23	5240	23	5222	liver	liver	259.398736500437	274.03081047576	NA	NA	NA	NA	NA	NA	NA
s1	liver	4TU -ve	1	Atp6v0d1	438	60.8893980716674	0.00013062788469912	119	22966	3	1230	3	0	liver	liver	60.8893980716674	64.3240261231268	3.98704018120231	6.985305833	10.5856255972422	0.17385006146362	0.647639460903297	0.352360539096703	0.647639460903297
s1	liver	4TU -ve	1	Atp6v0d2	1378	0.693050059352312	0	404	290	0	14	0	0	liver	liver	0.693050059352312	0.732143386767297	6.75566783967673	NA	0.0711085426381687	0.102602318084531	0.459690906877132	0.540309093122868	0.459690906877132
s1	liver	4TU -ve	1	Atp6v0e	2936	86.581753843371	0.00016245068461359	934	43090	7	1749	7	1	liver	liver	86.581753843371	91.4656273897145	3.45985894258847	5.820869896	17.3457645413627	0.200339722532552	0.69941909757306	0.30058090242694	0.69941909757306
s1	liver	4TU -ve	1	Atp6v0e2	1407	0.297021454008134	0	378	135	0	6	0	0	liver	liver	0.297021454008134	0.313775737185985	3.21367649137034	3.302620649	0.0640635683039037	0.215686669900112	0.725861004782055	0.274138995217945	0.725861004782055
s1	liver	4TU -ve	1	Atp6v1a	2022	81.3343748225606	0.00017590536291475	664	45479	8	1643	8	0	liver	liver	81.3343748225606	85.9222560327621	3.00373282097677	3.853636473	18.7688772440589	0.230761929196666	0.74956893230296	0.25043106769704	0.74956893230296
s1	liver	4TU -ve	1	Atp6v1b2	1142	43.3156287095195	0.00030300406891178	365	23102	7	875	7	1	liver	liver	43.3156287095195	45.7589616729561	2.21292838240918	-0.008481822	13.5675904167753	0.313226214670954	0.847311791232377	0.152688208767623	0.847311791232377
s1	liver	4TU -ve	1	Atp6v1c1	1033	34.0089564839313	0.00012471160441479	321	16037	2	687	2	0	liver	liver	34.0089564839313	35.9273219077952	2.75152055465585	2.36197629	8.5673400697424	0.251914229529222	0.779417913098453	0.220582086901547	0.779417913098453
s1	liver	4TU -ve	1	Atp6v1d	2744	39.5038533830818	0.00081391363947909	867	23344	19	798	19	6	liver	liver	39.5038533830818	41.7321730457359	2.7163401836205	1.669144742	10.0804695814058	0.255176868029865	0.783694000221146	0.216305999778854	0.783694000221146
s1	liver	4TU -ve	1	Atp6v1e1	458	71.6811775672963	0.00028562587770452	131	42013	12	1448	12	2	liver	liver	71.6811775672963	75.7245445742176	3.18619846505503	3.616300969	15.5940085575084	0.217546768715794	0.72890354862623	0.27109645137377	0.72890354862623
s1	liver	4TU -ve	1	Atp6v1f	244	128.511282434186	0.00025209834801435	77	67434	17	2596	17	16	liver	liver	128.511282434186	135.760302289136	3.17814233314074	4.421677709	28.0280817383562	0.218098218362346	0.729799042603518	0.270200957396482	0.729799042603518
s1	liver	4TU -ve	1	Atp6v1g1	632	108.511837864305	0.00019198771278638	222	62504	12	2192	12	1718	liver	liver	108.511837864305	114.63273598528	3.27076479307368	1.481474274	22.9960511475172	0.211922050166305	0.719598367275433	0.280401632724567	0.719598367275433
s1	liver	4TU -ve	1	Atp6v1g2	969	2.02964660238891	0	275	1228	0	41	0	0	liver	liver	2.02964660238891	2.14413420410423	1.77862263185919	1.092321697	0.790973753948232	0.389710086976347	0.903504656130483	0.0964953438695172	0.903504656130483
s1	liver	4TU -ve	1	Atp6v1h	364	34.9990279972918	3.76619463693884e-05	146	26552	1	707	1	0	liver	liver	34.9990279972918	36.9732410317485	2.78316095727527	0.493044639	8.71651979568279	0.249050339236772	0.775594823051815	0.224405176948185	0.775594823051815
s1	liver	4TU -ve	1	Atp7a	311	8.2175935608917	0	96	4311	0	166	0	0	liver	liver	8.2175935608917	8.68112872881224	2.47798501355498	-0.847025138	2.29864255698141	0.279722103551199	0.813315008746033	0.186684991253967	0.813315008746033
s1	liver	4TU -ve	1	Atp7b	1866	9.45518295259226	0	505	5789	0	191	0	4	liver	liver	9.45518295259226	9.98852763375384	1.93376667137579	-6.786242476	3.38915418404901	0.358444061954383	0.883593205305723	0.116406794694277	0.883593205305723
s1	liver	4TU -ve	1	Atp8a1	6617	3.41574672109354	0	2027	2059	0	69	0	3	liver	liver	3.41574672109354	3.60842097763882	2.30081776203874	-5.645911734	1.02903204603868	0.301261226332742	0.835947266645264	0.164052733354736	0.835947266645264
s1	liver	4TU -ve	1	Atp8b1	2361	18.0193015431601	0	789	11588	0	364	0	0	liver	liver	18.0193015431601	19.0357280559497	2.17992114479038	NA	5.72957792081141	0.317968923883527	0.851595487837167	0.148404512162833	0.851595487837167
s1	liver	4TU -ve	1	Atp8b2	1938	0.940567937692424	0	516	663	0	19	0	0	liver	liver	0.940567937692424	0.993623167755618	2.85714827483966	-0.15790499	0.228182772269029	0.242601053177348	0.766741108296068	0.233258891703932	0.766741108296068
s1	liver	4TU -ve	1	Atp8b4	3209	0.594042908016267	0	883	380	0	12	0	0	liver	liver	0.594042908016267	0.627551474371969	2.24745586874441	0.503498552	0.183211235668509	0.308414145167258	0.842839054948765	0.157160945051235	0.842839054948765
s1	liver	4TU -ve	1	Atp8b5	6093	0.940567937692424	0	1668	482	0	19	0	0	liver	liver	0.940567937692424	0.993623167755618	2.91561479349811	NA	0.223607046990725	0.237736199619264	0.759832143425815	0.240167856574185	0.759832143425815
s1	liver	4TU -ve	1	Atp9a	334	62.32500176604	0.00028153153153153	70	28416	8	1259	8	4	liver	liver	62.3250017660401	65.8406088528591	2.95260725790771	4.102386751	14.6312717808386	0.234757663317243	0.755501469400547	0.244498530599453	0.755501469400547
s1	liver	4TU -ve	1	Atp9b	5844	14.7025619734026	0	1525	4860	0	297	0	6	liver	liver	14.7025619734026	15.5318989907062	2.7258236654554	-1.392633139	3.73870089544816	0.254289075755068	0.782538717225309	0.217461282774691	0.782538717225309
s1	liver	4TU -ve	1	Atpaf1	2185	14.8015691247387	0.00045969966288691	650	6526	3	299	3	232	liver	liver	14.8015691247387	15.6364909031016	3.01448932990523	0.220337955	3.40345072875022	0.229938508550546	0.748328610236031	0.251671389763968	0.748328610236032
s1	liver	4TU -ve	1	Atpaf2	1151	12.1778796143335	0	299	5975	0	246	0	0	liver	liver	12.1778796143335	12.8648052246254	3.21298775375379	2.7930046	2.62716934106327	0.215732904599505	0.72593704263902	0.27406295736098	0.72593704263902
s1	liver	4TU -ve	1	Atpif1	127	47.7214469439735	0.0002502815667626	33	15982	4	964	4	1	liver	liver	47.7214469439735	50.4133017745482	3.03395588965216	3.985270445	10.9025930516243	0.228463170121901	0.74609091795134	0.25390908204866	0.74609091795134
s1	liver	4TU -ve	1	Atr	157	0.792057210688356	0	60	105	0	16	0	0	liver	liver	0.792057210688357	0.836735299162625	2.86105476291265	-0.196997952	0.191891546274317	0.242269805368667	0.766277048311873	0.233722951688127	0.766277048311873
s1	liver	4TU -ve	1	Atraid	720	135.441783027709	0.00019229631382758	200	67604	13	2736	13	34	liver	liver	135.441783027709	143.081736156809	3.17790872030014	3.638066566	29.5417830713531	0.218114251089779	0.729825033703186	0.270174966296814	0.729825033703186
s1	liver	4TU -ve	1	Atrip,Gm42641,Trex1	1976	20.098451721217	0	396	6641	0	406	0	4	liver	liver	20.098451721217	21.2321582162516	NA	NA	NA	NA	NA	NA	NA
s1	liver	4TU -ve	1	Atrn	4392	29.6526418251454	0.00022836263987211	1175	17516	4	599	4	1	liver	liver	29.6526418251454	31.3252777624008	3.16444000807481	0.362045273	6.49519189013094	0.21904260431268	0.731325757023299	0.268674242976701	0.731325757023299
s1	liver	4TU -ve	1	Atrnl1	2124	14.0590154897183	0.00013264358668258	624	7539	1	284	1	0	liver	liver	14.0590154897183	14.8520515601366	3.000961418394	2.650762738	3.24728165061249	0.230975038969642	0.749888943514707	0.250111056485293	0.749888943514707
s1	liver	4TU -ve	1	Atrx	8142	27.5734916470884	0.0003493246390312	2855	17176	6	557	6	0	liver	liver	27.5734916470884	29.1288476020989	2.47021987045102	0.761240009	7.73716065602004	0.280601410769718	0.814297335927731	0.18570266407227	0.814297335927731
s1	liver	4TU -ve	1	Atxn1	7300	27.9200166767646	5.31716913915032e-05	2246	18807	1	564	1	7	liver	liver	27.9200166767646	29.4949192954825	2.63604258537875	-4.386839787	7.34156608395816	0.26294991757895	0.793550511752511	0.206449488247489	0.793550511752511
s1	liver	4TU -ve	1	Atxn10	289	54.5529403861606	0.00024435368450448	92	28647	7	1102	7	8	liver	liver	54.5529403861606	57.6301437298258	3.03793416611239	4.767306262	12.447016542268	0.228163989954712	0.745634721249115	0.254365278750885	0.745634721249115
s1	liver	4TU -ve	1	Atxn1l	5114	9.15816149858412	0.00099108027750247	1516	6054	6	185	6	0	liver	liver	9.15816149858412	9.67475189656786	1.87642815019631	-4.220480512	3.38299860892202	0.369397133851051	0.890997319259547	0.109002680740453	0.890997319259547
s1	liver	4TU -ve	1	Atxn2	880	38.7117961723934	0	228	20676	0	782	0	0	liver	liver	38.7117961723934	40.8954377465733	2.01980453114484	-1.779434311	13.2849352289039	0.343175376563328	0.872425179542278	0.127574820457722	0.872425179542278
s1	liver	4TU -ve	1	Atxn2l	961	32.0783170328784	6.32271117855336e-05	223	15816	1	648	1	10	liver	liver	32.0783170328784	33.8877796160863	3.08888790358821	0.246757601	7.19838197514986	0.224400237948017	0.73982516397001	0.26017483602999	0.73982516397001
s1	liver	4TU -ve	1	Atxn3	4442	11.8808581603253	0	1449	6385	0	240	0	0	liver	liver	11.8808581603253	12.5510294874394	2.28453301866365	-0.659190845	3.60475566305421	0.303408694423425	0.838047495128442	0.161952504871558	0.838047495128442
s1	liver	4TU -ve	1	Atxn7	4004	30.7417204898418	6.25860558267618e-05	1266	15978	1	621	1	6	liver	liver	30.7417204898418	32.4757887987494	2.25982727644417	-3.728840608	9.42927678819094	0.306725734212134	0.841238849653503	0.158761150346497	0.841238849653503
s1	liver	4TU -ve	1	Atxn7l1	5647	13.1184475520259	0	1451	6408	0	265	1	0	liver	liver	13.1184475520259	13.858428392381	2.18956176154933	-4.408376475	4.15289264440574	0.316568910150073	0.850343627201188	0.149656372798812	0.850343627201188
s1	liver	4TU -ve	1	Atxn7l2	137	0.64354648368429	0	36	355	0	13	0	0	liver	liver	0.64354648368429	0.679847430569633	2.46285099841857	-2.894712635	0.181120348332668	0.28144097267964	0.815230437066038	0.184769562933962	0.815230437066038
s1	liver	4TU -ve	1	Atxn7l3	2355	22.3756162019461	7.44158356898348e-05	595	13438	1	452	1	0	liver	liver	22.3756162019461	23.6377722013442	2.47352833373852	-2.363701791	6.27023150376814	0.280226092867235	0.813878679510715	0.186121320489285	0.813878679510715
s1	liver	4TU -ve	1	Atxn7l3b	2999	233.706380728733	0.00026020170118077	923	111452	29	4721	29	5	liver	liver	233.706380728733	246.889209209172	1.42525537898182	-3.619957055	113.658872136105	0.486331916919421	0.945957878111593	0.0540421218884072	0.945957878111593
s1	liver	4TU -ve	1	Auh	6725	48.959036335674	0.00057866184448462	1761	27650	16	989	16	0	liver	liver	48.959036335674	51.7207006794898	2.59931467741233	1.318746688	13.0556789810413	0.266665358597515	0.798101897431485	0.201898102568515	0.798101897431485
s1	liver	4TU -ve	1	Aup1	1222	89.0569326267721	0.00036591501623747	274	21863	8	1799	8	21	liver	liver	89.0569326267721	94.0804251995977	2.64023785103334	1.255370643	23.3803033069177	0.262532097359585	0.793032309855409	0.206967690144591	0.793032309855409
s1	liver	4TU -ve	1	Aurka	606	0.198014302672089	0	174	97	0	4	0	0	liver	liver	0.198014302672089	0.209183824790656	1.94837342913407	-4.69545495	0.070444943230776	0.355756843218707	0.881701129915103	0.118298870084897	0.881701129915103
s1	liver	4TU -ve	1	Aurkaip1	138	91.8291328641814	0.00011104941699056	47	27015	3	1855	3	1	liver	liver	91.8291328641813	97.0089987466669	2.87554865004201	2.875766722	22.1352904382758	0.241048671024856	0.764558316855135	0.235441683144865	0.764558316855135
s1	liver	4TU -ve	1	Aurkb	603	0.148510727004067	0	188	66	0	3	0	0	liver	liver	0.148510727004067	0.156887868592992	2.58842764819757	-1.618303287	0.0397692366551014	0.267786963658271	0.79945603549824	0.200543964501759	0.79945603549824
s1	liver	4TU -ve	1	Auts2	2037	0.0495035756680223	0	514	1	0	1	0	1	liver	liver	0.0495035756680223	0.0522959561976641	2.04549110843222	-6.665994321	0.0167750736048054	0.338865897633362	0.869083476724402	0.130916523275598	0.869083476724402
s1	liver	4TU -ve	1	Aven	3679	21.2370339615816	0.00057764513333975	1048	10387	6	429	6	3	liver	liver	21.2370339615816	22.4349652087979	2.77345534338218	2.758334387	5.30759950725393	0.24992188254045	0.776765233171102	0.223234766828898	0.776765233171102
s1	liver	4TU -ve	1	Avil	431	0.396028605344178	0	99	134	0	8	0	0	liver	liver	0.396028605344178	0.418367649581313	3.45467631889058	3.612041114	0.0794592852923362	0.20064026744553	0.699960637522058	0.300039362477942	0.699960637522058
s1	liver	4TU -ve	1	Avl9	5415	9.35617580125621	0	1664	6873	0	189	0	0	liver	liver	9.35617580125621	9.88393572135851	1.57609617165049	-5.063887877	4.11472789168227	0.439787363885339	0.92854762844267	0.0714523715573299	0.92854762844267
s1	liver	4TU -ve	1	Avpi1	416	43.1671179825154	0	103	17114	0	872	0	0	liver	liver	43.1671179825154	45.6020738043631	2.35229247131241	-2.443056018	12.7200025028288	0.294668791833194	0.829328180553839	0.170671819446161	0.829328180553839
s1	liver	4TU -ve	1	Avpr1a	1092	21.2865375372496	0	342	10904	0	430	0	5	liver	liver	21.2865375372496	22.4872611649956	1.50716439150926	NA	9.7897107713995	0.459901510720959	0.936670819223473	0.0633291807765276	0.936670819223472
s1	liver	4TU -ve	1	Avpr1b	2479	0.0495035756680223	0	593	4	0	1	0	1	liver	liver	0.0495035756680223	0.0522959561976641	NA	NA	NA	NA	NA	NA	NA
s1	liver	4TU -ve	1	Awat2	565	0.0495035756680223	0	172	23	0	1	0	0	liver	liver	0.0495035756680223	0.0522959561976641	1.70786449480921	0.499780003	0.0200913269209679	0.405856075037954	0.912414204869036	0.0875857951309643	0.912414204869036
s1	liver	4TU -ve	1	Axin1	750	12.4749010683416	0.00047528517110266	208	6312	3	252	3	7	liver	liver	12.4749010683416	13.1785809618113	1.94226951125989	-4.409225856	4.45197870488955	0.356874870630247	0.882492042440622	0.117507957559378	0.882492042440622
s1	liver	4TU -ve	1	Axin2	1388	6.83149344218708	0	379	4476	0	138	0	2	liver	liver	6.83149344218708	7.21684195527764	1.125859379786	-9.325580254	4.20588086175185	0.61566052830834	0.975126770388071	0.0248732296119286	0.975126770388071
s1	liver	4TU -ve	1	Axl	1389	18.7123516025124	0.0005268010009219	424	7593	4	378	4	13	liver	liver	18.7123516025124	19.767871442717	3.05720398086779	3.953506848	4.24257387995623	0.226725853066303	0.743430351828627	0.256569648171373	0.743430351828627
s1	liver	4TU -ve	1	Azgp1	993	1739.4071382473	0.00019172923261326	223	787569	151	35137	150	51	liver	liver	1739.4071382473	1837.52301291732	2.46321833662106	NA	489.467432016538	0.28139900156426	0.815183901298943	0.184816098701057	0.815183901298943
s1	liver	4TU -ve	1	Azi2	4512	26.632923709396	0.00014193456816407	1394	14091	2	538	2	8	liver	liver	26.632923709396	28.1352244343433	2.86534062227625	-0.101208375	6.44270207727371	0.241907428098131	0.765768320145948	0.234231679854052	0.765768320145948
s1	liver	4TU -ve	1	Azin1	3965	54.5529403861606	0.00018300494113341	1366	32786	6	1102	6	4	liver	liver	54.5529403861606	57.6301437298258	2.00150221480967	-1.974613367	18.8924181747747	0.346313471667009	0.874804758722237	0.125195241277763	0.874804758722237
s1	liver	4TU -ve	1	B020004J07Rik	402	0.148510727004067	0	114	9	0	3	0	3	liver	liver	0.148510727004067	0.156887868592992	NA	NA	NA	NA	NA	NA	NA
s1	liver	4TU -ve	1	B130006D01Rik	198	0.693050059352312	0	48	175	0	14	0	0	liver	liver	0.693050059352312	0.732143386767297	NA	NA	NA	NA	NA	NA	NA
s1	liver	4TU -ve	1	B230118H07Rik	1608	14.6530583977346	0	465	7178	0	296	0	0	liver	liver	14.6530583977346	15.4796030345086	NA	NA	NA	NA	NA	NA	NA
s1	liver	4TU -ve	1	B230217C12Rik	2019	0.346525029676156	0	539	182	0	7	0	1	liver	liver	0.346525029676156	0.366071693383649	2.31386363777529	2.503114421	0.103805964790741	0.299562674845603	0.834266806058274	0.165733193941726	0.834266806058274
s1	liver	4TU -ve	1	B230219D22Rik	3858	29.6031382494773	0.00043968123110744	1265	18195	8	598	8	5	liver	liver	29.6031382494773	31.2729818062031	2.47081034860914	-2.957978003	8.30469721194997	0.280534352201547	0.814222603165774	0.185777396834226	0.814222603165774
s1	liver	4TU -ve	1	B230307C23Rik	992	0.148510727004067	0	322	57	0	3	0	0	liver	liver	0.148510727004067	0.156887868592992	1.46982792626738	NA	0.0700352673031539	0.471583896436222	0.94095783200711	0.0590421679928897	0.94095783200711
s1	liver	4TU -ve	1	B2m	448	3994.88905283373	0.0002359841214251	153	1995897	471	80699	462	94	liver	liver	3994.88905283373	4220.23136919529	4.25600833895081	6.817526808	650.620455387575	0.162863210162511	0.623628751986452	0.376371248013548	0.623628751986452
s1	liver	4TU -ve	1	B3galnt1	773	1.73262514838078	0	253	1000	0	35	0	0	liver	liver	1.73262514838078	1.83035846691824	2.52034756468135	-1.270062844	0.476507388662179	0.275020473474888	0.807973681504188	0.192026318495812	0.807973681504188
s1	liver	4TU -ve	1	B3galnt2	2967	9.20766507425215	0.00017346053772766	836	5765	1	186	1	13	liver	liver	9.20766507425215	9.72704785276552	3.14388861818017	-0.022783358	2.03005508810058	0.220474471185678	0.733624104592442	0.266375895407558	0.733624104592442
s1	liver	4TU -ve	1	B3galt1	3766	28.0685274037686	0.00020754064337599	1181	14455	3	567	3	15	liver	liver	28.0685274037686	29.6518071640755	1.2759253328202	-5.820456785	15.2482438681492	0.543250582718561	0.961592537268773	0.0384074627312272	0.961592537268773
s1	liver	4TU -ve	1	B3galt2	7218	0.148510727004067	0	2217	31	0	3	0	2	liver	liver	0.148510727004067	0.156887868592992	NA	NA	NA	NA	NA	NA	NA
s1	liver	4TU -ve	1	B3galt4	238	0.247517878340111	0	44	38	0	5	0	0	liver	liver	0.247517878340111	0.26147978098832	2.12959806499097	-2.393781136	0.0805627701912638	0.325482630715521	0.858137327486335	0.141862672513665	0.858137327486335
s1	liver	4TU -ve	1	B3galt6	2173	4.2078039317819	0	647	2093	0	85	0	0	liver	liver	4.20780393178189	4.44515627680145	1.62529064069441	-4.921698045	1.7945266887266	0.426475833432349	0.922606694981302	0.0773933050186981	0.922606694981302
s1	liver	4TU -ve	1	B3gat3	400	29.3556203711372	0	85	8051	0	593	0	2	liver	liver	29.3556203711372	31.0115020252148	2.79749161351808	-0.421731868	7.27357515408341	0.247774533875458	0.773870447602525	0.226129552397475	0.773870447602525
s1	liver	4TU -ve	1	B3glct	2993	0.495035756680223	0	897	218	0	10	0	0	liver	liver	0.495035756680223	0.522959561976641	2.65811208968377	4.895624708	0.129088852329052	0.2607667235893	0.790828406331776	0.209171593668224	0.790828406331776
s1	liver	4TU -ve	1	B3gnt2,Gm28048	2446	11.2868152523091	0	725	6422	0	228	0	0	liver	liver	11.2868152523091	11.9234780130674	NA	NA	NA	NA	NA	NA	NA
s1	liver	4TU -ve	1	B3gnt3	1848	0.742553635020334	0	520	242	0	15	0	0	liver	liver	0.742553635020334	0.784439342964961	1.83019854257925	1.213498334	0.281225750406037	0.378727861723195	0.896932088218865	0.103067911781135	0.896932088218865
s1	liver	4TU -ve	1	B3gnt6	1159	0.0495035756680223	0	328	13	0	1	0	0	liver	liver	0.0495035756680223	0.0522959561976641	2.24259279732746	NA	0.0153007108302574	0.309082942469975	0.843468444199564	0.156531555800437	0.843468444199563
s1	liver	4TU -ve	1	B3gnt7	1078	0.841560786356379	0	263	422	0	17	0	0	liver	liver	0.841560786356379	0.88903125536029	1.98446056850691	-3.635705366	0.293946624886391	0.349287454515392	0.877018916373624	0.122981083626376	0.877018916373624
s1	liver	4TU -ve	1	B3gnt8	4468	1.28709296736858	0	904	806	0	26	0	0	liver	liver	1.28709296736858	1.35969486113927	3.06919901435059	0.958817412	0.290676771782697	0.225839763833825	0.742062657737403	0.257937342262597	0.742062657737403
s1	liver	4TU -ve	1	B3gnt9	917	0.247517878340111	0	229	68	0	5	0	0	liver	liver	0.247517878340111	0.26147978098832	1.85735343562028	-3.869234705	0.0923713905061542	0.373190781714878	0.893450401676948	0.106549598323052	0.893450401676948
s1	liver	4TU -ve	1	B3gntl1	2253	1.7821287240488	0	519	716	0	36	0	0	liver	liver	1.7821287240488	1.88265442311591	3.08542438656942	1.006435957	0.400359025437918	0.224652136534978	0.740218093001761	0.259781906998239	0.740218093001761
s1	liver	4TU -ve	1	B430306N03Rik	4904	0.693050059352312	0	1277	274	0	14	0	0	liver	liver	0.693050059352312	0.732143386767297	2.93176746731191	0.631180419	0.163855319353624	0.23642638384124	0.757937253420554	0.242062746579446	0.757937253420554
s1	liver	4TU -ve	1	B4galnt1	1339	45.6422967659165	0.00014480162177816	278	13812	2	922	2	1	liver	liver	45.6422967659166	48.2168716142463	3.10501190967617	1.917035338	10.1889558680871	0.223234950693711	0.737999719382451	0.262000280617549	0.737999719382451
s1	liver	4TU -ve	1	B4galnt2	128	0.841560786356379	0	15	17	0	17	0	0	liver	liver	0.841560786356379	0.88903125536029	2.21642840648967	3.770449621	0.263182643131971	0.312731590395801	0.846857978397407	0.153142021602593	0.846857978397407
s1	liver	4TU -ve	1	B4galnt4	281	0.0495035756680223	0	85	40	0	1	0	0	liver	liver	0.0495035756680223	0.0522959561976641	2.42072659757187	1.827409701	0.0141747787364107	0.286338482526367	0.820580904688477	0.179419095311523	0.820580904688477
s1	liver	4TU -ve	1	B4galt1	2755	62.6220232200482	8.56188818174035e-05	859	35039	3	1265	3	4	liver	liver	62.6220232200482	66.1543845900451	2.25015820716278	-2.129913509	19.2903230971776	0.30804375370296	0.842489400129783	0.157510599870217	0.842489400129783
s1	liver	4TU -ve	1	B4galt2	2547	0.0495035756680223	0	565	7	0	1	0	0	liver	liver	0.0495035756680223	0.0522959561976641	2.69488473788995	3.274168134	0.012732738962629	0.257208470111663	0.78631468154322	0.21368531845678	0.78631468154322
s1	liver	4TU -ve	1	B4galt3	517	5.39588974781443	0	154	2301	0	109	0	0	liver	liver	5.39588974781443	5.70025922554539	2.39997578005693	-3.003138521	1.55840979579434	0.288814239843496	0.823226396087273	0.176773603912727	0.823226396087273
s1	liver	4TU -ve	1	B4galt4	1251	1.03957508902847	0	337	488	0	21	0	0	liver	liver	1.03957508902847	1.09821508015095	2.4820881622459	0.002056103	0.290311421206098	0.279259693955737	0.81279633997879	0.18720366002121	0.81279633997879
s1	liver	4TU -ve	1	B4galt5	2892	19.2073873591926	0.00031024586985185	796	12893	4	388	4	0	liver	liver	19.2073873591926	20.2908310046937	2.4309978171704	-2.929923841	5.47657686070803	0.285128672541034	0.819273788261998	0.180726211738002	0.819273788261998
s1	liver	4TU -ve	1	B4galt6	3722	6.03943623149872	0	1199	2692	0	122	0	0	liver	liver	6.03943623149872	6.38010665611502	1.99857508578795	-1.762408264	2.0946014116775	0.346820685141618	0.87518518383839	0.124814816161611	0.87518518383839
s1	liver	4TU -ve	1	B4galt7	1069	9.40567937692424	0.00022573363431151	282	4430	1	190	1	3	liver	liver	9.40567937692424	9.93623167755618	1.93362685362184	-2.351907665	3.37165370306803	0.358469980524746	0.88361130648441	0.11638869351559	0.88361130648441
s1	liver	4TU -ve	1	B4gat1	636	20.3459695995572	0.00072930594384344	178	8227	6	411	6	0	liver	liver	20.3459695995572	21.4936379972399	1.87855756023451	0.825598229	7.50722350074323	0.368978409409725	0.890723122445472	0.109276877554528	0.890723122445472
s1	liver	4TU -ve	1	B630019K06Rik	1205	1.68312157271276	0	387	1092	0	34	0	0	liver	liver	1.68312157271276	1.77806251072058	2.62017350125584	-2.463903076	0.445257145034974	0.264542474087201	0.795513811672961	0.204486188327039	0.795513811672961
s1	liver	4TU -ve	1	B930094E09Rik	827	0.247517878340111	0	236	128	0	5	0	0	liver	liver	0.247517878340111	0.26147978098832	NA	NA	NA	NA	NA	NA	NA
s1	liver	4TU -ve	1	B9d1	137	0.148510727004067	0	29	46	0	3	0	0	liver	liver	0.148510727004067	0.156887868592992	3.76935576601611	4.902372584	0.0273096513292444	0.183890092521711	0.668239035269132	0.331760964730868	0.668239035269132
s1	liver	4TU -ve	1	B9d2	364	4.30681108311794	0	76	1306	0	87	0	3	liver	liver	4.30681108311794	4.54974818919678	2.95328975077938	-0.577119501	1.01082325521216	0.234703411806113	0.755421869957555	0.244578130042445	0.755421869957555
s1	liver	4TU -ve	1	BC003331	1856	54.6024439618286	0.00021145374449339	467	28375	6	1103	6	5	liver	liver	54.6024439618286	57.6824396860235	NA	NA	NA	NA	NA	NA	NA
s1	liver	4TU -ve	1	BC003965	2563	48.5135041546618	8.21186614658181e-05	817	24355	2	980	2	0	liver	liver	48.5135041546618	51.2500370737108	2.0853757501384	-3.757752665	16.1251508854725	0.332384789894073	0.863892292444169	0.136107707555831	0.863892292444169
s1	liver	4TU -ve	1	BC004004	1431	93.8092758909022	0.00051733057423693	384	15464	8	1895	9	9	liver	liver	93.8092758909022	99.1008369945734	3.53046323300599	5.245824864	18.4178762963026	0.196333210350351	0.692105861759927	0.307894138240073	0.692105861759927
s1	liver	4TU -ve	1	BC005537	3435	72.6217455049887	0.00059646593930959	1118	40237	24	1467	24	25	liver	liver	72.6217455049887	76.7181677419732	2.10487013535013	-1.563284376	23.9148046707174	0.329306387562311	0.86135496613964	0.13864503386036	0.86135496613964
s1	liver	4TU -ve	1	BC005624	1033	24.3062556529989	0	262	13659	0	491	0	333	liver	liver	24.3062556529989	25.6773144930531	3.13891846812544	3.715774443	5.36739413493176	0.220823569518801	0.734181468950184	0.265818531049816	0.734181468950184
s1	liver	4TU -ve	1	BC017158	1728	16.3856835461154	0	377	8623	0	331	0	0	liver	liver	16.3856835461154	17.3099615014268	NA	NA	NA	NA	NA	NA	NA
s1	liver	4TU -ve	1	BC017643	1524	9.50468652826028	0.00019743336623889	385	5065	1	192	1	1	liver	liver	9.50468652826028	10.0408235899515	NA	NA	NA	NA	NA	NA	NA
s1	liver	4TU -ve	1	BC022687	542	0.198014302672089	0	155	76	0	4	0	0	liver	liver	0.198014302672089	0.209183824790656	NA	NA	NA	NA	NA	NA	NA
s1	liver	4TU -ve	1	BC024063	419	0.297021454008134	0	129	171	0	6	0	0	liver	liver	0.297021454008134	0.313775737185985	1.59501787754334	NA	0.129076661967357	0.434570163957997	0.926275564692056	0.0737244353079442	0.926275564692056
s1	liver	4TU -ve	1	BC024139	1047	4.99986114247025	0	203	1526	0	101	0	0	liver	liver	4.99986114247025	5.28189157596407	2.32288779023509	NA	1.4919531062427	0.298398908235596	0.833105507792579	0.166894492207421	0.833105507792579
s1	liver	4TU -ve	1	BC024978	6028	14.3065333680584	0	1560	5323	0	289	0	5	liver	liver	14.3065333680584	15.1135313411249	2.80374159698801	-1.278305703	3.53689272874132	0.247222205250503	0.773119817557698	0.226880182442302	0.773119817557698
s1	liver	4TU -ve	1	BC025446	1026	147.570159066374	0.00022148067212001	280	67726	15	2981	15	14	liver	liver	147.570159066374	155.894245425237	NA	NA	NA	NA	NA	NA	NA
s1	liver	4TU -ve	1	BC025920	405	1.03957508902847	0	101	262	0	21	0	0	liver	liver	1.03957508902847	1.09821508015095	1.68901636937733	-2.306801741	0.42662614466317	0.410385117117295	0.914762235897028	0.0852377641029724	0.914762235897028
s1	liver	4TU -ve	1	BC028528	287	3.96028605344178	0.00055096418732782	78	1815	1	80	1	0	liver	liver	3.96028605344178	4.18367649581313	3.17819753896548	4.060120967	0.86371632930267	0.218094429959683	0.729792900753556	0.270207099246444	0.729792900753556
s1	liver	4TU -ve	1	BC029722	1195	12.2273831900015	0.00022487069934787	268	4447	1	247	1	7	liver	liver	12.2273831900015	12.917101180823	3.03117813214537	3.068897734	2.79606668242128	0.228672532705743	0.746409672072737	0.253590327927263	0.746409672072737
s1	liver	4TU -ve	1	BC030336	4920	10.5442616172887	0	1620	6369	0	213	0	9	liver	liver	10.5442616172887	11.1390386701024	NA	NA	NA	NA	NA	NA	NA
s1	liver	4TU -ve	1	BC030867	790	0.247517878340111	0	198	70	0	5	0	0	liver	liver	0.247517878340111	0.26147978098832	NA	NA	NA	NA	NA	NA	NA
s1	liver	4TU -ve	1	BC030870	947	0.445532181012201	0	248	270	0	9	0	0	liver	liver	0.445532181012201	0.470663605778977	NA	NA	NA	NA	NA	NA	NA
s1	liver	4TU -ve	1	BC031181	590	102.769423086814	0.00010472574944364	179	38195	4	2076	4	42	liver	liver	102.769423086814	108.566405066351	3.63966583632024	5.07415235	19.5716692311557	0.190442532839973	0.681029034327388	0.318970965672612	0.681029034327388
s1	liver	4TU -ve	1	BC034090	1049	0.198014302672089	0	245	64	0	4	0	0	liver	liver	0.198014302672089	0.209183824790656	3.37747156027267	-2.468911235	0.0406378123866782	0.205226652005912	0.708104644358675	0.291895355641325	0.708104644358675
s1	liver	4TU -ve	1	BC035044	992	0.0495035756680223	0	272	12	0	1	0	0	liver	liver	0.0495035756680223	0.0522959561976641	5.59932620383694	NA	0.00612810589217188	0.123791176889278	0.524194947082981	0.475805052917019	0.524194947082981
s1	liver	4TU -ve	1	BC035947	780	0.0495035756680223	0	212	24	0	1	0	0	liver	liver	0.0495035756680223	0.0522959561976641	2.5015965265506	NA	0.0137165460288032	0.277081924764147	0.810334170721381	0.189665829278619	0.810334170721381
s1	liver	4TU -ve	1	BC037034	1524	8.51461501489983	0	358	5985	0	172	0	3	liver	liver	8.51461501489983	8.99490446599822	NA	NA	NA	NA	NA	NA	NA
s1	liver	4TU -ve	1	BC048403	1759	3.16822884275343	0	558	1505	0	64	0	0	liver	liver	3.16822884275343	3.3469411966505	2.0697833794077	-5.314908468	1.06100421501677	0.334888755729742	0.865921862643864	0.134078137356136	0.865921862643864
s1	liver	4TU -ve	1	BC049352	1235	0.346525029676156	0	290	210	0	7	0	0	liver	liver	0.346525029676156	0.366071693383649	NA	NA	NA	NA	NA	NA	NA
s1	liver	4TU -ve	1	BC049762	142	0.0990071513360446	0	43	35	0	2	0	0	liver	liver	0.0990071513360446	0.104591912395328	2.38514242593728	-1.551984545	0.0287725072756958	0.290610394172819	0.825121243476847	0.174878756523153	0.825121243476847
s1	liver	4TU -ve	1	BC052040	1737	4.80184683979816	0	518	2256	0	97	0	0	liver	liver	4.80184683979816	5.07270775117342	NA	NA	NA	NA	NA	NA	NA
s1	liver	4TU -ve	1	BC055324	1600	0.841560786356379	0	464	508	0	17	0	0	liver	liver	0.841560786356379	0.88903125536029	2.34148890076584	-2.380794959	0.249125881460273	0.296028386183354	0.830714783859096	0.169285216140903	0.830714783859096
s1	liver	4TU -ve	1	BC106179	3228	0.346525029676156	0	887	83	0	7	0	1	liver	liver	0.346525029676156	0.366071693383649	2.1086725721863	NA	0.113907133085362	0.328712570032283	0.86086010598388	0.13913989401612	0.86086010598388
s1	liver	4TU -ve	1	Baat	398	226.379851529866	0.00035295839395322	119	116161	41	4573	41	67	liver	liver	226.379851529866	239.149407691918	1.29240457271156	-3.72181091	121.41287576404	0.536323683152614	0.959962633519588	0.0400373664804121	0.959962633519588
s1	liver	4TU -ve	1	Babam1	227	58.8102478936105	0.00028466856445709	59	24590	7	1188	7	11	liver	liver	58.8102478936105	62.1275959628249	3.47099853906023	4.572346737	11.7442162699741	0.199696765285189	0.698257294026069	0.301742705973931	0.698257294026069
s1	liver	4TU -ve	1	Babam2	1086	35.0485315729598	0	260	14592	0	708	0	0	liver	liver	35.0485315729598	37.0255369879462	3.20224646458811	4.644619009	7.58648377356803	0.21645653706705	0.727124388292772	0.272875611707228	0.727124388292772
s1	liver	4TU -ve	1	Bace1	4273	31.6822884275343	0	1162	14821	0	640	0	1	liver	liver	31.6822884275343	33.469411966505	1.98109542960005	-0.736078785	11.0850232498219	0.349880763038195	0.87745593240646	0.12254406759354	0.87745593240646
s1	liver	4TU -ve	1	Bace2	2117	6.58397556384696	0	598	3667	0	133	0	0	liver	liver	6.58397556384696	6.95536217428932	2.58024055355996	6.372029007	1.76869714440369	0.268636650797388	0.800475831531527	0.199524168468473	0.800475831531527
s1	liver	4TU -ve	1	Bach1	3475	19.1083802078566	0	1078	10160	0	386	0	16	liver	liver	19.1083802078566	20.1862390922983	1.92353485356025	-7.377294843	6.88571867654406	0.360350725788517	0.884917308757402	0.115082691242598	0.884917308757402
s1	liver	4TU -ve	1	Bach2	5812	8.26709713655972	0	1784	4900	0	167	0	0	liver	liver	8.26709713655972	8.7334246850099	2.14406572953178	-5.963853674	2.67263964564787	0.323286348460648	0.856255533040774	0.143744466959226	0.856255533040774
s1	liver	4TU -ve	1	Bad	680	31.4347705491942	0	157	10434	0	635	0	0	liver	liver	31.4347705491942	33.2079321855167	3.15541714357609	2.724561657	6.90524313784674	0.219668953111661	0.732333564855927	0.267666435144073	0.732333564855927
s1	liver	4TU -ve	1	Bag1	189	92.3241686208616	2.91647223518432e-05	53	34288	1	1865	1	25	liver	liver	92.3241686208616	97.5319583086435	3.87033860432308	7.556013179	16.5345319155309	0.179092128989881	0.658549573311606	0.341450426688394	0.658549573311606
s1	liver	4TU -ve	1	Bag2	1277	3.91078247777376	0	334	2762	0	79	0	0	liver	liver	3.91078247777376	4.13138053961546	2.30762405254618	-2.044864868	1.17469214504899	0.300372662433962	0.835070302989606	0.164929697010394	0.835070302989606
s1	liver	4TU -ve	1	Bag3	585	36.2366173889923	5.60758145012056e-05	183	17833	1	732	1	14	liver	liver	36.2366173889923	38.2806399366901	2.18950057714865	-3.080521069	11.4717070360033	0.316577756495785	0.850351570462449	0.149648429537551	0.850351570462449
s1	liver	4TU -ve	1	Bag4	3386	26.4844129823919	0	1119	16723	0	535	0	5	liver	liver	26.4844129823919	27.9783365657503	2.04158369437107	-3.673623219	8.99184110754048	0.339514457561082	0.869591930060651	0.130408069939349	0.869591930060651
s1	liver	4TU -ve	1	Bag5	556	13.5639797330381	0.00012186205215695	194	8206	1	274	1	1	liver	liver	13.5639797330381	14.32909199816	1.60428764661044	-7.887442093	5.8604417536917	0.432059164716774	0.925156423365152	0.0748435766348477	0.925156423365152
s1	liver	4TU -ve	1	Bag6	86	37.1276817510167	0.00067469879518072	27	10375	7	750	7	1	liver	liver	37.1276817510167	39.2219671482481	3.31034185288839	6.519392028	7.77410583864308	0.209388398951954	0.715303162718599	0.284696837281401	0.715303162718599
s1	liver	4TU -ve	1	Bahcc1	2413	1.63361799704474	0	609	993	0	33	0	3	liver	liver	1.63361799704474	1.72576655452291	2.25016491933319	-3.653652014	0.50322431881975	0.308042834818236	0.842488531722885	0.157511468277115	0.842488531722885
s1	liver	4TU -ve	1	Bahd1	1956	6.73248629085103	0	481	3821	0	136	0	0	liver	liver	6.73248629085103	7.11225004288232	1.91142700740403	-4.839811773	2.44142406306152	0.362633350828986	0.886482708423612	0.113517291576389	0.886482708423611
s1	liver	4TU -ve	1	Baiap2	2475	46.582864703609	5.50085263215798e-05	568	18179	1	941	1	12	liver	liver	46.582864703609	49.2104947820019	2.11323266265029	-4.033841995	15.2793309995584	0.32800324962356	0.860266675483553	0.139733324516447	0.860266675483553
s1	liver	4TU -ve	1	Baiap2l1	1431	25.7418593473716	0.00025033377837116	389	11984	3	520	5	0	liver	liver	25.7418593473716	27.1938972227853	2.75927002450576	-1.257954485	6.46652812901024	0.251206722939014	0.778479543117774	0.221520456882225	0.778479543117775
s1	liver	4TU -ve	1	Baiap2l2	618	0.148510727004067	0	168	69	0	3	0	0	liver	liver	0.148510727004067	0.156887868592992	2.14376944474833	-1.219156911	0.0480181261832759	0.323331029023654	0.856294063378148	0.143705936621852	0.856294063378148
s1	liver	4TU -ve	1	Bak1	1315	7.47503992587137	0.00209205020920502	303	1912	4	151	4	5	liver	liver	7.47503992587137	7.89668938584728	2.53726840851816	1.163991386	2.04207912406745	0.273186383526828	0.805848850309512	0.194151149690488	0.805848850309512
s1	liver	4TU -ve	1	Bambi	4004	1.93063945105287	0	1288	1135	0	39	0	0	liver	liver	1.93063945105287	2.0395422917089	1.39883256479193	-8.354310773	0.95666724228296	0.495518332934326	0.948855994992401	0.0511440050075991	0.948855994992401
s1	liver	4TU -ve	1	Banf1	371	53.1173366917879	0.00015727721682237	115	31791	5	1073	5	14	liver	liver	53.1173366917879	56.1135610000936	3.17731578318103	5.499743891	11.587810176647	0.218154954640986	0.72989100813013	0.27010899186987	0.72989100813013
s1	liver	4TU -ve	1	Bank1	789	0.792057210688356	0	257	385	0	16	0	0	liver	liver	0.792057210688357	0.836735299162625	3.57079968873066	6.336708603	0.15375049576807	0.194115391783946	0.687981360416916	0.312018639583084	0.687981360416916
s1	liver	4TU -ve	1	Banp	4205	18.7618551781805	0.00012294074256208	942	8134	1	379	1	0	liver	liver	18.7618551781804	19.8201673989147	1.92670619104017	-3.897777216	6.74971984794888	0.359757592404755	0.884507022811137	0.115492977188863	0.884507022811137
s1	liver	4TU -ve	1	Bap1	1779	18.3163229971682	0	420	7905	0	370	0	1	liver	liver	18.3163229971682	19.3495037931357	2.78724135352766	-1.541587477	4.55500835176829	0.24868574071731	0.775103378936762	0.224896621063238	0.775103378936762
s1	liver	4TU -ve	1	Bard1	3022	0.346525029676156	0	1059	103	0	7	0	5	liver	liver	0.346525029676156	0.366071693383649	1.94864131008663	-4.061447527	0.123261703459833	0.355707937100609	0.881666411590469	0.118333588409531	0.881666411590469
s1	liver	4TU -ve	1	Barhl2	834	0.0495035756680223	1	196	1	1	1	1	0	liver	liver	0.0495035756680223	0.0522959561976641	2.55355819467273	NA	0.013437431727035	0.271443659285306	0.803808087954811	0.196191912045189	0.803808087954811
s1	liver	4TU -ve	1	Basp1	952	3.96028605344178	0	271	1375	0	80	0	10	liver	liver	3.96028605344178	4.18367649581313	3.31325567232125	2.833953218	0.828508688624946	0.209204253794978	0.714988435621452	0.285011564378548	0.714988435621452
s1	liver	4TU -ve	1	Batf	335	0.148510727004067	0	65	44	0	3	0	0	liver	liver	0.148510727004067	0.156887868592992	5.40328725266378	8.503927019	0.0190513268853193	0.128282496959278	0.53684568271491	0.46315431728509	0.53684568271491
s1	liver	4TU -ve	1	Batf2	481	0.594042908016267	0	109	220	0	12	0	0	liver	liver	0.594042908016267	0.627551474371969	2.82889623611911	-2.094532705	0.145554708428609	0.245023897204111	0.770107479907397	0.229892520092603	0.770107479907397
s1	liver	4TU -ve	1	Batf3	310	0.693050059352312	0	77	234	0	14	0	0	liver	liver	0.693050059352312	0.732143386767297	3.11129031993114	0.599620396	0.154400793635224	0.222784475019768	0.737290612990698	0.262709387009302	0.737290612990698
s1	liver	4TU -ve	1	Bax	224	7.72255780421148	0	66	1551	0	156	0	23	liver	liver	7.72255780421148	8.1581691668356	2.90820600492092	2.912988144	1.84060866377516	0.238341843523837	0.760703296831388	0.239296703168611	0.760703296831388
s1	liver	4TU -ve	1	Baz1a	1953	13.0689439763579	0	603	6826	0	264	0	1	liver	liver	13.0689439763579	13.8061324361833	2.59244137737848	-3.008701758	3.49427445077607	0.267372364369862	0.798956542177229	0.201043457822771	0.798956542177229
s1	liver	4TU -ve	1	Baz1b	1666	35.593070905308	5.58815311539536e-05	445	17895	1	719	1	0	liver	liver	35.593070905308	37.6007925061205	2.40430969160893	-2.318271959	10.2612557906277	0.288293634958523	0.822673357582913	0.177326642417087	0.822673357582913
s1	liver	4TU -ve	1	Baz2a	2550	11.138304525305	0	739	4367	0	225	0	179	liver	liver	11.138304525305	11.7665901444744	2.29924710653195	-0.409550026	3.35783150754003	0.301467023092375	0.836149710758115	0.163850289241885	0.836149710758115
s1	liver	4TU -ve	1	Baz2b	1286	9.90071513360446	0	434	5884	0	200	0	0	liver	liver	9.90071513360446	10.4591912395328	2.69051313408744	-1.957228449	2.55068547833451	0.257626387984552	0.786849827803804	0.213150172196197	0.786849827803803
s1	liver	4TU -ve	1	Bbc3	971	6.18794695850279	0.0004117768169652	196	4857	2	125	2	3	liver	liver	6.18794695850279	6.53699452470801	1.25526774793678	-6.858131781	3.41692678298361	0.552190703297554	0.963598460809688	0.0364015391903117	0.963598460809688
s1	liver	4TU -ve	1	Bbip1	1668	10.3462473146167	0	489	5291	0	209	0	1	liver	liver	10.3462473146167	10.9298548453118	3.30669556006649	3.785954534	2.16877303193834	0.209619291515911	0.715697295944532	0.284302704055468	0.715697295944532
s1	liver	4TU -ve	1	Bbof1	2782	0.544539332348245	0	733	220	0	11	0	4	liver	liver	0.544539332348245	0.575255518174305	1.55107606309427	-0.853963683	0.243344547635019	0.446881488956236	0.931525162279013	0.0684748377209869	0.931525162279013
s1	liver	4TU -ve	1	Bbox1	2757	127.669721647829	0.00046602045164039	945	75104	35	2579	35	17	liver	liver	127.669721647829	134.871271033776	NA	NA	NA	NA	NA	NA	NA
s1	liver	4TU -ve	1	Bbs1	3774	0.940567937692424	0	1008	657	0	19	0	0	liver	liver	0.940567937692424	0.993623167755618	2.87579634667767	0.219882779	0.22670312342867	0.241027909142704	0.764528985753391	0.235471014246609	0.764528985753391
s1	liver	4TU -ve	1	Bbs10	558	3.31673956975749	0	166	2031	0	67	0	2	liver	liver	3.31673956975749	3.50382906524349	1.69496198766655	-4.791471525	1.35636592334087	0.408945560787591	0.914022819823616	0.0859771801763844	0.914022819823616
s1	liver	4TU -ve	1	Bbs12	267	0.148510727004067	0	75	61	0	3	0	0	liver	liver	0.148510727004067	0.156887868592992	1.57482042269793	-6.035275185	0.0653660507713149	0.440143631978348	0.928700202513687	0.071299797486313	0.928700202513687
s1	liver	4TU -ve	1	Bbs2	322	2.87120738874529	0	89	1543	0	58	0	0	liver	liver	2.87120738874529	3.03316545946452	3.59302310026576	3.377040586	0.553898277515799	0.192914757633669	0.685725523462533	0.314274476537467	0.685725523462533
s1	liver	4TU -ve	1	Bbs4	967	2.12865375372496	0	214	738	0	43	0	7	liver	liver	2.12865375372496	2.24872611649956	2.14973088756975	1.331065446	0.686351187636702	0.322434396122736	0.855518871234459	0.144481128765541	0.855518871234459
s1	liver	4TU -ve	1	Bbs5	997	1.3365965430366	0	316	964	0	27	0	0	liver	liver	1.3365965430366	1.41199081733693	2.65482914352521	-0.642631885	0.348970903687532	0.261089186191301	0.791232715180357	0.208767284819643	0.791232715180357
s1	liver	4TU -ve	1	Bbs7	762	1.13858224036451	0	249	745	0	23	0	0	liver	liver	1.13858224036451	1.20280699254627	3.27970290059732	4.078377737	0.240633098077437	0.211344503318793	0.718625011299322	0.281374988700678	0.718625011299322
s1	liver	4TU -ve	1	Bbs9	1454	2.57418593473716	0	352	1597	0	52	0	0	liver	liver	2.57418593473716	2.71938972227853	4.25843991600951	5.366449764	0.419000797966441	0.162770214968649	0.623418689084343	0.376581310915657	0.623418689084343
s1	liver	4TU -ve	1	Bbx	7598	4.65333611279409	0	2458	2592	0	94	0	25	liver	liver	4.6533361127941	4.91581988258042	2.47466828800389	0.424940223	1.30338551733037	0.280097006907965	0.813734469776393	0.186265530223607	0.813734469776393
s1	liver	4TU -ve	1	Bcam	667	3.76227175076969	0	137	1291	0	76	0	0	liver	liver	3.76227175076969	3.97449267102247	3.01602585664879	6.809485931	0.864650430896495	0.229821365434223	0.74815165863201	0.25184834136799	0.74815165863201
s1	liver	4TU -ve	1	Bcap29	5375	6.73248629085103	0.00079936051159072	1641	3753	3	136	3	0	liver	liver	6.73248629085103	7.11225004288232	3.41540094127974	4.283253998	1.36634145474976	0.202947528702216	0.704085634486682	0.295914365513318	0.704085634486682
s1	liver	4TU -ve	1	Bcap31	379	124.947024986088	0.00057731720693935	129	69286	40	2524	40	7	liver	liver	124.947024986088	131.994993442904	3.3617580300484	5.614709378	25.76231760714	0.206185922474011	0.709779858350804	0.290220141649196	0.709779858350804
s1	liver	4TU -ve	1	Bcar1	408	25.4448378933635	0	98	13325	0	514	0	3	liver	liver	25.4448378933635	26.8801214855993	1.47446134870276	-7.247438808	11.9616683483137	0.470101967182646	0.940430513238275	0.0595694867617252	0.940430513238275
s1	liver	4TU -ve	1	Bcar3	431	23.5141984423106	0	137	13109	0	475	0	0	liver	liver	23.5141984423106	24.8405791938904	1.56510992042458	-8.402985752	10.4138374824135	0.442874440647537	0.929858920510097	0.0701410794899026	0.929858920510097
s1	liver	4TU -ve	1	Bcas1	1083	0.0495035756680223	0	330	4	0	1	0	1	liver	liver	0.0495035756680223	0.0522959561976641	1.81500761360969	-0.678569052	0.0189053002558393	0.381897671041398	0.898873798895333	0.101126201104667	0.898873798895333
s1	liver	4TU -ve	1	Bcas2	1178	29.0585989171291	0.00013096719271822	330	15271	2	587	2	68	liver	liver	29.0585989171291	30.6977262880288	3.13016015839292	2.769677708	6.43477805965414	0.221441442445494	0.735165096994713	0.264834903005287	0.735165096994713
s1	liver	4TU -ve	1	Bcas3	2127	14.6035548220666	0.00017067759003242	648	5859	1	295	1	2	liver	liver	14.6035548220666	15.4273070783109	2.6287352858921	4.557104638	3.85067789267068	0.263680859872019	0.794453945205357	0.205546054794643	0.794453945205357
s1	liver	4TU -ve	1	Bcat1	6750	0.0990071513360446	0	1980	14	0	2	0	2	liver	liver	0.0990071513360446	0.104591912395328	2.48793833110878	3.372823034	0.0275836932715558	0.278603039268677	0.812057316119612	0.187942683880388	0.812057316119612
s1	liver	4TU -ve	1	Bcat2	617	6.53447198817894	0	139	2474	0	132	0	0	liver	liver	6.53447198817894	6.90306621809166	3.14088856852675	5.567957733	1.44206033937036	0.22068505947827	0.73396046591643	0.266039534083571	0.733960465916429
s1	liver	4TU -ve	1	Bccip	268	19.1578837835246	0.00046559269950647	97	10739	5	387	5	10	liver	liver	19.1578837835246	20.238535048496	2.80311223954001	2.469578449	4.73731766524779	0.247277711817095	0.773195365016589	0.226804634983411	0.773195365016589
s1	liver	4TU -ve	1	Bcdin3d	380	5.19787544514234	0	84	2376	0	105	0	0	liver	liver	5.19787544514234	5.49107540075473	2.04545095328755	-4.876125467	1.76141730698135	0.338872550058404	0.869088702094264	0.130911297905736	0.869088702094264
s1	liver	4TU -ve	1	Bche	4109	51.4837186947432	0.00057504312823461	1336	27824	16	1040	16	8	liver	liver	51.4837186947432	54.3877944455706	2.25944687635775	1.604547099	15.7940400508679	0.306777374503846	0.841288032866301	0.158711967133699	0.841288032866301
s1	liver	4TU -ve	1	Bckdha	451	60.2953551636511	0.00017187052420509	94	17455	3	1218	3	7	liver	liver	60.2953551636512	63.6964746487549	3.10947569388354	6.360543606	13.4407081923023	0.222914487456323	0.737495466005058	0.262504533994942	0.737495466005058
s1	liver	4TU -ve	1	Bckdhb	280	115.442338457828	9.08562291030673e-05	91	55032	5	2332	5	13	liver	liver	115.442338457828	121.954169852953	3.7029328950723	7.063102481	21.6095008164408	0.187188696150113	0.674740572593328	0.325259427406672	0.674740572593328
s1	liver	4TU -ve	1	Bckdk	2138	10.6432687686248	0.00022237046920169	501	4497	1	215	1	14	liver	liver	10.6432687686248	11.2436305824978	3.14200583869547	5.436345277	2.34797518453275	0.22060658577507	0.733835173777707	0.266164826222293	0.733835173777707
s1	liver	4TU -ve	1	Bcl10	1050	7.27702562319928	0	366	5035	0	147	0	0	liver	liver	7.27702562319928	7.68750556105662	1.85121804804218	-5.748149104	2.72471943481621	0.374427626876806	0.89423818708695	0.10576181291305	0.89423818708695
s1	liver	4TU -ve	1	Bcl11a	4596	0.148510727004067	0	1486	48	0	3	0	0	liver	liver	0.148510727004067	0.156887868592992	1.71944705631193	-2.808815932	0.0598679623940117	0.403122142095313	0.910965634322525	0.0890343656774752	0.910965634322525
s1	liver	4TU -ve	1	Bcl2	7028	3.76227175076969	0	2018	1692	0	76	0	0	liver	liver	3.76227175076969	3.97449267102247	2.95680234960853	-1.584614955	0.881969015240943	0.234424590690587	0.755012366235897	0.244987633764103	0.755012366235897
s1	liver	4TU -ve	1	Bcl2a1a	149	0.0495035756680223	0	51	31	0	1	0	0	liver	liver	0.0495035756680223	0.0522959561976641	1.46878905310867	NA	0.0233616010612974	0.471917447296402	0.941075875242968	0.0589241247570318	0.941075875242968
s1	liver	4TU -ve	1	Bcl2a1b	147	0.445532181012201	0	50	34	0	9	0	0	liver	liver	0.445532181012201	0.470663605778977	3.32096282215792	3.712753733	0.0929909160851921	0.208718741424978	0.714156965301471	0.285843034698529	0.714156965301471
s1	liver	4TU -ve	1	Bcl2l1	2711	19.0588766321886	0.00012093360744951	724	8269	1	385	1	1	liver	liver	19.0588766321886	20.1339431361007	2.03933052211633	-4.987842552	6.47791344216824	0.339889573094128	0.86988510856547	0.13011489143453	0.86988510856547
s1	liver	4TU -ve	1	Bcl2l11	6015	4.65333611279409	0	1863	2862	0	94	0	2	liver	liver	4.6533361127941	4.91581988258042	2.00540779385063	-6.526668956	1.60837452445906	0.345639018001928	0.874297101906034	0.125702898093966	0.874297101906034
s1	liver	4TU -ve	1	Bcl2l12	331	3.66326459943365	0	109	2599	0	74	0	0	liver	liver	3.66326459943365	3.86990075862714	3.32714887613762	0.778537985	0.763170397018767	0.208330677815835	0.713490638192435	0.286509361807565	0.713490638192435
s1	liver	4TU -ve	1	Bcl2l13	5451	28.811081038789	0.00049705318469076	1558	14083	7	582	7	0	liver	liver	28.811081038789	30.4362465070405	2.34648335554576	0.112919002	8.51074419246237	0.295398294184247	0.830073581010902	0.169926418989098	0.830073581010902
s1	liver	4TU -ve	1	Bcl2l14	997	0.841560786356379	0	271	375	0	17	0	0	liver	liver	0.841560786356379	0.88903125536029	1.86533941463648	-3.195913988	0.312718147569092	0.371593059751556	0.892424070359927	0.107575929640073	0.892424070359927
s1	liver	4TU -ve	1	Bcl2l15	1343	0.247517878340111	0	401	140	0	5	0	0	liver	liver	0.247517878340111	0.26147978098832	1.84583176273467	-1.062969548	0.0929479722764365	0.375520236759293	0.89492925781172	0.10507074218828	0.89492925781172
s1	liver	4TU -ve	1	Bcl2l2	3316	6.33645768550685	0	871	2757	0	128	0	0	liver	liver	6.33645768550685	6.693882393301	2.25418627808966	-1.605680664	1.94841829272806	0.307493301373195	0.841968327666813	0.158031672333187	0.841968327666813
s1	liver	4TU -ve	1	Bcl3	410	36.7811567213406	0.00011647545279832	94	17171	2	743	2	0	liver	liver	36.7811567213406	38.8558954548644	1.96105987019887	-4.766221787	13.0004980809409	0.35345538965603	0.880056243023887	0.119943756976113	0.880056243023887
s1	liver	4TU -ve	1	Bcl6	1073	45.6918003415846	0.00085771947527749	324	19820	17	923	17	5	liver	liver	45.6918003415846	48.269167570444	1.6900241474324	-8.902238742	18.7400532883476	0.410140400427428	0.91463698934887	0.0853630106511305	0.91463698934887
s1	liver	4TU -ve	1	Bcl6b	1899	1.98014302672089	0	587	689	0	40	0	1	liver	liver	1.98014302672089	2.09183824790656	1.54604718096551	-3.635176203	0.887767574609121	0.44833507611784	0.932119770435624	0.0678802295643759	0.932119770435624
s1	liver	4TU -ve	1	Bcl7a	8076	6.23745053417081	0	2122	3473	0	126	0	6	liver	liver	6.23745053417081	6.58929048090567	1.91969024649059	-4.446870827	2.25217128625122	0.361072408336239	0.885414550447413	0.114585449552587	0.885414550447413
s1	liver	4TU -ve	1	Bcl7b	1194	16.5836978487875	0	299	7453	0	335	0	1	liver	liver	16.5836978487875	17.5191453262175	2.38700029863582	-3.335756578	4.81564389150452	0.290384203536162	0.824883746731025	0.175116253268975	0.824883746731025
s1	liver	4TU -ve	1	Bcl7c	6216	49.5035756680223	0.0004491466214193	1567	20038	9	1000	9	977	liver	liver	49.5035756680223	52.2959561976641	3.4292648521555	3.028466015	10.0060116034367	0.202127047761931	0.702625290301071	0.297374709698929	0.702625290301071
s1	liver	4TU -ve	1	Bcl9	1198	2.07915017805694	0	405	989	0	42	0	0	liver	liver	2.07915017805694	2.19643016030189	2.0740296376253	-4.706580854	0.69485848115987	0.334203122262793	0.865369155811485	0.134630844188515	0.865369155811485
s1	liver	4TU -ve	1	Bcl9l	2113	23.5141984423106	0.00030339805825242	544	9888	3	475	3	2	liver	liver	23.5141984423106	24.8405791938904	2.25234729658884	-3.068580618	7.23636198471659	0.307744361453365	0.842206201126196	0.157793798873804	0.842206201126196
s1	liver	4TU -ve	1	Bclaf1	4037	24.2072485016629	0.00136775517182424	1225	11698	16	489	16	6	liver	liver	24.2072485016629	25.5727225806577	2.18985864719537	-0.393918312	7.66222334465802	0.316525991961939	0.850305084356654	0.149694915643346	0.850305084356654
s1	liver	4TU -ve	1	Bclaf3	1022	1.3365965430366	0	376	816	0	27	0	0	liver	liver	1.3365965430366	1.41199081733693	2.18788866401278	NA	0.423448478247876	0.316810993155681	0.850560844996001	0.149439155003999	0.850560844996001
s1	liver	4TU -ve	1	Bco1	785	15.9401513651032	0.00043029259896729	154	4648	2	322	2	2	liver	liver	15.9401513651032	16.8392978956478	3.19736807754719	NA	3.45561433918361	0.216786795811035	0.727664570257286	0.272335429742714	0.727664570257286
s1	liver	4TU -ve	1	Bco2	319	10.4452544659527	0.00095638867635807	88	5228	5	211	5	0	liver	liver	10.4452544659527	11.0344467577071	2.58256046014665	NA	2.80345757438537	0.268395335271487	0.800186732611995	0.199813267388005	0.800186732611995
s1	liver	4TU -ve	1	Bcor	886	7.12851489619521	0	325	5469	0	144	0	0	liver	liver	7.12851489619521	7.53061769246363	1.70156396730058	-6.70889371	2.90386379638495	0.407358873295595	0.91320039775642	0.0867996022435797	0.91320039775642
s1	liver	4TU -ve	1	Bcorl1	2401	4.99986114247025	0	645	2226	0	101	0	0	liver	liver	4.99986114247025	5.28189157596407	2.40118483527858	-4.842496231	1.4433039902538	0.288668814818468	0.823072084940316	0.176927915059684	0.823072084940316
s1	liver	4TU -ve	1	Bcr	2719	20.5439839022293	0.00036769211913224	683	8159	3	415	3	5	liver	liver	20.5439839022293	21.7028218220306	2.40730728269009	-0.636065354	5.91532482026405	0.287934650280862	0.822291000664499	0.177708999335501	0.822291000664499
s1	liver	4TU -ve	1	Bcs1l	372	11.6333402819852	0	105	4380	0	235	0	3	liver	liver	11.6333402819852	12.2895497064511	2.84549490467676	-0.259522067	2.83381882135843	0.243594595590634	0.768127487523888	0.231872512476112	0.768127487523888
s1	liver	4TU -ve	1	Bdh1	1807	172.816982657066	0.00015665036756889	464	89371	14	3491	11	18	liver	liver	172.816982657066	182.565183086045	2.71366331840493	1.715433623	44.1423972786839	0.255428584621681	0.784020440502113	0.215979559497887	0.784020440502113
s1	liver	4TU -ve	1	Bdh2	205	23.5637020179786	0.00026269702276707	58	11420	3	476	3	3	liver	liver	23.5637020179786	24.8928751500881	2.92684960434674	6.664322236	5.58044171216034	0.236823641204705	0.758513533604076	0.241486466395923	0.758513533604076
s1	liver	4TU -ve	1	Bdnf	2855	2.227660905061	0	923	932	0	45	0	1	liver	liver	2.227660905061	2.35331802889488	1.4427446086859	-9.155455614	1.07024962442457	0.480436507187012	0.944012064173316	0.0559879358266843	0.944012064173316
s1	liver	4TU -ve	1	Bdp1	4733	5.29688259647838	0.00126742712294043	1439	3156	4	107	4	2	liver	liver	5.29688259647838	5.59566731315006	1.78084525788101	-4.572167163	2.06167224314296	0.38922370008987	0.903222640405197	0.0967773595948032	0.903222640405197
s1	liver	4TU -ve	1	Becn1	4290	61.7309588580238	3.06842589751458e-05	1228	32590	1	1247	1	9	liver	liver	61.7309588580238	65.2130573784871	2.9793296242571	1.942139107	14.3618348696044	0.232652062033177	0.752392976485562	0.247607023514438	0.752392976485562
s1	liver	4TU -ve	1	Bend3	3306	6.8809970178551	0	961	3518	0	139	0	3	liver	liver	6.8809970178551	7.26913791147531	1.10421624939258	-6.500773086	4.31939276839238	0.627727748927115	0.976864024537032	0.0231359754629683	0.976864024537032
s1	liver	4TU -ve	1	Bend4	8764	0.198014302672089	0	2535	145	0	4	0	0	liver	liver	0.198014302672089	0.209183824790656	1.73886565351661	-0.091050361	0.0789325243903273	0.398620318457699	0.908527958497834	0.0914720415021664	0.908527958497834
s1	liver	4TU -ve	1	Bend6	1307	0.445532181012201	0	383	245	0	9	0	0	liver	liver	0.445532181012201	0.470663605778977	2.91012131949489	6.846350855	0.106119072441602	0.238184977346668	0.760477965453195	0.239522034546805	0.760477965453195
s1	liver	4TU -ve	1	Bend7	1251	0.841560786356379	0	399	636	0	17	0	0	liver	liver	0.841560786356379	0.88903125536029	2.04561879651399	NA	0.285158450502508	0.338844745531847	0.869066860712492	0.130933139287508	0.869066860712492
s1	liver	4TU -ve	1	Best1	212	0.396028605344178	0	48	228	0	8	0	0	liver	liver	0.396028605344178	0.418367649581313	2.73750185343426	NA	0.100276137117873	0.253204278086744	0.781118691963195	0.218881308036805	0.781118691963195
s1	liver	4TU -ve	1	Bet1	982	23.4151912909745	0	354	11156	0	473	0	0	liver	liver	23.4151912909745	24.7359872814951	2.47785502284794	1.441166004	6.55009016909976	0.279736778047358	0.81333144507156	0.18666855492844	0.81333144507156
s1	liver	4TU -ve	1	Bet1l	1220	41.0879678044585	0	285	10099	0	830	3	0	liver	liver	41.0879678044585	43.4056436440612	1.61849385846327	-8.421979398	17.5966123625822	0.42826679689602	0.923433894061209	0.0765661059387909	0.923433894061209
s1	liver	4TU -ve	1	Bex1	220	0.346525029676156	0	81	218	0	7	0	0	liver	liver	0.346525029676156	0.366071693383649	2.25834589818666	3.999964782	0.10635786462399	0.306926933166663	0.841430389482219	0.158569610517781	0.841430389482219
s1	liver	4TU -ve	1	Bex3	313	0.742553635020334	0	95	348	0	15	0	3	liver	liver	0.742553635020334	0.784439342964961	2.52644136587852	4.675765669	0.203724877798582	0.27435712141252	0.807207872185147	0.192792127814853	0.807207872185147
s1	liver	4TU -ve	1	Bfar	2028	140.045615564835	0.0001050001050001	506	47619	5	2829	5	38	liver	liver	140.045615564835	147.945260083192	2.70634821511314	-1.142203182	35.868342084165	0.256118993368697	0.784913275025397	0.215086724974603	0.784913275025397
s1	liver	4TU -ve	1	Bglap	134	0.346525029676156	0	34	28	0	7	0	1	liver	liver	0.346525029676156	0.366071693383649	2.42005136940477	NA	0.0992511358850023	0.286418374966326	0.82066688945403	0.17933311054597	0.82066688945403
s1	liver	4TU -ve	1	Bglap3	140	0.841560786356379	0	35	216	0	17	0	0	liver	liver	0.841560786356379	0.88903125536029	1.67787509201999	NA	0.347657277414179	0.413110119970532	0.916144543628373	0.083855456371627	0.916144543628373
s1	liver	4TU -ve	1	Bgn	1137	85.1461501489983	0.00020402611534276	318	29408	6	1720	6	10	liver	liver	85.1461501489983	89.9490446599822	4.47959689186079	10.13314965	13.1750278732772	0.154734275715603	0.604816732882141	0.395183267117859	0.604816732882141
s1	liver	4TU -ve	1	Bhlha15	2776	0.594042908016267	0	696	216	0	12	0	3	liver	liver	0.594042908016267	0.627551474371969	1.35732884818387	-6.224486239	0.30335991707098	0.51067004247894	0.953300426862498	0.0466995731375021	0.953300426862498
s1	liver	4TU -ve	1	Bhlhb9	421	0.495035756680223	0	140	198	0	10	0	0	liver	liver	0.495035756680223	0.522959561976641	2.39946073765042	2.129168331	0.143004064886369	0.288876233598506	0.823292137016892	0.176707862983108	0.823292137016892
s1	liver	4TU -ve	1	Bhlhe40	1631	68.5129487245429	0.00010884709160571	493	45936	5	1384	5	2	liver	liver	68.5129487245429	72.3776033775671	1.14612396910938	-7.954212619	41.4349219807067	0.604775049856579	0.973448002511156	0.0265519974888444	0.973448002511156
s1	liver	4TU -ve	1	Bhlhe41	4922	3.1187252670854	0	1515	1972	0	63	0	0	liver	liver	3.1187252670854	3.29464524045284	1.4597627260385	-6.228296327	1.48088150715275	0.474835511412875	0.942098562561045	0.0579014374389547	0.942098562561045
s1	liver	4TU -ve	1	Bhmt	801	3320.30382720559	0.00025650646982604	196	1364488	350	67072	350	18242	liver	liver	3320.30382720559	3507.59437408973	4.90738985845545	5.83685445	468.978276193918	0.141245590946	0.571503858510159	0.428496141489841	0.571503858510159
s1	liver	4TU -ve	1	Bhmt2	1343	147.17413046103	0.0002649311754881	399	86815	23	2973	23	740	liver	liver	147.17413046103	155.475877775655	2.18862444816209	0.088010812	46.610707317142	0.316704485843617	0.850465316299438	0.149534683700562	0.850465316299438
s1	liver	4TU -ve	1	Bicc1	2571	8.91064362024401	0.00025214321734745	757	3966	1	180	1	0	liver	liver	8.91064362024401	9.41327211557953	2.64291003351857	1.890707674	2.33696471844099	0.262266657498417	0.792702422379652	0.207297577620348	0.792702422379652
s1	liver	4TU -ve	1	Bicd1	6932	0.792057210688356	0	2405	404	0	16	0	3	liver	liver	0.792057210688357	0.836735299162625	1.6840082038436	-3.734690418	0.326015170934284	0.411605584211465	0.915384135411926	0.084615864588074	0.915384135411926
s1	liver	4TU -ve	1	Bicd2	3674	19.5539123888688	0	1024	5399	0	395	0	1	liver	liver	19.5539123888688	20.6569026980773	2.55826066409884	-0.857231554	5.2980290208367	0.270944704848562	0.803219862951902	0.196780137048098	0.803219862951902
s1	liver	4TU -ve	1	Bicdl1	1453	0.990071513360446	0	301	492	0	20	0	0	liver	liver	0.990071513360446	1.04591912395328	1.24492125853514	NA	0.551251955361433	0.556779937532395	0.964587117945539	0.0354128820544609	0.964587117945539
s1	liver	4TU -ve	1	Bicdl2	346	0.792057210688356	0	95	419	0	16	0	0	liver	liver	0.792057210688357	0.836735299162625	1.96323650744002	NA	0.279646502268185	0.353063514219069	0.879773893142962	0.120226106857038	0.879773893142962
s1	liver	4TU -ve	1	Bicra	1106	1.68312157271276	0.00204918032786885	260	976	2	34	1	0	liver	liver	1.68312157271276	1.77806251072058	0.987578760710418	NA	1.18132448679459	0.701865216361405	0.985171307582586	0.0148286924174143	0.985171307582586
s1	liver	4TU -ve	1	Bicral	2932	9.35617580125621	0	862	5398	0	189	0	2	liver	liver	9.35617580125621	9.88393572135851	0.845044060459906	NA	7.67440087554065	0.820249751454033	0.992711798773354	0.00728820122664639	0.992711798773354
s1	liver	4TU -ve	1	Bid	2055	9.75220440660039	0.00016874789065136	507	5926	1	197	1	0	liver	liver	9.75220440660039	10.3023033709398	2.35577724252788	-3.096638971	2.86941942839459	0.294232904557716	0.828881234307776	0.171118765692224	0.828881234307776
s1	liver	4TU -ve	1	Bik	409	8.96014719591203	0	117	3623	0	181	0	0	liver	liver	8.96014719591203	9.4655680717772	1.55192781149208	-1.429252665	4.00192632689359	0.446636225878011	0.931424322003139	0.0685756779968613	0.931424322003139
s1	liver	4TU -ve	1	Bin1	494	11.187808100973	0	124	2459	0	226	0	6	liver	liver	11.187808100973	11.8188861006721	3.48973229886271	1.637372123	2.22217550737701	0.198624742873784	0.696310189058913	0.303689810941087	0.696310189058913
s1	liver	4TU -ve	1	Bin2	458	9.45518295259226	0	65	2827	0	191	0	0	liver	liver	9.45518295259226	9.98852763375384	3.73394710506906	NA	1.75520252988334	0.18563390456682	0.67169211181695	0.32830788818305	0.67169211181695
s1	liver	4TU -ve	1	Bin3	1163	4.95035756680223	0.000308261405672	291	3244	1	100	1	0	liver	liver	4.95035756680223	5.22959561976641	3.80107702083838	0.999928735	0.902724772842337	0.182355468400128	0.665170157957476	0.334829842042524	0.665170157957476
s1	liver	4TU -ve	1	Birc2	523	10.6927723442928	0	181	5489	0	216	0	6	liver	liver	10.6927723442928	11.2959265386954	2.12220414703402	-4.907735447	3.49243733840329	0.326616636542099	0.85909928974598	0.14090071025402	0.85909928974598
s1	liver	4TU -ve	1	Birc3	2238	8.41560786356379	0	642	3737	0	170	0	3	liver	liver	8.41560786356379	8.8903125536029	1.80185797117052	-4.977328729	3.23735552782662	0.384684693050287	0.900550784122325	0.0994492158776753	0.900550784122325
s1	liver	4TU -ve	1	Birc5	2936	0.940567937692424	0	888	537	0	19	0	0	liver	liver	0.940567937692424	0.993623167755618	2.47264859357608	1.065866218	0.263665454052125	0.28032579411435	0.813989985381998	0.186010014618002	0.813989985381998
s1	liver	4TU -ve	1	Birc6	2897	24.1577449259949	0.00035620146755004	822	14037	5	488	5	1	liver	liver	24.1577449259949	25.5204266244601	2.71581648243785	-0.478306984	6.16568641232661	0.255226074752202	0.783757853050344	0.216242146949656	0.783757853050344
s1	liver	4TU -ve	1	Bivm	1628	7.37603277453532	0.00022376370552696	539	4469	1	149	1	0	liver	liver	7.37603277453532	7.79209747345195	1.72002620165716	-1.499486677	2.97244095262101	0.402986407935025	0.910893094759072	0.0891069052409282	0.910893094759072
s1	liver	4TU -ve	1	Blcap	1528	31.187252670854	5.63316809373592e-05	475	17752	1	630	1	1	liver	liver	31.187252670854	32.9464524045284	2.01458747776435	-4.017622733	10.7304132964246	0.344064076745454	0.873103623731427	0.126896376268573	0.873103623731427
s1	liver	4TU -ve	1	Blk	556	0.0990071513360446	0	158	52	0	2	0	0	liver	liver	0.0990071513360446	0.104591912395328	2.4178556632564	NA	0.0283832194149356	0.286678477583895	0.820946541251598	0.179053458748402	0.820946541251598
s1	liver	4TU -ve	1	Blm	1092	1.18808581603253	0	269	666	0	24	0	0	liver	liver	1.18808581603253	1.25510294874394	2.50236404790564	-2.683209182	0.329096133848094	0.276996938610941	0.810237432243835	0.189762567756166	0.810237432243834
s1	liver	4TU -ve	1	Blmh	1794	61.2359231013436	0.00038913534127169	456	25698	10	1237	10	3	liver	liver	61.2359231013436	64.6900978165105	2.45137261128557	1.57917745	17.3149961989753	0.282758801076935	0.816685643808033	0.183314356191967	0.816685643808033
s1	liver	4TU -ve	1	Blnk	246	1.53461084570869	0	71	727	0	31	0	2	liver	liver	1.53461084570869	1.62117464212759	5.42033758046279	2.802045685	0.196244452521511	0.127878968841045	0.535722949359303	0.464277050640697	0.535722949359303
s1	liver	4TU -ve	1	Bloc1s1	322	120.788724629974	0.0001885547280098	67	21214	4	2440	6	125	liver	liver	120.788724629974	127.6021331223	3.726837109102	6.732395906	22.4652598087047	0.185988053748602	0.67238899097702	0.32761100902298	0.67238899097702
s1	liver	4TU -ve	1	Bloc1s2	416	7.12851489619521	0	129	5092	0	144	0	45	liver	liver	7.12851489619521	7.53061769246363	2.50126072352165	0.669272955	1.97544780334632	0.277119123984815	0.810376498523741	0.189623501476258	0.810376498523741
s1	liver	4TU -ve	1	Bloc1s3	2528	11.3858224036451	0	701	5502	0	230	0	2	liver	liver	11.3858224036451	12.0280699254627	1.98108753866601	-3.500749431	3.98369609793068	0.349882156659612	0.877456957082398	0.122543042917602	0.877456957082398
s1	liver	4TU -ve	1	Bloc1s4	620	23.7122127449827	0.00041577160279952	210	14431	6	479	6	0	liver	liver	23.7122127449827	25.0497630186811	1.16893010267809	-6.108454658	14.0607666543674	0.592975729662452	0.97150009080847	0.02849990919153	0.97150009080847
s1	liver	4TU -ve	1	Bloc1s5	5609	27.1279594660762	9.14829384319824e-05	1708	10931	1	548	1	3	liver	liver	27.1279594660762	28.6581839963199	1.93459330479855	-1.239707777	9.71970107185563	0.358290902196688	0.883486183119961	0.116513816880039	0.883486183119961
s1	liver	4TU -ve	1	Bloc1s6	2845	9.90071513360446	0	874	4112	0	200	0	13	liver	liver	9.90071513360446	10.4591912395328	2.47478059727925	0.834068048	2.77303482495776	0.280084295683417	0.813720263256772	0.186279736743228	0.813720263256772
s1	liver	4TU -ve	1	Blvra	170	14.0095119140503	0	45	3791	0	283	0	3	liver	liver	14.0095119140503	14.7997556039389	3.14914609468411	3.186229555	3.08358310230095	0.220106390659362	0.733035167824671	0.266964832175329	0.733035167824671
s1	liver	4TU -ve	1	Blvrb	331	111.581059555722	0.00017500262503937	94	28571	5	2254	7	13	liver	liver	111.581059555722	117.875085269535	3.26091198288801	6.132527322	23.717934504458	0.212562370342196	0.720673581445625	0.279326418554375	0.720673581445625
s1	liver	4TU -ve	1	Blzf1	2426	8.56411859056786	0	696	4654	0	173	0	0	liver	liver	8.56411859056786	9.04720042219589	2.43978676418986	-3.410236638	2.43307929289642	0.284101541468157	0.818156572169331	0.181843427830669	0.818156572169331
s1	liver	4TU -ve	1	Bmf	3801	1.08907866469649	0	951	711	0	22	0	5	liver	liver	1.08907866469649	1.15051103634861	1.64153432282347	-6.718879432	0.459869644725999	0.422255673197085	0.920622000950519	0.0793779990494807	0.920622000950519
s1	liver	4TU -ve	1	Bmi1	2148	22.6726376559542	0	793	15106	0	458	0	14	liver	liver	22.6726376559542	23.9515479385302	2.57095795043658	0.6685204	6.11269229993172	0.269606580085155	0.801633605395309	0.198366394604691	0.801633605395309
s1	liver	4TU -ve	1	Bmp1	5244	91.8786364398494	0.00059497248252268	1141	26892	16	1856	19	15	liver	liver	91.8786364398494	97.0612947028645	2.82942092343836	5.423887162	22.5082868633707	0.244978460015635	0.77004479734484	0.22995520265516	0.77004479734484
s1	liver	4TU -ve	1	Bmp10	3185	1.68312157271276	0.00211416490486257	948	946	2	34	1	1	liver	liver	1.68312157271276	1.77806251072058	2.36643052536701	3.857709172	0.493000305802147	0.292908316187498	0.827515844193268	0.172484155806732	0.827515844193268
s1	liver	4TU -ve	1	Bmp2	1170	33.9594529082633	0.00063529038064481	385	18889	12	686	12	3	liver	liver	33.9594529082633	35.8750259515976	1.50073771402393	NA	15.6848853845393	0.461870967913112	0.93741475975303	0.0625852402469701	0.93741475975303
s1	liver	4TU -ve	1	Bmp2k	4786	3.26723599408947	0	1543	2116	0	66	0	0	liver	liver	3.26723599408947	3.45153310904583	1.82309407429444	-4.880759147	1.24221533570809	0.38020373733495	0.897840751563004	0.102159248436996	0.897840751563004
s1	liver	4TU -ve	1	Bmp4	339	17.722280089152	0.00089126559714795	71	5610	5	358	5	0	liver	liver	17.722280089152	18.7219523187637	2.06061254847553	-4.595496932	5.96140622650158	0.336379190291132	0.86711552559857	0.13288447440143	0.86711552559857
s1	liver	4TU -ve	1	Bmp5	1728	4.80184683979816	0.00031026993484331	598	3223	1	97	1	0	liver	liver	4.80184683979816	5.07270775117342	1.21451039486024	NA	2.74051717677542	0.570721488670099	0.967428868900037	0.0325711310999627	0.967428868900037
s1	liver	4TU -ve	1	Bmp6	1234	4.10879678044585	0	337	1983	0	83	0	0	liver	liver	4.10879678044585	4.34056436440612	1.80167481568217	-0.900500018	1.580751908763	0.384723799504017	0.900574116021889	0.0994258839781108	0.900574116021889
s1	liver	4TU -ve	1	Bmp7	2125	3.71276817510167	0	482	1138	0	75	0	0	liver	liver	3.71276817510167	3.92219671482481	2.49374928640274	-1.546221823	1.03197815701702	0.277953836153199	0.811323810609426	0.188676189390574	0.811323810609426
s1	liver	4TU -ve	1	Bmper	1168	0.841560786356379	0	392	304	0	17	0	0	liver	liver	0.841560786356379	0.88903125536029	2.2876854485531	0.380904289	0.254985005347511	0.302990597329865	0.837640713890115	0.162359286109885	0.837640713890115
s1	liver	4TU -ve	1	Bmpr1a	3996	15.9401513651032	0.00011235955056179	1317	8900	1	322	1	1	liver	liver	15.9401513651032	16.8392978956478	2.18774147497911	-2.167935068	5.0503549449441	0.316832307878866	0.850579955299314	0.149420044700686	0.850579955299314
s1	liver	4TU -ve	1	Bmpr2	8529	36.0386030863202	5.05970451325643e-05	2998	19764	1	728	1	0	liver	liver	36.0386030863202	38.0714561118995	2.12760072963803	-1.156489939	11.7409510969907	0.325788185209859	0.858397169888506	0.141602830111494	0.858397169888506
s1	liver	4TU -ve	1	Bms1	270	16.6332014244555	0	79	8624	0	336	0	0	liver	liver	16.6332014244555	17.5714412824151	2.72678391185563	0.396785742	4.22815193419603	0.254199526976175	0.78242184547698	0.21757815452302	0.78242184547698
s1	liver	4TU -ve	1	Bmt2	4884	16.9302228784636	0.00011444266422522	1674	8738	1	342	1	0	liver	liver	16.9302228784636	17.8852170196011	1.41974467002316	-5.512484476	8.26566670911829	0.488219603986004	0.946566512558368	0.0534334874416323	0.946566512558368
s1	liver	4TU -ve	1	Bmx	894	0.346525029676156	0	287	229	0	7	0	0	liver	liver	0.346525029676156	0.366071693383649	1.75078182976634	NA	0.137191763833609	0.395907227716917	0.907026741138655	0.092973258861345	0.907026741138655
s1	liver	4TU -ve	1	Bmyc	283	17.0787336054677	0.00023258518432375	89	8599	2	345	2	1	liver	liver	17.0787336054677	18.0421048881941	1.64655477442061	-3.210539531	7.18960354679358	0.420968188442957	0.920006438648844	0.0799935613511562	0.920006438648844
s1	liver	4TU -ve	1	Bnc2	2099	0.0990071513360446	0	526	54	0	2	0	0	liver	liver	0.0990071513360446	0.104591912395328	2.00546725117233	-5.098505599	0.0342197199997828	0.345628770629266	0.874289372921782	0.125710627078218	0.874289372921782
s1	liver	4TU -ve	1	Bnip1	995	7.67305422854346	0	189	2013	0	155	0	7	liver	liver	7.67305422854345	8.10587321063793	2.68753812814889	-1.815768821	1.97896946989986	0.257911570928063	0.787214236706382	0.212785763293618	0.787214236706382
s1	liver	4TU -ve	1	Bnip2	1895	66.8793307274981	8.01282051282051e-05	591	37440	3	1351	3	1	liver	liver	66.8793307274981	70.6518368230442	2.26981515945833	-0.309876124	20.4233456360227	0.305376046887165	0.839947962351543	0.160052037648457	0.839947962351543
s1	liver	4TU -ve	1	Bnip3	1174	179.450461796581	0.00020770307490856	401	110735	23	3625	23	307	liver	liver	179.450461796581	189.572841216532	3.26382209760882	5.057778008	38.1104048948039	0.212372843810258	0.720355762169995	0.279644237830005	0.720355762169995
s1	liver	4TU -ve	1	Bnip3l	2572	159.104492197024	0.00040374133638382	825	89166	36	3214	36	2055	liver	liver	159.104492197024	168.079203219292	3.28972749498114	6.088208633	33.5233937610449	0.21070048556223	0.717535645007232	0.282464354992768	0.717535645007232
s1	liver	4TU -ve	1	Boc	563	0.841560786356379	0	147	396	0	17	0	0	liver	liver	0.841560786356379	0.88903125536029	2.57385442350791	-3.496676573	0.226634995749961	0.269303179787166	0.801272169976877	0.198727830023123	0.801272169976877
s1	liver	4TU -ve	1	Bod1	938	30.8902312168459	0	260	14860	0	624	1	49	liver	liver	30.8902312168459	32.6326766673424	2.23462657301701	0.778677624	9.58167996986338	0.310184792810422	0.844499877077152	0.155500122922848	0.844499877077152
s1	liver	4TU -ve	1	Bod1l	1294	3.71276817510167	0	476	2474	0	75	0	2	liver	liver	3.71276817510167	3.92219671482481	1.94112427464777	-1.208090095	1.32577539019824	0.357085421893311	0.882640397405221	0.117359602594779	0.882640397405221
s1	liver	4TU -ve	1	Bok	637	15.0490870030788	0	141	5635	0	304	0	2	liver	liver	15.0490870030788	15.8979706840899	2.13858345830659	0.11112219	4.87763626229729	0.324115094909041	0.85696852520133	0.14303147479867	0.85696852520133
s1	liver	4TU -ve	1	Bola1	275	28.910088190125	0	60	5762	0	584	0	1	liver	liver	28.910088190125	30.5408384194358	2.70930564893835	-0.049950427	7.39634013850629	0.255839418055898	0.784552174615309	0.215447825384691	0.784552174615309
s1	liver	4TU -ve	1	Bola2	774	55.2459904455129	0.0001539171925504	184	12994	2	1116	2	24	liver	liver	55.2459904455129	58.3622871165931	3.75952456132723	4.217173844	10.1857567067018	0.184370967459577	0.66919486889655	0.330805131103449	0.66919486889655
s1	liver	4TU -ve	1	Bola3	1924	98.0170798226841	0.00016040100250626	512	49875	8	1980	8	76	liver	liver	98.0170798226841	103.545993271375	3.40660118904957	5.320138447	19.9437089214331	0.203471772037199	0.705014958947075	0.294985041052925	0.705014958947075
s1	liver	4TU -ve	1	Bop1	236	30.0981740061576	0.00036062026685899	55	11092	4	608	4	5	liver	liver	30.0981740061576	31.7959413681798	3.07115118148473	3.912663037	6.7930437870157	0.225696209531713	0.741840393939428	0.258159606060572	0.741840393939428
s1	liver	4TU -ve	1	Bora	2933	0.742553635020334	0	702	352	0	15	0	0	liver	liver	0.742553635020334	0.784439342964961	1.46984367289783	-4.385727154	0.350172585030177	0.471578844295319	0.940956042243872	0.0590439577561277	0.940956042243872
s1	liver	4TU -ve	1	Borcs5	916	9.00965077158006	0.00025893319523562	241	3862	1	182	1	0	liver	liver	9.00965077158006	9.51786402797486	2.10369200551436	-1.423500571	2.96859712057684	0.329490808893609	0.861508295902492	0.138491704097508	0.861508295902492
s1	liver	4TU -ve	1	Borcs6	698	17.4747622108119	0	178	12249	0	353	0	0	liver	liver	17.4747622108119	18.4604725377754	1.11205622641186	-6.048571536	10.8920591150881	0.623302279234965	0.976241470482804	0.0237585295171963	0.976241470482804
s1	liver	4TU -ve	1	Borcs7	1816	17.672776513484	0.00011904761904761	525	8400	1	357	1	0	liver	liver	17.672776513484	18.6696563625661	2.83831798984221	4.492044018	4.31587836769073	0.244210544075958	0.768982835137238	0.231017164862762	0.768982835137238
s1	liver	4TU -ve	1	Borcs8	908	21.1380268102455	0.00010920607185759	210	9157	1	427	1	2	liver	liver	21.1380268102455	22.3303732964026	2.66694468322909	4.494257471	5.49383861549843	0.259903096197966	0.789741715368377	0.210258284631623	0.789741715368377
s1	liver	4TU -ve	1	Bpgm	1164	18.9103659051845	0.00010558547143912	333	9471	1	382	1	0	liver	liver	18.9103659051845	19.9770552675077	2.62462923620518	-0.711803573	4.99410226394007	0.264093370217171	0.794962055387898	0.205037944612102	0.794962055387898
s1	liver	4TU -ve	1	Bphl	1055	160.144067286052	0.00041527760154114	263	86689	36	3235	34	0	liver	liver	160.144067286052	169.177418299443	2.77933108102168	6.274561213	39.9388937434271	0.249393526842849	0.776056426092197	0.223943573907802	0.776056426092198
s1	liver	4TU -ve	1	Bpnt1	1151	38.7612997480615	0.00072981485749404	423	26034	19	783	19	0	liver	liver	38.7612997480615	40.947733702771	2.3498789343331	1.33122503	11.4334765262419	0.294971443180609	0.829637823663765	0.170362176336235	0.829637823663765
s1	liver	4TU -ve	1	Bptf	3806	34.8505172702877	0.00012236906510034	1206	16344	2	704	2	0	liver	liver	34.8505172702877	36.8163531631555	1.81756009338065	-0.774185857	13.2906404992776	0.381361355305009	0.898547861322155	0.101452138677845	0.898547861322155
s1	liver	4TU -ve	1	Braf	7145	14.8510727004067	0.0006318117201074	2255	6331	4	300	4	1	liver	liver	14.8510727004067	15.6887868592992	2.08858811957708	-1.996024687	4.92867840915522	0.331873562845076	0.86347415983984	0.13652584016016	0.86347415983984
s1	liver	4TU -ve	1	Brap	3551	123.65993201872	0.00021648855562771	800	50811	11	2498	11	104	liver	liver	123.65993201872	130.635298581765	2.2922815567723	-0.880810139	37.3926723677446	0.302383090119151	0.837047827375829	0.162952172624171	0.837047827375829
s1	liver	4TU -ve	1	Brat1	2772	4.15830035611387	0	638	1844	0	84	0	0	liver	liver	4.15830035611387	4.39286032060378	1.71661056994333	-4.421455017	1.67907283004608	0.403788251509385	0.91132076395915	0.0886792360408504	0.91132076395915
s1	liver	4TU -ve	1	Brca1	2486	0.445532181012201	0	632	282	0	9	0	0	liver	liver	0.445532181012201	0.470663605778977	2.22076731570462	-3.296932575	0.139059762332348	0.312120579071122	0.846295518963212	0.153704481036788	0.846295518963212
s1	liver	4TU -ve	1	Brca2	236	0.396028605344178	0	78	204	0	8	0	0	liver	liver	0.396028605344178	0.418367649581313	2.24069832915601	-2.439175846	0.122509178341201	0.309344266267663	0.843713684411729	0.156286315588271	0.843713684411729
s1	liver	4TU -ve	1	Brcc3	3881	12.5244046440096	0.00021231422505307	1260	4710	1	253	2	0	liver	liver	12.5244046440096	13.230876918009	3.19721772303215	1.22392566	2.71525323553947	0.216796990572974	0.727681228117054	0.272318771882946	0.727681228117054
s1	liver	4TU -ve	1	Brd1	1263	9.85121155793643	0	437	6724	0	199	0	0	liver	liver	9.85121155793644	10.4068952833352	1.50100612010195	-5.880180647	4.54917500004557	0.461788377327113	0.937383738357438	0.0626162616425621	0.937383738357438
s1	liver	4TU -ve	1	Brd2	2766	90.6905506238168	0.00013147947276731	628	30423	4	1832	4	0	liver	liver	90.6905506238168	95.8061917541206	1.66907657461399	-6.163929865	37.6626815236838	0.415287825077919	0.917233091267907	0.0827669087320926	0.917233091267907
s1	liver	4TU -ve	1	Brd3	2886	40.6424356234463	5.05561172901921e-05	852	19780	1	821	1	0	liver	liver	40.6424356234463	42.9349800382822	2.18761885564909	-1.010633401	12.8775584424748	0.316850066806671	0.85059587568983	0.14940412431017	0.85059587568983
s1	liver	4TU -ve	1	Brd3os	584	0.148510727004067	0	132	75	0	3	0	0	liver	liver	0.148510727004067	0.156887868592992	NA	NA	NA	NA	NA	NA	NA
s1	liver	4TU -ve	1	Brd4	4874	61.4339374040157	9.06084356453586e-05	1290	22073	2	1241	5	5	liver	liver	61.4339374040157	64.8992816413011	1.87586020960398	-2.365550016	22.7003911508307	0.369508973542478	0.89107043968058	0.10892956031942	0.89107043968058
s1	liver	4TU -ve	1	Brd7	1429	25.0983128636873	0.0009160505136426	486	15283	14	507	14	6	liver	liver	25.0983128636873	26.5140497922157	2.6247511990983	-1.216882793	6.62799003739962	0.264081098733497	0.794946958113368	0.205053041886632	0.794946958113368
s1	liver	4TU -ve	1	Brd8	2526	14.6035548220666	0.00077790742901594	757	7713	6	295	6	0	liver	liver	14.6035548220666	15.4273070783109	2.33060768149374	-3.826541673	4.34325044555776	0.297410493436497	0.832112801168422	0.167887198831578	0.832112801168422
s1	liver	4TU -ve	1	Brd9	1243	5.49489689915047	0	319	2680	0	111	0	0	liver	liver	5.49489689915047	5.80485113794071	3.09034364340456	3.880214762	1.23247532721562	0.224294531787514	0.739660099132575	0.260339900867425	0.739660099132575
s1	liver	4TU -ve	1	Brdt	1832	1.63361799704474	0	573	786	0	33	0	0	liver	liver	1.63361799704474	1.72576655452291	2.12679641349002	1.403380785	0.53241471613421	0.325911392441418	0.858501810162499	0.141498189837501	0.858501810162499
s1	liver	4TU -ve	1	Brf1	236	7.37603277453532	0.00060771801883925	67	3291	2	149	2	3	liver	liver	7.37603277453532	7.79209747345195	2.06255436475236	-0.861704362	2.47880802986774	0.336062502111631	0.866862787903799	0.133137212096201	0.866862787903799
s1	liver	4TU -ve	1	Brf2	2225	8.36610428789577	0.00024230676035861	612	4127	1	169	1	1	liver	liver	8.36610428789577	8.83801659740523	1.9283362219204	-5.656607885	3.00722536532054	0.359453487768668	0.884296098741902	0.115703901258098	0.884296098741902
s1	liver	4TU -ve	1	Bri3	880	265.141151277927	0.00013567871280807	260	125296	17	5356	17	5003	liver	liver	265.141151277927	280.097141394689	2.37476965848729	0.227174665	77.389333656798	0.291879752666822	0.826448087351591	0.173551912648409	0.826448087351591
s1	liver	4TU -ve	1	Bri3bp	5910	37.820731810369	0	1733	19266	0	764	0	4	liver	liver	37.820731810369	39.9541105350154	3.1769371840348	2.522285328	8.25176328723533	0.218180952410154	0.729933138231504	0.270066861768496	0.729933138231504
s1	liver	4TU -ve	1	Brip1	3291	0.346525029676156	0	1071	123	0	7	0	4	liver	liver	0.346525029676156	0.366071693383649	2.49972394398488	-3.720544136	0.0960877491658462	0.277289491196768	0.810570233252338	0.189429766747662	0.810570233252338
s1	liver	4TU -ve	1	Brix1	1724	34.9990279972918	0.00054758514949074	509	18262	10	707	10	0	liver	liver	34.9990279972918	36.9732410317485	1.59758516975606	-3.557791768	15.1850918736092	0.433871817091156	0.925966005234888	0.0740339947651117	0.925966005234888
s1	liver	4TU -ve	1	Brk1	860	58.9092550449465	3.54974974264314e-05	251	28171	1	1190	1	7	liver	liver	58.9092550449465	62.2321878752203	3.03790639050145	4.177414347	13.4410935672548	0.228166076060537	0.745637905026527	0.254362094973473	0.745637905026527
s1	liver	4TU -ve	1	Brms1	503	12.0293688873294	0.00025342118601115	112	3946	1	243	1	0	liver	liver	12.0293688873294	12.7079173560324	2.90889013063396	-0.438161417	2.86642765924979	0.238285789229476	0.76062280164881	0.23937719835119	0.76062280164881
s1	liver	4TU -ve	1	Brms1l	1755	2.12865375372496	0	556	1249	0	43	0	0	liver	liver	2.12865375372496	2.24872611649956	2.39400433607042	-0.456376124	0.616318995564007	0.289534638729057	0.823988832169439	0.176011167830561	0.823988832169439
s1	liver	4TU -ve	1	Brox	3141	32.1278206085465	0.00033401992985581	893	17963	6	649	6	352	liver	liver	32.1278206085465	33.940075572284	1.36832506147138	-1.748749724	16.2748669153243	0.5065661662402	0.952136257246616	0.0478637427533835	0.952136257246616
s1	liver	4TU -ve	1	Brpf1	694	9.85121155793643	0	183	4089	0	199	0	12	liver	liver	9.85121155793644	10.4068952833352	1.89413065189681	-6.139934115	3.60499921673576	0.365944756696598	0.888715861287709	0.111284138712291	0.888715861287709
s1	liver	4TU -ve	1	Brpf3	1853	19.4054016618647	0	472	11765	0	392	0	0	liver	liver	19.4054016618647	20.5000148294843	1.76138911959246	-3.8459297	7.6364724295941	0.393523028415393	0.905687181981325	0.0943128180186753	0.905687181981325
s1	liver	4TU -ve	1	Brsk1	1164	0.346525029676156	0	267	106	0	7	0	0	liver	liver	0.346525029676156	0.366071693383649	3.33050745946292	-2.400976286	0.0721189939482112	0.208120590929925	0.713129259319761	0.286870740680239	0.713129259319761
s1	liver	4TU -ve	1	Brwd1	8518	15.3461084570869	0.00047020101093217	2669	8507	4	310	5	2	liver	liver	15.3461084570869	16.2117464212759	2.34999724413779	-3.025254133	4.52643586545977	0.294956592944542	0.829622643476274	0.170377356523726	0.829622643476274
s1	liver	4TU -ve	1	Brwd3	11196	4.60383253712607	0.00080547724526782	3543	2483	2	93	2	0	liver	liver	4.60383253712607	4.86352392638276	2.26350595904136	-3.522386169	1.40981892719672	0.306227239116043	0.84076328888451	0.15923671111549	0.84076328888451
s1	liver	4TU -ve	1	Bscl2	729	65.6912449114656	0.00010514510023832	157	28532	3	1327	3	9	liver	liver	65.6912449114656	69.3967338743002	3.48376293997342	0.670360955	13.0702639595226	0.198965082441928	0.696929702263699	0.303070297736301	0.696929702263699
s1	liver	4TU -ve	1	Bsdc1	1425	37.3256960536888	5.28764805414552e-05	361	18912	1	754	1	2	liver	liver	37.3256960536888	39.4311509730387	2.78276810440624	-0.428841079	9.29728960925124	0.249085498523005	0.775642157613982	0.224357842386017	0.775642157613982
s1	liver	4TU -ve	1	Bsg	474	292.566132198012	0.00010137532524583	103	88779	9	5910	9	81	liver	liver	292.566132198012	309.069101128195	4.21773247756163	9.522143036	48.0806667419596	0.164341191445283	0.626951614783379	0.373048385216621	0.626951614783379
s1	liver	4TU -ve	1	Bst1	2150	0.396028605344178	0	622	210	0	8	0	1	liver	liver	0.396028605344178	0.418367649581313	3.8544669989362	3.32907099	0.0712176576660704	0.179829579745072	0.660057053026119	0.339942946973881	0.660057053026119
s1	liver	4TU -ve	1	Bst2	244	63.9586197630848	0.0003440366972477	70	17440	6	1292	6	134	liver	liver	63.9586197630848	67.566375407382	4.34729190460367	6.352655068	10.1977824204399	0.159443441059461	0.615826362019369	0.384173637980631	0.615826362019369
s1	liver	4TU -ve	1	Btaf1	1348	23.2171769883025	0	424	9994	0	469	0	0	liver	liver	23.2171769883025	24.5268034567045	2.32444694356515	-3.251910837	6.92333323182691	0.298198753247008	0.832904958802941	0.167095041197059	0.832904958802941
s1	liver	4TU -ve	1	Btbd1	1494	44.355203798548	0	478	19971	0	896	5	260	liver	liver	44.355203798548	46.857176753107	2.95996897943598	0.517928489	10.3868265747784	0.234173798906509	0.754643443422585	0.245356556577415	0.754643443422585
s1	liver	4TU -ve	1	Btbd10	1533	1.83163229971682	0	472	1333	0	37	0	0	liver	liver	1.83163229971682	1.93495037931357	2.53898580902364	-2.739356395	0.500038542893417	0.273001596974854	0.805633471805342	0.194366528194658	0.805633471805342
s1	liver	4TU -ve	1	Btbd11	1943	0.396028605344178	0	581	171	0	8	0	0	liver	liver	0.396028605344178	0.418367649581313	2.7692812252747	-0.860843526	0.0991254007393829	0.250298588035669	0.777269225966305	0.222730774033695	0.777269225966305
s1	liver	4TU -ve	1	Btbd2	913	14.8510727004067	0	191	6477	0	300	0	0	liver	liver	14.8510727004067	15.6887868592992	3.50589365150101	3.90631237	2.93619264981709	0.197709129101273	0.694637222451884	0.305362777548116	0.694637222451884
s1	liver	4TU -ve	1	Btbd3	2932	2.52468235906914	0	942	1374	0	51	0	3	liver	liver	2.52468235906914	2.66709376608087	1.73576176903714	-6.013263191	1.00818930927886	0.399333130228146	0.908918337190295	0.0910816628097047	0.908918337190295
s1	liver	4TU -ve	1	Btbd6	861	11.2868152523091	0.00035919540229885	208	5568	2	228	2	1	liver	liver	11.2868152523091	11.9234780130674	2.36318704759699	-3.054682573	3.31053954345015	0.293310333291126	0.82793139230388	0.17206860769612	0.82793139230388
s1	liver	4TU -ve	1	Btbd7	4314	8.11858640955566	0	1465	5148	0	164	0	5	liver	liver	8.11858640955566	8.57653681641691	2.49073371479282	-2.565649506	2.25932432941106	0.278290359360074	0.811704389756869	0.188295610243131	0.811704389756869
s1	liver	4TU -ve	1	Btbd8	2107	1.03957508902847	0	737	438	0	21	0	0	liver	liver	1.03957508902847	1.09821508015095	1.00938268502042	NA	0.713880426753961	0.686704052730925	0.983759129060151	0.0162408709398491	0.983759129060151
s1	liver	4TU -ve	1	Btbd9	4849	18.3163229971682	0.00014176353841791	1161	7054	1	370	1	4	liver	liver	18.3163229971682	19.3495037931357	2.39349747260894	-2.143003291	5.30433300598967	0.289595952572453	0.824053571787486	0.175946428212514	0.824053571787486
s1	liver	4TU -ve	1	Btc	2230	1.03957508902847	0	729	704	0	21	0	0	liver	liver	1.03957508902847	1.09821508015095	3.19707224033036	1.268904023	0.225387006540077	0.216806855915249	0.727697346747357	0.272302653252643	0.727697346747357
s1	liver	4TU -ve	1	Btd	666	45.2957717362404	9.62324977144782e-05	164	20783	2	915	2	1	liver	liver	45.2957717362404	47.8507999208626	2.62563400672422	0.464833848	11.9577353088265	0.26399230768066	0.794837687756402	0.205162312243598	0.794837687756402
s1	liver	4TU -ve	1	Btf3	259	195.093591707676	0.00014795525832988	91	101382	15	3941	14	3560	liver	liver	195.093591707676	206.098363374994	3.54089557097324	5.565988978	38.1905002073586	0.195754765049292	0.691035405728732	0.308964594271268	0.691035405728732
s1	liver	4TU -ve	1	Btf3l4	2545	6.68298271518301	0.00051612903225806	907	3875	2	135	2	2	liver	liver	6.68298271518301	7.05995408668465	2.90948815561736	0.448073455	1.59213249169493	0.238236811248633	0.760552446040679	0.239447553959321	0.760552446040679
s1	liver	4TU -ve	1	Btg1	4166	33.8604457569272	4.07846975814674e-05	1404	24519	1	684	1	616	liver	liver	33.8604457569272	35.7704340392022	1.72037344365837	-8.508251997	13.6425452249528	0.402905068730874	0.910849596837136	0.089150403162864	0.910849596837136
s1	liver	4TU -ve	1	Btg2	2199	5.19787544514234	0	648	2886	0	105	0	0	liver	liver	5.19787544514234	5.49107540075473	1.77957740562737	-7.42860515	2.02457768811243	0.389501000837659	0.903383525132825	0.0966164748671751	0.903383525132825
s1	liver	4TU -ve	1	Btg3	439	0.148510727004067	0	160	21	0	3	0	0	liver	liver	0.148510727004067	0.156887868592992	2.99743230016555	-1.697386475	0.034342657780825	0.231246984467894	0.750296710208533	0.249703289791467	0.750296710208533
s1	liver	4TU -ve	1	Btk	400	0.0495035756680223	0	116	20	0	1	0	0	liver	liver	0.0495035756680223	0.0522959561976641	4.17618102866478	NA	0.00821642157425736	0.165976325212502	0.630593624122407	0.369406375877593	0.630593624122407
s1	liver	4TU -ve	1	Btla	2298	0.396028605344178	0	696	143	0	8	0	0	liver	liver	0.396028605344178	0.418367649581313	2.89348656555158	0.573392382	0.0948703596842434	0.239554310986688	0.762437816833915	0.237562183166085	0.762437816833915
s1	liver	4TU -ve	1	Btnl9	3469	6.03943623149872	0	992	3087	0	122	0	1	liver	liver	6.03943623149872	6.38010665611502	2.167693861834	0.77863509	1.9311851501453	0.319762487113149	0.853183962674025	0.146816037325975	0.853183962674025
s1	liver	4TU -ve	1	Btrc	3628	5.5444004748185	0	1080	2163	0	112	0	1	liver	liver	5.5444004748185	5.85714709413838	2.61373798161386	-1.666409694	1.47034078551467	0.265193827933724	0.796311409294919	0.203688590705081	0.796311409294919
s1	liver	4TU -ve	1	Bub1	121	0.396028605344178	0.02	44	300	6	8	5	0	liver	liver	0.396028605344178	0.418367649581313	2.44686139844364	1.4574987	0.112187029224462	0.28328011590719	0.817258134951795	0.182741865048205	0.817258134951795
s1	liver	4TU -ve	1	Bub1b	272	0.297021454008134	0	96	203	0	6	0	0	liver	liver	0.297021454008134	0.313775737185985	3.02781413723449	1.659459619	0.0679961100913537	0.228926594943851	0.746795943944304	0.253204056055696	0.746795943944304
s1	liver	4TU -ve	1	Bub3	3903	31.4842741248622	0	1241	20842	0	636	0	22	liver	liver	31.4842741248622	33.2602281417144	2.67469361292533	-8.75e-05	8.15915353301212	0.25915012366663	0.788789654082871	0.211210345917129	0.788789654082871
s1	liver	4TU -ve	1	Bud13	928	4.55432896145805	0	238	3038	0	92	0	0	liver	liver	4.55432896145805	4.8112279701851	2.03576489690908	-5.548822324	1.55068018108092	0.340484886841481	0.870349034629173	0.129650965370827	0.870349034629173
s1	liver	4TU -ve	1	Bud23	909	62.0774838877	0.00018387084911558	191	27193	5	1254	5	6	liver	liver	62.0774838877	65.5791290718708	3.05837353243351	2.761074874	14.0691882390105	0.226639150911176	0.743296846257356	0.256703153742644	0.743296846257356
s1	liver	4TU -ve	1	Bud31	193	73.0672776860009	0.00015386982612709	49	25996	4	1476	4	1	liver	liver	73.0672776860009	77.1888313477522	2.4649179167461	1.258399249	20.5468819773518	0.281204974758331	0.814968620348539	0.185031379651461	0.814968620348539
s1	liver	4TU -ve	1	Bves	3170	0.0990071513360446	0	964	26	0	2	0	0	liver	liver	0.0990071513360446	0.104591912395328	2.92519049181214	1.977217799	0.0234605329109139	0.236957963079712	0.758708076689102	0.241291923310898	0.758708076689102
s1	liver	4TU -ve	1	Bysl	2222	31.03874194385	0.00029046547091714	566	13771	4	627	4	8	liver	liver	31.03874194385	32.7895645359354	2.51713784447871	-1.040944899	8.54717452748914	0.275371164944483	0.808377308660472	0.191622691339528	0.808377308660472
s1	liver	4TU -ve	1	Bzw1	3068	91.7796292885133	0.00019812180528588	978	50474	10	1854	10	549	liver	liver	91.7796292885133	96.9567027904692	2.66851001705774	2.490545253	23.839817301609	0.259750638419637	0.789549294307831	0.210450705692169	0.789549294307831
s1	liver	4TU -ve	1	Bzw2	446	8.11858640955566	0	132	4317	0	164	0	0	liver	liver	8.11858640955566	8.57653681641691	2.72744434157287	2.926764644	2.06324110602036	0.254137974511413	0.782341475806905	0.217658524193095	0.782341475806905
s1	liver	4TU -ve	1	C030005K15Rik	646	0.346525029676156	0	171	21	0	7	0	7	liver	liver	0.346525029676156	0.366071693383649	NA	NA	NA	NA	NA	NA	NA
s1	liver	4TU -ve	1	C030006K11Rik	1576	33.414913575915	7.37952918603793e-05	328	13551	1	675	1	1	liver	liver	33.414913575915	35.2997704334233	2.43791318506924	1.730396046	9.500524167821	0.284319878494877	0.818394635121581	0.181605364878419	0.818394635121581
s1	liver	4TU -ve	1	C130050O18Rik	2792	0.297021454008134	0	594	108	0	6	0	0	liver	liver	0.297021454008134	0.313775737185985	3.64133441034344	NA	0.0565395979085961	0.190355266078011	0.680861977215601	0.319138022784399	0.680861977215601
s1	liver	4TU -ve	1	C130074G19Rik	2382	93.165729407218	0.00026574541589157	532	45156	12	1882	12	4	liver	liver	93.165729407218	98.4209895640038	2.6482167876631	-0.042673293	24.3853006914929	0.26174110208387	0.792047712477114	0.207952287522886	0.792047712477114
s1	liver	4TU -ve	1	C1d	2481	38.9593140507335	0.00020221629054436	896	24726	5	787	5	1	liver	liver	38.9593140507335	41.1569175275616	2.76222665164194	2.416818391	9.77636598892536	0.250937836744107	0.77812187192034	0.22187812807966	0.77812187192034
s1	liver	4TU -ve	1	C1galt1	4430	27.8705131010965	0.00040631530067332	1525	17228	7	563	7	0	liver	liver	27.8705131010965	29.4426233392849	2.86743448084941	-1.915851197	6.73716093804574	0.241730782408189	0.765519932439182	0.234480067560818	0.765519932439182
s1	liver	4TU -ve	1	C1galt1c1	382	18.0688051188281	0.00016751821760616	150	11939	2	365	2	6	liver	liver	18.0688051188281	19.0880240121474	2.19773959779121	-0.145115012	5.6987376196844	0.315390950436794	0.849282145403548	0.150717854596452	0.849282145403548
s1	liver	4TU -ve	1	C1qa	237	83.0174963952734	8.110300081103e-05	57	36990	3	1677	3	11	liver	liver	83.0174963952734	87.7003185434827	2.86425342858383	NA	20.0901718364985	0.241999249662296	0.765897329720429	0.234102670279571	0.765897329720429
s1	liver	4TU -ve	1	C1qb	160	91.8786364398494	0.00026114530871106	32	26805	7	1856	7	2	liver	liver	91.8786364398494	97.0612947028645	9.81038812936223	NA	6.49163080626393	0.0706544095320117	0.345527988151506	0.654472011848494	0.345527988151506
s1	liver	4TU -ve	1	C1qbp	259	99.5021870927248	8.8487744447394e-05	85	67806	6	2010	6	11	liver	liver	99.5021870927248	105.114871957305	3.03187496169137	1.365248031	22.7481876114029	0.228619975862482	0.746329692020198	0.253670307979802	0.746329692020198
s1	liver	4TU -ve	1	C1qc	239	49.7015899706944	7.81891395285195e-05	69	25579	2	1004	2	2	liver	liver	49.7015899706944	52.5051400224547	3.21403191727321	NA	10.7187849543078	0.215662818043205	0.725821769630108	0.274178230369892	0.725821769630108
s1	liver	4TU -ve	1	C1ql1	469	0.198014302672089	0	102	36	0	4	0	0	liver	liver	0.198014302672089	0.209183824790656	2.30284800219093	0.326599137	0.0596014393816351	0.300995627979131	0.835685625410884	0.164314374589115	0.835685625410885
s1	liver	4TU -ve	1	C1ql3	808	0.148510727004067	0	291	135	0	3	0	0	liver	liver	0.148510727004067	0.156887868592992	3.58681039186002	8.24906004	0.0286995353697509	0.193248904969437	0.686354976136096	0.313645023863904	0.686354976136096
s1	liver	4TU -ve	1	C1ql4	668	0.0990071513360446	0	136	50	0	2	0	0	liver	liver	0.0990071513360446	0.104591912395328	3.08905357635826	NA	0.0222160367593094	0.224388202867336	0.739806375940814	0.260193624059186	0.739806375940814
s1	liver	4TU -ve	1	C1qtnf1	1612	3.16822884275343	0	405	1446	0	64	0	1	liver	liver	3.16822884275343	3.3469411966505	3.31831720445699	2.071162256	0.661795950903554	0.208885148059066	0.714442219936673	0.285557780063327	0.714442219936673
s1	liver	4TU -ve	1	C1qtnf12	127	2.27716448072903	0	34	905	0	46	0	0	liver	liver	2.27716448072903	2.40561398509255	3.26269262152797	1.158835515	0.48377531155521	0.212446362855761	0.72047909003183	0.27952090996817	0.72047909003183
s1	liver	4TU -ve	1	C1qtnf2	188	1.53461084570869	0	53	705	0	31	0	0	liver	liver	1.53461084570869	1.62117464212759	1.70661001223456	NA	0.623288960766681	0.406154408793353	0.912570843430587	0.0874291565694129	0.912570843430587
s1	liver	4TU -ve	1	C1qtnf3	1475	0.396028605344178	0	454	130	0	8	0	0	liver	liver	0.396028605344178	0.418367649581313	NA	NA	NA	NA	NA	NA	NA
s1	liver	4TU -ve	1	C1qtnf5,Mfrp	893	3.31673956975749	0	195	1444	0	67	0	2	liver	liver	3.31673956975749	3.50382906524349	NA	NA	NA	NA	NA	NA	NA
s1	liver	4TU -ve	1	C1qtnf6	1831	1.18808581603253	0	462	350	0	24	0	0	liver	liver	1.18808581603253	1.25510294874394	3.19389325034804	-0.112412555	0.257841533544202	0.217022651112216	0.728049688225499	0.271950311774501	0.728049688225499
s1	liver	4TU -ve	1	C1qtnf7	2552	0.346525029676156	0	698	198	0	7	0	0	liver	liver	0.346525029676156	0.366071693383649	1.29858065010058	NA	0.184965675635838	0.533772916226851	0.959345164572683	0.0406548354273169	0.959345164572683
s1	liver	4TU -ve	1	C1qtnf9	845	1.03957508902847	0	203	425	0	21	0	0	liver	liver	1.03957508902847	1.09821508015095	2.23326421953679	NA	0.322657093431557	0.310374014187946	0.844676320582338	0.155323679417662	0.844676320582338
s1	liver	4TU -ve	1	C1ra	463	220.686940328043	0.00028813622337063	128	107588	31	4458	31	8	liver	liver	220.686940328043	233.135372729186	2.98447214040499	NA	51.2548026178011	0.232251181431999	0.751796694544796	0.248203305455204	0.751796694544796
s1	liver	4TU -ve	1	C1rb	145	2.02964660238891	0	43	427	0	41	0	20	liver	liver	2.02964660238891	2.14413420410423	2.20932837845147	NA	0.63677443050137	0.313736603087395	0.847778657776191	0.152221342223809	0.847778657776191
s1	liver	4TU -ve	1	C1rl	1523	331.277928370405	0.00027209826634533	372	128630	35	6692	31	805	liver	liver	331.277928370405	349.964538874768	4.17704420397247	2.117911992	54.9729308139251	0.1659420266371	0.630517595625046	0.369482404374954	0.630517595625046
s1	liver	4TU -ve	1	C1s1	599	305.486565447366	0.00027301368890636	179	183141	50	6171	50	23	liver	liver	305.486565447366	322.718345695785	2.64111350902233	NA	80.1734385195606	0.262445055160287	0.792924192087839	0.207075807912161	0.792924192087839
s1	liver	4TU -ve	1	C1s2	541	0.0495035756680223	0	160	24	0	1	0	0	liver	liver	0.0495035756680223	0.0522959561976641	1.77152758044443	NA	0.0193693083193869	0.391270894233582	0.904404101771177	0.0955958982288232	0.904404101771177
s1	liver	4TU -ve	1	C2	254	127.570714496493	0.00015788559609706	73	63337	10	2577	10	5	liver	liver	127.570714496493	134.76667912138	2.42129771102421	2.541779042	36.5197888193014	0.28627094363656	0.820508183355874	0.179491816644126	0.820508183355874
s1	liver	4TU -ve	1	C2cd2	4146	116.778935000865	0.00019686201941059	1224	50797	10	2359	10	6	liver	liver	116.778935000865	123.36616067029	1.73049449036531	-0.534817221	46.7756412951968	0.400548620304257	0.909580174032099	0.0904198259679015	0.909580174032099
s1	liver	4TU -ve	1	C2cd2l	3733	42.127542893487	9.20937514389649e-05	976	21717	2	851	2	0	liver	liver	42.127542893487	44.5038587242121	2.45338218719278	-2.646099492	11.9021764048718	0.282527192126174	0.816430723249224	0.183569276750776	0.816430723249224
s1	liver	4TU -ve	1	C2cd3	4277	5.89092550449465	0	1092	3954	0	119	0	0	liver	liver	5.89092550449465	6.22321878752203	3.04242938808844	1.213148742	1.3421111498317	0.227826875218113	0.745119698856115	0.254880301143885	0.745119698856115
s1	liver	4TU -ve	1	C2cd4c	5198	0.148510727004067	0	1352	90	0	3	0	0	liver	liver	0.148510727004067	0.156887868592992	1.92223162608999	NA	0.0535522308074632	0.360595035037414	0.885085879771995	0.114914120228005	0.885085879771995
s1	liver	4TU -ve	1	C2cd4d	112	1.83163229971682	0	39	845	0	37	0	0	liver	liver	1.83163229971682	1.93495037931357	NA	NA	NA	NA	NA	NA	NA
s1	liver	4TU -ve	1	C2cd5	3754	4.05929320477783	0	978	2597	0	82	0	0	liver	liver	4.05929320477783	4.28826840820846	2.57039337227455	2.915166855	1.09465254241146	0.269665798253509	0.801704074242769	0.198295925757231	0.801704074242769
s1	liver	4TU -ve	1	C3	43	3861.13039137873	0.00014820343751136	12	742223	110	77997	278	426	liver	liver	3861.13039137873	4078.92769554921	4.33174513997265	7.785237502	617.841437590991	0.160015688403201	0.617143154196492	0.382856845803508	0.617143154196492
s1	liver	4TU -ve	1	C330007P06Rik	2912	31.187252670854	0.0001374759417102	949	14548	2	630	2	316	liver	liver	31.187252670854	32.9464524045284	2.80930151572618	2.682618695	7.69492207838901	0.246732925134514	0.772452791176624	0.227547208823376	0.772452791176624
s1	liver	4TU -ve	1	C330018D20Rik	1909	13.0689439763579	0	596	6843	0	264	0	0	liver	liver	13.0689439763579	13.8061324361833	2.18520074631531	-0.580167654	4.14547802318994	0.317200688187908	0.850909850997235	0.149090149002765	0.850909850997235
s1	liver	4TU -ve	1	C330021F23Rik	685	0.198014302672089	0	157	110	0	4	0	4	liver	liver	0.198014302672089	0.209183824790656	NA	NA	NA	NA	NA	NA	NA
s1	liver	4TU -ve	1	C330027C09Rik	1436	0.148510727004067	0	554	57	0	3	0	0	liver	liver	0.148510727004067	0.156887868592992	NA	NA	NA	NA	NA	NA	NA
s1	liver	4TU -ve	1	C3ar1	2685	4.70283968846212	0	896	2213	0	95	0	0	liver	liver	4.70283968846212	4.96811583877809	2.82763731715003	-2.379178371	1.15282113830936	0.245132986594818	0.770257903682784	0.229742096317216	0.770257903682784
s1	liver	4TU -ve	1	C4b	682	1053.23807591284	0.00024179781041886	154	343262	83	21276	88	2878	liver	liver	1053.23807591284	1112.6487640615	3.47583981644865	3.084338791	210.03528393989	0.199418620294232	0.697753304263011	0.302246695736989	0.697753304263011
s1	liver	4TU -ve	1	C4bp	1433	527.757620196786	0.00024754046334496	487	315100	78	10661	73	25	liver	liver	527.757620196786	557.527189023297	1.93852940908662	NA	188.7068128777	0.357563407246184	0.882976492255967	0.117023507744033	0.882976492255967
s1	liver	4TU -ve	1	C530008M17Rik	3961	0.0495035756680223	0	1178	6	0	1	0	1	liver	liver	0.0495035756680223	0.0522959561976641	NA	NA	NA	NA	NA	NA	NA
[truncated: 323,570 more rows]
