# Supplementary material for: SLAMseq reveals potential transfer of RNA from liver to kidney in the mouse
Source: Nat Commun. 2025 Aug 11;16:7413. doi: 10.1038/s41467-025-62688-9 (PMC12339719; doi:10.1038/s41467-025-62688-9)
Supplement: Supplementary file 6 — Source Data [file 41467_2025_62688_MOESM6_ESM.zip › Source data/FigS8g_data.csv]

gene	logFC	logCPM	F	PValue	FDR	change	label
Lipo3	-1.25855968471165	4.80115293839068	32.8834044304672	8.30996662570383e-06	0.112312978708843	not significant	NA
Pank1	-0.865819532522669	8.30988739760141	29.3437954919067	1.78500085090467e-05	0.112312978708843	not significant	NA
Upp2	-1.95272202016647	2.8022179925411	27.3646050085237	2.80422312583139e-05	0.112312978708843	not significant	NA
Inmt	-1.70439160108687	9.18442958186857	25.3512573534151	4.52866630512346e-05	0.112312978708843	not significant	NA
Gbp4	-1.74355402799895	2.13545048965275	24.8808855416829	5.08084447697814e-05	0.112312978708843	not significant	NA
Serping1	1.21195910766418	7.07316854725178	24.4028609019522	5.71815636379577e-05	0.112312978708843	not significant	NA
Them6	1.36158014864448	4.80160841206598	24.2652636284913	5.91740401396377e-05	0.112312978708843	not significant	NA
S100a8	4.24704887580865	2.84361999282652	23.0898715513646	7.96394596341498e-05	0.112312978708843	not significant	NA
Scd1	-1.75054097524489	6.72512296458041	23.0831298071213	7.97771237463022e-05	0.112312978708843	not significant	NA
Tubb2b	1.5696208308768	4.44121899872707	22.7922733691463	8.5970910498925e-05	0.112312978708843	not significant	NA
Iigp1	-1.0420796815706	4.27281221497783	22.6609253797953	8.89383605066067e-05	0.112312978708843	not significant	NA
Rnf24	-1.69821054542536	4.34271244166916	21.9159113277109	0.000108033459624369	0.12049779766437	not significant	NA
Mtss1	-0.467373957053034	6.4131446371022	21.2975718035049	0.000127299262897271	0.12049779766437	not significant	NA
Kctd14	-1.63214608992668	3.01251077387987	21.2608925131396	0.000128554501107834	0.12049779766437	not significant	NA
Kif20b	-2.10002365479172	3.75947792046166	21.2157530598683	0.000130117843565298	0.12049779766437	not significant	NA
Ldlr	1.32509126712464	5.86553491572464	20.7081452474043	0.000149201943605058	0.121059986048068	not significant	NA
Pfkp	0.725288949303272	5.98147640842741	20.6862058284079	0.000150092974467187	0.121059986048068	not significant	NA
Agps	-1.0487889615456	7.36828361438385	20.5238574449205	0.000156869897693846	0.121059986048068	not significant	NA
Rph3a	2.37503510328109	0.72542926021069	20.261370854415	0.000168544468791316	0.123223748209483	not significant	NA
Spns2	1.06263444253434	6.18061695346759	19.254541435915	0.000222967453661245	0.1456727350903	not significant	NA
Nat2	-0.953614586508494	3.60951450756033	19.1606573791335	0.000228947032382121	0.1456727350903	not significant	NA
Tstd2	-0.717684389847869	5.19313637507527	19.1334796169769	0.000230710544380289	0.1456727350903	not significant	NA
Tmprss9	-1.84353523953798	1.43287067904747	18.7411911464668	0.000257889279863628	0.152885545741767	not significant	NA
Lgi2	2.65157599679007	1.57217622920885	18.520121638401	0.000274732690413439	0.152885545741767	not significant	NA
Pcsk9	2.35343100396485	2.26997211165277	18.4097151589167	0.000283591626953026	0.152885545741767	not significant	NA
Slc22a7	-1.2144319273507	5.49443649517306	18.3784310639192	0.00028615824557526	0.152885545741767	not significant	NA
Phlda2	0.84830438639783	5.13958531189851	18.156468538527	0.000305114214565085	0.155571851899213	not significant	NA
Serpinc1	-1.91378850835828	1.43491093948168	17.9519052769293	0.000323804239693472	0.155571851899213	not significant	NA
Gpd2	-0.77618022457435	7.56011909629829	17.8153898655367	0.00033697149699719	0.155571851899213	not significant	NA
Tacstd2	1.43086061013475	6.0178445647928	17.7299232327285	0.00034551215956191	0.155571851899213	not significant	NA
Col6a6	-2.95122535825547	-0.432823383133238	17.7134673182	0.00034718360153161	0.155571851899213	not significant	NA
Ifitm1	1.22967031575754	5.19039180208146	16.8771513732905	0.000444972062839118	0.193159591403068	not significant	NA
Ugt2b37	-1.0179721713026	5.20662462272865	16.5235358841407	0.000495065514824745	0.20101079794046	not significant	NA
Tubgcp3	-0.548669012113108	3.74496936110912	16.5187011586675	0.00049579177732774	0.20101079794046	not significant	NA
Rtl5	0.884447566289001	3.1006054362044	16.4484957613754	0.000506470227335404	0.20101079794046	not significant	NA
Tmem237	-0.993753035657063	4.59762943137115	16.3018745039068	0.000529592058421486	0.204348980098135	not significant	NA
Pknox2	1.432242211979	1.92636935165094	16.0724801488328	0.000568116487458926	0.213289354791674	not significant	NA
Slc5a8	-0.774276237854774	7.24790454231394	15.8945969151632	0.000600100836983645	0.2193684401721	not significant	NA
Serpina1a	5.51855767013745	2.86177626336269	15.7273322646195	0.000631979715827113	0.224573321472728	not significant	NA
Apom	-0.75499537017828	6.62535039944889	15.5927812808837	0.000658969345271051	0.224573321472728	not significant	NA
Myof	1.23342330749267	4.57576583091099	15.5739818084962	0.000662839693354105	0.224573321472728	not significant	NA
Idh1	0.570811429700337	9.16560306757068	15.2885623369839	0.000724760678505092	0.239705966312244	not significant	NA
Eva1b	0.776241690249617	5.09572260389847	15.1665357234008	0.000753142240190965	0.243299973453318	not significant	NA
Ubiad1	-0.787562171941813	5.69444069747607	14.974949752535	0.000800186741629206	0.252622591544802	not significant	NA
Tox	1.63867916892629	0.603191989694636	14.7880898587601	0.000849184926749847	0.25802241000058	not significant	NA
Grem2	2.89089371442261	2.36538993708059	14.7385574520772	0.000862717359941583	0.25802241000058	not significant	NA
Ttc33	-0.512588518120397	4.79264472712128	14.687215370738	0.000876993755669396	0.25802241000058	not significant	NA
2810474O19Rik	-0.837190082393695	3.86720800278496	14.5972917354786	0.000902625422178999	0.25802241000058	not significant	NA
Fmo5	-0.850773695195381	6.95615101495495	14.5713727974822	0.000910164717444995	0.25802241000058	not significant	NA
Rragd	0.540507289001963	5.92689071027126	14.4023350970957	0.000961057840766803	0.262173088228767	not significant	NA
Fbxo2	1.68067484081669	2.24673982766142	14.3975173854701	0.000962553271878707	0.262173088228767	not significant	NA
S100a9	3.33605954224081	2.88236574361067	14.1664191376904	0.00103736799936071	0.27711690152153	not significant	NA
Aplnr	-1.34142542540436	1.35512686810611	13.914732535875	0.00112616432942209	0.290910986798407	not significant	NA
Kcnk5	-0.720009251383779	6.53395035487834	13.8643016717806	0.00114493918209638	0.290910986798407	not significant	NA
Cdkal1	0.569399030658407	5.53702602841124	13.8278327805994	0.00115872966523733	0.290910986798407	not significant	NA
B3gnt8	1.25774887190109	2.61027883819527	13.7911757280059	0.00117277483699595	0.290910986798407	not significant	NA
Robo4	-0.544777384843514	4.77611060528883	13.5754654575062	0.00125929612650775	0.306892675321389	not significant	NA
Pde4b	0.543224879047182	4.70206232451557	13.4906736730667	0.001295200410702	0.310200498363129	not significant	NA
Sowahb	0.908038792326456	4.27767005831682	13.3876974945955	0.00134032041539437	0.314934422543055	not significant	NA
Col18a1	0.546882386051555	7.1638946163425	13.3175682195144	0.00137203286836551	0.314934422543055	not significant	NA
Tgif2	1.50399062989428	1.34577331918	13.2419839682434	0.00140713529043341	0.314934422543055	not significant	NA
Tob2	-0.80384622548551	5.40916512813965	13.2225068626747	0.0014163393862727	0.314934422543055	not significant	NA
Emilin1	1.17731922819354	4.74553641999892	13.1973496482641	0.00142832543518915	0.314934422543055	not significant	NA
Pdk4	-1.50010306248328	5.22365900607194	13.1221067032483	0.00146484295913499	0.317939586646002	not significant	NA
Ncor2	0.638750782434416	5.27664603701273	12.9881372169686	0.0015324209824429	0.327113090902404	not significant	NA
Aldh1a7	1.42917719956115	5.46898560286531	12.9463269450372	0.00155420516878257	0.327113090902404	not significant	NA
Srd5a1	-0.702189949324207	3.90292510114606	12.8750684535584	0.00159211893673886	0.330091405227456	not significant	NA
Rprd1b	-0.477070436175082	4.48192680119627	12.8045494999826	0.00163063943495949	0.333106064573856	not significant	NA
Serpina1d	5.27554225800298	1.77916371961773	12.5901602342623	0.00175416165693775	0.34986576339809	not significant	NA
Zbtb44	-0.583946772631163	5.50864904869846	12.455343268362	0.00183707142920316	0.34986576339809	not significant	NA
Zfp655	-0.560869657510669	4.63216482134574	12.4057200938647	0.00186866272272171	0.34986576339809	not significant	NA
Actg1	0.598895189860368	9.94488134506335	12.39841325318	0.00187336453702382	0.34986576339809	not significant	NA
Tfrc	0.685913603187964	6.88332977169422	12.3910260678394	0.00187813124201206	0.34986576339809	not significant	NA
Gpnmb	1.73985190182268	0.904810449775914	12.3790080980555	0.00188591448134799	0.34986576339809	not significant	NA
Gas7	1.01689497379253	3.17597722403172	12.3742773063187	0.00188898799617427	0.34986576339809	not significant	NA
Fgfbp1	1.41695675031406	0.966563164464833	12.2037769889953	0.00200351095348954	0.355904373135085	not significant	NA
Gsta2	1.20971380553426	7.65129287887531	12.1174112498957	0.00206441007973075	0.355904373135085	not significant	NA
Selenop	-0.643991559077048	11.1306175930187	12.0761722888035	0.00209420273250855	0.355904373135085	not significant	NA
Cp	1.04199481905599	6.72648439909247	12.0547693220774	0.00210985072593436	0.355904373135085	not significant	NA
Ajuba	0.635815800052069	4.75519496809442	12.0075009327375	0.00214486564413066	0.355904373135085	not significant	NA
Mafb	-0.638832928109224	4.53084842551433	11.9714492910806	0.00217200007015201	0.355904373135085	not significant	NA
Klhl8	-0.828723399762926	2.79880476596624	11.964247614597	0.00217746544300512	0.355904373135085	not significant	NA
Msmo1	0.835235970721917	5.84665502159225	11.8583343235668	0.00225961049508377	0.355904373135085	not significant	NA
Slc18a1	-0.788296703767706	6.96534009640813	11.8562057402403	0.00226129587043395	0.355904373135085	not significant	NA
Diaph1	0.418562803097836	5.10684243688406	11.8350541060938	0.00227811851801162	0.355904373135085	not significant	NA
Retnlg	3.8738726240696	1.04800298432241	11.8247469631938	0.00228636587470883	0.355904373135085	not significant	NA
Gbp7	-0.713931658157705	4.22711578073572	11.8246090267553	0.00228647646773624	0.355904373135085	not significant	NA
Hs6st2	-1.00539971693552	3.07816181326065	11.8202070551349	0.00229000891218833	0.355904373135085	not significant	NA
Gngt2	0.923146848678295	3.35905136569342	11.8182448937112	0.00229158541432261	0.355904373135085	not significant	NA
Grem1	5.02563073805513	-0.0798058872456074	11.7867680108739	0.00231703903142229	0.355904373135085	not significant	NA
Uxs1	0.619436859174732	5.19887428628137	11.769015677277	0.00233153106005995	0.355904373135085	not significant	NA
Cyp2a5	1.58045164859108	8.73382922907913	11.6840233152438	0.00240230606258192	0.357177156231359	not significant	NA
Rnf169	-0.619174725002641	5.08957753845297	11.6774418766047	0.00240788412183572	0.357177156231359	not significant	NA
Tnnt1	-2.13454077110383	0.295773176639844	11.663158036524	0.00242003926764073	0.357177156231359	not significant	NA
Cpe	0.643268859543732	6.7413684593905	11.6160609597568	0.00246059704395778	0.357177156231359	not significant	NA
Rbm33	-0.508160504397768	4.41958539496807	11.5981410367369	0.00247622425501493	0.357177156231359	not significant	NA
Sh3bp2	-0.997707471779184	4.0231888733455	11.577741936717	0.00249414614890518	0.357177156231359	not significant	NA
Atp8b1	0.954484258365657	2.44195556178729	11.4877774112579	0.00257490207561567	0.362470811770174	not significant	NA
Gpcpd1	-0.652729073050715	3.71708269160618	11.4551599789161	0.00260488618453044	0.362470811770174	not significant	NA
Akt3	1.01202180378152	2.51623275900562	11.4360078332706	0.002622670556954	0.362470811770174	not significant	NA
Eif4ebp1	0.964316911767829	4.63280670301722	11.4222937099654	0.00263548714914604	0.362470811770174	not significant	NA
Acsm1	-0.675042319895915	6.32318245793313	11.3691284529374	0.00268582683581142	0.365772750747612	not significant	NA
Aif1l	0.421720937880131	8.10498578499634	11.2887624043731	0.00276393702084982	0.369599058035254	not significant	NA
Klf9	-0.658520778043181	8.71954953468073	11.2842183301223	0.00276842744117759	0.369599058035254	not significant	NA
Txnip	-0.790161413882183	7.45210949497705	11.2449241933034	0.00280759342592268	0.369599058035254	not significant	NA
Serpina1b	2.06524052836667	5.08216495687642	11.2224318257735	0.00283028594244912	0.369599058035254	not significant	NA
Ccl3	3.54379853890447	0.323706467669902	11.206032230527	0.00284695840542597	0.369599058035254	not significant	NA
Zkscan3	-0.505742469245526	5.58742978340548	11.1400307688801	0.0029151568304403	0.374948551218946	not significant	NA
Gtpbp4	-0.437288339781	5.80311304343907	11.0035306895321	0.00306196419595665	0.390217840789301	not significant	NA
Tstd1	-0.54551514303968	5.74725340713747	10.9287045001933	0.00314587218293666	0.397266459028847	not significant	NA
S1pr3	0.767786160670988	3.91713910496727	10.8746034362458	0.0032081122806097	0.40147646567522	not significant	NA
Eda	3.33927937084101	-0.316753435732509	10.8049710278849	0.00329021961261272	0.40609409595504	not significant	NA
Cnmd	5.72598448885305	-0.847119789858397	11.0431998355793	0.00330347943581596	0.40609409595504	not significant	NA
Ighg1	8.55453190873148	2.26215063435128	10.6997588795904	0.00341869445861481	0.414339199919801	not significant	NA
Smim5	-0.667574090009139	4.40610680935396	10.6905435447429	0.00343020718384401	0.414339199919801	not significant	NA
B4galt5	-0.807030862981372	6.7337184330125	10.6664476175281	0.00346051207266321	0.41439632070142	not significant	NA
Fam124a	1.06741949391866	2.68497210530044	10.5865018189425	0.00356318454437472	0.423044414580421	not significant	NA
Lcn2	3.09052386832583	6.63339852937869	10.5423104331249	0.00362137179572638	0.426309115376569	not significant	NA
Atp11a	-0.677471428515902	9.30818429221144	10.4694523453194	0.0037195983514766	0.434192778994633	not significant	NA
Tbx10	-1.61863400776766	1.35724111096258	10.4110866887271	0.00380040011604955	0.439927983433702	not significant	NA
Wfdc16	-1.59738416481781	1.03813075682123	10.3835818891751	0.00383914518037652	0.440740212401737	not significant	NA
Arc	1.72308297810426	2.16365263554563	10.3389687133737	0.00390291688398251	0.444388675700009	not significant	NA
Utp20	-0.865318794343545	5.46796640620765	10.3119545095827	0.00394209750838503	0.445200621861597	not significant	NA
Bex4	0.811065575741481	2.71823596981268	10.2605169778618	0.00401790217868056	0.448410862959923	not significant	NA
Fbn1	1.24542407813445	3.03585851286706	10.2490062123759	0.00403508443380537	0.448410862959923	not significant	NA
Cx3cl1	0.79453556243948	6.57517096136425	10.2151978692143	0.0040860194273505	0.450467427502586	not significant	NA
Sept5	1.92254880550768	1.25420817501278	10.1769514261342	0.00414449470334159	0.453316345859197	not significant	NA
Lrtm2	1.28254194251995	2.58643692066752	10.1302583185908	0.0042171350471	0.456387482620006	not significant	NA
Dhrs7b	-0.35775446546765	5.85030194409064	10.1168307097998	0.00423828271960123	0.456387482620006	not significant	NA
Osmr	1.01593313229705	3.1923167860911	10.0898899172791	0.00428106547932882	0.457448312102743	not significant	NA
Asns	1.07104477974394	3.43920592805024	10.0569267509852	0.00433405928444828	0.459575706261611	not significant	NA
Selenbp2	-1.13532441356335	3.88058088807847	10.0178397251448	0.00439783526513016	0.460593967104146	not significant	NA
Spaca6	0.695332745488502	3.72801204046795	9.98950418464216	0.00444471399784101	0.460593967104146	not significant	NA
Slco1a1	-1.02625070408305	7.60655294299477	9.98084976611154	0.00445914136798208	0.460593967104146	not significant	NA
Phyhipl	0.359035129094678	4.91445720926859	9.97060117749149	0.00447629296372182	0.460593967104146	not significant	NA
Prkab1	0.472779680881107	5.06977335473521	9.88193852830016	0.00462774194398389	0.467448407005303	not significant	NA
Mfsd6l	-1.84491679221183	-0.178102541761887	9.87516572666727	0.0046395405750994	0.467448407005303	not significant	NA
Vtcn1	3.74672504767157	0.0801719466995432	9.87269011045137	0.00464386150505593	0.467448407005303	not significant	NA
Trf	0.803375876480528	5.21867035160335	9.83634104343719	0.00470781744389424	0.470476921677229	not significant	NA
Slc19a3	0.686746528022678	3.6564613978041	9.79439571117908	0.00478282712997642	0.473223636149857	not significant	NA
Sobp	1.28062633414083	1.09771723626321	9.78299780556526	0.0048034362318861	0.473223636149857	not significant	NA
Aadat	-0.715596945051762	7.40006663120526	9.73599065564584	0.00488947076074924	0.478307312236392	not significant	NA
Aldh1a2	2.10646263377775	4.09642589872954	9.65897336975238	0.00503412008162728	0.482128245026912	not significant	NA
Wdr60	-0.599447578617005	3.37753517762208	9.65743043113241	0.00503706565105226	0.482128245026912	not significant	NA
Slc16a3	1.73838494044595	1.090850404604	9.64473611568268	0.00506137205354769	0.482128245026912	not significant	NA
Havcr1	3.93028197365005	6.12695881813242	9.62635330673919	0.00509679963435466	0.482128245026912	not significant	NA
Irf8	0.565308031567122	4.22461705034604	9.6173465936875	0.00511425704364861	0.482128245026912	not significant	NA
Acsm3	-1.027374617116	7.31432425652927	9.60577743980672	0.00513677778878288	0.482128245026912	not significant	NA
Mettl7a2	-0.71406396923022	6.99040130882523	9.55568457660767	0.00523555720822398	0.484064746845225	not significant	NA
Igtp	-0.795460766680178	4.09405671600949	9.5500683544509	0.00524676171426738	0.484064746845225	not significant	NA
Mlxipl	-0.455423986760746	6.96830033173596	9.51222487053833	0.00532295221223119	0.484064746845225	not significant	NA
Ftl1-ps1	0.679602687786678	5.69304931074315	9.50958495739538	0.00532831243597635	0.484064746845225	not significant	NA
Egln3	0.675355711767898	4.15500480950195	9.49494245878282	0.00535815147039304	0.484064746845225	not significant	NA
Dpt	1.11636110726485	2.33302241761931	9.48185183428915	0.00538498385430893	0.484064746845225	not significant	NA
Vopp1	0.809995858866425	3.47544231965198	9.46746124733122	0.00541465165990147	0.484064746845225	not significant	NA
Mgp	1.17140771932973	9.54513102952159	9.44041674687853	0.00547089507397633	0.484064746845225	not significant	NA
Cdc42ep2	0.82485024648916	3.68181731378274	9.40462496043903	0.00554632131655016	0.484064746845225	not significant	NA
Car15,Gm20518	0.51446198345453	7.21349871499726	9.36228495314323	0.0056370291631189	0.484064746845225	not significant	NA
Kap	-0.542655110142508	15.4572847432588	9.35081257867585	0.00566188764285255	0.484064746845225	not significant	NA
Angptl4	-0.966736020498193	6.55976717271489	9.34751553419578	0.00566905403466915	0.484064746845225	not significant	NA
F2r	0.896202058086892	7.39853878776228	9.32841396796225	0.005710769929822	0.484064746845225	not significant	NA
Ch25h	1.54442978117172	2.00108643615092	9.29812478113248	0.00577761328593107	0.484064746845225	not significant	NA
Abhd6	0.44809156497773	5.10757121420973	9.26820841421742	0.00584448076499315	0.484064746845225	not significant	NA
Ces1e	-0.636321529383581	6.52528783490902	9.22529095172719	0.00594190103549355	0.484064746845225	not significant	NA
Socs3	1.63361671805	3.77461079737593	9.2241604946221	0.00594449117512555	0.484064746845225	not significant	NA
Wfs1	0.768935435868869	4.24112469435374	9.21416422509152	0.00596744915419386	0.484064746845225	not significant	NA
Npy1r	1.7643033144811	2.55650921042586	9.21209894939137	0.00597220454412323	0.484064746845225	not significant	NA
Pex11g	-0.477075542851291	4.85372460791512	9.20660759449396	0.00598486895480622	0.484064746845225	not significant	NA
Rdh16f2	0.904326964097587	6.62303494136559	9.1940013621653	0.00601405408429893	0.484064746845225	not significant	NA
Gprc5a	1.66432870783647	1.85666645313533	9.16216041499467	0.00608847079011716	0.484064746845225	not significant	NA
Kcnip2	2.42682866677773	2.30288627505179	9.13853488059132	0.0061443425785087	0.484064746845225	not significant	NA
Trmt1l	-0.458998013159428	4.76856775672649	9.13372634227824	0.00615578329492122	0.484064746845225	not significant	NA
Tmem56	-0.457090119827807	4.29174744941146	9.13350990121023	0.00615629881415254	0.484064746845225	not significant	NA
Tgtp2	-1.47241553735209	0.486155491624083	9.07862985699607	0.00628856043749146	0.484064746845225	not significant	NA
Nat8f5	0.811446981563378	5.24981545361766	9.05064810298373	0.00635719966236587	0.484064746845225	not significant	NA
Tap1	-0.651423227325815	3.45883213788676	9.04257312928913	0.00637716077071717	0.484064746845225	not significant	NA
Strip1	0.408957569766552	5.14331948895686	9.01121256899737	0.00645534084802649	0.484064746845225	not significant	NA
Mtor	-0.454435053570011	7.48128102253818	8.99743941347412	0.00649000987006639	0.484064746845225	not significant	NA
Polm	0.767518202287029	2.13311731749804	8.99445419764523	0.00649755111842888	0.484064746845225	not significant	NA
Entpd2	0.555660530666653	4.40080332969229	8.9910427254026	0.0065061810026571	0.484064746845225	not significant	NA
Sdc1	0.639919001211488	3.49680653929224	8.98436851149203	0.0065231010912352	0.484064746845225	not significant	NA
Lipo2	-2.84383689242187	-0.884062889466136	8.97409311123058	0.00654924559595476	0.484064746845225	not significant	NA
Zfp853	6.01069349975249	-1.00831271080726	9.14567266795933	0.00656659967613189	0.484064746845225	not significant	NA
Grk4	1.10711415610739	1.26169613849161	8.96542101468134	0.00657140057686383	0.484064746845225	not significant	NA
Fam110a	0.550638420195154	4.08760820036269	8.96463331729808	0.00657341703043355	0.484064746845225	not significant	NA
Tle3	-0.551610872100383	5.6211196450069	8.94518773756304	0.00662341332224782	0.484064746845225	not significant	NA
Jpt2	0.471443358190898	5.42394468224549	8.93877055065945	0.0066400043445821	0.484064746845225	not significant	NA
Gabarapl1	-0.343946580065031	9.65388493841522	8.92482989167	0.0066762046705545	0.484064746845225	not significant	NA
Serpinb6a	0.722740965387326	5.0057246794617	8.92377961293145	0.0066789407757064	0.484064746845225	not significant	NA
A230050P20Rik	0.780758566176506	2.59947868671065	8.88386321369033	0.00678384980216845	0.484064746845225	not significant	NA
Neil2	-0.767798190076882	2.63705910789552	8.87583802665175	0.00680516033577008	0.484064746845225	not significant	NA
Prpf4	-0.400504396152802	4.78346660028418	8.85680011549664	0.00685601050413104	0.484064746845225	not significant	NA
Slc51a	-1.21919649167831	6.18519578171573	8.85361778546277	0.00686455128730551	0.484064746845225	not significant	NA
Lad1	0.525118159099756	7.55674282287851	8.84368065292987	0.0068912963021543	0.484064746845225	not significant	NA
Rgs14	-1.69230237678747	-0.0239209580229674	8.82506913549625	0.00694169739080183	0.484064746845225	not significant	NA
Cldn15	0.55208452802634	4.34955174671279	8.82136664448925	0.00695177234814917	0.484064746845225	not significant	NA
Klhl15	-0.89517370242805	1.61317441543413	8.81973699814416	0.0069562119359761	0.484064746845225	not significant	NA
Wdfy1	-0.693986611084394	6.7305789030887	8.81595347691866	0.00696653130832603	0.484064746845225	not significant	NA
Gstm6	1.32427171764186	1.26255037225097	8.78746663472832	0.00704477200448514	0.484064746845225	not significant	NA
Icam1	0.909587554278569	4.70910073382594	8.776165719226	0.00707607862073801	0.484064746845225	not significant	NA
Synpr	-2.48977283783302	1.40429313632942	8.77042473630329	0.00709204144956087	0.484064746845225	not significant	NA
Cstb	0.582276369591523	7.56863099768477	8.74441626711678	0.00716485729422088	0.484064746845225	not significant	NA
Hsd17b11	-0.711659212262833	8.44752247558909	8.74034851294408	0.0071763201542779	0.484064746845225	not significant	NA
Cldn16	0.481571039287315	3.75594169266744	8.71189172465055	0.00725707883036239	0.484064746845225	not significant	NA
Fam35a	-0.727904637339773	2.84551403497051	8.71146933334213	0.00725828507639383	0.484064746845225	not significant	NA
C8g	-0.525969906155893	4.2792405025383	8.71104109319122	0.00725950825103747	0.484064746845225	not significant	NA
Gsdmd	1.22312460352437	2.08911804844784	8.70183136424474	0.00728586893146831	0.484064746845225	not significant	NA
Mrc2	0.681564517626223	3.61753041242069	8.69648275056767	0.00730122652774755	0.484064746845225	not significant	NA
Ryr2	-3.76336513131013	-1.36252309016296	8.6827702342265	0.00734076295056883	0.484064746845225	not significant	NA
Lpin1	-0.552485184089738	7.4916450458623	8.68059902492414	0.00734704468726956	0.484064746845225	not significant	NA
Accs	-0.938300202645595	2.43336824394632	8.67861363242324	0.00735279400938323	0.484064746845225	not significant	NA
Cfap69	0.481537269495636	3.99799346528356	8.58372129723195	0.00763345818438023	0.492950189749058	not significant	NA
Gper1	1.45324475281482	1.88709636274213	8.57631751945216	0.00765584847691763	0.492950189749058	not significant	NA
Ripor1	0.375871749854171	6.12595390997052	8.56457019134325	0.00769152324993245	0.492950189749058	not significant	NA
Ncoa2	-0.39073645443091	4.47512318505689	8.55759173874358	0.00771280252052673	0.492950189749058	not significant	NA
Cd37	1.47580499171325	1.04350150584629	8.54834893574484	0.00774108648848014	0.492950189749058	not significant	NA
Smad3	0.490662996155668	4.92397671655235	8.54496724263779	0.00775146341165704	0.492950189749058	not significant	NA
Nccrp1	1.1261267557383	6.55026104377639	8.53185216018186	0.00779185324555836	0.492950189749058	not significant	NA
Cyp4b1	-0.630629952046708	10.8263731595134	8.52977006297789	0.00779828670482076	0.492950189749058	not significant	NA
Bcl7b	0.468438868613099	4.93691050183944	8.52210072456649	0.00782203475338024	0.492950189749058	not significant	NA
Slc2a1	0.444092598988618	6.06186216416726	8.51546991468625	0.00784263133932343	0.492950189749058	not significant	NA
Cxcl16	0.552080643623953	6.08379778924921	8.47150706195358	0.00798071178402115	0.499369672936206	not significant	NA
Fstl3	0.720035233710823	4.70858492347907	8.4234944845475	0.00813458443684461	0.506715302296899	not significant	NA
Tmem170b	0.517720389092331	3.37671682456337	8.38596560994875	0.00825713925161915	0.507754928629236	not significant	NA
Tmem171	0.828529305591108	3.49881904107668	8.37826022275322	0.00828255344308753	0.507754928629236	not significant	NA
Muc1	1.06704134609101	4.77766172291654	8.3730863837759	0.0082996664382521	0.507754928629236	not significant	NA
Blzf1	-0.423142488762273	4.37223499882723	8.36690689285553	0.00832015689655223	0.507754928629236	not significant	NA
Cutc	-0.445381776331006	4.27015159308063	8.35286698661631	0.00836691944959617	0.507754928629236	not significant	NA
Nlrc5	-0.969409269365492	1.66782418864919	8.34506014269056	0.00839304708205881	0.507754928629236	not significant	NA
Idi1	-1.01169826208099	5.92327661674336	8.34085924826293	0.00840714373225285	0.507754928629236	not significant	NA
Cx3cr1	1.02824296373867	3.92117910459775	8.32564452505978	0.00845841791728357	0.508640187398208	not significant	NA
Gadd45g	-0.933452556069813	6.99291276581868	8.29253199753943	0.00857120592111871	0.509245876868537	not significant	NA
Hnf1b	-0.680590196309695	6.78707557517728	8.29179930408938	0.00857372032993865	0.509245876868537	not significant	NA
Gm4951	-0.844095887481997	2.35892114527015	8.28261892549385	0.00860529407274487	0.509245876868537	not significant	NA
Ammecr1	-0.732368498439822	3.64193372413971	8.26630959979777	0.00866170327252794	0.509245876868537	not significant	NA
Tlcd2	-0.638256178814962	3.83601030701028	8.261692452006	0.00867774670689267	0.509245876868537	not significant	NA
Ifitm10	1.50402341637578	1.3077470941563	8.25861709821057	0.00868845099833298	0.509245876868537	not significant	NA
Rtp4	-0.588357824408846	3.65002232356942	8.23942263498088	0.0087555909870272	0.509486211140055	not significant	NA
Cdkn2b	1.51889392476166	2.26960846560104	8.2364880269683	0.00876590630353992	0.509486211140055	not significant	NA
Tmc7	-1.47420973891266	-0.255548291675525	8.1728240362385	0.00899302589142251	0.511537159191575	not significant	NA
Rasgrf2	0.793312651935453	2.74810007473175	8.14282219778657	0.00910230345920619	0.511537159191575	not significant	NA
Fras1	-0.635618669452734	3.9531270384308	8.13676724048279	0.00912453521981316	0.511537159191575	not significant	NA
Zmynd15	1.00069428633913	2.84279132200983	8.12960350268255	0.00915091554368525	0.511537159191575	not significant	NA
Klhdc9	-1.02419406301727	1.51927991014555	8.1272084090034	0.00915975421291552	0.511537159191575	not significant	NA
Spns3	0.970794065770715	3.69250293843062	8.12639939817577	0.00916274185451393	0.511537159191575	not significant	NA
Mmp8	6.5217237629302	-1.05406459789824	8.27393952818639	0.00916916079951872	0.511537159191575	not significant	NA
Tspan13	-0.608645508317966	4.38808420181313	8.11238282456948	0.00921467571243541	0.511537159191575	not significant	NA
A930004D18Rik	1.19845820498975	0.906083735738968	8.10422736950855	0.00924504268984299	0.511537159191575	not significant	NA
Dram1	0.811073730879359	2.91642631217382	8.10422009925633	0.00924506981002509	0.511537159191575	not significant	NA
Gsdmc3	2.33433793309778	1.56502857534378	8.08854514164677	0.00930374691338986	0.511537159191575	not significant	NA
Gm10639	1.13209898695359	2.86475722414337	8.06898311191121	0.00937755263058819	0.511537159191575	not significant	NA
Sectm1a	1.21458097918035	2.09292784614184	8.06601005416386	0.00938882622107855	0.511537159191575	not significant	NA
Fam126b	-0.719199483609808	6.68920716609004	8.06491646774556	0.00939297677712449	0.511537159191575	not significant	NA
Slco4a1	1.93450248605182	4.36455044717604	8.04963361606027	0.0094511933581815	0.511537159191575	not significant	NA
Ankrd42	-0.750020295610121	2.23217031512308	8.04567788266471	0.00946632670453385	0.511537159191575	not significant	NA
Itih2	-1.06624176470861	1.73815088682699	8.02336736733625	0.00955218240767289	0.511537159191575	not significant	NA
Fdft1	0.558481733492134	4.94576339300128	8.02312964411325	0.00955310183868572	0.511537159191575	not significant	NA
Tmigd1	-0.554634677798762	8.69199441959412	8.00719587215334	0.00961495166475874	0.511537159191575	not significant	NA
Fam20a	0.92916265905718	2.26923813816853	7.98174969993384	0.00971464527418134	0.511537159191575	not significant	NA
Lhfpl2	1.09546009028285	1.93568085490828	7.97859869092207	0.00972706965324028	0.511537159191575	not significant	NA
Heyl	1.20438250134519	2.94063647792208	7.97844593836454	0.0097276724002975	0.511537159191575	not significant	NA
Tubb2a	1.02473255918238	6.5143866769466	7.95895919223382	0.0098049048378024	0.511537159191575	not significant	NA
Cndp2	-0.727734594555153	9.46205938684783	7.95782972971234	0.00980940200495259	0.511537159191575	not significant	NA
Pgap1	0.479458492971624	4.46656196410451	7.93066736686772	0.00991824369558853	0.511537159191575	not significant	NA
Dcst1	-1.66832070983017	0.472246764741576	7.9304349635618	0.00991918069410677	0.511537159191575	not significant	NA
Irs2	-0.950343723562317	5.49612703568041	7.92095883948539	0.00995746977902936	0.511537159191575	not significant	NA
Hsf2bp	-0.737450749308162	4.08243790311113	7.89952189626746	0.0100446918249458	0.511537159191575	not significant	NA
Sell	-1.57851255634776	-0.634880414902238	7.89442536396611	0.0100655524972058	0.511537159191575	not significant	NA
Pde3b	0.697709478759539	3.56736574852407	7.89391585824952	0.0100676405923839	0.511537159191575	not significant	NA
Lrrc32	1.27454851712494	3.82954915381989	7.89137366116368	0.0100780663760462	0.511537159191575	not significant	NA
Cyp2s1	0.719993895905693	3.65050232065717	7.88971075600217	0.0100848925594245	0.511537159191575	not significant	NA
Acsbg1	2.12678982321247	2.26763513232875	7.88868949416797	0.0100890873465539	0.511537159191575	not significant	NA
Atg14	-0.460971292175187	4.10932879706156	7.88367292705107	0.0101097206978327	0.511537159191575	not significant	NA
Psap	0.335801673297609	11.2203736897957	7.87139936517487	0.0101603993324107	0.511537159191575	not significant	NA
C5ar1	1.52211524271777	0.941749776690528	7.8627150854752	0.0101964271502555	0.511537159191575	not significant	NA
Disp2	3.38209795339863	-0.970310781969274	7.86225632055372	0.0101983343174611	0.511537159191575	not significant	NA
Srsf7	-0.418734998449104	5.69306403057683	7.83576677651757	0.01030912776914	0.511537159191575	not significant	NA
Degs2	-0.520167433752186	5.54287459172721	7.83378093816907	0.0103174870737916	0.511537159191575	not significant	NA
Lix1l	0.715165677229521	2.93604499408233	7.83014254060093	0.0103328222095443	0.511537159191575	not significant	NA
Sept8	0.526801431196355	4.80411010798841	7.82855535619884	0.0103395197752981	0.511537159191575	not significant	NA
Ighmbp2	0.626117433079069	2.69767646332866	7.8265835770171	0.0103478469320303	0.511537159191575	not significant	NA
Rreb1	-0.371521733520986	5.07848664589505	7.8116530610965	0.0104111422171372	0.511641320557668	not significant	NA
5730559C18Rik	1.16715160955386	3.91151890614387	7.80872175984575	0.0104236191575711	0.511641320557668	not significant	NA
Nme6	0.472849148170034	3.48748555840088	7.78284743840363	0.0105344718490449	0.514668618973171	not significant	NA
Wfdc21	4.37357208972415	-0.883252606196144	7.77707152634296	0.0105593950332844	0.514668618973171	not significant	NA
Glyctk	-0.342733157983818	7.72496972600226	7.75492367713364	0.0106555696794741	0.51661736015636	not significant	NA
S100a6	1.17157459207957	7.07652028404941	7.7507598255724	0.0106737587189457	0.51661736015636	not significant	NA
1700007K13Rik	-1.18736025885785	-0.144441668331818	7.74098627611571	0.0107165877622094	0.516889307655731	not significant	NA
Gm14226	0.988112649622033	2.75483020532903	7.72003923920997	0.0108090222508529	0.517440005696563	not significant	NA
Homez	-0.548665546550316	3.19245337541729	7.71474734283747	0.0108325134743937	0.517440005696563	not significant	NA
Sult2b1	1.64945693317989	0.390397054223832	7.71256644925603	0.010842211091867	0.517440005696563	not significant	NA
Tmem173	1.09547506469156	3.08040411650946	7.7047592966343	0.0108770053749476	0.517440005696563	not significant	NA
Epha2	1.23950143035868	1.66059690196842	7.69261103085406	0.0109313926564705	0.518007952873588	not significant	NA
Sun3	-0.849808723532105	2.29955539377161	7.68546493921574	0.0109635258904927	0.518007952873588	not significant	NA
Gm10638	-1.04019792561565	1.35483314531878	7.6759746602265	0.0110063616718098	0.518269050790201	not significant	NA
Jak3	1.10907321036337	2.43003535437222	7.63443831618048	0.0111960331889898	0.52196905518862	not significant	NA
Igf2bp1	0.736544088575255	4.34768201589573	7.62886578873491	0.0112217535404602	0.52196905518862	not significant	NA
Srebf1	0.716528316721686	4.75811247383049	7.62594943337187	0.0112352402160715	0.52196905518862	not significant	NA
Selenon	0.788344381293892	2.66628085327004	7.62187085079974	0.0112541316950619	0.52196905518862	not significant	NA
Twist2	3.77183589851192	-0.788763007924114	7.61168258703708	0.0113014761804078	0.52196905518862	not significant	NA
Ggct	-0.688644286475905	6.04902558798073	7.60976876925308	0.0113103941841318	0.52196905518862	not significant	NA
Ttc7b	-0.396734799962308	4.96842423478126	7.59976259395529	0.0113571479003908	0.522221400880825	not significant	NA
Fmnl3	0.428846411630444	4.04835578542892	7.54904909199032	0.0115974186147152	0.522221400880825	not significant	NA
Ltbp3	-0.417304481873685	4.3983891354251	7.5442320084692	0.0116205319660479	0.522221400880825	not significant	NA
Slc34a2	1.24745542982739	2.41473119458115	7.5426678137299	0.01162804825331	0.522221400880825	not significant	NA
Vps8	-0.756973010009608	5.41364941269827	7.54105824136298	0.0116357882070066	0.522221400880825	not significant	NA
Fst	0.836806475467696	3.73094978239485	7.53419911959991	0.0116688356614928	0.522221400880825	not significant	NA
Crb2	1.49663164695483	1.043730763392	7.53078917381184	0.0116853035304185	0.522221400880825	not significant	NA
C3	0.942398298246948	5.16715449743467	7.52812799806216	0.0116981731867984	0.522221400880825	not significant	NA
Gm13889	0.930817100993984	4.45910709839195	7.52419278176073	0.0117172329647383	0.522221400880825	not significant	NA
Tdrd7	-0.390279111306015	4.38049297657974	7.52356230544999	0.011720289799119	0.522221400880825	not significant	NA
Rab23	-0.537807729433161	3.22606134892847	7.52168466468537	0.0117293986807874	0.522221400880825	not significant	NA
Prkab2	-0.411669710747484	3.91369153153569	7.49642001353105	0.0118527286131367	0.526007189680079	not significant	NA
Tm6sf2	0.702482907024928	4.41120950528764	7.48880890175451	0.0118901632394748	0.526007189680079	not significant	NA
Col6a1	0.925665659852586	4.24180015556452	7.446188283873	0.0121022228212992	0.530237886289408	not significant	NA
Yeats2	-0.491121997480378	3.67258070263451	7.43211436745662	0.0121731647344236	0.530237886289408	not significant	NA
Col6a2	1.23128066937081	3.87104875690465	7.4266984497897	0.0122005871439328	0.530237886289408	not significant	NA
Acad12	-0.393998120743262	4.70197601583716	7.40630497576367	0.0123044607621302	0.530237886289408	not significant	NA
Cacng4	-1.37931043055492	0.583912169729218	7.40539078320952	0.0123091400549026	0.530237886289408	not significant	NA
Enpp2	0.463714759742946	8.84049365506443	7.40173849653378	0.012327853947437	0.530237886289408	not significant	NA
Klhl29	1.94875373666143	0.0506175321356301	7.40120112480983	0.0123306100353545	0.530237886289408	not significant	NA
Gng8	5.40075191336362	-0.716340584050893	7.50830685783498	0.0124259345408591	0.530237886289408	not significant	NA
Klhdc8a	0.601585272544874	5.09446555535049	7.3796571562912	0.0124416693930169	0.530237886289408	not significant	NA
Ccnl2	-0.31367334606388	6.49418717309022	7.37514926985724	0.0124650474559593	0.530237886289408	not significant	NA
Peak1	0.527058524380622	4.38214048965451	7.37030823153917	0.0124902074417141	0.530237886289408	not significant	NA
Trim7	-0.549221551257916	6.03470975152556	7.3702566240605	0.012490475960391	0.530237886289408	not significant	NA
Rwdd3	-1.14912292481742	1.84554362582619	7.36826958402035	0.0125008195841792	0.530237886289408	not significant	NA
Dus1l	-0.308372415025656	5.56743600002654	7.36078870028648	0.0125398468222814	0.530237886289408	not significant	NA
Ccl12	1.7574771990227	0.46917651142912	7.35724785770294	0.0125583661787643	0.530237886289408	not significant	NA
Axl	0.820835017282508	5.3146087079092	7.32207830279378	0.0127439640891099	0.536443652005534	not significant	NA
C1qtnf5,Mfrp	0.792358119710767	3.10424862364364	7.3126907104479	0.012794016851717	0.536923528964354	not significant	NA
Slco2a1	0.482950931104239	5.44924576852686	7.30533980567479	0.0128333624271092	0.536952522514981	not significant	NA
Plet1	1.02246388552357	5.20463146474711	7.29778658400699	0.0128739305653909	0.537032340792329	not significant	NA
Cryab	0.89427525387168	8.0927523704204	7.28730061358773	0.0129304861125358	0.537776594578546	not significant	NA
Harbi1	-0.57320964067403	3.15957960310472	7.27530105047306	0.0129955430751404	0.538868921960522	not significant	NA
Neurl1b	0.47673264725017	6.26121599756079	7.24660284263756	0.0131526092429062	0.543758616051219	not significant	NA
Grid1	-1.47216584352624	0.294417428103156	7.23391972405832	0.0132226935313918	0.544992065412794	not significant	NA
Cldn4	1.19161354560001	4.34504221326571	7.22703482743416	0.0132609112453765	0.544992065412794	not significant	NA
Tspan1	0.552263455498073	5.53110490825029	7.20461817023104	0.0133861955081095	0.548518117413418	not significant	NA
Tmem119	0.965529960493046	3.65613527467109	7.18302724397502	0.0135081059794713	0.550883937742315	not significant	NA
Adamts4	1.964509246623	3.07462080956444	7.18036079703702	0.0135232469059196	0.550883937742315	not significant	NA
Met	-0.442303613253757	6.78117838246262	7.15598809660413	0.0136625177978893	0.553977412765344	not significant	NA
Pik3ca	-0.348286850400637	7.20840347336392	7.15313112343341	0.0136789469857111	0.553977412765344	not significant	NA
Myo5a	-0.837245092642967	5.14215180644131	7.11806844149213	0.0138823704939225	0.560581420148481	not significant	NA
Tgfbi	0.650861278537556	5.04443889676243	7.09633003751523	0.0140101732824097	0.561234696842552	not significant	NA
Pfkfb4	0.640295737029203	3.15239021378266	7.08595136096159	0.0140716504039371	0.561234696842552	not significant	NA
Pus7	-0.675876902114541	3.32818323681737	7.07687293180064	0.0141256709123958	0.561234696842552	not significant	NA
Apln	-0.766093863404532	2.70123698172293	7.07647782042532	0.0141280272083343	0.561234696842552	not significant	NA
Socs2	-0.94463612105377	5.52615783571611	7.06882457132632	0.0141737543928957	0.561234696842552	not significant	NA
Bsdc1	-0.417235185811353	5.47196212261161	7.06815300806966	0.014177774722067	0.561234696842552	not significant	NA
Slc22a19	-0.68416673803763	6.04380514784271	7.06755301055031	0.014181367690716	0.561234696842552	not significant	NA
Anks1b	-1.57742851674951	0.665356786949097	7.05996681694576	0.0142268833230016	0.561261387344282	not significant	NA
Timp1	3.07486015003124	3.05925759927208	7.05399093513631	0.0142628514673192	0.561261387344282	not significant	NA
Sulf1	0.816776448566735	1.72873177006636	7.03133407045982	0.0144001392450558	0.563384087096208	not significant	NA
Fbxo9	-0.307118584674083	6.0152863252378	7.02346346022163	0.0144481731112627	0.563384087096208	not significant	NA
Elfn1	0.775209064814791	2.67644159291857	7.02220136522562	0.0144558921193776	0.563384087096208	not significant	NA
Pim1	0.659253437416812	4.42413694094917	7.00510669454049	0.0145608953334574	0.563384087096208	not significant	NA
Erc1	0.408791933211859	3.91984026483738	7.00056320108454	0.0145889456175905	0.563384087096208	not significant	NA
Dzip1	0.946174738605068	1.89081545411523	7.00003015015564	0.0145922404540482	0.563384087096208	not significant	NA
Pde6g	-1.42039008278076	-0.130172677416324	6.99841141318988	0.014602251074387	0.563384087096208	not significant	NA
Npm3	-0.509548950770576	5.64868545029778	6.98801969077241	0.0146666974211533	0.563384087096208	not significant	NA
1700011H14Rik	0.342695484405002	6.92213028769787	6.98558998156404	0.0146818112107715	0.563384087096208	not significant	NA
Emp3	0.685137719264049	4.02380904416924	6.97159053747743	0.0147692307162318	0.564384571869332	not significant	NA
Rrm2b	-0.545281715314146	3.83265876888301	6.96234132254959	0.0148273040999477	0.564384571869332	not significant	NA
Naa30	-0.390979509139854	5.09689212924787	6.96184007782682	0.0148304585108438	0.564384571869332	not significant	NA
Gorasp1	-0.434027351201479	4.16288725607206	6.94983679453285	0.0149062198359935	0.564384571869332	not significant	NA
Folh1	0.635816113968269	5.56648781654179	6.94532903799872	0.0149347823253356	0.564384571869332	not significant	NA
Hk1	0.376050354534491	7.35438688455668	6.94266972998584	0.0149516609637833	0.564384571869332	not significant	NA
Herc4	-0.406539638297363	6.09625706142459	6.92548756257843	0.0150612276601884	0.566979711186115	not significant	NA
Hoxd10	0.350055825589342	4.75258907205918	6.90918460505934	0.015166011924094	0.568299952977359	not significant	NA
Litaf	0.650464744740222	6.12019357306907	6.90517010122851	0.0151919383438393	0.568299952977359	not significant	NA
Fkbp7	-0.720381625899563	2.04180966130136	6.89422009325745	0.0152629058934435	0.568299952977359	not significant	NA
Lif	4.305571352262	-0.138726415952121	6.88680880160979	0.0153111475579479	0.568299952977359	not significant	NA
Gmfb	-0.352427301641727	6.35041152011803	6.88220121938977	0.0153412245611644	0.568299952977359	not significant	NA
Tert	1.53894842272335	1.46855889137138	6.88211824705615	0.0153417667818378	0.568299952977359	not significant	NA
Cxxc5	0.375020646345828	6.71451050332134	6.86973391372324	0.0154229368467243	0.569787275898531	not significant	NA
Slc39a13	0.319015865355456	5.24656693175357	6.85669205496457	0.0155089320381532	0.571444495867337	not significant	NA
D130043K22Rik	-1.18960386429262	1.09068650542889	6.84401890865086	0.0155930060580155	0.573022346962679	not significant	NA
Nrd1	0.441857057096363	6.07969359416268	6.83734345536562	0.015637494501173	0.573132944997825	not significant	NA
Lss	0.537321695905087	4.26092500510624	6.83120414101022	0.0156785342379363	0.573132944997825	not significant	NA
Rmnd1	-0.387804222716893	5.80902114139746	6.82099010753499	0.015747077568297	0.573780486526079	not significant	NA
Crispld2	0.615989040103089	5.85052650461999	6.81627074094708	0.0157788601146759	0.573780486526079	not significant	NA
Tgm2	0.48222860042098	8.07422903789613	6.80853998144767	0.0158310768268272	0.573981115851116	not significant	NA
4931406C07Rik	-0.41101735196049	9.01909847274407	6.79378417913801	0.0159312768433721	0.573981115851116	not significant	NA
Acot7	0.518556214737313	4.9054331358987	6.79063868579848	0.0159527273822497	0.573981115851116	not significant	NA
Tspan33	0.450443305654555	5.97131958825218	6.7861852023431	0.0159831525476265	0.573981115851116	not significant	NA
Gusb	-0.414846823861369	5.02938528522999	6.77958113723749	0.0160283886429152	0.573981115851116	not significant	NA
Alox5ap	0.702642377743882	2.66916244049201	6.77820871447544	0.0160378072014274	0.573981115851116	not significant	NA
Gpm6a	-0.487598308644477	6.88199270117197	6.7692106173822	0.0160997110664801	0.573981115851116	not significant	NA
Mb21d2	-0.35671428783778	4.96349355183008	6.76005623691935	0.0161629624501804	0.573981115851116	not significant	NA
Krba1	0.53912307558887	3.64723043171596	6.75834156322239	0.0161748404873172	0.573981115851116	not significant	NA
Akr1b8	1.18772261554156	2.84236564794134	6.75506271839278	0.0161975809814727	0.573981115851116	not significant	NA
Atp1a2	-0.852141809244076	3.90136350242961	6.74685531231617	0.0162546594007183	0.574538101107831	not significant	NA
Kmo	-0.433866144642103	6.98744565922772	6.73328479825954	0.0163495261123871	0.574608042133687	not significant	NA
Grin3b	-1.75136401319478	-0.542009775391488	6.72806321950809	0.016386191988849	0.574608042133687	not significant	NA
Hexim2	-0.716606074992663	1.77311180156837	6.719716574524	0.0164449918277662	0.574608042133687	not significant	NA
Sypl2	-0.377442870410009	6.18004438011878	6.71276529166583	0.016494140565738	0.574608042133687	not significant	NA
Slc44a2	0.781648484808478	5.01563068840361	6.70987645761792	0.0165146139006967	0.574608042133687	not significant	NA
Cygb	0.9323636075274	5.0780403970963	6.70704107927638	0.0165347358372581	0.574608042133687	not significant	NA
Gm21949,Schip1	0.641127917471397	3.35637748665337	6.70071012951325	0.0165797632672832	0.574608042133687	not significant	NA
Plpp2	0.450820877309297	6.20166374421402	6.69961553998114	0.0165875620830472	0.574608042133687	not significant	NA
Adgrg6	0.884610691556123	0.938881755772682	6.68248680129426	0.0167101344534726	0.576362697182061	not significant	NA
Itgb1	0.376347603444697	7.25218273589685	6.68094755306344	0.016721198399278	0.576362697182061	not significant	NA
Espl1	3.19392900202678	-1.02383088746693	6.67406341491514	0.0167707804871476	0.57664087066081	not significant	NA
Map7d1	0.531963032405558	4.87348991158959	6.64986436578201	0.0169463711979962	0.581239610645345	not significant	NA
Tfcp2	-0.358107820531831	3.98182182709207	6.63143538794643	0.0170814636817852	0.58213378037541	not significant	NA
Ccdc112	-0.969187171279331	1.18348900629698	6.60561224401074	0.0172727757405908	0.58213378037541	not significant	NA
Insig1	0.608951702558463	4.89446102501307	6.59908804626004	0.0173214864734072	0.58213378037541	not significant	NA
Slc16a2	-0.399351988638968	8.27200099242322	6.58165427473229	0.0174524004051216	0.58213378037541	not significant	NA
Ctnnal1	0.455640059399923	4.9755839725478	6.56767959640888	0.0175581333006426	0.58213378037541	not significant	NA
Capg	1.09960798147659	4.33677086397894	6.56506731713724	0.0175779767563203	0.58213378037541	not significant	NA
Mad2l2	0.615146294211223	4.15081430517337	6.55686200740551	0.017640468379967	0.58213378037541	not significant	NA
Plekhh2	0.705872331357114	1.89423765008949	6.55584186558483	0.0176482550188214	0.58213378037541	not significant	NA
Ehd4	0.381982991335255	6.36332118452305	6.5554661759182	0.017651123582168	0.58213378037541	not significant	NA
Ifi213	-0.862761767286557	1.19509103223805	6.53761796099849	0.0177880018342226	0.58213378037541	not significant	NA
Bicdl1	-0.313640514466623	4.93246973861225	6.5374091594751	0.0177896101018378	0.58213378037541	not significant	NA
Got1	0.381467890491118	7.15832490320366	6.53517110923257	0.0178068585571852	0.58213378037541	not significant	NA
Ric8b	-0.464658338068826	3.84704082274575	6.53387875097125	0.0178168271130526	0.58213378037541	not significant	NA
Spon1	0.948817021754049	5.11436346437357	6.53349329257308	0.0178198015323464	0.58213378037541	not significant	NA
Rbm6	-0.331668566801788	4.20817988618245	6.5324691022842	0.0178277074570453	0.58213378037541	not significant	NA
Trim34a	-0.49367521281835	2.97690019120583	6.52353249321864	0.0178968565394542	0.58213378037541	not significant	NA
Sorbs2	-0.428914511877605	3.88389416958555	6.51177647446124	0.0179882759124875	0.58213378037541	not significant	NA
Fasn	-0.673089870876286	6.17782293686389	6.51164811080632	0.0179892769787065	0.58213378037541	not significant	NA
Lyl1	1.27877332114843	0.658698691157344	6.50629515811144	0.0180310780959132	0.58213378037541	not significant	NA
Ptpn4	-0.473333010528267	4.17276174496272	6.504061908108	0.0180485494171461	0.58213378037541	not significant	NA
Far1	-0.404530272890322	7.25345522206741	6.49647743290408	0.0181080254547211	0.58213378037541	not significant	NA
Amacr	-0.58845845692538	7.97364935756558	6.48165560590336	0.0182248854243737	0.58213378037541	not significant	NA
Ptpdc1	-0.377060889169903	4.40028569458615	6.47808781134534	0.0182531400810026	0.58213378037541	not significant	NA
Ankrd10	-0.334184760020916	5.36212160902787	6.47671207931874	0.018264048007661	0.58213378037541	not significant	NA
Mmp19	1.88661343431166	1.12484237248077	6.47300513795382	0.0182934757543494	0.58213378037541	not significant	NA
Htr3a	2.69347589717407	-0.0620887386243648	6.46745702435465	0.0183376182840729	0.58213378037541	not significant	NA
Thrb	-0.396088017574099	4.90655189356133	6.46553933614289	0.0183529035429081	0.58213378037541	not significant	NA
Zfp219	0.374280931935905	4.4243806200432	6.46514249920614	0.0183560683676286	0.58213378037541	not significant	NA
Ccnyl1	0.438147035227924	3.6132534997525	6.46309641474794	0.0183723957824038	0.58213378037541	not significant	NA
Vcan	2.6047876972968	1.45063581138793	6.46261187287251	0.0183762647105254	0.58213378037541	not significant	NA
Jarid2	-0.502676674360958	5.92427612827814	6.46040470005271	0.0183938998184376	0.58213378037541	not significant	NA
Ccl25	-0.558920533357498	3.20576454613337	6.4571048753861	0.018420300220042	0.58213378037541	not significant	NA
Aoc1	0.685636249712314	2.73010518365882	6.44523311129381	0.0185156298617816	0.58213378037541	not significant	NA
Taf13	-0.274185085690243	5.40462026504491	6.44036976281027	0.0185548405827358	0.58213378037541	not significant	NA
Socs4	-0.371028269143931	4.8986681406731	6.43568507972061	0.0185926981411635	0.58213378037541	not significant	NA
Katnal2	2.94113841688749	-0.73800525379642	6.43488041897522	0.0185992093531319	0.58213378037541	not significant	NA
Bclaf1	-0.332064489785564	5.74186402959428	6.43060126517635	0.0186338783440891	0.58213378037541	not significant	NA
Fabp4	-0.81067105504531	7.03983980974636	6.42685567532945	0.0186642834757799	0.58213378037541	not significant	NA
Nr1d2	-0.550935914854303	6.30257687424449	6.4252363071194	0.0186774459087692	0.58213378037541	not significant	NA
Rcan1	0.922971284361403	6.6000091702018	6.41658245833461	0.0187479607161518	0.58213378037541	not significant	NA
Hic1	1.36024004187357	2.30738244886438	6.41524011833167	0.0187589251064862	0.58213378037541	not significant	NA
Ren1	0.621588183031356	7.09418508358072	6.4114849863124	0.0187896353615445	0.58213378037541	not significant	NA
Slc14a2	8.44667697655975	1.24268439080392	6.49504502112539	0.0189008304786284	0.58213378037541	not significant	NA
Phf8	0.523647519204587	3.57134263466869	6.39308595143002	0.0189409169345988	0.58213378037541	not significant	NA
Rce1	0.604881131694639	3.94456995208811	6.38817120988135	0.0189815561171855	0.58213378037541	not significant	NA
Gtf2a2	-0.317897039878851	5.63187875722339	6.38519976826182	0.0190061735136311	0.58213378037541	not significant	NA
Sostdc1	0.416765003264386	7.35793718905459	6.37578745075069	0.0190843861090342	0.58213378037541	not significant	NA
Trim46	1.12052927588398	1.50795874565848	6.36923351559325	0.0191390581149282	0.58213378037541	not significant	NA
Tra2b	-0.340827238938761	6.5792271847205	6.36742832412539	0.0191541473545026	0.58213378037541	not significant	NA
Ffar1	1.83106682126455	-0.295841434801516	6.3667601063923	0.0191597362103041	0.58213378037541	not significant	NA
Lap3	-0.364855798188461	8.7654725094084	6.36618780854021	0.0191645242512018	0.58213378037541	not significant	NA
Ttll4	-0.350596775295744	5.3679758570844	6.35893688351666	0.0192253033922586	0.58213378037541	not significant	NA
Mogat1	-0.520549587893101	7.16944090566633	6.3546822707278	0.0192610664707508	0.58213378037541	not significant	NA
Qrsl1	0.35523111555524	4.3271390281756	6.34691591636417	0.0193265392714181	0.58213378037541	not significant	NA
Zfp26	-0.393151327843332	3.79563918952748	6.34095345937412	0.0193769726738315	0.58213378037541	not significant	NA
Sgol2a	-2.48215590668448	-0.953378725595534	6.33450461867413	0.01943168503643	0.58213378037541	not significant	NA
Angptl7	-1.06787565552497	2.634273923106	6.33400732227082	0.0194359112625576	0.58213378037541	not significant	NA
Dnal1	-0.695417883620584	2.40826832108123	6.32855793226501	0.0194822894489664	0.58213378037541	not significant	NA
Rbfox1	-0.853857763937121	1.64516079838367	6.325281762312	0.0195102312450037	0.58213378037541	not significant	NA
Aldoa	0.513817218602315	9.96270721298328	6.31644141424609	0.0195858515486208	0.58213378037541	not significant	NA
Ndufa4l2	1.08852050712926	2.11162923347042	6.31395563243386	0.0196071736194776	0.58213378037541	not significant	NA
Gm21969,Iffo2	0.564480158945633	2.87651826554636	6.29960147713338	0.0197308043334411	0.58213378037541	not significant	NA
Lyrm7	0.764843791991803	2.52399544081169	6.29947964516167	0.0197318573641051	0.58213378037541	not significant	NA
Rprm	2.74623188152722	-0.338577325909852	6.29385564526051	0.0197805354452898	0.58213378037541	not significant	NA
Ikzf5	-0.408202319803276	4.17543965942669	6.287823421144	0.0198328954711836	0.58213378037541	not significant	NA
Adrb1	-0.525278658160231	3.40052123306671	6.28343488189039	0.0198710851514732	0.58213378037541	not significant	NA
Sult1a1	-0.582806039699605	4.57326206818135	6.28230423780606	0.0198809374273908	0.58213378037541	not significant	NA
C1qtnf1	0.868178851031227	1.79068998495067	6.278034007696	0.0199181966908239	0.58213378037541	not significant	NA
Nol8	-0.646818702002129	2.25924164420409	6.27779324992269	0.0199202997003906	0.58213378037541	not significant	NA
Clmp	-0.53550231594212	4.07895826708301	6.27206291699111	0.0199704269403014	0.58213378037541	not significant	NA
Adgrg1	0.38268065103017	8.05359269641336	6.26964137896192	0.0199916520161275	0.58213378037541	not significant	NA
2610528A11Rik	1.99928781990234	0.0641348590556078	6.26645298282927	0.0200196369993869	0.58213378037541	not significant	NA
N4bp2	-0.584592759631659	2.91868229019029	6.26117790950492	0.0200660328228982	0.58213378037541	not significant	NA
Sh3bgrl3	0.794585148425103	6.22662402336157	6.26032125585408	0.0200735786336348	0.58213378037541	not significant	NA
Csad	-0.357535359361431	9.31695327396218	6.25348363323198	0.020133920989352	0.5826672842981	not significant	NA
Plp2	0.97644155381246	2.87586960861643	6.2482075076503	0.0201806210716385	0.582804588994034	not significant	NA
Ppp1r3e	0.680693054403772	2.39698097541546	6.23932347646211	0.0202595281615884	0.583307039566486	not significant	NA
Aqp2	1.19612600093867	7.95069861063305	6.23680014308914	0.0202820027435471	0.583307039566486	not significant	NA
Anxa11	0.316102104387023	6.43921321044953	6.22745269960327	0.0203654998132495	0.583467039310507	not significant	NA
Pgam1	0.279605028133425	9.21125051237547	6.22677452737423	0.0203715725336978	0.583467039310507	not significant	NA
Ankrd45	0.800808268257449	1.50714094487964	6.21602847737961	0.0204680680195004	0.585024553207571	not significant	NA
Abcd3	-0.392890021474272	8.5151264932445	6.18979319227205	0.02070579591272	0.585148897844585	not significant	NA
Igfbp3	-0.427173932938624	6.66922216492536	6.18850855111186	0.0207175152373882	0.585148897844585	not significant	NA
Alox12b	5.10509436562602	-1.22236123036866	6.27173083097091	0.0207909930586789	0.585148897844585	not significant	NA
Gm11110	5.14804162033792	-1.1936585976573	6.27148222993602	0.0207932120183253	0.585148897844585	not significant	NA
Calml3	1.90635691262934	1.00470812174693	6.17411218532743	0.0208493545711689	0.585148897844585	not significant	NA
Uap1	-0.416982018049267	6.06656154377052	6.17380471249623	0.0208521805234136	0.585148897844585	not significant	NA
Aldh1a1	1.31112886507613	4.43034709850559	6.16417925840124	0.0209408631685791	0.585148897844585	not significant	NA
Apoh	0.627967978831853	3.89385954454463	6.15954910518317	0.0209836719284159	0.585148897844585	not significant	NA
Tmem231	-0.392055038585175	4.36128594215118	6.15202805982258	0.0210534167464449	0.585148897844585	not significant	NA
Ocln	-0.462461407250057	3.62840831295822	6.15037195048926	0.0210688089850052	0.585148897844585	not significant	NA
Yes1	-0.514658112481169	3.79433594660077	6.14734455557006	0.0210969786556617	0.585148897844585	not significant	NA
1500011B03Rik	-0.61599212516377	3.07318956098504	6.14612720673882	0.0211083178135832	0.585148897844585	not significant	NA
Coq3	-0.356897993145991	4.60482604342222	6.1443780582365	0.0211246223758045	0.585148897844585	not significant	NA
Pla2g12b	1.7005549889192	0.672908792988287	6.14222868761825	0.0211446767911742	0.585148897844585	not significant	NA
Adrb3	-3.27392638570122	-0.253244635100477	6.1379718712437	0.0211844570627947	0.585148897844585	not significant	NA
Gstp3	3.5079721332949	0.555846222754937	6.13289370106749	0.0212320220234401	0.585148897844585	not significant	NA
Stk39	0.393917498449568	4.5614515767101	6.12929338342291	0.0212658166607815	0.585148897844585	not significant	NA
Catsper2	-0.619540133839201	1.78524362542616	6.12085933979065	0.0213452182383653	0.585148897844585	not significant	NA
Klhdc2	0.281237611996119	6.73615143145279	6.11367267556232	0.0214131371123539	0.585148897844585	not significant	NA
Trib2	-0.393543988712134	6.07330038431107	6.10904542346057	0.0214569951896837	0.585148897844585	not significant	NA
Mettl22	0.610288820870522	2.95225842496675	6.10622580277852	0.0214837692155925	0.585148897844585	not significant	NA
Tmem169	-0.731005138943074	3.23556950781819	6.1045943502709	0.0214992778527605	0.585148897844585	not significant	NA
Glt8d1	-0.345782506741336	4.71979491577199	6.10273536703723	0.0215169646081954	0.585148897844585	not significant	NA
Fam46b	1.0887644759159	2.59567882782734	6.0986878290542	0.0215555298274743	0.585148897844585	not significant	NA
Cd14	0.754351817215323	3.77391580419267	6.09767731167717	0.0215651701147426	0.585148897844585	not significant	NA
Clca3a1	0.950005889873769	2.84549604317028	6.09457563947918	0.021594789929413	0.585148897844585	not significant	NA
Egfr	0.302040250929783	5.6153407049976	6.07471584049163	0.0217855213006458	0.585148897844585	not significant	NA
Snrk	-0.354396101273403	6.61186222161822	6.0725926092981	0.0218060233994648	0.585148897844585	not significant	NA
Slc7a13	-0.872837460240436	10.1171510305526	6.05647956544533	0.0219623148291713	0.585148897844585	not significant	NA
Ms4a6b	-0.950580605720231	1.73783981120441	6.05222440605322	0.0220037965993733	0.585148897844585	not significant	NA
Dusp1	-0.626771189027631	6.18379932848524	6.04926545956985	0.0220326935975885	0.585148897844585	not significant	NA
Hdac2	-0.351132180572421	5.04189734828197	6.04818461529976	0.022043259639467	0.585148897844585	not significant	NA
Znrf2	-0.280804239475516	6.84760123799661	6.04646440940155	0.022060087555272	0.585148897844585	not significant	NA
Rnf113a2	-0.396339373965685	3.67009074349887	6.04590486605754	0.0220655643739421	0.585148897844585	not significant	NA
Gpbp1l1	-0.360362069876613	5.8636264513758	6.04462729601098	0.0220780749293655	0.585148897844585	not significant	NA
Tesc	0.518051450901849	4.57722947711348	6.04147271963604	0.0221089998677293	0.585148897844585	not significant	NA
Gm3776	1.35804776953987	3.09570206010339	6.03907815248005	0.0221325065154849	0.585148897844585	not significant	NA
Nfxl1	-0.646947966923152	3.36257957403846	6.03572519211649	0.0221654682024348	0.585148897844585	not significant	NA
Zc3hav1	0.41994991312468	4.27448244151362	6.02925489855311	0.0222292299827749	0.585148897844585	not significant	NA
Nudt19	-0.505848968532063	10.3803160207744	6.02187455570773	0.0223022095844674	0.585148897844585	not significant	NA
Phactr1	0.472454767718858	4.9411391815839	6.02077323459975	0.0223131227416904	0.585148897844585	not significant	NA
Senp3	-0.264665007632401	5.06615124453222	6.01584437843777	0.0223620365044318	0.585148897844585	not significant	NA
Rps6ka1	0.406380002665615	4.04992016699683	6.00669626619144	0.0224531390889585	0.585148897844585	not significant	NA
Amd1	0.731438967298583	3.16367432493638	6.00326040226694	0.0224874623659895	0.585148897844585	not significant	NA
Anxa2	0.714812973015597	6.38289056562986	5.99564650648213	0.0225637315697525	0.585148897844585	not significant	NA
S1pr2	0.694519386724755	1.98237984422796	5.98103848257932	0.0227108704239428	0.585148897844585	not significant	NA
Dap	0.516726866769419	6.56303768364143	5.97851870126464	0.022736358853181	0.585148897844585	not significant	NA
Asxl2	-0.300571256385652	5.88695455579516	5.96937660787515	0.0228291022991151	0.585148897844585	not significant	NA
Prodh2	0.453634125466591	5.64889766037148	5.96697234203571	0.022853562758371	0.585148897844585	not significant	NA
Slc24a3	-1.18739488632345	1.25317169533321	5.96316677917265	0.0228923394525585	0.585148897844585	not significant	NA
Pla2g7	0.415410024793106	3.85820399568236	5.95825525126324	0.0229424938326758	0.585148897844585	not significant	NA
Cir1	-0.336942419805083	4.57353788309888	5.95803900646163	0.0229447048444492	0.585148897844585	not significant	NA
Clcnka	0.572173903152746	6.47574752523301	5.95730891589132	0.0229521714675931	0.585148897844585	not significant	NA
Sec11a	-0.340302369370665	7.07708994037882	5.95533270997375	0.0229723956854579	0.585148897844585	not significant	NA
Krt7	0.659377960465533	6.58450045127063	5.95134703658804	0.0230132449948151	0.585148897844585	not significant	NA
Junb	1.04102397544162	5.37802290830547	5.94289815366516	0.0231001060071093	0.585148897844585	not significant	NA
Zfp790	-0.799880088337693	1.74843205931515	5.93991131463907	0.0231309004254963	0.585148897844585	not significant	NA
Spi1	0.807121275184425	2.25393837672933	5.93259287265499	0.0232065475159455	0.585148897844585	not significant	NA
Rin1	1.47279865947989	1.30277365903161	5.93160703206275	0.0232167587281632	0.585148897844585	not significant	NA
Etnk2	-0.704209356722599	2.9111640761212	5.9308776147204	0.0232243171660411	0.585148897844585	not significant	NA
Pnmal2	0.587789687239607	2.51074519971857	5.92991621209422	0.0232342836964722	0.585148897844585	not significant	NA
Twf2	-0.572227947380347	3.66088603366314	5.92677069047962	0.0232669255856736	0.585148897844585	not significant	NA
C8a	-0.623951453231634	4.4663243400464	5.92369608922984	0.0232988809503511	0.585148897844585	not significant	NA
Ccdc66	-0.453543228699534	3.70053921171375	5.92159727081305	0.0233207227860705	0.585148897844585	not significant	NA
Rufy1	0.371994091752517	4.92645339584197	5.92152387687216	0.0233214869901048	0.585148897844585	not significant	NA
Trim12a	-0.50855941454085	3.6370595207305	5.91768554443236	0.0233614920358105	0.585148897844585	not significant	NA
Gns	0.301733806966359	8.419767759783	5.91496560032648	0.0233898870055597	0.585148897844585	not significant	NA
Me1	-0.369004252597699	9.18437876188977	5.90722675811892	0.0234708877650114	0.585148897844585	not significant	NA
Rab4a	0.463398796909015	5.65803198534772	5.90699538877149	0.023473314269216	0.585148897844585	not significant	NA
Taf4	-0.420165052351943	3.50133870753307	5.904494091933	0.0234995646875872	0.585148897844585	not significant	NA
Tenm4	-0.90585807569458	1.73937762486427	5.8895582815519	0.0236569950610131	0.585148897844585	not significant	NA
Pdxk	0.497408631238248	6.72031283502064	5.88884503953896	0.0236645423404661	0.585148897844585	not significant	NA
Rrm1	0.546511352715768	2.98246524950484	5.88563572550691	0.0236985354378198	0.585148897844585	not significant	NA
Apoe	0.53591993681036	7.96943061288808	5.88428542245976	0.0237128541436416	0.585148897844585	not significant	NA
Sorl1	0.245765518391921	7.15062737809023	5.87729234641578	0.0237871637889888	0.585148897844585	not significant	NA
Nupr1	1.30398381740951	5.71156842558621	5.87204083283168	0.0238431380903576	0.585148897844585	not significant	NA
Ncoa3	-0.365748885278185	5.72773425764303	5.87184217723458	0.0238452583830954	0.585148897844585	not significant	NA
Cwc27	0.546237001586833	3.2499526648096	5.87154446266257	0.0238484363468484	0.585148897844585	not significant	NA
Nudt22	0.673910779458875	4.16199541997683	5.87021688292141	0.0238626133921132	0.585148897844585	not significant	NA
Wdr18	-0.364151171376164	6.0082067602068	5.86904424767788	0.0238751436266676	0.585148897844585	not significant	NA
Lsmem1	3.86565387001972	-0.473567567398223	5.86817019110924	0.0238844881634065	0.585148897844585	not significant	NA
Fam129a	0.563673157612716	3.63913034210641	5.85467955892674	0.0240292352358795	0.586188494611702	not significant	NA
Klhl20	0.486079482349043	2.95328510672901	5.85352152677364	0.0240417058261613	0.586188494611702	not significant	NA
Ahrr	5.59367649846031	-1.27314796461209	5.9351884641682	0.0240535196838723	0.586188494611702	not significant	NA
Defb29	-0.435383246841819	7.74346760513144	5.84844234111268	0.024096487807442	0.586207201634284	not significant	NA
Gclc	-0.496252026370075	7.73963760714671	5.843507826514	0.0241498428478109	0.586478089158988	not significant	NA
Klhl24	-0.47422707955049	4.44833357431774	5.83765568685718	0.0242132907710573	0.586992708727325	not significant	NA
Guca2b	0.376008211947753	10.6709027212671	5.82196743974743	0.0243842998176775	0.588815368017221	not significant	NA
Sesn3	0.457571522828459	4.28682818533748	5.82009354632069	0.0244048160661103	0.588815368017221	not significant	NA
Fxyd5	0.681531451636904	4.47143176431368	5.81687179519489	0.0244401343299355	0.588815368017221	not significant	NA
Slit2	-0.487075552179929	3.9912327939442	5.8152415048322	0.0244580280286471	0.588815368017221	not significant	NA
Pnpla7	-0.465458375837175	3.35088879158674	5.79691201743588	0.024660217872343	0.590611970244359	not significant	NA
Col13a1	0.929343880998698	1.91042353146047	5.77765533116183	0.0248746474106462	0.590611970244359	not significant	NA
Rab31	0.373411051482897	4.51668993351152	5.77561367705849	0.0248975036705982	0.590611970244359	not significant	NA
Zfp961	-0.412173892543242	3.53906306845471	5.7755374464985	0.0248983575234794	0.590611970244359	not significant	NA
Ptbp2	-0.521102975525482	3.19973283422906	5.77208758122914	0.024937033446875	0.590611970244359	not significant	NA
Tubb4a	1.54407777966641	0.18973792996148	5.75950685076181	0.0250786434635421	0.590611970244359	not significant	NA
Zfp113	-0.410253567825269	4.10809966518434	5.75871435160692	0.0250875939299486	0.590611970244359	not significant	NA
Mxra7	0.719058636360123	3.92863017000184	5.74901542340822	0.0251974228000752	0.590611970244359	not significant	NA
Rc3h1	-0.35959062630476	4.54731293491848	5.7460830541646	0.0252307340189638	0.590611970244359	not significant	NA
Gstm1	0.900836728105016	10.4930108514034	5.74509266354331	0.0252419957948415	0.590611970244359	not significant	NA
Scn1b	1.11340194117862	4.14926464707044	5.7318799572415	0.0253927762429415	0.590611970244359	not significant	NA
Stard4	0.36534574808479	5.51592102649017	5.73148138626427	0.02539734024644	0.590611970244359	not significant	NA
C1qb	0.839139130375631	5.29841077616109	5.72864930934825	0.0254297965184571	0.590611970244359	not significant	NA
Cntnap5a	-1.42824025434233	0.663898290239835	5.72460570391155	0.025476217501659	0.590611970244359	not significant	NA
Enkur	-1.27875410530979	-0.426352915846585	5.72222903546368	0.0255035460380556	0.590611970244359	not significant	NA
Rbm15	-0.357984280775998	4.14705043118138	5.7201927119548	0.0255269871021021	0.590611970244359	not significant	NA
Ntn1	-0.454848854437092	4.95950359831415	5.71033464168012	0.0256408086526032	0.590611970244359	not significant	NA
Rad9b	-0.795117635527075	1.8213652271516	5.70899242250909	0.0256563497458558	0.590611970244359	not significant	NA
Arl4c	0.887109546763646	3.43159824886083	5.70728980190023	0.0256760789420819	0.590611970244359	not significant	NA
Ahsa2	-0.419304227693955	5.08779510724118	5.70716145535717	0.0256775668503256	0.590611970244359	not significant	NA
Bco1	-0.99823053008948	2.34107413586374	5.70594823620817	0.0256916363333742	0.590611970244359	not significant	NA
Adprm	-0.425454444747637	4.21583320810141	5.69971907444771	0.0257640105269908	0.590611970244359	not significant	NA
2310039H08Rik	-0.322237402687023	6.05280317329031	5.69880267816152	0.0257746769786797	0.590611970244359	not significant	NA
Ppwd1	-0.640559209815	1.98544007889373	5.69780732203266	0.0257862680768884	0.590611970244359	not significant	NA
Rai1	0.401511766608487	4.33707203431408	5.69605200778038	0.0258067232117732	0.590611970244359	not significant	NA
Mxra8	0.398231179203219	4.79340661030062	5.69496650344839	0.0258193819462293	0.590611970244359	not significant	NA
Zfp24	-0.34140828950225	5.6179788934254	5.69479013157199	0.0258214393822125	0.590611970244359	not significant	NA
Clk1	-0.391169575621615	4.66653724783559	5.69465764920062	0.0258229849531154	0.590611970244359	not significant	NA
Ddr2	0.581219565072022	4.08917078128053	5.68299987477574	0.0259593928133798	0.590611970244359	not significant	NA
Lrriq3	-0.847812154173544	1.11589500459076	5.68121442612254	0.0259803553753099	0.590611970244359	not significant	NA
1110059G10Rik	-0.368728078606185	3.83327304869383	5.67855303702013	0.0260116372718009	0.590611970244359	not significant	NA
Creb3l1	0.992820488272563	3.61783185551098	5.67023199690764	0.0261097143148718	0.590611970244359	not significant	NA
Myadm	0.461303197167322	4.85875455181205	5.66840034156437	0.0261313587983522	0.590611970244359	not significant	NA
Rgs5	-0.30061966532523	5.73059565556366	5.666744704812	0.0261509405377023	0.590611970244359	not significant	NA
Ces2e	0.447069970803191	4.57506044534115	5.66278388544414	0.0261978529557293	0.590611970244359	not significant	NA
Ptges	0.566468319298217	4.64449251037839	5.66271212723344	0.0261987037352236	0.590611970244359	not significant	NA
Cluap1	-0.298935101041345	4.71986811485309	5.658489395829	0.0262488236690022	0.590611970244359	not significant	NA
Necap2	0.273661865282491	5.53766134967821	5.657865311387	0.0262562400586441	0.590611970244359	not significant	NA
Polr3e	-0.573039177817753	6.87106073052871	5.65430100202063	0.0262986418925116	0.590611970244359	not significant	NA
Pafah2	0.275545899643083	7.56123796952007	5.65284556717944	0.0263159780699791	0.590611970244359	not significant	NA
Cotl1	0.326319615153834	7.99524071626318	5.65264651729589	0.0263183500129655	0.590611970244359	not significant	NA
Dyrk2	-0.310076585316127	6.97882595920451	5.64943530634978	0.0263566488746487	0.590611970244359	not significant	NA
Capn5	0.79502719383541	2.93711567910938	5.64907822478706	0.0263609114931612	0.590611970244359	not significant	NA
Unc45a	0.313365957101392	5.20250531596592	5.64470421085042	0.0264131883165834	0.590830271989791	not significant	NA
Tubb6	1.46668351142122	3.0381322504322	5.63709176950887	0.0265044462612926	0.591536879765344	not significant	NA
Uaca	0.373473242462993	4.87530900784624	5.62317963145579	0.0266721367327346	0.591536879765344	not significant	NA
Tsga10	-0.596333590439102	2.63573480041374	5.6192907629386	0.0267192231444311	0.591536879765344	not significant	NA
Serf1	-0.344332394117984	4.18856478800754	5.61819487889984	0.0267325088785621	0.591536879765344	not significant	NA
Lmbr1	-0.423652569789186	4.25892612016078	5.61394738998689	0.0267840722797826	0.591536879765344	not significant	NA
Slc6a17	0.503935677581672	3.14105668202488	5.60512655355533	0.0268915104229792	0.591536879765344	not significant	NA
Fermt1	0.632346156210798	2.7749768756963	5.60214564066587	0.0269279268869661	0.591536879765344	not significant	NA
Amdhd1	-1.34101853731171	0.163996125914395	5.59971724988448	0.0269576341822238	0.591536879765344	not significant	NA
Cd9	0.379806211130242	5.93287449482829	5.59689134553526	0.0269922505170243	0.591536879765344	not significant	NA
Myom3	-1.66112484403766	0.668566022645323	5.59671685111421	0.026994389640458	0.591536879765344	not significant	NA
Lyz2	0.609342052904677	5.57235365945075	5.59616598868718	0.0270011438947593	0.591536879765344	not significant	NA
Qser1	-0.376866894868335	3.61248342902386	5.59241963981265	0.0270471289026439	0.591536879765344	not significant	NA
Rif1	-0.434712128184584	2.81666361323838	5.58768956289837	0.0271053138846543	0.591536879765344	not significant	NA
Mettl23	-0.325015185676128	5.25557180615224	5.5846920277397	0.0271422591826616	0.591536879765344	not significant	NA
Nol10	-0.401474492761528	4.31487334533494	5.58458695829571	0.0271435552080503	0.591536879765344	not significant	NA
Tm4sf4	-1.02715219251558	1.50058649002605	5.58187822453823	0.0271769911712987	0.591536879765344	not significant	NA
Slc6a2	1.88596085650793	-0.721514363490827	5.57864562402713	0.0272169538949569	0.591536879765344	not significant	NA
Sema4b	0.697373136615368	5.09281014541437	5.57370329490931	0.0272781800394274	0.591536879765344	not significant	NA
Polr3gl	-0.283115878638315	4.99623826863972	5.5728416119344	0.0272888704225159	0.591536879765344	not significant	NA
Sbno2	0.895415678296923	4.70495297853611	5.57223001237423	0.0272964610128562	0.591536879765344	not significant	NA
Gpx3	0.59907042059705	14.749360967092	5.55437584511655	0.0275190935846828	0.59478784606833	not significant	NA
Pafah1b3	0.859321353006122	3.75309497893454	5.55333672771666	0.0275321132403669	0.59478784606833	not significant	NA
Hdc	1.60610352319848	0.1215428724969	5.54510895346617	0.0276354469217523	0.59558265671453	not significant	NA
Apod	1.17975149061812	1.21074343087796	5.54358332802829	0.0276546550702521	0.59558265671453	not significant	NA
Agfg2	0.433119021576953	5.18185768207248	5.53961758473813	0.027704655018041	0.595735855813634	not significant	NA
Cln3	0.638976498593892	4.31284277087667	5.53217387524581	0.0277987782200359	0.595988390847427	not significant	NA
Pfkl	0.623932941348015	5.48363785861364	5.53190313064706	0.0278022084276965	0.595988390847427	not significant	NA
Eci3	-0.550088403034267	8.03799762351479	5.52336249080588	0.0279106577027812	0.597129213928668	not significant	NA
Cdc42se1	0.350879187406703	7.03449272277843	5.52061801688988	0.027945607482117	0.597129213928668	not significant	NA
Pcolce	0.482478676143131	5.76521403746853	5.5175773059071	0.0279843868884575	0.597129213928668	not significant	NA
Pepd	-0.348568310016294	7.97590398427297	5.51251609735772	0.0280490680429234	0.597591417460504	not significant	NA
Paqr7	-0.464442799880278	6.86796663864951	5.49437821930133	0.0282822433492689	0.600624826131862	not significant	NA
Kif27	0.94808062623237	0.68114534055352	5.49379916617205	0.0282897231206226	0.600624826131862	not significant	NA
Ncbp1	-0.430391824606192	5.13183166635988	5.49136717004345	0.0283211619837571	0.600624826131862	not significant	NA
Ttc22	0.852840609613501	1.38762986742032	5.48794741908207	0.0283654358742339	0.600646752635644	not significant	NA
Cpne2	0.832916728970282	2.93751040693363	5.4767635806361	0.0285107692624336	0.602805320889596	not significant	NA
Uqcr11	-0.314579453393123	8.55959601818134	5.47269223656792	0.0285638828389829	0.60301048102783	not significant	NA
Rhbdl3	1.173091854062	1.45410230215939	5.46632068026698	0.0286472266477131	0.603852238791173	not significant	NA
Dnaja1	-0.425971377063588	8.44453726350886	5.46279352338817	0.0286934809672393	0.603910824418062	not significant	NA
Parp11	-0.39170906737548	3.25834830778155	5.45794333016123	0.028757221794398	0.60433671398787	not significant	NA
Trps1	-0.422562465581756	6.69019267022992	5.45006763651614	0.0288610612774421	0.604345837917271	not significant	NA
Slc39a8	-0.58201112301309	4.99303954012768	5.44638655913411	0.0289097393911347	0.604345837917271	not significant	NA
Dnajc27	0.74749327063035	1.67526164345737	5.44438466446538	0.0289362507627633	0.604345837917271	not significant	NA
Gpi1	0.314007844181717	8.30806276504735	5.44387384551118	0.0289430199656934	0.604345837917271	not significant	NA
Arl4a	-0.344353655131712	4.80820910123543	5.43294687240568	0.0290882458183563	0.604345837917271	not significant	NA
Pex1	-0.501023789160969	3.52926146905474	5.43202681270439	0.0291005111234415	0.604345837917271	not significant	NA
Pfn4	-0.827636785281716	1.00983312280128	5.42942159576143	0.029135272649279	0.604345837917271	not significant	NA
Mprip	0.249269104775293	7.87717049197769	5.4254421171143	0.0291884607549619	0.604345837917271	not significant	NA
Trp53bp2	-0.36279372354676	5.19032995926847	5.42292828155389	0.0292221156691585	0.604345837917271	not significant	NA
Ctbs	-0.433171762126477	5.00669839353128	5.4189111135749	0.0292759872031425	0.604345837917271	not significant	NA
Sirt4	-0.489471474099917	3.15975847358941	5.41884141612241	0.0292769228492099	0.604345837917271	not significant	NA
Tal2	1.48087131036406	-0.079710758973296	5.41616120839346	0.0293129284166584	0.604345837917271	not significant	NA
Mif	0.55988247182157	9.17368718145453	5.41539447795626	0.0293232376903204	0.604345837917271	not significant	NA
Zc2hc1c	-0.44617825776858	2.6613152802328	5.40553172250803	0.029456212435773	0.604676490227066	not significant	NA
Cenpe	-1.2141436327938	1.18524184285609	5.4036105582783	0.0294821930298336	0.604676490227066	not significant	NA
Tesk2	-0.441944295675619	3.68687029726637	5.40175025849928	0.0295073749790255	0.604676490227066	not significant	NA
Cnpy3	0.301200403630587	5.95830347549476	5.40086998434741	0.0295192992019895	0.604676490227066	not significant	NA
BC049762	-0.802512486619179	1.2358077555524	5.39804819600379	0.0295575596158599	0.604676490227066	not significant	NA
Slc20a2	-0.326424469690273	5.12183891970332	5.38827921568602	0.0296904458778968	0.604676490227066	not significant	NA
Trappc2l	0.307512885976978	5.78656206070588	5.38663624861416	0.0297128605962812	0.604676490227066	not significant	NA
Cyp2r1	0.900127739753672	1.37564154463569	5.38478916332708	0.0297380826888002	0.604676490227066	not significant	NA
Apobec1	0.59152831130239	3.56652005270949	5.3810929647422	0.029788626574165	0.604676490227066	not significant	NA
Acot6	-0.452378702242661	4.10585378760151	5.37889056713098	0.0298187891144992	0.604676490227066	not significant	NA
Ighg2b	3.1563240473537	2.8319108546864	5.37371113713138	0.0298898579241059	0.604676490227066	not significant	NA
Tmem158	0.930979631387874	2.63135578818647	5.37342948160583	0.0298937280535569	0.604676490227066	not significant	NA
E130309D02Rik	-0.429573018859946	4.05309428876339	5.37211040805347	0.0299118604473483	0.604676490227066	not significant	NA
Pkm	0.575345388554648	7.73145838371766	5.36667446812276	0.0299867146170319	0.604676490227066	not significant	NA
Hspd1	-0.322654699208619	9.44137050167381	5.36356880548659	0.0300295744546194	0.604676490227066	not significant	NA
Sec61a2	-0.404227394098689	3.81687533650035	5.36312081703456	0.0300357625985657	0.604676490227066	not significant	NA
Bhmt	-1.09969461391028	1.07046196728908	5.35575328618174	0.0301377367238568	0.604773532490386	not significant	NA
Acad8	-0.277153263154685	6.08255636937349	5.35354337019631	0.0301683997511469	0.604773532490386	not significant	NA
Pdgfrb	0.586173217200571	4.83782184131948	5.35334209965296	0.0301711941556286	0.604773532490386	not significant	NA
Lpp	0.298332606547911	7.39279770700614	5.34915001554888	0.0302294622477559	0.605068386287575	not significant	NA
Atxn7	-0.333705292011775	5.87071607383042	5.34044118874334	0.0303509143210636	0.606625252998409	not significant	NA
Dnm1	1.79311395415322	-0.259774445601461	5.33379031640884	0.0304440345177588	0.607046481499765	not significant	NA
Med18	0.886658154361669	1.32221313369396	5.32708527699702	0.0305382371523761	0.607046481499765	not significant	NA
Henmt1	-1.71417857655343	-0.703711296139621	5.32517788184654	0.0305650947686328	0.607046481499765	not significant	NA
Prss35	6.8629978446485	-0.601085684407421	5.39276272696478	0.0305972106862686	0.607046481499765	not significant	NA
Ccp110	0.896701096377131	1.16682265549584	5.31530671148079	0.0307045120275501	0.607046481499765	not significant	NA
Adm2	1.48501099541824	0.124687905459917	5.31041115132919	0.0307739194962899	0.607046481499765	not significant	NA
Gpr183	1.9175573188092	-0.43120177005042	5.3061321064126	0.0308347302096165	0.607046481499765	not significant	NA
Rasl11b	1.0595139907395	4.38994094945061	5.30388188195246	0.0308667627840731	0.607046481499765	not significant	NA
Patl1	0.742722943884097	3.85586971381642	5.3038188455875	0.0308676606609884	0.607046481499765	not significant	NA
Ccdc12	0.342467758299632	6.15603051455841	5.29685223216619	0.0309670722080634	0.607046481499765	not significant	NA
Etv6	-0.269500778936833	6.02210555830583	5.29600929195134	0.0309791250264523	0.607046481499765	not significant	NA
Fibp	0.621191744786898	4.54536985076657	5.29565346673891	0.0309842143866464	0.607046481499765	not significant	NA
Gipc1	0.692444567213975	4.04529194005379	5.29416493812496	0.0310055149369146	0.607046481499765	not significant	NA
Atp5e	-0.323332542836826	9.35397286971339	5.2932366596768	0.0310188067236094	0.607046481499765	not significant	NA
Dync1i2	0.415775448643121	7.01892575082743	5.29244341399714	0.0310301700686119	0.607046481499765	not significant	NA
Hist3h2a	-0.346927622785493	5.35744928048144	5.2895818816665	0.0310712006584359	0.607046481499765	not significant	NA
Snapc4	-0.394830108948688	3.25113218894813	5.2620423506735	0.0314692041744266	0.607715203535643	not significant	NA
Dvl1	0.273846954937873	6.31297943737428	5.25985957288379	0.0315009933952695	0.607715203535643	not significant	NA
Tufm	-0.295177411980008	6.33410741894125	5.259151723217	0.0315113099993698	0.607715203535643	not significant	NA
Lgals3	0.872474381602849	6.01040530311493	5.25874463916105	0.0315172447891538	0.607715203535643	not significant	NA
Dnajc28	-0.461968820896195	4.21703316366305	5.25819814205547	0.0315252140211459	0.607715203535643	not significant	NA
B4galnt1	1.24261802951809	2.93331097518446	5.25501430786004	0.0315716868487272	0.607715203535643	not significant	NA
Nsun6	-0.815497837733144	1.36243292431216	5.25443256874325	0.031580186495626	0.607715203535643	not significant	NA
Rad17	-0.299546606460502	4.40231509628966	5.25172391336221	0.0316197957767495	0.607715203535643	not significant	NA
Napepld	0.610140163429116	2.80238335494174	5.25031955841843	0.0316403538926895	0.607715203535643	not significant	NA
Aldh8a1	-0.333178353733212	8.56950386662215	5.25028598504853	0.0316408455509221	0.607715203535643	not significant	NA
Ucp1	-3.13705480596396	2.57958339912914	5.24612072644331	0.0317019092969478	0.607715203535643	not significant	NA
Mtx3	-0.359830691193483	3.83984275294137	5.24039754970652	0.0317860280637794	0.607715203535643	not significant	NA
Ppp2cb	0.634500148471062	4.33295865673441	5.24019947593387	0.031788943811084	0.607715203535643	not significant	NA
Pdik1l	-0.426494148934192	3.81195029077076	5.2382630259668	0.0318174651435209	0.607715203535643	not significant	NA
Ammecr1l	-0.22166590827774	6.76830532774657	5.2314232676281	0.0319184355117857	0.607715203535643	not significant	NA
Slc3a2	0.530818264614141	7.23941355889486	5.23070783625241	0.0319290176370072	0.607715203535643	not significant	NA
Tmem229a	-0.449416523221705	7.78105094492268	5.23017497892061	0.0319369018190906	0.607715203535643	not significant	NA
Ndufaf1	-0.322556739690486	4.99976674944726	5.22878529422195	0.0319574739286274	0.607715203535643	not significant	NA
Orc3	-0.478803153646057	4.15454821557738	5.2273516379458	0.0319787125372672	0.607715203535643	not significant	NA
Polb	0.270920524554545	5.71425943684179	5.22723740011523	0.0319804055708412	0.607715203535643	not significant	NA
Gm45753,Klkb1	-0.744401898552582	2.26998854033777	5.22347024330462	0.0320362921188557	0.607945538009596	not significant	NA
Trmu	-0.498933902858607	3.6889658109514	5.20317620750453	0.0323392483732711	0.610961368475873	not significant	NA
Zfp518a	-0.57073347282033	3.60395379789459	5.19977892933214	0.0323902773023544	0.610961368475873	not significant	NA
Mrgprf	1.23444088624897	0.733997896865659	5.19828764345672	0.0324127057203389	0.610961368475873	not significant	NA
Itgam	0.946961785021805	1.41051940574609	5.19615680961139	0.0324447829399721	0.610961368475873	not significant	NA
Slbp	-0.44391538260667	3.62138785872716	5.18865744890407	0.0325579604995902	0.610961368475873	not significant	NA
Olfml2a	-1.36041363881309	-0.117614561207652	5.18820353974141	0.032564824923157	0.610961368475873	not significant	NA
Nab2	1.50080778936418	4.26878439459349	5.18753718327035	0.0325749051067627	0.610961368475873	not significant	NA
1110034G24Rik	0.795623777674557	2.02995692476648	5.18533731911987	0.0326082079941755	0.610961368475873	not significant	NA
D1Ertd622e	-0.363739713760838	5.16300383440556	5.18509338788847	0.0326119031251278	0.610961368475873	not significant	NA
Srgap3	0.560809317550329	4.27936329587575	5.17976513827172	0.0326927340437141	0.610961368475873	not significant	NA
Tnfrsf25	-0.990482456105361	0.752025168539818	5.17145012458786	0.0328193242371333	0.610961368475873	not significant	NA
Twnk	-0.3176016391209	4.07111465517931	5.16975852339208	0.0328451449085434	0.610961368475873	not significant	NA
Tgif1	0.749590302430937	3.62259164430748	5.16617287477735	0.0328999517659959	0.610961368475873	not significant	NA
Map4k3	0.384841689039831	4.30758091622512	5.16507099124389	0.0329168147210416	0.610961368475873	not significant	NA
Atad5	2.24753673726867	-0.630582448910274	5.16485282675608	0.0329201546063737	0.610961368475873	not significant	NA
Stxbp1	0.707719250680517	3.63378651352189	5.15986068280528	0.0329966834133158	0.610961368475873	not significant	NA
Mphosph6	0.434059243012206	3.94577055821899	5.15530209369193	0.0330667402312386	0.610961368475873	not significant	NA
Sox18	0.683998143900248	3.22996814539548	5.15310524956808	0.0331005610981625	0.610961368475873	not significant	NA
Adcy1	0.498687285450532	3.89412122358172	5.15308060114736	0.0331009407857266	0.610961368475873	not significant	NA
Abcc2	0.409687340372794	8.1564218300527	5.1530337474124	0.0331016625403859	0.610961368475873	not significant	NA
Emp1	0.477272027293766	3.99857314754823	5.15191850030649	0.0331188474884697	0.610961368475873	not significant	NA
Xpnpep3	-0.342350592867909	4.79271331083959	5.14584059045881	0.0332126786478247	0.611879733550309	not significant	NA
Kcnq1	0.450330070154266	4.20583679818663	5.14174709058676	0.03327604241508	0.612235106209107	not significant	NA
Mthfd2	0.998417644588477	2.57645752962038	5.13115039287934	0.033440700823255	0.613477544772321	not significant	NA
Ccl21a	0.632138369368717	2.65622108672464	5.12990594505503	0.0334600977723648	0.613477544772321	not significant	NA
Grpel2	-0.359060799812671	5.67781405063338	5.12651802932555	0.0335129685025773	0.613477544772321	not significant	NA
Psph	0.479203060629422	3.87348573132664	5.1260534558833	0.0335202257923974	0.613477544772321	not significant	NA
1700037H04Rik	0.622299606962268	5.64688768939148	5.119118773366	0.0336287651535346	0.613738571066391	not significant	NA
Slc9a2	0.431552560947727	5.74016003509762	5.11795569662062	0.0336470078350448	0.613738571066391	not significant	NA
Loxl1	0.716649830699062	4.2740864944448	5.11609113317478	0.0336762764032021	0.613738571066391	not significant	NA
Gm5678	2.0878399030302	0.575254149639414	5.11371943565854	0.0337135468841335	0.613738571066391	not significant	NA
Islr2	-1.58133773240052	-0.271623741301611	5.11105959629587	0.0337554004963446	0.613738571066391	not significant	NA
Phtf2	-0.399927853368418	3.66078816130765	5.10037697544019	0.0339240840619372	0.614968445922511	not significant	NA
Trim21	-0.671586808793451	2.15730028170484	5.09989042495818	0.0339317894141773	0.614968445922511	not significant	NA
Unc5a	1.15637004228278	0.876075923381951	5.09836081992968	0.033956026100997	0.614968445922511	not significant	NA
Hpcal4	1.22910397591025	0.352556147709338	5.09360959668963	0.0340314335188344	0.614968445922511	not significant	NA
Cd36	-0.363417672792791	8.32963957619554	5.09279391878762	0.0340443981653165	0.614968445922511	not significant	NA
Fzd2	0.630842569374465	3.16881365072512	5.07790256921949	0.034282063177665	0.617830212584302	not significant	NA
Msln	3.15779668727331	-0.795658091726079	5.0769088015004	0.0342979898128866	0.617830212584302	not significant	NA
Bdh1	-0.429162137365913	6.87623217229754	5.07364266845456	0.0343503930850286	0.617830212584302	not significant	NA
Clec4d	3.74905044486228	-1.17604276597756	5.07108159400836	0.0343915469587618	0.617830212584302	not significant	NA
Dbndd2,Gm20458	0.469166516849871	4.63151537453792	5.06718012781219	0.0344543459934346	0.617830212584302	not significant	NA
Gsta3	0.489479348766488	7.7584520221554	5.0662282952433	0.0344696864698606	0.617830212584302	not significant	NA
Gm10073	1.62345950857306	-0.239098793578489	5.06190720142051	0.0345394250765656	0.618282414611563	not significant	NA
Apoa4	0.751092079828488	3.99975607198992	5.04748190811513	0.0347733860833011	0.620074771019145	not significant	NA
Man1c1	0.680546134473767	3.71732184986601	5.04620487960241	0.0347941835424119	0.620074771019145	not significant	NA
Crot	-0.5001154546597	7.69026156517976	5.04594323294268	0.0347984463970337	0.620074771019145	not significant	NA
Cry1	0.88326281795496	2.68434744884684	5.04188073593563	0.0348647095587985	0.620074771019145	not significant	NA
Mras	0.408992926854184	4.69067780273703	5.03567100562207	0.0349662701018141	0.620074771019145	not significant	NA
Fignl2	0.328224764646866	4.74221799755139	5.03302047904171	0.035009720763321	0.620074771019145	not significant	NA
Gpc6	-1.44201379346694	-0.526701863753577	5.02799546351623	0.0350922634842677	0.620074771019145	not significant	NA
Il1b	1.07362238015061	2.82582918601214	5.02603076656528	0.0351245957168847	0.620074771019145	not significant	NA
C6	2.12736842981853	-0.131570918921624	5.0249056651477	0.0351431261248582	0.620074771019145	not significant	NA
Saa3	-0.614496150031697	2.68270085779005	5.02408381750577	0.0351566688853275	0.620074771019145	not significant	NA
Dhdh	-0.486978864089664	4.85682544464694	5.02158274077024	0.035197918780269	0.620074771019145	not significant	NA
Palm	0.590029642219348	6.44983803342881	5.02078175587251	0.0352111407968616	0.620074771019145	not significant	NA
Foxi1	-0.526715095400364	3.5702615447005	5.01870095802387	0.0352455150151448	0.620074771019145	not significant	NA
Syngap1	1.67284059474164	0.605369001203032	5.0123140127879	0.0353512612374205	0.620074771019145	not significant	NA
Pacsin1	2.11008299744948	0.617825784729867	5.01006309547958	0.0353886137027528	0.620074771019145	not significant	NA
Ccdc84	-0.339285595296923	4.72725364142893	5.00958697181452	0.035396520334893	0.620074771019145	not significant	NA
Ube2b	-0.228543443724875	6.90889934500895	5.00947328336391	0.0353984085680068	0.620074771019145	not significant	NA
Avil	2.57311199370058	0.122779621529192	5.00426255582115	0.0354850742506422	0.620810033269107	not significant	NA
L1cam	0.506658359703482	5.82440104891118	4.99195633890046	0.035690701023124	0.623622047688322	not significant	NA
Phospho2	-0.281754512942811	5.00899048583547	4.98327413086784	0.0358365789100655	0.624813858512038	not significant	NA
Med13	-0.331131878617833	6.64250800356738	4.98254445077349	0.0358488694287016	0.624813858512038	not significant	NA
Flot1	0.631622749316836	5.82570660960997	4.97981895440765	0.0358948187923519	0.624830736647318	not significant	NA
Tcaim	-0.370663942233395	6.30330900483255	4.97480181118573	0.0359795763382161	0.625522271482052	not significant	NA
Trpm6	-0.513797367915095	3.24722991507758	4.96825307126193	0.0360905465610803	0.626288878018197	not significant	NA
Msantd3	-0.581346300606093	2.55920803541726	4.96679067996636	0.0361153796846392	0.626288878018197	not significant	NA
Creg1	0.25129088532495	7.03343468014391	4.9642288527481	0.0361589288151029	0.626288878018197	not significant	NA
Rnf115	-0.285710065651551	5.14469766503984	4.96097008288575	0.0362144107406334	0.626468716809637	not significant	NA
Mep1b	-0.569915823662685	7.56547960360457	4.95224091278095	0.0363635004613236	0.626609314736609	not significant	NA
Ehd1	0.261780705656809	6.87116762078694	4.9515616507949	0.0363751307998097	0.626609314736609	not significant	NA
Stc1	0.734667882316531	3.91651050199903	4.9492260562684	0.0364151528107441	0.626609314736609	not significant	NA
Specc1	0.372622971772295	4.42077782848919	4.94716863090448	0.0364504492040021	0.626609314736609	not significant	NA
Cyp2a4	0.390162631833302	9.64679666191183	4.9421141449345	0.0365373253861011	0.626609314736609	not significant	NA
Dennd2d	0.516039906272501	3.27259163094883	4.9379311208338	0.0366093989523499	0.626609314736609	not significant	NA
Ifitm3	0.703144844998687	7.27325105243515	4.93764253660994	0.0366143771520516	0.626609314736609	not significant	NA
Avpr2	0.532221378176604	4.68162641939139	4.9349826731168	0.0366602967628077	0.626609314736609	not significant	NA
Rufy4	1.08346069702912	3.12141039917279	4.93493464625081	0.0366611264884308	0.626609314736609	not significant	NA
Thrsp	-1.26329852993388	3.77661083503113	4.93303721520765	0.0366939239362326	0.626609314736609	not significant	NA
Vstm4	0.648396571282237	3.96682881358348	4.93160294386606	0.0367187374699877	0.626609314736609	not significant	NA
Akr1c20	1.7534928357802	-0.602788465047864	4.92667241243877	0.0368041818382491	0.627296797441864	not significant	NA
Lurap1	0.486217031265448	2.6570583032838	4.92328154766616	0.0368630740340722	0.627530589959922	not significant	NA
Zfp691	0.639696684189275	3.06408560316931	4.91965110000533	0.0369262447358523	0.627836555233445	not significant	NA
Acsm2	-0.428352695042155	11.9989250405968	4.91297387022999	0.0370427482187453	0.628275829832139	not significant	NA
Bcl3	1.08933815544286	3.87630530399464	4.91110722070774	0.0370753911570172	0.628275829832139	not significant	NA
Hps5	-0.354239290922338	5.53349529881683	4.91039996783162	0.0370877676526063	0.628275829832139	not significant	NA
Rbm15b	-0.456249104569758	3.62150077699062	4.90340775674352	0.0372103773865735	0.629585081945057	not significant	NA
Cldn19	0.567123532755506	5.43383171077665	4.89487106162036	0.0373606882475574	0.629829697931709	not significant	NA
Tmprss2	0.400410673408443	7.18508232304744	4.89182388152001	0.0374145070779312	0.629829697931709	not significant	NA
Cd24a	0.41168426860179	7.33327265427662	4.88874099009176	0.0374690453692157	0.629829697931709	not significant	NA
Penk	0.814769321620503	1.90305745218621	4.88828087425457	0.0374771927725026	0.629829697931709	not significant	NA
Hykk	-0.417033882175621	7.73383723658853	4.88650093994934	0.0375087293458725	0.629829697931709	not significant	NA
Mmp13	-1.31629471352197	0.861078745761541	4.88338076441092	0.0375640841209951	0.629829697931709	not significant	NA
Tfb2m	-0.336035436873143	5.64831453281657	4.88329095693273	0.0375656787476056	0.629829697931709	not significant	NA
Bspry	0.438564884276506	5.53471213427237	4.87980590897298	0.0376276182904588	0.629829697931709	not significant	NA
Slc6a12	1.53889499336463	1.55271883489182	4.87925967169207	0.03763733693986	0.629829697931709	not significant	NA
Cherp	0.275913473216666	4.49004484392725	4.87598168808052	0.0376957181348092	0.629829697931709	not significant	NA
Pm20d2	2.25406179417093	-0.821892761297122	4.87441907621896	0.0377235842400966	0.629829697931709	not significant	NA
Rtp3	-0.711870075044402	2.16135086510122	4.86947658751098	0.0378118764406346	0.630177041433637	not significant	NA
Rab11a	0.231961036357965	6.73826911444303	4.85645232678022	0.0380456560902309	0.630177041433637	not significant	NA
Ankle2	-0.280873045592415	4.83585178790621	4.85555911683251	0.0380617482856225	0.630177041433637	not significant	NA
Sec14l1	0.918313897407922	5.03132027539019	4.85439141962136	0.038082797230702	0.630177041433637	not significant	NA
C1qtnf3	-0.539411622059421	6.44819727661731	4.85220469616315	0.0381222504048027	0.630177041433637	not significant	NA
Serpinb9	0.450209813469052	4.35863488127819	4.85031040337059	0.0381564646731521	0.630177041433637	not significant	NA
Pcyox1	0.262787316602425	6.76913232985816	4.85024153540698	0.0381577092006126	0.630177041433637	not significant	NA
Rhod	0.433366481674698	4.85385248718607	4.84868657665147	0.038185821346527	0.630177041433637	not significant	NA
Fam208b	-0.598328358013566	1.92070581015864	4.84812564041776	0.0381959682474429	0.630177041433637	not significant	NA
Fbln2	-1.02735541388733	0.588168572078429	4.84622702469442	0.0382303352468379	0.630177041433637	not significant	NA
Wdr19	-0.493408096186583	2.98805782664395	4.84316375246659	0.0382858571557236	0.630177041433637	not significant	NA
Haus4	0.794657033453268	2.71292810701813	4.84300271028151	0.0382887785594982	0.630177041433637	not significant	NA
Vdac2	0.242861012616959	8.51615127709972	4.84029033100166	0.0383380204824684	0.630240760381028	not significant	NA
Rab6b	-0.341189694268572	5.00254005691383	4.83699764589808	0.0383978933457261	0.630478884710971	not significant	NA
Nipal2	0.438919971169502	3.25656744833662	4.83235512152541	0.0384824899607983	0.63112192213158	not significant	NA
Retnla	-2.83013622508251	-1.17846337284678	4.82002354034544	0.0387082176239479	0.6335141130523	not significant	NA
Clspn	2.58902155616044	-0.605301750162392	4.81433961013442	0.0388127624258293	0.6335141130523	not significant	NA
Muc20	1.56891710490989	3.11782953293526	4.80918956429204	0.0389077619196956	0.6335141130523	not significant	NA
Fam129b	0.625703977480507	4.78746218843859	4.80835899991866	0.03892310728312	0.6335141130523	not significant	NA
Ahcy	-0.342976868959304	6.06562686462468	4.80783163477467	0.0389328543255897	0.6335141130523	not significant	NA
Pbrm1	-0.29790290123045	6.79221929239168	4.8068896332671	0.0389502717339899	0.6335141130523	not significant	NA
Tnxb	1.23693129136613	0.834420750117652	4.80609189892996	0.0389650285309786	0.6335141130523	not significant	NA
Xrn1	-0.429607424843456	4.16208741558025	4.80367035703333	0.0390098616997389	0.6335141130523	not significant	NA
Mbtd1	-0.29053194862695	5.56399005526683	4.79631612031601	0.0391463766084942	0.6335141130523	not significant	NA
Lynx1	0.777686471210796	4.42996567035923	4.79513911929862	0.0391682748686448	0.6335141130523	not significant	NA
Chrnb2	-0.925527407042706	0.998726998715821	4.79404860580019	0.0391885763233668	0.6335141130523	not significant	NA
Zfp346	0.465851739663939	3.0555318070448	4.79262919114333	0.0392150184829968	0.6335141130523	not significant	NA
Adamts16	-1.09066395973677	1.08950300106368	4.79196863712622	0.0392273307370012	0.6335141130523	not significant	NA
Fosl1	4.40822203263231	1.1727176015296	4.7889545823698	0.0392835658131098	0.6335141130523	not significant	NA
Gdpgp1	-0.477126221555704	2.88792959966874	4.78606050627565	0.0393376477876635	0.6335141130523	not significant	NA
Tnfaip2	0.491061238439653	5.48156934270484	4.78185279212813	0.0394164274656384	0.6335141130523	not significant	NA
Arsg	-0.459483941880562	5.05675709180549	4.78128124357864	0.0394271420796226	0.6335141130523	not significant	NA
Ly6a	-0.409686907622991	9.98933685272118	4.77991603205837	0.0394527484785549	0.6335141130523	not significant	NA
Rsf1	-0.351188007383072	5.24722303655145	4.77767254745009	0.039494868756986	0.6335141130523	not significant	NA
Wdr81	-0.391658293261483	4.80939965296667	4.77401943233341	0.039563562505576	0.633884021643547	not significant	NA
Lrfn2	3.43795415515693	-1.07507739136649	4.76768500891336	0.0396829950831608	0.634822512087015	not significant	NA
Ttll13	-1.69961432633942	-0.91927841927898	4.76606850517212	0.0397135384784117	0.634822512087015	not significant	NA
Stat3	0.749992612491254	6.85053967716869	4.75449401337564	0.0399330102499263	0.636211732206466	not significant	NA
Gas1	-0.464278090229678	4.18361106396127	4.75090299713053	0.040001379287839	0.636211732206466	not significant	NA
2310022B05Rik	0.553924062299071	5.53058069288804	4.74974061192612	0.0400235380679751	0.636211732206466	not significant	NA
St6galnac4	0.779950892028956	1.682380909669	4.74491648332424	0.0401156492400271	0.636211732206466	not significant	NA
Ptgir	0.990900375356978	1.58244984560849	4.74327992328561	0.0401469516802667	0.636211732206466	not significant	NA
Ddx39	0.422979470496665	4.63798341923087	4.74271546508936	0.0401577544364218	0.636211732206466	not significant	NA
Itga7	0.668585501429022	2.76614319808351	4.74270939977892	0.0401578705337768	0.636211732206466	not significant	NA
Lbh	0.616785989901999	5.17611844721181	4.74000917421192	0.0402095936709444	0.636211732206466	not significant	NA
Tmem86a	-0.569661058955425	5.14381037158357	4.73984981596976	0.0402126485405858	0.636211732206466	not significant	NA
Cebpzos	0.33777289291692	4.80284759290449	4.73663706558084	0.040274292194727	0.636462107937375	not significant	NA
Scp2	-0.269615630956598	9.79962862364503	4.73201678909933	0.0403631289951575	0.63658666532966	not significant	NA
Zfp830	-0.398315371964691	3.94011637102328	4.73146109415109	0.0403738285332539	0.63658666532966	not significant	NA
Tuba1b	0.539763853486795	8.07324358307085	4.72576479607287	0.0404836913936728	0.637518746466655	not significant	NA
Kynu	1.04939458392063	2.65584271347056	4.71534067104607	0.0406856116026963	0.637518746466655	not significant	NA
Alcam	0.384345587687407	5.27816798912024	4.71344417333067	0.0407224695064943	0.637518746466655	not significant	NA
Trit1	-0.327334490976877	4.5265976954142	4.71324379073158	0.0407263660831211	0.637518746466655	not significant	NA
Wfdc2	0.520729300701592	7.77245418545201	4.71249167188226	0.0407409952958742	0.637518746466655	not significant	NA
Gm19426	0.884964411450419	1.10912444749553	4.70964062397423	0.0407965038572925	0.637518746466655	not significant	NA
Fbxo30	-0.342365349778464	3.94887687816829	4.70916763306425	0.0408057210055565	0.637518746466655	not significant	NA
Sec14l3	-0.619176218578744	3.34648094402327	4.708644999375	0.0408159082684712	0.637518746466655	not significant	NA
Usp16	-0.263632326861043	4.79669908085395	4.70710244631049	0.0408459926826955	0.637518746466655	not significant	NA
Il17re	0.458040385250066	4.4930951622082	4.7044712017407	0.0408973675201648	0.637539908357261	not significant	NA
E4f1	-0.537237507660259	3.69463240641038	4.70118057050225	0.0409617193154432	0.637539908357261	not significant	NA
Fars2	-0.31471084567486	5.58248831676028	4.69998969703494	0.0409850362222327	0.637539908357261	not significant	NA
Dusp14	0.432693551489483	4.2428698723781	4.69538164975258	0.0410754012579309	0.63820283459652	not significant	NA
Fam227a	-0.692349850326495	1.9864806327362	4.69313497768432	0.041119540491245	0.63820283459652	not significant	NA
Srm	0.563769774175613	5.1238186179855	4.68992842302243	0.0411826306621759	0.638468663536033	not significant	NA
Acd	-0.269099574394656	5.49617096688832	4.68706380565144	0.0412390853520055	0.638631142279497	not significant	NA
Cdk18	0.423537766011887	5.50124718994394	4.68208344330346	0.0413374440065318	0.639441464025316	not significant	NA
Trim45	1.35483408528425	0.738689972268349	4.67738044653176	0.0414305676475543	0.640169093650919	not significant	NA
Coq8b	0.550801652444161	3.7844561847163	4.66558595128617	0.0416651512328944	0.642442573017557	not significant	NA
Mme	-0.295756894192925	6.23380217716508	4.66507759359145	0.0416752956843808	0.642442573017557	not significant	NA
Nectin1	0.459150988284289	5.3371860162528	4.66301672449961	0.0417164495617188	0.642442573017557	not significant	NA
Sptan1	0.326698175223336	7.15080546552599	4.65866172425324	0.0418035661393097	0.64307124832907	not significant	NA
Psmc3ip	-0.672435176937325	2.11553269554142	4.65416199139485	0.0418937933961275	0.643547970384855	not significant	NA
Ano1	-0.495912683237252	2.57591814446864	4.65106399623999	0.0419560410434497	0.643547970384855	not significant	NA
Slc43a2	0.368125138627135	6.72891907429904	4.64942801692989	0.0419889546454938	0.643547970384855	not significant	NA
Chst7	-0.412522689779679	4.85908278564127	4.64789269520982	0.0420198696378276	0.643547970384855	not significant	NA
Aacs	-0.481560784060203	6.13310365199333	4.64068784981192	0.0421652884424144	0.6437828582669	not significant	NA
Ampd2	0.33299126895771	4.57979390659445	4.64011662850727	0.0421768419262967	0.6437828582669	not significant	NA
E330009J07Rik	-0.461104346425002	2.85920749760136	4.63971277120824	0.0421850124708303	0.6437828582669	not significant	NA
Heca	-0.314320941160363	5.44841584767839	4.63717012443578	0.0422364944407576	0.6437828582669	not significant	NA
Efhd1	0.358001138461063	6.42682691724062	4.63526346175306	0.04227514586915	0.6437828582669	not significant	NA
Arhgef25	0.757094679214548	2.30345474539659	4.63338432364349	0.0423132783527234	0.6437828582669	not significant	NA
Arpc1b	0.448379834659554	7.66717605710904	4.62689981584938	0.0424451636301212	0.644921329915373	not significant	NA
Ankrd12	-0.485707992852451	3.22473893267072	4.62420120306677	0.0425001859590852	0.644921329915373	not significant	NA
Agbl3	-0.477075837712956	2.97325570031653	4.62198899774379	0.0425453508678438	0.644921329915373	not significant	NA
Vwa1	-0.729419018658633	5.60368567435968	4.62059618319207	0.0425738146665033	0.644921329915373	not significant	NA
Angptl3	0.599931541748882	2.48105327530862	4.610248538871	0.0427859546411014	0.64569589057343	not significant	NA
Zbtb20	-0.333450296764404	10.5306346492193	4.60716738783561	0.0428493523460813	0.64569589057343	not significant	NA
Wrn	-0.420572468238541	3.25167592219122	4.60623653623092	0.0428685263660887	0.64569589057343	not significant	NA
Kctd1	0.300512826681921	4.68631811184094	4.60366273380313	0.0429215928768352	0.64569589057343	not significant	NA
Fbxo33	-0.324426079680929	5.07914391218522	4.60347203161212	0.0429255277110916	0.64569589057343	not significant	NA
Apbb1ip	0.992590567949725	1.39350046018148	4.59954982852257	0.043006546401253	0.64569589057343	not significant	NA
Grip2	-0.755387861240908	1.77457383101446	4.59954708828139	0.0430066030651003	0.64569589057343	not significant	NA
Boc	0.426731658180937	3.89837088124392	4.59694436698007	0.0430604612665721	0.64569589057343	not significant	NA
Irf4	1.79995113946392	-0.254111361869616	4.59505078940376	0.0430996929462836	0.64569589057343	not significant	NA
Clstn3	-2.11566750526776	-0.682961462568477	4.59061835985074	0.0431916830391173	0.64569589057343	not significant	NA
Atp6v1c1	0.228523552815489	6.89426701583773	4.5881280267198	0.0432434642740659	0.64569589057343	not significant	NA
Wnt5a	0.573230894240508	3.89096040722964	4.58595051093555	0.0432887985273643	0.64569589057343	not significant	NA
Msx1	1.19081524907139	0.229391713942281	4.58298387166153	0.0433506480539589	0.64569589057343	not significant	NA
Anxa1	0.510243768920449	3.62063961575158	4.58273773906141	0.0433557839892692	0.64569589057343	not significant	NA
Gsap	-0.645345673164446	2.28054890911633	4.58169642405278	0.0433775202260313	0.64569589057343	not significant	NA
Fbxw17	0.470181288968831	3.18680633572385	4.58100863228614	0.0433918838195172	0.64569589057343	not significant	NA
Gnaz	0.578665101231831	3.61607349016913	4.57819264495877	0.043450747864676	0.64569589057343	not significant	NA
Pak1	0.345587581729105	5.8260386585564	4.57231649933425	0.0435738703812894	0.64569589057343	not significant	NA
Aspn	-0.865159232987492	1.39718987489541	4.5717334172079	0.043586109119018	0.64569589057343	not significant	NA
Lgals3bp	0.389821587165783	6.40542842785892	4.56138658186025	0.0438039328540284	0.64569589057343	not significant	NA
Tmem5	-0.347625065282829	4.11179141451028	4.55968758356856	0.043839817809011	0.64569589057343	not significant	NA
N4bp2l1	-0.624412263239604	2.82823844125276	4.55884427775782	0.0438576417949977	0.64569589057343	not significant	NA
Ccdc149	0.596684908499489	2.28730333704237	4.5564361691361	0.0439085842570421	0.64569589057343	not significant	NA
Kctd7	1.06155830984793	1.08306989510011	4.55635833504131	0.0439102319162726	0.64569589057343	not significant	NA
Mbp	0.5140782640397	3.91117578923972	4.55247727427402	0.0439924781118571	0.64569589057343	not significant	NA
Elk3	0.315790222449487	4.41427866203852	4.55015645776432	0.0440417431754831	0.64569589057343	not significant	NA
Aldoc	0.701910884506989	4.31789341744722	4.54731324434059	0.044102182294244	0.64569589057343	not significant	NA
Serpinf2	-0.482503820811447	7.61861390920218	4.54667151987784	0.044115836586883	0.64569589057343	not significant	NA
Hsd11b1	-0.568349657653241	7.49802325464785	4.54632981676561	0.0441231091218172	0.64569589057343	not significant	NA
Col1a1	0.986918046853283	6.09577834067979	4.54362732457743	0.0441806744943394	0.64569589057343	not significant	NA
3110082I17Rik	0.848712298037834	2.1820057404051	4.5433847886486	0.0441858448589579	0.64569589057343	not significant	NA
Nlrp3	2.3904847500602	-0.405879430275043	4.53932104471799	0.0442725771508095	0.64569589057343	not significant	NA
Anxa5	0.334434885065636	7.50507311083563	4.53835101664209	0.0442933088138533	0.64569589057343	not significant	NA
Zmym6	-0.410582761196506	2.87463910464398	4.53814828009383	0.0442976431303577	0.64569589057343	not significant	NA
Stc2	0.959266341591342	1.89459819362281	4.53790153612899	0.0443029189299416	0.64569589057343	not significant	NA
Lama5	0.351187011202517	4.76499155990196	4.53785691705259	0.0443038730363151	0.64569589057343	not significant	NA
Sft2d3	-0.36801608533882	4.03580542154107	4.53594309177218	0.044344818919232	0.64569589057343	not significant	NA
Hoxd8	0.256283159733277	7.11958883929125	4.53016659291948	0.0444686651681175	0.64590327189219	not significant	NA
Macrod2	-0.421837534545213	7.23261416804323	4.52925047911314	0.0444883421992844	0.64590327189219	not significant	NA
Btg2	0.623207768066609	4.95143738073521	4.528047121684	0.0445142038181474	0.64590327189219	not significant	NA
Upk3b	1.9257305252753	1.52235489478546	4.52661271078632	0.0445450532339441	0.64590327189219	not significant	NA
Nlrc3	-0.56897616555119	2.25444635131938	4.52124865230063	0.0446606304122665	0.646903875971631	not significant	NA
Faim	-0.390552999955033	3.71349825152378	4.51051305146431	0.0448929643997795	0.647674784385961	not significant	NA
Wdr31	-0.397547177675994	4.29410105603571	4.51008194502242	0.0449023226306552	0.647674784385961	not significant	NA
Fam219b	-0.394874607946958	3.40604342761972	4.50934476962316	0.0449183299490596	0.647674784385961	not significant	NA
Gm9195	1.55247975514837	0.0711801856750987	4.50814004375231	0.0449445037157148	0.647674784385961	not significant	NA
Isoc2b	-0.502535918617945	4.62443280207246	4.50699714731107	0.0449693501017272	0.647674784385961	not significant	NA
S100a11	0.756281817485927	8.81186655625441	4.50588214643413	0.0449936049911779	0.647674784385961	not significant	NA
Anxa4	0.246426366871014	6.034783670016	4.50112102811661	0.0450973411342359	0.64849603074086	not significant	NA
Ass1	-0.590471163333463	10.7664550942475	4.48837162121923	0.0453764602608866	0.651544231385158	not significant	NA
Chpt1	-0.323146427680219	11.2073237558341	4.48715826367641	0.0454031254755477	0.651544231385158	not significant	NA
Adora2a	1.07323767852761	1.12056936409438	4.48362104847882	0.0454809617475887	0.651987657002843	not significant	NA
Mocs3	-0.316192456267459	3.5810062930544	4.47969889935441	0.0455674447494391	0.652553994860266	not significant	NA
Mynn	-0.427928565949397	3.57626457674401	4.47586117526008	0.0456522460376455	0.65307929467853	not significant	NA
Igsf8	0.695311377769242	4.08867040886426	4.4737868901957	0.0456981552391859	0.65307929467853	not significant	NA
Wdr20	-0.301577673115938	4.70449895978838	4.463961945401	0.0459163160428315	0.65370012636495	not significant	NA
Slc37a2	0.852913575338102	1.28282555599822	4.46151506648874	0.0459708313200203	0.65370012636495	not significant	NA
Cbr1	1.08664315040988	7.21251170622226	4.45695835159233	0.0460725477372989	0.65370012636495	not significant	NA
Mfsd2a	-0.842187263022184	5.29821233543853	4.45502041326262	0.0461158840586867	0.65370012636495	not significant	NA
9230110C19Rik	1.05738897773206	0.368385473310758	4.44917142007178	0.0462469592349126	0.65370012636495	not significant	NA
Timm9	-0.26016456552923	6.57775688856846	4.44906994151671	0.0462492370685442	0.65370012636495	not significant	NA
Prag1	0.593684891896442	3.61080367612356	4.44869826393093	0.0462575809946705	0.65370012636495	not significant	NA
Rcor2	1.2682488317232	0.624284466229474	4.44797128386812	0.0462739061541931	0.65370012636495	not significant	NA
Arl6ip6	-0.367666820001992	3.38884841345604	4.44768514490271	0.046280333513838	0.65370012636495	not significant	NA
Fgd2	-0.691849492544758	2.35134718909157	4.44729061532055	0.0462891972382904	0.65370012636495	not significant	NA
Nnat	-2.05422103150417	-1.09022099348472	4.44683846211581	0.046299357926834	0.65370012636495	not significant	NA
Dedd2	-0.434083252090832	4.48151772709863	4.44652924695614	0.0463063079938889	0.65370012636495	not significant	NA
Mfsd4b3	-0.497525454073104	4.20506194751393	4.44127263776406	0.046424638614506	0.653934623816185	not significant	NA
Zfp442	-0.652248952136167	2.69410895615129	4.43975125524241	0.0464589499306767	0.653934623816185	not significant	NA
Pex3	-0.356774812590546	4.65610906319897	4.43733469196904	0.0465135089412073	0.653934623816185	not significant	NA
Hesx1	1.46966820067498	0.223841992048989	4.43672195631648	0.0465273542460114	0.653934623816185	not significant	NA
Dusp8	1.0807772727684	2.89949869663407	4.4350218973919	0.0465657929796252	0.653934623816185	not significant	NA
Arid2	-0.235717900961787	5.62162466380402	4.43233338439591	0.0466266541776201	0.653934623816185	not significant	NA
Cxcl2	3.34805214560742	1.01227266976132	4.42801747383811	0.0467245436876646	0.653934623816185	not significant	NA
Pde6a	-0.82358238461178	3.83794368362954	4.42772590967204	0.0467311650495163	0.653934623816185	not significant	NA
Rfc5	-0.363505210697181	3.45110172344496	4.42704623757609	0.0467466043804961	0.653934623816185	not significant	NA
Slco2b1	0.375888081363479	5.33199481420565	4.4249040145468	0.0467953045415205	0.653957319302074	not significant	NA
Aebp1	0.444937425698293	5.91093195755606	4.42216192145086	0.046857725539596	0.654171523085958	not significant	NA
Hrg	-1.49539776974872	0.829756612842247	4.41728915316812	0.0469688816064618	0.655064994372852	not significant	NA
Wnt7b	1.11781775074167	2.99842266537978	4.41362303697298	0.0470527084206775	0.655575900372749	not significant	NA
Acsm5	-0.470857474376814	5.79549553429182	4.40885187973309	0.0471620557314507	0.655882237783231	not significant	NA
Ptch1	-0.375736408289216	5.51677390041412	4.40854373046832	0.0471691278918327	0.655882237783231	not significant	NA
Pnck	-1.35254261181691	-0.227428036991525	4.40377060525688	0.0472788264743391	0.656552384341851	not significant	NA
Pdilt	-0.795540986159337	1.62150158155879	4.40027923036215	0.0473592498418983	0.656552384341851	not significant	NA
Mtap	0.241727067406751	5.39100501543781	4.39749616505424	0.0474234681963727	0.656552384341851	not significant	NA
Fbxo16	1.16162638070276	0.0242855095462661	4.39613543665107	0.0474549024119828	0.656552384341851	not significant	NA
Hoxc10	0.473465482093198	5.57347301585152	4.39577444154199	0.0474632457215927	0.656552384341851	not significant	NA
Prpsap2	-0.31356619158246	4.10287971864457	4.39275923599642	0.0475329978991509	0.656552384341851	not significant	NA
Epb41l1	0.565523122171812	5.680001035318	4.39192872867401	0.0475522307746457	0.656552384341851	not significant	NA
Plk4	1.05085562081464	0.169240662593778	4.38929363425803	0.0476133125328337	0.656552384341851	not significant	NA
Mgam	-0.380040821590856	6.2730689084487	4.38802702851442	0.0476427041549627	0.656552384341851	not significant	NA
Zfp148	-0.232158179989343	5.41317388034047	4.37892128883331	0.0478546081263922	0.658445540202016	not significant	NA
Tmed7	0.721496804958235	1.18521618804247	4.3768941553768	0.0479019274501254	0.658445540202016	not significant	NA
Rap2a	-0.370988077954525	4.02781893455337	4.37602280695475	0.0479222835752817	0.658445540202016	not significant	NA
Cnksr1	0.678131385238589	3.35454254026609	4.36530849646635	0.0481733889385137	0.660935267990228	not significant	NA
Fhit	0.450449283245243	3.77334848944292	4.36224517623606	0.048245455640837	0.660935267990228	not significant	NA
Pipox	-0.312477457205596	9.1978489281609	4.36098952461648	0.0482750309396561	0.660935267990228	not significant	NA
Adhfe1	-0.420272050064104	7.53371223402236	4.36019274479098	0.0482938087257996	0.660935267990228	not significant	NA
Slc27a2	-0.356348389491217	10.6830554287203	4.35641709366855	0.048382902284102	0.661502850028013	not significant	NA
Dlgap4	0.382188934144404	5.57172217294205	4.35237755284183	0.0484784287787821	0.662157182070857	not significant	NA
Zfp260	-0.304907082285155	4.88612260311042	4.34919555391291	0.0485538265063954	0.66253556385102	not significant	NA
Calml4	-0.341811432038431	8.82378846416156	4.34541216591397	0.0486436469218367	0.663109812945273	not significant	NA
Zfp395	0.720794085559633	2.43247436484799	4.34207666406354	0.0487229901600638	0.663376183428229	not significant	NA
Zfp28	0.918464147687279	1.04371226715706	4.34057752267517	0.0487586986739775	0.663376183428229	not significant	NA
Pole4	-0.290120259368875	5.4233117453526	4.33602458421921	0.0488673282073212	0.663481579603217	not significant	NA
Ankrd27	-0.264516589996935	4.2154376957202	4.33542511774347	0.0488816513997927	0.663481579603217	not significant	NA
Ap5z1	-0.316794152395674	4.07399701055116	4.33332241571419	0.0489319293227496	0.663481579603217	not significant	NA
Gcc1	-0.379284847986859	3.84554250006042	4.33225398777	0.0489574990348641	0.663481579603217	not significant	NA
Cracr2b	-0.53935283799826	2.71853500731055	4.32692102344684	0.0490853543397084	0.664565942624649	not significant	NA
Wdr34	-0.403582958554368	3.91659369304236	4.3171743002046	0.0493200051831467	0.665263505210585	not significant	NA
Ap2m1	0.265191978567068	7.39046899168849	4.31470191137113	0.0493797292738878	0.665263505210585	not significant	NA
Trpc3	-0.858460145672609	0.907450876295053	4.31367607770409	0.0494045337822303	0.665263505210585	not significant	NA
Pzp	-0.538123818254257	5.65580799119269	4.31238583337705	0.0494357517305691	0.665263505210585	not significant	NA
Chfr	-0.357765887286181	3.61087123277694	4.31024153573719	0.0494876832285359	0.665263505210585	not significant	NA
Ckap4	0.64267173387319	4.40709633965435	4.30859420903969	0.0495276208239311	0.665263505210585	not significant	NA
Rab20	0.315534818840032	4.3938753690593	4.30536719689352	0.0496059619226336	0.665263505210585	not significant	NA
Vps13b	-0.363503502041089	4.33358865148019	4.30443411719922	0.0496286401271464	0.665263505210585	not significant	NA
Pros1	0.395451427048769	5.12758755742833	4.30233054703217	0.0496798098023044	0.665263505210585	not significant	NA
Rfc2	-0.24915911081948	5.36413381192231	4.30179188720849	0.0496929223915091	0.665263505210585	not significant	NA
Rnf167	-0.311996540412466	5.2958082930226	4.30072218706051	0.0497189737074336	0.665263505210585	not significant	NA
Psmd5	0.272416658812391	5.53568868431725	4.3001847124468	0.0497320691193329	0.665263505210585	not significant	NA
Tsku	-0.608654754433598	4.84931561106058	4.2990606639385	0.0497594688585269	0.665263505210585	not significant	NA
Smarce1	-0.25982951139384	5.33864632994731	4.29523675562058	0.049852808275664	0.665870538228124	not significant	NA
Pqbp1	0.427896005348148	4.98830041613041	4.28269103280453	0.0501604373114653	0.668648882511938	not significant	NA
Trappc6b	-0.322344314742839	4.97098240633174	4.28226187693123	0.0501709984447257	0.668648882511938	not significant	NA
Tmem19	0.277771742678632	7.34675049652105	4.27810063748465	0.0502735334340568	0.668648882511938	not significant	NA
Nr2f1	0.695766701533386	2.71243611519163	4.2773523974155	0.0502919956003196	0.668648882511938	not significant	NA
Akt1	0.641664033631746	6.18688645095779	4.27610174622715	0.0503228714656922	0.668648882511938	not significant	NA
Scarb2	0.318674325494182	6.55384537716776	4.27501851300161	0.0503496314957517	0.668648882511938	not significant	NA
Wapl	-0.283826856747638	5.59471264863858	4.26292813665716	0.0506494067956467	0.671987497419606	not significant	NA
Wfdc1	-0.838544913046449	1.4746943614924	4.25845361874554	0.05076086256535	0.672521045286533	not significant	NA
Mios	-0.414547177993841	3.59531462421261	4.25532312600568	0.0508390052061665	0.672521045286533	not significant	NA
Zfp318	-0.323747065250146	4.82517329872715	4.25434394173322	0.0508634753525624	0.672521045286533	not significant	NA
Parva	0.341870058784987	6.73930491624892	4.25355190900218	0.0508832782806239	0.672521045286533	not significant	NA
Klk1b3	1.17943510444668	0.163415673942737	4.24953635146803	0.0509838124182829	0.672609484497805	not significant	NA
Camkk2	0.340101265278732	5.48207773662357	4.24112135330433	0.0511952224894291	0.672609484497805	not significant	NA
Arhgap23	0.580937239901149	3.3871662423227	4.24101549499965	0.0511978882873924	0.672609484497805	not significant	NA
Nudcd2	-0.26916834034939	5.11145967772448	4.23988237976756	0.0512264330437034	0.672609484497805	not significant	NA
Gm28035,Lrrc8a	0.244437329014676	6.6302500562006	4.23673170270665	0.0513058978346866	0.672609484497805	not significant	NA
Crbn	-0.402505742571685	3.79940619684823	4.23656669613432	0.0513100633951729	0.672609484497805	not significant	NA
Slc16a11	-0.515391312464457	3.43192904608198	4.23648804594215	0.0513120490396422	0.672609484497805	not significant	NA
Bach2	-0.699440388261785	2.82373390809874	4.23561152543709	0.051334184035024	0.672609484497805	not significant	NA
Ier5l	0.696018693977437	4.08085742872439	4.23477609915212	0.0513552913395871	0.672609484497805	not significant	NA
Slco1a6	-0.438147749408063	6.47504202532053	4.2340290196604	0.0513741748651768	0.672609484497805	not significant	NA
Slc47a1	-0.304156443194804	9.38720247174809	4.22897580376632	0.0515021090902206	0.673391365694972	not significant	NA
Gtpbp10	-0.288006388954983	3.94308202181286	4.22784258075528	0.0515308488758013	0.673391365694972	not significant	NA
Camk1	0.676405398391926	5.2637342871226	4.22368424447821	0.051636464701412	0.674137341322663	not significant	NA
Tnpo1	-0.26475407186578	6.56745316002241	4.21811072297401	0.0517784092342512	0.67423258825775	not significant	NA
Prrc2b	0.27609482618894	6.02664020905463	4.21536904715653	0.0518483955463614	0.67423258825775	not significant	NA
Kifc3	0.420326866021571	6.38742746858652	4.21374034579102	0.0518900219081574	0.67423258825775	not significant	NA
Stau2	0.28401543765189	4.21763429772897	4.21261953458225	0.0519186896143745	0.67423258825775	not significant	NA
Nars	0.267928023749658	6.38621023425788	4.21121409091417	0.0519546629222913	0.67423258825775	not significant	NA
Rap1gds1	0.275836306588291	5.6845229097063	4.2098109264123	0.0519906060822483	0.67423258825775	not significant	NA
Nrbp2	0.288596716863609	5.98302576622942	4.20805004327915	0.0520357523766227	0.67423258825775	not significant	NA
Pgm2	0.432093656086015	6.46687833871695	4.20695437188449	0.0520638661099605	0.67423258825775	not significant	NA
Olfml3	0.548953169511824	4.84439353132652	4.20530515567464	0.0521062156720295	0.67423258825775	not significant	NA
Pon2	-0.317501730841538	5.43861639742947	4.19996504849936	0.0522436103350445	0.67423258825775	not significant	NA
Mfsd13a	0.711208899310464	3.6387988317384	4.19887882053462	0.0522716079449565	0.67423258825775	not significant	NA
F2rl3	-1.55287216622182	-0.733889412689498	4.19612758441394	0.0523425974116672	0.67423258825775	not significant	NA
Nudcd3	0.276016425740904	5.25193871456419	4.1943537149403	0.0523884260875935	0.67423258825775	not significant	NA
Cdadc1	-0.261838036486766	5.95954244752646	4.19423072965122	0.0523916051512322	0.67423258825775	not significant	NA
Relb	0.857202237455265	2.44622083184164	4.19135421290821	0.0524660230535612	0.67423258825775	not significant	NA
Bcl6b	-0.550326647783762	2.90965664723204	4.19059256876919	0.0524857474912419	0.67423258825775	not significant	NA
Pla2g5	0.602512527299123	3.2668119804719	4.18945235635241	0.0525152914990792	0.67423258825775	not significant	NA
Tmem183a	-0.27136462979318	6.43416849684696	4.18900481467869	0.0525268928903718	0.67423258825775	not significant	NA
Hoxc8	0.369702868498879	4.11593908241976	4.18581526835817	0.0526096580631592	0.67423258825775	not significant	NA
Hps4	-0.355951086693266	4.07594190397962	4.18433586104608	0.0526480972316578	0.67423258825775	not significant	NA
Maff	1.43541403021395	2.64419035031736	4.18108805013534	0.052732596270452	0.67423258825775	not significant	NA
Lyn	0.23395320958613	4.4154620040261	4.177357358335	0.0528298483958267	0.67423258825775	not significant	NA
Rapgef1	0.23362481692196	6.11157029612481	4.17534281446758	0.0528824483379149	0.67423258825775	not significant	NA
Kbtbd11	-0.327953975603126	5.4773928020421	4.17530699034787	0.0528833842466316	0.67423258825775	not significant	NA
Ropn1l	-0.447746347867048	3.61208019879098	4.17422176090391	0.0529117448809504	0.67423258825775	not significant	NA
Timp2	0.320746622989911	6.15972595226222	4.17421748938108	0.0529118565440457	0.67423258825775	not significant	NA
Negr1	-1.15087303368122	0.419468385741776	4.17259578789825	0.0529542692239007	0.67423258825775	not significant	NA
Ttc19	0.289322096310313	4.17376561082457	4.16055789712768	0.0532703068386652	0.677635377560346	not significant	NA
Smyd4	-0.483407435952811	2.94154656523916	4.15356576445765	0.0534548573634876	0.67936086334511	not significant	NA
Uchl1	1.6676302837843	-0.22321153557463	4.14350201044113	0.0537217551174154	0.680187011714604	not significant	NA
Mavs	0.361768211133838	6.32912815117608	4.14328219819958	0.0537276015409973	0.680187011714604	not significant	NA
Ankib1	-0.342655193347621	6.02806618382299	4.14270925990914	0.0537428435760364	0.680187011714604	not significant	NA
Il27ra	1.35416053107762	0.366067778166069	4.1409366008339	0.0537900331971387	0.680187011714604	not significant	NA
Esrrb	0.413926424797263	4.64114012311602	4.14069994810726	0.0537963366412613	0.680187011714604	not significant	NA
Ube3a	-0.253885903796743	6.14573492923915	4.14004980038338	0.0538136581869087	0.680187011714604	not significant	NA
Gatsl3	-0.581650880907739	2.56709247265845	4.13473265317745	0.0539555579392473	0.68048714759896	not significant	NA
Fam60a	0.347491216599664	3.77138453033051	4.13325680464334	0.0539950194510758	0.68048714759896	not significant	NA
Cers5	-0.208077033509265	5.65027242119893	4.12726633802255	0.0541555303042805	0.68048714759896	not significant	NA
Id4	-0.443012200812166	5.38638043526768	4.12564640301887	0.0541990284354706	0.68048714759896	not significant	NA
Rcbtb2	-0.303428988278991	4.79560297212975	4.12560008370881	0.0542002727741919	0.68048714759896	not significant	NA
Ezh2	-0.408095735417991	3.24534739252056	4.12540458719264	0.05420552502065	0.68048714759896	not significant	NA
Repin1	0.214330149686577	5.62325132558798	4.12462690817749	0.0542264240128806	0.68048714759896	not significant	NA
Pea15a	0.581024107730093	5.93031302155914	4.12373615741436	0.0542503728814458	0.68048714759896	not significant	NA
Tmem181a	-0.253809806460303	3.97099512391238	4.12269828665212	0.0542782923864119	0.68048714759896	not significant	NA
Zfp322a	-0.307713279309693	4.6168989243514	4.11917894256942	0.0543730868795093	0.680792215319752	not significant	NA
Capn2	0.331175028209698	7.00401674885121	4.1161871595977	0.054453819165468	0.680792215319752	not significant	NA
Xiap	-0.295516574773519	5.21268448155849	4.11472001434693	0.0544934593197088	0.680792215319752	not significant	NA
Rnf180	-1.28771279959776	0.424414219887641	4.11452746599472	0.0544986641304128	0.680792215319752	not significant	NA
Samd5	0.909591178995168	3.34060509743141	4.11224882328097	0.0545603014248813	0.680949817693645	not significant	NA
Fcer1g	0.67425396885417	4.18819321589837	4.10890076945775	0.0546510099125965	0.680994834080808	not significant	NA
Gm6309	5.08690329708863	-0.809821806864897	4.15049792950448	0.0547192752709916	0.680994834080808	not significant	NA
Adpgk	-0.433908056586975	3.29659565210269	4.10559163395082	0.0547408322594444	0.680994834080808	not significant	NA
Hoxb9	0.639775942116287	3.28277218754544	4.10354294510753	0.054796525356748	0.680994834080808	not significant	NA
Zfp706	-0.215852815056565	8.51334278014213	4.10308331239453	0.0548090291917316	0.680994834080808	not significant	NA
4833420G17Rik	-0.358611475299619	4.48273127217651	4.10034333871579	0.054883634605756	0.681121380643125	not significant	NA
Zfp810	-0.468129057462803	4.36894845432402	4.09910902838925	0.0549172807083939	0.681121380643125	not significant	NA
Polr3d	-0.437374878928094	4.11504162307506	4.09444720219914	0.0550445690125986	0.682091086667267	not significant	NA
Cpt1a	-0.313699483020336	8.29480616735927	4.08987060841296	0.0551698560768001	0.682431937692749	not significant	NA
Smtn	0.619084211766304	5.87624850736804	4.08614112117354	0.0552721925804959	0.682431937692749	not significant	NA
Cd59b	1.33906750834371	0.744653698846446	4.08528749507012	0.0552956462448104	0.682431937692749	not significant	NA
Saa4	1.68636176580703	0.673009171821217	4.08193887863397	0.0553877598043048	0.682431937692749	not significant	NA
Mfsd10	0.721108352531094	3.5159333763506	4.0802043755547	0.0554355409263127	0.682431937692749	not significant	NA
Tmem57	-0.269921287127365	5.79945181952434	4.08012238078507	0.0554378008310008	0.682431937692749	not significant	NA
Cttnbp2	-0.440005535553329	2.57411060619278	4.07920492884424	0.0554630943848378	0.682431937692749	not significant	NA
Rnf219	-0.448805711283461	1.94306014067807	4.07648211472903	0.0555382378080239	0.682431937692749	not significant	NA
Dag1	0.266672227010299	6.61868977862295	4.07629991920695	0.0555432701126669	0.682431937692749	not significant	NA
Nxn	0.356118472796676	4.25400392586649	4.07446899176046	0.055593869739258	0.682431937692749	not significant	NA
Alg11	0.311614451140252	4.20367315068768	4.07379607907574	0.0556124795528178	0.682431937692749	not significant	NA
Zfp871	-0.365989872048261	5.51246047386587	4.06862782839876	0.0557556468145497	0.68322149467728	not significant	NA
Mapk8ip2	2.89298007263538	-1.15709126269097	4.06792347315149	0.0557751907684138	0.68322149467728	not significant	NA
Hapln1	-2.2494131867449	-0.839188722331663	4.06400789563112	0.0558839794444446	0.683585169695633	not significant	NA
Arhgap12	-0.310843557443606	4.86386334136994	4.06129417904824	0.0559595175744647	0.683585169695633	not significant	NA
Carmil2	2.43200152552159	-0.595958900932654	4.05984137535838	0.0560000050137996	0.683585169695633	not significant	NA
Ldlrap1	0.400997577149282	5.12345856985198	4.05977978416217	0.0560017222024066	0.683585169695633	not significant	NA
Hnrnpd	0.321450236369686	5.97099462674363	4.05748048000055	0.0560658705992822	0.683767347229701	not significant	NA
Osbpl3	-0.259847788580343	6.64321070354071	4.0521362261691	0.0562152929840482	0.684988276176678	not significant	NA
Ddx21	0.327830766445541	4.69651336299833	4.04548663430555	0.0564018440721474	0.686343673777142	not significant	NA
Kcna2	-1.27903546494414	-0.669175657699799	4.04465069866968	0.0564253455801235	0.686343673777142	not significant	NA
Pm20d1	-0.429646045208561	5.83543161126572	4.0414914834144	0.056514264363383	0.686822039167267	not significant	NA
Zfp944	-0.288611011309972	3.56978188471094	4.03974247852825	0.0565635600610002	0.686822039167267	not significant	NA
Fam169b	0.419849388508247	3.2261410747732	4.03436659197713	0.0567153856223118	0.687055473679907	not significant	NA
Elf3	0.918123879733349	3.57701829617985	4.03243813028952	0.0567699619905529	0.687055473679907	not significant	NA
Cd1d1	-0.991595291823085	0.796762624319678	4.02894488611818	0.0568689745010604	0.687055473679907	not significant	NA
Cbfa2t3	0.555244450287777	4.41347111782125	4.02894173779165	0.0568690638257118	0.687055473679907	not significant	NA
Ghrhr	3.09190352080096	-1.06325961321053	4.02577110806023	0.0569591022740527	0.687055473679907	not significant	NA
Naip2	-0.970811027589443	1.16444312007301	4.02528634835105	0.0569728825890172	0.687055473679907	not significant	NA
Slc39a4	2.16598658410579	0.132496442833537	4.02230619012535	0.0570576831707054	0.687055473679907	not significant	NA
Ccdc141	0.381517437542459	3.9580549882404	4.01914822005451	0.0571477000179678	0.687055473679907	not significant	NA
Gid4	-0.286470273108302	5.47199083278813	4.01657295406777	0.0572212266071703	0.687055473679907	not significant	NA
Impad1	-0.291976918993061	7.46720736055187	4.01592978163937	0.057239606645774	0.687055473679907	not significant	NA
Xlr3a	-0.888871240430584	1.99809309711519	4.01550170879423	0.0572518434703658	0.687055473679907	not significant	NA
Bod1l	-0.430880433796057	2.62500783647202	4.01534028558313	0.0572564586616814	0.687055473679907	not significant	NA
Arnt2	0.347655297049437	5.32211248976297	4.01481018339848	0.0572716175926265	0.687055473679907	not significant	NA
Coro1a	0.639772016918541	3.40448459319735	4.0107380403993	0.0573882178597219	0.687055473679907	not significant	NA
Oma1	-0.323192736749116	4.81528906037508	4.00869626472301	0.057446782901101	0.687055473679907	not significant	NA
Tyms	0.333506455413566	4.13521904047244	4.00603836566841	0.0575231222832897	0.687055473679907	not significant	NA
Tnfsf13,Tnfsfm13	0.503675821213216	2.76225137472617	4.00564957141774	0.0575342987832335	0.687055473679907	not significant	NA
Dennd5b	-0.307213840681591	6.25290887681443	4.00470879087418	0.0575613532117497	0.687055473679907	not significant	NA
Slitrk6	-0.715067591198486	1.76296256230419	4.00425032711617	0.057574542692404	0.687055473679907	not significant	NA
Gpatch2	-0.324135762060123	4.0195532472514	4.00283318651028	0.0576153339491439	0.687055473679907	not significant	NA
Ifitm2	0.531450619546688	6.18919780905611	4.00262064321458	0.0576214546711606	0.687055473679907	not significant	NA
Ankrd6	0.738598298568772	2.31391959785193	3.99841002390851	0.0577428626590839	0.687610862271505	not significant	NA
Tmem230	-0.266099520757151	5.39889110720839	3.99325046443434	0.0578920289873881	0.687610862271505	not significant	NA
Dnajc11	0.301968596491903	4.91371178976523	3.99295627509447	0.0579005473957413	0.687610862271505	not significant	NA
Uroc1	-0.499042595462689	4.78033849447139	3.99255307746805	0.0579122245126353	0.687610862271505	not significant	NA
Cyp2f2	-0.914586425465328	1.48599823146627	3.98942474047155	0.058002916201264	0.687610862271505	not significant	NA
Slc4a7	0.361044741100004	4.42099281987049	3.98929377056108	0.0580067165905512	0.687610862271505	not significant	NA
Med31	-0.320027889320157	3.95415814425297	3.98902429962654	0.0580145367923263	0.687610862271505	not significant	NA
Zkscan17	-0.34320974682612	3.97738032389162	3.98528966534474	0.0581230415957604	0.688309608530868	not significant	NA
Mep1a	-0.268144735555273	10.1090995363374	3.98011033717549	0.0582739023043802	0.689508327862134	not significant	NA
Iqgap2	0.375516187541873	5.07396449107828	3.97663007893686	0.0583755236135721	0.689946017806668	not significant	NA
Pramef8	-0.346747263158498	2.94942609909124	3.97455067559749	0.058436337060871	0.689946017806668	not significant	NA
Chaf1b	1.25394392070593	0.722096017606988	3.96856544077147	0.058611781667166	0.689946017806668	not significant	NA
Osbpl9	-0.274371930631699	7.37186138789272	3.96787766467006	0.0586319807425163	0.689946017806668	not significant	NA
Srek1	-0.246437796970988	5.92042249617115	3.96745920085034	0.058644274347287	0.689946017806668	not significant	NA
Gm11992	-0.468515058387381	4.64643122716646	3.96653932967063	0.0586713085776797	0.689946017806668	not significant	NA
Kif11	-1.43014280531472	-0.252638218189218	3.96592837944035	0.0586892717207094	0.689946017806668	not significant	NA
Asap3	0.658911005850336	2.24180521501172	3.96260324436987	0.0587871470333643	0.689946017806668	not significant	NA
P3h4	0.534763227968122	3.57800595721286	3.96239863278598	0.0587931758361895	0.689946017806668	not significant	NA
Zfp644	-0.361439874481399	3.26632385482506	3.96190988764993	0.058807579373918	0.689946017806668	not significant	NA
Sec31a	0.223935893010782	7.05249291853734	3.95780511764214	0.0589287073801522	0.690685941759473	not significant	NA
Nav2	0.458262227407654	5.19139637385934	3.95551756582661	0.0589963341227947	0.690685941759473	not significant	NA
Nr1h4	-0.406006612386052	6.875770779283	3.95244373615883	0.0590873446602877	0.690685941759473	not significant	NA
Igfbp7	0.294049062368355	11.7923037344887	3.95091058134797	0.0591327983153283	0.690685941759473	not significant	NA
AC132392.1,Mical2	1.01339045497127	2.0592138256098	3.95026345563435	0.0591519956836975	0.690685941759473	not significant	NA
Tmem248	0.250024549337639	6.18178868730143	3.94969120306788	0.0591689778053253	0.690685941759473	not significant	NA
Scamp1	0.290453245286048	6.48417392569791	3.94383072650041	0.0593432126086023	0.691957976736095	not significant	NA
Trip10	0.641254150506292	4.68551465404092	3.94267720829846	0.059377576003846	0.691957976736095	not significant	NA
Capn11	3.55267533050641	-0.79081743099667	3.93790912984904	0.0595198579324129	0.693002653386654	not significant	NA
Esm1	-0.482250005966461	6.10412959364055	3.93633225959813	0.0595669979226596	0.693002653386654	not significant	NA
Aven	0.302811407196875	4.76157024824487	3.92901714627071	0.0597862373504246	0.694642704803199	not significant	NA
Cep44	-0.653600347416328	2.11488967411382	3.92754681102361	0.0598304151963367	0.694642704803199	not significant	NA
St3gal4	0.564665089862272	2.57857656908101	3.92662973901653	0.0598579884565135	0.694642704803199	not significant	NA
Mnt	0.275075990748666	4.91835809401263	3.92430487781499	0.0599279540381422	0.694874131505704	not significant	NA
Cep95	-0.581678290901232	2.44080884754094	3.9190897602817	0.0600852394653188	0.695044407972013	not significant	NA
Rrad	0.972257157985306	1.60586729414738	3.91894383363034	0.0600896472979388	0.695044407972013	not significant	NA
Cd248	0.749192154443907	3.66405041474207	3.91682714496205	0.0601536250151799	0.695044407972013	not significant	NA
Alkal2	-2.61575689482314	-1.31067950004978	3.91614091826975	0.0601743831238039	0.695044407972013	not significant	NA
Wdr11	0.295638084174546	4.76315547618137	3.91479728471904	0.0602150511777699	0.695044407972013	not significant	NA
Nr4a3	1.92194545897626	0.182212415693911	3.91157162987868	0.06031281061145	0.695044407972013	not significant	NA
Slc22a30	-0.550525163674219	6.5692743740575	3.91136827821233	0.0603189796133589	0.695044407972013	not significant	NA
Zhx2	0.301824964840825	4.53920877728176	3.90968974971264	0.06036992794641	0.695044407972013	not significant	NA
Sertad4	0.812383833915032	1.59055407006471	3.90893148843218	0.0603929595005557	0.695044407972013	not significant	NA
Ankrd9	0.421779921174068	3.39425522390237	3.90461012240625	0.0605244085701402	0.695331093842165	not significant	NA
Fbxw7	-0.359541410380506	4.58480669729114	3.90368072469522	0.0605527219263178	0.695331093842165	not significant	NA
Sh3bgr	-1.18886772459482	-0.0606361430255315	3.901288004851	0.0606256836565201	0.695331093842165	not significant	NA
Babam2	0.513220414734631	5.98627399258887	3.8980453287617	0.0607247231516156	0.695331093842165	not significant	NA
Mrpl41	-0.274334946419147	5.79976803613774	3.89693984764301	0.0607585294427764	0.695331093842165	not significant	NA
Zfand3	0.226578663775254	6.41610707007064	3.89496143611551	0.0608190840100742	0.695331093842165	not significant	NA
Rab3d	0.397187730670984	4.21832628881252	3.8932419218856	0.0608717701802642	0.695331093842165	not significant	NA
Cadps2	0.443007165635544	3.58003301494221	3.89314174090791	0.0608748413426442	0.695331093842165	not significant	NA
Tmsb10	0.473734297770274	6.56098237896124	3.8921231990898	0.0609060759285044	0.695331093842165	not significant	NA
Rgs4	0.592652455307876	2.434865791447	3.89172043358915	0.0609184321651368	0.695331093842165	not significant	NA
C77080	0.305844043665456	5.02956900458449	3.88454525883677	0.0611390349859236	0.695645473530526	not significant	NA
Stat1	-0.332855351574798	5.30924858596627	3.88445320052073	0.0611418712528466	0.695645473530526	not significant	NA
Ccnl1	-0.326863207619835	5.55675515426984	3.88400415069605	0.0611557083842764	0.695645473530526	not significant	NA
Wipf3	0.657890503772046	2.16929484347374	3.87915614318401	0.0613053234903479	0.695645473530526	not significant	NA
Sdcbp	0.246134762719614	7.07730562815244	3.87880295734222	0.0613162395009014	0.695645473530526	not significant	NA
Sept4	0.553647578249396	4.8972617426603	3.87822763531673	0.0613340258772204	0.695645473530526	not significant	NA
Rnf215	-0.246113436375959	5.34918901904135	3.8780741823792	0.0613387709467897	0.695645473530526	not significant	NA
Mcm3	0.679698932448795	2.89306940478402	3.87630144963572	0.0613936177023915	0.695645473530526	not significant	NA
Col11a2	2.1078316953167	-0.675146963173715	3.87620236490583	0.0613966849433752	0.695645473530526	not significant	NA
Sytl3	1.21338969802919	0.463182024792881	3.87399803382017	0.0614649668140344	0.695656784182855	not significant	NA
Kcnmb1	0.926432603532492	1.50172866303572	3.86946885580266	0.0616055354237553	0.695656784182855	not significant	NA
Hoxb5	0.410733375010223	4.40013472790193	3.86846089757996	0.0616368684623397	0.695656784182855	not significant	NA
Zfp995	-1.75414671526132	-0.641128147674715	3.86743061638554	0.0616689141956415	0.695656784182855	not significant	NA
Drd1	-1.56018284007282	-0.917236306615185	3.86723338530804	0.0616750510107433	0.695656784182855	not significant	NA
Vps54	-0.271254239789676	4.98803090020309	3.86649084562916	0.0616981612636439	0.695656784182855	not significant	NA
Zfx	-0.318932487496135	3.61278687485323	3.86413107267372	0.061771670628094	0.695920743467034	not significant	NA
Vwa8	-0.292512012364145	7.41650875035936	3.86132467446146	0.0618592228090538	0.696017559850293	not significant	NA
Mtmr10	-0.240717984409867	4.89480782246303	3.85785162485744	0.0619677686365699	0.696017559850293	not significant	NA
Sptbn2	0.577297332860251	3.68475351910943	3.85538276307246	0.0620450618497249	0.696017559850293	not significant	NA
Gm20683,Rhot2	0.235621692898964	6.76340755927771	3.85492063279364	0.0620595420738752	0.696017559850293	not significant	NA
Sod3	0.4809421456447	9.32408518470221	3.85362913737608	0.0621000297575463	0.696017559850293	not significant	NA
Mrpl49	-0.20645221819459	6.00369814026064	3.85337273600099	0.0621080713839189	0.696017559850293	not significant	NA
Hist1h2ac	-0.804548840127565	1.16769931411292	3.85264175949049	0.0621310038308519	0.696017559850293	not significant	NA
Zfp677	1.07121935604123	0.222505176835556	3.85063046548517	0.0621941526736552	0.696163557445403	not significant	NA
Myo19	-0.25385206169236	4.86786093793123	3.84705012924956	0.0623067460656337	0.696862326568211	not significant	NA
Gdf15	0.790401485623078	5.72927992834973	3.84242611826666	0.062452504672192	0.697138155531115	not significant	NA
Dusp12	-0.338439711298688	3.91249974875124	3.83727502056933	0.0626153361377532	0.697138155531115	not significant	NA
Gxylt2	0.672049135139695	1.37430069559131	3.83581234765747	0.0626616609292801	0.697138155531115	not significant	NA
Rbm7	-0.312395606684771	5.35744837024895	3.83513941585287	0.0626829866969827	0.697138155531115	not significant	NA
Tll1	-1.54572586473639	-0.798793031484038	3.83219235171522	0.0627764791473768	0.697138155531115	not significant	NA
C1ql3	-1.28546625617481	-0.59225765234767	3.83211213678752	0.0627790261020024	0.697138155531115	not significant	NA
Kdm5d	-0.35155448047377	3.04233627860854	3.83143907785577	0.0628004014625874	0.697138155531115	not significant	NA
Edil3	-1.45198969891976	-0.599827431054477	3.8313565178011	0.0628030240197707	0.697138155531115	not significant	NA
Mtg1	0.250766532418873	4.45546288606531	3.83047331271566	0.0628310872413866	0.697138155531115	not significant	NA
Zbtb8b	1.51792498285926	-0.287545362461182	3.830404596986	0.0628332712349691	0.697138155531115	not significant	NA
Arhgap1	0.312460580644284	5.75265976509514	3.8278634884751	0.0629140961727215	0.697477821177394	not significant	NA
Sgf29	0.345791177064047	4.13730541370597	3.82291056808981	0.0630719745353087	0.698670493038257	not significant	NA
Trim23	-0.439049520812885	3.49637261152309	3.8199659127104	0.063166051978249	0.699155082095504	not significant	NA
Rsrp1	-0.30030217785228	7.72064982766198	3.81680372652962	0.0632672574833543	0.699579932240456	not significant	NA
Akr1b3	1.44675624023288	7.54605862522831	3.81562094573705	0.0633051598032002	0.699579932240456	not significant	NA
Myrf	0.560182391723605	2.95375897733309	3.80802908752267	0.0635490592018068	0.701284996987819	not significant	NA
Fem1c	0.27933748388285	4.76308715672039	3.80572838927009	0.0636231839803535	0.701284996987819	not significant	NA
Rarres2	-0.609993651384955	5.98503623240761	3.80326270654259	0.0637027338181799	0.701284996987819	not significant	NA
Gnao1	0.720087771493201	2.24529625101245	3.80292877960964	0.0637135159596197	0.701284996987819	not significant	NA
Urgcp	0.287931562923148	4.94171992625814	3.80282817671927	0.0637167647268518	0.701284996987819	not significant	NA
Xpnpep2	-0.412783244661907	2.99547636319118	3.80141684988702	0.063762360607272	0.701284996987819	not significant	NA
Klrg2	1.54122641172966	0.865341186758898	3.79906570183059	0.0638384020814267	0.701565857051501	not significant	NA
Tmem30a	-0.264444000342454	7.64475762042923	3.79276846940778	0.0640425791355044	0.702326184160405	not significant	NA
Calb1	-0.533730756085693	7.43744256391478	3.79228395335889	0.0640583195921996	0.702326184160405	not significant	NA
Itga9	0.362579878463412	4.17623093385141	3.7894037953414	0.0641519783623891	0.702326184160405	not significant	NA
Myo1d	0.22171184107841	5.84172635585192	3.78918549869942	0.0641590834370161	0.702326184160405	not significant	NA
Ngfr	0.866266582229956	1.54629346970351	3.78560436299874	0.0642757698157959	0.702326184160405	not significant	NA
Igf1r	-0.320395990196064	7.7431716645249	3.78475761376264	0.064303395366044	0.702326184160405	not significant	NA
Cd81	0.222008795098013	8.82799996158467	3.78437397391295	0.0643159162380989	0.702326184160405	not significant	NA
Wdr82	-0.280813562031098	4.97652075530115	3.78193462848116	0.0643955943968476	0.702326184160405	not significant	NA
Rxrg	1.24331087539627	0.145343522768626	3.77903247048731	0.0644905365417382	0.702326184160405	not significant	NA
Slc9a3	-0.354980646414584	5.36411025295159	3.77787335571872	0.0645285008429455	0.702326184160405	not significant	NA
Iqsec1	0.200766901750861	6.19411389527722	3.7753430548381	0.0646114640432376	0.702326184160405	not significant	NA
Siglech	-1.14290252630893	0.508120433010014	3.77458311494982	0.0646364046308005	0.702326184160405	not significant	NA
Hspb6	0.636583482419843	4.17769420211405	3.76970256024657	0.0647968425105277	0.702326184160405	not significant	NA
Zfyve26	-0.278595869674168	4.07465379776217	3.76880916435557	0.0648262602049275	0.702326184160405	not significant	NA
Ska1	-1.89589209480356	-0.625613668922532	3.7685232504387	0.0648356779841525	0.702326184160405	not significant	NA
Sycn	1.22922777377821	0.801871125584597	3.76810167292525	0.0648495672650434	0.702326184160405	not significant	NA
9530068E07Rik	-0.234188859142635	7.2004820287959	3.76567546541959	0.0649295670882031	0.702326184160405	not significant	NA
Sesn2	0.600780631857557	4.80600273633326	3.76560510488685	0.064931888780612	0.702326184160405	not significant	NA
Aldh3b1	0.328271044977549	3.71868308318198	3.76553634528832	0.0649341577384299	0.702326184160405	not significant	NA
Apoc1	-1.20741415613937	1.18443149836306	3.76485131190891	0.0649567676986062	0.702326184160405	not significant	NA
Gpr141	-1.54774758238452	-0.705962804483074	3.76447041839261	0.0649693432183515	0.702326184160405	not significant	NA
Isyna1	0.532174997270752	7.13999599009405	3.76106730096819	0.0650818234492823	0.70299503074182	not significant	NA
Smc4	-0.364197635348643	5.6357951494308	3.75805052734879	0.0651817201445148	0.703352850815986	not significant	NA
Fosl2	0.7586341269839	4.52753960351194	3.75423517096756	0.0653083117524397	0.703352850815986	not significant	NA
Cda	0.493139766005039	8.6919082517091	3.75283960017239	0.065354686199143	0.703352850815986	not significant	NA
Tubb5	0.547634700794855	6.07889230918887	3.7528335556725	0.06535488713804	0.703352850815986	not significant	NA
Pygm	0.585455347212121	2.59585023974474	3.7516707426537	0.0653935559625331	0.703352850815986	not significant	NA
Gtf2f1	0.298665979742288	3.76147153316636	3.74909066827893	0.0654794485161211	0.703352850815986	not significant	NA
Vegfb	0.262834599181363	6.63625057362403	3.74898537622025	0.065482956500647	0.703352850815986	not significant	NA
Evpl	0.502891353350802	4.41686805327361	3.74787332887106	0.0655200193618808	0.703352850815986	not significant	NA
Dusp10	1.45772686398406	-0.13133148289562	3.74154671990994	0.0657313321228177	0.704166460793892	not significant	NA
Cxcl13	2.54936322170348	-0.469101492586824	3.73994830887179	0.0657848431713378	0.704166460793892	not significant	NA
Col4a3	-0.341431895466471	5.42772959251145	3.73603101428697	0.065916195530256	0.704166460793892	not significant	NA
Heatr5a	-0.387812553238185	3.5983687589197	3.73528389300745	0.0659412815545236	0.704166460793892	not significant	NA
Adgrd1	-0.904102682197434	0.287341566426367	3.7347743814312	0.0659583956338319	0.704166460793892	not significant	NA
Ptk7	0.758458693291551	1.54274712492462	3.73236640695611	0.0660393462229348	0.704166460793892	not significant	NA
Pdgfra	0.478229436158308	4.35980011674706	3.73140241485892	0.0660717852385651	0.704166460793892	not significant	NA
Oscp1	-0.443702821664368	2.70270463758483	3.72926878064784	0.0661436482925732	0.704166460793892	not significant	NA
Slc5a1	-0.268553732144085	6.59796070785608	3.72813185037964	0.0661819777710047	0.704166460793892	not significant	NA
Esyt1	0.70583036420674	4.07542325875674	3.72686196993911	0.0662248194199545	0.704166460793892	not significant	NA
Ercc4	-0.285751415108214	4.02168704705415	3.726388059662	0.0662408157341679	0.704166460793892	not significant	NA
Slc25a35	0.60261580356562	3.70499005134064	3.72414669914833	0.0663165302018175	0.704166460793892	not significant	NA
Itga2	1.45932990624424	0.534425814308262	3.72117213188696	0.0664171655622582	0.704166460793892	not significant	NA
Il17d	-1.52409050167088	-0.736717816855158	3.72074668731523	0.0664315734329763	0.704166460793892	not significant	NA
Map6	1.63038513078135	0.4775201810368	3.71927669257281	0.0664813829571771	0.704166460793892	not significant	NA
Hey1	1.05675984059601	0.923677704802487	3.71917683702101	0.0664847680253638	0.704166460793892	not significant	NA
Serpine2	0.381232779779758	5.18417322648669	3.71587799010853	0.0665967085862483	0.704166460793892	not significant	NA
Fahd1	-0.211145481187346	7.55436184150614	3.71467373960026	0.0666376263567969	0.704166460793892	not significant	NA
Slc10a2	-0.367867997784774	5.6889148075722	3.70920651463837	0.0668237522408791	0.704166460793892	not significant	NA
Dnm3	0.504505100878228	2.78774352979078	3.70759511442417	0.0668787239671514	0.704166460793892	not significant	NA
Dll1	-0.617006821774781	1.75274000883597	3.70750639899082	0.0668817519292636	0.704166460793892	not significant	NA
Jrk	0.788919305220165	2.03404416738266	3.70741455756848	0.0668848867501221	0.704166460793892	not significant	NA
Chka	0.407840954421935	5.4623864571007	3.70619182903779	0.0669266381157986	0.704166460793892	not significant	NA
Kdm6a	-0.39628450452647	3.6451273083906	3.70442216105538	0.0669871180760116	0.704166460793892	not significant	NA
Gpat2	-1.35894628431444	-0.336691902577145	3.70293203478434	0.0670380929018948	0.704166460793892	not significant	NA
Ccdc150	-1.63656226386762	-0.498793194492806	3.7017647034581	0.0670780564033365	0.704166460793892	not significant	NA
Chac1	1.05680890181099	1.23979048251434	3.69950720661663	0.0671554189184344	0.704166460793892	not significant	NA
Poc1a	-0.442114794580757	2.78404455280999	3.69423924711506	0.0673363444760308	0.704166460793892	not significant	NA
Nom1	-0.212748938603092	4.98434667694193	3.69411989725065	0.0673404499405567	0.704166460793892	not significant	NA
1500015O10Rik	-1.15928217662305	-0.174107110055592	3.69146419047365	0.067431876520327	0.704166460793892	not significant	NA
Lamb3	1.63776240020381	2.38504024066143	3.69043951925676	0.0674671902552945	0.704166460793892	not significant	NA
Ccdc58	-0.228992272936006	5.35806384876214	3.68986603347193	0.067486963798556	0.704166460793892	not significant	NA
Micu1	0.337656131349803	4.98540124689183	3.68825402106228	0.0675425807906836	0.704166460793892	not significant	NA
Sypl	-0.226158466290248	7.31320628840595	3.68635389118784	0.0676082055964464	0.704166460793892	not significant	NA
AA467197	2.3861418903646	0.461867533321771	3.68522225182803	0.0676473236738354	0.704166460793892	not significant	NA
Fgd3	0.581599952548751	3.23933551367291	3.68166105410382	0.0677705947675534	0.704166460793892	not significant	NA
Irs3	0.898603491379445	0.51663766755765	3.68122962116486	0.067785546283401	0.704166460793892	not significant	NA
Mkrn2os	0.344512111346768	4.42756918430222	3.68068372718002	0.067804469907775	0.704166460793892	not significant	NA
Nav1	0.412034285325525	4.3811739205162	3.67754815657034	0.0679132827411691	0.704166460793892	not significant	NA
Gcm1	-0.523873459655555	2.66077332357694	3.67576992581122	0.0679750809177098	0.704166460793892	not significant	NA
Bub3	0.319389348372033	5.61221565453493	3.67470344787275	0.068012174668397	0.704166460793892	not significant	NA
Cyb5a	-0.298159960794491	9.46506731397022	3.67333640651997	0.0680597563385451	0.704166460793892	not significant	NA
Tlcd1	-0.280759587722131	5.77840091610631	3.67236858636852	0.0680934656075595	0.704166460793892	not significant	NA
Prkd2	-0.443529680907253	3.17611828684112	3.67232098683898	0.0680951239963371	0.704166460793892	not significant	NA
Iqgap1	0.321561328749184	6.51805061012187	3.67078612078706	0.0681486241798864	0.704166460793892	not significant	NA
Tbx3	0.642292465254881	3.12344659576055	3.6658946601798	0.06831944478466	0.704166460793892	not significant	NA
Atraid	-0.261732794192646	7.73975713595651	3.66529884709621	0.0683402853335994	0.704166460793892	not significant	NA
Cep97	-0.317592278679651	4.11994701396285	3.66341879003081	0.0684060942873664	0.704166460793892	not significant	NA
Pak2	0.203787213007586	5.85122380258008	3.66306226195805	0.0684185822640992	0.704166460793892	not significant	NA
Reck	-0.561807956585082	1.42148010580442	3.66144712058585	0.0684751878987619	0.704166460793892	not significant	NA
Phldb2	-0.285157195654678	6.72831928011964	3.66061402180473	0.0685044063373888	0.704166460793892	not significant	NA
Myl12a	0.27698823955083	8.15386206603923	3.66013382098849	0.0685212544187813	0.704166460793892	not significant	NA
Mpped1	-0.922251804895482	2.28410900739408	3.66009887067183	0.068522480852841	0.704166460793892	not significant	NA
Rcsd1	-0.43833306886319	3.13079355793095	3.65676942893555	0.0686394288007189	0.704166460793892	not significant	NA
Emc1	0.310441928334276	6.41950687703901	3.65334656311973	0.0687598964113316	0.704166460793892	not significant	NA
Ttc32	-0.39142207717191	3.69525088987794	3.65321121588698	0.0687646649203735	0.704166460793892	not significant	NA
Tmem126b	-0.240153051559145	5.71595886910883	3.65287600805662	0.0687764764810032	0.704166460793892	not significant	NA
Ankrd29	0.379269883546485	4.42848915725592	3.65109388056875	0.0688393114574686	0.704166460793892	not significant	NA
Tnfaip8l1	-0.921021527346911	0.294837420288934	3.65082985199213	0.0688486262696258	0.704166460793892	not significant	NA
Gpr155	-0.505111180806155	3.45794426709949	3.65065572375764	0.0688547702263693	0.704166460793892	not significant	NA
Slc29a3	-0.259881549177268	6.50928343339163	3.65019688341942	0.0688709629959787	0.704166460793892	not significant	NA
Mpp5	-0.273758071499246	7.03762316556951	3.64835520922271	0.0689360007148776	0.704166460793892	not significant	NA
Gin1	-0.3788089304352	3.39751173526345	3.64821742918964	0.0689408691661809	0.704166460793892	not significant	NA
Slc6a9	0.601518506926789	5.38887094374656	3.6468945506407	0.0689876330479964	0.704166460793892	not significant	NA
Cbx7	-0.368452156737906	4.4468159186805	3.64189603518507	0.0691646590222279	0.704166460793892	not significant	NA
Gale	0.573632396251041	2.47928878977016	3.64150475950085	0.0691785382518944	0.704166460793892	not significant	NA
Mtpap	-0.36505821889856	3.81237749477036	3.63949193334961	0.069249987089268	0.704166460793892	not significant	NA
Eif4g3	-0.300016175704687	8.31680723111122	3.63921888152393	0.069259686052009	0.704166460793892	not significant	NA
Mgst3	0.460353419757087	5.91583056461718	3.63846982124305	0.0692863011002177	0.704166460793892	not significant	NA
Layn	0.68261043508416	2.01184115650963	3.63791866115195	0.0693058919820165	0.704166460793892	not significant	NA
Exo1	-1.66496679609223	-0.899777000208789	3.63467732548802	0.0694212329992608	0.704166460793892	not significant	NA
Pdlim7	0.863025751330006	3.25206121228247	3.63188190277582	0.0695208829284591	0.704166460793892	not significant	NA
Mettl8	-0.247150177106139	4.14533249446079	3.62890815468157	0.0696270694825012	0.704166460793892	not significant	NA
Dnajc13	-0.249508536776151	6.11866992951753	3.62858734605979	0.0696385360020982	0.704166460793892	not significant	NA
Sgms2	-0.312772776527438	6.39002943324306	3.62855930489579	0.0696395383676449	0.704166460793892	not significant	NA
Mansc1	-0.59942005545284	1.52536747677219	3.62678115732292	0.0697031341582949	0.704166460793892	not significant	NA
D17H6S53E	-0.345572005135304	4.4114817112873	3.62276070084862	0.0698471718029523	0.704166460793892	not significant	NA
Usp21	0.331467740243177	4.50397189074053	3.62264919472529	0.0698511714960183	0.704166460793892	not significant	NA
Fez2	0.204694457359515	6.13905348018376	3.62136702133985	0.0698971815385828	0.704166460793892	not significant	NA
Gem	0.958339824700636	1.48793118789095	3.61992302806078	0.0699490399380833	0.704166460793892	not significant	NA
Sfi1	-0.418071702720483	3.32781838958171	3.61885420032097	0.0699874533165412	0.704166460793892	not significant	NA
Sulf2	0.266067793133724	4.51100877983332	3.61770323162657	0.0700288458277075	0.704166460793892	not significant	NA
Slc36a2	-2.14863189092317	0.40429047451091	3.61744275198553	0.0700382173965528	0.704166460793892	not significant	NA
Klc2	0.468079861854147	4.22006057908389	3.61512524133699	0.0701216603307265	0.704166460793892	not significant	NA
Tmco3	-0.510565134551923	5.32317615913361	3.61499023131779	0.0701265249300547	0.704166460793892	not significant	NA
Adgrf1	2.56748067616428	-0.875310397116269	3.61271684209266	0.0702084963761805	0.704166460793892	not significant	NA
Rdh5	-0.422331395609148	2.96558901002011	3.61151562794187	0.070251852772023	0.704166460793892	not significant	NA
Alpl	0.32700622731798	8.14661159658899	3.61115368215911	0.0702649227843632	0.704166460793892	not significant	NA
Rras	0.626632522104835	4.85585767780669	3.60915389164162	0.0703371862589636	0.704166460793892	not significant	NA
Mfsd14b	-0.287393430123125	4.62103066240038	3.60812880841108	0.0703742611659772	0.704166460793892	not significant	NA
Irgm2	-0.607653065896618	3.29241081120809	3.60671280610437	0.0704255115306633	0.704166460793892	not significant	NA
Uchl4	1.47144463968315	-0.602532732866953	3.60379881285412	0.0705311142719278	0.704166460793892	not significant	NA
Ttpa	-0.545600772748596	3.75050328056562	3.60369121500843	0.0705350170742254	0.704166460793892	not significant	NA
Tnfaip8l3	2.64557653295353	-1.1937030664801	3.60361835108409	0.0705376601439029	0.704166460793892	not significant	NA
Fam213b	0.471311021470231	4.17289468179896	3.60326562242295	0.070550456644841	0.704166460793892	not significant	NA
Gstm3	2.63745740055192	-1.19468846200307	3.60307115976816	0.070557512613986	0.704166460793892	not significant	NA
Sys1	-0.211844714757408	6.36255152987363	3.60079668407035	0.0706401007331433	0.704166460793892	not significant	NA
Miga1	-0.307920777214482	4.12131412798524	3.60074136484014	0.0706421107994215	0.704166460793892	not significant	NA
Fam118a	-0.424499521227778	2.4506049436711	3.60059487294445	0.0706474340102218	0.704166460793892	not significant	NA
Tor1aip1	-0.24417833606368	5.99833598167087	3.59983939262384	0.0706748938886384	0.704166460793892	not significant	NA
Dnajc22	-0.327097830498004	4.78959311481588	3.59871651025159	0.0707157305310978	0.704166460793892	not significant	NA
Mfsd5	0.253930337793856	5.34262482131363	3.59376958060872	0.0708959610538168	0.705455440543388	not significant	NA
Pik3cb	0.24909921158636	4.82413516180443	3.58862330451221	0.0710840129419354	0.706487516405491	not significant	NA
Yrdc	0.317909507662886	4.46075892990855	3.58814827257222	0.0711014000385053	0.706487516405491	not significant	NA
Olfr847	-0.70281863947344	2.50721962930667	3.58400772309715	0.0712531587197611	0.707090150113879	not significant	NA
Zkscan8	-0.408398686482891	3.40829493249903	3.58371626872671	0.0712638550255151	0.707090150113879	not significant	NA
Ino80b	0.592485240450992	3.87536719813198	3.57950875674174	0.0714184748672665	0.708118511335617	not significant	NA
Jmy	-0.217356815772255	4.31253619505195	3.57273817237741	0.0716680914734021	0.708799700018329	not significant	NA
Plec	0.531949073120907	5.82445838381381	3.57273761054042	0.0716681122285413	0.708799700018329	not significant	NA
Gm21992	-1.25236787748768	-0.0066010761089745	3.57206851895285	0.0716928344100825	0.708799700018329	not significant	NA
Zbtb16	-1.010859398303	2.81537973297968	3.57168350311235	0.0717070647419078	0.708799700018329	not significant	NA
Tssk6	-1.13471437418998	-0.188085695705809	3.57056471355186	0.0717484340013794	0.708799700018329	not significant	NA
Gm6133	1.04948673418234	0.181978097174452	3.56935132298608	0.0717933322241587	0.708799700018329	not significant	NA
Ophn1	-0.50457644531081	1.45015012296429	3.56627554809721	0.0719072872496502	0.709420544875632	not significant	NA
Snrnp48	-0.357921505924851	3.88699837241345	3.56403239201185	0.0719905251320757	0.709737675379463	not significant	NA
Gpr179	-1.67573516495106	-0.5062223916355	3.55819551086068	0.072207635173037	0.710341535182893	not significant	NA
Angel2	-0.248565661153461	5.86051426246983	3.55681507880797	0.0722590917339128	0.710341535182893	not significant	NA
Npr2	0.579719334149566	4.98766587152989	3.55436300616157	0.0723505981219617	0.710341535182893	not significant	NA
Cav1	0.322715060443086	4.37269103184571	3.55359568029592	0.072379260453596	0.710341535182893	not significant	NA
Dbt	-0.289033435581085	7.95542758807317	3.55038811868105	0.0724992152316831	0.710341535182893	not significant	NA
Endod1	0.426536184333348	4.78903141030603	3.5500142021675	0.0725132136006785	0.710341535182893	not significant	NA
Ccnt2	-0.269157055317464	4.85968210273994	3.54881599281088	0.0725580920245367	0.710341535182893	not significant	NA
Plac8	0.554840111311826	3.462392347941	3.54855117881458	0.0725680148166313	0.710341535182893	not significant	NA
Fam208a	-0.218011535911058	5.63024098387621	3.54755468836327	0.0726053680551727	0.710341535182893	not significant	NA
Aox1	1.19299315017092	-0.0814480096091474	3.54692545256204	0.072628966183665	0.710341535182893	not significant	NA
Ubxn2a	0.322640658464514	4.24791289403758	3.54644817932369	0.072646871149383	0.710341535182893	not significant	NA
Xdh	0.363873565143746	5.30862744009462	3.54595393813448	0.0726654180040956	0.710341535182893	not significant	NA
Zfp638	-0.270349018453243	5.28317381412042	3.54315508757847	0.0727705499225829	0.710453807791115	not significant	NA
Afm	-0.306862257508681	5.29763708068523	3.5429251983158	0.0727791928937266	0.710453807791115	not significant	NA
Fbxo44	0.35489375597455	4.27850311754167	3.5411705725541	0.072845199009478	0.710598777697092	not significant	NA
Wnt10a	1.40717522675474	0.500656633273599	3.53623378310934	0.0730312814377866	0.711224765757337	not significant	NA
Slc13a2	0.761911216961782	6.02152726710015	3.53272289084036	0.0731639492181485	0.711224765757337	not significant	NA
Eps15l1	0.303733371575565	4.6648053559062	3.53176816112464	0.0732000738357368	0.711224765757337	not significant	NA
Nubp1	0.233772502383386	5.58748629473255	3.53121748310594	0.073220919435849	0.711224765757337	not significant	NA
Caml	-0.2358905194311	4.53703965425378	3.52987340438104	0.0732718273592372	0.711224765757337	not significant	NA
Bcam	0.736430805696488	6.55338622724425	3.52971758633534	0.0732777317023108	0.711224765757337	not significant	NA
Aldh18a1	0.800945609236584	1.43754580814869	3.52878483909336	0.0733130872862564	0.711224765757337	not significant	NA
Fads1	0.307756237109576	6.42862265510725	3.52769943447477	0.0733542539487803	0.711224765757337	not significant	NA
Pdss2	-0.272598901297588	5.29671302497428	3.52642055697024	0.0734027925785511	0.711224765757337	not significant	NA
Slc30a5	-0.252368748484436	5.09847738012157	3.52593122250607	0.0734213745659795	0.711224765757337	not significant	NA
Lyplal1	0.33852143909471	5.75552816080751	3.52389516885897	0.073498749624417	0.711478140092527	not significant	NA
Itga11	2.45944980979855	-0.87440681670307	3.52164970679107	0.0735841912005635	0.711809192177596	not significant	NA
Myct1	0.521044185249278	2.09727602109465	3.51890090911271	0.0736889402438464	0.712326422357181	not significant	NA
Sucla2	-0.242655133152168	7.90194342186009	3.51593776294292	0.0738020491534315	0.712646194102607	not significant	NA
Slc25a36	-0.246160445185786	6.65280015663989	3.51519811737338	0.0738303138839878	0.712646194102607	not significant	NA
Rergl	-0.918868768365013	0.966825805497801	3.51381484236871	0.0738832075342056	0.712646194102607	not significant	NA
Cidea	-2.54077408934045	3.09326129913029	3.5109445080792	0.0739931021063013	0.712646194102607	not significant	NA
Ighg2c	3.38420199562078	3.22951279603439	3.51046073239202	0.0740116425658886	0.712646194102607	not significant	NA
1700003E16Rik	-0.757707821921419	1.10891937566398	3.50971832464335	0.0740401053368026	0.712646194102607	not significant	NA
Cyp2d12	0.80315215916051	6.78246274285148	3.50864859603462	0.0740811391753051	0.712646194102607	not significant	NA
Gstm5	0.333254310398069	7.68614890285406	3.50210661684215	0.0743326522040463	0.71374530197277	not significant	NA
Arhgap15	0.633612693516845	3.21290224905464	3.50181707043707	0.0743438067341679	0.71374530197277	not significant	NA
Cfh	0.480224964086652	7.19800755848012	3.50166828249764	0.0743495394107406	0.71374530197277	not significant	NA
Zwilch	0.871672970230197	0.354187548379018	3.49615438335734	0.0745623435963026	0.714787233050037	not significant	NA
Prok2	3.16304032842357	-0.703852622547935	3.49513022899004	0.0746019468873718	0.714787233050037	not significant	NA
Tyw3	-0.57986859188862	4.6023611977819	3.49273583208333	0.0746946306858634	0.714787233050037	not significant	NA
Dcbld2	0.375326827093453	3.83692478018569	3.49219603340836	0.0747155438000858	0.714787233050037	not significant	NA
Nfkbib	0.343750831875508	5.54406202096513	3.49168702070347	0.0747352703480602	0.714787233050037	not significant	NA
Lmx1b	0.969313387365835	1.67159590485347	3.48849464134788	0.0748591259225202	0.714787233050037	not significant	NA
Map3k14	0.59749039850966	2.79172115064865	3.48846522068291	0.0748602684589615	0.714787233050037	not significant	NA
Lrig1	-0.443684858215294	3.22693405640618	3.48705714956273	0.0749149735915969	0.714787233050037	not significant	NA
F11r	0.212947909932686	7.64116446494413	3.48689729050096	0.0749211871946479	0.714787233050037	not significant	NA
Rpa3	-0.448804152051517	2.96035107260001	3.4833911713706	0.0750576163459927	0.714984718867102	not significant	NA
Atp6v1g1	0.243039247264968	8.82037285921532	3.48241501249598	0.0750956511167124	0.714984718867102	not significant	NA
Azgp1	-0.564821485502801	6.66705529233712	3.48239836107059	0.0750963001099346	0.714984718867102	not significant	NA
Brms1l	0.352409830167683	3.38611068573759	3.47548642413695	0.0753662514672228	0.716338558728161	not significant	NA
Acss2	-0.342830373064897	7.18039212479801	3.47171560404303	0.0755139936090879	0.716338558728161	not significant	NA
Tpd52l1	0.264914621421765	4.58136003263951	3.47147664553045	0.0755233672930384	0.716338558728161	not significant	NA
Dgkh	-0.267798443227648	6.01517950417087	3.47082122775652	0.0755490843855491	0.716338558728161	not significant	NA
Tmem81	0.866917620073531	0.764719222998065	3.4701864295274	0.0755740020016795	0.716338558728161	not significant	NA
Piezo2	-0.683287359696489	1.52439092523077	3.46971172714902	0.0755926415730775	0.716338558728161	not significant	NA
Bex1	0.782018509726519	0.61986228328766	3.46953769443243	0.0755994764304574	0.716338558728161	not significant	NA
Rgs19	0.561494385409317	2.72730379503141	3.4671840707074	0.0756919809856085	0.716726181234552	not significant	NA
Ddx46	-0.238406731907983	4.91002097618623	3.46401840642866	0.0758166062822317	0.717148961983233	not significant	NA
Sppl2b	-0.322064654128512	4.14897769538002	3.46342778723694	0.0758398837487128	0.717148961983233	not significant	NA
Tspan32	-1.31581842804643	-0.304115504691412	3.45883782452682	0.076021063270247	0.718373190399321	not significant	NA
Fhdc1	0.81716261684784	1.04400901513266	3.45708069531916	0.0760905539599401	0.718541050345022	not significant	NA
Tmem45a	0.777197331684409	1.99137425541638	3.45427008231918	0.0762018594353197	0.718826010225704	not significant	NA
Siglec1	0.903599578217106	0.929279869067545	3.45317859308299	0.076245134842565	0.718826010225704	not significant	NA
Gins2	0.712736722277109	1.84431778431507	3.45123484387508	0.076322270614545	0.718826010225704	not significant	NA
Ace	-0.341150234499898	6.57579769048618	3.45109759792836	0.0763277204724579	0.718826010225704	not significant	NA
Tnn	1.50070769851792	2.34804773911722	3.44626323996947	0.0765199720802442	0.720002667583671	not significant	NA
Slc16a6	0.690899548797709	6.20930483772258	3.44535062535096	0.0765563271197958	0.720002667583671	not significant	NA
Ppp1r13l	0.748990375092524	2.05396824470597	3.44135997754383	0.0767155324229576	0.720051741592194	not significant	NA
Ppic	-0.233273024330335	7.11129933723584	3.44096958517715	0.0767311273895825	0.720051741592194	not significant	NA
Gon4l	0.330643869757527	3.83946513595607	3.44064516862253	0.0767440895982714	0.720051741592194	not significant	NA
P4ha1	-0.348797770660851	5.55331075749281	3.43814514744097	0.0768440635193769	0.720051741592194	not significant	NA
Chrnb4	-1.9963562668449	-1.27765157304753	3.43700210333145	0.0768898228248069	0.720051741592194	not significant	NA
Pla2g15	0.40034649123665	3.31772061908564	3.4346264931175	0.076985025466182	0.720051741592194	not significant	NA
Zfp595	0.549259853331124	1.90585349220545	3.43282734295528	0.0770572166127031	0.720051741592194	not significant	NA
Togaram1	-0.323796746364851	4.44209256122394	3.43249869165107	0.0770704121940164	0.720051741592194	not significant	NA
Arg2	1.02363768110469	3.50847916081336	3.42986590497046	0.0771762142229833	0.720051741592194	not significant	NA
Cenpn	-0.898063371471715	0.86401552503191	3.4278897006204	0.0772557403108197	0.720051741592194	not significant	NA
Phldb1	0.31791117209257	4.50505759109451	3.42785352589311	0.0772571969258485	0.720051741592194	not significant	NA
Rassf5	0.587351012169304	2.23917778003548	3.42747866733224	0.077272292875134	0.720051741592194	not significant	NA
Gna11	0.433359168130188	5.97352109349117	3.42676961306674	0.0773008565109498	0.720051741592194	not significant	NA
Npy	1.03447649936026	2.97442913628766	3.4259456423851	0.0773340647029607	0.720051741592194	not significant	NA
Mmp3	1.54060714959106	0.420025268830043	3.42582116865637	0.0773390827482221	0.720051741592194	not significant	NA
Slc17a4	-0.92557920125758	1.10882685523199	3.42362177908559	0.0774278109067398	0.720386144429533	not significant	NA
Cyp2e1	-0.37007228981931	9.90851326335459	3.42206781031631	0.0774905719363124	0.720386144429533	not significant	NA
Usp34	-0.238742943398056	5.37834979600709	3.42065186302631	0.0775478095401595	0.720386144429533	not significant	NA
Tmem268	-0.336272533538097	3.4698870039991	3.41941802973996	0.077597725083383	0.720386144429533	not significant	NA
Mapkapk2	0.328042469169171	6.68696159092149	3.41842864700652	0.0776377779043926	0.720386144429533	not significant	NA
B4galt6	0.363185315991609	4.27147952643033	3.41591842611094	0.0777395049626152	0.720386144429533	not significant	NA
Pinx1	0.596274498863509	2.35549594599083	3.41513797249936	0.0777711641807034	0.720386144429533	not significant	NA
Gmpr	0.483438612976814	6.78844990414019	3.41455814771615	0.077794694458249	0.720386144429533	not significant	NA
Fam163a	0.69251575498914	3.84323405911182	3.4133994858803	0.0778417394563911	0.720386144429533	not significant	NA
Anxa6	0.796454019137177	6.2885903744544	3.41087061021918	0.0779445327317157	0.720532498205202	not significant	NA
Lrrk2	-0.368286440472333	5.42158320824635	3.41045860298081	0.0779612947089784	0.720532498205202	not significant	NA
Hpf1	-0.24151102859277	4.80260613013303	3.40854786530458	0.0780390847870743	0.720726973241875	not significant	NA
Pla2g3	2.02283626280865	-0.958339915906217	3.40684889527246	0.0781083283425816	0.720726973241875	not significant	NA
Erap1	0.254087450298309	4.72500465537819	3.40612163770298	0.0781379901880544	0.720726973241875	not significant	NA
Ptp4a3	0.783558351358477	3.42069991138308	3.40282462076829	0.0782726245397063	0.720877144974243	not significant	NA
Lime1,Zgpat	-0.314695400010701	3.69557222728042	3.40254863188926	0.0782839066973741	0.720877144974243	not significant	NA
Xpo6	0.548088007708668	3.88068757789247	3.40191155478742	0.0783099569337076	0.720877144974243	not significant	NA
Timm23	0.263282238351026	4.5122414043838	3.39944605036536	0.0784108660025033	0.720964293476793	not significant	NA
Tmem27	-0.334289106658851	10.7196359221581	3.39816359789978	0.0784634138123685	0.720964293476793	not significant	NA
Pdcd7	-0.408207485774969	2.93258309942804	3.39787782738688	0.0784751286255065	0.720964293476793	not significant	NA
Mmd	0.422052159872805	4.24343165281776	3.39637393807691	0.0785368118932884	0.721054100469048	not significant	NA
BC030336	-0.281627123990161	4.4063275984252	3.39149181261303	0.0787374410677852	0.721624256308839	not significant	NA
Kdsr	-0.21416169201861	5.51982648334954	3.38942405886726	0.0788225923519491	0.721624256308839	not significant	NA
1700016C15Rik	0.423530670011158	6.39355533455401	3.38930899587421	0.0788273338227147	0.721624256308839	not significant	NA
Gpt2	0.529153862678891	5.2176041856146	3.38793413173783	0.0788840140780646	0.721624256308839	not significant	NA
Osbpl8	-0.318677324543118	6.80633953331682	3.38775213814127	0.0788915204737745	0.721624256308839	not significant	NA
Proser2	0.908557749465111	2.76340083013034	3.38551899629299	0.078983694206919	0.721624256308839	not significant	NA
Rassf6	0.369443993292714	4.67773410365003	3.38366911450615	0.0790601425844056	0.721624256308839	not significant	NA
Dusp26	-0.893419267040564	0.130925224258612	3.38228469326147	0.0791174110009285	0.721624256308839	not significant	NA
Elovl7	0.244495594267274	6.94492485751666	3.37800678061227	0.0792946743859154	0.721624256308839	not significant	NA
Glyat	-0.325235641098662	9.65769898960858	3.37766723866859	0.0793087635130107	0.721624256308839	not significant	NA
Ugt1a1,Ugt1a10,Ugt1a2,Ugt1a5,Ugt1a6a,Ugt1a6b,Ugt1a7c,Ugt1a8,Ugt1a9	0.37235561674752	10.8843234290536	3.37644483051986	0.0793595106025373	0.721624256308839	not significant	NA
Ctr9	-0.233508097896001	5.24240387863361	3.3747732124697	0.0794289667071486	0.721624256308839	not significant	NA
Fgd4	-0.366079358012585	4.41012633687423	3.37474700945239	0.0794300560051491	0.721624256308839	not significant	NA
Col27a1	0.586922847249456	7.06430396054479	3.37446790944759	0.0794416596700618	0.721624256308839	not significant	NA
Ighm	1.45790544709962	3.97039086907153	3.3737770037164	0.0794703926724037	0.721624256308839	not significant	NA
Rbm12b2	-0.457253760028979	3.15003356509155	3.37264481945779	0.0795175031823668	0.721624256308839	not significant	NA
Wdr76	0.699022630568738	1.3118574878238	3.37045762496674	0.0796086040220757	0.721624256308839	not significant	NA
Nfkbiz	0.533860634110841	3.33559799780286	3.36845383785258	0.0796921710466427	0.721624256308839	not significant	NA
Gm7334	-1.3346186895438	-0.94349152284574	3.36716152394022	0.0797461199645417	0.721624256308839	not significant	NA
Abcg1	0.747719624775525	3.08756959955211	3.36661876951644	0.079768790317166	0.721624256308839	not significant	NA
Ostf1	0.202938050560641	6.86432620140919	3.36495442452621	0.0798383547417388	0.721624256308839	not significant	NA
Slfn8	-0.74566974684372	0.895817921275263	3.36153796811606	0.0799813708728752	0.721624256308839	not significant	NA
Pi4ka	-0.296764555601911	6.83817876589097	3.36088816614712	0.0800086055729663	0.721624256308839	not significant	NA
Doc2g	-0.44844934545311	2.16854529723649	3.35930099267081	0.0800751725738289	0.721624256308839	not significant	NA
Ttc39c	-0.317798473150117	4.94536510017215	3.35851187221054	0.0801082924855384	0.721624256308839	not significant	NA
Hspa1a	-0.966353340184638	5.9057143708519	3.3584454429425	0.0801110812858144	0.721624256308839	not significant	NA
Zmym5	-0.235205059715035	6.19812454062341	3.3564975325046	0.0801929072014441	0.721624256308839	not significant	NA
2410002F23Rik	-0.351063014929569	3.44715399258944	3.35439625618556	0.0802812834693544	0.721624256308839	not significant	NA
Pih1d2	-0.480470790693377	2.35620141798166	3.35306297719198	0.0803374171670848	0.721624256308839	not significant	NA
Ppm1m	-0.275658425566001	4.87340720477187	3.35243990592604	0.0803636652004179	0.721624256308839	not significant	NA
Fut10	-0.927533496560646	0.553547137070592	3.35125494421835	0.0804136111635156	0.721624256308839	not significant	NA
Plcd1	0.553948244661899	2.37284498574056	3.35091641197796	0.080427886811792	0.721624256308839	not significant	NA
Copz2	0.47028728462082	4.54256272014101	3.34762325119889	0.0805669092876081	0.721624256308839	not significant	NA
Abca8a	0.444450268946893	3.63872592422417	3.34426823348103	0.0807088277388022	0.721624256308839	not significant	NA
Wdr48	-0.234775811890694	4.93601335879521	3.34411342977763	0.0807153829360396	0.721624256308839	not significant	NA
Cptp	0.317128176659337	4.05525775506384	3.34179753830997	0.080813523115086	0.721624256308839	not significant	NA
2810408A11Rik	-0.734393046392792	1.35726681981524	3.3411406889876	0.08084138333082	0.721624256308839	not significant	NA
Myh10	0.291422600924361	5.15023917410997	3.33972242091879	0.0809015768049774	0.721624256308839	not significant	NA
Slc22a18	-0.249666622456245	9.51898121465868	3.33468608987858	0.0811157439613315	0.721624256308839	not significant	NA
Tfpi	0.402968238685931	2.97709300132635	3.33390170466612	0.0811491582462762	0.721624256308839	not significant	NA
Gpr19	0.760323781350406	1.05907683465032	3.33322972986114	0.0811777965338001	0.721624256308839	not significant	NA
Tuba1a	0.345091319433591	5.20906251409436	3.33305651523994	0.0811851804985755	0.721624256308839	not significant	NA
Nrg1	0.55207612275768	3.77445417696992	3.33271691918619	0.0811996593817419	0.721624256308839	not significant	NA
Pltp	0.495741738707508	3.64523005625761	3.3324454491321	0.0812112358111248	0.721624256308839	not significant	NA
Itih4	2.02940612290042	-0.941122275859313	3.33083282171382	0.081280043071356	0.721624256308839	not significant	NA
Glis2	0.220514317292004	6.56685121958998	3.32996934559365	0.0813169133023859	0.721624256308839	not significant	NA
Rtkn	0.481395965661207	5.26667191804508	3.32705100023117	0.0814416686636411	0.721624256308839	not significant	NA
Miga2	0.322534925807016	4.55661744527276	3.32639531985728	0.0814697284514714	0.721624256308839	not significant	NA
Ndst2	0.370859584883124	3.92395126644678	3.32589919522073	0.0814909674673406	0.721624256308839	not significant	NA
Rbl1	0.754569584609608	1.77346596253076	3.32533806857191	0.08151499689732	0.721624256308839	not significant	NA
Pdlim3	-0.799073541689442	1.13954416879545	3.32298031655042	0.0816160534486303	0.721624256308839	not significant	NA
Smpx	-0.822793261842182	0.270993228271232	3.32147314673228	0.0816807284884267	0.721624256308839	not significant	NA
Ccdc61	0.562448801723238	2.78472504453042	3.32111007525406	0.0816963172848432	0.721624256308839	not significant	NA
Ei24	-0.231777020962299	7.08665422323604	3.31767911739098	0.0818437979023082	0.721624256308839	not significant	NA
Ccdc160	-0.447977212528044	2.57578314350031	3.3162756833586	0.0819042132793108	0.721624256308839	not significant	NA
Lzic	0.521616405155494	2.39591251194906	3.31583753118426	0.0819230854892808	0.721624256308839	not significant	NA
Col4a2	0.513373565135547	7.41642001812474	3.3147724064287	0.0819689837356931	0.721624256308839	not significant	NA
Zscan21	-0.271321800945745	4.11506505414001	3.31108082349082	0.0821282905623995	0.721624256308839	not significant	NA
Clec4a3	1.09583984349394	0.401848952675539	3.30841754361556	0.0822434435310131	0.721624256308839	not significant	NA
Cbfb	-0.428442729209171	4.59612884979631	3.30797391700706	0.0822626428132566	0.721624256308839	not significant	NA
Dnm2	0.332866274334352	5.64497047604844	3.30674640815808	0.0823157938985177	0.721624256308839	not significant	NA
Trrap	-0.2572849540815	5.05915665753569	3.30383696841445	0.0824419307090968	0.721624256308839	not significant	NA
Clec5a	0.938728953621563	0.378998827348148	3.30276566895468	0.0824884322946896	0.721624256308839	not significant	NA
Rasgef1a	0.992076940851105	0.586679766345989	3.30274885136497	0.0824891625319614	0.721624256308839	not significant	NA
Inf2	0.492532460388135	3.41929185611642	3.30264768125664	0.0824935556007652	0.721624256308839	not significant	NA
R3hdm4	0.470610942963028	5.80843741946532	3.30067053921878	0.0825794624052864	0.721624256308839	not significant	NA
Zfp444	-0.304585619327931	5.60602531751647	3.29896940671159	0.0826534591502569	0.721624256308839	not significant	NA
Chrna4	0.403019653014989	5.84207683787286	3.29715891611503	0.0827322967979217	0.721624256308839	not significant	NA
Galns	-0.314684825506026	6.9176328382016	3.29584995379203	0.0827893494452527	0.721624256308839	not significant	NA
Adh7	-1.16194205433147	-0.321239702182059	3.29371979957466	0.0828822917057125	0.721624256308839	not significant	NA
Naaa	0.464930976739956	2.90168761915822	3.29320621701379	0.0829047181849124	0.721624256308839	not significant	NA
Pcmtd2	-0.355679357575267	5.13732308276295	3.29224365278082	0.0829467690817145	0.721624256308839	not significant	NA
Lrif1	-0.53765099034953	2.89554174640307	3.29068297678444	0.0830150015625481	0.721624256308839	not significant	NA
Klf5	0.968720121680937	3.44375245227447	3.29013059627586	0.0830391670478281	0.721624256308839	not significant	NA
Kctd12	-0.230063269379672	5.18755151576441	3.28931719464475	0.0830747664270328	0.721624256308839	not significant	NA
Ndufa8	0.301870791064627	8.6707675634203	3.28909880444736	0.0830843275008156	0.721624256308839	not significant	NA
Sc5d	-0.2869804906294	5.09861673151272	3.28901166033284	0.083088143004765	0.721624256308839	not significant	NA
Fbxl2	-0.48579147921172	3.5177922612878	3.28886600959991	0.0830945206042222	0.721624256308839	not significant	NA
Tmem25	-0.456218264439719	5.65870894000262	3.28876555584734	0.0830989194952832	0.721624256308839	not significant	NA
Mss51	-0.887824913459665	0.260076130677385	3.28874743410178	0.0830997130789442	0.721624256308839	not significant	NA
Pram1	-1.46013703685442	-0.921735999445758	3.28785528897492	0.0831387925185405	0.721624256308839	not significant	NA
Etfdh	-0.300272099256614	5.93802172713581	3.28700105752537	0.0831762310542116	0.721624256308839	not significant	NA
Matn2	0.503462299990371	3.5675603132266	3.28601072799431	0.0832196587201323	0.721624256308839	not significant	NA
Tbc1d2b	0.291818342833257	4.27202865589308	3.28551268152515	0.0832415088027185	0.721624256308839	not significant	NA
Dph6	0.224678815541087	5.1499940409813	3.2805691506719	0.0834587484408929	0.721624256308839	not significant	NA
Gcnt4	1.02787735734477	1.06644564382929	3.27971920022579	0.0834961646980941	0.721624256308839	not significant	NA
Lrfn3	-1.10687323549602	0.179244523232917	3.27869953773372	0.0835410774988114	0.721624256308839	not significant	NA
Alg2	0.348322675504113	4.80393020223434	3.27841544769682	0.0835535956996576	0.721624256308839	not significant	NA
Ptgds	0.48813543481622	3.77222906973448	3.27447165481887	0.0837275994933531	0.721624256308839	not significant	NA
Clec2h	-0.781559213476336	5.88063601970579	3.27182831906123	0.0838444599065575	0.721624256308839	not significant	NA
Myh9	0.372130383484832	8.08545665206328	3.27118892562846	0.0838727553923857	0.721624256308839	not significant	NA
Nans	-0.297749163795989	4.15786060342478	3.26782993339912	0.0840215841042603	0.721624256308839	not significant	NA
Efl1	-0.310509308657514	3.76316159122445	3.26634268498085	0.0840875777427132	0.721624256308839	not significant	NA
Vgll4	-0.571803496050252	2.8351355822976	3.26537707831248	0.0841304566047664	0.721624256308839	not significant	NA
Rflna	0.658191585145603	1.22862177375511	3.26464589119003	0.0841629425861684	0.721624256308839	not significant	NA
Dmrtc1a	1.84609986185971	-0.808207901714701	3.26434975138342	0.0841761039275784	0.721624256308839	not significant	NA
Cd8b1	-0.872938411610868	0.908863926973193	3.25640324381045	0.0845301590777545	0.721624256308839	not significant	NA
Vstm5	0.407559508288552	2.75016017638318	3.25558818655994	0.0845665708802521	0.721624256308839	not significant	NA
Pmpcb	-0.252182746082815	8.41151309528035	3.25533885182248	0.0845777132559749	0.721624256308839	not significant	NA
Pgap3	0.399183581265966	2.86909931559454	3.25521675064184	0.0845831703829879	0.721624256308839	not significant	NA
Sptssa	-0.274104909018856	5.75836491175887	3.25419512395404	0.0846288463662946	0.721624256308839	not significant	NA
2310007B03Rik	0.938061856512356	1.91416651051502	3.25357748781926	0.084656474113839	0.721624256308839	not significant	NA
Pappa	0.660914713872316	3.85445823788787	3.25247942958915	0.0847056175381779	0.721624256308839	not significant	NA
Tpcn1	0.238114999023868	7.65364326340986	3.25075935138556	0.0847826655746553	0.721624256308839	not significant	NA
Nif3l1	-0.287112697290369	4.15246020307418	3.24815793185637	0.0848993455684365	0.721624256308839	not significant	NA
Itgb5	0.309067258173147	5.73034268000069	3.247616910642	0.0849236349632038	0.721624256308839	not significant	NA
Car8	0.740511509501692	3.11218930922036	3.24719974499733	0.084942369283001	0.721624256308839	not significant	NA
Adora2b	0.829514254719339	2.17351282336127	3.24658428370561	0.0849700174923861	0.721624256308839	not significant	NA
Bphl	-0.292578877174147	7.97074066456269	3.24575270249779	0.0850073909042094	0.721624256308839	not significant	NA
Akr1c14	-0.484387417645951	6.3914400142592	3.24447927032659	0.0850646590286033	0.721624256308839	not significant	NA
Setd6	-0.272920529886665	5.03217892504704	3.24440118545474	0.0850681720695693	0.721624256308839	not significant	NA
Smc2	0.767886298039285	0.624721012430531	3.24247446764461	0.0851549082457739	0.721624256308839	not significant	NA
Fundc2	0.248244708188938	6.36598839041991	3.24115616097922	0.0852143140546532	0.721624256308839	not significant	NA
Cenpb	0.42959031700078	6.75805877540602	3.24008020930903	0.085262834276125	0.721624256308839	not significant	NA
Tsta3	0.280695264815483	4.74334203975365	3.23912225953918	0.085306060025723	0.721624256308839	not significant	NA
Dqx1	-0.457039829752613	2.27333296560415	3.2367631337048	0.085412619236801	0.721624256308839	not significant	NA
Scnn1a	0.50615095058058	5.93557631128688	3.23630585557269	0.0854332917833202	0.721624256308839	not significant	NA
Pds5b	-0.314346973208571	4.27642967427579	3.23585825439464	0.0854535324513662	0.721624256308839	not significant	NA
Xpa	-0.300963323201871	5.35620432261799	3.23576950475765	0.0854575463960331	0.721624256308839	not significant	NA
Ptgs2	1.4756574103978	0.497809859236032	3.23193634189579	0.085631119608497	0.721624256308839	not significant	NA
Dcun1d5	-0.235479140643825	4.75924948160043	3.22841386989007	0.0857909831751754	0.721624256308839	not significant	NA
Slc7a2	-0.893530281311275	1.45142710662192	3.2273271093897	0.085840374175633	0.721624256308839	not significant	NA
Ptpn23	0.520149227927236	4.74644984866532	3.2266526303784	0.085871044357403	0.721624256308839	not significant	NA
Fbxl5	-0.287418828973332	5.57877839656323	3.22612495640739	0.0858950477854689	0.721624256308839	not significant	NA
Nudt12	-0.378341672783157	5.7630218638458	3.22274344549305	0.086049053853684	0.721624256308839	not significant	NA
Mon1b	-0.303551718857625	3.74916774554066	3.22062241394188	0.086145815965039	0.721624256308839	not significant	NA
Mmp15	-0.531624147384325	1.8698010343059	3.21989353896902	0.0861790964784769	0.721624256308839	not significant	NA
Gpn1	-0.272218837368496	4.46245978544703	3.21975079028095	0.0861856161387657	0.721624256308839	not significant	NA
Zfp229	-0.591669199897015	1.56634558482254	3.21958932418422	0.0861929913528165	0.721624256308839	not significant	NA
Gm12184	-0.704844020544931	1.43912889355195	3.21931496382514	0.0862055248591121	0.721624256308839	not significant	NA
Polk	-0.319640173708302	4.08388796536659	3.21893088026067	0.0862230743482944	0.721624256308839	not significant	NA
Bcl9	0.600912247109001	2.97047748572391	3.21889846323826	0.0862245557309263	0.721624256308839	not significant	NA
Eng	0.389639119855965	6.3314836624222	3.21863607676095	0.0862365472656807	0.721624256308839	not significant	NA
Tinagl1	0.685822965069182	6.31266750854739	3.21786895957099	0.086271616954824	0.721624256308839	not significant	NA
Itga3	0.756797360286241	5.25246774720897	3.2176060090888	0.0862836418452441	0.721624256308839	not significant	NA
Cables1	-0.35925484415335	3.40223620009531	3.21743959078423	0.086291253259164	0.721624256308839	not significant	NA
Dnlz	0.300159761337296	5.55626336150837	3.21733310379252	0.086296124023224	0.721624256308839	not significant	NA
Smarcd3	0.918201317321218	2.36746669341372	3.21730248924482	0.0862975244055226	0.721624256308839	not significant	NA
Ccdc107	-0.336380203990723	7.72717419457188	3.21718869157715	0.0863027300119351	0.721624256308839	not significant	NA
Nova1	0.932758960528004	0.454802663843093	3.21687452538489	0.0863171032402485	0.721624256308839	not significant	NA
Hoxd9	0.247829956002989	5.2054631567103	3.21599118173828	0.0863575313852275	0.721624256308839	not significant	NA
Itm2c	0.449528444204741	6.71009373338323	3.21471550855734	0.0864159539590566	0.721624256308839	not significant	NA
Fgf18	1.42159765086201	1.38428574989341	3.21414982226848	0.0864418755595586	0.721624256308839	not significant	NA
Zfp994	-0.371948347143418	2.95430650395338	3.21360667009822	0.0864667730269718	0.721624256308839	not significant	NA
Cbr4	-0.257222485066984	4.96999513561348	3.21216608785101	0.0865328477902854	0.721624256308839	not significant	NA
Tmem129	0.327965999983341	4.16764101890354	3.21170090351676	0.0865541967229937	0.721624256308839	not significant	NA
Vwa2	-0.434618682515224	3.86656463230539	3.21136257120021	0.0865697277965798	0.721624256308839	not significant	NA
Lrig3	-0.342313609139436	4.06518638866932	3.21100952987682	0.0865859375171702	0.721624256308839	not significant	NA
Pmepa1	0.401160093669708	7.0176781574458	3.20906670213854	0.0866752042859491	0.721624256308839	not significant	NA
Heatr1	0.351351044552943	3.98782676192708	3.20866069922122	0.0866938722619998	0.721624256308839	not significant	NA
Nme7	-0.296350980334155	4.44674814002832	3.20614746657274	0.0868095339110721	0.721624256308839	not significant	NA
Pcyox1l	-0.529527611687367	2.75137174645964	3.20578958500133	0.0868260185024131	0.721624256308839	not significant	NA
Rexo2	0.305965303911653	6.90415217303979	3.20470088937944	0.086876187789551	0.721624256308839	not significant	NA
Zfp846	-0.503501397665851	2.75239265706504	3.20412076185455	0.0869029349154753	0.721624256308839	not significant	NA
Llgl2	0.33801457669879	5.56509311992924	3.20310481513612	0.086949798674835	0.721624256308839	not significant	NA
Tnrc6b	-0.273491591848445	5.58815022883007	3.20063637839305	0.087063784877544	0.721624256308839	not significant	NA
Abca7	0.398319652825248	3.37527262697075	3.19881312970065	0.0871480888152023	0.721624256308839	not significant	NA
Ppp2r2b	-0.512265367507895	1.84856412165878	3.19648584344265	0.0872558357150719	0.721624256308839	not significant	NA
Tnnt2	1.35460428615273	-0.72488642747866	3.19509253963277	0.087320415502001	0.721624256308839	not significant	NA
Azin1	-0.244705623967671	6.10591718390903	3.19197003807541	0.0874653445545865	0.721624256308839	not significant	NA
Gm20431,Ube2v1	0.268244609449598	7.00011409082096	3.19128105049298	0.0874973609389623	0.721624256308839	not significant	NA
Kcnk1	0.413409219180862	6.4051928359047	3.1897808381251	0.087567120794746	0.721624256308839	not significant	NA
Cxcl9	-1.47217636622173	0.84853506372783	3.18977282020088	0.0875674938008197	0.721624256308839	not significant	NA
Rab11fip3	-0.274792476683698	7.73118038703067	3.18976559380008	0.0875678299855891	0.721624256308839	not significant	NA
Ccdc117	-0.288574389605933	4.84611839164843	3.1885592472914	0.0876239722505565	0.721624256308839	not significant	NA
Snx1	-0.193930267956242	6.62050270821661	3.18801493050894	0.0876493178800821	0.721624256308839	not significant	NA
Coq9	-0.223513948932587	7.2755355740695	3.18722285361843	0.0876862153825584	0.721624256308839	not significant	NA
Rab28	-0.231474905505224	4.82845991183923	3.18545052960624	0.087768841031426	0.721624256308839	not significant	NA
U2af1l4	0.44225178127302	4.65621062644926	3.18488418612914	0.0877952629093681	0.721624256308839	not significant	NA
Vdac1	0.203191877170131	9.90901554714682	3.18333649908327	0.0878675147716398	0.721624256308839	not significant	NA
Pbx4	-1.53428035086564	-0.763209501828641	3.18328418967471	0.087869957972754	0.721624256308839	not significant	NA
Tgtp1	-1.07628719408984	0.454000723693534	3.17994336466434	0.0880261598047085	0.721624256308839	not significant	NA
Sox7	0.615977325771597	1.85039136335264	3.17968281131694	0.0880383555893386	0.721624256308839	not significant	NA
Sema6a	0.313371033649354	4.32265855059883	3.17925442451202	0.0880584114433594	0.721624256308839	not significant	NA
Prpf38b	-0.280989028531277	5.9503955195133	3.17827818604955	0.0881041358991484	0.721624256308839	not significant	NA
Paqr5	0.272757633666289	6.36351557585702	3.17761926291796	0.0881350136551355	0.721624256308839	not significant	NA
Rc3h2	-0.28108986919407	5.51183388827327	3.17650378973878	0.0881873143044927	0.721624256308839	not significant	NA
Rgl1	-0.297563299448395	7.45171404258108	3.17548412620881	0.088235154176003	0.721624256308839	not significant	NA
Arsb	0.295715265528309	6.45664016103855	3.17131806495473	0.0884309266599962	0.721624256308839	not significant	NA
Cox8b	-2.31923206785311	1.62118597900304	3.17063343824211	0.0884631468335742	0.721624256308839	not significant	NA
Gm5431	-1.25450552727229	-0.63648425949186	3.17049076136003	0.0884698632591583	0.721624256308839	not significant	NA
Cep57	-0.322838633939685	5.05275633401112	3.16850331477767	0.0885634824316649	0.721624256308839	not significant	NA
Ssc5d	-1.13170183457993	-0.451015094272992	3.16784900879963	0.0885943287493005	0.721624256308839	not significant	NA
Vwa5a	0.233957337969579	4.60070408567511	3.16685026266644	0.0886414371705039	0.721624256308839	not significant	NA
Homer1	-0.217052648813098	4.80644116057127	3.16530392037455	0.0887144315422202	0.721624256308839	not significant	NA
Ccdc71l	-0.320999754839175	3.40240361996862	3.16528417332773	0.0887153641419711	0.721624256308839	not significant	NA
Plscr3	0.431131114955896	3.97956902081707	3.16411990552136	0.0887703694217029	0.721624256308839	not significant	NA
H2-Q7	-0.362680193559122	4.75589740110877	3.16030847274464	0.0889507149482992	0.721624256308839	not significant	NA
Samd8	-0.296519645399457	6.67991255672243	3.15886211501217	0.0890192631670228	0.721624256308839	not significant	NA
Cln8	0.27182948249188	4.04225439880636	3.15832105598509	0.0890449216535282	0.721624256308839	not significant	NA
Tnfrsf1a	0.319010119003558	5.88206543753684	3.1550143400663	0.0892019211798812	0.721624256308839	not significant	NA
P3h2	0.238791745539865	6.72528609532092	3.15355809990372	0.0892711635633863	0.721624256308839	not significant	NA
D830044I16Rik	1.50350322789014	-0.544841432551349	3.14955679994254	0.0894617408053176	0.721624256308839	not significant	NA
Actr1a	0.332846745868595	6.5525396416925	3.14920297402234	0.0894786157667712	0.721624256308839	not significant	NA
Nrcam	1.18029013974843	0.14485113615709	3.1489470421658	0.0894908241787485	0.721624256308839	not significant	NA
Rmnd5a	-0.212338362501743	6.01593410696871	3.14807250805397	0.0895325555866651	0.721624256308839	not significant	NA
Spin4	1.11623119993426	0.287099236235916	3.14754441122356	0.0895577664525931	0.721624256308839	not significant	NA
Pwwp2b	0.517295811565937	2.27751938270191	3.14711482206559	0.0895782807114509	0.721624256308839	not significant	NA
Smpd2	-0.413590437615724	5.90129032727003	3.14667126204084	0.0895994678309245	0.721624256308839	not significant	NA
Ccdc137	0.439007564639797	3.26405028959702	3.14452550527304	0.0897020441311708	0.721624256308839	not significant	NA
Noc3l	0.390673020994656	2.83720270392814	3.1418586787942	0.0898297192798795	0.721624256308839	not significant	NA
Fam210a	-0.244451771350412	5.95973438917626	3.14076172757705	0.0898822972090739	0.721624256308839	not significant	NA
0610009B22Rik	-0.269675380710382	4.9733104339259	3.14045949673595	0.0898967896835487	0.721624256308839	not significant	NA
Cd68	0.814175928034712	2.61040492533804	3.139925585569	0.089922398227854	0.721624256308839	not significant	NA
Dio1	-0.67230106018123	4.72365624164102	3.13849352678969	0.0899911272859031	0.721624256308839	not significant	NA
Wfdc17	0.610497871380208	1.95321998220078	3.13772261888781	0.0900281507878744	0.721624256308839	not significant	NA
Col4a4	-0.2373450477327	7.98047873239891	3.13761045747557	0.0900335389035365	0.721624256308839	not significant	NA
Psmb11	-1.35560632097283	-0.928839707158193	3.13728491838491	0.0900491795716012	0.721624256308839	not significant	NA
Crebrf	-0.268915885716416	5.50817650035293	3.13638316843113	0.0900925209700086	0.721624256308839	not significant	NA
Lpin3	-0.371753879054097	3.26159667310622	3.13610410973301	0.0901059384438203	0.721624256308839	not significant	NA
Letm1	-0.212998946419134	7.10618457829642	3.13589438324401	0.0901160238653138	0.721624256308839	not significant	NA
1190007I07Rik	-0.251410640226418	5.05707494238515	3.13528600961742	0.0901452870040821	0.721624256308839	not significant	NA
Tox3	-0.584768275462267	2.05711667105168	3.1333251398262	0.0902396809283798	0.721624256308839	not significant	NA
Zfp930	-0.34400684980549	3.36745058386343	3.1312052490201	0.0903418586987562	0.721624256308839	not significant	NA
Fosb	-1.86353252150395	2.13082126722464	3.1291230412492	0.0904423505958599	0.721624256308839	not significant	NA
Tha1	-0.380461050975203	3.33149764336035	3.12599342382542	0.0905936363557443	0.721624256308839	not significant	NA
Ggt6	0.38029783842482	3.77472457912612	3.1251052770236	0.0906366227554435	0.721624256308839	not significant	NA
Mgrn1	0.239137304130495	7.06861468979001	3.12393354180261	0.0906933710085081	0.721624256308839	not significant	NA
Tet1	-1.26113442888211	-0.00666162077430635	3.12354111795685	0.090712385666437	0.721624256308839	not significant	NA
1810010H24Rik	0.771028076960949	0.707684545600263	3.12237256058441	0.0907690347506486	0.721624256308839	not significant	NA
Timm21	-0.379853987616999	3.46680185294178	3.12161171383462	0.0908059409459871	0.721624256308839	not significant	NA
Col5a1	0.638677351485187	3.44433816371915	3.12143091533713	0.090814713447071	0.721624256308839	not significant	NA
Prkar1a	0.212926642280631	8.0071353256521	3.12075181458039	0.0908476727778168	0.721624256308839	not significant	NA
Dkk3	0.339102440514333	4.69043389725799	3.11868794668211	0.0909479251675819	0.721624256308839	not significant	NA
Kank2	0.404923091863391	4.72063105615425	3.11712666763384	0.0910238494396893	0.721624256308839	not significant	NA
Plekhh1	0.380918658540032	3.8385581972056	3.117066997712	0.0910267526163904	0.721624256308839	not significant	NA
Tspoap1	-0.963481664367632	0.165834088215629	3.11478217632716	0.0911379989021563	0.721624256308839	not significant	NA
Tpk1	-0.266638797815435	6.14502763989032	3.11400258696781	0.0911759925688373	0.721624256308839	not significant	NA
Pecr	-0.350361636651986	9.36963667568466	3.11071646761725	0.0913363450028073	0.721624256308839	not significant	NA
Znhit3	-0.453888174882623	2.66991629590708	3.1106722277932	0.0913385059967503	0.721624256308839	not significant	NA
Prnp	0.287898961946947	6.97477407675396	3.10992795976252	0.0913748703288838	0.721624256308839	not significant	NA
Cnot1	-0.215159272277289	5.55407549028119	3.10932442913957	0.0914043706611632	0.721624256308839	not significant	NA
Fam241a	0.607652184938955	3.155853363867	3.10827982161658	0.0914554567352326	0.721624256308839	not significant	NA
Dcaf8	-0.231280342675981	7.04636213565808	3.10679096534963	0.0915283257856606	0.721624256308839	not significant	NA
Sfrp2	-0.46038674772465	2.81601772049799	3.10671361742674	0.0915321132606616	0.721624256308839	not significant	NA
Lancl3	-0.582398064773235	2.51851866532595	3.10583759434184	0.0915750219256816	0.721624256308839	not significant	NA
Eif2a	-0.347527162754515	4.26649273595043	3.10421814711089	0.0916544057831652	0.721624256308839	not significant	NA
Lasp1	0.349630827895997	7.44417112272571	3.10126458628196	0.0917993921240407	0.721624256308839	not significant	NA
Ormdl1	-0.351028594308153	3.99748453918042	3.09975921304797	0.0918733911191583	0.721624256308839	not significant	NA
Clec14a	0.494510592187764	3.45844042287539	3.09928111169913	0.0918969074066724	0.721624256308839	not significant	NA
Txn1	0.212252254835246	9.5940305451362	3.09731083384635	0.0919938927571072	0.721624256308839	not significant	NA
Fabp3	0.356172792837483	6.66945966008354	3.09608972228974	0.092054060537735	0.721624256308839	not significant	NA
Gm44973,Zfp865	0.401146000028396	3.49768167807838	3.09537097958169	0.0920894964410086	0.721624256308839	not significant	NA
Cdc42	0.207777187460338	8.707781657267	3.09513195180803	0.0921012846410615	0.721624256308839	not significant	NA
Gm4924	-0.455165914919829	2.97447771336317	3.09460371483756	0.0921273420564289	0.721624256308839	not significant	NA
Nudcd1	0.505268735420225	2.66857231471745	3.0932682181107	0.0921932589282902	0.721624256308839	not significant	NA
Cnbp	-0.275802722312197	7.26415193118444	3.09252229993433	0.0922300994286336	0.721624256308839	not significant	NA
Shmt1	0.308212862957106	5.54453528179269	3.09163823801834	0.0922737848733533	0.721624256308839	not significant	NA
Cyp1b1	0.395686650972217	4.97897398006647	3.09021456667708	0.0923441852505139	0.721624256308839	not significant	NA
Cnp	0.442776272524472	3.27584846651703	3.08970657473539	0.0923693204612569	0.721624256308839	not significant	NA
Nqo1	0.688008202487373	6.71767413281265	3.08759991431448	0.0924736417400186	0.721624256308839	not significant	NA
Cdr2l	0.622185032550196	2.37735751144084	3.08729736214601	0.0924886352586442	0.721624256308839	not significant	NA
Cpne8	0.407640236540142	3.67456878792547	3.08457808216114	0.0926235206568569	0.721624256308839	not significant	NA
Mkks	-0.342179417957008	3.68153932194337	3.08429381812341	0.0926376342675234	0.721624256308839	not significant	NA
Zfp868	-0.667463228684571	1.46854052758534	3.08360803235028	0.0926716935573358	0.721624256308839	not significant	NA
Gcnt1	-0.343847849791741	9.44203268670544	3.08246249021389	0.0927286188583799	0.721624256308839	not significant	NA
Mgat2	-0.241356206646349	5.54741509266208	3.07665596653851	0.0930177861554344	0.721624256308839	not significant	NA
Golga5	-0.305857991496817	3.42740440431967	3.07531559562718	0.0930846856488282	0.721624256308839	not significant	NA
Ephb6	0.905741414283992	0.371955281821498	3.07386548931125	0.0931571250109	0.721624256308839	not significant	NA
Wars	0.240231678242743	4.87861602200473	3.073445354955	0.0931781248331381	0.721624256308839	not significant	NA
March6	-0.291103166215531	6.84067645444952	3.0733754917168	0.0931816173807326	0.721624256308839	not significant	NA
Tuba1c	0.466564718539726	7.66881099966886	3.0717560539167	0.0932626175944607	0.721624256308839	not significant	NA
Hfe	0.324494482551182	4.32628269999416	3.07156814063374	0.0932720218316721	0.721624256308839	not significant	NA
Trmt10b	-0.362721915735074	2.63720067785072	3.07137760103457	0.0932815586275069	0.721624256308839	not significant	NA
Mcub	0.679125677219017	0.914579121630058	3.07130824119282	0.093285030473514	0.721624256308839	not significant	NA
Syp	0.813361804223694	1.92774573819578	3.06900385442385	0.093400463102571	0.721624256308839	not significant	NA
Aldh1l2	-0.975689926874226	0.480161697562601	3.06789478905621	0.0934560780749094	0.721624256308839	not significant	NA
Pah	-0.559428278028391	8.9913735508571	3.06777555277314	0.0934620595604081	0.721624256308839	not significant	NA
Sh3pxd2b	0.638535809606201	2.42495071152823	3.06682742744869	0.093509638053649	0.721624256308839	not significant	NA
Zfp622	-0.229633384736059	5.03640808653319	3.06642169449601	0.0935300069859545	0.721624256308839	not significant	NA
Scd2	0.481747874094647	5.2788852480969	3.06557460123073	0.0935725500358448	0.721624256308839	not significant	NA
Mfsd2b	-0.80558565357488	0.978086072261126	3.0654916431956	0.0935767175934411	0.721624256308839	not significant	NA
Slc16a5	0.251330721303484	4.8104628036612	3.06442928167496	0.0936301064206486	0.721624256308839	not significant	NA
Ccdc82	0.293417429975888	3.65199166219733	3.06417423579207	0.0936429289743996	0.721624256308839	not significant	NA
Cxadr	-0.325407051159677	4.37383178971238	3.06414598223924	0.0936443495606076	0.721624256308839	not significant	NA
Cela1	-0.55551720528087	7.66308405166884	3.0636301915183	0.0936702878682771	0.721624256308839	not significant	NA
Trim56	-0.283944116706628	5.79632396144663	3.06142896877203	0.0937810776383007	0.721624256308839	not significant	NA
Cpeb2	-0.328848823677017	4.42881841676362	3.06096468746246	0.0938044647956549	0.721624256308839	not significant	NA
Tacc1	0.22898893753137	6.11338670361892	3.06093359633432	0.0938060311850676	0.721624256308839	not significant	NA
H2afj	-0.297716647499946	8.21969079420945	3.06067639949342	0.0938189900777906	0.721624256308839	not significant	NA
D3Ertd254e	-0.292203402588481	4.68538486293251	3.06046783471554	0.0938295001633502	0.721624256308839	not significant	NA
Tmem120b	0.46137149572787	3.69268687418616	3.06039886730347	0.0938329758992212	0.721624256308839	not significant	NA
Obp2a	2.70713086943335	-1.26731930793869	3.06002752236005	0.0938516930582595	0.721624256308839	not significant	NA
Tpmt	-0.296827596410754	7.27220676180948	3.05931777843678	0.0938874788302663	0.721624256308839	not significant	NA
Sort1	0.309043903388288	5.48614594707059	3.05765239649156	0.0939715106954881	0.721624256308839	not significant	NA
Nfatc1	0.291142641469876	3.18932695521877	3.05749535791273	0.0939794390514747	0.721624256308839	not significant	NA
Cdk7	-0.27552161160137	3.79919429482573	3.056344418467	0.0940375698536962	0.721624256308839	not significant	NA
Ppp1r14b	0.42495410848682	5.05115381925775	3.0550847569417	0.0941012397345652	0.721624256308839	not significant	NA
Rmdn2	-0.609791651424839	1.63314728840162	3.05494140117547	0.0941084888543576	0.721624256308839	not significant	NA
Gpn3	-0.422111758213841	2.72888152991866	3.05481320656345	0.0941149718637182	0.721624256308839	not significant	NA
Pvalb	-0.611795623210238	4.00146789096517	3.05454109747006	0.0941287345792036	0.721624256308839	not significant	NA
Ptdss1	0.260362941112856	6.31462469082491	3.05393828091269	0.0941592321127291	0.721624256308839	not significant	NA
Dhtkd1	-0.44313429733731	4.14043369031269	3.0532480971603	0.0941941637837994	0.721624256308839	not significant	NA
2410015M20Rik	-0.272396945969206	7.30473310651082	3.0520961095219	0.0942525018362926	0.721624256308839	not significant	NA
Iqck	0.874127685030939	0.219945407196428	3.05124925624345	0.0942954142549102	0.721624256308839	not significant	NA
Slc25a27	-0.843447327502808	0.646718426861533	3.05068452557208	0.0943240433348387	0.721624256308839	not significant	NA
Ppp2r1a	0.381894024953988	6.69049539850867	3.04878003040459	0.0944206663114057	0.721624256308839	not significant	NA
Spg11	-0.279381482420557	4.46038338463763	3.04752401143994	0.0944844522464001	0.721624256308839	not significant	NA
Pak6	0.497841500801762	2.56609385118902	3.04663413645166	0.0945296741154537	0.721624256308839	not significant	NA
Creb3l2	-0.213544102408171	5.96210572870606	3.04572342915577	0.0945759806568077	0.721624256308839	not significant	NA
Cdk5rap2	-0.53854326937214	2.44506360973178	3.04382700299286	0.094672492358297	0.721624256308839	not significant	NA
Tmem189	-0.236155435215627	8.42192730987706	3.04309542296796	0.0947097540103629	0.721624256308839	not significant	NA
Pus10	-0.415908038648615	3.25990412172504	3.04121000988511	0.0948058624725613	0.721624256308839	not significant	NA
Apbb1	0.468810077053765	2.744601482593	3.03884652956802	0.0949265002451961	0.721624256308839	not significant	NA
Xkr6	-0.514641208634917	2.26955893584912	3.03829972459943	0.0949544358753731	0.721624256308839	not significant	NA
Slc29a1	0.420468422854212	4.86654712154211	3.03767330461051	0.0949864506744945	0.721624256308839	not significant	NA
Cdc37l1	-0.243154110811997	6.21741010543087	3.0363875885821	0.09505219975048	0.721624256308839	not significant	NA
Polr3c	0.294868466134992	4.85275857732166	3.03556479030841	0.0950943038172688	0.721624256308839	not significant	NA
Polr2b	0.213805828286164	4.77908985142396	3.02947034236089	0.0954068427607221	0.721624256308839	not significant	NA
Wnt11	-1.32695499286603	-1.11449842717463	3.02922170108707	0.095419619024638	0.721624256308839	not significant	NA
Dip2a	0.311562598836485	3.80893828205305	3.02896000064169	0.0954330684712847	0.721624256308839	not significant	NA
Mpv17l2	0.27250527708079	5.46727409851217	3.02836813371295	0.0954634941270001	0.721624256308839	not significant	NA
Vps72	0.732816212259244	4.70896406705438	3.02743670409209	0.095511398239897	0.721624256308839	not significant	NA
Kptn	0.341181088676181	3.43149331871008	3.02743572434145	0.0955114486438906	0.721624256308839	not significant	NA
Sfxn3	0.269286093304479	4.81895582109817	3.02704381331345	0.0955316132730906	0.721624256308839	not significant	NA
Tmem139	-0.317755058346185	4.71460529248839	3.02681809160428	0.0955432293633557	0.721624256308839	not significant	NA
Fndc10	0.669408808265946	1.88573510326531	3.02651263397494	0.0955589514352378	0.721624256308839	not significant	NA
Atp8b5	-0.747368866956259	0.639383593802764	3.02540285217371	0.0956160978064216	0.721624256308839	not significant	NA
Ccdc167	0.494492780360494	2.68038924824027	3.02273185518116	0.0957537991484968	0.721624256308839	not significant	NA
Osbpl5	0.373103559636214	5.07492982181311	3.02256072303905	0.0957626295919428	0.721624256308839	not significant	NA
Cdh24	2.27462050547475	-1.04336055318113	3.02106879799852	0.0958396532194757	0.721624256308839	not significant	NA
Epc2	-0.284455361238327	4.35071172895829	3.01991349757261	0.095899347360985	0.721624256308839	not significant	NA
Fbln1	0.486102478050249	3.40934135833331	3.01977616371393	0.0959064462454513	0.721624256308839	not significant	NA
Zfp384	-0.263168347378371	4.1256572107199	3.01924725755921	0.0959337914818102	0.721624256308839	not significant	NA
P2ry2	0.444529098738279	3.18303157348832	3.0184022329561	0.0959774993083096	0.721624256308839	not significant	NA
Nebl	-0.635428983370218	1.33380455561477	3.01651832770026	0.0960750252142841	0.721624256308839	not significant	NA
F10	1.2645101670317	-0.349925718684683	3.01494561033416	0.0961565297342221	0.721624256308839	not significant	NA
Pctp	-0.234391778206198	6.17790728638584	3.01441494114445	0.0961840492611389	0.721624256308839	not significant	NA
A530084C06Rik	1.0261226469863	0.225129466131186	3.01285867953116	0.0962648068989542	0.721624256308839	not significant	NA
Fam71e1	-0.550078509204919	1.63304025568543	3.01122530753672	0.0963496506917282	0.721624256308839	not significant	NA
Cyb561d2	-0.230254221597632	5.24563755128455	3.01118235720118	0.0963518828737839	0.721624256308839	not significant	NA
Papss2	-0.317998860866436	7.87359314852758	3.01047290221577	0.0963887628210114	0.721624256308839	not significant	NA
Pou6f1	0.368200114712698	3.94938083437029	3.00872502683504	0.096479693486057	0.721624256308839	not significant	NA
Grk6	-0.294528338653429	3.57359841051438	3.00785059372152	0.0965252219940916	0.721624256308839	not significant	NA
Zc3h10	-0.306175859705684	3.96060552697685	3.00731120073102	0.0965533186469807	0.721624256308839	not significant	NA
2210011C24Rik	-0.362440846282795	5.15780837404301	3.00717755102783	0.0965602818476795	0.721624256308839	not significant	NA
Lrpap1	-0.264983973402952	9.25906343539983	3.00473681360647	0.096687547889744	0.721624256308839	not significant	NA
Pcdhb4	1.50779559099373	-0.61734625158713	3.00400299202546	0.0967258492514446	0.721624256308839	not significant	NA
Dync2h1	-0.312593194359375	5.01803440033666	3.0026317989549	0.0967974650856136	0.721624256308839	not significant	NA
Afmid	-0.637172546807093	2.3039037738343	3.00219419277734	0.0968203337214253	0.721624256308839	not significant	NA
Vdac3	0.202930761001679	6.97725605520719	2.99985050375252	0.0969429182741735	0.721624256308839	not significant	NA
Dpep2	2.24892565888129	-0.705416363877641	2.99926480841047	0.096973580708437	0.721624256308839	not significant	NA
Akr1c18	-0.722513221609314	4.95473296243881	2.99850965730943	0.0970131311595669	0.721624256308839	not significant	NA
Frzb	-0.301348218048072	5.1429301848121	2.99834185560793	0.0970219221886792	0.721624256308839	not significant	NA
N4bp2l2	-0.256544720135052	4.99732070281667	2.99832828325582	0.0970226332764252	0.721624256308839	not significant	NA
Srsf11	-0.194311231956712	6.25812267204553	2.9980484648427	0.0970372949771978	0.721624256308839	not significant	NA
Cdc20	-0.839971671336851	1.23601851651603	2.99739408373058	0.0970715927678453	0.721624256308839	not significant	NA
Ubap2	0.233607466945593	5.5749524106372	2.99676334535025	0.097104664718487	0.721624256308839	not significant	NA
Irak4	0.382744485588827	3.49353235731603	2.99581239831986	0.0971545511555174	0.721624256308839	not significant	NA
Ythdf2	-0.26940124336907	5.54995216025919	2.99541222588449	0.0971755530037093	0.721624256308839	not significant	NA
Serpina6	1.30575796258541	1.7762901616116	2.99488369634688	0.0972032993768352	0.721624256308839	not significant	NA
Mapre3	0.670653415313915	5.27560209826631	2.99375121044719	0.0972627828392352	0.721624256308839	not significant	NA
Slc38a3	0.673275648118318	5.58276898710503	2.99182291428004	0.0973641633726198	0.721624256308839	not significant	NA
Ssbp4	0.579922216385063	3.82788788639628	2.99153612075756	0.0973792520872092	0.721624256308839	not significant	NA
Golm1	0.528943051989194	3.63941234984454	2.99148816533738	0.0973817753719606	0.721624256308839	not significant	NA
Zgrf1	-0.647710154972715	1.38907620882358	2.98952573795126	0.0974850982309116	0.721624256308839	not significant	NA
Atg4c	-0.262843456116893	4.47143074082138	2.98933357244393	0.0974952226975429	0.721624256308839	not significant	NA
Ipo9	0.259818487236258	4.85275495006595	2.98917590649365	0.0975035304272212	0.721624256308839	not significant	NA
Eif4a2	-0.221116811503782	8.00267804301817	2.98872598961906	0.0975272419596664	0.721624256308839	not significant	NA
F2rl1	0.381736746225997	4.16073870246014	2.98778958627233	0.0975766138159526	0.721624256308839	not significant	NA
Rflnb	0.305372872966395	5.63512544673952	2.98672767677655	0.0976326381479361	0.721624256308839	not significant	NA
Krt19	1.04721333050131	2.42679398062852	2.98498930420427	0.0977244321338893	0.721624256308839	not significant	NA
Fam57b	-1.30621375463243	-0.472864956253954	2.9841898144013	0.0977666825203465	0.721624256308839	not significant	NA
Mmp11	-0.533916494376073	1.89952598479822	2.98216277933608	0.097873899833558	0.721624256308839	not significant	NA
Ntrk2	-1.23229066986793	0.312026310092163	2.97973273479468	0.0980026140482103	0.721624256308839	not significant	NA
Mterf4	-0.261920421656119	3.98345538661391	2.97950637881812	0.0980146136544323	0.721624256308839	not significant	NA
Kif1bp	-0.238325452985061	5.3151372826319	2.97942121680936	0.0980191287139011	0.721624256308839	not significant	NA
Cltc	0.181088770355161	8.07249684675805	2.97926985212137	0.0980271542574456	0.721624256308839	not significant	NA
Hopx	-0.422658539772209	3.27668677756599	2.97916501424868	0.0980327133394505	0.721624256308839	not significant	NA
Nop16	0.249458365481718	5.4192226108642	2.97842556294205	0.09807193353848	0.721624256308839	not significant	NA
Tmc4	0.369038906203826	4.9482667909968	2.97819158029566	0.0980843476840087	0.721624256308839	not significant	NA
Wdr1	0.240241408531575	6.97956441903318	2.97731805898467	0.0981307092389439	0.721624256308839	not significant	NA
Rb1cc1	-0.257447956268706	4.88854047504626	2.97682113291341	0.0981570946279312	0.721624256308839	not significant	NA
St3gal1	0.60854766076501	3.61727968308104	2.97663794722843	0.0981668233584504	0.721624256308839	not significant	NA
Proz	-0.979813497429597	1.7743672194943	2.97633953092937	0.0981826742241212	0.721624256308839	not significant	NA
Parn	-0.246126075928328	4.31914207646101	2.97610506782139	0.0981951302004822	0.721624256308839	not significant	NA
Usp3	-0.23634706955722	5.26549523616691	2.97569860683217	0.0982167280100346	0.721624256308839	not significant	NA
Snrpb2	-0.189633622851357	5.07696004085771	2.97428054656282	0.0982921216778218	0.721624256308839	not significant	NA
Ddit4l	0.425129696987109	4.5130549549184	2.9726641805845	0.0983781407226805	0.721624256308839	not significant	NA
Arxes1	-2.5090843661928	-1.15982318713122	2.97243521776317	0.098390332642745	0.721624256308839	not significant	NA
B3gnt7	0.8872075166066	1.54720144776507	2.97093744773978	0.0984701299709818	0.721624256308839	not significant	NA
Mob4	-0.230600795210627	7.15071599641687	2.97072764773748	0.0984813135844697	0.721624256308839	not significant	NA
Ms4a4c	-1.2141902688386	-0.237967789846953	2.96776665956775	0.0986393099103074	0.721624256308839	not significant	NA
Lbr	-0.261582196827462	5.95709101053508	2.96720682331473	0.0986692155297574	0.721624256308839	not significant	NA
Actr3	0.204795129015154	6.84140712892806	2.96638081125789	0.0987133591292674	0.721624256308839	not significant	NA
Ing4	-0.21484794835213	5.36311141419224	2.96480584040528	0.0987975921467013	0.721624256308839	not significant	NA
Zbtb6	-0.370169217814262	3.1989771766816	2.96440856874886	0.0988188523418205	0.721624256308839	not significant	NA
Gyg	-0.220291901199139	4.72750482759995	2.96280905639221	0.09890450493619	0.721624256308839	not significant	NA
Phka2	-0.424750389332672	2.62604619245647	2.96106336814388	0.098998083729471	0.721624256308839	not significant	NA
Tmem87b	-0.304163826493908	6.30529420206688	2.95964227089798	0.0990743386780982	0.721624256308839	not significant	NA
Mcts2	-0.265192980749775	4.37897135808304	2.95779646878803	0.0991734850134978	0.721624256308839	not significant	NA
Pdzk1ip1	0.42963645823536	9.2012879283667	2.95736198246697	0.0991968400129991	0.721624256308839	not significant	NA
Ncoa6	-0.203309322349133	5.49890497677929	2.95705595298081	0.0992132938972868	0.721624256308839	not significant	NA
Atf5	0.51040171078229	4.58767571136165	2.95625225132845	0.0992565205906888	0.721624256308839	not significant	NA
Loxl2	0.521936407084638	3.73375282437709	2.95607815219754	0.0992658873136684	0.721624256308839	not significant	NA
Acat2	0.206630768462963	7.42982300179199	2.95525880227674	0.0993099830470126	0.721624256308839	not significant	NA
Thoc7	-0.226097802826906	6.78714402880505	2.95474460170041	0.0993376679101826	0.721624256308839	not significant	NA
Zfp942	-0.340185110548599	3.45503831455287	2.95458627793216	0.0993461939639548	0.721624256308839	not significant	NA
Camk1d	0.758005576986744	1.80585845573148	2.95412008668451	0.0993713042478293	0.721624256308839	not significant	NA
Fam78a	0.681306811015975	1.27204765858318	2.95316911340721	0.099422549069097	0.721624256308839	not significant	NA
Ssh1	0.272299122232632	5.09035820404068	2.95302194793236	0.0994304820801323	0.721624256308839	not significant	NA
Lhx1	-0.410064332848223	3.8235057280693	2.95143923031558	0.0995158456597309	0.721633615253276	not significant	NA
Larp4	-0.254629117264478	6.4426606226926	2.95107187547254	0.0995356710694174	0.721633615253276	not significant	NA
Rbm17	-0.203454624613003	5.35026211164949	2.94892829497027	0.099651447560648	0.721877071021739	not significant	NA
C3ar1	0.766195018711279	2.16807011627323	2.9466037883287	0.0997771732146014	0.721877071021739	not significant	NA
Lias	-0.229008989396923	6.4884606752412	2.94459312193069	0.0998860731383552	0.721877071021739	not significant	NA
0610040J01Rik	0.226228157914298	5.68318019890279	2.94355846942004	0.0999421649832007	0.721877071021739	not significant	NA
Hyi	-0.447848265783578	6.84920467651703	2.94212915323726	0.100019713148385	0.721877071021739	not significant	NA
Znrf1	0.20936916624596	4.66392830396371	2.9418767635585	0.100033413935224	0.721877071021739	not significant	NA
Skap1	-1.04942606067049	0.33593592342721	2.94172188155664	0.100041822671856	0.721877071021739	not significant	NA
Ddx27	-0.278476609453094	4.49654213066571	2.94001730711403	0.100134420528409	0.721877071021739	not significant	NA
Steap1	0.565327522247046	3.42320188140062	2.93967593621103	0.100152976863183	0.721877071021739	not significant	NA
Tarm1	0.475588913265979	2.09886719262317	2.9392794639475	0.100174533438699	0.721877071021739	not significant	NA
Zfp729b	-0.414741432528219	2.79492435953595	2.93871250427661	0.100205368964352	0.721877071021739	not significant	NA
Herpud1	-0.324077963236933	8.33287063345639	2.93755856831446	0.100268162814378	0.721877071021739	not significant	NA
Ascc3	-0.253859577171454	3.63233643407889	2.93591434615232	0.100357715792504	0.721877071021739	not significant	NA
Wdr83os	0.410088974432937	5.52274150451071	2.93575474231746	0.100366413614012	0.721877071021739	not significant	NA
Hdac10	-0.368787261234387	3.94394512814578	2.9346827335136	0.100424856901933	0.721877071021739	not significant	NA
4921524J17Rik	-0.352158906877636	2.91573324543088	2.93416258831061	0.100453228219981	0.721877071021739	not significant	NA
Hmga2	1.19822745777873	-0.223848447684501	2.93375648773065	0.100475385463186	0.721877071021739	not significant	NA
Gtf2f2	0.40349937279279	3.97342822796576	2.93322006971909	0.10050466167706	0.721877071021739	not significant	NA
Prpf4b	-0.259433193563948	5.51325714154142	2.93000651915383	0.100680256564981	0.722145955826993	not significant	NA
Clec1a	-0.364911078060432	3.93571492143821	2.92999470432691	0.100680902809875	0.722145955826993	not significant	NA
Stk24	0.319886288563616	5.6385613843929	2.92968111023959	0.100698057478719	0.722145955826993	not significant	NA
Gtf3c4	-0.225463139824167	4.28475810858436	2.9273087415052	0.100827944512564	0.72268896283347	not significant	NA
Csf2rb2	0.683953810474077	1.61346464168882	2.9260134674815	0.100898943034603	0.72268896283347	not significant	NA
Traf3	0.28525989038467	4.25405069052475	2.9254498879284	0.100929852990924	0.72268896283347	not significant	NA
Bgn	0.45605577817788	7.67481941121055	2.92435898067337	0.100989715987763	0.722745051409588	not significant	NA
Map3k3	0.45612274828741	4.18287435015547	2.91951165606703	0.101256211241841	0.7242791093514	not significant	NA
Tom1l1	-0.251679230216309	3.88317794429459	2.91695666318963	0.101397008830345	0.724337164996046	not significant	NA
Cradd	-0.297720765513445	4.43019283513745	2.91494352746792	0.101508107074608	0.724337164996046	not significant	NA
Tpbgl	0.759589921531944	0.864913096658329	2.91490059281948	0.101510478038925	0.724337164996046	not significant	NA
Tnfrsf1b	0.528246890435696	2.92385668026033	2.91457346038852	0.101528545272074	0.724337164996046	not significant	NA
Spp1	0.683266054164081	9.59658690504027	2.91274303779828	0.101629707050964	0.724337164996046	not significant	NA
Rab5c	0.177142475383593	8.61798197554875	2.91151931435649	0.101697403963496	0.724337164996046	not significant	NA
Nacad	0.897702496561239	0.773979245491581	2.90939064832169	0.101815287946466	0.724337164996046	not significant	NA
Arhgap8	1.0093948357107	0.815698413310843	2.90702154168129	0.10194667465454	0.724337164996046	not significant	NA
Zfp874a	-0.429269184324791	3.41671031209245	2.90654633666853	0.101973052520833	0.724337164996046	not significant	NA
Dgcr6	0.198053992520894	6.26678939154473	2.90650281208241	0.101975468898275	0.724337164996046	not significant	NA
Scamp3	0.448980613048012	6.69844555431136	2.90590654244516	0.102008579035486	0.724337164996046	not significant	NA
Tcf19	0.688191755686679	2.26060249918004	2.90523413882696	0.102045931834714	0.724337164996046	not significant	NA
Slc23a3	-0.469738303562616	3.13560492634081	2.90434702340043	0.102095236517544	0.724337164996046	not significant	NA
Tmem186	-0.292849698243067	3.55837362261881	2.90392755441676	0.102118559708469	0.724337164996046	not significant	NA
Itpripl2	0.320042267608106	3.79525924566937	2.90362807644574	0.102135214994311	0.724337164996046	not significant	NA
C5ar2	0.845369968794359	0.38521378972622	2.90343090609907	0.102146182232251	0.724337164996046	not significant	NA
Il2ra	-1.18370060344867	-0.469044076874221	2.90334822671274	0.10215078152957	0.724337164996046	not significant	NA
Tet2	-0.422015023186515	4.55760842002808	2.90123345605099	0.102268504302096	0.724637145567255	not significant	NA
Atp6v1g2	0.599110029127628	2.34455838085315	2.89985558959702	0.102345290977404	0.724637145567255	not significant	NA
Cox6b2	0.597477940078006	4.10777797398441	2.89872223659325	0.102408501624323	0.724637145567255	not significant	NA
Rhou	0.863886474696983	1.39267516648964	2.89840003637309	0.102426480047814	0.724637145567255	not significant	NA
Gins3	0.80885201517545	1.12011053210442	2.89782652201594	0.102458490633089	0.724637145567255	not significant	NA
Mapk10	-0.810391662708888	-0.0709652712990147	2.89697423453683	0.102506082430326	0.724637145567255	not significant	NA
Klc3	0.917366548938951	0.914442898900345	2.89441036765483	0.102649404414167	0.724846618444898	not significant	NA
Med21	-0.354727432921844	6.0745001939299	2.89401252211735	0.102671665197833	0.724846618444898	not significant	NA
Arhgef1	0.529725175871991	4.61421593802017	2.89250628862404	0.102755994994437	0.724846618444898	not significant	NA
Herpud2	-0.27800652513756	5.49165926759847	2.89220654061272	0.102772786680644	0.724846618444898	not significant	NA
Pusl1	0.521758873927986	2.41599425980509	2.88726513824809	0.10305006249115	0.724846618444898	not significant	NA
Eno2	1.16606237389956	0.381627531284862	2.88703142979818	0.103063198112824	0.724846618444898	not significant	NA
Htr1b	0.846860535880592	1.52753077420528	2.8858922610341	0.103127253243764	0.724846618444898	not significant	NA
Zim1	-1.16421627808622	0.327376792441252	2.88511272431418	0.103171113127198	0.724846618444898	not significant	NA
Saa1	4.25179742478885	0.762107962240429	2.90876114497224	0.103184654490783	0.724846618444898	not significant	NA
Grina	0.192870429854802	9.87385664286665	2.88485486030104	0.103185626386213	0.724846618444898	not significant	NA
Stard5	0.332333980205993	6.4175005299663	2.88249787298807	0.103318394194493	0.724846618444898	not significant	NA
Dnpep	0.240874663009169	5.40237443476722	2.88078296684006	0.103415119161449	0.724846618444898	not significant	NA
Mtif2	-0.347091718543695	3.95248150630341	2.88025163106154	0.103445109250112	0.724846618444898	not significant	NA
Card19	0.434928082207118	5.12448564651276	2.87987784134603	0.103466213074076	0.724846618444898	not significant	NA
BC051142	-0.940868834315227	0.389688742231055	2.87893132447145	0.10351967501239	0.724846618444898	not significant	NA
Pdap1	0.384181177156511	6.94154697936538	2.8789165114981	0.10352051194691	0.724846618444898	not significant	NA
Muc13	4.22281022213332	-1.28019922491519	2.9017208269846	0.103576259041358	0.724846618444898	not significant	NA
Dync2li1	0.288482399387039	4.76366394661009	2.87684836345517	0.103637440050421	0.724846618444898	not significant	NA
Heg1	0.330377226831954	5.10905055372191	2.87645399854239	0.10365975397944	0.724846618444898	not significant	NA
Wipf1	0.375912706839059	3.03849033781254	2.87607879708992	0.103680988806153	0.724846618444898	not significant	NA
Ccdc71	-0.230257814756553	4.69341133732921	2.8739521085339	0.103801446401814	0.724846618444898	not significant	NA
Retsat	-0.407830501792503	8.30497158442929	2.87348741205805	0.103827788970423	0.724846618444898	not significant	NA
Tm9sf3	-0.206813349381631	7.43668299877945	2.87256549560145	0.103880073373758	0.724846618444898	not significant	NA
9930104L06Rik	0.457922117561738	1.98300497441663	2.87235816975815	0.103891835620047	0.724846618444898	not significant	NA
Slc48a1	0.431473924470352	7.77720269268614	2.87151538146518	0.103939665648162	0.724846618444898	not significant	NA
Fam111a	0.754164158252498	1.2661508113433	2.87114522313823	0.103960681040951	0.724846618444898	not significant	NA
Atp7a	-0.279747259681676	4.91245067786413	2.87091889879317	0.103973532836478	0.724846618444898	not significant	NA
Nek6	0.481822836906702	4.80524423176222	2.8690022381435	0.104082444499072	0.724846618444898	not significant	NA
Clec10a	-0.688005100875922	1.15191157870783	2.86892624914321	0.104086765214692	0.724846618444898	not significant	NA
Hexb	-0.250535036939446	6.94296122964293	2.86867337822411	0.1041011448994	0.724846618444898	not significant	NA
Eif2s3y	-0.250692405561543	5.09213737565599	2.86583764969951	0.104262559493789	0.725606820605323	not significant	NA
Stx16	-0.24150748876092	5.51774638223747	2.86452254241816	0.10433751681627	0.725705944986212	not significant	NA
Nckap1	0.185982640743944	7.5712076144721	2.86359386549983	0.104390486612003	0.725705944986212	not significant	NA
Ccdc51	-0.342263271578087	3.14941729132331	2.86283960157665	0.10443353135321	0.725705944986212	not significant	NA
[truncated: 11,892 more rows]
