# Supplementary material for: SLAMseq reveals potential transfer of RNA from liver to kidney in the mouse
Source: Nat Commun. 2025 Aug 11;16:7413. doi: 10.1038/s41467-025-62688-9 (PMC12339719; doi:10.1038/s41467-025-62688-9)
Supplement: Supplementary file 6 — Source Data [file 41467_2025_62688_MOESM6_ESM.zip › Source data/FigS8f_data.csv]

ID	Description	GeneRatio	BgRatio	pvalue	p.adjust	qvalue	geneID	Count	name	p-value (adjusted)
mmu04115	p53 signaling pathway	6/36	69/5735	3.56656221779761e-06	0.000445820277224702	0.000367919049835964	12450/17246/21933/12028/22401/12448	6	p53 signaling pathway	0.000367919049835964
mmu05206	MicroRNAs in cancer	6/36	143/5735	0.000227358604804426	0.0142099128002766	0.0117269175109651	12450/17246/14660/74747/18128/12448	6	MicroRNAs in cancer	0.0117269175109651
mmu01524	Platinum drug resistance	4/36	72/5735	0.000993139998067915	0.0413808332528298	0.0341500771265458	17246/12028/14869/14870	4	Platinum drug resistance	0.0341500771265458
