# Supplementary material for: SLAMseq reveals potential transfer of RNA from liver to kidney in the mouse
Source: Nat Commun. 2025 Aug 11;16:7413. doi: 10.1038/s41467-025-62688-9 (PMC12339719; doi:10.1038/s41467-025-62688-9)
Supplement: Supplementary file 6 — Source Data [file 41467_2025_62688_MOESM6_ESM.zip › Source data/FigS15b_data.csv]

group	lib	gene_name	chr	gene	nreads	nreads_cpm	nT	nTC	nTA	nTG	cR	cR_A	cR_G	cell
Labelled in health	s11	GL456233.2_unassigned	GL456233.2	unassigned	56	5.66409890811345	306	0	0	0	0	0	0	unassigned
Labelled in health	s11	GL456389.1_unassigned	GL456389.1	unassigned	1	0.101144623359169	4	0	0	0	0	0	0	unassigned
Labelled in health	s11	JH584304.1_unassigned	JH584304.1	unassigned	1	0.101144623359169	11	0	0	0	0	0	0	unassigned
Labelled in health	s11	MU069434.1_unassigned	MU069434.1	unassigned	46	4.65265267452176	92	0	0	0	0	0	0	unassigned
Labelled in health	s11	MU069435.1_unassigned	MU069435.1	unassigned	9964	1007.80502715076	175885	309	40	14	0.17568297467095	0.0227421326434886	0.00795974642522103	unassigned
Labelled in health	s11	Mir128-1	chr1	Mir128-1	255	25.791878956588	2044	1	0	3	0.0489236790606654	0	0.146771037181996	unassigned
Labelled in health	s11	Mir149	chr1	Mir149	498	50.370022432866	3960	14	0	0	0.353535353535354	0	0	unassigned
Labelled in health	s11	Mir181b-1	chr1	Mir181b-1	1	0.101144623359169	12	0	0	0	0	0	0	unassigned
Labelled in health	s11	Mir1843b	chr1	Mir1843b	568	57.4501460680078	4047	8	3	0	0.197677291821102	0.0741289844329133	0	unassigned
Labelled in health	s11	Mir194-1	chr1	Mir194-1	130	13.1488010366919	664	5	0	0	0.753012048192771	0	0	unassigned
Labelled in health	s11	Mir1981	chr1	Mir1981	328	33.1754364618073	1634	1	0	0	0.0611995104039168	0	0	unassigned
Labelled in health	s11	Mir199a-2	chr1	Mir199a-2	26	2.62976020733839	181	0	1	0	0	0.552486187845304	0	unassigned
Labelled in health	s11	Mir205	chr1	Mir205	7	0.708012363514181	21	0	0	0	0	0	0	unassigned
Labelled in health	s11	Mir214	chr1	Mir214	540	54.6180966139511	695	0	0	0	0	0	0	stellate cell
Labelled in health	s11	Mir215	chr1	Mir215	1	0.101144623359169	6	0	0	0	0	0	0	unassigned
Labelled in health	s11	Mir26b	chr1	Mir26b	31540	3190.10142074818	245649	741	35	8	0.301649915122797	0.0142479716994574	0.00325667924559025	unassigned
Labelled in health	s11	Mir29b-2	chr1	Mir29b-2	27	2.73090483069755	220	0	0	0	0	0	0	unassigned
Labelled in health	s11	Mir29c	chr1	Mir29c	868	87.7935330757584	6003	5	1	0	0.0832916874895885	0.0166583374979177	0	unassigned
Labelled in health	s11	Mir30a	chr1	Mir30a	212447	21487.8717987853	1174763	4847	117	62	0.412593859357164	0.00995945565190596	0.00527766025998435	unassigned
Labelled in health	s11	Mir30c-2	chr1	Mir30c-2	2123	214.730035391515	14208	93	10	2	0.654560810810811	0.0703828828828829	0.0140765765765766	unassigned
Labelled in health	s11	Mir350	chr1	Mir350	79	7.99042524537433	574	0	0	0	0	0	0	unassigned
Labelled in health	s11	Mir3535	chr1	Mir3535	9557	966.639165443575	248658	167	40	52	0.0671605176587924	0.0160863515350401	0.0209122569955521	unassigned
Labelled in health	s11	Mir375	chr1	Mir375	24	2.42747096062005	24	0	0	0	0	0	0	unassigned
Labelled in health	s11	Mir3962	chr1	Mir3962	6	0.606867740155012	42	0	0	0	0	0	0	unassigned
Labelled in health	s11	Mir664	chr1	Mir664	335	33.8834488253215	2468	0	0	0	0	0	0	unassigned
Labelled in health	s11	Mir6904	chr1	Mir6904	1	0.101144623359169	9	0	0	0	0	0	0	unassigned
Labelled in health	s11	Mir8114	chr1	Mir8114	48	4.8549419212401	228	0	0	0	0	0	0	unassigned
Labelled in health	s11	chr1_unassigned	chr1	unassigned	620558	62766.105182519	11593031	23981	15861	1487	0.206857033333215	0.136814953742468	0.0128266714718524	unassigned
Labelled in health	s11	Gm54730	chr10	Gm54730	7	0.708012363514181	17	0	0	0	0	0	0	unassigned
Labelled in health	s11	Gm55025	chr10	Gm55025	3	0.303433870077506	9	0	0	0	0	0	0	unassigned
Labelled in health	s11	Mir1982	chr10	Mir1982	8	0.80915698687335	56	0	0	0	0	0	0	unassigned
Labelled in health	s11	Mir26a-2	chr10	Mir26a-2	558	56.4386998344161	3395	34	1	0	1.00147275405007	0.0294550810014728	0	unassigned
Labelled in health	s11	Mir3058	chr10	Mir3058	7	0.708012363514181	11	0	0	0	0	0	0	unassigned
Labelled in health	s11	Mir331	chr10	Mir331	58	5.86638815483179	223	0	0	0	0	0	0	unassigned
Labelled in health	s11	Mir378d	chr10	Mir378d	43	4.34921880444425	257	0	0	0	0	0	0	unassigned
Labelled in health	s11	Mir3966	chr10	Mir3966	14	1.41602472702836	84	0	14	0	0	16.6666666666667	0	unassigned
Labelled in health	s11	Mir677	chr10	Mir677	59	5.96753277819095	666	13	0	0	1.95195195195195	0	0	unassigned
Labelled in health	s11	Mir6911	chr10	Mir6911	13	1.31488010366919	65	0	0	0	0	0	0	unassigned
Labelled in health	s11	Mir6917	chr10	Mir6917	11	1.11259085695086	44	0	0	0	0	0	0	unassigned
Labelled in health	s11	Mirlet7i	chr10	Mirlet7i	14422	1458.70775808593	43273	24	5	1	0.0554618353245673	0.0115545490259515	0.0023109098051903	unassigned
Labelled in health	s11	chr10_unassigned	chr10	unassigned	165526	16742.0649261498	2921274	6923	482	1544	0.236985643934804	0.0164996504949553	0.0528536522079066	unassigned
Labelled in health	s11	Mir103-1	chr11	Mir103-1	9	0.910301610232518	45	0	0	0	0	0	0	unassigned
Labelled in health	s11	Mir10a	chr11	Mir10a	31127	3148.32869130084	239692	82	73	20	0.0342105702317975	0.0304557515478197	0.0083440415199506	unassigned
Labelled in health	s11	Mir132	chr11	Mir132	220	22.2518171390171	1317	1	0	0	0.0759301442672741	0	0	unassigned
Labelled in health	s11	Mir142	chr11	Mir142	702	71.0035255981364	2148	0	1	0	0	0.0465549348230912	0	unassigned
Labelled in health	s11	Mir142b	chr11	Mir142b	773	78.1847938566374	2361	0	1	0	0	0.0423549343498518	0	unassigned
Labelled in health	s11	Mir146	chr11	Mir146	3656	369.784743001121	22533	9	1	0	0.0399414192517641	0.00443793547241823	0	unassigned
Labelled in health	s11	Mir152	chr11	Mir152	907	91.738173386766	4510	28	0	0	0.620842572062084	0	0	unassigned
Labelled in health	s11	Mir193a	chr11	Mir193a	601	60.7879186388604	3386	49	1	0	1.44713526284702	0.0295333727111636	0	unassigned
Labelled in health	s11	Mir195a	chr11	Mir195a	813	82.2305787910041	3360	0	0	0	0	0	0	unassigned
Labelled in health	s11	Mir212	chr11	Mir212	63	6.37211127162763	367	0	0	0	0	0	0	unassigned
Labelled in health	s11	Mir217	chr11	Mir217	5	0.505723116795844	25	0	0	0	0	0	0	unassigned
Labelled in health	s11	Mir21a	chr11	Mir21a	580561	58720.6236820223	3411034	2533	495	319	0.0742590076791964	0.0145117287016195	0.00935200294104368	cholangiocyte
Labelled in health	s11	Mir22	chr11	Mir22	119586	12095.4809290295	587568	5561	77	40	0.94644364567165	0.0131048661601721	0.00680772268060888	unassigned
Labelled in health	s11	Mir301	chr11	Mir301	35	3.5400618175709	296	0	0	0	0	0	0	unassigned
Labelled in health	s11	Mir3064	chr11	Mir3064	26	2.62976020733839	136	0	0	0	0	0	0	unassigned
Labelled in health	s11	Mir3065	chr11	Mir3065	172	17.396875217777	1009	0	0	0	0	0	0	unassigned
Labelled in health	s11	Mir324	chr11	Mir324	3	0.303433870077506	15	0	0	0	0	0	0	unassigned
Labelled in health	s11	Mir338	chr11	Mir338	172	17.396875217777	1009	0	0	0	0	0	0	unassigned
Labelled in health	s11	Mir340	chr11	Mir340	2068	209.167081106761	14689	21	6	3	0.142964122812989	0.0408468922322827	0.0204234461161413	unassigned
Labelled in health	s11	Mir365-2	chr11	Mir365-2	11	1.11259085695086	51	4	0	0	7.84313725490196	0	0	unassigned
Labelled in health	s11	Mir3968	chr11	Mir3968	131	13.2499456600511	786	0	118	9	0	15.0127226463104	1.14503816793893	unassigned
Labelled in health	s11	Mir423	chr11	Mir423	11337	1146.6765950229	50062	55	8	2	0.109863768926531	0.0159801845711318	0.00399504614278295	unassigned
Labelled in health	s11	Mir451a	chr11	Mir451a	324	32.7708579683707	2150	0	0	0	0	0	0	unassigned
Labelled in health	s11	Mir451b	chr11	Mir451b	324	32.7708579683707	2150	0	0	0	0	0	0	unassigned
Labelled in health	s11	Mir497	chr11	Mir497	117	11.8339209330227	700	1	0	0	0.142857142857143	0	0	unassigned
Labelled in health	s11	Mir497b	chr11	Mir497b	117	11.8339209330227	700	1	0	0	0.142857142857143	0	0	unassigned
Labelled in health	s11	Mir5100	chr11	Mir5100	41	4.14692955772592	114	9	0	0	7.89473684210526	0	0	unassigned
Labelled in health	s11	Mir6516	chr11	Mir6516	51	5.1583757913176	391	0	0	0	0	0	0	unassigned
Labelled in health	s11	Mir6922	chr11	Mir6922	9	0.910301610232518	9	0	0	0	0	0	0	unassigned
Labelled in health	s11	Mir744	chr11	Mir744	417	42.1773079407734	1950	0	0	0	0	0	0	unassigned
Labelled in health	s11	Mir8102	chr11	Mir8102	8	0.80915698687335	8	0	0	0	0	0	0	unassigned
Labelled in health	s11	chr11_unassigned	chr11	unassigned	323696	32740.1100028695	4804340	11242	2693	3315	0.233996761261693	0.0560534849740027	0.0690001123983731	unassigned
Labelled in health	s11	Gm54368	chr12	Gm54368	7	0.708012363514181	63	0	0	0	0	0	0	unassigned
Labelled in health	s11	Gm54371	chr12	Gm54371	148	14.969404257157	986	19	0	0	1.92697768762677	0	0	unassigned
Labelled in health	s11	Gm54397	chr12	Gm54397	7	0.708012363514181	35	0	0	0	0	0	0	unassigned
Labelled in health	s11	Gm54588	chr12	Gm54588	16	1.6183139737467	150	0	0	0	0	0	0	unassigned
Labelled in health	s11	Mir1193	chr12	Mir1193	17	1.71945859710587	68	0	0	0	0	0	0	unassigned
Labelled in health	s11	Mir1247	chr12	Mir1247	24	2.42747096062005	9	0	0	0	0	0	0	unassigned
Labelled in health	s11	Mir127	chr12	Mir127	65	6.57440051834597	437	3	0	0	0.68649885583524	0	0	unassigned
Labelled in health	s11	Mir134	chr12	Mir134	31	3.13548332413423	155	0	0	0	0	0	0	unassigned
Labelled in health	s11	Mir154	chr12	Mir154	25	2.52861558397922	159	10	0	0	6.28930817610063	0	0	unassigned
Labelled in health	s11	Mir1843a	chr12	Mir1843a	929	93.9633551006677	3474	4	0	0	0.115141047783535	0	0	unassigned
Labelled in health	s11	Mir203	chr12	Mir203	6357	642.976370694235	38161	106	9	0	0.277770498676659	0.02358428762349	0	unassigned
Labelled in health	s11	Mir299a	chr12	Mir299a	49	4.95608654459927	272	0	0	0	0	0	0	unassigned
Labelled in health	s11	Mir299b	chr12	Mir299b	36	3.64120644093007	181	0	0	0	0	0	0	unassigned
Labelled in health	s11	Mir300	chr12	Mir300	42	4.24807418108509	251	0	0	0	0	0	0	unassigned
Labelled in health	s11	Mir3068	chr12	Mir3068	211	21.3415155287846	1580	1	0	0	0.0632911392405063	0	0	unassigned
Labelled in health	s11	Mir3073a	chr12	Mir3073a	26	2.62976020733839	182	0	0	0	0	0	0	unassigned
Labelled in health	s11	Mir3073b	chr12	Mir3073b	26	2.62976020733839	182	0	0	0	0	0	0	unassigned
Labelled in health	s11	Mir329	chr12	Mir329	8	0.80915698687335	80	0	0	0	0	0	0	unassigned
Labelled in health	s11	Mir337	chr12	Mir337	41	4.14692955772592	247	0	0	0	0	0	0	unassigned
Labelled in health	s11	Mir342	chr12	Mir342	802	81.1179879340533	3207	0	5	1	0	0.155908949173683	0.0311817898347365	unassigned
Labelled in health	s11	Mir345	chr12	Mir345	61	6.16982202490929	359	0	0	0	0	0	0	unassigned
Labelled in health	s11	Mir3544	chr12	Mir3544	41	4.14692955772592	247	0	0	0	0	0	0	unassigned
Labelled in health	s11	Mir376b	chr12	Mir376b	40	4.04578493436675	210	0	0	0	0	0	0	unassigned
Labelled in health	s11	Mir376c	chr12	Mir376c	26	2.62976020733839	130	0	0	0	0	0	0	unassigned
Labelled in health	s11	Mir377	chr12	Mir377	10	1.01144623359169	60	0	0	0	0	0	0	unassigned
Labelled in health	s11	Mir379	chr12	Mir379	393	39.7498369801533	1929	1	0	0	0.0518403317781234	0	0	unassigned
Labelled in health	s11	Mir381	chr12	Mir381	18	1.82060322046504	108	0	0	0	0	0	0	unassigned
Labelled in health	s11	Mir382	chr12	Mir382	94	9.50759459576186	708	0	1	0	0	0.141242937853107	0	unassigned
Labelled in health	s11	Mir409	chr12	Mir409	148	14.969404257157	986	19	0	0	1.92697768762677	0	0	unassigned
Labelled in health	s11	Mir410	chr12	Mir410	7	0.708012363514181	42	0	0	0	0	0	0	unassigned
Labelled in health	s11	Mir411	chr12	Mir411	331	33.4788703318848	1652	2	0	0	0.121065375302663	0	0	unassigned
Labelled in health	s11	Mir434	chr12	Mir434	69	6.97897901178264	441	0	0	0	0	0	0	unassigned
Labelled in health	s11	Mir485	chr12	Mir485	98	9.91217308919853	614	10	0	0	1.62866449511401	0	0	unassigned
Labelled in health	s11	Mir487b	chr12	Mir487b	12	1.21373548031002	72	0	0	0	0	0	0	unassigned
Labelled in health	s11	Mir494	chr12	Mir494	109	11.0247639461494	441	0	0	0	0	0	0	unassigned
Labelled in health	s11	Mir495	chr12	Mir495	34	3.43891719421174	219	1	0	0	0.45662100456621	0	0	unassigned
Labelled in health	s11	Mir5099	chr12	Mir5099	170	17.1945859710587	1338	0	0	0	0	0	0	unassigned
Labelled in health	s11	Mir5101	chr12	Mir5101	5	0.505723116795844	64	0	0	0	0	0	0	unassigned
Labelled in health	s11	Mir539	chr12	Mir539	7	0.708012363514181	63	0	0	0	0	0	0	unassigned
Labelled in health	s11	Mir540	chr12	Mir540	20	2.02289246718337	79	0	1	0	0	1.26582278481013	0	unassigned
Labelled in health	s11	Mir541	chr12	Mir541	407	41.1658617071817	3058	3	0	0	0.0981033355134075	0	0	unassigned
Labelled in health	s11	Mir543	chr12	Mir543	25	2.52861558397922	195	0	0	0	0	0	0	unassigned
Labelled in health	s11	Mir6538	chr12	Mir6538	6	0.606867740155012	0	0	0	0	NA	NA	NA	unassigned
Labelled in health	s11	Mir667	chr12	Mir667	7	0.708012363514181	14	0	0	0	0	0	0	unassigned
Labelled in health	s11	Mir668	chr12	Mir668	39	3.94464031100758	195	0	0	0	0	0	0	unassigned
Labelled in health	s11	Mir679	chr12	Mir679	3	0.303433870077506	24	0	0	0	0	0	0	unassigned
Labelled in health	s11	chr12_unassigned	chr12	unassigned	12888	1303.55190585297	145239	717	85	771	0.493669055832111	0.0585242255867914	0.530849152087249	unassigned
Labelled in health	s11	Gm54453	chr13	Gm54453	24	2.42747096062005	96	0	0	0	0	0	0	unassigned
Labelled in health	s11	Gm54514	chr13	Gm54514	438	44.3013450313159	4004	49	2	1	1.22377622377622	0.04995004995005	0.024975024975025	unassigned
Labelled in health	s11	Gm54609	chr13	Gm54609	1374	138.972712495498	8283	11	0	0	0.132802124833997	0	0	unassigned
Labelled in health	s11	Mir1983	chr13	Mir1983	5	0.505723116795844	15	0	0	0	0	0	0	unassigned
Labelled in health	s11	Mir23b	chr13	Mir23b	19910	2013.78945108105	99634	147	28	9	0.147539996386776	0.0281028564546239	0.00903306100327197	unassigned
Labelled in health	s11	Mir24-1	chr13	Mir24-1	71	7.18126825850098	399	3	0	41	0.75187969924812	0	10.2756892230576	unassigned
Labelled in health	s11	Mir27b	chr13	Mir27b	30922	3127.59404351221	215263	320	32	5	0.148655365761882	0.0148655365761882	0.00232274009002941	unassigned
Labelled in health	s11	Mir3074-1	chr13	Mir3074-1	71	7.18126825850098	399	3	0	41	0.75187969924812	0	10.2756892230576	unassigned
Labelled in health	s11	Mir582	chr13	Mir582	8	0.80915698687335	62	0	0	0	0	0	0	unassigned
Labelled in health	s11	Mir7-1	chr13	Mir7-1	349	35.2994735523499	1799	0	0	0	0	0	0	unassigned
Labelled in health	s11	Mir874	chr13	Mir874	98	9.91217308919853	295	0	0	0	0	0	0	unassigned
Labelled in health	s11	Mirlet7a-1	chr13	Mirlet7a-1	3928	397.296080554815	20613	8	1	12	0.0388104594188134	0.00485130742735167	0.05821568912822	unassigned
Labelled in health	s11	Mirlet7d	chr13	Mirlet7d	42064	4254.54743698007	233525	215	59	66	0.092067230489241	0.0252649609249545	0.0282624986618135	unassigned
Labelled in health	s11	Mirlet7f-1	chr13	Mirlet7f-1	1374	138.972712495498	8283	11	0	0	0.132802124833997	0	0	unassigned
Labelled in health	s11	chr13_unassigned	chr13	unassigned	79765	8067.80088224409	799111	4033	284	156	0.504685832130956	0.0355394932618873	0.0195216934818817	unassigned
Labelled in health	s11	Mir15a	chr14	Mir15a	918	92.8507642437169	5675	0	3	1	0	0.052863436123348	0.0176211453744493	unassigned
Labelled in health	s11	Mir16-1	chr14	Mir16-1	155	15.6774166206711	1092	0	0	0	0	0	0	unassigned
Labelled in health	s11	Mir17	chr14	Mir17	462	46.7288159919359	2370	47	0	0	1.9831223628692	0	0	unassigned
Labelled in health	s11	Mir18	chr14	Mir18	11	1.11259085695086	70	0	0	0	0	0	0	unassigned
Labelled in health	s11	Mir19a	chr14	Mir19a	43	4.34921880444425	253	5	0	0	1.97628458498024	0	0	unassigned
Labelled in health	s11	Mir19b-1	chr14	Mir19b-1	43	4.34921880444425	558	1	0	0	0.17921146953405	0	0	unassigned
Labelled in health	s11	Mir20a	chr14	Mir20a	457	46.2230928751401	3311	12	0	2	0.362428269405014	0	0.0604047115675023	unassigned
Labelled in health	s11	Mir3076	chr14	Mir3076	14	1.41602472702836	28	0	0	0	0	0	0	unassigned
Labelled in health	s11	Mir3077	chr14	Mir3077	6	0.606867740155012	34	2	0	0	5.88235294117647	0	0	unassigned
Labelled in health	s11	Mir320	chr14	Mir320	2273	229.90172889539	6664	179	0	0	2.68607442977191	0	0	unassigned
Labelled in health	s11	Mir346	chr14	Mir346	22	2.22518171390171	154	0	0	0	0	0	0	unassigned
Labelled in health	s11	Mir5130	chr14	Mir5130	2	0.202289246718337	2	0	0	0	0	0	0	unassigned
Labelled in health	s11	Mir5131	chr14	Mir5131	1	0.101144623359169	11	0	0	0	0	0	0	unassigned
Labelled in health	s11	Mir92-1	chr14	Mir92-1	49611	5017.88590947172	398512	2284	49	18	0.573132051230578	0.0122957401533705	0.00451680250531979	unassigned
Labelled in health	s11	chr14_unassigned	chr14	unassigned	28556	2888.28586464442	333977	1741	200	60	0.521293382478434	0.0598843632944784	0.0179653089883435	unassigned
Labelled in health	s11	Gm54393	chr15	Gm54393	4	0.404578493436675	32	0	0	0	0	0	0	unassigned
Labelled in health	s11	Mir1249	chr15	Mir1249	202	20.4312139185521	319	0	0	0	0	0	0	unassigned
Labelled in health	s11	Mir1291	chr15	Mir1291	213	21.5438047755029	2394	0	0	0	0	0	0	unassigned
Labelled in health	s11	Mir148b	chr15	Mir148b	780	78.8928062201516	5421	15	2	0	0.276701715550636	0.0368935620734182	0	unassigned
Labelled in health	s11	Mir151	chr15	Mir151	14516	1468.21535268169	76572	68	6	1	0.0888053074230789	0.00783576241968344	0.00130596040328057	unassigned
Labelled in health	s11	Mir1943	chr15	Mir1943	8	0.80915698687335	40	0	0	0	0	0	0	unassigned
Labelled in health	s11	Mir196a-2	chr15	Mir196a-2	4	0.404578493436675	40	0	0	0	0	0	0	unassigned
Labelled in health	s11	Mir28c	chr15	Mir28c	17	1.71945859710587	124	0	0	0	0	0	0	unassigned
Labelled in health	s11	Mir30b	chr15	Mir30b	4583	463.54580885507	32083	40	18	10	0.124676620016831	0.0561044790075741	0.0311691550042078	unassigned
Labelled in health	s11	Mir30d	chr15	Mir30d	126494	12794.1879871947	877149	657	74	438	0.0749017555740245	0.00843642300224933	0.0499345037160163	unassigned
Labelled in health	s11	Mir33	chr15	Mir33	10	1.01144623359169	80	0	0	0	0	0	0	unassigned
Labelled in health	s11	Mir5113	chr15	Mir5113	52	5.25952041467677	108	0	0	0	0	0	0	unassigned
Labelled in health	s11	Mir615	chr15	Mir615	4	0.404578493436675	26	0	0	0	0	0	0	unassigned
Labelled in health	s11	Mir6952	chr15	Mir6952	4	0.404578493436675	12	0	0	0	0	0	0	unassigned
Labelled in health	s11	Mir6962	chr15	Mir6962	6	0.606867740155012	24	0	0	0	0	0	0	unassigned
Labelled in health	s11	Mir7118	chr15	Mir7118	6	0.606867740155012	24	0	0	0	0	0	0	unassigned
Labelled in health	s11	Mir8097	chr15	Mir8097	2	0.202289246718337	16	0	0	0	0	0	0	unassigned
Labelled in health	s11	Mirlet7b	chr15	Mirlet7b	33778	3416.463087826	303992	1320	35	29	0.434221953209295	0.0115134608805495	0.00953972472959815	unassigned
Labelled in health	s11	Mirlet7c-2	chr15	Mirlet7c-2	4767	482.156419553157	52318	36	8	4	0.0688099698000688	0.0152911044000153	0.00764555220000764	unassigned
Labelled in health	s11	Snord43	chr15	Snord43	33301	3368.21710248368	539447	423	63	223	0.0784136347036873	0.01167862644523	0.0413386301156555	unassigned
Labelled in health	s11	chr15_unassigned	chr15	unassigned	23278	2354.44454255473	305976	618	229	2076	0.201976625617696	0.074842471304939	0.678484587026433	unassigned
Labelled in health	s11	Gm55082	chr16	Gm55082	75	7.58584675193765	894	0	0	0	0	0	0	unassigned
Labelled in health	s11	Mir125b-2	chr16	Mir125b-2	91	9.20416072568435	488	1	0	0	0.204918032786885	0	0	unassigned
Labelled in health	s11	Mir1306	chr16	Mir1306	49	4.95608654459927	218	0	0	0	0	0	0	unassigned
Labelled in health	s11	Mir130b	chr16	Mir130b	32	3.2366279474934	96	0	0	0	0	0	0	unassigned
Labelled in health	s11	Mir155	chr16	Mir155	40	4.04578493436675	372	0	0	0	0	0	0	kupffer cell
Labelled in health	s11	Mir185	chr16	Mir185	1672	169.11381025653	11581	6	0	0	0.0518089974958985	0	0	unassigned
Labelled in health	s11	Mir1947	chr16	Mir1947	14	1.41602472702836	57	0	0	0	0	0	0	unassigned
Labelled in health	s11	Mir28a	chr16	Mir28a	3503	354.309615627168	17922	157	7	95	0.876018301528847	0.0390581408324964	0.530074768441022	unassigned
Labelled in health	s11	Mir484	chr16	Mir484	878	88.8049793093501	4131	6	2	0	0.145243282498184	0.0484144274993948	0	unassigned
Labelled in health	s11	Mir6964	chr16	Mir6964	7	0.708012363514181	35	0	0	0	0	0	0	unassigned
Labelled in health	s11	Mir802	chr16	Mir802	701	70.9023809747773	4776	18	0	0	0.376884422110553	0	0	unassigned
Labelled in health	s11	Mir99a	chr16	Mir99a	22701	2296.08409487649	134990	417	22	12	0.308911771242314	0.0162975035187792	0.00888954737387955	unassigned
Labelled in health	s11	Mirlet7c-1	chr16	Mirlet7c-1	974	98.5148631518303	9594	5	5	2	0.0521159057744424	0.0521159057744424	0.0208463623097769	unassigned
Labelled in health	s11	chr16_unassigned	chr16	unassigned	183594	18569.5459810032	2993259	6806	519	259	0.227377584098135	0.0173389606445683	0.00865277612127784	unassigned
Labelled in health	s11	Gm55583	chr17	Gm55583	5735	580.064414964833	43886	117	5	2	0.266599826824044	0.0113931549924805	0.00455726199699221	unassigned
Labelled in health	s11	Mir125a	chr17	Mir125a	43239	4373.3923694271	298167	651	53	18	0.2183340208675	0.0177752735882911	0.00603688536960831	unassigned
Labelled in health	s11	Mir219a-1	chr17	Mir219a-1	12	1.21373548031002	30	0	0	0	0	0	0	unassigned
Labelled in health	s11	Mir3082	chr17	Mir3082	11	1.11259085695086	66	0	0	0	0	0	0	unassigned
Labelled in health	s11	Mir6968	chr17	Mir6968	19	1.92174784382421	76	0	0	0	0	0	0	unassigned
Labelled in health	s11	Mir6978	chr17	Mir6978	13	1.31488010366919	39	0	0	0	0	0	0	unassigned
Labelled in health	s11	Mir7b	chr17	Mir7b	2	0.202289246718337	23	0	0	0	0	0	0	unassigned
Labelled in health	s11	Mir99b	chr17	Mir99b	8614	871.259785615879	26159	43	1	3	0.164379372300164	0.00382277610000382	0.0114683283000115	unassigned
Labelled in health	s11	Mirlet7e	chr17	Mirlet7e	5735	580.064414964833	43886	117	5	2	0.266599826824044	0.0113931549924805	0.00455726199699221	unassigned
Labelled in health	s11	chr17_unassigned	chr17	unassigned	113597	11489.7257797315	1228608	6335	389	612	0.51562418607074	0.0316618482054488	0.0498124706985466	unassigned
Labelled in health	s11	Gm54396	chr18	Gm54396	6467	654.102279263744	37802	263	2	0	0.695730384635734	0.00529072535844664	0	unassigned
Labelled in health	s11	Gm54508	chr18	Gm54508	45	4.55150805116259	700	1	0	1	0.142857142857143	0	0.142857142857143	unassigned
Labelled in health	s11	Mir122	chr18	Mir122	4441932	449277.539127039	36377572	142649	6303	6184	0.392134472306178	0.0173266099232791	0.0169994852872534	hepatocyte
Labelled in health	s11	Mir143	chr18	Mir143	47773	4831.98209173757	290562	308	10	3	0.106001473007482	0.00344160626647669	0.00103248187994301	unassigned
Labelled in health	s11	Mir145a	chr18	Mir145a	3242	327.910868930425	14247	5	0	1	0.0350951077419808	0	0.00701902154839615	unassigned
Labelled in health	s11	Mir187	chr18	Mir187	30	3.03433870077506	30	0	0	0	0	0	0	unassigned
Labelled in health	s11	Mir1948	chr18	Mir1948	1969	199.153763394203	11386	19	0	4	0.166871596697699	0	0.0351308624626735	unassigned
Labelled in health	s11	Mir1949	chr18	Mir1949	8	0.80915698687335	40	0	0	0	0	0	0	unassigned
Labelled in health	s11	Mir378a	chr18	Mir378a	6467	654.102279263744	37802	263	2	0	0.695730384635734	0.00529072535844664	0	unassigned
Labelled in health	s11	chr18_unassigned	chr18	unassigned	108016	10925.237636764	1766350	5798	439	207	0.3282475160642	0.0248535114784726	0.0117190817221955	unassigned
Labelled in health	s11	Mir101b	chr19	Mir101b	13066	1321.5556488109	78854	500	15	6	0.634083242448069	0.0190224972734421	0.00760899890937682	unassigned
Labelled in health	s11	Mir107	chr19	Mir107	781	78.9939508435108	5058	2	1	0	0.0395413206801107	0.0197706603400554	0	unassigned
Labelled in health	s11	Mir192	chr19	Mir192	126167	12761.1136953562	658241	4502	302	29	0.68394402657993	0.0458798525160238	0.00440568120186983	hepatocyte
Labelled in health	s11	Mir194-2	chr19	Mir194-2	54820	5544.74825254963	273529	1618	55	24	0.591527772192345	0.0201075571511613	0.00877420675687039	unassigned
Labelled in health	s11	Mir5136	chr19	Mir5136	1	0.101144623359169	9	0	0	0	0	0	0	unassigned
Labelled in health	s11	Mir6986	chr19	Mir6986	13	1.31488010366919	91	0	0	0	0	0	0	unassigned
Labelled in health	s11	Mir6994	chr19	Mir6994	3	0.303433870077506	23	0	0	1	0	0	4.34782608695652	unassigned
Labelled in health	s11	chr19_unassigned	chr19	unassigned	376351	38065.8801458465	6368437	12655	1675	791	0.198714378425978	0.0263015870299102	0.0124206300541247	unassigned
Labelled in health	s11	Mir103-2	chr2	Mir103-2	51	5.1583757913176	259	0	0	0	0	0	0	unassigned
Labelled in health	s11	Mir10b	chr2	Mir10b	464	46.9311052386543	3195	2	0	0	0.0625978090766823	0	0	endothelial
Labelled in health	s11	Mir126a	chr2	Mir126a	42355	4283.98052237759	251810	155	68	19	0.0615543465311147	0.0270044875104245	0.00754537151026568	unassigned
Labelled in health	s11	Mir126b	chr2	Mir126b	42355	4283.98052237759	251810	155	68	19	0.0615543465311147	0.0270044875104245	0.00754537151026568	unassigned
Labelled in health	s11	Mir129-2	chr2	Mir129-2	28	2.83204945405672	201	0	0	0	0	0	0	unassigned
Labelled in health	s11	Mir129b	chr2	Mir129b	6	0.606867740155012	12	0	0	0	0	0	0	unassigned
Labelled in health	s11	Mir130a	chr2	Mir130a	363	36.7154982793782	2623	1	0	0	0.0381242851696531	0	0	unassigned
Labelled in health	s11	Mir181a-2	chr2	Mir181a-2	48	4.8549419212401	192	0	0	0	0	0	0	unassigned
Labelled in health	s11	Mir181b-2	chr2	Mir181b-2	10	1.01144623359169	100	0	0	0	0	0	0	unassigned
Labelled in health	s11	Mir1955	chr2	Mir1955	37	3.74235106428924	244	0	0	0	0	0	0	unassigned
Labelled in health	s11	Mir296	chr2	Mir296	3	0.303433870077506	9	0	0	0	0	0	0	unassigned
Labelled in health	s11	Mir298	chr2	Mir298	6	0.606867740155012	18	0	0	0	0	0	0	unassigned
Labelled in health	s11	Mir3090	chr2	Mir3090	7	0.708012363514181	28	0	0	0	0	0	0	unassigned
Labelled in health	s11	Mir467c	chr2	Mir467c	2	0.202289246718337	16	0	0	0	0	0	0	unassigned
Labelled in health	s11	Mir467e	chr2	Mir467e	20	2.02289246718337	160	0	0	0	0	0	0	unassigned
Labelled in health	s11	Mir511	chr2	Mir511	107	10.8224746994311	796	0	0	0	0	0	0	unassigned
Labelled in health	s11	Mir5129	chr2	Mir5129	1	0.101144623359169	3	0	0	0	0	0	0	unassigned
Labelled in health	s11	Mir669c	chr2	Mir669c	13	1.31488010366919	150	0	0	0	0	0	0	unassigned
Labelled in health	s11	Mir669l	chr2	Mir669l	3	0.303433870077506	33	0	0	0	0	0	0	unassigned
Labelled in health	s11	Mir674	chr2	Mir674	1049	106.100709903768	3611	12	0	70	0.332317917474384	0	1.93852118526724	unassigned
Labelled in health	s11	Mir7002	chr2	Mir7002	3	0.303433870077506	6	0	0	0	0	0	0	unassigned
Labelled in health	s11	Mir7664	chr2	Mir7664	6	0.606867740155012	54	0	0	0	0	0	0	unassigned
Labelled in health	s11	chr2_unassigned	chr2	unassigned	140724	14233.4759775957	2633846	5114	834	1126	0.194164730967566	0.0316647214757431	0.0427511707214469	unassigned
Labelled in health	s11	Mir137	chr3	Mir137	31	3.13548332413423	248	0	0	0	0	0	0	unassigned
Labelled in health	s11	Mir15b	chr3	Mir15b	2684	271.472169096009	16195	48	2	9	0.296387774004322	0.0123494905835134	0.0555727076258104	unassigned
Labelled in health	s11	Mir16-2	chr3	Mir16-2	109	11.0247639461494	627	10	0	0	1.59489633173844	0	0	unassigned
Labelled in health	s11	Mir186	chr3	Mir186	2213	223.83305149384	18042	73	1	2	0.404611462143886	0.00554262276909434	0.0110852455381887	unassigned
Labelled in health	s11	Mir190b	chr3	Mir190b	19	1.92174784382421	208	1	0	0	0.480769230769231	0	0	unassigned
Labelled in health	s11	Mir7010	chr3	Mir7010	1	0.101144623359169	8	0	0	0	0	0	0	unassigned
Labelled in health	s11	Mir7669	chr3	Mir7669	3	0.303433870077506	21	0	0	0	0	0	0	unassigned
Labelled in health	s11	Mir7j	chr3	Mir7j	299	30.2422423843914	3281	0	0	299	0	0	9.11307528192624	unassigned
Labelled in health	s11	Mir92b	chr3	Mir92b	3	0.303433870077506	6	0	0	0	0	0	0	unassigned
Labelled in health	s11	chr3_unassigned	chr3	unassigned	87403	8840.34351546142	1480104	2622	348	150	0.177149713803895	0.0235118613286634	0.0101344229864928	unassigned
Labelled in health	s11	Gm56194	chr4	Gm56194	7	0.708012363514181	69	0	0	0	0	0	0	unassigned
Labelled in health	s11	Mir101a	chr4	Mir101a	4322	437.147062158327	31108	9	1	0	0.0289314645750289	0.00321460717500321	0	unassigned
Labelled in health	s11	Mir200a	chr4	Mir200a	1076	108.831614734466	6401	12	0	1	0.187470707701922	0	0.0156225589751601	unassigned
Labelled in health	s11	Mir200b	chr4	Mir200b	1504	152.12151353219	10109	3	11	0	0.0296765258680384	0.108813928182807	0	unassigned
Labelled in health	s11	Mir3094	chr4	Mir3094	19	1.92174784382421	152	2	0	0	1.31578947368421	0	0	unassigned
Labelled in health	s11	Mir30c-1	chr4	Mir30c-1	142	14.362536517002	505	1	0	0	0.198019801980198	0	0	unassigned
Labelled in health	s11	Mir30e	chr4	Mir30e	65004	6574.8050968394	445288	392	46	114	0.0880329135301198	0.0103303929142488	0.0256014085266165	unassigned
Labelled in health	s11	Mir30f	chr4	Mir30f	65004	6574.8050968394	445288	392	46	114	0.0880329135301198	0.0103303929142488	0.0256014085266165	unassigned
Labelled in health	s11	Mir31	chr4	Mir31	7539	762.529315504773	45008	42	3	0	0.0933167436900107	0.00666548169214362	0	unassigned
Labelled in health	s11	Mir32	chr4	Mir32	49	4.95608654459927	276	0	0	0	0	0	0	unassigned
Labelled in health	s11	Mir34a	chr4	Mir34a	434	43.8967665378792	4084	78	0	1	1.90989226248776	0	0.0244857982370225	unassigned
Labelled in health	s11	Mir429	chr4	Mir429	237	23.971275736123	1187	0	0	0	0	0	0	unassigned
Labelled in health	s11	Mir455	chr4	Mir455	9357	946.410240771742	37421	41	13	2	0.109564148472783	0.0347398519547847	0.00534459260842842	unassigned
Labelled in health	s11	Mir700	chr4	Mir700	26	2.62976020733839	130	0	0	0	0	0	0	unassigned
Labelled in health	s11	Mir7227	chr4	Mir7227	8	0.80915698687335	48	0	0	0	0	0	0	unassigned
Labelled in health	s11	Mir872	chr4	Mir872	491	49.6620100693518	3853	13	0	0	0.337399429016351	0	0	unassigned
Labelled in health	s11	chr4_unassigned	chr4	unassigned	138785	14037.3565529022	1745771	3615	573	436	0.207071832445378	0.0328221742714251	0.0249746387126376	unassigned
Labelled in health	s11	Gm56269	chr5	Gm56269	6	0.606867740155012	24	0	0	0	0	0	0	unassigned
Labelled in health	s11	Mir106b	chr5	Mir106b	403	40.761283213745	2184	2	0	1	0.0915750915750916	0	0.0457875457875458	unassigned
Labelled in health	s11	Mir25	chr5	Mir25	3951	399.622406892076	11254	5	2	0	0.0444286475919673	0.0177714590367869	0	unassigned
Labelled in health	s11	Mir339	chr5	Mir339	431	43.5933326678017	1342	0	0	0	0	0	0	unassigned
Labelled in health	s11	Mir5619	chr5	Mir5619	2	0.202289246718337	12	0	0	0	0	0	0	unassigned
Labelled in health	s11	Mir574	chr5	Mir574	1203	121.67698190108	2407	0	0	0	0	0	0	unassigned
Labelled in health	s11	Mir6240	chr5	Mir6240	2	0.202289246718337	2	0	0	0	0	0	0	unassigned
Labelled in health	s11	Mir671	chr5	Mir671	210	21.2403709054254	1043	30	0	0	2.87631831255992	0	0	unassigned
Labelled in health	s11	Mir702	chr5	Mir702	10	1.01144623359169	50	0	0	0	0	0	0	unassigned
Labelled in health	s11	Mir7032	chr5	Mir7032	1	0.101144623359169	5	0	0	0	0	0	0	unassigned
Labelled in health	s11	Mir93	chr5	Mir93	3788	383.135833284531	18655	20	0	5	0.107209863307424	0	0.0268024658268561	unassigned
Labelled in health	s11	chr5_unassigned	chr5	unassigned	53379	5398.99885028907	501346	2008	238	1473	0.40052179532698	0.0474722048246121	0.293809065994343	unassigned
Labelled in health	s11	Mir129-1	chr6	Mir129-1	11	1.11259085695086	33	0	0	0	0	0	0	unassigned
Labelled in health	s11	Mir141	chr6	Mir141	9	0.910301610232518	63	0	0	0	0	0	0	unassigned
Labelled in health	s11	Mir148a	chr6	Mir148a	57604	5826.33488398155	345940	326	25	8	0.0942359946811586	0.00722668670867781	0.0023125397467769	hepatocyte
Labelled in health	s11	Mir182	chr6	Mir182	1990	201.277800484746	13682	17	0	0	0.124250840520392	0	0	unassigned
Labelled in health	s11	Mir183	chr6	Mir183	1063	107.516734630796	6369	3	0	0	0.0471031559114461	0	0	unassigned
Labelled in health	s11	Mir196b	chr6	Mir196b	11	1.11259085695086	28	0	0	0	0	0	0	unassigned
Labelled in health	s11	Mir200c	chr6	Mir200c	244	24.6792880996372	1586	0	0	0	0	0	0	unassigned
Labelled in health	s11	Mir29a	chr6	Mir29a	54987	5561.63940465061	356614	237	13	11	0.0664584116159209	0.00364539810551465	0.00308456762774316	unassigned
Labelled in health	s11	Mir29b-1	chr6	Mir29b-1	194	19.6220569316787	792	0	0	0	0	0	0	unassigned
Labelled in health	s11	Mir335	chr6	Mir335	1446	146.255125377358	5736	5	2	1	0.0871687587168759	0.0348675034867503	0.0174337517433752	unassigned
Labelled in health	s11	Mir592	chr6	Mir592	163	16.4865736075445	813	0	2	0	0	0.2460024600246	0	unassigned
Labelled in health	s11	Mir7042	chr6	Mir7042	3	0.303433870077506	33	0	0	0	0	0	0	unassigned
Labelled in health	s11	Mir8112	chr6	Mir8112	1	0.101144623359169	3	0	0	0	0	0	0	unassigned
Labelled in health	s11	Mir96	chr6	Mir96	16	1.6183139737467	60	5	0	0	8.33333333333333	0	0	unassigned
Labelled in health	s11	chr6_unassigned	chr6	unassigned	15060	1523.23802778908	108043	1589	44	142	1.47071073554048	0.0407245263459919	0.131429153207519	unassigned
Labelled in health	s11	Gm55633	chr7	Gm55633	17	1.71945859710587	393	1	0	0	0.254452926208651	0	0	unassigned
Labelled in health	s11	Mir139	chr7	Mir139	4241	428.954347666234	27499	32	8	1	0.11636786792247	0.0290919669806175	0.00363649587257718	unassigned
Labelled in health	s11	Mir150	chr7	Mir150	708	71.6103933382914	4183	1	0	0	0.023906287353574	0	0	unassigned
Labelled in health	s11	Mir1839	chr7	Mir1839	2177	220.19184505291	12451	24	0	0	0.192755601959682	0	0	unassigned
Labelled in health	s11	Mir1964	chr7	Mir1964	13	1.31488010366919	75	0	0	0	0	0	0	unassigned
Labelled in health	s11	Mir210	chr7	Mir210	5	0.505723116795844	10	0	0	0	0	0	0	unassigned
Labelled in health	s11	Mir211	chr7	Mir211	10	1.01144623359169	110	0	0	0	0	0	0	unassigned
Labelled in health	s11	Mir290a	chr7	Mir290a	18	1.82060322046504	108	0	0	0	0	0	0	unassigned
Labelled in health	s11	Mir290b	chr7	Mir290b	18	1.82060322046504	108	0	0	0	0	0	0	unassigned
Labelled in health	s11	Mir291a	chr7	Mir291a	15	1.51716935038753	47	0	0	0	0	0	0	unassigned
Labelled in health	s11	Mir292	chr7	Mir292	124	12.5419332965369	743	2	0	0	0.269179004037685	0	0	unassigned
Labelled in health	s11	Mir292b	chr7	Mir292b	117	11.8339209330227	703	0	0	0	0	0	0	unassigned
Labelled in health	s11	Mir294	chr7	Mir294	12	1.21373548031002	120	0	0	0	0	0	0	unassigned
Labelled in health	s11	Mir295	chr7	Mir295	2	0.202289246718337	12	0	0	0	0	0	0	unassigned
Labelled in health	s11	Mir3102	chr7	Mir3102	7	0.708012363514181	42	0	0	0	0	0	0	unassigned
Labelled in health	s11	Mir3105	chr7	Mir3105	133	13.4522349067694	932	0	0	0	0	0	0	unassigned
Labelled in health	s11	Mir326	chr7	Mir326	194	19.6220569316787	1157	0	0	0	0	0	0	unassigned
Labelled in health	s11	Mir330	chr7	Mir330	99	10.0133177125577	295	0	0	0	0	0	0	unassigned
Labelled in health	s11	Mir5121	chr7	Mir5121	16	1.6183139737467	69	0	0	0	0	0	0	unassigned
Labelled in health	s11	Mir7-2	chr7	Mir7-2	1	0.101144623359169	11	0	0	0	0	0	0	unassigned
Labelled in health	s11	chr7_unassigned	chr7	unassigned	51207	5179.31272835295	702112	1400	170	408	0.199398386582198	0.0242126612278383	0.0581103869468119	unassigned
Labelled in health	s11	Gm54919	chr8	Gm54919	48	4.8549419212401	527	0	0	0	0	0	0	unassigned
Labelled in health	s11	Mir140	chr8	Mir140	3899	394.362886477399	8204	44	11	1	0.536323744514871	0.134080936128718	0.0121891760117016	unassigned
Labelled in health	s11	Mir181c	chr8	Mir181c	118	11.9350655563819	694	0	0	0	0	0	0	unassigned
Labelled in health	s11	Mir181d	chr8	Mir181d	50	5.05723116795844	200	0	0	0	0	0	0	unassigned
Labelled in health	s11	Mir1968	chr8	Mir1968	69	6.97897901178264	342	0	0	0	0	0	0	unassigned
Labelled in health	s11	Mir23a	chr8	Mir23a	20073	2030.27602468859	120322	72	21	8	0.0598394308605243	0.0174531673343196	0.00664882565116936	unassigned
Labelled in health	s11	Mir24-2	chr8	Mir24-2	1446	146.255125377358	6037	6	3	234	0.099387112804373	0.0496935564021865	3.87609739937055	unassigned
Labelled in health	s11	Mir27a	chr8	Mir27a	2842	287.453019586757	16957	10	3	0	0.0589726956419178	0.0176918086925753	0	unassigned
Labelled in health	s11	Mir3074-2	chr8	Mir3074-2	1446	146.255125377358	6037	6	3	234	0.099387112804373	0.0496935564021865	3.87609739937055	unassigned
Labelled in health	s11	Mir3107	chr8	Mir3107	33	3.33777257085257	121	0	0	0	0	0	0	unassigned
Labelled in health	s11	Mir328	chr8	Mir328	373	37.7269445129699	5	0	0	0	0	0	0	unassigned
Labelled in health	s11	Mir486	chr8	Mir486	33	3.33777257085257	121	0	0	0	0	0	0	unassigned
Labelled in health	s11	Mir7073	chr8	Mir7073	9	0.910301610232518	63	0	0	0	0	0	0	unassigned
Labelled in health	s11	Mir7237	chr8	Mir7237	4	0.404578493436675	24	0	0	0	0	0	0	unassigned
Labelled in health	s11	chr8_unassigned	chr8	unassigned	105995	10720.8243529551	2023423	4093	521	251	0.20228098622977	0.0257484470622307	0.0124047220971591	unassigned
Labelled in health	s11	Gm55600	chr9	Gm55600	29660	2999.94952883294	56598	133	2	2	0.234990635711509	0.00353369377009788	0.00353369377009788	unassigned
Labelled in health	s11	Gm56154	chr9	Gm56154	8	0.80915698687335	254	0	0	0	0	0	0	unassigned
Labelled in health	s11	Mir100	chr9	Mir100	5212	527.165776947987	25911	10	6	0	0.0385936474856239	0.0231561884913743	0	unassigned
Labelled in health	s11	Mir125b-1	chr9	Mir125b-1	304	30.7479655011873	2099	2	0	0	0.0952834683182468	0	0	unassigned
Labelled in health	s11	Mir128-2	chr9	Mir128-2	6	0.606867740155012	24	0	0	0	0	0	0	unassigned
Labelled in health	s11	Mir184	chr9	Mir184	92	9.30530534904352	644	0	0	0	0	0	0	unassigned
Labelled in health	s11	Mir190a	chr9	Mir190a	23	2.32632633726088	138	0	0	0	0	0	0	unassigned
Labelled in health	s11	Mir191	chr9	Mir191	29660	2999.94952883294	56598	133	2	2	0.234990635711509	0.00353369377009788	0.00353369377009788	unassigned
Labelled in health	s11	Mir26a-1	chr9	Mir26a-1	52	5.25952041467677	294	0	0	0	0	0	0	unassigned
Labelled in health	s11	Mir34c	chr9	Mir34c	11	1.11259085695086	59	0	0	0	0	0	0	unassigned
Labelled in health	s11	Mir425	chr9	Mir425	3640	368.166429027374	19314	59	6	3	0.305477891684788	0.0310655483069276	0.0155327741534638	unassigned
Labelled in health	s11	Mir6236	chr9	Mir6236	380	38.4349568764841	2037	1	0	0	0.0490918016691213	0	0	unassigned
Labelled in health	s11	Mirlet7a-2	chr9	Mirlet7a-2	618	62.5073772359663	6206	2	2	0	0.0322268772155978	0.0322268772155978	0	unassigned
Labelled in health	s11	Mirlet7g	chr9	Mirlet7g	211238	21365.5879491441	1871599	3184	244	159	0.170121911798414	0.0130369806780192	0.00849540954018462	unassigned
Labelled in health	s11	chr9_unassigned	chr9	unassigned	179489	18154.3473021138	3296062	5445	763	10593	0.165197135248063	0.0231488363993153	0.321383517664413	unassigned
Labelled in health	s11	chrM_unassigned	chrM	unassigned	84666	8563.51068132738	664598	1864	196	57	0.280470299338848	0.0294915121622394	0.00857661323085534	unassigned
Labelled in health	s11	Mir1198	chrX	Mir1198	203	20.5323585419112	1874	21	1	0	1.12059765208111	0.0533617929562433	0	unassigned
Labelled in health	s11	Mir19b-2	chrX	Mir19b-2	45	4.55150805116259	405	0	0	0	0	0	0	unassigned
Labelled in health	s11	Mir221	chrX	Mir221	2913	294.634287845258	10873	1	3	0	0.00919709371838499	0.027591281155155	0	unassigned
Labelled in health	s11	Mir222	chrX	Mir222	1449	146.558559247435	5829	0	0	0	0	0	0	unassigned
Labelled in health	s11	Mir223	chrX	Mir223	1075	108.730470111106	7540	0	2	1	0	0.026525198938992	0.013262599469496	unassigned
Labelled in health	s11	Mir224	chrX	Mir224	45	4.55150805116259	197	0	0	0	0	0	0	unassigned
Labelled in health	s11	Mir322	chrX	Mir322	1229	124.306742108418	10892	10	0	0	0.0918105031215571	0	0	unassigned
Labelled in health	s11	Mir351	chrX	Mir351	736	74.4424427923482	2232	0	1	0	0	0.0448028673835125	0	unassigned
Labelled in health	s11	Mir361	chrX	Mir361	1857	187.825565577976	9370	1	1	1	0.0106723585912487	0.0106723585912487	0.0106723585912487	unassigned
Labelled in health	s11	Mir362	chrX	Mir362	198	20.0266354251154	1448	2	0	0	0.138121546961326	0	0	unassigned
Labelled in health	s11	Mir374b	chrX	Mir374b	791	80.0053970771024	6991	13	0	0	0.185953368616793	0	0	unassigned
Labelled in health	s11	Mir374c	chrX	Mir374c	765	77.3756368697641	6861	13	0	0	0.189476752659962	0	0	unassigned
Labelled in health	s11	Mir421	chrX	Mir421	44	4.45036342780342	341	0	0	0	0	0	0	unassigned
Labelled in health	s11	Mir450-1	chrX	Mir450-1	18	1.82060322046504	144	0	0	0	0	0	0	unassigned
Labelled in health	s11	Mir450b	chrX	Mir450b	31	3.13548332413423	173	0	0	0	0	0	0	unassigned
Labelled in health	s11	Mir470	chrX	Mir470	36	3.64120644093007	82	0	0	0	0	0	0	unassigned
Labelled in health	s11	Mir500	chrX	Mir500	20	2.02289246718337	99	0	0	0	0	0	0	unassigned
Labelled in health	s11	Mir501	chrX	Mir501	407	41.1658617071817	2430	1	0	0	0.0411522633744856	0	0	unassigned
Labelled in health	s11	Mir503	chrX	Mir503	74	7.48470212857848	347	0	0	0	0	0	0	unassigned
Labelled in health	s11	Mir505	chrX	Mir505	46	4.65265267452176	200	1	0	0	0.5	0	0	unassigned
Labelled in health	s11	Mir532	chrX	Mir532	568	57.4501460680078	2306	0	0	0	0	0	0	unassigned
Labelled in health	s11	Mir542	chrX	Mir542	45	4.55150805116259	352	0	0	0	0	0	0	unassigned
Labelled in health	s11	Mir547	chrX	Mir547	16	1.6183139737467	64	0	0	0	0	0	0	unassigned
Labelled in health	s11	Mir652	chrX	Mir652	253	25.5895897098697	1264	1	0	0	0.0791139240506329	0	0	unassigned
Labelled in health	s11	Mir672	chrX	Mir672	14	1.41602472702836	42	0	0	0	0	0	0	unassigned
Labelled in health	s11	Mir676	chrX	Mir676	551	55.730687470902	3841	35	0	5	0.911221036188493	0	0.130174433741213	unassigned
Labelled in health	s11	Mir7092	chrX	Mir7092	19	1.92174784382421	197	0	0	0	0	0	0	unassigned
Labelled in health	s11	Mir741	chrX	Mir741	18	1.82060322046504	126	0	0	0	0	0	0	unassigned
Labelled in health	s11	Mir743	chrX	Mir743	3	0.303433870077506	30	0	0	0	0	0	0	unassigned
Labelled in health	s11	Mir871	chrX	Mir871	133	13.4522349067694	779	0	0	0	0	0	0	unassigned
Labelled in health	s11	Mir878	chrX	Mir878	12	1.21373548031002	84	0	0	0	0	0	0	unassigned
Labelled in health	s11	Mir881	chrX	Mir881	27	2.73090483069755	162	0	0	0	0	0	0	unassigned
Labelled in health	s11	Mir92-2	chrX	Mir92-2	659	66.6543067936922	1966	0	1	0	0	0.0508646998982706	0	unassigned
Labelled in health	s11	Mir98	chrX	Mir98	5695	576.018630030466	55383	152	7	3	0.274452449307549	0.0126392575339003	0.00541682465738584	unassigned
Labelled in health	s11	Mirlet7f-2	chrX	Mirlet7f-2	46497	4702.92155233127	464098	577	64	41	0.124327189516007	0.0137901908648604	0.00883434102280122	unassigned
Labelled in health	s11	chrX_unassigned	chrX	unassigned	12804	1295.0557574908	109729	518	38	71	0.472072104913013	0.0346307721750859	0.0647048638008184	unassigned
Labelled in health	s11	chrY_unassigned	chrY	unassigned	44	4.45036342780342	178	0	0	0	0	0	0	unassigned
Labelled in health	s12	GL456233.2_unassigned	GL456233.2	unassigned	17	1.57954133464553	159	0	0	0	0	0	0	unassigned
Labelled in health	s12	GL456394.1_unassigned	GL456394.1	unassigned	3	0.278742588466858	12	0	0	0	0	0	0	unassigned
Labelled in health	s12	JH584304.1_unassigned	JH584304.1	unassigned	20	1.85828392311239	134	0	0	0	0	0	0	unassigned
Labelled in health	s12	MU069434.1_unassigned	MU069434.1	unassigned	58	5.38902337702592	116	0	0	0	0	0	0	unassigned
Labelled in health	s12	MU069435.1_unassigned	MU069435.1	unassigned	9665	898.015705844061	165337	214	36	7	0.129432613389622	0.0217737106636748	0.00423377707349232	unassigned
Labelled in health	s12	Gm54819	chr1	Gm54819	7	0.650399373089336	49	0	0	0	0	0	0	unassigned
Labelled in health	s12	Mir128-1	chr1	Mir128-1	286	26.5734601005071	2362	0	0	1	0	0	0.0423370025402202	unassigned
Labelled in health	s12	Mir149	chr1	Mir149	260	24.157691000461	1975	19	0	0	0.962025316455696	0	0	unassigned
Labelled in health	s12	Mir181a-1	chr1	Mir181a-1	1	0.0929141961556194	6	0	0	0	0	0	0	unassigned
Labelled in health	s12	Mir1843b	chr1	Mir1843b	429	39.8601901507607	3137	1	0	0	0.0318775900541919	0	0	unassigned
Labelled in health	s12	Mir194-1	chr1	Mir194-1	241	22.3923212735043	1239	8	1	0	0.645682001614205	0.0807102502017756	0	unassigned
Labelled in health	s12	Mir1981	chr1	Mir1981	302	28.0600872389971	1504	0	0	0	0	0	0	unassigned
Labelled in health	s12	Mir205	chr1	Mir205	6	0.557485176933716	22	0	0	0	0	0	0	unassigned
Labelled in health	s12	Mir214	chr1	Mir214	615	57.1422306357059	871	0	0	0	0	0	0	stellate cell
Labelled in health	s12	Mir215	chr1	Mir215	110	10.2205615771181	658	0	1	0	0	0.151975683890578	0	unassigned
Labelled in health	s12	Mir26b	chr1	Mir26b	34790	3232.484884254	271105	596	25	12	0.219841021006621	0.00922151933752605	0.0044263292820125	unassigned
Labelled in health	s12	Mir29b-2	chr1	Mir29b-2	13	1.20788455002305	117	0	0	0	0	0	0	unassigned
Labelled in health	s12	Mir29c	chr1	Mir29c	1052	97.7457343557116	7385	0	0	0	0	0	0	unassigned
Labelled in health	s12	Mir30a	chr1	Mir30a	216041	20073.2758516562	1193315	4537	130	71	0.380201371808785	0.0108940221148649	0.00594981207811852	unassigned
Labelled in health	s12	Mir30c-2	chr1	Mir30c-2	1869	173.656632614853	12585	49	3	0	0.389352403655145	0.0238379022646007	0	unassigned
Labelled in health	s12	Mir350	chr1	Mir350	57	5.2961091808703	419	1	0	0	0.238663484486874	0	0	unassigned
Labelled in health	s12	Mir3535	chr1	Mir3535	12428	1154.73762982204	322914	64	45	9	0.0198195185095722	0.013935598952043	0.00278711979040859	unassigned
Labelled in health	s12	Mir375	chr1	Mir375	28	2.60159749235734	28	0	0	0	0	0	0	unassigned
Labelled in health	s12	Mir664	chr1	Mir664	325	30.1971137505763	2490	1	0	0	0.0401606425702811	0	0	unassigned
Labelled in health	s12	Mir8114	chr1	Mir8114	34	3.15908266929106	159	0	1	0	0	0.628930817610063	0	unassigned
Labelled in health	s12	chr1_unassigned	chr1	unassigned	682289	63394.3339808214	12772643	22624	11047	1564	0.177128570805588	0.08648953861781	0.0122449206479818	unassigned
Labelled in health	s12	Gm55025	chr10	Gm55025	7	0.650399373089336	56	0	0	0	0	0	0	unassigned
Labelled in health	s12	Gm55735	chr10	Gm55735	8	0.743313569244955	80	0	0	0	0	0	0	unassigned
Labelled in health	s12	Mir1982	chr10	Mir1982	6	0.557485176933716	42	0	0	0	0	0	0	unassigned
Labelled in health	s12	Mir26a-2	chr10	Mir26a-2	602	55.9343460856829	3820	53	2	0	1.38743455497382	0.0523560209424084	0	unassigned
Labelled in health	s12	Mir3058	chr10	Mir3058	8	0.743313569244955	48	0	0	0	0	0	0	unassigned
Labelled in health	s12	Mir331	chr10	Mir331	88	8.17644926169451	327	0	0	0	0	0	0	unassigned
Labelled in health	s12	Mir378d	chr10	Mir378d	25	2.32285490389048	150	0	0	0	0	0	0	unassigned
Labelled in health	s12	Mir677	chr10	Mir677	35	3.25199686544668	407	0	0	0	0	0	0	unassigned
Labelled in health	s12	Mirlet7i	chr10	Mirlet7i	17131	1591.71309434192	51468	26	6	0	0.050516825988964	0.0116577290743763	0	unassigned
Labelled in health	s12	chr10_unassigned	chr10	unassigned	188914	17552.7924525427	3354352	6093	466	1249	0.181644621673575	0.0138924000820427	0.0372352096619556	unassigned
Labelled in health	s12	Mir103-1	chr11	Mir103-1	3	0.278742588466858	15	0	0	0	0	0	0	unassigned
Labelled in health	s12	Mir10a	chr11	Mir10a	36044	3348.99928623315	277823	47	30	82	0.016917245872372	0.0107982420461949	0.029515194926266	unassigned
Labelled in health	s12	Mir132	chr11	Mir132	306	28.4317440236195	1902	0	0	0	0	0	0	unassigned
Labelled in health	s12	Mir142	chr11	Mir142	625	58.0713725972621	2819	1	1	0	0.0354735721887194	0.0354735721887194	0	unassigned
Labelled in health	s12	Mir142b	chr11	Mir142b	687	63.8320527589105	3001	1	1	0	0.0333222259246918	0.0333222259246918	0	unassigned
Labelled in health	s12	Mir144	chr11	Mir144	2	0.185828392311239	18	0	0	0	0	0	0	unassigned
Labelled in health	s12	Mir146	chr11	Mir146	5160	479.437252162996	31871	10	1	0	0.0313764864610461	0.00313764864610461	0	unassigned
Labelled in health	s12	Mir152	chr11	Mir152	799	74.2384427283399	3981	20	0	0	0.502386335091686	0	0	unassigned
Labelled in health	s12	Mir193a	chr11	Mir193a	882	81.9503210092563	5102	54	0	0	1.05840846726774	0	0	unassigned
Labelled in health	s12	Mir195a	chr11	Mir195a	1423	132.216901129446	5784	18	1	0	0.311203319502075	0.0172890733056708	0	unassigned
Labelled in health	s12	Mir212	chr11	Mir212	64	5.94650855395964	451	1	0	0	0.221729490022173	0	0	unassigned
Labelled in health	s12	Mir21a	chr11	Mir21a	574733	53400.8546991076	3380954	1297	551	223	0.038361953460473	0.0162971752943104	0.00659577148934886	cholangiocyte
Labelled in health	s12	Mir22	chr11	Mir22	139818	12991.0770780864	687630	6611	124	8	0.961418204557684	0.0180329537687419	0.0011634163721769	unassigned
Labelled in health	s12	Mir3064	chr11	Mir3064	12	1.11497035386743	24	0	0	0	0	0	0	unassigned
Labelled in health	s12	Mir3065	chr11	Mir3065	168	15.6095849541441	987	0	1	0	0	0.101317122593718	0	unassigned
Labelled in health	s12	Mir324	chr11	Mir324	17	1.57954133464553	81	0	0	0	0	0	0	unassigned
Labelled in health	s12	Mir338	chr11	Mir338	168	15.6095849541441	987	0	1	0	0	0.101317122593718	0	unassigned
Labelled in health	s12	Mir340	chr11	Mir340	2674	248.452560520126	19098	18	3	3	0.0942507068803016	0.0157084511467169	0.0157084511467169	unassigned
Labelled in health	s12	Mir365-2	chr11	Mir365-2	44	4.08822463084725	217	0	0	0	0	0	0	unassigned
Labelled in health	s12	Mir378b	chr11	Mir378b	26	2.4157691000461	104	0	0	0	0	0	0	unassigned
Labelled in health	s12	Mir3968	chr11	Mir3968	138	12.8221590694755	828	0	135	0	0	16.304347826087	0	unassigned
Labelled in health	s12	Mir423	chr11	Mir423	10775	1001.1504635768	48135	28	8	0	0.0581697309649943	0.0166199231328555	0	unassigned
Labelled in health	s12	Mir451a	chr11	Mir451a	226	20.99860833117	1512	0	0	0	0	0	0	unassigned
Labelled in health	s12	Mir451b	chr11	Mir451b	226	20.99860833117	1512	0	0	0	0	0	0	unassigned
Labelled in health	s12	Mir497	chr11	Mir497	209	19.4190669965245	1254	0	0	0	0	0	0	unassigned
Labelled in health	s12	Mir497b	chr11	Mir497b	209	19.4190669965245	1254	0	0	0	0	0	0	unassigned
Labelled in health	s12	Mir5100	chr11	Mir5100	67	6.2252511424265	191	10	0	0	5.23560209424084	0	0	unassigned
Labelled in health	s12	Mir6516	chr11	Mir6516	82	7.61896408476079	728	0	0	0	0	0	0	unassigned
Labelled in health	s12	Mir6925	chr11	Mir6925	15	1.39371294233429	60	0	0	0	0	0	0	unassigned
Labelled in health	s12	Mir6932	chr11	Mir6932	5	0.464570980778097	45	0	0	0	0	0	0	unassigned
Labelled in health	s12	Mir744	chr11	Mir744	343	31.8695692813774	1491	0	0	0	0	0	0	unassigned
Labelled in health	s12	chr11_unassigned	chr11	unassigned	380866	35387.8582330061	5764044	11133	3261	786	0.193145645661275	0.0565748630648899	0.0136362595427793	unassigned
Labelled in health	s12	Gm54371	chr12	Gm54371	118	10.9638751463631	758	0	0	0	0	0	0	unassigned
Labelled in health	s12	Gm54588	chr12	Gm54588	61	5.66776596549278	635	0	0	0	0	0	0	unassigned
Labelled in health	s12	Mir1193	chr12	Mir1193	6	0.557485176933716	48	0	0	0	0	0	0	unassigned
Labelled in health	s12	Mir1247	chr12	Mir1247	52	4.83153820009221	106	0	0	0	0	0	0	unassigned
Labelled in health	s12	Mir127	chr12	Mir127	41	3.8094820423804	279	5	0	0	1.7921146953405	0	0	unassigned
Labelled in health	s12	Mir134	chr12	Mir134	7	0.650399373089336	35	0	0	0	0	0	0	unassigned
Labelled in health	s12	Mir136	chr12	Mir136	24	2.22994070773487	240	0	0	0	0	0	0	unassigned
Labelled in health	s12	Mir154	chr12	Mir154	22	2.04411231542363	154	0	0	0	0	0	0	unassigned
Labelled in health	s12	Mir1843a	chr12	Mir1843a	954	88.6401431324609	3611	0	0	0	0	0	0	unassigned
Labelled in health	s12	Mir203	chr12	Mir203	7819	726.496099740788	47034	89	14	0	0.189224816090488	0.0297657014074925	0	unassigned
Labelled in health	s12	Mir299a	chr12	Mir299a	32	2.97325427697982	175	0	0	0	0	0	0	unassigned
Labelled in health	s12	Mir299b	chr12	Mir299b	24	2.22994070773487	119	0	0	0	0	0	0	unassigned
Labelled in health	s12	Mir300	chr12	Mir300	16	1.48662713848991	96	0	0	0	0	0	0	unassigned
Labelled in health	s12	Mir3066	chr12	Mir3066	1	0.0929141961556194	9	0	0	0	0	0	0	unassigned
Labelled in health	s12	Mir3068	chr12	Mir3068	287	26.6663742966628	2151	0	0	0	0	0	0	unassigned
Labelled in health	s12	Mir3071	chr12	Mir3071	24	2.22994070773487	240	0	0	0	0	0	0	unassigned
Labelled in health	s12	Mir3073a	chr12	Mir3073a	8	0.743313569244955	58	0	0	0	0	0	0	unassigned
Labelled in health	s12	Mir3073b	chr12	Mir3073b	8	0.743313569244955	58	0	0	0	0	0	0	unassigned
Labelled in health	s12	Mir337	chr12	Mir337	5	0.464570980778097	25	0	0	0	0	0	0	unassigned
Labelled in health	s12	Mir342	chr12	Mir342	658	61.1375410703976	2565	0	0	0	0	0	0	unassigned
Labelled in health	s12	Mir345	chr12	Mir345	105	9.75599059634004	585	6	0	0	1.02564102564103	0	0	unassigned
Labelled in health	s12	Mir3544	chr12	Mir3544	5	0.464570980778097	25	0	0	0	0	0	0	unassigned
Labelled in health	s12	Mir369	chr12	Mir369	21	1.95119811926801	192	0	0	0	0	0	0	unassigned
Labelled in health	s12	Mir376b	chr12	Mir376b	28	2.60159749235734	137	0	0	0	0	0	0	unassigned
Labelled in health	s12	Mir376c	chr12	Mir376c	5	0.464570980778097	25	0	0	0	0	0	0	unassigned
Labelled in health	s12	Mir377	chr12	Mir377	3	0.278742588466858	18	0	0	0	0	0	0	unassigned
Labelled in health	s12	Mir379	chr12	Mir379	478	44.4129857623861	2376	0	1	0	0	0.0420875420875421	0	unassigned
Labelled in health	s12	Mir381	chr12	Mir381	9	0.836227765400574	54	0	0	0	0	0	0	unassigned
Labelled in health	s12	Mir382	chr12	Mir382	61	5.66776596549278	467	0	1	0	0	0.214132762312634	0	unassigned
Labelled in health	s12	Mir409	chr12	Mir409	118	10.9638751463631	758	0	0	0	0	0	0	unassigned
Labelled in health	s12	Mir411	chr12	Mir411	288	26.7592884928184	1435	0	0	0	0	0	0	unassigned
Labelled in health	s12	Mir433	chr12	Mir433	17	1.57954133464553	119	0	0	0	0	0	0	unassigned
Labelled in health	s12	Mir434	chr12	Mir434	103	9.5701622040288	631	0	0	0	0	0	0	unassigned
Labelled in health	s12	Mir485	chr12	Mir485	50	4.64570980778097	323	0	0	0	0	0	0	unassigned
Labelled in health	s12	Mir487b	chr12	Mir487b	22	2.04411231542363	132	0	0	0	0	0	0	unassigned
Labelled in health	s12	Mir494	chr12	Mir494	77	7.15439310398269	307	0	0	0	0	0	0	unassigned
Labelled in health	s12	Mir495	chr12	Mir495	31	2.8803400808242	204	0	0	0	0	0	0	unassigned
Labelled in health	s12	Mir5099	chr12	Mir5099	226	20.99860833117	1808	0	0	0	0	0	0	unassigned
Labelled in health	s12	Mir541	chr12	Mir541	370	34.3782525775792	2706	8	0	0	0.295639320029564	0	0	unassigned
Labelled in health	s12	Mir543	chr12	Mir543	39	3.62365365006916	263	21	0	0	7.98479087452472	0	0	unassigned
Labelled in health	s12	Mir667	chr12	Mir667	17	1.57954133464553	34	0	0	0	0	0	0	unassigned
Labelled in health	s12	Mir673	chr12	Mir673	2	0.185828392311239	12	0	0	0	0	0	0	unassigned
Labelled in health	s12	chr12_unassigned	chr12	unassigned	15068	1400.03110767287	169679	812	83	798	0.478550675098274	0.0489158941295034	0.470299801389683	unassigned
Labelled in health	s12	Gm54514	chr13	Gm54514	145	13.4725584425648	1350	3	0	0	0.222222222222222	0	0	unassigned
Labelled in health	s12	Gm54609	chr13	Gm54609	1631	151.543053929815	9769	8	7	0	0.081891698229092	0.0716552359504555	0	unassigned
Labelled in health	s12	Mir23b	chr13	Mir23b	23049	2141.57930719087	115394	117	28	7	0.101391753470718	0.0242646931382914	0.00606617328457286	unassigned
Labelled in health	s12	Mir24-1	chr13	Mir24-1	174	16.1670701310778	1029	0	0	0	0	0	0	unassigned
Labelled in health	s12	Mir27b	chr13	Mir27b	32282	2999.4560802957	224864	247	33	8	0.109844172477586	0.0146755372136047	0.00355770599117689	unassigned
Labelled in health	s12	Mir3074-1	chr13	Mir3074-1	174	16.1670701310778	1029	0	0	0	0	0	0	unassigned
Labelled in health	s12	Mir582	chr13	Mir582	8	0.743313569244955	40	0	0	0	0	0	0	unassigned
Labelled in health	s12	Mir6944	chr13	Mir6944	1	0.0929141961556194	3	0	0	0	0	0	0	unassigned
Labelled in health	s12	Mir7-1	chr13	Mir7-1	414	38.4664772084264	2404	0	2	0	0	0.0831946755407654	0	unassigned
Labelled in health	s12	Mir874	chr13	Mir874	183	17.0032978964783	550	0	0	0	0	0	0	unassigned
Labelled in health	s12	Mirlet7a-1	chr13	Mirlet7a-1	3975	369.333929718587	20695	13	0	3	0.0628171055810582	0	0.0144962551340904	unassigned
Labelled in health	s12	Mirlet7d	chr13	Mirlet7d	43490	4040.83839080789	242149	107	30	47	0.0441876695753441	0.0123890662360778	0.0194095371031885	unassigned
Labelled in health	s12	Mirlet7f-1	chr13	Mirlet7f-1	1631	151.543053929815	9769	8	7	0	0.081891698229092	0.0716552359504555	0	unassigned
Labelled in health	s12	chr13_unassigned	chr13	unassigned	78186	7264.58934062326	826518	2879	351	150	0.348328772029163	0.0424673146864315	0.0181484250796716	unassigned
Labelled in health	s12	Mir15a	chr14	Mir15a	1006	93.4716813325531	6097	3	1	0	0.0492045268164671	0.0164015089388224	0	unassigned
Labelled in health	s12	Mir16-1	chr14	Mir16-1	365	33.9136815968011	2429	0	0	2	0	0	0.0823384108686702	unassigned
Labelled in health	s12	Mir17	chr14	Mir17	534	49.6161807471007	2743	18	0	0	0.656215822092599	0	0	unassigned
Labelled in health	s12	Mir18	chr14	Mir18	34	3.15908266929106	208	0	0	0	0	0	0	unassigned
Labelled in health	s12	Mir19a	chr14	Mir19a	26	2.4157691000461	156	0	0	0	0	0	0	unassigned
Labelled in health	s12	Mir19b-1	chr14	Mir19b-1	47	4.36696721931411	571	8	0	0	1.40105078809107	0	0	unassigned
Labelled in health	s12	Mir20a	chr14	Mir20a	520	48.3153820009221	3806	1	1	0	0.0262743037309511	0.0262743037309511	0	unassigned
Labelled in health	s12	Mir320	chr14	Mir320	1039	96.5378498056886	3052	63	1	0	2.06422018348624	0.0327653997378768	0	unassigned
Labelled in health	s12	Mir346	chr14	Mir346	13	1.20788455002305	90	0	0	0	0	0	0	unassigned
Labelled in health	s12	Mir378c	chr14	Mir378c	1	0.0929141961556194	6	0	0	0	0	0	0	unassigned
Labelled in health	s12	Mir598	chr14	Mir598	11	1.02205615771181	88	0	0	0	0	0	0	unassigned
Labelled in health	s12	Mir6239	chr14	Mir6239	25	2.32285490389048	75	0	0	0	0	0	0	unassigned
Labelled in health	s12	Mir6946	chr14	Mir6946	9	0.836227765400574	9	0	0	0	0	0	0	unassigned
Labelled in health	s12	Mir8098	chr14	Mir8098	16	1.48662713848991	80	0	0	0	0	0	0	unassigned
Labelled in health	s12	Mir92-1	chr14	Mir92-1	51684	4802.17731410703	415399	2248	67	13	0.541166444791634	0.0161290710858717	0.00312952125546763	unassigned
Labelled in health	s12	chr14_unassigned	chr14	unassigned	29983	2785.84634333394	366867	1135	100	35	0.309376422518242	0.027257834583105	0.00954024210408677	unassigned
Labelled in health	s12	Gm54393	chr15	Gm54393	27	2.50868329620172	108	0	0	0	0	0	0	unassigned
Labelled in health	s12	Gm54686	chr15	Gm54686	23	2.13702651157925	23	0	0	0	0	0	0	unassigned
Labelled in health	s12	Mir1249	chr15	Mir1249	254	23.6002058235273	373	0	0	0	0	0	0	unassigned
Labelled in health	s12	Mir1291	chr15	Mir1291	226	20.99860833117	2495	0	0	0	0	0	0	unassigned
Labelled in health	s12	Mir148b	chr15	Mir148b	1061	98.5819621211122	7363	10	3	0	0.135814206165965	0.0407442618497895	0	unassigned
Labelled in health	s12	Mir151	chr15	Mir151	16903	1570.52865761843	89215	35	9	1	0.0392310710082385	0.0100879896878328	0.00112088774309253	unassigned
Labelled in health	s12	Mir1941	chr15	Mir1941	1	0.0929141961556194	7	0	0	0	0	0	0	unassigned
Labelled in health	s12	Mir1943	chr15	Mir1943	25	2.32285490389048	127	0	0	0	0	0	0	unassigned
Labelled in health	s12	Mir196a-2	chr15	Mir196a-2	1	0.0929141961556194	9	1	0	0	11.1111111111111	0	0	unassigned
Labelled in health	s12	Mir28c	chr15	Mir28c	6	0.557485176933716	42	0	0	0	0	0	0	unassigned
Labelled in health	s12	Mir30b	chr15	Mir30b	5576	518.089557763734	38841	22	2	9	0.0566411781365052	0.00514919801240957	0.0231713910558431	unassigned
Labelled in health	s12	Mir30d	chr15	Mir30d	125039	11617.8981731025	867211	274	56	426	0.0315955401857218	0.00645748266569497	0.0491229931354653	unassigned
Labelled in health	s12	Mir33	chr15	Mir33	19	1.76536972695677	150	0	0	0	0	0	0	unassigned
Labelled in health	s12	Mir615	chr15	Mir615	1	0.0929141961556194	7	0	0	0	0	0	0	unassigned
Labelled in health	s12	Mir6962	chr15	Mir6962	11	1.02205615771181	99	0	0	0	0	0	0	unassigned
Labelled in health	s12	Mir7118	chr15	Mir7118	4	0.371656784622478	20	0	0	0	0	0	0	unassigned
Labelled in health	s12	Mirlet7b	chr15	Mirlet7b	33546	3116.89962423641	302514	1030	43	24	0.340480110011438	0.0142142181849435	0.0079335171264801	unassigned
Labelled in health	s12	Mirlet7c-2	chr15	Mirlet7c-2	5429	504.431170928858	59522	62	8	3	0.104163166560263	0.0134404085884211	0.00504015322065791	unassigned
Labelled in health	s12	Snord43	chr15	Snord43	35462	3294.92322407057	568270	190	59	70	0.0334348109173456	0.010382388653281	0.0123180882327063	unassigned
Labelled in health	s12	chr15_unassigned	chr15	unassigned	27600	2564.4318138951	379037	587	214	2280	0.154866147632025	0.0564588681316072	0.601524389439553	unassigned
Labelled in health	s12	Gm55082	chr16	Gm55082	47	4.36696721931411	773	0	0	0	0	0	0	unassigned
Labelled in health	s12	Mir125b-2	chr16	Mir125b-2	121	11.2426177348299	629	0	0	0	0	0	0	unassigned
Labelled in health	s12	Mir1306	chr16	Mir1306	6	0.557485176933716	15	0	0	0	0	0	0	unassigned
Labelled in health	s12	Mir130b	chr16	Mir130b	34	3.15908266929106	166	0	0	0	0	0	0	unassigned
Labelled in health	s12	Mir155	chr16	Mir155	26	2.4157691000461	250	0	0	0	0	0	0	kupffer cell
Labelled in health	s12	Mir185	chr16	Mir185	1681	156.188763737596	11536	12	1	5	0.104022191400832	0.00866851595006935	0.0433425797503467	unassigned
Labelled in health	s12	Mir1947	chr16	Mir1947	13	1.20788455002305	39	0	0	0	0	0	0	unassigned
Labelled in health	s12	Mir28a	chr16	Mir28a	3593	333.84070678714	18341	35	0	1	0.190829289569816	0	0.00545226541628046	unassigned
Labelled in health	s12	Mir484	chr16	Mir484	641	59.557999735752	3033	27	0	0	0.890207715133531	0	0	unassigned
Labelled in health	s12	Mir6964	chr16	Mir6964	18	1.67245553080115	90	0	0	0	0	0	0	unassigned
Labelled in health	s12	Mir802	chr16	Mir802	1140	105.922183617406	7898	27	1	0	0.341858698404659	0.0126614332742466	0	unassigned
Labelled in health	s12	Mir99a	chr16	Mir99a	25200	2341.43774312161	149697	452	20	5	0.30194325871594	0.0133603211821212	0.0033400802955303	unassigned
Labelled in health	s12	Mirlet7c-1	chr16	Mirlet7c-1	1308	121.53176857155	12951	7	3	1	0.0540498803181222	0.0231642344220524	0.00772141147401745	unassigned
Labelled in health	s12	chr16_unassigned	chr16	unassigned	230384	21405.9441671162	3760534	7154	665	285	0.190238939469767	0.0176836587569744	0.00757871089584617	unassigned
Labelled in health	s12	Gm55583	chr17	Gm55583	5407	502.387058613434	41410	106	2	4	0.255976817193915	0.00482975126780971	0.00965950253561942	unassigned
Labelled in health	s12	Mir125a	chr17	Mir125a	52581	4885.52134805862	363337	578	79	37	0.159080963403122	0.0217428998422952	0.010183383470442	unassigned
Labelled in health	s12	Mir219a-1	chr17	Mir219a-1	56	5.20319498471469	234	0	0	0	0	0	0	unassigned
Labelled in health	s12	Mir219c	chr17	Mir219c	28	2.60159749235734	150	0	0	0	0	0	0	unassigned
Labelled in health	s12	Mir3082	chr17	Mir3082	1	0.0929141961556194	5	1	0	0	20	0	0	unassigned
Labelled in health	s12	Mir5709	chr17	Mir5709	4	0.371656784622478	32	0	0	0	0	0	0	unassigned
Labelled in health	s12	Mir6972	chr17	Mir6972	18	1.67245553080115	72	0	0	0	0	0	0	unassigned
Labelled in health	s12	Mir6978	chr17	Mir6978	3	0.278742588466858	9	0	0	0	0	0	0	unassigned
Labelled in health	s12	Mir7b	chr17	Mir7b	3	0.278742588466858	36	0	0	0	0	0	0	unassigned
Labelled in health	s12	Mir877	chr17	Mir877	9	0.836227765400574	27	0	0	0	0	0	0	unassigned
Labelled in health	s12	Mir99b	chr17	Mir99b	10022	931.186073871618	30302	20	4	6	0.0660022440762986	0.0132004488152597	0.0198006732228896	unassigned
Labelled in health	s12	Mirlet7e	chr17	Mirlet7e	5407	502.387058613434	41410	106	2	4	0.255976817193915	0.00482975126780971	0.00965950253561942	unassigned
Labelled in health	s12	chr17_unassigned	chr17	unassigned	133217	12377.7504692631	1473115	4899	417	811	0.332560594386725	0.0283073622901131	0.0550534072356876	unassigned
Labelled in health	s12	Gm54396	chr18	Gm54396	6435	597.902852261411	37221	182	2	0	0.488971279653959	0.00537331076542812	0	unassigned
Labelled in health	s12	Gm54508	chr18	Gm54508	104	9.66307640018442	1121	0	1	0	0	0.0892060660124889	0	unassigned
Labelled in health	s12	Mir122	chr18	Mir122	4638431	430976.087788306	38050251	126076	6331	3788	0.33134078405948	0.0166385236197259	0.00995525627413075	hepatocyte
Labelled in health	s12	Mir143	chr18	Mir143	75725	7035.92750388428	460841	295	21	9	0.0640134015853624	0.00455688621455122	0.00195295123480767	unassigned
Labelled in health	s12	Mir145a	chr18	Mir145a	4564	424.060391254247	20263	3	3	2	0.0148053101712481	0.0148053101712481	0.00987020678083206	unassigned
Labelled in health	s12	Mir187	chr18	Mir187	36	3.3449110616023	182	0	0	0	0	0	0	unassigned
Labelled in health	s12	Mir1948	chr18	Mir1948	2083	193.540270592155	12397	32	1	1	0.2581269662015	0.00806646769379689	0.00806646769379689	unassigned
Labelled in health	s12	Mir1949	chr18	Mir1949	6	0.557485176933716	30	0	0	0	0	0	0	unassigned
Labelled in health	s12	Mir378a	chr18	Mir378a	6428	597.252452888321	37179	182	2	0	0.489523655827214	0.00537938083326609	0	unassigned
Labelled in health	s12	Mir7219	chr18	Mir7219	3	0.278742588466858	12	0	0	0	0	0	0	unassigned
Labelled in health	s12	chr18_unassigned	chr18	unassigned	134507	12497.6097823039	2243188	6360	478	207	0.28352505452062	0.0213089585001346	0.00922793809524659	unassigned
Labelled in health	s12	Gm54970	chr19	Gm54970	1	0.0929141961556194	6	0	0	0	0	0	0	unassigned
Labelled in health	s12	Mir101b	chr19	Mir101b	14311	1329.69506118307	85721	419	19	2	0.48879504438819	0.0221649304137843	0.00233315056987203	unassigned
Labelled in health	s12	Mir107	chr19	Mir107	699	64.947023112778	4653	2	0	0	0.042983021706426	0	0	unassigned
Labelled in health	s12	Mir192	chr19	Mir192	147846	13736.9922448237	775319	5253	429	36	0.677527572521762	0.0553320633184534	0.00464325006868141	hepatocyte
Labelled in health	s12	Mir194-2	chr19	Mir194-2	66775	6204.34544829148	333141	2151	82	34	0.645672553063117	0.0246142023947818	0.0102058887978364	unassigned
Labelled in health	s12	Mir204	chr19	Mir204	1	0.0929141961556194	10	0	0	0	0	0	0	unassigned
Labelled in health	s12	Mir3086	chr19	Mir3086	1	0.0929141961556194	6	0	0	0	0	0	0	unassigned
Labelled in health	s12	Mir6988	chr19	Mir6988	15	1.39371294233429	105	0	0	0	0	0	0	unassigned
Labelled in health	s12	Mir6990	chr19	Mir6990	9	0.836227765400574	27	0	0	0	0	0	0	unassigned
Labelled in health	s12	chr19_unassigned	chr19	unassigned	451484	41949.2729371237	7627184	13842	2344	791	0.181482444897094	0.0307321811037993	0.0103708000226558	unassigned
Labelled in health	s12	Mir103-2	chr2	Mir103-2	98	9.1055912232507	479	11	0	0	2.2964509394572	0	0	unassigned
Labelled in health	s12	Mir10b	chr2	Mir10b	671	62.3454256204206	4618	3	2	0	0.064963187527068	0.043308791684712	0	endothelial
Labelled in health	s12	Mir126a	chr2	Mir126a	54675	5080.08367480849	324727	112	76	23	0.0344905104903504	0.0234042749755949	0.00708287268998266	unassigned
Labelled in health	s12	Mir126b	chr2	Mir126b	54675	5080.08367480849	324727	112	76	23	0.0344905104903504	0.0234042749755949	0.00708287268998266	unassigned
Labelled in health	s12	Mir130a	chr2	Mir130a	362	33.6349390083342	2743	0	0	0	0	0	0	unassigned
Labelled in health	s12	Mir181a-2	chr2	Mir181a-2	119	11.0567893425187	487	0	0	0	0	0	0	unassigned
Labelled in health	s12	Mir181b-2	chr2	Mir181b-2	22	2.04411231542363	220	0	0	0	0	0	0	unassigned
Labelled in health	s12	Mir1955	chr2	Mir1955	85	7.89770667322765	449	0	0	0	0	0	0	unassigned
Labelled in health	s12	Mir199b	chr2	Mir199b	3	0.278742588466858	24	0	0	0	0	0	0	unassigned
Labelled in health	s12	Mir467c	chr2	Mir467c	5	0.464570980778097	40	0	0	0	0	0	0	unassigned
Labelled in health	s12	Mir467e	chr2	Mir467e	22	2.04411231542363	169	0	0	0	0	0	0	unassigned
Labelled in health	s12	Mir511	chr2	Mir511	116	10.7780467540518	805	2	1	0	0.248447204968944	0.124223602484472	0	unassigned
Labelled in health	s12	Mir669c	chr2	Mir669c	25	2.32285490389048	254	0	0	0	0	0	0	unassigned
Labelled in health	s12	Mir674	chr2	Mir674	1041	96.7236781979998	3391	13	0	7	0.383367738130345	0	0.206428782070186	unassigned
Labelled in health	s12	Mir8093	chr2	Mir8093	7	0.650399373089336	10	0	0	0	0	0	0	unassigned
Labelled in health	s12	chr2_unassigned	chr2	unassigned	158316	14709.803878573	2956945	4780	943	578	0.161653328012526	0.0318910226602118	0.0195472015881256	unassigned
Labelled in health	s12	Mir137	chr3	Mir137	91	8.45519185016136	731	0	0	0	0	0	0	unassigned
Labelled in health	s12	Mir15b	chr3	Mir15b	3333	309.683015786679	19920	65	7	7	0.326305220883534	0.035140562248996	0.035140562248996	unassigned
Labelled in health	s12	Mir16-2	chr3	Mir16-2	91	8.45519185016136	513	0	3	0	0	0.584795321637427	0	unassigned
Labelled in health	s12	Mir186	chr3	Mir186	2145	199.300950753804	17336	51	0	2	0.29418550992155	0	0.0115366866635902	unassigned
Labelled in health	s12	Mir190b	chr3	Mir190b	8	0.743313569244955	88	0	0	0	0	0	0	unassigned
Labelled in health	s12	Mir7j	chr3	Mir7j	225	20.9056941350144	2470	0	0	225	0	0	9.10931174089069	unassigned
Labelled in health	s12	Mir92b	chr3	Mir92b	4	0.371656784622478	8	0	0	0	0	0	0	unassigned
Labelled in health	s12	chr3_unassigned	chr3	unassigned	100005	9291.88418654272	1713770	1885	379	162	0.109991422419578	0.0221149862583661	0.00945284373048892	unassigned
Labelled in health	s12	Gm56194	chr4	Gm56194	52	4.83153820009221	315	0	0	0	0	0	0	unassigned
Labelled in health	s12	Mir101a	chr4	Mir101a	6342	589.261832018938	46883	5	0	1	0.0106648465328584	0	0.00213296930657168	unassigned
Labelled in health	s12	Mir200a	chr4	Mir200a	1132	105.178870048161	6780	1	0	1	0.0147492625368732	0	0.0147492625368732	unassigned
Labelled in health	s12	Mir200b	chr4	Mir200b	2933	272.517337324432	19834	9	2	0	0.0453766259957648	0.0100836946657255	0	unassigned
Labelled in health	s12	Mir3095	chr4	Mir3095	1	0.0929141961556194	6	0	0	0	0	0	0	unassigned
Labelled in health	s12	Mir30c-1	chr4	Mir30c-1	62	5.7606801616484	262	0	0	0	0	0	0	unassigned
Labelled in health	s12	Mir30e	chr4	Mir30e	65636	6098.51617887023	446666	196	30	112	0.0438806625084515	0.00671642793496707	0.0250746642905437	unassigned
Labelled in health	s12	Mir30f	chr4	Mir30f	65636	6098.51617887023	446666	196	30	112	0.0438806625084515	0.00671642793496707	0.0250746642905437	unassigned
Labelled in health	s12	Mir31	chr4	Mir31	7773	722.22204671763	46402	10	9	1	0.0215507952243438	0.0193957157019094	0.00215507952243438	unassigned
Labelled in health	s12	Mir32	chr4	Mir32	103	9.5701622040288	538	0	0	0	0	0	0	unassigned
Labelled in health	s12	Mir34a	chr4	Mir34a	385	35.7719655199135	3575	81	0	0	2.26573426573427	0	0	unassigned
Labelled in health	s12	Mir429	chr4	Mir429	506	47.0145832547434	2529	1	0	0	0.0395413206801107	0	0	unassigned
Labelled in health	s12	Mir455	chr4	Mir455	9389	872.37138770511	37296	47	20	26	0.126018876018876	0.0536250536250536	0.0697125697125697	unassigned
Labelled in health	s12	Mir491	chr4	Mir491	19	1.76536972695677	152	0	0	0	0	0	0	unassigned
Labelled in health	s12	Mir5122	chr4	Mir5122	31	2.8803400808242	149	0	0	0	0	0	0	unassigned
Labelled in health	s12	Mir700	chr4	Mir700	76	7.06147890782707	333	2	0	0	0.600600600600601	0	0	unassigned
Labelled in health	s12	Mir8118	chr4	Mir8118	3	0.278742588466858	12	0	0	0	0	0	0	unassigned
Labelled in health	s12	Mir872	chr4	Mir872	610	56.6776596549278	4820	19	0	0	0.394190871369295	0	0	unassigned
Labelled in health	s12	chr4_unassigned	chr4	unassigned	170646	15855.4359171718	2128688	3521	546	233	0.165407048848868	0.0256496020083732	0.0109457092819615	unassigned
Labelled in health	s12	Mir106b	chr5	Mir106b	418	38.8381339930489	2415	0	0	0	0	0	0	unassigned
Labelled in health	s12	Mir25	chr5	Mir25	4244	394.327848484449	12371	1	1	0	0.00808342090372646	0.00808342090372646	0	unassigned
Labelled in health	s12	Mir339	chr5	Mir339	484	44.9704709393198	1562	0	0	3	0	0	0.192061459667093	unassigned
Labelled in health	s12	Mir574	chr5	Mir574	1416	131.566501756357	2843	0	0	0	0	0	0	unassigned
Labelled in health	s12	Mir6240	chr5	Mir6240	58	5.38902337702592	58	0	0	0	0	0	0	unassigned
Labelled in health	s12	Mir6418	chr5	Mir6418	5	0.464570980778097	20	0	0	0	0	0	0	unassigned
Labelled in health	s12	Mir671	chr5	Mir671	238	22.1135786850374	1259	13	1	0	1.03256552819698	0.079428117553614	0	unassigned
Labelled in health	s12	Mir701	chr5	Mir701	6	0.557485176933716	30	0	0	0	0	0	0	unassigned
Labelled in health	s12	Mir702	chr5	Mir702	14	1.30079874617867	56	0	0	0	0	0	0	unassigned
Labelled in health	s12	Mir7647	chr5	Mir7647	8	0.743313569244955	48	0	0	0	0	0	0	unassigned
Labelled in health	s12	Mir93	chr5	Mir93	3366	312.749184259815	16711	6	0	2	0.0359044940458381	0	0.011968164681946	unassigned
Labelled in health	s12	chr5_unassigned	chr5	unassigned	56096	5212.11474754562	546563	1398	146	1450	0.255780211979223	0.0267123826530519	0.26529421128031	unassigned
Labelled in health	s12	Mir129-1	chr6	Mir129-1	5	0.464570980778097	20	0	0	0	0	0	0	unassigned
Labelled in health	s12	Mir141	chr6	Mir141	6	0.557485176933716	42	0	0	0	0	0	0	unassigned
Labelled in health	s12	Mir148a	chr6	Mir148a	78405	7284.93754958134	471371	156	52	4	0.033094950686402	0.0110316502288007	0.000848588479138513	hepatocyte
Labelled in health	s12	Mir182	chr6	Mir182	2699	250.775415424017	18623	2	3	0	0.010739408258605	0.0161091123879074	0	unassigned
Labelled in health	s12	Mir183	chr6	Mir183	1282	119.115999471504	7685	0	1	0	0	0.0130123617436565	0	unassigned
Labelled in health	s12	Mir196b	chr6	Mir196b	8	0.743313569244955	18	0	0	0	0	0	0	unassigned
Labelled in health	s12	Mir200c	chr6	Mir200c	305	28.3388298274639	2022	0	0	0	0	0	0	unassigned
Labelled in health	s12	Mir29a	chr6	Mir29a	71643	6656.65175517704	464503	177	33	12	0.0381052436690398	0.00710436746371929	0.00258340635044338	unassigned
Labelled in health	s12	Mir29b-1	chr6	Mir29b-1	306	28.4317440236195	1164	0	0	0	0	0	0	unassigned
Labelled in health	s12	Mir335	chr6	Mir335	1559	144.853231806611	6022	1	2	0	0.0166057788110262	0.0332115576220525	0	unassigned
Labelled in health	s12	Mir592	chr6	Mir592	156	14.4946146002766	780	0	0	0	0	0	0	unassigned
Labelled in health	s12	Mir653	chr6	Mir653	1	0.0929141961556194	8	0	0	0	0	0	0	unassigned
Labelled in health	s12	Mir7042	chr6	Mir7042	15	1.39371294233429	34	0	0	0	0	0	0	unassigned
Labelled in health	s12	Mir7043	chr6	Mir7043	2	0.185828392311239	4	0	0	0	0	0	0	unassigned
Labelled in health	s12	Mir7661	chr6	Mir7661	9	0.836227765400574	81	0	0	0	0	0	0	unassigned
Labelled in health	s12	Mir8112	chr6	Mir8112	6	0.557485176933716	18	0	0	0	0	0	0	unassigned
Labelled in health	s12	Mir96	chr6	Mir96	81	7.52604988860517	324	0	0	0	0	0	0	unassigned
Labelled in health	s12	chr6_unassigned	chr6	unassigned	17307	1608.0659928653	123393	1318	24	209	1.06813190375467	0.0194500498407527	0.169377517363222	unassigned
Labelled in health	s12	Gm55633	chr7	Gm55633	8	0.743313569244955	197	0	0	0	0	0	0	unassigned
Labelled in health	s12	Gm56125	chr7	Gm56125	18	1.67245553080115	90	0	0	0	0	0	0	unassigned
Labelled in health	s12	Mir1191	chr7	Mir1191	17	1.57954133464553	119	0	0	0	0	0	0	unassigned
Labelled in health	s12	Mir139	chr7	Mir139	4634	430.56438498514	30188	20	12	1	0.0662514906585398	0.0397508943951239	0.00331257453292699	unassigned
Labelled in health	s12	Mir150	chr7	Mir150	592	55.0052041241267	3473	1	0	0	0.0287935502447452	0	0	unassigned
Labelled in health	s12	Mir1839	chr7	Mir1839	2761	256.536095585665	15669	24	1	0	0.153168677005552	0.00638202820856468	0	unassigned
Labelled in health	s12	Mir1964	chr7	Mir1964	31	2.8803400808242	217	0	0	0	0	0	0	unassigned
Labelled in health	s12	Mir210	chr7	Mir210	6	0.557485176933716	18	0	0	0	0	0	0	unassigned
Labelled in health	s12	Mir211	chr7	Mir211	11	1.02205615771181	121	0	0	0	0	0	0	unassigned
Labelled in health	s12	Mir290a	chr7	Mir290a	16	1.48662713848991	112	0	0	0	0	0	0	unassigned
Labelled in health	s12	Mir290b	chr7	Mir290b	16	1.48662713848991	112	0	0	0	0	0	0	unassigned
Labelled in health	s12	Mir291a	chr7	Mir291a	9	0.836227765400574	36	0	0	0	0	0	0	unassigned
Labelled in health	s12	Mir292	chr7	Mir292	116	10.7780467540518	713	0	0	0	0	0	0	unassigned
Labelled in health	s12	Mir292b	chr7	Mir292b	116	10.7780467540518	713	0	0	0	0	0	0	unassigned
Labelled in health	s12	Mir294	chr7	Mir294	24	2.22994070773487	235	0	0	0	0	0	0	unassigned
Labelled in health	s12	Mir295	chr7	Mir295	5	0.464570980778097	30	0	0	0	0	0	0	unassigned
Labelled in health	s12	Mir3102	chr7	Mir3102	14	1.30079874617867	74	0	0	0	0	0	0	unassigned
Labelled in health	s12	Mir3103	chr7	Mir3103	6	0.557485176933716	18	0	0	0	0	0	0	unassigned
Labelled in health	s12	Mir3105	chr7	Mir3105	88	8.17644926169451	606	0	0	0	0	0	0	unassigned
Labelled in health	s12	Mir326	chr7	Mir326	124	11.5213603232968	735	0	0	0	0	0	0	unassigned
Labelled in health	s12	Mir330	chr7	Mir330	98	9.1055912232507	343	0	0	0	0	0	0	unassigned
Labelled in health	s12	Mir3572	chr7	Mir3572	9	0.836227765400574	90	0	0	0	0	0	0	unassigned
Labelled in health	s12	Mir5121	chr7	Mir5121	7	0.650399373089336	28	0	0	0	0	0	0	unassigned
Labelled in health	s12	Mir7-2	chr7	Mir7-2	15	1.39371294233429	178	0	0	0	0	0	0	unassigned
Labelled in health	s12	Mir7063	chr7	Mir7063	1	0.0929141961556194	3	0	0	0	0	0	0	unassigned
Labelled in health	s12	Mir708	chr7	Mir708	2	0.185828392311239	10	0	0	0	0	0	0	unassigned
Labelled in health	s12	chr7_unassigned	chr7	unassigned	56685	5266.84120908128	785343	924	147	451	0.117655597617856	0.0187179359846589	0.057427136932525	unassigned
Labelled in health	s12	Gm54919	chr8	Gm54919	61	5.66776596549278	880	2	0	0	0.227272727272727	0	0	unassigned
Labelled in health	s12	Gm55286	chr8	Gm55286	7	0.650399373089336	28	0	0	0	0	0	0	unassigned
Labelled in health	s12	Mir138-2	chr8	Mir138-2	5	0.464570980778097	30	0	0	0	0	0	0	unassigned
Labelled in health	s12	Mir140	chr8	Mir140	3995	371.192213641699	8046	27	4	0	0.335570469798658	0.0497141436738752	0	unassigned
Labelled in health	s12	Mir181c	chr8	Mir181c	92	8.54810604631698	547	0	0	0	0	0	0	unassigned
Labelled in health	s12	Mir181d	chr8	Mir181d	50	4.64570980778097	193	0	0	0	0	0	0	unassigned
Labelled in health	s12	Mir1968	chr8	Mir1968	99	9.19850541940632	455	2	0	0	0.43956043956044	0	0	unassigned
Labelled in health	s12	Mir23a	chr8	Mir23a	24925	2315.88633917881	149495	72	34	15	0.0481621458911669	0.0227432355597177	0.0100337803939931	unassigned
Labelled in health	s12	Mir24-2	chr8	Mir24-2	2440	226.710638619711	10571	1	0	0	0.00945984296660675	0	0	unassigned
Labelled in health	s12	Mir27a	chr8	Mir27a	3844	357.162170022201	22953	42	4	2	0.182982616651418	0.0174269158715636	0.00871345793578181	unassigned
Labelled in health	s12	Mir3074-2	chr8	Mir3074-2	2440	226.710638619711	10571	1	0	0	0.00945984296660675	0	0	unassigned
Labelled in health	s12	Mir3107	chr8	Mir3107	2	0.185828392311239	6	0	0	0	0	0	0	unassigned
Labelled in health	s12	Mir328	chr8	Mir328	532	49.4303523547895	14	0	0	0	0	0	0	unassigned
Labelled in health	s12	Mir3473d	chr8	Mir3473d	12	1.11497035386743	48	0	0	0	0	0	0	unassigned
Labelled in health	s12	Mir486	chr8	Mir486	2	0.185828392311239	6	0	0	0	0	0	0	unassigned
Labelled in health	s12	Mir7068	chr8	Mir7068	9	0.836227765400574	36	0	0	0	0	0	0	unassigned
Labelled in health	s12	Mir7238	chr8	Mir7238	7	0.650399373089336	7	0	0	0	0	0	0	unassigned
Labelled in health	s12	Mir8108	chr8	Mir8108	7	0.650399373089336	7	0	0	0	0	0	0	unassigned
Labelled in health	s12	chr8_unassigned	chr8	unassigned	119286	11083.3628026192	2305728	3764	561	401	0.163245621339551	0.0243307103006079	0.0173914702861743	unassigned
Labelled in health	s12	Gm55497	chr9	Gm55497	3	0.278742588466858	21	0	0	0	0	0	0	unassigned
Labelled in health	s12	Gm55600	chr9	Gm55600	29358	2727.77497073667	55548	100	5	0	0.180024483329733	0.00900122416648664	0	unassigned
Labelled in health	s12	Gm56154	chr9	Gm56154	5	0.464570980778097	158	0	0	0	0	0	0	unassigned
Labelled in health	s12	Mir100	chr9	Mir100	6909	641.944181239174	34349	10	4	0	0.0291129290517919	0.0116451716207168	0	unassigned
Labelled in health	s12	Mir125b-1	chr9	Mir125b-1	417	38.7452197968933	2901	2	0	0	0.0689417442261289	0	0	unassigned
Labelled in health	s12	Mir184	chr9	Mir184	50	4.64570980778097	350	0	0	0	0	0	0	unassigned
Labelled in health	s12	Mir190a	chr9	Mir190a	1	0.0929141961556194	6	0	0	0	0	0	0	unassigned
Labelled in health	s12	Mir191	chr9	Mir191	29358	2727.77497073667	55548	100	5	0	0.180024483329733	0.00900122416648664	0	unassigned
Labelled in health	s12	Mir26a-1	chr9	Mir26a-1	48	4.45988141546973	264	1	0	0	0.378787878787879	0	0	unassigned
Labelled in health	s12	Mir34b	chr9	Mir34b	37	3.43782525775792	258	1	0	0	0.387596899224806	0	0	unassigned
Labelled in health	s12	Mir34c	chr9	Mir34c	22	2.04411231542363	110	0	0	0	0	0	0	unassigned
Labelled in health	s12	Mir425	chr9	Mir425	3905	362.829935987694	20596	96	4	9	0.466109924257137	0.0194212468440474	0.0436978053991066	unassigned
Labelled in health	s12	Mir6236	chr9	Mir6236	365	33.9136815968011	1661	16	0	0	0.963275135460566	0	0	unassigned
Labelled in health	s12	Mir7085	chr9	Mir7085	10	0.929141961556194	35	0	0	0	0	0	0	unassigned
Labelled in health	s12	Mir7088	chr9	Mir7088	1	0.0929141961556194	9	0	0	0	0	0	0	unassigned
Labelled in health	s12	Mirlet7a-2	chr9	Mirlet7a-2	806	74.8888421014292	8037	4	6	0	0.0497698146074406	0.0746547219111609	0	unassigned
Labelled in health	s12	Mirlet7g	chr9	Mirlet7g	240075	22306.3756420603	2133015	3071	231	162	0.143974608711144	0.0108297410004149	0.00759488329899227	unassigned
Labelled in health	s12	chr9_unassigned	chr9	unassigned	205770	19118.9541429418	3856431	4904	694	30104	0.127164209602091	0.0179959138384688	0.780618141488853	unassigned
Labelled in health	s12	chrM_unassigned	chrM	unassigned	91710	8521.16092943186	724689	1860	230	58	0.25666182320968	0.0317377523323798	0.008003433196861	unassigned
Labelled in health	s12	Mir1198	chrX	Mir1198	143	13.2867300502536	1393	1	1	0	0.0717875089734386	0.0717875089734386	0	unassigned
Labelled in health	s12	Mir188	chrX	Mir188	1	0.0929141961556194	3	0	0	0	0	0	0	unassigned
Labelled in health	s12	Mir19b-2	chrX	Mir19b-2	30	2.78742588466858	270	0	0	0	0	0	0	unassigned
Labelled in health	s12	Mir2137	chrX	Mir2137	2	0.185828392311239	0	0	0	0	NA	NA	NA	unassigned
Labelled in health	s12	Mir221	chrX	Mir221	2111	196.141868084513	7734	0	3	1	0	0.0387897595034911	0.012929919834497	unassigned
Labelled in health	s12	Mir222	chrX	Mir222	1246	115.771088409902	5002	0	1	0	0	0.0199920031987205	0	unassigned
Labelled in health	s12	Mir223	chrX	Mir223	820	76.1896408476079	5832	1	0	0	0.0171467764060357	0	0	unassigned
Labelled in health	s12	Mir224	chrX	Mir224	149	13.8442152271873	699	1	0	0	0.143061516452074	0	0	unassigned
Labelled in health	s12	Mir322	chrX	Mir322	1372	127.47827712551	12402	6	0	0	0.0483792936623125	0	0	unassigned
Labelled in health	s12	Mir351	chrX	Mir351	808	75.0746704937405	2430	0	1	0	0	0.0411522633744856	0	unassigned
Labelled in health	s12	Mir361	chrX	Mir361	1749	162.506929076178	8751	0	0	0	0	0	0	unassigned
Labelled in health	s12	Mir362	chrX	Mir362	267	24.8080903735504	1959	0	0	0	0	0	0	unassigned
Labelled in health	s12	Mir374b	chrX	Mir374b	847	78.6983241438096	7569	0	0	1	0	0	0.0132117849121416	unassigned
Labelled in health	s12	Mir374c	chrX	Mir374c	836	77.6762679860978	7514	0	0	1	0	0	0.0133084908171413	unassigned
Labelled in health	s12	Mir421	chrX	Mir421	45	4.18113882700287	344	1	0	0	0.290697674418605	0	0	unassigned
Labelled in health	s12	Mir450-1	chrX	Mir450-1	10	0.929141961556194	80	0	0	0	0	0	0	unassigned
Labelled in health	s12	Mir450b	chrX	Mir450b	40	3.71656784622478	217	1	0	0	0.460829493087558	0	0	unassigned
Labelled in health	s12	Mir452	chrX	Mir452	22	2.04411231542363	189	0	0	0	0	0	0	unassigned
Labelled in health	s12	Mir470	chrX	Mir470	31	2.8803400808242	93	0	0	0	0	0	0	unassigned
Labelled in health	s12	Mir500	chrX	Mir500	13	1.20788455002305	76	0	0	0	0	0	0	unassigned
Labelled in health	s12	Mir501	chrX	Mir501	536	49.802009139412	3063	0	2	0	0	0.0652954619653934	0	unassigned
Labelled in health	s12	Mir503	chrX	Mir503	24	2.22994070773487	145	0	0	0	0	0	0	unassigned
Labelled in health	s12	Mir504	chrX	Mir504	1	0.0929141961556194	3	0	0	0	0	0	0	unassigned
Labelled in health	s12	Mir505	chrX	Mir505	17	1.57954133464553	72	0	0	0	0	0	0	unassigned
Labelled in health	s12	Mir5116	chrX	Mir5116	7	0.650399373089336	35	0	0	0	0	0	0	unassigned
Labelled in health	s12	Mir5132	chrX	Mir5132	1	0.0929141961556194	2	0	0	0	0	0	0	unassigned
Labelled in health	s12	Mir532	chrX	Mir532	681	63.2745675819768	2749	0	0	1	0	0	0.0363768643142961	unassigned
Labelled in health	s12	Mir542	chrX	Mir542	79	7.34022149629393	657	0	0	0	0	0	0	unassigned
Labelled in health	s12	Mir547	chrX	Mir547	5	0.464570980778097	20	0	0	0	0	0	0	unassigned
Labelled in health	s12	Mir652	chrX	Mir652	333	30.9404273198213	1662	0	0	1	0	0	0.0601684717208183	unassigned
Labelled in health	s12	Mir672	chrX	Mir672	25	2.32285490389048	64	0	0	0	0	0	0	unassigned
Labelled in health	s12	Mir676	chrX	Mir676	624	57.9784584011065	4366	4	1	0	0.0916170407695831	0.0229042601923958	0	unassigned
Labelled in health	s12	Mir7092	chrX	Mir7092	65	6.03942275011526	655	0	0	0	0	0	0	unassigned
Labelled in health	s12	Mir741	chrX	Mir741	17	1.57954133464553	119	0	0	0	0	0	0	unassigned
Labelled in health	s12	Mir743	chrX	Mir743	28	2.60159749235734	275	0	0	0	0	0	0	unassigned
Labelled in health	s12	Mir871	chrX	Mir871	78	7.24730730013831	433	0	0	0	0	0	0	unassigned
Labelled in health	s12	Mir878	chrX	Mir878	15	1.39371294233429	105	0	0	0	0	0	0	unassigned
Labelled in health	s12	Mir881	chrX	Mir881	8	0.743313569244955	47	1	0	0	2.12765957446809	0	0	unassigned
Labelled in health	s12	Mir92-2	chrX	Mir92-2	505	46.9216690585878	1516	0	0	0	0	0	0	unassigned
Labelled in health	s12	Mir98	chrX	Mir98	5548	515.487960271376	54328	100	1	2	0.184067147695479	0.00184067147695479	0.00368134295390959	unassigned
Labelled in health	s12	Mirlet7f-2	chrX	Mirlet7f-2	57375	5330.95200442866	573531	357	70	63	0.0622459814726667	0.0122050944064052	0.0109845849657647	unassigned
Labelled in health	s12	chrX_unassigned	chrX	unassigned	12136	1127.6066845446	100414	402	67	80	0.400342581711713	0.0667237636186189	0.0796701655147689	unassigned
Labelled in health	s12	chrY_unassigned	chrY	unassigned	49	4.55279561162535	280	7	0	0	2.5	0	0	unassigned
Labelled in health	s13	GL456233.2_unassigned	GL456233.2	unassigned	3	1.11204935126748	12	0	0	0	0	0	0	unassigned
Labelled in health	s13	JH584304.1_unassigned	JH584304.1	unassigned	33	12.2325428639422	138	0	0	0	0	0	0	unassigned
Labelled in health	s13	MU069434.1_unassigned	MU069434.1	unassigned	10	3.70683117089159	20	0	0	0	0	0	0	unassigned
Labelled in health	s13	MU069435.1_unassigned	MU069435.1	unassigned	1874	694.660161425084	31610	41	15	4	0.129705789307181	0.0474533375514078	0.0126542233470421	unassigned
Labelled in health	s13	Mir128-1	chr1	Mir128-1	69	25.577135079152	575	0	0	0	0	0	0	unassigned
Labelled in health	s13	Mir149	chr1	Mir149	77	28.5426000158652	608	7	0	0	1.15131578947368	0	0	unassigned
Labelled in health	s13	Mir1843b	chr1	Mir1843b	75	27.8012337816869	491	0	0	0	0	0	0	unassigned
Labelled in health	s13	Mir1927	chr1	Mir1927	1	0.370683117089159	8	0	0	0	0	0	0	unassigned
Labelled in health	s13	Mir194-1	chr1	Mir194-1	14	5.18956363924822	73	0	0	0	0	0	0	unassigned
Labelled in health	s13	Mir1981	chr1	Mir1981	130	48.1888052215907	636	1	0	0	0.157232704402516	0	0	unassigned
Labelled in health	s13	Mir205	chr1	Mir205	1	0.370683117089159	3	0	0	0	0	0	0	unassigned
Labelled in health	s13	Mir214	chr1	Mir214	167	61.9040805538895	316	0	0	0	0	0	0	stellate cell
Labelled in health	s13	Mir26b	chr1	Mir26b	5246	1944.60363224973	41055	81	3	0	0.197296309828279	0.00730727073438071	0	unassigned
Labelled in health	s13	Mir29b-2	chr1	Mir29b-2	3	1.11204935126748	27	0	0	0	0	0	0	unassigned
Labelled in health	s13	Mir29c	chr1	Mir29c	162	60.0506649684437	1131	0	0	0	0	0	0	unassigned
Labelled in health	s13	Mir30a	chr1	Mir30a	37947	14066.3122441823	210499	607	24	13	0.288362415023349	0.0114014793419446	0.00617580131022	unassigned
Labelled in health	s13	Mir30c-2	chr1	Mir30c-2	429	159.023057231249	2883	5	3	0	0.17343045438779	0.104058272632674	0	unassigned
Labelled in health	s13	Mir350	chr1	Mir350	10	3.70683117089159	63	0	0	0	0	0	0	unassigned
Labelled in health	s13	Mir3535	chr1	Mir3535	3389	1256.24508381516	87523	47	16	3	0.0537001702409652	0.0182809090182009	0.00342767044091267	unassigned
Labelled in health	s13	Mir375	chr1	Mir375	7	2.59478181962411	7	0	0	0	0	0	0	unassigned
Labelled in health	s13	Mir664	chr1	Mir664	95	35.2148961234701	698	0	0	0	0	0	0	unassigned
Labelled in health	s13	Mir8114	chr1	Mir8114	9	3.33614805380243	48	0	0	0	0	0	0	unassigned
Labelled in health	s13	chr1_unassigned	chr1	unassigned	167344	62031.5955461682	3112228	4883	4278	372	0.156897245317502	0.137457795508555	0.0119528517833526	unassigned
Labelled in health	s13	Gm54730	chr10	Gm54730	1	0.370683117089159	2	0	0	0	0	0	0	unassigned
Labelled in health	s13	Mir26a-2	chr10	Mir26a-2	53	19.6462052057254	337	5	0	0	1.48367952522255	0	0	unassigned
Labelled in health	s13	Mir3057	chr10	Mir3057	3	1.11204935126748	9	0	0	0	0	0	0	unassigned
Labelled in health	s13	Mir331	chr10	Mir331	22	8.1550285759615	78	0	0	0	0	0	0	unassigned
Labelled in health	s13	Mir378d	chr10	Mir378d	12	4.44819740506991	72	0	0	0	0	0	0	unassigned
Labelled in health	s13	Mir677	chr10	Mir677	5	1.85341558544579	106	0	0	0	0	0	0	unassigned
Labelled in health	s13	Mir6917	chr10	Mir6917	2	0.741366234178318	8	0	0	0	0	0	0	unassigned
Labelled in health	s13	Mirlet7i	chr10	Mirlet7i	3706	1373.75163193242	11124	3	2	0	0.0269687162891046	0.0179791441927364	0	unassigned
Labelled in health	s13	chr10_unassigned	chr10	unassigned	51794	19199.1613665159	930405	1686	129	170	0.181211407935254	0.0138649297886404	0.0182716128997587	unassigned
Labelled in health	s13	Mir10a	chr11	Mir10a	4397	1629.89366584103	33831	8	6	25	0.0236469510212527	0.0177352132659395	0.0738967219414147	unassigned
Labelled in health	s13	Mir132	chr11	Mir132	76	28.1719168987761	485	0	0	0	0	0	0	unassigned
Labelled in health	s13	Mir142	chr11	Mir142	93	34.4735298892918	379	0	0	0	0	0	0	unassigned
Labelled in health	s13	Mir142b	chr11	Mir142b	106	39.2924104114508	418	0	0	0	0	0	0	unassigned
Labelled in health	s13	Mir144	chr11	Mir144	7	2.59478181962411	50	0	0	0	0	0	0	unassigned
Labelled in health	s13	Mir146	chr11	Mir146	1122	415.906457374036	6979	4	8	0	0.0573148015474996	0.114629603094999	0	unassigned
Labelled in health	s13	Mir152	chr11	Mir152	133	49.3008545728581	665	0	0	0	0	0	0	unassigned
Labelled in health	s13	Mir1934	chr11	Mir1934	1	0.370683117089159	9	0	0	0	0	0	0	unassigned
Labelled in health	s13	Mir193a	chr11	Mir193a	201	74.507306534921	1169	7	0	0	0.598802395209581	0	0	unassigned
Labelled in health	s13	Mir195a	chr11	Mir195a	162	60.0506649684437	660	0	0	0	0	0	0	unassigned
Labelled in health	s13	Mir212	chr11	Mir212	24	8.89639481013981	188	0	0	0	0	0	0	unassigned
Labelled in health	s13	Mir216b	chr11	Mir216b	1	0.370683117089159	5	0	0	0	0	0	0	unassigned
Labelled in health	s13	Mir216c	chr11	Mir216c	1	0.370683117089159	5	0	0	0	0	0	0	unassigned
Labelled in health	s13	Mir21a	chr11	Mir21a	118125	43786.9432061569	692816	508	67	85	0.0733239417103531	0.00967067735156232	0.0122687697743701	cholangiocyte
Labelled in health	s13	Mir22	chr11	Mir22	25047	9284.50003373216	124000	1007	8	5	0.812096774193548	0.00645161290322581	0.00403225806451613	unassigned
Labelled in health	s13	Mir3065	chr11	Mir3065	32	11.8618597468531	183	1	0	0	0.546448087431694	0	0	unassigned
Labelled in health	s13	Mir324	chr11	Mir324	3	1.11204935126748	15	0	0	0	0	0	0	unassigned
Labelled in health	s13	Mir338	chr11	Mir338	32	11.8618597468531	183	1	0	0	0.546448087431694	0	0	unassigned
Labelled in health	s13	Mir340	chr11	Mir340	162	60.0506649684437	1212	1	0	4	0.0825082508250825	0	0.33003300330033	unassigned
Labelled in health	s13	Mir365-2	chr11	Mir365-2	49	18.1634727373688	251	0	0	1	0	0	0.398406374501992	unassigned
Labelled in health	s13	Mir378b	chr11	Mir378b	1	0.370683117089159	4	0	0	0	0	0	0	unassigned
Labelled in health	s13	Mir3968	chr11	Mir3968	21	7.78434545887234	126	0	18	3	0	14.2857142857143	2.38095238095238	unassigned
Labelled in health	s13	Mir423	chr11	Mir423	4205	1558.72250735991	20585	30	3	1	0.145737187272286	0.0145737187272286	0.00485790624240952	unassigned
Labelled in health	s13	Mir451a	chr11	Mir451a	24	8.89639481013981	170	0	0	0	0	0	0	unassigned
Labelled in health	s13	Mir451b	chr11	Mir451b	24	8.89639481013981	170	0	0	0	0	0	0	unassigned
Labelled in health	s13	Mir497	chr11	Mir497	34	12.6032259810314	203	0	0	1	0	0	0.492610837438424	unassigned
Labelled in health	s13	Mir497b	chr11	Mir497b	34	12.6032259810314	203	0	0	1	0	0	0.492610837438424	unassigned
Labelled in health	s13	Mir5100	chr11	Mir5100	14	5.18956363924822	44	0	0	0	0	0	0	unassigned
Labelled in health	s13	Mir6516	chr11	Mir6516	9	3.33614805380243	72	0	0	0	0	0	0	unassigned
Labelled in health	s13	Mir6922	chr11	Mir6922	9	3.33614805380243	21	0	0	0	0	0	0	unassigned
Labelled in health	s13	Mir744	chr11	Mir744	128	47.4474389874123	570	1	0	0	0.175438596491228	0	0	unassigned
Labelled in health	s13	chr11_unassigned	chr11	unassigned	98619	36556.3983242158	1534715	2489	1072	222	0.162179948720121	0.0698501024620206	0.0144652264426946	unassigned
Labelled in health	s13	Gm54371	chr12	Gm54371	43	15.9393740348338	260	0	0	0	0	0	0	unassigned
Labelled in health	s13	Gm54588	chr12	Gm54588	3	1.11204935126748	30	0	0	0	0	0	0	unassigned
Labelled in health	s13	Mir1247	chr12	Mir1247	1	0.370683117089159	2	0	0	0	0	0	0	unassigned
Labelled in health	s13	Mir127	chr12	Mir127	10	3.70683117089159	56	0	0	0	0	0	0	unassigned
Labelled in health	s13	Mir134	chr12	Mir134	1	0.370683117089159	5	0	0	0	0	0	0	unassigned
Labelled in health	s13	Mir154	chr12	Mir154	6	2.22409870253495	42	0	0	0	0	0	0	unassigned
Labelled in health	s13	Mir1843a	chr12	Mir1843a	157	58.197249382998	573	0	0	0	0	0	0	unassigned
Labelled in health	s13	Mir203	chr12	Mir203	1477	547.498963940688	8887	10	4	0	0.112523911331158	0.0450095645324631	0	unassigned
Labelled in health	s13	Mir299a	chr12	Mir299a	4	1.48273246835664	28	0	0	0	0	0	0	unassigned
Labelled in health	s13	Mir300	chr12	Mir300	2	0.741366234178318	8	0	0	0	0	0	0	unassigned
Labelled in health	s13	Mir3066	chr12	Mir3066	6	2.22409870253495	60	0	0	0	0	0	0	unassigned
Labelled in health	s13	Mir3068	chr12	Mir3068	49	18.1634727373688	363	0	0	0	0	0	0	unassigned
Labelled in health	s13	Mir3073a	chr12	Mir3073a	1	0.370683117089159	7	0	0	0	0	0	0	unassigned
Labelled in health	s13	Mir3073b	chr12	Mir3073b	1	0.370683117089159	7	0	0	0	0	0	0	unassigned
Labelled in health	s13	Mir342	chr12	Mir342	122	45.2233402848774	540	0	0	0	0	0	0	unassigned
Labelled in health	s13	Mir345	chr12	Mir345	22	8.1550285759615	131	0	0	0	0	0	0	unassigned
Labelled in health	s13	Mir369	chr12	Mir369	1	0.370683117089159	7	0	0	0	0	0	0	unassigned
Labelled in health	s13	Mir376b	chr12	Mir376b	9	3.33614805380243	46	0	0	0	0	0	0	unassigned
Labelled in health	s13	Mir379	chr12	Mir379	168	62.2747636709787	845	1	0	0	0.118343195266272	0	0	unassigned
Labelled in health	s13	Mir382	chr12	Mir382	3	1.11204935126748	24	0	0	0	0	0	0	unassigned
Labelled in health	s13	Mir409	chr12	Mir409	43	15.9393740348338	260	0	0	0	0	0	0	unassigned
Labelled in health	s13	Mir411	chr12	Mir411	79	29.2839662500436	394	2	0	0	0.50761421319797	0	0	unassigned
Labelled in health	s13	Mir431	chr12	Mir431	1	0.370683117089159	6	0	0	0	0	0	0	unassigned
Labelled in health	s13	Mir434	chr12	Mir434	28	10.3791272784964	183	0	0	0	0	0	0	unassigned
Labelled in health	s13	Mir485	chr12	Mir485	25	9.26707792722897	168	0	0	0	0	0	0	unassigned
Labelled in health	s13	Mir494	chr12	Mir494	5	1.85341558544579	20	0	0	0	0	0	0	unassigned
Labelled in health	s13	Mir495	chr12	Mir495	1	0.370683117089159	6	0	0	0	0	0	0	unassigned
Labelled in health	s13	Mir5099	chr12	Mir5099	13	4.81888052215907	104	0	0	0	0	0	0	unassigned
Labelled in health	s13	Mir541	chr12	Mir541	126	46.706072753234	930	0	0	0	0	0	0	unassigned
Labelled in health	s13	Mir543	chr12	Mir543	5	1.85341558544579	32	0	0	0	0	0	0	unassigned
Labelled in health	s13	chr12_unassigned	chr12	unassigned	3196	1184.70324221695	34265	143	7	187	0.417335473515249	0.0204290091930541	0.545746388443018	unassigned
Labelled in health	s13	Gm54453	chr13	Gm54453	2	0.741366234178318	8	0	0	0	0	0	0	unassigned
Labelled in health	s13	Gm54514	chr13	Gm54514	23	8.52571169305066	218	0	2	0	0	0.91743119266055	0	unassigned
Labelled in health	s13	Gm54609	chr13	Gm54609	459	170.143550743924	2746	7	0	0	0.254916241806264	0	0	unassigned
Labelled in health	s13	Mir1983	chr13	Mir1983	16	5.93092987342654	58	0	0	0	0	0	0	unassigned
Labelled in health	s13	Mir23b	chr13	Mir23b	4582	1698.47004250253	22906	32	9	3	0.139701388282546	0.0392910154544661	0.0130970051514887	unassigned
Labelled in health	s13	Mir24-1	chr13	Mir24-1	37	13.7152753322989	221	1	0	0	0.452488687782805	0	0	unassigned
Labelled in health	s13	Mir27b	chr13	Mir27b	5391	1998.35268422766	37573	49	5	0	0.130412796422963	0.0133074282064248	0	unassigned
Labelled in health	s13	Mir3074-1	chr13	Mir3074-1	37	13.7152753322989	221	1	0	0	0.452488687782805	0	0	unassigned
Labelled in health	s13	Mir6944	chr13	Mir6944	5	1.85341558544579	15	0	0	0	0	0	0	unassigned
Labelled in health	s13	Mir7-1	chr13	Mir7-1	54	20.0168883228146	266	0	0	0	0	0	0	unassigned
Labelled in health	s13	Mir874	chr13	Mir874	10	3.70683117089159	30	0	0	0	0	0	0	unassigned
Labelled in health	s13	Mirlet7a-1	chr13	Mirlet7a-1	1552	575.300197722375	8010	2	2	0	0.0249687890137328	0.0249687890137328	0	unassigned
Labelled in health	s13	Mirlet7d	chr13	Mirlet7d	11700	4336.99246994316	65049	93	34	4	0.142969146335839	0.0522682900582638	0.00614921059508986	unassigned
Labelled in health	s13	Mirlet7f-1	chr13	Mirlet7f-1	459	170.143550743924	2746	7	0	0	0.254916241806264	0	0	unassigned
Labelled in health	s13	chr13_unassigned	chr13	unassigned	17548	6504.74733868056	171089	642	72	31	0.375243294425708	0.0420833601225093	0.0181192244971915	unassigned
Labelled in health	s13	Mir15a	chr14	Mir15a	118	43.7406078165208	737	0	0	0	0	0	0	unassigned
Labelled in health	s13	Mir16-1	chr14	Mir16-1	38	14.085958449388	238	0	0	0	0	0	0	unassigned
Labelled in health	s13	Mir17	chr14	Mir17	73	27.0598675475086	374	8	0	0	2.13903743315508	0	0	unassigned
Labelled in health	s13	Mir19a	chr14	Mir19a	3	1.11204935126748	18	0	0	0	0	0	0	unassigned
Labelled in health	s13	Mir19b-1	chr14	Mir19b-1	11	4.07751428798075	143	0	0	0	0	0	0	unassigned
Labelled in health	s13	Mir20a	chr14	Mir20a	25	9.26707792722897	191	1	0	0	0.523560209424084	0	0	unassigned
Labelled in health	s13	Mir320	chr14	Mir320	525	194.608636471808	1570	24	0	2	1.52866242038217	0	0.127388535031847	unassigned
Labelled in health	s13	Mir346	chr14	Mir346	5	1.85341558544579	35	0	0	0	0	0	0	unassigned
Labelled in health	s13	Mir598	chr14	Mir598	1	0.370683117089159	9	0	0	0	0	0	0	unassigned
Labelled in health	s13	Mir6948	chr14	Mir6948	1	0.370683117089159	3	0	0	0	0	0	0	unassigned
Labelled in health	s13	Mir92-1	chr14	Mir92-1	11147	4132.00470619286	89949	272	8	4	0.30239357858342	0.00889392878186528	0.00444696439093264	unassigned
Labelled in health	s13	chr14_unassigned	chr14	unassigned	7474	2770.48561712437	94611	297	32	13	0.313916986396931	0.0338227056050565	0.0137404741520542	unassigned
Labelled in health	s13	Mir1249	chr15	Mir1249	62	22.9823532595279	103	2	0	0	1.94174757281553	0	0	unassigned
Labelled in health	s13	Mir1291	chr15	Mir1291	27	10.0084441614073	323	0	0	0	0	0	0	unassigned
Labelled in health	s13	Mir148b	chr15	Mir148b	206	76.3607221203667	1459	0	0	0	0	0	0	unassigned
Labelled in health	s13	Mir151	chr15	Mir151	3721	1379.31187868876	19522	10	3	6	0.0512242598094458	0.0153672779428337	0.0307345558856675	unassigned
Labelled in health	s13	Mir1943	chr15	Mir1943	3	1.11204935126748	18	0	0	0	0	0	0	unassigned
Labelled in health	s13	Mir28c	chr15	Mir28c	3	1.11204935126748	18	0	0	0	0	0	0	unassigned
Labelled in health	s13	Mir3079	chr15	Mir3079	11	4.07751428798075	55	0	0	0	0	0	0	unassigned
Labelled in health	s13	Mir30b	chr15	Mir30b	810	300.253324842219	5637	3	0	3	0.0532197977647685	0	0.0532197977647685	unassigned
Labelled in health	s13	Mir30d	chr15	Mir30d	24792	9189.97583887443	172425	113	11	50	0.0655357401768885	0.00637958532695375	0.028998115122517	unassigned
Labelled in health	s13	Mir5113	chr15	Mir5113	19	7.04297922469402	35	0	0	0	0	0	0	unassigned
Labelled in health	s13	Mirlet7b	chr15	Mirlet7b	11888	4406.68089595592	107475	395	12	9	0.36752733193766	0.0111653872993719	0.00837404047452896	unassigned
Labelled in health	s13	Mirlet7c-2	chr15	Mirlet7c-2	1775	657.962532833257	19413	38	2	0	0.195745119249987	0.0103023746973677	0	unassigned
Labelled in health	s13	Snord43	chr15	Snord43	6143	2277.1063882787	100682	98	15	11	0.0973361673387497	0.0148983929600127	0.010925488170676	unassigned
Labelled in health	s13	chr15_unassigned	chr15	unassigned	5903	2188.14244017731	84777	184	103	311	0.217039999056348	0.121495216863064	0.366844781013718	unassigned
Labelled in health	s13	Gm55082	chr16	Gm55082	6	2.22409870253495	75	0	0	0	0	0	0	unassigned
Labelled in health	s13	Mir125b-2	chr16	Mir125b-2	27	10.0084441614073	137	2	0	0	1.45985401459854	0	0	unassigned
Labelled in health	s13	Mir1306	chr16	Mir1306	10	3.70683117089159	41	0	0	0	0	0	0	unassigned
Labelled in health	s13	Mir130b	chr16	Mir130b	4	1.48273246835664	17	0	0	0	0	0	0	unassigned
Labelled in health	s13	Mir155	chr16	Mir155	13	4.81888052215907	124	0	0	0	0	0	0	kupffer cell
Labelled in health	s13	Mir185	chr16	Mir185	398	147.531880601485	2759	0	1	0	0	0.0362450163102573	0	unassigned
Labelled in health	s13	Mir193b	chr16	Mir193b	2	0.741366234178318	8	0	0	0	0	0	0	unassigned
Labelled in health	s13	Mir28a	chr16	Mir28a	697	258.366132611144	3531	20	1	0	0.566411781365052	0.0283205890682526	0	unassigned
Labelled in health	s13	Mir484	chr16	Mir484	243	90.0759974526656	1199	0	0	0	0	0	0	unassigned
Labelled in health	s13	Mir802	chr16	Mir802	180	66.7229610760486	1235	2	0	0	0.161943319838057	0	0	unassigned
Labelled in health	s13	Mir99a	chr16	Mir99a	3795	1406.74242935336	22627	42	2	0	0.185618950810978	0.00883899765766562	0	unassigned
Labelled in health	s13	Mirlet7c-1	chr16	Mirlet7c-1	346	128.256358512849	3416	0	0	0	0	0	0	unassigned
Labelled in health	s13	chr16_unassigned	chr16	unassigned	58747	21776.5210796368	966591	1787	169	87	0.184876540336088	0.0174841272058192	0.00900070453790693	unassigned
Labelled in health	s13	Gm55583	chr17	Gm55583	1585	587.532740586317	11989	37	0	2	0.308616231545583	0	0.0166819584619234	unassigned
Labelled in health	s13	Mir125a	chr17	Mir125a	11425	4235.05461274364	77737	86	12	1336	0.110629430001158	0.0154366646513243	1.71861533118078	unassigned
Labelled in health	s13	Mir219a-1	chr17	Mir219a-1	27	10.0084441614073	128	1	0	0	0.78125	0	0	unassigned
Labelled in health	s13	Mir219c	chr17	Mir219c	16	5.93092987342654	96	0	0	0	0	0	0	unassigned
Labelled in health	s13	Mir693	chr17	Mir693	2	0.741366234178318	10	0	0	0	0	0	0	unassigned
Labelled in health	s13	Mir6978	chr17	Mir6978	11	4.07751428798075	30	0	0	0	0	0	0	unassigned
Labelled in health	s13	Mir8094	chr17	Mir8094	6	2.22409870253495	6	0	0	0	0	0	0	unassigned
Labelled in health	s13	Mir877	chr17	Mir877	2	0.741366234178318	8	0	0	0	0	0	0	unassigned
Labelled in health	s13	Mir99b	chr17	Mir99b	1540	570.852000317305	4679	11	0	0	0.235092968583031	0	0	unassigned
Labelled in health	s13	Mirlet7e	chr17	Mirlet7e	1585	587.532740586317	11989	37	0	2	0.308616231545583	0	0.0166819584619234	unassigned
Labelled in health	s13	chr17_unassigned	chr17	unassigned	34438	12765.5851863165	401223	1324	152	301	0.329991052357417	0.0378841691528153	0.0750206244407723	unassigned
Labelled in health	s13	Gm54396	chr18	Gm54396	1485	550.464428877401	8608	34	0	0	0.394981412639405	0	0	unassigned
Labelled in health	s13	Gm54508	chr18	Gm54508	11	4.07751428798075	138	0	0	0	0	0	0	unassigned
Labelled in health	s13	Mir122	chr18	Mir122	1333475	494296.669560466	11023262	28375	1791	1392	0.257410193098921	0.0162474592366579	0.0126278410147559	hepatocyte
Labelled in health	s13	Mir143	chr18	Mir143	11919	4418.17207258569	72705	85	5	4	0.116910803933705	0.00687710611374733	0.00550168489099787	unassigned
Labelled in health	s13	Mir145a	chr18	Mir145a	780	289.132831329544	3381	1	2	0	0.0295770482105886	0.0591540964211772	0	unassigned
Labelled in health	s13	Mir187	chr18	Mir187	5	1.85341558544579	5	0	0	0	0	0	0	unassigned
Labelled in health	s13	Mir1948	chr18	Mir1948	575	213.142792326266	3232	26	1	1	0.804455445544555	0.0309405940594059	0.0309405940594059	unassigned
Labelled in health	s13	Mir378a	chr18	Mir378a	1485	550.464428877401	8608	34	0	0	0.394981412639405	0	0	unassigned
Labelled in health	s13	chr18_unassigned	chr18	unassigned	39006	14458.8656651797	660574	1722	141	104	0.260682376236425	0.021345072618662	0.0157438833499351	unassigned
Labelled in health	s13	Mir101b	chr19	Mir101b	2330	863.69166281774	13993	35	2	3	0.250125062531266	0.0142928607160723	0.0214392910741085	unassigned
Labelled in health	s13	Mir107	chr19	Mir107	183	67.8350104273161	1254	2	0	0	0.159489633173844	0	0	unassigned
Labelled in health	s13	Mir192	chr19	Mir192	23876	8850.43010362076	125795	619	34	7	0.492070432052148	0.0270281012758854	0.00556460908621169	hepatocyte
Labelled in health	s13	Mir194-2	chr19	Mir194-2	9432	3496.28316038495	47413	189	5	3	0.398624849724759	0.0105456309450994	0.00632737856705967	unassigned
Labelled in health	s13	Mir6986	chr19	Mir6986	3	1.11204935126748	24	0	0	0	0	0	0	unassigned
Labelled in health	s13	chr19_unassigned	chr19	unassigned	91293	33840.7738084206	1542535	2734	468	205	0.177240710907694	0.0303396681436726	0.0132898119005403	unassigned
Labelled in health	s13	Mir103-2	chr2	Mir103-2	26	9.63776104431813	130	0	0	0	0	0	0	unassigned
Labelled in health	s13	Mir10b	chr2	Mir10b	108	40.0337766456292	740	0	0	0	0	0	0	endothelial
Labelled in health	s13	Mir126a	chr2	Mir126a	7103	2632.9621806843	42192	12	0	4	0.0284414106939704	0	0.00948047023132347	unassigned
Labelled in health	s13	Mir126b	chr2	Mir126b	7101	2632.22081445012	42172	12	0	4	0.0284548989851086	0	0.00948496632836953	unassigned
Labelled in health	s13	Mir129-2	chr2	Mir129-2	4	1.48273246835664	36	0	0	0	0	0	0	unassigned
Labelled in health	s13	Mir130a	chr2	Mir130a	40	14.8273246835664	294	0	0	0	0	0	0	unassigned
Labelled in health	s13	Mir181a-2	chr2	Mir181a-2	22	8.1550285759615	88	0	0	0	0	0	0	unassigned
Labelled in health	s13	Mir181b-2	chr2	Mir181b-2	7	2.59478181962411	70	0	0	0	0	0	0	unassigned
Labelled in health	s13	Mir1955	chr2	Mir1955	2	0.741366234178318	14	0	0	0	0	0	0	unassigned
Labelled in health	s13	Mir296	chr2	Mir296	1	0.370683117089159	2	0	0	0	0	0	0	unassigned
Labelled in health	s13	Mir298	chr2	Mir298	13	4.81888052215907	39	0	0	0	0	0	0	unassigned
Labelled in health	s13	Mir467c	chr2	Mir467c	2	0.741366234178318	16	0	0	0	0	0	0	unassigned
Labelled in health	s13	Mir467e	chr2	Mir467e	13	4.81888052215907	104	0	0	0	0	0	0	unassigned
Labelled in health	s13	Mir499	chr2	Mir499	2	0.741366234178318	18	0	0	0	0	0	0	unassigned
Labelled in health	s13	Mir511	chr2	Mir511	14	5.18956363924822	76	0	0	0	0	0	0	unassigned
Labelled in health	s13	Mir5129	chr2	Mir5129	14	5.18956363924822	42	0	0	0	0	0	0	unassigned
Labelled in health	s13	Mir674	chr2	Mir674	274	101.56717408243	949	0	1	0	0	0.105374077976818	0	unassigned
Labelled in health	s13	chr2_unassigned	chr2	unassigned	42495	15752.1790607038	795389	1285	241	1089	0.161556169371213	0.0302996395474416	0.1369141388679	unassigned
Labelled in health	s13	Mir15b	chr3	Mir15b	648	240.202659873775	3895	5	0	1	0.128369704749679	0	0.0256739409499358	unassigned
Labelled in health	s13	Mir16-2	chr3	Mir16-2	19	7.04297922469402	111	0	0	0	0	0	0	unassigned
Labelled in health	s13	Mir186	chr3	Mir186	472	174.962431266083	3864	13	1	0	0.336438923395445	0.025879917184265	0	unassigned
Labelled in health	s13	Mir7j	chr3	Mir7j	38	14.085958449388	418	0	0	38	0	0	9.09090909090909	unassigned
Labelled in health	s13	chr3_unassigned	chr3	unassigned	28190	10449.5570707434	504477	717	104	17	0.14212739133796	0.0206154096222424	0.00336982657286655	unassigned
Labelled in health	s13	Gm56194	chr4	Gm56194	14	5.18956363924822	123	0	0	0	0	0	0	unassigned
Labelled in health	s13	Mir101a	chr4	Mir101a	744	275.788239114334	5391	5	2	0	0.092747171211278	0.0370988684845112	0	unassigned
Labelled in health	s13	Mir200a	chr4	Mir200a	114	42.2578753481641	685	0	0	0	0	0	0	unassigned
Labelled in health	s13	Mir200b	chr4	Mir200b	312	115.653132531818	2103	0	0	0	0	0	0	unassigned
Labelled in health	s13	Mir3094	chr4	Mir3094	4	1.48273246835664	32	0	0	0	0	0	0	unassigned
Labelled in health	s13	Mir30c-1	chr4	Mir30c-1	42	15.5686909177447	126	0	0	0	0	0	0	unassigned
Labelled in health	s13	Mir30e	chr4	Mir30e	11668	4325.13061019631	80322	70	8	16	0.0871492243719031	0.00995991135678892	0.0199198227135778	unassigned
Labelled in health	s13	Mir30f	chr4	Mir30f	11668	4325.13061019631	80322	70	8	16	0.0871492243719031	0.00995991135678892	0.0199198227135778	unassigned
Labelled in health	s13	Mir31	chr4	Mir31	1802	667.970976994664	10762	8	2	0	0.0743356253484482	0.0185839063371121	0	unassigned
Labelled in health	s13	Mir32	chr4	Mir32	3	1.11204935126748	17	0	0	0	0	0	0	unassigned
Labelled in health	s13	Mir34a	chr4	Mir34a	84	31.1373818354894	795	8	0	0	1.0062893081761	0	0	unassigned
Labelled in health	s13	Mir429	chr4	Mir429	41	15.1980078006555	203	0	0	0	0	0	0	unassigned
Labelled in health	s13	Mir455	chr4	Mir455	1663	616.446023719271	6610	25	0	1	0.37821482602118	0	0.0151285930408472	unassigned
Labelled in health	s13	Mir5122	chr4	Mir5122	1	0.370683117089159	4	0	0	0	0	0	0	unassigned
Labelled in health	s13	Mir700	chr4	Mir700	15	5.56024675633738	74	0	0	0	0	0	0	unassigned
Labelled in health	s13	Mir7018	chr4	Mir7018	11	4.07751428798075	66	0	0	0	0	0	0	unassigned
Labelled in health	s13	Mir872	chr4	Mir872	102	37.8096779430942	794	2	1	0	0.251889168765743	0.125944584382872	0	unassigned
Labelled in health	s13	chr4_unassigned	chr4	unassigned	45810	16980.9935938544	578681	945	141	94	0.163302406680019	0.0243657559173362	0.0162438372782241	unassigned
Labelled in health	s13	Mir106b	chr5	Mir106b	64	23.7237194937062	361	7	0	0	1.93905817174515	0	0	unassigned
Labelled in health	s13	Mir25	chr5	Mir25	830	307.666987184002	2400	1	0	0	0.0416666666666667	0	0	unassigned
Labelled in health	s13	Mir339	chr5	Mir339	144	53.3783688608389	461	0	0	4	0	0	0.86767895878525	unassigned
Labelled in health	s13	Mir574	chr5	Mir574	392	145.30778189895	786	0	0	0	0	0	0	unassigned
Labelled in health	s13	Mir6240	chr5	Mir6240	21	7.78434545887234	21	0	0	0	0	0	0	unassigned
Labelled in health	s13	Mir671	chr5	Mir671	92	34.1028467722026	477	6	0	0	1.25786163522013	0	0	unassigned
Labelled in health	s13	Mir93	chr5	Mir93	736	272.822774177621	3624	5	0	0	0.137969094922737	0	0	unassigned
Labelled in health	s13	chr5_unassigned	chr5	unassigned	12840	4759.5712234248	132243	320	59	293	0.241978781485598	0.0446148378364072	0.221561821797751	unassigned
Labelled in health	s13	Mir129-1	chr6	Mir129-1	6	2.22409870253495	25	0	0	0	0	0	0	unassigned
Labelled in health	s13	Mir148a	chr6	Mir148a	10712	3970.75755025907	64358	47	10	1	0.073028994064452	0.0155380838435004	0.00155380838435004	hepatocyte
Labelled in health	s13	Mir182	chr6	Mir182	768	284.684633924474	5262	2	1	0	0.0380083618396047	0.0190041809198024	0	unassigned
Labelled in health	s13	Mir183	chr6	Mir183	311	115.282449414728	1868	0	0	0	0	0	0	unassigned
Labelled in health	s13	Mir196b	chr6	Mir196b	3	1.11204935126748	7	0	0	0	0	0	0	unassigned
Labelled in health	s13	Mir200c	chr6	Mir200c	42	15.5686909177447	267	0	0	0	0	0	0	unassigned
Labelled in health	s13	Mir29a	chr6	Mir29a	10941	4055.64398407249	71553	48	2	1	0.0670831411680852	0.00279513088200355	0.00139756544100177	unassigned
Labelled in health	s13	Mir29b-1	chr6	Mir29b-1	32	11.8618597468531	114	0	0	0	0	0	0	unassigned
Labelled in health	s13	Mir335	chr6	Mir335	163	60.4213480855329	759	2	0	2	0.263504611330698	0	0.263504611330698	unassigned
Labelled in health	s13	Mir592	chr6	Mir592	15	5.56024675633738	75	0	0	0	0	0	0	unassigned
Labelled in health	s13	Mir96	chr6	Mir96	3	1.11204935126748	12	0	0	0	0	0	0	unassigned
Labelled in health	s13	chr6_unassigned	chr6	unassigned	3218	1192.85827079291	23508	376	14	49	1.5994555045091	0.0595541943168283	0.208439680108899	unassigned
Labelled in health	s13	Mir139	chr7	Mir139	805	298.399909256773	5289	4	0	0	0.0756286632633768	0	0	unassigned
Labelled in health	s13	Mir150	chr7	Mir150	73	27.0598675475086	429	0	0	0	0	0	0	unassigned
Labelled in health	s13	Mir1839	chr7	Mir1839	590	218.703039082604	3388	3	0	4	0.0885478158205431	0	0.118063754427391	unassigned
Labelled in health	s13	Mir1964	chr7	Mir1964	1	0.370683117089159	7	0	0	0	0	0	0	unassigned
Labelled in health	s13	Mir210	chr7	Mir210	2	0.741366234178318	6	0	0	0	0	0	0	unassigned
Labelled in health	s13	Mir291a	chr7	Mir291a	1	0.370683117089159	4	0	0	0	0	0	0	unassigned
Labelled in health	s13	Mir292	chr7	Mir292	40	14.8273246835664	242	0	0	0	0	0	0	unassigned
Labelled in health	s13	Mir292b	chr7	Mir292b	40	14.8273246835664	242	0	0	0	0	0	0	unassigned
Labelled in health	s13	Mir3102	chr7	Mir3102	3	1.11204935126748	18	0	0	0	0	0	0	unassigned
Labelled in health	s13	Mir3105	chr7	Mir3105	17	6.3016129905157	119	0	0	0	0	0	0	unassigned
Labelled in health	s13	Mir326	chr7	Mir326	37	13.7152753322989	220	0	0	0	0	0	0	unassigned
Labelled in health	s13	Mir330	chr7	Mir330	15	5.56024675633738	45	0	0	0	0	0	0	unassigned
Labelled in health	s13	Mir7-2	chr7	Mir7-2	9	3.33614805380243	107	0	0	0	0	0	0	unassigned
Labelled in health	s13	Mir7048	chr7	Mir7048	3	1.11204935126748	6	0	0	0	0	0	0	unassigned
Labelled in health	s13	chr7_unassigned	chr7	unassigned	15485	5740.02806812563	228194	299	101	43	0.131028861407399	0.0442605852914625	0.0188436155201276	unassigned
Labelled in health	s13	Gm54919	chr8	Gm54919	22	8.1550285759615	275	0	0	0	0	0	0	unassigned
Labelled in health	s13	Mir140	chr8	Mir140	730	270.598675475086	1581	3	3	0	0.189753320683112	0.189753320683112	0	unassigned
Labelled in health	s13	Mir181c	chr8	Mir181c	9	3.33614805380243	53	0	0	0	0	0	0	unassigned
Labelled in health	s13	Mir181d	chr8	Mir181d	7	2.59478181962411	28	0	0	0	0	0	0	unassigned
Labelled in health	s13	Mir1968	chr8	Mir1968	22	8.1550285759615	109	0	0	0	0	0	0	unassigned
Labelled in health	s13	Mir23a	chr8	Mir23a	4728	1752.58977759754	28345	28	5	4	0.0987828541188922	0.0176397953783736	0.0141118363026989	unassigned
Labelled in health	s13	Mir24-2	chr8	Mir24-2	432	160.135106582517	1875	1	0	0	0.0533333333333333	0	0	unassigned
Labelled in health	s13	Mir27a	chr8	Mir27a	393	145.678465016039	2336	7	0	0	0.299657534246575	0	0	unassigned
Labelled in health	s13	Mir3074-2	chr8	Mir3074-2	432	160.135106582517	1875	1	0	0	0.0533333333333333	0	0	unassigned
Labelled in health	s13	Mir328	chr8	Mir328	175	64.8695454906028	0	0	0	0	NA	NA	NA	unassigned
Labelled in health	s13	Mir8111	chr8	Mir8111	3	1.11204935126748	14	0	0	0	0	0	0	unassigned
Labelled in health	s13	chr8_unassigned	chr8	unassigned	34250	12695.8967603037	693378	1340	203	111	0.19325678057279	0.0292769600419973	0.0160085840623729	unassigned
Labelled in health	s13	Gm55600	chr9	Gm55600	5363	1987.97355694916	10374	20	0	0	0.192789666473877	0	0	unassigned
Labelled in health	s13	Gm56154	chr9	Gm56154	1	0.370683117089159	32	0	0	0	0	0	0	unassigned
Labelled in health	s13	Mir100	chr9	Mir100	818	303.218789778932	4074	0	1	0	0	0.0245459008345606	0	unassigned
Labelled in health	s13	Mir125b-1	chr9	Mir125b-1	60	22.2409870253495	413	1	0	0	0.242130750605327	0	0	unassigned
Labelled in health	s13	Mir184	chr9	Mir184	10	3.70683117089159	70	0	0	0	0	0	0	unassigned
Labelled in health	s13	Mir191	chr9	Mir191	5363	1987.97355694916	10374	20	0	0	0.192789666473877	0	0	unassigned
Labelled in health	s13	Mir26a-1	chr9	Mir26a-1	10	3.70683117089159	55	0	0	0	0	0	0	unassigned
Labelled in health	s13	Mir34c	chr9	Mir34c	6	2.22409870253495	30	0	0	0	0	0	0	unassigned
Labelled in health	s13	Mir425	chr9	Mir425	660	244.650857278845	3521	4	2	2	0.113604089747231	0.0568020448736154	0.0568020448736154	unassigned
Labelled in health	s13	Mir6236	chr9	Mir6236	67	24.8357688449736	268	0	0	0	0	0	0	unassigned
Labelled in health	s13	Mirlet7a-2	chr9	Mirlet7a-2	162	60.0506649684437	1605	0	1	1	0	0.0623052959501558	0.0623052959501558	unassigned
Labelled in health	s13	Mirlet7g	chr9	Mirlet7g	50164	18594.9478856606	445588	618	48	24	0.138693142544234	0.010772282916057	0.00538614145802849	unassigned
Labelled in health	s13	chr9_unassigned	chr9	unassigned	59170	21933.3200381655	1162609	1673	231	380	0.143900485889925	0.0198691047463077	0.0326851073748784	unassigned
Labelled in health	s13	chrM_unassigned	chrM	unassigned	17846	6615.21090757313	142364	329	32	10	0.231097749431036	0.0224775926498272	0.007024247703071	unassigned
Labelled in health	s13	Mir1198	chrX	Mir1198	41	15.1980078006555	410	0	0	0	0	0	0	unassigned
Labelled in health	s13	Mir19b-2	chrX	Mir19b-2	2	0.741366234178318	18	0	0	0	0	0	0	unassigned
Labelled in health	s13	Mir221	chrX	Mir221	434	160.876472816695	1438	3	0	1	0.208623087621697	0	0.0695410292072323	unassigned
Labelled in health	s13	Mir222	chrX	Mir222	163	60.4213480855329	653	0	0	0	0	0	0	unassigned
Labelled in health	s13	Mir223	chrX	Mir223	188	69.6884260127619	1319	0	0	0	0	0	0	unassigned
Labelled in health	s13	Mir224	chrX	Mir224	44	16.310057151923	217	0	0	0	0	0	0	unassigned
Labelled in health	s13	Mir322	chrX	Mir322	207	76.7314052374559	1880	0	0	0	0	0	0	unassigned
Labelled in health	s13	Mir351	chrX	Mir351	122	45.2233402848774	365	0	1	0	0	0.273972602739726	0	unassigned
Labelled in health	s13	Mir361	chrX	Mir361	277	102.679223433697	1357	1	0	0	0.0736919675755343	0	0	unassigned
Labelled in health	s13	Mir362	chrX	Mir362	38	14.085958449388	274	0	0	0	0	0	0	unassigned
Labelled in health	s13	Mir374b	chrX	Mir374b	84	31.1373818354894	756	0	0	0	0	0	0	unassigned
Labelled in health	s13	Mir374c	chrX	Mir374c	84	31.1373818354894	756	0	0	0	0	0	0	unassigned
Labelled in health	s13	Mir421	chrX	Mir421	21	7.78434545887234	167	0	0	0	0	0	0	unassigned
Labelled in health	s13	Mir450-1	chrX	Mir450-1	6	2.22409870253495	50	0	0	0	0	0	0	unassigned
Labelled in health	s13	Mir450b	chrX	Mir450b	5	1.85341558544579	30	0	0	0	0	0	0	unassigned
Labelled in health	s13	Mir470	chrX	Mir470	1	0.370683117089159	3	0	0	0	0	0	0	unassigned
Labelled in health	s13	Mir471	chrX	Mir471	1	0.370683117089159	7	0	0	0	0	0	0	unassigned
Labelled in health	s13	Mir500	chrX	Mir500	5	1.85341558544579	26	0	0	0	0	0	0	unassigned
Labelled in health	s13	Mir501	chrX	Mir501	125	46.3353896361449	733	0	0	0	0	0	0	unassigned
Labelled in health	s13	Mir503	chrX	Mir503	8	2.96546493671327	40	0	0	0	0	0	0	unassigned
Labelled in health	s13	Mir505	chrX	Mir505	23	8.52571169305066	129	0	0	0	0	0	0	unassigned
Labelled in health	s13	Mir5132	chrX	Mir5132	5	1.85341558544579	10	0	0	0	0	0	0	unassigned
Labelled in health	s13	Mir532	chrX	Mir532	143	53.0076857437497	582	1	0	0	0.171821305841924	0	0	unassigned
Labelled in health	s13	Mir542	chrX	Mir542	11	4.07751428798075	69	0	0	0	0	0	0	unassigned
Labelled in health	s13	Mir547	chrX	Mir547	1	0.370683117089159	4	0	0	0	0	0	0	unassigned
Labelled in health	s13	Mir652	chrX	Mir652	125	46.3353896361449	626	1	1	0	0.159744408945687	0.159744408945687	0	unassigned
Labelled in health	s13	Mir676	chrX	Mir676	122	45.2233402848774	857	0	0	1	0	0	0.116686114352392	unassigned
Labelled in health	s13	Mir7092	chrX	Mir7092	25	9.26707792722897	109	0	0	0	0	0	0	unassigned
Labelled in health	s13	Mir741	chrX	Mir741	6	2.22409870253495	36	0	0	0	0	0	0	unassigned
Labelled in health	s13	Mir743	chrX	Mir743	4	1.48273246835664	39	0	0	0	0	0	0	unassigned
Labelled in health	s13	Mir883a	chrX	Mir883a	3	1.11204935126748	21	0	0	0	0	0	0	unassigned
Labelled in health	s13	Mir92-2	chrX	Mir92-2	97	35.9562623576484	291	0	0	0	0	0	0	unassigned
Labelled in health	s13	Mir98	chrX	Mir98	1236	458.1643327222	12044	2	1	0	0.0166057788110262	0.00830288940551312	0	unassigned
Labelled in health	s13	Mirlet7f-2	chrX	Mirlet7f-2	12365	4583.49674280745	123656	78	11	5	0.0630782169890664	0.00889564598563758	0.00404347544801708	unassigned
Labelled in health	s13	chrX_unassigned	chrX	unassigned	2807	1040.50750966927	24951	137	20	25	0.549076189331089	0.0801571079315458	0.100196384914432	unassigned
Labelled in health	s13	chrY_unassigned	chrY	unassigned	11	4.07751428798075	71	8	0	0	11.2676056338028	0	0	unassigned
Labelled in health	s14	GL456233.2_unassigned	GL456233.2	unassigned	70	7.51021227936874	304	0	0	0	0	0	0	unassigned
Labelled in health	s14	JH584304.1_unassigned	JH584304.1	unassigned	4	0.429154987392499	15	0	0	0	0	0	0	unassigned
Labelled in health	s14	MU069434.1_unassigned	MU069434.1	unassigned	75	8.04665601360936	150	0	0	0	0	0	0	unassigned
Labelled in health	s14	MU069435.1_unassigned	MU069435.1	unassigned	5384	577.642613030304	84716	133	19	4	0.156995136692006	0.0224278766702866	0.00472165824637613	unassigned
Labelled in health	s14	Mir128-1	chr1	Mir128-1	296	31.757469067045	2368	2	0	6	0.0844594594594595	0	0.253378378378378	unassigned
Labelled in health	s14	Mir149	chr1	Mir149	455	48.8163798158968	3535	1	1	0	0.0282885431400283	0.0282885431400283	0	unassigned
Labelled in health	s14	Mir181a-1	chr1	Mir181a-1	18	1.93119744326625	108	0	0	0	0	0	0	unassigned
Labelled in health	s14	Mir1843b	chr1	Mir1843b	199	21.3504606227768	1415	3	0	0	0.212014134275618	0	0	unassigned
Labelled in health	s14	Mir194-1	chr1	Mir194-1	168	18.024509470485	842	0	0	0	0	0	0	unassigned
Labelled in health	s14	Mir1981	chr1	Mir1981	320	34.3323989914	1592	6	0	0	0.376884422110553	0	0	unassigned
Labelled in health	s14	Mir205	chr1	Mir205	3	0.321866240544375	9	0	0	0	0	0	0	unassigned
Labelled in health	s14	Mir214	chr1	Mir214	663	71.1324391603068	764	0	0	0	0	0	0	stellate cell
Labelled in health	s14	Mir215	chr1	Mir215	121	12.9819383686231	744	0	1	0	0	0.134408602150538	0	unassigned
Labelled in health	s14	Mir26b	chr1	Mir26b	26319	2823.7325282958	205277	672	16	7	0.327362539397984	0.00779434617614248	0.00341002645206234	unassigned
Labelled in health	s14	Mir29b-2	chr1	Mir29b-2	12	1.2874649621775	107	0	0	0	0	0	0	unassigned
Labelled in health	s14	Mir29c	chr1	Mir29c	541	58.0432120448355	3668	0	2	0	0	0.054525627044711	0	unassigned
Labelled in health	s14	Mir30a	chr1	Mir30a	153279	16445.1118281337	851001	2590	106	36	0.304347468451858	0.0124559195582614	0.00423031230280575	unassigned
Labelled in health	s14	Mir30c-2	chr1	Mir30c-2	1417	152.028154283793	9475	58	1	0	0.612137203166227	0.0105540897097625	0	unassigned
Labelled in health	s14	Mir350	chr1	Mir350	57	6.11545857034312	402	0	0	0	0	0	0	unassigned
Labelled in health	s14	Mir3535	chr1	Mir3535	8772	941.136887351751	228107	74	35	3	0.0324409158859658	0.0153436764325514	0.00131517226564726	unassigned
Labelled in health	s14	Mir375	chr1	Mir375	58	6.22274731719124	58	0	0	0	0	0	0	unassigned
Labelled in health	s14	Mir664	chr1	Mir664	221	23.7108130534356	1749	0	0	0	0	0	0	unassigned
Labelled in health	s14	Mir8114	chr1	Mir8114	47	5.04257110186187	210	0	0	0	0	0	0	unassigned
Labelled in health	s14	chr1_unassigned	chr1	unassigned	387989	41626.8536008571	7007056	13763	12179	897	0.196416298085815	0.17381051328832	0.012801381921309	unassigned
Labelled in health	s14	Mir1930	chr10	Mir1930	25	2.68221867120312	125	0	0	0	0	0	0	unassigned
Labelled in health	s14	Mir1931	chr10	Mir1931	24	2.574929924355	192	0	0	0	0	0	0	unassigned
Labelled in health	s14	Mir1982	chr10	Mir1982	2	0.21457749369625	12	0	0	0	0	0	0	unassigned
Labelled in health	s14	Mir26a-2	chr10	Mir26a-2	357	38.3020826247806	2094	5	0	1	0.238777459407832	0	0.0477554918815664	unassigned
Labelled in health	s14	Mir3057	chr10	Mir3057	3	0.321866240544375	9	0	0	0	0	0	0	unassigned
Labelled in health	s14	Mir331	chr10	Mir331	77	8.26123350730561	287	0	0	0	0	0	0	unassigned
Labelled in health	s14	Mir378d	chr10	Mir378d	24	2.574929924355	144	0	0	0	0	0	0	unassigned
Labelled in health	s14	Mir3966	chr10	Mir3966	2	0.21457749369625	11	0	0	0	0	0	0	unassigned
Labelled in health	s14	Mir677	chr10	Mir677	27	2.89679616489937	469	0	0	0	0	0	0	unassigned
Labelled in health	s14	Mir6917	chr10	Mir6917	28	3.0040849117475	113	0	0	0	0	0	0	unassigned
Labelled in health	s14	Mirlet7i	chr10	Mirlet7i	18836	2020.89083563128	56512	23	6	4	0.0406993204983012	0.0106172140430351	0.00707814269535674	unassigned
Labelled in health	s14	chr10_unassigned	chr10	unassigned	120354	12912.6298381592	2062110	3240	302	1980	0.157120619171625	0.0146451935153799	0.0960181561604376	unassigned
Labelled in health	s14	Gm56314	chr11	Gm56314	1	0.107288746848125	6	0	0	0	0	0	0	unassigned
Labelled in health	s14	Mir103-1	chr11	Mir103-1	9	0.965598721633124	45	0	0	0	0	0	0	unassigned
Labelled in health	s14	Mir10a	chr11	Mir10a	22805	2446.71987187149	175431	26	17	10	0.0148206417337871	0.00969041959516847	0.00570024682068734	unassigned
Labelled in health	s14	Mir132	chr11	Mir132	207	22.2087705975618	1333	2	0	0	0.150037509377344	0	0	unassigned
Labelled in health	s14	Mir142	chr11	Mir142	308	33.0449340292225	1072	0	0	0	0	0	0	unassigned
Labelled in health	s14	Mir142b	chr11	Mir142b	372	39.9114138275024	1246	0	0	0	0	0	0	unassigned
Labelled in health	s14	Mir144	chr11	Mir144	46	4.93528235501374	368	0	0	0	0	0	0	unassigned
Labelled in health	s14	Mir146	chr11	Mir146	7097	761.428236381142	43532	35	5	0	0.0804006248277129	0.0114858035468161	0	unassigned
Labelled in health	s14	Mir152	chr11	Mir152	682	73.1709253504211	3501	31	0	1	0.885461296772351	0	0.0285632676378178	unassigned
Labelled in health	s14	Mir1933	chr11	Mir1933	2	0.21457749369625	6	0	0	0	0	0	0	unassigned
Labelled in health	s14	Mir193a	chr11	Mir193a	847	90.8735685803617	4968	16	1	1	0.322061191626409	0.0201288244766506	0.0201288244766506	unassigned
Labelled in health	s14	Mir195a	chr11	Mir195a	1041	111.687585468898	4180	0	2	0	0	0.0478468899521531	0	unassigned
Labelled in health	s14	Mir212	chr11	Mir212	50	5.36443734240624	336	0	0	0	0	0	0	unassigned
Labelled in health	s14	Mir216b	chr11	Mir216b	42	4.50612736762124	210	0	0	0	0	0	0	unassigned
Labelled in health	s14	Mir216c	chr11	Mir216c	42	4.50612736762124	210	0	0	0	0	0	0	unassigned
Labelled in health	s14	Mir21a	chr11	Mir21a	466102	50007.4994834047	2746022	1403	470	186	0.0510920888470668	0.0171156676821963	0.00677343444444363	cholangiocyte
Labelled in health	s14	Mir22	chr11	Mir22	120532	12931.7272350982	591392	5434	47	9	0.9188490882528	0.00794735133380228	0.00152183323413235	unassigned
Labelled in health	s14	Mir301	chr11	Mir301	29	3.11137365859562	246	0	0	0	0	0	0	unassigned
Labelled in health	s14	Mir3064	chr11	Mir3064	1	0.107288746848125	3	0	0	0	0	0	0	unassigned
Labelled in health	s14	Mir3065	chr11	Mir3065	166	17.8099319767887	918	1	0	0	0.108932461873638	0	0	unassigned
Labelled in health	s14	Mir324	chr11	Mir324	23	2.46764117750687	92	0	0	0	0	0	0	unassigned
Labelled in health	s14	Mir338	chr11	Mir338	166	17.8099319767887	918	1	0	0	0.108932461873638	0	0	unassigned
Labelled in health	s14	Mir340	chr11	Mir340	1258	134.969243534941	8995	9	1	1	0.100055586436909	0.0111172873818788	0.0111172873818788	unassigned
Labelled in health	s14	Mir365-2	chr11	Mir365-2	109	11.6944734064456	479	2	0	0	0.417536534446764	0	0	unassigned
Labelled in health	s14	Mir3968	chr11	Mir3968	27	2.89679616489937	162	0	27	0	0	16.6666666666667	0	unassigned
Labelled in health	s14	Mir423	chr11	Mir423	11960	1283.17341230357	53821	39	13	0	0.0724624217312945	0.0241541405770982	0	unassigned
Labelled in health	s14	Mir451a	chr11	Mir451a	294	31.5428915733487	1920	2	0	0	0.104166666666667	0	0	unassigned
Labelled in health	s14	Mir451b	chr11	Mir451b	294	31.5428915733487	1920	2	0	0	0.104166666666667	0	0	unassigned
Labelled in health	s14	Mir497	chr11	Mir497	198	21.2431718759287	1184	3	0	1	0.253378378378378	0	0.0844594594594595	unassigned
Labelled in health	s14	Mir497b	chr11	Mir497b	198	21.2431718759287	1184	3	0	1	0.253378378378378	0	0.0844594594594595	unassigned
Labelled in health	s14	Mir5100	chr11	Mir5100	5	0.536443734240624	15	0	0	0	0	0	0	unassigned
Labelled in health	s14	Mir6516	chr11	Mir6516	17	1.82390869641812	126	0	0	0	0	0	0	unassigned
Labelled in health	s14	Mir6933	chr11	Mir6933	14	1.50204245587375	70	0	0	0	0	0	0	unassigned
Labelled in health	s14	Mir744	chr11	Mir744	280	30.040849117475	1231	0	0	0	0	0	0	unassigned
Labelled in health	s14	chr11_unassigned	chr11	unassigned	267481	28697.7012956833	3940845	8914	2470	479	0.226195143427361	0.0626769132000878	0.0121547536124867	unassigned
Labelled in health	s14	Gm54368	chr12	Gm54368	53	5.68630358295062	478	0	0	0	0	0	0	unassigned
Labelled in health	s14	Gm54371	chr12	Gm54371	195	20.9213056353843	1213	0	0	0	0	0	0	unassigned
Labelled in health	s14	Mir1247	chr12	Mir1247	18	1.93119744326625	36	0	0	0	0	0	0	unassigned
Labelled in health	s14	Mir127	chr12	Mir127	50	5.36443734240624	270	1	0	0	0.37037037037037	0	0	unassigned
Labelled in health	s14	Mir134	chr12	Mir134	85	9.11954348209061	406	20	0	0	4.92610837438424	0	0	unassigned
Labelled in health	s14	Mir1843a	chr12	Mir1843a	746	80.0374051487011	2729	0	0	0	0	0	0	unassigned
Labelled in health	s14	Mir203	chr12	Mir203	5998	643.517903595053	36223	126	1	3	0.347845291665516	0.00276067691798029	0.00828203075394087	unassigned
Labelled in health	s14	Mir299a	chr12	Mir299a	136	14.591269571345	787	11	0	0	1.39771283354511	0	0	unassigned
Labelled in health	s14	Mir299b	chr12	Mir299b	52	5.57901483610249	249	11	0	0	4.41767068273092	0	0	unassigned
Labelled in health	s14	Mir300	chr12	Mir300	25	2.68221867120312	130	0	0	0	0	0	0	unassigned
Labelled in health	s14	Mir3066	chr12	Mir3066	10	1.07288746848125	100	0	0	0	0	0	0	unassigned
Labelled in health	s14	Mir3068	chr12	Mir3068	277	29.7189828769306	2217	2	0	1	0.09021199819576	0	0.04510599909788	unassigned
Labelled in health	s14	Mir3073a	chr12	Mir3073a	39	4.18426112707687	273	0	0	0	0	0	0	unassigned
Labelled in health	s14	Mir3073b	chr12	Mir3073b	39	4.18426112707687	273	0	0	0	0	0	0	unassigned
Labelled in health	s14	Mir329	chr12	Mir329	22	2.36035243065875	111	0	0	0	0	0	0	unassigned
Labelled in health	s14	Mir337	chr12	Mir337	45	4.82799360816562	270	0	0	0	0	0	0	unassigned
Labelled in health	s14	Mir342	chr12	Mir342	943	101.173288277782	3929	0	0	4	0	0	0.101807075591754	unassigned
Labelled in health	s14	Mir345	chr12	Mir345	71	7.61750102621686	483	0	1	0	0	0.20703933747412	0	unassigned
Labelled in health	s14	Mir3544	chr12	Mir3544	45	4.82799360816562	270	0	0	0	0	0	0	unassigned
Labelled in health	s14	Mir369	chr12	Mir369	28	3.0040849117475	196	0	0	0	0	0	0	unassigned
Labelled in health	s14	Mir376b	chr12	Mir376b	95	10.1924309505719	542	0	0	0	0	0	0	unassigned
Labelled in health	s14	Mir376c	chr12	Mir376c	11	1.18017621532937	54	0	0	0	0	0	0	unassigned
Labelled in health	s14	Mir379	chr12	Mir379	915	98.1692033660342	4581	44	0	0	0.960488976206069	0	0	unassigned
Labelled in health	s14	Mir381	chr12	Mir381	3	0.321866240544375	18	0	0	0	0	0	0	unassigned
Labelled in health	s14	Mir382	chr12	Mir382	48	5.14985984870999	382	2	0	0	0.523560209424084	0	0	unassigned
Labelled in health	s14	Mir409	chr12	Mir409	195	20.9213056353843	1213	0	0	0	0	0	0	unassigned
Labelled in health	s14	Mir410	chr12	Mir410	2	0.21457749369625	10	0	0	0	0	0	0	unassigned
Labelled in health	s14	Mir411	chr12	Mir411	266	28.5388066616012	1328	1	1	0	0.0753012048192771	0.0753012048192771	0	unassigned
Labelled in health	s14	Mir431	chr12	Mir431	29	3.11137365859562	174	0	0	0	0	0	0	unassigned
Labelled in health	s14	Mir433	chr12	Mir433	2	0.21457749369625	14	0	0	0	0	0	0	unassigned
Labelled in health	s14	Mir434	chr12	Mir434	101	10.8361634316606	621	0	0	0	0	0	0	unassigned
Labelled in health	s14	Mir485	chr12	Mir485	59	6.33003606403937	314	0	0	0	0	0	0	unassigned
Labelled in health	s14	Mir487b	chr12	Mir487b	4	0.429154987392499	24	0	0	0	0	0	0	unassigned
Labelled in health	s14	Mir493	chr12	Mir493	7	0.751021227936874	70	0	0	0	0	0	0	unassigned
Labelled in health	s14	Mir494	chr12	Mir494	56	6.00816982349499	215	0	0	0	0	0	0	unassigned
Labelled in health	s14	Mir495	chr12	Mir495	53	5.68630358295062	347	0	0	0	0	0	0	unassigned
Labelled in health	s14	Mir5099	chr12	Mir5099	195	20.9213056353843	1747	0	0	47	0	0	2.69032627361191	unassigned
Labelled in health	s14	Mir539	chr12	Mir539	53	5.68630358295062	478	0	0	0	0	0	0	unassigned
Labelled in health	s14	Mir541	chr12	Mir541	756	81.1102926171824	5624	4	0	0	0.0711237553342817	0	0	unassigned
Labelled in health	s14	Mir543	chr12	Mir543	116	12.4454946343825	843	6	0	0	0.711743772241993	0	0	unassigned
Labelled in health	s14	Mir667	chr12	Mir667	3	0.321866240544375	6	0	0	0	0	0	0	unassigned
Labelled in health	s14	Mir679	chr12	Mir679	36	3.86239488653249	301	0	0	0	0	0	0	unassigned
Labelled in health	s14	chr12_unassigned	chr12	unassigned	9436	1012.37661525891	86168	429	23	810	0.497864636524	0.0266920434500046	0.940024138891468	unassigned
Labelled in health	s14	Gm54453	chr13	Gm54453	24	2.574929924355	144	0	0	0	0	0	0	unassigned
Labelled in health	s14	Gm54514	chr13	Gm54514	107	11.4798959127494	1025	14	0	0	1.36585365853659	0	0	unassigned
Labelled in health	s14	Gm54609	chr13	Gm54609	1681	180.352383451698	10086	31	2	1	0.307356732103906	0.0198294665873488	0.0099147332936744	unassigned
Labelled in health	s14	Mir1983	chr13	Mir1983	29	3.11137365859562	87	0	0	0	0	0	0	unassigned
Labelled in health	s14	Mir23b	chr13	Mir23b	21089	2262.6123822801	105796	155	17	8	0.146508374607736	0.0160686604408484	0.00756172256039926	unassigned
Labelled in health	s14	Mir24-1	chr13	Mir24-1	136	14.591269571345	859	5	0	0	0.582072176949942	0	0	unassigned
Labelled in health	s14	Mir27b	chr13	Mir27b	23478	2518.92519850027	163451	207	31	7	0.126643458895938	0.0189659286269279	0.00428262904479018	unassigned
Labelled in health	s14	Mir3074-1	chr13	Mir3074-1	136	14.591269571345	859	5	0	0	0.582072176949942	0	0	unassigned
Labelled in health	s14	Mir582	chr13	Mir582	43	4.61341611446937	263	6	0	0	2.28136882129278	0	0	unassigned
Labelled in health	s14	Mir7-1	chr13	Mir7-1	151	16.2006007740669	1048	0	0	0	0	0	0	unassigned
Labelled in health	s14	Mir874	chr13	Mir874	79	8.47581100100186	237	0	0	0	0	0	0	unassigned
Labelled in health	s14	Mirlet7a-1	chr13	Mirlet7a-1	4043	433.768403506969	20977	13	1	2	0.0619726366973352	0.00476712589979501	0.00953425179959003	unassigned
Labelled in health	s14	Mirlet7d	chr13	Mirlet7d	43620	4679.93513751521	249460	117	38	21	0.0469013068227371	0.0152329030706326	0.00841818327587589	unassigned
Labelled in health	s14	Mirlet7f-1	chr13	Mirlet7f-1	1681	180.352383451698	10086	31	2	1	0.307356732103906	0.0198294665873488	0.0099147332936744	unassigned
Labelled in health	s14	chr13_unassigned	chr13	unassigned	42849	4597.2155136953	389255	1482	123	171	0.380727286740055	0.0315988233934053	0.0439300715469294	unassigned
Labelled in health	s14	Mir15a	chr14	Mir15a	839	90.0152586055767	5114	3	0	0	0.0586624951114587	0	0	unassigned
Labelled in health	s14	Mir16-1	chr14	Mir16-1	417	44.7394074356681	2886	0	0	0	0	0	0	unassigned
Labelled in health	s14	Mir17	chr14	Mir17	188	20.1702844074475	939	9	1	0	0.958466453674121	0.106496272630458	0	unassigned
Labelled in health	s14	Mir18	chr14	Mir18	30	3.21866240544374	185	0	0	0	0	0	0	unassigned
Labelled in health	s14	Mir19a	chr14	Mir19a	22	2.36035243065875	145	0	0	0	0	0	0	unassigned
Labelled in health	s14	Mir19b-1	chr14	Mir19b-1	81	8.69038849469811	1052	3	1	0	0.285171102661597	0.0950570342205323	0	unassigned
Labelled in health	s14	Mir20a	chr14	Mir20a	280	30.040849117475	1947	15	1	0	0.770416024653313	0.0513610683102209	0	unassigned
Labelled in health	s14	Mir3076	chr14	Mir3076	1	0.107288746848125	7	0	0	0	0	0	0	unassigned
Labelled in health	s14	Mir320	chr14	Mir320	1518	162.864317715453	4476	78	0	0	1.7426273458445	0	0	unassigned
Labelled in health	s14	Mir346	chr14	Mir346	42	4.50612736762124	294	0	0	0	0	0	0	unassigned
Labelled in health	s14	Mir5130	chr14	Mir5130	12	1.2874649621775	48	0	0	0	0	0	0	unassigned
Labelled in health	s14	Mir598	chr14	Mir598	8	0.858309974784999	72	0	0	0	0	0	0	unassigned
Labelled in health	s14	Mir6239	chr14	Mir6239	15	1.60933120272187	45	0	0	0	0	0	0	unassigned
Labelled in health	s14	Mir6946	chr14	Mir6946	1	0.107288746848125	12	0	0	0	0	0	0	unassigned
Labelled in health	s14	Mir92-1	chr14	Mir92-1	41940	4499.69004281036	337158	1976	24	6	0.586075371190955	0.00711832434644885	0.00177958108661221	unassigned
Labelled in health	s14	chr14_unassigned	chr14	unassigned	20648	2215.29804492008	261225	491	131	79	0.187960570389511	0.0501483395540243	0.0302421284333429	unassigned
Labelled in health	s14	Gm54414	chr15	Gm54414	9	0.965598721633124	54	0	0	0	0	0	0	unassigned
Labelled in health	s14	Gm54686	chr15	Gm54686	22	2.36035243065875	22	0	0	0	0	0	0	unassigned
Labelled in health	s14	Mir1249	chr15	Mir1249	149	15.9860232803706	204	0	0	0	0	0	0	unassigned
Labelled in health	s14	Mir1291	chr15	Mir1291	136	14.591269571345	1621	1	0	0	0.0616903146206046	0	0	unassigned
Labelled in health	s14	Mir148b	chr15	Mir148b	636	68.2356429954074	4303	4	1	0	0.0929584011155008	0.0232396002788752	0	unassigned
Labelled in health	s14	Mir151	chr15	Mir151	16607	1781.74421890681	87440	43	12	7	0.0491765782250686	0.0137236962488564	0.00800548947849954	unassigned
Labelled in health	s14	Mir1943	chr15	Mir1943	14	1.50204245587375	28	0	0	0	0	0	0	unassigned
Labelled in health	s14	Mir196a-2	chr15	Mir196a-2	5	0.536443734240624	50	0	0	0	0	0	0	unassigned
Labelled in health	s14	Mir28c	chr15	Mir28c	1	0.107288746848125	6	0	0	0	0	0	0	unassigned
Labelled in health	s14	Mir30b	chr15	Mir30b	4022	431.515339823158	27965	12	34	11	0.0429107813338101	0.121580547112462	0.0393348828893259	unassigned
Labelled in health	s14	Mir30d	chr15	Mir30d	114238	12256.4518624361	794213	361	47	351	0.0454538014361387	0.00591780794320919	0.0441946933631154	unassigned
Labelled in health	s14	Mir33	chr15	Mir33	38	4.07697238022874	285	0	0	0	0	0	0	unassigned
Labelled in health	s14	Mir5113	chr15	Mir5113	12	1.2874649621775	36	0	0	0	0	0	0	unassigned
Labelled in health	s14	Mir615	chr15	Mir615	2	0.21457749369625	13	0	0	0	0	0	0	unassigned
Labelled in health	s14	Mirlet7b	chr15	Mirlet7b	33022	3542.88899841878	297082	1083	62	30	0.364545815633394	0.0208696588820595	0.0100982220397062	unassigned
Labelled in health	s14	Mirlet7c-2	chr15	Mirlet7c-2	4849	520.243133466557	53113	20	7	4	0.0376555645510515	0.013179447592868	0.00753111291021031	unassigned
Labelled in health	s14	Snord43	chr15	Snord43	15252	1636.3679669276	228299	133	28	19	0.0582569349843845	0.0122646178914494	0.0083224192834835	unassigned
Labelled in health	s14	chr15_unassigned	chr15	unassigned	20261	2173.77729988986	249896	320	148	1086	0.128053270160387	0.0592246374491789	0.434580785606812	unassigned
Labelled in health	s14	Gm55082	chr16	Gm55082	7	0.751021227936874	89	0	0	0	0	0	0	unassigned
Labelled in health	s14	Mir125b-2	chr16	Mir125b-2	112	12.01633964699	628	3	0	0	0.477707006369427	0	0	unassigned
Labelled in health	s14	Mir1306	chr16	Mir1306	33	3.54052864598812	155	0	0	0	0	0	0	unassigned
Labelled in health	s14	Mir130b	chr16	Mir130b	10	1.07288746848125	50	0	0	0	0	0	0	unassigned
Labelled in health	s14	Mir155	chr16	Mir155	152	16.307889520915	1495	10	0	0	0.668896321070234	0	0	kupffer cell
Labelled in health	s14	Mir185	chr16	Mir185	1922	206.208971442096	13324	7	3	0	0.0525367757430201	0.0225157610327229	0	unassigned
Labelled in health	s14	Mir1947	chr16	Mir1947	5	0.536443734240624	24	0	0	0	0	0	0	unassigned
Labelled in health	s14	Mir28a	chr16	Mir28a	3341	358.451703219585	17192	110	1	2	0.63983248022336	0.00581665891112145	0.0116333178222429	unassigned
Labelled in health	s14	Mir484	chr16	Mir484	573	61.4764519439755	2726	23	0	0	0.843727072633896	0	0	unassigned
Labelled in health	s14	Mir802	chr16	Mir802	692	74.2438128189024	4768	0	0	0	0	0	0	unassigned
Labelled in health	s14	Mir99a	chr16	Mir99a	16346	1753.74185597945	97422	238	17	6	0.244298002504568	0.0174498573217548	0.00615877317238406	unassigned
Labelled in health	s14	Mirlet7c-1	chr16	Mirlet7c-1	971	104.177373189529	9671	2	1	3	0.0206803846551546	0.0103401923275773	0.0310205769827319	unassigned
Labelled in health	s14	chr16_unassigned	chr16	unassigned	174241	18694.0985395641	2825831	6939	390	205	0.245556085979664	0.0138012499685933	0.00725450318861956	unassigned
Labelled in health	s14	Gm55583	chr17	Gm55583	6798	729.348901073553	51783	160	6	8	0.308981712144912	0.0115868142054342	0.0154490856072456	unassigned
Labelled in health	s14	Mir125a	chr17	Mir125a	38432	4123.32111886713	265855	563	54	11	0.211769573639766	0.020311824114649	0.0041375938011322	unassigned
Labelled in health	s14	Mir219a-1	chr17	Mir219a-1	65	6.97376854512811	189	0	0	0	0	0	0	unassigned
Labelled in health	s14	Mir219c	chr17	Mir219c	16	1.71661994957	96	0	0	0	0	0	0	unassigned
Labelled in health	s14	Mir6972	chr17	Mir6972	1	0.107288746848125	4	0	0	0	0	0	0	unassigned
Labelled in health	s14	Mir6978	chr17	Mir6978	13	1.39475370902562	52	0	0	0	0	0	0	unassigned
Labelled in health	s14	Mir7b	chr17	Mir7b	1	0.107288746848125	9	1	0	0	11.1111111111111	0	0	unassigned
Labelled in health	s14	Mir877	chr17	Mir877	23	2.46764117750687	23	0	0	0	0	0	0	unassigned
Labelled in health	s14	Mir99b	chr17	Mir99b	6165	661.43512431869	18612	8	1	2	0.042983021706426	0.00537287771330325	0.0107457554266065	unassigned
Labelled in health	s14	Mirlet7e	chr17	Mirlet7e	6798	729.348901073553	51783	160	6	8	0.308981712144912	0.0115868142054342	0.0154490856072456	unassigned
Labelled in health	s14	chr17_unassigned	chr17	unassigned	107329	11515.1939104624	1104505	3784	337	899	0.342596909927977	0.0305114055617675	0.0813939275965251	unassigned
Labelled in health	s14	Gm54396	chr18	Gm54396	5984	642.015861139179	34844	204	2	0	0.585466651360349	0.00573986913098381	0	unassigned
Labelled in health	s14	Gm54508	chr18	Gm54508	125	13.4110933560156	1191	1	1	1	0.0839630562552477	0.0839630562552477	0.0839630562552477	unassigned
Labelled in health	s14	Mir122	chr18	Mir122	4862732	521716.422538276	40133714	144611	6341	4003	0.360322994278576	0.0157996840262528	0.00997415788630975	hepatocyte
Labelled in health	s14	Mir143	chr18	Mir143	74817	8027.02217293616	454641	370	7	2	0.081382893315825	0.00153967636002912	0.000439907531436892	unassigned
Labelled in health	s14	Mir145a	chr18	Mir145a	4471	479.687987157966	19513	10	3	0	0.0512478860247015	0.0153743658074104	0	unassigned
Labelled in health	s14	Mir187	chr18	Mir187	54	5.79359232979874	102	0	0	0	0	0	0	unassigned
Labelled in health	s14	Mir1948	chr18	Mir1948	1854	198.913336656423	10436	47	3	1	0.450364124185512	0.0287466462246071	0.00958221540820238	unassigned
Labelled in health	s14	Mir378a	chr18	Mir378a	5975	641.050262417546	34799	204	2	0	0.586223742061553	0.00574729158883876	0	unassigned
Labelled in health	s14	Mir7219	chr18	Mir7219	1	0.107288746848125	5	0	0	0	0	0	0	unassigned
Labelled in health	s14	chr18_unassigned	chr18	unassigned	101737	10915.2352380877	1644840	4927	364	246	0.299542812674789	0.0221298120181902	0.0149558619683373	unassigned
Labelled in health	s14	Gm54970	chr19	Gm54970	1	0.107288746848125	7	0	0	0	0	0	0	unassigned
Labelled in health	s14	Mir101b	chr19	Mir101b	10730	1151.20825368038	64227	369	7	4	0.574524732589098	0.0108988431656468	0.00622791038036963	unassigned
Labelled in health	s14	Mir107	chr19	Mir107	1160	124.454946343825	7676	38	1	0	0.495049504950495	0.0130276185513288	0	unassigned
Labelled in health	s14	Mir192	chr19	Mir192	112303	12048.848137285	586096	3764	246	54	0.642215609729464	0.0419726461194071	0.00921350768474789	hepatocyte
Labelled in health	s14	Mir194-2	chr19	Mir194-2	46877	5029.37458599955	236376	1290	34	14	0.545740684333435	0.0143838629979355	0.00592276711679697	unassigned
Labelled in health	s14	Mir204	chr19	Mir204	2	0.21457749369625	19	0	0	0	0	0	0	unassigned
Labelled in health	s14	Mir3086	chr19	Mir3086	31	3.32595115229187	186	0	0	0	0	0	0	unassigned
Labelled in health	s14	chr19_unassigned	chr19	unassigned	220962	23706.7360810554	3563130	7338	976	429	0.205942528058196	0.0273916472315071	0.0120399760884391	unassigned
Labelled in health	s14	Mir103-2	chr2	Mir103-2	104	11.158029672205	514	0	0	0	0	0	0	unassigned
Labelled in health	s14	Mir10b	chr2	Mir10b	494	53.0006409429737	3367	0	0	0	0	0	0	endothelial
Labelled in health	s14	Mir126a	chr2	Mir126a	37683	4042.96184747789	221146	70	26	43	0.0316532969169689	0.0117569388548742	0.019444168106138	unassigned
Labelled in health	s14	Mir126b	chr2	Mir126b	37683	4042.96184747789	221146	70	26	43	0.0316532969169689	0.0117569388548742	0.019444168106138	unassigned
Labelled in health	s14	Mir130a	chr2	Mir130a	137	14.6985583181931	1033	0	0	0	0	0	0	unassigned
Labelled in health	s14	Mir181a-2	chr2	Mir181a-2	58	6.22274731719124	233	0	0	0	0	0	0	unassigned
Labelled in health	s14	Mir181b-2	chr2	Mir181b-2	1	0.107288746848125	10	0	0	0	0	0	0	unassigned
Labelled in health	s14	Mir1955	chr2	Mir1955	18	1.93119744326625	101	0	0	0	0	0	0	unassigned
Labelled in health	s14	Mir199b	chr2	Mir199b	2	0.21457749369625	16	0	0	0	0	0	0	unassigned
Labelled in health	s14	Mir298	chr2	Mir298	24	2.574929924355	72	0	0	0	0	0	0	unassigned
Labelled in health	s14	Mir467c	chr2	Mir467c	8	0.858309974784999	54	0	0	0	0	0	0	unassigned
Labelled in health	s14	Mir511	chr2	Mir511	133	14.2694033308006	989	1	0	0	0.101112234580384	0	0	unassigned
Labelled in health	s14	Mir5129	chr2	Mir5129	1	0.107288746848125	2	0	0	0	0	0	0	unassigned
Labelled in health	s14	Mir669c	chr2	Mir669c	47	5.04257110186187	489	0	0	0	0	0	0	unassigned
Labelled in health	s14	Mir669l	chr2	Mir669l	12	1.2874649621775	120	0	0	0	0	0	0	unassigned
Labelled in health	s14	Mir674	chr2	Mir674	715	76.7114539964093	2720	37	0	1	1.36029411764706	0	0.0367647058823529	unassigned
Labelled in health	s14	chr2_unassigned	chr2	unassigned	111206	11931.1523819926	1873029	3529	539	308	0.18841139138796	0.0287769169617769	0.0164439525495868	unassigned
Labelled in health	s14	Mir137	chr3	Mir137	36	3.86239488653249	290	0	0	0	0	0	0	unassigned
Labelled in health	s14	Mir15b	chr3	Mir15b	3113	333.989868938213	18667	27	4	3	0.144640274280816	0.0214281887823432	0.0160711415867574	unassigned
Labelled in health	s14	Mir16-2	chr3	Mir16-2	135	14.4839808244969	789	0	0	0	0	0	0	unassigned
Labelled in health	s14	Mir186	chr3	Mir186	1708	183.249179616597	14074	24	0	0	0.170527213301123	0	0	unassigned
Labelled in health	s14	Mir7j	chr3	Mir7j	332	35.6198639535775	3652	0	0	332	0	0	9.09090909090909	unassigned
Labelled in health	s14	chr3_unassigned	chr3	unassigned	79761	8557.45773735328	1339827	1369	299	267	0.10217737066054	0.0223163139718785	0.0199279459213764	unassigned
Labelled in health	s14	Gm56194	chr4	Gm56194	19	2.03848619011437	125	0	0	0	0	0	0	unassigned
Labelled in health	s14	Mir101a	chr4	Mir101a	4579	491.275171817564	33509	12	4	0	0.0358112745829479	0.0119370915276493	0	unassigned
Labelled in health	s14	Mir200a	chr4	Mir200a	835	89.5861036181842	5007	0	2	0	0	0.0399440782903934	0	unassigned
Labelled in health	s14	Mir200b	chr4	Mir200b	1921	206.101682695248	13069	5	3	0	0.0382584742520468	0.0229550845512281	0	unassigned
Labelled in health	s14	Mir2139	chr4	Mir2139	10	1.07288746848125	40	0	0	0	0	0	0	unassigned
Labelled in health	s14	Mir30c-1	chr4	Mir30c-1	82	8.79767724154624	328	0	0	0	0	0	0	unassigned
Labelled in health	s14	Mir30e	chr4	Mir30e	39922	4283.18135167084	272790	168	18	66	0.0615858352578907	0.00659848234905972	0.0241944352798856	unassigned
Labelled in health	s14	Mir30f	chr4	Mir30f	39922	4283.18135167084	272790	168	18	66	0.0615858352578907	0.00659848234905972	0.0241944352798856	unassigned
Labelled in health	s14	Mir31	chr4	Mir31	9130	979.54625872338	54639	31	4	0	0.0567360310400996	0.00732077819872252	0	unassigned
Labelled in health	s14	Mir32	chr4	Mir32	1	0.107288746848125	6	0	0	0	0	0	0	unassigned
Labelled in health	s14	Mir34a	chr4	Mir34a	250	26.8221867120312	2272	50	9	0	2.20070422535211	0.39612676056338	0	unassigned
Labelled in health	s14	Mir429	chr4	Mir429	278	29.8262716237787	1391	0	0	0	0	0	0	unassigned
Labelled in health	s14	Mir455	chr4	Mir455	6580	705.959954260661	26086	34	1	2	0.130338112397455	0.00383347389404278	0.00766694778808556	unassigned
Labelled in health	s14	Mir5122	chr4	Mir5122	22	2.36035243065875	44	0	0	0	0	0	0	unassigned
Labelled in health	s14	Mir700	chr4	Mir700	6	0.643732481088749	30	0	0	0	0	0	0	unassigned
Labelled in health	s14	Mir7021	chr4	Mir7021	2	0.21457749369625	16	0	0	0	0	0	0	unassigned
Labelled in health	s14	Mir872	chr4	Mir872	404	43.3446537266424	3218	13	0	0	0.403977625854568	0	0	unassigned
Labelled in health	s14	chr4_unassigned	chr4	unassigned	145289	15587.8747408172	1729802	3214	416	199	0.1858016119764	0.0240489952029192	0.011504206839858	unassigned
Labelled in health	s14	Mir106b	chr5	Mir106b	389	41.7353225239206	2027	1	0	1	0.0493339911198816	0	0.0493339911198816	unassigned
Labelled in health	s14	Mir25	chr5	Mir25	4000	429.154987392499	11673	3	1	0	0.0257003341043434	0.00856677803478112	0	unassigned
Labelled in health	s14	Mir339	chr5	Mir339	323	34.6542652319443	1084	0	0	0	0	0	0	unassigned
Labelled in health	s14	Mir574	chr5	Mir574	966	103.640929455289	1935	0	0	0	0	0	0	unassigned
Labelled in health	s14	Mir6240	chr5	Mir6240	8	0.858309974784999	8	0	0	0	0	0	0	unassigned
Labelled in health	s14	Mir671	chr5	Mir671	181	19.4192631795106	908	2	0	0	0.220264317180617	0	0	unassigned
Labelled in health	s14	Mir7030	chr5	Mir7030	1	0.107288746848125	9	0	0	0	0	0	0	unassigned
Labelled in health	s14	Mir93	chr5	Mir93	3044	326.586945405692	15117	3	3	4	0.0198452073824171	0.0198452073824171	0.0264602765098895	unassigned
Labelled in health	s14	chr5_unassigned	chr5	unassigned	36878	3956.59440626515	355257	1067	94	1128	0.300345946737151	0.0264597178943694	0.317516614732433	unassigned
Labelled in health	s14	Mir129-1	chr6	Mir129-1	9	0.965598721633124	36	0	0	0	0	0	0	unassigned
Labelled in health	s14	Mir141	chr6	Mir141	9	0.965598721633124	63	0	0	0	0	0	0	unassigned
Labelled in health	s14	Mir148a	chr6	Mir148a	37104	3980.84166305282	222893	110	16	5	0.0493510339041603	0.0071783322042415	0.00224322881382547	hepatocyte
Labelled in health	s14	Mir182	chr6	Mir182	3945	423.254106315852	27260	19	1	1	0.0696991929567131	0.00366837857666911	0.00366837857666911	unassigned
Labelled in health	s14	Mir183	chr6	Mir183	1890	202.775731542956	11341	6	0	0	0.0529053875319637	0	0	unassigned
Labelled in health	s14	Mir196b	chr6	Mir196b	4	0.429154987392499	9	0	0	0	0	0	0	unassigned
Labelled in health	s14	Mir200c	chr6	Mir200c	130	13.9475370902562	861	1	0	0	0.116144018583043	0	0	unassigned
Labelled in health	s14	Mir29a	chr6	Mir29a	56969	6112.13261919082	373299	189	17	8	0.050629656120161	0.00455399023303036	0.0021430542273084	unassigned
Labelled in health	s14	Mir29b-1	chr6	Mir29b-1	165	17.7026432299406	621	0	0	0	0	0	0	unassigned
Labelled in health	s14	Mir335	chr6	Mir335	1289	138.295194687233	5481	1	0	0	0.0182448458310527	0	0	unassigned
Labelled in health	s14	Mir592	chr6	Mir592	103	11.0507409253569	515	0	0	0	0	0	0	unassigned
Labelled in health	s14	Mir7042	chr6	Mir7042	12	1.2874649621775	144	0	0	0	0	0	0	unassigned
Labelled in health	s14	Mir8112	chr6	Mir8112	5	0.536443734240624	15	0	0	0	0	0	0	unassigned
Labelled in health	s14	Mir96	chr6	Mir96	88	9.44140972263498	352	0	0	0	0	0	0	unassigned
Labelled in health	s14	chr6_unassigned	chr6	unassigned	15450	1657.61113880353	106682	1839	53	104	1.72381470163664	0.049680358448473	0.0974859863894565	unassigned
Labelled in health	s14	Gm55633	chr7	Gm55633	4	0.429154987392499	46	0	0	0	0	0	0	unassigned
Labelled in health	s14	Gm56125	chr7	Gm56125	46	4.93528235501374	158	0	0	0	0	0	0	unassigned
Labelled in health	s14	Mir139	chr7	Mir139	3405	365.318183017865	21723	11	1	4	0.0506375730792248	0.00460341573447498	0.0184136629378999	unassigned
Labelled in health	s14	Mir150	chr7	Mir150	388	41.6280337770724	2305	0	0	2	0	0	0.086767895878525	unassigned
Labelled in health	s14	Mir1839	chr7	Mir1839	2082	223.375170937796	11742	22	0	3	0.187361607903253	0	0.0255493101686254	unassigned
Labelled in health	s14	Mir1964	chr7	Mir1964	84	9.01225473524249	588	0	0	0	0	0	0	unassigned
Labelled in health	s14	Mir210	chr7	Mir210	1	0.107288746848125	3	0	0	0	0	0	0	unassigned
Labelled in health	s14	Mir211	chr7	Mir211	62	6.65190230458374	682	0	0	0	0	0	0	unassigned
Labelled in health	s14	Mir290a	chr7	Mir290a	16	1.71661994957	81	0	0	0	0	0	0	unassigned
Labelled in health	s14	Mir290b	chr7	Mir290b	16	1.71661994957	81	0	0	0	0	0	0	unassigned
Labelled in health	s14	Mir291a	chr7	Mir291a	33	3.54052864598812	110	0	0	0	0	0	0	unassigned
Labelled in health	s14	Mir292	chr7	Mir292	62	6.65190230458374	372	0	0	0	0	0	0	unassigned
Labelled in health	s14	Mir292b	chr7	Mir292b	62	6.65190230458374	372	0	0	0	0	0	0	unassigned
Labelled in health	s14	Mir295	chr7	Mir295	13	1.39475370902562	117	0	0	0	0	0	0	unassigned
Labelled in health	s14	Mir3101	chr7	Mir3101	46	4.93528235501374	322	0	0	0	0	0	0	unassigned
Labelled in health	s14	Mir3103	chr7	Mir3103	33	3.54052864598812	166	0	0	0	0	0	0	unassigned
Labelled in health	s14	Mir3105	chr7	Mir3105	55	5.90088107664687	331	8	0	0	2.41691842900302	0	0	unassigned
Labelled in health	s14	Mir326	chr7	Mir326	137	14.6985583181931	816	6	0	0	0.735294117647059	0	0	unassigned
Labelled in health	s14	Mir330	chr7	Mir330	33	3.54052864598812	152	0	0	0	0	0	0	unassigned
Labelled in health	s14	Mir6238	chr7	Mir6238	1	0.107288746848125	7	0	0	0	0	0	0	unassigned
Labelled in health	s14	chr7_unassigned	chr7	unassigned	43188	4633.58639887682	568981	1015	146	253	0.178389085048534	0.0256599078000847	0.0444654566672701	unassigned
Labelled in health	s14	Gm54919	chr8	Gm54919	66	7.08105729197624	633	1	0	0	0.157977883096367	0	0	unassigned
Labelled in health	s14	Mir140	chr8	Mir140	2603	279.272608045669	5689	13	2	2	0.228511161891369	0.035155563367903	0.035155563367903	unassigned
Labelled in health	s14	Mir181c	chr8	Mir181c	108	11.5871846595975	648	0	0	0	0	0	0	unassigned
Labelled in health	s14	Mir181d	chr8	Mir181d	87	9.33412097578686	347	0	0	0	0	0	0	unassigned
Labelled in health	s14	Mir1968	chr8	Mir1968	64	6.86647979827999	298	0	0	0	0	0	0	unassigned
Labelled in health	s14	Mir23a	chr8	Mir23a	24779	2658.50785814969	148479	105	33	17	0.0707170711009638	0.02222536520316	0.0114494305592037	unassigned
Labelled in health	s14	Mir24-2	chr8	Mir24-2	2282	244.832920307421	9583	2	3	8	0.0208702911405614	0.0313054367108421	0.0834811645622456	unassigned
Labelled in health	s14	Mir27a	chr8	Mir27a	2068	221.873128481922	12376	24	1	0	0.193923723335488	0.00808015513897867	0	unassigned
Labelled in health	s14	Mir3074-2	chr8	Mir3074-2	2282	244.832920307421	9583	2	3	8	0.0208702911405614	0.0313054367108421	0.0834811645622456	unassigned
Labelled in health	s14	Mir328	chr8	Mir328	537	57.614057057443	17	0	0	0	0	0	0	unassigned
Labelled in health	s14	Mir3473d	chr8	Mir3473d	4	0.429154987392499	16	0	0	0	0	0	0	unassigned
Labelled in health	s14	Mir7240	chr8	Mir7240	1	0.107288746848125	5	0	0	0	0	0	0	unassigned
Labelled in health	s14	Mir8108	chr8	Mir8108	3	0.321866240544375	18	0	0	0	0	0	0	unassigned
Labelled in health	s14	chr8_unassigned	chr8	unassigned	87787	9418.55721955634	1671784	3451	436	274	0.206426189029205	0.0260799242007341	0.0163896771353237	unassigned
Labelled in health	s14	Gm55600	chr9	Gm55600	23669	2539.41734914827	45483	76	1	5	0.167095398280676	0.00219862366158785	0.0109931183079392	unassigned
Labelled in health	s14	Gm56154	chr9	Gm56154	6	0.643732481088749	194	0	0	0	0	0	0	unassigned
Labelled in health	s14	Mir100	chr9	Mir100	4501	482.90664956341	22375	4	3	2	0.017877094972067	0.0134078212290503	0.00893854748603352	unassigned
Labelled in health	s14	Mir125b-1	chr9	Mir125b-1	168	18.024509470485	1132	0	0	0	0	0	0	unassigned
Labelled in health	s14	Mir184	chr9	Mir184	9	0.965598721633124	63	0	0	0	0	0	0	unassigned
Labelled in health	s14	Mir191	chr9	Mir191	23669	2539.41734914827	45483	76	1	5	0.167095398280676	0.00219862366158785	0.0109931183079392	unassigned
Labelled in health	s14	Mir26a-1	chr9	Mir26a-1	92	9.87056471002749	518	0	0	0	0	0	0	unassigned
Labelled in health	s14	Mir34c	chr9	Mir34c	17	1.82390869641812	85	0	0	0	0	0	0	unassigned
Labelled in health	s14	Mir425	chr9	Mir425	3215	344.933321116721	17276	34	8	5	0.196804815929613	0.0463070155128502	0.0289418846955314	unassigned
Labelled in health	s14	Mir5133	chr9	Mir5133	18	1.93119744326625	36	0	0	0	0	0	0	unassigned
Labelled in health	s14	Mir6236	chr9	Mir6236	379	40.6624350554393	1626	1	0	0	0.0615006150061501	0	0	unassigned
Labelled in health	s14	Mir7084	chr9	Mir7084	2	0.21457749369625	16	0	0	0	0	0	0	unassigned
Labelled in health	s14	Mirlet7a-2	chr9	Mirlet7a-2	677	72.6344816161805	6710	0	0	9	0	0	0.134128166915052	unassigned
Labelled in health	s14	Mirlet7g	chr9	Mirlet7g	210381	22571.5138506554	1868133	3009	199	139	0.161069902410589	0.0106523464871077	0.00744058372717574	unassigned
Labelled in health	s14	chr9_unassigned	chr9	unassigned	167876	18011.2056658758	3269100	5302	693	375	0.162185310941849	0.0211984949986235	0.0114710470771772	unassigned
Labelled in health	s14	chrM_unassigned	chrM	unassigned	70624	7577.16045740197	513990	1175	179	43	0.228603669332088	0.0348255802642075	0.0083659215159828	unassigned
Labelled in health	s14	Mir1198	chrX	Mir1198	180	19.3119744326625	1699	25	1	0	1.47145379635079	0.0588581518540318	0	unassigned
Labelled in health	s14	Mir19b-2	chrX	Mir19b-2	36	3.86239488653249	322	0	0	2	0	0	0.62111801242236	unassigned
Labelled in health	s14	Mir20b	chrX	Mir20b	1	0.107288746848125	7	0	0	0	0	0	0	unassigned
Labelled in health	s14	Mir221	chrX	Mir221	2198	235.820665572178	7622	2	2	0	0.0262398320650748	0.0262398320650748	0	unassigned
Labelled in health	s14	Mir222	chrX	Mir222	1209	129.712094939383	4832	5	1	0	0.103476821192053	0.0206953642384106	0	unassigned
Labelled in health	s14	Mir223	chrX	Mir223	931	99.8858233156042	6530	1	0	2	0.0153139356814701	0	0.0306278713629403	unassigned
Labelled in health	s14	Mir224	chrX	Mir224	74	7.93936726676124	344	0	0	0	0	0	0	unassigned
Labelled in health	s14	Mir322	chrX	Mir322	1230	131.965158623194	10807	4	3	0	0.0370130470991024	0.0277597853243268	0	unassigned
Labelled in health	s14	Mir351	chrX	Mir351	798	85.6164199848036	2478	0	3	0	0	0.121065375302663	0	unassigned
Labelled in health	s14	Mir361	chrX	Mir361	1268	136.042131003422	6451	2	0	0	0.0310029452798016	0	0	unassigned
Labelled in health	s14	Mir362	chrX	Mir362	188	20.1702844074475	1311	1	0	0	0.07627765064836	0	0	unassigned
Labelled in health	s14	Mir363	chrX	Mir363	2	0.21457749369625	10	0	0	0	0	0	0	unassigned
Labelled in health	s14	Mir374b	chrX	Mir374b	214	22.9597918254987	1715	1	0	0	0.0583090379008746	0	0	unassigned
Labelled in health	s14	Mir374c	chrX	Mir374c	167	17.9172207236368	1480	1	0	0	0.0675675675675676	0	0	unassigned
Labelled in health	s14	Mir421	chrX	Mir421	72	7.72478977306499	384	0	0	0	0	0	0	unassigned
Labelled in health	s14	Mir450-1	chrX	Mir450-1	1	0.107288746848125	9	0	0	0	0	0	0	unassigned
Labelled in health	s14	Mir450b	chrX	Mir450b	143	15.3422907992819	773	0	0	0	0	0	0	unassigned
Labelled in health	s14	Mir465	chrX	Mir465	5	0.536443734240624	35	0	0	0	0	0	0	unassigned
Labelled in health	s14	Mir470	chrX	Mir470	34	3.64781739283624	102	0	0	0	0	0	0	unassigned
Labelled in health	s14	Mir500	chrX	Mir500	26	2.78950741805125	148	0	0	0	0	0	0	unassigned
Labelled in health	s14	Mir501	chrX	Mir501	575	61.6910294376718	3436	0	0	0	0	0	0	unassigned
Labelled in health	s14	Mir503	chrX	Mir503	95	10.1924309505719	571	0	0	0	0	0	0	unassigned
Labelled in health	s14	Mir505	chrX	Mir505	59	6.33003606403937	310	2	0	0	0.645161290322581	0	0	unassigned
Labelled in health	s14	Mir532	chrX	Mir532	856	91.8391673019949	3553	0	0	0	0	0	0	unassigned
Labelled in health	s14	Mir542	chrX	Mir542	21	2.25306368381062	141	2	0	0	1.41843971631206	0	0	unassigned
Labelled in health	s14	Mir547	chrX	Mir547	13	1.39475370902562	52	0	0	0	0	0	0	unassigned
Labelled in health	s14	Mir652	chrX	Mir652	406	43.5592312203387	2031	0	0	0	0	0	0	unassigned
Labelled in health	s14	Mir672	chrX	Mir672	1	0.107288746848125	3	0	0	0	0	0	0	unassigned
Labelled in health	s14	Mir676	chrX	Mir676	518	55.5755708673287	3619	4	0	0	0.110527770102238	0	0	unassigned
Labelled in health	s14	Mir741	chrX	Mir741	23	2.46764117750687	161	0	0	0	0	0	0	unassigned
Labelled in health	s14	Mir871	chrX	Mir871	33	3.54052864598812	189	0	0	0	0	0	0	unassigned
Labelled in health	s14	Mir878	chrX	Mir878	4	0.429154987392499	28	0	0	0	0	0	0	unassigned
Labelled in health	s14	Mir881	chrX	Mir881	15	1.60933120272187	78	0	0	0	0	0	0	unassigned
Labelled in health	s14	Mir92-2	chrX	Mir92-2	260	27.8950741805125	779	0	0	0	0	0	0	unassigned
Labelled in health	s14	Mir98	chrX	Mir98	5792	621.416421744339	56271	119	5	3	0.211476604289954	0.0088855716088216	0.00533134296529296	unassigned
Labelled in health	s14	Mirlet7f-2	chrX	Mirlet7f-2	49167	5275.06581628175	491433	337	54	31	0.0685749634232947	0.010988273070795	0.00630808268878972	unassigned
Labelled in health	s14	chrX_unassigned	chrX	unassigned	11998	1287.2503846838	101015	441	29	35	0.436568826411919	0.0287086076325298	0.0346483195565015	unassigned
Labelled in health	s14	chrY_unassigned	chrY	unassigned	68	7.29563478567249	491	2	0	0	0.407331975560081	0	0	unassigned
Labelled in health	s15	GL456233.2_unassigned	GL456233.2	unassigned	9	0.965857993118798	40	0	0	0	0	0	0	unassigned
Labelled in health	s15	JH584304.1_unassigned	JH584304.1	unassigned	70	7.51222883536843	161	0	0	0	0	0	0	unassigned
Labelled in health	s15	MU069434.1_unassigned	MU069434.1	unassigned	133	14.2732347872	266	0	0	0	0	0	0	unassigned
Labelled in health	s15	MU069435.1_unassigned	MU069435.1	unassigned	4633	497.202231346599	75791	176	19	7	0.232217545618873	0.0250689395838556	0.00923592510984154	unassigned
Labelled in health	s15	Mir128-1	chr1	Mir128-1	135	14.487869896782	1121	0	0	0	0	0	0	unassigned
Labelled in health	s15	Mir149	chr1	Mir149	422	45.2880081217926	3372	6	0	1	0.177935943060498	0	0.029655990510083	unassigned
Labelled in health	s15	Mir181a-1	chr1	Mir181a-1	57	6.11710062308572	342	0	0	0	0	0	0	unassigned
Labelled in health	s15	Mir181b-1	chr1	Mir181b-1	3	0.321952664372933	12	0	0	0	0	0	0	unassigned
Labelled in health	s15	Mir1843b	chr1	Mir1843b	245	26.2928009237895	1648	0	0	0	0	0	0	unassigned
Labelled in health	s15	Mir194-1	chr1	Mir194-1	156	16.7415385473925	787	0	0	0	0	0	0	unassigned
Labelled in health	s15	Mir1981	chr1	Mir1981	205	22.0000987321504	1025	0	0	0	0	0	0	unassigned
Labelled in health	s15	Mir205	chr1	Mir205	6	0.643905328745866	18	0	0	0	0	0	0	unassigned
Labelled in health	s15	Mir214	chr1	Mir214	575	61.7075940048121	634	0	0	0	0	0	0	stellate cell
Labelled in health	s15	Mir215	chr1	Mir215	87	9.33662726681505	525	0	0	0	0	0	0	unassigned
Labelled in health	s15	Mir26b	chr1	Mir26b	21388	2295.30786186943	166430	640	9	12	0.384546055398666	0.00540767890404374	0.00721023853872499	unassigned
Labelled in health	s15	Mir29b-2	chr1	Mir29b-2	46	4.93660752038497	348	1	0	0	0.28735632183908	0	0	unassigned
Labelled in health	s15	Mir29c	chr1	Mir29c	490	52.585601847579	3403	3	0	0	0.0881575080811049	0	0	unassigned
Labelled in health	s15	Mir30a	chr1	Mir30a	144369	15493.3280676186	799678	3281	81	35	0.410290141782067	0.0101290769534738	0.00437676164656274	unassigned
Labelled in health	s15	Mir30c-2	chr1	Mir30c-2	1265	135.756706810587	8461	52	1	0	0.614584564472285	0.0118189339321593	0	unassigned
Labelled in health	s15	Mir350	chr1	Mir350	144	15.4537278899008	1074	0	0	0	0	0	0	unassigned
Labelled in health	s15	Mir3535	chr1	Mir3535	7962	854.462371245764	204668	76	21	3	0.0371333085777943	0.0102605194754432	0.00146578849649188	unassigned
Labelled in health	s15	Mir375	chr1	Mir375	6	0.643905328745866	6	0	0	0	0	0	0	unassigned
Labelled in health	s15	Mir664	chr1	Mir664	239	25.6488955950436	1655	0	0	0	0	0	0	unassigned
Labelled in health	s15	Mir8114	chr1	Mir8114	1	0.107317554790978	6	0	0	0	0	0	0	unassigned
Labelled in health	s15	chr1_unassigned	chr1	unassigned	358131	38433.7432148476	6459954	11620	10844	779	0.179877441851753	0.167864972413116	0.0120589093978069	unassigned
Labelled in health	s15	Mir1982	chr10	Mir1982	7	0.751222883536843	49	0	0	0	0	0	0	unassigned
Labelled in health	s15	Mir26a-2	chr10	Mir26a-2	348	37.3465090672602	2116	3	1	0	0.141776937618147	0.0472589792060491	0	unassigned
Labelled in health	s15	Mir3058	chr10	Mir3058	39	4.18538463684813	222	0	0	0	0	0	0	unassigned
Labelled in health	s15	Mir331	chr10	Mir331	23	2.46830376019248	90	0	0	0	0	0	0	unassigned
Labelled in health	s15	Mir378d	chr10	Mir378d	24	2.57562131498346	144	0	0	0	0	0	0	unassigned
Labelled in health	s15	Mir677	chr10	Mir677	14	1.50244576707369	146	3	0	0	2.05479452054794	0	0	unassigned
Labelled in health	s15	Mir6917	chr10	Mir6917	35	3.75611441768422	141	0	0	0	0	0	0	unassigned
Labelled in health	s15	Mirlet7i	chr10	Mirlet7i	15635	1677.90996915693	46920	14	2	0	0.0298380221653879	0.00426257459505541	0	unassigned
Labelled in health	s15	chr10_unassigned	chr10	unassigned	108362	11629.1448722599	1859950	2875	275	1046	0.154574047689454	0.0147853436920347	0.0562380709158848	unassigned
Labelled in health	s15	Mir103-1	chr11	Mir103-1	1	0.107317554790978	5	0	0	0	0	0	0	unassigned
Labelled in health	s15	Mir10a	chr11	Mir10a	15049	1615.02188204942	115302	19	62	7	0.0164784652477841	0.0537718339664533	0.0060710135123415	unassigned
Labelled in health	s15	Mir132	chr11	Mir132	165	17.7073965405113	975	0	0	0	0	0	0	unassigned
Labelled in health	s15	Mir142	chr11	Mir142	388	41.6392112588993	2653	0	0	0	0	0	0	unassigned
Labelled in health	s15	Mir142b	chr11	Mir142b	452	48.5075347655219	2845	0	0	0	0	0	0	unassigned
Labelled in health	s15	Mir144	chr11	Mir144	1	0.107317554790978	6	0	0	0	0	0	0	unassigned
Labelled in health	s15	Mir146	chr11	Mir146	3662	392.99688564456	22393	7	3	0	0.0312597686777118	0.0133970437190193	0	unassigned
Labelled in health	s15	Mir152	chr11	Mir152	584	62.6734519979309	2897	0	1	0	0	0.0345184673800483	0	unassigned
Labelled in health	s15	Mir193a	chr11	Mir193a	736	78.9857203261595	4255	101	0	0	2.37367802585194	0	0	unassigned
Labelled in health	s15	Mir195a	chr11	Mir195a	848	91.005286462749	3534	0	1	0	0	0.0282965478211658	0	unassigned
Labelled in health	s15	Mir212	chr11	Mir212	45	4.82928996559399	360	0	0	0	0	0	0	unassigned
Labelled in health	s15	Mir21a	chr11	Mir21a	376706	40427.16679509	2225417	1160	308	139	0.0521250624040348	0.0138401027762437	0.00624602040875935	cholangiocyte
Labelled in health	s15	Mir22	chr11	Mir22	103276	11083.327788593	508074	4873	82	13	0.959112255301393	0.0161393812712321	0.00255868239665875	unassigned
Labelled in health	s15	Mir301	chr11	Mir301	5	0.536587773954888	33	0	0	0	0	0	0	unassigned
Labelled in health	s15	Mir3061	chr11	Mir3061	9	0.965857993118798	63	0	0	0	0	0	0	unassigned
Labelled in health	s15	Mir3064	chr11	Mir3064	10	1.07317554790978	10	0	0	0	0	0	0	unassigned
Labelled in health	s15	Mir3065	chr11	Mir3065	130	13.9512821228271	808	0	0	0	0	0	0	unassigned
Labelled in health	s15	Mir324	chr11	Mir324	37	3.97074952726617	177	0	0	0	0	0	0	unassigned
Labelled in health	s15	Mir338	chr11	Mir338	130	13.9512821228271	808	0	0	0	0	0	0	unassigned
Labelled in health	s15	Mir340	chr11	Mir340	1191	127.815207756054	8499	4	1	0	0.0470643605130015	0.0117660901282504	0	unassigned
Labelled in health	s15	Mir365-2	chr11	Mir365-2	48	5.15124262996692	240	0	0	0	0	0	0	unassigned
Labelled in health	s15	Mir3968	chr11	Mir3968	45	4.82928996559399	271	0	44	0	0	16.2361623616236	0	unassigned
Labelled in health	s15	Mir423	chr11	Mir423	11694	1254.97148572569	53608	49	11	0	0.0914042680196986	0.0205193254738099	0	unassigned
Labelled in health	s15	Mir451a	chr11	Mir451a	146	15.6683629994827	930	0	0	0	0	0	0	unassigned
Labelled in health	s15	Mir451b	chr11	Mir451b	146	15.6683629994827	930	0	0	0	0	0	0	unassigned
Labelled in health	s15	Mir497	chr11	Mir497	91	9.76589748597896	546	0	0	0	0	0	0	unassigned
Labelled in health	s15	Mir497b	chr11	Mir497b	91	9.76589748597896	546	0	0	0	0	0	0	unassigned
Labelled in health	s15	Mir5100	chr11	Mir5100	90	9.65857993118798	269	1	0	0	0.371747211895911	0	0	unassigned
Labelled in health	s15	Mir6516	chr11	Mir6516	39	4.18538463684813	325	0	0	0	0	0	0	unassigned
Labelled in health	s15	Mir6922	chr11	Mir6922	1	0.107317554790978	3	0	0	0	0	0	0	unassigned
Labelled in health	s15	Mir6936	chr11	Mir6936	3	0.321952664372933	3	0	0	0	0	0	0	unassigned
Labelled in health	s15	Mir744	chr11	Mir744	465	49.9026629778046	2061	0	0	0	0	0	0	unassigned
Labelled in health	s15	chr11_unassigned	chr11	unassigned	245179	26312.0107660971	3525806	7388	2448	572	0.209540740471824	0.0694309329554717	0.0162232408703145	unassigned
Labelled in health	s15	Gm54365	chr12	Gm54365	3	0.321952664372933	24	0	0	0	0	0	0	unassigned
Labelled in health	s15	Gm54366	chr12	Gm54366	16	1.71708087665564	64	0	0	0	0	0	0	unassigned
Labelled in health	s15	Gm54371	chr12	Gm54371	280	30.0489153414737	1714	0	1	0	0	0.058343057176196	0	unassigned
Labelled in health	s15	Gm54588	chr12	Gm54588	16	1.71708087665564	160	0	0	0	0	0	0	unassigned
Labelled in health	s15	Mir1247	chr12	Mir1247	9	0.965857993118798	18	0	0	0	0	0	0	unassigned
Labelled in health	s15	Mir127	chr12	Mir127	4	0.42927021916391	28	0	0	0	0	0	0	unassigned
Labelled in health	s15	Mir134	chr12	Mir134	16	1.71708087665564	80	0	0	0	0	0	0	unassigned
Labelled in health	s15	Mir136	chr12	Mir136	18	1.9317159862376	162	0	0	0	0	0	0	unassigned
Labelled in health	s15	Mir154	chr12	Mir154	5	0.536587773954888	35	0	0	0	0	0	0	unassigned
Labelled in health	s15	Mir1843a	chr12	Mir1843a	883	94.7614008804332	3211	1	0	0	0.0311429461227032	0	0	unassigned
Labelled in health	s15	Mir203	chr12	Mir203	7537	808.852410459598	45336	97	19	1	0.213958002470443	0.0419092994529734	0.00220575260278807	unassigned
Labelled in health	s15	Mir299a	chr12	Mir299a	29	3.11220908893835	198	5	0	0	2.52525252525253	0	0	unassigned
Labelled in health	s15	Mir3068	chr12	Mir3068	130	13.9512821228271	1134	0	0	0	0	0	0	unassigned
Labelled in health	s15	Mir3069	chr12	Mir3069	3	0.321952664372933	15	0	0	0	0	0	0	unassigned
Labelled in health	s15	Mir3071	chr12	Mir3071	18	1.9317159862376	162	0	0	0	0	0	0	unassigned
Labelled in health	s15	Mir3073a	chr12	Mir3073a	1	0.107317554790978	7	0	0	0	0	0	0	unassigned
Labelled in health	s15	Mir3073b	chr12	Mir3073b	1	0.107317554790978	7	0	0	0	0	0	0	unassigned
Labelled in health	s15	Mir337	chr12	Mir337	4	0.42927021916391	24	0	0	0	0	0	0	unassigned
Labelled in health	s15	Mir342	chr12	Mir342	611	65.5710259772873	2350	2	0	0	0.0851063829787234	0	0	unassigned
Labelled in health	s15	Mir345	chr12	Mir345	59	6.33173573266768	384	0	0	0	0	0	0	unassigned
Labelled in health	s15	Mir3544	chr12	Mir3544	4	0.42927021916391	24	0	0	0	0	0	0	unassigned
Labelled in health	s15	Mir369	chr12	Mir369	40	4.2927021916391	359	1	0	0	0.278551532033426	0	0	unassigned
Labelled in health	s15	Mir376a	chr12	Mir376a	16	1.71708087665564	64	0	0	0	0	0	0	unassigned
Labelled in health	s15	Mir376b	chr12	Mir376b	13	1.39512821228271	69	0	0	0	0	0	0	unassigned
Labelled in health	s15	Mir376c	chr12	Mir376c	26	2.79025642456542	130	0	0	0	0	0	0	unassigned
Labelled in health	s15	Mir379	chr12	Mir379	528	56.6636689296362	2714	2	0	1	0.0736919675755343	0	0.0368459837877671	unassigned
Labelled in health	s15	Mir380	chr12	Mir380	3	0.321952664372933	24	0	0	0	0	0	0	unassigned
Labelled in health	s15	Mir381	chr12	Mir381	6	0.643905328745866	36	0	0	0	0	0	0	unassigned
Labelled in health	s15	Mir382	chr12	Mir382	184	19.7464300815399	1419	0	1	0	0	0.0704721634954193	0	unassigned
Labelled in health	s15	Mir409	chr12	Mir409	280	30.0489153414737	1714	0	1	0	0	0.058343057176196	0	unassigned
Labelled in health	s15	Mir410	chr12	Mir410	1	0.107317554790978	4	0	0	0	0	0	0	unassigned
Labelled in health	s15	Mir411	chr12	Mir411	154	16.5269034378106	769	0	0	1	0	0	0.130039011703511	unassigned
Labelled in health	s15	Mir433	chr12	Mir433	8	0.858540438327821	56	0	0	0	0	0	0	unassigned
Labelled in health	s15	Mir434	chr12	Mir434	58	6.2244181778767	383	0	0	0	0	0	0	unassigned
Labelled in health	s15	Mir485	chr12	Mir485	52	5.58051284913083	320	0	0	0	0	0	0	unassigned
Labelled in health	s15	Mir494	chr12	Mir494	27	2.8975739793564	108	0	0	0	0	0	0	unassigned
Labelled in health	s15	Mir495	chr12	Mir495	4	0.42927021916391	25	0	0	0	0	0	0	unassigned
Labelled in health	s15	Mir5099	chr12	Mir5099	133	14.2732347872	1058	0	0	3	0	0	0.283553875236295	unassigned
Labelled in health	s15	Mir5101	chr12	Mir5101	3	0.321952664372933	39	0	0	0	0	0	0	unassigned
Labelled in health	s15	Mir541	chr12	Mir541	288	30.9074557798015	2183	3	0	0	0.137425561154375	0	0	unassigned
Labelled in health	s15	Mir543	chr12	Mir543	36	3.86343197247519	288	0	0	0	0	0	0	unassigned
Labelled in health	s15	Mir6538	chr12	Mir6538	6	0.643905328745866	0	0	0	0	NA	NA	NA	unassigned
Labelled in health	s15	Mir667	chr12	Mir667	24	2.57562131498346	47	0	1	0	0	2.12765957446809	0	unassigned
Labelled in health	s15	chr12_unassigned	chr12	unassigned	9132	980.023910351207	82341	453	41	538	0.5501512004955	0.0497929342611822	0.65338045445161	unassigned
Labelled in health	s15	Gm54453	chr13	Gm54453	31	3.32684419852031	194	0	0	0	0	0	0	unassigned
Labelled in health	s15	Gm54514	chr13	Gm54514	226	24.2537673827609	2002	38	0	0	1.8981018981019	0	0	unassigned
Labelled in health	s15	Gm54609	chr13	Gm54609	1208	129.639606187501	7236	13	1	0	0.179657269209508	0.0138197899391929	0	unassigned
Labelled in health	s15	Mir1983	chr13	Mir1983	2	0.214635109581955	7	0	0	0	0	0	0	unassigned
Labelled in health	s15	Mir23b	chr13	Mir23b	18715	2008.44803791315	93594	232	30	12	0.247879137551552	0.0320533367523559	0.0128213347009424	unassigned
Labelled in health	s15	Mir24-1	chr13	Mir24-1	101	10.8390730338887	606	0	0	1	0	0	0.165016501650165	unassigned
Labelled in health	s15	Mir27b	chr13	Mir27b	22093	2370.96673799707	153836	204	20	5	0.132608752177644	0.0130008580566317	0.00325021451415793	unassigned
Labelled in health	s15	Mir3074-1	chr13	Mir3074-1	101	10.8390730338887	606	0	0	1	0	0	0.165016501650165	unassigned
Labelled in health	s15	Mir7-1	chr13	Mir7-1	213	22.8586391704782	1093	0	1	0	0	0.0914913083257091	0	unassigned
Labelled in health	s15	Mir874	chr13	Mir874	112	12.0195661365895	336	0	0	0	0	0	0	unassigned
Labelled in health	s15	Mirlet7a-1	chr13	Mirlet7a-1	3712	398.362763384109	19315	9	1	0	0.0465959099145742	0.00517732332384157	0	unassigned
Labelled in health	s15	Mirlet7d	chr13	Mirlet7d	40836	4382.41966744436	231692	149	41	38	0.0643095143552647	0.0176959066346702	0.016401084197987	unassigned
Labelled in health	s15	Mirlet7f-1	chr13	Mirlet7f-1	1208	129.639606187501	7236	13	1	0	0.179657269209508	0.0138197899391929	0	unassigned
Labelled in health	s15	chr13_unassigned	chr13	unassigned	63945	6862.42104110906	562893	2883	208	106	0.512175493388619	0.0369519606745865	0.018831287651472	unassigned
Labelled in health	s15	Mir15a	chr14	Mir15a	632	67.8246946278978	3787	2	0	0	0.0528122524425667	0	0	unassigned
Labelled in health	s15	Mir16-1	chr14	Mir16-1	245	26.2928009237895	1666	1	0	0	0.0600240096038415	0	0	unassigned
Labelled in health	s15	Mir17	chr14	Mir17	406	43.5709272451369	2039	64	1	0	3.13879352623835	0.0490436488474743	0	unassigned
Labelled in health	s15	Mir18	chr14	Mir18	70	7.51222883536843	420	0	0	0	0	0	0	unassigned
Labelled in health	s15	Mir19a	chr14	Mir19a	22	2.36098620540151	132	0	0	0	0	0	0	unassigned
Labelled in health	s15	Mir19b-1	chr14	Mir19b-1	19	2.03903354102857	245	2	0	0	0.816326530612245	0	0	unassigned
Labelled in health	s15	Mir20a	chr14	Mir20a	425	45.6099607861655	3169	52	0	0	1.64089618176081	0	0	unassigned
Labelled in health	s15	Mir320	chr14	Mir320	1628	174.712979199712	4846	41	0	0	0.84605860503508	0	0	unassigned
Labelled in health	s15	Mir346	chr14	Mir346	62	6.65368839704061	434	0	0	0	0	0	0	unassigned
Labelled in health	s15	Mir598	chr14	Mir598	27	2.8975739793564	240	0	0	0	0	0	0	unassigned
Labelled in health	s15	Mir6239	chr14	Mir6239	2	0.214635109581955	6	0	0	0	0	0	0	unassigned
Labelled in health	s15	Mir92-1	chr14	Mir92-1	39382	4226.37994277828	316221	2107	36	8	0.666306159299983	0.011384443158424	0.00252987625742756	unassigned
Labelled in health	s15	chr14_unassigned	chr14	unassigned	23695	2542.88946077221	267083	1310	62	81	0.490484231493581	0.0232137575210702	0.0303276509549466	unassigned
Labelled in health	s15	Mir1249	chr15	Mir1249	149	15.9903156638557	174	0	0	0	0	0	0	unassigned
Labelled in health	s15	Mir1291	chr15	Mir1291	107	11.4829783626346	1205	0	0	0	0	0	0	unassigned
Labelled in health	s15	Mir148b	chr15	Mir148b	769	82.5271996342618	5318	9	0	3	0.169236555095901	0	0.0564121850319669	unassigned
Labelled in health	s15	Mir151	chr15	Mir151	15379	1650.43667513044	81051	55	9	0	0.067858508840113	0.0111041196283821	0	unassigned
Labelled in health	s15	Mir1943	chr15	Mir1943	6	0.643905328745866	33	0	0	0	0	0	0	unassigned
Labelled in health	s15	Mir196a-2	chr15	Mir196a-2	2	0.214635109581955	19	0	0	0	0	0	0	unassigned
Labelled in health	s15	Mir28c	chr15	Mir28c	34	3.64879686289324	209	0	0	0	0	0	0	unassigned
Labelled in health	s15	Mir30b	chr15	Mir30b	2630	282.245169100271	18306	2	1	7	0.0109253796569431	0.00546268982847154	0.0382388287993008	unassigned
Labelled in health	s15	Mir30d	chr15	Mir30d	88397	9486.54989085805	613621	288	32	227	0.0469345084343593	0.00521494538159548	0.0369935188006929	unassigned
Labelled in health	s15	Mir33	chr15	Mir33	3	0.321952664372933	18	0	0	0	0	0	0	unassigned
Labelled in health	s15	Mir5113	chr15	Mir5113	10	1.07317554790978	46	0	0	0	0	0	0	unassigned
Labelled in health	s15	Mirlet7b	chr15	Mirlet7b	34618	3715.11911175406	313208	1289	27	16	0.411547597762509	0.0086204694643815	0.00510842634926311	unassigned
Labelled in health	s15	Mirlet7c-2	chr15	Mirlet7c-2	4738	508.470574599652	51859	66	6	15	0.127268169459496	0.0115698335872269	0.0289245839680673	unassigned
Labelled in health	s15	Snord43	chr15	Snord43	13407	1438.80645708264	203915	120	19	20	0.0588480494323615	0.00931760782679058	0.00980800823872692	unassigned
Labelled in health	s15	chr15_unassigned	chr15	unassigned	19260	2066.93610527423	247000	442	276	1274	0.178947368421053	0.111740890688259	0.515789473684211	unassigned
Labelled in health	s15	Gm55082	chr16	Gm55082	14	1.50244576707369	169	1	0	0	0.591715976331361	0	0	unassigned
Labelled in health	s15	Mir125b-2	chr16	Mir125b-2	206	22.1074162869414	1083	0	0	0	0	0	0	unassigned
Labelled in health	s15	Mir1306	chr16	Mir1306	4	0.42927021916391	18	0	0	0	0	0	0	unassigned
Labelled in health	s15	Mir130b	chr16	Mir130b	7	0.751222883536843	21	0	0	0	0	0	0	unassigned
Labelled in health	s15	Mir155	chr16	Mir155	104	11.1610256982617	1013	20	1	0	1.97433366238894	0.0987166831194472	0	kupffer cell
Labelled in health	s15	Mir185	chr16	Mir185	1734	186.088640007555	12033	15	2	0	0.12465719272002	0.016620959029336	0	unassigned
Labelled in health	s15	Mir1945	chr16	Mir1945	21	2.25366865061053	48	0	0	0	0	0	0	unassigned
Labelled in health	s15	Mir1947	chr16	Mir1947	2	0.214635109581955	8	0	0	0	0	0	0	unassigned
Labelled in health	s15	Mir28a	chr16	Mir28a	3076	330.108798537047	15991	47	1	7	0.293915327371647	0.00625351760365205	0.0437746232255644	unassigned
Labelled in health	s15	Mir484	chr16	Mir484	498	53.4441422859068	2362	16	1	0	0.677392040643522	0.0423370025402202	0	unassigned
Labelled in health	s15	Mir802	chr16	Mir802	427	45.8245958957474	2944	0	0	0	0	0	0	unassigned
Labelled in health	s15	Mir99a	chr16	Mir99a	13125	1408.54290663158	78092	262	7	4	0.335501715924807	0.00896378630333453	0.00512216360190544	unassigned
Labelled in health	s15	Mirlet7c-1	chr16	Mirlet7c-1	644	69.1125052853896	6348	46	2	0	0.72463768115942	0.0315059861373661	0	unassigned
Labelled in health	s15	chr16_unassigned	chr16	unassigned	156319	16775.7728473708	2549384	5385	339	193	0.211227496524651	0.013297329864783	0.00757045623570243	unassigned
Labelled in health	s15	Gm55583	chr17	Gm55583	5021	538.841442605499	38282	93	9	1	0.242934015986626	0.0235097434825767	0.0026121937202863	unassigned
Labelled in health	s15	Mir125a	chr17	Mir125a	29489	3164.68737323114	204091	383	33	21	0.187661386342367	0.0161692578310656	0.0102895277106781	unassigned
Labelled in health	s15	Mir6965	chr17	Mir6965	13	1.39512821228271	13	0	0	0	0	0	0	unassigned
Labelled in health	s15	Mir6972	chr17	Mir6972	1	0.107317554790978	3	0	0	0	0	0	0	unassigned
Labelled in health	s15	Mir6978	chr17	Mir6978	16	1.71708087665564	52	0	0	0	0	0	0	unassigned
Labelled in health	s15	Mir7b	chr17	Mir7b	4	0.42927021916391	40	1	0	0	2.5	0	0	unassigned
Labelled in health	s15	Mir99b	chr17	Mir99b	4173	447.83615614275	12550	10	1	0	0.0796812749003984	0.00796812749003984	0	unassigned
Labelled in health	s15	Mirlet7e	chr17	Mirlet7e	5021	538.841442605499	38282	93	9	1	0.242934015986626	0.0235097434825767	0.0026121937202863	unassigned
Labelled in health	s15	chr17_unassigned	chr17	unassigned	100046	10736.6920866181	1013520	4661	284	840	0.459882390086037	0.0280211539979477	0.0828794695713947	unassigned
Labelled in health	s15	Gm54396	chr18	Gm54396	5027	539.485347934244	29390	128	6	1	0.435522286492004	0.0204151071793127	0.00340251786321878	unassigned
Labelled in health	s15	Gm54508	chr18	Gm54508	110	11.8049310270075	1273	0	0	0	0	0	0	unassigned
Labelled in health	s15	Mir122	chr18	Mir122	5324611	571424.232733142	43984295	170092	6890	4866	0.386710756646207	0.0156646821325657	0.0110630396599514	hepatocyte
Labelled in health	s15	Mir143	chr18	Mir143	69453	7453.52613289777	423085	291	28	8	0.0687805050994481	0.00661805547348642	0.00189087299242469	unassigned
Labelled in health	s15	Mir145a	chr18	Mir145a	4525	485.611935429174	19447	6	0	1	0.0308530878798786	0	0.00514218131331311	unassigned
Labelled in health	s15	Mir187	chr18	Mir187	52	5.58051284913083	330	0	0	0	0	0	0	unassigned
Labelled in health	s15	Mir1948	chr18	Mir1948	1469	157.649487987946	8294	38	0	0	0.458162527128044	0	0	unassigned
Labelled in health	s15	Mir378a	chr18	Mir378a	5026	539.378030379453	29384	128	6	1	0.435611216988837	0.0204192757963518	0.00340321263272529	unassigned
Labelled in health	s15	Mir694	chr18	Mir694	10	1.07317554790978	50	0	0	0	0	0	0	unassigned
Labelled in health	s15	chr18_unassigned	chr18	unassigned	91679	9838.76610568203	1486551	4723	369	238	0.317715302064981	0.024822559064573	0.0160102142476107	unassigned
Labelled in health	s15	Mir101b	chr19	Mir101b	11923	1279.54720577283	71258	294	9	3	0.412585253585562	0.0126301608240478	0.00421005360801594	unassigned
Labelled in health	s15	Mir107	chr19	Mir107	880	94.4394482160603	5718	5	0	1	0.0874431619447359	0	0.0174886323889472	unassigned
Labelled in health	s15	Mir146b	chr19	Mir146b	10	1.07317554790978	60	0	0	0	0	0	0	unassigned
Labelled in health	s15	Mir192	chr19	Mir192	102981	11051.6691099297	539637	4465	272	21	0.827408053932551	0.0504042532294858	0.00389150484492353	hepatocyte
Labelled in health	s15	Mir194-2	chr19	Mir194-2	37157	3987.59838336835	187299	1446	32	18	0.772027613601781	0.017084981767121	0.00961030224400557	unassigned
Labelled in health	s15	chr19_unassigned	chr19	unassigned	209325	22464.2471566214	3360723	6821	888	346	0.20296227924765	0.0264228857897542	0.0102954036973592	unassigned
Labelled in health	s15	Gm22953	chr2	Gm22953	9	0.965857993118798	27	0	0	0	0	0	0	unassigned
Labelled in health	s15	Mir103-2	chr2	Mir103-2	43	4.61465485601204	232	0	0	0	0	0	0	unassigned
Labelled in health	s15	Mir10b	chr2	Mir10b	318	34.1269824235309	2190	0	1	0	0	0.045662100456621	0	endothelial
Labelled in health	s15	Mir126a	chr2	Mir126a	24284	2606.0995005441	143669	34	20	9	0.0236655089128483	0.0139208875957931	0.0062643994181069	unassigned
Labelled in health	s15	Mir126b	chr2	Mir126b	24284	2606.0995005441	143669	34	20	9	0.0236655089128483	0.0139208875957931	0.0062643994181069	unassigned
Labelled in health	s15	Mir130a	chr2	Mir130a	191	20.4976529650767	1444	0	0	0	0	0	0	unassigned
Labelled in health	s15	Mir181a-2	chr2	Mir181a-2	57	6.11710062308572	227	0	0	1	0	0	0.440528634361234	unassigned
Labelled in health	s15	Mir181b-2	chr2	Mir181b-2	18	1.9317159862376	180	0	0	0	0	0	0	unassigned
Labelled in health	s15	Mir1955	chr2	Mir1955	5	0.536587773954888	27	0	1	0	0	3.7037037037037	0	unassigned
Labelled in health	s15	Mir199b	chr2	Mir199b	5	0.536587773954888	40	0	0	0	0	0	0	unassigned
Labelled in health	s15	Mir296	chr2	Mir296	25	2.68293886977444	75	0	0	0	0	0	0	unassigned
Labelled in health	s15	Mir3474	chr2	Mir3474	31	3.32684419852031	124	0	0	0	0	0	0	unassigned
Labelled in health	s15	Mir467c	chr2	Mir467c	24	2.57562131498346	192	0	0	0	0	0	0	unassigned
Labelled in health	s15	Mir467d	chr2	Mir467d	6	0.643905328745866	36	0	0	0	0	0	0	unassigned
Labelled in health	s15	Mir467e	chr2	Mir467e	22	2.36098620540151	165	0	0	0	0	0	0	unassigned
Labelled in health	s15	Mir499	chr2	Mir499	1	0.107317554790978	9	0	0	0	0	0	0	unassigned
Labelled in health	s15	Mir511	chr2	Mir511	84	9.01467460244212	633	0	0	0	0	0	0	unassigned
Labelled in health	s15	Mir669c	chr2	Mir669c	5	0.536587773954888	50	0	0	0	0	0	0	unassigned
Labelled in health	s15	Mir674	chr2	Mir674	741	79.5223081001144	3037	0	0	0	0	0	0	unassigned
Labelled in health	s15	Mir7664	chr2	Mir7664	1	0.107317554790978	8	0	0	0	0	0	0	unassigned
Labelled in health	s15	chr2_unassigned	chr2	unassigned	102752	11027.0933898825	1683659	3045	485	381	0.180856099720905	0.0288063081657271	0.022629285383798	unassigned
Labelled in health	s15	Mir137	chr3	Mir137	30	3.21952664372933	240	0	0	0	0	0	0	unassigned
Labelled in health	s15	Mir15b	chr3	Mir15b	3203	343.738127995501	19236	42	4	7	0.218340611353712	0.0207943439384487	0.0363901018922853	unassigned
Labelled in health	s15	Mir16-2	chr3	Mir16-2	33	3.54147930810226	239	0	0	0	0	0	0	unassigned
Labelled in health	s15	Mir186	chr3	Mir186	1312	140.800631885763	10611	25	1	5	0.235604561304307	0.00942418245217228	0.0471209122608614	unassigned
Labelled in health	s15	Mir7010	chr3	Mir7010	8	0.858540438327821	56	0	0	0	0	0	0	unassigned
Labelled in health	s15	Mir7j	chr3	Mir7j	157	16.8488561021835	1723	0	3	154	0	0.174114915844457	8.93789901334881	unassigned
Labelled in health	s15	Mir92b	chr3	Mir92b	5	0.536587773954888	10	0	0	0	0	0	0	unassigned
Labelled in health	s15	chr3_unassigned	chr3	unassigned	73333	7869.91824548676	1230080	1998	349	63	0.162428459937565	0.0283721383975026	0.00512161810613944	unassigned
Labelled in health	s15	Gm56194	chr4	Gm56194	36	3.86343197247519	241	1	0	0	0.4149377593361	0	0	unassigned
Labelled in health	s15	Mir101a	chr4	Mir101a	3868	415.104301931501	28071	11	1	1	0.039186348901001	0.00356239535463646	0.00356239535463646	unassigned
Labelled in health	s15	Mir200a	chr4	Mir200a	662	71.0442212716272	3971	1	0	0	0.025182573659028	0	0	unassigned
Labelled in health	s15	Mir200b	chr4	Mir200b	2342	251.33771332047	15881	5	2	0	0.0314841634657767	0.0125936653863107	0	unassigned
Labelled in health	s15	Mir30c-1	chr4	Mir30c-1	89	9.551262376397	268	0	0	0	0	0	0	unassigned
Labelled in health	s15	Mir30e	chr4	Mir30e	46608	5001.85659369788	318894	136	26	76	0.0426474000765145	0.00815317942639247	0.0238323706309934	unassigned
Labelled in health	s15	Mir30f	chr4	Mir30f	46608	5001.85659369788	318894	136	26	76	0.0426474000765145	0.00815317942639247	0.0238323706309934	unassigned
Labelled in health	s15	Mir31	chr4	Mir31	9158	982.814166775773	54570	24	8	0	0.0439802089059923	0.0146600696353308	0	unassigned
Labelled in health	s15	Mir32	chr4	Mir32	34	3.64879686289324	196	0	0	0	0	0	0	unassigned
Labelled in health	s15	Mir34a	chr4	Mir34a	476	51.0831560805053	4275	201	0	0	4.70175438596491	0	0	unassigned
Labelled in health	s15	Mir429	chr4	Mir429	286	30.6928206702196	1364	0	0	0	0	0	0	unassigned
Labelled in health	s15	Mir455	chr4	Mir455	8222	882.364935491418	32380	31	22	29	0.0957381099444101	0.0679431747992588	0.0895614576899321	unassigned
Labelled in health	s15	Mir5122	chr4	Mir5122	17	1.82439843144662	34	0	0	0	0	0	0	unassigned
Labelled in health	s15	Mir700	chr4	Mir700	12	1.28781065749173	69	0	0	0	0	0	0	unassigned
Labelled in health	s15	Mir872	chr4	Mir872	338	36.2733335193504	2675	8	0	1	0.299065420560748	0	0.0373831775700935	unassigned
Labelled in health	s15	chr4_unassigned	chr4	unassigned	137011	14703.6854994666	1604019	3385	902	614	0.211032412957702	0.0562337478546077	0.0382788483178815	unassigned
Labelled in health	s15	Mir106b	chr5	Mir106b	281	30.1562328962647	1251	0	0	0	0	0	0	unassigned
Labelled in health	s15	Mir25	chr5	Mir25	4141	444.401994389438	12147	2	0	0	0.0164649707746769	0	0	unassigned
Labelled in health	s15	Mir339	chr5	Mir339	460	49.3660752038497	1479	5	1	0	0.338066260987153	0.0676132521974307	0	unassigned
Labelled in health	s15	Mir574	chr5	Mir574	887	95.1906710995971	1778	0	0	0	0	0	0	unassigned
Labelled in health	s15	Mir6240	chr5	Mir6240	2	0.214635109581955	2	0	0	0	0	0	0	unassigned
Labelled in health	s15	Mir6418	chr5	Mir6418	5	0.536587773954888	39	0	0	1	0	0	2.56410256410256	unassigned
Labelled in health	s15	Mir671	chr5	Mir671	161	17.2781263213474	748	36	1	0	4.81283422459893	0.133689839572192	0	unassigned
Labelled in health	s15	Mir93	chr5	Mir93	2177	233.630316779958	10809	15	0	1	0.138773244518457	0	0.00925154963456379	unassigned
Labelled in health	s15	chr5_unassigned	chr5	unassigned	44112	4733.9919769396	387291	1382	125	1286	0.356837623389131	0.0322754724483657	0.332050060548786	unassigned
Labelled in health	s15	Mir148a	chr6	Mir148a	45933	4929.41724421397	275919	167	36	6	0.0605250091512364	0.0130473073619432	0.00217455122699053	hepatocyte
Labelled in health	s15	Mir182	chr6	Mir182	3254	349.211323289841	22304	18	2	2	0.0807030129124821	0.00896700143472023	0.00896700143472023	unassigned
Labelled in health	s15	Mir183	chr6	Mir183	1803	193.493551288133	10804	10	3	0	0.0925583117363939	0.0277674935209182	0	unassigned
Labelled in health	s15	Mir196b	chr6	Mir196b	11	1.18049310270075	25	0	0	0	0	0	0	unassigned
Labelled in health	s15	Mir200c	chr6	Mir200c	106	11.3756608078436	659	0	0	0	0	0	0	unassigned
Labelled in health	s15	Mir29a	chr6	Mir29a	41298	4432.00037775779	269071	143	11	5	0.0531458239646785	0.00408814030497527	0.00185824559317058	unassigned
Labelled in health	s15	Mir29b-1	chr6	Mir29b-1	245	26.2928009237895	982	0	0	0	0	0	0	unassigned
Labelled in health	s15	Mir335	chr6	Mir335	887	95.1906710995971	3418	3	0	0	0.0877706260971328	0	0	unassigned
Labelled in health	s15	Mir592	chr6	Mir592	48	5.15124262996692	238	2	0	0	0.840336134453782	0	0	unassigned
Labelled in health	s15	Mir7042	chr6	Mir7042	26	2.79025642456542	52	0	0	0	0	0	0	unassigned
Labelled in health	s15	Mir8112	chr6	Mir8112	1	0.107317554790978	3	0	0	0	0	0	0	unassigned
Labelled in health	s15	Mir96	chr6	Mir96	57	6.11710062308572	228	0	0	0	0	0	0	unassigned
Labelled in health	s15	chr6_unassigned	chr6	unassigned	13013	1396.52334049499	87969	1176	29	153	1.33683456672237	0.0329661585331196	0.17392490536439	unassigned
Labelled in health	s15	Gm55633	chr7	Gm55633	6	0.643905328745866	131	0	0	0	0	0	0	unassigned
Labelled in health	s15	Mir139	chr7	Mir139	3210	344.489350879038	20885	26	44	4	0.124491261671056	0.210677519751017	0.019152501795547	unassigned
Labelled in health	s15	Mir150	chr7	Mir150	344	36.9172388480963	2035	0	0	0	0	0	0	unassigned
Labelled in health	s15	Mir1839	chr7	Mir1839	1908	204.761894541185	11186	3	0	1	0.0268192383336313	0	0.00893974611121044	unassigned
Labelled in health	s15	Mir1964	chr7	Mir1964	36	3.86343197247519	244	0	0	0	0	0	0	unassigned
Labelled in health	s15	Mir210	chr7	Mir210	35	3.75611441768422	173	0	0	0	0	0	0	unassigned
Labelled in health	s15	Mir211	chr7	Mir211	1	0.107317554790978	11	0	0	0	0	0	0	unassigned
Labelled in health	s15	Mir291a	chr7	Mir291a	32	3.43416175331128	125	1	0	0	0.8	0	0	unassigned
Labelled in health	s15	Mir292	chr7	Mir292	58	6.2244181778767	346	2	0	0	0.578034682080925	0	0	unassigned
Labelled in health	s15	Mir292b	chr7	Mir292b	58	6.2244181778767	346	2	0	0	0.578034682080925	0	0	unassigned
Labelled in health	s15	Mir294	chr7	Mir294	3	0.321952664372933	30	0	0	0	0	0	0	unassigned
Labelled in health	s15	Mir3102	chr7	Mir3102	19	2.03903354102857	114	0	0	0	0	0	0	unassigned
Labelled in health	s15	Mir3105	chr7	Mir3105	50	5.36587773954888	315	0	0	0	0	0	0	unassigned
Labelled in health	s15	Mir326	chr7	Mir326	131	14.0585996776181	784	0	1	0	0	0.127551020408163	0	unassigned
Labelled in health	s15	Mir330	chr7	Mir330	19	2.03903354102857	19	0	0	0	0	0	0	unassigned
Labelled in health	s15	Mir5121	chr7	Mir5121	7	0.751222883536843	28	0	0	0	0	0	0	unassigned
Labelled in health	s15	Mir7-2	chr7	Mir7-2	5	0.536587773954888	55	0	0	0	0	0	0	unassigned
Labelled in health	s15	Mir7063	chr7	Mir7063	44	4.72197241080301	132	0	0	0	0	0	0	unassigned
Labelled in health	s15	chr7_unassigned	chr7	unassigned	39199	4206.74083025153	504680	834	224	272	0.165253229769359	0.0443845605135928	0.0538955377665055	unassigned
Labelled in health	s15	Gm54919	chr8	Gm54919	48	5.15124262996692	415	2	0	0	0.481927710843374	0	0	unassigned
Labelled in health	s15	Mir140	chr8	Mir140	2364	253.698699525871	5503	16	0	0	0.290750499727421	0	0	unassigned
Labelled in health	s15	Mir181c	chr8	Mir181c	132	14.165917232409	788	0	0	0	0	0	0	unassigned
Labelled in health	s15	Mir181d	chr8	Mir181d	27	2.8975739793564	109	0	0	0	0	0	0	unassigned
Labelled in health	s15	Mir1968	chr8	Mir1968	85	9.1219921572331	422	0	0	0	0	0	0	unassigned
Labelled in health	s15	Mir23a	chr8	Mir23a	19771	2121.77537577242	118576	27	37	9	0.0227702064498718	0.0312036162461206	0.00759006881662394	unassigned
Labelled in health	s15	Mir24-2	chr8	Mir24-2	1824	195.747219938743	7736	0	0	4	0	0	0.0517063081695967	unassigned
Labelled in health	s15	Mir27a	chr8	Mir27a	1104	118.478580489239	6585	19	0	0	0.288534548215642	0	0	unassigned
Labelled in health	s15	Mir3074-2	chr8	Mir3074-2	1824	195.747219938743	7736	0	0	4	0	0	0.0517063081695967	unassigned
Labelled in health	s15	Mir328	chr8	Mir328	499	53.5514598406978	4	0	0	0	0	0	0	unassigned
Labelled in health	s15	Mir383	chr8	Mir383	2	0.214635109581955	12	0	0	0	0	0	0	unassigned
Labelled in health	s15	chr8_unassigned	chr8	unassigned	78963	8474.11607895996	1487326	2913	367	303	0.195854842852206	0.0246751552786679	0.0203721309248947	unassigned
Labelled in health	s15	Gm55600	chr9	Gm55600	17289	1855.41320478121	33222	28	1	1	0.0842815002107038	0.0030100535789537	0.0030100535789537	unassigned
Labelled in health	s15	Gm56154	chr9	Gm56154	6	0.643905328745866	189	0	0	0	0	0	0	unassigned
Labelled in health	s15	Mir100	chr9	Mir100	3743	401.689607582629	18796	2	5	3	0.0106405618216642	0.0266014045541605	0.0159608427324963	unassigned
Labelled in health	s15	Mir125b-1	chr9	Mir125b-1	236	25.3269429306707	1630	0	0	0	0	0	0	unassigned
Labelled in health	s15	Mir184	chr9	Mir184	94	10.0878501503519	658	0	0	0	0	0	0	unassigned
Labelled in health	s15	Mir190a	chr9	Mir190a	50	5.36587773954888	300	0	0	0	0	0	0	unassigned
Labelled in health	s15	Mir191	chr9	Mir191	17289	1855.41320478121	33222	28	1	1	0.0842815002107038	0.0030100535789537	0.0030100535789537	unassigned
Labelled in health	s15	Mir26a-1	chr9	Mir26a-1	6	0.643905328745866	38	0	0	0	0	0	0	unassigned
Labelled in health	s15	Mir34b	chr9	Mir34b	21	2.25366865061053	147	0	0	0	0	0	0	unassigned
Labelled in health	s15	Mir34c	chr9	Mir34c	37	3.97074952726617	185	0	0	0	0	0	0	unassigned
Labelled in health	s15	Mir425	chr9	Mir425	3062	328.606352769973	16402	139	1	8	0.847457627118644	0.00609681746128521	0.0487745396902817	unassigned
Labelled in health	s15	Mir6236	chr9	Mir6236	424	45.5026432313745	1772	0	0	2	0	0	0.112866817155756	unassigned
Labelled in health	s15	Mirlet7a-2	chr9	Mirlet7a-2	812	87.1418544902738	8069	43	0	17	0.53290370553972	0	0.210682860329657	unassigned
Labelled in health	s15	Mirlet7g	chr9	Mirlet7g	181543	19482.7508494184	1613182	2915	187	148	0.180698768024935	0.0115919964393354	0.00917441429423338	unassigned
Labelled in health	s15	chr9_unassigned	chr9	unassigned	139057	14923.257216569	2673093	3901	565	283	0.145935812932809	0.0211365635239777	0.0105869866854614	unassigned
Labelled in health	s15	chrM_unassigned	chrM	unassigned	56583	6072.34920273789	424418	1247	120	26	0.293814117214633	0.0282740128835252	0.0061260361247638	unassigned
Labelled in health	s15	Mir106a	chrX	Mir106a	1	0.107317554790978	8	0	0	0	0	0	0	unassigned
Labelled in health	s15	Mir1198	chrX	Mir1198	58	6.2244181778767	581	0	0	0	0	0	0	unassigned
Labelled in health	s15	Mir19b-2	chrX	Mir19b-2	38	4.07806708205715	339	0	0	0	0	0	0	unassigned
Labelled in health	s15	Mir221	chrX	Mir221	1842	197.678935924981	6347	4	0	0	0.0630219001102883	0	0	unassigned
Labelled in health	s15	Mir222	chrX	Mir222	981	105.278521249949	3904	1	0	0	0.0256147540983607	0	0	unassigned
Labelled in health	s15	Mir223	chrX	Mir223	707	75.8735112372212	4952	2	2	0	0.0403877221324717	0.0403877221324717	0	unassigned
Labelled in health	s15	Mir224	chrX	Mir224	46	4.93660752038497	204	0	0	0	0	0	0	unassigned
Labelled in health	s15	Mir322	chrX	Mir322	610	65.4637084224963	5226	3	0	0	0.0574052812858783	0	0	unassigned
Labelled in health	s15	Mir351	chrX	Mir351	350	37.5611441768422	1061	0	0	0	0	0	0	unassigned
Labelled in health	s15	Mir361	chrX	Mir361	909	97.5516573049986	4380	0	0	0	0	0	0	unassigned
Labelled in health	s15	Mir362	chrX	Mir362	50	5.36587773954888	356	0	0	0	0	0	0	unassigned
Labelled in health	s15	Mir363	chrX	Mir363	19	2.03903354102857	97	0	0	0	0	0	0	unassigned
Labelled in health	s15	Mir374b	chrX	Mir374b	363	38.9562723891249	3251	1	0	0	0.0307597662257767	0	0	unassigned
Labelled in health	s15	Mir374c	chrX	Mir374c	360	38.6343197247519	3236	1	0	0	0.030902348578492	0	0	unassigned
Labelled in health	s15	Mir421	chrX	Mir421	16	1.71708087665564	124	0	0	0	0	0	0	unassigned
Labelled in health	s15	Mir450-1	chrX	Mir450-1	1	0.107317554790978	8	0	0	0	0	0	0	unassigned
Labelled in health	s15	Mir450b	chrX	Mir450b	86	9.22930971202407	516	0	0	0	0	0	0	unassigned
Labelled in health	s15	Mir470	chrX	Mir470	1	0.107317554790978	3	0	0	0	0	0	0	unassigned
Labelled in health	s15	Mir500	chrX	Mir500	23	2.46830376019248	136	0	0	0	0	0	0	unassigned
Labelled in health	s15	Mir501	chrX	Mir501	613	65.7856610868693	3667	4	4	0	0.109080992637033	0.109080992637033	0	unassigned
Labelled in health	s15	Mir503	chrX	Mir503	1	0.107317554790978	7	0	0	0	0	0	0	unassigned
Labelled in health	s15	Mir505	chrX	Mir505	16	1.71708087665564	54	0	0	0	0	0	0	unassigned
Labelled in health	s15	Mir532	chrX	Mir532	527	56.5563513748452	2176	2	0	0	0.0919117647058823	0	0	unassigned
Labelled in health	s15	Mir542	chrX	Mir542	3	0.321952664372933	19	0	0	0	0	0	0	unassigned
Labelled in health	s15	Mir547	chrX	Mir547	6	0.643905328745866	24	0	0	0	0	0	0	unassigned
Labelled in health	s15	Mir652	chrX	Mir652	496	53.2295071763249	2505	0	0	0	0	0	0	unassigned
Labelled in health	s15	Mir676	chrX	Mir676	241	25.8635307046256	1728	4	0	0	0.231481481481481	0	0	unassigned
Labelled in health	s15	Mir741	chrX	Mir741	12	1.28781065749173	84	0	0	0	0	0	0	unassigned
Labelled in health	s15	Mir871	chrX	Mir871	35	3.75611441768422	210	0	0	0	0	0	0	unassigned
Labelled in health	s15	Mir883a	chrX	Mir883a	19	2.03903354102857	133	0	0	0	0	0	0	unassigned
Labelled in health	s15	Mir92-2	chrX	Mir92-2	339	36.3806510741414	1018	1	0	0	0.0982318271119843	0	0	unassigned
Labelled in health	s15	Mir98	chrX	Mir98	5398	579.300160761697	52642	27	1	0	0.0512898446107671	0.00189962387447285	0	unassigned
Labelled in health	s15	Mirlet7f-2	chrX	Mirlet7f-2	47219	5067.42761967517	471353	551	53	38	0.116897526906586	0.0112442267260418	0.00806189840735076	unassigned
Labelled in health	s15	chrX_unassigned	chrX	unassigned	8767	940.853002852501	66258	400	62	55	0.603700685200278	0.093573606206043	0.0830088442150382	unassigned
Labelled in health	s15	chrY_unassigned	chrY	unassigned	39	4.18538463684813	269	5	0	0	1.85873605947955	0	0	unassigned
Labelled in health	s16	GL456233.2_unassigned	GL456233.2	unassigned	54	5.35671187566159	216	0	0	0	0	0	0	unassigned
Labelled in health	s16	GL456389.1_unassigned	GL456389.1	unassigned	1	0.0991983680678073	5	0	0	0	0	0	0	unassigned
Labelled in health	s16	JH584304.1_unassigned	JH584304.1	unassigned	28	2.7775543058986	184	0	0	0	0	0	0	unassigned
Labelled in health	s16	MU069434.1_unassigned	MU069434.1	unassigned	64	6.34869555633966	118	0	0	0	0	0	0	unassigned
Labelled in health	s16	MU069435.1_unassigned	MU069435.1	unassigned	7173	711.549894150381	118556	183	21	10	0.154357434461352	0.0177131482168764	0.00843483248422686	unassigned
Labelled in health	s16	Mir128-1	chr1	Mir128-1	442	43.8456786859708	3636	12	0	1	0.33003300330033	0	0.0275027502750275	unassigned
Labelled in health	s16	Mir149	chr1	Mir149	427	42.3577031649537	3391	13	0	0	0.383367738130345	0	0	unassigned
Labelled in health	s16	Mir181a-1	chr1	Mir181a-1	11	1.09118204874588	66	0	0	0	0	0	0	unassigned
Labelled in health	s16	Mir1843b	chr1	Mir1843b	409	40.5721325397332	2858	10	1	0	0.349895031490553	0.0349895031490553	0	unassigned
Labelled in health	s16	Mir194-1	chr1	Mir194-1	198	19.6412768774258	1008	1	1	0	0.0992063492063492	0.0992063492063492	0	unassigned
Labelled in health	s16	Mir1981	chr1	Mir1981	317	31.4458826774949	1547	3	0	0	0.193923723335488	0	0	unassigned
Labelled in health	s16	Mir205	chr1	Mir205	6	0.595190208406843	18	0	0	0	0	0	0	unassigned
Labelled in health	s16	Mir206	chr1	Mir206	22	2.18236409749176	132	0	0	0	0	0	0	unassigned
Labelled in health	s16	Mir214	chr1	Mir214	1196	118.641248209097	1515	0	3	0	0	0.198019801980198	0	stellate cell
Labelled in health	s16	Mir215	chr1	Mir215	142	14.0861682656286	851	0	0	0	0	0	0	unassigned
Labelled in health	s16	Mir26b	chr1	Mir26b	21254	2108.36211491318	165501	573	11	4	0.346221472982036	0.00664648551972496	0.00241690382535453	unassigned
Labelled in health	s16	Mir29b-2	chr1	Mir29b-2	28	2.7775543058986	215	17	0	0	7.90697674418605	0	0	unassigned
Labelled in health	s16	Mir29c	chr1	Mir29c	438	43.4488852136996	3013	24	2	1	0.796548290740126	0.0663790242283439	0.0331895121141719	unassigned
Labelled in health	s16	Mir30a	chr1	Mir30a	130724	12967.607467296	726263	3617	74	70	0.498028950944768	0.0101891463560721	0.00963838168817632	unassigned
Labelled in health	s16	Mir30c-2	chr1	Mir30c-2	2010	199.388719816293	13448	27	0	3	0.200773349196907	0	0.0223081499107674	unassigned
Labelled in health	s16	Mir350	chr1	Mir350	20	1.98396736135614	120	0	0	0	0	0	0	unassigned
Labelled in health	s16	Mir3535	chr1	Mir3535	13238	1313.18799648163	347178	153	25	5	0.0440696127058742	0.00720091710880298	0.0014401834217606	unassigned
Labelled in health	s16	Mir375	chr1	Mir375	21	2.08316572942395	21	0	0	0	0	0	0	unassigned
Labelled in health	s16	Mir664	chr1	Mir664	461	45.7304476792591	3298	26	0	0	0.7883565797453	0	0	unassigned
Labelled in health	s16	Mir8114	chr1	Mir8114	45	4.46392656305133	258	0	0	0	0	0	0	unassigned
Labelled in health	s16	chr1_unassigned	chr1	unassigned	781922	77565.386356316	14410195	27518	15421	1994	0.190962023761649	0.107014512988894	0.0138374255171426	unassigned
Labelled in health	s16	Gm54730	chr10	Gm54730	7	0.694388576474651	70	0	0	0	0	0	0	unassigned
Labelled in health	s16	Mir1931	chr10	Mir1931	7	0.694388576474651	28	0	0	0	0	0	0	unassigned
Labelled in health	s16	Mir1982	chr10	Mir1982	11	1.09118204874588	76	0	1	0	0	1.31578947368421	0	unassigned
Labelled in health	s16	Mir26a-2	chr10	Mir26a-2	432	42.8536950052927	2669	11	0	0	0.412139378044211	0	0	unassigned
Labelled in health	s16	Mir331	chr10	Mir331	75	7.43987760508554	283	0	0	0	0	0	0	unassigned
Labelled in health	s16	Mir378d	chr10	Mir378d	1	0.0991983680678073	6	0	0	0	0	0	0	unassigned
Labelled in health	s16	Mir6410	chr10	Mir6410	8	0.793586944542458	64	0	0	0	0	0	0	unassigned
Labelled in health	s16	Mir677	chr10	Mir677	31	3.07514941010202	652	4	0	0	0.613496932515337	0	0	unassigned
Labelled in health	s16	Mirlet7i	chr10	Mirlet7i	12436	1233.63090529125	37432	20	0	0	0.0534302201325069	0	0	unassigned
Labelled in health	s16	chr10_unassigned	chr10	unassigned	252251	25022.8875434724	4496094	9420	618	1601	0.209515192520441	0.0137452642226786	0.0356086861173276	unassigned
Labelled in health	s16	Mir103-1	chr11	Mir103-1	14	1.3887771529493	70	0	0	0	0	0	0	unassigned
Labelled in health	s16	Mir10a	chr11	Mir10a	31846	3159.07122948739	245225	49	48	18	0.0199816495055561	0.0195738607401366	0.00734019777755123	unassigned
Labelled in health	s16	Mir132	chr11	Mir132	339	33.6282467749866	1841	1	0	0	0.0543183052688756	0	0	unassigned
Labelled in health	s16	Mir142	chr11	Mir142	533	52.8727301801413	1958	2	0	0	0.102145045965271	0	0	unassigned
Labelled in health	s16	Mir142b	chr11	Mir142b	632	62.6933686188542	2255	2	0	0	0.0886917960088692	0	0	unassigned
Labelled in health	s16	Mir144	chr11	Mir144	3	0.297595104203422	21	0	0	0	0	0	0	unassigned
Labelled in health	s16	Mir146	chr11	Mir146	6444	639.23428382895	39877	13	2	3	0.0326002457556988	0.00501542242395366	0.00752313363593049	unassigned
Labelled in health	s16	Mir152	chr11	Mir152	446	44.242472158242	2243	13	1	0	0.57958091841284	0.0445831475702185	0	unassigned
Labelled in health	s16	Mir193a	chr11	Mir193a	897	88.9809361568231	5197	78	1	0	1.50086588416394	0.0192418703097941	0	unassigned
Labelled in health	s16	Mir195a	chr11	Mir195a	1052	104.356683207333	4337	1	0	1	0.0230574129582661	0	0.0230574129582661	unassigned
Labelled in health	s16	Mir212	chr11	Mir212	181	17.9549046202731	1296	0	0	0	0	0	0	unassigned
Labelled in health	s16	Mir216b	chr11	Mir216b	12	1.19038041681369	60	0	0	0	0	0	0	unassigned
Labelled in health	s16	Mir216c	chr11	Mir216c	12	1.19038041681369	60	0	0	0	0	0	0	unassigned
Labelled in health	s16	Mir21a	chr11	Mir21a	248956	24696.028920689	1462656	774	189	123	0.0529174323969546	0.0129216986085587	0.00840935941191914	cholangiocyte
Labelled in health	s16	Mir22	chr11	Mir22	101583	10076.8678234321	494847	5962	42	4	1.20481684237754	0.00848747188524938	0.000808330655738036	unassigned
Labelled in health	s16	Mir301	chr11	Mir301	8	0.793586944542458	128	0	0	0	0	0	0	unassigned
Labelled in health	s16	Mir3064	chr11	Mir3064	49	4.86072003532256	125	0	0	0	0	0	0	unassigned
Labelled in health	s16	Mir3065	chr11	Mir3065	163	16.1693339950526	912	0	0	0	0	0	0	unassigned
Labelled in health	s16	Mir324	chr11	Mir324	40	3.96793472271229	207	18	0	0	8.69565217391304	0	0	unassigned
Labelled in health	s16	Mir338	chr11	Mir338	163	16.1693339950526	912	0	0	0	0	0	0	unassigned
Labelled in health	s16	Mir340	chr11	Mir340	1251	124.097158452827	9449	41	0	0	0.433908350089957	0	0	unassigned
Labelled in health	s16	Mir365-2	chr11	Mir365-2	138	13.6893747933574	690	0	0	0	0	0	0	unassigned
Labelled in health	s16	Mir3968	chr11	Mir3968	182	18.0541029883409	1092	0	163	17	0	14.9267399267399	1.55677655677656	unassigned
Labelled in health	s16	Mir423	chr11	Mir423	15842	1571.5005469302	76267	46	12	5	0.0603144217027024	0.0157341969659224	0.00655591540246765	unassigned
Labelled in health	s16	Mir451a	chr11	Mir451a	706	70.0340478558719	4678	0	0	0	0	0	0	unassigned
Labelled in health	s16	Mir451b	chr11	Mir451b	706	70.0340478558719	4678	0	0	0	0	0	0	unassigned
Labelled in health	s16	Mir497	chr11	Mir497	139	13.7885731614252	833	0	0	0	0	0	0	unassigned
Labelled in health	s16	Mir497b	chr11	Mir497b	139	13.7885731614252	833	0	0	0	0	0	0	unassigned
Labelled in health	s16	Mir5100	chr11	Mir5100	69	6.8446873966787	217	0	0	0	0	0	0	unassigned
Labelled in health	s16	Mir6516	chr11	Mir6516	42	4.1663314588479	280	0	0	0	0	0	0	unassigned
Labelled in health	s16	Mir6922	chr11	Mir6922	6	0.595190208406843	12	0	0	0	0	0	0	unassigned
Labelled in health	s16	Mir6933	chr11	Mir6933	1	0.0991983680678073	5	0	0	0	0	0	0	unassigned
Labelled in health	s16	Mir744	chr11	Mir744	410	40.671330907801	1842	3	0	0	0.162866449511401	0	0	unassigned
Labelled in health	s16	chr11_unassigned	chr11	unassigned	407933	40466.2878810048	6025139	14358	4374	997	0.238301556196463	0.0725958355483583	0.0165473360863542	unassigned
Labelled in health	s16	Gm54371	chr12	Gm54371	124	12.3005976404081	779	0	0	0	0	0	0	unassigned
Labelled in health	s16	Gm54433	chr12	Gm54433	14	1.3887771529493	28	0	0	0	0	0	0	unassigned
Labelled in health	s16	Gm54588	chr12	Gm54588	4	0.396793472271229	36	0	0	0	0	0	0	unassigned
Labelled in health	s16	Mir1193	chr12	Mir1193	12	1.19038041681369	96	0	0	0	0	0	0	unassigned
Labelled in health	s16	Mir1247	chr12	Mir1247	68	6.74548902861089	105	0	0	0	0	0	0	unassigned
Labelled in health	s16	Mir127	chr12	Mir127	58	5.75350534793282	330	0	0	0	0	0	0	unassigned
Labelled in health	s16	Mir134	chr12	Mir134	6	0.595190208406843	30	0	0	0	0	0	0	unassigned
Labelled in health	s16	Mir154	chr12	Mir154	6	0.595190208406843	36	0	0	0	0	0	0	unassigned
Labelled in health	s16	Mir1843a	chr12	Mir1843a	742	73.605189106313	2938	2	0	0	0.068073519400953	0	0	unassigned
Labelled in health	s16	Mir203	chr12	Mir203	5238	519.601051939174	31492	89	41	0	0.282611456877937	0.130191794741522	0	unassigned
Labelled in health	s16	Mir299a	chr12	Mir299a	25	2.47995920169518	116	0	0	0	0	0	0	unassigned
Labelled in health	s16	Mir299b	chr12	Mir299b	17	1.68637225715272	68	0	0	0	0	0	0	unassigned
Labelled in health	s16	Mir300	chr12	Mir300	23	2.28156246555957	123	0	0	0	0	0	0	unassigned
Labelled in health	s16	Mir3068	chr12	Mir3068	405	40.1753390674619	3483	2	0	0	0.0574217628481194	0	0	unassigned
Labelled in health	s16	Mir329	chr12	Mir329	5	0.495991840339036	28	0	0	0	0	0	0	unassigned
Labelled in health	s16	Mir337	chr12	Mir337	32	3.17434777816983	181	0	0	0	0	0	0	unassigned
Labelled in health	s16	Mir342	chr12	Mir342	1086	107.729427721639	4490	3	0	1	0.066815144766147	0	0.022271714922049	unassigned
Labelled in health	s16	Mir345	chr12	Mir345	40	3.96793472271229	281	0	0	0	0	0	0	unassigned
Labelled in health	s16	Mir3544	chr12	Mir3544	32	3.17434777816983	181	0	0	0	0	0	0	unassigned
Labelled in health	s16	Mir376b	chr12	Mir376b	6	0.595190208406843	30	0	0	0	0	0	0	unassigned
Labelled in health	s16	Mir379	chr12	Mir379	332	32.933858198512	1721	0	0	0	0	0	0	unassigned
Labelled in health	s16	Mir382	chr12	Mir382	77	7.63827434122116	525	0	0	0	0	0	0	unassigned
Labelled in health	s16	Mir409	chr12	Mir409	124	12.3005976404081	779	0	0	0	0	0	0	unassigned
Labelled in health	s16	Mir410	chr12	Mir410	1	0.0991983680678073	5	0	0	0	0	0	0	unassigned
Labelled in health	s16	Mir411	chr12	Mir411	109	10.812622119391	545	0	0	0	0	0	0	unassigned
Labelled in health	s16	Mir434	chr12	Mir434	78	7.73747270928896	515	4	0	0	0.776699029126214	0	0	unassigned
Labelled in health	s16	Mir485	chr12	Mir485	66	6.54709229247528	444	6	0	0	1.35135135135135	0	0	unassigned
Labelled in health	s16	Mir494	chr12	Mir494	158	15.6733421547135	590	0	0	0	0	0	0	unassigned
Labelled in health	s16	Mir495	chr12	Mir495	49	4.86072003532256	313	3	0	0	0.958466453674121	0	0	unassigned
Labelled in health	s16	Mir5099	chr12	Mir5099	110	10.9118204874588	920	0	0	33	0	0	3.58695652173913	unassigned
Labelled in health	s16	Mir5101	chr12	Mir5101	15	1.48797552101711	195	0	0	0	0	0	0	unassigned
Labelled in health	s16	Mir541	chr12	Mir541	409	40.5721325397332	2999	1	0	0	0.0333444481493831	0	0	unassigned
Labelled in health	s16	Mir543	chr12	Mir543	25	2.47995920169518	213	0	0	0	0	0	0	unassigned
Labelled in health	s16	Mir667	chr12	Mir667	10	0.991983680678072	10	0	0	0	0	0	0	unassigned
Labelled in health	s16	chr12_unassigned	chr12	unassigned	15602	1547.69293859393	151986	814	75	1303	0.535575645125209	0.0493466503493743	0.857315805403129	unassigned
Labelled in health	s16	Gm54453	chr13	Gm54453	18	1.78557062522053	72	0	0	0	0	0	0	unassigned
Labelled in health	s16	Gm54514	chr13	Gm54514	441	43.746480317903	3986	8	0	1	0.200702458605118	0	0.0250878073256397	unassigned
Labelled in health	s16	Gm54609	chr13	Gm54609	1323	131.239440953709	7926	11	1	1	0.138783749684582	0.0126167045167802	0.0126167045167802	unassigned
Labelled in health	s16	Mir1983	chr13	Mir1983	1	0.0991983680678073	6	0	0	0	0	0	0	unassigned
Labelled in health	s16	Mir23b	chr13	Mir23b	22940	2275.6105634755	114806	132	31	13	0.114976569168859	0.0270020730623835	0.0113234499939028	unassigned
Labelled in health	s16	Mir24-1	chr13	Mir24-1	92	9.12624986223827	552	0	0	0	0	0	0	unassigned
Labelled in health	s16	Mir27b	chr13	Mir27b	26723	2650.87798987601	186037	197	22	8	0.105892913775217	0.0118256045840344	0.00430021984873977	unassigned
Labelled in health	s16	Mir3074-1	chr13	Mir3074-1	92	9.12624986223827	552	0	0	0	0	0	0	unassigned
Labelled in health	s16	Mir582	chr13	Mir582	6	0.595190208406843	24	0	0	0	0	0	0	unassigned
Labelled in health	s16	Mir7-1	chr13	Mir7-1	270	26.783559378308	1619	0	0	0	0	0	0	unassigned
Labelled in health	s16	Mir874	chr13	Mir874	162	16.0701356269848	495	0	1	0	0	0.202020202020202	0	unassigned
Labelled in health	s16	Mirlet7a-1	chr13	Mirlet7a-1	4881	484.187234538967	25463	13	5	0	0.0510544711934964	0.0196363350744217	0	unassigned
Labelled in health	s16	Mirlet7d	chr13	Mirlet7d	52267	5184.80110380008	282155	215	30	74	0.0761992521840832	0.0106324537931279	0.0262267193563821	unassigned
Labelled in health	s16	Mirlet7f-1	chr13	Mirlet7f-1	1323	131.239440953709	7926	11	1	1	0.138783749684582	0.0126167045167802	0.0126167045167802	unassigned
Labelled in health	s16	chr13_unassigned	chr13	unassigned	132559	13149.6364727005	1143342	11054	508	229	0.966814828808878	0.0444311500845766	0.0200290026956064	unassigned
Labelled in health	s16	Mir15a	chr14	Mir15a	547	54.2615073330906	3320	1	0	0	0.0301204819277108	0	0	unassigned
Labelled in health	s16	Mir16-1	chr14	Mir16-1	138	13.6893747933574	912	0	0	0	0	0	0	unassigned
Labelled in health	s16	Mir17	chr14	Mir17	363	36.009007608614	1817	51	0	0	2.80682443588332	0	0	unassigned
Labelled in health	s16	Mir18	chr14	Mir18	77	7.63827434122116	577	0	0	0	0	0	0	unassigned
Labelled in health	s16	Mir19a	chr14	Mir19a	36	3.57114125044106	228	0	0	0	0	0	0	unassigned
Labelled in health	s16	Mir19b-1	chr14	Mir19b-1	43	4.26552982691571	540	19	0	0	3.51851851851852	0	0	unassigned
Labelled in health	s16	Mir20a	chr14	Mir20a	161	15.970937258917	1216	2	0	0	0.164473684210526	0	0	unassigned
Labelled in health	s16	Mir3076	chr14	Mir3076	4	0.396793472271229	28	0	0	0	0	0	0	unassigned
Labelled in health	s16	Mir320	chr14	Mir320	1502	148.995948837846	4442	83	0	0	1.86852769022963	0	0	unassigned
Labelled in health	s16	Mir346	chr14	Mir346	17	1.68637225715272	119	0	0	0	0	0	0	unassigned
Labelled in health	s16	Mir378c	chr14	Mir378c	1	0.0991983680678073	5	0	0	0	0	0	0	unassigned
Labelled in health	s16	Mir5130	chr14	Mir5130	7	0.694388576474651	7	0	0	0	0	0	0	unassigned
Labelled in health	s16	Mir5131	chr14	Mir5131	18	1.78557062522053	138	0	0	0	0	0	0	unassigned
Labelled in health	s16	Mir598	chr14	Mir598	38	3.76953798657668	333	0	1	0	0	0.3003003003003	0	unassigned
Labelled in health	s16	Mir92-1	chr14	Mir92-1	67754	6721.08623006621	542719	4193	56	25	0.77259134100704	0.0103184152388252	0.00460643537447556	unassigned
Labelled in health	s16	chr14_unassigned	chr14	unassigned	46578	4620.46158786233	500582	3016	239	68	0.602498691523067	0.0477444254887311	0.013584188005162	unassigned
Labelled in health	s16	Gm54398	chr15	Gm54398	9	0.892785312610265	27	0	0	0	0	0	0	unassigned
Labelled in health	s16	Mir1249	chr15	Mir1249	383	37.9929749699702	670	0	0	0	0	0	0	unassigned
Labelled in health	s16	Mir1291	chr15	Mir1291	96	9.5230433345095	1045	1	2	0	0.0956937799043062	0.191387559808612	0	unassigned
Labelled in health	s16	Mir148b	chr15	Mir148b	541	53.6663171246837	3728	30	0	0	0.804721030042918	0	0	unassigned
Labelled in health	s16	Mir151	chr15	Mir151	17371	1723.17485170588	91603	62	18	30	0.0676833728153008	0.0196500114625067	0.0327500191041778	unassigned
Labelled in health	s16	Mir196a-2	chr15	Mir196a-2	5	0.495991840339036	49	0	0	0	0	0	0	unassigned
Labelled in health	s16	Mir30b	chr15	Mir30b	3214	318.823554969932	22377	17	0	3	0.0759708629396255	0	0.0134066228716986	unassigned
Labelled in health	s16	Mir30d	chr15	Mir30d	121364	12039.1107421814	843580	387	63	368	0.0458759098129401	0.00746817136489722	0.0436236041632092	unassigned
Labelled in health	s16	Mir5113	chr15	Mir5113	9	0.892785312610265	30	0	0	0	0	0	0	unassigned
Labelled in health	s16	Mir615	chr15	Mir615	19	1.88476899328834	131	0	0	0	0	0	0	unassigned
Labelled in health	s16	Mirlet7b	chr15	Mirlet7b	52857	5243.32814096009	476356	2041	52	35	0.428461066933134	0.0109162055269588	0.00734744602776075	unassigned
Labelled in health	s16	Mirlet7c-2	chr15	Mirlet7c-2	6810	675.540886541767	74754	23	6	5	0.0307675843433127	0.00802632635042941	0.00668860529202451	unassigned
Labelled in health	s16	Snord43	chr15	Snord43	38711	3840.06802627289	633656	380	61	76	0.0599694471448231	0.00962667441009002	0.0119938894289646	unassigned
Labelled in health	s16	chr15_unassigned	chr15	unassigned	27246	2702.75873637548	365329	761	284	1825	0.208305390483646	0.0777381483539494	0.499549720936471	unassigned
Labelled in health	s16	Gm55082	chr16	Gm55082	35	3.47194288237325	362	0	0	0	0	0	0	unassigned
Labelled in health	s16	Mir125b-2	chr16	Mir125b-2	164	16.2685323631204	877	0	0	0	0	0	0	unassigned
Labelled in health	s16	Mir1306	chr16	Mir1306	60	5.95190208406843	163	0	0	0	0	0	0	unassigned
Labelled in health	s16	Mir130b	chr16	Mir130b	25	2.47995920169518	75	0	0	0	0	0	0	unassigned
Labelled in health	s16	Mir155	chr16	Mir155	136	13.4909780572218	1329	0	0	0	0	0	0	kupffer cell
Labelled in health	s16	Mir185	chr16	Mir185	1482	147.01198147649	10296	3	2	0	0.0291375291375291	0.0194250194250194	0	unassigned
Labelled in health	s16	Mir1947	chr16	Mir1947	31	3.07514941010202	124	0	0	0	0	0	0	unassigned
Labelled in health	s16	Mir28a	chr16	Mir28a	3385	335.786475909528	17410	70	0	1	0.402067777139575	0	0.00574382538770821	unassigned
Labelled in health	s16	Mir484	chr16	Mir484	858	85.1121998021786	4079	19	2	0	0.465800441284629	0.049031625398382	0	unassigned
Labelled in health	s16	Mir6964	chr16	Mir6964	22	2.18236409749176	132	0	0	0	0	0	0	unassigned
Labelled in health	s16	Mir802	chr16	Mir802	378	37.4969831296311	2583	0	0	0	0	0	0	unassigned
Labelled in health	s16	Mir99a	chr16	Mir99a	18347	1819.99245894006	109211	268	16	6	0.245396525990972	0.0146505388651326	0.00549395207442474	unassigned
Labelled in health	s16	Mirlet7c-1	chr16	Mirlet7c-1	1575	156.237429706796	15388	18	4	2	0.116974265661554	0.0259942812581232	0.0129971406290616	unassigned
Labelled in health	s16	chr16_unassigned	chr16	unassigned	234927	23304.3750150658	3838006	8692	678	412	0.226471766849765	0.0176654231389946	0.0107347409045218	unassigned
Labelled in health	s16	Gm55583	chr17	Gm55583	7405	734.563915542113	56953	179	5	4	0.314294242621109	0.00877916878829912	0.0070233350306393	unassigned
Labelled in health	s16	Mir125a	chr17	Mir125a	59059	5858.55641971663	408166	768	78	30	0.188158739336446	0.0191098719638578	0.00734995075532994	unassigned
Labelled in health	s16	Mir219a-1	chr17	Mir219a-1	45	4.46392656305133	189	0	0	0	0	0	0	unassigned
Labelled in health	s16	Mir219c	chr17	Mir219c	10	0.991983680678072	60	0	0	0	0	0	0	unassigned
Labelled in health	s16	Mir6971	chr17	Mir6971	18	1.78557062522053	54	0	0	0	0	0	0	unassigned
Labelled in health	s16	Mir7b	chr17	Mir7b	1	0.0991983680678073	10	1	0	0	10	0	0	unassigned
Labelled in health	s16	Mir877	chr17	Mir877	86	8.53105965383142	292	0	0	0	0	0	0	unassigned
Labelled in health	s16	Mir99b	chr17	Mir99b	12465	1236.50765796522	37575	56	5	1	0.149035262807718	0.0133067198935462	0.00266134397870925	unassigned
Labelled in health	s16	Mirlet7e	chr17	Mirlet7e	7405	734.563915542113	56953	179	5	4	0.314294242621109	0.00877916878829912	0.0070233350306393	unassigned
Labelled in health	s16	chr17_unassigned	chr17	unassigned	134878	13379.6774882497	1572716	5928	454	605	0.376927557168618	0.0288672589329542	0.0384684838203465	unassigned
Labelled in health	s16	Gm54396	chr18	Gm54396	6015	596.678183927861	34607	183	2	1	0.528794752506718	0.00577917762302424	0.00288958881151212	unassigned
Labelled in health	s16	Gm54508	chr18	Gm54508	53	5.25751350759378	552	0	0	0	0	0	0	unassigned
Labelled in health	s16	Mir122	chr18	Mir122	4218280	418446.49205307	34669983	162545	6269	4429	0.4688349573174	0.0180819240667063	0.0127747394626643	hepatocyte
Labelled in health	s16	Mir143	chr18	Mir143	58162	5769.5754835598	354630	256	13	6	0.0721879141640583	0.00366579251614359	0.00169190423822012	unassigned
Labelled in health	s16	Mir145a	chr18	Mir145a	4367	433.199273352114	19159	12	5	0	0.0626337491518346	0.0260973954799311	0	unassigned
Labelled in health	s16	Mir187	chr18	Mir187	14	1.3887771529493	14	0	0	0	0	0	0	unassigned
Labelled in health	s16	Mir1948	chr18	Mir1948	1863	184.806559710325	10778	15	2	1	0.139172388198181	0.0185563184264242	0.0092781592132121	unassigned
Labelled in health	s16	Mir1949	chr18	Mir1949	3	0.297595104203422	21	0	0	0	0	0	0	unassigned
Labelled in health	s16	Mir378a	chr18	Mir378a	6009	596.082993719454	34571	183	2	1	0.529345405108328	0.00578519568424402	0.00289259784212201	unassigned
Labelled in health	s16	chr18_unassigned	chr18	unassigned	189048	18753.2530864828	3174294	10503	695	316	0.330876724084159	0.0218946323182415	0.00995496951448102	unassigned
Labelled in health	s16	Mir101b	chr19	Mir101b	6689	663.537884005563	40026	261	8	3	0.652076150502174	0.0199870084445111	0.00749512816669165	unassigned
Labelled in health	s16	Mir107	chr19	Mir107	726	72.018015217228	4780	0	2	0	0	0.0418410041841004	0	unassigned
Labelled in health	s16	Mir192	chr19	Mir192	97436	9665.49219105487	507774	4294	490	64	0.845651805724594	0.096499623848405	0.0126040325026488	hepatocyte
Labelled in health	s16	Mir194-2	chr19	Mir194-2	44825	4446.56684863946	224419	2408	40	10	1.07299292840624	0.0178238027974458	0.00445595069936146	unassigned
Labelled in health	s16	Mir204	chr19	Mir204	1	0.0991983680678073	10	0	0	0	0	0	0	unassigned
Labelled in health	s16	Mir6990	chr19	Mir6990	5	0.495991840339036	15	0	0	0	0	0	0	unassigned
Labelled in health	s16	chr19_unassigned	chr19	unassigned	443599	44004.2968765112	7480862	15966	2139	1038	0.213424602672794	0.0285929616132472	0.0138754063368633	unassigned
Labelled in health	s16	Gm56190	chr2	Gm56190	4	0.396793472271229	8	0	0	0	0	0	0	unassigned
Labelled in health	s16	Mir103-2	chr2	Mir103-2	198	19.6412768774258	990	0	0	0	0	0	0	unassigned
Labelled in health	s16	Mir10b	chr2	Mir10b	738	73.2083956340418	5081	3	0	1	0.0590434953749262	0	0.0196811651249754	endothelial
Labelled in health	s16	Mir126a	chr2	Mir126a	36194	3590.38573384622	213266	101	52	21	0.0473586975889265	0.0243826957883582	0.00984685791452927	unassigned
Labelled in health	s16	Mir126b	chr2	Mir126b	36194	3590.38573384622	213266	101	52	21	0.0473586975889265	0.0243826957883582	0.00984685791452927	unassigned
Labelled in health	s16	Mir130a	chr2	Mir130a	206	20.4348638219683	1516	0	2	0	0	0.131926121372032	0	unassigned
Labelled in health	s16	Mir147	chr2	Mir147	12	1.19038041681369	72	0	0	0	0	0	0	unassigned
Labelled in health	s16	Mir181a-2	chr2	Mir181a-2	167	16.5661274673238	654	11	0	3	1.68195718654434	0	0.458715596330275	unassigned
Labelled in health	s16	Mir181b-2	chr2	Mir181b-2	30	2.97595104203422	300	0	0	0	0	0	0	unassigned
Labelled in health	s16	Mir1955	chr2	Mir1955	45	4.46392656305133	241	0	0	0	0	0	0	unassigned
Labelled in health	s16	Mir199b	chr2	Mir199b	7	0.694388576474651	56	0	0	0	0	0	0	unassigned
Labelled in health	s16	Mir296	chr2	Mir296	14	1.3887771529493	28	0	0	0	0	0	0	unassigned
Labelled in health	s16	Mir3090	chr2	Mir3090	7	0.694388576474651	28	0	0	0	0	0	0	unassigned
Labelled in health	s16	Mir467d	chr2	Mir467d	5	0.495991840339036	30	0	0	0	0	0	0	unassigned
Labelled in health	s16	Mir467e	chr2	Mir467e	4	0.396793472271229	32	0	0	0	0	0	0	unassigned
Labelled in health	s16	Mir511	chr2	Mir511	90	8.92785312610265	656	0	0	0	0	0	0	unassigned
Labelled in health	s16	Mir669c	chr2	Mir669c	2	0.198396736135615	20	0	0	0	0	0	0	unassigned
Labelled in health	s16	Mir669e	chr2	Mir669e	11	1.09118204874588	121	0	0	0	0	0	0	unassigned
Labelled in health	s16	Mir674	chr2	Mir674	901	89.3777296290943	3044	26	0	0	0.854139290407359	0	0	unassigned
Labelled in health	s16	Mir6996	chr2	Mir6996	14	1.3887771529493	112	0	0	0	0	0	0	unassigned
Labelled in health	s16	chr2_unassigned	chr2	unassigned	207240	20557.8697983724	3827937	7042	1198	642	0.183963320190484	0.0312962308418347	0.0167714358935374	unassigned
Labelled in health	s16	Mir137	chr3	Mir137	10	0.991983680678072	70	0	0	0	0	0	0	unassigned
Labelled in health	s16	Mir15b	chr3	Mir15b	3387	335.984872645663	20187	65	1	4	0.321989399118244	0.00495368306335761	0.0198147322534304	unassigned
Labelled in health	s16	Mir16-2	chr3	Mir16-2	75	7.43987760508554	419	0	0	0	0	0	0	unassigned
Labelled in health	s16	Mir186	chr3	Mir186	1968	195.222388357445	16042	21	0	3	0.130906370776711	0	0.0187009101109587	unassigned
Labelled in health	s16	Mir190b	chr3	Mir190b	16	1.58717388908492	178	0	0	0	0	0	0	unassigned
[truncated: 4,226 more rows]
