# Supplementary material for: SLAMseq reveals potential transfer of RNA from liver to kidney in the mouse
Source: Nat Commun. 2025 Aug 11;16:7413. doi: 10.1038/s41467-025-62688-9 (PMC12339719; doi:10.1038/s41467-025-62688-9)
Supplement: Supplementary file 6 — Source Data [file 41467_2025_62688_MOESM6_ESM.zip › Source data/TableS4_data_smallRNA.csv]

tissue	group_pos	group_neg	gene_name	cR_pos	cR_neg	cpm_pos	cpm_neg	pval	fdr
liver	crepos	creneg	Mus musculus (house mouse) mmu-miR-122-5p	0.00442181	0.001025059	243108.3333	294552.6667	0.004676376	0.032197344
liver	crepos	creneg	18_TGGAGTGTGACAATGGTGTTTGT	0.004291491	0.001540628	73713.33333	78735	0.004824056	0.032888895
liver	crepos	creneg	18_TGGAGTGTGACAATGGTGTTTGA	0.001996395	9.52E-04	56620.33333	73857.33333	0.001586856	0.017563495
liver	crepos	creneg	MU069435.1_TCGCTGCGATCTATTGAAAGTCAGCCCTCGACACAAGGGTTTGT	7.98E-04	7.90E-04	44171.66667	32334.33333	0.93793103	0.965188623
liver	crepos	creneg	Mus musculus (house mouse) mmu-let-7c-5p	0.00349367	0.001124042	27887.66667	23815.66667	0.006152103	0.037445829
liver	crepos	creneg	Mus musculus (house mouse) mmu-let-7a-5p	0.003743149	0.001123846	23879	21229.33333	0.004264855	0.030944106
liver	crepos	creneg	Mus musculus (house mouse) mmu-let-7f-5p	0.003670209	7.57E-04	21779	20214.33333	0.005719787	0.0358706
liver	crepos	creneg	>ENSMUST00000018315.10|ENSMUSG00000018171.10|OTTMUSG00000001205.2|OTTMUST00000002400.1|Vmp1-201|Vmp1|2787|UTR5:1-123|CDS:124-1344|UTR3:1345-2787|	0.008413023	0.001200451	13588.33333	19512.33333	0.001641076	0.017571363
liver	crepos	creneg	Mus musculus long noncoding RNA near Ppara (Lncppara)	0.003524134	0.00179302	17971.66667	14952.66667	0.011096532	0.052651581
liver	crepos	creneg	>ENSMUST00000030127.13|ENSMUSG00000028420.14|OTTMUSG00000007005.3|OTTMUST00000016196.1|Tmem38b-201|Tmem38b|2862|UTR5:1-64|CDS:65-943|UTR3:944-2862|	0.002704587	0.001290138	21195.66667	12241.33333	2.62E-06	7.06E-04
liver	crepos	creneg	Mus musculus (house mouse) mmu-let-7g-5p	0.002751882	8.17E-04	9874	8377.333333	0.004128217	0.030596889
liver	crepos	creneg	Mus musculus tRNA-Gly (GCC) (tRNA-Gly-GCC-2-1, tRNA-Gly-GCC-3-1, tRNA-Gly-GCC-4-1)	0.005816371	0.001199613	3787.666667	466.6666667	0.007949566	0.042139656
liver	crepos	creneg	9_CTCGCTGCGATCTATTGAAAGTCAGCCCTCGACACAAGGGTTTGT	0.00107385	8.45E-04	11322.66667	11562.33333	0.13471829	0.2852188
liver	crepos	creneg	Mus musculus tRNA-Glu (CTC) (tRNA-Glu-CTC-1 1 to 9)	0.005953563	0.001663808	4872.666667	917	0.006115153	0.037445829
liver	crepos	creneg	18_GGAGTGTGACAATGGTGTTTGT	0.004764277	0.001569156	7008	7395.333333	0.00772064	0.041870145
liver	crepos	creneg	Mus musculus (house mouse) mmu-miR-122b-3p	0.001427335	0.001024256	6496.333333	7262	0.066947322	0.176131328
liver	crepos	creneg	MU069435.1_CGCTGCGATCTATTGAAAGTCAGCCCTCGACACAAGGGTTTGT	7.94E-04	7.79E-04	7666.333333	6156.333333	0.883359257	0.939077055
liver	crepos	creneg	18_GGAGTGTGACAATGGTGTTTGA	0.002107485	0.001022569	5835.333333	7451.333333	0.026459421	0.092265825
liver	crepos	creneg	Mus musculus tRNA-Gly (GCC) (tRNA-Gly-GCC-2-1, tRNA-Gly-GCC-3-1, tRNA-Gly-GCC-4-1, tRNA-Gly-GCC-5-1)	0.005104366	0.001145218	1906.666667	366	0.007900494	0.042049341
liver	crepos	creneg	Mus musculus (house mouse) mmu-miR-26a-5p	0.004359942	6.81E-04	5768	4844	0.012198525	0.05710575
liver	crepos	creneg	Mus musculus tRNA-Gly (GCC) (tRNA-Gly-GCC-1 1 to 9, tRNA-Gly-GCC-2 1 to 8)	0.005877122	8.45E-04	1398	174.6666667	0.001021225	0.014368198
liver	crepos	creneg	MU069435.1_GCTGCGATCTATTGAAAGTCAGCCCTCGACACAAGGGTTTGT	8.61E-04	8.22E-04	4631.333333	3839.666667	0.735735301	0.834796436
liver	crepos	creneg	Mus musculus (house mouse) tRNA-Val	0.003433844	0.002059296	2460	990.6666667	0.008686833	0.04351485
liver	crepos	creneg	Mus musculus (house mouse) tRNA-Glu	0.006918855	0.001623247	1819.666667	386.6666667	0.005357897	0.034538155
liver	crepos	creneg	Mus musculus (house mouse) mmu-let-7d-5p	0.003431065	0.001018313	3310	2662	0.01921223	0.075267282
liver	crepos	creneg	Mus musculus Mir17 host gene (Mir17hg)	0.004948554	0.001434889	4057.666667	3677.666667	7.86E-04	0.013115146
liver	crepos	creneg	18_TGGAGTGTGACAATGGTGTTTGTT	0.007881021	0.002563168	2659	2523.333333	0.010928314	0.05200592
liver	crepos	creneg	Mus musculus tRNA	0.009525275	0.001279878	2038.666667	495	0.032549687	0.105330788
liver	crepos	creneg	18_TGGAGTGTGACAATGGTGTTTGAT	0.007065562	0.005630031	2320.333333	2365.333333	0.177227701	0.338153797
liver	crepos	creneg	X_TGAGGTAGTAGATTGTATAGTTT	0.003910319	0.002117286	2215	1833	0.006232943	0.037490344
liver	crepos	creneg	Mus musculus (house mouse) predicted gene, 23647	0.002529989	0.001039063	4550.333333	2405.666667	1.15E-06	6.18E-04
liver	crepos	creneg	13_TCGCTGCGATCTATTGAAAGTCAGCCCTCGACACAAGGGTTTG	8.21E-04	7.23E-04	2544.333333	1771	0.266478979	0.431299852
liver	crepos	creneg	1_TGTAAACATCCTCGACTGGAAGCT	0.01562361	0.002494378	2808	3863	0.024216782	0.086879718
liver	crepos	creneg	18_TGGAGTGTGACAATGGTGTTTGAA	0.002054603	9.02E-04	2113.666667	3119.666667	1.48E-04	0.006809635
liver	crepos	creneg	18_TTGCTGTGATGACTATCTTAGGACACCTTTGGATTAACCGTGAAATCAAACAAGTGCTGAGCAA	0.005506888	0.001011172	2704.666667	2342	0.002055929	0.020039116
liver	crepos	creneg	4_GGTCGATGATGAGAGCTTTGTTCTGAGC	9.11E-04	9.38E-04	1743.333333	1273	0.758556479	0.852322488
liver	crepos	creneg	Mus musculus RIKEN cDNA E130102H24 gene (E130102H24Rik)	0.005473912	0.002015006	1715	2489	0.009533131	0.047170049
liver	crepos	creneg	1_AGCCCATGATGGTATGAGAGTAGTGGACAGAAGGGATTTCTGAAAAACACTTTTCTGAGG	9.61E-04	8.00E-04	2513.666667	2372.333333	0.008397674	0.042593843
liver	crepos	creneg	2_TGAATCTGACAACAGGAAATAAACCTCCTTATTCACCCCA	0.001808423	7.97E-04	1496.333333	2287	0.0032142	0.026669622
liver	crepos	creneg	Mus musculus (house mouse) predicted gene, 25018	0.002702748	8.82E-04	3318.666667	1811.333333	1.55E-06	6.28E-04
liver	crepos	creneg	Mus musculus (house mouse) mmu-miR-125a-5p	0.001698236	9.90E-04	2006.333333	2163	0.003633481	0.028818491
liver	crepos	creneg	Mus musculus (house mouse) mmu-miR-125b-5p	0.003523727	0.001150146	1864.333333	1756.333333	0.022349748	0.082186118
liver	crepos	creneg	NA_TCCTCCCGGGGCTACGCCTGTCTGAGCGTCGCT	0.001117441	0.001111066	2466.666667	3400.666667	0.926240737	0.959447831
liver	crepos	creneg	18_TGGAGTGTGACAATGGTGTTTTT	0.004222324	0.002962126	1476.666667	1234	0.081351537	0.199737159
liver	crepos	creneg	Mus musculus tRNA Lys CUU	0.002865761	9.57E-04	780.6666667	414.6666667	0.005286403	0.034351006
liver	crepos	creneg	19_CTTAATGATGAACAATGTAAATGACAAGCATATGGCTGAGTTGCAATGATGTCATCTTACTACTGAAA	0.001750049	8.90E-04	2199.666667	2113.666667	5.13E-04	0.01153288
liver	crepos	creneg	Mus musculus tRNA-Val (CAC) (tRNA-Val-CAC-2-1, tRNA-Val-CAC-4-1)	0.003381778	0.001158132	557.3333333	65.66666667	6.96E-04	0.012510731
liver	crepos	creneg	10_GTACATGATGAAAACAGTCTCCCTCTTCTGAATCTCGCTGAGGAAACTGCACGTCACCCTCCTGAAA	0.002521031	0.001369681	1828.666667	1813.333333	3.28E-04	0.00987151
liver	crepos	creneg	Mus musculus (house mouse) mmu-miR-10a-5p	4.79E-04	6.11E-04	1596	1461.333333	0.020740605	0.079075684
liver	crepos	creneg	1_TGTAAACATCCTCGACTGGAAGC	0.007982358	0.001462791	1696.666667	2277.333333	0.007737437	0.041870145
liver	crepos	creneg	Mus musculus (house mouse) mmu-miR-30a-5p	0.002754702	0.001181725	1960.333333	2561.333333	0.111535548	0.248573715
liver	crepos	creneg	1_TGCTATGATGAAGGCTATGTTGGTAGGGACAACTGAGCTTGTTGATGAATACCAACGATTCTGATG	0.00320251	8.40E-04	1932.666667	2023.666667	0.001400748	0.016632616
liver	crepos	creneg	9_TGAGGTAGTAGTTTGTACAGTTT	0.002903236	0.001567012	1467.666667	1073	0.048024344	0.13760268
liver	crepos	creneg	Mus musculus (mouse) 18S ribosomal RNA	0.0027279	0.001196566	1412.333333	1391	0.001650709	0.017571363
liver	crepos	creneg	19_CACCCTGATGAACTGAATACCGCCCCAGTCTGATAGCTGTGGAGAAAGGTATTTTCTGAGT	0.004330031	7.95E-04	1720.333333	1544.333333	0.00162826	0.017563495
liver	crepos	creneg	Mus musculus (house mouse) mmu-miR-29a-3p	0.007158787	0.00104129	1334.666667	1707.666667	6.47E-04	0.012510731
liver	crepos	creneg	8_TGGAATGATGACATTCTCCGGAATCGCTGTACTGACTTGATGAAAGTACTTTTGAACCCTTTTCCATCTGATG	0.003328836	8.89E-04	1747.666667	1545.333333	0.001403494	0.016632616
liver	crepos	creneg	18_TGGAGTGTGACAATGGTGTTTGTA	0.002515029	0.001194376	1195.666667	1628	4.05E-04	0.010780255
liver	crepos	creneg	Mus musculus (house mouse) mmu-miR-126a-3p	7.64E-04	7.18E-04	1379.333333	1309	0.850450383	0.914912713
liver	crepos	creneg	Mus musculus (house mouse) mmu-miR-143-3p	8.86E-04	8.78E-04	1233.666667	1221	0.900035521	0.949320386
liver	crepos	creneg	16_GTGAAATGATGGCAAATCATCTTTCGGGACTGACCTGAAATGAAGAGAATACTCTTGCTGATC	0.004341417	0.001100323	1390.666667	1138.333333	2.64E-04	0.008991034
liver	crepos	creneg	1_ATACATGATGATCTCACACAACTTGAACTCTCTCACTGATTACTTGATGATAGTAAAAGATCTGATG	0.002248304	0.00103975	1650.333333	1921.333333	6.55E-05	0.004607874
liver	crepos	creneg	6_CCTGTCTGAGCGTCGCT	0.002569271	0.001469815	896	1048.666667	8.58E-04	0.013610063
liver	crepos	creneg	9_GTAAATGATGAGATTCCATTGGTCCGTGTTTCTGAACTACATGATTTTCCTTGGCTATTCTGATA	0.00260918	8.86E-04	1189.333333	1003	7.37E-04	0.012816502
liver	crepos	creneg	13_TGAGGTAGTAGATTGTATAGTTA	0.00228145	9.06E-04	1116	1020.666667	0.037015102	0.114732633
liver	crepos	creneg	4_GGTCCATGATGAAACCCATTATCAGTGGACATCTATGGATGAGAAATGCGGATATGGGACTGAGA	0.002497659	8.91E-04	1144.666667	897.3333333	0.001589944	0.017563495
liver	crepos	creneg	NA_GACTCTTAGCGGTGGATCACTCGGCTCGTGCG	0.020344696	0.001050075	643.3333333	577	0.013267148	0.058973204
liver	crepos	creneg	16_TGAAATGATGGCAAATCATCTTTCGGGACTGACCTGAAATGAAGAGAATACTCTTGCTGATC	0.002419292	8.79E-04	1345	1161.666667	1.09E-04	0.006066923
liver	crepos	creneg	18_TGGAGTGTGACAATGGTGTTTAT	0.002675459	0.002031971	1108	994	0.248384895	0.413463745
liver	crepos	creneg	Mus musculus (house mouse) nuclear encoded rRNA 5S 136	0.002319503	0.001038274	1836.666667	1000.666667	3.80E-06	8.78E-04
liver	crepos	creneg	Mus musculus (house mouse) mmu-miR-27b-3p	0.003911546	0.002376214	1265	1893.333333	0.010631911	0.05110447
liver	crepos	creneg	NA_ACTGGGCGTGGAGCATCTGG	8.11E-04	9.10E-04	728	1071	0.493504661	0.639303877
liver	crepos	creneg	9_CTCGCTGCGATCTATTGAAAGTCAGCCCTCGACACAAGGGTTTG	0.001142716	9.09E-04	1314.333333	1253.666667	0.047681943	0.137276482
liver	crepos	creneg	Mus musculus (house mouse) mmu-miR-192-5p	0.00366369	7.58E-04	952.6666667	1196.666667	0.018804018	0.074570835
liver	crepos	creneg	Mus musculus (house mouse) nuclear encoded rRNA 5S 185	0.003417578	0.001003996	1707.666667	902.6666667	1.10E-06	6.18E-04
liver	crepos	creneg	18_TGGAGTGTGACAATGGTGTTTGTAT	0.004369626	0.001560709	994.3333333	1047.333333	0.014688288	0.06354452
liver	crepos	creneg	Mus musculus (house mouse) mmu-miR-103-3p	0.002439119	5.46E-04	1138.333333	875	7.05E-04	0.012526911
liver	crepos	creneg	>ENSMUST00000087204.9|ENSMUSG00000056602.14|OTTMUSG00000055493.4|OTTMUST00000137355.1|Fry-201|Fry|10893|UTR5:1-502|CDS:503-9565|UTR3:9566-10893|	0.002108818	0.001307033	1045	851	0.027448003	0.094959991
liver	crepos	creneg	1_TGTAAACATCCTACACTCTCAGCT	0.007820034	0.001482701	1097.333333	1286.333333	0.006539159	0.038334637
liver	crepos	creneg	13_TGAGGTAGTAGGTTGTATAGTTA	0.002849235	8.82E-04	1115.666667	1072	0.003758695	0.029238311
liver	crepos	creneg	10_GCCTGTCTGAGCGTCGCT	0.002470371	0.00149781	837	943	0.046081896	0.133381947
liver	crepos	creneg	1_TTCAAGTAATTCAGGATAGGTT	0.005338176	0.001351426	1069.333333	1001	0.021047008	0.079447083
liver	crepos	creneg	Mus musculus (house mouse) tRNA-Pro	0.020324886	0.002540391	2310.333333	1436	5.11E-04	0.01153288
liver	crepos	creneg	18_TTGCTGTGATGACTATCTTAGGACACCTTTGGATTAACCGTGAAATCAAACAAGTGCTGAGCA	0.001973661	8.14E-04	1084.666667	938.3333333	0.003167385	0.026553516
liver	crepos	creneg	Mus musculus (house mouse) mmu-miR-122-3p	0.005918702	9.27E-04	606.3333333	2155.333333	0.02855062	0.097129669
liver	crepos	creneg	NA_TGGAGTGTGACAATGGTGTTTGAAA	0.002276004	0.00105034	661	861.6666667	0.003659907	0.028886482
liver	crepos	creneg	Mus musculus (house mouse) mmu-miR-148a-3p	0.002951581	7.44E-04	748	1137.333333	0.005140391	0.033947562
liver	crepos	creneg	Mus musculus (house mouse) mmu-let-7e-5p	0.002005339	9.95E-04	611.6666667	584	0.197778961	0.359557707
liver	crepos	creneg	13_AGAGGTAGTAGGTTGCATAGTTT	0.00450459	0.002093245	832.3333333	635.6666667	0.007862211	0.041983686
liver	crepos	creneg	18_TGGAGTGTGACAATGGTGTTTGTTT	0.012265984	0.002618727	744.3333333	583.6666667	0.002120432	0.02034619
liver	crepos	creneg	11_TGCTGTGATGAGATGACTAAGTAGGAAGTGCCGTCAGAGTCGATAACTGACGATAACTGCTCCTGGCTGACT	0.004682775	0.001062557	861.6666667	662.3333333	0.003185138	0.026564707
liver	crepos	creneg	19_CTGACCTATGAATTGACAGCCA	0.007988884	6.64E-04	788.3333333	1034.666667	0.002533265	0.022771241
liver	crepos	creneg	18_TGAGATGAAGCACTGTAGCTCT	0.001258434	0.001221117	725	664	0.796551498	0.878186489
liver	crepos	creneg	Mus musculus (house mouse) mmu-miR-22-3p	0.024081041	0.002472415	1194	1055.666667	1.65E-05	0.002430606
liver	crepos	creneg	1_TACCATGATGATAACATAGTTCAGCAGACTTAACTCTGATGAACAATCATGTCTTTCGCTCCTATCTGATG	0.001993493	0.001024487	1110	1089.333333	5.67E-04	0.012064732
liver	crepos	creneg	Mus musculus (house mouse) nuclear encoded rRNA 5S 120	0.002563835	9.37E-04	1239	575.3333333	0.001602942	0.017563495
liver	crepos	creneg	NA_TGGAGTGTGACAATGGTGTTTAA	8.66E-04	7.86E-04	705.3333333	980	0.299039118	0.465235859
liver	crepos	creneg	9_CAACGGAATCCCAAAAGCAGCT	0.001940463	5.56E-04	717	719.6666667	0.052118485	0.145895689
liver	crepos	creneg	NA_CGCGACCTCAGATCAGA	0.002191662	9.48E-04	407.3333333	588.3333333	0.260902459	0.426222748
liver	crepos	creneg	18_TGGAGTGTGACAATGGTGTTTGTAA	0.001973714	9.47E-04	519	733	0.025720471	0.090468961
liver	crepos	creneg	10_CCACCATGATGACGGAAATTCTTCACTTTGACCTGATGTCTGTTGAAGAAACTCAGTGTCTGAGA	0.007506952	0.001322881	830.6666667	864	0.001878704	0.019192124
liver	crepos	creneg	18_GAGTGTGACAATGGTGTTTGT	0.006000354	0.001536377	563.3333333	584	0.03647937	0.113982267
liver	crepos	creneg	19_TGTAACAGCAACTCCATGTGGAA	0.008193682	9.41E-04	875	845	0.037108099	0.114800963
liver	crepos	creneg	NA_CGCCTGTCTGAGCGTCGCT	0.002530334	0.001439401	476	502	0.002456144	0.022729054
liver	crepos	creneg	Mus musculus (house mouse) mmu-miR-423-5p	0.003199102	0.00150607	608.3333333	570	0.067643755	0.177099669
liver	crepos	creneg	Mus musculus (house mouse) mmu-let-7d-3p	0.005914856	0.002835792	680.3333333	735.6666667	0.0010189	0.014368198
liver	crepos	creneg	19_TTTCTATGATGAATCAAACTAGCTCACTATGACTGCTAATGAAAACACAGGAACACCTGAGA	0.002555818	0.001018495	756	727	0.005710165	0.0358706
liver	crepos	creneg	>ENSMUST00000026827.16|ENSMUSG00000025731.17|OTTMUSG00000035873.4|OTTMUST00000091995.2|Mettl26-201|Mettl26|1243|UTR5:1-456|CDS:457-1071|UTR3:1072-1243|	0.017976145	0.001684434	810.3333333	26.66666667	0.004582351	0.03195795
liver	crepos	creneg	9_TCGCTGCGATCTATTGAAAGTCAGCCCTCGACACAAGGGTTTGTA	8.01E-04	7.34E-04	687.6666667	566	0.396595997	0.550733514
liver	crepos	creneg	MT_ACTAATCCTAGCCCTAGCCCTACAC	0.001018136	9.83E-04	669.3333333	557	0.765512349	0.85692399
liver	crepos	creneg	18_CTGCAGTGATGACTATCTTAGGACACCTTTGGATTTACCGTGAAAAGAAGTAACCTCTGAGCAG	0.004802011	9.72E-04	757.3333333	609.6666667	0.002151219	0.020474542
liver	crepos	creneg	Mus musculus (house mouse) mmu-miR-194-5p	0.003523545	0.001198603	896.6666667	808.3333333	0.023158665	0.084203864
liver	crepos	creneg	Mus musculus (house mouse) predicted gene, 24312	0.001986187	8.78E-04	849.6666667	408.6666667	8.77E-05	0.005750609
liver	crepos	creneg	Mus musculus tRNA-Lys (CTT) (tRNA-Lys-CTT-1 1 to 8, tRNA-Lys-CTT-3 1 to 7)	0.002335859	0.001356522	192	22	0.554025449	0.694355675
liver	crepos	creneg	MT_ACTAATCCTAGCCCTAGCCCTACA	0.001078716	7.97E-04	659	512	0.160061367	0.316600602
liver	crepos	creneg	Mus musculus (house mouse) mmu-let-7i-5p	0.002984966	8.87E-04	494	433.6666667	0.09680025	0.224387973
liver	crepos	creneg	18_GAGTGTGACAATGGTGTTTGA	0.001988263	9.60E-04	513.3333333	701.3333333	0.034780684	0.109912396
liver	crepos	creneg	NA_GACTCTTAGCGGTGGATCACTCGGCTCGTG	0.017068212	0.001028589	269	178	0.012822583	0.058380292
liver	crepos	creneg	Mus musculus (house mouse) nuclear encoded rRNA 5S 194	0.00316251	0.001089586	1045.666667	455	2.99E-07	4.84E-04
liver	crepos	creneg	Mus musculus (house mouse) nuclear encoded rRNA 5S 33	0.002327948	8.75E-04	614	437	6.39E-04	0.012510731
liver	crepos	creneg	1_ACGCGGGAGACCGGGGTTCGATTCCCCGACGGGGAGCCA	0.009273813	0.001974516	278.3333333	273.3333333	0.008224627	0.042484323
liver	crepos	creneg	19_CTGACCTATGAATTGACAGCCAT	0.00446672	0.001678668	592.3333333	682	5.85E-04	0.012145365
liver	crepos	creneg	Mus musculus tRNA-Gly (GCC) (tRNA-Gly-GCC-1 1 to 3, tRNA-Gly-GCC-2 1 to 3, tRNA-Gly-GCC-3 1 to 3)	0.006312127	3.70E-04	197	34	0.020770807	0.079075684
liver	crepos	creneg	6_ACCATTCGTAGACGACCTGCTTC	7.02E-04	9.00E-04	634.3333333	697.3333333	0.087898019	0.210956943
liver	crepos	creneg	NA_AACGGGTAACTGAAGGCATACG	3.61E-04	3.48E-04	358.3333333	506.6666667	0.611276514	0.744446624
liver	crepos	creneg	NA_ACGCCTGTCTGAGCGTCGCT	0.003027528	0.001672403	371.3333333	311	0.056939859	0.154628988
liver	crepos	creneg	Mus musculus tRNA-Gly (TCC) (tRNA-Gly-TCC-1 1 to 7)	0.004334853	7.42E-04	321	720	0.006197794	0.037445829
liver	crepos	creneg	9_TGAGGTAGTAGTTTGTACAGTTA	0.001750473	6.75E-04	576	480.6666667	0.029063081	0.097966802
liver	crepos	creneg	1_CTGCATGATGACGAACAAATACTGACTACCTGAAGATCTTATTAGCTCTATCTGATG	0.003141108	0.001154472	691.6666667	678.6666667	5.33E-06	0.001077943
liver	crepos	creneg	>ENSMUST00000066039.8|ENSMUSG00000053536.8|OTTMUSG00000073999.1|OTTMUST00000179561.1|Cstf2t-201|Cstf2t|4233|UTR5:1-229|CDS:230-2128|UTR3:2129-4233|	0.006671434	5.98E-04	365	347	0.018753865	0.074554675
liver	crepos	creneg	9_CCTCGCTGCGATCTATTGAAAGTCAGCCCTCGACACAAGGGTTTGT	0.001415491	7.30E-04	518.3333333	528.3333333	0.001182464	0.01566131
liver	crepos	creneg	>ENSMUST00000037378.6|ENSMUSG00000035085.6|OTTMUSG00000000935.2|OTTMUST00000001828.2|1700020L24Rik-201|1700020L24Rik|949|UTR5:1-68|CDS:69-638|UTR3:639-949|	0.002472774	0.001581891	370.3333333	465.3333333	0.319745965	0.484409149
liver	crepos	creneg	Mus musculus tRNA-Val (TAC) (tRNA-Val-TAC-1 1 to 4)	0.016435892	0.00116881	288	122.3333333	0.098114985	0.226462263
liver	crepos	creneg	10_TTCAAGTAATCCAGGATAGGCTT	0.005329708	0.00162665	692.3333333	506.3333333	0.008559355	0.043143416
liver	crepos	creneg	10_TGTACATGATGAAAACAGTCTCCCTCTTCTGAATCTCGCTGAGGAAACTGCACGTCACCCTCCTGAAA	0.008018038	0.001535656	513	435.3333333	0.008132934	0.042448668
liver	crepos	creneg	11_GAAAATGATGATTGGAGCTTGCATGATC	7.10E-04	6.55E-04	394	306	0.825454431	0.896365952
liver	crepos	creneg	Mus musculus (house mouse) tRNA-Met	0.006131209	0.001647285	953	1084.333333	0.019049885	0.074994437
liver	crepos	creneg	>ENSMUST00000188702.2|ENSMUSG00000035085.6|OTTMUSG00000000935.2|OTTMUST00000118598.1|1700020L24Rik-202|1700020L24Rik|564|CDS:1-336|UTR3:337-564|	0.00341777	0.001531824	327.6666667	421	0.047505906	0.137258134
liver	crepos	creneg	NA_CGACTCTTAGCGGTGGATCACTCGGCTCGTGCG	0.016337524	0.001246072	281.6666667	286.3333333	0.013184098	0.058765482
liver	crepos	creneg	Mus musculus (house mouse) mmu-miR-101a-3p	0.002609846	8.92E-04	410.3333333	754.6666667	0.021767304	0.081150916
liver	crepos	creneg	MU069435.1_CTGCGATCTATTGAAAGTCAGCCCTCGACACAAGGGTTTGT	7.52E-04	7.79E-04	573.3333333	492	0.785508487	0.874038442
liver	crepos	creneg	9_CGCTGCGATCTATTGAAAGTCAGCCCTCGACACAAGGGTTTG	0.001027324	7.25E-04	483	376.3333333	0.048268327	0.137982603
liver	crepos	creneg	4_GTCGATGATGAGAGCTTTGTTCTGAGC	0.001170783	0.001212077	368.6666667	274.6666667	0.793326142	0.878186489
liver	crepos	creneg	>ENSMUST00000042732.6|ENSMUSG00000035764.6|OTTMUSG00000025766.1|OTTMUST00000063466.1|Fbxo45-201|Fbxo45|4179|UTR5:1-347|CDS:348-1208|UTR3:1209-4179|	0.017824946	0.003598547	728	621.6666667	0.006869523	0.039136929
liver	crepos	creneg	1_AGCCCATGATGGTATGAGAGTAGTGGACAGAAGGGATTTCTGAAAAACACTTTTCTGAGGC	0.003584644	9.52E-04	487.6666667	460.6666667	0.001258772	0.016036951
liver	crepos	creneg	19_TGACCTATGAATTGACAGCCAGT	0.005931543	0.002507819	453.6666667	506.6666667	0.035419068	0.111494266
liver	crepos	creneg	Mus musculus (house mouse) nuclear encoded rRNA 5S 2	0.002400413	0.001109512	1467	351.3333333	0.012789329	0.058380292
liver	crepos	creneg	NA_TACGCCTGTCTGAGCGTCGCT	0.002417123	0.001271666	295.3333333	367.6666667	0.003343604	0.027185684
liver	crepos	creneg	Mus musculus (house mouse) mmu-miR-26b-5p	0.005940543	0.005621216	428.6666667	336.6666667	0.720580826	0.822794478
liver	crepos	creneg	11_AACAGTGATGACCACAACATGCCATCTGAGTTGCTTTGCTGAAATCCAGAGGCTGTTTCTGAGC	0.002643905	0.001039457	324.3333333	367	0.005342912	0.034538155
liver	crepos	creneg	4_GTCCATGATGAAACCCATTATCAGTGGACATCTATGGATGAGAAATGCGGATATGGGACTGAGA	0.001824533	6.27E-04	404	351.6666667	0.001454478	0.017021609
liver	crepos	creneg	NA_GACTCTTAGCGGTGGATCACTCGGCTCGTGCGTCGATGAAGAACGCAGCTAGCTGCGAGAATTAATGTGAATTGCAGGACA	7.52E-04	6.65E-04	514.3333333	545	0.321918618	0.486789087
liver	crepos	creneg	18_TGGAGTGTGACAATGGTGTTTGAAT	0.008319298	0.003289966	277.3333333	313.3333333	0.007412856	0.040619841
liver	crepos	creneg	NA_CATTGATCATCGACACTTCGAACGCACTTGCGGCCCCGGGTT	6.58E-04	5.27E-04	426.3333333	413.6666667	0.154476125	0.3078108
liver	crepos	creneg	1_GCCCATGATGGTATGAGAGTAGTGGACAGAAGGGATTTCTGAAAAACACTTTTCTGAGG	8.41E-04	8.36E-04	437	415.6666667	0.742599825	0.83905483
liver	crepos	creneg	Mus musculus predicted gene 29483 (Gm29483)	0.003110532	0.001174339	263.3333333	258	6.40E-04	0.012510731
liver	crepos	creneg	4_GGTCGATGATGAGAGCTTTGTTCTGAGCCA	0.002005818	7.92E-04	299.6666667	195	0.075402334	0.188817565
liver	crepos	creneg	3_TAGCAGCACGTAAATATTGGCG	0.001676734	2.72E-04	539.6666667	470.3333333	0.158198189	0.313645483
liver	crepos	creneg	Mus musculus (house mouse) mmu-miR-30d-5p	0.001225778	3.81E-04	1441.333333	288.6666667	0.019715198	0.076865519
liver	crepos	creneg	Mus musculus (house mouse) mmu-miR-99a-5p	0.004485442	9.46E-04	504.3333333	485.3333333	0.004950438	0.033124867
liver	crepos	creneg	>ENSMUST00000146233.8|ENSMUSG00000040483.16|OTTMUSG00000006106.5|OTTMUST00000013799.2|Xaf1-204|Xaf1|2597|UTR5:1-48|CDS:49-870|UTR3:871-2597|	0.002710578	0.0020212	250	216	0.316449433	0.482032385
liver	crepos	creneg	9_ACTAATCCTAGCCCTAGCCCT	8.14E-04	7.87E-04	357.3333333	281.6666667	0.779968214	0.870937592
liver	crepos	creneg	Mus musculus (house mouse) mmu-miR-24-3p	0.001326492	9.15E-04	436.6666667	404.6666667	0.259106374	0.42475594
liver	crepos	creneg	8_ATCACATTGCCAGGGATTTCCA	6.32E-04	3.74E-04	425.3333333	417.3333333	0.009797166	0.047702393
liver	crepos	creneg	Mus musculus per-hexamer repeat gene 4 (Phxr4)	0.006305224	0.002433607	378.3333333	533.6666667	0.16208198	0.318649628
liver	crepos	creneg	13_CACGCGGGAGACCGGGGTTCGATTCCCCGACGGGGAGCCA	0.008252558	0.00118217	297.3333333	369	0.022272688	0.082089315
liver	crepos	creneg	19_TTGCAATGATGTCATCTTACTACTGAAA	0.001355793	8.29E-04	278.3333333	309.6666667	0.007375932	0.040592712
liver	crepos	creneg	MU069435.1_TCGCTGCGATCTATTGAAAGTCANCCCTCGACACAAGGGTTTGT	8.23E-04	6.69E-04	328	239.3333333	0.323038409	0.487593104
liver	crepos	creneg	11_TGCAATGATGATGAAACTAGAAAAAAAAGGAAGTGCCGTCCGATGCGACAACTGACGACATCCCTAGTTAGCTGACT	0.003384005	8.97E-04	430.3333333	379	0.001009912	0.014368198
liver	crepos	creneg	19_CTGACCTATGAATTGACAGCCATT	0.009214898	0.003516055	399	383	0.015328044	0.065437399
liver	crepos	creneg	1_TCACGCGGGAGACCGGGGTTCGATTCCCCGACGGGGAGCCA	0.011889512	0.001489897	278.6666667	905	0.016972544	0.069699433
liver	crepos	creneg	NA_GGAGTGTGACAATGGTGTTTGAT	0.008422519	0.005641209	250.6666667	231	0.209779709	0.372506248
liver	crepos	creneg	17_AGTAATGATGATTTCTGGTGATTCTGAGTGTCTCGCTGACGCCATCACCGCAGCGCGCTGACC	0.003233352	9.84E-04	370	316.6666667	0.017081755	0.06997033
liver	crepos	creneg	1_GTAAACATCCTCGACTGGAAGCT	0.014088322	0.001934972	344	465.3333333	0.006018949	0.037170456
liver	crepos	creneg	2_TTGCAATGATGTCAATCTTTGACTGAAGTGACCTTGAAGTGCAATTACTGAGCTTTTTAACCCTGAGCA	0.001711409	7.43E-04	418.3333333	336.3333333	0.001482645	0.017021609
liver	crepos	creneg	18_ACTGGACTTGGAGTCAGAAGGC	0.01653126	0.002205913	303.6666667	302.6666667	0.004179382	0.030598373
liver	crepos	creneg	Mus musculus (house mouse) transfer RNA-Lys	0.004087455	0.001691651	495	687	0.078542352	0.195699563
liver	crepos	creneg	19_TGACCTATGAATTGACAGCCAG	0.009195057	6.97E-04	295.3333333	398.3333333	0.022024631	0.081546573
liver	crepos	creneg	Mus musculus (house mouse) mmu-miR-100-5p	6.06E-04	5.30E-04	322.3333333	393.3333333	0.462007363	0.611724969
liver	crepos	creneg	2_TTGCAATGATGTCAATCTTTGACTGAAGTGACCTTGAAGTGCAATTACTGAGCTTTTTAACCCTGAGC	8.10E-04	7.82E-04	380	274	0.89881763	0.949199001
liver	crepos	creneg	18_TGCTGTGATGACTATCTTAGGACACCTTTGGATTAACCGTGAAATCAAACAAGTGCTGAGCAA	0.005611393	0.001192998	368.6666667	322.6666667	0.002125158	0.02034619
liver	crepos	creneg	1_CGCTAAACCATTCGTAGACGACCTGCTTC	6.21E-04	9.16E-04	345.6666667	315.3333333	0.032540181	0.105330788
liver	crepos	creneg	10_ACGCGGGAGACCGGGGTTCAATTCCCCGACGGGGAGCCA	0.003452819	9.14E-04	143.3333333	110	0.133687912	0.284240528
liver	crepos	creneg	NA_CTCCCGGGGCTACGCCTGTCTGAGCGTCGCT	0.001312529	0.001198674	445.3333333	404.3333333	0.436205787	0.592098124
liver	crepos	creneg	NA_TGGAGTGTGACAATGGTGTTTTA	0.003695486	0.004235389	273.3333333	321.3333333	0.074098632	0.187038356
liver	crepos	creneg	9_CTCGCTGCGATCTATTGAAAGTCAGCCCTCGACACAAGGGTTTGTA	0.001136431	8.65E-04	373.6666667	422	0.074950264	0.18830672
liver	crepos	creneg	Mus musculus (house mouse) tRNA-Thr	0.013174878	0.001700976	599.6666667	659.3333333	0.00147178	0.017021609
liver	crepos	creneg	Mus musculus (house mouse) tRNA-Ser	0.010642278	9.25E-04	326.3333333	313.6666667	9.04E-04	0.013791836
liver	crepos	creneg	NA_TGAGGTAGTAGGTTGTGTGGTAA	0.00118959	1.00E-03	288	262	0.146225517	0.297533845
liver	crepos	creneg	4_TGTAAACATCCTTGACTGGAAGCT	0.01177016	0.001514451	363	602.3333333	0.02047776	0.078958249
liver	crepos	creneg	19_TGCAATGATGTCATCTTACTACTGAAA	0.001059097	9.25E-04	270	316.3333333	0.490480743	0.636405647
liver	crepos	creneg	NA_CATTGATCATCGACACTTCGAACGCACTTGCGGCCCCGGGTTCCTCCCGGGGCTACGCCTGTCTGAGCGTCGCT	9.56E-04	7.46E-04	268.3333333	387.6666667	0.277938141	0.444371454
liver	crepos	creneg	1_ATACCATGATGATAACATAGTTCAGCAGACTTAACTCTGATGAACAATCATGTCTTTCGCTCCTATCTGATG	0.008545857	0.001226471	336.3333333	332	0.002628672	0.023241483
liver	crepos	creneg	19_CTGACCTATGAATTGACAGCCT	0.008428468	0.012075709	307.6666667	366.6666667	0.120730705	0.263976055
liver	crepos	creneg	>ENSMUST00000218022.2|ENSMUSG00000020608.8|OTTMUSG00000065715.1|OTTMUST00000159939.1|Smc6-205|Smc6|5272|UTR5:1-189|CDS:190-465|UTR3:466-5272|	1.57E-04	1.48E-04	191.3333333	267.3333333	0.898136704	0.949199001
liver	crepos	creneg	11_TCAAATGATGATATCACCTAAAATAGCTGGAATTACCGGCAGATTGGTAGTGGTGAGCCTATGGTTTTCTGAAG	0.003519672	9.22E-04	364.6666667	361	1.83E-04	0.007780953
liver	crepos	creneg	>ENSMUST00000073890.4|ENSMUSG00000057723.4|OTTMUSG00000002195.1|OTTMUST00000004416.1|Krt33b-201|Krt33b|1581|UTR5:1-43|CDS:44-1258|UTR3:1259-1581|	0.001520323	8.48E-04	345	373.3333333	0.208302908	0.370367148
liver	crepos	creneg	1_TTCAAGTAATTCAGGATAGGTTT	0.002520035	0.001457818	332	356	0.144019884	0.296182777
liver	crepos	creneg	18_GGAGTGTGACAATGGTGTTTGTT	0.00982806	0.003353335	247.3333333	210.6666667	0.019037403	0.074994437
liver	crepos	creneg	NA_CGGTGCCTGACTGCGTTAGCA	8.96E-04	8.81E-04	216.3333333	291.6666667	0.946659283	0.970316919
liver	crepos	creneg	NA_ACGGGTAACTGAAGGCATACG	4.28E-04	4.13E-04	186.3333333	274	0.815539496	0.889779437
liver	crepos	creneg	Mus musculus (house mouse) mmu-miR-30c-5p	0.004945773	0.001666917	304.6666667	386.3333333	0.048435606	0.138216597
liver	crepos	creneg	X_TGAGGTAGTAAGTTGTATTGTT	0.003117391	0.001633143	195	185.3333333	0.23022957	0.391293534
liver	crepos	creneg	>ENSMUST00000220884.2|ENSMUSG00000021458.18|OTTMUSG00000030849.3|OTTMUST00000163255.1|Aopep-209|Aopep|772|CDS:1-468|UTR3:469-772|	0.003619985	0.001893296	367.3333333	481	0.072140895	0.184107205
liver	crepos	creneg	19_TGACCTATGAATTGACAGCCA	0.007080673	0.001037894	302.3333333	430	0.007240908	0.040153804
liver	crepos	creneg	Mus musculus (house mouse) mmu-miR-23a-3p	4.63E-04	5.77E-04	328	343.3333333	0.58831322	0.726581655
liver	crepos	creneg	Mus musculus (house mouse) mmu-miR-151-5p	0.004088556	0.001308977	247.6666667	315.3333333	2.13E-06	6.89E-04
liver	crepos	creneg	Mus musculus (house mouse) mmu-miR-378a-3p	0.013027673	0.001034037	281	303.3333333	0.00324946	0.026824628
liver	crepos	creneg	19_ACTTAATGATGAACAATGTAAATGACAAGCATATGGCTGAGTTGCAATGATGTCATCTTACTACTGAAA	0.006971177	0.001069008	245.6666667	245	1.16E-04	0.006188124
liver	crepos	creneg	Mus musculus (house mouse) mitochondrially encoded tRNA histidine	0.011674778	8.78E-04	526	143	0.006310985	0.037679608
liver	crepos	creneg	10_ACCGCCGCGGCCCGGGTTCGATTCCCGGTCAGGGAACCA	0.012056823	5.07E-04	92.33333333	26.33333333	0.06952391	0.180271932
liver	crepos	creneg	9_AGTCTATGATGATCCTATCCCGAACCTGAATTCCTGTTGAAAAACCATAATTACGGATCTGGCTTCTGAGA	0.002503699	0.001190953	302	301.3333333	6.89E-04	0.012510731
liver	crepos	creneg	Mus musculus (house mouse) mmu-miR-22-5p	0.005023499	0.001314211	186.3333333	431.6666667	0.346166101	0.508038982
liver	crepos	creneg	MU069435.1_AACCATTCGTAGACGACCTGCTTC	9.00E-04	8.26E-04	284	265.3333333	0.694181425	0.806326257
liver	crepos	creneg	13_ATCACATTGCCAGGGATTACCA	0.001346399	3.89E-04	293.3333333	297	0.217559937	0.379094372
liver	crepos	creneg	13_ATCACATTGCCAGGGATTACCACT	0.005646251	9.04E-04	278.6666667	375	4.30E-04	0.010862669
liver	crepos	creneg	1_CCTGCATGATGACGAACAAATACTGACTACCTGAAGATCTTATTAGCTCTATCTGATG	0.010690091	0.0015775	290.6666667	277.3333333	3.21E-04	0.00987151
liver	crepos	creneg	1_TGTAAACATCCTCGACTGGAAGCTT	0.024019844	0.004374946	326.3333333	428.6666667	0.012798414	0.058380292
liver	crepos	creneg	18_TGGAGTGTGGCAATGGTGTTTGT	0.004419976	0.001391412	207.3333333	229	0.00410766	0.030596889
liver	crepos	creneg	NA_CGACTCTTAGCGGTGGATCACTCGGCTCGTG	0.018080845	0.001293044	132.6666667	113.3333333	2.46E-04	0.008991034
liver	crepos	creneg	Mus musculus (house mouse) mmu-miR-486b-5p	8.88E-04	0.001056607	93.66666667	18	0.631296365	0.761130789
liver	crepos	creneg	MU069435.1_TCCCTCGCTGCGATCTATTGAAAGTCAGCCCTCGACACAAGGGTTTGT	0.001878304	9.29E-04	213.3333333	219.3333333	0.013422721	0.059177011
liver	crepos	creneg	NA_GGAGTGTGACAATGGTGTTTGAA	0.00271858	9.30E-04	228.6666667	326.6666667	0.003797376	0.029272894
liver	crepos	creneg	1_ACCGGGGTTCGATTCCCCGACGGGGAGCCA	0.004065077	0.001200936	360	369.6666667	0.228533764	0.38963923
liver	crepos	creneg	NA_TGAGGTAGTAGGTTGTATGGTAA	8.54E-04	7.98E-04	292.3333333	219.6666667	0.433499412	0.589748763
liver	crepos	creneg	Mus musculus (house mouse) mmu-miR-126b-3p	4.53E-04	9.30E-04	214.6666667	373.6666667	0.193115694	0.353863186
liver	crepos	creneg	Mus musculus (house mouse) mmu-miR-30a-3p	0.004246588	0.00116709	213.6666667	307.3333333	0.006676479	0.038718794
liver	crepos	creneg	Mus musculus (house mouse) mmu-miR-320-3p	0.012372385	0.001023512	233.3333333	121	0.003895554	0.029872071
liver	crepos	creneg	10_CACCATGATGACGGAAATTCTTCACTTTGACCTGATGTCTGTTGAAGAAACTCAGTGTCTGAGA	0.00536151	0.001239889	354.3333333	344	0.002100593	0.02034619
liver	crepos	creneg	NA_GATGGGGAAGATCGGGCTCGCC	6.37E-04	6.85E-04	141	189.6666667	0.846624687	0.912009816
liver	crepos	creneg	6_TCAGTGCACTACAGAACTTTGTC	0.005250073	7.77E-04	159	302.3333333	0.015069356	0.064503223
liver	crepos	creneg	9_TGTTGTGATGATGGGCAAAAATGTTCAACTGCTCTGAATGGGCTGAATGAAAGTAGCCTTTCTGAAC	0.002985481	0.001047229	231.6666667	249.3333333	0.001619848	0.017563495
liver	crepos	creneg	Mus musculus (house mouse) nuclear encoded rRNA 5S 129	0.002931177	0.002250755	176	136.3333333	0.289139594	0.456417428
liver	crepos	creneg	NA_CGCGACCTCAGATCAGACGTGGCGACCCGCTGAATTT	0.00119847	7.86E-04	273.3333333	107.6666667	0.399165093	0.552953015
liver	crepos	creneg	NA_TTCCTCCCGGGGCTACGCCTGTCTGAGCGTCGCT	0.002723178	0.002427498	225	300.3333333	0.60573812	0.739128415
liver	crepos	creneg	9_CCCTCGCTGCGATCTATTGAAAGTCAGCCCTCGACACAAGGGTTTGT	0.002250618	0.001057061	256	267	3.82E-04	0.010664145
liver	crepos	creneg	NA_CCTCCCGGGGCTACGCCTGTCTGAGCGTCGCT	0.003670576	0.001009452	254	231.6666667	0.004631458	0.032153323
liver	crepos	creneg	18_TGGAGTGTGACAATGGTGTTTGATT	0.010661751	0.006435229	156.6666667	146.6666667	0.023871837	0.086152644
liver	crepos	creneg	Mus musculus (house mouse) tRNA-Tyr	0.021560548	0.002530254	595.6666667	11.33333333	0.005709058	0.0358706
liver	crepos	creneg	13_CGCGGGAGACCGGGGTTCGATTCCCCGACGGGGAGCCA	0.005450087	6.74E-04	195	374.6666667	0.064976539	0.172347607
liver	crepos	creneg	NA_CGCGACCTCAGATCAGAC	5.23E-04	9.47E-04	143.6666667	206	0.093666191	0.218701822
liver	crepos	creneg	NA_TGGAGTGTGACAATGGTGTTAA	0.001000554	8.57E-04	233.3333333	258.6666667	0.385743413	0.540374755
liver	crepos	creneg	Mus musculus tRNA-Val (CAC) (tRNA-Val-CAC-1-1, tRNA-Val-CAC-3-1, tRNA-Val-CAC-3-2)	0.005463096	0.002024435	79	136	0.042498339	0.126634094
liver	crepos	creneg	15_TCGAGGAGCTCACAGTCTAGTA	0.004359708	0.001234782	177	204	0.074821436	0.188275402
liver	crepos	creneg	1_GTAAACATCCTCGACTGGAAGC	0.010280051	0.002346238	195.6666667	247.3333333	0.036921541	0.114719412
liver	crepos	creneg	>ENSMUST00000048486.13|ENSMUSG00000033860.14|OTTMUSG00000051802.1|OTTMUST00000130533.1|Fgg-201|Fgg|1695|UTR5:1-184|CDS:185-1495|UTR3:1496-1695|	0.008399956	0.001840155	437	345.6666667	0.003308459	0.027035788
liver	crepos	creneg	19_TGTAACAGCAACTCCATGTGGAAA	0.006450297	8.15E-04	310.6666667	276.3333333	4.82E-04	0.01153288
liver	crepos	creneg	11_CCTAGTGATGACAAGACGACATTGTCAACCAATCCCCCACAAGGGAATGAGGACATGTCCTGCAATTCTGAAT	0.002779625	9.52E-04	335.3333333	296.6666667	2.47E-05	0.002880975
liver	crepos	creneg	8_TGACTTGATGAAAGTACTTTTGAACCCTTTTCCATCTGATG	0.001458361	8.70E-04	180.3333333	181	0.048847748	0.139147283
liver	crepos	creneg	19_TACAGTACTGTGATAGCTGAAA	0.001636582	0.00110333	176.6666667	273.3333333	0.31019469	0.474829714
liver	crepos	creneg	9_TTCAAGTAATCCAGGATAGGCTTT	0.005837528	0.002049287	275.6666667	203.6666667	0.131626448	0.280965162
liver	crepos	creneg	3_ACATGTGATGAGAAACTGTTTCGGTCCCAGTTGATGGCCACTGATAACATTACATTTTTCTGATG	0.00124809	8.34E-04	248.3333333	239.6666667	0.083000477	0.202556217
liver	crepos	creneg	NA_CGCGACCTCAGATCAGACG	0.001176649	9.78E-04	154.6666667	119.3333333	0.905658575	0.95313349
liver	crepos	creneg	19_TGACCTATGAATTGACAGCCAGA	0.001815104	4.34E-04	209.3333333	254.3333333	0.028561218	0.097129669
liver	crepos	creneg	NA_GACTCTTAGCGGTGGATCACTCGGCTCGTGCGTCGATGAAGAACGCAGCTAGCTGCGAGAATTAATGTGAATTGCAGGACACA	0.001050344	8.35E-04	225	278.6666667	0.050062783	0.141859163
liver	crepos	creneg	11_CCACGAGGACGAGACGTAGCG	7.23E-04	3.03E-04	210.3333333	187.6666667	0.152232062	0.305597365
liver	crepos	creneg	NA_ATTGATCATCGACACTTCGAACGCACTTGCGGCCCCGGGTT	7.56E-04	5.95E-04	192.6666667	241.3333333	0.239695199	0.403744395
liver	crepos	creneg	NA_CGCGACCTCAGATCAGACGTGGCGACCCGCTGAATT	0.002604765	0.001530825	132	100	0.191230238	0.35160287
liver	crepos	creneg	19_GTACAGTACTGTGATAGCTGAAA	0.002557238	0.001127537	178.3333333	230.3333333	0.308711675	0.473372019
liver	crepos	creneg	X_GAGGTAGTAGATTGTATAGTTT	0.004157932	0.002638419	177.6666667	163	0.302143897	0.467927196
liver	crepos	creneg	1_AGACCGGGGTTCGATTCCCCGACGGGGAGCCA	0.003334609	0.001272296	230.3333333	329.6666667	0.298909552	0.465235859
liver	crepos	creneg	9_CAACGGAATCCCAAAAGCAGCTG	0.004438026	9.18E-04	229.6666667	216.6666667	0.116060936	0.256539063
liver	crepos	creneg	Mus musculus (house mouse) mmu-miR-199a-3p	8.82E-04	0.001099276	188.3333333	256	0.588719747	0.726581655
liver	crepos	creneg	Mus musculus RIKEN cDNA A330023F24 gene (A330023F24Rik)	0.007851698	0.002864385	213.3333333	263.3333333	0.009817612	0.047702393
liver	crepos	creneg	>ENSMUST00000135811.2|ENSMUSG00000028391.17|OTTMUSG00000000235.10|OTTMUST00000071862.3|Wdr31-205|Wdr31|400|UTR5:1-356|CDS:357-400|	0.009861268	0.004277835	108.6666667	96.66666667	0.032025825	0.104471342
liver	crepos	creneg	11_CGGCGATGATGACACTCCATACATAGCACGCGTTAGACTGCTGATCCGGGTGATGCGAATCGTAATCTGAGCCGA	0.004590415	8.80E-04	265	222	0.012211736	0.05710575
liver	crepos	creneg	17_CACCCGTAGAACCGACCTTGCG	8.68E-04	7.31E-04	175	173.3333333	0.68875283	0.804201976
liver	crepos	creneg	18_GGAGTGTGACAATGGTGTTTTT	0.002738219	0.002303912	163	146.6666667	0.371775535	0.527660364
liver	crepos	creneg	4_GCGGATGATGACACCTGGGTATGCTGCACACTCCCGACTGCGTCGTGGGGAAGCCAACCTTGGAGAGCTGAGC	0.003834141	7.93E-04	266.3333333	241	9.82E-04	0.014307086
liver	crepos	creneg	18_TGGAGTGTGACAATGGTGTTTGAG	0.003574287	9.55E-04	140.3333333	190.3333333	0.001237118	0.015886172
liver	crepos	creneg	>ENSMUST00000092880.14|ENSMUSG00000019437.18|OTTMUSG00000000096.5|OTTMUST00000000319.2|Tlcd1-201|Tlcd1|2700|UTR5:1-428|CDS:429-1121|UTR3:1122-2700|	0.002504817	8.49E-04	229	206	9.49E-04	0.014080193
liver	crepos	creneg	18_TGCTGTGATGACTATCTTAGGACACCTTTGGATTAACCGTGAAATCAAACAAGTGCTGAGCA	0.002172433	0.001151203	201.6666667	171.6666667	0.003680965	0.028911653
liver	crepos	creneg	>ENSMUST00000197438.5|ENSMUSG00000038975.15|OTTMUSG00000052933.1|OTTMUST00000132456.1|Rabggtb-207|Rabggtb|1992|UTR5:1-252|CDS:253-651|UTR3:652-1992|	0.001721411	8.82E-04	208	115.6666667	0.12286995	0.267929351
liver	crepos	creneg	9_TTCAAGTAATCCAGGATAGGCTA	0.003458575	0.001300001	245.6666667	240	0.353447071	0.513816138
liver	crepos	creneg	NA_TGGAGTGTGACAATGGTGTTTTTT	0.005051884	0.004499392	170.6666667	143	0.901190412	0.949919275
liver	crepos	creneg	11_GAGCAATGATGACCCCAACATGCCATCTGAGTGGCTTTGCTGAAATCCAGAGGCTGTTTCTGAGC	8.62E-04	9.67E-04	174	167.6666667	0.390503241	0.544215542
liver	crepos	creneg	NA_TGGAGTGTGGCAATGGTGTTTGA	0.001909258	0.001111955	151.3333333	208	0.00292757	0.025195785
liver	crepos	creneg	9_TCGCTGCGATCTATTGAAAGTCAGCCCTCGACACAAGGGTTTGTAA	8.02E-04	9.21E-04	186	154.6666667	0.294359044	0.460612121
liver	crepos	creneg	11_GACTGCTGATCCGGGTGATGCGAATCGTAATCTGAGCCGA	0.002024379	4.74E-04	172.6666667	140.6666667	0.067913184	0.177231503
liver	crepos	creneg	3_GGTCAATGATGTGTTGGCATGTATTATCTGAATTCGCTGATGTGTCATAACACTTTAGCTCTAGAATTACGCTGAGACCT	0.005572097	0.001242955	180	224.6666667	8.04E-04	0.01326655
liver	crepos	creneg	9_AGTCTATGATGATCCTATCCCGAACCTGAATTCCTGTTGAAAAACCATACTTACGGATCTGGCTTCTGAGA	0.002128802	0.001048512	222.3333333	233.3333333	0.008327182	0.042536744
liver	crepos	creneg	MT_ACTAATCCTAGCCCTAGCCC	7.37E-04	0.001536275	173.3333333	116	0.26597891	0.431299852
liver	crepos	creneg	18_TGGGGTGTGACAATGGTGTTTGT	0.003577665	0.001328886	141.3333333	168	0.001273695	0.0161003
liver	crepos	creneg	6_TCAGTGCACTACAGAACTTTGTCT	0.004552971	0.001342201	168.3333333	251.3333333	0.044101343	0.129502673
liver	crepos	creneg	Mus musculus (house mouse) mmu-miR-7a-5p	0.012061884	0.001341894	186.3333333	145.3333333	0.025133298	0.089125295
liver	crepos	creneg	8_CTGGAGGATGAAGTAAGGAGTGATCCATCGGCTAAGTGTTTTCCCACTGTGCTGACACTCACATTGCTGACA	9.90E-04	8.92E-04	196.3333333	135.6666667	0.361186329	0.517625757
liver	crepos	creneg	NA_TGGTCGCGAAGGCGTGGTTATG	3.84E-04	7.59E-04	113.3333333	168.3333333	0.028767626	0.097376609
liver	crepos	creneg	1_GCTATGATGAAGGCTATGTTGGTAGGGACAACTGAGCTTGTTGATGAATACCAACGATTCTGATG	0.003278997	8.94E-04	219.3333333	217.3333333	0.004124025	0.030596889
liver	crepos	creneg	>ENSMUST00000145440.8|ENSMUSG00000026222.17|OTTMUSG00000030061.3|OTTMUST00000074497.1|Sp100-209|Sp100|3807|UTR5:1-94|CDS:95-1009|UTR3:1010-3807|	0.001996489	9.04E-04	203	143.3333333	0.16086601	0.317416102
liver	crepos	creneg	>ENSMUST00000219238.2|ENSMUSG00000019947.11|OTTMUSG00000064422.2|OTTMUST00000157183.1|Arid5b-204|Arid5b|7581|UTR5:1-30|CDS:31-3597|UTR3:3598-7581|	8.00E-04	0.00132602	169.3333333	189.3333333	0.440716275	0.59472805
liver	crepos	creneg	10_CACCGCCGCGGCCCGGGTTCGATTCCCGGTCAGGGAACCA	0.012040049	8.39E-04	74.33333333	29	0.026215857	0.091812244
liver	crepos	creneg	1_TCGCTGCGATCTATTGAAAGTCAGCCCTCGACACA	7.96E-04	6.71E-04	178.6666667	152.3333333	0.428400084	0.584937836
liver	crepos	creneg	Mus musculus (house mouse) mmu-miR-93-5p	0.002183129	7.32E-04	189.6666667	160	0.014325889	0.062646724
liver	crepos	creneg	10_TGAGGTAGTAGTTTGTGCTGTTT	0.00464187	0.002003359	157.6666667	127	0.064330229	0.171308283
liver	crepos	creneg	>ENSMUST00000212152.2|ENSMUSG00000045348.17|OTTMUSG00000026838.5|OTTMUST00000151150.1|Nyap1-204|Nyap1|2499|CDS:1-2499|	0.007745933	8.58E-04	112	83.66666667	0.005773811	0.035930871
liver	crepos	creneg	Mus musculus (house mouse) mmu-miR-203-3p	0.003572957	4.63E-04	227	204.6666667	0.049260707	0.140077018
liver	crepos	creneg	NA_TGGAGTGTGACAATGGTGTTAT	0.003573832	0.001408327	181	131.6666667	0.257380781	0.423644053
liver	crepos	creneg	>ENSMUST00000116556.4|ENSMUSG00000024101.16|OTTMUSG00000072513.1|OTTMUST00000175466.1|Washc1-202|Washc1|1831|UTR5:1-92|CDS:93-1520|UTR3:1521-1831|	0.011158028	0.001158016	241.6666667	237.6666667	0.024414784	0.087396284
liver	crepos	creneg	13_TGAGGTAGGAGGTTGTATAGTTT	0.002992288	0.002231106	124.6666667	120	0.574034206	0.713527676
liver	crepos	creneg	NA_CGACTCTTAGCGGTGGATCACTCGGCTCGTGCGTCGATGAAGAACGCAGCTAGCTGCGAGAATTAATGTGAATTGCAGGACA	5.92E-04	8.32E-04	234	247.6666667	0.228346148	0.38963923
liver	crepos	creneg	1_AATACATGATGATCTCACACAACTTGAACTCTCTCACTGATTACTTGATGATAGTAAAAGATCTGATG	0.012350613	0.001372568	169	193.3333333	0.006491881	0.038334637
liver	crepos	creneg	9_AGCGCCGAAGGAGCCTCGGTTGGCCCCGGATAGCCGGGTCCCCGTC	9.94E-04	6.94E-04	158	182.3333333	0.460071951	0.609661274
liver	crepos	creneg	Mus musculus (house mouse) mmu-miR-23b-3p	4.20E-04	3.15E-04	264.3333333	234.3333333	0.680597652	0.799714598
liver	crepos	creneg	NA_TGGAGTGTGACAATGGTGTAA	7.55E-04	7.28E-04	169.3333333	156.6666667	0.729123138	0.829621123
liver	crepos	creneg	2_AGTGGTGATGACACTAGAACCACCAAGATCGCTGATG	0.001283207	9.27E-04	160	155.3333333	0.391664753	0.544895589
liver	crepos	creneg	Mus musculus (house mouse) nuclear encoded rRNA 5S 195	0.006496676	9.56E-04	137.6666667	116	0.05225038	0.146012289
liver	crepos	creneg	Mus musculus tRNA-Leu (AAG) (tRNA-Leu-AAG-1 1 to 4)	0.006425391	0.001141388	79.33333333	41	0.550656943	0.692152798
liver	crepos	creneg	3_GGTCAATGATGTGTTGGCATGTATTATCTGAATTCGCTGATGTGTCATAACACTTTAGCTCTAGAATTACGCTGAGACC	0.00313585	0.001131499	208.3333333	152.6666667	0.019556846	0.076432311
liver	crepos	creneg	Mus musculus RIKEN cDNA 1500012K07 gene, transcript variant 1 (1500012K07Rik)	0.01201292	7.24E-04	76	65.66666667	0.298819522	0.465235859
liver	crepos	creneg	1_GACCGGGGTTCGATTCCCCGACGGGGAGCCA	0.008916037	0.001247224	173.3333333	296	4.71E-05	0.003933092
liver	crepos	creneg	Mus musculus (house mouse) mitochondrially encoded tRNA serine 2	0.043912524	0.004090172	118.6666667	46.66666667	0.00121578	0.015737059
liver	crepos	creneg	>ENSMUST00000165824.3|ENSMUSG00000026227.12|OTTMUSG00000022123.2|OTTMUST00000052508.2|2810459M11Rik-202|2810459M11Rik|3331|UTR5:1-100|CDS:101-964|UTR3:965-3331|	0.006058124	3.94E-04	117	149	0.227705828	0.38963923
liver	crepos	creneg	13_AGAGGTAGTAGGTTGCATAGTTA	0.002882264	6.17E-04	161.3333333	164.3333333	9.60E-04	0.0141221
liver	crepos	creneg	18_GGAGTGTGACAATGGTGTTTAT	0.003101923	0.002163717	124	118.6666667	0.364748547	0.521082651
liver	crepos	creneg	NA_TGAGATGAAGCACTGTAGCTCTT	0.00274366	0.002985254	137.6666667	114	0.922034788	0.957916055
liver	crepos	creneg	2_GGAAAGGATGAACGAACTTGGCCTGACCTTCAGAAATGGAGGCAATACAACTGATTTAATGAGCCTGATC	0.002092766	7.03E-04	115.3333333	300.3333333	0.005213605	0.034048217
liver	crepos	creneg	11_CGTTCGCGCTCTCCCCTG	0.010753693	0.001838191	98	83	0.039217131	0.119497773
liver	crepos	creneg	8_TCCTGTACTGAGCTGCCCCGAGT	8.50E-04	0.001353984	55.66666667	14	0.625170189	0.755998031
liver	crepos	creneg	Mus musculus tRNA-Lys (CTT) (tRNA-Lys-CTT-2-1, tRNA-Lys-CTT-2-2)	0.002592492	6.48E-04	87	81.66666667	0.075223805	0.188700955
liver	crepos	creneg	Mus musculus (house mouse) mmu-miR-423-3p	0.00580601	0.001290883	176.6666667	150.6666667	0.003102712	0.026283711
liver	crepos	creneg	10_GAGTTATGATGTGTAAATCCTATTCCATTGCTGAAATGCAGTGTGGAACATAATGAACTGAAC	0.00315374	0.001032773	130.3333333	114	0.008325688	0.042536744
liver	crepos	creneg	NA_CGCGACCTCAGATCAGACGTGGCGACCCGCTGA	0.001098767	0.001224727	204.3333333	188	0.796119567	0.878186489
liver	crepos	creneg	9_GCACCTGATGAGAATTCTGCTGCTGAGGTTGTGTGATTGCTCAGACTCAAAGTAAACGCCCTGATG	0.003165532	0.001433463	162	148.3333333	0.006821081	0.039088542
liver	crepos	creneg	1_ATGCTATGATGAAGGCTATGTTGGTAGGGACAACTGAGCTTGTTGATGAATACCAACGATTCTGATG	0.018231832	0.001217154	150.6666667	92.33333333	0.004499398	0.031515266
liver	crepos	creneg	MT_ACTAATCCTAGCCCTAGCCCTAC	0.001693013	5.44E-04	169.3333333	153	0.117145341	0.257879132
liver	crepos	creneg	13_CCGGGGTTCGATTCCCCGACGGGGAGCCA	0.003519008	0.001160486	741.6666667	277	0.179923811	0.341285729
liver	crepos	creneg	15_ACAAATGATGAACCTTTTGACGGGCGGACAGAAACTCTGTGCTGAATGTCAAGTTCTGATT	0.003899611	0.001221803	189.6666667	184.6666667	0.007989371	0.042139656
liver	crepos	creneg	17_GAGAGTGATGATTTCACAGACTAGAGTCTCTGACG	9.06E-04	8.27E-04	119.3333333	101	0.684373293	0.802475793
liver	crepos	creneg	18_CTGCAGTGATGACTATCTTAGGACACCTTTGGATTTACCGTGAAAAGAAGTAACCTCTGAGCAGC	0.013170336	0.001157911	184.3333333	170.6666667	0.013016905	0.058380292
liver	crepos	creneg	2_GAATCTGACAACAGGAAATAAACCTCCTTATTCACCCCA	0.003388875	0.001150401	89.33333333	129	0.333212356	0.497359402
liver	crepos	creneg	4_TGTAAACATCCTTGACTGGAAGC	0.010812001	0.001466376	134	199	0.001483342	0.017021609
liver	crepos	creneg	Mus musculus (house mouse) mmu-miR-574-5p	0.005848515	0.001843311	85.33333333	69.33333333	0.126117596	0.272440949
liver	crepos	creneg	NA_TGGGGTGTGACAATGGTGTTTGA	0.002300158	0.001120201	108	153	0.100112055	0.229110756
liver	crepos	creneg	NA_ACATTGATCATCGACACTTCGAACGCACTTGCGGCCCCGGGTT	3.92E-04	7.62E-04	154	180.6666667	0.310682989	0.475127671
liver	crepos	creneg	10_TTGCATGATGACTTGAATTGTCGGATACCCCTTCACCCCGTTCATGGGTGAGAAACAGCTAGTCTGACA	0.003581208	0.00102405	137.6666667	156.6666667	3.42E-04	0.009878738
liver	crepos	creneg	19_TTAATGATGAACAATGTAAATGACAAGCATATGGCTGAGTTGCAATGATGTCATCTTACTACTGAAA	0.001584568	0.001000115	189.3333333	189	0.005447287	0.034872096
liver	crepos	creneg	9_GTCTATGATGATCCTATCCCGAACCTGAATTCCTGTTGAAAAACCATAATTACGGATCTGGCTTCTGAGA	0.001180994	9.95E-04	158.3333333	159.6666667	0.345240291	0.507817083
liver	crepos	creneg	14_AAAAGCTGGGTTGAGAGGGCGAAT	0.013524059	1.81E-04	99.66666667	57.33333333	5.55E-04	0.011966854
liver	crepos	creneg	NA_TCGAGATCCCGGTGCCTAATG	3.78E-04	5.98E-04	93.66666667	131	0.107705037	0.242037152
liver	crepos	creneg	19_TACGGGGATGATATGAAAACTGAACTCTCTCTTTCTGATGGTTTAGTGGAGAAAACAAAAATTCTCTGAGT	0.001377985	0.001196697	154	137	0.285835364	0.453342649
liver	crepos	creneg	Mus musculus tRNA-Ser (AGA) (tRNA-Ser-AGA-1-1)	0.007167325	4.56E-04	89	240.3333333	0.00575852	0.035930871
liver	crepos	creneg	19_ACCCTGATGAACTGAATACCGCCCCAGTCTGATAGCTGTGGAGAAAGGTATTTTCTGAGT	0.003957443	8.12E-04	161.6666667	149.6666667	0.001886	0.019192124
liver	crepos	creneg	2_TGGAAAGGATGAACGAACTTGGCCTGACCTTCAGAAATGGAGGCAATACAACTGATTTAATGAGCCTGATC	0.002432057	9.03E-04	110.6666667	180.3333333	0.052411785	0.146210806
liver	crepos	creneg	4_GCAGTCCACGGGCATATACACT	0.011243028	0.008307884	126.6666667	170	0.16249301	0.319070012
liver	crepos	creneg	10_TTCAAGTAATCCAGGATAGGCTAT	0.004286678	0.002219738	171.6666667	137	0.246949707	0.412600713
liver	crepos	creneg	MT_ACTAATCCTAGCCCTAGCCCTACACA	0.001220467	9.48E-04	122	98.66666667	0.764110584	0.85692399
liver	crepos	creneg	Mus musculus RIKEN cDNA 2810433D01 gene (2810433D01Rik)	5.70E-04	6.90E-04	89	118.3333333	0.574173693	0.713527676
liver	crepos	creneg	Mus musculus tRNA-Leu (CAG) (tRNA-Leu-CAG-1 1 to 7)	0.004872731	0.001403429	70.66666667	122.3333333	0.528396748	0.670944182
liver	crepos	creneg	NA_GACTCTTAGCGGTGGATCACTCGGCTCGTGCGTCGATG	0.004119847	0.001204178	71	58.33333333	0.182195776	0.343982223
liver	crepos	creneg	13_TGAGGTAGTAGGTTGTATAGTTAT	0.004504487	0.003883283	148	111	0.418948681	0.577884881
liver	crepos	creneg	MU069435.1_TGCGATCTATTGAAAGTCAGCCCTCGACACAAGGGTTTGT	0.001145926	0.001953216	144	129.3333333	0.21082581	0.37321243
liver	crepos	creneg	19_TGACCTATGAATTGACAGCCAT	0.005483808	0.003416278	141	167	0.087335107	0.209967614
liver	crepos	creneg	Mus musculus (house mouse) mmu-miR-221-3p	0.00434911	9.37E-04	204.6666667	214.3333333	0.001337979	0.016251445
liver	crepos	creneg	9_TCGCTGCGATCTATTGAAGGTCAGCCCTCGACACAAGGGTTTGT	0.001046039	7.56E-04	110.3333333	90.66666667	0.356040214	0.51527108
liver	crepos	creneg	11_GCTGTGATGAGATGACTAAGTAGGAAGTGCCGTCAGAGTCGATAACTGACGATAACTGCTCCTGGCTGACT	0.004288767	0.001001068	132.3333333	97.66666667	0.002567781	0.022843067
liver	crepos	creneg	11_TGGCTTTGCTGAAATCCAGAGGCTGTTTCTGAGC	0.001070152	7.56E-04	120.3333333	105.3333333	0.073402611	0.186152702
liver	crepos	creneg	19_CTGACCTATGAATTGACAGCCAA	0.00334953	5.91E-04	132.6666667	193	0.062919926	0.168271803
liver	crepos	creneg	NA_CGCGACCTCAGATCAGACGTGGCGACCCGCTGAATTTAA	9.02E-04	6.34E-04	87.33333333	102.3333333	0.660596048	0.7809197
liver	crepos	creneg	>ENSMUST00000228239.2|ENSMUSG00000096099.3|OTTMUSG00000000539.3|OTTMUST00000169987.1|Vmn1r220-205|Vmn1r220|7849|UTR5:1-1838|CDS:1839-2735|UTR3:2736-7849|	0.001342253	0.001582177	54.66666667	29.33333333	0.78264686	0.872893267
liver	crepos	creneg	8_GGAATGATGACATTCTCCGGAATCGCTGTACTGACTTGATGAAAGTACTTTTGAACCCTTTTCCATCTGATG	0.003317674	8.85E-04	168	150	6.06E-04	0.012403856
liver	crepos	creneg	1_ACAAGTGATGAGTGACAAAGGGACTTAATACTGAACCATGGGGTTGAAATGAAATATGCTGATG	0.001431989	9.14E-04	148.3333333	141.6666667	0.036794592	0.114708382
liver	crepos	creneg	18_GGAGTGTGACAATGGTGTTTGTA	0.002384627	0.001437053	108.3333333	153.6666667	0.038937226	0.119093445
liver	crepos	creneg	2_TTGCAATGATGACTTATATATCTGTCAATCCCCTGAGAGATCACTGACGACTCCATGTGTCTGAGCAA	0.003865813	0.001024576	173.6666667	168.3333333	9.44E-05	0.005782306
liver	crepos	creneg	>ENSMUST00000164099.3|ENSMUSG00000031993.8|OTTMUSG00000062819.1|OTTMUST00000152971.1|Snx19-201|Snx19|5762|UTR5:1-460|CDS:461-3454|UTR3:3455-5762|	0.019003589	0.00351319	323.3333333	265.6666667	2.58E-04	0.008991034
liver	crepos	creneg	9_CAACGGAATCCCAAAAGCAGCTGT	0.010849621	0.002930415	107.6666667	87.66666667	0.054318116	0.149467197
liver	crepos	creneg	18_TGGAGTGTGACAATGGTGTTTGTTTT	0.011598414	0.004725982	134.6666667	92.66666667	0.020747269	0.079075684
liver	crepos	creneg	NA_CGCGACCTCAGATCAGACGTGGCGACCCGCTGAATTTA	0.001979764	0.001019442	93.66666667	98.66666667	0.08711481	0.209749646
liver	crepos	creneg	NA_GCACGGGGTCGGCGGCGATGTCGG	2.50E-04	3.39E-04	189.6666667	168	0.385734453	0.540374755
liver	crepos	creneg	18_GGAGTGTGACAATGGTGTTTGTAT	0.00459611	0.002895217	98.33333333	99	0.141872563	0.294271742
liver	crepos	creneg	2_TGCCAGTGATGCTTAGGAATTTCTTCACCTGAATCAACTATGTGGTCACACTGTTGTCTGAGGC	7.99E-04	8.18E-04	157	124	0.643250472	0.768102777
liver	crepos	creneg	Mus musculus tRNA Gln CUG	0.011351875	0.001166856	217.6666667	317	0.001077386	0.014772977
liver	crepos	creneg	11_AGACTGCTGATCCGGGTGATGCGAATCGTAATCTGAGCCGA	0.00213482	6.46E-04	110.3333333	87	0.027708326	0.095590772
liver	crepos	creneg	NA_CGCACGGGGTCGGCGGCGATGTCGG	4.80E-04	3.21E-04	167.3333333	163	0.330767522	0.495998007
liver	crepos	creneg	NA_CTCGGCCGATCGAAAGGGAGTCGGGTTCAGATCCCCGAATCCGGAGTG	6.51E-04	7.67E-04	136	151	0.939050684	0.965188623
liver	crepos	creneg	13_TGAGGTAGTAGATTGTATAGTTG	0.001920721	3.40E-04	98	70	0.030720971	0.102487693
liver	crepos	creneg	18_TGGAGTGTGATAATGGTGTTTGT	0.001502175	8.17E-04	87.66666667	160.6666667	0.080524987	0.19800825
liver	crepos	creneg	2_CTACAATGATGGTAATATTTTTCGTCAACAGAGTTCACCTAGTGAGTGTTGACACCTTGGGTCTGAGT	9.18E-04	6.27E-04	182.3333333	139.3333333	0.038571715	0.118312406
liver	crepos	creneg	Mus musculus (house mouse) mmu-miR-25-3p	0.004148157	0.002013752	120.6666667	163.6666667	0.001115455	0.014915752
liver	crepos	creneg	Mus musculus (house mouse) mmu-miR-28a-5p	0.003010471	0.00150487	120.3333333	145.6666667	0.512544739	0.655375259
liver	crepos	creneg	1_GAGACCGGGGTTCGATTCCCCGACGGGGAGCCA	0.003235288	7.13E-04	162	225.3333333	0.018352827	0.073502165
liver	crepos	creneg	16_GAAATGATGGCAAATCATCTTTCGGGACTGACCTGAAATGAAGAGAATACTCTTGCTGATC	0.002570796	8.98E-04	129.6666667	111.6666667	0.010672364	0.05110447
liver	crepos	creneg	9_ACTAATCCTAGCCCTAGCCCTA	0.00162114	7.74E-04	138	102.6666667	0.199289172	0.360682194
liver	crepos	creneg	Mus musculus (house mouse) nuclear encoded rRNA 5S 102	0.002387777	0.001331382	68.33333333	60.66666667	0.127610692	0.274932224
liver	crepos	creneg	Mus musculus tRNA-Leu (CAG) (tRNA-Leu-CAG-2 1 to 3)	0.002638704	5.04E-04	89.66666667	106	0.132745015	0.28260715
liver	crepos	creneg	2_AGCAGCATTGTACAGGGCTATGAT	0.006864251	0.001444034	116	79	0.01176462	0.055334751
liver	crepos	creneg	4_AGCTCGCTCTGAAGGCCTGTTTCCTAGGCT	0.002457414	0.001415608	102.3333333	67.66666667	0.161077031	0.317445354
liver	crepos	creneg	9_TAAATGATGAGATTCCATTGGTCCGTGTTTCTGAACTACATGATTTTCCTTGGCTATTCTGATA	0.002182442	8.50E-04	97.66666667	83.66666667	0.047653577	0.137276482
liver	crepos	creneg	NA_ATTGATCATCGACACTTCGAACGCACTTGCGGCCCCGGGTTCCTCCCGGGGCTACGCCTGTCTGAGCGTCGCT	7.05E-04	7.06E-04	88.66666667	178	0.885126308	0.939747479
liver	crepos	creneg	NA_GAAATTTCGGTTGGGACA	0.001293882	5.93E-04	47.33333333	16.66666667	0.871562433	0.930817172
liver	crepos	creneg	X_TGAGGTAGTAGATTGTATAGTTTT	0.007926553	0.00570437	101.6666667	82.33333333	0.151207237	0.304295162
liver	crepos	creneg	13_GAGGTAGTAGATTGTATAGTTA	0.002134569	6.72E-04	108	89.66666667	0.047965717	0.13760268
liver	crepos	creneg	5_GCCAATGATGACACCACACTAACTGAGCAGTTAGTAGTTGGTCCTTTGATTGCATGTGATGTAATCATTGTTTCAAGACGGGACTGAAG	0.001190122	7.96E-04	110.3333333	130.3333333	0.118695305	0.260229002
liver	crepos	creneg	MT_ACTAATCCTAGCCCTAGCCCTACAA	0.001266917	7.54E-04	125.6666667	106	0.550268347	0.692152798
liver	crepos	creneg	MU069435.1_AGCTCCCTCGCTGCGATCTATTGAAAGTCAGCCCTCGACACAAGGGTTTGT	0.002086866	9.34E-04	122	110.6666667	0.031643119	0.103798523
liver	crepos	creneg	NA_TGGAGTGTGACAATGGTGTTTGATA	0.007683714	0.004833678	84.33333333	70.33333333	0.208147128	0.370367148
liver	crepos	creneg	Mus musculus (mouse) predicted gene 12505	0.016664915	0.003326282	188	138.6666667	7.73E-04	0.013033257
liver	crepos	creneg	NA_CGACTCTTAGCGGTGGATCACTCGGCTCGTGCGTCGATG	0.003742723	0.001360542	61.33333333	54.66666667	0.178165984	0.338745666
liver	crepos	creneg	9_GCTAAACCATTCGTAGACGACCTGCTTC	7.13E-04	8.72E-04	115.6666667	99.33333333	0.291875823	0.458945657
liver	crepos	creneg	>ENSMUST00000041029.6|ENSMUSG00000036867.8|OTTMUSG00000021505.5|OTTMUST00000050977.2|Smad6-201|Smad6|2971|UTR5:1-1035|CDS:1036-2523|UTR3:2524-2971|	0.012567359	0.001714633	332.3333333	166.6666667	8.86E-04	0.013646671
liver	crepos	creneg	NA_AATCGTCGGAGACAGCAGCAG	6.47E-04	1.44E-04	64	89.66666667	0.062702107	0.167966902
liver	crepos	creneg	10_AGTTATGATGTGTAAATCCTATTCCATTGCTGAAATGCAGTGTGGAACATAATGAACTGAAC	0.002264498	9.16E-04	90.66666667	93.33333333	0.019921436	0.077297081
liver	crepos	creneg	10_TACATGATGAAAACAGTCTCCCTCTTCTGAATCTCGCTGAGGAAACTGCACGTCACCCTCCTGAAA	0.001910813	0.001424518	120.3333333	112.6666667	0.106914043	0.240928861
liver	crepos	creneg	NA_TGAGGTAGTAGGTTGTATAGTAA	9.07E-04	5.47E-04	117.6666667	93.33333333	0.198527183	0.359870405
liver	crepos	creneg	1_TACATGATGATCTCACACAACTTGAACTCTCTCACTGATTACTTGATGATAGTAAAAGATCTGATG	0.002473592	0.00103003	137	170.3333333	0.00161018	0.017563495
liver	crepos	creneg	2_TTGCAATGATGACTTATATATCTGTCAATCCCCTGAGAGATCACTGACGACTCCATGTGTCTGAGC	9.11E-04	9.27E-04	146	128.3333333	0.851417892	0.91534495
liver	crepos	creneg	MU069435.1_TCTGGGTCGGGGTTTCGTACGTAGCAGAGCAGCTCCCTCGCTGCGATCTATTGAAAGTCAGCCCTCGACACAAGGGTTTGT	0.001024127	9.09E-04	134	115	0.697198054	0.808070524
liver	crepos	creneg	19_GATTGCTGTTGAGACTTGGAAATCTGATT	0.001480668	5.27E-04	59.33333333	67.66666667	0.04805038	0.13760268
liver	crepos	creneg	9_GAGGTAGTAGTTTGTACAGTTT	0.002729873	0.002266481	109.6666667	98.66666667	0.459023048	0.609661274
liver	crepos	creneg	>ENSMUST00000033740.12|ENSMUSG00000031374.14|OTTMUSG00000017695.2|OTTMUST00000042893.2|Zfp92-201|Zfp92|5767|UTR5:1-171|CDS:172-1638|UTR3:1639-5767|	0.002709398	0.001289762	40.66666667	40.33333333	0.693854129	0.806326257
liver	crepos	creneg	14_AAAAGCTGGGTTGAGAGGGCGAA	0.017126346	0.001748813	84.33333333	59	0.259639334	0.425198828
liver	crepos	creneg	18_TGAGATGAAGCACTGTAGCTCA	9.94E-04	0.001123291	110	80.66666667	0.732525103	0.832227782
liver	crepos	creneg	1_TCAAGTAATTCAGGATAGGTT	0.004728453	0.001385828	111.3333333	94	0.016292978	0.068295436
liver	crepos	creneg	9_AACGGAATCCCAAAAGCAGCT	7.37E-04	5.46E-04	103.6666667	102	0.80554304	0.884099874
liver	crepos	creneg	2_CATTATTACTTTTGGTACGCGA	6.31E-04	4.57E-04	90.66666667	126.3333333	0.104704367	0.236387105
liver	crepos	creneg	2_TACAATGATGGTAATATTTTTCGTCAACAGAGTTCACCTAGTGAGTGTTGACACCTTGGGTCTGAGT	6.36E-04	6.63E-04	131	103.3333333	0.68888995	0.804201976
liver	crepos	creneg	9_CGCTGCGATCTATTGAAAGTCAGCCCTCGACACAAGGGTTTGTA	0.001243373	7.48E-04	118	100.6666667	0.070620402	0.181469194
liver	crepos	creneg	NA_TTGCGGCCCCGGGTTCCTCCCGGGGCTACGCCTGTCTGAGCGTCGCT	0.001240214	0.001048282	112.6666667	132.6666667	0.831546276	0.901770693
liver	crepos	creneg	11_ACCCTGTAGATCCGAATTTGTGT	9.63E-04	0.001087445	91.33333333	82.66666667	0.819557558	0.892358095
liver	crepos	creneg	Mus musculus (house mouse) mmu-miR-532-5p	0.002289539	0.001091182	87.66666667	87.66666667	0.306481456	0.471375471
liver	crepos	creneg	11_TCCTAGTGATGACAAGACGACATTGTCAACCAATCCCCCACAAGGGAATGAGGACATGTCCTGCAATTCTGAAT	0.006092393	0.001171456	152.3333333	150.3333333	5.07E-04	0.01153288
liver	crepos	creneg	19_CTACGGGGATGATATGAAAACTGAACTCTCTCTTTCTGATGGTTTAGTGGAGAAAACAAAAATTCTCTGAGTAG	0.011011507	0.001750992	103	81	0.007431071	0.040619841
liver	crepos	creneg	1_GTACATGATGAATAAAATCAAATCACCATCTTTCGGCTGAGCTCCTGATGGATTTGCTTTTTCTGATA	0.002674683	0.001199552	96	97.66666667	0.017587023	0.071381123
liver	crepos	creneg	18_AGTGTGACAATGGTGTTTGT	0.004722608	0.001377351	81.66666667	92.66666667	0.001534491	0.017484553
liver	crepos	creneg	Mus musculus (house mouse) mmu-miR-139-5p	8.26E-04	0.001795723	95.33333333	100.3333333	0.023284055	0.084469957
liver	crepos	creneg	Mus musculus tRNA Phe #AA	0.009442866	8.52E-04	218.6666667	308	0.135205698	0.2852188
liver	crepos	creneg	17_AGCCCGTGATGAATTAATTTCTGACACCTCGTATGAAAACTGCATGCGTAGTCTGATTACATTATAAGACTGAGG	6.27E-04	5.36E-04	126.6666667	113	0.583396542	0.722215459
liver	crepos	creneg	Mus musculus BRCA1 interacting protein C-terminal helicase 1, opposite strand, transcript variant 1 (Brip1os)	0.007658486	0.003135571	88.33333333	231	0.121551334	0.265411684
liver	crepos	creneg	>ENSMUST00000203003.2|ENSMUSG00000030222.14|OTTMUSG00000027079.4|OTTMUST00000141638.2|Rerg-205|Rerg|391|UTR5:1-212|CDS:213-391|	0.001178608	5.90E-04	76.33333333	98.66666667	0.140452332	0.292294088
liver	crepos	creneg	2_GAAAGTCAGCCCTCGACACAAGGGTTTGT	0.001978088	0.001468918	102.6666667	124.3333333	0.74212254	0.83905483
liver	crepos	creneg	9_CAACGGAATCCCAAAAGCAGC	9.79E-04	0.001328549	101.3333333	95	0.723743392	0.82524088
liver	crepos	creneg	Mus musculus (house mouse) mmu-miR-30b-5p	0.008335925	0.001151494	116.6666667	136.3333333	0.013364217	0.05917603
liver	crepos	creneg	NA_CTACGCCTGTCTGAGCGTCGCT	0.00343802	0.001415827	70.66666667	78.66666667	0.202580914	0.363791252
liver	crepos	creneg	>ENSMUST00000124026.8|ENSMUSG00000001827.13|OTTMUSG00000022222.4|OTTMUST00000052830.3|Folr1-208|Folr1|601|UTR5:1-592|CDS:593-601|	0.002620095	5.08E-04	38	17	0.194306632	0.354839877
liver	crepos	creneg	11_ACCCTGTAGATCCGAATTTGTGA	7.50E-04	1.51E-04	99	94.33333333	0.022858331	0.083417985
liver	crepos	creneg	2_TGCCAGTGATGCTTAGGAATTTCTTCACCTGAATCAACTATGTGGTCACACTGTTGTCTGAGGCA	0.001381381	9.26E-04	116.3333333	82.66666667	0.043832818	0.12918306
liver	crepos	creneg	8_CTGGGCGTGGAGCATCTGG	7.52E-04	3.99E-04	60.33333333	81.66666667	0.261318273	0.426222748
liver	crepos	creneg	NA_CTGACCTATGAATTGACAGCCTTT	0.009329547	0.011444919	121.3333333	109.3333333	0.837845452	0.90617242
liver	crepos	creneg	NA_GACTCTTAGCGGTGGATC	0.002280205	0.001827186	56.33333333	47.66666667	0.592783146	0.727282751
liver	crepos	creneg	9_GTCTGATGATGAGCCCATTGCCCTGAGCTCTTGTGATGCTGGCTTCAAAGTAAACGCTCTGAAG	0.002331666	0.001279919	148.6666667	151	0.01775616	0.071466336
liver	crepos	creneg	NA_CGACTCTTAGCGGTGGATC	0.001405092	0.00150908	44.33333333	35	0.796772414	0.878186489
liver	crepos	creneg	NA_GACTCTTAGCGGTGGATCACTCGGCTCGTGCGTCGATGAAGAACGCAGCTAGCTGCGAGAATTAATGTGAATTGCAGGAC	7.92E-04	6.54E-04	129.6666667	130	0.323256877	0.487593104
liver	crepos	creneg	1_TAACTCTGATGAACAATCATGTCTTTCGCTCCTATCTGATG	0.001124407	0.00101904	90.33333333	108	0.739336361	0.837707446
liver	crepos	creneg	13_GAGGTAGTAGGTTGTATAGTTA	0.005857283	0.003042273	88.33333333	71.33333333	0.332170814	0.497114663
liver	crepos	creneg	18_GTGTGACAATGGTGTTTGT	0.00377804	9.15E-04	77.33333333	67	0.021978985	0.081546573
liver	crepos	creneg	3_ATGAGTGATGACAAGATGTTTCGGTCCCAAATGAAGCCTACTGATTACCGTAACATTTATTGCTGACA	0.00255912	7.97E-04	113	115.6666667	8.89E-05	0.005750609
liver	crepos	creneg	4_TCTCGGTGATGAGAACTTTGTCCAGTTCTGCTGCTGATCTCTTAAGTGAGGATGAAGTTATCTGAGG	0.003855126	0.001283456	130	116.3333333	0.006436563	0.038288086
liver	crepos	creneg	4_TTCTTGTGATGAAAATACTGTCCAGTTCTGCTACTGAAGGAATGAGATGAACACTTTAGTGCTGAAG	0.003608668	0.001029861	127	101	2.37E-04	0.008968089
liver	crepos	creneg	NA_CTGACCTATGAATTGACAGCCTT	0.014841478	0.007826527	108	106	0.072983139	0.185379464
liver	crepos	creneg	1_GCTTGTTGATGAATACCAACGATTCTGATG	9.71E-04	8.89E-04	113	145.6666667	0.963709365	0.982534186
liver	crepos	creneg	1_TGTAAACATCCTCGACTGGAAGCTTT	0.028289556	0.008545811	107.3333333	138.3333333	0.011745843	0.055334751
liver	crepos	creneg	9_GCTGCGATCTATTGAAAGTCAGCCCTCGACACAAGGGTTTGTA	8.06E-04	0.001018814	93.66666667	82	0.462840845	0.612327463
liver	crepos	creneg	MU069435.1_TCGCTGCGATCTATTGAAAGTCGGCCCTCGACACAAGGGTTTGT	7.15E-04	6.13E-04	79.66666667	64.66666667	0.629941665	0.760631055
liver	crepos	creneg	NA_CGCGACCTCAGATCAGACGTGGCGACCCGCTGAA	0.002750275	4.84E-04	152.6666667	63.66666667	0.102606883	0.233499208
liver	crepos	creneg	NA_GACTCTTAGCGGTGGATCACTCGGCTCGTGCGTCGATGAAGAACGCAGCTAGCTGCGAGAATTAATGTGAATTGCAGGACAC	0.001086507	7.95E-04	98	108	0.020953363	0.079447083
liver	crepos	creneg	13_ATCACATTGCCAGGGATTACCAC	0.002058044	5.44E-04	92.66666667	119	0.150903694	0.30421202
liver	crepos	creneg	14_TAGCAGCACGTAAATATTGGC	0.001067413	3.47E-04	144	123.6666667	0.985490372	0.997200389
liver	crepos	creneg	Mus musculus (house mouse) mmu-miR-146a-5p	6.61E-04	0.002228994	123.6666667	64.66666667	0.512796711	0.655375259
liver	crepos	creneg	NA_ACTCTTAGCGGTGGATCACTCGGCTCGTGCG	0.019524537	0.001286078	57.33333333	71	0.146678315	0.297533845
liver	crepos	creneg	NA_CGCGACCTCAGATCAGACGTGGCGACCCGCTGAAT	0.002843073	0.001076462	62.66666667	50.66666667	0.687131254	0.803748746
liver	crepos	creneg	11_TGGTGGGTGCATATGTTT	0.01077114	0.001139377	108	110.6666667	0.518777376	0.660930547
liver	crepos	creneg	19_TACAGTACTGTGATAGCTGAAGT	0.010631855	0.006571524	81	100	0.045513567	0.132686397
liver	crepos	creneg	4_GGTCCATGATGAAACCCATTATCAGTGGACATCTATGGATGAGAAATGCGGATATGGGACTGAGACCA	0.036205135	0.002365745	89.33333333	63	9.47E-04	0.014080193
liver	crepos	creneg	Mus musculus (house mouse) mmu-miR-30e-5p	0.003767372	0.001528236	84.66666667	123.3333333	0.293179168	0.459654936
liver	crepos	creneg	11_GAGCAATGATGACCCCAACATGCCATCTGAGTGGCTTTGCTGAAATCCAGAGGCTGTTTCTGAGCTG	0.002989198	0.001163516	94.33333333	94.66666667	0.00970422	0.047580085
liver	crepos	creneg	18_TGCAGTGATGACTATCTTAGGACACCTTTGGATTTACCGTGAAAAGAAGTAACCTCTGAGCAG	0.005667746	0.001032488	125	99.33333333	0.007812388	0.041983686
liver	crepos	creneg	9_ATGTTGTGATGATGGGCAAAAATGTTCAACTGCTCTGAATGGGCTGAATGAAAGTAGCCTTTCTGAAC	0.011437795	0.001144411	87.33333333	80	5.07E-04	0.01153288
liver	crepos	creneg	Mus musculus predicted gene, 31314 (Gm31314)	0.001657823	8.82E-04	100.3333333	120.6666667	0.352211986	0.513359073
liver	crepos	creneg	1_TTACTTGATGATAGTAAAAGATCTGATG	5.86E-04	5.29E-04	129.6666667	187.3333333	0.339962454	0.503256405
liver	crepos	creneg	4_GTCGATGATGAGAGCTTTGTTCTGAGCCA	0.001122218	0.001425754	67.33333333	44.33333333	0.529125325	0.670944182
liver	crepos	creneg	Mus musculus (house mouse) nuclear encoded rRNA 5S 71	0.003047349	8.59E-04	76	76.66666667	0.053713682	0.148561945
liver	crepos	creneg	18_TGCTGTGATGACTATCTTAGGACACCTTTGGATTAACCGTGAAATCAAACAAGTGCTGAGC	0.001101654	0.00115328	90	72.33333333	0.842402477	0.909277657
liver	crepos	creneg	3_AACATGTGATGAGAAACTGTTTCGGTCCCAGTTGATGGCCACTGATAACATTACATTTTTCTGATG	0.003754854	8.28E-04	121.6666667	117	0.021113872	0.079447083
liver	crepos	creneg	Mus musculus (house mouse) mmu-miR-455-3p	5.41E-04	4.52E-04	66.66666667	54.33333333	0.699538515	0.808466655
liver	crepos	creneg	Mus musculus predicted gene, 33302, transcript variant 1 (Gm33302)	0.00333469	5.62E-04	114	200	0.1618606	0.318601521
liver	crepos	creneg	NA_CATGACCAATGAACACTCTGACCA	0.019536153	0.001468742	93.66666667	38	0.001867099	0.019192124
liver	crepos	creneg	11_ATCAAATGATGATATCACCTAAAATAGCTGGAATTACCGGCAGATTGGTAGTGGTGAGCCTATGGTTTTCTGAAG	0.013935674	0.00119334	84.33333333	64.33333333	0.004048892	0.030596889
liver	crepos	creneg	13_TACATGTGATGAAGCAAATCAGTATGAATAAAATGATACTGTAAACGCTTTCTGATG	0.003178012	8.78E-04	104.3333333	158.3333333	3.95E-05	0.003553976
liver	crepos	creneg	6_TAGCACCATCTGAAATCGGTTAA	0.004414213	0.001499871	108	129.6666667	0.273856987	0.440457858
liver	crepos	creneg	Mus musculus tRNA Gln JUG	0.01369947	0.002842468	213	214.3333333	0.001940131	0.019619579
liver	crepos	creneg	NA_GTTCCTCCCGGGGCTACGCCTGTCTGAGCGTCGCT	0.002020069	0.001092836	80.66666667	93.33333333	0.069911578	0.180409781
liver	crepos	creneg	>ENSMUST00000110082.11|ENSMUSG00000001175.17|OTTMUSG00000016979.4|OTTMUST00000041174.3|Calm1-202|Calm1|4115|UTR5:1-279|CDS:280-729|UTR3:730-4115|	0.006867757	5.17E-05	81.66666667	167	0.131139771	0.280666864
liver	crepos	creneg	10_CCTGTCTGAGCGTCGCTT	0.004981429	0.001179405	37.66666667	69.33333333	7.53E-04	0.012939791
liver	crepos	creneg	2_AGGTCCCTGGTAGCTC	0.009963715	0.001170824	59	28	0.079947649	0.197663134
liver	crepos	creneg	NA_ATCCCATCCTCGTCGCCA	0.015219322	0.001164299	150	120.3333333	1.47E-04	0.006809635
liver	crepos	creneg	>ENSMUST00000220485.2|ENSMUSG00000021458.18|OTTMUSG00000030849.3|OTTMUST00000163265.1|Aopep-205|Aopep|493|CDS:1-60|UTR3:61-493|	0.0047344	0.002652356	84.66666667	68.33333333	0.187456396	0.349832121
liver	crepos	creneg	1_GCGGGAGACCGGGGTTCGATTCCCCGACGGGGAGCCA	0.006386102	0.001139983	72	179.3333333	0.290084019	0.457461932
liver	crepos	creneg	NA_ACGGATAATATCGGCGACTTCC	3.33E-04	2.32E-04	60.33333333	78.33333333	0.602964368	0.737234218
liver	crepos	creneg	1_AGCCCATGATGGTATGAGAGTAGTGGACAGAAGGGATTTCTGAAAAACACTTTTCTGAGGCT	0.008806266	0.001717641	92	88.33333333	0.005166283	0.033979862
liver	crepos	creneg	10_GTACATGATGAAAACAGTCTCCCTCTTCTGAAT	0.001853429	0.001050531	78.66666667	85.66666667	0.218802127	0.379851761
liver	crepos	creneg	11_TGGTGGGTGCATATGTTTT	0.012714897	3.70E-04	71	57.33333333	0.382174767	0.53770328
liver	crepos	creneg	5_TCGATCCCCGGCATCTCCACCA	0.016942603	0.012394218	116.6666667	194.6666667	0.235726239	0.398959261
liver	crepos	creneg	NA_ACGCGGGAGACCGGGGTTCATTTCCCCGACGGGGAGCCA	5.90E-04	0.001028891	36.66666667	34.33333333	0.720375426	0.822794478
liver	crepos	creneg	11_TGCATATGATGGAAAAAATCTGAAGTCTCCTGAGACCTGTGATGTCTTCAAAGGAACCACTGATG	0.005487637	0.001667597	84.33333333	72.33333333	0.03159387	0.103798523
liver	crepos	creneg	13_TGAGGTAGTAGATTGTATAGTTAT	0.00571002	0.003094835	77.66666667	57	0.177662723	0.338584553
liver	crepos	creneg	4_GGTCGATGATGAGAGCTTTGTTCTGAG	0.001808939	6.60E-04	49.33333333	37.66666667	0.002462535	0.022729054
liver	crepos	creneg	7_TCTACAGTGCACGTGTCTCCAGT	0.001147696	0.001417355	75	72.66666667	0.676705171	0.796297431
liver	crepos	creneg	9_TCGCTGCGATCTATTGAAAGTCAGCCCTCGGCACAAGGGTTTGT	0.001079736	0.00103585	61.66666667	54.66666667	0.922393828	0.957916055
liver	crepos	creneg	NA_TTCAAGTAATCCAGGATAGGCAT	0.006509555	0.0010099	100	67.66666667	0.021951231	0.081546573
liver	crepos	creneg	2_TGCCAGTGATGCTTAGGAATTTCTTCACCTGAATCAACTATGTGGTCACACTGTTGTCTGAGGCAA	0.004097421	9.79E-04	92.33333333	81.33333333	7.20E-04	0.012663507
liver	crepos	creneg	MU069435.1_CTCGCTGCGATCTATTGAAAGTCAGCCCTCGACACA	5.07E-04	6.65E-04	122.6666667	129.6666667	0.434252185	0.589941256
liver	crepos	creneg	Mus musculus (house mouse) mmu-miR-484	0.001194347	0.00166797	51.33333333	37.33333333	0.191961972	0.352370452
liver	crepos	creneg	1_CCACAATGATGACATCATATTTGCTACTCTTGACAGCTGGGGTGACGATAGCTTTAAACCACCATGATTATAACTGAGG	0.003374099	5.86E-04	117	122.6666667	1.38E-04	0.006787729
liver	crepos	creneg	15_CTCTGTGCTGAATGTCAAGTTCTGATT	0.001061786	0.001442868	56.66666667	59.33333333	0.509857824	0.65316703
liver	crepos	creneg	18_CTGGAGTGTGACAATGGTGTTTG	0.005582869	8.90E-04	62	74.33333333	0.023520396	0.085136466
liver	crepos	creneg	9_CTCGCTGCGATCTATTGAAAGTCAGCCCTCGACACAAGGGTTTGTAA	0.00112504	0.001075771	92	108.3333333	0.796315593	0.878186489
liver	crepos	creneg	9_TCCCTGAGACCCTAACTTGTGAA	0.003147699	9.80E-04	74.66666667	64.66666667	1.19E-04	0.006188124
liver	crepos	creneg	MU069435.1_TCGCTGCGATCTATTGAAAGTCAGCCCTCGACGCAAGGGTTTGT	9.26E-04	6.65E-04	56.33333333	50.66666667	0.207536251	0.370224537
liver	crepos	creneg	NA_GGAGTGTGACAATGGTGTTTGAAA	0.003487257	0.001066342	70.33333333	95	0.018645344	0.074305829
liver	crepos	creneg	11_ACTGCTGATCCGGGTGATGCGAATCGTAATCTGAGCCGA	8.72E-04	7.01E-04	90.66666667	68.66666667	0.256173853	0.423156835
liver	crepos	creneg	16_AACCCGTAGATCCGATCTTGTGA	0.003540816	0.001558092	126.6666667	132.6666667	0.028569279	0.097129669
liver	crepos	creneg	2_TGCAGTGATGTGTGAATTTCTTCACCTGAAAATATTGTGAAGAGTAAATCGAGCTTTTTAACCCTGAGT	0.003468005	9.49E-04	93.33333333	97.66666667	3.36E-05	0.003195936
liver	crepos	creneg	9_CAACGGAATCCCAAAAGCAGCTT	0.005749727	0.002536398	88.66666667	80.66666667	0.030343567	0.101437792
liver	crepos	creneg	MU069435.1_CTCGCTGCGATCTATTGAAAGTCNGCCCTCGACACAAGGGTTTGT	9.93E-04	6.24E-04	87.33333333	91.66666667	0.012799049	0.058380292
liver	crepos	creneg	NA_ACCCCGTCCGTGCCTCCA	0.003166381	9.78E-04	133.3333333	159.6666667	0.739102591	0.837707446
liver	crepos	creneg	1_CGGGGTTCGATTCCCCGACGGGGAGCCA	0.006122488	9.52E-04	445	155.6666667	0.004387891	0.031051811
liver	crepos	creneg	11_CAACAGTGATGACCACAACATGCCATCTGAGTTGCTTTGCTGAAATCCAGAGGCTGTTTCTGAGC	0.006799226	0.001438453	92	86	0.006288931	0.037679608
liver	crepos	creneg	2_GTGCAGTGATGTGTGAATTTCTTCACCTGAAAATATTGTGAAGAGTAAATCGAGCTTTTTAACCCTGAGT	0.005664021	0.001135033	73.33333333	70.66666667	2.02E-04	0.008183576
liver	crepos	creneg	4_GGTCGATGATGAGAGCTTTGTTCTGAGCC	7.82E-04	9.03E-04	51.66666667	55.33333333	0.746743857	0.842560363
liver	crepos	creneg	4_TCTTGTGATGAAAATACTGTCCAGTTCTGCTACTGAAGGAATGAGATGAACACTTTAGTGCTGAAG	0.002542513	8.80E-04	90.66666667	77.66666667	0.002349586	0.021974739
liver	crepos	creneg	9_GTCTATGATGATCCTATCCCGAACCTGAATTCCTGTTGAAAAACCATACTTACGGATCTGGCTTCTGAGA	0.001440837	9.51E-04	96	100	0.021217915	0.079653332
liver	crepos	creneg	Mus musculus (house mouse) mmu-let-7j	0.002109088	6.40E-04	86	83.33333333	0.008175181	0.042484323
liver	crepos	creneg	1_GTAAACATCCTACACTCTCAGCT	0.006328925	0.001108888	79.66666667	98	0.026353657	0.092095502
liver	crepos	creneg	11_GGAGGGAACGCAGTCTGAGTGGA	0.003084922	0.001201253	72	70	0.408339568	0.56517829
liver	crepos	creneg	17_CACCCGTAGAACCGACCTTGC	4.69E-04	2.48E-04	79.66666667	81.66666667	0.386698626	0.54124427
liver	crepos	creneg	19_TTCTATGATGAATCAAACTAGCTCACTATGACTGCTAATGAAAACACAGGAACACCTGAGA	0.002554772	0.001004166	102.6666667	99.66666667	5.18E-05	0.003992092
liver	crepos	creneg	8_ATCACATTGCCAGGGATTTCCAT	0.001231477	0.001406863	75.66666667	73.66666667	0.978719938	0.992552663
liver	crepos	creneg	NA_TAACCACGCCTTCGCGACCAGC	2.77E-04	3.15E-04	56	85.66666667	0.872754822	0.931475793
liver	crepos	creneg	12_GGTGGTGTCGATGGTAGAAC	7.37E-04	9.68E-04	40.33333333	69	0.595250206	0.729080116
liver	crepos	creneg	13_AGAGGTAGTAGGTTGCATAGTTTT	0.003664778	0.001576421	69.66666667	55.33333333	0.070655203	0.181469194
liver	crepos	creneg	18_GGAGTGTGACAATGGTGTTTGTAA	0.002829022	5.09E-04	58.66666667	60.66666667	0.031062176	0.103198889
liver	crepos	creneg	9_TGAGGTAGTAGTTTGTACAGTTTT	0.006901689	0.004877926	80	48.33333333	0.506009963	0.649265757
liver	crepos	creneg	NA_AAATAACGCCGGAACATTAGTG	2.57E-04	2.50E-04	59	98.66666667	0.949300456	0.970902742
liver	crepos	creneg	>ENSMUST00000034281.13|ENSMUSG00000031824.16|OTTMUSG00000023422.4|OTTMUST00000056912.2|6430548M08Rik-201|6430548M08Rik|5564|UTR5:1-298|CDS:299-1522|UTR3:1523-5564|	0.001299857	0.001601932	54	84.66666667	0.539688317	0.682296732
liver	crepos	creneg	10_TCACCGCCGCGGCCCGGGTTCGATTCCCGGTCAGGGAACCA	0.0074595	0.003467736	40.33333333	30.66666667	0.206271518	0.368781564
liver	crepos	creneg	11_TACCCTGTAGATCCGAATTTGTGT	0.001919256	3.75E-04	73	55.66666667	0.006835482	0.039088542
liver	crepos	creneg	14_CACCCAGGCGGCCCGGGTTCGACTCCCGGTGTGGGAACCA	0.011491083	0.002152116	52.66666667	38.66666667	0.03302838	0.106454023
liver	crepos	creneg	19_TGACCTATGAATTGACAGCCATT	0.006577516	0.005581336	96	101.6666667	0.577210137	0.715104136
liver	crepos	creneg	9_TGAGGTAGTAGTTTGTACAGTTAT	0.00304996	0.001693172	76.66666667	49	0.143430709	0.296182777
liver	crepos	creneg	MU069435.1_TCTGGGTCGGGGTTTCGTACGTAGCAGAGCAGCTC	9.54E-04	0.001695432	87.33333333	80.33333333	0.017307917	0.0707177
liver	crepos	creneg	NA_GACTCTTAGCGGTGGATCACTCGGCTCGTGCGTCGA	0.015233947	0.001586542	59.33333333	70.66666667	0.164881152	0.321806639
liver	crepos	creneg	NA_GGAGTGTGACAATGGTGTTTAA	0.001373692	8.13E-04	76.66666667	99.66666667	0.439013074	0.593419511
liver	crepos	creneg	14_GAGGTATGAGGAAAATATCGGACAGTCTGATTACCACTGAAGACTGATAAGATCCAACTCTGACC	0.003992701	7.02E-04	70.66666667	54.33333333	6.50E-04	0.012510731
liver	crepos	creneg	2_TGCAGATGATGTGACAGAATATTTGCTATCAGATGAGTGGTGATGACACTAGAACCACCAAGATCGCTGATGCA	0.006665389	8.03E-04	78	83.33333333	0.001697826	0.017838202
liver	crepos	creneg	2_TGGAAAGGATGAACGAACTTGGCCTGACCTTCAGAAATGGAGGCAATACAACTGATTTAATGAGCCTGATCCA	0.006210679	8.61E-04	82	71.66666667	0.003038714	0.025877045
liver	crepos	creneg	4_AGCTCGCTCTGAAGGCCTGTTTCCTAGGCTA	0.003127526	0.001450302	56.66666667	65	0.464077989	0.61346257
liver	crepos	creneg	NA_CGGTGGATCACTCGGCTCGTGCG	0.005292857	0.001719052	34.66666667	25	0.636832489	0.764489089
liver	crepos	creneg	9_CAACGGAATCCCAAAAGCAG	4.08E-04	0.001034722	99.33333333	93.66666667	0.185723217	0.347399036
liver	crepos	creneg	NA_AACTGGATGAAAGCGATGACG	3.87E-04	4.04E-04	46.66666667	68.66666667	0.989811588	0.999073705
liver	crepos	creneg	NA_ATCACGTCGGGGTCACCA	0.017712662	0.003666644	76.33333333	161.6666667	0.029688945	0.099661229
liver	crepos	creneg	12_TGAAATGTTTAGGACCACTAGT	0.004000185	0.001810212	86	78	0.115278336	0.255157795
liver	crepos	creneg	18_ATGGAGTGTGACAATGGTGTTTG	0.007499702	7.46E-04	54.66666667	74.66666667	0.033296338	0.107101469
liver	crepos	creneg	6_AAACCATTCGTAGACGACCTGCTTC	7.18E-04	0.001082818	95.66666667	96.33333333	0.174196273	0.332941632
liver	crepos	creneg	6_TCAGTGCACTACAGAACTTTGTT	0.00314945	8.42E-04	60.66666667	137	0.124679374	0.270417194
liver	crepos	creneg	Mus musculus (house mouse) mmu-miR-185-5p	0.006988632	0.001494252	68.66666667	71	0.293067745	0.459654936
liver	crepos	creneg	NA_ACATTGATCATCGACACTTCGAACGCACTTGCGGCCCCGGGTTCCTCCCGGGGCTACGCCTGTCTGAGCGTCGCT	0.001197848	9.34E-04	68.33333333	125.6666667	0.564285555	0.703567352
liver	crepos	creneg	>ENSMUST00000146415.2|ENSMUSG00000043621.14|OTTMUSG00000010000.4|OTTMUST00000023256.4|Ubxn10-205|Ubxn10|2460|UTR5:1-56|CDS:57-890|UTR3:891-2460|	7.86E-04	0.001319319	44.33333333	64	0.213542175	0.375386148
liver	crepos	creneg	1_TGTAAACATCCTCGACTGGAAGT	2.51E-04	2.75E-04	75	78	0.898226546	0.949199001
liver	crepos	creneg	15_CACAAATGATGAACCTTTTGACGGGCGGACAGAAACTCTGTGCTGAATGTCAAGTTCTGATT	0.009599658	0.001554294	88	83.33333333	0.001590256	0.017563495
liver	crepos	creneg	16_AACCCGTAGATCCGATCTTGTGT	0.007398632	0.002238069	69.33333333	58.33333333	0.062496212	0.167823869
liver	crepos	creneg	18_AGTGTGACAATGGTGTTTGA	7.54E-04	7.58E-04	57.66666667	84.66666667	0.915193219	0.956988062
liver	crepos	creneg	2_TGAACTGATGATATCATTTCTTTCCCCGTCAGATCGACCCTGTTGATCTCAAATACTAATTGCCAGTTTTGTCTGATG	0.004459395	0.001209238	95.33333333	112.3333333	0.001331906	0.016251445
liver	crepos	creneg	4_TCCATGATGAAACCCATTATCAGTGGACATCTATGGATGAGAAATGCGGATATGGGACTGAGA	0.001981537	7.15E-04	75.33333333	65.33333333	0.064454325	0.171308283
liver	crepos	creneg	8_TTCTGGGTCGGGGTTTCGTACGTAGCAGAGCAGCTC	7.81E-04	0.001358868	97	88.33333333	0.020986431	0.079447083
liver	crepos	creneg	NA_TGGAGTGTGACAATGGTGTTTAG	0.001013743	4.77E-04	80.66666667	82.66666667	0.246196923	0.411940663
liver	crepos	creneg	>ENSMUST00000170285.2|ENSMUSG00000040701.17|OTTMUSG00000027952.2|-|Ap1g2-211|Ap1g2|2596|UTR5:1-15|CDS:16-2391|UTR3:2392-2596|	0.005676177	0.001877558	77.66666667	215.6666667	0.006836871	0.039088542
liver	crepos	creneg	Mus musculus (house mouse) mmu-miR-92a-3p	0.006260913	0.001876962	64.33333333	41.66666667	0.346647117	0.508038982
liver	crepos	creneg	NA_TGAGGTAGTAGATTGTATAGTAA	8.66E-04	5.05E-04	79.33333333	67.33333333	0.040234698	0.121454741
liver	crepos	creneg	1_TGTAAACATCCTACACTCTCAGCTT	0.006461252	0.001912498	64	62	0.134911279	0.2852188
liver	crepos	creneg	18_TGGAGTGTGACAATGGTGTTTGTG	0.003845208	0.002139161	61	67	0.213809936	0.375386148
liver	crepos	creneg	9_AACCCGTAGATCCGAACTTGTGT	0.001206643	0.003141601	61.66666667	57.66666667	0.373433891	0.529549549
liver	crepos	creneg	9_TGAGGTAGTAGGTTGTATAGTTAA	0.001250813	4.49E-04	79	77.33333333	0.191018315	0.35160287
liver	crepos	creneg	Mus musculus predicted gene, 49890, transcript variant 2 (Gm49890)	0.002499226	9.78E-04	114.3333333	116.3333333	0.225659213	0.387597247
liver	crepos	creneg	NA_ATGGGGAAGATCGGGCTCGCC	1.59E-04	8.00E-04	37.33333333	40.33333333	0.189775613	0.351327989
liver	crepos	creneg	NA_GAGGTAGTAGGTTGTGTGGTTAT	0.003588937	0.00142146	68	63	0.036349329	0.113979096
liver	crepos	creneg	15_ACTCTGTGCTGAATGTCAAGTTCTGATT	0.001196152	9.42E-04	53	59.33333333	0.25885772	0.42475594
liver	crepos	creneg	3_TCGATTCCCGGCCAATGCACCA	0.010562598	9.49E-04	64	39	0.014540703	0.063158569
liver	crepos	creneg	4_GGTCGATGATGAGAGCTTTGTTCTGAGCCAG	0.002834215	0.001108975	54	39.66666667	0.357612797	0.516342019
liver	crepos	creneg	NA_ATAAATCACGGTGCCTGCTTCC	7.31E-04	0.001447928	44	65	0.13547577	0.2854164
liver	crepos	creneg	11_CGCGACCTCAGATCA	0.005192196	0.00134835	104	116.6666667	0.046006584	0.133381947
liver	crepos	creneg	11_TGCTGTGATGAGATGACTAAGTAGGAAGTGCCGTCAGAGTCGATAACTGACGATAACAGCTCCTGGCTGACT	0.00395403	0.001003249	75.66666667	73	0.001089204	0.01480951
liver	crepos	creneg	9_AGTAAATGATGAGATTCCATTGGTCCGTGTTTCTGAACTACATGATTTTCCTTGGCTATTCTGATA	0.014289288	0.001108283	56.66666667	46	0.00696385	0.039304149
liver	crepos	creneg	Mus musculus (house mouse) mmu-miR-145a-5p	2.73E-04	4.15E-04	51.33333333	40	0.471685957	0.621488501
liver	crepos	creneg	NA_ACTGGGCGTGGAGCATCTGGT	0.002122744	2.18E-04	43	53.66666667	4.04E-04	0.010780255
liver	crepos	creneg	NA_TGAGGTAGTAGGTTGTGTGGTTTTTT	0.008513189	0.004143046	74.33333333	56.33333333	0.072041617	0.184107205
liver	crepos	creneg	>ENSMUST00000091641.13|ENSMUSG00000021431.16|OTTMUSG00000068343.4|OTTMUST00000165183.3|Snrnp48-201|Snrnp48|1785|UTR5:1-28|CDS:29-1042|UTR3:1043-1785|	7.73E-05	9.27E-05	42.66666667	64.66666667	0.765529102	0.85692399
liver	crepos	creneg	1_CACAATGATGACTTAAGTTTTTGCCGTTTACCCAGCTGAGTGTTTCTTTGAAGAGAGAATCTTAAAAGACTGAGA	0.001952282	6.45E-04	106	77.66666667	5.05E-04	0.01153288
liver	crepos	creneg	18_GAGATGAAGCACTGTAGCTCT	9.93E-04	6.96E-04	66.66666667	62.33333333	0.256882159	0.423462957
liver	crepos	creneg	7_GTCCATGATGAGCAACACTCACCATCTTTCGTTTGAGTCTCACGACTGTGAGATCAACCCATGCACCGCTCTGAGA	0.001904152	0.00110152	103.6666667	117.6666667	0.005049159	0.033619501
liver	crepos	creneg	Mus musculus predicted gene, 34746 (Gm34746)	0.010221403	0.006198893	101.3333333	60.66666667	0.09237351	0.216923569
liver	crepos	creneg	NA_AAAGCCCAGGAACTGCTGGATC	0.001488702	0.001052632	54.33333333	77	0.685981986	0.803125075
liver	crepos	creneg	NA_CATTGATCATCGACACTTCGAACGCACTTGCGGCCCCGGGT	7.88E-04	4.00E-04	66	70.33333333	0.072882603	0.185379464
liver	crepos	creneg	NA_GACCAATGAACACTCTGACCA	0.011428901	7.40E-04	67	37	0.654634336	0.776538384
liver	crepos	creneg	14_TCACCCAGGCGGCCCGGGTTCGACTCCCGGTGTGGGAACCA	0.005739246	0.001875042	59.33333333	95.33333333	0.302042531	0.467927196
liver	crepos	creneg	19_TGACCTATGAATTGACAGCCT	0.004129982	0.008200249	48.66666667	51.66666667	0.623395102	0.754511591
liver	crepos	creneg	4_AGAAATGCGGATATGGGACTGAGA	5.02E-04	6.88E-04	38	38.33333333	0.39121597	0.54473962
liver	crepos	creneg	MT_ACTAATCCTAGCCCTAGCCCTACACAAATATAATTATACTATTATA	6.28E-04	3.56E-04	78.66666667	62	0.250350484	0.416307382
liver	crepos	creneg	NA_ATGACCAATGAACACTCTGACCA	0.007679037	8.73E-04	66	58.33333333	0.014799769	0.063727761
liver	crepos	creneg	NA_TGACCAATGAACACTCTGACCA	0.009346222	4.21E-04	61	59	0.118913267	0.260354082
liver	crepos	creneg	NA_TGGAGTGTGACAATGGTGTTTGTAAT	0.004252705	0.004085094	48	61	0.714852375	0.820305775
liver	crepos	creneg	1_ACCATGATGATAACATAGTTCAGCAGACTTAACTCTGATGAACAATCATGTCTTTCGCTCCTATCTGATG	0.001991653	0.001062078	98	90.66666667	0.024825645	0.088281087
liver	crepos	creneg	10_TTTGCATGATGACTTGAATTGTCGGATACCCCTTCACCCCGTTCATGGGTGAGAAACAGCTAGTCTGACA	0.013213994	0.001634635	55.33333333	59.33333333	0.009794841	0.047702393
liver	crepos	creneg	11_TCACGTCGGGGTCACCA	0.01523166	0.00166385	104.6666667	179.6666667	0.030849661	0.102705249
liver	crepos	creneg	12_TCAGCGGCGGCACTTCC	6.06E-04	8.45E-04	51.33333333	71.66666667	0.282084273	0.449667344
liver	crepos	creneg	15_TCGAGGAGCTCACAGTCTAGTAA	0.004877621	0.001324348	62	66	0.33742642	0.50088557
liver	crepos	creneg	MU069435.1_CGCTGCGATCTATTGAAAGTCAGNCCTCGACACAAGGGTTTGT	6.52E-04	6.98E-04	59	46.66666667	0.796594686	0.878186489
liver	crepos	creneg	NA_CTTGCGGCCCCGGGTTCCTCCCGGGGCTACGCCTGTCTGAGCGTCGCT	7.13E-04	0.00129386	52	56	0.113267455	0.25174003
liver	crepos	creneg	NA_GACTCTTAGCGGTGGATCACTCGGCTCGTGCGTCGATGA	0.004740478	0.001181776	51	44	0.004954399	0.033124867
liver	crepos	creneg	NA_TGAGGTAGTAGGTTGTGTGGTTATT	0.007001809	0.004336899	59	52.33333333	0.658884553	0.7809197
liver	crepos	creneg	11_CGGCGATGATGACACTCCATACATAGCACGCGTTAGACTGCTGATCCGGGTGATGCGAATCGTAATCTGAGCCG	0.001236827	9.23E-04	85	63.66666667	0.066729888	0.17584521
liver	crepos	creneg	13_TGAGGTAGTAGGTTGTATAGTTG	7.77E-04	0.001154742	69	58.66666667	0.988162984	0.998655658
liver	crepos	creneg	14_AAAAGCTGGGTTGAGAGGGCGAT	0.015048274	0.001999107	56.66666667	38.66666667	0.029826826	0.09991678
liver	crepos	creneg	18_TAGATGTGTAGAGAAATGATAACTGAGC	1.83E-04	2.35E-04	44	28	0.83890875	0.906716337
liver	crepos	creneg	2_ATTCATGATGAAATAGATCCTTGACTGAAGCTGATGATGCGTCTGTGTAATTAAGCAGGATTACTCTGAGA	0.0052314	8.13E-04	86	69.33333333	4.15E-04	0.010780255
liver	crepos	creneg	8_GCTGGAGGATGAAGTAAGGAGTGATCCATCGGCTAAGTGTTTTCCCACTGTGCTGACACTCACATTGCTGACA	9.37E-04	8.20E-04	75	43.66666667	0.701511074	0.810167679
liver	crepos	creneg	9_GGTTATGATGAAATTCCACTTCATGGTCCGTGTTTCTGAAATAACATGATATTGTGGAAGTTCTGAGT	0.005782169	0.001258173	66.66666667	73.33333333	3.09E-04	0.00987151
liver	crepos	creneg	NA_TATATTTCAGCGGCGGCACTTCC	2.37E-04	1.50E-04	34.33333333	33.33333333	0.972264246	0.988142933
liver	crepos	creneg	NA_TGGAGTGTGACAATGGTGTTTATT	0.010216251	0.004734284	49.33333333	48	0.180456883	0.341896061
liver	crepos	creneg	12_CTGCGTTCGCGCTCTCCCCTG	0.007418088	0.005064039	39	31.66666667	0.357737579	0.516342019
liver	crepos	creneg	13_GCTGCGATCTATTGAAAGTCAGCCCTCGACACAAGGGTTTG	0.001451603	0.001282968	69	55	0.538770066	0.682104825
liver	crepos	creneg	9_CCATTCGTAGACGACCTGCTTC	4.84E-04	8.37E-04	70	75.66666667	0.967097012	0.984746989
liver	crepos	creneg	NA_TGGAGTGTGACAATGGTGTTTAAA	6.34E-04	0.001084359	56.33333333	83	0.217672634	0.379094372
liver	crepos	creneg	NA_TGGAGTGTGACAATGGTTTTG	6.44E-04	9.01E-04	42	52.66666667	0.899333788	0.949199001
liver	crepos	creneg	9_TCAAGTAATCCAGGATAGGCTT	0.002013446	0.005618909	73.66666667	50.33333333	0.001007742	0.014368198
liver	crepos	creneg	Mus musculus (house mouse) mmu-miR-30e-3p	0.005279565	9.25E-04	36.33333333	139.3333333	0.004393976	0.031051811
liver	crepos	creneg	Mus musculus (house mouse) mmu-miR-340-5p	0.001933741	3.42E-04	55.33333333	85	0.016486541	0.068750575
liver	crepos	creneg	NA_TGGCGGGACCAGTGACGAAGGC	6.36E-04	6.48E-04	36	43.66666667	0.898883877	0.949199001
liver	crepos	creneg	>ENSMUST00000129990.9|ENSMUSG00000049571.19|OTTMUSG00000031406.5|OTTMUST00000077823.3|Cfap46-202|Cfap46|8180|UTR5:1-47|CDS:48-7973|UTR3:7974-8180|	0.001047934	5.02E-04	36	55	0.334617027	0.498536234
liver	crepos	creneg	13_TCGCTGCGATCTATTGAAAGTCAGCCCTCGACACAAGGGTTT	5.53E-04	5.24E-04	67	55.33333333	0.794562146	0.878186489
liver	crepos	creneg	16_GTGAAATGATGGCAAATCATCTTTCGGGACTGACCTGAAATGAAGAGAATACTCTTGCTGATCA	0.014291554	0.001155731	48.33333333	52.66666667	0.008241	0.042484323
liver	crepos	creneg	18_ACTGGACTTGGAGTCAGAAGGCA	0.004999266	0.001686378	82.66666667	81.66666667	0.60564013	0.739128415
liver	crepos	creneg	6_TCGCTGCGATCTATTGAAAGTCAGCCCTTGACACAAGGGTTTGT	7.38E-04	0.001086403	52.66666667	42.33333333	0.38972158	0.544033318
liver	crepos	creneg	8_ATCACATTGCCAGGGATTTCCAA	0.001312294	5.70E-04	56.66666667	45	0.979056891	0.992552663
liver	crepos	creneg	MU069435.1_CAGCTCCCTCGCTGCGATCTATTGAAAGTCAGCCCTCGACACAAGGGTTTGT	0.002004551	0.00114968	71.66666667	65.66666667	0.382815923	0.538137413
liver	crepos	creneg	NA_TGGAGTGTGACAATGGTGTTTAAT	0.005259483	0.003881348	41.66666667	39.66666667	0.801667373	0.882060657
liver	crepos	creneg	NA_TTGCAGCACTGGGGCCAGATGG	5.30E-04	3.56E-04	46.33333333	72.66666667	0.489647259	0.635834081
liver	crepos	creneg	>ENSMUST00000038648.11|ENSMUSG00000035032.13|OTTMUSG00000024183.7|OTTMUST00000059162.3|Nek11-201|Nek11|3173|UTR5:1-468|CDS:469-2355|UTR3:2356-3173|	0.002152335	5.92E-04	237	77	0.376032769	0.532301855
liver	crepos	creneg	>ENSMUST00000194175.2|ENSMUSG00000033860.14|OTTMUSG00000051802.1|OTTMUST00000130534.1|Fgg-202|Fgg|1741|UTR5:1-47|CDS:48-1379|UTR3:1380-1741|	0.019619244	0.006026882	53.33333333	81.33333333	6.64E-04	0.012510731
liver	crepos	creneg	11_AAAATGATGATTGGAGCTTGCATGATC	3.70E-04	1.56E-04	45.33333333	31.66666667	0.158373522	0.313645483
liver	crepos	creneg	19_GGGAGGGAACGCAGTCTGAGTGGA	0.004559143	6.71E-04	54	47.66666667	0.103403955	0.234982584
liver	crepos	creneg	19_TGTAACAGCAACTCCATGTGGAAT	0.015824377	0.006728497	97.66666667	78	0.165532577	0.322300492
liver	crepos	creneg	4_GCGTCGTGGGGAAGCCAACCTTGGAGAGCTGAGC	0.004996689	4.25E-04	59	36	2.16E-04	0.008534154
liver	crepos	creneg	4_GGTCGATGATGAGAGCTTTGTTCTGAGA	8.69E-04	0.001435561	38.66666667	37.66666667	0.608514244	0.741956327
liver	crepos	creneg	5_GTTCGATCCCCGGCATCTCCACCA	0.007777969	0.012675259	67.66666667	151.3333333	0.109334579	0.244679597
liver	crepos	creneg	5_GTTTCAAGACGGGACTGAAG	4.21E-04	1.92E-04	41.33333333	37.66666667	0.296994878	0.463839491
liver	crepos	creneg	MU069435.1_TTGCTGCGATCTATTGAAAGTCAGCCCTCGACACAAGGGTTTGT	0.001389132	3.79E-04	54.66666667	34.33333333	3.36E-04	0.00987151
liver	crepos	creneg	Mus musculus (house mouse) mmu-miR-15b-5p	0.001004031	4.57E-04	55	88.33333333	0.229110302	0.39021102
liver	crepos	creneg	NA_CGACTCTTAGCGGTGGATCACTCGGCTCGTGCGTCGATGA	0.006313316	0.002097313	42.66666667	40.66666667	0.003551015	0.028539032
liver	crepos	creneg	NA_CGATACGACTCTTAGCGGTGGATCACTCGGCTCGTGCG	0.016738586	7.83E-04	37.33333333	24	0.056958515	0.154628988
liver	crepos	creneg	NA_GGGGAATTGTGAGCGGATAACA	2.01E-04	2.96E-04	30	28.66666667	0.823008019	0.894309587
liver	crepos	creneg	NA_TGGAGTGTGACAATGGTGTTTTAT	0.002815683	0.003885827	59.66666667	51	0.383578576	0.538299081
liver	crepos	creneg	17_GAGAGTGATGATTTCACAGACTAGAGTCTCTGACGCTGTCCTTGATGTCAGCTATAAATCTGACT	0.001555947	0.001233008	66	60.66666667	0.110999855	0.247721056
liver	crepos	creneg	9_TCGCTGCGATCTATTGAAAGTCAGCCCTCGACACAGGGGTTTGT	7.80E-04	7.24E-04	47	45	0.954841809	0.975953283
liver	crepos	creneg	NA_TGTGTTTGATCTGCGCGAGAA	2.53E-04	3.60E-04	42	50.33333333	0.64131218	0.766881331
liver	crepos	creneg	1_AGCCCATGATGGTATGAGAGTAGTGGACAGAAGGGATTTCTGAAAAACACTTTTCTGAGGCTT	0.022263895	0.001215508	63.33333333	48	0.004900639	0.033038475
liver	crepos	creneg	13_GTCACGCGGGAGACCGGGGTTCGATTCCCCGACGGGGAGCCA	0.014696058	0.001689169	40	70.66666667	0.22154325	0.381777204
liver	crepos	creneg	19_CTGACCTATGAATTGACAGCCATTT	0.009261602	0.003674096	82.66666667	65.66666667	0.004837798	0.032888895
liver	crepos	creneg	8_GGAAATGATGATGCCTGTGACTGCTGACAAGACTCTGATGTCTGTTGTATTCGTACTGGCTGATC	0.001842551	0.001050574	63.33333333	48	0.067406984	0.177052761
liver	crepos	creneg	MU069435.1_TCGCTGCGATCTATTGAAAGTCAGCCCTCGACACAAGGGTTTGTC	0.001142093	9.39E-04	48.66666667	46.66666667	0.334472323	0.498536234
liver	crepos	creneg	Mus musculus (house mouse) mmu-miR-744-5p	0.005477336	9.80E-05	47	41.33333333	0.218131558	0.379094372
liver	crepos	creneg	NA_CATTGATCATCGACACTTCGAACGCACTTGCGGCCCCGGGTTC	9.86E-04	7.21E-04	56	63	0.291780876	0.458945657
liver	crepos	creneg	NA_CGACTCTTAGCGGTGGATCACTCG	0.001222252	5.94E-04	45	22	0.221512903	0.381777204
liver	crepos	creneg	NA_GAGTCCGGGCTGCGCGTTGG	4.93E-04	7.84E-04	32.66666667	47	0.335637204	0.499136945
liver	crepos	creneg	NA_GTCCTGCCGCGGTCGCCA	0.007061894	0.001672371	220.3333333	86.33333333	0.453692733	0.604176825
liver	crepos	creneg	NA_TATGCCTTCAGTTACCCGTTCG	0.001360902	0.001437827	36.66666667	49	0.9212985	0.957916055
liver	crepos	creneg	NA_TTCAAGTAATCCAGGATAGGCAA	0.001005771	0.001468595	71	54	0.71960163	0.822794478
liver	crepos	creneg	1_GCACAATGATGACTTAAGTTTTTGCCGTTTACCCAGCTGAGTGTTTCTTTGAAGAGAGAATCTTAAAAGACTGAGA	0.00533222	9.06E-04	70	47.66666667	4.62E-04	0.011510198
liver	crepos	creneg	18_GGAGTGTGACAATGGTGTTTGTTT	0.009990227	0.002563745	62.66666667	49	0.017602918	0.071381123
liver	crepos	creneg	18_TGGAGTGTGACAATGGGGTTTGT	0.004639968	8.92E-04	33.33333333	38	0.15285671	0.306091777
liver	crepos	creneg	18_TGGAGTGTGACAATGGTGTTTGAGA	0.005045987	0.001956358	45.66666667	73.33333333	0.71783052	0.822556502
liver	crepos	creneg	9_ATCTATTGAAAGTCAGCCCTCGACACAAGGGTTTGT	0.002708582	6.71E-04	77	82.33333333	0.013156994	0.058765482
liver	crepos	creneg	Mus musculus (house mouse) mmu-miR-328-3p	0.005997455	0.003506708	45.33333333	60	0.742410935	0.83905483
liver	crepos	creneg	NA_CAACGCGTCAGTGGGCTGATC	0.001419584	8.07E-04	40.33333333	65	0.189190827	0.351327989
liver	crepos	creneg	NA_GACTCTTAGCGGTGGATCACT	0.002766339	6.44E-04	39.66666667	52.33333333	0.38844935	0.542755655
liver	crepos	creneg	NA_TGGAGTGTGACAATGGTGTTTGTAAA	9.89E-04	0.001308457	36	71	0.214512113	0.375628354
liver	crepos	creneg	NA_TGGTGCGCCTGGGTGTTAGC	9.52E-04	3.87E-04	38	48.66666667	0.312760319	0.477402072
liver	crepos	creneg	X_AATGGCGCCACTAGGGTTGTGA	4.60E-04	6.74E-04	57.66666667	38	0.591526413	0.727271837
liver	crepos	creneg	>ENSMUST00000105812.10|ENSMUSG00000028753.13|OTTMUSG00000010001.4|OTTMUST00000091625.1|Vwa5b1-202|Vwa5b1|2400|UTR5:1-151|CDS:152-490|UTR3:491-2400|	0.007753762	0.001095591	97	116.6666667	0.006590771	0.038497715
liver	crepos	creneg	1_ACCATTCGTAGACGACCTGCTT	0.001248926	0.001110081	83.33333333	66.66666667	0.885255655	0.939747479
liver	crepos	creneg	1_TGGATATGATGACTGATTACCTGAGAAATAATTGATGAAATCTCAAGAAAATTCCTCTAGATAGTCAAGTTCTGATC	0.001893971	8.34E-04	61	42.66666667	0.041620931	0.124478127
liver	crepos	creneg	11_GCATATGATGGAAAAAATCTGAAGTCTCCTGAGACCTGTGATGTCTTCAAAGGAACCACTGATG	0.003474252	0.001427339	56.66666667	56	0.011263224	0.053286245
liver	crepos	creneg	16_TCCCTGAGACCCTAACTTGTGAAA	0.004471153	0.002606871	50	38.66666667	0.422802225	0.581218352
liver	crepos	creneg	18_ACCAATGAACACTCTGACCA	0.006013778	8.34E-04	42	30.66666667	0.483122482	0.630497343
liver	crepos	creneg	19_TACAGTACTGTGATAGCTGAAGA	0.005237935	8.02E-04	44	77	0.049871046	0.141563777
liver	crepos	creneg	3_ATTTGTGGTAGTGGGGGACTGCGTTCGCGCTCTCCCCTG	0.004697364	0.002975452	54	49.66666667	0.144539702	0.296424146
liver	crepos	creneg	8_TACCTCCAGGAACGGTGCACCA	0.004051875	0.003305999	33.66666667	29.66666667	0.960571284	0.98057056
liver	crepos	creneg	Mus musculus (house mouse) mmu-miR-365-3p	0.006662406	0.001264827	59	44.66666667	0.002871709	0.024847193
liver	crepos	creneg	Mus musculus taurine upregulated gene 1, transcript variant b (Tug1)	0.00428222	3.89E-04	68	54	0.091705081	0.215980818
liver	crepos	creneg	NA_TCCCGGGGCTACGCCTGTCTGAGCGTCGCT	0.001712449	0.001363947	69.66666667	64	0.342169137	0.505597867
liver	crepos	creneg	NA_TGGAGTGTGACAATGGTGTTTGAAAT	0.006544749	0.002496958	35.66666667	49	0.897335102	0.949199001
liver	crepos	creneg	NA_TGGAGTGTGACAATGGTGTTTGAAG	0.001683045	9.09E-04	42.33333333	69	0.908890584	0.953686748
liver	crepos	creneg	>ENSMUST00000101454.9|ENSMUSG00000031328.17|OTTMUSG00000016503.8|-|Flna-202|Flna|8345|UTR5:1-98|CDS:99-8018|UTR3:8019-8345|	0	0	41.33333333	62.66666667	1	1
liver	crepos	creneg	10_TTCAAGTAATCCAGGATAGGCTTTT	0.00782112	0.001556926	64	49.33333333	9.65E-05	0.005782306
liver	crepos	creneg	18_GGAGTGTGACAATGGTGTTTGG	0.001641148	8.29E-04	43.33333333	44	0.085863523	0.207354
liver	crepos	creneg	18_TGGAGTGTGACAATGGTGTTTGTATT	0.007709588	0.008686749	47.66666667	38.66666667	0.639792323	0.765668623
liver	crepos	creneg	2_TGCAATGATGTCAATCTTTGACTGAAGTGACCTTGAAGTGCAATTACTGAGCTTTTTAACCCTGAGC	6.81E-04	5.81E-04	58.66666667	39.66666667	0.84316879	0.909280134
liver	crepos	creneg	2_TGCAGATGATGTGACAGAATATTTGCTATCAGATGAGTGGTGATGACACTAGAACCACCAAGATCGCTGATGCAA	0.003392486	5.40E-04	76	64.66666667	0.00465011	0.032153323
liver	crepos	creneg	2_TGCAGATGATGTGACAGAATATTTGCTATCAGATGAGTGGTGATGACACTAGAACCACCAAGATCGCTGATGCAC	0.010362947	9.68E-04	54.66666667	52	0.008469401	0.042823407
liver	crepos	creneg	3_GGTCAATGATGTGTTGGCATGTATTATCTGAATTCGCTGATGTGTCATAACACTTTAGCTCTAGAATTACGCTGAGA	0.001943623	0.001198064	51.33333333	72.33333333	0.001300771	0.016251445
liver	crepos	creneg	5_CACGTCGGGGTCACCA	0.020591903	0.001876854	91	170.3333333	0.095667702	0.222080834
liver	crepos	creneg	9_CAACGGAATCCCAAAAGCAGCTGA	4.65E-04	0.001287672	38.33333333	50.33333333	0.052616991	0.146530623
liver	crepos	creneg	Mus musculus BRCA1 interacting protein C-terminal helicase 1, opposite strand, transcript variant 2 (Brip1os)	0.035271616	0.00446106	68	31	0.007995596	0.042139656
liver	crepos	creneg	NA_GGAGTGTGACAATGGTGTTTGAAT	0.008669688	0.002791578	33.33333333	35.33333333	0.042798975	0.127061911
liver	crepos	creneg	X_AATGGCGCCACTAGGGTTGTGT	0.002441766	0.001337166	87	68.66666667	0.238529328	0.402440514
liver	crepos	creneg	10_ATTCTGTGATGACTTTACCAAATGACTTTCGTTCTTCTGAGTTTGCTGAAGCCACACTCAGGTGCTGAGA	0.00140568	0.001118461	82.33333333	67.66666667	0.099327287	0.227959647
liver	crepos	creneg	11_TCAGTGCATGACAGAACTTGGT	0.003512892	0.004277712	51.33333333	40.33333333	0.619887868	0.752015001
liver	crepos	creneg	14_TAGCAGCACGTAAATATTGG	5.35E-04	5.32E-04	62.33333333	47.66666667	0.93850984	0.965188623
liver	crepos	creneg	4_CAGTCCACGGGCATATACACT	0.003376104	0.004597414	44.66666667	35.66666667	0.541391062	0.683817907
liver	crepos	creneg	4_CAGTCCACGGGCATATACACTT	0.013805889	0.005179253	46	58	0.05158082	0.145396807
liver	crepos	creneg	4_TCGATGATGAGAGCTTTGTTCTGAGC	0.001158292	5.80E-04	36.66666667	30.33333333	0.158322456	0.313645483
liver	crepos	creneg	5_TTCGATCCCCGGCATCTCCACCA	0.012893089	0.008897887	47.33333333	144.3333333	0.255737551	0.423091367
liver	crepos	creneg	Mus musculus (house mouse) mmu-miR-182-5p	0.002334906	0.001139286	37.66666667	112.3333333	0.457127752	0.608250578
liver	crepos	creneg	NA_CTCGGCCGATCGAAAGGGAGTCGGGTTCAGATCCCCGAATCCGGAGT	4.96E-04	0.001037548	65.33333333	81.66666667	0.302215031	0.467927196
liver	crepos	creneg	>ENSMUST00000097816.9|ENSMUSG00000040860.17|OTTMUSG00000010088.3|OTTMUST00000023453.1|Crocc-202|Crocc|6273|UTR5:1-326|CDS:327-5864|UTR3:5865-6273|	0.004268053	5.02E-04	123.3333333	110.6666667	0.044852395	0.13117771
liver	crepos	creneg	10_CGCGGGAGACCGGGGTTCAATTCCCCGACGGGGAGCCA	0.01052912	0.001100276	36.33333333	56	0.017646755	0.071381123
liver	crepos	creneg	11_GATAACTGACGATAACTGCTCCTGGCTGACT	0.003866592	0.00118299	28.66666667	30.66666667	0.34286191	0.505697876
liver	crepos	creneg	13_TGTCACGCGGGAGACCGGGGTTCGATTCCCCGACGGGGAGCCA	0.006038137	0.001212796	46.33333333	107.3333333	0.062285713	0.167684333
liver	crepos	creneg	17_TGAGGTAGGAGGTTGTATAGTTA	0.001236632	9.02E-04	47	44.66666667	0.857876524	0.920453724
liver	crepos	creneg	17_TGAGGTAGGAGGTTGTATAGTTG	0.002048266	6.50E-04	31	25	0.075503687	0.188817565
liver	crepos	creneg	18_TGGAGTGTGACAATGGTGTTTGTGT	0.005782299	0.00143364	42	44.33333333	0.207414201	0.370224537
liver	crepos	creneg	7_AGTCCATGATGAGCAACACTCACCATCTTTCGTTTGAGTCTCACGACTGTGAGATCAACCCATGCACCGCTCTGAGA	0.005112776	0.001559165	83	75.33333333	0.013385925	0.05917603
liver	crepos	creneg	Mus musculus translocase of outer mitochondrial membrane 6, opposite strand (Tomm6os)	6.21E-04	8.20E-04	43	88.33333333	0.965446233	0.983685142
liver	crepos	creneg	NA_CAATCCCCGGCACCTCCACCA	0.015652198	0.001071508	126	56.33333333	1.77E-04	0.007720328
liver	crepos	creneg	NA_CGACTCTTAGCGGTGGATCACTCGGC	5.97E-04	9.88E-04	24	13.66666667	0.997345684	1
liver	crepos	creneg	NA_CGACTCTTAGCGGTGGATCACTCGGCTCGTGCGTCGA	0.018449637	0.001639441	42.66666667	46	0.037254361	0.115033504
liver	crepos	creneg	NA_GCGTGGTAAACGGACAGACA	4.33E-04	4.56E-04	31.33333333	45.33333333	0.911880618	0.956204044
liver	crepos	creneg	NA_TGCGGCCCCGGGTTCCTCCCGGGGCTACGCCTGTCTGAGCGTCGCT	0.002189572	5.05E-04	44.33333333	45	0.053430744	0.148032439
liver	crepos	creneg	>ENSMUST00000061789.14|ENSMUSG00000045348.17|OTTMUSG00000026838.5|OTTMUST00000066373.2|Nyap1-201|Nyap1|3912|UTR5:1-641|CDS:642-3143|UTR3:3144-3912|	0.010743173	0.002944653	50.66666667	36	0.104752506	0.236387105
liver	crepos	creneg	>ENSMUST00000230319.2|ENSMUSG00000022306.10|OTTMUSG00000070566.1|OTTMUST00000170559.1|Zfpm2-203|Zfpm2|5791|UTR5:1-1721|CDS:1722-4781|UTR3:4782-5791|	0.009429334	0	33.33333333	32.33333333	0.008085363	0.042448668
liver	crepos	creneg	11_AATGATGATGAAACTAGAAAAAAAAGGAAGTGCCGTCCGATGCGACAACTGACGACATCCCTAGTTAGCTGACT	0.00564432	0.001003443	67.66666667	71.33333333	0.008127552	0.042448668
liver	crepos	creneg	13_TGAGGTAGTAGATTGTATAGTTAA	0.001379221	0.001372889	58	57.66666667	0.87365376	0.931820556
liver	crepos	creneg	15_GAAATTTCGGTTGGGAAA	0.007357046	3.36E-04	28.33333333	22.33333333	0.033544792	0.107476184
liver	crepos	creneg	3_GGTCAATGATGTGTTGGCATGTATTATCTGAATTCGCTGATGTGTCATAACACTTTAGCTCTAGAATTACGCTGAGAC	0.003502171	8.97E-04	59.33333333	40.33333333	0.002009382	0.019824271
liver	crepos	creneg	5_GCATGTGATGTAATCATTGTTTCAAGACGGGACTGAAG	0.001941001	4.75E-04	39.66666667	42	0.115033661	0.254965017
liver	crepos	creneg	Mus musculus (mouse) dynamin 3, opposite strand	6.31E-04	0.002042591	53.66666667	61.33333333	0.23670023	0.400189104
liver	crepos	creneg	NA_CGACTCTTAGCGGTGGATCACTCGGCTCGTGCGTCGATGAAGA	0.003517827	9.17E-04	24	22.66666667	0.002857304	0.024847193
liver	crepos	creneg	NA_CGACTCTTAGCGGTGGATCACTCGGCTCGTGCGTCGATGAAGAACGCAGCTAGCTGCGAGAATTAATGTGAATTGCAGGACACA	9.86E-04	6.58E-04	61.66666667	72	0.085761887	0.207354
liver	crepos	creneg	NA_TGAGGTAGTAGGTTGTATGGAA	0.001681938	0.001249999	45.33333333	37.66666667	0.572502111	0.713093468
liver	crepos	creneg	NA_TGAGGTAGTAGGTTGTGTGGTTAAT	0.005863711	0.004815163	56	66.33333333	0.803381981	0.882465747
liver	crepos	creneg	NA_TGTTCCGACCCTGCCGCTTACC	6.98E-04	0.001672046	33.33333333	45.66666667	0.481234178	0.628947415
liver	crepos	creneg	X_TGAGGTAGTAAGTTGTATTGT	8.68E-04	0.001160102	50.66666667	43	0.679524184	0.799033524
liver	crepos	creneg	>ENSMUST00000222464.2|ENSMUSG00000021319.8|OTTMUSG00000067171.3|OTTMUST00000162728.1|Sfrp4-203|Sfrp4|4049|UTR5:1-329|CDS:330-1427|UTR3:1428-4049|	3.90E-04	0.001525104	36	31.66666667	0.193437165	0.354051281
liver	crepos	creneg	1_CAAGTCCTTCTGATCGAGGCCC	1.99E-04	5.33E-04	28.33333333	24.33333333	0.151824387	0.305157588
liver	crepos	creneg	1_GTTAGTGATGATCAATAAAGTTAAACAGATGGGAATCTCTCTGAATAAGATTGAAGATTGATTGTTAAGCTGAAA	0.002730331	0.001186007	53.66666667	63	1.94E-05	0.002621183
liver	crepos	creneg	1_TTCAAGTAATTCAGGATAGGTTA	0.003203038	0.001292799	64.33333333	58.33333333	0.080431909	0.19800825
liver	crepos	creneg	12_ACTGCGTTCGCGCTCTCCCCTG	0.008908575	0.001206753	29.33333333	21.66666667	0.102491298	0.233499208
liver	crepos	creneg	15_TCGAGGAGCTCACAGTCTAGTAT	0.005707367	0.004928787	42	42.66666667	0.635025761	0.763919466
liver	crepos	creneg	16_TCAGGCTCAGTCCCCTCCCGATT	0.005993248	0.001026462	31.66666667	27	0.10378197	0.235510839
liver	crepos	creneg	5_CACGCTCATGCACACACCCACA	0.001121379	6.54E-04	43	35	0.519875968	0.661809061
liver	crepos	creneg	9_TCGCTGCGATCTATTGAAAGTCAGCCCTCGACACGAGGGTTTGT	6.27E-04	8.56E-04	35.66666667	33	0.808239415	0.885397003
liver	crepos	creneg	NA_AGCCGAGCGCACGGGGTCGGCGGCGATGTCGG	2.79E-04	0	44.66666667	35.66666667	0.22179887	0.381777204
liver	crepos	creneg	NA_AGCGCACGGGGTCGGCGGCGATGTCGG	5.74E-04	5.12E-04	55	56.33333333	0.623474658	0.754511591
liver	crepos	creneg	NA_CGAGCACATGGAACGGGTTGG	3.60E-04	5.35E-04	34	41.66666667	0.518459804	0.660930547
liver	crepos	creneg	NA_CGTGAACACCCGGACCTGGTTA	8.19E-04	5.30E-04	40	65.66666667	0.645972957	0.769083329
liver	crepos	creneg	NA_GACTCTTAGCGGTGGATCACTCGGCTCGTGCGTCGATGAAGA	0.004569794	0.001227967	26	27	0.007067032	0.03970298
liver	crepos	creneg	NA_TGGAGTGTGACAATGGTGTTTGATAT	0.00321276	0.002970854	37	33	0.363083162	0.519753448
liver	crepos	creneg	10_ATTCTGTGATGACTTTACCAAATGACTTTCGTTCTTCTGAGTTTGCTGAAGCCACACTCAGGTGCTGAGAG	0.004902774	0.001072576	56	65.33333333	1.52E-05	0.002430606
liver	crepos	creneg	13_ACATGTGATGAAGCAAATCAGTATGAATAAAATGATACTGTAAACGCTTTCTGATG	0.002889562	9.18E-04	50.33333333	71.66666667	0.021714225	0.081139991
liver	crepos	creneg	18_TGGAGTGTGACAATGGTGTTTGAN	0.001394035	0.001006355	35	42.66666667	0.324956506	0.489097328
liver	crepos	creneg	4_TAATACTGCCTGGTAATGATGA	4.02E-04	6.13E-04	77.33333333	51.66666667	0.92514362	0.959447831
liver	crepos	creneg	8_ACCACAGGGTAGAACCACGGAC	0.002989537	0	40.66666667	46	0.190069965	0.351327989
liver	crepos	creneg	MU069435.1_CAGCGCCGAAGGAGCCTCGGTTGGCCCCGGATAGCCGGGTCCCCGTC	6.19E-04	0.001194308	42	63.33333333	0.064478829	0.171308283
liver	crepos	creneg	Mus musculus RIKEN cDNA 1500026H17 gene (1500026H17Rik)	0.009118771	0.003095087	79.33333333	82.33333333	0.495223918	0.639774967
liver	crepos	creneg	Mus musculus tRNA-Ser (AGA) (tRNA-Ser-AGA-2 1 to 7)	0.003949191	0.001395585	29.66666667	98.33333333	0.916612606	0.957442994
liver	crepos	creneg	NA_CACGGGGTCGGCGGCGATGTCGG	0.001175611	3.33E-04	53	49	0.189376552	0.351327989
liver	crepos	creneg	NA_GAATGTTATCACGGGAGACACA	0	0.001440977	27	41	0.057996028	0.15691902
liver	crepos	creneg	NA_GACTCTTAGCGGTGGATCACTCG	0.005978507	0.001907738	56.33333333	38.66666667	0.006531259	0.038334637
liver	crepos	creneg	NA_GGAGTGTGACAATGGTGTTTTA	0.005587626	0.001807707	26.66666667	32	0.027466796	0.094959991
liver	crepos	creneg	NA_TAAATCACGGTGCCTGCTTCC	0.001013229	6.45E-04	31.66666667	46	0.211927778	0.374344044
liver	crepos	creneg	>ENSMUST00000214295.2|ENSMUSG00000032254.11|OTTMUSG00000062532.2|OTTMUST00000152335.1|Kif23-204|Kif23|1829|UTR5:1-138|CDS:139-1829|	0.003717465	0.002724892	103.6666667	81.33333333	0.283133902	0.450452953
liver	crepos	creneg	1_GCCCATGATGGTATGAGAGTAGTGGACAGAAGGGATTTCTGAAAAACACTTTTCTGAGGC	0.003708171	8.69E-04	54.33333333	48.66666667	0.001315263	0.016251445
liver	crepos	creneg	10_GTACATGATGAAAACAGTCTCCCTCTTCTGAATCTCGCTGAGGAAACTGCACGTCACCCTCCTGAA	0.001462077	0.001190315	39.66666667	40	0.339766112	0.503256405
liver	crepos	creneg	14_GTTCGACTCCCGGTGTGGGAACCA	0.002021312	0.001640264	68	85.33333333	0.923943748	0.958910189
liver	crepos	creneg	19_ACAGTACTGTGATAGCTGAAGT	0.010921246	0.003278282	34.66666667	50.33333333	0.006160129	0.037445829
liver	crepos	creneg	7_CGTCTGTGATGTTCTGCTATTACCTACATTGTTTGAGCCTCATGAAAACCCCACTGGCTGAGACG	0.004257157	9.79E-04	52.66666667	53.33333333	0.021100001	0.079447083
liver	crepos	creneg	9_AACCCGTAGATCCGAACTTGTGA	6.96E-04	6.08E-04	50.66666667	60.66666667	0.696026943	0.807870584
liver	crepos	creneg	MU069435.1_GCTCCCTCGCTGCGATCTATTGAAAGTCAGCCCTCGACACAAGGGTTTGT	0.002172521	9.83E-04	48.66666667	58.33333333	0.022890968	0.083417985
liver	crepos	creneg	Mus musculus (house mouse) mmu-miR-122b-5p	0.004727153	7.53E-04	35.33333333	125	0.261168292	0.426222748
liver	crepos	creneg	NA_TATGGATGCGGCGGGACCAGAG	0	4.84E-04	25.66666667	39	0.069125262	0.179814589
liver	crepos	creneg	NA_TGGAGTGTGACAATGGTGTTTGTTTTT	0.007815224	0.002028064	34.33333333	27.66666667	0.08241117	0.202032233
liver	crepos	creneg	NA_TGGAGTGTGATAATGGTGTTTGA	8.22E-04	7.62E-04	31.66666667	71.33333333	0.698635904	0.808416799
liver	crepos	creneg	NA_TTAAGGATCCGGCTGCTAACA	2.31E-04	0.001152549	31.33333333	46	0.098472127	0.226962822
liver	crepos	creneg	10_GTTCATGGGTGAGAAACAGCTAGTCTGACA	0.002995312	0.001221719	41.66666667	34	0.102553648	0.233499208
liver	crepos	creneg	14_TAGCAGCACGTAAATATTGGCA	2.50E-04	3.39E-04	49	40.33333333	0.448548043	0.600197176
liver	crepos	creneg	18_GTGTGACAATGGTGTTTGA	9.63E-04	0.001057874	35.66666667	41.66666667	0.516687441	0.659306215
liver	crepos	creneg	19_CTGACCTATGAATTGACAGCCAAT	0.004152356	0.001285431	60.66666667	79	0.006464075	0.038310894
liver	crepos	creneg	3_TAGCAGCACGTAAATATTGGCGA	0.004339861	1.55E-04	55	41.33333333	0.10112889	0.231110937
liver	crepos	creneg	6_CTCGACACAAGGGTTTGT	0.001111517	8.21E-04	42	59.33333333	0.787606952	0.874038442
liver	crepos	creneg	9_TGAGGTAGTAGTTTGTACAGTTG	8.90E-04	0.001191909	49.66666667	32.66666667	0.991538322	1
liver	crepos	creneg	NA_GGTTCCTCCCGGGGCTACGCCTGTCTGAGCGTCGCT	0.001346831	0.0010391	55.33333333	52.33333333	0.093806591	0.218701822
liver	crepos	creneg	NA_TACGGTCGGTCGTTGATTGATA	6.34E-04	6.46E-04	39	47	0.984915285	0.997200389
liver	crepos	creneg	>ENSMUST00000006178.5|ENSMUSG00000006021.6|OTTMUSG00000017419.1|OTTMUST00000042218.1|Kptn-201|Kptn|1630|UTR5:1-64|CDS:65-1357|UTR3:1358-1630|	0.002599223	0.0010791	43.66666667	125.3333333	0.338214898	0.501587265
liver	crepos	creneg	11_AATTTCGGTTGGGAAAAAAAAAAAAAAAA	0.008993257	2.23E-04	30.66666667	17.33333333	0.014848805	0.063727761
liver	crepos	creneg	11_TTGCTTTGCTGAAATCCAGAGGCTGTTTCTGAGC	7.36E-04	0.001010231	36.66666667	38	0.497638784	0.640699149
liver	crepos	creneg	14_AAAAGCTGGGTTGAGAGGGCGAAA	0.015017388	0.001034379	35.66666667	42.66666667	0.641753599	0.766881331
liver	crepos	creneg	15_TCAGTGCATCACAGAACTTTGTT	0.005306459	0.002141332	33	42.66666667	0.476106499	0.625784171
liver	crepos	creneg	18_ATGGAGTGTGACAATGGTGTTTGT	0.004707752	6.81E-04	30	34	0.039147656	0.119497773
liver	crepos	creneg	18_TGGAGTGTGACAATGGTGTTTGGT	0.00504593	0.001587527	39	37	5.32E-04	0.011649787
liver	crepos	creneg	18_TGGAGTGTGACAATGGTGTTTGTAG	4.95E-04	0.001032154	34.33333333	50	0.03175542	0.103798523
liver	crepos	creneg	18_TTGCTGTGATGACTATCTTAGGACACCTTTGGATTAACCGTGAAATCAAACAAGTGCTGAGC	0.001461225	6.70E-04	55.66666667	44	0.027847112	0.095661629
liver	crepos	creneg	19_GTAACAGCAACTCCATGTGGAA	0.005426969	4.81E-04	60.33333333	49.66666667	0.11444087	0.253999079
liver	crepos	creneg	2_ATGTGTGATGACACAACTTTTTTCCCCATCAGATCGACCATGTTGATCACATTCTTTTAAGCCAGTATGTCTGACA	0.002209461	0.001027038	65.33333333	88	0.051740989	0.145513138
liver	crepos	creneg	2_GCCAGTGATGCTTAGGAATTTCTTCACCTGAATCAACTATGTGGTCACACTGTTGTCTGAGGCAA	0.003234897	6.14E-04	47.66666667	40	0.006968689	0.039304149
liver	crepos	creneg	2_TTGCAATGATGACTTATATATCTGTCAATCCCCTGAGAGATCACTGACGACTCCATGTGTCTGAGCA	0.001720716	1.00E-03	62.66666667	54	0.085345575	0.20672027
liver	crepos	creneg	4_CTCGGTGATGAGAACTTTGTCCAGTTCTGCTGCTGATCTCTTAAGTGAGGATGAAGTTATCTGAGG	0.003504815	0.001427334	59.33333333	59.33333333	0.13509163	0.2852188
liver	crepos	creneg	9_GCTGCGATCTATTGAAAGTCAGCNCTCGACACAAGGGTTTGT	7.95E-04	6.82E-04	40.66666667	31.33333333	0.939246041	0.965188623
liver	crepos	creneg	1_TGCATGATGACGAACAAATACTGACTACCTGAAGATCTTATTAGCTCTATCTGATG	0.004058554	0.001002776	51.33333333	55.33333333	0.002689577	0.023650741
liver	crepos	creneg	1_TGTAAACATCCTCGACTGGAAGA	0.001082869	0.00109402	36.33333333	31.33333333	0.675767494	0.796297431
liver	crepos	creneg	1_TGTAAACATCCTCGACTGGAAGCTAT	0.01377229	0.009881871	45.66666667	84.33333333	0.390036248	0.544033318
liver	crepos	creneg	11_AATTTCGGTTGGGAAAAAAAAAAAAAAAAA	0.007803746	7.96E-04	28.33333333	16	0.034426678	0.109220325
liver	crepos	creneg	11_GAAAATGATGATTGGAGCTTGCATGAT	8.83E-04	3.55E-04	38	27	0.09768276	0.225786722
liver	crepos	creneg	13_CTCGCTGCGATCTATTGAAAGTCAGCCCTCGACACAAGGGTTT	7.78E-04	0.001381995	53	54.66666667	0.080140307	0.197663134
liver	crepos	creneg	19_GTTCGGCTGATGATTGCTGTTGAGACTTGGAAATCTGATT	0.001571063	3.98E-04	32.66666667	36.66666667	0.129643514	0.278569995
liver	crepos	creneg	8_GGGAAATGATGATGCCTGTGACTGCTGACAAGACTCTGATGTCTGTTGTATTCGTACTGGCTGATCCTG	0.011456779	8.83E-04	43	32.66666667	3.35E-04	0.00987151
liver	crepos	creneg	Mus musculus tRNA-Ala (TGC) (tRNA-Ala-TGC-4-1, tRNA-Ala-TGC-4-2, tRNA-Ala-TGC-7-1, tRNA-Ala-TGC-7-2)	0.003572637	6.16E-04	32	29	0.926179923	0.959447831
liver	crepos	creneg	Mus musculus tRNA-Lys (TTT) (tRNA-Lys-TTT-1 1 to 6)	0.02350219	6.59E-04	30.33333333	52	0.042174662	0.125901482
liver	crepos	creneg	NA_ATTTAACTGTGATAAACTACCG	3.23E-04	2.82E-04	41.33333333	54.66666667	0.774883277	0.865857143
liver	crepos	creneg	NA_TGGAGTGTGACAATGGTGTTTGATTT	0.011439589	0.004723282	32.66666667	31.33333333	0.062186488	0.167684333
liver	crepos	creneg	NA_TGTGTTTGATCTGCGCGAGA	0.001846028	0.001258262	33.33333333	41.33333333	0.123808649	0.269250529
liver	crepos	creneg	NA_TTCCCGGGCGGCGCACCA	0.016932622	0.005578896	172	68.33333333	0.083878487	0.204038098
liver	crepos	creneg	>ENSMUST00000206223.2|ENSMUSG00000039257.12|OTTMUSG00000049457.3|OTTMUST00000142612.2|Vstm2b-204|Vstm2b|599|UTR5:1-36|CDS:37-599|	1.87E-04	4.50E-04	38.66666667	32.66666667	0.483594703	0.630497343
liver	crepos	creneg	13_TGAGGTAGTAGGTTGTATAGTTTTT	0.006432706	0.00132809	33.33333333	24.33333333	0.007729425	0.041870145
liver	crepos	creneg	2_ATCCCAGCGGTGCCTCCA	0.016082326	0.001345912	111.3333333	117.6666667	8.27E-04	0.01338329
liver	crepos	creneg	9_CCAGGCGGCCCGGGTTCGACTCCCGGTGTGGGAACCA	0.009200113	0.00149435	43	73.66666667	0.39288383	0.546122024
liver	crepos	creneg	Mus musculus (house mouse) mmu-miR-186-5p	0.001503397	5.26E-04	37.33333333	42	0.140546848	0.292294088
liver	crepos	creneg	NA_AAAATGACCCAGAGCGCTGCCG	0	2.46E-04	33.33333333	54	0.166832033	0.323838723
liver	crepos	creneg	NA_AATTTCGGTTGGGAAAAAAAAAAAAAAA	0.008516711	3.94E-04	31.33333333	18.33333333	2.50E-05	0.002880975
liver	crepos	creneg	NA_CGACTCTTAGCGGTGGATCACTCGGCTCGTGCGTCGAT	0.00806252	7.09E-04	27.66666667	27.33333333	0.091313271	0.215382631
liver	crepos	creneg	NA_CGTGGCCGGGGGACTGTTG	2.32E-04	0.001124833	20.66666667	20.33333333	0.042780006	0.127061911
liver	crepos	creneg	NA_GAAACCCAGCGGGCCGACTTCC	3.72E-04	9.14E-04	24.33333333	32.66666667	0.630686258	0.760962241
liver	crepos	creneg	>ENSMUST00000120540.2|ENSMUSG00000052562.16|OTTMUSG00000028431.1|OTTMUST00000070450.1|Slc22a30-203|Slc22a30|2598|UTR5:1-200|CDS:201-1517|UTR3:1518-2598|	0.00103266	6.73E-04	23.33333333	41.33333333	0.879295601	0.935987028
liver	crepos	creneg	>ENSMUST00000213382.2|ENSMUSG00000034863.10|OTTMUSG00000062157.2|OTTMUST00000152735.1|Ano8-204|Ano8|3785|UTR5:1-104|CDS:105-3419|UTR3:3420-3785|	0.006361115	6.17E-04	71.33333333	60	0.169100214	0.326886675
liver	crepos	creneg	10_TCACGCGGGAGACCGGGGTTCAATTCCCCGACGGGGAGCCA	0.015555826	0.002121896	40.66666667	163.3333333	1.88E-04	0.007780953
liver	crepos	creneg	11_TGCGTTCGCGCTCTCCCCTG	0.011388766	0.001573992	21.33333333	16.66666667	6.67E-04	0.012510731
liver	crepos	creneg	11_TGCTGTGATGAGATGACTAAGTAGGAAGTGCCGTCAGAGTCGATAACTGACGATAACTGCTCCAGGCTGACT	0.003458866	0.00120422	42.66666667	23.33333333	0.002776428	0.024282492
liver	crepos	creneg	13_TCACATTGCCAGGGATTACCACT	0.005617767	6.12E-04	55.66666667	63.66666667	0.034311496	0.109068763
liver	crepos	creneg	18_GTGGAGTGTGACAATGGTGTTTG	0.003667916	8.74E-04	30.66666667	42.66666667	0.160724721	0.317416102
liver	crepos	creneg	2_AGCAGCATTGTACAGGGCTATGAA	0.002092249	0.001133923	43	34.33333333	0.527446965	0.670392136
liver	crepos	creneg	2_CATTATTACTTTTGGTACGCGT	0.00193391	0.002139354	26.33333333	37	0.633399873	0.763098283
liver	crepos	creneg	2_CGTACCGTGAGTAATAATGCGA	2.42E-04	6.34E-04	37.33333333	42	0.714445132	0.820305775
liver	crepos	creneg	2_TGCAATGATGTCAATCTTTGACTGAAGTGACCTTGAAGTGCAATTACTGAGCTTTTTAACCCTGAGCA	0.001094347	6.42E-04	52.66666667	42.33333333	0.318423653	0.483764761
liver	crepos	creneg	4_CGCGGATGATGACACCTGGGTATGCTGCACACTCCCGACTGCGTCGTGGGGAAGCCAACCTTGGAGAGCTGAGC	0.017025107	0.001642622	58	37	0.009050428	0.044918993
liver	crepos	creneg	5_CGATCCCCGGCATCTCCACCA	0.02562239	0.012749247	85.33333333	75	0.199865554	0.360921294
liver	crepos	creneg	7_CGTCTGTGATGTTCTGCTATTACCTACATTGTTTGAGCCTCATGAAAACCCCACTGGCTGAGA	6.88E-04	8.96E-04	47.66666667	51.66666667	0.361113136	0.517625757
liver	crepos	creneg	9_AGAGCAGCTCCCTCGCTGCGATCTATTGAAAGTCAGCCCTCGACACAAGGGTTTGT	0.00125038	7.82E-04	53	43.33333333	0.089854175	0.213800081
liver	crepos	creneg	MU069435.1_GATCTATTGAAAGTCAGCCCTCGACACAAGGGTTTGT	0.001405509	8.30E-04	45.66666667	55.33333333	0.381530198	0.537263587
liver	crepos	creneg	MU069435.1_TTCTGGGTCGGGGTTTCGTACGTAGCAGAGCAGCTCCCTCGCTGCGATCTATTGAAAGTCAGCCCTCGACACAAGGGTTTGT	0.001193587	8.87E-04	51	49.33333333	0.308449776	0.473372019
liver	crepos	creneg	NA_AATAACGCCGGAACATTAGTG	7.59E-04	0	28.33333333	36.66666667	0.040902663	0.123012098
liver	crepos	creneg	NA_ACTCTTAGCGGTGGATCACTCGGCTCGTGCGTCGATGAAGAACGCAGCTAGCTGCGAGAATTAATGTGAATTGCAGGACA	9.74E-04	6.68E-04	55.33333333	53.66666667	0.066722464	0.17584521
liver	crepos	creneg	NA_ACTGGGCGTGGAGCATCTG	7.82E-04	9.39E-04	28.66666667	42.33333333	0.437719969	0.593158216
liver	crepos	creneg	NA_TCTGGAGCCGGTGAGCGTGGG	8.23E-04	0.001108154	29.33333333	58.66666667	0.573015591	0.71318402
liver	crepos	creneg	>ENSMUST00000047737.10|ENSMUSG00000041515.11|OTTMUSG00000033858.6|OTTMUST00000085321.1|Irf8-201|Irf8|2847|UTR5:1-53|CDS:54-1328|UTR3:1329-2847|	0.009409091	0.003686655	49	44.66666667	0.333032895	0.497359402
liver	crepos	creneg	1_CCCATGATGGTATGAGAGTAGTGGACAGAAGGGATTTCTGAAAAACACTTTTCTGAGG	9.24E-04	6.30E-04	41	36	0.589598318	0.727111341
liver	crepos	creneg	1_TGTAAACATCCTCGACTGGAAGCA	0.006004909	0.001164469	47	74.66666667	0.815318152	0.889779437
liver	crepos	creneg	10_CACGCGGGAGACCGGGGTTCAATTCCCCGACGGGGAGCCA	0.013026215	0.002208855	44.66666667	62	0.01240986	0.057533392
liver	crepos	creneg	11_ACATCCTGGTTGCTCCTATCTGATT	0.003793364	0.001116708	28	23	0.226692476	0.388959095
liver	crepos	creneg	18_ACTGGACTTGGAGTCAGAAGGCT	0.010670004	0.006844439	45	30.66666667	0.316690768	0.482032385
liver	crepos	creneg	18_TAGATGTGTAGAGAAATGATAACTGAGCA	0.001555409	0.001345282	26	19	0.592883775	0.727282751
liver	crepos	creneg	18_TGGAGTGTGACAGTGGTGTTTGT	0.003034202	0.001506658	32.33333333	40	0.020716843	0.079075684
liver	crepos	creneg	18_TTGGAGTGTGACAATGGTGTTTG	0.004138954	0.001478101	31.66666667	40.66666667	0.11251316	0.250407556
liver	crepos	creneg	2_TGGAAAGGATGAACGAACTTGGCCTGACCTTCAGAAATGGAGGCAATACAACTGATTTAATGAGCCTGATCC	0.00333042	0.001373714	45.33333333	38.33333333	3.31E-04	0.00987151
liver	crepos	creneg	8_CTGACTTGATGAAAGTACTTTTGAACCCTTTTCCATCTGATG	0.001239194	5.20E-04	32.33333333	32	0.173310811	0.33185431
liver	crepos	creneg	9_TAAACCATTCGTAGACGACCTGCTTC	0.001372036	5.18E-04	51	49.66666667	0.171180883	0.328164299
liver	crepos	creneg	9_TGAGGTAGTAGGTTGTATAGTAT	0.001930788	0.001615636	45	37.66666667	0.636726664	0.764489089
liver	crepos	creneg	9_TGAGGTAGTAGTTTGTACAGTTAA	5.00E-04	6.16E-04	49.66666667	50.33333333	0.564419297	0.703567352
liver	crepos	creneg	MT_CTAATCCTAGCCCTAGCCCTACAC	3.34E-04	4.38E-04	36.33333333	25.33333333	0.645274282	0.769083329
liver	crepos	creneg	Mus musculus (house mouse) mmu-let-7c-2-3p	0.004789742	0.007723258	21	105.3333333	0.123382236	0.26868433
liver	crepos	creneg	NA_ACATTGATCATCGACACTTCGAACGCACTTGCGGCCCCGGGT	5.69E-04	7.02E-04	41.33333333	49	0.316944747	0.482032385
liver	crepos	creneg	NA_ACGACTCTTAGCGGTGGATCACTCGGCTCGTGCG	0.013039519	0.001038727	23	17.66666667	0.1465691	0.297533845
liver	crepos	creneg	NA_AGAAACGTGGCTGGCCTGGT	5.79E-04	0.001002877	19.33333333	22.66666667	0.227094852	0.389236728
liver	crepos	creneg	NA_AGTAGGTTGAGGCCGTTGAGC	3.60E-04	2.95E-04	29.66666667	32.33333333	0.795409747	0.878186489
liver	crepos	creneg	NA_CGACTCTTAGCGGTGGATCA	0.003525641	0.00125745	19	15.33333333	0.636916744	0.764489089
liver	crepos	creneg	NA_CGAGGGCGTGCAAGATTCCG	0	4.38E-04	21.66666667	19.66666667	0.084003759	0.204038098
liver	crepos	creneg	NA_CGCGACCTCAGATCAGACGTGGCGACCCGCTGAATTTAAG	0.001917333	0.001178867	33.66666667	25.33333333	0.170371122	0.326999379
liver	crepos	creneg	NA_GATACCCGTCGCCGCGCTCTCCCTCTCCCCCCGTCCGCCTCCCGGGCGGGCGTT	0.002267401	0.001209956	39.66666667	66.33333333	0.22123168	0.381777204
liver	crepos	creneg	NA_GGAGTGTGACAATGGTGTTAA	8.63E-04	4.89E-04	25	27.66666667	0.220721173	0.381777204
liver	crepos	creneg	NA_TCAGCGGCGGCACTTCCATACT	6.83E-04	6.74E-04	28	47	0.988160047	0.998655658
liver	crepos	creneg	NA_TGCGGTTGCTGGCGCCTATATC	1.72E-04	0.001032143	25.33333333	43	0.459371669	0.609661274
liver	crepos	creneg	1_GTAAACATCCTCGACTGGAAGCTT	0.021345004	0.002821143	45	59	0.017593029	0.071381123
liver	crepos	creneg	1_TGTAAACATCCTCGACTGGAAGCTTTT	0.022111356	0.004213317	46	63.33333333	0.012359639	0.057533392
liver	crepos	creneg	15_CTAGACTGAGGCTCCTTGAGGA	0.004600672	7.18E-04	28.33333333	27.66666667	0.198078437	0.359697993
liver	crepos	creneg	19_AGGGAGGGAACGCAGTCTGAGTGGA	0.004431807	3.78E-04	46	30.66666667	0.033725448	0.107628749
liver	crepos	creneg	19_CCAGTGGGGCTGCTGTTATCTGT	0.005439151	0.002353125	36.33333333	40	0.361007923	0.517625757
liver	crepos	creneg	3_GGTCAATGATGTGTTGGCATGTATTATCTGAATTCGCTGATGTG	0.001916788	5.55E-04	29	35.66666667	0.012401424	0.057533392
liver	crepos	creneg	Mus musculus predicted gene, 36738 (Gm36738)	0.018657897	0.001157415	65	126.3333333	0.348715308	0.510607573
liver	crepos	creneg	NA_AAAAACCGCTGGGTGATCTGG	7.61E-04	5.11E-04	25.66666667	41.33333333	0.620017312	0.752015001
liver	crepos	creneg	NA_GCAGCGCTCTGGGTCATTTTCG	5.77E-04	2.81E-04	23.66666667	35.66666667	0.099624052	0.228316878
liver	crepos	creneg	NA_TATTGCACTTGTCCCGGCCTGTAAT	0.007038361	0.001298107	29.33333333	25.66666667	0.195041668	0.35578063
liver	crepos	creneg	NA_TCGAGCCCCAGTGGAACCACCA	0	2.97E-04	49.66666667	51	0.198618215	0.359870405
liver	crepos	creneg	1_TCAAGTAATTCAGGATAGGTTT	0.006284848	7.20E-04	36.33333333	34.33333333	2.67E-05	0.002880975
liver	crepos	creneg	1_TCCCAGCGGTGCCTCCA	0.005149226	0.002991228	108.6666667	76	0.996878967	1
liver	crepos	creneg	10_GAGTTATGATGTGTAAATCCTATTCCATTGCTGAAATGCAGTGTGGAACATAATGAACTGAACTCT	0.011055398	9.44E-04	25	41.33333333	0.016876944	0.069660448
liver	crepos	creneg	11_ACAGTGATGACCACAACATGCCATCTGAGTTGCTTTGCTGAAATCCAGAGGCTGTTTCTGAGC	0.002263582	8.75E-04	26	33.33333333	0.037714049	0.116231108
liver	crepos	creneg	11_CACGAGGACGAGACGTAGCG	0	3.70E-04	39.33333333	32.33333333	0.209966439	0.372506248
liver	crepos	creneg	13_TCGCTGCGATCTATTGAAAGTCAGCCCTCGACACAAGGGTTTGA	6.41E-04	6.67E-04	31.66666667	23.33333333	0.99784841	1
liver	crepos	creneg	17_TGAGAGTGATGATTTCACAGACTAGAGTCTCTGACGCTGTCCTTGATGTCAGCTATAAATCTGACTCA	0.004910297	0.001600147	33	33	0.157141089	0.312735894
liver	crepos	creneg	19_TTGCAATGATGTCATCTTACTACTGAA	0.004402121	7.63E-04	21.33333333	21.33333333	0.143397318	0.296182777
liver	crepos	creneg	4_GTAAACATCCTTGACTGGAAGCT	0.019842732	0.001534049	40	71.33333333	0.001791745	0.018583617
liver	crepos	creneg	9_CTCGCTGCGATCTATTGAAAGTCAGCCCTCGACACAA	5.65E-04	4.85E-04	49.66666667	48.66666667	0.853832973	0.91733184
liver	crepos	creneg	Mus musculus (house mouse) mmu-miR-128-3p	0.007096825	0.001810075	31.66666667	31.66666667	0.22443215	0.385899277
liver	crepos	creneg	NA_ACGCCTGTCTGAGCGTCGCTT	0.009438535	0.002037609	25	14.66666667	0.326194701	0.490049235
liver	crepos	creneg	NA_CGGCCCCGGGTTCCTCCCGGGGCTACGCCTGTCTGAGCGTCGCT	0.002106864	8.60E-04	28.33333333	33.66666667	0.004461923	0.031388658
liver	crepos	creneg	NA_TCTGTATTAACGAAGCGCTGG	7.00E-04	0.001408722	22.66666667	37.33333333	0.263581112	0.428186987
liver	crepos	creneg	NA_TGATCGCGTCGCGGTGGAAGAA	0.002018424	0.00103425	20.33333333	31	0.146744133	0.297533845
liver	crepos	creneg	NA_TGGAGTGTGACAATGGTGTTTTAA	0.002193854	0.001932127	27	39	0.970525719	0.986995986
liver	crepos	creneg	NA_TGGAGTGTGACAATGGTTTG	0.036198172	0.001725668	25.33333333	26.33333333	1.41E-05	0.002430606
liver	crepos	creneg	1_TAAACATCCTCGACTGGAAGCT	0.015881431	0.003722919	45.33333333	55	0.221610785	0.381777204
liver	crepos	creneg	1_TGTAAACATCCTCGACTGGAAGCTA	0.010981175	0.00172737	41	87	0.016806698	0.069547923
liver	crepos	creneg	10_TTCGTTTCCCGGCCAATGCACCA	8.60E-04	0.003210662	27.33333333	38	0.281347463	0.448935103
liver	crepos	creneg	11_ATCCGGGTGCCCCCTCCA	0.003899693	6.46E-04	43.33333333	35.66666667	0.117795916	0.258607589
liver	crepos	creneg	11_GAGCAATGATGACCCCAACATGCCATCTGAGTGGCTTTGCTGAAATCCAGAGGCTGTTTCTGAGCTGT	0.011568229	0.00101906	23	18.33333333	0.004379243	0.031051811
liver	crepos	creneg	12_ATAATTTGTGGTAGTGGGGGACTGCGTTCGCGCTCTCCCCTG	0.006879569	4.60E-04	34	33.66666667	0.007173195	0.040021481
liver	crepos	creneg	18_CAATGAACACTCTGACCA	0.003473013	5.76E-04	25	31	0.346337949	0.508038982
liver	crepos	creneg	18_TGGAGTGTGACAATGGTGTTTGTN	0.003671117	0.001201973	29	30.66666667	0.002332649	0.021943178
liver	crepos	creneg	19_CTGACCTATGAATTGACAGCCAAA	0.003272522	4.27E-04	34.33333333	68	0.024063499	0.086521647
liver	crepos	creneg	19_GCAATGATGTCATCTTACTACTGAAA	7.72E-04	7.86E-04	30.66666667	40	0.938249672	0.965188623
liver	crepos	creneg	19_TTTCTATGATGAATCAAACTAGCTCACTATGACTGCTAATGAAAACACAGGAACACCTGAGAA	0.0145179	8.11E-04	33.66666667	31	0.079008332	0.196367867
liver	crepos	creneg	5_ATAGTCGGCATTGGCAATTTTTGACAGTCTCTACGGAGACTG	0.012204952	0.001701619	28	12.66666667	0.00428687	0.030963252
liver	crepos	creneg	9_AACGGAATCCCAAAAGCAGCTG	0.008020758	2.40E-04	42.66666667	39.33333333	0.211501532	0.37399943
liver	crepos	creneg	Mus musculus Mir22 host gene (Mir22hg)	0.01477705	0.002322182	78	75	0.041364009	0.123938827
liver	crepos	creneg	Mus musculus RIKEN cDNA D030028A08 gene (D030028A08Rik)	0.004827178	0.001142518	48.33333333	94.66666667	0.305976379	0.471046414
liver	crepos	creneg	NA_ATAACACTGCGGCCAACTTACT	4.40E-04	7.45E-04	23.33333333	26.33333333	0.874506494	0.932115618
liver	crepos	creneg	NA_CGACTCTTAGCGGTGGATCACT	0.002365277	0.00217461	26.66666667	37	0.866126741	0.926284051
liver	crepos	creneg	NA_GACTCTTAGCGGTGGATCACTCGGC	0.001667417	0.001584773	23	17	0.750488271	0.845829222
liver	crepos	creneg	NA_GCACTTGCGGCCCCGGGTTCCTCCCGGGGCTACGCCTGTCTGAGCGTCGCT	0.002117341	0.001119684	24	29.33333333	0.360231552	0.517625757
liver	crepos	creneg	>ENSMUST00000028801.8|ENSMUSG00000027329.10|OTTMUSG00000015912.1|OTTMUST00000037801.1|Spef1-201|Spef1|2328|UTR5:1-201|CDS:202-906|UTR3:907-2328|	2.27E-04	3.04E-04	21	28.66666667	0.817911676	0.891165719
liver	crepos	creneg	10_TTGCATGATGACTTGAATTGTCGGATACCCCTTCACCCCGTTCATGGGTGAGAAACAGCTAGTCTGAC	8.28E-04	9.04E-04	36.33333333	42.33333333	0.345719474	0.508038982
liver	crepos	creneg	13_CGGGAGACCGGGGTTCGATTCCCCGACGGGGAGCCA	0.004703725	0.001216545	28.33333333	62.33333333	0.280734635	0.448399447
liver	crepos	creneg	13_TCGTTTCCCGGCCAATGCACCA	5.61E-04	6.54E-04	34.66666667	35.66666667	0.478190221	0.627503469
liver	crepos	creneg	18_CTGGACTTGGAGTCAGAAGGC	0.010509798	4.78E-04	32.66666667	35.66666667	0.009598075	0.047202691
liver	crepos	creneg	18_CTGGAGTGTGACAATGGTGTTTGT	0.003807765	0.001192773	41	40	0.452186723	0.603225112
liver	crepos	creneg	18_TGCCAATGATGACATGACCACTGCGCAATCTGAGT	4.40E-04	5.15E-04	29.66666667	27	0.917435596	0.957684383
liver	crepos	creneg	18_TGCCAATGATGACATGACCACTGCGCAATCTGAGTTCTGGGAACCAGGTGATGGAGTGTGCTGAGAACACTGAGGCC	0.00306253	8.39E-04	45	37	0.006714251	0.03879878
liver	crepos	creneg	19_TACGGGGATGATATGAAAACTGAACTCTCTCTTTCTGATGGTTTAGTGGAGAAAACAAAAATTCTCTGAGTAG	0.010104987	0.001098756	36.33333333	28	0.020495961	0.078958249
liver	crepos	creneg	19_TGCAATGATGTCATCTTACTACTGAA	2.05E-04	8.93E-04	24	24.33333333	0.008607255	0.04325012
liver	crepos	creneg	2_GTAAATGATGAACTCACTTTTTTCCCCGTCATATCGACAGTGCTGATGTTTTAAAACATTTGCCAGTTTGTCCTGATA	0.003930837	0.001037438	41	49.66666667	0.002569492	0.022843067
liver	crepos	creneg	7_AAGGTAGATAGAACAGGTCTTGT	0.002655756	0.002483391	36.33333333	25.66666667	0.89280744	0.946013385
liver	crepos	creneg	9_TATTGAAAGTCAGCCCTCGACACAAGGGTTTGT	0.001542643	0.001077762	55	62.33333333	0.81078083	0.886529452
liver	crepos	creneg	MT_TCATGACCAATGAACACTCTGACCA	0.012711767	0.003317437	149	19.33333333	0.066616416	0.17584521
liver	crepos	creneg	MU069435.1_TCTGGGTCGGGGTTTCGTACGTAGCAGAGCAGCTCC	0.001074801	0.001043661	29.66666667	41	0.809586508	0.886272646
liver	crepos	creneg	Mus musculus (house mouse) mmu-miR-152-3p	0.002167428	4.57E-04	21.66666667	17	0.182007634	0.343982223
liver	crepos	creneg	NA_AATTTCGGTTGGGAAAAAAAAAAAAAA	0.006220572	3.39E-04	30.66666667	16	0.023907625	0.086152644
liver	crepos	creneg	NA_CGGGTAACTGAAGGCATACG	4.22E-04	2.19E-04	23.66666667	36.66666667	0.743289993	0.839248576
liver	crepos	creneg	NA_GAAATTTCGGTTGGGAAAA	0.005291312	7.13E-04	22.66666667	23.66666667	0.87567628	0.932748006
liver	crepos	creneg	NA_GAAATTTCGGTTGGGAAAAAAAAA	0.006228351	0	21.33333333	13	0.001201947	0.015683465
liver	crepos	creneg	NA_GCGGCCCCGGGTTCCTCCCGGGGCTACGCCTGTCTGAGCGTCGCT	7.54E-04	0.001299666	28.66666667	26.66666667	0.039779151	0.120304051
liver	crepos	creneg	1_TTCAAGTAATTCAGGATAGGTA	0.003829227	0.006644809	51.33333333	41.66666667	0.448849557	0.600197176
liver	crepos	creneg	10_CGCGGCCCGGGTTCGATTCCCGGTCAGGGAACCA	0.009178131	0.001338749	26	27.33333333	0.005123939	0.033947562
liver	crepos	creneg	11_TGCTGTGATGAGATGACTAAGTAGGAAGTGCCGTCAGAGTCGATAACTGACGATAACTGCTCCTGGCTGAC	0.001295187	9.76E-04	31.66666667	20	0.292703035	0.459654936
liver	crepos	creneg	15_ATCAATGATGTCCTAAAAAATAAATGTCTGAACATATGACTGCTATAATGATTTCAGCATTTAACTGAGA	6.38E-04	8.02E-04	41.33333333	36.33333333	0.201377305	0.36283795
liver	crepos	creneg	15_TCCTGCCGCGGTCGCCA	0.006926526	0.001489947	135.3333333	68	0.002026096	0.019868016
liver	crepos	creneg	18_AACGCCATTATCACACTAAATA	0.013740001	4.09E-04	32.33333333	115	0.090323372	0.214148327
liver	crepos	creneg	18_CTGCGATGATGTCATATCTTAGGACACCTTTGGATTAATCATGAAAATAACTATCCTCTGAGCAG	0.020249435	0.002434627	38.66666667	34.33333333	0.002947358	0.025231877
liver	crepos	creneg	18_TAGAGTGTGACAATGGTGTTTGT	0.008524304	0.00209886	25	21.33333333	0.55374051	0.694355675
liver	crepos	creneg	18_TGGAGTGTGACAATGATGTTTGT	0.002752673	9.96E-04	28	30.66666667	0.004700719	0.032227812
liver	crepos	creneg	18_TGGAGTGTGACAATGGTGTTTGTTA	0.009230621	0.001823102	31.33333333	37	0.001345917	0.016251445
liver	crepos	creneg	6_TCCTGTCTGAGCGTCGCT	0.009208531	0.007037974	36.33333333	27.66666667	0.328848665	0.493578052
liver	crepos	creneg	9_CGATCTATTGAAAGTCAGCCCTCGACACAAGGGTTTGT	9.41E-04	5.03E-04	39.33333333	41.33333333	0.195538459	0.356285165
liver	crepos	creneg	9_CGCTGCGATCTATTGAAAGTCAGCCCTCGACACAAGGGTTTGTAA	4.93E-04	8.19E-04	35.66666667	30.33333333	0.598066856	0.731975925
liver	crepos	creneg	9_TCGCTGCGATCTATTGAAAGTCAGCCCTCGACACAAGGGTTTGTG	0.001541964	3.01E-04	19.66666667	14	0.072044014	0.184107205
liver	crepos	creneg	9_TCGCTGCGATCTATTGGAAGTCAGCCCTCGACACAAGGGTTTGT	6.32E-04	0.001697571	26	22.66666667	0.012548303	0.058009013
liver	crepos	creneg	MT_AATCTGACAACAGGAAATAAACCTCCTTATTCACCCCA	0.00328217	5.92E-04	22.66666667	34.66666667	0.142043406	0.294271742
liver	crepos	creneg	Mus musculus (house mouse) mmu-miR-10b-5p	5.31E-04	5.27E-04	26.66666667	33	0.906006988	0.95313349
liver	crepos	creneg	NA_AAAAAACCGCTGGGTGATCTGG	4.61E-04	0.001023726	21.33333333	40	0.696641595	0.808004373
liver	crepos	creneg	NA_CGCGACCTCAGATCAG	2.91E-04	0	26	24	0.252260115	0.418584322
liver	crepos	creneg	NA_GATGCCGCCGGAAGCGAGAAG	6.64E-04	0	29.33333333	40.33333333	0.18432439	0.346384277
liver	crepos	creneg	NA_TCGACTCCCGGTGTGGGAACCA	0.002200612	0.001035339	52.66666667	87	0.439905644	0.59412966
liver	crepos	creneg	NA_TGAGGTAGTAGGTTGTGTGGTAAT	0.003936477	0.005914386	36.66666667	32.33333333	0.276650685	0.44362379
liver	crepos	creneg	NA_TGGAGTGTGACAATGGTGTTTGAAAA	0.002920392	7.34E-04	34	77	0.019914127	0.077297081
liver	crepos	creneg	X_AGCTACATCTGGCTACTGGGTCTCT	0.031086914	0.001747188	34	42	0.031286248	0.103308469
liver	crepos	creneg	1_CGCTGCGATCTATTGAAAGTCAGCCCTCGACACA	5.73E-04	8.71E-04	35	33.33333333	0.396882124	0.550733514
liver	crepos	creneg	1_TCGCTGCGATCTATTGAAAGTCAGCCCTCGACACAA	0.002012228	3.60E-04	49	46.66666667	0.044914988	0.13117771
liver	crepos	creneg	13_ATCACATTGCCAGGGATTACCAT	0.001359153	7.33E-04	43.66666667	42.66666667	0.921648779	0.957916055
liver	crepos	creneg	14_AGGTATGAGGAAAATATCGGACAGTCTGATTACCACTGAAGACTGATAAGATCCAACTCTGACC	0.003196698	6.29E-04	35	34.66666667	0.025228297	0.089125295
liver	crepos	creneg	15_GAAAATGATGAATTCTGGGGCGCTGATTCATGTGACTTGAAAAAACGCCATCCATTTCCTGACT	0.005070958	8.08E-04	30.33333333	27	0.001740814	0.018171854
liver	crepos	creneg	17_AGCCCGTGATGAATTAATTTCTGACACCTCGTATGAAA	5.48E-04	5.66E-04	25.33333333	25.33333333	0.821075435	0.892809176
liver	crepos	creneg	17_TGAGAGTGATGATTTCACAGACTAGAGTCTCTGACG	0.004179794	4.09E-04	29.33333333	22.33333333	0.012967388	0.058380292
liver	crepos	creneg	18_GCTGTGATGACTATCTTAGGACACCTTTGGATTAACCGTGAAATCAAACAAGTGCTGAGCAA	0.00590694	8.35E-04	36.33333333	31.66666667	0.004110464	0.030596889
liver	crepos	creneg	18_TGGAGTGTGACAATGGTGTTTGAGT	0.006462476	0.001709394	31.33333333	35.66666667	0.003707782	0.0289816
liver	crepos	creneg	18_TGGAGTGTGACGATGGTGTTTGT	0.007329857	0.002310006	26.33333333	32	0.148814563	0.300601702
liver	crepos	creneg	19_ATATATGATGACTTTCATAGAATCTCGTTCGGCTGATGATTGCTGTTGAGACTTGGAAATCTGATT	0.012832972	0.001854609	38.66666667	52	5.78E-04	0.012145365
liver	crepos	creneg	19_TGACCTATGAATTGACAGCCAGTT	0.012822887	0.001143916	33.33333333	29	4.70E-04	0.011511161
liver	crepos	creneg	19_TGAGAACTGAATTCCATAGGCTGT	0.005126004	8.33E-04	20.66666667	24.66666667	0.026994316	0.093928611
liver	crepos	creneg	5_CCTTCTGATCGAGGCCC	5.23E-04	4.65E-04	29	24	0.908842013	0.953686748
liver	crepos	creneg	9_ACTAATCCTAGCCCTAGCCCTAA	4.77E-04	8.13E-05	32.33333333	24	0.184816403	0.346905964
liver	crepos	creneg	9_CCTCGCTGCGATCTATTGAAAGTCAGCCCTCGACACAAGGGTTTG	0.001355556	7.39E-04	32.66666667	32	0.056319479	0.153667652
liver	crepos	creneg	9_GACTCTTAGCGGTGGA	0.002480224	5.77E-04	18.66666667	19.33333333	0.274736194	0.441104214
liver	crepos	creneg	9_TCCCTGAGACCCTAACTTGTGAT	0.00676518	0.00358847	25.33333333	14.66666667	0.535695842	0.678743831
liver	crepos	creneg	MU069435.1_AGGAGCCTCGGTTGGCCCCGGATAGCCGGGTCCCCGTC	5.06E-04	0.001482179	41	37.66666667	0.065729553	0.174059602
liver	crepos	creneg	NA_AGAATAGTGTATGCGGCGACC	0	0	17.33333333	19	1	1
liver	crepos	creneg	NA_AGCGCACGGGGTCGGCGGCGATGTCGGC	2.44E-04	0.001124704	23	31.66666667	0.043702026	0.129032625
liver	crepos	creneg	NA_CCGATCAACTGGGTGCCAGCGT	9.61E-04	9.88E-04	23.33333333	39.33333333	0.891469412	0.945214619
liver	crepos	creneg	NA_GAAGGCGACTGGAGTGCCATGT	3.72E-04	0.001801427	26	37.33333333	0.053165367	0.147549853
liver	crepos	creneg	NA_GGTGGTGTCGATGGTAGAACA	6.95E-04	4.33E-04	19.66666667	34.33333333	0.368353789	0.525106987
liver	crepos	creneg	NA_TATTGCACTTGTCCCGGCCTGTATT	0.005250621	0.005129173	30.33333333	22.66666667	0.715658171	0.82064842
liver	crepos	creneg	NA_TTGCGGCGGCGGTGCTCAACGG	1.19E-04	4.92E-04	20.33333333	22.33333333	0.351220893	0.513359073
liver	crepos	creneg	>ENSMUST00000029433.9|ENSMUSG00000027843.14|OTTMUSG00000022455.4|OTTMUST00000053696.2|Ptpn22-201|Ptpn22|2743|UTR5:1-127|CDS:128-2536|UTR3:2537-2743|	0.011742717	0	22	20	0.005521945	0.035175222
liver	crepos	creneg	1_AACTCTGATGAACAATCATGTCTTTCGCTCCTATCTGATG	0.001998144	0.0010354	35.33333333	46	0.360121773	0.517625757
liver	crepos	creneg	1_CCTGTCACGCGGGAGACCGGGGTTCGATTCCCCGACGGGGAGCCA	0.004476109	8.34E-04	24.66666667	55.33333333	0.357026508	0.51623672
liver	crepos	creneg	13_TGAGGTAGTAGGTTGTATAGTTGT	0.003614511	0.001377685	21	17	0.479848099	0.628150667
liver	crepos	creneg	16_CTAAACCATTCGTAGACGACCTGCTTC	8.93E-04	5.71E-04	23.33333333	20	0.316985449	0.482032385
liver	crepos	creneg	19_GACCTATGAATTGACAGCCA	0.010882164	3.38E-04	29.33333333	41	0.344281374	0.507329019
liver	crepos	creneg	19_TACAGTACTGTGATAGCTGAAT	0.016223695	0.004869808	28.66666667	57.66666667	0.033817057	0.107708657
liver	crepos	creneg	2_TCGTACCGTGAGTAATAATGCGA	4.23E-04	8.30E-04	46	46.33333333	0.147625763	0.298573106
liver	crepos	creneg	3_CCAATGAACACTCTGACCA	0.013517959	0.002554575	27.33333333	42	0.039511659	0.119943461
liver	crepos	creneg	3_TAATTTGTGGTAGTGGGGGACTGCGTTCGCGCTCTCCCCTG	0.005896945	8.22E-04	29.66666667	30.33333333	0.004394848	0.031051811
liver	crepos	creneg	5_AGTCGGCATTGGCAATTTTTGACAGTCTCTACGGAGACTG	0.01372906	6.58E-04	32	15.66666667	4.86E-05	0.003933092
liver	crepos	creneg	7_AATTTCGGTTGGGAAAAAAAAAAAAAAAAAA	0.008987766	8.78E-04	22.66666667	13.33333333	7.60E-04	0.012939791
liver	crepos	creneg	8_TGAAATGATGACCATTTAATTCATGTCTCTTCTCTGACATTCTCCTCTGGAGATGATTTTTGCCTTATTGATCTGATC	0.002167848	0.001154388	26.66666667	27	0.360263605	0.517625757
liver	crepos	creneg	8_TGAAGTGATGATTCACAATCATGTCTCTTCTCTGAAGAATTCATGGAGATTCTGTGTATCTGATC	0.003195187	0.001437765	37.33333333	41.66666667	0.165141352	0.321926154
liver	crepos	creneg	9_CTCGCTGCGATCTATTGAAGGTCAGCCCTCGACACAAGGGTTTGT	5.89E-04	8.66E-04	27.66666667	31.66666667	0.300671177	0.467325615
liver	crepos	creneg	9_GAGCAGCTCCCTCGCTGCGATCTATTGAAAGTCAGCCCTCGACACAAGGGTTTGT	0.002106283	9.76E-04	61	49	0.007104966	0.039777976
liver	crepos	creneg	9_TGAGGTAGTAGGTTGTATAGTTTA	0.00161224	0.001504642	31.66666667	39.66666667	0.866745398	0.926284051
liver	crepos	creneg	MT_TTTCATGACCAATGAACACTCTGACCA	0.012359402	5.36E-04	35.33333333	17.66666667	0.127914036	0.275219296
liver	crepos	creneg	Mus musculus (house mouse) mmu-miR-183-5p	0.008304043	6.33E-04	23.66666667	52.33333333	0.082948892	0.202556217
liver	crepos	creneg	Mus musculus (house mouse) mmu-miR-223-3p	7.55E-04	0.001091953	31.66666667	31.66666667	0.360404181	0.517625757
liver	crepos	creneg	Mus musculus (house mouse) mmu-miR-28a-3p	0.005679854	4.03E-04	22.66666667	23.33333333	0.39770843	0.551407231
liver	crepos	creneg	Mus musculus Hoxa distal transcript antisense RNA, transcript variant 1 (Hottip)	3.29E-04	0	17.66666667	20.66666667	0.104523637	0.236387105
liver	crepos	creneg	NA_ATGGAGTGTGACAATGGTGTTTGA	6.73E-04	0.001103231	23.66666667	36.33333333	0.611476862	0.744446624
liver	crepos	creneg	NA_GACTCTTAGCGGTGGATCACTC	8.27E-04	0.00133995	25.66666667	22.33333333	0.370185954	0.526790566
liver	crepos	creneg	NA_GACTCTTAGCGGTGGATCACTCGGCTCGTGCGTCG	0.014680755	0.001498114	22	21	0.020026269	0.077517951
liver	crepos	creneg	NA_GCACGGGGTCGGCGGCGATG	0.001155234	0	29.66666667	33	0.041101815	0.123381702
liver	crepos	creneg	NA_TGGAGTGTGACAATGGTGTTTTTTT	0.004984543	0.001854944	26.66666667	22.66666667	0.022124407	0.081728973
liver	crepos	creneg	NA_TGGAGTGTGACAGTGGTGTTTGA	0.001738546	0.001139746	22.33333333	36	0.36831915	0.525106987
liver	crepos	creneg	X_AGCTACATCTGGCTACTGGGTCTC	0.01483611	6.14E-04	21.66666667	22.33333333	0.006086579	0.037445191
liver	crepos	creneg	>ENSMUST00000179022.8|ENSMUSG00000062075.14|OTTMUSG00000031736.2|-|Lmnb2-204|Lmnb2|3370|UTR5:1-84|CDS:85-1875|UTR3:1876-3370|	0.01451505	5.57E-04	34	30.33333333	0.020597926	0.079075684
liver	crepos	creneg	1_CTGTCACGCGGGAGACCGGGGTTCGATTCCCCGACGGGGAGCCA	0.009167844	6.75E-04	25.66666667	90.33333333	0.103951401	0.23556494
liver	crepos	creneg	11_AAATGCGGGAAACTCGACTGCATAATTTGTGGTAGTGGGGGACTGCGTTCGCGCTCTCCCCTG	0.005919239	0.002589581	25.66666667	20	0.154280662	0.3078108
liver	crepos	creneg	11_GGAGGGAACGCAGTCTGAGTGG	0.002135458	2.58E-04	29.33333333	24.33333333	0.069003341	0.179786482
liver	crepos	creneg	14_AAAGCTGGGTTGAGAGGGCGAAT	0.00671785	2.53E-04	21.33333333	13.33333333	0.836343175	0.905758539
liver	crepos	creneg	17_AGCCCGTGATGAATTAATTTCTGACACCTCGTATGAAAACTGCATGCGTAGTCTGATTACATTATAAGACTGAGGC	0.00125859	7.57E-04	37.66666667	34	0.022479254	0.082288309
liver	crepos	creneg	17_CACCCGTAGAACCGACCTTGCGT	0.00166888	0.001131702	36.33333333	32	0.793663694	0.878186489
liver	crepos	creneg	19_GTGGTGTGCTAGTTAATTTT	0.007487176	3.22E-04	17.66666667	21.66666667	0.635023308	0.763919466
liver	crepos	creneg	19_TGTAACAGCAACTCCATGTGGAATT	0.016211588	0.00307805	24.33333333	18.33333333	0.003997757	0.03036794
liver	crepos	creneg	2_GTCTAGTGATGAATTTCATAGGGCAGATTCTGAGGTGAAAATTTAGTTCATCATTGATTGTCCTATTATGAAATCTGAAG	6.47E-04	9.51E-04	29	29	0.169901838	0.326999379
liver	crepos	creneg	3_GGTCAATGATGTGTTGGCATGTATTATCTGAAT	0.001217284	5.50E-04	29.33333333	38.33333333	0.010558167	0.050994372
liver	crepos	creneg	4_GTCGATGATGAGAGCTTTGTTCTGAG	1.73E-04	3.05E-04	15.66666667	15.33333333	0.960095076	0.98057056
liver	crepos	creneg	5_CAAAGTGCTGTTCGTGCAGGTAGT	0.004134471	8.15E-04	32.66666667	25.33333333	0.146048314	0.297533845
liver	crepos	creneg	6_TCAGTGCACTACAGAACTTTGTTT	0.003619893	0.002516947	17.66666667	24.66666667	0.42333961	0.581463064
liver	crepos	creneg	9_AATGACACGATCACTCCCGTTGAGT	0.005493926	8.85E-04	21.66666667	16.33333333	0.258237565	0.424622338
liver	crepos	creneg	9_GAGGTAGTAGTTTGTACAGTTA	5.16E-04	4.10E-04	41	46.66666667	0.421479147	0.580385754
liver	crepos	creneg	9_TCAAGTAATCCAGGATAGGCTTT	0.005872078	0.001726617	35	18.66666667	0.018399325	0.073506439
liver	crepos	creneg	9_TCGCTGTGATCTATTGAAAGTCAGCCCTCGACACAAGGGTTTGT	0.001067934	5.65E-04	24.66666667	17.66666667	0.079264255	0.196701787
liver	crepos	creneg	MT_TTGTAAACCTGAAATGAAGATCTTCTCTTCTCAAGACACCA	0.003387072	7.43E-04	28.66666667	18.33333333	6.76E-04	0.012510731
liver	crepos	creneg	MU069435.1_TCGCTGCGATCTATTGAAAGTCAGCCCTCGACACAAGGGTTAGT	8.18E-04	7.68E-04	18.33333333	14	0.902453454	0.950631307
liver	crepos	creneg	Mus musculus (house mouse) mmu-miR-194-2-3p	0.008431468	0.001402755	29.33333333	42	0.022440348	0.082288309
liver	crepos	creneg	NA_ACTTGCGGCCCCGGGTTCCTCCCGGGGCTACGCCTGTCTGAGCGTCGCT	4.75E-04	4.54E-04	23.66666667	25.66666667	0.772032448	0.863267796
liver	crepos	creneg	NA_CAGACGCGCCGAGACAGAACTT	0	5.49E-04	17.33333333	25	0.144858996	0.296424146
liver	crepos	creneg	NA_CGACTCTTAGCGGTGGATCACTCGGCTCGTGCGTCG	0.010627929	6.79E-04	22	18.33333333	0.028058868	0.096184848
liver	crepos	creneg	NA_GTTCTGTCTCGGCGCGTCTGCG	8.17E-04	0.001403883	20.66666667	37.66666667	0.191183068	0.35160287
liver	crepos	creneg	NA_TATAGGGCGGCGCCTACAATCC	7.17E-04	6.43E-04	23	28	0.968872729	0.985934639
liver	crepos	creneg	NA_TGAGGTAGTAGTTTGTACAGTAA	9.05E-04	9.81E-04	34.66666667	28.33333333	0.756385187	0.851064835
liver	crepos	creneg	NA_TGTGGAAGCTGCCTGCACTAATG	0.001190086	9.68E-04	19.33333333	25	0.78664947	0.874038442
liver	crepos	creneg	NA_TTCAAGTAATTCAGGATAGGTAT	0.008572744	0.00533277	36	25.33333333	0.003799325	0.029272894
liver	crepos	creneg	>ENSMUST00000150180.4|ENSMUSG00000033174.18|OTTMUSG00000023902.2|OTTMUST00000058396.2|Mgll-205|Mgll|1312|UTR5:1-603|CDS:604-954|UTR3:955-1312|	0.010534271	0.001298445	24.66666667	33	1.52E-04	0.006809635
liver	crepos	creneg	1_CTTGTTGATGAATACCAACGATTCTGATG	0.001187079	9.14E-04	42.66666667	58.33333333	0.44737119	0.599707196
liver	crepos	creneg	1_TCCAGGAACGGTGCACCA	0.001345694	8.59E-04	20.66666667	18.33333333	0.689627377	0.804482405
liver	crepos	creneg	10_ACCGGGGTTCAATTCCCCGACGGGGAGCCA	0.006997995	4.06E-04	45	39.66666667	0.3770983	0.533343575
liver	crepos	creneg	10_ATCCGGCTCGAAGGACCA	0.015717102	0.00202399	39.33333333	70	0.143879754	0.296182777
liver	crepos	creneg	10_TTCTGTGATGACTTTACCAAATGACTTTCGTTCTTCTGAGTTTGCTGAAGCCACACTCAGGTGCTGAGA	9.78E-04	9.89E-04	43.33333333	32.66666667	0.75621197	0.851064835
liver	crepos	creneg	11_AGCAATGATGACCCCAACATGCCATCTGAGTGGCTTTGCTGAAATCCAGAGGCTGTTTCTGAGC	8.82E-04	7.39E-04	25	24	0.837667517	0.90617242
liver	crepos	creneg	11_CTAGTGATGACAAGACGACATTGTCAACCAATCCCCCACAAGGGAATGAGGACATGTCCTGCAATTCTGAAT	0.002735393	8.45E-04	40.66666667	38	0.013025516	0.058380292
liver	crepos	creneg	11_TCCGGGTGATGCGAATCGTAATCTGAGC	8.14E-04	0.001399396	19.33333333	17.66666667	0.78310003	0.872893267
liver	crepos	creneg	18_AACGCCATTATCACACTAAATT	0.013573706	0.003251706	18.66666667	57.33333333	0.72850962	0.829506379
liver	crepos	creneg	18_CTGCAGTGATGACTATCTTAGGACACCTTTGGATTTACCGTGAAAAGAAGTAACCTCTGAGCA	0.001819508	0.001056902	36.66666667	27.66666667	0.045966874	0.133381947
liver	crepos	creneg	18_GTGGAGTGTGACAATGGTGTTTGT	0.00577095	0.002916049	25	25	0.167863664	0.325273544
liver	crepos	creneg	18_TGGAGTGTGACAATAGTGTTTGT	0.006695262	0.001482301	25	29.66666667	0.131577735	0.280965162
liver	crepos	creneg	19_AGCAGCATTGTACAGGGCTATCT	9.39E-04	4.30E-04	32	18	0.549558727	0.692152798
liver	crepos	creneg	19_TGACCTATGAATTGACAGCCAGTA	6.34E-04	0.004290793	27.66666667	31.33333333	0.918565132	0.957916055
liver	crepos	creneg	2_TCTAGTGATGAATTTCATAGGGCAGATTCTGAGGTGAAAATTTAGTTCATCATTGATTGTCCTATTATGAAATCTGAAG	0.001064172	7.16E-04	26.66666667	37.66666667	0.311638464	0.476138844
liver	crepos	creneg	2_TGCAATGATGACTTATATATCTGTCAATCCCCTGAGAGATCACTGACGACTCCATGTGTCTGAGC	6.90E-04	0.001054565	40.33333333	35.66666667	0.051801958	0.145513138
liver	crepos	creneg	4_TGTAAACATCCTTGACTGGAAGCTT	0.012611713	0.002654819	48.33333333	82.66666667	6.85E-04	0.012510731
liver	crepos	creneg	6_TCAGTGCACTACAGAACTTTGTCA	0.001764983	5.82E-04	29	41.66666667	0.270922557	0.437041573
liver	crepos	creneg	8_ACCACAGGGTAGAACCACGGA	0.012227013	0	31.66666667	37.33333333	0.024500315	0.087508853
liver	crepos	creneg	8_ACCTCCAGGAACGGTGCACCA	0.002420174	0.001096491	18.33333333	15.66666667	0.559870697	0.699514122
liver	crepos	creneg	9_AGTCTATGATGATCCTATCCCGAACCTGAATTCCTGTTGAAAGACCATACTTACGGATCTGGCTTCTGAGA	0.002763035	0.001387668	18.66666667	31.33333333	0.03229801	0.105147245
liver	crepos	creneg	MT_ACTAATCCTAGCCCTAGCCCTACAAA	4.51E-04	6.88E-04	42.33333333	39.33333333	0.443093894	0.595453422
liver	crepos	creneg	MT_CTAATCCTAGCCCTAGCCCTACA	6.86E-04	7.87E-05	30.33333333	21	0.088984091	0.212354364
liver	crepos	creneg	MU069435.1_TCGCTGCGATCTATTGAAAGTCAGCCCTCGACATAAGGGTTTGT	3.93E-04	2.85E-04	23.33333333	15	0.659682396	0.7809197
liver	crepos	creneg	Mus musculus (house mouse) mmu-miR-193a-5p	0.00311464	4.13E-04	29.66666667	24.33333333	0.1169369	0.257879132
liver	crepos	creneg	NA_ATTAACTGGCGAACTACTTACT	4.78E-04	3.60E-04	23.33333333	29	0.841148314	0.908530022
liver	crepos	creneg	NA_CACTTGCGGCCCCGGGTTCCTCCCGGGGCTACGCCTGTCTGAGCGTCGCT	0.002988897	0.001080032	19.33333333	19	0.575817913	0.713925964
liver	crepos	creneg	NA_CCCGGGGCTACGCCTGTCTGAGCGTCGCT	0.008085406	0.002096559	31.66666667	25.66666667	0.069315322	0.180019569
liver	crepos	creneg	NA_CTTTCGCCGAATCCCGGGGCCGAGGAAGCCA	4.02E-04	6.93E-04	26	31.66666667	0.554584097	0.694517855
liver	crepos	creneg	NA_GAAATTTCGGTTGGGAAAAAAA	0.007191632	1.15E-04	17.66666667	18	0.028644816	0.097164175
liver	crepos	creneg	NA_TCAATCAACGACCGACCGTATC	3.16E-04	0.001770936	23.66666667	39.33333333	0.01583406	0.066891669
liver	crepos	creneg	NA_TCAATCCCCGGCACCTCCACCA	0.008137464	0.001029177	39.33333333	76.33333333	0.027222952	0.094520894
liver	crepos	creneg	NA_TCGCTCTGCTAATCCTGTTACC	0.001041538	6.17E-04	19	32.66666667	0.416496071	0.575483043
liver	crepos	creneg	NA_TGAAGTGTGACAATGGTGTTTGA	7.97E-04	5.76E-04	21	26.66666667	0.59100318	0.727271837
liver	crepos	creneg	NA_TGAGGTAGTAGGTTGTGTGGTATT	0.009359023	7.99E-04	32	16	0.130763305	0.280231824
liver	crepos	creneg	NA_TGGAGTGTGACAATGGTGTTTTTA	0.015636266	0.018134033	21.66666667	27.66666667	0.757825582	0.852092976
liver	crepos	creneg	NA_TTAGGCACCGGGATCTCGACC	2.13E-04	1.42E-04	21.33333333	27	0.859224623	0.921188963
liver	crepos	creneg	>ENSMUST00000002395.8|ENSMUSG00000002324.9|OTTMUSG00000027876.2|OTTMUST00000069034.1|Rec8-201|Rec8|2184|UTR5:1-374|CDS:375-2150|UTR3:2151-2184|	0.013046314	0.002120348	31.33333333	90	0.820795715	0.892809176
liver	crepos	creneg	>ENSMUST00000205845.2|ENSMUSG00000039257.12|OTTMUSG00000049457.3|-|Vstm2b-203|Vstm2b|1455|UTR5:1-90|CDS:91-948|UTR3:949-1455|	5.97E-04	6.47E-04	31.33333333	48.66666667	0.863399176	0.924539952
liver	crepos	creneg	1_TGTAACAGCAACTCCATGTGGAT	0.004097821	0.008921096	43.33333333	32.33333333	0.592505823	0.727282751
liver	crepos	creneg	11_CTGCTGATCCGGGTGATGCGAATCGTAATCTGAGCCGA	8.42E-04	3.67E-04	28	17.33333333	0.124293162	0.26994139
liver	crepos	creneg	11_GCAATGATGATGAAACTAGAAAAAAAAGGAAGTGCCGTCCGATGCGACAACTGACGACATCCCTAGTTAGCTGACT	0.003447509	6.81E-04	35.66666667	28.66666667	1.07E-04	0.006066923
liver	crepos	creneg	12_AATTTGTGGTAGTGGGGGACTGCGTTCGCGCTCTCCCCTG	0.007788068	0.001300465	31.66666667	16.66666667	0.134762452	0.2852188
liver	crepos	creneg	15_CTAGACTGAGGCTCCTTGAGGAA	0.003700812	0.001235872	23.66666667	20	0.143660858	0.296182777
liver	crepos	creneg	16_GTGAAATGATGGCAAATCATCTTTCGGGACTGACCTGAAATGAAGAGAATACTCTTGCTGATCACT	0.033233332	0.002000061	24.66666667	19.66666667	0.002531255	0.022771241
liver	crepos	creneg	18_AGATGTGTAGAGAAATGATAACTGAGC	9.60E-05	6.60E-04	21.66666667	16	0.094752885	0.220590169
liver	crepos	creneg	18_TTGGAGTGTGACAATGGTGTTTGT	0.00523478	7.99E-04	23.33333333	25	0.921918515	0.957916055
liver	crepos	creneg	4_AGCTCGCTCTGAAGGCCTGTTTCCTAGGCTACATACGAGGGACATGTTCCTT	0.007765893	0.001036737	25	24.66666667	0.007282233	0.040213833
liver	crepos	creneg	6_TCAGTGCACTACAGAACTTTGTA	0.003778753	1.77E-04	24	27.33333333	0.125430023	0.271681094
liver	crepos	creneg	8_CTGGCCCTCTCTGCCCTTCCGTT	0.008412354	0.002393606	23.66666667	20.33333333	0.242757107	0.407026943
liver	crepos	creneg	8_GGGAAATGATGATGCCTGTGACTGCTGACAAGACTCTGATGTCTGTTGTATTCGTACTGGCTGATC	0.002063734	8.38E-04	25.33333333	18.66666667	0.13603646	0.286224957
liver	crepos	creneg	9_ATCGCTGCGATCTATTGAAAGTCAGCCCTCGACACAAGGGTTTGT	0.001174459	5.67E-04	32	24.33333333	0.074249487	0.187127211
liver	crepos	creneg	9_TCGTAGACGACCTGCTTC	0.003176531	0.001380406	20.66666667	14	0.460041982	0.609661274
liver	crepos	creneg	9_TTCAAGTAATCCAGGATAGGCTAA	0.001275425	2.89E-04	35	49	0.238405355	0.402440514
liver	crepos	creneg	MT_ACTAATCCTAGCCCTAGCCCTACACAAATATAATTATACTATTAT	3.12E-04	5.81E-04	37.66666667	30	0.452583904	0.603225112
liver	crepos	creneg	Mus musculus (house mouse) mmu-miR-1839-5p	0.002495616	6.21E-04	28.66666667	34	0.234583212	0.397440457
liver	crepos	creneg	Mus musculus (house mouse) mmu-miR-31-5p	0.006339618	5.25E-04	33	28.33333333	0.215988313	0.377396426
liver	crepos	creneg	NA_ACCAGATGCTCCACGCCCAGTCG	1.91E-04	2.73E-04	15.33333333	28	0.932262665	0.963219025
liver	crepos	creneg	NA_ATTGATCATCGACACTTCGAACGCACTTGCGGCCCCGGGTTC	5.79E-04	4.36E-04	23.66666667	32.33333333	0.685552244	0.803125075
liver	crepos	creneg	NA_CCTCGGCCGATCGAAAGGGAGTCGGGTTCAGATCCCCGAATCCGGAGTG	1.20E-04	8.17E-04	31.33333333	37.33333333	0.002518479	0.022771241
liver	crepos	creneg	NA_CTGACCTATGAATTGACAGCCTAT	0.001622563	0.004297664	27	33.66666667	0.915273416	0.956988062
liver	crepos	creneg	NA_GAAATTTCGGTTGGGAAAAAAAAAA	0.002256727	7.08E-04	16	12.33333333	0.212511418	0.374965621
liver	crepos	creneg	NA_GACTCTTAGCGGTGGATCACTCGGCTCGTGCGTCGATGAA	0.006113213	0.001663575	35	16	0.015916287	0.067063939
liver	crepos	creneg	NA_GAGGTAGTAGGTTGTGTGGTTAA	6.35E-04	0.001182005	22.66666667	20.33333333	0.204701046	0.366784378
liver	crepos	creneg	NA_GAGTGTGACAATGGTGTTTGAT	0.004931562	0.002652154	21.66666667	18.66666667	0.687508198	0.803748746
liver	crepos	creneg	NA_GTGACGGTGCCGAGGATGACGA	9.45E-04	6.19E-04	15.33333333	24.33333333	0.497691035	0.640699149
liver	crepos	creneg	NA_TCTTGATCCGGCAAACAAACCACC	5.99E-04	5.51E-04	19	22.66666667	0.816170544	0.889867885
liver	crepos	creneg	NA_TGGTGCGCCTGGGTGTTAGCG	0.001708641	7.09E-04	18.66666667	28.33333333	0.283563067	0.450692577
liver	crepos	creneg	NA_TGGTGGTGTCGATGGTAGAAC	9.54E-04	5.39E-04	16	31.66666667	0.273646545	0.440457858
liver	crepos	creneg	X_GAGGTAGTAAGTTGTATTGTT	0.003388275	2.98E-04	20	18.66666667	0.174290211	0.332941632
liver	crepos	creneg	>ENSMUST00000044705.12|ENSMUSG00000039257.12|OTTMUSG00000049457.3|OTTMUST00000126080.2|Vstm2b-201|Vstm2b|2627|UTR5:1-636|CDS:637-1494|UTR3:1495-2627|	0.005069124	0.001933896	26	22.66666667	0.038608746	0.118312406
liver	crepos	creneg	>ENSMUST00000090070.6|ENSMUSG00000054435.17|OTTMUSG00000026892.4|OTTMUST00000112086.1|Gimap4-202|Gimap4|1804|UTR5:1-56|CDS:57-1043|UTR3:1044-1804|	0	0	32.66666667	27.66666667	1	1
liver	crepos	creneg	10_AGACCGGGGTTCAATTCCCCGACGGGGAGCCA	0.008413961	0.001253047	27	38	0.067600935	0.177099669
liver	crepos	creneg	10_GACCGGGGTTCAATTCCCCGACGGGGAGCCA	0.005575361	3.80E-04	26.33333333	41.33333333	0.494993245	0.639774967
liver	crepos	creneg	11_ACCACGAGGACGAGACGTAGCG	4.27E-04	0	31.33333333	21.66666667	0.294351258	0.460612121
liver	crepos	creneg	11_GTTGCTCCTATCTGATT	0.002829184	7.07E-04	15	13	0.351688361	0.513359073
liver	crepos	creneg	12_CAACTGTGATGAAAGATTTGGTCTATACAGTAATATATTTATTACTACATGAGGACAACAGTCCCTCTAAACTGATG	0.007194807	0.001334535	27.66666667	28.66666667	0.010835261	0.0517152
liver	crepos	creneg	13_TAATGGTTCGTTTGTA	1.55E-04	0.001084037	15	38.33333333	0.016381863	0.068490581
liver	crepos	creneg	13_TCACATTGCCAGGGATTACCA	3.35E-04	3.98E-04	31	29.66666667	0.681119151	0.79974658
liver	crepos	creneg	14_CGGGCCTCATAACCCAATTCAGACTACTCTCCCCCGCCCTCT	0.002090661	0.001210044	34.66666667	26	0.202462809	0.363791252
liver	crepos	creneg	18_ACTGGACTTGGAGTCAGAAGGCAT	0.010943318	0.008760615	39.66666667	24.33333333	0.450126003	0.601406996
liver	crepos	creneg	18_GAGTGTGACAATGGTGTTTGTT	0.009414226	0.005904003	18.66666667	19	0.298552001	0.465235859
liver	crepos	creneg	18_GGAGTGTGGCAATGGTGTTTGT	0.003549602	0.001546886	20.33333333	21.33333333	0.331597656	0.496782414
liver	crepos	creneg	3_TAGCAGCACGTAAATATTGGCGT	0.006959821	7.63E-05	40.66666667	26	0.015731328	0.066697375
liver	crepos	creneg	5_TCCTTCTGATCGAGGCCC	0.001066887	0.001044149	30	35	0.962389306	0.981806997
liver	crepos	creneg	8_ATCACATTGCCAGGGATTTCCAAT	0.003454479	0.001773919	22.33333333	21.33333333	0.810916928	0.886529452
liver	crepos	creneg	9_CAACGGAATCCCAAAAGCAGCTA	4.15E-04	2.17E-04	26	34.66666667	0.411074559	0.568477467
liver	crepos	creneg	9_TCGCTGCGATCTATTAAAAGTCAGCCCTCGACACAAGGGTTTGT	8.21E-04	9.47E-04	22	17	0.425125561	0.582432818
liver	crepos	creneg	MU069435.1_TTCGCTGCGATCTATTGAAAGTCAGCCCTCGACACAAGGGTTTGT	0.001309914	7.46E-04	26.66666667	23.66666667	0.479632138	0.628150667
liver	crepos	creneg	NA_CGTGTTGACGCCGGGCAAGAGC	1.96E-04	5.97E-04	19.33333333	30	0.55950959	0.699514122
liver	crepos	creneg	NA_GATACCCGTCGCCGCGCTCTCCCTCTCCCCCCGTCCGCCTCT	0.009608615	0.004919246	17	20.66666667	0.182089684	0.343982223
liver	crepos	creneg	NA_TAATGGTGCAGGGCGCTGACT	0	0	16.66666667	23	0.999995696	1
liver	crepos	creneg	NA_TCAATCAACGACCGACCGTATCA	0.001663232	0.001287073	27.33333333	49.33333333	0.918866184	0.957916055
liver	crepos	creneg	NA_TCGTACCGTGAGTAATAATGCAA	7.40E-04	4.23E-04	22	24.66666667	0.257009038	0.423462957
liver	crepos	creneg	NA_TGGAGTGTGACAATGGTATTTGA	0.001466354	6.64E-04	19.33333333	25.33333333	0.354618736	0.514594722
liver	crepos	creneg	NA_TGGAGTGTGACAATGGTGTAAA	8.71E-04	5.30E-04	21.33333333	20.33333333	0.725003347	0.826095363
liver	crepos	creneg	NA_TGGAGTGTGACGATGGTGTTTGA	0.004239669	0.001604167	20.66666667	31.33333333	0.230522183	0.39137974
liver	crepos	creneg	NA_TTCAAGTAATTCAGGATAGGTAA	0.007536837	0.001472739	35.33333333	22	0.00666059	0.038718794
liver	crepos	creneg	>ENSMUST00000020931.6|ENSMUSG00000020608.8|OTTMUSG00000065715.1|OTTMUST00000159938.1|Smc6-201|Smc6|5603|UTR5:1-408|CDS:409-3702|UTR3:3703-5603|	1.54E-04	0	21.66666667	34.33333333	0.163715157	0.320691433
liver	crepos	creneg	>ENSMUST00000218815.2|ENSMUSG00000020608.8|OTTMUSG00000065715.1|OTTMUST00000159949.1|Smc6-207|Smc6|470|CDS:1-311|UTR3:312-470|	4.37E-04	5.81E-04	16	22	0.483897513	0.630497343
liver	crepos	creneg	1_CACAAGTGATGAGTGACAAAGGGACTTAATACTGAACCATGGGGTTGAAATGAAATATGCTGATG	0.003020569	7.49E-04	24	22	0.019124702	0.075106232
liver	crepos	creneg	1_TAAACATCCTCGACTGGAAGC	0.008475306	0.001533452	21.33333333	25.66666667	0.035558782	0.111716719
liver	crepos	creneg	1_TCACAGTGAACCGGTCTCTTTT	0.004778072	0.002158136	19	27.66666667	0.765463662	0.85692399
liver	crepos	creneg	10_CCGGCTCGAAGGACCA	0.015474867	0.003134868	36	61	0.245682378	0.411505267
liver	crepos	creneg	11_CCGGGTGATGCGAATCGTAATCTGAGC	6.28E-04	0.00306602	22.33333333	22	0.219936799	0.38141237
liver	crepos	creneg	11_CCGGGTGATGCGAATCGTAATCTGAGCCGA	0.004010259	3.38E-04	25.66666667	20.66666667	0.304302098	0.469641369
liver	crepos	creneg	11_TGCTGTGATGAGATGACTAAGTAGGAAGTGCCGTCAGAGTCGATAACAGACGATAACTGCTCCTGGCTGACT	0.003357377	0.001126078	26	13	0.005914617	0.036666095
liver	crepos	creneg	13_TATGTGTTCCTGGCTGGCTTGG	0.009588702	4.60E-04	26.66666667	24.66666667	0.18301237	0.34512123
liver	crepos	creneg	14_TAAAGTGCTTATAGTGCAGGTAG	0.022251282	8.18E-04	29	18	0.004305767	0.030963252
liver	crepos	creneg	15_GTTCTGTGATGAGGCTCTGGAATGTGCGCTGGGCACAGCGCCCGAGAGAGACTGAGGAATTATTCCCTGTTGCCTTCCTTCTGAGA	0.002246187	0.001374334	31	21	0.089747443	0.213800081
liver	crepos	creneg	17_CACCCGTAGAACCGACCTTGCGA	1.54E-04	1.39E-04	28	28.66666667	0.983228262	0.996157375
liver	crepos	creneg	18_TGAAGTGTGACAATGGTGTTTGT	0.003612651	9.62E-04	21	24.33333333	0.009593372	0.047202691
liver	crepos	creneg	19_CTTAATGATGAACAATGTAAATGACAAGCATATGGCTGAGTTGCAATGATGTC	0.001147644	7.11E-04	22.66666667	25.66666667	0.251496525	0.417783756
liver	crepos	creneg	19_TGACCTATGAATTGACAGCCAA	0.001498018	0.002984947	31	52	0.765829474	0.85692399
liver	crepos	creneg	2_TGAAATGATGATTCTGTTTATCCATTCGCTGAGT	0.001800774	8.20E-04	24	17.66666667	0.207863692	0.370367148
liver	crepos	creneg	5_CAAAGTGCTGTTCGTGCAGGTAGA	0.008016801	4.51E-04	17.66666667	26.66666667	0.054137901	0.149225083
liver	crepos	creneg	9_CGCTAGACCATTCGTAGACGACCTGCTTC	7.53E-04	9.12E-04	16.66666667	20.66666667	0.370862542	0.526826684
liver	crepos	creneg	9_TCACTGCGATCTATTGAAAGTCAGCCCTCGACACAAGGGTTTGT	5.45E-04	5.51E-04	19	12	0.92910918	0.961188398
liver	crepos	creneg	MU069435.1_CTCCCTCGCTGCGATCTATTGAAAGTCAGCCCTCGACACAAGGGTTTGT	0.002516178	0.001120289	24.66666667	34	0.730353472	0.830437047
liver	crepos	creneg	MU069435.1_CTCGCTGCGATCTATTGAAAGTCAGCCCTCGACACAAGGGTTTGTC	0.001299709	8.35E-04	27.33333333	34.33333333	0.169929449	0.326999379
liver	crepos	creneg	Mus musculus (house mouse) mmu-miR-378d	8.62E-04	1.81E-04	23.33333333	25.33333333	0.095585992	0.222080834
liver	crepos	creneg	NA_AAGCAGGCACCGTGATTTATCT	3.42E-04	9.59E-04	17.66666667	25.66666667	0.17799366	0.338745666
liver	crepos	creneg	NA_CGACTCTTAGCGGTGGATCACTCGGCTCGTGCGTCGATGAAGAACGCAG	0.003648968	0.001685211	17.33333333	16.33333333	0.247716333	0.413102412
liver	crepos	creneg	NA_CGAGTCCGGGCTGCGCGTTGG	5.80E-04	1.31E-04	17.66666667	28.66666667	0.132497589	0.282452042
liver	crepos	creneg	NA_GAAATTTCGGTTGGGAAAAA	0.005431373	0.002292062	14.66666667	13.66666667	0.276922143	0.44362379
liver	crepos	creneg	NA_TGACCTATGAATTGACAGCCAAA	6.94E-04	3.94E-04	19.33333333	24.66666667	0.938763261	0.965188623
liver	crepos	creneg	NA_TGAGGTAGTAGGTTGTGTGGTAG	0.001419866	0.001159167	27.66666667	18.33333333	0.722141579	0.823995116
liver	crepos	creneg	NA_TGGAGTGTGACAATGGGGTTTGA	0.005434954	4.92E-04	19.66666667	27	0.478084319	0.627503469
liver	crepos	creneg	NA_TGGAGTGTGACAATGGTGTTAAA	0.001255221	4.32E-04	22.66666667	26.66666667	0.091029657	0.215330388
liver	crepos	creneg	NA_TGGAGTGTGGCAATGGTGTTTT	0.004142195	0.003430508	20.33333333	21.33333333	0.364886677	0.521082651
liver	crepos	creneg	NA_TTCACCACCCTGAATTGACTCTCT	0.001020408	9.73E-04	14.33333333	19.33333333	0.270185905	0.436288218
liver	crepos	creneg	NA_TTGATCATCGACACTTCGAACGCACTTGCGGCCCCGGGTT	3.25E-04	6.55E-04	22	29.33333333	0.145103928	0.296437065
liver	crepos	creneg	NA_TTTCGTCACCCAGATAAATCACG	5.56E-04	0	21.66666667	29.66666667	0.005590804	0.035474197
liver	crepos	creneg	NA_TTTGCCGGATCAAGAGCTACC	3.97E-04	6.10E-04	20	22	0.703835282	0.811693148
liver	crepos	creneg	X_TGAGGTAGTAAGTTGTATTGTTT	0.003289025	0.001321515	31	27	0.261979297	0.426441149
liver	crepos	creneg	>ENSMUST00000063414.9|ENSMUSG00000051864.11|OTTMUSG00000070703.1|OTTMUST00000170822.1|Tbc1d22a-201|Tbc1d22a|3229|UTR5:1-116|CDS:117-1667|UTR3:1668-3229|	0.001242193	0	32	19.66666667	0.088007377	0.210956943
liver	crepos	creneg	>ENSMUST00000207204.2|ENSMUSG00000039057.12|OTTMUSG00000059084.2|OTTMUST00000144938.1|Myo16-202|Myo16|6719|UTR5:1-36|CDS:37-5628|UTR3:5629-6719|	0.016598807	0.005220469	66.33333333	36.66666667	0.05386152	0.148716619
liver	crepos	creneg	1_AGGCGGCCCGGGTTCGACTCCCGGTATGGGAACCA	0.005775602	3.83E-04	30.33333333	35.66666667	0.423895346	0.581732544
liver	crepos	creneg	1_TTCGATTCCCGGCCAATGCACCA	0.010207158	0.002512219	25.33333333	34.33333333	0.286070979	0.453342649
liver	crepos	creneg	10_CCGGGGTTCAATTCCCCGACGGGGAGCCA	0.004847855	5.70E-04	129.3333333	39.33333333	0.005452806	0.034872096
liver	crepos	creneg	11_AGCTCGGTCTGAGGCCCCTCAGTT	0.005811857	5.81E-04	22.33333333	20.33333333	0.221309115	0.381777204
liver	crepos	creneg	11_CAAATGATGATATCACCTAAAATAGCTGGAATTACCGGCAGATTGGTAGTGGTGAGCCTATGGTTTTCTGAAG	0.003428333	8.88E-04	31.66666667	33	3.19E-04	0.00987151
liver	crepos	creneg	11_CGGCGATGATGACACTCCATACATAGCACGCGTTAGACTGCTGATC	0.002927424	0.00144306	22	19.66666667	0.49390924	0.639316121
liver	crepos	creneg	11_GCCGTCCGATGCGACAACTGACGACATCCCTAGTTAGCTGACT	0.001695322	6.08E-04	18.33333333	14.33333333	0.452605245	0.603225112
liver	crepos	creneg	11_TACCCTGTAGATCCGAATTTGTGA	5.69E-04	0.002074337	34.66666667	33.66666667	0.763930341	0.85692399
liver	crepos	creneg	13_AGAGGTAGTAGGTTGCATAGTTAT	0.001662622	0.005383333	27.66666667	21	0.847700431	0.912561076
liver	crepos	creneg	14_AAAAGCTGGGTTGAGAGGGCGATT	0.01630059	0.00301978	25.66666667	20.33333333	0.003949218	0.030140733
liver	crepos	creneg	14_CTGCTGTGCTGAGTTTGTTCAATCCAACCCTGAGC	0.001047609	8.10E-04	26.33333333	16.66666667	0.645872412	0.769083329
liver	crepos	creneg	17_GCCCGTGATGAATTAATTTCTGACACCTCGTATGAAAACTGCATGCGTAGTCTGATTACATTATAAGACTGAGG	6.72E-04	2.36E-04	27	26	0.091317976	0.215382631
liver	crepos	creneg	19_ACGGGGATGATATGAAAACTGAACTCTCTCTTTCTGATGGTTTAGTGGAGAAAACAAAAATTCTCTGAGT	0.001227795	0.001035666	24.33333333	23.33333333	0.660546249	0.7809197
liver	crepos	creneg	19_ATTGCTGTTGAGACTTGGAAATCTGATT	8.13E-04	3.65E-04	16.33333333	15.66666667	0.497749586	0.640699149
liver	crepos	creneg	19_GACCTATGAATTGACAGCCAGA	6.15E-04	0	21.66666667	20	0.042942337	0.127254032
liver	crepos	creneg	19_TATCTGTGAGGATAAGTAACTCTGAGG	2.63E-04	8.32E-04	23.66666667	26.33333333	0.056288748	0.153667652
liver	crepos	creneg	3_AATGAGTGATGACAAGATGTTTCGGTCCCAAATGAAGCCTACTGATTACCGTAACATTTATTGCTGACA	0.006360141	0.001270291	27	23.66666667	0.019008471	0.074994437
liver	crepos	creneg	3_GTCAATGATGTGTTGGCATGTATTATCTGAATTCGCTGATGTGTCATAACACTTTAGCTCTAGAATTACGCTGAGACCT	0.005980579	0.001547721	21.66666667	24.33333333	5.49E-05	0.00403466
liver	crepos	creneg	5_GTCACGTCGGGGTCACCA	0.030630152	0.001717536	30.33333333	67	0.107646534	0.242037152
liver	crepos	creneg	7_CAGGCGGCCCGGGTTCGACTCCCGGTGTGGGAACCA	0.005269509	9.10E-04	31	50.66666667	0.183854743	0.345903458
liver	crepos	creneg	8_TGACTTGATGAAAGTACTTTTGAACCCTTTTCCATCTGAT	7.39E-04	0.001115878	19.66666667	23.66666667	0.486665349	0.632469506
liver	crepos	creneg	8_TTCTGGGTCGGGGTTTCGTACGTAGCAGAGCAGCTCC	5.69E-04	0.001334384	21.33333333	34	0.1449144	0.296424146
liver	crepos	creneg	9_CTCGCTGCGATCTATTGAAAGTCGGCCCTCGACACAAGGGTTTGT	0.001263296	5.60E-04	24.33333333	26.66666667	0.062544989	0.167823869
liver	crepos	creneg	9_GCAGAGCAGCTCCCTCGCTGCGATCTATTGAAAGTCAGCCCTCGACACAAGGGTTTGT	0.002502533	0.001173681	32	29.33333333	0.186860195	0.349122165
liver	crepos	creneg	9_TTTCACCCAGGCGGCCCGGGTTCGACTCCCGGTGTGGGAACCA	0.021666066	0.002564027	158	13.66666667	0.008244794	0.042484323
liver	crepos	creneg	MU069435.1_TCGCTGCGATCTATTGAAAGTCAACCCTCGACACAAGGGTTTGT	0.002297947	6.44E-04	19.66666667	16.66666667	0.28596477	0.453342649
liver	crepos	creneg	Mus musculus (mouse) predicted gene 5627	0.002760874	0.001071247	26	62.33333333	0.274804108	0.441104214
liver	crepos	creneg	Mus musculus (mouse) predicted gene 6093	0	0	23	25.33333333	1	1
liver	crepos	creneg	Mus musculus RIKEN cDNA 3110039M20 gene (3110039M20Rik)	0.009476586	0	16.33333333	18	0.003533111	0.028539032
liver	crepos	creneg	Mus musculus tRNA-Ser (TGA) (tRNA-Ser-TGA-1 1 to 3, tRNA-Ser-TGA-2-1, tRNA-Ser-TGA-2-2)	0.005413206	4.41E-04	20.33333333	50.66666667	0.363313442	0.519753448
liver	crepos	creneg	NA_AAAGTGGAAGCGGCGATGGC	4.78E-04	0	16.33333333	25.66666667	0.170295038	0.326999379
liver	crepos	creneg	NA_ACTGGATGGAGGCGGATAAAG	0.001306582	5.37E-04	14.33333333	17	0.513496371	0.655751482
liver	crepos	creneg	NA_CACATTGATCATCGACACTTCGAACGCACTTGCGGCCCCGGGTTCCTCCCGGGGCTACGCCTGTCTGAGCGTCGCT	0.001983572	9.23E-04	22	47.66666667	0.043303558	0.128089867
liver	crepos	creneg	NA_CCGATCAACTGGGTGCCAGCG	2.17E-04	2.29E-04	19.66666667	25.33333333	0.85616231	0.919224033
liver	crepos	creneg	NA_CGACTCTTAGCGGTGGATCACTCGGCTCGTGC	0.001333912	6.79E-04	15	17.33333333	0.54297342	0.685281586
liver	crepos	creneg	NA_GACTCTTAGCGGTGGATCACTCGGCTC	0.010182416	9.95E-04	17	11.33333333	0.07655388	0.191148422
liver	crepos	creneg	NA_GACTCTTAGCGGTGGATCACTCGGCTCGTGCGTCGATGAAGAA	0.005103969	0.001023104	16.33333333	20	0.164696341	0.321806639
liver	crepos	creneg	NA_GACTCTTAGCGGTGGATCACTCGGCTCGTGCGTCGATGAAGAACGCAG	0.01022631	0.001770116	17.33333333	16.66666667	0.092730358	0.217131288
liver	crepos	creneg	NA_GAGTGTGACAATGGTGTTTGAA	0.001962818	3.23E-04	21	34.33333333	0.707387416	0.814628355
liver	crepos	creneg	NA_TAAGCGGCAGGGTCGGAACAGG	6.35E-04	0.001896954	14.66666667	28.66666667	0.425044591	0.582432818
liver	crepos	creneg	NA_TATATTTCAGCGGCGGCACTTC	3.00E-04	0.001208615	17	21.33333333	0.388002934	0.542600472
liver	crepos	creneg	NA_TGGAGTGTGACAATGGTGAAA	5.09E-04	6.42E-04	27.66666667	28.66666667	0.660741081	0.7809197
liver	crepos	creneg	>ENSMUST00000102781.10|ENSMUSG00000028530.15|OTTMUSG00000008208.2|OTTMUST00000018649.1|Jak1-201|Jak1|4906|UTR5:1-316|CDS:317-3778|UTR3:3779-4906|	0.001460182	0.001049159	14.66666667	12.66666667	0.473139096	0.622895897
liver	crepos	creneg	1_TGTAAACATCCTACACTCTCAGCA	8.90E-04	0.001640241	25.66666667	30.66666667	0.229705094	0.390812662
liver	crepos	creneg	1_TGTAATGATGTTGATCAAATGTCTGAGCTGAAAATAACTTGTAGACAATTTTTAACACTGAAG	0.008372086	7.85E-04	30.66666667	39.66666667	0.001105314	0.014903314
liver	crepos	creneg	1_TTCAAGTAATTCAGGATAGGTTTT	0.004594935	9.93E-04	19.66666667	18.33333333	0.055356034	0.151550021
liver	crepos	creneg	11_CGGCGATGATGACACTCCA	0.001418047	6.92E-04	21.33333333	18.66666667	0.614383709	0.746861639
liver	crepos	creneg	14_AAAAGCTGGGTTGAGAGGGCGAAAT	0.01068572	0	14.66666667	18.33333333	3.52E-04	0.009991632
liver	crepos	creneg	16_CTGAAATGAAGAGAATACTCTTGCTGATC	0.002148563	9.10E-04	31.33333333	32.33333333	0.318846825	0.483953248
liver	crepos	creneg	18_AGGAGTGTGACAATGGTGTTTGT	0.003326985	0.001169632	16.33333333	16.66666667	0.018303874	0.07348801
liver	crepos	creneg	18_TGGAGTGTGACAATGGTGTTTGGA	0.002424585	0.001956243	27.33333333	39	0.341728444	0.505408247
liver	crepos	creneg	19_GACCTATGAATTGACAGCCAGT	0.002439603	0.003633706	40.33333333	46.33333333	0.550253358	0.692152798
liver	crepos	creneg	2_GCCAGTGATGCTTAGGAATTTCTTCACCTGAATCAACTATGTGGTCACACTGTTGTCTGAGGC	0.00145595	0.001324243	25.33333333	19.33333333	0.590454182	0.727271837
liver	crepos	creneg	8_TCACATTGCCAGGGATTTCCA	2.23E-04	5.56E-04	26	25.66666667	0.332433909	0.497114663
liver	crepos	creneg	9_AGTCTATGATGATCCTATCCCGAACCTGAATTCCTGTTGAAAA	0.001411611	0.001223152	15	16.66666667	0.50002012	0.643110138
liver	crepos	creneg	9_CGCTGCGATCTATTGAAGGTCAGCCCTCGACACAAGGGTTTGT	2.75E-04	4.67E-04	18.33333333	16	0.603274477	0.737234218
liver	crepos	creneg	9_CGTAGACGACCTGCTTC	9.31E-04	0.001783017	22.33333333	20.33333333	0.247912511	0.413102412
liver	crepos	creneg	9_CTCGCTGCGATCTATTGAAAGTCAGCCCTCGGCACAAGGGTTTGT	0.001263346	0.001407175	17.66666667	19.66666667	0.709754156	0.816433914
liver	crepos	creneg	9_GTTGTGATGATGGGCAAAAATGTTCAACTGCTCTGAATGGGCTGAATGAAAGTAGCCTTTCTGAAC	0.003688865	0.001259629	23.33333333	27	0.012989388	0.058380292
liver	crepos	creneg	9_TCGCTGCGATCTATTGAAAGTCAGTCCTCGACACAAGGGTTTGT	6.85E-04	3.23E-04	20.33333333	15.66666667	0.294929487	0.46105885
liver	crepos	creneg	MT_ACTAATCCTAGCCCTAGCCCTAAA	2.01E-04	3.54E-04	27.66666667	19.33333333	0.740106201	0.837992885
liver	crepos	creneg	Mus musculus tRNA-Asp (GTC) (tRNA-Asp-GTC-1-1, tRNA-Asp-GTC-2-1)	0.002619065	0	21	24.33333333	0.039632096	0.120083766
liver	crepos	creneg	NA_AATTTAACTGTGATAAACTACCG	3.72E-04	1.79E-04	16.33333333	20.66666667	0.467956724	0.617077408
liver	crepos	creneg	NA_CCCAGTTGATCGGCGCGAGATT	2.37E-04	3.46E-04	17	23	0.486395199	0.632469506
liver	crepos	creneg	NA_CGCGACCTCAGATCAGACGT	0.001128838	0.001257146	34	29.33333333	0.551102574	0.692152798
liver	crepos	creneg	NA_GAGGTAGTAGGTTGTGTGGTAA	4.09E-04	0.001617832	18.66666667	19.33333333	0.436706519	0.592280928
liver	crepos	creneg	NA_GCACGGGGTCGGCGGCGATGT	5.14E-04	0	25.33333333	16.33333333	0.07861849	0.195699563
liver	crepos	creneg	NA_TATGGAAGTGCCGCCGCTGAAA	4.73E-04	3.92E-04	19.66666667	35.33333333	0.928410706	0.961080308
liver	crepos	creneg	NA_TGAACCTTTACTATAGCTTGACA	0.003230838	0.001464678	17	27.33333333	0.375948948	0.532301855
liver	crepos	creneg	NA_TGAGGTAGTAGGTTGTGTGGAA	0.001385349	0.001631131	23.66666667	14.66666667	0.801922885	0.882060657
liver	crepos	creneg	NA_TGAGGTAGTAGGTTGTGTGGTAAA	9.02E-04	6.84E-04	25.33333333	27.66666667	0.652764073	0.774887945
liver	crepos	creneg	NA_TGGAGTGTGACAATAGTGTTTGA	0.001619118	9.97E-04	20.33333333	24.33333333	0.240050747	0.403744395
liver	crepos	creneg	X_TGAGGTAGTAGATTGTATAGTAT	0.001352583	3.95E-04	20.33333333	14.33333333	0.031525734	0.103798523
liver	crepos	creneg	>ENSMUST00000143522.9|ENSMUSG00000079344.12|OTTMUSG00000033071.2|OTTMUST00000082600.2|Lipo4-201|Lipo4|2314|UTR5:1-10|CDS:11-1207|UTR3:1208-2314|	0.01735706	8.91E-04	34.66666667	31.33333333	0.138024772	0.288905668
liver	crepos	creneg	1_CACAAGTGATGAGTGACAAAGGGACTTAATACTGAACCATGGGGTTGAAATGAAATATGCTGATGTG	0.010059794	7.20E-04	22	22.66666667	2.67E-04	0.008991034
liver	crepos	creneg	1_CAGGCGGCCCGGGTTCGACTCCCGGTATGGGAACCA	0.00653461	0.001327029	33.66666667	39	0.356032664	0.51527108
liver	crepos	creneg	10_CGTGGAGCATCTGGTCG	4.55E-04	4.13E-04	17	19	0.948523597	0.970721809
liver	crepos	creneg	14_AAGCAGTGATGACAGATTGGATCTGACTTAACTGCTGTGCTGAGTTTGTTCAATCCAACCCTGAGCTT	0.010147267	0.001828922	21.66666667	18.33333333	6.77E-04	0.012510731
liver	crepos	creneg	16_TGAGGTAGTAGGTTGTATGGTTAAA	0.003246119	0.00107499	15.66666667	20.33333333	0.271883556	0.438154973
liver	crepos	creneg	17_GTAATGATGATTTCTGGTGATTCTGAGTGTCTCGCTGACGCCATCACCGCAGCGCGCTGACC	0.002946721	0.001844954	28.33333333	25	0.200083502	0.360921294
liver	crepos	creneg	19_CCCCTATGATGAGGACCTTTTCACAGACCTGTACTGATATATCTGTGAGGATAAGTAACTCTGAGG	0.001897526	9.47E-04	26.66666667	23.33333333	0.082703274	0.202441599
liver	crepos	creneg	19_CCCTGATGAACTGAATACCGCCCCAGTCTGATAGCTGTGGAGAAAGGTATTTTCTGAGT	0.002431229	6.59E-04	28.33333333	30.33333333	0.108723408	0.243648857
liver	crepos	creneg	3_GTCAATGATGTGTTGGCATGTATTATCTGAATTCGCTGATGTGTCATAACACTTTAGCTCTAGAATTACGCTGAGACC	0.004192269	8.05E-04	25.66666667	17.33333333	4.07E-04	0.010780255
liver	crepos	creneg	4_CGGATGATGACACCTGGGTATGCTGCACACTCCCGACTGCGTCGTGGGGAAGCCAACCTTGGAGAGCTGAGC	0.00391658	8.18E-04	30.66666667	31.33333333	2.38E-04	0.008968089
liver	crepos	creneg	7_TCTACAGTGCACGTGTCTCCAGA	9.81E-04	3.10E-04	14.33333333	11.66666667	0.305931499	0.471046414
liver	crepos	creneg	9_AGCAGAGCAGCTCCCTCGCTGCGATCTATTGAAAGTCAGCCCTCGACACAAGGGTTTGT	0.003465358	9.11E-04	27	17.33333333	0.054598022	0.149982343
liver	crepos	creneg	9_ATTGAAAGTCAGCCCTCGACACAAGGGTTTGT	1.19E-04	0.001371747	27.33333333	35	0.045898734	0.133381947
liver	crepos	creneg	9_CCTCGACACAAGGGTTTGT	5.17E-04	4.52E-04	29	29.33333333	0.684435473	0.802475793
liver	crepos	creneg	MU069435.1_CTGGGTCGGGGTTTCGTACGTAGCAGAGCAGCTCCCTCGCTGCGATCTATTGAAAGTCAGCCCTCGACACAAGGGTTTGT	8.84E-04	0.001017249	31	26.33333333	0.673447218	0.7941965
liver	crepos	creneg	Mus musculus (house mouse) mmu-miR-145a-3p	4.11E-04	0.001745237	19.66666667	20.33333333	0.029556749	0.099423743
liver	crepos	creneg	Mus musculus small nucleolar RNA host gene 16, transcript variant 3 (Snhg16)	0.002753463	0.001200243	20	30.66666667	0.228443273	0.38963923
liver	crepos	creneg	NA_AAGAACGTCGCGCACTGCTGG	0	3.21E-04	19	34.66666667	0.189415127	0.351327989
liver	crepos	creneg	NA_AGAGGTAGTAGGTTGCATAGTAA	8.50E-04	7.31E-04	22	17	0.526322504	0.669488846
liver	crepos	creneg	NA_GACTCTTAGCGGTGGATCACTCGGCTCGTGC	0.00768983	0.002203065	22	14	0.126323011	0.272520843
liver	crepos	creneg	NA_GCGCACGGGGTCGGCGGCGATGTCGG	0	7.53E-04	21.66666667	19.33333333	0.036491233	0.113982267
liver	crepos	creneg	NA_TGAGGTAGTAGGTTGTGTGGAAA	6.74E-04	8.10E-04	18	14.33333333	0.714601683	0.820305775
liver	crepos	creneg	NA_TGGAGTGTGACAATGGGTTTG	0.011600314	6.53E-04	26.66666667	24.66666667	0.002486429	0.022729054
liver	crepos	creneg	NA_TGGAGTGTGACAATGGTGTTGA	0.001704516	0.002157404	22	26.33333333	0.51084362	0.653912166
liver	crepos	creneg	NA_TTCACAGTGGCTAAGTTCTGAAA	4.20E-04	0.001386947	20.66666667	20	0.165901378	0.322630323
liver	crepos	creneg	>ENSMUST00000033020.14|ENSMUSG00000030760.15|OTTMUSG00000030994.3|OTTMUST00000076772.2|Acer3-201|Acer3|11340|UTR5:1-88|CDS:89-892|UTR3:893-11340|	0.00397878	8.23E-04	23	44	0.732957101	0.832227782
liver	crepos	creneg	>ENSMUST00000034393.7|ENSMUSG00000031919.7|OTTMUSG00000061932.1|OTTMUST00000151143.1|Tmed6-201|Tmed6|871|UTR5:1-33|CDS:34-753|UTR3:754-871|	0.006019167	0.00219243	14.66666667	52.33333333	0.286685145	0.453847173
liver	crepos	creneg	>ENSMUST00000061469.4|ENSMUSG00000044177.5|OTTMUSG00000001708.2|OTTMUST00000003368.1|Wfikkn2-201|Wfikkn2|3516|UTR5:1-158|CDS:159-1874|UTR3:1875-3516|	0.003173039	0.001557362	17.66666667	26.33333333	0.486232134	0.632469506
liver	crepos	creneg	1_CTATGATGAAGGCTATGTTGGTAGGGACAACTGAGCTTGTTGATGAATACCAACGATTCTGATG	0.002565416	7.03E-04	31.66666667	30.66666667	0.003562969	0.028539032
liver	crepos	creneg	1_TGTAAACATCCTCGACTGGAAGCN	0.014316298	0.00246109	22.66666667	30	0.008777868	0.043835157
liver	crepos	creneg	10_CTCGCTGAGGAAACTGCACGTCACCCTCCTGAAA	0.002604051	6.67E-04	20.33333333	18.33333333	0.092637909	0.217131288
liver	crepos	creneg	11_CAACATCCTGGTTGCTCCTATCTGATT	0.00323425	0.001176211	17	19.33333333	0.466913158	0.616203499
liver	crepos	creneg	11_CGGCGATGATGACACTCCATACATAGCACGCGTTAGACTGCTGAT	0.001939323	4.63E-04	15.66666667	13	0.010129464	0.049070275
liver	crepos	creneg	14_CCAGGCGGCCCGGGTTCGACTCCCGGTATGGGAACCA	0.005563899	6.29E-04	28.33333333	32.33333333	0.429293582	0.585663588
liver	crepos	creneg	16_CACTAGATTGTGAGCTGCTGGAA	0.001073537	0.002699631	21	18	0.915244896	0.956988062
liver	crepos	creneg	18_GAGTGTGACAATGGTGTTTTT	0.005477699	8.45E-04	18.33333333	13	0.027841059	0.095661629
liver	crepos	creneg	18_GCTGTGATGACTATCTTAGGACACCTTTGGATTAACCGTGAAATCAAACAAGTGCTGAGCA	0.002085737	0.002005736	20.33333333	20.33333333	0.843528728	0.909280134
liver	crepos	creneg	19_TGACCTATGAATTGACAGCCAAT	0.005532755	0.003860782	21	16	0.801259169	0.882060657
liver	crepos	creneg	19_TTCGGCTGATGATTGCTGTTGAGACTTGGAAATCTGATT	9.14E-04	0.001081997	16.33333333	15.33333333	0.491338244	0.637007435
liver	crepos	creneg	2_TGAATCTGACAACAGGAAATAAACCTCCTTATTCACCCCCA	0.001095967	2.87E-04	16	39.33333333	0.352815383	0.513359073
liver	crepos	creneg	2_TTGCAATGATGTCAATCTTTGACTGAAGTGACCTTGAAGTGCAATTACTGAGCTTTTTAACCCTGAGCAA	0.022970126	0.002464343	29.66666667	16.33333333	0.003166884	0.026553516
liver	crepos	creneg	5_CATTGCACTTGTCTCGGTCTGAT	0.004547251	9.86E-04	19.66666667	23.33333333	0.033361644	0.107101469
liver	crepos	creneg	7_AGGTAGATAGAACAGGTCTTGT	7.45E-04	1.39E-04	17.66666667	12.33333333	0.136964246	0.287429508
liver	crepos	creneg	8_CTGGCCCTCTCTGCCCTTCCGTTT	0.005879565	6.95E-04	18	18	0.040652488	0.122487386
liver	crepos	creneg	8_GCTGGAGGATGAAGTAAGGAGTGATCCATCGGCTAAGTGTTTTCCCACTGTGCTGACACTCACATTGCTGACAGTG	0.009438621	5.98E-04	21.33333333	27	0.074098438	0.187038356
liver	crepos	creneg	9_AACGGAATCCCAAAAGCAGCTGT	0.014769763	4.37E-04	20	18.66666667	0.01357917	0.059568883
liver	crepos	creneg	9_TCGCTGCGATCTATTGAAAGTCAGCCCTCGATACAAGGGTTTGT	4.19E-04	7.23E-04	16.33333333	13.33333333	0.247101416	0.412600713
liver	crepos	creneg	9_TGAGGTAGTAGTTTGTACAGTTTA	0.004040062	7.17E-04	16.33333333	13	0.433746	0.589748763
liver	crepos	creneg	Mus musculus (mouse) predicted gene 10684	0.003053477	2.24E-04	25	31	0.283086787	0.450452953
liver	crepos	creneg	NA_AACGGTTTCGCCAGAGCTCAGG	2.80E-04	8.25E-04	13.66666667	23	0.168593345	0.326296689
liver	crepos	creneg	NA_AATAACGCCGGAACATTAGTGC	8.48E-04	0	13	15.33333333	0.021517896	0.080592489
liver	crepos	creneg	NA_AATCCCCGGCACCTCCACCA	0.021427844	4.71E-04	26.66666667	60.66666667	0.034570283	0.109461286
liver	crepos	creneg	NA_ATAGTTGCCTGACTCCCCGTCG	0.001314112	0.004547003	15.33333333	16.33333333	0.215838921	0.377396426
liver	crepos	creneg	NA_ATTGATAGAAGCGGCGAATCG	0	0	18	29	0.999990375	1
liver	crepos	creneg	NA_ATTGCACTTGTCCCGGCCTGTAT	0.001352191	0.004935808	36	35	0.003607198	0.028750967
liver	crepos	creneg	NA_CACATTGATCATCGACACTTCGAACGCACTTGCGGCCCCGGGTT	6.13E-04	4.94E-04	24.66666667	32.33333333	0.545029469	0.687340359
liver	crepos	creneg	NA_CGCACGGGGTCGGCGGCGATG	0	0	15.33333333	12.33333333	1	1
liver	crepos	creneg	NA_CGCGACCTCAGATCAGACGTGGCGACCCGCTGAATTTAAGC	5.05E-04	2.35E-04	19.33333333	20	0.379621437	0.535507834
liver	crepos	creneg	NA_GACTCTTAGCGGTGGATCACTCGGCTCGTGCGT	0.012027868	0.001995271	16	12.66666667	0.189107256	0.351327989
liver	crepos	creneg	NA_GCGCAACCCTGGCTGATTATCG	1.85E-04	1.17E-04	14.66666667	16.66666667	0.915585612	0.956988062
liver	crepos	creneg	NA_TAGAGTGTGACAATGGTGTTTGA	0.001457861	8.20E-04	18.33333333	24	0.351337122	0.513359073
liver	crepos	creneg	NA_TCATCACAGCAGCGGCCATATC	7.39E-04	4.52E-04	14	17.33333333	0.459060325	0.609661274
liver	crepos	creneg	NA_TGAGGTAGTAGGTTGTGTAA	0.001044615	2.30E-04	19.66666667	17.66666667	0.098714416	0.227197619
liver	crepos	creneg	NA_TGAGGTAGTAGTTTGTGCTGTAA	0.001657629	1.19E-04	23.33333333	16.33333333	0.286950345	0.453847173
liver	crepos	creneg	NA_TGGAGTGTGACAATGGTGTTGT	0.00280317	0.001176575	19.66666667	23	0.152440705	0.305637003
liver	crepos	creneg	NA_TGGAGTGTGACAATGGTGTTTTG	0.003118686	0.001082178	21.33333333	30.33333333	0.02902709	0.097966802
liver	crepos	creneg	1_TGTCAATGATGCATCTTATTGGAACTGAATTTAAGTGATCTAACCCATTCGTCACTACCACTGAGACA	0.002283556	7.76E-04	20.66666667	18.66666667	0.001408324	0.016632616
liver	crepos	creneg	10_ACCATGATGACGGAAATTCTTCACTTTGACCTGATGTCTGTTGAAGAAACTCAGTGTCTGAGA	0.005747817	0.001100715	29	30	0.008333837	0.042536744
liver	crepos	creneg	10_TTCATGGGTGAGAAACAGCTAGTCTGACA	0.003751527	0.001348599	20.33333333	20	0.49584537	0.639774967
liver	crepos	creneg	11_CGGCGATGATGACACTCC	7.00E-04	0	18.33333333	16.33333333	0.185723023	0.347399036
liver	crepos	creneg	11_TGAGGGGCAGAGAGCGAGACTTTA	0.003405995	8.21E-04	16.66666667	18.33333333	0.698995737	0.808416799
liver	crepos	creneg	12_GTGAAATGTTTAGGACCACTAGT	0.003716299	1.36E-04	25.33333333	26.66666667	0.324272009	0.488521519
liver	crepos	creneg	13_TCGCTGCGATCTATTGAAAGTCANCCCTCGACACAAGGGTTTG	7.34E-04	0.001021498	18.33333333	12.66666667	0.438193585	0.593303114
liver	crepos	creneg	16_TGAAATGATGGCAAATCATCTTTCGGGACTGACCTGAAATGAAGAGAATACTCTTGCTGAT	0.001305324	0.001072261	22	21.66666667	0.50434026	0.648151342
liver	crepos	creneg	17_TGAGAGTGATGATTTCACAGACTAGAGTCTCTGACGCTGTCCTTGATGTCAGCTATAAATCTGACTCAT	0.018112997	0.001788642	19	17.66666667	0.017712911	0.071466336
liver	crepos	creneg	18_GGAGTGTGACAATGGTGTTTGAG	4.23E-04	0.001764225	14.66666667	23.66666667	0.080029232	0.197663134
liver	crepos	creneg	18_GTGCGATGATGCATTTTATTCAACACATCATTCTGAAAATAGATGTGTAGAGAAATGATAACTGAGC	4.12E-04	5.73E-04	17.66666667	20.66666667	0.505013665	0.648501674
liver	crepos	creneg	18_TGCAGTGATGACTATCTTAGGACACCTTTGGATTTACCGTGAAAAGAAGTAACCTCTGAGCAGC	0.018953908	0.001126661	20.33333333	23.33333333	8.81E-04	0.013646671
liver	crepos	creneg	18_TTGCTGTGATGACTATCTTAGGANACCTTTGGATTAACCGTGAAATCAAACAAGTGCTGAGCAA	0.005498443	0.001152918	19.66666667	17.66666667	0.001685358	0.017822934
liver	crepos	creneg	19_GACCTATGAATTGACAGCCAG	0.008558844	6.62E-04	21.33333333	37	0.380510685	0.536294677
liver	crepos	creneg	2_CGTACCGTGAGTAATAATGCGT	0.002460949	5.25E-04	19	19.66666667	0.648632987	0.771682481
liver	crepos	creneg	2_TGAACTGATGATATCATTTCTTTCCCCGTCAGATCGACCCTGTTGATAA	7.64E-04	9.24E-04	26	27	0.785543813	0.874038442
liver	crepos	creneg	3_AGCAGCACGTAAATATTGGCG	0.002436975	2.79E-04	33.66666667	18.33333333	0.335050003	0.498722084
liver	crepos	creneg	3_TAGCAGCACGTAAATATTGGA	0	0.001019391	27.33333333	19.33333333	0.007814056	0.041983686
liver	crepos	creneg	4_TTCTTGTGATGAAAATACTGTCCAGTTCTGCTACTGAAGGAATGAGATGAACACTTTAGTGCTGAAGAAA	0.013168777	8.34E-04	28.66666667	18	0.001993089	0.019784159
liver	crepos	creneg	5_GGTGCCTGACTGCGTTAGCA	7.41E-04	7.58E-04	17.66666667	22.33333333	0.698642489	0.808416799
liver	crepos	creneg	8_GACTTGATGAAAGTACTTTTGAACCCTTTTCCATCTGATG	0.001822876	0.001430186	19	16	0.337432183	0.50088557
liver	crepos	creneg	9_GCGCCGAAGGAGCCTCGGTTGGCCCCGGATAGCCGGGTCCCCGTC	0.001139841	4.02E-04	14.33333333	18.33333333	0.239819838	0.403744395
liver	crepos	creneg	Mus musculus (house mouse) mmu-miR-30c-2-3p	0.003443603	0.002271728	41.66666667	52.66666667	0.158238476	0.313645483
liver	crepos	creneg	Mus musculus coatomer protein complex, subunit gamma 2, opposite strand 2 (Copg2os2)	0.001449976	3.37E-04	50.66666667	54.66666667	0.750686503	0.845829222
liver	crepos	creneg	Mus musculus Mir1a-1 and Mir133a-2 host gene (Mir1a-1hg)	0.010137875	3.99E-04	24.33333333	47.66666667	0.787132767	0.874038442
liver	crepos	creneg	NA_AAAAAGTGGAAGCGGCGATGGC	8.75E-04	7.00E-04	14.33333333	17.66666667	0.830064915	0.900767963
liver	crepos	creneg	NA_ACTCTTAGCGGTGGATCACTCGGCTCGTGCGTCGA	0.017149703	0.001101523	17.33333333	15	0.189842304	0.351327989
liver	crepos	creneg	NA_ATACCCGTCGCCGCGCTCTCCCTCTCCCCCCGTCCGCCTCCCGGGCGGGCGTT	0.001193391	0.001745665	23	41	0.369732791	0.526608852
liver	crepos	creneg	NA_ATAGTTGCCTGACTCCCCGTCGT	0.001609232	4.20E-04	13	16	0.355878738	0.51527108
liver	crepos	creneg	NA_ATTCGCCGCTTCTATCAATCA	0.001091043	0.001353333	17	19.66666667	0.859700454	0.921188963
liver	crepos	creneg	NA_CGACTCTTAGCGGTGGATCACTCGGCTCGTGCGTCGATGAAGAA	0.001087241	8.24E-04	12	16.66666667	0.483978801	0.630497343
liver	crepos	creneg	NA_CGATACGACTCTTAGCGGTGGATCACTCGGCTCGTGCGTCGA	0.010773141	0.001170694	20.66666667	11.66666667	0.060152527	0.162482117
liver	crepos	creneg	NA_GCACGGGGTCGGCGGCGATGTCGGC	9.69E-04	0	20	24.66666667	0.036939934	0.114719412
liver	crepos	creneg	NA_TGAGGTAGTAGGTTGTATGGTAG	5.39E-04	0.001778518	20.66666667	14.66666667	0.057377745	0.155506183
liver	crepos	creneg	NA_TGGAGTGTAACAATGGTGTTTGA	0.001196614	8.03E-04	17.66666667	21.33333333	0.666560215	0.786648015
liver	crepos	creneg	NA_TGGGGTGTGACAATGGTGTTTT	0.00251987	0.002188543	16.66666667	15.33333333	0.705607522	0.813157387
liver	crepos	creneg	NA_TTAGCAGCCGGATCCTTAATAC	6.46E-04	0	14.33333333	18	0.010675718	0.05110447
liver	crepos	creneg	X_TACCTCCAGGAACGGTGCACC	0.011919966	0.001274354	13	20	0.805962493	0.884099874
liver	crepos	creneg	>ENSMUST00000146071.8|ENSMUSG00000027843.14|OTTMUSG00000022455.4|OTTMUST00000053697.2|Ptpn22-204|Ptpn22|2757|UTR5:1-152|CDS:153-2300|UTR3:2301-2757|	0.013162989	0.00393448	18	25.33333333	0.629012156	0.760075929
liver	crepos	creneg	>ENSMUST00000197825.2|ENSMUSG00000041468.8|OTTMUSG00000055165.3|OTTMUST00000136608.3|Gpr12-204|Gpr12|580|UTR5:1-124|CDS:125-580|	0.002831505	8.77E-04	45	40	0.370824196	0.526826684
liver	crepos	creneg	1_AACCAGTGATGTGATGATTCTGCCAAATGATACAAAGTGATATCACCTTTAAACCGTTCCATTTTATTTCTGAGGT	6.51E-04	9.49E-04	23.33333333	22.33333333	0.342570205	0.505697876
liver	crepos	creneg	1_AGCCCATGATGGTATGAGAGTAGNGGACAGAAGGGATTTCTGAAAAACACTTTTCTGAGG	8.52E-04	3.68E-04	18.33333333	18	0.495788455	0.639774967
liver	crepos	creneg	11_ATAACTGACGATAACTGCTCCTGGCTGACT	4.35E-04	8.73E-04	15	24.66666667	0.266830131	0.431299852
liver	crepos	creneg	11_GGCGATGATGACACTCCATACATAGCACGCGTTAGACTGCTGATCCGGGTGATGCGAATCGTAATCTGAGCCGA	0.003972672	5.28E-04	27.33333333	20.66666667	4.20E-04	0.010780255
liver	crepos	creneg	11_TGAGGGGCAGAGAGCGAGACTTTTT	0.00615819	0.00409153	21.33333333	15	0.11759155	0.258509684
liver	crepos	creneg	16_AAATGATGGCAAATCATCTTTCGGGACTGACCTGAAATGAAGAGAATACTCTTGCTGATC	0.004318822	7.51E-04	20.33333333	17	0.185515759	0.347399036
liver	crepos	creneg	16_TCAGGCTCAGTCCCCTCCCGATTT	0.00698791	5.39E-04	14.33333333	16.66666667	8.69E-04	0.013646511
liver	crepos	creneg	19_TAATGATGAACAATGTAAATGACAAGCATATGGCTGAGTTGCAATGATGTCATCTTACTACTGAAA	0.001733342	0.001083499	23.33333333	23.33333333	0.195803656	0.356367059
liver	crepos	creneg	2_CTCGTACCGTGAGTAATAATGCG	2.67E-04	7.92E-04	18	13.33333333	0.420290473	0.579241895
liver	crepos	creneg	2_TGGAAAGGATGAACGAACTTGGCCTGACCTTCAGAAATGGAGGCAATACAACTGATTTAATGAGCCTGATCCAG	0.019235678	0.001443173	22.66666667	19	0.016673743	0.069352485
liver	crepos	creneg	5_ATCCGATGATTAAACTCTTCACTGCTGTTCACATACTGAGCCGTTGTGATTATTGAGGAACTAATGAGG	3.46E-04	3.72E-04	23	17.66666667	0.638245335	0.765515902
liver	crepos	creneg	8_GAATGATGACATTCTCCGGAATCGCTGTACTGACTTGATGAAAGTACTTTTGAACCCTTTTCCATCTGATG	0.004366047	9.72E-04	21	15.33333333	8.46E-04	0.013548878
liver	crepos	creneg	9_CAACGGAATCCCAAAAGCAGCTTT	0.003566617	0.004152618	29.33333333	20.33333333	0.539765029	0.682296732
liver	crepos	creneg	9_CAGCGCCGAAGGAGCCTCGGTTGGCCCCGGATAGCCGGGTCCCCGT	5.33E-04	6.01E-04	18	24.33333333	0.883165791	0.939077055
liver	crepos	creneg	9_CGCTGCGATCTATTGAAAGTCGGCCCTCGACACAAGGGTTTGT	6.98E-04	0.001414118	14	12.66666667	0.138498142	0.289521955
liver	crepos	creneg	9_CTCGCTGCGATCTATTGAAAGTCAGCCCTCGACGCAAGGGTTTGT	0.001166893	6.48E-04	15.33333333	18.66666667	0.144064181	0.296182777
liver	crepos	creneg	9_TCGCTGCGATCTATTGAAAGTCAGCCCTCAACACAAGGGTTTGT	0.001007524	9.35E-04	17	13	0.86632724	0.926284051
liver	crepos	creneg	MU069435.1_TCGCTACGATCTATTGAAAGTCAGCCCTCGACACAAGGGTTTGT	0.001249654	7.37E-04	16	12.66666667	0.266536114	0.431299852
liver	crepos	creneg	Mus musculus (house mouse) mmu-miR-200a-3p	0.001276558	8.89E-04	25	31	0.937056394	0.965188623
liver	crepos	creneg	Mus musculus (house mouse) mmu-miR-24-2-5p	5.51E-04	2.09E-04	29.66666667	29.66666667	0.803152073	0.882465747
liver	crepos	creneg	NA_ACGACTCTTAGCGGTGGATCACTCGGCTCGTGCGTCGATGAAGAACGCAGCTAGCTGCGAGAATTAATGTGAATTGCAGGACA	5.13E-04	6.05E-04	24	27	0.786424356	0.874038442
liver	crepos	creneg	NA_GACTCTTAGCGGTGGATCA	0.006894301	1.78E-04	14.66666667	18.33333333	0.035099183	0.110702687
liver	crepos	creneg	NA_TGGAGTATGACAATGGTGTTTGA	0.001184417	8.11E-04	16	23.66666667	0.676636389	0.796297431
liver	crepos	creneg	NA_TGGGGAAGATCGGGCTCGCC	8.12E-04	2.91E-04	15.66666667	26.33333333	0.301858702	0.467927196
liver	crepos	creneg	NA_TTGTTGCCGGGAAGCTAGAG	6.07E-04	0	15	23.33333333	0.016111807	0.067711436
liver	crepos	creneg	>ENSMUST00000071555.13|ENSMUSG00000062825.16|OTTMUSG00000004137.3|OTTMUST00000009340.1|Actg1-202|Actg1|1952|UTR5:1-124|CDS:125-1252|UTR3:1253-1952|	6.84E-04	0.001904272	23	25	0.242734849	0.407026943
liver	crepos	creneg	1_ACATGATGATCTCACACAACTTGAACTCTCTCACTGATTACTTGATGATAGTAAAAGATCTGATG	0.00199782	7.33E-04	20.66666667	21	0.032532771	0.105330788
liver	crepos	creneg	1_AGCCCATGATGGTATGAGAGTAGTGGACAGAAGGGATTTCTGAAAAACACTTTTCTGAGGCA	0.001961752	3.58E-04	18.66666667	16.33333333	0.10864816	0.243648857
liver	crepos	creneg	1_GTAAACATCCTCGACTGGAAGCTTT	0.022842394	0.009817779	18	13	0.506639813	0.649558809
liver	crepos	creneg	1_TGTCAATGATGTATACCTTTTGGAACTGAATCTAAGTGATTTAACAAAAATTCGTCACTACCACTGAGACA	0.006958939	0.001186199	20.33333333	16	0.002287849	0.021647599
liver	crepos	creneg	10_TCAAGTAATCCAGGATAGGCTAT	0.006964974	0.008835095	18.33333333	14	0.691617017	0.805998551
liver	crepos	creneg	11_CCGTCCGATGCGACAACTGACGACATCCCTAGTTAGCTGACT	8.73E-04	7.24E-04	16	14	0.908314289	0.953686748
liver	crepos	creneg	11_GAGCAATGATGACCCCAACATGCCATCTGAGTGGCTTTGCTGAAATCCAGAGGCTGTTTCTGAGCT	0.00183272	6.89E-04	21.33333333	26.33333333	0.427871852	0.584710013
liver	crepos	creneg	11_GCTGTGATGAGATGACTAAGTAGGAAGTGCCGTCAGAGTCGATAACAGACGATAACTGCTCCTGGCTGACT	0.002709644	0.001315968	19.33333333	9.333333333	0.083229745	0.20280983
liver	crepos	creneg	11_TGCTGTGATGAGATGACTAAGTAGGAAGTGCCGTCAGAGTCGATAAATGACGATAACTGCTCCTGGCTGACT	0.002960256	5.97E-04	20.33333333	12	0.015746846	0.066697375
liver	crepos	creneg	13_ATCACATTGCCAGGGATTACCATT	0.00598463	2.55E-04	13.66666667	12	0.153600579	0.307201159
liver	crepos	creneg	15_CGAGGAGCTCACAGTCTAGTA	0.001096274	4.14E-04	15	18	0.240557071	0.404175847
liver	crepos	creneg	15_CTAGACTGAGGCTCCTTGAGGT	0.007424619	7.88E-04	16	12	0.072878368	0.185379464
liver	crepos	creneg	15_GAATTGATCAGGACATAGGGA	0.003485536	0	15	22.33333333	0.050205125	0.142013799
liver	crepos	creneg	16_CCCTGAGACCCTAACTTGTGAA	7.48E-04	9.64E-04	19.66666667	17.33333333	0.48104828	0.628947415
liver	crepos	creneg	16_TGGAGAGAAAGGCAGTTCCTGAA	7.82E-04	1.05E-04	14	18	0.190949257	0.35160287
liver	crepos	creneg	17_TTGCTGTGATGACTGTCATTGGGTTTCGCATATTGCTGAGTTCCCATGATGCCTCTTCTCTTGGCTGTCTGAGCA	0.002653107	0.001212795	18.66666667	14.33333333	0.013000321	0.058380292
liver	crepos	creneg	18_TGCAGTGATGACTATCTTAGGACACCTTTGGATTTACCGTGAAAAGAAGTAACCTCTGAGCA	0.001199705	8.05E-04	18.66666667	15	0.718698791	0.822794478
liver	crepos	creneg	18_TGGAGTATGACAATGGTGTTTGT	0.003911421	0.001900737	17	22.33333333	0.039313671	0.119566766
liver	crepos	creneg	18_TGGAGTGTAACAATGGTGTTTGT	0.004519082	0.001047691	17.33333333	23.66666667	1.30E-04	0.006585866
liver	crepos	creneg	18_TGGAGTGTGACAATGGTATTTGT	0.003164216	0.001175484	20.66666667	24.33333333	0.001981782	0.019784159
liver	crepos	creneg	19_CACCCTGATGAACTGAATACCGCCCCAGTCTGATAGCTGTGGAGAAAGGTATTTTCTGAG	0.003258171	8.76E-04	17	13	2.50E-04	0.008991034
liver	crepos	creneg	2_GGAAAGGATGAACGAACTTGGCCTGACCTTCAGAAATGGAGGCAATACAACTGATTTAATGAGCCTGATCCA	0.004843488	5.57E-04	19	17.33333333	0.001958996	0.0196873
liver	crepos	creneg	2_TCGTACCGTGAGTAATAATGCGT	0.008477549	0.005624767	22	18	0.815241752	0.889779437
liver	crepos	creneg	2_TGCAATGATGTCAATCTTTGACTGAAGTGACCTTGAAGTGCAATTACTGAGCTTTTTAACCCTGAGCAA	0.005232993	0.001464593	27.66666667	18	0.012913178	0.058380292
liver	crepos	creneg	5_CTTAATGATGATTGTCTGTTTGATTGCTTGATGCAATGTGAAAACCACATTTCACCGGCTCTGAGA	0.00506961	5.36E-04	29.33333333	21.66666667	5.33E-04	0.011649787
liver	crepos	creneg	5_TGCCAATGATGACACCACACTAACTGAGCAGTTAGTAGTTGGTCCTTTGATTGCATGTGATGTAATCATTGTTTCAAGACGGGACTGAAG	0.006021074	0.001303925	17	21.66666667	0.002481063	0.022729054
liver	crepos	creneg	6_CAGTGCACTACAGAACTTTGTCT	0.004972201	9.48E-04	18	24.66666667	0.090397594	0.214148327
liver	crepos	creneg	7_CGTCTGTGATGTTCTGCTATTACCTACATTGTTTGAGCCTCATGAAAACCCCACTGGCTGAGAC	0.002004003	8.47E-04	21.66666667	26.33333333	0.139155822	0.29024471
liver	crepos	creneg	9_GCTGCGATCTATTGAAAGTCAGCCCTCGACACAAGGGTTTGTAA	0.001095569	0.001749586	23.33333333	15.66666667	0.585932462	0.724800247
liver	crepos	creneg	9_TCGCTGCGATCTATTGAAAGTTAGCCCTCGACACAAGGGTTTGT	3.71E-04	6.58E-04	18	11.33333333	0.290959458	0.458395718
liver	crepos	creneg	MT_GATAAGTCGTAACAAGGTAAGCATACTGGAAAGTGTGCTTGGAATAATA	0.008340233	4.17E-04	41.66666667	20.33333333	0.287231377	0.453848016
liver	crepos	creneg	MU069435.1_GCGATCTATTGAAAGTCAGCCCTCGACACAAGGGTTTGT	0.001320677	7.65E-04	18	16.66666667	0.703579958	0.811693148
liver	crepos	creneg	MU069435.1_TCGCTGCGATCTATTGAGAGTCAGCCCTCGACACAAGGGTTTGT	6.14E-04	3.88E-04	15.66666667	12.33333333	0.709964472	0.816433914
liver	crepos	creneg	Mus musculus (house mouse) mmu-miR-425-5p	0.001301676	7.45E-04	30	26.33333333	0.575431212	0.713925964
liver	crepos	creneg	NA_ACAGAACTTAATGGGCCCGCTA	3.31E-04	3.91E-04	12	18.66666667	0.931793656	0.963219025
liver	crepos	creneg	NA_ACTCTTAGCGGTGGATCACTCGGCTCGTGCGTCGATGAAGAACGCAGCTAGCTGCGAGAATTAATGTGAATTGCAGGACACA	0.00109033	6.90E-04	21.66666667	26	0.162852341	0.319387985
liver	crepos	creneg	NA_AGATACCCGTCGCCGCGCTCTCCCTCTCCCCCCGTCCGCCTCCCGGGCGGGCGTT	0.001442761	0.001156952	25	47	0.448830606	0.600197176
liver	crepos	creneg	NA_ATTGCACTTGTCCCGGCCTGTAA	9.21E-04	8.31E-04	19	21.33333333	0.591130857	0.727271837
liver	crepos	creneg	NA_GGAGTGTGACAATGGTGTTAT	0.004915853	0.002649155	17.33333333	15	0.613724879	0.746621695
liver	crepos	creneg	NA_GGAGTGTGGCAATGGTGTTTGA	5.53E-04	7.21E-04	15.66666667	22	0.806700338	0.884309721
liver	crepos	creneg	NA_TATGGCCGCTGCTGTGATGATG	0.001298238	7.69E-04	16	23.33333333	0.639059747	0.765668623
liver	crepos	creneg	NA_TGACCTATGAATTGACAGCCTTT	0.004467282	0.01223148	20.33333333	17.33333333	0.025218538	0.089125295
liver	crepos	creneg	NA_TGAGGTAGTAGGTTGTATGGAAA	3.08E-04	7.21E-04	18	12.66666667	0.266790907	0.431299852
liver	crepos	creneg	NA_TGGAGTGTGACAATGATGTTTGA	0.001639439	0.001016408	18.66666667	24.66666667	0.214139796	0.375386148
liver	crepos	creneg	NA_TTAGCAGCCGGATCCTTAATA	0.00139793	1.17E-04	14	22.33333333	0.014560041	0.063158569
liver	crepos	creneg	1_AACATTCAACGCTGTCGGTGAGT	0.001997091	3.51E-04	20	16.33333333	0.37768032	0.533700226
liver	crepos	creneg	1_TGCTATGATGAAGGCTATGTTGGTAGGGACAACTGAGCTTGTTGATGAATACCAACGATTCTGAT	0.001962256	5.22E-04	15.66666667	15.33333333	0.044767138	0.13117771
liver	crepos	creneg	1_TGTCAATGATGTATACCTTTTGGAACTGAATCTAAGTGATTTAACAAAAATTCGTCACTACCACTGAGA	9.60E-04	6.86E-04	15.66666667	13.66666667	0.307048346	0.471798883
liver	crepos	creneg	10_ATGCAGTGTGGAACATAATGAACTGAAC	6.73E-04	0.001055785	12.66666667	13.66666667	0.665733016	0.78624527
liver	crepos	creneg	12_TGCGGGAAACTCGACTGCATAATTTGTGGTAGTGGGGGACTGCGTTCGCGCTCTCCCCTG	0.005364505	9.54E-04	17.33333333	10.33333333	0.016735585	0.06943122
liver	crepos	creneg	13_TCGCTGCGATCTATTGAAAGTCAGCCCTCGACACAAGGGTTTGAA	3.41E-04	0.001634668	14.66666667	15.33333333	0.090130767	0.214143291
liver	crepos	creneg	14_AAGCAGTGATGACAGATTGGATCTGACTTAACTGCTGTGCTGAGTTTGTTCAATCCAACCCTGAGC	5.57E-04	9.47E-04	18	16.33333333	0.070658586	0.181469194
liver	crepos	creneg	16_GTGAAATGATGGCAAATCATCTTTCGGGACTGACCTGAAATGAAGAGAATACTCTTGCTGAT	0.007207247	4.45E-04	12	12.33333333	3.10E-05	0.003133995
liver	crepos	creneg	16_TTCCGCTGATGACTTCTGTCAGTGCCACGTGTCTGGGCCACTGAGACCACATGATGGGATTGAGGACCTGAGG	0.001361374	7.35E-04	22	17	0.252495858	0.418584322
liver	crepos	creneg	18_TGGAGTGTGACAATGGTGTTTGTNT	0.006094758	0.002709901	14.66666667	12	0.064069322	0.171062976
liver	crepos	creneg	19_GTACAGTACTGTGATAGCTGAAT	0.005676042	8.83E-04	18.66666667	26.66666667	0.442106934	0.595115656
liver	crepos	creneg	19_TCGGCTGATGATTGCTGTTGAGACTTGGAAATCTGATT	0.002362479	0.001048283	19.33333333	15.66666667	0.154327947	0.3078108
liver	crepos	creneg	3_TCCTGTTCGTGACGCCA	0.00404188	5.12E-04	79.66666667	28	0.01358524	0.059568883
liver	crepos	creneg	4_TAATACTGCCTGGTAATGATGAC	7.44E-04	3.25E-04	29.66666667	27	0.443678322	0.595744005
liver	crepos	creneg	7_GACTTATGATGAGCTATGTTTACTGAGCATGATGAAATGATGCTCAAAATGATTACTCTGAAG	5.96E-04	9.68E-04	15.66666667	16.33333333	0.261595144	0.426244655
liver	crepos	creneg	8_CTGAAGTGATGATTCACAATCATGTCTCTTCTCTGAAGAATTCATGGAGATTCTGTGTATCTGATC	0.003894687	0.001749904	18.33333333	16.66666667	0.187688769	0.349862244
liver	crepos	creneg	8_TGGAGGATGAAGTAAGGAGTGATCCATCGGCTAAGTGTTTTCCCACTGTGCTGACACTCACATTGCTGACA	0.00111578	0.001121232	22.66666667	16.33333333	0.832535046	0.902238248
liver	crepos	creneg	9_TACAGTACTGTGATAACTGACT	0.017831867	0.001346513	18	32.33333333	0.946117976	0.970316919
liver	crepos	creneg	9_TGCACCTGATGAGAATTCTGCTGCTGAGGTTGTGTGATTGCTCAGACTCAAAGTAAACGCCCTGATG	0.006419718	0.001634106	18.66666667	15.66666667	0.006202399	0.037445829
liver	crepos	creneg	MU069435.1_CAGAGCAGCTCCCTCGCTGCGATCTATTGAAAGTCAGCCCTCGACACAAGGGTTTGT	0.001795733	0.001037717	21.33333333	19.33333333	0.379543338	0.535507834
liver	crepos	creneg	Mus musculus (house mouse) mmu-miR-101b-3p	9.79E-04	5.92E-04	17.66666667	22.66666667	0.421872704	0.580433704
liver	crepos	creneg	Mus musculus (house mouse) mmu-miR-361-5p	0.007957031	5.52E-04	30	25.66666667	0.004253981	0.030944106
liver	crepos	creneg	Mus musculus (house mouse) mmu-miR-674-3p	0.003049815	7.36E-04	26.66666667	29	0.217950965	0.379094372
liver	crepos	creneg	NA_ACTGGACTTGGAGTCAGAAGGAA	7.20E-04	0.001975772	28	28	0.200090483	0.360921294
liver	crepos	creneg	NA_AGCCGAGCGCACGGGGTCGGCGGCGATGTCGGC	0.001602405	0	17.66666667	22.33333333	0.014464538	0.063082541
liver	crepos	creneg	NA_ATGTTATCACGGGAGACACACG	0.002136855	0	12	19	0.001056977	0.014743005
liver	crepos	creneg	NA_CGACTCTTAGCGGTGGATCACTCGGCTCGTGCGTCGATGAAG	0.004175366	0.001151457	12.66666667	15	0.464556378	0.613593649
liver	crepos	creneg	NA_CGATACGACTCTTAGCGGTGGATCACTCGGCTCGTGCGTCGATGAAGAACGCAGCTAGCTGCGAGAATTAATGTGAATTGCAGGACA	5.06E-04	7.43E-04	23	21.66666667	0.147104876	0.297891976
liver	crepos	creneg	NA_CTCGGCCGATCGAAAGGGAGTCGGGTTCAGATCCCCGAATCCG	0.001022184	6.10E-04	21	25	0.193701991	0.354135392
liver	crepos	creneg	NA_GACTCTTAGCGGTGGATCACTCGGCTCGTGCGTCGATGAAGAACGCAGCTAGCTGCGAGAATTAATGTGAATTGCAGGACACATTGATCATCG	0.001062472	4.75E-04	15.66666667	18.66666667	0.097629349	0.225786722
liver	crepos	creneg	NA_TAAATCCTTCCCGTACTACCA	0.003560451	0.001184104	27	25.33333333	0.150977906	0.30421202
liver	crepos	creneg	NA_TGAGGTAGTAGGTTGTGTGGAAT	4.82E-04	4.54E-04	13.33333333	12	0.783338087	0.872893267
liver	crepos	creneg	NA_TTGGAGTGTGACAATGGTGTTTGA	8.13E-04	4.46E-04	17	24	0.47486637	0.624661615
liver	crepos	creneg	X_ATCCCACTCCTGACACCATT	0.010676055	0.002906961	18.33333333	13.33333333	0.426543143	0.583880546
liver	crepos	creneg	>ENSMUST00000133454.8|ENSMUSG00000023088.18|OTTMUSG00000027051.5|OTTMUST00000066860.3|Abcc1-203|Abcc1|4845|UTR5:1-38|CDS:39-1970|UTR3:1971-4845|	0.020528708	0.001653533	38.33333333	51	0.352421682	0.513359073
liver	crepos	creneg	1_ATACATGATGATCTCACACAACTTGAACTCTCTCACTGATT	0.003717083	0.001434771	15	23	0.088393056	0.211567995
liver	crepos	creneg	1_GGACAACTGAGCTTGTTGATGAATACCAACGATTCTGATG	9.52E-04	8.15E-04	17.33333333	19.33333333	0.933003069	0.963368836
liver	crepos	creneg	1_TGTCAATGATGCATCTTATTGGAACTGAATTTAAGTGATCTAACCCATTCGTCACTACCACTGAGAC	0.001715499	8.86E-04	21	21	0.00697175	0.039304149
liver	crepos	creneg	11_CGGCGATGATGACACTCCATA	0.00629556	0.001164499	20	14.66666667	0.649441095	0.772076187
liver	crepos	creneg	11_TCGAATCCCACTTCTGACACCA	0.009049154	0.002780555	30.66666667	32	0.164297373	0.321442744
liver	crepos	creneg	11_TGCTTTGCTGAAATCCAGAGGCTGTTTCTGAGC	4.35E-04	0.001446342	16	19.66666667	0.441606536	0.594937032
liver	crepos	creneg	12_AACTGTGATGAAAGATTTGGTCTATACAGTAATATATTTATTACTACATGAGGACAACAGTCCCTCTAAACTGATG	0.006177085	8.24E-04	16.33333333	18.33333333	9.28E-04	0.014037
liver	crepos	creneg	12_TGAAATGTTTAGGACCACTAGA	3.64E-04	2.57E-04	17.66666667	18	0.618335362	0.751101063
liver	crepos	creneg	15_TATCAATGATGTCCTAAAAAATAAATGTCTGAACATATGACTGCTATAATGATTTCAGCATTTAACTGAGA	9.08E-04	5.84E-04	23	19.33333333	0.170340539	0.326999379
liver	crepos	creneg	19_ACAGTACTGTGATAGCTGAAA	0.00171855	6.91E-04	16.66666667	34	0.134115191	0.284774776
liver	crepos	creneg	19_TACGGGGATGATATGAAAACTGAACTCTCTCTTTCTGATGGTTTAGTGGAGAAAACAAAAATTCTCTGAGTA	0.006254948	7.87E-04	17.33333333	19.33333333	0.024811989	0.088281087
liver	crepos	creneg	2_GTGGTGATGACACTAGAACCACCAAGATCGCTGATG	0.002425069	0.001399876	13	13.66666667	0.562896596	0.702752078
liver	crepos	creneg	3_CATGTGATGAGAAACTGTTTCGGTCCCAGTTGATGGCCACTGATAACATTACATTTTTCTGATG	0.002462378	4.38E-04	18.66666667	20.33333333	0.008362548	0.042549064
liver	crepos	creneg	4_TGTAAACATCCTACACTCTCAGCTA	0.001932512	0.001067558	11.66666667	18.33333333	0.694198069	0.806326257
liver	crepos	creneg	5_CGGAAGACCCACTCCCCGGCGCCGCTCGTGGGGGGCCCAAGTCCTTCTGATCGAGGCCC	0.001065846	0.001137947	22.66666667	20	0.907266352	0.953686748
liver	crepos	creneg	7_AGTCCATGATGAGCAACACTCACCATCTTTCGTTTGAGTCTCACGACTGTGAGATCAACCCATGCACCGCTCTGAGAC	0.009689305	0.001761457	20.33333333	21	0.003299117	0.027035788
liver	crepos	creneg	8_TACCACAGGGTAGAACCACGGACT	0.002669953	6.12E-04	18	14.33333333	0.885732327	0.939747479
liver	crepos	creneg	9_CAACGGAATCCCAAAAGCAGCTAT	0.008686073	0.003305365	16	15.66666667	0.444943749	0.596947749
liver	crepos	creneg	9_CACCTGATGAGAATTCTGCTGCTGAGGTTGTGTGATTGCTCAGACTCAAAGTAAACGCCCTGATG	0.003826399	4.61E-04	16.66666667	13.33333333	0.012765743	0.058380292
liver	crepos	creneg	9_TCGCTGCGATCTATTGAAAGTCAGCCCTCGACACAAGGGTTTGTAAA	5.88E-04	0.001052466	13.66666667	12.33333333	0.260924655	0.426222748
liver	crepos	creneg	9_TCGCTGCGATCTATTGAAAGTCATCCCTCGACACAAGGGTTTGT	0.001359425	8.87E-04	16.66666667	12	0.319244318	0.484102443
liver	crepos	creneg	Mus musculus (house mouse) mmu-miR-200c-3p	3.68E-04	5.21E-04	30.33333333	24.33333333	0.914026879	0.956988062
liver	crepos	creneg	NA_ACATTGATCATCGACACTTCGAACGCACTTGCGGCCCCGGGTTC	0.001440352	6.59E-04	20	31.33333333	0.025703224	0.090468961
liver	crepos	creneg	NA_AGAGGACGGGACGCCGGTACGT	0	0.002206715	14.66666667	23.33333333	0.051998303	0.145811531
liver	crepos	creneg	NA_AGCTTTCGCCGAATCCCGGGGCCGAGGAAGCCAGAT	1.21E-04	8.00E-04	19	29.66666667	0.213015839	0.375386148
liver	crepos	creneg	NA_ATTGATCATCGACACTTCGAACGCACTTGCGGCCCCGGGT	1.12E-04	0.001489583	11.66666667	15	0.069720806	0.180409781
liver	crepos	creneg	NA_CACGGGGTCGGCGGCGATGT	0.001198372	0	13.66666667	13	0.050641942	0.142999411
liver	crepos	creneg	NA_GAAATTTCGGTTGGGAAAAAAAAAAA	0.001795826	3.09E-04	13	9.666666667	0.169480704	0.326999379
liver	crepos	creneg	NA_GAATTGATCAGGACATAGGGAAAAA	0.006546915	6.31E-04	11	12.33333333	0.253544077	0.419891829
liver	crepos	creneg	NA_GCCGAGCGCACGGGGTCGGCGGCGATGTCGG	0	0	13.66666667	16.33333333	1	1
liver	crepos	creneg	NA_GGAGTGTGACAATGGTGTAA	4.31E-04	8.23E-04	18	15.33333333	0.639668917	0.765668623
liver	crepos	creneg	NA_TACCCGTCGCCGCGCTCTCCCTCTCCCCCCGTCCGCCTCCCGGGCGGGCGTT	6.02E-04	0.001757087	17	32	0.00784319	0.041983686
liver	crepos	creneg	NA_TCCTCCCGGGGCTACGCCTGTCTNAGCGTCGCT	9.65E-04	7.52E-04	18.33333333	24.66666667	0.354484368	0.514594722
liver	crepos	creneg	NA_TGGAGTGTGACAATGGTTTTGA	0.00101626	2.59E-04	11.66666667	22	0.692020497	0.805998551
liver	crepos	creneg	NA_TTCAATCCCCGGCACCTCCACCA	0.007033741	0.001344018	17	59.33333333	0.092282435	0.216923569
liver	crepos	creneg	NA_TTCGACTCCCGGTGTGGGAACCA	0.005843902	0.001170261	22.33333333	42.66666667	8.21E-04	0.01338329
liver	crepos	creneg	>ENSMUST00000006112.7|ENSMUSG00000005958.16|OTTMUSG00000035120.2|OTTMUST00000089377.1|Ephb3-201|Ephb3|4185|UTR5:1-415|CDS:416-3397|UTR3:3398-4185|	0	0	11.33333333	19	1	1
liver	crepos	creneg	>ENSMUST00000093914.5|ENSMUSG00000070332.5|OTTMUSG00000003440.3|OTTMUST00000007261.3|Trim80-201|Trim80|1934|UTR5:1-9|CDS:10-1884|UTR3:1885-1934|	0.00431509	0.011322018	18	17	0.262478842	0.42682489
liver	crepos	creneg	1_TCACCCAGGCGGCCCGGGTTCGACTCCCGGTATGGGAACCA	0.008258766	4.35E-04	14.33333333	15	0.622953464	0.754511591
liver	crepos	creneg	1_TGCTATGATGAAGGCTATGTTGGTAGGGACAACTGAGC	0.001461053	3.70E-04	13.66666667	19.66666667	0.032900147	0.106252372
liver	crepos	creneg	1_TGTCAATGATGCATCTTATTGGAACTGAATTTAAGTGATCTAACCCATTCGTCACTACCACTGAGACAA	0.008116788	0.001043809	13.66666667	14	0.015566062	0.066278651
liver	crepos	creneg	12_CACTCCAGCCTGGGCAACATAGCGAGACCCCGTCTCTA	4.26E-04	0.001392489	11.66666667	21	0.099148381	0.227872274
liver	crepos	creneg	14_AAAGCTGGGTTGAGAGGGCGAA	0.009341095	0.001182033	18	15	0.359889869	0.517625757
liver	crepos	creneg	17_TTGCTGTGATGACTGTCATTGGGTTTCGCATATTGCTGAGTTCCCATGATGCCTCTTCTCTTGGCTGTCTGAGC	0.001191538	0.001280393	15.66666667	12.66666667	0.719492096	0.822794478
liver	crepos	creneg	18_TTGCTGTGATGACTATCTTAGGACACCTTTGGATTAACCGTGAAATCAAACAAGTGCTGAGCAAA	0.006825196	5.31E-04	17.33333333	11.66666667	0.001073361	0.014772977
liver	crepos	creneg	19_CTTAATGATGAACAATGTAAATGNCAAGCATATGGCTGAGTTGCAATGATGTCATCTTACTACTGAAA	0.001907484	0.001042559	16.33333333	15.33333333	0.214141789	0.375386148
liver	crepos	creneg	2_TCACCAAGATGAGTGGTGCAAATCTGATC	3.38E-04	0.001598335	11.66666667	14.33333333	0.58849274	0.726581655
liver	crepos	creneg	5_TCCCGGGCGGCGCACCA	0.009610251	0.001883887	70.33333333	29.66666667	0.6924215	0.805998551
liver	crepos	creneg	6_TAATGGTTCGTTTGTAA	0.001606752	8.76E-04	11.66666667	24.33333333	0.345111866	0.507817083
liver	crepos	creneg	7_CGCACTGATTGATTTAGAGGCATTTGTCTGAGA	0.002560886	3.45E-04	10.66666667	10.33333333	0.13670556	0.287259215
liver	crepos	creneg	8_ACCACAGGGTAGAACCACGGACA	0	0	18.33333333	22.33333333	1	1
liver	crepos	creneg	9_ACGGAATCCCAAAAGCAGCT	0.002259887	6.61E-04	14.66666667	14	0.789836804	0.875912234
liver	crepos	creneg	NA_AAGTCGGCCCGCTGGGTTTCCG	8.90E-04	4.23E-04	16.33333333	23	0.442519753	0.595176193
liver	crepos	creneg	NA_AATGATCGAAGTTAGGCTGG	0	8.30E-04	11.66666667	24.66666667	0.031698141	0.103798523
liver	crepos	creneg	NA_AATGATCGGCCGCGATAACCCG	0	0.001032379	14.66666667	14.66666667	0.044045133	0.129502673
liver	crepos	creneg	NA_AGCTTTCGCCGAATCCCGGGGCCGAGGAAGCCAGATA	3.36E-04	1.82E-04	16	28	0.27740007	0.443949865
liver	crepos	creneg	NA_CAAGGAATGGTGCATGCAAGGA	0.001455604	0	11.33333333	18.33333333	0.16692305	0.323838723
liver	crepos	creneg	NA_CGAGCCCCAGTGGAACCACCA	0.001687764	0.002415459	19.66666667	10	0.94131629	0.96640213
liver	crepos	creneg	NA_CTGACCTATGAATTGACAGCCTTA	0.004517013	0.005997412	20.33333333	27.66666667	0.325532006	0.489508166
liver	crepos	creneg	NA_GAATTGATCAGGACATAGGGAAAA	0.004038179	0	12.66666667	16	0.183693706	0.345903458
liver	crepos	creneg	NA_TGGAATGTGACAATGGTGTTTGA	0.002209156	7.55E-04	15.66666667	19	0.117035231	0.257879132
liver	crepos	creneg	X_AAGCTGTGATGAATTTGAATCCACTGATCTTCCGACATGATAAATGCATTGTCCTCTAAGAAGTTCTGAGCT	0.001582675	8.57E-04	20.66666667	16.66666667	0.084112121	0.204038098
liver	crepos	creneg	>ENSMUST00000207477.2|ENSMUSG00000039057.12|OTTMUSG00000059084.2|OTTMUST00000144937.1|Myo16-203|Myo16|7169|UTR5:1-317|CDS:318-6077|UTR3:6078-7169|	0.008048882	7.23E-04	108.3333333	23.66666667	0.141637448	0.294184069
liver	crepos	creneg	1_ATTACTTGATGATAGTAAAAGATCTGATG	5.98E-04	5.25E-04	14	17.33333333	0.939537751	0.965188623
liver	crepos	creneg	1_CAAGTGATGAGTGACAAAGGGACTTAATACTGAACCATGGGGTTGAAATGAAATATGCTGATG	0.001619592	7.12E-04	15.66666667	17.33333333	0.139202655	0.29024471
liver	crepos	creneg	1_CACAATGATGACATCATATTTGCTACTCTTGACAGCTGGGGTGACGATAGCTTTAAACCACCATGATTATAACTGAGG	0.002779215	5.39E-04	22	21.66666667	0.001574564	0.017563495
liver	crepos	creneg	1_GACAACTGAGCTTGTTGATGAATACCAACGATTCTGATG	0.001755559	0.00136473	14	19.33333333	0.441570146	0.594937032
liver	crepos	creneg	1_TACCATGATGATAACATAGTTCAGCAGACTTAACTCTGATGAACAATCATGTCTTTCGCTCCTATCTGAT	0.00166068	0.001179923	15.66666667	14	0.32104115	0.485916352
liver	crepos	creneg	1_TGCTATGATGAAGGCTATGTTGGNAGGGACAACTGAGCTTGTTGATGAATACCAACGATTCTGATG	0.002055953	8.40E-04	15	15.33333333	0.110733684	0.247468372
liver	crepos	creneg	10_ACATGATGAAAACAGTCTCCCTCTTCTGAATCTCGCTGAGGAAACTGCACGTCACCCTCCTGAAA	0.002160307	6.80E-04	12	12.33333333	0.016964826	0.069699433
liver	crepos	creneg	10_GAGGTAGTAGTTTGTGCTGTTT	0.003308991	0.00170907	17.66666667	15.33333333	0.551412211	0.692152798
liver	crepos	creneg	10_GTACATGATGAAAACAGTCTCCCNCTTCTGAATCTCGCTGAGGAAACTGCACGTCACCCTCCTGAAA	0.001528658	0.001544552	13.33333333	13	0.976873312	0.992204029
liver	crepos	creneg	10_TCCGGCTCGAAGGACCA	0.009293984	0.001663915	44	66	0.086146083	0.207726324
liver	crepos	creneg	11_AAGCTCGGTCTGAGGCCCCTCAGT	0.010417477	0.001694523	14	14	0.575368698	0.713925964
liver	crepos	creneg	13_AAGAGGTAGTAGGTTGCATAGT	1.17E-04	0.00102474	13.33333333	14.33333333	0.125621368	0.271731782
liver	crepos	creneg	13_AGAGGTAGTAGGTTGCATAGTTAA	0.002170571	1.63E-04	20.66666667	21.66666667	0.383596317	0.538299081
liver	crepos	creneg	15_CAAATGATGAACCTTTTGACGGGCGGACAGAAACTCTGTGCTGAATGTCAAGTTCTGATT	0.002838407	0.001335422	16.33333333	18.33333333	0.201854052	0.363292387
liver	crepos	creneg	17_GATCGATGTGGTGCTCCGGAGTTCTCTTCGGGCCAGGGCCTAAGCCGCGCCAGGC	0.00222967	9.24E-04	14.33333333	88.33333333	0.007246546	0.040153804
liver	crepos	creneg	17_GCCAAATGATGTATGTTTGACATAGGAGCACTTGTGTGCAAGGACGACCCTTATCTATCACCCATGACTGATG	0.001006015	3.22E-04	18.33333333	14	0.03843565	0.118229814
liver	crepos	creneg	18_TGGAATGTGACAATGGTGTTTGT	0.004572465	0.0025928	15.66666667	23	0.202927769	0.364010123
liver	crepos	creneg	19_GTAACAGCAACTCCATGTGGAAA	0.007468482	3.35E-04	20	16.66666667	0.031125499	0.103198889
liver	crepos	creneg	19_TGTAACAGCAACTCCATGTGGAAAT	0.010775242	0.001280752	15.66666667	15.66666667	0.028574612	0.097129669
liver	crepos	creneg	2_AGTGGTGATGACACTAGAACCACCAAGATCGCTGAT	5.55E-04	1.99E-04	13.33333333	11.33333333	0.228530395	0.38963923
liver	crepos	creneg	2_TGAACTGATGATATCATTTCTTTCCCCGTCAGATCGACCCTGTTGAAAA	7.45E-04	0.001335156	14	13.66666667	0.192083275	0.352370452
liver	crepos	creneg	4_GTCGATGATGAGAGCTTTGTTCTGA	0.001104442	6.15E-04	13	10.66666667	0.438915318	0.593419511
liver	crepos	creneg	7_AGTCCATGATGAGCAACACTCACCATCTTTCGTTTGAGTCTCACGACTGTGAGATCAACCCATGCACCGCTCTGAGACT	0.012532187	0.001419463	22.66666667	19.33333333	0.004141359	0.030596889
liver	crepos	creneg	7_GTCTGTGATGTTCTGCTATTACCTACATTGTTTGAGCCTCATGAAAACCCCACTGGCTGAGACG	0.006019411	0.001688339	14	13.66666667	0.056937742	0.154628988
liver	crepos	creneg	8_TGGAATGATGACATTCTCCGGAATCGCTGTACTGACTTGATGAAAGTACTTTTGAACCCTTTTCCATCTGAT	0.002571962	8.36E-04	14.33333333	13.33333333	0.323354388	0.487593104
liver	crepos	creneg	9_AGGTAGTAGTTTGTACAGTTT	0.001141584	0.002680276	14	14	0.97766231	0.992382445
liver	crepos	creneg	MU069435.1_GCTGCGATCTATTGAAAGTCAGCCCTCGACACA	1.68E-04	2.48E-04	17.33333333	16	0.529065893	0.670944182
liver	crepos	creneg	NA_ACTCTTAGCGGTGGATCACTCGGCTCGTGCGTCGATGAAGAACGCAGCTAGCTGCGAGAATTAATGTGAATTGCAGGAC	0.001019692	3.01E-04	14.66666667	15.33333333	0.069867261	0.180409781
liver	crepos	creneg	NA_CGACTCTTAGCGGTGGATCACTCGGCTCGTGCGTCGATGAAGAACGCAGCTAGCTGCGAGAATTAATGTGAATTGCAGGACAC	7.30E-04	6.60E-04	16	14	0.98953715	0.999073705
liver	crepos	creneg	NA_GACAAGCTGTGACCGTCTCCG	9.03E-04	0.00399657	12.66666667	20	0.59524279	0.729080116
liver	crepos	creneg	X_AAGCTGTGATGAATTTGAATCCACTGATCTTCCGACATGATAAATGCATTGTCCTCTAAGAAGTTCTGAGCTT	0.004711004	0.001069609	15.33333333	12	0.073804438	0.186878843
liver	crepos	creneg	X_AGGTAGTAGATTGTATAGTTT	0.005260439	0.002054321	21.33333333	24	0.13788077	0.288905668
liver	crepos	creneg	>ENSMUST00000003964.17|ENSMUSG00000003865.17|OTTMUSG00000023845.2|OTTMUST00000058241.1|Gys1-201|Gys1|3678|UTR5:1-209|CDS:210-2426|UTR3:2427-3678|	0.011177084	0.001662532	13	25.66666667	0.919888253	0.957916055
liver	crepos	creneg	1_AACTCTGATGAACAATCATGTCTTTCGCTCCTATCTGAT	0.001113167	8.08E-04	14	17	0.302766952	0.468333584
liver	crepos	creneg	1_ATACATGATGATCTCACACAACTTGAACTCTCTCACTGATTACTTGATGATAGTAAAAGATCTGAT	9.83E-04	0.001167529	17.66666667	19.33333333	0.304483187	0.469641369
liver	crepos	creneg	1_TACTTGATGATAGTAAAAGATCTGATG	6.05E-04	0.001074196	16	22.33333333	0.478906492	0.62793412
liver	crepos	creneg	11_TTGCTTTGCTGAAATCCAGAGGCTGTTTCTGAG	3.57E-04	6.50E-04	10	9.666666667	0.427026916	0.584048647
liver	crepos	creneg	13_CTCGCTGCGATCTATTGAAAGTCAGCCCTCGACACAAG	0.00106566	9.48E-04	12.66666667	17.33333333	0.947295756	0.970316919
liver	crepos	creneg	19_CACCCTGATGAACTGAATACCGCNCCAGTCTGATAGCTGTGGAGAAAGGTATTTTCTGAGT	0.003619749	0.001044951	13.33333333	10.66666667	0.001344188	0.016251445
liver	crepos	creneg	19_CTGACCTATGAATTGACAGCCATTA	0.001098059	2.25E-04	18.33333333	33	0.025820936	0.090625324
liver	crepos	creneg	2_CTACAATGATGGTAATATTTTTCGTCAACAGAGTTCACCTAGTGAGTGTTGACACCTTGGGTCTGAGTG	0.004880707	0.001778032	17	21	0.055176209	0.151313739
liver	crepos	creneg	2_TGGAAAGGATGAACGAACTTGGCCTGACC	0.001112022	5.04E-04	10.66666667	19.33333333	0.352545415	0.513359073
liver	crepos	creneg	4_CTTGTGATGAAAATACTGTCCAGTTCTGCTACTGAAGGAATGAGATGAACACTTTAGTGCTGAAG	0.003325708	0.001288581	12.33333333	10.33333333	0.031201718	0.103240039
liver	crepos	creneg	8_TACCACAGGGTAGAACCACGGA	0.003615919	0	25.33333333	29.66666667	0.004164514	0.030598373
liver	crepos	creneg	9_CCCTCGCTGCGATCTATTGAAAGTCAGCCCTCGACACAAGGGTTTG	8.21E-04	3.89E-04	14.66666667	13.66666667	0.303882359	0.469609987
liver	crepos	creneg	9_CCTCGCTGCGATCTATTGAAAGTCAGCCCTCGACACAAGGGTTTGTA	0.00284256	8.84E-04	12.66666667	14.33333333	0.093796176	0.218701822
liver	crepos	creneg	9_TCTATGATGATCCTATCCCGAACCTGAATTCCTGTTGAAAAACCATAATTACGGATCTGGCTTCTGAGA	0.001510765	0.001640268	12.33333333	13.66666667	0.947528265	0.970316919
liver	crepos	creneg	NA_AAACCCGTGAACGTGCACGTCG	4.43E-04	7.05E-04	12.66666667	27	0.559602934	0.699514122
liver	crepos	creneg	NA_ACCCGTCGCCGCGCTCTCCCTCTCCCCCCGTCCGCCTCCCGGGCGGGCGTT	5.73E-04	0.002328745	11.66666667	25	0.00885734	0.044095928
liver	crepos	creneg	NA_CGACTCTTAGCGGTGGATCACTCGGCTCGTGCGTCGATGAAGAACGCAGCTAGCTGCGAGAATTAATGTGAATTGCAGGA	7.04E-04	0.001038329	14.66666667	15.33333333	0.232398448	0.394151666
liver	crepos	creneg	NA_CGACTCTTAGCGGTGGATCACTCGGCTCGTGCGTCGATGAAGAACGCAGCTAGCTGCGAGAATTAATGTGAATTGCAGGAC	6.43E-04	7.42E-04	16.33333333	15.33333333	0.430711613	0.587103108
liver	crepos	creneg	NA_CTCCTGTCTGAGCGTCGCT	0.00694475	0.009081728	15.33333333	12	0.418531944	0.577802632
liver	crepos	creneg	NA_CTTTCGCCGAATCCCGGGGCCGAGGAAGCCAGATA	5.67E-04	0	11.66666667	17.66666667	0.05289744	0.147058519
liver	crepos	creneg	NA_GTCGCGGCGTGGGAAATGTGGCGTA	8.61E-04	0	14	14.66666667	0.179349937	0.340596476
liver	crepos	creneg	>ENSMUST00000223819.2|ENSMUSG00000050377.9|OTTMUSG00000067986.1|OTTMUST00000164357.1|Il31ra-204|Il31ra|2748|UTR5:1-236|CDS:237-2225|UTR3:2226-2748|	0.002241132	0	173.6666667	25.66666667	0.033661511	0.107628749
liver	crepos	creneg	1_ATACATGATGATCTCACACAACTNGAACTCTCTCACTGATTACTTGATGATAGTAAAAGATCTGATG	0.002698313	0.001325542	12.33333333	14	0.004895508	0.033038475
liver	crepos	creneg	1_TGGCTATGATCTGACATTTTAAGCTGAGACCT	0.002954612	6.59E-04	10	10	0.432173003	0.588599258
liver	crepos	creneg	2_CACCAAGATGAGTGGTGCAAATCTGATC	0.0024228	4.08E-04	12.33333333	13.33333333	0.308949847	0.473372019
liver	crepos	creneg	2_TGCAATGATGACTTATATATCTGTCAATCCCCTGAGAGATCACTGACGACTCCATGTGTCTGAGCAA	0.002601437	0.001297866	13	13.66666667	0.067870194	0.177231503
liver	crepos	creneg	3_CCTGTTCGTGACGCCA	0.001812499	2.43E-04	67.33333333	35	0.001190569	0.01566131
liver	crepos	creneg	3_TGAGTGATGACAAGATGTTTCGGTCCCAAATGAAGCCTACTGATTACCGTAACATTTATTGCTGACA	0.003931858	0.001338596	14.66666667	15	0.079867455	0.197663134
liver	crepos	creneg	4_TAGGGTGATGAAAACGTATCCTTAGGCGTGGTTATGGCCGTCTTGGCCACCTGTACACCACTTGCCAATGCAAGGACTTGTCATAGTTACACT	0.003445684	8.87E-04	12	14.33333333	0.071812184	0.184107205
liver	crepos	creneg	5_ACCACTGATGATCTTGTAATTCTGACT	0.011815452	8.91E-04	23.33333333	31.33333333	0.205183756	0.367242607
liver	crepos	creneg	8_CTGGAGGATGAAGTAAGGAGTGATCCATCGGCTAAGTGTTTTCCCACTGTGCTGACACTCACATTGCTGACAG	0.003449328	6.48E-04	13.33333333	11	0.005218762	0.034048217
liver	crepos	creneg	9_TGTTGTGATGATGGGCAAAAATGTTCAACTGCTCTGAAT	7.37E-04	0.001730399	13.66666667	14.66666667	0.256300184	0.423156835
liver	crepos	creneg	9_TTGCAGTGATGTCGTAATTTGCGTCTTACTCTGTTCACAGCGACAGTTGCCTGCTGTCAGTATGCTGGTTCAGAAGGTTGACGAACATTGTTA	0.001644721	0.001296132	13	14.33333333	0.146507081	0.297533845
liver	crepos	creneg	MU069435.1_AACCATTCGTAGACGACCTGCTTCTGGGTCGGGGTTTCGTACGTAGCAGAGCAGCTCCCTCGCTGCGATCTATTGAAAGTCAGCCCTCGACAC	0.001018946	0.001069224	19	22.33333333	0.650607229	0.772894638
liver	crepos	creneg	Mus musculus (house mouse) mmu-miR-140-3p	0.013871155	8.68E-04	20	26.66666667	0.014812061	0.063727761
liver	crepos	creneg	Mus musculus (house mouse) mmu-miR-151-3p	0.008401282	8.67E-04	22	23	0.144895706	0.296424146
liver	crepos	creneg	NA_ACGACTCTTAGCGGTGGATCACTCGGCTCGTGCGTCGATGAAGAACGCAGCTAGCTGCGAGAATTAATGTGAATTGCAGGACACA	0.001484393	8.80E-04	13	18	0.216640563	0.378127757
liver	crepos	creneg	NA_AGACGCGCCGAGACAGAACTT	0	0.007762557	11.33333333	18.33333333	0.210608668	0.37321243
liver	crepos	creneg	NA_AGCTTTCGCCGAATCCCGGGGCCGAGGAAG	0	0	11	16	1	1
liver	crepos	creneg	NA_GAAAACGCGGGAAAAAGTGG	0.002358491	0	12.33333333	16.66666667	0.130245268	0.279491835
liver	crepos	creneg	NA_GAGCGCACGGGGTCGGCGGCGATGTCGG	6.61E-04	2.72E-04	17	14.66666667	0.645833673	0.769083329
liver	crepos	creneg	NA_TGACCTATGAATTGACAGCCATTT	0.00417487	0.010426511	13	13	0.088706763	0.212005233
liver	crepos	creneg	NA_TGGAGTGTGACAATGGTTTTTGA	0.001189001	6.42E-04	14	13	0.213414375	0.375386148
liver	crepos	creneg	4_TAAACATCCTACACTCTCAGCT	0.008645948	0.001367126	10.33333333	11.66666667	0.190212187	0.351327989
liver	crepos	creneg	9_AACGGAATCCCAAAAGCAGC	0	8.07E-04	13	14.33333333	0.258509823	0.424638471
kidney	crepos	creneg	Mus musculus (house mouse) mmu-let-7c-5p	0.001075971	0.00111656	94530	98310	0.571687951	0.839390492
kidney	crepos	creneg	Mus musculus (house mouse) mmu-let-7f-5p	6.61E-04	7.43E-04	47489	36669.33333	0.167691755	0.5977228
kidney	crepos	creneg	Mus musculus (house mouse) mmu-let-7a-5p	8.55E-04	9.68E-04	50085.66667	47093	0.177691575	0.598739536
kidney	crepos	creneg	Mus musculus long noncoding RNA near Ppara (Lncppara)	0.00162764	0.001797536	50438.33333	43647.66667	0.053168549	0.474725872
kidney	crepos	creneg	>ENSMUST00000018315.10|ENSMUSG00000018171.10|OTTMUSG00000001205.2|OTTMUST00000002400.1|Vmp1-201|Vmp1|2787|UTR5:1-123|CDS:124-1344|UTR3:1345-2787|	0.001045052	9.01E-04	17114.66667	7073.666667	0.156572348	0.590611411
kidney	crepos	creneg	Mus musculus (house mouse) mmu-miR-10a-5p	6.46E-04	6.54E-04	25509	18508.33333	0.787946336	0.92548943
kidney	crepos	creneg	MU069435.1_TCGCTGCGATCTATTGAAAGTCAGCCCTCGACACAAGGGTTTGT	6.67E-04	7.92E-04	26490.66667	22638	0.043303783	0.438234289
kidney	crepos	creneg	Mus musculus tRNA-Glu (CTC) (tRNA-Glu-CTC-1 1 to 9)	0.001980186	0.001888342	23609.33333	11984	0.680647641	0.892160374
kidney	crepos	creneg	Mus musculus (house mouse) mmu-let-7g-5p	6.93E-04	7.94E-04	19616.66667	15486.33333	0.070784764	0.492559398
kidney	crepos	creneg	Mus musculus (house mouse) mmu-miR-26a-5p	5.93E-04	6.19E-04	19420.66667	14841	0.68789815	0.892160374
kidney	crepos	creneg	Mus musculus (house mouse) mmu-miR-10b-5p	5.60E-04	6.76E-04	15661	10901.33333	0.127168763	0.567148193
kidney	crepos	creneg	1_TGTAAACATCCTCGACTGGAAGCT	0.002146993	0.002067417	13523.66667	9407.666667	0.258840605	0.640769795
kidney	crepos	creneg	Mus musculus (house mouse) mmu-miR-125a-5p	0.001006813	0.001135505	12871.33333	10523.66667	0.185082974	0.601525532
kidney	crepos	creneg	Mus musculus tRNA	0.001000333	9.28E-04	9780.666667	7793.666667	0.634092919	0.873006531
kidney	crepos	creneg	1_TGTAAACATCCTCGACTGGAAGC	0.001022345	0.001167064	8789	6341.333333	0.381150425	0.708655201
kidney	crepos	creneg	Mus musculus (house mouse) mmu-let-7d-5p	8.56E-04	9.06E-04	9932	9525	0.412636726	0.733001731
kidney	crepos	creneg	Mus musculus (house mouse) mmu-miR-30a-5p	8.68E-04	0.00117246	7240.333333	5283.666667	0.468480574	0.761732553
kidney	crepos	creneg	1_TGTAAACATCCTACACTCTCAGCT	0.001254512	0.001290571	7523	5638.666667	0.757848174	0.914850608
kidney	crepos	creneg	Mus musculus (house mouse) tRNA-Glu	0.00208468	0.001900224	7650.666667	5246.666667	0.228886361	0.6233622
kidney	crepos	creneg	Mus musculus tRNA-Gly (GCC) (tRNA-Gly-GCC-2-1, tRNA-Gly-GCC-3-1, tRNA-Gly-GCC-4-1)	9.93E-04	8.70E-04	6431	3222.333333	0.568368925	0.837004296
kidney	crepos	creneg	9_CTCGCTGCGATCTATTGAAAGTCAGCCCTCGACACAAGGGTTTGT	8.03E-04	8.61E-04	7145.333333	4532.666667	0.387786981	0.711974647
kidney	crepos	creneg	Mus musculus Mir17 host gene (Mir17hg)	0.001259363	0.001375392	6484.333333	3982.333333	0.276738305	0.645493796
kidney	crepos	creneg	2_TGAATCTGACAACAGGAAATAAACCTCCTTATTCACCCCA	7.11E-04	7.98E-04	6041.666667	8414	0.008589461	0.293666707
kidney	crepos	creneg	Mus musculus (house mouse) mmu-miR-103-3p	6.92E-04	5.80E-04	4662	3868.333333	0.218805899	0.6233622
kidney	crepos	creneg	MU069435.1_CGCTGCGATCTATTGAAAGTCAGCCCTCGACACAAGGGTTTGT	6.58E-04	6.89E-04	5059.666667	4208.666667	0.378571345	0.707374818
kidney	crepos	creneg	Mus musculus (house mouse) mmu-miR-143-3p	9.23E-04	0.001055968	4415	4446.333333	0.375622952	0.702903896
kidney	crepos	creneg	18_TGAGATGAAGCACTGTAGCTCT	0.001710354	0.002033746	4620.333333	3587.666667	0.001398682	0.266789681
kidney	crepos	creneg	4_TGTAAACATCCTTGACTGGAAGCT	0.001325935	0.001054359	4065.666667	3736.333333	0.008393834	0.293666707
kidney	crepos	creneg	Mus musculus (house mouse) tRNA-Val	0.001567948	0.001946099	3173	2008.666667	0.332297718	0.672915371
kidney	crepos	creneg	Mus musculus (house mouse) mmu-miR-126a-3p	6.91E-04	8.15E-04	2976	2251.666667	0.666007386	0.884711569
kidney	crepos	creneg	4_TAATACTGCCTGGTAATGATGA	5.78E-04	6.79E-04	3813.666667	3725.333333	0.159176745	0.591441183
kidney	crepos	creneg	Mus musculus (house mouse) mmu-let-7e-5p	8.31E-04	8.69E-04	4117.333333	4741.333333	0.581277452	0.843252267
kidney	crepos	creneg	Mus musculus (house mouse) mmu-miR-125b-5p	0.001019291	0.001212772	4220	4194.666667	0.037757218	0.413015137
kidney	crepos	creneg	>ENSMUST00000030127.13|ENSMUSG00000028420.14|OTTMUSG00000007005.3|OTTMUST00000016196.1|Tmem38b-201|Tmem38b|2862|UTR5:1-64|CDS:65-943|UTR3:944-2862|	0.001185774	0.001304454	4926.666667	26624.33333	0.21398473	0.622161421
kidney	crepos	creneg	MU069435.1_GCTGCGATCTATTGAAAGTCAGCCCTCGACACAAGGGTTTGT	6.90E-04	8.78E-04	3487.333333	3058.333333	0.061004662	0.488423403
kidney	crepos	creneg	1_TTCAAGTAATTCAGGATAGGTT	0.001110872	0.00122292	2808.333333	1949.666667	0.403531975	0.730283189
kidney	crepos	creneg	X_TGAGGTAGTAGATTGTATAGTTT	0.002170842	0.002709434	3267.666667	1910.333333	0.016558037	0.36747223
kidney	crepos	creneg	Mus musculus (house mouse) mmu-miR-29a-3p	7.57E-04	7.29E-04	2642.333333	1955.666667	0.32341305	0.668311746
kidney	crepos	creneg	19_CTTAATGATGAACAATGTAAATGACAAGCATATGGCTGAGTTGCAATGATGTCATCTTACTACTGAAA	7.26E-04	8.30E-04	3550.333333	2582	0.207338574	0.614079472
kidney	crepos	creneg	Mus musculus RIKEN cDNA E130102H24 gene (E130102H24Rik)	0.001215216	8.65E-04	2655	2089.333333	0.163214399	0.591593737
kidney	crepos	creneg	Mus musculus (house mouse) mmu-miR-27b-3p	0.00296656	0.002524008	2627.666667	2416	0.153275552	0.590611411
kidney	crepos	creneg	4_TAATACTGCCTGGTAATGATGAC	7.09E-04	6.19E-04	2540.333333	1893	0.157340747	0.590611411
kidney	crepos	creneg	13_TGAGGTAGTAGATTGTATAGTTA	4.87E-04	6.32E-04	2827	1847.333333	0.316168871	0.667125854
kidney	crepos	creneg	Mus musculus tRNA-Gly (GCC) (tRNA-Gly-GCC-2-1, tRNA-Gly-GCC-3-1, tRNA-Gly-GCC-4-1, tRNA-Gly-GCC-5-1)	9.70E-04	9.46E-04	3140.666667	3062.333333	0.898022679	0.966807395
kidney	crepos	creneg	13_TGAGGTAGTAGGTTGTATAGTTA	7.38E-04	7.84E-04	3046.333333	2385.666667	0.485874906	0.772192685
kidney	crepos	creneg	MT_ACTAATCCTAGCCCTAGCCCTACAC	5.69E-04	7.16E-04	2881.333333	2276.333333	0.029828359	0.413015137
kidney	crepos	creneg	19_CACCCTGATGAACTGAATACCGCCCCAGTCTGATAGCTGTGGAGAAAGGTATTTTCTGAGT	6.86E-04	7.42E-04	2492	2308.333333	0.541821163	0.816929406
kidney	crepos	creneg	Mus musculus (house mouse) mmu-miR-200c-3p	5.11E-04	5.41E-04	2317.333333	2293	0.666672967	0.884711569
kidney	crepos	creneg	10_TTCAAGTAATCCAGGATAGGCTT	0.002076325	0.0016982	2073	1411.666667	0.234071544	0.630001071
kidney	crepos	creneg	Mus musculus tRNA Lys CUU	9.09E-04	0.001026029	2212	1270	0.393630768	0.718532354
kidney	crepos	creneg	18_TTGCTGTGATGACTATCTTAGGACACCTTTGGATTAACCGTGAAATCAAACAAGTGCTGAGCAA	8.64E-04	9.60E-04	2801	3064.666667	0.354218717	0.691663679
kidney	crepos	creneg	Mus musculus (house mouse) mmu-miR-30c-5p	0.001002259	0.00121598	2030.333333	1409	0.510673309	0.792640167
kidney	crepos	creneg	9_CAACGGAATCCCAAAAGCAGCT	7.71E-04	7.45E-04	2075	1725.333333	0.822192554	0.932018447
kidney	crepos	creneg	Mus musculus (house mouse) mmu-miR-30d-5p	8.98E-04	0.001165189	3655.666667	3360.666667	0.774591764	0.920697033
kidney	crepos	creneg	MT_ACTAATCCTAGCCCTAGCCCTACA	5.89E-04	6.65E-04	2240	1893.666667	0.08252655	0.509249199
kidney	crepos	creneg	Mus musculus (house mouse) mmu-let-7i-5p	8.70E-04	9.00E-04	1811.333333	1474.333333	0.687203971	0.892160374
kidney	crepos	creneg	9_TGAGGTAGTAGTTTGTACAGTTT	0.001966683	0.001705572	1996	1248.333333	0.442681337	0.749410279
kidney	crepos	creneg	1_TGCTATGATGAAGGCTATGTTGGTAGGGACAACTGAGCTTGTTGATGAATACCAACGATTCTGATG	7.10E-04	8.26E-04	2003	2237	0.137744502	0.573124705
kidney	crepos	creneg	Mus musculus tRNA-Gly (GCC) (tRNA-Gly-GCC-1 1 to 9, tRNA-Gly-GCC-2 1 to 8)	0.001037815	8.19E-04	1930.666667	1738.333333	0.316743851	0.667125854
kidney	crepos	creneg	13_TCGCTGCGATCTATTGAAAGTCAGCCCTCGACACAAGGGTTTG	6.42E-04	7.95E-04	1855.666667	1440	0.179667924	0.598739536
kidney	crepos	creneg	4_TGTAAACATCCTTGACTGGAAGC	0.001028945	8.69E-04	1414.666667	1265	0.636620962	0.873006531
kidney	crepos	creneg	11_ACCCTGTAGATCCGAATTTGTGT	8.22E-04	0.001326104	1629	1073.666667	0.03726369	0.413015137
kidney	crepos	creneg	1_GTAAACATCCTCGACTGGAAGCT	0.001951122	0.001693454	1359.666667	1105.666667	0.417244307	0.734094643
kidney	crepos	creneg	11_TACCCTGTAGATCCGAATTTGTGT	0.001127769	0.00116622	1598.666667	856	0.835419441	0.936884391
kidney	crepos	creneg	4_GGTCGATGATGAGAGCTTTGTTCTGAGC	8.06E-04	9.74E-04	1828	1246.666667	0.134404404	0.573124705
kidney	crepos	creneg	8_TGGAATGATGACATTCTCCGGAATCGCTGTACTGACTTGATGAAAGTACTTTTGAACCCTTTTCCATCTGATG	7.74E-04	8.41E-04	2062.333333	2450	0.324217492	0.668311746
kidney	crepos	creneg	10_GTACATGATGAAAACAGTCTCCCTCTTCTGAATCTCGCTGAGGAAACTGCACGTCACCCTCCTGAAA	0.00131884	0.001338469	1969.666667	2289.666667	0.738382393	0.906271247
kidney	crepos	creneg	3_TAGCAGCACGTAAATATTGGCG	3.34E-04	2.55E-04	1177	1033	0.33018515	0.672599381
kidney	crepos	creneg	13_AGAGGTAGTAGGTTGCATAGTTT	0.001854536	0.002377865	1546.666667	1144.666667	0.342188772	0.680816003
kidney	crepos	creneg	9_TGAGGTAGTAGTTTGTACAGTTA	5.87E-04	6.67E-04	1429.666667	1012.333333	0.572509888	0.839390492
kidney	crepos	creneg	13_ATCACATTGCCAGGGATTACCACT	0.001383474	9.66E-04	1382	940	0.327478805	0.669106349
kidney	crepos	creneg	Mus musculus (house mouse) mmu-miR-99a-5p	8.12E-04	8.67E-04	1173.333333	977	0.589495925	0.848554299
kidney	crepos	creneg	Mus musculus (house mouse) mmu-miR-196a-5p	7.14E-04	9.14E-04	1147	972	0.003763595	0.273761046
kidney	crepos	creneg	NA_TCCTCCCGGGGCTACGCCTGTCTGAGCGTCGCT	9.54E-04	0.001225373	1367.333333	1496.666667	0.002660913	0.273761046
kidney	crepos	creneg	19_TGTAACAGCAACTCCATGTGGAA	9.37E-04	9.63E-04	1038.333333	812	0.815518772	0.930525704
kidney	crepos	creneg	16_GTGAAATGATGGCAAATCATCTTTCGGGACTGACCTGAAATGAAGAGAATACTCTTGCTGATC	8.64E-04	8.52E-04	1399.666667	1787.333333	0.973615384	0.994050229
kidney	crepos	creneg	16_TGAAATGATGGCAAATCATCTTTCGGGACTGACCTGAAATGAAGAGAATACTCTTGCTGATC	7.14E-04	8.73E-04	1437.666667	1836	0.05704216	0.474725872
kidney	crepos	creneg	1_TACCATGATGATAACATAGTTCAGCAGACTTAACTCTGATGAACAATCATGTCTTTCGCTCCTATCTGATG	8.71E-04	9.76E-04	1215.666667	864.3333333	0.238515167	0.63021577
kidney	crepos	creneg	8_ATCACATTGCCAGGGATTTCCA	9.05E-04	7.40E-04	1263.666667	1126	0.317549812	0.667125854
kidney	crepos	creneg	1_TGTAAACATCCTCGACTGGAAGCTT	0.006021767	0.004733195	1001.666667	714.3333333	0.306804727	0.660566451
kidney	crepos	creneg	11_ACCCTGTAGATCCGAATTTGTGA	5.72E-04	7.33E-04	1275	905.6666667	0.073254369	0.497665463
kidney	crepos	creneg	Mus musculus (house mouse) mmu-let-7d-3p	0.00316122	0.002440018	1208.666667	2133.333333	0.271715295	0.642977042
kidney	crepos	creneg	Mus musculus (house mouse) mmu-miR-24-3p	0.001051067	0.001449765	1083	1281	0.270391199	0.64294148
kidney	crepos	creneg	1_AGCCCATGATGGTATGAGAGTAGTGGACAGAAGGGATTTCTGAAAAACACTTTTCTGAGG	8.19E-04	8.61E-04	1336	1598	0.589378393	0.848554299
kidney	crepos	creneg	NA_GACTCTTAGCGGTGGATCACTCGGCTCGTGCGTCGATGAAGAACGCAGCTAGCTGCGAGAATTAATGTGAATTGCAGGACACATTGATCATCG	6.21E-04	6.69E-04	615	22	0.772997972	0.919889402
kidney	crepos	creneg	Mus musculus (house mouse) RNA, Y1 small cytoplasmic, Ro-associated	0.001225846	0.001184567	1070.666667	773	0.848429429	0.939810182
kidney	crepos	creneg	>ENSMUST00000220884.2|ENSMUSG00000021458.18|OTTMUSG00000030849.3|OTTMUST00000163255.1|Aopep-209|Aopep|772|CDS:1-468|UTR3:469-772|	0.003039213	0.003027104	1079.666667	786.6666667	0.869235448	0.947916242
kidney	crepos	creneg	NA_TGAGGTAGTAGGTTGTATGGTAA	9.11E-04	9.26E-04	1281.333333	1014	0.811170691	0.930525704
kidney	crepos	creneg	Mus musculus (house mouse) mmu-miR-200a-3p	9.86E-04	0.001126094	1030.333333	993	0.057908542	0.477524458
kidney	crepos	creneg	1_ATACATGATGATCTCACACAACTTGAACTCTCTCACTGATTACTTGATGATAGTAAAAGATCTGATG	8.54E-04	9.32E-04	1312	1367.666667	0.107366326	0.536831631
kidney	crepos	creneg	19_CTGACCTATGAATTGACAGCCA	6.73E-04	6.80E-04	871.3333333	768.3333333	0.501864334	0.784710023
kidney	crepos	creneg	9_TTCAAGTAATCCAGGATAGGCTA	0.001143839	6.98E-04	1021	714.3333333	0.085018069	0.509339098
kidney	crepos	creneg	18_ACTGGACTTGGAGTCAGAAGGC	7.72E-04	0.001194173	1148.666667	1197	0.363954516	0.696501857
kidney	crepos	creneg	Mus musculus (house mouse) mmu-miR-30e-5p	0.001991777	0.002365964	759.6666667	633.6666667	0.478403296	0.766824293
kidney	crepos	creneg	Mus musculus tRNA-Val (CAC) (tRNA-Val-CAC-2-1, tRNA-Val-CAC-4-1)	0.001173004	0.001309514	630	290.3333333	0.598823179	0.85305329
kidney	crepos	creneg	NA_GACTCTTAGCGGTGGATCACTCGGCTCGTGCGTCGATGAAGAACGCAGCTAGCTGCGAGAATTAATGTGAATTGCAGGACA	6.11E-04	7.94E-04	968.3333333	674.6666667	0.004804508	0.273761046
kidney	crepos	creneg	Mus musculus (house mouse) mmu-miR-26b-5p	0.006163185	0.006753192	723.6666667	586.6666667	0.568099426	0.837004296
kidney	crepos	creneg	>ENSMUST00000066039.8|ENSMUSG00000053536.8|OTTMUSG00000073999.1|OTTMUST00000179561.1|Cstf2t-201|Cstf2t|4233|UTR5:1-229|CDS:230-2128|UTR3:2129-4233|	8.05E-04	4.98E-04	580.6666667	752.6666667	0.015410806	0.36747223
kidney	crepos	creneg	Mus musculus (house mouse) mmu-miR-199a-3p	9.30E-04	0.001018323	804.6666667	905.3333333	0.699607758	0.892160374
kidney	crepos	creneg	4_TAATACTGCCTGGTAATGATGACA	6.73E-04	7.59E-04	901	660	0.5255275	0.802889236
kidney	crepos	creneg	Mus musculus (house mouse) predicted gene, 23647	0.001040173	0.001084497	1570	8896	0.517821103	0.797860773
kidney	crepos	creneg	1_GTAAACATCCTCGACTGGAAGC	0.001116061	9.44E-04	778.3333333	597	0.717019651	0.898622201
kidney	crepos	creneg	NA_TGAGGTAGTAGGTTGTGTGGTAA	9.72E-04	0.001107502	1143.666667	1068.666667	0.093687733	0.512959305
kidney	crepos	creneg	4_TAACACTGTCTGGTAACGATGTT	0.001288443	8.45E-04	797.3333333	762	0.16565714	0.5977228
kidney	crepos	creneg	2_ACCCTGTAGAACCGAATTTGTGT	0.001121734	0.001680259	900	626	0.413921756	0.733001731
kidney	crepos	creneg	11_TGCTGTGATGAGATGACTAAGTAGGAAGTGCCGTCAGAGTCGATAACTGACGATAACTGCTCCTGGCTGACT	9.32E-04	0.001068403	1000.666667	794.6666667	0.095065594	0.512959305
kidney	crepos	creneg	13_TGAGGTAGGAGGTTGTATAGTTT	0.001354855	0.001590853	1011	868	0.16164494	0.591441183
kidney	crepos	creneg	Mus musculus (house mouse) mmu-miR-423-5p	4.56E-04	5.39E-04	1079.666667	1199.333333	0.45110322	0.752830572
kidney	crepos	creneg	X_TGAGGTAGTAAGTTGTATTGTT	7.17E-04	8.45E-04	790.6666667	658	0.579441657	0.84252149
kidney	crepos	creneg	4_TAATACTGCCTGGTAATGATGACT	0.009615615	0.006302105	966	648.3333333	0.156122089	0.590611411
kidney	crepos	creneg	Mus musculus (house mouse) mmu-miR-23a-3p	8.97E-04	6.50E-04	913.3333333	1039.333333	0.02503829	0.400929585
kidney	crepos	creneg	Mus musculus (house mouse) mmu-miR-429-3p	9.57E-04	7.86E-04	755	617.3333333	0.36898897	0.699806666
kidney	crepos	creneg	10_CCACCATGATGACGGAAATTCTTCACTTTGACCTGATGTCTGTTGAAGAAACTCAGTGTCTGAGA	7.88E-04	0.001061341	946.3333333	1081	0.045820687	0.450734192
kidney	crepos	creneg	9_GTAAATGATGAGATTCCATTGGTCCGTGTTTCTGAACTACATGATTTTCCTTGGCTATTCTGATA	7.38E-04	8.97E-04	1206.666667	1219.333333	0.068576474	0.492559398
kidney	crepos	creneg	13_ATCACATTGCCAGGGATTACCA	4.61E-04	8.89E-04	904.6666667	857.6666667	0.291797959	0.65845682
kidney	crepos	creneg	2_TACCCTGTAGAACCGAATTTGTGT	0.001191327	0.001220068	843	522.3333333	0.678150422	0.890820648
kidney	crepos	creneg	1_TCACGCGGGAGACCGGGGTTCGATTCCCCGACGGGGAGCCA	0.0013446	0.001064098	512.6666667	871.6666667	0.652556297	0.878063741
kidney	crepos	creneg	Mus musculus (house mouse) mmu-miR-151-5p	0.001174169	0.001157705	720	875	0.845476783	0.939006261
kidney	crepos	creneg	Mus musculus (house mouse) mmu-miR-126b-3p	8.07E-04	0.001581804	512	226	0.54009691	0.816275498
kidney	crepos	creneg	Mus musculus tRNA-Gly (TCC) (tRNA-Gly-TCC-1 1 to 7)	9.57E-04	8.92E-04	868.6666667	862	0.814194238	0.930525704
kidney	crepos	creneg	Mus musculus (house mouse) mmu-miR-22-3p	0.001335666	0.001536285	728.3333333	920.3333333	0.736707244	0.906271247
kidney	crepos	creneg	Mus musculus (house mouse) mmu-miR-30a-3p	8.41E-04	9.55E-04	747.3333333	600.6666667	0.442173852	0.749410279
kidney	crepos	creneg	17_CACCCGTAGAACCGACCTTGCG	6.02E-04	3.93E-04	838.3333333	741.6666667	0.318305108	0.667125854
kidney	crepos	creneg	9_TTCAAGTAATCCAGGATAGGCTTT	0.00272917	0.002662133	726.6666667	398.6666667	0.688384771	0.892160374
kidney	crepos	creneg	Mus musculus (house mouse) mmu-miR-192-5p	4.69E-04	7.52E-04	598	560.6666667	0.301039115	0.658672267
kidney	crepos	creneg	NA_TGAGATGAAGCACTGTAGCTCTT	0.002661052	0.002760769	729.3333333	523.3333333	0.885204812	0.957899133
kidney	crepos	creneg	9_CAACGGAATCCCAAAAGCAGCTG	5.34E-04	9.28E-04	714	550.3333333	0.261210338	0.641017937
kidney	crepos	creneg	19_TTTCTATGATGAATCAAACTAGCTCACTATGACTGCTAATGAAAACACAGGAACACCTGAGA	8.70E-04	8.78E-04	847.3333333	1127.666667	0.7971861	0.930302809
kidney	crepos	creneg	9_CTCGCTGCGATCTATTGAAAGTCAGCCCTCGACACAAGGGTTTG	7.47E-04	7.82E-04	862.6666667	614.6666667	0.361984615	0.695829604
kidney	crepos	creneg	11_TGCAATGATGATGAAACTAGAAAAAAAAGGAAGTGCCGTCCGATGCGACAACTGACGACATCCCTAGTTAGCTGACT	6.78E-04	7.73E-04	664	454	0.298156622	0.658672267
kidney	crepos	creneg	Mus musculus (house mouse) mmu-miR-23b-3p	6.13E-04	5.48E-04	727	814.6666667	0.907359374	0.96943379
kidney	crepos	creneg	11_TACCCTGTAGATCCGAATTTGTGA	6.09E-04	6.65E-04	820.3333333	441.3333333	0.648530798	0.878063741
kidney	crepos	creneg	1_TTCAAGTAATTCAGGATAGGTTT	0.001776706	0.001724865	583	321	0.943711659	0.980127461
kidney	crepos	creneg	Mus musculus (house mouse) mmu-miR-194-5p	7.52E-04	0.00109274	650.3333333	607	0.008522307	0.293666707
kidney	crepos	creneg	Mus musculus RIKEN cDNA A330023F24 gene (A330023F24Rik)	0.001383295	0.00171469	510.3333333	304	0.368987018	0.699806666
kidney	crepos	creneg	18_TGAGATGAAGCACTGTAGCTCA	9.24E-04	0.001273765	586	457.6666667	0.344807837	0.68153424
kidney	crepos	creneg	NA_GACTCTTAGCGGTGGATCACTCGGCTCGTGCG	0.001319954	0.001081279	572.6666667	764.6666667	0.288786939	0.65845682
kidney	crepos	creneg	9_ACTAATCCTAGCCCTAGCCCT	7.18E-04	7.47E-04	648.6666667	655.3333333	0.973709374	0.994050229
kidney	crepos	creneg	Mus musculus (house mouse) mmu-miR-30b-5p	8.28E-04	9.14E-04	501.3333333	396	0.560096513	0.830708726
kidney	crepos	creneg	Mus musculus (house mouse) tRNA-Ser	0.001934449	0.001187203	800	1629	0.004716449	0.273761046
kidney	crepos	creneg	Mus musculus (house mouse) predicted gene, 25018	7.44E-04	0.001166147	957.6666667	5480.666667	0.006542952	0.28379807
kidney	crepos	creneg	2_CATTATTACTTTTGGTACGCGA	4.26E-04	4.27E-04	383.3333333	160.6666667	0.662723087	0.884413781
kidney	crepos	creneg	4_GGTCCATGATGAAACCCATTATCAGTGGACATCTATGGATGAGAAATGCGGATATGGGACTGAGA	7.13E-04	8.14E-04	675.3333333	926	0.318532819	0.667125854
kidney	crepos	creneg	10_TTCAAGTAATCCAGGATAGGCTAT	0.001861233	8.71E-04	490.3333333	254	0.004689086	0.273761046
kidney	crepos	creneg	Mus musculus (house mouse) mmu-miR-101a-3p	8.80E-04	0.001510778	440.6666667	374.3333333	0.361509967	0.695829604
kidney	crepos	creneg	18_TTGCTGTGATGACTATCTTAGGACACCTTTGGATTAACCGTGAAATCAAACAAGTGCTGAGCA	7.12E-04	8.79E-04	749.3333333	762	0.113644629	0.548704027
kidney	crepos	creneg	Mus musculus (house mouse) mmu-miR-221-3p	0.002162571	0.001553787	521.3333333	445.6666667	0.237473775	0.63021577
kidney	crepos	creneg	15_TCGAGGAGCTCACAGTCTAGTA	0.001133044	0.001301315	532.6666667	580.3333333	0.177174186	0.598739536
kidney	crepos	creneg	16_AACCCGTAGATCCGATCTTGTGA	6.37E-04	0.001050635	500.3333333	332.6666667	0.197372425	0.614079472
kidney	crepos	creneg	1_CTGCATGATGACGAACAAATACTGACTACCTGAAGATCTTATTAGCTCTATCTGATG	9.06E-04	8.54E-04	632	699.6666667	0.244461903	0.63172103
kidney	crepos	creneg	19_TGTAACAGCAACTCCATGTGGAAA	9.37E-04	8.38E-04	490.3333333	368.3333333	0.771258171	0.919549092
kidney	crepos	creneg	Mus musculus (house mouse) mmu-miR-378a-3p	0.00128905	0.001059738	506.6666667	614.3333333	0.63017302	0.872176007
kidney	crepos	creneg	13_ATCACATTGCCAGGGATTACCAC	4.24E-04	5.54E-04	518.3333333	404.6666667	0.265272545	0.641017937
kidney	crepos	creneg	10_TGAGGTAGTAGTTTGTGCTGTTT	0.001381502	0.00169978	550	341.3333333	0.33731756	0.677312244
kidney	crepos	creneg	19_TGCAATGATGTCATCTTACTACTGAAA	9.39E-04	9.66E-04	466.3333333	324.3333333	0.619340967	0.866666286
kidney	crepos	creneg	19_TTGCAATGATGTCATCTTACTACTGAAA	8.12E-04	9.76E-04	448.6666667	280.6666667	0.25041449	0.634633108
kidney	crepos	creneg	Mus musculus (house mouse) mmu-miR-203-3p	3.68E-04	5.86E-04	394	373.3333333	0.074658548	0.498107152
kidney	crepos	creneg	11_TCAAATGATGATATCACCTAAAATAGCTGGAATTACCGGCAGATTGGTAGTGGTGAGCCTATGGTTTTCTGAAG	6.38E-04	6.95E-04	543	592.6666667	0.431364385	0.744441946
kidney	crepos	creneg	MT_ACTAATCCTAGCCCTAGCCCTAC	5.00E-04	5.73E-04	578	546.3333333	0.56915681	0.837189958
kidney	crepos	creneg	18_CTGCAGTGATGACTATCTTAGGACACCTTTGGATTTACCGTGAAAAGAAGTAACCTCTGAGCAG	7.48E-04	8.57E-04	637.3333333	631.3333333	0.216816117	0.622220508
kidney	crepos	creneg	Mus musculus (house mouse) mitochondrially encoded tRNA serine 2	0.002141958	0.001184574	503.6666667	805.6666667	0.059140304	0.479567213
kidney	crepos	creneg	13_AGAGGTAGTAGGTTGCATAGTTA	8.13E-04	5.82E-04	542.6666667	420	0.243606799	0.63172103
kidney	crepos	creneg	Mus musculus (house mouse) mmu-miR-320-3p	5.48E-04	8.68E-04	639	775.3333333	0.152266414	0.590611411
kidney	crepos	creneg	11_AACAGTGATGACCACAACATGCCATCTGAGTTGCTTTGCTGAAATCCAGAGGCTGTTTCTGAGC	7.31E-04	8.97E-04	447.6666667	578.3333333	0.055935606	0.474725872
kidney	crepos	creneg	NA_CATTGATCATCGACACTTCGAACGCACTTGCGGCCCCGGGTTCCTCCCGGGGCTACGCCTGTCTGAGCGTCGCT	6.49E-04	7.95E-04	524	437.3333333	0.069991954	0.492559398
kidney	crepos	creneg	1_ATACCATGATGATAACATAGTTCAGCAGACTTAACTCTGATGAACAATCATGTCTTTCGCTCCTATCTGATG	8.93E-04	0.00104069	419.3333333	291	0.067827419	0.492559398
kidney	crepos	creneg	Mus musculus (house mouse) mmu-miR-93-5p	6.61E-04	8.30E-04	443	345.6666667	0.293067093	0.65845682
kidney	crepos	creneg	19_ACTTAATGATGAACAATGTAAATGACAAGCATATGGCTGAGTTGCAATGATGTCATCTTACTACTGAAA	9.64E-04	8.98E-04	484.6666667	354.3333333	0.805025772	0.930525704
kidney	crepos	creneg	9_TGTTGTGATGATGGGCAAAAATGTTCAACTGCTCTGAATGGGCTGAATGAAAGTAGCCTTTCTGAAC	6.36E-04	8.04E-04	524.6666667	679.3333333	0.174746716	0.598739536
kidney	crepos	creneg	1_GTAAACATCCTACACTCTCAGCT	0.001381944	0.001183002	444.6666667	376.6666667	0.096845157	0.512959305
kidney	crepos	creneg	NA_ACTGGGCGTGGAGCATCTGG	6.77E-04	7.41E-04	449.6666667	1348.666667	0.744572626	0.91003321
kidney	crepos	creneg	Mus musculus (house mouse) mmu-miR-145a-5p	0.001908212	0.001140618	514.3333333	392.6666667	0.143249191	0.573450085
kidney	crepos	creneg	15_GAAAATGATGAATTCTGGGGCGCTGATTCATGTGACTTGAAAAAACGCCATCCATTTCCTGACT	8.57E-04	0.001040024	590.6666667	656.6666667	0.130507073	0.567324563
kidney	crepos	creneg	Mus musculus (house mouse) mitochondrially encoded tRNA histidine	0.001046748	9.55E-04	586.6666667	1986.333333	0.980521015	0.994050229
kidney	crepos	creneg	4_GTAAACATCCTTGACTGGAAGCT	0.001757657	0.002219984	392.3333333	414	0.693161608	0.892160374
kidney	crepos	creneg	9_TCGCTGCGATCTATTGAAAGTCAGCCCTCGACACAAGGGTTTGTA	9.11E-04	8.50E-04	409	349.6666667	0.667904781	0.884711569
kidney	crepos	creneg	NA_CGACTCTTAGCGGTGGATCACTCGGCTCGTGCGTCGATGAAGAACGCAGCTAGCTGCGAGAATTAATGTGAATTGCAGGACA	6.19E-04	6.87E-04	433	318.3333333	0.446190102	0.749575669
kidney	crepos	creneg	11_CCTAGTGATGACAAGACGACATTGTCAACCAATCCCCCACAAGGGAATGAGGACATGTCCTGCAATTCTGAAT	8.58E-04	8.44E-04	459.6666667	498.6666667	0.673844085	0.88860052
kidney	crepos	creneg	10_TGTACATGATGAAAACAGTCTCCCTCTTCTGAATCTCGCTGAGGAAACTGCACGTCACCCTCCTGAAA	0.00131916	0.001392219	518.6666667	647	0.777315756	0.920697033
kidney	crepos	creneg	18_ACTGGACTTGGAGTCAGAAGGCA	8.17E-04	0.001454318	489.6666667	391	0.071645003	0.492559398
kidney	crepos	creneg	MU069435.1_CTGCGATCTATTGAAAGTCAGCCCTCGACACAAGGGTTTGT	5.33E-04	9.18E-04	464.3333333	427.6666667	0.019890962	0.387108713
kidney	crepos	creneg	1_TGTAAACATCCTCGACTGGAAGCTTT	0.00857175	0.006373674	314.6666667	209	0.28774322	0.65821912
kidney	crepos	creneg	9_CCTCGCTGCGATCTATTGAAAGTCAGCCCTCGACACAAGGGTTTGT	7.15E-04	8.90E-04	514.3333333	531	0.143155639	0.573450085
kidney	crepos	creneg	Mus musculus (house mouse) mmu-miR-196b-5p	0.001165716	0.00137241	339	212.3333333	0.983893959	0.994050229
kidney	crepos	creneg	4_GGTCGATGATGAGAGCTTTGTTCTGAGCCA	6.85E-04	9.39E-04	605	410.6666667	0.037278321	0.413015137
kidney	crepos	creneg	MT_ACTAATCCTAGCCCTAGCCC	5.39E-04	5.93E-04	383	440	0.783304466	0.924328498
kidney	crepos	creneg	1_ACCGGGGTTCGATTCCCCGACGGGGAGCCA	0.001969936	8.59E-04	321.6666667	563	0.125996881	0.567148193
kidney	crepos	creneg	17_AGTAATGATGATTTCTGGTGATTCTGAGTGTCTCGCTGACGCCATCACCGCAGCGCGCTGACC	8.43E-04	9.27E-04	420.6666667	349	0.519588278	0.798459873
kidney	crepos	creneg	19_CTGACCTATGAATTGACAGCCAT	0.003248787	0.006291178	306.3333333	169.6666667	0.26355134	0.641017937
kidney	crepos	creneg	4_TGTAAACATCCTTGACTGGAAGCTT	0.003305605	0.001712042	321.3333333	322.3333333	0.006803479	0.28379807
kidney	crepos	creneg	2_TACCCTGTAGAACCGAATTTGTGA	6.03E-04	5.06E-04	449.3333333	258	0.413078018	0.733001731
kidney	crepos	creneg	Mus musculus (house mouse) mmu-miR-30e-3p	0.001080809	8.59E-04	356	259.6666667	0.545223707	0.81846095
kidney	crepos	creneg	Mus musculus (house mouse) mmu-miR-9-5p	9.18E-04	0.001160081	423.6666667	194.3333333	0.201795117	0.614079472
kidney	crepos	creneg	18_GAGATGAAGCACTGTAGCTCT	0.001297915	0.001516924	351.6666667	354	0.66778245	0.884711569
kidney	crepos	creneg	19_TGACCTATGAATTGACAGCCAG	4.64E-04	6.26E-04	385.3333333	442.6666667	0.303737422	0.659052896
kidney	crepos	creneg	Mus musculus (mouse) dynamin 3, opposite strand	6.70E-04	6.92E-04	390.6666667	450	0.443757693	0.749410279
kidney	crepos	creneg	NA_TTCAAGTAATCCAGGATAGGCAA	3.92E-04	4.33E-04	334.6666667	185	0.601081992	0.853388014
kidney	crepos	creneg	1_AGCCCATGATGGTATGAGAGTAGTGGACAGAAGGGATTTCTGAAAAACACTTTTCTGAGGC	5.69E-04	8.07E-04	428	482	0.238635062	0.63021577
kidney	crepos	creneg	NA_AACGGGTAACTGAAGGCATACG	4.02E-04	4.83E-04	349.6666667	738.6666667	0.389294228	0.712374271
kidney	crepos	creneg	NA_GACTCTTAGCGGTGGATCACTCGGCTCGTGCGTCGATGAAGAACGCAGCTAGCTGCGAGAATTAATGTGAATTGCAGGACACA	7.13E-04	7.41E-04	419	272.6666667	0.598223072	0.85305329
kidney	crepos	creneg	Mus musculus (house mouse) mmu-miR-532-5p	0.001052435	8.55E-04	335.6666667	270.6666667	0.413935256	0.733001731
kidney	crepos	creneg	4_GCAGTCCACGGGCATATACACT	0.019455955	0.017165857	265	226	0.425482345	0.738819652
kidney	crepos	creneg	4_GTCGATGATGAGAGCTTTGTTCTGAGC	9.30E-04	8.67E-04	421.3333333	281.3333333	0.414927791	0.733077731
kidney	crepos	creneg	Mus musculus (house mouse) mmu-miR-100-5p	7.83E-04	9.88E-04	332	278.3333333	0.637779511	0.873006531
kidney	crepos	creneg	17_CACCCGTAGAACCGACCTTGC	3.74E-04	9.21E-04	342.6666667	352.6666667	0.086011748	0.509339098
kidney	crepos	creneg	9_CGCTGCGATCTATTGAAAGTCAGCCCTCGACACAAGGGTTTG	6.84E-04	7.02E-04	368.3333333	297	0.896816459	0.966331193
kidney	crepos	creneg	NA_TTCAAGTAATCCAGGATAGGCAT	0.001702711	0.001305353	315.3333333	191.3333333	0.357929732	0.692325858
kidney	crepos	creneg	18_TGCTGTGATGACTATCTTAGGACACCTTTGGATTAACCGTGAAATCAAACAAGTGCTGAGCAA	0.001161554	9.31E-04	462.3333333	488.6666667	0.939697958	0.978804288
kidney	crepos	creneg	NA_TCCCTGTGGTCTAGTGGTTAGGATTCGG	0.006309296	0.004387831	347	180	0.197934973	0.614079472
kidney	crepos	creneg	2_AGCAGCATTGTACAGGGCTATGAT	0.001622329	8.99E-04	343.6666667	227.6666667	0.029701136	0.413015137
kidney	crepos	creneg	10_CACCATGATGACGGAAATTCTTCACTTTGACCTGATGTCTGTTGAAGAAACTCAGTGTCTGAGA	9.10E-04	9.36E-04	383.3333333	482.6666667	0.973460783	0.994050229
kidney	crepos	creneg	X_AGCTACATCTGGCTACTGGGTCTCT	0.005906969	0.004862718	336.6666667	298.3333333	0.354952116	0.691663679
kidney	crepos	creneg	Mus musculus tRNA-Gly (CCC) (multiple tRNAs)	8.91E-04	7.47E-04	338	114	0.374461716	0.702487074
kidney	crepos	creneg	NA_CATTGATCATCGACACTTCGAACGCACTTGCGGCCCCGGGTT	5.28E-04	4.53E-04	342	287.3333333	0.188360589	0.606300624
kidney	crepos	creneg	3_ACATGTGATGAGAAACTGTTTCGGTCCCAGTTGATGGCCACTGATAACATTACATTTTTCTGATG	5.46E-04	7.68E-04	330	357.6666667	0.110303735	0.540830329
kidney	crepos	creneg	NA_CGACTCTTAGCGGTGGATCACTCGGCTCGTGCG	0.00126172	0.001107087	290	432.3333333	0.526846936	0.803934105
kidney	crepos	creneg	1_TCAAGTAATTCAGGATAGGTT	0.001551199	0.001651037	236.3333333	188.3333333	0.87223809	0.949553515
kidney	crepos	creneg	Mus musculus (house mouse) mmu-miR-182-5p	0.001013831	8.53E-04	375.6666667	197.6666667	0.856594299	0.943285951
kidney	crepos	creneg	2_AGTGGTGATGACACTAGAACCACCAAGATCGCTGATG	4.47E-04	6.78E-04	328.3333333	231.6666667	0.250744704	0.634633108
kidney	crepos	creneg	5_GCCAATGATGACACCACACTAACTGAGCAGTTAGTAGTTGGTCCTTTGATTGCATGTGATGTAATCATTGTTTCAAGACGGGACTGAAG	7.00E-04	8.15E-04	366.3333333	148.3333333	0.2077676	0.614079472
kidney	crepos	creneg	6_TAGCACCATCTGAAATCGGTTAA	3.96E-04	6.76E-04	278.3333333	197.6666667	0.119556372	0.562226063
kidney	crepos	creneg	19_TGACCTATGAATTGACAGCCA	3.56E-04	5.04E-04	254.3333333	286.3333333	0.462742821	0.756291562
kidney	crepos	creneg	2_GAATCTGACAACAGGAAATAAACCTCCTTATTCACCCCA	8.22E-04	0.001058725	370.3333333	506.6666667	0.327935194	0.669106349
kidney	crepos	creneg	17_TGAGGTAGGAGGTTGTATAGTTA	7.70E-04	9.03E-04	339.3333333	304.6666667	0.770603371	0.919549092
kidney	crepos	creneg	Mus musculus (house mouse) mmu-let-7j	6.16E-04	9.81E-04	311.3333333	234.3333333	0.075138692	0.498107152
kidney	crepos	creneg	1_TGTAAACATCCTACACTCTCAGCTT	0.003348956	0.002405756	304.3333333	217	0.134765307	0.573124705
kidney	crepos	creneg	>ENSMUST00000220485.2|ENSMUSG00000021458.18|OTTMUSG00000030849.3|OTTMUST00000163265.1|Aopep-205|Aopep|493|CDS:1-60|UTR3:61-493|	0.001638683	0.00141509	317.6666667	278	0.646796971	0.878063741
kidney	crepos	creneg	1_TGTAAACATCCTCGACTGGAAGT	1.72E-04	9.54E-04	239	158	0.173267497	0.598739536
kidney	crepos	creneg	Mus musculus (house mouse) tRNA-Pro	8.90E-04	0.001251302	264.3333333	1825.333333	0.904322584	0.967934681
kidney	crepos	creneg	14_AAAAGCTGGGTTGAGAGGGCGAAT	0.001886995	0.003047775	383.6666667	321	0.266231885	0.641017937
kidney	crepos	creneg	1_CCTGCATGATGACGAACAAATACTGACTACCTGAAGATCTTATTAGCTCTATCTGATG	0.001161425	0.00112017	297.3333333	351.6666667	0.968609775	0.99294276
kidney	crepos	creneg	13_CACGCGGGAGACCGGGGTTCGATTCCCCGACGGGGAGCCA	9.03E-04	9.42E-04	221.6666667	315.3333333	0.447797495	0.750648557
kidney	crepos	creneg	13_TACATGTGATGAAGCAAATCAGTATGAATAAAATGATACTGTAAACGCTTTCTGATG	0.001013791	6.63E-04	240.3333333	407	0.054566495	0.474725872
kidney	crepos	creneg	Mus musculus (house mouse) nuclear encoded rRNA 5S 185	0.00108004	0.001121606	497.3333333	2963.666667	0.490151087	0.776993891
kidney	crepos	creneg	>ENSMUST00000042732.6|ENSMUSG00000035764.6|OTTMUSG00000025766.1|OTTMUST00000063466.1|Fbxo45-201|Fbxo45|4179|UTR5:1-347|CDS:348-1208|UTR3:1209-4179|	0.001766946	0.002838402	246.6666667	569	0.016500404	0.36747223
kidney	crepos	creneg	NA_GACTCTTAGCGGTGGATCACTCGGCTCGTG	0.001202277	9.22E-04	198.6666667	217.3333333	0.636834765	0.873006531
kidney	crepos	creneg	X_AATGGCGCCACTAGGGTTGTGT	8.78E-04	0.001342871	346	313.6666667	0.016133603	0.36747223
kidney	crepos	creneg	>ENSMUST00000052650.4|ENSMUSG00000056648.6|OTTMUSG00000001990.3|OTTMUST00000003995.2|Hoxb8-201|Hoxb8|2635|UTR5:1-1058|CDS:1059-1790|UTR3:1791-2635|	7.84E-04	0.001146333	298.6666667	196	0.222241607	0.6233622
kidney	crepos	creneg	14_TAGCAGCACGTAAATATTGGC	1.76E-04	2.15E-04	220.3333333	199	0.498180248	0.783801196
kidney	crepos	creneg	19_TTAATGATGAACAATGTAAATGACAAGCATATGGCTGAGTTGCAATGATGTCATCTTACTACTGAAA	6.49E-04	8.61E-04	301.6666667	226.3333333	0.203405344	0.614079472
kidney	crepos	creneg	9_ACTAATCCTAGCCCTAGCCCTA	7.02E-04	5.11E-04	305	304.6666667	0.230194371	0.624717354
kidney	crepos	creneg	Mus musculus tRNA-Lys (CTT) (tRNA-Lys-CTT-1 1 to 8, tRNA-Lys-CTT-3 1 to 7)	9.62E-04	0.001116632	310.3333333	165.3333333	0.650435598	0.878063741
kidney	crepos	creneg	>ENSMUST00000068792.13|ENSMUSG00000055296.15|OTTMUSG00000007316.1|OTTMUST00000016917.1|Tmem245-201|Tmem245|15981|UTR5:1-26|CDS:27-2657|UTR3:2658-15981|	0.008630519	0.007977749	289.6666667	133.6666667	0.55083602	0.824624338
kidney	crepos	creneg	NA_CTCCCGGGGCTACGCCTGTCTGAGCGTCGCT	0.001131011	0.001406035	288	357	0.284680928	0.653577812
kidney	crepos	creneg	2_TGCAGATGATGTGACAGAATATTTGCTATCAGATGAGTGGTGATGACACTAGAACCACCAAGATCGCTGATGCA	5.98E-04	6.98E-04	270.6666667	176.3333333	0.50146352	0.784710023
kidney	crepos	creneg	8_ATCACATTGCCAGGGATTTCCAT	0.003308823	0.002407989	267.3333333	187.6666667	0.162498298	0.591441183
kidney	crepos	creneg	10_TTGCATGATGACTTGAATTGTCGGATACCCCTTCACCCCGTTCATGGGTGAGAAACAGCTAGTCTGACA	8.76E-04	9.35E-04	258	256	0.38106398	0.708655201
kidney	crepos	creneg	Mus musculus (house mouse) nuclear encoded rRNA 5S 136	9.77E-04	0.001090979	488.3333333	2392	0.448794173	0.750648557
kidney	crepos	creneg	18_CTGCAGTGATGACTATCTTAGGACACCTTTGGATTTACCGTGAAAAGAAGTAACCTCTGAGCAGC	9.96E-04	7.81E-04	327	290	0.334518329	0.672915371
kidney	crepos	creneg	9_AACGGAATCCCAAAAGCAGCT	0.001048833	0.001161806	232	253.6666667	0.465782168	0.758319746
kidney	crepos	creneg	1_AGACCGGGGTTCGATTCCCCGACGGGGAGCCA	5.16E-04	9.03E-04	230.3333333	519	0.035834361	0.413015137
kidney	crepos	creneg	2_CATTATTACTTTTGGTACGCGT	0.00287155	0.001115936	171.6666667	70.33333333	0.11920382	0.562226063
kidney	crepos	creneg	4_GTCCATGATGAAACCCATTATCAGTGGACATCTATGGATGAGAAATGCGGATATGGGACTGAGA	6.94E-04	8.98E-04	282.6666667	390.3333333	0.143095283	0.573450085
kidney	crepos	creneg	4_GCGGATGATGACACCTGGGTATGCTGCACACTCCCGACTGCGTCGTGGGGAAGCCAACCTTGGAGAGCTGAGC	7.64E-04	7.74E-04	322.3333333	335	0.98222529	0.994050229
kidney	crepos	creneg	13_TCACATTGCCAGGGATTACCACT	5.04E-04	0.001279158	254.6666667	152.3333333	0.230626881	0.624717354
kidney	crepos	creneg	9_CAACGGAATCCCAAAAGCAGCTGT	0.002243164	0.007180292	247.6666667	152.6666667	0.8881787	0.958102888
kidney	crepos	creneg	MT_ACTAATCCTAGCCCTAGCCCTACACA	3.67E-04	8.24E-04	300.3333333	220.3333333	0.058698708	0.479057196
kidney	crepos	creneg	Mus musculus (mouse) 18S ribosomal RNA	0.00138962	0.00120826	388.6666667	1000.666667	0.564581383	0.834340478
kidney	crepos	creneg	Mus musculus (house mouse) mmu-miR-25-3p	0.001180075	0.001485168	242.3333333	193.6666667	0.444906814	0.749410279
kidney	crepos	creneg	X_AGCTACATCTGGCTACTGGGTCTC	0.001307574	7.51E-04	254.6666667	223.3333333	0.104489216	0.530838787
kidney	crepos	creneg	Mus musculus tRNA-Gly (GCC) (tRNA-Gly-GCC-1 1 to 3, tRNA-Gly-GCC-2 1 to 3, tRNA-Gly-GCC-3 1 to 3)	0.001771321	9.65E-04	190	152.3333333	0.697157822	0.892160374
kidney	crepos	creneg	X_GAGGTAGTAGATTGTATAGTTT	0.002199995	0.002581344	240	169	0.824432183	0.932018447
kidney	crepos	creneg	13_TGAGGTAGTAGATTGTATAGTTG	6.07E-04	9.21E-04	218.3333333	133.3333333	0.155582695	0.590611411
kidney	crepos	creneg	15_TCGAGGAGCTCACAGTCTAGTAA	0.001198947	0.001888342	238.6666667	232.6666667	0.173408505	0.598739536
kidney	crepos	creneg	Mus musculus (house mouse) RNA, Y3 small cytoplasmic (associated with Ro protein)	0.00123621	0.001412103	416.6666667	922	0.242331631	0.63172103
kidney	crepos	creneg	11_TCCTAGTGATGACAAGACGACATTGTCAACCAATCCCCCACAAGGGAATGAGGACATGTCCTGCAATTCTGAAT	0.00102705	8.84E-04	259.6666667	237.6666667	0.459801325	0.754744992
kidney	crepos	creneg	3_GGTCAATGATGTGTTGGCATGTATTATCTGAATTCGCTGATGTGTCATAACACTTTAGCTCTAGAATTACGCTGAGACCT	8.94E-04	7.96E-04	341.6666667	375.6666667	0.284249047	0.653577812
kidney	crepos	creneg	19_ACCCTGATGAACTGAATACCGCCCCAGTCTGATAGCTGTGGAGAAAGGTATTTTCTGAGT	8.57E-04	6.96E-04	224.6666667	212.3333333	0.108944692	0.536878413
kidney	crepos	creneg	2_ACCCTGTAGAACCGAATTTGTGA	4.26E-04	2.62E-04	264	160.6666667	0.168983696	0.598739536
kidney	crepos	creneg	15_TAGGTAGTTTCATGTTGTTGGGT	0.001369365	0.001434547	224.3333333	179	0.811113763	0.930525704
kidney	crepos	creneg	2_TTGCAATGATGTCAATCTTTGACTGAAGTGACCTTGAAGTGCAATTACTGAGCTTTTTAACCCTGAGCA	6.57E-04	7.85E-04	349.6666667	465	0.021119704	0.391972963
kidney	crepos	creneg	9_CAACGGAATCCCAAAAGCAGC	7.30E-04	6.78E-04	222.3333333	190	0.930243568	0.976311511
kidney	crepos	creneg	Mus musculus tRNA-Asp (GTC) (tRNA-Asp-GTC-1 1 to 13, tRNA-Asp-GTC-2 1 to 14)	6.62E-04	0.001015524	627.3333333	360.6666667	0.091327002	0.512959305
kidney	crepos	creneg	14_AAAAGCTGGGTTGAGAGGGCGAA	5.31E-04	5.70E-04	295	331.6666667	0.851797146	0.941447478
kidney	crepos	creneg	1_TTCAAGTAATTCAGGATAGGTTA	9.49E-04	0.001736219	189	118.3333333	0.240048499	0.631621281
kidney	crepos	creneg	MT_ACTAATCCTAGCCCTAGCCCTACACAAATATAATTATACTATTATA	2.88E-04	2.96E-04	300.3333333	287.3333333	0.910867993	0.971541325
kidney	crepos	creneg	4_TAATACTGCCTGGTAATGATGAA	5.82E-04	6.15E-04	282.3333333	216	0.842928123	0.939006261
kidney	crepos	creneg	8_ACCACAGGGTAGAACCACGGAC	1.84E-04	2.76E-04	218.6666667	230	0.590908389	0.848554299
kidney	crepos	creneg	3_AACATGTGATGAGAAACTGTTTCGGTCCCAGTTGATGGCCACTGATAACATTACATTTTTCTGATG	5.69E-04	6.21E-04	192	171	0.659388043	0.883607918
kidney	crepos	creneg	1_TGTAAACATCCTCGACTGGAAGCTA	0.003172745	0.002325447	164.3333333	132.3333333	0.36249147	0.695829604
kidney	crepos	creneg	NA_CGCGACCTCAGATCAGACGTGGCGACCCGCTGAATTT	7.23E-04	7.95E-04	172.3333333	248.3333333	0.611712096	0.860751726
kidney	crepos	creneg	13_CGCGGGAGACCGGGGTTCGATTCCCCGACGGGGAGCCA	0.001315301	0.001730582	171	491	0.634078979	0.873006531
kidney	crepos	creneg	2_TGCAGATGATGTGACAGAATATTTGCTATCAGATGAGTGGTGATGACACTAGAACCACCAAGATCGCTGATGCAC	5.79E-04	7.34E-04	268.6666667	159.6666667	0.51258172	0.794385589
kidney	crepos	creneg	9_TGAGGTAGTAGGTTGTATAGTTAA	8.20E-04	7.49E-04	273.6666667	186.3333333	0.522395184	0.800158968
kidney	crepos	creneg	13_GAGGTAGTAGATTGTATAGTTA	4.77E-04	9.63E-04	202	155.3333333	0.127966813	0.567148193
kidney	crepos	creneg	Mus musculus (house mouse) mmu-miR-423-3p	0.001173794	0.001721004	228.6666667	231.3333333	0.414305326	0.733001731
kidney	crepos	creneg	NA_CGCGACCTCAGATCAGACGTGGCGACCCGCTGAA	9.39E-04	7.37E-04	160.6666667	162.6666667	0.324607674	0.668311746
kidney	crepos	creneg	19_TGACCTATGAATTGACAGCCAGT	0.001666738	0.001570148	211.3333333	148	0.968454143	0.99294276
kidney	crepos	creneg	1_TGTAAACATCCTCGACTGGAAGCTAT	0.009978882	0.00237313	159	99.33333333	0.001753029	0.271875451
kidney	crepos	creneg	4_AATACTGCCTGGTAATGATGAC	0.001283901	0.001030765	183.3333333	157.3333333	0.872997053	0.949562573
kidney	crepos	creneg	NA_GAGGTAGTAGGTTGTGTGGTTAT	0.001326214	0.00221258	209	153.3333333	0.274579	0.643226731
kidney	crepos	creneg	1_GCTATGATGAAGGCTATGTTGGTAGGGACAACTGAGCTTGTTGATGAATACCAACGATTCTGATG	0.001267492	7.12E-04	224.3333333	253	0.111257277	0.541309443
kidney	crepos	creneg	17_CACCCGTAGAACCGACCTTGCGT	0.002403748	9.32E-04	216.6666667	143.3333333	0.002906145	0.273761046
kidney	crepos	creneg	17_TGAGGTAGGAGGTTGTATAGTTG	0.001898898	8.05E-04	246.3333333	239.6666667	0.3839737	0.711166517
kidney	crepos	creneg	4_AATACTGCCTGGTAATGATGA	5.20E-04	4.87E-04	210.3333333	225	0.674316369	0.88860052
kidney	crepos	creneg	13_CCGGGGTTCGATTCCCCGACGGGGAGCCA	7.63E-04	0.001274846	188.6666667	658.3333333	0.204235075	0.614079472
kidney	crepos	creneg	Mus musculus (house mouse) mmu-miR-28a-5p	5.71E-04	0.001160736	201.3333333	245	0.155100375	0.590611411
kidney	crepos	creneg	1_TGTAAACATCCTCGACTGGAAGCA	0.001044	0.00196972	185.3333333	128.3333333	0.19914444	0.614079472
kidney	crepos	creneg	2_TCGTACCGTGAGTAATAATGCGA	5.11E-04	0.001203101	168	112	0.024955385	0.400929585
kidney	crepos	creneg	NA_GACTCTTAGCGGTGGATCACTCGGCTCGTGCGTCGATGAAGAACGCAGCTAGCTGCGAGAATTAATGTGAATTGCAGGAC	6.86E-04	8.73E-04	215.3333333	161	0.252787241	0.634965069
kidney	crepos	creneg	1_GCCCATGATGGTATGAGAGTAGTGGACAGAAGGGATTTCTGAAAAACACTTTTCTGAGG	9.20E-04	9.56E-04	240.3333333	296.3333333	0.813010166	0.930525704
kidney	crepos	creneg	9_ATGTTGTGATGATGGGCAAAAATGTTCAACTGCTCTGAATGGGCTGAATGAAAGTAGCCTTTCTGAAC	9.11E-04	9.13E-04	186.6666667	204.3333333	0.700456004	0.892160374
kidney	crepos	creneg	Mus musculus (house mouse) mmu-miR-22-5p	5.89E-04	7.31E-04	138.6666667	145.3333333	0.485901484	0.772192685
kidney	crepos	creneg	9_TCAAGTAATCCAGGATAGGCTT	0.002524341	0.001024468	173	136	0.005193885	0.273761046
kidney	crepos	creneg	1_ACGCGGGAGACCGGGGTTCGATTCCCCGACGGGGAGCCA	0.001546065	8.63E-04	150	325	0.719034589	0.898793236
kidney	crepos	creneg	10_ATTCTGTGATGACTTTACCAAATGACTTTCGTTCTTCTGAGTTTGCTGAAGCCACACTCAGGTGCTGAGAG	9.09E-04	0.00130155	219.6666667	158.3333333	0.070118559	0.492559398
kidney	crepos	creneg	1_ACAAGTGATGAGTGACAAAGGGACTTAATACTGAACCATGGGGTTGAAATGAAATATGCTGATG	4.41E-04	5.86E-04	248	254	0.359618414	0.693471484
kidney	crepos	creneg	Mus musculus (house mouse) tRNA-Thr	8.68E-04	0.001503457	175	509	0.085897995	0.509339098
kidney	crepos	creneg	9_CCCTCGCTGCGATCTATTGAAAGTCAGCCCTCGACACAAGGGTTTGT	6.27E-04	7.74E-04	228.6666667	334.6666667	0.310684609	0.662593062
kidney	crepos	creneg	Mus musculus (house mouse) mmu-miR-185-5p	9.13E-04	9.00E-04	242.6666667	256.6666667	0.454381604	0.753200635
kidney	crepos	creneg	1_GACCGGGGTTCGATTCCCCGACGGGGAGCCA	7.09E-04	7.91E-04	158.6666667	531.6666667	0.555578568	0.828781708
kidney	crepos	creneg	Mus musculus (house mouse) mmu-miR-7a-5p	7.96E-04	8.81E-04	180.3333333	128.6666667	0.878023185	0.953389983
kidney	crepos	creneg	1_AACATTCAACGCTGTCGGTGAGT	7.80E-04	0.001545528	222.3333333	225.6666667	0.048014651	0.460140406
kidney	crepos	creneg	19_CTGACCTATGAATTGACAGCCT	0.00813844	0.005167787	163.3333333	111.3333333	0.49853622	0.783801196
kidney	crepos	creneg	NA_TGAGGTAGTAGATTGTATAGTAA	5.10E-04	5.12E-04	198	117	0.919737511	0.972139551
kidney	crepos	creneg	8_TGACTTGATGAAAGTACTTTTGAACCCTTTTCCATCTGATG	8.69E-04	9.93E-04	237.6666667	162	0.397349335	0.722516095
kidney	crepos	creneg	NA_TGAGGTAGTAGGTTGTATAGTAA	9.95E-04	8.76E-04	255	193.6666667	0.972353153	0.994050229
kidney	crepos	creneg	1_TAAACATCCTCGACTGGAAGCT	0.002613722	8.45E-04	149.6666667	137	0.037707086	0.413015137
kidney	crepos	creneg	5_TCGATCCCCGGCATCTCCACCA	0.004607556	0.004300022	169.3333333	206.3333333	0.96141147	0.989573238
kidney	crepos	creneg	8_ATCACATTGCCAGGGATTTCCAA	4.21E-04	4.68E-04	165.6666667	124.3333333	0.648721141	0.878063741
kidney	crepos	creneg	1_TTCAAGTAATTCAGGATAGGTA	0.007567859	0.008244272	154.3333333	106	0.796167768	0.930302809
kidney	crepos	creneg	11_GAAAATGATGATTGGAGCTTGCATGATC	5.96E-04	9.78E-04	246.6666667	160	0.056942638	0.474725872
kidney	crepos	creneg	Mus musculus (house mouse) mmu-miR-328-3p	0.001498254	0.00258908	213.3333333	251.3333333	0.022177298	0.391972963
kidney	crepos	creneg	Mus musculus (house mouse) mmu-miR-9b-3p	9.09E-04	6.45E-04	170.6666667	74	0.179052585	0.598739536
kidney	crepos	creneg	X_TGAGGTAGTAAGTTGTATTGT	0.001018911	8.98E-04	163	134.3333333	0.515070814	0.795561147
kidney	crepos	creneg	16_AACCCGTAGATCCGATCTTGTGT	6.97E-04	9.48E-04	155.6666667	108.6666667	0.3064988	0.660566451
kidney	crepos	creneg	Mus musculus (house mouse) mmu-miR-222-3p	8.55E-04	8.94E-04	178	123.6666667	0.987054997	0.994050229
kidney	crepos	creneg	MT_TTGTAAACCTGAAATGAAGATCTTCTCTTCTCAAGACACCA	5.68E-04	0.001073118	198.3333333	219.6666667	0.036788591	0.413015137
kidney	crepos	creneg	Mus musculus (house mouse) tRNA-Leu	0.001288419	0.001657628	446	485.6666667	0.552479703	0.826107357
kidney	crepos	creneg	2_GAAAGTCAGCCCTCGACACAAGGGTTTGT	6.48E-04	7.92E-04	193.6666667	181.6666667	0.704547496	0.89303866
kidney	crepos	creneg	10_GAGTTATGATGTGTAAATCCTATTCCATTGCTGAAATGCAGTGTGGAACATAATGAACTGAAC	0.00100574	8.90E-04	187	231	0.886436969	0.958102888
kidney	crepos	creneg	5_TTGTGCTTGATCTAACCATGTG	8.21E-04	0.001517718	152.3333333	96.66666667	0.054847487	0.474725872
kidney	crepos	creneg	13_GAGGTAGTAGGTTGTATAGTTA	7.93E-04	7.69E-04	199.6666667	161.6666667	0.738929542	0.906271247
kidney	crepos	creneg	Mus musculus (house mouse) mmu-miR-615-3p	0.001807466	0.00198032	143.3333333	179.3333333	0.66213181	0.884413781
kidney	crepos	creneg	4_TAATACTGCCTGGTAATGATGT	0.001088407	0.001873276	156.6666667	124.6666667	0.880398198	0.954330523
kidney	crepos	creneg	MT_ACTAATCCTAGCCCTAGCCCTACAA	8.18E-04	8.37E-04	210	140.6666667	0.712979239	0.89743158
kidney	crepos	creneg	>ENSMUST00000048486.13|ENSMUSG00000033860.14|OTTMUSG00000051802.1|OTTMUST00000130533.1|Fgg-201|Fgg|1695|UTR5:1-184|CDS:185-1495|UTR3:1496-1695|	0.001727847	0.002394166	169.3333333	446.3333333	0.326369805	0.669106349
kidney	crepos	creneg	2_TTGCAATGATGACTTATATATCTGTCAATCCCCTGAGAGATCACTGACGACTCCATGTGTCTGAGCAA	8.49E-04	0.001081974	233.3333333	259.6666667	0.129868302	0.567324563
kidney	crepos	creneg	9_CTCGCTGCGATCTATTGAAAGTCAGCCCTCGACACAAGGGTTTGTA	7.78E-04	7.94E-04	208.3333333	155.3333333	0.816207297	0.930525704
kidney	crepos	creneg	13_TGAGGTAGTAGGTTGTATAGTTAT	0.002669078	0.002150867	192	108.3333333	0.312881032	0.664084741
kidney	crepos	creneg	2_GGAAAGGATGAACGAACTTGGCCTGACCTTCAGAAATGGAGGCAATACAACTGATTTAATGAGCCTGATC	6.04E-04	6.27E-04	332.6666667	413.6666667	0.937699143	0.978804288
kidney	crepos	creneg	Mus musculus (house mouse) nuclear encoded rRNA 5S 120	6.41E-04	0.00111287	361.6666667	2319.666667	0.006903474	0.28379807
kidney	crepos	creneg	19_TGACCTATGAATTGACAGCCAGA	4.53E-04	5.68E-04	197.6666667	149.6666667	0.674076196	0.88860052
kidney	crepos	creneg	3_ATGAGTGATGACAAGATGTTTCGGTCCCAAATGAAGCCTACTGATTACCGTAACATTTATTGCTGACA	9.90E-04	5.68E-04	176	186	0.260217907	0.641017937
kidney	crepos	creneg	14_AAAAGCTGGGTTGAGAGGGCGAAA	2.46E-04	0.004579516	201.3333333	156	0.259606647	0.641017937
kidney	crepos	creneg	4_AATACTGCCTGGTAATGATGACT	0.004992142	0.006647716	157.6666667	125	0.235527027	0.630042284
kidney	crepos	creneg	Mus musculus (house mouse) mmu-miR-183-5p	0.001099594	0.004426285	195.3333333	102	0.980368355	0.994050229
kidney	crepos	creneg	4_TCTCGGTGATGAGAACTTTGTCCAGTTCTGCTGCTGATCTCTTAAGTGAGGATGAAGTTATCTGAGG	8.78E-04	0.001097732	173.6666667	163	0.194033783	0.613063481
kidney	crepos	creneg	9_AGCGCCGAAGGAGCCTCGGTTGGCCCCGGATAGCCGGGTCCCCGTC	5.67E-04	7.88E-04	206.6666667	230	0.600375305	0.853342427
kidney	crepos	creneg	9_AGTCTATGATGATCCTATCCCGAACCTGAATTCCTGTTGAAAAACCATAATTACGGATCTGGCTTCTGAGA	8.90E-04	9.16E-04	215	274	0.799781848	0.930525704
kidney	crepos	creneg	NA_ACGGGTAACTGAAGGCATACG	5.23E-04	7.76E-04	149.3333333	381.6666667	0.266541846	0.641017937
kidney	crepos	creneg	4_AGCTCGCTCTGAAGGCCTGTTTCCTAGGCT	0.001271163	0.001072142	204.3333333	129.6666667	0.219647382	0.6233622
kidney	crepos	creneg	9_TTCAAGTAATCCAGGATAGGCTAA	3.16E-04	0.001067477	142.3333333	82.33333333	0.09990056	0.515813094
kidney	crepos	creneg	17_TCTTAGATCGATGTGGTGCTCCGGAGTTCTCTTCGGGCCAGGGCCTAAGCCGCGCCAG	0.001032004	0.001035215	109.3333333	79	0.428854842	0.742135944
kidney	crepos	creneg	9_TCCCTGAGACCCTAACTTGTGAA	8.65E-04	0.0021814	197.3333333	169.6666667	0.38648001	0.711974647
kidney	crepos	creneg	NA_CGGTGCCTGACTGCGTTAGCA	0.001048047	9.23E-04	181.3333333	372	0.448692177	0.750648557
kidney	crepos	creneg	14_AAAAGCTGGGTTGAGAGGGCGAT	9.60E-04	0.003476856	205	205.3333333	0.001167781	0.266789681
kidney	crepos	creneg	8_CTGGAGGATGAAGTAAGGAGTGATCCATCGGCTAAGTGTTTTCCCACTGTGCTGACACTCACATTGCTGACA	7.45E-04	9.40E-04	192.3333333	183	0.1943387	0.613063481
kidney	crepos	creneg	MU069435.1_TCCCTCGCTGCGATCTATTGAAAGTCAGCCCTCGACACAAGGGTTTGT	0.001092357	0.001166961	200	335.6666667	0.420478129	0.736892451
kidney	crepos	creneg	13_TGAGGTAGTAGATTGTATAGTTAA	6.31E-04	0.001570832	187	113.6666667	0.577879174	0.842185663
kidney	crepos	creneg	1_CGCTAAACCATTCGTAGACGACCTGCTTC	6.03E-04	9.13E-04	183.6666667	146.3333333	0.233073202	0.628651601
kidney	crepos	creneg	>ENSMUST00000218022.2|ENSMUSG00000020608.8|OTTMUSG00000065715.1|OTTMUST00000159939.1|Smc6-205|Smc6|5272|UTR5:1-189|CDS:190-465|UTR3:466-5272|	5.90E-05	6.20E-04	149.3333333	382.3333333	0.128393312	0.567148193
kidney	crepos	creneg	8_GGAATGATGACATTCTCCGGAATCGCTGTACTGACTTGATGAAAGTACTTTTGAACCCTTTTCCATCTGATG	7.01E-04	8.73E-04	208	236	0.055143299	0.474725872
kidney	crepos	creneg	2_TGCAGATGATGTGACAGAATATTTGCTATCAGATGAGTGGTGATGACACTAGAACCACCAAGATCGCTGATGCAA	6.33E-04	5.52E-04	180	116	0.374164454	0.702487074
kidney	crepos	creneg	>ENSMUST00000092880.14|ENSMUSG00000019437.18|OTTMUSG00000000096.5|OTTMUST00000000319.2|Tlcd1-201|Tlcd1|2700|UTR5:1-428|CDS:429-1121|UTR3:1122-2700|	6.87E-04	7.91E-04	185.6666667	254	0.381497385	0.708655201
kidney	crepos	creneg	9_GAGGTAGTAGTTTGTACAGTTT	0.002132068	0.002072679	139.3333333	108	0.986467969	0.994050229
kidney	crepos	creneg	11_GCTGTGATGAGATGACTAAGTAGGAAGTGCCGTCAGAGTCGATAACTGACGATAACTGCTCCTGGCTGACT	6.63E-04	0.001149359	164	126.6666667	0.006992564	0.28379807
kidney	crepos	creneg	Mus musculus tRNA-Val (CAC) (tRNA-Val-CAC-1-1, tRNA-Val-CAC-3-1, tRNA-Val-CAC-3-2)	0.001056338	9.14E-04	102	71	0.45787059	0.75406419
kidney	crepos	creneg	NA_CGACTCTTAGCGGTGGATCACTCGGCTCGTG	0.001335665	0.001370695	117	118.6666667	0.993724559	0.99766791
kidney	crepos	creneg	13_TGAGGTAGTAGGTTGTATAGTTG	9.27E-04	7.73E-04	165	153	0.251344812	0.634633108
kidney	crepos	creneg	6_CCTGTCTGAGCGTCGCT	8.18E-04	0.001597074	151.3333333	761.3333333	0.037873325	0.413015137
kidney	crepos	creneg	MT_ACTAATCCTAGCCCTAGCCCTACACAAATATAATTATACTATTAT	2.24E-04	3.88E-04	182.3333333	142	0.125149875	0.567148193
kidney	crepos	creneg	>ENSMUST00000116556.4|ENSMUSG00000024101.16|OTTMUSG00000072513.1|OTTMUST00000175466.1|Washc1-202|Washc1|1831|UTR5:1-92|CDS:93-1520|UTR3:1521-1831|	9.51E-04	0.001546825	140.3333333	456.3333333	0.649582223	0.878063741
kidney	crepos	creneg	MU069435.1_TCTGGGTCGGGGTTTCGTACGTAGCAGAGCAGCTCCCTCGCTGCGATCTATTGAAAGTCAGCCCTCGACACAAGGGTTTGT	8.24E-04	0.001323972	181	161.6666667	9.83E-04	0.266789681
kidney	crepos	creneg	X_AGCTACATTGTCTGCTGGGTTTCT	8.64E-04	8.61E-04	151	82	0.389694068	0.712374271
kidney	crepos	creneg	11_TGGCTTTGCTGAAATCCAGAGGCTGTTTCTGAGC	7.98E-04	5.63E-04	149.3333333	77.33333333	0.227025078	0.6233622
kidney	crepos	creneg	15_ACAAATGATGAACCTTTTGACGGGCGGACAGAAACTCTGTGCTGAATGTCAAGTTCTGATT	7.52E-04	0.001088911	160	290.3333333	0.224999962	0.6233622
kidney	crepos	creneg	19_CTGACCTATGAATTGACAGCCAA	5.01E-04	6.24E-04	113	79.33333333	0.934822038	0.978804288
kidney	crepos	creneg	NA_TGAGGTAGTAGGTTGTGTGGTTTTTT	0.003376528	0.003335373	160	120.6666667	0.574828715	0.840002711
kidney	crepos	creneg	1_AATACATGATGATCTCACACAACTTGAACTCTCTCACTGATTACTTGATGATAGTAAAAGATCTGATG	7.94E-04	9.92E-04	158.6666667	145	0.46342608	0.756430956
kidney	crepos	creneg	10_AGTTATGATGTGTAAATCCTATTCCATTGCTGAAATGCAGTGTGGAACATAATGAACTGAAC	6.39E-04	0.001044755	156.6666667	199.3333333	0.063257353	0.490209829
[truncated: 884 more rows]
