# Supplementary material for: SLAMseq reveals potential transfer of RNA from liver to kidney in the mouse
Source: Nat Commun. 2025 Aug 11;16:7413. doi: 10.1038/s41467-025-62688-9 (PMC12339719; doi:10.1038/s41467-025-62688-9)
Supplement: Supplementary file 6 — Source Data [file 41467_2025_62688_MOESM6_ESM.zip › Source data/Fig3a_data.csv]

library	sample_name	tissue	group	Name	Strand	A_count	C_count	G_count	T_count	mutation	mutation_count	mutation_rate	base_from	base_to	freq
7017_TCTTAA_5017_CAATTC	K1	kidney	RNA labelling group	0610009O20Rik	+	8560	3188	8282	7529	A>C	0	0	A>	>C	Inf
7017_TCTTAA_5017_CAATTC	K1	kidney	RNA labelling group	0610009O20Rik	+	8560	3188	8282	7529	A>G	2	0.000233644859813084	A>	>G	4280
7017_TCTTAA_5017_CAATTC	K1	kidney	RNA labelling group	0610009O20Rik	+	8560	3188	8282	7529	A>T	1	0.000116822429906542	A>	>T	8560
7017_TCTTAA_5017_CAATTC	K1	kidney	RNA labelling group	0610009O20Rik	+	8560	3188	8282	7529	C>A	0	0	C>	>A	Inf
7017_TCTTAA_5017_CAATTC	K1	kidney	RNA labelling group	0610009O20Rik	+	8560	3188	8282	7529	C>G	0	0	C>	>G	Inf
7017_TCTTAA_5017_CAATTC	K1	kidney	RNA labelling group	0610009O20Rik	+	8560	3188	8282	7529	C>T	0	0	C>	>T	Inf
7017_TCTTAA_5017_CAATTC	K1	kidney	RNA labelling group	0610009O20Rik	+	8560	3188	8282	7529	G>A	6	0.000724462690171456	G>	>A	1380.33333333333
7017_TCTTAA_5017_CAATTC	K1	kidney	RNA labelling group	0610009O20Rik	+	8560	3188	8282	7529	G>C	0	0	G>	>C	Inf
7017_TCTTAA_5017_CAATTC	K1	kidney	RNA labelling group	0610009O20Rik	+	8560	3188	8282	7529	G>T	0	0	G>	>T	Inf
7017_TCTTAA_5017_CAATTC	K1	kidney	RNA labelling group	0610009O20Rik	+	8560	3188	8282	7529	T>A	0	0	T>	>A	Inf
7017_TCTTAA_5017_CAATTC	K1	kidney	RNA labelling group	0610009O20Rik	+	8560	3188	8282	7529	T>C	5	0.000664098817904104	T>	>C	1505.8
7017_TCTTAA_5017_CAATTC	K1	kidney	RNA labelling group	0610009O20Rik	+	8560	3188	8282	7529	T>G	1	0.000132819763580821	T>	>G	7529
7017_TCTTAA_5017_CAATTC	K1	kidney	RNA labelling group	0610030E20Rik	+	9481	6225	6360	7816	A>C	0	0	A>	>C	Inf
7017_TCTTAA_5017_CAATTC	K1	kidney	RNA labelling group	0610030E20Rik	+	9481	6225	6360	7816	A>G	1	0.000105474106106951	A>	>G	9481
7017_TCTTAA_5017_CAATTC	K1	kidney	RNA labelling group	0610030E20Rik	+	9481	6225	6360	7816	A>T	1	0.000105474106106951	A>	>T	9481
7017_TCTTAA_5017_CAATTC	K1	kidney	RNA labelling group	0610030E20Rik	+	9481	6225	6360	7816	C>A	4	0.000642570281124498	C>	>A	1556.25
7017_TCTTAA_5017_CAATTC	K1	kidney	RNA labelling group	0610030E20Rik	+	9481	6225	6360	7816	C>G	0	0	C>	>G	Inf
7017_TCTTAA_5017_CAATTC	K1	kidney	RNA labelling group	0610030E20Rik	+	9481	6225	6360	7816	C>T	8	0.00128514056224899	C>	>T	778.125000000004
7017_TCTTAA_5017_CAATTC	K1	kidney	RNA labelling group	0610030E20Rik	+	9481	6225	6360	7816	G>A	3	0.000471698113207547	G>	>A	2120
7017_TCTTAA_5017_CAATTC	K1	kidney	RNA labelling group	0610030E20Rik	+	9481	6225	6360	7816	G>C	0	0	G>	>C	Inf
7017_TCTTAA_5017_CAATTC	K1	kidney	RNA labelling group	0610030E20Rik	+	9481	6225	6360	7816	G>T	0	0	G>	>T	Inf
7017_TCTTAA_5017_CAATTC	K1	kidney	RNA labelling group	0610030E20Rik	+	9481	6225	6360	7816	T>A	2	0.000255885363357216	T>	>A	3908
7017_TCTTAA_5017_CAATTC	K1	kidney	RNA labelling group	0610030E20Rik	+	9481	6225	6360	7816	T>C	1	0.000127942681678608	T>	>C	7816
7017_TCTTAA_5017_CAATTC	K1	kidney	RNA labelling group	0610030E20Rik	+	9481	6225	6360	7816	T>G	0	0	T>	>G	Inf
7017_TCTTAA_5017_CAATTC	K1	kidney	RNA labelling group	0610037L13Rik	+	3870	4101	3271	3619	A>C	0	0	A>	>C	Inf
7017_TCTTAA_5017_CAATTC	K1	kidney	RNA labelling group	0610037L13Rik	+	3870	4101	3271	3619	A>G	0	0	A>	>G	Inf
7017_TCTTAA_5017_CAATTC	K1	kidney	RNA labelling group	0610037L13Rik	+	3870	4101	3271	3619	A>T	0	0	A>	>T	Inf
7017_TCTTAA_5017_CAATTC	K1	kidney	RNA labelling group	0610037L13Rik	+	3870	4101	3271	3619	C>A	0	0	C>	>A	Inf
7017_TCTTAA_5017_CAATTC	K1	kidney	RNA labelling group	0610037L13Rik	+	3870	4101	3271	3619	C>G	0	0	C>	>G	Inf
7017_TCTTAA_5017_CAATTC	K1	kidney	RNA labelling group	0610037L13Rik	+	3870	4101	3271	3619	C>T	0	0	C>	>T	Inf
7017_TCTTAA_5017_CAATTC	K1	kidney	RNA labelling group	0610037L13Rik	+	3870	4101	3271	3619	G>A	0	0	G>	>A	Inf
7017_TCTTAA_5017_CAATTC	K1	kidney	RNA labelling group	0610037L13Rik	+	3870	4101	3271	3619	G>C	0	0	G>	>C	Inf
7017_TCTTAA_5017_CAATTC	K1	kidney	RNA labelling group	0610037L13Rik	+	3870	4101	3271	3619	G>T	0	0	G>	>T	Inf
7017_TCTTAA_5017_CAATTC	K1	kidney	RNA labelling group	0610037L13Rik	+	3870	4101	3271	3619	T>A	1	0.000276319425255595	T>	>A	3619
7017_TCTTAA_5017_CAATTC	K1	kidney	RNA labelling group	0610037L13Rik	+	3870	4101	3271	3619	T>C	1	0.000276319425255595	T>	>C	3619
7017_TCTTAA_5017_CAATTC	K1	kidney	RNA labelling group	0610037L13Rik	+	3870	4101	3271	3619	T>G	0	0	T>	>G	Inf
7017_TCTTAA_5017_CAATTC	K1	kidney	RNA labelling group	0610040J01Rik	+	7827	6708	7893	11802	A>C	0	0	A>	>C	Inf
7017_TCTTAA_5017_CAATTC	K1	kidney	RNA labelling group	0610040J01Rik	+	7827	6708	7893	11802	A>G	0	0	A>	>G	Inf
7017_TCTTAA_5017_CAATTC	K1	kidney	RNA labelling group	0610040J01Rik	+	7827	6708	7893	11802	A>T	0	0	A>	>T	Inf
7017_TCTTAA_5017_CAATTC	K1	kidney	RNA labelling group	0610040J01Rik	+	7827	6708	7893	11802	C>A	0	0	C>	>A	Inf
7017_TCTTAA_5017_CAATTC	K1	kidney	RNA labelling group	0610040J01Rik	+	7827	6708	7893	11802	C>G	0	0	C>	>G	Inf
7017_TCTTAA_5017_CAATTC	K1	kidney	RNA labelling group	0610040J01Rik	+	7827	6708	7893	11802	C>T	6	0.000894454382826476	C>	>T	1118
7017_TCTTAA_5017_CAATTC	K1	kidney	RNA labelling group	0610040J01Rik	+	7827	6708	7893	11802	G>A	1	0.000126694539465349	G>	>A	7893
7017_TCTTAA_5017_CAATTC	K1	kidney	RNA labelling group	0610040J01Rik	+	7827	6708	7893	11802	G>C	0	0	G>	>C	Inf
7017_TCTTAA_5017_CAATTC	K1	kidney	RNA labelling group	0610040J01Rik	+	7827	6708	7893	11802	G>T	0	0	G>	>T	Inf
7017_TCTTAA_5017_CAATTC	K1	kidney	RNA labelling group	0610040J01Rik	+	7827	6708	7893	11802	T>A	1	8.47314014573801e-05	T>	>A	11802
7017_TCTTAA_5017_CAATTC	K1	kidney	RNA labelling group	0610040J01Rik	+	7827	6708	7893	11802	T>C	13	0.00110150821894594	T>	>C	907.846153846155
7017_TCTTAA_5017_CAATTC	K1	kidney	RNA labelling group	0610040J01Rik	+	7827	6708	7893	11802	T>G	0	0	T>	>G	Inf
7017_TCTTAA_5017_CAATTC	K1	kidney	RNA labelling group	1110004F10Rik	+	4746	2614	2938	5494	A>C	0	0	A>	>C	Inf
7017_TCTTAA_5017_CAATTC	K1	kidney	RNA labelling group	1110004F10Rik	+	4746	2614	2938	5494	A>G	0	0	A>	>G	Inf
7017_TCTTAA_5017_CAATTC	K1	kidney	RNA labelling group	1110004F10Rik	+	4746	2614	2938	5494	A>T	2	0.000421407501053519	A>	>T	2373
7017_TCTTAA_5017_CAATTC	K1	kidney	RNA labelling group	1110004F10Rik	+	4746	2614	2938	5494	C>A	1	0.000382555470543229	C>	>A	2614
7017_TCTTAA_5017_CAATTC	K1	kidney	RNA labelling group	1110004F10Rik	+	4746	2614	2938	5494	C>G	0	0	C>	>G	Inf
7017_TCTTAA_5017_CAATTC	K1	kidney	RNA labelling group	1110004F10Rik	+	4746	2614	2938	5494	C>T	0	0	C>	>T	Inf
7017_TCTTAA_5017_CAATTC	K1	kidney	RNA labelling group	1110004F10Rik	+	4746	2614	2938	5494	G>A	0	0	G>	>A	Inf
7017_TCTTAA_5017_CAATTC	K1	kidney	RNA labelling group	1110004F10Rik	+	4746	2614	2938	5494	G>C	1	0.000340367597004765	G>	>C	2938
7017_TCTTAA_5017_CAATTC	K1	kidney	RNA labelling group	1110004F10Rik	+	4746	2614	2938	5494	G>T	0	0	G>	>T	Inf
7017_TCTTAA_5017_CAATTC	K1	kidney	RNA labelling group	1110004F10Rik	+	4746	2614	2938	5494	T>A	0	0	T>	>A	Inf
7017_TCTTAA_5017_CAATTC	K1	kidney	RNA labelling group	1110004F10Rik	+	4746	2614	2938	5494	T>C	0	0	T>	>C	Inf
7017_TCTTAA_5017_CAATTC	K1	kidney	RNA labelling group	1110004F10Rik	+	4746	2614	2938	5494	T>G	0	0	T>	>G	Inf
7017_TCTTAA_5017_CAATTC	K1	kidney	RNA labelling group	1110008F13Rik	+	41785	31835	27976	48183	A>C	0	0	A>	>C	Inf
7017_TCTTAA_5017_CAATTC	K1	kidney	RNA labelling group	1110008F13Rik	+	41785	31835	27976	48183	A>G	2	4.78640660524112e-05	A>	>G	20892.5
7017_TCTTAA_5017_CAATTC	K1	kidney	RNA labelling group	1110008F13Rik	+	41785	31835	27976	48183	A>T	4	9.57281321048223e-05	A>	>T	10446.25
7017_TCTTAA_5017_CAATTC	K1	kidney	RNA labelling group	1110008F13Rik	+	41785	31835	27976	48183	C>A	1	3.14119679597927e-05	C>	>A	31835
7017_TCTTAA_5017_CAATTC	K1	kidney	RNA labelling group	1110008F13Rik	+	41785	31835	27976	48183	C>G	0	0	C>	>G	Inf
7017_TCTTAA_5017_CAATTC	K1	kidney	RNA labelling group	1110008F13Rik	+	41785	31835	27976	48183	C>T	23	0.000722475263075232	C>	>T	1384.13043478261
7017_TCTTAA_5017_CAATTC	K1	kidney	RNA labelling group	1110008F13Rik	+	41785	31835	27976	48183	G>A	13	0.000464684014869888	G>	>A	2152
7017_TCTTAA_5017_CAATTC	K1	kidney	RNA labelling group	1110008F13Rik	+	41785	31835	27976	48183	G>C	1	3.57449242207607e-05	G>	>C	27976
7017_TCTTAA_5017_CAATTC	K1	kidney	RNA labelling group	1110008F13Rik	+	41785	31835	27976	48183	G>T	1	3.57449242207607e-05	G>	>T	27976
7017_TCTTAA_5017_CAATTC	K1	kidney	RNA labelling group	1110008F13Rik	+	41785	31835	27976	48183	T>A	3	6.22626237469647e-05	T>	>A	16061
7017_TCTTAA_5017_CAATTC	K1	kidney	RNA labelling group	1110008F13Rik	+	41785	31835	27976	48183	T>C	9	0.000186787871240894	T>	>C	5353.66666666667
7017_TCTTAA_5017_CAATTC	K1	kidney	RNA labelling group	1110008F13Rik	+	41785	31835	27976	48183	T>G	6	0.000124525247493929	T>	>G	8030.5
7017_TCTTAA_5017_CAATTC	K1	kidney	RNA labelling group	1110037F02Rik	+	5978	2685	3507	5708	A>C	0	0	A>	>C	Inf
7017_TCTTAA_5017_CAATTC	K1	kidney	RNA labelling group	1110037F02Rik	+	5978	2685	3507	5708	A>G	2	0.000334560053529609	A>	>G	2989
7017_TCTTAA_5017_CAATTC	K1	kidney	RNA labelling group	1110037F02Rik	+	5978	2685	3507	5708	A>T	0	0	A>	>T	Inf
7017_TCTTAA_5017_CAATTC	K1	kidney	RNA labelling group	1110037F02Rik	+	5978	2685	3507	5708	C>A	0	0	C>	>A	Inf
7017_TCTTAA_5017_CAATTC	K1	kidney	RNA labelling group	1110037F02Rik	+	5978	2685	3507	5708	C>G	0	0	C>	>G	Inf
7017_TCTTAA_5017_CAATTC	K1	kidney	RNA labelling group	1110037F02Rik	+	5978	2685	3507	5708	C>T	0	0	C>	>T	Inf
7017_TCTTAA_5017_CAATTC	K1	kidney	RNA labelling group	1110037F02Rik	+	5978	2685	3507	5708	G>A	0	0	G>	>A	Inf
7017_TCTTAA_5017_CAATTC	K1	kidney	RNA labelling group	1110037F02Rik	+	5978	2685	3507	5708	G>C	0	0	G>	>C	Inf
7017_TCTTAA_5017_CAATTC	K1	kidney	RNA labelling group	1110037F02Rik	+	5978	2685	3507	5708	G>T	0	0	G>	>T	Inf
7017_TCTTAA_5017_CAATTC	K1	kidney	RNA labelling group	1110037F02Rik	+	5978	2685	3507	5708	T>A	6	0.00105115627189908	T>	>A	951.333333333341
7017_TCTTAA_5017_CAATTC	K1	kidney	RNA labelling group	1110037F02Rik	+	5978	2685	3507	5708	T>C	1	0.000175192711983181	T>	>C	5708
7017_TCTTAA_5017_CAATTC	K1	kidney	RNA labelling group	1110037F02Rik	+	5978	2685	3507	5708	T>G	0	0	T>	>G	Inf
7017_TCTTAA_5017_CAATTC	K1	kidney	RNA labelling group	1110038F14Rik	+	5051	3316	5357	7042	A>C	0	0	A>	>C	Inf
7017_TCTTAA_5017_CAATTC	K1	kidney	RNA labelling group	1110038F14Rik	+	5051	3316	5357	7042	A>G	0	0	A>	>G	Inf
7017_TCTTAA_5017_CAATTC	K1	kidney	RNA labelling group	1110038F14Rik	+	5051	3316	5357	7042	A>T	1	0.000197980597901406	A>	>T	5051
7017_TCTTAA_5017_CAATTC	K1	kidney	RNA labelling group	1110038F14Rik	+	5051	3316	5357	7042	C>A	0	0	C>	>A	Inf
7017_TCTTAA_5017_CAATTC	K1	kidney	RNA labelling group	1110038F14Rik	+	5051	3316	5357	7042	C>G	6	0.00180940892641737	C>	>G	552.666666666667
7017_TCTTAA_5017_CAATTC	K1	kidney	RNA labelling group	1110038F14Rik	+	5051	3316	5357	7042	C>T	10	0.00301568154402895	C>	>T	331.6
7017_TCTTAA_5017_CAATTC	K1	kidney	RNA labelling group	1110038F14Rik	+	5051	3316	5357	7042	G>A	4	0.000746686578308755	G>	>A	1339.25
7017_TCTTAA_5017_CAATTC	K1	kidney	RNA labelling group	1110038F14Rik	+	5051	3316	5357	7042	G>C	0	0	G>	>C	Inf
7017_TCTTAA_5017_CAATTC	K1	kidney	RNA labelling group	1110038F14Rik	+	5051	3316	5357	7042	G>T	1	0.000186671644577189	G>	>T	5357
7017_TCTTAA_5017_CAATTC	K1	kidney	RNA labelling group	1110038F14Rik	+	5051	3316	5357	7042	T>A	0	0	T>	>A	Inf
7017_TCTTAA_5017_CAATTC	K1	kidney	RNA labelling group	1110038F14Rik	+	5051	3316	5357	7042	T>C	1	0.000142005112184039	T>	>C	7042
7017_TCTTAA_5017_CAATTC	K1	kidney	RNA labelling group	1110038F14Rik	+	5051	3316	5357	7042	T>G	0	0	T>	>G	Inf
7017_TCTTAA_5017_CAATTC	K1	kidney	RNA labelling group	1300002E11Rik	+	5436	2285	1956	2819	A>C	0	0	A>	>C	Inf
7017_TCTTAA_5017_CAATTC	K1	kidney	RNA labelling group	1300002E11Rik	+	5436	2285	1956	2819	A>G	0	0	A>	>G	Inf
7017_TCTTAA_5017_CAATTC	K1	kidney	RNA labelling group	1300002E11Rik	+	5436	2285	1956	2819	A>T	1	0.000183958793230316	A>	>T	5436
7017_TCTTAA_5017_CAATTC	K1	kidney	RNA labelling group	1300002E11Rik	+	5436	2285	1956	2819	C>A	0	0	C>	>A	Inf
7017_TCTTAA_5017_CAATTC	K1	kidney	RNA labelling group	1300002E11Rik	+	5436	2285	1956	2819	C>G	0	0	C>	>G	Inf
7017_TCTTAA_5017_CAATTC	K1	kidney	RNA labelling group	1300002E11Rik	+	5436	2285	1956	2819	C>T	1	0.000437636761487965	C>	>T	2285
7017_TCTTAA_5017_CAATTC	K1	kidney	RNA labelling group	1300002E11Rik	+	5436	2285	1956	2819	G>A	0	0	G>	>A	Inf
7017_TCTTAA_5017_CAATTC	K1	kidney	RNA labelling group	1300002E11Rik	+	5436	2285	1956	2819	G>C	0	0	G>	>C	Inf
7017_TCTTAA_5017_CAATTC	K1	kidney	RNA labelling group	1300002E11Rik	+	5436	2285	1956	2819	G>T	0	0	G>	>T	Inf
7017_TCTTAA_5017_CAATTC	K1	kidney	RNA labelling group	1300002E11Rik	+	5436	2285	1956	2819	T>A	2	0.000709471443774388	T>	>A	1409.5
7017_TCTTAA_5017_CAATTC	K1	kidney	RNA labelling group	1300002E11Rik	+	5436	2285	1956	2819	T>C	0	0	T>	>C	Inf
7017_TCTTAA_5017_CAATTC	K1	kidney	RNA labelling group	1300002E11Rik	+	5436	2285	1956	2819	T>G	0	0	T>	>G	Inf
7017_TCTTAA_5017_CAATTC	K1	kidney	RNA labelling group	1600012H06Rik	+	7027	3514	2910	6311	A>C	0	0	A>	>C	Inf
7017_TCTTAA_5017_CAATTC	K1	kidney	RNA labelling group	1600012H06Rik	+	7027	3514	2910	6311	A>G	0	0	A>	>G	Inf
7017_TCTTAA_5017_CAATTC	K1	kidney	RNA labelling group	1600012H06Rik	+	7027	3514	2910	6311	A>T	0	0	A>	>T	Inf
7017_TCTTAA_5017_CAATTC	K1	kidney	RNA labelling group	1600012H06Rik	+	7027	3514	2910	6311	C>A	0	0	C>	>A	Inf
7017_TCTTAA_5017_CAATTC	K1	kidney	RNA labelling group	1600012H06Rik	+	7027	3514	2910	6311	C>G	0	0	C>	>G	Inf
7017_TCTTAA_5017_CAATTC	K1	kidney	RNA labelling group	1600012H06Rik	+	7027	3514	2910	6311	C>T	0	0	C>	>T	Inf
7017_TCTTAA_5017_CAATTC	K1	kidney	RNA labelling group	1600012H06Rik	+	7027	3514	2910	6311	G>A	0	0	G>	>A	Inf
7017_TCTTAA_5017_CAATTC	K1	kidney	RNA labelling group	1600012H06Rik	+	7027	3514	2910	6311	G>C	0	0	G>	>C	Inf
7017_TCTTAA_5017_CAATTC	K1	kidney	RNA labelling group	1600012H06Rik	+	7027	3514	2910	6311	G>T	0	0	G>	>T	Inf
7017_TCTTAA_5017_CAATTC	K1	kidney	RNA labelling group	1600012H06Rik	+	7027	3514	2910	6311	T>A	0	0	T>	>A	Inf
7017_TCTTAA_5017_CAATTC	K1	kidney	RNA labelling group	1600012H06Rik	+	7027	3514	2910	6311	T>C	4	0.000633813975598162	T>	>C	1577.75
7017_TCTTAA_5017_CAATTC	K1	kidney	RNA labelling group	1600012H06Rik	+	7027	3514	2910	6311	T>G	0	0	T>	>G	Inf
7017_TCTTAA_5017_CAATTC	K1	kidney	RNA labelling group	1600014C10Rik	+	5677	5562	4545	7818	A>C	0	0	A>	>C	Inf
7017_TCTTAA_5017_CAATTC	K1	kidney	RNA labelling group	1600014C10Rik	+	5677	5562	4545	7818	A>G	0	0	A>	>G	Inf
7017_TCTTAA_5017_CAATTC	K1	kidney	RNA labelling group	1600014C10Rik	+	5677	5562	4545	7818	A>T	0	0	A>	>T	Inf
7017_TCTTAA_5017_CAATTC	K1	kidney	RNA labelling group	1600014C10Rik	+	5677	5562	4545	7818	C>A	0	0	C>	>A	Inf
7017_TCTTAA_5017_CAATTC	K1	kidney	RNA labelling group	1600014C10Rik	+	5677	5562	4545	7818	C>G	0	0	C>	>G	Inf
7017_TCTTAA_5017_CAATTC	K1	kidney	RNA labelling group	1600014C10Rik	+	5677	5562	4545	7818	C>T	2	0.000359582883854729	C>	>T	2781
7017_TCTTAA_5017_CAATTC	K1	kidney	RNA labelling group	1600014C10Rik	+	5677	5562	4545	7818	G>A	1	0.00022002200220022	G>	>A	4545
7017_TCTTAA_5017_CAATTC	K1	kidney	RNA labelling group	1600014C10Rik	+	5677	5562	4545	7818	G>C	0	0	G>	>C	Inf
7017_TCTTAA_5017_CAATTC	K1	kidney	RNA labelling group	1600014C10Rik	+	5677	5562	4545	7818	G>T	1	0.00022002200220022	G>	>T	4545
7017_TCTTAA_5017_CAATTC	K1	kidney	RNA labelling group	1600014C10Rik	+	5677	5562	4545	7818	T>A	0	0	T>	>A	Inf
7017_TCTTAA_5017_CAATTC	K1	kidney	RNA labelling group	1600014C10Rik	+	5677	5562	4545	7818	T>C	7	0.000895369659759529	T>	>C	1116.85714285714
7017_TCTTAA_5017_CAATTC	K1	kidney	RNA labelling group	1600014C10Rik	+	5677	5562	4545	7818	T>G	0	0	T>	>G	Inf
7017_TCTTAA_5017_CAATTC	K1	kidney	RNA labelling group	1600020E01Rik	+	2305	1102	1130	1121	A>C	0	0	A>	>C	Inf
7017_TCTTAA_5017_CAATTC	K1	kidney	RNA labelling group	1600020E01Rik	+	2305	1102	1130	1121	A>G	0	0	A>	>G	Inf
7017_TCTTAA_5017_CAATTC	K1	kidney	RNA labelling group	1600020E01Rik	+	2305	1102	1130	1121	A>T	6	0.00260303687635574	A>	>T	384.166666666668
7017_TCTTAA_5017_CAATTC	K1	kidney	RNA labelling group	1600020E01Rik	+	2305	1102	1130	1121	C>A	0	0	C>	>A	Inf
7017_TCTTAA_5017_CAATTC	K1	kidney	RNA labelling group	1600020E01Rik	+	2305	1102	1130	1121	C>G	0	0	C>	>G	Inf
7017_TCTTAA_5017_CAATTC	K1	kidney	RNA labelling group	1600020E01Rik	+	2305	1102	1130	1121	C>T	1	0.000907441016333938	C>	>T	1102
7017_TCTTAA_5017_CAATTC	K1	kidney	RNA labelling group	1600020E01Rik	+	2305	1102	1130	1121	G>A	0	0	G>	>A	Inf
7017_TCTTAA_5017_CAATTC	K1	kidney	RNA labelling group	1600020E01Rik	+	2305	1102	1130	1121	G>C	0	0	G>	>C	Inf
7017_TCTTAA_5017_CAATTC	K1	kidney	RNA labelling group	1600020E01Rik	+	2305	1102	1130	1121	G>T	0	0	G>	>T	Inf
7017_TCTTAA_5017_CAATTC	K1	kidney	RNA labelling group	1600020E01Rik	+	2305	1102	1130	1121	T>A	0	0	T>	>A	Inf
7017_TCTTAA_5017_CAATTC	K1	kidney	RNA labelling group	1600020E01Rik	+	2305	1102	1130	1121	T>C	7	0.00624442462087421	T>	>C	160.142857142857
7017_TCTTAA_5017_CAATTC	K1	kidney	RNA labelling group	1600020E01Rik	+	2305	1102	1130	1121	T>G	0	0	T>	>G	Inf
7017_TCTTAA_5017_CAATTC	K1	kidney	RNA labelling group	1700016C15Rik	+	8060	4910	5912	6509	A>C	0	0	A>	>C	Inf
7017_TCTTAA_5017_CAATTC	K1	kidney	RNA labelling group	1700016C15Rik	+	8060	4910	5912	6509	A>G	1	0.000124069478908189	A>	>G	8060
7017_TCTTAA_5017_CAATTC	K1	kidney	RNA labelling group	1700016C15Rik	+	8060	4910	5912	6509	A>T	1	0.000124069478908189	A>	>T	8060
7017_TCTTAA_5017_CAATTC	K1	kidney	RNA labelling group	1700016C15Rik	+	8060	4910	5912	6509	C>A	0	0	C>	>A	Inf
7017_TCTTAA_5017_CAATTC	K1	kidney	RNA labelling group	1700016C15Rik	+	8060	4910	5912	6509	C>G	0	0	C>	>G	Inf
7017_TCTTAA_5017_CAATTC	K1	kidney	RNA labelling group	1700016C15Rik	+	8060	4910	5912	6509	C>T	5	0.0010183299389002	C>	>T	982.000000000003
7017_TCTTAA_5017_CAATTC	K1	kidney	RNA labelling group	1700016C15Rik	+	8060	4910	5912	6509	G>A	3	0.00050744248985115	G>	>A	1970.66666666667
7017_TCTTAA_5017_CAATTC	K1	kidney	RNA labelling group	1700016C15Rik	+	8060	4910	5912	6509	G>C	0	0	G>	>C	Inf
7017_TCTTAA_5017_CAATTC	K1	kidney	RNA labelling group	1700016C15Rik	+	8060	4910	5912	6509	G>T	1	0.00016914749661705	G>	>T	5912
7017_TCTTAA_5017_CAATTC	K1	kidney	RNA labelling group	1700016C15Rik	+	8060	4910	5912	6509	T>A	28	0.00430173605776617	T>	>A	232.464285714286
7017_TCTTAA_5017_CAATTC	K1	kidney	RNA labelling group	1700016C15Rik	+	8060	4910	5912	6509	T>C	0	0	T>	>C	Inf
7017_TCTTAA_5017_CAATTC	K1	kidney	RNA labelling group	1700016C15Rik	+	8060	4910	5912	6509	T>G	0	0	T>	>G	Inf
7017_TCTTAA_5017_CAATTC	K1	kidney	RNA labelling group	1700020I14Rik	+	1956	1063	1776	2057	A>C	0	0	A>	>C	Inf
7017_TCTTAA_5017_CAATTC	K1	kidney	RNA labelling group	1700020I14Rik	+	1956	1063	1776	2057	A>G	0	0	A>	>G	Inf
7017_TCTTAA_5017_CAATTC	K1	kidney	RNA labelling group	1700020I14Rik	+	1956	1063	1776	2057	A>T	0	0	A>	>T	Inf
7017_TCTTAA_5017_CAATTC	K1	kidney	RNA labelling group	1700020I14Rik	+	1956	1063	1776	2057	C>A	0	0	C>	>A	Inf
7017_TCTTAA_5017_CAATTC	K1	kidney	RNA labelling group	1700020I14Rik	+	1956	1063	1776	2057	C>G	0	0	C>	>G	Inf
7017_TCTTAA_5017_CAATTC	K1	kidney	RNA labelling group	1700020I14Rik	+	1956	1063	1776	2057	C>T	0	0	C>	>T	Inf
7017_TCTTAA_5017_CAATTC	K1	kidney	RNA labelling group	1700020I14Rik	+	1956	1063	1776	2057	G>A	0	0	G>	>A	Inf
7017_TCTTAA_5017_CAATTC	K1	kidney	RNA labelling group	1700020I14Rik	+	1956	1063	1776	2057	G>C	0	0	G>	>C	Inf
7017_TCTTAA_5017_CAATTC	K1	kidney	RNA labelling group	1700020I14Rik	+	1956	1063	1776	2057	G>T	0	0	G>	>T	Inf
7017_TCTTAA_5017_CAATTC	K1	kidney	RNA labelling group	1700020I14Rik	+	1956	1063	1776	2057	T>A	0	0	T>	>A	Inf
7017_TCTTAA_5017_CAATTC	K1	kidney	RNA labelling group	1700020I14Rik	+	1956	1063	1776	2057	T>C	0	0	T>	>C	Inf
7017_TCTTAA_5017_CAATTC	K1	kidney	RNA labelling group	1700020I14Rik	+	1956	1063	1776	2057	T>G	0	0	T>	>G	Inf
7017_TCTTAA_5017_CAATTC	K1	kidney	RNA labelling group	1700094D03Rik	+	2588	1179	1465	2417	A>C	0	0	A>	>C	Inf
7017_TCTTAA_5017_CAATTC	K1	kidney	RNA labelling group	1700094D03Rik	+	2588	1179	1465	2417	A>G	0	0	A>	>G	Inf
7017_TCTTAA_5017_CAATTC	K1	kidney	RNA labelling group	1700094D03Rik	+	2588	1179	1465	2417	A>T	1	0.000386398763523957	A>	>T	2588
7017_TCTTAA_5017_CAATTC	K1	kidney	RNA labelling group	1700094D03Rik	+	2588	1179	1465	2417	C>A	0	0	C>	>A	Inf
7017_TCTTAA_5017_CAATTC	K1	kidney	RNA labelling group	1700094D03Rik	+	2588	1179	1465	2417	C>G	0	0	C>	>G	Inf
7017_TCTTAA_5017_CAATTC	K1	kidney	RNA labelling group	1700094D03Rik	+	2588	1179	1465	2417	C>T	0	0	C>	>T	Inf
7017_TCTTAA_5017_CAATTC	K1	kidney	RNA labelling group	1700094D03Rik	+	2588	1179	1465	2417	G>A	0	0	G>	>A	Inf
7017_TCTTAA_5017_CAATTC	K1	kidney	RNA labelling group	1700094D03Rik	+	2588	1179	1465	2417	G>C	0	0	G>	>C	Inf
7017_TCTTAA_5017_CAATTC	K1	kidney	RNA labelling group	1700094D03Rik	+	2588	1179	1465	2417	G>T	0	0	G>	>T	Inf
7017_TCTTAA_5017_CAATTC	K1	kidney	RNA labelling group	1700094D03Rik	+	2588	1179	1465	2417	T>A	2	0.000827472072817542	T>	>A	1208.5
7017_TCTTAA_5017_CAATTC	K1	kidney	RNA labelling group	1700094D03Rik	+	2588	1179	1465	2417	T>C	0	0	T>	>C	Inf
7017_TCTTAA_5017_CAATTC	K1	kidney	RNA labelling group	1700094D03Rik	+	2588	1179	1465	2417	T>G	0	0	T>	>G	Inf
7017_TCTTAA_5017_CAATTC	K1	kidney	RNA labelling group	1700112E06Rik	+	3924	2002	2696	2963	A>C	0	0	A>	>C	Inf
7017_TCTTAA_5017_CAATTC	K1	kidney	RNA labelling group	1700112E06Rik	+	3924	2002	2696	2963	A>G	5	0.00127420998980632	A>	>G	784.8
7017_TCTTAA_5017_CAATTC	K1	kidney	RNA labelling group	1700112E06Rik	+	3924	2002	2696	2963	A>T	0	0	A>	>T	Inf
7017_TCTTAA_5017_CAATTC	K1	kidney	RNA labelling group	1700112E06Rik	+	3924	2002	2696	2963	C>A	0	0	C>	>A	Inf
7017_TCTTAA_5017_CAATTC	K1	kidney	RNA labelling group	1700112E06Rik	+	3924	2002	2696	2963	C>G	7	0.00349650349650349	C>	>G	286
7017_TCTTAA_5017_CAATTC	K1	kidney	RNA labelling group	1700112E06Rik	+	3924	2002	2696	2963	C>T	2	0.000999000999000999	C>	>T	1001
7017_TCTTAA_5017_CAATTC	K1	kidney	RNA labelling group	1700112E06Rik	+	3924	2002	2696	2963	G>A	24	0.00890207715133531	G>	>A	112.333333333333
7017_TCTTAA_5017_CAATTC	K1	kidney	RNA labelling group	1700112E06Rik	+	3924	2002	2696	2963	G>C	0	0	G>	>C	Inf
7017_TCTTAA_5017_CAATTC	K1	kidney	RNA labelling group	1700112E06Rik	+	3924	2002	2696	2963	G>T	0	0	G>	>T	Inf
7017_TCTTAA_5017_CAATTC	K1	kidney	RNA labelling group	1700112E06Rik	+	3924	2002	2696	2963	T>A	0	0	T>	>A	Inf
7017_TCTTAA_5017_CAATTC	K1	kidney	RNA labelling group	1700112E06Rik	+	3924	2002	2696	2963	T>C	0	0	T>	>C	Inf
7017_TCTTAA_5017_CAATTC	K1	kidney	RNA labelling group	1700112E06Rik	+	3924	2002	2696	2963	T>G	0	0	T>	>G	Inf
7017_TCTTAA_5017_CAATTC	K1	kidney	RNA labelling group	1700123O20Rik	+	8313	6246	4945	10087	A>C	0	0	A>	>C	Inf
7017_TCTTAA_5017_CAATTC	K1	kidney	RNA labelling group	1700123O20Rik	+	8313	6246	4945	10087	A>G	2	0.000240587032358956	A>	>G	4156.5
7017_TCTTAA_5017_CAATTC	K1	kidney	RNA labelling group	1700123O20Rik	+	8313	6246	4945	10087	A>T	1	0.000120293516179478	A>	>T	8313
7017_TCTTAA_5017_CAATTC	K1	kidney	RNA labelling group	1700123O20Rik	+	8313	6246	4945	10087	C>A	0	0	C>	>A	Inf
7017_TCTTAA_5017_CAATTC	K1	kidney	RNA labelling group	1700123O20Rik	+	8313	6246	4945	10087	C>G	0	0	C>	>G	Inf
7017_TCTTAA_5017_CAATTC	K1	kidney	RNA labelling group	1700123O20Rik	+	8313	6246	4945	10087	C>T	10	0.00160102465577969	C>	>T	624.600000000004
7017_TCTTAA_5017_CAATTC	K1	kidney	RNA labelling group	1700123O20Rik	+	8313	6246	4945	10087	G>A	0	0	G>	>A	Inf
7017_TCTTAA_5017_CAATTC	K1	kidney	RNA labelling group	1700123O20Rik	+	8313	6246	4945	10087	G>C	0	0	G>	>C	Inf
7017_TCTTAA_5017_CAATTC	K1	kidney	RNA labelling group	1700123O20Rik	+	8313	6246	4945	10087	G>T	0	0	G>	>T	Inf
7017_TCTTAA_5017_CAATTC	K1	kidney	RNA labelling group	1700123O20Rik	+	8313	6246	4945	10087	T>A	14	0.00138792505204718	T>	>A	720.500000000005
7017_TCTTAA_5017_CAATTC	K1	kidney	RNA labelling group	1700123O20Rik	+	8313	6246	4945	10087	T>C	0	0	T>	>C	Inf
7017_TCTTAA_5017_CAATTC	K1	kidney	RNA labelling group	1700123O20Rik	+	8313	6246	4945	10087	T>G	0	0	T>	>G	Inf
7017_TCTTAA_5017_CAATTC	K1	kidney	RNA labelling group	1810009A15Rik	+	7728	5099	5444	5352	A>C	0	0	A>	>C	Inf
7017_TCTTAA_5017_CAATTC	K1	kidney	RNA labelling group	1810009A15Rik	+	7728	5099	5444	5352	A>G	0	0	A>	>G	Inf
7017_TCTTAA_5017_CAATTC	K1	kidney	RNA labelling group	1810009A15Rik	+	7728	5099	5444	5352	A>T	0	0	A>	>T	Inf
7017_TCTTAA_5017_CAATTC	K1	kidney	RNA labelling group	1810009A15Rik	+	7728	5099	5444	5352	C>A	0	0	C>	>A	Inf
7017_TCTTAA_5017_CAATTC	K1	kidney	RNA labelling group	1810009A15Rik	+	7728	5099	5444	5352	C>G	1	0.000196116885663856	C>	>G	5099
7017_TCTTAA_5017_CAATTC	K1	kidney	RNA labelling group	1810009A15Rik	+	7728	5099	5444	5352	C>T	3	0.000588350656991567	C>	>T	1699.66666666667
7017_TCTTAA_5017_CAATTC	K1	kidney	RNA labelling group	1810009A15Rik	+	7728	5099	5444	5352	G>A	2	0.000367376928728876	G>	>A	2722
7017_TCTTAA_5017_CAATTC	K1	kidney	RNA labelling group	1810009A15Rik	+	7728	5099	5444	5352	G>C	0	0	G>	>C	Inf
7017_TCTTAA_5017_CAATTC	K1	kidney	RNA labelling group	1810009A15Rik	+	7728	5099	5444	5352	G>T	0	0	G>	>T	Inf
7017_TCTTAA_5017_CAATTC	K1	kidney	RNA labelling group	1810009A15Rik	+	7728	5099	5444	5352	T>A	1	0.000186846038863976	T>	>A	5352
7017_TCTTAA_5017_CAATTC	K1	kidney	RNA labelling group	1810009A15Rik	+	7728	5099	5444	5352	T>C	2	0.000373692077727952	T>	>C	2676
7017_TCTTAA_5017_CAATTC	K1	kidney	RNA labelling group	1810009A15Rik	+	7728	5099	5444	5352	T>G	0	0	T>	>G	Inf
7017_TCTTAA_5017_CAATTC	K1	kidney	RNA labelling group	1810013L24Rik	+	7905	4764	4820	8431	A>C	0	0	A>	>C	Inf
7017_TCTTAA_5017_CAATTC	K1	kidney	RNA labelling group	1810013L24Rik	+	7905	4764	4820	8431	A>G	0	0	A>	>G	Inf
7017_TCTTAA_5017_CAATTC	K1	kidney	RNA labelling group	1810013L24Rik	+	7905	4764	4820	8431	A>T	0	0	A>	>T	Inf
7017_TCTTAA_5017_CAATTC	K1	kidney	RNA labelling group	1810013L24Rik	+	7905	4764	4820	8431	C>A	5	0.00104953820319059	C>	>A	952.800000000006
7017_TCTTAA_5017_CAATTC	K1	kidney	RNA labelling group	1810013L24Rik	+	7905	4764	4820	8431	C>G	0	0	C>	>G	Inf
7017_TCTTAA_5017_CAATTC	K1	kidney	RNA labelling group	1810013L24Rik	+	7905	4764	4820	8431	C>T	3	0.000629722921914358	C>	>T	1588
7017_TCTTAA_5017_CAATTC	K1	kidney	RNA labelling group	1810013L24Rik	+	7905	4764	4820	8431	G>A	4	0.000829875518672199	G>	>A	1205
7017_TCTTAA_5017_CAATTC	K1	kidney	RNA labelling group	1810013L24Rik	+	7905	4764	4820	8431	G>C	0	0	G>	>C	Inf
7017_TCTTAA_5017_CAATTC	K1	kidney	RNA labelling group	1810013L24Rik	+	7905	4764	4820	8431	G>T	1	0.00020746887966805	G>	>T	4820
7017_TCTTAA_5017_CAATTC	K1	kidney	RNA labelling group	1810013L24Rik	+	7905	4764	4820	8431	T>A	1	0.000118609892064998	T>	>A	8431
7017_TCTTAA_5017_CAATTC	K1	kidney	RNA labelling group	1810013L24Rik	+	7905	4764	4820	8431	T>C	0	0	T>	>C	Inf
7017_TCTTAA_5017_CAATTC	K1	kidney	RNA labelling group	1810013L24Rik	+	7905	4764	4820	8431	T>G	0	0	T>	>G	Inf
7017_TCTTAA_5017_CAATTC	K1	kidney	RNA labelling group	1810026J23Rik	+	8772	4325	4210	7452	A>C	1	0.000113999088007296	A>	>C	8772
7017_TCTTAA_5017_CAATTC	K1	kidney	RNA labelling group	1810026J23Rik	+	8772	4325	4210	7452	A>G	0	0	A>	>G	Inf
7017_TCTTAA_5017_CAATTC	K1	kidney	RNA labelling group	1810026J23Rik	+	8772	4325	4210	7452	A>T	1	0.000113999088007296	A>	>T	8772
7017_TCTTAA_5017_CAATTC	K1	kidney	RNA labelling group	1810026J23Rik	+	8772	4325	4210	7452	C>A	0	0	C>	>A	Inf
7017_TCTTAA_5017_CAATTC	K1	kidney	RNA labelling group	1810026J23Rik	+	8772	4325	4210	7452	C>G	0	0	C>	>G	Inf
7017_TCTTAA_5017_CAATTC	K1	kidney	RNA labelling group	1810026J23Rik	+	8772	4325	4210	7452	C>T	2	0.00046242774566474	C>	>T	2162.5
7017_TCTTAA_5017_CAATTC	K1	kidney	RNA labelling group	1810026J23Rik	+	8772	4325	4210	7452	G>A	2	0.000475059382422803	G>	>A	2105
7017_TCTTAA_5017_CAATTC	K1	kidney	RNA labelling group	1810026J23Rik	+	8772	4325	4210	7452	G>C	0	0	G>	>C	Inf
7017_TCTTAA_5017_CAATTC	K1	kidney	RNA labelling group	1810026J23Rik	+	8772	4325	4210	7452	G>T	0	0	G>	>T	Inf
7017_TCTTAA_5017_CAATTC	K1	kidney	RNA labelling group	1810026J23Rik	+	8772	4325	4210	7452	T>A	1	0.00013419216317767	T>	>A	7452
7017_TCTTAA_5017_CAATTC	K1	kidney	RNA labelling group	1810026J23Rik	+	8772	4325	4210	7452	T>C	6	0.000805152979066023	T>	>C	1242
7017_TCTTAA_5017_CAATTC	K1	kidney	RNA labelling group	1810026J23Rik	+	8772	4325	4210	7452	T>G	0	0	T>	>G	Inf
7017_TCTTAA_5017_CAATTC	K1	kidney	RNA labelling group	1810037I17Rik	+	23683	10661	11268	26324	A>C	0	0	A>	>C	Inf
7017_TCTTAA_5017_CAATTC	K1	kidney	RNA labelling group	1810037I17Rik	+	23683	10661	11268	26324	A>G	1	4.22243803572183e-05	A>	>G	23683
7017_TCTTAA_5017_CAATTC	K1	kidney	RNA labelling group	1810037I17Rik	+	23683	10661	11268	26324	A>T	1	4.22243803572183e-05	A>	>T	23683
7017_TCTTAA_5017_CAATTC	K1	kidney	RNA labelling group	1810037I17Rik	+	23683	10661	11268	26324	C>A	0	0	C>	>A	Inf
7017_TCTTAA_5017_CAATTC	K1	kidney	RNA labelling group	1810037I17Rik	+	23683	10661	11268	26324	C>G	0	0	C>	>G	Inf
7017_TCTTAA_5017_CAATTC	K1	kidney	RNA labelling group	1810037I17Rik	+	23683	10661	11268	26324	C>T	3	0.000281399493480912	C>	>T	3553.66666666667
7017_TCTTAA_5017_CAATTC	K1	kidney	RNA labelling group	1810037I17Rik	+	23683	10661	11268	26324	G>A	1	8.8746893858715e-05	G>	>A	11268
7017_TCTTAA_5017_CAATTC	K1	kidney	RNA labelling group	1810037I17Rik	+	23683	10661	11268	26324	G>C	1	8.8746893858715e-05	G>	>C	11268
7017_TCTTAA_5017_CAATTC	K1	kidney	RNA labelling group	1810037I17Rik	+	23683	10661	11268	26324	G>T	0	0	G>	>T	Inf
7017_TCTTAA_5017_CAATTC	K1	kidney	RNA labelling group	1810037I17Rik	+	23683	10661	11268	26324	T>A	4	0.000151952590791673	T>	>A	6581
7017_TCTTAA_5017_CAATTC	K1	kidney	RNA labelling group	1810037I17Rik	+	23683	10661	11268	26324	T>C	37	0.00140556146482297	T>	>C	711.459459459462
7017_TCTTAA_5017_CAATTC	K1	kidney	RNA labelling group	1810037I17Rik	+	23683	10661	11268	26324	T>G	1	3.79881476979183e-05	T>	>G	26324
7017_TCTTAA_5017_CAATTC	K1	kidney	RNA labelling group	1810043G02Rik	+	2002	2407	2167	2312	A>C	0	0	A>	>C	Inf
7017_TCTTAA_5017_CAATTC	K1	kidney	RNA labelling group	1810043G02Rik	+	2002	2407	2167	2312	A>G	0	0	A>	>G	Inf
7017_TCTTAA_5017_CAATTC	K1	kidney	RNA labelling group	1810043G02Rik	+	2002	2407	2167	2312	A>T	0	0	A>	>T	Inf
7017_TCTTAA_5017_CAATTC	K1	kidney	RNA labelling group	1810043G02Rik	+	2002	2407	2167	2312	C>A	0	0	C>	>A	Inf
7017_TCTTAA_5017_CAATTC	K1	kidney	RNA labelling group	1810043G02Rik	+	2002	2407	2167	2312	C>G	0	0	C>	>G	Inf
7017_TCTTAA_5017_CAATTC	K1	kidney	RNA labelling group	1810043G02Rik	+	2002	2407	2167	2312	C>T	5	0.00207727461570419	C>	>T	481.400000000001
7017_TCTTAA_5017_CAATTC	K1	kidney	RNA labelling group	1810043G02Rik	+	2002	2407	2167	2312	G>A	0	0	G>	>A	Inf
7017_TCTTAA_5017_CAATTC	K1	kidney	RNA labelling group	1810043G02Rik	+	2002	2407	2167	2312	G>C	0	0	G>	>C	Inf
7017_TCTTAA_5017_CAATTC	K1	kidney	RNA labelling group	1810043G02Rik	+	2002	2407	2167	2312	G>T	0	0	G>	>T	Inf
7017_TCTTAA_5017_CAATTC	K1	kidney	RNA labelling group	1810043G02Rik	+	2002	2407	2167	2312	T>A	0	0	T>	>A	Inf
7017_TCTTAA_5017_CAATTC	K1	kidney	RNA labelling group	1810043G02Rik	+	2002	2407	2167	2312	T>C	0	0	T>	>C	Inf
7017_TCTTAA_5017_CAATTC	K1	kidney	RNA labelling group	1810043G02Rik	+	2002	2407	2167	2312	T>G	0	0	T>	>G	Inf
7017_TCTTAA_5017_CAATTC	K1	kidney	RNA labelling group	2010111I01Rik	+	6949	4924	5510	8551	A>C	0	0	A>	>C	Inf
7017_TCTTAA_5017_CAATTC	K1	kidney	RNA labelling group	2010111I01Rik	+	6949	4924	5510	8551	A>G	0	0	A>	>G	Inf
7017_TCTTAA_5017_CAATTC	K1	kidney	RNA labelling group	2010111I01Rik	+	6949	4924	5510	8551	A>T	1	0.000143905597927759	A>	>T	6949
7017_TCTTAA_5017_CAATTC	K1	kidney	RNA labelling group	2010111I01Rik	+	6949	4924	5510	8551	C>A	1	0.000203086921202275	C>	>A	4924
7017_TCTTAA_5017_CAATTC	K1	kidney	RNA labelling group	2010111I01Rik	+	6949	4924	5510	8551	C>G	1	0.000203086921202275	C>	>G	4924
7017_TCTTAA_5017_CAATTC	K1	kidney	RNA labelling group	2010111I01Rik	+	6949	4924	5510	8551	C>T	4	0.000812347684809098	C>	>T	1231
7017_TCTTAA_5017_CAATTC	K1	kidney	RNA labelling group	2010111I01Rik	+	6949	4924	5510	8551	G>A	7	0.00127041742286751	G>	>A	787.142857142859
7017_TCTTAA_5017_CAATTC	K1	kidney	RNA labelling group	2010111I01Rik	+	6949	4924	5510	8551	G>C	0	0	G>	>C	Inf
7017_TCTTAA_5017_CAATTC	K1	kidney	RNA labelling group	2010111I01Rik	+	6949	4924	5510	8551	G>T	0	0	G>	>T	Inf
7017_TCTTAA_5017_CAATTC	K1	kidney	RNA labelling group	2010111I01Rik	+	6949	4924	5510	8551	T>A	0	0	T>	>A	Inf
7017_TCTTAA_5017_CAATTC	K1	kidney	RNA labelling group	2010111I01Rik	+	6949	4924	5510	8551	T>C	0	0	T>	>C	Inf
7017_TCTTAA_5017_CAATTC	K1	kidney	RNA labelling group	2010111I01Rik	+	6949	4924	5510	8551	T>G	4	0.00046778154601801	T>	>G	2137.75
7017_TCTTAA_5017_CAATTC	K1	kidney	RNA labelling group	2210013O21Rik	+	3684	2591	2640	3956	A>C	0	0	A>	>C	Inf
7017_TCTTAA_5017_CAATTC	K1	kidney	RNA labelling group	2210013O21Rik	+	3684	2591	2640	3956	A>G	0	0	A>	>G	Inf
7017_TCTTAA_5017_CAATTC	K1	kidney	RNA labelling group	2210013O21Rik	+	3684	2591	2640	3956	A>T	0	0	A>	>T	Inf
7017_TCTTAA_5017_CAATTC	K1	kidney	RNA labelling group	2210013O21Rik	+	3684	2591	2640	3956	C>A	0	0	C>	>A	Inf
7017_TCTTAA_5017_CAATTC	K1	kidney	RNA labelling group	2210013O21Rik	+	3684	2591	2640	3956	C>G	0	0	C>	>G	Inf
7017_TCTTAA_5017_CAATTC	K1	kidney	RNA labelling group	2210013O21Rik	+	3684	2591	2640	3956	C>T	1	0.000385951370127364	C>	>T	2591
7017_TCTTAA_5017_CAATTC	K1	kidney	RNA labelling group	2210013O21Rik	+	3684	2591	2640	3956	G>A	0	0	G>	>A	Inf
7017_TCTTAA_5017_CAATTC	K1	kidney	RNA labelling group	2210013O21Rik	+	3684	2591	2640	3956	G>C	0	0	G>	>C	Inf
7017_TCTTAA_5017_CAATTC	K1	kidney	RNA labelling group	2210013O21Rik	+	3684	2591	2640	3956	G>T	0	0	G>	>T	Inf
7017_TCTTAA_5017_CAATTC	K1	kidney	RNA labelling group	2210013O21Rik	+	3684	2591	2640	3956	T>A	1	0.000252780586450961	T>	>A	3956
7017_TCTTAA_5017_CAATTC	K1	kidney	RNA labelling group	2210013O21Rik	+	3684	2591	2640	3956	T>C	0	0	T>	>C	Inf
7017_TCTTAA_5017_CAATTC	K1	kidney	RNA labelling group	2210013O21Rik	+	3684	2591	2640	3956	T>G	0	0	T>	>G	Inf
7017_TCTTAA_5017_CAATTC	K1	kidney	RNA labelling group	2210016L21Rik	+	4548	2821	3016	2720	A>C	0	0	A>	>C	Inf
7017_TCTTAA_5017_CAATTC	K1	kidney	RNA labelling group	2210016L21Rik	+	4548	2821	3016	2720	A>G	4	0.000879507475813544	A>	>G	1137
7017_TCTTAA_5017_CAATTC	K1	kidney	RNA labelling group	2210016L21Rik	+	4548	2821	3016	2720	A>T	0	0	A>	>T	Inf
7017_TCTTAA_5017_CAATTC	K1	kidney	RNA labelling group	2210016L21Rik	+	4548	2821	3016	2720	C>A	0	0	C>	>A	Inf
7017_TCTTAA_5017_CAATTC	K1	kidney	RNA labelling group	2210016L21Rik	+	4548	2821	3016	2720	C>G	0	0	C>	>G	Inf
7017_TCTTAA_5017_CAATTC	K1	kidney	RNA labelling group	2210016L21Rik	+	4548	2821	3016	2720	C>T	0	0	C>	>T	Inf
7017_TCTTAA_5017_CAATTC	K1	kidney	RNA labelling group	2210016L21Rik	+	4548	2821	3016	2720	G>A	1	0.0003315649867374	G>	>A	3016
7017_TCTTAA_5017_CAATTC	K1	kidney	RNA labelling group	2210016L21Rik	+	4548	2821	3016	2720	G>C	0	0	G>	>C	Inf
7017_TCTTAA_5017_CAATTC	K1	kidney	RNA labelling group	2210016L21Rik	+	4548	2821	3016	2720	G>T	0	0	G>	>T	Inf
7017_TCTTAA_5017_CAATTC	K1	kidney	RNA labelling group	2210016L21Rik	+	4548	2821	3016	2720	T>A	0	0	T>	>A	Inf
7017_TCTTAA_5017_CAATTC	K1	kidney	RNA labelling group	2210016L21Rik	+	4548	2821	3016	2720	T>C	1	0.000367647058823529	T>	>C	2720
7017_TCTTAA_5017_CAATTC	K1	kidney	RNA labelling group	2210016L21Rik	+	4548	2821	3016	2720	T>G	0	0	T>	>G	Inf
7017_TCTTAA_5017_CAATTC	K1	kidney	RNA labelling group	2210408F21Rik	+	11265	7486	5022	7785	A>C	0	0	A>	>C	Inf
7017_TCTTAA_5017_CAATTC	K1	kidney	RNA labelling group	2210408F21Rik	+	11265	7486	5022	7785	A>G	0	0	A>	>G	Inf
7017_TCTTAA_5017_CAATTC	K1	kidney	RNA labelling group	2210408F21Rik	+	11265	7486	5022	7785	A>T	1	8.87705281846427e-05	A>	>T	11265
7017_TCTTAA_5017_CAATTC	K1	kidney	RNA labelling group	2210408F21Rik	+	11265	7486	5022	7785	C>A	38	0.00507614213197969	C>	>A	197
7017_TCTTAA_5017_CAATTC	K1	kidney	RNA labelling group	2210408F21Rik	+	11265	7486	5022	7785	C>G	0	0	C>	>G	Inf
7017_TCTTAA_5017_CAATTC	K1	kidney	RNA labelling group	2210408F21Rik	+	11265	7486	5022	7785	C>T	2	0.000267165375367352	C>	>T	3743
7017_TCTTAA_5017_CAATTC	K1	kidney	RNA labelling group	2210408F21Rik	+	11265	7486	5022	7785	G>A	0	0	G>	>A	Inf
7017_TCTTAA_5017_CAATTC	K1	kidney	RNA labelling group	2210408F21Rik	+	11265	7486	5022	7785	G>C	0	0	G>	>C	Inf
7017_TCTTAA_5017_CAATTC	K1	kidney	RNA labelling group	2210408F21Rik	+	11265	7486	5022	7785	G>T	0	0	G>	>T	Inf
7017_TCTTAA_5017_CAATTC	K1	kidney	RNA labelling group	2210408F21Rik	+	11265	7486	5022	7785	T>A	3	0.000385356454720617	T>	>A	2595
7017_TCTTAA_5017_CAATTC	K1	kidney	RNA labelling group	2210408F21Rik	+	11265	7486	5022	7785	T>C	18	0.00231213872832369	T>	>C	432.500000000002
7017_TCTTAA_5017_CAATTC	K1	kidney	RNA labelling group	2210408F21Rik	+	11265	7486	5022	7785	T>G	0	0	T>	>G	Inf
7017_TCTTAA_5017_CAATTC	K1	kidney	RNA labelling group	2310009A05Rik	+	10223	4020	4973	8153	A>C	0	0	A>	>C	Inf
7017_TCTTAA_5017_CAATTC	K1	kidney	RNA labelling group	2310009A05Rik	+	10223	4020	4973	8153	A>G	0	0	A>	>G	Inf
7017_TCTTAA_5017_CAATTC	K1	kidney	RNA labelling group	2310009A05Rik	+	10223	4020	4973	8153	A>T	8	0.000782549153868727	A>	>T	1277.875
7017_TCTTAA_5017_CAATTC	K1	kidney	RNA labelling group	2310009A05Rik	+	10223	4020	4973	8153	C>A	0	0	C>	>A	Inf
7017_TCTTAA_5017_CAATTC	K1	kidney	RNA labelling group	2310009A05Rik	+	10223	4020	4973	8153	C>G	0	0	C>	>G	Inf
7017_TCTTAA_5017_CAATTC	K1	kidney	RNA labelling group	2310009A05Rik	+	10223	4020	4973	8153	C>T	2	0.000497512437810945	C>	>T	2010
7017_TCTTAA_5017_CAATTC	K1	kidney	RNA labelling group	2310009A05Rik	+	10223	4020	4973	8153	G>A	3	0.000603257590991353	G>	>A	1657.66666666667
7017_TCTTAA_5017_CAATTC	K1	kidney	RNA labelling group	2310009A05Rik	+	10223	4020	4973	8153	G>C	0	0	G>	>C	Inf
7017_TCTTAA_5017_CAATTC	K1	kidney	RNA labelling group	2310009A05Rik	+	10223	4020	4973	8153	G>T	2	0.000402171727327569	G>	>T	2486.5
7017_TCTTAA_5017_CAATTC	K1	kidney	RNA labelling group	2310009A05Rik	+	10223	4020	4973	8153	T>A	6	0.000735925426223476	T>	>A	1358.83333333333
7017_TCTTAA_5017_CAATTC	K1	kidney	RNA labelling group	2310009A05Rik	+	10223	4020	4973	8153	T>C	1	0.000122654237703913	T>	>C	8153
7017_TCTTAA_5017_CAATTC	K1	kidney	RNA labelling group	2310009A05Rik	+	10223	4020	4973	8153	T>G	0	0	T>	>G	Inf
7017_TCTTAA_5017_CAATTC	K1	kidney	RNA labelling group	2310035C23Rik	+	4805	2243	2761	5849	A>C	0	0	A>	>C	Inf
7017_TCTTAA_5017_CAATTC	K1	kidney	RNA labelling group	2310035C23Rik	+	4805	2243	2761	5849	A>G	1	0.000208116545265349	A>	>G	4805
7017_TCTTAA_5017_CAATTC	K1	kidney	RNA labelling group	2310035C23Rik	+	4805	2243	2761	5849	A>T	1	0.000208116545265349	A>	>T	4805
7017_TCTTAA_5017_CAATTC	K1	kidney	RNA labelling group	2310035C23Rik	+	4805	2243	2761	5849	C>A	0	0	C>	>A	Inf
7017_TCTTAA_5017_CAATTC	K1	kidney	RNA labelling group	2310035C23Rik	+	4805	2243	2761	5849	C>G	0	0	C>	>G	Inf
7017_TCTTAA_5017_CAATTC	K1	kidney	RNA labelling group	2310035C23Rik	+	4805	2243	2761	5849	C>T	0	0	C>	>T	Inf
7017_TCTTAA_5017_CAATTC	K1	kidney	RNA labelling group	2310035C23Rik	+	4805	2243	2761	5849	G>A	0	0	G>	>A	Inf
7017_TCTTAA_5017_CAATTC	K1	kidney	RNA labelling group	2310035C23Rik	+	4805	2243	2761	5849	G>C	0	0	G>	>C	Inf
7017_TCTTAA_5017_CAATTC	K1	kidney	RNA labelling group	2310035C23Rik	+	4805	2243	2761	5849	G>T	4	0.00144875045273451	G>	>T	690.250000000003
7017_TCTTAA_5017_CAATTC	K1	kidney	RNA labelling group	2310035C23Rik	+	4805	2243	2761	5849	T>A	0	0	T>	>A	Inf
7017_TCTTAA_5017_CAATTC	K1	kidney	RNA labelling group	2310035C23Rik	+	4805	2243	2761	5849	T>C	0	0	T>	>C	Inf
7017_TCTTAA_5017_CAATTC	K1	kidney	RNA labelling group	2310035C23Rik	+	4805	2243	2761	5849	T>G	0	0	T>	>G	Inf
7017_TCTTAA_5017_CAATTC	K1	kidney	RNA labelling group	2310036O22Rik	+	8703	13517	8964	16912	A>C	0	0	A>	>C	Inf
7017_TCTTAA_5017_CAATTC	K1	kidney	RNA labelling group	2310036O22Rik	+	8703	13517	8964	16912	A>G	0	0	A>	>G	Inf
7017_TCTTAA_5017_CAATTC	K1	kidney	RNA labelling group	2310036O22Rik	+	8703	13517	8964	16912	A>T	0	0	A>	>T	Inf
7017_TCTTAA_5017_CAATTC	K1	kidney	RNA labelling group	2310036O22Rik	+	8703	13517	8964	16912	C>A	0	0	C>	>A	Inf
7017_TCTTAA_5017_CAATTC	K1	kidney	RNA labelling group	2310036O22Rik	+	8703	13517	8964	16912	C>G	1	7.39809129244655e-05	C>	>G	13517
7017_TCTTAA_5017_CAATTC	K1	kidney	RNA labelling group	2310036O22Rik	+	8703	13517	8964	16912	C>T	11	0.00081379004216912	C>	>T	1228.81818181818
7017_TCTTAA_5017_CAATTC	K1	kidney	RNA labelling group	2310036O22Rik	+	8703	13517	8964	16912	G>A	0	0	G>	>A	Inf
7017_TCTTAA_5017_CAATTC	K1	kidney	RNA labelling group	2310036O22Rik	+	8703	13517	8964	16912	G>C	0	0	G>	>C	Inf
7017_TCTTAA_5017_CAATTC	K1	kidney	RNA labelling group	2310036O22Rik	+	8703	13517	8964	16912	G>T	1	0.000111557340473003	G>	>T	8964
7017_TCTTAA_5017_CAATTC	K1	kidney	RNA labelling group	2310036O22Rik	+	8703	13517	8964	16912	T>A	7	0.000413907284768212	T>	>A	2416
7017_TCTTAA_5017_CAATTC	K1	kidney	RNA labelling group	2310036O22Rik	+	8703	13517	8964	16912	T>C	3	0.000177388836329234	T>	>C	5637.33333333333
7017_TCTTAA_5017_CAATTC	K1	kidney	RNA labelling group	2310036O22Rik	+	8703	13517	8964	16912	T>G	0	0	T>	>G	Inf
7017_TCTTAA_5017_CAATTC	K1	kidney	RNA labelling group	2310039H08Rik	+	8812	8017	6913	10515	A>C	0	0	A>	>C	Inf
7017_TCTTAA_5017_CAATTC	K1	kidney	RNA labelling group	2310039H08Rik	+	8812	8017	6913	10515	A>G	0	0	A>	>G	Inf
7017_TCTTAA_5017_CAATTC	K1	kidney	RNA labelling group	2310039H08Rik	+	8812	8017	6913	10515	A>T	0	0	A>	>T	Inf
7017_TCTTAA_5017_CAATTC	K1	kidney	RNA labelling group	2310039H08Rik	+	8812	8017	6913	10515	C>A	0	0	C>	>A	Inf
7017_TCTTAA_5017_CAATTC	K1	kidney	RNA labelling group	2310039H08Rik	+	8812	8017	6913	10515	C>G	0	0	C>	>G	Inf
7017_TCTTAA_5017_CAATTC	K1	kidney	RNA labelling group	2310039H08Rik	+	8812	8017	6913	10515	C>T	0	0	C>	>T	Inf
7017_TCTTAA_5017_CAATTC	K1	kidney	RNA labelling group	2310039H08Rik	+	8812	8017	6913	10515	G>A	1	0.000144654997830175	G>	>A	6913
7017_TCTTAA_5017_CAATTC	K1	kidney	RNA labelling group	2310039H08Rik	+	8812	8017	6913	10515	G>C	0	0	G>	>C	Inf
7017_TCTTAA_5017_CAATTC	K1	kidney	RNA labelling group	2310039H08Rik	+	8812	8017	6913	10515	G>T	1	0.000144654997830175	G>	>T	6913
7017_TCTTAA_5017_CAATTC	K1	kidney	RNA labelling group	2310039H08Rik	+	8812	8017	6913	10515	T>A	0	0	T>	>A	Inf
7017_TCTTAA_5017_CAATTC	K1	kidney	RNA labelling group	2310039H08Rik	+	8812	8017	6913	10515	T>C	0	0	T>	>C	Inf
7017_TCTTAA_5017_CAATTC	K1	kidney	RNA labelling group	2310039H08Rik	+	8812	8017	6913	10515	T>G	0	0	T>	>G	Inf
7017_TCTTAA_5017_CAATTC	K1	kidney	RNA labelling group	2410004B18Rik	+	3949	1536	2206	4084	A>C	0	0	A>	>C	Inf
7017_TCTTAA_5017_CAATTC	K1	kidney	RNA labelling group	2410004B18Rik	+	3949	1536	2206	4084	A>G	0	0	A>	>G	Inf
7017_TCTTAA_5017_CAATTC	K1	kidney	RNA labelling group	2410004B18Rik	+	3949	1536	2206	4084	A>T	0	0	A>	>T	Inf
7017_TCTTAA_5017_CAATTC	K1	kidney	RNA labelling group	2410004B18Rik	+	3949	1536	2206	4084	C>A	0	0	C>	>A	Inf
7017_TCTTAA_5017_CAATTC	K1	kidney	RNA labelling group	2410004B18Rik	+	3949	1536	2206	4084	C>G	0	0	C>	>G	Inf
7017_TCTTAA_5017_CAATTC	K1	kidney	RNA labelling group	2410004B18Rik	+	3949	1536	2206	4084	C>T	0	0	C>	>T	Inf
7017_TCTTAA_5017_CAATTC	K1	kidney	RNA labelling group	2410004B18Rik	+	3949	1536	2206	4084	G>A	0	0	G>	>A	Inf
7017_TCTTAA_5017_CAATTC	K1	kidney	RNA labelling group	2410004B18Rik	+	3949	1536	2206	4084	G>C	0	0	G>	>C	Inf
7017_TCTTAA_5017_CAATTC	K1	kidney	RNA labelling group	2410004B18Rik	+	3949	1536	2206	4084	G>T	0	0	G>	>T	Inf
7017_TCTTAA_5017_CAATTC	K1	kidney	RNA labelling group	2410004B18Rik	+	3949	1536	2206	4084	T>A	0	0	T>	>A	Inf
7017_TCTTAA_5017_CAATTC	K1	kidney	RNA labelling group	2410004B18Rik	+	3949	1536	2206	4084	T>C	0	0	T>	>C	Inf
7017_TCTTAA_5017_CAATTC	K1	kidney	RNA labelling group	2410004B18Rik	+	3949	1536	2206	4084	T>G	0	0	T>	>G	Inf
7017_TCTTAA_5017_CAATTC	K1	kidney	RNA labelling group	2410006H16Rik	+	7561	5988	6349	10026	A>C	1	0.000132257637878587	A>	>C	7561
7017_TCTTAA_5017_CAATTC	K1	kidney	RNA labelling group	2410006H16Rik	+	7561	5988	6349	10026	A>G	0	0	A>	>G	Inf
7017_TCTTAA_5017_CAATTC	K1	kidney	RNA labelling group	2410006H16Rik	+	7561	5988	6349	10026	A>T	1	0.000132257637878587	A>	>T	7561
7017_TCTTAA_5017_CAATTC	K1	kidney	RNA labelling group	2410006H16Rik	+	7561	5988	6349	10026	C>A	0	0	C>	>A	Inf
7017_TCTTAA_5017_CAATTC	K1	kidney	RNA labelling group	2410006H16Rik	+	7561	5988	6349	10026	C>G	0	0	C>	>G	Inf
7017_TCTTAA_5017_CAATTC	K1	kidney	RNA labelling group	2410006H16Rik	+	7561	5988	6349	10026	C>T	3	0.000501002004008016	C>	>T	1996
7017_TCTTAA_5017_CAATTC	K1	kidney	RNA labelling group	2410006H16Rik	+	7561	5988	6349	10026	G>A	2	0.00031501023783273	G>	>A	3174.5
7017_TCTTAA_5017_CAATTC	K1	kidney	RNA labelling group	2410006H16Rik	+	7561	5988	6349	10026	G>C	0	0	G>	>C	Inf
7017_TCTTAA_5017_CAATTC	K1	kidney	RNA labelling group	2410006H16Rik	+	7561	5988	6349	10026	G>T	0	0	G>	>T	Inf
7017_TCTTAA_5017_CAATTC	K1	kidney	RNA labelling group	2410006H16Rik	+	7561	5988	6349	10026	T>A	10	0.000997406742469579	T>	>A	1002.6
7017_TCTTAA_5017_CAATTC	K1	kidney	RNA labelling group	2410006H16Rik	+	7561	5988	6349	10026	T>C	4	0.000398962696987832	T>	>C	2506.5
7017_TCTTAA_5017_CAATTC	K1	kidney	RNA labelling group	2410006H16Rik	+	7561	5988	6349	10026	T>G	2	0.000199481348493916	T>	>G	5013
7017_TCTTAA_5017_CAATTC	K1	kidney	RNA labelling group	2410016O06Rik	+	3038	1458	3021	3517	A>C	0	0	A>	>C	Inf
7017_TCTTAA_5017_CAATTC	K1	kidney	RNA labelling group	2410016O06Rik	+	3038	1458	3021	3517	A>G	1	0.00032916392363397	A>	>G	3038
7017_TCTTAA_5017_CAATTC	K1	kidney	RNA labelling group	2410016O06Rik	+	3038	1458	3021	3517	A>T	0	0	A>	>T	Inf
7017_TCTTAA_5017_CAATTC	K1	kidney	RNA labelling group	2410016O06Rik	+	3038	1458	3021	3517	C>A	0	0	C>	>A	Inf
7017_TCTTAA_5017_CAATTC	K1	kidney	RNA labelling group	2410016O06Rik	+	3038	1458	3021	3517	C>G	0	0	C>	>G	Inf
7017_TCTTAA_5017_CAATTC	K1	kidney	RNA labelling group	2410016O06Rik	+	3038	1458	3021	3517	C>T	3	0.00205761316872428	C>	>T	486
7017_TCTTAA_5017_CAATTC	K1	kidney	RNA labelling group	2410016O06Rik	+	3038	1458	3021	3517	G>A	0	0	G>	>A	Inf
7017_TCTTAA_5017_CAATTC	K1	kidney	RNA labelling group	2410016O06Rik	+	3038	1458	3021	3517	G>C	0	0	G>	>C	Inf
7017_TCTTAA_5017_CAATTC	K1	kidney	RNA labelling group	2410016O06Rik	+	3038	1458	3021	3517	G>T	0	0	G>	>T	Inf
7017_TCTTAA_5017_CAATTC	K1	kidney	RNA labelling group	2410016O06Rik	+	3038	1458	3021	3517	T>A	0	0	T>	>A	Inf
7017_TCTTAA_5017_CAATTC	K1	kidney	RNA labelling group	2410016O06Rik	+	3038	1458	3021	3517	T>C	0	0	T>	>C	Inf
7017_TCTTAA_5017_CAATTC	K1	kidney	RNA labelling group	2410016O06Rik	+	3038	1458	3021	3517	T>G	0	0	T>	>G	Inf
7017_TCTTAA_5017_CAATTC	K1	kidney	RNA labelling group	2410131K14Rik	+	1836	1465	1322	2020	A>C	0	0	A>	>C	Inf
7017_TCTTAA_5017_CAATTC	K1	kidney	RNA labelling group	2410131K14Rik	+	1836	1465	1322	2020	A>G	0	0	A>	>G	Inf
7017_TCTTAA_5017_CAATTC	K1	kidney	RNA labelling group	2410131K14Rik	+	1836	1465	1322	2020	A>T	0	0	A>	>T	Inf
7017_TCTTAA_5017_CAATTC	K1	kidney	RNA labelling group	2410131K14Rik	+	1836	1465	1322	2020	C>A	0	0	C>	>A	Inf
7017_TCTTAA_5017_CAATTC	K1	kidney	RNA labelling group	2410131K14Rik	+	1836	1465	1322	2020	C>G	0	0	C>	>G	Inf
7017_TCTTAA_5017_CAATTC	K1	kidney	RNA labelling group	2410131K14Rik	+	1836	1465	1322	2020	C>T	0	0	C>	>T	Inf
7017_TCTTAA_5017_CAATTC	K1	kidney	RNA labelling group	2410131K14Rik	+	1836	1465	1322	2020	G>A	0	0	G>	>A	Inf
7017_TCTTAA_5017_CAATTC	K1	kidney	RNA labelling group	2410131K14Rik	+	1836	1465	1322	2020	G>C	0	0	G>	>C	Inf
7017_TCTTAA_5017_CAATTC	K1	kidney	RNA labelling group	2410131K14Rik	+	1836	1465	1322	2020	G>T	0	0	G>	>T	Inf
7017_TCTTAA_5017_CAATTC	K1	kidney	RNA labelling group	2410131K14Rik	+	1836	1465	1322	2020	T>A	0	0	T>	>A	Inf
7017_TCTTAA_5017_CAATTC	K1	kidney	RNA labelling group	2410131K14Rik	+	1836	1465	1322	2020	T>C	0	0	T>	>C	Inf
7017_TCTTAA_5017_CAATTC	K1	kidney	RNA labelling group	2410131K14Rik	+	1836	1465	1322	2020	T>G	0	0	T>	>G	Inf
7017_TCTTAA_5017_CAATTC	K1	kidney	RNA labelling group	2510002D24Rik	+	12110	9447	11467	9152	A>C	0	0	A>	>C	Inf
7017_TCTTAA_5017_CAATTC	K1	kidney	RNA labelling group	2510002D24Rik	+	12110	9447	11467	9152	A>G	1	8.25763831544178e-05	A>	>G	12110
7017_TCTTAA_5017_CAATTC	K1	kidney	RNA labelling group	2510002D24Rik	+	12110	9447	11467	9152	A>T	0	0	A>	>T	Inf
7017_TCTTAA_5017_CAATTC	K1	kidney	RNA labelling group	2510002D24Rik	+	12110	9447	11467	9152	C>A	1	0.000105853710172542	C>	>A	9447
7017_TCTTAA_5017_CAATTC	K1	kidney	RNA labelling group	2510002D24Rik	+	12110	9447	11467	9152	C>G	1	0.000105853710172542	C>	>G	9447
7017_TCTTAA_5017_CAATTC	K1	kidney	RNA labelling group	2510002D24Rik	+	12110	9447	11467	9152	C>T	10	0.00105853710172541	C>	>T	944.700000000005
7017_TCTTAA_5017_CAATTC	K1	kidney	RNA labelling group	2510002D24Rik	+	12110	9447	11467	9152	G>A	1	8.72067672451382e-05	G>	>A	11467
7017_TCTTAA_5017_CAATTC	K1	kidney	RNA labelling group	2510002D24Rik	+	12110	9447	11467	9152	G>C	0	0	G>	>C	Inf
7017_TCTTAA_5017_CAATTC	K1	kidney	RNA labelling group	2510002D24Rik	+	12110	9447	11467	9152	G>T	3	0.000261620301735415	G>	>T	3822.33333333333
7017_TCTTAA_5017_CAATTC	K1	kidney	RNA labelling group	2510002D24Rik	+	12110	9447	11467	9152	T>A	0	0	T>	>A	Inf
7017_TCTTAA_5017_CAATTC	K1	kidney	RNA labelling group	2510002D24Rik	+	12110	9447	11467	9152	T>C	0	0	T>	>C	Inf
7017_TCTTAA_5017_CAATTC	K1	kidney	RNA labelling group	2510002D24Rik	+	12110	9447	11467	9152	T>G	0	0	T>	>G	Inf
7017_TCTTAA_5017_CAATTC	K1	kidney	RNA labelling group	2510039O18Rik	+	4859	3503	5045	9692	A>C	0	0	A>	>C	Inf
7017_TCTTAA_5017_CAATTC	K1	kidney	RNA labelling group	2510039O18Rik	+	4859	3503	5045	9692	A>G	0	0	A>	>G	Inf
7017_TCTTAA_5017_CAATTC	K1	kidney	RNA labelling group	2510039O18Rik	+	4859	3503	5045	9692	A>T	0	0	A>	>T	Inf
7017_TCTTAA_5017_CAATTC	K1	kidney	RNA labelling group	2510039O18Rik	+	4859	3503	5045	9692	C>A	0	0	C>	>A	Inf
7017_TCTTAA_5017_CAATTC	K1	kidney	RNA labelling group	2510039O18Rik	+	4859	3503	5045	9692	C>G	0	0	C>	>G	Inf
7017_TCTTAA_5017_CAATTC	K1	kidney	RNA labelling group	2510039O18Rik	+	4859	3503	5045	9692	C>T	1	0.000285469597487868	C>	>T	3503
7017_TCTTAA_5017_CAATTC	K1	kidney	RNA labelling group	2510039O18Rik	+	4859	3503	5045	9692	G>A	0	0	G>	>A	Inf
7017_TCTTAA_5017_CAATTC	K1	kidney	RNA labelling group	2510039O18Rik	+	4859	3503	5045	9692	G>C	0	0	G>	>C	Inf
7017_TCTTAA_5017_CAATTC	K1	kidney	RNA labelling group	2510039O18Rik	+	4859	3503	5045	9692	G>T	0	0	G>	>T	Inf
7017_TCTTAA_5017_CAATTC	K1	kidney	RNA labelling group	2510039O18Rik	+	4859	3503	5045	9692	T>A	1	0.000103177878662815	T>	>A	9692
7017_TCTTAA_5017_CAATTC	K1	kidney	RNA labelling group	2510039O18Rik	+	4859	3503	5045	9692	T>C	8	0.000825423029302518	T>	>C	1211.5
7017_TCTTAA_5017_CAATTC	K1	kidney	RNA labelling group	2510039O18Rik	+	4859	3503	5045	9692	T>G	0	0	T>	>G	Inf
7017_TCTTAA_5017_CAATTC	K1	kidney	RNA labelling group	2610301B20Rik	+	3724	1859	1790	3675	A>C	0	0	A>	>C	Inf
7017_TCTTAA_5017_CAATTC	K1	kidney	RNA labelling group	2610301B20Rik	+	3724	1859	1790	3675	A>G	0	0	A>	>G	Inf
7017_TCTTAA_5017_CAATTC	K1	kidney	RNA labelling group	2610301B20Rik	+	3724	1859	1790	3675	A>T	0	0	A>	>T	Inf
7017_TCTTAA_5017_CAATTC	K1	kidney	RNA labelling group	2610301B20Rik	+	3724	1859	1790	3675	C>A	0	0	C>	>A	Inf
7017_TCTTAA_5017_CAATTC	K1	kidney	RNA labelling group	2610301B20Rik	+	3724	1859	1790	3675	C>G	0	0	C>	>G	Inf
7017_TCTTAA_5017_CAATTC	K1	kidney	RNA labelling group	2610301B20Rik	+	3724	1859	1790	3675	C>T	0	0	C>	>T	Inf
7017_TCTTAA_5017_CAATTC	K1	kidney	RNA labelling group	2610301B20Rik	+	3724	1859	1790	3675	G>A	0	0	G>	>A	Inf
7017_TCTTAA_5017_CAATTC	K1	kidney	RNA labelling group	2610301B20Rik	+	3724	1859	1790	3675	G>C	0	0	G>	>C	Inf
7017_TCTTAA_5017_CAATTC	K1	kidney	RNA labelling group	2610301B20Rik	+	3724	1859	1790	3675	G>T	0	0	G>	>T	Inf
7017_TCTTAA_5017_CAATTC	K1	kidney	RNA labelling group	2610301B20Rik	+	3724	1859	1790	3675	T>A	0	0	T>	>A	Inf
7017_TCTTAA_5017_CAATTC	K1	kidney	RNA labelling group	2610301B20Rik	+	3724	1859	1790	3675	T>C	0	0	T>	>C	Inf
7017_TCTTAA_5017_CAATTC	K1	kidney	RNA labelling group	2610301B20Rik	+	3724	1859	1790	3675	T>G	0	0	T>	>G	Inf
7017_TCTTAA_5017_CAATTC	K1	kidney	RNA labelling group	2610507B11Rik	+	33193	26390	40224	35121	A>C	0	0	A>	>C	Inf
7017_TCTTAA_5017_CAATTC	K1	kidney	RNA labelling group	2610507B11Rik	+	33193	26390	40224	35121	A>G	1	3.0126833971018e-05	A>	>G	33193
7017_TCTTAA_5017_CAATTC	K1	kidney	RNA labelling group	2610507B11Rik	+	33193	26390	40224	35121	A>T	1	3.0126833971018e-05	A>	>T	33193
7017_TCTTAA_5017_CAATTC	K1	kidney	RNA labelling group	2610507B11Rik	+	33193	26390	40224	35121	C>A	1	3.78931413414172e-05	C>	>A	26390
7017_TCTTAA_5017_CAATTC	K1	kidney	RNA labelling group	2610507B11Rik	+	33193	26390	40224	35121	C>G	2	7.57862826828344e-05	C>	>G	13195
7017_TCTTAA_5017_CAATTC	K1	kidney	RNA labelling group	2610507B11Rik	+	33193	26390	40224	35121	C>T	14	0.000530503978779841	C>	>T	1885
7017_TCTTAA_5017_CAATTC	K1	kidney	RNA labelling group	2610507B11Rik	+	33193	26390	40224	35121	G>A	8	0.000198886237072395	G>	>A	5028
7017_TCTTAA_5017_CAATTC	K1	kidney	RNA labelling group	2610507B11Rik	+	33193	26390	40224	35121	G>C	0	0	G>	>C	Inf
7017_TCTTAA_5017_CAATTC	K1	kidney	RNA labelling group	2610507B11Rik	+	33193	26390	40224	35121	G>T	9	0.000223747016706444	G>	>T	4469.33333333333
7017_TCTTAA_5017_CAATTC	K1	kidney	RNA labelling group	2610507B11Rik	+	33193	26390	40224	35121	T>A	2	5.69459867315851e-05	T>	>A	17560.5
7017_TCTTAA_5017_CAATTC	K1	kidney	RNA labelling group	2610507B11Rik	+	33193	26390	40224	35121	T>C	15	0.000427094900486888	T>	>C	2341.4
7017_TCTTAA_5017_CAATTC	K1	kidney	RNA labelling group	2610507B11Rik	+	33193	26390	40224	35121	T>G	0	0	T>	>G	Inf
7017_TCTTAA_5017_CAATTC	K1	kidney	RNA labelling group	2610528J11Rik	+	14653	8598	7131	16432	A>C	0	0	A>	>C	Inf
7017_TCTTAA_5017_CAATTC	K1	kidney	RNA labelling group	2610528J11Rik	+	14653	8598	7131	16432	A>G	0	0	A>	>G	Inf
7017_TCTTAA_5017_CAATTC	K1	kidney	RNA labelling group	2610528J11Rik	+	14653	8598	7131	16432	A>T	1	6.82454104961441e-05	A>	>T	14653
7017_TCTTAA_5017_CAATTC	K1	kidney	RNA labelling group	2610528J11Rik	+	14653	8598	7131	16432	C>A	0	0	C>	>A	Inf
7017_TCTTAA_5017_CAATTC	K1	kidney	RNA labelling group	2610528J11Rik	+	14653	8598	7131	16432	C>G	1	0.000116306117701791	C>	>G	8598
7017_TCTTAA_5017_CAATTC	K1	kidney	RNA labelling group	2610528J11Rik	+	14653	8598	7131	16432	C>T	6	0.000697836706210747	C>	>T	1433
7017_TCTTAA_5017_CAATTC	K1	kidney	RNA labelling group	2610528J11Rik	+	14653	8598	7131	16432	G>A	1	0.000140232786425466	G>	>A	7131
7017_TCTTAA_5017_CAATTC	K1	kidney	RNA labelling group	2610528J11Rik	+	14653	8598	7131	16432	G>C	0	0	G>	>C	Inf
7017_TCTTAA_5017_CAATTC	K1	kidney	RNA labelling group	2610528J11Rik	+	14653	8598	7131	16432	G>T	0	0	G>	>T	Inf
7017_TCTTAA_5017_CAATTC	K1	kidney	RNA labelling group	2610528J11Rik	+	14653	8598	7131	16432	T>A	7	0.000425998052580331	T>	>A	2347.42857142857
7017_TCTTAA_5017_CAATTC	K1	kidney	RNA labelling group	2610528J11Rik	+	14653	8598	7131	16432	T>C	8	0.000486854917234664	T>	>C	2054
7017_TCTTAA_5017_CAATTC	K1	kidney	RNA labelling group	2610528J11Rik	+	14653	8598	7131	16432	T>G	0	0	T>	>G	Inf
7017_TCTTAA_5017_CAATTC	K1	kidney	RNA labelling group	2810006K23Rik	+	2146	2375	442	1547	A>C	0	0	A>	>C	Inf
7017_TCTTAA_5017_CAATTC	K1	kidney	RNA labelling group	2810006K23Rik	+	2146	2375	442	1547	A>G	0	0	A>	>G	Inf
7017_TCTTAA_5017_CAATTC	K1	kidney	RNA labelling group	2810006K23Rik	+	2146	2375	442	1547	A>T	1	0.000465983224603914	A>	>T	2146
7017_TCTTAA_5017_CAATTC	K1	kidney	RNA labelling group	2810006K23Rik	+	2146	2375	442	1547	C>A	0	0	C>	>A	Inf
7017_TCTTAA_5017_CAATTC	K1	kidney	RNA labelling group	2810006K23Rik	+	2146	2375	442	1547	C>G	0	0	C>	>G	Inf
7017_TCTTAA_5017_CAATTC	K1	kidney	RNA labelling group	2810006K23Rik	+	2146	2375	442	1547	C>T	1	0.000421052631578947	C>	>T	2375
7017_TCTTAA_5017_CAATTC	K1	kidney	RNA labelling group	2810006K23Rik	+	2146	2375	442	1547	G>A	0	0	G>	>A	Inf
7017_TCTTAA_5017_CAATTC	K1	kidney	RNA labelling group	2810006K23Rik	+	2146	2375	442	1547	G>C	0	0	G>	>C	Inf
7017_TCTTAA_5017_CAATTC	K1	kidney	RNA labelling group	2810006K23Rik	+	2146	2375	442	1547	G>T	0	0	G>	>T	Inf
7017_TCTTAA_5017_CAATTC	K1	kidney	RNA labelling group	2810006K23Rik	+	2146	2375	442	1547	T>A	0	0	T>	>A	Inf
7017_TCTTAA_5017_CAATTC	K1	kidney	RNA labelling group	2810006K23Rik	+	2146	2375	442	1547	T>C	2	0.00129282482223658	T>	>C	773.500000000004
7017_TCTTAA_5017_CAATTC	K1	kidney	RNA labelling group	2810006K23Rik	+	2146	2375	442	1547	T>G	0	0	T>	>G	Inf
7017_TCTTAA_5017_CAATTC	K1	kidney	RNA labelling group	2810013P06Rik	+	1655	1114	1141	1886	A>C	0	0	A>	>C	Inf
7017_TCTTAA_5017_CAATTC	K1	kidney	RNA labelling group	2810013P06Rik	+	1655	1114	1141	1886	A>G	0	0	A>	>G	Inf
7017_TCTTAA_5017_CAATTC	K1	kidney	RNA labelling group	2810013P06Rik	+	1655	1114	1141	1886	A>T	1	0.000604229607250755	A>	>T	1655
7017_TCTTAA_5017_CAATTC	K1	kidney	RNA labelling group	2810013P06Rik	+	1655	1114	1141	1886	C>A	0	0	C>	>A	Inf
7017_TCTTAA_5017_CAATTC	K1	kidney	RNA labelling group	2810013P06Rik	+	1655	1114	1141	1886	C>G	0	0	C>	>G	Inf
7017_TCTTAA_5017_CAATTC	K1	kidney	RNA labelling group	2810013P06Rik	+	1655	1114	1141	1886	C>T	0	0	C>	>T	Inf
7017_TCTTAA_5017_CAATTC	K1	kidney	RNA labelling group	2810013P06Rik	+	1655	1114	1141	1886	G>A	0	0	G>	>A	Inf
7017_TCTTAA_5017_CAATTC	K1	kidney	RNA labelling group	2810013P06Rik	+	1655	1114	1141	1886	G>C	0	0	G>	>C	Inf
7017_TCTTAA_5017_CAATTC	K1	kidney	RNA labelling group	2810013P06Rik	+	1655	1114	1141	1886	G>T	0	0	G>	>T	Inf
7017_TCTTAA_5017_CAATTC	K1	kidney	RNA labelling group	2810013P06Rik	+	1655	1114	1141	1886	T>A	0	0	T>	>A	Inf
7017_TCTTAA_5017_CAATTC	K1	kidney	RNA labelling group	2810013P06Rik	+	1655	1114	1141	1886	T>C	4	0.00212089077412513	T>	>C	471.5
7017_TCTTAA_5017_CAATTC	K1	kidney	RNA labelling group	2810013P06Rik	+	1655	1114	1141	1886	T>G	0	0	T>	>G	Inf
7017_TCTTAA_5017_CAATTC	K1	kidney	RNA labelling group	2810025M15Rik	+	5318	3331	4225	4362	A>C	0	0	A>	>C	Inf
7017_TCTTAA_5017_CAATTC	K1	kidney	RNA labelling group	2810025M15Rik	+	5318	3331	4225	4362	A>G	0	0	A>	>G	Inf
7017_TCTTAA_5017_CAATTC	K1	kidney	RNA labelling group	2810025M15Rik	+	5318	3331	4225	4362	A>T	1	0.000188040616773223	A>	>T	5318
7017_TCTTAA_5017_CAATTC	K1	kidney	RNA labelling group	2810025M15Rik	+	5318	3331	4225	4362	C>A	0	0	C>	>A	Inf
7017_TCTTAA_5017_CAATTC	K1	kidney	RNA labelling group	2810025M15Rik	+	5318	3331	4225	4362	C>G	0	0	C>	>G	Inf
7017_TCTTAA_5017_CAATTC	K1	kidney	RNA labelling group	2810025M15Rik	+	5318	3331	4225	4362	C>T	0	0	C>	>T	Inf
7017_TCTTAA_5017_CAATTC	K1	kidney	RNA labelling group	2810025M15Rik	+	5318	3331	4225	4362	G>A	2	0.000473372781065089	G>	>A	2112.5
7017_TCTTAA_5017_CAATTC	K1	kidney	RNA labelling group	2810025M15Rik	+	5318	3331	4225	4362	G>C	0	0	G>	>C	Inf
7017_TCTTAA_5017_CAATTC	K1	kidney	RNA labelling group	2810025M15Rik	+	5318	3331	4225	4362	G>T	0	0	G>	>T	Inf
7017_TCTTAA_5017_CAATTC	K1	kidney	RNA labelling group	2810025M15Rik	+	5318	3331	4225	4362	T>A	0	0	T>	>A	Inf
7017_TCTTAA_5017_CAATTC	K1	kidney	RNA labelling group	2810025M15Rik	+	5318	3331	4225	4362	T>C	5	0.00114626318202659	T>	>C	872.400000000002
7017_TCTTAA_5017_CAATTC	K1	kidney	RNA labelling group	2810025M15Rik	+	5318	3331	4225	4362	T>G	0	0	T>	>G	Inf
7017_TCTTAA_5017_CAATTC	K1	kidney	RNA labelling group	2810403A07Rik	+	9423	4681	5245	13646	A>C	0	0	A>	>C	Inf
7017_TCTTAA_5017_CAATTC	K1	kidney	RNA labelling group	2810403A07Rik	+	9423	4681	5245	13646	A>G	3	0.000318369945877109	A>	>G	3141
7017_TCTTAA_5017_CAATTC	K1	kidney	RNA labelling group	2810403A07Rik	+	9423	4681	5245	13646	A>T	0	0	A>	>T	Inf
7017_TCTTAA_5017_CAATTC	K1	kidney	RNA labelling group	2810403A07Rik	+	9423	4681	5245	13646	C>A	0	0	C>	>A	Inf
7017_TCTTAA_5017_CAATTC	K1	kidney	RNA labelling group	2810403A07Rik	+	9423	4681	5245	13646	C>G	0	0	C>	>G	Inf
7017_TCTTAA_5017_CAATTC	K1	kidney	RNA labelling group	2810403A07Rik	+	9423	4681	5245	13646	C>T	11	0.00234992522965178	C>	>T	425.545454545455
7017_TCTTAA_5017_CAATTC	K1	kidney	RNA labelling group	2810403A07Rik	+	9423	4681	5245	13646	G>A	1	0.000190657769304099	G>	>A	5245
7017_TCTTAA_5017_CAATTC	K1	kidney	RNA labelling group	2810403A07Rik	+	9423	4681	5245	13646	G>C	0	0	G>	>C	Inf
7017_TCTTAA_5017_CAATTC	K1	kidney	RNA labelling group	2810403A07Rik	+	9423	4681	5245	13646	G>T	0	0	G>	>T	Inf
7017_TCTTAA_5017_CAATTC	K1	kidney	RNA labelling group	2810403A07Rik	+	9423	4681	5245	13646	T>A	1	7.32815477062876e-05	T>	>A	13646
7017_TCTTAA_5017_CAATTC	K1	kidney	RNA labelling group	2810403A07Rik	+	9423	4681	5245	13646	T>C	4	0.00029312619082515	T>	>C	3411.5
7017_TCTTAA_5017_CAATTC	K1	kidney	RNA labelling group	2810403A07Rik	+	9423	4681	5245	13646	T>G	0	0	T>	>G	Inf
7017_TCTTAA_5017_CAATTC	K1	kidney	RNA labelling group	2810474O19Rik	+	5037	2265	2759	6149	A>C	0	0	A>	>C	Inf
7017_TCTTAA_5017_CAATTC	K1	kidney	RNA labelling group	2810474O19Rik	+	5037	2265	2759	6149	A>G	1	0.000198530871550526	A>	>G	5037
7017_TCTTAA_5017_CAATTC	K1	kidney	RNA labelling group	2810474O19Rik	+	5037	2265	2759	6149	A>T	1	0.000198530871550526	A>	>T	5037
7017_TCTTAA_5017_CAATTC	K1	kidney	RNA labelling group	2810474O19Rik	+	5037	2265	2759	6149	C>A	0	0	C>	>A	Inf
7017_TCTTAA_5017_CAATTC	K1	kidney	RNA labelling group	2810474O19Rik	+	5037	2265	2759	6149	C>G	0	0	C>	>G	Inf
7017_TCTTAA_5017_CAATTC	K1	kidney	RNA labelling group	2810474O19Rik	+	5037	2265	2759	6149	C>T	4	0.00176600441501103	C>	>T	566.250000000002
7017_TCTTAA_5017_CAATTC	K1	kidney	RNA labelling group	2810474O19Rik	+	5037	2265	2759	6149	G>A	1	0.000362450163102573	G>	>A	2759
7017_TCTTAA_5017_CAATTC	K1	kidney	RNA labelling group	2810474O19Rik	+	5037	2265	2759	6149	G>C	0	0	G>	>C	Inf
7017_TCTTAA_5017_CAATTC	K1	kidney	RNA labelling group	2810474O19Rik	+	5037	2265	2759	6149	G>T	0	0	G>	>T	Inf
7017_TCTTAA_5017_CAATTC	K1	kidney	RNA labelling group	2810474O19Rik	+	5037	2265	2759	6149	T>A	1	0.000162628069604814	T>	>A	6149
7017_TCTTAA_5017_CAATTC	K1	kidney	RNA labelling group	2810474O19Rik	+	5037	2265	2759	6149	T>C	0	0	T>	>C	Inf
7017_TCTTAA_5017_CAATTC	K1	kidney	RNA labelling group	2810474O19Rik	+	5037	2265	2759	6149	T>G	0	0	T>	>G	Inf
7017_TCTTAA_5017_CAATTC	K1	kidney	RNA labelling group	3830406C13Rik	+	9703	5295	5612	8631	A>C	0	0	A>	>C	Inf
7017_TCTTAA_5017_CAATTC	K1	kidney	RNA labelling group	3830406C13Rik	+	9703	5295	5612	8631	A>G	0	0	A>	>G	Inf
7017_TCTTAA_5017_CAATTC	K1	kidney	RNA labelling group	3830406C13Rik	+	9703	5295	5612	8631	A>T	1	0.000103060908997217	A>	>T	9703
7017_TCTTAA_5017_CAATTC	K1	kidney	RNA labelling group	3830406C13Rik	+	9703	5295	5612	8631	C>A	0	0	C>	>A	Inf
7017_TCTTAA_5017_CAATTC	K1	kidney	RNA labelling group	3830406C13Rik	+	9703	5295	5612	8631	C>G	0	0	C>	>G	Inf
7017_TCTTAA_5017_CAATTC	K1	kidney	RNA labelling group	3830406C13Rik	+	9703	5295	5612	8631	C>T	0	0	C>	>T	Inf
7017_TCTTAA_5017_CAATTC	K1	kidney	RNA labelling group	3830406C13Rik	+	9703	5295	5612	8631	G>A	1	0.000178189593727726	G>	>A	5612
7017_TCTTAA_5017_CAATTC	K1	kidney	RNA labelling group	3830406C13Rik	+	9703	5295	5612	8631	G>C	0	0	G>	>C	Inf
7017_TCTTAA_5017_CAATTC	K1	kidney	RNA labelling group	3830406C13Rik	+	9703	5295	5612	8631	G>T	1	0.000178189593727726	G>	>T	5612
7017_TCTTAA_5017_CAATTC	K1	kidney	RNA labelling group	3830406C13Rik	+	9703	5295	5612	8631	T>A	0	0	T>	>A	Inf
7017_TCTTAA_5017_CAATTC	K1	kidney	RNA labelling group	3830406C13Rik	+	9703	5295	5612	8631	T>C	1	0.000115861429730043	T>	>C	8631
7017_TCTTAA_5017_CAATTC	K1	kidney	RNA labelling group	3830406C13Rik	+	9703	5295	5612	8631	T>G	0	0	T>	>G	Inf
7017_TCTTAA_5017_CAATTC	K1	kidney	RNA labelling group	4833420G17Rik	+	4120	2143	2952	5861	A>C	0	0	A>	>C	Inf
7017_TCTTAA_5017_CAATTC	K1	kidney	RNA labelling group	4833420G17Rik	+	4120	2143	2952	5861	A>G	0	0	A>	>G	Inf
7017_TCTTAA_5017_CAATTC	K1	kidney	RNA labelling group	4833420G17Rik	+	4120	2143	2952	5861	A>T	0	0	A>	>T	Inf
7017_TCTTAA_5017_CAATTC	K1	kidney	RNA labelling group	4833420G17Rik	+	4120	2143	2952	5861	C>A	0	0	C>	>A	Inf
7017_TCTTAA_5017_CAATTC	K1	kidney	RNA labelling group	4833420G17Rik	+	4120	2143	2952	5861	C>G	1	0.000466635557629491	C>	>G	2143
7017_TCTTAA_5017_CAATTC	K1	kidney	RNA labelling group	4833420G17Rik	+	4120	2143	2952	5861	C>T	3	0.00139990667288847	C>	>T	714.333333333335
7017_TCTTAA_5017_CAATTC	K1	kidney	RNA labelling group	4833420G17Rik	+	4120	2143	2952	5861	G>A	3	0.00101626016260162	G>	>A	984.000000000006
7017_TCTTAA_5017_CAATTC	K1	kidney	RNA labelling group	4833420G17Rik	+	4120	2143	2952	5861	G>C	0	0	G>	>C	Inf
7017_TCTTAA_5017_CAATTC	K1	kidney	RNA labelling group	4833420G17Rik	+	4120	2143	2952	5861	G>T	0	0	G>	>T	Inf
7017_TCTTAA_5017_CAATTC	K1	kidney	RNA labelling group	4833420G17Rik	+	4120	2143	2952	5861	T>A	0	0	T>	>A	Inf
7017_TCTTAA_5017_CAATTC	K1	kidney	RNA labelling group	4833420G17Rik	+	4120	2143	2952	5861	T>C	5	0.000853096741170449	T>	>C	1172.2
7017_TCTTAA_5017_CAATTC	K1	kidney	RNA labelling group	4833420G17Rik	+	4120	2143	2952	5861	T>G	0	0	T>	>G	Inf
7017_TCTTAA_5017_CAATTC	K1	kidney	RNA labelling group	4932438A13Rik	+	5445	1375	3074	7654	A>C	0	0	A>	>C	Inf
7017_TCTTAA_5017_CAATTC	K1	kidney	RNA labelling group	4932438A13Rik	+	5445	1375	3074	7654	A>G	0	0	A>	>G	Inf
7017_TCTTAA_5017_CAATTC	K1	kidney	RNA labelling group	4932438A13Rik	+	5445	1375	3074	7654	A>T	1	0.000183654729109275	A>	>T	5445
7017_TCTTAA_5017_CAATTC	K1	kidney	RNA labelling group	4932438A13Rik	+	5445	1375	3074	7654	C>A	0	0	C>	>A	Inf
7017_TCTTAA_5017_CAATTC	K1	kidney	RNA labelling group	4932438A13Rik	+	5445	1375	3074	7654	C>G	0	0	C>	>G	Inf
7017_TCTTAA_5017_CAATTC	K1	kidney	RNA labelling group	4932438A13Rik	+	5445	1375	3074	7654	C>T	0	0	C>	>T	Inf
7017_TCTTAA_5017_CAATTC	K1	kidney	RNA labelling group	4932438A13Rik	+	5445	1375	3074	7654	G>A	2	0.000650618087182824	G>	>A	1537
7017_TCTTAA_5017_CAATTC	K1	kidney	RNA labelling group	4932438A13Rik	+	5445	1375	3074	7654	G>C	0	0	G>	>C	Inf
7017_TCTTAA_5017_CAATTC	K1	kidney	RNA labelling group	4932438A13Rik	+	5445	1375	3074	7654	G>T	0	0	G>	>T	Inf
7017_TCTTAA_5017_CAATTC	K1	kidney	RNA labelling group	4932438A13Rik	+	5445	1375	3074	7654	T>A	0	0	T>	>A	Inf
7017_TCTTAA_5017_CAATTC	K1	kidney	RNA labelling group	4932438A13Rik	+	5445	1375	3074	7654	T>C	0	0	T>	>C	Inf
7017_TCTTAA_5017_CAATTC	K1	kidney	RNA labelling group	4932438A13Rik	+	5445	1375	3074	7654	T>G	0	0	T>	>G	Inf
7017_TCTTAA_5017_CAATTC	K1	kidney	RNA labelling group	4933434E20Rik	+	1829	1777	1866	1564	A>C	0	0	A>	>C	Inf
7017_TCTTAA_5017_CAATTC	K1	kidney	RNA labelling group	4933434E20Rik	+	1829	1777	1866	1564	A>G	1	0.000546746856205577	A>	>G	1829
7017_TCTTAA_5017_CAATTC	K1	kidney	RNA labelling group	4933434E20Rik	+	1829	1777	1866	1564	A>T	0	0	A>	>T	Inf
7017_TCTTAA_5017_CAATTC	K1	kidney	RNA labelling group	4933434E20Rik	+	1829	1777	1866	1564	C>A	0	0	C>	>A	Inf
7017_TCTTAA_5017_CAATTC	K1	kidney	RNA labelling group	4933434E20Rik	+	1829	1777	1866	1564	C>G	0	0	C>	>G	Inf
7017_TCTTAA_5017_CAATTC	K1	kidney	RNA labelling group	4933434E20Rik	+	1829	1777	1866	1564	C>T	0	0	C>	>T	Inf
7017_TCTTAA_5017_CAATTC	K1	kidney	RNA labelling group	4933434E20Rik	+	1829	1777	1866	1564	G>A	0	0	G>	>A	Inf
7017_TCTTAA_5017_CAATTC	K1	kidney	RNA labelling group	4933434E20Rik	+	1829	1777	1866	1564	G>C	0	0	G>	>C	Inf
7017_TCTTAA_5017_CAATTC	K1	kidney	RNA labelling group	4933434E20Rik	+	1829	1777	1866	1564	G>T	0	0	G>	>T	Inf
7017_TCTTAA_5017_CAATTC	K1	kidney	RNA labelling group	4933434E20Rik	+	1829	1777	1866	1564	T>A	0	0	T>	>A	Inf
7017_TCTTAA_5017_CAATTC	K1	kidney	RNA labelling group	4933434E20Rik	+	1829	1777	1866	1564	T>C	0	0	T>	>C	Inf
7017_TCTTAA_5017_CAATTC	K1	kidney	RNA labelling group	4933434E20Rik	+	1829	1777	1866	1564	T>G	0	0	T>	>G	Inf
7017_TCTTAA_5017_CAATTC	K1	kidney	RNA labelling group	4933434E20Rik	+	23497	13671	13688	21433	A>C	0	0	A>	>C	Inf
7017_TCTTAA_5017_CAATTC	K1	kidney	RNA labelling group	4933434E20Rik	+	23497	13671	13688	21433	A>G	2	8.5117249010512e-05	A>	>G	11748.5
7017_TCTTAA_5017_CAATTC	K1	kidney	RNA labelling group	4933434E20Rik	+	23497	13671	13688	21433	A>T	2	8.5117249010512e-05	A>	>T	11748.5
7017_TCTTAA_5017_CAATTC	K1	kidney	RNA labelling group	4933434E20Rik	+	23497	13671	13688	21433	C>A	0	0	C>	>A	Inf
7017_TCTTAA_5017_CAATTC	K1	kidney	RNA labelling group	4933434E20Rik	+	23497	13671	13688	21433	C>G	0	0	C>	>G	Inf
7017_TCTTAA_5017_CAATTC	K1	kidney	RNA labelling group	4933434E20Rik	+	23497	13671	13688	21433	C>T	2	0.000146295077170653	C>	>T	6835.5
7017_TCTTAA_5017_CAATTC	K1	kidney	RNA labelling group	4933434E20Rik	+	23497	13671	13688	21433	G>A	0	0	G>	>A	Inf
7017_TCTTAA_5017_CAATTC	K1	kidney	RNA labelling group	4933434E20Rik	+	23497	13671	13688	21433	G>C	0	0	G>	>C	Inf
7017_TCTTAA_5017_CAATTC	K1	kidney	RNA labelling group	4933434E20Rik	+	23497	13671	13688	21433	G>T	2	0.000146113383985973	G>	>T	6844
7017_TCTTAA_5017_CAATTC	K1	kidney	RNA labelling group	4933434E20Rik	+	23497	13671	13688	21433	T>A	1	4.66570242149956e-05	T>	>A	21433
7017_TCTTAA_5017_CAATTC	K1	kidney	RNA labelling group	4933434E20Rik	+	23497	13671	13688	21433	T>C	6	0.000279942145289973	T>	>C	3572.16666666667
7017_TCTTAA_5017_CAATTC	K1	kidney	RNA labelling group	4933434E20Rik	+	23497	13671	13688	21433	T>G	0	0	T>	>G	Inf
7017_TCTTAA_5017_CAATTC	K1	kidney	RNA labelling group	4933434E20Rik	+	2588	1179	1465	2417	A>C	0	0	A>	>C	Inf
7017_TCTTAA_5017_CAATTC	K1	kidney	RNA labelling group	4933434E20Rik	+	2588	1179	1465	2417	A>G	0	0	A>	>G	Inf
7017_TCTTAA_5017_CAATTC	K1	kidney	RNA labelling group	4933434E20Rik	+	2588	1179	1465	2417	A>T	1	0.000386398763523957	A>	>T	2588
7017_TCTTAA_5017_CAATTC	K1	kidney	RNA labelling group	4933434E20Rik	+	2588	1179	1465	2417	C>A	0	0	C>	>A	Inf
7017_TCTTAA_5017_CAATTC	K1	kidney	RNA labelling group	4933434E20Rik	+	2588	1179	1465	2417	C>G	0	0	C>	>G	Inf
7017_TCTTAA_5017_CAATTC	K1	kidney	RNA labelling group	4933434E20Rik	+	2588	1179	1465	2417	C>T	0	0	C>	>T	Inf
7017_TCTTAA_5017_CAATTC	K1	kidney	RNA labelling group	4933434E20Rik	+	2588	1179	1465	2417	G>A	0	0	G>	>A	Inf
7017_TCTTAA_5017_CAATTC	K1	kidney	RNA labelling group	4933434E20Rik	+	2588	1179	1465	2417	G>C	0	0	G>	>C	Inf
7017_TCTTAA_5017_CAATTC	K1	kidney	RNA labelling group	4933434E20Rik	+	2588	1179	1465	2417	G>T	0	0	G>	>T	Inf
7017_TCTTAA_5017_CAATTC	K1	kidney	RNA labelling group	4933434E20Rik	+	2588	1179	1465	2417	T>A	2	0.000827472072817542	T>	>A	1208.5
7017_TCTTAA_5017_CAATTC	K1	kidney	RNA labelling group	4933434E20Rik	+	2588	1179	1465	2417	T>C	0	0	T>	>C	Inf
7017_TCTTAA_5017_CAATTC	K1	kidney	RNA labelling group	4933434E20Rik	+	2588	1179	1465	2417	T>G	0	0	T>	>G	Inf
7017_TCTTAA_5017_CAATTC	K1	kidney	RNA labelling group	6430548M08Rik	+	2275	1364	1823	2457	A>C	0	0	A>	>C	Inf
7017_TCTTAA_5017_CAATTC	K1	kidney	RNA labelling group	6430548M08Rik	+	2275	1364	1823	2457	A>G	0	0	A>	>G	Inf
7017_TCTTAA_5017_CAATTC	K1	kidney	RNA labelling group	6430548M08Rik	+	2275	1364	1823	2457	A>T	0	0	A>	>T	Inf
7017_TCTTAA_5017_CAATTC	K1	kidney	RNA labelling group	6430548M08Rik	+	2275	1364	1823	2457	C>A	0	0	C>	>A	Inf
7017_TCTTAA_5017_CAATTC	K1	kidney	RNA labelling group	6430548M08Rik	+	2275	1364	1823	2457	C>G	0	0	C>	>G	Inf
7017_TCTTAA_5017_CAATTC	K1	kidney	RNA labelling group	6430548M08Rik	+	2275	1364	1823	2457	C>T	0	0	C>	>T	Inf
7017_TCTTAA_5017_CAATTC	K1	kidney	RNA labelling group	6430548M08Rik	+	2275	1364	1823	2457	G>A	2	0.00109709270433351	G>	>A	911.500000000005
7017_TCTTAA_5017_CAATTC	K1	kidney	RNA labelling group	6430548M08Rik	+	2275	1364	1823	2457	G>C	0	0	G>	>C	Inf
7017_TCTTAA_5017_CAATTC	K1	kidney	RNA labelling group	6430548M08Rik	+	2275	1364	1823	2457	G>T	0	0	G>	>T	Inf
7017_TCTTAA_5017_CAATTC	K1	kidney	RNA labelling group	6430548M08Rik	+	2275	1364	1823	2457	T>A	0	0	T>	>A	Inf
7017_TCTTAA_5017_CAATTC	K1	kidney	RNA labelling group	6430548M08Rik	+	2275	1364	1823	2457	T>C	0	0	T>	>C	Inf
7017_TCTTAA_5017_CAATTC	K1	kidney	RNA labelling group	6430548M08Rik	+	2275	1364	1823	2457	T>G	0	0	T>	>G	Inf
7017_TCTTAA_5017_CAATTC	K1	kidney	RNA labelling group	8430408G22Rik	+	4396	3622	3823	4076	A>C	0	0	A>	>C	Inf
7017_TCTTAA_5017_CAATTC	K1	kidney	RNA labelling group	8430408G22Rik	+	4396	3622	3823	4076	A>G	0	0	A>	>G	Inf
7017_TCTTAA_5017_CAATTC	K1	kidney	RNA labelling group	8430408G22Rik	+	4396	3622	3823	4076	A>T	1	0.00022747952684258	A>	>T	4396.00000000008
7017_TCTTAA_5017_CAATTC	K1	kidney	RNA labelling group	8430408G22Rik	+	4396	3622	3823	4076	C>A	0	0	C>	>A	Inf
7017_TCTTAA_5017_CAATTC	K1	kidney	RNA labelling group	8430408G22Rik	+	4396	3622	3823	4076	C>G	0	0	C>	>G	Inf
7017_TCTTAA_5017_CAATTC	K1	kidney	RNA labelling group	8430408G22Rik	+	4396	3622	3823	4076	C>T	4	0.0011043622308117	C>	>T	905.500000000005
7017_TCTTAA_5017_CAATTC	K1	kidney	RNA labelling group	8430408G22Rik	+	4396	3622	3823	4076	G>A	0	0	G>	>A	Inf
7017_TCTTAA_5017_CAATTC	K1	kidney	RNA labelling group	8430408G22Rik	+	4396	3622	3823	4076	G>C	1	0.000261574679571018	G>	>C	3823
7017_TCTTAA_5017_CAATTC	K1	kidney	RNA labelling group	8430408G22Rik	+	4396	3622	3823	4076	G>T	0	0	G>	>T	Inf
7017_TCTTAA_5017_CAATTC	K1	kidney	RNA labelling group	8430408G22Rik	+	4396	3622	3823	4076	T>A	13	0.00318940137389597	T>	>A	313.538461538462
7017_TCTTAA_5017_CAATTC	K1	kidney	RNA labelling group	8430408G22Rik	+	4396	3622	3823	4076	T>C	1	0.000245338567222767	T>	>C	4076
7017_TCTTAA_5017_CAATTC	K1	kidney	RNA labelling group	8430408G22Rik	+	4396	3622	3823	4076	T>G	0	0	T>	>G	Inf
7017_TCTTAA_5017_CAATTC	K1	kidney	RNA labelling group	9030617O03Rik	+	17191	10333	11158	18063	A>C	0	0	A>	>C	Inf
7017_TCTTAA_5017_CAATTC	K1	kidney	RNA labelling group	9030617O03Rik	+	17191	10333	11158	18063	A>G	2	0.000116339945320226	A>	>G	8595.5
7017_TCTTAA_5017_CAATTC	K1	kidney	RNA labelling group	9030617O03Rik	+	17191	10333	11158	18063	A>T	4	0.000232679890640451	A>	>T	4297.75
7017_TCTTAA_5017_CAATTC	K1	kidney	RNA labelling group	9030617O03Rik	+	17191	10333	11158	18063	C>A	0	0	C>	>A	Inf
7017_TCTTAA_5017_CAATTC	K1	kidney	RNA labelling group	9030617O03Rik	+	17191	10333	11158	18063	C>G	0	0	C>	>G	Inf
7017_TCTTAA_5017_CAATTC	K1	kidney	RNA labelling group	9030617O03Rik	+	17191	10333	11158	18063	C>T	1	9.67773153972709e-05	C>	>T	10333
7017_TCTTAA_5017_CAATTC	K1	kidney	RNA labelling group	9030617O03Rik	+	17191	10333	11158	18063	G>A	3	0.000268865388062377	G>	>A	3719.33333333333
7017_TCTTAA_5017_CAATTC	K1	kidney	RNA labelling group	9030617O03Rik	+	17191	10333	11158	18063	G>C	0	0	G>	>C	Inf
7017_TCTTAA_5017_CAATTC	K1	kidney	RNA labelling group	9030617O03Rik	+	17191	10333	11158	18063	G>T	0	0	G>	>T	Inf
7017_TCTTAA_5017_CAATTC	K1	kidney	RNA labelling group	9030617O03Rik	+	17191	10333	11158	18063	T>A	9	0.00049825610363727	T>	>A	2007
7017_TCTTAA_5017_CAATTC	K1	kidney	RNA labelling group	9030617O03Rik	+	17191	10333	11158	18063	T>C	1	5.536178929303e-05	T>	>C	18063
7017_TCTTAA_5017_CAATTC	K1	kidney	RNA labelling group	9030617O03Rik	+	17191	10333	11158	18063	T>G	0	0	T>	>G	Inf
7017_TCTTAA_5017_CAATTC	K1	kidney	RNA labelling group	9030624J02Rik	+	3050	2143	2027	4339	A>C	0	0	A>	>C	Inf
7017_TCTTAA_5017_CAATTC	K1	kidney	RNA labelling group	9030624J02Rik	+	3050	2143	2027	4339	A>G	0	0	A>	>G	Inf
7017_TCTTAA_5017_CAATTC	K1	kidney	RNA labelling group	9030624J02Rik	+	3050	2143	2027	4339	A>T	1	0.000327868852459016	A>	>T	3050
7017_TCTTAA_5017_CAATTC	K1	kidney	RNA labelling group	9030624J02Rik	+	3050	2143	2027	4339	C>A	0	0	C>	>A	Inf
7017_TCTTAA_5017_CAATTC	K1	kidney	RNA labelling group	9030624J02Rik	+	3050	2143	2027	4339	C>G	0	0	C>	>G	Inf
7017_TCTTAA_5017_CAATTC	K1	kidney	RNA labelling group	9030624J02Rik	+	3050	2143	2027	4339	C>T	0	0	C>	>T	Inf
7017_TCTTAA_5017_CAATTC	K1	kidney	RNA labelling group	9030624J02Rik	+	3050	2143	2027	4339	G>A	0	0	G>	>A	Inf
7017_TCTTAA_5017_CAATTC	K1	kidney	RNA labelling group	9030624J02Rik	+	3050	2143	2027	4339	G>C	0	0	G>	>C	Inf
7017_TCTTAA_5017_CAATTC	K1	kidney	RNA labelling group	9030624J02Rik	+	3050	2143	2027	4339	G>T	3	0.00148001973359644	G>	>T	675.66666666667
7017_TCTTAA_5017_CAATTC	K1	kidney	RNA labelling group	9030624J02Rik	+	3050	2143	2027	4339	T>A	0	0	T>	>A	Inf
7017_TCTTAA_5017_CAATTC	K1	kidney	RNA labelling group	9030624J02Rik	+	3050	2143	2027	4339	T>C	10	0.00230467849734962	T>	>C	433.9
7017_TCTTAA_5017_CAATTC	K1	kidney	RNA labelling group	9030624J02Rik	+	3050	2143	2027	4339	T>G	0	0	T>	>G	Inf
7017_TCTTAA_5017_CAATTC	K1	kidney	RNA labelling group	9430016H08Rik	+	7286	3041	3485	6986	A>C	0	0	A>	>C	Inf
7017_TCTTAA_5017_CAATTC	K1	kidney	RNA labelling group	9430016H08Rik	+	7286	3041	3485	6986	A>G	2	0.000274499039253363	A>	>G	3643
7017_TCTTAA_5017_CAATTC	K1	kidney	RNA labelling group	9430016H08Rik	+	7286	3041	3485	6986	A>T	0	0	A>	>T	Inf
7017_TCTTAA_5017_CAATTC	K1	kidney	RNA labelling group	9430016H08Rik	+	7286	3041	3485	6986	C>A	0	0	C>	>A	Inf
7017_TCTTAA_5017_CAATTC	K1	kidney	RNA labelling group	9430016H08Rik	+	7286	3041	3485	6986	C>G	0	0	C>	>G	Inf
7017_TCTTAA_5017_CAATTC	K1	kidney	RNA labelling group	9430016H08Rik	+	7286	3041	3485	6986	C>T	6	0.00197303518579414	C>	>T	506.833333333335
7017_TCTTAA_5017_CAATTC	K1	kidney	RNA labelling group	9430016H08Rik	+	7286	3041	3485	6986	G>A	0	0	G>	>A	Inf
7017_TCTTAA_5017_CAATTC	K1	kidney	RNA labelling group	9430016H08Rik	+	7286	3041	3485	6986	G>C	0	0	G>	>C	Inf
7017_TCTTAA_5017_CAATTC	K1	kidney	RNA labelling group	9430016H08Rik	+	7286	3041	3485	6986	G>T	1	0.000286944045911047	G>	>T	3485
7017_TCTTAA_5017_CAATTC	K1	kidney	RNA labelling group	9430016H08Rik	+	7286	3041	3485	6986	T>A	0	0	T>	>A	Inf
7017_TCTTAA_5017_CAATTC	K1	kidney	RNA labelling group	9430016H08Rik	+	7286	3041	3485	6986	T>C	1	0.000143143429716576	T>	>C	6986
7017_TCTTAA_5017_CAATTC	K1	kidney	RNA labelling group	9430016H08Rik	+	7286	3041	3485	6986	T>G	0	0	T>	>G	Inf
7017_TCTTAA_5017_CAATTC	K1	kidney	RNA labelling group	9530068E07Rik	+	24571	16638	21431	30265	A>C	1	4.06983842741443e-05	A>	>C	24571
7017_TCTTAA_5017_CAATTC	K1	kidney	RNA labelling group	9530068E07Rik	+	24571	16638	21431	30265	A>G	3	0.000122095152822433	A>	>G	8190.33333333333
7017_TCTTAA_5017_CAATTC	K1	kidney	RNA labelling group	9530068E07Rik	+	24571	16638	21431	30265	A>T	1	4.06983842741443e-05	A>	>T	24571
7017_TCTTAA_5017_CAATTC	K1	kidney	RNA labelling group	9530068E07Rik	+	24571	16638	21431	30265	C>A	0	0	C>	>A	Inf
7017_TCTTAA_5017_CAATTC	K1	kidney	RNA labelling group	9530068E07Rik	+	24571	16638	21431	30265	C>G	0	0	C>	>G	Inf
7017_TCTTAA_5017_CAATTC	K1	kidney	RNA labelling group	9530068E07Rik	+	24571	16638	21431	30265	C>T	10	0.000601033778098329	C>	>T	1663.8
7017_TCTTAA_5017_CAATTC	K1	kidney	RNA labelling group	9530068E07Rik	+	24571	16638	21431	30265	G>A	2	9.33227567542345e-05	G>	>A	10715.5
7017_TCTTAA_5017_CAATTC	K1	kidney	RNA labelling group	9530068E07Rik	+	24571	16638	21431	30265	G>C	0	0	G>	>C	Inf
7017_TCTTAA_5017_CAATTC	K1	kidney	RNA labelling group	9530068E07Rik	+	24571	16638	21431	30265	G>T	0	0	G>	>T	Inf
7017_TCTTAA_5017_CAATTC	K1	kidney	RNA labelling group	9530068E07Rik	+	24571	16638	21431	30265	T>A	1	3.30414670411366e-05	T>	>A	30265
7017_TCTTAA_5017_CAATTC	K1	kidney	RNA labelling group	9530068E07Rik	+	24571	16638	21431	30265	T>C	13	0.000429539071534776	T>	>C	2328.07692307692
7017_TCTTAA_5017_CAATTC	K1	kidney	RNA labelling group	9530068E07Rik	+	24571	16638	21431	30265	T>G	0	0	T>	>G	Inf
7017_TCTTAA_5017_CAATTC	K1	kidney	RNA labelling group	A130010J15Rik	+	2059	1226	1494	2354	A>C	0	0	A>	>C	Inf
7017_TCTTAA_5017_CAATTC	K1	kidney	RNA labelling group	A130010J15Rik	+	2059	1226	1494	2354	A>G	0	0	A>	>G	Inf
7017_TCTTAA_5017_CAATTC	K1	kidney	RNA labelling group	A130010J15Rik	+	2059	1226	1494	2354	A>T	0	0	A>	>T	Inf
7017_TCTTAA_5017_CAATTC	K1	kidney	RNA labelling group	A130010J15Rik	+	2059	1226	1494	2354	C>A	0	0	C>	>A	Inf
7017_TCTTAA_5017_CAATTC	K1	kidney	RNA labelling group	A130010J15Rik	+	2059	1226	1494	2354	C>G	0	0	C>	>G	Inf
7017_TCTTAA_5017_CAATTC	K1	kidney	RNA labelling group	A130010J15Rik	+	2059	1226	1494	2354	C>T	0	0	C>	>T	Inf
7017_TCTTAA_5017_CAATTC	K1	kidney	RNA labelling group	A130010J15Rik	+	2059	1226	1494	2354	G>A	0	0	G>	>A	Inf
7017_TCTTAA_5017_CAATTC	K1	kidney	RNA labelling group	A130010J15Rik	+	2059	1226	1494	2354	G>C	0	0	G>	>C	Inf
7017_TCTTAA_5017_CAATTC	K1	kidney	RNA labelling group	A130010J15Rik	+	2059	1226	1494	2354	G>T	0	0	G>	>T	Inf
7017_TCTTAA_5017_CAATTC	K1	kidney	RNA labelling group	A130010J15Rik	+	2059	1226	1494	2354	T>A	1	0.000424808836023789	T>	>A	2354
7017_TCTTAA_5017_CAATTC	K1	kidney	RNA labelling group	A130010J15Rik	+	2059	1226	1494	2354	T>C	1	0.000424808836023789	T>	>C	2354
7017_TCTTAA_5017_CAATTC	K1	kidney	RNA labelling group	A130010J15Rik	+	2059	1226	1494	2354	T>G	0	0	T>	>G	Inf
7017_TCTTAA_5017_CAATTC	K1	kidney	RNA labelling group	A230046K03Rik	+	4460	1848	1650	4162	A>C	0	0	A>	>C	Inf
7017_TCTTAA_5017_CAATTC	K1	kidney	RNA labelling group	A230046K03Rik	+	4460	1848	1650	4162	A>G	0	0	A>	>G	Inf
7017_TCTTAA_5017_CAATTC	K1	kidney	RNA labelling group	A230046K03Rik	+	4460	1848	1650	4162	A>T	0	0	A>	>T	Inf
7017_TCTTAA_5017_CAATTC	K1	kidney	RNA labelling group	A230046K03Rik	+	4460	1848	1650	4162	C>A	0	0	C>	>A	Inf
7017_TCTTAA_5017_CAATTC	K1	kidney	RNA labelling group	A230046K03Rik	+	4460	1848	1650	4162	C>G	0	0	C>	>G	Inf
7017_TCTTAA_5017_CAATTC	K1	kidney	RNA labelling group	A230046K03Rik	+	4460	1848	1650	4162	C>T	0	0	C>	>T	Inf
7017_TCTTAA_5017_CAATTC	K1	kidney	RNA labelling group	A230046K03Rik	+	4460	1848	1650	4162	G>A	9	0.00545454545454545	G>	>A	183.333333333333
7017_TCTTAA_5017_CAATTC	K1	kidney	RNA labelling group	A230046K03Rik	+	4460	1848	1650	4162	G>C	0	0	G>	>C	Inf
7017_TCTTAA_5017_CAATTC	K1	kidney	RNA labelling group	A230046K03Rik	+	4460	1848	1650	4162	G>T	0	0	G>	>T	Inf
7017_TCTTAA_5017_CAATTC	K1	kidney	RNA labelling group	A230046K03Rik	+	4460	1848	1650	4162	T>A	0	0	T>	>A	Inf
7017_TCTTAA_5017_CAATTC	K1	kidney	RNA labelling group	A230046K03Rik	+	4460	1848	1650	4162	T>C	0	0	T>	>C	Inf
7017_TCTTAA_5017_CAATTC	K1	kidney	RNA labelling group	A230046K03Rik	+	4460	1848	1650	4162	T>G	0	0	T>	>G	Inf
7017_TCTTAA_5017_CAATTC	K1	kidney	RNA labelling group	A430005L14Rik	+	12097	4425	7185	11052	A>C	0	0	A>	>C	Inf
7017_TCTTAA_5017_CAATTC	K1	kidney	RNA labelling group	A430005L14Rik	+	12097	4425	7185	11052	A>G	1	8.26651235843598e-05	A>	>G	12097
7017_TCTTAA_5017_CAATTC	K1	kidney	RNA labelling group	A430005L14Rik	+	12097	4425	7185	11052	A>T	1	8.26651235843598e-05	A>	>T	12097
7017_TCTTAA_5017_CAATTC	K1	kidney	RNA labelling group	A430005L14Rik	+	12097	4425	7185	11052	C>A	0	0	C>	>A	Inf
7017_TCTTAA_5017_CAATTC	K1	kidney	RNA labelling group	A430005L14Rik	+	12097	4425	7185	11052	C>G	0	0	C>	>G	Inf
7017_TCTTAA_5017_CAATTC	K1	kidney	RNA labelling group	A430005L14Rik	+	12097	4425	7185	11052	C>T	1	0.000225988700564972	C>	>T	4425
7017_TCTTAA_5017_CAATTC	K1	kidney	RNA labelling group	A430005L14Rik	+	12097	4425	7185	11052	G>A	0	0	G>	>A	Inf
7017_TCTTAA_5017_CAATTC	K1	kidney	RNA labelling group	A430005L14Rik	+	12097	4425	7185	11052	G>C	0	0	G>	>C	Inf
7017_TCTTAA_5017_CAATTC	K1	kidney	RNA labelling group	A430005L14Rik	+	12097	4425	7185	11052	G>T	0	0	G>	>T	Inf
7017_TCTTAA_5017_CAATTC	K1	kidney	RNA labelling group	A430005L14Rik	+	12097	4425	7185	11052	T>A	1	9.0481360839667e-05	T>	>A	11052
7017_TCTTAA_5017_CAATTC	K1	kidney	RNA labelling group	A430005L14Rik	+	12097	4425	7185	11052	T>C	4	0.000361925443358668	T>	>C	2763
7017_TCTTAA_5017_CAATTC	K1	kidney	RNA labelling group	A430005L14Rik	+	12097	4425	7185	11052	T>G	0	0	T>	>G	Inf
7017_TCTTAA_5017_CAATTC	K1	kidney	RNA labelling group	AA986860	+	1767	1490	1284	1768	A>C	0	0	A>	>C	Inf
7017_TCTTAA_5017_CAATTC	K1	kidney	RNA labelling group	AA986860	+	1767	1490	1284	1768	A>G	0	0	A>	>G	Inf
7017_TCTTAA_5017_CAATTC	K1	kidney	RNA labelling group	AA986860	+	1767	1490	1284	1768	A>T	0	0	A>	>T	Inf
7017_TCTTAA_5017_CAATTC	K1	kidney	RNA labelling group	AA986860	+	1767	1490	1284	1768	C>A	0	0	C>	>A	Inf
7017_TCTTAA_5017_CAATTC	K1	kidney	RNA labelling group	AA986860	+	1767	1490	1284	1768	C>G	0	0	C>	>G	Inf
7017_TCTTAA_5017_CAATTC	K1	kidney	RNA labelling group	AA986860	+	1767	1490	1284	1768	C>T	0	0	C>	>T	Inf
7017_TCTTAA_5017_CAATTC	K1	kidney	RNA labelling group	AA986860	+	1767	1490	1284	1768	G>A	0	0	G>	>A	Inf
7017_TCTTAA_5017_CAATTC	K1	kidney	RNA labelling group	AA986860	+	1767	1490	1284	1768	G>C	0	0	G>	>C	Inf
7017_TCTTAA_5017_CAATTC	K1	kidney	RNA labelling group	AA986860	+	1767	1490	1284	1768	G>T	0	0	G>	>T	Inf
7017_TCTTAA_5017_CAATTC	K1	kidney	RNA labelling group	AA986860	+	1767	1490	1284	1768	T>A	0	0	T>	>A	Inf
7017_TCTTAA_5017_CAATTC	K1	kidney	RNA labelling group	AA986860	+	1767	1490	1284	1768	T>C	0	0	T>	>C	Inf
7017_TCTTAA_5017_CAATTC	K1	kidney	RNA labelling group	AA986860	+	1767	1490	1284	1768	T>G	0	0	T>	>G	Inf
7017_TCTTAA_5017_CAATTC	K1	kidney	RNA labelling group	Aacs	+	11516	6385	7058	11651	A>C	0	0	A>	>C	Inf
7017_TCTTAA_5017_CAATTC	K1	kidney	RNA labelling group	Aacs	+	11516	6385	7058	11651	A>G	1	8.68357068426537e-05	A>	>G	11516
7017_TCTTAA_5017_CAATTC	K1	kidney	RNA labelling group	Aacs	+	11516	6385	7058	11651	A>T	1	8.68357068426537e-05	A>	>T	11516
7017_TCTTAA_5017_CAATTC	K1	kidney	RNA labelling group	Aacs	+	11516	6385	7058	11651	C>A	82	0.0128425998433829	C>	>A	77.8658536585366
7017_TCTTAA_5017_CAATTC	K1	kidney	RNA labelling group	Aacs	+	11516	6385	7058	11651	C>G	0	0	C>	>G	Inf
7017_TCTTAA_5017_CAATTC	K1	kidney	RNA labelling group	Aacs	+	11516	6385	7058	11651	C>T	4	0.00062646828504307	C>	>T	1596.25
7017_TCTTAA_5017_CAATTC	K1	kidney	RNA labelling group	Aacs	+	11516	6385	7058	11651	G>A	1	0.00014168319637291	G>	>A	7058
7017_TCTTAA_5017_CAATTC	K1	kidney	RNA labelling group	Aacs	+	11516	6385	7058	11651	G>C	0	0	G>	>C	Inf
7017_TCTTAA_5017_CAATTC	K1	kidney	RNA labelling group	Aacs	+	11516	6385	7058	11651	G>T	0	0	G>	>T	Inf
7017_TCTTAA_5017_CAATTC	K1	kidney	RNA labelling group	Aacs	+	11516	6385	7058	11651	T>A	1	8.58295425285383e-05	T>	>A	11651
7017_TCTTAA_5017_CAATTC	K1	kidney	RNA labelling group	Aacs	+	11516	6385	7058	11651	T>C	37	0.00317569307355591	T>	>C	314.891891891893
7017_TCTTAA_5017_CAATTC	K1	kidney	RNA labelling group	Aacs	+	11516	6385	7058	11651	T>G	0	0	T>	>G	Inf
7017_TCTTAA_5017_CAATTC	K1	kidney	RNA labelling group	Aadac	+	39972	17192	21823	34461	A>C	0	0	A>	>C	Inf
7017_TCTTAA_5017_CAATTC	K1	kidney	RNA labelling group	Aadac	+	39972	17192	21823	34461	A>G	6	0.000150105073551486	A>	>G	6662
7017_TCTTAA_5017_CAATTC	K1	kidney	RNA labelling group	Aadac	+	39972	17192	21823	34461	A>T	6	0.000150105073551486	A>	>T	6662
7017_TCTTAA_5017_CAATTC	K1	kidney	RNA labelling group	Aadac	+	39972	17192	21823	34461	C>A	0	0	C>	>A	Inf
7017_TCTTAA_5017_CAATTC	K1	kidney	RNA labelling group	Aadac	+	39972	17192	21823	34461	C>G	0	0	C>	>G	Inf
7017_TCTTAA_5017_CAATTC	K1	kidney	RNA labelling group	Aadac	+	39972	17192	21823	34461	C>T	6	0.000348999534667287	C>	>T	2865.33333333333
7017_TCTTAA_5017_CAATTC	K1	kidney	RNA labelling group	Aadac	+	39972	17192	21823	34461	G>A	2	9.16464280804656e-05	G>	>A	10911.5
7017_TCTTAA_5017_CAATTC	K1	kidney	RNA labelling group	Aadac	+	39972	17192	21823	34461	G>C	1	4.58232140402328e-05	G>	>C	21823
7017_TCTTAA_5017_CAATTC	K1	kidney	RNA labelling group	Aadac	+	39972	17192	21823	34461	G>T	0	0	G>	>T	Inf
7017_TCTTAA_5017_CAATTC	K1	kidney	RNA labelling group	Aadac	+	39972	17192	21823	34461	T>A	4	0.000116073242215838	T>	>A	8615.25
7017_TCTTAA_5017_CAATTC	K1	kidney	RNA labelling group	Aadac	+	39972	17192	21823	34461	T>C	21	0.00060938452163315	T>	>C	1641
7017_TCTTAA_5017_CAATTC	K1	kidney	RNA labelling group	Aadac	+	39972	17192	21823	34461	T>G	7	0.000203128173877717	T>	>G	4923
7017_TCTTAA_5017_CAATTC	K1	kidney	RNA labelling group	Aadat	+	11166	6027	4254	12470	A>C	0	0	A>	>C	Inf
7017_TCTTAA_5017_CAATTC	K1	kidney	RNA labelling group	Aadat	+	11166	6027	4254	12470	A>G	0	0	A>	>G	Inf
7017_TCTTAA_5017_CAATTC	K1	kidney	RNA labelling group	Aadat	+	11166	6027	4254	12470	A>T	3	0.000268672756582483	A>	>T	3722
7017_TCTTAA_5017_CAATTC	K1	kidney	RNA labelling group	Aadat	+	11166	6027	4254	12470	C>A	0	0	C>	>A	Inf
7017_TCTTAA_5017_CAATTC	K1	kidney	RNA labelling group	Aadat	+	11166	6027	4254	12470	C>G	0	0	C>	>G	Inf
7017_TCTTAA_5017_CAATTC	K1	kidney	RNA labelling group	Aadat	+	11166	6027	4254	12470	C>T	51	0.00846192135390741	C>	>T	118.176470588235
7017_TCTTAA_5017_CAATTC	K1	kidney	RNA labelling group	Aadat	+	11166	6027	4254	12470	G>A	15	0.00352609308885754	G>	>A	283.6
7017_TCTTAA_5017_CAATTC	K1	kidney	RNA labelling group	Aadat	+	11166	6027	4254	12470	G>C	0	0	G>	>C	Inf
7017_TCTTAA_5017_CAATTC	K1	kidney	RNA labelling group	Aadat	+	11166	6027	4254	12470	G>T	0	0	G>	>T	Inf
7017_TCTTAA_5017_CAATTC	K1	kidney	RNA labelling group	Aadat	+	11166	6027	4254	12470	T>A	0	0	T>	>A	Inf
7017_TCTTAA_5017_CAATTC	K1	kidney	RNA labelling group	Aadat	+	11166	6027	4254	12470	T>C	8	0.000641539695268645	T>	>C	1558.75
7017_TCTTAA_5017_CAATTC	K1	kidney	RNA labelling group	Aadat	+	11166	6027	4254	12470	T>G	78	0.00625501202886928	T>	>G	159.871794871795
7017_TCTTAA_5017_CAATTC	K1	kidney	RNA labelling group	Aagab	+	11305	4086	6356	9496	A>C	0	0	A>	>C	Inf
7017_TCTTAA_5017_CAATTC	K1	kidney	RNA labelling group	Aagab	+	11305	4086	6356	9496	A>G	2	0.000176912870411322	A>	>G	5652.5
7017_TCTTAA_5017_CAATTC	K1	kidney	RNA labelling group	Aagab	+	11305	4086	6356	9496	A>T	0	0	A>	>T	Inf
7017_TCTTAA_5017_CAATTC	K1	kidney	RNA labelling group	Aagab	+	11305	4086	6356	9496	C>A	0	0	C>	>A	Inf
7017_TCTTAA_5017_CAATTC	K1	kidney	RNA labelling group	Aagab	+	11305	4086	6356	9496	C>G	0	0	C>	>G	Inf
7017_TCTTAA_5017_CAATTC	K1	kidney	RNA labelling group	Aagab	+	11305	4086	6356	9496	C>T	0	0	C>	>T	Inf
7017_TCTTAA_5017_CAATTC	K1	kidney	RNA labelling group	Aagab	+	11305	4086	6356	9496	G>A	1	0.000157331655129012	G>	>A	6356
7017_TCTTAA_5017_CAATTC	K1	kidney	RNA labelling group	Aagab	+	11305	4086	6356	9496	G>C	0	0	G>	>C	Inf
7017_TCTTAA_5017_CAATTC	K1	kidney	RNA labelling group	Aagab	+	11305	4086	6356	9496	G>T	0	0	G>	>T	Inf
7017_TCTTAA_5017_CAATTC	K1	kidney	RNA labelling group	Aagab	+	11305	4086	6356	9496	T>A	5	0.00052653748946925	T>	>A	1899.2
7017_TCTTAA_5017_CAATTC	K1	kidney	RNA labelling group	Aagab	+	11305	4086	6356	9496	T>C	3	0.00031592249368155	T>	>C	3165.33333333333
7017_TCTTAA_5017_CAATTC	K1	kidney	RNA labelling group	Aagab	+	11305	4086	6356	9496	T>G	0	0	T>	>G	Inf
7017_TCTTAA_5017_CAATTC	K1	kidney	RNA labelling group	Aak1	+	15573	10972	16143	22273	A>C	0	0	A>	>C	Inf
7017_TCTTAA_5017_CAATTC	K1	kidney	RNA labelling group	Aak1	+	15573	10972	16143	22273	A>G	0	0	A>	>G	Inf
7017_TCTTAA_5017_CAATTC	K1	kidney	RNA labelling group	Aak1	+	15573	10972	16143	22273	A>T	1	6.42137032042638e-05	A>	>T	15573
7017_TCTTAA_5017_CAATTC	K1	kidney	RNA labelling group	Aak1	+	15573	10972	16143	22273	C>A	7	0.000637987604812249	C>	>A	1567.42857142857
7017_TCTTAA_5017_CAATTC	K1	kidney	RNA labelling group	Aak1	+	15573	10972	16143	22273	C>G	0	0	C>	>G	Inf
7017_TCTTAA_5017_CAATTC	K1	kidney	RNA labelling group	Aak1	+	15573	10972	16143	22273	C>T	10	0.000911410864017499	C>	>T	1097.2
7017_TCTTAA_5017_CAATTC	K1	kidney	RNA labelling group	Aak1	+	15573	10972	16143	22273	G>A	58	0.00359288855850833	G>	>A	278.327586206897
7017_TCTTAA_5017_CAATTC	K1	kidney	RNA labelling group	Aak1	+	15573	10972	16143	22273	G>C	0	0	G>	>C	Inf
7017_TCTTAA_5017_CAATTC	K1	kidney	RNA labelling group	Aak1	+	15573	10972	16143	22273	G>T	0	0	G>	>T	Inf
7017_TCTTAA_5017_CAATTC	K1	kidney	RNA labelling group	Aak1	+	15573	10972	16143	22273	T>A	1	4.48974094194765e-05	T>	>A	22273
7017_TCTTAA_5017_CAATTC	K1	kidney	RNA labelling group	Aak1	+	15573	10972	16143	22273	T>C	3	0.00013469222825843	T>	>C	7424.33333333333
7017_TCTTAA_5017_CAATTC	K1	kidney	RNA labelling group	Aak1	+	15573	10972	16143	22273	T>G	0	0	T>	>G	Inf
7017_TCTTAA_5017_CAATTC	K1	kidney	RNA labelling group	Aar2	+	1500	1911	2110	2365	A>C	0	0	A>	>C	Inf
7017_TCTTAA_5017_CAATTC	K1	kidney	RNA labelling group	Aar2	+	1500	1911	2110	2365	A>G	1	0.000666666666666667	A>	>G	1500
7017_TCTTAA_5017_CAATTC	K1	kidney	RNA labelling group	Aar2	+	1500	1911	2110	2365	A>T	0	0	A>	>T	Inf
7017_TCTTAA_5017_CAATTC	K1	kidney	RNA labelling group	Aar2	+	1500	1911	2110	2365	C>A	0	0	C>	>A	Inf
7017_TCTTAA_5017_CAATTC	K1	kidney	RNA labelling group	Aar2	+	1500	1911	2110	2365	C>G	0	0	C>	>G	Inf
7017_TCTTAA_5017_CAATTC	K1	kidney	RNA labelling group	Aar2	+	1500	1911	2110	2365	C>T	0	0	C>	>T	Inf
7017_TCTTAA_5017_CAATTC	K1	kidney	RNA labelling group	Aar2	+	1500	1911	2110	2365	G>A	2	0.000947867298578199	G>	>A	1055
7017_TCTTAA_5017_CAATTC	K1	kidney	RNA labelling group	Aar2	+	1500	1911	2110	2365	G>C	0	0	G>	>C	Inf
7017_TCTTAA_5017_CAATTC	K1	kidney	RNA labelling group	Aar2	+	1500	1911	2110	2365	G>T	0	0	G>	>T	Inf
7017_TCTTAA_5017_CAATTC	K1	kidney	RNA labelling group	Aar2	+	1500	1911	2110	2365	T>A	0	0	T>	>A	Inf
7017_TCTTAA_5017_CAATTC	K1	kidney	RNA labelling group	Aar2	+	1500	1911	2110	2365	T>C	0	0	T>	>C	Inf
7017_TCTTAA_5017_CAATTC	K1	kidney	RNA labelling group	Aar2	+	1500	1911	2110	2365	T>G	0	0	T>	>G	Inf
7017_TCTTAA_5017_CAATTC	K1	kidney	RNA labelling group	Aars	+	12424	9935	9297	11507	A>C	0	0	A>	>C	Inf
7017_TCTTAA_5017_CAATTC	K1	kidney	RNA labelling group	Aars	+	12424	9935	9297	11507	A>G	2	0.000160978750804894	A>	>G	6212
7017_TCTTAA_5017_CAATTC	K1	kidney	RNA labelling group	Aars	+	12424	9935	9297	11507	A>T	1	8.04893754024469e-05	A>	>T	12424
7017_TCTTAA_5017_CAATTC	K1	kidney	RNA labelling group	Aars	+	12424	9935	9297	11507	C>A	2	0.000201308505284348	C>	>A	4967.5
7017_TCTTAA_5017_CAATTC	K1	kidney	RNA labelling group	Aars	+	12424	9935	9297	11507	C>G	0	0	C>	>G	Inf
7017_TCTTAA_5017_CAATTC	K1	kidney	RNA labelling group	Aars	+	12424	9935	9297	11507	C>T	7	0.000704579768495219	C>	>T	1419.28571428571
7017_TCTTAA_5017_CAATTC	K1	kidney	RNA labelling group	Aars	+	12424	9935	9297	11507	G>A	1	0.00010756157900398	G>	>A	9297
7017_TCTTAA_5017_CAATTC	K1	kidney	RNA labelling group	Aars	+	12424	9935	9297	11507	G>C	1	0.00010756157900398	G>	>C	9297
7017_TCTTAA_5017_CAATTC	K1	kidney	RNA labelling group	Aars	+	12424	9935	9297	11507	G>T	1	0.00010756157900398	G>	>T	9297
7017_TCTTAA_5017_CAATTC	K1	kidney	RNA labelling group	Aars	+	12424	9935	9297	11507	T>A	2	0.000173807247762232	T>	>A	5753.5
7017_TCTTAA_5017_CAATTC	K1	kidney	RNA labelling group	Aars	+	12424	9935	9297	11507	T>C	0	0	T>	>C	Inf
7017_TCTTAA_5017_CAATTC	K1	kidney	RNA labelling group	Aars	+	12424	9935	9297	11507	T>G	0	0	T>	>G	Inf
7017_TCTTAA_5017_CAATTC	K1	kidney	RNA labelling group	Aars2	+	1905	1467	1334	1343	A>C	0	0	A>	>C	Inf
7017_TCTTAA_5017_CAATTC	K1	kidney	RNA labelling group	Aars2	+	1905	1467	1334	1343	A>G	0	0	A>	>G	Inf
7017_TCTTAA_5017_CAATTC	K1	kidney	RNA labelling group	Aars2	+	1905	1467	1334	1343	A>T	0	0	A>	>T	Inf
7017_TCTTAA_5017_CAATTC	K1	kidney	RNA labelling group	Aars2	+	1905	1467	1334	1343	C>A	0	0	C>	>A	Inf
7017_TCTTAA_5017_CAATTC	K1	kidney	RNA labelling group	Aars2	+	1905	1467	1334	1343	C>G	0	0	C>	>G	Inf
7017_TCTTAA_5017_CAATTC	K1	kidney	RNA labelling group	Aars2	+	1905	1467	1334	1343	C>T	2	0.00136332651670074	C>	>T	733.500000000005
7017_TCTTAA_5017_CAATTC	K1	kidney	RNA labelling group	Aars2	+	1905	1467	1334	1343	G>A	0	0	G>	>A	Inf
7017_TCTTAA_5017_CAATTC	K1	kidney	RNA labelling group	Aars2	+	1905	1467	1334	1343	G>C	0	0	G>	>C	Inf
7017_TCTTAA_5017_CAATTC	K1	kidney	RNA labelling group	Aars2	+	1905	1467	1334	1343	G>T	0	0	G>	>T	Inf
7017_TCTTAA_5017_CAATTC	K1	kidney	RNA labelling group	Aars2	+	1905	1467	1334	1343	T>A	1	0.000744601638123604	T>	>A	1343
7017_TCTTAA_5017_CAATTC	K1	kidney	RNA labelling group	Aars2	+	1905	1467	1334	1343	T>C	0	0	T>	>C	Inf
7017_TCTTAA_5017_CAATTC	K1	kidney	RNA labelling group	Aars2	+	1905	1467	1334	1343	T>G	0	0	T>	>G	Inf
7017_TCTTAA_5017_CAATTC	K1	kidney	RNA labelling group	Abat	+	31910	17089	19725	27238	A>C	0	0	A>	>C	Inf
7017_TCTTAA_5017_CAATTC	K1	kidney	RNA labelling group	Abat	+	31910	17089	19725	27238	A>G	6	0.000188028831087433	A>	>G	5318.33333333333
7017_TCTTAA_5017_CAATTC	K1	kidney	RNA labelling group	Abat	+	31910	17089	19725	27238	A>T	3	9.40144155437167e-05	A>	>T	10636.6666666667
7017_TCTTAA_5017_CAATTC	K1	kidney	RNA labelling group	Abat	+	31910	17089	19725	27238	C>A	0	0	C>	>A	Inf
7017_TCTTAA_5017_CAATTC	K1	kidney	RNA labelling group	Abat	+	31910	17089	19725	27238	C>G	0	0	C>	>G	Inf
7017_TCTTAA_5017_CAATTC	K1	kidney	RNA labelling group	Abat	+	31910	17089	19725	27238	C>T	8	0.000468137398326409	C>	>T	2136.125
7017_TCTTAA_5017_CAATTC	K1	kidney	RNA labelling group	Abat	+	31910	17089	19725	27238	G>A	1	5.06970849176172e-05	G>	>A	19725
7017_TCTTAA_5017_CAATTC	K1	kidney	RNA labelling group	Abat	+	31910	17089	19725	27238	G>C	3	0.000152091254752852	G>	>C	6575
7017_TCTTAA_5017_CAATTC	K1	kidney	RNA labelling group	Abat	+	31910	17089	19725	27238	G>T	1	5.06970849176172e-05	G>	>T	19725
7017_TCTTAA_5017_CAATTC	K1	kidney	RNA labelling group	Abat	+	31910	17089	19725	27238	T>A	3	0.000110140245245613	T>	>A	9079.33333333333
7017_TCTTAA_5017_CAATTC	K1	kidney	RNA labelling group	Abat	+	31910	17089	19725	27238	T>C	6	0.000220280490491225	T>	>C	4539.66666666667
7017_TCTTAA_5017_CAATTC	K1	kidney	RNA labelling group	Abat	+	31910	17089	19725	27238	T>G	0	0	T>	>G	Inf
7017_TCTTAA_5017_CAATTC	K1	kidney	RNA labelling group	Abca13	+	27897	12517	14761	24070	A>C	0	0	A>	>C	Inf
7017_TCTTAA_5017_CAATTC	K1	kidney	RNA labelling group	Abca13	+	27897	12517	14761	24070	A>G	3	0.000107538444994085	A>	>G	9299
7017_TCTTAA_5017_CAATTC	K1	kidney	RNA labelling group	Abca13	+	27897	12517	14761	24070	A>T	3	0.000107538444994085	A>	>T	9299
7017_TCTTAA_5017_CAATTC	K1	kidney	RNA labelling group	Abca13	+	27897	12517	14761	24070	C>A	0	0	C>	>A	Inf
7017_TCTTAA_5017_CAATTC	K1	kidney	RNA labelling group	Abca13	+	27897	12517	14761	24070	C>G	0	0	C>	>G	Inf
7017_TCTTAA_5017_CAATTC	K1	kidney	RNA labelling group	Abca13	+	27897	12517	14761	24070	C>T	9	0.000719022129903332	C>	>T	1390.77777777778
7017_TCTTAA_5017_CAATTC	K1	kidney	RNA labelling group	Abca13	+	27897	12517	14761	24070	G>A	94	0.00636813224036311	G>	>A	157.031914893617
7017_TCTTAA_5017_CAATTC	K1	kidney	RNA labelling group	Abca13	+	27897	12517	14761	24070	G>C	3	0.000203238262990312	G>	>C	4920.33333333333
7017_TCTTAA_5017_CAATTC	K1	kidney	RNA labelling group	Abca13	+	27897	12517	14761	24070	G>T	0	0	G>	>T	Inf
7017_TCTTAA_5017_CAATTC	K1	kidney	RNA labelling group	Abca13	+	27897	12517	14761	24070	T>A	3	0.000124636476942252	T>	>A	8023.33333333333
7017_TCTTAA_5017_CAATTC	K1	kidney	RNA labelling group	Abca13	+	27897	12517	14761	24070	T>C	23	0.00095554632322393	T>	>C	1046.52173913043
7017_TCTTAA_5017_CAATTC	K1	kidney	RNA labelling group	Abca13	+	27897	12517	14761	24070	T>G	0	0	T>	>G	Inf
7017_TCTTAA_5017_CAATTC	K1	kidney	RNA labelling group	Abca2	+	3169	3910	3600	3795	A>C	0	0	A>	>C	Inf
7017_TCTTAA_5017_CAATTC	K1	kidney	RNA labelling group	Abca2	+	3169	3910	3600	3795	A>G	0	0	A>	>G	Inf
7017_TCTTAA_5017_CAATTC	K1	kidney	RNA labelling group	Abca2	+	3169	3910	3600	3795	A>T	0	0	A>	>T	Inf
7017_TCTTAA_5017_CAATTC	K1	kidney	RNA labelling group	Abca2	+	3169	3910	3600	3795	C>A	0	0	C>	>A	Inf
7017_TCTTAA_5017_CAATTC	K1	kidney	RNA labelling group	Abca2	+	3169	3910	3600	3795	C>G	0	0	C>	>G	Inf
7017_TCTTAA_5017_CAATTC	K1	kidney	RNA labelling group	Abca2	+	3169	3910	3600	3795	C>T	2	0.00051150895140665	C>	>T	1955
7017_TCTTAA_5017_CAATTC	K1	kidney	RNA labelling group	Abca2	+	3169	3910	3600	3795	G>A	0	0	G>	>A	Inf
7017_TCTTAA_5017_CAATTC	K1	kidney	RNA labelling group	Abca2	+	3169	3910	3600	3795	G>C	0	0	G>	>C	Inf
7017_TCTTAA_5017_CAATTC	K1	kidney	RNA labelling group	Abca2	+	3169	3910	3600	3795	G>T	0	0	G>	>T	Inf
7017_TCTTAA_5017_CAATTC	K1	kidney	RNA labelling group	Abca2	+	3169	3910	3600	3795	T>A	0	0	T>	>A	Inf
7017_TCTTAA_5017_CAATTC	K1	kidney	RNA labelling group	Abca2	+	3169	3910	3600	3795	T>C	4	0.00105401844532279	T>	>C	948.750000000003
7017_TCTTAA_5017_CAATTC	K1	kidney	RNA labelling group	Abca2	+	3169	3910	3600	3795	T>G	0	0	T>	>G	Inf
7017_TCTTAA_5017_CAATTC	K1	kidney	RNA labelling group	Abca3	+	41706	26303	30950	34838	A>C	0	0	A>	>C	Inf
7017_TCTTAA_5017_CAATTC	K1	kidney	RNA labelling group	Abca3	+	41706	26303	30950	34838	A>G	11	0.000263751019038028	A>	>G	3791.45454545455
7017_TCTTAA_5017_CAATTC	K1	kidney	RNA labelling group	Abca3	+	41706	26303	30950	34838	A>T	1	2.39773653670935e-05	A>	>T	41706
7017_TCTTAA_5017_CAATTC	K1	kidney	RNA labelling group	Abca3	+	41706	26303	30950	34838	C>A	2	7.60369539596244e-05	C>	>A	13151.5
7017_TCTTAA_5017_CAATTC	K1	kidney	RNA labelling group	Abca3	+	41706	26303	30950	34838	C>G	0	0	C>	>G	Inf
7017_TCTTAA_5017_CAATTC	K1	kidney	RNA labelling group	Abca3	+	41706	26303	30950	34838	C>T	19	0.000722351062616432	C>	>T	1384.36842105263
7017_TCTTAA_5017_CAATTC	K1	kidney	RNA labelling group	Abca3	+	41706	26303	30950	34838	G>A	4	0.00012924071082391	G>	>A	7737.5
7017_TCTTAA_5017_CAATTC	K1	kidney	RNA labelling group	Abca3	+	41706	26303	30950	34838	G>C	2	6.46203554119548e-05	G>	>C	15475
7017_TCTTAA_5017_CAATTC	K1	kidney	RNA labelling group	Abca3	+	41706	26303	30950	34838	G>T	2	6.46203554119548e-05	G>	>T	15475
7017_TCTTAA_5017_CAATTC	K1	kidney	RNA labelling group	Abca3	+	41706	26303	30950	34838	T>A	4	0.00011481715368276	T>	>A	8709.5
7017_TCTTAA_5017_CAATTC	K1	kidney	RNA labelling group	Abca3	+	41706	26303	30950	34838	T>C	24	0.000688902922096561	T>	>C	1451.58333333333
7017_TCTTAA_5017_CAATTC	K1	kidney	RNA labelling group	Abca3	+	41706	26303	30950	34838	T>G	0	0	T>	>G	Inf
7017_TCTTAA_5017_CAATTC	K1	kidney	RNA labelling group	Abcb8	+	8771	4383	5490	4249	A>C	0	0	A>	>C	Inf
7017_TCTTAA_5017_CAATTC	K1	kidney	RNA labelling group	Abcb8	+	8771	4383	5490	4249	A>G	0	0	A>	>G	Inf
7017_TCTTAA_5017_CAATTC	K1	kidney	RNA labelling group	Abcb8	+	8771	4383	5490	4249	A>T	1	0.00011401208528104	A>	>T	8771
7017_TCTTAA_5017_CAATTC	K1	kidney	RNA labelling group	Abcb8	+	8771	4383	5490	4249	C>A	0	0	C>	>A	Inf
7017_TCTTAA_5017_CAATTC	K1	kidney	RNA labelling group	Abcb8	+	8771	4383	5490	4249	C>G	0	0	C>	>G	Inf
7017_TCTTAA_5017_CAATTC	K1	kidney	RNA labelling group	Abcb8	+	8771	4383	5490	4249	C>T	0	0	C>	>T	Inf
7017_TCTTAA_5017_CAATTC	K1	kidney	RNA labelling group	Abcb8	+	8771	4383	5490	4249	G>A	1	0.000182149362477231	G>	>A	5490
7017_TCTTAA_5017_CAATTC	K1	kidney	RNA labelling group	Abcb8	+	8771	4383	5490	4249	G>C	0	0	G>	>C	Inf
7017_TCTTAA_5017_CAATTC	K1	kidney	RNA labelling group	Abcb8	+	8771	4383	5490	4249	G>T	0	0	G>	>T	Inf
7017_TCTTAA_5017_CAATTC	K1	kidney	RNA labelling group	Abcb8	+	8771	4383	5490	4249	T>A	0	0	T>	>A	Inf
7017_TCTTAA_5017_CAATTC	K1	kidney	RNA labelling group	Abcb8	+	8771	4383	5490	4249	T>C	0	0	T>	>C	Inf
7017_TCTTAA_5017_CAATTC	K1	kidney	RNA labelling group	Abcb8	+	8771	4383	5490	4249	T>G	0	0	T>	>G	Inf
7017_TCTTAA_5017_CAATTC	K1	kidney	RNA labelling group	Abcc1	+	3888	2199	2073	3938	A>C	0	0	A>	>C	Inf
7017_TCTTAA_5017_CAATTC	K1	kidney	RNA labelling group	Abcc1	+	3888	2199	2073	3938	A>G	0	0	A>	>G	Inf
7017_TCTTAA_5017_CAATTC	K1	kidney	RNA labelling group	Abcc1	+	3888	2199	2073	3938	A>T	1	0.000257201646090535	A>	>T	3888
7017_TCTTAA_5017_CAATTC	K1	kidney	RNA labelling group	Abcc1	+	3888	2199	2073	3938	C>A	0	0	C>	>A	Inf
7017_TCTTAA_5017_CAATTC	K1	kidney	RNA labelling group	Abcc1	+	3888	2199	2073	3938	C>G	0	0	C>	>G	Inf
7017_TCTTAA_5017_CAATTC	K1	kidney	RNA labelling group	Abcc1	+	3888	2199	2073	3938	C>T	0	0	C>	>T	Inf
7017_TCTTAA_5017_CAATTC	K1	kidney	RNA labelling group	Abcc1	+	3888	2199	2073	3938	G>A	1	0.000482392667631452	G>	>A	2073
7017_TCTTAA_5017_CAATTC	K1	kidney	RNA labelling group	Abcc1	+	3888	2199	2073	3938	G>C	0	0	G>	>C	Inf
7017_TCTTAA_5017_CAATTC	K1	kidney	RNA labelling group	Abcc1	+	3888	2199	2073	3938	G>T	0	0	G>	>T	Inf
7017_TCTTAA_5017_CAATTC	K1	kidney	RNA labelling group	Abcc1	+	3888	2199	2073	3938	T>A	1	0.000253936008125952	T>	>A	3938
7017_TCTTAA_5017_CAATTC	K1	kidney	RNA labelling group	Abcc1	+	3888	2199	2073	3938	T>C	2	0.000507872016251904	T>	>C	1969
7017_TCTTAA_5017_CAATTC	K1	kidney	RNA labelling group	Abcc1	+	3888	2199	2073	3938	T>G	0	0	T>	>G	Inf
7017_TCTTAA_5017_CAATTC	K1	kidney	RNA labelling group	Abcc2	+	60455	49558	42814	62368	A>C	1	1.65412290133157e-05	A>	>C	60455
7017_TCTTAA_5017_CAATTC	K1	kidney	RNA labelling group	Abcc2	+	60455	49558	42814	62368	A>G	5	8.27061450665785e-05	A>	>G	12091
7017_TCTTAA_5017_CAATTC	K1	kidney	RNA labelling group	Abcc2	+	60455	49558	42814	62368	A>T	8	0.000132329832106526	A>	>T	7556.875
7017_TCTTAA_5017_CAATTC	K1	kidney	RNA labelling group	Abcc2	+	60455	49558	42814	62368	C>A	44	0.000887848581460107	C>	>A	1126.31818181818
7017_TCTTAA_5017_CAATTC	K1	kidney	RNA labelling group	Abcc2	+	60455	49558	42814	62368	C>G	1	2.01783768513661e-05	C>	>G	49558
7017_TCTTAA_5017_CAATTC	K1	kidney	RNA labelling group	Abcc2	+	60455	49558	42814	62368	C>T	23	0.00046410266758142	C>	>T	2154.69565217391
7017_TCTTAA_5017_CAATTC	K1	kidney	RNA labelling group	Abcc2	+	60455	49558	42814	62368	G>A	4	9.34273835661232e-05	G>	>A	10703.5
7017_TCTTAA_5017_CAATTC	K1	kidney	RNA labelling group	Abcc2	+	60455	49558	42814	62368	G>C	1	2.33568458915308e-05	G>	>C	42814
7017_TCTTAA_5017_CAATTC	K1	kidney	RNA labelling group	Abcc2	+	60455	49558	42814	62368	G>T	1	2.33568458915308e-05	G>	>T	42814
7017_TCTTAA_5017_CAATTC	K1	kidney	RNA labelling group	Abcc2	+	60455	49558	42814	62368	T>A	4	6.41354540790149e-05	T>	>A	15592
7017_TCTTAA_5017_CAATTC	K1	kidney	RNA labelling group	Abcc2	+	60455	49558	42814	62368	T>C	27	0.00043291431503335	T>	>C	2309.92592592593
7017_TCTTAA_5017_CAATTC	K1	kidney	RNA labelling group	Abcc2	+	60455	49558	42814	62368	T>G	2	3.20677270395074e-05	T>	>G	31184
7017_TCTTAA_5017_CAATTC	K1	kidney	RNA labelling group	Abcf3	+	2896	2756	2690	2929	A>C	0	0	A>	>C	Inf
7017_TCTTAA_5017_CAATTC	K1	kidney	RNA labelling group	Abcf3	+	2896	2756	2690	2929	A>G	0	0	A>	>G	Inf
7017_TCTTAA_5017_CAATTC	K1	kidney	RNA labelling group	Abcf3	+	2896	2756	2690	2929	A>T	0	0	A>	>T	Inf
7017_TCTTAA_5017_CAATTC	K1	kidney	RNA labelling group	Abcf3	+	2896	2756	2690	2929	C>A	1	0.000362844702467344	C>	>A	2756
7017_TCTTAA_5017_CAATTC	K1	kidney	RNA labelling group	Abcf3	+	2896	2756	2690	2929	C>G	0	0	C>	>G	Inf
7017_TCTTAA_5017_CAATTC	K1	kidney	RNA labelling group	Abcf3	+	2896	2756	2690	2929	C>T	2	0.000725689404934688	C>	>T	1378
7017_TCTTAA_5017_CAATTC	K1	kidney	RNA labelling group	Abcf3	+	2896	2756	2690	2929	G>A	0	0	G>	>A	Inf
7017_TCTTAA_5017_CAATTC	K1	kidney	RNA labelling group	Abcf3	+	2896	2756	2690	2929	G>C	0	0	G>	>C	Inf
7017_TCTTAA_5017_CAATTC	K1	kidney	RNA labelling group	Abcf3	+	2896	2756	2690	2929	G>T	0	0	G>	>T	Inf
7017_TCTTAA_5017_CAATTC	K1	kidney	RNA labelling group	Abcf3	+	2896	2756	2690	2929	T>A	3	0.00102424035506998	T>	>A	976.333333333343
7017_TCTTAA_5017_CAATTC	K1	kidney	RNA labelling group	Abcf3	+	2896	2756	2690	2929	T>C	0	0	T>	>C	Inf
7017_TCTTAA_5017_CAATTC	K1	kidney	RNA labelling group	Abcf3	+	2896	2756	2690	2929	T>G	0	0	T>	>G	Inf
7017_TCTTAA_5017_CAATTC	K1	kidney	RNA labelling group	Abcg2	+	66909	48502	43284	97383	A>C	0	0	A>	>C	Inf
7017_TCTTAA_5017_CAATTC	K1	kidney	RNA labelling group	Abcg2	+	66909	48502	43284	97383	A>G	5	7.47283624026663e-05	A>	>G	13381.8
7017_TCTTAA_5017_CAATTC	K1	kidney	RNA labelling group	Abcg2	+	66909	48502	43284	97383	A>T	3	4.48370174415998e-05	A>	>T	22303
7017_TCTTAA_5017_CAATTC	K1	kidney	RNA labelling group	Abcg2	+	66909	48502	43284	97383	C>A	4	8.24708259453218e-05	C>	>A	12125.5
7017_TCTTAA_5017_CAATTC	K1	kidney	RNA labelling group	Abcg2	+	66909	48502	43284	97383	C>G	0	0	C>	>G	Inf
7017_TCTTAA_5017_CAATTC	K1	kidney	RNA labelling group	Abcg2	+	66909	48502	43284	97383	C>T	32	0.000659766607562575	C>	>T	1515.6875
7017_TCTTAA_5017_CAATTC	K1	kidney	RNA labelling group	Abcg2	+	66909	48502	43284	97383	G>A	5	0.000115516126051197	G>	>A	8656.8
7017_TCTTAA_5017_CAATTC	K1	kidney	RNA labelling group	Abcg2	+	66909	48502	43284	97383	G>C	2	4.62064504204787e-05	G>	>C	21642
7017_TCTTAA_5017_CAATTC	K1	kidney	RNA labelling group	Abcg2	+	66909	48502	43284	97383	G>T	3	6.9309675630718e-05	G>	>T	14428
7017_TCTTAA_5017_CAATTC	K1	kidney	RNA labelling group	Abcg2	+	66909	48502	43284	97383	T>A	10	0.000102687327356931	T>	>A	9738.3
7017_TCTTAA_5017_CAATTC	K1	kidney	RNA labelling group	Abcg2	+	66909	48502	43284	97383	T>C	22	0.000225912120185248	T>	>C	4426.5
7017_TCTTAA_5017_CAATTC	K1	kidney	RNA labelling group	Abcg2	+	66909	48502	43284	97383	T>G	1	1.02687327356931e-05	T>	>G	97383
7017_TCTTAA_5017_CAATTC	K1	kidney	RNA labelling group	Abhd11	+	10052	7808	7890	7542	A>C	0	0	A>	>C	Inf
7017_TCTTAA_5017_CAATTC	K1	kidney	RNA labelling group	Abhd11	+	10052	7808	7890	7542	A>G	1	9.94826900119379e-05	A>	>G	10052
7017_TCTTAA_5017_CAATTC	K1	kidney	RNA labelling group	Abhd11	+	10052	7808	7890	7542	A>T	1	9.94826900119379e-05	A>	>T	10052
7017_TCTTAA_5017_CAATTC	K1	kidney	RNA labelling group	Abhd11	+	10052	7808	7890	7542	C>A	4	0.000512295081967213	C>	>A	1952
7017_TCTTAA_5017_CAATTC	K1	kidney	RNA labelling group	Abhd11	+	10052	7808	7890	7542	C>G	0	0	C>	>G	Inf
7017_TCTTAA_5017_CAATTC	K1	kidney	RNA labelling group	Abhd11	+	10052	7808	7890	7542	C>T	7	0.000896516393442623	C>	>T	1115.42857142857
7017_TCTTAA_5017_CAATTC	K1	kidney	RNA labelling group	Abhd11	+	10052	7808	7890	7542	G>A	1	0.000126742712294043	G>	>A	7890
7017_TCTTAA_5017_CAATTC	K1	kidney	RNA labelling group	Abhd11	+	10052	7808	7890	7542	G>C	0	0	G>	>C	Inf
7017_TCTTAA_5017_CAATTC	K1	kidney	RNA labelling group	Abhd11	+	10052	7808	7890	7542	G>T	0	0	G>	>T	Inf
7017_TCTTAA_5017_CAATTC	K1	kidney	RNA labelling group	Abhd11	+	10052	7808	7890	7542	T>A	1	0.00013259082471493	T>	>A	7542
7017_TCTTAA_5017_CAATTC	K1	kidney	RNA labelling group	Abhd11	+	10052	7808	7890	7542	T>C	5	0.000662954123574649	T>	>C	1508.4
7017_TCTTAA_5017_CAATTC	K1	kidney	RNA labelling group	Abhd11	+	10052	7808	7890	7542	T>G	0	0	T>	>G	Inf
7017_TCTTAA_5017_CAATTC	K1	kidney	RNA labelling group	Abhd13	+	6597	4336	4449	8850	A>C	0	0	A>	>C	Inf
7017_TCTTAA_5017_CAATTC	K1	kidney	RNA labelling group	Abhd13	+	6597	4336	4449	8850	A>G	2	0.000303168106715174	A>	>G	3298.5
7017_TCTTAA_5017_CAATTC	K1	kidney	RNA labelling group	Abhd13	+	6597	4336	4449	8850	A>T	0	0	A>	>T	Inf
7017_TCTTAA_5017_CAATTC	K1	kidney	RNA labelling group	Abhd13	+	6597	4336	4449	8850	C>A	1	0.000230627306273063	C>	>A	4336
7017_TCTTAA_5017_CAATTC	K1	kidney	RNA labelling group	Abhd13	+	6597	4336	4449	8850	C>G	1	0.000230627306273063	C>	>G	4336
7017_TCTTAA_5017_CAATTC	K1	kidney	RNA labelling group	Abhd13	+	6597	4336	4449	8850	C>T	0	0	C>	>T	Inf
7017_TCTTAA_5017_CAATTC	K1	kidney	RNA labelling group	Abhd13	+	6597	4336	4449	8850	G>A	4	0.000899078444594291	G>	>A	1112.25
7017_TCTTAA_5017_CAATTC	K1	kidney	RNA labelling group	Abhd13	+	6597	4336	4449	8850	G>C	0	0	G>	>C	Inf
7017_TCTTAA_5017_CAATTC	K1	kidney	RNA labelling group	Abhd13	+	6597	4336	4449	8850	G>T	0	0	G>	>T	Inf
7017_TCTTAA_5017_CAATTC	K1	kidney	RNA labelling group	Abhd13	+	6597	4336	4449	8850	T>A	1	0.000112994350282486	T>	>A	8850
7017_TCTTAA_5017_CAATTC	K1	kidney	RNA labelling group	Abhd13	+	6597	4336	4449	8850	T>C	10	0.00112994350282485	T>	>C	885.000000000007
7017_TCTTAA_5017_CAATTC	K1	kidney	RNA labelling group	Abhd13	+	6597	4336	4449	8850	T>G	0	0	T>	>G	Inf
7017_TCTTAA_5017_CAATTC	K1	kidney	RNA labelling group	Abhd14b	+	58027	48820	61247	46718	A>C	1	1.72333568855877e-05	A>	>C	58027
7017_TCTTAA_5017_CAATTC	K1	kidney	RNA labelling group	Abhd14b	+	58027	48820	61247	46718	A>G	7	0.000120633498199114	A>	>G	8289.57142857143
7017_TCTTAA_5017_CAATTC	K1	kidney	RNA labelling group	Abhd14b	+	58027	48820	61247	46718	A>T	8	0.000137866855084702	A>	>T	7253.375
7017_TCTTAA_5017_CAATTC	K1	kidney	RNA labelling group	Abhd14b	+	58027	48820	61247	46718	C>A	3	6.14502253174928e-05	C>	>A	16273.3333333333
7017_TCTTAA_5017_CAATTC	K1	kidney	RNA labelling group	Abhd14b	+	58027	48820	61247	46718	C>G	7	0.00014338385907415	C>	>G	6974.28571428571
7017_TCTTAA_5017_CAATTC	K1	kidney	RNA labelling group	Abhd14b	+	58027	48820	61247	46718	C>T	22	0.000450634985661614	C>	>T	2219.09090909091
7017_TCTTAA_5017_CAATTC	K1	kidney	RNA labelling group	Abhd14b	+	58027	48820	61247	46718	G>A	14	0.000228582624455075	G>	>A	4374.78571428571
7017_TCTTAA_5017_CAATTC	K1	kidney	RNA labelling group	Abhd14b	+	58027	48820	61247	46718	G>C	0	0	G>	>C	Inf
7017_TCTTAA_5017_CAATTC	K1	kidney	RNA labelling group	Abhd14b	+	58027	48820	61247	46718	G>T	3	4.8981990954659e-05	G>	>T	20415.6666666667
7017_TCTTAA_5017_CAATTC	K1	kidney	RNA labelling group	Abhd14b	+	58027	48820	61247	46718	T>A	7	0.000149835181300569	T>	>A	6674
7017_TCTTAA_5017_CAATTC	K1	kidney	RNA labelling group	Abhd14b	+	58027	48820	61247	46718	T>C	8	0.000171240207200651	T>	>C	5839.75
7017_TCTTAA_5017_CAATTC	K1	kidney	RNA labelling group	Abhd14b	+	58027	48820	61247	46718	T>G	0	0	T>	>G	Inf
7017_TCTTAA_5017_CAATTC	K1	kidney	RNA labelling group	Abhd16a	+	11540	11001	6824	13611	A>C	0	0	A>	>C	Inf
7017_TCTTAA_5017_CAATTC	K1	kidney	RNA labelling group	Abhd16a	+	11540	11001	6824	13611	A>G	0	0	A>	>G	Inf
7017_TCTTAA_5017_CAATTC	K1	kidney	RNA labelling group	Abhd16a	+	11540	11001	6824	13611	A>T	1	8.66551126516465e-05	A>	>T	11540
7017_TCTTAA_5017_CAATTC	K1	kidney	RNA labelling group	Abhd16a	+	11540	11001	6824	13611	C>A	2	0.000181801654395055	C>	>A	5500.5
7017_TCTTAA_5017_CAATTC	K1	kidney	RNA labelling group	Abhd16a	+	11540	11001	6824	13611	C>G	0	0	C>	>G	Inf
7017_TCTTAA_5017_CAATTC	K1	kidney	RNA labelling group	Abhd16a	+	11540	11001	6824	13611	C>T	2	0.000181801654395055	C>	>T	5500.5
7017_TCTTAA_5017_CAATTC	K1	kidney	RNA labelling group	Abhd16a	+	11540	11001	6824	13611	G>A	2	0.000293083235638921	G>	>A	3412
7017_TCTTAA_5017_CAATTC	K1	kidney	RNA labelling group	Abhd16a	+	11540	11001	6824	13611	G>C	0	0	G>	>C	Inf
7017_TCTTAA_5017_CAATTC	K1	kidney	RNA labelling group	Abhd16a	+	11540	11001	6824	13611	G>T	0	0	G>	>T	Inf
7017_TCTTAA_5017_CAATTC	K1	kidney	RNA labelling group	Abhd16a	+	11540	11001	6824	13611	T>A	3	0.000220409962530306	T>	>A	4537
7017_TCTTAA_5017_CAATTC	K1	kidney	RNA labelling group	Abhd16a	+	11540	11001	6824	13611	T>C	6	0.000440819925060613	T>	>C	2268.5
7017_TCTTAA_5017_CAATTC	K1	kidney	RNA labelling group	Abhd16a	+	11540	11001	6824	13611	T>G	0	0	T>	>G	Inf
7017_TCTTAA_5017_CAATTC	K1	kidney	RNA labelling group	Abhd17b	+	14964	6388	7958	14331	A>C	0	0	A>	>C	Inf
7017_TCTTAA_5017_CAATTC	K1	kidney	RNA labelling group	Abhd17b	+	14964	6388	7958	14331	A>G	2	0.000133654103180968	A>	>G	7482
7017_TCTTAA_5017_CAATTC	K1	kidney	RNA labelling group	Abhd17b	+	14964	6388	7958	14331	A>T	0	0	A>	>T	Inf
7017_TCTTAA_5017_CAATTC	K1	kidney	RNA labelling group	Abhd17b	+	14964	6388	7958	14331	C>A	0	0	C>	>A	Inf
7017_TCTTAA_5017_CAATTC	K1	kidney	RNA labelling group	Abhd17b	+	14964	6388	7958	14331	C>G	0	0	C>	>G	Inf
7017_TCTTAA_5017_CAATTC	K1	kidney	RNA labelling group	Abhd17b	+	14964	6388	7958	14331	C>T	1	0.000156543519098309	C>	>T	6388
7017_TCTTAA_5017_CAATTC	K1	kidney	RNA labelling group	Abhd17b	+	14964	6388	7958	14331	G>A	8	0.00100527770796682	G>	>A	994.750000000006
7017_TCTTAA_5017_CAATTC	K1	kidney	RNA labelling group	Abhd17b	+	14964	6388	7958	14331	G>C	0	0	G>	>C	Inf
7017_TCTTAA_5017_CAATTC	K1	kidney	RNA labelling group	Abhd17b	+	14964	6388	7958	14331	G>T	0	0	G>	>T	Inf
7017_TCTTAA_5017_CAATTC	K1	kidney	RNA labelling group	Abhd17b	+	14964	6388	7958	14331	T>A	38	0.00265159444560742	T>	>A	377.131578947369
7017_TCTTAA_5017_CAATTC	K1	kidney	RNA labelling group	Abhd17b	+	14964	6388	7958	14331	T>C	15	0.00104668201800293	T>	>C	955.400000000001
7017_TCTTAA_5017_CAATTC	K1	kidney	RNA labelling group	Abhd17b	+	14964	6388	7958	14331	T>G	0	0	T>	>G	Inf
7017_TCTTAA_5017_CAATTC	K1	kidney	RNA labelling group	Abhd18	+	1895	1119	1368	2044	A>C	0	0	A>	>C	Inf
7017_TCTTAA_5017_CAATTC	K1	kidney	RNA labelling group	Abhd18	+	1895	1119	1368	2044	A>G	0	0	A>	>G	Inf
7017_TCTTAA_5017_CAATTC	K1	kidney	RNA labelling group	Abhd18	+	1895	1119	1368	2044	A>T	0	0	A>	>T	Inf
7017_TCTTAA_5017_CAATTC	K1	kidney	RNA labelling group	Abhd18	+	1895	1119	1368	2044	C>A	0	0	C>	>A	Inf
7017_TCTTAA_5017_CAATTC	K1	kidney	RNA labelling group	Abhd18	+	1895	1119	1368	2044	C>G	0	0	C>	>G	Inf
7017_TCTTAA_5017_CAATTC	K1	kidney	RNA labelling group	Abhd18	+	1895	1119	1368	2044	C>T	0	0	C>	>T	Inf
7017_TCTTAA_5017_CAATTC	K1	kidney	RNA labelling group	Abhd18	+	1895	1119	1368	2044	G>A	0	0	G>	>A	Inf
7017_TCTTAA_5017_CAATTC	K1	kidney	RNA labelling group	Abhd18	+	1895	1119	1368	2044	G>C	0	0	G>	>C	Inf
7017_TCTTAA_5017_CAATTC	K1	kidney	RNA labelling group	Abhd18	+	1895	1119	1368	2044	G>T	0	0	G>	>T	Inf
7017_TCTTAA_5017_CAATTC	K1	kidney	RNA labelling group	Abhd18	+	1895	1119	1368	2044	T>A	0	0	T>	>A	Inf
7017_TCTTAA_5017_CAATTC	K1	kidney	RNA labelling group	Abhd18	+	1895	1119	1368	2044	T>C	0	0	T>	>C	Inf
7017_TCTTAA_5017_CAATTC	K1	kidney	RNA labelling group	Abhd18	+	1895	1119	1368	2044	T>G	0	0	T>	>G	Inf
7017_TCTTAA_5017_CAATTC	K1	kidney	RNA labelling group	Abhd2	+	34003	14713	15849	36865	A>C	1	2.94091697791371e-05	A>	>C	34003
7017_TCTTAA_5017_CAATTC	K1	kidney	RNA labelling group	Abhd2	+	34003	14713	15849	36865	A>G	6	0.000176455018674823	A>	>G	5667.16666666667
7017_TCTTAA_5017_CAATTC	K1	kidney	RNA labelling group	Abhd2	+	34003	14713	15849	36865	A>T	5	0.000147045848895686	A>	>T	6800.6
7017_TCTTAA_5017_CAATTC	K1	kidney	RNA labelling group	Abhd2	+	34003	14713	15849	36865	C>A	3	0.000203901311765106	C>	>A	4904.33333333333
7017_TCTTAA_5017_CAATTC	K1	kidney	RNA labelling group	Abhd2	+	34003	14713	15849	36865	C>G	0	0	C>	>G	Inf
7017_TCTTAA_5017_CAATTC	K1	kidney	RNA labelling group	Abhd2	+	34003	14713	15849	36865	C>T	20	0.00135934207843403	C>	>T	735.650000000004
7017_TCTTAA_5017_CAATTC	K1	kidney	RNA labelling group	Abhd2	+	34003	14713	15849	36865	G>A	1	6.30954634361789e-05	G>	>A	15849
7017_TCTTAA_5017_CAATTC	K1	kidney	RNA labelling group	Abhd2	+	34003	14713	15849	36865	G>C	0	0	G>	>C	Inf
7017_TCTTAA_5017_CAATTC	K1	kidney	RNA labelling group	Abhd2	+	34003	14713	15849	36865	G>T	1	6.30954634361789e-05	G>	>T	15849
7017_TCTTAA_5017_CAATTC	K1	kidney	RNA labelling group	Abhd2	+	34003	14713	15849	36865	T>A	5	0.0001356300013563	T>	>A	7373
7017_TCTTAA_5017_CAATTC	K1	kidney	RNA labelling group	Abhd2	+	34003	14713	15849	36865	T>C	33	0.00089515800895158	T>	>C	1117.12121212121
7017_TCTTAA_5017_CAATTC	K1	kidney	RNA labelling group	Abhd2	+	34003	14713	15849	36865	T>G	1	2.712600027126e-05	T>	>G	36865
7017_TCTTAA_5017_CAATTC	K1	kidney	RNA labelling group	Abhd4	+	7301	5871	4846	8231	A>C	0	0	A>	>C	Inf
7017_TCTTAA_5017_CAATTC	K1	kidney	RNA labelling group	Abhd4	+	7301	5871	4846	8231	A>G	2	0.000273935077386659	A>	>G	3650.5
7017_TCTTAA_5017_CAATTC	K1	kidney	RNA labelling group	Abhd4	+	7301	5871	4846	8231	A>T	0	0	A>	>T	Inf
7017_TCTTAA_5017_CAATTC	K1	kidney	RNA labelling group	Abhd4	+	7301	5871	4846	8231	C>A	0	0	C>	>A	Inf
7017_TCTTAA_5017_CAATTC	K1	kidney	RNA labelling group	Abhd4	+	7301	5871	4846	8231	C>G	1	0.000170328734457503	C>	>G	5871
7017_TCTTAA_5017_CAATTC	K1	kidney	RNA labelling group	Abhd4	+	7301	5871	4846	8231	C>T	0	0	C>	>T	Inf
7017_TCTTAA_5017_CAATTC	K1	kidney	RNA labelling group	Abhd4	+	7301	5871	4846	8231	G>A	4	0.000825423029302518	G>	>A	1211.5
7017_TCTTAA_5017_CAATTC	K1	kidney	RNA labelling group	Abhd4	+	7301	5871	4846	8231	G>C	0	0	G>	>C	Inf
7017_TCTTAA_5017_CAATTC	K1	kidney	RNA labelling group	Abhd4	+	7301	5871	4846	8231	G>T	0	0	G>	>T	Inf
7017_TCTTAA_5017_CAATTC	K1	kidney	RNA labelling group	Abhd4	+	7301	5871	4846	8231	T>A	0	0	T>	>A	Inf
7017_TCTTAA_5017_CAATTC	K1	kidney	RNA labelling group	Abhd4	+	7301	5871	4846	8231	T>C	3	0.000364475762361803	T>	>C	2743.66666666667
7017_TCTTAA_5017_CAATTC	K1	kidney	RNA labelling group	Abhd4	+	7301	5871	4846	8231	T>G	0	0	T>	>G	Inf
7017_TCTTAA_5017_CAATTC	K1	kidney	RNA labelling group	Abhd5	+	12846	7575	7570	14011	A>C	0	0	A>	>C	Inf
7017_TCTTAA_5017_CAATTC	K1	kidney	RNA labelling group	Abhd5	+	12846	7575	7570	14011	A>G	1	7.78452436556126e-05	A>	>G	12846
7017_TCTTAA_5017_CAATTC	K1	kidney	RNA labelling group	Abhd5	+	12846	7575	7570	14011	A>T	1	7.78452436556126e-05	A>	>T	12846
7017_TCTTAA_5017_CAATTC	K1	kidney	RNA labelling group	Abhd5	+	12846	7575	7570	14011	C>A	0	0	C>	>A	Inf
7017_TCTTAA_5017_CAATTC	K1	kidney	RNA labelling group	Abhd5	+	12846	7575	7570	14011	C>G	1	0.000132013201320132	C>	>G	7575
7017_TCTTAA_5017_CAATTC	K1	kidney	RNA labelling group	Abhd5	+	12846	7575	7570	14011	C>T	2	0.000264026402640264	C>	>T	3787.5
7017_TCTTAA_5017_CAATTC	K1	kidney	RNA labelling group	Abhd5	+	12846	7575	7570	14011	G>A	1	0.000132100396301189	G>	>A	7570
7017_TCTTAA_5017_CAATTC	K1	kidney	RNA labelling group	Abhd5	+	12846	7575	7570	14011	G>C	0	0	G>	>C	Inf
7017_TCTTAA_5017_CAATTC	K1	kidney	RNA labelling group	Abhd5	+	12846	7575	7570	14011	G>T	4	0.000528401585204756	G>	>T	1892.5
7017_TCTTAA_5017_CAATTC	K1	kidney	RNA labelling group	Abhd5	+	12846	7575	7570	14011	T>A	0	0	T>	>A	Inf
7017_TCTTAA_5017_CAATTC	K1	kidney	RNA labelling group	Abhd5	+	12846	7575	7570	14011	T>C	1	7.13724930411819e-05	T>	>C	14011
7017_TCTTAA_5017_CAATTC	K1	kidney	RNA labelling group	Abhd5	+	12846	7575	7570	14011	T>G	0	0	T>	>G	Inf
7017_TCTTAA_5017_CAATTC	K1	kidney	RNA labelling group	Abhd6	+	12217	8453	5391	8129	A>C	0	0	A>	>C	Inf
7017_TCTTAA_5017_CAATTC	K1	kidney	RNA labelling group	Abhd6	+	12217	8453	5391	8129	A>G	0	0	A>	>G	Inf
7017_TCTTAA_5017_CAATTC	K1	kidney	RNA labelling group	Abhd6	+	12217	8453	5391	8129	A>T	0	0	A>	>T	Inf
7017_TCTTAA_5017_CAATTC	K1	kidney	RNA labelling group	Abhd6	+	12217	8453	5391	8129	C>A	2	0.000236602389684136	C>	>A	4226.5
7017_TCTTAA_5017_CAATTC	K1	kidney	RNA labelling group	Abhd6	+	12217	8453	5391	8129	C>G	0	0	C>	>G	Inf
7017_TCTTAA_5017_CAATTC	K1	kidney	RNA labelling group	Abhd6	+	12217	8453	5391	8129	C>T	0	0	C>	>T	Inf
7017_TCTTAA_5017_CAATTC	K1	kidney	RNA labelling group	Abhd6	+	12217	8453	5391	8129	G>A	0	0	G>	>A	Inf
7017_TCTTAA_5017_CAATTC	K1	kidney	RNA labelling group	Abhd6	+	12217	8453	5391	8129	G>C	0	0	G>	>C	Inf
7017_TCTTAA_5017_CAATTC	K1	kidney	RNA labelling group	Abhd6	+	12217	8453	5391	8129	G>T	0	0	G>	>T	Inf
7017_TCTTAA_5017_CAATTC	K1	kidney	RNA labelling group	Abhd6	+	12217	8453	5391	8129	T>A	0	0	T>	>A	Inf
7017_TCTTAA_5017_CAATTC	K1	kidney	RNA labelling group	Abhd6	+	12217	8453	5391	8129	T>C	1	0.000123016361176036	T>	>C	8129
7017_TCTTAA_5017_CAATTC	K1	kidney	RNA labelling group	Abhd6	+	12217	8453	5391	8129	T>G	0	0	T>	>G	Inf
7017_TCTTAA_5017_CAATTC	K1	kidney	RNA labelling group	Abi2	+	9318	5162	5051	10624	A>C	0	0	A>	>C	Inf
7017_TCTTAA_5017_CAATTC	K1	kidney	RNA labelling group	Abi2	+	9318	5162	5051	10624	A>G	0	0	A>	>G	Inf
7017_TCTTAA_5017_CAATTC	K1	kidney	RNA labelling group	Abi2	+	9318	5162	5051	10624	A>T	1	0.000107319167203263	A>	>T	9318
7017_TCTTAA_5017_CAATTC	K1	kidney	RNA labelling group	Abi2	+	9318	5162	5051	10624	C>A	0	0	C>	>A	Inf
7017_TCTTAA_5017_CAATTC	K1	kidney	RNA labelling group	Abi2	+	9318	5162	5051	10624	C>G	0	0	C>	>G	Inf
7017_TCTTAA_5017_CAATTC	K1	kidney	RNA labelling group	Abi2	+	9318	5162	5051	10624	C>T	3	0.000581170089112747	C>	>T	1720.66666666667
7017_TCTTAA_5017_CAATTC	K1	kidney	RNA labelling group	Abi2	+	9318	5162	5051	10624	G>A	15	0.00296970896852108	G>	>A	336.733333333334
7017_TCTTAA_5017_CAATTC	K1	kidney	RNA labelling group	Abi2	+	9318	5162	5051	10624	G>C	1	0.000197980597901406	G>	>C	5051
7017_TCTTAA_5017_CAATTC	K1	kidney	RNA labelling group	Abi2	+	9318	5162	5051	10624	G>T	0	0	G>	>T	Inf
7017_TCTTAA_5017_CAATTC	K1	kidney	RNA labelling group	Abi2	+	9318	5162	5051	10624	T>A	0	0	T>	>A	Inf
7017_TCTTAA_5017_CAATTC	K1	kidney	RNA labelling group	Abi2	+	9318	5162	5051	10624	T>C	4	0.000376506024096386	T>	>C	2656
7017_TCTTAA_5017_CAATTC	K1	kidney	RNA labelling group	Abi2	+	9318	5162	5051	10624	T>G	1	9.41265060240964e-05	T>	>G	10624
7017_TCTTAA_5017_CAATTC	K1	kidney	RNA labelling group	Abl1	+	1335	1535	901	2258	A>C	0	0	A>	>C	Inf
7017_TCTTAA_5017_CAATTC	K1	kidney	RNA labelling group	Abl1	+	1335	1535	901	2258	A>G	0	0	A>	>G	Inf
7017_TCTTAA_5017_CAATTC	K1	kidney	RNA labelling group	Abl1	+	1335	1535	901	2258	A>T	2	0.00149812734082397	A>	>T	667.5
7017_TCTTAA_5017_CAATTC	K1	kidney	RNA labelling group	Abl1	+	1335	1535	901	2258	C>A	0	0	C>	>A	Inf
7017_TCTTAA_5017_CAATTC	K1	kidney	RNA labelling group	Abl1	+	1335	1535	901	2258	C>G	0	0	C>	>G	Inf
7017_TCTTAA_5017_CAATTC	K1	kidney	RNA labelling group	Abl1	+	1335	1535	901	2258	C>T	1	0.000651465798045603	C>	>T	1535
7017_TCTTAA_5017_CAATTC	K1	kidney	RNA labelling group	Abl1	+	1335	1535	901	2258	G>A	0	0	G>	>A	Inf
7017_TCTTAA_5017_CAATTC	K1	kidney	RNA labelling group	Abl1	+	1335	1535	901	2258	G>C	0	0	G>	>C	Inf
7017_TCTTAA_5017_CAATTC	K1	kidney	RNA labelling group	Abl1	+	1335	1535	901	2258	G>T	0	0	G>	>T	Inf
7017_TCTTAA_5017_CAATTC	K1	kidney	RNA labelling group	Abl1	+	1335	1535	901	2258	T>A	0	0	T>	>A	Inf
7017_TCTTAA_5017_CAATTC	K1	kidney	RNA labelling group	Abl1	+	1335	1535	901	2258	T>C	1	0.000442869796279894	T>	>C	2258
7017_TCTTAA_5017_CAATTC	K1	kidney	RNA labelling group	Abl1	+	1335	1535	901	2258	T>G	0	0	T>	>G	Inf
7017_TCTTAA_5017_CAATTC	K1	kidney	RNA labelling group	Abl2	+	6342	4416	4840	6959	A>C	0	0	A>	>C	Inf
7017_TCTTAA_5017_CAATTC	K1	kidney	RNA labelling group	Abl2	+	6342	4416	4840	6959	A>G	2	0.000315357931251971	A>	>G	3171
7017_TCTTAA_5017_CAATTC	K1	kidney	RNA labelling group	Abl2	+	6342	4416	4840	6959	A>T	1	0.000157678965625985	A>	>T	6342
7017_TCTTAA_5017_CAATTC	K1	kidney	RNA labelling group	Abl2	+	6342	4416	4840	6959	C>A	9	0.00203804347826086	C>	>A	490.666666666669
7017_TCTTAA_5017_CAATTC	K1	kidney	RNA labelling group	Abl2	+	6342	4416	4840	6959	C>G	0	0	C>	>G	Inf
7017_TCTTAA_5017_CAATTC	K1	kidney	RNA labelling group	Abl2	+	6342	4416	4840	6959	C>T	0	0	C>	>T	Inf
7017_TCTTAA_5017_CAATTC	K1	kidney	RNA labelling group	Abl2	+	6342	4416	4840	6959	G>A	6	0.0012396694214876	G>	>A	806.666666666669
7017_TCTTAA_5017_CAATTC	K1	kidney	RNA labelling group	Abl2	+	6342	4416	4840	6959	G>C	0	0	G>	>C	Inf
7017_TCTTAA_5017_CAATTC	K1	kidney	RNA labelling group	Abl2	+	6342	4416	4840	6959	G>T	0	0	G>	>T	Inf
7017_TCTTAA_5017_CAATTC	K1	kidney	RNA labelling group	Abl2	+	6342	4416	4840	6959	T>A	1	0.000143698807299899	T>	>A	6959
7017_TCTTAA_5017_CAATTC	K1	kidney	RNA labelling group	Abl2	+	6342	4416	4840	6959	T>C	0	0	T>	>C	Inf
7017_TCTTAA_5017_CAATTC	K1	kidney	RNA labelling group	Abl2	+	6342	4416	4840	6959	T>G	0	0	T>	>G	Inf
7017_TCTTAA_5017_CAATTC	K1	kidney	RNA labelling group	Abtb2	+	2593	1148	1628	2792	A>C	0	0	A>	>C	Inf
7017_TCTTAA_5017_CAATTC	K1	kidney	RNA labelling group	Abtb2	+	2593	1148	1628	2792	A>G	0	0	A>	>G	Inf
7017_TCTTAA_5017_CAATTC	K1	kidney	RNA labelling group	Abtb2	+	2593	1148	1628	2792	A>T	0	0	A>	>T	Inf
7017_TCTTAA_5017_CAATTC	K1	kidney	RNA labelling group	Abtb2	+	2593	1148	1628	2792	C>A	0	0	C>	>A	Inf
7017_TCTTAA_5017_CAATTC	K1	kidney	RNA labelling group	Abtb2	+	2593	1148	1628	2792	C>G	0	0	C>	>G	Inf
7017_TCTTAA_5017_CAATTC	K1	kidney	RNA labelling group	Abtb2	+	2593	1148	1628	2792	C>T	0	0	C>	>T	Inf
7017_TCTTAA_5017_CAATTC	K1	kidney	RNA labelling group	Abtb2	+	2593	1148	1628	2792	G>A	8	0.00491400491400491	G>	>A	203.5
7017_TCTTAA_5017_CAATTC	K1	kidney	RNA labelling group	Abtb2	+	2593	1148	1628	2792	G>C	0	0	G>	>C	Inf
7017_TCTTAA_5017_CAATTC	K1	kidney	RNA labelling group	Abtb2	+	2593	1148	1628	2792	G>T	0	0	G>	>T	Inf
7017_TCTTAA_5017_CAATTC	K1	kidney	RNA labelling group	Abtb2	+	2593	1148	1628	2792	T>A	0	0	T>	>A	Inf
7017_TCTTAA_5017_CAATTC	K1	kidney	RNA labelling group	Abtb2	+	2593	1148	1628	2792	T>C	0	0	T>	>C	Inf
7017_TCTTAA_5017_CAATTC	K1	kidney	RNA labelling group	Abtb2	+	2593	1148	1628	2792	T>G	0	0	T>	>G	Inf
7017_TCTTAA_5017_CAATTC	K1	kidney	RNA labelling group	Acaa1a	+	17478	13911	20737	17296	A>C	0	0	A>	>C	Inf
7017_TCTTAA_5017_CAATTC	K1	kidney	RNA labelling group	Acaa1a	+	17478	13911	20737	17296	A>G	0	0	A>	>G	Inf
7017_TCTTAA_5017_CAATTC	K1	kidney	RNA labelling group	Acaa1a	+	17478	13911	20737	17296	A>T	2	0.000114429568600526	A>	>T	8739
7017_TCTTAA_5017_CAATTC	K1	kidney	RNA labelling group	Acaa1a	+	17478	13911	20737	17296	C>A	3	0.000215656674574078	C>	>A	4637
7017_TCTTAA_5017_CAATTC	K1	kidney	RNA labelling group	Acaa1a	+	17478	13911	20737	17296	C>G	1	7.18855581913594e-05	C>	>G	13911
7017_TCTTAA_5017_CAATTC	K1	kidney	RNA labelling group	Acaa1a	+	17478	13911	20737	17296	C>T	10	0.000718855581913594	C>	>T	1391.1
7017_TCTTAA_5017_CAATTC	K1	kidney	RNA labelling group	Acaa1a	+	17478	13911	20737	17296	G>A	6	0.000289337898442398	G>	>A	3456.16666666667
7017_TCTTAA_5017_CAATTC	K1	kidney	RNA labelling group	Acaa1a	+	17478	13911	20737	17296	G>C	1	4.82229830737329e-05	G>	>C	20737
7017_TCTTAA_5017_CAATTC	K1	kidney	RNA labelling group	Acaa1a	+	17478	13911	20737	17296	G>T	0	0	G>	>T	Inf
7017_TCTTAA_5017_CAATTC	K1	kidney	RNA labelling group	Acaa1a	+	17478	13911	20737	17296	T>A	0	0	T>	>A	Inf
7017_TCTTAA_5017_CAATTC	K1	kidney	RNA labelling group	Acaa1a	+	17478	13911	20737	17296	T>C	2	0.000115633672525439	T>	>C	8648
7017_TCTTAA_5017_CAATTC	K1	kidney	RNA labelling group	Acaa1a	+	17478	13911	20737	17296	T>G	0	0	T>	>G	Inf
7017_TCTTAA_5017_CAATTC	K1	kidney	RNA labelling group	Acaa2	+	108000	74853	71826	92553	A>C	0	0	A>	>C	Inf
7017_TCTTAA_5017_CAATTC	K1	kidney	RNA labelling group	Acaa2	+	108000	74853	71826	92553	A>G	29	0.000268518518518519	A>	>G	3724.13793103448
7017_TCTTAA_5017_CAATTC	K1	kidney	RNA labelling group	Acaa2	+	108000	74853	71826	92553	A>T	13	0.00012037037037037	A>	>T	8307.69230769231
7017_TCTTAA_5017_CAATTC	K1	kidney	RNA labelling group	Acaa2	+	108000	74853	71826	92553	C>A	2	2.67190359771819e-05	C>	>A	37426.5
7017_TCTTAA_5017_CAATTC	K1	kidney	RNA labelling group	Acaa2	+	108000	74853	71826	92553	C>G	1	1.3359517988591e-05	C>	>G	74853
7017_TCTTAA_5017_CAATTC	K1	kidney	RNA labelling group	Acaa2	+	108000	74853	71826	92553	C>T	40	0.000534380719543639	C>	>T	1871.325
7017_TCTTAA_5017_CAATTC	K1	kidney	RNA labelling group	Acaa2	+	108000	74853	71826	92553	G>A	14	0.000194915490212458	G>	>A	5130.42857142857
7017_TCTTAA_5017_CAATTC	K1	kidney	RNA labelling group	Acaa2	+	108000	74853	71826	92553	G>C	1	1.39225350151756e-05	G>	>C	71826
7017_TCTTAA_5017_CAATTC	K1	kidney	RNA labelling group	Acaa2	+	108000	74853	71826	92553	G>T	1	1.39225350151756e-05	G>	>T	71826
7017_TCTTAA_5017_CAATTC	K1	kidney	RNA labelling group	Acaa2	+	108000	74853	71826	92553	T>A	13	0.000140460060721965	T>	>A	7119.46153846154
7017_TCTTAA_5017_CAATTC	K1	kidney	RNA labelling group	Acaa2	+	108000	74853	71826	92553	T>C	56	0.000605058723110002	T>	>C	1652.73214285714
7017_TCTTAA_5017_CAATTC	K1	kidney	RNA labelling group	Acaa2	+	108000	74853	71826	92553	T>G	5	5.40231002776787e-05	T>	>G	18510.6
7017_TCTTAA_5017_CAATTC	K1	kidney	RNA labelling group	Acaca	+	2701	2653	2527	2503	A>C	0	0	A>	>C	Inf
7017_TCTTAA_5017_CAATTC	K1	kidney	RNA labelling group	Acaca	+	2701	2653	2527	2503	A>G	0	0	A>	>G	Inf
7017_TCTTAA_5017_CAATTC	K1	kidney	RNA labelling group	Acaca	+	2701	2653	2527	2503	A>T	1	0.000370233246945576	A>	>T	2701
7017_TCTTAA_5017_CAATTC	K1	kidney	RNA labelling group	Acaca	+	2701	2653	2527	2503	C>A	0	0	C>	>A	Inf
7017_TCTTAA_5017_CAATTC	K1	kidney	RNA labelling group	Acaca	+	2701	2653	2527	2503	C>G	0	0	C>	>G	Inf
7017_TCTTAA_5017_CAATTC	K1	kidney	RNA labelling group	Acaca	+	2701	2653	2527	2503	C>T	0	0	C>	>T	Inf
7017_TCTTAA_5017_CAATTC	K1	kidney	RNA labelling group	Acaca	+	2701	2653	2527	2503	G>A	0	0	G>	>A	Inf
7017_TCTTAA_5017_CAATTC	K1	kidney	RNA labelling group	Acaca	+	2701	2653	2527	2503	G>C	0	0	G>	>C	Inf
7017_TCTTAA_5017_CAATTC	K1	kidney	RNA labelling group	Acaca	+	2701	2653	2527	2503	G>T	0	0	G>	>T	Inf
7017_TCTTAA_5017_CAATTC	K1	kidney	RNA labelling group	Acaca	+	2701	2653	2527	2503	T>A	0	0	T>	>A	Inf
7017_TCTTAA_5017_CAATTC	K1	kidney	RNA labelling group	Acaca	+	2701	2653	2527	2503	T>C	1	0.000399520575309628	T>	>C	2503
7017_TCTTAA_5017_CAATTC	K1	kidney	RNA labelling group	Acaca	+	2701	2653	2527	2503	T>G	0	0	T>	>G	Inf
7017_TCTTAA_5017_CAATTC	K1	kidney	RNA labelling group	Acad11	+	71056	26850	28985	63062	A>C	0	0	A>	>C	Inf
7017_TCTTAA_5017_CAATTC	K1	kidney	RNA labelling group	Acad11	+	71056	26850	28985	63062	A>G	1	1.407340689034e-05	A>	>G	71056
7017_TCTTAA_5017_CAATTC	K1	kidney	RNA labelling group	Acad11	+	71056	26850	28985	63062	A>T	6	8.44404413420401e-05	A>	>T	11842.6666666667
7017_TCTTAA_5017_CAATTC	K1	kidney	RNA labelling group	Acad11	+	71056	26850	28985	63062	C>A	0	0	C>	>A	Inf
7017_TCTTAA_5017_CAATTC	K1	kidney	RNA labelling group	Acad11	+	71056	26850	28985	63062	C>G	2	7.4487895716946e-05	C>	>G	13425
7017_TCTTAA_5017_CAATTC	K1	kidney	RNA labelling group	Acad11	+	71056	26850	28985	63062	C>T	19	0.000707635009310987	C>	>T	1413.15789473684
7017_TCTTAA_5017_CAATTC	K1	kidney	RNA labelling group	Acad11	+	71056	26850	28985	63062	G>A	6	0.000207003622563395	G>	>A	4830.83333333333
7017_TCTTAA_5017_CAATTC	K1	kidney	RNA labelling group	Acad11	+	71056	26850	28985	63062	G>C	0	0	G>	>C	Inf
7017_TCTTAA_5017_CAATTC	K1	kidney	RNA labelling group	Acad11	+	71056	26850	28985	63062	G>T	4	0.000138002415042263	G>	>T	7246.25
7017_TCTTAA_5017_CAATTC	K1	kidney	RNA labelling group	Acad11	+	71056	26850	28985	63062	T>A	8	0.00012685928134217	T>	>A	7882.75000000007
7017_TCTTAA_5017_CAATTC	K1	kidney	RNA labelling group	Acad11	+	71056	26850	28985	63062	T>C	31	0.000491579715200913	T>	>C	2034.25806451613
7017_TCTTAA_5017_CAATTC	K1	kidney	RNA labelling group	Acad11	+	71056	26850	28985	63062	T>G	0	0	T>	>G	Inf
7017_TCTTAA_5017_CAATTC	K1	kidney	RNA labelling group	Acad9	+	16281	10480	9633	14245	A>C	0	0	A>	>C	Inf
7017_TCTTAA_5017_CAATTC	K1	kidney	RNA labelling group	Acad9	+	16281	10480	9633	14245	A>G	2	0.00012284257723727	A>	>G	8140.5
7017_TCTTAA_5017_CAATTC	K1	kidney	RNA labelling group	Acad9	+	16281	10480	9633	14245	A>T	2	0.00012284257723727	A>	>T	8140.5
7017_TCTTAA_5017_CAATTC	K1	kidney	RNA labelling group	Acad9	+	16281	10480	9633	14245	C>A	2	0.000190839694656489	C>	>A	5240
7017_TCTTAA_5017_CAATTC	K1	kidney	RNA labelling group	Acad9	+	16281	10480	9633	14245	C>G	0	0	C>	>G	Inf
7017_TCTTAA_5017_CAATTC	K1	kidney	RNA labelling group	Acad9	+	16281	10480	9633	14245	C>T	7	0.00066793893129771	C>	>T	1497.14285714286
7017_TCTTAA_5017_CAATTC	K1	kidney	RNA labelling group	Acad9	+	16281	10480	9633	14245	G>A	18	0.00186857676736219	G>	>A	535.166666666667
7017_TCTTAA_5017_CAATTC	K1	kidney	RNA labelling group	Acad9	+	16281	10480	9633	14245	G>C	0	0	G>	>C	Inf
7017_TCTTAA_5017_CAATTC	K1	kidney	RNA labelling group	Acad9	+	16281	10480	9633	14245	G>T	1	0.000103809820409011	G>	>T	9633
7017_TCTTAA_5017_CAATTC	K1	kidney	RNA labelling group	Acad9	+	16281	10480	9633	14245	T>A	0	0	T>	>A	Inf
7017_TCTTAA_5017_CAATTC	K1	kidney	RNA labelling group	Acad9	+	16281	10480	9633	14245	T>C	2	0.00014040014040014	T>	>C	7122.5
7017_TCTTAA_5017_CAATTC	K1	kidney	RNA labelling group	Acad9	+	16281	10480	9633	14245	T>G	0	0	T>	>G	Inf
7017_TCTTAA_5017_CAATTC	K1	kidney	RNA labelling group	Acadsb	+	24628	19166	18018	45930	A>C	0	0	A>	>C	Inf
7017_TCTTAA_5017_CAATTC	K1	kidney	RNA labelling group	Acadsb	+	24628	19166	18018	45930	A>G	3	0.000121812571057333	A>	>G	8209.33333333333
7017_TCTTAA_5017_CAATTC	K1	kidney	RNA labelling group	Acadsb	+	24628	19166	18018	45930	A>T	0	0	A>	>T	Inf
7017_TCTTAA_5017_CAATTC	K1	kidney	RNA labelling group	Acadsb	+	24628	19166	18018	45930	C>A	3	0.000156527183554211	C>	>A	6388.66666666667
7017_TCTTAA_5017_CAATTC	K1	kidney	RNA labelling group	Acadsb	+	24628	19166	18018	45930	C>G	0	0	C>	>G	Inf
7017_TCTTAA_5017_CAATTC	K1	kidney	RNA labelling group	Acadsb	+	24628	19166	18018	45930	C>T	19	0.000991338829176667	C>	>T	1008.73684210526
7017_TCTTAA_5017_CAATTC	K1	kidney	RNA labelling group	Acadsb	+	24628	19166	18018	45930	G>A	8	0.000444000444000444	G>	>A	2252.25
7017_TCTTAA_5017_CAATTC	K1	kidney	RNA labelling group	Acadsb	+	24628	19166	18018	45930	G>C	0	0	G>	>C	Inf
7017_TCTTAA_5017_CAATTC	K1	kidney	RNA labelling group	Acadsb	+	24628	19166	18018	45930	G>T	0	0	G>	>T	Inf
7017_TCTTAA_5017_CAATTC	K1	kidney	RNA labelling group	Acadsb	+	24628	19166	18018	45930	T>A	9	0.000195950359242325	T>	>A	5103.33333333333
7017_TCTTAA_5017_CAATTC	K1	kidney	RNA labelling group	Acadsb	+	24628	19166	18018	45930	T>C	28	0.000609623339865012	T>	>C	1640.35714285714
7017_TCTTAA_5017_CAATTC	K1	kidney	RNA labelling group	Acadsb	+	24628	19166	18018	45930	T>G	1	2.17722621380361e-05	T>	>G	45930
7017_TCTTAA_5017_CAATTC	K1	kidney	RNA labelling group	Acbd3	+	2993	1347	1461	4060	A>C	0	0	A>	>C	Inf
7017_TCTTAA_5017_CAATTC	K1	kidney	RNA labelling group	Acbd3	+	2993	1347	1461	4060	A>G	0	0	A>	>G	Inf
7017_TCTTAA_5017_CAATTC	K1	kidney	RNA labelling group	Acbd3	+	2993	1347	1461	4060	A>T	0	0	A>	>T	Inf
7017_TCTTAA_5017_CAATTC	K1	kidney	RNA labelling group	Acbd3	+	2993	1347	1461	4060	C>A	0	0	C>	>A	Inf
7017_TCTTAA_5017_CAATTC	K1	kidney	RNA labelling group	Acbd3	+	2993	1347	1461	4060	C>G	0	0	C>	>G	Inf
7017_TCTTAA_5017_CAATTC	K1	kidney	RNA labelling group	Acbd3	+	2993	1347	1461	4060	C>T	0	0	C>	>T	Inf
7017_TCTTAA_5017_CAATTC	K1	kidney	RNA labelling group	Acbd3	+	2993	1347	1461	4060	G>A	0	0	G>	>A	Inf
7017_TCTTAA_5017_CAATTC	K1	kidney	RNA labelling group	Acbd3	+	2993	1347	1461	4060	G>C	0	0	G>	>C	Inf
7017_TCTTAA_5017_CAATTC	K1	kidney	RNA labelling group	Acbd3	+	2993	1347	1461	4060	G>T	0	0	G>	>T	Inf
7017_TCTTAA_5017_CAATTC	K1	kidney	RNA labelling group	Acbd3	+	2993	1347	1461	4060	T>A	0	0	T>	>A	Inf
7017_TCTTAA_5017_CAATTC	K1	kidney	RNA labelling group	Acbd3	+	2993	1347	1461	4060	T>C	0	0	T>	>C	Inf
7017_TCTTAA_5017_CAATTC	K1	kidney	RNA labelling group	Acbd3	+	2993	1347	1461	4060	T>G	0	0	T>	>G	Inf
7017_TCTTAA_5017_CAATTC	K1	kidney	RNA labelling group	Acbd4	+	20143	15172	14042	13203	A>C	1	4.9645037978454e-05	A>	>C	20143
7017_TCTTAA_5017_CAATTC	K1	kidney	RNA labelling group	Acbd4	+	20143	15172	14042	13203	A>G	0	0	A>	>G	Inf
7017_TCTTAA_5017_CAATTC	K1	kidney	RNA labelling group	Acbd4	+	20143	15172	14042	13203	A>T	1	4.9645037978454e-05	A>	>T	20143
7017_TCTTAA_5017_CAATTC	K1	kidney	RNA labelling group	Acbd4	+	20143	15172	14042	13203	C>A	0	0	C>	>A	Inf
7017_TCTTAA_5017_CAATTC	K1	kidney	RNA labelling group	Acbd4	+	20143	15172	14042	13203	C>G	1	6.59108884787767e-05	C>	>G	15172
7017_TCTTAA_5017_CAATTC	K1	kidney	RNA labelling group	Acbd4	+	20143	15172	14042	13203	C>T	11	0.000725019773266544	C>	>T	1379.27272727273
7017_TCTTAA_5017_CAATTC	K1	kidney	RNA labelling group	Acbd4	+	20143	15172	14042	13203	G>A	4	0.000284859706594502	G>	>A	3510.5
7017_TCTTAA_5017_CAATTC	K1	kidney	RNA labelling group	Acbd4	+	20143	15172	14042	13203	G>C	0	0	G>	>C	Inf
7017_TCTTAA_5017_CAATTC	K1	kidney	RNA labelling group	Acbd4	+	20143	15172	14042	13203	G>T	0	0	G>	>T	Inf
7017_TCTTAA_5017_CAATTC	K1	kidney	RNA labelling group	Acbd4	+	20143	15172	14042	13203	T>A	2	0.000151480724077861	T>	>A	6601.5
7017_TCTTAA_5017_CAATTC	K1	kidney	RNA labelling group	Acbd4	+	20143	15172	14042	13203	T>C	1	7.57403620389305e-05	T>	>C	13203
7017_TCTTAA_5017_CAATTC	K1	kidney	RNA labelling group	Acbd4	+	20143	15172	14042	13203	T>G	0	0	T>	>G	Inf
7017_TCTTAA_5017_CAATTC	K1	kidney	RNA labelling group	Acbd5	+	17083	4965	6793	19316	A>C	0	0	A>	>C	Inf
7017_TCTTAA_5017_CAATTC	K1	kidney	RNA labelling group	Acbd5	+	17083	4965	6793	19316	A>G	5	0.00029268863782708	A>	>G	3416.6
7017_TCTTAA_5017_CAATTC	K1	kidney	RNA labelling group	Acbd5	+	17083	4965	6793	19316	A>T	6	0.000351226365392495	A>	>T	2847.16666666667
7017_TCTTAA_5017_CAATTC	K1	kidney	RNA labelling group	Acbd5	+	17083	4965	6793	19316	C>A	2	0.00040281973816717	C>	>A	2482.5
7017_TCTTAA_5017_CAATTC	K1	kidney	RNA labelling group	Acbd5	+	17083	4965	6793	19316	C>G	0	0	C>	>G	Inf
7017_TCTTAA_5017_CAATTC	K1	kidney	RNA labelling group	Acbd5	+	17083	4965	6793	19316	C>T	5	0.00100704934541792	C>	>T	993.000000000005
7017_TCTTAA_5017_CAATTC	K1	kidney	RNA labelling group	Acbd5	+	17083	4965	6793	19316	G>A	4	0.000588841454438393	G>	>A	1698.25
7017_TCTTAA_5017_CAATTC	K1	kidney	RNA labelling group	Acbd5	+	17083	4965	6793	19316	G>C	0	0	G>	>C	Inf
7017_TCTTAA_5017_CAATTC	K1	kidney	RNA labelling group	Acbd5	+	17083	4965	6793	19316	G>T	0	0	G>	>T	Inf
7017_TCTTAA_5017_CAATTC	K1	kidney	RNA labelling group	Acbd5	+	17083	4965	6793	19316	T>A	10	0.000517705529095051	T>	>A	1931.6
7017_TCTTAA_5017_CAATTC	K1	kidney	RNA labelling group	Acbd5	+	17083	4965	6793	19316	T>C	3	0.000155311658728515	T>	>C	6438.66666666667
7017_TCTTAA_5017_CAATTC	K1	kidney	RNA labelling group	Acbd5	+	17083	4965	6793	19316	T>G	0	0	T>	>G	Inf
7017_TCTTAA_5017_CAATTC	K1	kidney	RNA labelling group	Acbd6	+	2338	2296	1956	2519	A>C	0	0	A>	>C	Inf
7017_TCTTAA_5017_CAATTC	K1	kidney	RNA labelling group	Acbd6	+	2338	2296	1956	2519	A>G	0	0	A>	>G	Inf
7017_TCTTAA_5017_CAATTC	K1	kidney	RNA labelling group	Acbd6	+	2338	2296	1956	2519	A>T	0	0	A>	>T	Inf
7017_TCTTAA_5017_CAATTC	K1	kidney	RNA labelling group	Acbd6	+	2338	2296	1956	2519	C>A	0	0	C>	>A	Inf
7017_TCTTAA_5017_CAATTC	K1	kidney	RNA labelling group	Acbd6	+	2338	2296	1956	2519	C>G	0	0	C>	>G	Inf
7017_TCTTAA_5017_CAATTC	K1	kidney	RNA labelling group	Acbd6	+	2338	2296	1956	2519	C>T	4	0.00174216027874564	C>	>T	574.000000000001
7017_TCTTAA_5017_CAATTC	K1	kidney	RNA labelling group	Acbd6	+	2338	2296	1956	2519	G>A	0	0	G>	>A	Inf
7017_TCTTAA_5017_CAATTC	K1	kidney	RNA labelling group	Acbd6	+	2338	2296	1956	2519	G>C	0	0	G>	>C	Inf
7017_TCTTAA_5017_CAATTC	K1	kidney	RNA labelling group	Acbd6	+	2338	2296	1956	2519	G>T	0	0	G>	>T	Inf
7017_TCTTAA_5017_CAATTC	K1	kidney	RNA labelling group	Acbd6	+	2338	2296	1956	2519	T>A	0	0	T>	>A	Inf
7017_TCTTAA_5017_CAATTC	K1	kidney	RNA labelling group	Acbd6	+	2338	2296	1956	2519	T>C	0	0	T>	>C	Inf
7017_TCTTAA_5017_CAATTC	K1	kidney	RNA labelling group	Acbd6	+	2338	2296	1956	2519	T>G	0	0	T>	>G	Inf
7017_TCTTAA_5017_CAATTC	K1	kidney	RNA labelling group	Acbd6	+	1905	1576	1625	1452	A>C	0	0	A>	>C	Inf
7017_TCTTAA_5017_CAATTC	K1	kidney	RNA labelling group	Acbd6	+	1905	1576	1625	1452	A>G	1	0.0005249343832021	A>	>G	1905
7017_TCTTAA_5017_CAATTC	K1	kidney	RNA labelling group	Acbd6	+	1905	1576	1625	1452	A>T	0	0	A>	>T	Inf
7017_TCTTAA_5017_CAATTC	K1	kidney	RNA labelling group	Acbd6	+	1905	1576	1625	1452	C>A	0	0	C>	>A	Inf
7017_TCTTAA_5017_CAATTC	K1	kidney	RNA labelling group	Acbd6	+	1905	1576	1625	1452	C>G	0	0	C>	>G	Inf
7017_TCTTAA_5017_CAATTC	K1	kidney	RNA labelling group	Acbd6	+	1905	1576	1625	1452	C>T	3	0.00190355329949238	C>	>T	525.333333333335
7017_TCTTAA_5017_CAATTC	K1	kidney	RNA labelling group	Acbd6	+	1905	1576	1625	1452	G>A	0	0	G>	>A	Inf
7017_TCTTAA_5017_CAATTC	K1	kidney	RNA labelling group	Acbd6	+	1905	1576	1625	1452	G>C	0	0	G>	>C	Inf
7017_TCTTAA_5017_CAATTC	K1	kidney	RNA labelling group	Acbd6	+	1905	1576	1625	1452	G>T	0	0	G>	>T	Inf
7017_TCTTAA_5017_CAATTC	K1	kidney	RNA labelling group	Acbd6	+	1905	1576	1625	1452	T>A	0	0	T>	>A	Inf
7017_TCTTAA_5017_CAATTC	K1	kidney	RNA labelling group	Acbd6	+	1905	1576	1625	1452	T>C	1	0.00068870523415978	T>	>C	1452
7017_TCTTAA_5017_CAATTC	K1	kidney	RNA labelling group	Acbd6	+	1905	1576	1625	1452	T>G	0	0	T>	>G	Inf
7017_TCTTAA_5017_CAATTC	K1	kidney	RNA labelling group	Ace	+	6482	5779	4451	6952	A>C	0	0	A>	>C	Inf
7017_TCTTAA_5017_CAATTC	K1	kidney	RNA labelling group	Ace	+	6482	5779	4451	6952	A>G	1	0.000154273372415921	A>	>G	6482
7017_TCTTAA_5017_CAATTC	K1	kidney	RNA labelling group	Ace	+	6482	5779	4451	6952	A>T	1	0.000154273372415921	A>	>T	6482
7017_TCTTAA_5017_CAATTC	K1	kidney	RNA labelling group	Ace	+	6482	5779	4451	6952	C>A	0	0	C>	>A	Inf
7017_TCTTAA_5017_CAATTC	K1	kidney	RNA labelling group	Ace	+	6482	5779	4451	6952	C>G	0	0	C>	>G	Inf
7017_TCTTAA_5017_CAATTC	K1	kidney	RNA labelling group	Ace	+	6482	5779	4451	6952	C>T	3	0.000519120955182557	C>	>T	1926.33333333333
7017_TCTTAA_5017_CAATTC	K1	kidney	RNA labelling group	Ace	+	6482	5779	4451	6952	G>A	0	0	G>	>A	Inf
7017_TCTTAA_5017_CAATTC	K1	kidney	RNA labelling group	Ace	+	6482	5779	4451	6952	G>C	0	0	G>	>C	Inf
7017_TCTTAA_5017_CAATTC	K1	kidney	RNA labelling group	Ace	+	6482	5779	4451	6952	G>T	0	0	G>	>T	Inf
7017_TCTTAA_5017_CAATTC	K1	kidney	RNA labelling group	Ace	+	6482	5779	4451	6952	T>A	2	0.000287686996547756	T>	>A	3476
7017_TCTTAA_5017_CAATTC	K1	kidney	RNA labelling group	Ace	+	6482	5779	4451	6952	T>C	12	0.00172612197928653	T>	>C	579.333333333335
7017_TCTTAA_5017_CAATTC	K1	kidney	RNA labelling group	Ace	+	6482	5779	4451	6952	T>G	3	0.000431530494821634	T>	>G	2317.33333333333
7017_TCTTAA_5017_CAATTC	K1	kidney	RNA labelling group	Ace2	+	9501	6775	5757	8934	A>C	0	0	A>	>C	Inf
7017_TCTTAA_5017_CAATTC	K1	kidney	RNA labelling group	Ace2	+	9501	6775	5757	8934	A>G	2	0.00021050415745711	A>	>G	4750.5
7017_TCTTAA_5017_CAATTC	K1	kidney	RNA labelling group	Ace2	+	9501	6775	5757	8934	A>T	0	0	A>	>T	Inf
7017_TCTTAA_5017_CAATTC	K1	kidney	RNA labelling group	Ace2	+	9501	6775	5757	8934	C>A	0	0	C>	>A	Inf
7017_TCTTAA_5017_CAATTC	K1	kidney	RNA labelling group	Ace2	+	9501	6775	5757	8934	C>G	0	0	C>	>G	Inf
7017_TCTTAA_5017_CAATTC	K1	kidney	RNA labelling group	Ace2	+	9501	6775	5757	8934	C>T	3	0.00044280442804428	C>	>T	2258.33333333333
7017_TCTTAA_5017_CAATTC	K1	kidney	RNA labelling group	Ace2	+	9501	6775	5757	8934	G>A	0	0	G>	>A	Inf
7017_TCTTAA_5017_CAATTC	K1	kidney	RNA labelling group	Ace2	+	9501	6775	5757	8934	G>C	1	0.000173701580684384	G>	>C	5757
7017_TCTTAA_5017_CAATTC	K1	kidney	RNA labelling group	Ace2	+	9501	6775	5757	8934	G>T	0	0	G>	>T	Inf
7017_TCTTAA_5017_CAATTC	K1	kidney	RNA labelling group	Ace2	+	9501	6775	5757	8934	T>A	1	0.000111931945377211	T>	>A	8934
7017_TCTTAA_5017_CAATTC	K1	kidney	RNA labelling group	Ace2	+	9501	6775	5757	8934	T>C	1	0.000111931945377211	T>	>C	8934
7017_TCTTAA_5017_CAATTC	K1	kidney	RNA labelling group	Ace2	+	9501	6775	5757	8934	T>G	0	0	T>	>G	Inf
7017_TCTTAA_5017_CAATTC	K1	kidney	RNA labelling group	Acer2	+	1928	1138	1049	2236	A>C	2	0.00103734439834024	A>	>C	964.000000000008
7017_TCTTAA_5017_CAATTC	K1	kidney	RNA labelling group	Acer2	+	1928	1138	1049	2236	A>G	0	0	A>	>G	Inf
7017_TCTTAA_5017_CAATTC	K1	kidney	RNA labelling group	Acer2	+	1928	1138	1049	2236	A>T	1	0.000518672199170124	A>	>T	1928
7017_TCTTAA_5017_CAATTC	K1	kidney	RNA labelling group	Acer2	+	1928	1138	1049	2236	C>A	0	0	C>	>A	Inf
7017_TCTTAA_5017_CAATTC	K1	kidney	RNA labelling group	Acer2	+	1928	1138	1049	2236	C>G	0	0	C>	>G	Inf
7017_TCTTAA_5017_CAATTC	K1	kidney	RNA labelling group	Acer2	+	1928	1138	1049	2236	C>T	0	0	C>	>T	Inf
7017_TCTTAA_5017_CAATTC	K1	kidney	RNA labelling group	Acer2	+	1928	1138	1049	2236	G>A	0	0	G>	>A	Inf
7017_TCTTAA_5017_CAATTC	K1	kidney	RNA labelling group	Acer2	+	1928	1138	1049	2236	G>C	0	0	G>	>C	Inf
7017_TCTTAA_5017_CAATTC	K1	kidney	RNA labelling group	Acer2	+	1928	1138	1049	2236	G>T	0	0	G>	>T	Inf
7017_TCTTAA_5017_CAATTC	K1	kidney	RNA labelling group	Acer2	+	1928	1138	1049	2236	T>A	0	0	T>	>A	Inf
7017_TCTTAA_5017_CAATTC	K1	kidney	RNA labelling group	Acer2	+	1928	1138	1049	2236	T>C	0	0	T>	>C	Inf
7017_TCTTAA_5017_CAATTC	K1	kidney	RNA labelling group	Acer2	+	1928	1138	1049	2236	T>G	0	0	T>	>G	Inf
7017_TCTTAA_5017_CAATTC	K1	kidney	RNA labelling group	Ackr3	+	10174	4434	6796	12166	A>C	0	0	A>	>C	Inf
7017_TCTTAA_5017_CAATTC	K1	kidney	RNA labelling group	Ackr3	+	10174	4434	6796	12166	A>G	2	0.00019657951641439	A>	>G	5087
7017_TCTTAA_5017_CAATTC	K1	kidney	RNA labelling group	Ackr3	+	10174	4434	6796	12166	A>T	0	0	A>	>T	Inf
7017_TCTTAA_5017_CAATTC	K1	kidney	RNA labelling group	Ackr3	+	10174	4434	6796	12166	C>A	0	0	C>	>A	Inf
7017_TCTTAA_5017_CAATTC	K1	kidney	RNA labelling group	Ackr3	+	10174	4434	6796	12166	C>G	0	0	C>	>G	Inf
7017_TCTTAA_5017_CAATTC	K1	kidney	RNA labelling group	Ackr3	+	10174	4434	6796	12166	C>T	0	0	C>	>T	Inf
7017_TCTTAA_5017_CAATTC	K1	kidney	RNA labelling group	Ackr3	+	10174	4434	6796	12166	G>A	1	0.000147145379635079	G>	>A	6796
7017_TCTTAA_5017_CAATTC	K1	kidney	RNA labelling group	Ackr3	+	10174	4434	6796	12166	G>C	2	0.000294290759270159	G>	>C	3398
7017_TCTTAA_5017_CAATTC	K1	kidney	RNA labelling group	Ackr3	+	10174	4434	6796	12166	G>T	0	0	G>	>T	Inf
7017_TCTTAA_5017_CAATTC	K1	kidney	RNA labelling group	Ackr3	+	10174	4434	6796	12166	T>A	6	0.000493177708367582	T>	>A	2027.66666666667
7017_TCTTAA_5017_CAATTC	K1	kidney	RNA labelling group	Ackr3	+	10174	4434	6796	12166	T>C	2	0.000164392569455861	T>	>C	6083
7017_TCTTAA_5017_CAATTC	K1	kidney	RNA labelling group	Ackr3	+	10174	4434	6796	12166	T>G	0	0	T>	>G	Inf
7017_TCTTAA_5017_CAATTC	K1	kidney	RNA labelling group	Acmsd	+	5514	5905	2699	6805	A>C	0	0	A>	>C	Inf
7017_TCTTAA_5017_CAATTC	K1	kidney	RNA labelling group	Acmsd	+	5514	5905	2699	6805	A>G	0	0	A>	>G	Inf
7017_TCTTAA_5017_CAATTC	K1	kidney	RNA labelling group	Acmsd	+	5514	5905	2699	6805	A>T	2	0.000362713093942691	A>	>T	2757
7017_TCTTAA_5017_CAATTC	K1	kidney	RNA labelling group	Acmsd	+	5514	5905	2699	6805	C>A	3	0.000508044030482642	C>	>A	1968.33333333333
7017_TCTTAA_5017_CAATTC	K1	kidney	RNA labelling group	Acmsd	+	5514	5905	2699	6805	C>G	1	0.000169348010160881	C>	>G	5905
7017_TCTTAA_5017_CAATTC	K1	kidney	RNA labelling group	Acmsd	+	5514	5905	2699	6805	C>T	4	0.000677392040643522	C>	>T	1476.25
7017_TCTTAA_5017_CAATTC	K1	kidney	RNA labelling group	Acmsd	+	5514	5905	2699	6805	G>A	1	0.000370507595405706	G>	>A	2699
7017_TCTTAA_5017_CAATTC	K1	kidney	RNA labelling group	Acmsd	+	5514	5905	2699	6805	G>C	0	0	G>	>C	Inf
7017_TCTTAA_5017_CAATTC	K1	kidney	RNA labelling group	Acmsd	+	5514	5905	2699	6805	G>T	0	0	G>	>T	Inf
7017_TCTTAA_5017_CAATTC	K1	kidney	RNA labelling group	Acmsd	+	5514	5905	2699	6805	T>A	2	0.000293901542983101	T>	>A	3402.5
7017_TCTTAA_5017_CAATTC	K1	kidney	RNA labelling group	Acmsd	+	5514	5905	2699	6805	T>C	6	0.000881704628949302	T>	>C	1134.16666666667
7017_TCTTAA_5017_CAATTC	K1	kidney	RNA labelling group	Acmsd	+	5514	5905	2699	6805	T>G	0	0	T>	>G	Inf
7017_TCTTAA_5017_CAATTC	K1	kidney	RNA labelling group	Aco1	+	45143	23613	28060	51426	A>C	1	2.21518286334537e-05	A>	>C	45143
7017_TCTTAA_5017_CAATTC	K1	kidney	RNA labelling group	Aco1	+	45143	23613	28060	51426	A>G	2	4.43036572669074e-05	A>	>G	22571.5
7017_TCTTAA_5017_CAATTC	K1	kidney	RNA labelling group	Aco1	+	45143	23613	28060	51426	A>T	6	0.000132910971800722	A>	>T	7523.83333333333
7017_TCTTAA_5017_CAATTC	K1	kidney	RNA labelling group	Aco1	+	45143	23613	28060	51426	C>A	0	0	C>	>A	Inf
7017_TCTTAA_5017_CAATTC	K1	kidney	RNA labelling group	Aco1	+	45143	23613	28060	51426	C>G	0	0	C>	>G	Inf
7017_TCTTAA_5017_CAATTC	K1	kidney	RNA labelling group	Aco1	+	45143	23613	28060	51426	C>T	22	0.000931690170668699	C>	>T	1073.31818181818
7017_TCTTAA_5017_CAATTC	K1	kidney	RNA labelling group	Aco1	+	45143	23613	28060	51426	G>A	26	0.000926585887384177	G>	>A	1079.23076923077
7017_TCTTAA_5017_CAATTC	K1	kidney	RNA labelling group	Aco1	+	45143	23613	28060	51426	G>C	5	0.000178189593727726	G>	>C	5612
7017_TCTTAA_5017_CAATTC	K1	kidney	RNA labelling group	Aco1	+	45143	23613	28060	51426	G>T	1	3.56379187455453e-05	G>	>T	28060
7017_TCTTAA_5017_CAATTC	K1	kidney	RNA labelling group	Aco1	+	45143	23613	28060	51426	T>A	3	5.83362501458406e-05	T>	>A	17142
7017_TCTTAA_5017_CAATTC	K1	kidney	RNA labelling group	Aco1	+	45143	23613	28060	51426	T>C	36	0.000700035001750087	T>	>C	1428.5
7017_TCTTAA_5017_CAATTC	K1	kidney	RNA labelling group	Aco1	+	45143	23613	28060	51426	T>G	0	0	T>	>G	Inf
7017_TCTTAA_5017_CAATTC	K1	kidney	RNA labelling group	Aco2	+	212282	134555	131673	258952	A>C	1	4.71071499232153e-06	A>	>C	212282
7017_TCTTAA_5017_CAATTC	K1	kidney	RNA labelling group	Aco2	+	212282	134555	131673	258952	A>G	18	8.47928698617876e-05	A>	>G	11793.4444444444
7017_TCTTAA_5017_CAATTC	K1	kidney	RNA labelling group	Aco2	+	212282	134555	131673	258952	A>T	20	9.42142998464307e-05	A>	>T	10614.1
7017_TCTTAA_5017_CAATTC	K1	kidney	RNA labelling group	Aco2	+	212282	134555	131673	258952	C>A	1	7.43190516889005e-06	C>	>A	134555
7017_TCTTAA_5017_CAATTC	K1	kidney	RNA labelling group	Aco2	+	212282	134555	131673	258952	C>G	9	6.68871465200104e-05	C>	>G	14950.5555555556
7017_TCTTAA_5017_CAATTC	K1	kidney	RNA labelling group	Aco2	+	212282	134555	131673	258952	C>T	63	0.000468210025640073	C>	>T	2135.79365079365
7017_TCTTAA_5017_CAATTC	K1	kidney	RNA labelling group	Aco2	+	212282	134555	131673	258952	G>A	268	0.00203534513529728	G>	>A	491.317164179107
7017_TCTTAA_5017_CAATTC	K1	kidney	RNA labelling group	Aco2	+	212282	134555	131673	258952	G>C	2	1.5189142800726e-05	G>	>C	65836.5
7017_TCTTAA_5017_CAATTC	K1	kidney	RNA labelling group	Aco2	+	212282	134555	131673	258952	G>T	1	7.59457140036302e-06	G>	>T	131673
7017_TCTTAA_5017_CAATTC	K1	kidney	RNA labelling group	Aco2	+	212282	134555	131673	258952	T>A	28	0.00010812814730143	T>	>A	9248.28571428571
7017_TCTTAA_5017_CAATTC	K1	kidney	RNA labelling group	Aco2	+	212282	134555	131673	258952	T>C	222	0.000857301739318484	T>	>C	1166.45045045045
7017_TCTTAA_5017_CAATTC	K1	kidney	RNA labelling group	Aco2	+	212282	134555	131673	258952	T>G	15	5.79257931971948e-05	T>	>G	17263.4666666667
7017_TCTTAA_5017_CAATTC	K1	kidney	RNA labelling group	Acot1	+	50324	27223	35978	34834	A>C	1	1.9871234401081e-05	A>	>C	50324
7017_TCTTAA_5017_CAATTC	K1	kidney	RNA labelling group	Acot1	+	50324	27223	35978	34834	A>G	3	5.9613703203243e-05	A>	>G	16774.6666666667
7017_TCTTAA_5017_CAATTC	K1	kidney	RNA labelling group	Acot1	+	50324	27223	35978	34834	A>T	2	3.9742468802162e-05	A>	>T	25162
7017_TCTTAA_5017_CAATTC	K1	kidney	RNA labelling group	Acot1	+	50324	27223	35978	34834	C>A	3	0.000110200933034566	C>	>A	9074.33333333333
7017_TCTTAA_5017_CAATTC	K1	kidney	RNA labelling group	Acot1	+	50324	27223	35978	34834	C>G	1	3.67336443448555e-05	C>	>G	27223
7017_TCTTAA_5017_CAATTC	K1	kidney	RNA labelling group	Acot1	+	50324	27223	35978	34834	C>T	7	0.000257135510413988	C>	>T	3889
7017_TCTTAA_5017_CAATTC	K1	kidney	RNA labelling group	Acot1	+	50324	27223	35978	34834	G>A	28	0.000778253377063761	G>	>A	1284.92857142857
7017_TCTTAA_5017_CAATTC	K1	kidney	RNA labelling group	Acot1	+	50324	27223	35978	34834	G>C	4	0.000111179053866252	G>	>C	8994.5
7017_TCTTAA_5017_CAATTC	K1	kidney	RNA labelling group	Acot1	+	50324	27223	35978	34834	G>T	2	5.55895269331258e-05	G>	>T	17989
7017_TCTTAA_5017_CAATTC	K1	kidney	RNA labelling group	Acot1	+	50324	27223	35978	34834	T>A	8	0.000229660676350692	T>	>A	4354.25
7017_TCTTAA_5017_CAATTC	K1	kidney	RNA labelling group	Acot1	+	50324	27223	35978	34834	T>C	18	0.000516736521789057	T>	>C	1935.22222222222
7017_TCTTAA_5017_CAATTC	K1	kidney	RNA labelling group	Acot1	+	50324	27223	35978	34834	T>G	0	0	T>	>G	Inf
7017_TCTTAA_5017_CAATTC	K1	kidney	RNA labelling group	Acot12	+	41805	22676	24129	37426	A>C	0	0	A>	>C	Inf
7017_TCTTAA_5017_CAATTC	K1	kidney	RNA labelling group	Acot12	+	41805	22676	24129	37426	A>G	3	7.17617509867241e-05	A>	>G	13935
7017_TCTTAA_5017_CAATTC	K1	kidney	RNA labelling group	Acot12	+	41805	22676	24129	37426	A>T	2	4.78411673244827e-05	A>	>T	20902.5
7017_TCTTAA_5017_CAATTC	K1	kidney	RNA labelling group	Acot12	+	41805	22676	24129	37426	C>A	101	0.00445404833303933	C>	>A	224.514851485149
7017_TCTTAA_5017_CAATTC	K1	kidney	RNA labelling group	Acot12	+	41805	22676	24129	37426	C>G	1	4.4099488445934e-05	C>	>G	22676
7017_TCTTAA_5017_CAATTC	K1	kidney	RNA labelling group	Acot12	+	41805	22676	24129	37426	C>T	5	0.00022049744222967	C>	>T	4535.2
7017_TCTTAA_5017_CAATTC	K1	kidney	RNA labelling group	Acot12	+	41805	22676	24129	37426	G>A	4	0.000165775622694683	G>	>A	6032.25
7017_TCTTAA_5017_CAATTC	K1	kidney	RNA labelling group	Acot12	+	41805	22676	24129	37426	G>C	1	4.14439056736707e-05	G>	>C	24129
7017_TCTTAA_5017_CAATTC	K1	kidney	RNA labelling group	Acot12	+	41805	22676	24129	37426	G>T	1	4.14439056736707e-05	G>	>T	24129
7017_TCTTAA_5017_CAATTC	K1	kidney	RNA labelling group	Acot12	+	41805	22676	24129	37426	T>A	9	0.000240474536418533	T>	>A	4158.44444444445
7017_TCTTAA_5017_CAATTC	K1	kidney	RNA labelling group	Acot12	+	41805	22676	24129	37426	T>C	29	0.000774862395126383	T>	>C	1290.55172413793
7017_TCTTAA_5017_CAATTC	K1	kidney	RNA labelling group	Acot12	+	41805	22676	24129	37426	T>G	0	0	T>	>G	Inf
7017_TCTTAA_5017_CAATTC	K1	kidney	RNA labelling group	Acot2	+	34375	16036	7251	15547	A>C	0	0	A>	>C	Inf
7017_TCTTAA_5017_CAATTC	K1	kidney	RNA labelling group	Acot2	+	34375	16036	7251	15547	A>G	31	0.000901818181818182	A>	>G	1108.87096774194
7017_TCTTAA_5017_CAATTC	K1	kidney	RNA labelling group	Acot2	+	34375	16036	7251	15547	A>T	8	0.000232727272727273	A>	>T	4296.875
7017_TCTTAA_5017_CAATTC	K1	kidney	RNA labelling group	Acot2	+	34375	16036	7251	15547	C>A	5	0.000311798453479671	C>	>A	3207.2
7017_TCTTAA_5017_CAATTC	K1	kidney	RNA labelling group	Acot2	+	34375	16036	7251	15547	C>G	1	6.23596906959342e-05	C>	>G	16036
7017_TCTTAA_5017_CAATTC	K1	kidney	RNA labelling group	Acot2	+	34375	16036	7251	15547	C>T	6	0.000374158144175605	C>	>T	2672.66666666667
7017_TCTTAA_5017_CAATTC	K1	kidney	RNA labelling group	Acot2	+	34375	16036	7251	15547	G>A	1	0.000137912012136257	G>	>A	7251
7017_TCTTAA_5017_CAATTC	K1	kidney	RNA labelling group	Acot2	+	34375	16036	7251	15547	G>C	0	0	G>	>C	Inf
7017_TCTTAA_5017_CAATTC	K1	kidney	RNA labelling group	Acot2	+	34375	16036	7251	15547	G>T	0	0	G>	>T	Inf
7017_TCTTAA_5017_CAATTC	K1	kidney	RNA labelling group	Acot2	+	34375	16036	7251	15547	T>A	4	0.000257284363542806	T>	>A	3886.75
7017_TCTTAA_5017_CAATTC	K1	kidney	RNA labelling group	Acot2	+	34375	16036	7251	15547	T>C	7	0.00045024763619991	T>	>C	2221
7017_TCTTAA_5017_CAATTC	K1	kidney	RNA labelling group	Acot2	+	34375	16036	7251	15547	T>G	0	0	T>	>G	Inf
7017_TCTTAA_5017_CAATTC	K1	kidney	RNA labelling group	Acot3	+	18351	10547	7762	10431	A>C	0	0	A>	>C	Inf
7017_TCTTAA_5017_CAATTC	K1	kidney	RNA labelling group	Acot3	+	18351	10547	7762	10431	A>G	2	0.000108985886327721	A>	>G	9175.5
7017_TCTTAA_5017_CAATTC	K1	kidney	RNA labelling group	Acot3	+	18351	10547	7762	10431	A>T	5	0.000272464715819301	A>	>T	3670.2
7017_TCTTAA_5017_CAATTC	K1	kidney	RNA labelling group	Acot3	+	18351	10547	7762	10431	C>A	1	9.48136910969944e-05	C>	>A	10547
7017_TCTTAA_5017_CAATTC	K1	kidney	RNA labelling group	Acot3	+	18351	10547	7762	10431	C>G	0	0	C>	>G	Inf
7017_TCTTAA_5017_CAATTC	K1	kidney	RNA labelling group	Acot3	+	18351	10547	7762	10431	C>T	13	0.00123257798426092	C>	>T	811.307692307697
7017_TCTTAA_5017_CAATTC	K1	kidney	RNA labelling group	Acot3	+	18351	10547	7762	10431	G>A	0	0	G>	>A	Inf
7017_TCTTAA_5017_CAATTC	K1	kidney	RNA labelling group	Acot3	+	18351	10547	7762	10431	G>C	0	0	G>	>C	Inf
7017_TCTTAA_5017_CAATTC	K1	kidney	RNA labelling group	Acot3	+	18351	10547	7762	10431	G>T	0	0	G>	>T	Inf
7017_TCTTAA_5017_CAATTC	K1	kidney	RNA labelling group	Acot3	+	18351	10547	7762	10431	T>A	5	0.000479340427571661	T>	>A	2086.2
7017_TCTTAA_5017_CAATTC	K1	kidney	RNA labelling group	Acot3	+	18351	10547	7762	10431	T>C	41	0.00393059150608762	T>	>C	254.414634146342
7017_TCTTAA_5017_CAATTC	K1	kidney	RNA labelling group	Acot3	+	18351	10547	7762	10431	T>G	1	9.58680855143323e-05	T>	>G	10431
7017_TCTTAA_5017_CAATTC	K1	kidney	RNA labelling group	Acot4	+	10935	4536	5244	9974	A>C	0	0	A>	>C	Inf
7017_TCTTAA_5017_CAATTC	K1	kidney	RNA labelling group	Acot4	+	10935	4536	5244	9974	A>G	2	0.000182898948331047	A>	>G	5467.5
7017_TCTTAA_5017_CAATTC	K1	kidney	RNA labelling group	Acot4	+	10935	4536	5244	9974	A>T	0	0	A>	>T	Inf
7017_TCTTAA_5017_CAATTC	K1	kidney	RNA labelling group	Acot4	+	10935	4536	5244	9974	C>A	0	0	C>	>A	Inf
7017_TCTTAA_5017_CAATTC	K1	kidney	RNA labelling group	Acot4	+	10935	4536	5244	9974	C>G	0	0	C>	>G	Inf
7017_TCTTAA_5017_CAATTC	K1	kidney	RNA labelling group	Acot4	+	10935	4536	5244	9974	C>T	0	0	C>	>T	Inf
7017_TCTTAA_5017_CAATTC	K1	kidney	RNA labelling group	Acot4	+	10935	4536	5244	9974	G>A	0	0	G>	>A	Inf
7017_TCTTAA_5017_CAATTC	K1	kidney	RNA labelling group	Acot4	+	10935	4536	5244	9974	G>C	0	0	G>	>C	Inf
7017_TCTTAA_5017_CAATTC	K1	kidney	RNA labelling group	Acot4	+	10935	4536	5244	9974	G>T	0	0	G>	>T	Inf
7017_TCTTAA_5017_CAATTC	K1	kidney	RNA labelling group	Acot4	+	10935	4536	5244	9974	T>A	1	0.000100260677762182	T>	>A	9974
7017_TCTTAA_5017_CAATTC	K1	kidney	RNA labelling group	Acot4	+	10935	4536	5244	9974	T>C	2	0.000200521355524363	T>	>C	4987
7017_TCTTAA_5017_CAATTC	K1	kidney	RNA labelling group	Acot4	+	10935	4536	5244	9974	T>G	0	0	T>	>G	Inf
7017_TCTTAA_5017_CAATTC	K1	kidney	RNA labelling group	Acot6	+	3492	2576	2942	6352	A>C	0	0	A>	>C	Inf
7017_TCTTAA_5017_CAATTC	K1	kidney	RNA labelling group	Acot6	+	3492	2576	2942	6352	A>G	0	0	A>	>G	Inf
7017_TCTTAA_5017_CAATTC	K1	kidney	RNA labelling group	Acot6	+	3492	2576	2942	6352	A>T	0	0	A>	>T	Inf
7017_TCTTAA_5017_CAATTC	K1	kidney	RNA labelling group	Acot6	+	3492	2576	2942	6352	C>A	0	0	C>	>A	Inf
7017_TCTTAA_5017_CAATTC	K1	kidney	RNA labelling group	Acot6	+	3492	2576	2942	6352	C>G	0	0	C>	>G	Inf
7017_TCTTAA_5017_CAATTC	K1	kidney	RNA labelling group	Acot6	+	3492	2576	2942	6352	C>T	0	0	C>	>T	Inf
7017_TCTTAA_5017_CAATTC	K1	kidney	RNA labelling group	Acot6	+	3492	2576	2942	6352	G>A	0	0	G>	>A	Inf
7017_TCTTAA_5017_CAATTC	K1	kidney	RNA labelling group	Acot6	+	3492	2576	2942	6352	G>C	0	0	G>	>C	Inf
7017_TCTTAA_5017_CAATTC	K1	kidney	RNA labelling group	Acot6	+	3492	2576	2942	6352	G>T	0	0	G>	>T	Inf
7017_TCTTAA_5017_CAATTC	K1	kidney	RNA labelling group	Acot6	+	3492	2576	2942	6352	T>A	1	0.000157430730478589	T>	>A	6352
7017_TCTTAA_5017_CAATTC	K1	kidney	RNA labelling group	Acot6	+	3492	2576	2942	6352	T>C	1	0.000157430730478589	T>	>C	6352
7017_TCTTAA_5017_CAATTC	K1	kidney	RNA labelling group	Acot6	+	3492	2576	2942	6352	T>G	0	0	T>	>G	Inf
7017_TCTTAA_5017_CAATTC	K1	kidney	RNA labelling group	Acot7	+	2711	2992	2393	2339	A>C	0	0	A>	>C	Inf
7017_TCTTAA_5017_CAATTC	K1	kidney	RNA labelling group	Acot7	+	2711	2992	2393	2339	A>G	1	0.000368867576540022	A>	>G	2711
7017_TCTTAA_5017_CAATTC	K1	kidney	RNA labelling group	Acot7	+	2711	2992	2393	2339	A>T	0	0	A>	>T	Inf
7017_TCTTAA_5017_CAATTC	K1	kidney	RNA labelling group	Acot7	+	2711	2992	2393	2339	C>A	0	0	C>	>A	Inf
7017_TCTTAA_5017_CAATTC	K1	kidney	RNA labelling group	Acot7	+	2711	2992	2393	2339	C>G	0	0	C>	>G	Inf
7017_TCTTAA_5017_CAATTC	K1	kidney	RNA labelling group	Acot7	+	2711	2992	2393	2339	C>T	2	0.000668449197860963	C>	>T	1496
7017_TCTTAA_5017_CAATTC	K1	kidney	RNA labelling group	Acot7	+	2711	2992	2393	2339	G>A	2	0.000835770998746344	G>	>A	1196.5
7017_TCTTAA_5017_CAATTC	K1	kidney	RNA labelling group	Acot7	+	2711	2992	2393	2339	G>C	0	0	G>	>C	Inf
7017_TCTTAA_5017_CAATTC	K1	kidney	RNA labelling group	Acot7	+	2711	2992	2393	2339	G>T	0	0	G>	>T	Inf
7017_TCTTAA_5017_CAATTC	K1	kidney	RNA labelling group	Acot7	+	2711	2992	2393	2339	T>A	0	0	T>	>A	Inf
7017_TCTTAA_5017_CAATTC	K1	kidney	RNA labelling group	Acot7	+	2711	2992	2393	2339	T>C	0	0	T>	>C	Inf
7017_TCTTAA_5017_CAATTC	K1	kidney	RNA labelling group	Acot7	+	2711	2992	2393	2339	T>G	0	0	T>	>G	Inf
7017_TCTTAA_5017_CAATTC	K1	kidney	RNA labelling group	Acot9	+	5562	3352	3754	4211	A>C	0	0	A>	>C	Inf
7017_TCTTAA_5017_CAATTC	K1	kidney	RNA labelling group	Acot9	+	5562	3352	3754	4211	A>G	3	0.000539374325782093	A>	>G	1854
7017_TCTTAA_5017_CAATTC	K1	kidney	RNA labelling group	Acot9	+	5562	3352	3754	4211	A>T	1	0.000179791441927364	A>	>T	5562
7017_TCTTAA_5017_CAATTC	K1	kidney	RNA labelling group	Acot9	+	5562	3352	3754	4211	C>A	0	0	C>	>A	Inf
7017_TCTTAA_5017_CAATTC	K1	kidney	RNA labelling group	Acot9	+	5562	3352	3754	4211	C>G	0	0	C>	>G	Inf
7017_TCTTAA_5017_CAATTC	K1	kidney	RNA labelling group	Acot9	+	5562	3352	3754	4211	C>T	0	0	C>	>T	Inf
7017_TCTTAA_5017_CAATTC	K1	kidney	RNA labelling group	Acot9	+	5562	3352	3754	4211	G>A	0	0	G>	>A	Inf
7017_TCTTAA_5017_CAATTC	K1	kidney	RNA labelling group	Acot9	+	5562	3352	3754	4211	G>C	0	0	G>	>C	Inf
7017_TCTTAA_5017_CAATTC	K1	kidney	RNA labelling group	Acot9	+	5562	3352	3754	4211	G>T	0	0	G>	>T	Inf
7017_TCTTAA_5017_CAATTC	K1	kidney	RNA labelling group	Acot9	+	5562	3352	3754	4211	T>A	1	0.000237473284255521	T>	>A	4211
7017_TCTTAA_5017_CAATTC	K1	kidney	RNA labelling group	Acot9	+	5562	3352	3754	4211	T>C	20	0.00474946568511042	T>	>C	210.55
7017_TCTTAA_5017_CAATTC	K1	kidney	RNA labelling group	Acot9	+	5562	3352	3754	4211	T>G	0	0	T>	>G	Inf
7017_TCTTAA_5017_CAATTC	K1	kidney	RNA labelling group	Acox3	+	58534	25899	38279	40549	A>C	0	0	A>	>C	Inf
7017_TCTTAA_5017_CAATTC	K1	kidney	RNA labelling group	Acox3	+	58534	25899	38279	40549	A>G	4	6.83363515221922e-05	A>	>G	14633.5
7017_TCTTAA_5017_CAATTC	K1	kidney	RNA labelling group	Acox3	+	58534	25899	38279	40549	A>T	5	8.54204394027403e-05	A>	>T	11706.8
7017_TCTTAA_5017_CAATTC	K1	kidney	RNA labelling group	Acox3	+	58534	25899	38279	40549	C>A	0	0	C>	>A	Inf
7017_TCTTAA_5017_CAATTC	K1	kidney	RNA labelling group	Acox3	+	58534	25899	38279	40549	C>G	1	3.86115294026796e-05	C>	>G	25899
7017_TCTTAA_5017_CAATTC	K1	kidney	RNA labelling group	Acox3	+	58534	25899	38279	40549	C>T	10	0.000386115294026796	C>	>T	2589.9
7017_TCTTAA_5017_CAATTC	K1	kidney	RNA labelling group	Acox3	+	58534	25899	38279	40549	G>A	14	0.000365735782021474	G>	>A	2734.21428571429
7017_TCTTAA_5017_CAATTC	K1	kidney	RNA labelling group	Acox3	+	58534	25899	38279	40549	G>C	0	0	G>	>C	Inf
7017_TCTTAA_5017_CAATTC	K1	kidney	RNA labelling group	Acox3	+	58534	25899	38279	40549	G>T	1	2.61239844301053e-05	G>	>T	38279
7017_TCTTAA_5017_CAATTC	K1	kidney	RNA labelling group	Acox3	+	58534	25899	38279	40549	T>A	4	9.8646082517448e-05	T>	>A	10137.25
7017_TCTTAA_5017_CAATTC	K1	kidney	RNA labelling group	Acox3	+	58534	25899	38279	40549	T>C	9	0.000221953685664258	T>	>C	4505.44444444444
7017_TCTTAA_5017_CAATTC	K1	kidney	RNA labelling group	Acox3	+	58534	25899	38279	40549	T>G	2	4.9323041258724e-05	T>	>G	20274.5
7017_TCTTAA_5017_CAATTC	K1	kidney	RNA labelling group	Acp2	+	12601	8966	10081	9335	A>C	0	0	A>	>C	Inf
7017_TCTTAA_5017_CAATTC	K1	kidney	RNA labelling group	Acp2	+	12601	8966	10081	9335	A>G	63	0.00499960320609475	A>	>G	200.015873015873
7017_TCTTAA_5017_CAATTC	K1	kidney	RNA labelling group	Acp2	+	12601	8966	10081	9335	A>T	4	0.000317435124196492	A>	>T	3150.25
7017_TCTTAA_5017_CAATTC	K1	kidney	RNA labelling group	Acp2	+	12601	8966	10081	9335	C>A	4	0.00044612982377872	C>	>A	2241.5
7017_TCTTAA_5017_CAATTC	K1	kidney	RNA labelling group	Acp2	+	12601	8966	10081	9335	C>G	1	0.00011153245594468	C>	>G	8966
7017_TCTTAA_5017_CAATTC	K1	kidney	RNA labelling group	Acp2	+	12601	8966	10081	9335	C>T	11	0.00122685701539147	C>	>T	815.090909090915
7017_TCTTAA_5017_CAATTC	K1	kidney	RNA labelling group	Acp2	+	12601	8966	10081	9335	G>A	1	9.91965082829084e-05	G>	>A	10081
7017_TCTTAA_5017_CAATTC	K1	kidney	RNA labelling group	Acp2	+	12601	8966	10081	9335	G>C	0	0	G>	>C	Inf
7017_TCTTAA_5017_CAATTC	K1	kidney	RNA labelling group	Acp2	+	12601	8966	10081	9335	G>T	0	0	G>	>T	Inf
7017_TCTTAA_5017_CAATTC	K1	kidney	RNA labelling group	Acp2	+	12601	8966	10081	9335	T>A	0	0	T>	>A	Inf
7017_TCTTAA_5017_CAATTC	K1	kidney	RNA labelling group	Acp2	+	12601	8966	10081	9335	T>C	0	0	T>	>C	Inf
7017_TCTTAA_5017_CAATTC	K1	kidney	RNA labelling group	Acp2	+	12601	8966	10081	9335	T>G	0	0	T>	>G	Inf
7017_TCTTAA_5017_CAATTC	K1	kidney	RNA labelling group	Acp6	+	13119	7569	7623	10345	A>C	0	0	A>	>C	Inf
7017_TCTTAA_5017_CAATTC	K1	kidney	RNA labelling group	Acp6	+	13119	7569	7623	10345	A>G	1	7.62253220519857e-05	A>	>G	13119
7017_TCTTAA_5017_CAATTC	K1	kidney	RNA labelling group	Acp6	+	13119	7569	7623	10345	A>T	1	7.62253220519857e-05	A>	>T	13119
7017_TCTTAA_5017_CAATTC	K1	kidney	RNA labelling group	Acp6	+	13119	7569	7623	10345	C>A	0	0	C>	>A	Inf
7017_TCTTAA_5017_CAATTC	K1	kidney	RNA labelling group	Acp6	+	13119	7569	7623	10345	C>G	0	0	C>	>G	Inf
7017_TCTTAA_5017_CAATTC	K1	kidney	RNA labelling group	Acp6	+	13119	7569	7623	10345	C>T	0	0	C>	>T	Inf
7017_TCTTAA_5017_CAATTC	K1	kidney	RNA labelling group	Acp6	+	13119	7569	7623	10345	G>A	1	0.000131181949363768	G>	>A	7623
7017_TCTTAA_5017_CAATTC	K1	kidney	RNA labelling group	Acp6	+	13119	7569	7623	10345	G>C	0	0	G>	>C	Inf
7017_TCTTAA_5017_CAATTC	K1	kidney	RNA labelling group	Acp6	+	13119	7569	7623	10345	G>T	0	0	G>	>T	Inf
7017_TCTTAA_5017_CAATTC	K1	kidney	RNA labelling group	Acp6	+	13119	7569	7623	10345	T>A	1	9.6665055582407e-05	T>	>A	10345
7017_TCTTAA_5017_CAATTC	K1	kidney	RNA labelling group	Acp6	+	13119	7569	7623	10345	T>C	8	0.000773320444659256	T>	>C	1293.125
7017_TCTTAA_5017_CAATTC	K1	kidney	RNA labelling group	Acp6	+	13119	7569	7623	10345	T>G	0	0	T>	>G	Inf
7017_TCTTAA_5017_CAATTC	K1	kidney	RNA labelling group	Acsf3	+	3692	3570	4692	2760	A>C	0	0	A>	>C	Inf
7017_TCTTAA_5017_CAATTC	K1	kidney	RNA labelling group	Acsf3	+	3692	3570	4692	2760	A>G	0	0	A>	>G	Inf
7017_TCTTAA_5017_CAATTC	K1	kidney	RNA labelling group	Acsf3	+	3692	3570	4692	2760	A>T	0	0	A>	>T	Inf
7017_TCTTAA_5017_CAATTC	K1	kidney	RNA labelling group	Acsf3	+	3692	3570	4692	2760	C>A	0	0	C>	>A	Inf
7017_TCTTAA_5017_CAATTC	K1	kidney	RNA labelling group	Acsf3	+	3692	3570	4692	2760	C>G	0	0	C>	>G	Inf
7017_TCTTAA_5017_CAATTC	K1	kidney	RNA labelling group	Acsf3	+	3692	3570	4692	2760	C>T	3	0.000840336134453782	C>	>T	1190
7017_TCTTAA_5017_CAATTC	K1	kidney	RNA labelling group	Acsf3	+	3692	3570	4692	2760	G>A	2	0.000426257459505541	G>	>A	2346
7017_TCTTAA_5017_CAATTC	K1	kidney	RNA labelling group	Acsf3	+	3692	3570	4692	2760	G>C	0	0	G>	>C	Inf
7017_TCTTAA_5017_CAATTC	K1	kidney	RNA labelling group	Acsf3	+	3692	3570	4692	2760	G>T	0	0	G>	>T	Inf
7017_TCTTAA_5017_CAATTC	K1	kidney	RNA labelling group	Acsf3	+	3692	3570	4692	2760	T>A	0	0	T>	>A	Inf
7017_TCTTAA_5017_CAATTC	K1	kidney	RNA labelling group	Acsf3	+	3692	3570	4692	2760	T>C	0	0	T>	>C	Inf
7017_TCTTAA_5017_CAATTC	K1	kidney	RNA labelling group	Acsf3	+	3692	3570	4692	2760	T>G	0	0	T>	>G	Inf
7017_TCTTAA_5017_CAATTC	K1	kidney	RNA labelling group	Acsl1	+	63744	34376	36706	72096	A>C	0	0	A>	>C	Inf
7017_TCTTAA_5017_CAATTC	K1	kidney	RNA labelling group	Acsl1	+	63744	34376	36706	72096	A>G	7	0.000109814257028112	A>	>G	9106.28571428571
7017_TCTTAA_5017_CAATTC	K1	kidney	RNA labelling group	Acsl1	+	63744	34376	36706	72096	A>T	11	0.000172565261044177	A>	>T	5794.90909090909
7017_TCTTAA_5017_CAATTC	K1	kidney	RNA labelling group	Acsl1	+	63744	34376	36706	72096	C>A	1	2.90900628345357e-05	C>	>A	34376
7017_TCTTAA_5017_CAATTC	K1	kidney	RNA labelling group	Acsl1	+	63744	34376	36706	72096	C>G	0	0	C>	>G	Inf
7017_TCTTAA_5017_CAATTC	K1	kidney	RNA labelling group	Acsl1	+	63744	34376	36706	72096	C>T	36	0.00104724226204328	C>	>T	954.888888888894
7017_TCTTAA_5017_CAATTC	K1	kidney	RNA labelling group	Acsl1	+	63744	34376	36706	72096	G>A	53	0.0014439056285076	G>	>A	692.56603773585
7017_TCTTAA_5017_CAATTC	K1	kidney	RNA labelling group	Acsl1	+	63744	34376	36706	72096	G>C	0	0	G>	>C	Inf
7017_TCTTAA_5017_CAATTC	K1	kidney	RNA labelling group	Acsl1	+	63744	34376	36706	72096	G>T	4	0.000108974009698687	G>	>T	9176.5
7017_TCTTAA_5017_CAATTC	K1	kidney	RNA labelling group	Acsl1	+	63744	34376	36706	72096	T>A	3	4.16111850865513e-05	T>	>A	24032
7017_TCTTAA_5017_CAATTC	K1	kidney	RNA labelling group	Acsl1	+	63744	34376	36706	72096	T>C	8	0.000110963160230803	T>	>C	9012
7017_TCTTAA_5017_CAATTC	K1	kidney	RNA labelling group	Acsl1	+	63744	34376	36706	72096	T>G	1	1.38703950288504e-05	T>	>G	72096
7017_TCTTAA_5017_CAATTC	K1	kidney	RNA labelling group	Acsl3	+	2744	745	1437	2975	A>C	0	0	A>	>C	Inf
7017_TCTTAA_5017_CAATTC	K1	kidney	RNA labelling group	Acsl3	+	2744	745	1437	2975	A>G	0	0	A>	>G	Inf
7017_TCTTAA_5017_CAATTC	K1	kidney	RNA labelling group	Acsl3	+	2744	745	1437	2975	A>T	0	0	A>	>T	Inf
7017_TCTTAA_5017_CAATTC	K1	kidney	RNA labelling group	Acsl3	+	2744	745	1437	2975	C>A	0	0	C>	>A	Inf
7017_TCTTAA_5017_CAATTC	K1	kidney	RNA labelling group	Acsl3	+	2744	745	1437	2975	C>G	0	0	C>	>G	Inf
7017_TCTTAA_5017_CAATTC	K1	kidney	RNA labelling group	Acsl3	+	2744	745	1437	2975	C>T	0	0	C>	>T	Inf
7017_TCTTAA_5017_CAATTC	K1	kidney	RNA labelling group	Acsl3	+	2744	745	1437	2975	G>A	7	0.00487125956854558	G>	>A	205.285714285714
7017_TCTTAA_5017_CAATTC	K1	kidney	RNA labelling group	Acsl3	+	2744	745	1437	2975	G>C	0	0	G>	>C	Inf
7017_TCTTAA_5017_CAATTC	K1	kidney	RNA labelling group	Acsl3	+	2744	745	1437	2975	G>T	0	0	G>	>T	Inf
7017_TCTTAA_5017_CAATTC	K1	kidney	RNA labelling group	Acsl3	+	2744	745	1437	2975	T>A	0	0	T>	>A	Inf
7017_TCTTAA_5017_CAATTC	K1	kidney	RNA labelling group	Acsl3	+	2744	745	1437	2975	T>C	0	0	T>	>C	Inf
7017_TCTTAA_5017_CAATTC	K1	kidney	RNA labelling group	Acsl3	+	2744	745	1437	2975	T>G	0	0	T>	>G	Inf
7017_TCTTAA_5017_CAATTC	K1	kidney	RNA labelling group	Acsl5	+	16536	13170	12621	19855	A>C	0	0	A>	>C	Inf
7017_TCTTAA_5017_CAATTC	K1	kidney	RNA labelling group	Acsl5	+	16536	13170	12621	19855	A>G	3	0.000181422351233672	A>	>G	5512
7017_TCTTAA_5017_CAATTC	K1	kidney	RNA labelling group	Acsl5	+	16536	13170	12621	19855	A>T	1	6.04741170778907e-05	A>	>T	16536
7017_TCTTAA_5017_CAATTC	K1	kidney	RNA labelling group	Acsl5	+	16536	13170	12621	19855	C>A	1	7.59301442672741e-05	C>	>A	13170
7017_TCTTAA_5017_CAATTC	K1	kidney	RNA labelling group	Acsl5	+	16536	13170	12621	19855	C>G	1	7.59301442672741e-05	C>	>G	13170
7017_TCTTAA_5017_CAATTC	K1	kidney	RNA labelling group	Acsl5	+	16536	13170	12621	19855	C>T	6	0.000455580865603645	C>	>T	2195
7017_TCTTAA_5017_CAATTC	K1	kidney	RNA labelling group	Acsl5	+	16536	13170	12621	19855	G>A	3	0.000237699072973615	G>	>A	4207
7017_TCTTAA_5017_CAATTC	K1	kidney	RNA labelling group	Acsl5	+	16536	13170	12621	19855	G>C	0	0	G>	>C	Inf
7017_TCTTAA_5017_CAATTC	K1	kidney	RNA labelling group	Acsl5	+	16536	13170	12621	19855	G>T	0	0	G>	>T	Inf
7017_TCTTAA_5017_CAATTC	K1	kidney	RNA labelling group	Acsl5	+	16536	13170	12621	19855	T>A	2	0.000100730294636112	T>	>A	9927.5
7017_TCTTAA_5017_CAATTC	K1	kidney	RNA labelling group	Acsl5	+	16536	13170	12621	19855	T>C	21	0.00105766809367917	T>	>C	945.476190476194
7017_TCTTAA_5017_CAATTC	K1	kidney	RNA labelling group	Acsl5	+	16536	13170	12621	19855	T>G	0	0	T>	>G	Inf
7017_TCTTAA_5017_CAATTC	K1	kidney	RNA labelling group	Acsm1	+	11535	8774	8488	10929	A>C	1	8.66926744690074e-05	A>	>C	11535
7017_TCTTAA_5017_CAATTC	K1	kidney	RNA labelling group	Acsm1	+	11535	8774	8488	10929	A>G	2	0.000173385348938015	A>	>G	5767.5
7017_TCTTAA_5017_CAATTC	K1	kidney	RNA labelling group	Acsm1	+	11535	8774	8488	10929	A>T	2	0.000173385348938015	A>	>T	5767.5
7017_TCTTAA_5017_CAATTC	K1	kidney	RNA labelling group	Acsm1	+	11535	8774	8488	10929	C>A	1	0.000113973102347846	C>	>A	8774
7017_TCTTAA_5017_CAATTC	K1	kidney	RNA labelling group	Acsm1	+	11535	8774	8488	10929	C>G	0	0	C>	>G	Inf
7017_TCTTAA_5017_CAATTC	K1	kidney	RNA labelling group	Acsm1	+	11535	8774	8488	10929	C>T	3	0.000341919307043538	C>	>T	2924.66666666667
7017_TCTTAA_5017_CAATTC	K1	kidney	RNA labelling group	Acsm1	+	11535	8774	8488	10929	G>A	0	0	G>	>A	Inf
7017_TCTTAA_5017_CAATTC	K1	kidney	RNA labelling group	Acsm1	+	11535	8774	8488	10929	G>C	0	0	G>	>C	Inf
7017_TCTTAA_5017_CAATTC	K1	kidney	RNA labelling group	Acsm1	+	11535	8774	8488	10929	G>T	1	0.000117813383600377	G>	>T	8488
7017_TCTTAA_5017_CAATTC	K1	kidney	RNA labelling group	Acsm1	+	11535	8774	8488	10929	T>A	0	0	T>	>A	Inf
7017_TCTTAA_5017_CAATTC	K1	kidney	RNA labelling group	Acsm1	+	11535	8774	8488	10929	T>C	5	0.000457498398755604	T>	>C	2185.8
7017_TCTTAA_5017_CAATTC	K1	kidney	RNA labelling group	Acsm1	+	11535	8774	8488	10929	T>G	1	9.14996797511209e-05	T>	>G	10929
7017_TCTTAA_5017_CAATTC	K1	kidney	RNA labelling group	Acsm2	+	2215	1520	988	1913	A>C	0	0	A>	>C	Inf
7017_TCTTAA_5017_CAATTC	K1	kidney	RNA labelling group	Acsm2	+	2215	1520	988	1913	A>G	0	0	A>	>G	Inf
7017_TCTTAA_5017_CAATTC	K1	kidney	RNA labelling group	Acsm2	+	2215	1520	988	1913	A>T	0	0	A>	>T	Inf
7017_TCTTAA_5017_CAATTC	K1	kidney	RNA labelling group	Acsm2	+	2215	1520	988	1913	C>A	0	0	C>	>A	Inf
7017_TCTTAA_5017_CAATTC	K1	kidney	RNA labelling group	Acsm2	+	2215	1520	988	1913	C>G	0	0	C>	>G	Inf
7017_TCTTAA_5017_CAATTC	K1	kidney	RNA labelling group	Acsm2	+	2215	1520	988	1913	C>T	0	0	C>	>T	Inf
7017_TCTTAA_5017_CAATTC	K1	kidney	RNA labelling group	Acsm2	+	2215	1520	988	1913	G>A	0	0	G>	>A	Inf
7017_TCTTAA_5017_CAATTC	K1	kidney	RNA labelling group	Acsm2	+	2215	1520	988	1913	G>C	0	0	G>	>C	Inf
7017_TCTTAA_5017_CAATTC	K1	kidney	RNA labelling group	Acsm2	+	2215	1520	988	1913	G>T	0	0	G>	>T	Inf
7017_TCTTAA_5017_CAATTC	K1	kidney	RNA labelling group	Acsm2	+	2215	1520	988	1913	T>A	0	0	T>	>A	Inf
7017_TCTTAA_5017_CAATTC	K1	kidney	RNA labelling group	Acsm2	+	2215	1520	988	1913	T>C	0	0	T>	>C	Inf
7017_TCTTAA_5017_CAATTC	K1	kidney	RNA labelling group	Acsm2	+	2215	1520	988	1913	T>G	0	0	T>	>G	Inf
7017_TCTTAA_5017_CAATTC	K1	kidney	RNA labelling group	Acsm2	+	414149	269070	250617	434819	A>C	3	7.24376975436377e-06	A>	>C	138049.666666667
7017_TCTTAA_5017_CAATTC	K1	kidney	RNA labelling group	Acsm2	+	414149	269070	250617	434819	A>G	39	9.4169006806729e-05	A>	>G	10619.2051282051
7017_TCTTAA_5017_CAATTC	K1	kidney	RNA labelling group	Acsm2	+	414149	269070	250617	434819	A>T	33	7.96814672980014e-05	A>	>T	12549.9696969697
7017_TCTTAA_5017_CAATTC	K1	kidney	RNA labelling group	Acsm2	+	414149	269070	250617	434819	C>A	27	0.000100345634964879	C>	>A	9965.55555555555
7017_TCTTAA_5017_CAATTC	K1	kidney	RNA labelling group	Acsm2	+	414149	269070	250617	434819	C>G	13	4.83145649830899e-05	C>	>G	20697.6923076923
7017_TCTTAA_5017_CAATTC	K1	kidney	RNA labelling group	Acsm2	+	414149	269070	250617	434819	C>T	215	0.000799048574720333	C>	>T	1251.48837209302
7017_TCTTAA_5017_CAATTC	K1	kidney	RNA labelling group	Acsm2	+	414149	269070	250617	434819	G>A	1265	0.00504754266470351	G>	>A	198.116205533597
7017_TCTTAA_5017_CAATTC	K1	kidney	RNA labelling group	Acsm2	+	414149	269070	250617	434819	G>C	6	2.39409138246807e-05	G>	>C	41769.5
7017_TCTTAA_5017_CAATTC	K1	kidney	RNA labelling group	Acsm2	+	414149	269070	250617	434819	G>T	16	6.38424368658152e-05	G>	>T	15663.5625
7017_TCTTAA_5017_CAATTC	K1	kidney	RNA labelling group	Acsm2	+	414149	269070	250617	434819	T>A	42	9.6591915256693e-05	T>	>A	10352.8333333333
7017_TCTTAA_5017_CAATTC	K1	kidney	RNA labelling group	Acsm2	+	414149	269070	250617	434819	T>C	144	0.00033117228088009	T>	>C	3019.57638888889
7017_TCTTAA_5017_CAATTC	K1	kidney	RNA labelling group	Acsm2	+	414149	269070	250617	434819	T>G	7	1.60986525427822e-05	T>	>G	62117
7017_TCTTAA_5017_CAATTC	K1	kidney	RNA labelling group	Acsm3	+	12892	4099	4611	11724	A>C	0	0	A>	>C	Inf
7017_TCTTAA_5017_CAATTC	K1	kidney	RNA labelling group	Acsm3	+	12892	4099	4611	11724	A>G	2	0.000155134967421657	A>	>G	6446
7017_TCTTAA_5017_CAATTC	K1	kidney	RNA labelling group	Acsm3	+	12892	4099	4611	11724	A>T	1	7.75674837108284e-05	A>	>T	12892
7017_TCTTAA_5017_CAATTC	K1	kidney	RNA labelling group	Acsm3	+	12892	4099	4611	11724	C>A	0	0	C>	>A	Inf
7017_TCTTAA_5017_CAATTC	K1	kidney	RNA labelling group	Acsm3	+	12892	4099	4611	11724	C>G	0	0	C>	>G	Inf
7017_TCTTAA_5017_CAATTC	K1	kidney	RNA labelling group	Acsm3	+	12892	4099	4611	11724	C>T	22	0.00536716272261527	C>	>T	186.318181818182
7017_TCTTAA_5017_CAATTC	K1	kidney	RNA labelling group	Acsm3	+	12892	4099	4611	11724	G>A	0	0	G>	>A	Inf
7017_TCTTAA_5017_CAATTC	K1	kidney	RNA labelling group	Acsm3	+	12892	4099	4611	11724	G>C	0	0	G>	>C	Inf
7017_TCTTAA_5017_CAATTC	K1	kidney	RNA labelling group	Acsm3	+	12892	4099	4611	11724	G>T	0	0	G>	>T	Inf
7017_TCTTAA_5017_CAATTC	K1	kidney	RNA labelling group	Acsm3	+	12892	4099	4611	11724	T>A	1	8.5295121119072e-05	T>	>A	11724
7017_TCTTAA_5017_CAATTC	K1	kidney	RNA labelling group	Acsm3	+	12892	4099	4611	11724	T>C	50	0.00426475605595359	T>	>C	234.480000000001
7017_TCTTAA_5017_CAATTC	K1	kidney	RNA labelling group	Acsm3	+	12892	4099	4611	11724	T>G	0	0	T>	>G	Inf
7017_TCTTAA_5017_CAATTC	K1	kidney	RNA labelling group	Acsm5	+	12583	6413	5999	8297	A>C	0	0	A>	>C	Inf
7017_TCTTAA_5017_CAATTC	K1	kidney	RNA labelling group	Acsm5	+	12583	6413	5999	8297	A>G	0	0	A>	>G	Inf
7017_TCTTAA_5017_CAATTC	K1	kidney	RNA labelling group	Acsm5	+	12583	6413	5999	8297	A>T	0	0	A>	>T	Inf
7017_TCTTAA_5017_CAATTC	K1	kidney	RNA labelling group	Acsm5	+	12583	6413	5999	8297	C>A	0	0	C>	>A	Inf
7017_TCTTAA_5017_CAATTC	K1	kidney	RNA labelling group	Acsm5	+	12583	6413	5999	8297	C>G	0	0	C>	>G	Inf
7017_TCTTAA_5017_CAATTC	K1	kidney	RNA labelling group	Acsm5	+	12583	6413	5999	8297	C>T	7	0.00109153282395134	C>	>T	916.142857142865
7017_TCTTAA_5017_CAATTC	K1	kidney	RNA labelling group	Acsm5	+	12583	6413	5999	8297	G>A	15	0.00250041673612268	G>	>A	399.933333333334
7017_TCTTAA_5017_CAATTC	K1	kidney	RNA labelling group	Acsm5	+	12583	6413	5999	8297	G>C	0	0	G>	>C	Inf
7017_TCTTAA_5017_CAATTC	K1	kidney	RNA labelling group	Acsm5	+	12583	6413	5999	8297	G>T	0	0	G>	>T	Inf
7017_TCTTAA_5017_CAATTC	K1	kidney	RNA labelling group	Acsm5	+	12583	6413	5999	8297	T>A	1	0.000120525491141376	T>	>A	8297
7017_TCTTAA_5017_CAATTC	K1	kidney	RNA labelling group	Acsm5	+	12583	6413	5999	8297	T>C	8	0.000964203929131011	T>	>C	1037.125
7017_TCTTAA_5017_CAATTC	K1	kidney	RNA labelling group	Acsm5	+	12583	6413	5999	8297	T>G	0	0	T>	>G	Inf
7017_TCTTAA_5017_CAATTC	K1	kidney	RNA labelling group	Acss2	+	23047	19204	17275	32097	A>C	0	0	A>	>C	Inf
7017_TCTTAA_5017_CAATTC	K1	kidney	RNA labelling group	Acss2	+	23047	19204	17275	32097	A>G	3	0.000130168785525231	A>	>G	7682.33333333333
7017_TCTTAA_5017_CAATTC	K1	kidney	RNA labelling group	Acss2	+	23047	19204	17275	32097	A>T	6	0.000260337571050462	A>	>T	3841.16666666667
7017_TCTTAA_5017_CAATTC	K1	kidney	RNA labelling group	Acss2	+	23047	19204	17275	32097	C>A	0	0	C>	>A	Inf
7017_TCTTAA_5017_CAATTC	K1	kidney	RNA labelling group	Acss2	+	23047	19204	17275	32097	C>G	0	0	C>	>G	Inf
7017_TCTTAA_5017_CAATTC	K1	kidney	RNA labelling group	Acss2	+	23047	19204	17275	32097	C>T	8	0.000416579879191835	C>	>T	2400.5
7017_TCTTAA_5017_CAATTC	K1	kidney	RNA labelling group	Acss2	+	23047	19204	17275	32097	G>A	4	0.000231548480463097	G>	>A	4318.75
7017_TCTTAA_5017_CAATTC	K1	kidney	RNA labelling group	Acss2	+	23047	19204	17275	32097	G>C	0	0	G>	>C	Inf
7017_TCTTAA_5017_CAATTC	K1	kidney	RNA labelling group	Acss2	+	23047	19204	17275	32097	G>T	0	0	G>	>T	Inf
7017_TCTTAA_5017_CAATTC	K1	kidney	RNA labelling group	Acss2	+	23047	19204	17275	32097	T>A	5	0.000155777798548151	T>	>A	6419.4
7017_TCTTAA_5017_CAATTC	K1	kidney	RNA labelling group	Acss2	+	23047	19204	17275	32097	T>C	4	0.000124622238838521	T>	>C	8024.25
7017_TCTTAA_5017_CAATTC	K1	kidney	RNA labelling group	Acss2	+	23047	19204	17275	32097	T>G	0	0	T>	>G	Inf
7017_TCTTAA_5017_CAATTC	K1	kidney	RNA labelling group	Actl6a	+	5013	3154	2742	5967	A>C	0	0	A>	>C	Inf
7017_TCTTAA_5017_CAATTC	K1	kidney	RNA labelling group	Actl6a	+	5013	3154	2742	5967	A>G	0	0	A>	>G	Inf
7017_TCTTAA_5017_CAATTC	K1	kidney	RNA labelling group	Actl6a	+	5013	3154	2742	5967	A>T	0	0	A>	>T	Inf
7017_TCTTAA_5017_CAATTC	K1	kidney	RNA labelling group	Actl6a	+	5013	3154	2742	5967	C>A	0	0	C>	>A	Inf
7017_TCTTAA_5017_CAATTC	K1	kidney	RNA labelling group	Actl6a	+	5013	3154	2742	5967	C>G	0	0	C>	>G	Inf
7017_TCTTAA_5017_CAATTC	K1	kidney	RNA labelling group	Actl6a	+	5013	3154	2742	5967	C>T	1	0.000317057704502219	C>	>T	3154
7017_TCTTAA_5017_CAATTC	K1	kidney	RNA labelling group	Actl6a	+	5013	3154	2742	5967	G>A	1	0.000364697301239971	G>	>A	2742
7017_TCTTAA_5017_CAATTC	K1	kidney	RNA labelling group	Actl6a	+	5013	3154	2742	5967	G>C	0	0	G>	>C	Inf
7017_TCTTAA_5017_CAATTC	K1	kidney	RNA labelling group	Actl6a	+	5013	3154	2742	5967	G>T	0	0	G>	>T	Inf
7017_TCTTAA_5017_CAATTC	K1	kidney	RNA labelling group	Actl6a	+	5013	3154	2742	5967	T>A	0	0	T>	>A	Inf
7017_TCTTAA_5017_CAATTC	K1	kidney	RNA labelling group	Actl6a	+	5013	3154	2742	5967	T>C	1	0.000167588402882521	T>	>C	5967
7017_TCTTAA_5017_CAATTC	K1	kidney	RNA labelling group	Actl6a	+	5013	3154	2742	5967	T>G	0	0	T>	>G	Inf
7017_TCTTAA_5017_CAATTC	K1	kidney	RNA labelling group	Actr10	+	24007	14404	15862	23018	A>C	0	0	A>	>C	Inf
7017_TCTTAA_5017_CAATTC	K1	kidney	RNA labelling group	Actr10	+	24007	14404	15862	23018	A>G	4	0.000166618069729662	A>	>G	6001.75
7017_TCTTAA_5017_CAATTC	K1	kidney	RNA labelling group	Actr10	+	24007	14404	15862	23018	A>T	3	0.000124963552297247	A>	>T	8002.33333333333
7017_TCTTAA_5017_CAATTC	K1	kidney	RNA labelling group	Actr10	+	24007	14404	15862	23018	C>A	2	0.000138850319355735	C>	>A	7202
7017_TCTTAA_5017_CAATTC	K1	kidney	RNA labelling group	Actr10	+	24007	14404	15862	23018	C>G	0	0	C>	>G	Inf
7017_TCTTAA_5017_CAATTC	K1	kidney	RNA labelling group	Actr10	+	24007	14404	15862	23018	C>T	2	0.000138850319355735	C>	>T	7202
7017_TCTTAA_5017_CAATTC	K1	kidney	RNA labelling group	Actr10	+	24007	14404	15862	23018	G>A	2	0.000126087504728281	G>	>A	7931
7017_TCTTAA_5017_CAATTC	K1	kidney	RNA labelling group	Actr10	+	24007	14404	15862	23018	G>C	1	6.30437523641407e-05	G>	>C	15862
7017_TCTTAA_5017_CAATTC	K1	kidney	RNA labelling group	Actr10	+	24007	14404	15862	23018	G>T	0	0	G>	>T	Inf
7017_TCTTAA_5017_CAATTC	K1	kidney	RNA labelling group	Actr10	+	24007	14404	15862	23018	T>A	2	8.68885220262403e-05	T>	>A	11509
7017_TCTTAA_5017_CAATTC	K1	kidney	RNA labelling group	Actr10	+	24007	14404	15862	23018	T>C	10	0.000434442610131202	T>	>C	2301.8
7017_TCTTAA_5017_CAATTC	K1	kidney	RNA labelling group	Actr10	+	24007	14404	15862	23018	T>G	3	0.00013033278303936	T>	>G	7672.66666666667
7017_TCTTAA_5017_CAATTC	K1	kidney	RNA labelling group	Actr8	+	9851	5383	7786	8683	A>C	1	0.000101512536798295	A>	>C	9851
7017_TCTTAA_5017_CAATTC	K1	kidney	RNA labelling group	Actr8	+	9851	5383	7786	8683	A>G	1	0.000101512536798295	A>	>G	9851
7017_TCTTAA_5017_CAATTC	K1	kidney	RNA labelling group	Actr8	+	9851	5383	7786	8683	A>T	0	0	A>	>T	Inf
7017_TCTTAA_5017_CAATTC	K1	kidney	RNA labelling group	Actr8	+	9851	5383	7786	8683	C>A	0	0	C>	>A	Inf
7017_TCTTAA_5017_CAATTC	K1	kidney	RNA labelling group	Actr8	+	9851	5383	7786	8683	C>G	0	0	C>	>G	Inf
7017_TCTTAA_5017_CAATTC	K1	kidney	RNA labelling group	Actr8	+	9851	5383	7786	8683	C>T	1	0.000185770016719302	C>	>T	5383
7017_TCTTAA_5017_CAATTC	K1	kidney	RNA labelling group	Actr8	+	9851	5383	7786	8683	G>A	0	0	G>	>A	Inf
7017_TCTTAA_5017_CAATTC	K1	kidney	RNA labelling group	Actr8	+	9851	5383	7786	8683	G>C	0	0	G>	>C	Inf
7017_TCTTAA_5017_CAATTC	K1	kidney	RNA labelling group	Actr8	+	9851	5383	7786	8683	G>T	0	0	G>	>T	Inf
7017_TCTTAA_5017_CAATTC	K1	kidney	RNA labelling group	Actr8	+	9851	5383	7786	8683	T>A	1	0.000115167568812622	T>	>A	8683
7017_TCTTAA_5017_CAATTC	K1	kidney	RNA labelling group	Actr8	+	9851	5383	7786	8683	T>C	6	0.000691005412875734	T>	>C	1447.16666666667
7017_TCTTAA_5017_CAATTC	K1	kidney	RNA labelling group	Actr8	+	9851	5383	7786	8683	T>G	2	0.000230335137625245	T>	>G	4341.5
7017_TCTTAA_5017_CAATTC	K1	kidney	RNA labelling group	Acvr1b	+	4135	1905	2070	4882	A>C	0	0	A>	>C	Inf
7017_TCTTAA_5017_CAATTC	K1	kidney	RNA labelling group	Acvr1b	+	4135	1905	2070	4882	A>G	1	0.000241837968561064	A>	>G	4135
7017_TCTTAA_5017_CAATTC	K1	kidney	RNA labelling group	Acvr1b	+	4135	1905	2070	4882	A>T	1	0.000241837968561064	A>	>T	4135
7017_TCTTAA_5017_CAATTC	K1	kidney	RNA labelling group	Acvr1b	+	4135	1905	2070	4882	C>A	2	0.00104986876640419	C>	>A	952.500000000009
7017_TCTTAA_5017_CAATTC	K1	kidney	RNA labelling group	Acvr1b	+	4135	1905	2070	4882	C>G	0	0	C>	>G	Inf
7017_TCTTAA_5017_CAATTC	K1	kidney	RNA labelling group	Acvr1b	+	4135	1905	2070	4882	C>T	0	0	C>	>T	Inf
7017_TCTTAA_5017_CAATTC	K1	kidney	RNA labelling group	Acvr1b	+	4135	1905	2070	4882	G>A	8	0.0038647342995169	G>	>A	258.750000000001
7017_TCTTAA_5017_CAATTC	K1	kidney	RNA labelling group	Acvr1b	+	4135	1905	2070	4882	G>C	0	0	G>	>C	Inf
7017_TCTTAA_5017_CAATTC	K1	kidney	RNA labelling group	Acvr1b	+	4135	1905	2070	4882	G>T	0	0	G>	>T	Inf
7017_TCTTAA_5017_CAATTC	K1	kidney	RNA labelling group	Acvr1b	+	4135	1905	2070	4882	T>A	0	0	T>	>A	Inf
7017_TCTTAA_5017_CAATTC	K1	kidney	RNA labelling group	Acvr1b	+	4135	1905	2070	4882	T>C	2	0.000409668168783285	T>	>C	2441
7017_TCTTAA_5017_CAATTC	K1	kidney	RNA labelling group	Acvr1b	+	4135	1905	2070	4882	T>G	0	0	T>	>G	Inf
7017_TCTTAA_5017_CAATTC	K1	kidney	RNA labelling group	Acvr2a	+	3582	1651	1150	3270	A>C	0	0	A>	>C	Inf
7017_TCTTAA_5017_CAATTC	K1	kidney	RNA labelling group	Acvr2a	+	3582	1651	1150	3270	A>G	0	0	A>	>G	Inf
7017_TCTTAA_5017_CAATTC	K1	kidney	RNA labelling group	Acvr2a	+	3582	1651	1150	3270	A>T	0	0	A>	>T	Inf
7017_TCTTAA_5017_CAATTC	K1	kidney	RNA labelling group	Acvr2a	+	3582	1651	1150	3270	C>A	0	0	C>	>A	Inf
7017_TCTTAA_5017_CAATTC	K1	kidney	RNA labelling group	Acvr2a	+	3582	1651	1150	3270	C>G	0	0	C>	>G	Inf
7017_TCTTAA_5017_CAATTC	K1	kidney	RNA labelling group	Acvr2a	+	3582	1651	1150	3270	C>T	3	0.00181708055723803	C>	>T	550.333333333336
7017_TCTTAA_5017_CAATTC	K1	kidney	RNA labelling group	Acvr2a	+	3582	1651	1150	3270	G>A	1	0.000869565217391304	G>	>A	1150
7017_TCTTAA_5017_CAATTC	K1	kidney	RNA labelling group	Acvr2a	+	3582	1651	1150	3270	G>C	0	0	G>	>C	Inf
7017_TCTTAA_5017_CAATTC	K1	kidney	RNA labelling group	Acvr2a	+	3582	1651	1150	3270	G>T	0	0	G>	>T	Inf
7017_TCTTAA_5017_CAATTC	K1	kidney	RNA labelling group	Acvr2a	+	3582	1651	1150	3270	T>A	0	0	T>	>A	Inf
7017_TCTTAA_5017_CAATTC	K1	kidney	RNA labelling group	Acvr2a	+	3582	1651	1150	3270	T>C	0	0	T>	>C	Inf
7017_TCTTAA_5017_CAATTC	K1	kidney	RNA labelling group	Acvr2a	+	3582	1651	1150	3270	T>G	0	0	T>	>G	Inf
7017_TCTTAA_5017_CAATTC	K1	kidney	RNA labelling group	Acvr2b	+	8282	4036	5051	7328	A>C	0	0	A>	>C	Inf
7017_TCTTAA_5017_CAATTC	K1	kidney	RNA labelling group	Acvr2b	+	8282	4036	5051	7328	A>G	1	0.000120743781695243	A>	>G	8282
7017_TCTTAA_5017_CAATTC	K1	kidney	RNA labelling group	Acvr2b	+	8282	4036	5051	7328	A>T	0	0	A>	>T	Inf
7017_TCTTAA_5017_CAATTC	K1	kidney	RNA labelling group	Acvr2b	+	8282	4036	5051	7328	C>A	1	0.000247770069375619	C>	>A	4036
7017_TCTTAA_5017_CAATTC	K1	kidney	RNA labelling group	Acvr2b	+	8282	4036	5051	7328	C>G	0	0	C>	>G	Inf
7017_TCTTAA_5017_CAATTC	K1	kidney	RNA labelling group	Acvr2b	+	8282	4036	5051	7328	C>T	2	0.000495540138751239	C>	>T	2018
7017_TCTTAA_5017_CAATTC	K1	kidney	RNA labelling group	Acvr2b	+	8282	4036	5051	7328	G>A	21	0.00415759255592951	G>	>A	240.52380952381
7017_TCTTAA_5017_CAATTC	K1	kidney	RNA labelling group	Acvr2b	+	8282	4036	5051	7328	G>C	0	0	G>	>C	Inf
7017_TCTTAA_5017_CAATTC	K1	kidney	RNA labelling group	Acvr2b	+	8282	4036	5051	7328	G>T	0	0	G>	>T	Inf
7017_TCTTAA_5017_CAATTC	K1	kidney	RNA labelling group	Acvr2b	+	8282	4036	5051	7328	T>A	1	0.00013646288209607	T>	>A	7328
7017_TCTTAA_5017_CAATTC	K1	kidney	RNA labelling group	Acvr2b	+	8282	4036	5051	7328	T>C	2	0.00027292576419214	T>	>C	3664
7017_TCTTAA_5017_CAATTC	K1	kidney	RNA labelling group	Acvr2b	+	8282	4036	5051	7328	T>G	0	0	T>	>G	Inf
7017_TCTTAA_5017_CAATTC	K1	kidney	RNA labelling group	Acvrl1	+	1967	2142	2136	1813	A>C	0	0	A>	>C	Inf
7017_TCTTAA_5017_CAATTC	K1	kidney	RNA labelling group	Acvrl1	+	1967	2142	2136	1813	A>G	0	0	A>	>G	Inf
7017_TCTTAA_5017_CAATTC	K1	kidney	RNA labelling group	Acvrl1	+	1967	2142	2136	1813	A>T	1	0.000508388408744281	A>	>T	1967
7017_TCTTAA_5017_CAATTC	K1	kidney	RNA labelling group	Acvrl1	+	1967	2142	2136	1813	C>A	0	0	C>	>A	Inf
7017_TCTTAA_5017_CAATTC	K1	kidney	RNA labelling group	Acvrl1	+	1967	2142	2136	1813	C>G	0	0	C>	>G	Inf
7017_TCTTAA_5017_CAATTC	K1	kidney	RNA labelling group	Acvrl1	+	1967	2142	2136	1813	C>T	2	0.000933706816059757	C>	>T	1071
7017_TCTTAA_5017_CAATTC	K1	kidney	RNA labelling group	Acvrl1	+	1967	2142	2136	1813	G>A	0	0	G>	>A	Inf
7017_TCTTAA_5017_CAATTC	K1	kidney	RNA labelling group	Acvrl1	+	1967	2142	2136	1813	G>C	0	0	G>	>C	Inf
7017_TCTTAA_5017_CAATTC	K1	kidney	RNA labelling group	Acvrl1	+	1967	2142	2136	1813	G>T	0	0	G>	>T	Inf
7017_TCTTAA_5017_CAATTC	K1	kidney	RNA labelling group	Acvrl1	+	1967	2142	2136	1813	T>A	0	0	T>	>A	Inf
7017_TCTTAA_5017_CAATTC	K1	kidney	RNA labelling group	Acvrl1	+	1967	2142	2136	1813	T>C	0	0	T>	>C	Inf
7017_TCTTAA_5017_CAATTC	K1	kidney	RNA labelling group	Acvrl1	+	1967	2142	2136	1813	T>G	0	0	T>	>G	Inf
7017_TCTTAA_5017_CAATTC	K1	kidney	RNA labelling group	Acy3	+	190033	225379	120016	188173	A>C	0	0	A>	>C	Inf
7017_TCTTAA_5017_CAATTC	K1	kidney	RNA labelling group	Acy3	+	190033	225379	120016	188173	A>G	15	7.89336588908242e-05	A>	>G	12668.8666666667
7017_TCTTAA_5017_CAATTC	K1	kidney	RNA labelling group	Acy3	+	190033	225379	120016	188173	A>T	7	3.68357074823846e-05	A>	>T	27147.5714285714
7017_TCTTAA_5017_CAATTC	K1	kidney	RNA labelling group	Acy3	+	190033	225379	120016	188173	C>A	19	8.43024416649289e-05	C>	>A	11862.0526315789
7017_TCTTAA_5017_CAATTC	K1	kidney	RNA labelling group	Acy3	+	190033	225379	120016	188173	C>G	7	3.10587942976054e-05	C>	>G	32197
7017_TCTTAA_5017_CAATTC	K1	kidney	RNA labelling group	Acy3	+	190033	225379	120016	188173	C>T	102	0.00045257100262225	C>	>T	2209.59803921569
7017_TCTTAA_5017_CAATTC	K1	kidney	RNA labelling group	Acy3	+	190033	225379	120016	188173	G>A	27	0.000224970003999467	G>	>A	4445.03703703704
7017_TCTTAA_5017_CAATTC	K1	kidney	RNA labelling group	Acy3	+	190033	225379	120016	188173	G>C	8	6.6657778962805e-05	G>	>C	15002
7017_TCTTAA_5017_CAATTC	K1	kidney	RNA labelling group	Acy3	+	190033	225379	120016	188173	G>T	2	1.66644447407012e-05	G>	>T	60008
7017_TCTTAA_5017_CAATTC	K1	kidney	RNA labelling group	Acy3	+	190033	225379	120016	188173	T>A	16	8.50281389997502e-05	T>	>A	11760.8125
7017_TCTTAA_5017_CAATTC	K1	kidney	RNA labelling group	Acy3	+	190033	225379	120016	188173	T>C	30	0.000159427760624532	T>	>C	6272.43333333333
7017_TCTTAA_5017_CAATTC	K1	kidney	RNA labelling group	Acy3	+	190033	225379	120016	188173	T>G	3	1.59427760624532e-05	T>	>G	62724.3333333333
7017_TCTTAA_5017_CAATTC	K1	kidney	RNA labelling group	Adal	+	2217	1585	1305	2179	A>C	0	0	A>	>C	Inf
7017_TCTTAA_5017_CAATTC	K1	kidney	RNA labelling group	Adal	+	2217	1585	1305	2179	A>G	0	0	A>	>G	Inf
7017_TCTTAA_5017_CAATTC	K1	kidney	RNA labelling group	Adal	+	2217	1585	1305	2179	A>T	0	0	A>	>T	Inf
7017_TCTTAA_5017_CAATTC	K1	kidney	RNA labelling group	Adal	+	2217	1585	1305	2179	C>A	0	0	C>	>A	Inf
7017_TCTTAA_5017_CAATTC	K1	kidney	RNA labelling group	Adal	+	2217	1585	1305	2179	C>G	0	0	C>	>G	Inf
7017_TCTTAA_5017_CAATTC	K1	kidney	RNA labelling group	Adal	+	2217	1585	1305	2179	C>T	0	0	C>	>T	Inf
7017_TCTTAA_5017_CAATTC	K1	kidney	RNA labelling group	Adal	+	2217	1585	1305	2179	G>A	4	0.00306513409961685	G>	>A	326.250000000001
7017_TCTTAA_5017_CAATTC	K1	kidney	RNA labelling group	Adal	+	2217	1585	1305	2179	G>C	0	0	G>	>C	Inf
7017_TCTTAA_5017_CAATTC	K1	kidney	RNA labelling group	Adal	+	2217	1585	1305	2179	G>T	0	0	G>	>T	Inf
7017_TCTTAA_5017_CAATTC	K1	kidney	RNA labelling group	Adal	+	2217	1585	1305	2179	T>A	0	0	T>	>A	Inf
7017_TCTTAA_5017_CAATTC	K1	kidney	RNA labelling group	Adal	+	2217	1585	1305	2179	T>C	0	0	T>	>C	Inf
7017_TCTTAA_5017_CAATTC	K1	kidney	RNA labelling group	Adal	+	2217	1585	1305	2179	T>G	0	0	T>	>G	Inf
7017_TCTTAA_5017_CAATTC	K1	kidney	RNA labelling group	Adam10	+	10222	4042	5402	12095	A>C	0	0	A>	>C	Inf
7017_TCTTAA_5017_CAATTC	K1	kidney	RNA labelling group	Adam10	+	10222	4042	5402	12095	A>G	1	9.78282136568186e-05	A>	>G	10222
7017_TCTTAA_5017_CAATTC	K1	kidney	RNA labelling group	Adam10	+	10222	4042	5402	12095	A>T	2	0.000195656427313637	A>	>T	5111
7017_TCTTAA_5017_CAATTC	K1	kidney	RNA labelling group	Adam10	+	10222	4042	5402	12095	C>A	0	0	C>	>A	Inf
7017_TCTTAA_5017_CAATTC	K1	kidney	RNA labelling group	Adam10	+	10222	4042	5402	12095	C>G	1	0.00024740227610094	C>	>G	4042
7017_TCTTAA_5017_CAATTC	K1	kidney	RNA labelling group	Adam10	+	10222	4042	5402	12095	C>T	3	0.00074220682830282	C>	>T	1347.33333333333
7017_TCTTAA_5017_CAATTC	K1	kidney	RNA labelling group	Adam10	+	10222	4042	5402	12095	G>A	2	0.000370233246945576	G>	>A	2701
7017_TCTTAA_5017_CAATTC	K1	kidney	RNA labelling group	Adam10	+	10222	4042	5402	12095	G>C	0	0	G>	>C	Inf
7017_TCTTAA_5017_CAATTC	K1	kidney	RNA labelling group	Adam10	+	10222	4042	5402	12095	G>T	0	0	G>	>T	Inf
7017_TCTTAA_5017_CAATTC	K1	kidney	RNA labelling group	Adam10	+	10222	4042	5402	12095	T>A	1	8.26787928896238e-05	T>	>A	12095
7017_TCTTAA_5017_CAATTC	K1	kidney	RNA labelling group	Adam10	+	10222	4042	5402	12095	T>C	0	0	T>	>C	Inf
7017_TCTTAA_5017_CAATTC	K1	kidney	RNA labelling group	Adam10	+	10222	4042	5402	12095	T>G	0	0	T>	>G	Inf
7017_TCTTAA_5017_CAATTC	K1	kidney	RNA labelling group	Adamts4	+	4164	1873	2331	2141	A>C	0	0	A>	>C	Inf
7017_TCTTAA_5017_CAATTC	K1	kidney	RNA labelling group	Adamts4	+	4164	1873	2331	2141	A>G	0	0	A>	>G	Inf
7017_TCTTAA_5017_CAATTC	K1	kidney	RNA labelling group	Adamts4	+	4164	1873	2331	2141	A>T	0	0	A>	>T	Inf
7017_TCTTAA_5017_CAATTC	K1	kidney	RNA labelling group	Adamts4	+	4164	1873	2331	2141	C>A	0	0	C>	>A	Inf
7017_TCTTAA_5017_CAATTC	K1	kidney	RNA labelling group	Adamts4	+	4164	1873	2331	2141	C>G	0	0	C>	>G	Inf
7017_TCTTAA_5017_CAATTC	K1	kidney	RNA labelling group	Adamts4	+	4164	1873	2331	2141	C>T	4	0.00213561131873998	C>	>T	468.250000000002
7017_TCTTAA_5017_CAATTC	K1	kidney	RNA labelling group	Adamts4	+	4164	1873	2331	2141	G>A	0	0	G>	>A	Inf
7017_TCTTAA_5017_CAATTC	K1	kidney	RNA labelling group	Adamts4	+	4164	1873	2331	2141	G>C	0	0	G>	>C	Inf
7017_TCTTAA_5017_CAATTC	K1	kidney	RNA labelling group	Adamts4	+	4164	1873	2331	2141	G>T	0	0	G>	>T	Inf
7017_TCTTAA_5017_CAATTC	K1	kidney	RNA labelling group	Adamts4	+	4164	1873	2331	2141	T>A	0	0	T>	>A	Inf
7017_TCTTAA_5017_CAATTC	K1	kidney	RNA labelling group	Adamts4	+	4164	1873	2331	2141	T>C	0	0	T>	>C	Inf
7017_TCTTAA_5017_CAATTC	K1	kidney	RNA labelling group	Adamts4	+	4164	1873	2331	2141	T>G	0	0	T>	>G	Inf
7017_TCTTAA_5017_CAATTC	K1	kidney	RNA labelling group	Adap2	+	15589	9267	9582	4707	A>C	0	0	A>	>C	Inf
7017_TCTTAA_5017_CAATTC	K1	kidney	RNA labelling group	Adap2	+	15589	9267	9582	4707	A>G	34	0.00218102508178844	A>	>G	458.5
7017_TCTTAA_5017_CAATTC	K1	kidney	RNA labelling group	Adap2	+	15589	9267	9582	4707	A>T	2	0.000128295593046379	A>	>T	7794.5
7017_TCTTAA_5017_CAATTC	K1	kidney	RNA labelling group	Adap2	+	15589	9267	9582	4707	C>A	8	0.00086327829934175	C>	>A	1158.375
7017_TCTTAA_5017_CAATTC	K1	kidney	RNA labelling group	Adap2	+	15589	9267	9582	4707	C>G	0	0	C>	>G	Inf
7017_TCTTAA_5017_CAATTC	K1	kidney	RNA labelling group	Adap2	+	15589	9267	9582	4707	C>T	0	0	C>	>T	Inf
7017_TCTTAA_5017_CAATTC	K1	kidney	RNA labelling group	Adap2	+	15589	9267	9582	4707	G>A	3	0.000313087038196619	G>	>A	3194
7017_TCTTAA_5017_CAATTC	K1	kidney	RNA labelling group	Adap2	+	15589	9267	9582	4707	G>C	0	0	G>	>C	Inf
7017_TCTTAA_5017_CAATTC	K1	kidney	RNA labelling group	Adap2	+	15589	9267	9582	4707	G>T	0	0	G>	>T	Inf
7017_TCTTAA_5017_CAATTC	K1	kidney	RNA labelling group	Adap2	+	15589	9267	9582	4707	T>A	4	0.000849798172933928	T>	>A	1176.75
7017_TCTTAA_5017_CAATTC	K1	kidney	RNA labelling group	Adap2	+	15589	9267	9582	4707	T>C	1	0.000212449543233482	T>	>C	4707
7017_TCTTAA_5017_CAATTC	K1	kidney	RNA labelling group	Adap2	+	15589	9267	9582	4707	T>G	0	0	T>	>G	Inf
7017_TCTTAA_5017_CAATTC	K1	kidney	RNA labelling group	Adar	+	2172	1951	1911	2428	A>C	0	0	A>	>C	Inf
7017_TCTTAA_5017_CAATTC	K1	kidney	RNA labelling group	Adar	+	2172	1951	1911	2428	A>G	1	0.000460405156537753	A>	>G	2172
7017_TCTTAA_5017_CAATTC	K1	kidney	RNA labelling group	Adar	+	2172	1951	1911	2428	A>T	0	0	A>	>T	Inf
7017_TCTTAA_5017_CAATTC	K1	kidney	RNA labelling group	Adar	+	2172	1951	1911	2428	C>A	0	0	C>	>A	Inf
7017_TCTTAA_5017_CAATTC	K1	kidney	RNA labelling group	Adar	+	2172	1951	1911	2428	C>G	0	0	C>	>G	Inf
7017_TCTTAA_5017_CAATTC	K1	kidney	RNA labelling group	Adar	+	2172	1951	1911	2428	C>T	0	0	C>	>T	Inf
7017_TCTTAA_5017_CAATTC	K1	kidney	RNA labelling group	Adar	+	2172	1951	1911	2428	G>A	0	0	G>	>A	Inf
7017_TCTTAA_5017_CAATTC	K1	kidney	RNA labelling group	Adar	+	2172	1951	1911	2428	G>C	0	0	G>	>C	Inf
7017_TCTTAA_5017_CAATTC	K1	kidney	RNA labelling group	Adar	+	2172	1951	1911	2428	G>T	0	0	G>	>T	Inf
7017_TCTTAA_5017_CAATTC	K1	kidney	RNA labelling group	Adar	+	2172	1951	1911	2428	T>A	3	0.00123558484349258	T>	>A	809.333333333338
7017_TCTTAA_5017_CAATTC	K1	kidney	RNA labelling group	Adar	+	2172	1951	1911	2428	T>C	0	0	T>	>C	Inf
7017_TCTTAA_5017_CAATTC	K1	kidney	RNA labelling group	Adar	+	2172	1951	1911	2428	T>G	0	0	T>	>G	Inf
7017_TCTTAA_5017_CAATTC	K1	kidney	RNA labelling group	Adat3	+	4976	5002	4697	7828	A>C	0	0	A>	>C	Inf
7017_TCTTAA_5017_CAATTC	K1	kidney	RNA labelling group	Adat3	+	4976	5002	4697	7828	A>G	0	0	A>	>G	Inf
7017_TCTTAA_5017_CAATTC	K1	kidney	RNA labelling group	Adat3	+	4976	5002	4697	7828	A>T	1	0.00020096463022508	A>	>T	4976
7017_TCTTAA_5017_CAATTC	K1	kidney	RNA labelling group	Adat3	+	4976	5002	4697	7828	C>A	1	0.000199920031987205	C>	>A	5002
7017_TCTTAA_5017_CAATTC	K1	kidney	RNA labelling group	Adat3	+	4976	5002	4697	7828	C>G	0	0	C>	>G	Inf
7017_TCTTAA_5017_CAATTC	K1	kidney	RNA labelling group	Adat3	+	4976	5002	4697	7828	C>T	4	0.00079968012794882	C>	>T	1250.5
7017_TCTTAA_5017_CAATTC	K1	kidney	RNA labelling group	Adat3	+	4976	5002	4697	7828	G>A	0	0	G>	>A	Inf
7017_TCTTAA_5017_CAATTC	K1	kidney	RNA labelling group	Adat3	+	4976	5002	4697	7828	G>C	0	0	G>	>C	Inf
7017_TCTTAA_5017_CAATTC	K1	kidney	RNA labelling group	Adat3	+	4976	5002	4697	7828	G>T	0	0	G>	>T	Inf
7017_TCTTAA_5017_CAATTC	K1	kidney	RNA labelling group	Adat3	+	4976	5002	4697	7828	T>A	0	0	T>	>A	Inf
7017_TCTTAA_5017_CAATTC	K1	kidney	RNA labelling group	Adat3	+	4976	5002	4697	7828	T>C	0	0	T>	>C	Inf
7017_TCTTAA_5017_CAATTC	K1	kidney	RNA labelling group	Adat3	+	4976	5002	4697	7828	T>G	0	0	T>	>G	Inf
7017_TCTTAA_5017_CAATTC	K1	kidney	RNA labelling group	Adck1	+	2641	1468	1912	3423	A>C	0	0	A>	>C	Inf
7017_TCTTAA_5017_CAATTC	K1	kidney	RNA labelling group	Adck1	+	2641	1468	1912	3423	A>G	0	0	A>	>G	Inf
7017_TCTTAA_5017_CAATTC	K1	kidney	RNA labelling group	Adck1	+	2641	1468	1912	3423	A>T	2	0.000757288905717531	A>	>T	1320.5
7017_TCTTAA_5017_CAATTC	K1	kidney	RNA labelling group	Adck1	+	2641	1468	1912	3423	C>A	0	0	C>	>A	Inf
7017_TCTTAA_5017_CAATTC	K1	kidney	RNA labelling group	Adck1	+	2641	1468	1912	3423	C>G	0	0	C>	>G	Inf
7017_TCTTAA_5017_CAATTC	K1	kidney	RNA labelling group	Adck1	+	2641	1468	1912	3423	C>T	0	0	C>	>T	Inf
7017_TCTTAA_5017_CAATTC	K1	kidney	RNA labelling group	Adck1	+	2641	1468	1912	3423	G>A	1	0.000523012552301255	G>	>A	1912
7017_TCTTAA_5017_CAATTC	K1	kidney	RNA labelling group	Adck1	+	2641	1468	1912	3423	G>C	0	0	G>	>C	Inf
7017_TCTTAA_5017_CAATTC	K1	kidney	RNA labelling group	Adck1	+	2641	1468	1912	3423	G>T	0	0	G>	>T	Inf
7017_TCTTAA_5017_CAATTC	K1	kidney	RNA labelling group	Adck1	+	2641	1468	1912	3423	T>A	0	0	T>	>A	Inf
7017_TCTTAA_5017_CAATTC	K1	kidney	RNA labelling group	Adck1	+	2641	1468	1912	3423	T>C	0	0	T>	>C	Inf
7017_TCTTAA_5017_CAATTC	K1	kidney	RNA labelling group	Adck1	+	2641	1468	1912	3423	T>G	0	0	T>	>G	Inf
7017_TCTTAA_5017_CAATTC	K1	kidney	RNA labelling group	Adck2	+	2410	1249	1833	1867	A>C	0	0	A>	>C	Inf
7017_TCTTAA_5017_CAATTC	K1	kidney	RNA labelling group	Adck2	+	2410	1249	1833	1867	A>G	0	0	A>	>G	Inf
7017_TCTTAA_5017_CAATTC	K1	kidney	RNA labelling group	Adck2	+	2410	1249	1833	1867	A>T	0	0	A>	>T	Inf
7017_TCTTAA_5017_CAATTC	K1	kidney	RNA labelling group	Adck2	+	2410	1249	1833	1867	C>A	0	0	C>	>A	Inf
7017_TCTTAA_5017_CAATTC	K1	kidney	RNA labelling group	Adck2	+	2410	1249	1833	1867	C>G	0	0	C>	>G	Inf
7017_TCTTAA_5017_CAATTC	K1	kidney	RNA labelling group	Adck2	+	2410	1249	1833	1867	C>T	0	0	C>	>T	Inf
7017_TCTTAA_5017_CAATTC	K1	kidney	RNA labelling group	Adck2	+	2410	1249	1833	1867	G>A	1	0.000545553737043099	G>	>A	1833
7017_TCTTAA_5017_CAATTC	K1	kidney	RNA labelling group	Adck2	+	2410	1249	1833	1867	G>C	0	0	G>	>C	Inf
7017_TCTTAA_5017_CAATTC	K1	kidney	RNA labelling group	Adck2	+	2410	1249	1833	1867	G>T	0	0	G>	>T	Inf
7017_TCTTAA_5017_CAATTC	K1	kidney	RNA labelling group	Adck2	+	2410	1249	1833	1867	T>A	1	0.000535618639528656	T>	>A	1867
7017_TCTTAA_5017_CAATTC	K1	kidney	RNA labelling group	Adck2	+	2410	1249	1833	1867	T>C	4	0.00214247455811462	T>	>C	466.75
7017_TCTTAA_5017_CAATTC	K1	kidney	RNA labelling group	Adck2	+	2410	1249	1833	1867	T>G	0	0	T>	>G	Inf
7017_TCTTAA_5017_CAATTC	K1	kidney	RNA labelling group	Adck5	+	3458	4492	3737	2898	A>C	0	0	A>	>C	Inf
7017_TCTTAA_5017_CAATTC	K1	kidney	RNA labelling group	Adck5	+	3458	4492	3737	2898	A>G	1	0.000289184499710815	A>	>G	3458
7017_TCTTAA_5017_CAATTC	K1	kidney	RNA labelling group	Adck5	+	3458	4492	3737	2898	A>T	0	0	A>	>T	Inf
7017_TCTTAA_5017_CAATTC	K1	kidney	RNA labelling group	Adck5	+	3458	4492	3737	2898	C>A	0	0	C>	>A	Inf
7017_TCTTAA_5017_CAATTC	K1	kidney	RNA labelling group	Adck5	+	3458	4492	3737	2898	C>G	10	0.00222617987533392	C>	>G	449.200000000001
7017_TCTTAA_5017_CAATTC	K1	kidney	RNA labelling group	Adck5	+	3458	4492	3737	2898	C>T	0	0	C>	>T	Inf
7017_TCTTAA_5017_CAATTC	K1	kidney	RNA labelling group	Adck5	+	3458	4492	3737	2898	G>A	11	0.00294353759700294	G>	>A	339.727272727273
7017_TCTTAA_5017_CAATTC	K1	kidney	RNA labelling group	Adck5	+	3458	4492	3737	2898	G>C	0	0	G>	>C	Inf
7017_TCTTAA_5017_CAATTC	K1	kidney	RNA labelling group	Adck5	+	3458	4492	3737	2898	G>T	0	0	G>	>T	Inf
7017_TCTTAA_5017_CAATTC	K1	kidney	RNA labelling group	Adck5	+	3458	4492	3737	2898	T>A	0	0	T>	>A	Inf
7017_TCTTAA_5017_CAATTC	K1	kidney	RNA labelling group	Adck5	+	3458	4492	3737	2898	T>C	10	0.00345065562456866	T>	>C	289.800000000001
7017_TCTTAA_5017_CAATTC	K1	kidney	RNA labelling group	Adck5	+	3458	4492	3737	2898	T>G	0	0	T>	>G	Inf
7017_TCTTAA_5017_CAATTC	K1	kidney	RNA labelling group	Adcy1	+	3036	2105	1887	3353	A>C	0	0	A>	>C	Inf
7017_TCTTAA_5017_CAATTC	K1	kidney	RNA labelling group	Adcy1	+	3036	2105	1887	3353	A>G	0	0	A>	>G	Inf
7017_TCTTAA_5017_CAATTC	K1	kidney	RNA labelling group	Adcy1	+	3036	2105	1887	3353	A>T	0	0	A>	>T	Inf
7017_TCTTAA_5017_CAATTC	K1	kidney	RNA labelling group	Adcy1	+	3036	2105	1887	3353	C>A	0	0	C>	>A	Inf
7017_TCTTAA_5017_CAATTC	K1	kidney	RNA labelling group	Adcy1	+	3036	2105	1887	3353	C>G	0	0	C>	>G	Inf
7017_TCTTAA_5017_CAATTC	K1	kidney	RNA labelling group	Adcy1	+	3036	2105	1887	3353	C>T	0	0	C>	>T	Inf
7017_TCTTAA_5017_CAATTC	K1	kidney	RNA labelling group	Adcy1	+	3036	2105	1887	3353	G>A	4	0.00211976682564917	G>	>A	471.750000000002
7017_TCTTAA_5017_CAATTC	K1	kidney	RNA labelling group	Adcy1	+	3036	2105	1887	3353	G>C	0	0	G>	>C	Inf
7017_TCTTAA_5017_CAATTC	K1	kidney	RNA labelling group	Adcy1	+	3036	2105	1887	3353	G>T	0	0	G>	>T	Inf
7017_TCTTAA_5017_CAATTC	K1	kidney	RNA labelling group	Adcy1	+	3036	2105	1887	3353	T>A	0	0	T>	>A	Inf
7017_TCTTAA_5017_CAATTC	K1	kidney	RNA labelling group	Adcy1	+	3036	2105	1887	3353	T>C	4	0.00119296152699075	T>	>C	838.250000000003
7017_TCTTAA_5017_CAATTC	K1	kidney	RNA labelling group	Adcy1	+	3036	2105	1887	3353	T>G	0	0	T>	>G	Inf
7017_TCTTAA_5017_CAATTC	K1	kidney	RNA labelling group	Add1	+	6472	6678	5438	8849	A>C	0	0	A>	>C	Inf
7017_TCTTAA_5017_CAATTC	K1	kidney	RNA labelling group	Add1	+	6472	6678	5438	8849	A>G	1	0.00015451174289246	A>	>G	6472
7017_TCTTAA_5017_CAATTC	K1	kidney	RNA labelling group	Add1	+	6472	6678	5438	8849	A>T	1	0.00015451174289246	A>	>T	6472
7017_TCTTAA_5017_CAATTC	K1	kidney	RNA labelling group	Add1	+	6472	6678	5438	8849	C>A	1	0.000149745432764301	C>	>A	6678
7017_TCTTAA_5017_CAATTC	K1	kidney	RNA labelling group	Add1	+	6472	6678	5438	8849	C>G	0	0	C>	>G	Inf
7017_TCTTAA_5017_CAATTC	K1	kidney	RNA labelling group	Add1	+	6472	6678	5438	8849	C>T	5	0.000748727163821503	C>	>T	1335.6
7017_TCTTAA_5017_CAATTC	K1	kidney	RNA labelling group	Add1	+	6472	6678	5438	8849	G>A	0	0	G>	>A	Inf
7017_TCTTAA_5017_CAATTC	K1	kidney	RNA labelling group	Add1	+	6472	6678	5438	8849	G>C	0	0	G>	>C	Inf
7017_TCTTAA_5017_CAATTC	K1	kidney	RNA labelling group	Add1	+	6472	6678	5438	8849	G>T	0	0	G>	>T	Inf
7017_TCTTAA_5017_CAATTC	K1	kidney	RNA labelling group	Add1	+	6472	6678	5438	8849	T>A	1	0.000113007119448525	T>	>A	8849
7017_TCTTAA_5017_CAATTC	K1	kidney	RNA labelling group	Add1	+	6472	6678	5438	8849	T>C	0	0	T>	>C	Inf
7017_TCTTAA_5017_CAATTC	K1	kidney	RNA labelling group	Add1	+	6472	6678	5438	8849	T>G	1	0.000113007119448525	T>	>G	8849
7017_TCTTAA_5017_CAATTC	K1	kidney	RNA labelling group	Add3	+	21701	8972	11828	24486	A>C	0	0	A>	>C	Inf
7017_TCTTAA_5017_CAATTC	K1	kidney	RNA labelling group	Add3	+	21701	8972	11828	24486	A>G	1	4.60808257683978e-05	A>	>G	21701
7017_TCTTAA_5017_CAATTC	K1	kidney	RNA labelling group	Add3	+	21701	8972	11828	24486	A>T	5	0.000230404128841989	A>	>T	4340.2
7017_TCTTAA_5017_CAATTC	K1	kidney	RNA labelling group	Add3	+	21701	8972	11828	24486	C>A	1	0.000111457868925546	C>	>A	8972
7017_TCTTAA_5017_CAATTC	K1	kidney	RNA labelling group	Add3	+	21701	8972	11828	24486	C>G	0	0	C>	>G	Inf
7017_TCTTAA_5017_CAATTC	K1	kidney	RNA labelling group	Add3	+	21701	8972	11828	24486	C>T	6	0.000668747213553277	C>	>T	1495.33333333333
7017_TCTTAA_5017_CAATTC	K1	kidney	RNA labelling group	Add3	+	21701	8972	11828	24486	G>A	17	0.00143726750084545	G>	>A	695.764705882354
7017_TCTTAA_5017_CAATTC	K1	kidney	RNA labelling group	Add3	+	21701	8972	11828	24486	G>C	1	8.4545147108556e-05	G>	>C	11828
7017_TCTTAA_5017_CAATTC	K1	kidney	RNA labelling group	Add3	+	21701	8972	11828	24486	G>T	0	0	G>	>T	Inf
7017_TCTTAA_5017_CAATTC	K1	kidney	RNA labelling group	Add3	+	21701	8972	11828	24486	T>A	4	0.000163358653924692	T>	>A	6121.5
7017_TCTTAA_5017_CAATTC	K1	kidney	RNA labelling group	Add3	+	21701	8972	11828	24486	T>C	5	0.000204198317405865	T>	>C	4897.2
7017_TCTTAA_5017_CAATTC	K1	kidney	RNA labelling group	Add3	+	21701	8972	11828	24486	T>G	0	0	T>	>G	Inf
7017_TCTTAA_5017_CAATTC	K1	kidney	RNA labelling group	Adgrf5	+	10544	6336	7719	10159	A>C	0	0	A>	>C	Inf
7017_TCTTAA_5017_CAATTC	K1	kidney	RNA labelling group	Adgrf5	+	10544	6336	7719	10159	A>G	1	9.48406676783005e-05	A>	>G	10544
7017_TCTTAA_5017_CAATTC	K1	kidney	RNA labelling group	Adgrf5	+	10544	6336	7719	10159	A>T	1	9.48406676783005e-05	A>	>T	10544
7017_TCTTAA_5017_CAATTC	K1	kidney	RNA labelling group	Adgrf5	+	10544	6336	7719	10159	C>A	7	0.00110479797979797	C>	>A	905.142857142865
7017_TCTTAA_5017_CAATTC	K1	kidney	RNA labelling group	Adgrf5	+	10544	6336	7719	10159	C>G	0	0	C>	>G	Inf
7017_TCTTAA_5017_CAATTC	K1	kidney	RNA labelling group	Adgrf5	+	10544	6336	7719	10159	C>T	8	0.00126262626262626	C>	>T	792.000000000002
7017_TCTTAA_5017_CAATTC	K1	kidney	RNA labelling group	Adgrf5	+	10544	6336	7719	10159	G>A	17	0.00220235781837025	G>	>A	454.058823529413
7017_TCTTAA_5017_CAATTC	K1	kidney	RNA labelling group	Adgrf5	+	10544	6336	7719	10159	G>C	0	0	G>	>C	Inf
7017_TCTTAA_5017_CAATTC	K1	kidney	RNA labelling group	Adgrf5	+	10544	6336	7719	10159	G>T	0	0	G>	>T	Inf
7017_TCTTAA_5017_CAATTC	K1	kidney	RNA labelling group	Adgrf5	+	10544	6336	7719	10159	T>A	0	0	T>	>A	Inf
7017_TCTTAA_5017_CAATTC	K1	kidney	RNA labelling group	Adgrf5	+	10544	6336	7719	10159	T>C	2	0.000196869770646717	T>	>C	5079.5
7017_TCTTAA_5017_CAATTC	K1	kidney	RNA labelling group	Adgrf5	+	10544	6336	7719	10159	T>G	1	9.84348853233586e-05	T>	>G	10159
7017_TCTTAA_5017_CAATTC	K1	kidney	RNA labelling group	Adgrg1	+	77701	35734	51075	60570	A>C	1	1.28698472349133e-05	A>	>C	77701
7017_TCTTAA_5017_CAATTC	K1	kidney	RNA labelling group	Adgrg1	+	77701	35734	51075	60570	A>G	5	6.43492361745666e-05	A>	>G	15540.2
7017_TCTTAA_5017_CAATTC	K1	kidney	RNA labelling group	Adgrg1	+	77701	35734	51075	60570	A>T	8	0.000102958777879307	A>	>T	9712.625
7017_TCTTAA_5017_CAATTC	K1	kidney	RNA labelling group	Adgrg1	+	77701	35734	51075	60570	C>A	3	8.39536575810153e-05	C>	>A	11911.3333333333
7017_TCTTAA_5017_CAATTC	K1	kidney	RNA labelling group	Adgrg1	+	77701	35734	51075	60570	C>G	1	2.79845525270051e-05	C>	>G	35734
7017_TCTTAA_5017_CAATTC	K1	kidney	RNA labelling group	Adgrg1	+	77701	35734	51075	60570	C>T	25	0.000699613813175127	C>	>T	1429.36
7017_TCTTAA_5017_CAATTC	K1	kidney	RNA labelling group	Adgrg1	+	77701	35734	51075	60570	G>A	14	0.000274106705824767	G>	>A	3648.21428571429
7017_TCTTAA_5017_CAATTC	K1	kidney	RNA labelling group	Adgrg1	+	77701	35734	51075	60570	G>C	0	0	G>	>C	Inf
7017_TCTTAA_5017_CAATTC	K1	kidney	RNA labelling group	Adgrg1	+	77701	35734	51075	60570	G>T	2	3.91581008321096e-05	G>	>T	25537.5
7017_TCTTAA_5017_CAATTC	K1	kidney	RNA labelling group	Adgrg1	+	77701	35734	51075	60570	T>A	4	6.60392933795608e-05	T>	>A	15142.5
7017_TCTTAA_5017_CAATTC	K1	kidney	RNA labelling group	Adgrg1	+	77701	35734	51075	60570	T>C	29	0.000478784877001816	T>	>C	2088.62068965517
7017_TCTTAA_5017_CAATTC	K1	kidney	RNA labelling group	Adgrg1	+	77701	35734	51075	60570	T>G	0	0	T>	>G	Inf
7017_TCTTAA_5017_CAATTC	K1	kidney	RNA labelling group	Adgrl1	+	5272	4502	3099	5669	A>C	0	0	A>	>C	Inf
7017_TCTTAA_5017_CAATTC	K1	kidney	RNA labelling group	Adgrl1	+	5272	4502	3099	5669	A>G	0	0	A>	>G	Inf
7017_TCTTAA_5017_CAATTC	K1	kidney	RNA labelling group	Adgrl1	+	5272	4502	3099	5669	A>T	1	0.000189681335356601	A>	>T	5272
7017_TCTTAA_5017_CAATTC	K1	kidney	RNA labelling group	Adgrl1	+	5272	4502	3099	5669	C>A	0	0	C>	>A	Inf
7017_TCTTAA_5017_CAATTC	K1	kidney	RNA labelling group	Adgrl1	+	5272	4502	3099	5669	C>G	140	0.0310972900932919	C>	>G	32.1571428571429
7017_TCTTAA_5017_CAATTC	K1	kidney	RNA labelling group	Adgrl1	+	5272	4502	3099	5669	C>T	1	0.00022212350066637	C>	>T	4502
7017_TCTTAA_5017_CAATTC	K1	kidney	RNA labelling group	Adgrl1	+	5272	4502	3099	5669	G>A	13	0.00419490158115521	G>	>A	238.384615384615
7017_TCTTAA_5017_CAATTC	K1	kidney	RNA labelling group	Adgrl1	+	5272	4502	3099	5669	G>C	1	0.000322684737011939	G>	>C	3099
7017_TCTTAA_5017_CAATTC	K1	kidney	RNA labelling group	Adgrl1	+	5272	4502	3099	5669	G>T	0	0	G>	>T	Inf
7017_TCTTAA_5017_CAATTC	K1	kidney	RNA labelling group	Adgrl1	+	5272	4502	3099	5669	T>A	0	0	T>	>A	Inf
7017_TCTTAA_5017_CAATTC	K1	kidney	RNA labelling group	Adgrl1	+	5272	4502	3099	5669	T>C	1	0.000176397953783736	T>	>C	5669
7017_TCTTAA_5017_CAATTC	K1	kidney	RNA labelling group	Adgrl1	+	5272	4502	3099	5669	T>G	0	0	T>	>G	Inf
7017_TCTTAA_5017_CAATTC	K1	kidney	RNA labelling group	Adgrl4	+	6438	4021	3162	6301	A>C	0	0	A>	>C	Inf
7017_TCTTAA_5017_CAATTC	K1	kidney	RNA labelling group	Adgrl4	+	6438	4021	3162	6301	A>G	3	0.000465983224603914	A>	>G	2146
7017_TCTTAA_5017_CAATTC	K1	kidney	RNA labelling group	Adgrl4	+	6438	4021	3162	6301	A>T	0	0	A>	>T	Inf
7017_TCTTAA_5017_CAATTC	K1	kidney	RNA labelling group	Adgrl4	+	6438	4021	3162	6301	C>A	0	0	C>	>A	Inf
7017_TCTTAA_5017_CAATTC	K1	kidney	RNA labelling group	Adgrl4	+	6438	4021	3162	6301	C>G	0	0	C>	>G	Inf
7017_TCTTAA_5017_CAATTC	K1	kidney	RNA labelling group	Adgrl4	+	6438	4021	3162	6301	C>T	6	0.00149216612782889	C>	>T	670.16666666667
7017_TCTTAA_5017_CAATTC	K1	kidney	RNA labelling group	Adgrl4	+	6438	4021	3162	6301	G>A	1	0.000316255534471853	G>	>A	3162
7017_TCTTAA_5017_CAATTC	K1	kidney	RNA labelling group	Adgrl4	+	6438	4021	3162	6301	G>C	0	0	G>	>C	Inf
7017_TCTTAA_5017_CAATTC	K1	kidney	RNA labelling group	Adgrl4	+	6438	4021	3162	6301	G>T	0	0	G>	>T	Inf
7017_TCTTAA_5017_CAATTC	K1	kidney	RNA labelling group	Adgrl4	+	6438	4021	3162	6301	T>A	0	0	T>	>A	Inf
7017_TCTTAA_5017_CAATTC	K1	kidney	RNA labelling group	Adgrl4	+	6438	4021	3162	6301	T>C	15	0.00238057451198222	T>	>C	420.066666666668
7017_TCTTAA_5017_CAATTC	K1	kidney	RNA labelling group	Adgrl4	+	6438	4021	3162	6301	T>G	0	0	T>	>G	Inf
7017_TCTTAA_5017_CAATTC	K1	kidney	RNA labelling group	Adh1	+	169886	162239	81598	156716	A>C	0	0	A>	>C	Inf
7017_TCTTAA_5017_CAATTC	K1	kidney	RNA labelling group	Adh1	+	169886	162239	81598	156716	A>G	30	0.0001765890067457	A>	>G	5662.86666666667
7017_TCTTAA_5017_CAATTC	K1	kidney	RNA labelling group	Adh1	+	169886	162239	81598	156716	A>T	11	6.47493024734234e-05	A>	>T	15444.1818181818
7017_TCTTAA_5017_CAATTC	K1	kidney	RNA labelling group	Adh1	+	169886	162239	81598	156716	C>A	60	0.000369824764698993	C>	>A	2703.98333333333
7017_TCTTAA_5017_CAATTC	K1	kidney	RNA labelling group	Adh1	+	169886	162239	81598	156716	C>G	15	9.24561911747484e-05	C>	>G	10815.9333333333
7017_TCTTAA_5017_CAATTC	K1	kidney	RNA labelling group	Adh1	+	169886	162239	81598	156716	C>T	84	0.000517754670578591	C>	>T	1931.41666666667
7017_TCTTAA_5017_CAATTC	K1	kidney	RNA labelling group	Adh1	+	169886	162239	81598	156716	G>A	250	0.00306380058334763	G>	>A	326.392
7017_TCTTAA_5017_CAATTC	K1	kidney	RNA labelling group	Adh1	+	169886	162239	81598	156716	G>C	3	3.67656070001716e-05	G>	>C	27199.3333333333
7017_TCTTAA_5017_CAATTC	K1	kidney	RNA labelling group	Adh1	+	169886	162239	81598	156716	G>T	3	3.67656070001716e-05	G>	>T	27199.3333333333
7017_TCTTAA_5017_CAATTC	K1	kidney	RNA labelling group	Adh1	+	169886	162239	81598	156716	T>A	32	0.000204191020699865	T>	>A	4897.375
7017_TCTTAA_5017_CAATTC	K1	kidney	RNA labelling group	Adh1	+	169886	162239	81598	156716	T>C	23	0.000146762296128028	T>	>C	6813.73913043478
7017_TCTTAA_5017_CAATTC	K1	kidney	RNA labelling group	Adh1	+	169886	162239	81598	156716	T>G	8	5.10477551749662e-05	T>	>G	19589.5
7017_TCTTAA_5017_CAATTC	K1	kidney	RNA labelling group	Adh5	+	63614	32346	25914	48131	A>C	0	0	A>	>C	Inf
7017_TCTTAA_5017_CAATTC	K1	kidney	RNA labelling group	Adh5	+	63614	32346	25914	48131	A>G	3	4.71594303140818e-05	A>	>G	21204.6666666667
7017_TCTTAA_5017_CAATTC	K1	kidney	RNA labelling group	Adh5	+	63614	32346	25914	48131	A>T	2	3.14396202093879e-05	A>	>T	31807
7017_TCTTAA_5017_CAATTC	K1	kidney	RNA labelling group	Adh5	+	63614	32346	25914	48131	C>A	5	0.000154578618685463	C>	>A	6469.2
7017_TCTTAA_5017_CAATTC	K1	kidney	RNA labelling group	Adh5	+	63614	32346	25914	48131	C>G	1	3.09157237370927e-05	C>	>G	32346
7017_TCTTAA_5017_CAATTC	K1	kidney	RNA labelling group	Adh5	+	63614	32346	25914	48131	C>T	36	0.00111296605453533	C>	>T	898.500000000005
7017_TCTTAA_5017_CAATTC	K1	kidney	RNA labelling group	Adh5	+	63614	32346	25914	48131	G>A	8	0.000308713436752335	G>	>A	3239.25
7017_TCTTAA_5017_CAATTC	K1	kidney	RNA labelling group	Adh5	+	63614	32346	25914	48131	G>C	3	0.000115767538782125	G>	>C	8638
7017_TCTTAA_5017_CAATTC	K1	kidney	RNA labelling group	Adh5	+	63614	32346	25914	48131	G>T	0	0	G>	>T	Inf
7017_TCTTAA_5017_CAATTC	K1	kidney	RNA labelling group	Adh5	+	63614	32346	25914	48131	T>A	6	0.000124659782676446	T>	>A	8021.83333333333
7017_TCTTAA_5017_CAATTC	K1	kidney	RNA labelling group	Adh5	+	63614	32346	25914	48131	T>C	14	0.00029087282624504	T>	>C	3437.92857142857
7017_TCTTAA_5017_CAATTC	K1	kidney	RNA labelling group	Adh5	+	63614	32346	25914	48131	T>G	5	0.000103883152230371	T>	>G	9626.2
7017_TCTTAA_5017_CAATTC	K1	kidney	RNA labelling group	Adhfe1	+	53092	17815	20719	37655	A>C	0	0	A>	>C	Inf
7017_TCTTAA_5017_CAATTC	K1	kidney	RNA labelling group	Adhfe1	+	53092	17815	20719	37655	A>G	6	0.000113011376478566	A>	>G	8848.66666666667
7017_TCTTAA_5017_CAATTC	K1	kidney	RNA labelling group	Adhfe1	+	53092	17815	20719	37655	A>T	3	5.65056882392828e-05	A>	>T	17697.3333333333
7017_TCTTAA_5017_CAATTC	K1	kidney	RNA labelling group	Adhfe1	+	53092	17815	20719	37655	C>A	9	0.000505192253718776	C>	>A	1979.44444444444
7017_TCTTAA_5017_CAATTC	K1	kidney	RNA labelling group	Adhfe1	+	53092	17815	20719	37655	C>G	0	0	C>	>G	Inf
7017_TCTTAA_5017_CAATTC	K1	kidney	RNA labelling group	Adhfe1	+	53092	17815	20719	37655	C>T	14	0.000785854616895874	C>	>T	1272.5
7017_TCTTAA_5017_CAATTC	K1	kidney	RNA labelling group	Adhfe1	+	53092	17815	20719	37655	G>A	10	0.000482648776485352	G>	>A	2071.9
7017_TCTTAA_5017_CAATTC	K1	kidney	RNA labelling group	Adhfe1	+	53092	17815	20719	37655	G>C	1	4.82648776485352e-05	G>	>C	20719
7017_TCTTAA_5017_CAATTC	K1	kidney	RNA labelling group	Adhfe1	+	53092	17815	20719	37655	G>T	0	0	G>	>T	Inf
7017_TCTTAA_5017_CAATTC	K1	kidney	RNA labelling group	Adhfe1	+	53092	17815	20719	37655	T>A	5	0.000132784490771478	T>	>A	7531
7017_TCTTAA_5017_CAATTC	K1	kidney	RNA labelling group	Adhfe1	+	53092	17815	20719	37655	T>C	6	0.000159341388925773	T>	>C	6275.83333333333
7017_TCTTAA_5017_CAATTC	K1	kidney	RNA labelling group	Adhfe1	+	53092	17815	20719	37655	T>G	1	2.65568981542956e-05	T>	>G	37655
7017_TCTTAA_5017_CAATTC	K1	kidney	RNA labelling group	Adi1	+	4064	5561	3956	5762	A>C	0	0	A>	>C	Inf
7017_TCTTAA_5017_CAATTC	K1	kidney	RNA labelling group	Adi1	+	4064	5561	3956	5762	A>G	0	0	A>	>G	Inf
7017_TCTTAA_5017_CAATTC	K1	kidney	RNA labelling group	Adi1	+	4064	5561	3956	5762	A>T	2	0.000492125984251968	A>	>T	2032
7017_TCTTAA_5017_CAATTC	K1	kidney	RNA labelling group	Adi1	+	4064	5561	3956	5762	C>A	1	0.000179823772702751	C>	>A	5561
7017_TCTTAA_5017_CAATTC	K1	kidney	RNA labelling group	Adi1	+	4064	5561	3956	5762	C>G	0	0	C>	>G	Inf
7017_TCTTAA_5017_CAATTC	K1	kidney	RNA labelling group	Adi1	+	4064	5561	3956	5762	C>T	0	0	C>	>T	Inf
7017_TCTTAA_5017_CAATTC	K1	kidney	RNA labelling group	Adi1	+	4064	5561	3956	5762	G>A	0	0	G>	>A	Inf
7017_TCTTAA_5017_CAATTC	K1	kidney	RNA labelling group	Adi1	+	4064	5561	3956	5762	G>C	0	0	G>	>C	Inf
7017_TCTTAA_5017_CAATTC	K1	kidney	RNA labelling group	Adi1	+	4064	5561	3956	5762	G>T	0	0	G>	>T	Inf
7017_TCTTAA_5017_CAATTC	K1	kidney	RNA labelling group	Adi1	+	4064	5561	3956	5762	T>A	1	0.000173550850399167	T>	>A	5762
7017_TCTTAA_5017_CAATTC	K1	kidney	RNA labelling group	Adi1	+	4064	5561	3956	5762	T>C	2	0.000347101700798334	T>	>C	2881
7017_TCTTAA_5017_CAATTC	K1	kidney	RNA labelling group	Adi1	+	4064	5561	3956	5762	T>G	0	0	T>	>G	Inf
7017_TCTTAA_5017_CAATTC	K1	kidney	RNA labelling group	Adipor1	+	21913	12640	13022	18719	A>C	0	0	A>	>C	Inf
7017_TCTTAA_5017_CAATTC	K1	kidney	RNA labelling group	Adipor1	+	21913	12640	13022	18719	A>G	4	0.000182540044722311	A>	>G	5478.25
7017_TCTTAA_5017_CAATTC	K1	kidney	RNA labelling group	Adipor1	+	21913	12640	13022	18719	A>T	1	4.56350111805777e-05	A>	>T	21913
7017_TCTTAA_5017_CAATTC	K1	kidney	RNA labelling group	Adipor1	+	21913	12640	13022	18719	C>A	0	0	C>	>A	Inf
7017_TCTTAA_5017_CAATTC	K1	kidney	RNA labelling group	Adipor1	+	21913	12640	13022	18719	C>G	3	0.000237341772151899	C>	>G	4213.33333333333
7017_TCTTAA_5017_CAATTC	K1	kidney	RNA labelling group	Adipor1	+	21913	12640	13022	18719	C>T	10	0.000791139240506329	C>	>T	1264
7017_TCTTAA_5017_CAATTC	K1	kidney	RNA labelling group	Adipor1	+	21913	12640	13022	18719	G>A	6	0.000460758716019045	G>	>A	2170.33333333333
7017_TCTTAA_5017_CAATTC	K1	kidney	RNA labelling group	Adipor1	+	21913	12640	13022	18719	G>C	0	0	G>	>C	Inf
7017_TCTTAA_5017_CAATTC	K1	kidney	RNA labelling group	Adipor1	+	21913	12640	13022	18719	G>T	4	0.00030717247734603	G>	>T	3255.5
7017_TCTTAA_5017_CAATTC	K1	kidney	RNA labelling group	Adipor1	+	21913	12640	13022	18719	T>A	3	0.000160264971419413	T>	>A	6239.66666666667
7017_TCTTAA_5017_CAATTC	K1	kidney	RNA labelling group	Adipor1	+	21913	12640	13022	18719	T>C	10	0.000534216571398045	T>	>C	1871.9
7017_TCTTAA_5017_CAATTC	K1	kidney	RNA labelling group	Adipor1	+	21913	12640	13022	18719	T>G	1	5.34216571398045e-05	T>	>G	18719
7017_TCTTAA_5017_CAATTC	K1	kidney	RNA labelling group	Adk	+	32915	21958	17399	36682	A>C	0	0	A>	>C	Inf
7017_TCTTAA_5017_CAATTC	K1	kidney	RNA labelling group	Adk	+	32915	21958	17399	36682	A>G	6	0.000182287710770166	A>	>G	5485.83333333333
7017_TCTTAA_5017_CAATTC	K1	kidney	RNA labelling group	Adk	+	32915	21958	17399	36682	A>T	1	3.03812851283609e-05	A>	>T	32915
7017_TCTTAA_5017_CAATTC	K1	kidney	RNA labelling group	Adk	+	32915	21958	17399	36682	C>A	0	0	C>	>A	Inf
7017_TCTTAA_5017_CAATTC	K1	kidney	RNA labelling group	Adk	+	32915	21958	17399	36682	C>G	1	4.55414882958375e-05	C>	>G	21958
7017_TCTTAA_5017_CAATTC	K1	kidney	RNA labelling group	Adk	+	32915	21958	17399	36682	C>T	26	0.00118407869569177	C>	>T	844.538461538465
7017_TCTTAA_5017_CAATTC	K1	kidney	RNA labelling group	Adk	+	32915	21958	17399	36682	G>A	2	0.000114949135007759	G>	>A	8699.5
7017_TCTTAA_5017_CAATTC	K1	kidney	RNA labelling group	Adk	+	32915	21958	17399	36682	G>C	2	0.000114949135007759	G>	>C	8699.5
7017_TCTTAA_5017_CAATTC	K1	kidney	RNA labelling group	Adk	+	32915	21958	17399	36682	G>T	0	0	G>	>T	Inf
7017_TCTTAA_5017_CAATTC	K1	kidney	RNA labelling group	Adk	+	32915	21958	17399	36682	T>A	5	0.000136306635407012	T>	>A	7336.4
7017_TCTTAA_5017_CAATTC	K1	kidney	RNA labelling group	Adk	+	32915	21958	17399	36682	T>C	12	0.000327135924976828	T>	>C	3056.83333333333
7017_TCTTAA_5017_CAATTC	K1	kidney	RNA labelling group	Adk	+	32915	21958	17399	36682	T>G	3	8.1783981244207e-05	T>	>G	12227.3333333333
7017_TCTTAA_5017_CAATTC	K1	kidney	RNA labelling group	Adm	+	5536	2213	3485	5215	A>C	0	0	A>	>C	Inf
7017_TCTTAA_5017_CAATTC	K1	kidney	RNA labelling group	Adm	+	5536	2213	3485	5215	A>G	5	0.000903179190751445	A>	>G	1107.2
7017_TCTTAA_5017_CAATTC	K1	kidney	RNA labelling group	Adm	+	5536	2213	3485	5215	A>T	1	0.000180635838150289	A>	>T	5536
7017_TCTTAA_5017_CAATTC	K1	kidney	RNA labelling group	Adm	+	5536	2213	3485	5215	C>A	0	0	C>	>A	Inf
7017_TCTTAA_5017_CAATTC	K1	kidney	RNA labelling group	Adm	+	5536	2213	3485	5215	C>G	0	0	C>	>G	Inf
7017_TCTTAA_5017_CAATTC	K1	kidney	RNA labelling group	Adm	+	5536	2213	3485	5215	C>T	7	0.00316312697695436	C>	>T	316.142857142857
7017_TCTTAA_5017_CAATTC	K1	kidney	RNA labelling group	Adm	+	5536	2213	3485	5215	G>A	0	0	G>	>A	Inf
7017_TCTTAA_5017_CAATTC	K1	kidney	RNA labelling group	Adm	+	5536	2213	3485	5215	G>C	1	0.000286944045911047	G>	>C	3485
7017_TCTTAA_5017_CAATTC	K1	kidney	RNA labelling group	Adm	+	5536	2213	3485	5215	G>T	0	0	G>	>T	Inf
7017_TCTTAA_5017_CAATTC	K1	kidney	RNA labelling group	Adm	+	5536	2213	3485	5215	T>A	1	0.000191754554170662	T>	>A	5215
7017_TCTTAA_5017_CAATTC	K1	kidney	RNA labelling group	Adm	+	5536	2213	3485	5215	T>C	0	0	T>	>C	Inf
7017_TCTTAA_5017_CAATTC	K1	kidney	RNA labelling group	Adm	+	5536	2213	3485	5215	T>G	1	0.000191754554170662	T>	>G	5215
7017_TCTTAA_5017_CAATTC	K1	kidney	RNA labelling group	Adra2b	+	20632	18532	20737	30724	A>C	0	0	A>	>C	Inf
7017_TCTTAA_5017_CAATTC	K1	kidney	RNA labelling group	Adra2b	+	20632	18532	20737	30724	A>G	1	4.84683986041101e-05	A>	>G	20632
7017_TCTTAA_5017_CAATTC	K1	kidney	RNA labelling group	Adra2b	+	20632	18532	20737	30724	A>T	2	9.69367972082202e-05	A>	>T	10316
7017_TCTTAA_5017_CAATTC	K1	kidney	RNA labelling group	Adra2b	+	20632	18532	20737	30724	C>A	12	0.000647528599179797	C>	>A	1544.33333333333
7017_TCTTAA_5017_CAATTC	K1	kidney	RNA labelling group	Adra2b	+	20632	18532	20737	30724	C>G	2	0.000107921433196633	C>	>G	9266
7017_TCTTAA_5017_CAATTC	K1	kidney	RNA labelling group	Adra2b	+	20632	18532	20737	30724	C>T	8	0.000431685732786531	C>	>T	2316.5
7017_TCTTAA_5017_CAATTC	K1	kidney	RNA labelling group	Adra2b	+	20632	18532	20737	30724	G>A	2	9.64459661474659e-05	G>	>A	10368.5
7017_TCTTAA_5017_CAATTC	K1	kidney	RNA labelling group	Adra2b	+	20632	18532	20737	30724	G>C	1	4.82229830737329e-05	G>	>C	20737
7017_TCTTAA_5017_CAATTC	K1	kidney	RNA labelling group	Adra2b	+	20632	18532	20737	30724	G>T	0	0	G>	>T	Inf
7017_TCTTAA_5017_CAATTC	K1	kidney	RNA labelling group	Adra2b	+	20632	18532	20737	30724	T>A	2	6.5095690665278e-05	T>	>A	15362
7017_TCTTAA_5017_CAATTC	K1	kidney	RNA labelling group	Adra2b	+	20632	18532	20737	30724	T>C	9	0.000292930607993751	T>	>C	3413.77777777778
7017_TCTTAA_5017_CAATTC	K1	kidney	RNA labelling group	Adra2b	+	20632	18532	20737	30724	T>G	2	6.5095690665278e-05	T>	>G	15362
7017_TCTTAA_5017_CAATTC	K1	kidney	RNA labelling group	Adrb1	+	2712	1222	1513	1848	A>C	0	0	A>	>C	Inf
7017_TCTTAA_5017_CAATTC	K1	kidney	RNA labelling group	Adrb1	+	2712	1222	1513	1848	A>G	2	0.000737463126843658	A>	>G	1356
7017_TCTTAA_5017_CAATTC	K1	kidney	RNA labelling group	Adrb1	+	2712	1222	1513	1848	A>T	2	0.000737463126843658	A>	>T	1356
7017_TCTTAA_5017_CAATTC	K1	kidney	RNA labelling group	Adrb1	+	2712	1222	1513	1848	C>A	0	0	C>	>A	Inf
7017_TCTTAA_5017_CAATTC	K1	kidney	RNA labelling group	Adrb1	+	2712	1222	1513	1848	C>G	0	0	C>	>G	Inf
7017_TCTTAA_5017_CAATTC	K1	kidney	RNA labelling group	Adrb1	+	2712	1222	1513	1848	C>T	0	0	C>	>T	Inf
7017_TCTTAA_5017_CAATTC	K1	kidney	RNA labelling group	Adrb1	+	2712	1222	1513	1848	G>A	0	0	G>	>A	Inf
7017_TCTTAA_5017_CAATTC	K1	kidney	RNA labelling group	Adrb1	+	2712	1222	1513	1848	G>C	0	0	G>	>C	Inf
7017_TCTTAA_5017_CAATTC	K1	kidney	RNA labelling group	Adrb1	+	2712	1222	1513	1848	G>T	0	0	G>	>T	Inf
7017_TCTTAA_5017_CAATTC	K1	kidney	RNA labelling group	Adrb1	+	2712	1222	1513	1848	T>A	0	0	T>	>A	Inf
7017_TCTTAA_5017_CAATTC	K1	kidney	RNA labelling group	Adrb1	+	2712	1222	1513	1848	T>C	0	0	T>	>C	Inf
7017_TCTTAA_5017_CAATTC	K1	kidney	RNA labelling group	Adrb1	+	2712	1222	1513	1848	T>G	0	0	T>	>G	Inf
7017_TCTTAA_5017_CAATTC	K1	kidney	RNA labelling group	Adrm1	+	4546	3887	3128	3528	A>C	0	0	A>	>C	Inf
7017_TCTTAA_5017_CAATTC	K1	kidney	RNA labelling group	Adrm1	+	4546	3887	3128	3528	A>G	0	0	A>	>G	Inf
7017_TCTTAA_5017_CAATTC	K1	kidney	RNA labelling group	Adrm1	+	4546	3887	3128	3528	A>T	0	0	A>	>T	Inf
7017_TCTTAA_5017_CAATTC	K1	kidney	RNA labelling group	Adrm1	+	4546	3887	3128	3528	C>A	0	0	C>	>A	Inf
7017_TCTTAA_5017_CAATTC	K1	kidney	RNA labelling group	Adrm1	+	4546	3887	3128	3528	C>G	0	0	C>	>G	Inf
7017_TCTTAA_5017_CAATTC	K1	kidney	RNA labelling group	Adrm1	+	4546	3887	3128	3528	C>T	1	0.000257267815796244	C>	>T	3887
7017_TCTTAA_5017_CAATTC	K1	kidney	RNA labelling group	Adrm1	+	4546	3887	3128	3528	G>A	5	0.00159846547314578	G>	>A	625.6
7017_TCTTAA_5017_CAATTC	K1	kidney	RNA labelling group	Adrm1	+	4546	3887	3128	3528	G>C	1	0.000319693094629156	G>	>C	3128
7017_TCTTAA_5017_CAATTC	K1	kidney	RNA labelling group	Adrm1	+	4546	3887	3128	3528	G>T	0	0	G>	>T	Inf
7017_TCTTAA_5017_CAATTC	K1	kidney	RNA labelling group	Adrm1	+	4546	3887	3128	3528	T>A	0	0	T>	>A	Inf
7017_TCTTAA_5017_CAATTC	K1	kidney	RNA labelling group	Adrm1	+	4546	3887	3128	3528	T>C	0	0	T>	>C	Inf
7017_TCTTAA_5017_CAATTC	K1	kidney	RNA labelling group	Adrm1	+	4546	3887	3128	3528	T>G	0	0	T>	>G	Inf
7017_TCTTAA_5017_CAATTC	K1	kidney	RNA labelling group	Adsl	+	5724	3948	3668	5058	A>C	0	0	A>	>C	Inf
7017_TCTTAA_5017_CAATTC	K1	kidney	RNA labelling group	Adsl	+	5724	3948	3668	5058	A>G	0	0	A>	>G	Inf
7017_TCTTAA_5017_CAATTC	K1	kidney	RNA labelling group	Adsl	+	5724	3948	3668	5058	A>T	0	0	A>	>T	Inf
7017_TCTTAA_5017_CAATTC	K1	kidney	RNA labelling group	Adsl	+	5724	3948	3668	5058	C>A	5	0.00126646403242147	C>	>A	789.600000000006
7017_TCTTAA_5017_CAATTC	K1	kidney	RNA labelling group	Adsl	+	5724	3948	3668	5058	C>G	0	0	C>	>G	Inf
7017_TCTTAA_5017_CAATTC	K1	kidney	RNA labelling group	Adsl	+	5724	3948	3668	5058	C>T	0	0	C>	>T	Inf
7017_TCTTAA_5017_CAATTC	K1	kidney	RNA labelling group	Adsl	+	5724	3948	3668	5058	G>A	5	0.00136314067611777	G>	>A	733.600000000003
7017_TCTTAA_5017_CAATTC	K1	kidney	RNA labelling group	Adsl	+	5724	3948	3668	5058	G>C	0	0	G>	>C	Inf
7017_TCTTAA_5017_CAATTC	K1	kidney	RNA labelling group	Adsl	+	5724	3948	3668	5058	G>T	0	0	G>	>T	Inf
7017_TCTTAA_5017_CAATTC	K1	kidney	RNA labelling group	Adsl	+	5724	3948	3668	5058	T>A	1	0.000197706603400554	T>	>A	5058
7017_TCTTAA_5017_CAATTC	K1	kidney	RNA labelling group	Adsl	+	5724	3948	3668	5058	T>C	0	0	T>	>C	Inf
7017_TCTTAA_5017_CAATTC	K1	kidney	RNA labelling group	Adsl	+	5724	3948	3668	5058	T>G	0	0	T>	>G	Inf
7017_TCTTAA_5017_CAATTC	K1	kidney	RNA labelling group	Aebp1	+	4238	4544	3546	2516	A>C	0	0	A>	>C	Inf
7017_TCTTAA_5017_CAATTC	K1	kidney	RNA labelling group	Aebp1	+	4238	4544	3546	2516	A>G	0	0	A>	>G	Inf
7017_TCTTAA_5017_CAATTC	K1	kidney	RNA labelling group	Aebp1	+	4238	4544	3546	2516	A>T	0	0	A>	>T	Inf
7017_TCTTAA_5017_CAATTC	K1	kidney	RNA labelling group	Aebp1	+	4238	4544	3546	2516	C>A	0	0	C>	>A	Inf
7017_TCTTAA_5017_CAATTC	K1	kidney	RNA labelling group	Aebp1	+	4238	4544	3546	2516	C>G	0	0	C>	>G	Inf
7017_TCTTAA_5017_CAATTC	K1	kidney	RNA labelling group	Aebp1	+	4238	4544	3546	2516	C>T	6	0.00132042253521126	C>	>T	757.333333333338
7017_TCTTAA_5017_CAATTC	K1	kidney	RNA labelling group	Aebp1	+	4238	4544	3546	2516	G>A	0	0	G>	>A	Inf
7017_TCTTAA_5017_CAATTC	K1	kidney	RNA labelling group	Aebp1	+	4238	4544	3546	2516	G>C	0	0	G>	>C	Inf
7017_TCTTAA_5017_CAATTC	K1	kidney	RNA labelling group	Aebp1	+	4238	4544	3546	2516	G>T	0	0	G>	>T	Inf
7017_TCTTAA_5017_CAATTC	K1	kidney	RNA labelling group	Aebp1	+	4238	4544	3546	2516	T>A	0	0	T>	>A	Inf
7017_TCTTAA_5017_CAATTC	K1	kidney	RNA labelling group	Aebp1	+	4238	4544	3546	2516	T>C	0	0	T>	>C	Inf
7017_TCTTAA_5017_CAATTC	K1	kidney	RNA labelling group	Aebp1	+	4238	4544	3546	2516	T>G	0	0	T>	>G	Inf
7017_TCTTAA_5017_CAATTC	K1	kidney	RNA labelling group	Aebp2	+	6796	3164	4232	7484	A>C	0	0	A>	>C	Inf
7017_TCTTAA_5017_CAATTC	K1	kidney	RNA labelling group	Aebp2	+	6796	3164	4232	7484	A>G	2	0.000294290759270159	A>	>G	3398
7017_TCTTAA_5017_CAATTC	K1	kidney	RNA labelling group	Aebp2	+	6796	3164	4232	7484	A>T	2	0.000294290759270159	A>	>T	3398
7017_TCTTAA_5017_CAATTC	K1	kidney	RNA labelling group	Aebp2	+	6796	3164	4232	7484	C>A	4	0.00126422250316055	C>	>A	791.000000000004
7017_TCTTAA_5017_CAATTC	K1	kidney	RNA labelling group	Aebp2	+	6796	3164	4232	7484	C>G	0	0	C>	>G	Inf
7017_TCTTAA_5017_CAATTC	K1	kidney	RNA labelling group	Aebp2	+	6796	3164	4232	7484	C>T	0	0	C>	>T	Inf
7017_TCTTAA_5017_CAATTC	K1	kidney	RNA labelling group	Aebp2	+	6796	3164	4232	7484	G>A	0	0	G>	>A	Inf
[truncated: 652,133 more rows]
