# Supplementary material for: SLAMseq reveals potential transfer of RNA from liver to kidney in the mouse
Source: Nat Commun. 2025 Aug 11;16:7413. doi: 10.1038/s41467-025-62688-9 (PMC12339719; doi:10.1038/s41467-025-62688-9)
Supplement: Supplementary file 6 — Source Data [file 41467_2025_62688_MOESM6_ESM.zip › Source data/FigS5f_data.csv]

library	sample_name	tissue	group	Name	Strand	A_count	C_count	G_count	T_count	mutation	mutation_count	mutation_rate	base_from	base_to	freq
7017_TCTTAA_5017_CAATTC	K1	kidney	RNA labelling group	0610005C13Rik	-	43147	54661	25311	48929	A>C	0	0	A>	>C	Inf
7017_TCTTAA_5017_CAATTC	K1	kidney	RNA labelling group	0610005C13Rik	-	43147	54661	25311	48929	A>G	10	0.000231765823811621	A>	>G	4314.7
7017_TCTTAA_5017_CAATTC	K1	kidney	RNA labelling group	0610005C13Rik	-	43147	54661	25311	48929	A>T	5	0.00011588291190581	A>	>T	8629.4
7017_TCTTAA_5017_CAATTC	K1	kidney	RNA labelling group	0610005C13Rik	-	43147	54661	25311	48929	C>A	1	1.82945793161486e-05	C>	>A	54661
7017_TCTTAA_5017_CAATTC	K1	kidney	RNA labelling group	0610005C13Rik	-	43147	54661	25311	48929	C>G	5	9.14728965807431e-05	C>	>G	10932.2
7017_TCTTAA_5017_CAATTC	K1	kidney	RNA labelling group	0610005C13Rik	-	43147	54661	25311	48929	C>T	13	0.000237829531109932	C>	>T	4204.69230769231
7017_TCTTAA_5017_CAATTC	K1	kidney	RNA labelling group	0610005C13Rik	-	43147	54661	25311	48929	G>A	7	0.000276559598593497	G>	>A	3615.85714285714
7017_TCTTAA_5017_CAATTC	K1	kidney	RNA labelling group	0610005C13Rik	-	43147	54661	25311	48929	G>C	0	0	G>	>C	Inf
7017_TCTTAA_5017_CAATTC	K1	kidney	RNA labelling group	0610005C13Rik	-	43147	54661	25311	48929	G>T	1	3.95085140847853e-05	G>	>T	25311
7017_TCTTAA_5017_CAATTC	K1	kidney	RNA labelling group	0610005C13Rik	-	43147	54661	25311	48929	T>A	7	0.000143064440311472	T>	>A	6989.85714285714
7017_TCTTAA_5017_CAATTC	K1	kidney	RNA labelling group	0610005C13Rik	-	43147	54661	25311	48929	T>C	2	4.08755543747062e-05	T>	>C	24464.5
7017_TCTTAA_5017_CAATTC	K1	kidney	RNA labelling group	0610005C13Rik	-	43147	54661	25311	48929	T>G	0	0	T>	>G	Inf
7017_TCTTAA_5017_CAATTC	K1	kidney	RNA labelling group	0610007P14Rik	-	12749	8030	5689	8515	A>C	0	0	A>	>C	Inf
7017_TCTTAA_5017_CAATTC	K1	kidney	RNA labelling group	0610007P14Rik	-	12749	8030	5689	8515	A>G	1	7.84375245117264e-05	A>	>G	12749
7017_TCTTAA_5017_CAATTC	K1	kidney	RNA labelling group	0610007P14Rik	-	12749	8030	5689	8515	A>T	2	0.000156875049023453	A>	>T	6374.5
7017_TCTTAA_5017_CAATTC	K1	kidney	RNA labelling group	0610007P14Rik	-	12749	8030	5689	8515	C>A	0	0	C>	>A	Inf
7017_TCTTAA_5017_CAATTC	K1	kidney	RNA labelling group	0610007P14Rik	-	12749	8030	5689	8515	C>G	0	0	C>	>G	Inf
7017_TCTTAA_5017_CAATTC	K1	kidney	RNA labelling group	0610007P14Rik	-	12749	8030	5689	8515	C>T	1	0.00012453300124533	C>	>T	8030
7017_TCTTAA_5017_CAATTC	K1	kidney	RNA labelling group	0610007P14Rik	-	12749	8030	5689	8515	G>A	0	0	G>	>A	Inf
7017_TCTTAA_5017_CAATTC	K1	kidney	RNA labelling group	0610007P14Rik	-	12749	8030	5689	8515	G>C	0	0	G>	>C	Inf
7017_TCTTAA_5017_CAATTC	K1	kidney	RNA labelling group	0610007P14Rik	-	12749	8030	5689	8515	G>T	0	0	G>	>T	Inf
7017_TCTTAA_5017_CAATTC	K1	kidney	RNA labelling group	0610007P14Rik	-	12749	8030	5689	8515	T>A	2	0.000234879624192601	T>	>A	4257.5
7017_TCTTAA_5017_CAATTC	K1	kidney	RNA labelling group	0610007P14Rik	-	12749	8030	5689	8515	T>C	0	0	T>	>C	Inf
7017_TCTTAA_5017_CAATTC	K1	kidney	RNA labelling group	0610007P14Rik	-	12749	8030	5689	8515	T>G	0	0	T>	>G	Inf
7017_TCTTAA_5017_CAATTC	K1	kidney	RNA labelling group	0610009B22Rik	-	9643	2911	4227	8116	A>C	3	0.000311106502125894	A>	>C	3214.33333333333
7017_TCTTAA_5017_CAATTC	K1	kidney	RNA labelling group	0610009B22Rik	-	9643	2911	4227	8116	A>G	3	0.000311106502125894	A>	>G	3214.33333333333
7017_TCTTAA_5017_CAATTC	K1	kidney	RNA labelling group	0610009B22Rik	-	9643	2911	4227	8116	A>T	0	0	A>	>T	Inf
7017_TCTTAA_5017_CAATTC	K1	kidney	RNA labelling group	0610009B22Rik	-	9643	2911	4227	8116	C>A	0	0	C>	>A	Inf
7017_TCTTAA_5017_CAATTC	K1	kidney	RNA labelling group	0610009B22Rik	-	9643	2911	4227	8116	C>G	0	0	C>	>G	Inf
7017_TCTTAA_5017_CAATTC	K1	kidney	RNA labelling group	0610009B22Rik	-	9643	2911	4227	8116	C>T	0	0	C>	>T	Inf
7017_TCTTAA_5017_CAATTC	K1	kidney	RNA labelling group	0610009B22Rik	-	9643	2911	4227	8116	G>A	0	0	G>	>A	Inf
7017_TCTTAA_5017_CAATTC	K1	kidney	RNA labelling group	0610009B22Rik	-	9643	2911	4227	8116	G>C	0	0	G>	>C	Inf
7017_TCTTAA_5017_CAATTC	K1	kidney	RNA labelling group	0610009B22Rik	-	9643	2911	4227	8116	G>T	0	0	G>	>T	Inf
7017_TCTTAA_5017_CAATTC	K1	kidney	RNA labelling group	0610009B22Rik	-	9643	2911	4227	8116	T>A	0	0	T>	>A	Inf
7017_TCTTAA_5017_CAATTC	K1	kidney	RNA labelling group	0610009B22Rik	-	9643	2911	4227	8116	T>C	2	0.000246426811237063	T>	>C	4058
7017_TCTTAA_5017_CAATTC	K1	kidney	RNA labelling group	0610009B22Rik	-	9643	2911	4227	8116	T>G	0	0	T>	>G	Inf
7017_TCTTAA_5017_CAATTC	K1	kidney	RNA labelling group	0610010F05Rik	-	2758	1451	1279	2120	A>C	4	0.00145032632342277	A>	>C	689.5
7017_TCTTAA_5017_CAATTC	K1	kidney	RNA labelling group	0610010F05Rik	-	2758	1451	1279	2120	A>G	0	0	A>	>G	Inf
7017_TCTTAA_5017_CAATTC	K1	kidney	RNA labelling group	0610010F05Rik	-	2758	1451	1279	2120	A>T	1	0.000362581580855693	A>	>T	2758
7017_TCTTAA_5017_CAATTC	K1	kidney	RNA labelling group	0610010F05Rik	-	2758	1451	1279	2120	C>A	0	0	C>	>A	Inf
7017_TCTTAA_5017_CAATTC	K1	kidney	RNA labelling group	0610010F05Rik	-	2758	1451	1279	2120	C>G	0	0	C>	>G	Inf
7017_TCTTAA_5017_CAATTC	K1	kidney	RNA labelling group	0610010F05Rik	-	2758	1451	1279	2120	C>T	4	0.00275671950379048	C>	>T	362.750000000001
7017_TCTTAA_5017_CAATTC	K1	kidney	RNA labelling group	0610010F05Rik	-	2758	1451	1279	2120	G>A	1	0.000781860828772478	G>	>A	1279
7017_TCTTAA_5017_CAATTC	K1	kidney	RNA labelling group	0610010F05Rik	-	2758	1451	1279	2120	G>C	0	0	G>	>C	Inf
7017_TCTTAA_5017_CAATTC	K1	kidney	RNA labelling group	0610010F05Rik	-	2758	1451	1279	2120	G>T	1	0.000781860828772478	G>	>T	1279
7017_TCTTAA_5017_CAATTC	K1	kidney	RNA labelling group	0610010F05Rik	-	2758	1451	1279	2120	T>A	0	0	T>	>A	Inf
7017_TCTTAA_5017_CAATTC	K1	kidney	RNA labelling group	0610010F05Rik	-	2758	1451	1279	2120	T>C	0	0	T>	>C	Inf
7017_TCTTAA_5017_CAATTC	K1	kidney	RNA labelling group	0610010F05Rik	-	2758	1451	1279	2120	T>G	0	0	T>	>G	Inf
7017_TCTTAA_5017_CAATTC	K1	kidney	RNA labelling group	0610010K14Rik	-	7864	4446	5311	6782	A>C	0	0	A>	>C	Inf
7017_TCTTAA_5017_CAATTC	K1	kidney	RNA labelling group	0610010K14Rik	-	7864	4446	5311	6782	A>G	3	0.00038148524923703	A>	>G	2621.33333333333
7017_TCTTAA_5017_CAATTC	K1	kidney	RNA labelling group	0610010K14Rik	-	7864	4446	5311	6782	A>T	0	0	A>	>T	Inf
7017_TCTTAA_5017_CAATTC	K1	kidney	RNA labelling group	0610010K14Rik	-	7864	4446	5311	6782	C>A	0	0	C>	>A	Inf
7017_TCTTAA_5017_CAATTC	K1	kidney	RNA labelling group	0610010K14Rik	-	7864	4446	5311	6782	C>G	0	0	C>	>G	Inf
7017_TCTTAA_5017_CAATTC	K1	kidney	RNA labelling group	0610010K14Rik	-	7864	4446	5311	6782	C>T	0	0	C>	>T	Inf
7017_TCTTAA_5017_CAATTC	K1	kidney	RNA labelling group	0610010K14Rik	-	7864	4446	5311	6782	G>A	2	0.000376576915835059	G>	>A	2655.5
7017_TCTTAA_5017_CAATTC	K1	kidney	RNA labelling group	0610010K14Rik	-	7864	4446	5311	6782	G>C	0	0	G>	>C	Inf
7017_TCTTAA_5017_CAATTC	K1	kidney	RNA labelling group	0610010K14Rik	-	7864	4446	5311	6782	G>T	0	0	G>	>T	Inf
7017_TCTTAA_5017_CAATTC	K1	kidney	RNA labelling group	0610010K14Rik	-	7864	4446	5311	6782	T>A	0	0	T>	>A	Inf
7017_TCTTAA_5017_CAATTC	K1	kidney	RNA labelling group	0610010K14Rik	-	7864	4446	5311	6782	T>C	0	0	T>	>C	Inf
7017_TCTTAA_5017_CAATTC	K1	kidney	RNA labelling group	0610010K14Rik	-	7864	4446	5311	6782	T>G	0	0	T>	>G	Inf
7017_TCTTAA_5017_CAATTC	K1	kidney	RNA labelling group	0610012G03Rik	-	11385	14704	13547	17924	A>C	1	8.78348704435661e-05	A>	>C	11385
7017_TCTTAA_5017_CAATTC	K1	kidney	RNA labelling group	0610012G03Rik	-	11385	14704	13547	17924	A>G	3	0.000263504611330698	A>	>G	3795
7017_TCTTAA_5017_CAATTC	K1	kidney	RNA labelling group	0610012G03Rik	-	11385	14704	13547	17924	A>T	4	0.000351339481774264	A>	>T	2846.25
7017_TCTTAA_5017_CAATTC	K1	kidney	RNA labelling group	0610012G03Rik	-	11385	14704	13547	17924	C>A	0	0	C>	>A	Inf
7017_TCTTAA_5017_CAATTC	K1	kidney	RNA labelling group	0610012G03Rik	-	11385	14704	13547	17924	C>G	0	0	C>	>G	Inf
7017_TCTTAA_5017_CAATTC	K1	kidney	RNA labelling group	0610012G03Rik	-	11385	14704	13547	17924	C>T	2	0.000136017410228509	C>	>T	7352
7017_TCTTAA_5017_CAATTC	K1	kidney	RNA labelling group	0610012G03Rik	-	11385	14704	13547	17924	G>A	6	0.000442902487635639	G>	>A	2257.83333333333
7017_TCTTAA_5017_CAATTC	K1	kidney	RNA labelling group	0610012G03Rik	-	11385	14704	13547	17924	G>C	0	0	G>	>C	Inf
7017_TCTTAA_5017_CAATTC	K1	kidney	RNA labelling group	0610012G03Rik	-	11385	14704	13547	17924	G>T	4	0.000295268325090426	G>	>T	3386.75
7017_TCTTAA_5017_CAATTC	K1	kidney	RNA labelling group	0610012G03Rik	-	11385	14704	13547	17924	T>A	1	5.57911180540058e-05	T>	>A	17924
7017_TCTTAA_5017_CAATTC	K1	kidney	RNA labelling group	0610012G03Rik	-	11385	14704	13547	17924	T>C	1	5.57911180540058e-05	T>	>C	17924
7017_TCTTAA_5017_CAATTC	K1	kidney	RNA labelling group	0610012G03Rik	-	11385	14704	13547	17924	T>G	0	0	T>	>G	Inf
7017_TCTTAA_5017_CAATTC	K1	kidney	RNA labelling group	1110004E09Rik	-	9242	3913	6298	7273	A>C	0	0	A>	>C	Inf
7017_TCTTAA_5017_CAATTC	K1	kidney	RNA labelling group	1110004E09Rik	-	9242	3913	6298	7273	A>G	4	0.000432806751785328	A>	>G	2310.5
7017_TCTTAA_5017_CAATTC	K1	kidney	RNA labelling group	1110004E09Rik	-	9242	3913	6298	7273	A>T	0	0	A>	>T	Inf
7017_TCTTAA_5017_CAATTC	K1	kidney	RNA labelling group	1110004E09Rik	-	9242	3913	6298	7273	C>A	0	0	C>	>A	Inf
7017_TCTTAA_5017_CAATTC	K1	kidney	RNA labelling group	1110004E09Rik	-	9242	3913	6298	7273	C>G	1	0.000255558395093279	C>	>G	3913
7017_TCTTAA_5017_CAATTC	K1	kidney	RNA labelling group	1110004E09Rik	-	9242	3913	6298	7273	C>T	0	0	C>	>T	Inf
7017_TCTTAA_5017_CAATTC	K1	kidney	RNA labelling group	1110004E09Rik	-	9242	3913	6298	7273	G>A	3	0.000476341695776437	G>	>A	2099.33333333333
7017_TCTTAA_5017_CAATTC	K1	kidney	RNA labelling group	1110004E09Rik	-	9242	3913	6298	7273	G>C	0	0	G>	>C	Inf
7017_TCTTAA_5017_CAATTC	K1	kidney	RNA labelling group	1110004E09Rik	-	9242	3913	6298	7273	G>T	7	0.00111146395681168	G>	>T	899.714285714291
7017_TCTTAA_5017_CAATTC	K1	kidney	RNA labelling group	1110004E09Rik	-	9242	3913	6298	7273	T>A	0	0	T>	>A	Inf
7017_TCTTAA_5017_CAATTC	K1	kidney	RNA labelling group	1110004E09Rik	-	9242	3913	6298	7273	T>C	0	0	T>	>C	Inf
7017_TCTTAA_5017_CAATTC	K1	kidney	RNA labelling group	1110004E09Rik	-	9242	3913	6298	7273	T>G	0	0	T>	>G	Inf
7017_TCTTAA_5017_CAATTC	K1	kidney	RNA labelling group	1110008P14Rik	-	10413	5680	12191	6666	A>C	0	0	A>	>C	Inf
7017_TCTTAA_5017_CAATTC	K1	kidney	RNA labelling group	1110008P14Rik	-	10413	5680	12191	6666	A>G	10	0.000960338038989724	A>	>G	1041.3
7017_TCTTAA_5017_CAATTC	K1	kidney	RNA labelling group	1110008P14Rik	-	10413	5680	12191	6666	A>T	1	9.60338038989724e-05	A>	>T	10413
7017_TCTTAA_5017_CAATTC	K1	kidney	RNA labelling group	1110008P14Rik	-	10413	5680	12191	6666	C>A	0	0	C>	>A	Inf
7017_TCTTAA_5017_CAATTC	K1	kidney	RNA labelling group	1110008P14Rik	-	10413	5680	12191	6666	C>G	0	0	C>	>G	Inf
7017_TCTTAA_5017_CAATTC	K1	kidney	RNA labelling group	1110008P14Rik	-	10413	5680	12191	6666	C>T	0	0	C>	>T	Inf
7017_TCTTAA_5017_CAATTC	K1	kidney	RNA labelling group	1110008P14Rik	-	10413	5680	12191	6666	G>A	9	0.000738249528340579	G>	>A	1354.55555555556
7017_TCTTAA_5017_CAATTC	K1	kidney	RNA labelling group	1110008P14Rik	-	10413	5680	12191	6666	G>C	0	0	G>	>C	Inf
7017_TCTTAA_5017_CAATTC	K1	kidney	RNA labelling group	1110008P14Rik	-	10413	5680	12191	6666	G>T	2	0.000164055450742351	G>	>T	6095.5
7017_TCTTAA_5017_CAATTC	K1	kidney	RNA labelling group	1110008P14Rik	-	10413	5680	12191	6666	T>A	0	0	T>	>A	Inf
7017_TCTTAA_5017_CAATTC	K1	kidney	RNA labelling group	1110008P14Rik	-	10413	5680	12191	6666	T>C	0	0	T>	>C	Inf
7017_TCTTAA_5017_CAATTC	K1	kidney	RNA labelling group	1110008P14Rik	-	10413	5680	12191	6666	T>G	0	0	T>	>G	Inf
7017_TCTTAA_5017_CAATTC	K1	kidney	RNA labelling group	1110032A03Rik	-	9705	8430	9020	15052	A>C	0	0	A>	>C	Inf
7017_TCTTAA_5017_CAATTC	K1	kidney	RNA labelling group	1110032A03Rik	-	9705	8430	9020	15052	A>G	1	0.000103039670273055	A>	>G	9705
7017_TCTTAA_5017_CAATTC	K1	kidney	RNA labelling group	1110032A03Rik	-	9705	8430	9020	15052	A>T	5	0.000515198351365276	A>	>T	1941
7017_TCTTAA_5017_CAATTC	K1	kidney	RNA labelling group	1110032A03Rik	-	9705	8430	9020	15052	C>A	0	0	C>	>A	Inf
7017_TCTTAA_5017_CAATTC	K1	kidney	RNA labelling group	1110032A03Rik	-	9705	8430	9020	15052	C>G	0	0	C>	>G	Inf
7017_TCTTAA_5017_CAATTC	K1	kidney	RNA labelling group	1110032A03Rik	-	9705	8430	9020	15052	C>T	2	0.000237247924080664	C>	>T	4215
7017_TCTTAA_5017_CAATTC	K1	kidney	RNA labelling group	1110032A03Rik	-	9705	8430	9020	15052	G>A	0	0	G>	>A	Inf
7017_TCTTAA_5017_CAATTC	K1	kidney	RNA labelling group	1110032A03Rik	-	9705	8430	9020	15052	G>C	0	0	G>	>C	Inf
7017_TCTTAA_5017_CAATTC	K1	kidney	RNA labelling group	1110032A03Rik	-	9705	8430	9020	15052	G>T	0	0	G>	>T	Inf
7017_TCTTAA_5017_CAATTC	K1	kidney	RNA labelling group	1110032A03Rik	-	9705	8430	9020	15052	T>A	3	0.000199309061918682	T>	>A	5017.33333333333
7017_TCTTAA_5017_CAATTC	K1	kidney	RNA labelling group	1110032A03Rik	-	9705	8430	9020	15052	T>C	2	0.000132872707945788	T>	>C	7526
7017_TCTTAA_5017_CAATTC	K1	kidney	RNA labelling group	1110032A03Rik	-	9705	8430	9020	15052	T>G	1	6.6436353972894e-05	T>	>G	15052
7017_TCTTAA_5017_CAATTC	K1	kidney	RNA labelling group	1110038B12Rik	-	4144	3045	3083	5169	A>C	0	0	A>	>C	Inf
7017_TCTTAA_5017_CAATTC	K1	kidney	RNA labelling group	1110038B12Rik	-	4144	3045	3083	5169	A>G	0	0	A>	>G	Inf
7017_TCTTAA_5017_CAATTC	K1	kidney	RNA labelling group	1110038B12Rik	-	4144	3045	3083	5169	A>T	0	0	A>	>T	Inf
7017_TCTTAA_5017_CAATTC	K1	kidney	RNA labelling group	1110038B12Rik	-	4144	3045	3083	5169	C>A	0	0	C>	>A	Inf
7017_TCTTAA_5017_CAATTC	K1	kidney	RNA labelling group	1110038B12Rik	-	4144	3045	3083	5169	C>G	0	0	C>	>G	Inf
7017_TCTTAA_5017_CAATTC	K1	kidney	RNA labelling group	1110038B12Rik	-	4144	3045	3083	5169	C>T	0	0	C>	>T	Inf
7017_TCTTAA_5017_CAATTC	K1	kidney	RNA labelling group	1110038B12Rik	-	4144	3045	3083	5169	G>A	4	0.00129743756081738	G>	>A	770.750000000003
7017_TCTTAA_5017_CAATTC	K1	kidney	RNA labelling group	1110038B12Rik	-	4144	3045	3083	5169	G>C	0	0	G>	>C	Inf
7017_TCTTAA_5017_CAATTC	K1	kidney	RNA labelling group	1110038B12Rik	-	4144	3045	3083	5169	G>T	0	0	G>	>T	Inf
7017_TCTTAA_5017_CAATTC	K1	kidney	RNA labelling group	1110038B12Rik	-	4144	3045	3083	5169	T>A	0	0	T>	>A	Inf
7017_TCTTAA_5017_CAATTC	K1	kidney	RNA labelling group	1110038B12Rik	-	4144	3045	3083	5169	T>C	0	0	T>	>C	Inf
7017_TCTTAA_5017_CAATTC	K1	kidney	RNA labelling group	1110038B12Rik	-	4144	3045	3083	5169	T>G	0	0	T>	>G	Inf
7017_TCTTAA_5017_CAATTC	K1	kidney	RNA labelling group	1110051M20Rik	-	1678	1575	996	2000	A>C	0	0	A>	>C	Inf
7017_TCTTAA_5017_CAATTC	K1	kidney	RNA labelling group	1110051M20Rik	-	1678	1575	996	2000	A>G	1	0.000595947556615018	A>	>G	1678
7017_TCTTAA_5017_CAATTC	K1	kidney	RNA labelling group	1110051M20Rik	-	1678	1575	996	2000	A>T	0	0	A>	>T	Inf
7017_TCTTAA_5017_CAATTC	K1	kidney	RNA labelling group	1110051M20Rik	-	1678	1575	996	2000	C>A	0	0	C>	>A	Inf
7017_TCTTAA_5017_CAATTC	K1	kidney	RNA labelling group	1110051M20Rik	-	1678	1575	996	2000	C>G	0	0	C>	>G	Inf
7017_TCTTAA_5017_CAATTC	K1	kidney	RNA labelling group	1110051M20Rik	-	1678	1575	996	2000	C>T	0	0	C>	>T	Inf
7017_TCTTAA_5017_CAATTC	K1	kidney	RNA labelling group	1110051M20Rik	-	1678	1575	996	2000	G>A	0	0	G>	>A	Inf
7017_TCTTAA_5017_CAATTC	K1	kidney	RNA labelling group	1110051M20Rik	-	1678	1575	996	2000	G>C	0	0	G>	>C	Inf
7017_TCTTAA_5017_CAATTC	K1	kidney	RNA labelling group	1110051M20Rik	-	1678	1575	996	2000	G>T	0	0	G>	>T	Inf
7017_TCTTAA_5017_CAATTC	K1	kidney	RNA labelling group	1110051M20Rik	-	1678	1575	996	2000	T>A	0	0	T>	>A	Inf
7017_TCTTAA_5017_CAATTC	K1	kidney	RNA labelling group	1110051M20Rik	-	1678	1575	996	2000	T>C	0	0	T>	>C	Inf
7017_TCTTAA_5017_CAATTC	K1	kidney	RNA labelling group	1110051M20Rik	-	1678	1575	996	2000	T>G	0	0	T>	>G	Inf
7017_TCTTAA_5017_CAATTC	K1	kidney	RNA labelling group	1110059E24Rik	-	4230	2277	1832	2709	A>C	1	0.000236406619385343	A>	>C	4230
7017_TCTTAA_5017_CAATTC	K1	kidney	RNA labelling group	1110059E24Rik	-	4230	2277	1832	2709	A>G	1	0.000236406619385343	A>	>G	4230
7017_TCTTAA_5017_CAATTC	K1	kidney	RNA labelling group	1110059E24Rik	-	4230	2277	1832	2709	A>T	0	0	A>	>T	Inf
7017_TCTTAA_5017_CAATTC	K1	kidney	RNA labelling group	1110059E24Rik	-	4230	2277	1832	2709	C>A	0	0	C>	>A	Inf
7017_TCTTAA_5017_CAATTC	K1	kidney	RNA labelling group	1110059E24Rik	-	4230	2277	1832	2709	C>G	0	0	C>	>G	Inf
7017_TCTTAA_5017_CAATTC	K1	kidney	RNA labelling group	1110059E24Rik	-	4230	2277	1832	2709	C>T	0	0	C>	>T	Inf
7017_TCTTAA_5017_CAATTC	K1	kidney	RNA labelling group	1110059E24Rik	-	4230	2277	1832	2709	G>A	0	0	G>	>A	Inf
7017_TCTTAA_5017_CAATTC	K1	kidney	RNA labelling group	1110059E24Rik	-	4230	2277	1832	2709	G>C	0	0	G>	>C	Inf
7017_TCTTAA_5017_CAATTC	K1	kidney	RNA labelling group	1110059E24Rik	-	4230	2277	1832	2709	G>T	0	0	G>	>T	Inf
7017_TCTTAA_5017_CAATTC	K1	kidney	RNA labelling group	1110059E24Rik	-	4230	2277	1832	2709	T>A	0	0	T>	>A	Inf
7017_TCTTAA_5017_CAATTC	K1	kidney	RNA labelling group	1110059E24Rik	-	4230	2277	1832	2709	T>C	0	0	T>	>C	Inf
7017_TCTTAA_5017_CAATTC	K1	kidney	RNA labelling group	1110059E24Rik	-	4230	2277	1832	2709	T>G	0	0	T>	>G	Inf
7017_TCTTAA_5017_CAATTC	K1	kidney	RNA labelling group	1110059G10Rik	-	5145	2983	2849	5602	A>C	0	0	A>	>C	Inf
7017_TCTTAA_5017_CAATTC	K1	kidney	RNA labelling group	1110059G10Rik	-	5145	2983	2849	5602	A>G	2	0.000388726919339164	A>	>G	2572.5
7017_TCTTAA_5017_CAATTC	K1	kidney	RNA labelling group	1110059G10Rik	-	5145	2983	2849	5602	A>T	3	0.000583090379008746	A>	>T	1715
7017_TCTTAA_5017_CAATTC	K1	kidney	RNA labelling group	1110059G10Rik	-	5145	2983	2849	5602	C>A	1	0.000335232986925914	C>	>A	2983
7017_TCTTAA_5017_CAATTC	K1	kidney	RNA labelling group	1110059G10Rik	-	5145	2983	2849	5602	C>G	0	0	C>	>G	Inf
7017_TCTTAA_5017_CAATTC	K1	kidney	RNA labelling group	1110059G10Rik	-	5145	2983	2849	5602	C>T	51	0.0170968823332216	C>	>T	58.4901960784314
7017_TCTTAA_5017_CAATTC	K1	kidney	RNA labelling group	1110059G10Rik	-	5145	2983	2849	5602	G>A	4	0.0014040014040014	G>	>A	712.250000000002
7017_TCTTAA_5017_CAATTC	K1	kidney	RNA labelling group	1110059G10Rik	-	5145	2983	2849	5602	G>C	0	0	G>	>C	Inf
7017_TCTTAA_5017_CAATTC	K1	kidney	RNA labelling group	1110059G10Rik	-	5145	2983	2849	5602	G>T	3	0.00105300105300105	G>	>T	949.666666666669
7017_TCTTAA_5017_CAATTC	K1	kidney	RNA labelling group	1110059G10Rik	-	5145	2983	2849	5602	T>A	0	0	T>	>A	Inf
7017_TCTTAA_5017_CAATTC	K1	kidney	RNA labelling group	1110059G10Rik	-	5145	2983	2849	5602	T>C	0	0	T>	>C	Inf
7017_TCTTAA_5017_CAATTC	K1	kidney	RNA labelling group	1110059G10Rik	-	5145	2983	2849	5602	T>G	0	0	T>	>G	Inf
7017_TCTTAA_5017_CAATTC	K1	kidney	RNA labelling group	1110065P20Rik	-	10309	10647	9006	8562	A>C	0	0	A>	>C	Inf
7017_TCTTAA_5017_CAATTC	K1	kidney	RNA labelling group	1110065P20Rik	-	10309	10647	9006	8562	A>G	7	0.000679018333495004	A>	>G	1472.71428571429
7017_TCTTAA_5017_CAATTC	K1	kidney	RNA labelling group	1110065P20Rik	-	10309	10647	9006	8562	A>T	2	0.00019400523814143	A>	>T	5154.5
7017_TCTTAA_5017_CAATTC	K1	kidney	RNA labelling group	1110065P20Rik	-	10309	10647	9006	8562	C>A	0	0	C>	>A	Inf
7017_TCTTAA_5017_CAATTC	K1	kidney	RNA labelling group	1110065P20Rik	-	10309	10647	9006	8562	C>G	0	0	C>	>G	Inf
7017_TCTTAA_5017_CAATTC	K1	kidney	RNA labelling group	1110065P20Rik	-	10309	10647	9006	8562	C>T	0	0	C>	>T	Inf
7017_TCTTAA_5017_CAATTC	K1	kidney	RNA labelling group	1110065P20Rik	-	10309	10647	9006	8562	G>A	2	0.000222074172773706	G>	>A	4503
7017_TCTTAA_5017_CAATTC	K1	kidney	RNA labelling group	1110065P20Rik	-	10309	10647	9006	8562	G>C	0	0	G>	>C	Inf
7017_TCTTAA_5017_CAATTC	K1	kidney	RNA labelling group	1110065P20Rik	-	10309	10647	9006	8562	G>T	0	0	G>	>T	Inf
7017_TCTTAA_5017_CAATTC	K1	kidney	RNA labelling group	1110065P20Rik	-	10309	10647	9006	8562	T>A	1	0.000116795141322121	T>	>A	8562
7017_TCTTAA_5017_CAATTC	K1	kidney	RNA labelling group	1110065P20Rik	-	10309	10647	9006	8562	T>C	0	0	T>	>C	Inf
7017_TCTTAA_5017_CAATTC	K1	kidney	RNA labelling group	1110065P20Rik	-	10309	10647	9006	8562	T>G	0	0	T>	>G	Inf
7017_TCTTAA_5017_CAATTC	K1	kidney	RNA labelling group	1190007I07Rik	-	6299	4143	4422	6003	A>C	0	0	A>	>C	Inf
7017_TCTTAA_5017_CAATTC	K1	kidney	RNA labelling group	1190007I07Rik	-	6299	4143	4422	6003	A>G	7	0.00111128750595332	A>	>G	899.857142857148
7017_TCTTAA_5017_CAATTC	K1	kidney	RNA labelling group	1190007I07Rik	-	6299	4143	4422	6003	A>T	0	0	A>	>T	Inf
7017_TCTTAA_5017_CAATTC	K1	kidney	RNA labelling group	1190007I07Rik	-	6299	4143	4422	6003	C>A	0	0	C>	>A	Inf
7017_TCTTAA_5017_CAATTC	K1	kidney	RNA labelling group	1190007I07Rik	-	6299	4143	4422	6003	C>G	0	0	C>	>G	Inf
7017_TCTTAA_5017_CAATTC	K1	kidney	RNA labelling group	1190007I07Rik	-	6299	4143	4422	6003	C>T	4	0.000965483948829351	C>	>T	1035.75
7017_TCTTAA_5017_CAATTC	K1	kidney	RNA labelling group	1190007I07Rik	-	6299	4143	4422	6003	G>A	4	0.000904568068747173	G>	>A	1105.5
7017_TCTTAA_5017_CAATTC	K1	kidney	RNA labelling group	1190007I07Rik	-	6299	4143	4422	6003	G>C	0	0	G>	>C	Inf
7017_TCTTAA_5017_CAATTC	K1	kidney	RNA labelling group	1190007I07Rik	-	6299	4143	4422	6003	G>T	0	0	G>	>T	Inf
7017_TCTTAA_5017_CAATTC	K1	kidney	RNA labelling group	1190007I07Rik	-	6299	4143	4422	6003	T>A	0	0	T>	>A	Inf
7017_TCTTAA_5017_CAATTC	K1	kidney	RNA labelling group	1190007I07Rik	-	6299	4143	4422	6003	T>C	1	0.000166583374979177	T>	>C	6003
7017_TCTTAA_5017_CAATTC	K1	kidney	RNA labelling group	1190007I07Rik	-	6299	4143	4422	6003	T>G	0	0	T>	>G	Inf
7017_TCTTAA_5017_CAATTC	K1	kidney	RNA labelling group	1500011K16Rik	-	9867	4819	3763	13406	A>C	3	0.000304043782304652	A>	>C	3289
7017_TCTTAA_5017_CAATTC	K1	kidney	RNA labelling group	1500011K16Rik	-	9867	4819	3763	13406	A>G	8	0.000810783419479072	A>	>G	1233.375
7017_TCTTAA_5017_CAATTC	K1	kidney	RNA labelling group	1500011K16Rik	-	9867	4819	3763	13406	A>T	2	0.000202695854869768	A>	>T	4933.5
7017_TCTTAA_5017_CAATTC	K1	kidney	RNA labelling group	1500011K16Rik	-	9867	4819	3763	13406	C>A	0	0	C>	>A	Inf
7017_TCTTAA_5017_CAATTC	K1	kidney	RNA labelling group	1500011K16Rik	-	9867	4819	3763	13406	C>G	0	0	C>	>G	Inf
7017_TCTTAA_5017_CAATTC	K1	kidney	RNA labelling group	1500011K16Rik	-	9867	4819	3763	13406	C>T	1	0.000207511931936086	C>	>T	4819
7017_TCTTAA_5017_CAATTC	K1	kidney	RNA labelling group	1500011K16Rik	-	9867	4819	3763	13406	G>A	2	0.000531490831783152	G>	>A	1881.5
7017_TCTTAA_5017_CAATTC	K1	kidney	RNA labelling group	1500011K16Rik	-	9867	4819	3763	13406	G>C	0	0	G>	>C	Inf
7017_TCTTAA_5017_CAATTC	K1	kidney	RNA labelling group	1500011K16Rik	-	9867	4819	3763	13406	G>T	1	0.000265745415891576	G>	>T	3763
7017_TCTTAA_5017_CAATTC	K1	kidney	RNA labelling group	1500011K16Rik	-	9867	4819	3763	13406	T>A	0	0	T>	>A	Inf
7017_TCTTAA_5017_CAATTC	K1	kidney	RNA labelling group	1500011K16Rik	-	9867	4819	3763	13406	T>C	4	0.000298373862449649	T>	>C	3351.5
7017_TCTTAA_5017_CAATTC	K1	kidney	RNA labelling group	1500011K16Rik	-	9867	4819	3763	13406	T>G	0	0	T>	>G	Inf
7017_TCTTAA_5017_CAATTC	K1	kidney	RNA labelling group	1500011K16Rik	-	4570	3960	4191	4397	A>C	1	0.000218818380743983	A>	>C	4570
7017_TCTTAA_5017_CAATTC	K1	kidney	RNA labelling group	1500011K16Rik	-	4570	3960	4191	4397	A>G	7	0.00153172866520787	A>	>G	652.857142857146
7017_TCTTAA_5017_CAATTC	K1	kidney	RNA labelling group	1500011K16Rik	-	4570	3960	4191	4397	A>T	0	0	A>	>T	Inf
7017_TCTTAA_5017_CAATTC	K1	kidney	RNA labelling group	1500011K16Rik	-	4570	3960	4191	4397	C>A	0	0	C>	>A	Inf
7017_TCTTAA_5017_CAATTC	K1	kidney	RNA labelling group	1500011K16Rik	-	4570	3960	4191	4397	C>G	1	0.000252525252525253	C>	>G	3960
7017_TCTTAA_5017_CAATTC	K1	kidney	RNA labelling group	1500011K16Rik	-	4570	3960	4191	4397	C>T	1	0.000252525252525253	C>	>T	3960
7017_TCTTAA_5017_CAATTC	K1	kidney	RNA labelling group	1500011K16Rik	-	4570	3960	4191	4397	G>A	0	0	G>	>A	Inf
7017_TCTTAA_5017_CAATTC	K1	kidney	RNA labelling group	1500011K16Rik	-	4570	3960	4191	4397	G>C	0	0	G>	>C	Inf
7017_TCTTAA_5017_CAATTC	K1	kidney	RNA labelling group	1500011K16Rik	-	4570	3960	4191	4397	G>T	0	0	G>	>T	Inf
7017_TCTTAA_5017_CAATTC	K1	kidney	RNA labelling group	1500011K16Rik	-	4570	3960	4191	4397	T>A	0	0	T>	>A	Inf
7017_TCTTAA_5017_CAATTC	K1	kidney	RNA labelling group	1500011K16Rik	-	4570	3960	4191	4397	T>C	1	0.000227427791676143	T>	>C	4397
7017_TCTTAA_5017_CAATTC	K1	kidney	RNA labelling group	1500011K16Rik	-	4570	3960	4191	4397	T>G	0	0	T>	>G	Inf
7017_TCTTAA_5017_CAATTC	K1	kidney	RNA labelling group	1700011H14Rik	-	32435	22984	17747	30155	A>C	0	0	A>	>C	Inf
7017_TCTTAA_5017_CAATTC	K1	kidney	RNA labelling group	1700011H14Rik	-	32435	22984	17747	30155	A>G	18	0.00055495606597811	A>	>G	1801.94444444444
7017_TCTTAA_5017_CAATTC	K1	kidney	RNA labelling group	1700011H14Rik	-	32435	22984	17747	30155	A>T	10	0.000308308925543395	A>	>T	3243.5
7017_TCTTAA_5017_CAATTC	K1	kidney	RNA labelling group	1700011H14Rik	-	32435	22984	17747	30155	C>A	0	0	C>	>A	Inf
7017_TCTTAA_5017_CAATTC	K1	kidney	RNA labelling group	1700011H14Rik	-	32435	22984	17747	30155	C>G	2	8.70170553428472e-05	C>	>G	11492
7017_TCTTAA_5017_CAATTC	K1	kidney	RNA labelling group	1700011H14Rik	-	32435	22984	17747	30155	C>T	1	4.35085276714236e-05	C>	>T	22984
7017_TCTTAA_5017_CAATTC	K1	kidney	RNA labelling group	1700011H14Rik	-	32435	22984	17747	30155	G>A	0	0	G>	>A	Inf
7017_TCTTAA_5017_CAATTC	K1	kidney	RNA labelling group	1700011H14Rik	-	32435	22984	17747	30155	G>C	1	5.63475516988787e-05	G>	>C	17747
7017_TCTTAA_5017_CAATTC	K1	kidney	RNA labelling group	1700011H14Rik	-	32435	22984	17747	30155	G>T	0	0	G>	>T	Inf
7017_TCTTAA_5017_CAATTC	K1	kidney	RNA labelling group	1700011H14Rik	-	32435	22984	17747	30155	T>A	2	6.63239927043608e-05	T>	>A	15077.5
7017_TCTTAA_5017_CAATTC	K1	kidney	RNA labelling group	1700011H14Rik	-	32435	22984	17747	30155	T>C	3	9.94859890565412e-05	T>	>C	10051.6666666667
7017_TCTTAA_5017_CAATTC	K1	kidney	RNA labelling group	1700011H14Rik	-	32435	22984	17747	30155	T>G	0	0	T>	>G	Inf
7017_TCTTAA_5017_CAATTC	K1	kidney	RNA labelling group	1700017B05Rik	-	2028	1920	1183	1353	A>C	0	0	A>	>C	Inf
7017_TCTTAA_5017_CAATTC	K1	kidney	RNA labelling group	1700017B05Rik	-	2028	1920	1183	1353	A>G	0	0	A>	>G	Inf
7017_TCTTAA_5017_CAATTC	K1	kidney	RNA labelling group	1700017B05Rik	-	2028	1920	1183	1353	A>T	0	0	A>	>T	Inf
7017_TCTTAA_5017_CAATTC	K1	kidney	RNA labelling group	1700017B05Rik	-	2028	1920	1183	1353	C>A	0	0	C>	>A	Inf
7017_TCTTAA_5017_CAATTC	K1	kidney	RNA labelling group	1700017B05Rik	-	2028	1920	1183	1353	C>G	0	0	C>	>G	Inf
7017_TCTTAA_5017_CAATTC	K1	kidney	RNA labelling group	1700017B05Rik	-	2028	1920	1183	1353	C>T	0	0	C>	>T	Inf
7017_TCTTAA_5017_CAATTC	K1	kidney	RNA labelling group	1700017B05Rik	-	2028	1920	1183	1353	G>A	1	0.00084530853761623	G>	>A	1183
7017_TCTTAA_5017_CAATTC	K1	kidney	RNA labelling group	1700017B05Rik	-	2028	1920	1183	1353	G>C	0	0	G>	>C	Inf
7017_TCTTAA_5017_CAATTC	K1	kidney	RNA labelling group	1700017B05Rik	-	2028	1920	1183	1353	G>T	0	0	G>	>T	Inf
7017_TCTTAA_5017_CAATTC	K1	kidney	RNA labelling group	1700017B05Rik	-	2028	1920	1183	1353	T>A	0	0	T>	>A	Inf
7017_TCTTAA_5017_CAATTC	K1	kidney	RNA labelling group	1700017B05Rik	-	2028	1920	1183	1353	T>C	0	0	T>	>C	Inf
7017_TCTTAA_5017_CAATTC	K1	kidney	RNA labelling group	1700017B05Rik	-	2028	1920	1183	1353	T>G	0	0	T>	>G	Inf
7017_TCTTAA_5017_CAATTC	K1	kidney	RNA labelling group	1700021F05Rik	-	7244	8284	7043	11230	A>C	0	0	A>	>C	Inf
7017_TCTTAA_5017_CAATTC	K1	kidney	RNA labelling group	1700021F05Rik	-	7244	8284	7043	11230	A>G	1	0.000138045278851463	A>	>G	7244
7017_TCTTAA_5017_CAATTC	K1	kidney	RNA labelling group	1700021F05Rik	-	7244	8284	7043	11230	A>T	14	0.00193263390392048	A>	>T	517.428571428573
7017_TCTTAA_5017_CAATTC	K1	kidney	RNA labelling group	1700021F05Rik	-	7244	8284	7043	11230	C>A	0	0	C>	>A	Inf
7017_TCTTAA_5017_CAATTC	K1	kidney	RNA labelling group	1700021F05Rik	-	7244	8284	7043	11230	C>G	0	0	C>	>G	Inf
7017_TCTTAA_5017_CAATTC	K1	kidney	RNA labelling group	1700021F05Rik	-	7244	8284	7043	11230	C>T	0	0	C>	>T	Inf
7017_TCTTAA_5017_CAATTC	K1	kidney	RNA labelling group	1700021F05Rik	-	7244	8284	7043	11230	G>A	0	0	G>	>A	Inf
7017_TCTTAA_5017_CAATTC	K1	kidney	RNA labelling group	1700021F05Rik	-	7244	8284	7043	11230	G>C	1	0.000141984949595343	G>	>C	7043
7017_TCTTAA_5017_CAATTC	K1	kidney	RNA labelling group	1700021F05Rik	-	7244	8284	7043	11230	G>T	0	0	G>	>T	Inf
7017_TCTTAA_5017_CAATTC	K1	kidney	RNA labelling group	1700021F05Rik	-	7244	8284	7043	11230	T>A	2	0.000178094390026714	T>	>A	5615
7017_TCTTAA_5017_CAATTC	K1	kidney	RNA labelling group	1700021F05Rik	-	7244	8284	7043	11230	T>C	0	0	T>	>C	Inf
7017_TCTTAA_5017_CAATTC	K1	kidney	RNA labelling group	1700021F05Rik	-	7244	8284	7043	11230	T>G	0	0	T>	>G	Inf
7017_TCTTAA_5017_CAATTC	K1	kidney	RNA labelling group	1700037C18Rik	-	1342	2254	2262	1763	A>C	0	0	A>	>C	Inf
7017_TCTTAA_5017_CAATTC	K1	kidney	RNA labelling group	1700037C18Rik	-	1342	2254	2262	1763	A>G	0	0	A>	>G	Inf
7017_TCTTAA_5017_CAATTC	K1	kidney	RNA labelling group	1700037C18Rik	-	1342	2254	2262	1763	A>T	1	0.000745156482861401	A>	>T	1342
7017_TCTTAA_5017_CAATTC	K1	kidney	RNA labelling group	1700037C18Rik	-	1342	2254	2262	1763	C>A	0	0	C>	>A	Inf
7017_TCTTAA_5017_CAATTC	K1	kidney	RNA labelling group	1700037C18Rik	-	1342	2254	2262	1763	C>G	2	0.000887311446317658	C>	>G	1127
7017_TCTTAA_5017_CAATTC	K1	kidney	RNA labelling group	1700037C18Rik	-	1342	2254	2262	1763	C>T	0	0	C>	>T	Inf
7017_TCTTAA_5017_CAATTC	K1	kidney	RNA labelling group	1700037C18Rik	-	1342	2254	2262	1763	G>A	2	0.000884173297966401	G>	>A	1131
7017_TCTTAA_5017_CAATTC	K1	kidney	RNA labelling group	1700037C18Rik	-	1342	2254	2262	1763	G>C	0	0	G>	>C	Inf
7017_TCTTAA_5017_CAATTC	K1	kidney	RNA labelling group	1700037C18Rik	-	1342	2254	2262	1763	G>T	0	0	G>	>T	Inf
7017_TCTTAA_5017_CAATTC	K1	kidney	RNA labelling group	1700037C18Rik	-	1342	2254	2262	1763	T>A	0	0	T>	>A	Inf
7017_TCTTAA_5017_CAATTC	K1	kidney	RNA labelling group	1700037C18Rik	-	1342	2254	2262	1763	T>C	0	0	T>	>C	Inf
7017_TCTTAA_5017_CAATTC	K1	kidney	RNA labelling group	1700037C18Rik	-	1342	2254	2262	1763	T>G	0	0	T>	>G	Inf
7017_TCTTAA_5017_CAATTC	K1	kidney	RNA labelling group	1700037H04Rik	-	10338	8374	8960	7165	A>C	1	9.67305088024763e-05	A>	>C	10338
7017_TCTTAA_5017_CAATTC	K1	kidney	RNA labelling group	1700037H04Rik	-	10338	8374	8960	7165	A>G	4	0.000386922035209905	A>	>G	2584.5
7017_TCTTAA_5017_CAATTC	K1	kidney	RNA labelling group	1700037H04Rik	-	10338	8374	8960	7165	A>T	1	9.67305088024763e-05	A>	>T	10338
7017_TCTTAA_5017_CAATTC	K1	kidney	RNA labelling group	1700037H04Rik	-	10338	8374	8960	7165	C>A	0	0	C>	>A	Inf
7017_TCTTAA_5017_CAATTC	K1	kidney	RNA labelling group	1700037H04Rik	-	10338	8374	8960	7165	C>G	0	0	C>	>G	Inf
7017_TCTTAA_5017_CAATTC	K1	kidney	RNA labelling group	1700037H04Rik	-	10338	8374	8960	7165	C>T	0	0	C>	>T	Inf
7017_TCTTAA_5017_CAATTC	K1	kidney	RNA labelling group	1700037H04Rik	-	10338	8374	8960	7165	G>A	9	0.00100446428571428	G>	>A	995.555555555561
7017_TCTTAA_5017_CAATTC	K1	kidney	RNA labelling group	1700037H04Rik	-	10338	8374	8960	7165	G>C	0	0	G>	>C	Inf
7017_TCTTAA_5017_CAATTC	K1	kidney	RNA labelling group	1700037H04Rik	-	10338	8374	8960	7165	G>T	0	0	G>	>T	Inf
7017_TCTTAA_5017_CAATTC	K1	kidney	RNA labelling group	1700037H04Rik	-	10338	8374	8960	7165	T>A	3	0.000418702023726448	T>	>A	2388.33333333333
7017_TCTTAA_5017_CAATTC	K1	kidney	RNA labelling group	1700037H04Rik	-	10338	8374	8960	7165	T>C	0	0	T>	>C	Inf
7017_TCTTAA_5017_CAATTC	K1	kidney	RNA labelling group	1700037H04Rik	-	10338	8374	8960	7165	T>G	0	0	T>	>G	Inf
7017_TCTTAA_5017_CAATTC	K1	kidney	RNA labelling group	1700040L02Rik	-	2226	1518	1360	2207	A>C	0	0	A>	>C	Inf
7017_TCTTAA_5017_CAATTC	K1	kidney	RNA labelling group	1700040L02Rik	-	2226	1518	1360	2207	A>G	0	0	A>	>G	Inf
7017_TCTTAA_5017_CAATTC	K1	kidney	RNA labelling group	1700040L02Rik	-	2226	1518	1360	2207	A>T	0	0	A>	>T	Inf
7017_TCTTAA_5017_CAATTC	K1	kidney	RNA labelling group	1700040L02Rik	-	2226	1518	1360	2207	C>A	0	0	C>	>A	Inf
7017_TCTTAA_5017_CAATTC	K1	kidney	RNA labelling group	1700040L02Rik	-	2226	1518	1360	2207	C>G	0	0	C>	>G	Inf
7017_TCTTAA_5017_CAATTC	K1	kidney	RNA labelling group	1700040L02Rik	-	2226	1518	1360	2207	C>T	0	0	C>	>T	Inf
7017_TCTTAA_5017_CAATTC	K1	kidney	RNA labelling group	1700040L02Rik	-	2226	1518	1360	2207	G>A	0	0	G>	>A	Inf
7017_TCTTAA_5017_CAATTC	K1	kidney	RNA labelling group	1700040L02Rik	-	2226	1518	1360	2207	G>C	0	0	G>	>C	Inf
7017_TCTTAA_5017_CAATTC	K1	kidney	RNA labelling group	1700040L02Rik	-	2226	1518	1360	2207	G>T	0	0	G>	>T	Inf
7017_TCTTAA_5017_CAATTC	K1	kidney	RNA labelling group	1700040L02Rik	-	2226	1518	1360	2207	T>A	0	0	T>	>A	Inf
7017_TCTTAA_5017_CAATTC	K1	kidney	RNA labelling group	1700040L02Rik	-	2226	1518	1360	2207	T>C	0	0	T>	>C	Inf
7017_TCTTAA_5017_CAATTC	K1	kidney	RNA labelling group	1700040L02Rik	-	2226	1518	1360	2207	T>G	0	0	T>	>G	Inf
7017_TCTTAA_5017_CAATTC	K1	kidney	RNA labelling group	1810011O10Rik	-	7358	2665	3029	6240	A>C	0	0	A>	>C	Inf
7017_TCTTAA_5017_CAATTC	K1	kidney	RNA labelling group	1810011O10Rik	-	7358	2665	3029	6240	A>G	1	0.000135906496330525	A>	>G	7358
7017_TCTTAA_5017_CAATTC	K1	kidney	RNA labelling group	1810011O10Rik	-	7358	2665	3029	6240	A>T	2	0.000271812992661049	A>	>T	3679
7017_TCTTAA_5017_CAATTC	K1	kidney	RNA labelling group	1810011O10Rik	-	7358	2665	3029	6240	C>A	0	0	C>	>A	Inf
7017_TCTTAA_5017_CAATTC	K1	kidney	RNA labelling group	1810011O10Rik	-	7358	2665	3029	6240	C>G	0	0	C>	>G	Inf
7017_TCTTAA_5017_CAATTC	K1	kidney	RNA labelling group	1810011O10Rik	-	7358	2665	3029	6240	C>T	1	0.000375234521575985	C>	>T	2665
7017_TCTTAA_5017_CAATTC	K1	kidney	RNA labelling group	1810011O10Rik	-	7358	2665	3029	6240	G>A	0	0	G>	>A	Inf
7017_TCTTAA_5017_CAATTC	K1	kidney	RNA labelling group	1810011O10Rik	-	7358	2665	3029	6240	G>C	0	0	G>	>C	Inf
7017_TCTTAA_5017_CAATTC	K1	kidney	RNA labelling group	1810011O10Rik	-	7358	2665	3029	6240	G>T	0	0	G>	>T	Inf
7017_TCTTAA_5017_CAATTC	K1	kidney	RNA labelling group	1810011O10Rik	-	7358	2665	3029	6240	T>A	0	0	T>	>A	Inf
7017_TCTTAA_5017_CAATTC	K1	kidney	RNA labelling group	1810011O10Rik	-	7358	2665	3029	6240	T>C	0	0	T>	>C	Inf
7017_TCTTAA_5017_CAATTC	K1	kidney	RNA labelling group	1810011O10Rik	-	7358	2665	3029	6240	T>G	0	0	T>	>G	Inf
7017_TCTTAA_5017_CAATTC	K1	kidney	RNA labelling group	1810022K09Rik	-	21561	16635	18918	31354	A>C	0	0	A>	>C	Inf
7017_TCTTAA_5017_CAATTC	K1	kidney	RNA labelling group	1810022K09Rik	-	21561	16635	18918	31354	A>G	1	4.63800380316312e-05	A>	>G	21561
7017_TCTTAA_5017_CAATTC	K1	kidney	RNA labelling group	1810022K09Rik	-	21561	16635	18918	31354	A>T	1	4.63800380316312e-05	A>	>T	21561
7017_TCTTAA_5017_CAATTC	K1	kidney	RNA labelling group	1810022K09Rik	-	21561	16635	18918	31354	C>A	2	0.000120228434024647	C>	>A	8317.5
7017_TCTTAA_5017_CAATTC	K1	kidney	RNA labelling group	1810022K09Rik	-	21561	16635	18918	31354	C>G	3	0.00018034265103697	C>	>G	5545
7017_TCTTAA_5017_CAATTC	K1	kidney	RNA labelling group	1810022K09Rik	-	21561	16635	18918	31354	C>T	0	0	C>	>T	Inf
7017_TCTTAA_5017_CAATTC	K1	kidney	RNA labelling group	1810022K09Rik	-	21561	16635	18918	31354	G>A	4	0.00021143884131515	G>	>A	4729.5
7017_TCTTAA_5017_CAATTC	K1	kidney	RNA labelling group	1810022K09Rik	-	21561	16635	18918	31354	G>C	0	0	G>	>C	Inf
7017_TCTTAA_5017_CAATTC	K1	kidney	RNA labelling group	1810022K09Rik	-	21561	16635	18918	31354	G>T	3	0.000158579130986362	G>	>T	6306
7017_TCTTAA_5017_CAATTC	K1	kidney	RNA labelling group	1810022K09Rik	-	21561	16635	18918	31354	T>A	1	3.1893857243095e-05	T>	>A	31354
7017_TCTTAA_5017_CAATTC	K1	kidney	RNA labelling group	1810022K09Rik	-	21561	16635	18918	31354	T>C	7	0.000223257000701665	T>	>C	4479.14285714286
7017_TCTTAA_5017_CAATTC	K1	kidney	RNA labelling group	1810022K09Rik	-	21561	16635	18918	31354	T>G	0	0	T>	>G	Inf
7017_TCTTAA_5017_CAATTC	K1	kidney	RNA labelling group	1810030O07Rik	-	8040	4331	3235	5339	A>C	0	0	A>	>C	Inf
7017_TCTTAA_5017_CAATTC	K1	kidney	RNA labelling group	1810030O07Rik	-	8040	4331	3235	5339	A>G	0	0	A>	>G	Inf
7017_TCTTAA_5017_CAATTC	K1	kidney	RNA labelling group	1810030O07Rik	-	8040	4331	3235	5339	A>T	1	0.000124378109452736	A>	>T	8040
7017_TCTTAA_5017_CAATTC	K1	kidney	RNA labelling group	1810030O07Rik	-	8040	4331	3235	5339	C>A	0	0	C>	>A	Inf
7017_TCTTAA_5017_CAATTC	K1	kidney	RNA labelling group	1810030O07Rik	-	8040	4331	3235	5339	C>G	0	0	C>	>G	Inf
7017_TCTTAA_5017_CAATTC	K1	kidney	RNA labelling group	1810030O07Rik	-	8040	4331	3235	5339	C>T	1	0.00023089355806973	C>	>T	4331
7017_TCTTAA_5017_CAATTC	K1	kidney	RNA labelling group	1810030O07Rik	-	8040	4331	3235	5339	G>A	0	0	G>	>A	Inf
7017_TCTTAA_5017_CAATTC	K1	kidney	RNA labelling group	1810030O07Rik	-	8040	4331	3235	5339	G>C	0	0	G>	>C	Inf
7017_TCTTAA_5017_CAATTC	K1	kidney	RNA labelling group	1810030O07Rik	-	8040	4331	3235	5339	G>T	0	0	G>	>T	Inf
7017_TCTTAA_5017_CAATTC	K1	kidney	RNA labelling group	1810030O07Rik	-	8040	4331	3235	5339	T>A	1	0.000187300992695261	T>	>A	5339
7017_TCTTAA_5017_CAATTC	K1	kidney	RNA labelling group	1810030O07Rik	-	8040	4331	3235	5339	T>C	2	0.000374601985390523	T>	>C	2669.5
7017_TCTTAA_5017_CAATTC	K1	kidney	RNA labelling group	1810030O07Rik	-	8040	4331	3235	5339	T>G	0	0	T>	>G	Inf
7017_TCTTAA_5017_CAATTC	K1	kidney	RNA labelling group	2010107E04Rik	-	194537	134202	146743	226324	A>C	3	1.54212309226522e-05	A>	>C	64845.6666666667
7017_TCTTAA_5017_CAATTC	K1	kidney	RNA labelling group	2010107E04Rik	-	194537	134202	146743	226324	A>G	137	0.000704236212134453	A>	>G	1419.97810218978
7017_TCTTAA_5017_CAATTC	K1	kidney	RNA labelling group	2010107E04Rik	-	194537	134202	146743	226324	A>T	18	9.25273855359135e-05	A>	>T	10807.6111111111
7017_TCTTAA_5017_CAATTC	K1	kidney	RNA labelling group	2010107E04Rik	-	194537	134202	146743	226324	C>A	9	6.70630840076899e-05	C>	>A	14911.3333333333
7017_TCTTAA_5017_CAATTC	K1	kidney	RNA labelling group	2010107E04Rik	-	194537	134202	146743	226324	C>G	1	7.45145377863221e-06	C>	>G	134202
7017_TCTTAA_5017_CAATTC	K1	kidney	RNA labelling group	2010107E04Rik	-	194537	134202	146743	226324	C>T	32	0.000238446520916231	C>	>T	4193.8125
7017_TCTTAA_5017_CAATTC	K1	kidney	RNA labelling group	2010107E04Rik	-	194537	134202	146743	226324	G>A	77	0.000524726903497952	G>	>A	1905.75324675325
7017_TCTTAA_5017_CAATTC	K1	kidney	RNA labelling group	2010107E04Rik	-	194537	134202	146743	226324	G>C	3	2.0443905331089e-05	G>	>C	48914.3333333333
7017_TCTTAA_5017_CAATTC	K1	kidney	RNA labelling group	2010107E04Rik	-	194537	134202	146743	226324	G>T	3	2.0443905331089e-05	G>	>T	48914.3333333333
7017_TCTTAA_5017_CAATTC	K1	kidney	RNA labelling group	2010107E04Rik	-	194537	134202	146743	226324	T>A	19	8.39504427281243e-05	T>	>A	11911.7894736842
7017_TCTTAA_5017_CAATTC	K1	kidney	RNA labelling group	2010107E04Rik	-	194537	134202	146743	226324	T>C	24	0.000106042664498683	T>	>C	9430.16666666667
7017_TCTTAA_5017_CAATTC	K1	kidney	RNA labelling group	2010107E04Rik	-	194537	134202	146743	226324	T>G	1	4.4184443541118e-06	T>	>G	226324
7017_TCTTAA_5017_CAATTC	K1	kidney	RNA labelling group	2010315B03Rik	-	3238	1338	1279	3075	A>C	0	0	A>	>C	Inf
7017_TCTTAA_5017_CAATTC	K1	kidney	RNA labelling group	2010315B03Rik	-	3238	1338	1279	3075	A>G	1	0.000308832612723904	A>	>G	3238
7017_TCTTAA_5017_CAATTC	K1	kidney	RNA labelling group	2010315B03Rik	-	3238	1338	1279	3075	A>T	1	0.000308832612723904	A>	>T	3238
7017_TCTTAA_5017_CAATTC	K1	kidney	RNA labelling group	2010315B03Rik	-	3238	1338	1279	3075	C>A	0	0	C>	>A	Inf
7017_TCTTAA_5017_CAATTC	K1	kidney	RNA labelling group	2010315B03Rik	-	3238	1338	1279	3075	C>G	1	0.000747384155455904	C>	>G	1338
7017_TCTTAA_5017_CAATTC	K1	kidney	RNA labelling group	2010315B03Rik	-	3238	1338	1279	3075	C>T	7	0.00523168908819133	C>	>T	191.142857142857
7017_TCTTAA_5017_CAATTC	K1	kidney	RNA labelling group	2010315B03Rik	-	3238	1338	1279	3075	G>A	0	0	G>	>A	Inf
7017_TCTTAA_5017_CAATTC	K1	kidney	RNA labelling group	2010315B03Rik	-	3238	1338	1279	3075	G>C	0	0	G>	>C	Inf
7017_TCTTAA_5017_CAATTC	K1	kidney	RNA labelling group	2010315B03Rik	-	3238	1338	1279	3075	G>T	0	0	G>	>T	Inf
7017_TCTTAA_5017_CAATTC	K1	kidney	RNA labelling group	2010315B03Rik	-	3238	1338	1279	3075	T>A	0	0	T>	>A	Inf
7017_TCTTAA_5017_CAATTC	K1	kidney	RNA labelling group	2010315B03Rik	-	3238	1338	1279	3075	T>C	0	0	T>	>C	Inf
7017_TCTTAA_5017_CAATTC	K1	kidney	RNA labelling group	2010315B03Rik	-	3238	1338	1279	3075	T>G	0	0	T>	>G	Inf
7017_TCTTAA_5017_CAATTC	K1	kidney	RNA labelling group	2200002D01Rik	-	4016	9269	6151	10827	A>C	0	0	A>	>C	Inf
7017_TCTTAA_5017_CAATTC	K1	kidney	RNA labelling group	2200002D01Rik	-	4016	9269	6151	10827	A>G	0	0	A>	>G	Inf
7017_TCTTAA_5017_CAATTC	K1	kidney	RNA labelling group	2200002D01Rik	-	4016	9269	6151	10827	A>T	0	0	A>	>T	Inf
7017_TCTTAA_5017_CAATTC	K1	kidney	RNA labelling group	2200002D01Rik	-	4016	9269	6151	10827	C>A	0	0	C>	>A	Inf
7017_TCTTAA_5017_CAATTC	K1	kidney	RNA labelling group	2200002D01Rik	-	4016	9269	6151	10827	C>G	0	0	C>	>G	Inf
7017_TCTTAA_5017_CAATTC	K1	kidney	RNA labelling group	2200002D01Rik	-	4016	9269	6151	10827	C>T	13	0.00140252454417952	C>	>T	713.000000000002
7017_TCTTAA_5017_CAATTC	K1	kidney	RNA labelling group	2200002D01Rik	-	4016	9269	6151	10827	G>A	0	0	G>	>A	Inf
7017_TCTTAA_5017_CAATTC	K1	kidney	RNA labelling group	2200002D01Rik	-	4016	9269	6151	10827	G>C	0	0	G>	>C	Inf
7017_TCTTAA_5017_CAATTC	K1	kidney	RNA labelling group	2200002D01Rik	-	4016	9269	6151	10827	G>T	0	0	G>	>T	Inf
7017_TCTTAA_5017_CAATTC	K1	kidney	RNA labelling group	2200002D01Rik	-	4016	9269	6151	10827	T>A	4	0.000369446753486654	T>	>A	2706.75
7017_TCTTAA_5017_CAATTC	K1	kidney	RNA labelling group	2200002D01Rik	-	4016	9269	6151	10827	T>C	0	0	T>	>C	Inf
7017_TCTTAA_5017_CAATTC	K1	kidney	RNA labelling group	2200002D01Rik	-	4016	9269	6151	10827	T>G	0	0	T>	>G	Inf
7017_TCTTAA_5017_CAATTC	K1	kidney	RNA labelling group	2210011C24Rik	-	3583	1841	3269	4477	A>C	0	0	A>	>C	Inf
7017_TCTTAA_5017_CAATTC	K1	kidney	RNA labelling group	2210011C24Rik	-	3583	1841	3269	4477	A>G	11	0.00307005302818866	A>	>G	325.727272727274
7017_TCTTAA_5017_CAATTC	K1	kidney	RNA labelling group	2210011C24Rik	-	3583	1841	3269	4477	A>T	0	0	A>	>T	Inf
7017_TCTTAA_5017_CAATTC	K1	kidney	RNA labelling group	2210011C24Rik	-	3583	1841	3269	4477	C>A	0	0	C>	>A	Inf
7017_TCTTAA_5017_CAATTC	K1	kidney	RNA labelling group	2210011C24Rik	-	3583	1841	3269	4477	C>G	0	0	C>	>G	Inf
7017_TCTTAA_5017_CAATTC	K1	kidney	RNA labelling group	2210011C24Rik	-	3583	1841	3269	4477	C>T	1	0.000543183052688756	C>	>T	1841
7017_TCTTAA_5017_CAATTC	K1	kidney	RNA labelling group	2210011C24Rik	-	3583	1841	3269	4477	G>A	0	0	G>	>A	Inf
7017_TCTTAA_5017_CAATTC	K1	kidney	RNA labelling group	2210011C24Rik	-	3583	1841	3269	4477	G>C	0	0	G>	>C	Inf
7017_TCTTAA_5017_CAATTC	K1	kidney	RNA labelling group	2210011C24Rik	-	3583	1841	3269	4477	G>T	0	0	G>	>T	Inf
7017_TCTTAA_5017_CAATTC	K1	kidney	RNA labelling group	2210011C24Rik	-	3583	1841	3269	4477	T>A	0	0	T>	>A	Inf
7017_TCTTAA_5017_CAATTC	K1	kidney	RNA labelling group	2210011C24Rik	-	3583	1841	3269	4477	T>C	0	0	T>	>C	Inf
7017_TCTTAA_5017_CAATTC	K1	kidney	RNA labelling group	2210011C24Rik	-	3583	1841	3269	4477	T>G	0	0	T>	>G	Inf
7017_TCTTAA_5017_CAATTC	K1	kidney	RNA labelling group	2210016F16Rik	-	9432	6668	8261	9233	A>C	0	0	A>	>C	Inf
7017_TCTTAA_5017_CAATTC	K1	kidney	RNA labelling group	2210016F16Rik	-	9432	6668	8261	9233	A>G	4	0.000424088210347752	A>	>G	2358
7017_TCTTAA_5017_CAATTC	K1	kidney	RNA labelling group	2210016F16Rik	-	9432	6668	8261	9233	A>T	3	0.000318066157760814	A>	>T	3144
7017_TCTTAA_5017_CAATTC	K1	kidney	RNA labelling group	2210016F16Rik	-	9432	6668	8261	9233	C>A	0	0	C>	>A	Inf
7017_TCTTAA_5017_CAATTC	K1	kidney	RNA labelling group	2210016F16Rik	-	9432	6668	8261	9233	C>G	0	0	C>	>G	Inf
7017_TCTTAA_5017_CAATTC	K1	kidney	RNA labelling group	2210016F16Rik	-	9432	6668	8261	9233	C>T	0	0	C>	>T	Inf
7017_TCTTAA_5017_CAATTC	K1	kidney	RNA labelling group	2210016F16Rik	-	9432	6668	8261	9233	G>A	8	0.000968405762014284	G>	>A	1032.625
7017_TCTTAA_5017_CAATTC	K1	kidney	RNA labelling group	2210016F16Rik	-	9432	6668	8261	9233	G>C	0	0	G>	>C	Inf
7017_TCTTAA_5017_CAATTC	K1	kidney	RNA labelling group	2210016F16Rik	-	9432	6668	8261	9233	G>T	0	0	G>	>T	Inf
7017_TCTTAA_5017_CAATTC	K1	kidney	RNA labelling group	2210016F16Rik	-	9432	6668	8261	9233	T>A	2	0.000216614318206433	T>	>A	4616.5
7017_TCTTAA_5017_CAATTC	K1	kidney	RNA labelling group	2210016F16Rik	-	9432	6668	8261	9233	T>C	2	0.000216614318206433	T>	>C	4616.5
7017_TCTTAA_5017_CAATTC	K1	kidney	RNA labelling group	2210016F16Rik	-	9432	6668	8261	9233	T>G	0	0	T>	>G	Inf
7017_TCTTAA_5017_CAATTC	K1	kidney	RNA labelling group	2300009A05Rik	-	17921	10579	7388	15609	A>C	0	0	A>	>C	Inf
7017_TCTTAA_5017_CAATTC	K1	kidney	RNA labelling group	2300009A05Rik	-	17921	10579	7388	15609	A>G	3	0.000167401372691256	A>	>G	5973.66666666667
7017_TCTTAA_5017_CAATTC	K1	kidney	RNA labelling group	2300009A05Rik	-	17921	10579	7388	15609	A>T	1	5.5800457563752e-05	A>	>T	17921
7017_TCTTAA_5017_CAATTC	K1	kidney	RNA labelling group	2300009A05Rik	-	17921	10579	7388	15609	C>A	0	0	C>	>A	Inf
7017_TCTTAA_5017_CAATTC	K1	kidney	RNA labelling group	2300009A05Rik	-	17921	10579	7388	15609	C>G	0	0	C>	>G	Inf
7017_TCTTAA_5017_CAATTC	K1	kidney	RNA labelling group	2300009A05Rik	-	17921	10579	7388	15609	C>T	2	0.000189053785802061	C>	>T	5289.5
7017_TCTTAA_5017_CAATTC	K1	kidney	RNA labelling group	2300009A05Rik	-	17921	10579	7388	15609	G>A	0	0	G>	>A	Inf
7017_TCTTAA_5017_CAATTC	K1	kidney	RNA labelling group	2300009A05Rik	-	17921	10579	7388	15609	G>C	0	0	G>	>C	Inf
7017_TCTTAA_5017_CAATTC	K1	kidney	RNA labelling group	2300009A05Rik	-	17921	10579	7388	15609	G>T	1	0.000135354629128316	G>	>T	7388
7017_TCTTAA_5017_CAATTC	K1	kidney	RNA labelling group	2300009A05Rik	-	17921	10579	7388	15609	T>A	3	0.000192196809532962	T>	>A	5203
7017_TCTTAA_5017_CAATTC	K1	kidney	RNA labelling group	2300009A05Rik	-	17921	10579	7388	15609	T>C	59	0.00377987058748158	T>	>C	264.559322033898
7017_TCTTAA_5017_CAATTC	K1	kidney	RNA labelling group	2300009A05Rik	-	17921	10579	7388	15609	T>G	0	0	T>	>G	Inf
7017_TCTTAA_5017_CAATTC	K1	kidney	RNA labelling group	2310010J17Rik	-	6656	5929	3335	8048	A>C	0	0	A>	>C	Inf
7017_TCTTAA_5017_CAATTC	K1	kidney	RNA labelling group	2310010J17Rik	-	6656	5929	3335	8048	A>G	2	0.000300480769230769	A>	>G	3328
7017_TCTTAA_5017_CAATTC	K1	kidney	RNA labelling group	2310010J17Rik	-	6656	5929	3335	8048	A>T	2	0.000300480769230769	A>	>T	3328
7017_TCTTAA_5017_CAATTC	K1	kidney	RNA labelling group	2310010J17Rik	-	6656	5929	3335	8048	C>A	0	0	C>	>A	Inf
7017_TCTTAA_5017_CAATTC	K1	kidney	RNA labelling group	2310010J17Rik	-	6656	5929	3335	8048	C>G	0	0	C>	>G	Inf
7017_TCTTAA_5017_CAATTC	K1	kidney	RNA labelling group	2310010J17Rik	-	6656	5929	3335	8048	C>T	4	0.000674650025299376	C>	>T	1482.25
7017_TCTTAA_5017_CAATTC	K1	kidney	RNA labelling group	2310010J17Rik	-	6656	5929	3335	8048	G>A	0	0	G>	>A	Inf
7017_TCTTAA_5017_CAATTC	K1	kidney	RNA labelling group	2310010J17Rik	-	6656	5929	3335	8048	G>C	0	0	G>	>C	Inf
7017_TCTTAA_5017_CAATTC	K1	kidney	RNA labelling group	2310010J17Rik	-	6656	5929	3335	8048	G>T	0	0	G>	>T	Inf
7017_TCTTAA_5017_CAATTC	K1	kidney	RNA labelling group	2310010J17Rik	-	6656	5929	3335	8048	T>A	0	0	T>	>A	Inf
7017_TCTTAA_5017_CAATTC	K1	kidney	RNA labelling group	2310010J17Rik	-	6656	5929	3335	8048	T>C	0	0	T>	>C	Inf
7017_TCTTAA_5017_CAATTC	K1	kidney	RNA labelling group	2310010J17Rik	-	6656	5929	3335	8048	T>G	0	0	T>	>G	Inf
7017_TCTTAA_5017_CAATTC	K1	kidney	RNA labelling group	2310011J03Rik	-	2664	2695	2054	1973	A>C	0	0	A>	>C	Inf
7017_TCTTAA_5017_CAATTC	K1	kidney	RNA labelling group	2310011J03Rik	-	2664	2695	2054	1973	A>G	1	0.000375375375375375	A>	>G	2664
7017_TCTTAA_5017_CAATTC	K1	kidney	RNA labelling group	2310011J03Rik	-	2664	2695	2054	1973	A>T	0	0	A>	>T	Inf
7017_TCTTAA_5017_CAATTC	K1	kidney	RNA labelling group	2310011J03Rik	-	2664	2695	2054	1973	C>A	1	0.000371057513914657	C>	>A	2695
7017_TCTTAA_5017_CAATTC	K1	kidney	RNA labelling group	2310011J03Rik	-	2664	2695	2054	1973	C>G	0	0	C>	>G	Inf
7017_TCTTAA_5017_CAATTC	K1	kidney	RNA labelling group	2310011J03Rik	-	2664	2695	2054	1973	C>T	1	0.000371057513914657	C>	>T	2695
7017_TCTTAA_5017_CAATTC	K1	kidney	RNA labelling group	2310011J03Rik	-	2664	2695	2054	1973	G>A	0	0	G>	>A	Inf
7017_TCTTAA_5017_CAATTC	K1	kidney	RNA labelling group	2310011J03Rik	-	2664	2695	2054	1973	G>C	1	0.000486854917234664	G>	>C	2054
7017_TCTTAA_5017_CAATTC	K1	kidney	RNA labelling group	2310011J03Rik	-	2664	2695	2054	1973	G>T	1	0.000486854917234664	G>	>T	2054
7017_TCTTAA_5017_CAATTC	K1	kidney	RNA labelling group	2310011J03Rik	-	2664	2695	2054	1973	T>A	0	0	T>	>A	Inf
7017_TCTTAA_5017_CAATTC	K1	kidney	RNA labelling group	2310011J03Rik	-	2664	2695	2054	1973	T>C	1	0.000506842372022301	T>	>C	1973
7017_TCTTAA_5017_CAATTC	K1	kidney	RNA labelling group	2310011J03Rik	-	2664	2695	2054	1973	T>G	0	0	T>	>G	Inf
7017_TCTTAA_5017_CAATTC	K1	kidney	RNA labelling group	2310022B05Rik	-	5773	2642	3316	3755	A>C	0	0	A>	>C	Inf
7017_TCTTAA_5017_CAATTC	K1	kidney	RNA labelling group	2310022B05Rik	-	5773	2642	3316	3755	A>G	1	0.000173220162826953	A>	>G	5773
7017_TCTTAA_5017_CAATTC	K1	kidney	RNA labelling group	2310022B05Rik	-	5773	2642	3316	3755	A>T	1	0.000173220162826953	A>	>T	5773
7017_TCTTAA_5017_CAATTC	K1	kidney	RNA labelling group	2310022B05Rik	-	5773	2642	3316	3755	C>A	0	0	C>	>A	Inf
7017_TCTTAA_5017_CAATTC	K1	kidney	RNA labelling group	2310022B05Rik	-	5773	2642	3316	3755	C>G	0	0	C>	>G	Inf
7017_TCTTAA_5017_CAATTC	K1	kidney	RNA labelling group	2310022B05Rik	-	5773	2642	3316	3755	C>T	0	0	C>	>T	Inf
7017_TCTTAA_5017_CAATTC	K1	kidney	RNA labelling group	2310022B05Rik	-	5773	2642	3316	3755	G>A	1	0.000301568154402895	G>	>A	3316
7017_TCTTAA_5017_CAATTC	K1	kidney	RNA labelling group	2310022B05Rik	-	5773	2642	3316	3755	G>C	2	0.00060313630880579	G>	>C	1658
7017_TCTTAA_5017_CAATTC	K1	kidney	RNA labelling group	2310022B05Rik	-	5773	2642	3316	3755	G>T	0	0	G>	>T	Inf
7017_TCTTAA_5017_CAATTC	K1	kidney	RNA labelling group	2310022B05Rik	-	5773	2642	3316	3755	T>A	0	0	T>	>A	Inf
7017_TCTTAA_5017_CAATTC	K1	kidney	RNA labelling group	2310022B05Rik	-	5773	2642	3316	3755	T>C	0	0	T>	>C	Inf
7017_TCTTAA_5017_CAATTC	K1	kidney	RNA labelling group	2310022B05Rik	-	5773	2642	3316	3755	T>G	0	0	T>	>G	Inf
7017_TCTTAA_5017_CAATTC	K1	kidney	RNA labelling group	2310030G06Rik	-	6580	5162	5968	7774	A>C	0	0	A>	>C	Inf
7017_TCTTAA_5017_CAATTC	K1	kidney	RNA labelling group	2310030G06Rik	-	6580	5162	5968	7774	A>G	1	0.000151975683890578	A>	>G	6580
7017_TCTTAA_5017_CAATTC	K1	kidney	RNA labelling group	2310030G06Rik	-	6580	5162	5968	7774	A>T	0	0	A>	>T	Inf
7017_TCTTAA_5017_CAATTC	K1	kidney	RNA labelling group	2310030G06Rik	-	6580	5162	5968	7774	C>A	0	0	C>	>A	Inf
7017_TCTTAA_5017_CAATTC	K1	kidney	RNA labelling group	2310030G06Rik	-	6580	5162	5968	7774	C>G	0	0	C>	>G	Inf
7017_TCTTAA_5017_CAATTC	K1	kidney	RNA labelling group	2310030G06Rik	-	6580	5162	5968	7774	C>T	1	0.000193723363037582	C>	>T	5162
7017_TCTTAA_5017_CAATTC	K1	kidney	RNA labelling group	2310030G06Rik	-	6580	5162	5968	7774	G>A	7	0.00117292225201072	G>	>A	852.571428571431
7017_TCTTAA_5017_CAATTC	K1	kidney	RNA labelling group	2310030G06Rik	-	6580	5162	5968	7774	G>C	0	0	G>	>C	Inf
7017_TCTTAA_5017_CAATTC	K1	kidney	RNA labelling group	2310030G06Rik	-	6580	5162	5968	7774	G>T	0	0	G>	>T	Inf
7017_TCTTAA_5017_CAATTC	K1	kidney	RNA labelling group	2310030G06Rik	-	6580	5162	5968	7774	T>A	3	0.000385901723694366	T>	>A	2591.33333333333
7017_TCTTAA_5017_CAATTC	K1	kidney	RNA labelling group	2310030G06Rik	-	6580	5162	5968	7774	T>C	0	0	T>	>C	Inf
7017_TCTTAA_5017_CAATTC	K1	kidney	RNA labelling group	2310030G06Rik	-	6580	5162	5968	7774	T>G	0	0	T>	>G	Inf
7017_TCTTAA_5017_CAATTC	K1	kidney	RNA labelling group	2310061I04Rik	-	9699	8382	8186	10677	A>C	0	0	A>	>C	Inf
7017_TCTTAA_5017_CAATTC	K1	kidney	RNA labelling group	2310061I04Rik	-	9699	8382	8186	10677	A>G	12	0.00123724095267553	A>	>G	808.250000000002
7017_TCTTAA_5017_CAATTC	K1	kidney	RNA labelling group	2310061I04Rik	-	9699	8382	8186	10677	A>T	51	0.00525827404887101	A>	>T	190.176470588236
7017_TCTTAA_5017_CAATTC	K1	kidney	RNA labelling group	2310061I04Rik	-	9699	8382	8186	10677	C>A	2	0.000238606537819136	C>	>A	4191
7017_TCTTAA_5017_CAATTC	K1	kidney	RNA labelling group	2310061I04Rik	-	9699	8382	8186	10677	C>G	0	0	C>	>G	Inf
7017_TCTTAA_5017_CAATTC	K1	kidney	RNA labelling group	2310061I04Rik	-	9699	8382	8186	10677	C>T	0	0	C>	>T	Inf
7017_TCTTAA_5017_CAATTC	K1	kidney	RNA labelling group	2310061I04Rik	-	9699	8382	8186	10677	G>A	5	0.000610798924993892	G>	>A	1637.2
7017_TCTTAA_5017_CAATTC	K1	kidney	RNA labelling group	2310061I04Rik	-	9699	8382	8186	10677	G>C	0	0	G>	>C	Inf
7017_TCTTAA_5017_CAATTC	K1	kidney	RNA labelling group	2310061I04Rik	-	9699	8382	8186	10677	G>T	0	0	G>	>T	Inf
7017_TCTTAA_5017_CAATTC	K1	kidney	RNA labelling group	2310061I04Rik	-	9699	8382	8186	10677	T>A	1	9.36592675845275e-05	T>	>A	10677
7017_TCTTAA_5017_CAATTC	K1	kidney	RNA labelling group	2310061I04Rik	-	9699	8382	8186	10677	T>C	4	0.00037463707033811	T>	>C	2669.25
7017_TCTTAA_5017_CAATTC	K1	kidney	RNA labelling group	2310061I04Rik	-	9699	8382	8186	10677	T>G	0	0	T>	>G	Inf
7017_TCTTAA_5017_CAATTC	K1	kidney	RNA labelling group	2410015M20Rik	-	19717	31130	26316	26526	A>C	0	0	A>	>C	Inf
7017_TCTTAA_5017_CAATTC	K1	kidney	RNA labelling group	2410015M20Rik	-	19717	31130	26316	26526	A>G	8	0.000405741238525131	A>	>G	2464.625
7017_TCTTAA_5017_CAATTC	K1	kidney	RNA labelling group	2410015M20Rik	-	19717	31130	26316	26526	A>T	1	5.07176548156413e-05	A>	>T	19717
7017_TCTTAA_5017_CAATTC	K1	kidney	RNA labelling group	2410015M20Rik	-	19717	31130	26316	26526	C>A	1	3.2123353678124e-05	C>	>A	31130
7017_TCTTAA_5017_CAATTC	K1	kidney	RNA labelling group	2410015M20Rik	-	19717	31130	26316	26526	C>G	1	3.2123353678124e-05	C>	>G	31130
7017_TCTTAA_5017_CAATTC	K1	kidney	RNA labelling group	2410015M20Rik	-	19717	31130	26316	26526	C>T	4	0.000128493414712496	C>	>T	7782.5
7017_TCTTAA_5017_CAATTC	K1	kidney	RNA labelling group	2410015M20Rik	-	19717	31130	26316	26526	G>A	4	0.000151998784009728	G>	>A	6579
7017_TCTTAA_5017_CAATTC	K1	kidney	RNA labelling group	2410015M20Rik	-	19717	31130	26316	26526	G>C	0	0	G>	>C	Inf
7017_TCTTAA_5017_CAATTC	K1	kidney	RNA labelling group	2410015M20Rik	-	19717	31130	26316	26526	G>T	1	3.7999696002432e-05	G>	>T	26316
7017_TCTTAA_5017_CAATTC	K1	kidney	RNA labelling group	2410015M20Rik	-	19717	31130	26316	26526	T>A	2	7.53977229887657e-05	T>	>A	13263
7017_TCTTAA_5017_CAATTC	K1	kidney	RNA labelling group	2410015M20Rik	-	19717	31130	26316	26526	T>C	3	0.000113096584483149	T>	>C	8842
7017_TCTTAA_5017_CAATTC	K1	kidney	RNA labelling group	2410015M20Rik	-	19717	31130	26316	26526	T>G	0	0	T>	>G	Inf
7017_TCTTAA_5017_CAATTC	K1	kidney	RNA labelling group	2510009E07Rik	-	5637	3291	3219	3758	A>C	1	0.000177399325882562	A>	>C	5637
7017_TCTTAA_5017_CAATTC	K1	kidney	RNA labelling group	2510009E07Rik	-	5637	3291	3219	3758	A>G	0	0	A>	>G	Inf
7017_TCTTAA_5017_CAATTC	K1	kidney	RNA labelling group	2510009E07Rik	-	5637	3291	3219	3758	A>T	0	0	A>	>T	Inf
7017_TCTTAA_5017_CAATTC	K1	kidney	RNA labelling group	2510009E07Rik	-	5637	3291	3219	3758	C>A	0	0	C>	>A	Inf
7017_TCTTAA_5017_CAATTC	K1	kidney	RNA labelling group	2510009E07Rik	-	5637	3291	3219	3758	C>G	0	0	C>	>G	Inf
7017_TCTTAA_5017_CAATTC	K1	kidney	RNA labelling group	2510009E07Rik	-	5637	3291	3219	3758	C>T	0	0	C>	>T	Inf
7017_TCTTAA_5017_CAATTC	K1	kidney	RNA labelling group	2510009E07Rik	-	5637	3291	3219	3758	G>A	0	0	G>	>A	Inf
7017_TCTTAA_5017_CAATTC	K1	kidney	RNA labelling group	2510009E07Rik	-	5637	3291	3219	3758	G>C	0	0	G>	>C	Inf
7017_TCTTAA_5017_CAATTC	K1	kidney	RNA labelling group	2510009E07Rik	-	5637	3291	3219	3758	G>T	0	0	G>	>T	Inf
7017_TCTTAA_5017_CAATTC	K1	kidney	RNA labelling group	2510009E07Rik	-	5637	3291	3219	3758	T>A	1	0.000266098988823842	T>	>A	3758
7017_TCTTAA_5017_CAATTC	K1	kidney	RNA labelling group	2510009E07Rik	-	5637	3291	3219	3758	T>C	0	0	T>	>C	Inf
7017_TCTTAA_5017_CAATTC	K1	kidney	RNA labelling group	2510009E07Rik	-	5637	3291	3219	3758	T>G	0	0	T>	>G	Inf
7017_TCTTAA_5017_CAATTC	K1	kidney	RNA labelling group	2610001J05Rik	-	13061	7225	4815	10621	A>C	0	0	A>	>C	Inf
7017_TCTTAA_5017_CAATTC	K1	kidney	RNA labelling group	2610001J05Rik	-	13061	7225	4815	10621	A>G	1	7.65638159405865e-05	A>	>G	13061
7017_TCTTAA_5017_CAATTC	K1	kidney	RNA labelling group	2610001J05Rik	-	13061	7225	4815	10621	A>T	1	7.65638159405865e-05	A>	>T	13061
7017_TCTTAA_5017_CAATTC	K1	kidney	RNA labelling group	2610001J05Rik	-	13061	7225	4815	10621	C>A	1	0.00013840830449827	C>	>A	7225
7017_TCTTAA_5017_CAATTC	K1	kidney	RNA labelling group	2610001J05Rik	-	13061	7225	4815	10621	C>G	0	0	C>	>G	Inf
7017_TCTTAA_5017_CAATTC	K1	kidney	RNA labelling group	2610001J05Rik	-	13061	7225	4815	10621	C>T	0	0	C>	>T	Inf
7017_TCTTAA_5017_CAATTC	K1	kidney	RNA labelling group	2610001J05Rik	-	13061	7225	4815	10621	G>A	0	0	G>	>A	Inf
7017_TCTTAA_5017_CAATTC	K1	kidney	RNA labelling group	2610001J05Rik	-	13061	7225	4815	10621	G>C	0	0	G>	>C	Inf
7017_TCTTAA_5017_CAATTC	K1	kidney	RNA labelling group	2610001J05Rik	-	13061	7225	4815	10621	G>T	1	0.000207684319833853	G>	>T	4815
7017_TCTTAA_5017_CAATTC	K1	kidney	RNA labelling group	2610001J05Rik	-	13061	7225	4815	10621	T>A	2	0.000188306185858205	T>	>A	5310.5
7017_TCTTAA_5017_CAATTC	K1	kidney	RNA labelling group	2610001J05Rik	-	13061	7225	4815	10621	T>C	0	0	T>	>C	Inf
7017_TCTTAA_5017_CAATTC	K1	kidney	RNA labelling group	2610001J05Rik	-	13061	7225	4815	10621	T>G	0	0	T>	>G	Inf
7017_TCTTAA_5017_CAATTC	K1	kidney	RNA labelling group	2610002M06Rik	-	3836	1920	1874	3047	A>C	0	0	A>	>C	Inf
7017_TCTTAA_5017_CAATTC	K1	kidney	RNA labelling group	2610002M06Rik	-	3836	1920	1874	3047	A>G	1	0.000260688216892596	A>	>G	3836
7017_TCTTAA_5017_CAATTC	K1	kidney	RNA labelling group	2610002M06Rik	-	3836	1920	1874	3047	A>T	0	0	A>	>T	Inf
7017_TCTTAA_5017_CAATTC	K1	kidney	RNA labelling group	2610002M06Rik	-	3836	1920	1874	3047	C>A	0	0	C>	>A	Inf
7017_TCTTAA_5017_CAATTC	K1	kidney	RNA labelling group	2610002M06Rik	-	3836	1920	1874	3047	C>G	0	0	C>	>G	Inf
7017_TCTTAA_5017_CAATTC	K1	kidney	RNA labelling group	2610002M06Rik	-	3836	1920	1874	3047	C>T	0	0	C>	>T	Inf
7017_TCTTAA_5017_CAATTC	K1	kidney	RNA labelling group	2610002M06Rik	-	3836	1920	1874	3047	G>A	0	0	G>	>A	Inf
7017_TCTTAA_5017_CAATTC	K1	kidney	RNA labelling group	2610002M06Rik	-	3836	1920	1874	3047	G>C	0	0	G>	>C	Inf
7017_TCTTAA_5017_CAATTC	K1	kidney	RNA labelling group	2610002M06Rik	-	3836	1920	1874	3047	G>T	0	0	G>	>T	Inf
7017_TCTTAA_5017_CAATTC	K1	kidney	RNA labelling group	2610002M06Rik	-	3836	1920	1874	3047	T>A	1	0.000328191663931736	T>	>A	3047
7017_TCTTAA_5017_CAATTC	K1	kidney	RNA labelling group	2610002M06Rik	-	3836	1920	1874	3047	T>C	0	0	T>	>C	Inf
7017_TCTTAA_5017_CAATTC	K1	kidney	RNA labelling group	2610002M06Rik	-	3836	1920	1874	3047	T>G	0	0	T>	>G	Inf
7017_TCTTAA_5017_CAATTC	K1	kidney	RNA labelling group	2610008E11Rik	-	2601	1665	1634	2304	A>C	0	0	A>	>C	Inf
7017_TCTTAA_5017_CAATTC	K1	kidney	RNA labelling group	2610008E11Rik	-	2601	1665	1634	2304	A>G	0	0	A>	>G	Inf
7017_TCTTAA_5017_CAATTC	K1	kidney	RNA labelling group	2610008E11Rik	-	2601	1665	1634	2304	A>T	0	0	A>	>T	Inf
7017_TCTTAA_5017_CAATTC	K1	kidney	RNA labelling group	2610008E11Rik	-	2601	1665	1634	2304	C>A	0	0	C>	>A	Inf
7017_TCTTAA_5017_CAATTC	K1	kidney	RNA labelling group	2610008E11Rik	-	2601	1665	1634	2304	C>G	0	0	C>	>G	Inf
7017_TCTTAA_5017_CAATTC	K1	kidney	RNA labelling group	2610008E11Rik	-	2601	1665	1634	2304	C>T	0	0	C>	>T	Inf
7017_TCTTAA_5017_CAATTC	K1	kidney	RNA labelling group	2610008E11Rik	-	2601	1665	1634	2304	G>A	1	0.000611995104039168	G>	>A	1634
7017_TCTTAA_5017_CAATTC	K1	kidney	RNA labelling group	2610008E11Rik	-	2601	1665	1634	2304	G>C	0	0	G>	>C	Inf
7017_TCTTAA_5017_CAATTC	K1	kidney	RNA labelling group	2610008E11Rik	-	2601	1665	1634	2304	G>T	0	0	G>	>T	Inf
7017_TCTTAA_5017_CAATTC	K1	kidney	RNA labelling group	2610008E11Rik	-	2601	1665	1634	2304	T>A	0	0	T>	>A	Inf
7017_TCTTAA_5017_CAATTC	K1	kidney	RNA labelling group	2610008E11Rik	-	2601	1665	1634	2304	T>C	0	0	T>	>C	Inf
7017_TCTTAA_5017_CAATTC	K1	kidney	RNA labelling group	2610008E11Rik	-	2601	1665	1634	2304	T>G	0	0	T>	>G	Inf
7017_TCTTAA_5017_CAATTC	K1	kidney	RNA labelling group	2700060E02Rik	-	28508	26609	21915	32659	A>C	0	0	A>	>C	Inf
7017_TCTTAA_5017_CAATTC	K1	kidney	RNA labelling group	2700060E02Rik	-	28508	26609	21915	32659	A>G	26	0.000912024694822506	A>	>G	1096.46153846154
7017_TCTTAA_5017_CAATTC	K1	kidney	RNA labelling group	2700060E02Rik	-	28508	26609	21915	32659	A>T	12	0.000420934474533464	A>	>T	2375.66666666667
7017_TCTTAA_5017_CAATTC	K1	kidney	RNA labelling group	2700060E02Rik	-	28508	26609	21915	32659	C>A	1	3.75812694952835e-05	C>	>A	26609
7017_TCTTAA_5017_CAATTC	K1	kidney	RNA labelling group	2700060E02Rik	-	28508	26609	21915	32659	C>G	1	3.75812694952835e-05	C>	>G	26609
7017_TCTTAA_5017_CAATTC	K1	kidney	RNA labelling group	2700060E02Rik	-	28508	26609	21915	32659	C>T	13	0.000488556503438686	C>	>T	2046.84615384615
7017_TCTTAA_5017_CAATTC	K1	kidney	RNA labelling group	2700060E02Rik	-	28508	26609	21915	32659	G>A	13	0.000593201003878622	G>	>A	1685.76923076923
7017_TCTTAA_5017_CAATTC	K1	kidney	RNA labelling group	2700060E02Rik	-	28508	26609	21915	32659	G>C	0	0	G>	>C	Inf
7017_TCTTAA_5017_CAATTC	K1	kidney	RNA labelling group	2700060E02Rik	-	28508	26609	21915	32659	G>T	0	0	G>	>T	Inf
7017_TCTTAA_5017_CAATTC	K1	kidney	RNA labelling group	2700060E02Rik	-	28508	26609	21915	32659	T>A	1	3.06194310909703e-05	T>	>A	32659
7017_TCTTAA_5017_CAATTC	K1	kidney	RNA labelling group	2700060E02Rik	-	28508	26609	21915	32659	T>C	2	6.12388621819407e-05	T>	>C	16329.5
7017_TCTTAA_5017_CAATTC	K1	kidney	RNA labelling group	2700060E02Rik	-	28508	26609	21915	32659	T>G	1	3.06194310909703e-05	T>	>G	32659
7017_TCTTAA_5017_CAATTC	K1	kidney	RNA labelling group	2700097O09Rik	-	2303	1611	1201	2258	A>C	0	0	A>	>C	Inf
7017_TCTTAA_5017_CAATTC	K1	kidney	RNA labelling group	2700097O09Rik	-	2303	1611	1201	2258	A>G	3	0.00130264871906209	A>	>G	767.666666666668
7017_TCTTAA_5017_CAATTC	K1	kidney	RNA labelling group	2700097O09Rik	-	2303	1611	1201	2258	A>T	0	0	A>	>T	Inf
7017_TCTTAA_5017_CAATTC	K1	kidney	RNA labelling group	2700097O09Rik	-	2303	1611	1201	2258	C>A	0	0	C>	>A	Inf
7017_TCTTAA_5017_CAATTC	K1	kidney	RNA labelling group	2700097O09Rik	-	2303	1611	1201	2258	C>G	0	0	C>	>G	Inf
7017_TCTTAA_5017_CAATTC	K1	kidney	RNA labelling group	2700097O09Rik	-	2303	1611	1201	2258	C>T	0	0	C>	>T	Inf
7017_TCTTAA_5017_CAATTC	K1	kidney	RNA labelling group	2700097O09Rik	-	2303	1611	1201	2258	G>A	0	0	G>	>A	Inf
7017_TCTTAA_5017_CAATTC	K1	kidney	RNA labelling group	2700097O09Rik	-	2303	1611	1201	2258	G>C	0	0	G>	>C	Inf
7017_TCTTAA_5017_CAATTC	K1	kidney	RNA labelling group	2700097O09Rik	-	2303	1611	1201	2258	G>T	0	0	G>	>T	Inf
7017_TCTTAA_5017_CAATTC	K1	kidney	RNA labelling group	2700097O09Rik	-	2303	1611	1201	2258	T>A	0	0	T>	>A	Inf
7017_TCTTAA_5017_CAATTC	K1	kidney	RNA labelling group	2700097O09Rik	-	2303	1611	1201	2258	T>C	0	0	T>	>C	Inf
7017_TCTTAA_5017_CAATTC	K1	kidney	RNA labelling group	2700097O09Rik	-	2303	1611	1201	2258	T>G	0	0	T>	>G	Inf
7017_TCTTAA_5017_CAATTC	K1	kidney	RNA labelling group	2810004N23Rik	-	5557	4176	3959	4536	A>C	0	0	A>	>C	Inf
7017_TCTTAA_5017_CAATTC	K1	kidney	RNA labelling group	2810004N23Rik	-	5557	4176	3959	4536	A>G	0	0	A>	>G	Inf
7017_TCTTAA_5017_CAATTC	K1	kidney	RNA labelling group	2810004N23Rik	-	5557	4176	3959	4536	A>T	0	0	A>	>T	Inf
7017_TCTTAA_5017_CAATTC	K1	kidney	RNA labelling group	2810004N23Rik	-	5557	4176	3959	4536	C>A	0	0	C>	>A	Inf
7017_TCTTAA_5017_CAATTC	K1	kidney	RNA labelling group	2810004N23Rik	-	5557	4176	3959	4536	C>G	0	0	C>	>G	Inf
7017_TCTTAA_5017_CAATTC	K1	kidney	RNA labelling group	2810004N23Rik	-	5557	4176	3959	4536	C>T	0	0	C>	>T	Inf
7017_TCTTAA_5017_CAATTC	K1	kidney	RNA labelling group	2810004N23Rik	-	5557	4176	3959	4536	G>A	1	0.000252589037635767	G>	>A	3959
7017_TCTTAA_5017_CAATTC	K1	kidney	RNA labelling group	2810004N23Rik	-	5557	4176	3959	4536	G>C	0	0	G>	>C	Inf
7017_TCTTAA_5017_CAATTC	K1	kidney	RNA labelling group	2810004N23Rik	-	5557	4176	3959	4536	G>T	0	0	G>	>T	Inf
7017_TCTTAA_5017_CAATTC	K1	kidney	RNA labelling group	2810004N23Rik	-	5557	4176	3959	4536	T>A	1	0.000220458553791887	T>	>A	4536
7017_TCTTAA_5017_CAATTC	K1	kidney	RNA labelling group	2810004N23Rik	-	5557	4176	3959	4536	T>C	0	0	T>	>C	Inf
7017_TCTTAA_5017_CAATTC	K1	kidney	RNA labelling group	2810004N23Rik	-	5557	4176	3959	4536	T>G	0	0	T>	>G	Inf
7017_TCTTAA_5017_CAATTC	K1	kidney	RNA labelling group	2810428I15Rik	-	4562	6865	6726	5187	A>C	0	0	A>	>C	Inf
7017_TCTTAA_5017_CAATTC	K1	kidney	RNA labelling group	2810428I15Rik	-	4562	6865	6726	5187	A>G	0	0	A>	>G	Inf
7017_TCTTAA_5017_CAATTC	K1	kidney	RNA labelling group	2810428I15Rik	-	4562	6865	6726	5187	A>T	0	0	A>	>T	Inf
7017_TCTTAA_5017_CAATTC	K1	kidney	RNA labelling group	2810428I15Rik	-	4562	6865	6726	5187	C>A	1	0.000145666423889294	C>	>A	6865
7017_TCTTAA_5017_CAATTC	K1	kidney	RNA labelling group	2810428I15Rik	-	4562	6865	6726	5187	C>G	0	0	C>	>G	Inf
7017_TCTTAA_5017_CAATTC	K1	kidney	RNA labelling group	2810428I15Rik	-	4562	6865	6726	5187	C>T	1	0.000145666423889294	C>	>T	6865
7017_TCTTAA_5017_CAATTC	K1	kidney	RNA labelling group	2810428I15Rik	-	4562	6865	6726	5187	G>A	0	0	G>	>A	Inf
7017_TCTTAA_5017_CAATTC	K1	kidney	RNA labelling group	2810428I15Rik	-	4562	6865	6726	5187	G>C	0	0	G>	>C	Inf
7017_TCTTAA_5017_CAATTC	K1	kidney	RNA labelling group	2810428I15Rik	-	4562	6865	6726	5187	G>T	0	0	G>	>T	Inf
7017_TCTTAA_5017_CAATTC	K1	kidney	RNA labelling group	2810428I15Rik	-	4562	6865	6726	5187	T>A	0	0	T>	>A	Inf
7017_TCTTAA_5017_CAATTC	K1	kidney	RNA labelling group	2810428I15Rik	-	4562	6865	6726	5187	T>C	0	0	T>	>C	Inf
7017_TCTTAA_5017_CAATTC	K1	kidney	RNA labelling group	2810428I15Rik	-	4562	6865	6726	5187	T>G	0	0	T>	>G	Inf
7017_TCTTAA_5017_CAATTC	K1	kidney	RNA labelling group	2900026A02Rik	-	2972	2855	2744	3465	A>C	0	0	A>	>C	Inf
7017_TCTTAA_5017_CAATTC	K1	kidney	RNA labelling group	2900026A02Rik	-	2972	2855	2744	3465	A>G	8	0.00269179004037685	A>	>G	371.5
7017_TCTTAA_5017_CAATTC	K1	kidney	RNA labelling group	2900026A02Rik	-	2972	2855	2744	3465	A>T	0	0	A>	>T	Inf
7017_TCTTAA_5017_CAATTC	K1	kidney	RNA labelling group	2900026A02Rik	-	2972	2855	2744	3465	C>A	0	0	C>	>A	Inf
7017_TCTTAA_5017_CAATTC	K1	kidney	RNA labelling group	2900026A02Rik	-	2972	2855	2744	3465	C>G	0	0	C>	>G	Inf
7017_TCTTAA_5017_CAATTC	K1	kidney	RNA labelling group	2900026A02Rik	-	2972	2855	2744	3465	C>T	0	0	C>	>T	Inf
7017_TCTTAA_5017_CAATTC	K1	kidney	RNA labelling group	2900026A02Rik	-	2972	2855	2744	3465	G>A	0	0	G>	>A	Inf
7017_TCTTAA_5017_CAATTC	K1	kidney	RNA labelling group	2900026A02Rik	-	2972	2855	2744	3465	G>C	0	0	G>	>C	Inf
7017_TCTTAA_5017_CAATTC	K1	kidney	RNA labelling group	2900026A02Rik	-	2972	2855	2744	3465	G>T	8	0.00291545189504373	G>	>T	343
7017_TCTTAA_5017_CAATTC	K1	kidney	RNA labelling group	2900026A02Rik	-	2972	2855	2744	3465	T>A	0	0	T>	>A	Inf
7017_TCTTAA_5017_CAATTC	K1	kidney	RNA labelling group	2900026A02Rik	-	2972	2855	2744	3465	T>C	0	0	T>	>C	Inf
7017_TCTTAA_5017_CAATTC	K1	kidney	RNA labelling group	2900026A02Rik	-	2972	2855	2744	3465	T>G	0	0	T>	>G	Inf
7017_TCTTAA_5017_CAATTC	K1	kidney	RNA labelling group	3110043O21Rik	-	2558	1575	1103	2367	A>C	0	0	A>	>C	Inf
7017_TCTTAA_5017_CAATTC	K1	kidney	RNA labelling group	3110043O21Rik	-	2558	1575	1103	2367	A>G	0	0	A>	>G	Inf
7017_TCTTAA_5017_CAATTC	K1	kidney	RNA labelling group	3110043O21Rik	-	2558	1575	1103	2367	A>T	0	0	A>	>T	Inf
7017_TCTTAA_5017_CAATTC	K1	kidney	RNA labelling group	3110043O21Rik	-	2558	1575	1103	2367	C>A	0	0	C>	>A	Inf
7017_TCTTAA_5017_CAATTC	K1	kidney	RNA labelling group	3110043O21Rik	-	2558	1575	1103	2367	C>G	0	0	C>	>G	Inf
7017_TCTTAA_5017_CAATTC	K1	kidney	RNA labelling group	3110043O21Rik	-	2558	1575	1103	2367	C>T	0	0	C>	>T	Inf
7017_TCTTAA_5017_CAATTC	K1	kidney	RNA labelling group	3110043O21Rik	-	2558	1575	1103	2367	G>A	0	0	G>	>A	Inf
7017_TCTTAA_5017_CAATTC	K1	kidney	RNA labelling group	3110043O21Rik	-	2558	1575	1103	2367	G>C	0	0	G>	>C	Inf
7017_TCTTAA_5017_CAATTC	K1	kidney	RNA labelling group	3110043O21Rik	-	2558	1575	1103	2367	G>T	0	0	G>	>T	Inf
7017_TCTTAA_5017_CAATTC	K1	kidney	RNA labelling group	3110043O21Rik	-	2558	1575	1103	2367	T>A	0	0	T>	>A	Inf
7017_TCTTAA_5017_CAATTC	K1	kidney	RNA labelling group	3110043O21Rik	-	2558	1575	1103	2367	T>C	0	0	T>	>C	Inf
7017_TCTTAA_5017_CAATTC	K1	kidney	RNA labelling group	3110043O21Rik	-	2558	1575	1103	2367	T>G	0	0	T>	>G	Inf
7017_TCTTAA_5017_CAATTC	K1	kidney	RNA labelling group	4833439L19Rik	-	63101	45675	42353	63805	A>C	0	0	A>	>C	Inf
7017_TCTTAA_5017_CAATTC	K1	kidney	RNA labelling group	4833439L19Rik	-	63101	45675	42353	63805	A>G	35	0.000554666328584333	A>	>G	1802.88571428571
7017_TCTTAA_5017_CAATTC	K1	kidney	RNA labelling group	4833439L19Rik	-	63101	45675	42353	63805	A>T	3	4.75428281643714e-05	A>	>T	21033.6666666667
7017_TCTTAA_5017_CAATTC	K1	kidney	RNA labelling group	4833439L19Rik	-	63101	45675	42353	63805	C>A	1	2.18938149972633e-05	C>	>A	45675
7017_TCTTAA_5017_CAATTC	K1	kidney	RNA labelling group	4833439L19Rik	-	63101	45675	42353	63805	C>G	1	2.18938149972633e-05	C>	>G	45675
7017_TCTTAA_5017_CAATTC	K1	kidney	RNA labelling group	4833439L19Rik	-	63101	45675	42353	63805	C>T	2	4.37876299945265e-05	C>	>T	22837.5
7017_TCTTAA_5017_CAATTC	K1	kidney	RNA labelling group	4833439L19Rik	-	63101	45675	42353	63805	G>A	18	0.000424999409723042	G>	>A	2352.94444444444
7017_TCTTAA_5017_CAATTC	K1	kidney	RNA labelling group	4833439L19Rik	-	63101	45675	42353	63805	G>C	0	0	G>	>C	Inf
7017_TCTTAA_5017_CAATTC	K1	kidney	RNA labelling group	4833439L19Rik	-	63101	45675	42353	63805	G>T	2	4.72221566358936e-05	G>	>T	21176.5
7017_TCTTAA_5017_CAATTC	K1	kidney	RNA labelling group	4833439L19Rik	-	63101	45675	42353	63805	T>A	8	0.000125382023352402	T>	>A	7975.625
7017_TCTTAA_5017_CAATTC	K1	kidney	RNA labelling group	4833439L19Rik	-	63101	45675	42353	63805	T>C	11	0.000172400282109553	T>	>C	5800.45454545455
7017_TCTTAA_5017_CAATTC	K1	kidney	RNA labelling group	4833439L19Rik	-	63101	45675	42353	63805	T>G	1	1.56727529190502e-05	T>	>G	63805
7017_TCTTAA_5017_CAATTC	K1	kidney	RNA labelling group	4930402H24Rik	-	17434	18072	13961	20757	A>C	0	0	A>	>C	Inf
7017_TCTTAA_5017_CAATTC	K1	kidney	RNA labelling group	4930402H24Rik	-	17434	18072	13961	20757	A>G	9	0.00051623264884708	A>	>G	1937.11111111111
7017_TCTTAA_5017_CAATTC	K1	kidney	RNA labelling group	4930402H24Rik	-	17434	18072	13961	20757	A>T	2	0.000114718366410462	A>	>T	8717
7017_TCTTAA_5017_CAATTC	K1	kidney	RNA labelling group	4930402H24Rik	-	17434	18072	13961	20757	C>A	1	5.53342186808322e-05	C>	>A	18072
7017_TCTTAA_5017_CAATTC	K1	kidney	RNA labelling group	4930402H24Rik	-	17434	18072	13961	20757	C>G	1	5.53342186808322e-05	C>	>G	18072
7017_TCTTAA_5017_CAATTC	K1	kidney	RNA labelling group	4930402H24Rik	-	17434	18072	13961	20757	C>T	5	0.000276671093404161	C>	>T	3614.4
7017_TCTTAA_5017_CAATTC	K1	kidney	RNA labelling group	4930402H24Rik	-	17434	18072	13961	20757	G>A	5	0.000358140534345677	G>	>A	2792.2
7017_TCTTAA_5017_CAATTC	K1	kidney	RNA labelling group	4930402H24Rik	-	17434	18072	13961	20757	G>C	0	0	G>	>C	Inf
7017_TCTTAA_5017_CAATTC	K1	kidney	RNA labelling group	4930402H24Rik	-	17434	18072	13961	20757	G>T	1	7.16281068691354e-05	G>	>T	13961
7017_TCTTAA_5017_CAATTC	K1	kidney	RNA labelling group	4930402H24Rik	-	17434	18072	13961	20757	T>A	4	0.000192706075059016	T>	>A	5189.25
7017_TCTTAA_5017_CAATTC	K1	kidney	RNA labelling group	4930402H24Rik	-	17434	18072	13961	20757	T>C	7	0.000337235631353278	T>	>C	2965.28571428571
7017_TCTTAA_5017_CAATTC	K1	kidney	RNA labelling group	4930402H24Rik	-	17434	18072	13961	20757	T>G	0	0	T>	>G	Inf
7017_TCTTAA_5017_CAATTC	K1	kidney	RNA labelling group	4930430F08Rik	-	1904	1140	1009	3127	A>C	0	0	A>	>C	Inf
7017_TCTTAA_5017_CAATTC	K1	kidney	RNA labelling group	4930430F08Rik	-	1904	1140	1009	3127	A>G	0	0	A>	>G	Inf
7017_TCTTAA_5017_CAATTC	K1	kidney	RNA labelling group	4930430F08Rik	-	1904	1140	1009	3127	A>T	0	0	A>	>T	Inf
7017_TCTTAA_5017_CAATTC	K1	kidney	RNA labelling group	4930430F08Rik	-	1904	1140	1009	3127	C>A	0	0	C>	>A	Inf
7017_TCTTAA_5017_CAATTC	K1	kidney	RNA labelling group	4930430F08Rik	-	1904	1140	1009	3127	C>G	0	0	C>	>G	Inf
7017_TCTTAA_5017_CAATTC	K1	kidney	RNA labelling group	4930430F08Rik	-	1904	1140	1009	3127	C>T	0	0	C>	>T	Inf
7017_TCTTAA_5017_CAATTC	K1	kidney	RNA labelling group	4930430F08Rik	-	1904	1140	1009	3127	G>A	0	0	G>	>A	Inf
7017_TCTTAA_5017_CAATTC	K1	kidney	RNA labelling group	4930430F08Rik	-	1904	1140	1009	3127	G>C	0	0	G>	>C	Inf
7017_TCTTAA_5017_CAATTC	K1	kidney	RNA labelling group	4930430F08Rik	-	1904	1140	1009	3127	G>T	0	0	G>	>T	Inf
7017_TCTTAA_5017_CAATTC	K1	kidney	RNA labelling group	4930430F08Rik	-	1904	1140	1009	3127	T>A	0	0	T>	>A	Inf
7017_TCTTAA_5017_CAATTC	K1	kidney	RNA labelling group	4930430F08Rik	-	1904	1140	1009	3127	T>C	0	0	T>	>C	Inf
7017_TCTTAA_5017_CAATTC	K1	kidney	RNA labelling group	4930430F08Rik	-	1904	1140	1009	3127	T>G	0	0	T>	>G	Inf
7017_TCTTAA_5017_CAATTC	K1	kidney	RNA labelling group	4930453N24Rik	-	9133	5035	5736	9013	A>C	0	0	A>	>C	Inf
7017_TCTTAA_5017_CAATTC	K1	kidney	RNA labelling group	4930453N24Rik	-	9133	5035	5736	9013	A>G	2	0.000218986094383007	A>	>G	4566.5
7017_TCTTAA_5017_CAATTC	K1	kidney	RNA labelling group	4930453N24Rik	-	9133	5035	5736	9013	A>T	5	0.000547465235957517	A>	>T	1826.6
7017_TCTTAA_5017_CAATTC	K1	kidney	RNA labelling group	4930453N24Rik	-	9133	5035	5736	9013	C>A	3	0.000595829195630586	C>	>A	1678.33333333333
7017_TCTTAA_5017_CAATTC	K1	kidney	RNA labelling group	4930453N24Rik	-	9133	5035	5736	9013	C>G	0	0	C>	>G	Inf
7017_TCTTAA_5017_CAATTC	K1	kidney	RNA labelling group	4930453N24Rik	-	9133	5035	5736	9013	C>T	1	0.000198609731876862	C>	>T	5035
7017_TCTTAA_5017_CAATTC	K1	kidney	RNA labelling group	4930453N24Rik	-	9133	5035	5736	9013	G>A	0	0	G>	>A	Inf
7017_TCTTAA_5017_CAATTC	K1	kidney	RNA labelling group	4930453N24Rik	-	9133	5035	5736	9013	G>C	0	0	G>	>C	Inf
7017_TCTTAA_5017_CAATTC	K1	kidney	RNA labelling group	4930453N24Rik	-	9133	5035	5736	9013	G>T	1	0.000174337517433752	G>	>T	5736
7017_TCTTAA_5017_CAATTC	K1	kidney	RNA labelling group	4930453N24Rik	-	9133	5035	5736	9013	T>A	2	0.000221901697547986	T>	>A	4506.5
7017_TCTTAA_5017_CAATTC	K1	kidney	RNA labelling group	4930453N24Rik	-	9133	5035	5736	9013	T>C	4	0.000443803395095972	T>	>C	2253.25
7017_TCTTAA_5017_CAATTC	K1	kidney	RNA labelling group	4930453N24Rik	-	9133	5035	5736	9013	T>G	0	0	T>	>G	Inf
7017_TCTTAA_5017_CAATTC	K1	kidney	RNA labelling group	4931406C07Rik	-	120476	56376	54211	90779	A>C	3	2.49012251402769e-05	A>	>C	40158.6666666667
7017_TCTTAA_5017_CAATTC	K1	kidney	RNA labelling group	4931406C07Rik	-	120476	56376	54211	90779	A>G	39	0.0003237159268236	A>	>G	3089.1282051282
7017_TCTTAA_5017_CAATTC	K1	kidney	RNA labelling group	4931406C07Rik	-	120476	56376	54211	90779	A>T	18	0.000149407350841661	A>	>T	6693.11111111111
7017_TCTTAA_5017_CAATTC	K1	kidney	RNA labelling group	4931406C07Rik	-	120476	56376	54211	90779	C>A	2	3.54760891159359e-05	C>	>A	28188
7017_TCTTAA_5017_CAATTC	K1	kidney	RNA labelling group	4931406C07Rik	-	120476	56376	54211	90779	C>G	2	3.54760891159359e-05	C>	>G	28188
7017_TCTTAA_5017_CAATTC	K1	kidney	RNA labelling group	4931406C07Rik	-	120476	56376	54211	90779	C>T	15	0.000266070668369519	C>	>T	3758.4
7017_TCTTAA_5017_CAATTC	K1	kidney	RNA labelling group	4931406C07Rik	-	120476	56376	54211	90779	G>A	59	0.00108834000479607	G>	>A	918.83050847458
7017_TCTTAA_5017_CAATTC	K1	kidney	RNA labelling group	4931406C07Rik	-	120476	56376	54211	90779	G>C	1	1.84464407592555e-05	G>	>C	54211
7017_TCTTAA_5017_CAATTC	K1	kidney	RNA labelling group	4931406C07Rik	-	120476	56376	54211	90779	G>T	0	0	G>	>T	Inf
7017_TCTTAA_5017_CAATTC	K1	kidney	RNA labelling group	4931406C07Rik	-	120476	56376	54211	90779	T>A	9	9.9141872018859e-05	T>	>A	10086.5555555556
7017_TCTTAA_5017_CAATTC	K1	kidney	RNA labelling group	4931406C07Rik	-	120476	56376	54211	90779	T>C	4	4.4063054230604e-05	T>	>C	22694.75
7017_TCTTAA_5017_CAATTC	K1	kidney	RNA labelling group	4931406C07Rik	-	120476	56376	54211	90779	T>G	1	1.1015763557651e-05	T>	>G	90779
7017_TCTTAA_5017_CAATTC	K1	kidney	RNA labelling group	4931406P16Rik	-	4494	1299	1804	3639	A>C	0	0	A>	>C	Inf
7017_TCTTAA_5017_CAATTC	K1	kidney	RNA labelling group	4931406P16Rik	-	4494	1299	1804	3639	A>G	0	0	A>	>G	Inf
7017_TCTTAA_5017_CAATTC	K1	kidney	RNA labelling group	4931406P16Rik	-	4494	1299	1804	3639	A>T	1	0.000222518914107699	A>	>T	4494
7017_TCTTAA_5017_CAATTC	K1	kidney	RNA labelling group	4931406P16Rik	-	4494	1299	1804	3639	C>A	2	0.00153964588144726	C>	>A	649.500000000003
7017_TCTTAA_5017_CAATTC	K1	kidney	RNA labelling group	4931406P16Rik	-	4494	1299	1804	3639	C>G	0	0	C>	>G	Inf
7017_TCTTAA_5017_CAATTC	K1	kidney	RNA labelling group	4931406P16Rik	-	4494	1299	1804	3639	C>T	0	0	C>	>T	Inf
7017_TCTTAA_5017_CAATTC	K1	kidney	RNA labelling group	4931406P16Rik	-	4494	1299	1804	3639	G>A	1	0.000554323725055432	G>	>A	1804
7017_TCTTAA_5017_CAATTC	K1	kidney	RNA labelling group	4931406P16Rik	-	4494	1299	1804	3639	G>C	1	0.000554323725055432	G>	>C	1804
7017_TCTTAA_5017_CAATTC	K1	kidney	RNA labelling group	4931406P16Rik	-	4494	1299	1804	3639	G>T	0	0	G>	>T	Inf
7017_TCTTAA_5017_CAATTC	K1	kidney	RNA labelling group	4931406P16Rik	-	4494	1299	1804	3639	T>A	1	0.000274800769442154	T>	>A	3639
7017_TCTTAA_5017_CAATTC	K1	kidney	RNA labelling group	4931406P16Rik	-	4494	1299	1804	3639	T>C	0	0	T>	>C	Inf
7017_TCTTAA_5017_CAATTC	K1	kidney	RNA labelling group	4931406P16Rik	-	4494	1299	1804	3639	T>G	0	0	T>	>G	Inf
7017_TCTTAA_5017_CAATTC	K1	kidney	RNA labelling group	4933431E20Rik	-	2669	1102	1471	1383	A>C	0	0	A>	>C	Inf
7017_TCTTAA_5017_CAATTC	K1	kidney	RNA labelling group	4933431E20Rik	-	2669	1102	1471	1383	A>G	0	0	A>	>G	Inf
7017_TCTTAA_5017_CAATTC	K1	kidney	RNA labelling group	4933431E20Rik	-	2669	1102	1471	1383	A>T	0	0	A>	>T	Inf
7017_TCTTAA_5017_CAATTC	K1	kidney	RNA labelling group	4933431E20Rik	-	2669	1102	1471	1383	C>A	0	0	C>	>A	Inf
7017_TCTTAA_5017_CAATTC	K1	kidney	RNA labelling group	4933431E20Rik	-	2669	1102	1471	1383	C>G	0	0	C>	>G	Inf
7017_TCTTAA_5017_CAATTC	K1	kidney	RNA labelling group	4933431E20Rik	-	2669	1102	1471	1383	C>T	1	0.000907441016333938	C>	>T	1102
7017_TCTTAA_5017_CAATTC	K1	kidney	RNA labelling group	4933431E20Rik	-	2669	1102	1471	1383	G>A	0	0	G>	>A	Inf
7017_TCTTAA_5017_CAATTC	K1	kidney	RNA labelling group	4933431E20Rik	-	2669	1102	1471	1383	G>C	0	0	G>	>C	Inf
7017_TCTTAA_5017_CAATTC	K1	kidney	RNA labelling group	4933431E20Rik	-	2669	1102	1471	1383	G>T	0	0	G>	>T	Inf
7017_TCTTAA_5017_CAATTC	K1	kidney	RNA labelling group	4933431E20Rik	-	2669	1102	1471	1383	T>A	0	0	T>	>A	Inf
7017_TCTTAA_5017_CAATTC	K1	kidney	RNA labelling group	4933431E20Rik	-	2669	1102	1471	1383	T>C	0	0	T>	>C	Inf
7017_TCTTAA_5017_CAATTC	K1	kidney	RNA labelling group	4933431E20Rik	-	2669	1102	1471	1383	T>G	0	0	T>	>G	Inf
7017_TCTTAA_5017_CAATTC	K1	kidney	RNA labelling group	5031439G07Rik	-	8494	5654	4737	5174	A>C	0	0	A>	>C	Inf
7017_TCTTAA_5017_CAATTC	K1	kidney	RNA labelling group	5031439G07Rik	-	8494	5654	4737	5174	A>G	0	0	A>	>G	Inf
7017_TCTTAA_5017_CAATTC	K1	kidney	RNA labelling group	5031439G07Rik	-	8494	5654	4737	5174	A>T	0	0	A>	>T	Inf
7017_TCTTAA_5017_CAATTC	K1	kidney	RNA labelling group	5031439G07Rik	-	8494	5654	4737	5174	C>A	0	0	C>	>A	Inf
7017_TCTTAA_5017_CAATTC	K1	kidney	RNA labelling group	5031439G07Rik	-	8494	5654	4737	5174	C>G	0	0	C>	>G	Inf
7017_TCTTAA_5017_CAATTC	K1	kidney	RNA labelling group	5031439G07Rik	-	8494	5654	4737	5174	C>T	1	0.000176865935620799	C>	>T	5654
7017_TCTTAA_5017_CAATTC	K1	kidney	RNA labelling group	5031439G07Rik	-	8494	5654	4737	5174	G>A	3	0.000633312222925902	G>	>A	1579
7017_TCTTAA_5017_CAATTC	K1	kidney	RNA labelling group	5031439G07Rik	-	8494	5654	4737	5174	G>C	0	0	G>	>C	Inf
7017_TCTTAA_5017_CAATTC	K1	kidney	RNA labelling group	5031439G07Rik	-	8494	5654	4737	5174	G>T	0	0	G>	>T	Inf
7017_TCTTAA_5017_CAATTC	K1	kidney	RNA labelling group	5031439G07Rik	-	8494	5654	4737	5174	T>A	1	0.000193274062620796	T>	>A	5174
7017_TCTTAA_5017_CAATTC	K1	kidney	RNA labelling group	5031439G07Rik	-	8494	5654	4737	5174	T>C	0	0	T>	>C	Inf
7017_TCTTAA_5017_CAATTC	K1	kidney	RNA labelling group	5031439G07Rik	-	8494	5654	4737	5174	T>G	0	0	T>	>G	Inf
7017_TCTTAA_5017_CAATTC	K1	kidney	RNA labelling group	5730455P16Rik	-	7658	7259	7061	9776	A>C	0	0	A>	>C	Inf
7017_TCTTAA_5017_CAATTC	K1	kidney	RNA labelling group	5730455P16Rik	-	7658	7259	7061	9776	A>G	0	0	A>	>G	Inf
7017_TCTTAA_5017_CAATTC	K1	kidney	RNA labelling group	5730455P16Rik	-	7658	7259	7061	9776	A>T	11	0.00143640637242099	A>	>T	696.181818181822
7017_TCTTAA_5017_CAATTC	K1	kidney	RNA labelling group	5730455P16Rik	-	7658	7259	7061	9776	C>A	1	0.000137760022041604	C>	>A	7259
7017_TCTTAA_5017_CAATTC	K1	kidney	RNA labelling group	5730455P16Rik	-	7658	7259	7061	9776	C>G	0	0	C>	>G	Inf
7017_TCTTAA_5017_CAATTC	K1	kidney	RNA labelling group	5730455P16Rik	-	7658	7259	7061	9776	C>T	2	0.000275520044083207	C>	>T	3629.5
7017_TCTTAA_5017_CAATTC	K1	kidney	RNA labelling group	5730455P16Rik	-	7658	7259	7061	9776	G>A	1	0.000141622999575131	G>	>A	7061
7017_TCTTAA_5017_CAATTC	K1	kidney	RNA labelling group	5730455P16Rik	-	7658	7259	7061	9776	G>C	1	0.000141622999575131	G>	>C	7061
7017_TCTTAA_5017_CAATTC	K1	kidney	RNA labelling group	5730455P16Rik	-	7658	7259	7061	9776	G>T	0	0	G>	>T	Inf
7017_TCTTAA_5017_CAATTC	K1	kidney	RNA labelling group	5730455P16Rik	-	7658	7259	7061	9776	T>A	0	0	T>	>A	Inf
7017_TCTTAA_5017_CAATTC	K1	kidney	RNA labelling group	5730455P16Rik	-	7658	7259	7061	9776	T>C	0	0	T>	>C	Inf
7017_TCTTAA_5017_CAATTC	K1	kidney	RNA labelling group	5730455P16Rik	-	7658	7259	7061	9776	T>G	0	0	T>	>G	Inf
7017_TCTTAA_5017_CAATTC	K1	kidney	RNA labelling group	6030458C11Rik	-	4635	2475	1727	2991	A>C	0	0	A>	>C	Inf
7017_TCTTAA_5017_CAATTC	K1	kidney	RNA labelling group	6030458C11Rik	-	4635	2475	1727	2991	A>G	0	0	A>	>G	Inf
7017_TCTTAA_5017_CAATTC	K1	kidney	RNA labelling group	6030458C11Rik	-	4635	2475	1727	2991	A>T	0	0	A>	>T	Inf
7017_TCTTAA_5017_CAATTC	K1	kidney	RNA labelling group	6030458C11Rik	-	4635	2475	1727	2991	C>A	0	0	C>	>A	Inf
7017_TCTTAA_5017_CAATTC	K1	kidney	RNA labelling group	6030458C11Rik	-	4635	2475	1727	2991	C>G	1	0.000404040404040404	C>	>G	2475
7017_TCTTAA_5017_CAATTC	K1	kidney	RNA labelling group	6030458C11Rik	-	4635	2475	1727	2991	C>T	7	0.00282828282828282	C>	>T	353.57142857143
7017_TCTTAA_5017_CAATTC	K1	kidney	RNA labelling group	6030458C11Rik	-	4635	2475	1727	2991	G>A	0	0	G>	>A	Inf
7017_TCTTAA_5017_CAATTC	K1	kidney	RNA labelling group	6030458C11Rik	-	4635	2475	1727	2991	G>C	0	0	G>	>C	Inf
7017_TCTTAA_5017_CAATTC	K1	kidney	RNA labelling group	6030458C11Rik	-	4635	2475	1727	2991	G>T	0	0	G>	>T	Inf
7017_TCTTAA_5017_CAATTC	K1	kidney	RNA labelling group	6030458C11Rik	-	4635	2475	1727	2991	T>A	0	0	T>	>A	Inf
7017_TCTTAA_5017_CAATTC	K1	kidney	RNA labelling group	6030458C11Rik	-	4635	2475	1727	2991	T>C	1	0.000334336342360415	T>	>C	2991
7017_TCTTAA_5017_CAATTC	K1	kidney	RNA labelling group	6030458C11Rik	-	4635	2475	1727	2991	T>G	0	0	T>	>G	Inf
7017_TCTTAA_5017_CAATTC	K1	kidney	RNA labelling group	9130011E15Rik	-	1597	1695	1246	1561	A>C	0	0	A>	>C	Inf
7017_TCTTAA_5017_CAATTC	K1	kidney	RNA labelling group	9130011E15Rik	-	1597	1695	1246	1561	A>G	1	0.000626174076393237	A>	>G	1597
7017_TCTTAA_5017_CAATTC	K1	kidney	RNA labelling group	9130011E15Rik	-	1597	1695	1246	1561	A>T	0	0	A>	>T	Inf
7017_TCTTAA_5017_CAATTC	K1	kidney	RNA labelling group	9130011E15Rik	-	1597	1695	1246	1561	C>A	0	0	C>	>A	Inf
7017_TCTTAA_5017_CAATTC	K1	kidney	RNA labelling group	9130011E15Rik	-	1597	1695	1246	1561	C>G	0	0	C>	>G	Inf
7017_TCTTAA_5017_CAATTC	K1	kidney	RNA labelling group	9130011E15Rik	-	1597	1695	1246	1561	C>T	0	0	C>	>T	Inf
7017_TCTTAA_5017_CAATTC	K1	kidney	RNA labelling group	9130011E15Rik	-	1597	1695	1246	1561	G>A	4	0.00321027287319422	G>	>A	311.5
7017_TCTTAA_5017_CAATTC	K1	kidney	RNA labelling group	9130011E15Rik	-	1597	1695	1246	1561	G>C	0	0	G>	>C	Inf
7017_TCTTAA_5017_CAATTC	K1	kidney	RNA labelling group	9130011E15Rik	-	1597	1695	1246	1561	G>T	0	0	G>	>T	Inf
7017_TCTTAA_5017_CAATTC	K1	kidney	RNA labelling group	9130011E15Rik	-	1597	1695	1246	1561	T>A	0	0	T>	>A	Inf
7017_TCTTAA_5017_CAATTC	K1	kidney	RNA labelling group	9130011E15Rik	-	1597	1695	1246	1561	T>C	0	0	T>	>C	Inf
7017_TCTTAA_5017_CAATTC	K1	kidney	RNA labelling group	9130011E15Rik	-	1597	1695	1246	1561	T>G	0	0	T>	>G	Inf
7017_TCTTAA_5017_CAATTC	K1	kidney	RNA labelling group	9130401M01Rik	-	5107	3456	3154	5581	A>C	0	0	A>	>C	Inf
7017_TCTTAA_5017_CAATTC	K1	kidney	RNA labelling group	9130401M01Rik	-	5107	3456	3154	5581	A>G	2	0.000391619345995692	A>	>G	2553.5
7017_TCTTAA_5017_CAATTC	K1	kidney	RNA labelling group	9130401M01Rik	-	5107	3456	3154	5581	A>T	1	0.000195809672997846	A>	>T	5107
7017_TCTTAA_5017_CAATTC	K1	kidney	RNA labelling group	9130401M01Rik	-	5107	3456	3154	5581	C>A	0	0	C>	>A	Inf
7017_TCTTAA_5017_CAATTC	K1	kidney	RNA labelling group	9130401M01Rik	-	5107	3456	3154	5581	C>G	0	0	C>	>G	Inf
7017_TCTTAA_5017_CAATTC	K1	kidney	RNA labelling group	9130401M01Rik	-	5107	3456	3154	5581	C>T	0	0	C>	>T	Inf
7017_TCTTAA_5017_CAATTC	K1	kidney	RNA labelling group	9130401M01Rik	-	5107	3456	3154	5581	G>A	0	0	G>	>A	Inf
7017_TCTTAA_5017_CAATTC	K1	kidney	RNA labelling group	9130401M01Rik	-	5107	3456	3154	5581	G>C	1	0.000317057704502219	G>	>C	3154
7017_TCTTAA_5017_CAATTC	K1	kidney	RNA labelling group	9130401M01Rik	-	5107	3456	3154	5581	G>T	3	0.000951173113506658	G>	>T	1051.33333333333
7017_TCTTAA_5017_CAATTC	K1	kidney	RNA labelling group	9130401M01Rik	-	5107	3456	3154	5581	T>A	1	0.000179179358537896	T>	>A	5581
7017_TCTTAA_5017_CAATTC	K1	kidney	RNA labelling group	9130401M01Rik	-	5107	3456	3154	5581	T>C	1	0.000179179358537896	T>	>C	5581
7017_TCTTAA_5017_CAATTC	K1	kidney	RNA labelling group	9130401M01Rik	-	5107	3456	3154	5581	T>G	0	0	T>	>G	Inf
7017_TCTTAA_5017_CAATTC	K1	kidney	RNA labelling group	9430038I01Rik	-	2416	1629	1459	3025	A>C	0	0	A>	>C	Inf
7017_TCTTAA_5017_CAATTC	K1	kidney	RNA labelling group	9430038I01Rik	-	2416	1629	1459	3025	A>G	0	0	A>	>G	Inf
7017_TCTTAA_5017_CAATTC	K1	kidney	RNA labelling group	9430038I01Rik	-	2416	1629	1459	3025	A>T	6	0.00248344370860927	A>	>T	402.666666666667
7017_TCTTAA_5017_CAATTC	K1	kidney	RNA labelling group	9430038I01Rik	-	2416	1629	1459	3025	C>A	0	0	C>	>A	Inf
7017_TCTTAA_5017_CAATTC	K1	kidney	RNA labelling group	9430038I01Rik	-	2416	1629	1459	3025	C>G	0	0	C>	>G	Inf
7017_TCTTAA_5017_CAATTC	K1	kidney	RNA labelling group	9430038I01Rik	-	2416	1629	1459	3025	C>T	0	0	C>	>T	Inf
7017_TCTTAA_5017_CAATTC	K1	kidney	RNA labelling group	9430038I01Rik	-	2416	1629	1459	3025	G>A	1	0.000685400959561343	G>	>A	1459
7017_TCTTAA_5017_CAATTC	K1	kidney	RNA labelling group	9430038I01Rik	-	2416	1629	1459	3025	G>C	0	0	G>	>C	Inf
7017_TCTTAA_5017_CAATTC	K1	kidney	RNA labelling group	9430038I01Rik	-	2416	1629	1459	3025	G>T	0	0	G>	>T	Inf
7017_TCTTAA_5017_CAATTC	K1	kidney	RNA labelling group	9430038I01Rik	-	2416	1629	1459	3025	T>A	0	0	T>	>A	Inf
7017_TCTTAA_5017_CAATTC	K1	kidney	RNA labelling group	9430038I01Rik	-	2416	1629	1459	3025	T>C	4	0.00132231404958677	T>	>C	756.250000000004
7017_TCTTAA_5017_CAATTC	K1	kidney	RNA labelling group	9430038I01Rik	-	2416	1629	1459	3025	T>G	0	0	T>	>G	Inf
7017_TCTTAA_5017_CAATTC	K1	kidney	RNA labelling group	9930111J21Rik2	-	2729	2666	2802	6945	A>C	0	0	A>	>C	Inf
7017_TCTTAA_5017_CAATTC	K1	kidney	RNA labelling group	9930111J21Rik2	-	2729	2666	2802	6945	A>G	0	0	A>	>G	Inf
7017_TCTTAA_5017_CAATTC	K1	kidney	RNA labelling group	9930111J21Rik2	-	2729	2666	2802	6945	A>T	0	0	A>	>T	Inf
7017_TCTTAA_5017_CAATTC	K1	kidney	RNA labelling group	9930111J21Rik2	-	2729	2666	2802	6945	C>A	2	0.000750187546886722	C>	>A	1333
7017_TCTTAA_5017_CAATTC	K1	kidney	RNA labelling group	9930111J21Rik2	-	2729	2666	2802	6945	C>G	0	0	C>	>G	Inf
7017_TCTTAA_5017_CAATTC	K1	kidney	RNA labelling group	9930111J21Rik2	-	2729	2666	2802	6945	C>T	0	0	C>	>T	Inf
7017_TCTTAA_5017_CAATTC	K1	kidney	RNA labelling group	9930111J21Rik2	-	2729	2666	2802	6945	G>A	0	0	G>	>A	Inf
7017_TCTTAA_5017_CAATTC	K1	kidney	RNA labelling group	9930111J21Rik2	-	2729	2666	2802	6945	G>C	0	0	G>	>C	Inf
7017_TCTTAA_5017_CAATTC	K1	kidney	RNA labelling group	9930111J21Rik2	-	2729	2666	2802	6945	G>T	1	0.000356887937187723	G>	>T	2802
7017_TCTTAA_5017_CAATTC	K1	kidney	RNA labelling group	9930111J21Rik2	-	2729	2666	2802	6945	T>A	0	0	T>	>A	Inf
7017_TCTTAA_5017_CAATTC	K1	kidney	RNA labelling group	9930111J21Rik2	-	2729	2666	2802	6945	T>C	0	0	T>	>C	Inf
7017_TCTTAA_5017_CAATTC	K1	kidney	RNA labelling group	9930111J21Rik2	-	2729	2666	2802	6945	T>G	0	0	T>	>G	Inf
7017_TCTTAA_5017_CAATTC	K1	kidney	RNA labelling group	A430105I19Rik	-	1646	1840	1585	2223	A>C	0	0	A>	>C	Inf
7017_TCTTAA_5017_CAATTC	K1	kidney	RNA labelling group	A430105I19Rik	-	1646	1840	1585	2223	A>G	0	0	A>	>G	Inf
7017_TCTTAA_5017_CAATTC	K1	kidney	RNA labelling group	A430105I19Rik	-	1646	1840	1585	2223	A>T	1	0.000607533414337789	A>	>T	1646
7017_TCTTAA_5017_CAATTC	K1	kidney	RNA labelling group	A430105I19Rik	-	1646	1840	1585	2223	C>A	0	0	C>	>A	Inf
7017_TCTTAA_5017_CAATTC	K1	kidney	RNA labelling group	A430105I19Rik	-	1646	1840	1585	2223	C>G	0	0	C>	>G	Inf
7017_TCTTAA_5017_CAATTC	K1	kidney	RNA labelling group	A430105I19Rik	-	1646	1840	1585	2223	C>T	0	0	C>	>T	Inf
7017_TCTTAA_5017_CAATTC	K1	kidney	RNA labelling group	A430105I19Rik	-	1646	1840	1585	2223	G>A	0	0	G>	>A	Inf
7017_TCTTAA_5017_CAATTC	K1	kidney	RNA labelling group	A430105I19Rik	-	1646	1840	1585	2223	G>C	0	0	G>	>C	Inf
7017_TCTTAA_5017_CAATTC	K1	kidney	RNA labelling group	A430105I19Rik	-	1646	1840	1585	2223	G>T	0	0	G>	>T	Inf
7017_TCTTAA_5017_CAATTC	K1	kidney	RNA labelling group	A430105I19Rik	-	1646	1840	1585	2223	T>A	0	0	T>	>A	Inf
7017_TCTTAA_5017_CAATTC	K1	kidney	RNA labelling group	A430105I19Rik	-	1646	1840	1585	2223	T>C	0	0	T>	>C	Inf
7017_TCTTAA_5017_CAATTC	K1	kidney	RNA labelling group	A430105I19Rik	-	1646	1840	1585	2223	T>G	0	0	T>	>G	Inf
7017_TCTTAA_5017_CAATTC	K1	kidney	RNA labelling group	A4galt	-	2766	1803	1701	2149	A>C	1	0.000361532899493854	A>	>C	2766
7017_TCTTAA_5017_CAATTC	K1	kidney	RNA labelling group	A4galt	-	2766	1803	1701	2149	A>G	0	0	A>	>G	Inf
7017_TCTTAA_5017_CAATTC	K1	kidney	RNA labelling group	A4galt	-	2766	1803	1701	2149	A>T	2	0.000723065798987708	A>	>T	1383
7017_TCTTAA_5017_CAATTC	K1	kidney	RNA labelling group	A4galt	-	2766	1803	1701	2149	C>A	0	0	C>	>A	Inf
7017_TCTTAA_5017_CAATTC	K1	kidney	RNA labelling group	A4galt	-	2766	1803	1701	2149	C>G	0	0	C>	>G	Inf
7017_TCTTAA_5017_CAATTC	K1	kidney	RNA labelling group	A4galt	-	2766	1803	1701	2149	C>T	0	0	C>	>T	Inf
7017_TCTTAA_5017_CAATTC	K1	kidney	RNA labelling group	A4galt	-	2766	1803	1701	2149	G>A	0	0	G>	>A	Inf
7017_TCTTAA_5017_CAATTC	K1	kidney	RNA labelling group	A4galt	-	2766	1803	1701	2149	G>C	0	0	G>	>C	Inf
7017_TCTTAA_5017_CAATTC	K1	kidney	RNA labelling group	A4galt	-	2766	1803	1701	2149	G>T	0	0	G>	>T	Inf
7017_TCTTAA_5017_CAATTC	K1	kidney	RNA labelling group	A4galt	-	2766	1803	1701	2149	T>A	0	0	T>	>A	Inf
7017_TCTTAA_5017_CAATTC	K1	kidney	RNA labelling group	A4galt	-	2766	1803	1701	2149	T>C	4	0.00186133085155886	T>	>C	537.250000000001
7017_TCTTAA_5017_CAATTC	K1	kidney	RNA labelling group	A4galt	-	2766	1803	1701	2149	T>G	0	0	T>	>G	Inf
7017_TCTTAA_5017_CAATTC	K1	kidney	RNA labelling group	Aaas	-	2759	1174	3258	1996	A>C	0	0	A>	>C	Inf
7017_TCTTAA_5017_CAATTC	K1	kidney	RNA labelling group	Aaas	-	2759	1174	3258	1996	A>G	0	0	A>	>G	Inf
7017_TCTTAA_5017_CAATTC	K1	kidney	RNA labelling group	Aaas	-	2759	1174	3258	1996	A>T	0	0	A>	>T	Inf
7017_TCTTAA_5017_CAATTC	K1	kidney	RNA labelling group	Aaas	-	2759	1174	3258	1996	C>A	0	0	C>	>A	Inf
7017_TCTTAA_5017_CAATTC	K1	kidney	RNA labelling group	Aaas	-	2759	1174	3258	1996	C>G	0	0	C>	>G	Inf
7017_TCTTAA_5017_CAATTC	K1	kidney	RNA labelling group	Aaas	-	2759	1174	3258	1996	C>T	0	0	C>	>T	Inf
7017_TCTTAA_5017_CAATTC	K1	kidney	RNA labelling group	Aaas	-	2759	1174	3258	1996	G>A	0	0	G>	>A	Inf
7017_TCTTAA_5017_CAATTC	K1	kidney	RNA labelling group	Aaas	-	2759	1174	3258	1996	G>C	0	0	G>	>C	Inf
7017_TCTTAA_5017_CAATTC	K1	kidney	RNA labelling group	Aaas	-	2759	1174	3258	1996	G>T	0	0	G>	>T	Inf
7017_TCTTAA_5017_CAATTC	K1	kidney	RNA labelling group	Aaas	-	2759	1174	3258	1996	T>A	0	0	T>	>A	Inf
7017_TCTTAA_5017_CAATTC	K1	kidney	RNA labelling group	Aaas	-	2759	1174	3258	1996	T>C	0	0	T>	>C	Inf
7017_TCTTAA_5017_CAATTC	K1	kidney	RNA labelling group	Aaas	-	2759	1174	3258	1996	T>G	0	0	T>	>G	Inf
7017_TCTTAA_5017_CAATTC	K1	kidney	RNA labelling group	Aamdc	-	20154	18589	10440	22707	A>C	3	0.000148853825543316	A>	>C	6718
7017_TCTTAA_5017_CAATTC	K1	kidney	RNA labelling group	Aamdc	-	20154	18589	10440	22707	A>G	7	0.000347325592934405	A>	>G	2879.14285714286
7017_TCTTAA_5017_CAATTC	K1	kidney	RNA labelling group	Aamdc	-	20154	18589	10440	22707	A>T	2	9.92358836955443e-05	A>	>T	10077
7017_TCTTAA_5017_CAATTC	K1	kidney	RNA labelling group	Aamdc	-	20154	18589	10440	22707	C>A	0	0	C>	>A	Inf
7017_TCTTAA_5017_CAATTC	K1	kidney	RNA labelling group	Aamdc	-	20154	18589	10440	22707	C>G	1	5.37952552584862e-05	C>	>G	18589
7017_TCTTAA_5017_CAATTC	K1	kidney	RNA labelling group	Aamdc	-	20154	18589	10440	22707	C>T	10	0.000537952552584862	C>	>T	1858.9
7017_TCTTAA_5017_CAATTC	K1	kidney	RNA labelling group	Aamdc	-	20154	18589	10440	22707	G>A	9	0.000862068965517241	G>	>A	1160
7017_TCTTAA_5017_CAATTC	K1	kidney	RNA labelling group	Aamdc	-	20154	18589	10440	22707	G>C	0	0	G>	>C	Inf
7017_TCTTAA_5017_CAATTC	K1	kidney	RNA labelling group	Aamdc	-	20154	18589	10440	22707	G>T	0	0	G>	>T	Inf
7017_TCTTAA_5017_CAATTC	K1	kidney	RNA labelling group	Aamdc	-	20154	18589	10440	22707	T>A	2	8.80785660809442e-05	T>	>A	11353.5
7017_TCTTAA_5017_CAATTC	K1	kidney	RNA labelling group	Aamdc	-	20154	18589	10440	22707	T>C	1	4.40392830404721e-05	T>	>C	22707
7017_TCTTAA_5017_CAATTC	K1	kidney	RNA labelling group	Aamdc	-	20154	18589	10440	22707	T>G	1	4.40392830404721e-05	T>	>G	22707
7017_TCTTAA_5017_CAATTC	K1	kidney	RNA labelling group	Aamp	-	28692	23726	18895	16382	A>C	0	0	A>	>C	Inf
7017_TCTTAA_5017_CAATTC	K1	kidney	RNA labelling group	Aamp	-	28692	23726	18895	16382	A>G	5	0.000174264603373763	A>	>G	5738.4
7017_TCTTAA_5017_CAATTC	K1	kidney	RNA labelling group	Aamp	-	28692	23726	18895	16382	A>T	1	3.48529206747525e-05	A>	>T	28692
7017_TCTTAA_5017_CAATTC	K1	kidney	RNA labelling group	Aamp	-	28692	23726	18895	16382	C>A	0	0	C>	>A	Inf
7017_TCTTAA_5017_CAATTC	K1	kidney	RNA labelling group	Aamp	-	28692	23726	18895	16382	C>G	0	0	C>	>G	Inf
7017_TCTTAA_5017_CAATTC	K1	kidney	RNA labelling group	Aamp	-	28692	23726	18895	16382	C>T	4	0.000168591418696788	C>	>T	5931.5
7017_TCTTAA_5017_CAATTC	K1	kidney	RNA labelling group	Aamp	-	28692	23726	18895	16382	G>A	12	0.000635088647790421	G>	>A	1574.58333333333
7017_TCTTAA_5017_CAATTC	K1	kidney	RNA labelling group	Aamp	-	28692	23726	18895	16382	G>C	0	0	G>	>C	Inf
7017_TCTTAA_5017_CAATTC	K1	kidney	RNA labelling group	Aamp	-	28692	23726	18895	16382	G>T	0	0	G>	>T	Inf
7017_TCTTAA_5017_CAATTC	K1	kidney	RNA labelling group	Aamp	-	28692	23726	18895	16382	T>A	1	6.10426077402027e-05	T>	>A	16382
7017_TCTTAA_5017_CAATTC	K1	kidney	RNA labelling group	Aamp	-	28692	23726	18895	16382	T>C	1	6.10426077402027e-05	T>	>C	16382
7017_TCTTAA_5017_CAATTC	K1	kidney	RNA labelling group	Aamp	-	28692	23726	18895	16382	T>G	0	0	T>	>G	Inf
7017_TCTTAA_5017_CAATTC	K1	kidney	RNA labelling group	Aarsd1	-	3287	6410	4832	5112	A>C	0	0	A>	>C	Inf
7017_TCTTAA_5017_CAATTC	K1	kidney	RNA labelling group	Aarsd1	-	3287	6410	4832	5112	A>G	0	0	A>	>G	Inf
7017_TCTTAA_5017_CAATTC	K1	kidney	RNA labelling group	Aarsd1	-	3287	6410	4832	5112	A>T	0	0	A>	>T	Inf
7017_TCTTAA_5017_CAATTC	K1	kidney	RNA labelling group	Aarsd1	-	3287	6410	4832	5112	C>A	0	0	C>	>A	Inf
7017_TCTTAA_5017_CAATTC	K1	kidney	RNA labelling group	Aarsd1	-	3287	6410	4832	5112	C>G	0	0	C>	>G	Inf
7017_TCTTAA_5017_CAATTC	K1	kidney	RNA labelling group	Aarsd1	-	3287	6410	4832	5112	C>T	1	0.00015600624024961	C>	>T	6410
7017_TCTTAA_5017_CAATTC	K1	kidney	RNA labelling group	Aarsd1	-	3287	6410	4832	5112	G>A	2	0.000413907284768212	G>	>A	2416
7017_TCTTAA_5017_CAATTC	K1	kidney	RNA labelling group	Aarsd1	-	3287	6410	4832	5112	G>C	1	0.000206953642384106	G>	>C	4832
7017_TCTTAA_5017_CAATTC	K1	kidney	RNA labelling group	Aarsd1	-	3287	6410	4832	5112	G>T	0	0	G>	>T	Inf
7017_TCTTAA_5017_CAATTC	K1	kidney	RNA labelling group	Aarsd1	-	3287	6410	4832	5112	T>A	0	0	T>	>A	Inf
7017_TCTTAA_5017_CAATTC	K1	kidney	RNA labelling group	Aarsd1	-	3287	6410	4832	5112	T>C	0	0	T>	>C	Inf
7017_TCTTAA_5017_CAATTC	K1	kidney	RNA labelling group	Aarsd1	-	3287	6410	4832	5112	T>G	0	0	T>	>G	Inf
7017_TCTTAA_5017_CAATTC	K1	kidney	RNA labelling group	Aasdh	-	2544	1823	643	1944	A>C	0	0	A>	>C	Inf
7017_TCTTAA_5017_CAATTC	K1	kidney	RNA labelling group	Aasdh	-	2544	1823	643	1944	A>G	0	0	A>	>G	Inf
7017_TCTTAA_5017_CAATTC	K1	kidney	RNA labelling group	Aasdh	-	2544	1823	643	1944	A>T	0	0	A>	>T	Inf
7017_TCTTAA_5017_CAATTC	K1	kidney	RNA labelling group	Aasdh	-	2544	1823	643	1944	C>A	1	0.000548546352166758	C>	>A	1823
7017_TCTTAA_5017_CAATTC	K1	kidney	RNA labelling group	Aasdh	-	2544	1823	643	1944	C>G	0	0	C>	>G	Inf
7017_TCTTAA_5017_CAATTC	K1	kidney	RNA labelling group	Aasdh	-	2544	1823	643	1944	C>T	1	0.000548546352166758	C>	>T	1823
7017_TCTTAA_5017_CAATTC	K1	kidney	RNA labelling group	Aasdh	-	2544	1823	643	1944	G>A	0	0	G>	>A	Inf
7017_TCTTAA_5017_CAATTC	K1	kidney	RNA labelling group	Aasdh	-	2544	1823	643	1944	G>C	0	0	G>	>C	Inf
7017_TCTTAA_5017_CAATTC	K1	kidney	RNA labelling group	Aasdh	-	2544	1823	643	1944	G>T	0	0	G>	>T	Inf
7017_TCTTAA_5017_CAATTC	K1	kidney	RNA labelling group	Aasdh	-	2544	1823	643	1944	T>A	1	0.00051440329218107	T>	>A	1944
7017_TCTTAA_5017_CAATTC	K1	kidney	RNA labelling group	Aasdh	-	2544	1823	643	1944	T>C	0	0	T>	>C	Inf
7017_TCTTAA_5017_CAATTC	K1	kidney	RNA labelling group	Aasdh	-	2544	1823	643	1944	T>G	0	0	T>	>G	Inf
7017_TCTTAA_5017_CAATTC	K1	kidney	RNA labelling group	Aasdhppt	-	5465	2553	2163	4586	A>C	0	0	A>	>C	Inf
7017_TCTTAA_5017_CAATTC	K1	kidney	RNA labelling group	Aasdhppt	-	5465	2553	2163	4586	A>G	0	0	A>	>G	Inf
7017_TCTTAA_5017_CAATTC	K1	kidney	RNA labelling group	Aasdhppt	-	5465	2553	2163	4586	A>T	0	0	A>	>T	Inf
7017_TCTTAA_5017_CAATTC	K1	kidney	RNA labelling group	Aasdhppt	-	5465	2553	2163	4586	C>A	0	0	C>	>A	Inf
7017_TCTTAA_5017_CAATTC	K1	kidney	RNA labelling group	Aasdhppt	-	5465	2553	2163	4586	C>G	0	0	C>	>G	Inf
7017_TCTTAA_5017_CAATTC	K1	kidney	RNA labelling group	Aasdhppt	-	5465	2553	2163	4586	C>T	0	0	C>	>T	Inf
7017_TCTTAA_5017_CAATTC	K1	kidney	RNA labelling group	Aasdhppt	-	5465	2553	2163	4586	G>A	0	0	G>	>A	Inf
7017_TCTTAA_5017_CAATTC	K1	kidney	RNA labelling group	Aasdhppt	-	5465	2553	2163	4586	G>C	0	0	G>	>C	Inf
7017_TCTTAA_5017_CAATTC	K1	kidney	RNA labelling group	Aasdhppt	-	5465	2553	2163	4586	G>T	0	0	G>	>T	Inf
7017_TCTTAA_5017_CAATTC	K1	kidney	RNA labelling group	Aasdhppt	-	5465	2553	2163	4586	T>A	0	0	T>	>A	Inf
7017_TCTTAA_5017_CAATTC	K1	kidney	RNA labelling group	Aasdhppt	-	5465	2553	2163	4586	T>C	0	0	T>	>C	Inf
7017_TCTTAA_5017_CAATTC	K1	kidney	RNA labelling group	Aasdhppt	-	5465	2553	2163	4586	T>G	0	0	T>	>G	Inf
7017_TCTTAA_5017_CAATTC	K1	kidney	RNA labelling group	Aass	-	80330	35756	39753	78647	A>C	0	0	A>	>C	Inf
7017_TCTTAA_5017_CAATTC	K1	kidney	RNA labelling group	Aass	-	80330	35756	39753	78647	A>G	53	0.000659778414042076	A>	>G	1515.66037735849
7017_TCTTAA_5017_CAATTC	K1	kidney	RNA labelling group	Aass	-	80330	35756	39753	78647	A>T	20	0.000248972986430972	A>	>T	4016.5
7017_TCTTAA_5017_CAATTC	K1	kidney	RNA labelling group	Aass	-	80330	35756	39753	78647	C>A	1	2.79673341537085e-05	C>	>A	35756
7017_TCTTAA_5017_CAATTC	K1	kidney	RNA labelling group	Aass	-	80330	35756	39753	78647	C>G	1	2.79673341537085e-05	C>	>G	35756
7017_TCTTAA_5017_CAATTC	K1	kidney	RNA labelling group	Aass	-	80330	35756	39753	78647	C>T	179	0.00500615281351381	C>	>T	199.754189944134
7017_TCTTAA_5017_CAATTC	K1	kidney	RNA labelling group	Aass	-	80330	35756	39753	78647	G>A	52	0.00130807737780796	G>	>A	764.480769230772
7017_TCTTAA_5017_CAATTC	K1	kidney	RNA labelling group	Aass	-	80330	35756	39753	78647	G>C	1	2.51553341886147e-05	G>	>C	39753
7017_TCTTAA_5017_CAATTC	K1	kidney	RNA labelling group	Aass	-	80330	35756	39753	78647	G>T	210	0.00528262017960908	G>	>T	189.3
7017_TCTTAA_5017_CAATTC	K1	kidney	RNA labelling group	Aass	-	80330	35756	39753	78647	T>A	6	7.62902590054293e-05	T>	>A	13107.8333333333
7017_TCTTAA_5017_CAATTC	K1	kidney	RNA labelling group	Aass	-	80330	35756	39753	78647	T>C	13	0.00016529556117843	T>	>C	6049.76923076923
7017_TCTTAA_5017_CAATTC	K1	kidney	RNA labelling group	Aass	-	80330	35756	39753	78647	T>G	3	3.81451295027147e-05	T>	>G	26215.6666666667
7017_TCTTAA_5017_CAATTC	K1	kidney	RNA labelling group	Aatf	-	3169	2638	4070	3478	A>C	0	0	A>	>C	Inf
7017_TCTTAA_5017_CAATTC	K1	kidney	RNA labelling group	Aatf	-	3169	2638	4070	3478	A>G	34	0.0107289365730514	A>	>G	93.2058823529412
7017_TCTTAA_5017_CAATTC	K1	kidney	RNA labelling group	Aatf	-	3169	2638	4070	3478	A>T	3	0.000946670874092774	A>	>T	1056.33333333333
7017_TCTTAA_5017_CAATTC	K1	kidney	RNA labelling group	Aatf	-	3169	2638	4070	3478	C>A	1	0.000379075056861259	C>	>A	2638
7017_TCTTAA_5017_CAATTC	K1	kidney	RNA labelling group	Aatf	-	3169	2638	4070	3478	C>G	0	0	C>	>G	Inf
7017_TCTTAA_5017_CAATTC	K1	kidney	RNA labelling group	Aatf	-	3169	2638	4070	3478	C>T	0	0	C>	>T	Inf
7017_TCTTAA_5017_CAATTC	K1	kidney	RNA labelling group	Aatf	-	3169	2638	4070	3478	G>A	0	0	G>	>A	Inf
7017_TCTTAA_5017_CAATTC	K1	kidney	RNA labelling group	Aatf	-	3169	2638	4070	3478	G>C	32	0.00786240786240786	G>	>C	127.1875
7017_TCTTAA_5017_CAATTC	K1	kidney	RNA labelling group	Aatf	-	3169	2638	4070	3478	G>T	2	0.000491400491400491	G>	>T	2035
7017_TCTTAA_5017_CAATTC	K1	kidney	RNA labelling group	Aatf	-	3169	2638	4070	3478	T>A	1	0.000287521564117309	T>	>A	3478
7017_TCTTAA_5017_CAATTC	K1	kidney	RNA labelling group	Aatf	-	3169	2638	4070	3478	T>C	0	0	T>	>C	Inf
7017_TCTTAA_5017_CAATTC	K1	kidney	RNA labelling group	Aatf	-	3169	2638	4070	3478	T>G	0	0	T>	>G	Inf
7017_TCTTAA_5017_CAATTC	K1	kidney	RNA labelling group	Abca1	-	4392	2022	1967	3138	A>C	0	0	A>	>C	Inf
7017_TCTTAA_5017_CAATTC	K1	kidney	RNA labelling group	Abca1	-	4392	2022	1967	3138	A>G	3	0.000683060109289617	A>	>G	1464
7017_TCTTAA_5017_CAATTC	K1	kidney	RNA labelling group	Abca1	-	4392	2022	1967	3138	A>T	0	0	A>	>T	Inf
7017_TCTTAA_5017_CAATTC	K1	kidney	RNA labelling group	Abca1	-	4392	2022	1967	3138	C>A	0	0	C>	>A	Inf
7017_TCTTAA_5017_CAATTC	K1	kidney	RNA labelling group	Abca1	-	4392	2022	1967	3138	C>G	0	0	C>	>G	Inf
7017_TCTTAA_5017_CAATTC	K1	kidney	RNA labelling group	Abca1	-	4392	2022	1967	3138	C>T	4	0.0019782393669634	C>	>T	505.500000000001
7017_TCTTAA_5017_CAATTC	K1	kidney	RNA labelling group	Abca1	-	4392	2022	1967	3138	G>A	0	0	G>	>A	Inf
7017_TCTTAA_5017_CAATTC	K1	kidney	RNA labelling group	Abca1	-	4392	2022	1967	3138	G>C	0	0	G>	>C	Inf
7017_TCTTAA_5017_CAATTC	K1	kidney	RNA labelling group	Abca1	-	4392	2022	1967	3138	G>T	3	0.00152516522623284	G>	>T	655.666666666668
7017_TCTTAA_5017_CAATTC	K1	kidney	RNA labelling group	Abca1	-	4392	2022	1967	3138	T>A	0	0	T>	>A	Inf
7017_TCTTAA_5017_CAATTC	K1	kidney	RNA labelling group	Abca1	-	4392	2022	1967	3138	T>C	0	0	T>	>C	Inf
7017_TCTTAA_5017_CAATTC	K1	kidney	RNA labelling group	Abca1	-	4392	2022	1967	3138	T>G	0	0	T>	>G	Inf
7017_TCTTAA_5017_CAATTC	K1	kidney	RNA labelling group	Abca5	-	3304	1149	1006	2500	A>C	0	0	A>	>C	Inf
7017_TCTTAA_5017_CAATTC	K1	kidney	RNA labelling group	Abca5	-	3304	1149	1006	2500	A>G	1	0.000302663438256659	A>	>G	3304
7017_TCTTAA_5017_CAATTC	K1	kidney	RNA labelling group	Abca5	-	3304	1149	1006	2500	A>T	0	0	A>	>T	Inf
7017_TCTTAA_5017_CAATTC	K1	kidney	RNA labelling group	Abca5	-	3304	1149	1006	2500	C>A	0	0	C>	>A	Inf
7017_TCTTAA_5017_CAATTC	K1	kidney	RNA labelling group	Abca5	-	3304	1149	1006	2500	C>G	0	0	C>	>G	Inf
7017_TCTTAA_5017_CAATTC	K1	kidney	RNA labelling group	Abca5	-	3304	1149	1006	2500	C>T	0	0	C>	>T	Inf
7017_TCTTAA_5017_CAATTC	K1	kidney	RNA labelling group	Abca5	-	3304	1149	1006	2500	G>A	0	0	G>	>A	Inf
7017_TCTTAA_5017_CAATTC	K1	kidney	RNA labelling group	Abca5	-	3304	1149	1006	2500	G>C	0	0	G>	>C	Inf
7017_TCTTAA_5017_CAATTC	K1	kidney	RNA labelling group	Abca5	-	3304	1149	1006	2500	G>T	0	0	G>	>T	Inf
7017_TCTTAA_5017_CAATTC	K1	kidney	RNA labelling group	Abca5	-	3304	1149	1006	2500	T>A	1	4e-04	T>	>A	2500
7017_TCTTAA_5017_CAATTC	K1	kidney	RNA labelling group	Abca5	-	3304	1149	1006	2500	T>C	0	0	T>	>C	Inf
7017_TCTTAA_5017_CAATTC	K1	kidney	RNA labelling group	Abca5	-	3304	1149	1006	2500	T>G	0	0	T>	>G	Inf
7017_TCTTAA_5017_CAATTC	K1	kidney	RNA labelling group	Abca8a	-	2966	1091	1209	2082	A>C	0	0	A>	>C	Inf
7017_TCTTAA_5017_CAATTC	K1	kidney	RNA labelling group	Abca8a	-	2966	1091	1209	2082	A>G	1	0.000337154416722859	A>	>G	2966
7017_TCTTAA_5017_CAATTC	K1	kidney	RNA labelling group	Abca8a	-	2966	1091	1209	2082	A>T	0	0	A>	>T	Inf
7017_TCTTAA_5017_CAATTC	K1	kidney	RNA labelling group	Abca8a	-	2966	1091	1209	2082	C>A	0	0	C>	>A	Inf
7017_TCTTAA_5017_CAATTC	K1	kidney	RNA labelling group	Abca8a	-	2966	1091	1209	2082	C>G	0	0	C>	>G	Inf
7017_TCTTAA_5017_CAATTC	K1	kidney	RNA labelling group	Abca8a	-	2966	1091	1209	2082	C>T	0	0	C>	>T	Inf
7017_TCTTAA_5017_CAATTC	K1	kidney	RNA labelling group	Abca8a	-	2966	1091	1209	2082	G>A	4	0.00330851943755169	G>	>A	302.25
7017_TCTTAA_5017_CAATTC	K1	kidney	RNA labelling group	Abca8a	-	2966	1091	1209	2082	G>C	0	0	G>	>C	Inf
7017_TCTTAA_5017_CAATTC	K1	kidney	RNA labelling group	Abca8a	-	2966	1091	1209	2082	G>T	0	0	G>	>T	Inf
7017_TCTTAA_5017_CAATTC	K1	kidney	RNA labelling group	Abca8a	-	2966	1091	1209	2082	T>A	1	0.00048030739673391	T>	>A	2082
7017_TCTTAA_5017_CAATTC	K1	kidney	RNA labelling group	Abca8a	-	2966	1091	1209	2082	T>C	0	0	T>	>C	Inf
7017_TCTTAA_5017_CAATTC	K1	kidney	RNA labelling group	Abca8a	-	2966	1091	1209	2082	T>G	0	0	T>	>G	Inf
7017_TCTTAA_5017_CAATTC	K1	kidney	RNA labelling group	Abcb10	-	7036	4482	3561	5847	A>C	0	0	A>	>C	Inf
7017_TCTTAA_5017_CAATTC	K1	kidney	RNA labelling group	Abcb10	-	7036	4482	3561	5847	A>G	2	0.000284252416145537	A>	>G	3518
7017_TCTTAA_5017_CAATTC	K1	kidney	RNA labelling group	Abcb10	-	7036	4482	3561	5847	A>T	0	0	A>	>T	Inf
7017_TCTTAA_5017_CAATTC	K1	kidney	RNA labelling group	Abcb10	-	7036	4482	3561	5847	C>A	0	0	C>	>A	Inf
7017_TCTTAA_5017_CAATTC	K1	kidney	RNA labelling group	Abcb10	-	7036	4482	3561	5847	C>G	0	0	C>	>G	Inf
7017_TCTTAA_5017_CAATTC	K1	kidney	RNA labelling group	Abcb10	-	7036	4482	3561	5847	C>T	0	0	C>	>T	Inf
7017_TCTTAA_5017_CAATTC	K1	kidney	RNA labelling group	Abcb10	-	7036	4482	3561	5847	G>A	9	0.0025273799494524	G>	>A	395.666666666667
7017_TCTTAA_5017_CAATTC	K1	kidney	RNA labelling group	Abcb10	-	7036	4482	3561	5847	G>C	0	0	G>	>C	Inf
7017_TCTTAA_5017_CAATTC	K1	kidney	RNA labelling group	Abcb10	-	7036	4482	3561	5847	G>T	0	0	G>	>T	Inf
7017_TCTTAA_5017_CAATTC	K1	kidney	RNA labelling group	Abcb10	-	7036	4482	3561	5847	T>A	0	0	T>	>A	Inf
7017_TCTTAA_5017_CAATTC	K1	kidney	RNA labelling group	Abcb10	-	7036	4482	3561	5847	T>C	0	0	T>	>C	Inf
7017_TCTTAA_5017_CAATTC	K1	kidney	RNA labelling group	Abcb10	-	7036	4482	3561	5847	T>G	0	0	T>	>G	Inf
7017_TCTTAA_5017_CAATTC	K1	kidney	RNA labelling group	Abcb6	-	2928	3586	2670	3960	A>C	0	0	A>	>C	Inf
7017_TCTTAA_5017_CAATTC	K1	kidney	RNA labelling group	Abcb6	-	2928	3586	2670	3960	A>G	0	0	A>	>G	Inf
7017_TCTTAA_5017_CAATTC	K1	kidney	RNA labelling group	Abcb6	-	2928	3586	2670	3960	A>T	0	0	A>	>T	Inf
7017_TCTTAA_5017_CAATTC	K1	kidney	RNA labelling group	Abcb6	-	2928	3586	2670	3960	C>A	0	0	C>	>A	Inf
7017_TCTTAA_5017_CAATTC	K1	kidney	RNA labelling group	Abcb6	-	2928	3586	2670	3960	C>G	0	0	C>	>G	Inf
7017_TCTTAA_5017_CAATTC	K1	kidney	RNA labelling group	Abcb6	-	2928	3586	2670	3960	C>T	1	0.000278862242052426	C>	>T	3586
7017_TCTTAA_5017_CAATTC	K1	kidney	RNA labelling group	Abcb6	-	2928	3586	2670	3960	G>A	0	0	G>	>A	Inf
7017_TCTTAA_5017_CAATTC	K1	kidney	RNA labelling group	Abcb6	-	2928	3586	2670	3960	G>C	0	0	G>	>C	Inf
7017_TCTTAA_5017_CAATTC	K1	kidney	RNA labelling group	Abcb6	-	2928	3586	2670	3960	G>T	0	0	G>	>T	Inf
7017_TCTTAA_5017_CAATTC	K1	kidney	RNA labelling group	Abcb6	-	2928	3586	2670	3960	T>A	0	0	T>	>A	Inf
7017_TCTTAA_5017_CAATTC	K1	kidney	RNA labelling group	Abcb6	-	2928	3586	2670	3960	T>C	1	0.000252525252525253	T>	>C	3960
7017_TCTTAA_5017_CAATTC	K1	kidney	RNA labelling group	Abcb6	-	2928	3586	2670	3960	T>G	0	0	T>	>G	Inf
7017_TCTTAA_5017_CAATTC	K1	kidney	RNA labelling group	Abcb7	-	11952	5002	6592	11682	A>C	0	0	A>	>C	Inf
7017_TCTTAA_5017_CAATTC	K1	kidney	RNA labelling group	Abcb7	-	11952	5002	6592	11682	A>G	2	0.000167336010709505	A>	>G	5976
7017_TCTTAA_5017_CAATTC	K1	kidney	RNA labelling group	Abcb7	-	11952	5002	6592	11682	A>T	0	0	A>	>T	Inf
7017_TCTTAA_5017_CAATTC	K1	kidney	RNA labelling group	Abcb7	-	11952	5002	6592	11682	C>A	1	0.000199920031987205	C>	>A	5002
7017_TCTTAA_5017_CAATTC	K1	kidney	RNA labelling group	Abcb7	-	11952	5002	6592	11682	C>G	0	0	C>	>G	Inf
7017_TCTTAA_5017_CAATTC	K1	kidney	RNA labelling group	Abcb7	-	11952	5002	6592	11682	C>T	6	0.00119952019192323	C>	>T	833.666666666667
7017_TCTTAA_5017_CAATTC	K1	kidney	RNA labelling group	Abcb7	-	11952	5002	6592	11682	G>A	4	0.000606796116504854	G>	>A	1648
7017_TCTTAA_5017_CAATTC	K1	kidney	RNA labelling group	Abcb7	-	11952	5002	6592	11682	G>C	0	0	G>	>C	Inf
7017_TCTTAA_5017_CAATTC	K1	kidney	RNA labelling group	Abcb7	-	11952	5002	6592	11682	G>T	0	0	G>	>T	Inf
7017_TCTTAA_5017_CAATTC	K1	kidney	RNA labelling group	Abcb7	-	11952	5002	6592	11682	T>A	2	0.00017120356103407	T>	>A	5841
7017_TCTTAA_5017_CAATTC	K1	kidney	RNA labelling group	Abcb7	-	11952	5002	6592	11682	T>C	4	0.000342407122068139	T>	>C	2920.5
7017_TCTTAA_5017_CAATTC	K1	kidney	RNA labelling group	Abcb7	-	11952	5002	6592	11682	T>G	1	8.56017805170347e-05	T>	>G	11682
7017_TCTTAA_5017_CAATTC	K1	kidney	RNA labelling group	Abcc4	-	13351	7071	5448	11873	A>C	1	7.49007564976406e-05	A>	>C	13351
7017_TCTTAA_5017_CAATTC	K1	kidney	RNA labelling group	Abcc4	-	13351	7071	5448	11873	A>G	0	0	A>	>G	Inf
7017_TCTTAA_5017_CAATTC	K1	kidney	RNA labelling group	Abcc4	-	13351	7071	5448	11873	A>T	2	0.000149801512995281	A>	>T	6675.5
7017_TCTTAA_5017_CAATTC	K1	kidney	RNA labelling group	Abcc4	-	13351	7071	5448	11873	C>A	0	0	C>	>A	Inf
7017_TCTTAA_5017_CAATTC	K1	kidney	RNA labelling group	Abcc4	-	13351	7071	5448	11873	C>G	0	0	C>	>G	Inf
7017_TCTTAA_5017_CAATTC	K1	kidney	RNA labelling group	Abcc4	-	13351	7071	5448	11873	C>T	1	0.000141422712487626	C>	>T	7071
7017_TCTTAA_5017_CAATTC	K1	kidney	RNA labelling group	Abcc4	-	13351	7071	5448	11873	G>A	1	0.000183553597650514	G>	>A	5448
7017_TCTTAA_5017_CAATTC	K1	kidney	RNA labelling group	Abcc4	-	13351	7071	5448	11873	G>C	0	0	G>	>C	Inf
7017_TCTTAA_5017_CAATTC	K1	kidney	RNA labelling group	Abcc4	-	13351	7071	5448	11873	G>T	0	0	G>	>T	Inf
7017_TCTTAA_5017_CAATTC	K1	kidney	RNA labelling group	Abcc4	-	13351	7071	5448	11873	T>A	1	8.4224711530363e-05	T>	>A	11873
7017_TCTTAA_5017_CAATTC	K1	kidney	RNA labelling group	Abcc4	-	13351	7071	5448	11873	T>C	0	0	T>	>C	Inf
7017_TCTTAA_5017_CAATTC	K1	kidney	RNA labelling group	Abcc4	-	13351	7071	5448	11873	T>G	0	0	T>	>G	Inf
7017_TCTTAA_5017_CAATTC	K1	kidney	RNA labelling group	Abcc5	-	4224	3061	2698	3918	A>C	0	0	A>	>C	Inf
7017_TCTTAA_5017_CAATTC	K1	kidney	RNA labelling group	Abcc5	-	4224	3061	2698	3918	A>G	0	0	A>	>G	Inf
7017_TCTTAA_5017_CAATTC	K1	kidney	RNA labelling group	Abcc5	-	4224	3061	2698	3918	A>T	0	0	A>	>T	Inf
7017_TCTTAA_5017_CAATTC	K1	kidney	RNA labelling group	Abcc5	-	4224	3061	2698	3918	C>A	0	0	C>	>A	Inf
7017_TCTTAA_5017_CAATTC	K1	kidney	RNA labelling group	Abcc5	-	4224	3061	2698	3918	C>G	0	0	C>	>G	Inf
7017_TCTTAA_5017_CAATTC	K1	kidney	RNA labelling group	Abcc5	-	4224	3061	2698	3918	C>T	0	0	C>	>T	Inf
7017_TCTTAA_5017_CAATTC	K1	kidney	RNA labelling group	Abcc5	-	4224	3061	2698	3918	G>A	0	0	G>	>A	Inf
7017_TCTTAA_5017_CAATTC	K1	kidney	RNA labelling group	Abcc5	-	4224	3061	2698	3918	G>C	0	0	G>	>C	Inf
7017_TCTTAA_5017_CAATTC	K1	kidney	RNA labelling group	Abcc5	-	4224	3061	2698	3918	G>T	0	0	G>	>T	Inf
7017_TCTTAA_5017_CAATTC	K1	kidney	RNA labelling group	Abcc5	-	4224	3061	2698	3918	T>A	0	0	T>	>A	Inf
7017_TCTTAA_5017_CAATTC	K1	kidney	RNA labelling group	Abcc5	-	4224	3061	2698	3918	T>C	0	0	T>	>C	Inf
7017_TCTTAA_5017_CAATTC	K1	kidney	RNA labelling group	Abcc5	-	4224	3061	2698	3918	T>G	0	0	T>	>G	Inf
7017_TCTTAA_5017_CAATTC	K1	kidney	RNA labelling group	Abcd3	-	104653	55273	62464	94855	A>C	5	4.77769390270704e-05	A>	>C	20930.6
7017_TCTTAA_5017_CAATTC	K1	kidney	RNA labelling group	Abcd3	-	104653	55273	62464	94855	A>G	38	0.000363104736605735	A>	>G	2754.02631578947
7017_TCTTAA_5017_CAATTC	K1	kidney	RNA labelling group	Abcd3	-	104653	55273	62464	94855	A>T	35	0.000334438573189493	A>	>T	2990.08571428571
7017_TCTTAA_5017_CAATTC	K1	kidney	RNA labelling group	Abcd3	-	104653	55273	62464	94855	C>A	0	0	C>	>A	Inf
7017_TCTTAA_5017_CAATTC	K1	kidney	RNA labelling group	Abcd3	-	104653	55273	62464	94855	C>G	3	5.42760479800264e-05	C>	>G	18424.3333333333
7017_TCTTAA_5017_CAATTC	K1	kidney	RNA labelling group	Abcd3	-	104653	55273	62464	94855	C>T	64	0.00115788902357389	C>	>T	863.640625000005
7017_TCTTAA_5017_CAATTC	K1	kidney	RNA labelling group	Abcd3	-	104653	55273	62464	94855	G>A	36	0.000576331967213115	G>	>A	1735.11111111111
7017_TCTTAA_5017_CAATTC	K1	kidney	RNA labelling group	Abcd3	-	104653	55273	62464	94855	G>C	1	1.60092213114754e-05	G>	>C	62464
7017_TCTTAA_5017_CAATTC	K1	kidney	RNA labelling group	Abcd3	-	104653	55273	62464	94855	G>T	3	4.80276639344262e-05	G>	>T	20821.3333333333
7017_TCTTAA_5017_CAATTC	K1	kidney	RNA labelling group	Abcd3	-	104653	55273	62464	94855	T>A	10	0.000105424068314796	T>	>A	9485.5
7017_TCTTAA_5017_CAATTC	K1	kidney	RNA labelling group	Abcd3	-	104653	55273	62464	94855	T>C	10	0.000105424068314796	T>	>C	9485.5
7017_TCTTAA_5017_CAATTC	K1	kidney	RNA labelling group	Abcd3	-	104653	55273	62464	94855	T>G	1	1.05424068314796e-05	T>	>G	94855
7017_TCTTAA_5017_CAATTC	K1	kidney	RNA labelling group	Abcd4	-	2302	3090	2466	3563	A>C	0	0	A>	>C	Inf
7017_TCTTAA_5017_CAATTC	K1	kidney	RNA labelling group	Abcd4	-	2302	3090	2466	3563	A>G	3	0.00130321459600347	A>	>G	767.333333333336
7017_TCTTAA_5017_CAATTC	K1	kidney	RNA labelling group	Abcd4	-	2302	3090	2466	3563	A>T	0	0	A>	>T	Inf
7017_TCTTAA_5017_CAATTC	K1	kidney	RNA labelling group	Abcd4	-	2302	3090	2466	3563	C>A	1	0.000323624595469256	C>	>A	3090
7017_TCTTAA_5017_CAATTC	K1	kidney	RNA labelling group	Abcd4	-	2302	3090	2466	3563	C>G	0	0	C>	>G	Inf
7017_TCTTAA_5017_CAATTC	K1	kidney	RNA labelling group	Abcd4	-	2302	3090	2466	3563	C>T	0	0	C>	>T	Inf
7017_TCTTAA_5017_CAATTC	K1	kidney	RNA labelling group	Abcd4	-	2302	3090	2466	3563	G>A	1	0.00040551500405515	G>	>A	2466
7017_TCTTAA_5017_CAATTC	K1	kidney	RNA labelling group	Abcd4	-	2302	3090	2466	3563	G>C	0	0	G>	>C	Inf
7017_TCTTAA_5017_CAATTC	K1	kidney	RNA labelling group	Abcd4	-	2302	3090	2466	3563	G>T	0	0	G>	>T	Inf
7017_TCTTAA_5017_CAATTC	K1	kidney	RNA labelling group	Abcd4	-	2302	3090	2466	3563	T>A	0	0	T>	>A	Inf
7017_TCTTAA_5017_CAATTC	K1	kidney	RNA labelling group	Abcd4	-	2302	3090	2466	3563	T>C	1	0.000280662363177098	T>	>C	3563
7017_TCTTAA_5017_CAATTC	K1	kidney	RNA labelling group	Abcd4	-	2302	3090	2466	3563	T>G	0	0	T>	>G	Inf
7017_TCTTAA_5017_CAATTC	K1	kidney	RNA labelling group	Abce1	-	12382	7042	4573	15959	A>C	0	0	A>	>C	Inf
7017_TCTTAA_5017_CAATTC	K1	kidney	RNA labelling group	Abce1	-	12382	7042	4573	15959	A>G	0	0	A>	>G	Inf
7017_TCTTAA_5017_CAATTC	K1	kidney	RNA labelling group	Abce1	-	12382	7042	4573	15959	A>T	0	0	A>	>T	Inf
7017_TCTTAA_5017_CAATTC	K1	kidney	RNA labelling group	Abce1	-	12382	7042	4573	15959	C>A	0	0	C>	>A	Inf
7017_TCTTAA_5017_CAATTC	K1	kidney	RNA labelling group	Abce1	-	12382	7042	4573	15959	C>G	0	0	C>	>G	Inf
7017_TCTTAA_5017_CAATTC	K1	kidney	RNA labelling group	Abce1	-	12382	7042	4573	15959	C>T	0	0	C>	>T	Inf
7017_TCTTAA_5017_CAATTC	K1	kidney	RNA labelling group	Abce1	-	12382	7042	4573	15959	G>A	8	0.00174939864421605	G>	>A	571.625
7017_TCTTAA_5017_CAATTC	K1	kidney	RNA labelling group	Abce1	-	12382	7042	4573	15959	G>C	0	0	G>	>C	Inf
7017_TCTTAA_5017_CAATTC	K1	kidney	RNA labelling group	Abce1	-	12382	7042	4573	15959	G>T	1	0.000218674830527006	G>	>T	4573
7017_TCTTAA_5017_CAATTC	K1	kidney	RNA labelling group	Abce1	-	12382	7042	4573	15959	T>A	2	0.000125321135409487	T>	>A	7979.5
7017_TCTTAA_5017_CAATTC	K1	kidney	RNA labelling group	Abce1	-	12382	7042	4573	15959	T>C	2	0.000125321135409487	T>	>C	7979.5
7017_TCTTAA_5017_CAATTC	K1	kidney	RNA labelling group	Abce1	-	12382	7042	4573	15959	T>G	0	0	T>	>G	Inf
7017_TCTTAA_5017_CAATTC	K1	kidney	RNA labelling group	Abcf1	-	4372	6223	3871	5499	A>C	0	0	A>	>C	Inf
7017_TCTTAA_5017_CAATTC	K1	kidney	RNA labelling group	Abcf1	-	4372	6223	3871	5499	A>G	0	0	A>	>G	Inf
7017_TCTTAA_5017_CAATTC	K1	kidney	RNA labelling group	Abcf1	-	4372	6223	3871	5499	A>T	0	0	A>	>T	Inf
7017_TCTTAA_5017_CAATTC	K1	kidney	RNA labelling group	Abcf1	-	4372	6223	3871	5499	C>A	0	0	C>	>A	Inf
7017_TCTTAA_5017_CAATTC	K1	kidney	RNA labelling group	Abcf1	-	4372	6223	3871	5499	C>G	0	0	C>	>G	Inf
7017_TCTTAA_5017_CAATTC	K1	kidney	RNA labelling group	Abcf1	-	4372	6223	3871	5499	C>T	2	0.000321388397878837	C>	>T	3111.5
7017_TCTTAA_5017_CAATTC	K1	kidney	RNA labelling group	Abcf1	-	4372	6223	3871	5499	G>A	3	0.000774993541720486	G>	>A	1290.33333333333
7017_TCTTAA_5017_CAATTC	K1	kidney	RNA labelling group	Abcf1	-	4372	6223	3871	5499	G>C	0	0	G>	>C	Inf
7017_TCTTAA_5017_CAATTC	K1	kidney	RNA labelling group	Abcf1	-	4372	6223	3871	5499	G>T	1	0.000258331180573495	G>	>T	3871
7017_TCTTAA_5017_CAATTC	K1	kidney	RNA labelling group	Abcf1	-	4372	6223	3871	5499	T>A	0	0	T>	>A	Inf
7017_TCTTAA_5017_CAATTC	K1	kidney	RNA labelling group	Abcf1	-	4372	6223	3871	5499	T>C	1	0.000181851245681033	T>	>C	5499
7017_TCTTAA_5017_CAATTC	K1	kidney	RNA labelling group	Abcf1	-	4372	6223	3871	5499	T>G	1	0.000181851245681033	T>	>G	5499
7017_TCTTAA_5017_CAATTC	K1	kidney	RNA labelling group	Abcf2	-	5948	4095	3923	4440	A>C	0	0	A>	>C	Inf
7017_TCTTAA_5017_CAATTC	K1	kidney	RNA labelling group	Abcf2	-	5948	4095	3923	4440	A>G	0	0	A>	>G	Inf
7017_TCTTAA_5017_CAATTC	K1	kidney	RNA labelling group	Abcf2	-	5948	4095	3923	4440	A>T	3	0.000504371217215871	A>	>T	1982.66666666667
7017_TCTTAA_5017_CAATTC	K1	kidney	RNA labelling group	Abcf2	-	5948	4095	3923	4440	C>A	1	0.000244200244200244	C>	>A	4095
7017_TCTTAA_5017_CAATTC	K1	kidney	RNA labelling group	Abcf2	-	5948	4095	3923	4440	C>G	0	0	C>	>G	Inf
7017_TCTTAA_5017_CAATTC	K1	kidney	RNA labelling group	Abcf2	-	5948	4095	3923	4440	C>T	0	0	C>	>T	Inf
7017_TCTTAA_5017_CAATTC	K1	kidney	RNA labelling group	Abcf2	-	5948	4095	3923	4440	G>A	4	0.00101962783583991	G>	>A	980.750000000008
7017_TCTTAA_5017_CAATTC	K1	kidney	RNA labelling group	Abcf2	-	5948	4095	3923	4440	G>C	0	0	G>	>C	Inf
7017_TCTTAA_5017_CAATTC	K1	kidney	RNA labelling group	Abcf2	-	5948	4095	3923	4440	G>T	0	0	G>	>T	Inf
7017_TCTTAA_5017_CAATTC	K1	kidney	RNA labelling group	Abcf2	-	5948	4095	3923	4440	T>A	3	0.000675675675675676	T>	>A	1480
7017_TCTTAA_5017_CAATTC	K1	kidney	RNA labelling group	Abcf2	-	5948	4095	3923	4440	T>C	2	0.00045045045045045	T>	>C	2220
7017_TCTTAA_5017_CAATTC	K1	kidney	RNA labelling group	Abcf2	-	5948	4095	3923	4440	T>G	0	0	T>	>G	Inf
7017_TCTTAA_5017_CAATTC	K1	kidney	RNA labelling group	Abhd12	-	6297	3787	4886	4575	A>C	0	0	A>	>C	Inf
7017_TCTTAA_5017_CAATTC	K1	kidney	RNA labelling group	Abhd12	-	6297	3787	4886	4575	A>G	4	0.000635223122121645	A>	>G	1574.25
7017_TCTTAA_5017_CAATTC	K1	kidney	RNA labelling group	Abhd12	-	6297	3787	4886	4575	A>T	0	0	A>	>T	Inf
7017_TCTTAA_5017_CAATTC	K1	kidney	RNA labelling group	Abhd12	-	6297	3787	4886	4575	C>A	0	0	C>	>A	Inf
7017_TCTTAA_5017_CAATTC	K1	kidney	RNA labelling group	Abhd12	-	6297	3787	4886	4575	C>G	0	0	C>	>G	Inf
7017_TCTTAA_5017_CAATTC	K1	kidney	RNA labelling group	Abhd12	-	6297	3787	4886	4575	C>T	1	0.000264061262212833	C>	>T	3787
7017_TCTTAA_5017_CAATTC	K1	kidney	RNA labelling group	Abhd12	-	6297	3787	4886	4575	G>A	3	0.000613999181334425	G>	>A	1628.66666666667
7017_TCTTAA_5017_CAATTC	K1	kidney	RNA labelling group	Abhd12	-	6297	3787	4886	4575	G>C	0	0	G>	>C	Inf
7017_TCTTAA_5017_CAATTC	K1	kidney	RNA labelling group	Abhd12	-	6297	3787	4886	4575	G>T	1	0.000204666393778142	G>	>T	4886
7017_TCTTAA_5017_CAATTC	K1	kidney	RNA labelling group	Abhd12	-	6297	3787	4886	4575	T>A	0	0	T>	>A	Inf
7017_TCTTAA_5017_CAATTC	K1	kidney	RNA labelling group	Abhd12	-	6297	3787	4886	4575	T>C	1	0.000218579234972678	T>	>C	4575
7017_TCTTAA_5017_CAATTC	K1	kidney	RNA labelling group	Abhd12	-	6297	3787	4886	4575	T>G	0	0	T>	>G	Inf
7017_TCTTAA_5017_CAATTC	K1	kidney	RNA labelling group	Abhd14a	-	3056	2000	2857	2434	A>C	1	0.000327225130890052	A>	>C	3056
7017_TCTTAA_5017_CAATTC	K1	kidney	RNA labelling group	Abhd14a	-	3056	2000	2857	2434	A>G	2	0.000654450261780105	A>	>G	1528
7017_TCTTAA_5017_CAATTC	K1	kidney	RNA labelling group	Abhd14a	-	3056	2000	2857	2434	A>T	0	0	A>	>T	Inf
7017_TCTTAA_5017_CAATTC	K1	kidney	RNA labelling group	Abhd14a	-	3056	2000	2857	2434	C>A	0	0	C>	>A	Inf
7017_TCTTAA_5017_CAATTC	K1	kidney	RNA labelling group	Abhd14a	-	3056	2000	2857	2434	C>G	0	0	C>	>G	Inf
7017_TCTTAA_5017_CAATTC	K1	kidney	RNA labelling group	Abhd14a	-	3056	2000	2857	2434	C>T	0	0	C>	>T	Inf
7017_TCTTAA_5017_CAATTC	K1	kidney	RNA labelling group	Abhd14a	-	3056	2000	2857	2434	G>A	1	0.00035001750087504	G>	>A	2857.00000000003
7017_TCTTAA_5017_CAATTC	K1	kidney	RNA labelling group	Abhd14a	-	3056	2000	2857	2434	G>C	0	0	G>	>C	Inf
7017_TCTTAA_5017_CAATTC	K1	kidney	RNA labelling group	Abhd14a	-	3056	2000	2857	2434	G>T	1	0.00035001750087504	G>	>T	2857.00000000003
7017_TCTTAA_5017_CAATTC	K1	kidney	RNA labelling group	Abhd14a	-	3056	2000	2857	2434	T>A	1	0.000410846343467543	T>	>A	2434
7017_TCTTAA_5017_CAATTC	K1	kidney	RNA labelling group	Abhd14a	-	3056	2000	2857	2434	T>C	1	0.000410846343467543	T>	>C	2434
7017_TCTTAA_5017_CAATTC	K1	kidney	RNA labelling group	Abhd14a	-	3056	2000	2857	2434	T>G	0	0	T>	>G	Inf
7017_TCTTAA_5017_CAATTC	K1	kidney	RNA labelling group	Abhd17a	-	4380	6480	5712	5842	A>C	2	0.00045662100456621	A>	>C	2190
7017_TCTTAA_5017_CAATTC	K1	kidney	RNA labelling group	Abhd17a	-	4380	6480	5712	5842	A>G	8	0.00182648401826484	A>	>G	547.5
7017_TCTTAA_5017_CAATTC	K1	kidney	RNA labelling group	Abhd17a	-	4380	6480	5712	5842	A>T	1	0.000228310502283105	A>	>T	4380
7017_TCTTAA_5017_CAATTC	K1	kidney	RNA labelling group	Abhd17a	-	4380	6480	5712	5842	C>A	0	0	C>	>A	Inf
7017_TCTTAA_5017_CAATTC	K1	kidney	RNA labelling group	Abhd17a	-	4380	6480	5712	5842	C>G	0	0	C>	>G	Inf
7017_TCTTAA_5017_CAATTC	K1	kidney	RNA labelling group	Abhd17a	-	4380	6480	5712	5842	C>T	0	0	C>	>T	Inf
7017_TCTTAA_5017_CAATTC	K1	kidney	RNA labelling group	Abhd17a	-	4380	6480	5712	5842	G>A	0	0	G>	>A	Inf
7017_TCTTAA_5017_CAATTC	K1	kidney	RNA labelling group	Abhd17a	-	4380	6480	5712	5842	G>C	0	0	G>	>C	Inf
7017_TCTTAA_5017_CAATTC	K1	kidney	RNA labelling group	Abhd17a	-	4380	6480	5712	5842	G>T	0	0	G>	>T	Inf
7017_TCTTAA_5017_CAATTC	K1	kidney	RNA labelling group	Abhd17a	-	4380	6480	5712	5842	T>A	0	0	T>	>A	Inf
7017_TCTTAA_5017_CAATTC	K1	kidney	RNA labelling group	Abhd17a	-	4380	6480	5712	5842	T>C	1	0.000171174255391989	T>	>C	5842
7017_TCTTAA_5017_CAATTC	K1	kidney	RNA labelling group	Abhd17a	-	4380	6480	5712	5842	T>G	0	0	T>	>G	Inf
7017_TCTTAA_5017_CAATTC	K1	kidney	RNA labelling group	Abhd17c	-	37258	43040	18278	29419	A>C	3	8.05196199473938e-05	A>	>C	12419.3333333333
7017_TCTTAA_5017_CAATTC	K1	kidney	RNA labelling group	Abhd17c	-	37258	43040	18278	29419	A>G	6	0.000161039239894788	A>	>G	6209.66666666667
7017_TCTTAA_5017_CAATTC	K1	kidney	RNA labelling group	Abhd17c	-	37258	43040	18278	29419	A>T	3	8.05196199473938e-05	A>	>T	12419.3333333333
7017_TCTTAA_5017_CAATTC	K1	kidney	RNA labelling group	Abhd17c	-	37258	43040	18278	29419	C>A	13	0.000302044609665428	C>	>A	3310.76923076923
7017_TCTTAA_5017_CAATTC	K1	kidney	RNA labelling group	Abhd17c	-	37258	43040	18278	29419	C>G	1	2.32342007434944e-05	C>	>G	43040
7017_TCTTAA_5017_CAATTC	K1	kidney	RNA labelling group	Abhd17c	-	37258	43040	18278	29419	C>T	180	0.00418215613382899	C>	>T	239.111111111111
7017_TCTTAA_5017_CAATTC	K1	kidney	RNA labelling group	Abhd17c	-	37258	43040	18278	29419	G>A	13	0.000711237553342817	G>	>A	1406
7017_TCTTAA_5017_CAATTC	K1	kidney	RNA labelling group	Abhd17c	-	37258	43040	18278	29419	G>C	0	0	G>	>C	Inf
7017_TCTTAA_5017_CAATTC	K1	kidney	RNA labelling group	Abhd17c	-	37258	43040	18278	29419	G>T	2	0.000109421162052741	G>	>T	9139
7017_TCTTAA_5017_CAATTC	K1	kidney	RNA labelling group	Abhd17c	-	37258	43040	18278	29419	T>A	4	0.000135966552228152	T>	>A	7354.75
7017_TCTTAA_5017_CAATTC	K1	kidney	RNA labelling group	Abhd17c	-	37258	43040	18278	29419	T>C	1	3.3991638057038e-05	T>	>C	29419
7017_TCTTAA_5017_CAATTC	K1	kidney	RNA labelling group	Abhd17c	-	37258	43040	18278	29419	T>G	0	0	T>	>G	Inf
7017_TCTTAA_5017_CAATTC	K1	kidney	RNA labelling group	Abhd3	-	12402	3245	2588	8494	A>C	1	8.06321561038542e-05	A>	>C	12402
7017_TCTTAA_5017_CAATTC	K1	kidney	RNA labelling group	Abhd3	-	12402	3245	2588	8494	A>G	7	0.00056442509272698	A>	>G	1771.71428571429
7017_TCTTAA_5017_CAATTC	K1	kidney	RNA labelling group	Abhd3	-	12402	3245	2588	8494	A>T	2	0.000161264312207708	A>	>T	6201
7017_TCTTAA_5017_CAATTC	K1	kidney	RNA labelling group	Abhd3	-	12402	3245	2588	8494	C>A	0	0	C>	>A	Inf
7017_TCTTAA_5017_CAATTC	K1	kidney	RNA labelling group	Abhd3	-	12402	3245	2588	8494	C>G	0	0	C>	>G	Inf
7017_TCTTAA_5017_CAATTC	K1	kidney	RNA labelling group	Abhd3	-	12402	3245	2588	8494	C>T	2	0.00061633281972265	C>	>T	1622.5
7017_TCTTAA_5017_CAATTC	K1	kidney	RNA labelling group	Abhd3	-	12402	3245	2588	8494	G>A	16	0.0061823802163833	G>	>A	161.75
7017_TCTTAA_5017_CAATTC	K1	kidney	RNA labelling group	Abhd3	-	12402	3245	2588	8494	G>C	0	0	G>	>C	Inf
7017_TCTTAA_5017_CAATTC	K1	kidney	RNA labelling group	Abhd3	-	12402	3245	2588	8494	G>T	0	0	G>	>T	Inf
7017_TCTTAA_5017_CAATTC	K1	kidney	RNA labelling group	Abhd3	-	12402	3245	2588	8494	T>A	0	0	T>	>A	Inf
7017_TCTTAA_5017_CAATTC	K1	kidney	RNA labelling group	Abhd3	-	12402	3245	2588	8494	T>C	0	0	T>	>C	Inf
7017_TCTTAA_5017_CAATTC	K1	kidney	RNA labelling group	Abhd3	-	12402	3245	2588	8494	T>G	0	0	T>	>G	Inf
7017_TCTTAA_5017_CAATTC	K1	kidney	RNA labelling group	Abhd8	-	1373	1205	1269	3007	A>C	0	0	A>	>C	Inf
7017_TCTTAA_5017_CAATTC	K1	kidney	RNA labelling group	Abhd8	-	1373	1205	1269	3007	A>G	0	0	A>	>G	Inf
7017_TCTTAA_5017_CAATTC	K1	kidney	RNA labelling group	Abhd8	-	1373	1205	1269	3007	A>T	0	0	A>	>T	Inf
7017_TCTTAA_5017_CAATTC	K1	kidney	RNA labelling group	Abhd8	-	1373	1205	1269	3007	C>A	0	0	C>	>A	Inf
7017_TCTTAA_5017_CAATTC	K1	kidney	RNA labelling group	Abhd8	-	1373	1205	1269	3007	C>G	0	0	C>	>G	Inf
7017_TCTTAA_5017_CAATTC	K1	kidney	RNA labelling group	Abhd8	-	1373	1205	1269	3007	C>T	1	0.000829875518672199	C>	>T	1205
7017_TCTTAA_5017_CAATTC	K1	kidney	RNA labelling group	Abhd8	-	1373	1205	1269	3007	G>A	0	0	G>	>A	Inf
7017_TCTTAA_5017_CAATTC	K1	kidney	RNA labelling group	Abhd8	-	1373	1205	1269	3007	G>C	0	0	G>	>C	Inf
7017_TCTTAA_5017_CAATTC	K1	kidney	RNA labelling group	Abhd8	-	1373	1205	1269	3007	G>T	0	0	G>	>T	Inf
7017_TCTTAA_5017_CAATTC	K1	kidney	RNA labelling group	Abhd8	-	1373	1205	1269	3007	T>A	0	0	T>	>A	Inf
7017_TCTTAA_5017_CAATTC	K1	kidney	RNA labelling group	Abhd8	-	1373	1205	1269	3007	T>C	1	0.00033255736614566	T>	>C	3007
7017_TCTTAA_5017_CAATTC	K1	kidney	RNA labelling group	Abhd8	-	1373	1205	1269	3007	T>G	0	0	T>	>G	Inf
7017_TCTTAA_5017_CAATTC	K1	kidney	RNA labelling group	Abi1	-	9233	3954	3464	8560	A>C	1	0.000108307159103217	A>	>C	9233
7017_TCTTAA_5017_CAATTC	K1	kidney	RNA labelling group	Abi1	-	9233	3954	3464	8560	A>G	0	0	A>	>G	Inf
7017_TCTTAA_5017_CAATTC	K1	kidney	RNA labelling group	Abi1	-	9233	3954	3464	8560	A>T	1	0.000108307159103217	A>	>T	9233
7017_TCTTAA_5017_CAATTC	K1	kidney	RNA labelling group	Abi1	-	9233	3954	3464	8560	C>A	5	0.00126454223571067	C>	>A	790.800000000002
7017_TCTTAA_5017_CAATTC	K1	kidney	RNA labelling group	Abi1	-	9233	3954	3464	8560	C>G	3	0.000758725341426404	C>	>G	1318
7017_TCTTAA_5017_CAATTC	K1	kidney	RNA labelling group	Abi1	-	9233	3954	3464	8560	C>T	1	0.000252908447142135	C>	>T	3954
7017_TCTTAA_5017_CAATTC	K1	kidney	RNA labelling group	Abi1	-	9233	3954	3464	8560	G>A	3	0.000866050808314088	G>	>A	1154.66666666667
7017_TCTTAA_5017_CAATTC	K1	kidney	RNA labelling group	Abi1	-	9233	3954	3464	8560	G>C	0	0	G>	>C	Inf
7017_TCTTAA_5017_CAATTC	K1	kidney	RNA labelling group	Abi1	-	9233	3954	3464	8560	G>T	0	0	G>	>T	Inf
7017_TCTTAA_5017_CAATTC	K1	kidney	RNA labelling group	Abi1	-	9233	3954	3464	8560	T>A	1	0.000116822429906542	T>	>A	8560
7017_TCTTAA_5017_CAATTC	K1	kidney	RNA labelling group	Abi1	-	9233	3954	3464	8560	T>C	1	0.000116822429906542	T>	>C	8560
7017_TCTTAA_5017_CAATTC	K1	kidney	RNA labelling group	Abi1	-	9233	3954	3464	8560	T>G	0	0	T>	>G	Inf
7017_TCTTAA_5017_CAATTC	K1	kidney	RNA labelling group	Abi3	-	1079	1417	1606	2485	A>C	0	0	A>	>C	Inf
7017_TCTTAA_5017_CAATTC	K1	kidney	RNA labelling group	Abi3	-	1079	1417	1606	2485	A>G	0	0	A>	>G	Inf
7017_TCTTAA_5017_CAATTC	K1	kidney	RNA labelling group	Abi3	-	1079	1417	1606	2485	A>T	0	0	A>	>T	Inf
7017_TCTTAA_5017_CAATTC	K1	kidney	RNA labelling group	Abi3	-	1079	1417	1606	2485	C>A	0	0	C>	>A	Inf
7017_TCTTAA_5017_CAATTC	K1	kidney	RNA labelling group	Abi3	-	1079	1417	1606	2485	C>G	0	0	C>	>G	Inf
7017_TCTTAA_5017_CAATTC	K1	kidney	RNA labelling group	Abi3	-	1079	1417	1606	2485	C>T	0	0	C>	>T	Inf
7017_TCTTAA_5017_CAATTC	K1	kidney	RNA labelling group	Abi3	-	1079	1417	1606	2485	G>A	0	0	G>	>A	Inf
7017_TCTTAA_5017_CAATTC	K1	kidney	RNA labelling group	Abi3	-	1079	1417	1606	2485	G>C	0	0	G>	>C	Inf
7017_TCTTAA_5017_CAATTC	K1	kidney	RNA labelling group	Abi3	-	1079	1417	1606	2485	G>T	0	0	G>	>T	Inf
7017_TCTTAA_5017_CAATTC	K1	kidney	RNA labelling group	Abi3	-	1079	1417	1606	2485	T>A	0	0	T>	>A	Inf
7017_TCTTAA_5017_CAATTC	K1	kidney	RNA labelling group	Abi3	-	1079	1417	1606	2485	T>C	1	0.000402414486921529	T>	>C	2485
7017_TCTTAA_5017_CAATTC	K1	kidney	RNA labelling group	Abi3	-	1079	1417	1606	2485	T>G	0	0	T>	>G	Inf
7017_TCTTAA_5017_CAATTC	K1	kidney	RNA labelling group	Ablim1	-	15070	12476	11556	18687	A>C	0	0	A>	>C	Inf
7017_TCTTAA_5017_CAATTC	K1	kidney	RNA labelling group	Ablim1	-	15070	12476	11556	18687	A>G	4	0.00026542800265428	A>	>G	3767.5
7017_TCTTAA_5017_CAATTC	K1	kidney	RNA labelling group	Ablim1	-	15070	12476	11556	18687	A>T	5	0.00033178500331785	A>	>T	3014
7017_TCTTAA_5017_CAATTC	K1	kidney	RNA labelling group	Ablim1	-	15070	12476	11556	18687	C>A	0	0	C>	>A	Inf
7017_TCTTAA_5017_CAATTC	K1	kidney	RNA labelling group	Ablim1	-	15070	12476	11556	18687	C>G	0	0	C>	>G	Inf
7017_TCTTAA_5017_CAATTC	K1	kidney	RNA labelling group	Ablim1	-	15070	12476	11556	18687	C>T	20	0.0016030779095864	C>	>T	623.800000000002
7017_TCTTAA_5017_CAATTC	K1	kidney	RNA labelling group	Ablim1	-	15070	12476	11556	18687	G>A	3	0.000259605399792316	G>	>A	3852
7017_TCTTAA_5017_CAATTC	K1	kidney	RNA labelling group	Ablim1	-	15070	12476	11556	18687	G>C	1	8.65351332641052e-05	G>	>C	11556
7017_TCTTAA_5017_CAATTC	K1	kidney	RNA labelling group	Ablim1	-	15070	12476	11556	18687	G>T	8	0.000692281066112842	G>	>T	1444.5
7017_TCTTAA_5017_CAATTC	K1	kidney	RNA labelling group	Ablim1	-	15070	12476	11556	18687	T>A	1	5.35131374752502e-05	T>	>A	18687
7017_TCTTAA_5017_CAATTC	K1	kidney	RNA labelling group	Ablim1	-	15070	12476	11556	18687	T>C	1	5.35131374752502e-05	T>	>C	18687
7017_TCTTAA_5017_CAATTC	K1	kidney	RNA labelling group	Ablim1	-	15070	12476	11556	18687	T>G	0	0	T>	>G	Inf
7017_TCTTAA_5017_CAATTC	K1	kidney	RNA labelling group	Abr	-	3453	2767	1928	3533	A>C	0	0	A>	>C	Inf
7017_TCTTAA_5017_CAATTC	K1	kidney	RNA labelling group	Abr	-	3453	2767	1928	3533	A>G	3	0.000868809730668983	A>	>G	1151
7017_TCTTAA_5017_CAATTC	K1	kidney	RNA labelling group	Abr	-	3453	2767	1928	3533	A>T	0	0	A>	>T	Inf
7017_TCTTAA_5017_CAATTC	K1	kidney	RNA labelling group	Abr	-	3453	2767	1928	3533	C>A	1	0.000361402240693892	C>	>A	2767
7017_TCTTAA_5017_CAATTC	K1	kidney	RNA labelling group	Abr	-	3453	2767	1928	3533	C>G	0	0	C>	>G	Inf
7017_TCTTAA_5017_CAATTC	K1	kidney	RNA labelling group	Abr	-	3453	2767	1928	3533	C>T	1	0.000361402240693892	C>	>T	2767
7017_TCTTAA_5017_CAATTC	K1	kidney	RNA labelling group	Abr	-	3453	2767	1928	3533	G>A	0	0	G>	>A	Inf
7017_TCTTAA_5017_CAATTC	K1	kidney	RNA labelling group	Abr	-	3453	2767	1928	3533	G>C	1	0.000518672199170124	G>	>C	1928
7017_TCTTAA_5017_CAATTC	K1	kidney	RNA labelling group	Abr	-	3453	2767	1928	3533	G>T	0	0	G>	>T	Inf
7017_TCTTAA_5017_CAATTC	K1	kidney	RNA labelling group	Abr	-	3453	2767	1928	3533	T>A	0	0	T>	>A	Inf
7017_TCTTAA_5017_CAATTC	K1	kidney	RNA labelling group	Abr	-	3453	2767	1928	3533	T>C	0	0	T>	>C	Inf
7017_TCTTAA_5017_CAATTC	K1	kidney	RNA labelling group	Abr	-	3453	2767	1928	3533	T>G	0	0	T>	>G	Inf
7017_TCTTAA_5017_CAATTC	K1	kidney	RNA labelling group	Abracl	-	14623	7258	6875	16576	A>C	0	0	A>	>C	Inf
7017_TCTTAA_5017_CAATTC	K1	kidney	RNA labelling group	Abracl	-	14623	7258	6875	16576	A>G	18	0.00123093756411133	A>	>G	812.38888888889
7017_TCTTAA_5017_CAATTC	K1	kidney	RNA labelling group	Abracl	-	14623	7258	6875	16576	A>T	4	0.000273541680913629	A>	>T	3655.75
7017_TCTTAA_5017_CAATTC	K1	kidney	RNA labelling group	Abracl	-	14623	7258	6875	16576	C>A	0	0	C>	>A	Inf
7017_TCTTAA_5017_CAATTC	K1	kidney	RNA labelling group	Abracl	-	14623	7258	6875	16576	C>G	0	0	C>	>G	Inf
7017_TCTTAA_5017_CAATTC	K1	kidney	RNA labelling group	Abracl	-	14623	7258	6875	16576	C>T	0	0	C>	>T	Inf
7017_TCTTAA_5017_CAATTC	K1	kidney	RNA labelling group	Abracl	-	14623	7258	6875	16576	G>A	0	0	G>	>A	Inf
7017_TCTTAA_5017_CAATTC	K1	kidney	RNA labelling group	Abracl	-	14623	7258	6875	16576	G>C	0	0	G>	>C	Inf
7017_TCTTAA_5017_CAATTC	K1	kidney	RNA labelling group	Abracl	-	14623	7258	6875	16576	G>T	0	0	G>	>T	Inf
7017_TCTTAA_5017_CAATTC	K1	kidney	RNA labelling group	Abracl	-	14623	7258	6875	16576	T>A	1	6.03281853281853e-05	T>	>A	16576
7017_TCTTAA_5017_CAATTC	K1	kidney	RNA labelling group	Abracl	-	14623	7258	6875	16576	T>C	6	0.000361969111969112	T>	>C	2762.66666666667
7017_TCTTAA_5017_CAATTC	K1	kidney	RNA labelling group	Abracl	-	14623	7258	6875	16576	T>G	0	0	T>	>G	Inf
7017_TCTTAA_5017_CAATTC	K1	kidney	RNA labelling group	Abt1	-	2537	2190	1002	1882	A>C	0	0	A>	>C	Inf
7017_TCTTAA_5017_CAATTC	K1	kidney	RNA labelling group	Abt1	-	2537	2190	1002	1882	A>G	0	0	A>	>G	Inf
7017_TCTTAA_5017_CAATTC	K1	kidney	RNA labelling group	Abt1	-	2537	2190	1002	1882	A>T	0	0	A>	>T	Inf
7017_TCTTAA_5017_CAATTC	K1	kidney	RNA labelling group	Abt1	-	2537	2190	1002	1882	C>A	0	0	C>	>A	Inf
7017_TCTTAA_5017_CAATTC	K1	kidney	RNA labelling group	Abt1	-	2537	2190	1002	1882	C>G	0	0	C>	>G	Inf
7017_TCTTAA_5017_CAATTC	K1	kidney	RNA labelling group	Abt1	-	2537	2190	1002	1882	C>T	1	0.00045662100456621	C>	>T	2190
7017_TCTTAA_5017_CAATTC	K1	kidney	RNA labelling group	Abt1	-	2537	2190	1002	1882	G>A	3	0.0029940119760479	G>	>A	334
7017_TCTTAA_5017_CAATTC	K1	kidney	RNA labelling group	Abt1	-	2537	2190	1002	1882	G>C	0	0	G>	>C	Inf
7017_TCTTAA_5017_CAATTC	K1	kidney	RNA labelling group	Abt1	-	2537	2190	1002	1882	G>T	0	0	G>	>T	Inf
7017_TCTTAA_5017_CAATTC	K1	kidney	RNA labelling group	Abt1	-	2537	2190	1002	1882	T>A	0	0	T>	>A	Inf
7017_TCTTAA_5017_CAATTC	K1	kidney	RNA labelling group	Abt1	-	2537	2190	1002	1882	T>C	0	0	T>	>C	Inf
7017_TCTTAA_5017_CAATTC	K1	kidney	RNA labelling group	Abt1	-	2537	2190	1002	1882	T>G	0	0	T>	>G	Inf
7017_TCTTAA_5017_CAATTC	K1	kidney	RNA labelling group	Abtb1	-	1361	1673	1483	1214	A>C	0	0	A>	>C	Inf
7017_TCTTAA_5017_CAATTC	K1	kidney	RNA labelling group	Abtb1	-	1361	1673	1483	1214	A>G	0	0	A>	>G	Inf
7017_TCTTAA_5017_CAATTC	K1	kidney	RNA labelling group	Abtb1	-	1361	1673	1483	1214	A>T	0	0	A>	>T	Inf
7017_TCTTAA_5017_CAATTC	K1	kidney	RNA labelling group	Abtb1	-	1361	1673	1483	1214	C>A	2	0.00119545726240286	C>	>A	836.500000000006
7017_TCTTAA_5017_CAATTC	K1	kidney	RNA labelling group	Abtb1	-	1361	1673	1483	1214	C>G	0	0	C>	>G	Inf
7017_TCTTAA_5017_CAATTC	K1	kidney	RNA labelling group	Abtb1	-	1361	1673	1483	1214	C>T	0	0	C>	>T	Inf
7017_TCTTAA_5017_CAATTC	K1	kidney	RNA labelling group	Abtb1	-	1361	1673	1483	1214	G>A	0	0	G>	>A	Inf
7017_TCTTAA_5017_CAATTC	K1	kidney	RNA labelling group	Abtb1	-	1361	1673	1483	1214	G>C	3	0.00202292650033715	G>	>C	494.333333333334
7017_TCTTAA_5017_CAATTC	K1	kidney	RNA labelling group	Abtb1	-	1361	1673	1483	1214	G>T	0	0	G>	>T	Inf
7017_TCTTAA_5017_CAATTC	K1	kidney	RNA labelling group	Abtb1	-	1361	1673	1483	1214	T>A	0	0	T>	>A	Inf
7017_TCTTAA_5017_CAATTC	K1	kidney	RNA labelling group	Abtb1	-	1361	1673	1483	1214	T>C	0	0	T>	>C	Inf
7017_TCTTAA_5017_CAATTC	K1	kidney	RNA labelling group	Abtb1	-	1361	1673	1483	1214	T>G	0	0	T>	>G	Inf
7017_TCTTAA_5017_CAATTC	K1	kidney	RNA labelling group	Acaa1b	-	79407	90718	75204	83595	A>C	0	0	A>	>C	Inf
7017_TCTTAA_5017_CAATTC	K1	kidney	RNA labelling group	Acaa1b	-	79407	90718	75204	83595	A>G	19	0.0002392736156762	A>	>G	4179.31578947368
7017_TCTTAA_5017_CAATTC	K1	kidney	RNA labelling group	Acaa1b	-	79407	90718	75204	83595	A>T	12	0.00015112017832181	A>	>T	6617.25
7017_TCTTAA_5017_CAATTC	K1	kidney	RNA labelling group	Acaa1b	-	79407	90718	75204	83595	C>A	7	7.71621949337507e-05	C>	>A	12959.7142857143
7017_TCTTAA_5017_CAATTC	K1	kidney	RNA labelling group	Acaa1b	-	79407	90718	75204	83595	C>G	0	0	C>	>G	Inf
7017_TCTTAA_5017_CAATTC	K1	kidney	RNA labelling group	Acaa1b	-	79407	90718	75204	83595	C>T	16	0.000176370731277145	C>	>T	5669.875
7017_TCTTAA_5017_CAATTC	K1	kidney	RNA labelling group	Acaa1b	-	79407	90718	75204	83595	G>A	29	0.000385617786287963	G>	>A	2593.24137931035
7017_TCTTAA_5017_CAATTC	K1	kidney	RNA labelling group	Acaa1b	-	79407	90718	75204	83595	G>C	2	2.65943300888251e-05	G>	>C	37602
7017_TCTTAA_5017_CAATTC	K1	kidney	RNA labelling group	Acaa1b	-	79407	90718	75204	83595	G>T	1	1.32971650444125e-05	G>	>T	75204
7017_TCTTAA_5017_CAATTC	K1	kidney	RNA labelling group	Acaa1b	-	79407	90718	75204	83595	T>A	10	0.000119624379448532	T>	>A	8359.5
7017_TCTTAA_5017_CAATTC	K1	kidney	RNA labelling group	Acaa1b	-	79407	90718	75204	83595	T>C	5	5.98121897242658e-05	T>	>C	16719
7017_TCTTAA_5017_CAATTC	K1	kidney	RNA labelling group	Acaa1b	-	79407	90718	75204	83595	T>G	0	0	T>	>G	Inf
7017_TCTTAA_5017_CAATTC	K1	kidney	RNA labelling group	Acad10	-	12095	8693	10798	8875	A>C	0	0	A>	>C	Inf
7017_TCTTAA_5017_CAATTC	K1	kidney	RNA labelling group	Acad10	-	12095	8693	10798	8875	A>G	16	0.00132286068623398	A>	>G	755.937500000001
7017_TCTTAA_5017_CAATTC	K1	kidney	RNA labelling group	Acad10	-	12095	8693	10798	8875	A>T	2	0.000165357585779248	A>	>T	6047.5
7017_TCTTAA_5017_CAATTC	K1	kidney	RNA labelling group	Acad10	-	12095	8693	10798	8875	C>A	0	0	C>	>A	Inf
7017_TCTTAA_5017_CAATTC	K1	kidney	RNA labelling group	Acad10	-	12095	8693	10798	8875	C>G	0	0	C>	>G	Inf
7017_TCTTAA_5017_CAATTC	K1	kidney	RNA labelling group	Acad10	-	12095	8693	10798	8875	C>T	3	0.000345105257103417	C>	>T	2897.66666666667
7017_TCTTAA_5017_CAATTC	K1	kidney	RNA labelling group	Acad10	-	12095	8693	10798	8875	G>A	8	0.000740877940359326	G>	>A	1349.75
7017_TCTTAA_5017_CAATTC	K1	kidney	RNA labelling group	Acad10	-	12095	8693	10798	8875	G>C	0	0	G>	>C	Inf
7017_TCTTAA_5017_CAATTC	K1	kidney	RNA labelling group	Acad10	-	12095	8693	10798	8875	G>T	3	0.000277829227634747	G>	>T	3599.33333333333
7017_TCTTAA_5017_CAATTC	K1	kidney	RNA labelling group	Acad10	-	12095	8693	10798	8875	T>A	0	0	T>	>A	Inf
7017_TCTTAA_5017_CAATTC	K1	kidney	RNA labelling group	Acad10	-	12095	8693	10798	8875	T>C	7	0.000788732394366197	T>	>C	1267.85714285714
7017_TCTTAA_5017_CAATTC	K1	kidney	RNA labelling group	Acad10	-	12095	8693	10798	8875	T>G	0	0	T>	>G	Inf
7017_TCTTAA_5017_CAATTC	K1	kidney	RNA labelling group	Acad12	-	3505	3338	3569	3514	A>C	0	0	A>	>C	Inf
7017_TCTTAA_5017_CAATTC	K1	kidney	RNA labelling group	Acad12	-	3505	3338	3569	3514	A>G	0	0	A>	>G	Inf
7017_TCTTAA_5017_CAATTC	K1	kidney	RNA labelling group	Acad12	-	3505	3338	3569	3514	A>T	0	0	A>	>T	Inf
7017_TCTTAA_5017_CAATTC	K1	kidney	RNA labelling group	Acad12	-	3505	3338	3569	3514	C>A	0	0	C>	>A	Inf
7017_TCTTAA_5017_CAATTC	K1	kidney	RNA labelling group	Acad12	-	3505	3338	3569	3514	C>G	0	0	C>	>G	Inf
7017_TCTTAA_5017_CAATTC	K1	kidney	RNA labelling group	Acad12	-	3505	3338	3569	3514	C>T	2	0.000599161174355902	C>	>T	1669
7017_TCTTAA_5017_CAATTC	K1	kidney	RNA labelling group	Acad12	-	3505	3338	3569	3514	G>A	1	0.000280190529560101	G>	>A	3569
7017_TCTTAA_5017_CAATTC	K1	kidney	RNA labelling group	Acad12	-	3505	3338	3569	3514	G>C	0	0	G>	>C	Inf
7017_TCTTAA_5017_CAATTC	K1	kidney	RNA labelling group	Acad12	-	3505	3338	3569	3514	G>T	0	0	G>	>T	Inf
7017_TCTTAA_5017_CAATTC	K1	kidney	RNA labelling group	Acad12	-	3505	3338	3569	3514	T>A	0	0	T>	>A	Inf
7017_TCTTAA_5017_CAATTC	K1	kidney	RNA labelling group	Acad12	-	3505	3338	3569	3514	T>C	0	0	T>	>C	Inf
7017_TCTTAA_5017_CAATTC	K1	kidney	RNA labelling group	Acad12	-	3505	3338	3569	3514	T>G	0	0	T>	>G	Inf
7017_TCTTAA_5017_CAATTC	K1	kidney	RNA labelling group	Acad8	-	12826	9942	7434	13481	A>C	1	7.79666302822392e-05	A>	>C	12826
7017_TCTTAA_5017_CAATTC	K1	kidney	RNA labelling group	Acad8	-	12826	9942	7434	13481	A>G	8	0.000623733042257914	A>	>G	1603.25
7017_TCTTAA_5017_CAATTC	K1	kidney	RNA labelling group	Acad8	-	12826	9942	7434	13481	A>T	2	0.000155933260564478	A>	>T	6413
7017_TCTTAA_5017_CAATTC	K1	kidney	RNA labelling group	Acad8	-	12826	9942	7434	13481	C>A	3	0.000301750150875075	C>	>A	3314
7017_TCTTAA_5017_CAATTC	K1	kidney	RNA labelling group	Acad8	-	12826	9942	7434	13481	C>G	0	0	C>	>G	Inf
7017_TCTTAA_5017_CAATTC	K1	kidney	RNA labelling group	Acad8	-	12826	9942	7434	13481	C>T	3	0.000301750150875075	C>	>T	3314
7017_TCTTAA_5017_CAATTC	K1	kidney	RNA labelling group	Acad8	-	12826	9942	7434	13481	G>A	8	0.001076136669357	G>	>A	929.250000000007
7017_TCTTAA_5017_CAATTC	K1	kidney	RNA labelling group	Acad8	-	12826	9942	7434	13481	G>C	0	0	G>	>C	Inf
7017_TCTTAA_5017_CAATTC	K1	kidney	RNA labelling group	Acad8	-	12826	9942	7434	13481	G>T	0	0	G>	>T	Inf
7017_TCTTAA_5017_CAATTC	K1	kidney	RNA labelling group	Acad8	-	12826	9942	7434	13481	T>A	0	0	T>	>A	Inf
7017_TCTTAA_5017_CAATTC	K1	kidney	RNA labelling group	Acad8	-	12826	9942	7434	13481	T>C	1	7.41784734070173e-05	T>	>C	13481
7017_TCTTAA_5017_CAATTC	K1	kidney	RNA labelling group	Acad8	-	12826	9942	7434	13481	T>G	0	0	T>	>G	Inf
7017_TCTTAA_5017_CAATTC	K1	kidney	RNA labelling group	Acadl	-	94246	66919	44746	132879	A>C	1	1.06105298898627e-05	A>	>C	94246
7017_TCTTAA_5017_CAATTC	K1	kidney	RNA labelling group	Acadl	-	94246	66919	44746	132879	A>G	148	0.00157035842369967	A>	>G	636.797297297301
7017_TCTTAA_5017_CAATTC	K1	kidney	RNA labelling group	Acadl	-	94246	66919	44746	132879	A>T	108	0.00114593722810517	A>	>T	872.648148148149
7017_TCTTAA_5017_CAATTC	K1	kidney	RNA labelling group	Acadl	-	94246	66919	44746	132879	C>A	731	0.0109236539697246	C>	>A	91.5444596443229
7017_TCTTAA_5017_CAATTC	K1	kidney	RNA labelling group	Acadl	-	94246	66919	44746	132879	C>G	23	0.000343699098910623	C>	>G	2909.52173913043
7017_TCTTAA_5017_CAATTC	K1	kidney	RNA labelling group	Acadl	-	94246	66919	44746	132879	C>T	814	0.0121639594136194	C>	>T	82.2100737100737
7017_TCTTAA_5017_CAATTC	K1	kidney	RNA labelling group	Acadl	-	94246	66919	44746	132879	G>A	237	0.00529656282125776	G>	>A	188.801687763713
7017_TCTTAA_5017_CAATTC	K1	kidney	RNA labelling group	Acadl	-	94246	66919	44746	132879	G>C	3	6.70450990032629e-05	G>	>C	14915.3333333333
7017_TCTTAA_5017_CAATTC	K1	kidney	RNA labelling group	Acadl	-	94246	66919	44746	132879	G>T	1120	0.0250301702945515	G>	>T	39.9517857142857
7017_TCTTAA_5017_CAATTC	K1	kidney	RNA labelling group	Acadl	-	94246	66919	44746	132879	T>A	552	0.00415415528413067	T>	>A	240.722826086957
7017_TCTTAA_5017_CAATTC	K1	kidney	RNA labelling group	Acadl	-	94246	66919	44746	132879	T>C	20	0.00015051287261343	T>	>C	6643.95
7017_TCTTAA_5017_CAATTC	K1	kidney	RNA labelling group	Acadl	-	94246	66919	44746	132879	T>G	5	3.76282181533576e-05	T>	>G	26575.8
7017_TCTTAA_5017_CAATTC	K1	kidney	RNA labelling group	Acadm	-	208434	91282	78076	180109	A>C	6	2.87860905610409e-05	A>	>C	34739
7017_TCTTAA_5017_CAATTC	K1	kidney	RNA labelling group	Acadm	-	208434	91282	78076	180109	A>G	178	0.00085398735331088	A>	>G	1170.97752808989
7017_TCTTAA_5017_CAATTC	K1	kidney	RNA labelling group	Acadm	-	208434	91282	78076	180109	A>T	16	7.67629081627757e-05	A>	>T	13027.125
7017_TCTTAA_5017_CAATTC	K1	kidney	RNA labelling group	Acadm	-	208434	91282	78076	180109	C>A	5	5.47753116715234e-05	C>	>A	18256.4
7017_TCTTAA_5017_CAATTC	K1	kidney	RNA labelling group	Acadm	-	208434	91282	78076	180109	C>G	4	4.38202493372187e-05	C>	>G	22820.5
7017_TCTTAA_5017_CAATTC	K1	kidney	RNA labelling group	Acadm	-	208434	91282	78076	180109	C>T	9	9.85955610087421e-05	C>	>T	10142.4444444444
7017_TCTTAA_5017_CAATTC	K1	kidney	RNA labelling group	Acadm	-	208434	91282	78076	180109	G>A	205	0.00262564680567652	G>	>A	380.858536585366
7017_TCTTAA_5017_CAATTC	K1	kidney	RNA labelling group	Acadm	-	208434	91282	78076	180109	G>C	2	2.56160663968441e-05	G>	>C	39038
7017_TCTTAA_5017_CAATTC	K1	kidney	RNA labelling group	Acadm	-	208434	91282	78076	180109	G>T	1	1.2808033198422e-05	G>	>T	78076
7017_TCTTAA_5017_CAATTC	K1	kidney	RNA labelling group	Acadm	-	208434	91282	78076	180109	T>A	24	0.000133252641456007	T>	>A	7504.54166666667
7017_TCTTAA_5017_CAATTC	K1	kidney	RNA labelling group	Acadm	-	208434	91282	78076	180109	T>C	19	0.000105491674486006	T>	>C	9479.42105263158
7017_TCTTAA_5017_CAATTC	K1	kidney	RNA labelling group	Acadm	-	208434	91282	78076	180109	T>G	6	3.33131603640018e-05	T>	>G	30018.1666666667
7017_TCTTAA_5017_CAATTC	K1	kidney	RNA labelling group	Acads	-	20439	33407	24884	14384	A>C	0	0	A>	>C	Inf
7017_TCTTAA_5017_CAATTC	K1	kidney	RNA labelling group	Acads	-	20439	33407	24884	14384	A>G	7	0.000342482508929008	A>	>G	2919.85714285714
7017_TCTTAA_5017_CAATTC	K1	kidney	RNA labelling group	Acads	-	20439	33407	24884	14384	A>T	3	0.000146778218112432	A>	>T	6813
7017_TCTTAA_5017_CAATTC	K1	kidney	RNA labelling group	Acads	-	20439	33407	24884	14384	C>A	0	0	C>	>A	Inf
7017_TCTTAA_5017_CAATTC	K1	kidney	RNA labelling group	Acads	-	20439	33407	24884	14384	C>G	0	0	C>	>G	Inf
7017_TCTTAA_5017_CAATTC	K1	kidney	RNA labelling group	Acads	-	20439	33407	24884	14384	C>T	1	2.99338461998982e-05	C>	>T	33407
7017_TCTTAA_5017_CAATTC	K1	kidney	RNA labelling group	Acads	-	20439	33407	24884	14384	G>A	12	0.000482237582382254	G>	>A	2073.66666666667
7017_TCTTAA_5017_CAATTC	K1	kidney	RNA labelling group	Acads	-	20439	33407	24884	14384	G>C	0	0	G>	>C	Inf
7017_TCTTAA_5017_CAATTC	K1	kidney	RNA labelling group	Acads	-	20439	33407	24884	14384	G>T	2	8.03729303970423e-05	G>	>T	12442
7017_TCTTAA_5017_CAATTC	K1	kidney	RNA labelling group	Acads	-	20439	33407	24884	14384	T>A	1	6.95216907675195e-05	T>	>A	14384
7017_TCTTAA_5017_CAATTC	K1	kidney	RNA labelling group	Acads	-	20439	33407	24884	14384	T>C	2	0.000139043381535039	T>	>C	7192
7017_TCTTAA_5017_CAATTC	K1	kidney	RNA labelling group	Acads	-	20439	33407	24884	14384	T>G	0	0	T>	>G	Inf
7017_TCTTAA_5017_CAATTC	K1	kidney	RNA labelling group	Acadvl	-	51390	42642	49050	47828	A>C	0	0	A>	>C	Inf
7017_TCTTAA_5017_CAATTC	K1	kidney	RNA labelling group	Acadvl	-	51390	42642	49050	47828	A>G	25	0.000486475968087176	A>	>G	2055.6
7017_TCTTAA_5017_CAATTC	K1	kidney	RNA labelling group	Acadvl	-	51390	42642	49050	47828	A>T	6	0.000116754232340922	A>	>T	8565
7017_TCTTAA_5017_CAATTC	K1	kidney	RNA labelling group	Acadvl	-	51390	42642	49050	47828	C>A	2	4.69021152853994e-05	C>	>A	21321
7017_TCTTAA_5017_CAATTC	K1	kidney	RNA labelling group	Acadvl	-	51390	42642	49050	47828	C>G	0	0	C>	>G	Inf
7017_TCTTAA_5017_CAATTC	K1	kidney	RNA labelling group	Acadvl	-	51390	42642	49050	47828	C>T	3	7.0353172928099e-05	C>	>T	14214
7017_TCTTAA_5017_CAATTC	K1	kidney	RNA labelling group	Acadvl	-	51390	42642	49050	47828	G>A	26	0.000530071355759429	G>	>A	1886.53846153846
7017_TCTTAA_5017_CAATTC	K1	kidney	RNA labelling group	Acadvl	-	51390	42642	49050	47828	G>C	0	0	G>	>C	Inf
7017_TCTTAA_5017_CAATTC	K1	kidney	RNA labelling group	Acadvl	-	51390	42642	49050	47828	G>T	0	0	G>	>T	Inf
7017_TCTTAA_5017_CAATTC	K1	kidney	RNA labelling group	Acadvl	-	51390	42642	49050	47828	T>A	2	4.18165091578155e-05	T>	>A	23914
7017_TCTTAA_5017_CAATTC	K1	kidney	RNA labelling group	Acadvl	-	51390	42642	49050	47828	T>C	4	8.3633018315631e-05	T>	>C	11957
7017_TCTTAA_5017_CAATTC	K1	kidney	RNA labelling group	Acadvl	-	51390	42642	49050	47828	T>G	0	0	T>	>G	Inf
7017_TCTTAA_5017_CAATTC	K1	kidney	RNA labelling group	Acap2	-	3898	1947	1546	3399	A>C	0	0	A>	>C	Inf
7017_TCTTAA_5017_CAATTC	K1	kidney	RNA labelling group	Acap2	-	3898	1947	1546	3399	A>G	0	0	A>	>G	Inf
7017_TCTTAA_5017_CAATTC	K1	kidney	RNA labelling group	Acap2	-	3898	1947	1546	3399	A>T	0	0	A>	>T	Inf
7017_TCTTAA_5017_CAATTC	K1	kidney	RNA labelling group	Acap2	-	3898	1947	1546	3399	C>A	0	0	C>	>A	Inf
7017_TCTTAA_5017_CAATTC	K1	kidney	RNA labelling group	Acap2	-	3898	1947	1546	3399	C>G	0	0	C>	>G	Inf
7017_TCTTAA_5017_CAATTC	K1	kidney	RNA labelling group	Acap2	-	3898	1947	1546	3399	C>T	0	0	C>	>T	Inf
7017_TCTTAA_5017_CAATTC	K1	kidney	RNA labelling group	Acap2	-	3898	1947	1546	3399	G>A	6	0.0038809831824062	G>	>A	257.666666666667
7017_TCTTAA_5017_CAATTC	K1	kidney	RNA labelling group	Acap2	-	3898	1947	1546	3399	G>C	0	0	G>	>C	Inf
7017_TCTTAA_5017_CAATTC	K1	kidney	RNA labelling group	Acap2	-	3898	1947	1546	3399	G>T	0	0	G>	>T	Inf
7017_TCTTAA_5017_CAATTC	K1	kidney	RNA labelling group	Acap2	-	3898	1947	1546	3399	T>A	0	0	T>	>A	Inf
7017_TCTTAA_5017_CAATTC	K1	kidney	RNA labelling group	Acap2	-	3898	1947	1546	3399	T>C	1	0.000294204177699323	T>	>C	3399
7017_TCTTAA_5017_CAATTC	K1	kidney	RNA labelling group	Acap2	-	3898	1947	1546	3399	T>G	0	0	T>	>G	Inf
7017_TCTTAA_5017_CAATTC	K1	kidney	RNA labelling group	Acat1	-	139177	77912	76981	114662	A>C	2	1.43701904768748e-05	A>	>C	69588.5
7017_TCTTAA_5017_CAATTC	K1	kidney	RNA labelling group	Acat1	-	139177	77912	76981	114662	A>G	117	0.000840656142897174	A>	>G	1189.54700854701
7017_TCTTAA_5017_CAATTC	K1	kidney	RNA labelling group	Acat1	-	139177	77912	76981	114662	A>T	11	7.90360476228112e-05	A>	>T	12652.4545454545
7017_TCTTAA_5017_CAATTC	K1	kidney	RNA labelling group	Acat1	-	139177	77912	76981	114662	C>A	0	0	C>	>A	Inf
7017_TCTTAA_5017_CAATTC	K1	kidney	RNA labelling group	Acat1	-	139177	77912	76981	114662	C>G	2	2.56699866516069e-05	C>	>G	38956
7017_TCTTAA_5017_CAATTC	K1	kidney	RNA labelling group	Acat1	-	139177	77912	76981	114662	C>T	28	0.000359379813122497	C>	>T	2782.57142857143
7017_TCTTAA_5017_CAATTC	K1	kidney	RNA labelling group	Acat1	-	139177	77912	76981	114662	G>A	35	0.000454657642794975	G>	>A	2199.45714285714
7017_TCTTAA_5017_CAATTC	K1	kidney	RNA labelling group	Acat1	-	139177	77912	76981	114662	G>C	5	6.49510918278536e-05	G>	>C	15396.2
7017_TCTTAA_5017_CAATTC	K1	kidney	RNA labelling group	Acat1	-	139177	77912	76981	114662	G>T	13	0.000168872838752419	G>	>T	5921.61538461538
7017_TCTTAA_5017_CAATTC	K1	kidney	RNA labelling group	Acat1	-	139177	77912	76981	114662	T>A	15	0.000130819277528737	T>	>A	7644.13333333333
7017_TCTTAA_5017_CAATTC	K1	kidney	RNA labelling group	Acat1	-	139177	77912	76981	114662	T>C	13	0.000113376707191572	T>	>C	8820.15384615385
7017_TCTTAA_5017_CAATTC	K1	kidney	RNA labelling group	Acat1	-	139177	77912	76981	114662	T>G	1	8.72128516858244e-06	T>	>G	114662
7017_TCTTAA_5017_CAATTC	K1	kidney	RNA labelling group	Acat2	-	40448	30038	34645	40540	A>C	2	4.94462025316456e-05	A>	>C	20224
7017_TCTTAA_5017_CAATTC	K1	kidney	RNA labelling group	Acat2	-	40448	30038	34645	40540	A>G	14	0.000346123417721519	A>	>G	2889.14285714286
7017_TCTTAA_5017_CAATTC	K1	kidney	RNA labelling group	Acat2	-	40448	30038	34645	40540	A>T	1	2.47231012658228e-05	A>	>T	40448
7017_TCTTAA_5017_CAATTC	K1	kidney	RNA labelling group	Acat2	-	40448	30038	34645	40540	C>A	3	9.98734935748052e-05	C>	>A	10012.6666666667
7017_TCTTAA_5017_CAATTC	K1	kidney	RNA labelling group	Acat2	-	40448	30038	34645	40540	C>G	2	6.65823290498702e-05	C>	>G	15019
7017_TCTTAA_5017_CAATTC	K1	kidney	RNA labelling group	Acat2	-	40448	30038	34645	40540	C>T	1	3.32911645249351e-05	C>	>T	30038
7017_TCTTAA_5017_CAATTC	K1	kidney	RNA labelling group	Acat2	-	40448	30038	34645	40540	G>A	0	0	G>	>A	Inf
7017_TCTTAA_5017_CAATTC	K1	kidney	RNA labelling group	Acat2	-	40448	30038	34645	40540	G>C	0	0	G>	>C	Inf
7017_TCTTAA_5017_CAATTC	K1	kidney	RNA labelling group	Acat2	-	40448	30038	34645	40540	G>T	2	5.77283879347669e-05	G>	>T	17322.5
7017_TCTTAA_5017_CAATTC	K1	kidney	RNA labelling group	Acat2	-	40448	30038	34645	40540	T>A	4	9.86679822397632e-05	T>	>A	10135
7017_TCTTAA_5017_CAATTC	K1	kidney	RNA labelling group	Acat2	-	40448	30038	34645	40540	T>C	2	4.93339911198816e-05	T>	>C	20270
7017_TCTTAA_5017_CAATTC	K1	kidney	RNA labelling group	Acat2	-	40448	30038	34645	40540	T>G	0	0	T>	>G	Inf
7017_TCTTAA_5017_CAATTC	K1	kidney	RNA labelling group	Acat3	-	8340	6327	6437	8452	A>C	0	0	A>	>C	Inf
7017_TCTTAA_5017_CAATTC	K1	kidney	RNA labelling group	Acat3	-	8340	6327	6437	8452	A>G	3	0.000359712230215827	A>	>G	2780
7017_TCTTAA_5017_CAATTC	K1	kidney	RNA labelling group	Acat3	-	8340	6327	6437	8452	A>T	0	0	A>	>T	Inf
7017_TCTTAA_5017_CAATTC	K1	kidney	RNA labelling group	Acat3	-	8340	6327	6437	8452	C>A	0	0	C>	>A	Inf
7017_TCTTAA_5017_CAATTC	K1	kidney	RNA labelling group	Acat3	-	8340	6327	6437	8452	C>G	0	0	C>	>G	Inf
7017_TCTTAA_5017_CAATTC	K1	kidney	RNA labelling group	Acat3	-	8340	6327	6437	8452	C>T	4	0.000632211158526948	C>	>T	1581.75
7017_TCTTAA_5017_CAATTC	K1	kidney	RNA labelling group	Acat3	-	8340	6327	6437	8452	G>A	3	0.000466055615970172	G>	>A	2145.66666666667
7017_TCTTAA_5017_CAATTC	K1	kidney	RNA labelling group	Acat3	-	8340	6327	6437	8452	G>C	0	0	G>	>C	Inf
7017_TCTTAA_5017_CAATTC	K1	kidney	RNA labelling group	Acat3	-	8340	6327	6437	8452	G>T	5	0.000776759359950287	G>	>T	1287.4
7017_TCTTAA_5017_CAATTC	K1	kidney	RNA labelling group	Acat3	-	8340	6327	6437	8452	T>A	1	0.00011831519167061	T>	>A	8452
7017_TCTTAA_5017_CAATTC	K1	kidney	RNA labelling group	Acat3	-	8340	6327	6437	8452	T>C	0	0	T>	>C	Inf
7017_TCTTAA_5017_CAATTC	K1	kidney	RNA labelling group	Acat3	-	8340	6327	6437	8452	T>G	0	0	T>	>G	Inf
7017_TCTTAA_5017_CAATTC	K1	kidney	RNA labelling group	Acd	-	6234	4250	3757	5959	A>C	4	0.000641642605068977	A>	>C	1558.5
7017_TCTTAA_5017_CAATTC	K1	kidney	RNA labelling group	Acd	-	6234	4250	3757	5959	A>G	1	0.000160410651267244	A>	>G	6234
7017_TCTTAA_5017_CAATTC	K1	kidney	RNA labelling group	Acd	-	6234	4250	3757	5959	A>T	0	0	A>	>T	Inf
7017_TCTTAA_5017_CAATTC	K1	kidney	RNA labelling group	Acd	-	6234	4250	3757	5959	C>A	0	0	C>	>A	Inf
7017_TCTTAA_5017_CAATTC	K1	kidney	RNA labelling group	Acd	-	6234	4250	3757	5959	C>G	0	0	C>	>G	Inf
7017_TCTTAA_5017_CAATTC	K1	kidney	RNA labelling group	Acd	-	6234	4250	3757	5959	C>T	1	0.000235294117647059	C>	>T	4250
7017_TCTTAA_5017_CAATTC	K1	kidney	RNA labelling group	Acd	-	6234	4250	3757	5959	G>A	0	0	G>	>A	Inf
7017_TCTTAA_5017_CAATTC	K1	kidney	RNA labelling group	Acd	-	6234	4250	3757	5959	G>C	0	0	G>	>C	Inf
7017_TCTTAA_5017_CAATTC	K1	kidney	RNA labelling group	Acd	-	6234	4250	3757	5959	G>T	0	0	G>	>T	Inf
7017_TCTTAA_5017_CAATTC	K1	kidney	RNA labelling group	Acd	-	6234	4250	3757	5959	T>A	0	0	T>	>A	Inf
7017_TCTTAA_5017_CAATTC	K1	kidney	RNA labelling group	Acd	-	6234	4250	3757	5959	T>C	0	0	T>	>C	Inf
7017_TCTTAA_5017_CAATTC	K1	kidney	RNA labelling group	Acd	-	6234	4250	3757	5959	T>G	0	0	T>	>G	Inf
7017_TCTTAA_5017_CAATTC	K1	kidney	RNA labelling group	Acer3	-	4349	1729	2235	3785	A>C	0	0	A>	>C	Inf
7017_TCTTAA_5017_CAATTC	K1	kidney	RNA labelling group	Acer3	-	4349	1729	2235	3785	A>G	10	0.00229937916762474	A>	>G	434.9
7017_TCTTAA_5017_CAATTC	K1	kidney	RNA labelling group	Acer3	-	4349	1729	2235	3785	A>T	11	0.00252931708438721	A>	>T	395.363636363637
7017_TCTTAA_5017_CAATTC	K1	kidney	RNA labelling group	Acer3	-	4349	1729	2235	3785	C>A	0	0	C>	>A	Inf
7017_TCTTAA_5017_CAATTC	K1	kidney	RNA labelling group	Acer3	-	4349	1729	2235	3785	C>G	0	0	C>	>G	Inf
7017_TCTTAA_5017_CAATTC	K1	kidney	RNA labelling group	Acer3	-	4349	1729	2235	3785	C>T	10	0.00578368999421631	C>	>T	172.9
7017_TCTTAA_5017_CAATTC	K1	kidney	RNA labelling group	Acer3	-	4349	1729	2235	3785	G>A	1	0.000447427293064877	G>	>A	2235
7017_TCTTAA_5017_CAATTC	K1	kidney	RNA labelling group	Acer3	-	4349	1729	2235	3785	G>C	0	0	G>	>C	Inf
7017_TCTTAA_5017_CAATTC	K1	kidney	RNA labelling group	Acer3	-	4349	1729	2235	3785	G>T	0	0	G>	>T	Inf
7017_TCTTAA_5017_CAATTC	K1	kidney	RNA labelling group	Acer3	-	4349	1729	2235	3785	T>A	0	0	T>	>A	Inf
7017_TCTTAA_5017_CAATTC	K1	kidney	RNA labelling group	Acer3	-	4349	1729	2235	3785	T>C	0	0	T>	>C	Inf
7017_TCTTAA_5017_CAATTC	K1	kidney	RNA labelling group	Acer3	-	4349	1729	2235	3785	T>G	0	0	T>	>G	Inf
7017_TCTTAA_5017_CAATTC	K1	kidney	RNA labelling group	Acin1	-	5578	1709	2465	2887	A>C	0	0	A>	>C	Inf
7017_TCTTAA_5017_CAATTC	K1	kidney	RNA labelling group	Acin1	-	5578	1709	2465	2887	A>G	0	0	A>	>G	Inf
7017_TCTTAA_5017_CAATTC	K1	kidney	RNA labelling group	Acin1	-	5578	1709	2465	2887	A>T	0	0	A>	>T	Inf
7017_TCTTAA_5017_CAATTC	K1	kidney	RNA labelling group	Acin1	-	5578	1709	2465	2887	C>A	0	0	C>	>A	Inf
7017_TCTTAA_5017_CAATTC	K1	kidney	RNA labelling group	Acin1	-	5578	1709	2465	2887	C>G	0	0	C>	>G	Inf
7017_TCTTAA_5017_CAATTC	K1	kidney	RNA labelling group	Acin1	-	5578	1709	2465	2887	C>T	0	0	C>	>T	Inf
7017_TCTTAA_5017_CAATTC	K1	kidney	RNA labelling group	Acin1	-	5578	1709	2465	2887	G>A	0	0	G>	>A	Inf
7017_TCTTAA_5017_CAATTC	K1	kidney	RNA labelling group	Acin1	-	5578	1709	2465	2887	G>C	1	0.00040567951318458	G>	>C	2465.00000000003
7017_TCTTAA_5017_CAATTC	K1	kidney	RNA labelling group	Acin1	-	5578	1709	2465	2887	G>T	0	0	G>	>T	Inf
7017_TCTTAA_5017_CAATTC	K1	kidney	RNA labelling group	Acin1	-	5578	1709	2465	2887	T>A	0	0	T>	>A	Inf
7017_TCTTAA_5017_CAATTC	K1	kidney	RNA labelling group	Acin1	-	5578	1709	2465	2887	T>C	0	0	T>	>C	Inf
7017_TCTTAA_5017_CAATTC	K1	kidney	RNA labelling group	Acin1	-	5578	1709	2465	2887	T>G	0	0	T>	>G	Inf
7017_TCTTAA_5017_CAATTC	K1	kidney	RNA labelling group	Acly	-	22857	13194	14278	17586	A>C	0	0	A>	>C	Inf
7017_TCTTAA_5017_CAATTC	K1	kidney	RNA labelling group	Acly	-	22857	13194	14278	17586	A>G	13	0.000568753554709717	A>	>G	1758.23076923077
7017_TCTTAA_5017_CAATTC	K1	kidney	RNA labelling group	Acly	-	22857	13194	14278	17586	A>T	5	0.000218751367196045	A>	>T	4571.4
7017_TCTTAA_5017_CAATTC	K1	kidney	RNA labelling group	Acly	-	22857	13194	14278	17586	C>A	0	0	C>	>A	Inf
7017_TCTTAA_5017_CAATTC	K1	kidney	RNA labelling group	Acly	-	22857	13194	14278	17586	C>G	0	0	C>	>G	Inf
7017_TCTTAA_5017_CAATTC	K1	kidney	RNA labelling group	Acly	-	22857	13194	14278	17586	C>T	5	0.000378960133393967	C>	>T	2638.8
7017_TCTTAA_5017_CAATTC	K1	kidney	RNA labelling group	Acly	-	22857	13194	14278	17586	G>A	7	0.000490264742961199	G>	>A	2039.71428571429
7017_TCTTAA_5017_CAATTC	K1	kidney	RNA labelling group	Acly	-	22857	13194	14278	17586	G>C	0	0	G>	>C	Inf
7017_TCTTAA_5017_CAATTC	K1	kidney	RNA labelling group	Acly	-	22857	13194	14278	17586	G>T	0	0	G>	>T	Inf
7017_TCTTAA_5017_CAATTC	K1	kidney	RNA labelling group	Acly	-	22857	13194	14278	17586	T>A	8	0.000454907312635051	T>	>A	2198.25
7017_TCTTAA_5017_CAATTC	K1	kidney	RNA labelling group	Acly	-	22857	13194	14278	17586	T>C	0	0	T>	>C	Inf
7017_TCTTAA_5017_CAATTC	K1	kidney	RNA labelling group	Acly	-	22857	13194	14278	17586	T>G	0	0	T>	>G	Inf
7017_TCTTAA_5017_CAATTC	K1	kidney	RNA labelling group	Acnat1	-	22233	10911	13124	28825	A>C	0	0	A>	>C	Inf
7017_TCTTAA_5017_CAATTC	K1	kidney	RNA labelling group	Acnat1	-	22233	10911	13124	28825	A>G	6	0.000269869113479962	A>	>G	3705.5
7017_TCTTAA_5017_CAATTC	K1	kidney	RNA labelling group	Acnat1	-	22233	10911	13124	28825	A>T	3	0.000134934556739981	A>	>T	7411
7017_TCTTAA_5017_CAATTC	K1	kidney	RNA labelling group	Acnat1	-	22233	10911	13124	28825	C>A	0	0	C>	>A	Inf
7017_TCTTAA_5017_CAATTC	K1	kidney	RNA labelling group	Acnat1	-	22233	10911	13124	28825	C>G	1	9.16506278068005e-05	C>	>G	10911
7017_TCTTAA_5017_CAATTC	K1	kidney	RNA labelling group	Acnat1	-	22233	10911	13124	28825	C>T	1	9.16506278068005e-05	C>	>T	10911
7017_TCTTAA_5017_CAATTC	K1	kidney	RNA labelling group	Acnat1	-	22233	10911	13124	28825	G>A	10	0.000761962816214569	G>	>A	1312.4
7017_TCTTAA_5017_CAATTC	K1	kidney	RNA labelling group	Acnat1	-	22233	10911	13124	28825	G>C	0	0	G>	>C	Inf
7017_TCTTAA_5017_CAATTC	K1	kidney	RNA labelling group	Acnat1	-	22233	10911	13124	28825	G>T	0	0	G>	>T	Inf
7017_TCTTAA_5017_CAATTC	K1	kidney	RNA labelling group	Acnat1	-	22233	10911	13124	28825	T>A	2	6.93842150910668e-05	T>	>A	14412.5
7017_TCTTAA_5017_CAATTC	K1	kidney	RNA labelling group	Acnat1	-	22233	10911	13124	28825	T>C	4	0.000138768430182134	T>	>C	7206.25
7017_TCTTAA_5017_CAATTC	K1	kidney	RNA labelling group	Acnat1	-	22233	10911	13124	28825	T>G	0	0	T>	>G	Inf
7017_TCTTAA_5017_CAATTC	K1	kidney	RNA labelling group	Acnat2	-	19198	14071	11550	19930	A>C	0	0	A>	>C	Inf
7017_TCTTAA_5017_CAATTC	K1	kidney	RNA labelling group	Acnat2	-	19198	14071	11550	19930	A>G	0	0	A>	>G	Inf
7017_TCTTAA_5017_CAATTC	K1	kidney	RNA labelling group	Acnat2	-	19198	14071	11550	19930	A>T	2	0.00010417751849151	A>	>T	9599
7017_TCTTAA_5017_CAATTC	K1	kidney	RNA labelling group	Acnat2	-	19198	14071	11550	19930	C>A	1	7.10681543600313e-05	C>	>A	14071
7017_TCTTAA_5017_CAATTC	K1	kidney	RNA labelling group	Acnat2	-	19198	14071	11550	19930	C>G	0	0	C>	>G	Inf
7017_TCTTAA_5017_CAATTC	K1	kidney	RNA labelling group	Acnat2	-	19198	14071	11550	19930	C>T	12	0.000852817852320375	C>	>T	1172.58333333333
7017_TCTTAA_5017_CAATTC	K1	kidney	RNA labelling group	Acnat2	-	19198	14071	11550	19930	G>A	3	0.00025974025974026	G>	>A	3850
7017_TCTTAA_5017_CAATTC	K1	kidney	RNA labelling group	Acnat2	-	19198	14071	11550	19930	G>C	0	0	G>	>C	Inf
7017_TCTTAA_5017_CAATTC	K1	kidney	RNA labelling group	Acnat2	-	19198	14071	11550	19930	G>T	0	0	G>	>T	Inf
7017_TCTTAA_5017_CAATTC	K1	kidney	RNA labelling group	Acnat2	-	19198	14071	11550	19930	T>A	3	0.000150526843953838	T>	>A	6643.33333333333
7017_TCTTAA_5017_CAATTC	K1	kidney	RNA labelling group	Acnat2	-	19198	14071	11550	19930	T>C	1	5.01756146512795e-05	T>	>C	19930
7017_TCTTAA_5017_CAATTC	K1	kidney	RNA labelling group	Acnat2	-	19198	14071	11550	19930	T>G	0	0	T>	>G	Inf
7017_TCTTAA_5017_CAATTC	K1	kidney	RNA labelling group	Acot11	-	2175	2180	2071	2328	A>C	0	0	A>	>C	Inf
7017_TCTTAA_5017_CAATTC	K1	kidney	RNA labelling group	Acot11	-	2175	2180	2071	2328	A>G	0	0	A>	>G	Inf
7017_TCTTAA_5017_CAATTC	K1	kidney	RNA labelling group	Acot11	-	2175	2180	2071	2328	A>T	0	0	A>	>T	Inf
7017_TCTTAA_5017_CAATTC	K1	kidney	RNA labelling group	Acot11	-	2175	2180	2071	2328	C>A	0	0	C>	>A	Inf
7017_TCTTAA_5017_CAATTC	K1	kidney	RNA labelling group	Acot11	-	2175	2180	2071	2328	C>G	0	0	C>	>G	Inf
7017_TCTTAA_5017_CAATTC	K1	kidney	RNA labelling group	Acot11	-	2175	2180	2071	2328	C>T	0	0	C>	>T	Inf
7017_TCTTAA_5017_CAATTC	K1	kidney	RNA labelling group	Acot11	-	2175	2180	2071	2328	G>A	0	0	G>	>A	Inf
7017_TCTTAA_5017_CAATTC	K1	kidney	RNA labelling group	Acot11	-	2175	2180	2071	2328	G>C	0	0	G>	>C	Inf
7017_TCTTAA_5017_CAATTC	K1	kidney	RNA labelling group	Acot11	-	2175	2180	2071	2328	G>T	0	0	G>	>T	Inf
7017_TCTTAA_5017_CAATTC	K1	kidney	RNA labelling group	Acot11	-	2175	2180	2071	2328	T>A	0	0	T>	>A	Inf
7017_TCTTAA_5017_CAATTC	K1	kidney	RNA labelling group	Acot11	-	2175	2180	2071	2328	T>C	0	0	T>	>C	Inf
7017_TCTTAA_5017_CAATTC	K1	kidney	RNA labelling group	Acot11	-	2175	2180	2071	2328	T>G	0	0	T>	>G	Inf
7017_TCTTAA_5017_CAATTC	K1	kidney	RNA labelling group	Acot13	-	69168	82262	76944	148068	A>C	0	0	A>	>C	Inf
7017_TCTTAA_5017_CAATTC	K1	kidney	RNA labelling group	Acot13	-	69168	82262	76944	148068	A>G	33	0.000477099236641221	A>	>G	2096
7017_TCTTAA_5017_CAATTC	K1	kidney	RNA labelling group	Acot13	-	69168	82262	76944	148068	A>T	5	7.22877631274578e-05	A>	>T	13833.6
7017_TCTTAA_5017_CAATTC	K1	kidney	RNA labelling group	Acot13	-	69168	82262	76944	148068	C>A	5	6.07814057523522e-05	C>	>A	16452.4
7017_TCTTAA_5017_CAATTC	K1	kidney	RNA labelling group	Acot13	-	69168	82262	76944	148068	C>G	174	0.00211519292018185	C>	>G	472.77011494253
7017_TCTTAA_5017_CAATTC	K1	kidney	RNA labelling group	Acot13	-	69168	82262	76944	148068	C>T	398	0.00483819989788723	C>	>T	206.688442211056
7017_TCTTAA_5017_CAATTC	K1	kidney	RNA labelling group	Acot13	-	69168	82262	76944	148068	G>A	67	0.000870763152422541	G>	>A	1148.41791044776
7017_TCTTAA_5017_CAATTC	K1	kidney	RNA labelling group	Acot13	-	69168	82262	76944	148068	G>C	4	5.19858598461219e-05	G>	>C	19236
7017_TCTTAA_5017_CAATTC	K1	kidney	RNA labelling group	Acot13	-	69168	82262	76944	148068	G>T	10	0.000129964649615305	G>	>T	7694.4
7017_TCTTAA_5017_CAATTC	K1	kidney	RNA labelling group	Acot13	-	69168	82262	76944	148068	T>A	8	5.4029229813329e-05	T>	>A	18508.5
7017_TCTTAA_5017_CAATTC	K1	kidney	RNA labelling group	Acot13	-	69168	82262	76944	148068	T>C	20	0.000135073074533323	T>	>C	7403.4
7017_TCTTAA_5017_CAATTC	K1	kidney	RNA labelling group	Acot13	-	69168	82262	76944	148068	T>G	0	0	T>	>G	Inf
7017_TCTTAA_5017_CAATTC	K1	kidney	RNA labelling group	Acot8	-	15742	19913	14111	14730	A>C	1	6.35243298183204e-05	A>	>C	15742
7017_TCTTAA_5017_CAATTC	K1	kidney	RNA labelling group	Acot8	-	15742	19913	14111	14730	A>G	4	0.000254097319273282	A>	>G	3935.5
7017_TCTTAA_5017_CAATTC	K1	kidney	RNA labelling group	Acot8	-	15742	19913	14111	14730	A>T	3	0.000190572989454961	A>	>T	5247.33333333333
7017_TCTTAA_5017_CAATTC	K1	kidney	RNA labelling group	Acot8	-	15742	19913	14111	14730	C>A	4	0.0002008738010345	C>	>A	4978.25
7017_TCTTAA_5017_CAATTC	K1	kidney	RNA labelling group	Acot8	-	15742	19913	14111	14730	C>G	0	0	C>	>G	Inf
7017_TCTTAA_5017_CAATTC	K1	kidney	RNA labelling group	Acot8	-	15742	19913	14111	14730	C>T	7	0.000351529151810375	C>	>T	2844.71428571429
7017_TCTTAA_5017_CAATTC	K1	kidney	RNA labelling group	Acot8	-	15742	19913	14111	14730	G>A	4	0.000283466798951173	G>	>A	3527.75
7017_TCTTAA_5017_CAATTC	K1	kidney	RNA labelling group	Acot8	-	15742	19913	14111	14730	G>C	0	0	G>	>C	Inf
7017_TCTTAA_5017_CAATTC	K1	kidney	RNA labelling group	Acot8	-	15742	19913	14111	14730	G>T	0	0	G>	>T	Inf
7017_TCTTAA_5017_CAATTC	K1	kidney	RNA labelling group	Acot8	-	15742	19913	14111	14730	T>A	5	0.000339443312966735	T>	>A	2946
7017_TCTTAA_5017_CAATTC	K1	kidney	RNA labelling group	Acot8	-	15742	19913	14111	14730	T>C	0	0	T>	>C	Inf
7017_TCTTAA_5017_CAATTC	K1	kidney	RNA labelling group	Acot8	-	15742	19913	14111	14730	T>G	0	0	T>	>G	Inf
7017_TCTTAA_5017_CAATTC	K1	kidney	RNA labelling group	Acox1	-	304616	193517	166518	296696	A>C	2	6.5656433017307e-06	A>	>C	152308
7017_TCTTAA_5017_CAATTC	K1	kidney	RNA labelling group	Acox1	-	304616	193517	166518	296696	A>G	199	0.000653281508522205	A>	>G	1530.73366834171
7017_TCTTAA_5017_CAATTC	K1	kidney	RNA labelling group	Acox1	-	304616	193517	166518	296696	A>T	31	0.000101767471176826	A>	>T	9826.32258064516
7017_TCTTAA_5017_CAATTC	K1	kidney	RNA labelling group	Acox1	-	304616	193517	166518	296696	C>A	5	2.58375233183648e-05	C>	>A	38703.4
7017_TCTTAA_5017_CAATTC	K1	kidney	RNA labelling group	Acox1	-	304616	193517	166518	296696	C>G	12	6.20100559640755e-05	C>	>G	16126.4166666667
7017_TCTTAA_5017_CAATTC	K1	kidney	RNA labelling group	Acox1	-	304616	193517	166518	296696	C>T	33	0.000170527653901208	C>	>T	5864.15151515152
7017_TCTTAA_5017_CAATTC	K1	kidney	RNA labelling group	Acox1	-	304616	193517	166518	296696	G>A	104	0.000624557104937604	G>	>A	1601.13461538462
7017_TCTTAA_5017_CAATTC	K1	kidney	RNA labelling group	Acox1	-	304616	193517	166518	296696	G>C	4	2.40214271129848e-05	G>	>C	41629.5
7017_TCTTAA_5017_CAATTC	K1	kidney	RNA labelling group	Acox1	-	304616	193517	166518	296696	G>T	4	2.40214271129848e-05	G>	>T	41629.5
7017_TCTTAA_5017_CAATTC	K1	kidney	RNA labelling group	Acox1	-	304616	193517	166518	296696	T>A	25	8.42613314638553e-05	T>	>A	11867.84
7017_TCTTAA_5017_CAATTC	K1	kidney	RNA labelling group	Acox1	-	304616	193517	166518	296696	T>C	32	0.000107854504273735	T>	>C	9271.75
7017_TCTTAA_5017_CAATTC	K1	kidney	RNA labelling group	Acox1	-	304616	193517	166518	296696	T>G	1	3.37045325855421e-06	T>	>G	296696
7017_TCTTAA_5017_CAATTC	K1	kidney	RNA labelling group	Acox2	-	24677	14278	12342	24029	A>C	0	0	A>	>C	Inf
7017_TCTTAA_5017_CAATTC	K1	kidney	RNA labelling group	Acox2	-	24677	14278	12342	24029	A>G	4	0.000162094257810917	A>	>G	6169.25
7017_TCTTAA_5017_CAATTC	K1	kidney	RNA labelling group	Acox2	-	24677	14278	12342	24029	A>T	3	0.000121570693358188	A>	>T	8225.66666666667
7017_TCTTAA_5017_CAATTC	K1	kidney	RNA labelling group	Acox2	-	24677	14278	12342	24029	C>A	1	7.00378204230284e-05	C>	>A	14278
7017_TCTTAA_5017_CAATTC	K1	kidney	RNA labelling group	Acox2	-	24677	14278	12342	24029	C>G	0	0	C>	>G	Inf
7017_TCTTAA_5017_CAATTC	K1	kidney	RNA labelling group	Acox2	-	24677	14278	12342	24029	C>T	0	0	C>	>T	Inf
7017_TCTTAA_5017_CAATTC	K1	kidney	RNA labelling group	Acox2	-	24677	14278	12342	24029	G>A	8	0.000648193161562146	G>	>A	1542.75
7017_TCTTAA_5017_CAATTC	K1	kidney	RNA labelling group	Acox2	-	24677	14278	12342	24029	G>C	0	0	G>	>C	Inf
7017_TCTTAA_5017_CAATTC	K1	kidney	RNA labelling group	Acox2	-	24677	14278	12342	24029	G>T	0	0	G>	>T	Inf
7017_TCTTAA_5017_CAATTC	K1	kidney	RNA labelling group	Acox2	-	24677	14278	12342	24029	T>A	1	4.16163802072496e-05	T>	>A	24029
7017_TCTTAA_5017_CAATTC	K1	kidney	RNA labelling group	Acox2	-	24677	14278	12342	24029	T>C	5	0.000208081901036248	T>	>C	4805.8
7017_TCTTAA_5017_CAATTC	K1	kidney	RNA labelling group	Acox2	-	24677	14278	12342	24029	T>G	1	4.16163802072496e-05	T>	>G	24029
7017_TCTTAA_5017_CAATTC	K1	kidney	RNA labelling group	Acp1	-	29520	20738	13343	35601	A>C	0	0	A>	>C	Inf
7017_TCTTAA_5017_CAATTC	K1	kidney	RNA labelling group	Acp1	-	29520	20738	13343	35601	A>G	2	6.77506775067751e-05	A>	>G	14760
7017_TCTTAA_5017_CAATTC	K1	kidney	RNA labelling group	Acp1	-	29520	20738	13343	35601	A>T	2	6.77506775067751e-05	A>	>T	14760
7017_TCTTAA_5017_CAATTC	K1	kidney	RNA labelling group	Acp1	-	29520	20738	13343	35601	C>A	1	4.82206577297714e-05	C>	>A	20738
7017_TCTTAA_5017_CAATTC	K1	kidney	RNA labelling group	Acp1	-	29520	20738	13343	35601	C>G	1	4.82206577297714e-05	C>	>G	20738
7017_TCTTAA_5017_CAATTC	K1	kidney	RNA labelling group	Acp1	-	29520	20738	13343	35601	C>T	4	0.000192882630919086	C>	>T	5184.5
7017_TCTTAA_5017_CAATTC	K1	kidney	RNA labelling group	Acp1	-	29520	20738	13343	35601	G>A	8	0.000599565315146519	G>	>A	1667.875
7017_TCTTAA_5017_CAATTC	K1	kidney	RNA labelling group	Acp1	-	29520	20738	13343	35601	G>C	0	0	G>	>C	Inf
7017_TCTTAA_5017_CAATTC	K1	kidney	RNA labelling group	Acp1	-	29520	20738	13343	35601	G>T	23	0.00172375028104624	G>	>T	580.130434782609
7017_TCTTAA_5017_CAATTC	K1	kidney	RNA labelling group	Acp1	-	29520	20738	13343	35601	T>A	2	5.61781972416505e-05	T>	>A	17800.5
7017_TCTTAA_5017_CAATTC	K1	kidney	RNA labelling group	Acp1	-	29520	20738	13343	35601	T>C	3	8.42672958624758e-05	T>	>C	11867
7017_TCTTAA_5017_CAATTC	K1	kidney	RNA labelling group	Acp1	-	29520	20738	13343	35601	T>G	0	0	T>	>G	Inf
7017_TCTTAA_5017_CAATTC	K1	kidney	RNA labelling group	Acp5	-	9646	7318	9432	7776	A>C	0	0	A>	>C	Inf
7017_TCTTAA_5017_CAATTC	K1	kidney	RNA labelling group	Acp5	-	9646	7318	9432	7776	A>G	3	0.000311009744972009	A>	>G	3215.33333333333
7017_TCTTAA_5017_CAATTC	K1	kidney	RNA labelling group	Acp5	-	9646	7318	9432	7776	A>T	0	0	A>	>T	Inf
7017_TCTTAA_5017_CAATTC	K1	kidney	RNA labelling group	Acp5	-	9646	7318	9432	7776	C>A	0	0	C>	>A	Inf
7017_TCTTAA_5017_CAATTC	K1	kidney	RNA labelling group	Acp5	-	9646	7318	9432	7776	C>G	0	0	C>	>G	Inf
7017_TCTTAA_5017_CAATTC	K1	kidney	RNA labelling group	Acp5	-	9646	7318	9432	7776	C>T	23	0.00314293522820442	C>	>T	318.173913043479
7017_TCTTAA_5017_CAATTC	K1	kidney	RNA labelling group	Acp5	-	9646	7318	9432	7776	G>A	5	0.00053011026293469	G>	>A	1886.4
7017_TCTTAA_5017_CAATTC	K1	kidney	RNA labelling group	Acp5	-	9646	7318	9432	7776	G>C	8	0.000848176420695505	G>	>C	1179
7017_TCTTAA_5017_CAATTC	K1	kidney	RNA labelling group	Acp5	-	9646	7318	9432	7776	G>T	2	0.000212044105173876	G>	>T	4716
7017_TCTTAA_5017_CAATTC	K1	kidney	RNA labelling group	Acp5	-	9646	7318	9432	7776	T>A	1	0.000128600823045268	T>	>A	7776
7017_TCTTAA_5017_CAATTC	K1	kidney	RNA labelling group	Acp5	-	9646	7318	9432	7776	T>C	1	0.000128600823045268	T>	>C	7776
7017_TCTTAA_5017_CAATTC	K1	kidney	RNA labelling group	Acp5	-	9646	7318	9432	7776	T>G	0	0	T>	>G	Inf
7017_TCTTAA_5017_CAATTC	K1	kidney	RNA labelling group	Acsl4	-	32659	12035	7495	19556	A>C	0	0	A>	>C	Inf
7017_TCTTAA_5017_CAATTC	K1	kidney	RNA labelling group	Acsl4	-	32659	12035	7495	19556	A>G	11	0.000336813742000674	A>	>G	2969
7017_TCTTAA_5017_CAATTC	K1	kidney	RNA labelling group	Acsl4	-	32659	12035	7495	19556	A>T	12	0.000367433173091644	A>	>T	2721.58333333333
7017_TCTTAA_5017_CAATTC	K1	kidney	RNA labelling group	Acsl4	-	32659	12035	7495	19556	C>A	0	0	C>	>A	Inf
7017_TCTTAA_5017_CAATTC	K1	kidney	RNA labelling group	Acsl4	-	32659	12035	7495	19556	C>G	0	0	C>	>G	Inf
7017_TCTTAA_5017_CAATTC	K1	kidney	RNA labelling group	Acsl4	-	32659	12035	7495	19556	C>T	2	0.000166181969256336	C>	>T	6017.5
7017_TCTTAA_5017_CAATTC	K1	kidney	RNA labelling group	Acsl4	-	32659	12035	7495	19556	G>A	13	0.00173448965977318	G>	>A	576.538461538462
7017_TCTTAA_5017_CAATTC	K1	kidney	RNA labelling group	Acsl4	-	32659	12035	7495	19556	G>C	1	0.000133422281521014	G>	>C	7495
7017_TCTTAA_5017_CAATTC	K1	kidney	RNA labelling group	Acsl4	-	32659	12035	7495	19556	G>T	0	0	G>	>T	Inf
7017_TCTTAA_5017_CAATTC	K1	kidney	RNA labelling group	Acsl4	-	32659	12035	7495	19556	T>A	2	0.000102270402945388	T>	>A	9778
7017_TCTTAA_5017_CAATTC	K1	kidney	RNA labelling group	Acsl4	-	32659	12035	7495	19556	T>C	3	0.000153405604418081	T>	>C	6518.66666666667
7017_TCTTAA_5017_CAATTC	K1	kidney	RNA labelling group	Acsl4	-	32659	12035	7495	19556	T>G	0	0	T>	>G	Inf
7017_TCTTAA_5017_CAATTC	K1	kidney	RNA labelling group	Acss1	-	30676	22488	15674	27108	A>C	0	0	A>	>C	Inf
7017_TCTTAA_5017_CAATTC	K1	kidney	RNA labelling group	Acss1	-	30676	22488	15674	27108	A>G	18	0.000586777937149563	A>	>G	1704.22222222222
7017_TCTTAA_5017_CAATTC	K1	kidney	RNA labelling group	Acss1	-	30676	22488	15674	27108	A>T	0	0	A>	>T	Inf
7017_TCTTAA_5017_CAATTC	K1	kidney	RNA labelling group	Acss1	-	30676	22488	15674	27108	C>A	1	4.44681607968694e-05	C>	>A	22488
7017_TCTTAA_5017_CAATTC	K1	kidney	RNA labelling group	Acss1	-	30676	22488	15674	27108	C>G	0	0	C>	>G	Inf
7017_TCTTAA_5017_CAATTC	K1	kidney	RNA labelling group	Acss1	-	30676	22488	15674	27108	C>T	3	0.000133404482390608	C>	>T	7496
7017_TCTTAA_5017_CAATTC	K1	kidney	RNA labelling group	Acss1	-	30676	22488	15674	27108	G>A	16	0.00102079877504146	G>	>A	979.625000000009
7017_TCTTAA_5017_CAATTC	K1	kidney	RNA labelling group	Acss1	-	30676	22488	15674	27108	G>C	0	0	G>	>C	Inf
7017_TCTTAA_5017_CAATTC	K1	kidney	RNA labelling group	Acss1	-	30676	22488	15674	27108	G>T	1	6.37999234400919e-05	G>	>T	15674
7017_TCTTAA_5017_CAATTC	K1	kidney	RNA labelling group	Acss1	-	30676	22488	15674	27108	T>A	2	7.37789582411096e-05	T>	>A	13554
7017_TCTTAA_5017_CAATTC	K1	kidney	RNA labelling group	Acss1	-	30676	22488	15674	27108	T>C	5	0.000184447395602774	T>	>C	5421.6
7017_TCTTAA_5017_CAATTC	K1	kidney	RNA labelling group	Acss1	-	30676	22488	15674	27108	T>G	0	0	T>	>G	Inf
7017_TCTTAA_5017_CAATTC	K1	kidney	RNA labelling group	Actb	-	232505	210877	207929	179328	A>C	2	8.60196554912798e-06	A>	>C	116252.5
7017_TCTTAA_5017_CAATTC	K1	kidney	RNA labelling group	Actb	-	232505	210877	207929	179328	A>G	79	0.000339777639190555	A>	>G	2943.10126582278
7017_TCTTAA_5017_CAATTC	K1	kidney	RNA labelling group	Actb	-	232505	210877	207929	179328	A>T	225	0.000967721124276897	A>	>T	1033.35555555556
7017_TCTTAA_5017_CAATTC	K1	kidney	RNA labelling group	Actb	-	232505	210877	207929	179328	C>A	6	2.84526050730995e-05	C>	>A	35146.1666666667
7017_TCTTAA_5017_CAATTC	K1	kidney	RNA labelling group	Actb	-	232505	210877	207929	179328	C>G	6	2.84526050730995e-05	C>	>G	35146.1666666667
7017_TCTTAA_5017_CAATTC	K1	kidney	RNA labelling group	Actb	-	232505	210877	207929	179328	C>T	310	0.00147005126211014	C>	>T	680.248387096774
7017_TCTTAA_5017_CAATTC	K1	kidney	RNA labelling group	Actb	-	232505	210877	207929	179328	G>A	117	0.000562692072774841	G>	>A	1777.17094017094
7017_TCTTAA_5017_CAATTC	K1	kidney	RNA labelling group	Actb	-	232505	210877	207929	179328	G>C	7	3.36653376873837e-05	G>	>C	29704.1428571429
7017_TCTTAA_5017_CAATTC	K1	kidney	RNA labelling group	Actb	-	232505	210877	207929	179328	G>T	242	0.0011638588171924	G>	>T	859.210743801658
7017_TCTTAA_5017_CAATTC	K1	kidney	RNA labelling group	Actb	-	232505	210877	207929	179328	T>A	16	8.92219842969308e-05	T>	>A	11208
7017_TCTTAA_5017_CAATTC	K1	kidney	RNA labelling group	Actb	-	232505	210877	207929	179328	T>C	23	0.000128256602426838	T>	>C	7796.86956521739
7017_TCTTAA_5017_CAATTC	K1	kidney	RNA labelling group	Actb	-	232505	210877	207929	179328	T>G	2	1.11527480371163e-05	T>	>G	89664
7017_TCTTAA_5017_CAATTC	K1	kidney	RNA labelling group	Actg1	-	251247	107998	97284	171932	A>C	9	3.58213232396805e-05	A>	>C	27916.3333333333
7017_TCTTAA_5017_CAATTC	K1	kidney	RNA labelling group	Actg1	-	251247	107998	97284	171932	A>G	37	0.000147265439985353	A>	>G	6790.45945945946
7017_TCTTAA_5017_CAATTC	K1	kidney	RNA labelling group	Actg1	-	251247	107998	97284	171932	A>T	34	0.00013532499890546	A>	>T	7389.61764705882
7017_TCTTAA_5017_CAATTC	K1	kidney	RNA labelling group	Actg1	-	251247	107998	97284	171932	C>A	17	0.000157410322413378	C>	>A	6352.82352941176
7017_TCTTAA_5017_CAATTC	K1	kidney	RNA labelling group	Actg1	-	251247	107998	97284	171932	C>G	0	0	C>	>G	Inf
7017_TCTTAA_5017_CAATTC	K1	kidney	RNA labelling group	Actg1	-	251247	107998	97284	171932	C>T	7	6.4816015111391e-05	C>	>T	15428.2857142857
7017_TCTTAA_5017_CAATTC	K1	kidney	RNA labelling group	Actg1	-	251247	107998	97284	171932	G>A	22	0.000226142017186793	G>	>A	4422
7017_TCTTAA_5017_CAATTC	K1	kidney	RNA labelling group	Actg1	-	251247	107998	97284	171932	G>C	3	3.08375477981991e-05	G>	>C	32428
7017_TCTTAA_5017_CAATTC	K1	kidney	RNA labelling group	Actg1	-	251247	107998	97284	171932	G>T	5	5.13959129969985e-05	G>	>T	19456.8
7017_TCTTAA_5017_CAATTC	K1	kidney	RNA labelling group	Actg1	-	251247	107998	97284	171932	T>A	15	8.7243794058116e-05	T>	>A	11462.1333333333
7017_TCTTAA_5017_CAATTC	K1	kidney	RNA labelling group	Actg1	-	251247	107998	97284	171932	T>C	22	0.00012795756461857	T>	>C	7815.09090909091
7017_TCTTAA_5017_CAATTC	K1	kidney	RNA labelling group	Actg1	-	251247	107998	97284	171932	T>G	0	0	T>	>G	Inf
7017_TCTTAA_5017_CAATTC	K1	kidney	RNA labelling group	Actn1	-	14480	8515	8460	16575	A>C	0	0	A>	>C	Inf
7017_TCTTAA_5017_CAATTC	K1	kidney	RNA labelling group	Actn1	-	14480	8515	8460	16575	A>G	5	0.000345303867403315	A>	>G	2896
7017_TCTTAA_5017_CAATTC	K1	kidney	RNA labelling group	Actn1	-	14480	8515	8460	16575	A>T	4	0.000276243093922652	A>	>T	3620
7017_TCTTAA_5017_CAATTC	K1	kidney	RNA labelling group	Actn1	-	14480	8515	8460	16575	C>A	0	0	C>	>A	Inf
7017_TCTTAA_5017_CAATTC	K1	kidney	RNA labelling group	Actn1	-	14480	8515	8460	16575	C>G	0	0	C>	>G	Inf
7017_TCTTAA_5017_CAATTC	K1	kidney	RNA labelling group	Actn1	-	14480	8515	8460	16575	C>T	17	0.00199647680563711	C>	>T	500.882352941177
7017_TCTTAA_5017_CAATTC	K1	kidney	RNA labelling group	Actn1	-	14480	8515	8460	16575	G>A	6	0.000709219858156028	G>	>A	1410
7017_TCTTAA_5017_CAATTC	K1	kidney	RNA labelling group	Actn1	-	14480	8515	8460	16575	G>C	0	0	G>	>C	Inf
7017_TCTTAA_5017_CAATTC	K1	kidney	RNA labelling group	Actn1	-	14480	8515	8460	16575	G>T	4	0.000472813238770686	G>	>T	2115
7017_TCTTAA_5017_CAATTC	K1	kidney	RNA labelling group	Actn1	-	14480	8515	8460	16575	T>A	0	0	T>	>A	Inf
7017_TCTTAA_5017_CAATTC	K1	kidney	RNA labelling group	Actn1	-	14480	8515	8460	16575	T>C	0	0	T>	>C	Inf
7017_TCTTAA_5017_CAATTC	K1	kidney	RNA labelling group	Actn1	-	14480	8515	8460	16575	T>G	0	0	T>	>G	Inf
7017_TCTTAA_5017_CAATTC	K1	kidney	RNA labelling group	Actn4	-	61389	48777	56236	141909	A>C	1	1.62895632768085e-05	A>	>C	61389
7017_TCTTAA_5017_CAATTC	K1	kidney	RNA labelling group	Actn4	-	61389	48777	56236	141909	A>G	19	0.000309501702259362	A>	>G	3231
7017_TCTTAA_5017_CAATTC	K1	kidney	RNA labelling group	Actn4	-	61389	48777	56236	141909	A>T	10	0.000162895632768085	A>	>T	6138.9
7017_TCTTAA_5017_CAATTC	K1	kidney	RNA labelling group	Actn4	-	61389	48777	56236	141909	C>A	1	2.05014658548086e-05	C>	>A	48777
7017_TCTTAA_5017_CAATTC	K1	kidney	RNA labelling group	Actn4	-	61389	48777	56236	141909	C>G	1	2.05014658548086e-05	C>	>G	48777
7017_TCTTAA_5017_CAATTC	K1	kidney	RNA labelling group	Actn4	-	61389	48777	56236	141909	C>T	118	0.00241917297086741	C>	>T	413.364406779662
7017_TCTTAA_5017_CAATTC	K1	kidney	RNA labelling group	Actn4	-	61389	48777	56236	141909	G>A	30	0.000533466107119994	G>	>A	1874.53333333333
7017_TCTTAA_5017_CAATTC	K1	kidney	RNA labelling group	Actn4	-	61389	48777	56236	141909	G>C	0	0	G>	>C	Inf
7017_TCTTAA_5017_CAATTC	K1	kidney	RNA labelling group	Actn4	-	61389	48777	56236	141909	G>T	3	5.33466107119994e-05	G>	>T	18745.3333333333
7017_TCTTAA_5017_CAATTC	K1	kidney	RNA labelling group	Actn4	-	61389	48777	56236	141909	T>A	13	9.16080023113404e-05	T>	>A	10916.0769230769
7017_TCTTAA_5017_CAATTC	K1	kidney	RNA labelling group	Actn4	-	61389	48777	56236	141909	T>C	19	0.000133888618762728	T>	>C	7468.8947368421
7017_TCTTAA_5017_CAATTC	K1	kidney	RNA labelling group	Actn4	-	61389	48777	56236	141909	T>G	2	1.40935388171293e-05	T>	>G	70954.5
7017_TCTTAA_5017_CAATTC	K1	kidney	RNA labelling group	Actr1a	-	11491	12030	15635	10867	A>C	1	8.70246279697154e-05	A>	>C	11491
7017_TCTTAA_5017_CAATTC	K1	kidney	RNA labelling group	Actr1a	-	11491	12030	15635	10867	A>G	9	0.000783221651727439	A>	>G	1276.77777777778
7017_TCTTAA_5017_CAATTC	K1	kidney	RNA labelling group	Actr1a	-	11491	12030	15635	10867	A>T	1	8.70246279697154e-05	A>	>T	11491
7017_TCTTAA_5017_CAATTC	K1	kidney	RNA labelling group	Actr1a	-	11491	12030	15635	10867	C>A	0	0	C>	>A	Inf
7017_TCTTAA_5017_CAATTC	K1	kidney	RNA labelling group	Actr1a	-	11491	12030	15635	10867	C>G	1	8.31255195344971e-05	C>	>G	12030
7017_TCTTAA_5017_CAATTC	K1	kidney	RNA labelling group	Actr1a	-	11491	12030	15635	10867	C>T	2	0.000166251039068994	C>	>T	6015
7017_TCTTAA_5017_CAATTC	K1	kidney	RNA labelling group	Actr1a	-	11491	12030	15635	10867	G>A	0	0	G>	>A	Inf
7017_TCTTAA_5017_CAATTC	K1	kidney	RNA labelling group	Actr1a	-	11491	12030	15635	10867	G>C	0	0	G>	>C	Inf
7017_TCTTAA_5017_CAATTC	K1	kidney	RNA labelling group	Actr1a	-	11491	12030	15635	10867	G>T	0	0	G>	>T	Inf
7017_TCTTAA_5017_CAATTC	K1	kidney	RNA labelling group	Actr1a	-	11491	12030	15635	10867	T>A	0	0	T>	>A	Inf
7017_TCTTAA_5017_CAATTC	K1	kidney	RNA labelling group	Actr1a	-	11491	12030	15635	10867	T>C	1	9.20217171252416e-05	T>	>C	10867
7017_TCTTAA_5017_CAATTC	K1	kidney	RNA labelling group	Actr1a	-	11491	12030	15635	10867	T>G	1	9.20217171252416e-05	T>	>G	10867
7017_TCTTAA_5017_CAATTC	K1	kidney	RNA labelling group	Actr1b	-	16184	8343	12456	15940	A>C	1	6.17894216510133e-05	A>	>C	16184
7017_TCTTAA_5017_CAATTC	K1	kidney	RNA labelling group	Actr1b	-	16184	8343	12456	15940	A>G	5	0.000308947108255067	A>	>G	3236.8
7017_TCTTAA_5017_CAATTC	K1	kidney	RNA labelling group	Actr1b	-	16184	8343	12456	15940	A>T	3	0.00018536826495304	A>	>T	5394.66666666667
7017_TCTTAA_5017_CAATTC	K1	kidney	RNA labelling group	Actr1b	-	16184	8343	12456	15940	C>A	0	0	C>	>A	Inf
7017_TCTTAA_5017_CAATTC	K1	kidney	RNA labelling group	Actr1b	-	16184	8343	12456	15940	C>G	0	0	C>	>G	Inf
7017_TCTTAA_5017_CAATTC	K1	kidney	RNA labelling group	Actr1b	-	16184	8343	12456	15940	C>T	1	0.00011986096128491	C>	>T	8343
7017_TCTTAA_5017_CAATTC	K1	kidney	RNA labelling group	Actr1b	-	16184	8343	12456	15940	G>A	11	0.00088310854206808	G>	>A	1132.36363636364
7017_TCTTAA_5017_CAATTC	K1	kidney	RNA labelling group	Actr1b	-	16184	8343	12456	15940	G>C	0	0	G>	>C	Inf
7017_TCTTAA_5017_CAATTC	K1	kidney	RNA labelling group	Actr1b	-	16184	8343	12456	15940	G>T	4	0.000321130378933847	G>	>T	3114
7017_TCTTAA_5017_CAATTC	K1	kidney	RNA labelling group	Actr1b	-	16184	8343	12456	15940	T>A	1	6.27352572145546e-05	T>	>A	15940
7017_TCTTAA_5017_CAATTC	K1	kidney	RNA labelling group	Actr1b	-	16184	8343	12456	15940	T>C	0	0	T>	>C	Inf
7017_TCTTAA_5017_CAATTC	K1	kidney	RNA labelling group	Actr1b	-	16184	8343	12456	15940	T>G	0	0	T>	>G	Inf
7017_TCTTAA_5017_CAATTC	K1	kidney	RNA labelling group	Actr2	-	46727	19161	16344	50893	A>C	0	0	A>	>C	Inf
7017_TCTTAA_5017_CAATTC	K1	kidney	RNA labelling group	Actr2	-	46727	19161	16344	50893	A>G	45	0.000963040640315021	A>	>G	1038.37777777778
7017_TCTTAA_5017_CAATTC	K1	kidney	RNA labelling group	Actr2	-	46727	19161	16344	50893	A>T	5	0.000107004515590558	A>	>T	9345.4
7017_TCTTAA_5017_CAATTC	K1	kidney	RNA labelling group	Actr2	-	46727	19161	16344	50893	C>A	2	0.000104378685872345	C>	>A	9580.5
7017_TCTTAA_5017_CAATTC	K1	kidney	RNA labelling group	Actr2	-	46727	19161	16344	50893	C>G	1	5.21893429361724e-05	C>	>G	19161
7017_TCTTAA_5017_CAATTC	K1	kidney	RNA labelling group	Actr2	-	46727	19161	16344	50893	C>T	2	0.000104378685872345	C>	>T	9580.5
7017_TCTTAA_5017_CAATTC	K1	kidney	RNA labelling group	Actr2	-	46727	19161	16344	50893	G>A	35	0.00214145863925599	G>	>A	466.97142857143
7017_TCTTAA_5017_CAATTC	K1	kidney	RNA labelling group	Actr2	-	46727	19161	16344	50893	G>C	0	0	G>	>C	Inf
7017_TCTTAA_5017_CAATTC	K1	kidney	RNA labelling group	Actr2	-	46727	19161	16344	50893	G>T	0	0	G>	>T	Inf
7017_TCTTAA_5017_CAATTC	K1	kidney	RNA labelling group	Actr2	-	46727	19161	16344	50893	T>A	1	1.96490676517399e-05	T>	>A	50893
7017_TCTTAA_5017_CAATTC	K1	kidney	RNA labelling group	Actr2	-	46727	19161	16344	50893	T>C	8	0.000157192541213919	T>	>C	6361.625
7017_TCTTAA_5017_CAATTC	K1	kidney	RNA labelling group	Actr2	-	46727	19161	16344	50893	T>G	0	0	T>	>G	Inf
7017_TCTTAA_5017_CAATTC	K1	kidney	RNA labelling group	Actr3	-	30358	12714	11281	22541	A>C	2	6.5880492786086e-05	A>	>C	15179
7017_TCTTAA_5017_CAATTC	K1	kidney	RNA labelling group	Actr3	-	30358	12714	11281	22541	A>G	5	0.000164701231965215	A>	>G	6071.6
7017_TCTTAA_5017_CAATTC	K1	kidney	RNA labelling group	Actr3	-	30358	12714	11281	22541	A>T	3	9.88207391791291e-05	A>	>T	10119.3333333333
7017_TCTTAA_5017_CAATTC	K1	kidney	RNA labelling group	Actr3	-	30358	12714	11281	22541	C>A	1	7.86534528865817e-05	C>	>A	12714
7017_TCTTAA_5017_CAATTC	K1	kidney	RNA labelling group	Actr3	-	30358	12714	11281	22541	C>G	4	0.000314613811546327	C>	>G	3178.5
7017_TCTTAA_5017_CAATTC	K1	kidney	RNA labelling group	Actr3	-	30358	12714	11281	22541	C>T	1	7.86534528865817e-05	C>	>T	12714
7017_TCTTAA_5017_CAATTC	K1	kidney	RNA labelling group	Actr3	-	30358	12714	11281	22541	G>A	11	0.000975090860739296	G>	>A	1025.54545454545
7017_TCTTAA_5017_CAATTC	K1	kidney	RNA labelling group	Actr3	-	30358	12714	11281	22541	G>C	4	0.00035457849481429	G>	>C	2820.25
7017_TCTTAA_5017_CAATTC	K1	kidney	RNA labelling group	Actr3	-	30358	12714	11281	22541	G>T	6	0.000531867742221434	G>	>T	1880.16666666667
7017_TCTTAA_5017_CAATTC	K1	kidney	RNA labelling group	Actr3	-	30358	12714	11281	22541	T>A	0	0	T>	>A	Inf
7017_TCTTAA_5017_CAATTC	K1	kidney	RNA labelling group	Actr3	-	30358	12714	11281	22541	T>C	1	4.4363604099197e-05	T>	>C	22541
7017_TCTTAA_5017_CAATTC	K1	kidney	RNA labelling group	Actr3	-	30358	12714	11281	22541	T>G	0	0	T>	>G	Inf
7017_TCTTAA_5017_CAATTC	K1	kidney	RNA labelling group	Acy1	-	15716	12854	17421	12911	A>C	0	0	A>	>C	Inf
7017_TCTTAA_5017_CAATTC	K1	kidney	RNA labelling group	Acy1	-	15716	12854	17421	12911	A>G	16	0.00101807075591753	A>	>G	982.250000000006
7017_TCTTAA_5017_CAATTC	K1	kidney	RNA labelling group	Acy1	-	15716	12854	17421	12911	A>T	2	0.000127258844489692	A>	>T	7858
7017_TCTTAA_5017_CAATTC	K1	kidney	RNA labelling group	Acy1	-	15716	12854	17421	12911	C>A	1	7.77967947720554e-05	C>	>A	12854
7017_TCTTAA_5017_CAATTC	K1	kidney	RNA labelling group	Acy1	-	15716	12854	17421	12911	C>G	0	0	C>	>G	Inf
7017_TCTTAA_5017_CAATTC	K1	kidney	RNA labelling group	Acy1	-	15716	12854	17421	12911	C>T	6	0.000466780768632332	C>	>T	2142.33333333333
7017_TCTTAA_5017_CAATTC	K1	kidney	RNA labelling group	Acy1	-	15716	12854	17421	12911	G>A	3	0.000172205958326158	G>	>A	5807
7017_TCTTAA_5017_CAATTC	K1	kidney	RNA labelling group	Acy1	-	15716	12854	17421	12911	G>C	1	5.74019861087194e-05	G>	>C	17421
7017_TCTTAA_5017_CAATTC	K1	kidney	RNA labelling group	Acy1	-	15716	12854	17421	12911	G>T	1	5.74019861087194e-05	G>	>T	17421
7017_TCTTAA_5017_CAATTC	K1	kidney	RNA labelling group	Acy1	-	15716	12854	17421	12911	T>A	0	0	T>	>A	Inf
7017_TCTTAA_5017_CAATTC	K1	kidney	RNA labelling group	Acy1	-	15716	12854	17421	12911	T>C	3	0.000232360003098133	T>	>C	4303.66666666667
7017_TCTTAA_5017_CAATTC	K1	kidney	RNA labelling group	Acy1	-	15716	12854	17421	12911	T>G	0	0	T>	>G	Inf
7017_TCTTAA_5017_CAATTC	K1	kidney	RNA labelling group	Acyp1	-	5207	2299	2467	7680	A>C	0	0	A>	>C	Inf
7017_TCTTAA_5017_CAATTC	K1	kidney	RNA labelling group	Acyp1	-	5207	2299	2467	7680	A>G	0	0	A>	>G	Inf
7017_TCTTAA_5017_CAATTC	K1	kidney	RNA labelling group	Acyp1	-	5207	2299	2467	7680	A>T	1	0.000192049164586134	A>	>T	5207
7017_TCTTAA_5017_CAATTC	K1	kidney	RNA labelling group	Acyp1	-	5207	2299	2467	7680	C>A	0	0	C>	>A	Inf
7017_TCTTAA_5017_CAATTC	K1	kidney	RNA labelling group	Acyp1	-	5207	2299	2467	7680	C>G	0	0	C>	>G	Inf
7017_TCTTAA_5017_CAATTC	K1	kidney	RNA labelling group	Acyp1	-	5207	2299	2467	7680	C>T	1	0.000434971726837756	C>	>T	2299
7017_TCTTAA_5017_CAATTC	K1	kidney	RNA labelling group	Acyp1	-	5207	2299	2467	7680	G>A	0	0	G>	>A	Inf
7017_TCTTAA_5017_CAATTC	K1	kidney	RNA labelling group	Acyp1	-	5207	2299	2467	7680	G>C	0	0	G>	>C	Inf
7017_TCTTAA_5017_CAATTC	K1	kidney	RNA labelling group	Acyp1	-	5207	2299	2467	7680	G>T	0	0	G>	>T	Inf
7017_TCTTAA_5017_CAATTC	K1	kidney	RNA labelling group	Acyp1	-	5207	2299	2467	7680	T>A	0	0	T>	>A	Inf
7017_TCTTAA_5017_CAATTC	K1	kidney	RNA labelling group	Acyp1	-	5207	2299	2467	7680	T>C	1	0.000130208333333333	T>	>C	7680
7017_TCTTAA_5017_CAATTC	K1	kidney	RNA labelling group	Acyp1	-	5207	2299	2467	7680	T>G	0	0	T>	>G	Inf
7017_TCTTAA_5017_CAATTC	K1	kidney	RNA labelling group	Acyp2	-	4112	1363	1170	4563	A>C	0	0	A>	>C	Inf
7017_TCTTAA_5017_CAATTC	K1	kidney	RNA labelling group	Acyp2	-	4112	1363	1170	4563	A>G	5	0.00121595330739299	A>	>G	822.400000000004
7017_TCTTAA_5017_CAATTC	K1	kidney	RNA labelling group	Acyp2	-	4112	1363	1170	4563	A>T	0	0	A>	>T	Inf
7017_TCTTAA_5017_CAATTC	K1	kidney	RNA labelling group	Acyp2	-	4112	1363	1170	4563	C>A	0	0	C>	>A	Inf
7017_TCTTAA_5017_CAATTC	K1	kidney	RNA labelling group	Acyp2	-	4112	1363	1170	4563	C>G	0	0	C>	>G	Inf
7017_TCTTAA_5017_CAATTC	K1	kidney	RNA labelling group	Acyp2	-	4112	1363	1170	4563	C>T	0	0	C>	>T	Inf
7017_TCTTAA_5017_CAATTC	K1	kidney	RNA labelling group	Acyp2	-	4112	1363	1170	4563	G>A	0	0	G>	>A	Inf
7017_TCTTAA_5017_CAATTC	K1	kidney	RNA labelling group	Acyp2	-	4112	1363	1170	4563	G>C	0	0	G>	>C	Inf
7017_TCTTAA_5017_CAATTC	K1	kidney	RNA labelling group	Acyp2	-	4112	1363	1170	4563	G>T	0	0	G>	>T	Inf
7017_TCTTAA_5017_CAATTC	K1	kidney	RNA labelling group	Acyp2	-	4112	1363	1170	4563	T>A	0	0	T>	>A	Inf
7017_TCTTAA_5017_CAATTC	K1	kidney	RNA labelling group	Acyp2	-	4112	1363	1170	4563	T>C	0	0	T>	>C	Inf
7017_TCTTAA_5017_CAATTC	K1	kidney	RNA labelling group	Acyp2	-	4112	1363	1170	4563	T>G	0	0	T>	>G	Inf
7017_TCTTAA_5017_CAATTC	K1	kidney	RNA labelling group	Adam15	-	12997	10483	6742	10067	A>C	0	0	A>	>C	Inf
7017_TCTTAA_5017_CAATTC	K1	kidney	RNA labelling group	Adam15	-	12997	10483	6742	10067	A>G	11	0.000846349157497884	A>	>G	1181.54545454545
7017_TCTTAA_5017_CAATTC	K1	kidney	RNA labelling group	Adam15	-	12997	10483	6742	10067	A>T	3	0.000230822497499423	A>	>T	4332.33333333333
7017_TCTTAA_5017_CAATTC	K1	kidney	RNA labelling group	Adam15	-	12997	10483	6742	10067	C>A	4	0.000381570161213393	C>	>A	2620.75
7017_TCTTAA_5017_CAATTC	K1	kidney	RNA labelling group	Adam15	-	12997	10483	6742	10067	C>G	3	0.000286177620910045	C>	>G	3494.33333333333
7017_TCTTAA_5017_CAATTC	K1	kidney	RNA labelling group	Adam15	-	12997	10483	6742	10067	C>T	16	0.00152628064485357	C>	>T	655.187500000001
7017_TCTTAA_5017_CAATTC	K1	kidney	RNA labelling group	Adam15	-	12997	10483	6742	10067	G>A	11	0.00163156333432215	G>	>A	612.909090909095
7017_TCTTAA_5017_CAATTC	K1	kidney	RNA labelling group	Adam15	-	12997	10483	6742	10067	G>C	1	0.000148323939483833	G>	>C	6742
7017_TCTTAA_5017_CAATTC	K1	kidney	RNA labelling group	Adam15	-	12997	10483	6742	10067	G>T	0	0	G>	>T	Inf
7017_TCTTAA_5017_CAATTC	K1	kidney	RNA labelling group	Adam15	-	12997	10483	6742	10067	T>A	0	0	T>	>A	Inf
7017_TCTTAA_5017_CAATTC	K1	kidney	RNA labelling group	Adam15	-	12997	10483	6742	10067	T>C	2	0.00019866891824774	T>	>C	5033.5
7017_TCTTAA_5017_CAATTC	K1	kidney	RNA labelling group	Adam15	-	12997	10483	6742	10067	T>G	0	0	T>	>G	Inf
7017_TCTTAA_5017_CAATTC	K1	kidney	RNA labelling group	Adam17	-	8233	5206	2911	9254	A>C	0	0	A>	>C	Inf
7017_TCTTAA_5017_CAATTC	K1	kidney	RNA labelling group	Adam17	-	8233	5206	2911	9254	A>G	1	0.000121462407384914	A>	>G	8233
7017_TCTTAA_5017_CAATTC	K1	kidney	RNA labelling group	Adam17	-	8233	5206	2911	9254	A>T	1	0.000121462407384914	A>	>T	8233
7017_TCTTAA_5017_CAATTC	K1	kidney	RNA labelling group	Adam17	-	8233	5206	2911	9254	C>A	0	0	C>	>A	Inf
7017_TCTTAA_5017_CAATTC	K1	kidney	RNA labelling group	Adam17	-	8233	5206	2911	9254	C>G	0	0	C>	>G	Inf
7017_TCTTAA_5017_CAATTC	K1	kidney	RNA labelling group	Adam17	-	8233	5206	2911	9254	C>T	1	0.00019208605455244	C>	>T	5206
7017_TCTTAA_5017_CAATTC	K1	kidney	RNA labelling group	Adam17	-	8233	5206	2911	9254	G>A	0	0	G>	>A	Inf
7017_TCTTAA_5017_CAATTC	K1	kidney	RNA labelling group	Adam17	-	8233	5206	2911	9254	G>C	0	0	G>	>C	Inf
7017_TCTTAA_5017_CAATTC	K1	kidney	RNA labelling group	Adam17	-	8233	5206	2911	9254	G>T	1	0.000343524562006183	G>	>T	2911
7017_TCTTAA_5017_CAATTC	K1	kidney	RNA labelling group	Adam17	-	8233	5206	2911	9254	T>A	0	0	T>	>A	Inf
7017_TCTTAA_5017_CAATTC	K1	kidney	RNA labelling group	Adam17	-	8233	5206	2911	9254	T>C	1	0.000108061378863194	T>	>C	9254
7017_TCTTAA_5017_CAATTC	K1	kidney	RNA labelling group	Adam17	-	8233	5206	2911	9254	T>G	0	0	T>	>G	Inf
7017_TCTTAA_5017_CAATTC	K1	kidney	RNA labelling group	Adam9	-	7725	3039	2357	7739	A>C	0	0	A>	>C	Inf
7017_TCTTAA_5017_CAATTC	K1	kidney	RNA labelling group	Adam9	-	7725	3039	2357	7739	A>G	1	0.000129449838187702	A>	>G	7725
7017_TCTTAA_5017_CAATTC	K1	kidney	RNA labelling group	Adam9	-	7725	3039	2357	7739	A>T	1	0.000129449838187702	A>	>T	7725
7017_TCTTAA_5017_CAATTC	K1	kidney	RNA labelling group	Adam9	-	7725	3039	2357	7739	C>A	0	0	C>	>A	Inf
7017_TCTTAA_5017_CAATTC	K1	kidney	RNA labelling group	Adam9	-	7725	3039	2357	7739	C>G	0	0	C>	>G	Inf
7017_TCTTAA_5017_CAATTC	K1	kidney	RNA labelling group	Adam9	-	7725	3039	2357	7739	C>T	0	0	C>	>T	Inf
7017_TCTTAA_5017_CAATTC	K1	kidney	RNA labelling group	Adam9	-	7725	3039	2357	7739	G>A	0	0	G>	>A	Inf
7017_TCTTAA_5017_CAATTC	K1	kidney	RNA labelling group	Adam9	-	7725	3039	2357	7739	G>C	0	0	G>	>C	Inf
7017_TCTTAA_5017_CAATTC	K1	kidney	RNA labelling group	Adam9	-	7725	3039	2357	7739	G>T	0	0	G>	>T	Inf
7017_TCTTAA_5017_CAATTC	K1	kidney	RNA labelling group	Adam9	-	7725	3039	2357	7739	T>A	0	0	T>	>A	Inf
7017_TCTTAA_5017_CAATTC	K1	kidney	RNA labelling group	Adam9	-	7725	3039	2357	7739	T>C	0	0	T>	>C	Inf
7017_TCTTAA_5017_CAATTC	K1	kidney	RNA labelling group	Adam9	-	7725	3039	2357	7739	T>G	0	0	T>	>G	Inf
7017_TCTTAA_5017_CAATTC	K1	kidney	RNA labelling group	Adamts1	-	9540	6149	4705	9503	A>C	0	0	A>	>C	Inf
7017_TCTTAA_5017_CAATTC	K1	kidney	RNA labelling group	Adamts1	-	9540	6149	4705	9503	A>G	6	0.000628930817610063	A>	>G	1590
7017_TCTTAA_5017_CAATTC	K1	kidney	RNA labelling group	Adamts1	-	9540	6149	4705	9503	A>T	0	0	A>	>T	Inf
7017_TCTTAA_5017_CAATTC	K1	kidney	RNA labelling group	Adamts1	-	9540	6149	4705	9503	C>A	0	0	C>	>A	Inf
7017_TCTTAA_5017_CAATTC	K1	kidney	RNA labelling group	Adamts1	-	9540	6149	4705	9503	C>G	0	0	C>	>G	Inf
7017_TCTTAA_5017_CAATTC	K1	kidney	RNA labelling group	Adamts1	-	9540	6149	4705	9503	C>T	0	0	C>	>T	Inf
7017_TCTTAA_5017_CAATTC	K1	kidney	RNA labelling group	Adamts1	-	9540	6149	4705	9503	G>A	0	0	G>	>A	Inf
7017_TCTTAA_5017_CAATTC	K1	kidney	RNA labelling group	Adamts1	-	9540	6149	4705	9503	G>C	0	0	G>	>C	Inf
7017_TCTTAA_5017_CAATTC	K1	kidney	RNA labelling group	Adamts1	-	9540	6149	4705	9503	G>T	6	0.00127523910733262	G>	>T	784.16666666667
7017_TCTTAA_5017_CAATTC	K1	kidney	RNA labelling group	Adamts1	-	9540	6149	4705	9503	T>A	0	0	T>	>A	Inf
7017_TCTTAA_5017_CAATTC	K1	kidney	RNA labelling group	Adamts1	-	9540	6149	4705	9503	T>C	3	0.00031568978217405	T>	>C	3167.66666666667
7017_TCTTAA_5017_CAATTC	K1	kidney	RNA labelling group	Adamts1	-	9540	6149	4705	9503	T>G	0	0	T>	>G	Inf
7017_TCTTAA_5017_CAATTC	K1	kidney	RNA labelling group	Adamts15	-	2357	2707	1658	2037	A>C	0	0	A>	>C	Inf
7017_TCTTAA_5017_CAATTC	K1	kidney	RNA labelling group	Adamts15	-	2357	2707	1658	2037	A>G	0	0	A>	>G	Inf
7017_TCTTAA_5017_CAATTC	K1	kidney	RNA labelling group	Adamts15	-	2357	2707	1658	2037	A>T	0	0	A>	>T	Inf
7017_TCTTAA_5017_CAATTC	K1	kidney	RNA labelling group	Adamts15	-	2357	2707	1658	2037	C>A	0	0	C>	>A	Inf
7017_TCTTAA_5017_CAATTC	K1	kidney	RNA labelling group	Adamts15	-	2357	2707	1658	2037	C>G	0	0	C>	>G	Inf
7017_TCTTAA_5017_CAATTC	K1	kidney	RNA labelling group	Adamts15	-	2357	2707	1658	2037	C>T	3	0.00110823790173623	C>	>T	902.333333333341
7017_TCTTAA_5017_CAATTC	K1	kidney	RNA labelling group	Adamts15	-	2357	2707	1658	2037	G>A	0	0	G>	>A	Inf
7017_TCTTAA_5017_CAATTC	K1	kidney	RNA labelling group	Adamts15	-	2357	2707	1658	2037	G>C	0	0	G>	>C	Inf
7017_TCTTAA_5017_CAATTC	K1	kidney	RNA labelling group	Adamts15	-	2357	2707	1658	2037	G>T	0	0	G>	>T	Inf
7017_TCTTAA_5017_CAATTC	K1	kidney	RNA labelling group	Adamts15	-	2357	2707	1658	2037	T>A	1	0.000490918016691213	T>	>A	2037
7017_TCTTAA_5017_CAATTC	K1	kidney	RNA labelling group	Adamts15	-	2357	2707	1658	2037	T>C	1	0.000490918016691213	T>	>C	2037
7017_TCTTAA_5017_CAATTC	K1	kidney	RNA labelling group	Adamts15	-	2357	2707	1658	2037	T>G	0	0	T>	>G	Inf
7017_TCTTAA_5017_CAATTC	K1	kidney	RNA labelling group	Adcy6	-	12085	6722	5230	12101	A>C	0	0	A>	>C	Inf
7017_TCTTAA_5017_CAATTC	K1	kidney	RNA labelling group	Adcy6	-	12085	6722	5230	12101	A>G	3	0.000248241621845263	A>	>G	4028.33333333333
7017_TCTTAA_5017_CAATTC	K1	kidney	RNA labelling group	Adcy6	-	12085	6722	5230	12101	A>T	0	0	A>	>T	Inf
7017_TCTTAA_5017_CAATTC	K1	kidney	RNA labelling group	Adcy6	-	12085	6722	5230	12101	C>A	0	0	C>	>A	Inf
7017_TCTTAA_5017_CAATTC	K1	kidney	RNA labelling group	Adcy6	-	12085	6722	5230	12101	C>G	0	0	C>	>G	Inf
7017_TCTTAA_5017_CAATTC	K1	kidney	RNA labelling group	Adcy6	-	12085	6722	5230	12101	C>T	5	0.000743826242189824	C>	>T	1344.4
7017_TCTTAA_5017_CAATTC	K1	kidney	RNA labelling group	Adcy6	-	12085	6722	5230	12101	G>A	1	0.000191204588910134	G>	>A	5230
7017_TCTTAA_5017_CAATTC	K1	kidney	RNA labelling group	Adcy6	-	12085	6722	5230	12101	G>C	0	0	G>	>C	Inf
7017_TCTTAA_5017_CAATTC	K1	kidney	RNA labelling group	Adcy6	-	12085	6722	5230	12101	G>T	0	0	G>	>T	Inf
7017_TCTTAA_5017_CAATTC	K1	kidney	RNA labelling group	Adcy6	-	12085	6722	5230	12101	T>A	0	0	T>	>A	Inf
7017_TCTTAA_5017_CAATTC	K1	kidney	RNA labelling group	Adcy6	-	12085	6722	5230	12101	T>C	2	0.000165275597058094	T>	>C	6050.5
7017_TCTTAA_5017_CAATTC	K1	kidney	RNA labelling group	Adcy6	-	12085	6722	5230	12101	T>G	0	0	T>	>G	Inf
7017_TCTTAA_5017_CAATTC	K1	kidney	RNA labelling group	Adcy9	-	4707	3752	3131	3273	A>C	0	0	A>	>C	Inf
7017_TCTTAA_5017_CAATTC	K1	kidney	RNA labelling group	Adcy9	-	4707	3752	3131	3273	A>G	0	0	A>	>G	Inf
7017_TCTTAA_5017_CAATTC	K1	kidney	RNA labelling group	Adcy9	-	4707	3752	3131	3273	A>T	0	0	A>	>T	Inf
7017_TCTTAA_5017_CAATTC	K1	kidney	RNA labelling group	Adcy9	-	4707	3752	3131	3273	C>A	0	0	C>	>A	Inf
7017_TCTTAA_5017_CAATTC	K1	kidney	RNA labelling group	Adcy9	-	4707	3752	3131	3273	C>G	0	0	C>	>G	Inf
7017_TCTTAA_5017_CAATTC	K1	kidney	RNA labelling group	Adcy9	-	4707	3752	3131	3273	C>T	3	0.000799573560767591	C>	>T	1250.66666666667
7017_TCTTAA_5017_CAATTC	K1	kidney	RNA labelling group	Adcy9	-	4707	3752	3131	3273	G>A	0	0	G>	>A	Inf
7017_TCTTAA_5017_CAATTC	K1	kidney	RNA labelling group	Adcy9	-	4707	3752	3131	3273	G>C	0	0	G>	>C	Inf
7017_TCTTAA_5017_CAATTC	K1	kidney	RNA labelling group	Adcy9	-	4707	3752	3131	3273	G>T	0	0	G>	>T	Inf
7017_TCTTAA_5017_CAATTC	K1	kidney	RNA labelling group	Adcy9	-	4707	3752	3131	3273	T>A	0	0	T>	>A	Inf
7017_TCTTAA_5017_CAATTC	K1	kidney	RNA labelling group	Adcy9	-	4707	3752	3131	3273	T>C	0	0	T>	>C	Inf
7017_TCTTAA_5017_CAATTC	K1	kidney	RNA labelling group	Adcy9	-	4707	3752	3131	3273	T>G	0	0	T>	>G	Inf
7017_TCTTAA_5017_CAATTC	K1	kidney	RNA labelling group	Adgra3	-	11458	4660	4310	11536	A>C	0	0	A>	>C	Inf
7017_TCTTAA_5017_CAATTC	K1	kidney	RNA labelling group	Adgra3	-	11458	4660	4310	11536	A>G	2	0.000174550532379124	A>	>G	5729
7017_TCTTAA_5017_CAATTC	K1	kidney	RNA labelling group	Adgra3	-	11458	4660	4310	11536	A>T	0	0	A>	>T	Inf
7017_TCTTAA_5017_CAATTC	K1	kidney	RNA labelling group	Adgra3	-	11458	4660	4310	11536	C>A	0	0	C>	>A	Inf
7017_TCTTAA_5017_CAATTC	K1	kidney	RNA labelling group	Adgra3	-	11458	4660	4310	11536	C>G	3	0.000643776824034335	C>	>G	1553.33333333333
7017_TCTTAA_5017_CAATTC	K1	kidney	RNA labelling group	Adgra3	-	11458	4660	4310	11536	C>T	3	0.000643776824034335	C>	>T	1553.33333333333
7017_TCTTAA_5017_CAATTC	K1	kidney	RNA labelling group	Adgra3	-	11458	4660	4310	11536	G>A	42	0.00974477958236659	G>	>A	102.619047619048
7017_TCTTAA_5017_CAATTC	K1	kidney	RNA labelling group	Adgra3	-	11458	4660	4310	11536	G>C	0	0	G>	>C	Inf
7017_TCTTAA_5017_CAATTC	K1	kidney	RNA labelling group	Adgra3	-	11458	4660	4310	11536	G>T	31	0.00719257540603248	G>	>T	139.032258064516
7017_TCTTAA_5017_CAATTC	K1	kidney	RNA labelling group	Adgra3	-	11458	4660	4310	11536	T>A	1	8.66851595006935e-05	T>	>A	11536
7017_TCTTAA_5017_CAATTC	K1	kidney	RNA labelling group	Adgra3	-	11458	4660	4310	11536	T>C	139	0.0120492371705964	T>	>C	82.9928057553957
7017_TCTTAA_5017_CAATTC	K1	kidney	RNA labelling group	Adgra3	-	11458	4660	4310	11536	T>G	0	0	T>	>G	Inf
7017_TCTTAA_5017_CAATTC	K1	kidney	RNA labelling group	Adgre5	-	1880	1468	1425	1803	A>C	0	0	A>	>C	Inf
7017_TCTTAA_5017_CAATTC	K1	kidney	RNA labelling group	Adgre5	-	1880	1468	1425	1803	A>G	0	0	A>	>G	Inf
7017_TCTTAA_5017_CAATTC	K1	kidney	RNA labelling group	Adgre5	-	1880	1468	1425	1803	A>T	0	0	A>	>T	Inf
7017_TCTTAA_5017_CAATTC	K1	kidney	RNA labelling group	Adgre5	-	1880	1468	1425	1803	C>A	0	0	C>	>A	Inf
7017_TCTTAA_5017_CAATTC	K1	kidney	RNA labelling group	Adgre5	-	1880	1468	1425	1803	C>G	0	0	C>	>G	Inf
7017_TCTTAA_5017_CAATTC	K1	kidney	RNA labelling group	Adgre5	-	1880	1468	1425	1803	C>T	0	0	C>	>T	Inf
7017_TCTTAA_5017_CAATTC	K1	kidney	RNA labelling group	Adgre5	-	1880	1468	1425	1803	G>A	0	0	G>	>A	Inf
7017_TCTTAA_5017_CAATTC	K1	kidney	RNA labelling group	Adgre5	-	1880	1468	1425	1803	G>C	0	0	G>	>C	Inf
7017_TCTTAA_5017_CAATTC	K1	kidney	RNA labelling group	Adgre5	-	1880	1468	1425	1803	G>T	0	0	G>	>T	Inf
7017_TCTTAA_5017_CAATTC	K1	kidney	RNA labelling group	Adgre5	-	1880	1468	1425	1803	T>A	0	0	T>	>A	Inf
7017_TCTTAA_5017_CAATTC	K1	kidney	RNA labelling group	Adgre5	-	1880	1468	1425	1803	T>C	0	0	T>	>C	Inf
7017_TCTTAA_5017_CAATTC	K1	kidney	RNA labelling group	Adgre5	-	1880	1468	1425	1803	T>G	0	0	T>	>G	Inf
7017_TCTTAA_5017_CAATTC	K1	kidney	RNA labelling group	Adgrl2	-	3652	1985	2192	3926	A>C	0	0	A>	>C	Inf
7017_TCTTAA_5017_CAATTC	K1	kidney	RNA labelling group	Adgrl2	-	3652	1985	2192	3926	A>G	4	0.00109529025191675	A>	>G	913.000000000007
7017_TCTTAA_5017_CAATTC	K1	kidney	RNA labelling group	Adgrl2	-	3652	1985	2192	3926	A>T	0	0	A>	>T	Inf
7017_TCTTAA_5017_CAATTC	K1	kidney	RNA labelling group	Adgrl2	-	3652	1985	2192	3926	C>A	0	0	C>	>A	Inf
7017_TCTTAA_5017_CAATTC	K1	kidney	RNA labelling group	Adgrl2	-	3652	1985	2192	3926	C>G	0	0	C>	>G	Inf
7017_TCTTAA_5017_CAATTC	K1	kidney	RNA labelling group	Adgrl2	-	3652	1985	2192	3926	C>T	8	0.00403022670025188	C>	>T	248.125000000001
7017_TCTTAA_5017_CAATTC	K1	kidney	RNA labelling group	Adgrl2	-	3652	1985	2192	3926	G>A	0	0	G>	>A	Inf
7017_TCTTAA_5017_CAATTC	K1	kidney	RNA labelling group	Adgrl2	-	3652	1985	2192	3926	G>C	0	0	G>	>C	Inf
7017_TCTTAA_5017_CAATTC	K1	kidney	RNA labelling group	Adgrl2	-	3652	1985	2192	3926	G>T	0	0	G>	>T	Inf
7017_TCTTAA_5017_CAATTC	K1	kidney	RNA labelling group	Adgrl2	-	3652	1985	2192	3926	T>A	0	0	T>	>A	Inf
7017_TCTTAA_5017_CAATTC	K1	kidney	RNA labelling group	Adgrl2	-	3652	1985	2192	3926	T>C	0	0	T>	>C	Inf
7017_TCTTAA_5017_CAATTC	K1	kidney	RNA labelling group	Adgrl2	-	3652	1985	2192	3926	T>G	0	0	T>	>G	Inf
7017_TCTTAA_5017_CAATTC	K1	kidney	RNA labelling group	Adipor2	-	20122	13181	13606	13772	A>C	0	0	A>	>C	Inf
7017_TCTTAA_5017_CAATTC	K1	kidney	RNA labelling group	Adipor2	-	20122	13181	13606	13772	A>G	2	9.93936984395189e-05	A>	>G	10061
7017_TCTTAA_5017_CAATTC	K1	kidney	RNA labelling group	Adipor2	-	20122	13181	13606	13772	A>T	2	9.93936984395189e-05	A>	>T	10061
7017_TCTTAA_5017_CAATTC	K1	kidney	RNA labelling group	Adipor2	-	20122	13181	13606	13772	C>A	0	0	C>	>A	Inf
7017_TCTTAA_5017_CAATTC	K1	kidney	RNA labelling group	Adipor2	-	20122	13181	13606	13772	C>G	0	0	C>	>G	Inf
7017_TCTTAA_5017_CAATTC	K1	kidney	RNA labelling group	Adipor2	-	20122	13181	13606	13772	C>T	8	0.000606934223503528	C>	>T	1647.625
7017_TCTTAA_5017_CAATTC	K1	kidney	RNA labelling group	Adipor2	-	20122	13181	13606	13772	G>A	11	0.000808466852859033	G>	>A	1236.90909090909
7017_TCTTAA_5017_CAATTC	K1	kidney	RNA labelling group	Adipor2	-	20122	13181	13606	13772	G>C	0	0	G>	>C	Inf
7017_TCTTAA_5017_CAATTC	K1	kidney	RNA labelling group	Adipor2	-	20122	13181	13606	13772	G>T	1	7.34969866235484e-05	G>	>T	13606
7017_TCTTAA_5017_CAATTC	K1	kidney	RNA labelling group	Adipor2	-	20122	13181	13606	13772	T>A	0	0	T>	>A	Inf
7017_TCTTAA_5017_CAATTC	K1	kidney	RNA labelling group	Adipor2	-	20122	13181	13606	13772	T>C	0	0	T>	>C	Inf
7017_TCTTAA_5017_CAATTC	K1	kidney	RNA labelling group	Adipor2	-	20122	13181	13606	13772	T>G	0	0	T>	>G	Inf
7017_TCTTAA_5017_CAATTC	K1	kidney	RNA labelling group	Adnp	-	17865	6459	5888	9680	A>C	0	0	A>	>C	Inf
7017_TCTTAA_5017_CAATTC	K1	kidney	RNA labelling group	Adnp	-	17865	6459	5888	9680	A>G	3	0.000167926112510495	A>	>G	5955
7017_TCTTAA_5017_CAATTC	K1	kidney	RNA labelling group	Adnp	-	17865	6459	5888	9680	A>T	0	0	A>	>T	Inf
7017_TCTTAA_5017_CAATTC	K1	kidney	RNA labelling group	Adnp	-	17865	6459	5888	9680	C>A	0	0	C>	>A	Inf
7017_TCTTAA_5017_CAATTC	K1	kidney	RNA labelling group	Adnp	-	17865	6459	5888	9680	C>G	0	0	C>	>G	Inf
7017_TCTTAA_5017_CAATTC	K1	kidney	RNA labelling group	Adnp	-	17865	6459	5888	9680	C>T	0	0	C>	>T	Inf
7017_TCTTAA_5017_CAATTC	K1	kidney	RNA labelling group	Adnp	-	17865	6459	5888	9680	G>A	8	0.00135869565217391	G>	>A	736.000000000002
7017_TCTTAA_5017_CAATTC	K1	kidney	RNA labelling group	Adnp	-	17865	6459	5888	9680	G>C	0	0	G>	>C	Inf
7017_TCTTAA_5017_CAATTC	K1	kidney	RNA labelling group	Adnp	-	17865	6459	5888	9680	G>T	0	0	G>	>T	Inf
7017_TCTTAA_5017_CAATTC	K1	kidney	RNA labelling group	Adnp	-	17865	6459	5888	9680	T>A	0	0	T>	>A	Inf
7017_TCTTAA_5017_CAATTC	K1	kidney	RNA labelling group	Adnp	-	17865	6459	5888	9680	T>C	0	0	T>	>C	Inf
7017_TCTTAA_5017_CAATTC	K1	kidney	RNA labelling group	Adnp	-	17865	6459	5888	9680	T>G	0	0	T>	>G	Inf
7017_TCTTAA_5017_CAATTC	K1	kidney	RNA labelling group	Ado	-	6118	3673	3219	5852	A>C	0	0	A>	>C	Inf
7017_TCTTAA_5017_CAATTC	K1	kidney	RNA labelling group	Ado	-	6118	3673	3219	5852	A>G	4	0.0006538084341288	A>	>G	1529.5
7017_TCTTAA_5017_CAATTC	K1	kidney	RNA labelling group	Ado	-	6118	3673	3219	5852	A>T	0	0	A>	>T	Inf
7017_TCTTAA_5017_CAATTC	K1	kidney	RNA labelling group	Ado	-	6118	3673	3219	5852	C>A	0	0	C>	>A	Inf
7017_TCTTAA_5017_CAATTC	K1	kidney	RNA labelling group	Ado	-	6118	3673	3219	5852	C>G	0	0	C>	>G	Inf
7017_TCTTAA_5017_CAATTC	K1	kidney	RNA labelling group	Ado	-	6118	3673	3219	5852	C>T	0	0	C>	>T	Inf
7017_TCTTAA_5017_CAATTC	K1	kidney	RNA labelling group	Ado	-	6118	3673	3219	5852	G>A	0	0	G>	>A	Inf
7017_TCTTAA_5017_CAATTC	K1	kidney	RNA labelling group	Ado	-	6118	3673	3219	5852	G>C	0	0	G>	>C	Inf
7017_TCTTAA_5017_CAATTC	K1	kidney	RNA labelling group	Ado	-	6118	3673	3219	5852	G>T	0	0	G>	>T	Inf
7017_TCTTAA_5017_CAATTC	K1	kidney	RNA labelling group	Ado	-	6118	3673	3219	5852	T>A	1	0.000170881749829118	T>	>A	5852
7017_TCTTAA_5017_CAATTC	K1	kidney	RNA labelling group	Ado	-	6118	3673	3219	5852	T>C	0	0	T>	>C	Inf
7017_TCTTAA_5017_CAATTC	K1	kidney	RNA labelling group	Ado	-	6118	3673	3219	5852	T>G	0	0	T>	>G	Inf
7017_TCTTAA_5017_CAATTC	K1	kidney	RNA labelling group	Adora1	-	1778	1916	1121	1933	A>C	0	0	A>	>C	Inf
7017_TCTTAA_5017_CAATTC	K1	kidney	RNA labelling group	Adora1	-	1778	1916	1121	1933	A>G	4	0.00224971878515185	A>	>G	444.500000000001
7017_TCTTAA_5017_CAATTC	K1	kidney	RNA labelling group	Adora1	-	1778	1916	1121	1933	A>T	0	0	A>	>T	Inf
7017_TCTTAA_5017_CAATTC	K1	kidney	RNA labelling group	Adora1	-	1778	1916	1121	1933	C>A	0	0	C>	>A	Inf
7017_TCTTAA_5017_CAATTC	K1	kidney	RNA labelling group	Adora1	-	1778	1916	1121	1933	C>G	0	0	C>	>G	Inf
7017_TCTTAA_5017_CAATTC	K1	kidney	RNA labelling group	Adora1	-	1778	1916	1121	1933	C>T	2	0.00104384133611691	C>	>T	958
7017_TCTTAA_5017_CAATTC	K1	kidney	RNA labelling group	Adora1	-	1778	1916	1121	1933	G>A	1	0.000892060660124889	G>	>A	1121
7017_TCTTAA_5017_CAATTC	K1	kidney	RNA labelling group	Adora1	-	1778	1916	1121	1933	G>C	0	0	G>	>C	Inf
7017_TCTTAA_5017_CAATTC	K1	kidney	RNA labelling group	Adora1	-	1778	1916	1121	1933	G>T	0	0	G>	>T	Inf
7017_TCTTAA_5017_CAATTC	K1	kidney	RNA labelling group	Adora1	-	1778	1916	1121	1933	T>A	0	0	T>	>A	Inf
7017_TCTTAA_5017_CAATTC	K1	kidney	RNA labelling group	Adora1	-	1778	1916	1121	1933	T>C	0	0	T>	>C	Inf
7017_TCTTAA_5017_CAATTC	K1	kidney	RNA labelling group	Adora1	-	1778	1916	1121	1933	T>G	0	0	T>	>G	Inf
7017_TCTTAA_5017_CAATTC	K1	kidney	RNA labelling group	Adprh	-	3477	1439	1988	1900	A>C	0	0	A>	>C	Inf
7017_TCTTAA_5017_CAATTC	K1	kidney	RNA labelling group	Adprh	-	3477	1439	1988	1900	A>G	0	0	A>	>G	Inf
7017_TCTTAA_5017_CAATTC	K1	kidney	RNA labelling group	Adprh	-	3477	1439	1988	1900	A>T	0	0	A>	>T	Inf
7017_TCTTAA_5017_CAATTC	K1	kidney	RNA labelling group	Adprh	-	3477	1439	1988	1900	C>A	0	0	C>	>A	Inf
7017_TCTTAA_5017_CAATTC	K1	kidney	RNA labelling group	Adprh	-	3477	1439	1988	1900	C>G	0	0	C>	>G	Inf
7017_TCTTAA_5017_CAATTC	K1	kidney	RNA labelling group	Adprh	-	3477	1439	1988	1900	C>T	0	0	C>	>T	Inf
7017_TCTTAA_5017_CAATTC	K1	kidney	RNA labelling group	Adprh	-	3477	1439	1988	1900	G>A	3	0.00150905432595573	G>	>A	662.666666666669
7017_TCTTAA_5017_CAATTC	K1	kidney	RNA labelling group	Adprh	-	3477	1439	1988	1900	G>C	0	0	G>	>C	Inf
7017_TCTTAA_5017_CAATTC	K1	kidney	RNA labelling group	Adprh	-	3477	1439	1988	1900	G>T	0	0	G>	>T	Inf
7017_TCTTAA_5017_CAATTC	K1	kidney	RNA labelling group	Adprh	-	3477	1439	1988	1900	T>A	0	0	T>	>A	Inf
7017_TCTTAA_5017_CAATTC	K1	kidney	RNA labelling group	Adprh	-	3477	1439	1988	1900	T>C	1	0.000526315789473684	T>	>C	1900
7017_TCTTAA_5017_CAATTC	K1	kidney	RNA labelling group	Adprh	-	3477	1439	1988	1900	T>G	0	0	T>	>G	Inf
7017_TCTTAA_5017_CAATTC	K1	kidney	RNA labelling group	Adprhl2	-	2254	2432	2191	1790	A>C	0	0	A>	>C	Inf
7017_TCTTAA_5017_CAATTC	K1	kidney	RNA labelling group	Adprhl2	-	2254	2432	2191	1790	A>G	9	0.00399290150842945	A>	>G	250.444444444445
7017_TCTTAA_5017_CAATTC	K1	kidney	RNA labelling group	Adprhl2	-	2254	2432	2191	1790	A>T	0	0	A>	>T	Inf
7017_TCTTAA_5017_CAATTC	K1	kidney	RNA labelling group	Adprhl2	-	2254	2432	2191	1790	C>A	0	0	C>	>A	Inf
7017_TCTTAA_5017_CAATTC	K1	kidney	RNA labelling group	Adprhl2	-	2254	2432	2191	1790	C>G	0	0	C>	>G	Inf
7017_TCTTAA_5017_CAATTC	K1	kidney	RNA labelling group	Adprhl2	-	2254	2432	2191	1790	C>T	0	0	C>	>T	Inf
7017_TCTTAA_5017_CAATTC	K1	kidney	RNA labelling group	Adprhl2	-	2254	2432	2191	1790	G>A	0	0	G>	>A	Inf
7017_TCTTAA_5017_CAATTC	K1	kidney	RNA labelling group	Adprhl2	-	2254	2432	2191	1790	G>C	0	0	G>	>C	Inf
7017_TCTTAA_5017_CAATTC	K1	kidney	RNA labelling group	Adprhl2	-	2254	2432	2191	1790	G>T	0	0	G>	>T	Inf
7017_TCTTAA_5017_CAATTC	K1	kidney	RNA labelling group	Adprhl2	-	2254	2432	2191	1790	T>A	1	0.000558659217877095	T>	>A	1790
7017_TCTTAA_5017_CAATTC	K1	kidney	RNA labelling group	Adprhl2	-	2254	2432	2191	1790	T>C	0	0	T>	>C	Inf
7017_TCTTAA_5017_CAATTC	K1	kidney	RNA labelling group	Adprhl2	-	2254	2432	2191	1790	T>G	0	0	T>	>G	Inf
7017_TCTTAA_5017_CAATTC	K1	kidney	RNA labelling group	Adprm	-	3512	1383	1085	2628	A>C	0	0	A>	>C	Inf
7017_TCTTAA_5017_CAATTC	K1	kidney	RNA labelling group	Adprm	-	3512	1383	1085	2628	A>G	0	0	A>	>G	Inf
7017_TCTTAA_5017_CAATTC	K1	kidney	RNA labelling group	Adprm	-	3512	1383	1085	2628	A>T	0	0	A>	>T	Inf
7017_TCTTAA_5017_CAATTC	K1	kidney	RNA labelling group	Adprm	-	3512	1383	1085	2628	C>A	0	0	C>	>A	Inf
7017_TCTTAA_5017_CAATTC	K1	kidney	RNA labelling group	Adprm	-	3512	1383	1085	2628	C>G	0	0	C>	>G	Inf
7017_TCTTAA_5017_CAATTC	K1	kidney	RNA labelling group	Adprm	-	3512	1383	1085	2628	C>T	0	0	C>	>T	Inf
7017_TCTTAA_5017_CAATTC	K1	kidney	RNA labelling group	Adprm	-	3512	1383	1085	2628	G>A	0	0	G>	>A	Inf
7017_TCTTAA_5017_CAATTC	K1	kidney	RNA labelling group	Adprm	-	3512	1383	1085	2628	G>C	0	0	G>	>C	Inf
7017_TCTTAA_5017_CAATTC	K1	kidney	RNA labelling group	Adprm	-	3512	1383	1085	2628	G>T	0	0	G>	>T	Inf
7017_TCTTAA_5017_CAATTC	K1	kidney	RNA labelling group	Adprm	-	3512	1383	1085	2628	T>A	1	0.000380517503805175	T>	>A	2628
7017_TCTTAA_5017_CAATTC	K1	kidney	RNA labelling group	Adprm	-	3512	1383	1085	2628	T>C	0	0	T>	>C	Inf
7017_TCTTAA_5017_CAATTC	K1	kidney	RNA labelling group	Adprm	-	3512	1383	1085	2628	T>G	0	0	T>	>G	Inf
7017_TCTTAA_5017_CAATTC	K1	kidney	RNA labelling group	Adrbk1	-	4125	3476	3223	2995	A>C	0	0	A>	>C	Inf
7017_TCTTAA_5017_CAATTC	K1	kidney	RNA labelling group	Adrbk1	-	4125	3476	3223	2995	A>G	3	0.000727272727272727	A>	>G	1375
7017_TCTTAA_5017_CAATTC	K1	kidney	RNA labelling group	Adrbk1	-	4125	3476	3223	2995	A>T	1	0.000242424242424242	A>	>T	4125
7017_TCTTAA_5017_CAATTC	K1	kidney	RNA labelling group	Adrbk1	-	4125	3476	3223	2995	C>A	3	0.000863060989643268	C>	>A	1158.66666666667
7017_TCTTAA_5017_CAATTC	K1	kidney	RNA labelling group	Adrbk1	-	4125	3476	3223	2995	C>G	0	0	C>	>G	Inf
7017_TCTTAA_5017_CAATTC	K1	kidney	RNA labelling group	Adrbk1	-	4125	3476	3223	2995	C>T	0	0	C>	>T	Inf
7017_TCTTAA_5017_CAATTC	K1	kidney	RNA labelling group	Adrbk1	-	4125	3476	3223	2995	G>A	2	0.000620539869686627	G>	>A	1611.5
7017_TCTTAA_5017_CAATTC	K1	kidney	RNA labelling group	Adrbk1	-	4125	3476	3223	2995	G>C	0	0	G>	>C	Inf
7017_TCTTAA_5017_CAATTC	K1	kidney	RNA labelling group	Adrbk1	-	4125	3476	3223	2995	G>T	0	0	G>	>T	Inf
7017_TCTTAA_5017_CAATTC	K1	kidney	RNA labelling group	Adrbk1	-	4125	3476	3223	2995	T>A	1	0.000333889816360601	T>	>A	2995
7017_TCTTAA_5017_CAATTC	K1	kidney	RNA labelling group	Adrbk1	-	4125	3476	3223	2995	T>C	1	0.000333889816360601	T>	>C	2995
7017_TCTTAA_5017_CAATTC	K1	kidney	RNA labelling group	Adrbk1	-	4125	3476	3223	2995	T>G	0	0	T>	>G	Inf
7017_TCTTAA_5017_CAATTC	K1	kidney	RNA labelling group	Adss	-	16562	7506	10248	17654	A>C	0	0	A>	>C	Inf
7017_TCTTAA_5017_CAATTC	K1	kidney	RNA labelling group	Adss	-	16562	7506	10248	17654	A>G	9	0.000543412631324719	A>	>G	1840.22222222222
7017_TCTTAA_5017_CAATTC	K1	kidney	RNA labelling group	Adss	-	16562	7506	10248	17654	A>T	1	6.03791812583021e-05	A>	>T	16562
7017_TCTTAA_5017_CAATTC	K1	kidney	RNA labelling group	Adss	-	16562	7506	10248	17654	C>A	0	0	C>	>A	Inf
7017_TCTTAA_5017_CAATTC	K1	kidney	RNA labelling group	Adss	-	16562	7506	10248	17654	C>G	0	0	C>	>G	Inf
7017_TCTTAA_5017_CAATTC	K1	kidney	RNA labelling group	Adss	-	16562	7506	10248	17654	C>T	1	0.000133226751931788	C>	>T	7506
7017_TCTTAA_5017_CAATTC	K1	kidney	RNA labelling group	Adss	-	16562	7506	10248	17654	G>A	1	9.75800156128025e-05	G>	>A	10248
7017_TCTTAA_5017_CAATTC	K1	kidney	RNA labelling group	Adss	-	16562	7506	10248	17654	G>C	0	0	G>	>C	Inf
7017_TCTTAA_5017_CAATTC	K1	kidney	RNA labelling group	Adss	-	16562	7506	10248	17654	G>T	0	0	G>	>T	Inf
7017_TCTTAA_5017_CAATTC	K1	kidney	RNA labelling group	Adss	-	16562	7506	10248	17654	T>A	2	0.000113288773082588	T>	>A	8827
7017_TCTTAA_5017_CAATTC	K1	kidney	RNA labelling group	Adss	-	16562	7506	10248	17654	T>C	2	0.000113288773082588	T>	>C	8827
7017_TCTTAA_5017_CAATTC	K1	kidney	RNA labelling group	Adss	-	16562	7506	10248	17654	T>G	0	0	T>	>G	Inf
7017_TCTTAA_5017_CAATTC	K1	kidney	RNA labelling group	Adtrp	-	40526	34714	15671	50786	A>C	5	0.000123377584760401	A>	>C	8105.2
7017_TCTTAA_5017_CAATTC	K1	kidney	RNA labelling group	Adtrp	-	40526	34714	15671	50786	A>G	20	0.000493510339041603	A>	>G	2026.3
7017_TCTTAA_5017_CAATTC	K1	kidney	RNA labelling group	Adtrp	-	40526	34714	15671	50786	A>T	2	4.93510339041603e-05	A>	>T	20263
7017_TCTTAA_5017_CAATTC	K1	kidney	RNA labelling group	Adtrp	-	40526	34714	15671	50786	C>A	5	0.000144034107276603	C>	>A	6942.8
7017_TCTTAA_5017_CAATTC	K1	kidney	RNA labelling group	Adtrp	-	40526	34714	15671	50786	C>G	0	0	C>	>G	Inf
7017_TCTTAA_5017_CAATTC	K1	kidney	RNA labelling group	Adtrp	-	40526	34714	15671	50786	C>T	12	0.000345681857463847	C>	>T	2892.83333333333
7017_TCTTAA_5017_CAATTC	K1	kidney	RNA labelling group	Adtrp	-	40526	34714	15671	50786	G>A	10	0.000638121370684704	G>	>A	1567.1
7017_TCTTAA_5017_CAATTC	K1	kidney	RNA labelling group	Adtrp	-	40526	34714	15671	50786	G>C	1	6.38121370684704e-05	G>	>C	15671
7017_TCTTAA_5017_CAATTC	K1	kidney	RNA labelling group	Adtrp	-	40526	34714	15671	50786	G>T	0	0	G>	>T	Inf
7017_TCTTAA_5017_CAATTC	K1	kidney	RNA labelling group	Adtrp	-	40526	34714	15671	50786	T>A	10	0.000196904658764226	T>	>A	5078.6
7017_TCTTAA_5017_CAATTC	K1	kidney	RNA labelling group	Adtrp	-	40526	34714	15671	50786	T>C	9	0.000177214192887804	T>	>C	5642.88888888889
7017_TCTTAA_5017_CAATTC	K1	kidney	RNA labelling group	Adtrp	-	40526	34714	15671	50786	T>G	0	0	T>	>G	Inf
7017_TCTTAA_5017_CAATTC	K1	kidney	RNA labelling group	Afap1l1	-	10985	6019	7752	10131	A>C	1	9.10332271279017e-05	A>	>C	10985
7017_TCTTAA_5017_CAATTC	K1	kidney	RNA labelling group	Afap1l1	-	10985	6019	7752	10131	A>G	1	9.10332271279017e-05	A>	>G	10985
7017_TCTTAA_5017_CAATTC	K1	kidney	RNA labelling group	Afap1l1	-	10985	6019	7752	10131	A>T	0	0	A>	>T	Inf
7017_TCTTAA_5017_CAATTC	K1	kidney	RNA labelling group	Afap1l1	-	10985	6019	7752	10131	C>A	0	0	C>	>A	Inf
7017_TCTTAA_5017_CAATTC	K1	kidney	RNA labelling group	Afap1l1	-	10985	6019	7752	10131	C>G	0	0	C>	>G	Inf
7017_TCTTAA_5017_CAATTC	K1	kidney	RNA labelling group	Afap1l1	-	10985	6019	7752	10131	C>T	3	0.00049842166472836	C>	>T	2006.33333333333
7017_TCTTAA_5017_CAATTC	K1	kidney	RNA labelling group	Afap1l1	-	10985	6019	7752	10131	G>A	6	0.00077399380804953	G>	>A	1292.00000000001
7017_TCTTAA_5017_CAATTC	K1	kidney	RNA labelling group	Afap1l1	-	10985	6019	7752	10131	G>C	0	0	G>	>C	Inf
7017_TCTTAA_5017_CAATTC	K1	kidney	RNA labelling group	Afap1l1	-	10985	6019	7752	10131	G>T	0	0	G>	>T	Inf
7017_TCTTAA_5017_CAATTC	K1	kidney	RNA labelling group	Afap1l1	-	10985	6019	7752	10131	T>A	0	0	T>	>A	Inf
7017_TCTTAA_5017_CAATTC	K1	kidney	RNA labelling group	Afap1l1	-	10985	6019	7752	10131	T>C	0	0	T>	>C	Inf
7017_TCTTAA_5017_CAATTC	K1	kidney	RNA labelling group	Afap1l1	-	10985	6019	7752	10131	T>G	0	0	T>	>G	Inf
7017_TCTTAA_5017_CAATTC	K1	kidney	RNA labelling group	Afg3l2	-	10069	4939	4455	9591	A>C	0	0	A>	>C	Inf
7017_TCTTAA_5017_CAATTC	K1	kidney	RNA labelling group	Afg3l2	-	10069	4939	4455	9591	A>G	4	0.000397258913496872	A>	>G	2517.25
7017_TCTTAA_5017_CAATTC	K1	kidney	RNA labelling group	Afg3l2	-	10069	4939	4455	9591	A>T	0	0	A>	>T	Inf
7017_TCTTAA_5017_CAATTC	K1	kidney	RNA labelling group	Afg3l2	-	10069	4939	4455	9591	C>A	0	0	C>	>A	Inf
7017_TCTTAA_5017_CAATTC	K1	kidney	RNA labelling group	Afg3l2	-	10069	4939	4455	9591	C>G	0	0	C>	>G	Inf
7017_TCTTAA_5017_CAATTC	K1	kidney	RNA labelling group	Afg3l2	-	10069	4939	4455	9591	C>T	2	0.000404940271309982	C>	>T	2469.5
7017_TCTTAA_5017_CAATTC	K1	kidney	RNA labelling group	Afg3l2	-	10069	4939	4455	9591	G>A	0	0	G>	>A	Inf
7017_TCTTAA_5017_CAATTC	K1	kidney	RNA labelling group	Afg3l2	-	10069	4939	4455	9591	G>C	4	0.000897867564534231	G>	>C	1113.75
7017_TCTTAA_5017_CAATTC	K1	kidney	RNA labelling group	Afg3l2	-	10069	4939	4455	9591	G>T	0	0	G>	>T	Inf
7017_TCTTAA_5017_CAATTC	K1	kidney	RNA labelling group	Afg3l2	-	10069	4939	4455	9591	T>A	3	0.000312793243665937	T>	>A	3197
7017_TCTTAA_5017_CAATTC	K1	kidney	RNA labelling group	Afg3l2	-	10069	4939	4455	9591	T>C	1	0.000104264414555312	T>	>C	9591
7017_TCTTAA_5017_CAATTC	K1	kidney	RNA labelling group	Afg3l2	-	10069	4939	4455	9591	T>G	0	0	T>	>G	Inf
7017_TCTTAA_5017_CAATTC	K1	kidney	RNA labelling group	Aftph	-	41498	22553	12380	38164	A>C	0	0	A>	>C	Inf
7017_TCTTAA_5017_CAATTC	K1	kidney	RNA labelling group	Aftph	-	41498	22553	12380	38164	A>G	6	0.000144585281218372	A>	>G	6916.33333333333
7017_TCTTAA_5017_CAATTC	K1	kidney	RNA labelling group	Aftph	-	41498	22553	12380	38164	A>T	10	0.000240975468697287	A>	>T	4149.8
7017_TCTTAA_5017_CAATTC	K1	kidney	RNA labelling group	Aftph	-	41498	22553	12380	38164	C>A	2	8.86799982264e-05	C>	>A	11276.5
7017_TCTTAA_5017_CAATTC	K1	kidney	RNA labelling group	Aftph	-	41498	22553	12380	38164	C>G	0	0	C>	>G	Inf
7017_TCTTAA_5017_CAATTC	K1	kidney	RNA labelling group	Aftph	-	41498	22553	12380	38164	C>T	15	0.000665099986698	C>	>T	1503.53333333333
7017_TCTTAA_5017_CAATTC	K1	kidney	RNA labelling group	Aftph	-	41498	22553	12380	38164	G>A	5	0.000403877221324717	G>	>A	2476
7017_TCTTAA_5017_CAATTC	K1	kidney	RNA labelling group	Aftph	-	41498	22553	12380	38164	G>C	0	0	G>	>C	Inf
7017_TCTTAA_5017_CAATTC	K1	kidney	RNA labelling group	Aftph	-	41498	22553	12380	38164	G>T	1	8.07754442649435e-05	G>	>T	12380
7017_TCTTAA_5017_CAATTC	K1	kidney	RNA labelling group	Aftph	-	41498	22553	12380	38164	T>A	3	7.86081123571953e-05	T>	>A	12721.3333333333
7017_TCTTAA_5017_CAATTC	K1	kidney	RNA labelling group	Aftph	-	41498	22553	12380	38164	T>C	2	5.24054082381302e-05	T>	>C	19082
7017_TCTTAA_5017_CAATTC	K1	kidney	RNA labelling group	Aftph	-	41498	22553	12380	38164	T>G	0	0	T>	>G	Inf
7017_TCTTAA_5017_CAATTC	K1	kidney	RNA labelling group	Agfg2	-	8271	6963	5871	8435	A>C	0	0	A>	>C	Inf
7017_TCTTAA_5017_CAATTC	K1	kidney	RNA labelling group	Agfg2	-	8271	6963	5871	8435	A>G	2	0.000241808729295128	A>	>G	4135.5
7017_TCTTAA_5017_CAATTC	K1	kidney	RNA labelling group	Agfg2	-	8271	6963	5871	8435	A>T	1	0.000120904364647564	A>	>T	8271
7017_TCTTAA_5017_CAATTC	K1	kidney	RNA labelling group	Agfg2	-	8271	6963	5871	8435	C>A	0	0	C>	>A	Inf
7017_TCTTAA_5017_CAATTC	K1	kidney	RNA labelling group	Agfg2	-	8271	6963	5871	8435	C>G	0	0	C>	>G	Inf
7017_TCTTAA_5017_CAATTC	K1	kidney	RNA labelling group	Agfg2	-	8271	6963	5871	8435	C>T	3	0.000430848772081	C>	>T	2321
7017_TCTTAA_5017_CAATTC	K1	kidney	RNA labelling group	Agfg2	-	8271	6963	5871	8435	G>A	6	0.00102197240674501	G>	>A	978.500000000008
7017_TCTTAA_5017_CAATTC	K1	kidney	RNA labelling group	Agfg2	-	8271	6963	5871	8435	G>C	0	0	G>	>C	Inf
7017_TCTTAA_5017_CAATTC	K1	kidney	RNA labelling group	Agfg2	-	8271	6963	5871	8435	G>T	21	0.00357690342360756	G>	>T	279.571428571429
7017_TCTTAA_5017_CAATTC	K1	kidney	RNA labelling group	Agfg2	-	8271	6963	5871	8435	T>A	1	0.0001185536455246	T>	>A	8435
7017_TCTTAA_5017_CAATTC	K1	kidney	RNA labelling group	Agfg2	-	8271	6963	5871	8435	T>C	7	0.000829875518672199	T>	>C	1205
7017_TCTTAA_5017_CAATTC	K1	kidney	RNA labelling group	Agfg2	-	8271	6963	5871	8435	T>G	0	0	T>	>G	Inf
7017_TCTTAA_5017_CAATTC	K1	kidney	RNA labelling group	Aggf1	-	7824	4904	4246	9364	A>C	0	0	A>	>C	Inf
7017_TCTTAA_5017_CAATTC	K1	kidney	RNA labelling group	Aggf1	-	7824	4904	4246	9364	A>G	0	0	A>	>G	Inf
7017_TCTTAA_5017_CAATTC	K1	kidney	RNA labelling group	Aggf1	-	7824	4904	4246	9364	A>T	0	0	A>	>T	Inf
7017_TCTTAA_5017_CAATTC	K1	kidney	RNA labelling group	Aggf1	-	7824	4904	4246	9364	C>A	0	0	C>	>A	Inf
7017_TCTTAA_5017_CAATTC	K1	kidney	RNA labelling group	Aggf1	-	7824	4904	4246	9364	C>G	0	0	C>	>G	Inf
7017_TCTTAA_5017_CAATTC	K1	kidney	RNA labelling group	Aggf1	-	7824	4904	4246	9364	C>T	0	0	C>	>T	Inf
7017_TCTTAA_5017_CAATTC	K1	kidney	RNA labelling group	Aggf1	-	7824	4904	4246	9364	G>A	0	0	G>	>A	Inf
7017_TCTTAA_5017_CAATTC	K1	kidney	RNA labelling group	Aggf1	-	7824	4904	4246	9364	G>C	0	0	G>	>C	Inf
7017_TCTTAA_5017_CAATTC	K1	kidney	RNA labelling group	Aggf1	-	7824	4904	4246	9364	G>T	0	0	G>	>T	Inf
7017_TCTTAA_5017_CAATTC	K1	kidney	RNA labelling group	Aggf1	-	7824	4904	4246	9364	T>A	2	0.000213583938487826	T>	>A	4682
7017_TCTTAA_5017_CAATTC	K1	kidney	RNA labelling group	Aggf1	-	7824	4904	4246	9364	T>C	1	0.000106791969243913	T>	>C	9364
7017_TCTTAA_5017_CAATTC	K1	kidney	RNA labelling group	Aggf1	-	7824	4904	4246	9364	T>G	0	0	T>	>G	Inf
7017_TCTTAA_5017_CAATTC	K1	kidney	RNA labelling group	Agl	-	8747	6953	7107	8983	A>C	0	0	A>	>C	Inf
7017_TCTTAA_5017_CAATTC	K1	kidney	RNA labelling group	Agl	-	8747	6953	7107	8983	A>G	5	0.000571624556990968	A>	>G	1749.4
7017_TCTTAA_5017_CAATTC	K1	kidney	RNA labelling group	Agl	-	8747	6953	7107	8983	A>T	1	0.000114324911398194	A>	>T	8747
7017_TCTTAA_5017_CAATTC	K1	kidney	RNA labelling group	Agl	-	8747	6953	7107	8983	C>A	0	0	C>	>A	Inf
7017_TCTTAA_5017_CAATTC	K1	kidney	RNA labelling group	Agl	-	8747	6953	7107	8983	C>G	0	0	C>	>G	Inf
7017_TCTTAA_5017_CAATTC	K1	kidney	RNA labelling group	Agl	-	8747	6953	7107	8983	C>T	0	0	C>	>T	Inf
7017_TCTTAA_5017_CAATTC	K1	kidney	RNA labelling group	Agl	-	8747	6953	7107	8983	G>A	0	0	G>	>A	Inf
7017_TCTTAA_5017_CAATTC	K1	kidney	RNA labelling group	Agl	-	8747	6953	7107	8983	G>C	1	0.000140706345856198	G>	>C	7107
7017_TCTTAA_5017_CAATTC	K1	kidney	RNA labelling group	Agl	-	8747	6953	7107	8983	G>T	1	0.000140706345856198	G>	>T	7107
7017_TCTTAA_5017_CAATTC	K1	kidney	RNA labelling group	Agl	-	8747	6953	7107	8983	T>A	2	0.000222642769676055	T>	>A	4491.5
7017_TCTTAA_5017_CAATTC	K1	kidney	RNA labelling group	Agl	-	8747	6953	7107	8983	T>C	6	0.000667928309028164	T>	>C	1497.16666666667
7017_TCTTAA_5017_CAATTC	K1	kidney	RNA labelling group	Agl	-	8747	6953	7107	8983	T>G	0	0	T>	>G	Inf
7017_TCTTAA_5017_CAATTC	K1	kidney	RNA labelling group	Ago1	-	5261	2725	3241	4286	A>C	0	0	A>	>C	Inf
7017_TCTTAA_5017_CAATTC	K1	kidney	RNA labelling group	Ago1	-	5261	2725	3241	4286	A>G	4	0.000760311727808401	A>	>G	1315.25
7017_TCTTAA_5017_CAATTC	K1	kidney	RNA labelling group	Ago1	-	5261	2725	3241	4286	A>T	1	0.0001900779319521	A>	>T	5261
7017_TCTTAA_5017_CAATTC	K1	kidney	RNA labelling group	Ago1	-	5261	2725	3241	4286	C>A	0	0	C>	>A	Inf
7017_TCTTAA_5017_CAATTC	K1	kidney	RNA labelling group	Ago1	-	5261	2725	3241	4286	C>G	0	0	C>	>G	Inf
7017_TCTTAA_5017_CAATTC	K1	kidney	RNA labelling group	Ago1	-	5261	2725	3241	4286	C>T	2	0.00073394495412844	C>	>T	1362.5
7017_TCTTAA_5017_CAATTC	K1	kidney	RNA labelling group	Ago1	-	5261	2725	3241	4286	G>A	0	0	G>	>A	Inf
7017_TCTTAA_5017_CAATTC	K1	kidney	RNA labelling group	Ago1	-	5261	2725	3241	4286	G>C	0	0	G>	>C	Inf
7017_TCTTAA_5017_CAATTC	K1	kidney	RNA labelling group	Ago1	-	5261	2725	3241	4286	G>T	0	0	G>	>T	Inf
7017_TCTTAA_5017_CAATTC	K1	kidney	RNA labelling group	Ago1	-	5261	2725	3241	4286	T>A	2	0.000466635557629491	T>	>A	2143
7017_TCTTAA_5017_CAATTC	K1	kidney	RNA labelling group	Ago1	-	5261	2725	3241	4286	T>C	0	0	T>	>C	Inf
7017_TCTTAA_5017_CAATTC	K1	kidney	RNA labelling group	Ago1	-	5261	2725	3241	4286	T>G	0	0	T>	>G	Inf
7017_TCTTAA_5017_CAATTC	K1	kidney	RNA labelling group	Ago2	-	20931	12645	10250	17832	A>C	0	0	A>	>C	Inf
7017_TCTTAA_5017_CAATTC	K1	kidney	RNA labelling group	Ago2	-	20931	12645	10250	17832	A>G	7	0.000334432181931107	A>	>G	2990.14285714286
7017_TCTTAA_5017_CAATTC	K1	kidney	RNA labelling group	Ago2	-	20931	12645	10250	17832	A>T	5	0.000238880129950791	A>	>T	4186.2
7017_TCTTAA_5017_CAATTC	K1	kidney	RNA labelling group	Ago2	-	20931	12645	10250	17832	C>A	0	0	C>	>A	Inf
7017_TCTTAA_5017_CAATTC	K1	kidney	RNA labelling group	Ago2	-	20931	12645	10250	17832	C>G	0	0	C>	>G	Inf
7017_TCTTAA_5017_CAATTC	K1	kidney	RNA labelling group	Ago2	-	20931	12645	10250	17832	C>T	54	0.00427046263345195	C>	>T	234.166666666667
7017_TCTTAA_5017_CAATTC	K1	kidney	RNA labelling group	Ago2	-	20931	12645	10250	17832	G>A	3	0.000292682926829268	G>	>A	3416.66666666667
7017_TCTTAA_5017_CAATTC	K1	kidney	RNA labelling group	Ago2	-	20931	12645	10250	17832	G>C	1	9.75609756097561e-05	G>	>C	10250
7017_TCTTAA_5017_CAATTC	K1	kidney	RNA labelling group	Ago2	-	20931	12645	10250	17832	G>T	2	0.000195121951219512	G>	>T	5125
7017_TCTTAA_5017_CAATTC	K1	kidney	RNA labelling group	Ago2	-	20931	12645	10250	17832	T>A	1	5.60789591745177e-05	T>	>A	17832
7017_TCTTAA_5017_CAATTC	K1	kidney	RNA labelling group	Ago2	-	20931	12645	10250	17832	T>C	9	0.00050471063257066	T>	>C	1981.33333333333
7017_TCTTAA_5017_CAATTC	K1	kidney	RNA labelling group	Ago2	-	20931	12645	10250	17832	T>G	0	0	T>	>G	Inf
7017_TCTTAA_5017_CAATTC	K1	kidney	RNA labelling group	Ago3	-	3840	2697	2081	4301	A>C	0	0	A>	>C	Inf
7017_TCTTAA_5017_CAATTC	K1	kidney	RNA labelling group	Ago3	-	3840	2697	2081	4301	A>G	0	0	A>	>G	Inf
7017_TCTTAA_5017_CAATTC	K1	kidney	RNA labelling group	Ago3	-	3840	2697	2081	4301	A>T	0	0	A>	>T	Inf
7017_TCTTAA_5017_CAATTC	K1	kidney	RNA labelling group	Ago3	-	3840	2697	2081	4301	C>A	0	0	C>	>A	Inf
7017_TCTTAA_5017_CAATTC	K1	kidney	RNA labelling group	Ago3	-	3840	2697	2081	4301	C>G	0	0	C>	>G	Inf
7017_TCTTAA_5017_CAATTC	K1	kidney	RNA labelling group	Ago3	-	3840	2697	2081	4301	C>T	3	0.00111234705228031	C>	>T	899.000000000001
7017_TCTTAA_5017_CAATTC	K1	kidney	RNA labelling group	Ago3	-	3840	2697	2081	4301	G>A	0	0	G>	>A	Inf
7017_TCTTAA_5017_CAATTC	K1	kidney	RNA labelling group	Ago3	-	3840	2697	2081	4301	G>C	1	0.000480538202787122	G>	>C	2081
7017_TCTTAA_5017_CAATTC	K1	kidney	RNA labelling group	Ago3	-	3840	2697	2081	4301	G>T	0	0	G>	>T	Inf
7017_TCTTAA_5017_CAATTC	K1	kidney	RNA labelling group	Ago3	-	3840	2697	2081	4301	T>A	0	0	T>	>A	Inf
7017_TCTTAA_5017_CAATTC	K1	kidney	RNA labelling group	Ago3	-	3840	2697	2081	4301	T>C	1	0.000232504068821204	T>	>C	4301
7017_TCTTAA_5017_CAATTC	K1	kidney	RNA labelling group	Ago3	-	3840	2697	2081	4301	T>G	0	0	T>	>G	Inf
7017_TCTTAA_5017_CAATTC	K1	kidney	RNA labelling group	Agpat2	-	8487	7178	8721	8277	A>C	0	0	A>	>C	Inf
7017_TCTTAA_5017_CAATTC	K1	kidney	RNA labelling group	Agpat2	-	8487	7178	8721	8277	A>G	1	0.000117827265229174	A>	>G	8487
7017_TCTTAA_5017_CAATTC	K1	kidney	RNA labelling group	Agpat2	-	8487	7178	8721	8277	A>T	1	0.000117827265229174	A>	>T	8487
7017_TCTTAA_5017_CAATTC	K1	kidney	RNA labelling group	Agpat2	-	8487	7178	8721	8277	C>A	1	0.000139314572304263	C>	>A	7178
7017_TCTTAA_5017_CAATTC	K1	kidney	RNA labelling group	Agpat2	-	8487	7178	8721	8277	C>G	0	0	C>	>G	Inf
7017_TCTTAA_5017_CAATTC	K1	kidney	RNA labelling group	Agpat2	-	8487	7178	8721	8277	C>T	3	0.000417943716912789	C>	>T	2392.66666666667
7017_TCTTAA_5017_CAATTC	K1	kidney	RNA labelling group	Agpat2	-	8487	7178	8721	8277	G>A	16	0.00183465198945075	G>	>A	545.0625
7017_TCTTAA_5017_CAATTC	K1	kidney	RNA labelling group	Agpat2	-	8487	7178	8721	8277	G>C	0	0	G>	>C	Inf
7017_TCTTAA_5017_CAATTC	K1	kidney	RNA labelling group	Agpat2	-	8487	7178	8721	8277	G>T	0	0	G>	>T	Inf
7017_TCTTAA_5017_CAATTC	K1	kidney	RNA labelling group	Agpat2	-	8487	7178	8721	8277	T>A	1	0.000120816721034191	T>	>A	8277
7017_TCTTAA_5017_CAATTC	K1	kidney	RNA labelling group	Agpat2	-	8487	7178	8721	8277	T>C	1	0.000120816721034191	T>	>C	8277
7017_TCTTAA_5017_CAATTC	K1	kidney	RNA labelling group	Agpat2	-	8487	7178	8721	8277	T>G	0	0	T>	>G	Inf
7017_TCTTAA_5017_CAATTC	K1	kidney	RNA labelling group	Agpat3	-	41239	30671	27287	54728	A>C	0	0	A>	>C	Inf
7017_TCTTAA_5017_CAATTC	K1	kidney	RNA labelling group	Agpat3	-	41239	30671	27287	54728	A>G	18	0.00043648003103858	A>	>G	2291.05555555556
7017_TCTTAA_5017_CAATTC	K1	kidney	RNA labelling group	Agpat3	-	41239	30671	27287	54728	A>T	33	0.000800213390237397	A>	>T	1249.66666666667
7017_TCTTAA_5017_CAATTC	K1	kidney	RNA labelling group	Agpat3	-	41239	30671	27287	54728	C>A	1	3.26040885527045e-05	C>	>A	30671
7017_TCTTAA_5017_CAATTC	K1	kidney	RNA labelling group	Agpat3	-	41239	30671	27287	54728	C>G	7	0.000228228619868932	C>	>G	4381.57142857143
7017_TCTTAA_5017_CAATTC	K1	kidney	RNA labelling group	Agpat3	-	41239	30671	27287	54728	C>T	14	0.000456457239737863	C>	>T	2190.78571428571
7017_TCTTAA_5017_CAATTC	K1	kidney	RNA labelling group	Agpat3	-	41239	30671	27287	54728	G>A	20	0.000732949756294206	G>	>A	1364.35
[truncated: 632,825 more rows]
