# Supplementary material for: SLAMseq reveals potential transfer of RNA from liver to kidney in the mouse
Source: Nat Commun. 2025 Aug 11;16:7413. doi: 10.1038/s41467-025-62688-9 (PMC12339719; doi:10.1038/s41467-025-62688-9)
Supplement: Supplementary file 6 — Source Data [file 41467_2025_62688_MOESM6_ESM.zip › Source data/FigS5g_data.csv]

library	sample_name	tissue	group	source	gene_name	length	readsCPM	conversionRate	Tcontent	coverageOnTs	conversionsOnTs	readCount	tcReadCount	multimapCount	cpm_raw	cpm_norm
K1	K1	kidney	RNA labelling group	1	0610005C13Rik	250	266.1233422	0.000233852	70	42762	10	2902	10	1	266.1233422	277.025822
K1	K1	kidney	RNA labelling group	1	0610007P14Rik	666	51.1705117	7.82962730974e-05	234	12772	1	558	1	0	51.1705117	53.26685344
K1	K1	kidney	RNA labelling group	1	0610009B22Rik	431	36.49796354	0.000312207	145	9609	3	398	3	0	36.49796354	37.99320371
K1	K1	kidney	RNA labelling group	1	0610009L18Rik	176	3.026213058	0	39	573	0	33	0	0	3.026213058	3.150190257
K1	K1	kidney	RNA labelling group	1	0610009O20Rik	751	44.93467873	0.000663834	164	7532	5	490	5	0	44.93467873	46.7755523
K1	K1	kidney	RNA labelling group	1	0610010B08Rik	4265	2.934509632	0	1212	589	0	32	0	32	2.934509632	3.054729946
K1	K1	kidney	RNA labelling group	1	0610010F05Rik	2327	11.46292825	0	776	2729	0	125	0	0	11.46292825	11.93253885
K1	K1	kidney	RNA labelling group	1	0610010K14Rik	368	38.33203206	0.000379171	100	7912	3	418	3	0	38.33203206	39.90240992
K1	K1	kidney	RNA labelling group	1	0610012G03Rik	1111	89.31913691	0.000263528	279	11384	3	974	3	10	89.31913691	92.97834274
K1	K1	kidney	RNA labelling group	1	0610030E20Rik	4041	44.20105132	0.000127877	1210	7820	1	482	1	0	44.20105132	46.01186981
K1	K1	kidney	RNA labelling group	1	0610031O16Rik	250	1.192144538	0	57	166	0	13	0	0	1.192144538	1.240984041
K1	K1	kidney	RNA labelling group	1	0610037L13Rik	3256	24.94333187	0.000275862	883	3625	1	272	1	0	24.94333187	25.96520454
K1	K1	kidney	RNA labelling group	1	0610038B21Rik	250	1.83406852	0	75	347	0	20	0	0	1.83406852	1.909206216
K1	K1	kidney	RNA labelling group	1	0610040J01Rik	761	52.54606309	0.001016174	203	11809	12	573	13	8	52.54606309	54.6987581
K1	K1	kidney	RNA labelling group	1	0610043K17Rik	250	6.877756949	0	53	853	0	75	0	0	6.877756949	7.159523311
K1	K1	kidney	RNA labelling group	1	1110002L01Rik	250	0.733627408	0	65	97	0	8	0	0	0.733627408	0.763682487
K1	K1	kidney	RNA labelling group	1	1110004E09Rik	290	38.60714234	0.000432339	80	9252	4	421	4	0	38.60714234	40.18879085
K1	K1	kidney	RNA labelling group	1	1110004F10Rik	783	24.11800103	0	275	5451	0	263	0	57	24.11800103	25.10606175
K1	K1	kidney	RNA labelling group	1	1110006O24Rik	250	0.825330834	0	67	156	0	9	0	0	0.825330834	0.859142797
K1	K1	kidney	RNA labelling group	1	1110008F13Rik	479	221.9222909	0.00018671	145	48203	9	2420	9	0	221.9222909	231.0139522
K1	K1	kidney	RNA labelling group	1	1110008L16Rik	295	6.877756949	0	82	1279	0	75	0	0	6.877756949	7.159523311
K1	K1	kidney	RNA labelling group	1	1110008P14Rik	2367	53.2796905	0.000968804	544	10322	10	581	6	2	53.2796905	55.46244059
K1	K1	kidney	RNA labelling group	1	1110012L19Rik	326	6.235832967	0.000840336	83	1190	1	68	1	0	6.235832967	6.491301136
K1	K1	kidney	RNA labelling group	1	1110019D14Rik	250	1.100441112	0	98	262	0	12	0	0	1.100441112	1.14552373
K1	K1	kidney	RNA labelling group	1	1110020A21Rik	250	1.283847964	0	62	225	0	14	0	0	1.283847964	1.336444351
K1	K1	kidney	RNA labelling group	1	1110032A03Rik	1028	67.49372152	0.000114903	284	8703	1	736	1	4	67.49372152	70.25878876
K1	K1	kidney	RNA labelling group	1	1110032F04Rik	1712	1.37555139	0	529	324	0	15	0	1	1.37555139	1.431904662
K1	K1	kidney	RNA labelling group	1	1110034G24Rik	400	3.209619909	0	124	702	0	35	0	0	3.209619909	3.341110879
K1	K1	kidney	RNA labelling group	1	1110037F02Rik	1962	28.51976548	0.000158705	645	6301	1	311	1	0	28.51976548	29.68815666
K1	K1	kidney	RNA labelling group	1	1110038B12Rik	250	23.47607705	0	74	4102	0	256	0	0	23.47607705	24.43783957
K1	K1	kidney	RNA labelling group	1	1110038F14Rik	591	30.44553743	0.000141985	170	7043	1	332	1	20	30.44553743	31.69282319
K1	K1	kidney	RNA labelling group	1	1110046J04Rik	250	0.733627408	0	67	87	0	8	0	0	0.733627408	0.763682487
K1	K1	kidney	RNA labelling group	1	1110051M20Rik	4690	9.537156302	0.000595593	996	1679	1	104	1	0	9.537156302	9.927872325
K1	K1	kidney	RNA labelling group	1	1110059E24Rik	1860	17.51535436	0.000229621	536	4355	1	191	1	0	17.51535436	18.23291937
K1	K1	kidney	RNA labelling group	1	1110059G10Rik	2987	25.58525585	0.0004111	867	4865	2	279	2	0	25.58525585	26.63342672
K1	K1	kidney	RNA labelling group	1	1110065P20Rik	382	58.13997207	0.000678163	94	10322	7	634	7	0	58.13997207	60.52183706
K1	K1	kidney	RNA labelling group	1	1190002N15Rik	2451	9.078639173	0.001528468	838	2617	4	99	4	0	9.078639173	9.450570771
K1	K1	kidney	RNA labelling group	1	1190003K10Rik	518	0.091703426	0	168	7	0	1	0	0	0.091703426	0.095460311
K1	K1	kidney	RNA labelling group	1	1190005I06Rik	370	2.200882224	0	70	325	0	24	0	0	2.200882224	2.29104746
K1	K1	kidney	RNA labelling group	1	1190007I07Rik	498	30.53724085	0.001216334	157	5755	7	333	7	6	30.53724085	31.7882835
K1	K1	kidney	RNA labelling group	1	1300002E11Rik	500	24.94333187	0.000271076	139	3689	1	272	6	0	24.94333187	25.96520454
K1	K1	kidney	RNA labelling group	1	1500009L16Rik	878	0.45851713	0	286	127	0	5	0	1	0.45851713	0.477301554
K1	K1	kidney	RNA labelling group	1	1500011B03Rik	1374	10.63759741	0	382	2006	0	116	0	2	10.63759741	11.07339605
K1	K1	kidney	RNA labelling group	1	1500011K16Rik	608	77.12258125	0.001040944	164	14410	15	841	15	0	77.12258125	80.2821214
K1	K1	kidney	RNA labelling group	1	1500015A07Rik	250	0.275110278	0	79	55	0	3	0	0	0.275110278	0.286380932
K1	K1	kidney	RNA labelling group	1	1500015O10Rik	264	0.091703426	0	67	21	0	1	0	0	0.091703426	0.095460311
K1	K1	kidney	RNA labelling group	1	1600002H07Rik	805	3.026213058	0	226	542	0	33	0	0	3.026213058	3.150190257
K1	K1	kidney	RNA labelling group	1	1600002K03Rik	329	5.135391855	0.001092896	71	915	1	56	1	0	5.135391855	5.345777406
K1	K1	kidney	RNA labelling group	1	1600010M07Rik	250	0.275110278	0	67	44	0	3	0	0	0.275110278	0.286380932
K1	K1	kidney	RNA labelling group	1	1600012H06Rik	1769	30.353834	0.000633012	552	6319	4	331	4	0	30.353834	31.59736288
K1	K1	kidney	RNA labelling group	1	1600014C10Rik	2945	37.96521836	0.000894683	882	7824	7	414	7	0	37.96521836	39.52056868
K1	K1	kidney	RNA labelling group	1	1600020E01Rik	250	9.81226658	0.006278027	79	1115	7	107	7	0	9.81226658	10.21425326
K1	K1	kidney	RNA labelling group	1	1600029O15Rik	250	0.091703426	0.142857143	56	7	1	1	1	0	0.091703426	0.095460311
K1	K1	kidney	RNA labelling group	1	1700001G01Rik	250	0.275110278	0	57	51	0	3	0	3	0.275110278	0.286380932
K1	K1	kidney	RNA labelling group	1	1700001J03Rik	259	0.91703426	0	85	129	0	10	0	0	0.91703426	0.954603108
K1	K1	kidney	RNA labelling group	1	1700001L19Rik	1222	0.183406852	0	382	46	0	2	0	0	0.183406852	0.190920622
K1	K1	kidney	RNA labelling group	1	1700001O22Rik	512	0.183406852	0	102	18	0	2	0	0	0.183406852	0.190920622
K1	K1	kidney	RNA labelling group	1	1700003E16Rik	1740	0.366813704	0	319	34	0	4	0	0	0.366813704	0.381841243
K1	K1	kidney	RNA labelling group	1	1700003G18Rik	250	0.275110278	0	62	45	0	3	0	0	0.275110278	0.286380932
K1	K1	kidney	RNA labelling group	1	1700007K13Rik	252	1.008737686	0	69	185	0	11	0	0	1.008737686	1.050063419
K1	K1	kidney	RNA labelling group	1	1700007L15Rik	250	6.602646671	0	73	1424	0	72	0	1	6.602646671	6.873142379
K1	K1	kidney	RNA labelling group	1	1700008J07Rik	250	0.183406852	0	79	44	0	2	0	0	0.183406852	0.190920622
K1	K1	kidney	RNA labelling group	1	1700010I14Rik	332	0.183406852	0	114	34	0	2	0	0	0.183406852	0.190920622
K1	K1	kidney	RNA labelling group	1	1700011H14Rik	251	154.7953831	0.000564299	76	31898	18	1688	16	0	154.7953831	161.1370047
K1	K1	kidney	RNA labelling group	1	1700012C14Rik	250	0.366813704	0	76	80	0	4	0	0	0.366813704	0.381841243
K1	K1	kidney	RNA labelling group	1	1700012D01Rik	250	2.109178798	0	79	349	0	23	0	0	2.109178798	2.195587149
K1	K1	kidney	RNA labelling group	1	1700012D14Rik	250	1.192144538	0	75	229	0	13	0	0	1.192144538	1.240984041
K1	K1	kidney	RNA labelling group	1	1700013H16Rik	265	0.091703426	0	96	8	0	1	0	1	0.091703426	0.095460311
K1	K1	kidney	RNA labelling group	1	1700016C15Rik	276	46.67704383	0	86	6570	0	509	0	0	46.67704383	48.58929821
K1	K1	kidney	RNA labelling group	1	1700017B05Rik	2411	11.2795214	0	674	2140	0	123	0	0	11.2795214	11.74161823
K1	K1	kidney	RNA labelling group	1	1700019D03Rik	3123	1.558958242	0	945	338	0	17	0	17	1.558958242	1.622825284
K1	K1	kidney	RNA labelling group	1	1700020D05Rik	252	0.183406852	0	56	26	0	2	0	0	0.183406852	0.190920622
K1	K1	kidney	RNA labelling group	1	1700020I14Rik	250	9.995673432	0	82	2000	0	109	0	0	9.995673432	10.40517388
K1	K1	kidney	RNA labelling group	1	1700021F05Rik	281	52.27095281	0.000138274	63	7232	1	570	1	0	52.27095281	54.41237717
K1	K1	kidney	RNA labelling group	1	1700023F06Rik	252	0.091703426	0	45	16	0	1	0	0	0.091703426	0.095460311
K1	K1	kidney	RNA labelling group	1	1700024F13Rik	250	0.091703426	0	65	14	0	1	0	1	0.091703426	0.095460311
K1	K1	kidney	RNA labelling group	1	1700024P16Rik	720	0.733627408	0	233	145	0	8	0	0	0.733627408	0.763682487
K1	K1	kidney	RNA labelling group	1	1700025G04Rik	8870	5.777315837	0.002680965	2435	1119	3	63	3	0	5.777315837	6.013999582
K1	K1	kidney	RNA labelling group	1	1700025N23Rik	250	0.183406852	0	64	36	0	2	0	0	0.183406852	0.190920622
K1	K1	kidney	RNA labelling group	1	1700027J19Rik	75	6.510943245	0	22	818	0	71	0	0	6.510943245	6.777682068
K1	K1	kidney	RNA labelling group	1	1700028E10Rik	500	0.91703426	0	155	210	0	10	0	0	0.91703426	0.954603108
K1	K1	kidney	RNA labelling group	1	1700028J19Rik	832	3.026213058	0	217	511	0	33	0	0	3.026213058	3.150190257
K1	K1	kidney	RNA labelling group	1	1700029I15Rik	405	0.733627408	0	82	72	0	8	0	0	0.733627408	0.763682487
K1	K1	kidney	RNA labelling group	1	1700029J07Rik	250	7.703087783	0	70	1323	0	84	0	0	7.703087783	8.018666109
K1	K1	kidney	RNA labelling group	1	1700030C10Rik	250	6.877756949	0	74	1634	0	75	0	21	6.877756949	7.159523311
K1	K1	kidney	RNA labelling group	1	1700030J22Rik	1543	3.026213058	0	441	443	0	33	0	0	3.026213058	3.150190257
K1	K1	kidney	RNA labelling group	1	1700030K09Rik	850	5.777315837	0.003386005	199	886	3	63	3	0	5.777315837	6.013999582
K1	K1	kidney	RNA labelling group	1	1700031A10Rik	250	0.366813704	0	73	64	0	4	0	0	0.366813704	0.381841243
K1	K1	kidney	RNA labelling group	1	1700034H15Rik	250	1.100441112	0	71	224	0	12	0	0	1.100441112	1.14552373
K1	K1	kidney	RNA labelling group	1	1700034O15Rik	327	1.37555139	0	78	174	0	15	0	0	1.37555139	1.431904662
K1	K1	kidney	RNA labelling group	1	1700036G14Rik	250	0.183406852	0	76	38	0	2	0	0	0.183406852	0.190920622
K1	K1	kidney	RNA labelling group	1	1700037C18Rik	1840	11.46292825	0	371	1341	0	125	0	0	11.46292825	11.93253885
K1	K1	kidney	RNA labelling group	1	1700037H04Rik	560	54.47183504	0.000385914	146	10365	4	594	4	0	54.47183504	56.70342463
K1	K1	kidney	RNA labelling group	1	1700040L02Rik	296	10.72930084	0	74	2219	0	117	0	0	10.72930084	11.16885637
K1	K1	kidney	RNA labelling group	1	1700047I17Rik2	3603	1.83406852	0	1010	314	0	20	0	20	1.83406852	1.909206216
K1	K1	kidney	RNA labelling group	1	1700048O20Rik	250	0.275110278	0	62	48	0	3	0	0	0.275110278	0.286380932
K1	K1	kidney	RNA labelling group	1	1700056E22Rik	250	0.183406852	0	50	24	0	2	0	0	0.183406852	0.190920622
K1	K1	kidney	RNA labelling group	1	1700057H21Rik	250	0.183406852	0	65	40	0	2	0	0	0.183406852	0.190920622
K1	K1	kidney	RNA labelling group	1	1700065D16Rik	250	0.275110278	0	82	48	0	3	0	0	0.275110278	0.286380932
K1	K1	kidney	RNA labelling group	1	1700066B19Rik	2021	0.183406852	0	438	30	0	2	0	0	0.183406852	0.190920622
K1	K1	kidney	RNA labelling group	1	1700066M21Rik	1859	6.144129541	0	627	1507	0	67	0	0	6.144129541	6.395840825
K1	K1	kidney	RNA labelling group	1	1700067K01Rik	254	0.825330834	0	36	91	0	9	0	0	0.825330834	0.859142797
K1	K1	kidney	RNA labelling group	1	1700086O06Rik	250	0.275110278	0	72	42	0	3	0	0	0.275110278	0.286380932
K1	K1	kidney	RNA labelling group	1	1700088E04Rik	783	11.18781797	0.000491159	183	2036	1	122	1	0	11.18781797	11.64615792
K1	K1	kidney	RNA labelling group	1	1700093K21Rik	250	0.366813704	0.023255814	62	43	1	4	1	0	0.366813704	0.381841243
K1	K1	kidney	RNA labelling group	1	1700094D03Rik	2736	11.18781797	0	812	2413	0	122	0	0	11.18781797	11.64615792
K1	K1	kidney	RNA labelling group	1	1700096K18Rik	250	1.558958242	0	83	266	0	17	0	1	1.558958242	1.622825284
K1	K1	kidney	RNA labelling group	1	1700102P08Rik	428	0.275110278	0	134	60	0	3	0	0	0.275110278	0.286380932
K1	K1	kidney	RNA labelling group	1	1700108F19Rik	250	0.45851713	0	53	69	0	5	0	0	0.45851713	0.477301554
K1	K1	kidney	RNA labelling group	1	1700109H08Rik	265	1.37555139	0	101	221	0	15	0	0	1.37555139	1.431904662
K1	K1	kidney	RNA labelling group	1	1700112E06Rik	441	19.62453316	0	123	2953	0	214	0	0	19.62453316	20.42850652
K1	K1	kidney	RNA labelling group	1	1700113A16Rik	250	3.117916483	0.002109705	62	474	1	34	1	0	3.117916483	3.245650568
K1	K1	kidney	RNA labelling group	1	1700119H24Rik	250	1.83406852	0	40	220	0	20	0	0	1.83406852	1.909206216
K1	K1	kidney	RNA labelling group	1	1700120C14Rik	250	0.45851713	0	55	58	0	5	0	0	0.45851713	0.477301554
K1	K1	kidney	RNA labelling group	1	1700123O20Rik	509	43.37572049	0	147	10089	0	473	0	1	43.37572049	45.15272702
K1	K1	kidney	RNA labelling group	1	1700124L16Rik	250	0.641923982	0	77	174	0	7	0	0	0.641923982	0.668222176
K1	K1	kidney	RNA labelling group	1	1700125H20Rik	250	0.091703426	0	56	19	0	1	0	0	0.091703426	0.095460311
K1	K1	kidney	RNA labelling group	1	1810009A15Rik	372	34.20537789	0.000408497	83	4896	2	373	2	0	34.20537789	35.60669594
K1	K1	kidney	RNA labelling group	1	1810010D01Rik	28	0.45851713	0	3	6	0	5	0	0	0.45851713	0.477301554
K1	K1	kidney	RNA labelling group	1	1810010H24Rik	668	1.008737686	0	191	219	0	11	0	0	1.008737686	1.050063419
K1	K1	kidney	RNA labelling group	1	1810011H11Rik	1097	0.91703426	0	282	197	0	10	0	0	0.91703426	0.954603108
K1	K1	kidney	RNA labelling group	1	1810011O10Rik	1396	28.06124835	0.000135888	436	7359	1	306	1	3	28.06124835	29.21085511
K1	K1	kidney	RNA labelling group	1	1810013L24Rik	2886	38.97395604	0	1001	8432	0	425	0	0	38.97395604	40.5706321
K1	K1	kidney	RNA labelling group	1	1810020O05Rik	250	0.366813704	0	70	66	0	4	0	0	0.366813704	0.381841243
K1	K1	kidney	RNA labelling group	1	1810021B22Rik	250	4.493467873	0	68	926	0	49	0	3	4.493467873	4.67755523
K1	K1	kidney	RNA labelling group	1	1810022K09Rik	878	129.5769409	4.63220307578e-05	277	21588	1	1413	1	56	129.5769409	134.8854192
K1	K1	kidney	RNA labelling group	1	1810026J23Rik	2132	35.94774299	0.000804074	640	7462	6	392	6	0	35.94774299	37.42044184
K1	K1	kidney	RNA labelling group	1	1810030O07Rik	1637	30.62894428	0	460	8047	0	334	0	0	30.62894428	31.88374381
K1	K1	kidney	RNA labelling group	1	1810032O08Rik	1673	3.484730187	0	499	655	0	38	0	0	3.484730187	3.627491811
K1	K1	kidney	RNA labelling group	1	1810034E14Rik	250	0.641923982	0	76	91	0	7	0	0	0.641923982	0.668222176
K1	K1	kidney	RNA labelling group	1	1810037I17Rik	715	106.1008639	0.001403855	249	26356	37	1157	37	289	106.1008639	110.4475796
K1	K1	kidney	RNA labelling group	1	1810041H14Rik	300	1.283847964	0	84	244	0	14	0	0	1.283847964	1.336444351
K1	K1	kidney	RNA labelling group	1	1810041L15Rik	5189	1.192144538	0	1213	231	0	13	0	0	1.192144538	1.240984041
K1	K1	kidney	RNA labelling group	1	1810043G02Rik	1079	14.30573445	0	266	2351	0	156	0	2	14.30573445	14.89180849
K1	K1	kidney	RNA labelling group	1	1810044D09Rik	250	7.794791209	0	66	1236	0	85	0	2	7.794791209	8.11412642
K1	K1	kidney	RNA labelling group	1	1810055G02Rik	288	3.026213058	0	78	493	0	33	0	0	3.026213058	3.150190257
K1	K1	kidney	RNA labelling group	1	1810058I24Rik	250	5.410502133	0	89	1322	0	59	0	0	5.410502133	5.632158338
K1	K1	kidney	RNA labelling group	1	1810062O18Rik	250	0.366813704	0	81	92	0	4	0	0	0.366813704	0.381841243
K1	K1	kidney	RNA labelling group	1	1810063I02Rik	250	3.759840465	0.001814882	75	551	1	41	1	0	3.759840465	3.913872744
K1	K1	kidney	RNA labelling group	1	1810064F22Rik	250	0.45851713	0	82	90	0	5	0	0	0.45851713	0.477301554
K1	K1	kidney	RNA labelling group	1	2010001A14Rik	250	5.043688429	0	69	1137	0	55	0	0	5.043688429	5.250317095
K1	K1	kidney	RNA labelling group	1	2010003K11Rik	728	2.75110278	0	179	349	0	30	0	0	2.75110278	2.863809325
K1	K1	kidney	RNA labelling group	1	2010005H15Rik	267	0.45851713	0	98	86	0	5	0	0	0.45851713	0.477301554
K1	K1	kidney	RNA labelling group	1	2010107E04Rik	252	1041.842623	0.00070365	76	194699	137	11361	125	0	1041.842623	1084.524591
K1	K1	kidney	RNA labelling group	1	2010107G23Rik	1199	6.969460375	0.001390821	322	1438	2	76	2	0	6.969460375	7.254983622
K1	K1	kidney	RNA labelling group	1	2010109A12Rik	251	0.45851713	0	73	53	0	5	0	0	0.45851713	0.477301554
K1	K1	kidney	RNA labelling group	1	2010111I01Rik	6343	39.98269373	0	1608	8687	0	436	0	1	39.98269373	41.62069552
K1	K1	kidney	RNA labelling group	1	2010308F09Rik	250	0.275110278	0	61	57	0	3	0	0	0.275110278	0.286380932
K1	K1	kidney	RNA labelling group	1	2010315B03Rik	1187	13.7555139	0.000311429	400	3211	1	150	1	0	13.7555139	14.31904662
K1	K1	kidney	RNA labelling group	1	2200002D01Rik	1254	49.70325688	0	261	4009	0	542	0	0	49.70325688	51.73948846
K1	K1	kidney	RNA labelling group	1	2200002J24Rik	250	0.091703426	0	71	14	0	1	0	0	0.091703426	0.095460311
K1	K1	kidney	RNA labelling group	1	2210011C24Rik	256	23.10926335	0.002790957	66	3583	10	252	11	0	23.10926335	24.05599833
K1	K1	kidney	RNA labelling group	1	2210013O21Rik	1654	20.17475372	0	555	4221	0	220	0	0	20.17475372	21.00126838
K1	K1	kidney	RNA labelling group	1	2210016F16Rik	1884	50.25347744	0.000429139	503	9321	4	548	4	5	50.25347744	52.31225033
K1	K1	kidney	RNA labelling group	1	2210016L21Rik	1786	20.72497427	0.000367242	405	2723	1	226	1	0	20.72497427	21.57403024
K1	K1	kidney	RNA labelling group	1	2210406O10Rik	500	0.825330834	0	177	150	0	9	0	0	0.825330834	0.859142797
K1	K1	kidney	RNA labelling group	1	2210408F21Rik	250	48.32770549	0.00234253	72	7684	18	527	18	0	48.32770549	50.3075838
K1	K1	kidney	RNA labelling group	1	2210408I21Rik	1712	3.209619909	0	593	545	0	35	0	0	3.209619909	3.341110879
K1	K1	kidney	RNA labelling group	1	2210418O10Rik	6500	0.183406852	0	1740	15	0	2	0	0	0.183406852	0.190920622
K1	K1	kidney	RNA labelling group	1	2300009A05Rik	306	78.6815395	0.000169157	107	17735	3	858	3	0	78.6815395	81.90494668
K1	K1	kidney	RNA labelling group	1	2310002F09Rik	250	0.091703426	0	85	17	0	1	0	0	0.091703426	0.095460311
K1	K1	kidney	RNA labelling group	1	2310007B03Rik	659	3.301323335	0	189	656	0	36	0	0	3.301323335	3.436571189
K1	K1	kidney	RNA labelling group	1	2310008N11Rik	250	0.45851713	0	80	49	0	5	0	0	0.45851713	0.477301554
K1	K1	kidney	RNA labelling group	1	2310009A05Rik	250	40.16610058	0.00012458	76	8027	1	438	1	0	40.16610058	41.81161614
K1	K1	kidney	RNA labelling group	1	2310009B15Rik	309	7.519680931	0	104	1739	0	82	0	0	7.519680931	7.827745487
K1	K1	kidney	RNA labelling group	1	2310010J17Rik	250	36.13114984	0.000310318	65	6445	2	394	2	0	36.13114984	37.61136246
K1	K1	kidney	RNA labelling group	1	2310011J03Rik	1094	14.94765844	0.000375094	251	2666	1	163	1	0	14.94765844	15.56003066
K1	K1	kidney	RNA labelling group	1	2310015A10Rik	250	1.650661668	0	71	272	0	18	0	0	1.650661668	1.718285595
K1	K1	kidney	RNA labelling group	1	2310022A10Rik	1535	7.244570653	0.001147447	397	1743	2	79	2	0	7.244570653	7.541364555
K1	K1	kidney	RNA labelling group	1	2310022B05Rik	2152	23.84289076	0.000174155	588	5742	1	260	1	0	23.84289076	24.81968081
K1	K1	kidney	RNA labelling group	1	2310030G06Rik	810	39.1573629	0.000152393	248	6562	1	427	1	0	39.1573629	40.76155272
K1	K1	kidney	RNA labelling group	1	2310033P09Rik	394	7.427977505	0	105	1710	0	81	0	0	7.427977505	7.732285176
K1	K1	kidney	RNA labelling group	1	2310035C23Rik	1568	23.47607705	0	582	5849	0	256	0	0	23.47607705	24.43783957
K1	K1	kidney	RNA labelling group	1	2310036O22Rik	304	74.00466477	0.000178582	95	16799	3	807	3	1	74.00466477	77.03647083
K1	K1	kidney	RNA labelling group	1	2310039H08Rik	269	54.38013161	0	81	10504	0	593	0	0	54.38013161	56.60796432
K1	K1	kidney	RNA labelling group	1	2310040G24Rik	250	0.641923982	0	53	95	0	7	0	0	0.641923982	0.668222176
K1	K1	kidney	RNA labelling group	1	2310043L19Rik	250	1.925771946	0.003831418	76	261	1	21	1	0	1.925771946	2.004666527
K1	K1	kidney	RNA labelling group	1	2310057M21Rik	5350	5.227095281	0	1623	1350	0	57	0	0	5.227095281	5.441237717
K1	K1	kidney	RNA labelling group	1	2310061I04Rik	336	59.42382004	0.001237751	78	9695	12	648	12	0	59.42382004	61.85828141
K1	K1	kidney	RNA labelling group	1	2310068J16Rik	250	0.366813704	0	86	80	0	4	0	0	0.366813704	0.381841243
K1	K1	kidney	RNA labelling group	1	2410002F23Rik	792	6.877756949	0	230	1451	0	75	0	35	6.877756949	7.159523311
K1	K1	kidney	RNA labelling group	1	2410003L11Rik	250	0.091703426	0	69	14	0	1	0	0	0.091703426	0.095460311
K1	K1	kidney	RNA labelling group	1	2410004B18Rik	1101	17.69876122	0	323	4092	0	193	0	0	17.69876122	18.42383999
K1	K1	kidney	RNA labelling group	1	2410006H16Rik	250	44.75127188	0.000398645	82	10034	4	488	4	0	44.75127188	46.58463168
K1	K1	kidney	RNA labelling group	1	2410015M20Rik	419	174.6950265	0.000405248	110	19741	8	1905	8	25	174.6950265	181.8518921
K1	K1	kidney	RNA labelling group	1	2410016O06Rik	450	16.87343038	0	137	3518	0	184	0	0	16.87343038	17.56469719
K1	K1	kidney	RNA labelling group	1	2410018L13Rik	250	0.275110278	0	76	18	0	3	0	0	0.275110278	0.286380932
K1	K1	kidney	RNA labelling group	1	2410089E03Rik	303	4.951985003	0	98	1145	0	54	0	0	4.951985003	5.154856784
K1	K1	kidney	RNA labelling group	1	2410131K14Rik	4910	9.903970006	0	1307	2002	0	108	0	0	9.903970006	10.30971357
K1	K1	kidney	RNA labelling group	1	2500002B13Rik	250	4.034950743	0	87	872	0	44	0	0	4.034950743	4.200253676
K1	K1	kidney	RNA labelling group	1	2500004C02Rik	250	0.45851713	0	87	100	0	5	0	0	0.45851713	0.477301554
K1	K1	kidney	RNA labelling group	1	2510002D24Rik	1075	62.63343995	0	236	9248	0	683	0	4	62.63343995	65.19939229
K1	K1	kidney	RNA labelling group	1	2510003B16Rik	250	0.183406852	0	60	34	0	2	0	0	0.183406852	0.190920622
K1	K1	kidney	RNA labelling group	1	2510009E07Rik	4157	23.2926702	0	1219	5639	0	254	0	0	23.2926702	24.24691895
K1	K1	kidney	RNA labelling group	1	2510039O18Rik	697	34.29708132	0.000824742	212	9700	8	374	8	0	34.29708132	35.70215625
K1	K1	kidney	RNA labelling group	1	2610001J05Rik	2797	53.6465042	7.65403750478e-05	840	13065	1	585	1	0	53.6465042	55.84428183
K1	K1	kidney	RNA labelling group	1	2610002M06Rik	5058	15.95639612	0.00026062	1626	3837	1	174	1	0	15.95639612	16.61009408
K1	K1	kidney	RNA labelling group	1	2610005L07Rik	250	1.467254816	0	80	191	0	16	0	16	1.467254816	1.527364973
K1	K1	kidney	RNA labelling group	1	2610008E11Rik	2097	12.0131488	0	608	2604	0	131	0	0	12.0131488	12.50530072
K1	K1	kidney	RNA labelling group	1	2610016A17Rik	250	0.550220556	0	68	84	0	6	0	0	0.550220556	0.572761865
K1	K1	kidney	RNA labelling group	1	2610020H08Rik	255	2.75110278	0	71	500	0	30	0	0	2.75110278	2.863809325
K1	K1	kidney	RNA labelling group	1	2610021A01Rik	1404	1.83406852	0	440	501	0	20	0	0	1.83406852	1.909206216
K1	K1	kidney	RNA labelling group	1	2610028H24Rik	772	0.275110278	0	179	63	0	3	0	0	0.275110278	0.286380932
K1	K1	kidney	RNA labelling group	1	2610035D17Rik	250	3.484730187	0	90	748	0	38	0	0	3.484730187	3.627491811
K1	K1	kidney	RNA labelling group	1	2610044O15Rik8	2363	6.327536393	0	673	1213	0	69	0	2	6.327536393	6.586761446
K1	K1	kidney	RNA labelling group	1	2610301B20Rik	1373	16.04809955	0	425	3670	0	175	0	0	16.04809955	16.70555439
K1	K1	kidney	RNA labelling group	1	2610306M01Rik	250	5.410502133	0	78	962	0	59	0	0	5.410502133	5.632158338
K1	K1	kidney	RNA labelling group	1	2610507B11Rik	642	198.6296207	0.000428107	179	35038	15	2166	15	1061	198.6296207	206.7670332
K1	K1	kidney	RNA labelling group	1	2610524H06Rik	759	1.83406852	0	232	338	0	20	0	1	1.83406852	1.909206216
K1	K1	kidney	RNA labelling group	1	2610528A11Rik	466	1.37555139	0	92	196	0	15	0	0	1.37555139	1.431904662
K1	K1	kidney	RNA labelling group	1	2610528J11Rik	433	71.9871894	0.000487686	140	16404	8	785	8	0	71.9871894	74.93634399
K1	K1	kidney	RNA labelling group	1	2700038G22Rik	250	3.393026761	0	60	487	0	37	0	13	3.393026761	3.5320315
K1	K1	kidney	RNA labelling group	1	2700046G09Rik	250	0.183406852	0	61	34	0	2	0	0	0.183406852	0.190920622
K1	K1	kidney	RNA labelling group	1	2700049A03Rik	256	2.475992502	0	71	547	0	27	0	0	2.475992502	2.577428392
K1	K1	kidney	RNA labelling group	1	2700054A10Rik	250	0.45851713	0	82	86	0	5	0	3	0.45851713	0.477301554
K1	K1	kidney	RNA labelling group	1	2700060E02Rik	766	166.4417182	0.000929368	248	27976	26	1815	25	426	166.4417182	173.2604641
K1	K1	kidney	RNA labelling group	1	2700062C07Rik	345	7.886494635	0.001069519	74	935	1	86	1	1	7.886494635	8.20958673
K1	K1	kidney	RNA labelling group	1	2700081O15Rik	2801	3.393026761	0	726	687	0	37	0	27	3.393026761	3.5320315
K1	K1	kidney	RNA labelling group	1	2700097O09Rik	268	10.91270769	0.001348921	81	2224	3	119	3	0	10.91270769	11.35977699
K1	K1	kidney	RNA labelling group	1	2700099C18Rik	250	1.008737686	0	63	169	0	11	0	0	1.008737686	1.050063419
K1	K1	kidney	RNA labelling group	1	2810001G20Rik	250	4.585171299	0.000986193	82	1014	1	50	1	0	4.585171299	4.773015541
K1	K1	kidney	RNA labelling group	1	2810004N23Rik	1346	27.14421409	0	340	5563	0	296	0	0	27.14421409	28.256252
K1	K1	kidney	RNA labelling group	1	2810006K23Rik	2071	10.36248714	0.001267427	531	1578	2	113	2	0	10.36248714	10.78701512
K1	K1	kidney	RNA labelling group	1	2810013P06Rik	250	9.262046024	0.002343292	74	1707	4	101	4	0	9.262046024	9.641491393
K1	K1	kidney	RNA labelling group	1	2810021J22Rik	3025	3.393026761	0	792	586	0	37	0	0	3.393026761	3.5320315
K1	K1	kidney	RNA labelling group	1	2810025M15Rik	250	26.22717983	0.001178967	63	4241	5	286	5	0	26.22717983	27.30164889
K1	K1	kidney	RNA labelling group	1	2810029C07Rik	250	6.786053523	0.002059732	56	971	2	74	2	0	6.786053523	7.064063001
K1	K1	kidney	RNA labelling group	1	2810047C21Rik1	250	0.550220556	0	73	88	0	6	0	6	0.550220556	0.572761865
K1	K1	kidney	RNA labelling group	1	2810049E08Rik	250	0.091703426	0	95	6	0	1	0	0	0.091703426	0.095460311
K1	K1	kidney	RNA labelling group	1	2810403A07Rik	1104	48.14429864	0.000293105	381	13647	4	525	4	0	48.14429864	50.11666318
K1	K1	kidney	RNA labelling group	1	2810408A11Rik	263	1.100441112	0	60	134	0	12	0	0	1.100441112	1.14552373
K1	K1	kidney	RNA labelling group	1	2810408I11Rik	250	2.475992502	0	70	612	0	27	0	0	2.475992502	2.577428392
K1	K1	kidney	RNA labelling group	1	2810417H13Rik	1663	4.493467873	0	559	895	0	49	0	0	4.493467873	4.67755523
K1	K1	kidney	RNA labelling group	1	2810428I15Rik	252	42.73379651	0	54	4554	0	466	0	1	42.73379651	44.48450484
K1	K1	kidney	RNA labelling group	1	2810474O19Rik	914	23.84289076	0	311	6153	0	260	0	3	23.84289076	24.81968081
K1	K1	kidney	RNA labelling group	1	2900005J15Rik	250	1.008737686	0	106	249	0	11	0	0	1.008737686	1.050063419
K1	K1	kidney	RNA labelling group	1	2900009J06Rik	250	0.825330834	0	71	155	0	9	0	0	0.825330834	0.859142797
K1	K1	kidney	RNA labelling group	1	2900026A02Rik	4706	18.3406852	0.00269179	1228	2972	8	200	8	0	18.3406852	19.09206216
K1	K1	kidney	RNA labelling group	1	2900055J20Rik	286	0.275110278	0	87	8	0	3	0	0	0.275110278	0.286380932
K1	K1	kidney	RNA labelling group	1	2900079G21Rik	750	0.091703426	0	207	5	0	1	0	1	0.091703426	0.095460311
K1	K1	kidney	RNA labelling group	1	3010003L21Rik	250	4.401764447	0	84	774	0	48	0	0	4.401764447	4.582094919
K1	K1	kidney	RNA labelling group	1	3010026O09Rik	250	8.711825469	0	49	1127	0	95	0	0	8.711825469	9.068729528
K1	K1	kidney	RNA labelling group	1	3110001I22Rik	428	1.37555139	0	160	413	0	15	0	0	1.37555139	1.431904662
K1	K1	kidney	RNA labelling group	1	3110002H16Rik	278	6.877756949	0.000776398	86	1288	1	75	1	0	6.877756949	7.159523311
K1	K1	kidney	RNA labelling group	1	3110009E18Rik	472	3.484730187	0	147	991	0	38	0	0	3.484730187	3.627491811
K1	K1	kidney	RNA labelling group	1	3110021N24Rik	1008	0.91703426	0	274	76	0	10	0	0	0.91703426	0.954603108
K1	K1	kidney	RNA labelling group	1	3110040N11Rik	412	2.659399354	0	124	324	0	29	0	0	2.659399354	2.768349014
K1	K1	kidney	RNA labelling group	1	3110043O21Rik	1899	10.91270769	0	638	2562	0	119	0	0	10.91270769	11.35977699
K1	K1	kidney	RNA labelling group	1	3110045C21Rik	250	5.318798707	0	61	831	0	58	0	0	5.318798707	5.536698027
K1	K1	kidney	RNA labelling group	1	3110056K07Rik	250	4.218357595	0	84	813	0	46	0	0	4.218357595	4.391174298
K1	K1	kidney	RNA labelling group	1	3110062M04Rik	2673	3.301323335	0	635	580	0	36	0	0	3.301323335	3.436571189
K1	K1	kidney	RNA labelling group	1	3110070M22Rik	591	1.83406852	0	142	391	0	20	0	0	1.83406852	1.909206216
K1	K1	kidney	RNA labelling group	1	3110082I17Rik	1433	1.742365094	0	353	331	0	19	0	0	1.742365094	1.813745906
K1	K1	kidney	RNA labelling group	1	3300002I08Rik	252	0.550220556	0	69	63	0	6	0	0	0.550220556	0.572761865
K1	K1	kidney	RNA labelling group	1	3300005D01Rik	250	2.75110278	0	64	422	0	30	0	0	2.75110278	2.863809325
K1	K1	kidney	RNA labelling group	1	3632451O06Rik	788	8.161604913	0	277	1697	0	89	0	0	8.161604913	8.495967663
K1	K1	kidney	RNA labelling group	1	3830406C13Rik	2148	43.46742392	0.000115794	657	8636	1	474	1	2	43.46742392	45.24818733
K1	K1	kidney	RNA labelling group	1	3830408C21Rik	1070	0.275110278	0	302	81	0	3	0	0	0.275110278	0.286380932
K1	K1	kidney	RNA labelling group	1	4430402I18Rik	2850	5.410502133	0	801	1138	0	59	0	0	5.410502133	5.632158338
K1	K1	kidney	RNA labelling group	1	4632404H12Rik	250	1.650661668	0	96	443	0	18	0	0	1.650661668	1.718285595
K1	K1	kidney	RNA labelling group	1	4632415L05Rik	250	1.83406852	0	73	336	0	20	0	6	1.83406852	1.909206216
K1	K1	kidney	RNA labelling group	1	4732471J01Rik	500	0.091703426	0	135	15	0	1	0	0	0.091703426	0.095460311
K1	K1	kidney	RNA labelling group	1	4732491K20Rik	250	0.366813704	0	70	64	0	4	0	0	0.366813704	0.381841243
K1	K1	kidney	RNA labelling group	1	4833418N02Rik	250	3.026213058	0	98	696	0	33	0	0	3.026213058	3.150190257
K1	K1	kidney	RNA labelling group	1	4833420G17Rik	258	22.65074622	0.000863111	91	5793	5	247	5	0	22.65074622	23.57869677
K1	K1	kidney	RNA labelling group	1	4833422C13Rik	500	0.275110278	0	153	93	0	3	0	0	0.275110278	0.286380932
K1	K1	kidney	RNA labelling group	1	4833439L19Rik	1394	308.3986216	0.000554455	433	63125	35	3363	35	4	308.3986216	321.0330253
K1	K1	kidney	RNA labelling group	1	4921504A21Rik	250	0.550220556	0	79	116	0	6	0	0	0.550220556	0.572761865
K1	K1	kidney	RNA labelling group	1	4921524J17Rik	1013	3.759840465	0	369	1139	0	41	0	3	3.759840465	3.913872744
K1	K1	kidney	RNA labelling group	1	4921531C22Rik	250	3.851543891	0	78	761	0	42	0	0	3.851543891	4.009333054
K1	K1	kidney	RNA labelling group	1	4921536K21Rik	2072	0.275110278	0	635	67	0	3	0	0	0.275110278	0.286380932
K1	K1	kidney	RNA labelling group	1	4930402H24Rik	4087	106.8344913	0.000494315	1119	18207	9	1165	9	84	106.8344913	111.2112621
K1	K1	kidney	RNA labelling group	1	4930404N11Rik	1149	0.091703426	0	214	13	0	1	0	0	0.091703426	0.095460311
K1	K1	kidney	RNA labelling group	1	4930405A21Rik	250	0.45851713	0	48	41	0	5	0	0	0.45851713	0.477301554
K1	K1	kidney	RNA labelling group	1	4930405J17Rik	250	0.45851713	0	67	72	0	5	0	0	0.45851713	0.477301554
K1	K1	kidney	RNA labelling group	1	4930415F15Rik	252	0.366813704	0	58	50	0	4	0	0	0.366813704	0.381841243
K1	K1	kidney	RNA labelling group	1	4930426D05Rik	1061	4.493467873	0	338	750	0	49	0	0	4.493467873	4.67755523
K1	K1	kidney	RNA labelling group	1	4930430F08Rik	1292	10.36248714	0	466	1885	0	113	0	0	10.36248714	10.78701512
K1	K1	kidney	RNA labelling group	1	4930432K21Rik	310	0.183406852	0	81	38	0	2	0	0	0.183406852	0.190920622
K1	K1	kidney	RNA labelling group	1	4930451G09Rik	1224	0.091703426	0	296	9	0	1	0	0	0.091703426	0.095460311
K1	K1	kidney	RNA labelling group	1	4930452B06Rik	434	1.925771946	0	144	502	0	21	0	0	1.925771946	2.004666527
K1	K1	kidney	RNA labelling group	1	4930453N24Rik	4219	42.91720336	0.000224316	1365	8916	2	468	2	42	42.91720336	44.67542546
K1	K1	kidney	RNA labelling group	1	4930455G09Rik	250	0.366813704	0	93	22	0	4	0	0	0.366813704	0.381841243
K1	K1	kidney	RNA labelling group	1	4930461G14Rik	250	3.117916483	0.003021148	67	662	2	34	2	0	3.117916483	3.245650568
K1	K1	kidney	RNA labelling group	1	4930479D17Rik	250	0.183406852	0	78	44	0	2	0	0	0.183406852	0.190920622
K1	K1	kidney	RNA labelling group	1	4930480K23Rik	500	2.475992502	0	141	416	0	27	0	0	2.475992502	2.577428392
K1	K1	kidney	RNA labelling group	1	4930481A15Rik	250	2.384289076	0	68	386	0	26	0	0	2.384289076	2.481968081
K1	K1	kidney	RNA labelling group	1	4930500L23Rik	250	0.183406852	0	60	36	0	2	0	0	0.183406852	0.190920622
K1	K1	kidney	RNA labelling group	1	4930502E18Rik	584	2.659399354	0	212	642	0	29	0	0	2.659399354	2.768349014
K1	K1	kidney	RNA labelling group	1	4930503L19Rik	250	0.091703426	0	65	13	0	1	0	0	0.091703426	0.095460311
K1	K1	kidney	RNA labelling group	1	4930509E16Rik	250	0.366813704	0	76	80	0	4	0	0	0.366813704	0.381841243
K1	K1	kidney	RNA labelling group	1	4930511M06Rik	500	0.366813704	0	131	56	0	4	0	0	0.366813704	0.381841243
K1	K1	kidney	RNA labelling group	1	4930515G01Rik	250	0.91703426	0	69	149	0	10	0	0	0.91703426	0.954603108
K1	K1	kidney	RNA labelling group	1	4930518I15Rik	425	6.327536393	0	100	1110	0	69	1	0	6.327536393	6.586761446
K1	K1	kidney	RNA labelling group	1	4930522L14Rik	115	3.209619909	0	37	577	0	35	0	17	3.209619909	3.341110879
K1	K1	kidney	RNA labelling group	1	4930523C07Rik	3375	5.410502133	0	885	1177	0	59	0	0	5.410502133	5.632158338
K1	K1	kidney	RNA labelling group	1	4930524J08Rik	326	1.283847964	0	100	285	0	14	0	0	1.283847964	1.336444351
K1	K1	kidney	RNA labelling group	1	4930539E08Rik	2493	1.008737686	0	718	237	0	11	0	0	1.008737686	1.050063419
K1	K1	kidney	RNA labelling group	1	4930539J05Rik	250	0.825330834	0	68	88	0	9	0	0	0.825330834	0.859142797
K1	K1	kidney	RNA labelling group	1	4930550C14Rik	1849	2.017475372	0	638	441	0	22	0	0	2.017475372	2.100126838
K1	K1	kidney	RNA labelling group	1	4930552P12Rik	250	0.275110278	0	60	68	0	3	0	0	0.275110278	0.286380932
K1	K1	kidney	RNA labelling group	1	4930563D23Rik	1880	2.200882224	0	414	271	0	24	0	0	2.200882224	2.29104746
K1	K1	kidney	RNA labelling group	1	4930563E22Rik	2730	0.91703426	0	780	147	0	10	0	0	0.91703426	0.954603108
K1	K1	kidney	RNA labelling group	1	4930578G10Rik	252	0.183406852	0	59	20	0	2	0	2	0.183406852	0.190920622
K1	K1	kidney	RNA labelling group	1	4930579G24Rik	1536	0.733627408	0	518	211	0	8	0	0	0.733627408	0.763682487
K1	K1	kidney	RNA labelling group	1	4930581F22Rik	250	0.275110278	0	72	48	0	3	0	0	0.275110278	0.286380932
K1	K1	kidney	RNA labelling group	1	4930596I21Rik	250	0.091703426	0	94	12	0	1	0	0	0.091703426	0.095460311
K1	K1	kidney	RNA labelling group	1	4931406C07Rik	1908	465.3031834	0.000324117	551	120327	39	5074	36	3	465.3031834	484.3656171
K1	K1	kidney	RNA labelling group	1	4931406P16Rik	2222	16.32320983	0	657	4494	0	178	0	0	16.32320983	16.99193533
K1	K1	kidney	RNA labelling group	1	4931414P19Rik	618	6.786053523	0.001680672	175	1785	3	74	3	0	6.786053523	7.064063001
K1	K1	kidney	RNA labelling group	1	4931428F04Rik	1571	2.017475372	0	480	392	0	22	0	0	2.017475372	2.100126838
K1	K1	kidney	RNA labelling group	1	4931440F15Rik	1096	0.45851713	0.013513514	266	74	1	5	1	0	0.45851713	0.477301554
K1	K1	kidney	RNA labelling group	1	4931440P22Rik	250	1.467254816	0	77	273	0	16	0	0	1.467254816	1.527364973
K1	K1	kidney	RNA labelling group	1	4932435O22Rik	250	0.641923982	0	69	203	0	7	0	0	0.641923982	0.668222176
K1	K1	kidney	RNA labelling group	1	4932438A13Rik	493	25.67695928	0	199	7654	0	280	0	0	25.67695928	26.72888703
K1	K1	kidney	RNA labelling group	1	4932438H23Rik	1619	0.183406852	0	456	15	0	2	0	0	0.183406852	0.190920622
K1	K1	kidney	RNA labelling group	1	4933404O12Rik	250	2.109178798	0	80	469	0	23	0	0	2.109178798	2.195587149
K1	K1	kidney	RNA labelling group	1	4933405D12Rik	250	0.366813704	0	68	40	0	4	0	4	0.366813704	0.381841243
K1	K1	kidney	RNA labelling group	1	4933407K13Rik	250	0.366813704	0	69	49	0	4	0	4	0.366813704	0.381841243
K1	K1	kidney	RNA labelling group	1	4933408B17Rik	348	0.550220556	0	115	171	0	6	0	0	0.550220556	0.572761865
K1	K1	kidney	RNA labelling group	1	4933411K16Rik	282	0.641923982	0	46	39	0	7	0	0	0.641923982	0.668222176
K1	K1	kidney	RNA labelling group	1	4933415A04Rik	1442	1.192144538	0	366	164	0	13	0	0	1.192144538	1.240984041
K1	K1	kidney	RNA labelling group	1	4933417D19Rik	250	0.183406852	0	60	28	0	2	0	0	0.183406852	0.190920622
K1	K1	kidney	RNA labelling group	1	4933421O10Rik	250	1.925771946	0	77	403	0	21	0	13	1.925771946	2.004666527
K1	K1	kidney	RNA labelling group	1	4933427D14Rik	1503	6.786053523	0	417	1428	0	74	0	0	6.786053523	7.064063001
K1	K1	kidney	RNA labelling group	1	4933427E11Rik	250	0.366813704	0	73	82	0	4	0	0	0.366813704	0.381841243
K1	K1	kidney	RNA labelling group	1	4933427I04Rik	859	0.366813704	0	252	88	0	4	0	4	0.366813704	0.381841243
K1	K1	kidney	RNA labelling group	1	4933430I17Rik	250	0.275110278	0	67	54	0	3	0	0	0.275110278	0.286380932
K1	K1	kidney	RNA labelling group	1	4933431E20Rik	250	9.628859728	0	91	2621	0	105	0	58	9.628859728	10.02333264
K1	K1	kidney	RNA labelling group	1	4933434E20Rik	5323	136.1795876	0.000229525	1568	26141	6	1485	6	404	136.1795876	141.7585616
K1	K1	kidney	RNA labelling group	1	4933438K21Rik	250	0.275110278	0	69	32	0	3	0	2	0.275110278	0.286380932
K1	K1	kidney	RNA labelling group	1	5031439G07Rik	5302	37.59840465	0	1389	8496	0	410	0	0	37.59840465	39.13872744
K1	K1	kidney	RNA labelling group	1	5033403H07Rik	250	2.384289076	0	50	370	0	26	0	0	2.384289076	2.481968081
K1	K1	kidney	RNA labelling group	1	5033417F24Rik	250	0.275110278	0	57	33	0	3	0	0	0.275110278	0.286380932
K1	K1	kidney	RNA labelling group	1	5430402O13Rik	250	1.467254816	0	74	285	0	16	0	0	1.467254816	1.527364973
K1	K1	kidney	RNA labelling group	1	5430403G16Rik	1036	4.401764447	0	280	642	0	48	0	7	4.401764447	4.582094919
K1	K1	kidney	RNA labelling group	1	5430405H02Rik	250	2.475992502	0	61	436	0	27	0	0	2.475992502	2.577428392
K1	K1	kidney	RNA labelling group	1	5430416N02Rik	250	2.109178798	0	59	388	0	23	0	0	2.109178798	2.195587149
K1	K1	kidney	RNA labelling group	1	5430416O09Rik	3342	1.37555139	0	845	153	0	15	0	0	1.37555139	1.431904662
K1	K1	kidney	RNA labelling group	1	5530601H04Rik	250	0.275110278	0	71	55	0	3	0	0	0.275110278	0.286380932
K1	K1	kidney	RNA labelling group	1	5730403I07Rik	250	0.733627408	0	73	156	0	8	0	0	0.733627408	0.763682487
K1	K1	kidney	RNA labelling group	1	5730405O15Rik	250	0.91703426	0	77	143	0	10	0	0	0.91703426	0.954603108
K1	K1	kidney	RNA labelling group	1	5730409E04Rik	1998	8.528418617	0	515	1525	0	93	0	0	8.528418617	8.877808906
K1	K1	kidney	RNA labelling group	1	5730422E09Rik	250	0.183406852	0	60	42	0	2	0	0	0.183406852	0.190920622
K1	K1	kidney	RNA labelling group	1	5730435O14Rik	250	0.91703426	0	49	59	0	10	0	0	0.91703426	0.954603108
K1	K1	kidney	RNA labelling group	1	5730455P16Rik	3457	46.76874725	0	942	7669	0	510	0	23	46.76874725	48.68475852
K1	K1	kidney	RNA labelling group	1	5730480H06Rik	686	7.519680931	0.003792668	243	1582	6	82	6	0	7.519680931	7.827745487
K1	K1	kidney	RNA labelling group	1	5730507C01Rik	1063	3.943247317	0	306	653	0	43	0	1	3.943247317	4.104793365
K1	K1	kidney	RNA labelling group	1	5730508B09Rik	1935	7.886494635	0	653	1838	0	86	0	0	7.886494635	8.20958673
K1	K1	kidney	RNA labelling group	1	5730559C18Rik	804	5.960722689	0	236	1062	0	65	0	0	5.960722689	6.204920203
K1	K1	kidney	RNA labelling group	1	5830454E08Rik	250	1.925771946	0	66	299	0	21	0	0	1.925771946	2.004666527
K1	K1	kidney	RNA labelling group	1	5830473C10Rik	961	0.183406852	0	251	24	0	2	0	0	0.183406852	0.190920622
K1	K1	kidney	RNA labelling group	1	5930430L01Rik	250	0.366813704	0	66	75	0	4	0	0	0.366813704	0.381841243
K1	K1	kidney	RNA labelling group	1	6030445D17Rik	1221	0.183406852	0	314	26	0	2	0	0	0.183406852	0.190920622
K1	K1	kidney	RNA labelling group	1	6030458C11Rik	4031	20.17475372	0	1329	5104	0	220	0	0	20.17475372	21.00126838
K1	K1	kidney	RNA labelling group	1	6330403K07Rik	1017	0.091703426	0	277	22	0	1	0	0	0.091703426	0.095460311
K1	K1	kidney	RNA labelling group	1	6330408A02Rik	2670	5.777315837	0	514	962	0	63	0	0	5.777315837	6.013999582
K1	K1	kidney	RNA labelling group	1	6330410L21Rik	250	0.45851713	0	76	57	0	5	0	0	0.45851713	0.477301554
K1	K1	kidney	RNA labelling group	1	6330418K02Rik	250	3.393026761	0	69	536	0	37	0	0	3.393026761	3.5320315
K1	K1	kidney	RNA labelling group	1	6330549D23Rik	250	1.37555139	0.003067485	90	326	1	15	1	0	1.37555139	1.431904662
K1	K1	kidney	RNA labelling group	1	6430531B16Rik	695	0.550220556	0	157	108	0	6	0	0	0.550220556	0.572761865
K1	K1	kidney	RNA labelling group	1	6430548M08Rik	4613	11.55463167	0	1048	2458	0	126	0	0	11.55463167	12.02799916
K1	K1	kidney	RNA labelling group	1	6430550D23Rik	1151	1.100441112	0	329	120	0	12	0	0	1.100441112	1.14552373
K1	K1	kidney	RNA labelling group	1	6430571L13Rik	1667	5.318798707	0	413	1013	0	58	0	0	5.318798707	5.536698027
K1	K1	kidney	RNA labelling group	1	6430573F11Rik	5033	0.45851713	0	1454	101	0	5	0	0	0.45851713	0.477301554
K1	K1	kidney	RNA labelling group	1	6530402F18Rik	250	0.183406852	0	48	21	0	2	0	0	0.183406852	0.190920622
K1	K1	kidney	RNA labelling group	1	6720489N17Rik	2177	0.91703426	0	599	194	0	10	0	0	0.91703426	0.954603108
K1	K1	kidney	RNA labelling group	1	6820431F20Rik	250	7.061163801	0	81	1200	0	77	3	77	7.061163801	7.350443933
K1	K1	kidney	RNA labelling group	1	8030462N17Rik	2358	9.720563154	0.000502765	815	1989	1	106	1	0	9.720563154	10.11879295
K1	K1	kidney	RNA labelling group	1	8430408G22Rik	532	23.6594839	0.000251509	153	3976	1	258	1	0	23.6594839	24.62876019
K1	K1	kidney	RNA labelling group	1	8430429K09Rik	500	3.117916483	0	143	522	0	34	0	0	3.117916483	3.245650568
K1	K1	kidney	RNA labelling group	1	9030025P20Rik	921	1.008737686	0	243	270	0	11	0	2	1.008737686	1.050063419
K1	K1	kidney	RNA labelling group	1	9030617O03Rik	1766	88.95232321	5.3407391583e-05	469	18724	1	970	1	5	88.95232321	92.59650149
K1	K1	kidney	RNA labelling group	1	9030619P08Rik	250	6.510943245	0	82	1396	0	71	0	1	6.510943245	6.777682068
K1	K1	kidney	RNA labelling group	1	9030624G23Rik	1499	0.091703426	0	399	13	0	1	0	1	0.091703426	0.095460311
K1	K1	kidney	RNA labelling group	1	9030624J02Rik	2092	19.16601603	0.001136622	554	4399	5	209	10	1	19.16601603	19.95120496
K1	K1	kidney	RNA labelling group	1	9130008F23Rik	1591	2.200882224	0	495	425	0	24	0	0	2.200882224	2.29104746
K1	K1	kidney	RNA labelling group	1	9130011E15Rik	992	11.46292825	0	252	1974	0	125	1	1	11.46292825	11.93253885
K1	K1	kidney	RNA labelling group	1	9130019O22Rik	3325	2.842806206	0.002074689	792	482	1	31	1	0	2.842806206	2.959269635
K1	K1	kidney	RNA labelling group	1	9130023H24Rik	1955	5.135391855	0	562	1075	0	56	0	0	5.135391855	5.345777406
K1	K1	kidney	RNA labelling group	1	9130024F11Rik	250	2.567695928	0	99	690	0	28	0	0	2.567695928	2.672888703
K1	K1	kidney	RNA labelling group	1	9130204L05Rik	250	1.008737686	0	69	66	0	11	0	11	1.008737686	1.050063419
K1	K1	kidney	RNA labelling group	1	9130213A22Rik	1134	0.45851713	0	294	60	0	5	0	0	0.45851713	0.477301554
K1	K1	kidney	RNA labelling group	1	9130221H12Rik	250	5.410502133	0.000942507	68	1061	1	59	1	0	5.410502133	5.632158338
K1	K1	kidney	RNA labelling group	1	9130230L23Rik	347	0.825330834	0	116	197	0	9	0	0	0.825330834	0.859142797
K1	K1	kidney	RNA labelling group	1	9130401M01Rik	269	26.59399354	0.000391619	73	5107	2	290	2	0	26.59399354	27.68349014
K1	K1	kidney	RNA labelling group	1	9130409J20Rik	1039	0.366813704	0	242	48	0	4	0	0	0.366813704	0.381841243
K1	K1	kidney	RNA labelling group	1	9230102O04Rik	250	0.45851713	0	51	80	0	5	0	0	0.45851713	0.477301554
K1	K1	kidney	RNA labelling group	1	9230110C19Rik	841	0.825330834	0	271	144	0	9	0	0	0.825330834	0.859142797
K1	K1	kidney	RNA labelling group	1	9330102E08Rik	250	0.183406852	0	77	46	0	2	0	0	0.183406852	0.190920622
K1	K1	kidney	RNA labelling group	1	9330151L19Rik	2002	4.951985003	0	546	1251	0	54	0	0	4.951985003	5.154856784
K1	K1	kidney	RNA labelling group	1	9430015G10Rik	1751	3.576433613	0	428	691	0	39	0	0	3.576433613	3.722952122
K1	K1	kidney	RNA labelling group	1	9430016H08Rik	2219	29.9870203	0.00016247	629	6155	1	327	1	0	29.9870203	31.21552164
K1	K1	kidney	RNA labelling group	1	9430020K01Rik	2609	5.685612411	0	839	1195	0	62	0	0	5.685612411	5.918539271
K1	K1	kidney	RNA labelling group	1	9430037G07Rik	250	0.275110278	0	86	30	0	3	0	0	0.275110278	0.286380932
K1	K1	kidney	RNA labelling group	1	9430038I01Rik	5067	13.11358992	0	1509	2405	0	143	0	0	13.11358992	13.65082445
K1	K1	kidney	RNA labelling group	1	9430060I03Rik	250	1.192144538	0.03902439	68	205	8	13	8	0	1.192144538	1.240984041
K1	K1	kidney	RNA labelling group	1	9430065F17Rik	500	0.45851713	0	157	102	0	5	0	0	0.45851713	0.477301554
K1	K1	kidney	RNA labelling group	1	9430076C15Rik	6289	1.100441112	0	1931	192	0	12	0	0	1.100441112	1.14552373
K1	K1	kidney	RNA labelling group	1	9530052E02Rik	250	0.183406852	0	84	38	0	2	0	0	0.183406852	0.190920622
K1	K1	kidney	RNA labelling group	1	9530062K07Rik	250	2.475992502	0	100	568	0	27	0	0	2.475992502	2.577428392
K1	K1	kidney	RNA labelling group	1	9530068E07Rik	1652	135.4459602	0.000429852	508	30243	13	1477	13	0	135.4459602	140.9948791
K1	K1	kidney	RNA labelling group	1	9530077C05Rik	451	0.091703426	0	124	18	0	1	0	0	0.091703426	0.095460311
K1	K1	kidney	RNA labelling group	1	9530080O11Rik	250	0.45851713	0	83	110	0	5	0	0	0.45851713	0.477301554
K1	K1	kidney	RNA labelling group	1	9530082P21Rik	250	1.283847964	0	67	180	0	14	0	0	1.283847964	1.336444351
K1	K1	kidney	RNA labelling group	1	9830107B12Rik	2857	0.366813704	0	794	52	0	4	0	0	0.366813704	0.381841243
K1	K1	kidney	RNA labelling group	1	9930012K11Rik	763	0.641923982	0	215	109	0	7	0	0	0.641923982	0.668222176
K1	K1	kidney	RNA labelling group	1	9930021J03Rik	1606	8.528418617	0	591	2091	0	93	0	0	8.528418617	8.877808906
K1	K1	kidney	RNA labelling group	1	9930104L06Rik	2032	1.37555139	0	533	266	0	15	0	0	1.37555139	1.431904662
K1	K1	kidney	RNA labelling group	1	9930111J21Rik2	4660	22.55904279	0	1193	2613	0	246	0	167	22.55904279	23.48323646
K1	K1	kidney	RNA labelling group	1	A130010J15Rik	2699	10.54589399	0.000424448	856	2356	1	115	1	0	10.54589399	10.97793574
K1	K1	kidney	RNA labelling group	1	A130051J06Rik	1346	1.467254816	0	337	298	0	16	0	0	1.467254816	1.527364973
K1	K1	kidney	RNA labelling group	1	A1cf	1896	8.803528895	0	538	1667	0	96	0	0	8.803528895	9.164189839
K1	K1	kidney	RNA labelling group	1	A230046K03Rik	2231	19.16601603	0	722	3969	0	209	0	0	19.16601603	19.95120496
K1	K1	kidney	RNA labelling group	1	A230050P20Rik	594	3.943247317	0	126	829	0	43	0	3	3.943247317	4.104793365
K1	K1	kidney	RNA labelling group	1	A230056J06Rik	250	0.183406852	0	78	12	0	2	0	2	0.183406852	0.190920622
K1	K1	kidney	RNA labelling group	1	A230107N01Rik	250	0.091703426	0	85	19	0	1	0	0	0.091703426	0.095460311
K1	K1	kidney	RNA labelling group	1	A330032B11Rik	250	0.45851713	0	115	155	0	5	0	0	0.45851713	0.477301554
K1	K1	kidney	RNA labelling group	1	A330040F15Rik	250	2.75110278	0	101	762	0	30	0	0	2.75110278	2.863809325
K1	K1	kidney	RNA labelling group	1	A430005L14Rik	334	50.62029114	0.00036222	81	11043	4	552	4	4	50.62029114	52.69409157
K1	K1	kidney	RNA labelling group	1	A430033K04Rik	1958	4.951985003	0	569	1125	0	54	0	0	4.951985003	5.154856784
K1	K1	kidney	RNA labelling group	1	A430035B10Rik	250	1.558958242	0	88	311	0	17	0	0	1.558958242	1.622825284
K1	K1	kidney	RNA labelling group	1	A430046D13Rik	250	0.733627408	0	84	174	0	8	0	0	0.733627408	0.763682487
K1	K1	kidney	RNA labelling group	1	A430078I02Rik	250	0.45851713	0	74	40	0	5	0	0	0.45851713	0.477301554
K1	K1	kidney	RNA labelling group	1	A430105I19Rik	3069	11.2795214	0	718	1647	0	123	0	0	11.2795214	11.74161823
K1	K1	kidney	RNA labelling group	1	A4galt	782	13.57210705	0	220	2762	0	148	0	2	13.57210705	14.128126
K1	K1	kidney	RNA labelling group	1	A4gnt	1553	3.209619909	0.001240695	452	806	1	35	1	0	3.209619909	3.341110879
K1	K1	kidney	RNA labelling group	1	A530064D06Rik	964	0.091703426	0	262	5	0	1	0	0	0.091703426	0.095460311
K1	K1	kidney	RNA labelling group	1	A530072M11Rik	250	0.275110278	0	69	28	0	3	0	0	0.275110278	0.286380932
K1	K1	kidney	RNA labelling group	1	A530084C06Rik	2574	1.100441112	0	629	218	0	12	0	0	1.100441112	1.14552373
K1	K1	kidney	RNA labelling group	1	A530099J19Rik	1564	0.091703426	0	484	21	0	1	0	0	0.091703426	0.095460311
K1	K1	kidney	RNA labelling group	1	A630001G21Rik	1110	0.366813704	0.014705882	307	68	1	4	1	0	0.366813704	0.381841243
K1	K1	kidney	RNA labelling group	1	A630033H20Rik	1567	0.366813704	0	572	120	0	4	0	0	0.366813704	0.381841243
K1	K1	kidney	RNA labelling group	1	A630076J17Rik	942	0.45851713	0	261	80	0	5	0	0	0.45851713	0.477301554
K1	K1	kidney	RNA labelling group	1	A730015C16Rik	362	0.183406852	0	99	40	0	2	0	0	0.183406852	0.190920622
K1	K1	kidney	RNA labelling group	1	A730020M07Rik	500	1.83406852	0	133	437	0	20	0	0	1.83406852	1.909206216
K1	K1	kidney	RNA labelling group	1	A730049H05Rik	1692	1.283847964	0	515	182	0	14	0	4	1.283847964	1.336444351
K1	K1	kidney	RNA labelling group	1	A730071L15Rik	1201	0.091703426	0	340	23	0	1	0	0	0.091703426	0.095460311
K1	K1	kidney	RNA labelling group	1	A830010M20Rik	3417	1.100441112	0	1128	324	0	12	0	0	1.100441112	1.14552373
K1	K1	kidney	RNA labelling group	1	A830052D11Rik	250	1.83406852	0	64	331	0	20	0	0	1.83406852	1.909206216
K1	K1	kidney	RNA labelling group	1	A830080D01Rik	1022	2.109178798	0	376	514	0	23	0	1	2.109178798	2.195587149
K1	K1	kidney	RNA labelling group	1	A930001A20Rik	250	0.641923982	0	65	97	0	7	0	0	0.641923982	0.668222176
K1	K1	kidney	RNA labelling group	1	A930004D18Rik	1641	2.200882224	0	401	495	0	24	0	0	2.200882224	2.29104746
K1	K1	kidney	RNA labelling group	1	A930005H10Rik	250	7.336274079	0	71	1376	0	80	0	0	7.336274079	7.636824865
K1	K1	kidney	RNA labelling group	1	A930006K02Rik	250	1.008737686	0	64	191	0	11	0	0	1.008737686	1.050063419
K1	K1	kidney	RNA labelling group	1	A930011G23Rik	8118	9.720563154	0	2257	1868	0	106	0	0	9.720563154	10.11879295
K1	K1	kidney	RNA labelling group	1	A930017K11Rik	209	3.117916483	0	54	581	0	34	0	0	3.117916483	3.245650568
K1	K1	kidney	RNA labelling group	1	A930024E05Rik	250	0.275110278	0	59	34	0	3	0	1	0.275110278	0.286380932
K1	K1	kidney	RNA labelling group	1	A930033H14Rik	2564	7.703087783	0	633	1282	0	84	0	0	7.703087783	8.018666109
K1	K1	kidney	RNA labelling group	1	A930041C12Rik	250	0.366813704	0	60	40	0	4	0	0	0.366813704	0.381841243
K1	K1	kidney	RNA labelling group	1	AA414768	413	0.825330834	0	148	196	0	9	0	0	0.825330834	0.859142797
K1	K1	kidney	RNA labelling group	1	AA415398	309	5.960722689	0.000762777	87	1311	1	65	1	0	5.960722689	6.204920203
K1	K1	kidney	RNA labelling group	1	AA465934	250	8.620122043	0	98	1633	0	94	0	9	8.620122043	8.973269217
K1	K1	kidney	RNA labelling group	1	AA467197	422	3.484730187	0.001156069	150	865	1	38	1	0	3.484730187	3.627491811
K1	K1	kidney	RNA labelling group	1	AA543186	250	2.659399354	0	66	402	0	29	0	0	2.659399354	2.768349014
K1	K1	kidney	RNA labelling group	1	AA986860	759	9.720563154	0	180	1772	0	106	0	0	9.720563154	10.11879295
K1	K1	kidney	RNA labelling group	1	AB124611	540	1.283847964	0	140	291	0	14	0	0	1.283847964	1.336444351
K1	K1	kidney	RNA labelling group	1	AF529169	3887	0.183406852	0	1274	32	0	2	0	0	0.183406852	0.190920622
K1	K1	kidney	RNA labelling group	1	AI182371	1241	0.366813704	0	359	68	0	4	0	0	0.366813704	0.381841243
K1	K1	kidney	RNA labelling group	1	AI314180	3487	102.0659131	0.000814894	1158	15953	13	1113	13	5	102.0659131	106.2473259
K1	K1	kidney	RNA labelling group	1	AI314278	250	15.03936186	0.000335121	75	2984	1	164	1	0	15.03936186	15.65549097
K1	K1	kidney	RNA labelling group	1	AI413582	446	10.17908028	0.000567537	100	1762	1	111	1	15	10.17908028	10.5960945
K1	K1	kidney	RNA labelling group	1	AI429214	952	3.851543891	0.002534854	301	789	2	42	2	0	3.851543891	4.009333054
K1	K1	kidney	RNA labelling group	1	AI464131	1877	41.35824512	0.003888025	450	6430	25	451	25	0	41.35824512	43.05260018
K1	K1	kidney	RNA labelling group	1	AI467606	1117	2.017475372	0	305	449	0	22	0	0	2.017475372	2.100126838
K1	K1	kidney	RNA labelling group	1	AI504432	250	1.100441112	0	99	319	0	12	0	0	1.100441112	1.14552373
K1	K1	kidney	RNA labelling group	1	AI597479	2705	6.327536393	0	916	1700	0	69	0	0	6.327536393	6.586761446
K1	K1	kidney	RNA labelling group	1	AI606181	2376	2.29258565	0	740	553	0	25	0	0	2.29258565	2.38650777
K1	K1	kidney	RNA labelling group	1	AI661453	1245	15.49787899	0.000388048	294	2577	1	169	1	0	15.49787899	16.13279253
K1	K1	kidney	RNA labelling group	1	AI662270	250	4.034950743	0.001196172	94	836	1	44	1	36	4.034950743	4.200253676
K1	K1	kidney	RNA labelling group	1	AI837181	974	22.37563594	0.001026167	240	3898	4	244	4	4	22.37563594	23.29231584
K1	K1	kidney	RNA labelling group	1	AI846148	2233	2.934509632	0	599	653	0	32	0	0	2.934509632	3.054729946
K1	K1	kidney	RNA labelling group	1	AI854703	2531	7.611384357	0	650	1218	0	83	0	1	7.611384357	7.923205798
K1	K1	kidney	RNA labelling group	1	AI987944	1419	40.25780401	0.000231803	414	8628	2	439	2	0	40.25780401	41.90707645
K1	K1	kidney	RNA labelling group	1	AK010878	1006	22.83415307	0.002695937	294	5193	14	249	14	0	22.83415307	23.76961739
K1	K1	kidney	RNA labelling group	1	AK157302	1568	0.091703426	0	469	1	0	1	0	0	0.091703426	0.095460311
K1	K1	kidney	RNA labelling group	1	AU015836	1448	0.366813704	0	454	96	0	4	0	0	0.366813704	0.381841243
K1	K1	kidney	RNA labelling group	1	AU019823	4001	50.62029114	0	1275	6134	0	552	0	14	50.62029114	52.69409157
K1	K1	kidney	RNA labelling group	1	AU021092	251	15.13106529	0.001484781	49	1347	2	165	2	0	15.13106529	15.75095128
K1	K1	kidney	RNA labelling group	1	AU022252	6617	38.42373549	0.000131234	1764	7620	1	419	1	109	38.42373549	39.99787023
K1	K1	kidney	RNA labelling group	1	AU022754	250	0.183406852	0	62	31	0	2	0	0	0.183406852	0.190920622
K1	K1	kidney	RNA labelling group	1	AU040320	1662	44.4761616	9.8251129888e-05	462	10178	1	485	1	0	44.4761616	46.29825075
K1	K1	kidney	RNA labelling group	1	AU041133	1054	1.83406852	0	308	282	0	20	0	0	1.83406852	1.909206216
K1	K1	kidney	RNA labelling group	1	AW011738	1364	0.733627408	0	349	124	0	8	0	0	0.733627408	0.763682487
K1	K1	kidney	RNA labelling group	1	AW112010	250	13.38870019	0.003701211	82	2972	11	146	11	0	13.38870019	13.93720538
K1	K1	kidney	RNA labelling group	1	AW146154	1410	13.84721732	0.000329815	413	3032	1	151	1	0	13.84721732	14.41450693
K1	K1	kidney	RNA labelling group	1	AW209491	374	24.11800103	0	120	5210	0	263	0	0	24.11800103	25.10606175
K1	K1	kidney	RNA labelling group	1	AW549877	4161	42.27527938	9.11577028259e-05	1487	10970	1	461	1	0	42.27527938	44.00720329
K1	K1	kidney	RNA labelling group	1	AW554918	3500	6.602646671	0.000672948	1040	1486	1	72	1	0	6.602646671	6.873142379
K1	K1	kidney	RNA labelling group	1	AW822252	250	30.90405456	0	52	2933	0	337	2	0	30.90405456	32.17012475
K1	K1	kidney	RNA labelling group	1	AY074887	277	0.45851713	0	77	49	0	5	0	3	0.45851713	0.477301554
K1	K1	kidney	RNA labelling group	1	Aaas	256	14.48914131	0	71	2768	0	158	0	0	14.48914131	15.08272911
K1	K1	kidney	RNA labelling group	1	Aacs	1059	57.68145494	0.003173514	281	11659	37	629	37	0	57.68145494	60.0445355
K1	K1	kidney	RNA labelling group	1	Aadac	253	169.5596346	0.000627934	76	33443	21	1849	20	0	169.5596346	176.5061147
K1	K1	kidney	RNA labelling group	1	Aadat	413	50.34518087	0.000677851	144	11802	8	549	8	0	50.34518087	52.40771064
K1	K1	kidney	RNA labelling group	1	Aaed1	515	5.227095281	0	163	1074	0	57	0	0	5.227095281	5.441237717
K1	K1	kidney	RNA labelling group	1	Aagab	4304	46.67704383	0.000315457	1159	9510	3	509	3	0	46.67704383	48.58929821
K1	K1	kidney	RNA labelling group	1	Aak1	15929	96.74711441	0.000134632	4608	22283	3	1055	3	2	96.74711441	100.7106279
K1	K1	kidney	RNA labelling group	1	Aamdc	511	110.0441112	0.000347153	139	20164	7	1200	7	0	110.0441112	114.552373
K1	K1	kidney	RNA labelling group	1	Aamp	394	128.2013895	0.000174508	105	28652	5	1398	5	0	128.2013895	133.4535145
K1	K1	kidney	RNA labelling group	1	Aar2	1940	11.46292825	0	477	2366	0	125	0	2	11.46292825	11.93253885
K1	K1	kidney	RNA labelling group	1	Aars	2460	64.65091532	0	504	11503	0	705	0	0	64.65091532	67.29951913
K1	K1	kidney	RNA labelling group	1	Aars2	397	10.08737686	0	65	1346	0	110	0	3	10.08737686	10.50063419
K1	K1	kidney	RNA labelling group	1	Aarsd1	251	33.93026761	0	48	3257	0	370	0	0	33.93026761	35.320315
K1	K1	kidney	RNA labelling group	1	Aasdh	255	10.54589399	0	84	2537	0	115	0	0	10.54589399	10.97793574
K1	K1	kidney	RNA labelling group	1	Aasdhppt	2073	22.10052566	0	742	5464	0	241	0	0	22.10052566	23.00593491
K1	K1	kidney	RNA labelling group	1	Aass	799	349.9402736	0.000668753	263	79252	53	3816	52	3	349.9402736	364.2765461
K1	K1	kidney	RNA labelling group	1	Aatf	258	20.08305029	0.010708661	77	3175	34	219	33	1	20.08305029	20.90580807
K1	K1	kidney	RNA labelling group	1	Aatk	1091	3.393026761	0	286	805	0	37	0	0	3.393026761	3.5320315
K1	K1	kidney	RNA labelling group	1	Abat	3536	139.8477246	0.000219869	942	27289	6	1525	6	2	139.8477246	145.576974
K1	K1	kidney	RNA labelling group	1	Abca1	3156	16.87343038	0.000681818	1008	4400	3	184	3	0	16.87343038	17.56469719
K1	K1	kidney	RNA labelling group	1	Abca13	882	116.0965373	0.000955467	270	24072	23	1266	21	0	116.0965373	120.8527535
K1	K1	kidney	RNA labelling group	1	Abca2	664	22.10052566	0.001055966	151	3788	4	241	4	0	22.10052566	23.00593491
K1	K1	kidney	RNA labelling group	1	Abca3	804	200.0968755	0.000688152	188	34876	24	2182	24	0	200.0968755	208.2943982
K1	K1	kidney	RNA labelling group	1	Abca4	250	1.467254816	0	65	231	0	16	0	0	1.467254816	1.527364973
K1	K1	kidney	RNA labelling group	1	Abca5	3090	12.37996251	0.000315856	1099	3166	1	135	1	0	12.37996251	12.88714196
K1	K1	kidney	RNA labelling group	1	Abca6	751	0.091703426	0	234	11	0	1	0	0	0.091703426	0.095460311
K1	K1	kidney	RNA labelling group	1	Abca7	254	6.969460375	0.001287001	41	777	1	76	1	0	6.969460375	7.254983622
K1	K1	kidney	RNA labelling group	1	Abca8a	675	10.72930084	0.000336587	260	2971	1	117	1	0	10.72930084	11.16885637
K1	K1	kidney	RNA labelling group	1	Abca8b	2320	1.283847964	0.018604651	721	215	4	14	4	0	1.283847964	1.336444351
K1	K1	kidney	RNA labelling group	1	Abca9	1216	0.91703426	0	384	208	0	10	0	0	0.91703426	0.954603108
K1	K1	kidney	RNA labelling group	1	Abcb10	1849	30.99575798	0.000284051	521	7041	2	338	2	0	30.99575798	32.26558506
K1	K1	kidney	RNA labelling group	1	Abcb1a	1014	3.484730187	0	294	607	0	38	0	2	3.484730187	3.627491811
K1	K1	kidney	RNA labelling group	1	Abcb1b	365	4.310061021	0.003902439	118	1025	4	47	4	0	4.310061021	4.486634608
K1	K1	kidney	RNA labelling group	1	Abcb6	330	20.26645714	0	76	2874	0	221	0	0	20.26645714	21.09672869
K1	K1	kidney	RNA labelling group	1	Abcb7	3584	52.63776652	0.000167968	1264	11907	2	574	2	0	52.63776652	54.79421841
K1	K1	kidney	RNA labelling group	1	Abcb8	675	34.84730187	0	133	4252	0	380	0	0	34.84730187	36.27491811
K1	K1	kidney	RNA labelling group	1	Abcb9	1133	4.585171299	0	282	798	0	50	0	0	4.585171299	4.773015541
K1	K1	kidney	RNA labelling group	1	Abcc1	2169	18.43238862	0.000507228	549	3943	2	201	2	0	18.43238862	19.18752247
K1	K1	kidney	RNA labelling group	1	Abcc10	270	6.694350097	0	80	1413	0	73	0	0	6.694350097	6.96860269
K1	K1	kidney	RNA labelling group	1	Abcc2	3183	326.6476034	0.000435751	1029	61962	27	3562	27	2	326.6476034	340.0296271
K1	K1	kidney	RNA labelling group	1	Abcc3	372	1.008737686	0	116	129	0	11	0	0	1.008737686	1.050063419
K1	K1	kidney	RNA labelling group	1	Abcc4	1641	56.03079328	0	490	13361	0	611	0	3	56.03079328	58.32624991
K1	K1	kidney	RNA labelling group	1	Abcc5	1652	28.97828261	0	514	6499	0	316	0	0	28.97828261	30.16545822
K1	K1	kidney	RNA labelling group	1	Abcc6	567	2.200882224	0	125	416	0	24	0	0	2.200882224	2.29104746
K1	K1	kidney	RNA labelling group	1	Abcc8	404	0.366813704	0	92	82	0	4	0	0	0.366813704	0.381841243
K1	K1	kidney	RNA labelling group	1	Abcc9	3400	6.969460375	0	1030	1810	0	76	0	0	6.969460375	7.254983622
K1	K1	kidney	RNA labelling group	1	Abcd1	1520	8.803528895	0	355	1341	0	96	0	2	8.803528895	9.164189839
K1	K1	kidney	RNA labelling group	1	Abcd2	3115	0.091703426	0	917	15	0	1	0	0	0.091703426	0.095460311
K1	K1	kidney	RNA labelling group	1	Abcd3	1458	478.6918836	0.000362748	490	104756	38	5220	35	0	478.6918836	498.3028225
K1	K1	kidney	RNA labelling group	1	Abcd4	560	16.41491325	0.001300954	113	2306	3	179	3	9	16.41491325	17.08739564
K1	K1	kidney	RNA labelling group	1	Abce1	1788	58.5984892	0	576	12391	0	639	0	0	58.5984892	60.99913861
K1	K1	kidney	RNA labelling group	1	Abcf1	609	29.25339289	0	147	4368	0	319	0	0	29.25339289	30.45183915
K1	K1	kidney	RNA labelling group	1	Abcf2	526	26.96080724	0	136	5959	0	294	0	267	26.96080724	28.06533138
K1	K1	kidney	RNA labelling group	1	Abcf3	1088	17.42365094	0	302	2863	0	190	0	0	17.42365094	18.13745906
K1	K1	kidney	RNA labelling group	1	Abcg1	3696	6.235832967	0.001510574	949	1324	2	68	1	0	6.235832967	6.491301136
K1	K1	kidney	RNA labelling group	1	Abcg2	3478	386.8050508	0.000225859	1238	97406	22	4218	21	7	386.8050508	402.651591
K1	K1	kidney	RNA labelling group	1	Abcg3	1528	1.37555139	0	433	348	0	15	0	0	1.37555139	1.431904662
K1	K1	kidney	RNA labelling group	1	Abhd1	254	3.484730187	0.001386963	65	721	1	38	1	0	3.484730187	3.627491811
K1	K1	kidney	RNA labelling group	1	Abhd10	1894	7.061163801	0.000549451	657	1820	1	77	1	0	7.061163801	7.350443933
K1	K1	kidney	RNA labelling group	1	Abhd11	256	53.92161448	0.000673401	53	7425	5	588	5	0	53.92161448	56.13066276
K1	K1	kidney	RNA labelling group	1	Abhd12	613	30.90405456	0.000635324	147	6296	4	337	4	0	30.90405456	32.17012475
K1	K1	kidney	RNA labelling group	1	Abhd13	3737	36.77307382	0	1221	8856	0	401	0	0	36.77307382	38.27958464
K1	K1	kidney	RNA labelling group	1	Abhd14a	253	16.32320983	0.000660284	65	3029	2	178	2	0	16.32320983	16.99193533
K1	K1	kidney	RNA labelling group	1	Abhd14b	760	340.128007	0.000171134	205	46747	8	3709	8	12	340.128007	354.0622928
K1	K1	kidney	RNA labelling group	1	Abhd15	2054	5.777315837	0	530	659	0	63	0	6	5.777315837	6.013999582
K1	K1	kidney	RNA labelling group	1	Abhd16a	252	64.37580504	0.0004455	74	13468	6	702	6	0	64.37580504	67.01313819
K1	K1	kidney	RNA labelling group	1	Abhd17a	490	33.93026761	0.001826484	90	4380	8	370	8	0	33.93026761	35.320315
K1	K1	kidney	RNA labelling group	1	Abhd17b	1323	64.46750847	0.001045515	467	14347	15	703	15	3	64.46750847	67.10859851
K1	K1	kidney	RNA labelling group	1	Abhd17c	1227	212.9353551	0.000161065	417	37252	6	2322	6	0	212.9353551	221.6588417
K1	K1	kidney	RNA labelling group	1	Abhd18	3410	16.50661668	0.001189414	1044	3363	4	180	3	49	16.50661668	17.18285595
K1	K1	kidney	RNA labelling group	1	Abhd2	5352	148.5595501	0.000271084	1530	36889	10	1620	10	1	148.5595501	154.6457035
K1	K1	kidney	RNA labelling group	1	Abhd3	646	38.42373549	0.000564107	230	12409	7	419	6	0	38.42373549	39.99787023
K1	K1	kidney	RNA labelling group	1	Abhd4	1334	45.30149244	0.000364166	325	8238	3	494	3	0	45.30149244	47.15739354
K1	K1	kidney	RNA labelling group	1	Abhd5	1950	62.26662624	7.2092855598e-05	593	13871	1	679	1	0	62.26662624	64.81755105
K1	K1	kidney	RNA labelling group	1	Abhd6	1126	53.18798707	0.000125109	269	7993	1	580	1	8	53.18798707	55.36698027
K1	K1	kidney	RNA labelling group	1	Abhd8	483	11.82974195	0	87	1376	0	129	0	0	11.82974195	12.3143801
K1	K1	kidney	RNA labelling group	1	Abi1	1799	37.32329438	0	648	9238	0	407	0	0	37.32329438	38.8523465
K1	K1	kidney	RNA labelling group	1	Abi2	4248	44.38445818	0.000376258	1409	10631	4	484	4	0	44.38445818	46.20279044
K1	K1	kidney	RNA labelling group	1	Abi3	2641	10.36248714	0	523	1081	0	113	0	0	10.36248714	10.78701512
K1	K1	kidney	RNA labelling group	1	Abi3bp	1086	1.650661668	0	388	433	0	18	0	0	1.650661668	1.718285595
K1	K1	kidney	RNA labelling group	1	Abl1	2463	9.262046024	0.000442282	613	2261	1	101	1	0	9.262046024	9.641491393
K1	K1	kidney	RNA labelling group	1	Abl2	6903	33.47175048	0	2001	6963	0	365	0	0	33.47175048	34.84301345
K1	K1	kidney	RNA labelling group	1	Ablim1	4729	88.86061978	0.00026527	1271	15079	4	969	4	4	88.86061978	92.50104118
K1	K1	kidney	RNA labelling group	1	Ablim2	1822	2.934509632	0	420	537	0	32	0	0	2.934509632	3.054729946
K1	K1	kidney	RNA labelling group	1	Ablim3	1902	3.943247317	0	466	970	0	43	0	0	3.943247317	4.104793365
K1	K1	kidney	RNA labelling group	1	Abr	2372	18.3406852	0.00086881	622	3453	3	200	3	3	18.3406852	19.09206216
K1	K1	kidney	RNA labelling group	1	Abracl	391	70.88674829	0.001110263	127	14411	16	773	18	14	70.88674829	73.79082026
K1	K1	kidney	RNA labelling group	1	Abt1	3612	11.2795214	0	1105	2539	0	123	0	0	11.2795214	11.74161823
K1	K1	kidney	RNA labelling group	1	Abtb1	333	9.720563154	0	68	1352	0	106	0	0	9.720563154	10.11879295
K1	K1	kidney	RNA labelling group	1	Abtb2	1066	11.92144538	0	275	2792	0	130	0	0	11.92144538	12.40984041
K1	K1	kidney	RNA labelling group	1	Acaa1a	363	109.6772975	0.00011534	79	17340	2	1196	2	5	109.6772975	114.1705317
K1	K1	kidney	RNA labelling group	1	Acaa1b	315	517.299026	0.000239775	71	79241	19	5641	19	0	517.299026	538.4916133
K1	K1	kidney	RNA labelling group	1	Acaa2	268	517.5741363	0.000598626	63	91877	55	5644	52	0	517.5741363	538.7779943
K1	K1	kidney	RNA labelling group	1	Acaca	1968	15.13106529	0.000399042	434	2506	1	165	1	25	15.13106529	15.75095128
K1	K1	kidney	RNA labelling group	1	Acacb	1141	9.078639173	0	264	1472	0	99	0	0	9.078639173	9.450570771
K1	K1	kidney	RNA labelling group	1	Acad10	253	63.91728791	0.001340258	69	11938	16	697	16	2	63.91728791	66.53583664
K1	K1	kidney	RNA labelling group	1	Acad11	1405	297.5776173	0.000490398	416	63214	31	3245	31	0	297.5776173	309.7687086
K1	K1	kidney	RNA labelling group	1	Acad12	4374	27.60273122	0	1106	4201	0	301	0	8	27.60273122	28.73355356
K1	K1	kidney	RNA labelling group	1	Acad8	1573	65.47624615	0.000623879	500	12823	8	714	8	0	65.47624615	68.15866192
K1	K1	kidney	RNA labelling group	1	Acad9	1962	79.32346348	0.000142694	553	14016	2	865	2	371	79.32346348	82.57316886
K1	K1	kidney	RNA labelling group	1	Acadl	595	518.0326534	0.001658506	184	88634	147	5649	148	1	518.0326534	539.2552958
K1	K1	kidney	RNA labelling group	1	Acadm	578	829.5491915	0.000853537	192	208544	178	9046	174	1486	829.5491915	863.5339717
K1	K1	kidney	RNA labelling group	1	Acads	555	145.3499302	0.000342466	116	20440	7	1585	7	17	145.3499302	151.3045926
K1	K1	kidney	RNA labelling group	1	Acadsb	5348	160.7561058	0.000609199	1653	45962	28	1753	28	2	160.7561058	167.3419249
K1	K1	kidney	RNA labelling group	1	Acadvl	261	304.180264	0.000487244	60	51309	25	3317	23	0	304.180264	316.641851
K1	K1	kidney	RNA labelling group	1	Acap1	250	0.275110278	0	61	35	0	3	0	0	0.275110278	0.286380932
K1	K1	kidney	RNA labelling group	1	Acap2	3933	15.77298927	0	1309	3902	0	172	0	0	15.77298927	16.41917346
K1	K1	kidney	RNA labelling group	1	Acap3	1291	1.100441112	0	312	186	0	12	0	0	1.100441112	1.14552373
K1	K1	kidney	RNA labelling group	1	Acat1	2103	603.7753567	0.000821108	518	136401	112	6584	108	1	603.7753567	628.5106864
K1	K1	kidney	RNA labelling group	1	Acat2	972	224.30658	0.000345918	286	40472	14	2446	14	17	224.30658	233.4959203
K1	K1	kidney	RNA labelling group	1	Acat3	856	46.31023012	0.000358895	227	8359	3	505	3	0	46.31023012	48.20745696
K1	K1	kidney	RNA labelling group	1	Acbd3	1837	14.58084473	0	615	4061	0	159	0	0	14.58084473	15.17818942
K1	K1	kidney	RNA labelling group	1	Acbd4	538	96.65541099	7.56944970101e-05	115	13211	1	1054	1	0	96.65541099	100.6151676
K1	K1	kidney	RNA labelling group	1	Acbd5	1995	70.42823116	0.000155159	679	19335	3	768	3	122	70.42823116	73.31351871
K1	K1	kidney	RNA labelling group	1	Acbd6	4922	27.96954493	0.000236183	1454	4234	1	305	1	0	27.96954493	29.1153948
K1	K1	kidney	RNA labelling group	1	Acbd7	254	0.45851713	0	89	100	0	5	0	0	0.45851713	0.477301554
K1	K1	kidney	RNA labelling group	1	Accs	2264	4.768578151	0	659	775	0	52	0	0	4.768578151	4.963936163
K1	K1	kidney	RNA labelling group	1	Acd	1992	31.45427511	0.000160617	467	6226	1	343	1	0	31.45427511	32.74288661
K1	K1	kidney	RNA labelling group	1	Ace	1304	38.60714234	0.000291333	285	6865	2	421	2	3	38.60714234	40.18879085
K1	K1	kidney	RNA labelling group	1	Ace2	820	47.22726438	0.00011956	246	8364	1	515	1	0	47.22726438	49.16206007
K1	K1	kidney	RNA labelling group	1	Acer2	3873	10.54589399	0.00042337	1090	2362	1	115	1	0	10.54589399	10.97793574
K1	K1	kidney	RNA labelling group	1	Acer3	10448	17.88216807	0.002335903	3102	4281	10	195	10	12	17.88216807	18.61476061
K1	K1	kidney	RNA labelling group	1	Ache	250	0.366813704	0	54	58	0	4	0	0	0.366813704	0.381841243
K1	K1	kidney	RNA labelling group	1	Acin1	950	21.27519483	0	269	5781	0	232	0	0	21.27519483	22.14679211
K1	K1	kidney	RNA labelling group	1	Ackr3	1842	50.52858772	0.000164298	512	12173	2	551	2	0	50.52858772	52.59863126
K1	K1	kidney	RNA labelling group	1	Ackr4	556	0.091703426	0	132	15	0	1	0	0	0.091703426	0.095460311
K1	K1	kidney	RNA labelling group	1	Acly	1059	102.1576165	0.000568256	332	22877	13	1114	12	0	102.1576165	106.3427863
K1	K1	kidney	RNA labelling group	1	Acmsd	1633	32.00449567	0.000926212	455	6478	6	349	6	1	32.00449567	33.31564848
K1	K1	kidney	RNA labelling group	1	Acnat1	3797	111.511366	9.09793931674e-05	1291	21983	2	1216	6	9	111.511366	116.079738
K1	K1	kidney	RNA labelling group	1	Acnat2	274	95.92178358	0	78	19104	0	1046	0	0	95.92178358	99.85148512
K1	K1	kidney	RNA labelling group	1	Aco1	1342	233.8437363	0.000699763	416	51446	36	2550	35	6	233.8437363	243.4237926
K1	K1	kidney	RNA labelling group	1	Aco2	375	1108.052496	0.000856412	114	259221	222	12083	210	2	1108.052496	1153.446936
K1	K1	kidney	RNA labelling group	1	Acod1	1065	0.366813704	0	284	80	0	4	0	0	0.366813704	0.381841243
K1	K1	kidney	RNA labelling group	1	Acot1	307	221.3720703	0.000533049	85	33768	18	2414	18	0	221.3720703	230.4411903
K1	K1	kidney	RNA labelling group	1	Acot10	250	1.558958242	0	63	330	0	17	0	0	1.558958242	1.622825284
K1	K1	kidney	RNA labelling group	1	Acot11	3774	13.29699677	0	916	2177	0	145	0	0	13.29699677	13.84174507
K1	K1	kidney	RNA labelling group	1	Acot12	1368	196.337035	0.000637296	432	36090	23	2141	29	5	196.337035	204.3805255
K1	K1	kidney	RNA labelling group	1	Acot13	257	593.4128695	0.00047683	48	69207	33	6471	33	2	593.4128695	617.7236713
K1	K1	kidney	RNA labelling group	1	Acot2	795	121.5070394	0.000449958	253	15557	7	1325	7	0	121.5070394	126.4849118
K1	K1	kidney	RNA labelling group	1	Acot3	1374	72.44570653	9.5684623481e-05	393	10451	1	790	1	0	72.44570653	75.41364555
K1	K1	kidney	RNA labelling group	1	Acot4	927	45.76000957	0.000201268	298	9937	2	499	2	0	45.76000957	47.6346951
K1	K1	kidney	RNA labelling group	1	Acot5	263	0.366813704	0	80	32	0	4	0	0	0.366813704	0.381841243
K1	K1	kidney	RNA labelling group	1	Acot6	1816	22.74244964	0.000157431	559	6352	1	248	1	0	22.74244964	23.67415708
K1	K1	kidney	RNA labelling group	1	Acot7	283	16.87343038	0	67	2339	0	184	0	0	16.87343038	17.56469719
K1	K1	kidney	RNA labelling group	1	Acot8	256	94.91304589	0.00025392	63	15753	4	1035	4	0	94.91304589	98.8014217
K1	K1	kidney	RNA labelling group	1	Acot9	251	27.96954493	0.005461496	67	3662	20	305	20	0	27.96954493	29.1153948
K1	K1	kidney	RNA labelling group	1	Acox1	1665	1418.37689	0.00065349	487	304519	199	15467	195	16	1418.37689	1476.484627
K1	K1	kidney	RNA labelling group	1	Acox2	255	113.4371379	0.000163046	75	24533	4	1237	4	4	113.4371379	118.0844045
K1	K1	kidney	RNA labelling group	1	Acox3	3665	259.3372887	0.000210172	985	42822	9	2828	9	2	259.3372887	269.961759
K1	K1	kidney	RNA labelling group	1	Acp1	2628	145.3499302	6.77208546372e-05	774	29533	2	1585	2	1007	145.3499302	151.3045926
K1	K1	kidney	RNA labelling group	1	Acp2	3358	62.72514337	0	886	9337	0	684	0	10	62.72514337	65.2948526
K1	K1	kidney	RNA labelling group	1	Acp5	293	54.56353846	0.00031101	67	9646	3	595	3	0	54.56353846	56.79888494
K1	K1	kidney	RNA labelling group	1	Acp6	309	58.13997207	0.00077347	85	10343	8	634	8	0	58.13997207	60.52183706
K1	K1	kidney	RNA labelling group	1	Acpp	4629	0.825330834	0	1270	122	0	9	0	0	0.825330834	0.859142797
K1	K1	kidney	RNA labelling group	1	Acr	656	0.275110278	0	162	15	0	3	0	0	0.275110278	0.286380932
K1	K1	kidney	RNA labelling group	1	Acrbp	636	7.336274079	0	168	1240	0	80	0	0	7.336274079	7.636824865
K1	K1	kidney	RNA labelling group	1	Acsbg1	514	1.37555139	0	132	265	0	15	0	0	1.37555139	1.431904662
K1	K1	kidney	RNA labelling group	1	Acsf2	1205	2.109178798	0	327	234	0	23	0	15	2.109178798	2.195587149
K1	K1	kidney	RNA labelling group	1	Acsf3	1102	24.39311131	0	240	2883	0	266	0	3	24.39311131	25.39244268
K1	K1	kidney	RNA labelling group	1	Acsl1	1725	299.4116858	0.000110926	478	72120	8	3265	8	4	299.4116858	311.6779148
K1	K1	kidney	RNA labelling group	1	Acsl3	1328	12.10485223	0	445	2968	0	132	0	0	12.10485223	12.60076103
K1	K1	kidney	RNA labelling group	1	Acsl4	2794	104.5419056	0.000336649	970	32675	11	1140	11	0	104.5419056	108.8247543
K1	K1	kidney	RNA labelling group	1	Acsl5	272	98.67288636	0.001055807	80	19890	21	1076	21	0	98.67288636	102.7152944
K1	K1	kidney	RNA labelling group	1	Acsm1	250	62.4500331	0.000183976	67	10871	2	681	4	0	62.4500331	65.00847167
K1	K1	kidney	RNA labelling group	1	Acsm2	4824	2075.52364	0.000332576	1399	432984	144	22633	144	91	2075.52364	2160.553215
K1	K1	kidney	RNA labelling group	1	Acsm3	1682	54.28842818	0.004256406	538	11747	50	592	39	0	54.28842818	56.512504
K1	K1	kidney	RNA labelling group	1	Acsm5	1207	62.63343995	0.000913335	319	9854	9	683	9	0	62.63343995	65.19939229
K1	K1	kidney	RNA labelling group	1	Acss1	1508	143.3324548	0.000586377	451	30697	18	1563	18	1	143.3324548	149.2044658
K1	K1	kidney	RNA labelling group	1	Acss2	1371	132.4197471	0.000124467	380	32137	4	1444	4	0	132.4197471	137.8446888
K1	K1	kidney	RNA labelling group	1	Acss3	1165	0.550220556	0	351	100	0	6	0	0	0.550220556	0.572761865
K1	K1	kidney	RNA labelling group	1	Acta1	251	0.550220556	0	70	168	0	6	0	0	0.550220556	0.572761865
K1	K1	kidney	RNA labelling group	1	Acta2	1331	8.711825469	0	414	2133	0	95	0	0	8.711825469	9.068729528
K1	K1	kidney	RNA labelling group	1	Actb	683	1320.804444	0.000340785	247	211277	72	14403	79	105	1320.804444	1374.914857
K1	K1	kidney	RNA labelling group	1	Actg1	703	936.8421999	0.000147118	217	251499	37	10216	37	10105	936.8421999	975.2225353
K1	K1	kidney	RNA labelling group	1	Actl6a	371	24.94333187	0.000167504	139	5970	1	272	1	0	24.94333187	25.96520454
K1	K1	kidney	RNA labelling group	1	Actl9	251	0.091703426	0	56	10	0	1	0	0	0.091703426	0.095460311
K1	K1	kidney	RNA labelling group	1	Actn1	780	72.26229968	0.000345137	238	14487	5	788	5	0	72.26229968	75.22272492
K1	K1	kidney	RNA labelling group	1	Actn2	900	0.550220556	0	269	76	0	6	0	0	0.550220556	0.572761865
K1	K1	kidney	RNA labelling group	1	Actn3	257	0.825330834	0	62	129	0	9	0	0	0.825330834	0.859142797
K1	K1	kidney	RNA labelling group	1	Actn4	982	471.6307198	0.000309074	241	61474	19	5143	18	1	471.6307198	490.9523785
K1	K1	kidney	RNA labelling group	1	Actr10	2904	126.6424313	0.00043399	927	23042	10	1381	10	0	126.6424313	131.8306892
K1	K1	kidney	RNA labelling group	1	Actr1a	1553	75.65532644	0.000782881	383	11496	9	825	9	0	75.65532644	78.75475642
K1	K1	kidney	RNA labelling group	1	Actr1b	1962	80.79071829	0.000308566	445	16204	5	881	5	1	80.79071829	84.10053383
K1	K1	kidney	RNA labelling group	1	Actr2	2385	202.2060543	0.000963866	833	46687	45	2205	41	62	202.2060543	210.4899854
K1	K1	kidney	RNA labelling group	1	Actr3	1090	113.0703242	0.000164636	387	30370	5	1233	5	610	113.0703242	117.7025632
K1	K1	kidney	RNA labelling group	1	Actr3b	745	0.091703426	0	228	16	0	1	0	0	0.091703426	0.095460311
K1	K1	kidney	RNA labelling group	1	Actr5	321	2.75110278	0	77	431	0	30	0	0	2.75110278	2.863809325
K1	K1	kidney	RNA labelling group	1	Actr6	458	6.602646671	0	178	1984	0	72	0	0	6.602646671	6.873142379
K1	K1	kidney	RNA labelling group	1	Actr8	325	48.60281577	0.000690767	94	8686	6	530	6	0	48.60281577	50.59396473
K1	K1	kidney	RNA labelling group	1	Actrt3	761	0.183406852	0	210	4	0	2	0	0	0.183406852	0.190920622
K1	K1	kidney	RNA labelling group	1	Acvr1	1105	9.170342599	0	338	2158	0	100	0	0	9.170342598	9.546031082
K1	K1	kidney	RNA labelling group	1	Acvr1b	2819	19.44112631	0.00040858	751	4895	2	212	2	0	19.44112631	20.23758589
K1	K1	kidney	RNA labelling group	1	Acvr2a	3481	15.31447214	0	1169	3244	0	167	0	0	15.31447214	15.94187191
K1	K1	kidney	RNA labelling group	1	Acvr2b	8687	37.32329438	0.000291843	2469	6853	2	407	2	26	37.32329438	38.8523465
K1	K1	kidney	RNA labelling group	1	Acvrl1	1859	12.65507279	0	418	1778	0	138	0	0	12.65507279	13.17352289
K1	K1	kidney	RNA labelling group	1	Acy1	260	94.91304589	0.001024066	68	15624	16	1035	16	5	94.91304589	98.8014217
K1	K1	kidney	RNA labelling group	1	Acy3	333	1130.153022	0.000159344	83	188272	30	12324	30	142	1130.153022	1176.452871
K1	K1	kidney	RNA labelling group	1	Acyp1	254	25.95206955	0	90	5030	0	283	0	0	25.95206955	27.01526796
K1	K1	kidney	RNA labelling group	1	Acyp2	334	16.32320983	0.001305824	119	3829	5	178	5	0	16.32320983	16.99193533
K1	K1	kidney	RNA labelling group	1	Ada	510	1.467254816	0	149	254	0	16	0	0	1.467254816	1.527364973
K1	K1	kidney	RNA labelling group	1	Adad1	1314	0.091703426	0	463	1	0	1	0	1	0.091703426	0.095460311
K1	K1	kidney	RNA labelling group	1	Adal	1368	10.54589399	0	420	2182	0	115	0	0	10.54589399	10.97793574
K1	K1	kidney	RNA labelling group	1	Adam10	2135	49.51985003	0	741	12105	0	540	0	0	49.51985003	51.54856784
K1	K1	kidney	RNA labelling group	1	Adam11	2583	3.851543891	0	584	531	0	42	0	0	3.851543891	4.009333054
K1	K1	kidney	RNA labelling group	1	Adam12	4743	1.925771946	0	1273	400	0	21	0	0	1.925771946	2.004666527
K1	K1	kidney	RNA labelling group	1	Adam15	271	69.41949347	0.000847131	55	12985	11	757	11	0	69.41949347	72.26345529
K1	K1	kidney	RNA labelling group	1	Adam17	1767	38.51543891	0.000121477	546	8232	1	420	1	0	38.51543891	40.09333054
K1	K1	kidney	RNA labelling group	1	Adam19	3502	0.183406852	0	950	48	0	2	0	0	0.183406852	0.190920622
K1	K1	kidney	RNA labelling group	1	Adam1a	278	0.733627408	0	105	132	0	8	0	0	0.733627408	0.763682487
K1	K1	kidney	RNA labelling group	1	Adam22	7778	1.925771946	0	2479	519	0	21	0	0	1.925771946	2.004666527
K1	K1	kidney	RNA labelling group	1	Adam28	2403	0.275110278	0	717	23	0	3	0	2	0.275110278	0.286380932
K1	K1	kidney	RNA labelling group	1	Adam32	280	0.183406852	0	58	22	0	2	0	0	0.183406852	0.190920622
K1	K1	kidney	RNA labelling group	1	Adam33	1116	0.91703426	0	257	20	0	10	0	0	0.91703426	0.954603108
K1	K1	kidney	RNA labelling group	1	Adam4	250	0.366813704	0	79	61	0	4	0	0	0.366813704	0.381841243
K1	K1	kidney	RNA labelling group	1	Adam8	545	2.384289076	0	144	524	0	26	0	0	2.384289076	2.481968081
K1	K1	kidney	RNA labelling group	1	Adam9	1319	29.9870203	0.000129383	458	7729	1	327	1	0	29.9870203	31.21552164
K1	K1	kidney	RNA labelling group	1	Adamdec1	982	0.275110278	0	306	72	0	3	0	0	0.275110278	0.286380932
K1	K1	kidney	RNA labelling group	1	Adamts1	1574	43.83423762	0.000628667	459	9544	6	478	6	0	43.83423762	45.63002857
K1	K1	kidney	RNA labelling group	1	Adamts10	588	3.484730187	0.002008032	133	498	1	38	1	0	3.484730187	3.627491811
K1	K1	kidney	RNA labelling group	1	Adamts15	2860	13.38870019	0	762	2356	0	146	0	0	13.38870019	13.93720538
K1	K1	kidney	RNA labelling group	1	Adamts16	1463	2.475992502	0	439	657	0	27	0	0	2.475992502	2.577428392
K1	K1	kidney	RNA labelling group	1	Adamts2	3544	4.676874725	0	948	494	0	51	0	19	4.676874725	4.868475852
K1	K1	kidney	RNA labelling group	1	Adamts3	4225	0.45851713	0	1240	64	0	5	0	0	0.45851713	0.477301554
K1	K1	kidney	RNA labelling group	1	Adamts4	3089	16.32320983	0	787	2140	0	178	0	4	16.32320983	16.99193533
K1	K1	kidney	RNA labelling group	1	Adamts5	4453	8.436715191	0	1373	1669	0	92	0	7	8.436715191	8.782348595
K1	K1	kidney	RNA labelling group	1	Adamts6	2991	1.558958242	0	875	330	0	17	0	0	1.558958242	1.622825284
K1	K1	kidney	RNA labelling group	1	Adamts7	520	0.733627408	0	122	188	0	8	0	0	0.733627408	0.763682487
K1	K1	kidney	RNA labelling group	1	Adamts8	1620	0.183406852	0	451	34	0	2	0	0	0.183406852	0.190920622
K1	K1	kidney	RNA labelling group	1	Adamts9	1883	4.585171299	0	611	1051	0	50	0	0	4.585171299	4.773015541
K1	K1	kidney	RNA labelling group	1	Adamtsl1	2848	4.585171299	0	712	884	0	50	0	0	4.585171299	4.773015541
K1	K1	kidney	RNA labelling group	1	Adamtsl2	618	7.703087783	0	142	1511	0	84	0	0	7.703087783	8.018666109
K1	K1	kidney	RNA labelling group	1	Adamtsl4	632	2.29258565	0.005063291	165	395	2	25	2	0	2.29258565	2.38650777
K1	K1	kidney	RNA labelling group	1	Adamtsl5	1464	0.641923982	0	351	102	0	7	0	0	0.641923982	0.668222176
K1	K1	kidney	RNA labelling group	1	Adap1	1173	8.436715191	0	264	1226	0	92	0	2	8.436715191	8.782348595
K1	K1	kidney	RNA labelling group	1	Adap2	528	58.5984892	0.000221141	93	4522	1	639	1	0	58.5984892	60.99913861
K1	K1	kidney	RNA labelling group	1	Adar	2300	12.37996251	0	583	2427	0	135	0	0	12.37996251	12.88714196
K1	K1	kidney	RNA labelling group	1	Adarb1	4056	3.484730187	0	1006	787	0	38	0	0	3.484730187	3.627491811
K1	K1	kidney	RNA labelling group	1	Adarb2	7178	2.567695928	0	2009	210	0	28	0	28	2.567695928	2.672888703
K1	K1	kidney	RNA labelling group	1	Adat1	2759	4.860281577	0	780	1109	0	53	0	0	4.860281577	5.059396473
K1	K1	kidney	RNA labelling group	1	Adat2	996	3.576433613	0.001594896	276	627	1	39	1	0	3.576433613	3.722952122
K1	K1	kidney	RNA labelling group	1	Adat3	3157	36.68137039	0	765	7856	0	400	0	0	36.68137039	38.18412433
K1	K1	kidney	RNA labelling group	1	Adck1	534	13.66381047	0	155	3424	0	149	0	0	13.66381047	14.22358631
K1	K1	kidney	RNA labelling group	1	Adck2	1260	11.2795214	0.002192982	382	1824	4	123	4	0	11.2795214	11.74161823
K1	K1	kidney	RNA labelling group	1	Adck5	255	22.83415307	0	52	2825	0	249	0	0	22.83415307	23.76961739
K1	K1	kidney	RNA labelling group	1	Adcy1	8791	16.04809955	0.001192606	2256	3354	4	175	4	2	16.04809955	16.70555439
K1	K1	kidney	RNA labelling group	1	Adcy2	677	0.91703426	0.010526316	197	190	2	10	2	0	0.91703426	0.954603108
K1	K1	kidney	RNA labelling group	1	Adcy3	738	0.733627408	0	205	176	0	8	0	0	0.733627408	0.763682487
K1	K1	kidney	RNA labelling group	1	Adcy4	284	2.567695928	0	56	316	0	28	0	0	2.567695928	2.672888703
K1	K1	kidney	RNA labelling group	1	Adcy5	1996	1.925771946	0	518	265	0	21	0	0	1.925771946	2.004666527
K1	K1	kidney	RNA labelling group	1	Adcy6	2364	53.73820763	0.000248036	607	12095	3	586	3	0	53.73820763	55.93974214
K1	K1	kidney	RNA labelling group	1	Adcy7	2144	2.475992502	0	640	475	0	27	0	0	2.475992502	2.577428392
K1	K1	kidney	RNA labelling group	1	Adcy9	3012	22.74244964	0	861	4669	0	248	0	0	22.74244964	23.67415708
K1	K1	kidney	RNA labelling group	1	Adcyap1r1	4284	0.733627408	0.007352941	1177	136	1	8	1	0	0.733627408	0.763682487
K1	K1	kidney	RNA labelling group	1	Add1	1888	40.99143142	0	488	8852	0	447	0	0	40.99143142	42.67075894
K1	K1	kidney	RNA labelling group	1	Add2	7013	0.183406852	0	1864	54	0	2	0	0	0.183406852	0.190920622
K1	K1	kidney	RNA labelling group	1	Add3	2109	99.8650309	0.000204082	691	24500	5	1089	5	0	99.8650309	103.9562785
K1	K1	kidney	RNA labelling group	1	Adgra1	1894	0.183406852	0	484	28	0	2	0	0	0.183406852	0.190920622
K1	K1	kidney	RNA labelling group	1	Adgra2	2019	8.528418617	0.002011061	436	1989	4	93	4	0	8.528418617	8.877808906
K1	K1	kidney	RNA labelling group	1	Adgra3	321	50.71199457	0.000174993	108	11429	2	553	2	0	50.71199457	52.78955188
K1	K1	kidney	RNA labelling group	1	Adgrb3	692	0.275110278	0	254	71	0	3	0	0	0.275110278	0.286380932
K1	K1	kidney	RNA labelling group	1	Adgrd1	2040	0.550220556	0	527	136	0	6	0	0	0.550220556	0.572761865
K1	K1	kidney	RNA labelling group	1	Adgre1	409	4.768578151	0	142	985	0	52	0	0	4.768578151	4.963936163
K1	K1	kidney	RNA labelling group	1	Adgre5	622	9.628859728	0	145	1866	0	105	0	0	9.628859728	10.02333264
K1	K1	kidney	RNA labelling group	1	Adgrf1	819	0.550220556	0.008547009	215	117	1	6	1	0	0.550220556	0.572761865
K1	K1	kidney	RNA labelling group	1	Adgrf5	4222	54.10502133	0.000197258	1042	10139	2	590	2	0	54.10502133	56.32158338
K1	K1	kidney	RNA labelling group	1	Adgrg1	1230	368.0975519	0.000478358	315	60624	29	4014	29	10	368.0975519	383.1776876
K1	K1	kidney	RNA labelling group	1	Adgrg2	1587	2.200882224	0	501	455	0	24	0	0	2.200882224	2.29104746
K1	K1	kidney	RNA labelling group	1	Adgrg3	733	5.410502133	0	184	830	0	59	0	0	5.410502133	5.632158338
K1	K1	kidney	RNA labelling group	1	Adgrg4	131	1.008737686	0	46	118	0	11	0	0	1.008737686	1.050063419
K1	K1	kidney	RNA labelling group	1	Adgrg6	2888	1.742365094	0	858	329	0	19	0	2	1.742365094	1.813745906
K1	K1	kidney	RNA labelling group	1	Adgrl1	2868	27.78613807	0.000176211	678	5675	1	303	1	0	27.78613807	28.92447418
K1	K1	kidney	RNA labelling group	1	Adgrl2	2436	17.51535436	0.001094391	652	3655	4	191	4	0	17.51535436	18.23291937
K1	K1	kidney	RNA labelling group	1	Adgrl4	1790	31.17916483	0.002379064	561	6305	15	340	15	0	31.17916483	32.45650568
K1	K1	kidney	RNA labelling group	1	Adh1	257	882.3703648	0.000146643	79	156843	23	9622	23	5	882.3703648	918.5191107
K1	K1	kidney	RNA labelling group	1	Adh5	429	267.0403765	0.000290613	129	48174	14	2912	14	1	267.0403765	277.9804251
K1	K1	kidney	RNA labelling group	1	Adh6a	1447	0.091703426	0	428	8	0	1	0	0	0.091703426	0.095460311
K1	K1	kidney	RNA labelling group	1	Adh7	2176	1.283847964	0	698	265	0	14	0	0	1.283847964	1.336444351
K1	K1	kidney	RNA labelling group	1	Adhfe1	1696	191.6601603	0.000159333	503	37657	6	2090	6	0	191.6601603	199.5120496
K1	K1	kidney	RNA labelling group	1	Adi1	1090	30.72064771	0.00034662	343	5770	2	335	2	41	30.7206477	31.97920412
K1	K1	kidney	RNA labelling group	1	Adig	264	0.091703426	0	58	9	0	1	0	0	0.091703426	0.095460311
K1	K1	kidney	RNA labelling group	1	Adipoq	434	4.676874725	0.002083333	130	960	2	51	2	0	4.676874725	4.868475852
K1	K1	kidney	RNA labelling group	1	Adipor1	1693	103.7165748	0.000546448	469	18300	10	1131	9	5	103.7165748	107.9656115
K1	K1	kidney	RNA labelling group	1	Adipor2	2650	91.33661228	9.92605092064e-05	700	20149	2	996	2	0	91.33661228	95.07846957
K1	K1	kidney	RNA labelling group	1	Adk	631	166.625125	0.000327573	219	36633	12	1817	11	0	166.625125	173.4513848
K1	K1	kidney	RNA labelling group	1	Adm	652	24.11800103	0	190	5212	0	263	0	1	24.11800103	25.10606175
K1	K1	kidney	RNA labelling group	1	Adm2	419	0.091703426	0	91	7	0	1	0	0	0.091703426	0.095460311
K1	K1	kidney	RNA labelling group	1	Adnp	1082	58.13997207	0.000167757	378	17883	3	634	3	0	58.13997207	60.52183706
K1	K1	kidney	RNA labelling group	1	Adnp2	1384	5.685612411	0	448	1178	0	62	0	0	5.685612411	5.918539271
K1	K1	kidney	RNA labelling group	1	Ado	3495	28.61146891	0.000654022	1084	6116	4	312	4	0	28.61146891	29.78361698
K1	K1	kidney	RNA labelling group	1	Adora1	3736	9.903970006	0.002244669	862	1782	4	108	4	0	9.903970006	10.30971357
K1	K1	kidney	RNA labelling group	1	Adora2a	856	0.550220556	0	205	162	0	6	0	0	0.550220556	0.572761865
K1	K1	kidney	RNA labelling group	1	Adora2b	728	5.043688429	0	209	1064	0	55	0	0	5.043688429	5.250317095
K1	K1	kidney	RNA labelling group	1	Adpgk	918	6.602646671	0	260	1822	0	72	0	0	6.602646671	6.873142379
K1	K1	kidney	RNA labelling group	1	Adprh	291	12.74677621	0	111	3470	0	139	0	0	12.74677621	13.2689832
K1	K1	kidney	RNA labelling group	1	Adprhl2	556	13.84721732	0.004012483	125	2243	9	151	9	0	13.84721732	14.41450693
K1	K1	kidney	RNA labelling group	1	Adprm	261	13.11358992	0	94	3354	0	143	0	0	13.11358992	13.65082445
K1	K1	kidney	RNA labelling group	1	Adra1a	4499	5.227095281	0	1321	1011	0	57	0	0	5.227095281	5.441237717
K1	K1	kidney	RNA labelling group	1	Adra1b	1256	2.475992502	0	342	579	0	27	0	0	2.475992502	2.577428392
K1	K1	kidney	RNA labelling group	1	Adra2a	1370	2.384289076	0	380	480	0	26	0	0	2.384289076	2.481968081
K1	K1	kidney	RNA labelling group	1	Adra2b	2295	134.8040362	0.000292569	686	30762	9	1470	8	0	134.8040362	140.3266569
K1	K1	kidney	RNA labelling group	1	Adra2c	501	1.467254816	0	110	224	0	16	0	0	1.467254816	1.527364973
K1	K1	kidney	RNA labelling group	1	Adrb1	1090	11.00441112	0	263	1788	0	120	0	0	11.00441112	11.4552373
K1	K1	kidney	RNA labelling group	1	Adrb2	783	1.37555139	0	323	266	0	15	0	0	1.37555139	1.431904662
K1	K1	kidney	RNA labelling group	1	Adrb3	827	0.275110278	0	232	60	0	3	0	0	0.275110278	0.286380932
K1	K1	kidney	RNA labelling group	1	Adrbk1	1290	22.19222909	0.000725865	300	4133	3	242	3	0	22.19222909	23.10139522
K1	K1	kidney	RNA labelling group	1	Adrm1	255	24.75992502	0	65	3508	0	270	0	105	24.75992502	25.77428392
K1	K1	kidney	RNA labelling group	1	Adsl	2199	27.5110278	0	608	5009	0	300	0	0	27.5110278	28.63809325
K1	K1	kidney	RNA labelling group	1	Adss	1434	78.58983607	0.000542921	497	16577	9	857	9	0	78.58983607	81.80948637
K1	K1	kidney	RNA labelling group	1	Adssl1	345	2.75110278	0.003773585	90	530	2	30	2	1	2.75110278	2.863809325
K1	K1	kidney	RNA labelling group	1	Adtrp	1692	219.4462984	0.00049306	489	40563	20	2393	20	8	219.4462984	228.4365238
K1	K1	kidney	RNA labelling group	1	Aebp1	399	24.85162844	0	83	2133	0	271	0	0	24.85162844	25.86974423
K1	K1	kidney	RNA labelling group	1	Aebp2	5749	35.21411558	0.000261849	1789	7638	2	384	6	0	35.21411558	36.65675935
K1	K1	kidney	RNA labelling group	1	Aen	3793	23.20096677	0.001383126	1003	3615	5	253	5	238	23.20096677	24.15145864
K1	K1	kidney	RNA labelling group	1	Aes	678	284.372324	0.000499487	145	36037	18	3101	18	4	284.372324	296.0224238
K1	K1	kidney	RNA labelling group	1	Afap1	4198	19.0743126	0	1229	4200	0	208	0	0	19.0743126	19.85574465
K1	K1	kidney	RNA labelling group	1	Afap1l1	1026	53.55480078	9.1091273456e-05	277	10978	1	584	1	2	53.55480078	55.74882152
K1	K1	kidney	RNA labelling group	1	Afap1l2	1028	5.685612411	0	322	1535	0	62	0	0	5.685612411	5.918539271
K1	K1	kidney	RNA labelling group	1	Afdn	2307	48.78622262	8.34097923096e-05	730	11989	1	532	1	0	48.78622262	50.78488536
K1	K1	kidney	RNA labelling group	1	Aff1	4499	32.64641965	0.000155159	1343	6445	1	356	1	0	32.64641965	33.98387065
K1	K1	kidney	RNA labelling group	1	Aff3	3458	0.091703426	0	1060	25	0	1	0	0	0.091703426	0.095460311
K1	K1	kidney	RNA labelling group	1	Aff4	6315	46.9521541	0.000168805	2042	11848	2	512	2	6	46.9521541	48.87567914
K1	K1	kidney	RNA labelling group	1	Afg3l1	1850	72.3540031	0.000187758	459	10652	2	789	2	0	72.3540031	75.31818524
K1	K1	kidney	RNA labelling group	1	Afg3l2	516	42.27527938	0.000396944	138	10077	4	461	4	0	42.27527938	44.00720329
K1	K1	kidney	RNA labelling group	1	Afm	1389	26.59399354	0.000196618	425	5086	1	290	1	0	26.59399354	27.68349014
K1	K1	kidney	RNA labelling group	1	Afmid	1874	155.437307	0.000313283	399	19152	6	1695	6	0	155.437307	161.8052268
K1	K1	kidney	RNA labelling group	1	Afp	260	0.733627408	0.050420168	103	119	6	8	6	0	0.733627408	0.763682487
K1	K1	kidney	RNA labelling group	1	Aftph	1089	170.935186	0.000144537	361	41512	6	1864	6	3	170.935186	177.9380194
K1	K1	kidney	RNA labelling group	1	Aga	250	53.09628365	0.001345895	87	14117	19	579	18	0	53.09628365	55.27151996
K1	K1	kidney	RNA labelling group	1	Agap1	8723	82.71649024	0.000410762	2134	14607	6	902	6	0	82.71649024	86.10520036
K1	K1	kidney	RNA labelling group	1	Agap2	1358	1.008737686	0	303	135	0	11	0	0	1.008737686	1.050063419
K1	K1	kidney	RNA labelling group	1	Agap3	1300	20.08305029	0	264	3555	0	219	0	0	20.08305029	20.90580807
K1	K1	kidney	RNA labelling group	1	Agbl2	1863	0.91703426	0.004310345	592	232	1	10	1	0	0.91703426	0.954603108
K1	K1	kidney	RNA labelling group	1	Agbl3	2022	8.069901487	0.003215434	565	1555	5	88	5	0	8.069901487	8.400507352
K1	K1	kidney	RNA labelling group	1	Agbl5	2179	5.135391855	0	546	771	0	56	0	0	5.135391855	5.345777406
K1	K1	kidney	RNA labelling group	1	Ager	250	0.275110278	0	45	25	0	3	0	0	0.275110278	0.286380932
K1	K1	kidney	RNA labelling group	1	Agfg1	6124	51.90413911	0.000752508	2102	11960	9	566	9	0	51.90413911	54.03053592
K1	K1	kidney	RNA labelling group	1	Agfg2	1306	45.20978901	0.000241342	341	8287	2	493	2	0	45.20978901	47.06193323
K1	K1	kidney	RNA labelling group	1	Aggf1	819	38.51543891	0	247	7837	0	420	0	0	38.51543891	40.09333054
K1	K1	kidney	RNA labelling group	1	Agk	900	5.593908985	0.000678426	283	1474	1	61	1	44	5.593908985	5.82307896
K1	K1	kidney	RNA labelling group	1	Agl	7401	47.31896781	0.000569606	2396	8778	5	516	5	10	47.31896781	49.25752038
K1	K1	kidney	RNA labelling group	1	Agmat	250	2.475992502	0	62	400	0	27	2	0	2.475992502	2.577428392
K1	K1	kidney	RNA labelling group	1	Agmo	1668	9.537156302	0.000486381	540	2056	1	104	1	0	9.537156302	9.927872325
K1	K1	kidney	RNA labelling group	1	Ago1	4491	25.401849	0.00076176	1279	5251	4	277	4	0	25.401849	26.4425061
K1	K1	kidney	RNA labelling group	1	Ago2	11064	91.70342599	0.000334272	3277	20941	7	1000	7	67	91.70342598	95.46031082
K1	K1	kidney	RNA labelling group	1	Ago3	12938	21.45860168	0	4012	4117	0	234	0	0	21.45860168	22.33771273
K1	K1	kidney	RNA labelling group	1	Ago4	3682	2.567695928	0	1115	633	0	28	0	0	2.567695928	2.672888703
K1	K1	kidney	RNA labelling group	1	Agpat1	1012	38.42373549	0.00017337	267	5768	1	419	1	0	38.42373549	39.99787023
K1	K1	kidney	RNA labelling group	1	Agpat2	530	48.60281577	0.000117702	97	8496	1	530	1	0	48.60281577	50.59396473
K1	K1	kidney	RNA labelling group	1	Agpat3	4509	240.3546795	0.000473734	1156	37996	18	2621	18	0	240.3546795	250.2014747
K1	K1	kidney	RNA labelling group	1	Agpat4	566	5.593908985	0	143	891	0	61	0	0	5.593908985	5.82307896
K1	K1	kidney	RNA labelling group	1	Agpat5	9642	29.06998604	0.000162127	3066	6168	1	317	1	0	29.06998604	30.26091853
K1	K1	kidney	RNA labelling group	1	Agpat9	1274	14.94765844	0	456	3433	0	163	0	0	14.94765844	15.56003066
K1	K1	kidney	RNA labelling group	1	Agps	6695	101.0571754	4.23998304007e-05	2299	23585	1	1102	1	0	101.0571754	105.1972625
K1	K1	kidney	RNA labelling group	1	Agrn	1207	63.45877078	0.000397836	346	12568	5	692	5	0	63.45877078	66.05853509
K1	K1	kidney	RNA labelling group	1	Agt	396	131.6861197	0.000216286	99	18494	4	1436	4	2	131.6861197	137.0810063
K1	K1	kidney	RNA labelling group	1	Agtpbp1	1991	34.84730187	0.000267953	640	7464	2	380	2	0	34.84730187	36.27491811
K1	K1	kidney	RNA labelling group	1	Agtr1a	834	35.58092928	0.002377273	234	8413	20	388	20	0	35.58092928	37.0386006
K1	K1	kidney	RNA labelling group	1	Agtrap	3461	126.6424313	0.000823484	785	20644	17	1381	17	9	126.6424313	131.8306892
K1	K1	kidney	RNA labelling group	1	Agxt2	1500	87.76017867	0.000121374	429	16478	2	957	5	0	87.76017867	91.35551745
K1	K1	kidney	RNA labelling group	1	Ahctf1	1587	27.5110278	0.000159058	512	6287	1	300	1	0	27.5110278	28.63809325
K1	K1	kidney	RNA labelling group	1	Ahcy	1139	54.28842818	0.000766871	310	9128	7	592	7	1	54.28842818	56.512504
K1	K1	kidney	RNA labelling group	1	Ahcyl1	2174	205.5990811	0.000522751	684	43998	23	2242	23	0	205.5990811	214.0220169
K1	K1	kidney	RNA labelling group	1	Ahcyl2	3346	127.8345758	0.000541419	1039	27705	15	1394	15	0	127.8345758	133.0716733
K1	K1	kidney	RNA labelling group	1	Ahdc1	1167	30.90405456	0.000549451	327	5460	3	337	3	0	30.90405456	32.17012475
K1	K1	kidney	RNA labelling group	1	Ahi1	1343	11.18781797	0	401	2072	0	122	0	0	11.18781797	11.64615792
K1	K1	kidney	RNA labelling group	1	Ahnak	1238	91.97853626	0.000266141	405	18787	5	1003	5	13	91.97853626	95.74669175
K1	K1	kidney	RNA labelling group	1	Ahnak2	712	0.45851713	0	175	66	0	5	0	0	0.45851713	0.477301554
K1	K1	kidney	RNA labelling group	1	Ahr	2715	6.694350097	0	908	1775	0	73	0	0	6.694350097	6.96860269
K1	K1	kidney	RNA labelling group	1	Ahrr	2539	0.275110278	0	717	51	0	3	0	0	0.275110278	0.286380932
K1	K1	kidney	RNA labelling group	1	Ahsa1	295	78.58983607	0.000452233	91	17690	8	857	8	708	78.58983607	81.80948637
K1	K1	kidney	RNA labelling group	1	Ahsa2	2789	26.96080724	0	828	5293	0	294	0	0	26.96080724	28.06533138
K1	K1	kidney	RNA labelling group	1	Aida	2891	19.25771946	0.000235793	840	4241	1	210	1	87	19.25771946	20.04666527
K1	K1	kidney	RNA labelling group	1	Aif1	251	9.170342599	0	53	1053	0	100	0	0	9.170342598	9.546031082
K1	K1	kidney	RNA labelling group	1	Aif1l	2452	400.9273784	0.000586138	659	81892	48	4372	48	14	400.9273784	417.3524789
K1	K1	kidney	RNA labelling group	1	Aifm1	251	83.54182107	0.000335739	78	17871	6	911	6	2	83.54182107	86.96434316
K1	K1	kidney	RNA labelling group	1	Aifm2	2169	19.62453316	0.000661157	540	3025	2	214	2	0	19.62453316	20.42850652
K1	K1	kidney	RNA labelling group	1	Aifm3	319	9.720563154	0.000750751	75	1332	1	106	1	0	9.720563154	10.11879295
K1	K1	kidney	RNA labelling group	1	Aig1	1076	95.2798596	0.000291474	306	20585	6	1039	6	1	95.2798596	99.18326294
K1	K1	kidney	RNA labelling group	1	Aim1	1562	25.49355242	0.000166583	432	6003	1	278	1	0	25.49355242	26.53796641
K1	K1	kidney	RNA labelling group	1	Aim1l	252	3.484730187	0	68	638	0	38	0	0	3.484730187	3.627491811
K1	K1	kidney	RNA labelling group	1	Aimp1	259	43.37572049	0.002241076	57	6247	14	473	14	1	43.37572049	45.15272702
K1	K1	kidney	RNA labelling group	1	Aimp2	251	25.21844215	0	60	4261	0	275	0	0	25.21844215	26.25158547
K1	K1	kidney	RNA labelling group	1	Aip	953	33.74686076	0.000901984	213	6652	6	368	6	0	33.74686076	35.12939438
K1	K1	kidney	RNA labelling group	1	Airn	250	3.851543891	0	55	184	0	42	1	0	3.851543891	4.009333054
K1	K1	kidney	RNA labelling group	1	Ajap1	1155	0.641923982	0	270	88	0	7	0	0	0.641923982	0.668222176
K1	K1	kidney	RNA labelling group	1	Ajuba	1462	16.13980297	0.00027027	420	3700	1	176	1	3	16.13980297	16.8010147
K1	K1	kidney	RNA labelling group	1	Ak1	1446	13.57210705	0.000367377	405	2722	1	148	1	0	13.57210705	14.128126
K1	K1	kidney	RNA labelling group	1	Ak2	1432	208.3501838	0.000803877	410	43539	35	2272	35	12	208.3501838	216.8858262
K1	K1	kidney	RNA labelling group	1	Ak3	2301	257.2281099	0.001859803	679	50543	94	2805	94	1	257.2281099	267.7661718
K1	K1	kidney	RNA labelling group	1	Ak4	4104	286.1146891	0.000785718	1219	77636	61	3120	61	208	286.1146891	297.8361698
K1	K1	kidney	RNA labelling group	1	Ak5	1198	0.091703426	0	323	17	0	1	0	0	0.091703426	0.095460311
K1	K1	kidney	RNA labelling group	1	Ak6	1417	53.09628365	0.000105053	389	9519	1	579	1	8	53.09628365	55.27151996
K1	K1	kidney	RNA labelling group	1	Ak7	738	6.419239819	0.002230483	198	1345	3	70	3	0	6.419239819	6.682221757
K1	K1	kidney	RNA labelling group	1	Ak8	250	0.183406852	0	51	30	0	2	0	0	0.183406852	0.190920622
K1	K1	kidney	RNA labelling group	1	Ak9	1246	0.091703426	0	401	1	0	1	0	1	0.091703426	0.095460311
K1	K1	kidney	RNA labelling group	1	Akap1	963	63.91728791	0.000222436	282	13487	3	697	3	2	63.91728791	66.53583664
K1	K1	kidney	RNA labelling group	1	Akap10	3714	9.995673432	0	1164	2215	0	109	0	0	9.995673432	10.40517388
K1	K1	kidney	RNA labelling group	1	Akap11	3530	76.48065727	0	1186	22198	0	834	0	0	76.48065727	79.61389922
K1	K1	kidney	RNA labelling group	1	Akap12	1003	10.45419056	0	328	2922	0	114	0	8	10.45419056	10.88247543
K1	K1	kidney	RNA labelling group	1	Akap13	3986	23.10926335	0	1096	5604	0	252	0	0	23.10926335	24.05599833
K1	K1	kidney	RNA labelling group	1	Akap14	250	1.558958242	0	80	0	0	17	0	17	1.558958242	1.622825284
K1	K1	kidney	RNA labelling group	1	Akap17b	2790	1.558958242	0	892	408	0	17	0	0	1.558958242	1.622825284
K1	K1	kidney	RNA labelling group	1	Akap2	4093	169.8347449	0.000243216	1161	28781	7	1852	8	0	169.8347449	176.7924956
K1	K1	kidney	RNA labelling group	1	Akap3	250	0.183406852	0	52	38	0	2	0	0	0.183406852	0.190920622
K1	K1	kidney	RNA labelling group	1	Akap5	4099	1.83406852	0	1348	283	0	20	0	0	1.83406852	1.909206216
K1	K1	kidney	RNA labelling group	1	Akap7	2258	14.30573445	0.000286944	737	3485	1	156	1	1	14.30573445	14.89180849
K1	K1	kidney	RNA labelling group	1	Akap8	1585	29.06998604	0.000397298	540	5034	2	317	2	0	29.06998604	30.26091853
K1	K1	kidney	RNA labelling group	1	Akap8l	251	6.419239819	0	34	718	0	70	0	0	6.419239819	6.682221757
K1	K1	kidney	RNA labelling group	1	Akap9	1980	32.4630128	0	609	8097	0	354	0	0	32.4630128	33.79295003
K1	K1	kidney	RNA labelling group	1	Akip1	296	16.96513381	0.00102459	87	2928	3	185	3	0	16.96513381	17.6601575
K1	K1	kidney	RNA labelling group	1	Akirin1	2295	32.27960595	0	737	8595	0	352	0	284	32.27960595	33.60202941
K1	K1	kidney	RNA labelling group	1	Akirin2	684	30.44553743	0.000250689	250	7978	2	332	2	0	30.44553743	31.69282319
K1	K1	kidney	RNA labelling group	1	Akna	923	0.641923982	0	249	135	0	7	0	0	0.641923982	0.668222176
K1	K1	kidney	RNA labelling group	1	Akr1a1	251	1238.363065	0.002400004	83	178333	428	13504	423	66	1238.363065	1289.096037
K1	K1	kidney	RNA labelling group	1	Akr1b10	296	33.01323335	0	74	5208	0	360	0	25	33.01323335	34.36571189
K1	K1	kidney	RNA labelling group	1	Akr1b3	367	173.2277717	0.000537346	109	33498	18	1889	17	1866	173.2277717	180.3245271
K1	K1	kidney	RNA labelling group	1	Akr1b7	255	12.0131488	0.001067236	67	1874	2	131	2	0	12.0131488	12.50530072
K1	K1	kidney	RNA labelling group	1	Akr1b8	295	7.611384357	0.00190295	69	1051	2	83	2	0	7.611384357	7.923205798
K1	K1	kidney	RNA labelling group	1	Akr1c12	250	7.703087783	0.004983389	82	1806	9	84	3	0	7.703087783	8.018666109
K1	K1	kidney	RNA labelling group	1	Akr1c13	257	40.25780401	0.000212179	85	9426	2	439	2	0	40.25780401	41.90707645
K1	K1	kidney	RNA labelling group	1	Akr1c14	1432	44.75127188	0	464	10755	0	488	0	0	44.75127188	46.58463168
K1	K1	kidney	RNA labelling group	1	Akr1c18	262	5.502205559	0	87	1275	0	60	0	0	5.502205559	5.727618649
K1	K1	kidney	RNA labelling group	1	Akr1c19	251	25.67695928	0.00035057	83	5705	2	280	2	0	25.67695928	26.72888703
K1	K1	kidney	RNA labelling group	1	Akr1c20	825	1.283847964	0	270	286	0	14	0	0	1.283847964	1.336444351
K1	K1	kidney	RNA labelling group	1	Akr1c21	250	1785.007187	0.000818769	73	321214	263	19465	263	3	1785.007187	1858.13495
K1	K1	kidney	RNA labelling group	1	Akr1d1	1649	8.436715191	0.000489716	528	2042	1	92	1	0	8.436715191	8.782348595
K1	K1	kidney	RNA labelling group	1	Akr1e1	2499	130.4022718	6.86082810195e-05	728	29151	2	1422	4	0	130.4022718	135.744562
K1	K1	kidney	RNA labelling group	1	Akr7a5	622	356.9097339	0.000568428	136	66851	38	3892	39	6	356.9097339	371.5315297
K1	K1	kidney	RNA labelling group	1	Akt1	877	36.58966697	0.000374111	218	8019	3	399	3	0	36.58966697	38.08866402
K1	K1	kidney	RNA labelling group	1	Akt1s1	686	7.611384357	0	162	977	0	83	0	3	7.611384357	7.923205798
K1	K1	kidney	RNA labelling group	1	Akt2	2685	57.68145494	7.35943479541e-05	686	13588	1	629	1	498	57.68145494	60.0445355
K1	K1	kidney	RNA labelling group	1	Akt3	3503	4.034950743	0	1039	814	0	44	0	0	4.034950743	4.200253676
K1	K1	kidney	RNA labelling group	1	Aktip	1916	143.4241582	0.000247753	532	28254	7	1564	7	1	143.4241582	149.2999261
K1	K1	kidney	RNA labelling group	1	Alad	3433	88.40210265	0.000676075	841	11833	8	964	4	9	88.40210265	92.02373963
K1	K1	kidney	RNA labelling group	1	Alas1	726	167.8172696	0.00082518	195	33932	28	1830	28	0	167.8172696	174.6923688
K1	K1	kidney	RNA labelling group	1	Alas2	266	1.83406852	0	77	370	0	20	0	0	1.83406852	1.909206216
K1	K1	kidney	RNA labelling group	1	Alb	276	4.218357595	0	81	705	0	46	4	0	4.218357595	4.391174298
K1	K1	kidney	RNA labelling group	1	Alcam	3179	36.31455669	0.000521648	1053	7668	4	396	4	1	36.31455669	37.80228308
K1	K1	kidney	RNA labelling group	1	Aldh16a1	1564	21.27519483	0	420	3282	0	232	0	9	21.27519483	22.14679211
K1	K1	kidney	RNA labelling group	1	Aldh18a1	932	0.275110278	0	256	55	0	3	0	0	0.275110278	0.286380932
K1	K1	kidney	RNA labelling group	1	Aldh1a1	496	67.49372152	0.001059242	147	13217	14	736	14	0	67.49372152	70.25878876
K1	K1	kidney	RNA labelling group	1	Aldh1a2	649	3.484730187	0	188	666	0	38	0	1	3.484730187	3.627491811
K1	K1	kidney	RNA labelling group	1	Aldh1a3	2346	4.401764447	0	639	1059	0	48	0	8	4.401764447	4.582094919
K1	K1	kidney	RNA labelling group	1	Aldh1a7	510	68.13564551	0.000572861	151	13965	8	743	8	0	68.13564551	70.92701094
K1	K1	kidney	RNA labelling group	1	Aldh1b1	585	10.27078371	0	140	2283	0	112	0	0	10.27078371	10.69155481
K1	K1	kidney	RNA labelling group	1	Aldh1l1	1282	147.8259227	0.001179361	332	20350	24	1612	24	5	147.8259227	153.882021
K1	K1	kidney	RNA labelling group	1	Aldh1l2	3132	1.100441112	0	886	187	0	12	0	0	1.100441112	1.14552373
K1	K1	kidney	RNA labelling group	1	Aldh2	2248	1144.917273	0.000753485	529	143334	108	12485	99	8	1144.917273	1191.821981
K1	K1	kidney	RNA labelling group	1	Aldh3a2	3619	139.4809109	0.001026062	994	29238	30	1521	29	0	139.4809109	145.1951328
K1	K1	kidney	RNA labelling group	1	Aldh3b1	403	12.0131488	0	91	1792	0	131	0	5	12.0131488	12.50530072
K1	K1	kidney	RNA labelling group	1	Aldh3b2	473	1.83406852	0	125	344	0	20	0	0	1.83406852	1.909206216
K1	K1	kidney	RNA labelling group	1	Aldh3b3	2298	5.777315837	0	603	1287	0	63	0	0	5.777315837	6.013999582
K1	K1	kidney	RNA labelling group	1	Aldh4a1	1421	176.6207984	0.000473535	363	38012	18	1926	18	8	176.6207984	183.8565586
K1	K1	kidney	RNA labelling group	1	Aldh5a1	4191	99.49821719	0.000903025	1237	19933	18	1085	17	0	99.49821719	103.5744372
K1	K1	kidney	RNA labelling group	1	Aldh6a1	1723	536.9235591	0.000813429	588	135230	110	5855	96	18	536.9235591	558.9201198
K1	K1	kidney	RNA labelling group	1	Aldh7a1	2279	242.3721549	0.000471846	625	44506	21	2643	21	7	242.3721549	252.3016015
K1	K1	kidney	RNA labelling group	1	Aldh8a1	745	339.2109727	0.001039943	175	68273	71	3699	71	1	339.2109727	353.1076897
K1	K1	kidney	RNA labelling group	1	Aldh9a1	1033	599.8321094	0.000500397	291	101919	51	6541	51	23	599.8321094	624.4058931
K1	K1	kidney	RNA labelling group	1	Aldoa	252	750.225728	0.000492364	64	123892	61	8181	49	371	750.225728	780.9608028
K1	K1	kidney	RNA labelling group	1	Aldoart1	727	0.091703426	0	197	11	0	1	0	0	0.091703426	0.095460311
K1	K1	kidney	RNA labelling group	1	Aldob	800	13706.36086	0.000613592	206	1683530	1033	149464	1001	22	13706.36086	14267.8799
K1	K1	kidney	RNA labelling group	1	Aldoc	1427	22.46733937	0	384	4304	0	245	0	0	22.46733937	23.38777615
K1	K1	kidney	RNA labelling group	1	Alg1	286	51.5373254	0.000955442	93	11513	11	562	11	0	51.5373254	53.64869468
K1	K1	kidney	RNA labelling group	1	Alg10b	2425	17.69876122	0	797	4810	0	193	0	0	17.69876122	18.42383999
K1	K1	kidney	RNA labelling group	1	Alg11	3475	25.12673872	0.000149031	1074	6710	1	274	1	0	25.12673872	26.15612516
K1	K1	kidney	RNA labelling group	1	Alg12	586	10.63759741	0.001484414	127	2021	3	116	3	0	10.63759741	11.07339605
K1	K1	kidney	RNA labelling group	1	Alg13	1067	2.29258565	0	329	414	0	25	0	0	2.29258565	2.38650777
K1	K1	kidney	RNA labelling group	1	Alg14	1904	24.30140789	0.000217344	585	4601	1	265	1	0	24.30140789	25.29698237
K1	K1	kidney	RNA labelling group	1	Alg2	1726	21.64200853	0.000194856	511	5132	1	236	1	1	21.64200853	22.52863335
K1	K1	kidney	RNA labelling group	1	Alg3	271	14.39743788	0.000461894	66	2165	1	157	1	0	14.39743788	14.9872688
K1	K1	kidney	RNA labelling group	1	Alg5	609	87.02655126	0.000755155	206	17215	13	949	13	4	87.02655126	90.59183497
K1	K1	kidney	RNA labelling group	1	Alg6	1392	7.427977505	0.001612903	463	1860	3	81	3	0	7.427977505	7.732285176
K1	K1	kidney	RNA labelling group	1	Alg8	426	7.519680931	0	131	1758	0	82	0	0	7.519680931	7.827745487
K1	K1	kidney	RNA labelling group	1	Alg9	782	12.83847964	0.00029129	223	3433	1	140	1	0	12.83847964	13.36444351
K1	K1	kidney	RNA labelling group	1	Alkbh1	2672	5.318798707	0.000816327	837	1225	1	58	1	0	5.318798707	5.536698027
K1	K1	kidney	RNA labelling group	1	Alkbh2	259	7.519680931	0.001329787	62	1504	2	82	2	0	7.519680931	7.827745487
K1	K1	kidney	RNA labelling group	1	Alkbh3	341	24.48481474	0	95	4493	0	267	0	0	24.48481474	25.48790299
K1	K1	kidney	RNA labelling group	1	Alkbh4	1160	7.703087783	0	298	1250	0	84	0	0	7.703087783	8.018666109
K1	K1	kidney	RNA labelling group	1	Alkbh5	4098	96.65541099	0.000307071	1312	22796	7	1054	7	0	96.65541099	100.6151676
K1	K1	kidney	RNA labelling group	1	Alkbh6	251	14.03062418	0.00047081	50	2124	1	153	1	4	14.03062418	14.60542756
K1	K1	kidney	RNA labelling group	1	Alkbh7	447	14.48914131	0	100	1887	0	158	0	0	14.48914131	15.08272911
K1	K1	kidney	RNA labelling group	1	Alkbh8	5558	33.83856419	0	1688	5755	0	369	0	0	33.83856419	35.22485469
K1	K1	kidney	RNA labelling group	1	Alms1	254	0.366813704	0	92	108	0	4	0	1	0.366813704	0.381841243
K1	K1	kidney	RNA labelling group	1	Alox12	2000	3.943247317	0	524	800	0	43	0	0	3.943247317	4.104793365
K1	K1	kidney	RNA labelling group	1	Alox12b	251	0.091703426	0	64	11	0	1	0	0	0.091703426	0.095460311
K1	K1	kidney	RNA labelling group	1	Alox5	648	0.641923982	0	173	113	0	7	0	0	0.641923982	0.668222176
K1	K1	kidney	RNA labelling group	1	Alox5ap	474	10.27078371	0.000828844	136	2413	2	112	2	0	10.27078371	10.69155481
K1	K1	kidney	RNA labelling group	1	Alox8	1205	0.45851713	0	325	90	0	5	0	0	0.45851713	0.477301554
K1	K1	kidney	RNA labelling group	1	Aloxe3	376	0.091703426	0	99	23	0	1	0	0	0.091703426	0.095460311
K1	K1	kidney	RNA labelling group	1	Alpk1	622	0.183406852	0	216	56	0	2	0	0	0.183406852	0.190920622
K1	K1	kidney	RNA labelling group	1	Alpk3	1296	0.45851713	0	367	30	0	5	0	5	0.45851713	0.477301554
K1	K1	kidney	RNA labelling group	1	Alpl	706	197.5291796	0.000416506	156	31212	13	2154	11	11	197.5291796	205.6215095
K1	K1	kidney	RNA labelling group	1	Als2	1802	30.17042715	0.000297354	476	6726	2	329	2	10	30.17042715	31.40644226
K1	K1	kidney	RNA labelling group	1	Als2cl	2034	12.10485223	0	491	2854	0	132	0	0	12.10485223	12.60076103
K1	K1	kidney	RNA labelling group	1	Als2cr12	579	5.135391855	0	179	1174	0	56	0	0	5.135391855	5.345777406
K1	K1	kidney	RNA labelling group	1	Alx1	1342	2.200882224	0.002347418	435	426	1	24	1	0	2.200882224	2.29104746
K1	K1	kidney	RNA labelling group	1	Alx4	5807	0.091703426	0	1419	22	0	1	0	0	0.091703426	0.095460311
K1	K1	kidney	RNA labelling group	1	Alyref	2732	33.74686076	0.000151286	912	6610	1	368	1	60	33.74686076	35.12939438
K1	K1	kidney	RNA labelling group	1	Alyref2	437	6.235832967	0	143	1223	0	68	0	0	6.235832967	6.491301136
K1	K1	kidney	RNA labelling group	1	Amacr	1375	142.7822343	8.42530963013e-05	428	35607	3	1557	3	0	142.7822343	148.6317039
K1	K1	kidney	RNA labelling group	1	Ambp	250	0.550220556	0	58	92	0	6	0	0	0.550220556	0.572761865
K1	K1	kidney	RNA labelling group	1	Ambra1	1026	17.69876122	0	218	2581	0	193	0	2	17.69876122	18.42383999
K1	K1	kidney	RNA labelling group	1	Amd1	1871	6.235832967	0	609	1475	0	68	0	0	6.235832967	6.491301136
K1	K1	kidney	RNA labelling group	1	Amd2	3744	7.152867227	0.001223242	1216	1635	2	78	2	0	7.152867227	7.445904244
K1	K1	kidney	RNA labelling group	1	Amdhd1	1077	0.641923982	0	317	109	0	7	0	0	0.641923982	0.668222176
K1	K1	kidney	RNA labelling group	1	Amdhd2	314	25.95206955	0.000350508	68	2853	1	283	1	1	25.95206955	27.01526796
K1	K1	kidney	RNA labelling group	1	Amer1	4798	5.869019263	0	1464	1222	0	64	0	4	5.869019263	6.109459892
K1	K1	kidney	RNA labelling group	1	Amfr	1579	174.8784334	0.001028695	470	36940	38	1907	38	0	174.8784334	182.0428127
K1	K1	kidney	RNA labelling group	1	Amhr2	259	0.45851713	0	73	84	0	5	0	0	0.45851713	0.477301554
K1	K1	kidney	RNA labelling group	1	Amica1	1090	4.218357595	0	305	765	0	46	0	0	4.218357595	4.391174298
K1	K1	kidney	RNA labelling group	1	Amigo1	3621	4.768578151	0	954	648	0	52	0	2	4.768578151	4.963936163
K1	K1	kidney	RNA labelling group	1	Amigo2	906	2.75110278	0	291	588	0	30	0	0	2.75110278	2.863809325
K1	K1	kidney	RNA labelling group	1	Amigo3	795	0.091703426	0	171	19	0	1	0	0	0.091703426	0.095460311
K1	K1	kidney	RNA labelling group	1	Ammecr1	4387	15.68128584	0.000432339	1454	2313	1	171	1	1	15.68128584	16.32371315
K1	K1	kidney	RNA labelling group	1	Ammecr1l	3328	124.5332525	3.9603960396e-05	994	25250	1	1358	1	0	124.5332525	129.6351021
K1	K1	kidney	RNA labelling group	1	Amn	418	156.3543413	0.000409699	119	26849	11	1705	11	1	156.3543413	162.7598299
K1	K1	kidney	RNA labelling group	1	Amn1	689	12.19655566	0.003419973	260	2924	10	133	10	0	12.19655566	12.69622134
K1	K1	kidney	RNA labelling group	1	Amot	3952	54.93035217	0	1283	13171	0	599	0	0	54.93035216	57.18072618
K1	K1	kidney	RNA labelling group	1	Amotl1	5826	28.79487576	0.000162734	1546	6145	1	314	1	0	28.79487576	29.9745376
K1	K1	kidney	RNA labelling group	1	Amotl2	1712	62.8168468	7.35997644808e-05	495	13587	1	685	1	0	62.8168468	65.39031291
K1	K1	kidney	RNA labelling group	1	Ampd2	856	8.803528895	0	247	1954	0	96	0	0	8.803528895	9.164189839
K1	K1	kidney	RNA labelling group	1	Ampd3	1498	16.5983201	0	445	4186	0	181	0	0	16.5983201	17.27831626
K1	K1	kidney	RNA labelling group	1	Amph	1077	0.641923982	0	320	107	0	7	0	0	0.641923982	0.668222176
K1	K1	kidney	RNA labelling group	1	Amt	956	122.5157771	0.000660381	295	27257	18	1336	16	0	122.5157771	127.5349753
K1	K1	kidney	RNA labelling group	1	Amy1	492	4.768578151	0	173	979	0	52	0	0	4.768578151	4.963936163
K1	K1	kidney	RNA labelling group	1	Amz1	2196	5.777315837	0	612	1441	0	63	0	0	5.777315837	6.013999582
K1	K1	kidney	RNA labelling group	1	Amz2	2210	44.56786503	0.000144676	623	6912	1	486	1	0	44.56786503	46.39371106
K1	K1	kidney	RNA labelling group	1	Anapc1	3943	40.99143142	0.000103993	1203	9616	1	447	1	0	40.99143142	42.67075894
K1	K1	kidney	RNA labelling group	1	Anapc10	3897	8.711825469	0	1206	1952	0	95	0	0	8.711825469	9.068729528
K1	K1	kidney	RNA labelling group	1	Anapc11	2773	90.60298487	0.000581629	731	22351	13	988	13	2	90.60298487	94.31478709
K1	K1	kidney	RNA labelling group	1	Anapc13	432	170.0181518	0.000364284	101	24706	9	1854	9	107	170.0181518	176.9834163
K1	K1	kidney	RNA labelling group	1	Anapc15	2608	9.445452876	0	712	1611	0	103	0	11	9.445452876	9.832412014
K1	K1	kidney	RNA labelling group	1	Anapc16	1314	81.24923542	6.97350069735e-05	369	14340	1	886	5	4	81.24923542	84.57783538
K1	K1	kidney	RNA labelling group	1	Anapc2	563	33.28834363	0.000185598	148	5388	1	363	1	0	33.28834363	34.65209283
K1	K1	kidney	RNA labelling group	1	Anapc4	1313	64.37580504	0.000269227	420	11143	3	702	3	0	64.37580504	67.01313819
K1	K1	kidney	RNA labelling group	1	Anapc5	580	150.485322	0.000190288	156	26276	5	1641	5	51	150.485322	156.6503701
K1	K1	kidney	RNA labelling group	1	Anapc7	2909	38.97395604	0	771	4957	0	425	0	16	38.97395604	40.5706321
K1	K1	kidney	RNA labelling group	1	Ang	250	1.008737686	0	76	171	0	11	0	0	1.008737686	1.050063419
K1	K1	kidney	RNA labelling group	1	Angel1	1779	3.209619909	0	467	554	0	35	0	0	3.209619909	3.341110879
K1	K1	kidney	RNA labelling group	1	Angel2	1871	60.3408543	0.000351216	570	11389	4	658	4	0	60.3408543	62.81288452
K1	K1	kidney	RNA labelling group	1	Angpt1	2303	11.37122482	0	753	2923	0	124	0	1	11.37122482	11.83707854
K1	K1	kidney	RNA labelling group	1	Angpt2	1785	12.10485223	0.002098636	506	2859	6	132	6	0	12.10485223	12.60076103
K1	K1	kidney	RNA labelling group	1	Angptl1	515	1.37555139	0	178	231	0	15	0	0	1.37555139	1.431904662
K1	K1	kidney	RNA labelling group	1	Angptl2	1431	11.00441112	0	374	2457	0	120	0	0	11.00441112	11.4552373
K1	K1	kidney	RNA labelling group	1	Angptl3	250	12.65507279	0.001305483	71	1532	2	138	2	0	12.65507279	13.17352289
K1	K1	kidney	RNA labelling group	1	Angptl4	1637	96.01348701	0.000209483	424	14321	3	1047	3	0	96.01348701	99.94694543
K1	K1	kidney	RNA labelling group	1	Angptl6	255	3.576433613	0	65	730	0	39	0	0	3.576433613	3.722952122
K1	K1	kidney	RNA labelling group	1	Angptl7	972	1.558958242	0	247	313	0	17	0	0	1.558958242	1.622825284
K1	K1	kidney	RNA labelling group	1	Angptl8	260	0.641923982	0	29	28	0	7	0	0	0.641923982	0.668222176
K1	K1	kidney	RNA labelling group	1	Ank	1692	6.235832967	0	501	1372	0	68	0	0	6.235832967	6.491301136
K1	K1	kidney	RNA labelling group	1	Ank1	2460	0.275110278	0	536	36	0	3	0	0	0.275110278	0.286380932
K1	K1	kidney	RNA labelling group	1	Ank2	3962	7.427977505	0.000595948	1173	1678	1	81	1	3	7.427977505	7.732285176
K1	K1	kidney	RNA labelling group	1	Ank3	4542	435.2244597	0.000707763	1305	72058	51	4746	48	20	435.2244597	453.0546351
K1	K1	kidney	RNA labelling group	1	Ankfy1	4501	34.9390053	0.000122986	1282	8131	1	381	1	2	34.9390053	36.37037842
K1	K1	kidney	RNA labelling group	1	Ankhd1	777	71.89548597	0.000236463	254	12687	3	784	3	0	71.89548597	74.84088368
K1	K1	kidney	RNA labelling group	1	Ankib1	2757	78.77324292	0.000233073	920	17162	4	859	4	1	78.77324292	82.00040699
K1	K1	kidney	RNA labelling group	1	Ankle1	1143	0.183406852	0	304	8	0	2	0	0	0.183406852	0.190920622
K1	K1	kidney	RNA labelling group	1	Ankle2	2235	28.79487576	0.000159261	705	6279	1	314	1	0	28.79487576	29.9745376
K1	K1	kidney	RNA labelling group	1	Ankmy1	1641	0.091703426	0	387	14	0	1	0	0	0.091703426	0.095460311
K1	K1	kidney	RNA labelling group	1	Ankmy2	891	24.11800103	0	265	5146	0	263	0	0	24.11800103	25.10606175
K1	K1	kidney	RNA labelling group	1	Ankra2	1822	24.85162844	0	549	5946	0	271	0	0	24.85162844	25.86974423
K1	K1	kidney	RNA labelling group	1	Ankrd1	742	4.310061021	0	204	966	0	47	0	0	4.310061021	4.486634608
K1	K1	kidney	RNA labelling group	1	Ankrd10	4070	39.1573629	0	1234	9433	0	427	0	0	39.1573629	40.76155272
K1	K1	kidney	RNA labelling group	1	Ankrd11	2364	28.51976548	0.000152718	648	6548	1	311	1	66	28.51976548	29.68815666
K1	K1	kidney	RNA labelling group	1	Ankrd12	2658	11.37122482	0.000964785	849	2073	2	124	2	0	11.37122482	11.83707854
K1	K1	kidney	RNA labelling group	1	Ankrd13a	1398	36.31455669	0.000538213	353	7432	4	396	4	5	36.31455669	37.80228308
K1	K1	kidney	RNA labelling group	1	Ankrd13b	1786	4.951985003	0	346	602	0	54	0	0	4.951985003	5.154856784
K1	K1	kidney	RNA labelling group	1	Ankrd13c	2164	197.620883	0.000415491	733	45729	19	2155	19	1	197.620883	205.7169698
K1	K1	kidney	RNA labelling group	1	Ankrd13d	374	0.733627408	0.013333333	80	75	1	8	1	0	0.733627408	0.763682487
K1	K1	kidney	RNA labelling group	1	Ankrd16	434	14.76425158	0	139	3480	0	161	0	0	14.76425158	15.36911004
K1	K1	kidney	RNA labelling group	1	Ankrd17	2116	58.69019263	0.000303329	707	13187	4	640	3	0	58.69019263	61.09459892
K1	K1	kidney	RNA labelling group	1	Ankrd2	250	0.275110278	0	35	33	0	3	0	0	0.275110278	0.286380932
K1	K1	kidney	RNA labelling group	1	Ankrd23	1358	4.310061021	0	316	838	0	47	0	0	4.310061021	4.486634608
K1	K1	kidney	RNA labelling group	1	Ankrd24	435	17.05683723	0	96	3371	0	186	0	0	17.05683723	17.75561781
K1	K1	kidney	RNA labelling group	1	Ankrd26	1715	5.227095281	0.001841621	600	1086	2	57	2	0	5.227095281	5.441237717
K1	K1	kidney	RNA labelling group	1	Ankrd27	1636	15.68128584	0.000291036	441	3436	1	171	1	0	15.68128584	16.32371315
K1	K1	kidney	RNA labelling group	1	Ankrd28	2006	7.794791209	0	651	1910	0	85	0	0	7.794791209	8.11412642
K1	K1	kidney	RNA labelling group	1	Ankrd29	2237	27.32762094	0.001224847	655	5715	7	298	7	0	27.32762094	28.44717262
K1	K1	kidney	RNA labelling group	1	Ankrd33b	6748	56.85612411	0.001262626	1901	11880	15	620	14	66	56.85612411	59.18539271
K1	K1	kidney	RNA labelling group	1	Ankrd34b	1870	0.366813704	0	543	124	0	4	0	0	0.366813704	0.381841243
K1	K1	kidney	RNA labelling group	1	Ankrd35	784	0.091703426	0	196	10	0	1	0	0	0.091703426	0.095460311
K1	K1	kidney	RNA labelling group	1	Ankrd37	258	0.641923982	0	88	131	0	7	0	0	0.641923982	0.668222176
K1	K1	kidney	RNA labelling group	1	Ankrd39	1380	6.144129541	0	369	1309	0	67	0	0	6.144129541	6.395840825
K1	K1	kidney	RNA labelling group	1	Ankrd40	2441	46.40193355	0.000697999	664	8596	6	506	6	13	46.40193355	48.30291727
K1	K1	kidney	RNA labelling group	1	Ankrd42	1493	3.117916483	0	450	669	0	34	0	0	3.117916483	3.245650568
K1	K1	kidney	RNA labelling group	1	Ankrd44	3193	17.97387149	0.001507538	1070	3980	6	196	6	0	17.97387149	18.71022092
K1	K1	kidney	RNA labelling group	1	Ankrd45	2819	3.301323335	0	884	643	0	36	0	0	3.301323335	3.436571189
K1	K1	kidney	RNA labelling group	1	Ankrd46	1589	58.41508235	0.000145064	505	13787	2	637	2	0	58.41508235	60.80821799
K1	K1	kidney	RNA labelling group	1	Ankrd49	1532	28.70317233	0.000308642	456	3240	1	313	1	1	28.70317233	29.87907729
K1	K1	kidney	RNA labelling group	1	Ankrd50	3250	11.55463167	0	1003	3075	0	126	0	0	11.55463167	12.02799916
K1	K1	kidney	RNA labelling group	1	Ankrd52	3390	0.641923982	0	887	103	0	7	0	0	0.641923982	0.668222176
K1	K1	kidney	RNA labelling group	1	Ankrd54	1019	14.48914131	0.00052356	231	1910	1	158	1	0	14.48914131	15.08272911
K1	K1	kidney	RNA labelling group	1	Ankrd55	1086	0.45851713	0	329	79	0	5	0	0	0.45851713	0.477301554
K1	K1	kidney	RNA labelling group	1	Ankrd6	2085	5.960722689	0	617	1629	0	65	0	2	5.960722689	6.204920203
K1	K1	kidney	RNA labelling group	1	Ankrd63	3163	0.091703426	0	855	5	0	1	0	1	0.091703426	0.095460311
K1	K1	kidney	RNA labelling group	1	Ankrd9	1325	7.244570653	0.000770416	322	1298	1	79	1	0	7.244570653	7.541364555
K1	K1	kidney	RNA labelling group	1	Anks1	3366	24.85162844	0.000173581	813	5761	1	271	1	0	24.85162844	25.86974423
K1	K1	kidney	RNA labelling group	1	Anks1b	8723	0.825330834	0	2424	179	0	9	0	0	0.825330834	0.859142797
K1	K1	kidney	RNA labelling group	1	Anks3	395	11.46292825	0	78	1635	0	125	0	0	11.46292825	11.93253885
K1	K1	kidney	RNA labelling group	1	Anks4b	2567	63.73388106	0.000187935	740	10642	2	695	2	3	63.73388106	66.34491602
K1	K1	kidney	RNA labelling group	1	Anks6	1506	6.144129541	0	339	1346	0	67	0	0	6.144129541	6.395840825
K1	K1	kidney	RNA labelling group	1	Ankub1	2088	0.183406852	0	653	0	0	2	0	2	0.183406852	0.190920622
K1	K1	kidney	RNA labelling group	1	Ankzf1	509	9.903970006	0.00066357	148	1507	1	108	1	0	9.903970006	10.30971357
K1	K1	kidney	RNA labelling group	1	Anln	1911	2.934509632	0	639	826	0	32	0	0	2.934509632	3.054729946
K1	K1	kidney	RNA labelling group	1	Ano1	1450	2.75110278	0	389	601	0	30	0	0	2.75110278	2.863809325
K1	K1	kidney	RNA labelling group	1	Ano10	1056	27.69443465	0.001116902	258	5372	6	302	6	1	27.69443465	28.82901387
K1	K1	kidney	RNA labelling group	1	Ano3	3031	0.183406852	0	957	46	0	2	0	0	0.183406852	0.190920622
K1	K1	kidney	RNA labelling group	1	Ano4	1157	0.275110278	0	356	63	0	3	0	0	0.275110278	0.286380932
K1	K1	kidney	RNA labelling group	1	Ano5	5055	0.366813704	0	1575	86	0	4	0	0	0.366813704	0.381841243
K1	K1	kidney	RNA labelling group	1	Ano6	2771	88.12699237	0.000753317	742	17257	13	961	13	2	88.12699237	91.7373587
K1	K1	kidney	RNA labelling group	1	Ano8	366	1.008737686	0.075630252	73	119	9	11	9	0	1.008737686	1.050063419
K1	K1	kidney	RNA labelling group	1	Ano9	688	4.310061021	0	192	667	0	47	0	0	4.310061021	4.486634608
K1	K1	kidney	RNA labelling group	1	Anp32a	1238	71.89548597	7.09773582227e-05	359	14089	1	784	1	0	71.89548597	74.84088368
K1	K1	kidney	RNA labelling group	1	Anp32b	503	106.1008639	0.000264236	163	22707	6	1157	6	311	106.1008639	110.4475796
K1	K1	kidney	RNA labelling group	1	Anp32e	2140	85.7427033	0.000133345	737	22498	3	935	3	0	85.7427033	89.25539061
K1	K1	kidney	RNA labelling group	1	Anpep	421	98.39777608	0.000394455	93	17746	7	1073	7	2	98.39777608	102.4289135
K1	K1	kidney	RNA labelling group	1	Antxr1	4885	2.29258565	0	1300	497	0	25	0	0	2.29258565	2.38650777
K1	K1	kidney	RNA labelling group	1	Antxr2	4470	10.91270769	0	1366	2527	0	119	0	0	10.91270769	11.35977699
K1	K1	kidney	RNA labelling group	1	Anxa1	286	13.7555139	0.000994365	96	3017	3	150	3	0	13.7555139	14.31904662
K1	K1	kidney	RNA labelling group	1	Anxa11	895	52.08754596	0.000109278	246	9151	1	568	1	568	52.08754596	54.22145654
K1	K1	kidney	RNA labelling group	1	Anxa13	410	8.161604913	0	101	1245	0	89	0	0	8.161604913	8.495967663
K1	K1	kidney	RNA labelling group	1	Anxa2	290	57.77315837	0.000233936	78	12824	3	630	3	0	57.77315837	60.13999582
K1	K1	kidney	RNA labelling group	1	Anxa3	1290	17.24024409	0	356	3968	0	188	0	0	17.24024409	17.94653843
K1	K1	kidney	RNA labelling group	1	Anxa4	924	71.07015514	0.001001391	326	17975	18	775	18	0	71.07015514	73.98174088
K1	K1	kidney	RNA labelling group	1	Anxa5	421	128.3847964	4.29497916935e-05	134	23283	1	1400	1	5	128.3847964	133.6444351
K1	K1	kidney	RNA labelling group	1	Anxa6	509	46.31023012	0.000875547	120	7995	7	505	7	2	46.31023012	48.20745696
K1	K1	kidney	RNA labelling group	1	Anxa7	1218	103.0746508	0.00016007	362	24989	4	1124	4	0	103.0746508	107.2973894
K1	K1	kidney	RNA labelling group	1	Anxa8	821	0.366813704	0	199	60	0	4	0	0	0.366813704	0.381841243
K1	K1	kidney	RNA labelling group	1	Anxa9	696	1.742365094	0	171	325	0	19	0	0	1.742365094	1.813745906
K1	K1	kidney	RNA labelling group	1	Aoah	1167	32.92152993	0.000314564	352	6358	2	359	2	2	32.92152993	34.27025158
K1	K1	kidney	RNA labelling group	1	Aoc1	355	8.895232321	0.003242542	94	1542	5	97	5	0	8.895232321	9.259650149
K1	K1	kidney	RNA labelling group	1	Aoc2	258	0.641923982	0	68	140	0	7	0	0	0.641923982	0.668222176
K1	K1	kidney	RNA labelling group	1	Aoc3	1940	0.91703426	0	517	152	0	10	0	0	0.91703426	0.954603108
K1	K1	kidney	RNA labelling group	1	Aox1	335	1.192144538	0	95	248	0	13	0	0	1.192144538	1.240984041
K1	K1	kidney	RNA labelling group	1	Aox2	1640	0.45851713	0	477	75	0	5	0	0	0.45851713	0.477301554
K1	K1	kidney	RNA labelling group	1	Ap1ar	1484	46.67704383	0.000154392	501	12954	2	509	2	0	46.67704383	48.58929821
K1	K1	kidney	RNA labelling group	1	Ap1b1	1002	65.10943245	0	251	12886	0	710	0	0	65.10943245	67.77682068
K1	K1	kidney	RNA labelling group	1	Ap1g1	4014	176.4373916	0.000340252	1281	41146	14	1924	14	0	176.4373916	183.665638
K1	K1	kidney	RNA labelling group	1	Ap1g2	267	11.00441112	0	65	1573	0	120	0	0	11.00441112	11.4552373
K1	K1	kidney	RNA labelling group	1	Ap1m1	630	31.63768196	0.001126307	153	6215	7	345	7	1	31.63768196	32.93380723
K1	K1	kidney	RNA labelling group	1	Ap1m2	1219	18.61579547	0	392	3430	0	203	0	0	18.61579547	19.3784431
K1	K1	kidney	RNA labelling group	1	Ap1s1	751	52.17924939	0.000109373	182	9143	1	569	1	0	52.17924939	54.31691686
K1	K1	kidney	RNA labelling group	1	Ap1s2	4171	8.620122043	0	1415	1976	0	94	0	19	8.620122043	8.973269217
K1	K1	kidney	RNA labelling group	1	Ap1s3	2291	14.85595501	0.00028393	817	3522	1	162	1	1	14.85595501	15.46457035
K1	K1	kidney	RNA labelling group	1	Ap2a1	367	5.777315837	0.005452563	81	917	5	63	5	0	5.777315837	6.013999582
K1	K1	kidney	RNA labelling group	1	Ap2a2	1642	107.4764153	6.325510785e-05	431	15809	1	1172	1	2	107.4764153	111.8794843
K1	K1	kidney	RNA labelling group	1	Ap2b1	3032	20.26645714	0.000355745	766	2811	1	221	1	1	20.26645714	21.09672869
K1	K1	kidney	RNA labelling group	1	Ap2m1	1464	146.2669644	0.000105156	426	28529	3	1595	3	604	146.2669644	152.2591958
K1	K1	kidney	RNA labelling group	1	Ap2s1	283	26.77740039	0.001586882	54	3781	6	292	6	3	26.77740039	27.87441076
K1	K1	kidney	RNA labelling group	1	Ap3b1	558	74.8299956	0.000135971	173	14709	2	816	2	0	74.8299956	77.89561363
K1	K1	kidney	RNA labelling group	1	Ap3b2	2098	0.183406852	0	558	48	0	2	0	0	0.183406852	0.190920622
K1	K1	kidney	RNA labelling group	1	Ap3d1	934	69.5111969	9.12242291553e-05	253	10962	1	758	1	0	69.5111969	72.3589156
K1	K1	kidney	RNA labelling group	1	Ap3m1	5302	38.24032864	0.000117702	1541	8496	1	417	1	57	38.24032864	39.80694961
K1	K1	kidney	RNA labelling group	1	Ap3m2	2166	7.978198061	0	590	1425	0	87	0	0	7.978198061	8.305047041
K1	K1	kidney	RNA labelling group	1	Ap3s1	935	48.14429864	0	340	13051	0	525	0	484	48.14429864	50.11666318
K1	K1	kidney	RNA labelling group	1	Ap3s2	5160	35.76433613	0	1374	6792	0	390	0	0	35.76433613	37.22952122
K1	K1	kidney	RNA labelling group	1	Ap4b1	265	27.69443465	0	88	6873	0	302	0	0	27.69443465	28.82901387
K1	K1	kidney	RNA labelling group	1	Ap4e1	4171	16.2315064	0	1359	2492	0	177	0	79	16.2315064	16.89647501
K1	K1	kidney	RNA labelling group	1	Ap4m1	1996	11.46292825	0	449	1914	0	125	0	0	11.46292825	11.93253885
K1	K1	kidney	RNA labelling group	1	Ap4s1	886	23.75118733	0.001133016	253	4413	5	259	5	0	23.75118733	24.7242205
K1	K1	kidney	RNA labelling group	1	Ap5b1	250	3.301323335	0	58	514	0	36	0	0	3.301323335	3.436571189
K1	K1	kidney	RNA labelling group	1	Ap5m1	1646	27.05251067	0.000158328	581	6316	1	295	1	0	27.05251067	28.16079169
K1	K1	kidney	RNA labelling group	1	Ap5s1	874	13.93892075	0	204	2208	0	152	0	2	13.93892075	14.50996724
K1	K1	kidney	RNA labelling group	1	Ap5z1	1229	11.00441112	0	284	1757	0	120	0	0	11.00441112	11.4552373
K1	K1	kidney	RNA labelling group	1	Apaf1	3761	2.200882224	0	1214	521	0	24	0	1	2.200882224	2.29104746
K1	K1	kidney	RNA labelling group	1	Apba1	3816	0.733627408	0	1026	170	0	8	0	0	0.733627408	0.763682487
K1	K1	kidney	RNA labelling group	1	Apba2	736	0.091703426	0	179	33	0	1	0	0	0.091703426	0.095460311
K1	K1	kidney	RNA labelling group	1	Apba3	266	21.64200853	0	70	3373	0	236	0	0	21.64200853	22.52863335
K1	K1	kidney	RNA labelling group	1	Apbb1	418	2.29258565	0	98	280	0	25	0	0	2.29258565	2.38650777
K1	K1	kidney	RNA labelling group	1	Apbb1ip	332	1.742365094	0	126	425	0	19	0	0	1.742365094	1.813745906
K1	K1	kidney	RNA labelling group	1	Apbb2	3817	71.34526542	0.000160875	1201	12432	2	778	2	3	71.34526542	74.26812182
K1	K1	kidney	RNA labelling group	1	Apbb3	284	4.585171299	0	91	812	0	50	0	0	4.585171299	4.773015541
K1	K1	kidney	RNA labelling group	1	Apc	3764	26.77740039	0.000138026	1237	7245	1	292	1	0	26.77740039	27.87441076
K1	K1	kidney	RNA labelling group	1	Apc2	2238	0.366813704	0	481	72	0	4	0	0	0.366813704	0.381841243
K1	K1	kidney	RNA labelling group	1	Apcdd1	1167	0.825330834	0	327	200	0	9	0	0	0.825330834	0.859142797
K1	K1	kidney	RNA labelling group	1	Apcs	250	0.641923982	0	77	102	0	7	0	1	0.641923982	0.668222176
K1	K1	kidney	RNA labelling group	1	Apeh	254	106.8344913	0	58	16067	0	1165	0	2	106.8344913	111.2112621
K1	K1	kidney	RNA labelling group	1	Apela	576	18.3406852	0.005620233	172	4982	28	200	28	0	18.3406852	19.09206216
K1	K1	kidney	RNA labelling group	1	Apex1	300	16.13980297	0	102	3160	0	176	0	0	16.13980297	16.8010147
K1	K1	kidney	RNA labelling group	1	Apex2	5674	9.170342599	0.004349928	1730	2069	9	100	9	1	9.170342598	9.546031082
K1	K1	kidney	RNA labelling group	1	Aph1a	2221	131.2276026	0.000579809	564	29320	17	1431	17	689	131.2276026	136.6037048
K1	K1	kidney	RNA labelling group	1	Aph1b	4011	32.18790252	0.000129853	1229	7701	1	351	1	0	32.18790252	33.5065691
K1	K1	kidney	RNA labelling group	1	Aph1c	4300	44.4761616	0.001865208	1275	8042	15	485	15	0	44.4761616	46.29825075
K1	K1	kidney	RNA labelling group	1	Api5	2077	35.58092928	0.000341763	694	8778	3	388	3	29	35.58092928	37.0386006
K1	K1	kidney	RNA labelling group	1	Apip	261	19.62453316	0	70	3018	0	214	0	0	19.62453316	20.42850652
K1	K1	kidney	RNA labelling group	1	Apitd1	1019	0.733627408	0	255	139	0	8	0	0	0.733627408	0.763682487
K1	K1	kidney	RNA labelling group	1	Aplf	1570	4.401764447	0	396	909	0	48	0	9	4.401764447	4.582094919
K1	K1	kidney	RNA labelling group	1	Apln	2567	5.135391855	0	716	1238	0	56	0	0	5.135391855	5.345777406
K1	K1	kidney	RNA labelling group	1	Aplnr	2157	0.275110278	0	641	49	0	3	0	0	0.275110278	0.286380932
K1	K1	kidney	RNA labelling group	1	Aplp1	313	2.567695928	0	89	475	0	28	0	0	2.567695928	2.672888703
K1	K1	kidney	RNA labelling group	1	Aplp2	1314	186.1579547	0.000278567	430	35898	10	2030	9	16	186.1579547	193.784431
K1	K1	kidney	RNA labelling group	1	Apmap	899	148.5595501	0.000777683	281	39862	31	1620	31	1	148.5595501	154.6457035
K1	K1	kidney	RNA labelling group	1	Apoa1	250	3.026213058	0	43	465	0	33	0	0	3.026213058	3.150190257
K1	K1	kidney	RNA labelling group	1	Apoa1bp	254	193.1274151	0.000620287	62	30631	19	2106	79	3	193.1274151	201.0394146
K1	K1	kidney	RNA labelling group	1	Apoa2	258	6.235832967	0.001011122	61	989	1	68	1	0	6.235832967	6.491301136
K1	K1	kidney	RNA labelling group	1	Apoa4	251	11.92144538	0.011138614	44	1616	18	130	15	0	11.92144538	12.40984041
K1	K1	kidney	RNA labelling group	1	Apob	942	11.00441112	0	248	1497	0	120	0	0	11.00441112	11.4552373
K1	K1	kidney	RNA labelling group	1	Apobec1	1015	5.869019263	0	254	700	0	64	0	0	5.869019263	6.109459892
K1	K1	kidney	RNA labelling group	1	Apobec2	425	9.170342599	0	99	1304	0	100	0	0	9.170342598	9.546031082
K1	K1	kidney	RNA labelling group	1	Apobec3	1437	13.48040362	0	414	2088	0	147	0	0	13.48040362	14.03266569
K1	K1	kidney	RNA labelling group	1	Apobr	945	1.925771946	0	213	312	0	21	0	0	1.925771946	2.004666527
K1	K1	kidney	RNA labelling group	1	Apoc1	252	0.45851713	0	44	62	0	5	0	0	0.45851713	0.477301554
K1	K1	kidney	RNA labelling group	1	Apoc2	250	0.641923982	0	49	80	0	7	0	0	0.641923982	0.668222176
K1	K1	kidney	RNA labelling group	1	Apoc3	367	137.3717321	0.000536455	102	20505	11	1498	11	18	137.3717321	142.9995456
K1	K1	kidney	RNA labelling group	1	Apoc4	251	0.45851713	0.0625	54	80	5	5	5	0	0.45851713	0.477301554
K1	K1	kidney	RNA labelling group	1	Apod	1178	2.017475372	0	324	231	0	22	0	0	2.017475372	2.100126838
K1	K1	kidney	RNA labelling group	1	Apoe	644	122.05726	0.000165609	178	18115	3	1331	3	4	122.05726	127.0576737
K1	K1	kidney	RNA labelling group	1	Apoh	250	12.83847964	0.000361272	87	2768	1	140	1	2	12.83847964	13.36444351
K1	K1	kidney	RNA labelling group	1	Apol10a	1947	0.183406852	0	549	42	0	2	0	2	0.183406852	0.190920622
K1	K1	kidney	RNA labelling group	1	Apol10b	813	1.100441112	0	239	285	0	12	0	0	1.100441112	1.14552373
K1	K1	kidney	RNA labelling group	1	Apol7c	768	0.183406852	0	205	23	0	2	0	2	0.183406852	0.190920622
K1	K1	kidney	RNA labelling group	1	Apol9a	444	0.091703426	0	76	16	0	1	0	0	0.091703426	0.095460311
K1	K1	kidney	RNA labelling group	1	Apol9b	444	0.275110278	0	76	41	0	3	0	0	0.275110278	0.286380932
K1	K1	kidney	RNA labelling group	1	Apold1	2511	3.943247317	0	771	699	0	43	0	0	3.943247317	4.104793365
K1	K1	kidney	RNA labelling group	1	Apom	251	36.95648067	0.00046307	51	4319	2	403	2	5	36.95648067	38.47050526
K1	K1	kidney	RNA labelling group	1	Apon	691	0.091703426	0	248	7	0	1	0	0	0.091703426	0.095460311
K1	K1	kidney	RNA labelling group	1	Apoo	286	7.061163801	0.005934718	87	1348	8	77	8	0	7.061163801	7.350443933
K1	K1	kidney	RNA labelling group	1	Apoo-ps	276	16.41491325	0.001578532	84	2534	4	179	4	1	16.41491325	17.08739564
K1	K1	kidney	RNA labelling group	1	Apool	473	32.4630128	0.001210837	154	6607	8	354	8	4	32.4630128	33.79295003
K1	K1	kidney	RNA labelling group	1	Apopt1	3415	44.4761616	0.000889115	886	7873	7	485	7	54	44.4761616	46.29825075
K1	K1	kidney	RNA labelling group	1	App	895	744.2650053	0.000837071	307	176807	148	8116	144	0	744.2650053	774.7558826
K1	K1	kidney	RNA labelling group	1	Appbp2	4384	67.86053523	0.000475851	1408	16812	8	740	8	2	67.86053523	70.64063001
K1	K1	kidney	RNA labelling group	1	Appbp2os	250	0.550220556	0	53	87	0	6	0	0	0.550220556	0.572761865
K1	K1	kidney	RNA labelling group	1	Appl1	4812	34.5721916	0.000397667	1658	7544	3	377	6	0	34.5721916	35.98853718
K1	K1	kidney	RNA labelling group	1	Appl2	874	33.19664021	0.000137741	274	7260	1	362	1	0	33.19664021	34.55663252
K1	K1	kidney	RNA labelling group	1	Aprt	331	142.8739377	0.000161212	83	24812	4	1558	4	2	142.8739377	148.7271643
K1	K1	kidney	RNA labelling group	1	Aptx	4481	17.79046464	0.000329707	1203	3033	1	194	1	0	17.79046464	18.5193003
K1	K1	kidney	RNA labelling group	1	Aqp1	1758	893.1913691	0.000193561	439	201487	39	9740	39	2	893.1913691	929.7834274
K1	K1	kidney	RNA labelling group	1	Aqp11	2623	113.4371379	0.000517755	765	23177	12	1237	12	4	113.4371379	118.0844045
K1	K1	kidney	RNA labelling group	1	Aqp2	503	133.7952985	0.000241022	105	24894	6	1459	48	8	133.7952985	139.2765935
K1	K1	kidney	RNA labelling group	1	Aqp3	812	74.37147847	0.000108631	215	18411	2	811	2	315	74.37147847	77.41831207
K1	K1	kidney	RNA labelling group	1	Aqp4	4057	30.90405456	0.000136258	1239	7339	1	337	1	0	30.90405456	32.17012475
K1	K1	kidney	RNA labelling group	1	Aqp5	509	0.091703426	0	104	14	0	1	0	0	0.091703426	0.095460311
K1	K1	kidney	RNA labelling group	1	Aqp6	1170	58.41508235	9.36241924913e-05	307	10681	1	637	8	1	58.41508235	60.80821799
K1	K1	kidney	RNA labelling group	1	Aqp7	1172	31.91279224	0.000573614	422	5230	3	348	3	8	31.91279224	33.22018816
K1	K1	kidney	RNA labelling group	1	Aqp8	548	2.017475372	0	142	439	0	22	0	0	2.017475372	2.100126838
K1	K1	kidney	RNA labelling group	1	Aqr	528	8.711825469	0.000792079	195	2525	2	95	2	2	8.711825469	9.068729528
K1	K1	kidney	RNA labelling group	1	Ar	6338	273.2762094	0.000304791	1938	55776	17	2980	17	0	273.2762094	284.4717262
K1	K1	kidney	RNA labelling group	1	Araf	1281	45.11808558	0.000193686	421	10326	2	492	2	4	45.11808558	46.96647292
K1	K1	kidney	RNA labelling group	1	Arap1	1265	11.37122482	0.002871206	301	2438	7	124	7	0	11.37122482	11.83707854
K1	K1	kidney	RNA labelling group	1	Arap2	1825	51.5373254	0.000264854	650	11327	3	562	3	0	51.5373254	53.64869468
K1	K1	kidney	RNA labelling group	1	Arap3	549	12.65507279	0	135	1976	0	138	0	0	12.65507279	13.17352289
K1	K1	kidney	RNA labelling group	1	Arc	1670	2.934509632	0	340	627	0	32	0	0	2.934509632	3.054729946
K1	K1	kidney	RNA labelling group	1	Arcn1	2363	86.75144098	0.000282135	730	17722	5	946	5	330	86.75144098	90.30545403
K1	K1	kidney	RNA labelling group	1	Arel1	2331	24.30140789	0.001475548	655	4744	7	265	7	0	24.30140789	25.29698237
K1	K1	kidney	RNA labelling group	1	Arf1	1122	405.6959566	9.54544586778e-05	326	104762	10	4424	10	2640	405.6959566	422.3164151
K1	K1	kidney	RNA labelling group	1	Arf2	1601	29.06998604	0.000949127	450	5268	5	317	5	0	29.06998604	30.26091853
K1	K1	kidney	RNA labelling group	1	Arf3	2712	61.25788856	0.000147449	867	13564	2	668	2	59	61.25788856	63.76748763
K1	K1	kidney	RNA labelling group	1	Arf4	1391	97.48074182	0.000185192	481	26999	5	1063	5	0	97.48074182	101.4743104
K1	K1	kidney	RNA labelling group	1	Arf5	445	217.428823	0.00246817	138	40921	101	2371	101	0	217.428823	226.3363969
K1	K1	kidney	RNA labelling group	1	Arf6	2659	129.4852375	0.000561835	859	30258	17	1412	17	8	129.4852375	134.7899589
K1	K1	kidney	RNA labelling group	1	Arfgap1	1156	18.7074989	0.000287936	303	3473	1	204	1	0	18.7074989	19.47390341
K1	K1	kidney	RNA labelling group	1	Arfgap2	1586	4.768578151	0	424	710	0	52	0	0	4.768578151	4.963936163
K1	K1	kidney	RNA labelling group	1	Arfgap3	945	21.82541538	0.00040024	265	4997	2	238	2	0	21.82541538	22.71955397
K1	K1	kidney	RNA labelling group	1	Arfgef1	1408	74.8299956	0.000275028	470	18180	5	816	5	1	74.8299956	77.89561363
K1	K1	kidney	RNA labelling group	1	Arfgef2	3264	33.28834363	0.001247747	952	7213	9	363	9	0	33.28834363	34.65209283
K1	K1	kidney	RNA labelling group	1	Arfgef3	7912	16.13980297	0	2459	3714	0	176	0	0	16.13980297	16.8010147
K1	K1	kidney	RNA labelling group	1	Arfip1	1643	30.17042715	0	598	7831	0	329	0	0	30.17042715	31.40644226
K1	K1	kidney	RNA labelling group	1	Arfip2	2037	49.15303633	0.000127081	500	7869	1	536	1	0	49.15303633	51.1667266
K1	K1	kidney	RNA labelling group	1	Arfrp1	1896	32.4630128	0.0007769	523	7723	6	354	3	0	32.4630128	33.79295003
K1	K1	kidney	RNA labelling group	1	Arg2	270	37.23159095	0.001406752	92	9952	14	406	7	0	37.23159095	38.75688619
K1	K1	kidney	RNA labelling group	1	Arglu1	2177	72.3540031	0.000134309	816	14891	2	789	2	0	72.3540031	75.31818524
K1	K1	kidney	RNA labelling group	1	Arhgap1	1458	39.8909903	0	422	9689	0	435	0	25	39.8909903	41.52523521
K1	K1	kidney	RNA labelling group	1	Arhgap10	553	16.04809955	0.001474926	125	3390	5	175	5	0	16.04809955	16.70555439
K1	K1	kidney	RNA labelling group	1	Arhgap11a	3263	1.83406852	0.002008032	946	498	1	20	1	0	1.83406852	1.909206216
K1	K1	kidney	RNA labelling group	1	Arhgap12	2129	30.53724085	0	760	8763	0	333	0	0	30.53724085	31.7882835
K1	K1	kidney	RNA labelling group	1	Arhgap15	2758	26.31888326	0.000168833	838	5923	1	287	1	0	26.31888326	27.3971092
K1	K1	kidney	RNA labelling group	1	Arhgap17	1010	12.93018306	0.000409836	279	2440	1	141	1	0	12.93018306	13.45990383
K1	K1	kidney	RNA labelling group	1	Arhgap18	1552	92.89557052	0.000432376	493	23128	10	1013	10	0	92.89557052	96.70129486
K1	K1	kidney	RNA labelling group	1	Arhgap19	3598	0.641923982	0	1138	214	0	7	0	0	0.641923982	0.668222176
K1	K1	kidney	RNA labelling group	1	Arhgap21	1300	37.78181151	0	377	7874	0	412	0	0	37.78181151	39.32964806
K1	K1	kidney	RNA labelling group	1	Arhgap22	358	3.484730187	0	63	400	0	38	0	0	3.484730187	3.627491811
K1	K1	kidney	RNA labelling group	1	Arhgap23	1277	4.585171299	0	347	1021	0	50	0	0	4.585171299	4.773015541
K1	K1	kidney	RNA labelling group	1	Arhgap24	610	96.38030071	0.000612102	196	22872	14	1051	14	3	96.38030071	100.3287867
K1	K1	kidney	RNA labelling group	1	Arhgap25	1375	1.283847964	0	365	238	0	14	0	0	1.283847964	1.336444351
K1	K1	kidney	RNA labelling group	1	Arhgap26	5295	16.50661668	0	1504	3846	0	180	0	1	16.50661668	17.18285595
K1	K1	kidney	RNA labelling group	1	Arhgap27	2175	23.93459418	0.000705716	546	4251	3	261	3	0	23.93459418	24.91514112
K1	K1	kidney	RNA labelling group	1	Arhgap28	3027	2.017475372	0	874	407	0	22	0	0	2.017475372	2.100126838
K1	K1	kidney	RNA labelling group	1	Arhgap29	1778	54.38013161	8.04699444757e-05	659	12427	1	593	1	0	54.38013161	56.60796432
K1	K1	kidney	RNA labelling group	1	Arhgap30	899	2.842806206	0	265	502	0	31	0	0	2.842806206	2.959269635
K1	K1	kidney	RNA labelling group	1	Arhgap31	3085	15.95639612	0.000399521	830	2503	1	174	1	1	15.95639612	16.61009408
K1	K1	kidney	RNA labelling group	1	Arhgap32	7403	50.16177401	0.000105887	2206	9444	1	547	1	0	50.16177401	52.21679002
K1	K1	kidney	RNA labelling group	1	Arhgap33	772	2.200882224	0	170	269	0	24	0	0	2.200882224	2.29104746
K1	K1	kidney	RNA labelling group	1	Arhgap33os	250	0.550220556	0	52	66	0	6	0	0	0.550220556	0.572761865
K1	K1	kidney	RNA labelling group	1	Arhgap35	3934	69.14438319	8.35840855901e-05	981	11964	1	754	1	24	69.14438319	71.97707436
K1	K1	kidney	RNA labelling group	1	Arhgap39	1210	2.200882224	0	285	312	0	24	0	0	2.200882224	2.29104746
K1	K1	kidney	RNA labelling group	1	Arhgap4	3355	1.37555139	0	717	161	0	15	0	0	1.37555139	1.431904662
K1	K1	kidney	RNA labelling group	1	Arhgap42	4059	52.45435966	0.000497306	1350	12065	6	572	5	1	52.45435966	54.60329779
K1	K1	kidney	RNA labelling group	1	Arhgap44	3029	3.668137039	0	908	870	0	40	0	0	3.668137039	3.818412433
K1	K1	kidney	RNA labelling group	1	Arhgap45	423	2.75110278	0	98	434	0	30	0	0	2.75110278	2.863809325
K1	K1	kidney	RNA labelling group	1	Arhgap5	1272	81.5243457	9.24513474784e-05	487	21633	2	889	3	0	81.5243457	84.86421632
K1	K1	kidney	RNA labelling group	1	Arhgap6	2761	12.37996251	0	890	3535	0	135	0	1	12.37996251	12.88714196
K1	K1	kidney	RNA labelling group	1	Arhgap8	250	2.29258565	0	59	438	0	25	0	0	2.29258565	2.38650777
K1	K1	kidney	RNA labelling group	1	Arhgap9	273	1.83406852	0	81	466	0	20	1	0	1.83406852	1.909206216
K1	K1	kidney	RNA labelling group	1	Arhgdia	1996	85.28418617	0.000492207	486	12190	6	930	6	4	85.28418617	88.77808906
K1	K1	kidney	RNA labelling group	1	Arhgdib	472	14.03062418	0	133	2597	0	153	0	1	14.03062418	14.60542756
K1	K1	kidney	RNA labelling group	1	Arhgdig	251	0.825330834	0	68	129	0	9	0	0	0.825330834	0.859142797
K1	K1	kidney	RNA labelling group	1	Arhgef1	344	14.58084473	0.00028547	85	3503	1	159	1	0	14.58084473	15.17818942
K1	K1	kidney	RNA labelling group	1	Arhgef10	1255	2.842806206	0	350	767	0	31	0	0	2.842806206	2.959269635
K1	K1	kidney	RNA labelling group	1	Arhgef10l	505	36.31455669	0.000260994	137	7663	2	396	2	0	36.31455669	37.80228308
K1	K1	kidney	RNA labelling group	1	Arhgef11	932	9.720563154	0.000855798	261	2337	2	106	2	0	9.720563154	10.11879295
K1	K1	kidney	RNA labelling group	1	Arhgef12	5340	119.0310469	0.000391957	1584	25513	10	1298	10	5	119.0310469	123.9074834
K1	K1	kidney	RNA labelling group	1	Arhgef15	1524	8.253308339	0	373	1333	0	90	0	0	8.253308339	8.591427974
K1	K1	kidney	RNA labelling group	1	Arhgef16	486	33.65515734	0.000315408	113	6341	2	367	2	0	33.65515734	35.03393407
K1	K1	kidney	RNA labelling group	1	Arhgef17	3654	13.48040362	0.000343407	863	2912	1	147	1	0	13.48040362	14.03266569
K1	K1	kidney	RNA labelling group	1	Arhgef18	2066	25.49355242	0	529	4716	0	278	0	0	25.49355242	26.53796641
K1	K1	kidney	RNA labelling group	1	Arhgef19	685	4.768578151	0	174	903	0	52	0	0	4.768578151	4.963936163
K1	K1	kidney	RNA labelling group	1	Arhgef2	1417	34.5721916	0.000377145	343	5303	2	377	2	1	34.5721916	35.98853718
K1	K1	kidney	RNA labelling group	1	Arhgef25	315	2.842806206	0	80	638	0	31	0	0	2.842806206	2.959269635
K1	K1	kidney	RNA labelling group	1	Arhgef26	1875	1.742365094	0	599	438	0	19	0	0	1.742365094	1.813745906
K1	K1	kidney	RNA labelling group	1	Arhgef28	1052	78.6815395	0.000411426	312	17014	7	858	7	0	78.6815395	81.90494668
K1	K1	kidney	RNA labelling group	1	Arhgef3	1932	53.18798707	0	529	12164	0	580	0	0	53.18798707	55.36698027
K1	K1	kidney	RNA labelling group	1	Arhgef33	513	0.091703426	0	144	23	0	1	0	0	0.091703426	0.095460311
K1	K1	kidney	RNA labelling group	1	Arhgef38	5727	9.995673432	0.003012048	1816	1992	6	109	6	0	9.995673432	10.40517388
K1	K1	kidney	RNA labelling group	1	Arhgef39	536	7.244570653	0	163	1891	0	79	0	0	7.244570653	7.541364555
K1	K1	kidney	RNA labelling group	1	Arhgef4	1480	0.641923982	0	366	110	0	7	0	0	0.641923982	0.668222176
K1	K1	kidney	RNA labelling group	1	Arhgef40	1098	5.593908985	0	267	1454	0	61	0	0	5.593908985	5.82307896
K1	K1	kidney	RNA labelling group	1	Arhgef5	549	63.00025365	0.000246792	161	12156	3	687	3	2	63.00025365	65.58123353
K1	K1	kidney	RNA labelling group	1	Arhgef6	2026	2.200882224	0	607	449	0	24	0	0	2.200882224	2.29104746
K1	K1	kidney	RNA labelling group	1	Arhgef7	4560	51.72073226	0	1257	10641	0	564	0	0	51.72073226	53.8396153
K1	K1	kidney	RNA labelling group	1	Arhgef9	5907	3.759840465	0	1904	877	0	41	0	0	3.759840465	3.913872744
K1	K1	kidney	RNA labelling group	1	Arid1a	1323	31.72938539	0.002419584	419	7026	17	346	17	13	31.72938539	33.02926754
K1	K1	kidney	RNA labelling group	1	Arid1b	4645	84.09204163	0.000263904	1416	15157	4	917	4	0	84.09204163	87.53710502
K1	K1	kidney	RNA labelling group	1	Arid2	3563	43.55912734	0	1176	9711	0	475	0	0	43.55912734	45.34364764
K1	K1	kidney	RNA labelling group	1	Arid3a	3082	26.22717983	0.00026295	824	3803	1	286	1	2	26.22717983	27.30164889
K1	K1	kidney	RNA labelling group	1	Arid3b	2338	3.393026761	0	609	742	0	37	0	0	3.393026761	3.5320315
K1	K1	kidney	RNA labelling group	1	Arid4a	1747	5.227095281	0	617	1536	0	57	0	2	5.227095281	5.441237717
K1	K1	kidney	RNA labelling group	1	Arid4b	5505	66.76009412	0.000102281	1827	9777	1	728	1	0	66.76009412	69.49510628
K1	K1	kidney	RNA labelling group	1	Arid5a	3826	1.83406852	0	873	300	0	20	0	0	1.83406852	1.909206216
K1	K1	kidney	RNA labelling group	1	Arid5b	1161	24.75992502	0	397	6559	0	270	0	0	24.75992502	25.77428392
K1	K1	kidney	RNA labelling group	1	Arih1	5036	83.6335245	0.000147514	1680	20337	3	912	3	0	83.6335245	87.05980347
K1	K1	kidney	RNA labelling group	1	Arih2	2140	31.08746141	0	608	6949	0	339	0	24	31.08746141	32.36104537
K1	K1	kidney	RNA labelling group	1	Arl1	1142	150.1185083	0.000529899	367	24533	13	1637	13	559	150.1185083	156.2685288
K1	K1	kidney	RNA labelling group	1	Arl10	893	14.48914131	0.001072194	268	2798	3	158	1	0	14.48914131	15.08272911
K1	K1	kidney	RNA labelling group	1	Arl11	663	0.550220556	0	163	124	0	6	0	0	0.550220556	0.572761865
K1	K1	kidney	RNA labelling group	1	Arl13b	1959	1.100441112	0	671	311	0	12	0	0	1.100441112	1.14552373
K1	K1	kidney	RNA labelling group	1	Arl14	518	0.366813704	0	181	88	0	4	0	0	0.366813704	0.381841243
K1	K1	kidney	RNA labelling group	1	Arl14ep	2289	16.13980297	0.000841987	738	3563	3	176	3	0	16.13980297	16.8010147
K1	K1	kidney	RNA labelling group	1	Arl15	2605	27.23591752	0.000153327	829	6522	1	297	1	2	27.23591752	28.35171231
K1	K1	kidney	RNA labelling group	1	Arl16	1427	27.69443465	0	321	4279	0	302	0	17	27.69443465	28.82901387
K1	K1	kidney	RNA labelling group	1	Arl2	284	30.72064771	0	57	3101	0	335	0	0	30.7206477	31.97920412
K1	K1	kidney	RNA labelling group	1	Arl2bp	1339	37.87351493	0.00022553	394	8868	2	413	2	5	37.87351493	39.42510837
K1	K1	kidney	RNA labelling group	1	Arl3	260	138.6555801	0.000685401	60	27721	19	1512	19	28	138.6555801	144.33599
K1	K1	kidney	RNA labelling group	1	Arl4a	2853	24.57651816	0.000393005	952	5089	2	268	2	6	24.57651816	25.5833633
K1	K1	kidney	RNA labelling group	1	Arl4c	4354	9.170342599	0	1177	1978	0	100	0	0	9.170342598	9.546031082
K1	K1	kidney	RNA labelling group	1	Arl4d	577	5.043688429	0	173	1290	0	55	0	0	5.043688429	5.250317095
K1	K1	kidney	RNA labelling group	1	Arl5a	4433	175.9788745	0.000113374	1433	44102	5	1919	5	1500	175.9788745	183.1883365
K1	K1	kidney	RNA labelling group	1	Arl5b	6152	16.5983201	0.000231054	2143	4328	1	181	1	0	16.5983201	17.27831626
K1	K1	kidney	RNA labelling group	1	Arl5c	1173	0.183406852	0	314	56	0	2	0	0	0.183406852	0.190920622
K1	K1	kidney	RNA labelling group	1	Arl6	870	28.15295178	0	316	6868	0	307	0	0	28.15295178	29.30631542
K1	K1	kidney	RNA labelling group	1	Arl6ip1	1402	888.6061978	0.000350648	465	245260	86	9690	86	11	888.6061978	925.0104118
K1	K1	kidney	RNA labelling group	1	Arl6ip4	253	34.5721916	0.001272265	64	5502	7	377	7	0	34.5721916	35.98853718
K1	K1	kidney	RNA labelling group	1	Arl6ip5	799	8.069901487	0	236	1581	0	88	0	1	8.069901487	8.400507352
K1	K1	kidney	RNA labelling group	1	Arl6ip6	1833	8.253308339	0	709	2324	0	90	0	0	8.253308339	8.591427974
K1	K1	kidney	RNA labelling group	1	Arl8a	998	15.31447214	0	301	4627	0	167	0	0	15.31447214	15.94187191
K1	K1	kidney	RNA labelling group	1	Arl8b	3726	92.89557052	0.000664011	1182	19578	13	1013	13	9	92.89557052	96.70129486
K1	K1	kidney	RNA labelling group	1	Arl9	268	0.275110278	0	92	3	0	3	0	0	0.275110278	0.286380932
K1	K1	kidney	RNA labelling group	1	Armc1	2770	170.8434826	0.000155949	899	38474	6	1863	6	73	170.8434826	177.8425591
K1	K1	kidney	RNA labelling group	1	Armc10	2019	15.40617557	0.000266241	613	3756	1	168	1	22	15.40617557	16.03733222
K1	K1	kidney	RNA labelling group	1	Armc2	3090	0.825330834	0	918	142	0	9	0	0	0.825330834	0.859142797
K1	K1	kidney	RNA labelling group	1	Armc5	283	9.35374945	0	55	1167	0	102	0	0	9.35374945	9.736951703
K1	K1	kidney	RNA labelling group	1	Armc6	493	4.034950743	0.003436426	109	582	2	44	2	0	4.034950743	4.200253676
K1	K1	kidney	RNA labelling group	1	Armc7	1401	1.742365094	0	309	261	0	19	0	0	1.742365094	1.813745906
K1	K1	kidney	RNA labelling group	1	Armc8	4548	34.9390053	0	1460	7398	0	381	0	0	34.9390053	36.37037842
K1	K1	kidney	RNA labelling group	1	Armc9	2852	1.283847964	0	734	251	0	14	0	0	1.283847964	1.336444351
K1	K1	kidney	RNA labelling group	1	Armcx1	396	4.676874725	0	145	1061	0	51	0	0	4.676874725	4.868475852
K1	K1	kidney	RNA labelling group	1	Armcx2	386	10.91270769	0	136	2713	0	119	0	0	10.91270769	11.35977699
K1	K1	kidney	RNA labelling group	1	Armcx3	1724	9.170342599	0.000386997	528	2584	1	100	1	86	9.170342598	9.546031082
K1	K1	kidney	RNA labelling group	1	Armcx4	1357	2.659399354	0	389	792	0	29	0	0	2.659399354	2.768349014
K1	K1	kidney	RNA labelling group	1	Armcx5	329	4.401764447	0	135	1315	0	48	0	0	4.401764447	4.582094919
K1	K1	kidney	RNA labelling group	1	Armcx6	720	0.091703426	0	181	20	0	1	0	1	0.091703426	0.095460311
K1	K1	kidney	RNA labelling group	1	Armt1	4478	12.93018306	0	1390	2760	0	141	0	0	12.93018306	13.45990383
K1	K1	kidney	RNA labelling group	1	Arnt	2362	15.49787899	0.001583352	778	4421	7	169	9	0	15.49787899	16.13279253
K1	K1	kidney	RNA labelling group	1	Arnt2	3781	33.65515734	0	988	8233	0	367	0	0	33.65515734	35.03393407
K1	K1	kidney	RNA labelling group	1	Arntl	507	2.475992502	0	185	692	0	27	0	0	2.475992502	2.577428392
K1	K1	kidney	RNA labelling group	1	Arntl2	883	1.650661668	0	290	272	0	18	0	0	1.650661668	1.718285595
K1	K1	kidney	RNA labelling group	1	Arpc1a	346	66.57668727	6.60283922086e-05	107	15145	1	726	1	4	66.57668727	69.30418565
K1	K1	kidney	RNA labelling group	1	Arpc1b	2048	196.2453316	0.000445203	477	26954	12	2140	12	197	196.2453316	204.2850652
K1	K1	kidney	RNA labelling group	1	Arpc2	418	420.9187253	0.001317212	142	80473	106	4590	103	4	420.9187253	438.1628267
K1	K1	kidney	RNA labelling group	1	Arpc3	428	125.6336936	0.000497141	111	32184	16	1370	16	0	125.6336936	130.7806258
K1	K1	kidney	RNA labelling group	1	Arpc4	1672	87.20995811	0	445	13979	0	951	0	1	87.20995811	90.78275559
K1	K1	kidney	RNA labelling group	1	Arpc5	1275	124.5332525	0.000256232	401	27319	7	1358	7	25	124.5332525	129.6351021
K1	K1	kidney	RNA labelling group	1	Arpc5l	757	97.29733497	0.000292176	224	17113	5	1061	5	0	97.29733497	101.2833898
K1	K1	kidney	RNA labelling group	1	Arpin	1483	12.83847964	0.000346741	432	2884	1	140	1	0	12.83847964	13.36444351
K1	K1	kidney	RNA labelling group	1	Arpp19	3738	247.5075467	0.000252247	1250	31715	8	2699	8	47	247.5075467	257.6473789
K1	K1	kidney	RNA labelling group	1	Arpp21	6224	0.091703426	0	1936	5	0	1	0	1	0.091703426	0.095460311
K1	K1	kidney	RNA labelling group	1	Arrb1	5618	40.80802456	0.000503271	1463	5961	3	445	3	52	40.80802456	42.47983831
K1	K1	kidney	RNA labelling group	1	Arrb2	571	6.235832967	0.003036437	142	988	3	68	3	0	6.235832967	6.491301136
K1	K1	kidney	RNA labelling group	1	Arrdc1	254	15.13106529	0.000412031	70	2427	1	165	1	0	15.13106529	15.75095128
K1	K1	kidney	RNA labelling group	1	Arrdc2	812	6.786053523	0.056577086	166	707	40	74	40	0	6.786053523	7.064063001
K1	K1	kidney	RNA labelling group	1	Arrdc3	2617	45.11808558	0	875	12231	0	492	0	0	45.11808558	46.96647292
K1	K1	kidney	RNA labelling group	1	Arrdc4	2828	7.703087783	0	829	1541	0	84	0	0	7.703087783	8.018666109
K1	K1	kidney	RNA labelling group	1	Arsa	1156	8.711825469	0	261	1524	0	95	0	0	8.711825469	9.068729528
K1	K1	kidney	RNA labelling group	1	Arsb	2285	74.4631819	0.000845089	669	15383	13	812	13	6	74.4631819	77.51377238
K1	K1	kidney	RNA labelling group	1	Arsg	837	17.42365094	0	225	2760	0	190	0	0	17.42365094	18.13745906
K1	K1	kidney	RNA labelling group	1	Arsk	1834	29.34509632	0.000121684	665	8218	1	320	1	0	29.34509632	30.54729946
K1	K1	kidney	RNA labelling group	1	Art3	420	0.733627408	0	142	172	0	8	0	0	0.733627408	0.763682487
K1	K1	kidney	RNA labelling group	1	Art4	1124	3.668137039	0	253	620	0	40	0	0	3.668137039	3.818412433
K1	K1	kidney	RNA labelling group	1	Artn	515	0.45851713	0	119	85	0	5	0	0	0.45851713	0.477301554
K1	K1	kidney	RNA labelling group	1	Arv1	806	2.659399354	0.005347594	214	561	3	29	3	0	2.659399354	2.768349014
K1	K1	kidney	RNA labelling group	1	Arvcf	1867	9.170342599	0	467	1490	0	100	0	0	9.170342598	9.546031082
K1	K1	kidney	RNA labelling group	1	Arxes2	858	1.192144538	0	316	257	0	13	0	0	1.192144538	1.240984041
K1	K1	kidney	RNA labelling group	1	As3mt	527	23.38437363	0.000615006	145	4878	3	255	3	0	23.38437363	24.34237926
K1	K1	kidney	RNA labelling group	1	Asah1	1399	31.91279224	0.004619364	441	5412	25	348	25	11	31.91279224	33.22018816
K1	K1	kidney	RNA labelling group	1	Asah2	2107	59.33211661	0.001069423	668	11221	12	647	12	0	59.33211661	61.7628211
K1	K1	kidney	RNA labelling group	1	Asap1	2607	7.336274079	0	795	1474	0	80	0	0	7.336274079	7.636824865
K1	K1	kidney	RNA labelling group	1	Asap2	2379	11.6463351	0	745	2690	0	127	0	0	11.6463351	12.12345947
K1	K1	kidney	RNA labelling group	1	Asap3	2713	8.528418617	0.000801925	622	1247	1	93	1	0	8.528418617	8.877808906
K1	K1	kidney	RNA labelling group	1	Asb1	5005	8.620122043	0	1524	1775	0	94	0	0	8.620122043	8.973269217
K1	K1	kidney	RNA labelling group	1	Asb11	422	8.345011765	0	134	1977	0	91	0	0	8.345011765	8.686888284
K1	K1	kidney	RNA labelling group	1	Asb13	1564	41.17483827	0.000109806	436	9107	1	449	1	1	41.17483827	42.86167956
K1	K1	kidney	RNA labelling group	1	Asb15	2388	0.91703426	0	821	281	0	10	0	0	0.91703426	0.954603108
K1	K1	kidney	RNA labelling group	1	Asb16	1651	0.91703426	0	411	131	0	10	0	0	0.91703426	0.954603108
K1	K1	kidney	RNA labelling group	1	Asb17os	250	0.183406852	0	67	16	0	2	0	0	0.183406852	0.190920622
K1	K1	kidney	RNA labelling group	1	Asb2	396	1.650661668	0	84	237	0	18	0	0	1.650661668	1.718285595
K1	K1	kidney	RNA labelling group	1	Asb3	2437	7.427977505	0	855	2071	0	81	0	0	7.427977505	7.732285176
K1	K1	kidney	RNA labelling group	1	Asb4	2411	1.37555139	0	771	320	0	15	0	0	1.37555139	1.431904662
K1	K1	kidney	RNA labelling group	1	Asb6	744	7.427977505	0	165	1231	0	81	0	0	7.427977505	7.732285176
K1	K1	kidney	RNA labelling group	1	Asb7	3221	25.67695928	0.001082921	1022	6464	7	280	7	0	25.67695928	26.72888703
K1	K1	kidney	RNA labelling group	1	Asb8	1169	31.17916483	0	352	6408	0	340	0	0	31.17916483	32.45650568
K1	K1	kidney	RNA labelling group	1	Asb9	250	42.64209308	0.000252398	66	7924	2	465	2	0	42.64209308	44.38904453
K1	K1	kidney	RNA labelling group	1	Ascc1	290	104.0833885	0.000244275	71	16375	4	1135	4	7	104.0833885	108.3474528
K1	K1	kidney	RNA labelling group	1	Ascc2	2622	26.04377298	0.000772002	661	3886	3	284	3	0	26.04377298	27.11072827
K1	K1	kidney	RNA labelling group	1	Ascc3	610	13.11358992	0	200	2928	0	143	0	53	13.11358992	13.65082445
K1	K1	kidney	RNA labelling group	1	Ascl2	536	0.275110278	0	153	64	0	3	0	0	0.275110278	0.286380932
K1	K1	kidney	RNA labelling group	1	Ascl3	250	0.366813704	0	61	74	0	4	0	0	0.366813704	0.381841243
K1	K1	kidney	RNA labelling group	1	Ascl4	771	0.275110278	0	224	68	0	3	0	0	0.275110278	0.286380932
K1	K1	kidney	RNA labelling group	1	Asf1a	1404	17.60705779	0	481	3436	0	192	0	1	17.60705779	18.32837968
K1	K1	kidney	RNA labelling group	1	Asf1b	857	0.641923982	0	246	160	0	7	0	0	0.641923982	0.668222176
K1	K1	kidney	RNA labelling group	1	Asgr1	252	3.117916483	0.004360465	78	688	3	34	3	0	3.117916483	3.245650568
K1	K1	kidney	RNA labelling group	1	Asgr2	306	0.366813704	0	59	66	0	4	0	0	0.366813704	0.381841243
K1	K1	kidney	RNA labelling group	1	Ash1l	2293	30.72064771	0.000431034	693	6960	3	335	3	0	30.7206477	31.97920412
K1	K1	kidney	RNA labelling group	1	Ash2l	1579	29.52850317	0.000503018	447	5964	3	322	3	3	29.52850317	30.73822008
K1	K1	kidney	RNA labelling group	1	Asic1	1992	0.45851713	0	464	65	0	5	0	0	0.45851713	0.477301554
K1	K1	kidney	RNA labelling group	1	Asl	496	87.94358552	0.000131996	96	7576	1	959	1	1	87.94358552	91.54643807
K1	K1	kidney	RNA labelling group	1	Asna1	255	40.07439716	0.000575705	54	5211	3	437	3	8	40.07439716	41.71615583
K1	K1	kidney	RNA labelling group	1	Asns	253	5.227095281	0.001449275	62	690	1	57	1	0	5.227095281	5.441237717
K1	K1	kidney	RNA labelling group	1	Asnsd1	278	40.71632114	0.00025641	83	7800	2	444	2	1	40.71632114	42.384378
K1	K1	kidney	RNA labelling group	1	Aspa	448	78.86494635	0.000509396	145	17668	9	860	9	9	78.86494635	82.0958673
K1	K1	kidney	RNA labelling group	1	Aspdh	257	17.69876122	0	76	3104	0	193	0	3	17.69876122	18.42383999
K1	K1	kidney	RNA labelling group	1	Aspg	828	26.13547641	0.000405351	204	4934	2	285	2	0	26.13547641	27.20618858
K1	K1	kidney	RNA labelling group	1	Asph	8953	85.19248274	0.000267423	2973	18697	5	929	5	0	85.19248274	88.68262875
K1	K1	kidney	RNA labelling group	1	Aspm	341	0.183406852	0	141	48	0	2	0	0	0.183406852	0.190920622
K1	K1	kidney	RNA labelling group	1	Aspn	934	0.275110278	0	323	75	0	3	0	0	0.275110278	0.286380932
K1	K1	kidney	RNA labelling group	1	Asprv1	517	1.467254816	0	135	292	0	16	0	0	1.467254816	1.527364973
K1	K1	kidney	RNA labelling group	1	Aspscr1	329	7.794791209	0	58	565	0	85	0	0	7.794791209	8.11412642
K1	K1	kidney	RNA labelling group	1	Asrgl1	3311	6.786053523	0	891	1027	0	74	0	10	6.786053523	7.064063001
K1	K1	kidney	RNA labelling group	1	Ass1	264	429.4471439	0.000561197	63	57021	32	4683	32	25	429.4471439	447.0406356
K1	K1	kidney	RNA labelling group	1	Aste1	557	3.209619909	0	192	435	0	35	0	0	3.209619909	3.341110879
K1	K1	kidney	RNA labelling group	1	Astn2	649	0.45851713	0	203	104	0	5	0	0	0.45851713	0.477301554
K1	K1	kidney	RNA labelling group	1	Asun	314	19.71623659	0.000191755	116	5215	1	215	1	0	19.71623659	20.52396683
K1	K1	kidney	RNA labelling group	1	Asxl1	2167	27.23591752	0.000543675	682	5518	3	297	3	77	27.23591752	28.35171231
K1	K1	kidney	RNA labelling group	1	Asxl2	10041	76.20554699	0.000154607	3081	12936	2	831	2	28	76.20554699	79.32751829
K1	K1	kidney	RNA labelling group	1	Asxl3	4678	1.742365094	0	1441	415	0	19	0	0	1.742365094	1.813745906
K1	K1	kidney	RNA labelling group	1	Atad1	2104	119.0310469	0.000130026	771	30763	4	1298	4	0	119.0310469	123.9074834
K1	K1	kidney	RNA labelling group	1	Atad2	1482	1.650661668	0	556	341	0	18	0	0	1.650661668	1.718285595
K1	K1	kidney	RNA labelling group	1	Atad2b	3363	19.99134686	0.000497512	1163	6030	3	218	3	0	19.99134686	20.81034776
K1	K1	kidney	RNA labelling group	1	Atad3a	548	30.353834	0.001083189	132	4616	5	331	5	5	30.353834	31.59736288
K1	K1	kidney	RNA labelling group	1	Atad3aos	500	5.593908985	0	148	983	0	61	0	0	5.593908985	5.82307896
K1	K1	kidney	RNA labelling group	1	Atad5	1423	0.733627408	0	558	200	0	8	0	0	0.733627408	0.763682487
K1	K1	kidney	RNA labelling group	1	Atat1	1343	2.842806206	0	370	447	0	31	0	0	2.842806206	2.959269635
K1	K1	kidney	RNA labelling group	1	Ate1	3146	69.14438319	0	962	13058	0	754	0	2	69.14438319	71.97707436
K1	K1	kidney	RNA labelling group	1	Atf1	1300	28.51976548	0.000281057	476	7116	2	311	2	78	28.51976548	29.68815666
K1	K1	kidney	RNA labelling group	1	Atf2	4507	48.41940892	0.000332226	1631	12040	4	528	4	0	48.41940892	50.40304411
K1	K1	kidney	RNA labelling group	1	Atf3	1186	1.467254816	0	300	251	0	16	0	0	1.467254816	1.527364973
K1	K1	kidney	RNA labelling group	1	Atf4	252	118.3891229	0.001860147	61	26342	49	1291	49	0	118.3891229	123.2392613
K1	K1	kidney	RNA labelling group	1	Atf5	670	15.03936186	0	157	2542	0	164	0	0	15.03936186	15.65549097
K1	K1	kidney	RNA labelling group	1	Atf6	5422	50.89540142	0	1501	10961	0	555	0	0	50.89540142	52.9804725
K1	K1	kidney	RNA labelling group	1	Atf6b	377	30.17042715	0.000251636	111	7948	2	329	2	0	30.17042715	31.40644226
K1	K1	kidney	RNA labelling group	1	Atf7	7367	19.44112631	0.000252016	2319	3968	1	212	1	0	19.44112631	20.23758589
K1	K1	kidney	RNA labelling group	1	Atf7ip	4046	53.92161448	0.000162101	1265	12338	2	588	2	111	53.92161448	56.13066276
K1	K1	kidney	RNA labelling group	1	Atf7ip2	1604	0.45851713	0	543	85	0	5	0	0	0.45851713	0.477301554
K1	K1	kidney	RNA labelling group	1	Atg10	913	25.7686627	0.000178031	286	5617	1	281	1	0	25.7686627	26.82434734
K1	K1	kidney	RNA labelling group	1	Atg101	277	28.97828261	0.00016889	88	5921	1	316	1	0	28.97828261	30.16545822
K1	K1	kidney	RNA labelling group	1	Atg12	2090	140.2145383	9.5486663696e-05	632	31418	3	1529	3	0	140.2145383	145.9588152
K1	K1	kidney	RNA labelling group	1	Atg13	1774	31.72938539	0.001522939	443	5253	8	346	8	0	31.72938539	33.02926754
K1	K1	kidney	RNA labelling group	1	Atg14	1944	19.34942288	0.000701426	575	4277	3	211	3	0	19.34942288	20.14212558
K1	K1	kidney	RNA labelling group	1	Atg16l1	1119	22.00882224	0	291	5256	0	240	0	0	22.00882224	22.9104746
K1	K1	kidney	RNA labelling group	1	Atg16l2	4588	4.034950743	0	1346	821	0	44	0	0	4.034950743	4.200253676
K1	K1	kidney	RNA labelling group	1	Atg2a	498	14.85595501	0	115	2760	0	162	0	0	14.85595501	15.46457035
K1	K1	kidney	RNA labelling group	1	Atg2b	3534	30.07872372	0.000702124	1056	5697	4	328	4	0	30.07872372	31.31098195
K1	K1	kidney	RNA labelling group	1	Atg3	898	44.56786503	0.000271003	330	11070	3	486	2	0	44.56786503	46.39371106
K1	K1	kidney	RNA labelling group	1	Atg4a	1836	30.62894428	0.000148832	548	6719	1	334	1	0	30.62894428	31.88374381
K1	K1	kidney	RNA labelling group	1	Atg4a-ps	879	0.550220556	0	260	138	0	6	0	0	0.550220556	0.572761865
K1	K1	kidney	RNA labelling group	1	Atg4b	2851	40.25780401	0.000755477	729	7942	6	439	6	1	40.25780401	41.90707645
K1	K1	kidney	RNA labelling group	1	Atg4c	1223	16.87343038	0.000298775	438	3347	1	184	1	0	16.87343038	17.56469719
K1	K1	kidney	RNA labelling group	1	Atg4d	4336	22.83415307	0	1101	3628	0	249	0	0	22.83415307	23.76961739
K1	K1	kidney	RNA labelling group	1	Atg5	1247	100.323548	0	399	18626	0	1094	0	0	100.323548	104.43358
K1	K1	kidney	RNA labelling group	1	Atg7	1641	23.20096677	0	352	3769	0	253	0	0	23.20096677	24.15145864
K1	K1	kidney	RNA labelling group	1	Atg9a	1681	32.18790252	0	439	4323	0	351	0	0	32.18790252	33.5065691
K1	K1	kidney	RNA labelling group	1	Atic	960	17.05683723	0.000745156	312	4026	3	186	3	0	17.05683723	17.75561781
K1	K1	kidney	RNA labelling group	1	Atl1	747	0.091703426	0	287	9	0	1	0	0	0.091703426	0.095460311
K1	K1	kidney	RNA labelling group	1	Atl2	2330	68.68586606	0.00021182	851	18884	4	749	4	0	68.68586606	71.4997728
K1	K1	kidney	RNA labelling group	1	Atl3	4659	41.72505882	0	1561	9195	0	455	0	0	41.72505882	43.43444142
K1	K1	kidney	RNA labelling group	1	Atm	2624	30.53724085	0	822	6014	0	333	0	0	30.53724085	31.7882835
K1	K1	kidney	RNA labelling group	1	Atmin	2452	24.30140789	0.000385356	672	5190	2	265	2	0	24.30140789	25.29698237
K1	K1	kidney	RNA labelling group	1	Atn1	528	28.51976548	0	124	4767	0	311	0	4	28.51976548	29.68815666
K1	K1	kidney	RNA labelling group	1	Atoh8	973	0.91703426	0	197	143	0	10	0	0	0.91703426	0.954603108
K1	K1	kidney	RNA labelling group	1	Atox1	298	285.4727651	0.000567951	74	36975	21	3113	179	10	285.4727651	297.1679476
K1	K1	kidney	RNA labelling group	1	Atp10a	689	0.366813704	0	202	82	0	4	0	0	0.366813704	0.381841243
K1	K1	kidney	RNA labelling group	1	Atp10b	2385	1.283847964	0	639	278	0	14	0	0	1.283847964	1.336444351
K1	K1	kidney	RNA labelling group	1	Atp10d	1515	11.82974195	0	493	2924	0	129	0	11	11.82974195	12.3143801
K1	K1	kidney	RNA labelling group	1	Atp11a	4324	386.1631268	0.000407145	1136	76140	31	4211	29	0	386.1631268	401.9833689
K1	K1	kidney	RNA labelling group	1	Atp11b	1200	33.93026761	0.000527426	419	7584	4	370	4	0	33.93026761	35.320315
K1	K1	kidney	RNA labelling group	1	Atp11c	2508	7.061163801	0	871	1784	0	77	0	1	7.061163801	7.350443933
K1	K1	kidney	RNA labelling group	1	Atp12a	630	3.851543891	0.001078749	206	927	1	42	1	0	3.851543891	4.009333054
K1	K1	kidney	RNA labelling group	1	Atp13a1	253	36.03944641	0.00018997	56	5264	1	393	1	0	36.03944641	37.51590215
K1	K1	kidney	RNA labelling group	1	Atp13a2	711	9.81226658	0	183	1422	0	107	0	5	9.81226658	10.21425326
K1	K1	kidney	RNA labelling group	1	Atp13a3	3388	77.03087783	0.000359103	1196	19493	7	840	7	0	77.03087783	80.18666109
K1	K1	kidney	RNA labelling group	1	Atp1a1	337	7095.002365	0.000423951	79	1578011	669	77369	653	46	7095.002365	7385.668788
K1	K1	kidney	RNA labelling group	1	Atp1a2	3162	4.768578151	0.006802721	738	294	2	52	2	0	4.768578151	4.963936163
K1	K1	kidney	RNA labelling group	1	Atp1b1	1177	5644.89609	0.000294407	414	1253369	369	61556	368	6	5644.89609	5876.154893
K1	K1	kidney	RNA labelling group	1	Atp1b2	1519	2.659399354	0	448	504	0	29	0	0	2.659399354	2.768349014
K1	K1	kidney	RNA labelling group	1	Atp1b3	869	103.6248714	0.000337567	274	23699	8	1130	8	3	103.6248714	107.8701512
K1	K1	kidney	RNA labelling group	1	Atp1b4	3062	0.091703426	0	876	6	0	1	0	1	0.091703426	0.095460311
K1	K1	kidney	RNA labelling group	1	Atp23	503	7.611384357	0	149	1451	0	83	0	0	7.611384357	7.923205798
K1	K1	kidney	RNA labelling group	1	Atp2a2	1605	248.6996913	0.000113912	527	61451	7	2712	7	4	248.6996913	258.8883629
K1	K1	kidney	RNA labelling group	1	Atp2a3	1341	4.310061021	0	342	775	0	47	0	0	4.310061021	4.486634608
K1	K1	kidney	RNA labelling group	1	Atp2b1	3024	82.34967653	0.000378125	1012	21157	8	898	8	143	82.34967653	85.72335911
K1	K1	kidney	RNA labelling group	1	Atp2b2	4706	1.925771946	0	1325	417	0	21	0	0	1.925771946	2.004666527
K1	K1	kidney	RNA labelling group	1	Atp2b4	7542	22.65074622	0	2124	4171	0	247	0	23	22.65074622	23.57869677
K1	K1	kidney	RNA labelling group	1	Atp2c1	2871	37.4149978	0.001120448	1010	8925	10	408	13	0	37.4149978	38.94780681
K1	K1	kidney	RNA labelling group	1	Atp4a	350	23.56778048	0	87	3544	0	257	0	7	23.56778048	24.53329988
K1	K1	kidney	RNA labelling group	1	Atp5a1	719	2016.283227	0.00073246	237	417770	306	21987	297	6	2016.283227	2098.885854
K1	K1	kidney	RNA labelling group	1	Atp5b	365	2552.014642	0.000586344	98	438309	257	27829	249	841	2552.014642	2656.56499
K1	K1	kidney	RNA labelling group	1	Atp5c1	295	448.9799736	0.000603774	92	86125	52	4896	50	2311	448.9799736	467.3736818
K1	K1	kidney	RNA labelling group	1	Atp5d	335	537.6571866	0.00032523	73	61495	20	5863	20	66	537.6571865	559.6838023
K1	K1	kidney	RNA labelling group	1	Atp5e	262	723.4483276	0.000832418	78	112924	94	7889	89	55	723.4483276	753.086392
K1	K1	kidney	RNA labelling group	1	Atp5f1	434	715.8369432	0.000690724	142	154910	107	7806	104	114	715.8369432	745.1631862
K1	K1	kidney	RNA labelling group	1	Atp5g1	4387	566.6354692	0.001357616	1239	99439	135	6179	131	4488	566.6354692	589.8492605
K1	K1	kidney	RNA labelling group	1	Atp5g2	570	337.1017939	0.000464205	183	68935	32	3676	32	3598	337.1017939	350.9121026
K1	K1	kidney	RNA labelling group	1	Atp5g3	251	2978.618979	0.000836914	95	763519	639	32481	594	21	2978.618979	3100.646356
K1	K1	kidney	RNA labelling group	1	Atp5h	258	678.5136489	0.000573488	62	73236	42	7399	39	2037	678.5136489	706.3108397
K1	K1	kidney	RNA labelling group	1	Atp5j	255	384.2373549	0.000487628	85	79979	39	4190	39	4182	384.2373549	399.9787023
K1	K1	kidney	RNA labelling group	1	Atp5j2	517	1186.183815	0.000621465	126	159301	99	12935	97	139	1186.183815	1234.77912
K1	K1	kidney	RNA labelling group	1	Atp5k	259	359.3857264	0.000310476	82	67638	21	3919	21	34	359.3857264	374.1089581
K1	K1	kidney	RNA labelling group	1	Atp5l	306	1444.053849	0.000821872	119	344336	283	15747	254	15697	1444.053849	1503.213514
K1	K1	kidney	RNA labelling group	1	Atp5o	259	962.5191591	0.000623406	68	142764	89	10496	87	924	962.5191591	1001.951422
K1	K1	kidney	RNA labelling group	1	Atp5s	1072	15.40617557	0	341	3283	0	168	0	1	15.40617557	16.03733222
K1	K1	kidney	RNA labelling group	1	Atp5sl	660	74.0963682	0.000324696	153	15399	5	808	5	0	74.0963682	77.13193114
K1	K1	kidney	RNA labelling group	1	Atp6ap1	1009	254.9355242	0.000579302	325	48334	28	2780	28	0	254.9355242	265.3796641
K1	K1	kidney	RNA labelling group	1	Atp6ap2	1178	280.9792972	0.000668534	424	62824	42	3064	42	1	280.9792972	292.4903923
K1	K1	kidney	RNA labelling group	1	Atp6v0a1	1314	33.28834363	0.000465044	303	6451	3	363	3	0	33.28834363	34.65209283
K1	K1	kidney	RNA labelling group	1	Atp6v0a2	2652	76.5723607	0.00058309	719	13720	8	835	8	5	76.5723607	79.70935953
K1	K1	kidney	RNA labelling group	1	Atp6v0a4	507	343.5210337	0.000330902	152	78573	26	3746	26	0	343.5210337	357.5943243
K1	K1	kidney	RNA labelling group	1	Atp6v0b	289	169.1011175	6.33452633579e-05	86	31573	2	1844	2	1	169.1011175	176.0288131
K1	K1	kidney	RNA labelling group	1	Atp6v0c	542	19.89964344	0	146	1425	0	217	0	0	19.89964344	20.71488745
K1	K1	kidney	RNA labelling group	1	Atp6v0d1	444	83.90863478	0.000367134	120	13619	5	915	5	0	83.90863478	87.3461844
K1	K1	kidney	RNA labelling group	1	Atp6v0d2	1381	26.59399354	0.000223464	404	4475	1	290	1	0	26.59399354	27.68349014
K1	K1	kidney	RNA labelling group	1	Atp6v0e	2938	341.7786686	0.000474054	934	59065	28	3727	26	1	341.7786686	355.7805784
K1	K1	kidney	RNA labelling group	1	Atp6v0e2	1407	19.71623659	0.001153735	378	3467	4	215	4	0	19.71623659	20.52396683
K1	K1	kidney	RNA labelling group	1	Atp6v1a	2022	1645.801386	0.00035365	664	378906	134	17947	134	11	1645.801386	1713.226198
K1	K1	kidney	RNA labelling group	1	Atp6v1b1	1725	75.28851273	0.000459172	458	13067	6	821	6	0	75.28851273	78.37291518
K1	K1	kidney	RNA labelling group	1	Atp6v1b2	1148	252.9180489	0.000303838	366	59242	18	2758	18	0	252.9180489	263.2795372
K1	K1	kidney	RNA labelling group	1	Atp6v1c1	971	113.8039516	0.000251625	314	23845	6	1241	6	0	113.8039516	118.4662457
K1	K1	kidney	RNA labelling group	1	Atp6v1c2	250	15.31447214	0	75	2804	0	167	0	0	15.31447214	15.94187191
K1	K1	kidney	RNA labelling group	1	Atp6v1d	489	164.9744633	0.000175505	165	39885	7	1799	7	4	164.9744633	171.7330992
K1	K1	kidney	RNA labelling group	1	Atp6v1e1	458	264.4726805	0.000362194	131	60741	22	2884	22	0	264.4726805	275.3075364
K1	K1	kidney	RNA labelling group	1	Atp6v1f	257	413.8575615	0.000289285	80	86420	25	4513	25	104	413.8575615	430.8123827
K1	K1	kidney	RNA labelling group	1	Atp6v1g1	764	516.1985849	0.000297189	247	117770	35	5629	35	4581	516.1985849	537.3460896
K1	K1	kidney	RNA labelling group	1	Atp6v1g2	970	5.227095281	0	276	1189	0	57	0	0	5.227095281	5.441237717
K1	K1	kidney	RNA labelling group	1	Atp6v1g3	1502	31.82108882	0.000909504	486	4398	4	347	4	0	31.82108882	33.12472785
K1	K1	kidney	RNA labelling group	1	Atp6v1h	384	90.60298487	0.000377188	150	26512	10	988	10	2	90.60298487	94.31478709
K1	K1	kidney	RNA labelling group	1	Atp7a	3545	66.11817014	0.00012566	1219	15916	2	721	2	2	66.11817014	68.8268841
K1	K1	kidney	RNA labelling group	1	Atp7b	1866	5.593908985	0	505	1402	0	61	0	19	5.593908985	5.82307896
K1	K1	kidney	RNA labelling group	1	Atp8a1	4678	14.30573445	0	1524	3111	0	156	0	1	14.30573445	14.89180849
K1	K1	kidney	RNA labelling group	1	Atp8a2	1521	0.733627408	0	425	112	0	8	0	0	0.733627408	0.763682487
K1	K1	kidney	RNA labelling group	1	Atp8b1	2361	2.475992502	0	789	559	0	27	0	0	2.475992502	2.577428392
K1	K1	kidney	RNA labelling group	1	Atp8b2	1752	0.91703426	0	485	249	0	10	0	0	0.91703426	0.954603108
K1	K1	kidney	RNA labelling group	1	Atp8b5	2445	1.37555139	0	766	277	0	15	0	0	1.37555139	1.431904662
K1	K1	kidney	RNA labelling group	1	Atp9a	334	54.38013161	9.3023255814e-05	70	10750	1	593	1	0	54.38013161	56.60796432
K1	K1	kidney	RNA labelling group	1	Atp9b	1872	13.29699677	0	441	1722	0	145	0	5	13.29699677	13.84174507
K1	K1	kidney	RNA labelling group	1	Atpaf1	1118	30.99575798	0.000337838	331	5920	2	338	2	287	30.99575798	32.26558506
K1	K1	kidney	RNA labelling group	1	Atpaf2	777	9.262046024	0.000569476	219	1756	1	101	1	0	9.262046024	9.641491393
K1	K1	kidney	RNA labelling group	1	Atpif1	260	1159.223008	0.000565666	55	173247	98	12641	85	13	1159.223008	1206.713789
K1	K1	kidney	RNA labelling group	1	Atr	387	19.0743126	0.000912409	129	3288	3	208	3	0	19.0743126	19.85574465
K1	K1	kidney	RNA labelling group	1	Atraid	266	236.5031356	0.000196382	70	45829	9	2579	9	3	236.5031356	246.1921416
K1	K1	kidney	RNA labelling group	1	Atrip	257	9.537156302	0	58	1288	0	104	0	0	9.537156302	9.927872325
K1	K1	kidney	RNA labelling group	1	Atrn	4392	18.79920233	0.000211015	1175	4739	1	205	1	0	18.79920233	19.56936372
K1	K1	kidney	RNA labelling group	1	Atrnl1	2126	47.86918836	0.000493291	624	10136	5	522	5	0	47.86918836	49.83028225
K1	K1	kidney	RNA labelling group	1	Atrx	7013	46.40193355	0.000263922	2545	11367	3	506	3	0	46.40193355	48.30291727
K1	K1	kidney	RNA labelling group	1	Atxn1	7299	40.25780401	0.000193723	2246	10324	2	439	2	2	40.25780401	41.90707645
K1	K1	kidney	RNA labelling group	1	Atxn10	1023	80.42390459	0	334	17575	0	877	0	1	80.42390459	83.71869259
K1	K1	kidney	RNA labelling group	1	Atxn1l	5114	18.52409205	0.000203791	1516	4907	1	202	1	2	18.52409205	19.28298279
K1	K1	kidney	RNA labelling group	1	Atxn2	584	79.96538746	0.000977798	168	17386	17	872	17	0	79.96538746	83.24139103
K1	K1	kidney	RNA labelling group	1	Atxn2l	961	18.61579547	0.002227171	223	4041	9	203	9	0	18.61579547	19.3784431
K1	K1	kidney	RNA labelling group	1	Atxn3	4462	21.55030511	0	1485	5004	0	235	0	0	21.55030511	22.43317304
K1	K1	kidney	RNA labelling group	1	Atxn7	3977	62.54173652	0.000225802	1263	13286	3	682	3	0	62.54173652	65.10393198
K1	K1	kidney	RNA labelling group	1	Atxn7l1	5446	16.69002353	0.001115138	1586	3587	4	182	4	0	16.69002353	17.37377657
K1	K1	kidney	RNA labelling group	1	Atxn7l2	256	9.078639173	0.000594884	64	1681	1	99	1	0	9.078639173	9.450570771
K1	K1	kidney	RNA labelling group	1	Atxn7l3	2355	8.620122043	0	595	1703	0	94	0	0	8.620122043	8.973269217
K1	K1	kidney	RNA labelling group	1	Atxn7l3b	3001	258.8787716	0.000259792	924	50040	13	2823	13	3	258.8787716	269.4844574
K1	K1	kidney	RNA labelling group	1	Auh	6718	127.9262792	0.000695318	1780	30202	21	1395	18	0	127.9262792	133.1671336
K1	K1	kidney	RNA labelling group	1	Aunip	255	0.183406852	0	60	29	0	2	0	0	0.183406852	0.190920622
K1	K1	kidney	RNA labelling group	1	Aup1	382	65.38454273	0.000482975	77	8282	4	713	4	1	65.38454273	68.06320161
K1	K1	kidney	RNA labelling group	1	Aurka	606	1.008737686	0	174	215	0	11	0	0	1.008737686	1.050063419
K1	K1	kidney	RNA labelling group	1	Aurkaip1	319	139.9394281	0.000555415	90	19805	11	1526	11	5	139.9394281	145.6724343
K1	K1	kidney	RNA labelling group	1	Aurkb	603	0.641923982	0	188	143	0	7	0	0	0.641923982	0.668222176
K1	K1	kidney	RNA labelling group	1	Auts2	2393	31.08746141	0.000791264	607	6319	5	339	5	0	31.08746141	32.36104537
K1	K1	kidney	RNA labelling group	1	Aven	3750	18.61579547	0.000530504	1059	3770	2	203	2	0	18.61579547	19.3784431
K1	K1	kidney	RNA labelling group	1	Avil	431	0.45851713	0	99	75	0	5	0	0	0.45851713	0.477301554
K1	K1	kidney	RNA labelling group	1	Avl9	5286	36.68137039	0	1631	10399	0	400	0	0	36.68137039	38.18412433
K1	K1	kidney	RNA labelling group	1	Avpi1	416	27.96954493	0	103	4506	0	305	0	0	27.96954493	29.1153948
K1	K1	kidney	RNA labelling group	1	Avpr1a	1093	8.069901487	0.003367003	343	1782	6	88	6	0	8.069901487	8.400507352
K1	K1	kidney	RNA labelling group	1	Avpr2	1648	20.63327085	0.001225115	416	3265	4	225	4	0	20.63327085	21.47856993
K1	K1	kidney	RNA labelling group	1	Axdnd1	577	0.183406852	0	129	18	0	2	0	0	0.183406852	0.190920622
K1	K1	kidney	RNA labelling group	1	Axin1	750	15.58958242	0	208	3393	0	170	0	0	15.58958242	16.22825284
K1	K1	kidney	RNA labelling group	1	Axin2	1388	0.45851713	0	379	104	0	5	0	0	0.45851713	0.477301554
K1	K1	kidney	RNA labelling group	1	Axl	2162	17.69876122	0.000614439	566	3255	2	193	2	1	17.69876122	18.42383999
K1	K1	kidney	RNA labelling group	1	Azgp1	352	148.2844398	0.000253302	90	27635	7	1617	7	2	148.2844398	154.3593226
K1	K1	kidney	RNA labelling group	1	Azi2	5335	44.4761616	0.000313447	1678	9571	3	485	3	25	44.4761616	46.29825075
K1	K1	kidney	RNA labelling group	1	Azin1	2955	100.8737686	0.0002442	1042	24570	6	1100	6	1	100.8737686	105.0063419
K1	K1	kidney	RNA labelling group	1	Azin2	1081	1.008737686	0	313	207	0	11	0	0	1.008737686	1.050063419
K1	K1	kidney	RNA labelling group	1	B130006D01Rik	198	0.733627408	0	48	28	0	8	0	0	0.733627408	0.763682487
K1	K1	kidney	RNA labelling group	1	B130034C11Rik	250	1.558958242	0	56	190	0	17	0	0	1.558958242	1.622825284
K1	K1	kidney	RNA labelling group	1	B230118H07Rik	1627	47.77748494	0	473	10285	0	521	0	0	47.77748494	49.73482194
K1	K1	kidney	RNA labelling group	1	B230208H11Rik	250	0.091703426	0	94	31	0	1	0	0	0.091703426	0.095460311
K1	K1	kidney	RNA labelling group	1	B230216N24Rik	250	4.768578151	0	78	976	0	52	0	0	4.768578151	4.963936163
K1	K1	kidney	RNA labelling group	1	B230217C12Rik	2019	0.733627408	0	539	122	0	8	0	0	0.733627408	0.763682487
K1	K1	kidney	RNA labelling group	1	B230219D22Rik	3858	92.43705339	0.000183672	1265	21778	4	1008	4	52	92.43705339	96.2239933
K1	K1	kidney	RNA labelling group	1	B230354K17Rik	250	7.886494635	0	90	1669	0	86	0	6	7.886494635	8.20958673
K1	K1	kidney	RNA labelling group	1	B2m	448	1309.70833	0.00157403	153	297326	468	14282	464	1	1309.70833	1363.364159
K1	K1	kidney	RNA labelling group	1	B3galnt1	1012	17.60705779	0	327	3782	0	192	0	0	17.60705779	18.32837968
K1	K1	kidney	RNA labelling group	1	B3galnt2	2038	7.519680931	0	604	1691	0	82	0	6	7.519680931	7.827745487
K1	K1	kidney	RNA labelling group	1	B3galt1	3959	1.008737686	0	1245	188	0	11	0	0	1.008737686	1.050063419
K1	K1	kidney	RNA labelling group	1	B3galt2	7218	0.183406852	0	2217	24	0	2	0	0	0.183406852	0.190920622
K1	K1	kidney	RNA labelling group	1	B3galt4	255	0.183406852	0	49	15	0	2	0	0	0.183406852	0.190920622
K1	K1	kidney	RNA labelling group	1	B3galt5	3764	33.83856419	0.000112082	1063	8922	1	369	1	0	33.83856419	35.22485469
K1	K1	kidney	RNA labelling group	1	B3galt6	2173	7.519680931	0	647	1669	0	82	0	0	7.519680931	7.827745487
K1	K1	kidney	RNA labelling group	1	B3gat2	4176	53.55480078	0.000504847	1200	9904	5	584	5	6	53.55480078	55.74882152
K1	K1	kidney	RNA labelling group	1	B3gat3	402	24.20970446	0	85	2725	0	264	0	0	24.20970446	25.20152206
K1	K1	kidney	RNA labelling group	1	B3glct	2993	15.95639612	0.001103347	897	2719	3	174	3	0	15.95639612	16.61009408
K1	K1	kidney	RNA labelling group	1	B3gnt2	1254	37.69010808	0.001293661	440	8503	11	411	11	0	37.69010808	39.23418775
K1	K1	kidney	RNA labelling group	1	B3gnt5	2590	0.091703426	0	828	12	0	1	0	0	0.091703426	0.095460311
K1	K1	kidney	RNA labelling group	1	B3gnt6	1161	0.45851713	0	329	110	0	5	0	0	0.45851713	0.477301554
K1	K1	kidney	RNA labelling group	1	B3gnt7	1078	1.742365094	0	263	329	0	19	0	0	1.742365094	1.813745906
K1	K1	kidney	RNA labelling group	1	B3gnt8	252	18.7074989	0.00020938	66	4776	1	204	1	0	18.7074989	19.47390341
K1	K1	kidney	RNA labelling group	1	B3gntl1	2253	2.29258565	0	519	358	0	25	0	0	2.29258565	2.38650777
K1	K1	kidney	RNA labelling group	1	B430203G13Rik	975	3.026213058	0	269	352	0	33	0	16	3.026213058	3.150190257
K1	K1	kidney	RNA labelling group	1	B430306N03Rik	2839	0.275110278	0	715	48	0	3	0	0	0.275110278	0.286380932
K1	K1	kidney	RNA labelling group	1	B4galnt1	1126	6.510943245	0	291	872	0	71	0	0	6.510943245	6.777682068
K1	K1	kidney	RNA labelling group	1	B4galnt3	1471	11.92144538	0	333	1725	0	130	0	0	11.92144538	12.40984041
K1	K1	kidney	RNA labelling group	1	B4galt1	2775	73.08763051	0.000372717	872	16098	6	797	6	3	73.08763051	76.08186772
K1	K1	kidney	RNA labelling group	1	B4galt2	853	1.37555139	0	216	274	0	15	0	0	1.37555139	1.431904662
K1	K1	kidney	RNA labelling group	1	B4galt3	518	23.6594839	0	155	4775	0	258	0	0	23.6594839	24.62876019
K1	K1	kidney	RNA labelling group	1	B4galt4	1024	5.502205559	0	287	1141	0	60	0	0	5.502205559	5.727618649
K1	K1	kidney	RNA labelling group	1	B4galt5	2892	56.30590355	0	796	14094	0	614	0	0	56.30590355	58.61263084
K1	K1	kidney	RNA labelling group	1	B4galt6	3722	21.09178798	0.000690926	1199	4342	3	230	3	4	21.09178798	21.95587149
K1	K1	kidney	RNA labelling group	1	B4galt7	1070	8.528418617	0.000637349	283	1569	1	93	1	10	8.528418617	8.877808906
K1	K1	kidney	RNA labelling group	1	B4gat1	636	55.29716587	0.000324219	178	9253	3	603	3	0	55.29716587	57.56256742
K1	K1	kidney	RNA labelling group	1	B630019K06Rik	1205	1.83406852	0	387	367	0	20	0	0	1.83406852	1.909206216
K1	K1	kidney	RNA labelling group	1	B930025P03Rik	250	0.641923982	0	77	131	0	7	0	0	0.641923982	0.668222176
K1	K1	kidney	RNA labelling group	1	B930094E09Rik	827	0.641923982	0	236	134	0	7	0	0	0.641923982	0.668222176
K1	K1	kidney	RNA labelling group	1	B9d1	277	8.711825469	0	61	1214	0	95	0	0	8.711825469	9.068729528
K1	K1	kidney	RNA labelling group	1	B9d2	366	10.91270769	0.000646412	77	1547	1	119	1	0	10.91270769	11.35977699
K1	K1	kidney	RNA labelling group	1	BB218582	250	1.83406852	0	69	290	0	20	0	0	1.83406852	1.909206216
K1	K1	kidney	RNA labelling group	1	BC003331	1516	120.3148949	8.1719375664e-05	376	24474	2	1312	2	0	120.3148949	125.2439278
K1	K1	kidney	RNA labelling group	1	BC003965	2564	35.21411558	0	817	7048	0	384	0	0	35.21411558	36.65675935
K1	K1	kidney	RNA labelling group	1	BC004004	1609	268.874445	0.000408692	427	29362	12	2932	12	8	268.874445	279.8896313
K1	K1	kidney	RNA labelling group	1	BC005537	1364	90.3278746	0.000422498	439	18935	8	985	8	3	90.3278746	94.02840616
K1	K1	kidney	RNA labelling group	1	BC005561	478	8.986935747	0	108	1118	0	98	0	0	8.986935747	9.35511046
K1	K1	kidney	RNA labelling group	1	BC005624	1033	26.31888326	0	262	5914	0	287	0	172	26.31888326	27.3971092
K1	K1	kidney	RNA labelling group	1	BC016579	1458	1.008737686	0	455	385	0	11	0	0	1.008737686	1.050063419
K1	K1	kidney	RNA labelling group	1	BC017158	1380	19.71623659	0	315	4443	0	215	0	0	19.71623659	20.52396683
K1	K1	kidney	RNA labelling group	1	BC017643	1642	13.20529334	0.000649351	407	3080	2	144	2	0	13.20529334	13.74628476
K1	K1	kidney	RNA labelling group	1	BC021891	2457	5.043688429	0	699	1269	0	55	0	0	5.043688429	5.250317095
K1	K1	kidney	RNA labelling group	1	BC022687	535	12.65507279	0	154	2411	0	138	0	0	12.65507279	13.17352289
K1	K1	kidney	RNA labelling group	1	BC024978	6261	10.72930084	0	1607	1725	0	117	0	1	10.72930084	11.16885637
K1	K1	kidney	RNA labelling group	1	BC025446	1026	148.1927364	9.74722204172e-05	280	30778	3	1616	3	2	148.1927364	154.2638623
K1	K1	kidney	RNA labelling group	1	BC025920	405	2.75110278	0	101	341	0	30	0	0	2.75110278	2.863809325
K1	K1	kidney	RNA labelling group	1	BC026585	593	188.9090575	0.000894554	163	35772	32	2060	25	108	188.9090575	196.6482403
K1	K1	kidney	RNA labelling group	1	BC028528	287	1.467254816	0	78	301	0	16	0	4	1.467254816	1.527364973
K1	K1	kidney	RNA labelling group	1	BC029214	258	10.17908028	0	68	1500	0	111	0	0	10.17908028	10.5960945
K1	K1	kidney	RNA labelling group	1	BC029722	1195	29.06998604	0.002870813	268	4180	12	317	12	0	29.06998604	30.26091853
K1	K1	kidney	RNA labelling group	1	BC030336	4534	29.52850317	0.000145603	1502	6868	1	322	1	5	29.52850317	30.73822008
K1	K1	kidney	RNA labelling group	1	BC030499	2065	0.45851713	0	626	64	0	5	0	0	0.45851713	0.477301554
K1	K1	kidney	RNA labelling group	1	BC031181	592	177.5378327	0.000133316	179	30004	4	1936	4	51	177.5378327	184.8111617
K1	K1	kidney	RNA labelling group	1	BC034090	1049	29.71191002	0	245	4588	0	324	0	0	29.71191002	30.92914071
K1	K1	kidney	RNA labelling group	1	BC035044	2038	0.641923982	0	573	141	0	7	0	0	0.641923982	0.668222176
K1	K1	kidney	RNA labelling group	1	BC035947	780	71.16185856	0.000154083	212	12980	2	776	2	187	71.16185856	74.07720119
K1	K1	kidney	RNA labelling group	1	BC037034	751	4.860281577	0.000848896	189	1178	1	53	1	0	4.860281577	5.059396473
K1	K1	kidney	RNA labelling group	1	BC048403	1759	3.668137039	0	558	606	0	40	0	0	3.668137039	3.818412433
K1	K1	kidney	RNA labelling group	1	BC048507	250	0.45851713	0	74	14	0	5	0	0	0.45851713	0.477301554
K1	K1	kidney	RNA labelling group	1	BC049352	1235	0.825330834	0	290	188	0	9	0	0	0.825330834	0.859142797
K1	K1	kidney	RNA labelling group	1	BC049762	250	2.934509632	0	62	571	0	32	0	0	2.934509632	3.054729946
K1	K1	kidney	RNA labelling group	1	BC051142	484	3.393026761	0.003424658	96	584	2	37	2	0	3.393026761	3.5320315
K1	K1	kidney	RNA labelling group	1	BC051226	250	12.65507279	0.000892591	72	3361	3	138	3	0	12.65507279	13.17352289
K1	K1	kidney	RNA labelling group	1	BC052040	1737	9.170342599	0	518	1648	0	100	0	0	9.170342598	9.546031082
K1	K1	kidney	RNA labelling group	1	BC055324	914	2.75110278	0	255	636	0	30	0	0	2.75110278	2.863809325
K1	K1	kidney	RNA labelling group	1	BC065397	250	2.475992502	0	67	474	0	27	0	0	2.475992502	2.577428392
K1	K1	kidney	RNA labelling group	1	BC067074	1259	3.576433613	0	365	963	0	39	0	0	3.576433613	3.722952122
K1	K1	kidney	RNA labelling group	1	BC068281	860	0.733627408	0	288	148	0	8	0	0	0.733627408	0.763682487
K1	K1	kidney	RNA labelling group	1	BC089597	226	243.6560028	7.26409840432e-05	64	41299	3	2657	3	0	243.6560028	253.6380458
K1	K1	kidney	RNA labelling group	1	BC100530	250	6.510943245	0	86	1132	0	71	0	0	6.510943245	6.777682068
K1	K1	kidney	RNA labelling group	1	BC106179	3228	0.45851713	0	887	72	0	5	0	2	0.45851713	0.477301554
K1	K1	kidney	RNA labelling group	1	Baalc	3688	0.733627408	0	1027	165	0	8	0	0	0.733627408	0.763682487
K1	K1	kidney	RNA labelling group	1	Baat	402	1.650661668	0	120	316	0	18	0	0	1.650661668	1.718285595
K1	K1	kidney	RNA labelling group	1	Babam1	484	84.64226218	0.000302316	112	16539	5	923	5	6	84.64226218	88.10986689
K1	K1	kidney	RNA labelling group	1	Bace1	4104	34.84730187	0	1126	7104	0	380	0	0	34.84730187	36.27491811
K1	K1	kidney	RNA labelling group	1	Bace2	6041	3.301323335	0	1760	624	0	36	0	0	3.301323335	3.436571189
K1	K1	kidney	RNA labelling group	1	Bach1	3475	31.36257169	0	1078	6623	0	342	0	63	31.36257169	32.6474263
K1	K1	kidney	RNA labelling group	1	Bach2	5812	10.17908028	0.001181568	1784	2539	3	111	3	0	10.17908028	10.5960945
K1	K1	kidney	RNA labelling group	1	Bad	687	53.2796905	0.000379747	159	7900	3	581	3	0	53.2796905	55.46244059
K1	K1	kidney	RNA labelling group	1	Bag1	277	208.808701	0.000465157	71	34397	16	2277	16	17	208.808701	217.3631277
K1	K1	kidney	RNA labelling group	1	Bag2	1277	24.57651816	0.000148478	334	6735	1	268	1	0	24.57651816	25.5833633
K1	K1	kidney	RNA labelling group	1	Bag3	585	25.7686627	0	183	5424	0	281	0	1	25.7686627	26.82434734
K1	K1	kidney	RNA labelling group	1	Bag4	3386	42.91720336	9.2988655384e-05	1119	10754	1	468	1	0	42.91720336	44.67542546
K1	K1	kidney	RNA labelling group	1	Bag5	556	19.25771946	0.000229621	194	4355	1	210	1	0	19.25771946	20.04666527
K1	K1	kidney	RNA labelling group	1	Bag6	264	44.29275475	0.000141743	77	7055	1	483	1	2	44.29275475	46.10733013
K1	K1	kidney	RNA labelling group	1	Bahcc1	2414	1.742365094	0	609	385	0	19	0	6	1.742365094	1.813745906
K1	K1	kidney	RNA labelling group	1	Bahd1	1956	12.93018306	0	481	3063	0	141	0	0	12.93018306	13.45990383
K1	K1	kidney	RNA labelling group	1	Baiap2	2478	42.82549994	0.001086366	570	7364	8	467	8	0	42.82549993	44.57996515
K1	K1	kidney	RNA labelling group	1	Baiap2l1	1461	10.45419056	0.000484731	395	2063	1	114	1	0	10.45419056	10.88247543
K1	K1	kidney	RNA labelling group	1	Baiap2l2	618	37.13988752	0.000419992	168	7143	3	405	3	0	37.13988752	38.66142588
K1	K1	kidney	RNA labelling group	1	Baiap3	979	0.45851713	0	223	81	0	5	0	0	0.45851713	0.477301554
K1	K1	kidney	RNA labelling group	1	Bak1	1121	17.14854066	0	246	2005	0	187	0	1	17.14854066	17.85107812
K1	K1	kidney	RNA labelling group	1	Bambi	4004	5.502205559	0	1288	1300	0	60	0	0	5.502205559	5.727618649
K1	K1	kidney	RNA labelling group	1	Banf1	379	56.94782754	0.000415512	118	14440	6	621	6	9	56.94782754	59.28085302
K1	K1	kidney	RNA labelling group	1	Bank1	789	0.091703426	0	257	19	0	1	0	0	0.091703426	0.095460311
K1	K1	kidney	RNA labelling group	1	Banp	3625	38.79054919	0	843	6850	0	423	0	0	38.79054919	40.37971148
K1	K1	kidney	RNA labelling group	1	Bap1	1105	30.44553743	0.001819174	287	5497	10	332	10	1	30.44553743	31.69282319
K1	K1	kidney	RNA labelling group	1	Bard1	3120	0.091703426	0	1085	6	0	1	0	1	0.091703426	0.095460311
K1	K1	kidney	RNA labelling group	1	Basp1	954	7.886494635	0	272	1515	0	86	0	0	7.886494635	8.20958673
K1	K1	kidney	RNA labelling group	1	Batf	335	0.733627408	0	65	82	0	8	0	0	0.733627408	0.763682487
K1	K1	kidney	RNA labelling group	1	Batf2	481	0.091703426	0	109	14	0	1	0	0	0.091703426	0.095460311
K1	K1	kidney	RNA labelling group	1	Batf3	310	0.641923982	0	77	116	0	7	0	0	0.641923982	0.668222176
K1	K1	kidney	RNA labelling group	1	Bax	252	13.29699677	0.002724796	70	1101	3	145	3	22	13.29699677	13.84174507
K1	K1	kidney	RNA labelling group	1	Baz1a	1316	15.58958242	0	435	3720	0	170	0	12	15.58958242	16.22825284
K1	K1	kidney	RNA labelling group	1	Baz1b	1667	41.90846568	0.000328731	445	9126	3	457	3	0	41.90846568	43.62536204
K1	K1	kidney	RNA labelling group	1	Baz2a	2550	17.69876122	0.000853485	739	3515	3	193	3	120	17.69876122	18.42383999
K1	K1	kidney	RNA labelling group	1	Baz2b	1286	16.69002353	0.000941176	434	4250	4	182	4	0	16.69002353	17.37377657
K1	K1	kidney	RNA labelling group	1	Bbc3	1100	2.475992502	0	240	723	0	27	0	0	2.475992502	2.577428392
K1	K1	kidney	RNA labelling group	1	Bbip1	1686	18.98260918	0	494	4073	0	207	0	0	18.98260918	19.76028434
K1	K1	kidney	RNA labelling group	1	Bbof1	474	1.83406852	0	123	421	0	20	0	1	1.83406852	1.909206216
K1	K1	kidney	RNA labelling group	1	Bbox1	2757	2.384289076	0	945	611	0	26	0	0	2.384289076	2.481968081
K1	K1	kidney	RNA labelling group	1	Bbs1	3790	5.043688429	0.000691085	1010	1447	1	55	1	0	5.043688429	5.250317095
K1	K1	kidney	RNA labelling group	1	Bbs10	567	2.842806206	0	168	766	0	31	0	0	2.842806206	2.959269635
K1	K1	kidney	RNA labelling group	1	Bbs12	267	2.75110278	0	75	412	0	30	0	0	2.75110278	2.863809325
K1	K1	kidney	RNA labelling group	1	Bbs2	322	8.711825469	0	89	1952	0	95	0	0	8.711825469	9.068729528
K1	K1	kidney	RNA labelling group	1	Bbs4	991	17.14854066	0	224	2018	0	187	0	0	17.14854066	17.85107812
K1	K1	kidney	RNA labelling group	1	Bbs5	367	3.668137039	0.001019368	146	981	1	40	1	0	3.668137039	3.818412433
K1	K1	kidney	RNA labelling group	1	Bbs7	762	7.152867227	0	249	1500	0	78	0	0	7.152867227	7.445904244
K1	K1	kidney	RNA labelling group	1	Bbs9	387	8.436715191	0	112	1659	0	92	0	0	8.436715191	8.782348595
K1	K1	kidney	RNA labelling group	1	Bbx	7598	49.33644318	0.000174886	2458	11436	2	538	2	36	49.33644318	51.35764722
K1	K1	kidney	RNA labelling group	1	Bcam	485	45.94341642	0	101	7353	0	501	0	6	45.94341642	47.82561572
K1	K1	kidney	RNA labelling group	1	Bcap29	988	24.66822159	0.000487805	325	6150	3	269	3	0	24.66822159	25.67882361
K1	K1	kidney	RNA labelling group	1	Bcap31	458	132.4197471	0.000897852	155	28958	26	1444	24	2	132.4197471	137.8446888
K1	K1	kidney	RNA labelling group	1	Bcar1	408	52.63776652	0	98	10238	0	574	0	0	52.63776652	54.79421841
K1	K1	kidney	RNA labelling group	1	Bcar3	431	17.05683723	0	137	4277	0	186	0	0	17.05683723	17.75561781
K1	K1	kidney	RNA labelling group	1	Bcas1	1083	0.275110278	0	330	57	0	3	0	0	0.275110278	0.286380932
K1	K1	kidney	RNA labelling group	1	Bcas2	777	40.34950743	0	242	8881	0	440	0	48	40.34950743	42.00253676
K1	K1	kidney	RNA labelling group	1	Bcas3	2127	17.24024409	0	648	3087	0	188	0	0	17.24024409	17.94653843
K1	K1	kidney	RNA labelling group	1	Bcat1	6750	15.31447214	0.000366166	1980	2731	1	167	1	5	15.31447214	15.94187191
K1	K1	kidney	RNA labelling group	1	Bcat2	367	9.903970006	0.000632511	91	1581	1	108	1	0	9.903970006	10.30971357
K1	K1	kidney	RNA labelling group	1	Bccip	268	13.38870019	0	97	3124	0	146	0	0	13.38870019	13.93720538
K1	K1	kidney	RNA labelling group	1	Bcdin3d	375	14.03062418	0	84	2328	0	153	0	0	14.03062418	14.60542756
K1	K1	kidney	RNA labelling group	1	Bckdha	545	84.36715191	0.000530786	124	11304	6	920	6	7	84.36715191	87.82348595
K1	K1	kidney	RNA labelling group	1	Bckdhb	280	76.84747098	0.000121892	91	16408	2	838	2	0	76.84747098	79.99574047
K1	K1	kidney	RNA labelling group	1	Bckdk	2138	43.46742392	0.000244678	501	8174	2	474	2	0	43.46742392	45.24818733
K1	K1	kidney	RNA labelling group	1	Bcl10	1058	11.82974195	0.001369863	366	2920	4	129	4	0	11.82974195	12.3143801
K1	K1	kidney	RNA labelling group	1	Bcl11a	4602	0.641923982	0	1488	128	0	7	0	1	0.641923982	0.668222176
K1	K1	kidney	RNA labelling group	1	Bcl11b	4997	10.91270769	0.003982301	1583	2260	9	119	9	0	10.91270769	11.35977699
K1	K1	kidney	RNA labelling group	1	Bcl2	7164	40.53291429	0.001049869	2045	7620	8	442	8	0	40.53291429	42.19345738
K1	K1	kidney	RNA labelling group	1	Bcl2a1a	253	0.183406852	0	79	48	0	2	0	0	0.183406852	0.190920622
K1	K1	kidney	RNA labelling group	1	Bcl2a1b	250	1.008737686	0	82	173	0	11	0	0	1.008737686	1.050063419
K1	K1	kidney	RNA labelling group	1	Bcl2l1	3073	73.54614764	0.00079384	816	12597	10	802	10	1	73.54614764	76.55916928
K1	K1	kidney	RNA labelling group	1	Bcl2l11	6043	9.170342599	0	1869	2304	0	100	0	0	9.170342598	9.546031082
K1	K1	kidney	RNA labelling group	1	Bcl2l12	406	4.218357595	0.000898473	129	1113	1	46	1	0	4.218357595	4.391174298
K1	K1	kidney	RNA labelling group	1	Bcl2l13	5451	42.27527938	0.000263644	1558	7586	2	461	2	0	42.27527938	44.00720329
K1	K1	kidney	RNA labelling group	1	Bcl2l14	997	1.83406852	0.003205128	271	312	1	20	1	0	1.83406852	1.909206216
K1	K1	kidney	RNA labelling group	1	Bcl2l15	1594	0.275110278	0	477	39	0	3	0	0	0.275110278	0.286380932
K1	K1	kidney	RNA labelling group	1	Bcl2l2	3316	19.80794001	0	871	4080	0	216	1	0	19.80794001	20.61942714
K1	K1	kidney	RNA labelling group	1	Bcl3	412	10.27078371	0	95	2302	0	112	0	0	10.27078371	10.69155481
K1	K1	kidney	RNA labelling group	1	Bcl6	1075	23.10926335	0	324	4708	0	252	0	1	23.10926335	24.05599833
K1	K1	kidney	RNA labelling group	1	Bcl6b	1900	3.668137039	0	587	610	0	40	0	0	3.668137039	3.818412433
K1	K1	kidney	RNA labelling group	1	Bcl7a	8076	37.96521836	0	2122	8615	0	414	0	1	37.96521836	39.52056868
K1	K1	kidney	RNA labelling group	1	Bcl7b	1194	22.10052566	0	299	4419	0	241	0	0	22.10052566	23.00593491
K1	K1	kidney	RNA labelling group	1	Bcl7c	5683	32.4630128	0.000745295	1457	5367	4	354	4	311	32.4630128	33.79295003
K1	K1	kidney	RNA labelling group	1	Bcl9	1198	6.786053523	0	405	1550	0	74	0	0	6.786053523	7.064063001
K1	K1	kidney	RNA labelling group	1	Bcl9l	831	33.01323335	0.000166667	215	6000	1	360	1	0	33.01323335	34.36571189
K1	K1	kidney	RNA labelling group	1	Bclaf1	2624	44.29275475	0.000103681	922	9645	1	483	1	0	44.29275475	46.10733013
K1	K1	kidney	RNA labelling group	1	Bco1	785	2.659399354	0	154	377	0	29	0	0	2.659399354	2.768349014
K1	K1	kidney	RNA labelling group	1	Bco2	319	4.218357595	0	88	774	0	46	0	1	4.218357595	4.391174298
K1	K1	kidney	RNA labelling group	1	Bcor	888	3.943247317	0	325	1057	0	43	0	0	3.943247317	4.104793365
K1	K1	kidney	RNA labelling group	1	Bcorl1	1961	8.436715191	0	595	1487	0	92	0	0	8.436715191	8.782348595
K1	K1	kidney	RNA labelling group	1	Bcr	2594	22.65074622	0.00025974	657	3850	1	247	1	0	22.65074622	23.57869677
K1	K1	kidney	RNA labelling group	1	Bcs1l	571	15.03936186	0.000759878	157	2632	2	164	2	0	15.03936186	15.65549097
K1	K1	kidney	RNA labelling group	1	Bdh1	1807	71.43696884	0.000127186	464	15725	2	779	2	0	71.43696884	74.36358213
K1	K1	kidney	RNA labelling group	1	Bdh2	267	355.7175894	0.000490649	73	69296	34	3879	34	2	355.7175894	370.2905457
K1	K1	kidney	RNA labelling group	1	Bdkrb1	330	0.091703426	0	67	15	0	1	0	0	0.091703426	0.095460311
K1	K1	kidney	RNA labelling group	1	Bdnf	2891	27.96954493	0	942	5777	0	305	0	0	27.96954493	29.1153948
K1	K1	kidney	RNA labelling group	1	Bdp1	2436	8.436715191	0	904	1936	0	92	0	0	8.436715191	8.782348595
K1	K1	kidney	RNA labelling group	1	Becn1	3290	111.6947729	0.000522151	1008	24897	13	1218	12	0	111.6947728	116.2706586
K1	K1	kidney	RNA labelling group	1	Bend3	3327	4.768578151	0	965	928	0	52	0	4	4.768578151	4.963936163
K1	K1	kidney	RNA labelling group	1	Bend5	391	13.02188649	0	127	1976	0	142	0	0	13.02188649	13.55536414
K1	K1	kidney	RNA labelling group	1	Bend7	2472	18.24898177	0.000243724	729	4103	1	199	1	0	18.24898177	18.99660185
K1	K1	kidney	RNA labelling group	1	Best1	250	0.641923982	0	58	98	0	7	0	0	0.641923982	0.668222176
K1	K1	kidney	RNA labelling group	1	Bet1	1229	22.83415307	0.000537634	452	5580	3	249	3	0	22.83415307	23.76961739
K1	K1	kidney	RNA labelling group	1	Bet1l	1072	40.89972799	0.002159244	249	3705	8	446	8	0	40.89972799	42.57529862
K1	K1	kidney	RNA labelling group	1	Bex1	252	1.192144538	0	91	282	0	13	0	0	1.192144538	1.240984041
K1	K1	kidney	RNA labelling group	1	Bex2	251	0.091703426	0	94	29	0	1	0	0	0.091703426	0.095460311
K1	K1	kidney	RNA labelling group	1	Bex3	313	12.37996251	0	95	2481	0	135	0	0	12.37996251	12.88714196
K1	K1	kidney	RNA labelling group	1	Bex4	256	5.410502133	0	102	1362	0	59	0	23	5.410502133	5.632158338
K1	K1	kidney	RNA labelling group	1	Bfar	1765	112.2449934	0.000499969	486	16001	8	1224	8	0	112.2449934	116.8434204
K1	K1	kidney	RNA labelling group	1	Bfsp1	250	0.275110278	0	63	53	0	3	0	0	0.275110278	0.286380932
K1	K1	kidney	RNA labelling group	1	Bfsp2	251	0.550220556	0	66	86	0	6	0	0	0.550220556	0.572761865
K1	K1	kidney	RNA labelling group	1	Bgn	1140	91.52001913	0.000412598	318	14542	6	998	6	0	91.52001913	95.2693902
K1	K1	kidney	RNA labelling group	1	Bhlha15	2776	0.183406852	0	696	22	0	2	0	0	0.183406852	0.190920622
K1	K1	kidney	RNA labelling group	1	Bhlhb9	421	6.327536393	0	140	1198	0	69	0	0	6.327536393	6.586761446
K1	K1	kidney	RNA labelling group	1	Bhlhe22	1662	0.275110278	0	533	40	0	3	0	0	0.275110278	0.286380932
K1	K1	kidney	RNA labelling group	1	Bhlhe40	1631	33.56345391	0	493	9003	0	366	0	1	33.56345391	34.93847376
K1	K1	kidney	RNA labelling group	1	Bhlhe41	5575	4.034950743	0	1598	925	0	44	0	2	4.034950743	4.200253676
K1	K1	kidney	RNA labelling group	1	Bhmt	585	2.659399354	0	145	413	0	29	0	7	2.659399354	2.768349014
K1	K1	kidney	RNA labelling group	1	Bhmt2	1343	103.7165748	0.000162265	399	24651	4	1131	4	248	103.7165748	107.9656115
K1	K1	kidney	RNA labelling group	1	Bicc1	2573	271.8089546	6.11982619694e-05	757	49021	3	2964	3	0	271.8089546	282.9443613
K1	K1	kidney	RNA labelling group	1	Bicd1	6714	19.25771946	0	2355	4333	0	210	0	0	19.25771946	20.04666527
K1	K1	kidney	RNA labelling group	1	Bicd2	3674	22.19222909	0	1024	3271	0	242	0	0	22.19222909	23.10139522
K1	K1	kidney	RNA labelling group	1	Bicdl2	355	1.650661668	0	95	354	0	18	0	0	1.650661668	1.718285595
K1	K1	kidney	RNA labelling group	1	Bid	1427	68.59416264	0.000782143	368	16621	13	748	13	0	68.59416264	71.40431249
K1	K1	kidney	RNA labelling group	1	Bik	410	10.63759741	0	117	1832	0	116	0	0	10.63759741	11.07339605
K1	K1	kidney	RNA labelling group	1	Bin1	498	12.37996251	0	124	1159	0	135	0	0	12.37996251	12.88714196
K1	K1	kidney	RNA labelling group	1	Bin2	458	2.475992502	0.00243309	65	411	1	27	1	0	2.475992502	2.577428392
K1	K1	kidney	RNA labelling group	1	Bin3	921	12.74677621	0	245	3333	0	139	0	0	12.74677621	13.2689832
K1	K1	kidney	RNA labelling group	1	Birc2	524	34.02197104	0.000264271	182	7568	2	371	2	2	34.02197104	35.41577531
K1	K1	kidney	RNA labelling group	1	Birc3	2089	8.253308339	0	610	1709	0	90	0	0	8.253308339	8.591427974
K1	K1	kidney	RNA labelling group	1	Birc5	2937	8.161604913	0	889	1748	0	89	0	5	8.161604913	8.495967663
K1	K1	kidney	RNA labelling group	1	Birc6	1118	52.72946994	0.000329571	407	12137	4	575	4	0	52.72946994	54.88967872
K1	K1	kidney	RNA labelling group	1	Bivm	1629	21.82541538	0.001001502	539	5991	6	238	6	0	21.82541538	22.71955397
K1	K1	kidney	RNA labelling group	1	Blcap	1528	28.88657919	0.00013885	475	7202	1	315	1	1	28.88657919	30.06999791
K1	K1	kidney	RNA labelling group	1	Blm	614	1.467254816	0	170	352	0	16	0	0	1.467254816	1.527364973
K1	K1	kidney	RNA labelling group	1	Blmh	762	108.4851529	4.97092011731e-05	201	20117	1	1183	1	0	108.4851529	112.9295477
K1	K1	kidney	RNA labelling group	1	Blnk	252	14.58084473	0	73	2821	0	159	0	0	14.58084473	15.17818942
K1	K1	kidney	RNA labelling group	1	Bloc1s1	495	172.3107374	0.000851265	104	21145	18	1879	16	40	172.3107374	179.369924
K1	K1	kidney	RNA labelling group	1	Bloc1s2	435	6.694350097	0	129	1681	0	73	0	45	6.694350097	6.96860269
K1	K1	kidney	RNA labelling group	1	Bloc1s3	2528	12.28825908	0	701	2496	0	134	0	1	12.28825908	12.79168165
K1	K1	kidney	RNA labelling group	1	Bloc1s4	624	22.74244964	0	210	5786	0	248	0	0	22.74244964	23.67415708
K1	K1	kidney	RNA labelling group	1	Bloc1s5	1143	35.03070873	0.000159617	314	6265	1	382	1	0	35.03070873	36.46583873
K1	K1	kidney	RNA labelling group	1	Bloc1s6	2857	28.06124835	0.000198491	880	5038	1	306	1	0	28.06124835	29.21085511
K1	K1	kidney	RNA labelling group	1	Blvra	329	89.31913691	0.000228868	78	13108	3	974	3	0	89.31913691	92.97834274
K1	K1	kidney	RNA labelling group	1	Blvrb	497	41.26654169	0.000528448	122	5677	3	450	3	3	41.26654169	42.95713987
K1	K1	kidney	RNA labelling group	1	Blzf1	2577	20.90838112	0.000225785	737	4429	1	228	1	0	20.90838112	21.76495087
K1	K1	kidney	RNA labelling group	1	Bmf	3801	2.475992502	0	951	587	0	27	0	3	2.475992502	2.577428392
K1	K1	kidney	RNA labelling group	1	Bmi1	2148	39.43247317	0.000182682	793	10948	2	430	2	24	39.43247317	41.04793365
K1	K1	kidney	RNA labelling group	1	Bmp1	560	2.384289076	0	130	388	0	26	0	0	2.384289076	2.481968081
K1	K1	kidney	RNA labelling group	1	Bmp15	1576	0.550220556	0	571	124	0	6	0	0	0.550220556	0.572761865
K1	K1	kidney	RNA labelling group	1	Bmp2	1181	3.393026761	0	386	789	0	37	0	0	3.393026761	3.5320315
K1	K1	kidney	RNA labelling group	1	Bmp2k	4786	16.04809955	0.000241196	1543	4146	1	175	1	0	16.04809955	16.70555439
K1	K1	kidney	RNA labelling group	1	Bmp3	5243	3.209619909	0	1610	678	0	35	0	0	3.209619909	3.341110879
K1	K1	kidney	RNA labelling group	1	Bmp4	339	143.8826754	0.00150071	71	24655	37	1569	37	0	143.8826754	149.7772277
K1	K1	kidney	RNA labelling group	1	Bmp5	1734	0.550220556	0	600	90	0	6	0	0	0.550220556	0.572761865
K1	K1	kidney	RNA labelling group	1	Bmp6	1246	25.03503529	0	340	5172	0	273	0	0	25.03503529	26.06066485
K1	K1	kidney	RNA labelling group	1	Bmp7	2125	49.42814661	0.000126438	482	7909	1	539	1	0	49.42814661	51.45310753
K1	K1	kidney	RNA labelling group	1	Bmp8a	622	3.484730187	0	143	559	0	38	0	0	3.484730187	3.627491811
K1	K1	kidney	RNA labelling group	1	Bmp8b	1557	0.183406852	0	394	26	0	2	0	0	0.183406852	0.190920622
K1	K1	kidney	RNA labelling group	1	Bmper	1183	1.558958242	0	396	411	0	17	0	0	1.558958242	1.622825284
K1	K1	kidney	RNA labelling group	1	Bmpr1a	3996	42.64209308	0.000316289	1317	9485	3	465	3	0	42.64209308	44.38904453
K1	K1	kidney	RNA labelling group	1	Bmpr1b	3479	2.934509632	0	1117	714	0	32	0	0	2.934509632	3.054729946
K1	K1	kidney	RNA labelling group	1	Bmpr2	8529	94.08771506	0.000607477	2998	21400	13	1026	13	15	94.08771506	97.9422789
K1	K1	kidney	RNA labelling group	1	Bms1	271	22.9258565	0.00018875	80	5298	1	250	1	0	22.9258565	23.8650777
K1	K1	kidney	RNA labelling group	1	Bmt2	4884	47.50237466	0.000206292	1674	9695	2	518	2	5	47.50237466	49.448441
K1	K1	kidney	RNA labelling group	1	Bmx	894	0.45851713	0	287	84	0	5	0	0	0.45851713	0.477301554
K1	K1	kidney	RNA labelling group	1	Bmyc	283	6.510943245	0	89	1266	0	71	0	0	6.510943245	6.777682068
K1	K1	kidney	RNA labelling group	1	Bnc2	4175	37.87351493	0.000391338	1206	7666	3	413	3	0	37.87351493	39.42510837
K1	K1	kidney	RNA labelling group	1	Bnip1	580	5.410502133	0	122	696	0	59	0	2	5.410502133	5.632158338
K1	K1	kidney	RNA labelling group	1	Bnip2	5115	50.52858772	8.91662951404e-05	1598	11215	1	551	1	2	50.52858772	52.59863126
K1	K1	kidney	RNA labelling group	1	Bnip3	1174	370.6652478	0.000151397	401	92472	14	4042	14	1334	370.6652478	385.8505763
K1	K1	kidney	RNA labelling group	1	Bnip3l	2572	222.0139943	0.000128044	825	46859	6	2421	6	1444	222.0139943	231.1094125
K1	K1	kidney	RNA labelling group	1	Bnipl	554	1.100441112	0	148	131	0	12	0	0	1.100441112	1.14552373
K1	K1	kidney	RNA labelling group	1	Boc	567	8.253308339	0	150	1582	0	90	0	0	8.253308339	8.591427974
K1	K1	kidney	RNA labelling group	1	Bod1	969	119.3978606	8.16459830176e-05	271	24496	2	1302	2	458	119.3978606	124.2893247
K1	K1	kidney	RNA labelling group	1	Bod1l	1294	7.794791209	0	476	2164	0	85	0	0	7.794791209	8.11412642
K1	K1	kidney	RNA labelling group	1	Bok	643	15.68128584	0	143	2445	0	171	0	3	15.68128584	16.32371315
K1	K1	kidney	RNA labelling group	1	Bola1	458	41.35824512	0.002194733	87	5012	11	451	11	0	41.35824512	43.05260018
K1	K1	kidney	RNA labelling group	1	Bola2	774	70.79504486	0.000394529	184	7604	3	772	3	4	70.79504486	73.69535995
K1	K1	kidney	RNA labelling group	1	Bola3	1994	185.1492171	0.000858001	526	39627	34	2019	31	183	185.1492171	192.7343675
K1	K1	kidney	RNA labelling group	1	Bop1	409	15.40617557	0	95	2302	0	168	0	0	15.40617557	16.03733222
K1	K1	kidney	RNA labelling group	1	Bora	829	2.017475372	0	242	480	0	22	0	0	2.017475372	2.100126838
K1	K1	kidney	RNA labelling group	1	Borcs5	916	12.10485223	0	241	1918	0	132	0	0	12.10485223	12.60076103
K1	K1	kidney	RNA labelling group	1	Borcs6	698	42.91720336	0.000739645	178	12168	9	468	9	0	42.91720336	44.67542546
K1	K1	kidney	RNA labelling group	1	Borcs7	1816	25.86036613	0	525	4482	0	282	0	1	25.86036613	26.91980765
K1	K1	kidney	RNA labelling group	1	Borcs8	2202	37.32329438	0.000790514	468	6325	5	407	8	0	37.32329438	38.8523465
K1	K1	kidney	RNA labelling group	1	Bpgm	1164	48.23600207	0.000103972	333	9618	1	526	1	4	48.23600207	50.21212349
K1	K1	kidney	RNA labelling group	1	Bphl	311	173.5945854	0.000271916	95	36776	10	1893	10	0	173.5945854	180.7063684
K1	K1	kidney	RNA labelling group	1	Bpifc	1119	1.008737686	0	380	274	0	11	0	0	1.008737686	1.050063419
K1	K1	kidney	RNA labelling group	1	Bpnt1	1245	123.5245148	0.000654797	446	32071	21	1347	21	0	123.5245148	128.5850387
K1	K1	kidney	RNA labelling group	1	Bptf	3806	86.65973756	0.000447427	1206	15645	7	945	7	3	86.65973756	90.20999372
K1	K1	kidney	RNA labelling group	1	Braf	7145	67.67712838	0.000530665	2255	13191	7	738	7	0	67.67712838	70.44970938
K1	K1	kidney	RNA labelling group	1	Brap	2166	87.76017867	0	524	14690	0	957	0	31	87.76017867	91.35551745
K1	K1	kidney	RNA labelling group	1	Brat1	2039	3.851543891	0	481	781	0	42	0	0	3.851543891	4.009333054
K1	K1	kidney	RNA labelling group	1	Brca1	1014	0.825330834	0	313	185	0	9	0	0	0.825330834	0.859142797
K1	K1	kidney	RNA labelling group	1	Brca2	650	1.283847964	0	210	272	0	14	0	0	1.283847964	1.336444351
K1	K1	kidney	RNA labelling group	1	Brcc3	4132	45.94341642	0.001344743	1329	8180	11	501	11	0	45.94341642	47.82561572
K1	K1	kidney	RNA labelling group	1	Brd1	3044	23.75118733	0	999	6383	0	259	0	0	23.75118733	24.7242205
K1	K1	kidney	RNA labelling group	1	Brd2	556	48.41940892	8.63185153215e-05	167	11585	1	528	1	0	48.41940892	50.40304411
K1	K1	kidney	RNA labelling group	1	Brd3	3049	61.44129541	7.97448165869e-05	885	12540	1	670	1	0	61.44129541	63.95840825
K1	K1	kidney	RNA labelling group	1	Brd4	3553	29.06998604	0.001925237	1058	6233	12	317	12	2	29.06998604	30.26091853
K1	K1	kidney	RNA labelling group	1	Brd7	1502	35.12241215	0	503	7669	0	383	0	1	35.12241215	36.56129904
K1	K1	kidney	RNA labelling group	1	Brd8	2526	37.13988752	0.000140944	757	7095	1	405	1	0	37.13988752	38.66142588
K1	K1	kidney	RNA labelling group	1	Brd9	556	9.903970006	0	162	1878	0	108	0	0	9.903970006	10.30971357
K1	K1	kidney	RNA labelling group	1	Brdt	1832	1.742365094	0	573	356	0	19	0	0	1.742365094	1.813745906
K1	K1	kidney	RNA labelling group	1	Bre	473	54.10502133	0.000105686	124	9462	1	590	1	1	54.10502133	56.32158338
K1	K1	kidney	RNA labelling group	1	Brf1	471	15.68128584	0.00153198	129	2611	4	171	4	0	15.68128584	16.32371315
K1	K1	kidney	RNA labelling group	1	Brf2	1049	7.061163801	0.003207698	266	1247	4	77	4	0	7.061163801	7.350443933
K1	K1	kidney	RNA labelling group	1	Bri3	433	397.9928688	6.68013827886e-05	137	59879	4	4340	4	4252	397.9928688	414.297749
K1	K1	kidney	RNA labelling group	1	Bri3bp	6452	41.81676225	0.00104639	1887	8601	9	456	9	8	41.81676225	43.52990173
K1	K1	kidney	RNA labelling group	1	Brip1	3325	1.467254816	0.002754821	1080	363	1	16	1	0	1.467254816	1.527364973
K1	K1	kidney	RNA labelling group	1	Brip1os	500	0.825330834	0.012195122	159	164	2	9	2	0	0.825330834	0.859142797
K1	K1	kidney	RNA labelling group	1	Brix1	1646	35.94774299	0.000134571	472	7431	1	392	1	0	35.94774299	37.42044184
K1	K1	kidney	RNA labelling group	1	Brk1	860	89.77765404	0.000222099	251	18010	4	979	4	0	89.77765404	93.45564429
K1	K1	kidney	RNA labelling group	1	Brms1	503	4.585171299	0.001503759	112	665	1	50	1	0	4.585171299	4.773015541
K1	K1	kidney	RNA labelling group	1	Brms1l	1456	7.978198061	0.000928936	481	2153	2	87	2	0	7.978198061	8.305047041
K1	K1	kidney	RNA labelling group	1	Brox	2010	60.06574402	0.001257367	642	12725	16	655	16	306	60.06574402	62.52650359
K1	K1	kidney	RNA labelling group	1	Brpf1	696	17.42365094	0	185	2588	0	190	0	0	17.42365094	18.13745906
K1	K1	kidney	RNA labelling group	1	Brpf3	2096	21.45860168	0	534	5181	0	234	0	0	21.45860168	22.33771273
K1	K1	kidney	RNA labelling group	1	Brsk2	3573	0.091703426	0	877	3	0	1	0	1	0.091703426	0.095460311
K1	K1	kidney	RNA labelling group	1	Brwd1	6471	23.56778048	0.000533428	2216	5624	3	257	3	5	23.56778048	24.53329988
K1	K1	kidney	RNA labelling group	1	Brwd3	6553	5.685612411	0	2401	1340	0	62	0	0	5.685612411	5.918539271
K1	K1	kidney	RNA labelling group	1	Bscl2	267	68.22734893	0.000223897	77	13399	3	744	3	3	68.22734893	71.02247125
K1	K1	kidney	RNA labelling group	1	Bsdc1	1425	30.81235113	0.000835282	361	5986	5	336	5	0	30.81235113	32.07466443
K1	K1	kidney	RNA labelling group	1	Bsg	484	358.8355059	0.000648821	108	53944	35	3913	35	23	358.8355059	373.5361962
K1	K1	kidney	RNA labelling group	1	Bsn	3983	0.183406852	0	1062	35	0	2	0	0	0.183406852	0.190920622
K1	K1	kidney	RNA labelling group	1	Bsnd	1590	25.12673872	0	400	3130	0	274	0	0	25.12673872	26.15612516
K1	K1	kidney	RNA labelling group	1	Bspry	705	34.84730187	0.000640889	190	4681	3	380	2	0	34.84730187	36.27491811
K1	K1	kidney	RNA labelling group	1	Bst1	1884	8.803528895	0	563	1642	0	96	0	0	8.803528895	9.164189839
K1	K1	kidney	RNA labelling group	1	Bst2	275	9.170342599	0.000770416	82	1298	1	100	1	1	9.170342598	9.546031082
K1	K1	kidney	RNA labelling group	1	Btaf1	2653	36.31455669	0.000155812	761	6418	1	396	1	1	36.31455669	37.80228308
K1	K1	kidney	RNA labelling group	1	Btbd1	1495	81.43264227	0	478	16536	0	888	0	266	81.43264227	84.76875601
K1	K1	kidney	RNA labelling group	1	Btbd10	803	6.235832967	0	290	1660	0	68	0	0	6.235832967	6.491301136
K1	K1	kidney	RNA labelling group	1	Btbd11	1943	3.117916483	0	581	593	0	34	0	0	3.117916483	3.245650568
K1	K1	kidney	RNA labelling group	1	Btbd2	913	20.35816057	0	191	3389	0	222	0	0	20.35816057	21.192189
K1	K1	kidney	RNA labelling group	1	Btbd3	2932	15.49787899	0	942	3750	0	169	0	2	15.49787899	16.13279253
K1	K1	kidney	RNA labelling group	1	Btbd6	404	11.82974195	0	103	2336	0	129	0	3	11.82974195	12.3143801
K1	K1	kidney	RNA labelling group	1	Btbd7	715	17.97387149	0	282	4693	0	196	0	0	17.97387149	18.71022092
K1	K1	kidney	RNA labelling group	1	Btbd9	4849	29.9870203	0.001218522	1161	4924	6	327	6	0	29.9870203	31.21552164
K1	K1	kidney	RNA labelling group	1	Btc	2069	1.100441112	0	686	285	0	12	0	1	1.100441112	1.14552373
K1	K1	kidney	RNA labelling group	1	Btd	666	59.42382004	0.000490116	164	12242	6	648	6	0	59.42382004	61.85828141
K1	K1	kidney	RNA labelling group	1	Btf3	261	234.4856602	0.000421044	92	49876	21	2557	20	2512	234.4856602	244.0920148
K1	K1	kidney	RNA labelling group	1	Btf3l4	2672	91.52001913	0.000186898	966	21402	4	998	4	929	91.52001913	95.2693902
K1	K1	kidney	RNA labelling group	1	Btg1	4170	95.00474932	0.0001665	1404	30030	5	1036	5	921	95.00474932	98.89688201
K1	K1	kidney	RNA labelling group	1	Btg2	2504	22.37563594	0.001152959	715	5204	6	244	6	0	22.37563594	23.29231584
K1	K1	kidney	RNA labelling group	1	Btg3	877	2.109178798	0	321	293	0	23	0	0	2.109178798	2.195587149
K1	K1	kidney	RNA labelling group	1	Btk	400	0.641923982	0.006802721	116	147	1	7	1	0	0.641923982	0.668222176
K1	K1	kidney	RNA labelling group	1	Btnl9	3469	13.48040362	0.000384468	992	2601	1	147	1	0	13.48040362	14.03266569
K1	K1	kidney	RNA labelling group	1	Btrc	4402	13.20529334	0	1133	2581	0	144	0	0	13.20529334	13.74628476
K1	K1	kidney	RNA labelling group	1	Bub1b	273	0.366813704	0	97	107	0	4	0	0	0.366813704	0.381841243
K1	K1	kidney	RNA labelling group	1	Bub3	3264	39.06565947	9.31792769288e-05	1096	10732	1	426	1	4	39.06565947	40.66609241
K1	K1	kidney	RNA labelling group	1	Bud13	602	3.943247317	0.000990099	175	1010	1	43	1	0	3.943247317	4.104793365
K1	K1	kidney	RNA labelling group	1	Bud31	251	65.01772902	0.000396944	64	10077	4	709	4	0	65.01772902	67.68136037
K1	K1	kidney	RNA labelling group	1	Bvht	250	4.310061021	0	65	710	0	47	0	0	4.310061021	4.486634608
K1	K1	kidney	RNA labelling group	1	Bysl	2222	8.895232321	0	566	1505	0	97	0	0	8.895232321	9.259650149
K1	K1	kidney	RNA labelling group	1	Bzrap1	1214	1.008737686	0	293	213	0	11	0	0	1.008737686	1.050063419
K1	K1	kidney	RNA labelling group	1	Bzw1	2288	102.24932	0.00083654	789	23908	20	1115	20	326	102.24932	106.4382466
K1	K1	kidney	RNA labelling group	1	Bzw2	446	39.79928688	0.003156471	132	6653	21	434	22	2	39.79928688	41.4297749
K1	K1	kidney	RNA labelling group	1	C030006K11Rik	1558	42.45868623	0	323	7754	0	463	0	0	42.45868623	44.19812391
K1	K1	kidney	RNA labelling group	1	C030034L19Rik	250	0.275110278	0	90	60	0	3	0	0	0.275110278	0.286380932
K1	K1	kidney	RNA labelling group	1	C130026I21Rik	1366	0.45851713	0	387	70	0	5	0	5	0.45851713	0.477301554
K1	K1	kidney	RNA labelling group	1	C130050O18Rik	828	3.117916483	0	217	482	0	34	0	0	3.117916483	3.245650568
K1	K1	kidney	RNA labelling group	1	C130071C03Rik	250	0.091703426	0	88	14	0	1	0	0	0.091703426	0.095460311
K1	K1	kidney	RNA labelling group	1	C130074G19Rik	2382	145.9001507	0.000272396	532	29369	8	1591	8	8	145.9001507	151.8773545
K1	K1	kidney	RNA labelling group	1	C130083M11Rik	250	0.183406852	0	76	42	0	2	0	0	0.183406852	0.190920622
K1	K1	kidney	RNA labelling group	1	C1d	2481	61.44129541	0.000450566	896	15536	7	670	7	0	61.44129541	63.95840825
K1	K1	kidney	RNA labelling group	1	C1galt1	4430	51.81243568	0.000310511	1525	12882	4	565	4	0	51.81243568	53.93507561
K1	K1	kidney	RNA labelling group	1	C1galt1c1	384	32.8298265	0.000107793	151	9277	1	358	1	0	32.8298265	34.17479127
K1	K1	kidney	RNA labelling group	1	C1qa	250	26.59399354	0.000190949	59	5237	1	290	1	0	26.59399354	27.68349014
K1	K1	kidney	RNA labelling group	1	C1qb	266	38.97395604	0	59	5350	0	425	0	0	38.97395604	40.5706321
K1	K1	kidney	RNA labelling group	1	C1qbp	265	108.8519666	0.000466284	86	27880	13	1187	13	0	108.8519666	113.3113889
K1	K1	kidney	RNA labelling group	1	C1qc	250	14.85595501	0.001359619	70	2942	4	162	4	0	14.85595501	15.46457035
K1	K1	kidney	RNA labelling group	1	C1ql3	2378	1.558958242	0	788	354	0	17	0	0	1.558958242	1.622825284
K1	K1	kidney	RNA labelling group	1	C1qtnf1	3431	6.969460375	0	922	1384	0	76	0	0	6.969460375	7.254983622
K1	K1	kidney	RNA labelling group	1	C1qtnf2	250	2.29258565	0.00619195	64	323	2	25	2	0	2.29258565	2.38650777
K1	K1	kidney	RNA labelling group	1	C1qtnf3	1487	25.7686627	0.000494682	462	4043	2	281	2	0	25.7686627	26.82434734
K1	K1	kidney	RNA labelling group	1	C1qtnf4	257	3.759840465	0	44	496	0	41	0	0	3.759840465	3.913872744
K1	K1	kidney	RNA labelling group	1	C1qtnf5	375	4.034950743	0	82	603	0	44	0	0	4.034950743	4.200253676
K1	K1	kidney	RNA labelling group	1	C1qtnf6	1831	0.45851713	0	462	76	0	5	0	0	0.45851713	0.477301554
K1	K1	kidney	RNA labelling group	1	C1qtnf7	2552	2.109178798	0	698	314	0	23	0	0	2.109178798	2.195587149
K1	K1	kidney	RNA labelling group	1	C1qtnf9	845	0.733627408	0	203	135	0	8	0	0	0.733627408	0.763682487
K1	K1	kidney	RNA labelling group	1	C1ra	463	12.19655566	0	128	2392	0	133	0	2	12.19655566	12.69622134
K1	K1	kidney	RNA labelling group	1	C1rb	377	3.209619909	0	103	570	0	35	0	32	3.209619909	3.341110879
K1	K1	kidney	RNA labelling group	1	C1rl	1523	91.24490886	7.21344586309e-05	372	13863	1	995	3	207	91.24490886	94.98300926
K1	K1	kidney	RNA labelling group	1	C1s1	600	8.620122043	0.000907853	179	2203	2	94	2	0	8.620122043	8.973269217
K1	K1	kidney	RNA labelling group	1	C1s2	541	0.091703426	0	160	19	0	1	0	0	0.091703426	0.095460311
K1	K1	kidney	RNA labelling group	1	C2	256	30.99575798	0.000625684	73	6393	4	338	4	0	30.99575798	32.26558506
K1	K1	kidney	RNA labelling group	1	C230035I16Rik	250	1.467254816	0	77	225	0	16	0	0	1.467254816	1.527364973
K1	K1	kidney	RNA labelling group	1	C2cd2	4147	28.70317233	0	1224	5015	0	313	0	0	28.70317233	29.87907729
K1	K1	kidney	RNA labelling group	1	C2cd2l	2507	84.73396561	0.001036323	674	19299	20	924	20	0	84.73396561	88.2053272
K1	K1	kidney	RNA labelling group	1	C2cd3	838	12.28825908	0.0005997	232	3335	2	134	2	0	12.28825908	12.79168165
K1	K1	kidney	RNA labelling group	1	C2cd4d	250	1.192144538	0	65	274	0	13	0	0	1.192144538	1.240984041
K1	K1	kidney	RNA labelling group	1	C2cd5	1088	12.56336936	0	337	3517	0	137	0	0	12.56336936	13.07806258
K1	K1	kidney	RNA labelling group	1	C3	250	294.4597008	0.001891886	55	47043	89	3211	89	3	294.4597008	306.523058
K1	K1	kidney	RNA labelling group	1	C330006A16Rik	1576	83.72522792	5.75539568345e-05	425	17375	1	913	1	0	83.72522792	87.15526378
K1	K1	kidney	RNA labelling group	1	C330007P06Rik	2912	71.34526542	0	949	15321	0	778	0	556	71.34526542	74.26812182
K1	K1	kidney	RNA labelling group	1	C330013E15Rik	250	3.759840465	0	78	306	0	41	0	0	3.759840465	3.913872744
K1	K1	kidney	RNA labelling group	1	C330018D20Rik	1911	21.55030511	0.00021322	596	4690	1	235	1	0	21.55030511	22.43317304
K1	K1	kidney	RNA labelling group	1	C330021F23Rik	685	0.733627408	0	157	192	0	8	0	8	0.733627408	0.763682487
K1	K1	kidney	RNA labelling group	1	C330027C09Rik	1322	1.192144538	0	501	248	0	13	0	0	1.192144538	1.240984041
K1	K1	kidney	RNA labelling group	1	C3ar1	2685	7.244570653	0	896	1539	0	79	0	0	7.244570653	7.541364555
K1	K1	kidney	RNA labelling group	1	C4a	256	0.366813704	0	54	56	0	4	0	0	0.366813704	0.381841243
K1	K1	kidney	RNA labelling group	1	C4b	257	13.20529334	0	56	2032	0	144	0	0	13.20529334	13.74628476
K1	K1	kidney	RNA labelling group	1	C4bp	1433	0.733627408	0	487	150	0	8	0	0	0.733627408	0.763682487
K1	K1	kidney	RNA labelling group	1	C530008M17Rik	3961	0.45851713	0	1178	90	0	5	0	0	0.45851713	0.477301554
K1	K1	kidney	RNA labelling group	1	C5ar1	1295	1.192144538	0	429	264	0	13	0	0	1.192144538	1.240984041
K1	K1	kidney	RNA labelling group	1	C5ar2	2339	0.733627408	0	676	202	0	8	0	0	0.733627408	0.763682487
K1	K1	kidney	RNA labelling group	1	C6	957	0.183406852	0	273	40	0	2	0	0	0.183406852	0.190920622
K1	K1	kidney	RNA labelling group	1	C730034F03Rik	934	1.283847964	0	235	218	0	14	0	14	1.283847964	1.336444351
K1	K1	kidney	RNA labelling group	1	C77080	1877	32.64641965	0.000151768	460	6589	1	356	1	0	32.64641965	33.98387065
K1	K1	kidney	RNA labelling group	1	C77370	6418	1.925771946	0	2101	323	0	21	0	0	1.925771946	2.004666527
K1	K1	kidney	RNA labelling group	1	C87436	434	8.528418617	0	123	1553	0	93	0	0	8.528418617	8.877808906
K1	K1	kidney	RNA labelling group	1	C8a	1830	16.41491325	0	497	2697	0	179	0	0	16.41491325	17.08739564
[truncated: 180,019 more rows]
