# Supplementary material for: SLAMseq reveals potential transfer of RNA from liver to kidney in the mouse
Source: Nat Commun. 2025 Aug 11;16:7413. doi: 10.1038/s41467-025-62688-9 (PMC12339719; doi:10.1038/s41467-025-62688-9)
Supplement: Supplementary file 6 — Source Data [file 41467_2025_62688_MOESM6_ESM.zip › Source data/FigS15h_data.csv]

group	lib	gene_name	chr	gene	nreads	nreads_cpm	nT	nTC	nTA	nTG	cR	cR_A	cR_G	cell
Labelled in injury	s28	GL456233.2_unassigned	GL456233.2	unassigned	52	7.14308379840075	211	0	0	0	0	0	0	unassigned
Labelled in injury	s28	JH584304.1_unassigned	JH584304.1	unassigned	20	2.74733992246183	112	3	0	0	2.67857142857143	0	0	unassigned
Labelled in injury	s28	MU069434.1_unassigned	MU069434.1	unassigned	5	0.686834980615456	10	0	0	0	0	0	0	unassigned
Labelled in injury	s28	MU069435.1_unassigned	MU069435.1	unassigned	2654	364.572007710684	43638	33	15	2	0.0756221641688437	0.034373710985838	0.0045831614647784	unassigned
Labelled in injury	s28	Mir128-1	chr1	Mir128-1	348	47.8037146508358	2783	1	0	3	0.0359324469996407	0	0.107797340998922	unassigned
Labelled in injury	s28	Mir149	chr1	Mir149	1035	142.174840987399	8124	5	1	1	0.0615460364352536	0.0123092072870507	0.0123092072870507	unassigned
Labelled in injury	s28	Mir181a-1	chr1	Mir181a-1	122	16.7587735270171	739	1	0	0	0.13531799729364	0	0	unassigned
Labelled in injury	s28	Mir181b-1	chr1	Mir181b-1	4	0.549467984492365	16	0	0	0	0	0	0	unassigned
Labelled in injury	s28	Mir1843b	chr1	Mir1843b	446	61.2656802708987	3158	0	0	0	0	0	0	unassigned
Labelled in injury	s28	Mir1927	chr1	Mir1927	11	1.511036957354	45	0	0	0	0	0	0	unassigned
Labelled in injury	s28	Mir194-1	chr1	Mir194-1	95	13.0498646316937	474	0	0	0	0	0	0	unassigned
Labelled in injury	s28	Mir1981	chr1	Mir1981	985	135.306491181245	4884	0	0	0	0	0	0	unassigned
Labelled in injury	s28	Mir205	chr1	Mir205	298	40.9353648446812	894	0	0	0	0	0	0	unassigned
Labelled in injury	s28	Mir206	chr1	Mir206	24	3.29680790695419	144	0	0	0	0	0	0	unassigned
Labelled in injury	s28	Mir214	chr1	Mir214	1555	213.605678971407	3250	1	0	0	0.0307692307692308	0	0	stellate cell
Labelled in injury	s28	Mir215	chr1	Mir215	45	6.18151482553911	270	0	0	0	0	0	0	unassigned
Labelled in injury	s28	Mir26b	chr1	Mir26b	61133	8397.65657399294	478581	172	36	27	0.0359395797158684	0.00752223761494919	0.0056416782112119	unassigned
Labelled in injury	s28	Mir29b-2	chr1	Mir29b-2	138	18.9566454649866	1168	0	0	0	0	0	0	unassigned
Labelled in injury	s28	Mir29c	chr1	Mir29c	1600	219.787193796946	11371	2	0	0	0.0175886025855246	0	0	unassigned
Labelled in injury	s28	Mir30a	chr1	Mir30a	503026	69099.1705918141	2793934	880	318	170	0.0314968070111892	0.011381800715407	0.00608461044534338	unassigned
Labelled in injury	s28	Mir30c-2	chr1	Mir30c-2	3229	443.558030481462	22144	13	38	5	0.0587066473988439	0.171604046242775	0.0225794797687861	unassigned
Labelled in injury	s28	Mir350	chr1	Mir350	36	4.94521186043129	263	0	0	0	0	0	0	unassigned
Labelled in injury	s28	Mir3535	chr1	Mir3535	11251	1545.5160733809	255397	128	24	6	0.0501180515041289	0.00939713465702416	0.00234928366425604	unassigned
Labelled in injury	s28	Mir375	chr1	Mir375	1307	179.53866393288	1185	0	0	0	0	0	0	unassigned
Labelled in injury	s28	Mir664	chr1	Mir664	362	49.726852596559	2835	0	1	0	0	0.0352733686067019	0	unassigned
Labelled in injury	s28	Mir6896	chr1	Mir6896	1	0.137366996123091	2	0	0	0	0	0	0	unassigned
Labelled in injury	s28	Mir8114	chr1	Mir8114	42	5.76941383716983	179	0	0	0	0	0	0	unassigned
Labelled in injury	s28	chr1_unassigned	chr1	unassigned	203543	27960.0904918824	3643681	2027	7540	560	0.0556305560228791	0.20693359270474	0.01536907319823	unassigned
Labelled in injury	s28	Gm54730	chr10	Gm54730	47	6.45624881778529	137	0	0	0	0	0	0	unassigned
Labelled in injury	s28	Gm55025	chr10	Gm55025	45	6.18151482553911	158	0	0	0	0	0	0	unassigned
Labelled in injury	s28	Mir1930	chr10	Mir1930	9	1.23630296510782	45	0	0	0	0	0	0	unassigned
Labelled in injury	s28	Mir1982	chr10	Mir1982	25	3.43417490307728	125	0	0	1	0	0	0.8	unassigned
Labelled in injury	s28	Mir26a-2	chr10	Mir26a-2	1125	154.537870638478	6876	1	1	0	0.014543339150669	0.014543339150669	0	unassigned
Labelled in injury	s28	Mir3057	chr10	Mir3057	19	2.60997292633873	145	0	0	6	0	0	4.13793103448276	unassigned
Labelled in injury	s28	Mir3058	chr10	Mir3058	10	1.37366996123091	60	0	0	0	0	0	0	unassigned
Labelled in injury	s28	Mir331	chr10	Mir331	269	36.9517219571116	976	0	0	0	0	0	0	unassigned
Labelled in injury	s28	Mir378d	chr10	Mir378d	27	3.70890889532346	162	0	0	0	0	0	0	unassigned
Labelled in injury	s28	Mir677	chr10	Mir677	39	5.35731284880056	704	0	1	0	0	0.142045454545455	0	unassigned
Labelled in injury	s28	Mir6908	chr10	Mir6908	16	2.19787193796946	64	0	0	0	0	0	0	unassigned
Labelled in injury	s28	Mir6917	chr10	Mir6917	6	0.824201976738548	24	0	0	0	0	0	0	unassigned
Labelled in injury	s28	Mirlet7i	chr10	Mirlet7i	63226	8685.16569687857	189723	135	15	2	0.0711563700763745	0.00790626334181939	0.00105416844557592	unassigned
Labelled in injury	s28	chr10_unassigned	chr10	unassigned	89927	12353.0018603612	1491784	1064	335	1379	0.0713239986485979	0.0224563341609777	0.0924396561432486	unassigned
Labelled in injury	s28	Gm22123	chr11	Gm22123	3	0.412100988369274	78	0	0	0	0	0	0	unassigned
Labelled in injury	s28	Gm54799	chr11	Gm54799	2	0.274733992246183	2	0	0	0	0	0	0	unassigned
Labelled in injury	s28	Gm56433	chr11	Gm56433	2	0.274733992246183	6	0	0	0	0	0	0	unassigned
Labelled in injury	s28	Mir103-1	chr11	Mir103-1	9	1.23630296510782	105	0	0	0	0	0	0	unassigned
Labelled in injury	s28	Mir10a	chr11	Mir10a	430650	59157.0968804092	3316469	1109	903	1190	0.0334391788374925	0.0272277533726382	0.0358815354523139	unassigned
Labelled in injury	s28	Mir132	chr11	Mir132	707	97.1184662590255	3811	0	0	0	0	0	0	unassigned
Labelled in injury	s28	Mir142	chr11	Mir142	655	89.9753824606248	2694	1	2	0	0.0371195248700817	0.0742390497401633	0	unassigned
Labelled in injury	s28	Mir142b	chr11	Mir142b	726	99.7284391853643	2903	1	2	0	0.034447123665174	0.0688942473303479	0	unassigned
Labelled in injury	s28	Mir144	chr11	Mir144	107	14.6982685851708	777	0	0	0	0	0	0	unassigned
Labelled in injury	s28	Mir146	chr11	Mir146	12705	1745.24768574387	78016	48	10	3	0.0615258408531583	0.0128178835110747	0.0038453650533224	unassigned
Labelled in injury	s28	Mir152	chr11	Mir152	2932	402.760032632904	14651	8	1	0	0.0546037813118558	0.00682547266398198	0	unassigned
Labelled in injury	s28	Mir1933	chr11	Mir1933	18	2.47260593021564	54	0	0	0	0	0	0	unassigned
Labelled in injury	s28	Mir1934	chr11	Mir1934	14	1.92313794572328	62	0	0	0	0	0	0	unassigned
Labelled in injury	s28	Mir193a	chr11	Mir193a	954	131.048114301429	5685	0	0	1	0	0	0.0175901495162709	unassigned
Labelled in injury	s28	Mir195a	chr11	Mir195a	7381	1013.90579838454	29569	5	9	2	0.016909601271602	0.0304372822888836	0.00676384050864081	unassigned
Labelled in injury	s28	Mir196a-1	chr11	Mir196a-1	249	34.2043820346497	671	0	0	0	0	0	0	unassigned
Labelled in injury	s28	Mir212	chr11	Mir212	157	21.5666183913253	1084	0	0	0	0	0	0	unassigned
Labelled in injury	s28	Mir218-2	chr11	Mir218-2	18	2.47260593021564	163	0	0	0	0	0	0	unassigned
Labelled in injury	s28	Mir21a	chr11	Mir21a	382215	52503.7264231873	2264779	1469	281	205	0.0648628409217853	0.0124073916262911	0.00905165581277467	cholangiocyte
Labelled in injury	s28	Mir22	chr11	Mir22	123624	16981.857528721	612625	384	99	17	0.0626810854927566	0.0161599673536013	0.00277494388900224	unassigned
Labelled in injury	s28	Mir301	chr11	Mir301	32	4.39574387593892	238	0	0	0	0	0	0	unassigned
Labelled in injury	s28	Mir3060	chr11	Mir3060	11	1.511036957354	22	0	0	0	0	0	0	unassigned
Labelled in injury	s28	Mir3061	chr11	Mir3061	3	0.412100988369274	21	0	0	0	0	0	0	unassigned
Labelled in injury	s28	Mir3062	chr11	Mir3062	1	0.137366996123091	8	0	0	0	0	0	0	unassigned
Labelled in injury	s28	Mir3064	chr11	Mir3064	34	4.6704778681851	78	0	0	0	0	0	0	unassigned
Labelled in injury	s28	Mir3065	chr11	Mir3065	191	26.2370962595104	1141	2	0	0	0.175284837861525	0	0	unassigned
Labelled in injury	s28	Mir324	chr11	Mir324	94	12.9124976355706	507	0	0	0	0	0	0	unassigned
Labelled in injury	s28	Mir338	chr11	Mir338	191	26.2370962595104	1141	2	0	0	0.175284837861525	0	0	unassigned
Labelled in injury	s28	Mir340	chr11	Mir340	3137	430.920266838137	22476	6	1	1	0.0266951414842499	0.00444919024737498	0.00444919024737498	unassigned
Labelled in injury	s28	Mir365-2	chr11	Mir365-2	159	21.8413523835715	802	0	0	0	0	0	0	unassigned
Labelled in injury	s28	Mir378b	chr11	Mir378b	1	0.137366996123091	4	0	0	0	0	0	0	unassigned
Labelled in injury	s28	Mir3968	chr11	Mir3968	12	1.6484039534771	72	0	10	1	0	13.8888888888889	1.38888888888889	unassigned
Labelled in injury	s28	Mir423	chr11	Mir423	18026	2476.17747211484	70581	145	31	87	0.20543772403338	0.0439211685864468	0.123262634420028	unassigned
Labelled in injury	s28	Mir451a	chr11	Mir451a	914	125.553434456505	5956	2	0	0	0.0335795836131632	0	0	unassigned
Labelled in injury	s28	Mir451b	chr11	Mir451b	914	125.553434456505	5956	2	0	0	0.0335795836131632	0	0	unassigned
Labelled in injury	s28	Mir497	chr11	Mir497	613	84.205968623455	3669	1	0	1	0.0272553829381303	0	0.0272553829381303	unassigned
Labelled in injury	s28	Mir497b	chr11	Mir497b	613	84.205968623455	3669	1	0	1	0.0272553829381303	0	0.0272553829381303	unassigned
Labelled in injury	s28	Mir5100	chr11	Mir5100	5	0.686834980615456	20	0	0	0	0	0	0	unassigned
Labelled in injury	s28	Mir6516	chr11	Mir6516	57	7.8299187790162	398	0	0	0	0	0	0	unassigned
Labelled in injury	s28	Mir6918	chr11	Mir6918	29	3.98364288756965	174	0	0	0	0	0	0	unassigned
Labelled in injury	s28	Mir6932	chr11	Mir6932	4	0.549467984492365	24	0	0	0	0	0	0	unassigned
Labelled in injury	s28	Mir744	chr11	Mir744	990	135.99332616186	4495	3	0	0	0.0667408231368187	0	0	unassigned
Labelled in injury	s28	chr11_unassigned	chr11	unassigned	178240	24484.2933889798	2670646	1756	1687	509	0.0657518817544519	0.0631682371980412	0.0190590591190296	unassigned
Labelled in injury	s28	Gm54368	chr12	Gm54368	16	2.19787193796946	128	0	0	0	0	0	0	unassigned
Labelled in injury	s28	Gm54371	chr12	Gm54371	63	8.65412075575475	378	0	0	0	0	0	0	unassigned
Labelled in injury	s28	Gm54588	chr12	Gm54588	24	3.29680790695419	233	0	0	0	0	0	0	unassigned
Labelled in injury	s28	Mir1247	chr12	Mir1247	345	47.3916136624665	772	1	0	0	0.129533678756477	0	0	unassigned
Labelled in injury	s28	Mir127	chr12	Mir127	105	14.4235345929246	684	0	0	0	0	0	0	unassigned
Labelled in injury	s28	Mir136	chr12	Mir136	8	1.09893596898473	78	0	0	0	0	0	0	unassigned
Labelled in injury	s28	Mir154	chr12	Mir154	6	0.824201976738548	50	0	0	0	0	0	0	unassigned
Labelled in injury	s28	Mir1843a	chr12	Mir1843a	853	117.174047692997	2887	1	0	0	0.0346380325597506	0	0	unassigned
Labelled in injury	s28	Mir203	chr12	Mir203	13832	1900.0602903746	83948	10	35	4	0.0119121360842426	0.0416924762948492	0.00476485443369705	unassigned
Labelled in injury	s28	Mir299a	chr12	Mir299a	7	0.961568972861639	42	0	0	0	0	0	0	unassigned
Labelled in injury	s28	Mir3066	chr12	Mir3066	7	0.961568972861639	63	0	0	0	0	0	0	unassigned
Labelled in injury	s28	Mir3068	chr12	Mir3068	858	117.860882673612	5793	3	2	0	0.0517866390471258	0.0345244260314172	0	unassigned
Labelled in injury	s28	Mir3071	chr12	Mir3071	8	1.09893596898473	78	0	0	0	0	0	0	unassigned
Labelled in injury	s28	Mir3072	chr12	Mir3072	1	0.137366996123091	0	0	0	0	NA	NA	NA	unassigned
Labelled in injury	s28	Mir3073a	chr12	Mir3073a	125	17.1708745153864	815	0	0	0	0	0	0	unassigned
Labelled in injury	s28	Mir3073b	chr12	Mir3073b	125	17.1708745153864	815	0	0	0	0	0	0	unassigned
Labelled in injury	s28	Mir323	chr12	Mir323	6	0.824201976738548	30	0	0	0	0	0	0	unassigned
Labelled in injury	s28	Mir337	chr12	Mir337	13	1.78577094960019	78	0	0	0	0	0	0	unassigned
Labelled in injury	s28	Mir342	chr12	Mir342	595	81.7333626932393	2363	1	0	0	0.0423190859077444	0	0	unassigned
Labelled in injury	s28	Mir345	chr12	Mir345	147	20.1929484300944	757	0	0	0	0	0	0	unassigned
Labelled in injury	s28	Mir3544	chr12	Mir3544	13	1.78577094960019	78	0	0	0	0	0	0	unassigned
Labelled in injury	s28	Mir369	chr12	Mir369	1	0.137366996123091	7	0	0	0	0	0	0	unassigned
Labelled in injury	s28	Mir376c	chr12	Mir376c	2	0.274733992246183	10	0	0	0	0	0	0	unassigned
Labelled in injury	s28	Mir379	chr12	Mir379	319	43.8200717632661	1593	2	0	0	0.125549278091651	0	0	unassigned
Labelled in injury	s28	Mir381	chr12	Mir381	2	0.274733992246183	12	0	0	0	0	0	0	unassigned
Labelled in injury	s28	Mir382	chr12	Mir382	50	6.86834980615456	375	0	0	0	0	0	0	unassigned
Labelled in injury	s28	Mir409	chr12	Mir409	63	8.65412075575475	378	0	0	0	0	0	0	unassigned
Labelled in injury	s28	Mir410	chr12	Mir410	4	0.549467984492365	20	0	0	0	0	0	0	unassigned
Labelled in injury	s28	Mir411	chr12	Mir411	170	23.3523893409255	847	1	0	0	0.118063754427391	0	0	unassigned
Labelled in injury	s28	Mir431	chr12	Mir431	22	3.02207391470801	132	0	0	0	0	0	0	unassigned
Labelled in injury	s28	Mir433	chr12	Mir433	23	3.1594409108311	177	2	0	0	1.12994350282486	0	0	unassigned
Labelled in injury	s28	Mir434	chr12	Mir434	154	21.1545174029561	1000	0	0	0	0	0	0	unassigned
Labelled in injury	s28	Mir485	chr12	Mir485	24	3.29680790695419	142	0	0	0	0	0	0	unassigned
Labelled in injury	s28	Mir487b	chr12	Mir487b	4	0.549467984492365	25	0	0	0	0	0	0	unassigned
Labelled in injury	s28	Mir494	chr12	Mir494	10	1.37366996123091	34	0	0	0	0	0	0	unassigned
Labelled in injury	s28	Mir495	chr12	Mir495	12	1.6484039534771	73	0	0	0	0	0	0	unassigned
Labelled in injury	s28	Mir496a	chr12	Mir496a	4	0.549467984492365	24	0	0	0	0	0	0	unassigned
Labelled in injury	s28	Mir5099	chr12	Mir5099	469	64.4251211817298	3753	0	0	1	0	0	0.0266453503863576	unassigned
Labelled in injury	s28	Mir5101	chr12	Mir5101	8	1.09893596898473	104	0	0	0	0	0	0	unassigned
Labelled in injury	s28	Mir539	chr12	Mir539	16	2.19787193796946	128	0	0	0	0	0	0	unassigned
Labelled in injury	s28	Mir540	chr12	Mir540	3	0.412100988369274	12	0	0	0	0	0	0	unassigned
Labelled in injury	s28	Mir541	chr12	Mir541	88	12.088295658832	643	3	0	0	0.46656298600311	0	0	unassigned
Labelled in injury	s28	Mir543	chr12	Mir543	6	0.824201976738548	60	0	0	0	0	0	0	unassigned
Labelled in injury	s28	Mir6538	chr12	Mir6538	39	5.35731284880056	0	0	0	0	NA	NA	NA	unassigned
Labelled in injury	s28	chr12_unassigned	chr12	unassigned	10511	1443.86449624981	97931	179	44	334	0.182781754500618	0.0449295932850681	0.341056458118471	unassigned
Labelled in injury	s28	Gm54514	chr13	Gm54514	2	0.274733992246183	18	0	0	0	0	0	0	unassigned
Labelled in injury	s28	Gm54518	chr13	Gm54518	2	0.274733992246183	6	0	0	0	0	0	0	unassigned
Labelled in injury	s28	Gm54609	chr13	Gm54609	1584	217.589321858977	9521	16	1	0	0.168049574624514	0.0105030984140321	0	unassigned
Labelled in injury	s28	Gm55388	chr13	Gm55388	4	0.549467984492365	16	0	0	0	0	0	0	unassigned
Labelled in injury	s28	Mir1983	chr13	Mir1983	29	3.98364288756965	132	0	0	0	0	0	0	unassigned
Labelled in injury	s28	Mir23b	chr13	Mir23b	64410	8847.80822028831	322443	76	90	30	0.0235700573434685	0.0279119100120021	0.00930397000400071	unassigned
Labelled in injury	s28	Mir24-1	chr13	Mir24-1	726	99.7284391853643	4319	0	0	0	0	0	0	unassigned
Labelled in injury	s28	Mir27b	chr13	Mir27b	75205	10330.6849434371	524395	119	84	20	0.0226928174372372	0.0160184593674615	0.00381391889701466	unassigned
Labelled in injury	s28	Mir3074-1	chr13	Mir3074-1	726	99.7284391853643	4319	0	0	0	0	0	0	unassigned
Labelled in injury	s28	Mir582	chr13	Mir582	390	53.5731284880056	2091	3	1	1	0.143472022955524	0.0478240076518412	0.0478240076518412	unassigned
Labelled in injury	s28	Mir6944	chr13	Mir6944	16	2.19787193796946	34	1	0	0	2.94117647058824	0	0	unassigned
Labelled in injury	s28	Mir7-1	chr13	Mir7-1	207	28.4349681974799	1445	0	0	14	0	0	0.968858131487889	unassigned
Labelled in injury	s28	Mir874	chr13	Mir874	1448	198.907410386236	4428	5	1	0	0.112917795844625	0.022583559168925	0	unassigned
Labelled in injury	s28	Mirlet7a-1	chr13	Mirlet7a-1	1828	251.106868913011	10228	2	0	0	0.0195541650371529	0	0	unassigned
Labelled in injury	s28	Mirlet7d	chr13	Mirlet7d	68245	9374.61065042036	391252	341	69	61	0.0871561039943566	0.0176356925970985	0.0155909746148263	unassigned
Labelled in injury	s28	Mirlet7f-1	chr13	Mirlet7f-1	1584	217.589321858977	9521	16	1	0	0.168049574624514	0.0105030984140321	0	unassigned
Labelled in injury	s28	chr13_unassigned	chr13	unassigned	19002	2610.24766033098	195059	195	41	103	0.0999697527414782	0.0210192813456441	0.0528045360634475	unassigned
Labelled in injury	s28	Mir15a	chr14	Mir15a	1891	259.760989668766	11570	11	0	0	0.0950734658599827	0	0	unassigned
Labelled in injury	s28	Mir16-1	chr14	Mir16-1	201	27.6107662207413	1324	0	1	0	0	0.0755287009063444	0	unassigned
Labelled in injury	s28	Mir17	chr14	Mir17	1010	138.740666084322	5231	3	7	4	0.0573504110112789	0.133817625692984	0.0764672146817052	unassigned
Labelled in injury	s28	Mir18	chr14	Mir18	145	19.9182144378482	895	11	0	0	1.22905027932961	0	0	unassigned
Labelled in injury	s28	Mir19a	chr14	Mir19a	47	6.45624881778529	291	0	0	0	0	0	0	unassigned
Labelled in injury	s28	Mir19b-1	chr14	Mir19b-1	42	5.76941383716983	545	0	0	0	0	0	0	unassigned
Labelled in injury	s28	Mir208a	chr14	Mir208a	3	0.412100988369274	30	0	0	0	0	0	0	unassigned
Labelled in injury	s28	Mir20a	chr14	Mir20a	570	78.299187790162	4131	1	0	0	0.0242072137496974	0	0	unassigned
Labelled in injury	s28	Mir3076	chr14	Mir3076	27	3.70890889532346	179	0	0	0	0	0	0	unassigned
Labelled in injury	s28	Mir320	chr14	Mir320	3197	439.162286605523	9506	8	1	69	0.0841573742899221	0.0105196717862403	0.725857353250579	unassigned
Labelled in injury	s28	Mir346	chr14	Mir346	228	31.3196751160648	1591	1	0	0	0.0628535512256442	0	0	unassigned
Labelled in injury	s28	Mir378c	chr14	Mir378c	1	0.137366996123091	6	0	0	0	0	0	0	unassigned
Labelled in injury	s28	Mir5130	chr14	Mir5130	4	0.549467984492365	4	0	0	0	0	0	0	unassigned
Labelled in injury	s28	Mir5131	chr14	Mir5131	13	1.78577094960019	42	0	0	0	0	0	0	unassigned
Labelled in injury	s28	Mir598	chr14	Mir598	15	2.06050494184637	133	0	0	0	0	0	0	unassigned
Labelled in injury	s28	Mir6239	chr14	Mir6239	5	0.686834980615456	15	0	0	0	0	0	0	unassigned
Labelled in injury	s28	Mir6539	chr14	Mir6539	2	0.274733992246183	14	0	0	0	0	0	0	unassigned
Labelled in injury	s28	Mir6946	chr14	Mir6946	3	0.412100988369274	3	0	0	0	0	0	0	unassigned
Labelled in injury	s28	Mir92-1	chr14	Mir92-1	39780	5464.45910577657	319805	94	30	8	0.0293929113053267	0.00938071637404043	0.00250152436641078	unassigned
Labelled in injury	s28	chr14_unassigned	chr14	unassigned	13861	1904.04393326217	134903	191	85	29	0.141583211640957	0.0630082355470227	0.0214969274219254	unassigned
Labelled in injury	s28	Mir1249	chr15	Mir1249	398	54.6720644569903	604	5	0	0	0.827814569536424	0	0	unassigned
Labelled in injury	s28	Mir1291	chr15	Mir1291	73	10.0277907169857	962	0	0	0	0	0	0	unassigned
Labelled in injury	s28	Mir148b	chr15	Mir148b	1486	204.127356238914	10364	2	1	1	0.0192975685063682	0.0096487842531841	0.0096487842531841	unassigned
Labelled in injury	s28	Mir151	chr15	Mir151	34228	4701.79754330117	177628	120	16	2	0.0675569167023217	0.0090075888936429	0.00112594861170536	unassigned
Labelled in injury	s28	Mir1941	chr15	Mir1941	11	1.511036957354	76	0	0	0	0	0	0	unassigned
Labelled in injury	s28	Mir1943	chr15	Mir1943	24	3.29680790695419	120	0	0	0	0	0	0	unassigned
Labelled in injury	s28	Mir196a-2	chr15	Mir196a-2	2371	325.697147807849	23922	10	8	4	0.0418025248725023	0.0334420198980018	0.0167210099490009	unassigned
Labelled in injury	s28	Mir28c	chr15	Mir28c	12	1.6484039534771	82	0	0	0	0	0	0	unassigned
Labelled in injury	s28	Mir3079	chr15	Mir3079	13	1.78577094960019	65	0	0	0	0	0	0	unassigned
Labelled in injury	s28	Mir30b	chr15	Mir30b	16358	2247.04932258153	114094	100	15	50	0.0876470278892843	0.0131470541833926	0.0438235139446421	unassigned
Labelled in injury	s28	Mir30d	chr15	Mir30d	334643	45968.9036836196	2316109	1409	133	949	0.0608347880000466	0.00574238949893982	0.0409738919886758	unassigned
Labelled in injury	s28	Mir33	chr15	Mir33	59	8.10465277126239	465	0	0	0	0	0	0	unassigned
Labelled in injury	s28	Mir3964	chr15	Mir3964	1	0.137366996123091	12	0	0	0	0	0	0	unassigned
Labelled in injury	s28	Mir5113	chr15	Mir5113	43	5.90678083329292	135	0	0	0	0	0	0	unassigned
Labelled in injury	s28	Mir615	chr15	Mir615	2564	352.208978059606	16140	9	2	3	0.0557620817843866	0.0123915737298637	0.0185873605947955	unassigned
Labelled in injury	s28	Mir6963	chr15	Mir6963	26	3.57154189920037	104	0	0	0	0	0	0	unassigned
Labelled in injury	s28	Mir7213	chr15	Mir7213	35	4.8078448643082	105	0	0	0	0	0	0	unassigned
Labelled in injury	s28	Mirlet7b	chr15	Mirlet7b	50932	6996.37584654128	455837	284	57	29	0.062302972334409	0.0125044697995117	0.0063619232313305	unassigned
Labelled in injury	s28	Mirlet7c-2	chr15	Mirlet7c-2	2432	334.076534571358	26561	12	4	4	0.0451790218741764	0.0150596739580588	0.0150596739580588	unassigned
Labelled in injury	s28	Snord43	chr15	Snord43	8974	1232.73142320862	130520	77	10	12	0.0589947900704873	0.00766166104811523	0.00919399325773828	unassigned
Labelled in injury	s28	chr15_unassigned	chr15	unassigned	43858	6024.64171596654	607197	303	103	732	0.0499014323193296	0.0169631931646566	0.120553955306103	unassigned
Labelled in injury	s28	Gm55082	chr16	Gm55082	11	1.511036957354	173	0	0	0	0	0	0	unassigned
Labelled in injury	s28	Mir125b-2	chr16	Mir125b-2	345	47.3916136624665	1788	0	0	0	0	0	0	unassigned
Labelled in injury	s28	Mir1306	chr16	Mir1306	45	6.18151482553911	176	0	0	0	0	0	0	unassigned
Labelled in injury	s28	Mir130b	chr16	Mir130b	60	8.24201976738548	339	0	0	0	0	0	0	unassigned
Labelled in injury	s28	Mir155	chr16	Mir155	946	129.949178332444	9108	3	0	0	0.0329380764163373	0	0	kupffer cell
Labelled in injury	s28	Mir185	chr16	Mir185	5708	784.090813870605	39406	57	4	2	0.144648023143684	0.0101507384662234	0.00507536923311171	unassigned
Labelled in injury	s28	Mir193b	chr16	Mir193b	39	5.35731284880056	135	0	0	0	0	0	0	unassigned
Labelled in injury	s28	Mir1947	chr16	Mir1947	9	1.23630296510782	36	0	0	0	0	0	0	unassigned
Labelled in injury	s28	Mir28a	chr16	Mir28a	4610	633.261852127451	23464	4	0	222	0.0170473917490624	0	0.946130242072963	unassigned
Labelled in injury	s28	Mir365-1	chr16	Mir365-1	10	1.37366996123091	70	0	0	0	0	0	0	unassigned
Labelled in injury	s28	Mir484	chr16	Mir484	1877	257.837851723042	8941	40	4	0	0.447377250866793	0.0447377250866793	0	unassigned
Labelled in injury	s28	Mir802	chr16	Mir802	39	5.35731284880056	271	0	1	0	0	0.3690036900369	0	unassigned
Labelled in injury	s28	Mir99a	chr16	Mir99a	38676	5312.80594205668	230708	57	46	5	0.0247065554727188	0.0199386237148257	0.00216724170813322	unassigned
Labelled in injury	s28	Mirlet7c-1	chr16	Mirlet7c-1	1014	139.290134068815	9966	7	2	2	0.0702388119606663	0.0200682319887618	0.0200682319887618	unassigned
Labelled in injury	s28	chr16_unassigned	chr16	unassigned	151701	20838.7106788691	2426932	1275	502	223	0.0525354645288784	0.0206845515243114	0.0091885557568156	unassigned
Labelled in injury	s28	Gm55583	chr17	Gm55583	15126	2077.81318335788	115290	55	13	2	0.0477057854107034	0.0112759129152572	0.00173475583311649	unassigned
Labelled in injury	s28	Mir125a	chr17	Mir125a	124448	17095.0479335265	862730	355	168	77	0.0411484473705563	0.0194730680514182	0.00892515619023333	unassigned
Labelled in injury	s28	Mir219a-1	chr17	Mir219a-1	56	7.69255178289311	205	0	0	0	0	0	0	unassigned
Labelled in injury	s28	Mir219c	chr17	Mir219c	15	2.06050494184637	72	0	0	0	0	0	0	unassigned
Labelled in injury	s28	Mir3082	chr17	Mir3082	1	0.137366996123091	5	0	0	0	0	0	0	unassigned
Labelled in injury	s28	Mir6968	chr17	Mir6968	2	0.274733992246183	8	0	0	0	0	0	0	unassigned
Labelled in injury	s28	Mir6975	chr17	Mir6975	6	0.824201976738548	59	0	0	0	0	0	0	unassigned
Labelled in injury	s28	Mir6976	chr17	Mir6976	9	1.23630296510782	81	0	0	0	0	0	0	unassigned
Labelled in injury	s28	Mir7b	chr17	Mir7b	27	3.70890889532346	318	0	0	0	0	0	0	unassigned
Labelled in injury	s28	Mir877	chr17	Mir877	79	10.8519926937242	409	0	0	0	0	0	0	unassigned
Labelled in injury	s28	Mir99b	chr17	Mir99b	28073	3856.30368216354	85760	26	13	9	0.0303171641791045	0.0151585820895522	0.0104944029850746	unassigned
Labelled in injury	s28	Mirlet7e	chr17	Mirlet7e	15126	2077.81318335788	115290	55	13	2	0.0477057854107034	0.0112759129152572	0.00173475583311649	unassigned
Labelled in injury	s28	chr17_unassigned	chr17	unassigned	97700	13420.755521226	991409	2003	266	1013	0.202035688600769	0.0268305008326533	0.102177809561947	unassigned
Labelled in injury	s28	Gm54396	chr18	Gm54396	24057	3304.63782573321	140694	917	4	0	0.651769087523277	0.00284304945484527	0	unassigned
Labelled in injury	s28	Gm54508	chr18	Gm54508	68	9.34095573637021	558	0	0	0	0	0	0	unassigned
Labelled in injury	s28	Mir122	chr18	Mir122	3692	507.158949686453	29986	77	4	5	0.256786500366838	0.013339558460615	0.0166744480757687	hepatocyte
Labelled in injury	s28	Mir143	chr18	Mir143	548828	75390.8537482439	3348257	3179	194	68	0.0949449220893139	0.005794059416586	0.00203090742437035	unassigned
Labelled in injury	s28	Mir145a	chr18	Mir145a	32829	4509.62111572496	138206	94	10	4	0.0680144132671519	0.00723557587948425	0.0028942303517937	unassigned
Labelled in injury	s28	Mir187	chr18	Mir187	664	91.2116854257326	1201	0	0	0	0	0	0	unassigned
Labelled in injury	s28	Mir1948	chr18	Mir1948	79	10.8519926937242	449	0	1	0	0	0.22271714922049	0	unassigned
Labelled in injury	s28	Mir1949	chr18	Mir1949	2	0.274733992246183	14	0	0	0	0	0	0	unassigned
Labelled in injury	s28	Mir378a	chr18	Mir378a	24053	3304.08835774871	140670	917	4	0	0.651880287196986	0.00284353451340016	0	unassigned
Labelled in injury	s28	chr18_unassigned	chr18	unassigned	64462	8854.95130408671	982756	600	235	136	0.0610527943863991	0.0239123444680063	0.0138386333942505	unassigned
Labelled in injury	s28	Gm54970	chr19	Gm54970	1	0.137366996123091	6	0	0	0	0	0	0	unassigned
Labelled in injury	s28	Gm55500	chr19	Gm55500	5	0.686834980615456	0	0	0	0	NA	NA	NA	unassigned
Labelled in injury	s28	Mir101b	chr19	Mir101b	3075	422.403513078506	18457	12	4	2	0.0650159830958444	0.0216719943652815	0.0108359971826407	unassigned
Labelled in injury	s28	Mir107	chr19	Mir107	4509	619.387785519019	29766	28	3	0	0.0940670563730431	0.010078613182826	0	unassigned
Labelled in injury	s28	Mir146b	chr19	Mir146b	4	0.549467984492365	24	0	0	0	0	0	0	unassigned
Labelled in injury	s28	Mir192	chr19	Mir192	93066	12784.1968611916	474890	259	273	35	0.0545389458611468	0.0574869969887764	0.00737012781907389	hepatocyte
Labelled in injury	s28	Mir194-2	chr19	Mir194-2	42312	5812.27233996024	212095	140	42	15	0.0660081567222235	0.0198024470166671	0.00707230250595252	unassigned
Labelled in injury	s28	Mir204	chr19	Mir204	645	88.6017124993939	6378	6	1	0	0.0940733772342427	0.0156788962057071	0	unassigned
Labelled in injury	s28	Mir3086	chr19	Mir3086	24	3.29680790695419	144	0	0	0	0	0	0	unassigned
Labelled in injury	s28	Mir6989	chr19	Mir6989	10	1.37366996123091	70	0	0	0	0	0	0	unassigned
Labelled in injury	s28	Mir6990	chr19	Mir6990	4	0.549467984492365	12	0	0	0	0	0	0	unassigned
Labelled in injury	s28	chr19_unassigned	chr19	unassigned	183529	25210.8274314748	2839047	1492	810	429	0.0525528460782791	0.0285307006189049	0.0151107044018644	unassigned
Labelled in injury	s28	Mir103-2	chr2	Mir103-2	234	32.1438770928034	1183	0	0	0	0	0	0	unassigned
Labelled in injury	s28	Mir10b	chr2	Mir10b	322913	44357.5888190958	2217545	650	461	219	0.0293116937874992	0.0207887551323648	0.00987578606071128	endothelial
Labelled in injury	s28	Mir126a	chr2	Mir126a	104404	14341.6638632352	620001	263	162	49	0.0424192864205058	0.0261289901145321	0.00790321305933377	unassigned
Labelled in injury	s28	Mir126b	chr2	Mir126b	104404	14341.6638632352	620001	263	162	49	0.0424192864205058	0.0261289901145321	0.00790321305933377	unassigned
Labelled in injury	s28	Mir129-2	chr2	Mir129-2	9	1.23630296510782	81	0	0	0	0	0	0	unassigned
Labelled in injury	s28	Mir130a	chr2	Mir130a	361	49.589485600436	2642	0	0	0	0	0	0	unassigned
Labelled in injury	s28	Mir181a-2	chr2	Mir181a-2	419	57.5567713755752	1681	2	1	0	0.118976799524093	0.0594883997620464	0	unassigned
Labelled in injury	s28	Mir181b-2	chr2	Mir181b-2	175	24.039224321541	1725	0	0	0	0	0	0	unassigned
Labelled in injury	s28	Mir1955	chr2	Mir1955	59	8.10465277126239	377	0	0	0	0	0	0	unassigned
Labelled in injury	s28	Mir199b	chr2	Mir199b	47	6.45624881778529	392	0	0	0	0	0	0	unassigned
Labelled in injury	s28	Mir296	chr2	Mir296	3	0.412100988369274	6	0	0	0	0	0	0	unassigned
Labelled in injury	s28	Mir298	chr2	Mir298	14	1.92313794572328	42	0	0	0	0	0	0	unassigned
Labelled in injury	s28	Mir3087	chr2	Mir3087	21	2.88470691858492	147	0	0	0	0	0	0	unassigned
Labelled in injury	s28	Mir3088	chr2	Mir3088	12	1.6484039534771	60	0	0	0	0	0	0	unassigned
Labelled in injury	s28	Mir3089	chr2	Mir3089	2	0.274733992246183	12	0	0	0	0	0	0	unassigned
Labelled in injury	s28	Mir3091	chr2	Mir3091	1	0.137366996123091	5	0	0	0	0	0	0	unassigned
Labelled in injury	s28	Mir467c	chr2	Mir467c	68	9.34095573637021	547	0	0	0	0	0	0	unassigned
Labelled in injury	s28	Mir467d	chr2	Mir467d	19	2.60997292633873	114	0	0	0	0	0	0	unassigned
Labelled in injury	s28	Mir467e	chr2	Mir467e	121	16.621406530894	983	0	0	0	0	0	0	unassigned
Labelled in injury	s28	Mir499	chr2	Mir499	12	1.6484039534771	108	0	0	0	0	0	0	unassigned
Labelled in injury	s28	Mir511	chr2	Mir511	14	1.92313794572328	112	0	0	0	0	0	0	unassigned
Labelled in injury	s28	Mir5128	chr2	Mir5128	2	0.274733992246183	8	0	0	0	0	0	0	unassigned
Labelled in injury	s28	Mir5129	chr2	Mir5129	4	0.549467984492365	16	0	0	0	0	0	0	unassigned
Labelled in injury	s28	Mir669c	chr2	Mir669c	74	10.1651577131088	743	0	0	0	0	0	0	unassigned
Labelled in injury	s28	Mir669l	chr2	Mir669l	13	1.78577094960019	130	0	0	0	0	0	0	unassigned
Labelled in injury	s28	Mir669o	chr2	Mir669o	20	2.74733992246183	228	0	0	0	0	0	0	unassigned
Labelled in injury	s28	Mir674	chr2	Mir674	1978	271.711918331475	6770	8	0	257	0.118168389955687	0	3.79615952732644	unassigned
Labelled in injury	s28	Mir6996	chr2	Mir6996	9	1.23630296510782	63	0	0	0	0	0	0	unassigned
Labelled in injury	s28	Mir7685	chr2	Mir7685	1	0.137366996123091	3	0	0	0	0	0	0	unassigned
Labelled in injury	s28	chr2_unassigned	chr2	unassigned	82693	11359.2890104068	1348882	745	395	341	0.0552309245730909	0.029283510344122	0.0252801950059382	unassigned
Labelled in injury	s28	Mir15b	chr3	Mir15b	4874	669.526739103947	29322	15	11	8	0.0511561285041948	0.0375144942364095	0.0272832685355706	unassigned
Labelled in injury	s28	Mir16-2	chr3	Mir16-2	213	29.2591701742184	1466	0	0	0	0	0	0	unassigned
Labelled in injury	s28	Mir186	chr3	Mir186	4689	644.113844821175	38158	50	2	11	0.131034121285183	0.00524136485140731	0.0288275066827402	unassigned
Labelled in injury	s28	Mir190b	chr3	Mir190b	27	3.70890889532346	222	0	0	0	0	0	0	unassigned
Labelled in injury	s28	Mir551b	chr3	Mir551b	8	1.09893596898473	40	0	0	0	0	0	0	unassigned
Labelled in injury	s28	Mir7008	chr3	Mir7008	19	2.60997292633873	76	0	0	0	0	0	0	unassigned
Labelled in injury	s28	Mir7010	chr3	Mir7010	13	1.78577094960019	91	0	0	0	0	0	0	unassigned
Labelled in injury	s28	Mir7669	chr3	Mir7669	2	0.274733992246183	14	0	0	0	0	0	0	unassigned
Labelled in injury	s28	Mir7j	chr3	Mir7j	749	102.887880096195	8225	1	0	745	0.0121580547112462	0	9.05775075987842	unassigned
Labelled in injury	s28	Mir8120	chr3	Mir8120	24	3.29680790695419	144	0	0	0	0	0	0	unassigned
Labelled in injury	s28	Mir92b	chr3	Mir92b	236	32.4186110850495	471	1	0	0	0.212314225053079	0	0	unassigned
Labelled in injury	s28	chr3_unassigned	chr3	unassigned	55469	7619.60990795175	858589	809	218	85	0.0942243611320434	0.0253904953359524	0.00989996377777959	unassigned
Labelled in injury	s28	Gm55612	chr4	Gm55612	1	0.137366996123091	7	0	0	0	0	0	0	unassigned
Labelled in injury	s28	Mir101a	chr4	Mir101a	24609	3380.46440759315	173847	64	10	0	0.0368139801089464	0.00575218439202287	0	unassigned
Labelled in injury	s28	Mir200a	chr4	Mir200a	29626	4069.6346271427	176488	136	18	1	0.0770590635057341	0.0101989936992883	0.000566610761071574	unassigned
Labelled in injury	s28	Mir200b	chr4	Mir200b	113622	15607.9128334979	773310	370	97	6	0.0478462712237007	0.0125434819154026	0.000775885479303255	unassigned
Labelled in injury	s28	Mir2139	chr4	Mir2139	14	1.92313794572328	84	0	0	0	0	0	0	unassigned
Labelled in injury	s28	Mir3095	chr4	Mir3095	4	0.549467984492365	24	0	0	0	0	0	0	unassigned
Labelled in injury	s28	Mir30c-1	chr4	Mir30c-1	332	45.6058427128663	1416	0	0	0	0	0	0	unassigned
Labelled in injury	s28	Mir30e	chr4	Mir30e	290300	39877.6389745334	1977828	1260	88	480	0.0637062474593342	0.00444932521938207	0.0242690466511749	unassigned
Labelled in injury	s28	Mir30f	chr4	Mir30f	290300	39877.6389745334	1977828	1260	88	480	0.0637062474593342	0.00444932521938207	0.0242690466511749	unassigned
Labelled in injury	s28	Mir31	chr4	Mir31	1489	204.539457227283	8906	9	1	0	0.101055468223669	0.0112283853581855	0	unassigned
Labelled in injury	s28	Mir32	chr4	Mir32	73	10.0277907169857	402	0	0	0	0	0	0	unassigned
Labelled in injury	s28	Mir34a	chr4	Mir34a	706	96.9810992629024	6643	5	3	0	0.0752671985548698	0.0451603191329219	0	unassigned
Labelled in injury	s28	Mir429	chr4	Mir429	23642	3247.63052234212	118007	52	34	0	0.0440651825739151	0.028811850144483	0	unassigned
Labelled in injury	s28	Mir455	chr4	Mir455	8553	1174.8999178408	33438	8	34	20	0.0239248758897063	0.101680722531252	0.0598121897242658	unassigned
Labelled in injury	s28	Mir491	chr4	Mir491	3	0.412100988369274	27	0	0	0	0	0	0	unassigned
Labelled in injury	s28	Mir5122	chr4	Mir5122	21	2.88470691858492	62	0	0	0	0	0	0	unassigned
Labelled in injury	s28	Mir698	chr4	Mir698	1	0.137366996123091	6	0	0	0	0	0	0	unassigned
Labelled in injury	s28	Mir700	chr4	Mir700	114	15.6598375580324	560	0	0	0	0	0	0	unassigned
Labelled in injury	s28	Mir7019	chr4	Mir7019	6	0.824201976738548	11	0	0	0	0	0	0	unassigned
Labelled in injury	s28	Mir7021	chr4	Mir7021	19	2.60997292633873	152	0	0	0	0	0	0	unassigned
Labelled in injury	s28	Mir872	chr4	Mir872	2400	329.680790695419	18840	3	4	2	0.0159235668789809	0.0212314225053079	0.0106157112526539	unassigned
Labelled in injury	s28	chr4_unassigned	chr4	unassigned	105087	14435.4855215873	1162277	985	336	348	0.0847474397239212	0.0289087713169924	0.0299412274354564	unassigned
Labelled in injury	s28	Mir106b	chr5	Mir106b	870	119.509286627089	4209	5	0	0	0.118793062485151	0	0	unassigned
Labelled in injury	s28	Mir218-1	chr5	Mir218-1	3	0.412100988369274	12	0	0	0	0	0	0	unassigned
Labelled in injury	s28	Mir25	chr5	Mir25	8327	1143.85497671698	24162	8	3	0	0.0331098419005049	0.0124161907126893	0	unassigned
Labelled in injury	s28	Mir339	chr5	Mir339	769	105.635220018657	2482	0	1	0	0	0.040290088638195	0	unassigned
Labelled in injury	s28	Mir574	chr5	Mir574	675	92.7227223830866	1350	0	0	0	0	0	0	unassigned
Labelled in injury	s28	Mir671	chr5	Mir671	182	25.0007932944026	876	0	0	0	0	0	0	unassigned
Labelled in injury	s28	Mir702	chr5	Mir702	22	3.02207391470801	110	0	0	0	0	0	0	unassigned
Labelled in injury	s28	Mir93	chr5	Mir93	4573	628.179273270896	22564	15	0	2	0.0664775748980677	0	0.0088636766530757	unassigned
Labelled in injury	s28	chr5_unassigned	chr5	unassigned	26155	3592.83378359945	253012	180	105	1014	0.0711428706938801	0.0415000079047634	0.400771504908858	unassigned
Labelled in injury	s28	Gm54714	chr6	Gm54714	1	0.137366996123091	1	0	0	0	0	0	0	unassigned
Labelled in injury	s28	Mir129-1	chr6	Mir129-1	69	9.4783227324933	252	0	0	0	0	0	0	unassigned
Labelled in injury	s28	Mir141	chr6	Mir141	265	36.4022539726192	1810	3	0	0	0.165745856353591	0	0	unassigned
Labelled in injury	s28	Mir148a	chr6	Mir148a	1768	242.864849145625	10622	10	2	0	0.0941442289587648	0.018828845791753	0	hepatocyte
Labelled in injury	s28	Mir182	chr6	Mir182	11997	1647.99185248873	82904	78	9	2	0.0940847245006272	0.0108559297500724	0.00241242883334942	unassigned
Labelled in injury	s28	Mir183	chr6	Mir183	5008	687.933916584441	30000	27	4	0	0.09	0.0133333333333333	0	unassigned
Labelled in injury	s28	Mir196b	chr6	Mir196b	9175	1260.34218942936	21395	6	0	0	0.0280439354989484	0	0	unassigned
Labelled in injury	s28	Mir200c	chr6	Mir200c	9220	1266.5237042549	60215	36	9	0	0.059785767665864	0.014946441916466	0	unassigned
Labelled in injury	s28	Mir29a	chr6	Mir29a	96078	13197.9462535144	625211	394	33	8	0.063018724878481	0.00527821807357836	0.00127956801783718	unassigned
Labelled in injury	s28	Mir29b-1	chr6	Mir29b-1	241	33.105446065665	889	0	0	0	0	0	0	unassigned
Labelled in injury	s28	Mir335	chr6	Mir335	3252	446.717471392293	11140	5	1	0	0.0448833034111311	0.00897666068222621	0	unassigned
Labelled in injury	s28	Mir653	chr6	Mir653	50	6.86834980615456	400	0	0	0	0	0	0	unassigned
Labelled in injury	s28	Mir7042	chr6	Mir7042	14	1.92313794572328	74	0	0	0	0	0	0	unassigned
Labelled in injury	s28	Mir8112	chr6	Mir8112	1	0.137366996123091	3	0	0	0	0	0	0	unassigned
Labelled in injury	s28	Mir96	chr6	Mir96	148	20.3303154262175	595	0	0	0	0	0	0	unassigned
Labelled in injury	s28	chr6_unassigned	chr6	unassigned	25214	3463.57144024762	167367	700	109	128	0.418242544826638	0.0651263391230051	0.0764786367682996	unassigned
Labelled in injury	s28	Gm55633	chr7	Gm55633	3	0.412100988369274	78	0	0	0	0	0	0	unassigned
Labelled in injury	s28	Mir139	chr7	Mir139	3855	529.549770054517	25034	29	4	2	0.115842454262203	0.0159782695534074	0.00798913477670368	unassigned
Labelled in injury	s28	Mir150	chr7	Mir150	1476	202.753686277683	8782	3	0	1	0.0341607834206331	0	0.0113869278068777	unassigned
Labelled in injury	s28	Mir1839	chr7	Mir1839	3806	522.818787244485	20502	10	0	2	0.0487757291971515	0	0.0097551458394303	unassigned
Labelled in injury	s28	Mir1964	chr7	Mir1964	39	5.35731284880056	273	0	0	0	0	0	0	unassigned
Labelled in injury	s28	Mir210	chr7	Mir210	14	1.92313794572328	45	0	0	0	0	0	0	unassigned
Labelled in injury	s28	Mir3102	chr7	Mir3102	128	17.5829755037557	757	0	0	0	0	0	0	unassigned
Labelled in injury	s28	Mir3103	chr7	Mir3103	2	0.274733992246183	10	0	0	0	0	0	0	unassigned
Labelled in injury	s28	Mir3105	chr7	Mir3105	154	21.1545174029561	987	0	1	3	0	0.101317122593718	0.303951367781155	unassigned
Labelled in injury	s28	Mir326	chr7	Mir326	549	75.4144808715771	3274	1	1	0	0.030543677458766	0.030543677458766	0	unassigned
Labelled in injury	s28	Mir330	chr7	Mir330	470	64.5624881778529	1084	0	0	0	0	0	0	unassigned
Labelled in injury	s28	Mir5121	chr7	Mir5121	30	4.12100988369274	153	0	0	0	0	0	0	unassigned
Labelled in injury	s28	Mir7-2	chr7	Mir7-2	14	1.92313794572328	168	0	1	0	0	0.595238095238095	0	unassigned
Labelled in injury	s28	Mir7052	chr7	Mir7052	6	0.824201976738548	30	0	0	0	0	0	0	unassigned
Labelled in injury	s28	Mir7059	chr7	Mir7059	6	0.824201976738548	12	0	0	0	0	0	0	unassigned
Labelled in injury	s28	Mir708	chr7	Mir708	46	6.3188818216622	245	0	1	0	0	0.408163265306122	0	unassigned
Labelled in injury	s28	chr7_unassigned	chr7	unassigned	40014	5496.60298286937	484151	1410	135	241	0.291231454649479	0.0278838626792055	0.0497778585606557	unassigned
Labelled in injury	s28	Gm54919	chr8	Gm54919	27	3.70890889532346	479	0	0	1	0	0	0.208768267223382	unassigned
Labelled in injury	s28	Mir1199	chr8	Mir1199	17	2.33523893409255	17	0	0	0	0	0	0	unassigned
Labelled in injury	s28	Mir138-2	chr8	Mir138-2	2	0.274733992246183	12	0	0	0	0	0	0	unassigned
Labelled in injury	s28	Mir140	chr8	Mir140	11624	1596.75396293481	26074	14	9	2	0.0536933343560635	0.0345171435146123	0.0076704763365805	unassigned
Labelled in injury	s28	Mir181c	chr8	Mir181c	469	64.4251211817298	2736	4	0	1	0.146198830409357	0	0.0365497076023392	unassigned
Labelled in injury	s28	Mir181d	chr8	Mir181d	499	68.5461310654225	1976	4	0	1	0.202429149797571	0	0.0506072874493927	unassigned
Labelled in injury	s28	Mir1966	chr8	Mir1966	17	2.33523893409255	136	0	0	0	0	0	0	unassigned
Labelled in injury	s28	Mir1968	chr8	Mir1968	217	29.8086381587108	985	0	0	0	0	0	0	unassigned
Labelled in injury	s28	Mir23a	chr8	Mir23a	61342	8426.36627618267	367906	113	98	35	0.0307143672568537	0.0266372388599262	0.00951329959283078	unassigned
Labelled in injury	s28	Mir24-2	chr8	Mir24-2	4950	679.966630809302	21267	8	5	11	0.0376169652513283	0.0235106032820802	0.0517233272205765	unassigned
Labelled in injury	s28	Mir27a	chr8	Mir27a	4897	672.686180014778	29203	9	6	1	0.0308187514981338	0.0205458343320892	0.00342430572201486	unassigned
Labelled in injury	s28	Mir3074-2	chr8	Mir3074-2	4950	679.966630809302	21267	8	5	11	0.0376169652513283	0.0235106032820802	0.0517233272205765	unassigned
Labelled in injury	s28	Mir3107	chr8	Mir3107	43	5.90678083329292	144	0	0	0	0	0	0	unassigned
Labelled in injury	s28	Mir328	chr8	Mir328	2203	302.61949245917	20	0	0	0	0	0	0	unassigned
Labelled in injury	s28	Mir383	chr8	Mir383	70	9.61568972861639	417	3	0	0	0.719424460431655	0	0	unassigned
Labelled in injury	s28	Mir486	chr8	Mir486	43	5.90678083329292	144	0	0	0	0	0	0	unassigned
Labelled in injury	s28	Mir7068	chr8	Mir7068	3	0.412100988369274	9	0	0	0	0	0	0	unassigned
Labelled in injury	s28	Mir7069	chr8	Mir7069	2	0.274733992246183	6	0	0	0	0	0	0	unassigned
Labelled in injury	s28	Mir7654	chr8	Mir7654	3	0.412100988369274	3	0	0	0	0	0	0	unassigned
Labelled in injury	s28	Mir8111	chr8	Mir8111	2	0.274733992246183	8	0	0	0	0	0	0	unassigned
Labelled in injury	s28	chr8_unassigned	chr8	unassigned	77273	10614.7598914196	1477618	1183	446	161	0.0800612878294661	0.0301837146001199	0.0108959149117025	unassigned
Labelled in injury	s28	Gm26377	chr9	Gm26377	5	0.686834980615456	110	0	0	0	0	0	0	unassigned
Labelled in injury	s28	Gm55600	chr9	Gm55600	43688	6001.28932662561	83724	19	2	4	0.0226936123453251	0.00238880129950791	0.00477760259901581	unassigned
Labelled in injury	s28	Gm56154	chr9	Gm56154	10	1.37366996123091	292	0	0	0	0	0	0	unassigned
Labelled in injury	s28	Mir100	chr9	Mir100	5626	772.826720188511	28055	8	8	0	0.0285154161468544	0.0285154161468544	0	unassigned
Labelled in injury	s28	Mir125b-1	chr9	Mir125b-1	374	51.3752565500361	2526	0	1	0	0	0.0395882818685669	0	unassigned
Labelled in injury	s28	Mir138-1	chr9	Mir138-1	3	0.412100988369274	21	0	0	0	0	0	0	unassigned
Labelled in injury	s28	Mir184	chr9	Mir184	29	3.98364288756965	211	1	0	0	0.4739336492891	0	0	unassigned
Labelled in injury	s28	Mir190a	chr9	Mir190a	268	36.8143549609885	1600	3	0	0	0.1875	0	0	unassigned
Labelled in injury	s28	Mir191	chr9	Mir191	43688	6001.28932662561	83724	19	2	4	0.0226936123453251	0.00238880129950791	0.00477760259901581	unassigned
Labelled in injury	s28	Mir26a-1	chr9	Mir26a-1	127	17.4456085076326	727	0	0	1	0	0	0.137551581843191	unassigned
Labelled in injury	s28	Mir3109	chr9	Mir3109	17	2.33523893409255	85	0	0	0	0	0	0	unassigned
Labelled in injury	s28	Mir34b	chr9	Mir34b	118	16.2093055425248	847	0	0	1	0	0	0.118063754427391	unassigned
Labelled in injury	s28	Mir34c	chr9	Mir34c	240	32.9680790695419	1229	1	0	0	0.081366965012205	0	0	unassigned
Labelled in injury	s28	Mir425	chr9	Mir425	6882	945.359667319114	37200	32	10	12	0.0860215053763441	0.0268817204301075	0.032258064516129	unassigned
Labelled in injury	s28	Mir5133	chr9	Mir5133	16	2.19787193796946	48	0	0	0	0	0	0	unassigned
Labelled in injury	s28	Mir6236	chr9	Mir6236	167	22.9402883525562	883	0	0	0	0	0	0	unassigned
Labelled in injury	s28	Mir7083	chr9	Mir7083	8	1.09893596898473	48	0	0	0	0	0	0	unassigned
Labelled in injury	s28	Mir7085	chr9	Mir7085	3	0.412100988369274	18	0	0	0	0	0	0	unassigned
Labelled in injury	s28	Mirlet7a-2	chr9	Mirlet7a-2	323	44.3695397477585	3152	1	0	0	0.0317258883248731	0	0	unassigned
Labelled in injury	s28	Mirlet7g	chr9	Mirlet7g	351922	48342.4680096305	3097294	1163	390	243	0.0375489055930758	0.0125916364413582	0.0078455580903847	unassigned
Labelled in injury	s28	chr9_unassigned	chr9	unassigned	130042	17863.478909839	2649666	1364	585	3083	0.0514781863072553	0.0220782543913082	0.116354287672484	unassigned
Labelled in injury	s28	chrM_unassigned	chrM	unassigned	148442	20391.0316385039	1110601	489	455	79	0.044030214271372	0.040968808780111	0.007113265700283	unassigned
Labelled in injury	s28	Mir106a	chrX	Mir106a	37	5.08257885655438	296	0	0	0	0	0	0	unassigned
Labelled in injury	s28	Mir1198	chrX	Mir1198	152	20.8797834107099	1484	0	0	1	0	0	0.0673854447439353	unassigned
Labelled in injury	s28	Mir188	chrX	Mir188	1	0.137366996123091	3	0	0	0	0	0	0	unassigned
Labelled in injury	s28	Mir18b	chrX	Mir18b	3	0.412100988369274	15	0	0	0	0	0	0	unassigned
Labelled in injury	s28	Mir19b-2	chrX	Mir19b-2	44	6.04414782941602	395	1	0	0	0.253164556962025	0	0	unassigned
Labelled in injury	s28	Mir20b	chrX	Mir20b	73	10.0277907169857	507	3	0	0	0.591715976331361	0	0	unassigned
Labelled in injury	s28	Mir221	chrX	Mir221	9219	1266.38633725878	32784	27	9	0	0.0823572474377745	0.0274524158125915	0	unassigned
Labelled in injury	s28	Mir222	chrX	Mir222	7265	997.971226834258	29081	16	1	0	0.0550187407585709	0.00343867129741068	0	unassigned
Labelled in injury	s28	Mir223	chrX	Mir223	501	68.8208650576687	3499	5	0	0	0.142897970848814	0	0	unassigned
Labelled in injury	s28	Mir224	chrX	Mir224	553	75.9639488560695	2643	2	0	0	0.0756715853197125	0	0	unassigned
Labelled in injury	s28	Mir3112	chrX	Mir3112	2	0.274733992246183	10	0	0	0	0	0	0	unassigned
Labelled in injury	s28	Mir322	chrX	Mir322	5577	766.09573737848	48535	51	15	51	0.10507880910683	0.0309055320902442	0.10507880910683	unassigned
Labelled in injury	s28	Mir325	chrX	Mir325	14	1.92313794572328	70	0	0	0	0	0	0	unassigned
Labelled in injury	s28	Mir351	chrX	Mir351	1782	244.787987091349	5441	1	0	0	0.0183789744532255	0	0	unassigned
Labelled in injury	s28	Mir361	chrX	Mir361	2038	279.95393809886	10158	6	2	0	0.0590667454223272	0.0196889151407757	0	unassigned
Labelled in injury	s28	Mir362	chrX	Mir362	580	79.6728577513929	4019	3	1	1	0.0746454341876089	0.0248818113958696	0.0248818113958696	unassigned
Labelled in injury	s28	Mir363	chrX	Mir363	172	23.6271233331717	1061	0	0	0	0	0	0	unassigned
Labelled in injury	s28	Mir374b	chrX	Mir374b	841	115.52564373952	7483	2	2	0	0.0267272484297742	0.0267272484297742	0	unassigned
Labelled in injury	s28	Mir374c	chrX	Mir374c	821	112.778303817058	7383	2	2	0	0.0270892591087634	0.0270892591087634	0	unassigned
Labelled in injury	s28	Mir421	chrX	Mir421	286	39.2869608912041	2250	0	1	0	0	0.0444444444444444	0	unassigned
Labelled in injury	s28	Mir450-1	chrX	Mir450-1	79	10.8519926937242	612	0	1	0	0	0.163398692810458	0	unassigned
Labelled in injury	s28	Mir450-2	chrX	Mir450-2	7	0.961568972861639	25	0	0	0	0	0	0	unassigned
Labelled in injury	s28	Mir450b	chrX	Mir450b	523	71.8429389723767	2892	0	0	0	0	0	0	unassigned
Labelled in injury	s28	Mir452	chrX	Mir452	3	0.412100988369274	24	0	0	0	0	0	0	unassigned
Labelled in injury	s28	Mir500	chrX	Mir500	169	23.2150223448024	874	2	0	0	0.22883295194508	0	0	unassigned
Labelled in injury	s28	Mir501	chrX	Mir501	1361	186.956481723527	8054	6	1	0	0.0744971442761361	0.0124161907126893	0	unassigned
Labelled in injury	s28	Mir503	chrX	Mir503	302	41.4848328291736	1545	2	0	0	0.129449838187702	0	0	unassigned
Labelled in injury	s28	Mir504	chrX	Mir504	20	2.74733992246183	60	0	0	0	0	0	0	unassigned
Labelled in injury	s28	Mir505	chrX	Mir505	86	11.8135616665858	359	0	0	0	0	0	0	unassigned
Labelled in injury	s28	Mir5132	chrX	Mir5132	9	1.23630296510782	18	0	0	0	0	0	0	unassigned
Labelled in injury	s28	Mir532	chrX	Mir532	1722	236.545967323963	6947	5	0	1	0.0719735137469411	0	0.0143947027493882	unassigned
Labelled in injury	s28	Mir542	chrX	Mir542	148	20.3303154262175	1067	1	0	0	0.0937207122774133	0	0	unassigned
Labelled in injury	s28	Mir547	chrX	Mir547	1	0.137366996123091	4	0	0	0	0	0	0	unassigned
Labelled in injury	s28	Mir652	chrX	Mir652	1964	269.788780385751	9786	2	2	1	0.0204373594931535	0.0204373594931535	0.0102186797465767	unassigned
Labelled in injury	s28	Mir672	chrX	Mir672	140	19.2313794572328	408	2	0	0	0.490196078431373	0	0	unassigned
Labelled in injury	s28	Mir676	chrX	Mir676	638	87.6401435265322	4373	5	0	3	0.114337983077978	0	0.0686027898467871	unassigned
Labelled in injury	s28	Mir92-2	chrX	Mir92-2	2404	330.230258679911	7240	4	0	1	0.0552486187845304	0	0.0138121546961326	unassigned
Labelled in injury	s28	Mir98	chrX	Mir98	16111	2213.11967453912	157153	60	8	12	0.0381793538780679	0.00509058051707572	0.00763587077561357	unassigned
Labelled in injury	s28	Mirlet7f-2	chrX	Mirlet7f-2	33658	4623.49835551101	334787	66	56	36	0.0197140271276961	0.0167270533204694	0.0107531057060161	unassigned
Labelled in injury	s28	chrX_unassigned	chrX	unassigned	8293	1139.1844988488	67801	237	29	49	0.34955236648427	0.0427722304980752	0.0722703204967478	unassigned
Labelled in injury	s28	chrY_unassigned	chrY	unassigned	92	12.6377636433244	718	0	0	0	0	0	0	unassigned
Labelled in injury	s29	GL456233.2_unassigned	GL456233.2	unassigned	78	8.01944571647476	437	0	0	0	0	0	0	unassigned
Labelled in injury	s29	JH584304.1_unassigned	JH584304.1	unassigned	134	13.7769964872771	543	0	0	0	0	0	0	unassigned
Labelled in injury	s29	MU069434.1_unassigned	MU069434.1	unassigned	1	0.102813406621471	2	0	0	0	0	0	0	unassigned
Labelled in injury	s29	MU069435.1_unassigned	MU069435.1	unassigned	3489	358.715975702313	54679	23	12	9	0.0420636807549516	0.0219462682199748	0.0164597011649811	unassigned
Labelled in injury	s29	Gm54947	chr1	Gm54947	17	1.74782791256501	68	0	0	0	0	0	0	unassigned
Labelled in injury	s29	Mir128-1	chr1	Mir128-1	738	75.8762940866458	5998	3	0	10	0.0500166722240747	0	0.166722240746916	unassigned
Labelled in injury	s29	Mir149	chr1	Mir149	1008	103.635913874443	7954	18	2	0	0.226301232084486	0.0251445813427206	0	unassigned
Labelled in injury	s29	Mir181a-1	chr1	Mir181a-1	162	16.6557718726783	1021	0	0	0	0	0	0	unassigned
Labelled in injury	s29	Mir181b-1	chr1	Mir181b-1	16	1.64501450594354	144	0	0	0	0	0	0	unassigned
Labelled in injury	s29	Mir1843b	chr1	Mir1843b	553	56.8558138616736	3893	5	1	1	0.128435653737478	0.0256871307474955	0.0256871307474955	unassigned
Labelled in injury	s29	Mir194-1	chr1	Mir194-1	119	12.2347953879551	596	0	0	0	0	0	0	unassigned
Labelled in injury	s29	Mir1981	chr1	Mir1981	1395	143.424702236952	6942	2	0	0	0.0288101411696917	0	0	unassigned
Labelled in injury	s29	Mir199a-2	chr1	Mir199a-2	3	0.308440219864414	21	0	0	0	0	0	0	unassigned
Labelled in injury	s29	Mir205	chr1	Mir205	1002	103.019033434714	3004	0	1	0	0	0.033288948069241	0	unassigned
Labelled in injury	s29	Mir214	chr1	Mir214	3291	338.358921191262	5104	1	2	0	0.0195924764890282	0.0391849529780564	0	stellate cell
Labelled in injury	s29	Mir215	chr1	Mir215	5	0.514067033107356	30	0	0	0	0	0	0	unassigned
Labelled in injury	s29	Mir26b	chr1	Mir26b	87124	8957.51523848906	682151	217	48	33	0.0318111385895498	0.00703656521796494	0.00483763858735089	unassigned
Labelled in injury	s29	Mir29b-2	chr1	Mir29b-2	124	12.7488624210624	1027	0	0	0	0	0	0	unassigned
Labelled in injury	s29	Mir29c	chr1	Mir29c	2812	289.111299419577	19995	4	2	2	0.0200050012503126	0.0100025006251563	0.0100025006251563	unassigned
Labelled in injury	s29	Mir30a	chr1	Mir30a	769243	79088.4933497204	4247327	1346	497	264	0.0316905197080423	0.0117014771878878	0.00621567399919997	unassigned
Labelled in injury	s29	Mir30c-2	chr1	Mir30c-2	5280	542.854786961368	35754	7	40	3	0.0195782290093416	0.111875594339095	0.00839066957543212	unassigned
Labelled in injury	s29	Mir350	chr1	Mir350	74	7.60819208998887	494	0	0	0	0	0	0	unassigned
Labelled in injury	s29	Mir3535	chr1	Mir3535	10217	1050.44457545157	250586	90	36	7	0.0359158133335462	0.0143663253334185	0.0027934521481647	unassigned
Labelled in injury	s29	Mir375	chr1	Mir375	2278	234.208940283712	2202	0	0	0	0	0	0	unassigned
Labelled in injury	s29	Mir5126	chr1	Mir5126	3	0.308440219864414	0	0	0	0	NA	NA	NA	unassigned
Labelled in injury	s29	Mir664	chr1	Mir664	545	56.0333066087018	4285	0	0	0	0	0	0	unassigned
Labelled in injury	s29	Mir7682	chr1	Mir7682	2	0.205626813242943	18	0	0	0	0	0	0	unassigned
Labelled in injury	s29	Mir8114	chr1	Mir8114	18	1.85064131918648	90	0	0	0	0	0	0	unassigned
Labelled in injury	s29	chr1_unassigned	chr1	unassigned	246535	25347.1032014244	4384254	2223	6893	687	0.0507041790918136	0.157221730310333	0.0156697125668358	unassigned
Labelled in injury	s29	Gm55025	chr10	Gm55025	7	0.719693846350299	21	0	0	0	0	0	0	unassigned
Labelled in injury	s29	Mir1191b	chr10	Mir1191b	1	0.102813406621471	7	0	0	0	0	0	0	unassigned
Labelled in injury	s29	Mir1929	chr10	Mir1929	6	0.616880439728828	36	0	0	0	0	0	0	unassigned
Labelled in injury	s29	Mir1930	chr10	Mir1930	9	0.925320659593241	45	0	0	0	0	0	0	unassigned
Labelled in injury	s29	Mir1982	chr10	Mir1982	35	3.59846923175149	245	0	0	0	0	0	0	unassigned
Labelled in injury	s29	Mir26a-2	chr10	Mir26a-2	1598	164.295823781111	9491	2	2	1	0.0210725950900853	0.0210725950900853	0.0105362975450427	unassigned
Labelled in injury	s29	Mir3057	chr10	Mir3057	26	2.67314857215825	160	0	0	3	0	0	1.875	unassigned
Labelled in injury	s29	Mir3058	chr10	Mir3058	30	3.08440219864414	141	0	0	0	0	0	0	unassigned
Labelled in injury	s29	Mir331	chr10	Mir331	392	40.3028553956167	1481	1	0	0	0.0675219446320054	0	0	unassigned
Labelled in injury	s29	Mir378d	chr10	Mir378d	49	5.03785692445209	289	0	0	0	0	0	0	unassigned
Labelled in injury	s29	Mir677	chr10	Mir677	31	3.18721560526561	439	0	0	0	0	0	0	unassigned
Labelled in injury	s29	Mir6911	chr10	Mir6911	5	0.514067033107356	25	0	0	0	0	0	0	unassigned
Labelled in injury	s29	Mir6917	chr10	Mir6917	1	0.102813406621471	3	0	0	0	0	0	0	unassigned
Labelled in injury	s29	Mirlet7i	chr10	Mirlet7i	84037	8640.13025224858	252252	100	20	2	0.0396428967857539	0.00792857935715079	0.000792857935715079	unassigned
Labelled in injury	s29	chr10_unassigned	chr10	unassigned	122164	12560.0970065054	2004846	1188	496	1687	0.0592564216902445	0.0247400548471055	0.0841461139658607	unassigned
Labelled in injury	s29	Gm56268	chr11	Gm56268	7	0.719693846350299	14	0	0	0	0	0	0	unassigned
Labelled in injury	s29	Mir103-1	chr11	Mir103-1	48	4.93504351783062	300	0	0	0	0	0	0	unassigned
Labelled in injury	s29	Mir10a	chr11	Mir10a	467931	48109.5801737917	3613275	1155	1013	323	0.0319654606970131	0.0280355079533111	0.00893925870574479	unassigned
Labelled in injury	s29	Mir132	chr11	Mir132	1015	104.355607720793	5764	2	1	0	0.0346981263011797	0.0173490631505899	0	unassigned
Labelled in injury	s29	Mir142	chr11	Mir142	643	66.109020457606	2610	0	0	0	0	0	0	unassigned
Labelled in injury	s29	Mir142b	chr11	Mir142b	696	71.558131008544	2769	0	0	0	0	0	0	unassigned
Labelled in injury	s29	Mir144	chr11	Mir144	35	3.59846923175149	254	0	0	0	0	0	0	unassigned
Labelled in injury	s29	Mir146	chr11	Mir146	10422	1071.52132380897	64169	26	6	0	0.0405180071374028	0.00935030933940065	0	unassigned
Labelled in injury	s29	Mir152	chr11	Mir152	2945	302.785482500233	14661	14	3	1	0.095491439874497	0.0204624514016779	0.00682081713389264	unassigned
Labelled in injury	s29	Mir1934	chr11	Mir1934	13	1.33657428607913	91	0	0	0	0	0	0	unassigned
Labelled in injury	s29	Mir193a	chr11	Mir193a	1664	171.081508618128	9834	4	4	0	0.0406752084604434	0.0406752084604434	0	unassigned
Labelled in injury	s29	Mir195a	chr11	Mir195a	8057	828.367617149194	32697	7	6	5	0.0214086919289231	0.0183503073676484	0.0152919228063737	unassigned
Labelled in injury	s29	Mir196a-1	chr11	Mir196a-1	369	37.9381470433229	1028	0	0	0	0	0	0	unassigned
Labelled in injury	s29	Mir212	chr11	Mir212	222	22.8245762699666	1613	0	1	0	0	0.0619962802231866	0	unassigned
Labelled in injury	s29	Mir218-2	chr11	Mir218-2	2	0.205626813242943	18	0	0	0	0	0	0	unassigned
Labelled in injury	s29	Mir21a	chr11	Mir21a	572527	58863.4512527711	3390252	1712	626	315	0.0504977211133568	0.0184647040986924	0.00929134471419824	cholangiocyte
Labelled in injury	s29	Mir22	chr11	Mir22	146382	15050.0320880642	726996	350	87	12	0.0481433185327017	0.011967053463843	0.00165062806397834	unassigned
Labelled in injury	s29	Mir301	chr11	Mir301	87	8.944766376068	649	0	0	0	0	0	0	unassigned
Labelled in injury	s29	Mir3060	chr11	Mir3060	6	0.616880439728828	12	0	0	0	0	0	0	unassigned
Labelled in injury	s29	Mir3061	chr11	Mir3061	20	2.05626813242942	68	0	0	0	0	0	0	unassigned
Labelled in injury	s29	Mir3062	chr11	Mir3062	11	1.13094747283618	55	0	0	0	0	0	0	unassigned
Labelled in injury	s29	Mir3064	chr11	Mir3064	35	3.59846923175149	117	0	0	0	0	0	0	unassigned
Labelled in injury	s29	Mir3065	chr11	Mir3065	313	32.1805962725205	1731	4	0	1	0.23108030040439	0	0.0577700751010976	unassigned
Labelled in injury	s29	Mir324	chr11	Mir324	299	30.7412085798199	1649	0	0	0	0	0	0	unassigned
Labelled in injury	s29	Mir338	chr11	Mir338	313	32.1805962725205	1731	4	0	1	0.23108030040439	0	0.0577700751010976	unassigned
Labelled in injury	s29	Mir340	chr11	Mir340	4910	504.813826511424	35618	16	5	0	0.0449211073052951	0.0140378460329047	0	unassigned
Labelled in injury	s29	Mir365-2	chr11	Mir365-2	154	15.8332646197066	724	0	0	0	0	0	0	unassigned
Labelled in injury	s29	Mir3968	chr11	Mir3968	16	1.64501450594354	96	0	15	1	0	15.625	1.04166666666667	unassigned
Labelled in injury	s29	Mir423	chr11	Mir423	23515	2417.6572567039	98317	70	12	2	0.0711982668307617	0.0122054171709877	0.00203423619516462	unassigned
Labelled in injury	s29	Mir451a	chr11	Mir451a	404	41.5366162750744	2730	2	0	0	0.0732600732600733	0	0	unassigned
Labelled in injury	s29	Mir451b	chr11	Mir451b	404	41.5366162750744	2730	2	0	0	0.0732600732600733	0	0	unassigned
Labelled in injury	s29	Mir497	chr11	Mir497	1118	114.945388602805	6667	0	1	6	0	0.0149992500374981	0.0899955002249887	unassigned
Labelled in injury	s29	Mir497b	chr11	Mir497b	1118	114.945388602805	6667	0	1	6	0	0.0149992500374981	0.0899955002249887	unassigned
Labelled in injury	s29	Mir6516	chr11	Mir6516	34	3.49565582513002	273	0	0	0	0	0	0	unassigned
Labelled in injury	s29	Mir6922	chr11	Mir6922	4	0.411253626485885	12	0	0	0	0	0	0	unassigned
Labelled in injury	s29	Mir6927	chr11	Mir6927	1	0.102813406621471	4	0	0	0	0	0	0	unassigned
Labelled in injury	s29	Mir744	chr11	Mir744	1376	141.471247511144	5890	8	3	0	0.135823429541596	0.0509337860780985	0	unassigned
Labelled in injury	s29	chr11_unassigned	chr11	unassigned	200995	20664.9806638826	2872728	2158	1617	562	0.0751202341467762	0.0562879604334277	0.0195632861865098	unassigned
Labelled in injury	s29	Gm54365	chr12	Gm54365	3	0.308440219864414	15	0	0	0	0	0	0	unassigned
Labelled in injury	s29	Gm54366	chr12	Gm54366	8	0.82250725297177	72	0	0	0	0	0	0	unassigned
Labelled in injury	s29	Gm54371	chr12	Gm54371	62	6.37443121053122	365	0	0	0	0	0	0	unassigned
Labelled in injury	s29	Gm54588	chr12	Gm54588	114	11.7207283548477	1130	18	8	0	1.5929203539823	0.707964601769911	0	unassigned
Labelled in injury	s29	Mir1247	chr12	Mir1247	397	40.8169224287241	757	0	1	0	0	0.132100396301189	0	unassigned
Labelled in injury	s29	Mir127	chr12	Mir127	33	3.39284241850855	217	0	0	0	0	0	0	unassigned
Labelled in injury	s29	Mir134	chr12	Mir134	4	0.411253626485885	20	0	0	0	0	0	0	unassigned
Labelled in injury	s29	Mir136	chr12	Mir136	31	3.18721560526561	310	0	0	0	0	0	0	unassigned
Labelled in injury	s29	Mir1843a	chr12	Mir1843a	1305	134.17149564102	4643	0	0	0	0	0	0	unassigned
Labelled in injury	s29	Mir1938	chr12	Mir1938	2	0.205626813242943	10	0	0	0	0	0	0	unassigned
Labelled in injury	s29	Mir203	chr12	Mir203	19723	2027.78881879528	119030	47	43	4	0.0394858439048979	0.0361253465512896	0.00336049735360833	unassigned
Labelled in injury	s29	Mir300	chr12	Mir300	1	0.102813406621471	6	0	0	0	0	0	0	unassigned
Labelled in injury	s29	Mir3066	chr12	Mir3066	18	1.85064131918648	176	1	0	0	0.568181818181818	0	0	unassigned
Labelled in injury	s29	Mir3068	chr12	Mir3068	907	93.2517598056744	6282	2	0	0	0.0318369945877109	0	0	unassigned
Labelled in injury	s29	Mir3071	chr12	Mir3071	31	3.18721560526561	310	0	0	0	0	0	0	unassigned
Labelled in injury	s29	Mir3073a	chr12	Mir3073a	104	10.692594288633	698	12	0	0	1.71919770773639	0	0	unassigned
Labelled in injury	s29	Mir3073b	chr12	Mir3073b	104	10.692594288633	698	12	0	0	1.71919770773639	0	0	unassigned
Labelled in injury	s29	Mir323	chr12	Mir323	32	3.29002901188708	160	0	0	0	0	0	0	unassigned
Labelled in injury	s29	Mir329	chr12	Mir329	12	1.23376087945766	114	0	0	0	0	0	0	unassigned
Labelled in injury	s29	Mir337	chr12	Mir337	1	0.102813406621471	6	0	0	0	0	0	0	unassigned
Labelled in injury	s29	Mir342	chr12	Mir342	1045	107.440009919437	3950	0	2	0	0	0.0506329113924051	0	unassigned
Labelled in injury	s29	Mir345	chr12	Mir345	280	28.787753854012	1592	0	0	0	0	0	0	unassigned
Labelled in injury	s29	Mir3544	chr12	Mir3544	1	0.102813406621471	6	0	0	0	0	0	0	unassigned
Labelled in injury	s29	Mir369	chr12	Mir369	14	1.4393876927006	98	0	0	0	0	0	0	unassigned
Labelled in injury	s29	Mir370	chr12	Mir370	1	0.102813406621471	6	0	0	0	0	0	0	unassigned
Labelled in injury	s29	Mir376a	chr12	Mir376a	8	0.82250725297177	72	0	0	0	0	0	0	unassigned
Labelled in injury	s29	Mir376b	chr12	Mir376b	2	0.205626813242943	10	0	0	0	0	0	0	unassigned
Labelled in injury	s29	Mir376c	chr12	Mir376c	4	0.411253626485885	20	0	0	0	0	0	0	unassigned
Labelled in injury	s29	Mir379	chr12	Mir379	352	36.1903191307579	1766	1	0	0	0.0566251415628539	0	0	unassigned
Labelled in injury	s29	Mir380	chr12	Mir380	3	0.308440219864414	15	0	0	0	0	0	0	unassigned
Labelled in injury	s29	Mir381	chr12	Mir381	6	0.616880439728828	36	0	0	0	0	0	0	unassigned
Labelled in injury	s29	Mir382	chr12	Mir382	50	5.14067033107356	368	0	0	0	0	0	0	unassigned
Labelled in injury	s29	Mir409	chr12	Mir409	62	6.37443121053122	365	0	0	0	0	0	0	unassigned
Labelled in injury	s29	Mir410	chr12	Mir410	16	1.64501450594354	80	0	0	0	0	0	0	unassigned
Labelled in injury	s29	Mir411	chr12	Mir411	137	14.0854367071416	685	2	0	0	0.291970802919708	0	0	unassigned
Labelled in injury	s29	Mir431	chr12	Mir431	20	2.05626813242942	120	0	0	0	0	0	0	unassigned
Labelled in injury	s29	Mir433	chr12	Mir433	37	3.80409604499444	259	0	0	0	0	0	0	unassigned
Labelled in injury	s29	Mir434	chr12	Mir434	143	14.7023171468704	946	0	0	0	0	0	0	unassigned
Labelled in injury	s29	Mir485	chr12	Mir485	28	2.8787753854012	116	0	0	0	0	0	0	unassigned
Labelled in injury	s29	Mir487b	chr12	Mir487b	40	4.11253626485885	263	0	0	0	0	0	0	unassigned
Labelled in injury	s29	Mir493	chr12	Mir493	16	1.64501450594354	144	0	0	0	0	0	0	unassigned
Labelled in injury	s29	Mir494	chr12	Mir494	7	0.719693846350299	28	0	0	0	0	0	0	unassigned
Labelled in injury	s29	Mir495	chr12	Mir495	11	1.13094747283618	71	0	0	0	0	0	0	unassigned
Labelled in injury	s29	Mir496a	chr12	Mir496a	12	1.23376087945766	84	0	0	0	0	0	0	unassigned
Labelled in injury	s29	Mir5099	chr12	Mir5099	859	88.3167162878438	6840	0	0	1	0	0	0.0146198830409357	unassigned
Labelled in injury	s29	Mir5101	chr12	Mir5101	3	0.308440219864414	36	0	0	0	0	0	0	unassigned
Labelled in injury	s29	Mir5135	chr12	Mir5135	14	1.4393876927006	65	0	0	0	0	0	0	unassigned
Labelled in injury	s29	Mir541	chr12	Mir541	90	9.25320659593241	668	0	0	0	0	0	0	unassigned
Labelled in injury	s29	Mir543	chr12	Mir543	3	0.308440219864414	21	0	0	0	0	0	0	unassigned
Labelled in injury	s29	Mir6538	chr12	Mir6538	14	1.4393876927006	0	0	0	0	NA	NA	NA	unassigned
Labelled in injury	s29	chr12_unassigned	chr12	unassigned	14542	1495.11255908944	124818	223	47	510	0.17866012914804	0.03765482542582	0.408594914195068	unassigned
Labelled in injury	s29	Gm54453	chr13	Gm54453	18	1.85064131918648	36	0	0	0	0	0	0	unassigned
Labelled in injury	s29	Gm54514	chr13	Gm54514	10	1.02813406621471	92	0	0	0	0	0	0	unassigned
Labelled in injury	s29	Gm54609	chr13	Gm54609	2652	272.661154360142	15971	15	6	0	0.093920230417632	0.0375680921670528	0	unassigned
Labelled in injury	s29	Mir1983	chr13	Mir1983	14	1.4393876927006	42	0	0	0	0	0	0	unassigned
Labelled in injury	s29	Mir23b	chr13	Mir23b	84266	8663.6745223649	422017	156	122	28	0.0369653355196592	0.0289087880346052	0.00663480381122088	unassigned
Labelled in injury	s29	Mir24-1	chr13	Mir24-1	579	59.5289624338319	3471	0	0	1	0	0	0.0288101411696917	unassigned
Labelled in injury	s29	Mir27b	chr13	Mir27b	100270	10309.1002819349	698927	162	77	30	0.0231783862978537	0.0110168873144119	0.0042922937588618	unassigned
Labelled in injury	s29	Mir3074-1	chr13	Mir3074-1	579	59.5289624338319	3471	0	0	1	0	0	0.0288101411696917	unassigned
Labelled in injury	s29	Mir582	chr13	Mir582	252	25.9089784686108	1260	0	0	0	0	0	0	unassigned
Labelled in injury	s29	Mir6942	chr13	Mir6942	35	3.59846923175149	206	4	0	0	1.94174757281553	0	0	unassigned
Labelled in injury	s29	Mir6944	chr13	Mir6944	11	1.13094747283618	33	0	0	0	0	0	0	unassigned
Labelled in injury	s29	Mir7-1	chr13	Mir7-1	220	22.6189494567237	1406	0	2	0	0	0.142247510668563	0	unassigned
Labelled in injury	s29	Mir874	chr13	Mir874	1648	169.436494112185	5007	4	1	0	0.0798881565807869	0.0199720391451967	0	unassigned
Labelled in injury	s29	Mirlet7a-1	chr13	Mirlet7a-1	3543	364.267899659873	19184	4	3	0	0.0208507089241034	0.0156380316930776	0	unassigned
Labelled in injury	s29	Mirlet7d	chr13	Mirlet7d	112663	11583.2668301948	642089	417	128	73	0.0649442678507185	0.0199349311388297	0.0113691404151138	unassigned
Labelled in injury	s29	Mirlet7f-1	chr13	Mirlet7f-1	2652	272.661154360142	15971	15	6	0	0.093920230417632	0.0375680921670528	0	unassigned
Labelled in injury	s29	chr13_unassigned	chr13	unassigned	28618	2942.31407069326	323690	366	88	158	0.113071148320924	0.0271865056072168	0.0488121350675029	unassigned
Labelled in injury	s29	Mir15a	chr14	Mir15a	2633	270.707699634334	16073	7	2	0	0.0435512972064954	0.0124432277732844	0	unassigned
Labelled in injury	s29	Mir16-1	chr14	Mir16-1	338	34.7509314380573	2106	1	0	0	0.0474833808167142	0	0	unassigned
Labelled in injury	s29	Mir17	chr14	Mir17	1631	167.68866619962	8258	49	5	1	0.593364010656333	0.0605473480261565	0.0121094696052313	unassigned
Labelled in injury	s29	Mir18	chr14	Mir18	162	16.6557718726783	1048	0	1	1	0	0.0954198473282443	0.0954198473282443	unassigned
Labelled in injury	s29	Mir19a	chr14	Mir19a	58	5.96317758404533	376	0	0	0	0	0	0	unassigned
Labelled in injury	s29	Mir19b-1	chr14	Mir19b-1	74	7.60819208998887	955	3	0	0	0.31413612565445	0	0	unassigned
Labelled in injury	s29	Mir20a	chr14	Mir20a	1251	128.619571683461	8958	0	1	0	0	0.0111632060727841	0	unassigned
Labelled in injury	s29	Mir3075	chr14	Mir3075	23	2.36470835229384	69	0	0	0	0	0	0	unassigned
Labelled in injury	s29	Mir3076	chr14	Mir3076	51	5.24348373769503	266	1	0	0	0.37593984962406	0	0	unassigned
Labelled in injury	s29	Mir320	chr14	Mir320	4161	427.806584951942	12501	1	2	0	0.0079993600511959	0.0159987201023918	0	unassigned
Labelled in injury	s29	Mir346	chr14	Mir346	293	30.1243281400911	2051	0	0	0	0	0	0	unassigned
Labelled in injury	s29	Mir378c	chr14	Mir378c	1	0.102813406621471	6	0	0	0	0	0	0	unassigned
Labelled in injury	s29	Mir5130	chr14	Mir5130	13	1.33657428607913	26	0	0	0	0	0	0	unassigned
Labelled in injury	s29	Mir5131	chr14	Mir5131	14	1.4393876927006	55	0	1	0	0	1.81818181818182	0	unassigned
Labelled in injury	s29	Mir598	chr14	Mir598	57	5.86036417742386	491	0	0	0	0	0	0	unassigned
Labelled in injury	s29	Mir6539	chr14	Mir6539	6	0.616880439728828	36	0	0	0	0	0	0	unassigned
Labelled in injury	s29	Mir6946	chr14	Mir6946	1	0.102813406621471	1	0	0	0	0	0	0	unassigned
Labelled in injury	s29	Mir6948	chr14	Mir6948	43	4.42097648472326	129	0	0	0	0	0	0	unassigned
Labelled in injury	s29	Mir92-1	chr14	Mir92-1	54639	5617.62172439057	438240	214	54	23	0.0488316903979555	0.0123220153340635	0.00524826579043447	unassigned
Labelled in injury	s29	chr14_unassigned	chr14	unassigned	18371	1888.78509304305	172909	256	127	50	0.148054757126581	0.0734490396682648	0.0289169447512854	unassigned
Labelled in injury	s29	Gm54686	chr15	Gm54686	18	1.85064131918648	18	0	0	0	0	0	0	unassigned
Labelled in injury	s29	Mir1249	chr15	Mir1249	581	59.7345892470748	970	0	4	0	0	0.412371134020619	0	unassigned
Labelled in injury	s29	Mir1291	chr15	Mir1291	145	14.9079439601133	1552	0	0	0	0	0	0	unassigned
Labelled in injury	s29	Mir148b	chr15	Mir148b	1651	169.744934332049	11507	1	1	1	0.00869036238811158	0.00869036238811158	0.00869036238811158	unassigned
Labelled in injury	s29	Mir151	chr15	Mir151	51796	5325.32320936573	270289	126	34	7	0.0466167694578766	0.0125791282664111	0.00258982052543759	unassigned
Labelled in injury	s29	Mir1941	chr15	Mir1941	69	7.09412505688152	451	0	0	0	0	0	0	unassigned
Labelled in injury	s29	Mir1943	chr15	Mir1943	22	2.26189494567237	104	0	0	0	0	0	0	unassigned
Labelled in injury	s29	Mir196a-2	chr15	Mir196a-2	5438	559.099305207561	54659	66	5	4	0.120748641577782	0.0091476243619532	0.00731809948956256	unassigned
Labelled in injury	s29	Mir28c	chr15	Mir28c	5	0.514067033107356	32	0	0	0	0	0	0	unassigned
Labelled in injury	s29	Mir30b	chr15	Mir30b	15113	1553.8190142703	105273	54	26	37	0.0512952038984355	0.0246976907659134	0.0351467137822614	unassigned
Labelled in injury	s29	Mir30d	chr15	Mir30d	514649	52912.8169043336	3568864	1475	257	1539	0.0413296780151891	0.0072011710168838	0.043122965739238	unassigned
Labelled in injury	s29	Mir33	chr15	Mir33	17	1.74782791256501	136	0	0	0	0	0	0	unassigned
Labelled in injury	s29	Mir5113	chr15	Mir5113	65	6.68287143039563	198	0	0	0	0	0	0	unassigned
Labelled in injury	s29	Mir615	chr15	Mir615	2716	279.241212383916	17097	7	1	0	0.0409428554717202	0.00584897935310288	0	unassigned
Labelled in injury	s29	Mir688	chr15	Mir688	8	0.82250725297177	56	0	0	0	0	0	0	unassigned
Labelled in injury	s29	Mir6951	chr15	Mir6951	6	0.616880439728828	30	0	0	0	0	0	0	unassigned
Labelled in injury	s29	Mir6952	chr15	Mir6952	29	2.98158879202267	87	0	0	0	0	0	0	unassigned
Labelled in injury	s29	Mir6954	chr15	Mir6954	6	0.616880439728828	24	0	0	0	0	0	0	unassigned
Labelled in injury	s29	Mir6962	chr15	Mir6962	22	2.26189494567237	198	0	0	0	0	0	0	unassigned
Labelled in injury	s29	Mir7118	chr15	Mir7118	4	0.411253626485885	40	0	0	0	0	0	0	unassigned
Labelled in injury	s29	Mir7213	chr15	Mir7213	12	1.23376087945766	36	0	0	0	0	0	0	unassigned
Labelled in injury	s29	Mir8097	chr15	Mir8097	9	0.925320659593241	9	0	0	0	0	0	0	unassigned
Labelled in injury	s29	Mirlet7b	chr15	Mirlet7b	97036	9976.60172492109	869752	500	102	89	0.057487651652425	0.0117274809370947	0.0102328019941317	unassigned
Labelled in injury	s29	Mirlet7c-2	chr15	Mirlet7c-2	3857	396.551309339015	42197	24	0	4	0.0568760812380027	0	0.00947934687300045	unassigned
Labelled in injury	s29	Snord43	chr15	Snord43	10191	1047.77142687941	146584	98	13	20	0.0668558642143754	0.00886863504884571	0.0136440539213011	unassigned
Labelled in injury	s29	chr15_unassigned	chr15	unassigned	58394	6003.68606625419	753622	274	231	1721	0.0363577496410667	0.0306519714127242	0.228363821650642	unassigned
Labelled in injury	s29	Gm55082	chr16	Gm55082	72	7.40256527674593	751	0	0	0	0	0	0	unassigned
Labelled in injury	s29	Mir125b-2	chr16	Mir125b-2	480	49.3504351783062	2521	4	0	0	0.158667195557319	0	0	unassigned
Labelled in injury	s29	Mir1306	chr16	Mir1306	85	8.73913956282506	403	0	0	0	0	0	0	unassigned
Labelled in injury	s29	Mir130b	chr16	Mir130b	28	2.8787753854012	165	0	0	0	0	0	0	unassigned
Labelled in injury	s29	Mir155	chr16	Mir155	1152	118.441044427935	11248	26	3	1	0.231152204836415	0.0266714082503556	0.00889046941678521	kupffer cell
Labelled in injury	s29	Mir185	chr16	Mir185	7853	807.393682198414	54474	44	9	0	0.0807724786136506	0.0165216433527922	0	unassigned
Labelled in injury	s29	Mir193b	chr16	Mir193b	57	5.86036417742386	203	0	0	0	0	0	0	unassigned
Labelled in injury	s29	Mir1947	chr16	Mir1947	21	2.1590815390509	81	0	0	0	0	0	0	unassigned
Labelled in injury	s29	Mir28a	chr16	Mir28a	6637	682.372579746705	33956	29	9	3	0.0854046413005065	0.0265048886794675	0.00883496289315585	unassigned
Labelled in injury	s29	Mir3470b	chr16	Mir3470b	10	1.02813406621471	120	0	0	0	0	0	0	unassigned
Labelled in injury	s29	Mir484	chr16	Mir484	2087	214.571579619011	9931	2	2	0	0.0201389588158292	0.0201389588158292	0	unassigned
Labelled in injury	s29	Mir802	chr16	Mir802	98	10.0757138489042	654	0	0	0	0	0	0	unassigned
Labelled in injury	s29	Mir99a	chr16	Mir99a	50386	5180.35630602945	300816	72	45	24	0.0239348970799426	0.0149593106749641	0.00797829902664752	unassigned
Labelled in injury	s29	Mirlet7c-1	chr16	Mirlet7c-1	1903	195.65391280066	18716	9	3	0	0.0480871981192563	0.0160290660397521	0	unassigned
Labelled in injury	s29	chr16_unassigned	chr16	unassigned	160623	16514.1978117606	2523015	1297	633	291	0.0514067494644305	0.0250890303862641	0.0115338196562446	unassigned
Labelled in injury	s29	Gm55583	chr17	Gm55583	33175	3410.83476466731	252296	107	30	21	0.0424105019500904	0.0118907949392777	0.00832355645749437	unassigned
Labelled in injury	s29	Gm55632	chr17	Gm55632	1	0.102813406621471	3	0	0	0	0	0	0	unassigned
Labelled in injury	s29	Mir125a	chr17	Mir125a	206661	21247.5214257999	1430163	535	316	328	0.0374083233869146	0.0220953835332057	0.0229344487306692	unassigned
Labelled in injury	s29	Mir219a-1	chr17	Mir219a-1	47	4.83223011120915	148	0	0	0	0	0	0	unassigned
Labelled in injury	s29	Mir219c	chr17	Mir219c	2	0.205626813242943	12	0	0	0	0	0	0	unassigned
Labelled in injury	s29	Mir3082	chr17	Mir3082	42	4.31816307810179	252	0	0	0	0	0	0	unassigned
Labelled in injury	s29	Mir3083	chr17	Mir3083	20	2.05626813242942	160	0	0	0	0	0	0	unassigned
Labelled in injury	s29	Mir5125	chr17	Mir5125	8	0.82250725297177	80	0	0	0	0	0	0	unassigned
Labelled in injury	s29	Mir5709	chr17	Mir5709	9	0.925320659593241	63	0	0	0	0	0	0	unassigned
Labelled in injury	s29	Mir6970	chr17	Mir6970	1	0.102813406621471	5	0	0	0	0	0	0	unassigned
Labelled in injury	s29	Mir6975	chr17	Mir6975	16	1.64501450594354	169	0	0	0	0	0	0	unassigned
Labelled in injury	s29	Mir7b	chr17	Mir7b	29	2.98158879202267	345	0	0	0	0	0	0	unassigned
Labelled in injury	s29	Mir8094	chr17	Mir8094	12	1.23376087945766	12	0	0	0	0	0	0	unassigned
Labelled in injury	s29	Mir877	chr17	Mir877	54	5.55192395755945	220	0	0	0	0	0	0	unassigned
Labelled in injury	s29	Mir99b	chr17	Mir99b	32936	3386.26236048478	100388	23	13	8	0.0229111049129378	0.0129497549507909	0.0079690799697175	unassigned
Labelled in injury	s29	Mirlet7e	chr17	Mirlet7e	33175	3410.83476466731	252296	107	30	21	0.0424105019500904	0.0118907949392777	0.00832355645749437	unassigned
Labelled in injury	s29	chr17_unassigned	chr17	unassigned	133428	13718.1872186897	1222904	4319	320	1559	0.35317571943505	0.0261672216298254	0.127483432877806	unassigned
Labelled in injury	s29	Gm54396	chr18	Gm54396	34351	3531.74333085416	201248	1426	13	1	0.708578470345047	0.00645969152488472	0.000496899348068055	unassigned
Labelled in injury	s29	Gm54508	chr18	Gm54508	218	22.4133226434807	2199	0	1	0	0	0.045475216007276	0	unassigned
Labelled in injury	s29	Mir122	chr18	Mir122	5029	517.048621899379	40973	101	10	5	0.246503795182193	0.0244063163546726	0.0122031581773363	hepatocyte
Labelled in injury	s29	Mir143	chr18	Mir143	477391	49082.1950004308	2919216	2192	204	40	0.075088653939962	0.00698817764769719	0.00137023091131317	unassigned
Labelled in injury	s29	Mir145a	chr18	Mir145a	32178	3308.3297982657	137382	62	22	5	0.0451296385261533	0.0160137427028286	0.00363948697791559	unassigned
Labelled in injury	s29	Mir187	chr18	Mir187	879	90.3729844202732	1766	0	1	0	0	0.0566251415628539	0	unassigned
Labelled in injury	s29	Mir1948	chr18	Mir1948	44	4.52378989134474	220	0	0	0	0	0	0	unassigned
Labelled in injury	s29	Mir1949	chr18	Mir1949	6	0.616880439728828	40	0	0	0	0	0	0	unassigned
Labelled in injury	s29	Mir378a	chr18	Mir378a	34349	3531.53770404092	201236	1426	13	1	0.708620723926137	0.00646007672583434	0.000496928978910334	unassigned
Labelled in injury	s29	Mir5107	chr18	Mir5107	4	0.411253626485885	32	0	0	0	0	0	0	unassigned
Labelled in injury	s29	Mir7219	chr18	Mir7219	21	2.1590815390509	84	0	0	0	0	0	0	unassigned
Labelled in injury	s29	chr18_unassigned	chr18	unassigned	76371	7851.96267708838	1151924	816	277	137	0.0708380066740514	0.0240467253047944	0.011893145728364	unassigned
Labelled in injury	s29	Gm54970	chr19	Gm54970	1	0.102813406621471	6	0	0	0	0	0	0	unassigned
Labelled in injury	s29	Mir101b	chr19	Mir101b	3132	322.011589538448	18781	13	3	1	0.069218891432831	0.0159735903306533	0.00532453011021777	unassigned
Labelled in injury	s29	Mir107	chr19	Mir107	7612	782.615651202639	50503	26	9	1	0.051482090172861	0.017820723521375	0.00198008039126389	unassigned
Labelled in injury	s29	Mir192	chr19	Mir192	117918	12123.5512819906	600289	309	422	37	0.0514752061090575	0.070299472420784	0.0061636978188839	hepatocyte
Labelled in injury	s29	Mir194-2	chr19	Mir194-2	53105	5459.90595863323	266878	159	59	35	0.0595777846057	0.0221074798222409	0.0131146066742107	unassigned
Labelled in injury	s29	Mir204	chr19	Mir204	850	87.3913956282506	8370	2	1	0	0.02389486260454	0.01194743130227	0	unassigned
Labelled in injury	s29	Mir3086	chr19	Mir3086	18	1.85064131918648	90	0	0	0	0	0	0	unassigned
Labelled in injury	s29	Mir6984	chr19	Mir6984	18	1.85064131918648	212	0	0	0	0	0	0	unassigned
Labelled in injury	s29	Mir6985	chr19	Mir6985	3	0.308440219864414	12	0	0	0	0	0	0	unassigned
Labelled in injury	s29	Mir6986	chr19	Mir6986	2	0.205626813242943	14	0	0	0	0	0	0	unassigned
Labelled in injury	s29	Mir6989	chr19	Mir6989	17	1.74782791256501	119	0	0	0	0	0	0	unassigned
Labelled in injury	s29	Mir8092	chr19	Mir8092	1	0.102813406621471	3	0	0	0	0	0	0	unassigned
Labelled in injury	s29	chr19_unassigned	chr19	unassigned	256323	26353.4408254354	3927049	1729	1186	678	0.044027971130485	0.0302007945406334	0.0172648724271075	unassigned
Labelled in injury	s29	Mir103-2	chr2	Mir103-2	278	28.582127040769	1392	2	0	1	0.14367816091954	0	0.0718390804597701	unassigned
Labelled in injury	s29	Mir10b	chr2	Mir10b	326567	33575.465760154	2246862	693	500	178	0.0308430157259324	0.0222532580995183	0.00792215988342853	endothelial
Labelled in injury	s29	Mir126a	chr2	Mir126a	110596	11370.7515187082	658263	292	121	53	0.0443591695112744	0.0183817106536445	0.00805149309622446	unassigned
Labelled in injury	s29	Mir126b	chr2	Mir126b	110596	11370.7515187082	658263	292	121	53	0.0443591695112744	0.0183817106536445	0.00805149309622446	unassigned
Labelled in injury	s29	Mir129-2	chr2	Mir129-2	29	2.98158879202267	253	0	0	0	0	0	0	unassigned
Labelled in injury	s29	Mir130a	chr2	Mir130a	652	67.0343411171993	4927	0	0	1	0	0	0.020296326364928	unassigned
Labelled in injury	s29	Mir181a-2	chr2	Mir181a-2	484	49.7616888047921	1942	0	0	0	0	0	0	unassigned
Labelled in injury	s29	Mir181b-2	chr2	Mir181b-2	299	30.7412085798199	2929	1	0	0	0.0341413451689997	0	0	unassigned
Labelled in injury	s29	Mir1955	chr2	Mir1955	42	4.31816307810179	303	0	0	0	0	0	0	unassigned
Labelled in injury	s29	Mir199b	chr2	Mir199b	79	8.12225912309623	632	0	0	0	0	0	0	unassigned
Labelled in injury	s29	Mir298	chr2	Mir298	17	1.74782791256501	51	0	0	0	0	0	0	unassigned
Labelled in injury	s29	Mir3089	chr2	Mir3089	15	1.54220109932207	105	0	0	0	0	0	0	unassigned
Labelled in injury	s29	Mir3090	chr2	Mir3090	10	1.02813406621471	40	0	0	0	0	0	0	unassigned
Labelled in injury	s29	Mir466h	chr2	Mir466h	5	0.514067033107356	5	0	0	0	0	0	0	unassigned
Labelled in injury	s29	Mir467c	chr2	Mir467c	98	10.0757138489042	777	0	0	0	0	0	0	unassigned
Labelled in injury	s29	Mir467d	chr2	Mir467d	56	5.75755077080239	336	0	0	0	0	0	0	unassigned
Labelled in injury	s29	Mir467e	chr2	Mir467e	129	13.2629294541698	1031	0	0	0	0	0	0	unassigned
Labelled in injury	s29	Mir499	chr2	Mir499	6	0.616880439728828	54	0	0	0	0	0	0	unassigned
Labelled in injury	s29	Mir511	chr2	Mir511	43	4.42097648472326	338	0	0	0	0	0	0	unassigned
Labelled in injury	s29	Mir5129	chr2	Mir5129	8	0.82250725297177	40	0	0	0	0	0	0	unassigned
Labelled in injury	s29	Mir669c	chr2	Mir669c	160	16.4501450594354	1679	0	1	0	0	0.0595592614651578	0	unassigned
Labelled in injury	s29	Mir669l	chr2	Mir669l	37	3.80409604499444	370	0	0	0	0	0	0	unassigned
Labelled in injury	s29	Mir669o	chr2	Mir669o	19	1.95345472580795	218	0	0	0	0	0	0	unassigned
Labelled in injury	s29	Mir674	chr2	Mir674	2538	260.940426005294	9341	5	2	1	0.053527459586768	0.0214109838347072	0.0107054919173536	unassigned
Labelled in injury	s29	chr2_unassigned	chr2	unassigned	103243	10614.7645398206	1587366	843	541	3406	0.053106844924233	0.0340816169679834	0.214569292778099	unassigned
Labelled in injury	s29	Mir15b	chr3	Mir15b	5242	538.947877509752	31693	14	5	15	0.0441737923200707	0.0157763544000252	0.0473290632000757	unassigned
Labelled in injury	s29	Mir16-2	chr3	Mir16-2	294	30.2271415467125	1803	0	0	0	0	0	0	unassigned
Labelled in injury	s29	Mir186	chr3	Mir186	5555	571.128473782273	45072	76	0	2	0.168619098331558	0	0.00443734469293575	unassigned
Labelled in injury	s29	Mir190b	chr3	Mir190b	7	0.719693846350299	79	0	0	0	0	0	0	unassigned
Labelled in injury	s29	Mir1956	chr3	Mir1956	1	0.102813406621471	2	0	0	0	0	0	0	unassigned
Labelled in injury	s29	Mir551b	chr3	Mir551b	15	1.54220109932207	105	0	0	0	0	0	0	unassigned
Labelled in injury	s29	Mir7013	chr3	Mir7013	43	4.42097648472326	227	0	1	0	0	0.440528634361234	0	unassigned
Labelled in injury	s29	Mir760	chr3	Mir760	12	1.23376087945766	12	0	0	0	0	0	0	unassigned
Labelled in injury	s29	Mir7j	chr3	Mir7j	1276	131.189906848997	13992	0	27	1248	0	0.192967409948542	8.91938250428817	unassigned
Labelled in injury	s29	Mir8120	chr3	Mir8120	1	0.102813406621471	6	0	0	0	0	0	0	unassigned
Labelled in injury	s29	Mir92b	chr3	Mir92b	415	42.6675637479106	826	0	1	0	0	0.121065375302663	0	unassigned
Labelled in injury	s29	chr3_unassigned	chr3	unassigned	60009	6169.72971794787	837570	1156	270	184	0.138018314887114	0.032236111608582	0.0219683130962188	unassigned
Labelled in injury	s29	Gm56194	chr4	Gm56194	1	0.102813406621471	10	0	0	0	0	0	0	unassigned
Labelled in injury	s29	Mir101a	chr4	Mir101a	28214	2900.77745441819	199684	41	18	0	0.0205324412571864	0.00901424250315499	0	unassigned
Labelled in injury	s29	Mir200a	chr4	Mir200a	50978	5241.22184274936	304299	155	32	4	0.0509367431375062	0.0105159727767755	0.00131449659709693	unassigned
Labelled in injury	s29	Mir200b	chr4	Mir200b	138862	14276.8752702707	941388	323	121	15	0.034311038594076	0.0128533612070687	0.00159339188517381	unassigned
Labelled in injury	s29	Mir3094	chr4	Mir3094	8	0.82250725297177	64	0	0	0	0	0	0	unassigned
Labelled in injury	s29	Mir3095	chr4	Mir3095	25	2.57033516553678	140	0	10	0	0	7.14285714285714	0	unassigned
Labelled in injury	s29	Mir30c-1	chr4	Mir30c-1	442	45.4435257266903	1784	0	1	0	0	0.0560538116591928	0	unassigned
Labelled in injury	s29	Mir30e	chr4	Mir30e	573588	58972.5362771965	3940086	1706	256	1122	0.0432985472905921	0.0064973201092565	0.0284765357913507	unassigned
Labelled in injury	s29	Mir30f	chr4	Mir30f	573588	58972.5362771965	3940086	1706	256	1122	0.0432985472905921	0.0064973201092565	0.0284765357913507	unassigned
Labelled in injury	s29	Mir31	chr4	Mir31	2311	237.60178270222	13789	11	2	0	0.0797737326854739	0.0145043150337225	0	unassigned
Labelled in injury	s29	Mir32	chr4	Mir32	259	26.6286723149611	1394	3	0	0	0.215208034433286	0	0	unassigned
Labelled in injury	s29	Mir34a	chr4	Mir34a	1491	153.294789272614	14258	6	0	1	0.0420816383784542	0	0.00701360639640903	unassigned
Labelled in injury	s29	Mir429	chr4	Mir429	34446	3541.5106044832	171905	34	21	2	0.0197783659579419	0.0122160495622582	0.00116343329164364	unassigned
Labelled in injury	s29	Mir455	chr4	Mir455	17959	1846.425969515	69820	55	33	5	0.0787739902606703	0.0472643941564022	0.00716127184187912	unassigned
Labelled in injury	s29	Mir5122	chr4	Mir5122	33	3.39284241850855	73	0	0	0	0	0	0	unassigned
Labelled in injury	s29	Mir698	chr4	Mir698	1	0.102813406621471	6	0	0	0	0	0	0	unassigned
Labelled in injury	s29	Mir700	chr4	Mir700	271	27.8624331944187	1242	2	0	0	0.161030595813205	0	0	unassigned
Labelled in injury	s29	Mir7015	chr4	Mir7015	2	0.205626813242943	6	0	0	0	0	0	0	unassigned
Labelled in injury	s29	Mir7019	chr4	Mir7019	23	2.36470835229384	25	0	0	0	0	0	0	unassigned
Labelled in injury	s29	Mir7021	chr4	Mir7021	18	1.85064131918648	144	0	0	0	0	0	0	unassigned
Labelled in injury	s29	Mir872	chr4	Mir872	3591	369.202943177703	28335	14	1	0	0.0494088583024528	0.00352920416446091	0	unassigned
Labelled in injury	s29	chr4_unassigned	chr4	unassigned	124896	12840.9832333953	1341694	788	334	238	0.0587317227326052	0.0248939027826017	0.0177387690486803	unassigned
Labelled in injury	s29	Gm56269	chr5	Gm56269	14	1.4393876927006	28	0	0	0	0	0	0	unassigned
Labelled in injury	s29	Mir106b	chr5	Mir106b	1171	120.394499153743	6871	1	0	0	0.014553922282055	0	0	unassigned
Labelled in injury	s29	Mir1960	chr5	Mir1960	1	0.102813406621471	5	0	0	0	0	0	0	unassigned
Labelled in injury	s29	Mir1961	chr5	Mir1961	1	0.102813406621471	5	1	0	0	20	0	0	unassigned
Labelled in injury	s29	Mir218-1	chr5	Mir218-1	69	7.09412505688152	378	0	0	2	0	0	0.529100529100529	unassigned
Labelled in injury	s29	Mir25	chr5	Mir25	8665	890.878168375049	24715	4	0	1	0.0161845033380538	0	0.00404612583451345	unassigned
Labelled in injury	s29	Mir339	chr5	Mir339	952	97.8783631036407	3130	2	0	0	0.0638977635782748	0	0	unassigned
Labelled in injury	s29	Mir574	chr5	Mir574	1259	129.442078936432	2548	0	0	0	0	0	0	unassigned
Labelled in injury	s29	Mir6240	chr5	Mir6240	37	3.80409604499444	49	0	0	0	0	0	0	unassigned
Labelled in injury	s29	Mir6418	chr5	Mir6418	5	0.514067033107356	20	0	0	0	0	0	0	unassigned
Labelled in injury	s29	Mir671	chr5	Mir671	359	36.9100129771082	1634	7	1	0	0.428396572827417	0.0611995104039168	0	unassigned
Labelled in injury	s29	Mir701	chr5	Mir701	2	0.205626813242943	9	0	0	0	0	0	0	unassigned
Labelled in injury	s29	Mir7037	chr5	Mir7037	18	1.85064131918648	126	0	0	0	0	0	0	unassigned
Labelled in injury	s29	Mir93	chr5	Mir93	7563	777.577794278187	37187	14	0	5	0.0376475650092774	0	0.0134455589318848	unassigned
Labelled in injury	s29	chr5_unassigned	chr5	unassigned	39898	4102.04929738346	349578	332	158	1819	0.0949716515341354	0.0451973522361247	0.52034166909817	unassigned
Labelled in injury	s29	Mir129-1	chr6	Mir129-1	16	1.64501450594354	48	0	0	0	0	0	0	unassigned
Labelled in injury	s29	Mir141	chr6	Mir141	866	89.0364101341941	5900	0	0	0	0	0	0	unassigned
Labelled in injury	s29	Mir148a	chr6	Mir148a	1893	194.625778734445	11370	14	1	0	0.123131046613896	0.00879507475813544	0	hepatocyte
Labelled in injury	s29	Mir182	chr6	Mir182	13131	1350.04284234654	90694	58	7	2	0.0639513087966128	0.00771826140648775	0.00220521754471079	unassigned
Labelled in injury	s29	Mir183	chr6	Mir183	8410	864.660749686573	50372	8	3	1	0.0158818391169697	0.00595568966886365	0.00198522988962122	unassigned
Labelled in injury	s29	Mir196b	chr6	Mir196b	14381	1478.55960062338	33326	7	7	0	0.0210046210166237	0.0210046210166237	0	unassigned
Labelled in injury	s29	Mir200c	chr6	Mir200c	14536	1494.49567864971	94502	28	16	4	0.0296290025607924	0.0169308586061671	0.00423271465154177	unassigned
Labelled in injury	s29	Mir29a	chr6	Mir29a	103322	10622.8867989437	676337	378	40	11	0.0558892977908942	0.00591421140644383	0.00162640813677205	unassigned
Labelled in injury	s29	Mir29b-1	chr6	Mir29b-1	288	29.6102611069837	1162	1	1	0	0.0860585197934596	0.0860585197934596	0	unassigned
Labelled in injury	s29	Mir3098	chr6	Mir3098	32	3.29002901188708	256	0	0	0	0	0	0	unassigned
Labelled in injury	s29	Mir335	chr6	Mir335	2632	270.604886227712	9039	1	0	1	0.011063170704724	0	0.011063170704724	unassigned
Labelled in injury	s29	Mir592	chr6	Mir592	1	0.102813406621471	5	0	0	0	0	0	0	unassigned
Labelled in injury	s29	Mir653	chr6	Mir653	51	5.24348373769503	320	0	0	0	0	0	0	unassigned
Labelled in injury	s29	Mir7045	chr6	Mir7045	4	0.411253626485885	12	0	0	0	0	0	0	unassigned
Labelled in injury	s29	Mir7661	chr6	Mir7661	9	0.925320659593241	81	0	0	0	0	0	0	unassigned
Labelled in injury	s29	Mir8112	chr6	Mir8112	25	2.57033516553678	75	0	0	0	0	0	0	unassigned
Labelled in injury	s29	Mir96	chr6	Mir96	275	28.2736868209046	1150	0	0	0	0	0	0	unassigned
Labelled in injury	s29	chr6_unassigned	chr6	unassigned	43380	4460.04557923942	291594	2176	112	96	0.746243063986227	0.0384095694698794	0.0329224881170394	unassigned
Labelled in injury	s29	Mir1191	chr7	Mir1191	1	0.102813406621471	7	0	0	0	0	0	0	unassigned
Labelled in injury	s29	Mir139	chr7	Mir139	4870	500.701290246565	31593	34	28	1	0.107618776311208	0.0886272275504067	0.00316525812680024	unassigned
Labelled in injury	s29	Mir150	chr7	Mir150	1713	176.11936554258	10192	4	1	0	0.0392464678178964	0.0098116169544741	0	unassigned
Labelled in injury	s29	Mir1839	chr7	Mir1839	5630	578.839479278883	30366	8	2	3	0.0263452545610222	0.00658631364025555	0.00987947046038332	unassigned
Labelled in injury	s29	Mir1964	chr7	Mir1964	112	11.5151015416048	784	0	0	0	0	0	0	unassigned
Labelled in injury	s29	Mir210	chr7	Mir210	22	2.26189494567237	88	0	0	0	0	0	0	unassigned
Labelled in injury	s29	Mir3102	chr7	Mir3102	113	11.6179149482263	653	0	0	0	0	0	0	unassigned
Labelled in injury	s29	Mir3103	chr7	Mir3103	42	4.31816307810179	210	0	0	0	0	0	0	unassigned
Labelled in injury	s29	Mir3105	chr7	Mir3105	120	12.3376087945766	654	1	1	4	0.152905198776758	0.152905198776758	0.611620795107034	unassigned
Labelled in injury	s29	Mir326	chr7	Mir326	527	54.1826652895154	3102	3	2	0	0.0967117988394584	0.064474532559639	0	unassigned
Labelled in injury	s29	Mir330	chr7	Mir330	887	91.195491673245	2219	1	0	0	0.0450653447498873	0	0	unassigned
Labelled in injury	s29	Mir3569	chr7	Mir3569	15	1.54220109932207	90	0	0	0	0	0	0	unassigned
Labelled in injury	s29	Mir3572	chr7	Mir3572	20	2.05626813242942	81	0	0	0	0	0	0	unassigned
Labelled in injury	s29	Mir5620	chr7	Mir5620	1	0.102813406621471	5	0	0	0	0	0	0	unassigned
Labelled in injury	s29	Mir6238	chr7	Mir6238	19	1.95345472580795	126	0	0	0	0	0	0	unassigned
Labelled in injury	s29	Mir7048	chr7	Mir7048	3	0.308440219864414	24	0	0	0	0	0	0	unassigned
Labelled in injury	s29	Mir7049	chr7	Mir7049	3	0.308440219864414	15	0	0	0	0	0	0	unassigned
Labelled in injury	s29	Mir7051	chr7	Mir7051	1	0.102813406621471	4	0	0	0	0	0	0	unassigned
Labelled in injury	s29	Mir7052	chr7	Mir7052	1	0.102813406621471	5	0	0	0	0	0	0	unassigned
Labelled in injury	s29	Mir7054	chr7	Mir7054	13	1.33657428607913	65	0	0	0	0	0	0	unassigned
Labelled in injury	s29	Mir708	chr7	Mir708	154	15.8332646197066	832	0	0	5	0	0	0.600961538461539	unassigned
Labelled in injury	s29	chr7_unassigned	chr7	unassigned	50525	5194.64736954984	552512	1990	106	422	0.360173172709371	0.0191851036719564	0.0763784315996757	unassigned
Labelled in injury	s29	Gm54919	chr8	Gm54919	25	2.57033516553678	295	0	0	0	0	0	0	unassigned
Labelled in injury	s29	Mir1199	chr8	Mir1199	80	8.2250725297177	79	1	0	0	1.26582278481013	0	0	unassigned
Labelled in injury	s29	Mir138-2	chr8	Mir138-2	16	1.64501450594354	96	0	0	0	0	0	0	unassigned
Labelled in injury	s29	Mir140	chr8	Mir140	13341	1371.63365773705	28984	6	9	8	0.0207010764559757	0.0310516146839636	0.0276014352746343	unassigned
Labelled in injury	s29	Mir181c	chr8	Mir181c	1366	140.44311344493	8069	3	1	1	0.0371793282934688	0.0123931094311563	0.0123931094311563	unassigned
Labelled in injury	s29	Mir181d	chr8	Mir181d	629	64.6696327649054	2507	1	0	0	0.0398883127243718	0	0	unassigned
Labelled in injury	s29	Mir1966	chr8	Mir1966	23	2.36470835229384	81	0	0	0	0	0	0	unassigned
Labelled in injury	s29	Mir1968	chr8	Mir1968	265	27.2455527546899	1252	6	0	0	0.479233226837061	0	0	unassigned
Labelled in injury	s29	Mir23a	chr8	Mir23a	80068	8232.06384136796	480078	134	110	31	0.027912130945388	0.0229129433133782	0.00645728402467932	unassigned
Labelled in injury	s29	Mir24-2	chr8	Mir24-2	4986	512.627645414656	21312	20	3	5	0.0938438438438438	0.0140765765765766	0.023460960960961	unassigned
Labelled in injury	s29	Mir27a	chr8	Mir27a	8256	848.827485066867	49330	26	6	0	0.0527062639367525	0.0121629839854044	0	unassigned
Labelled in injury	s29	Mir3074-2	chr8	Mir3074-2	4986	512.627645414656	21312	20	3	5	0.0938438438438438	0.0140765765765766	0.023460960960961	unassigned
Labelled in injury	s29	Mir328	chr8	Mir328	2273	233.694873250604	27	0	0	0	0	0	0	unassigned
Labelled in injury	s29	Mir383	chr8	Mir383	147	15.1135707733563	883	0	0	0	0	0	0	unassigned
Labelled in injury	s29	Mir7068	chr8	Mir7068	5	0.514067033107356	45	0	0	0	0	0	0	unassigned
Labelled in injury	s29	Mir7069	chr8	Mir7069	21	2.1590815390509	63	0	0	0	0	0	0	unassigned
Labelled in injury	s29	Mir7071	chr8	Mir7071	7	0.719693846350299	35	0	0	0	0	0	0	unassigned
Labelled in injury	s29	Mir7073	chr8	Mir7073	12	1.23376087945766	84	0	0	0	0	0	0	unassigned
Labelled in injury	s29	Mir7238	chr8	Mir7238	6	0.616880439728828	18	0	0	0	0	0	0	unassigned
Labelled in injury	s29	Mir7666	chr8	Mir7666	8	0.82250725297177	16	0	0	0	0	0	0	unassigned
Labelled in injury	s29	Mir8111	chr8	Mir8111	13	1.33657428607913	79	0	0	0	0	0	0	unassigned
Labelled in injury	s29	chr8_unassigned	chr8	unassigned	87196	8964.91780376581	1547970	1244	468	295	0.0803633145345194	0.0302331440531793	0.019057216871128	unassigned
Labelled in injury	s29	Gm55600	chr9	Gm55600	71661	7367.71153190125	134800	29	4	3	0.021513353115727	0.0029673590504451	0.00222551928783383	unassigned
Labelled in injury	s29	Gm55884	chr9	Gm55884	1	0.102813406621471	13	0	0	0	0	0	0	unassigned
Labelled in injury	s29	Gm56154	chr9	Gm56154	2	0.205626813242943	64	0	0	0	0	0	0	unassigned
Labelled in injury	s29	Mir100	chr9	Mir100	6751	694.093308101553	33546	5	3	2	0.0149049066952841	0.00894294401717045	0.00596196267811364	unassigned
Labelled in injury	s29	Mir125b-1	chr9	Mir125b-1	584	60.0430294669392	3909	2	1	0	0.0511639805576874	0.0255819902788437	0	unassigned
Labelled in injury	s29	Mir128-2	chr9	Mir128-2	3	0.308440219864414	12	0	0	0	0	0	0	unassigned
Labelled in injury	s29	Mir184	chr9	Mir184	40	4.11253626485885	279	0	1	0	0	0.3584229390681	0	unassigned
Labelled in injury	s29	Mir190a	chr9	Mir190a	634	65.1836997980128	3818	1	2	0	0.0261917234154007	0.0523834468308015	0	unassigned
Labelled in injury	s29	Mir191	chr9	Mir191	71661	7367.71153190125	134800	29	4	3	0.021513353115727	0.0029673590504451	0.00222551928783383	unassigned
Labelled in injury	s29	Mir26a-1	chr9	Mir26a-1	126	12.9544892343054	785	1	1	0	0.127388535031847	0.127388535031847	0	unassigned
Labelled in injury	s29	Mir34b	chr9	Mir34b	150	15.4220109932207	1076	2	0	0	0.185873605947955	0	0	unassigned
Labelled in injury	s29	Mir34c	chr9	Mir34c	353	36.2931325373794	1765	1	0	0	0.056657223796034	0	0	unassigned
Labelled in injury	s29	Mir425	chr9	Mir425	8121	834.947675172968	43609	35	9	11	0.0802586622027563	0.0206379417092802	0.0252241509780091	unassigned
Labelled in injury	s29	Mir6236	chr9	Mir6236	259	26.6286723149611	1303	0	0	0	0	0	0	unassigned
Labelled in injury	s29	Mir7081	chr9	Mir7081	1	0.102813406621471	3	0	0	0	0	0	0	unassigned
Labelled in injury	s29	Mir7083	chr9	Mir7083	6	0.616880439728828	30	0	0	0	0	0	0	unassigned
Labelled in injury	s29	Mir7085	chr9	Mir7085	4	0.411253626485885	4	0	0	0	0	0	0	unassigned
Labelled in injury	s29	Mir7089	chr9	Mir7089	10	1.02813406621471	40	0	0	0	0	0	0	unassigned
Labelled in injury	s29	Mirlet7a-2	chr9	Mirlet7a-2	601	61.7908573795042	5975	3	0	13	0.0502092050209205	0	0.217573221757322	unassigned
Labelled in injury	s29	Mirlet7g	chr9	Mirlet7g	472703	48600.2057501893	4165433	1439	463	304	0.0345462284473187	0.0111152910153638	0.00729816083946135	unassigned
Labelled in injury	s29	chr9_unassigned	chr9	unassigned	119388	12274.6869897242	2135453	1088	514	1162	0.0509493770174291	0.0240698343630134	0.0544146839101586	unassigned
Labelled in injury	s29	chrM_unassigned	chrM	unassigned	217046	22315.2386535639	1649409	691	771	142	0.0418937934739049	0.0467440155837636	0.00860914424499927	unassigned
Labelled in injury	s29	Mir106a	chrX	Mir106a	12	1.23376087945766	96	0	0	0	0	0	0	unassigned
Labelled in injury	s29	Mir1198	chrX	Mir1198	321	33.0031035254923	3132	1	1	0	0.0319284802043423	0.0319284802043423	0	unassigned
Labelled in injury	s29	Mir188	chrX	Mir188	12	1.23376087945766	36	0	0	0	0	0	0	unassigned
Labelled in injury	s29	Mir19b-2	chrX	Mir19b-2	41	4.21534967148032	369	0	0	0	0	0	0	unassigned
Labelled in injury	s29	Mir20b	chrX	Mir20b	66	6.7856848370171	462	0	0	0	0	0	0	unassigned
Labelled in injury	s29	Mir2137	chrX	Mir2137	6	0.616880439728828	0	0	0	0	NA	NA	NA	unassigned
Labelled in injury	s29	Mir221	chrX	Mir221	15269	1569.85790570324	52795	21	13	1	0.0397764939861729	0.0246235438962023	0.00189411876124633	unassigned
Labelled in injury	s29	Mir222	chrX	Mir222	10090	1037.38727281065	40456	29	3	0	0.0716828158987542	0.00741546371366423	0	unassigned
Labelled in injury	s29	Mir223	chrX	Mir223	771	79.2691365051543	5444	1	1	0	0.0183688464364438	0.0183688464364438	0	unassigned
Labelled in injury	s29	Mir224	chrX	Mir224	919	94.4855206851321	4324	0	1	1	0	0.0231267345050879	0.0231267345050879	unassigned
Labelled in injury	s29	Mir3110	chrX	Mir3110	2	0.205626813242943	27	0	0	0	0	0	0	unassigned
Labelled in injury	s29	Mir322	chrX	Mir322	7008	720.516353603271	60771	29	0	2	0.047720129667111	0	0.003291043425318	unassigned
Labelled in injury	s29	Mir3475	chrX	Mir3475	37	3.80409604499444	238	0	0	0	0	0	0	unassigned
Labelled in injury	s29	Mir351	chrX	Mir351	2281	234.517380503576	7014	2	7	0	0.0285143997718848	0.0998003992015968	0	unassigned
Labelled in injury	s29	Mir361	chrX	Mir361	3512	361.080684054607	18364	8	3	0	0.0435634937922021	0.0163363101720758	0	unassigned
Labelled in injury	s29	Mir362	chrX	Mir362	748	76.9044281528605	5239	0	0	0	0	0	0	unassigned
Labelled in injury	s29	Mir363	chrX	Mir363	85	8.73913956282506	543	0	0	0	0	0	0	unassigned
Labelled in injury	s29	Mir374b	chrX	Mir374b	1742	179.100954334603	15582	9	2	0	0.0577589526376588	0.0128353228083686	0	unassigned
Labelled in injury	s29	Mir374c	chrX	Mir374c	1719	176.736245982309	15460	9	2	0	0.0582147477360931	0.0129366106080207	0	unassigned
Labelled in injury	s29	Mir384	chrX	Mir384	3	0.308440219864414	24	0	0	0	0	0	0	unassigned
Labelled in injury	s29	Mir421	chrX	Mir421	337	34.6481180314358	2665	0	1	1	0	0.0375234521575985	0.0375234521575985	unassigned
Labelled in injury	s29	Mir450-1	chrX	Mir450-1	43	4.42097648472326	342	0	0	0	0	0	0	unassigned
Labelled in injury	s29	Mir450-2	chrX	Mir450-2	3	0.308440219864414	15	0	0	0	0	0	0	unassigned
Labelled in injury	s29	Mir450b	chrX	Mir450b	434	44.6210184737185	2476	0	0	0	0	0	0	unassigned
Labelled in injury	s29	Mir452	chrX	Mir452	1	0.102813406621471	9	0	0	0	0	0	0	unassigned
Labelled in injury	s29	Mir500	chrX	Mir500	256	26.3202320950966	1282	1	0	0	0.078003120124805	0	0	unassigned
Labelled in injury	s29	Mir501	chrX	Mir501	2376	244.284654132616	14106	1	1	0	0.00708918190840777	0.00708918190840777	0	unassigned
Labelled in injury	s29	Mir503	chrX	Mir503	388	39.8916017691309	2308	6	0	0	0.259965337954939	0	0	unassigned
Labelled in injury	s29	Mir505	chrX	Mir505	31	3.18721560526561	150	0	0	0	0	0	0	unassigned
Labelled in injury	s29	Mir5132	chrX	Mir5132	8	0.82250725297177	16	0	0	0	0	0	0	unassigned
Labelled in injury	s29	Mir532	chrX	Mir532	2141	220.12350357657	8802	10	1	0	0.113610543058396	0.0113610543058396	0	unassigned
Labelled in injury	s29	Mir542	chrX	Mir542	323	33.2087303387352	2447	0	0	0	0	0	0	unassigned
Labelled in injury	s29	Mir652	chrX	Mir652	2080	213.85188577266	10420	1	1	1	0.00959692898272553	0.00959692898272553	0.00959692898272553	unassigned
Labelled in injury	s29	Mir672	chrX	Mir672	411	42.2563101214247	1185	0	1	0	0	0.0843881856540084	0	unassigned
Labelled in injury	s29	Mir676	chrX	Mir676	1223	125.740796298059	8546	10	0	0	0.1170138076293	0	0	unassigned
Labelled in injury	s29	Mir7091	chrX	Mir7091	3	0.308440219864414	15	0	0	0	0	0	0	unassigned
Labelled in injury	s29	Mir7092	chrX	Mir7092	9	0.925320659593241	105	0	0	0	0	0	0	unassigned
Labelled in injury	s29	Mir92-2	chrX	Mir92-2	4298	441.892021659083	12954	2	2	0	0.0154392465647676	0.0154392465647676	0	unassigned
Labelled in injury	s29	Mir98	chrX	Mir98	27979	2876.61630386214	272761	106	24	19	0.0388618607498873	0.008798911867899	0.00696580522875338	unassigned
Labelled in injury	s29	Mirlet7f-2	chrX	Mirlet7f-2	52539	5401.71357048548	522973	97	65	37	0.0185478026590283	0.012428939926153	0.00707493503488708	unassigned
Labelled in injury	s29	chrX_unassigned	chrX	unassigned	16826	1729.93837981288	140606	412	73	57	0.2930173676799	0.0519181258267784	0.0405388105770735	unassigned
Labelled in injury	s29	chrY_unassigned	chrY	unassigned	92	9.45883340917536	604	0	0	0	0	0	0	unassigned
Labelled in injury	s30	GL456233.2_unassigned	GL456233.2	unassigned	30	3.41319915971588	114	0	0	0	0	0	0	unassigned
Labelled in injury	s30	GL456389.1_unassigned	GL456389.1	unassigned	1	0.113773305323863	5	0	0	0	0	0	0	unassigned
Labelled in injury	s30	JH584304.1_unassigned	JH584304.1	unassigned	44	5.00602543424995	159	0	0	0	0	0	0	unassigned
Labelled in injury	s30	MU069434.1_unassigned	MU069434.1	unassigned	29	3.29942585439201	58	0	0	0	0	0	0	unassigned
Labelled in injury	s30	MU069435.1_unassigned	MU069435.1	unassigned	3170	360.661377876644	52806	16	20	7	0.0302995871681248	0.037874483960156	0.0132560693860546	unassigned
Labelled in injury	s30	Gm55160	chr1	Gm55160	1	0.113773305323863	5	0	0	0	0	0	0	unassigned
Labelled in injury	s30	Mir1231	chr1	Mir1231	10	1.13773305323863	20	0	0	0	0	0	0	unassigned
Labelled in injury	s30	Mir128-1	chr1	Mir128-1	627	71.3358624380618	5112	4	0	0	0.0782472613458529	0	0	unassigned
Labelled in injury	s30	Mir135b	chr1	Mir135b	6	0.682639831943175	66	0	0	0	0	0	0	unassigned
Labelled in injury	s30	Mir149	chr1	Mir149	1168	132.887220618271	9268	16	5	0	0.172637030643073	0.0539490720759603	0	unassigned
Labelled in injury	s30	Mir181a-1	chr1	Mir181a-1	188	21.3893814008862	1127	1	0	0	0.0887311446317657	0	0	unassigned
Labelled in injury	s30	Mir181b-1	chr1	Mir181b-1	6	0.682639831943175	60	0	0	0	0	0	0	unassigned
Labelled in injury	s30	Mir1843b	chr1	Mir1843b	600	68.2639831943175	4210	1	1	0	0.0237529691211401	0.0237529691211401	0	unassigned
Labelled in injury	s30	Mir1927	chr1	Mir1927	2	0.227546610647725	14	0	0	0	0	0	0	unassigned
Labelled in injury	s30	Mir194-1	chr1	Mir194-1	67	7.62281145669879	321	0	0	0	0	0	0	unassigned
Labelled in injury	s30	Mir1981	chr1	Mir1981	938	106.719360393783	4589	1	1	2	0.0217912399215515	0.0217912399215515	0.0435824798431031	unassigned
Labelled in injury	s30	Mir205	chr1	Mir205	2650	301.499259108236	7994	3	0	0	0.0375281461095822	0	0	unassigned
Labelled in injury	s30	Mir206	chr1	Mir206	9	1.02395974791476	54	0	0	0	0	0	0	unassigned
Labelled in injury	s30	Mir214	chr1	Mir214	1940	220.720212328293	3583	5	0	1	0.139547864917667	0	0.0279095729835334	stellate cell
Labelled in injury	s30	Mir215	chr1	Mir215	17	1.93414619050566	100	0	0	0	0	0	0	unassigned
Labelled in injury	s30	Mir26b	chr1	Mir26b	93503	10638.1453676971	732489	185	64	18	0.0252563519725211	0.00873733257427757	0.00245737478651557	unassigned
Labelled in injury	s30	Mir29b-2	chr1	Mir29b-2	148	16.8384491879317	1241	1	0	0	0.08058017727639	0	0	unassigned
Labelled in injury	s30	Mir29c	chr1	Mir29c	2323	264.295388267333	16167	3	1	0	0.0185563184264242	0.00618543947547473	0	unassigned
Labelled in injury	s30	Mir30a	chr1	Mir30a	650854	74049.8108632572	3598584	1307	465	200	0.0363198413598238	0.0129217492213604	0.00555774160058512	unassigned
Labelled in injury	s30	Mir30c-2	chr1	Mir30c-2	4518	514.027793453211	30939	26	15	21	0.0840363295516985	0.0484824978182876	0.0678754969456026	unassigned
Labelled in injury	s30	Mir350	chr1	Mir350	158	17.9761822411703	1105	1	0	0	0.0904977375565611	0	0	unassigned
Labelled in injury	s30	Mir3535	chr1	Mir3535	8167	929.186584579985	186268	108	18	10	0.0579809736508686	0.00966349560847811	0.00536860867137673	unassigned
Labelled in injury	s30	Mir375	chr1	Mir375	1979	225.157371235924	1918	0	0	0	0	0	0	unassigned
Labelled in injury	s30	Mir5126	chr1	Mir5126	3	0.341319915971588	0	0	0	0	NA	NA	NA	unassigned
Labelled in injury	s30	Mir664	chr1	Mir664	488	55.5213729980449	3706	2	0	0	0.0539665407447383	0	0	unassigned
Labelled in injury	s30	Mir8114	chr1	Mir8114	16	1.8203728851818	58	0	0	0	0	0	0	unassigned
Labelled in injury	s30	chr1_unassigned	chr1	unassigned	205244	23351.2882778908	3681690	2271	5843	479	0.0616836289856017	0.15870429069259	0.0130103294954219	unassigned
Labelled in injury	s30	Gm54730	chr10	Gm54730	4	0.45509322129545	12	0	0	0	0	0	0	unassigned
Labelled in injury	s30	Gm55025	chr10	Gm55025	10	1.13773305323863	45	0	0	0	0	0	0	unassigned
Labelled in injury	s30	Mir1929	chr10	Mir1929	3	0.341319915971588	21	0	0	0	0	0	0	unassigned
Labelled in injury	s30	Mir1982	chr10	Mir1982	25	2.84433263309656	178	0	0	0	0	0	0	unassigned
Labelled in injury	s30	Mir26a-2	chr10	Mir26a-2	1847	210.139294933174	11086	0	2	1	0	0.0180407721450478	0.0090203860725239	unassigned
Labelled in injury	s30	Mir3057	chr10	Mir3057	11	1.25150635856249	61	0	0	1	0	0	1.63934426229508	unassigned
Labelled in injury	s30	Mir3058	chr10	Mir3058	60	6.82639831943175	217	0	0	0	0	0	0	unassigned
Labelled in injury	s30	Mir331	chr10	Mir331	340	38.6829238101133	1236	0	0	0	0	0	0	unassigned
Labelled in injury	s30	Mir378d	chr10	Mir378d	29	3.29942585439201	166	0	0	0	0	0	0	unassigned
Labelled in injury	s30	Mir677	chr10	Mir677	48	5.4611186555454	613	0	0	0	0	0	0	unassigned
Labelled in injury	s30	Mir6909	chr10	Mir6909	15	1.70659957985794	61	0	0	0	0	0	0	unassigned
Labelled in injury	s30	Mirlet7i	chr10	Mirlet7i	75448	8583.96834007478	226406	178	24	5	0.0786198245629533	0.010600425783769	0.0022084220382852	unassigned
Labelled in injury	s30	chr10_unassigned	chr10	unassigned	92568	10531.7673272193	1494281	1142	268	4439	0.076424715297859	0.0179350470226149	0.297065946766371	unassigned
Labelled in injury	s30	Gm55891	chr11	Gm55891	1	0.113773305323863	27	0	0	0	0	0	0	unassigned
Labelled in injury	s30	Gm56155	chr11	Gm56155	3	0.341319915971588	12	0	0	0	0	0	0	unassigned
Labelled in injury	s30	Mir103-1	chr11	Mir103-1	21	2.38923941180111	110	0	0	0	0	0	0	unassigned
Labelled in injury	s30	Mir10a	chr11	Mir10a	667991	75999.5439965923	5154526	1734	1110	469	0.0336403386072745	0.021534472810885	0.00909879977324782	unassigned
Labelled in injury	s30	Mir132	chr11	Mir132	1278	145.402284203896	7483	3	3	0	0.0400908726446612	0.0400908726446612	0	unassigned
Labelled in injury	s30	Mir142	chr11	Mir142	975	110.928972690766	3254	0	0	0	0	0	0	unassigned
Labelled in injury	s30	Mir142b	chr11	Mir142b	1090	124.01290280301	3586	0	0	0	0	0	0	unassigned
Labelled in injury	s30	Mir144	chr11	Mir144	82	9.32941103655673	645	0	0	0	0	0	0	unassigned
Labelled in injury	s30	Mir146	chr11	Mir146	10629	1209.29646228734	65559	43	5	0	0.0655897740966153	0.00762671791821108	0	unassigned
Labelled in injury	s30	Mir152	chr11	Mir152	3364	382.733399109474	16850	4	1	0	0.0237388724035608	0.00593471810089021	0	unassigned
Labelled in injury	s30	Mir1934	chr11	Mir1934	1	0.113773305323863	8	0	0	0	0	0	0	unassigned
Labelled in injury	s30	Mir193a	chr11	Mir193a	1172	133.342313839567	6945	0	1	0	0	0.0143988480921526	0	unassigned
Labelled in injury	s30	Mir195a	chr11	Mir195a	8660	985.27682410465	35043	7	4	9	0.0199754587221414	0.0114145478412236	0.0256827326427532	unassigned
Labelled in injury	s30	Mir196a-1	chr11	Mir196a-1	249	28.3295530256418	591	0	0	0	0	0	0	unassigned
Labelled in injury	s30	Mir212	chr11	Mir212	371	42.209896275153	2354	1	0	1	0.0424808836023789	0	0.0424808836023789	unassigned
Labelled in injury	s30	Mir218-2	chr11	Mir218-2	15	1.70659957985794	135	0	0	0	0	0	0	unassigned
Labelled in injury	s30	Mir21a	chr11	Mir21a	610420	69449.5010357922	3614848	2392	554	299	0.0661715236712581	0.0153256789773733	0.00827144045890726	cholangiocyte
Labelled in injury	s30	Mir22	chr11	Mir22	125965	14331.4544051203	626805	406	90	55	0.0647729357615207	0.0143585325579726	0.00877465878542769	unassigned
Labelled in injury	s30	Mir301	chr11	Mir301	116	13.1977034175681	906	1	0	0	0.11037527593819	0	0	unassigned
Labelled in injury	s30	Mir3060	chr11	Mir3060	4	0.45509322129545	8	0	0	0	0	0	0	unassigned
Labelled in injury	s30	Mir3061	chr11	Mir3061	7	0.796413137267038	49	0	0	0	0	0	0	unassigned
Labelled in injury	s30	Mir3062	chr11	Mir3062	29	3.29942585439201	174	0	0	0	0	0	0	unassigned
Labelled in injury	s30	Mir3064	chr11	Mir3064	33	3.75451907568746	117	0	0	0	0	0	0	unassigned
Labelled in injury	s30	Mir3065	chr11	Mir3065	248	28.2157797203179	1346	2	1	0	0.148588410104012	0.0742942050520059	0	unassigned
Labelled in injury	s30	Mir324	chr11	Mir324	173	19.6827818210282	903	1	3	0	0.110741971207087	0.332225913621262	0	unassigned
Labelled in injury	s30	Mir338	chr11	Mir338	248	28.2157797203179	1346	2	1	0	0.148588410104012	0.0742942050520059	0	unassigned
Labelled in injury	s30	Mir340	chr11	Mir340	5140	584.794789364653	37130	10	1	2	0.0269323996768112	0.00269323996768112	0.00538647993536224	unassigned
Labelled in injury	s30	Mir365-2	chr11	Mir365-2	139	15.8144894400169	655	0	0	0	0	0	0	unassigned
Labelled in injury	s30	Mir378b	chr11	Mir378b	3	0.341319915971588	12	0	0	0	0	0	0	unassigned
Labelled in injury	s30	Mir3968	chr11	Mir3968	53	6.02998518216471	320	0	47	0	0	14.6875	0	unassigned
Labelled in injury	s30	Mir423	chr11	Mir423	18555	2111.06368028427	69624	67	8	3	0.0962311846489716	0.0114902907043548	0.00430885901413306	unassigned
Labelled in injury	s30	Mir451a	chr11	Mir451a	1488	169.294678321907	9804	4	0	2	0.0407996736026112	0	0.0203998368013056	unassigned
Labelled in injury	s30	Mir451b	chr11	Mir451b	1488	169.294678321907	9804	4	0	2	0.0407996736026112	0	0.0203998368013056	unassigned
Labelled in injury	s30	Mir497	chr11	Mir497	870	98.9827756317604	5223	1	0	1	0.019146084625694	0	0.019146084625694	unassigned
Labelled in injury	s30	Mir497b	chr11	Mir497b	870	98.9827756317604	5223	1	0	1	0.019146084625694	0	0.019146084625694	unassigned
Labelled in injury	s30	Mir6516	chr11	Mir6516	69	7.85035806734652	465	0	0	0	0	0	0	unassigned
Labelled in injury	s30	Mir6918	chr11	Mir6918	1	0.113773305323863	6	0	0	0	0	0	0	unassigned
Labelled in injury	s30	Mir6931	chr11	Mir6931	9	1.02395974791476	54	0	0	0	0	0	0	unassigned
Labelled in injury	s30	Mir6932	chr11	Mir6932	16	1.8203728851818	112	0	0	0	0	0	0	unassigned
Labelled in injury	s30	Mir7115	chr11	Mir7115	10	1.13773305323863	49	0	0	0	0	0	0	unassigned
Labelled in injury	s30	Mir744	chr11	Mir744	1201	136.641739693959	5323	4	0	0	0.0751455945895172	0	0	unassigned
Labelled in injury	s30	chr11_unassigned	chr11	unassigned	160610	18273.1305680656	2294708	1670	1342	1235	0.0727761440671319	0.0584823864299946	0.0538194837861724	unassigned
Labelled in injury	s30	Gm54365	chr12	Gm54365	1	0.113773305323863	9	0	0	0	0	0	0	unassigned
Labelled in injury	s30	Gm54371	chr12	Gm54371	48	5.4611186555454	291	0	0	0	0	0	0	unassigned
Labelled in injury	s30	Gm54588	chr12	Gm54588	65	7.39526484605106	652	0	2	1	0	0.306748466257669	0.153374233128834	unassigned
Labelled in injury	s30	Mir1247	chr12	Mir1247	376	42.7787628017723	698	0	0	0	0	0	0	unassigned
Labelled in injury	s30	Mir127	chr12	Mir127	72	8.1916779833181	447	0	0	13	0	0	2.9082774049217	unassigned
Labelled in injury	s30	Mir134	chr12	Mir134	1	0.113773305323863	5	0	0	0	0	0	0	unassigned
Labelled in injury	s30	Mir136	chr12	Mir136	25	2.84433263309656	215	0	0	0	0	0	0	unassigned
Labelled in injury	s30	Mir1843a	chr12	Mir1843a	1122	127.653648573374	4029	3	0	0	0.0744601638123604	0	0	unassigned
Labelled in injury	s30	Mir203	chr12	Mir203	16664	1895.91835991685	101148	17	23	6	0.0168070550085024	0.0227389567762091	0.00593190176770673	unassigned
Labelled in injury	s30	Mir300	chr12	Mir300	17	1.93414619050566	85	0	0	0	0	0	0	unassigned
Labelled in injury	s30	Mir3066	chr12	Mir3066	36	4.09583899165905	262	0	2	0	0	0.763358778625954	0	unassigned
Labelled in injury	s30	Mir3068	chr12	Mir3068	789	89.7671379005275	5413	3	0	0	0.0554221319046739	0	0	unassigned
Labelled in injury	s30	Mir3069	chr12	Mir3069	29	3.29942585439201	174	0	0	0	0	0	0	unassigned
Labelled in injury	s30	Mir3071	chr12	Mir3071	25	2.84433263309656	215	0	0	0	0	0	0	unassigned
Labelled in injury	s30	Mir3073a	chr12	Mir3073a	84	9.55695764720445	541	0	0	0	0	0	0	unassigned
Labelled in injury	s30	Mir3073b	chr12	Mir3073b	84	9.55695764720445	541	0	0	0	0	0	0	unassigned
Labelled in injury	s30	Mir323	chr12	Mir323	4	0.45509322129545	20	0	0	0	0	0	0	unassigned
Labelled in injury	s30	Mir329	chr12	Mir329	20	2.27546610647725	120	0	0	0	0	0	0	unassigned
Labelled in injury	s30	Mir337	chr12	Mir337	30	3.41319915971588	179	0	0	0	0	0	0	unassigned
Labelled in injury	s30	Mir342	chr12	Mir342	844	96.02466969334	3275	1	1	0	0.0305343511450382	0.0305343511450382	0	unassigned
Labelled in injury	s30	Mir345	chr12	Mir345	224	25.4852203925452	1402	0	0	0	0	0	0	unassigned
Labelled in injury	s30	Mir3544	chr12	Mir3544	30	3.41319915971588	179	0	0	0	0	0	0	unassigned
Labelled in injury	s30	Mir369	chr12	Mir369	52	5.91621187684085	465	1	0	0	0.21505376344086	0	0	unassigned
Labelled in injury	s30	Mir370	chr12	Mir370	5	0.568866526619313	30	0	0	0	0	0	0	unassigned
Labelled in injury	s30	Mir376b	chr12	Mir376b	5	0.568866526619313	50	0	0	0	0	0	0	unassigned
Labelled in injury	s30	Mir376c	chr12	Mir376c	15	1.70659957985794	79	0	0	0	0	0	0	unassigned
Labelled in injury	s30	Mir379	chr12	Mir379	384	43.6889492443632	1916	3	1	0	0.156576200417537	0.0521920668058455	0	unassigned
Labelled in injury	s30	Mir380	chr12	Mir380	1	0.113773305323863	9	0	0	0	0	0	0	unassigned
Labelled in injury	s30	Mir381	chr12	Mir381	5	0.568866526619313	30	0	0	0	0	0	0	unassigned
Labelled in injury	s30	Mir382	chr12	Mir382	20	2.27546610647725	126	0	0	0	0	0	0	unassigned
Labelled in injury	s30	Mir409	chr12	Mir409	48	5.4611186555454	291	0	0	0	0	0	0	unassigned
Labelled in injury	s30	Mir410	chr12	Mir410	13	1.47905296921021	64	1	0	0	1.5625	0	0	unassigned
Labelled in injury	s30	Mir411	chr12	Mir411	145	16.4971292719601	720	0	0	0	0	0	0	unassigned
Labelled in injury	s30	Mir412	chr12	Mir412	1	0.113773305323863	5	0	0	0	0	0	0	unassigned
Labelled in injury	s30	Mir431	chr12	Mir431	10	1.13773305323863	60	0	0	0	0	0	0	unassigned
Labelled in injury	s30	Mir433	chr12	Mir433	38	4.32338560230678	272	0	0	0	0	0	0	unassigned
Labelled in injury	s30	Mir434	chr12	Mir434	128	14.5629830814544	834	2	0	0	0.239808153477218	0	0	unassigned
Labelled in injury	s30	Mir485	chr12	Mir485	9	1.02395974791476	55	0	0	0	0	0	0	unassigned
Labelled in injury	s30	Mir487b	chr12	Mir487b	27	3.07187924374429	171	0	0	0	0	0	0	unassigned
Labelled in injury	s30	Mir494	chr12	Mir494	11	1.25150635856249	44	0	0	0	0	0	0	unassigned
Labelled in injury	s30	Mir5099	chr12	Mir5099	774	88.0605383206696	6159	0	0	4	0	0	0.0649456080532554	unassigned
Labelled in injury	s30	Mir5101	chr12	Mir5101	34	3.86829238101133	441	0	0	0	0	0	0	unassigned
Labelled in injury	s30	Mir541	chr12	Mir541	92	10.4671440897954	673	0	0	0	0	0	0	unassigned
Labelled in injury	s30	Mir543	chr12	Mir543	31	3.52697246503974	226	0	0	0	0	0	0	unassigned
Labelled in injury	s30	Mir6538	chr12	Mir6538	2	0.227546610647725	0	0	0	0	NA	NA	NA	unassigned
Labelled in injury	s30	Mir668	chr12	Mir668	16	1.8203728851818	94	0	0	0	0	0	0	unassigned
Labelled in injury	s30	Mir673	chr12	Mir673	10	1.13773305323863	60	0	0	0	0	0	0	unassigned
Labelled in injury	s30	Mir679	chr12	Mir679	1	0.113773305323863	8	0	0	0	0	0	0	unassigned
Labelled in injury	s30	Mir770	chr12	Mir770	13	1.47905296921021	51	0	0	1	0	0	1.96078431372549	unassigned
Labelled in injury	s30	chr12_unassigned	chr12	unassigned	10991	1250.48239881457	99431	168	87	258	0.168961390310869	0.0874978628395571	0.259476420834549	unassigned
Labelled in injury	s30	Gm54453	chr13	Gm54453	3	0.341319915971588	6	0	0	0	0	0	0	unassigned
Labelled in injury	s30	Gm54514	chr13	Gm54514	12	1.36527966388635	112	0	0	0	0	0	0	unassigned
Labelled in injury	s30	Gm54609	chr13	Gm54609	1569	178.51031605314	9412	5	1	0	0.0531236719082023	0.0106247343816405	0	unassigned
Labelled in injury	s30	Gm55565	chr13	Gm55565	1	0.113773305323863	4	0	0	0	0	0	0	unassigned
Labelled in injury	s30	Mir1983	chr13	Mir1983	48	5.4611186555454	144	0	0	0	0	0	0	unassigned
Labelled in injury	s30	Mir23b	chr13	Mir23b	77803	8851.90447411248	389281	195	103	27	0.0500923497422171	0.0264590360176839	0.00693586381046082	unassigned
Labelled in injury	s30	Mir24-1	chr13	Mir24-1	546	62.1202247068289	3250	1	0	8	0.0307692307692308	0	0.246153846153846	unassigned
Labelled in injury	s30	Mir27b	chr13	Mir27b	107866	12272.2713520638	752169	316	98	28	0.0420118351062062	0.0130289868367348	0.00372256766763852	unassigned
Labelled in injury	s30	Mir3074-1	chr13	Mir3074-1	546	62.1202247068289	3250	1	0	8	0.0307692307692308	0	0.246153846153846	unassigned
Labelled in injury	s30	Mir582	chr13	Mir582	487	55.4075996927211	2307	2	6	0	0.0866926744690074	0.260078023407022	0	unassigned
Labelled in injury	s30	Mir6942	chr13	Mir6942	10	1.13773305323863	60	0	0	0	0	0	0	unassigned
Labelled in injury	s30	Mir6944	chr13	Mir6944	4	0.45509322129545	12	0	0	0	0	0	0	unassigned
Labelled in injury	s30	Mir7-1	chr13	Mir7-1	239	27.1918199724031	1660	1	2	0	0.0602409638554217	0.120481927710843	0	unassigned
Labelled in injury	s30	Mir874	chr13	Mir874	813	92.4976972283003	2502	1	0	0	0.0399680255795364	0	0	unassigned
Labelled in injury	s30	Mirlet7a-1	chr13	Mirlet7a-1	2033	231.301129723413	11278	11	2	1	0.097535023940415	0.0177336407164391	0.00886682035821954	unassigned
Labelled in injury	s30	Mirlet7d	chr13	Mirlet7d	80591	9169.1044493554	461749	449	116	34	0.0972389761537112	0.0251218735720056	0.00736330777110508	unassigned
Labelled in injury	s30	Mirlet7f-1	chr13	Mirlet7f-1	1569	178.51031605314	9412	5	1	0	0.0531236719082023	0.0106247343816405	0	unassigned
Labelled in injury	s30	chr13_unassigned	chr13	unassigned	22156	2520.7613527555	244436	328	72	78	0.134186453713856	0.0294555630103585	0.0319101932612217	unassigned
Labelled in injury	s30	Mir15a	chr14	Mir15a	2211	251.55277807106	13559	13	1	0	0.0958772770853308	0.00737517516041006	0	unassigned
Labelled in injury	s30	Mir16-1	chr14	Mir16-1	389	44.2578157709825	2313	2	0	0	0.0864677907479464	0	0	unassigned
Labelled in injury	s30	Mir17	chr14	Mir17	1100	125.150635856249	5663	3	1	0	0.0529754547059862	0.0176584849019954	0	unassigned
Labelled in injury	s30	Mir18	chr14	Mir18	131	14.904302997426	901	0	0	0	0	0	0	unassigned
Labelled in injury	s30	Mir19a	chr14	Mir19a	29	3.29942585439201	304	0	0	0	0	0	0	unassigned
Labelled in injury	s30	Mir19b-1	chr14	Mir19b-1	41	4.66470551827836	533	0	0	0	0	0	0	unassigned
Labelled in injury	s30	Mir208a	chr14	Mir208a	9	1.02395974791476	27	0	0	0	0	0	0	unassigned
Labelled in injury	s30	Mir20a	chr14	Mir20a	965	109.791239637527	6945	7	2	0	0.100791936645068	0.0287976961843053	0	unassigned
Labelled in injury	s30	Mir3076	chr14	Mir3076	20	2.27546610647725	140	0	0	0	0	0	0	unassigned
Labelled in injury	s30	Mir3077	chr14	Mir3077	1	0.113773305323863	6	0	0	0	0	0	0	unassigned
Labelled in injury	s30	Mir320	chr14	Mir320	3201	364.188350341684	9268	10	0	337	0.107898144151921	0	3.63616745791972	unassigned
Labelled in injury	s30	Mir346	chr14	Mir346	134	15.2456229133976	928	1	1	0	0.107758620689655	0.107758620689655	0	unassigned
Labelled in injury	s30	Mir5131	chr14	Mir5131	8	0.9101864425909	32	0	0	0	0	0	0	unassigned
Labelled in injury	s30	Mir598	chr14	Mir598	47	5.34734535022154	409	0	0	0	0	0	0	unassigned
Labelled in injury	s30	Mir6539	chr14	Mir6539	6	0.682639831943175	36	0	0	0	0	0	0	unassigned
Labelled in injury	s30	Mir6948	chr14	Mir6948	6	0.682639831943175	42	0	0	0	0	0	0	unassigned
Labelled in injury	s30	Mir8098	chr14	Mir8098	1	0.113773305323863	2	0	0	0	0	0	0	unassigned
Labelled in injury	s30	Mir92-1	chr14	Mir92-1	54063	6150.92620572398	433808	199	50	16	0.0458728285324383	0.011525836314683	0.00368826762069856	unassigned
Labelled in injury	s30	chr14_unassigned	chr14	unassigned	13872	1578.26329145262	125477	207	105	96	0.164970472676267	0.0836806745459327	0.0765080452991385	unassigned
Labelled in injury	s30	Mir1249	chr15	Mir1249	379	43.1200827177439	652	0	0	0	0	0	0	unassigned
Labelled in injury	s30	Mir1291	chr15	Mir1291	93	10.5809173951192	1077	1	0	0	0.0928505106778087	0	0	unassigned
Labelled in injury	s30	Mir148b	chr15	Mir148b	1895	215.60041358872	13189	1	0	3	0.00758207597240124	0	0.0227462279172037	unassigned
Labelled in injury	s30	Mir151	chr15	Mir151	36221	4120.98289213563	188798	141	17	1	0.0746829945232471	0.0090043326730156	0.000529666627824447	unassigned
Labelled in injury	s30	Mir1941	chr15	Mir1941	70	7.96413137267038	474	0	0	0	0	0	0	unassigned
Labelled in injury	s30	Mir1943	chr15	Mir1943	13	1.47905296921021	53	0	1	0	0	1.88679245283019	0	unassigned
Labelled in injury	s30	Mir196a-2	chr15	Mir196a-2	3175	361.230244403264	31825	16	7	2	0.0502749410840534	0.0219952867242734	0.00628436763550668	unassigned
Labelled in injury	s30	Mir28c	chr15	Mir28c	20	2.27546610647725	131	0	0	0	0	0	0	unassigned
Labelled in injury	s30	Mir3079	chr15	Mir3079	1	0.113773305323863	6	0	0	0	0	0	0	unassigned
Labelled in injury	s30	Mir30b	chr15	Mir30b	22212	2527.13265785364	154991	111	32	68	0.0716170616358369	0.0206463601112323	0.0438735152363686	unassigned
Labelled in injury	s30	Mir30d	chr15	Mir30d	507390	57727.4373882746	3511348	2071	227	1311	0.0589801979182923	0.0064647537071233	0.0373360885904786	unassigned
Labelled in injury	s30	Mir33	chr15	Mir33	30	3.41319915971588	236	0	0	0	0	0	0	unassigned
Labelled in injury	s30	Mir3964	chr15	Mir3964	1	0.113773305323863	10	0	0	0	0	0	0	unassigned
Labelled in injury	s30	Mir5113	chr15	Mir5113	88	10.0120508684999	243	0	0	0	0	0	0	unassigned
Labelled in injury	s30	Mir615	chr15	Mir615	2823	321.182040929264	18214	22	1	1	0.120786208411112	0.00549028220050511	0.00549028220050511	unassigned
Labelled in injury	s30	Mir6952	chr15	Mir6952	3	0.341319915971588	18	0	0	0	0	0	0	unassigned
Labelled in injury	s30	Mir6953	chr15	Mir6953	1	0.113773305323863	5	0	0	0	0	0	0	unassigned
Labelled in injury	s30	Mir6958	chr15	Mir6958	1	0.113773305323863	4	0	0	0	0	0	0	unassigned
Labelled in injury	s30	Mir7118	chr15	Mir7118	1	0.113773305323863	5	0	0	0	0	0	0	unassigned
Labelled in injury	s30	Mir7213	chr15	Mir7213	1	0.113773305323863	3	0	0	0	0	0	0	unassigned
Labelled in injury	s30	Mirlet7b	chr15	Mirlet7b	55627	6328.8676552505	495847	335	73	38	0.0675611630200445	0.0147222832849649	0.00766365431272146	unassigned
Labelled in injury	s30	Mirlet7c-2	chr15	Mirlet7c-2	3004	341.775009192883	32713	13	3	1	0.0397395530828723	0.00917066609604744	0.00305688869868248	unassigned
Labelled in injury	s30	Snord43	chr15	Snord43	11227	1277.332898871	161347	132	8	22	0.0818112515262137	0.00495825766825537	0.0136352085877023	unassigned
Labelled in injury	s30	chr15_unassigned	chr15	unassigned	42709	4859.14409707685	542247	314	133	1211	0.0579071898968551	0.0245275676951647	0.223329958487553	unassigned
Labelled in injury	s30	Gm55082	chr16	Gm55082	48	5.4611186555454	552	2	1	0	0.36231884057971	0.181159420289855	0	unassigned
Labelled in injury	s30	Mir125b-2	chr16	Mir125b-2	521	59.2758920737324	2687	0	0	0	0	0	0	unassigned
Labelled in injury	s30	Mir1306	chr16	Mir1306	81	9.21563773123287	355	0	0	0	0	0	0	unassigned
Labelled in injury	s30	Mir130b	chr16	Mir130b	37	4.20961229698291	159	5	0	0	3.14465408805031	0	0	unassigned
Labelled in injury	s30	Mir155	chr16	Mir155	1331	151.432269386061	13051	15	2	2	0.114933721553904	0.0153244962071872	0.0153244962071872	kupffer cell
Labelled in injury	s30	Mir185	chr16	Mir185	5141	584.908562669977	35549	37	9	4	0.104081690061605	0.0253171678528229	0.0112520746012546	unassigned
Labelled in injury	s30	Mir193b	chr16	Mir193b	82	9.32941103655673	318	0	0	0	0	0	0	unassigned
Labelled in injury	s30	Mir1945	chr16	Mir1945	6	0.682639831943175	11	0	0	0	0	0	0	unassigned
Labelled in injury	s30	Mir1947	chr16	Mir1947	11	1.25150635856249	36	0	0	0	0	0	0	unassigned
Labelled in injury	s30	Mir28a	chr16	Mir28a	4973	565.794647375568	25569	15	11	15	0.0586647893934061	0.0430208455551645	0.0586647893934061	unassigned
Labelled in injury	s30	Mir365-1	chr16	Mir365-1	1	0.113773305323863	6	0	0	0	0	0	0	unassigned
Labelled in injury	s30	Mir484	chr16	Mir484	1807	205.58836272022	8685	8	7	0	0.0921128382268279	0.0805987334484744	0	unassigned
Labelled in injury	s30	Mir802	chr16	Mir802	159	18.0899555464941	1102	0	0	0	0	0	0	unassigned
Labelled in injury	s30	Mir99a	chr16	Mir99a	61944	7047.57362498134	369453	138	30	21	0.0373525184529561	0.00812011270716438	0.00568407889501506	unassigned
Labelled in injury	s30	Mirlet7c-1	chr16	Mirlet7c-1	1129	128.450061710641	10995	6	9	3	0.0545702592087312	0.0818553888130969	0.0272851296043656	unassigned
Labelled in injury	s30	chr16_unassigned	chr16	unassigned	115659	13158.9067204526	1780367	1124	419	205	0.063133050657533	0.0235344735102369	0.0115144798797102	unassigned
Labelled in injury	s30	Gm55583	chr17	Gm55583	20013	2276.94515944646	151808	100	17	7	0.0658726812816189	0.0111983558178752	0.00461108768971332	unassigned
Labelled in injury	s30	Mir125a	chr17	Mir125a	174410	19843.2021815349	1207991	649	211	88	0.0537255658361693	0.0174670175522831	0.00728482248626024	unassigned
Labelled in injury	s30	Mir219a-1	chr17	Mir219a-1	56	6.3713050981363	133	0	0	0	0	0	0	unassigned
Labelled in injury	s30	Mir219c	chr17	Mir219c	3	0.341319915971588	15	0	0	0	0	0	0	unassigned
Labelled in injury	s30	Mir3082	chr17	Mir3082	8	0.9101864425909	56	0	0	0	0	0	0	unassigned
Labelled in injury	s30	Mir3083	chr17	Mir3083	7	0.796413137267038	56	0	0	0	0	0	0	unassigned
Labelled in injury	s30	Mir5709	chr17	Mir5709	4	0.45509322129545	36	0	0	0	0	0	0	unassigned
Labelled in injury	s30	Mir6968	chr17	Mir6968	2	0.227546610647725	8	0	0	0	0	0	0	unassigned
Labelled in injury	s30	Mir6975	chr17	Mir6975	6	0.682639831943175	54	0	0	0	0	0	0	unassigned
Labelled in injury	s30	Mir7b	chr17	Mir7b	5	0.568866526619313	58	1	0	0	1.72413793103448	0	0	unassigned
Labelled in injury	s30	Mir877	chr17	Mir877	16	1.8203728851818	100	0	0	0	0	0	0	unassigned
Labelled in injury	s30	Mir99b	chr17	Mir99b	46405	5279.65023355384	141470	38	21	9	0.0268608185481021	0.0148441365660564	0.00636177281402417	unassigned
Labelled in injury	s30	Mirlet7e	chr17	Mirlet7e	20011	2276.71761283581	151806	100	17	7	0.0658735491350803	0.0111985033529637	0.00461114843945562	unassigned
Labelled in injury	s30	chr17_unassigned	chr17	unassigned	107935	12280.1217101311	1056937	2026	297	1137	0.191685975606872	0.028100066512952	0.10757500210514	unassigned
Labelled in injury	s30	Gm54396	chr18	Gm54396	29293	3332.7614328519	170730	1020	12	0	0.597434545774029	0.00702864171498858	0	unassigned
Labelled in injury	s30	Gm54508	chr18	Gm54508	114	12.9701568069203	1167	0	0	0	0	0	0	unassigned
Labelled in injury	s30	Mir122	chr18	Mir122	4474	509.021768018961	36429	74	6	3	0.203134865080019	0.0164703944659475	0.00823519723297373	hepatocyte
Labelled in injury	s30	Mir143	chr18	Mir143	524627	59688.547852142	3202164	2903	125	56	0.090657442904236	0.00390361018361333	0.00174881736225877	unassigned
Labelled in injury	s30	Mir145a	chr18	Mir145a	32433	3690.00961156883	137821	102	12	1	0.0740090407122282	0.00870694596614449	0.000725578830512041	unassigned
Labelled in injury	s30	Mir187	chr18	Mir187	882	100.348055295647	1414	2	1	0	0.141442715700141	0.0707213578500707	0	unassigned
Labelled in injury	s30	Mir1948	chr18	Mir1948	27	3.07187924374429	225	0	0	0	0	0	0	unassigned
Labelled in injury	s30	Mir1949	chr18	Mir1949	6	0.682639831943175	36	0	0	0	0	0	0	unassigned
Labelled in injury	s30	Mir378a	chr18	Mir378a	29293	3332.7614328519	170730	1020	12	0	0.597434545774029	0.00702864171498858	0	unassigned
Labelled in injury	s30	Mir5107	chr18	Mir5107	11	1.25150635856249	22	0	0	0	0	0	0	unassigned
Labelled in injury	s30	Mir6359	chr18	Mir6359	4	0.45509322129545	12	0	0	0	0	0	0	unassigned
Labelled in injury	s30	Mir694	chr18	Mir694	6	0.682639831943175	42	0	0	0	0	0	0	unassigned
Labelled in injury	s30	chr18_unassigned	chr18	unassigned	59747	6797.61367318482	844315	701	220	197	0.0830258848889336	0.0260566257854	0.0233325239987445	unassigned
Labelled in injury	s30	Mir101b	chr19	Mir101b	2405	273.624799303889	14483	2	10	0	0.0138092936546296	0.0690464682731478	0	unassigned
Labelled in injury	s30	Mir107	chr19	Mir107	5470	622.339980121528	35861	26	3	2	0.0725021611221104	0.00836563397562812	0.00557708931708541	unassigned
Labelled in injury	s30	Mir192	chr19	Mir192	90751	10325.0412314458	461848	282	289	31	0.0610590497306473	0.0625746999012662	0.00671216504131229	hepatocyte
Labelled in injury	s30	Mir194-2	chr19	Mir194-2	44160	5024.22916310177	221067	162	41	32	0.0732809510238977	0.0185464135307396	0.0144752495849675	unassigned
Labelled in injury	s30	Mir204	chr19	Mir204	984	111.952932438681	9729	2	1	0	0.0205570973378559	0.0102785486689279	0	unassigned
Labelled in injury	s30	Mir3086	chr19	Mir3086	35	3.98206568633519	211	0	0	0	0	0	0	unassigned
Labelled in injury	s30	Mir5136	chr19	Mir5136	6	0.682639831943175	27	0	0	0	0	0	0	unassigned
Labelled in injury	s30	Mir6987	chr19	Mir6987	11	1.25150635856249	66	0	0	0	0	0	0	unassigned
Labelled in injury	s30	Mir6988	chr19	Mir6988	7	0.796413137267038	48	0	1	0	0	2.08333333333333	0	unassigned
Labelled in injury	s30	Mir6989	chr19	Mir6989	4	0.45509322129545	28	0	0	0	0	0	0	unassigned
Labelled in injury	s30	Mir6990	chr19	Mir6990	7	0.796413137267038	21	0	0	0	0	0	0	unassigned
Labelled in injury	s30	chr19_unassigned	chr19	unassigned	209184	23799.5551008669	3162974	1823	998	418	0.0576356302644284	0.0315525831069114	0.0132154105598086	unassigned
Labelled in injury	s30	Mir103-2	chr2	Mir103-2	201	22.8684343700964	1006	0	0	0	0	0	0	unassigned
Labelled in injury	s30	Mir10b	chr2	Mir10b	431688	49114.5706286476	2966712	1238	590	232	0.0417296994113348	0.0198873365530594	0.00782010522086404	endothelial
Labelled in injury	s30	Mir126a	chr2	Mir126a	134489	15301.258059701	802446	431	186	55	0.0537107792923137	0.0231791298106041	0.00685404376120013	unassigned
Labelled in injury	s30	Mir126b	chr2	Mir126b	134486	15300.916739785	802419	431	186	55	0.0537125865663699	0.0231799097478998	0.00685427438781983	unassigned
Labelled in injury	s30	Mir129-2	chr2	Mir129-2	17	1.93414619050566	152	0	0	0	0	0	0	unassigned
Labelled in injury	s30	Mir130a	chr2	Mir130a	574	65.3058772558971	4258	0	0	0	0	0	0	unassigned
Labelled in injury	s30	Mir147	chr2	Mir147	1	0.113773305323863	7	0	0	0	0	0	0	unassigned
Labelled in injury	s30	Mir181a-2	chr2	Mir181a-2	553	62.916637844096	2257	0	0	0	0	0	0	unassigned
Labelled in injury	s30	Mir181b-2	chr2	Mir181b-2	197	22.4133411488009	1965	4	1	0	0.203562340966921	0.0508905852417303	0	unassigned
Labelled in injury	s30	Mir1955	chr2	Mir1955	25	2.84433263309656	119	0	0	0	0	0	0	unassigned
Labelled in injury	s30	Mir195b	chr2	Mir195b	3	0.341319915971588	10	0	0	0	0	0	0	unassigned
Labelled in injury	s30	Mir199b	chr2	Mir199b	87	9.89827756317604	700	0	0	0	0	0	0	unassigned
Labelled in injury	s30	Mir219a-2	chr2	Mir219a-2	1	0.113773305323863	5	0	0	0	0	0	0	unassigned
Labelled in injury	s30	Mir296	chr2	Mir296	32	3.6407457703636	128	0	0	0	0	0	0	unassigned
Labelled in injury	s30	Mir298	chr2	Mir298	35	3.98206568633519	105	0	0	0	0	0	0	unassigned
Labelled in injury	s30	Mir467c	chr2	Mir467c	95	10.8084640057669	795	0	0	0	0	0	0	unassigned
Labelled in injury	s30	Mir467d	chr2	Mir467d	60	6.82639831943175	360	0	0	0	0	0	0	unassigned
Labelled in injury	s30	Mir467e	chr2	Mir467e	199	22.6408877594486	1585	0	0	0	0	0	0	unassigned
Labelled in injury	s30	Mir499	chr2	Mir499	18	2.04791949582953	162	0	0	0	0	0	0	unassigned
Labelled in injury	s30	Mir511	chr2	Mir511	24	2.7305593277727	148	0	0	0	0	0	0	unassigned
Labelled in injury	s30	Mir669c	chr2	Mir669c	64	7.2814915407272	688	0	1	0	0	0.145348837209302	0	unassigned
Labelled in injury	s30	Mir669e	chr2	Mir669e	4	0.45509322129545	48	0	0	0	0	0	0	unassigned
Labelled in injury	s30	Mir669l	chr2	Mir669l	5	0.568866526619313	49	0	0	0	0	0	0	unassigned
Labelled in injury	s30	Mir669o	chr2	Mir669o	35	3.98206568633519	390	0	0	0	0	0	0	unassigned
Labelled in injury	s30	Mir674	chr2	Mir674	2291	260.654642496969	7718	0	2	185	0	0.0259134490800726	2.39699403990671	unassigned
Labelled in injury	s30	Mir6996	chr2	Mir6996	8	0.9101864425909	61	0	0	0	0	0	0	unassigned
Labelled in injury	s30	Mir7224	chr2	Mir7224	6	0.682639831943175	9	0	0	2	0	0	22.2222222222222	unassigned
Labelled in injury	s30	chr2_unassigned	chr2	unassigned	82857	9426.91475921928	1323232	893	437	396	0.0674862760271819	0.0330251989069188	0.0299267248675969	unassigned
Labelled in injury	s30	Mir15b	chr3	Mir15b	5598	636.902963202983	33777	16	12	4	0.047369511797969	0.0355271338484768	0.0118423779494923	unassigned
Labelled in injury	s30	Mir16-2	chr3	Mir16-2	230	26.1678602244884	1365	1	6	1	0.0732600732600733	0.43956043956044	0.0732600732600733	unassigned
Labelled in injury	s30	Mir186	chr3	Mir186	6214	706.987319282482	50569	35	7	2	0.0692123633055825	0.0138424726611165	0.00395499218889043	unassigned
Labelled in injury	s30	Mir190b	chr3	Mir190b	21	2.38923941180111	237	0	0	0	0	0	0	unassigned
Labelled in injury	s30	Mir551b	chr3	Mir551b	24	2.7305593277727	168	0	0	0	0	0	0	unassigned
Labelled in injury	s30	Mir7009	chr3	Mir7009	4	0.45509322129545	16	0	0	0	0	0	0	unassigned
Labelled in injury	s30	Mir7010	chr3	Mir7010	2	0.227546610647725	14	0	0	0	0	0	0	unassigned
Labelled in injury	s30	Mir7013	chr3	Mir7013	6	0.682639831943175	36	0	0	0	0	0	0	unassigned
Labelled in injury	s30	Mir7225	chr3	Mir7225	7	0.796413137267038	77	0	0	0	0	0	0	unassigned
Labelled in injury	s30	Mir760	chr3	Mir760	6	0.682639831943175	6	0	0	0	0	0	0	unassigned
Labelled in injury	s30	Mir7j	chr3	Mir7j	966	109.905012942851	10572	0	14	932	0	0.132425274309497	8.8157396897465	unassigned
Labelled in injury	s30	Mir8120	chr3	Mir8120	5	0.568866526619313	30	0	0	0	0	0	0	unassigned
Labelled in injury	s30	Mir92b	chr3	Mir92b	350	39.8206568633519	692	0	1	0	0	0.144508670520231	0	unassigned
Labelled in injury	s30	chr3_unassigned	chr3	unassigned	45169	5139.02642817355	605537	1132	207	91	0.186941508115937	0.0341845337279142	0.0150279834262811	unassigned
Labelled in injury	s30	Gm55612	chr4	Gm55612	10	1.13773305323863	30	0	0	0	0	0	0	unassigned
Labelled in injury	s30	Mir101a	chr4	Mir101a	21403	2435.09005384663	150297	78	15	0	0.0518972434579533	0.00998023912652947	0	unassigned
Labelled in injury	s30	Mir200a	chr4	Mir200a	47428	5396.04032490015	282805	190	44	7	0.0671841021198352	0.0155584236488039	0.00247520376230972	unassigned
Labelled in injury	s30	Mir200b	chr4	Mir200b	124613	14177.6328963225	846974	398	119	7	0.0469908167192854	0.0140500180643089	0.000826471650841702	unassigned
Labelled in injury	s30	Mir3094	chr4	Mir3094	6	0.682639831943175	48	0	0	0	0	0	0	unassigned
Labelled in injury	s30	Mir3095	chr4	Mir3095	11	1.25150635856249	66	0	0	0	0	0	0	unassigned
Labelled in injury	s30	Mir30c-1	chr4	Mir30c-1	334	38.0002839781701	1520	0	0	0	0	0	0	unassigned
Labelled in injury	s30	Mir30e	chr4	Mir30e	362856	41283.3264765955	2461338	1610	138	550	0.0654115769552983	0.00560670659616842	0.0223455697673379	unassigned
Labelled in injury	s30	Mir30f	chr4	Mir30f	362856	41283.3264765955	2461338	1610	138	550	0.0654115769552983	0.00560670659616842	0.0223455697673379	unassigned
Labelled in injury	s30	Mir31	chr4	Mir31	3849	437.913452191547	23009	11	5	1	0.0478073797209787	0.0217306271458994	0.00434612542917989	unassigned
Labelled in injury	s30	Mir32	chr4	Mir32	244	27.7606864990225	1404	3	0	0	0.213675213675214	0	0	unassigned
Labelled in injury	s30	Mir34a	chr4	Mir34a	1539	175.097116893424	14691	5	3	1	0.0340344428561704	0.0204206657137023	0.00680688857123409	unassigned
Labelled in injury	s30	Mir429	chr4	Mir429	37829	4303.9303670964	188673	55	39	3	0.0291509648969381	0.020670684199647	0.00159005263074208	unassigned
Labelled in injury	s30	Mir455	chr4	Mir455	11812	1343.89028248546	45898	12	61	6	0.0261449300623121	0.13290339448342	0.013072465031156	unassigned
Labelled in injury	s30	Mir5122	chr4	Mir5122	36	4.09583899165905	55	0	0	0	0	0	0	unassigned
Labelled in injury	s30	Mir700	chr4	Mir700	308	35.0421780397497	1423	1	0	0	0.0702740688685875	0	0	unassigned
Labelled in injury	s30	Mir7019	chr4	Mir7019	2	0.227546610647725	2	0	0	0	0	0	0	unassigned
Labelled in injury	s30	Mir7021	chr4	Mir7021	3	0.341319915971588	27	0	0	0	0	0	0	unassigned
Labelled in injury	s30	Mir7226	chr4	Mir7226	5	0.568866526619313	29	1	0	0	3.44827586206897	0	0	unassigned
Labelled in injury	s30	Mir872	chr4	Mir872	2815	320.271854486673	22198	26	3	0	0.117127669159384	0.013514731056852	0	unassigned
Labelled in injury	s30	chr4_unassigned	chr4	unassigned	93754	10666.7024673334	1024306	1277	780	664	0.12466977641447	0.076149119501399	0.064824378652473	unassigned
Labelled in injury	s30	Gm56269	chr5	Gm56269	2	0.227546610647725	0	0	0	0	NA	NA	NA	unassigned
Labelled in injury	s30	Mir106b	chr5	Mir106b	1216	138.348339273817	6659	1	2	0	0.0150172698603394	0.0300345397206788	0	unassigned
Labelled in injury	s30	Mir218-1	chr5	Mir218-1	31	3.52697246503974	219	0	0	0	0	0	0	unassigned
Labelled in injury	s30	Mir25	chr5	Mir25	9478	1078.34338785957	26986	5	3	0	0.0185281256948047	0.0111168754168828	0	unassigned
Labelled in injury	s30	Mir339	chr5	Mir339	793	90.222231121823	2572	0	0	0	0	0	0	unassigned
Labelled in injury	s30	Mir574	chr5	Mir574	1087	123.671582887039	2174	0	0	0	0	0	0	unassigned
Labelled in injury	s30	Mir6240	chr5	Mir6240	31	3.52697246503974	31	0	0	0	0	0	0	unassigned
Labelled in injury	s30	Mir6418	chr5	Mir6418	3	0.341319915971588	12	0	0	0	0	0	0	unassigned
Labelled in injury	s30	Mir671	chr5	Mir671	221	25.1439004765736	983	0	1	0	0	0.101729399796541	0	unassigned
Labelled in injury	s30	Mir701	chr5	Mir701	11	1.25150635856249	55	0	0	0	0	0	0	unassigned
Labelled in injury	s30	Mir702	chr5	Mir702	2	0.227546610647725	10	0	0	0	0	0	0	unassigned
Labelled in injury	s30	Mir7025	chr5	Mir7025	14	1.59282627453408	28	0	0	0	0	0	0	unassigned
Labelled in injury	s30	Mir7032	chr5	Mir7032	2	0.227546610647725	10	0	0	0	0	0	0	unassigned
Labelled in injury	s30	Mir7034	chr5	Mir7034	5	0.568866526619313	10	0	0	0	0	0	0	unassigned
Labelled in injury	s30	Mir93	chr5	Mir93	8240	937.492035868627	40485	28	1	2	0.0691614178090651	0.00247005063603804	0.00494010127207608	unassigned
Labelled in injury	s30	chr5_unassigned	chr5	unassigned	30442	3463.48696066902	256560	209	159	1259	0.0814624259432492	0.0619738072965388	0.490723417524166	unassigned
Labelled in injury	s30	Mir129-1	chr6	Mir129-1	50	5.68866526619313	193	0	0	0	0	0	0	unassigned
Labelled in injury	s30	Mir141	chr6	Mir141	935	106.378040477811	6216	12	1	0	0.193050193050193	0.0160875160875161	0	unassigned
Labelled in injury	s30	Mir148a	chr6	Mir148a	3733	424.715748773979	22433	10	2	0	0.0445771853965141	0.00891543707930281	0	hepatocyte
Labelled in injury	s30	Mir182	chr6	Mir182	18485	2103.0995489116	127703	119	13	7	0.0931849682466348	0.0101798704807248	0.00548146872039028	unassigned
Labelled in injury	s30	Mir183	chr6	Mir183	9046	1029.19331995966	54263	34	4	0	0.062657796288447	0.00737150544569965	0	unassigned
Labelled in injury	s30	Mir196b	chr6	Mir196b	10999	1251.39258525716	25459	11	6	0	0.0432067245374917	0.0235673042931773	0	unassigned
Labelled in injury	s30	Mir200c	chr6	Mir200c	18160	2066.12322468134	118443	88	21	1	0.0742973413371833	0.0177300473645551	0.000844287969740719	unassigned
Labelled in injury	s30	Mir29a	chr6	Mir29a	115463	13136.6071526091	752591	463	44	23	0.0615207994780698	0.00584646906487056	0.00305610882936416	unassigned
Labelled in injury	s30	Mir29b-1	chr6	Mir29b-1	262	29.808605994852	965	0	1	0	0	0.103626943005181	0	unassigned
Labelled in injury	s30	Mir3098	chr6	Mir3098	2	0.227546610647725	16	0	0	0	0	0	0	unassigned
Labelled in injury	s30	Mir335	chr6	Mir335	3317	377.386053759252	11899	1	1	0	0.00840406756870325	0.00840406756870325	0	unassigned
Labelled in injury	s30	Mir653	chr6	Mir653	78	8.87431781526128	604	0	0	0	0	0	0	unassigned
Labelled in injury	s30	Mir7661	chr6	Mir7661	19	2.16169280115339	171	0	0	0	0	0	0	unassigned
Labelled in injury	s30	Mir8112	chr6	Mir8112	24	2.7305593277727	72	0	0	0	0	0	0	unassigned
Labelled in injury	s30	Mir96	chr6	Mir96	422	48.01233484667	1708	0	1	0	0	0.0585480093676815	0	unassigned
Labelled in injury	s30	chr6_unassigned	chr6	unassigned	30194	3435.27118094871	203311	1236	114	129	0.607935625716267	0.0560717324689761	0.0634495920043677	unassigned
Labelled in injury	s30	Gm55633	chr7	Gm55633	1	0.113773305323863	21	0	0	0	0	0	0	unassigned
Labelled in injury	s30	Mir1191	chr7	Mir1191	3	0.341319915971588	21	0	0	0	0	0	0	unassigned
Labelled in injury	s30	Mir139	chr7	Mir139	5039	573.303685526943	32741	32	8	6	0.0977367826272869	0.0244341956568217	0.0183256467426163	unassigned
Labelled in injury	s30	Mir150	chr7	Mir150	2072	235.738288631043	12248	6	1	1	0.0489875898105813	0.00816459830176355	0.00816459830176355	unassigned
Labelled in injury	s30	Mir1839	chr7	Mir1839	4320	491.500678999086	23473	4	1	0	0.0170408554509436	0.00426021386273591	0	unassigned
Labelled in injury	s30	Mir1964	chr7	Mir1964	102	11.604877143034	710	0	0	0	0	0	0	unassigned
Labelled in injury	s30	Mir210	chr7	Mir210	21	2.38923941180111	60	0	0	0	0	0	0	unassigned
Labelled in injury	s30	Mir3101	chr7	Mir3101	4	0.45509322129545	28	0	0	0	0	0	0	unassigned
Labelled in injury	s30	Mir3102	chr7	Mir3102	65	7.39526484605106	350	0	0	0	0	0	0	unassigned
Labelled in injury	s30	Mir3103	chr7	Mir3103	20	2.27546610647725	95	0	0	0	0	0	0	unassigned
Labelled in injury	s30	Mir3105	chr7	Mir3105	131	14.904302997426	850	0	0	11	0	0	1.29411764705882	unassigned
Labelled in injury	s30	Mir326	chr7	Mir326	720	81.916779833181	4268	0	0	1	0	0	0.0234301780693533	unassigned
Labelled in injury	s30	Mir330	chr7	Mir330	415	47.215921709403	1322	0	0	0	0	0	0	unassigned
Labelled in injury	s30	Mir344e	chr7	Mir344e	6	0.682639831943175	54	0	0	0	0	0	0	unassigned
Labelled in injury	s30	Mir3569	chr7	Mir3569	3	0.341319915971588	18	0	0	0	0	0	0	unassigned
Labelled in injury	s30	Mir3572	chr7	Mir3572	4	0.45509322129545	40	0	0	0	0	0	0	unassigned
Labelled in injury	s30	Mir5121	chr7	Mir5121	7	0.796413137267038	31	0	0	0	0	0	0	unassigned
Labelled in injury	s30	Mir6238	chr7	Mir6238	2	0.227546610647725	12	0	0	0	0	0	0	unassigned
Labelled in injury	s30	Mir7-2	chr7	Mir7-2	5	0.568866526619313	60	0	0	0	0	0	0	unassigned
Labelled in injury	s30	Mir7054	chr7	Mir7054	21	2.38923941180111	105	0	0	0	0	0	0	unassigned
Labelled in injury	s30	Mir7057	chr7	Mir7057	6	0.682639831943175	36	0	0	0	0	0	0	unassigned
Labelled in injury	s30	Mir7061	chr7	Mir7061	11	1.25150635856249	88	0	0	0	0	0	0	unassigned
Labelled in injury	s30	Mir708	chr7	Mir708	85	9.67073095252832	459	1	0	0	0.217864923747277	0	0	unassigned
Labelled in injury	s30	Mir9-3	chr7	Mir9-3	8	0.9101864425909	88	0	0	0	0	0	0	unassigned
Labelled in injury	s30	chr7_unassigned	chr7	unassigned	45143	5136.06832223513	479102	2487	126	392	0.519096142366344	0.0262992014226616	0.0818197377593915	unassigned
Labelled in injury	s30	Gm54919	chr8	Gm54919	32	3.6407457703636	572	0	0	0	0	0	0	unassigned
Labelled in injury	s30	Mir1199	chr8	Mir1199	9	1.02395974791476	9	0	0	0	0	0	0	unassigned
Labelled in injury	s30	Mir138-2	chr8	Mir138-2	11	1.25150635856249	63	0	0	0	0	0	0	unassigned
Labelled in injury	s30	Mir140	chr8	Mir140	13273	1510.11308156363	27825	12	9	1	0.0431266846361186	0.0323450134770889	0.00359389038634322	unassigned
Labelled in injury	s30	Mir181c	chr8	Mir181c	1236	140.623805380294	7350	1	5	0	0.0136054421768707	0.0680272108843537	0	unassigned
Labelled in injury	s30	Mir181d	chr8	Mir181d	724	82.3718730544765	2874	1	0	0	0.034794711203897	0	0	unassigned
Labelled in injury	s30	Mir1966	chr8	Mir1966	6	0.682639831943175	54	0	0	0	0	0	0	unassigned
Labelled in injury	s30	Mir1968	chr8	Mir1968	268	30.4912458267952	1260	0	0	0	0	0	0	unassigned
Labelled in injury	s30	Mir23a	chr8	Mir23a	79793	9078.31335170696	478522	141	161	41	0.0294657298932964	0.033645266048374	0.00856804911790889	unassigned
Labelled in injury	s30	Mir24-2	chr8	Mir24-2	5107	581.040270288966	21896	3	4	60	0.0137011326269638	0.0182681768359518	0.274022652539277	unassigned
Labelled in injury	s30	Mir27a	chr8	Mir27a	11072	1259.69803654581	66147	26	8	4	0.0393063933360545	0.0120942748726322	0.00604713743631608	unassigned
Labelled in injury	s30	Mir3074-2	chr8	Mir3074-2	5107	581.040270288966	21896	3	4	60	0.0137011326269638	0.0182681768359518	0.274022652539277	unassigned
Labelled in injury	s30	Mir3107	chr8	Mir3107	11	1.25150635856249	33	0	0	0	0	0	0	unassigned
Labelled in injury	s30	Mir328	chr8	Mir328	1845	209.911748322526	20	0	0	0	0	0	0	unassigned
Labelled in injury	s30	Mir486	chr8	Mir486	11	1.25150635856249	33	0	0	0	0	0	0	unassigned
Labelled in injury	s30	Mir7238	chr8	Mir7238	2	0.227546610647725	6	0	0	0	0	0	0	unassigned
Labelled in injury	s30	Mir8111	chr8	Mir8111	3	0.341319915971588	12	0	0	0	0	0	0	unassigned
Labelled in injury	s30	chr8_unassigned	chr8	unassigned	66917	7613.36827235691	1216054	1160	398	240	0.095390500750789	0.0327288097403569	0.019735965672577	unassigned
Labelled in injury	s30	Gm55600	chr9	Gm55600	66401	7554.6612468098	125346	48	10	6	0.0382940022019051	0.0079779171253969	0.00478675027523814	unassigned
Labelled in injury	s30	Gm56154	chr9	Gm56154	2	0.227546610647725	64	0	0	0	0	0	0	unassigned
Labelled in injury	s30	Mir100	chr9	Mir100	8659	985.163050799326	42969	18	8	1	0.0418906653634015	0.0186180734948451	0.00232725918685564	unassigned
Labelled in injury	s30	Mir125b-1	chr9	Mir125b-1	635	72.2460488806527	4372	3	1	0	0.0686184812442818	0.0228728270814273	0	unassigned
Labelled in injury	s30	Mir128-2	chr9	Mir128-2	11	1.25150635856249	44	0	0	0	0	0	0	unassigned
Labelled in injury	s30	Mir138-1	chr9	Mir138-1	8	0.9101864425909	56	0	0	0	0	0	0	unassigned
Labelled in injury	s30	Mir184	chr9	Mir184	20	2.27546610647725	140	0	0	0	0	0	0	unassigned
Labelled in injury	s30	Mir190a	chr9	Mir190a	547	62.2339980121528	3311	2	2	0	0.0604047115675023	0.0604047115675023	0	unassigned
Labelled in injury	s30	Mir191	chr9	Mir191	66401	7554.6612468098	125346	48	10	6	0.0382940022019051	0.0079779171253969	0.00478675027523814	unassigned
Labelled in injury	s30	Mir199a-1	chr9	Mir199a-1	2	0.227546610647725	8	0	0	0	0	0	0	unassigned
Labelled in injury	s30	Mir26a-1	chr9	Mir26a-1	153	17.407315714551	948	0	0	0	0	0	0	unassigned
Labelled in injury	s30	Mir34b	chr9	Mir34b	158	17.9761822411703	1091	1	0	0	0.0916590284142988	0	0	unassigned
Labelled in injury	s30	Mir34c	chr9	Mir34c	372	42.3236695804769	2002	2	1	0	0.0999000999000999	0.04995004995005	0	unassigned
Labelled in injury	s30	Mir425	chr9	Mir425	7858	894.030633234912	42323	25	8	12	0.0590695366585545	0.0189022517307374	0.0283533775961061	unassigned
Labelled in injury	s30	Mir5133	chr9	Mir5133	12	1.36527966388635	36	0	0	0	0	0	0	unassigned
Labelled in injury	s30	Mir6236	chr9	Mir6236	319	36.2936843983122	1524	0	0	0	0	0	0	unassigned
Labelled in injury	s30	Mir7083	chr9	Mir7083	1	0.113773305323863	6	0	0	0	0	0	0	unassigned
Labelled in injury	s30	Mir7085	chr9	Mir7085	10	1.13773305323863	68	0	0	0	0	0	0	unassigned
Labelled in injury	s30	Mir8107	chr9	Mir8107	4	0.45509322129545	24	0	0	0	0	0	0	unassigned
Labelled in injury	s30	Mirlet7a-2	chr9	Mirlet7a-2	402	45.7368687401927	3987	1	3	0	0.0250815149235014	0.0752445447705041	0	unassigned
Labelled in injury	s30	Mirlet7g	chr9	Mirlet7g	362344	41225.0745442696	3188296	1449	356	198	0.0454474741366548	0.0111658390563486	0.00621021385718265	unassigned
Labelled in injury	s30	chr9_unassigned	chr9	unassigned	94506	10752.259992937	1745736	1050	405	630	0.0601465513685918	0.023199384099314	0.0360879308211551	unassigned
Labelled in injury	s30	chrM_unassigned	chrM	unassigned	173681	19760.2614419538	1274677	658	575	77	0.051620920437099	0.0451094669473129	0.00604074600859669	unassigned
Labelled in injury	s30	Mir106a	chrX	Mir106a	58	6.59885170878403	464	0	0	0	0	0	0	unassigned
Labelled in injury	s30	Mir1198	chrX	Mir1198	209	23.7786208126873	2065	1	0	3	0.0484261501210654	0	0.145278450363196	unassigned
Labelled in injury	s30	Mir188	chrX	Mir188	4	0.45509322129545	12	0	0	0	0	0	0	unassigned
Labelled in injury	s30	Mir19b-2	chrX	Mir19b-2	18	2.04791949582953	162	0	0	0	0	0	0	unassigned
Labelled in injury	s30	Mir20b	chrX	Mir20b	101	11.4911038377101	706	0	0	0	0	0	0	unassigned
Labelled in injury	s30	Mir2137	chrX	Mir2137	3	0.341319915971588	0	0	0	0	NA	NA	NA	unassigned
Labelled in injury	s30	Mir221	chrX	Mir221	15165	1725.37217523638	50241	22	19	1	0.0437889373221074	0.0378177185963655	0.00199040624191397	unassigned
Labelled in injury	s30	Mir222	chrX	Mir222	8858	1007.80393855877	35386	24	8	1	0.0678234329961001	0.0226078109987001	0.00282597637483751	unassigned
Labelled in injury	s30	Mir223	chrX	Mir223	868	98.7552290211127	6072	2	0	19	0.0329380764163373	0	0.312911725955204	unassigned
Labelled in injury	s30	Mir224	chrX	Mir224	1128	128.336288405317	5305	2	0	0	0.0377002827521206	0	0	unassigned
Labelled in injury	s30	Mir322	chrX	Mir322	7829	890.73120738052	67899	53	12	7	0.0780571142432142	0.017673308885256	0.010309430183066	unassigned
Labelled in injury	s30	Mir325	chrX	Mir325	4	0.45509322129545	20	0	0	0	0	0	0	unassigned
Labelled in injury	s30	Mir351	chrX	Mir351	2166	246.432979331486	6669	8	1	0	0.119958014694857	0.0149947518368571	0	unassigned
Labelled in injury	s30	Mir361	chrX	Mir361	3292	374.541721126155	16784	3	1	1	0.0178741658722593	0.0059580552907531	0.0059580552907531	unassigned
Labelled in injury	s30	Mir362	chrX	Mir362	635	72.2460488806527	4530	9	0	0	0.198675496688742	0	0	unassigned
Labelled in injury	s30	Mir363	chrX	Mir363	119	13.5390233335396	716	0	0	0	0	0	0	unassigned
Labelled in injury	s30	Mir374b	chrX	Mir374b	1154	131.294394343737	10264	3	0	0	0.029228371005456	0	0	unassigned
Labelled in injury	s30	Mir374c	chrX	Mir374c	1127	128.222515099993	10110	3	0	0	0.029673590504451	0	0	unassigned
Labelled in injury	s30	Mir384	chrX	Mir384	2	0.227546610647725	16	0	0	0	0	0	0	unassigned
Labelled in injury	s30	Mir421	chrX	Mir421	293	33.3355784598917	2189	2	0	0	0.0913659205116492	0	0	unassigned
Labelled in injury	s30	Mir450-1	chrX	Mir450-1	56	6.3713050981363	433	0	0	0	0	0	0	unassigned
Labelled in injury	s30	Mir450-2	chrX	Mir450-2	3	0.341319915971588	12	0	0	0	0	0	0	unassigned
Labelled in injury	s30	Mir450b	chrX	Mir450b	458	52.108173838329	2510	1	0	0	0.0398406374501992	0	0	unassigned
Labelled in injury	s30	Mir452	chrX	Mir452	14	1.59282627453408	106	0	0	0	0	0	0	unassigned
Labelled in injury	s30	Mir463	chrX	Mir463	2	0.227546610647725	10	0	0	0	0	0	0	unassigned
Labelled in injury	s30	Mir500	chrX	Mir500	235	26.7367267511077	1171	0	0	0	0	0	0	unassigned
Labelled in injury	s30	Mir501	chrX	Mir501	1664	189.318780058907	9746	7	1	1	0.0718243381900267	0.0102606197414324	0.0102606197414324	unassigned
Labelled in injury	s30	Mir503	chrX	Mir503	347	39.4793369473803	1837	1	0	0	0.0544365813826892	0	0	unassigned
Labelled in injury	s30	Mir505	chrX	Mir505	32	3.6407457703636	114	0	0	0	0	0	0	unassigned
Labelled in injury	s30	Mir5132	chrX	Mir5132	13	1.47905296921021	26	0	0	0	0	0	0	unassigned
Labelled in injury	s30	Mir532	chrX	Mir532	1926	219.127386053759	7850	8	0	0	0.101910828025478	0	0	unassigned
Labelled in injury	s30	Mir542	chrX	Mir542	366	41.6410297485337	2655	0	0	0	0	0	0	unassigned
Labelled in injury	s30	Mir547	chrX	Mir547	1	0.113773305323863	4	0	0	0	0	0	0	unassigned
Labelled in injury	s30	Mir652	chrX	Mir652	1764	200.696110591294	8824	6	1	0	0.0679963735267452	0.0113327289211242	0	unassigned
Labelled in injury	s30	Mir672	chrX	Mir672	122	13.8803432495112	369	2	0	0	0.5420054200542	0	0	unassigned
Labelled in injury	s30	Mir676	chrX	Mir676	837	95.2282565560729	5709	4	1	31	0.070064809949203	0.0175162024873008	0.543002277106323	unassigned
Labelled in injury	s30	Mir7092	chrX	Mir7092	17	1.93414619050566	242	0	0	0	0	0	0	unassigned
Labelled in injury	s30	Mir7093	chrX	Mir7093	18	2.04791949582953	133	0	0	0	0	0	0	unassigned
Labelled in injury	s30	Mir7673	chrX	Mir7673	3	0.341319915971588	15	0	0	0	0	0	0	unassigned
Labelled in injury	s30	Mir871	chrX	Mir871	1	0.113773305323863	6	0	0	0	0	0	0	unassigned
Labelled in injury	s30	Mir92-2	chrX	Mir92-2	2564	291.714754850384	7655	2	0	0	0.0261267145656434	0	0	unassigned
Labelled in injury	s30	Mir98	chrX	Mir98	19368	2203.56137751257	189151	78	13	13	0.0412368953904552	0.00687281589840921	0.00687281589840921	unassigned
Labelled in injury	s30	Mirlet7f-2	chrX	Mirlet7f-2	35678	4059.20398734477	355130	106	45	38	0.0298482245938107	0.0126714161011461	0.0107003069298567	unassigned
Labelled in injury	s30	chrX_unassigned	chrX	unassigned	11821	1344.91424223338	99036	282	102	100	0.284744941233491	0.102992851084454	0.100973383416132	unassigned
Labelled in injury	s30	chrY_unassigned	chrY	unassigned	64	7.2814915407272	405	5	0	0	1.23456790123457	0	0	unassigned
Labelled in injury	s31	GL456233.2_unassigned	GL456233.2	unassigned	6	0.698578671834286	24	0	0	0	0	0	0	unassigned
Labelled in injury	s31	JH584295.1_unassigned	JH584295.1	unassigned	8	0.931438229112381	32	0	0	0	0	0	0	unassigned
Labelled in injury	s31	JH584304.1_unassigned	JH584304.1	unassigned	49	5.70505915331334	221	0	0	0	0	0	0	unassigned
Labelled in injury	s31	MU069434.1_unassigned	MU069434.1	unassigned	18	2.09573601550286	36	0	0	0	0	0	0	unassigned
Labelled in injury	s31	MU069435.1_unassigned	MU069435.1	unassigned	3222	375.136746775012	50564	15	21	8	0.0296653745747963	0.0415315244047148	0.015821533106558	unassigned
Labelled in injury	s31	Mir1231	chr1	Mir1231	2	0.232859557278095	4	0	0	0	0	0	0	unassigned
Labelled in injury	s31	Mir128-1	chr1	Mir128-1	434	50.5305239293467	3469	1	0	4	0.0288267512251369	0	0.115307004900548	unassigned
Labelled in injury	s31	Mir135b	chr1	Mir135b	15	1.74644667958571	165	0	0	0	0	0	0	unassigned
Labelled in injury	s31	Mir149	chr1	Mir149	1271	147.98224865023	10138	2	0	0	0.0197277569540343	0	0	unassigned
Labelled in injury	s31	Mir181a-1	chr1	Mir181a-1	147	17.11517745994	887	0	0	0	0	0	0	unassigned
Labelled in injury	s31	Mir181b-1	chr1	Mir181b-1	2	0.232859557278095	8	0	0	0	0	0	0	unassigned
Labelled in injury	s31	Mir1843b	chr1	Mir1843b	539	62.7556506864467	3949	0	0	2	0	0	0.0506457330969866	unassigned
Labelled in injury	s31	Mir1927	chr1	Mir1927	11	1.28072756502952	44	0	0	0	0	0	0	unassigned
Labelled in injury	s31	Mir194-1	chr1	Mir194-1	92	10.7115396347924	483	0	0	0	0	0	0	unassigned
Labelled in injury	s31	Mir1981	chr1	Mir1981	883	102.807494538279	4369	0	0	0	0	0	0	unassigned
Labelled in injury	s31	Mir199a-2	chr1	Mir199a-2	7	0.815008450473334	49	0	0	0	0	0	0	unassigned
Labelled in injury	s31	Mir205	chr1	Mir205	674	78.4736708027181	2072	0	0	0	0	0	0	unassigned
Labelled in injury	s31	Mir214	chr1	Mir214	1748	203.519253061055	2230	0	22	0	0	0.986547085201794	0	stellate cell
Labelled in injury	s31	Mir26b	chr1	Mir26b	59761	6957.96000124813	468456	129	34	18	0.0275372713766074	0.00725788547910583	0.00384240995952662	unassigned
Labelled in injury	s31	Mir29b-2	chr1	Mir29b-2	82	9.54724184840191	689	1	0	0	0.145137880986938	0	0	unassigned
Labelled in injury	s31	Mir29c	chr1	Mir29c	1519	176.856833752713	10773	1	0	1	0.0092824654228163	0	0.0092824654228163	unassigned
Labelled in injury	s31	Mir30a	chr1	Mir30a	601564	70039.9633572201	3333408	469	388	238	0.0140696848390596	0.0116397392698404	0.00713984006758249	unassigned
Labelled in injury	s31	Mir30c-2	chr1	Mir30c-2	4939	575.046676698256	33600	9	73	6	0.0267857142857143	0.217261904761905	0.0178571428571429	unassigned
Labelled in injury	s31	Mir350	chr1	Mir350	36	4.19147203100572	256	0	0	0	0	0	0	unassigned
Labelled in injury	s31	Mir3535	chr1	Mir3535	13231	1540.48240117324	295477	53	40	10	0.0179370983189893	0.0135374326935768	0.00338435817339421	unassigned
Labelled in injury	s31	Mir375	chr1	Mir375	1833	213.415784245374	1778	0	0	0	0	0	0	unassigned
Labelled in injury	s31	Mir3962	chr1	Mir3962	1	0.116429778639048	9	0	0	0	0	0	0	unassigned
Labelled in injury	s31	Mir488	chr1	Mir488	14	1.63001690094667	126	0	0	0	0	0	0	unassigned
Labelled in injury	s31	Mir664	chr1	Mir664	453	52.7426897234886	3448	0	2	0	0	0.0580046403712297	0	unassigned
Labelled in injury	s31	Mir7681	chr1	Mir7681	3	0.349289335917143	6	0	0	0	0	0	0	unassigned
Labelled in injury	s31	Mir8114	chr1	Mir8114	85	9.89653118431905	358	0	0	0	0	0	0	unassigned
Labelled in injury	s31	chr1_unassigned	chr1	unassigned	253101	29468.4934033216	4582566	1508	8703	665	0.0329073274667512	0.189915431659904	0.0145115204014519	unassigned
Labelled in injury	s31	Gm54730	chr10	Gm54730	9	1.04786800775143	33	0	0	0	0	0	0	unassigned
Labelled in injury	s31	Mir1191b	chr10	Mir1191b	15	1.74644667958571	105	0	0	0	0	0	0	unassigned
Labelled in injury	s31	Mir135a-2	chr10	Mir135a-2	15	1.74644667958571	120	0	0	0	0	0	0	unassigned
Labelled in injury	s31	Mir1930	chr10	Mir1930	3	0.349289335917143	15	0	0	0	0	0	0	unassigned
Labelled in injury	s31	Mir1982	chr10	Mir1982	5	0.582148893195238	35	0	0	0	0	0	0	unassigned
Labelled in injury	s31	Mir26a-2	chr10	Mir26a-2	1251	145.653653077449	7476	0	2	0	0	0.0267522739432852	0	unassigned
Labelled in injury	s31	Mir3057	chr10	Mir3057	29	3.37646358053238	161	1	0	1	0.62111801242236	0	0.62111801242236	unassigned
Labelled in injury	s31	Mir3058	chr10	Mir3058	36	4.19147203100572	189	0	0	0	0	0	0	unassigned
Labelled in injury	s31	Mir331	chr10	Mir331	268	31.2031806752648	1001	0	0	0	0	0	0	unassigned
Labelled in injury	s31	Mir378d	chr10	Mir378d	6	0.698578671834286	36	0	0	0	0	0	0	unassigned
Labelled in injury	s31	Mir677	chr10	Mir677	18	2.09573601550286	294	0	0	0	0	0	0	unassigned
Labelled in injury	s31	Mir6909	chr10	Mir6909	1	0.116429778639048	4	0	0	0	0	0	0	unassigned
Labelled in injury	s31	Mir6915	chr10	Mir6915	2	0.232859557278095	8	0	0	0	0	0	0	unassigned
Labelled in injury	s31	Mir6917	chr10	Mir6917	2	0.232859557278095	8	0	0	0	0	0	0	unassigned
Labelled in injury	s31	Mir8104	chr10	Mir8104	11	1.28072756502952	66	0	0	0	0	0	0	unassigned
Labelled in injury	s31	Mirlet7i	chr10	Mirlet7i	78021	9083.96775919714	234322	61	20	0	0.0260325534947636	0.0085352634409061	0	unassigned
Labelled in injury	s31	chr10_unassigned	chr10	unassigned	117832	13719.1536765963	1989426	750	317	1181	0.0376993162851999	0.0159342443498778	0.059363856710428	unassigned
Labelled in injury	s31	Mir103-1	chr11	Mir103-1	17	1.97930623686381	84	1	0	0	1.19047619047619	0	0	unassigned
Labelled in injury	s31	Mir10a	chr11	Mir10a	464988	54138.4499098135	3583767	714	1005	2589	0.0199231702284217	0.0280431177584927	0.0722424197778483	unassigned
Labelled in injury	s31	Mir132	chr11	Mir132	872	101.52676697325	4928	3	1	0	0.0608766233766234	0.0202922077922078	0	unassigned
Labelled in injury	s31	Mir142	chr11	Mir142	572	66.5978333815353	2219	1	0	0	0.0450653447498873	0	0	unassigned
Labelled in injury	s31	Mir142b	chr11	Mir142b	620	72.1864627562096	2363	1	0	0	0.0423190859077444	0	0	unassigned
Labelled in injury	s31	Mir144	chr11	Mir144	14	1.63001690094667	112	0	0	0	0	0	0	unassigned
Labelled in injury	s31	Mir146	chr11	Mir146	11267	1311.81431592615	69348	24	31	2	0.0346080636788372	0.0447020822518313	0.00288400530656976	unassigned
Labelled in injury	s31	Mir152	chr11	Mir152	2718	316.456138340932	13572	6	0	0	0.0442086648983201	0	0	unassigned
Labelled in injury	s31	Mir1932	chr11	Mir1932	21	2.44502535142	122	0	0	0	0	0	0	unassigned
Labelled in injury	s31	Mir1933	chr11	Mir1933	11	1.28072756502952	33	0	0	0	0	0	0	unassigned
Labelled in injury	s31	Mir1934	chr11	Mir1934	39	4.54076136692286	365	1	0	0	0.273972602739726	0	0	unassigned
Labelled in injury	s31	Mir193a	chr11	Mir193a	1260	146.7015210852	7458	1	0	2	0.0134084204880665	0	0.026816840976133	unassigned
Labelled in injury	s31	Mir195a	chr11	Mir195a	7665	892.4342532683	31012	1	2	2	0.00322455823552173	0.00644911647104347	0.00644911647104347	unassigned
Labelled in injury	s31	Mir196a-1	chr11	Mir196a-1	312	36.3260909353829	1280	0	0	0	0	0	0	unassigned
Labelled in injury	s31	Mir212	chr11	Mir212	133	15.4851605589933	904	0	0	0	0	0	0	unassigned
Labelled in injury	s31	Mir218-2	chr11	Mir218-2	10	1.16429778639048	91	0	0	0	0	0	0	unassigned
Labelled in injury	s31	Mir21a	chr11	Mir21a	531532	61886.1530995703	3159462	974	526	245	0.0308280333803667	0.0166484040637298	0.00775448478253576	cholangiocyte
Labelled in injury	s31	Mir22	chr11	Mir22	121940	14197.4472072455	603784	334	53	31	0.055317795768023	0.00877797357995575	0.00513428643355902	unassigned
Labelled in injury	s31	Mir301	chr11	Mir301	78	9.08152273384572	653	4	0	0	0.612557427258806	0	0	unassigned
Labelled in injury	s31	Mir3060	chr11	Mir3060	3	0.349289335917143	6	0	0	0	0	0	0	unassigned
Labelled in injury	s31	Mir3061	chr11	Mir3061	25	2.91074446597619	151	0	0	0	0	0	0	unassigned
Labelled in injury	s31	Mir3064	chr11	Mir3064	30	3.49289335917143	77	0	0	0	0	0	0	unassigned
Labelled in injury	s31	Mir3065	chr11	Mir3065	162	18.8616241395257	821	0	0	0	0	0	0	unassigned
Labelled in injury	s31	Mir324	chr11	Mir324	141	16.4165987881057	796	0	0	0	0	0	0	unassigned
Labelled in injury	s31	Mir338	chr11	Mir338	162	18.8616241395257	821	0	0	0	0	0	0	unassigned
Labelled in injury	s31	Mir340	chr11	Mir340	3910	455.240434478676	27774	2	4	0	0.00720097933318931	0.0144019586663786	0	unassigned
Labelled in injury	s31	Mir365-2	chr11	Mir365-2	73	8.49937384065048	302	0	0	0	0	0	0	unassigned
Labelled in injury	s31	Mir3968	chr11	Mir3968	52	6.05434848923048	311	0	51	1	0	16.3987138263666	0.321543408360129	unassigned
Labelled in injury	s31	Mir423	chr11	Mir423	18837	2193.18774022374	78557	179	57	186	0.227860025204628	0.0725587789757755	0.236770752447268	unassigned
Labelled in injury	s31	Mir451a	chr11	Mir451a	142	16.5330285667448	928	0	0	0	0	0	0	unassigned
Labelled in injury	s31	Mir451b	chr11	Mir451b	142	16.5330285667448	928	0	0	0	0	0	0	unassigned
Labelled in injury	s31	Mir497	chr11	Mir497	773	90.0002188879838	4601	1	0	1	0.0217344055640078	0	0.0217344055640078	unassigned
Labelled in injury	s31	Mir497b	chr11	Mir497b	773	90.0002188879838	4601	1	0	1	0.0217344055640078	0	0.0217344055640078	unassigned
Labelled in injury	s31	Mir6516	chr11	Mir6516	23	2.6778849086981	184	0	0	0	0	0	0	unassigned
Labelled in injury	s31	Mir6918	chr11	Mir6918	22	2.56145513005905	155	0	0	0	0	0	0	unassigned
Labelled in injury	s31	Mir6936	chr11	Mir6936	24	2.79431468733714	24	0	0	0	0	0	0	unassigned
Labelled in injury	s31	Mir744	chr11	Mir744	1449	168.70674924798	6624	1	1	2	0.0150966183574879	0.0150966183574879	0.0301932367149758	unassigned
Labelled in injury	s31	chr11_unassigned	chr11	unassigned	208855	24316.9414176583	3106897	1391	1993	630	0.044771358690037	0.0641476045070049	0.0202774665526408	unassigned
Labelled in injury	s31	Gm54371	chr12	Gm54371	26	3.02717424461524	180	0	0	0	0	0	0	unassigned
Labelled in injury	s31	Gm54588	chr12	Gm54588	42	4.89005070284	411	0	0	0	0	0	0	unassigned
Labelled in injury	s31	Mir1193	chr12	Mir1193	14	1.63001690094667	112	0	0	0	0	0	0	unassigned
Labelled in injury	s31	Mir1247	chr12	Mir1247	521	60.6599146709438	952	0	0	0	0	0	0	unassigned
Labelled in injury	s31	Mir127	chr12	Mir127	96	11.1772587493486	635	0	0	0	0	0	0	unassigned
Labelled in injury	s31	Mir134	chr12	Mir134	3	0.349289335917143	15	0	0	0	0	0	0	unassigned
Labelled in injury	s31	Mir136	chr12	Mir136	7	0.815008450473334	49	0	0	0	0	0	0	unassigned
Labelled in injury	s31	Mir154	chr12	Mir154	4	0.465719114556191	28	0	0	0	0	0	0	unassigned
Labelled in injury	s31	Mir1843a	chr12	Mir1843a	1061	123.53199513603	3870	10	0	0	0.258397932816538	0	0	unassigned
Labelled in injury	s31	Mir203	chr12	Mir203	15027	1749.59028360897	91255	34	43	11	0.0372582324256205	0.0471207057147554	0.0120541340200537	unassigned
Labelled in injury	s31	Mir299a	chr12	Mir299a	18	2.09573601550286	90	0	0	0	0	0	0	unassigned
Labelled in injury	s31	Mir299b	chr12	Mir299b	18	2.09573601550286	90	0	0	0	0	0	0	unassigned
Labelled in injury	s31	Mir300	chr12	Mir300	24	2.79431468733714	144	0	0	0	0	0	0	unassigned
Labelled in injury	s31	Mir3066	chr12	Mir3066	24	2.79431468733714	216	0	0	0	0	0	0	unassigned
Labelled in injury	s31	Mir3068	chr12	Mir3068	893	103.97179232467	6218	7	0	3	0.112576391122547	0	0.048247024766806	unassigned
Labelled in injury	s31	Mir3071	chr12	Mir3071	7	0.815008450473334	49	0	0	0	0	0	0	unassigned
Labelled in injury	s31	Mir3073a	chr12	Mir3073a	71	8.26651428337238	483	0	0	0	0	0	0	unassigned
Labelled in injury	s31	Mir3073b	chr12	Mir3073b	71	8.26651428337238	483	0	0	0	0	0	0	unassigned
Labelled in injury	s31	Mir337	chr12	Mir337	50	5.82148893195238	300	0	0	0	0	0	0	unassigned
Labelled in injury	s31	Mir342	chr12	Mir342	892	103.85536254603	3516	3	0	0	0.0853242320819113	0	0	unassigned
Labelled in injury	s31	Mir345	chr12	Mir345	235	27.3609979801762	1404	0	0	0	0	0	0	unassigned
Labelled in injury	s31	Mir3544	chr12	Mir3544	50	5.82148893195238	300	0	0	0	0	0	0	unassigned
Labelled in injury	s31	Mir369	chr12	Mir369	2	0.232859557278095	14	0	0	0	0	0	0	unassigned
Labelled in injury	s31	Mir376c	chr12	Mir376c	4	0.465719114556191	20	0	0	0	0	0	0	unassigned
Labelled in injury	s31	Mir377	chr12	Mir377	4	0.465719114556191	24	0	0	0	0	0	0	unassigned
Labelled in injury	s31	Mir379	chr12	Mir379	364	42.3804394246133	1819	0	1	0	0	0.0549752611324904	0	unassigned
Labelled in injury	s31	Mir382	chr12	Mir382	82	9.54724184840191	632	0	0	0	0	0	0	unassigned
Labelled in injury	s31	Mir409	chr12	Mir409	26	3.02717424461524	180	0	0	0	0	0	0	unassigned
Labelled in injury	s31	Mir411	chr12	Mir411	250	29.1074446597619	1263	0	1	0	0	0.0791765637371338	0	unassigned
Labelled in injury	s31	Mir431	chr12	Mir431	3	0.349289335917143	18	0	0	0	0	0	0	unassigned
Labelled in injury	s31	Mir433	chr12	Mir433	27	3.14360402325429	189	0	0	0	0	0	0	unassigned
Labelled in injury	s31	Mir434	chr12	Mir434	75	8.73223339792857	471	0	0	0	0	0	0	unassigned
Labelled in injury	s31	Mir485	chr12	Mir485	45	5.23934003875714	231	0	0	0	0	0	0	unassigned
Labelled in injury	s31	Mir487b	chr12	Mir487b	2	0.232859557278095	12	0	0	0	0	0	0	unassigned
Labelled in injury	s31	Mir494	chr12	Mir494	2	0.232859557278095	8	0	0	0	0	0	0	unassigned
Labelled in injury	s31	Mir495	chr12	Mir495	18	2.09573601550286	127	0	0	0	0	0	0	unassigned
Labelled in injury	s31	Mir5099	chr12	Mir5099	617	71.8371734202924	4903	0	0	0	0	0	0	unassigned
Labelled in injury	s31	Mir5101	chr12	Mir5101	3	0.349289335917143	36	3	0	0	8.33333333333333	0	0	unassigned
Labelled in injury	s31	Mir541	chr12	Mir541	61	7.10221649698191	434	0	0	0	0	0	0	unassigned
Labelled in injury	s31	Mir543	chr12	Mir543	26	3.02717424461524	182	0	0	0	0	0	0	unassigned
Labelled in injury	s31	Mir6940	chr12	Mir6940	1	0.116429778639048	7	0	0	0	0	0	0	unassigned
Labelled in injury	s31	Mir770	chr12	Mir770	17	1.97930623686381	68	0	0	0	0	0	0	unassigned
Labelled in injury	s31	chr12_unassigned	chr12	unassigned	13294	1547.8174772275	127528	170	52	651	0.133304058716517	0.040775359136817	0.510476130732075	unassigned
Labelled in injury	s31	Gm54514	chr13	Gm54514	17	1.97930623686381	140	0	0	0	0	0	0	unassigned
Labelled in injury	s31	Gm54609	chr13	Gm54609	2348	273.377120244484	14060	30	16	0	0.213371266002845	0.113798008534851	0	unassigned
Labelled in injury	s31	Mir1983	chr13	Mir1983	12	1.39715734366857	36	0	0	0	0	0	0	unassigned
Labelled in injury	s31	Mir23b	chr13	Mir23b	75887	8835.50661158141	380107	137	148	27	0.0360424827745872	0.038936404749189	0.00710326302856827	unassigned
Labelled in injury	s31	Mir24-1	chr13	Mir24-1	644	74.9807774435467	3824	0	1	2	0	0.0261506276150628	0.0523012552301255	unassigned
Labelled in injury	s31	Mir27b	chr13	Mir27b	91309	10631.0866577528	636611	160	103	36	0.0251330875526813	0.0161794251120386	0.00565494469935329	unassigned
Labelled in injury	s31	Mir3074-1	chr13	Mir3074-1	644	74.9807774435467	3824	0	1	2	0	0.0261506276150628	0.0523012552301255	unassigned
Labelled in injury	s31	Mir582	chr13	Mir582	437	50.8798132652638	2298	0	2	0	0	0.0870322019147084	0	unassigned
Labelled in injury	s31	Mir6944	chr13	Mir6944	10	1.16429778639048	23	0	0	0	0	0	0	unassigned
Labelled in injury	s31	Mir7-1	chr13	Mir7-1	284	33.0660571334895	1487	0	0	0	0	0	0	unassigned
Labelled in injury	s31	Mir874	chr13	Mir874	1645	191.526985861233	4988	3	0	0	0.0601443464314354	0	0	unassigned
Labelled in injury	s31	Mirlet7a-1	chr13	Mirlet7a-1	2890	336.482060266848	15973	9	0	0	0.0563450823264258	0	0	unassigned
Labelled in injury	s31	Mirlet7d	chr13	Mirlet7d	79749	9285.15841668541	452288	166	75	39	0.0367022781944248	0.0165823546059148	0.0086228243950757	unassigned
Labelled in injury	s31	Mirlet7f-1	chr13	Mirlet7f-1	2348	273.377120244484	14060	30	16	0	0.213371266002845	0.113798008534851	0	unassigned
Labelled in injury	s31	chr13_unassigned	chr13	unassigned	22285	2594.63761697118	247153	217	98	117	0.0877998648610375	0.0396515518727266	0.0473390976439695	unassigned
Labelled in injury	s31	Mir15a	chr14	Mir15a	1874	218.189405169575	11412	2	0	0	0.0175254118471784	0	0	unassigned
Labelled in injury	s31	Mir16-1	chr14	Mir16-1	349	40.6339927450276	2397	0	0	0	0	0	0	unassigned
Labelled in injury	s31	Mir17	chr14	Mir17	1219	141.927900160999	6273	13	23	0	0.207237366491312	0.366650725330783	0	unassigned
Labelled in injury	s31	Mir18	chr14	Mir18	89	10.3622502988752	545	0	1	0	0	0.18348623853211	0	unassigned
Labelled in injury	s31	Mir19a	chr14	Mir19a	33	3.84218269508857	237	0	0	0	0	0	0	unassigned
Labelled in injury	s31	Mir19b-1	chr14	Mir19b-1	62	7.21864627562096	801	0	0	6	0	0	0.749063670411985	unassigned
Labelled in injury	s31	Mir20a	chr14	Mir20a	958	111.539727936208	6812	5	2	0	0.0733998825601879	0.0293599530240752	0	unassigned
Labelled in injury	s31	Mir3076	chr14	Mir3076	8	0.931438229112381	56	0	0	0	0	0	0	unassigned
Labelled in injury	s31	Mir320	chr14	Mir320	3354	390.505477555366	10062	2	0	16	0.0198767640628106	0	0.159014112502485	unassigned
Labelled in injury	s31	Mir346	chr14	Mir346	127	14.7865818871591	877	1	0	0	0.114025085518814	0	0	unassigned
Labelled in injury	s31	Mir378c	chr14	Mir378c	1	0.116429778639048	6	0	0	0	0	0	0	unassigned
Labelled in injury	s31	Mir5131	chr14	Mir5131	1	0.116429778639048	2	0	0	0	0	0	0	unassigned
Labelled in injury	s31	Mir598	chr14	Mir598	35	4.07504225236667	282	0	0	0	0	0	0	unassigned
Labelled in injury	s31	Mir6946	chr14	Mir6946	14	1.63001690094667	44	0	0	0	0	0	0	unassigned
Labelled in injury	s31	Mir8098	chr14	Mir8098	15	1.74644667958571	45	0	0	0	0	0	0	unassigned
Labelled in injury	s31	Mir92-1	chr14	Mir92-1	51183	5959.22536008238	410835	234	42	23	0.0569571725875351	0.0102230822593012	0.00559835457056969	unassigned
Labelled in injury	s31	chr14_unassigned	chr14	unassigned	15422	1795.58004617139	162573	135	134	45	0.083039619124947	0.0824245108351325	0.027679873041649	unassigned
Labelled in injury	s31	Gm54686	chr15	Gm54686	7	0.815008450473334	7	0	0	0	0	0	0	unassigned
Labelled in injury	s31	Mir1249	chr15	Mir1249	280	32.6003380189333	486	0	0	0	0	0	0	unassigned
Labelled in injury	s31	Mir1291	chr15	Mir1291	136	15.8344498949105	1313	0	1	0	0	0.0761614623000762	0	unassigned
Labelled in injury	s31	Mir148b	chr15	Mir148b	2033	236.701739973184	14154	0	1	0	0	0.00706514059629787	0	unassigned
Labelled in injury	s31	Mir151	chr15	Mir151	45444	5291.03486047288	237244	42	16	6	0.0177032928124631	0.006744111547605	0.00252904183035187	unassigned
Labelled in injury	s31	Mir1907	chr15	Mir1907	16	1.86287645822476	16	0	0	0	0	0	0	unassigned
Labelled in injury	s31	Mir1941	chr15	Mir1941	91	10.5951098561533	407	0	0	0	0	0	0	unassigned
Labelled in injury	s31	Mir1943	chr15	Mir1943	68	7.91722494745524	301	0	0	0	0	0	0	unassigned
Labelled in injury	s31	Mir196a-2	chr15	Mir196a-2	3251	378.513210355544	32583	37	4	6	0.113556148912009	0.0122763404229199	0.0184145106343799	unassigned
Labelled in injury	s31	Mir28c	chr15	Mir28c	9	1.04786800775143	63	0	0	0	0	0	0	unassigned
Labelled in injury	s31	Mir3079	chr15	Mir3079	39	4.54076136692286	210	1	0	0	0.476190476190476	0	0	unassigned
Labelled in injury	s31	Mir30b	chr15	Mir30b	14570	1696.38187477092	101619	84	4	37	0.0826617069642488	0.00393627176020232	0.0364105137818715	unassigned
Labelled in injury	s31	Mir30d	chr15	Mir30d	403562	46986.6343271314	2801185	627	175	951	0.0223833841749117	0.0062473560296803	0.0339499176241484	unassigned
Labelled in injury	s31	Mir33	chr15	Mir33	21	2.44502535142	168	0	0	0	0	0	0	unassigned
Labelled in injury	s31	Mir5113	chr15	Mir5113	38	4.42433158828381	130	0	0	0	0	0	0	unassigned
Labelled in injury	s31	Mir615	chr15	Mir615	3235	376.650333897319	20341	5	5	1	0.0245808957278403	0.0245808957278403	0.00491617914556806	unassigned
Labelled in injury	s31	Mir6962	chr15	Mir6962	3	0.349289335917143	12	0	0	0	0	0	0	unassigned
Labelled in injury	s31	Mir8097	chr15	Mir8097	11	1.28072756502952	88	0	0	0	0	0	0	unassigned
Labelled in injury	s31	Mirlet7b	chr15	Mirlet7b	75577	8799.4133802033	676241	232	81	47	0.0343072957717737	0.0119779782651451	0.00695018491928174	unassigned
Labelled in injury	s31	Mirlet7c-2	chr15	Mirlet7c-2	3721	433.235206315896	40446	9	8	1	0.0222518914107699	0.0197794590317955	0.00247243237897444	unassigned
Labelled in injury	s31	Snord43	chr15	Snord43	11032	1284.45331794597	161109	59	19	13	0.036621169518773	0.0117932579806218	0.00806907124989914	unassigned
Labelled in injury	s31	chr15_unassigned	chr15	unassigned	54542	6350.31298653094	783264	194	203	1456	0.0247681496915472	0.0259171875638354	0.185888793561302	unassigned
Labelled in injury	s31	Gm55082	chr16	Gm55082	17	1.97930623686381	345	0	0	0	0	0	0	unassigned
Labelled in injury	s31	Mir125b-2	chr16	Mir125b-2	377	43.894026546921	1918	0	0	44	0	0	2.29405630865485	unassigned
Labelled in injury	s31	Mir1306	chr16	Mir1306	41	4.77362092420095	168	0	0	0	0	0	0	unassigned
Labelled in injury	s31	Mir130b	chr16	Mir130b	18	2.09573601550286	63	0	0	0	0	0	0	unassigned
Labelled in injury	s31	Mir155	chr16	Mir155	946	110.142570592539	9474	3	2	2	0.0316656111462951	0.0211104074308634	0.0211104074308634	kupffer cell
Labelled in injury	s31	Mir185	chr16	Mir185	6755	786.483154706767	46504	26	1	0	0.055909169103733	0.00215035265783589	0	unassigned
Labelled in injury	s31	Mir193b	chr16	Mir193b	58	6.75292716106476	198	0	0	0	0	0	0	unassigned
Labelled in injury	s31	Mir1947	chr16	Mir1947	16	1.86287645822476	64	0	0	0	0	0	0	unassigned
Labelled in injury	s31	Mir28a	chr16	Mir28a	6468	753.06780823736	33394	2	3	5	0.0059890998382943	0.00898364975744146	0.0149727495957358	unassigned
Labelled in injury	s31	Mir484	chr16	Mir484	2182	254.049776990402	10340	9	0	0	0.0870406189555126	0	0	unassigned
Labelled in injury	s31	Mir802	chr16	Mir802	134	15.6015903376324	931	0	0	0	0	0	0	unassigned
Labelled in injury	s31	Mir99a	chr16	Mir99a	40628	4730.30904654723	242283	26	17	10	0.0107312522958689	0.00701658803960658	0.00412740472918034	unassigned
Labelled in injury	s31	Mirlet7c-1	chr16	Mirlet7c-1	1649	191.99270497579	16239	2	4	2	0.0123160293121498	0.0246320586242995	0.0123160293121498	unassigned
Labelled in injury	s31	chr16_unassigned	chr16	unassigned	185751	21626.9478119817	2991909	966	596	324	0.0322870782500404	0.019920391963793	0.0108292063695788	unassigned
Labelled in injury	s31	Gm55583	chr17	Gm55583	25949	3021.23632590465	197249	42	25	13	0.0212928836141121	0.0126743354845905	0.00659065445198708	unassigned
Labelled in injury	s31	Mir125a	chr17	Mir125a	192774	22444.6341473638	1291781	393	196	43227	0.0304231135153714	0.0151728505063939	3.3463102491831	unassigned
Labelled in injury	s31	Mir219a-1	chr17	Mir219a-1	32	3.72575291644953	100	0	0	0	0	0	0	unassigned
Labelled in injury	s31	Mir219c	chr17	Mir219c	5	0.582148893195238	20	0	0	0	0	0	0	unassigned
Labelled in injury	s31	Mir3082	chr17	Mir3082	9	1.04786800775143	45	0	0	0	0	0	0	unassigned
Labelled in injury	s31	Mir3547	chr17	Mir3547	5	0.582148893195238	15	0	0	0	0	0	0	unassigned
Labelled in injury	s31	Mir6975	chr17	Mir6975	2	0.232859557278095	20	0	0	0	0	0	0	unassigned
Labelled in injury	s31	Mir7b	chr17	Mir7b	38	4.42433158828381	425	0	0	0	0	0	0	unassigned
Labelled in injury	s31	Mir877	chr17	Mir877	34	3.95861247372762	186	0	0	0	0	0	0	unassigned
Labelled in injury	s31	Mir99b	chr17	Mir99b	36911	4297.53955934589	112234	22	13	14	0.0196019031665984	0.0115829427802627	0.0124739383787444	unassigned
Labelled in injury	s31	Mirlet7e	chr17	Mirlet7e	25949	3021.23632590465	197249	42	25	13	0.0212928836141121	0.0126743354845905	0.00659065445198708	unassigned
Labelled in injury	s31	chr17_unassigned	chr17	unassigned	96702	11258.9924539532	979911	2149	304	748	0.219305630817493	0.0310232255786495	0.0763334629369402	unassigned
Labelled in injury	s31	Gm54396	chr18	Gm54396	26329	3065.47964178749	153522	935	14	0	0.609033233021977	0.00911921418428629	0	unassigned
Labelled in injury	s31	Gm54508	chr18	Gm54508	138	16.0673094521886	1506	0	0	0	0	0	0	unassigned
Labelled in injury	s31	Mir122	chr18	Mir122	4492	523.002565646602	36440	64	5	1	0.17563117453348	0.0137211855104281	0.00274423710208562	hepatocyte
Labelled in injury	s31	Mir143	chr18	Mir143	593202	69066.3775482404	3624455	1468	182	32	0.0405026410867289	0.00502144460339554	0.000882891358838777	unassigned
Labelled in injury	s31	Mir145a	chr18	Mir145a	32995	3841.60054619538	140523	45	14	2	0.0320232275143571	0.00996278189335554	0.00142325455619365	unassigned
Labelled in injury	s31	Mir187	chr18	Mir187	617	71.8371734202924	1379	0	1	0	0	0.0725163161711385	0	unassigned
Labelled in injury	s31	Mir1948	chr18	Mir1948	37	4.30790180964476	229	0	0	0	0	0	0	unassigned
Labelled in injury	s31	Mir378a	chr18	Mir378a	26322	3064.66463333701	153480	935	14	0	0.60919989575189	0.00912170966901225	0	unassigned
Labelled in injury	s31	Mir5107	chr18	Mir5107	22	2.56145513005905	44	0	0	0	0	0	0	unassigned
Labelled in injury	s31	chr18_unassigned	chr18	unassigned	81193	9453.2830170402	1275928	560	283	333	0.0438896238659235	0.0221799349179578	0.0260986513345581	unassigned
Labelled in injury	s31	Gm54970	chr19	Gm54970	1	0.116429778639048	3	0	0	0	0	0	0	unassigned
Labelled in injury	s31	Mir101b	chr19	Mir101b	3156	367.452381384834	18998	6	0	1	0.0315822718180861	0	0.00526371196968102	unassigned
Labelled in injury	s31	Mir107	chr19	Mir107	4224	491.799384971337	28094	4	5	0	0.0142379155691607	0.0177973944614508	0	unassigned
Labelled in injury	s31	Mir1192	chr19	Mir1192	15	1.74644667958571	225	0	0	0	0	0	0	unassigned
Labelled in injury	s31	Mir146b	chr19	Mir146b	1	0.116429778639048	6	0	0	0	0	0	0	unassigned
Labelled in injury	s31	Mir192	chr19	Mir192	96082	11186.805991197	489576	202	407	38	0.0412601924930961	0.0831331601222282	0.00776181838979035	hepatocyte
Labelled in injury	s31	Mir194-2	chr19	Mir194-2	43638	5080.76268025076	219305	91	40	14	0.0414947219625636	0.0182394382253027	0.00638380337885593	unassigned
Labelled in injury	s31	Mir204	chr19	Mir204	734	85.459457521061	7222	1	0	0	0.013846579894766	0	0	unassigned
Labelled in injury	s31	Mir3086	chr19	Mir3086	40	4.65719114556191	224	0	0	0	0	0	0	unassigned
Labelled in injury	s31	Mir6988	chr19	Mir6988	2	0.232859557278095	14	0	0	0	0	0	0	unassigned
Labelled in injury	s31	Mir6994	chr19	Mir6994	4	0.465719114556191	12	0	0	0	0	0	0	unassigned
Labelled in injury	s31	chr19_unassigned	chr19	unassigned	239646	27901.9307317332	3758615	1220	1206	413	0.0324587647311576	0.0320862871030952	0.0109880900278427	unassigned
Labelled in injury	s31	Mir103-2	chr2	Mir103-2	373	43.4283074323648	1866	0	0	0	0	0	0	unassigned
Labelled in injury	s31	Mir10b	chr2	Mir10b	343291	39969.2951387773	2358707	451	526	548	0.0191206453366187	0.0223003535411562	0.0232330679478206	endothelial
Labelled in injury	s31	Mir126a	chr2	Mir126a	113002	13156.7978457697	670798	212	153	37	0.031604149088101	0.0228086547664125	0.0055158184729233	unassigned
Labelled in injury	s31	Mir126b	chr2	Mir126b	112987	13155.0513990901	670695	212	153	37	0.0316090026017787	0.0228121575380762	0.00551666554842365	unassigned
Labelled in injury	s31	Mir129-2	chr2	Mir129-2	34	3.95861247372762	306	0	0	0	0	0	0	unassigned
Labelled in injury	s31	Mir130a	chr2	Mir130a	504	58.68060843408	3574	2	0	0	0.0559597090095132	0	0	unassigned
Labelled in injury	s31	Mir181a-2	chr2	Mir181a-2	659	76.7272241231324	2643	0	1	0	0	0.0378357926598562	0	unassigned
Labelled in injury	s31	Mir181b-2	chr2	Mir181b-2	204	23.7516748423657	2022	0	0	2	0	0	0.0989119683481701	unassigned
Labelled in injury	s31	Mir1955	chr2	Mir1955	38	4.42433158828381	193	0	0	0	0	0	0	unassigned
Labelled in injury	s31	Mir199b	chr2	Mir199b	45	5.23934003875714	380	0	0	0	0	0	0	unassigned
Labelled in injury	s31	Mir296	chr2	Mir296	1	0.116429778639048	1	0	0	0	0	0	0	unassigned
Labelled in injury	s31	Mir3087	chr2	Mir3087	5	0.582148893195238	35	0	0	0	0	0	0	unassigned
Labelled in injury	s31	Mir3089	chr2	Mir3089	11	1.28072756502952	77	0	0	0	0	0	0	unassigned
Labelled in injury	s31	Mir467c	chr2	Mir467c	73	8.49937384065048	583	1	0	0	0.171526586620926	0	0	unassigned
Labelled in injury	s31	Mir467d	chr2	Mir467d	65	7.5679356115381	390	0	0	0	0	0	0	unassigned
Labelled in injury	s31	Mir467e	chr2	Mir467e	184	21.4230792695848	1489	0	0	0	0	0	0	unassigned
Labelled in injury	s31	Mir499	chr2	Mir499	20	2.32859557278095	180	0	0	0	0	0	0	unassigned
Labelled in injury	s31	Mir511	chr2	Mir511	16	1.86287645822476	64	0	0	0	0	0	0	unassigned
Labelled in injury	s31	Mir5129	chr2	Mir5129	5	0.582148893195238	15	0	0	0	0	0	0	unassigned
Labelled in injury	s31	Mir669c	chr2	Mir669c	54	6.28720804650857	561	0	0	0	0	0	0	unassigned
Labelled in injury	s31	Mir669h	chr2	Mir669h	5	0.582148893195238	40	0	0	0	0	0	0	unassigned
Labelled in injury	s31	Mir669l	chr2	Mir669l	2	0.232859557278095	20	0	0	0	0	0	0	unassigned
Labelled in injury	s31	Mir669o	chr2	Mir669o	25	2.91074446597619	268	0	0	0	0	0	0	unassigned
Labelled in injury	s31	Mir674	chr2	Mir674	1927	224.360183437445	6603	1	0	3	0.0151446312282296	0	0.0454338936846888	unassigned
Labelled in injury	s31	Mir6996	chr2	Mir6996	1	0.116429778639048	7	0	0	0	0	0	0	unassigned
Labelled in injury	s31	Mir6997	chr2	Mir6997	4	0.465719114556191	12	0	0	0	0	0	0	unassigned
Labelled in injury	s31	Mir7685	chr2	Mir7685	2	0.232859557278095	6	0	0	0	0	0	0	unassigned
Labelled in injury	s31	chr2_unassigned	chr2	unassigned	100523	11703.870638133	1645981	710	520	618	0.0431353703353805	0.0315921022174618	0.0375459984045988	unassigned
Labelled in injury	s31	Mir137	chr3	Mir137	5	0.582148893195238	40	0	0	0	0	0	0	unassigned
Labelled in injury	s31	Mir15b	chr3	Mir15b	5534	644.32239498849	33241	7	5	16	0.0210583315784724	0.0150416654131946	0.0481333293222226	unassigned
Labelled in injury	s31	Mir16-2	chr3	Mir16-2	295	34.3467846985191	1818	0	0	0	0	0	0	unassigned
Labelled in injury	s31	Mir186	chr3	Mir186	5222	607.996304053107	42104	15	2	3	0.0356260687820635	0.00475014250427513	0.00712521375641269	unassigned
Labelled in injury	s31	Mir190b	chr3	Mir190b	11	1.28072756502952	121	0	0	0	0	0	0	unassigned
Labelled in injury	s31	Mir551b	chr3	Mir551b	10	1.16429778639048	50	0	0	0	0	0	0	unassigned
Labelled in injury	s31	Mir7669	chr3	Mir7669	2	0.232859557278095	14	0	0	0	0	0	0	unassigned
Labelled in injury	s31	Mir7j	chr3	Mir7j	1315	153.105158910348	14408	1	0	1313	0.00694058856191005	0	9.1129927817879	unassigned
Labelled in injury	s31	Mir92b	chr3	Mir92b	360	41.9147203100572	719	1	0	0	0.139082058414465	0	0	unassigned
Labelled in injury	s31	chr3_unassigned	chr3	unassigned	62917	7325.41238263296	952040	744	234	63	0.0781479769757573	0.0245787992101172	0.00661736901810848	unassigned
Labelled in injury	s31	Gm54853	chr4	Gm54853	5	0.582148893195238	20	0	0	0	0	0	0	unassigned
Labelled in injury	s31	Mir101a	chr4	Mir101a	28087	3270.16319263493	198243	34	15	0	0.0171506686238606	0.00756647145170321	0	unassigned
Labelled in injury	s31	Mir200a	chr4	Mir200a	38607	4495.00446391771	229911	52	35	1	0.022617447621036	0.0152232820526204	0.000434950915789153	unassigned
Labelled in injury	s31	Mir200b	chr4	Mir200b	134905	15706.9592873007	916041	235	128	1	0.0256538735711611	0.0139731736898239	0.000109165419451749	unassigned
Labelled in injury	s31	Mir3095	chr4	Mir3095	16	1.86287645822476	94	0	2	0	0	2.12765957446809	0	unassigned
Labelled in injury	s31	Mir30c-1	chr4	Mir30c-1	428	49.8319452575124	1724	0	0	0	0	0	0	unassigned
Labelled in injury	s31	Mir30e	chr4	Mir30e	339940	39579.1389505579	2318020	706	156	402	0.0304570279807767	0.00672988153682885	0.0173423870372128	unassigned
Labelled in injury	s31	Mir30f	chr4	Mir30f	339940	39579.1389505579	2318020	706	156	402	0.0304570279807767	0.00672988153682885	0.0173423870372128	unassigned
Labelled in injury	s31	Mir31	chr4	Mir31	1980	230.530961705314	11826	2	1	0	0.0169118890580078	0.00845594452900389	0	unassigned
Labelled in injury	s31	Mir32	chr4	Mir32	137	15.9508796735495	737	0	0	0	0	0	0	unassigned
Labelled in injury	s31	Mir34a	chr4	Mir34a	865	100.711758522776	8264	10	1	1	0.121006776379477	0.0121006776379477	0.0121006776379477	unassigned
Labelled in injury	s31	Mir429	chr4	Mir429	25961	3022.63348324832	129589	14	18	4	0.0108033860898687	0.0138900678298312	0.0030866817399625	unassigned
Labelled in injury	s31	Mir455	chr4	Mir455	11551	1344.88037305964	45010	15	69	3	0.0333259275716507	0.153299266829593	0.00666518551433015	unassigned
Labelled in injury	s31	Mir5122	chr4	Mir5122	46	5.35576981739619	84	0	0	0	0	0	0	unassigned
Labelled in injury	s31	Mir700	chr4	Mir700	158	18.3959050249695	780	0	0	0	0	0	0	unassigned
Labelled in injury	s31	Mir7017	chr4	Mir7017	1	0.116429778639048	6	0	0	0	0	0	0	unassigned
Labelled in injury	s31	Mir7019	chr4	Mir7019	64	7.45150583289905	147	0	0	0	0	0	0	unassigned
Labelled in injury	s31	Mir8118	chr4	Mir8118	1	0.116429778639048	4	0	0	0	0	0	0	unassigned
Labelled in injury	s31	Mir872	chr4	Mir872	2824	328.797694876671	22325	5	2	0	0.0223964165733483	0.00895856662933931	0	unassigned
Labelled in injury	s31	chr4_unassigned	chr4	unassigned	136499	15892.5483544514	1503487	574	428	534	0.0381779157385465	0.0284671566830974	0.0355174338055467	unassigned
Labelled in injury	s31	Mir106b	chr5	Mir106b	994	115.731199967213	5930	0	2	1	0	0.0337268128161889	0.0168634064080944	unassigned
Labelled in injury	s31	Mir218-1	chr5	Mir218-1	28	3.26003380189333	234	0	0	0	0	0	0	unassigned
Labelled in injury	s31	Mir25	chr5	Mir25	8732	1016.66482707616	24921	3	5	0	0.0120380402070543	0.0200634003450905	0	unassigned
Labelled in injury	s31	Mir339	chr5	Mir339	543	63.2213698010029	1803	0	0	0	0	0	0	unassigned
Labelled in injury	s31	Mir574	chr5	Mir574	1040	121.08696978461	2080	0	0	0	0	0	0	unassigned
Labelled in injury	s31	Mir6240	chr5	Mir6240	24	2.79431468733714	213	0	0	0	0	0	0	unassigned
Labelled in injury	s31	Mir671	chr5	Mir671	240	27.9431468733714	943	0	0	0	0	0	0	unassigned
Labelled in injury	s31	Mir701	chr5	Mir701	3	0.349289335917143	15	0	0	0	0	0	0	unassigned
Labelled in injury	s31	Mir702	chr5	Mir702	29	3.37646358053238	145	0	0	0	0	0	0	unassigned
Labelled in injury	s31	Mir7026	chr5	Mir7026	1	0.116429778639048	5	0	0	0	0	0	0	unassigned
Labelled in injury	s31	Mir7029	chr5	Mir7029	2	0.232859557278095	8	0	0	0	0	0	0	unassigned
Labelled in injury	s31	Mir7030	chr5	Mir7030	5	0.582148893195238	45	0	0	0	0	0	0	unassigned
Labelled in injury	s31	Mir7032	chr5	Mir7032	3	0.349289335917143	9	0	0	0	0	0	0	unassigned
Labelled in injury	s31	Mir7228	chr5	Mir7228	9	1.04786800775143	117	0	0	0	0	0	0	unassigned
Labelled in injury	s31	Mir7k	chr5	Mir7k	1	0.116429778639048	4	0	0	0	0	0	0	unassigned
Labelled in injury	s31	Mir93	chr5	Mir93	4685	545.473512923938	23144	8	1	5	0.0345661942620118	0.00432077428275147	0.0216038714137573	unassigned
Labelled in injury	s31	chr5_unassigned	chr5	unassigned	32798	3818.66387980349	310208	208	156	1380	0.0670517846090365	0.0502888384567774	0.444862801733031	unassigned
Labelled in injury	s31	Mir129-1	chr6	Mir129-1	52	6.05434848923048	181	0	0	0	0	0	0	unassigned
Labelled in injury	s31	Mir141	chr6	Mir141	336	39.12040562272	2299	0	0	0	0	0	0	unassigned
Labelled in injury	s31	Mir148a	chr6	Mir148a	2462	286.650115009335	14768	3	1	0	0.0203141928494041	0.00677139761646804	0	hepatocyte
Labelled in injury	s31	Mir182	chr6	Mir182	15154	1764.37686549613	104403	51	14	5	0.0488491710008333	0.0134095763531699	0.0047891344118464	unassigned
Labelled in injury	s31	Mir183	chr6	Mir183	8082	940.985470960783	48545	4	7	2	0.0082397775260068	0.0144196106705119	0.0041198887630034	unassigned
Labelled in injury	s31	Mir196b	chr6	Mir196b	10406	1211.56827651793	23885	2	2	0	0.00837345614402345	0.00837345614402345	0	unassigned
Labelled in injury	s31	Mir200c	chr6	Mir200c	12220	1422.77189496916	80022	10	9	1	0.0124965634450526	0.0112469071005474	0.00124965634450526	unassigned
Labelled in injury	s31	Mir29a	chr6	Mir29a	104548	12172.5004971552	683942	230	23	8	0.0336285825406248	0.00336285825406248	0.00116968982749999	unassigned
Labelled in injury	s31	Mir29b-1	chr6	Mir29b-1	249	28.9910148811229	958	0	0	19	0	0	1.98329853862213	unassigned
Labelled in injury	s31	Mir335	chr6	Mir335	3248	378.163921019627	11519	1	2	0	0.00868130914141853	0.0173626182828371	0	unassigned
Labelled in injury	s31	Mir653	chr6	Mir653	48	5.58862937467429	385	0	0	0	0	0	0	unassigned
Labelled in injury	s31	Mir7045	chr6	Mir7045	2	0.232859557278095	10	0	0	0	0	0	0	unassigned
Labelled in injury	s31	Mir7661	chr6	Mir7661	26	3.02717424461524	234	0	0	0	0	0	0	unassigned
Labelled in injury	s31	Mir8112	chr6	Mir8112	31	3.60932313781048	93	0	0	0	0	0	0	unassigned
Labelled in injury	s31	Mir96	chr6	Mir96	222	25.8474108578686	886	1	1	0	0.112866817155756	0.112866817155756	0	unassigned
Labelled in injury	s31	chr6_unassigned	chr6	unassigned	28712	3342.93180428434	197294	858	148	118	0.434883980252821	0.0750149523046823	0.0598092187294089	unassigned
Labelled in injury	s31	Gm55633	chr7	Gm55633	8	0.931438229112381	228	0	0	0	0	0	0	unassigned
Labelled in injury	s31	Mir1191	chr7	Mir1191	10	1.16429778639048	70	0	0	0	0	0	0	unassigned
Labelled in injury	s31	Mir139	chr7	Mir139	4617	537.556287976483	29612	12	27	0	0.0405241118465487	0.0911792516547346	0	unassigned
Labelled in injury	s31	Mir150	chr7	Mir150	1292	150.42727400165	7633	2	1	0	0.0262020175553518	0.0131010087776759	0	unassigned
Labelled in injury	s31	Mir1839	chr7	Mir1839	4467	520.091821180626	24082	5	9	1	0.0207623951499045	0.0373723112698281	0.0041524790299809	unassigned
Labelled in injury	s31	Mir1964	chr7	Mir1964	138	16.0673094521886	852	0	0	0	0	0	0	unassigned
Labelled in injury	s31	Mir210	chr7	Mir210	13	1.51358712230762	49	0	0	0	0	0	0	unassigned
Labelled in injury	s31	Mir211	chr7	Mir211	1	0.116429778639048	11	0	0	0	0	0	0	unassigned
Labelled in injury	s31	Mir3102	chr7	Mir3102	95	11.0608289707095	524	0	0	0	0	0	0	unassigned
Labelled in injury	s31	Mir3103	chr7	Mir3103	19	2.21216579414191	65	0	0	0	0	0	0	unassigned
Labelled in injury	s31	Mir3105	chr7	Mir3105	216	25.1488321860343	1447	1	0	0	0.0691085003455425	0	0	unassigned
Labelled in injury	s31	Mir326	chr7	Mir326	559	65.0842462592276	3303	2	0	0	0.0605510142294883	0	0	unassigned
Labelled in injury	s31	Mir330	chr7	Mir330	473	55.0712852962695	1450	0	0	0	0	0	0	unassigned
Labelled in injury	s31	Mir3572	chr7	Mir3572	4	0.465719114556191	40	0	0	0	0	0	0	unassigned
Labelled in injury	s31	Mir5121	chr7	Mir5121	13	1.51358712230762	58	0	0	0	0	0	0	unassigned
Labelled in injury	s31	Mir7059	chr7	Mir7059	20	2.32859557278095	60	0	0	0	0	0	0	unassigned
Labelled in injury	s31	Mir708	chr7	Mir708	99	11.5265480852657	555	0	0	0	0	0	0	unassigned
Labelled in injury	s31	Mir9769	chr7	Mir9769	3	0.349289335917143	30	0	0	0	0	0	0	unassigned
Labelled in injury	s31	chr7_unassigned	chr7	unassigned	45889	5342.84611196726	560912	1566	122	308	0.279188179250934	0.0217502923809795	0.0549105742077189	unassigned
Labelled in injury	s31	Gm54919	chr8	Gm54919	22	2.56145513005905	387	0	0	0	0	0	0	unassigned
Labelled in injury	s31	Mir138-2	chr8	Mir138-2	8	0.931438229112381	44	0	0	0	0	0	0	unassigned
Labelled in injury	s31	Mir140	chr8	Mir140	11809	1374.91925594851	27214	4	27	2	0.0146983170426986	0.0992136400382156	0.0073491585213493	unassigned
Labelled in injury	s31	Mir181c	chr8	Mir181c	528	61.4749231214172	3114	1	1	0	0.0321130378933847	0.0321130378933847	0	unassigned
Labelled in injury	s31	Mir181d	chr8	Mir181d	279	32.4839082402943	1106	0	0	0	0	0	0	unassigned
Labelled in injury	s31	Mir1966	chr8	Mir1966	6	0.698578671834286	54	0	0	0	0	0	0	unassigned
Labelled in injury	s31	Mir1968	chr8	Mir1968	229	26.6624193083419	1033	0	0	0	0	0	0	unassigned
Labelled in injury	s31	Mir23a	chr8	Mir23a	78742	9167.91362959589	472185	73	134	56	0.0154600421444984	0.0283787074981204	0.0118597583574235	unassigned
Labelled in injury	s31	Mir24-2	chr8	Mir24-2	6641	773.210159941915	26747	10	4	1760	0.0373873705462295	0.0149549482184918	6.58017721613639	unassigned
Labelled in injury	s31	Mir27a	chr8	Mir27a	6548	762.382190528484	39031	3	15	2	0.00768619815018831	0.0384309907509416	0.00512413210012554	unassigned
Labelled in injury	s31	Mir3074-2	chr8	Mir3074-2	6638	772.860870605998	26735	7	4	1760	0.0261829063025996	0.0149616607443426	6.58313072751075	unassigned
Labelled in injury	s31	Mir3107	chr8	Mir3107	26	3.02717424461524	78	0	0	0	0	0	0	unassigned
Labelled in injury	s31	Mir328	chr8	Mir328	1984	230.996680819871	33	0	0	0	0	0	0	unassigned
Labelled in injury	s31	Mir383	chr8	Mir383	1	0.116429778639048	6	0	0	0	0	0	0	unassigned
Labelled in injury	s31	Mir486	chr8	Mir486	26	3.02717424461524	78	0	0	0	0	0	0	unassigned
Labelled in injury	s31	Mir7068	chr8	Mir7068	7	0.815008450473334	63	0	0	0	0	0	0	unassigned
Labelled in injury	s31	Mir7073	chr8	Mir7073	13	1.51358712230762	91	0	0	0	0	0	0	unassigned
Labelled in injury	s31	Mir7666	chr8	Mir7666	13	1.51358712230762	39	0	0	0	0	0	0	unassigned
Labelled in injury	s31	Mir8111	chr8	Mir8111	2	0.232859557278095	14	0	0	0	0	0	0	unassigned
Labelled in injury	s31	chr8_unassigned	chr8	unassigned	91586	10663.3377064358	1755376	1018	508	321	0.0579932732360474	0.0289396687661219	0.0182866804604825	unassigned
Labelled in injury	s31	Gm55600	chr9	Gm55600	49600	5774.91702049676	94138	9	3	2	0.00956043255645967	0.00318681085215322	0.00212454056810215	unassigned
Labelled in injury	s31	Gm56154	chr9	Gm56154	3	0.349289335917143	95	0	0	0	0	0	0	unassigned
Labelled in injury	s31	Mir100	chr9	Mir100	6673	776.935912858365	33096	1	4	5	0.00302151317379744	0.0120860526951898	0.0151075658689872	unassigned
Labelled in injury	s31	Mir125b-1	chr9	Mir125b-1	746	86.8566148647296	4810	3	2	185	0.0623700623700624	0.0415800415800416	3.84615384615385	unassigned
Labelled in injury	s31	Mir128-2	chr9	Mir128-2	10	1.16429778639048	40	0	0	0	0	0	0	unassigned
Labelled in injury	s31	Mir184	chr9	Mir184	40	4.65719114556191	280	0	0	0	0	0	0	unassigned
Labelled in injury	s31	Mir190a	chr9	Mir190a	375	43.6611669896429	2245	0	0	0	0	0	0	unassigned
Labelled in injury	s31	Mir191	chr9	Mir191	49600	5774.91702049676	94138	9	3	2	0.00956043255645967	0.00318681085215322	0.00212454056810215	unassigned
Labelled in injury	s31	Mir26a-1	chr9	Mir26a-1	135	15.7180201162714	788	0	0	0	0	0	0	unassigned
Labelled in injury	s31	Mir34b	chr9	Mir34b	117	13.6222841007686	799	0	0	1	0	0	0.125156445556946	unassigned
Labelled in injury	s31	Mir34c	chr9	Mir34c	342	39.8189842945543	1783	3	1	0	0.168255748738082	0.0560852495793606	0	unassigned
Labelled in injury	s31	Mir425	chr9	Mir425	6998	814.775590916056	37949	7	6	10	0.018445808848718	0.0158106932989012	0.0263511554981686	unassigned
Labelled in injury	s31	Mir5133	chr9	Mir5133	15	1.74644667958571	30	0	0	0	0	0	0	unassigned
Labelled in injury	s31	Mir5626	chr9	Mir5626	16	1.86287645822476	64	0	0	0	0	0	0	unassigned
Labelled in injury	s31	Mir6236	chr9	Mir6236	171	19.9094921472771	932	0	0	0	0	0	0	unassigned
Labelled in injury	s31	Mir7083	chr9	Mir7083	16	1.86287645822476	87	0	0	0	0	0	0	unassigned
Labelled in injury	s31	Mir7085	chr9	Mir7085	3	0.349289335917143	18	0	0	0	0	0	0	unassigned
Labelled in injury	s31	Mir7087	chr9	Mir7087	7	0.815008450473334	21	0	0	0	0	0	0	unassigned
Labelled in injury	s31	Mirlet7a-2	chr9	Mirlet7a-2	510	59.3791871059143	5048	2	3	2	0.0396196513470681	0.0594294770206022	0.0396196513470681	unassigned
Labelled in injury	s31	Mirlet7g	chr9	Mirlet7g	439021	51115.1178478933	3870975	933	401	326	0.0241024548078972	0.0103591472432656	0.00842165087607127	unassigned
Labelled in injury	s31	chr9_unassigned	chr9	unassigned	141225	16442.7954882995	2817090	972	689	762	0.034503689977956	0.0244578625461025	0.0270491890567926	unassigned
Labelled in injury	s31	chrM_unassigned	chrM	unassigned	154527	17991.5444037561	1154675	354	549	104	0.0306579773529348	0.0475458462337887	0.00900686340312209	unassigned
Labelled in injury	s31	Mir106a	chrX	Mir106a	7	0.815008450473334	56	0	0	0	0	0	0	unassigned
Labelled in injury	s31	Mir1198	chrX	Mir1198	481	56.0027235253819	4812	0	0	0	0	0	0	unassigned
Labelled in injury	s31	Mir1298	chrX	Mir1298	1	0.116429778639048	8	0	0	0	0	0	0	unassigned
Labelled in injury	s31	Mir18b	chrX	Mir18b	22	2.56145513005905	107	0	0	0	0	0	0	unassigned
Labelled in injury	s31	Mir19b-2	chrX	Mir19b-2	17	1.97930623686381	152	1	0	0	0.657894736842105	0	0	unassigned
Labelled in injury	s31	Mir20b	chrX	Mir20b	72	8.38294406201143	487	0	0	0	0	0	0	unassigned
Labelled in injury	s31	Mir221	chrX	Mir221	8818	1026.67778803912	31592	5	7	0	0.0158267915928083	0.0221575082299316	0	unassigned
Labelled in injury	s31	Mir222	chrX	Mir222	8531	993.262441569716	34020	14	2	1	0.0411522633744856	0.00587889476778366	0.00293944738389183	unassigned
Labelled in injury	s31	Mir223	chrX	Mir223	562	65.4335355951448	4031	1	1	0	0.0248077400148846	0.0248077400148846	0	unassigned
Labelled in injury	s31	Mir224	chrX	Mir224	974	113.402604394432	4757	1	0	0	0.0210216523018709	0	0	unassigned
Labelled in injury	s31	Mir322	chrX	Mir322	6190	720.700329775705	54143	20	3	3	0.0369392165192176	0.00554088247788264	0.00554088247788264	unassigned
Labelled in injury	s31	Mir3475	chrX	Mir3475	27	3.14360402325429	182	0	0	0	0	0	0	unassigned
Labelled in injury	s31	Mir351	chrX	Mir351	2202	256.378372563183	6901	3	7	0	0.0434719605854224	0.101434574699319	0	unassigned
Labelled in injury	s31	Mir361	chrX	Mir361	2446	284.787238551111	12412	2	0	0	0.0161134386077989	0	0	unassigned
Labelled in injury	s31	Mir362	chrX	Mir362	533	62.0570720146124	3805	2	0	0	0.0525624178712221	0	0	unassigned
Labelled in injury	s31	Mir363	chrX	Mir363	121	14.0880032153248	713	1	0	0	0.140252454417952	0	0	unassigned
Labelled in injury	s31	Mir374b	chrX	Mir374b	1129	131.449220083485	10076	1	0	0	0.00992457324335053	0	0	unassigned
Labelled in injury	s31	Mir374c	chrX	Mir374c	1109	129.120624510704	9974	1	0	0	0.0100260677762182	0	0	unassigned
Labelled in injury	s31	Mir421	chrX	Mir421	253	29.4567339956791	1933	0	0	0	0	0	0	unassigned
Labelled in injury	s31	Mir450-1	chrX	Mir450-1	85	9.89653118431905	662	0	0	0	0	0	0	unassigned
Labelled in injury	s31	Mir450b	chrX	Mir450b	547	63.6870889155591	3121	0	1	0	0	0.0320410124959949	0	unassigned
Labelled in injury	s31	Mir452	chrX	Mir452	42	4.89005070284	308	0	0	0	0	0	0	unassigned
Labelled in injury	s31	Mir500	chrX	Mir500	119	13.8551436580467	629	0	0	0	0	0	0	unassigned
Labelled in injury	s31	Mir501	chrX	Mir501	1751	203.868542396972	10398	3	1	0	0.0288517022504328	0.00961723408347759	0	unassigned
Labelled in injury	s31	Mir503	chrX	Mir503	324	37.7232482790514	1672	21	0	0	1.25598086124402	0	0	unassigned
Labelled in injury	s31	Mir504	chrX	Mir504	3	0.349289335917143	9	0	0	0	0	0	0	unassigned
Labelled in injury	s31	Mir505	chrX	Mir505	45	5.23934003875714	243	0	0	0	0	0	0	unassigned
Labelled in injury	s31	Mir5116	chrX	Mir5116	5	0.582148893195238	25	0	0	0	0	0	0	unassigned
Labelled in injury	s31	Mir5132	chrX	Mir5132	1	0.116429778639048	2	0	0	0	0	0	0	unassigned
Labelled in injury	s31	Mir532	chrX	Mir532	1690	196.766325899991	6926	2	0	0	0.0288766965059197	0	0	unassigned
Labelled in injury	s31	Mir542	chrX	Mir542	327	38.0725376149686	2604	0	0	0	0	0	0	unassigned
Labelled in injury	s31	Mir652	chrX	Mir652	1828	212.833635352179	9117	4	0	0	0.043874081386421	0	0	unassigned
Labelled in injury	s31	Mir672	chrX	Mir672	375	43.6611669896429	1123	0	0	0	0	0	0	unassigned
Labelled in injury	s31	Mir676	chrX	Mir676	964	112.238306608042	6586	1	0	4	0.0151837230488916	0	0.0607348921955664	unassigned
Labelled in injury	s31	Mir7092	chrX	Mir7092	10	1.16429778639048	41	0	9	0	0	21.9512195121951	0	unassigned
Labelled in injury	s31	Mir881	chrX	Mir881	1	0.116429778639048	6	0	0	0	0	0	0	unassigned
Labelled in injury	s31	Mir92-2	chrX	Mir92-2	2755	320.764040150576	8278	0	1	0	0	0.012080212611742	0	unassigned
Labelled in injury	s31	Mir98	chrX	Mir98	20564	2394.26196793338	200462	56	16	11	0.0279354690664565	0.00798156259041614	0.0054873242809111	unassigned
Labelled in injury	s31	Mirlet7f-2	chrX	Mirlet7f-2	46030	5359.26271075536	457902	61	50	25	0.0133216277718813	0.0109193670261322	0.00545968351306611	unassigned
Labelled in injury	s31	chrX_unassigned	chrX	unassigned	11665	1358.15336782449	98660	264	73	53	0.267585647678897	0.0739914859112102	0.0537198459355362	unassigned
Labelled in injury	s31	chrY_unassigned	chrY	unassigned	70	8.15008450473334	461	0	0	0	0	0	0	unassigned
Labelled in injury	s32	GL456233.2_unassigned	GL456233.2	unassigned	109	10.8662299306216	462	0	0	0	0	0	0	unassigned
Labelled in injury	s32	GL456389.1_unassigned	GL456389.1	unassigned	1	0.0996901828497396	5	0	0	0	0	0	0	unassigned
Labelled in injury	s32	JH584304.1_unassigned	JH584304.1	unassigned	41	4.08729749683932	176	0	0	0	0	0	0	unassigned
Labelled in injury	s32	MU069434.1_unassigned	MU069434.1	unassigned	11	1.09659201134714	22	0	0	0	0	0	0	unassigned
Labelled in injury	s32	MU069435.1_unassigned	MU069435.1	unassigned	3271	326.086588101498	55901	36	22	4	0.0643995635140695	0.0393552888141536	0.00715550705711884	unassigned
Labelled in injury	s32	Gm54819	chr1	Gm54819	3	0.299070548549219	24	0	0	0	0	0	0	unassigned
Labelled in injury	s32	Mir128-1	chr1	Mir128-1	696	69.3843672634187	5575	3	2	16	0.0538116591928251	0.0358744394618834	0.286995515695067	unassigned
Labelled in injury	s32	Mir135b	chr1	Mir135b	14	1.39566255989635	154	0	0	0	0	0	0	unassigned
Labelled in injury	s32	Mir149	chr1	Mir149	1248	124.413348196475	9924	7	3	0	0.0705360741636437	0.030229746070133	0	unassigned
Labelled in injury	s32	Mir181a-1	chr1	Mir181a-1	247	24.6234751638857	1557	0	0	0	0	0	0	unassigned
Labelled in injury	s32	Mir181b-1	chr1	Mir181b-1	20	1.99380365699479	105	0	0	0	0	0	0	unassigned
Labelled in injury	s32	Mir1843b	chr1	Mir1843b	784	78.1571033541958	5640	18	3	0	0.319148936170213	0.0531914893617021	0	unassigned
Labelled in injury	s32	Mir1927	chr1	Mir1927	12	1.19628219419687	108	0	0	0	0	0	0	unassigned
Labelled in injury	s32	Mir194-1	chr1	Mir194-1	165	16.448880170207	825	0	0	0	0	0	0	unassigned
Labelled in injury	s32	Mir1981	chr1	Mir1981	1484	147.940231349014	7371	3	0	0	0.0407000407000407	0	0	unassigned
Labelled in injury	s32	Mir199a-2	chr1	Mir199a-2	40	3.98760731398958	280	0	0	0	0	0	0	unassigned
Labelled in injury	s32	Mir205	chr1	Mir205	1126	112.251145888807	3404	3	0	0	0.0881316098707403	0	0	unassigned
Labelled in injury	s32	Mir214	chr1	Mir214	4729	471.434874696418	6138	0	5	0	0	0.0814597588791137	0	stellate cell
Labelled in injury	s32	Mir215	chr1	Mir215	26	2.59194475409323	162	0	0	0	0	0	0	unassigned
Labelled in injury	s32	Mir26b	chr1	Mir26b	93390	9310.06617633718	731787	222	59	32	0.0303366963337693	0.00806245533194768	0.00437285712919196	unassigned
Labelled in injury	s32	Mir29b-2	chr1	Mir29b-2	211	21.0346285812951	1715	33	1	0	1.92419825072886	0.0583090379008746	0	unassigned
Labelled in injury	s32	Mir29c	chr1	Mir29c	3140	313.027174148182	22405	28	2	2	0.124972104440973	0.00892657888864093	0.00892657888864093	unassigned
Labelled in injury	s32	Mir30a	chr1	Mir30a	745025	74271.6784776272	4112602	1650	474	258	0.0401205854590354	0.0115255500045956	0.00627340063541281	unassigned
Labelled in injury	s32	Mir30c-2	chr1	Mir30c-2	6329	630.939167256002	42945	30	35	0	0.069856793573175	0.0814995925020375	0	unassigned
Labelled in injury	s32	Mir350	chr1	Mir350	100	9.96901828497396	726	0	0	0	0	0	0	unassigned
Labelled in injury	s32	Mir3535	chr1	Mir3535	10032	1000.09191434859	239341	126	19	9	0.0526445531689096	0.00793846436674034	0.00376032522635069	unassigned
Labelled in injury	s32	Mir375	chr1	Mir375	3512	350.111922168285	3444	0	0	0	0	0	0	unassigned
Labelled in injury	s32	Mir5126	chr1	Mir5126	8	0.797521462797917	0	0	0	0	NA	NA	NA	unassigned
Labelled in injury	s32	Mir664	chr1	Mir664	776	77.3595818913979	5992	1	2	0	0.0166889185580774	0.0333778371161549	0	unassigned
Labelled in injury	s32	Mir6901	chr1	Mir6901	8	0.797521462797917	16	0	0	0	0	0	0	unassigned
Labelled in injury	s32	Mir7682	chr1	Mir7682	11	1.09659201134714	99	0	0	0	0	0	0	unassigned
Labelled in injury	s32	Mir8114	chr1	Mir8114	66	6.57955206808281	382	2	0	0	0.523560209424084	0	0	unassigned
Labelled in injury	s32	chr1_unassigned	chr1	unassigned	314068	31309.496347252	5776507	3763	7679	984	0.0651431738938428	0.13293500726304	0.0170345158414938	unassigned
Labelled in injury	s32	Mir1930	chr10	Mir1930	31	3.09039566834193	138	3	0	0	2.17391304347826	0	0	unassigned
Labelled in injury	s32	Mir1982	chr10	Mir1982	56	5.58265023958542	385	0	1	0	0	0.25974025974026	0	unassigned
Labelled in injury	s32	Mir26a-2	chr10	Mir26a-2	1768	176.25224327834	10749	1	2	0	0.00930319099451112	0.0186063819890222	0	unassigned
Labelled in injury	s32	Mir3057	chr10	Mir3057	41	4.08729749683932	191	0	0	4	0	0	2.09424083769634	unassigned
Labelled in injury	s32	Mir3058	chr10	Mir3058	29	2.89101530264245	108	0	0	0	0	0	0	unassigned
Labelled in injury	s32	Mir331	chr10	Mir331	316	31.5020977805177	1195	0	0	0	0	0	0	unassigned
Labelled in injury	s32	Mir378d	chr10	Mir378d	46	4.58574841108802	263	0	0	0	0	0	0	unassigned
Labelled in injury	s32	Mir677	chr10	Mir677	39	3.88791713113984	573	0	0	0	0	0	0	unassigned
Labelled in injury	s32	Mir6911	chr10	Mir6911	6	0.598141097098437	31	0	0	1	0	0	3.2258064516129	unassigned
Labelled in injury	s32	Mir6916	chr10	Mir6916	5	0.498450914248698	35	0	0	0	0	0	0	unassigned
Labelled in injury	s32	Mirlet7i	chr10	Mirlet7i	80246	7999.7384129602	240766	140	38	8	0.0581477451135127	0.0157829593879534	0.00332272829220073	unassigned
Labelled in injury	s32	chr10_unassigned	chr10	unassigned	145727	14527.551276144	2471317	1885	544	960	0.0762751197033808	0.0220125544395964	0.0388456843051701	unassigned
Labelled in injury	s32	Gm22123	chr11	Gm22123	2	0.199380365699479	12	0	0	0	0	0	0	unassigned
Labelled in injury	s32	Mir103-1	chr11	Mir103-1	28	2.79132511979271	164	0	0	0	0	0	0	unassigned
Labelled in injury	s32	Mir10a	chr11	Mir10a	531603	52995.6002734701	4106660	1640	891	1466	0.039935129764821	0.0216964637929607	0.0356981098995291	unassigned
Labelled in injury	s32	Mir132	chr11	Mir132	1696	169.074550113158	9306	4	1	1	0.042983021706426	0.0107457554266065	0.0107457554266065	unassigned
Labelled in injury	s32	Mir142	chr11	Mir142	1441	143.653553486475	5339	11	0	0	0.206031091964787	0	0	unassigned
Labelled in injury	s32	Mir142b	chr11	Mir142b	1609	160.401504205231	5824	11	0	0	0.188873626373626	0	0	unassigned
Labelled in injury	s32	Mir144	chr11	Mir144	236	23.5268831525385	1836	0	0	0	0	0	0	unassigned
Labelled in injury	s32	Mir146	chr11	Mir146	14155	1411.11453823806	86952	54	3	2	0.0621032293679271	0.00345017940932929	0.00230011960621952	unassigned
Labelled in injury	s32	Mir152	chr11	Mir152	2812	280.328794173468	13972	4	1	9	0.0286286859433152	0.0071571714858288	0.0644145433724592	unassigned
Labelled in injury	s32	Mir1934	chr11	Mir1934	42	4.18698767968906	346	0	0	0	0	0	0	unassigned
Labelled in injury	s32	Mir193a	chr11	Mir193a	1490	148.538372446112	8817	3	2	0	0.0340251786321878	0.0226834524214585	0	unassigned
Labelled in injury	s32	Mir195a	chr11	Mir195a	8264	823.839671070248	33498	4	7	1	0.0119410114036659	0.0208967699564153	0.00298525285091647	unassigned
Labelled in injury	s32	Mir196a-1	chr11	Mir196a-1	241	24.0253340667872	873	0	1	0	0	0.11454753722795	0	unassigned
Labelled in injury	s32	Mir212	chr11	Mir212	458	45.6581037451807	3312	1	2	1	0.0301932367149758	0.0603864734299517	0.0301932367149758	unassigned
Labelled in injury	s32	Mir218-2	chr11	Mir218-2	32	3.19008585119167	297	0	0	0	0	0	0	unassigned
Labelled in injury	s32	Mir21a	chr11	Mir21a	467502	46605.359862619	2753162	1772	431	234	0.0643623586261905	0.0156547271827811	0.00849931823844728	cholangiocyte
Labelled in injury	s32	Mir22	chr11	Mir22	139170	13873.8827471983	693141	511	91	45	0.0737223739470036	0.0131286419357678	0.00649218557263241	unassigned
Labelled in injury	s32	Mir301	chr11	Mir301	68	6.77893243378229	478	1	0	0	0.209205020920502	0	0	unassigned
Labelled in injury	s32	Mir3060	chr11	Mir3060	1	0.0996901828497396	2	0	0	0	0	0	0	unassigned
Labelled in injury	s32	Mir3064	chr11	Mir3064	26	2.59194475409323	77	0	0	0	0	0	0	unassigned
Labelled in injury	s32	Mir3065	chr11	Mir3065	269	26.8166591865799	1578	0	0	1	0	0	0.0633713561470215	unassigned
Labelled in injury	s32	Mir324	chr11	Mir324	320	31.9008585119167	1740	10	0	1	0.574712643678161	0	0.0574712643678161	unassigned
Labelled in injury	s32	Mir338	chr11	Mir338	269	26.8166591865799	1578	0	0	1	0	0	0.0633713561470215	unassigned
Labelled in injury	s32	Mir340	chr11	Mir340	6386	636.621507678437	45645	22	5	1	0.0481980501697886	0.0109541023113156	0.00219082046226312	unassigned
Labelled in injury	s32	Mir365-2	chr11	Mir365-2	132	13.1591041361656	644	0	47	0	0	7.29813664596273	0	unassigned
Labelled in injury	s32	Mir378b	chr11	Mir378b	3	0.299070548549219	12	0	0	0	0	0	0	unassigned
Labelled in injury	s32	Mir3968	chr11	Mir3968	54	5.38326987388594	324	0	51	0	0	15.7407407407407	0	unassigned
Labelled in injury	s32	Mir423	chr11	Mir423	23208	2313.60976357676	97336	114	15	27	0.117120078901948	0.0154105366976247	0.0277389660557245	unassigned
Labelled in injury	s32	Mir451a	chr11	Mir451a	1598	159.304912193884	10502	2	2	0	0.0190439916206437	0.0190439916206437	0	unassigned
Labelled in injury	s32	Mir451b	chr11	Mir451b	1598	159.304912193884	10502	2	2	0	0.0190439916206437	0.0190439916206437	0	unassigned
Labelled in injury	s32	Mir497	chr11	Mir497	1232	122.818305270879	7355	3	0	1	0.0407885791978246	0	0.0135961930659415	unassigned
Labelled in injury	s32	Mir497b	chr11	Mir497b	1232	122.818305270879	7355	3	0	1	0.0407885791978246	0	0.0135961930659415	unassigned
Labelled in injury	s32	Mir6516	chr11	Mir6516	48	4.7851287767875	360	0	0	0	0	0	0	unassigned
Labelled in injury	s32	Mir6918	chr11	Mir6918	13	1.29597237704661	91	0	0	0	0	0	0	unassigned
Labelled in injury	s32	Mir6919	chr11	Mir6919	4	0.398760731398958	16	0	0	0	0	0	0	unassigned
Labelled in injury	s32	Mir6922	chr11	Mir6922	4	0.398760731398958	8	0	0	0	0	0	0	unassigned
Labelled in injury	s32	Mir7115	chr11	Mir7115	11	1.09659201134714	66	0	0	0	0	0	0	unassigned
Labelled in injury	s32	Mir744	chr11	Mir744	1372	136.774930869843	6109	10	1	1	0.163692912096906	0.0163692912096906	0.0163692912096906	unassigned
Labelled in injury	s32	Mir7653	chr11	Mir7653	1	0.0996901828497396	4	0	0	0	0	0	0	unassigned
Labelled in injury	s32	Mir8101	chr11	Mir8101	1	0.0996901828497396	4	0	0	0	0	0	0	unassigned
Labelled in injury	s32	Mir8103	chr11	Mir8103	9	0.897211645647656	90	0	0	0	0	0	0	unassigned
Labelled in injury	s32	chr11_unassigned	chr11	unassigned	215823	21515.4343331793	3169670	2412	1861	725	0.0760962497673259	0.0587127366571283	0.0228730435660495	unassigned
Labelled in injury	s32	Gm54368	chr12	Gm54368	18	1.79442329129531	162	0	0	0	0	0	0	unassigned
Labelled in injury	s32	Gm54371	chr12	Gm54371	70	6.97831279948177	432	0	0	0	0	0	0	unassigned
Labelled in injury	s32	Gm54433	chr12	Gm54433	6	0.598141097098437	12	0	0	0	0	0	0	unassigned
Labelled in injury	s32	Gm54588	chr12	Gm54588	45	4.48605822823828	441	0	1	1	0	0.226757369614512	0.226757369614512	unassigned
Labelled in injury	s32	Mir1247	chr12	Mir1247	571	56.9230944072013	1103	1	1	0	0.0906618313689937	0.0906618313689937	0	unassigned
Labelled in injury	s32	Mir127	chr12	Mir127	120	11.9628219419688	754	0	0	0	0	0	0	unassigned
Labelled in injury	s32	Mir1843a	chr12	Mir1843a	1198	119.428839053988	4455	3	2	1	0.0673400673400673	0.0448933782267116	0.0224466891133558	unassigned
Labelled in injury	s32	Mir203	chr12	Mir203	17653	1759.83079784645	106820	34	34	4	0.0318292454596518	0.0318292454596518	0.00374461711290021	unassigned
Labelled in injury	s32	Mir299a	chr12	Mir299a	36	3.58884658259062	194	0	0	0	0	0	0	unassigned
Labelled in injury	s32	Mir299b	chr12	Mir299b	24	2.39256438839375	120	0	0	0	0	0	0	unassigned
Labelled in injury	s32	Mir300	chr12	Mir300	10	0.996901828497396	40	0	0	0	0	0	0	unassigned
Labelled in injury	s32	Mir3066	chr12	Mir3066	46	4.58574841108802	403	0	0	0	0	0	0	unassigned
Labelled in injury	s32	Mir3068	chr12	Mir3068	881	87.8270510906206	6139	4	0	0	0.0651571917250366	0	0	unassigned
Labelled in injury	s32	Mir3069	chr12	Mir3069	3	0.299070548549219	36	0	0	0	0	0	0	unassigned
Labelled in injury	s32	Mir3073a	chr12	Mir3073a	127	12.6606532219169	909	0	0	0	0	0	0	unassigned
Labelled in injury	s32	Mir3073b	chr12	Mir3073b	127	12.6606532219169	909	0	0	0	0	0	0	unassigned
Labelled in injury	s32	Mir323	chr12	Mir323	11	1.09659201134714	55	0	0	0	0	0	0	unassigned
Labelled in injury	s32	Mir329	chr12	Mir329	9	0.897211645647656	74	0	0	0	0	0	0	unassigned
Labelled in injury	s32	Mir337	chr12	Mir337	13	1.29597237704661	97	0	0	0	0	0	0	unassigned
Labelled in injury	s32	Mir342	chr12	Mir342	1270	126.606532219169	5082	1	1	0	0.0196772924045651	0.0196772924045651	0	unassigned
Labelled in injury	s32	Mir345	chr12	Mir345	187	18.6420641929013	1112	0	0	0	0	0	0	unassigned
Labelled in injury	s32	Mir3544	chr12	Mir3544	13	1.29597237704661	97	0	0	0	0	0	0	unassigned
Labelled in injury	s32	Mir369	chr12	Mir369	23	2.29287420554401	196	0	0	0	0	0	0	unassigned
Labelled in injury	s32	Mir370	chr12	Mir370	5	0.498450914248698	25	0	0	0	0	0	0	unassigned
Labelled in injury	s32	Mir376c	chr12	Mir376c	12	1.19628219419687	60	0	0	0	0	0	0	unassigned
Labelled in injury	s32	Mir379	chr12	Mir379	137	13.6575550504143	685	0	0	0	0	0	0	unassigned
Labelled in injury	s32	Mir381	chr12	Mir381	16	1.59504292559583	96	0	0	0	0	0	0	unassigned
Labelled in injury	s32	Mir382	chr12	Mir382	70	6.97831279948177	525	0	0	0	0	0	0	unassigned
Labelled in injury	s32	Mir409	chr12	Mir409	70	6.97831279948177	432	0	0	0	0	0	0	unassigned
Labelled in injury	s32	Mir410	chr12	Mir410	5	0.498450914248698	25	0	0	0	0	0	0	unassigned
Labelled in injury	s32	Mir411	chr12	Mir411	371	36.9850578372534	1856	0	0	1	0	0	0.0538793103448276	unassigned
Labelled in injury	s32	Mir431	chr12	Mir431	2	0.199380365699479	12	0	0	0	0	0	0	unassigned
Labelled in injury	s32	Mir433	chr12	Mir433	45	4.48605822823828	315	0	0	0	0	0	0	unassigned
Labelled in injury	s32	Mir434	chr12	Mir434	182	18.1436132786526	1243	1	0	0	0.080450522928399	0	0	unassigned
Labelled in injury	s32	Mir485	chr12	Mir485	19	1.89411347414505	111	0	0	0	0	0	0	unassigned
Labelled in injury	s32	Mir487b	chr12	Mir487b	13	1.29597237704661	91	0	0	0	0	0	0	unassigned
Labelled in injury	s32	Mir493	chr12	Mir493	29	2.89101530264245	290	0	0	0	0	0	0	unassigned
Labelled in injury	s32	Mir495	chr12	Mir495	7	0.697831279948177	56	1	0	0	1.78571428571429	0	0	unassigned
Labelled in injury	s32	Mir5099	chr12	Mir5099	609	60.7113213554914	4833	0	0	12	0	0	0.248292985723153	unassigned
Labelled in injury	s32	Mir5101	chr12	Mir5101	9	0.897211645647656	108	0	0	0	0	0	0	unassigned
Labelled in injury	s32	Mir539	chr12	Mir539	18	1.79442329129531	162	0	0	0	0	0	0	unassigned
Labelled in injury	s32	Mir541	chr12	Mir541	124	12.3615826733677	927	0	0	0	0	0	0	unassigned
Labelled in injury	s32	Mir543	chr12	Mir543	13	1.29597237704661	94	0	0	0	0	0	0	unassigned
Labelled in injury	s32	Mir5627	chr12	Mir5627	3	0.299070548549219	9	0	0	0	0	0	0	unassigned
Labelled in injury	s32	Mir668	chr12	Mir668	1	0.0996901828497396	6	0	0	0	0	0	0	unassigned
Labelled in injury	s32	Mir673	chr12	Mir673	37	3.68853676544036	222	0	0	0	0	0	0	unassigned
Labelled in injury	s32	Mir6940	chr12	Mir6940	8	0.797521462797917	56	0	0	0	0	0	0	unassigned
Labelled in injury	s32	chr12_unassigned	chr12	unassigned	14672	1462.65436277138	128614	268	33	511	0.208375449017992	0.0256581709611706	0.397312889732067	unassigned
Labelled in injury	s32	Gm54453	chr13	Gm54453	10	0.996901828497396	20	0	0	0	0	0	0	unassigned
Labelled in injury	s32	Gm54514	chr13	Gm54514	4	0.398760731398958	60	0	0	0	0	0	0	unassigned
Labelled in injury	s32	Gm54609	chr13	Gm54609	2649	264.07929436896	15881	12	6	0	0.0755619923178641	0.0377809961589321	0	unassigned
Labelled in injury	s32	Mir1983	chr13	Mir1983	71	7.07800298233151	253	0	0	0	0	0	0	unassigned
Labelled in injury	s32	Mir23b	chr13	Mir23b	85484	8521.91559072714	427672	161	131	40	0.0376456723844442	0.0306309508221254	0.00935296208309172	unassigned
Labelled in injury	s32	Mir24-1	chr13	Mir24-1	468	46.6550055736781	2812	0	0	1	0	0	0.0355618776671408	unassigned
Labelled in injury	s32	Mir27b	chr13	Mir27b	99100	9879.29712040919	690460	289	110	36	0.0418561538684355	0.0159314080468094	0.00521391536077398	unassigned
Labelled in injury	s32	Mir3074-1	chr13	Mir3074-1	468	46.6550055736781	2812	0	0	1	0	0	0.0355618776671408	unassigned
Labelled in injury	s32	Mir449a	chr13	Mir449a	7	0.697831279948177	56	0	0	0	0	0	0	unassigned
Labelled in injury	s32	Mir582	chr13	Mir582	390	38.8791713113984	1908	0	0	3	0	0	0.157232704402516	unassigned
Labelled in injury	s32	Mir6942	chr13	Mir6942	4	0.398760731398958	25	0	0	0	0	0	0	unassigned
Labelled in injury	s32	Mir6943	chr13	Mir6943	23	2.29287420554401	92	0	0	0	0	0	0	unassigned
Labelled in injury	s32	Mir6944	chr13	Mir6944	24	2.39256438839375	56	0	0	0	0	0	0	unassigned
Labelled in injury	s32	Mir7-1	chr13	Mir7-1	318	31.7014781462172	1963	0	1	0	0	0.0509424350483953	0	unassigned
Labelled in injury	s32	Mir874	chr13	Mir874	1920	191.4051510715	5895	7	1	0	0.118744698897371	0.0169635284139101	0	unassigned
Labelled in injury	s32	Mirlet7a-1	chr13	Mirlet7a-1	3214	320.404247679063	17632	20	1	0	0.113430127041742	0.00567150635208711	0	unassigned
Labelled in injury	s32	Mirlet7d	chr13	Mirlet7d	119835	11946.3730617985	671614	578	147	70	0.0860613388047301	0.0218875723257705	0.0104226534884621	unassigned
Labelled in injury	s32	Mirlet7f-1	chr13	Mirlet7f-1	2649	264.07929436896	15881	12	6	0	0.0755619923178641	0.0377809961589321	0	unassigned
Labelled in injury	s32	chr13_unassigned	chr13	unassigned	32193	3209.32605648167	405600	479	73	110	0.118096646942801	0.0179980276134122	0.027120315581854	unassigned
Labelled in injury	s32	Mir15a	chr14	Mir15a	2490	248.228555295852	15260	12	2	0	0.0786369593709043	0.0131061598951507	0	unassigned
Labelled in injury	s32	Mir16-1	chr14	Mir16-1	292	29.109533392124	1999	0	1	0	0	0.0500250125062531	0	unassigned
Labelled in injury	s32	Mir17	chr14	Mir17	1448	144.351384766423	7384	20	5	0	0.270855904658722	0.0677139761646804	0	unassigned
Labelled in injury	s32	Mir18	chr14	Mir18	155	15.4519783417096	945	0	0	0	0	0	0	unassigned
Labelled in injury	s32	Mir19a	chr14	Mir19a	57	5.68234042243516	375	0	0	0	0	0	0	unassigned
Labelled in injury	s32	Mir19b-1	chr14	Mir19b-1	53	5.2835796910362	685	1	0	3	0.145985401459854	0	0.437956204379562	unassigned
Labelled in injury	s32	Mir20a	chr14	Mir20a	1143	113.945878997252	8217	8	0	1	0.0973591335037118	0	0.012169891687964	unassigned
Labelled in injury	s32	Mir320	chr14	Mir320	5236	521.977797401236	15715	7	0	1	0.044543429844098	0	0.00636334712058543	unassigned
Labelled in injury	s32	Mir346	chr14	Mir346	161	16.0501194388081	1105	0	0	0	0	0	0	unassigned
Labelled in injury	s32	Mir378c	chr14	Mir378c	4	0.398760731398958	24	0	0	0	0	0	0	unassigned
Labelled in injury	s32	Mir598	chr14	Mir598	39	3.88791713113984	325	0	0	0	0	0	0	unassigned
Labelled in injury	s32	Mir92-1	chr14	Mir92-1	60047	5986.09640957831	480871	398	61	29	0.0827664799915154	0.0126853147725689	0.0060307234164672	unassigned
Labelled in injury	s32	chr14_unassigned	chr14	unassigned	19199	1913.95182053215	176675	248	186	58	0.140370737229376	0.105278052922032	0.0328286401584831	unassigned
Labelled in injury	s32	Mir1249	chr15	Mir1249	576	57.42154532145	899	0	0	0	0	0	0	unassigned
Labelled in injury	s32	Mir1291	chr15	Mir1291	137	13.6575550504143	1708	0	0	0	0	0	0	unassigned
Labelled in injury	s32	Mir148b	chr15	Mir148b	1561	155.616375428443	10777	35	3	1	0.324765704741579	0.0278370604064211	0.00927902013547369	unassigned
Labelled in injury	s32	Mir151	chr15	Mir151	51255	5109.6203219634	268454	201	36	6	0.0748731626274892	0.0134101186795503	0.00223501977992505	unassigned
Labelled in injury	s32	Mir1941	chr15	Mir1941	68	6.77893243378229	373	3	0	0	0.804289544235925	0	0	unassigned
Labelled in injury	s32	Mir1943	chr15	Mir1943	71	7.07800298233151	355	0	0	0	0	0	0	unassigned
Labelled in injury	s32	Mir196a-2	chr15	Mir196a-2	4569	455.48444544046	45785	36	9	4	0.0786283717374686	0.0196570929343672	0.00873648574860762	unassigned
Labelled in injury	s32	Mir28c	chr15	Mir28c	38	3.7882269482901	243	0	0	0	0	0	0	unassigned
Labelled in injury	s32	Mir30b	chr15	Mir30b	18440	1838.2869717492	128576	104	3	45	0.0808860129417621	0.00233325037332006	0.0349987555998009	unassigned
Labelled in injury	s32	Mir30d	chr15	Mir30d	563722	56197.5492564209	3907354	2317	284	1791	0.0592984408374568	0.00726834579103915	0.0458366454639124	unassigned
Labelled in injury	s32	Mir33	chr15	Mir33	18	1.79442329129531	140	0	0	0	0	0	0	unassigned
Labelled in injury	s32	Mir3964	chr15	Mir3964	7	0.697831279948177	83	0	0	0	0	0	0	unassigned
Labelled in injury	s32	Mir5113	chr15	Mir5113	78	7.77583426227969	258	0	0	0	0	0	0	unassigned
Labelled in injury	s32	Mir615	chr15	Mir615	4424	441.029368927248	27939	45	5	3	0.161065177708579	0.0178961308565088	0.0107376785139053	unassigned
Labelled in injury	s32	Mir6952	chr15	Mir6952	4	0.398760731398958	12	0	0	0	0	0	0	unassigned
Labelled in injury	s32	Mir6953	chr15	Mir6953	9	0.897211645647656	45	0	0	0	0	0	0	unassigned
Labelled in injury	s32	Mir6955	chr15	Mir6955	9	0.897211645647656	54	0	0	0	0	0	0	unassigned
Labelled in injury	s32	Mir7118	chr15	Mir7118	10	0.996901828497396	49	0	0	0	0	0	0	unassigned
Labelled in injury	s32	Mir7213	chr15	Mir7213	12	1.19628219419687	36	0	0	0	0	0	0	unassigned
Labelled in injury	s32	Mirlet7b	chr15	Mirlet7b	105795	10546.7228945882	949124	671	148	76	0.0706967688099764	0.0155933260564478	0.00800738365060835	unassigned
Labelled in injury	s32	Mirlet7c-2	chr15	Mirlet7c-2	4274	426.075841499787	46657	19	5	5	0.0407227211350923	0.0107165055618664	0.0107165055618664	unassigned
Labelled in injury	s32	Snord43	chr15	Snord43	17322	1726.83334732319	270452	220	27	21	0.0813453034179818	0.0099832872376614	0.00776477896262553	unassigned
Labelled in injury	s32	chr15_unassigned	chr15	unassigned	57341	5716.33477478692	771948	415	159	2194	0.0537600978304238	0.0205972423012949	0.284216035276988	unassigned
Labelled in injury	s32	Gm55082	chr16	Gm55082	46	4.58574841108802	713	0	0	0	0	0	0	unassigned
Labelled in injury	s32	Mir125b-2	chr16	Mir125b-2	534	53.2345576417609	2756	1	1	41	0.0362844702467344	0.0362844702467344	1.48766328011611	unassigned
Labelled in injury	s32	Mir1306	chr16	Mir1306	144	14.3553863303625	555	0	0	0	0	0	0	unassigned
Labelled in injury	s32	Mir130b	chr16	Mir130b	54	5.38326987388594	172	0	0	0	0	0	0	unassigned
Labelled in injury	s32	Mir155	chr16	Mir155	1694	168.875169747459	16460	29	3	1	0.176184690157959	0.0182260024301337	0.00607533414337789	kupffer cell
Labelled in injury	s32	Mir185	chr16	Mir185	6938	691.650488611493	47845	31	7	2	0.0647925593060926	0.0146305779078274	0.0041801651165221	unassigned
Labelled in injury	s32	Mir193b	chr16	Mir193b	49	4.88481895963724	194	0	0	0	0	0	0	unassigned
Labelled in injury	s32	Mir1945	chr16	Mir1945	8	0.797521462797917	16	0	0	0	0	0	0	unassigned
Labelled in injury	s32	Mir1947	chr16	Mir1947	33	3.28977603404141	132	0	0	0	0	0	0	unassigned
Labelled in injury	s32	Mir28a	chr16	Mir28a	6961	693.943362817037	35818	21	6	7	0.058629739237255	0.0167513540677871	0.0195432464124183	unassigned
Labelled in injury	s32	Mir484	chr16	Mir484	2730	272.154199179789	13097	11	1	0	0.0839886997022219	0.00763533633656563	0	unassigned
Labelled in injury	s32	Mir802	chr16	Mir802	87	8.67304590792734	600	3	0	0	0.5	0	0	unassigned
Labelled in injury	s32	Mir99a	chr16	Mir99a	58132	5795.18970942106	347125	107	30	9	0.0308246308966511	0.00864241987756572	0.00259272596326972	unassigned
Labelled in injury	s32	Mirlet7c-1	chr16	Mirlet7c-1	1634	162.893758776474	15755	4	13	1	0.025388765471279	0.0825134877816566	0.00634719136781974	unassigned
Labelled in injury	s32	chr16_unassigned	chr16	unassigned	174357	17381.681211132	2622321	1856	612	352	0.0707769948835402	0.0233381039163398	0.013423223167568	unassigned
Labelled in injury	s32	Gm55583	chr17	Gm55583	33809	3370.42539196685	258295	186	44	17	0.0720106854565516	0.0170347858069262	0.00658162178903966	unassigned
Labelled in injury	s32	Mir125a	chr17	Mir125a	266621	26579.4962415804	1820784	1122	266	24587	0.0616218068700076	0.0146090914682906	1.35035237567993	unassigned
Labelled in injury	s32	Mir219a-1	chr17	Mir219a-1	57	5.68234042243516	216	0	0	0	0	0	0	unassigned
Labelled in injury	s32	Mir219c	chr17	Mir219c	16	1.59504292559583	86	0	0	0	0	0	0	unassigned
Labelled in injury	s32	Mir3082	chr17	Mir3082	8	0.797521462797917	52	0	0	0	0	0	0	unassigned
Labelled in injury	s32	Mir3083	chr17	Mir3083	3	0.299070548549219	24	0	0	0	0	0	0	unassigned
Labelled in injury	s32	Mir5134	chr17	Mir5134	6	0.598141097098437	12	0	0	0	0	0	0	unassigned
Labelled in injury	s32	Mir5709	chr17	Mir5709	4	0.398760731398958	20	0	0	0	0	0	0	unassigned
Labelled in injury	s32	Mir6966	chr17	Mir6966	4	0.398760731398958	32	0	0	0	0	0	0	unassigned
Labelled in injury	s32	Mir6972	chr17	Mir6972	15	1.49535274274609	45	0	0	0	0	0	0	unassigned
Labelled in injury	s32	Mir6975	chr17	Mir6975	37	3.68853676544036	370	0	0	0	0	0	0	unassigned
Labelled in injury	s32	Mir7b	chr17	Mir7b	18	1.79442329129531	204	0	0	0	0	0	0	unassigned
Labelled in injury	s32	Mir877	chr17	Mir877	57	5.68234042243516	143	0	0	0	0	0	0	unassigned
Labelled in injury	s32	Mir99b	chr17	Mir99b	47555	4740.76664541937	144389	47	21	17	0.0325509560977637	0.0145440442138944	0.0117737500779145	unassigned
Labelled in injury	s32	Mirlet7e	chr17	Mirlet7e	33809	3370.42539196685	258295	186	44	17	0.0720106854565516	0.0170347858069262	0.00658162178903966	unassigned
Labelled in injury	s32	chr17_unassigned	chr17	unassigned	111166	11082.1588666741	1092279	2205	265	1605	0.201871499864046	0.0242612006639329	0.146940479492877	unassigned
Labelled in injury	s32	Gm54396	chr18	Gm54396	35366	3525.64300666389	207006	1273	14	1	0.614958020540467	0.00676308899258959	0.000483077785184971	unassigned
Labelled in injury	s32	Gm54508	chr18	Gm54508	106	10.5671593820724	1088	0	1	0	0	0.0919117647058823	0	unassigned
Labelled in injury	s32	Mir122	chr18	Mir122	4369	435.546408870512	35752	124	12	0	0.346833743566793	0.0335645558290445	0	hepatocyte
Labelled in injury	s32	Mir143	chr18	Mir143	362610	36148.6572031441	2216559	2087	139	48	0.0941549491802384	0.00627098128224875	0.00216551871617223	unassigned
Labelled in injury	s32	Mir145a	chr18	Mir145a	25153	2507.5071692195	108405	48	10	2	0.044278400442784	0.00922466675891333	0.00184493335178267	unassigned
Labelled in injury	s32	Mir187	chr18	Mir187	1283	127.902504596216	2918	4	0	0	0.137080191912269	0	0	unassigned
Labelled in injury	s32	Mir1948	chr18	Mir1948	24	2.39256438839375	123	0	0	0	0	0	0	unassigned
Labelled in injury	s32	Mir1949	chr18	Mir1949	15	1.49535274274609	73	2	0	0	2.73972602739726	0	0	unassigned
Labelled in injury	s32	Mir378a	chr18	Mir378a	35366	3525.64300666389	207006	1273	14	1	0.614958020540467	0.00676308899258959	0.000483077785184971	unassigned
Labelled in injury	s32	Mir7219	chr18	Mir7219	10	0.996901828497396	50	0	0	0	0	0	0	unassigned
Labelled in injury	s32	chr18_unassigned	chr18	unassigned	80050	7980.19913712165	1187327	905	312	133	0.076221630603869	0.0262775124291792	0.0112016319009001	unassigned
Labelled in injury	s32	Gm55288	chr19	Gm55288	1	0.0996901828497396	17	0	0	0	0	0	0	unassigned
Labelled in injury	s32	Mir101b	chr19	Mir101b	2588	257.998193215126	15566	6	3	0	0.0385455479892072	0.0192727739946036	0	unassigned
[truncated: 5,423 more rows]
