# Supplementary material for: SLAMseq reveals potential transfer of RNA from liver to kidney in the mouse
Source: Nat Commun. 2025 Aug 11;16:7413. doi: 10.1038/s41467-025-62688-9 (PMC12339719; doi:10.1038/s41467-025-62688-9)
Supplement: Supplementary file 6 — Source Data [file 41467_2025_62688_MOESM6_ESM.zip › Source data/Fig4f_data.csv]

gene	logFC	logCPM	F	PValue	FDR	change	label
Glul	-4.12238614083143	9.58431894399038	831.044736954517	1.26614434706118e-15	1.54115089924287e-11	down	Glul
Slc1a2	-8.11043565160657	6.28805812911704	522.68852491658	5.44685213279198e-14	3.3149542080172e-10	down	Slc1a2
Oat	-3.70607614328865	8.51713078625275	326.522439103172	2.34927876775746e-12	9.53180705371459e-09	down	Oat
Cyp2a5	-3.90761043960925	10.3431631711807	302.734933162691	4.27427913293492e-12	1.3006631401521e-08	down	Cyp2a5
Lhpp	-3.10132999414413	4.69804618466526	237.549106902014	2.86600932382477e-11	6.09935248403178e-08	down	Lhpp
Lgals3	4.15253785403867	6.43510753395673	236.093740724897	3.00658190142874e-11	6.09935248403178e-08	up	Lgals3
S100a4	5.5424578657246	4.20731328821194	228.983470258108	3.8144378174865e-11	6.6327624449208e-08	up	S100a4
Vim	2.95284799361351	6.83687044944423	224.738304014553	4.41145769560616e-11	6.70631608047487e-08	up	Vim
Fasn	-2.88574431387923	7.18884819217743	221.378119845934	4.95866289223413e-11	6.70631608047487e-08	down	Fasn
Lgals1	2.30755983938724	6.48932447349392	203.454135265469	9.52870734519348e-11	1.15983425805695e-07	up	Lgals1
S100a6	4.15302123872653	6.61570417053612	192.664060454145	1.44950680906486e-10	1.60394517090341e-07	up	S100a6
Cd68	2.37400543776646	5.27451711694341	188.768251240548	1.69561911153818e-10	1.71992298547023e-07	up	Cd68
Marco	2.75033251373522	6.2634428821065	170.632001970538	3.66868451000249e-10	3.4350175273654e-07	up	Marco
Cyp2e1	-2.49408861648833	11.3997385571304	168.731346705076	3.99494052859889e-10	3.47331543672183e-07	down	Cyp2e1
Ly6d	5.74943805332112	5.70197840684355	166.306640656457	4.45933171790728e-10	3.61859904469116e-07	up	Ly6d
Plat	5.92287697449836	2.48783512677266	163.026997580029	5.18671134635745e-10	3.75713380494867e-07	up	Plat
Rap2b	2.04288436225116	3.43727838801304	162.776998137987	5.24739358233055e-10	3.75713380494867e-07	up	Rap2b
Gstm2	-2.22022845299499	7.00491800491853	158.485739794711	6.42356062838177e-10	4.03576929271824e-07	down	Gstm2
Anxa2	3.70080610210579	6.78496768669957	157.783559765998	6.642838960152e-10	4.03576929271824e-07	up	Anxa2
Mup19	-3.28058169986675	3.67609176290879	157.154300559074	6.84649000721669e-10	4.03576929271824e-07	down	Mup19
Col5a2	3.04986659173784	3.60179785179538	156.075642738199	7.21206448105986e-10	4.03576929271824e-07	up	Col5a2
Elovl6	-2.11888594013299	5.65408377866383	155.193135057565	7.52746717719603e-10	4.03576929271824e-07	down	Elovl6
Mup15	-2.98356207116952	5.43203509857495	154.926121258331	7.62591962968448e-10	4.03576929271824e-07	down	Mup15
Tnc	5.0366861553583	3.42559493554702	148.892735308877	1.02853960178384e-09	4.82444202413312e-07	up	Tnc
Fstl1	2.60553917902628	5.09510120146121	148.255217787617	1.0622517454081e-09	4.82444202413312e-07	up	Fstl1
Rab7b	2.58329750822444	3.40280624450511	148.211084213487	1.06463097272778e-09	4.82444202413312e-07	up	Rab7b
Col1a2	2.52712295507578	5.50524069345197	147.618946892512	1.097137247381e-09	4.82444202413312e-07	up	Col1a2
Acta2	3.77064000054833	5.26298072069396	147.39365095697	1.10979606207466e-09	4.82444202413312e-07	up	Acta2
Fdps	-2.14897126313517	7.29545396662912	145.55170837048	1.21965333295749e-09	5.11917943750295e-07	down	Fdps
Nid1	2.53484653574267	5.35951907268015	141.937385178596	1.47249912271538e-09	5.97441977389721e-07	up	Nid1
Pcsk9	-2.39667306160882	5.15101941176019	141.239949841767	1.52777388198531e-09	5.99873022307263e-07	down	Pcsk9
Iqgap1	1.83311477212873	4.98230236678876	140.073891047606	1.62546008962928e-09	6.18284381592739e-07	up	Iqgap1
Elovl7	5.19345469402144	2.21475488613986	138.119117806301	1.80532719599606e-09	6.65892200898912e-07	up	Elovl7
Fblim1	2.58563374428714	3.38838532970288	136.954855034801	1.92300090540783e-09	6.88434324136003e-07	up	Fblim1
Cd63	2.74695967430252	5.78956939286202	136.306753295399	1.99221418462341e-09	6.92835173006747e-07	up	Cd63
Aox1	-1.49494419180391	6.07430694451249	135.451788865911	2.08782782315527e-09	7.05917785095721e-07	down	Aox1
Mup9	-4.03474686800118	5.92511368013802	134.074986056931	2.25280218532637e-09	7.41111032426825e-07	down	Mup9
Adam8	5.00716413390526	3.37693278170509	133.542470379177	2.32048766438372e-09	7.43288838181015e-07	up	Adam8
S100a11	3.16588955988557	7.15788342814998	132.73782760193	2.42712788304729e-09	7.57512835703886e-07	up	S100a11
Fdft1	-2.13605790263995	7.1620852309155	128.563486651004	3.07648961941703e-09	9.08331590650891e-07	down	Fdft1
Sqle	-2.00242970558796	6.27343512650223	128.491058152352	3.08935745001818e-09	9.08331590650891e-07	down	Sqle
Pdgfrb	2.16989578089202	3.56602475341932	128.153001762864	3.15022050655697e-09	9.08331590650891e-07	up	Pdgfrb
Cotl1	1.51366467177933	5.94923617098893	127.834141111613	3.20886118945024e-09	9.08331590650891e-07	up	Cotl1
Sprr1a	7.0964354952508	4.13768312490341	126.155158613376	3.53854007656172e-09	9.78888859361573e-07	up	Sprr1a
Ccl6	1.65804321660998	6.55383400877311	125.144052540617	3.7553080984151e-09	1.01576911497575e-06	up	Ccl6
Fkbp10	3.2539557805481	1.84184136238048	121.704557177596	4.61204856989522e-09	1.19904570032228e-06	up	Fkbp10
Lig1	2.56519814572821	3.34533407134097	121.374372379156	4.70520908322644e-09	1.19904570032228e-06	up	Lig1
Mup16	-1.77170419568678	10.5898765889313	121.293284718345	4.7284089398184e-09	1.19904570032228e-06	down	Mup16
Col4a1	2.09290197190687	6.75548498471729	119.74555019461	5.19674923718646e-09	1.29091493295987e-06	up	Col4a1
Tagln	3.1570673073077	5.2784888400154	118.190430895274	5.72031167174184e-09	1.3702185926039e-06	up	Tagln
Pclaf	5.27189543395242	2.49337110188114	118.131903299458	5.74113935448561e-09	1.3702185926039e-06	up	Pclaf
Chil3	5.66494552548245	4.99630500200777	117.617171649562	5.92801693458686e-09	1.38761196399599e-06	up	Chil3
Loxl1	2.88927764767594	2.22799005851068	116.283344111545	6.44480564860236e-09	1.48011649726015e-06	up	Loxl1
Cd44	1.78133993619939	4.86439483305	113.358635002147	7.76443120918733e-09	1.75016030885608e-06	up	Cd44
F13a1	4.61967726902074	2.85744012819294	111.249121185499	8.90448225532762e-09	1.93579338051634e-06	up	F13a1
Gltp	1.67405671639533	3.91900356203163	111.246434393496	8.90604907237224e-09	1.93579338051634e-06	up	Gltp
Mcm6	2.56244427766992	3.70939146524431	110.96091863315	9.07432334940472e-09	1.93776603173604e-06	up	Mcm6
Mmp12	4.67173390301162	2.77354159954083	110.601651327953	9.29114807784719e-09	1.949859558682e-06	up	Mmp12
Slc25a4	1.89124182948485	4.10729045427815	110.026164255198	9.65066993482888e-09	1.99098227875826e-06	up	Slc25a4
Mcm5	3.61980560472793	3.09053281516004	108.542756105207	1.0651460917692e-08	2.09812990546624e-06	up	Mcm5
Insig1	-2.7431462012733	7.35279078191638	108.42876019033	1.07330559900657e-08	2.09812990546624e-06	down	Insig1
Sparc	1.9751640424569	8.13787132612943	108.417382241425	1.07412383731486e-08	2.09812990546624e-06	up	Sparc
Rnase4	-2.71287513158242	10.4184604990147	108.078406413973	1.09882464348503e-08	2.09812990546624e-06	down	Rnase4
Rcan2	-4.26112427724536	1.1784628279558	108.019384709794	1.10319022305159e-08	2.09812990546624e-06	down	Rcan2
Rhbg	-4.87716808066024	1.9033267717004	107.538673332942	1.13947902093872e-08	2.13380594505632e-06	down	Rhbg
Basp1	2.09811087984874	3.44930920562411	105.544403261628	1.30500185888282e-08	2.37055745438244e-06	up	Basp1
Rmdn2	-1.2679139365023	4.59004152589145	105.21479187572	1.33487395688881e-08	2.37055745438244e-06	down	Rmdn2
Col1a1	3.29000463990647	6.56891989033039	104.871611823209	1.3667924743375e-08	2.37055745438244e-06	up	Col1a1
Fetub	-1.71467799947313	8.79625037850252	104.826621561984	1.37103997922314e-08	2.37055745438244e-06	down	Fetub
Msn	1.72244440197058	5.17139582235527	104.69137365024	1.38389798275179e-08	2.37055745438244e-06	up	Msn
Serpinb6a	1.83936636756537	4.99784526525019	104.603676485198	1.39230753680002e-08	2.37055745438244e-06	up	Serpinb6a
Heyl	3.15271560841672	2.01994182235402	104.336490538322	1.41828389602567e-08	2.37055745438244e-06	up	Heyl
Cyp2c37	-3.70559262564984	7.44611267524264	104.301647491539	1.4217112567361e-08	2.37055745438244e-06	down	Cyp2c37
Tagln2	1.93625364730401	6.54009952115499	103.070763894208	1.54895479321051e-08	2.54782131661598e-06	up	Tagln2
Akr1c18	3.96583312343969	2.29015852193113	102.31557777886	1.63331790738703e-08	2.65076607582866e-06	up	Akr1c18
Rab31	1.84733606137338	4.02292091038119	100.488461083291	1.85956558126995e-08	2.97824108621287e-06	up	Rab31
Ugt2b35	-1.46929692510564	7.97892414096573	99.6553237036552	1.97422840021586e-08	3.11921527129328e-06	down	Ugt2b35
Thrsp	-4.07769565306791	6.94745331622432	99.4835646981879	1.99883988794673e-08	3.11921527129328e-06	down	Thrsp
Cpe	3.91617309522871	1.9417832446186	99.2024353945189	2.03986856410906e-08	3.14294685599183e-06	up	Cpe
Cyp2c29	-5.43743973296449	10.2508615271204	98.4405379452744	2.15588744675716e-08	3.28018275024103e-06	down	Cyp2c29
Hmga2	5.44217838089439	2.78451667236707	98.091787060668	2.21144655901784e-08	3.32317623658829e-06	up	Hmga2
Abhd2	2.41180065317575	7.5737422939598	96.9222422152721	2.40981375498026e-08	3.5771040275146e-06	up	Abhd2
Ms4a6d	1.77234042573834	3.83979563064591	96.471710905134	2.49148664790089e-08	3.65378017810236e-06	up	Ms4a6d
Sh3bgrl3	1.92246897101561	4.59150861200975	95.1802535000392	2.74332272397194e-08	3.97520526145076e-06	up	Sh3bgrl3
Anxa5	1.84986189901902	7.62328199071022	94.9367234060452	2.79394123503328e-08	4.00092384856766e-06	up	Anxa5
Cx3cr1	2.0785004622552	3.39068951141675	94.4208510793547	2.90466096425679e-08	4.11110851824809e-06	up	Cx3cr1
Msmo1	-1.58302107173628	7.9545908793069	94.1809880113475	2.95780976286992e-08	4.13821384294858e-06	down	Msmo1
Col6a3	2.0521476420912	4.5923666655583	92.7262902726472	3.30446212415891e-08	4.57067192900707e-06	up	Col6a3
Ugt2b1	-3.00078463372771	8.05762447539197	92.1748925848194	3.44757607826981e-08	4.71504449715732e-06	down	Ugt2b1
Serpina7	-3.18247053299576	5.12478943620559	91.6388539759303	3.59339297524314e-08	4.83135260546526e-06	down	Serpina7
Fitm1	-2.99498921721477	3.44557521166601	91.5721972133642	3.6120036731625e-08	4.83135260546526e-06	down	Fitm1
Ccl2	4.20151298958969	3.78778523279994	91.4244270253323	3.65364776787655e-08	4.83393485115146e-06	up	Ccl2
Ifi27l2b	1.49366952792696	5.36212611658542	91.2012893015884	3.71755518150257e-08	4.86560017948917e-06	up	Ifi27l2b
Mcm3	1.96718374528025	3.62422836025611	90.8566755618525	3.8187297329609e-08	4.94484875634043e-06	up	Mcm3
Cd93	2.30224125796034	6.12945246339235	89.9955333475947	4.08531454322246e-08	5.2343630126425e-06	up	Cd93
Psat1	3.74953509887456	3.3303751361102	89.7719707236222	4.15788980214254e-08	5.2718577782999e-06	up	Psat1
Cdk6	0.96257551173886	6.06325439622345	89.0920399455783	4.38764871510641e-08	5.50582063507992e-06	not significant	NA
Slc13a3	-3.36430768944583	5.19157632644758	88.8315120806879	4.47942758523486e-08	5.51957079635601e-06	down	Slc13a3
Timp1	5.49228289641424	3.56977870383199	88.7292811685149	4.51602763465654e-08	5.51957079635601e-06	up	Timp1
Csrp1	1.24842626134786	5.01539380734585	88.5545147715945	4.57937509561376e-08	5.51957079635601e-06	up	Csrp1
Apoc2,Gm44805	2.20623077358445	10.036381707345	88.5528256237876	4.57999219875088e-08	5.51957079635601e-06	up	Apoc2,Gm44805
Ldlr	-1.23575063219274	7.27693835145485	87.6287389678301	4.93199898983447e-08	5.8855187945358e-06	down	Ldlr
Lor	3.20820135180452	2.71304405303597	87.1568606670482	5.12337045086056e-08	6.0545305949393e-06	up	Lor
Tuba1a	1.74241784526701	4.36629746236883	86.7059851214817	5.31402867077342e-08	6.21945740198597e-06	up	Tuba1a
C3ar1	2.14106361566206	3.88206857505522	86.1169815398887	5.57518371397424e-08	6.40275428078315e-06	up	C3ar1
Anxa1	2.21121549909687	3.84307213605171	86.1155277941352	5.57584582454004e-08	6.40275428078315e-06	up	Anxa1
Pkm	2.83623363296124	6.04205302447771	85.8578142723167	5.69462634288834e-08	6.47803662108756e-06	up	Pkm
Tmsb10	2.33498645039999	6.22903996098613	85.7115231525928	5.76331216703844e-08	6.49359762015094e-06	up	Tmsb10
Slpi	3.9113518165807	3.82202508629863	85.6027119058742	5.81500279819629e-08	6.49359762015094e-06	up	Slpi
Cyp27a1	-2.08038052146659	8.30055720477277	85.3949328768403	5.9151575425666e-08	6.54539069164734e-06	down	Cyp27a1
Emp3	1.86518702982746	4.10307001205738	85.208407665128	6.00671616396555e-08	6.58682424754853e-06	up	Emp3
Spc25	1.94131137946827	3.64344784822224	84.8495227876961	6.18738228139341e-08	6.72435867224291e-06	up	Spc25
Ucp2	1.55807558938353	5.83875661162372	84.4071776112897	6.41849580099813e-08	6.91379919378312e-06	up	Ucp2
Cyp2c38	-4.7355559708742	3.31464539324314	83.6167726762343	6.85595166197515e-08	7.28950759656865e-06	down	Cyp2c38
Tnfrsf23	5.95140722202497	2.05386216636875	83.5627254592111	6.88706353602854e-08	7.28950759656865e-06	up	Tnfrsf23
Capg	2.68449237900553	2.71700491227838	83.3814046785233	6.99260094830464e-08	7.33740851230725e-06	up	Capg
Mid1ip1	-2.30962046245723	5.7585760858715	82.9742596411825	7.2362470703789e-08	7.46684083324005e-06	down	Mid1ip1
Mvd	-2.44333012336531	4.54254156590395	82.9703380480364	7.2386396510214e-08	7.46684083324005e-06	down	Mvd
Ugt2b5	-1.54808887600702	8.78525135202251	82.8250848798012	7.32788684131899e-08	7.49538139769199e-06	down	Ugt2b5
Gbe1	-1.19880114837031	6.67722491705761	82.3304580379522	7.64117494366196e-08	7.75069845118779e-06	down	Gbe1
Idi1	-1.99334054897459	7.01505705879688	82.1353001492897	7.76889127541054e-08	7.81511938878488e-06	down	Idi1
Slc4a11	6.23239417624377	2.16669432161323	81.3181403372101	8.33027510557587e-08	8.31115644139914e-06	up	Slc4a11
Cyp2c54	-3.02831504677211	7.18231148504776	81.0423502874402	8.52989050635284e-08	8.44112416612413e-06	down	Cyp2c54
Ckap4	2.39258806154013	3.9481818753175	80.9376839180706	8.60704609304316e-08	8.44878750359043e-06	up	Ckap4
Slc22a1	-1.49326911137611	8.10647953709159	80.6679545600499	8.80950898773034e-08	8.5783474718923e-06	down	Slc22a1
Ahnak	1.59845941700667	5.99860637718374	79.5467602528494	9.71025871644609e-08	9.35402998704377e-06	up	Ahnak
Slc7a8	2.23293023921797	3.44103996975746	79.4885217922941	9.75979139298849e-08	9.35402998704377e-06	up	Slc7a8
Pth1r	1.03149708603951	4.92671846090802	78.9548284312917	1.02271303349205e-07	9.72536175286351e-06	up	Pth1r
Ugt2b36	-1.54710876719005	8.5890271584882	77.5376650959916	1.15946120176611e-07	1.09402804247264e-05	down	Ugt2b36
Gnmt	-1.59866197309345	9.68269615153644	77.2602776432077	1.18856090319445e-07	1.11285871643715e-05	down	Gnmt
Fam111a	2.45353736856973	2.36418222155524	77.0468654444922	1.21150660706448e-07	1.12568384894572e-05	up	Fam111a
Tmem86a	1.60322605580338	4.17835405920605	76.9465837383691	1.2224598302956e-07	1.12725614048167e-05	up	Tmem86a
Bmp8b	5.87482138945016	1.2178077835957	76.843224335697	1.23386548743764e-07	1.12921885060834e-05	up	Bmp8b
Coro1a	2.0095611111416	3.53827722662168	76.2904491535577	1.29692499366791e-07	1.17807246439745e-05	up	Coro1a
Fam83a	3.79558612107352	1.94416712271	76.0895189173651	1.32073530169579e-07	1.19081408090675e-05	up	Fam83a
Unc5b	1.97413582842891	3.51744396399596	75.6139973576333	1.37906102353982e-07	1.23425961606814e-05	up	Unc5b
Flna	2.01080419785524	5.49354478325446	75.3024119954771	1.41884280498403e-07	1.2605952279026e-05	up	Flna
Adam12	3.81276713657856	1.91021612674047	75.0388499450642	1.45349882634556e-07	1.28202809523755e-05	up	Adam12
Slc7a11	6.1608578059599	1.2359935784958	74.6401983014966	1.50773513544418e-07	1.31687876843226e-05	up	Slc7a11
Cib2	-2.83055875902492	2.95859542788161	74.5145170367227	1.52530139005307e-07	1.31687876843226e-05	down	Cib2
Apoa4	3.39925237985651	11.3972533310304	74.4408217862101	1.53570825588526e-07	1.31687876843226e-05	up	Apoa4
Plek	2.02131679326968	3.22110482730108	74.4102550986964	1.54004805374954e-07	1.31687876843226e-05	up	Plek
Procr	3.13583618891823	2.80190359850257	74.337764216415	1.55039521836699e-07	1.31687876843226e-05	up	Procr
Hyou1	-1.3922737798038	8.14833133723739	74.2853565809099	1.55792427418868e-07	1.31687876843226e-05	down	Hyou1
Arhgdib	1.28631123255233	4.04202942645535	74.1710815599592	1.57448390402146e-07	1.3216977986034e-05	up	Arhgdib
Gm3776	2.12900066667552	4.580265398332	73.9689613795949	1.60425843987568e-07	1.33746806371005e-05	up	Gm3776
Napsa	3.47454889149927	1.20326931257487	73.6809390041078	1.64778367307064e-07	1.36440971895346e-05	up	Napsa
Mlxipl	-1.5381098966405	6.92646154342591	73.6024100955018	1.65987924976609e-07	1.36513852892925e-05	down	Mlxipl
Ngfr	2.19646599864069	3.07149497429454	73.4771918429569	1.67937262468953e-07	1.37190091192758e-05	up	Ngfr
Cndp2	1.24231889064488	5.40541835107271	72.6801373907932	1.80963678393726e-07	1.46845992893896e-05	up	Cndp2
Lsr	-0.901362295204863	8.25101977181954	72.5201713594529	1.83712312699814e-07	1.48089156965704e-05	not significant	NA
Fxyd5	1.81101198547479	4.0658213985242	72.3861185894002	1.86051750052522e-07	1.48988283002586e-05	up	Fxyd5
Anxa3	2.29216944567101	4.43013202691303	72.3010027206977	1.87554481354791e-07	1.49210009611145e-05	up	Anxa3
Emp1	2.57938875131427	2.95434755382784	71.9771598587257	1.9339758963116e-07	1.52844948139384e-05	up	Emp1
Slc25a44	-0.957710796158163	6.80564297800416	71.8919783890078	1.94968216401737e-07	1.52844948139384e-05	not significant	NA
Csf2ra	1.38010482183967	5.08899385568071	71.8423078592126	1.95890666363325e-07	1.52844948139384e-05	up	Csf2ra
Mcm2	2.33266941170127	2.75177587830492	71.5769688729937	2.00901982159888e-07	1.55756619544596e-05	up	Mcm2
Sirpa	1.30281989931379	5.08219271378104	71.264393913449	2.06990645905647e-07	1.59461401390097e-05	up	Sirpa
Ckb	1.57809970856198	4.04809821241032	70.2178971667117	2.28931499050715e-07	1.75254981537441e-05	up	Ckb
Itgb2	1.92655179254964	3.87247668371614	69.88293710722	2.36495901513357e-07	1.79914257076286e-05	up	Itgb2
Tmsb4x	1.20634765890004	8.82086594519499	69.8130357352774	2.38109572298455e-07	1.80016752423403e-05	up	Tmsb4x
Ccl7	5.41496032086113	2.22942108417269	69.0629431071726	2.56224527525748e-07	1.91400533668904e-05	up	Ccl7
Itpripl2	1.68442777470457	3.37217711513018	69.0594699477336	2.56311920703511e-07	1.91400533668904e-05	up	Itpripl2
Rgs2	1.16521995596934	4.57630207473054	68.7619588802957	2.63923516343095e-07	1.95882746398058e-05	up	Rgs2
Tpm1	1.25848438938629	6.54125810937058	68.2289168711679	2.78202998716142e-07	2.03030723422304e-05	up	Tpm1
Fosl1	5.96114871918757	1.88000907386983	68.2188765198362	2.7848014908798e-07	2.03030723422304e-05	up	Fosl1
Lilrb4,Lilrb4a	1.62008085509413	4.31823626611587	68.2160430413228	2.78558419417719e-07	2.03030723422304e-05	up	Lilrb4,Lilrb4a
Mmp3	5.27582306331472	1.78167509967721	68.0473084295692	2.83264198398858e-07	2.05231656125649e-05	up	Mmp3
Nsdhl	-1.46079063092228	5.92091175957008	67.9865321304208	2.84980937811435e-07	2.05253726333774e-05	down	Nsdhl
Maged2	1.18539765430732	3.80574339459843	67.8898628543734	2.87735616915477e-07	2.06018701711481e-05	up	Maged2
Cyb5b	-1.38180372992002	8.33476674701515	67.6590714257834	2.94433708147303e-07	2.09581701495262e-05	down	Cyb5b
Osbpl3	2.4272034970092	2.39664565301062	67.4834633195689	2.99647377849018e-07	2.10916736967057e-05	up	Osbpl3
Msr1	1.65263787949262	5.64481735983122	67.4792125463333	2.997748561888e-07	2.10916736967057e-05	up	Msr1
Mup7	-1.67567955760102	4.04577239434772	67.3362288380504	3.04098470949952e-07	2.12105409547619e-05	down	Mup7
Col4a2	2.06043900536337	5.61630454195903	67.3083550824858	3.04949446852064e-07	2.12105409547619e-05	up	Col4a2
Syce2	2.96627841353871	1.70872978644836	67.2028492158074	3.08194758628713e-07	2.13064474455227e-05	up	Syce2
Nfyb	-1.12450866806816	5.77680011549366	67.1501830699874	3.09829214414847e-07	2.13064474455227e-05	down	Nfyb
Axl	1.21454002182528	5.16056087402256	67.0160030794817	3.14037473456939e-07	2.14745175669543e-05	up	Axl
Rrm1	1.30801170956166	3.45203025759106	66.8824722987374	3.18289067483024e-07	2.16436565888457e-05	up	Rrm1
Cyp2c55	-3.76849896323826	2.02450250589315	66.7503678149216	3.22558826162696e-07	2.17795708605782e-05	down	Cyp2c55
Acot2	3.64984388546948	5.87906528007396	66.7103023947134	3.23866441485759e-07	2.17795708605782e-05	up	Acot2
Clic1	1.22102522343891	4.61971311118713	66.6063378862661	3.27287327756811e-07	2.18886887552522e-05	up	Clic1
Cldn4	4.55428323857037	0.757007055777599	66.4553511471416	3.32327795701229e-07	2.21043384113408e-05	up	Cldn4
Golm1	1.89934724078378	3.42048247095123	66.2891810464442	3.37975948387392e-07	2.23578437161485e-05	up	Golm1
Ces1c	-1.28331932041201	10.9820954746034	66.0331693951395	3.46889620258524e-07	2.27764304532739e-05	down	Ces1c
Ang	-2.29436648500229	8.89105764600096	65.9577373447754	3.49565997028537e-07	2.27764304532739e-05	down	Ang
Gstm3	-4.29514978184655	8.65378427519317	65.9478861872131	3.49917227634096e-07	2.27764304532739e-05	down	Gstm3
Fcgr1	1.35510940116941	3.32482967784902	65.7021458474287	3.58808077018267e-07	2.32197011879984e-05	up	Fcgr1
Ces2a	-1.74591578859729	6.77913529521717	65.6152899907496	3.62010840105884e-07	2.32197011879984e-05	down	Ces2a
Tpm2	2.14815419470635	3.65667992457105	65.6034435224378	3.62450149993403e-07	2.32197011879984e-05	up	Tpm2
Pf4	3.41028363275619	3.90423016570359	65.4767925916917	3.67184350862898e-07	2.33998320350952e-05	up	Pf4
Lilr4b	1.86142297919896	3.64718330336258	65.3531630395802	3.71872550424648e-07	2.353383390763e-05	up	Lilr4b
Rdh11	-1.41419530417833	5.6563685414368	65.3196757054483	3.73153955321441e-07	2.353383390763e-05	down	Rdh11
Dnaja1	-1.14424385692012	8.21198546745305	65.0453888079741	3.83837905741681e-07	2.40828607664316e-05	down	Dnaja1
Hilpda	2.02572328813833	4.62798660788813	64.7787563198551	3.94553338955926e-07	2.46282217526745e-05	up	Hilpda
Uhrf1	3.91055516846719	1.56159524166439	64.5810375040201	4.02715827391209e-07	2.50094747500296e-05	up	Uhrf1
C5ar1	2.64167943610589	2.90206877602837	64.2775906924236	4.15613838031518e-07	2.56794499315718e-05	up	C5ar1
Pdlim2	1.37727410444643	3.01096422275335	64.0845550794855	4.24059524203005e-07	2.60087498259198e-05	up	Pdlim2
Ehd2	2.2955496718903	3.25370151881674	64.0584359308431	4.25216991074436e-07	2.60087498259198e-05	up	Ehd2
Pold4	1.38181049788713	5.4779168918862	63.9796705343008	4.28728964148572e-07	2.60273436837718e-05	up	Pold4
Pter	-0.946925156442077	6.47667828394217	63.9558474869284	4.29797574797744e-07	2.60273436837718e-05	not significant	NA
Cbx6	1.13146084323177	4.10228561870899	63.8711049335952	4.33623067335409e-07	2.61290097802307e-05	up	Cbx6
Gpnmb	4.9055363298166	3.85010998251831	63.6347007299518	4.44498217459709e-07	2.66523758764511e-05	up	Gpnmb
Mapre2	1.00332635779785	4.80870829668746	63.2476916354407	4.62967741990922e-07	2.76237419387917e-05	up	Mapre2
Dclk1	4.77378932706859	1.19656644478278	63.1216434404559	4.69167716592849e-07	2.78571192505764e-05	up	Dclk1
Tgfbr2	0.952433097910954	4.79253089718642	62.8727377690677	4.81685949633729e-07	2.83851392119569e-05	not significant	NA
Ces1b	-1.72469510930616	6.46118459545851	62.8524123067222	4.82724598823125e-07	2.83851392119569e-05	down	Ces1b
Serpinh1	1.74954551316513	4.64183914746161	62.610857325942	4.95262375029366e-07	2.89055767696374e-05	up	Serpinh1
Srebf1	-1.80333366190059	6.36990981463005	62.5907040189248	4.9632480651119e-07	2.89055767696374e-05	down	Srebf1
Rhoc	1.52567803869601	5.37728275657633	61.6580296120461	5.48404368135987e-07	3.17771868975553e-05	up	Rhoc
Atg16l2	-1.35719777011202	3.44734179747205	61.6166439917458	5.5085330556886e-07	3.17771868975553e-05	down	Atg16l2
Tram2	1.23515600230949	4.18551981817469	61.4653308851081	5.59911947618036e-07	3.21473972943714e-05	up	Tram2
Tyrobp	1.2681919963322	5.78346565199393	61.4168833482502	5.62847543158471e-07	3.21642267386146e-05	up	Tyrobp
Tm7sf2	-1.38333971286279	4.53068695392458	61.2968773962688	5.70193667683784e-07	3.24317631918085e-05	down	Tm7sf2
Gstm6	-1.76768225255167	5.54849024752691	60.9023575201118	5.95112038249019e-07	3.35893971102533e-05	down	Gstm6
Krt5	8.90401168271447	1.14729226713833	95.6195509082888	5.96065541884219e-07	3.35893971102533e-05	up	Krt5
Cdt1	2.43254110777433	3.10000660553093	60.6259133571646	6.13299746178301e-07	3.44013111082133e-05	up	Cdt1
Glipr2	2.58857895789884	2.49976084669226	59.9618741622905	6.59588695326401e-07	3.68280440344631e-05	up	Glipr2
Hmgcs1	-1.98665908584678	8.36537443715899	59.330505313716	7.0725926939747e-07	3.93094056032238e-05	down	Hmgcs1
Slc22a30	-1.47822907079724	6.00283694571703	59.1666976559324	7.2024998357332e-07	3.97090811318451e-05	down	Slc22a30
Amy1	-1.10960161284722	6.1793663060821	59.1150191582694	7.24403659150973e-07	3.97090811318451e-05	down	Amy1
Saa1	-3.66239654227604	12.2926177434027	59.1071274894324	7.25040314336528e-07	3.97090811318451e-05	down	Saa1
Ldhd	-1.25694717453186	5.34004933544942	59.0767161966843	7.27499596812476e-07	3.97090811318451e-05	down	Ldhd
Specc1	2.21428786782554	2.26893200796664	58.9118049737266	7.40999432545004e-07	4.02653798791866e-05	up	Specc1
Akr1b3	1.29899384690036	4.49396952537408	58.6833544216077	7.60166968368774e-07	4.1123343728821e-05	up	Akr1b3
Cavin1	1.32351488037669	5.24223332526779	58.2299512934427	7.99877100590519e-07	4.30801064972911e-05	up	Cavin1
Il1rap	-1.12742768121399	5.57027424897765	58.1020320543824	8.11497288751479e-07	4.35134140911145e-05	down	Il1rap
Rtn4	0.961761577368141	6.2382355636136	57.9781375076566	8.2293252465047e-07	4.39330468861646e-05	not significant	NA
Fermt3	1.55392638338437	3.37324309132496	57.7135146039892	8.47966618089442e-07	4.4876161807681e-05	up	Fermt3
Plet1	2.15786518719138	3.16394860338941	57.7134569249263	8.47972166921346e-07	4.4876161807681e-05	up	Plet1
Hn1	1.06793224968252	4.73451431239407	57.6331773587512	8.55734804451246e-07	4.50463274911409e-05	up	Hn1
Sh3pxd2b	2.89421766959876	2.92422084618771	57.6038626372399	8.58589219351354e-07	4.50463274911409e-05	up	Sh3pxd2b
Adam15	1.81653082075856	2.726039310795	57.4296999843606	8.7576931203285e-07	4.57504895539221e-05	up	Adam15
Pdia5	-0.978061327022963	5.76732534663593	57.341642827475	8.84602025765533e-07	4.60144267419576e-05	not significant	NA
Cstb	1.1124628538694	7.35988439034387	57.2828180865736	8.90558154835646e-07	4.60699575088048e-05	up	Cstb
Slc25a30	2.20429835695395	6.20929980394946	57.2564809744152	8.93239399612054e-07	4.60699575088048e-05	up	Slc25a30
Slc35e3	-0.953894838057356	5.95550900898109	57.0426387584825	9.15347651705032e-07	4.70107740585598e-05	not significant	NA
Lgr5	-2.86243540937844	2.68974848462209	56.9814428825287	9.21786822615637e-07	4.70107740585598e-05	down	Lgr5
Cmah	-1.61438078429686	5.24379152946763	56.9693308759062	9.23067285573101e-07	4.70107740585598e-05	down	Cmah
Ptpn18	1.33797790763694	2.98422950588927	56.8314101936136	9.37789519834057e-07	4.75615584809173e-05	up	Ptpn18
Fbn1	2.9878443335743	2.83785436983493	56.6924852678311	9.52885535815171e-07	4.80270981014236e-05	up	Fbn1
Acsl3	-1.4135183260389	4.4846619153001	56.6744959791063	9.5486014956823e-07	4.80270981014236e-05	down	Acsl3
St3gal2	2.26838102602586	2.62736869565106	56.4374074218516	9.81317587709284e-07	4.90991947427957e-05	up	St3gal2
Itgam	2.23909921615849	2.81291364321086	56.4116347845913	9.842428127869e-07	4.90991947427957e-05	up	Itgam
Hspa5	-1.50549802867968	10.9735083452411	56.3563458151522	9.9055120780019e-07	4.92122012299752e-05	down	Hspa5
Cyp2c50	-2.70338436075543	9.14748473160013	56.2785235381311	9.99507551063733e-07	4.94553085835275e-05	down	Cyp2c50
Lgmn	0.98009991292444	6.47537375203662	56.2085927908496	1.00763316233148e-06	4.96555095218575e-05	not significant	NA
Tuba1b	1.34765282197603	7.93965478948143	55.9913654862035	1.03334995296473e-06	5.07174823688981e-05	up	Tuba1b
Cyba	1.22905679813671	4.53827398031723	55.9222809234004	1.04168218834055e-06	5.09211068131772e-05	up	Cyba
Gm42674	4.08395823560717	1.69704101229141	55.7905124023811	1.05778431647282e-06	5.15014028004284e-05	up	Gm42674
Tat	-1.18768927252627	9.18482668637153	55.6600600628372	1.07400091638305e-06	5.20826261124083e-05	down	Tat
Slc11a1	1.21249363764545	4.0269111577911	55.564941768513	1.08600080784654e-06	5.24555628297939e-05	up	Slc11a1
Loxl2	2.51814791448563	3.77436168456797	55.4157659465774	1.1051243242328e-06	5.31682738124968e-05	up	Loxl2
Ebp	-1.03471200093881	8.51589060614556	55.3749174095417	1.11042650163474e-06	5.32130369208584e-05	down	Ebp
Actn1	1.0755876874807	6.40033792695886	55.2804826625695	1.12279371873909e-06	5.35946868411458e-05	up	Actn1
Itih4	-1.36782365326018	11.3081115142864	55.2340678105235	1.12892875949627e-06	5.36770346116742e-05	down	Itih4
Rsad2	1.53316515231051	4.77842474224793	55.0430159301426	1.15458038699674e-06	5.46830835428964e-05	up	Rsad2
Nit2	-1.11552168241136	6.88978894562998	54.9747421715963	1.16390510571231e-06	5.49110579330629e-05	down	Nit2
Crip1	1.65977268556674	3.7107834758055	54.8842794933723	1.17639063664133e-06	5.49892825738e-05	up	Crip1
Sdcbp	0.890291731546319	6.37466698111192	54.870132619356	1.17835670901814e-06	5.49892825738e-05	not significant	NA
Alox5ap	1.60833245067424	3.92649113896921	54.8646745687997	1.17911623001658e-06	5.49892825738e-05	up	Alox5ap
Hip1	1.57967757523278	2.54610198561428	54.7100276089402	1.2008660168677e-06	5.5582083227386e-05	up	Hip1
Fam102b	1.80868426912624	2.84201282457433	54.7093645923029	1.2009602274731e-06	5.5582083227386e-05	up	Fam102b
Sulf2	1.40701694684664	4.63491513546465	54.5536159422781	1.22332245848568e-06	5.62930899403351e-05	up	Sulf2
Myadm	1.21692955067297	5.61030422786708	54.5381215728481	1.22557252992021e-06	5.62930899403351e-05	up	Myadm
Col5a1	2.36937904295989	4.11010069732613	54.4718172797906	1.23525369013343e-06	5.65244658507672e-05	up	Col5a1
Slc19a2	-0.992564913770588	6.74324431871417	54.2286536839493	1.27149902171479e-06	5.79651164506081e-05	not significant	NA
Tpd52	0.920549797042611	5.7952758761761	54.1326736761114	1.28613243940916e-06	5.84134479570457e-05	not significant	NA
Pm20d1	-1.06082111239683	5.55867328253281	53.9503007938087	1.31446065745365e-06	5.94781231320663e-05	down	Pm20d1
C6	-1.69849633615039	6.60581418553472	53.8361356284011	1.33254975257066e-06	6.00733169936672e-05	down	C6
Ubfd1	-0.869058015708761	4.97653207427956	53.648140198968	1.36294830258816e-06	6.08345372948278e-05	not significant	NA
Hnrnpa1	0.959989142613687	6.49908503685847	53.6239385159471	1.36691784133387e-06	6.08345372948278e-05	not significant	NA
Slc16a10	-2.14338703100456	5.77260978139367	53.5951330509223	1.37165938870636e-06	6.08345372948278e-05	down	Slc16a10
Myof	1.9174185135393	2.73859382306849	53.5785977094616	1.37438952930992e-06	6.08345372948278e-05	up	Myof
Stard4	-1.22199868631527	5.22541570391327	53.5783847823647	1.37442472527749e-06	6.08345372948278e-05	down	Stard4
Prss23	1.50554210545426	3.67636704443253	53.5113404416636	1.38555728390572e-06	6.11050842742769e-05	up	Prss23
Endog	-1.00936524273444	5.8418736538669	53.3704052773539	1.40929032971978e-06	6.1927371456134e-05	down	Endog
Gpr137b	1.88926392989266	2.11802763560795	53.2727319048718	1.426005516872e-06	6.21724120255854e-05	up	Gpr137b
Lss	-1.46475370077819	5.80578643278116	53.2631465550012	1.42765782972314e-06	6.21724120255854e-05	down	Lss
Ppic	1.7233524319789	3.06000405932107	53.2484798278103	1.43019022076601e-06	6.21724120255854e-05	up	Ppic
P2rx7	3.43092607355232	4.02756532248511	53.1944584283845	1.43956120113523e-06	6.23570780790676e-05	up	P2rx7
Tmem205	-0.938843590010949	8.33213114020399	53.1385515131635	1.449331790445e-06	6.25576828131085e-05	not significant	NA
Tax1bp3	1.22290286320211	5.19826253167262	53.096304485058	1.45676441938971e-06	6.26563127661185e-05	up	Tax1bp3
Aadac	-1.16933487405882	7.91414725307732	52.8717327297633	1.49699814899248e-06	6.4001589102012e-05	down	Aadac
Tlcd2	-1.70776914262895	6.80810878800164	52.8631605945362	1.49855840404809e-06	6.4001589102012e-05	down	Tlcd2
Fads1	-1.03942446813046	7.83818089035092	52.7445768776355	1.52033047144607e-06	6.47044143302152e-05	down	Fads1
Slc30a10	-1.06739286135525	5.82275997306838	52.703855666922	1.52788852242677e-06	6.47995090417375e-05	down	Slc30a10
Ugt2a3	-1.39136422000511	6.44045037873922	52.652103141757	1.53755488289288e-06	6.49830487311534e-05	down	Ugt2a3
Mup18	-2.61858196899305	7.30738138156818	52.5916932041074	1.54892509103862e-06	6.52370803049208e-05	down	Mup18
Clcn2	-1.35008631920993	4.99509427930041	52.5522591483455	1.55639810340432e-06	6.53257852228875e-05	down	Clcn2
Slc10a2	-1.76559243354287	5.64192796718393	52.4453278265257	1.5768664796339e-06	6.59574528869547e-05	down	Slc10a2
Top2a	5.34516817808114	2.6216215206426	52.2152527805068	1.62193762552569e-06	6.76103588284202e-05	up	Top2a
Syvn1	-1.76271710491896	6.75042704112393	52.1502234039747	1.63493716896289e-06	6.7919642391182e-05	down	Syvn1
Angptl4	2.05083472305149	7.27251028369793	52.0964640067855	1.64577202816031e-06	6.81372011114532e-05	up	Angptl4
Gna14	-2.42035251149636	1.88181159618823	52.0215119666103	1.66101271060861e-06	6.83492602533776e-05	down	Gna14
Serpina12	-2.71960891336283	2.6810645944709	51.9776508486764	1.67000473340503e-06	6.83492602533776e-05	down	Serpina12
Mtmr11	1.9100271463812	3.04750305791015	51.9645215389245	1.67270699111821e-06	6.83492602533776e-05	up	Mtmr11
Sc5d	-1.3759926669288	8.05155013546982	51.9492557874018	1.67585513280968e-06	6.83492602533776e-05	down	Sc5d
Cidec	5.33180351143597	4.88502737050809	51.9341806186424	1.67897049094314e-06	6.83492602533776e-05	up	Cidec
Pdia4	-1.34757732899547	4.75306587711404	51.8101035993527	1.7048596427894e-06	6.91718385734418e-05	down	Pdia4
Cnn2	1.36781402538159	3.51297500138766	51.6777044729849	1.73297985795078e-06	6.99563935833727e-05	up	Cnn2
Selenos	-0.90942486942074	6.75922700591106	51.6650669725914	1.73569100083623e-06	6.99563935833727e-05	not significant	NA
5031439G07Rik	0.797354239134923	4.92895093194488	51.525056741399	1.76604787469556e-06	7.0848790379852e-05	not significant	NA
Ptrh1	2.3278200560471	2.44211897103569	51.509426537936	1.76947356847478e-06	7.0848790379852e-05	up	Ptrh1
Smpd3	2.24776351765296	3.38734900069637	51.4165603112302	1.78998143359587e-06	7.14349311794391e-05	up	Smpd3
Gm4788	-1.14213621725129	6.68040766227018	51.3371637642231	1.80772616598361e-06	7.18187611801904e-05	down	Gm4788
Dnajc12	-2.15861974383511	6.10272058196753	51.3208352266189	1.81139990817601e-06	7.18187611801904e-05	down	Dnajc12
Ncam1	2.21657978470995	2.10915206543014	51.2596249197749	1.82524623406225e-06	7.21327829902783e-05	up	Ncam1
Lgals4	1.8418365018313	3.20941553577804	51.198745721466	1.83913544480301e-06	7.24464615991658e-05	up	Lgals4
Pea15a	1.80068595395497	5.10773178112802	51.1670730770799	1.84640818393421e-06	7.2498323918862e-05	up	Pea15a
Tfpi2	-1.16392445184365	5.67739406564709	50.984162618553	1.88904438399139e-06	7.3933917176666e-05	down	Tfpi2
Slc41a2	-1.65950288241411	6.2420519386773	50.9216350443569	1.90387171609744e-06	7.42754055395451e-05	down	Slc41a2
Plvap	0.877056851231914	6.07810975102662	50.83648484722	1.92427384835106e-06	7.45355284197557e-05	not significant	NA
Cd151	0.80230156240039	6.20328382449083	50.7953128430897	1.93422653949181e-06	7.45355284197557e-05	not significant	NA
Serpina10	-1.42197295884025	8.65543097636791	50.7842877483357	1.93690146987127e-06	7.45355284197557e-05	down	Serpina10
Cmtm3	1.37656131904312	3.15679966589364	50.7783062513912	1.93835444747626e-06	7.45355284197557e-05	up	Cmtm3
Fcer1g	1.32341001514301	5.24261924945036	50.7515561272674	1.94486734169111e-06	7.45355284197557e-05	up	Fcer1g
Trem2	2.49614437160156	2.67067803362413	50.741670223386	1.94728048286907e-06	7.45355284197557e-05	up	Trem2
Hpx	-1.24729046449177	12.553477574043	50.637109952772	1.97301008031046e-06	7.52836322806861e-05	down	Hpx
Postn	2.68515002191941	2.90307960143749	50.5958034767312	1.98327937319094e-06	7.54389891577504e-05	up	Postn
Baat	-0.903987750751359	7.36492615977899	50.5455113464507	1.99586357987378e-06	7.54970821443017e-05	not significant	NA
Cpb2	-1.34255684591292	8.51192322210194	50.5375521581341	1.99786333686549e-06	7.54970821443017e-05	down	Cpb2
Gsta3	-1.94077034837814	10.7108953329624	50.5155060389722	2.00341419098007e-06	7.54970821443017e-05	down	Gsta3
Serpina6	-3.48864041320991	6.20785162771031	50.3767445386506	2.03875147892336e-06	7.65916142020221e-05	down	Serpina6
Asgr2	-1.17811533098095	7.58342212692911	50.3292576808598	2.05100461597659e-06	7.68148559558987e-05	down	Asgr2
Id1	2.19939935346141	5.41175110667421	50.2706816388603	2.06623298266185e-06	7.71478155366871e-05	up	Id1
Lyz2	1.53884572779449	7.521419370112	50.1276721021817	2.1039473244173e-06	7.83157395498697e-05	up	Lyz2
Uap1	-0.975349942481221	5.48069514027128	49.9781752000369	2.14419955335331e-06	7.95707224494404e-05	not significant	NA
Dnajc3	-0.907002554399542	7.7982771495095	49.8634393088677	2.17567810402004e-06	8.04934768453857e-05	not significant	NA
Myh9	0.786368228963816	8.12517670388034	49.6486861987847	2.23599911651562e-06	8.24744886249336e-05	not significant	NA
Pmepa1	1.82900131730462	3.70461575974443	49.2821136026239	2.34334504964686e-06	8.61727974148084e-05	up	Pmepa1
Nat8f2	-1.37959847532237	8.49752547166071	49.060396173246	2.41107015867392e-06	8.83462134809956e-05	down	Nat8f2
Cdk14	1.73806772376723	1.80939741694337	49.0414311524093	2.41696426956716e-06	8.83462134809956e-05	up	Cdk14
Mfge8	1.71171564432485	5.93142657297841	48.9461197679576	2.44683158434492e-06	8.91701618103183e-05	up	Mfge8
Snx8	0.761826177447762	4.90561580142578	48.8015242367325	2.49293606926505e-06	9.01400646294628e-05	not significant	NA
Heg1	1.30979479153055	4.47755798600787	48.7750421168705	2.50148500820724e-06	9.01400646294628e-05	up	Heg1
Gabrb3	-5.06190448249726	0.505830718744748	48.7726992987261	2.50224289594884e-06	9.01400646294628e-05	down	Gabrb3
Metrnl	1.52618793862553	2.94470375623264	48.7701500724827	2.50306784790983e-06	9.01400646294628e-05	up	Metrnl
Haao	-1.27045943714096	7.72916112117035	48.6603713609915	2.53888413567424e-06	9.11601702047988e-05	down	Haao
Lox	3.62136886619747	1.95462897218174	48.636217546982	2.54684141818358e-06	9.11769227709723e-05	up	Lox
Mcm4	1.54980356580148	3.04836883487831	48.6098224553943	2.55556905567441e-06	9.12210749139851e-05	up	Mcm4
Myo1b	-0.843969404722272	6.28806149581175	48.5714849935508	2.56830525756887e-06	9.14076362430653e-05	not significant	NA
Acat2	-1.14073875681291	6.25005142172078	48.5397601974906	2.57889846075408e-06	9.15170614119493e-05	down	Acat2
Chst14	1.75652371530204	1.81214774868632	48.4999689392509	2.59225443643149e-06	9.17236075588491e-05	up	Chst14
Abcb10	-1.06547034230854	4.68082133177368	48.3997977935578	2.62622160661496e-06	9.26561431759922e-05	down	Abcb10
Lhfp	1.54249671340836	3.13483344222627	48.2086025239115	2.69244828863145e-06	9.47181519341676e-05	up	Lhfp
Creld2	-1.98800056662161	7.13451360902802	48.0742852665579	2.74009293584915e-06	9.61164588333023e-05	down	Creld2
Sdc3	0.899599183808404	5.21838673556926	48.0040499500882	2.76538241851873e-06	9.65053175987904e-05	not significant	NA
Aprt	0.979602640060837	6.59923960717283	47.9847291799147	2.7723850193116e-06	9.65053175987904e-05	not significant	NA
Acacb	-2.03058207347363	3.78257617988973	47.9776274796006	2.77496394672828e-06	9.65053175987904e-05	down	Acacb
St6galnac4	2.4837394382645	1.29633182644312	47.9479875632684	2.78575652524561e-06	9.66046393882895e-05	up	St6galnac4
Arhgap22	3.69863311588499	0.980086433834246	47.9207336251494	2.79572185255904e-06	9.66747908788315e-05	up	Arhgap22
Fth1	1.23770536283883	12.0049922074809	47.8907286470418	2.80673933253186e-06	9.67808248033364e-05	up	Fth1
Ms4a6c	1.70304548836145	2.82969641452086	47.7665410296459	2.85286009713821e-06	9.80932573513171e-05	up	Ms4a6c
Lifr	-1.3329504789654	7.13078967313167	47.7128126781435	2.87307651256503e-06	9.85101051012438e-05	down	Lifr
Sult2a8	-3.17704990854758	6.87397229660384	47.6660962242577	2.89078514092718e-06	9.88388672341732e-05	down	Sult2a8
Dcbld2	1.68160801760442	2.59834254910506	47.4509528292024	2.97393380645424e-06	0.000101396981210535	up	Dcbld2
Pdilt	-2.38173056996528	2.78712101481375	47.3484415403937	3.01449288656897e-06	0.000102255483147134	down	Pdilt
Eml1	1.86691586664292	2.0969173263762	47.3448750937955	3.01591508789196e-06	0.000102255483147134	up	Eml1
Cd302	-0.999515502956796	8.90439570065065	47.2454112875248	3.05588314785865e-06	0.000103322804654821	not significant	NA
Cfl1	1.02742375786793	8.93463551985659	47.1822986638973	3.08155181257767e-06	0.000103902073857882	up	Cfl1
Ccdc34	1.18187664211734	3.03902336703412	47.1084677567764	3.11188698262764e-06	0.000104635050697634	up	Ccdc34
Iah1	-0.94491795600052	6.39360840858793	47.0809827130941	3.12326525135316e-06	0.00010472833234014	not significant	NA
Slc3a2	1.24971724623813	5.73279191618751	47.0573618262457	3.13308110686577e-06	0.000104768855035083	up	Slc3a2
Mtss1	-1.05727717499688	6.93415349058431	47.0213400601535	3.14811690330338e-06	0.000104983229991805	down	Mtss1
Saa4	-1.62845556963411	8.94862241311421	46.8593410737873	3.21674414264266e-06	0.000106978715038925	down	Saa4
Col3a1	2.3326099429749	5.87923304484493	46.8250250873251	3.23149563876447e-06	0.00010717647115815	up	Col3a1
Prkaa2	-0.877691893565422	4.91496490025922	46.7603532306344	3.25950287726314e-06	0.000107811600603389	not significant	NA
Npr2	-1.37241786690625	4.80647307233723	46.7176869950371	3.27812916427188e-06	0.000108133843326605	down	Npr2
Bhlhe40	-0.998768578805805	5.60244167183969	46.4303918035362	3.40670170866155e-06	0.00011207127891305	not significant	NA
Mpp1	1.04601537367881	6.30699202357709	46.3695567591519	3.43464658688373e-06	0.000112686033033824	up	Mpp1
Ntn4	1.37628685927661	3.30297695415154	46.1764555611453	3.52506530387987e-06	0.000115341652900069	up	Ntn4
Tm4sf4	1.07992755467846	7.49527280756792	46.0670526267294	3.57747507427833e-06	0.000116742698670552	up	Tm4sf4
Pdlim7	1.95345467620298	3.24116703388664	45.9910887959247	3.61437955048351e-06	0.000117631625370281	up	Pdlim7
Ifit3	1.13975997272826	3.35591085749106	45.9202135919021	3.64919711043793e-06	0.000118448072608668	up	Ifit3
Mpnd	-1.01822924525445	5.33689426342365	45.8639507617161	3.67710411828733e-06	0.000119036466297323	down	Mpnd
Peak1	1.01519643418424	4.2384979740525	45.7288572433247	3.7450942153924e-06	0.000120487702346441	up	Peak1
Ahnak2	4.17259975032499	1.52640531961309	45.7227216129068	3.74821545514897e-06	0.000120487702346441	up	Ahnak2
P3h4	1.85929577475689	1.93106938966465	45.7160161587519	3.75162990382032e-06	0.000120487702346441	up	P3h4
Cyp51	-1.49622019647013	7.75447765777796	45.5958873717475	3.81339469423144e-06	0.00012214905320575	down	Cyp51
Agfg1	0.787990501725334	4.88585720539408	45.4978736388695	3.86463402799002e-06	0.000123353746074123	not significant	NA
Nat8f4	-1.38174006695937	3.90301875402413	45.4779321312572	3.87515321887799e-06	0.000123353746074123	down	Nat8f4
Pon1	-1.30898992461223	9.04565774356146	45.4661056103404	3.88140689668e-06	0.000123353746074123	down	Pon1
B4galt6	1.63236057335842	3.10365053239401	45.3907260124591	3.92153331600967e-06	0.000124263701765039	up	B4galt6
Pmm1	1.50832658334343	4.23151925563461	45.3602967154976	3.93786316778511e-06	0.000124263701765039	up	Pmm1
Cfh	-1.36327073258029	8.99773549553886	45.3550877447481	3.94066619136584e-06	0.000124263701765039	down	Cfh
Suox	-0.948757989548185	5.60730945372609	45.1473194651067	4.05431450050564e-06	0.000127175609754198	not significant	NA
Plin2	1.43915792183905	9.96562481295213	45.1352708909273	4.06101687082171e-06	0.000127175609754198	up	Plin2
Ctgf	2.12067774955433	5.76313069604576	45.1207103491505	4.06913317778293e-06	0.000127175609754198	up	Ctgf
Slc27a5	-1.35744433397934	8.87354093922931	45.0884533257606	4.08717866948046e-06	0.000127175609754198	down	Slc27a5
Efhd2	1.06273938053714	5.63674191601998	45.0772138937158	4.09348738777301e-06	0.000127175609754198	up	Efhd2
Cdk1	3.84722516729652	2.4813323418576	45.073279690152	4.09569824380922e-06	0.000127175609754198	up	Cdk1
C1ra	-1.0221848264349	7.5362399375146	45.0216250698933	4.12485046992139e-06	0.000127754910737616	down	C1ra
Synpo	1.56020154015948	3.51949596794974	44.8376285150893	4.23059833681037e-06	0.000130697570953441	up	Synpo
Marcks	0.806820741527408	6.37026782189832	44.7834279600402	4.26232587363555e-06	0.000131344381098461	not significant	NA
Acss2	-1.42979625546391	5.6999066527346	44.7338159536572	4.29160138082908e-06	0.000131912555574373	down	Acss2
Eva1a	-0.829798557289522	5.50840205705175	44.6070258629303	4.36744843160114e-06	0.0001339057488903	not significant	NA
Paox	-1.50509853471219	5.66819084141192	44.5386878039422	4.408951420245e-06	0.000134838584641262	down	Paox
Selenok	-0.680822813495276	6.95302818296261	44.5045885867447	4.42982573471935e-06	0.000135130579125825	not significant	NA
Fabp4	1.97242039766084	5.36341851660197	44.4868920583953	4.44070256739483e-06	0.000135130579125825	up	Fabp4
Acsm1	-1.35946153651016	7.71242545219145	44.3996675767045	4.49475278146333e-06	0.000136434241536089	down	Acsm1
Unkl	-1.0129388287605	3.34895922283677	44.3411761407617	4.53141108951728e-06	0.000137204815377125	down	Unkl
Enpep	-1.56231484966341	4.14580155355558	44.283981660978	4.56758096635794e-06	0.00013795681271094	down	Enpep
Dbn1	2.93439925178379	1.86175971885961	44.2600526760119	4.5828096372005e-06	0.000138074155702982	up	Dbn1
Me1	-1.03662710253218	6.73248702504799	44.1539908439875	4.65099738129768e-06	0.000139458636186624	down	Me1
Ero1lb	-1.42345816900355	6.10802010456147	44.1529433106042	4.65167649455875e-06	0.000139458636186624	down	Ero1lb
Mapk15	-1.78736908230269	3.01445730995975	44.1209673664818	4.67246000373267e-06	0.000139737550775022	down	Mapk15
Npy	7.8272397338232	1.3885201526368	44.0492597168914	4.71944763810187e-06	0.000140796854536706	up	Npy
Fndc10	3.07445864599411	2.07045742557901	44.0005616819133	4.75165984044282e-06	0.000141411255691614	up	Fndc10
Ccr1	3.86197773923007	1.45749956993209	43.8262801998478	4.86897753610796e-06	0.000144549255047576	up	Ccr1
Ppp1r18	1.32273593802958	3.88865493514879	43.6640251199005	4.98112526195253e-06	0.000147518872721378	up	Ppp1r18
Mfsd4b1	-1.1509457290248	4.82075385034608	43.4755705636978	5.11503245073147e-06	0.000151116929588115	down	Mfsd4b1
Dsp	1.13423510556557	4.79084582204458	43.4567691584328	5.12861179162773e-06	0.000151151241471411	up	Dsp
Plbd1	-0.871427705725696	5.25386173163941	43.4387828936238	5.14164023257169e-06	0.000151169190605948	not significant	NA
Pmp22	1.37991690742281	3.20463015994664	43.4058897566346	5.16556263178964e-06	0.000151506574347334	up	Pmp22
Gulo	-1.60484613148139	8.25756452476412	43.2822881806006	5.25657713696772e-06	0.000153805425267238	down	Gulo
Sardh	-1.20778451145335	8.49524547334705	43.1534315181908	5.35338006525588e-06	0.000156262211401186	down	Sardh
Lair1	1.29658355238425	3.00428917249133	43.0836969097854	5.40660026778339e-06	0.000157438130285788	up	Lair1
Fgg	-1.14535977983992	12.4571889861297	42.9180511043337	5.53541252163778e-06	0.000160804394303998	down	Fgg
Arhgef40	1.34672096646736	2.97402094433868	42.8902151059901	5.55739471279373e-06	0.000160948878414818	up	Arhgef40
Plg	-1.05871148716275	10.424690193795	42.8783026747415	5.5668318939072e-06	0.000160948878414818	down	Plg
Zfand4	-1.55562998355409	3.10363891367457	42.8370477435343	5.59965370443585e-06	0.000161369484489928	down	Zfand4
Hsp90b1	-1.03212599137236	9.22326652843853	42.826732149407	5.60789450700294e-06	0.000161369484489928	down	Hsp90b1
Spp1	1.78636413953482	6.46194718503915	42.6296613019387	5.76796880220823e-06	0.000165584236463393	up	Spp1
Tceal9	0.713146664456606	6.12867422192992	42.58517229145	5.80481057199938e-06	0.000166249774782062	not significant	NA
Comt	-1.11067227821681	9.44089135813832	42.3560333961469	5.99879090101741e-06	0.00017140207241123	down	Comt
Osbp	-0.840604710300245	4.83984647796164	42.3167339311072	6.032785122425e-06	0.000171969696745099	not significant	NA
Mars	-0.719360767795146	5.98785129625463	42.2755981851318	6.06859927126379e-06	0.000172286809651498	not significant	NA
Ankrd1	2.60542379074539	3.00470589494722	42.2432116422102	6.09696382030782e-06	0.000172286809651498	up	Ankrd1
Alas2	-1.37268064509421	5.26653304937227	42.2419923427858	6.09803459791534e-06	0.000172286809651498	down	Alas2
Pkig	0.747663586773383	4.83339789367803	42.2391551328426	6.10052702594444e-06	0.000172286809651498	not significant	NA
Nnmt	-1.19784393421795	7.71618015513977	42.2027454386175	6.13261374384036e-06	0.000172792070578761	down	Nnmt
Dpyd	-1.09213123691269	6.41838910739455	42.1681061931511	6.16331594902773e-06	0.000172968327928807	down	Dpyd
Lipc	-1.68380799272922	4.88618579533642	42.1636366414599	6.1672900362391e-06	0.000172968327928807	down	Lipc
Gjb2	-1.02376614178074	8.50466277529416	42.1325128139763	6.19504347669497e-06	0.000173347285513405	down	Gjb2
Ap1s2	1.23608178100978	3.25521194775406	42.08224927357	6.24016016330384e-06	0.000174209241990216	up	Ap1s2
Pir	-0.971678847123279	4.56759964768254	42.0622932604826	6.2581748007157e-06	0.00017431236538744	not significant	NA
Gne	-0.859816937212955	6.16612296732583	41.8947203381617	6.41176754395014e-06	0.000178182727271601	not significant	NA
Lcat	-0.854132168919005	7.37969467029375	41.8273911850163	6.47466612401253e-06	0.000179520811073988	not significant	NA
Aldh1l1	-1.70944618370242	8.32771859178488	41.7633033298176	6.53517997356593e-06	0.000180786842359646	down	Aldh1l1
Tex2	-0.732263732396265	6.58506444066585	41.6828781626114	6.61201913316587e-06	0.000182497725371644	not significant	NA
Rad51	3.71992565104069	0.746557125153285	41.6520108412579	6.64177870325035e-06	0.000182904367366433	up	Rad51
Bin2	0.996975141617564	4.19872094311698	41.6324811303695	6.66068509553689e-06	0.000183010968358634	not significant	NA
Homer3	1.53199834647527	2.43371148206509	41.5811646348076	6.71065198342432e-06	0.000183968594464506	up	Homer3
Kctd17	1.59682581220079	3.73347463722116	41.4631151680094	6.82720009195886e-06	0.000186633527406859	up	Kctd17
1300017J02Rik	-0.953537425131565	7.83929844610041	41.4437181706171	6.84656664134163e-06	0.000186633527406859	not significant	NA
Prim1	1.27428612385647	2.64205848481234	41.434255429945	6.85603687595006e-06	0.000186633527406859	up	Prim1
Myl12a	0.859235188322745	7.63414073395921	41.4211337566598	6.86919325322651e-06	0.000186633527406859	not significant	NA
Avpr1a	-1.86614398063374	5.01613008586785	41.343870100357	6.94723766390961e-06	0.000188333578719617	down	Avpr1a
Pitpna	0.766620174080485	6.21857224026517	41.3210928086635	6.97043449297993e-06	0.000188542508107893	not significant	NA
Oxct1	1.1856537332765	3.7921351896759	41.2880799845574	7.00420968670867e-06	0.000189036009549042	up	Oxct1
Cerk	1.40239652182108	3.11187206047439	41.1335330948477	7.16478528387774e-06	0.000192731410296461	up	Cerk
Dcakd	0.834789343119855	5.15747261175149	41.1198173276705	7.17923433442274e-06	0.000192731410296461	not significant	NA
Ccr2	2.56386808788331	2.83992469102375	41.1085472130008	7.19113143503728e-06	0.000192731410296461	up	Ccr2
Cyp2c67	-1.56292188662415	7.27812890929492	41.0959377626881	7.20446859060876e-06	0.000192731410296461	down	Cyp2c67
Onecut2	-0.826392376124032	8.07034743324174	41.07233109726	7.22951225258486e-06	0.000192977243724699	not significant	NA
Bet1	-0.930867986023636	5.11715647271941	41.015548171034	7.29015243013771e-06	0.0001940469713039	not significant	NA
Man1c1	1.57101654488973	3.2533461972094	41.0050076171757	7.3014716445273e-06	0.0001940469713039	up	Man1c1
Cyp26a1	-3.63866256475147	2.68702911636414	40.6960554396581	7.64216377789232e-06	0.000202658861665589	down	Cyp26a1
Fbln2	2.50699015919139	1.08029853402574	40.6790871238497	7.66138528679802e-06	0.000202726916762838	up	Fbln2
Fhl3	2.46452630090897	1.99870150630853	40.6350445390134	7.71152964847212e-06	0.000203611147247728	up	Fhl3
Ugdh	-1.19765785804853	7.8377389017086	40.5822420129556	7.77213326787358e-06	0.000204767112849691	down	Ugdh
Emb	2.40480797731964	1.53138699196376	40.5360017666452	7.82564391068071e-06	0.000205731614861351	up	Emb
Abcd2	2.71024272205501	2.53279370539933	40.5150321148345	7.85004668115196e-06	0.000205928379747805	up	Abcd2
Ces2c	-1.24103010294415	6.17910193537232	40.3762323099374	8.01373848028546e-06	0.000209770375875343	down	Ces2c
Akap2,Pakap	1.46174527169786	4.66772743500917	40.28573911624	8.12252049112383e-06	0.000211261312670232	up	Akap2,Pakap
AC160962.1,Ctla2b	1.32697292548179	2.88646950317993	40.2815335991879	8.12761606111065e-06	0.000211261312670232	up	AC160962.1,Ctla2b
Dbndd2,Gm20458	1.07970541816281	4.03989826801123	40.2764574022122	8.13377135581858e-06	0.000211261312670232	up	Dbndd2,Gm20458
Saa2	-3.73583504679895	12.1039305250665	40.2712252473512	8.14012123252866e-06	0.000211261312670232	down	Saa2
Shisa4	2.98891207788281	0.220747241960325	40.251656560415	8.16391960735619e-06	0.000211297989796967	up	Shisa4
Ces3a	-1.44194907671012	9.99193155201074	40.24154021629	8.17625313788791e-06	0.000211297989796967	down	Ces3a
Abcg1	1.14385739952973	3.59275321488138	40.1894237443833	8.24012387901306e-06	0.000212497431896922	up	Abcg1
Prtn3	-3.2610949404352	4.91550986244748	40.1678005510039	8.26678798392223e-06	0.000212734341100003	down	Prtn3
Csf1	1.35554713936385	3.58574797798393	40.1500925049943	8.28869628597443e-06	0.000212848124879495	up	Csf1
Tes	1.72804289020474	2.60300036987303	40.0511471804086	8.41231548039394e-06	0.000215567797952326	up	Tes
Thnsl2	-1.18013303251348	5.37302639792693	40.0034851213683	8.47259966258439e-06	0.000216656477086086	down	Thnsl2
Akr1d1	-1.86737691020575	5.56247333991717	39.9857351912437	8.49517388681455e-06	0.000216778315619092	down	Akr1d1
Plekha2	0.983403519716627	3.02585461534928	39.9503711803085	8.54035087508615e-06	0.000217475210986503	not significant	NA
Arl2bp	1.30631712438652	3.40297229841317	39.9199963157652	8.57936942863656e-06	0.000218012702892201	up	Arl2bp
Pmvk	-1.7292683139351	5.91146457417228	39.8900311272083	8.61805768202296e-06	0.000218539579386632	down	Pmvk
Scd2	1.6398458270885	2.42932350458073	39.8480908862085	8.67253592647106e-06	0.000219463840534316	up	Scd2
Thbs1	3.49980327319099	1.38941794360782	39.81209457327	8.71960135629492e-06	0.000220197069935315	up	Thbs1
Aida	0.981563725034726	4.03842724497738	39.733944476097	8.82277223770824e-06	0.000222341167033923	not significant	NA
Gsta1	2.71955736481378	1.13159452475	39.5541894633739	9.06531376261312e-06	0.000227981403137452	up	Gsta1
Aldh6a1	-0.895595487503483	7.3283702077	39.5260148437592	9.10400300359522e-06	0.00022848231867992	not significant	NA
Acaca	-1.19421526677431	5.28238301425391	39.4934146467044	9.14900065535994e-06	0.000229139168677039	down	Acaca
Mmp24	4.95882336548377	-0.0870791726013967	39.4441107763998	9.21752873542329e-06	0.000230381436894399	up	Mmp24
Gstm4	-1.55346381247964	6.26877582790894	39.4304383992849	9.2366339409468e-06	0.00023038587772378	down	Gstm4
Mbl2	-0.901759724316703	9.68429870208252	39.3440723090556	9.35834934393083e-06	0.000232522139399406	not significant	NA
Tpm3	0.866068130330621	6.66025649612778	39.3425667265761	9.36048704450453e-06	0.000232522139399406	not significant	NA
Kif23	3.14317841371977	1.72005195992633	39.2861480007011	9.44098920524383e-06	0.000234044237487226	up	Kif23
C2	-1.06428942488496	5.88478212839971	39.2259610656587	9.52772500311257e-06	0.000235714367353427	down	C2
F2r	0.802469779274595	6.37570873523909	39.0986885529573	9.7140964546418e-06	0.000239837691776673	not significant	NA
Magt1	-0.859202847498214	7.6079699738444	38.9658791347085	9.91294610381968e-06	0.000244251781327314	not significant	NA
Dab2	1.00780762768707	5.28592092701378	38.8992916775909	1.00143594240513e-05	0.000246252086685964	up	Dab2
Card19	1.34628346887425	4.22094197662034	38.8851235597715	1.00360873841143e-05	0.000246288821853708	up	Card19
Gpx8	1.90938544448423	1.67249584126367	38.7911976810444	1.01814742866949e-05	0.000249353933637124	up	Gpx8
Hes6	-1.1667653981054	6.44287270859246	38.7045447989842	1.03177004689756e-05	0.000252182831542913	down	Hes6
Gfra1	-0.841039634849857	7.9215798065028	38.554852011724	1.05578732422808e-05	0.00025738249474087	not significant	NA
Hopx	-1.17642550159057	5.85100059827507	38.5457190413063	1.05727281769993e-05	0.00025738249474087	down	Hopx
Cyp2c70	-2.9612530425208	8.73691771120929	38.5207453895774	1.06134680572579e-05	0.000257858549287311	down	Cyp2c70
Selenbp1	-0.987949562351358	7.62940259214348	38.5050831167871	1.06391079528741e-05	0.000257966577693992	not significant	NA
C8a	-0.974110676899418	9.64475907714722	38.4839073670455	1.06738841789242e-05	0.000258295264862556	not significant	NA
Dtl	3.70927815663284	0.735874541714849	38.4644104123055	1.07060161140864e-05	0.000258558785993372	up	Dtl
Fbp2	3.66697915671969	0.7764265565293	38.3561093001919	1.08864881860108e-05	0.000262396701386382	up	Fbp2
Erap1	-0.860109993494486	5.58568370345256	38.3239251815402	1.09407751605365e-05	0.000263184022241206	not significant	NA
Ghr	-1.03772763360592	8.11227066905854	38.0436571906126	1.14265669878664e-05	0.000274327758138677	down	Ghr
Map4k4	1.56487700405924	3.63863892946299	37.9800020752828	1.15402424765795e-05	0.000276511479182924	up	Map4k4
Khk	-1.25912923026445	7.62142691457021	37.9566212636257	1.15823139813947e-05	0.000276974313912645	down	Khk
F7	-1.18354138039644	5.79543303175629	37.9187608518666	1.16508053580437e-05	0.000278065887878644	down	F7
Serpinc1	-0.749712761521207	10.9048366511699	37.9003324839688	1.16843074381662e-05	0.000278319745865672	not significant	NA
Arhgap27	1.7367798842383	2.02904250088932	37.8723027593035	1.17354717332e-05	0.000278992503782247	up	Arhgap27
Plau	3.16052860468836	1.12464315898101	37.6085388275078	1.22294373494787e-05	0.000289798165567106	up	Plau
Dct	-3.93821019475266	3.69197723235613	37.6042729598035	1.22376156015028e-05	0.000289798165567106	down	Dct
Gbf1	-0.678312662870917	5.8812278824666	37.5608578122398	1.23211981116839e-05	0.000291210919253237	not significant	NA
H2-Q10	-0.865351691932447	10.6311159513521	37.5037015590642	1.24322126894141e-05	0.000293265296231684	not significant	NA
Mms22l	2.17395005794425	1.41606022555475	37.4626756875787	1.25125887405544e-05	0.000294590387137386	up	Mms22l
Pqlc3	2.57417702830214	0.932759402876074	37.403844988467	1.26288661025727e-05	0.000296409658621877	up	Pqlc3
Afp	2.92057754791936	2.92466491225619	37.398517309579	1.26394558140792e-05	0.000296409658621877	up	Afp
Cryab	1.98112584835597	3.83809213809411	37.376887628039	1.26825510558081e-05	0.000296409658621877	up	Cryab
Hck	1.18259887113623	3.80890612395314	37.3745249306414	1.26872684967136e-05	0.000296409658621877	up	Hck
Pzp	-0.939811557084406	11.6616769622126	37.324813628804	1.27869814088344e-05	0.000297620750389589	not significant	NA
Abcb1a	1.44749771169079	2.17127305476928	37.3243033129349	1.27880095673476e-05	0.000297620750389589	up	Abcb1a
Tmem19	-0.724901613551761	7.53767998407266	37.2816038548882	1.28743675701562e-05	0.000298497474422948	not significant	NA
Mup17	-3.85867010024743	10.1784946273801	37.28142692795	1.2874726755837e-05	0.000298497474422948	down	Mup17
Mup8	-4.0855205597912	3.18096466200229	37.2621300073467	1.29139696560056e-05	0.00029883809629829	down	Mup8
Ehd4	1.13889778787602	4.39734751496729	37.2439642926617	1.29510346993654e-05	0.000299127124024053	up	Ehd4
Srpr	-0.606926035321077	7.32351685694225	37.2106213105015	1.30193780525604e-05	0.000299236426028506	not significant	NA
AI413582	1.43521373650889	2.87976550673246	37.2038783336041	1.30332482903871e-05	0.000299236426028506	up	AI413582
Tmem97	-0.931726846699916	6.95132120113031	37.199640970985	1.30419729819189e-05	0.000299236426028506	not significant	NA
Fam105a	1.46083022733199	2.34982290578553	37.1937549859034	1.30541030414999e-05	0.000299236426028506	up	Fam105a
Fam129b	1.7210676259725	3.56930345741345	37.1242774182708	1.31982451501361e-05	0.000301971879638077	up	Fam129b
Il34	1.76834226815925	2.89112128292868	37.0645735558778	1.33235369942457e-05	0.000303955835431684	up	Il34
Lgals3bp	0.761665080983448	6.98332172585722	37.0591895196925	1.33349010943575e-05	0.000303955835431684	not significant	NA
Fen1	1.19676516887319	2.9899119882122	37.042275398267	1.33706725468992e-05	0.000304201544375433	up	Fen1
Trabd	-1.01305075304643	6.19538378888078	36.9274878496095	1.36162976198056e-05	0.000309211892963196	down	Trabd
Pipox	-0.931550861120723	8.29244814137171	36.8995369601076	1.36768709595349e-05	0.000310009075082792	not significant	NA
Slc25a24	2.13053373894426	2.51126820577259	36.8223126903499	1.38458030462326e-05	0.000313254859997664	up	Slc25a24
Clstn3	-2.01533851169954	1.33040659788637	36.7502057019318	1.400565569747e-05	0.000316283564284981	down	Clstn3
Sfxn3	1.74890849880544	2.49577766440283	36.7305403562709	1.40496098712357e-05	0.000316688613616076	up	Sfxn3
Abcc1	1.92066881979388	2.15251038912324	36.5917947626838	1.43641534496278e-05	0.000323089301045593	up	Abcc1
Adamts4	3.4303131872291	1.86666454018966	36.5819988555797	1.43866579992369e-05	0.000323089301045593	up	Adamts4
Slc22a3	-4.18402535215365	1.0229848665012	36.5653245703674	1.44250555245714e-05	0.000323355019972528	down	Slc22a3
F2	-0.724086260999057	10.8387791933964	36.5174562413091	1.45359267122642e-05	0.000325241360186911	not significant	NA
Tlr13	1.85375087715428	2.28155171754288	36.4902254570601	1.45994240818899e-05	0.000325873501244132	up	Tlr13
Atpif1	0.775158619124841	6.11056826052705	36.4824023733252	1.4617723601651e-05	0.000325873501244132	not significant	NA
Coro2a	1.87406512605368	1.50177219121764	36.4345655441156	1.4730183164371e-05	0.000327331539648587	up	Coro2a
Leap2	-1.32281029397747	6.92281242268742	36.4317166187679	1.47369112493777e-05	0.000327331539648587	down	Leap2
Dpep2	4.53370909302616	0.411151279297141	36.4144724544824	1.4777709081644e-05	0.000327639845066978	up	Dpep2
Cfhr1	-1.3702725448028	6.00303880748871	36.38341699181	1.48515028031702e-05	0.000328677258400341	down	Cfhr1
Capn2	0.864364540966675	6.49056989979228	36.3623396199036	1.49018220636835e-05	0.000329192337856908	not significant	NA
Jag1	1.45978744243581	3.10106806546503	36.3309055486256	1.49772220624289e-05	0.000329874278253816	up	Jag1
Orm3	-2.15611603126229	4.7549887957569	36.3268861157071	1.49868941730496e-05	0.000329874278253816	down	Orm3
Ano6	1.29113074123717	2.86229689178124	36.2495413269589	1.51743828106116e-05	0.000333398172510405	up	Ano6
Pdhb	-0.643754129043932	6.62248701353838	36.19034531649	1.53196551242547e-05	0.00033598349940978	not significant	NA
Clec12a	1.24322873900123	3.0883349151675	36.1507696152198	1.54176472077866e-05	0.000337524463692768	up	Clec12a
Lce3d	8.4018963638742	0.706378181883347	50.0187069258023	1.54571402952759e-05	0.000337781529037878	up	Lce3d
Prodh	-1.73053152483626	5.93045380520668	36.0979282607333	1.5549583583573e-05	0.000339192708564966	down	Prodh
Ednrb	0.832685609661049	4.14554174809652	36.0222005330684	1.57408767124409e-05	0.000342490325747891	not significant	NA
Nes	3.11793289215292	1.05375232631486	36.0061187440267	1.57818392268532e-05	0.000342490325747891	up	Nes
F10	-1.15506230070307	8.96735353486784	36.0048136796163	1.5785168644805e-05	0.000342490325747891	down	F10
Vtn	-0.928742025272481	10.9861693819752	35.9760156673726	1.58588375931161e-05	0.000343476461180444	not significant	NA
Glo1	-0.862291223918838	9.06841811792986	35.8997231506123	1.60558742185168e-05	0.000346605656323297	not significant	NA
Ugt1a1,Ugt1a10,Ugt1a2,Ugt1a5,Ugt1a6a,Ugt1a6b,Ugt1a7c,Ugt1a8,Ugt1a9	-1.04330383721396	10.3429213382293	35.8980336119139	1.60602686630249e-05	0.000346605656323297	down	Ugt1a1,Ugt1a10,Ugt1a2,Ugt1a5,Ugt1a6a,Ugt1a6b,Ugt1a7c,Ugt1a8,Ugt1a9
Ces4a	-2.59680769123527	1.29243822438349	35.8843910527305	1.60958020494572e-05	0.000346757703621227	down	Ces4a
Was	1.3887970483717	2.07372630940215	35.856990728244	1.61674355642186e-05	0.000347685557752066	up	Was
Cyp3a25	-1.28589666238302	8.15232539999569	35.8377038161807	1.62180723276415e-05	0.000348159393954236	down	Cyp3a25
Pgrmc1	-0.830904783256416	9.93921097648598	35.695761593287	1.65962526282661e-05	0.000355650681322632	not significant	NA
Cap1	0.848905553504634	6.05598381125289	35.6532603226533	1.67114062736608e-05	0.00035748899325659	not significant	NA
Fermt2	-0.900322196943641	6.09949354084887	35.612486470858	1.68227223792923e-05	0.000359094599434647	not significant	NA
Sema4d	3.59927667407281	0.465826954482266	35.6041928375823	1.68454663389076e-05	0.000359094599434647	up	Sema4d
Aacs	-1.67207263806783	3.94107344785767	35.5039684207745	1.71230594875005e-05	0.000364161931008541	down	Aacs
Lims1	0.99488234313576	4.51259396185971	35.4968336068395	1.7143015648036e-05	0.000364161931008541	not significant	NA
Os9	-0.693875519382976	7.62861606121041	35.4724098052807	1.72115270398386e-05	0.000364931614615095	not significant	NA
Reep5	0.747897858885745	5.56474670298322	35.4625715297236	1.72392111734867e-05	0.000364931614615095	not significant	NA
Cd180	2.28663731155069	2.03646013436582	35.447862601232	1.72806941313058e-05	0.000365174668344192	up	Cd180
Ces1e	-1.22317211965825	5.73427487710684	35.4138675313354	1.73769979945846e-05	0.000366573344176921	down	Ces1e
Prune1	0.747138210407248	5.05806130041537	35.3791776249915	1.74758911530937e-05	0.000368021707812208	not significant	NA
Dap	-0.862648141572858	8.26112780928212	35.3324296062853	1.76101591815034e-05	0.000370208734986631	not significant	NA
C3	-0.992091732555017	12.1500692563542	35.2993450393496	1.77058826257557e-05	0.000371579316070169	not significant	NA
Trim47	1.59157302160811	3.54593845570074	35.2789218078606	1.77652643073003e-05	0.000372183816090291	up	Trim47
Cers5	1.58199958335668	2.40669046328143	35.2068877702262	1.79764973813468e-05	0.00037596207238102	up	Cers5
Hspa8	-1.11614005094585	9.90704372464646	35.1790937994581	1.80587524892413e-05	0.000377034537391159	down	Hspa8
Tuba4a	-0.683535437468199	8.69638180849658	35.1659220328354	1.80978811389313e-05	0.000377204467847725	not significant	NA
C8b	-1.42479864677199	7.59022968509081	35.1486906890977	1.81492129832991e-05	0.000377627727235413	down	C8b
Mblac2	-1.07629157806996	3.60031502389631	35.114109324732	1.82527236205265e-05	0.000379133365032506	down	Mblac2
C2cd2	-0.952988562431475	7.07398800011711	35.0612648385776	1.84121816907563e-05	0.000381793995809005	not significant	NA
Mup1	-1.3735924260271	8.79403237344392	35.0032215373926	1.85891301010832e-05	0.000384807638759159	down	Mup1
Slc35b1	-0.630234100983248	7.40061546515945	34.9604457105103	1.8720755510884e-05	0.000386874424581461	not significant	NA
Nceh1	1.10734343447319	4.29243249861878	34.9474531992731	1.876094144828e-05	0.00038704776153977	up	Nceh1
Xbp1	-0.816512112364296	7.94219610240545	34.9314869337672	1.88104577832744e-05	0.00038741267705248	not significant	NA
Srr	-0.839643615484045	6.74199107548208	34.8877892157928	1.89467291093337e-05	0.000389560112700692	not significant	NA
Selenoh	0.98591218947362	4.45331631663123	34.8763170008012	1.89826884539268e-05	0.000389641288130181	not significant	NA
Selplg	1.42134554447514	2.33915848548007	34.8297552731797	1.91294227211722e-05	0.000391992143707252	up	Selplg
Tspan3	1.07054842318174	3.49423341333713	34.8124509068518	1.91842794406495e-05	0.000392455545128715	up	Tspan3
Cmtm7	1.34590963514169	1.9574742890069	34.7891285580186	1.92584931552918e-05	0.000393312715916463	up	Cmtm7
Tor3a	1.156687664898	3.34622556102363	34.7641568586616	1.93383123875255e-05	0.000393935837275347	up	Tor3a
Flnb	0.864009796984687	6.27384906787853	34.7593459843067	1.93537323932515e-05	0.000393935837275347	not significant	NA
Afap1l1	1.28726987495041	2.30302301794357	34.7316447522786	1.94427902287856e-05	0.000395087884248379	up	Afap1l1
Zfp697	2.32116100870952	1.09514041294741	34.6368223479598	1.97511360023754e-05	0.000400684712368188	up	Zfp697
Gng2	1.63832366857698	2.32318994811102	34.6050342322645	1.98557298275795e-05	0.000402136345193508	up	Gng2
Krt8	1.40059728074063	9.6150526821784	34.5789585295331	1.99419917406136e-05	0.000403212497453072	up	Krt8
Lactb	-0.786700387949272	4.86009012460518	34.5339965595873	2.00917209229523e-05	0.000405566214053359	not significant	NA
Rasa3	1.02998341813797	3.31635821760476	34.467697373693	2.03148115751742e-05	0.000409390540551358	up	Rasa3
Tmem39a	-0.753232240586086	3.65682067910065	34.4570980234828	2.03507343412728e-05	0.000409436592399954	not significant	NA
Ugt3a2	-1.07193424052292	7.28639850700108	34.4233143554098	2.04657084662084e-05	0.000411070302723909	down	Ugt3a2
Anxa4	0.735764322932954	5.80609497665835	34.4108165039639	2.05084261787078e-05	0.000411249692664302	not significant	NA
Epb41l2	0.905715088077011	4.58903150450271	34.3994582755349	2.05473354070306e-05	0.000411352247655224	not significant	NA
Ybx3	0.879743267642643	5.20902144523861	34.3887894756482	2.05839583186828e-05	0.000411408769548452	not significant	NA
Gpld1	-1.30407276442169	6.45684304728545	34.2868330413916	2.09376623331949e-05	0.000417792173638768	down	Gpld1
Mthfd1l	2.26326175303861	1.53307342956069	34.2529115751452	2.10568488185857e-05	0.000419143191937385	up	Mthfd1l
Gnb1	0.59927072187127	6.62216810271508	34.2479802757627	2.10742387007624e-05	0.000419143191937385	not significant	NA
Ngdn	-0.826375859376961	5.71265425508909	34.1679795646039	2.13586178266789e-05	0.000424106192799895	not significant	NA
Igsf8	1.25039146351358	3.98783201365572	34.1446337365467	2.14424147748412e-05	0.000424594019468167	up	Igsf8
Tfpi	1.01561700663913	3.04958028574016	34.1417055329671	2.14529511972497e-05	0.000424594019468167	up	Tfpi
Nme6	-1.48119600025722	4.46630263951752	34.0862572141536	2.1653568480617e-05	0.00042786888887349	down	Nme6
Myo5a	2.39884399652379	1.15379085158257	34.0658216682795	2.17280361661891e-05	0.000428387914393025	up	Myo5a
BC055324	3.83047113719233	0.118202349970587	34.0597479289873	2.17502243751963e-05	0.000428387914393025	up	BC055324
Wtip	1.43345042405561	2.83464242780809	33.9998045294482	2.19705742000689e-05	0.00043143807470062	up	Wtip
Serpinf1	-0.751128236569146	8.18437657342624	33.9983429285083	2.19759781723944e-05	0.00043143807470062	not significant	NA
Echdc1	-0.787106942327916	5.92899813998626	33.9870068031451	2.20179418465059e-05	0.000431565842440692	not significant	NA
Ccdc117	-0.935452657491871	4.1242244886961	33.8923324780362	2.23719347450055e-05	0.000437799340379754	not significant	NA
Fscn1	2.13753822661594	2.66622310056905	33.8394266094625	2.25725303590443e-05	0.000441015793788584	up	Fscn1
Tpx2	4.63947290366905	1.68417836550389	33.7382213421585	2.29619014630379e-05	0.000446951106429103	up	Tpx2
Nrros	1.05203472572882	3.29688739980502	33.7369533604218	2.296682736641e-05	0.000446951106429103	up	Nrros
Gcgr	-0.615289326761379	7.10038042615184	33.7318984763744	2.29864765547666e-05	0.000446951106429103	not significant	NA
Cdh5	1.07372265482227	4.54092349902184	33.7174827846335	2.30426164188842e-05	0.000447328113318435	up	Cdh5
Fabp7	0.892920986045579	3.34516708386423	33.7054175878487	2.30897208417185e-05	0.000447528793129614	not significant	NA
Il10rb	1.02133636142379	3.5631459074258	33.6722592058571	2.3219733593135e-05	0.000449333223045532	up	Il10rb
Slc38a3	-1.26932848427384	8.50711795012212	33.6387577097671	2.33519261295329e-05	0.00045117403944234	down	Slc38a3
Tmem30a	-0.755682400858826	7.1177816108597	33.5993074416422	2.35086751563563e-05	0.000453482716328318	not significant	NA
Frzb	1.72783535320318	2.84465938952969	33.5810469505981	2.35816294204897e-05	0.000454170242573102	up	Frzb
Cd248	1.91230385873263	1.64301918220624	33.5048805090238	2.38886800821739e-05	0.000458820890916996	up	Cd248
Cyp2j5	-1.27760966206774	7.89122745136161	33.5008625363021	2.39050018589343e-05	0.000458820890916996	down	Cyp2j5
Ahsa2	-0.909049184251664	5.00854979584709	33.4931942096766	2.39361868002212e-05	0.000458820890916996	not significant	NA
Lpl	1.79160678727157	6.33947936239411	33.4684426843004	2.40371560860502e-05	0.000460031861445602	up	Lpl
Sel1l	-0.995320359472235	8.16020478195312	33.4404302644569	2.41520042656079e-05	0.000461504232215038	not significant	NA
Lbp	-1.48280639707012	7.39460477189847	33.4059197623004	2.42943409952235e-05	0.000463416933658504	down	Lbp
Lbh	1.05988629818547	3.75869343600486	33.3977324993424	2.4328246845858e-05	0.000463416933658504	up	Lbh
Zwilch	3.68717594607292	0.643162612920255	33.3813455718047	2.43962694467734e-05	0.000463986549540823	up	Zwilch
Tapt1	-0.794744616498391	5.35558227766628	33.2622355024473	2.48971581184675e-05	0.000472774116408714	not significant	NA
Fga	-1.01661590742081	12.9331663946814	33.1955684297912	2.51825388677407e-05	0.000477448384888069	down	Fga
Mup11	-0.999471021320522	12.8280685327155	33.1178612237096	2.55198196501148e-05	0.000483090582863448	not significant	NA
Haus8	1.47349804340178	2.24000866043785	33.074400738688	2.57106632738588e-05	0.000485947505232001	up	Haus8
Cd300a	0.92976502302685	3.6219516703766	33.0592773537803	2.57774480741039e-05	0.000486299058532953	not significant	NA
Lactb2	-0.84301343014154	7.69422065896955	33.0521097981902	2.58091679109668e-05	0.000486299058532953	not significant	NA
Nck2	1.91751258804835	2.04966326413347	32.9906629257672	2.60829031477652e-05	0.00049069721346924	up	Nck2
Egfr	-1.52579027833046	8.95816379704502	32.9480212988184	2.62747781360766e-05	0.000493544134988154	down	Egfr
Derl2	-0.708046209482027	6.6261040703354	32.9263792439718	2.637276641561e-05	0.000494394942211367	not significant	NA
Pcna	0.665052373699616	4.66431720916299	32.9200925556362	2.64013072985038e-05	0.000494394942211367	not significant	NA
Slc43a2	1.3274951690458	3.60554621487112	32.8934766894079	2.6522524865922e-05	0.000495901954943168	up	Slc43a2
Tmem41b	-0.81201391900756	6.26711686986684	32.8153826050508	2.68818096545721e-05	0.000501848753244557	not significant	NA
Spsb1	1.73592011702796	1.88148025582142	32.7962511256062	2.69706575347108e-05	0.000502736360662328	up	Spsb1
Spcs3	-0.724916601630183	5.69772823605796	32.7709209597352	2.70887996971868e-05	0.000503393673128412	not significant	NA
Enc1	1.46606224384096	3.71343366117511	32.7683902627507	2.71006349526718e-05	0.000503393673128412	up	Enc1
Gcnt1	2.55814592107422	1.24284704041498	32.7621185100193	2.71299909277225e-05	0.000503393673128412	up	Gcnt1
Prg4	-1.34884346093457	6.60602885597811	32.689636653572	2.74718548428202e-05	0.000508961061106251	down	Prg4
Lamp2	-0.650981698379958	9.03816228676595	32.6280004561747	2.77663689854137e-05	0.000513635628100996	not significant	NA
Tspyl2	-1.51727400603589	2.99708595840908	32.6037416652608	2.78832538063893e-05	0.000514771578598722	down	Tspyl2
Ide	-0.747187917689978	5.51220004797408	32.591196737984	2.79439147728709e-05	0.000514771578598722	not significant	NA
Bcl3	-1.82109868456665	5.21986863021476	32.5889796003389	2.79546511217347e-05	0.000514771578598722	down	Bcl3
Evl	1.31542741814521	2.77137433211935	32.5544028931027	2.81226867844429e-05	0.000517083600513957	up	Evl
Arhgap11a	2.50575470249149	0.674085023333967	32.5151541650158	2.83148018733846e-05	0.000519830721572908	up	Arhgap11a
Kcnn4	2.96194198939441	0.765946015053324	32.4831037843552	2.84727745980287e-05	0.000521337435248309	up	Kcnn4
Dhcr24	-0.968263070914195	8.42995862155766	32.4811304445501	2.84825332270889e-05	0.000521337435248309	not significant	NA
Laptm5	0.882896807699902	5.38167960756122	32.4702373683785	2.85364696067298e-05	0.000521540402482155	not significant	NA
Camk2d	0.998249878958794	2.9346609374108	32.4515010313992	2.86295096020478e-05	0.000522456358135122	not significant	NA
Klf4	1.56682336721895	2.68384211841275	32.4149169494407	2.88121595104568e-05	0.000525002403534851	up	Klf4
Adgrf1	-2.63351444800318	0.321226944327272	32.330033417781	2.92410055694644e-05	0.000532020208955936	down	Adgrf1
Mut	-0.813957671684682	7.61793690114082	32.3202102473494	2.92910944419136e-05	0.0005321361217119	not significant	NA
Fam35a	-0.908194087814562	5.06702188661636	32.2829316880264	2.94820573576598e-05	0.000534807156717489	not significant	NA
Slc35d1	-0.771117927861556	8.14046484844239	32.2511501661367	2.96459643773692e-05	0.000535674436474008	not significant	NA
Ptpn14	1.46621283519354	1.7190391077643	32.2500706590203	2.96515496462435e-05	0.000535674436474008	up	Ptpn14
Atp11a	-1.69739438012889	4.89766172892084	32.2480719867586	2.96618937055111e-05	0.000535674436474008	down	Atp11a
Cd300e	1.50671014131272	2.58098831725618	32.2169384349056	2.98235480496625e-05	0.000537795891645173	up	Cd300e
9130409I23Rik	-2.32326248819142	2.70791807619476	32.2034172244888	2.98940616475103e-05	0.000538269997593928	down	9130409I23Rik
Soat1	1.15492867867495	2.82710872299997	32.1371844381551	3.02421807175385e-05	0.000542597978798878	up	Soat1
Tsc22d4	1.07323783569476	3.75699967858726	32.1354613837531	3.02512975673981e-05	0.000542597978798878	up	Tsc22d4
Rgs19	1.65734660902812	2.75138200948035	32.1322762212357	3.02681586924448e-05	0.000542597978798878	up	Rgs19
Arl4c	1.80614943040727	2.64474982677718	32.1121697381404	3.03748389250928e-05	0.000543656609128818	up	Arl4c
Ms4a6b	1.50416414785764	2.34960203111787	32.1043312798248	3.04165421308515e-05	0.000543656609128818	up	Ms4a6b
Sdf2l1	-1.35066526752667	7.11761741961509	32.0780557969313	3.05568056209827e-05	0.000543895019414113	down	Sdf2l1
Sptan1	0.905145064246413	5.88439528154391	32.0711885847988	3.05935835824429e-05	0.000543895019414113	not significant	NA
Pde1a	1.53695441002148	2.03640993174678	32.068816258378	3.06063003232563e-05	0.000543895019414113	up	Pde1a
Adamts2	1.30435336793392	3.70427895974613	32.0683841647134	3.06086171786615e-05	0.000543895019414113	up	Adamts2
Cyp7b1	-2.64807747673908	8.16375753844195	32.0308090387048	3.08108467468895e-05	0.000546328140957074	down	Cyp7b1
Notch3	1.78980713060995	1.22421018374178	32.0143474809714	3.08999147226702e-05	0.000546328140957074	up	Notch3
Eri1	0.907047260076179	4.16157214740505	32.0110268591315	3.09179164794585e-05	0.000546328140957074	not significant	NA
Hba-a1	3.41211895173049	4.29270227320138	32.009705839585	3.09250812618653e-05	0.000546328140957074	up	Hba-a1
Gsta2	-1.5369189651679	4.33438096767282	31.9997928595027	3.09789055193351e-05	0.000546485852146879	down	Gsta2
Tead1	1.30860919529872	3.02354832769484	31.9857617819618	3.1055269423996e-05	0.000547040143891288	up	Tead1
Abi3	0.878410026705897	3.86809359880232	31.9727727269717	3.11261503877254e-05	0.000547496390923979	not significant	NA
Ppp1r9b	1.2999030277706	3.15154404534511	31.8612714030107	3.17421313957251e-05	0.000556775336365467	up	Ppp1r9b
Usp18	1.2697934639145	3.83034446666845	31.860729255402	3.17451596646101e-05	0.000556775336365467	up	Usp18
Etnk2	-1.17185318345437	7.27303357943968	31.8507725808576	3.18008322359446e-05	0.00055694925176391	down	Etnk2
Tuft1	1.21719631506221	3.4913313799159	31.8355990245989	3.18858856590061e-05	0.000557636494599745	up	Tuft1
Slc6a8	0.916667026349801	3.56923058607205	31.8237614196366	3.19524170337224e-05	0.000557998307223055	not significant	NA
Aif1	0.869391258281643	4.64848323697524	31.7954859436738	3.2111965952934e-05	0.000559981159855463	not significant	NA
Raph1	-0.980957775172357	7.42592122364633	31.7682555807647	3.22664628074734e-05	0.000561870365225417	not significant	NA
Glipr1	1.78328146755237	1.98879712417724	31.7253939022716	3.2511339041688e-05	0.000564942382439812	up	Glipr1
Samd9l	1.24752012058631	3.67127778588991	31.7176635383758	3.25557254802925e-05	0.000564942382439812	up	Samd9l
Csf3r	1.98889066522128	1.90385296602773	31.7130724329594	3.258211900039e-05	0.000564942382439812	up	Csf3r
Mcam	1.46300395378926	3.61405017115783	31.5490641898635	3.35409065240345e-05	0.000580739565022116	up	Mcam
Sh2d5	3.2525175719463	0.375746595618335	31.4993813535559	3.38375663153029e-05	0.000585043831235607	up	Sh2d5
Susd4	-2.01239575432249	4.8987831354034	31.4650197304766	3.40444637000141e-05	0.00058666101124869	down	Susd4
Hpcal1	0.815669026387242	3.77537849324534	31.4649343679879	3.40449794464672e-05	0.00058666101124869	not significant	NA
Rbm3	1.26414614581763	6.77527347991111	31.459853507708	3.40756929800216e-05	0.00058666101124869	up	Rbm3
Kdelr3	3.93117946926177	1.15759755617044	31.4258704470243	3.42819197404273e-05	0.000589377863108025	up	Kdelr3
Siva1	0.917896777381049	4.56059414636184	31.3956008577522	3.4466790687473e-05	0.0005917204178391	not significant	NA
Abcb11	-1.66367592613444	7.39653106086614	31.3549599594508	3.47167654218915e-05	0.000594528652880559	down	Abcb11
Lyve1	2.2002040697436	5.3144079886093	31.3531324295935	3.47280539104566e-05	0.000594528652880559	up	Lyve1
P2ry6	1.51467498747091	2.28684215637766	31.3109434769214	3.49897994309435e-05	0.000598168312743601	up	P2ry6
Medag	3.57440718739475	0.839850495512101	31.300308447896	3.5056129214362e-05	0.000598461717808155	up	Medag
Pycard	1.66089515940515	1.79163489941001	31.2769141451175	3.52025344937945e-05	0.000600119397560877	up	Pycard
Ctla2a	2.74839559355067	4.84307008892247	31.2372190072338	3.54525249295207e-05	0.000603535850968009	up	Ctla2a
Pigr	-1.15620163774624	9.68170690007039	31.2286509485837	3.55067454409782e-05	0.000603614672496629	down	Pigr
Fst	1.9516431713424	3.42650738310184	31.1378002157483	3.60874268457157e-05	0.000612630627009835	up	Fst
Vcan	3.7089871611351	1.50235080727556	31.0852073522354	3.64284435293747e-05	0.000617558516211071	up	Vcan
Ambp	-0.96621869430439	12.2301774643508	31.0319708166531	3.67773197878116e-05	0.000622354972609279	not significant	NA
Itga9	0.803578431951924	4.61409348870838	31.0264617099703	3.68136362371575e-05	0.000622354972609279	not significant	NA
Stab1	0.807804806047687	4.97854619882405	31.0037878767846	3.69635279532955e-05	0.000624022277735802	not significant	NA
Armcx4	1.4296399648719	2.63687807808075	30.9565097475178	3.72782804505212e-05	0.000628464306985795	up	Armcx4
Miox	2.69517568134486	0.488980918396096	30.9487417989123	3.73302823249967e-05	0.000628470534522629	up	Miox
Slamf9	1.8418331489262	1.38111173480155	30.933175024022	3.74347378983026e-05	0.000629269884678284	up	Slamf9
Grtp1	-0.678500929293298	4.64987344208699	30.92627263678	3.7481158921439e-05	0.000629269884678284	not significant	NA
Hp	-1.29427353964854	13.1631964594464	30.9166401425772	3.75460488661184e-05	0.000629491056196134	down	Hp
Rdh7	-0.72523059568135	9.48967106971453	30.8795487254561	3.77970972893864e-05	0.000632828429444857	not significant	NA
Timd2	-0.652517386467063	5.75433142642311	30.8704040189413	3.78592810321836e-05	0.000632998858137004	not significant	NA
Ugt2b34	-1.0444367072968	8.36054950035845	30.8267492346251	3.81577183101686e-05	0.000637113507916835	down	Ugt2b34
Grip1	3.62058640554274	-0.194820676639936	30.8147587883169	3.82401499385375e-05	0.000637615212399834	up	Grip1
Tmem184b	0.832924076834922	4.95382644060084	30.788156890558	3.84237462126212e-05	0.000639800053214809	not significant	NA
Tspan17	1.29715124347346	2.72003025661462	30.6989251581803	3.90468495501643e-05	0.000649287230498088	up	Tspan17
Myl9	1.73259613639715	3.44375927530001	30.6911036517171	3.91020050746783e-05	0.000649317333927673	up	Myl9
Nbdy	1.17830224165131	2.36542813223737	30.6285223586071	3.95464751707549e-05	0.00065580340024309	up	Nbdy
Angptl8	-2.37341477219187	7.14602535697189	30.5996511226244	3.9753435171043e-05	0.000658338520955014	down	Angptl8
Irx3	3.99989018926282	1.25853842727837	30.5497707034579	4.01138662734872e-05	0.000663404864512073	up	Irx3
Stmn1	1.88775981678359	4.67551023223965	30.4480155303742	4.08605637799384e-05	0.000674836882400827	up	Stmn1
Edem1	-0.97786896359124	7.11238005309245	30.4293691987833	4.09990775362471e-05	0.000676207007820054	not significant	NA
Sept4	0.90768313162662	3.76358905696008	30.3832347937198	4.13440552242973e-05	0.000680974073329021	not significant	NA
Coro1c	0.940944508607425	5.29738708836439	30.3405577150219	4.16660818502203e-05	0.00068535074092011	not significant	NA
Srgn	1.58694835987208	4.86886975574836	30.3219198253864	4.18075989744403e-05	0.000686750465204977	up	Srgn
Ear2	1.45764347710903	3.05526065460907	30.2222409351309	4.2573672456574e-05	0.000698391834422396	up	Ear2
App	0.672338325809481	6.52148318915601	30.1765376884859	4.29301764396286e-05	0.000702369518448305	not significant	NA
Steap4	-1.95088910008338	7.52444254623168	30.1763614274149	4.29315578151116e-05	0.000702369518448305	down	Steap4
Mst1	-0.694164678549092	7.20958164929434	30.1279367448072	4.33129624721435e-05	0.000707658227128766	not significant	NA
Tff3	-2.1806142611933	4.92950087184862	30.1043055275142	4.35004667532982e-05	0.000709769009813869	down	Tff3
Stap2	-0.756598637887235	4.96324631053673	30.0855870315995	4.36496369857678e-05	0.00071124950654721	not significant	NA
Wdr1	0.700961685760145	5.7617337326566	30.0272463817053	4.41182557217711e-05	0.000717924343108821	not significant	NA
G6pdx	1.8263715896915	3.0907521537504	29.964940004285	4.4624971681964e-05	0.000725200474382999	up	G6pdx
Scn1b	1.46636811422827	3.35665989964902	29.9382168248281	4.48442999966988e-05	0.000727793092746424	up	Scn1b
Man1a	-0.920143848806781	6.57342952498819	29.925002037311	4.49532059752448e-05	0.000728154495055878	not significant	NA
Eid1	0.902070299898152	3.79059692673397	29.9174037069129	4.50159598255131e-05	0.000728154495055878	not significant	NA
Rac2	1.42608272936022	3.81259288576352	29.9137664029671	4.50460347335751e-05	0.000728154495055878	up	Rac2
Ppm1l	-1.12148862995859	4.18155361687754	29.8214920255726	4.58165932610681e-05	0.000738489962412525	down	Ppm1l
Itih1	-0.809606300529866	8.38227058741516	29.8170144679346	4.58543585905937e-05	0.000738489962412525	not significant	NA
Adhfe1	-1.28698715648298	5.848845451766	29.8154651287549	4.58674344055101e-05	0.000738489962412525	down	Adhfe1
Mrpl14	-0.718308507668449	6.12569710690815	29.7588656127397	4.63479920027323e-05	0.000745241424910512	not significant	NA
Fndc3a	-0.930085971440011	5.06496290446255	29.7208098350465	4.66742794529253e-05	0.00074949779617547	not significant	NA
Cnih4	0.625485711115832	5.47976051854156	29.6943864434572	4.69023474709706e-05	0.000752167817413246	not significant	NA
Cyp21a1	3.34754729587311	4.608810136173	29.6659256212682	4.71494007825874e-05	0.000754656649756208	up	Cyp21a1
Rpa1	0.692387876858233	5.06463819221655	29.6622353959171	4.71815404587968e-05	0.000754656649756208	not significant	NA
Fgfr4	-0.911143432035685	4.59029016944557	29.6434242711675	4.73457566673845e-05	0.000756289435899481	not significant	NA
Phf11d	1.31694386718156	2.55733683028881	29.6192277743818	4.75579294227025e-05	0.000758682984184973	up	Phf11d
Chek2	1.59606022336538	1.13316384397685	29.5931790363559	4.77875371491513e-05	0.000761348039501923	up	Chek2
Slc23a1	-0.637398330667475	5.93137571089082	29.5319100237762	4.83325144855624e-05	0.00076873640202181	not significant	NA
Slc33a1	-0.769035408947764	5.93118372236129	29.5247935841978	4.83962647103093e-05	0.00076873640202181	not significant	NA
Tubb6	1.70807702435349	5.2389537929461	29.5154479651711	4.84801276253254e-05	0.00076873640202181	up	Tubb6
Fam210a	-0.550671929229568	5.28531549669818	29.5128013032429	4.85039070615141e-05	0.00076873640202181	not significant	NA
Hsd11b1	-0.894667245907005	8.80491426558097	29.4813188385414	4.87877731304562e-05	0.000772229875869847	not significant	NA
Ociad2	-0.912449509363342	5.37577497375396	29.4714347981682	4.88772780402947e-05	0.000772641854943463	not significant	NA
Crem	-0.832356661570974	5.17935016402656	29.440367931298	4.91598057298914e-05	0.00077610007178241	not significant	NA
Tifa	-2.40092543277134	5.09308154194012	29.424807186619	4.93020062978378e-05	0.000777336814322904	down	Tifa
Cyp2r1	-0.989172057414016	4.36002980365905	29.4104549037195	4.94335726568949e-05	0.000778402906053978	not significant	NA
Mbl1	-0.930374513437895	7.7763143821018	29.3884992587045	4.96356013775951e-05	0.000780163953358396	not significant	NA
Anks4b	-0.856356745463527	5.60576175401321	29.3794266815978	4.97193546308015e-05	0.000780163953358396	not significant	NA
Uso1	-0.860302659398742	5.85653114416787	29.3774422103018	4.97376953504859e-05	0.000780163953358396	not significant	NA
Slco1b2	-2.06717753870529	8.36706038880692	29.3091195817795	5.03737944622346e-05	0.000789124615436704	down	Slco1b2
Dhcr7	-1.06050943040596	5.567390961493	29.288929919522	5.05635080285166e-05	0.000791078431520699	down	Dhcr7
Nap1l1	0.83370347175255	6.32762124531648	29.2471947526598	5.09582220175052e-05	0.000794531579440908	not significant	NA
Clec10a	1.69090504567927	0.7485797685442	29.2458332974264	5.09711561974464e-05	0.000794531579440908	up	Clec10a
Hc	-1.15636839537667	9.60529524592194	29.2448974019835	5.09800495845669e-05	0.000794531579440908	down	Hc
Dnmt1	1.4070369559034	2.77701985656316	29.1746127762145	5.16529337814736e-05	0.000803989143207285	up	Dnmt1
Dpp4	-1.11606221270597	5.37926617541816	29.1650643892672	5.17451136208781e-05	0.000804213804226999	down	Dpp4
Slco2b1	-0.862105333404661	6.9382598311581	29.1594388381712	5.17995089150482e-05	0.000804213804226999	not significant	NA
Hhip	-1.8088046707315	1.35817732910693	29.1483223410759	5.1907186709504e-05	0.000804858951118576	down	Hhip
Rab30	2.13684732296679	3.62092910809185	29.1408942953108	5.19792769961185e-05	0.000804951348087474	up	Rab30
Rgn	-2.76951323027378	9.38256607128837	29.1298147373823	5.20870145770179e-05	0.00080559484298788	down	Rgn
Aldh2	-0.743430628978934	11.2951608351211	29.0778446333071	5.25957269319716e-05	0.000812390104773674	not significant	NA
Ugt2b38	-2.54918708098498	1.91241422851283	29.0686670105639	5.26861404935865e-05	0.000812390104773674	down	Ugt2b38
AA986860	2.18192537387606	3.26951434437519	29.0645657396533	5.2726600622018e-05	0.000812390104773674	up	AA986860
Ifitm1	1.04714754390724	5.22274865188391	29.0393648211062	5.29759809243853e-05	0.000813908374225149	up	Ifitm1
Car13	3.80262657184317	0.175747984539614	29.0365377338998	5.3004039341195e-05	0.000813908374225149	up	Car13
Lsp1	1.91380240396273	1.97225957281916	29.0288510809129	5.30804125534676e-05	0.000813908374225149	up	Lsp1
Naprt	-0.802260259316075	6.70302103241981	29.0276246049622	5.30926100176444e-05	0.000813908374225149	not significant	NA
Ubxn4	-0.593605956612456	6.76899275054376	29.012790897564	5.32403824721118e-05	0.000814569024088003	not significant	NA
Tcf19	1.91472964232001	2.15392295996077	29.009868618856	5.32695484040462e-05	0.000814569024088003	up	Tcf19
Mxra8	0.776785825713165	3.53806301590348	28.9959657787559	5.34085520538101e-05	0.00081566988155455	not significant	NA
Pfkfb1	-1.05702094878834	4.48755481896698	28.981456469226	5.35540534501068e-05	0.000816867090970803	down	Pfkfb1
Ctbp2	1.02476985360609	3.55249994820015	28.969218908342	5.36771192209957e-05	0.000817374709382878	up	Ctbp2
Cyp3a11	-3.14988871857902	8.99145639680463	28.964799831753	5.37216371595714e-05	0.000817374709382878	down	Cyp3a11
Comtd1	1.17864904914134	3.58626977282485	28.9460664405579	5.39108186067098e-05	0.000818247170922781	up	Comtd1
Fhl1	1.37541979395888	2.73534452045207	28.9458086834865	5.39134268057895e-05	0.000818247170922781	up	Fhl1
Gck	-2.37437692737237	5.62656179918944	28.9083840558024	5.42936270336615e-05	0.000822991317875129	down	Gck
Mup10	-3.72534969271226	-0.114623423566395	28.8918525575706	5.44625291921974e-05	0.000824524757869934	down	Mup10
Mpst	-0.840652335882239	6.36387536369915	28.8722183974348	5.46638975650664e-05	0.00082654529336893	not significant	NA
Igsf6	1.01717806955109	3.68381913063628	28.8521201673008	5.4870891065191e-05	0.000828645764324448	up	Igsf6
Lmna	0.796472739669062	6.67722800730193	28.8137882829403	5.52681173007288e-05	0.000833610314478899	not significant	NA
A430105I19Rik	1.46125332193655	2.65220696838719	28.8014548937599	5.539661120068e-05	0.000834514296453808	up	A430105I19Rik
Emilin2	1.59180551360136	2.87487610972036	28.7868143380422	5.55495773256722e-05	0.000835784246239903	up	Emilin2
Dcps	-0.698902079239948	4.11793346407413	28.7394505686907	5.60476950778493e-05	0.000842237709243928	not significant	NA
Mki67	4.06606143568899	2.15634893208913	28.6948135007087	5.65217276114024e-05	0.000848313771252763	up	Mki67
Pxmp2	-1.0322062752173	7.60244784818034	28.6857211205003	5.66188365081275e-05	0.000848724726572572	down	Pxmp2
Gpx7	1.90212026823444	1.41732550271657	28.654657423895	5.69520195410792e-05	0.000852669104371483	up	Gpx7
Isoc2a	-0.94117676834012	6.56153660889334	28.6178332074088	5.73498417027734e-05	0.000857570360204125	not significant	NA
Derl3	-2.96516299669123	3.60523011366948	28.5683204184491	5.78896655876769e-05	0.000864580379795341	down	Derl3
Creb3l1	2.88475663179371	2.94208407123958	28.5327014416875	5.8281535299006e-05	0.000869132789306953	up	Creb3l1
Slc15a3	1.21363170325542	3.12870973566073	28.5276555008779	5.83372895878886e-05	0.000869132789306953	up	Slc15a3
Clec4d	3.50564027737352	1.4424647748698	28.5093784797354	5.85397400429159e-05	0.000871082782154489	up	Clec4d
Ugt3a1	-1.0692554478775	5.34156491020551	28.4992599964441	5.86521591425719e-05	0.000871689964692777	down	Ugt3a1
Erg	0.953587052543969	3.4335238277245	28.4556991649324	5.91389058668159e-05	0.000877852149037662	not significant	NA
Cd53	0.900736431715723	4.14129659659936	28.4388920648327	5.93279180023197e-05	0.00087958516190528	not significant	NA
Gm4952	1.24252096790461	5.22455299187317	28.4201394547816	5.95396097531219e-05	0.000881649793083942	up	Gm4952
Stx5a	-0.745980031637764	5.72597380446919	28.3998114895496	5.97700429844023e-05	0.000883986589557892	not significant	NA
Mvk	-0.82423662444667	4.05090444228262	28.3867345484427	5.99188090992262e-05	0.000885111340237598	not significant	NA
Mgat4b	0.850214479240929	5.51645154362927	28.3203559563995	6.06803820548775e-05	0.000893598423178046	not significant	NA
Gjb1	-1.04239013464756	9.26802826332738	28.3203466380989	6.06804897249506e-05	0.000893598423178046	down	Gjb1
Ficd	-1.37773724262682	3.60124789127922	28.3174822980617	6.07135964482619e-05	0.000893598423178046	down	Ficd
Cpn2	-0.874861076744966	8.01606143929327	28.2890748914654	6.10430355148221e-05	0.000897362111457023	not significant	NA
Adcy7	1.36961221753072	2.12904263522957	28.2492747156034	6.15079747553555e-05	0.000903106234888043	up	Adcy7
AI182371	-1.09568057193281	8.31691095853881	28.2119494504685	6.19476156014603e-05	0.000908465514579487	down	AI182371
Smpdl3b	1.69381918622938	0.559705093455797	28.1258736713617	6.29749763010457e-05	0.000921931988651153	up	Smpdl3b
Impa2	1.60028515009837	2.28246149564241	28.1108364151155	6.31564085493091e-05	0.000921931988651153	up	Impa2
Pi4k2a	-0.619158257702564	6.31672818513745	28.1071400903488	6.32010963680186e-05	0.000921931988651153	not significant	NA
Ormdl2	-0.583937869948934	6.16873012636533	28.1059928997932	6.32149728833223e-05	0.000921931988651153	not significant	NA
Hip1r	-0.863250621753856	3.9113825753022	28.1014590330295	6.32698483880662e-05	0.000921931988651153	not significant	NA
Birc5	3.44775091118656	2.29041068987156	28.097291507417	6.33203370450512e-05	0.000921931988651153	up	Birc5
Serpine1	3.6646989426453	3.73348623648996	28.0873721655144	6.34406896437681e-05	0.000922580733983209	up	Serpine1
Sult2a7	-2.73074239572724	2.47202530502258	28.0713561088921	6.3635556616133e-05	0.000923990480547232	down	Sult2a7
Cadps2	-0.8130211603362	3.58692438327474	28.0669361541314	6.36894522822156e-05	0.000923990480547232	not significant	NA
Zfand2a	1.01352596610317	4.59156713108494	28.053342204512	6.38555342927173e-05	0.000925297099298756	up	Zfand2a
Ago2	0.573141951759861	5.25361515957069	28.0354134114635	6.40753201842844e-05	0.00092737788024151	not significant	NA
Slc22a7	-2.40810619736312	3.62443391510059	27.9867078543906	6.46766903925866e-05	0.000934969923347463	down	Slc22a7
Gpx1	-1.00127862795008	10.9270248582946	27.9767011605632	6.48010263024291e-05	0.000935656099825821	down	Gpx1
Fads3	1.63053046891607	2.26571848813553	27.9598346582411	6.50112046961085e-05	0.000937578653508332	up	Fads3
Vegfa	-0.579032757472871	5.76674564957922	27.9136571767359	6.55905603270649e-05	0.000944814556569271	not significant	NA
Abcb6	-0.774245333901441	5.70185729158107	27.9023087587004	6.57338260706975e-05	0.00094549981393458	not significant	NA
Arpc5	0.538837883534827	6.69853498634974	27.8954697042804	6.58203338388063e-05	0.00094549981393458	not significant	NA
Hells	2.29152121926628	1.15678554728171	27.891455700462	6.58711667939964e-05	0.00094549981393458	up	Hells
Dnajb11	-0.798434974483412	7.35229473877181	27.8714942067059	6.61246123367612e-05	0.000948019766034226	not significant	NA
Trim30a	0.880141276045555	3.56693699693801	27.8347111938657	6.65945070809658e-05	0.000953633341399431	not significant	NA
Ubd	2.6766788396435	1.79161235479009	27.819947111149	6.67841677618257e-05	0.000954804301559217	up	Ubd
Cat	-1.02093494838381	10.8262864979701	27.8112554301852	6.68961052403312e-05	0.000954804301559217	down	Cat
Cfb,Gm20547	-0.747192857678227	10.2860329295329	27.8031992929615	6.70000457727415e-05	0.000954804301559217	not significant	NA
Aebp1	1.98962251093124	1.6247822563206	27.8023095239043	6.70115367089862e-05	0.000954804301559217	up	Aebp1
Mettl7b	-0.846523913509235	9.11452100376498	27.7977795213344	6.70700737970376e-05	0.000954804301559217	not significant	NA
Acadsb	-0.999684694024367	6.47474681366804	27.7918382727329	6.71469341221401e-05	0.000954804301559217	not significant	NA
Akr1c6	-1.65595980637221	9.79776363784398	27.7822242598671	6.72715174576164e-05	0.0009554596388496	down	Akr1c6
Hs3st3b1	-0.639168239720853	5.88890000959483	27.7721840614091	6.74019004698451e-05	0.000956195725546567	not significant	NA
Rad54l	4.33255544368414	0.760785867451548	27.7570732672901	6.75986656057567e-05	0.000957870730795426	up	Rad54l
Ifi204	0.925293297191582	3.03005788435372	27.7292454704578	6.79627139078098e-05	0.000961817550628554	not significant	NA
Ttc36	-1.00061099235961	8.53042469880448	27.7217532713599	6.80611037357616e-05	0.000961817550628554	down	Ttc36
Gch1	-0.888108858859715	6.85624555407233	27.7177108526562	6.81142563787227e-05	0.000961817550628554	not significant	NA
Ywhah	0.65537253130103	6.34429027857587	27.6904166155625	6.84743620931725e-05	0.000965782080414943	not significant	NA
Acsm5	-1.21259989495557	5.83229146242901	27.6699561125086	6.87457081950875e-05	0.000968486990915052	down	Acsm5
Fgr	1.45287709328196	2.41618167615459	27.6397962534725	6.91478895225542e-05	0.000973026718229514	up	Fgr
Adgre5	0.73546026232487	4.95457347350412	27.6267819854767	6.93222495040506e-05	0.000974353834830605	not significant	NA
Bard1	2.6117648734774	0.0788870329298168	27.5873999072022	6.98528874532542e-05	0.000979823118962491	up	Bard1
Hsd17b2	-0.904918700176018	7.22588537288035	27.5859604996909	6.98723683256197e-05	0.000979823118962491	not significant	NA
Sept8	0.96677114095006	3.34313583253292	27.5540223593711	7.03061898138333e-05	0.00098367211442153	not significant	NA
Tob2	-0.696944704588324	4.99281524186993	27.5508010908642	7.03501124136118e-05	0.00098367211442153	not significant	NA
Ttc7b	-1.10118643095935	3.20088221376137	27.5479298815056	7.03892878459705e-05	0.00098367211442153	down	Ttc7b
Ngf	1.87097604875371	2.76059811082744	27.5388453345545	7.05134008165043e-05	0.000984276507727626	up	Ngf
Spi1	1.1350052904404	3.59565400918626	27.5070434930365	7.09498156124431e-05	0.000988599931509566	up	Spi1
Upb1	-0.813193289335051	8.2741150543074	27.5044478869715	7.09855685293592e-05	0.000988599931509566	not significant	NA
Rasip1	0.853300223473681	4.36615136974969	27.4870835150169	7.12252730135653e-05	0.000990804597852705	not significant	NA
Fmnl2	1.00879370648769	3.56844107137402	27.455688792101	7.16609670478424e-05	0.000995091000373531	up	Fmnl2
Myo1f	1.78772150727704	2.62870251289799	27.4531083154918	7.16969115451517e-05	0.000995091000373531	up	Myo1f
Rpl22l1	0.788260183859484	6.31028231448275	27.4210981560198	7.21444800991692e-05	0.00100016242798074	not significant	NA
Flad1,Lenep	-0.734274058931626	5.40658115011652	27.3977455220467	7.24729765032966e-05	0.00100357345847341	not significant	NA
Acsbg1	3.73072999709373	-0.081375056696254	27.381338334685	7.27047766944106e-05	0.00100462574487668	up	Acsbg1
Sphk1	2.50332503549961	0.982793247655962	27.3806839625282	7.27140388790961e-05	0.00100462574487668	up	Sphk1
Cyp2c23	-1.08655595852564	7.54329665709278	27.3558940497412	7.30659000473885e-05	0.00100834255711657	down	Cyp2c23
Abhd3	-1.0679927263098	4.69736451957507	27.3470752402101	7.31915322049588e-05	0.00100893242355465	down	Abhd3
Gm7694	-2.04656469368725	2.53755305945091	27.3360871417551	7.33484072090974e-05	0.00100995114541757	down	Gm7694
Pole	1.86131595328091	1.38653423151619	27.3068107004065	7.37682265118475e-05	0.00101458401480475	up	Pole
Atp2a2	-0.858548745825639	7.34007545803618	27.2973204327631	7.39048935491114e-05	0.00101531643823903	not significant	NA
Ncaph	2.58438361752313	0.734521172099734	27.2823558740301	7.41209721379076e-05	0.00101713694798491	up	Ncaph
Abcc6	-0.880741104163722	4.84904885604584	27.2378867462064	7.47672726578183e-05	0.00102430301515301	not significant	NA
Gprc5b	3.09815068437281	1.19245531720465	27.2348605480511	7.48114837718555e-05	0.00102430301515301	up	Gprc5b
Zfp141	-1.11201237008087	2.87728254626943	27.2223029661911	7.49952569403151e-05	0.00102489464069664	down	Zfp141
Pold1	1.21980480897466	1.94317861568937	27.2204036785247	7.50230960286484e-05	0.00102489464069664	up	Pold1
Serp1	-0.801196109345356	8.49139549617158	27.1963505749357	7.53766631639258e-05	0.00102816271688064	not significant	NA
Ddr1	1.23164761522848	2.3716134247699	27.1926475967333	7.54312607767344e-05	0.00102816271688064	up	Ddr1
Hk1	1.35781262307457	3.399619261938	27.1766077639219	7.56682689757722e-05	0.0010302395637283	up	Hk1
Ubash3b	1.16915978015866	2.64052232314405	27.1408139209039	7.62001860497927e-05	0.00103420352475002	up	Ubash3b
Akr1c12	-0.885336708037271	6.2872541259229	27.140535216309	7.62043441896448e-05	0.00103420352475002	not significant	NA
Pygl	-1.25573534320453	7.74289868577691	27.1341587506273	7.62995476099789e-05	0.00103420352475002	down	Pygl
Vopp1	1.12970259412102	3.068895700395	27.134017289224	7.63016612033885e-05	0.00103420352475002	up	Vopp1
Ecscr	1.75551155373225	2.53654573558607	27.1284937875865	7.63842399564791e-05	0.00103420352475002	up	Ecscr
Angpt2	4.03335791449538	2.24575756368843	27.1127566278568	7.66200677974977e-05	0.00103624385025683	up	Angpt2
Ganab	-0.54586904453746	7.10011175760793	27.1019717424033	7.67821555781211e-05	0.00103728346026292	not significant	NA
Sec23b	-0.680094142840255	5.4483089473275	27.0609707621138	7.74018875268274e-05	0.00104409203480202	not significant	NA
Cd52	0.811561012556278	4.73436231355802	27.0547392521437	7.74965676024383e-05	0.00104409203480202	not significant	NA
Asgr1	-0.70094971451046	9.8010462414103	27.0516550185424	7.75434767877942e-05	0.00104409203480202	not significant	NA
Asf1b	2.42561807519162	1.29197844212625	27.0409471031379	7.77065847292872e-05	0.00104513209870153	up	Asf1b
Rin1	2.96169020227493	1.10779376651193	27.0149026596748	7.81049152533534e-05	0.00104933005349207	up	Rin1
Vat1	1.35092199494663	4.99940998051892	26.9725539495064	7.87575090549597e-05	0.00105650588662588	up	Vat1
Slc37a2	1.57207357857064	1.89758621772333	26.9581394034179	7.89810313300963e-05	0.00105650588662588	up	Slc37a2
Dnajb2	-0.657561556774386	5.64642805217752	26.9575347121986	7.89904236514449e-05	0.00105650588662588	not significant	NA
Ctss	0.878989737800473	6.67285690476244	26.953933781968	7.90463807947762e-05	0.00105650588662588	not significant	NA
Runx1	2.33424996602651	1.66098958658493	26.9522201778486	7.90730251985026e-05	0.00105650588662588	up	Runx1
Gm21992,Rbm4	-0.676984404637793	4.1716421528939	26.9314719432548	7.93964353889879e-05	0.00105966382845917	not significant	NA
Kyat3	-1.32273871315014	6.81640935685547	26.9023704941175	7.98525541915218e-05	0.00106362727885452	down	Kyat3
Cela1	-1.02693729940017	5.32130674863648	26.9013776428413	7.98681673408671e-05	0.00106362727885452	down	Cela1
Fech	-0.668770108522911	6.48362252311345	26.8866995641065	8.00993886016789e-05	0.00106554071919086	not significant	NA
Fkbp1a	1.0489577028308	6.8328537820463	26.8700666661414	8.0362312179037e-05	0.00106787124873716	up	Fkbp1a
Mdh1	-0.880067221295824	9.0420849734863	26.7494556170993	8.22980988530013e-05	0.00109240180942064	not significant	NA
Dpagt1	-0.567379945438123	5.42654488158708	26.7108217378842	8.29291892044336e-05	0.0010984215878229	not significant	NA
Slc15a5	-2.23570209681902	0.575929540823023	26.7106447215833	8.29320932639866e-05	0.0010984215878229	down	Slc15a5
Pdcd4	-1.0499224834018	6.90044011368156	26.6574464884432	8.38100359305047e-05	0.00110816049359429	down	Pdcd4
Ggta1	1.41583976115454	2.03197963032172	26.6550713808644	8.38494754025914e-05	0.00110816049359429	up	Ggta1
Txndc5	-0.679500523208556	6.68552882582528	26.6021495275075	8.47336860721795e-05	0.00111863169942578	not significant	NA
Ms4a4c	2.18674852461395	1.37962253740544	26.5659211392319	8.53450176429002e-05	0.00112548164111526	up	Ms4a4c
Zbtb20	-0.67840798321519	9.25834419448393	26.5391418386693	8.58000836531361e-05	0.0011302582448333	not significant	NA
Trim35	1.09825560699506	3.07344412765386	26.5141772043281	8.62267664282864e-05	0.00113465102807038	up	Trim35
Sox6	-0.880444127502712	3.13550919474616	26.5012680676187	8.64483364735586e-05	0.0011358020619122	not significant	NA
Manf	-1.2973290878056	8.04059614283496	26.4982131728631	8.65008635715253e-05	0.0011358020619122	down	Manf
Sorl1	1.54650214176023	2.08449684248636	26.4695911621057	8.69947457030934e-05	0.00114105608264876	up	Sorl1
Hibadh	-0.96580660258664	7.18863500559471	26.4403507300194	8.75025692221308e-05	0.00114648145594379	not significant	NA
Slc25a19	-0.739122485590992	4.53002610127259	26.4299115731363	8.76846730005398e-05	0.0011476320857662	not significant	NA
Cyp2a4	-2.16668406779117	4.22459615462713	26.4070826620793	8.80843912995305e-05	0.00115063563645859	down	Cyp2a4
Arhgef6	2.0895876490344	1.29907970122938	26.406010086127	8.81032215888437e-05	0.00115063563645859	up	Arhgef6
Vcam1	1.22978234551382	5.29267182521053	26.3975470482132	8.82519583861823e-05	0.00115134280544117	up	Vcam1
Phldb1	1.33292034028312	2.3315568973482	26.3676323092791	8.87799690410446e-05	0.0011569912025349	up	Phldb1
Cenpt	1.65828888420214	2.10850066419509	26.3614619462839	8.88893196582607e-05	0.00115717732500572	up	Cenpt
Cyp4a12b	-1.18403280607374	6.00778331836752	26.3472196283353	8.91422983077975e-05	0.00115876746723427	down	Cyp4a12b
Csad	-1.4174718292825	8.61132132478737	26.3438726364862	8.92018663160129e-05	0.00115876746723427	down	Csad
Ahr	-0.955909749076483	5.4556777569462	26.3112072187176	8.97855797367914e-05	0.00116510669142455	not significant	NA
Dnajb9	-1.25649712147084	6.51558938272353	26.2796759240454	9.03530958928675e-05	0.00117122245283065	down	Dnajb9
Ptgr1	1.2907257390029	3.64203391455845	26.2251862666848	9.13433434671613e-05	0.00118279912413009	up	Ptgr1
Slfn1	2.87337948470894	1.20462232526481	26.2106118729141	9.16102662869213e-05	0.00118499485785803	up	Slfn1
Smox	1.81698464011059	2.53241460836954	26.1401625380973	9.29129155680772e-05	0.0011995035139478	up	Smox
Inpp5d	1.51103789689451	2.32424669253553	26.1392994950163	9.29290021075236e-05	0.0011995035139478	up	Inpp5d
Igfbp7	0.559085134047254	8.1737414652473	26.0958041260686	9.37437892366276e-05	0.00120855876647597	not significant	NA
Ccnd1	1.10525536940128	5.53330484902057	26.0912735787261	9.38291188235123e-05	0.00120855876647597	up	Ccnd1
Rcn3	1.05745909449193	3.45795408462608	26.0731290241342	9.41717331286252e-05	0.00121168957255986	up	Rcn3
Prkcd	0.932589945489318	3.36630037714994	26.0503171449455	9.46044720434982e-05	0.0012150059754654	not significant	NA
Tbccd1	-1.05190446078865	4.21585050747071	26.0443562076941	9.47179178556451e-05	0.0012150059754654	down	Tbccd1
Bco1	1.21501716854672	4.98505139290239	26.0437774270841	9.47289410710372e-05	0.0012150059754654	up	Bco1
Psap	0.591601437644038	9.09397555314652	26.0052618819317	9.5465738329282e-05	0.00122316733362528	not significant	NA
Arhgef17	1.17999220309929	2.41784825418464	25.9829739397658	9.58950403095272e-05	0.00122737584715832	up	Arhgef17
Rogdi	0.621715638430257	4.93007362783752	25.9578209700947	9.63821317783724e-05	0.00123231439916633	not significant	NA
Cyp2f2	-1.52370229606628	9.24679005487596	25.9431518911548	9.66674825325786e-05	0.0012346658944245	down	Cyp2f2
Dnah3	-1.92208516687244	1.44314584701882	25.92105116466	9.70991897866013e-05	0.00123784762780497	down	Dnah3
Inmt	-2.93851321232457	6.91806205467445	25.919989250677	9.71199872291937e-05	0.00123784762780497	down	Inmt
Ripk3	1.51208254700614	1.58239885398638	25.909102038708	9.73335004377377e-05	0.00123927130473655	up	Ripk3
Atp8b1	-0.756194709606145	4.75285755068671	25.8952429358885	9.76060590627366e-05	0.00124144299990766	not significant	NA
Nlrp6	-0.873867653935661	6.10289014568683	25.8728845300303	9.80475759267845e-05	0.00124545680822666	not significant	NA
Sla	1.05712010395889	2.86887368540955	25.8689108295006	9.81262799120412e-05	0.00124545680822666	up	Sla
Selenon	1.91006407562214	2.09807097216504	25.86201657932	9.82629972282223e-05	0.00124589291902284	up	Selenon
Cfhr2	-0.731843154469089	8.5315970609246	25.8531277580812	9.84395837602697e-05	0.00124683310460978	not significant	NA
Kctd10	0.890056543763613	4.02054204796707	25.8183374403025	9.91341661609987e-05	0.00125432543712233	not significant	NA
Mrc2	2.33828979892954	0.865118920029758	25.8020999055963	9.94602269959064e-05	0.00125655364656145	up	Mrc2
Mup2	-2.6573925383737	0.286250343217964	25.7960246585628	9.95825314021064e-05	0.00125655364656145	down	Mup2
Epb41l1	1.62550310929253	1.8541675039858	25.794166662901	9.9619969514607e-05	0.00125655364656145	up	Epb41l1
Pdk3	2.30713119467677	0.527641344399912	25.7675523462611	0.000100157978279919	0.00126203199960991	up	Pdk3
Hspb8	-1.01274555628316	8.9078427836941	25.7102066936564	0.000101328340835308	0.001275458701807	down	Hspb8
Gypc	1.33183480382359	2.73704109952631	25.6516985794699	0.000102538271194142	0.00128935520348667	up	Gypc
Akr1c14	-1.07556275139926	7.01463618158135	25.6363925485539	0.000102857465349801	0.00129032491492684	down	Akr1c14
Macrod1	-1.21073538261953	3.65099640552387	25.6350094819433	0.000102886362913606	0.00129032491492684	down	Macrod1
Rcan3	1.94431010377574	1.70051553462765	25.6327585916385	0.000102933412125695	0.00129032491492684	up	Rcan3
Itpk1	-0.808082047043803	3.28088891591985	25.5937110499089	0.000103753458138416	0.00129926655602962	not significant	NA
Slc30a5	-0.983326824886072	5.0922339123992	25.5717021472693	0.000104218901671886	0.00130264489330339	not significant	NA
Sil1	-0.747382466084768	6.23650012791825	25.5708355557988	0.000104237276214057	0.00130264489330339	not significant	NA
Loxl3	1.80914768544969	1.55590116438052	25.5470475736276	0.000104743080938991	0.00130640439733188	up	Loxl3
Slc25a16	-0.722566934649967	4.61643776559224	25.5465932516448	0.000104752767975346	0.00130640439733188	not significant	NA
Uox	-1.0791337052066	9.8543619826274	25.5326974310849	0.00010504954041136	0.00130876459149137	down	Uox
Cdc42	0.570456083783217	8.11276492223915	25.5237908904389	0.000105240253238154	0.00130979996156933	not significant	NA
Cd14	1.5189641183404	4.1065677085591	25.4904974650047	0.00010595660363388	0.00131736851831623	up	Cd14
Cadm1	0.741237278177791	5.65689891637349	25.4718003793155	0.000106361293971335	0.00132007237630152	not significant	NA
Sell	1.98909914947583	0.7023552784206	25.470432028601	0.000106390979391373	0.00132007237630152	up	Sell
Txndc15	-0.636155708506208	7.18471460902005	25.4477229325109	0.000106884997775341	0.00132485152028661	not significant	NA
Slc47a1	-0.762782901721375	5.77191723511656	25.4421443336427	0.000107006749352915	0.00132501134600578	not significant	NA
Stbd1	-0.779775777615836	5.87111781514851	25.4279617064776	0.000107316983304539	0.00132637792262837	not significant	NA
Ndc1	0.90616141134761	3.31620193284097	25.4271370950274	0.000107335052069417	0.00132637792262837	not significant	NA
Nol3	1.57068122402135	2.54193135226116	25.3324302005386	0.000109433154130785	0.00135037498958203	up	Nol3
Mnda	1.781160662432	0.98916648137783	25.3294973068833	0.000109498859243959	0.00135037498958203	up	Mnda
Gstk1	-0.670533264528164	6.98011275583723	25.3036546108513	0.000110079726591858	0.00135616440493532	not significant	NA
Itm2b	-0.617574692632531	9.90074147215209	25.2849282637637	0.000110502800677138	0.00135879753979122	not significant	NA
Gmppb	-1.29350860306271	4.97496262175072	25.2758494339232	0.000110708570366761	0.00135879753979122	down	Gmppb
Ddr2	1.04016800062746	2.66483787321993	25.2712141849953	0.000110813793085072	0.00135879753979122	up	Ddr2
Txndc11	-0.617226359508773	5.29010219341033	25.2702777135623	0.000110835065132769	0.00135879753979122	not significant	NA
Gdpd1	1.7875991323386	1.27483088766501	25.2657019901376	0.000110939069105498	0.00135879753979122	up	Gdpd1
Mfsd4b3	-0.868070887625842	3.98503770303704	25.2646385526956	0.000110963256207071	0.00135879753979122	not significant	NA
Chaf1a	2.01281090086828	1.27831132435304	25.2538457929808	0.000111209064725102	0.00135925011617824	up	Chaf1a
Abcc5	0.961042298746645	2.85611088974286	25.2532103864291	0.000111223555349451	0.00135925011617824	not significant	NA
Sp5	-3.01616228755582	0.785263404409253	25.2172248619801	0.00011204768450517	0.00136780690834163	down	Sp5
Cyp2c68	-0.924658119247787	6.58212357184412	25.212844048697	0.000112148479668497	0.00136780690834163	not significant	NA
Smad6	0.996077341801063	2.83140184541414	25.14935415866	0.000113620760258818	0.00138228754256952	not significant	NA
Spcs2	-0.607162539748948	7.2997829797871	25.1476228930402	0.000113661209682561	0.00138228754256952	not significant	NA
Ak1	2.56984753552434	0.277949644816328	25.1469704916911	0.000113676456630964	0.00138228754256952	up	Ak1
Fxyd1	-0.891463068353625	7.27621029501613	25.1179844137844	0.000114356198402495	0.00138916531632253	not significant	NA
Neurl1b	2.21652830408308	2.54971456683016	25.1086271724139	0.000114576604793105	0.00139045506833666	up	Neurl1b
Rdh16	-0.875142428984973	4.76695903251455	25.1033438446418	0.000114701262235032	0.00139058143817213	not significant	NA
Racgap1	4.5442960295801	1.52955617554065	25.0555089859545	0.000115836856324723	0.00140295145789506	up	Racgap1
Shb	-0.854652386012894	5.92762106759804	25.0482374869458	0.000116010583353725	0.00140338011271609	not significant	NA
Tor1b	0.779197359177208	6.1209405906594	25.0443809529393	0.000116102840412841	0.00140338011271609	not significant	NA
Nudt7	-2.29050830834725	8.46023166770931	25.0271972482229	0.000116514915877995	0.00140696384530452	down	Nudt7
Lst1	0.982207481432306	2.89030072290931	25.0082946034253	0.000116970109840686	0.00141106063129913	not significant	NA
Ptp4a3	1.39964772427276	2.27305263226649	24.9455044917791	0.000118496545273714	0.00142774297449368	up	Ptp4a3
Aox3	-1.92860574160835	6.29801427563808	24.9408798861627	0.000118609851046581	0.00142774297449368	down	Aox3
Slco1a1	-2.56901760040328	6.76359697712888	24.9334065757044	0.000118793209038463	0.00142774297449368	down	Slco1a1
Gmnn	1.06753069469279	2.80801025715298	24.9322267662998	0.000118822184781638	0.00142774297449368	up	Gmnn
Lman2	-0.579845194840253	7.78177690350585	24.9054748680437	0.000119481336994022	0.00143424737070142	not significant	NA
Plac8	1.18902594526679	3.80349255647705	24.8787152410366	0.000120144788612849	0.00144079050935527	up	Plac8
Ankrd50	1.05106536078511	3.20205948150939	24.8630992670049	0.0001205338657253	0.0014432519787939	up	Ankrd50
Nrg1	1.99684571203814	2.61200124237848	24.8595509826526	0.000120622469457761	0.0014432519787939	up	Nrg1
Kif7	2.04013176331348	0.130726753852536	24.8536539576298	0.00012076988504274	0.0014432519787939	up	Kif7
Hmbs	-0.479672355117361	5.9447965467236	24.8514779828141	0.00012082433177711	0.0014432519787939	not significant	NA
Fbp1	-0.801384681464472	8.82293146050862	24.8196334135101	0.000121624299523213	0.00145138330764368	not significant	NA
Car8	-0.634338060268562	6.03075800015613	24.8094223189931	0.000121882070036887	0.00145303482516061	not significant	NA
Phyh	-0.866014249878037	10.5894979998828	24.7906632660776	0.00012235722632198	0.00145727217102851	not significant	NA
Itgav	0.599695251883797	4.60748495479789	24.770363351443	0.000122873755698513	0.00146199350377547	not significant	NA
Mtpn	0.481604065545217	6.90093864151241	24.7505974427921	0.000123379050342587	0.00146657207106442	not significant	NA
Cyp4f13	-0.64144153727534	5.6087645543	24.6775494182636	0.000125266788186748	0.00148675813521753	not significant	NA
Rbms1	0.618136541464835	7.05952643066898	24.6754490183357	0.000125321545081596	0.00148675813521753	not significant	NA
Qdpr	-1.0665485688675	8.44803711861566	24.6635628371035	0.000125631921509796	0.00148801585265307	down	Qdpr
Bex3	1.5003531727497	1.71139599108484	24.6571052541565	0.00012580090601226	0.00148801585265307	up	Bex3
Fstl3	2.50746819535495	1.58315630968854	24.6540939099295	0.000125879795241155	0.00148801585265307	up	Fstl3
Mef2c	0.964527582849369	2.77449120821125	24.6526913819567	0.000125916556706594	0.00148801585265307	not significant	NA
Itga3	1.42797623008666	2.82549588338348	24.626192438079	0.000126613386607541	0.00149441366552419	up	Itga3
Wasf2	0.573771425378703	5.03853815293208	24.6227778857837	0.00012670349185187	0.00149441366552419	not significant	NA
Arpc1b	0.751722755368237	8.2206677709607	24.6015317968963	0.000127265766302588	0.00149959235956931	not significant	NA
C4b	-0.768554665711496	9.75487240123601	24.571773413435	0.000128058032390817	0.00150746844319248	not significant	NA
Cd300lb	1.71026674387524	1.45986883322559	24.5634511646439	0.000128280587608702	0.00150862928731702	up	Cd300lb
Sox4	1.90360826904135	3.85776857654343	24.5521898731469	0.000128582430857379	0.0015107194482587	up	Sox4
Srebf2	-0.858803581587485	4.52515606817529	24.5094883688873	0.000129734250362106	0.00152192454141817	not significant	NA
Plekho2	1.36784129417313	2.34437069707341	24.5075723314961	0.000129786203909963	0.00152192454141817	up	Plekho2
Cavin3	1.73412640547033	2.21385312559008	24.4728274567483	0.000130732378131506	0.00153041669146374	up	Cavin3
Cstf3	-0.712310390650567	3.40603732741312	24.4717493815557	0.000130761859934463	0.00153041669146374	not significant	NA
Tcaf1	1.06785987207096	2.74719296893862	24.4455794846336	0.000131479814891029	0.00153734131301979	up	Tcaf1
Atp11c	-1.07140800284254	6.11788096237772	24.4324504859066	0.000131841666937707	0.00154009286944891	down	Atp11c
Otc	-1.33705380851939	7.59499328574919	24.4149907970327	0.000132324611456275	0.00154425232084926	down	Otc
Car3	-2.71026919025109	9.15683461036383	24.3954612853198	0.000132867162828548	0.00154819213074961	down	Car3
Bst2	-1.08241534686737	5.89392125278243	24.392126213569	0.000132960064207489	0.00154819213074961	down	Bst2
Plekhb1	-1.36417724902265	4.39836412368082	24.3891229040332	0.00013304378645778	0.00154819213074961	down	Plekhb1
Cyp4a12a	-1.01049974115102	7.26485607323903	24.3768665589391	0.00013338606655349	0.00155069264764956	down	Cyp4a12a
Chmp4c	1.62213642529486	2.5002521294728	24.3578280320946	0.000133919713180977	0.0015554110198844	up	Chmp4c
Cdr2	2.29594816239814	0.854553402364893	24.3279742955511	0.000134761340776326	0.00156369403234456	up	Cdr2
Slc3a1	-1.71274770729619	6.94526864678532	24.28893962491	0.000135870765903914	0.00157437050722427	down	Slc3a1
Abca1	-0.597493550890831	6.62428161218779	24.2824154890703	0.000136057190027287	0.00157437050722427	not significant	NA
Acot3	4.08752276146063	2.86616047776218	24.2817329069918	0.000136076711076958	0.00157437050722427	up	Acot3
Tars	-0.736669682755021	7.05231709979634	24.2774653753152	0.000136198828796184	0.00157437050722427	not significant	NA
Aldh3b1	0.921747073764512	2.81758906237641	24.2713853517051	0.00013637302450092	0.00157449110988783	not significant	NA
Tnfrsf11a	1.85034811180898	2.10412492526332	24.268075128499	0.000136467969185973	0.00157449110988783	up	Tnfrsf11a
Prkx	0.886351470657718	3.73766661595109	24.2511295630952	0.000136955170018645	0.00157861584229825	not significant	NA
Flt4	0.69389281729153	4.46296961705317	24.2371537744505	0.000137358456504822	0.00158176644520028	not significant	NA
Ikzf1	1.36919853756224	1.69910106896405	24.143427062456	0.000140097745057312	0.00161178615580114	up	Ikzf1
Clspn	3.38877979218394	0.21638480108412	24.1242030486887	0.000140667140623272	0.00161680872112036	up	Clspn
C4bp	-0.681948385940356	9.36411365689691	24.087660800996	0.00014175666159241	0.00162753065470854	not significant	NA
Ccna2	4.16489897505621	1.58520355215912	24.0839642383913	0.000141867402616313	0.00162753065470854	up	Ccna2
Arhgdia	0.966246921026744	6.00016827917726	24.0757377781243	0.000142114198310671	0.00162882676255884	not significant	NA
Cdc45	2.06509859276931	0.110815981338923	24.0678351297026	0.000142351733546709	0.00163001439391397	up	Cdc45
Ercc3	0.643034949241913	4.47892686890417	24.0536751021578	0.00014277846668491	0.00163336418842925	not significant	NA
5830473C10Rik	-1.24839278909908	3.74566298613497	24.0432301557825	0.000143094160802311	0.00163500041803639	down	5830473C10Rik
Vav1	0.946699171945896	2.84776041250406	24.0378749272124	0.000143256324160581	0.00163500041803639	not significant	NA
Haus5	0.824076724245413	3.07892333254249	24.0356265397854	0.000143324469770361	0.00163500041803639	not significant	NA
Proc	-0.543714194099421	8.36313298216385	24.0296187674372	0.000143506735898941	0.00163554680651864	not significant	NA
Rp9	-0.671609795718717	5.32519852577811	24.0005367035117	0.000144392725404492	0.00164410500806686	not significant	NA
Sult1e1	3.79392790825392	1.90436831236908	23.9902342782766	0.000144708062037083	0.00164547863998146	up	Sult1e1
Grb10	1.11949374379915	2.70775396754669	23.9877656988982	0.000144783735082167	0.00164547863998146	up	Grb10
Tulp3	2.14823242194955	0.955565426880749	23.9416266707826	0.000146206310266028	0.00166009627664001	up	Tulp3
Gpc3	2.97064710554277	0.510460030975303	23.9093178829871	0.000147211807530149	0.00166995537861787	up	Gpc3
Nxpe2	-2.55777620750847	2.85314728999278	23.9031563736276	0.000147404442931949	0.00167058368656209	down	Nxpe2
Arhgap26	-1.25592410327327	2.91831623304929	23.8931607580133	0.000147717551280205	0.00167257491551875	down	Arhgap26
Cyth4	1.39672689846555	2.9174187267745	23.874859608711	0.000148292763833342	0.00167752743622624	up	Cyth4
Gm42416,Pcdhga1,Pcdhga10,Pcdhga11,Pcdhga12,Pcdhga2,Pcdhga3,Pcdhga4,Pcdhga5,Pcdhga6,Pcdhga7,Pcdhga8,Pcdhga9,Pcdhgb1,Pcdhgb2,Pcdhgb4,Pcdhgb5,Pcdhgb6,Pcdhgb7,Pcdhgb8,Pcdhgc3,Pcdhgc4,Pcdhgc5	1.30287798743184	4.20106688643286	23.8431639659152	0.000149294929339923	0.00168729608163931	up	Gm42416,Pcdhga1,Pcdhga10,Pcdhga11,Pcdhga12,Pcdhga2,Pcdhga3,Pcdhga4,Pcdhga5,Pcdhga6,Pcdhga7,Pcdhga8,Pcdhga9,Pcdhgb1,Pcdhgb2,Pcdhgb4,Pcdhgb5,Pcdhgb6,Pcdhgb7,Pcdhgb8,Pcdhgc3,Pcdhgc4,Pcdhgc5
Kitl	1.08601309274814	2.13984675818602	23.8328249637043	0.000149623474902031	0.00168852071181118	up	Kitl
Sema6d	0.846289701347565	3.73601441238678	23.8310258042172	0.000149680730204097	0.00168852071181118	not significant	NA
Cyp4a31	2.94961982569963	4.87008367878481	23.8252190484551	0.000149865688557118	0.00168895601352001	up	Cyp4a31
Orm2	-1.96004291986118	8.55303018187622	23.8211066512885	0.000149996832945705	0.00168895601352001	down	Orm2
C1s1	-0.634401052474088	8.0793707035871	23.8117618607549	0.000150295317698757	0.00169075287156125	not significant	NA
Gpx3	1.11838999894281	4.30664145017315	23.8034539236885	0.000150561244033803	0.00169218048234483	up	Gpx3
Atxn10	0.714254627510262	6.31868276973968	23.7739965022018	0.00015150840387528	0.00170125488189106	not significant	NA
Fah	-0.870216510954423	8.64541631336716	23.762506969914	0.000151879644685536	0.00170385164526483	not significant	NA
Clec4a1	1.12848842799651	3.05580552922875	23.7548127668914	0.000152128824689883	0.00170490111828164	up	Clec4a1
Zadh2	-0.580658602693475	5.61521372691782	23.7509736231748	0.000152253328587918	0.00170490111828164	not significant	NA
H2-Ke6	-0.610561769934652	6.25714133247639	23.7366692928955	0.000152718227945058	0.00170853517513534	not significant	NA
Pccb	-0.550921346873217	6.66034742804451	23.7313340284088	0.000152892035147538	0.00170890895483547	not significant	NA
Olfr1058	-2.19045872194097	0.609085637722137	23.7179016453202	0.000153330606839335	0.00171223866646641	down	Olfr1058
Tbcel	-0.921563216923777	5.69382981376109	23.6969117529888	0.000154018764458287	0.00171704382935256	not significant	NA
Erg28	-0.638303847676306	6.56055147726453	23.696173287372	0.000154043038256079	0.00171704382935256	not significant	NA
Mcm7	1.10255596279259	4.09926738107794	23.6734899628435	0.000154790748697521	0.00172379962776416	up	Mcm7
Entpd8	-0.661779740356922	4.94434060330964	23.6353513595752	0.000156057114248024	0.00173480876201569	not significant	NA
Tbx3	-2.2381210517388	4.56212352277912	23.6351336395243	0.000156064376799801	0.00173480876201569	down	Tbx3
Manbal	0.88291793775268	4.1803636723824	23.6216357638736	0.00015651537126734	0.00173823457943984	not significant	NA
Matn2	1.68634524533241	2.094963713049	23.6054010279821	0.000157059749843017	0.00174219228678668	up	Matn2
Pah	-1.67485492968579	8.45240943533862	23.6024778021023	0.000157157996294099	0.00174219228678668	down	Pah
Ptgis	1.49961062851988	1.40557564088375	23.5539985316367	0.00015879743403648	0.00175876466523388	up	Ptgis
Apoh	-0.619227653383691	10.5044313234827	23.507728854913	0.000160380076662973	0.00177467844831065	not significant	NA
Cblb	1.11738304424418	2.55221437468168	23.5006068285165	0.000160625252903959	0.00177577709204995	up	Cblb
Lamb1	0.70589395185184	3.93167993173896	23.4919425749057	0.000160924087951914	0.00177623913767891	not significant	NA
Camk2n1	-0.664452699212351	7.65192099949016	23.4903859674222	0.000160977842349149	0.00177623913767891	not significant	NA
Bgn	0.596806384953902	6.7687974113168	23.4867109637699	0.000161104831416161	0.00177623913767891	not significant	NA
Pecr	-1.28255931945669	7.59362682011751	23.4472706485879	0.000162474787958761	0.00178972227966881	down	Pecr
Flrt2	2.09362252783809	0.0933762577392906	23.441717255517	0.000162668733040024	0.00179023853396309	up	Flrt2
Abca3	-0.90666860473225	4.59460444426	23.4298564773261	0.000163083826407188	0.00179318548783044	not significant	NA
Gas6	-1.05571574908139	6.51277217947562	23.3865408071741	0.000164609884698757	0.00180833169364013	down	Gas6
Nos3	1.37650686668948	2.64072214913956	23.3680154860911	0.000165267441452678	0.00181204418383995	up	Nos3
Evi2a	1.59312174386957	1.72374788027466	23.3648239956095	0.00016538102102197	0.00181204418383995	up	Evi2a
Isoc2b	-1.0256855988662	3.73836034513166	23.3644471779121	0.000165394437088908	0.00181204418383995	down	Isoc2b
Hddc2	1.27230908959712	1.75591275043743	23.3550262618614	0.000165730253113069	0.00181409050439953	up	Hddc2
Cyp1a2	-2.3922285306453	9.74953440352887	23.3250589657323	0.000166803562268141	0.00182419852644009	down	Cyp1a2
Eprs	-0.517416830423698	5.68338219143595	23.3206650431652	0.000166961590117737	0.00182428767945521	not significant	NA
Vasp	0.68193215045774	4.76427299111111	23.2901206840673	0.000168064777973658	0.00183469459865055	not significant	NA
Gcat	-0.773450584148842	5.531485643621	23.2849854411689	0.000168251052886642	0.00183508227216506	not significant	NA
Agxt2	-0.751617295715692	6.58487510879593	23.2676070174658	0.000168883156517894	0.00184032746744477	not significant	NA
Gstp1	-0.958271128176053	3.79415783477211	23.2396167270773	0.000169906857955344	0.00184982672185371	not significant	NA
Smim3	1.95197487499945	1.38971433422732	23.2337205662872	0.000170123388162814	0.00185052893719193	up	Smim3
Sec24d	-0.642649939468338	5.56598859508257	23.2254018991574	0.000170429409439651	0.00185220247473163	not significant	NA
C1qtnf6	1.92755163169933	0.995099180912122	23.2078364085027	0.000171077628905238	0.00185758866996839	up	C1qtnf6
Wls	0.850816910217706	2.68784350251076	23.2027992706931	0.000171264024830038	0.0018579551784592	not significant	NA
Klf5	2.00944360781375	1.08784697890893	23.1975831297007	0.000171457285000711	0.00185839543457582	up	Klf5
Mis18bp1	3.35196475154032	0.538816415032418	23.1870036825581	0.000171850010270588	0.00186099495107972	up	Mis18bp1
Stk24	0.708738515047924	4.86755663973353	23.180249889332	0.000172101249561243	0.0018620590308084	not significant	NA
Wdfy4	1.47022345034783	2.26068502701651	23.1741044850436	0.000172330215339342	0.00186288044503594	up	Wdfy4
Ndrg2	-0.804791921582419	10.2956818802776	23.1595913918538	0.000172872303744966	0.00186708223707518	not significant	NA
Cyp2j9	-1.02150458818683	3.04672442393542	23.1476410643741	0.000173320106070374	0.00187025915876648	down	Cyp2j9
Atp1b3	0.623219237597344	5.9893300481579	23.1422841137847	0.00017352126421504	0.00187077132686047	not significant	NA
Chaf1b	1.89448224874543	0.829910432310441	23.1145671260303	0.000174566257047745	0.00188037210688951	up	Chaf1b
Cyp2d40	-0.85509394840514	5.9923302336764	23.0966322926225	0.000175246205435645	0.00188602724364515	not significant	NA
Prdx4	-0.678646055778596	5.27623942339536	23.0891216107765	0.000175531834642508	0.00188743241278146	not significant	NA
Ampd3	1.78372942660297	1.42681755994848	23.0830393221136	0.000175763525511564	0.00188825563329811	up	Ampd3
Mrps34,Nme3	-0.699150014180581	5.18598837026266	23.0735166548563	0.000176126959688687	0.00188924251629888	not significant	NA
Arrb1	0.768397421492389	3.96704291641151	23.0648341734055	0.000176459063547599	0.00188924251629888	not significant	NA
Camk1d	-0.870493255598288	5.54590046148974	23.0639625341584	0.000176492442460105	0.00188924251629888	not significant	NA
F9	-0.710047005250028	7.86336721684148	23.0633464953465	0.000176516037579982	0.00188924251629888	not significant	NA
Canx	-0.526060296113032	8.30045929222132	23.0598120262304	0.000176651481001511	0.00188924251629888	not significant	NA
Apbb1ip	1.75063532591995	2.78475227424836	23.0562874887447	0.000176786660044728	0.00188924251629888	up	Apbb1ip
Acvr2b	-1.32466593943373	2.15976060067056	23.0320077909519	0.000177721038323965	0.00189756182322746	down	Acvr2b
Slc37a1	-2.09602038785697	2.45473615139233	22.9226892721709	0.000181997308493025	0.00194151729971701	down	Slc37a1
Galnt10	0.688644250674984	3.35557496843401	22.9083129089588	0.000182568223335349	0.00194590228935015	not significant	NA
Cd164	-0.480078531106888	8.05503541933341	22.8690879405719	0.000184136182439393	0.00196089729890839	not significant	NA
Mkrn1	0.518716500628601	5.11304527040061	22.8468513354603	0.000185031769457605	0.00196871214845976	not significant	NA
Homer2	-0.890473086777193	4.76461504027415	22.8264246942206	0.000185858771410381	0.00197355146080749	not significant	NA
Ctps2	0.929943055244759	3.13020055748845	22.8251992729683	0.000185908516155796	0.00197355146080749	not significant	NA
Tmem65	0.829156577534972	3.48605844179333	22.8232331058024	0.000185988361977024	0.00197355146080749	not significant	NA
Ifi209	1.39142576723955	1.19947489238731	22.8196209257489	0.000186135152563835	0.00197355146080749	up	Ifi209
Mrps12	-0.473178267797247	6.29519431446443	22.8094887396334	0.000186547595699897	0.00197480171090303	not significant	NA
Syne4	-2.23244551683069	1.53160016348622	22.8087537960725	0.000186577552377464	0.00197480171090303	down	Syne4
Tbxas1	1.21460929007573	2.67680745211501	22.7813635613362	0.000187697853704374	0.00198493334082505	up	Tbxas1
Ptprc	0.855833033421518	3.18817970791026	22.7577027498701	0.000188671699067151	0.00199349993146299	not significant	NA
Hbegf	1.93179926816661	2.64057339780123	22.7430195850135	0.000189278889545544	0.00199818095711046	up	Hbegf
Mef2a	0.650043248893945	4.56004685328045	22.7082640062096	0.000190724894286869	0.00201170139797207	not significant	NA
Reep4	0.868509757342016	4.23177370566585	22.7033396415093	0.000190930773780164	0.00201212933199321	not significant	NA
Ngly1	-0.808038068870946	4.20686246800314	22.6827005672263	0.000191796378101527	0.00201950304001019	not significant	NA
Slc43a3	0.625065916422956	4.92930144773471	22.6266034608376	0.000194171444579894	0.00204249888917369	not significant	NA
Myl6	0.622300680202137	8.62243244145866	22.623215316388	0.000194315947556945	0.00204249888917369	not significant	NA
Nup62	0.858139486741376	4.31017675694325	22.616555794926	0.000194600325494815	0.00204372317681009	not significant	NA
Gchfr	-0.666273961871124	7.12019716545414	22.6036287760509	0.000195153675989245	0.00204776771046645	not significant	NA
Shisa5	0.636010384950499	5.71568374727673	22.5866782743467	0.000195881933801211	0.00205363901656188	not significant	NA
Clk3	-0.614141707446408	5.40364286639172	22.5732215522563	0.00019646225885513	0.00205487880097768	not significant	NA
Hba-a2	2.94945669883819	3.9713521136503	22.5723003410969	0.000196502056903712	0.00205487880097768	up	Hba-a2
Cxcl11	-1.66429083430045	1.50112930261574	22.5721940745259	0.000196506648401086	0.00205487880097768	down	Cxcl11
Ppfibp1	0.804499668600266	3.71023427576606	22.5407709120897	0.000197869660003177	0.0020664457192161	not significant	NA
Abr	1.46292102564333	2.37043321012279	22.5388729422513	0.000197952325715246	0.0020664457192161	up	Abr
Il2rg	1.64934325600999	1.84359791337992	22.5254665719704	0.000198537343227356	0.00207077681385037	up	Il2rg
Ace	2.09415419898935	1.22353348834716	22.5062626738856	0.000199378734382725	0.00207543274591764	up	Ace
Hmgcr	-1.70984716517356	5.54438966616817	22.4964884774322	0.000199808513788669	0.00207543274591764	down	Hmgcr
Cdk5rap3	-0.694672214044193	5.64158026685277	22.4960014392884	0.000199829956447825	0.00207543274591764	not significant	NA
Pde4dip	-0.549940025208167	5.93545394291642	22.4937347334805	0.000199929785920658	0.00207543274591764	not significant	NA
Rnf186	-1.91718945392417	2.25449748916356	22.49210161393	0.000200001745916038	0.00207543274591764	down	Rnf186
Mup3	-0.627676809207699	12.4949897029986	22.4919872328899	0.000200006786966923	0.00207543274591764	not significant	NA
Ebi3	1.91965478928605	1.40577159785558	22.4649441940948	0.000201202654019954	0.00208606363264981	up	Ebi3
Fam49b	0.726223462639846	4.12576512865142	22.4482668936679	0.00020194414064242	0.00209196942970173	not significant	NA
Apoa5	1.03604599901896	9.8954326633	22.4379196186402	0.000202405731378598	0.00209496816525535	up	Apoa5
Mtap	0.539770559014712	5.08277495967328	22.4106889035505	0.000203626162427197	0.0021058093874799	not significant	NA
Bhlha15	-3.35978341567321	1.14200779874096	22.3890703534907	0.000204600952033065	0.00211329745464153	down	Bhlha15
Psen2	-0.88165617056917	8.64318440453083	22.3869359352319	0.000204697477737625	0.00211329745464153	not significant	NA
Efr3b	2.65878943192109	0.819513652176649	22.3642486296671	0.00020572664207063	0.00212212261634213	up	Efr3b
Pfkp	1.32982026946685	2.51913354587751	22.3498817964908	0.000206381369122178	0.00212707368751495	up	Pfkp
Apobr	1.63785438247071	1.80149341995783	22.31157931816	0.000208138358517835	0.00214336725878095	up	Apobr
Grk5	1.04171675194523	2.33370086410292	22.3061992918502	0.000208386490684944	0.0021441085077068	up	Grk5
Selenoi	-0.853348016519875	5.02194776531414	22.2818371976514	0.00020951426037482	0.00215389141437714	not significant	NA
Lman1	-0.640382056039584	7.31877504921161	22.2780282426788	0.000209691203256401	0.00215389141437714	not significant	NA
St3gal4	-0.674821037054234	5.45514788101972	22.2131844266724	0.000212729380120082	0.00218325633627457	not significant	NA
Col12a1	2.2051937070423	1.67990111033849	22.2009202556627	0.000213309544390608	0.00218688943081458	up	Col12a1
Pts	-0.53523220961461	4.50148225038209	22.1981105738943	0.000213442708166917	0.00218688943081458	not significant	NA
Mapk7	1.56452270551931	1.86689601248856	22.1916812376039	0.000213747775426806	0.00218817318965104	up	Mapk7
Gipc1	1.12804979665704	2.72617200738877	22.1859644590497	0.000214019443642555	0.00218911316640099	up	Gipc1
Rgs4	1.62540514025655	1.89570716618403	22.1777253094702	0.000214411660347601	0.00219128356822082	up	Rgs4
Pdlim4	1.74326634919585	1.53955317303744	22.1675419863592	0.000214897543345822	0.00219440679329307	up	Pdlim4
Clec7a	1.23720399709342	3.12471626796084	22.1535632752786	0.000215566532851649	0.00219823923953309	up	Clec7a
Ccdc47	-0.51058437044921	6.19058379647595	22.1521552017134	0.00021563404962229	0.00219823923953309	not significant	NA
Idh1	-0.879266012214833	8.35952094005314	22.1387381404607	0.000216278586891576	0.002202964819786	not significant	NA
Sp100	1.13813473338163	3.12581148132205	22.130351214359	0.000216682582109814	0.00220523443933165	up	Sp100
Herpud1	-1.43306956136889	8.89113126948905	22.1259452505052	0.000216895155295846	0.00220555374290814	down	Herpud1
Efemp2	1.16048815711012	1.74401503887743	22.1214051101799	0.000217114447081221	0.0022059407761875	up	Efemp2
Rasa2	1.86145686959578	1.4817115594093	22.0936172398333	0.000218462057438078	0.00221778162063077	up	Rasa2
Dok2	1.3225499268901	2.54863314921334	22.0851147502173	0.000218876272030684	0.00222013498596457	up	Dok2
Actr3	0.500227927715281	6.30310958929535	22.0793356106779	0.000219158317017447	0.0022210232616987	not significant	NA
Slc13a5	-1.81809575678622	3.02852422803033	22.0732523027763	0.000219455647646226	0.0022210232616987	down	Slc13a5
Pvr	1.09235012153999	4.52315571260738	22.0721156382878	0.000219511254011135	0.0022210232616987	up	Pvr
Akr1b8	1.33528039785214	3.57333563949271	22.023047167417	0.000221926867886948	0.00224178971602887	up	Akr1b8
Hmgb2	1.63119507962185	2.08986998774911	22.0229311062088	0.000221932616791958	0.00224178971602887	up	Hmgb2
Piezo1	1.58869872292299	2.2178675147033	22.0192266104188	0.00022211620091446	0.00224178971602887	up	Piezo1
Ddc	-1.5968911952549	6.30759622482892	22.0094594420154	0.000222601051729016	0.00224452965864889	down	Ddc
Tnfaip8	0.997092847877305	2.35951428307915	22.0017153298113	0.00022298632110302	0.00224452965864889	not significant	NA
Ercc1	1.21010160480968	2.60411358634365	22.0004364076307	0.000223050019465216	0.00224452965864889	up	Ercc1
Ehbp1l1	0.755432645986353	3.44699034139777	21.9989259060375	0.000223125278258722	0.00224452965864889	not significant	NA
Mmp13	3.22323029791837	-0.0814035935360027	21.9684567543939	0.000224649470278525	0.00225799616203981	up	Mmp13
Pdk4	2.59738300049391	3.98157776078413	21.9616147598964	0.000224993340381944	0.00225958658343978	up	Pdk4
Zfp532	1.37483065952535	1.57567073141455	21.9301562748408	0.000226582030535507	0.00227296052127004	up	Zfp532
Zfp707	-0.710303673732282	5.06307300443875	21.9278598661692	0.000226698494316614	0.00227296052127004	not significant	NA
Dpys	-0.985787760743255	5.96324041079112	21.9037594121069	0.000227924827246116	0.00228337530637015	not significant	NA
Abi2	0.896778680409662	2.8383520901997	21.896299808798	0.00022830591189525	0.00228531213781989	not significant	NA
Mb21d1	1.75787080962784	1.29027487338437	21.8408151149726	0.000231162988378498	0.00231200977365906	up	Mb21d1
Cda	1.04784384359605	4.6005481652614	21.8271212085093	0.000231874292862142	0.00231721994476025	up	Cda
Chuk	-0.883225315293555	5.56117519510958	21.8050059963762	0.000233028222746025	0.00232684128569698	not significant	NA
Cgref1	2.14108888826566	2.25142937999591	21.77956729217	0.000234363549366013	0.00233825665810091	up	Cgref1
Psmc3ip	2.34759871926945	0.0223710669405065	21.7645074440595	0.000235158118330731	0.00234426258503002	up	Psmc3ip
Tlnrd1	0.993367868665489	2.8740307858581	21.7566324064062	0.000235574815597695	0.00234575059980182	not significant	NA
Gfpt1	-0.875611272747963	4.56879174300187	21.7544051517733	0.000235692818235099	0.00234575059980182	not significant	NA
Ldlrap1	0.683177667647033	5.61594440410932	21.7441865739756	0.000236235062455467	0.00234659307354174	not significant	NA
Kcnab2	2.2182236246707	0.665017206670778	21.7439490205434	0.000236247684774048	0.00234659307354174	up	Kcnab2
Rhebl1	2.48192870005022	1.30480992362707	21.7419143838505	0.000236355825514473	0.00234659307354174	up	Rhebl1
Gltpd2	-0.54797714017376	6.71625484267757	21.7381059307716	0.00023655839387378	0.00234669011428822	not significant	NA
Gabbr2	-1.42236093189354	4.07353538696278	21.7108509777112	0.000238013765117605	0.0023592048444719	down	Gabbr2
Amfr	-0.587258969177673	7.66032663971969	21.7036568789668	0.000238399594150729	0.00236110647681259	not significant	NA
Cenps	2.63530161042544	0.564878532383747	21.6968097572819	0.000238767466875717	0.00236282732261075	up	Cenps
Ly6a	0.815876728205196	4.76523220320834	21.6778138913008	0.000239791392811827	0.00236800288714232	not significant	NA
Gckr	-0.677813905011123	6.55825595829975	21.6768258936295	0.000239844783181403	0.00236800288714232	not significant	NA
Itga6	1.87884300673981	0.96365584370541	21.6738783001665	0.000240004147422766	0.00236800288714232	up	Itga6
Hdac7	0.587478309030937	4.37826620713337	21.6726859568242	0.000240068646297537	0.00236800288714232	not significant	NA
Crtap	1.23169943752962	3.17632219977005	21.6451471936737	0.000241563764647168	0.00238082116865208	up	Crtap
Nr5a2	-0.541790583724345	5.43673104824099	21.6355211074643	0.00024208884278396	0.00238406585304722	not significant	NA
Parvb	1.23764200381909	3.17694827289417	21.618419907411	0.000243024833574524	0.00239134864532668	up	Parvb
Esam	1.0006801684138	4.3816298448621	21.6067872489836	0.000243663840137468	0.00239569972710279	up	Esam
Abca8b	-1.04752152657534	4.58761297674503	21.5986646304533	0.000244111151614628	0.00239816056291626	down	Abca8b
Lat2	2.36928385110855	1.94868859928696	21.5889057116431	0.000244649794029288	0.00240057955649584	up	Lat2
Slc7a1	2.15065979972777	1.38952021916236	21.5870598483853	0.000244751826290777	0.00240057955649584	up	Slc7a1
Stx11	1.61251387907991	1.03863986025435	21.5740813116048	0.000245470581000567	0.00240416616730639	up	Stx11
Gpr35	1.66780600385325	1.22644740947673	21.5733251124894	0.000245512532530549	0.00240416616730639	up	Gpr35
Col18a1	-0.64002389679428	8.50356525441237	21.5584933918172	0.000246336979349991	0.00241030041209654	not significant	NA
Rad51b	1.89005844696884	3.1209182405426	21.5429688545952	0.000247203269818098	0.00241683389576376	up	Rad51b
Incenp	1.65831736481043	2.07391462388414	21.5315428347485	0.000247843043335552	0.00242114407983976	up	Incenp
Hdhd3	-1.06818171054734	3.14301851904641	21.5021724284347	0.000249496122051473	0.00243533824988815	down	Hdhd3
Stab2	1.56024042705712	3.81584854641952	21.4957913258815	0.000249856910179111	0.0024369056976764	up	Stab2
Nexn	1.16615664897249	1.47769456091693	21.4766496484324	0.000250942702496962	0.00244553608870538	up	Nexn
Vsir	0.81465911428789	4.044613337909	21.4421972169636	0.000252910361373447	0.00246273993491008	not significant	NA
Tmem189	0.744829480020597	5.29479942782643	21.4262863315788	0.000253824913842681	0.0024696697452383	not significant	NA
Wsb2	0.493807237023966	6.38722200563084	21.4135826896314	0.000254557782141169	0.00247482214394753	not significant	NA
Chid1	-1.0574936736261	4.99500306505823	21.3886953203865	0.000256000424043884	0.00248686126214059	down	Chid1
Cebpa	-0.769180866844215	7.16553521607522	21.3762768748343	0.000256723714511951	0.00248907078906158	not significant	NA
Ube2c	3.49530486755071	2.26396311947597	21.376034381649	0.000256737860928507	0.00248907078906158	up	Ube2c
Rpl10	-0.759533923534205	5.03990198780926	21.3742608642161	0.000256841349906453	0.00248907078906158	not significant	NA
Aldh7a1	-0.901286206815477	8.17622613365385	21.3166213686778	0.000260230394457457	0.00251990800424516	not significant	NA
Tuba8	-2.10623681884211	0.741859521210647	21.3087515976945	0.000260697000384344	0.00252241962534041	down	Tuba8
Chst11	2.80973480783851	0.298043292903826	21.2926638610307	0.000261653783902617	0.0025296662888504	up	Chst11
Oasl2	1.55313399293166	2.75421148448912	21.287906772371	0.000261937456586253	0.00253039898537132	up	Oasl2
Hbb-bs	2.49123838707459	7.49272877247492	21.2592298506942	0.000263654841687333	0.00254496965346409	up	Hbb-bs
Tfr2	-0.62783949352336	8.07470608503473	21.2530008037519	0.000264029552563973	0.00254656712663128	not significant	NA
Arrdc1	1.06908191152688	1.80559209955315	21.2322632526231	0.000265281345573948	0.0025566148363627	up	Arrdc1
Ptger4	2.08344652562876	0.651400052806489	21.2253757464533	0.00026569857372722	0.00255860999953142	up	Ptger4
Tmem57	-0.626173461522135	5.48060754705476	21.2021745881574	0.000267109475361825	0.00257016326806651	not significant	NA
Zfand2b	-0.765497353073796	4.38969620246668	21.1789845548091	0.000268528115036555	0.00258177268264214	not significant	NA
Hid1	1.55785469791992	1.45098919047665	21.1636385168456	0.000269471554577085	0.0025887985495756	up	Hid1
Creld1	-0.632208185325563	5.1582742162521	21.1416561689597	0.0002708294724605	0.00259641358413627	not significant	NA
2610524H06Rik	1.75086389005718	1.00326897480024	21.1414587648527	0.000270841701494731	0.00259641358413627	up	2610524H06Rik
Rcor1	-0.486068395605909	5.12008352396349	21.1404509437756	0.000270904144910702	0.00259641358413627	not significant	NA
Spn	1.66675025653844	0.835632545439309	21.1046790827659	0.00027313103566706	0.00261516348077685	up	Spn
Psmd8	0.634737397811588	8.13408338532339	21.1021353674366	0.000273290169861005	0.00261516348077685	not significant	NA
Zfpm1	-0.6754383245911	5.59548257888419	21.0905412889632	0.00027401681282373	0.00262005706652823	not significant	NA
Gc	-0.53229290762199	12.7422860858679	21.0693305636184	0.00027535178955817	0.00263075508830615	not significant	NA
Mgam	-0.890950109489879	5.69908227376007	21.0358477800135	0.000277474048885157	0.00264895225335696	not significant	NA
Psmg1	-0.57690598337778	4.7533351162448	21.0034268712161	0.000279546525882744	0.00266664601335797	not significant	NA
Nras	0.556566962425045	5.8872019299228	20.9935040232229	0.000280184305787659	0.00267063693817336	not significant	NA
Sod2	-0.658138516203876	7.84087466805606	20.988754295518	0.000280490167486107	0.00267146034322449	not significant	NA
Tmem159	1.14573759810882	1.81204420117658	20.9781598639816	0.000281173754747629	0.00267587720311817	up	Tmem159
Sepsecs	-0.624412342888455	5.07873627456229	20.92722114798	0.000284486724605944	0.00270294982869564	not significant	NA
Gstz1	-0.68147968165053	9.34806163619082	20.9250470900653	0.000284629094229683	0.00270294982869564	not significant	NA
Dgkd	0.706592552002868	3.81826862760199	20.924198904767	0.000284684659906984	0.00270294982869564	not significant	NA
Lrrc32	1.3485625270072	3.64462821934372	20.9178648022763	0.000285100000336312	0.00270478347941823	up	Lrrc32
AB124611	1.05994378601201	3.1927437460844	20.9016456227202	0.000286166632459101	0.00271278835692538	up	AB124611
Fmnl1	2.17966136888961	1.21506375681256	20.8925832472171	0.000286764558709574	0.00271437276902927	up	Fmnl1
Gngt2	0.905191825769238	3.78407312887647	20.8923529510704	0.000286779771686793	0.00271437276902927	not significant	NA
Mcoln1	-0.685017656201439	3.50205376918217	20.871190451971	0.000288181607873612	0.002725521780138	not significant	NA
Ms4a7	2.69486122452824	0.933547061840096	20.8650577814125	0.000288589282595093	0.00272666679227864	up	Ms4a7
Vnn1	1.56187187076548	4.91116807758626	20.8626322914635	0.00028875069793355	0.00272666679227864	up	Vnn1
Shpk	-0.934490646194451	4.0733858576786	20.8455081192511	0.000289893194162567	0.00273533330181919	not significant	NA
Fam136a	-0.449088766189349	5.18875186443693	20.7983258298559	0.000293067476851535	0.00276145688874078	not significant	NA
Efna1	-1.38772691850481	5.77465123843552	20.7976159051312	0.000293115535676396	0.00276145688874078	down	Efna1
Mcur1	-0.461271897802006	6.03250976025047	20.7881078603883	0.000293760043055446	0.00276538843315614	not significant	NA
Nol4l	1.64278318915542	1.24703668406911	20.7753523438417	0.00029462718363826	0.00277023133465546	up	Nol4l
C2cd2l	-0.54105227445871	5.21133666169458	20.773847528542	0.000294729672886857	0.00277023133465546	not significant	NA
Hgsnat	0.781886828075957	6.03164912208786	20.7480415544048	0.000296493500998561	0.0027846596405513	not significant	NA
Rab11fip5	2.12380185736998	0.995949340654283	20.7332265812551	0.000297511454416202	0.00279059310601785	up	Rab11fip5
Stard9	1.28618747849872	1.52389595255624	20.7321760476031	0.000297583786691683	0.00279059310601785	up	Stard9
Cds1	2.42509488156838	0.448579548409801	20.6933233779458	0.000300272831505896	0.00281039234834011	up	Cds1
Rcn1	0.716790868900221	3.68536570893265	20.6929963680673	0.000300295579827953	0.00281039234834011	not significant	NA
Ireb2	-0.652234070030382	5.05338898170587	20.6916708074411	0.000300387811796786	0.00281039234834011	not significant	NA
Acot9	1.29432075576744	2.59259810601964	20.6715341212603	0.000301792834876984	0.00282136896015564	up	Acot9
Il13ra1	-0.740987149948917	5.77239252512961	20.6678172792035	0.000302052981172081	0.00282163383486306	not significant	NA
Wwtr1	0.5375883305507	5.26851846268435	20.6484807172927	0.000303410441377557	0.00283214102181567	not significant	NA
Alkbh5	-0.548570038905688	5.8312574518138	20.6358614385332	0.000304300031837627	0.00283643131519099	not significant	NA
Retreg3	-0.733736524629879	2.74181255017401	20.6341156763843	0.000304423329110976	0.00283643131519099	not significant	NA
Hibch	-0.669096073077396	5.31838354286558	20.6320519871087	0.000304569152888155	0.00283643131519099	not significant	NA
Tyms	0.96348063711424	3.18346044038297	20.6154181477404	0.000305747397497054	0.00284522731065301	not significant	NA
Jam2	0.787746262557584	4.43004507750508	20.6074648845201	0.000306312569242381	0.00284830908542266	not significant	NA
Tmem43	0.835545176981953	4.89930726538322	20.5784186469698	0.000308386634090351	0.0028634852438764	not significant	NA
Idua	0.712097030225712	2.74742838324284	20.5780208852308	0.000308415145803644	0.0028634852438764	not significant	NA
Ten1	1.4681296757664	2.04084263247178	20.5711087734492	0.00030891108175716	0.00286590372496048	up	Ten1
Prkcb	0.91579184119189	2.99537433125119	20.548760586144	0.000310520679105455	0.00287864257888165	not significant	NA
Plxnc1	-0.693995287193602	4.10564889769305	20.5321410597391	0.00031172378653856	0.00288759659798124	not significant	NA
Gskip	0.837252228265074	4.53251907514922	20.5275776745565	0.000312055051146393	0.00288826332862733	not significant	NA
Ogfrl1	-0.670108312408384	4.52595441250791	20.5246148903309	0.000312270336877553	0.00288826332862733	not significant	NA
Mxra7	1.57782819395518	2.47651778768195	20.5084459660435	0.000313448168436969	0.00289695604116536	up	Mxra7
Hgd	-1.14455003297185	8.57954054182825	20.478404862776	0.00031564979841237	0.00291509055104353	down	Hgd
Topbp1	0.861125841734981	3.08997088123334	20.4401907126986	0.000318475554657483	0.00293895712758975	not significant	NA
Cdadc1	-0.506819999956869	5.66401408144056	20.4337978937366	0.000318951042642453	0.00294111522048783	not significant	NA
Ptpn3	-0.627264987836895	4.26364868697841	20.4276026487767	0.000319412596422982	0.00294314165303599	not significant	NA
Mup14	-2.00187269428989	1.01507760333665	20.4171755803891	0.000320191121718045	0.00294463975821518	down	Mup14
Uap1l1	1.25378383500021	3.78561820647395	20.4171219269327	0.000320195133201592	0.00294463975821518	up	Uap1l1
Wfdc21	-0.893043747780997	11.3402736877757	20.41570703914	0.000320300939851864	0.00294463975821518	not significant	NA
Mb21d2	-0.642337994496599	4.71625448049871	20.3936154616156	0.000321958073730952	0.00295764050826653	not significant	NA
Uggt1	-0.745367084918574	6.43185286910632	20.384832947446	0.000322619541725649	0.00295893784918764	not significant	NA
Arhgef2	0.917196273889288	3.22350897956527	20.3822704238733	0.000322812829577799	0.00295893784918764	not significant	NA
Ehhadh	2.00445408273917	7.06120727629659	20.3820617009097	0.000322828579010942	0.00295893784918764	up	Ehhadh
Catsper2	-0.952515962414453	2.39927523881326	20.3742109520138	0.000323421593689253	0.00296214269253995	not significant	NA
Notum	-1.50253114556732	3.57152055489908	20.3234445310544	0.000327285962364994	0.002993952767529	down	Notum
Chpt1	-0.59465621586114	7.55666030708192	20.3196192906053	0.000327579236831437	0.002993952767529	not significant	NA
Serping1	-0.677324453000294	10.1920705507355	20.3189225217171	0.000327632688658284	0.002993952767529	not significant	NA
Ikbke	-0.823766354159531	4.17649412081956	20.2980745920728	0.000329236555314746	0.00300622164458292	not significant	NA
1810011H11Rik	1.43852878780149	1.72792487967449	20.2950594192563	0.000329469246949854	0.00300622164458292	up	1810011H11Rik
Ncf2	1.32542568255834	3.20958412901356	20.2896256629191	0.000329889055944284	0.00300779744490923	up	Ncf2
Fli1	1.16059580480172	2.67090082253081	20.2599268357128	0.000332194215991753	0.00302451261679198	up	Fli1
Ppp4r1	0.639770859787037	4.08202902657503	20.2596048855671	0.000332219304029812	0.00302451261679198	not significant	NA
Des	1.66040382850333	2.31750004716861	20.2292298791635	0.000334595885595146	0.00304387228659501	up	Des
Lpp	0.526422264207966	6.48351755508853	20.1975328759094	0.000337096287690642	0.00306350803634987	not significant	NA
Sec61b	-0.453058993196119	7.49719071356978	20.1954957272982	0.000337257703640226	0.00306350803634987	not significant	NA
Nat8f1	-1.70544842801051	6.88980858498839	20.189573248831	0.000337727471840104	0.00306548753709004	down	Nat8f1
Ppp2r2d	0.845435974663058	5.04481870592444	20.1744031048231	0.000338934117229027	0.00307274975586816	not significant	NA
Cyp2d10	-0.547191347207027	9.21106874794522	20.1706498915111	0.000339233397698786	0.00307274975586816	not significant	NA
Map4	0.546805462036052	4.74673728609981	20.1700045219655	0.000339284889244726	0.00307274975586816	not significant	NA
Creb5	2.1259533733427	0.549664324983247	20.1251191533643	0.000342887756121917	0.00310307045911968	up	Creb5
Ppfibp2	-0.941796003968937	4.84770184490494	20.1180846396895	0.000343456290434103	0.00310402304739734	not significant	NA
Agpat2	-0.689771015757182	7.64722583082649	20.1175067437044	0.000343503043447603	0.00310402304739734	not significant	NA
Acap2	0.711326044252627	3.26778121465774	20.1108552652344	0.000344041677267187	0.00310658404725238	not significant	NA
Fmc1	-0.616824653852888	5.9215811389213	20.1065088259413	0.000344394162631967	0.00310746163643907	not significant	NA
Zap70	-1.04937611540625	3.34469501105592	20.083539425803	0.000346263674364201	0.00312201588471189	down	Zap70
Pde6d	1.00042819877244	2.65709008016904	20.0614830480647	0.000348069611069232	0.0031359758000997	up	Pde6d
Tns3	0.74368860112009	4.65973657801813	20.056697745861	0.000348462818555971	0.00313719632208822	not significant	NA
Tmem183a	-0.4750013968616	6.71987338917335	20.0503622743114	0.000348984171166915	0.00313956787246392	not significant	NA
Scfd2	-0.911554822249549	2.92485704579436	20.0338766056766	0.000350344906130199	0.00314948168199171	not significant	NA
Fkbp4	-0.729169963688635	6.8345350653827	20.00935386714	0.00035238006720138	0.00316543924573815	not significant	NA
Spats2l	2.23117114410582	1.31817174910478	20.0052425514767	0.000352722566892359	0.00316617926564439	up	Spats2l
Ddx50	-0.545299961402128	5.40485458041215	19.9909666640162	0.000353914749781716	0.00317453967158662	not significant	NA
Gm9844	2.10542580666183	0.917744124187036	19.9847654868543	0.000354434021473923	0.00317685633975007	up	Gm9844
S100a10	0.813813133521458	8.85746576920173	19.9741273070369	0.000355326832172804	0.0031825152326765	not significant	NA
St7l	-0.605251035270212	4.28561130153164	19.969826766084	0.00035568847263234	0.00318341183005944	not significant	NA
Cfi	-0.54251951522055	8.757235643339	19.9597635120976	0.000356536327427591	0.00318865553082193	not significant	NA
Rhoj	0.954446498816337	3.00393313218267	19.9459162297505	0.000357706710699318	0.00319677392263737	not significant	NA
Snhg11	-1.62592586974138	2.96900702384687	19.9224714565737	0.00035969813585207	0.00321221255289171	down	Snhg11
C1qtnf5,Mfrp	1.48811005433796	2.01992969751581	19.9013797383676	0.000361500338492797	0.00322520495307984	up	C1qtnf5,Mfrp
Sort1	-0.848713854976804	3.85700023461366	19.8992492774154	0.000361682941254845	0.00322520495307984	not significant	NA
Prickle2	1.28575254500743	2.2887290098494	19.8728296781758	0.000363956009124932	0.00324309849419376	up	Prickle2
Plekha1	1.15739153858885	2.9748647511221	19.8621152972436	0.000364882415247503	0.00324897495127477	up	Plekha1
Cyp3a59	-1.45508588634757	3.19591519816186	19.8509837870491	0.000365847695084248	0.00325518870216774	down	Cyp3a59
Arrb2	0.725363949889894	4.54491607917362	19.847345201991	0.000366163840498904	0.00325562181632773	not significant	NA
Igfbp3	0.996833947692588	3.37143842080117	19.8333705938468	0.00036738090758208	0.0032640586913059	not significant	NA
Mgst1	-0.629456323836736	11.4248109093037	19.8199364011448	0.000368555195632748	0.00327210345823618	not significant	NA
Proz	-0.788236450264072	7.38671901447995	19.8062892462539	0.000369752418675953	0.00328033997093564	not significant	NA
Nrarp	2.32664368183217	1.49452960291202	19.7966104309994	0.000370604159953799	0.00328550170062464	up	Nrarp
Cdkn1c	1.04050512398977	1.66075752008798	19.7847988567881	0.000371646573369648	0.00329234504443621	up	Cdkn1c
Cdk5rap2	1.59408729214986	1.2936669842694	19.7608092241428	0.000373773899765838	0.00330736748382305	up	Cdk5rap2
Uba5	-0.575597770174648	6.20773240574201	19.7595518636411	0.000373885775364815	0.00330736748382305	not significant	NA
2510009E07Rik	0.866729124819913	3.4847894414328	19.7383011171092	0.000375782296531488	0.0033217299298339	not significant	NA
Hrg	-0.812591479629126	8.994971351147	19.7321700277436	0.000376331472480859	0.00332417030699348	not significant	NA
Gpihbp1	0.852024978426072	4.74758700656162	19.6956766214831	0.0003796189895235	0.00335077762181293	not significant	NA
Col6a1	1.08590810994764	3.19093644963934	19.6873291324506	0.000380375501958341	0.00335502218104125	up	Col6a1
Scfd1	-0.703787870306775	5.44375704919705	19.684164305055	0.000380662765239102	0.00335512467667657	not significant	NA
Hs6st1	-0.537950429382051	6.75649460547842	19.6403721543012	0.00038466279268054	0.00338614248291104	not significant	NA
Gstm7	-0.996354494025369	4.6015217404278	19.6395500135571	0.000384738338306439	0.00338614248291104	not significant	NA
Ltbp2	2.06055038237855	0.706422279242973	19.6197834411097	0.000386559695674189	0.00339971431773572	up	Ltbp2
Kdelr2	-0.458939706771892	7.55084125738411	19.607347553665	0.000387710543772812	0.00340737381863009	not significant	NA
Cyp3a13	-0.898019704465579	8.03056637289992	19.6025645336457	0.000388154201096673	0.00340881164195433	not significant	NA
Il18	-0.753765083849045	3.6193207302917	19.5888505563093	0.000389429430716796	0.00341754508340652	not significant	NA
Slc6a12	-0.769047649931591	4.49835756330444	19.5789342904883	0.000390354453035388	0.00342319481437085	not significant	NA
Slc31a1	-0.546341183496308	7.68057400660676	19.574517534501	0.000390767257275951	0.00342434777218349	not significant	NA
Pecam1	1.17512444027518	4.66772935148882	19.5670092462123	0.000391470132272993	0.0034280391726812	up	Pecam1
Gm45753,Klkb1	-1.10652739046441	8.08374601643916	19.5539026917413	0.000392700485882726	0.00343634098789686	down	Gm45753,Klkb1
Fes	0.952146834553012	2.92275872811235	19.4952537369752	0.000398259534836525	0.00348248208191823	not significant	NA
Ptpro	2.25756715956812	0.290357033227219	19.4876943482639	0.000398982464057954	0.00348629903267295	up	Ptpro
Pdia3	-0.654388090988827	5.6715921438441	19.4727842666193	0.000400412690864168	0.00349612855247135	not significant	NA
Galnt4	-0.574791850568271	4.31159007574032	19.4699851058943	0.000400681837881822	0.00349612855247135	not significant	NA
H2-Q7	-0.688940186898591	6.22869662464192	19.4439175932266	0.00040319808624256	0.00351556382932983	not significant	NA
Lmcd1	2.10172297860376	0.782481290356147	19.4303737404144	0.000404512455179826	0.00352449935894691	up	Lmcd1
Ufl1	-0.731256789321573	3.78129292772381	19.4227429223566	0.000405255111233444	0.00352844435903682	not significant	NA
Ywhag	0.527406889736759	7.13206199640696	19.4166367927438	0.000405850483229376	0.0035311022743874	not significant	NA
Gm2a	-0.598556643052133	7.3306894093855	19.4111213310844	0.000406389107698522	0.00353326301350458	not significant	NA
Moxd1	-3.23988144997888	6.36805939202335	19.4023465208855	0.000407247687321821	0.00353820046401228	down	Moxd1
Apoa2	-0.746511226475384	12.016277599022	19.3979507890595	0.000407678558030444	0.00353941755231567	not significant	NA
Plp2	2.08963449958454	0.820960399076114	19.3845441738346	0.000408995844653602	0.00354832317970324	up	Plp2
Hsph1	-1.00987605920404	6.36955806686821	19.3809598131442	0.000409348841108314	0.00354885619228661	down	Hsph1
Cpxm1	2.19112874045304	0.0711043515311292	19.3778229992103	0.000409658043001233	0.0035490090387267	up	Cpxm1
Kif21b	1.63179564028459	1.2058816028924	19.3700480619535	0.000410425565850856	0.00355312943637028	up	Kif21b
Pink1	-0.475142785753091	7.55224890509322	19.3627342866117	0.000411149039164858	0.00355686290313763	not significant	NA
C1qb	0.862758872010934	6.58877215662744	19.3552146794834	0.000411894367686731	0.00355853795651645	not significant	NA
Hfe	-0.505907710526263	5.36243260373081	19.3548820458695	0.000411927372718673	0.00355853795651645	not significant	NA
Nipsnap1	-0.577137460053584	7.57947709162266	19.324990916854	0.000414905440467339	0.00358172271019039	not significant	NA
Cystm1	0.85468486126879	4.49311969566314	19.2933861228386	0.000418080583820196	0.00360657467488265	not significant	NA
Gstp2	-0.87668211516793	3.86618022310131	19.2530623475615	0.000422171386069652	0.00363928478133131	not significant	NA
Aldh4a1	-0.843146691970089	7.6572496150172	19.2492467179948	0.000422560801216169	0.00364006374550828	not significant	NA
Samd5	1.82633457623886	2.26784872955485	19.2421181238404	0.000423289412569699	0.00364376147793379	up	Samd5
Saraf	-0.502940539105067	7.30030542755365	19.2256781072302	0.000424975129978052	0.00365568712515396	not significant	NA
Rpl12	0.637938671156288	7.30890093964185	19.2213177387268	0.000425423495927451	0.00365695959917298	not significant	NA
Itgax	2.61230948985244	0.651958721157909	19.2161368180185	0.000425956928436023	0.00365896099712299	up	Itgax
Dnajc9	0.851452262395746	3.92822039253081	19.2118397186054	0.000426399932143694	0.00366018333854234	not significant	NA
Rida	-0.6667545695879	8.96143042580515	19.180728298437	0.000429622810401354	0.00368524936448575	not significant	NA
Slc36a1	-0.549628962571312	5.13625163773175	19.1596709892427	0.000431819701336128	0.0037014854962418	not significant	NA
Hist2h2aa1	-1.95809629575822	0.391006192412057	19.1501106706741	0.000432821285865596	0.00370746002220692	down	Hist2h2aa1
Gm21974,Vkorc1	-0.607601473788403	8.02542908404553	19.1182043004482	0.000436182892706262	0.00373339390719596	not significant	NA
Imp4	0.479505029692197	5.70226953277448	19.1155644584262	0.000436462334040408	0.00373339390719596	not significant	NA
Afm	-0.761251456560209	6.94371490958718	19.1088253316271	0.000437176619311507	0.00373687767574414	not significant	NA
Wdr73	0.664963007102139	4.20534572850965	19.0937867614231	0.000438775310507409	0.00374449963789298	not significant	NA
Robo4	0.900851507298131	3.97413974412425	19.0892976741827	0.000439253800196765	0.00374449963789298	not significant	NA
Narf	-0.804872171136605	3.37837422808806	19.088802464935	0.000439306620218746	0.00374449963789298	not significant	NA
Bmp7	-1.71065552167966	1.03807605798812	19.0886059228536	0.000439327585774075	0.00374449963789298	down	Bmp7
Habp2	-0.877625877221544	6.4153138951748	19.0838615943479	0.0004398340145567	0.00374449963789298	not significant	NA
Gclm	-0.485366342783175	7.76814757981252	19.0831118558765	0.000439914104681808	0.00374449963789298	not significant	NA
Slc35d2	-0.582756109085005	5.66155354093675	19.0721058940357	0.000441091694651388	0.0037518994460494	not significant	NA
Actg1	0.959762729241271	8.52559091489536	19.0670305254966	0.000441635930127287	0.00375390540608194	not significant	NA
Gucy1a1	1.14329142479102	3.38415993352447	19.0638547674922	0.000441976852784877	0.00375418161346652	up	Gucy1a1
Aspg	-0.861267882304198	5.35971062839913	19.0447479656434	0.000444034251536595	0.00376818971465765	not significant	NA
Lamc1	1.15030768852509	3.76745226479833	19.0414188162841	0.00044439383047497	0.00376818971465765	up	Lamc1
Akt3	1.3703352239776	1.77293251697173	19.0399299186687	0.000444554751088431	0.00376818971465765	up	Akt3
Gcdh	-0.690989648564643	7.89505832093605	18.9915646941624	0.000449817868186695	0.00380863659525755	not significant	NA
Hebp1	-0.717167364651957	7.43147742696413	18.9903376586484	0.00044995230233161	0.00380863659525755	not significant	NA
Ppif	-0.476768293603536	5.48823147852332	18.9869537632624	0.000450323276300295	0.00380912781037331	not significant	NA
Olfml3	1.04716906296236	2.55769870841431	18.9838960680239	0.000450658784833235	0.0038093185617987	up	Olfml3
Tmem248	-0.510746259343473	6.33452183385429	18.9807374973999	0.00045100565701919	0.00380960503625092	not significant	NA
Cd34	1.25313734469002	1.18796861726	18.9761582400979	0.000451509081063525	0.00381121257607852	up	Cd34
Nlrp3	2.48999132500601	0.247250814506415	18.968371310777	0.000452366593583962	0.00381349128569694	up	Nlrp3
Plaur	2.3606480071267	2.87059984188049	18.9679554333574	0.000452412442311389	0.00381349128569694	up	Plaur
Tnfrsf26	2.22596704720866	0.780118725239258	18.9651765406999	0.000452718937547821	0.00381349128569694	up	Tnfrsf26
Necap2	0.659772369496355	3.43126859954192	18.9402811714773	0.000455475181789752	0.00383405526469216	not significant	NA
Slc25a21	-0.931426561450545	3.70166649729387	18.9187580195973	0.00045787328350644	0.00385157816644118	not significant	NA
Tmem165	0.715990625736994	3.42414747734395	18.914015876743	0.000458403556948936	0.00385337575634147	not significant	NA
Nek8	1.06575515756131	1.68509833830548	18.910786831516	0.000458765028553893	0.00385375288306279	up	Nek8
Bcl6	-1.51317435167523	5.7233016434965	18.8973204116515	0.000460275968433076	0.0038637786812189	down	Bcl6
Cars2	-0.812345003682012	3.27768130871389	18.8820074016303	0.000462000896354805	0.00387558574116519	not significant	NA
Enkd1	1.84441764742229	0.932668733089981	18.8728793991731	0.000463032572043529	0.00388051175755834	up	Enkd1
Sugct	-0.700537365367143	4.11406063768949	18.8711729287704	0.000463225729849841	0.00388051175755834	not significant	NA
Ninj1	-0.527047025942606	6.93720103531937	18.8493659081348	0.000465702087059972	0.00389857345508527	not significant	NA
Ly6c2	2.05794888595587	1.64165495055669	18.8243091097421	0.000468565869411653	0.00391985138314683	up	Ly6c2
Stx3	1.09070990020719	3.05957894801051	18.815563532158	0.000469570071115804	0.0039255258997744	up	Stx3
Ier3	1.83260941373184	4.51442541751482	18.8119851852453	0.000469981648133192	0.0039255258997744	up	Ier3
Lap3	-0.590611992836987	8.24077985283479	18.8088046408536	0.000470347810756648	0.0039255258997744	not significant	NA
Ces3b	-1.32107743971649	7.54306217726152	18.807186700248	0.000470534200441247	0.0039255258997744	down	Ces3b
Mtch2	-0.515055861388519	7.51139119069415	18.7874049284292	0.000472819821333388	0.0039418923734726	not significant	NA
Pak1	1.26517692678443	1.77659165832683	18.7833082380938	0.000473294718250466	0.00394315079434954	up	Pak1
Erp44	-0.5199577592354	6.17335175475612	18.7789183503342	0.00047380419832122	0.00394469541858132	not significant	NA
Tubb2b	3.20092336211246	1.39642425106913	18.7602969607198	0.000475972216740364	0.00395887505615945	up	Tubb2b
Twf2	0.776588044473414	2.89954089474652	18.7587071536068	0.000476157827983686	0.00395887505615945	not significant	NA
Slc16a3	2.75377901169533	1.58514891590481	18.717838973056	0.00048095725856213	0.00399349905244184	up	Slc16a3
Hey1	2.27735099785821	0.255747797684224	18.7176595986559	0.000480978443220485	0.00399349905244184	up	Hey1
Gadd45a	-2.04127061925662	4.25150231702354	18.7100349189771	0.000481879911416429	0.00399825649745111	down	Gadd45a
Cyp4f14	-1.49136303225336	6.96107922888313	18.7015098814898	0.000482890078451608	0.00400390874312873	down	Cyp4f14
C8g	-0.591844200309774	8.3913063721479	18.6986064942261	0.000483234655991077	0.00400403827959387	not significant	NA
Tm9sf2	-0.551181771274237	7.19166552208144	18.693623096934	0.000483826736091651	0.0040062170283725	not significant	NA
Hat1	0.839908464656357	3.78205857933043	18.6782420912136	0.000485659309689612	0.00401800075180871	not significant	NA
Map3k1	-0.573939861826262	3.36828003728117	18.6761426875097	0.000485910048197701	0.00401800075180871	not significant	NA
Amt	-0.514996635242909	5.37790416028068	18.6654209656929	0.00048719284884445	0.004025873289976	not significant	NA
F830016B08Rik	-1.41165509290107	2.23541656991482	18.6612872951443	0.00048768843823156	0.0040272345116381	down	F830016B08Rik
Fmo5	-0.862553427105404	9.90843190963903	18.6522270439101	0.000488776662922237	0.00403348443463692	not significant	NA
Gm14226	1.35599298901737	2.24717707801077	18.6347172121574	0.000490887507604794	0.00404815903967855	up	Gm14226
Scrn3	-0.678420051999425	5.33720393172581	18.6309916726977	0.00049133794947196	0.00404913034595308	not significant	NA
Raf1	-0.577736904262163	4.57752579375335	18.6233533340435	0.000492262927514173	0.00405400835839141	not significant	NA
Det1	0.769460866080142	2.76530356695341	18.6167789424254	0.000493060632454334	0.00405783233146326	not significant	NA
Pkmyt1	2.82705507149269	1.38320631063347	18.6102569034126	0.000493853421054841	0.00406161070343211	up	Pkmyt1
Ctps	1.08587024159244	3.29171569569839	18.5972916993416	0.000495433669342632	0.00407185592386125	up	Ctps
Mtmr4	-0.741337497767304	6.18544816633399	18.5931803150176	0.000495935966735015	0.004073233864439	not significant	NA
Cpq	-0.507770265446843	5.80239466761221	18.5842864173449	0.000497024514488256	0.00407942170623807	not significant	NA
Dirc2	-0.625803607359641	5.31221668184085	18.5812256321978	0.000497399753031683	0.00407975053497415	not significant	NA
Csrp2	-0.654066355555284	5.0438866914447	18.569566610036	0.00049883201623323	0.00408874296403426	not significant	NA
Ces1g	-1.18485126140963	7.10669925760906	18.5662791906514	0.000499236699628312	0.00408930626371185	down	Ces1g
Tcea3	-0.843827192897643	6.56589539056529	18.5583689619777	0.000500211966820164	0.00409453938139545	not significant	NA
Nsun6	-0.767714054265803	3.02756170361594	18.5524954249577	0.000500937511796518	0.0040977227107441	not significant	NA
Gm5150	1.42911094780883	1.17364404699226	18.5421713900732	0.000502215685540908	0.00410541929107047	up	Gm5150
Rhoq	0.772382278087749	3.15348074569397	18.5388151693037	0.000502631993818062	0.00410606485151238	not significant	NA
Prr11	2.67614009115289	-0.18580887584365	18.5322894838866	0.000503442555756929	0.00410992809434832	up	Prr11
Pex7	-0.713820131075176	5.33773868232056	18.4894688306676	0.000508797946839646	0.00414859200409214	not significant	NA
Fhl2	1.60032282135024	0.912097526934279	18.4889730652482	0.000508860323867036	0.00414859200409214	up	Fhl2
Itga1	0.408407703491327	5.53426469063114	18.4789832220051	0.0005101190758219	0.00415607054277388	not significant	NA
Slc11a2	-0.684296491599768	4.8593166842071	18.4747311638915	0.000510655910200925	0.00415766136385662	not significant	NA
Tmprss6	-0.64480903115863	6.87389638008575	18.4523933457858	0.00051348657434319	0.00417791349124687	not significant	NA
Ifit1	0.912859206062687	4.87760624789111	18.4474510121008	0.00051411525052536	0.00418023435497307	not significant	NA
Swt1	-0.713922361915258	4.46806616731159	18.4365277886148	0.000515507781052555	0.00418875881907323	not significant	NA
Pip4k2a	0.773775468166837	3.15622645779848	18.4325702495549	0.000516013347760525	0.00419006969242235	not significant	NA
Ccl5	1.36058265621962	1.55217285740295	18.4224711543746	0.000517306012031509	0.00419505894634376	up	Ccl5
Tgfb1i1	1.59476481813213	2.36522534366401	18.4223848194262	0.000517317078414556	0.00419505894634376	up	Tgfb1i1
Aco1	-0.570458863563209	6.74168050445703	18.3896416387121	0.000521533340200423	0.00422643396599171	not significant	NA
Cd59a	-0.482667716614068	7.97996203897254	18.3857557646793	0.000522036273946038	0.00422769496105867	not significant	NA
Hmgn5	-0.57061795965805	4.50885702152716	18.376627275158	0.000523219885229204	0.00423446306051188	not significant	NA
C1qc	0.616113447350245	6.19828687519071	18.3711547904474	0.000523930900480354	0.00423493384798319	not significant	NA
Bin1	0.774175511361179	4.03364069738222	18.3708240623443	0.00052397390527955	0.00423493384798319	not significant	NA
Clcc1	-0.498288062598873	5.47313563235284	18.3596126191645	0.000525434086524851	0.00424257172876932	not significant	NA
Clcn5	0.735996990637108	3.66224870123567	18.3582181844865	0.000525616017662187	0.00424257172876932	not significant	NA
Scd1	-2.19599491583468	8.84874397206469	18.3523785702597	0.000526378678518979	0.00424337733036875	down	Scd1
Smc2	1.74788239729609	1.44781240056181	18.3521155373411	0.000526413060208414	0.00424337733036875	up	Smc2
Bphl	-0.887222094532044	6.28545851176701	18.3433948766728	0.0005275543900041	0.00424722585623579	not significant	NA
Trip13	1.70940327047283	0.965149739207791	18.3431356587669	0.00052758835808647	0.00424722585623579	up	Trip13
Arhgap1	0.786873545652244	3.80375727764781	18.3258699142787	0.000529856417556274	0.00425996159204193	not significant	NA
Ubr3	-0.702753268390423	5.60090432971135	18.3257641406632	0.000529870345904657	0.00425996159204193	not significant	NA
Nudt12	-0.598148886639862	5.43202348419268	18.3170373057004	0.000531020921015446	0.00426639382877889	not significant	NA
Adam11	-1.922974349592	2.29107975256029	18.2961915351112	0.00053378068065494	0.00428573776050919	down	Adam11
Nckap1l	0.966860100728747	3.54043924036138	18.2858565400943	0.000535154900050613	0.00429232063384212	not significant	NA
Sel1l3	-0.786526649675864	3.84064037169762	18.2822262779324	0.0005356385507118	0.00429232063384212	not significant	NA
Tedc2	-0.633683305801431	7.07140601839758	18.2820767536141	0.000535658481991963	0.00429232063384212	not significant	NA
Pcolce2	1.14466476498038	2.97795434836726	18.2648017775232	0.000537966822318679	0.00430798168504142	up	Pcolce2
Plekho1	0.767622111888614	3.49284308326702	18.2493474029779	0.000540041367194988	0.00432175116469257	not significant	NA
Snn	1.38966256963142	1.36598924885281	18.2350312050707	0.000541971153480722	0.00433434486213361	up	Snn
Frmd8	0.692424477608147	4.43841760813226	18.2244066457045	0.000543408327822097	0.00434298500738711	not significant	NA
Rassf2	1.37610997910661	2.02448726840888	18.2210601167858	0.000543861896515894	0.00434375787689728	up	Rassf2
Them6	1.0883967011077	2.76813687856285	18.2135441101201	0.000544882123523394	0.00434905259509951	up	Them6
Gm4951	-0.696760622711431	7.37308793340603	18.204023591439	0.000546177533985366	0.00435553768613769	not significant	NA
Ces1f	-1.64973997632553	6.75221380571335	18.2023156612738	0.000546410289741394	0.00435553768613769	down	Ces1f
Agpat5	0.733265460312786	4.86444700437038	18.1959510166175	0.00054727864238872	0.0043567888768753	not significant	NA
Actb	0.683571998411721	10.9998683281766	18.1959181933604	0.00054728312460913	0.0043567888768753	not significant	NA
Afmid,Gm20708	-1.44789470951111	7.04336361409989	18.1889345854111	0.000548237718894728	0.00436153563031806	down	Afmid,Gm20708
Nrn1	-0.740412403617688	7.04964901389686	18.18197134334	0.000549191393262534	0.00436163222536561	not significant	NA
Prr16	-1.15572718318761	2.19032139386009	18.1796324738584	0.000549512139315365	0.00436163222536561	down	Prr16
Tgfb2	1.45604872101293	1.73003284273645	18.1779167940502	0.000549747556760486	0.00436163222536561	up	Tgfb2
Tmem106a	0.825917943527269	4.52203389496815	18.1764053245861	0.000549955047368417	0.00436163222536561	not significant	NA
Ticam1	-0.856075439339534	3.67755327020352	18.1757755516661	0.000550041526941852	0.00436163222536561	not significant	NA
Nt5dc2	1.18044682657197	2.5550658120977	18.169079259257	0.000550961998860252	0.00436608688159309	up	Nt5dc2
Scamp5	0.62461026430208	4.09571187495419	18.1658253159504	0.000551409910746419	0.0043667933855598	not significant	NA
Cyb5r1	0.67120825165632	4.58426838911068	18.1619191594067	0.000551948141818623	0.00436821377257236	not significant	NA
Akr1c13	-0.815919746417033	6.69611464543502	18.1230792599037	0.000557332160829175	0.00440795780481658	not significant	NA
Ptms	-0.780016680535469	7.41261950695414	18.1059790617359	0.000559721303101572	0.00442397902685216	not significant	NA
1700001C19Rik	-1.17075914801933	2.17706239582664	18.1012176041069	0.000560388594471752	0.00442637895646344	down	1700001C19Rik
Dgat2	-0.451398268270324	7.97930851508877	18.0982771420109	0.000560801130261047	0.00442676482330575	not significant	NA
Pip4k2c	0.571385760246342	4.52061614423634	18.0879748486517	0.000562249199077625	0.00443531902214702	not significant	NA
Cd2ap	0.49878674810552	5.39261099144003	18.0576060010006	0.000566542297309662	0.0044662907013298	not significant	NA
Stk10	1.1197217195242	2.47404690718069	18.0496396928368	0.000567674548645978	0.00447232013341025	up	Stk10
Slc26a1	-0.84979805432719	7.03592395753371	18.0235920824943	0.000571394490060343	0.00449871522187225	not significant	NA
Nudt18	0.62677607775261	4.44145017778522	18.0104423851849	0.000573282843284452	0.00451066500869964	not significant	NA
Gramd1b	1.6138458287244	1.57568065984344	17.9623368719352	0.000580251024274654	0.00456254229164799	up	Gramd1b
Sppl2a	-0.534113365906134	7.3611031994644	17.9523036734808	0.000581716323970087	0.00457111110094506	not significant	NA
Spaca6	1.33625553807249	2.39002277092817	17.943413916169	0.000583018106096353	0.0045779586518112	up	Spaca6
Slc41a3	1.42565414610539	1.45552637831971	17.9412195136337	0.000583339949799472	0.0045779586518112	up	Slc41a3
Atf4	-0.715152458963546	7.21777042003425	17.9278284118796	0.000585308299614029	0.00459044627764302	not significant	NA
Nudt13	-0.655446405770601	3.92160602771051	17.9249905766602	0.00058572638944349	0.00459076729704196	not significant	NA
Gm4756	-0.746489706159377	4.88665426166966	17.9146621088826	0.000587250889017899	0.00459975406764856	not significant	NA
Fyb	1.02037455389798	2.40442422159576	17.8963721034438	0.000589961481669264	0.00461801360442333	up	Fyb
Adamts12	3.09748659158307	0.202876878862568	17.8892938379625	0.000591014258680511	0.0046206375019932	up	Adamts12
Rnf13	-0.543081080802008	6.4000351137501	17.8890140602249	0.000591055914443265	0.0046206375019932	not significant	NA
Tmem181a	0.564324430869398	3.46167710728338	17.8595370441915	0.000595463261463902	0.00465028768575102	not significant	NA
Stra6l	-0.655981507982193	6.85611394552253	17.8574281618832	0.000595779990967461	0.00465028768575102	not significant	NA
Bpnt1	-0.595137232865156	5.38309889391529	17.8538132729832	0.000596323345755326	0.00465028768575102	not significant	NA
Faah	-0.64871439669183	6.15374521475977	17.8534574821321	0.000596376854868332	0.00465028768575102	not significant	NA
Cdc20	3.57258853617383	1.43735846932993	17.8484649901809	0.000597128269551621	0.00465316600318972	up	Cdc20
Adcyap1r1	1.40618777112809	1.28439973121337	17.8398521561318	0.000598427081437662	0.00466030354143264	up	Adcyap1r1
E2f1	1.40981455923405	2.00989123470054	17.833958073677	0.000599317737087159	0.00466425543211311	up	E2f1
Tgfb3	1.71780313262784	1.6195908882794	17.820799795657	0.000601311468657413	0.00467678159520641	up	Tgfb3
Adgrl4	0.764670286547662	3.82750865674874	17.818255093167	0.000601697899758771	0.0046767987457623	not significant	NA
Smim27	-0.652718061439671	4.37899650226551	17.7996369882376	0.000604533699954975	0.00469584186078619	not significant	NA
Slfn2	1.26505850585126	1.92675845506466	17.7952311669975	0.00060520696530569	0.00469807345771739	up	Slfn2
Ccdc120	1.4725519420038	2.41665031351863	17.7887139083915	0.000606204431385255	0.00470281729689058	up	Ccdc120
Gpr155	-0.925546009466416	4.34010774818214	17.7672020558277	0.000609509961284415	0.00472544920302796	not significant	NA
Hpd	-1.40211771822372	9.51270709421866	17.7400707601712	0.000613707912585287	0.00475496671673336	down	Hpd
Psme4	-0.580502760531013	6.55796941956991	17.7258026416344	0.000615928615479083	0.00476913683690293	not significant	NA
Pnpo	-0.512839035891703	7.19514463738496	17.6957308918191	0.00062063865861407	0.00480005714424698	not significant	NA
Ostf1	0.481928296379327	5.89728504815276	17.6952732936917	0.000620710642872555	0.00480005714424698	not significant	NA
Ctsf	-0.623123050931314	3.95739040173126	17.681147191589	0.000622937428735662	0.00481421865560031	not significant	NA
Nrm	1.59455699111954	1.54754128935197	17.6688584539066	0.000624881886385723	0.00482594764237173	up	Nrm
Elmo2	0.756028836859192	3.24690487362836	17.6665490678041	0.000625248063754537	0.00482594764237173	not significant	NA
Kmo	-0.718487262574221	8.03714500731122	17.6623589342911	0.000625913069469366	0.00482801893636319	not significant	NA
Dpysl3	1.1572452504651	2.3761391238364	17.6368762741215	0.000629974524164285	0.0048562697328231	up	Dpysl3
Nadk2	-0.646873096716983	6.38653616252566	17.6266798322135	0.000631607937749256	0.00486577963182528	not significant	NA
Rnf149	-0.482235848663026	7.64953240662528	17.6151083042147	0.000633467403453854	0.00487701785884902	not significant	NA
Timmdc1	-0.47005018084429	5.31428127124692	17.6090195896308	0.00063444828921645	0.00488035248044594	not significant	NA
Creg1	-0.553365810145707	9.38774017849916	17.6047768418239	0.000635132801162381	0.00488035248044594	not significant	NA
Mia2	-0.682181857799302	7.00363047927177	17.6043951571639	0.000635194421695983	0.00488035248044594	not significant	NA
Lpxn	1.39180928027074	1.77369244229246	17.601552664293	0.000635653535373816	0.00488035248044594	up	Lpxn
Adgrd1	1.7639735764294	0.500182358824402	17.5999950445276	0.000635905277192512	0.00488035248044594	up	Adgrd1
Parvg	1.96028047278213	0.95427842872579	17.594471190057	0.000636798944186164	0.00488413153663137	up	Parvg
Hsp90ab1	-0.572702768735167	8.97309414706586	17.5845267773925	0.000638411344917985	0.00489034825434541	not significant	NA
Prag1	1.65286291891871	0.893313965587	17.5845164121498	0.000638413027945683	0.00489034825434541	up	Prag1
Nin	1.49562692910269	1.38585249439825	17.5641675219049	0.000641726761876182	0.00491264034311754	up	Nin
Asns	-1.13486893726235	4.44182350418658	17.5589071156582	0.000642586540480696	0.00491613033986865	down	Asns
Gab2	1.17982192039001	2.4330033816693	17.5479281255952	0.000644385159448163	0.00492679407085618	up	Gab2
Dnase1l1	0.774624252614229	2.56153520129416	17.543133706509	0.00064517237411171	0.00492971634506449	not significant	NA
Prcp	0.706947427173297	3.09716376380895	17.5368019990844	0.000646213659708747	0.00493457507275713	not significant	NA
Fn3k	-1.40474848575645	2.102215684634	17.5276966432461	0.000647714401868584	0.00494126100713776	down	Fn3k
S1pr3	1.51172673187172	1.89323727344858	17.5265653727913	0.000647901131070643	0.00494126100713776	up	S1pr3
Pid1	-0.541603956900986	7.05345239795964	17.5191097319676	0.000649133285363549	0.00494755813991554	not significant	NA
Rhbdf1	1.07774224564672	2.70762264578648	17.4973054298982	0.000652751913426481	0.00497202521290809	up	Rhbdf1
Mtfp1	-0.668917530117415	4.90274203436197	17.4816463684486	0.00065536467527364	0.00498880477012555	not significant	NA
Mif4gd	-0.729825997023128	6.06527462436473	17.455801433106	0.000659702741764441	0.00501868860797299	not significant	NA
Lgr4	-0.643266621368603	5.04074224439451	17.4525652696825	0.000660248201966473	0.00501970088340782	not significant	NA
Cdr2l	1.11025969259969	2.78401951193779	17.4474631857988	0.000661109196154105	0.00501971710320286	up	Cdr2l
Klf15	-0.755824730949386	6.37259669935628	17.4465805081275	0.000661258279104142	0.00501971710320286	not significant	NA
Cdo1	-0.629159446166026	10.9336193810053	17.4439561023	0.00066170176068339	0.00501971710320286	not significant	NA
Mad2l1	1.18246618681161	2.33520998286354	17.4427840270298	0.000661899930220226	0.00501971710320286	up	Mad2l1
Ubl4a	0.56883940826086	6.29470267511846	17.4277325254718	0.000664450714405843	0.00503102216220375	not significant	NA
Rras	0.703349565054003	4.93105177182098	17.4270427897025	0.000664567868789802	0.00503102216220375	not significant	NA
Mmab	-0.785465387938743	4.46462876651426	17.4266735343697	0.000664630597833029	0.00503102216220375	not significant	NA
Myh11	1.68195385578698	1.87334387502195	17.4180318343909	0.000666100551406013	0.00503901548273088	up	Myh11
Tgm1	-1.42303619884105	2.10366630720628	17.4063070965918	0.000668100777818479	0.0050505314310992	down	Tgm1
Notch4	1.72288772798088	2.0837083233024	17.4042483777669	0.000668452689410189	0.0050505314310992	up	Notch4
Eps8	1.49087928738604	1.43587261323693	17.3768076129728	0.000673163295631212	0.00508296751515082	up	Eps8
Lrp1	-0.545925352002561	8.64116547349006	17.3621080890559	0.000675702028173122	0.00509737965744318	not significant	NA
Foxn3	-0.537163406457801	7.37103520247982	17.3609093934696	0.000675909527367178	0.00509737965744318	not significant	NA
Crp	-0.826784029219717	9.30397938955541	17.306776491974	0.000685355263881415	0.00516541440988519	not significant	NA
Tmem243	-0.66034665033544	6.31232565460382	17.3021923685276	0.000686161947590685	0.00516829407554073	not significant	NA
Bak1	0.928561619893939	3.66508543064203	17.2869948831878	0.000688843947349395	0.00518528665871171	not significant	NA
Nhp2	0.717000633136598	5.20207896833424	17.277763229342	0.000690478871965232	0.00519438122964203	not significant	NA
Pxdn	1.4640460395825	2.81864436721407	17.2499732565274	0.00069542687022966	0.00522837298606265	up	Pxdn
Ankfy1	0.478420847206765	4.69769488632206	17.2392603870935	0.000697344931805958	0.00523955710490255	not significant	NA
Lrp11	1.25447187860019	1.59098976726198	17.2301512323273	0.00069898054034769	0.00524860650037759	up	Lrp11
Cyp2c69	-3.49523477205204	1.21556725023203	17.2213158152653	0.000700571119937365	0.00525730682606511	down	Cyp2c69
Mia3	-0.685028579798835	7.38670746556536	17.2132071196462	0.000702034455280516	0.00526504213781543	not significant	NA
Scara5	-1.13052951020213	5.21174651513505	17.2066486512631	0.000703220543445197	0.00527068993523087	down	Scara5
Clca3a1	0.901916422637374	3.24373198921459	17.1966341995048	0.000705035990392683	0.00528104496926753	not significant	NA
Wdr91	-0.82619591621037	3.0411472303485	17.1864098832679	0.000706894921163059	0.0052917127800718	not significant	NA
Ints3	-0.786950614526194	3.86206096193794	17.1750079871714	0.000708974456558659	0.00530401787660233	not significant	NA
Calm2	0.449688495074627	7.22147472192596	17.1663099670407	0.000710565471409594	0.00531265535503536	not significant	NA
Nxn	1.36428510965245	2.15575072126979	17.1575010873051	0.000712180857625977	0.0053214643333477	up	Nxn
H2-Q1	1.42088993770638	2.77404778537408	17.1541138034262	0.000712803122050832	0.00532284638135137	up	H2-Q1
Vegfc	1.27166195652767	1.82079406689372	17.1233234491942	0.000718487619546158	0.00536200570515992	up	Vegfc
Adgra2	1.1185699591722	2.56242783747752	17.1164472997794	0.000719764042809014	0.00536824015261723	up	Adgra2
Slc50a1	0.705507939881858	4.11404438085467	17.1060896154142	0.000721691561715765	0.00537932007912081	not significant	NA
Gm13889	0.948792199486354	3.49734533174604	17.0921419945412	0.000724296329702758	0.0053954314107356	not significant	NA
Zbed5	1.43493930969342	1.40803163021217	17.0828022594747	0.000726046468326762	0.00540348143495453	up	Zbed5
Yars	-0.535941220870671	4.89332071058456	17.0816386829894	0.000726264839597898	0.00540348143495453	not significant	NA
Mis18a	0.914255059431235	2.26303709738957	17.0694321268467	0.000728560131195883	0.00541724735303377	not significant	NA
Slc25a38	-0.543104051348992	5.11323446567472	17.0633379934222	0.000729709109648639	0.00542247819453189	not significant	NA
Igfals	-1.18080772896677	5.10835131117108	17.0482686866626	0.000732559012743235	0.00543891682625603	down	Igfals
Casd1	-0.620785149895044	4.09238779196409	17.0469185955009	0.000732814951943796	0.00543891682625603	not significant	NA
Depdc7	-0.762726981407121	4.87180525942755	17.0417821090978	0.00073378960434993	0.00544283184896243	not significant	NA
Tmem254c	-1.53017519590335	2.8469750427744	17.0133562537372	0.000739209860975177	0.0054796969718574	down	Tmem254c
Capzb	0.426293288030065	7.09364113297829	17.0083349222588	0.000740172002810119	0.00548348972501812	not significant	NA
Dusp22	0.574287926163935	4.23209511660829	17.0029612547436	0.000741203216407533	0.00548708100181422	not significant	NA
Ifitm6	1.99967113130812	0.969692717209553	16.9990405755138	0.000741956619185633	0.00548708100181422	up	Ifitm6
Mapk13	2.3501374831575	0.443665084940352	16.9987673932976	0.000742009146318289	0.00548708100181422	up	Mapk13
Ube2d1	0.93542207330461	2.20350862261273	16.982829408313	0.000745080933652109	0.00550417858383223	not significant	NA
Sp140	1.38370249576866	1.27691335264371	16.9820805002411	0.000745225624889543	0.00550417858383223	up	Sp140
Abcg5	-0.833454788397499	5.61629199864035	16.9784102719251	0.000745935180828971	0.00550607824199529	not significant	NA
Hspa4l	-0.583715210616155	4.97960831782924	16.9640328060642	0.000748722066882931	0.0055232999988479	not significant	NA
Erlin1	-0.526008362829821	5.18104460624443	16.9526721936968	0.000750932457751104	0.00553375872399571	not significant	NA
Pbld2	-0.922454742214187	6.70213601070625	16.9520738378162	0.000751049080844636	0.00553375872399571	not significant	NA
Ppat	-0.454660311101537	6.97445938453186	16.939501835051	0.000753504154644852	0.00554848915325901	not significant	NA
Ccdc88a	1.59407086777527	1.13263083726326	16.9179110518691	0.00075774151403074	0.0055763147363336	up	Ccdc88a
Emc9	-0.780349072784006	3.91071351849244	16.9155870207286	0.000758199218586272	0.0055763147363336	not significant	NA
D130043K22Rik	-1.82713292004559	0.7163819998039	16.9125832744895	0.000758791249819182	0.00557729896908157	down	D130043K22Rik
Naa20	0.538959015263264	5.06672694384179	16.9091992654661	0.000759458852815085	0.00557883714934533	not significant	NA
Pdgfra	0.794833079899122	3.0158445650113	16.887292142442	0.000763796741147275	0.00560731841570846	not significant	NA
Mavs	-0.528179339229921	6.16590660731634	16.8819806481021	0.000764852676950948	0.00561168582510364	not significant	NA
Aldh18a1	1.59446634570582	1.1907634195066	16.8773395762868	0.00076577667554782	0.0056150805390169	up	Aldh18a1
Nagk	0.691062383402098	3.61678696197017	16.8596590147436	0.000769308246596171	0.00563757975771739	not significant	NA
Itga4	1.26140111475636	1.36560429794893	16.8549809267285	0.000770245724462645	0.00564105352476493	up	Itga4
Sgcb	1.14166108786055	1.92944845865418	16.8421356346253	0.000772826505245521	0.00565655094518851	up	Sgcb
Cd47	0.380232392716731	7.2512393526453	16.8359869512696	0.000774065293739462	0.005662213194349	not significant	NA
Cyp4f16	1.49875521408253	2.55610454844031	16.8162441195337	0.000778058047610594	0.00568800153484453	up	Cyp4f16
Mcee	-0.58265985574612	6.50707417880515	16.7968346077884	0.000782005984879675	0.00571343148136579	not significant	NA
Desi2	0.642465207584836	5.25350007873111	16.7839402008694	0.000784641189947949	0.00572727189605907	not significant	NA
Vcl	0.600714071636596	5.29110135709592	16.7829625372593	0.00078484140015006	0.00572727189605907	not significant	NA
Armcx2	1.00667348538229	2.45300871052692	16.778365928788	0.000785783484041128	0.00573071094532571	up	Armcx2
Il1r1	-1.37770644152062	6.57155398258943	16.7611538110601	0.000789322456168849	0.00575307361466301	down	Il1r1
Tmem33	-0.58618799830697	6.6420202072656	16.7353452782157	0.000794662573496853	0.00578852952998426	not significant	NA
B3gnt8	1.84277684126613	0.73680723807751	16.7255864730904	0.000796692373337493	0.00579980470940645	up	B3gnt8
Fgb	-0.719419425247881	12.8315336076179	16.7233257364901	0.000797163430729296	0.00579980470940645	not significant	NA
Prmt2	1.47928834705989	2.10940185911065	16.7104870038679	0.00079984451586663	0.00581583479517839	up	Prmt2
Hist2h3c2	-1.14429998487686	1.4026061701569	16.7044623139876	0.00080110613410329	0.00582153066525686	down	Hist2h3c2
Prkab2	0.971503103977626	3.05279623047195	16.6928358180304	0.000803547147783797	0.0058357851329501	not significant	NA
Gstm1	-1.45671859992578	12.1946075691914	16.6868008133631	0.000804817510472279	0.00584152578262885	down	Gstm1
Adh4	-1.36633912468097	7.20426506358456	16.6647117779795	0.000809486533629949	0.00587191304370902	down	Adh4
Pex11g	-0.736052109775942	5.6606045216122	16.6623862537892	0.000809979856380138	0.00587199214524064	not significant	NA
Krt18	1.05673029113984	9.67233357931014	16.6547650077913	0.000811598953313555	0.0058769632494339	up	Krt18
Ankhd1,Eif4ebp3	-1.01128291618661	6.16290485917677	16.6546132944023	0.000811631221023528	0.0058769632494339	down	Ankhd1,Eif4ebp3
Knstrn	3.03517284942936	1.02952959940994	16.6457918476966	0.000813509925817423	0.00588706469503548	up	Knstrn
Cast	0.537386862232743	5.68363223922376	16.6423715857036	0.000814239654972276	0.00588884437333485	not significant	NA
Ttyh3	0.903954785189279	3.34697540254843	16.6204513619684	0.000818933955852443	0.00591839624769609	not significant	NA
Cebpe	-1.03813279792734	3.1891760122878	16.6187564260482	0.000819298198929339	0.00591839624769609	down	Cebpe
Mfsd10	1.49264893197644	2.25250603611323	16.6130235333059	0.000820531553314269	0.00592379007529139	up	Mfsd10
Myct1	1.17978096603276	1.97050372035277	16.6079204089677	0.000821631178563598	0.00592821262920932	up	Myct1
Phlda3	1.31073141785094	3.96480948584311	16.602378131612	0.000822827310873165	0.00593332584594086	up	Phlda3
Spsb4	-1.806892967902	2.59627234792129	16.5742241426459	0.00082893382088603	0.00597355979821456	down	Spsb4
Ncl	0.515011806046219	6.95974652422164	16.5707907640139	0.000829681990662075	0.00597355979821456	not significant	NA
Ifi44	0.878914677445372	3.2714859209163	16.5698863443906	0.000829879199702663	0.00597355979821456	not significant	NA
Tbx2	0.859555730916301	2.02308662310449	16.5627748268296	0.000831431707317205	0.00598119783774528	not significant	NA
Elk3	0.815801633950209	3.86577042384701	16.5160194406148	0.000841720542529887	0.00605163759224677	not significant	NA
Retreg2	-0.478855136742676	6.80984921682745	16.508532720705	0.000843381310539584	0.00605999841315692	not significant	NA
Kng1	-0.627908416792588	11.3589435268006	16.503250099108	0.000844555364569764	0.00606485421683963	not significant	NA
Ccdc80	1.06037762063295	3.08092909767652	16.4982169199938	0.000845675690889672	0.00606931869664451	up	Ccdc80
Gdf10	0.779042248712162	4.02327980916349	16.4704888433744	0.000851877685411461	0.00611022698104202	not significant	NA
Cyth3	0.952132869805442	2.33253354735709	16.4608774655929	0.000854039409473722	0.00611510236190921	not significant	NA
Prkcz	-0.657866615927739	4.32717813124642	16.460867170624	0.00085404172825208	0.00611510236190921	not significant	NA
Slc37a4	-0.606078466255181	7.15834796011394	16.46076573371	0.000854064575685644	0.00611510236190921	not significant	NA
Arl11	2.82609283293133	0.453831851909462	16.4568532279847	0.000854946345007335	0.0061160178702015	up	Arl11
Ripor1	0.734128002746682	3.98365444104116	16.4557402229622	0.000855197372254596	0.0061160178702015	not significant	NA
Slc10a1	-0.885525983995828	7.71808999859161	16.4419823159031	0.000858307187965259	0.00613465360652562	not significant	NA
Cytip	1.714373278866	1.70644577639467	16.432236063745	0.000860517913038017	0.00614684509242884	up	Cytip
Adgra3	-0.781007880769397	3.88242150413482	16.4242693200847	0.000862329753601507	0.00615617463978742	not significant	NA
Lyplal1	-0.593323529835896	4.14753331768705	16.4179469861417	0.000863770667734712	0.00616284675713184	not significant	NA
1190007I07Rik	-0.592506239502531	4.44119570743742	16.4156758300261	0.000864288944739741	0.00616293206524437	not significant	NA
Klhl6	0.963715463882154	2.14514913432036	16.3913306390474	0.00086986653545191	0.00619863872671276	not significant	NA
Stk17b	0.763023585229163	3.129001008161	16.3893810152314	0.000870314951031228	0.00619863872671276	not significant	NA
Serpina9	-1.8256116935886	0.967289989199889	16.3502877462778	0.000879361555306768	0.00625814322861746	down	Serpina9
Wdhd1	2.16494845088092	0.37516418002679	16.3486950658461	0.000879732354935528	0.00625814322861746	up	Wdhd1
Gxylt1	0.625065528909621	4.40606477249189	16.3466357237931	0.00088021206107403	0.00625814322861746	not significant	NA
Gmds	1.37409256678903	1.4404272898816	16.330686386392	0.000883937303367672	0.00628096021984314	up	Gmds
Habp4	-0.728018351642449	6.6362724825596	16.3226707114719	0.000885816196287556	0.00628877926394794	not significant	NA
Orm1	-1.11812111172265	11.4837015453399	16.3215850696509	0.000886071018540151	0.00628877926394794	down	Orm1
Adra1b	-0.949484603622354	5.62944143772847	16.2892742825798	0.000893692898591324	0.00633917829933194	not significant	NA
Ppm1h	0.782938810081332	2.6595794064063	16.2862539720211	0.000894409129074553	0.00634056372690475	not significant	NA
Nipsnap2	0.486190375542669	4.63720391569527	16.2763341858906	0.000896766034574666	0.00635357169548477	not significant	NA
Cd36	0.859834242465883	4.99209099750122	16.2629749717711	0.000899951184081002	0.00637242921037461	not significant	NA
Acly	-0.794123289298746	6.9727620465652	16.2382270664396	0.000905885346837437	0.00640714967260001	not significant	NA
Pctp	0.951997661225908	7.04093455965029	16.2362050039263	0.000906372147903187	0.00640714967260001	not significant	NA
Rftn1	1.2391976419596	2.06726218923482	16.2359491649485	0.000906433760780252	0.00640714967260001	up	Rftn1
Echs1	-0.527043304569135	7.37359510154131	16.2327548492033	0.000907203434352367	0.00640886837082821	not significant	NA
Agtrap	0.697658760883736	2.69137394099053	16.2129926721909	0.000911981526834345	0.00643524901276733	not significant	NA
Pdcd5	0.512975490128841	6.61179387983	16.2129366353407	0.000911995115595106	0.00643524901276733	not significant	NA
Irf8	0.967322907364737	3.41635649112145	16.1929481624179	0.000916856821462517	0.00646580604336139	not significant	NA
Clec4a3	1.1835373560705	2.13241094732248	16.1860907714544	0.000918531425335072	0.00647386479975593	up	Clec4a3
St3gal5	1.033459554815	8.17845952578919	16.1629579709628	0.000924205986925325	0.00651008985697631	up	St3gal5
Stx18	-0.671833170429511	4.14408578032491	16.1499508031562	0.000927414009453024	0.00652890880454726	not significant	NA
Naa30	-0.575213720125707	4.82259273553633	16.1457226627688	0.000928459513229706	0.00653249086418034	not significant	NA
Entpd5	-0.620433496081488	7.63616214336949	16.1359412370177	0.000930883278778113	0.0065431155794094	not significant	NA
Hoxa5	1.35340057392383	1.6562983895052	16.1352907867832	0.000931044707816061	0.0065431155794094	up	Hoxa5
Tmed2	-0.447790338900159	7.71911176197034	16.1264682654222	0.000933237398718454	0.00655474069082575	not significant	NA
Frmd6	0.750412309752475	2.82285836658427	16.0979454280352	0.00094036612618419	0.00660100143478313	not significant	NA
Preb	-0.463090710409708	7.17126986144216	16.0866000078151	0.000943218707031866	0.00661720928068696	not significant	NA
Arf5	-0.474412025667796	7.07443658581204	16.0535008754808	0.00095159661353009	0.00667040923881198	not significant	NA
Adh5	-0.563112888061118	9.06340040965592	16.0523168034274	0.000951897867878442	0.00667040923881198	not significant	NA
Nqo2	-0.775464114430233	5.95429730493322	16.0458206030058	0.000953552556541365	0.00667815979184206	not significant	NA
Vmo1	-0.942461183999702	2.36758690688766	16.0432346264226	0.00095421214743637	0.00667893631891633	not significant	NA
Ahcyl2	-0.533632004239468	3.9702840966609	16.0258697254832	0.000958654637191804	0.00670617485281531	not significant	NA
Cenpa	1.554443161932	2.08276071238021	16.022805853631	0.00095944088490097	0.00670781990293774	up	Cenpa
Ada	1.32942243898717	1.37479537693657	16.0143752158703	0.000961608093979992	0.00671911235357317	up	Ada
Mef2d	0.47430920773858	5.03398655229475	15.9879716465629	0.00096843120452406	0.00676290569217835	not significant	NA
Tm2d2	-0.513571620879556	6.36041322993517	15.969902989874	0.000973131828455631	0.00679108656697056	not significant	NA
Hnmt	-1.28418720490517	4.16422404409321	15.9681758620768	0.000973582489267468	0.00679108656697056	down	Hnmt
Raet1e	1.39948958622924	1.01547503149658	15.9491073691608	0.000978573684581225	0.00682199249067736	up	Raet1e
Steap1	1.98744880188847	0.649138560704478	15.944969696207	0.000979660521556464	0.00682565991321424	up	Steap1
Dnlz	0.462226606879651	5.23091269701178	15.935369130522	0.000982187524490957	0.00683935157214184	not significant	NA
Ggt6	-0.903814303507399	4.26608915444774	15.9294008663516	0.000983762151322041	0.00684639960314001	not significant	NA
Fh1	-0.533866167243303	7.59299903753828	15.8709908095902	0.000999323505013939	0.0069507232588741	not significant	NA
Rnf170	-0.536558642599558	4.17903297111309	15.8441931274117	0.00100655536016965	0.00699702561049971	not significant	NA
Hist1h2bc	-0.513203263702189	8.7867069654864	15.8376117583141	0.00100834046011253	0.00700543383589596	not significant	NA
Cfp	0.578753778569236	5.30943911789711	15.8141413196815	0.00101473553667124	0.00704584195799331	not significant	NA
Chst12	1.99689515612651	0.688395289087598	15.7917603203501	0.00102087630572625	0.00708443922080955	up	Chst12
Chdh	-0.465071654386539	6.33502108021266	15.7873685348728	0.00102208619971995	0.00708879385925428	not significant	NA
Mogs	-0.519889354392273	6.13501243991433	15.7707833695871	0.00102666982407489	0.007116244834644	not significant	NA
Mlx	-0.616990980201657	5.28235244476966	15.7688218498682	0.00102721345501721	0.007116244834644	not significant	NA
Ptafr	2.50637716171382	1.50082708196293	15.764199924433	0.00102849569287517	0.00712107484281941	up	Ptafr
Serpina11	-1.01779235067154	7.46724174578105	15.753946319921	0.00103134673418678	0.00713675522940391	down	Serpina11
Sema4c	1.10016036027543	2.56657745656369	15.7378117624645	0.00103585101408904	0.00716385144516578	up	Sema4c
Etnk1	-0.611500667147362	6.16130188786584	15.7211516164776	0.00104052526500743	0.00719209172383332	not significant	NA
Plpp2	0.71903695073183	5.39316923375654	15.6800987618907	0.001052144886292	0.00726827897613294	not significant	NA
Foxk2	-0.549816618982255	4.3163248921384	15.6754110738729	0.00105348095474684	0.00727338070401507	not significant	NA
Fam184a	-2.06500810504782	0.0526771845116455	15.6730419755941	0.00105415691301467	0.00727392173764998	down	Fam184a
Fcgr3	0.639562286419438	5.00692624836977	15.6650930356001	0.00105642849703359	0.007285466099656	not significant	NA
Tubb5	0.892957076424357	6.96746293024293	15.6597868031107	0.00105794793499856	0.00729181328697765	not significant	NA
Ccs	-0.653332324866772	7.04994674687969	15.6535776826559	0.00105972903789478	0.00729995577207426	not significant	NA
Fam49a	1.06246724012206	2.14625801322467	15.6399330219857	0.00106365491252014	0.00732285497465789	up	Fam49a
Dpm1,Gm20716	-0.537828165434782	5.63297238076975	15.6158888937969	0.00107061284170518	0.0073665910170918	not significant	NA
Plekhg3	0.534862765110403	4.81136727381293	15.59682923362	0.00107616475855464	0.00740060872380062	not significant	NA
Smim14	-0.47198891726045	6.49782230573624	15.5857480200379	0.0010794075117264	0.00741871724039171	not significant	NA
Ltbp1	0.87287400726164	2.08776868309978	15.5744377649116	0.00108272863395218	0.00743734364134646	not significant	NA
Ppp1r15b	-0.417898101301254	6.28915906692248	15.5648789231742	0.0010855444419279	0.00745041196580119	not significant	NA
Ostc	-0.554241661068278	7.25803621219066	15.5638253295079	0.00108585530950799	0.00745041196580119	not significant	NA
Ifngr1	0.672880750304708	5.15217851961361	15.5281614394345	0.00109643742520117	0.00751878103636545	not significant	NA
Efnb2	1.3470474522514	1.40368692952508	15.502455733935	0.00110413674512724	0.0075673155752752	up	Efnb2
Lxn	1.09913144862032	1.53386471590021	15.4940074532143	0.0011066804263719	0.00758048066955473	up	Lxn
B9d1	2.41109735115154	0.377796401412153	15.4879163410122	0.00110851848243826	0.00758880031959419	up	B9d1
Tmem45a	1.73067116550794	1.09839186583929	15.4717536594034	0.0011134124138198	0.00761536923949608	up	Tmem45a
Letm1	-0.380984774107242	5.80686251740944	15.4709684878269	0.00111365077606827	0.00761536923949608	not significant	NA
Calcoco1	0.799126138945022	3.60318694274158	15.4659261065513	0.00111518291058662	0.00762156450738932	not significant	NA
Xlr3a	-1.68525425992506	3.16027734190113	15.4621837206735	0.0011163215733675	0.00762506520259777	down	Xlr3a
Zfp445	-0.453308371609015	5.94979116325114	15.4495617266284	0.00112017161540016	0.00764707173452091	not significant	NA
Ass1	-0.867027974731845	10.2939525989983	15.4417884980583	0.00112255008989811	0.00765856007866442	not significant	NA
Cd300lf	1.26068449341612	2.61999571964576	15.4399519861244	0.00112311286069799	0.00765856007866442	up	Cd300lf
Tjp2	0.645854841123457	5.21803616646714	15.40982914282	0.00113238900586445	0.00771749102988916	not significant	NA
Bace1	0.554563129856948	4.90891879870291	15.4044538043821	0.00113405335807966	0.00772060779688296	not significant	NA
Shc1	-0.501668387614679	5.97366869225945	15.404220028459	0.0011341258039603	0.00772060779688296	not significant	NA
H2afy2	1.60249818472829	-0.0800252221650445	15.4022090605082	0.00113474920708377	0.00772060779688296	up	H2afy2
Atg13	-0.579791585195918	5.56158742414176	15.3934358070089	0.00113747344405493	0.00773481941957352	not significant	NA
Cnot8	-0.604229304558592	5.3623991922953	15.3886672709581	0.00113895723860488	0.00774058487342192	not significant	NA
Tmem230	-0.40399730604628	4.94846254429146	15.3788338472661	0.001142023924203	0.00775709553872707	not significant	NA
Kdm4a	-0.526003816415581	5.36663624230569	15.3723855849976	0.00114403994624327	0.00776645522904242	not significant	NA
B430306N03Rik	1.16895969405434	1.91174641806951	15.364277900381	0.0011465804660373	0.00777936311739469	up	B430306N03Rik
Opn3	1.2149900735725	1.15790510689154	15.3612358005284	0.00114753533693268	0.007781504245763	up	Opn3
Rangrf	0.923369552484188	2.33999174683604	15.3573237633444	0.00114876458422013	0.00778550251621791	not significant	NA
1500011B03Rik	1.33723475937713	0.606976774065442	15.3493746458151	0.00115126693782735	0.00779383933502492	up	1500011B03Rik
Fam118a	1.07967620630347	1.88249930951336	15.3493480696398	0.00115127531419445	0.00779383933502492	up	Fam118a
Eif2b4	-0.621647083041252	4.59108072016526	15.3395638705114	0.00115436379666397	0.00781040363145848	not significant	NA
Nav1	0.776461796307456	3.76004639595461	15.3347140849058	0.00115589813680818	0.00781644006734954	not significant	NA
Emilin1	0.739318218549735	4.41931369824009	15.306880517012	0.00116474843052433	0.00787191443439319	not significant	NA
Snai1	1.4528107651644	1.94417367157603	15.3027544785176	0.00116606687435746	0.00787645171735797	up	Snai1
Tnfrsf13b	2.26291064658116	0.155264475044869	15.2932261794477	0.00116911799205975	0.00789268119764353	up	Tnfrsf13b
Tmem41a	0.461279304807605	4.91562166264851	15.2873237702068	0.00117101254691854	0.00790108909151469	not significant	NA
Tm6sf1	1.0604353051136	2.1511116554656	15.2762085558577	0.00117458969546476	0.00792083422337787	up	Tm6sf1
Rps12-ps3	0.536637725585689	8.51855959409759	15.271584605316	0.00117608141710096	0.00792375117817685	not significant	NA
Sec63	-0.57910080573169	7.31093702156267	15.2708326107489	0.00117632421779211	0.00792375117817685	not significant	NA
Fbxw17	1.28231339068585	1.44410161724991	15.266649749501	0.0011776757916809	0.00792846777452427	up	Fbxw17
Smpd1	-0.501665207032376	5.77129890706317	15.2621508757925	0.00117913142732101	0.0079338793440306	not significant	NA
Vcpkmt	0.656369860953721	2.80763544147485	15.2572830376463	0.00118070872481886	0.00793575054663901	not significant	NA
Hsd17b7	-0.641155832204788	5.72834323201444	15.2572684337766	0.0011807134603979	0.00793575054663901	not significant	NA
Cyb5rl	-0.913474434622211	2.57614785029851	15.2528361193927	0.00118215170989063	0.00794103234701367	not significant	NA
Atp6v0e	0.435502489088119	6.67735699106194	15.2327442352386	0.0011886961372604	0.00797865567518495	not significant	NA
Sdc4	-0.470633528439171	7.79281271774016	15.2316199777978	0.00118906353884206	0.00797865567518495	not significant	NA
Sptbn1	0.431075364433436	6.24179934905574	15.2198567332229	0.00119291538137783	0.00800009147224845	not significant	NA
Capns1	0.657234092846929	6.80202238217282	15.2136666726036	0.00119494793810678	0.00800621857663308	not significant	NA
Crcp	0.541061028284099	5.09893149358907	15.2116315943697	0.00119561702376645	0.00800621857663308	not significant	NA
Lmbrd2	-0.848210022603205	4.91088346440136	15.2110683440747	0.00119580228165617	0.00800621857663308	not significant	NA
Kdm6a	-0.669488274997389	3.12836619772787	15.2050842000705	0.00119777251466599	0.00801500112617613	not significant	NA
Slc35f2	2.35872834521751	0.439519272564696	15.1961076582671	0.00120073482628894	0.00802551498354945	up	Slc35f2
Eif6	0.593688196618024	6.60652621614397	15.1950820642488	0.00120107380292009	0.00802551498354945	not significant	NA
Tead2	1.63991793743217	0.678357887313969	15.1943321020294	0.00120132174663384	0.00802551498354945	up	Tead2
Atg9a	-0.445839608692076	5.2934334761869	15.1857894390356	0.00120415009097503	0.00803999720644435	not significant	NA
F13b	-0.777799053278458	6.5115075051528	15.1834236254338	0.00120493470016259	0.00804082520305871	not significant	NA
Adamts14	2.05462430991829	0.310169938730236	15.1728130768768	0.001208460715676	0.00805993634586754	up	Adamts14
Nenf	0.515458196882551	4.85427683264893	15.158122811177	0.00121336165753489	0.00808200716758178	not significant	NA
Nfkb2	1.1291348526379	3.01913100137513	15.1563117770073	0.00121396739920606	0.00808200716758178	up	Nfkb2
Rps6ka4	0.864354975038598	3.08667857178678	15.1550791861082	0.00121437986199654	0.00808200716758178	not significant	NA
Lrrc8b	1.91554834971605	0.927305956897251	15.1549418688389	0.00121442582233873	0.00808200716758178	up	Lrrc8b
Pgm1	1.1349263804385	2.98445178932346	15.1519159857571	0.00121543908804079	0.00808433037138389	up	Pgm1
Angptl3	-0.69926426541919	8.71280251651662	15.1299180816449	0.00122283411141578	0.00812907526168917	not significant	NA
Spry1	0.698505762762331	2.91414459711381	15.1269309391299	0.00122384219727664	0.00813133582164373	not significant	NA
Fggy	-0.845491630079124	5.09718191420256	15.1185129278297	0.00122668810149248	0.00814107751247983	not significant	NA
Cklf	1.3563993311335	2.01809182598949	15.1179037899709	0.00122689432352327	0.00814107751247983	up	Cklf
Amot	0.704839119831632	3.54856176521115	15.1166617837422	0.0012273149223957	0.00814107751247983	not significant	NA
Thbd	1.14093559874534	3.37024843105975	15.0838392289151	0.00123848914224648	0.00821072431341182	up	Thbd
Glis2	1.23588750378501	1.05861851511892	15.0638657478627	0.00124534500721152	0.00824711563387002	up	Glis2
Cadm4	-0.876361935753915	2.91254673638975	15.0629773588716	0.0012456509360867	0.00824711563387002	not significant	NA
Gdf15	-1.14781917738675	7.21039733701725	15.0619321388835	0.00124601098017474	0.00824711563387002	down	Gdf15
4930579G24Rik	2.01291609474191	0.57831122420499	15.0513278955831	0.00124967042544914	0.00826684153182986	up	4930579G24Rik
Rmnd5a	-0.508349067270686	6.03758135156003	15.043421100037	0.001252406875117	0.00828044350023037	not significant	NA
Mmgt1	-0.494251592581828	5.20304272760694	15.0388764975936	0.00125398276114731	0.00828636165509503	not significant	NA
Gins2	2.09753201014904	1.77747248271623	15.0051955128076	0.00126573179235814	0.00835882820151476	up	Gins2
Prodh2	-0.708606158049813	6.43100054295616	15.0035110245568	0.00126632264242468	0.00835882820151476	not significant	NA
Clec4a2	1.33479905640802	1.54530165282243	14.9905696300751	0.00127087232722909	0.0083843132612642	up	Clec4a2
Acadl	0.601984816722645	7.90772624763744	14.9867395548648	0.00127222235742545	0.00838867309565688	not significant	NA
Stk38l	-0.748594580652717	3.96687060753785	14.9832874871181	0.00127344053035914	0.00839215925042311	not significant	NA
Filip1l	0.891255185002706	2.60845707664899	14.9774698105932	0.00127549645639948	0.00840115956022426	not significant	NA
Anp32b	0.44298790033056	6.7965111784051	14.9656215768403	0.0012796951027755	0.00842425570091045	not significant	NA
Larp1b	-0.699743527749566	5.90376917088958	14.9606806253865	0.00128145061766177	0.00842710550623813	not significant	NA
Serpinb6b	1.48512340040114	1.45483180487446	14.9605060997689	0.0012815126759815	0.00842710550623813	up	Serpinb6b
Gyg	0.861108998313735	3.06196395915506	14.9487303923376	0.00128570774134837	0.00845012668881879	not significant	NA
Ginm1	-0.501799725208429	5.15738924296074	14.9383517007929	0.00128941794313011	0.00846993804845097	not significant	NA
Gramd1c	-0.590284241596024	4.21687145334752	14.926604370087	0.00129363195838759	0.00849303570522857	not significant	NA
Rab8b	1.13168868558515	2.29532514388473	14.9158085911739	0.00129751830642961	0.0085099132668249	up	Rab8b
Treml4	0.690118232419479	2.87667659460949	14.9155793541031	0.00129760097134629	0.0085099132668249	not significant	NA
Pten	-0.423934584940725	7.18367056479101	14.9016842982547	0.00130262274001309	0.00853350860884231	not significant	NA
Map4k1	2.20349892922156	0.197467275454493	14.901105035751	0.00130283256399138	0.00853350860884231	up	Map4k1
Slc17a2	-0.821809884302544	6.20203774583415	14.8998079011903	0.00130330255794618	0.00853350860884231	not significant	NA
Stard13	-0.938476520172793	3.87489786859971	14.8978753915904	0.00130400312294173	0.00853350860884231	not significant	NA
Stx2	0.707484941434639	4.08759823956489	14.8855753094464	0.00130847204374136	0.00855815245374519	not significant	NA
Pilrb1	1.01774688391528	2.12367717189895	14.8818185138394	0.00130984041466935	0.00856250135733369	up	Pilrb1
Abcg8	-0.934010472915271	6.1895236559486	14.8784598875162	0.00131106512086284	0.00856567813156374	not significant	NA
Gnpnat1	-0.499162914678819	6.18738516278634	14.8766275461392	0.00131173381837289	0.00856567813156374	not significant	NA
Hagh	-0.607714953564883	7.47740891347156	14.8651015627358	0.00131594894270652	0.00858859545877948	not significant	NA
Def8	0.499324148260428	5.73146852071938	14.8571811318942	0.00131885433298538	0.00860294477014901	not significant	NA
Ehd3	-0.61934385466475	5.90880138978855	14.8504312439851	0.00132133604212937	0.00861451649962437	not significant	NA
Limk1	0.873398929345752	2.683079868284	14.8305163866644	0.00132868876308485	0.00865781564468352	not significant	NA
Sema5b	1.44348359149002	1.85341328705073	14.827259059407	0.00132989577133634	0.00866104404960186	up	Sema5b
Dnpep	-0.549299653782777	5.4432655652467	14.8208325557064	0.00133228074519442	0.00867193648690185	not significant	NA
D3Ertd751e	-1.1652083542267	2.80579465800536	14.8132395932846	0.00133510481725827	0.00868567388330713	down	D3Ertd751e
Gstt3	-0.895088904585238	6.04828498618825	14.7979631638695	0.00134080706557575	0.00871811089860469	not significant	NA
Dock2	1.23354162631386	2.11384166799099	14.7831931946777	0.0013463463487503	0.0087494542215636	up	Dock2
Bcl2a1b	2.13281802758136	0.585341811664425	14.7782378813276	0.00134821054210161	0.00875689365979762	up	Bcl2a1b
Armcx1	1.39159112355128	1.18345817867692	14.7739404457859	0.00134982959429709	0.0087627337716182	up	Armcx1
Cd9	0.686120909758048	5.37953057226765	14.7682385946573	0.00135198113774327	0.00877202260586946	not significant	NA
Nat8f5	-1.65744154523432	3.11509496618342	14.7654028451682	0.00135305262027187	0.00877429754605714	down	Nat8f5
Mocos	-0.694778339837106	5.10293343000191	14.7578985908445	0.00135589270378787	0.00878514765912092	not significant	NA
Ints12	0.672437911412419	2.97487936831862	14.7571687541575	0.00135616927797307	0.00878514765912092	not significant	NA
Myo1g	1.3583445443807	1.55525773327193	14.7503099204921	0.00135877156258053	0.00879571429972947	up	Myo1g
Atg9b	2.49261975309082	0.38711850465946	14.7484249133447	0.001359487730604	0.00879571429972947	up	Atg9b
Capn8	-1.41918423841659	2.70179099423941	14.7471606103161	0.00135996831351387	0.00879571429972947	down	Capn8
Kat6b	-0.801031802960717	3.21967702338442	14.7377059171675	0.00136356827109894	0.0088143138586385	not significant	NA
Taf1a	0.820591906702807	2.81692727109198	14.7263722322989	0.00136789781759998	0.00883760734385722	not significant	NA
Tpm4	1.09775873011541	4.68372612050347	14.7210280133322	0.00136994471432264	0.00884613637280381	up	Tpm4
Aadat	-0.952307085239391	5.91832894130758	14.6974490286083	0.0013790170001417	0.00889999730950414	not significant	NA
Kif20b	2.9377902468173	0.342138459899014	14.686537632098	0.00138323816394307	0.00892250923768681	up	Kif20b
Eid2	1.39089684420205	1.70249928469806	14.6711558198117	0.00138921347547834	0.0089563063683911	up	Eid2
Bicc1	1.09065003177466	3.35173751527984	14.6683433079724	0.00139030918051124	0.00895862538125081	up	Bicc1
Tifab	1.1772211037178	1.76323669724027	14.6569843273814	0.00139474435017085	0.00898244879908973	up	Tifab
Rnf219	1.25833722476496	1.08720250209509	14.6521545804915	0.00139663497321206	0.0089869887324668	up	Rnf219
Ift20	-0.455877217365032	7.65539198466213	14.651168453053	0.0013970213512127	0.0089869887324668	not significant	NA
Abcc2	-0.70009791171481	7.5689694592018	14.6495282167285	0.00139766428446925	0.0089869887324668	not significant	NA
Gpc4	-0.476696510294229	4.82469030906366	14.6460592949765	0.00139902511609608	0.00898778336978362	not significant	NA
Cd48	1.17384043489627	1.75522912332655	14.6454490530335	0.00139926466363293	0.00898778336978362	up	Cd48
Dcun1d1	-0.469452170365213	5.51198630503868	14.6426193817411	0.00140037604117816	0.00899017783397711	not significant	NA
Ap1s1	0.699690641171483	4.9693890476044	14.6395068056723	0.00140159967999354	0.00899119389648154	not significant	NA
Add1	0.6214752393743	4.16362305722442	14.6368278748549	0.0014026538049698	0.00899119389648154	not significant	NA
Cttn	0.583716545244058	5.35374697346962	14.6365826412798	0.001402750345828	0.00899119389648154	not significant	NA
Grhpr	-0.660064643804102	8.15109438132094	14.628512657259	0.00140593142602495	0.00900632742321922	not significant	NA
Chrnb1	2.24471192822485	0.936790956742667	14.6256485272146	0.0014070623801415	0.00900632742321922	up	Chrnb1
Azin1	-0.546489931826123	5.46472000642643	14.6249682511501	0.00140733115009554	0.00900632742321922	not significant	NA
Masp1	-0.523649058473567	7.0703190950624	14.6179408890567	0.00141011097259211	0.00901922764496326	not significant	NA
Plekha6	-0.576577027965839	4.64811217802159	14.6161284967169	0.00141082890535738	0.00901922764496326	not significant	NA
Pilra	0.874831907590055	3.36048913411556	14.6140020799459	0.0014116717555834	0.00901987853488777	not significant	NA
Extl1	-1.33368816075871	2.22964480589764	14.6104439287518	0.001413083372325	0.00902220947559796	down	Extl1
Hnf4a	-0.607512835656039	8.63892372853897	14.6090862932214	0.00141362240262869	0.00902220947559796	not significant	NA
Slc38a4	-0.636346510099214	9.03800202361429	14.6074805408404	0.00141426024313514	0.00902220947559796	not significant	NA
Gm9195	-1.6233613037893	0.0406589247032135	14.6029857056502	0.0014160474152042	0.0090288785426221	down	Gm9195
Miga2	0.463082668853125	4.79594713901097	14.590121967619	0.00142117617854763	0.00905253680707986	not significant	NA
Spire1	1.97889062234032	0.558888169822296	14.5899489477697	0.00142124530383911	0.00905253680707986	up	Spire1
Chchd6	0.898223808260388	2.62482119469629	14.5778432860476	0.00142609119749783	0.00907865170289934	not significant	NA
Tacc3	2.21528485768818	1.52728682998192	14.5498840228346	0.00143735454818972	0.00914557216966299	up	Tacc3
Odc1	0.781680178313568	6.47503610208992	14.5448687272384	0.00143938552998935	0.00914947246767569	not significant	NA
Ibtk	-0.686709779711612	5.86380483822372	14.5444229932626	0.00143956618961919	0.00914947246767569	not significant	NA
Fam217b	1.77073025295452	1.01032159530586	14.5428040377313	0.00144022258035381	0.00914947246767569	up	Fam217b
Sacm1l	-0.50344813676009	5.87855002444506	14.530987589108	0.00144502367027668	0.00917518420167332	not significant	NA
Osbpl9	-0.540944792418271	6.50786044257257	14.5260562589749	0.00144703262506926	0.00918314969360948	not significant	NA
Ahcy	-0.589284275545536	8.04647291540536	14.5185580341242	0.00145009332590695	0.00919777799006743	not significant	NA
Ncapd2	1.97618377937455	1.83826599056401	14.5116987996909	0.00145289958247638	0.00920851203138983	up	Ncapd2
Siglec1	0.977500241147857	1.55919431035229	14.5107244954344	0.00145329868651823	0.00920851203138983	not significant	NA
Cdc42bpg	0.683680151597872	3.32345904876344	14.5043411715126	0.00145591654189879	0.00922029976482417	not significant	NA
Akna	1.1165804610738	1.55714206986496	14.4954908243349	0.00145955493333959	0.00923853491867365	up	Akna
Tnfrsf10b	1.16834116510054	2.73901986731062	14.4921457587631	0.00146093276011972	0.00924244987327302	up	Tnfrsf10b
Ceacam1	-0.4440461019908	6.54748047456485	14.4688137315366	0.00147058401695653	0.00929468145152652	not significant	NA
Pcsk4	1.00340943901281	3.03652033685972	14.4684955952026	0.00147071610874467	0.00929468145152652	up	Pcsk4
Zfp704	0.749247494943648	2.80778564769357	14.4596402610722	0.00147439825445063	0.00931311652992893	not significant	NA
Hsdl1	0.736768429010629	3.33023523387672	14.4577521413342	0.00147518469740972	0.00931325110833565	not significant	NA
Agl	-0.638879253048824	4.97045141209701	14.4520762122954	0.00147755169106245	0.00931729088937828	not significant	NA
Abhd18	-0.714769534227998	3.65056646329345	14.4518078156116	0.00147766372453251	0.00931729088937828	not significant	NA
Ywhaz	0.438855773677814	7.47696827815468	14.450712586689	0.00147812099140564	0.00931729088937828	not significant	NA
Lmnb1	1.31460640837475	3.19832825362301	14.4427274634666	0.00148145966423054	0.00933350260507979	up	Lmnb1
Abl2	0.805839682841242	3.33164808331531	14.4243417259718	0.00148917928837542	0.0093772841687044	not significant	NA
Wdr3	-0.529845787487818	4.31636798831668	14.4171763270657	0.00149220008421549	0.00938965098893569	not significant	NA
Ubqln1	-0.401368191320734	7.25569688472376	14.4157031912818	0.00149282198498337	0.00938965098893569	not significant	NA
Errfi1	-0.527231681544174	9.38533353984099	14.4141985933071	0.00149345746915704	0.00938965098893569	not significant	NA
Cdhr5	-0.855373524315576	6.37547208570835	14.408932269881	0.00149568416137555	0.00939879587623296	not significant	NA
P3h3	0.923048887103219	2.60790615312269	14.3986488582487	0.00150004295030854	0.00942132238965715	not significant	NA
Dusp16	0.522139168173146	5.96779785810368	14.3957255212403	0.00150128466334593	0.00942425834050883	not significant	NA
Ift74	1.20161396193944	1.59363797322647	14.377461814092	0.00150906858767484	0.00946438532119657	up	Ift74
Rab18	-0.485748358911833	6.44891984730613	14.3770795305699	0.00150923200036498	0.00946438532119657	not significant	NA
Ccdc151	-1.57243238137052	0.949182607236044	14.3607294421654	0.00151623977173195	0.00950343486175144	down	Ccdc151
Ccpg1,Gm44503	-0.593295793192185	5.85732155768107	14.3579593877847	0.00151743066402976	0.00950600413925384	not significant	NA
Cpt1a	0.692817235677171	7.83541508629003	14.351068705401	0.00152039765420698	0.00951969148508608	not significant	NA
Rad54b	2.20738375450801	-0.302819508955827	14.339387970233	0.00152544208055961	0.00954303554597538	up	Rad54b
Serpind1	-0.649710418081687	8.61486242052123	14.3388058103967	0.00152569398393593	0.00954303554597538	not significant	NA
Tbc1d1	0.911663709871525	2.64651680694647	14.3239063171148	0.00153215703537697	0.00957853900082616	not significant	NA
Dock11	1.20857566434951	0.98069706002512	14.3186184095215	0.00153445821413903	0.00958800070970237	up	Dock11
Gcc1	-0.766913158334147	4.19230416970859	14.3048851732145	0.00154045281200997	0.00962051904965896	not significant	NA
Bace2	0.7103009077107	2.78854496889932	14.3017079522925	0.00154184343182193	0.00962426577032646	not significant	NA
Mif	0.685160657176882	8.20892829466621	14.2863559426491	0.00154858271523911	0.00966137817011297	not significant	NA
Coq10a	-0.582731912308297	3.44516404304001	14.2833487007911	0.0015499067275425	0.00966468477850787	not significant	NA
Alad	-0.651577805006409	7.08377636297419	14.2722121577144	0.0015548209785686	0.00969036403028009	not significant	NA
Tppp3	2.69839299577844	0.27255466196931	14.2701119388917	0.00155574971281305	0.00969119012505652	up	Tppp3
Aspdh	-0.63445694535594	5.60141221457743	14.2516463954676	0.00156394227755099	0.00973724061501311	not significant	NA
Car14	-1.03076511010924	3.17508605772798	14.2471480208919	0.00156594541305284	0.009744727795337	down	Car14
B3galt1	-1.80793430780694	5.1621289126317	14.2439894504304	0.00156735365766655	0.00974752471486926	down	B3galt1
Herpud2	-0.452201429811511	5.15466710584995	14.2425486742901	0.00156799649948357	0.00974752471486926	not significant	NA
Dnmt3a	0.525920836478671	4.09089392703458	14.2353960873442	0.00157119222154794	0.00976240516624887	not significant	NA
Nat6	-0.495228028597444	4.68362437567651	14.2015787064348	0.00158640123700698	0.00985143179504994	not significant	NA
Tesk2	-0.733393239390736	3.30764416597666	14.1999472446064	0.00158713915133856	0.00985143179504994	not significant	NA
D10Jhu81e	-0.508354409915876	6.89984687495247	14.1958015315778	0.00158901600767476	0.0098580544573992	not significant	NA
Ears2	-0.872956587573438	2.56140225860017	14.1912476891811	0.00159108051457269	0.00986583393957146	not significant	NA
Pxdc1	-0.456171782261818	5.98602727722984	14.1885791040686	0.00159229173447911	0.00986831720574325	not significant	NA
Tmem256	-0.457686031438199	7.30911263310778	14.1863388803715	0.00159330933110369	0.00986959856396649	not significant	NA
Rdh10	-0.483662642641557	4.70863636070322	14.1785782954834	0.00159684015761308	0.00988561503948167	not significant	NA
Il17rc	-0.672641535404236	3.98254952890049	14.1770878143662	0.00159751928874963	0.00988561503948167	not significant	NA
Bco2	-0.82947902442049	3.15542146260172	14.1663717096588	0.00160241162223269	0.00991085074482533	not significant	NA
Pcdh7	1.88971026387949	0.948268211242877	14.1605772569253	0.00160506405067122	0.00992212908531142	up	Pcdh7
Fmnl3	1.34302607433282	2.16582245759661	14.1588286466315	0.00160586545334074	0.00992212908531142	up	Fmnl3
Smtn	1.03462985816646	2.69691159440661	14.151765676389	0.00160910706092509	0.00993711372175554	up	Smtn
A930033H14Rik	1.72047878572586	2.60663937342139	14.1352962614135	0.00161669449938863	0.00997890742726083	up	A930033H14Rik
Tspan6	2.22225865373211	0.122395907865197	14.1216288237126	0.00162302167238092	0.0100119868349009	up	Tspan6
Ino80c	0.590621975697907	4.52801793045408	14.1201696653406	0.00162369881795057	0.0100119868349009	not significant	NA
Pde1b	2.52476450790752	0.355345393480936	14.0962100121337	0.0016348633066876	0.0100757246425324	up	Pde1b
Adcy9	-0.642323556323693	3.23034998684841	14.0922276972336	0.00163672731415901	0.0100813821620028	not significant	NA
Epb41l5	-0.542915946296541	4.82773332690308	14.0907112052206	0.00163743776982251	0.0100813821620028	not significant	NA
Dtx3	1.22662430110448	1.25470067808107	14.0880559349476	0.00163868256409567	0.0100839454854259	up	Dtx3
Rcbtb1	-0.436625534023903	5.34505080782896	14.0862014564667	0.00163955257822356	0.0100842011026463	not significant	NA
Zmat3	0.680935262069579	4.91572417299753	14.071729097601	0.00164636007274556	0.010120956972454	not significant	NA
Coq4	0.630378461759795	3.00177378434139	14.0632836415771	0.00165034734457622	0.0101403472378505	not significant	NA
Scarf2	1.25307061952904	1.89861141799321	14.0576056361854	0.00165303416062531	0.01015173148493	up	Scarf2
Mpzl1	0.901281439060133	2.64173013462304	14.0453775569442	0.0016588371994546	0.0101822321693199	not significant	NA
Rps6kb1	-0.468132177285165	5.2121252702684	14.0393444947868	0.00166170874001897	0.0101947171287858	not significant	NA
Phkb	-0.577771851940753	4.01732498573202	14.0296156468842	0.00166635115540095	0.0102180484954864	not significant	NA
Adprh	0.832111672266791	3.24327120455914	14.0223516919151	0.00166982689809496	0.0102278485582397	not significant	NA
Cmc4	-0.726731614203705	2.5832601679048	14.0207865249556	0.00167057688644581	0.0102278485582397	not significant	NA
Trip4	-0.551523109494179	5.51622205609052	14.0195933353677	0.0016711488875329	0.0102278485582397	not significant	NA
Vsig4	0.435822527897079	6.23665163048484	14.0192564032744	0.00167131044876264	0.0102278485582397	not significant	NA
Glrx	0.522668726750559	5.52599942575808	14.0159133760629	0.00167291440661454	0.0102325196770413	not significant	NA
Tmem135	-0.586464536342772	5.98871732671272	14.0107521740746	0.00167539411604393	0.0102425400203349	not significant	NA
Alcam	0.444805548692615	6.08577866270827	14.0033242137393	0.00167897016379545	0.0102592494145172	not significant	NA
Zfp580	1.55747154297279	0.925390597638542	14.0004298552377	0.00168036592369991	0.0102626262033494	up	Zfp580
Slc29a1	-0.631533922717423	6.33543826743582	13.9974733954053	0.0016817929804494	0.01026353700679	not significant	NA
Adtrp	-0.620577607570913	7.35961218229506	13.9944079065574	0.00168327410619629	0.01026353700679	not significant	NA
C1qa	0.486420653144959	6.78159931310634	13.9936726976534	0.00168362954912776	0.01026353700679	not significant	NA
Sdsl	1.01918345527438	3.54927667299961	13.9931384463542	0.00168388789045018	0.01026353700679	up	Sdsl
Gclc	-0.564076949992868	7.64383740708475	13.9908432267861	0.00168499826958326	0.010265104007969	not significant	NA
S1pr1	-0.715172678943984	5.10820158649202	13.9891216872942	0.00168583165559727	0.010265104007969	not significant	NA
[truncated: 10,173 more rows]
