# Supplementary material for: SLAMseq reveals potential transfer of RNA from liver to kidney in the mouse
Source: Nat Commun. 2025 Aug 11;16:7413. doi: 10.1038/s41467-025-62688-9 (PMC12339719; doi:10.1038/s41467-025-62688-9)
Supplement: Supplementary file 6 — Source Data [file 41467_2025_62688_MOESM6_ESM.zip › Source data/Fig4g_data.csv]

ID	Description	GeneRatio	BgRatio	pvalue	p.adjust	qvalue	geneID	Count	name	p-value (adjusted)
GO:0050900	leukocyte migration	81/1334	263/11388	4.42504670035012e-17	2.30190929352213e-13	1.83895624978761e-13	Lgals3/Adam8/Ccl6/Msn/Cx3cr1/Ccl2/C3ar1/Anxa1/Coro1a/Sirpa/Itgb2/Ccl7/Pf4/C5ar1/Itgam/Cnn2/Smpd3/Fcer1g/Trem2/Mpp1/Ccr1/Plg/Spp1/Ccr2/Saa2/Prtn3/Csf1/Thbs1/F7/Il34/Ano6/Selplg/Lbp/Gcnt1/Cyp7b1/Csf3r/Lyve1/Pycard/Slamf9/Rac2/Hc/Dpp4/Serpine1/Spi1/Myo1f/Vcam1/Ripk3/Sell/Itga3/Kitl/Gas6/Cxcl11/Abr/Itga6/Gpr35/Ptger4/Spn/Pecam1/Ptpro/Cd34/Ccl5/Stk10/Eps8/Vegfc/Itga4/Il1r1/Ada/Ptafr/Cklf/Myo1g/Zfp580/…	81	leukocyte migration	1.83895624978761e-13
GO:0009617	response to bacterium	111/1334	443/11388	1.41316364718794e-15	3.67563864633585e-12	2.93640530478842e-12	Vim/Cd68/Cyp2e1/Rnase4/Thrsp/Cx3cr1/Ccl2/Slpi/Anxa3/Sirpa/Axl/Ces1c/Ang/Gstm3/Fcgr1/Pf4/C5ar1/Amy1/Saa1/Cyba/Slc11a1/P2rx7/Slc10a2/Lgals4/Fcer1g/Trem2/Lyz2/Ifit3/Cfh/Fabp4/Npy/Pmp22/Ankrd1/Abcd2/Gsta1/C2/Hck/Adamts4/Leap2/Cyp3a25/Cd180/Lpl/Lbp/Fga/Bcl3/Hba-a1/Gsta2/Usp18/Pycard/Slamf9/Hp/Ear2/Cyp3a11/Emilin2/Clec4d/Serpine1/Gpx1/Fgr/Spi1/Myo1f/Pygl/Pdcd4/Cd14/Plac8/Cd300lb/Car3/Tnfrsf11a/Gpc3/Nos…	111	response to bacterium	2.93640530478842e-12
GO:0044283	small molecule biosynthetic process	110/1334	443/11388	3.76983079317558e-15	6.53688659536645e-12	5.22220770928322e-12	Glul/Fasn/Elovl6/Fdps/Elovl7/Fdft1/Insig1/Abhd2/Msmo1/Psat1/Anxa1/Pkm/Cyp27a1/Mid1ip1/Mvd/Pth1r/Gnmt/Apoa4/Plek/Mlxipl/Nsdhl/Ces1c/Ces1b/Srebf1/Tm7sf2/Hmgcs1/Akr1b3/Acsl3/Ebp/Alox5ap/Stard4/Lss/Fads1/Clcn2/Serpina12/Sc5d/Haao/Acacb/Cyp51/Slc27a5/Acss2/Acsm1/Gulo/Spp1/Nnmt/Lipc/Avpr1a/Ugdh/Abcd2/Abcg1/Thnsl2/Akr1d1/Pmvk/Scd2/Acaca/Gstm4/Dab2/Fbp2/Ces1e/Mup1/Mthfd1l/Myo5a/Lpl/Cyp7b1/P2ry6/G6pdx/Dhc…	110	small molecule biosynthetic process	5.22220770928322e-12
GO:0006954	inflammatory response	119/1334	498/11388	5.41668078656823e-15	7.04439336293198e-12	5.62764624878194e-12	Fasn/Lgals1/Cd68/Tnc/Adam8/Ccl6/Chil3/Cd44/Cx3cr1/Ccl2/Timp1/Ldlr/C3ar1/Anxa1/Sirpa/Itgb2/Ccl7/Axl/Fcgr1/Pf4/C5ar1/Tyrobp/Saa1/Il1rap/Itgam/Cyba/Slc11a1/Itih4/Alox5ap/P2rx7/Fcer1g/Trem2/Metrnl/Saa4/Cfh/Fabp4/Npy/Ccr1/Pmp22/Ccr2/Abcd2/Saa2/Csf1/Thbs1/F7/Hck/Il34/Abcc1/Tlr13/Ano6/Cd180/Myo5a/Nrros/Cdh5/Lpl/Lbp/Pycard/Ctla2a/Hp/Clec10a/Hc/Adcy7/Smpdl3b/Serpine1/Gpx1/Sphk1/Gprc5b/Hk1/Cela1/Pdcd4/Loxl…	119	inflammatory response	5.62764624878194e-12
GO:0006631	fatty acid metabolic process	93/1334	351/11388	8.49242640880242e-15	8.83552043571803e-12	7.05854725514778e-12	Cyp2a5/Fasn/Cyp2e1/Elovl6/Elovl7/Insig1/Cyp2c37/Akr1c18/Cyp2c29/Abhd2/Anxa1/Cyp2c38/Mid1ip1/Cyp2c54/Apoa4/Mlxipl/Cyp2c55/Acot2/Ces1c/Ces2a/Ces1b/Srebf1/Acsl3/Cyp2c50/Alox5ap/Fads1/Acat2/Acacb/Slc27a5/Acss2/Fabp4/Acsm1/Lipc/Avpr1a/Cyp2c67/Abcd2/Ces2c/Thnsl2/Scd2/Acaca/Gstm4/Cyp2c70/Aacs/Ces1e/Mblac2/Myo5a/Cyp2j5/Lpl/Abcb11/Rgn/Gpx1/Fads3/Akr1c6/Acsm5/Acsbg1/Sphk1/Cyp2c23/Abhd3/Cyp2a4/Cyp4a12b/Ptgr…	93	fatty acid metabolic process	7.05854725514778e-12
GO:0009611	response to wounding	96/1334	370/11388	1.28318167976301e-14	1.11251851635453e-11	8.88772152930593e-12	Slc1a2/Plat/Rap2b/Anxa2/Tnc/Acta2/Fkbp10/Cd44/F13a1/Mmp12/Col1a1/Abhd2/Anxa5/Ccl2/Timp1/Anxa1/Ahnak/Flna/Slc7a11/Plek/Procr/Ngfr/Tpm1/Axl/Cldn4/Pf4/Tyrobp/Fermt3/Plet1/Slc11a1/Sulf2/Col5a1/Myof/Cnn2/Tfpi2/Serpina10/Fcer1g/Trem2/Cpb2/Lox/Dcbld2/Col3a1/Cfh/Dsp/Fgg/Plg/Ccr2/Thbs1/F7/Plau/Ano6/F10/Tfpi/Fga/Evl/Klf4/Clec10a/Hc/Emilin2/Serpine1/Gpx1/Ddr1/Ubash3b/Nol3/Ddr2/Nrg1/Chmp4c/Matn2/Gas6/Hbegf/H…	96	response to wounding	8.88772152930593e-12
GO:0030198	extracellular matrix organization	63/1334	201/11388	6.00416145224316e-14	3.26629336836077e-11	2.60938631261019e-11	Lgals3/Anxa2/Col5a2/Col1a2/Nid1/Fkbp10/Col4a1/Loxl1/Mmp12/Col1a1/Mmp3/Col4a2/Serpinh1/Sh3pxd2b/Loxl2/Sulf2/Col5a1/Smpd3/Postn/Cpb2/Lox/Col3a1/Ntn4/P3h4/Pmp22/Fbln2/Mmp24/Adamts4/Fscn1/Bcl3/Adamts2/Dpp4/Creb3l1/Aebp1/Ddr1/Phldb1/Loxl3/Ddr2/Matn2/Flrt2/Efemp2/Mmp13/Crtap/Lamc1/Tgfb2/Adamts12/Myh11/Pxdn/Ccdc80/Adamts14/Nfkb2/Adamts9/Tnfrsf11b/Olfml2b/Itgb3/Pdpn/Tgfb1/Mmp17/Lama1/Gpm6b/Hspg2/Eln/Col8…	63	extracellular matrix organization	2.60938631261019e-11
GO:0043062	extracellular structure organization	63/1334	201/11388	6.00416145224316e-14	3.26629336836077e-11	2.60938631261019e-11	Lgals3/Anxa2/Col5a2/Col1a2/Nid1/Fkbp10/Col4a1/Loxl1/Mmp12/Col1a1/Mmp3/Col4a2/Serpinh1/Sh3pxd2b/Loxl2/Sulf2/Col5a1/Smpd3/Postn/Cpb2/Lox/Col3a1/Ntn4/P3h4/Pmp22/Fbln2/Mmp24/Adamts4/Fscn1/Bcl3/Adamts2/Dpp4/Creb3l1/Aebp1/Ddr1/Phldb1/Loxl3/Ddr2/Matn2/Flrt2/Efemp2/Mmp13/Crtap/Lamc1/Tgfb2/Adamts12/Myh11/Pxdn/Ccdc80/Adamts14/Nfkb2/Adamts9/Tnfrsf11b/Olfml2b/Itgb3/Pdpn/Tgfb1/Mmp17/Lama1/Gpm6b/Hspg2/Eln/Col8…	63	extracellular structure organization	2.60938631261019e-11
GO:0045229	external encapsulating structure organization	63/1334	201/11388	6.00416145224316e-14	3.26629336836077e-11	2.60938631261019e-11	Lgals3/Anxa2/Col5a2/Col1a2/Nid1/Fkbp10/Col4a1/Loxl1/Mmp12/Col1a1/Mmp3/Col4a2/Serpinh1/Sh3pxd2b/Loxl2/Sulf2/Col5a1/Smpd3/Postn/Cpb2/Lox/Col3a1/Ntn4/P3h4/Pmp22/Fbln2/Mmp24/Adamts4/Fscn1/Bcl3/Adamts2/Dpp4/Creb3l1/Aebp1/Ddr1/Phldb1/Loxl3/Ddr2/Matn2/Flrt2/Efemp2/Mmp13/Crtap/Lamc1/Tgfb2/Adamts12/Myh11/Pxdn/Ccdc80/Adamts14/Nfkb2/Adamts9/Tnfrsf11b/Olfml2b/Itgb3/Pdpn/Tgfb1/Mmp17/Lama1/Gpm6b/Hspg2/Eln/Col8…	63	external encapsulating structure organization	2.60938631261019e-11
GO:0016053	organic acid biosynthetic process	71/1334	242/11388	6.27891843206606e-14	3.26629336836077e-11	2.60938631261019e-11	Glul/Fasn/Elovl6/Elovl7/Insig1/Abhd2/Psat1/Anxa1/Pkm/Cyp27a1/Mid1ip1/Apoa4/Mlxipl/Ces1c/Ces1b/Srebf1/Acsl3/Alox5ap/Stard4/Fads1/Haao/Acacb/Slc27a5/Acss2/Acsm1/Gulo/Lipc/Avpr1a/Ugdh/Abcd2/Thnsl2/Akr1d1/Scd2/Acaca/Gstm4/Ces1e/Mthfd1l/Myo5a/Lpl/Cyp7b1/Rgn/Fads3/Acsm5/Acsbg1/Sphk1/Cyp2c23/Abhd3/Cyp4a12b/Csad/Otc/Cyp4a12a/Cyp4a31/Pah/Ptgis/Pecr/Tbxas1/Apoa5/Pdk4/Ces1g/Scd1/Ces1f/Asns/Aldh18a1/Sdsl/Brc…	71	organic acid biosynthetic process	2.60938631261019e-11
GO:0033559	unsaturated fatty acid metabolic process	38/1334	89/11388	1.26839239443085e-13	5.54204316310719e-11	4.42744418299585e-11	Cyp2a5/Cyp2e1/Cyp2c37/Akr1c18/Cyp2c29/Anxa1/Cyp2c38/Cyp2c54/Cyp2c55/Ces2a/Cyp2c50/Fads1/Avpr1a/Cyp2c67/Abcd2/Ces2c/Scd2/Cyp2c70/Cyp2j5/Gpx1/Akr1c6/Sphk1/Cyp2c23/Cyp2a4/Cyp4a12b/Ptgr1/Cyp2f2/Akr1c14/Cyp4a12a/Cyp4a31/Ptgis/Cyp2j9/Tbxas1/Cyp4f14/Scd1/Cyp2c69/Pdpn/Cyp4a14	38	unsaturated fatty acid metabolic process	4.42744418299585e-11
GO:0008202	steroid metabolic process	74/1334	261/11388	1.27844132943649e-13	5.54204316310719e-11	4.42744418299585e-11	Cyp2e1/Fdps/Pcsk9/Fdft1/Sqle/Insig1/Akr1c18/Ugt2b35/Msmo1/Ugt2b1/Ldlr/Cyp27a1/Mvd/Ugt2b5/Ugt2b36/Apoa4/Nsdhl/Ces1c/Ces1b/Srebf1/Tm7sf2/Hmgcs1/Saa1/Ebp/Stard4/Lss/Clcn2/Serpina12/Sc5d/Serpina6/Sult2a8/Cyp51/Pon1/Slc27a5/Pmp22/Spp1/Comt/Lipc/Cyp26a1/Abcg1/Akr1d1/Pmvk/Dab2/Afp/Cyp3a25/Ces1e/Soat1/Cyp7b1/Abcb11/Ugt2b34/G6pdx/Cyp21a1/Dhcr7/Ugt2b38/Cyp3a11/Cat/Akr1c6/Akr1c14/Sult1e1/Cyp1a2/Hmgcr/Apoa5/…	74	steroid metabolic process	4.42744418299585e-11
GO:0046394	carboxylic acid biosynthetic process	70/1334	241/11388	1.63486328029347e-13	6.54196829545124e-11	5.22626739319725e-11	Glul/Fasn/Elovl6/Elovl7/Insig1/Abhd2/Psat1/Anxa1/Pkm/Cyp27a1/Mid1ip1/Apoa4/Mlxipl/Ces1c/Ces1b/Srebf1/Acsl3/Alox5ap/Stard4/Fads1/Haao/Acacb/Slc27a5/Acss2/Acsm1/Gulo/Lipc/Avpr1a/Ugdh/Abcd2/Thnsl2/Akr1d1/Scd2/Acaca/Gstm4/Ces1e/Mthfd1l/Myo5a/Lpl/Cyp7b1/Rgn/Fads3/Acsm5/Acsbg1/Sphk1/Cyp2c23/Abhd3/Cyp4a12b/Otc/Cyp4a12a/Cyp4a31/Pah/Ptgis/Pecr/Tbxas1/Apoa5/Pdk4/Ces1g/Scd1/Ces1f/Asns/Aldh18a1/Sdsl/Brca1/Pl…	70	carboxylic acid biosynthetic process	5.22626739319725e-11
GO:0006690	icosanoid metabolic process	39/1334	95/11388	2.81002452665167e-13	1.04412482768871e-10	8.34133596332392e-11	Cyp2a5/Cyp2e1/Cyp2c37/Akr1c18/Cyp2c29/Anxa1/Cyp2c38/Cyp2c54/Cyp2c55/Ces2a/Cyp2c50/Alox5ap/Fads1/Avpr1a/Cyp2c67/Ces2c/Cyp2c70/Dpep2/Cyp2j5/Gpx1/Akr1c6/Sphk1/Cyp2c23/Cyp2a4/Cyp4a12b/Ptgr1/Cyp2f2/Akr1c14/Cyp4a12a/Cyp4a31/Ptgis/Cyp2j9/Tbxas1/Cyp4f14/Cyp2c69/Ncf1/Pdpn/Cyp4a14/Syk	39	icosanoid metabolic process	8.34133596332392e-11
GO:1901617	organic hydroxy compound biosynthetic process	53/1334	165/11388	2.07562091938811e-12	7.19825334843797e-10	5.75056237876791e-10	Fdps/Fdft1/Sqle/Insig1/Msmo1/Cyp27a1/Mvd/Pth1r/Slc7a11/Apoa4/Plek/Nsdhl/Ces1c/Ces1b/Srebf1/Tm7sf2/Hmgcs1/Akr1b3/Ebp/Stard4/Lss/Clcn2/Sc5d/Cyp51/Slc27a5/Abcg1/Akr1d1/Pmvk/Dab2/Dct/Ces1e/Myo5a/Cyp7b1/P2ry6/G6pdx/Dhcr7/Sphk1/Qdpr/Hmgcr/Apoa5/Gipc1/Ddc/Moxd1/Ces1g/Ces1f/Tgfb2/Adcyap1r1/Ptafr/Opn3/Snai1/Nr1d1/Cyp7a1/Plcg2	53	organic hydroxy compound biosynthetic process	5.75056237876791e-10
GO:0016126	sterol biosynthetic process	27/1334	53/11388	2.60382532184671e-12	7.71710767908873e-10	6.16506629374174e-10	Fdps/Fdft1/Sqle/Insig1/Msmo1/Mvd/Apoa4/Nsdhl/Ces1c/Ces1b/Srebf1/Tm7sf2/Hmgcs1/Ebp/Lss/Sc5d/Cyp51/Abcg1/Pmvk/Ces1e/G6pdx/Dhcr7/Hmgcr/Apoa5/Ces1g/Ces1f/Cyp7a1	27	sterol biosynthetic process	6.16506629374174e-10
GO:0006935	chemotaxis	93/1334	384/11388	2.67027947373312e-12	7.71710767908873e-10	6.16506629374174e-10	Lgals3/Adam8/Pdgfrb/Ccl6/Cx3cr1/Ccl2/C3ar1/Anxa1/Coro1a/Unc5b/Ngfr/Itgb2/Ccl7/Pf4/C5ar1/Itgam/Ncam1/Cmtm3/Fcer1g/Trem2/Lox/Mpp1/Ccr1/Spp1/Ccr2/Emb/Saa2/Csf1/Thbs1/F7/Il34/Abcc1/Ano6/Sema4d/Cmtm7/Lbp/Evl/Cyp7b1/Notch3/Csf3r/Slamf9/Ear2/Scn1b/Rac2/Hc/Dpp4/Lsp1/Serpine1/Spi1/Ecscr/Angpt2/Vcam1/Sell/Nrg1/Matn2/Flrt2/Gas6/Hbegf/Cxcl11/Hmgb2/Gpr35/Nexn/Efna1/Ptpro/Bmp7/Stx3/Tubb2b/Ccl5/Tgfb2/Vegfc/Adgr…	93	chemotaxis	6.16506629374174e-10
GO:0042330	taxis	93/1334	384/11388	2.67027947373312e-12	7.71710767908873e-10	6.16506629374174e-10	Lgals3/Adam8/Pdgfrb/Ccl6/Cx3cr1/Ccl2/C3ar1/Anxa1/Coro1a/Unc5b/Ngfr/Itgb2/Ccl7/Pf4/C5ar1/Itgam/Ncam1/Cmtm3/Fcer1g/Trem2/Lox/Mpp1/Ccr1/Spp1/Ccr2/Emb/Saa2/Csf1/Thbs1/F7/Il34/Abcc1/Ano6/Sema4d/Cmtm7/Lbp/Evl/Cyp7b1/Notch3/Csf3r/Slamf9/Ear2/Scn1b/Rac2/Hc/Dpp4/Lsp1/Serpine1/Spi1/Ecscr/Angpt2/Vcam1/Sell/Nrg1/Matn2/Flrt2/Gas6/Hbegf/Cxcl11/Hmgb2/Gpr35/Nexn/Efna1/Ptpro/Bmp7/Stx3/Tubb2b/Ccl5/Tgfb2/Vegfc/Adgr…	93	taxis	6.16506629374174e-10
GO:0042060	wound healing	77/1334	294/11388	3.53952906305657e-12	8.67005120316631e-10	6.92635669481386e-10	Plat/Rap2b/Anxa2/Acta2/Fkbp10/Cd44/F13a1/Mmp12/Col1a1/Anxa5/Ccl2/Timp1/Anxa1/Ahnak/Flna/Slc7a11/Plek/Procr/Tpm1/Axl/Cldn4/Pf4/Fermt3/Plet1/Slc11a1/Col5a1/Myof/Cnn2/Tfpi2/Serpina10/Fcer1g/Cpb2/Lox/Dcbld2/Col3a1/Cfh/Dsp/Fgg/Plg/Ccr2/Thbs1/F7/Plau/Ano6/F10/Tfpi/Fga/Evl/Clec10a/Emilin2/Serpine1/Gpx1/Ddr1/Ubash3b/Ddr2/Nrg1/Chmp4c/Gas6/Hbegf/Hmgcr/Clec7a/Ptger4/Pecam1/Cd34/Plaur/Pak1/Tgfb2/Thbd/Tnfrsf1…	77	wound healing	6.92635669481386e-10
GO:0006695	cholesterol biosynthetic process	26/1334	50/11388	3.57993456233339e-12	8.67005120316631e-10	6.92635669481386e-10	Fdps/Fdft1/Insig1/Msmo1/Mvd/Apoa4/Nsdhl/Ces1c/Ces1b/Srebf1/Tm7sf2/Hmgcs1/Ebp/Lss/Sc5d/Cyp51/Abcg1/Pmvk/Ces1e/G6pdx/Dhcr7/Hmgcr/Apoa5/Ces1g/Ces1f/Cyp7a1	26	cholesterol biosynthetic process	6.92635669481386e-10
