# Supplementary material for: SLAMseq reveals potential transfer of RNA from liver to kidney in the mouse
Source: Nat Commun. 2025 Aug 11;16:7413. doi: 10.1038/s41467-025-62688-9 (PMC12339719; doi:10.1038/s41467-025-62688-9)
Supplement: Supplementary file 6 — Source Data [file 41467_2025_62688_MOESM6_ESM.zip › Source data/FigS11a_data.csv]

library	tissue	group	Name	Strand	A_count	C_count	G_count	T_count	mutation	mutation_count	mutation_rate	base_from	base_to	freq
s1	liver	4TU -ve	Lypla1	+	31450	11525	14260	39927	A>C	1	3.17965023847377e-05	A>	>C	31450
s1	liver	4TU -ve	Lypla1	+	31450	11525	14260	39927	A>G	3	9.5389507154213e-05	A>	>G	10483.3333333333
s1	liver	4TU -ve	Lypla1	+	31450	11525	14260	39927	A>T	0	0	A>	>T	Inf
s1	liver	4TU -ve	Lypla1	+	31450	11525	14260	39927	C>A	0	0	C>	>A	Inf
s1	liver	4TU -ve	Lypla1	+	31450	11525	14260	39927	C>G	0	0	C>	>G	Inf
s1	liver	4TU -ve	Lypla1	+	31450	11525	14260	39927	C>T	20	0.00173535791757049	C>	>T	576.250000000003
s1	liver	4TU -ve	Lypla1	+	31450	11525	14260	39927	G>A	5	0.000350631136044881	G>	>A	2852
s1	liver	4TU -ve	Lypla1	+	31450	11525	14260	39927	G>C	0	0	G>	>C	Inf
s1	liver	4TU -ve	Lypla1	+	31450	11525	14260	39927	G>T	0	0	G>	>T	Inf
s1	liver	4TU -ve	Lypla1	+	31450	11525	14260	39927	T>A	4	0.00010018283367145	T>	>A	9981.75
s1	liver	4TU -ve	Lypla1	+	31450	11525	14260	39927	T>C	2	5.00914168357252e-05	T>	>C	19963.5
s1	liver	4TU -ve	Lypla1	+	31450	11525	14260	39927	T>G	3	7.51371252535878e-05	T>	>G	13309
s1	liver	4TU -ve	Tcea1	+	17846	5069	6864	16539	A>C	0	0	A>	>C	Inf
s1	liver	4TU -ve	Tcea1	+	17846	5069	6864	16539	A>G	0	0	A>	>G	Inf
s1	liver	4TU -ve	Tcea1	+	17846	5069	6864	16539	A>T	1	5.60349658186708e-05	A>	>T	17846
s1	liver	4TU -ve	Tcea1	+	17846	5069	6864	16539	C>A	0	0	C>	>A	Inf
s1	liver	4TU -ve	Tcea1	+	17846	5069	6864	16539	C>G	0	0	C>	>G	Inf
s1	liver	4TU -ve	Tcea1	+	17846	5069	6864	16539	C>T	3	0.00059183270862103	C>	>T	1689.66666666667
s1	liver	4TU -ve	Tcea1	+	17846	5069	6864	16539	G>A	0	0	G>	>A	Inf
s1	liver	4TU -ve	Tcea1	+	17846	5069	6864	16539	G>C	0	0	G>	>C	Inf
s1	liver	4TU -ve	Tcea1	+	17846	5069	6864	16539	G>T	0	0	G>	>T	Inf
s1	liver	4TU -ve	Tcea1	+	17846	5069	6864	16539	T>A	0	0	T>	>A	Inf
s1	liver	4TU -ve	Tcea1	+	17846	5069	6864	16539	T>C	5	0.000302315738557349	T>	>C	3307.8
s1	liver	4TU -ve	Tcea1	+	17846	5069	6864	16539	T>G	1	6.04631477114699e-05	T>	>G	16539
s1	liver	4TU -ve	Atp6v1h	+	18680	6718	7643	26589	A>C	1	5.35331905781585e-05	A>	>C	18680
s1	liver	4TU -ve	Atp6v1h	+	18680	6718	7643	26589	A>G	2	0.000107066381156317	A>	>G	9340
s1	liver	4TU -ve	Atp6v1h	+	18680	6718	7643	26589	A>T	0	0	A>	>T	Inf
s1	liver	4TU -ve	Atp6v1h	+	18680	6718	7643	26589	C>A	0	0	C>	>A	Inf
s1	liver	4TU -ve	Atp6v1h	+	18680	6718	7643	26589	C>G	0	0	C>	>G	Inf
s1	liver	4TU -ve	Atp6v1h	+	18680	6718	7643	26589	C>T	22	0.00327478416195296	C>	>T	305.363636363637
s1	liver	4TU -ve	Atp6v1h	+	18680	6718	7643	26589	G>A	1	0.0001308386759126	G>	>A	7643
s1	liver	4TU -ve	Atp6v1h	+	18680	6718	7643	26589	G>C	0	0	G>	>C	Inf
s1	liver	4TU -ve	Atp6v1h	+	18680	6718	7643	26589	G>T	1	0.0001308386759126	G>	>T	7643
s1	liver	4TU -ve	Atp6v1h	+	18680	6718	7643	26589	T>A	2	7.52190755575614e-05	T>	>A	13294.5
s1	liver	4TU -ve	Atp6v1h	+	18680	6718	7643	26589	T>C	1	3.76095377787807e-05	T>	>C	26589
s1	liver	4TU -ve	Atp6v1h	+	18680	6718	7643	26589	T>G	0	0	T>	>G	Inf
s1	liver	4TU -ve	Rb1cc1	+	9387	3743	4658	9088	A>C	0	0	A>	>C	Inf
s1	liver	4TU -ve	Rb1cc1	+	9387	3743	4658	9088	A>G	2	0.00021306061574518	A>	>G	4693.5
s1	liver	4TU -ve	Rb1cc1	+	9387	3743	4658	9088	A>T	0	0	A>	>T	Inf
s1	liver	4TU -ve	Rb1cc1	+	9387	3743	4658	9088	C>A	0	0	C>	>A	Inf
s1	liver	4TU -ve	Rb1cc1	+	9387	3743	4658	9088	C>G	0	0	C>	>G	Inf
s1	liver	4TU -ve	Rb1cc1	+	9387	3743	4658	9088	C>T	0	0	C>	>T	Inf
s1	liver	4TU -ve	Rb1cc1	+	9387	3743	4658	9088	G>A	0	0	G>	>A	Inf
s1	liver	4TU -ve	Rb1cc1	+	9387	3743	4658	9088	G>C	2	0.0004293688278231	G>	>C	2329
s1	liver	4TU -ve	Rb1cc1	+	9387	3743	4658	9088	G>T	0	0	G>	>T	Inf
s1	liver	4TU -ve	Rb1cc1	+	9387	3743	4658	9088	T>A	0	0	T>	>A	Inf
s1	liver	4TU -ve	Rb1cc1	+	9387	3743	4658	9088	T>C	1	0.000110035211267606	T>	>C	9088
s1	liver	4TU -ve	Rb1cc1	+	9387	3743	4658	9088	T>G	0	0	T>	>G	Inf
s1	liver	4TU -ve	Pcmtd1	+	99235	34631	51997	68390	A>C	4	4.03083589459364e-05	A>	>C	24808.75
s1	liver	4TU -ve	Pcmtd1	+	99235	34631	51997	68390	A>G	12	0.000120925076837809	A>	>G	8269.58333333333
s1	liver	4TU -ve	Pcmtd1	+	99235	34631	51997	68390	A>T	0	0	A>	>T	Inf
s1	liver	4TU -ve	Pcmtd1	+	99235	34631	51997	68390	C>A	1	2.88758626663972e-05	C>	>A	34631
s1	liver	4TU -ve	Pcmtd1	+	99235	34631	51997	68390	C>G	0	0	C>	>G	Inf
s1	liver	4TU -ve	Pcmtd1	+	99235	34631	51997	68390	C>T	44	0.00127053795732147	C>	>T	787.068181818185
s1	liver	4TU -ve	Pcmtd1	+	99235	34631	51997	68390	G>A	25	0.000480796969055907	G>	>A	2079.88
s1	liver	4TU -ve	Pcmtd1	+	99235	34631	51997	68390	G>C	0	0	G>	>C	Inf
s1	liver	4TU -ve	Pcmtd1	+	99235	34631	51997	68390	G>T	9	0.000173086908860127	G>	>T	5777.44444444444
s1	liver	4TU -ve	Pcmtd1	+	99235	34631	51997	68390	T>A	1	1.46220207632695e-05	T>	>A	68390
s1	liver	4TU -ve	Pcmtd1	+	99235	34631	51997	68390	T>C	24	0.000350928498318468	T>	>C	2849.58333333333
s1	liver	4TU -ve	Pcmtd1	+	99235	34631	51997	68390	T>G	3	4.38660622898085e-05	T>	>G	22796.6666666667
s1	liver	4TU -ve	Rrs1	+	10867	8235	9419	19230	A>C	0	0	A>	>C	Inf
s1	liver	4TU -ve	Rrs1	+	10867	8235	9419	19230	A>G	0	0	A>	>G	Inf
s1	liver	4TU -ve	Rrs1	+	10867	8235	9419	19230	A>T	0	0	A>	>T	Inf
s1	liver	4TU -ve	Rrs1	+	10867	8235	9419	19230	C>A	0	0	C>	>A	Inf
s1	liver	4TU -ve	Rrs1	+	10867	8235	9419	19230	C>G	0	0	C>	>G	Inf
s1	liver	4TU -ve	Rrs1	+	10867	8235	9419	19230	C>T	12	0.00145719489981785	C>	>T	686.25
s1	liver	4TU -ve	Rrs1	+	10867	8235	9419	19230	G>A	4	0.000424673532222104	G>	>A	2354.75
s1	liver	4TU -ve	Rrs1	+	10867	8235	9419	19230	G>C	0	0	G>	>C	Inf
s1	liver	4TU -ve	Rrs1	+	10867	8235	9419	19230	G>T	2	0.000212336766111052	G>	>T	4709.5
s1	liver	4TU -ve	Rrs1	+	10867	8235	9419	19230	T>A	0	0	T>	>A	Inf
s1	liver	4TU -ve	Rrs1	+	10867	8235	9419	19230	T>C	1	5.20020800832033e-05	T>	>C	19230
s1	liver	4TU -ve	Rrs1	+	10867	8235	9419	19230	T>G	0	0	T>	>G	Inf
s1	liver	4TU -ve	Adhfe1	+	45894	14608	18688	32680	A>C	0	0	A>	>C	Inf
s1	liver	4TU -ve	Adhfe1	+	45894	14608	18688	32680	A>G	1	2.17893406545518e-05	A>	>G	45894
s1	liver	4TU -ve	Adhfe1	+	45894	14608	18688	32680	A>T	0	0	A>	>T	Inf
s1	liver	4TU -ve	Adhfe1	+	45894	14608	18688	32680	C>A	2	0.000136911281489595	C>	>A	7304
s1	liver	4TU -ve	Adhfe1	+	45894	14608	18688	32680	C>G	1	6.84556407447974e-05	C>	>G	14608
s1	liver	4TU -ve	Adhfe1	+	45894	14608	18688	32680	C>T	15	0.00102683461117196	C>	>T	973.866666666667
s1	liver	4TU -ve	Adhfe1	+	45894	14608	18688	32680	G>A	8	0.000428082191780822	G>	>A	2336
s1	liver	4TU -ve	Adhfe1	+	45894	14608	18688	32680	G>C	0	0	G>	>C	Inf
s1	liver	4TU -ve	Adhfe1	+	45894	14608	18688	32680	G>T	1	5.35102739726027e-05	G>	>T	18688
s1	liver	4TU -ve	Adhfe1	+	45894	14608	18688	32680	T>A	0	0	T>	>A	Inf
s1	liver	4TU -ve	Adhfe1	+	45894	14608	18688	32680	T>C	10	0.000305997552019584	T>	>C	3268
s1	liver	4TU -ve	Adhfe1	+	45894	14608	18688	32680	T>G	1	3.05997552019584e-05	T>	>G	32680
s1	liver	4TU -ve	Sgk3	+	3038	1484	1583	3428	A>C	0	0	A>	>C	Inf
s1	liver	4TU -ve	Sgk3	+	3038	1484	1583	3428	A>G	0	0	A>	>G	Inf
s1	liver	4TU -ve	Sgk3	+	3038	1484	1583	3428	A>T	0	0	A>	>T	Inf
s1	liver	4TU -ve	Sgk3	+	3038	1484	1583	3428	C>A	0	0	C>	>A	Inf
s1	liver	4TU -ve	Sgk3	+	3038	1484	1583	3428	C>G	0	0	C>	>G	Inf
s1	liver	4TU -ve	Sgk3	+	3038	1484	1583	3428	C>T	2	0.0013477088948787	C>	>T	742.000000000003
s1	liver	4TU -ve	Sgk3	+	3038	1484	1583	3428	G>A	0	0	G>	>A	Inf
s1	liver	4TU -ve	Sgk3	+	3038	1484	1583	3428	G>C	0	0	G>	>C	Inf
s1	liver	4TU -ve	Sgk3	+	3038	1484	1583	3428	G>T	0	0	G>	>T	Inf
s1	liver	4TU -ve	Sgk3	+	3038	1484	1583	3428	T>A	0	0	T>	>A	Inf
s1	liver	4TU -ve	Sgk3	+	3038	1484	1583	3428	T>C	0	0	T>	>C	Inf
s1	liver	4TU -ve	Sgk3	+	3038	1484	1583	3428	T>G	2	0.00058343057176196	T>	>G	1714
s1	liver	4TU -ve	Cspp1	+	3701	2258	1994	5043	A>C	0	0	A>	>C	Inf
s1	liver	4TU -ve	Cspp1	+	3701	2258	1994	5043	A>G	0	0	A>	>G	Inf
s1	liver	4TU -ve	Cspp1	+	3701	2258	1994	5043	A>T	0	0	A>	>T	Inf
s1	liver	4TU -ve	Cspp1	+	3701	2258	1994	5043	C>A	0	0	C>	>A	Inf
s1	liver	4TU -ve	Cspp1	+	3701	2258	1994	5043	C>G	0	0	C>	>G	Inf
s1	liver	4TU -ve	Cspp1	+	3701	2258	1994	5043	C>T	4	0.00177147918511957	C>	>T	564.500000000002
s1	liver	4TU -ve	Cspp1	+	3701	2258	1994	5043	G>A	4	0.00200601805416248	G>	>A	498.500000000002
s1	liver	4TU -ve	Cspp1	+	3701	2258	1994	5043	G>C	0	0	G>	>C	Inf
s1	liver	4TU -ve	Cspp1	+	3701	2258	1994	5043	G>T	0	0	G>	>T	Inf
s1	liver	4TU -ve	Cspp1	+	3701	2258	1994	5043	T>A	0	0	T>	>A	Inf
s1	liver	4TU -ve	Cspp1	+	3701	2258	1994	5043	T>C	7	0.00138806266111441	T>	>C	720.428571428575
s1	liver	4TU -ve	Cspp1	+	3701	2258	1994	5043	T>G	2	0.000396589331746976	T>	>G	2521.5
s1	liver	4TU -ve	Xkr9	+	3801	1456	2247	4257	A>C	0	0	A>	>C	Inf
s1	liver	4TU -ve	Xkr9	+	3801	1456	2247	4257	A>G	0	0	A>	>G	Inf
s1	liver	4TU -ve	Xkr9	+	3801	1456	2247	4257	A>T	0	0	A>	>T	Inf
s1	liver	4TU -ve	Xkr9	+	3801	1456	2247	4257	C>A	0	0	C>	>A	Inf
s1	liver	4TU -ve	Xkr9	+	3801	1456	2247	4257	C>G	0	0	C>	>G	Inf
s1	liver	4TU -ve	Xkr9	+	3801	1456	2247	4257	C>T	0	0	C>	>T	Inf
s1	liver	4TU -ve	Xkr9	+	3801	1456	2247	4257	G>A	0	0	G>	>A	Inf
s1	liver	4TU -ve	Xkr9	+	3801	1456	2247	4257	G>C	0	0	G>	>C	Inf
s1	liver	4TU -ve	Xkr9	+	3801	1456	2247	4257	G>T	0	0	G>	>T	Inf
s1	liver	4TU -ve	Xkr9	+	3801	1456	2247	4257	T>A	0	0	T>	>A	Inf
s1	liver	4TU -ve	Xkr9	+	3801	1456	2247	4257	T>C	0	0	T>	>C	Inf
s1	liver	4TU -ve	Xkr9	+	3801	1456	2247	4257	T>G	0	0	T>	>G	Inf
s1	liver	4TU -ve	Rdh10	+	12593	5948	6895	15512	A>C	0	0	A>	>C	Inf
s1	liver	4TU -ve	Rdh10	+	12593	5948	6895	15512	A>G	2	0.000158818391169697	A>	>G	6296.5
s1	liver	4TU -ve	Rdh10	+	12593	5948	6895	15512	A>T	0	0	A>	>T	Inf
s1	liver	4TU -ve	Rdh10	+	12593	5948	6895	15512	C>A	0	0	C>	>A	Inf
s1	liver	4TU -ve	Rdh10	+	12593	5948	6895	15512	C>G	0	0	C>	>G	Inf
s1	liver	4TU -ve	Rdh10	+	12593	5948	6895	15512	C>T	0	0	C>	>T	Inf
s1	liver	4TU -ve	Rdh10	+	12593	5948	6895	15512	G>A	1	0.000145032632342277	G>	>A	6895
s1	liver	4TU -ve	Rdh10	+	12593	5948	6895	15512	G>C	0	0	G>	>C	Inf
s1	liver	4TU -ve	Rdh10	+	12593	5948	6895	15512	G>T	0	0	G>	>T	Inf
s1	liver	4TU -ve	Rdh10	+	12593	5948	6895	15512	T>A	0	0	T>	>A	Inf
s1	liver	4TU -ve	Rdh10	+	12593	5948	6895	15512	T>C	2	0.000128932439401753	T>	>C	7756
s1	liver	4TU -ve	Rdh10	+	12593	5948	6895	15512	T>G	1	6.44662197008767e-05	T>	>G	15512
s1	liver	4TU -ve	Tmem70	+	31670	14106	17883	27623	A>C	0	0	A>	>C	Inf
s1	liver	4TU -ve	Tmem70	+	31670	14106	17883	27623	A>G	6	0.000189453741711399	A>	>G	5278.33333333333
s1	liver	4TU -ve	Tmem70	+	31670	14106	17883	27623	A>T	5	0.000157878118092832	A>	>T	6334
s1	liver	4TU -ve	Tmem70	+	31670	14106	17883	27623	C>A	0	0	C>	>A	Inf
s1	liver	4TU -ve	Tmem70	+	31670	14106	17883	27623	C>G	4	0.000283567276336311	C>	>G	3526.5
s1	liver	4TU -ve	Tmem70	+	31670	14106	17883	27623	C>T	6	0.000425350914504466	C>	>T	2351
s1	liver	4TU -ve	Tmem70	+	31670	14106	17883	27623	G>A	4	0.000223676116982609	G>	>A	4470.75
s1	liver	4TU -ve	Tmem70	+	31670	14106	17883	27623	G>C	0	0	G>	>C	Inf
s1	liver	4TU -ve	Tmem70	+	31670	14106	17883	27623	G>T	0	0	G>	>T	Inf
s1	liver	4TU -ve	Tmem70	+	31670	14106	17883	27623	T>A	0	0	T>	>A	Inf
s1	liver	4TU -ve	Tmem70	+	31670	14106	17883	27623	T>C	6	0.000217210295768019	T>	>C	4603.83333333333
s1	liver	4TU -ve	Tmem70	+	31670	14106	17883	27623	T>G	2	7.24034319226731e-05	T>	>G	13811.5
s1	liver	4TU -ve	Ly96	+	3651	2575	1177	2763	A>C	0	0	A>	>C	Inf
s1	liver	4TU -ve	Ly96	+	3651	2575	1177	2763	A>G	0	0	A>	>G	Inf
s1	liver	4TU -ve	Ly96	+	3651	2575	1177	2763	A>T	0	0	A>	>T	Inf
s1	liver	4TU -ve	Ly96	+	3651	2575	1177	2763	C>A	0	0	C>	>A	Inf
s1	liver	4TU -ve	Ly96	+	3651	2575	1177	2763	C>G	0	0	C>	>G	Inf
s1	liver	4TU -ve	Ly96	+	3651	2575	1177	2763	C>T	0	0	C>	>T	Inf
s1	liver	4TU -ve	Ly96	+	3651	2575	1177	2763	G>A	0	0	G>	>A	Inf
s1	liver	4TU -ve	Ly96	+	3651	2575	1177	2763	G>C	0	0	G>	>C	Inf
s1	liver	4TU -ve	Ly96	+	3651	2575	1177	2763	G>T	0	0	G>	>T	Inf
s1	liver	4TU -ve	Ly96	+	3651	2575	1177	2763	T>A	0	0	T>	>A	Inf
s1	liver	4TU -ve	Ly96	+	3651	2575	1177	2763	T>C	2	0.000723850886717336	T>	>C	1381.5
s1	liver	4TU -ve	Ly96	+	3651	2575	1177	2763	T>G	0	0	T>	>G	Inf
s1	liver	4TU -ve	Tmem14a	+	5887	3614	3612	5868	A>C	0	0	A>	>C	Inf
s1	liver	4TU -ve	Tmem14a	+	5887	3614	3612	5868	A>G	0	0	A>	>G	Inf
s1	liver	4TU -ve	Tmem14a	+	5887	3614	3612	5868	A>T	0	0	A>	>T	Inf
s1	liver	4TU -ve	Tmem14a	+	5887	3614	3612	5868	C>A	0	0	C>	>A	Inf
s1	liver	4TU -ve	Tmem14a	+	5887	3614	3612	5868	C>G	0	0	C>	>G	Inf
s1	liver	4TU -ve	Tmem14a	+	5887	3614	3612	5868	C>T	30	0.00830105146651909	C>	>T	120.466666666667
s1	liver	4TU -ve	Tmem14a	+	5887	3614	3612	5868	G>A	3	0.000830564784053156	G>	>A	1204
s1	liver	4TU -ve	Tmem14a	+	5887	3614	3612	5868	G>C	0	0	G>	>C	Inf
s1	liver	4TU -ve	Tmem14a	+	5887	3614	3612	5868	G>T	0	0	G>	>T	Inf
s1	liver	4TU -ve	Tmem14a	+	5887	3614	3612	5868	T>A	0	0	T>	>A	Inf
s1	liver	4TU -ve	Tmem14a	+	5887	3614	3612	5868	T>C	0	0	T>	>C	Inf
s1	liver	4TU -ve	Tmem14a	+	5887	3614	3612	5868	T>G	0	0	T>	>G	Inf
s1	liver	4TU -ve	Gsta3	+	987067	597319	504785	1026456	A>C	9	9.11792208634267e-06	A>	>C	109674.111111111
s1	liver	4TU -ve	Gsta3	+	987067	597319	504785	1026456	A>G	116	0.000117519884668417	A>	>G	8509.19827586207
s1	liver	4TU -ve	Gsta3	+	987067	597319	504785	1026456	A>T	23	2.33013564428757e-05	A>	>T	42915.9565217391
s1	liver	4TU -ve	Gsta3	+	987067	597319	504785	1026456	C>A	9	1.50673258342695e-05	C>	>A	66368.7777777778
s1	liver	4TU -ve	Gsta3	+	987067	597319	504785	1026456	C>G	52	8.70556603757791e-05	C>	>G	11486.9038461538
s1	liver	4TU -ve	Gsta3	+	987067	597319	504785	1026456	C>T	579	0.000969331295338002	C>	>T	1031.6390328152
s1	liver	4TU -ve	Gsta3	+	987067	597319	504785	1026456	G>A	120	0.00023772497201779	G>	>A	4206.54166666667
s1	liver	4TU -ve	Gsta3	+	987067	597319	504785	1026456	G>C	14	2.77345800687421e-05	G>	>C	36056.0714285714
s1	liver	4TU -ve	Gsta3	+	987067	597319	504785	1026456	G>T	18	3.56587458026685e-05	G>	>T	28043.6111111111
s1	liver	4TU -ve	Gsta3	+	987067	597319	504785	1026456	T>A	70	6.81958116080962e-05	T>	>A	14663.6571428571
s1	liver	4TU -ve	Gsta3	+	987067	597319	504785	1026456	T>C	278	0.000270834794672154	T>	>C	3692.28776978417
s1	liver	4TU -ve	Gsta3	+	987067	597319	504785	1026456	T>G	36	3.50721316841638e-05	T>	>G	28512.6666666667
s1	liver	4TU -ve	Lmbrd1	+	41026	22123	25879	36188	A>C	0	0	A>	>C	Inf
s1	liver	4TU -ve	Lmbrd1	+	41026	22123	25879	36188	A>G	9	0.000219373080485546	A>	>G	4558.44444444444
s1	liver	4TU -ve	Lmbrd1	+	41026	22123	25879	36188	A>T	0	0	A>	>T	Inf
s1	liver	4TU -ve	Lmbrd1	+	41026	22123	25879	36188	C>A	0	0	C>	>A	Inf
s1	liver	4TU -ve	Lmbrd1	+	41026	22123	25879	36188	C>G	1	4.52018261537766e-05	C>	>G	22123
s1	liver	4TU -ve	Lmbrd1	+	41026	22123	25879	36188	C>T	12	0.000542421913845319	C>	>T	1843.58333333333
s1	liver	4TU -ve	Lmbrd1	+	41026	22123	25879	36188	G>A	14	0.000540979172301866	G>	>A	1848.5
s1	liver	4TU -ve	Lmbrd1	+	41026	22123	25879	36188	G>C	0	0	G>	>C	Inf
s1	liver	4TU -ve	Lmbrd1	+	41026	22123	25879	36188	G>T	0	0	G>	>T	Inf
s1	liver	4TU -ve	Lmbrd1	+	41026	22123	25879	36188	T>A	10	0.000276334696584503	T>	>A	3618.8
s1	liver	4TU -ve	Lmbrd1	+	41026	22123	25879	36188	T>C	10	0.000276334696584503	T>	>C	3618.8
s1	liver	4TU -ve	Lmbrd1	+	41026	22123	25879	36188	T>G	0	0	T>	>G	Inf
s1	liver	4TU -ve	Dst	+	22520	23179	20470	27487	A>C	0	0	A>	>C	Inf
s1	liver	4TU -ve	Dst	+	22520	23179	20470	27487	A>G	0	0	A>	>G	Inf
s1	liver	4TU -ve	Dst	+	22520	23179	20470	27487	A>T	0	0	A>	>T	Inf
s1	liver	4TU -ve	Dst	+	22520	23179	20470	27487	C>A	3	0.000129427499029294	C>	>A	7726.33333333333
s1	liver	4TU -ve	Dst	+	22520	23179	20470	27487	C>G	0	0	C>	>G	Inf
s1	liver	4TU -ve	Dst	+	22520	23179	20470	27487	C>T	4	0.000172569998705725	C>	>T	5794.75
s1	liver	4TU -ve	Dst	+	22520	23179	20470	27487	G>A	13	0.000635075720566683	G>	>A	1574.61538461538
s1	liver	4TU -ve	Dst	+	22520	23179	20470	27487	G>C	0	0	G>	>C	Inf
s1	liver	4TU -ve	Dst	+	22520	23179	20470	27487	G>T	0	0	G>	>T	Inf
s1	liver	4TU -ve	Dst	+	22520	23179	20470	27487	T>A	2	7.27616691526904e-05	T>	>A	13743.5
s1	liver	4TU -ve	Dst	+	22520	23179	20470	27487	T>C	5	0.000181904172881726	T>	>C	5497.4
s1	liver	4TU -ve	Dst	+	22520	23179	20470	27487	T>G	0	0	T>	>G	Inf
s1	liver	4TU -ve	Imp4	+	21547	22383	16231	23519	A>C	0	0	A>	>C	Inf
s1	liver	4TU -ve	Imp4	+	21547	22383	16231	23519	A>G	0	0	A>	>G	Inf
s1	liver	4TU -ve	Imp4	+	21547	22383	16231	23519	A>T	0	0	A>	>T	Inf
s1	liver	4TU -ve	Imp4	+	21547	22383	16231	23519	C>A	0	0	C>	>A	Inf
s1	liver	4TU -ve	Imp4	+	21547	22383	16231	23519	C>G	0	0	C>	>G	Inf
s1	liver	4TU -ve	Imp4	+	21547	22383	16231	23519	C>T	21	0.000938212035920118	C>	>T	1065.85714285714
s1	liver	4TU -ve	Imp4	+	21547	22383	16231	23519	G>A	0	0	G>	>A	Inf
s1	liver	4TU -ve	Imp4	+	21547	22383	16231	23519	G>C	0	0	G>	>C	Inf
s1	liver	4TU -ve	Imp4	+	21547	22383	16231	23519	G>T	2	0.000123220996857865	G>	>T	8115.5
s1	liver	4TU -ve	Imp4	+	21547	22383	16231	23519	T>A	1	4.25188145754496e-05	T>	>A	23519
s1	liver	4TU -ve	Imp4	+	21547	22383	16231	23519	T>C	2	8.50376291508993e-05	T>	>C	11759.5
s1	liver	4TU -ve	Imp4	+	21547	22383	16231	23519	T>G	0	0	T>	>G	Inf
s1	liver	4TU -ve	Plekhb2	+	6278	4631	3920	9234	A>C	0	0	A>	>C	Inf
s1	liver	4TU -ve	Plekhb2	+	6278	4631	3920	9234	A>G	1	0.000159286396941701	A>	>G	6278
s1	liver	4TU -ve	Plekhb2	+	6278	4631	3920	9234	A>T	0	0	A>	>T	Inf
s1	liver	4TU -ve	Plekhb2	+	6278	4631	3920	9234	C>A	0	0	C>	>A	Inf
s1	liver	4TU -ve	Plekhb2	+	6278	4631	3920	9234	C>G	9	0.0019434247462751	C>	>G	514.555555555556
s1	liver	4TU -ve	Plekhb2	+	6278	4631	3920	9234	C>T	3	0.000647808248758368	C>	>T	1543.66666666667
s1	liver	4TU -ve	Plekhb2	+	6278	4631	3920	9234	G>A	0	0	G>	>A	Inf
s1	liver	4TU -ve	Plekhb2	+	6278	4631	3920	9234	G>C	0	0	G>	>C	Inf
s1	liver	4TU -ve	Plekhb2	+	6278	4631	3920	9234	G>T	0	0	G>	>T	Inf
s1	liver	4TU -ve	Plekhb2	+	6278	4631	3920	9234	T>A	0	0	T>	>A	Inf
s1	liver	4TU -ve	Plekhb2	+	6278	4631	3920	9234	T>C	6	0.000649772579597141	T>	>C	1539
s1	liver	4TU -ve	Plekhb2	+	6278	4631	3920	9234	T>G	0	0	T>	>G	Inf
s1	liver	4TU -ve	Hs6st1	+	65122	34556	41208	63181	A>C	1	1.53557937409785e-05	A>	>C	65122
s1	liver	4TU -ve	Hs6st1	+	65122	34556	41208	63181	A>G	8	0.000122846349927828	A>	>G	8140.25
s1	liver	4TU -ve	Hs6st1	+	65122	34556	41208	63181	A>T	0	0	A>	>T	Inf
s1	liver	4TU -ve	Hs6st1	+	65122	34556	41208	63181	C>A	1	2.89385345526103e-05	C>	>A	34556
s1	liver	4TU -ve	Hs6st1	+	65122	34556	41208	63181	C>G	0	0	C>	>G	Inf
s1	liver	4TU -ve	Hs6st1	+	65122	34556	41208	63181	C>T	30	0.000868156036578308	C>	>T	1151.86666666667
s1	liver	4TU -ve	Hs6st1	+	65122	34556	41208	63181	G>A	14	0.000339739856338575	G>	>A	2943.42857142857
s1	liver	4TU -ve	Hs6st1	+	65122	34556	41208	63181	G>C	0	0	G>	>C	Inf
s1	liver	4TU -ve	Hs6st1	+	65122	34556	41208	63181	G>T	1	2.42671325956125e-05	G>	>T	41208
s1	liver	4TU -ve	Hs6st1	+	65122	34556	41208	63181	T>A	0	0	T>	>A	Inf
s1	liver	4TU -ve	Hs6st1	+	65122	34556	41208	63181	T>C	26	0.000411516120352638	T>	>C	2430.03846153846
s1	liver	4TU -ve	Hs6st1	+	65122	34556	41208	63181	T>G	0	0	T>	>G	Inf
s1	liver	4TU -ve	Cnnm3	+	7441	8904	10020	13051	A>C	0	0	A>	>C	Inf
s1	liver	4TU -ve	Cnnm3	+	7441	8904	10020	13051	A>G	0	0	A>	>G	Inf
s1	liver	4TU -ve	Cnnm3	+	7441	8904	10020	13051	A>T	0	0	A>	>T	Inf
s1	liver	4TU -ve	Cnnm3	+	7441	8904	10020	13051	C>A	0	0	C>	>A	Inf
s1	liver	4TU -ve	Cnnm3	+	7441	8904	10020	13051	C>G	0	0	C>	>G	Inf
s1	liver	4TU -ve	Cnnm3	+	7441	8904	10020	13051	C>T	4	0.000449236298292902	C>	>T	2226
s1	liver	4TU -ve	Cnnm3	+	7441	8904	10020	13051	G>A	0	0	G>	>A	Inf
s1	liver	4TU -ve	Cnnm3	+	7441	8904	10020	13051	G>C	0	0	G>	>C	Inf
s1	liver	4TU -ve	Cnnm3	+	7441	8904	10020	13051	G>T	0	0	G>	>T	Inf
s1	liver	4TU -ve	Cnnm3	+	7441	8904	10020	13051	T>A	0	0	T>	>A	Inf
s1	liver	4TU -ve	Cnnm3	+	7441	8904	10020	13051	T>C	1	7.66224810359359e-05	T>	>C	13051
s1	liver	4TU -ve	Cnnm3	+	7441	8904	10020	13051	T>G	0	0	T>	>G	Inf
s1	liver	4TU -ve	Cox5b	+	5019	4895	3043	2671	A>C	0	0	A>	>C	Inf
s1	liver	4TU -ve	Cox5b	+	5019	4895	3043	2671	A>G	0	0	A>	>G	Inf
s1	liver	4TU -ve	Cox5b	+	5019	4895	3043	2671	A>T	0	0	A>	>T	Inf
s1	liver	4TU -ve	Cox5b	+	5019	4895	3043	2671	C>A	0	0	C>	>A	Inf
s1	liver	4TU -ve	Cox5b	+	5019	4895	3043	2671	C>G	0	0	C>	>G	Inf
s1	liver	4TU -ve	Cox5b	+	5019	4895	3043	2671	C>T	3	0.000612870275791624	C>	>T	1631.66666666667
s1	liver	4TU -ve	Cox5b	+	5019	4895	3043	2671	G>A	0	0	G>	>A	Inf
s1	liver	4TU -ve	Cox5b	+	5019	4895	3043	2671	G>C	0	0	G>	>C	Inf
s1	liver	4TU -ve	Cox5b	+	5019	4895	3043	2671	G>T	0	0	G>	>T	Inf
s1	liver	4TU -ve	Cox5b	+	5019	4895	3043	2671	T>A	0	0	T>	>A	Inf
s1	liver	4TU -ve	Cox5b	+	5019	4895	3043	2671	T>C	0	0	T>	>C	Inf
s1	liver	4TU -ve	Cox5b	+	5019	4895	3043	2671	T>G	0	0	T>	>G	Inf
s1	liver	4TU -ve	Cox5b	+	250660	261905	180993	229367	A>C	1	3.98946780499481e-06	A>	>C	250660
s1	liver	4TU -ve	Cox5b	+	250660	261905	180993	229367	A>G	28	0.000111705098539855	A>	>G	8952.14285714286
s1	liver	4TU -ve	Cox5b	+	250660	261905	180993	229367	A>T	0	0	A>	>T	Inf
s1	liver	4TU -ve	Cox5b	+	250660	261905	180993	229367	C>A	13	4.96363185124377e-05	C>	>A	20146.5384615385
s1	liver	4TU -ve	Cox5b	+	250660	261905	180993	229367	C>G	36	0.000137454420495981	C>	>G	7275.13888888889
s1	liver	4TU -ve	Cox5b	+	250660	261905	180993	229367	C>T	202	0.00077127202611634	C>	>T	1296.55940594059
s1	liver	4TU -ve	Cox5b	+	250660	261905	180993	229367	G>A	28	0.00015470211555143	G>	>A	6464.03571428571
s1	liver	4TU -ve	Cox5b	+	250660	261905	180993	229367	G>C	21	0.000116026586663573	G>	>C	8618.71428571429
s1	liver	4TU -ve	Cox5b	+	250660	261905	180993	229367	G>T	10	5.52507555540822e-05	G>	>T	18099.3
s1	liver	4TU -ve	Cox5b	+	250660	261905	180993	229367	T>A	20	8.71965016763527e-05	T>	>A	11468.35
s1	liver	4TU -ve	Cox5b	+	250660	261905	180993	229367	T>C	59	0.000257229679945241	T>	>C	3887.57627118644
s1	liver	4TU -ve	Cox5b	+	250660	261905	180993	229367	T>G	10	4.35982508381764e-05	T>	>G	22936.7
s1	liver	4TU -ve	Zap70	+	2743	3655	3234	3223	A>C	0	0	A>	>C	Inf
s1	liver	4TU -ve	Zap70	+	2743	3655	3234	3223	A>G	0	0	A>	>G	Inf
s1	liver	4TU -ve	Zap70	+	2743	3655	3234	3223	A>T	0	0	A>	>T	Inf
s1	liver	4TU -ve	Zap70	+	2743	3655	3234	3223	C>A	0	0	C>	>A	Inf
s1	liver	4TU -ve	Zap70	+	2743	3655	3234	3223	C>G	0	0	C>	>G	Inf
s1	liver	4TU -ve	Zap70	+	2743	3655	3234	3223	C>T	3	0.000820793433652531	C>	>T	1218.33333333333
s1	liver	4TU -ve	Zap70	+	2743	3655	3234	3223	G>A	0	0	G>	>A	Inf
s1	liver	4TU -ve	Zap70	+	2743	3655	3234	3223	G>C	0	0	G>	>C	Inf
s1	liver	4TU -ve	Zap70	+	2743	3655	3234	3223	G>T	0	0	G>	>T	Inf
s1	liver	4TU -ve	Zap70	+	2743	3655	3234	3223	T>A	0	0	T>	>A	Inf
s1	liver	4TU -ve	Zap70	+	2743	3655	3234	3223	T>C	0	0	T>	>C	Inf
s1	liver	4TU -ve	Zap70	+	2743	3655	3234	3223	T>G	0	0	T>	>G	Inf
s1	liver	4TU -ve	Inpp4a	+	2675	1367	1418	3303	A>C	0	0	A>	>C	Inf
s1	liver	4TU -ve	Inpp4a	+	2675	1367	1418	3303	A>G	1	0.000373831775700935	A>	>G	2675
s1	liver	4TU -ve	Inpp4a	+	2675	1367	1418	3303	A>T	0	0	A>	>T	Inf
s1	liver	4TU -ve	Inpp4a	+	2675	1367	1418	3303	C>A	0	0	C>	>A	Inf
s1	liver	4TU -ve	Inpp4a	+	2675	1367	1418	3303	C>G	0	0	C>	>G	Inf
s1	liver	4TU -ve	Inpp4a	+	2675	1367	1418	3303	C>T	0	0	C>	>T	Inf
s1	liver	4TU -ve	Inpp4a	+	2675	1367	1418	3303	G>A	0	0	G>	>A	Inf
s1	liver	4TU -ve	Inpp4a	+	2675	1367	1418	3303	G>C	0	0	G>	>C	Inf
s1	liver	4TU -ve	Inpp4a	+	2675	1367	1418	3303	G>T	0	0	G>	>T	Inf
s1	liver	4TU -ve	Inpp4a	+	2675	1367	1418	3303	T>A	0	0	T>	>A	Inf
s1	liver	4TU -ve	Inpp4a	+	2675	1367	1418	3303	T>C	0	0	T>	>C	Inf
s1	liver	4TU -ve	Inpp4a	+	2675	1367	1418	3303	T>G	0	0	T>	>G	Inf
s1	liver	4TU -ve	Unc50	+	25382	9238	14964	24152	A>C	0	0	A>	>C	Inf
s1	liver	4TU -ve	Unc50	+	25382	9238	14964	24152	A>G	10	0.00039397998581672	A>	>G	2538.2
s1	liver	4TU -ve	Unc50	+	25382	9238	14964	24152	A>T	0	0	A>	>T	Inf
s1	liver	4TU -ve	Unc50	+	25382	9238	14964	24152	C>A	0	0	C>	>A	Inf
s1	liver	4TU -ve	Unc50	+	25382	9238	14964	24152	C>G	2	0.000216497077289457	C>	>G	4619
s1	liver	4TU -ve	Unc50	+	25382	9238	14964	24152	C>T	19	0.00205672223424983	C>	>T	486.210526315791
s1	liver	4TU -ve	Unc50	+	25382	9238	14964	24152	G>A	3	0.000200481154771451	G>	>A	4988
s1	liver	4TU -ve	Unc50	+	25382	9238	14964	24152	G>C	0	0	G>	>C	Inf
s1	liver	4TU -ve	Unc50	+	25382	9238	14964	24152	G>T	0	0	G>	>T	Inf
s1	liver	4TU -ve	Unc50	+	25382	9238	14964	24152	T>A	0	0	T>	>A	Inf
s1	liver	4TU -ve	Unc50	+	25382	9238	14964	24152	T>C	9	0.000372639947002319	T>	>C	2683.55555555556
s1	liver	4TU -ve	Unc50	+	25382	9238	14964	24152	T>G	2	8.28088771116264e-05	T>	>G	12076
s1	liver	4TU -ve	Lipt1	+	2724	3426	2511	5429	A>C	0	0	A>	>C	Inf
s1	liver	4TU -ve	Lipt1	+	2724	3426	2511	5429	A>G	0	0	A>	>G	Inf
s1	liver	4TU -ve	Lipt1	+	2724	3426	2511	5429	A>T	0	0	A>	>T	Inf
s1	liver	4TU -ve	Lipt1	+	2724	3426	2511	5429	C>A	0	0	C>	>A	Inf
s1	liver	4TU -ve	Lipt1	+	2724	3426	2511	5429	C>G	0	0	C>	>G	Inf
s1	liver	4TU -ve	Lipt1	+	2724	3426	2511	5429	C>T	0	0	C>	>T	Inf
s1	liver	4TU -ve	Lipt1	+	2724	3426	2511	5429	G>A	0	0	G>	>A	Inf
s1	liver	4TU -ve	Lipt1	+	2724	3426	2511	5429	G>C	0	0	G>	>C	Inf
s1	liver	4TU -ve	Lipt1	+	2724	3426	2511	5429	G>T	0	0	G>	>T	Inf
s1	liver	4TU -ve	Lipt1	+	2724	3426	2511	5429	T>A	0	0	T>	>A	Inf
s1	liver	4TU -ve	Lipt1	+	2724	3426	2511	5429	T>C	0	0	T>	>C	Inf
s1	liver	4TU -ve	Lipt1	+	2724	3426	2511	5429	T>G	0	0	T>	>G	Inf
s1	liver	4TU -ve	Mrpl30	+	30696	28458	26194	26959	A>C	0	0	A>	>C	Inf
s1	liver	4TU -ve	Mrpl30	+	30696	28458	26194	26959	A>G	7	0.000228042741725306	A>	>G	4385.14285714286
s1	liver	4TU -ve	Mrpl30	+	30696	28458	26194	26959	A>T	0	0	A>	>T	Inf
s1	liver	4TU -ve	Mrpl30	+	30696	28458	26194	26959	C>A	0	0	C>	>A	Inf
s1	liver	4TU -ve	Mrpl30	+	30696	28458	26194	26959	C>G	2	7.02790076604118e-05	C>	>G	14229
s1	liver	4TU -ve	Mrpl30	+	30696	28458	26194	26959	C>T	15	0.000527092557453089	C>	>T	1897.2
s1	liver	4TU -ve	Mrpl30	+	30696	28458	26194	26959	G>A	12	0.000458120180193938	G>	>A	2182.83333333333
s1	liver	4TU -ve	Mrpl30	+	30696	28458	26194	26959	G>C	0	0	G>	>C	Inf
s1	liver	4TU -ve	Mrpl30	+	30696	28458	26194	26959	G>T	2	7.63533633656563e-05	G>	>T	13097
s1	liver	4TU -ve	Mrpl30	+	30696	28458	26194	26959	T>A	0	0	T>	>A	Inf
s1	liver	4TU -ve	Mrpl30	+	30696	28458	26194	26959	T>C	8	0.000296746911977447	T>	>C	3369.875
s1	liver	4TU -ve	Mrpl30	+	30696	28458	26194	26959	T>G	0	0	T>	>G	Inf
s1	liver	4TU -ve	Eif5b	+	16723	13372	8995	24289	A>C	0	0	A>	>C	Inf
s1	liver	4TU -ve	Eif5b	+	16723	13372	8995	24289	A>G	1	5.97978831549363e-05	A>	>G	16723
s1	liver	4TU -ve	Eif5b	+	16723	13372	8995	24289	A>T	0	0	A>	>T	Inf
s1	liver	4TU -ve	Eif5b	+	16723	13372	8995	24289	C>A	0	0	C>	>A	Inf
s1	liver	4TU -ve	Eif5b	+	16723	13372	8995	24289	C>G	0	0	C>	>G	Inf
s1	liver	4TU -ve	Eif5b	+	16723	13372	8995	24289	C>T	3	0.000224349386778343	C>	>T	4457.33333333333
s1	liver	4TU -ve	Eif5b	+	16723	13372	8995	24289	G>A	2	0.000222345747637576	G>	>A	4497.5
s1	liver	4TU -ve	Eif5b	+	16723	13372	8995	24289	G>C	1	0.000111172873818788	G>	>C	8995
s1	liver	4TU -ve	Eif5b	+	16723	13372	8995	24289	G>T	0	0	G>	>T	Inf
s1	liver	4TU -ve	Eif5b	+	16723	13372	8995	24289	T>A	0	0	T>	>A	Inf
s1	liver	4TU -ve	Eif5b	+	16723	13372	8995	24289	T>C	1	4.11709004075919e-05	T>	>C	24289
s1	liver	4TU -ve	Eif5b	+	16723	13372	8995	24289	T>G	1	4.11709004075919e-05	T>	>G	24289
s1	liver	4TU -ve	Pdcl3	+	4906	1430	1918	4978	A>C	0	0	A>	>C	Inf
s1	liver	4TU -ve	Pdcl3	+	4906	1430	1918	4978	A>G	2	0.00040766408479413	A>	>G	2453
s1	liver	4TU -ve	Pdcl3	+	4906	1430	1918	4978	A>T	0	0	A>	>T	Inf
s1	liver	4TU -ve	Pdcl3	+	4906	1430	1918	4978	C>A	0	0	C>	>A	Inf
s1	liver	4TU -ve	Pdcl3	+	4906	1430	1918	4978	C>G	0	0	C>	>G	Inf
s1	liver	4TU -ve	Pdcl3	+	4906	1430	1918	4978	C>T	9	0.00629370629370629	C>	>T	158.888888888889
s1	liver	4TU -ve	Pdcl3	+	4906	1430	1918	4978	G>A	0	0	G>	>A	Inf
s1	liver	4TU -ve	Pdcl3	+	4906	1430	1918	4978	G>C	0	0	G>	>C	Inf
s1	liver	4TU -ve	Pdcl3	+	4906	1430	1918	4978	G>T	0	0	G>	>T	Inf
s1	liver	4TU -ve	Pdcl3	+	4906	1430	1918	4978	T>A	3	0.00060265166733628	T>	>A	1659.33333333333
s1	liver	4TU -ve	Pdcl3	+	4906	1430	1918	4978	T>C	0	0	T>	>C	Inf
s1	liver	4TU -ve	Pdcl3	+	4906	1430	1918	4978	T>G	0	0	T>	>G	Inf
s1	liver	4TU -ve	Rpl31	+	30514	27554	21834	24438	A>C	0	0	A>	>C	Inf
s1	liver	4TU -ve	Rpl31	+	30514	27554	21834	24438	A>G	3	9.83155272989448e-05	A>	>G	10171.3333333333
s1	liver	4TU -ve	Rpl31	+	30514	27554	21834	24438	A>T	0	0	A>	>T	Inf
s1	liver	4TU -ve	Rpl31	+	30514	27554	21834	24438	C>A	0	0	C>	>A	Inf
s1	liver	4TU -ve	Rpl31	+	30514	27554	21834	24438	C>G	2	7.25847426870872e-05	C>	>G	13777
s1	liver	4TU -ve	Rpl31	+	30514	27554	21834	24438	C>T	27	0.000979894026275677	C>	>T	1020.51851851852
s1	liver	4TU -ve	Rpl31	+	30514	27554	21834	24438	G>A	5	0.000229000641201795	G>	>A	4366.8
s1	liver	4TU -ve	Rpl31	+	30514	27554	21834	24438	G>C	0	0	G>	>C	Inf
s1	liver	4TU -ve	Rpl31	+	30514	27554	21834	24438	G>T	0	0	G>	>T	Inf
s1	liver	4TU -ve	Rpl31	+	30514	27554	21834	24438	T>A	0	0	T>	>A	Inf
s1	liver	4TU -ve	Rpl31	+	30514	27554	21834	24438	T>C	1	4.09198788771585e-05	T>	>C	24438
s1	liver	4TU -ve	Rpl31	+	30514	27554	21834	24438	T>G	1	4.09198788771585e-05	T>	>G	24438
s1	liver	4TU -ve	Rpl31	+	53699	36279	37459	40164	A>C	3	5.5866962140822e-05	A>	>C	17899.6666666667
s1	liver	4TU -ve	Rpl31	+	53699	36279	37459	40164	A>G	3	5.5866962140822e-05	A>	>G	17899.6666666667
s1	liver	4TU -ve	Rpl31	+	53699	36279	37459	40164	A>T	1	1.86223207136073e-05	A>	>T	53699
s1	liver	4TU -ve	Rpl31	+	53699	36279	37459	40164	C>A	0	0	C>	>A	Inf
s1	liver	4TU -ve	Rpl31	+	53699	36279	37459	40164	C>G	1	2.7564155572094e-05	C>	>G	36279
s1	liver	4TU -ve	Rpl31	+	53699	36279	37459	40164	C>T	13	0.000358334022437223	C>	>T	2790.69230769231
s1	liver	4TU -ve	Rpl31	+	53699	36279	37459	40164	G>A	0	0	G>	>A	Inf
s1	liver	4TU -ve	Rpl31	+	53699	36279	37459	40164	G>C	0	0	G>	>C	Inf
s1	liver	4TU -ve	Rpl31	+	53699	36279	37459	40164	G>T	0	0	G>	>T	Inf
s1	liver	4TU -ve	Rpl31	+	53699	36279	37459	40164	T>A	0	0	T>	>A	Inf
s1	liver	4TU -ve	Rpl31	+	53699	36279	37459	40164	T>C	6	0.000149387511204063	T>	>C	6694
s1	liver	4TU -ve	Rpl31	+	53699	36279	37459	40164	T>G	1	2.48979185340106e-05	T>	>G	40164
s1	liver	4TU -ve	Cnot11	+	4622	2089	1884	4921	A>C	0	0	A>	>C	Inf
s1	liver	4TU -ve	Cnot11	+	4622	2089	1884	4921	A>G	0	0	A>	>G	Inf
s1	liver	4TU -ve	Cnot11	+	4622	2089	1884	4921	A>T	0	0	A>	>T	Inf
s1	liver	4TU -ve	Cnot11	+	4622	2089	1884	4921	C>A	0	0	C>	>A	Inf
s1	liver	4TU -ve	Cnot11	+	4622	2089	1884	4921	C>G	0	0	C>	>G	Inf
s1	liver	4TU -ve	Cnot11	+	4622	2089	1884	4921	C>T	0	0	C>	>T	Inf
s1	liver	4TU -ve	Cnot11	+	4622	2089	1884	4921	G>A	0	0	G>	>A	Inf
s1	liver	4TU -ve	Cnot11	+	4622	2089	1884	4921	G>C	0	0	G>	>C	Inf
s1	liver	4TU -ve	Cnot11	+	4622	2089	1884	4921	G>T	0	0	G>	>T	Inf
s1	liver	4TU -ve	Cnot11	+	4622	2089	1884	4921	T>A	0	0	T>	>A	Inf
s1	liver	4TU -ve	Cnot11	+	4622	2089	1884	4921	T>C	0	0	T>	>C	Inf
s1	liver	4TU -ve	Cnot11	+	4622	2089	1884	4921	T>G	0	0	T>	>G	Inf
s1	liver	4TU -ve	Map4k4	+	2128	3074	2698	3913	A>C	0	0	A>	>C	Inf
s1	liver	4TU -ve	Map4k4	+	2128	3074	2698	3913	A>G	0	0	A>	>G	Inf
s1	liver	4TU -ve	Map4k4	+	2128	3074	2698	3913	A>T	0	0	A>	>T	Inf
s1	liver	4TU -ve	Map4k4	+	2128	3074	2698	3913	C>A	0	0	C>	>A	Inf
s1	liver	4TU -ve	Map4k4	+	2128	3074	2698	3913	C>G	3	0.000975927130774236	C>	>G	1024.66666666667
s1	liver	4TU -ve	Map4k4	+	2128	3074	2698	3913	C>T	10	0.00325309043591411	C>	>T	307.400000000001
s1	liver	4TU -ve	Map4k4	+	2128	3074	2698	3913	G>A	0	0	G>	>A	Inf
s1	liver	4TU -ve	Map4k4	+	2128	3074	2698	3913	G>C	0	0	G>	>C	Inf
s1	liver	4TU -ve	Map4k4	+	2128	3074	2698	3913	G>T	0	0	G>	>T	Inf
s1	liver	4TU -ve	Map4k4	+	2128	3074	2698	3913	T>A	0	0	T>	>A	Inf
s1	liver	4TU -ve	Map4k4	+	2128	3074	2698	3913	T>C	0	0	T>	>C	Inf
s1	liver	4TU -ve	Map4k4	+	2128	3074	2698	3913	T>G	0	0	T>	>G	Inf
s1	liver	4TU -ve	Il1r1	+	24469	10274	7222	25809	A>C	0	0	A>	>C	Inf
s1	liver	4TU -ve	Il1r1	+	24469	10274	7222	25809	A>G	0	0	A>	>G	Inf
s1	liver	4TU -ve	Il1r1	+	24469	10274	7222	25809	A>T	4	0.000163472148432711	A>	>T	6117.25
s1	liver	4TU -ve	Il1r1	+	24469	10274	7222	25809	C>A	0	0	C>	>A	Inf
s1	liver	4TU -ve	Il1r1	+	24469	10274	7222	25809	C>G	0	0	C>	>G	Inf
s1	liver	4TU -ve	Il1r1	+	24469	10274	7222	25809	C>T	7	0.00068133151644929	C>	>T	1467.71428571429
s1	liver	4TU -ve	Il1r1	+	24469	10274	7222	25809	G>A	0	0	G>	>A	Inf
s1	liver	4TU -ve	Il1r1	+	24469	10274	7222	25809	G>C	0	0	G>	>C	Inf
s1	liver	4TU -ve	Il1r1	+	24469	10274	7222	25809	G>T	0	0	G>	>T	Inf
s1	liver	4TU -ve	Il1r1	+	24469	10274	7222	25809	T>A	3	0.000116238521446007	T>	>A	8603
s1	liver	4TU -ve	Il1r1	+	24469	10274	7222	25809	T>C	12	0.000464954085784029	T>	>C	2150.75
s1	liver	4TU -ve	Il1r1	+	24469	10274	7222	25809	T>G	2	7.74923476306715e-05	T>	>G	12904.5
s1	liver	4TU -ve	Mrps9	+	7223	3820	5879	9657	A>C	0	0	A>	>C	Inf
s1	liver	4TU -ve	Mrps9	+	7223	3820	5879	9657	A>G	1	0.000138446628824588	A>	>G	7223
s1	liver	4TU -ve	Mrps9	+	7223	3820	5879	9657	A>T	0	0	A>	>T	Inf
s1	liver	4TU -ve	Mrps9	+	7223	3820	5879	9657	C>A	0	0	C>	>A	Inf
s1	liver	4TU -ve	Mrps9	+	7223	3820	5879	9657	C>G	0	0	C>	>G	Inf
s1	liver	4TU -ve	Mrps9	+	7223	3820	5879	9657	C>T	0	0	C>	>T	Inf
s1	liver	4TU -ve	Mrps9	+	7223	3820	5879	9657	G>A	2	0.000340193910529002	G>	>A	2939.5
s1	liver	4TU -ve	Mrps9	+	7223	3820	5879	9657	G>C	0	0	G>	>C	Inf
s1	liver	4TU -ve	Mrps9	+	7223	3820	5879	9657	G>T	0	0	G>	>T	Inf
s1	liver	4TU -ve	Mrps9	+	7223	3820	5879	9657	T>A	0	0	T>	>A	Inf
s1	liver	4TU -ve	Mrps9	+	7223	3820	5879	9657	T>C	0	0	T>	>C	Inf
s1	liver	4TU -ve	Mrps9	+	7223	3820	5879	9657	T>G	0	0	T>	>G	Inf
s1	liver	4TU -ve	Tpp2	+	11296	4737	4045	10290	A>C	0	0	A>	>C	Inf
s1	liver	4TU -ve	Tpp2	+	11296	4737	4045	10290	A>G	0	0	A>	>G	Inf
s1	liver	4TU -ve	Tpp2	+	11296	4737	4045	10290	A>T	0	0	A>	>T	Inf
s1	liver	4TU -ve	Tpp2	+	11296	4737	4045	10290	C>A	0	0	C>	>A	Inf
s1	liver	4TU -ve	Tpp2	+	11296	4737	4045	10290	C>G	0	0	C>	>G	Inf
s1	liver	4TU -ve	Tpp2	+	11296	4737	4045	10290	C>T	5	0.00105552037154317	C>	>T	947.400000000001
s1	liver	4TU -ve	Tpp2	+	11296	4737	4045	10290	G>A	12	0.00296662546353522	G>	>A	337.083333333334
s1	liver	4TU -ve	Tpp2	+	11296	4737	4045	10290	G>C	0	0	G>	>C	Inf
s1	liver	4TU -ve	Tpp2	+	11296	4737	4045	10290	G>T	0	0	G>	>T	Inf
s1	liver	4TU -ve	Tpp2	+	11296	4737	4045	10290	T>A	0	0	T>	>A	Inf
s1	liver	4TU -ve	Tpp2	+	11296	4737	4045	10290	T>C	12	0.00116618075801749	T>	>C	857.500000000002
s1	liver	4TU -ve	Tpp2	+	11296	4737	4045	10290	T>G	2	0.000194363459669582	T>	>G	5145
s1	liver	4TU -ve	Bivm	+	3282	1481	1903	4469	A>C	0	0	A>	>C	Inf
s1	liver	4TU -ve	Bivm	+	3282	1481	1903	4469	A>G	1	0.000304692260816575	A>	>G	3282
s1	liver	4TU -ve	Bivm	+	3282	1481	1903	4469	A>T	0	0	A>	>T	Inf
s1	liver	4TU -ve	Bivm	+	3282	1481	1903	4469	C>A	0	0	C>	>A	Inf
s1	liver	4TU -ve	Bivm	+	3282	1481	1903	4469	C>G	0	0	C>	>G	Inf
s1	liver	4TU -ve	Bivm	+	3282	1481	1903	4469	C>T	0	0	C>	>T	Inf
s1	liver	4TU -ve	Bivm	+	3282	1481	1903	4469	G>A	0	0	G>	>A	Inf
s1	liver	4TU -ve	Bivm	+	3282	1481	1903	4469	G>C	0	0	G>	>C	Inf
s1	liver	4TU -ve	Bivm	+	3282	1481	1903	4469	G>T	0	0	G>	>T	Inf
s1	liver	4TU -ve	Bivm	+	3282	1481	1903	4469	T>A	0	0	T>	>A	Inf
s1	liver	4TU -ve	Bivm	+	3282	1481	1903	4469	T>C	1	0.000223763705526964	T>	>C	4469
s1	liver	4TU -ve	Bivm	+	3282	1481	1903	4469	T>G	0	0	T>	>G	Inf
s1	liver	4TU -ve	Ercc5	+	4359	750	1555	2004	A>C	0	0	A>	>C	Inf
s1	liver	4TU -ve	Ercc5	+	4359	750	1555	2004	A>G	2	0.000458820830465703	A>	>G	2179.5
s1	liver	4TU -ve	Ercc5	+	4359	750	1555	2004	A>T	0	0	A>	>T	Inf
s1	liver	4TU -ve	Ercc5	+	4359	750	1555	2004	C>A	0	0	C>	>A	Inf
s1	liver	4TU -ve	Ercc5	+	4359	750	1555	2004	C>G	0	0	C>	>G	Inf
s1	liver	4TU -ve	Ercc5	+	4359	750	1555	2004	C>T	1	0.00133333333333333	C>	>T	750.000000000002
s1	liver	4TU -ve	Ercc5	+	4359	750	1555	2004	G>A	0	0	G>	>A	Inf
s1	liver	4TU -ve	Ercc5	+	4359	750	1555	2004	G>C	0	0	G>	>C	Inf
s1	liver	4TU -ve	Ercc5	+	4359	750	1555	2004	G>T	0	0	G>	>T	Inf
s1	liver	4TU -ve	Ercc5	+	4359	750	1555	2004	T>A	0	0	T>	>A	Inf
s1	liver	4TU -ve	Ercc5	+	4359	750	1555	2004	T>C	1	0.000499001996007984	T>	>C	2004
s1	liver	4TU -ve	Ercc5	+	4359	750	1555	2004	T>G	0	0	T>	>G	Inf
s1	liver	4TU -ve	Col3a1	+	13535	6830	3829	13605	A>C	0	0	A>	>C	Inf
s1	liver	4TU -ve	Col3a1	+	13535	6830	3829	13605	A>G	0	0	A>	>G	Inf
s1	liver	4TU -ve	Col3a1	+	13535	6830	3829	13605	A>T	0	0	A>	>T	Inf
s1	liver	4TU -ve	Col3a1	+	13535	6830	3829	13605	C>A	0	0	C>	>A	Inf
s1	liver	4TU -ve	Col3a1	+	13535	6830	3829	13605	C>G	0	0	C>	>G	Inf
s1	liver	4TU -ve	Col3a1	+	13535	6830	3829	13605	C>T	3	0.000439238653001464	C>	>T	2276.66666666667
s1	liver	4TU -ve	Col3a1	+	13535	6830	3829	13605	G>A	0	0	G>	>A	Inf
s1	liver	4TU -ve	Col3a1	+	13535	6830	3829	13605	G>C	0	0	G>	>C	Inf
s1	liver	4TU -ve	Col3a1	+	13535	6830	3829	13605	G>T	0	0	G>	>T	Inf
s1	liver	4TU -ve	Col3a1	+	13535	6830	3829	13605	T>A	0	0	T>	>A	Inf
s1	liver	4TU -ve	Col3a1	+	13535	6830	3829	13605	T>C	1	7.35023888276369e-05	T>	>C	13605
s1	liver	4TU -ve	Col3a1	+	13535	6830	3829	13605	T>G	0	0	T>	>G	Inf
s1	liver	4TU -ve	Wdr75	+	9646	4535	6192	9445	A>C	0	0	A>	>C	Inf
s1	liver	4TU -ve	Wdr75	+	9646	4535	6192	9445	A>G	1	0.00010366991499067	A>	>G	9646
s1	liver	4TU -ve	Wdr75	+	9646	4535	6192	9445	A>T	0	0	A>	>T	Inf
s1	liver	4TU -ve	Wdr75	+	9646	4535	6192	9445	C>A	0	0	C>	>A	Inf
s1	liver	4TU -ve	Wdr75	+	9646	4535	6192	9445	C>G	0	0	C>	>G	Inf
s1	liver	4TU -ve	Wdr75	+	9646	4535	6192	9445	C>T	7	0.00154355016538037	C>	>T	647.857142857145
s1	liver	4TU -ve	Wdr75	+	9646	4535	6192	9445	G>A	0	0	G>	>A	Inf
s1	liver	4TU -ve	Wdr75	+	9646	4535	6192	9445	G>C	0	0	G>	>C	Inf
s1	liver	4TU -ve	Wdr75	+	9646	4535	6192	9445	G>T	0	0	G>	>T	Inf
s1	liver	4TU -ve	Wdr75	+	9646	4535	6192	9445	T>A	0	0	T>	>A	Inf
s1	liver	4TU -ve	Wdr75	+	9646	4535	6192	9445	T>C	2	0.000211752249867655	T>	>C	4722.5
s1	liver	4TU -ve	Wdr75	+	9646	4535	6192	9445	T>G	1	0.000105876124933827	T>	>G	9445
s1	liver	4TU -ve	Cavin2	+	14308	6823	8734	10623	A>C	0	0	A>	>C	Inf
s1	liver	4TU -ve	Cavin2	+	14308	6823	8734	10623	A>G	0	0	A>	>G	Inf
s1	liver	4TU -ve	Cavin2	+	14308	6823	8734	10623	A>T	1	6.98909700866648e-05	A>	>T	14308
s1	liver	4TU -ve	Cavin2	+	14308	6823	8734	10623	C>A	1	0.000146563095412575	C>	>A	6823
s1	liver	4TU -ve	Cavin2	+	14308	6823	8734	10623	C>G	0	0	C>	>G	Inf
s1	liver	4TU -ve	Cavin2	+	14308	6823	8734	10623	C>T	6	0.000879378572475451	C>	>T	1137.16666666667
s1	liver	4TU -ve	Cavin2	+	14308	6823	8734	10623	G>A	0	0	G>	>A	Inf
s1	liver	4TU -ve	Cavin2	+	14308	6823	8734	10623	G>C	0	0	G>	>C	Inf
s1	liver	4TU -ve	Cavin2	+	14308	6823	8734	10623	G>T	0	0	G>	>T	Inf
s1	liver	4TU -ve	Cavin2	+	14308	6823	8734	10623	T>A	0	0	T>	>A	Inf
s1	liver	4TU -ve	Cavin2	+	14308	6823	8734	10623	T>C	3	0.000282406099971759	T>	>C	3541
s1	liver	4TU -ve	Cavin2	+	14308	6823	8734	10623	T>G	1	9.41353666572531e-05	T>	>G	10623
s1	liver	4TU -ve	Stat1	+	30923	12032	9530	12858	A>C	0	0	A>	>C	Inf
s1	liver	4TU -ve	Stat1	+	30923	12032	9530	12858	A>G	1	3.23383889014649e-05	A>	>G	30923
s1	liver	4TU -ve	Stat1	+	30923	12032	9530	12858	A>T	0	0	A>	>T	Inf
s1	liver	4TU -ve	Stat1	+	30923	12032	9530	12858	C>A	0	0	C>	>A	Inf
s1	liver	4TU -ve	Stat1	+	30923	12032	9530	12858	C>G	0	0	C>	>G	Inf
s1	liver	4TU -ve	Stat1	+	30923	12032	9530	12858	C>T	11	0.000914228723404255	C>	>T	1093.81818181818
s1	liver	4TU -ve	Stat1	+	30923	12032	9530	12858	G>A	1	0.000104931794333683	G>	>A	9530
s1	liver	4TU -ve	Stat1	+	30923	12032	9530	12858	G>C	0	0	G>	>C	Inf
s1	liver	4TU -ve	Stat1	+	30923	12032	9530	12858	G>T	0	0	G>	>T	Inf
s1	liver	4TU -ve	Stat1	+	30923	12032	9530	12858	T>A	0	0	T>	>A	Inf
s1	liver	4TU -ve	Stat1	+	30923	12032	9530	12858	T>C	1	7.77725929382486e-05	T>	>C	12858
s1	liver	4TU -ve	Stat1	+	30923	12032	9530	12858	T>G	0	0	T>	>G	Inf
s1	liver	4TU -ve	Stat1	+	12319	7247	8122	13894	A>C	0	0	A>	>C	Inf
s1	liver	4TU -ve	Stat1	+	12319	7247	8122	13894	A>G	1	8.11754200827989e-05	A>	>G	12319
s1	liver	4TU -ve	Stat1	+	12319	7247	8122	13894	A>T	0	0	A>	>T	Inf
s1	liver	4TU -ve	Stat1	+	12319	7247	8122	13894	C>A	0	0	C>	>A	Inf
s1	liver	4TU -ve	Stat1	+	12319	7247	8122	13894	C>G	0	0	C>	>G	Inf
s1	liver	4TU -ve	Stat1	+	12319	7247	8122	13894	C>T	1	0.00013798813302056	C>	>T	7247
s1	liver	4TU -ve	Stat1	+	12319	7247	8122	13894	G>A	0	0	G>	>A	Inf
s1	liver	4TU -ve	Stat1	+	12319	7247	8122	13894	G>C	0	0	G>	>C	Inf
s1	liver	4TU -ve	Stat1	+	12319	7247	8122	13894	G>T	0	0	G>	>T	Inf
s1	liver	4TU -ve	Stat1	+	12319	7247	8122	13894	T>A	0	0	T>	>A	Inf
s1	liver	4TU -ve	Stat1	+	12319	7247	8122	13894	T>C	4	0.000287894054987765	T>	>C	3473.5
s1	liver	4TU -ve	Stat1	+	12319	7247	8122	13894	T>G	1	7.19735137469411e-05	T>	>G	13894
s1	liver	4TU -ve	Hibch	+	29432	14579	13257	33006	A>C	0	0	A>	>C	Inf
s1	liver	4TU -ve	Hibch	+	29432	14579	13257	33006	A>G	1	3.39766240826311e-05	A>	>G	29432
s1	liver	4TU -ve	Hibch	+	29432	14579	13257	33006	A>T	0	0	A>	>T	Inf
s1	liver	4TU -ve	Hibch	+	29432	14579	13257	33006	C>A	0	0	C>	>A	Inf
s1	liver	4TU -ve	Hibch	+	29432	14579	13257	33006	C>G	1	6.85918101378695e-05	C>	>G	14579
s1	liver	4TU -ve	Hibch	+	29432	14579	13257	33006	C>T	4	0.000274367240551478	C>	>T	3644.75
s1	liver	4TU -ve	Hibch	+	29432	14579	13257	33006	G>A	0	0	G>	>A	Inf
s1	liver	4TU -ve	Hibch	+	29432	14579	13257	33006	G>C	0	0	G>	>C	Inf
s1	liver	4TU -ve	Hibch	+	29432	14579	13257	33006	G>T	0	0	G>	>T	Inf
s1	liver	4TU -ve	Hibch	+	29432	14579	13257	33006	T>A	3	9.0892564988184e-05	T>	>A	11002
s1	liver	4TU -ve	Hibch	+	29432	14579	13257	33006	T>C	4	0.000121190086650912	T>	>C	8251.5
s1	liver	4TU -ve	Hibch	+	29432	14579	13257	33006	T>G	0	0	T>	>G	Inf
s1	liver	4TU -ve	Ormdl1	+	7269	3798	4480	11232	A>C	0	0	A>	>C	Inf
s1	liver	4TU -ve	Ormdl1	+	7269	3798	4480	11232	A>G	0	0	A>	>G	Inf
s1	liver	4TU -ve	Ormdl1	+	7269	3798	4480	11232	A>T	0	0	A>	>T	Inf
s1	liver	4TU -ve	Ormdl1	+	7269	3798	4480	11232	C>A	1	0.000263296471827277	C>	>A	3798
s1	liver	4TU -ve	Ormdl1	+	7269	3798	4480	11232	C>G	0	0	C>	>G	Inf
s1	liver	4TU -ve	Ormdl1	+	7269	3798	4480	11232	C>T	6	0.00157977883096366	C>	>T	633.000000000002
s1	liver	4TU -ve	Ormdl1	+	7269	3798	4480	11232	G>A	0	0	G>	>A	Inf
s1	liver	4TU -ve	Ormdl1	+	7269	3798	4480	11232	G>C	0	0	G>	>C	Inf
s1	liver	4TU -ve	Ormdl1	+	7269	3798	4480	11232	G>T	0	0	G>	>T	Inf
s1	liver	4TU -ve	Ormdl1	+	7269	3798	4480	11232	T>A	0	0	T>	>A	Inf
s1	liver	4TU -ve	Ormdl1	+	7269	3798	4480	11232	T>C	0	0	T>	>C	Inf
s1	liver	4TU -ve	Ormdl1	+	7269	3798	4480	11232	T>G	0	0	T>	>G	Inf
s1	liver	4TU -ve	Osgepl1	+	10630	5561	3044	8306	A>C	0	0	A>	>C	Inf
s1	liver	4TU -ve	Osgepl1	+	10630	5561	3044	8306	A>G	1	9.40733772342427e-05	A>	>G	10630
s1	liver	4TU -ve	Osgepl1	+	10630	5561	3044	8306	A>T	0	0	A>	>T	Inf
s1	liver	4TU -ve	Osgepl1	+	10630	5561	3044	8306	C>A	0	0	C>	>A	Inf
s1	liver	4TU -ve	Osgepl1	+	10630	5561	3044	8306	C>G	0	0	C>	>G	Inf
s1	liver	4TU -ve	Osgepl1	+	10630	5561	3044	8306	C>T	0	0	C>	>T	Inf
s1	liver	4TU -ve	Osgepl1	+	10630	5561	3044	8306	G>A	0	0	G>	>A	Inf
s1	liver	4TU -ve	Osgepl1	+	10630	5561	3044	8306	G>C	0	0	G>	>C	Inf
s1	liver	4TU -ve	Osgepl1	+	10630	5561	3044	8306	G>T	0	0	G>	>T	Inf
s1	liver	4TU -ve	Osgepl1	+	10630	5561	3044	8306	T>A	39	0.0046954009150012	T>	>A	212.974358974359
s1	liver	4TU -ve	Osgepl1	+	10630	5561	3044	8306	T>C	80	0.00963159162051529	T>	>C	103.825
s1	liver	4TU -ve	Osgepl1	+	10630	5561	3044	8306	T>G	0	0	T>	>G	Inf
s1	liver	4TU -ve	Coq10b	+	11632	5284	5077	14276	A>C	0	0	A>	>C	Inf
s1	liver	4TU -ve	Coq10b	+	11632	5284	5077	14276	A>G	4	0.000343878954607978	A>	>G	2908
s1	liver	4TU -ve	Coq10b	+	11632	5284	5077	14276	A>T	0	0	A>	>T	Inf
s1	liver	4TU -ve	Coq10b	+	11632	5284	5077	14276	C>A	0	0	C>	>A	Inf
s1	liver	4TU -ve	Coq10b	+	11632	5284	5077	14276	C>G	0	0	C>	>G	Inf
s1	liver	4TU -ve	Coq10b	+	11632	5284	5077	14276	C>T	0	0	C>	>T	Inf
s1	liver	4TU -ve	Coq10b	+	11632	5284	5077	14276	G>A	0	0	G>	>A	Inf
s1	liver	4TU -ve	Coq10b	+	11632	5284	5077	14276	G>C	0	0	G>	>C	Inf
s1	liver	4TU -ve	Coq10b	+	11632	5284	5077	14276	G>T	0	0	G>	>T	Inf
s1	liver	4TU -ve	Coq10b	+	11632	5284	5077	14276	T>A	0	0	T>	>A	Inf
s1	liver	4TU -ve	Coq10b	+	11632	5284	5077	14276	T>C	0	0	T>	>C	Inf
s1	liver	4TU -ve	Coq10b	+	11632	5284	5077	14276	T>G	0	0	T>	>G	Inf
s1	liver	4TU -ve	Hspe1	+	154982	106435	65150	170702	A>C	0	0	A>	>C	Inf
s1	liver	4TU -ve	Hspe1	+	154982	106435	65150	170702	A>G	25	0.000161309055245125	A>	>G	6199.28
s1	liver	4TU -ve	Hspe1	+	154982	106435	65150	170702	A>T	1	6.45236220980501e-06	A>	>T	154982
s1	liver	4TU -ve	Hspe1	+	154982	106435	65150	170702	C>A	4	3.75816225865552e-05	C>	>A	26608.75
s1	liver	4TU -ve	Hspe1	+	154982	106435	65150	170702	C>G	16	0.000150326490346221	C>	>G	6652.1875
s1	liver	4TU -ve	Hspe1	+	154982	106435	65150	170702	C>T	76	0.000714050829144548	C>	>T	1400.46052631579
s1	liver	4TU -ve	Hspe1	+	154982	106435	65150	170702	G>A	30	0.000460475825019186	G>	>A	2171.66666666667
s1	liver	4TU -ve	Hspe1	+	154982	106435	65150	170702	G>C	0	0	G>	>C	Inf
s1	liver	4TU -ve	Hspe1	+	154982	106435	65150	170702	G>T	0	0	G>	>T	Inf
s1	liver	4TU -ve	Hspe1	+	154982	106435	65150	170702	T>A	16	9.37305948377875e-05	T>	>A	10668.875
s1	liver	4TU -ve	Hspe1	+	154982	106435	65150	170702	T>C	31	0.000181603027498213	T>	>C	5506.51612903226
s1	liver	4TU -ve	Hspe1	+	154982	106435	65150	170702	T>G	16	9.37305948377875e-05	T>	>G	10668.875
s1	liver	4TU -ve	Mob4	+	33868	20170	34469	40058	A>C	0	0	A>	>C	Inf
s1	liver	4TU -ve	Mob4	+	33868	20170	34469	40058	A>G	1	2.95263965985591e-05	A>	>G	33868
s1	liver	4TU -ve	Mob4	+	33868	20170	34469	40058	A>T	0	0	A>	>T	Inf
s1	liver	4TU -ve	Mob4	+	33868	20170	34469	40058	C>A	0	0	C>	>A	Inf
s1	liver	4TU -ve	Mob4	+	33868	20170	34469	40058	C>G	1	4.95785820525533e-05	C>	>G	20170
s1	liver	4TU -ve	Mob4	+	33868	20170	34469	40058	C>T	4	0.000198314328210213	C>	>T	5042.5
s1	liver	4TU -ve	Mob4	+	33868	20170	34469	40058	G>A	8	0.000232092604949375	G>	>A	4308.625
s1	liver	4TU -ve	Mob4	+	33868	20170	34469	40058	G>C	0	0	G>	>C	Inf
s1	liver	4TU -ve	Mob4	+	33868	20170	34469	40058	G>T	0	0	G>	>T	Inf
s1	liver	4TU -ve	Mob4	+	33868	20170	34469	40058	T>A	1	2.49638024863947e-05	T>	>A	40058
s1	liver	4TU -ve	Mob4	+	33868	20170	34469	40058	T>C	8	0.000199710419891158	T>	>C	5007.25
s1	liver	4TU -ve	Mob4	+	33868	20170	34469	40058	T>G	5	0.000124819012431974	T>	>G	8011.6
s1	liver	4TU -ve	1700066M21Rik	+	5911	2977	3192	6477	A>C	0	0	A>	>C	Inf
s1	liver	4TU -ve	1700066M21Rik	+	5911	2977	3192	6477	A>G	0	0	A>	>G	Inf
s1	liver	4TU -ve	1700066M21Rik	+	5911	2977	3192	6477	A>T	0	0	A>	>T	Inf
s1	liver	4TU -ve	1700066M21Rik	+	5911	2977	3192	6477	C>A	0	0	C>	>A	Inf
s1	liver	4TU -ve	1700066M21Rik	+	5911	2977	3192	6477	C>G	0	0	C>	>G	Inf
s1	liver	4TU -ve	1700066M21Rik	+	5911	2977	3192	6477	C>T	0	0	C>	>T	Inf
s1	liver	4TU -ve	1700066M21Rik	+	5911	2977	3192	6477	G>A	0	0	G>	>A	Inf
s1	liver	4TU -ve	1700066M21Rik	+	5911	2977	3192	6477	G>C	0	0	G>	>C	Inf
s1	liver	4TU -ve	1700066M21Rik	+	5911	2977	3192	6477	G>T	0	0	G>	>T	Inf
s1	liver	4TU -ve	1700066M21Rik	+	5911	2977	3192	6477	T>A	0	0	T>	>A	Inf
s1	liver	4TU -ve	1700066M21Rik	+	5911	2977	3192	6477	T>C	0	0	T>	>C	Inf
s1	liver	4TU -ve	1700066M21Rik	+	5911	2977	3192	6477	T>G	0	0	T>	>G	Inf
s1	liver	4TU -ve	Maip1	+	12655	5829	5783	11834	A>C	0	0	A>	>C	Inf
s1	liver	4TU -ve	Maip1	+	12655	5829	5783	11834	A>G	0	0	A>	>G	Inf
s1	liver	4TU -ve	Maip1	+	12655	5829	5783	11834	A>T	0	0	A>	>T	Inf
s1	liver	4TU -ve	Maip1	+	12655	5829	5783	11834	C>A	1	0.000171556013038257	C>	>A	5829
s1	liver	4TU -ve	Maip1	+	12655	5829	5783	11834	C>G	3	0.000514668039114771	C>	>G	1943
s1	liver	4TU -ve	Maip1	+	12655	5829	5783	11834	C>T	0	0	C>	>T	Inf
s1	liver	4TU -ve	Maip1	+	12655	5829	5783	11834	G>A	1	0.000172920629431091	G>	>A	5783
s1	liver	4TU -ve	Maip1	+	12655	5829	5783	11834	G>C	0	0	G>	>C	Inf
s1	liver	4TU -ve	Maip1	+	12655	5829	5783	11834	G>T	0	0	G>	>T	Inf
s1	liver	4TU -ve	Maip1	+	12655	5829	5783	11834	T>A	2	0.0001690045631232	T>	>A	5917.00000000015
s1	liver	4TU -ve	Maip1	+	12655	5829	5783	11834	T>C	13	0.00109852966030082	T>	>C	910.307692307699
s1	liver	4TU -ve	Maip1	+	12655	5829	5783	11834	T>G	2	0.0001690045631232	T>	>G	5917.00000000015
s1	liver	4TU -ve	Aox1	+	25778	14209	10059	22981	A>C	0	0	A>	>C	Inf
s1	liver	4TU -ve	Aox1	+	25778	14209	10059	22981	A>G	3	0.00011637830708356	A>	>G	8592.66666666667
s1	liver	4TU -ve	Aox1	+	25778	14209	10059	22981	A>T	0	0	A>	>T	Inf
s1	liver	4TU -ve	Aox1	+	25778	14209	10059	22981	C>A	0	0	C>	>A	Inf
s1	liver	4TU -ve	Aox1	+	25778	14209	10059	22981	C>G	3	0.000211133788443944	C>	>G	4736.33333333333
s1	liver	4TU -ve	Aox1	+	25778	14209	10059	22981	C>T	9	0.000633401365331832	C>	>T	1578.77777777778
s1	liver	4TU -ve	Aox1	+	25778	14209	10059	22981	G>A	1	9.94134605825629e-05	G>	>A	10059
s1	liver	4TU -ve	Aox1	+	25778	14209	10059	22981	G>C	1	9.94134605825629e-05	G>	>C	10059
s1	liver	4TU -ve	Aox1	+	25778	14209	10059	22981	G>T	1	9.94134605825629e-05	G>	>T	10059
s1	liver	4TU -ve	Aox1	+	25778	14209	10059	22981	T>A	0	0	T>	>A	Inf
s1	liver	4TU -ve	Aox1	+	25778	14209	10059	22981	T>C	3	0.000130542622166137	T>	>C	7660.33333333333
s1	liver	4TU -ve	Aox1	+	25778	14209	10059	22981	T>G	0	0	T>	>G	Inf
s1	liver	4TU -ve	Aox3	+	3122	1304	1495	3365	A>C	0	0	A>	>C	Inf
s1	liver	4TU -ve	Aox3	+	3122	1304	1495	3365	A>G	2	0.000640614990390775	A>	>G	1561
s1	liver	4TU -ve	Aox3	+	3122	1304	1495	3365	A>T	0	0	A>	>T	Inf
s1	liver	4TU -ve	Aox3	+	3122	1304	1495	3365	C>A	0	0	C>	>A	Inf
s1	liver	4TU -ve	Aox3	+	3122	1304	1495	3365	C>G	0	0	C>	>G	Inf
s1	liver	4TU -ve	Aox3	+	3122	1304	1495	3365	C>T	0	0	C>	>T	Inf
s1	liver	4TU -ve	Aox3	+	3122	1304	1495	3365	G>A	0	0	G>	>A	Inf
s1	liver	4TU -ve	Aox3	+	3122	1304	1495	3365	G>C	0	0	G>	>C	Inf
s1	liver	4TU -ve	Aox3	+	3122	1304	1495	3365	G>T	1	0.000668896321070234	G>	>T	1495
s1	liver	4TU -ve	Aox3	+	3122	1304	1495	3365	T>A	0	0	T>	>A	Inf
s1	liver	4TU -ve	Aox3	+	3122	1304	1495	3365	T>C	0	0	T>	>C	Inf
s1	liver	4TU -ve	Aox3	+	3122	1304	1495	3365	T>G	0	0	T>	>G	Inf
s1	liver	4TU -ve	Aox3	+	229164	101067	94549	208741	A>C	0	0	A>	>C	Inf
s1	liver	4TU -ve	Aox3	+	229164	101067	94549	208741	A>G	22	9.60011171039081e-05	A>	>G	10416.5454545455
s1	liver	4TU -ve	Aox3	+	229164	101067	94549	208741	A>T	1	4.36368714108673e-06	A>	>T	229164
s1	liver	4TU -ve	Aox3	+	229164	101067	94549	208741	C>A	4	3.95777058782788e-05	C>	>A	25266.75
s1	liver	4TU -ve	Aox3	+	229164	101067	94549	208741	C>G	12	0.000118733117634836	C>	>G	8422.25
s1	liver	4TU -ve	Aox3	+	229164	101067	94549	208741	C>T	309	0.00305737777909703	C>	>T	327.077669902913
s1	liver	4TU -ve	Aox3	+	229164	101067	94549	208741	G>A	14	0.000148071370400533	G>	>A	6753.5
s1	liver	4TU -ve	Aox3	+	229164	101067	94549	208741	G>C	0	0	G>	>C	Inf
s1	liver	4TU -ve	Aox3	+	229164	101067	94549	208741	G>T	1	1.05765264571809e-05	G>	>T	94549
s1	liver	4TU -ve	Aox3	+	229164	101067	94549	208741	T>A	16	7.66500112579704e-05	T>	>A	13046.3125
s1	liver	4TU -ve	Aox3	+	229164	101067	94549	208741	T>C	38	0.00018204377673768	T>	>C	5493.18421052632
s1	liver	4TU -ve	Aox3	+	229164	101067	94549	208741	T>G	3	1.43718771108695e-05	T>	>G	69580.3333333333
s1	liver	4TU -ve	Bzw1	+	44873	26174	19545	50374	A>C	1	2.22851157711764e-05	A>	>C	44873
s1	liver	4TU -ve	Bzw1	+	44873	26174	19545	50374	A>G	1	2.22851157711764e-05	A>	>G	44873
s1	liver	4TU -ve	Bzw1	+	44873	26174	19545	50374	A>T	1	2.22851157711764e-05	A>	>T	44873
s1	liver	4TU -ve	Bzw1	+	44873	26174	19545	50374	C>A	1	3.82058531367005e-05	C>	>A	26174
s1	liver	4TU -ve	Bzw1	+	44873	26174	19545	50374	C>G	0	0	C>	>G	Inf
s1	liver	4TU -ve	Bzw1	+	44873	26174	19545	50374	C>T	26	0.000993352181554214	C>	>T	1006.69230769231
s1	liver	4TU -ve	Bzw1	+	44873	26174	19545	50374	G>A	7	0.000358147863903812	G>	>A	2792.14285714286
s1	liver	4TU -ve	Bzw1	+	44873	26174	19545	50374	G>C	0	0	G>	>C	Inf
s1	liver	4TU -ve	Bzw1	+	44873	26174	19545	50374	G>T	3	0.000153491941673062	G>	>T	6515
s1	liver	4TU -ve	Bzw1	+	44873	26174	19545	50374	T>A	1	1.98515106999643e-05	T>	>A	50374
s1	liver	4TU -ve	Bzw1	+	44873	26174	19545	50374	T>C	10	0.000198515106999643	T>	>C	5037.4
s1	liver	4TU -ve	Bzw1	+	44873	26174	19545	50374	T>G	3	5.95545320998928e-05	T>	>G	16791.3333333333
s1	liver	4TU -ve	Nif3l1	+	8869	6763	5791	8134	A>C	0	0	A>	>C	Inf
s1	liver	4TU -ve	Nif3l1	+	8869	6763	5791	8134	A>G	0	0	A>	>G	Inf
s1	liver	4TU -ve	Nif3l1	+	8869	6763	5791	8134	A>T	1	0.000112752283233735	A>	>T	8869
s1	liver	4TU -ve	Nif3l1	+	8869	6763	5791	8134	C>A	0	0	C>	>A	Inf
s1	liver	4TU -ve	Nif3l1	+	8869	6763	5791	8134	C>G	0	0	C>	>G	Inf
s1	liver	4TU -ve	Nif3l1	+	8869	6763	5791	8134	C>T	9	0.0013307703681798	C>	>T	751.444444444445
s1	liver	4TU -ve	Nif3l1	+	8869	6763	5791	8134	G>A	3	0.000518045242617855	G>	>A	1930.33333333333
s1	liver	4TU -ve	Nif3l1	+	8869	6763	5791	8134	G>C	0	0	G>	>C	Inf
s1	liver	4TU -ve	Nif3l1	+	8869	6763	5791	8134	G>T	0	0	G>	>T	Inf
s1	liver	4TU -ve	Nif3l1	+	8869	6763	5791	8134	T>A	0	0	T>	>A	Inf
s1	liver	4TU -ve	Nif3l1	+	8869	6763	5791	8134	T>C	2	0.00024588148512417	T>	>C	4067
s1	liver	4TU -ve	Nif3l1	+	8869	6763	5791	8134	T>G	0	0	T>	>G	Inf
s1	liver	4TU -ve	Ndufb3	+	106229	63638	80096	110328	A>C	0	0	A>	>C	Inf
s1	liver	4TU -ve	Ndufb3	+	106229	63638	80096	110328	A>G	22	0.000207099756187105	A>	>G	4828.59090909091
s1	liver	4TU -ve	Ndufb3	+	106229	63638	80096	110328	A>T	2	1.88272505624641e-05	A>	>T	53114.5
s1	liver	4TU -ve	Ndufb3	+	106229	63638	80096	110328	C>A	0	0	C>	>A	Inf
s1	liver	4TU -ve	Ndufb3	+	106229	63638	80096	110328	C>G	12	0.000188566579716522	C>	>G	5303.16666666667
s1	liver	4TU -ve	Ndufb3	+	106229	63638	80096	110328	C>T	39	0.000612841384078695	C>	>T	1631.74358974359
s1	liver	4TU -ve	Ndufb3	+	106229	63638	80096	110328	G>A	12	0.000149820215741111	G>	>A	6674.66666666667
s1	liver	4TU -ve	Ndufb3	+	106229	63638	80096	110328	G>C	1	1.24850179784259e-05	G>	>C	80096
s1	liver	4TU -ve	Ndufb3	+	106229	63638	80096	110328	G>T	0	0	G>	>T	Inf
s1	liver	4TU -ve	Ndufb3	+	106229	63638	80096	110328	T>A	11	9.9702704662461e-05	T>	>A	10029.8181818182
s1	liver	4TU -ve	Ndufb3	+	106229	63638	80096	110328	T>C	21	0.00019034152708288	T>	>C	5253.71428571429
s1	liver	4TU -ve	Ndufb3	+	106229	63638	80096	110328	T>G	2	1.81277644840838e-05	T>	>G	55164
s1	liver	4TU -ve	Cflar	+	3066	2757	1928	4826	A>C	0	0	A>	>C	Inf
s1	liver	4TU -ve	Cflar	+	3066	2757	1928	4826	A>G	1	0.000326157860404436	A>	>G	3066
s1	liver	4TU -ve	Cflar	+	3066	2757	1928	4826	A>T	0	0	A>	>T	Inf
s1	liver	4TU -ve	Cflar	+	3066	2757	1928	4826	C>A	1	0.000362713093942691	C>	>A	2757
s1	liver	4TU -ve	Cflar	+	3066	2757	1928	4826	C>G	0	0	C>	>G	Inf
s1	liver	4TU -ve	Cflar	+	3066	2757	1928	4826	C>T	9	0.00326441784548422	C>	>T	306.333333333334
s1	liver	4TU -ve	Cflar	+	3066	2757	1928	4826	G>A	2	0.00103734439834024	G>	>A	964.000000000008
s1	liver	4TU -ve	Cflar	+	3066	2757	1928	4826	G>C	0	0	G>	>C	Inf
s1	liver	4TU -ve	Cflar	+	3066	2757	1928	4826	G>T	0	0	G>	>T	Inf
s1	liver	4TU -ve	Cflar	+	3066	2757	1928	4826	T>A	0	0	T>	>A	Inf
s1	liver	4TU -ve	Cflar	+	3066	2757	1928	4826	T>C	0	0	T>	>C	Inf
s1	liver	4TU -ve	Cflar	+	3066	2757	1928	4826	T>G	0	0	T>	>G	Inf
s1	liver	4TU -ve	Cflar	+	73223	72696	55801	64793	A>C	0	0	A>	>C	Inf
s1	liver	4TU -ve	Cflar	+	73223	72696	55801	64793	A>G	1	1.3656911079852e-05	A>	>G	73223
s1	liver	4TU -ve	Cflar	+	73223	72696	55801	64793	A>T	0	0	A>	>T	Inf
s1	liver	4TU -ve	Cflar	+	73223	72696	55801	64793	C>A	1	1.37559150434687e-05	C>	>A	72696
s1	liver	4TU -ve	Cflar	+	73223	72696	55801	64793	C>G	0	0	C>	>G	Inf
s1	liver	4TU -ve	Cflar	+	73223	72696	55801	64793	C>T	5	6.87795752173435e-05	C>	>T	14539.2
s1	liver	4TU -ve	Cflar	+	73223	72696	55801	64793	G>A	0	0	G>	>A	Inf
s1	liver	4TU -ve	Cflar	+	73223	72696	55801	64793	G>C	0	0	G>	>C	Inf
s1	liver	4TU -ve	Cflar	+	73223	72696	55801	64793	G>T	2	3.5841651583305e-05	G>	>T	27900.5
s1	liver	4TU -ve	Cflar	+	73223	72696	55801	64793	T>A	2	3.086753198648e-05	T>	>A	32396.5
s1	liver	4TU -ve	Cflar	+	73223	72696	55801	64793	T>C	1	1.543376599324e-05	T>	>C	64793
s1	liver	4TU -ve	Cflar	+	73223	72696	55801	64793	T>G	1	1.543376599324e-05	T>	>G	64793
s1	liver	4TU -ve	Casp8	+	18016	14294	2787	16325	A>C	0	0	A>	>C	Inf
s1	liver	4TU -ve	Casp8	+	18016	14294	2787	16325	A>G	9	0.00049955595026643	A>	>G	2001.77777777778
s1	liver	4TU -ve	Casp8	+	18016	14294	2787	16325	A>T	2	0.00011101243339254	A>	>T	9008
s1	liver	4TU -ve	Casp8	+	18016	14294	2787	16325	C>A	1	6.99594235343501e-05	C>	>A	14294
s1	liver	4TU -ve	Casp8	+	18016	14294	2787	16325	C>G	1	6.99594235343501e-05	C>	>G	14294
s1	liver	4TU -ve	Casp8	+	18016	14294	2787	16325	C>T	25	0.00174898558835875	C>	>T	571.760000000001
s1	liver	4TU -ve	Casp8	+	18016	14294	2787	16325	G>A	0	0	G>	>A	Inf
s1	liver	4TU -ve	Casp8	+	18016	14294	2787	16325	G>C	0	0	G>	>C	Inf
s1	liver	4TU -ve	Casp8	+	18016	14294	2787	16325	G>T	0	0	G>	>T	Inf
s1	liver	4TU -ve	Casp8	+	18016	14294	2787	16325	T>A	0	0	T>	>A	Inf
s1	liver	4TU -ve	Casp8	+	18016	14294	2787	16325	T>C	20	0.00122511485451761	T>	>C	816.250000000001
s1	liver	4TU -ve	Casp8	+	18016	14294	2787	16325	T>G	0	0	T>	>G	Inf
s1	liver	4TU -ve	Stradb	+	15012	7123	6848	13420	A>C	0	0	A>	>C	Inf
s1	liver	4TU -ve	Stradb	+	15012	7123	6848	13420	A>G	6	0.000399680255795364	A>	>G	2502
s1	liver	4TU -ve	Stradb	+	15012	7123	6848	13420	A>T	0	0	A>	>T	Inf
s1	liver	4TU -ve	Stradb	+	15012	7123	6848	13420	C>A	0	0	C>	>A	Inf
s1	liver	4TU -ve	Stradb	+	15012	7123	6848	13420	C>G	3	0.000421170854976836	C>	>G	2374.33333333333
s1	liver	4TU -ve	Stradb	+	15012	7123	6848	13420	C>T	1	0.000140390284992279	C>	>T	7123
s1	liver	4TU -ve	Stradb	+	15012	7123	6848	13420	G>A	6	0.000876168224299065	G>	>A	1141.33333333333
s1	liver	4TU -ve	Stradb	+	15012	7123	6848	13420	G>C	0	0	G>	>C	Inf
s1	liver	4TU -ve	Stradb	+	15012	7123	6848	13420	G>T	0	0	G>	>T	Inf
s1	liver	4TU -ve	Stradb	+	15012	7123	6848	13420	T>A	5	0.0003725782414307	T>	>A	2684
s1	liver	4TU -ve	Stradb	+	15012	7123	6848	13420	T>C	0	0	T>	>C	Inf
s1	liver	4TU -ve	Stradb	+	15012	7123	6848	13420	T>G	0	0	T>	>G	Inf
s1	liver	4TU -ve	Fzd7	+	2239	1084	1042	3375	A>C	0	0	A>	>C	Inf
s1	liver	4TU -ve	Fzd7	+	2239	1084	1042	3375	A>G	1	0.000446627958910228	A>	>G	2239
s1	liver	4TU -ve	Fzd7	+	2239	1084	1042	3375	A>T	0	0	A>	>T	Inf
s1	liver	4TU -ve	Fzd7	+	2239	1084	1042	3375	C>A	0	0	C>	>A	Inf
s1	liver	4TU -ve	Fzd7	+	2239	1084	1042	3375	C>G	0	0	C>	>G	Inf
s1	liver	4TU -ve	Fzd7	+	2239	1084	1042	3375	C>T	0	0	C>	>T	Inf
s1	liver	4TU -ve	Fzd7	+	2239	1084	1042	3375	G>A	0	0	G>	>A	Inf
s1	liver	4TU -ve	Fzd7	+	2239	1084	1042	3375	G>C	0	0	G>	>C	Inf
s1	liver	4TU -ve	Fzd7	+	2239	1084	1042	3375	G>T	0	0	G>	>T	Inf
s1	liver	4TU -ve	Fzd7	+	2239	1084	1042	3375	T>A	0	0	T>	>A	Inf
s1	liver	4TU -ve	Fzd7	+	2239	1084	1042	3375	T>C	0	0	T>	>C	Inf
s1	liver	4TU -ve	Fzd7	+	2239	1084	1042	3375	T>G	0	0	T>	>G	Inf
s1	liver	4TU -ve	Nop58	+	14793	8666	8378	14705	A>C	0	0	A>	>C	Inf
s1	liver	4TU -ve	Nop58	+	14793	8666	8378	14705	A>G	1	6.75995403231258e-05	A>	>G	14793
s1	liver	4TU -ve	Nop58	+	14793	8666	8378	14705	A>T	0	0	A>	>T	Inf
s1	liver	4TU -ve	Nop58	+	14793	8666	8378	14705	C>A	0	0	C>	>A	Inf
s1	liver	4TU -ve	Nop58	+	14793	8666	8378	14705	C>G	0	0	C>	>G	Inf
s1	liver	4TU -ve	Nop58	+	14793	8666	8378	14705	C>T	1	0.000115393491807062	C>	>T	8666
s1	liver	4TU -ve	Nop58	+	14793	8666	8378	14705	G>A	0	0	G>	>A	Inf
s1	liver	4TU -ve	Nop58	+	14793	8666	8378	14705	G>C	0	0	G>	>C	Inf
s1	liver	4TU -ve	Nop58	+	14793	8666	8378	14705	G>T	0	0	G>	>T	Inf
s1	liver	4TU -ve	Nop58	+	14793	8666	8378	14705	T>A	0	0	T>	>A	Inf
s1	liver	4TU -ve	Nop58	+	14793	8666	8378	14705	T>C	1	6.80040802448147e-05	T>	>C	14705
s1	liver	4TU -ve	Nop58	+	14793	8666	8378	14705	T>G	0	0	T>	>G	Inf
s1	liver	4TU -ve	Bmpr2	+	17714	7781	10530	19745	A>C	0	0	A>	>C	Inf
s1	liver	4TU -ve	Bmpr2	+	17714	7781	10530	19745	A>G	21	0.00118550299198374	A>	>G	843.523809523811
s1	liver	4TU -ve	Bmpr2	+	17714	7781	10530	19745	A>T	0	0	A>	>T	Inf
s1	liver	4TU -ve	Bmpr2	+	17714	7781	10530	19745	C>A	2	0.000257036370646446	C>	>A	3890.5
s1	liver	4TU -ve	Bmpr2	+	17714	7781	10530	19745	C>G	1	0.000128518185323223	C>	>G	7781
s1	liver	4TU -ve	Bmpr2	+	17714	7781	10530	19745	C>T	11	0.00141370003855545	C>	>T	707.363636363639
s1	liver	4TU -ve	Bmpr2	+	17714	7781	10530	19745	G>A	1	9.49667616334283e-05	G>	>A	10530
s1	liver	4TU -ve	Bmpr2	+	17714	7781	10530	19745	G>C	0	0	G>	>C	Inf
s1	liver	4TU -ve	Bmpr2	+	17714	7781	10530	19745	G>T	2	0.000189933523266857	G>	>T	5265
s1	liver	4TU -ve	Bmpr2	+	17714	7781	10530	19745	T>A	1	5.06457330969866e-05	T>	>A	19745
s1	liver	4TU -ve	Bmpr2	+	17714	7781	10530	19745	T>C	1	5.06457330969866e-05	T>	>C	19745
s1	liver	4TU -ve	Bmpr2	+	17714	7781	10530	19745	T>G	1	5.06457330969866e-05	T>	>G	19745
s1	liver	4TU -ve	Nbeal1	+	2602	992	1457	3638	A>C	0	0	A>	>C	Inf
s1	liver	4TU -ve	Nbeal1	+	2602	992	1457	3638	A>G	1	0.000384319754035357	A>	>G	2602
s1	liver	4TU -ve	Nbeal1	+	2602	992	1457	3638	A>T	0	0	A>	>T	Inf
s1	liver	4TU -ve	Nbeal1	+	2602	992	1457	3638	C>A	0	0	C>	>A	Inf
s1	liver	4TU -ve	Nbeal1	+	2602	992	1457	3638	C>G	0	0	C>	>G	Inf
s1	liver	4TU -ve	Nbeal1	+	2602	992	1457	3638	C>T	0	0	C>	>T	Inf
s1	liver	4TU -ve	Nbeal1	+	2602	992	1457	3638	G>A	1	0.000686341798215511	G>	>A	1457
s1	liver	4TU -ve	Nbeal1	+	2602	992	1457	3638	G>C	0	0	G>	>C	Inf
s1	liver	4TU -ve	Nbeal1	+	2602	992	1457	3638	G>T	0	0	G>	>T	Inf
s1	liver	4TU -ve	Nbeal1	+	2602	992	1457	3638	T>A	0	0	T>	>A	Inf
s1	liver	4TU -ve	Nbeal1	+	2602	992	1457	3638	T>C	0	0	T>	>C	Inf
s1	liver	4TU -ve	Nbeal1	+	2602	992	1457	3638	T>G	0	0	T>	>G	Inf
s1	liver	4TU -ve	Cyp20a1	+	5360	3419	2711	6700	A>C	0	0	A>	>C	Inf
s1	liver	4TU -ve	Cyp20a1	+	5360	3419	2711	6700	A>G	0	0	A>	>G	Inf
s1	liver	4TU -ve	Cyp20a1	+	5360	3419	2711	6700	A>T	0	0	A>	>T	Inf
s1	liver	4TU -ve	Cyp20a1	+	5360	3419	2711	6700	C>A	1	0.000292483182217023	C>	>A	3419
s1	liver	4TU -ve	Cyp20a1	+	5360	3419	2711	6700	C>G	0	0	C>	>G	Inf
s1	liver	4TU -ve	Cyp20a1	+	5360	3419	2711	6700	C>T	4	0.00116993272886809	C>	>T	854.75
s1	liver	4TU -ve	Cyp20a1	+	5360	3419	2711	6700	G>A	1	0.000368867576540022	G>	>A	2711
s1	liver	4TU -ve	Cyp20a1	+	5360	3419	2711	6700	G>C	0	0	G>	>C	Inf
s1	liver	4TU -ve	Cyp20a1	+	5360	3419	2711	6700	G>T	0	0	G>	>T	Inf
s1	liver	4TU -ve	Cyp20a1	+	5360	3419	2711	6700	T>A	0	0	T>	>A	Inf
s1	liver	4TU -ve	Cyp20a1	+	5360	3419	2711	6700	T>C	0	0	T>	>C	Inf
s1	liver	4TU -ve	Cyp20a1	+	5360	3419	2711	6700	T>G	0	0	T>	>G	Inf
s1	liver	4TU -ve	Nrp2	+	2767	2572	1977	3308	A>C	0	0	A>	>C	Inf
s1	liver	4TU -ve	Nrp2	+	2767	2572	1977	3308	A>G	0	0	A>	>G	Inf
s1	liver	4TU -ve	Nrp2	+	2767	2572	1977	3308	A>T	0	0	A>	>T	Inf
s1	liver	4TU -ve	Nrp2	+	2767	2572	1977	3308	C>A	0	0	C>	>A	Inf
s1	liver	4TU -ve	Nrp2	+	2767	2572	1977	3308	C>G	0	0	C>	>G	Inf
s1	liver	4TU -ve	Nrp2	+	2767	2572	1977	3308	C>T	12	0.0046656298600311	C>	>T	214.333333333334
s1	liver	4TU -ve	Nrp2	+	2767	2572	1977	3308	G>A	0	0	G>	>A	Inf
s1	liver	4TU -ve	Nrp2	+	2767	2572	1977	3308	G>C	0	0	G>	>C	Inf
s1	liver	4TU -ve	Nrp2	+	2767	2572	1977	3308	G>T	1	0.000505816894284269	G>	>T	1977
s1	liver	4TU -ve	Nrp2	+	2767	2572	1977	3308	T>A	0	0	T>	>A	Inf
s1	liver	4TU -ve	Nrp2	+	2767	2572	1977	3308	T>C	1	0.00030229746070133	T>	>C	3308
s1	liver	4TU -ve	Nrp2	+	2767	2572	1977	3308	T>G	0	0	T>	>G	Inf
s1	liver	4TU -ve	Nrp2	+	6134	2723	3660	5616	A>C	0	0	A>	>C	Inf
s1	liver	4TU -ve	Nrp2	+	6134	2723	3660	5616	A>G	9	0.00146723182262797	A>	>G	681.555555555558
s1	liver	4TU -ve	Nrp2	+	6134	2723	3660	5616	A>T	2	0.00032605151613955	A>	>T	3067
s1	liver	4TU -ve	Nrp2	+	6134	2723	3660	5616	C>A	0	0	C>	>A	Inf
s1	liver	4TU -ve	Nrp2	+	6134	2723	3660	5616	C>G	0	0	C>	>G	Inf
s1	liver	4TU -ve	Nrp2	+	6134	2723	3660	5616	C>T	3	0.00110172603745868	C>	>T	907.666666666671
s1	liver	4TU -ve	Nrp2	+	6134	2723	3660	5616	G>A	0	0	G>	>A	Inf
s1	liver	4TU -ve	Nrp2	+	6134	2723	3660	5616	G>C	0	0	G>	>C	Inf
s1	liver	4TU -ve	Nrp2	+	6134	2723	3660	5616	G>T	0	0	G>	>T	Inf
s1	liver	4TU -ve	Nrp2	+	6134	2723	3660	5616	T>A	1	0.000178062678062678	T>	>A	5616
s1	liver	4TU -ve	Nrp2	+	6134	2723	3660	5616	T>C	0	0	T>	>C	Inf
s1	liver	4TU -ve	Nrp2	+	6134	2723	3660	5616	T>G	0	0	T>	>G	Inf
s1	liver	4TU -ve	Eef1b2	+	5172	3830	5112	4124	A>C	0	0	A>	>C	Inf
s1	liver	4TU -ve	Eef1b2	+	5172	3830	5112	4124	A>G	0	0	A>	>G	Inf
s1	liver	4TU -ve	Eef1b2	+	5172	3830	5112	4124	A>T	0	0	A>	>T	Inf
s1	liver	4TU -ve	Eef1b2	+	5172	3830	5112	4124	C>A	0	0	C>	>A	Inf
s1	liver	4TU -ve	Eef1b2	+	5172	3830	5112	4124	C>G	0	0	C>	>G	Inf
s1	liver	4TU -ve	Eef1b2	+	5172	3830	5112	4124	C>T	3	0.000783289817232376	C>	>T	1276.66666666667
s1	liver	4TU -ve	Eef1b2	+	5172	3830	5112	4124	G>A	0	0	G>	>A	Inf
s1	liver	4TU -ve	Eef1b2	+	5172	3830	5112	4124	G>C	0	0	G>	>C	Inf
s1	liver	4TU -ve	Eef1b2	+	5172	3830	5112	4124	G>T	0	0	G>	>T	Inf
s1	liver	4TU -ve	Eef1b2	+	5172	3830	5112	4124	T>A	3	0.0007274490785645	T>	>A	1374.66666666667
s1	liver	4TU -ve	Eef1b2	+	5172	3830	5112	4124	T>C	0	0	T>	>C	Inf
s1	liver	4TU -ve	Eef1b2	+	5172	3830	5112	4124	T>G	0	0	T>	>G	Inf
s1	liver	4TU -ve	Eef1b2	+	194603	87737	128502	189018	A>C	3	1.54160007810774e-05	A>	>C	64867.6666666667
s1	liver	4TU -ve	Eef1b2	+	194603	87737	128502	189018	A>G	13	6.68026700513353e-05	A>	>G	14969.4615384615
s1	liver	4TU -ve	Eef1b2	+	194603	87737	128502	189018	A>T	2	1.02773338540516e-05	A>	>T	97301.5
s1	liver	4TU -ve	Eef1b2	+	194603	87737	128502	189018	C>A	0	0	C>	>A	Inf
s1	liver	4TU -ve	Eef1b2	+	194603	87737	128502	189018	C>G	3	3.41930998324538e-05	C>	>G	29245.6666666667
s1	liver	4TU -ve	Eef1b2	+	194603	87737	128502	189018	C>T	124	0.00141331479307475	C>	>T	707.556451612907
s1	liver	4TU -ve	Eef1b2	+	194603	87737	128502	189018	G>A	31	0.000241241381457098	G>	>A	4145.22580645161
s1	liver	4TU -ve	Eef1b2	+	194603	87737	128502	189018	G>C	1	7.78198004700316e-06	G>	>C	128502
s1	liver	4TU -ve	Eef1b2	+	194603	87737	128502	189018	G>T	10	7.78198004700316e-05	G>	>T	12850.2
s1	liver	4TU -ve	Eef1b2	+	194603	87737	128502	189018	T>A	5	2.64525071686294e-05	T>	>A	37803.6
s1	liver	4TU -ve	Eef1b2	+	194603	87737	128502	189018	T>C	29	0.000153424541578051	T>	>C	6517.86206896552
s1	liver	4TU -ve	Eef1b2	+	194603	87737	128502	189018	T>G	5	2.64525071686294e-05	T>	>G	37803.6
s1	liver	4TU -ve	Adam23	+	4987	3719	3289	6579	A>C	0	0	A>	>C	Inf
s1	liver	4TU -ve	Adam23	+	4987	3719	3289	6579	A>G	0	0	A>	>G	Inf
s1	liver	4TU -ve	Adam23	+	4987	3719	3289	6579	A>T	0	0	A>	>T	Inf
s1	liver	4TU -ve	Adam23	+	4987	3719	3289	6579	C>A	0	0	C>	>A	Inf
s1	liver	4TU -ve	Adam23	+	4987	3719	3289	6579	C>G	6	0.00161333691852648	C>	>G	619.833333333335
s1	liver	4TU -ve	Adam23	+	4987	3719	3289	6579	C>T	9	0.00242000537778972	C>	>T	413.222222222224
s1	liver	4TU -ve	Adam23	+	4987	3719	3289	6579	G>A	1	0.000304043782304652	G>	>A	3289
s1	liver	4TU -ve	Adam23	+	4987	3719	3289	6579	G>C	0	0	G>	>C	Inf
s1	liver	4TU -ve	Adam23	+	4987	3719	3289	6579	G>T	0	0	G>	>T	Inf
s1	liver	4TU -ve	Adam23	+	4987	3719	3289	6579	T>A	0	0	T>	>A	Inf
s1	liver	4TU -ve	Adam23	+	4987	3719	3289	6579	T>C	0	0	T>	>C	Inf
s1	liver	4TU -ve	Adam23	+	4987	3719	3289	6579	T>G	0	0	T>	>G	Inf
s1	liver	4TU -ve	Fastkd2	+	7920	4816	4776	6242	A>C	0	0	A>	>C	Inf
s1	liver	4TU -ve	Fastkd2	+	7920	4816	4776	6242	A>G	1	0.000126262626262626	A>	>G	7920
s1	liver	4TU -ve	Fastkd2	+	7920	4816	4776	6242	A>T	0	0	A>	>T	Inf
s1	liver	4TU -ve	Fastkd2	+	7920	4816	4776	6242	C>A	0	0	C>	>A	Inf
s1	liver	4TU -ve	Fastkd2	+	7920	4816	4776	6242	C>G	1	0.000207641196013289	C>	>G	4816
s1	liver	4TU -ve	Fastkd2	+	7920	4816	4776	6242	C>T	3	0.000622923588039867	C>	>T	1605.33333333333
s1	liver	4TU -ve	Fastkd2	+	7920	4816	4776	6242	G>A	0	0	G>	>A	Inf
s1	liver	4TU -ve	Fastkd2	+	7920	4816	4776	6242	G>C	0	0	G>	>C	Inf
s1	liver	4TU -ve	Fastkd2	+	7920	4816	4776	6242	G>T	0	0	G>	>T	Inf
s1	liver	4TU -ve	Fastkd2	+	7920	4816	4776	6242	T>A	0	0	T>	>A	Inf
s1	liver	4TU -ve	Fastkd2	+	7920	4816	4776	6242	T>C	1	0.000160205062479974	T>	>C	6242
s1	liver	4TU -ve	Fastkd2	+	7920	4816	4776	6242	T>G	0	0	T>	>G	Inf
s1	liver	4TU -ve	Creb1	+	9827	4657	5972	12442	A>C	7	0.000712323191207897	A>	>C	1403.85714285714
s1	liver	4TU -ve	Creb1	+	9827	4657	5972	12442	A>G	0	0	A>	>G	Inf
s1	liver	4TU -ve	Creb1	+	9827	4657	5972	12442	A>T	0	0	A>	>T	Inf
s1	liver	4TU -ve	Creb1	+	9827	4657	5972	12442	C>A	0	0	C>	>A	Inf
s1	liver	4TU -ve	Creb1	+	9827	4657	5972	12442	C>G	0	0	C>	>G	Inf
s1	liver	4TU -ve	Creb1	+	9827	4657	5972	12442	C>T	1	0.000214730513205927	C>	>T	4657
s1	liver	4TU -ve	Creb1	+	9827	4657	5972	12442	G>A	0	0	G>	>A	Inf
s1	liver	4TU -ve	Creb1	+	9827	4657	5972	12442	G>C	0	0	G>	>C	Inf
s1	liver	4TU -ve	Creb1	+	9827	4657	5972	12442	G>T	0	0	G>	>T	Inf
s1	liver	4TU -ve	Creb1	+	9827	4657	5972	12442	T>A	3	0.000241118791191127	T>	>A	4147.33333333333
s1	liver	4TU -ve	Creb1	+	9827	4657	5972	12442	T>C	4	0.000321491721588169	T>	>C	3110.5
s1	liver	4TU -ve	Creb1	+	9827	4657	5972	12442	T>G	0	0	T>	>G	Inf
s1	liver	4TU -ve	Pikfyve	+	6306	2658	3595	6849	A>C	0	0	A>	>C	Inf
s1	liver	4TU -ve	Pikfyve	+	6306	2658	3595	6849	A>G	0	0	A>	>G	Inf
s1	liver	4TU -ve	Pikfyve	+	6306	2658	3595	6849	A>T	0	0	A>	>T	Inf
s1	liver	4TU -ve	Pikfyve	+	6306	2658	3595	6849	C>A	0	0	C>	>A	Inf
s1	liver	4TU -ve	Pikfyve	+	6306	2658	3595	6849	C>G	0	0	C>	>G	Inf
s1	liver	4TU -ve	Pikfyve	+	6306	2658	3595	6849	C>T	2	0.000752445447705041	C>	>T	1329
s1	liver	4TU -ve	Pikfyve	+	6306	2658	3595	6849	G>A	7	0.0019471488178025	G>	>A	513.571428571429
s1	liver	4TU -ve	Pikfyve	+	6306	2658	3595	6849	G>C	0	0	G>	>C	Inf
s1	liver	4TU -ve	Pikfyve	+	6306	2658	3595	6849	G>T	0	0	G>	>T	Inf
s1	liver	4TU -ve	Pikfyve	+	6306	2658	3595	6849	T>A	0	0	T>	>A	Inf
s1	liver	4TU -ve	Pikfyve	+	6306	2658	3595	6849	T>C	0	0	T>	>C	Inf
s1	liver	4TU -ve	Pikfyve	+	6306	2658	3595	6849	T>G	0	0	T>	>G	Inf
s1	liver	4TU -ve	Rpe	+	12323	4956	5665	14885	A>C	0	0	A>	>C	Inf
s1	liver	4TU -ve	Rpe	+	12323	4956	5665	14885	A>G	2	0.000162298141686278	A>	>G	6161.5
s1	liver	4TU -ve	Rpe	+	12323	4956	5665	14885	A>T	0	0	A>	>T	Inf
s1	liver	4TU -ve	Rpe	+	12323	4956	5665	14885	C>A	0	0	C>	>A	Inf
s1	liver	4TU -ve	Rpe	+	12323	4956	5665	14885	C>G	0	0	C>	>G	Inf
s1	liver	4TU -ve	Rpe	+	12323	4956	5665	14885	C>T	11	0.00221953188054883	C>	>T	450.545454545455
s1	liver	4TU -ve	Rpe	+	12323	4956	5665	14885	G>A	0	0	G>	>A	Inf
s1	liver	4TU -ve	Rpe	+	12323	4956	5665	14885	G>C	0	0	G>	>C	Inf
s1	liver	4TU -ve	Rpe	+	12323	4956	5665	14885	G>T	0	0	G>	>T	Inf
s1	liver	4TU -ve	Rpe	+	12323	4956	5665	14885	T>A	0	0	T>	>A	Inf
s1	liver	4TU -ve	Rpe	+	12323	4956	5665	14885	T>C	0	0	T>	>C	Inf
s1	liver	4TU -ve	Rpe	+	12323	4956	5665	14885	T>G	0	0	T>	>G	Inf
s1	liver	4TU -ve	Cps1	+	767375	504193	336749	992905	A>C	3	3.9094315035022e-06	A>	>C	255791.666666667
s1	liver	4TU -ve	Cps1	+	767375	504193	336749	992905	A>G	94	0.000122495520443069	A>	>G	8163.56382978723
s1	liver	4TU -ve	Cps1	+	767375	504193	336749	992905	A>T	7	9.12200684150513e-06	A>	>T	109625
s1	liver	4TU -ve	Cps1	+	767375	504193	336749	992905	C>A	14	2.77671447243417e-05	C>	>A	36013.7857142857
s1	liver	4TU -ve	Cps1	+	767375	504193	336749	992905	C>G	34	6.74344943305441e-05	C>	>G	14829.2058823529
s1	liver	4TU -ve	Cps1	+	767375	504193	336749	992905	C>T	2699	0.00535310882935701	C>	>T	186.807336050389
s1	liver	4TU -ve	Cps1	+	767375	504193	336749	992905	G>A	40	0.000118782832317245	G>	>A	8418.725
s1	liver	4TU -ve	Cps1	+	767375	504193	336749	992905	G>C	9	2.67261372713802e-05	G>	>C	37416.5555555556
s1	liver	4TU -ve	Cps1	+	767375	504193	336749	992905	G>T	12	3.56348496951736e-05	G>	>T	28062.4166666667
s1	liver	4TU -ve	Cps1	+	767375	504193	336749	992905	T>A	33	3.32358080581727e-05	T>	>A	30088.0303030303
s1	liver	4TU -ve	Cps1	+	767375	504193	336749	992905	T>C	738	0.00074327352566459	T>	>C	1345.39972899729
s1	liver	4TU -ve	Cps1	+	767375	504193	336749	992905	T>G	22	2.21572053721152e-05	T>	>G	45132.0454545455
s1	liver	4TU -ve	Atic	+	5611	5752	3878	8515	A>C	0	0	A>	>C	Inf
s1	liver	4TU -ve	Atic	+	5611	5752	3878	8515	A>G	0	0	A>	>G	Inf
s1	liver	4TU -ve	Atic	+	5611	5752	3878	8515	A>T	0	0	A>	>T	Inf
s1	liver	4TU -ve	Atic	+	5611	5752	3878	8515	C>A	0	0	C>	>A	Inf
s1	liver	4TU -ve	Atic	+	5611	5752	3878	8515	C>G	3	0.000521557719054242	C>	>G	1917.33333333333
s1	liver	4TU -ve	Atic	+	5611	5752	3878	8515	C>T	1	0.000173852573018081	C>	>T	5752
s1	liver	4TU -ve	Atic	+	5611	5752	3878	8515	G>A	0	0	G>	>A	Inf
s1	liver	4TU -ve	Atic	+	5611	5752	3878	8515	G>C	0	0	G>	>C	Inf
s1	liver	4TU -ve	Atic	+	5611	5752	3878	8515	G>T	0	0	G>	>T	Inf
s1	liver	4TU -ve	Atic	+	5611	5752	3878	8515	T>A	0	0	T>	>A	Inf
s1	liver	4TU -ve	Atic	+	5611	5752	3878	8515	T>C	3	0.000352319436288902	T>	>C	2838.33333333333
s1	liver	4TU -ve	Atic	+	5611	5752	3878	8515	T>G	0	0	T>	>G	Inf
s1	liver	4TU -ve	Xrcc5	+	10703	6896	6933	8090	A>C	0	0	A>	>C	Inf
s1	liver	4TU -ve	Xrcc5	+	10703	6896	6933	8090	A>G	0	0	A>	>G	Inf
s1	liver	4TU -ve	Xrcc5	+	10703	6896	6933	8090	A>T	0	0	A>	>T	Inf
s1	liver	4TU -ve	Xrcc5	+	10703	6896	6933	8090	C>A	0	0	C>	>A	Inf
s1	liver	4TU -ve	Xrcc5	+	10703	6896	6933	8090	C>G	0	0	C>	>G	Inf
s1	liver	4TU -ve	Xrcc5	+	10703	6896	6933	8090	C>T	0	0	C>	>T	Inf
s1	liver	4TU -ve	Xrcc5	+	10703	6896	6933	8090	G>A	0	0	G>	>A	Inf
s1	liver	4TU -ve	Xrcc5	+	10703	6896	6933	8090	G>C	0	0	G>	>C	Inf
s1	liver	4TU -ve	Xrcc5	+	10703	6896	6933	8090	G>T	0	0	G>	>T	Inf
s1	liver	4TU -ve	Xrcc5	+	10703	6896	6933	8090	T>A	0	0	T>	>A	Inf
s1	liver	4TU -ve	Xrcc5	+	10703	6896	6933	8090	T>C	0	0	T>	>C	Inf
s1	liver	4TU -ve	Xrcc5	+	10703	6896	6933	8090	T>G	0	0	T>	>G	Inf
s1	liver	4TU -ve	Smarcal1	+	3622	1684	2194	2830	A>C	0	0	A>	>C	Inf
s1	liver	4TU -ve	Smarcal1	+	3622	1684	2194	2830	A>G	0	0	A>	>G	Inf
s1	liver	4TU -ve	Smarcal1	+	3622	1684	2194	2830	A>T	0	0	A>	>T	Inf
s1	liver	4TU -ve	Smarcal1	+	3622	1684	2194	2830	C>A	0	0	C>	>A	Inf
s1	liver	4TU -ve	Smarcal1	+	3622	1684	2194	2830	C>G	0	0	C>	>G	Inf
s1	liver	4TU -ve	Smarcal1	+	3622	1684	2194	2830	C>T	9	0.00534441805225653	C>	>T	187.111111111111
s1	liver	4TU -ve	Smarcal1	+	3622	1684	2194	2830	G>A	0	0	G>	>A	Inf
s1	liver	4TU -ve	Smarcal1	+	3622	1684	2194	2830	G>C	0	0	G>	>C	Inf
s1	liver	4TU -ve	Smarcal1	+	3622	1684	2194	2830	G>T	0	0	G>	>T	Inf
s1	liver	4TU -ve	Smarcal1	+	3622	1684	2194	2830	T>A	0	0	T>	>A	Inf
s1	liver	4TU -ve	Smarcal1	+	3622	1684	2194	2830	T>C	0	0	T>	>C	Inf
s1	liver	4TU -ve	Smarcal1	+	3622	1684	2194	2830	T>G	0	0	T>	>G	Inf
s1	liver	4TU -ve	Rpl37a	+	115281	93497	96988	93871	A>C	0	0	A>	>C	Inf
s1	liver	4TU -ve	Rpl37a	+	115281	93497	96988	93871	A>G	16	0.000138791301255194	A>	>G	7205.0625
s1	liver	4TU -ve	Rpl37a	+	115281	93497	96988	93871	A>T	2	1.73489126568992e-05	A>	>T	57640.5
s1	liver	4TU -ve	Rpl37a	+	115281	93497	96988	93871	C>A	4	4.27821213514872e-05	C>	>A	23374.25
s1	liver	4TU -ve	Rpl37a	+	115281	93497	96988	93871	C>G	6	6.41731820272308e-05	C>	>G	15582.8333333333
s1	liver	4TU -ve	Rpl37a	+	115281	93497	96988	93871	C>T	87	0.000930511139394847	C>	>T	1074.67816091954
s1	liver	4TU -ve	Rpl37a	+	115281	93497	96988	93871	G>A	16	0.000164968862127273	G>	>A	6061.75
s1	liver	4TU -ve	Rpl37a	+	115281	93497	96988	93871	G>C	0	0	G>	>C	Inf
s1	liver	4TU -ve	Rpl37a	+	115281	93497	96988	93871	G>T	0	0	G>	>T	Inf
s1	liver	4TU -ve	Rpl37a	+	115281	93497	96988	93871	T>A	3	3.1958751904209e-05	T>	>A	31290.3333333333
s1	liver	4TU -ve	Rpl37a	+	115281	93497	96988	93871	T>C	29	0.000308934601740687	T>	>C	3236.93103448276
s1	liver	4TU -ve	Rpl37a	+	115281	93497	96988	93871	T>G	3	3.1958751904209e-05	T>	>G	31290.3333333333
s1	liver	4TU -ve	Igfbp2	+	77920	37936	70662	89059	A>C	6	7.70020533880904e-05	A>	>C	12986.6666666667
s1	liver	4TU -ve	Igfbp2	+	77920	37936	70662	89059	A>G	8	0.000102669404517454	A>	>G	9740
s1	liver	4TU -ve	Igfbp2	+	77920	37936	70662	89059	A>T	3	3.85010266940452e-05	A>	>T	25973.3333333333
s1	liver	4TU -ve	Igfbp2	+	77920	37936	70662	89059	C>A	1	2.63601855757065e-05	C>	>A	37936
s1	liver	4TU -ve	Igfbp2	+	77920	37936	70662	89059	C>G	6	0.000158161113454239	C>	>G	6322.66666666667
s1	liver	4TU -ve	Igfbp2	+	77920	37936	70662	89059	C>T	16	0.000421762969211303	C>	>T	2371
s1	liver	4TU -ve	Igfbp2	+	77920	37936	70662	89059	G>A	21	0.000297189437038295	G>	>A	3364.85714285714
s1	liver	4TU -ve	Igfbp2	+	77920	37936	70662	89059	G>C	1	1.41518779542045e-05	G>	>C	70662
s1	liver	4TU -ve	Igfbp2	+	77920	37936	70662	89059	G>T	1	1.41518779542045e-05	G>	>T	70662
s1	liver	4TU -ve	Igfbp2	+	77920	37936	70662	89059	T>A	3	3.36855343087167e-05	T>	>A	29686.3333333333
s1	liver	4TU -ve	Igfbp2	+	77920	37936	70662	89059	T>C	18	0.0002021132058523	T>	>C	4947.72222222222
s1	liver	4TU -ve	Igfbp2	+	77920	37936	70662	89059	T>G	4	4.49140457449556e-05	T>	>G	22264.75
s1	liver	4TU -ve	Arpc2	+	62413	42964	47712	79877	A>C	1	1.60223030458398e-05	A>	>C	62413
s1	liver	4TU -ve	Arpc2	+	62413	42964	47712	79877	A>G	5	8.0111515229199e-05	A>	>G	12482.6
s1	liver	4TU -ve	Arpc2	+	62413	42964	47712	79877	A>T	0	0	A>	>T	Inf
s1	liver	4TU -ve	Arpc2	+	62413	42964	47712	79877	C>A	0	0	C>	>A	Inf
s1	liver	4TU -ve	Arpc2	+	62413	42964	47712	79877	C>G	9	0.000209477702262359	C>	>G	4773.77777777778
s1	liver	4TU -ve	Arpc2	+	62413	42964	47712	79877	C>T	38	0.000884461409552183	C>	>T	1130.63157894737
s1	liver	4TU -ve	Arpc2	+	62413	42964	47712	79877	G>A	11	0.000230549966465459	G>	>A	4337.45454545455
s1	liver	4TU -ve	Arpc2	+	62413	42964	47712	79877	G>C	0	0	G>	>C	Inf
s1	liver	4TU -ve	Arpc2	+	62413	42964	47712	79877	G>T	0	0	G>	>T	Inf
s1	liver	4TU -ve	Arpc2	+	62413	42964	47712	79877	T>A	6	7.51154900659764e-05	T>	>A	13312.8333333333
s1	liver	4TU -ve	Arpc2	+	62413	42964	47712	79877	T>C	15	0.000187788725164941	T>	>C	5325.13333333333
s1	liver	4TU -ve	Arpc2	+	62413	42964	47712	79877	T>G	3	3.75577450329882e-05	T>	>G	26625.6666666667
s1	liver	4TU -ve	Pnkd	+	12534	13926	12573	9095	A>C	1	7.97829902664752e-05	A>	>C	12534
s1	liver	4TU -ve	Pnkd	+	12534	13926	12573	9095	A>G	2	0.00015956598053295	A>	>G	6267
s1	liver	4TU -ve	Pnkd	+	12534	13926	12573	9095	A>T	0	0	A>	>T	Inf
s1	liver	4TU -ve	Pnkd	+	12534	13926	12573	9095	C>A	1	7.18081286801666e-05	C>	>A	13926
s1	liver	4TU -ve	Pnkd	+	12534	13926	12573	9095	C>G	1	7.18081286801666e-05	C>	>G	13926
s1	liver	4TU -ve	Pnkd	+	12534	13926	12573	9095	C>T	13	0.000933505672842166	C>	>T	1071.23076923077
s1	liver	4TU -ve	Pnkd	+	12534	13926	12573	9095	G>A	0	0	G>	>A	Inf
s1	liver	4TU -ve	Pnkd	+	12534	13926	12573	9095	G>C	0	0	G>	>C	Inf
s1	liver	4TU -ve	Pnkd	+	12534	13926	12573	9095	G>T	0	0	G>	>T	Inf
s1	liver	4TU -ve	Pnkd	+	12534	13926	12573	9095	T>A	0	0	T>	>A	Inf
s1	liver	4TU -ve	Pnkd	+	12534	13926	12573	9095	T>C	1	0.000109950522264981	T>	>C	9095
s1	liver	4TU -ve	Pnkd	+	12534	13926	12573	9095	T>G	0	0	T>	>G	Inf
s1	liver	4TU -ve	Pnkd	+	29786	30938	27668	43442	A>C	0	0	A>	>C	Inf
s1	liver	4TU -ve	Pnkd	+	29786	30938	27668	43442	A>G	9	0.000302155375008393	A>	>G	3309.55555555556
s1	liver	4TU -ve	Pnkd	+	29786	30938	27668	43442	A>T	1	3.3572819445377e-05	A>	>T	29786
s1	liver	4TU -ve	Pnkd	+	29786	30938	27668	43442	C>A	0	0	C>	>A	Inf
s1	liver	4TU -ve	Pnkd	+	29786	30938	27668	43442	C>G	6	0.000193936259616006	C>	>G	5156.33333333333
s1	liver	4TU -ve	Pnkd	+	29786	30938	27668	43442	C>T	12	0.000387872519232012	C>	>T	2578.16666666667
s1	liver	4TU -ve	Pnkd	+	29786	30938	27668	43442	G>A	14	0.000505999710857308	G>	>A	1976.28571428571
s1	liver	4TU -ve	Pnkd	+	29786	30938	27668	43442	G>C	0	0	G>	>C	Inf
s1	liver	4TU -ve	Pnkd	+	29786	30938	27668	43442	G>T	0	0	G>	>T	Inf
s1	liver	4TU -ve	Pnkd	+	29786	30938	27668	43442	T>A	1	2.30191980111413e-05	T>	>A	43442
s1	liver	4TU -ve	Pnkd	+	29786	30938	27668	43442	T>C	14	0.000322268772155978	T>	>C	3103
s1	liver	4TU -ve	Pnkd	+	29786	30938	27668	43442	T>G	5	0.000115095990055706	T>	>G	8688.4
s1	liver	4TU -ve	Slc11a1	+	3861	2950	2427	3253	A>C	0	0	A>	>C	Inf
s1	liver	4TU -ve	Slc11a1	+	3861	2950	2427	3253	A>G	0	0	A>	>G	Inf
s1	liver	4TU -ve	Slc11a1	+	3861	2950	2427	3253	A>T	0	0	A>	>T	Inf
s1	liver	4TU -ve	Slc11a1	+	3861	2950	2427	3253	C>A	0	0	C>	>A	Inf
s1	liver	4TU -ve	Slc11a1	+	3861	2950	2427	3253	C>G	0	0	C>	>G	Inf
s1	liver	4TU -ve	Slc11a1	+	3861	2950	2427	3253	C>T	1	0.000338983050847458	C>	>T	2950
s1	liver	4TU -ve	Slc11a1	+	3861	2950	2427	3253	G>A	0	0	G>	>A	Inf
s1	liver	4TU -ve	Slc11a1	+	3861	2950	2427	3253	G>C	0	0	G>	>C	Inf
s1	liver	4TU -ve	Slc11a1	+	3861	2950	2427	3253	G>T	0	0	G>	>T	Inf
s1	liver	4TU -ve	Slc11a1	+	3861	2950	2427	3253	T>A	0	0	T>	>A	Inf
s1	liver	4TU -ve	Slc11a1	+	3861	2950	2427	3253	T>C	0	0	T>	>C	Inf
s1	liver	4TU -ve	Slc11a1	+	3861	2950	2427	3253	T>G	0	0	T>	>G	Inf
s1	liver	4TU -ve	Ctdsp1	+	37470	33333	27866	27708	A>C	0	0	A>	>C	Inf
s1	liver	4TU -ve	Ctdsp1	+	37470	33333	27866	27708	A>G	5	0.000133440085401655	A>	>G	7494
s1	liver	4TU -ve	Ctdsp1	+	37470	33333	27866	27708	A>T	1	2.66880170803309e-05	A>	>T	37470
s1	liver	4TU -ve	Ctdsp1	+	37470	33333	27866	27708	C>A	2	6.00006000060001e-05	C>	>A	16666.5
s1	liver	4TU -ve	Ctdsp1	+	37470	33333	27866	27708	C>G	2	6.00006000060001e-05	C>	>G	16666.5
s1	liver	4TU -ve	Ctdsp1	+	37470	33333	27866	27708	C>T	23	0.000690006900069001	C>	>T	1449.26086956522
s1	liver	4TU -ve	Ctdsp1	+	37470	33333	27866	27708	G>A	5	0.000179430129907414	G>	>A	5573.2
s1	liver	4TU -ve	Ctdsp1	+	37470	33333	27866	27708	G>C	0	0	G>	>C	Inf
s1	liver	4TU -ve	Ctdsp1	+	37470	33333	27866	27708	G>T	1	3.58860259814828e-05	G>	>T	27866
s1	liver	4TU -ve	Ctdsp1	+	37470	33333	27866	27708	T>A	3	0.00010827197921178	T>	>A	9236
s1	liver	4TU -ve	Ctdsp1	+	37470	33333	27866	27708	T>C	8	0.00028872527789808	T>	>C	3463.5
s1	liver	4TU -ve	Ctdsp1	+	37470	33333	27866	27708	T>G	0	0	T>	>G	Inf
s1	liver	4TU -ve	Cnot9	+	3337	2856	2523	4496	A>C	0	0	A>	>C	Inf
s1	liver	4TU -ve	Cnot9	+	3337	2856	2523	4496	A>G	0	0	A>	>G	Inf
s1	liver	4TU -ve	Cnot9	+	3337	2856	2523	4496	A>T	3	0.000899011087803416	A>	>T	1112.33333333333
s1	liver	4TU -ve	Cnot9	+	3337	2856	2523	4496	C>A	0	0	C>	>A	Inf
s1	liver	4TU -ve	Cnot9	+	3337	2856	2523	4496	C>G	0	0	C>	>G	Inf
s1	liver	4TU -ve	Cnot9	+	3337	2856	2523	4496	C>T	1	0.000350140056022409	C>	>T	2856
s1	liver	4TU -ve	Cnot9	+	3337	2856	2523	4496	G>A	0	0	G>	>A	Inf
s1	liver	4TU -ve	Cnot9	+	3337	2856	2523	4496	G>C	0	0	G>	>C	Inf
s1	liver	4TU -ve	Cnot9	+	3337	2856	2523	4496	G>T	0	0	G>	>T	Inf
s1	liver	4TU -ve	Cnot9	+	3337	2856	2523	4496	T>A	0	0	T>	>A	Inf
s1	liver	4TU -ve	Cnot9	+	3337	2856	2523	4496	T>C	0	0	T>	>C	Inf
s1	liver	4TU -ve	Cnot9	+	3337	2856	2523	4496	T>G	1	0.000222419928825623	T>	>G	4496
s1	liver	4TU -ve	Bcs1l	+	4429	4384	3107	5160	A>C	0	0	A>	>C	Inf
s1	liver	4TU -ve	Bcs1l	+	4429	4384	3107	5160	A>G	0	0	A>	>G	Inf
s1	liver	4TU -ve	Bcs1l	+	4429	4384	3107	5160	A>T	0	0	A>	>T	Inf
s1	liver	4TU -ve	Bcs1l	+	4429	4384	3107	5160	C>A	1	0.000228102189781022	C>	>A	4384
s1	liver	4TU -ve	Bcs1l	+	4429	4384	3107	5160	C>G	0	0	C>	>G	Inf
s1	liver	4TU -ve	Bcs1l	+	4429	4384	3107	5160	C>T	1	0.000228102189781022	C>	>T	4384
s1	liver	4TU -ve	Bcs1l	+	4429	4384	3107	5160	G>A	0	0	G>	>A	Inf
s1	liver	4TU -ve	Bcs1l	+	4429	4384	3107	5160	G>C	0	0	G>	>C	Inf
s1	liver	4TU -ve	Bcs1l	+	4429	4384	3107	5160	G>T	3	0.000965561635017702	G>	>T	1035.66666666667
s1	liver	4TU -ve	Bcs1l	+	4429	4384	3107	5160	T>A	3	0.000581395348837209	T>	>A	1720
s1	liver	4TU -ve	Bcs1l	+	4429	4384	3107	5160	T>C	0	0	T>	>C	Inf
s1	liver	4TU -ve	Bcs1l	+	4429	4384	3107	5160	T>G	0	0	T>	>G	Inf
s1	liver	4TU -ve	Ttll4	+	10013	4252	6775	11579	A>C	0	0	A>	>C	Inf
s1	liver	4TU -ve	Ttll4	+	10013	4252	6775	11579	A>G	2	0.00019974033756117	A>	>G	5006.5
s1	liver	4TU -ve	Ttll4	+	10013	4252	6775	11579	A>T	0	0	A>	>T	Inf
s1	liver	4TU -ve	Ttll4	+	10013	4252	6775	11579	C>A	0	0	C>	>A	Inf
s1	liver	4TU -ve	Ttll4	+	10013	4252	6775	11579	C>G	0	0	C>	>G	Inf
s1	liver	4TU -ve	Ttll4	+	10013	4252	6775	11579	C>T	8	0.00188146754468485	C>	>T	531.500000000001
s1	liver	4TU -ve	Ttll4	+	10013	4252	6775	11579	G>A	1	0.00014760147601476	G>	>A	6775
s1	liver	4TU -ve	Ttll4	+	10013	4252	6775	11579	G>C	0	0	G>	>C	Inf
s1	liver	4TU -ve	Ttll4	+	10013	4252	6775	11579	G>T	0	0	G>	>T	Inf
s1	liver	4TU -ve	Ttll4	+	10013	4252	6775	11579	T>A	0	0	T>	>A	Inf
s1	liver	4TU -ve	Ttll4	+	10013	4252	6775	11579	T>C	1	8.63632438034373e-05	T>	>C	11579
s1	liver	4TU -ve	Ttll4	+	10013	4252	6775	11579	T>G	0	0	T>	>G	Inf
s1	liver	4TU -ve	Cyp27a1	+	283274	173827	131951	211215	A>C	0	0	A>	>C	Inf
s1	liver	4TU -ve	Cyp27a1	+	283274	173827	131951	211215	A>G	43	0.000151796493854007	A>	>G	6587.76744186046
s1	liver	4TU -ve	Cyp27a1	+	283274	173827	131951	211215	A>T	7	2.47110571390244e-05	A>	>T	40467.7142857143
s1	liver	4TU -ve	Cyp27a1	+	283274	173827	131951	211215	C>A	5	2.87642311033384e-05	C>	>A	34765.4
s1	liver	4TU -ve	Cyp27a1	+	283274	173827	131951	211215	C>G	16	9.20455395306828e-05	C>	>G	10864.1875
s1	liver	4TU -ve	Cyp27a1	+	283274	173827	131951	211215	C>T	108	0.000621307391832109	C>	>T	1609.50925925926
s1	liver	4TU -ve	Cyp27a1	+	283274	173827	131951	211215	G>A	36	0.000272828549992042	G>	>A	3665.30555555556
s1	liver	4TU -ve	Cyp27a1	+	283274	173827	131951	211215	G>C	0	0	G>	>C	Inf
s1	liver	4TU -ve	Cyp27a1	+	283274	173827	131951	211215	G>T	0	0	G>	>T	Inf
s1	liver	4TU -ve	Cyp27a1	+	283274	173827	131951	211215	T>A	17	8.0486707856923e-05	T>	>A	12424.4117647059
s1	liver	4TU -ve	Cyp27a1	+	283274	173827	131951	211215	T>C	40	0.000189380489075113	T>	>C	5280.375
s1	liver	4TU -ve	Cyp27a1	+	283274	173827	131951	211215	T>G	15	7.10176834031674e-05	T>	>G	14081
s1	liver	4TU -ve	Retreg2	+	45591	29081	44752	45201	A>C	0	0	A>	>C	Inf
s1	liver	4TU -ve	Retreg2	+	45591	29081	44752	45201	A>G	5	0.000109670768353403	A>	>G	9118.2
s1	liver	4TU -ve	Retreg2	+	45591	29081	44752	45201	A>T	1	2.19341536706806e-05	A>	>T	45591
s1	liver	4TU -ve	Retreg2	+	45591	29081	44752	45201	C>A	0	0	C>	>A	Inf
s1	liver	4TU -ve	Retreg2	+	45591	29081	44752	45201	C>G	1	3.43867129741068e-05	C>	>G	29081
s1	liver	4TU -ve	Retreg2	+	45591	29081	44752	45201	C>T	12	0.000412640555689282	C>	>T	2423.41666666667
s1	liver	4TU -ve	Retreg2	+	45591	29081	44752	45201	G>A	13	0.000290489810511262	G>	>A	3442.46153846154
s1	liver	4TU -ve	Retreg2	+	45591	29081	44752	45201	G>C	0	0	G>	>C	Inf
s1	liver	4TU -ve	Retreg2	+	45591	29081	44752	45201	G>T	3	6.70361101179836e-05	G>	>T	14917.3333333333
s1	liver	4TU -ve	Retreg2	+	45591	29081	44752	45201	T>A	2	4.42468086989226e-05	T>	>A	22600.5
s1	liver	4TU -ve	Retreg2	+	45591	29081	44752	45201	T>C	21	0.000464591491338687	T>	>C	2152.42857142857
s1	liver	4TU -ve	Retreg2	+	45591	29081	44752	45201	T>G	11	0.000243357447844074	T>	>G	4109.18181818182
s1	liver	4TU -ve	Zfand2b	+	8323	9737	10020	9094	A>C	0	0	A>	>C	Inf
s1	liver	4TU -ve	Zfand2b	+	8323	9737	10020	9094	A>G	1	0.000120148984741079	A>	>G	8323
s1	liver	4TU -ve	Zfand2b	+	8323	9737	10020	9094	A>T	0	0	A>	>T	Inf
s1	liver	4TU -ve	Zfand2b	+	8323	9737	10020	9094	C>A	0	0	C>	>A	Inf
s1	liver	4TU -ve	Zfand2b	+	8323	9737	10020	9094	C>G	2	0.000205402074560953	C>	>G	4868.5
s1	liver	4TU -ve	Zfand2b	+	8323	9737	10020	9094	C>T	6	0.000616206223682859	C>	>T	1622.83333333333
s1	liver	4TU -ve	Zfand2b	+	8323	9737	10020	9094	G>A	0	0	G>	>A	Inf
s1	liver	4TU -ve	Zfand2b	+	8323	9737	10020	9094	G>C	0	0	G>	>C	Inf
s1	liver	4TU -ve	Zfand2b	+	8323	9737	10020	9094	G>T	0	0	G>	>T	Inf
s1	liver	4TU -ve	Zfand2b	+	8323	9737	10020	9094	T>A	0	0	T>	>A	Inf
s1	liver	4TU -ve	Zfand2b	+	8323	9737	10020	9094	T>C	0	0	T>	>C	Inf
s1	liver	4TU -ve	Zfand2b	+	8323	9737	10020	9094	T>G	1	0.000109962612711678	T>	>G	9094
s1	liver	4TU -ve	Ankzf1	+	6190	4909	6203	5635	A>C	0	0	A>	>C	Inf
s1	liver	4TU -ve	Ankzf1	+	6190	4909	6203	5635	A>G	0	0	A>	>G	Inf
s1	liver	4TU -ve	Ankzf1	+	6190	4909	6203	5635	A>T	0	0	A>	>T	Inf
s1	liver	4TU -ve	Ankzf1	+	6190	4909	6203	5635	C>A	0	0	C>	>A	Inf
s1	liver	4TU -ve	Ankzf1	+	6190	4909	6203	5635	C>G	0	0	C>	>G	Inf
s1	liver	4TU -ve	Ankzf1	+	6190	4909	6203	5635	C>T	0	0	C>	>T	Inf
s1	liver	4TU -ve	Ankzf1	+	6190	4909	6203	5635	G>A	0	0	G>	>A	Inf
s1	liver	4TU -ve	Ankzf1	+	6190	4909	6203	5635	G>C	0	0	G>	>C	Inf
s1	liver	4TU -ve	Ankzf1	+	6190	4909	6203	5635	G>T	0	0	G>	>T	Inf
s1	liver	4TU -ve	Ankzf1	+	6190	4909	6203	5635	T>A	0	0	T>	>A	Inf
s1	liver	4TU -ve	Ankzf1	+	6190	4909	6203	5635	T>C	5	0.000887311446317658	T>	>C	1127
s1	liver	4TU -ve	Ankzf1	+	6190	4909	6203	5635	T>G	0	0	T>	>G	Inf
s1	liver	4TU -ve	Stk16	+	63295	32373	43919	35686	A>C	0	0	A>	>C	Inf
s1	liver	4TU -ve	Stk16	+	63295	32373	43919	35686	A>G	9	0.000142191326329094	A>	>G	7032.77777777778
s1	liver	4TU -ve	Stk16	+	63295	32373	43919	35686	A>T	0	0	A>	>T	Inf
s1	liver	4TU -ve	Stk16	+	63295	32373	43919	35686	C>A	0	0	C>	>A	Inf
s1	liver	4TU -ve	Stk16	+	63295	32373	43919	35686	C>G	2	6.17798782936398e-05	C>	>G	16186.5
s1	liver	4TU -ve	Stk16	+	63295	32373	43919	35686	C>T	15	0.000463349087202298	C>	>T	2158.2
s1	liver	4TU -ve	Stk16	+	63295	32373	43919	35686	G>A	1	2.27691887338054e-05	G>	>A	43919
s1	liver	4TU -ve	Stk16	+	63295	32373	43919	35686	G>C	1	2.27691887338054e-05	G>	>C	43919
s1	liver	4TU -ve	Stk16	+	63295	32373	43919	35686	G>T	2	4.55383774676108e-05	G>	>T	21959.5
s1	liver	4TU -ve	Stk16	+	63295	32373	43919	35686	T>A	0	0	T>	>A	Inf
s1	liver	4TU -ve	Stk16	+	63295	32373	43919	35686	T>C	14	0.000392310710082385	T>	>C	2549
s1	liver	4TU -ve	Stk16	+	63295	32373	43919	35686	T>G	1	2.80221935773132e-05	T>	>G	35686
s1	liver	4TU -ve	Dnajb2	+	22266	17135	23343	16859	A>C	2	8.98230485942693e-05	A>	>C	11133
s1	liver	4TU -ve	Dnajb2	+	22266	17135	23343	16859	A>G	6	0.000269469145782808	A>	>G	3711
s1	liver	4TU -ve	Dnajb2	+	22266	17135	23343	16859	A>T	0	0	A>	>T	Inf
s1	liver	4TU -ve	Dnajb2	+	22266	17135	23343	16859	C>A	1	5.83600817041144e-05	C>	>A	17135
s1	liver	4TU -ve	Dnajb2	+	22266	17135	23343	16859	C>G	14	0.000817041143857601	C>	>G	1223.92857142857
s1	liver	4TU -ve	Dnajb2	+	22266	17135	23343	16859	C>T	20	0.00116720163408228	C>	>T	856.750000000006
s1	liver	4TU -ve	Dnajb2	+	22266	17135	23343	16859	G>A	6	0.000257036370646446	G>	>A	3890.5
s1	liver	4TU -ve	Dnajb2	+	22266	17135	23343	16859	G>C	1	4.28393951077411e-05	G>	>C	23343
s1	liver	4TU -ve	Dnajb2	+	22266	17135	23343	16859	G>T	0	0	G>	>T	Inf
s1	liver	4TU -ve	Dnajb2	+	22266	17135	23343	16859	T>A	0	0	T>	>A	Inf
s1	liver	4TU -ve	Dnajb2	+	22266	17135	23343	16859	T>C	17	0.00100836348537872	T>	>C	991.70588235295
s1	liver	4TU -ve	Dnajb2	+	22266	17135	23343	16859	T>G	0	0	T>	>G	Inf
s1	liver	4TU -ve	Des	+	2136	1505	2179	810	A>C	0	0	A>	>C	Inf
s1	liver	4TU -ve	Des	+	2136	1505	2179	810	A>G	0	0	A>	>G	Inf
s1	liver	4TU -ve	Des	+	2136	1505	2179	810	A>T	0	0	A>	>T	Inf
s1	liver	4TU -ve	Des	+	2136	1505	2179	810	C>A	0	0	C>	>A	Inf
s1	liver	4TU -ve	Des	+	2136	1505	2179	810	C>G	0	0	C>	>G	Inf
s1	liver	4TU -ve	Des	+	2136	1505	2179	810	C>T	3	0.00199335548172757	C>	>T	501.666666666668
s1	liver	4TU -ve	Des	+	2136	1505	2179	810	G>A	0	0	G>	>A	Inf
s1	liver	4TU -ve	Des	+	2136	1505	2179	810	G>C	0	0	G>	>C	Inf
s1	liver	4TU -ve	Des	+	2136	1505	2179	810	G>T	0	0	G>	>T	Inf
s1	liver	4TU -ve	Des	+	2136	1505	2179	810	T>A	0	0	T>	>A	Inf
s1	liver	4TU -ve	Des	+	2136	1505	2179	810	T>C	7	0.00864197530864197	T>	>C	115.714285714286
s1	liver	4TU -ve	Des	+	2136	1505	2179	810	T>G	0	0	T>	>G	Inf
s1	liver	4TU -ve	Gmppa	+	8453	14318	10910	9412	A>C	0	0	A>	>C	Inf
s1	liver	4TU -ve	Gmppa	+	8453	14318	10910	9412	A>G	7	0.000828108363894475	A>	>G	1207.57142857143
s1	liver	4TU -ve	Gmppa	+	8453	14318	10910	9412	A>T	0	0	A>	>T	Inf
s1	liver	4TU -ve	Gmppa	+	8453	14318	10910	9412	C>A	0	0	C>	>A	Inf
s1	liver	4TU -ve	Gmppa	+	8453	14318	10910	9412	C>G	18	0.00125715882106439	C>	>G	795.444444444447
s1	liver	4TU -ve	Gmppa	+	8453	14318	10910	9412	C>T	8	0.000558737253806398	C>	>T	1789.75
s1	liver	4TU -ve	Gmppa	+	8453	14318	10910	9412	G>A	0	0	G>	>A	Inf
s1	liver	4TU -ve	Gmppa	+	8453	14318	10910	9412	G>C	0	0	G>	>C	Inf
s1	liver	4TU -ve	Gmppa	+	8453	14318	10910	9412	G>T	0	0	G>	>T	Inf
s1	liver	4TU -ve	Gmppa	+	8453	14318	10910	9412	T>A	0	0	T>	>A	Inf
s1	liver	4TU -ve	Gmppa	+	8453	14318	10910	9412	T>C	0	0	T>	>C	Inf
s1	liver	4TU -ve	Gmppa	+	8453	14318	10910	9412	T>G	0	0	T>	>G	Inf
s1	liver	4TU -ve	Acsl3	+	5301	2133	2824	5978	A>C	0	0	A>	>C	Inf
s1	liver	4TU -ve	Acsl3	+	5301	2133	2824	5978	A>G	0	0	A>	>G	Inf
s1	liver	4TU -ve	Acsl3	+	5301	2133	2824	5978	A>T	2	0.000377287304282211	A>	>T	2650.5
s1	liver	4TU -ve	Acsl3	+	5301	2133	2824	5978	C>A	0	0	C>	>A	Inf
s1	liver	4TU -ve	Acsl3	+	5301	2133	2824	5978	C>G	0	0	C>	>G	Inf
s1	liver	4TU -ve	Acsl3	+	5301	2133	2824	5978	C>T	0	0	C>	>T	Inf
s1	liver	4TU -ve	Acsl3	+	5301	2133	2824	5978	G>A	0	0	G>	>A	Inf
s1	liver	4TU -ve	Acsl3	+	5301	2133	2824	5978	G>C	0	0	G>	>C	Inf
s1	liver	4TU -ve	Acsl3	+	5301	2133	2824	5978	G>T	0	0	G>	>T	Inf
s1	liver	4TU -ve	Acsl3	+	5301	2133	2824	5978	T>A	0	0	T>	>A	Inf
s1	liver	4TU -ve	Acsl3	+	5301	2133	2824	5978	T>C	0	0	T>	>C	Inf
s1	liver	4TU -ve	Acsl3	+	5301	2133	2824	5978	T>G	3	0.000501840080294413	T>	>G	1992.66666666667
s1	liver	4TU -ve	Mrpl44	+	7543	4377	5139	10850	A>C	0	0	A>	>C	Inf
s1	liver	4TU -ve	Mrpl44	+	7543	4377	5139	10850	A>G	0	0	A>	>G	Inf
s1	liver	4TU -ve	Mrpl44	+	7543	4377	5139	10850	A>T	0	0	A>	>T	Inf
s1	liver	4TU -ve	Mrpl44	+	7543	4377	5139	10850	C>A	0	0	C>	>A	Inf
s1	liver	4TU -ve	Mrpl44	+	7543	4377	5139	10850	C>G	0	0	C>	>G	Inf
s1	liver	4TU -ve	Mrpl44	+	7543	4377	5139	10850	C>T	5	0.00114233493260223	C>	>T	875.400000000007
s1	liver	4TU -ve	Mrpl44	+	7543	4377	5139	10850	G>A	0	0	G>	>A	Inf
s1	liver	4TU -ve	Mrpl44	+	7543	4377	5139	10850	G>C	10	0.0019459038723487	G>	>C	513.900000000002
s1	liver	4TU -ve	Mrpl44	+	7543	4377	5139	10850	G>T	0	0	G>	>T	Inf
s1	liver	4TU -ve	Mrpl44	+	7543	4377	5139	10850	T>A	0	0	T>	>A	Inf
s1	liver	4TU -ve	Mrpl44	+	7543	4377	5139	10850	T>C	2	0.000184331797235023	T>	>C	5425
s1	liver	4TU -ve	Mrpl44	+	7543	4377	5139	10850	T>G	2	0.000184331797235023	T>	>G	5425
s1	liver	4TU -ve	Rhbdd1	+	7567	2956	5028	7319	A>C	0	0	A>	>C	Inf
s1	liver	4TU -ve	Rhbdd1	+	7567	2956	5028	7319	A>G	1	0.000132152768600502	A>	>G	7567
s1	liver	4TU -ve	Rhbdd1	+	7567	2956	5028	7319	A>T	0	0	A>	>T	Inf
s1	liver	4TU -ve	Rhbdd1	+	7567	2956	5028	7319	C>A	0	0	C>	>A	Inf
s1	liver	4TU -ve	Rhbdd1	+	7567	2956	5028	7319	C>G	0	0	C>	>G	Inf
s1	liver	4TU -ve	Rhbdd1	+	7567	2956	5028	7319	C>T	0	0	C>	>T	Inf
s1	liver	4TU -ve	Rhbdd1	+	7567	2956	5028	7319	G>A	0	0	G>	>A	Inf
s1	liver	4TU -ve	Rhbdd1	+	7567	2956	5028	7319	G>C	0	0	G>	>C	Inf
s1	liver	4TU -ve	Rhbdd1	+	7567	2956	5028	7319	G>T	0	0	G>	>T	Inf
s1	liver	4TU -ve	Rhbdd1	+	7567	2956	5028	7319	T>A	0	0	T>	>A	Inf
s1	liver	4TU -ve	Rhbdd1	+	7567	2956	5028	7319	T>C	1	0.000136630687252357	T>	>C	7319
s1	liver	4TU -ve	Rhbdd1	+	7567	2956	5028	7319	T>G	0	0	T>	>G	Inf
s1	liver	4TU -ve	Mff	+	17137	9009	8809	19022	A>C	0	0	A>	>C	Inf
s1	liver	4TU -ve	Mff	+	17137	9009	8809	19022	A>G	0	0	A>	>G	Inf
s1	liver	4TU -ve	Mff	+	17137	9009	8809	19022	A>T	0	0	A>	>T	Inf
s1	liver	4TU -ve	Mff	+	17137	9009	8809	19022	C>A	0	0	C>	>A	Inf
s1	liver	4TU -ve	Mff	+	17137	9009	8809	19022	C>G	7	0.000777000777000777	C>	>G	1287
s1	liver	4TU -ve	Mff	+	17137	9009	8809	19022	C>T	5	0.000555000555000555	C>	>T	1801.8
s1	liver	4TU -ve	Mff	+	17137	9009	8809	19022	G>A	0	0	G>	>A	Inf
s1	liver	4TU -ve	Mff	+	17137	9009	8809	19022	G>C	0	0	G>	>C	Inf
s1	liver	4TU -ve	Mff	+	17137	9009	8809	19022	G>T	0	0	G>	>T	Inf
s1	liver	4TU -ve	Mff	+	17137	9009	8809	19022	T>A	8	0.000420565660813795	T>	>A	2377.75
s1	liver	4TU -ve	Mff	+	17137	9009	8809	19022	T>C	0	0	T>	>C	Inf
s1	liver	4TU -ve	Mff	+	17137	9009	8809	19022	T>G	1	5.25707076017243e-05	T>	>G	19022
s1	liver	4TU -ve	Agfg1	+	11623	5245	6313	11651	A>C	0	0	A>	>C	Inf
s1	liver	4TU -ve	Agfg1	+	11623	5245	6313	11651	A>G	0	0	A>	>G	Inf
s1	liver	4TU -ve	Agfg1	+	11623	5245	6313	11651	A>T	4	0.000344145229286759	A>	>T	2905.75
s1	liver	4TU -ve	Agfg1	+	11623	5245	6313	11651	C>A	0	0	C>	>A	Inf
s1	liver	4TU -ve	Agfg1	+	11623	5245	6313	11651	C>G	0	0	C>	>G	Inf
s1	liver	4TU -ve	Agfg1	+	11623	5245	6313	11651	C>T	5	0.000953288846520496	C>	>T	1049
s1	liver	4TU -ve	Agfg1	+	11623	5245	6313	11651	G>A	0	0	G>	>A	Inf
s1	liver	4TU -ve	Agfg1	+	11623	5245	6313	11651	G>C	0	0	G>	>C	Inf
s1	liver	4TU -ve	Agfg1	+	11623	5245	6313	11651	G>T	0	0	G>	>T	Inf
s1	liver	4TU -ve	Agfg1	+	11623	5245	6313	11651	T>A	0	0	T>	>A	Inf
s1	liver	4TU -ve	Agfg1	+	11623	5245	6313	11651	T>C	1	8.58295425285383e-05	T>	>C	11651
s1	liver	4TU -ve	Agfg1	+	11623	5245	6313	11651	T>G	0	0	T>	>G	Inf
s1	liver	4TU -ve	Fbxo36	+	3638	4133	2263	2677	A>C	0	0	A>	>C	Inf
s1	liver	4TU -ve	Fbxo36	+	3638	4133	2263	2677	A>G	1	0.000274876305662452	A>	>G	3638
s1	liver	4TU -ve	Fbxo36	+	3638	4133	2263	2677	A>T	0	0	A>	>T	Inf
s1	liver	4TU -ve	Fbxo36	+	3638	4133	2263	2677	C>A	0	0	C>	>A	Inf
s1	liver	4TU -ve	Fbxo36	+	3638	4133	2263	2677	C>G	0	0	C>	>G	Inf
s1	liver	4TU -ve	Fbxo36	+	3638	4133	2263	2677	C>T	2	0.00048390999274135	C>	>T	2066.5
s1	liver	4TU -ve	Fbxo36	+	3638	4133	2263	2677	G>A	0	0	G>	>A	Inf
s1	liver	4TU -ve	Fbxo36	+	3638	4133	2263	2677	G>C	0	0	G>	>C	Inf
s1	liver	4TU -ve	Fbxo36	+	3638	4133	2263	2677	G>T	0	0	G>	>T	Inf
s1	liver	4TU -ve	Fbxo36	+	3638	4133	2263	2677	T>A	0	0	T>	>A	Inf
s1	liver	4TU -ve	Fbxo36	+	3638	4133	2263	2677	T>C	0	0	T>	>C	Inf
s1	liver	4TU -ve	Fbxo36	+	3638	4133	2263	2677	T>G	0	0	T>	>G	Inf
s1	liver	4TU -ve	Sp100	+	2613	1964	1989	5775	A>C	0	0	A>	>C	Inf
s1	liver	4TU -ve	Sp100	+	2613	1964	1989	5775	A>G	0	0	A>	>G	Inf
s1	liver	4TU -ve	Sp100	+	2613	1964	1989	5775	A>T	0	0	A>	>T	Inf
s1	liver	4TU -ve	Sp100	+	2613	1964	1989	5775	C>A	0	0	C>	>A	Inf
s1	liver	4TU -ve	Sp100	+	2613	1964	1989	5775	C>G	0	0	C>	>G	Inf
s1	liver	4TU -ve	Sp100	+	2613	1964	1989	5775	C>T	0	0	C>	>T	Inf
s1	liver	4TU -ve	Sp100	+	2613	1964	1989	5775	G>A	0	0	G>	>A	Inf
s1	liver	4TU -ve	Sp100	+	2613	1964	1989	5775	G>C	0	0	G>	>C	Inf
s1	liver	4TU -ve	Sp100	+	2613	1964	1989	5775	G>T	0	0	G>	>T	Inf
s1	liver	4TU -ve	Sp100	+	2613	1964	1989	5775	T>A	0	0	T>	>A	Inf
s1	liver	4TU -ve	Sp100	+	2613	1964	1989	5775	T>C	0	0	T>	>C	Inf
s1	liver	4TU -ve	Sp100	+	2613	1964	1989	5775	T>G	0	0	T>	>G	Inf
s1	liver	4TU -ve	Cab39	+	14957	6188	8984	16909	A>C	0	0	A>	>C	Inf
s1	liver	4TU -ve	Cab39	+	14957	6188	8984	16909	A>G	0	0	A>	>G	Inf
s1	liver	4TU -ve	Cab39	+	14957	6188	8984	16909	A>T	0	0	A>	>T	Inf
s1	liver	4TU -ve	Cab39	+	14957	6188	8984	16909	C>A	0	0	C>	>A	Inf
s1	liver	4TU -ve	Cab39	+	14957	6188	8984	16909	C>G	1	0.000161603102779573	C>	>G	6188
s1	liver	4TU -ve	Cab39	+	14957	6188	8984	16909	C>T	0	0	C>	>T	Inf
s1	liver	4TU -ve	Cab39	+	14957	6188	8984	16909	G>A	34	0.00378450578806767	G>	>A	264.235294117647
s1	liver	4TU -ve	Cab39	+	14957	6188	8984	16909	G>C	0	0	G>	>C	Inf
s1	liver	4TU -ve	Cab39	+	14957	6188	8984	16909	G>T	0	0	G>	>T	Inf
s1	liver	4TU -ve	Cab39	+	14957	6188	8984	16909	T>A	0	0	T>	>A	Inf
s1	liver	4TU -ve	Cab39	+	14957	6188	8984	16909	T>C	0	0	T>	>C	Inf
s1	liver	4TU -ve	Cab39	+	14957	6188	8984	16909	T>G	0	0	T>	>G	Inf
s1	liver	4TU -ve	Itm2c	+	13506	12648	16616	24518	A>C	0	0	A>	>C	Inf
s1	liver	4TU -ve	Itm2c	+	13506	12648	16616	24518	A>G	0	0	A>	>G	Inf
s1	liver	4TU -ve	Itm2c	+	13506	12648	16616	24518	A>T	0	0	A>	>T	Inf
s1	liver	4TU -ve	Itm2c	+	13506	12648	16616	24518	C>A	0	0	C>	>A	Inf
s1	liver	4TU -ve	Itm2c	+	13506	12648	16616	24518	C>G	0	0	C>	>G	Inf
s1	liver	4TU -ve	Itm2c	+	13506	12648	16616	24518	C>T	8	0.000632511068943707	C>	>T	1581
s1	liver	4TU -ve	Itm2c	+	13506	12648	16616	24518	G>A	0	0	G>	>A	Inf
s1	liver	4TU -ve	Itm2c	+	13506	12648	16616	24518	G>C	0	0	G>	>C	Inf
s1	liver	4TU -ve	Itm2c	+	13506	12648	16616	24518	G>T	0	0	G>	>T	Inf
s1	liver	4TU -ve	Itm2c	+	13506	12648	16616	24518	T>A	1	4.07863610408679e-05	T>	>A	24518
s1	liver	4TU -ve	Itm2c	+	13506	12648	16616	24518	T>C	10	0.000407863610408679	T>	>C	2451.8
s1	liver	4TU -ve	Itm2c	+	13506	12648	16616	24518	T>G	1	4.07863610408679e-05	T>	>G	24518
s1	liver	4TU -ve	2810459M11Rik	+	17174	16354	15237	19741	A>C	0	0	A>	>C	Inf
s1	liver	4TU -ve	2810459M11Rik	+	17174	16354	15237	19741	A>G	2	0.000116455106556422	A>	>G	8587
s1	liver	4TU -ve	2810459M11Rik	+	17174	16354	15237	19741	A>T	0	0	A>	>T	Inf
s1	liver	4TU -ve	2810459M11Rik	+	17174	16354	15237	19741	C>A	0	0	C>	>A	Inf
s1	liver	4TU -ve	2810459M11Rik	+	17174	16354	15237	19741	C>G	2	0.000122294239941299	C>	>G	8177
s1	liver	4TU -ve	2810459M11Rik	+	17174	16354	15237	19741	C>T	21	0.00128408951938363	C>	>T	778.761904761909
s1	liver	4TU -ve	2810459M11Rik	+	17174	16354	15237	19741	G>A	0	0	G>	>A	Inf
s1	liver	4TU -ve	2810459M11Rik	+	17174	16354	15237	19741	G>C	0	0	G>	>C	Inf
s1	liver	4TU -ve	2810459M11Rik	+	17174	16354	15237	19741	G>T	0	0	G>	>T	Inf
s1	liver	4TU -ve	2810459M11Rik	+	17174	16354	15237	19741	T>A	0	0	T>	>A	Inf
s1	liver	4TU -ve	2810459M11Rik	+	17174	16354	15237	19741	T>C	3	0.000151967985411073	T>	>C	6580.33333333333
s1	liver	4TU -ve	2810459M11Rik	+	17174	16354	15237	19741	T>G	1	5.06559951370245e-05	T>	>G	19741
s1	liver	4TU -ve	Psmd1	+	6024	11190	6803	14037	A>C	0	0	A>	>C	Inf
s1	liver	4TU -ve	Psmd1	+	6024	11190	6803	14037	A>G	1	0.000166002656042497	A>	>G	6024
s1	liver	4TU -ve	Psmd1	+	6024	11190	6803	14037	A>T	0	0	A>	>T	Inf
s1	liver	4TU -ve	Psmd1	+	6024	11190	6803	14037	C>A	1	8.93655049151028e-05	C>	>A	11190
s1	liver	4TU -ve	Psmd1	+	6024	11190	6803	14037	C>G	0	0	C>	>G	Inf
s1	liver	4TU -ve	Psmd1	+	6024	11190	6803	14037	C>T	6	0.000536193029490617	C>	>T	1865
s1	liver	4TU -ve	Psmd1	+	6024	11190	6803	14037	G>A	2	0.000293987946494194	G>	>A	3401.5
s1	liver	4TU -ve	Psmd1	+	6024	11190	6803	14037	G>C	0	0	G>	>C	Inf
s1	liver	4TU -ve	Psmd1	+	6024	11190	6803	14037	G>T	0	0	G>	>T	Inf
s1	liver	4TU -ve	Psmd1	+	6024	11190	6803	14037	T>A	0	0	T>	>A	Inf
s1	liver	4TU -ve	Psmd1	+	6024	11190	6803	14037	T>C	0	0	T>	>C	Inf
s1	liver	4TU -ve	Psmd1	+	6024	11190	6803	14037	T>G	0	0	T>	>G	Inf
s1	liver	4TU -ve	Psmd1	+	51799	29716	19545	26796	A>C	0	0	A>	>C	Inf
s1	liver	4TU -ve	Psmd1	+	51799	29716	19545	26796	A>G	1	1.93053919959845e-05	A>	>G	51799
s1	liver	4TU -ve	Psmd1	+	51799	29716	19545	26796	A>T	0	0	A>	>T	Inf
s1	liver	4TU -ve	Psmd1	+	51799	29716	19545	26796	C>A	0	0	C>	>A	Inf
s1	liver	4TU -ve	Psmd1	+	51799	29716	19545	26796	C>G	1	3.36519046978059e-05	C>	>G	29716
s1	liver	4TU -ve	Psmd1	+	51799	29716	19545	26796	C>T	24	0.000807645712747341	C>	>T	1238.16666666667
s1	liver	4TU -ve	Psmd1	+	51799	29716	19545	26796	G>A	1	5.11639805576874e-05	G>	>A	19545
s1	liver	4TU -ve	Psmd1	+	51799	29716	19545	26796	G>C	0	0	G>	>C	Inf
s1	liver	4TU -ve	Psmd1	+	51799	29716	19545	26796	G>T	1	5.11639805576874e-05	G>	>T	19545
s1	liver	4TU -ve	Psmd1	+	51799	29716	19545	26796	T>A	1	3.73190028362442e-05	T>	>A	26796
s1	liver	4TU -ve	Psmd1	+	51799	29716	19545	26796	T>C	0	0	T>	>C	Inf
s1	liver	4TU -ve	Psmd1	+	51799	29716	19545	26796	T>G	0	0	T>	>G	Inf
s1	liver	4TU -ve	Psmd1	+	7486	10207	8161	13318	A>C	0	0	A>	>C	Inf
s1	liver	4TU -ve	Psmd1	+	7486	10207	8161	13318	A>G	1	0.000133582687683676	A>	>G	7486
s1	liver	4TU -ve	Psmd1	+	7486	10207	8161	13318	A>T	0	0	A>	>T	Inf
s1	liver	4TU -ve	Psmd1	+	7486	10207	8161	13318	C>A	0	0	C>	>A	Inf
s1	liver	4TU -ve	Psmd1	+	7486	10207	8161	13318	C>G	0	0	C>	>G	Inf
s1	liver	4TU -ve	Psmd1	+	7486	10207	8161	13318	C>T	4	0.000391887920054864	C>	>T	2551.75
s1	liver	4TU -ve	Psmd1	+	7486	10207	8161	13318	G>A	6	0.000735204019115305	G>	>A	1360.16666666667
s1	liver	4TU -ve	Psmd1	+	7486	10207	8161	13318	G>C	0	0	G>	>C	Inf
s1	liver	4TU -ve	Psmd1	+	7486	10207	8161	13318	G>T	0	0	G>	>T	Inf
s1	liver	4TU -ve	Psmd1	+	7486	10207	8161	13318	T>A	1	7.5086349301697e-05	T>	>A	13318
s1	liver	4TU -ve	Psmd1	+	7486	10207	8161	13318	T>C	1	7.5086349301697e-05	T>	>C	13318
s1	liver	4TU -ve	Psmd1	+	7486	10207	8161	13318	T>G	0	0	T>	>G	Inf
s1	liver	4TU -ve	Psmd1	+	13729	15144	11092	10117	A>C	0	0	A>	>C	Inf
s1	liver	4TU -ve	Psmd1	+	13729	15144	11092	10117	A>G	2	0.000145677034015587	A>	>G	6864.5
s1	liver	4TU -ve	Psmd1	+	13729	15144	11092	10117	A>T	0	0	A>	>T	Inf
s1	liver	4TU -ve	Psmd1	+	13729	15144	11092	10117	C>A	0	0	C>	>A	Inf
s1	liver	4TU -ve	Psmd1	+	13729	15144	11092	10117	C>G	1	6.60327522451136e-05	C>	>G	15144
s1	liver	4TU -ve	Psmd1	+	13729	15144	11092	10117	C>T	2	0.000132065504490227	C>	>T	7572
s1	liver	4TU -ve	Psmd1	+	13729	15144	11092	10117	G>A	0	0	G>	>A	Inf
s1	liver	4TU -ve	Psmd1	+	13729	15144	11092	10117	G>C	0	0	G>	>C	Inf
s1	liver	4TU -ve	Psmd1	+	13729	15144	11092	10117	G>T	2	0.000180310133429499	G>	>T	5546
s1	liver	4TU -ve	Psmd1	+	13729	15144	11092	10117	T>A	1	9.88435306909163e-05	T>	>A	10117
s1	liver	4TU -ve	Psmd1	+	13729	15144	11092	10117	T>C	1	9.88435306909163e-05	T>	>C	10117
s1	liver	4TU -ve	Psmd1	+	13729	15144	11092	10117	T>G	0	0	T>	>G	Inf
s1	liver	4TU -ve	Ptma	+	71232	32578	46081	107603	A>C	0	0	A>	>C	Inf
s1	liver	4TU -ve	Ptma	+	71232	32578	46081	107603	A>G	23	0.000322888589398023	A>	>G	3097.04347826087
s1	liver	4TU -ve	Ptma	+	71232	32578	46081	107603	A>T	0	0	A>	>T	Inf
s1	liver	4TU -ve	Ptma	+	71232	32578	46081	107603	C>A	7	0.000214868929952729	C>	>A	4654
s1	liver	4TU -ve	Ptma	+	71232	32578	46081	107603	C>G	8	0.000245564491374547	C>	>G	4072.25
s1	liver	4TU -ve	Ptma	+	71232	32578	46081	107603	C>T	29	0.000890171281232734	C>	>T	1123.37931034483
s1	liver	4TU -ve	Ptma	+	71232	32578	46081	107603	G>A	12	0.000260411015385951	G>	>A	3840.08333333333
s1	liver	4TU -ve	Ptma	+	71232	32578	46081	107603	G>C	0	0	G>	>C	Inf
s1	liver	4TU -ve	Ptma	+	71232	32578	46081	107603	G>T	8	0.000173607343590634	G>	>T	5760.125
s1	liver	4TU -ve	Ptma	+	71232	32578	46081	107603	T>A	11	0.000102227633058558	T>	>A	9782.09090909091
s1	liver	4TU -ve	Ptma	+	71232	32578	46081	107603	T>C	41	0.000381030268672807	T>	>C	2624.46341463415
s1	liver	4TU -ve	Ptma	+	71232	32578	46081	107603	T>G	6	5.57605271228497e-05	T>	>G	17933.8333333333
s1	liver	4TU -ve	Cops7b	+	5146	2968	4352	7271	A>C	0	0	A>	>C	Inf
s1	liver	4TU -ve	Cops7b	+	5146	2968	4352	7271	A>G	0	0	A>	>G	Inf
s1	liver	4TU -ve	Cops7b	+	5146	2968	4352	7271	A>T	0	0	A>	>T	Inf
s1	liver	4TU -ve	Cops7b	+	5146	2968	4352	7271	C>A	0	0	C>	>A	Inf
s1	liver	4TU -ve	Cops7b	+	5146	2968	4352	7271	C>G	3	0.00101078167115902	C>	>G	989.333333333343
s1	liver	4TU -ve	Cops7b	+	5146	2968	4352	7271	C>T	0	0	C>	>T	Inf
s1	liver	4TU -ve	Cops7b	+	5146	2968	4352	7271	G>A	0	0	G>	>A	Inf
s1	liver	4TU -ve	Cops7b	+	5146	2968	4352	7271	G>C	0	0	G>	>C	Inf
s1	liver	4TU -ve	Cops7b	+	5146	2968	4352	7271	G>T	0	0	G>	>T	Inf
s1	liver	4TU -ve	Cops7b	+	5146	2968	4352	7271	T>A	6	0.000825195984046211	T>	>A	1211.83333333333
s1	liver	4TU -ve	Cops7b	+	5146	2968	4352	7271	T>C	4	0.000550130656030807	T>	>C	1817.75
s1	liver	4TU -ve	Cops7b	+	5146	2968	4352	7271	T>G	0	0	T>	>G	Inf
s1	liver	4TU -ve	Dis3l2	+	2923	2778	2835	2439	A>C	0	0	A>	>C	Inf
s1	liver	4TU -ve	Dis3l2	+	2923	2778	2835	2439	A>G	0	0	A>	>G	Inf
s1	liver	4TU -ve	Dis3l2	+	2923	2778	2835	2439	A>T	0	0	A>	>T	Inf
s1	liver	4TU -ve	Dis3l2	+	2923	2778	2835	2439	C>A	0	0	C>	>A	Inf
s1	liver	4TU -ve	Dis3l2	+	2923	2778	2835	2439	C>G	0	0	C>	>G	Inf
s1	liver	4TU -ve	Dis3l2	+	2923	2778	2835	2439	C>T	12	0.00431965442764578	C>	>T	231.5
s1	liver	4TU -ve	Dis3l2	+	2923	2778	2835	2439	G>A	8	0.00282186948853615	G>	>A	354.375000000001
s1	liver	4TU -ve	Dis3l2	+	2923	2778	2835	2439	G>C	0	0	G>	>C	Inf
s1	liver	4TU -ve	Dis3l2	+	2923	2778	2835	2439	G>T	0	0	G>	>T	Inf
s1	liver	4TU -ve	Dis3l2	+	2923	2778	2835	2439	T>A	0	0	T>	>A	Inf
s1	liver	4TU -ve	Dis3l2	+	2923	2778	2835	2439	T>C	0	0	T>	>C	Inf
s1	liver	4TU -ve	Dis3l2	+	2923	2778	2835	2439	T>G	0	0	T>	>G	Inf
s1	liver	4TU -ve	Eif4e2	+	22488	18481	18149	16361	A>C	0	0	A>	>C	Inf
s1	liver	4TU -ve	Eif4e2	+	22488	18481	18149	16361	A>G	3	0.000133404482390608	A>	>G	7496
s1	liver	4TU -ve	Eif4e2	+	22488	18481	18149	16361	A>T	0	0	A>	>T	Inf
s1	liver	4TU -ve	Eif4e2	+	22488	18481	18149	16361	C>A	0	0	C>	>A	Inf
s1	liver	4TU -ve	Eif4e2	+	22488	18481	18149	16361	C>G	2	0.000108219252204967	C>	>G	9240.5
s1	liver	4TU -ve	Eif4e2	+	22488	18481	18149	16361	C>T	29	0.00156917915697202	C>	>T	637.275862068968
s1	liver	4TU -ve	Eif4e2	+	22488	18481	18149	16361	G>A	0	0	G>	>A	Inf
s1	liver	4TU -ve	Eif4e2	+	22488	18481	18149	16361	G>C	0	0	G>	>C	Inf
s1	liver	4TU -ve	Eif4e2	+	22488	18481	18149	16361	G>T	0	0	G>	>T	Inf
s1	liver	4TU -ve	Eif4e2	+	22488	18481	18149	16361	T>A	0	0	T>	>A	Inf
s1	liver	4TU -ve	Eif4e2	+	22488	18481	18149	16361	T>C	2	0.000122241916753255	T>	>C	8180.5
s1	liver	4TU -ve	Eif4e2	+	22488	18481	18149	16361	T>G	0	0	T>	>G	Inf
s1	liver	4TU -ve	Eif4e2	+	6111	3170	5013	6369	A>C	0	0	A>	>C	Inf
s1	liver	4TU -ve	Eif4e2	+	6111	3170	5013	6369	A>G	8	0.00130911471117656	A>	>G	763.875000000004
s1	liver	4TU -ve	Eif4e2	+	6111	3170	5013	6369	A>T	0	0	A>	>T	Inf
s1	liver	4TU -ve	Eif4e2	+	6111	3170	5013	6369	C>A	0	0	C>	>A	Inf
s1	liver	4TU -ve	Eif4e2	+	6111	3170	5013	6369	C>G	0	0	C>	>G	Inf
s1	liver	4TU -ve	Eif4e2	+	6111	3170	5013	6369	C>T	0	0	C>	>T	Inf
s1	liver	4TU -ve	Eif4e2	+	6111	3170	5013	6369	G>A	136	0.0271294633951726	G>	>A	36.8602941176471
s1	liver	4TU -ve	Eif4e2	+	6111	3170	5013	6369	G>C	0	0	G>	>C	Inf
s1	liver	4TU -ve	Eif4e2	+	6111	3170	5013	6369	G>T	0	0	G>	>T	Inf
s1	liver	4TU -ve	Eif4e2	+	6111	3170	5013	6369	T>A	0	0	T>	>A	Inf
s1	liver	4TU -ve	Eif4e2	+	6111	3170	5013	6369	T>C	0	0	T>	>C	Inf
s1	liver	4TU -ve	Eif4e2	+	6111	3170	5013	6369	T>G	0	0	T>	>G	Inf
s1	liver	4TU -ve	Atg16l1	+	16160	8983	10028	19267	A>C	0	0	A>	>C	Inf
s1	liver	4TU -ve	Atg16l1	+	16160	8983	10028	19267	A>G	3	0.000185643564356436	A>	>G	5386.66666666667
s1	liver	4TU -ve	Atg16l1	+	16160	8983	10028	19267	A>T	0	0	A>	>T	Inf
s1	liver	4TU -ve	Atg16l1	+	16160	8983	10028	19267	C>A	0	0	C>	>A	Inf
s1	liver	4TU -ve	Atg16l1	+	16160	8983	10028	19267	C>G	0	0	C>	>G	Inf
s1	liver	4TU -ve	Atg16l1	+	16160	8983	10028	19267	C>T	14	0.00155849938773238	C>	>T	641.642857142859
s1	liver	4TU -ve	Atg16l1	+	16160	8983	10028	19267	G>A	2	0.000199441563621859	G>	>A	5014
s1	liver	4TU -ve	Atg16l1	+	16160	8983	10028	19267	G>C	0	0	G>	>C	Inf
s1	liver	4TU -ve	Atg16l1	+	16160	8983	10028	19267	G>T	0	0	G>	>T	Inf
s1	liver	4TU -ve	Atg16l1	+	16160	8983	10028	19267	T>A	0	0	T>	>A	Inf
s1	liver	4TU -ve	Atg16l1	+	16160	8983	10028	19267	T>C	3	0.000155706648673898	T>	>C	6422.33333333333
s1	liver	4TU -ve	Atg16l1	+	16160	8983	10028	19267	T>G	0	0	T>	>G	Inf
s1	liver	4TU -ve	Dgkd	+	4184	2745	2960	5428	A>C	0	0	A>	>C	Inf
s1	liver	4TU -ve	Dgkd	+	4184	2745	2960	5428	A>G	0	0	A>	>G	Inf
s1	liver	4TU -ve	Dgkd	+	4184	2745	2960	5428	A>T	0	0	A>	>T	Inf
s1	liver	4TU -ve	Dgkd	+	4184	2745	2960	5428	C>A	0	0	C>	>A	Inf
s1	liver	4TU -ve	Dgkd	+	4184	2745	2960	5428	C>G	0	0	C>	>G	Inf
s1	liver	4TU -ve	Dgkd	+	4184	2745	2960	5428	C>T	0	0	C>	>T	Inf
s1	liver	4TU -ve	Dgkd	+	4184	2745	2960	5428	G>A	4	0.00135135135135135	G>	>A	740.000000000001
s1	liver	4TU -ve	Dgkd	+	4184	2745	2960	5428	G>C	0	0	G>	>C	Inf
s1	liver	4TU -ve	Dgkd	+	4184	2745	2960	5428	G>T	0	0	G>	>T	Inf
s1	liver	4TU -ve	Dgkd	+	4184	2745	2960	5428	T>A	0	0	T>	>A	Inf
s1	liver	4TU -ve	Dgkd	+	4184	2745	2960	5428	T>C	0	0	T>	>C	Inf
s1	liver	4TU -ve	Dgkd	+	4184	2745	2960	5428	T>G	0	0	T>	>G	Inf
s1	liver	4TU -ve	Ugt1a1,Ugt1a10,Ugt1a2,Ugt1a5,Ugt1a6a,Ugt1a6b,Ugt1a7c,Ugt1a8,Ugt1a9	+	886270	445122	491818	881529	A>C	16	1.80531892087062e-05	A>	>C	55391.875
s1	liver	4TU -ve	Ugt1a1,Ugt1a10,Ugt1a2,Ugt1a5,Ugt1a6a,Ugt1a6b,Ugt1a7c,Ugt1a8,Ugt1a9	+	886270	445122	491818	881529	A>G	558	0.000629604973653627	A>	>G	1588.29749103943
s1	liver	4TU -ve	Ugt1a1,Ugt1a10,Ugt1a2,Ugt1a5,Ugt1a6a,Ugt1a6b,Ugt1a7c,Ugt1a8,Ugt1a9	+	886270	445122	491818	881529	A>T	30	3.3849729766324e-05	A>	>T	29542.3333333333
s1	liver	4TU -ve	Ugt1a1,Ugt1a10,Ugt1a2,Ugt1a5,Ugt1a6a,Ugt1a6b,Ugt1a7c,Ugt1a8,Ugt1a9	+	886270	445122	491818	881529	C>A	12	2.69589011551889e-05	C>	>A	37093.5
s1	liver	4TU -ve	Ugt1a1,Ugt1a10,Ugt1a2,Ugt1a5,Ugt1a6a,Ugt1a6b,Ugt1a7c,Ugt1a8,Ugt1a9	+	886270	445122	491818	881529	C>G	25	5.61643774066436e-05	C>	>G	17804.88
s1	liver	4TU -ve	Ugt1a1,Ugt1a10,Ugt1a2,Ugt1a5,Ugt1a6a,Ugt1a6b,Ugt1a7c,Ugt1a8,Ugt1a9	+	886270	445122	491818	881529	C>T	2325	0.00522328709881785	C>	>T	191.450322580645
s1	liver	4TU -ve	Ugt1a1,Ugt1a10,Ugt1a2,Ugt1a5,Ugt1a6a,Ugt1a6b,Ugt1a7c,Ugt1a8,Ugt1a9	+	886270	445122	491818	881529	G>A	1307	0.00265748711921889	G>	>A	376.295332823261
s1	liver	4TU -ve	Ugt1a1,Ugt1a10,Ugt1a2,Ugt1a5,Ugt1a6a,Ugt1a6b,Ugt1a7c,Ugt1a8,Ugt1a9	+	886270	445122	491818	881529	G>C	12	2.43992696485285e-05	G>	>C	40984.8333333333
s1	liver	4TU -ve	Ugt1a1,Ugt1a10,Ugt1a2,Ugt1a5,Ugt1a6a,Ugt1a6b,Ugt1a7c,Ugt1a8,Ugt1a9	+	886270	445122	491818	881529	G>T	8	1.62661797656857e-05	G>	>T	61477.25
s1	liver	4TU -ve	Ugt1a1,Ugt1a10,Ugt1a2,Ugt1a5,Ugt1a6a,Ugt1a6b,Ugt1a7c,Ugt1a8,Ugt1a9	+	886270	445122	491818	881529	T>A	36	4.08381346501363e-05	T>	>A	24486.9166666667
s1	liver	4TU -ve	Ugt1a1,Ugt1a10,Ugt1a2,Ugt1a5,Ugt1a6a,Ugt1a6b,Ugt1a7c,Ugt1a8,Ugt1a9	+	886270	445122	491818	881529	T>C	312	0.000353930500301181	T>	>C	2825.41346153846
s1	liver	4TU -ve	Ugt1a1,Ugt1a10,Ugt1a2,Ugt1a5,Ugt1a6a,Ugt1a6b,Ugt1a7c,Ugt1a8,Ugt1a9	+	886270	445122	491818	881529	T>G	47	5.33164535710113e-05	T>	>G	18755.9361702128
s1	liver	4TU -ve	Spp2	+	11230	10012	10570	9050	A>C	0	0	A>	>C	Inf
s1	liver	4TU -ve	Spp2	+	11230	10012	10570	9050	A>G	0	0	A>	>G	Inf
s1	liver	4TU -ve	Spp2	+	11230	10012	10570	9050	A>T	0	0	A>	>T	Inf
s1	liver	4TU -ve	Spp2	+	11230	10012	10570	9050	C>A	0	0	C>	>A	Inf
s1	liver	4TU -ve	Spp2	+	11230	10012	10570	9050	C>G	0	0	C>	>G	Inf
s1	liver	4TU -ve	Spp2	+	11230	10012	10570	9050	C>T	13	0.00129844186975629	C>	>T	770.153846153848
s1	liver	4TU -ve	Spp2	+	11230	10012	10570	9050	G>A	2	0.000189214758751183	G>	>A	5285
s1	liver	4TU -ve	Spp2	+	11230	10012	10570	9050	G>C	1	9.46073793755913e-05	G>	>C	10570
s1	liver	4TU -ve	Spp2	+	11230	10012	10570	9050	G>T	0	0	G>	>T	Inf
s1	liver	4TU -ve	Spp2	+	11230	10012	10570	9050	T>A	0	0	T>	>A	Inf
s1	liver	4TU -ve	Spp2	+	11230	10012	10570	9050	T>C	0	0	T>	>C	Inf
s1	liver	4TU -ve	Spp2	+	11230	10012	10570	9050	T>G	0	0	T>	>G	Inf
s1	liver	4TU -ve	Spp2	+	38603	18464	23143	36861	A>C	0	0	A>	>C	Inf
s1	liver	4TU -ve	Spp2	+	38603	18464	23143	36861	A>G	2	5.18094448617983e-05	A>	>G	19301.5
s1	liver	4TU -ve	Spp2	+	38603	18464	23143	36861	A>T	0	0	A>	>T	Inf
s1	liver	4TU -ve	Spp2	+	38603	18464	23143	36861	C>A	0	0	C>	>A	Inf
s1	liver	4TU -ve	Spp2	+	38603	18464	23143	36861	C>G	0	0	C>	>G	Inf
s1	liver	4TU -ve	Spp2	+	38603	18464	23143	36861	C>T	9	0.000487435008665511	C>	>T	2051.55555555556
s1	liver	4TU -ve	Spp2	+	38603	18464	23143	36861	G>A	5	0.000216048049086117	G>	>A	4628.6
s1	liver	4TU -ve	Spp2	+	38603	18464	23143	36861	G>C	0	0	G>	>C	Inf
s1	liver	4TU -ve	Spp2	+	38603	18464	23143	36861	G>T	0	0	G>	>T	Inf
s1	liver	4TU -ve	Spp2	+	38603	18464	23143	36861	T>A	5	0.000135644719351076	T>	>A	7372.2
s1	liver	4TU -ve	Spp2	+	38603	18464	23143	36861	T>C	7	0.000189902607091506	T>	>C	5265.85714285714
s1	liver	4TU -ve	Spp2	+	38603	18464	23143	36861	T>G	0	0	T>	>G	Inf
s1	liver	4TU -ve	Agap1	+	9039	3810	5652	6862	A>C	0	0	A>	>C	Inf
s1	liver	4TU -ve	Agap1	+	9039	3810	5652	6862	A>G	1	0.00011063170704724	A>	>G	9039
s1	liver	4TU -ve	Agap1	+	9039	3810	5652	6862	A>T	0	0	A>	>T	Inf
s1	liver	4TU -ve	Agap1	+	9039	3810	5652	6862	C>A	0	0	C>	>A	Inf
s1	liver	4TU -ve	Agap1	+	9039	3810	5652	6862	C>G	0	0	C>	>G	Inf
s1	liver	4TU -ve	Agap1	+	9039	3810	5652	6862	C>T	0	0	C>	>T	Inf
s1	liver	4TU -ve	Agap1	+	9039	3810	5652	6862	G>A	0	0	G>	>A	Inf
s1	liver	4TU -ve	Agap1	+	9039	3810	5652	6862	G>C	1	0.000176928520877565	G>	>C	5652
s1	liver	4TU -ve	Agap1	+	9039	3810	5652	6862	G>T	0	0	G>	>T	Inf
s1	liver	4TU -ve	Agap1	+	9039	3810	5652	6862	T>A	0	0	T>	>A	Inf
s1	liver	4TU -ve	Agap1	+	9039	3810	5652	6862	T>C	1	0.00014573010784028	T>	>C	6862
s1	liver	4TU -ve	Agap1	+	9039	3810	5652	6862	T>G	0	0	T>	>G	Inf
s1	liver	4TU -ve	Cops8	+	11847	7905	7908	16494	A>C	0	0	A>	>C	Inf
s1	liver	4TU -ve	Cops8	+	11847	7905	7908	16494	A>G	1	8.44095551616443e-05	A>	>G	11847
s1	liver	4TU -ve	Cops8	+	11847	7905	7908	16494	A>T	0	0	A>	>T	Inf
s1	liver	4TU -ve	Cops8	+	11847	7905	7908	16494	C>A	0	0	C>	>A	Inf
s1	liver	4TU -ve	Cops8	+	11847	7905	7908	16494	C>G	0	0	C>	>G	Inf
s1	liver	4TU -ve	Cops8	+	11847	7905	7908	16494	C>T	6	0.000759013282732448	C>	>T	1317.5
s1	liver	4TU -ve	Cops8	+	11847	7905	7908	16494	G>A	0	0	G>	>A	Inf
s1	liver	4TU -ve	Cops8	+	11847	7905	7908	16494	G>C	0	0	G>	>C	Inf
s1	liver	4TU -ve	Cops8	+	11847	7905	7908	16494	G>T	0	0	G>	>T	Inf
s1	liver	4TU -ve	Cops8	+	11847	7905	7908	16494	T>A	0	0	T>	>A	Inf
s1	liver	4TU -ve	Cops8	+	11847	7905	7908	16494	T>C	2	0.000121256214380987	T>	>C	8247
s1	liver	4TU -ve	Cops8	+	11847	7905	7908	16494	T>G	0	0	T>	>G	Inf
s1	liver	4TU -ve	Lrrfip1	+	12296	4434	5485	8866	A>C	0	0	A>	>C	Inf
s1	liver	4TU -ve	Lrrfip1	+	12296	4434	5485	8866	A>G	2	0.000162654521795706	A>	>G	6148
s1	liver	4TU -ve	Lrrfip1	+	12296	4434	5485	8866	A>T	0	0	A>	>T	Inf
s1	liver	4TU -ve	Lrrfip1	+	12296	4434	5485	8866	C>A	0	0	C>	>A	Inf
s1	liver	4TU -ve	Lrrfip1	+	12296	4434	5485	8866	C>G	0	0	C>	>G	Inf
s1	liver	4TU -ve	Lrrfip1	+	12296	4434	5485	8866	C>T	4	0.0009021199819576	C>	>T	1108.5
s1	liver	4TU -ve	Lrrfip1	+	12296	4434	5485	8866	G>A	0	0	G>	>A	Inf
s1	liver	4TU -ve	Lrrfip1	+	12296	4434	5485	8866	G>C	0	0	G>	>C	Inf
s1	liver	4TU -ve	Lrrfip1	+	12296	4434	5485	8866	G>T	0	0	G>	>T	Inf
s1	liver	4TU -ve	Lrrfip1	+	12296	4434	5485	8866	T>A	0	0	T>	>A	Inf
s1	liver	4TU -ve	Lrrfip1	+	12296	4434	5485	8866	T>C	8	0.000902323482968644	T>	>C	1108.25
s1	liver	4TU -ve	Lrrfip1	+	12296	4434	5485	8866	T>G	0	0	T>	>G	Inf
s1	liver	4TU -ve	Ube2f	+	24668	19069	18503	26971	A>C	0	0	A>	>C	Inf
s1	liver	4TU -ve	Ube2f	+	24668	19069	18503	26971	A>G	3	0.000121615047835252	A>	>G	8222.66666666667
s1	liver	4TU -ve	Ube2f	+	24668	19069	18503	26971	A>T	0	0	A>	>T	Inf
s1	liver	4TU -ve	Ube2f	+	24668	19069	18503	26971	C>A	0	0	C>	>A	Inf
s1	liver	4TU -ve	Ube2f	+	24668	19069	18503	26971	C>G	1	5.24411348261576e-05	C>	>G	19069
s1	liver	4TU -ve	Ube2f	+	24668	19069	18503	26971	C>T	27	0.00141591064030625	C>	>T	706.259259259262
s1	liver	4TU -ve	Ube2f	+	24668	19069	18503	26971	G>A	4	0.000216181159811922	G>	>A	4625.75
s1	liver	4TU -ve	Ube2f	+	24668	19069	18503	26971	G>C	0	0	G>	>C	Inf
s1	liver	4TU -ve	Ube2f	+	24668	19069	18503	26971	G>T	0	0	G>	>T	Inf
s1	liver	4TU -ve	Ube2f	+	24668	19069	18503	26971	T>A	1	3.70768603314671e-05	T>	>A	26971
s1	liver	4TU -ve	Ube2f	+	24668	19069	18503	26971	T>C	17	0.000630306625634941	T>	>C	1586.52941176471
s1	liver	4TU -ve	Ube2f	+	24668	19069	18503	26971	T>G	1	3.70768603314671e-05	T>	>G	26971
s1	liver	4TU -ve	Scly	+	48575	28729	37988	44432	A>C	0	0	A>	>C	Inf
s1	liver	4TU -ve	Scly	+	48575	28729	37988	44432	A>G	10	0.000205867215645908	A>	>G	4857.5
s1	liver	4TU -ve	Scly	+	48575	28729	37988	44432	A>T	0	0	A>	>T	Inf
s1	liver	4TU -ve	Scly	+	48575	28729	37988	44432	C>A	0	0	C>	>A	Inf
s1	liver	4TU -ve	Scly	+	48575	28729	37988	44432	C>G	0	0	C>	>G	Inf
s1	liver	4TU -ve	Scly	+	48575	28729	37988	44432	C>T	24	0.000835392808660239	C>	>T	1197.04166666667
s1	liver	4TU -ve	Scly	+	48575	28729	37988	44432	G>A	7	0.00018426871643677	G>	>A	5426.85714285714
s1	liver	4TU -ve	Scly	+	48575	28729	37988	44432	G>C	3	7.89723070443298e-05	G>	>C	12662.6666666667
s1	liver	4TU -ve	Scly	+	48575	28729	37988	44432	G>T	4	0.00010529640939244	G>	>T	9497
s1	liver	4TU -ve	Scly	+	48575	28729	37988	44432	T>A	2	4.50126035289881e-05	T>	>A	22216
s1	liver	4TU -ve	Scly	+	48575	28729	37988	44432	T>C	12	0.000270075621173929	T>	>C	3702.66666666667
s1	liver	4TU -ve	Scly	+	48575	28729	37988	44432	T>G	2	4.50126035289881e-05	T>	>G	22216
s1	liver	4TU -ve	Gpc1	+	1777	1648	2624	2692	A>C	0	0	A>	>C	Inf
s1	liver	4TU -ve	Gpc1	+	1777	1648	2624	2692	A>G	1	0.00056274620146314	A>	>G	1777
s1	liver	4TU -ve	Gpc1	+	1777	1648	2624	2692	A>T	0	0	A>	>T	Inf
s1	liver	4TU -ve	Gpc1	+	1777	1648	2624	2692	C>A	0	0	C>	>A	Inf
s1	liver	4TU -ve	Gpc1	+	1777	1648	2624	2692	C>G	0	0	C>	>G	Inf
s1	liver	4TU -ve	Gpc1	+	1777	1648	2624	2692	C>T	0	0	C>	>T	Inf
s1	liver	4TU -ve	Gpc1	+	1777	1648	2624	2692	G>A	0	0	G>	>A	Inf
s1	liver	4TU -ve	Gpc1	+	1777	1648	2624	2692	G>C	0	0	G>	>C	Inf
s1	liver	4TU -ve	Gpc1	+	1777	1648	2624	2692	G>T	1	0.00038109756097561	G>	>T	2624
s1	liver	4TU -ve	Gpc1	+	1777	1648	2624	2692	T>A	0	0	T>	>A	Inf
s1	liver	4TU -ve	Gpc1	+	1777	1648	2624	2692	T>C	0	0	T>	>C	Inf
s1	liver	4TU -ve	Gpc1	+	1777	1648	2624	2692	T>G	0	0	T>	>G	Inf
s1	liver	4TU -ve	Dusp28	+	4129	2578	3716	4254	A>C	0	0	A>	>C	Inf
s1	liver	4TU -ve	Dusp28	+	4129	2578	3716	4254	A>G	0	0	A>	>G	Inf
s1	liver	4TU -ve	Dusp28	+	4129	2578	3716	4254	A>T	0	0	A>	>T	Inf
s1	liver	4TU -ve	Dusp28	+	4129	2578	3716	4254	C>A	0	0	C>	>A	Inf
s1	liver	4TU -ve	Dusp28	+	4129	2578	3716	4254	C>G	0	0	C>	>G	Inf
s1	liver	4TU -ve	Dusp28	+	4129	2578	3716	4254	C>T	0	0	C>	>T	Inf
s1	liver	4TU -ve	Dusp28	+	4129	2578	3716	4254	G>A	0	0	G>	>A	Inf
s1	liver	4TU -ve	Dusp28	+	4129	2578	3716	4254	G>C	0	0	G>	>C	Inf
s1	liver	4TU -ve	Dusp28	+	4129	2578	3716	4254	G>T	0	0	G>	>T	Inf
s1	liver	4TU -ve	Dusp28	+	4129	2578	3716	4254	T>A	0	0	T>	>A	Inf
s1	liver	4TU -ve	Dusp28	+	4129	2578	3716	4254	T>C	0	0	T>	>C	Inf
s1	liver	4TU -ve	Dusp28	+	4129	2578	3716	4254	T>G	0	0	T>	>G	Inf
s1	liver	4TU -ve	Rnpepl1	+	12137	15432	15047	13181	A>C	0	0	A>	>C	Inf
s1	liver	4TU -ve	Rnpepl1	+	12137	15432	15047	13181	A>G	0	0	A>	>G	Inf
s1	liver	4TU -ve	Rnpepl1	+	12137	15432	15047	13181	A>T	0	0	A>	>T	Inf
s1	liver	4TU -ve	Rnpepl1	+	12137	15432	15047	13181	C>A	3	0.000194401244167963	C>	>A	5144
s1	liver	4TU -ve	Rnpepl1	+	12137	15432	15047	13181	C>G	12	0.000777604976671851	C>	>G	1286
s1	liver	4TU -ve	Rnpepl1	+	12137	15432	15047	13181	C>T	2	0.000129600829445308	C>	>T	7716
s1	liver	4TU -ve	Rnpepl1	+	12137	15432	15047	13181	G>A	10	0.000664584302518775	G>	>A	1504.7
s1	liver	4TU -ve	Rnpepl1	+	12137	15432	15047	13181	G>C	0	0	G>	>C	Inf
s1	liver	4TU -ve	Rnpepl1	+	12137	15432	15047	13181	G>T	0	0	G>	>T	Inf
s1	liver	4TU -ve	Rnpepl1	+	12137	15432	15047	13181	T>A	0	0	T>	>A	Inf
s1	liver	4TU -ve	Rnpepl1	+	12137	15432	15047	13181	T>C	2	0.000151733555875882	T>	>C	6590.5
s1	liver	4TU -ve	Rnpepl1	+	12137	15432	15047	13181	T>G	0	0	T>	>G	Inf
s1	liver	4TU -ve	Capn10	+	6645	3672	4478	6754	A>C	0	0	A>	>C	Inf
s1	liver	4TU -ve	Capn10	+	6645	3672	4478	6754	A>G	3	0.000451467268623025	A>	>G	2215
s1	liver	4TU -ve	Capn10	+	6645	3672	4478	6754	A>T	0	0	A>	>T	Inf
s1	liver	4TU -ve	Capn10	+	6645	3672	4478	6754	C>A	0	0	C>	>A	Inf
s1	liver	4TU -ve	Capn10	+	6645	3672	4478	6754	C>G	0	0	C>	>G	Inf
s1	liver	4TU -ve	Capn10	+	6645	3672	4478	6754	C>T	1	0.000272331154684096	C>	>T	3672
s1	liver	4TU -ve	Capn10	+	6645	3672	4478	6754	G>A	0	0	G>	>A	Inf
s1	liver	4TU -ve	Capn10	+	6645	3672	4478	6754	G>C	0	0	G>	>C	Inf
s1	liver	4TU -ve	Capn10	+	6645	3672	4478	6754	G>T	0	0	G>	>T	Inf
s1	liver	4TU -ve	Capn10	+	6645	3672	4478	6754	T>A	1	0.000148060408646728	T>	>A	6754
s1	liver	4TU -ve	Capn10	+	6645	3672	4478	6754	T>C	4	0.000592241634586911	T>	>C	1688.5
s1	liver	4TU -ve	Capn10	+	6645	3672	4478	6754	T>G	0	0	T>	>G	Inf
s1	liver	4TU -ve	Agxt	+	71862	62395	76452	67237	A>C	2	2.7831120759233e-05	A>	>C	35931
s1	liver	4TU -ve	Agxt	+	71862	62395	76452	67237	A>G	11	0.000153071164175781	A>	>G	6532.90909090909
s1	liver	4TU -ve	Agxt	+	71862	62395	76452	67237	A>T	0	0	A>	>T	Inf
s1	liver	4TU -ve	Agxt	+	71862	62395	76452	67237	C>A	6	9.61615514063627e-05	C>	>A	10399.1666666667
s1	liver	4TU -ve	Agxt	+	71862	62395	76452	67237	C>G	3	4.80807757031813e-05	C>	>G	20798.3333333333
s1	liver	4TU -ve	Agxt	+	71862	62395	76452	67237	C>T	55	0.000881480887891658	C>	>T	1134.45454545455
s1	liver	4TU -ve	Agxt	+	71862	62395	76452	67237	G>A	23	0.000300842358604091	G>	>A	3324
s1	liver	4TU -ve	Agxt	+	71862	62395	76452	67237	G>C	2	2.6160205096008e-05	G>	>C	38226
s1	liver	4TU -ve	Agxt	+	71862	62395	76452	67237	G>T	0	0	G>	>T	Inf
s1	liver	4TU -ve	Agxt	+	71862	62395	76452	67237	T>A	0	0	T>	>A	Inf
s1	liver	4TU -ve	Agxt	+	71862	62395	76452	67237	T>C	15	0.000223091452622812	T>	>C	4482.46666666667
s1	liver	4TU -ve	Agxt	+	71862	62395	76452	67237	T>G	0	0	T>	>G	Inf
s1	liver	4TU -ve	Sned1	+	3899	2851	2741	3715	A>C	0	0	A>	>C	Inf
s1	liver	4TU -ve	Sned1	+	3899	2851	2741	3715	A>G	1	0.000256476019492177	A>	>G	3899
s1	liver	4TU -ve	Sned1	+	3899	2851	2741	3715	A>T	0	0	A>	>T	Inf
s1	liver	4TU -ve	Sned1	+	3899	2851	2741	3715	C>A	0	0	C>	>A	Inf
s1	liver	4TU -ve	Sned1	+	3899	2851	2741	3715	C>G	0	0	C>	>G	Inf
s1	liver	4TU -ve	Sned1	+	3899	2851	2741	3715	C>T	0	0	C>	>T	Inf
s1	liver	4TU -ve	Sned1	+	3899	2851	2741	3715	G>A	1	0.000364830353885443	G>	>A	2741
s1	liver	4TU -ve	Sned1	+	3899	2851	2741	3715	G>C	0	0	G>	>C	Inf
s1	liver	4TU -ve	Sned1	+	3899	2851	2741	3715	G>T	0	0	G>	>T	Inf
s1	liver	4TU -ve	Sned1	+	3899	2851	2741	3715	T>A	1	0.000269179004037685	T>	>A	3715
s1	liver	4TU -ve	Sned1	+	3899	2851	2741	3715	T>C	2	0.00053835800807537	T>	>C	1857.5
s1	liver	4TU -ve	Sned1	+	3899	2851	2741	3715	T>G	0	0	T>	>G	Inf
s1	liver	4TU -ve	Ppp1r7	+	10183	9806	7236	10702	A>C	0	0	A>	>C	Inf
s1	liver	4TU -ve	Ppp1r7	+	10183	9806	7236	10702	A>G	1	9.82028871648826e-05	A>	>G	10183
s1	liver	4TU -ve	Ppp1r7	+	10183	9806	7236	10702	A>T	0	0	A>	>T	Inf
s1	liver	4TU -ve	Ppp1r7	+	10183	9806	7236	10702	C>A	0	0	C>	>A	Inf
s1	liver	4TU -ve	Ppp1r7	+	10183	9806	7236	10702	C>G	0	0	C>	>G	Inf
s1	liver	4TU -ve	Ppp1r7	+	10183	9806	7236	10702	C>T	4	0.000407913522333265	C>	>T	2451.5
s1	liver	4TU -ve	Ppp1r7	+	10183	9806	7236	10702	G>A	1	0.000138197899391929	G>	>A	7236
s1	liver	4TU -ve	Ppp1r7	+	10183	9806	7236	10702	G>C	0	0	G>	>C	Inf
s1	liver	4TU -ve	Ppp1r7	+	10183	9806	7236	10702	G>T	0	0	G>	>T	Inf
s1	liver	4TU -ve	Ppp1r7	+	10183	9806	7236	10702	T>A	0	0	T>	>A	Inf
s1	liver	4TU -ve	Ppp1r7	+	10183	9806	7236	10702	T>C	4	0.000373761913660998	T>	>C	2675.5
s1	liver	4TU -ve	Ppp1r7	+	10183	9806	7236	10702	T>G	0	0	T>	>G	Inf
s1	liver	4TU -ve	Sept2	+	33091	21920	17265	43748	A>C	0	0	A>	>C	Inf
s1	liver	4TU -ve	Sept2	+	33091	21920	17265	43748	A>G	1	3.02196971986341e-05	A>	>G	33091
s1	liver	4TU -ve	Sept2	+	33091	21920	17265	43748	A>T	0	0	A>	>T	Inf
s1	liver	4TU -ve	Sept2	+	33091	21920	17265	43748	C>A	0	0	C>	>A	Inf
s1	liver	4TU -ve	Sept2	+	33091	21920	17265	43748	C>G	0	0	C>	>G	Inf
s1	liver	4TU -ve	Sept2	+	33091	21920	17265	43748	C>T	12	0.000547445255474453	C>	>T	1826.66666666667
s1	liver	4TU -ve	Sept2	+	33091	21920	17265	43748	G>A	2	0.000115841297422531	G>	>A	8632.5
s1	liver	4TU -ve	Sept2	+	33091	21920	17265	43748	G>C	0	0	G>	>C	Inf
s1	liver	4TU -ve	Sept2	+	33091	21920	17265	43748	G>T	0	0	G>	>T	Inf
s1	liver	4TU -ve	Sept2	+	33091	21920	17265	43748	T>A	1	2.2858187802871e-05	T>	>A	43748
s1	liver	4TU -ve	Sept2	+	33091	21920	17265	43748	T>C	10	0.00022858187802871	T>	>C	4374.8
s1	liver	4TU -ve	Sept2	+	33091	21920	17265	43748	T>G	3	6.8574563408613e-05	T>	>G	14582.6666666667
s1	liver	4TU -ve	Farp2	+	4291	3843	2990	4326	A>C	0	0	A>	>C	Inf
s1	liver	4TU -ve	Farp2	+	4291	3843	2990	4326	A>G	1	0.000233045910044279	A>	>G	4291
s1	liver	4TU -ve	Farp2	+	4291	3843	2990	4326	A>T	0	0	A>	>T	Inf
s1	liver	4TU -ve	Farp2	+	4291	3843	2990	4326	C>A	0	0	C>	>A	Inf
s1	liver	4TU -ve	Farp2	+	4291	3843	2990	4326	C>G	0	0	C>	>G	Inf
s1	liver	4TU -ve	Farp2	+	4291	3843	2990	4326	C>T	1	0.000260213374967473	C>	>T	3843
s1	liver	4TU -ve	Farp2	+	4291	3843	2990	4326	G>A	1	0.000334448160535117	G>	>A	2990
s1	liver	4TU -ve	Farp2	+	4291	3843	2990	4326	G>C	0	0	G>	>C	Inf
s1	liver	4TU -ve	Farp2	+	4291	3843	2990	4326	G>T	0	0	G>	>T	Inf
s1	liver	4TU -ve	Farp2	+	4291	3843	2990	4326	T>A	0	0	T>	>A	Inf
s1	liver	4TU -ve	Farp2	+	4291	3843	2990	4326	T>C	0	0	T>	>C	Inf
s1	liver	4TU -ve	Farp2	+	4291	3843	2990	4326	T>G	0	0	T>	>G	Inf
s1	liver	4TU -ve	Bok	+	6589	4400	6055	5721	A>C	0	0	A>	>C	Inf
s1	liver	4TU -ve	Bok	+	6589	4400	6055	5721	A>G	3	0.000455304295037183	A>	>G	2196.33333333333
s1	liver	4TU -ve	Bok	+	6589	4400	6055	5721	A>T	0	0	A>	>T	Inf
s1	liver	4TU -ve	Bok	+	6589	4400	6055	5721	C>A	0	0	C>	>A	Inf
s1	liver	4TU -ve	Bok	+	6589	4400	6055	5721	C>G	0	0	C>	>G	Inf
s1	liver	4TU -ve	Bok	+	6589	4400	6055	5721	C>T	8	0.00181818181818181	C>	>T	550.000000000003
s1	liver	4TU -ve	Bok	+	6589	4400	6055	5721	G>A	16	0.00264244426094137	G>	>A	378.4375
s1	liver	4TU -ve	Bok	+	6589	4400	6055	5721	G>C	0	0	G>	>C	Inf
s1	liver	4TU -ve	Bok	+	6589	4400	6055	5721	G>T	0	0	G>	>T	Inf
s1	liver	4TU -ve	Bok	+	6589	4400	6055	5721	T>A	1	0.000174794616325817	T>	>A	5721
s1	liver	4TU -ve	Bok	+	6589	4400	6055	5721	T>C	0	0	T>	>C	Inf
s1	liver	4TU -ve	Bok	+	6589	4400	6055	5721	T>G	0	0	T>	>G	Inf
s1	liver	4TU -ve	Atg4b	+	10192	8738	11666	13943	A>C	0	0	A>	>C	Inf
s1	liver	4TU -ve	Atg4b	+	10192	8738	11666	13943	A>G	0	0	A>	>G	Inf
s1	liver	4TU -ve	Atg4b	+	10192	8738	11666	13943	A>T	0	0	A>	>T	Inf
s1	liver	4TU -ve	Atg4b	+	10192	8738	11666	13943	C>A	0	0	C>	>A	Inf
s1	liver	4TU -ve	Atg4b	+	10192	8738	11666	13943	C>G	0	0	C>	>G	Inf
s1	liver	4TU -ve	Atg4b	+	10192	8738	11666	13943	C>T	9	0.001029983978027	C>	>T	970.888888888897
s1	liver	4TU -ve	Atg4b	+	10192	8738	11666	13943	G>A	4	0.000342876735813475	G>	>A	2916.5
s1	liver	4TU -ve	Atg4b	+	10192	8738	11666	13943	G>C	0	0	G>	>C	Inf
s1	liver	4TU -ve	Atg4b	+	10192	8738	11666	13943	G>T	0	0	G>	>T	Inf
s1	liver	4TU -ve	Atg4b	+	10192	8738	11666	13943	T>A	0	0	T>	>A	Inf
s1	liver	4TU -ve	Atg4b	+	10192	8738	11666	13943	T>C	0	0	T>	>C	Inf
s1	liver	4TU -ve	Atg4b	+	10192	8738	11666	13943	T>G	0	0	T>	>G	Inf
s1	liver	4TU -ve	D2hgdh	+	9870	7672	6495	11295	A>C	0	0	A>	>C	Inf
s1	liver	4TU -ve	D2hgdh	+	9870	7672	6495	11295	A>G	0	0	A>	>G	Inf
s1	liver	4TU -ve	D2hgdh	+	9870	7672	6495	11295	A>T	0	0	A>	>T	Inf
s1	liver	4TU -ve	D2hgdh	+	9870	7672	6495	11295	C>A	0	0	C>	>A	Inf
s1	liver	4TU -ve	D2hgdh	+	9870	7672	6495	11295	C>G	0	0	C>	>G	Inf
s1	liver	4TU -ve	D2hgdh	+	9870	7672	6495	11295	C>T	0	0	C>	>T	Inf
s1	liver	4TU -ve	D2hgdh	+	9870	7672	6495	11295	G>A	0	0	G>	>A	Inf
s1	liver	4TU -ve	D2hgdh	+	9870	7672	6495	11295	G>C	0	0	G>	>C	Inf
s1	liver	4TU -ve	D2hgdh	+	9870	7672	6495	11295	G>T	0	0	G>	>T	Inf
s1	liver	4TU -ve	D2hgdh	+	9870	7672	6495	11295	T>A	0	0	T>	>A	Inf
s1	liver	4TU -ve	D2hgdh	+	9870	7672	6495	11295	T>C	0	0	T>	>C	Inf
s1	liver	4TU -ve	D2hgdh	+	9870	7672	6495	11295	T>G	1	8.85347498893316e-05	T>	>G	11295
s1	liver	4TU -ve	Fam174a	+	8052	2104	3243	8058	A>C	0	0	A>	>C	Inf
s1	liver	4TU -ve	Fam174a	+	8052	2104	3243	8058	A>G	0	0	A>	>G	Inf
s1	liver	4TU -ve	Fam174a	+	8052	2104	3243	8058	A>T	0	0	A>	>T	Inf
s1	liver	4TU -ve	Fam174a	+	8052	2104	3243	8058	C>A	0	0	C>	>A	Inf
s1	liver	4TU -ve	Fam174a	+	8052	2104	3243	8058	C>G	0	0	C>	>G	Inf
s1	liver	4TU -ve	Fam174a	+	8052	2104	3243	8058	C>T	0	0	C>	>T	Inf
s1	liver	4TU -ve	Fam174a	+	8052	2104	3243	8058	G>A	0	0	G>	>A	Inf
s1	liver	4TU -ve	Fam174a	+	8052	2104	3243	8058	G>C	0	0	G>	>C	Inf
s1	liver	4TU -ve	Fam174a	+	8052	2104	3243	8058	G>T	0	0	G>	>T	Inf
s1	liver	4TU -ve	Fam174a	+	8052	2104	3243	8058	T>A	0	0	T>	>A	Inf
s1	liver	4TU -ve	Fam174a	+	8052	2104	3243	8058	T>C	2	0.000248200546041201	T>	>C	4029
s1	liver	4TU -ve	Fam174a	+	8052	2104	3243	8058	T>G	1	0.000124100273020601	T>	>G	8058
s1	liver	4TU -ve	Gin1	+	2966	2259	1913	1800	A>C	0	0	A>	>C	Inf
s1	liver	4TU -ve	Gin1	+	2966	2259	1913	1800	A>G	0	0	A>	>G	Inf
s1	liver	4TU -ve	Gin1	+	2966	2259	1913	1800	A>T	0	0	A>	>T	Inf
s1	liver	4TU -ve	Gin1	+	2966	2259	1913	1800	C>A	0	0	C>	>A	Inf
s1	liver	4TU -ve	Gin1	+	2966	2259	1913	1800	C>G	0	0	C>	>G	Inf
s1	liver	4TU -ve	Gin1	+	2966	2259	1913	1800	C>T	0	0	C>	>T	Inf
s1	liver	4TU -ve	Gin1	+	2966	2259	1913	1800	G>A	1	0.000522739153162572	G>	>A	1913
s1	liver	4TU -ve	Gin1	+	2966	2259	1913	1800	G>C	0	0	G>	>C	Inf
s1	liver	4TU -ve	Gin1	+	2966	2259	1913	1800	G>T	0	0	G>	>T	Inf
s1	liver	4TU -ve	Gin1	+	2966	2259	1913	1800	T>A	0	0	T>	>A	Inf
s1	liver	4TU -ve	Gin1	+	2966	2259	1913	1800	T>C	0	0	T>	>C	Inf
s1	liver	4TU -ve	Gin1	+	2966	2259	1913	1800	T>G	0	0	T>	>G	Inf
s1	liver	4TU -ve	Gin1	+	3140	1111	1003	3028	A>C	0	0	A>	>C	Inf
s1	liver	4TU -ve	Gin1	+	3140	1111	1003	3028	A>G	0	0	A>	>G	Inf
s1	liver	4TU -ve	Gin1	+	3140	1111	1003	3028	A>T	0	0	A>	>T	Inf
s1	liver	4TU -ve	Gin1	+	3140	1111	1003	3028	C>A	0	0	C>	>A	Inf
s1	liver	4TU -ve	Gin1	+	3140	1111	1003	3028	C>G	0	0	C>	>G	Inf
s1	liver	4TU -ve	Gin1	+	3140	1111	1003	3028	C>T	9	0.0081008100810081	C>	>T	123.444444444444
s1	liver	4TU -ve	Gin1	+	3140	1111	1003	3028	G>A	0	0	G>	>A	Inf
s1	liver	4TU -ve	Gin1	+	3140	1111	1003	3028	G>C	0	0	G>	>C	Inf
s1	liver	4TU -ve	Gin1	+	3140	1111	1003	3028	G>T	0	0	G>	>T	Inf
s1	liver	4TU -ve	Gin1	+	3140	1111	1003	3028	T>A	0	0	T>	>A	Inf
s1	liver	4TU -ve	Gin1	+	3140	1111	1003	3028	T>C	1	0.000330250990752972	T>	>C	3028
s1	liver	4TU -ve	Gin1	+	3140	1111	1003	3028	T>G	0	0	T>	>G	Inf
s1	liver	4TU -ve	2310035C23Rik	+	4556	2385	2590	5922	A>C	0	0	A>	>C	Inf
s1	liver	4TU -ve	2310035C23Rik	+	4556	2385	2590	5922	A>G	0	0	A>	>G	Inf
s1	liver	4TU -ve	2310035C23Rik	+	4556	2385	2590	5922	A>T	0	0	A>	>T	Inf
s1	liver	4TU -ve	2310035C23Rik	+	4556	2385	2590	5922	C>A	0	0	C>	>A	Inf
s1	liver	4TU -ve	2310035C23Rik	+	4556	2385	2590	5922	C>G	0	0	C>	>G	Inf
s1	liver	4TU -ve	2310035C23Rik	+	4556	2385	2590	5922	C>T	1	0.000419287211740042	C>	>T	2385
s1	liver	4TU -ve	2310035C23Rik	+	4556	2385	2590	5922	G>A	1	0.000386100386100386	G>	>A	2590
s1	liver	4TU -ve	2310035C23Rik	+	4556	2385	2590	5922	G>C	0	0	G>	>C	Inf
s1	liver	4TU -ve	2310035C23Rik	+	4556	2385	2590	5922	G>T	0	0	G>	>T	Inf
s1	liver	4TU -ve	2310035C23Rik	+	4556	2385	2590	5922	T>A	0	0	T>	>A	Inf
s1	liver	4TU -ve	2310035C23Rik	+	4556	2385	2590	5922	T>C	0	0	T>	>C	Inf
s1	liver	4TU -ve	2310035C23Rik	+	4556	2385	2590	5922	T>G	0	0	T>	>G	Inf
s1	liver	4TU -ve	Zcchc2	+	6272	2927	3071	7048	A>C	0	0	A>	>C	Inf
s1	liver	4TU -ve	Zcchc2	+	6272	2927	3071	7048	A>G	0	0	A>	>G	Inf
s1	liver	4TU -ve	Zcchc2	+	6272	2927	3071	7048	A>T	2	0.000318877551020408	A>	>T	3136
s1	liver	4TU -ve	Zcchc2	+	6272	2927	3071	7048	C>A	0	0	C>	>A	Inf
s1	liver	4TU -ve	Zcchc2	+	6272	2927	3071	7048	C>G	5	0.00170823368636829	C>	>G	585.400000000002
s1	liver	4TU -ve	Zcchc2	+	6272	2927	3071	7048	C>T	1	0.000341646737273659	C>	>T	2927
s1	liver	4TU -ve	Zcchc2	+	6272	2927	3071	7048	G>A	0	0	G>	>A	Inf
s1	liver	4TU -ve	Zcchc2	+	6272	2927	3071	7048	G>C	0	0	G>	>C	Inf
s1	liver	4TU -ve	Zcchc2	+	6272	2927	3071	7048	G>T	0	0	G>	>T	Inf
s1	liver	4TU -ve	Zcchc2	+	6272	2927	3071	7048	T>A	0	0	T>	>A	Inf
s1	liver	4TU -ve	Zcchc2	+	6272	2927	3071	7048	T>C	0	0	T>	>C	Inf
s1	liver	4TU -ve	Zcchc2	+	6272	2927	3071	7048	T>G	0	0	T>	>G	Inf
s1	liver	4TU -ve	Phlpp1	+	4750	3794	3057	5782	A>C	0	0	A>	>C	Inf
s1	liver	4TU -ve	Phlpp1	+	4750	3794	3057	5782	A>G	0	0	A>	>G	Inf
s1	liver	4TU -ve	Phlpp1	+	4750	3794	3057	5782	A>T	0	0	A>	>T	Inf
s1	liver	4TU -ve	Phlpp1	+	4750	3794	3057	5782	C>A	0	0	C>	>A	Inf
s1	liver	4TU -ve	Phlpp1	+	4750	3794	3057	5782	C>G	0	0	C>	>G	Inf
s1	liver	4TU -ve	Phlpp1	+	4750	3794	3057	5782	C>T	0	0	C>	>T	Inf
s1	liver	4TU -ve	Phlpp1	+	4750	3794	3057	5782	G>A	1	0.000327118089630357	G>	>A	3057
s1	liver	4TU -ve	Phlpp1	+	4750	3794	3057	5782	G>C	0	0	G>	>C	Inf
s1	liver	4TU -ve	Phlpp1	+	4750	3794	3057	5782	G>T	0	0	G>	>T	Inf
s1	liver	4TU -ve	Phlpp1	+	4750	3794	3057	5782	T>A	0	0	T>	>A	Inf
s1	liver	4TU -ve	Phlpp1	+	4750	3794	3057	5782	T>C	0	0	T>	>C	Inf
s1	liver	4TU -ve	Phlpp1	+	4750	3794	3057	5782	T>G	0	0	T>	>G	Inf
s1	liver	4TU -ve	Nifk	+	9414	7604	6874	15392	A>C	0	0	A>	>C	Inf
s1	liver	4TU -ve	Nifk	+	9414	7604	6874	15392	A>G	0	0	A>	>G	Inf
s1	liver	4TU -ve	Nifk	+	9414	7604	6874	15392	A>T	1	0.000106224771616741	A>	>T	9414
s1	liver	4TU -ve	Nifk	+	9414	7604	6874	15392	C>A	0	0	C>	>A	Inf
s1	liver	4TU -ve	Nifk	+	9414	7604	6874	15392	C>G	0	0	C>	>G	Inf
s1	liver	4TU -ve	Nifk	+	9414	7604	6874	15392	C>T	14	0.00184113624408206	C>	>T	543.142857142858
s1	liver	4TU -ve	Nifk	+	9414	7604	6874	15392	G>A	1	0.000145475705557172	G>	>A	6874
s1	liver	4TU -ve	Nifk	+	9414	7604	6874	15392	G>C	0	0	G>	>C	Inf
s1	liver	4TU -ve	Nifk	+	9414	7604	6874	15392	G>T	0	0	G>	>T	Inf
s1	liver	4TU -ve	Nifk	+	9414	7604	6874	15392	T>A	0	0	T>	>A	Inf
s1	liver	4TU -ve	Nifk	+	9414	7604	6874	15392	T>C	0	0	T>	>C	Inf
s1	liver	4TU -ve	Nifk	+	9414	7604	6874	15392	T>G	2	0.00012993762993763	T>	>G	7696
s1	liver	4TU -ve	Clasp1	+	3680	1881	2491	4149	A>C	0	0	A>	>C	Inf
s1	liver	4TU -ve	Clasp1	+	3680	1881	2491	4149	A>G	0	0	A>	>G	Inf
s1	liver	4TU -ve	Clasp1	+	3680	1881	2491	4149	A>T	0	0	A>	>T	Inf
s1	liver	4TU -ve	Clasp1	+	3680	1881	2491	4149	C>A	0	0	C>	>A	Inf
s1	liver	4TU -ve	Clasp1	+	3680	1881	2491	4149	C>G	1	0.000531632110579479	C>	>G	1881
s1	liver	4TU -ve	Clasp1	+	3680	1881	2491	4149	C>T	2	0.00106326422115895	C>	>T	940.500000000007
s1	liver	4TU -ve	Clasp1	+	3680	1881	2491	4149	G>A	0	0	G>	>A	Inf
s1	liver	4TU -ve	Clasp1	+	3680	1881	2491	4149	G>C	0	0	G>	>C	Inf
s1	liver	4TU -ve	Clasp1	+	3680	1881	2491	4149	G>T	0	0	G>	>T	Inf
s1	liver	4TU -ve	Clasp1	+	3680	1881	2491	4149	T>A	5	0.00120510966497951	T>	>A	829.800000000002
s1	liver	4TU -ve	Clasp1	+	3680	1881	2491	4149	T>C	0	0	T>	>C	Inf
s1	liver	4TU -ve	Clasp1	+	3680	1881	2491	4149	T>G	0	0	T>	>G	Inf
s1	liver	4TU -ve	Tfcp2l1	+	2123	1165	1449	2193	A>C	0	0	A>	>C	Inf
s1	liver	4TU -ve	Tfcp2l1	+	2123	1165	1449	2193	A>G	0	0	A>	>G	Inf
s1	liver	4TU -ve	Tfcp2l1	+	2123	1165	1449	2193	A>T	0	0	A>	>T	Inf
s1	liver	4TU -ve	Tfcp2l1	+	2123	1165	1449	2193	C>A	0	0	C>	>A	Inf
s1	liver	4TU -ve	Tfcp2l1	+	2123	1165	1449	2193	C>G	0	0	C>	>G	Inf
s1	liver	4TU -ve	Tfcp2l1	+	2123	1165	1449	2193	C>T	0	0	C>	>T	Inf
s1	liver	4TU -ve	Tfcp2l1	+	2123	1165	1449	2193	G>A	0	0	G>	>A	Inf
s1	liver	4TU -ve	Tfcp2l1	+	2123	1165	1449	2193	G>C	0	0	G>	>C	Inf
s1	liver	4TU -ve	Tfcp2l1	+	2123	1165	1449	2193	G>T	0	0	G>	>T	Inf
s1	liver	4TU -ve	Tfcp2l1	+	2123	1165	1449	2193	T>A	0	0	T>	>A	Inf
s1	liver	4TU -ve	Tfcp2l1	+	2123	1165	1449	2193	T>C	0	0	T>	>C	Inf
s1	liver	4TU -ve	Tfcp2l1	+	2123	1165	1449	2193	T>G	0	0	T>	>G	Inf
s1	liver	4TU -ve	Tmem185b	+	4100	1623	2789	6309	A>C	0	0	A>	>C	Inf
s1	liver	4TU -ve	Tmem185b	+	4100	1623	2789	6309	A>G	0	0	A>	>G	Inf
s1	liver	4TU -ve	Tmem185b	+	4100	1623	2789	6309	A>T	0	0	A>	>T	Inf
s1	liver	4TU -ve	Tmem185b	+	4100	1623	2789	6309	C>A	0	0	C>	>A	Inf
s1	liver	4TU -ve	Tmem185b	+	4100	1623	2789	6309	C>G	0	0	C>	>G	Inf
s1	liver	4TU -ve	Tmem185b	+	4100	1623	2789	6309	C>T	6	0.00369685767097966	C>	>T	270.500000000001
s1	liver	4TU -ve	Tmem185b	+	4100	1623	2789	6309	G>A	0	0	G>	>A	Inf
s1	liver	4TU -ve	Tmem185b	+	4100	1623	2789	6309	G>C	0	0	G>	>C	Inf
s1	liver	4TU -ve	Tmem185b	+	4100	1623	2789	6309	G>T	0	0	G>	>T	Inf
s1	liver	4TU -ve	Tmem185b	+	4100	1623	2789	6309	T>A	0	0	T>	>A	Inf
s1	liver	4TU -ve	Tmem185b	+	4100	1623	2789	6309	T>C	0	0	T>	>C	Inf
s1	liver	4TU -ve	Tmem185b	+	4100	1623	2789	6309	T>G	0	0	T>	>G	Inf
s1	liver	4TU -ve	Ccdc93	+	3357	2149	2457	4219	A>C	0	0	A>	>C	Inf
s1	liver	4TU -ve	Ccdc93	+	3357	2149	2457	4219	A>G	2	0.000595770032767352	A>	>G	1678.5
s1	liver	4TU -ve	Ccdc93	+	3357	2149	2457	4219	A>T	0	0	A>	>T	Inf
s1	liver	4TU -ve	Ccdc93	+	3357	2149	2457	4219	C>A	0	0	C>	>A	Inf
s1	liver	4TU -ve	Ccdc93	+	3357	2149	2457	4219	C>G	0	0	C>	>G	Inf
s1	liver	4TU -ve	Ccdc93	+	3357	2149	2457	4219	C>T	2	0.000930665425779432	C>	>T	1074.5
s1	liver	4TU -ve	Ccdc93	+	3357	2149	2457	4219	G>A	0	0	G>	>A	Inf
s1	liver	4TU -ve	Ccdc93	+	3357	2149	2457	4219	G>C	0	0	G>	>C	Inf
s1	liver	4TU -ve	Ccdc93	+	3357	2149	2457	4219	G>T	0	0	G>	>T	Inf
s1	liver	4TU -ve	Ccdc93	+	3357	2149	2457	4219	T>A	0	0	T>	>A	Inf
s1	liver	4TU -ve	Ccdc93	+	3357	2149	2457	4219	T>C	0	0	T>	>C	Inf
s1	liver	4TU -ve	Ccdc93	+	3357	2149	2457	4219	T>G	0	0	T>	>G	Inf
s1	liver	4TU -ve	Slc35f5	+	10268	3984	5410	13054	A>C	0	0	A>	>C	Inf
s1	liver	4TU -ve	Slc35f5	+	10268	3984	5410	13054	A>G	1	9.73899493572263e-05	A>	>G	10268
s1	liver	4TU -ve	Slc35f5	+	10268	3984	5410	13054	A>T	1	9.73899493572263e-05	A>	>T	10268
s1	liver	4TU -ve	Slc35f5	+	10268	3984	5410	13054	C>A	0	0	C>	>A	Inf
s1	liver	4TU -ve	Slc35f5	+	10268	3984	5410	13054	C>G	1	0.000251004016064257	C>	>G	3984
s1	liver	4TU -ve	Slc35f5	+	10268	3984	5410	13054	C>T	0	0	C>	>T	Inf
s1	liver	4TU -ve	Slc35f5	+	10268	3984	5410	13054	G>A	0	0	G>	>A	Inf
s1	liver	4TU -ve	Slc35f5	+	10268	3984	5410	13054	G>C	0	0	G>	>C	Inf
s1	liver	4TU -ve	Slc35f5	+	10268	3984	5410	13054	G>T	0	0	G>	>T	Inf
s1	liver	4TU -ve	Slc35f5	+	10268	3984	5410	13054	T>A	0	0	T>	>A	Inf
s1	liver	4TU -ve	Slc35f5	+	10268	3984	5410	13054	T>C	4	0.000306419488279455	T>	>C	3263.5
s1	liver	4TU -ve	Slc35f5	+	10268	3984	5410	13054	T>G	0	0	T>	>G	Inf
s1	liver	4TU -ve	Mgat5	+	3557	2369	2565	3987	A>C	0	0	A>	>C	Inf
s1	liver	4TU -ve	Mgat5	+	3557	2369	2565	3987	A>G	0	0	A>	>G	Inf
s1	liver	4TU -ve	Mgat5	+	3557	2369	2565	3987	A>T	0	0	A>	>T	Inf
s1	liver	4TU -ve	Mgat5	+	3557	2369	2565	3987	C>A	0	0	C>	>A	Inf
s1	liver	4TU -ve	Mgat5	+	3557	2369	2565	3987	C>G	0	0	C>	>G	Inf
s1	liver	4TU -ve	Mgat5	+	3557	2369	2565	3987	C>T	0	0	C>	>T	Inf
s1	liver	4TU -ve	Mgat5	+	3557	2369	2565	3987	G>A	0	0	G>	>A	Inf
s1	liver	4TU -ve	Mgat5	+	3557	2369	2565	3987	G>C	0	0	G>	>C	Inf
s1	liver	4TU -ve	Mgat5	+	3557	2369	2565	3987	G>T	0	0	G>	>T	Inf
s1	liver	4TU -ve	Mgat5	+	3557	2369	2565	3987	T>A	0	0	T>	>A	Inf
s1	liver	4TU -ve	Mgat5	+	3557	2369	2565	3987	T>C	0	0	T>	>C	Inf
s1	liver	4TU -ve	Mgat5	+	3557	2369	2565	3987	T>G	0	0	T>	>G	Inf
s1	liver	4TU -ve	Acmsd	+	8179	8160	3595	9319	A>C	0	0	A>	>C	Inf
s1	liver	4TU -ve	Acmsd	+	8179	8160	3595	9319	A>G	0	0	A>	>G	Inf
s1	liver	4TU -ve	Acmsd	+	8179	8160	3595	9319	A>T	0	0	A>	>T	Inf
s1	liver	4TU -ve	Acmsd	+	8179	8160	3595	9319	C>A	0	0	C>	>A	Inf
s1	liver	4TU -ve	Acmsd	+	8179	8160	3595	9319	C>G	1	0.000122549019607843	C>	>G	8160
s1	liver	4TU -ve	Acmsd	+	8179	8160	3595	9319	C>T	9	0.00110294117647058	C>	>T	906.666666666673
s1	liver	4TU -ve	Acmsd	+	8179	8160	3595	9319	G>A	0	0	G>	>A	Inf
s1	liver	4TU -ve	Acmsd	+	8179	8160	3595	9319	G>C	0	0	G>	>C	Inf
s1	liver	4TU -ve	Acmsd	+	8179	8160	3595	9319	G>T	0	0	G>	>T	Inf
s1	liver	4TU -ve	Acmsd	+	8179	8160	3595	9319	T>A	3	0.000321922953106556	T>	>A	3106.33333333333
s1	liver	4TU -ve	Acmsd	+	8179	8160	3595	9319	T>C	0	0	T>	>C	Inf
s1	liver	4TU -ve	Acmsd	+	8179	8160	3595	9319	T>G	0	0	T>	>G	Inf
s1	liver	4TU -ve	Ccnt2	+	10620	4993	6630	11986	A>C	0	0	A>	>C	Inf
s1	liver	4TU -ve	Ccnt2	+	10620	4993	6630	11986	A>G	0	0	A>	>G	Inf
s1	liver	4TU -ve	Ccnt2	+	10620	4993	6630	11986	A>T	0	0	A>	>T	Inf
s1	liver	4TU -ve	Ccnt2	+	10620	4993	6630	11986	C>A	0	0	C>	>A	Inf
s1	liver	4TU -ve	Ccnt2	+	10620	4993	6630	11986	C>G	0	0	C>	>G	Inf
s1	liver	4TU -ve	Ccnt2	+	10620	4993	6630	11986	C>T	4	0.000801121570198278	C>	>T	1248.25
s1	liver	4TU -ve	Ccnt2	+	10620	4993	6630	11986	G>A	0	0	G>	>A	Inf
s1	liver	4TU -ve	Ccnt2	+	10620	4993	6630	11986	G>C	0	0	G>	>C	Inf
s1	liver	4TU -ve	Ccnt2	+	10620	4993	6630	11986	G>T	0	0	G>	>T	Inf
s1	liver	4TU -ve	Ccnt2	+	10620	4993	6630	11986	T>A	1	8.34306691139663e-05	T>	>A	11986
s1	liver	4TU -ve	Ccnt2	+	10620	4993	6630	11986	T>C	0	0	T>	>C	Inf
s1	liver	4TU -ve	Ccnt2	+	10620	4993	6630	11986	T>G	0	0	T>	>G	Inf
s1	liver	4TU -ve	Rab3gap1	+	13551	8363	12631	14811	A>C	0	0	A>	>C	Inf
s1	liver	4TU -ve	Rab3gap1	+	13551	8363	12631	14811	A>G	1	7.37952918603793e-05	A>	>G	13551
s1	liver	4TU -ve	Rab3gap1	+	13551	8363	12631	14811	A>T	0	0	A>	>T	Inf
s1	liver	4TU -ve	Rab3gap1	+	13551	8363	12631	14811	C>A	1	0.000119574315437044	C>	>A	8363
s1	liver	4TU -ve	Rab3gap1	+	13551	8363	12631	14811	C>G	0	0	C>	>G	Inf
s1	liver	4TU -ve	Rab3gap1	+	13551	8363	12631	14811	C>T	4	0.000478297261748176	C>	>T	2090.75
s1	liver	4TU -ve	Rab3gap1	+	13551	8363	12631	14811	G>A	4	0.000316681181220806	G>	>A	3157.75
s1	liver	4TU -ve	Rab3gap1	+	13551	8363	12631	14811	G>C	0	0	G>	>C	Inf
s1	liver	4TU -ve	Rab3gap1	+	13551	8363	12631	14811	G>T	0	0	G>	>T	Inf
s1	liver	4TU -ve	Rab3gap1	+	13551	8363	12631	14811	T>A	0	0	T>	>A	Inf
s1	liver	4TU -ve	Rab3gap1	+	13551	8363	12631	14811	T>C	2	0.000135034771453649	T>	>C	7405.5
s1	liver	4TU -ve	Rab3gap1	+	13551	8363	12631	14811	T>G	0	0	T>	>G	Inf
s1	liver	4TU -ve	R3hdm1	+	6920	3826	4036	8001	A>C	0	0	A>	>C	Inf
s1	liver	4TU -ve	R3hdm1	+	6920	3826	4036	8001	A>G	0	0	A>	>G	Inf
s1	liver	4TU -ve	R3hdm1	+	6920	3826	4036	8001	A>T	0	0	A>	>T	Inf
s1	liver	4TU -ve	R3hdm1	+	6920	3826	4036	8001	C>A	0	0	C>	>A	Inf
s1	liver	4TU -ve	R3hdm1	+	6920	3826	4036	8001	C>G	2	0.000522739153162572	C>	>G	1913
s1	liver	4TU -ve	R3hdm1	+	6920	3826	4036	8001	C>T	0	0	C>	>T	Inf
s1	liver	4TU -ve	R3hdm1	+	6920	3826	4036	8001	G>A	0	0	G>	>A	Inf
s1	liver	4TU -ve	R3hdm1	+	6920	3826	4036	8001	G>C	0	0	G>	>C	Inf
s1	liver	4TU -ve	R3hdm1	+	6920	3826	4036	8001	G>T	0	0	G>	>T	Inf
s1	liver	4TU -ve	R3hdm1	+	6920	3826	4036	8001	T>A	0	0	T>	>A	Inf
s1	liver	4TU -ve	R3hdm1	+	6920	3826	4036	8001	T>C	0	0	T>	>C	Inf
s1	liver	4TU -ve	R3hdm1	+	6920	3826	4036	8001	T>G	0	0	T>	>G	Inf
s1	liver	4TU -ve	Ubxn4	+	44310	34931	26134	47092	A>C	0	0	A>	>C	Inf
s1	liver	4TU -ve	Ubxn4	+	44310	34931	26134	47092	A>G	6	0.0001354096140826	A>	>G	7385
s1	liver	4TU -ve	Ubxn4	+	44310	34931	26134	47092	A>T	0	0	A>	>T	Inf
s1	liver	4TU -ve	Ubxn4	+	44310	34931	26134	47092	C>A	0	0	C>	>A	Inf
s1	liver	4TU -ve	Ubxn4	+	44310	34931	26134	47092	C>G	1	2.86278663651198e-05	C>	>G	34931
s1	liver	4TU -ve	Ubxn4	+	44310	34931	26134	47092	C>T	26	0.000744324525493115	C>	>T	1343.5
s1	liver	4TU -ve	Ubxn4	+	44310	34931	26134	47092	G>A	16	0.00061222927986531	G>	>A	1633.375
s1	liver	4TU -ve	Ubxn4	+	44310	34931	26134	47092	G>C	0	0	G>	>C	Inf
s1	liver	4TU -ve	Ubxn4	+	44310	34931	26134	47092	G>T	2	7.65286599831637e-05	G>	>T	13067
s1	liver	4TU -ve	Ubxn4	+	44310	34931	26134	47092	T>A	0	0	T>	>A	Inf
s1	liver	4TU -ve	Ubxn4	+	44310	34931	26134	47092	T>C	5	0.000106175146521702	T>	>C	9418.4
s1	liver	4TU -ve	Ubxn4	+	44310	34931	26134	47092	T>G	5	0.000106175146521702	T>	>G	9418.4
s1	liver	4TU -ve	Yod1	+	8967	3780	4519	12490	A>C	0	0	A>	>C	Inf
s1	liver	4TU -ve	Yod1	+	8967	3780	4519	12490	A>G	4	0.000446080071372811	A>	>G	2241.75
s1	liver	4TU -ve	Yod1	+	8967	3780	4519	12490	A>T	0	0	A>	>T	Inf
s1	liver	4TU -ve	Yod1	+	8967	3780	4519	12490	C>A	0	0	C>	>A	Inf
s1	liver	4TU -ve	Yod1	+	8967	3780	4519	12490	C>G	0	0	C>	>G	Inf
s1	liver	4TU -ve	Yod1	+	8967	3780	4519	12490	C>T	4	0.00105820105820105	C>	>T	945.000000000007
s1	liver	4TU -ve	Yod1	+	8967	3780	4519	12490	G>A	0	0	G>	>A	Inf
s1	liver	4TU -ve	Yod1	+	8967	3780	4519	12490	G>C	0	0	G>	>C	Inf
s1	liver	4TU -ve	Yod1	+	8967	3780	4519	12490	G>T	0	0	G>	>T	Inf
s1	liver	4TU -ve	Yod1	+	8967	3780	4519	12490	T>A	0	0	T>	>A	Inf
s1	liver	4TU -ve	Yod1	+	8967	3780	4519	12490	T>C	7	0.00056044835868695	T>	>C	1784.28571428571
s1	liver	4TU -ve	Yod1	+	8967	3780	4519	12490	T>G	0	0	T>	>G	Inf
s1	liver	4TU -ve	Pigr	+	647185	390468	370497	474517	A>C	4	6.18061296229053e-06	A>	>C	161796.25
s1	liver	4TU -ve	Pigr	+	647185	390468	370497	474517	A>G	222	0.000343024019407125	A>	>G	2915.24774774775
s1	liver	4TU -ve	Pigr	+	647185	390468	370497	474517	A>T	25	3.86288310143158e-05	A>	>T	25887.4
s1	liver	4TU -ve	Pigr	+	647185	390468	370497	474517	C>A	22	5.63426452359732e-05	C>	>A	17748.5454545455
s1	liver	4TU -ve	Pigr	+	647185	390468	370497	474517	C>G	54	0.000138295583761025	C>	>G	7230.88888888889
s1	liver	4TU -ve	Pigr	+	647185	390468	370497	474517	C>T	396	0.00101416761424751	C>	>T	986.030303030311
s1	liver	4TU -ve	Pigr	+	647185	390468	370497	474517	G>A	355	0.000958172400856147	G>	>A	1043.65352112676
s1	liver	4TU -ve	Pigr	+	647185	390468	370497	474517	G>C	7	1.88935402985719e-05	G>	>C	52928.1428571428
s1	liver	4TU -ve	Pigr	+	647185	390468	370497	474517	G>T	6	1.61944631130616e-05	G>	>T	61749.5
s1	liver	4TU -ve	Pigr	+	647185	390468	370497	474517	T>A	16	3.37184969137038e-05	T>	>A	29657.3125
s1	liver	4TU -ve	Pigr	+	647185	390468	370497	474517	T>C	78	0.000164377672454306	T>	>C	6083.55128205128
s1	liver	4TU -ve	Pigr	+	647185	390468	370497	474517	T>G	23	4.84703393134493e-05	T>	>G	20631.1739130435
s1	liver	4TU -ve	Eif2d	+	13402	9567	10087	11660	A>C	0	0	A>	>C	Inf
s1	liver	4TU -ve	Eif2d	+	13402	9567	10087	11660	A>G	5	0.000373078644978361	A>	>G	2680.4
s1	liver	4TU -ve	Eif2d	+	13402	9567	10087	11660	A>T	20	0.00149231457991344	A>	>T	670.100000000003
s1	liver	4TU -ve	Eif2d	+	13402	9567	10087	11660	C>A	0	0	C>	>A	Inf
s1	liver	4TU -ve	Eif2d	+	13402	9567	10087	11660	C>G	0	0	C>	>G	Inf
s1	liver	4TU -ve	Eif2d	+	13402	9567	10087	11660	C>T	8	0.000836207797637713	C>	>T	1195.875
s1	liver	4TU -ve	Eif2d	+	13402	9567	10087	11660	G>A	1	9.91375037176564e-05	G>	>A	10087
s1	liver	4TU -ve	Eif2d	+	13402	9567	10087	11660	G>C	1	9.91375037176564e-05	G>	>C	10087
s1	liver	4TU -ve	Eif2d	+	13402	9567	10087	11660	G>T	0	0	G>	>T	Inf
s1	liver	4TU -ve	Eif2d	+	13402	9567	10087	11660	T>A	1	8.57632933104631e-05	T>	>A	11660
s1	liver	4TU -ve	Eif2d	+	13402	9567	10087	11660	T>C	20	0.00171526586620926	T>	>C	583.000000000001
s1	liver	4TU -ve	Eif2d	+	13402	9567	10087	11660	T>G	0	0	T>	>G	Inf
s1	liver	4TU -ve	Pm20d1	+	33516	25752	21285	30385	A>C	1	2.98364960019095e-05	A>	>C	33516
s1	liver	4TU -ve	Pm20d1	+	33516	25752	21285	30385	A>G	2	5.96729920038191e-05	A>	>G	16758
s1	liver	4TU -ve	Pm20d1	+	33516	25752	21285	30385	A>T	0	0	A>	>T	Inf
s1	liver	4TU -ve	Pm20d1	+	33516	25752	21285	30385	C>A	0	0	C>	>A	Inf
s1	liver	4TU -ve	Pm20d1	+	33516	25752	21285	30385	C>G	9	0.000349487418452936	C>	>G	2861.33333333333
s1	liver	4TU -ve	Pm20d1	+	33516	25752	21285	30385	C>T	19	0.000737806772289531	C>	>T	1355.36842105263
s1	liver	4TU -ve	Pm20d1	+	33516	25752	21285	30385	G>A	3	0.000140944326990839	G>	>A	7095
s1	liver	4TU -ve	Pm20d1	+	33516	25752	21285	30385	G>C	0	0	G>	>C	Inf
s1	liver	4TU -ve	Pm20d1	+	33516	25752	21285	30385	G>T	1	4.69814423302795e-05	G>	>T	21285
s1	liver	4TU -ve	Pm20d1	+	33516	25752	21285	30385	T>A	0	0	T>	>A	Inf
s1	liver	4TU -ve	Pm20d1	+	33516	25752	21285	30385	T>C	17	0.000559486588777357	T>	>C	1787.35294117647
s1	liver	4TU -ve	Pm20d1	+	33516	25752	21285	30385	T>G	0	0	T>	>G	Inf
s1	liver	4TU -ve	Slc41a1	+	3118	2015	1916	3767	A>C	0	0	A>	>C	Inf
s1	liver	4TU -ve	Slc41a1	+	3118	2015	1916	3767	A>G	0	0	A>	>G	Inf
s1	liver	4TU -ve	Slc41a1	+	3118	2015	1916	3767	A>T	0	0	A>	>T	Inf
s1	liver	4TU -ve	Slc41a1	+	3118	2015	1916	3767	C>A	0	0	C>	>A	Inf
s1	liver	4TU -ve	Slc41a1	+	3118	2015	1916	3767	C>G	0	0	C>	>G	Inf
s1	liver	4TU -ve	Slc41a1	+	3118	2015	1916	3767	C>T	5	0.00248138957816377	C>	>T	403
s1	liver	4TU -ve	Slc41a1	+	3118	2015	1916	3767	G>A	0	0	G>	>A	Inf
s1	liver	4TU -ve	Slc41a1	+	3118	2015	1916	3767	G>C	0	0	G>	>C	Inf
s1	liver	4TU -ve	Slc41a1	+	3118	2015	1916	3767	G>T	1	0.000521920668058455	G>	>T	1916
s1	liver	4TU -ve	Slc41a1	+	3118	2015	1916	3767	T>A	1	0.00026546323334218	T>	>A	3767.00000000003
s1	liver	4TU -ve	Slc41a1	+	3118	2015	1916	3767	T>C	0	0	T>	>C	Inf
s1	liver	4TU -ve	Slc41a1	+	3118	2015	1916	3767	T>G	0	0	T>	>G	Inf
s1	liver	4TU -ve	Rab29	+	9400	7551	9506	14070	A>C	0	0	A>	>C	Inf
s1	liver	4TU -ve	Rab29	+	9400	7551	9506	14070	A>G	0	0	A>	>G	Inf
s1	liver	4TU -ve	Rab29	+	9400	7551	9506	14070	A>T	0	0	A>	>T	Inf
s1	liver	4TU -ve	Rab29	+	9400	7551	9506	14070	C>A	0	0	C>	>A	Inf
s1	liver	4TU -ve	Rab29	+	9400	7551	9506	14070	C>G	2	0.000264865580717786	C>	>G	3775.5
s1	liver	4TU -ve	Rab29	+	9400	7551	9506	14070	C>T	0	0	C>	>T	Inf
s1	liver	4TU -ve	Rab29	+	9400	7551	9506	14070	G>A	3	0.000315590153587208	G>	>A	3168.66666666667
s1	liver	4TU -ve	Rab29	+	9400	7551	9506	14070	G>C	0	0	G>	>C	Inf
s1	liver	4TU -ve	Rab29	+	9400	7551	9506	14070	G>T	0	0	G>	>T	Inf
s1	liver	4TU -ve	Rab29	+	9400	7551	9506	14070	T>A	0	0	T>	>A	Inf
s1	liver	4TU -ve	Rab29	+	9400	7551	9506	14070	T>C	1	7.10732054015636e-05	T>	>C	14070
s1	liver	4TU -ve	Rab29	+	9400	7551	9506	14070	T>G	0	0	T>	>G	Inf
s1	liver	4TU -ve	Nucks1	+	17560	11055	12292	28818	A>C	0	0	A>	>C	Inf
s1	liver	4TU -ve	Nucks1	+	17560	11055	12292	28818	A>G	2	0.000113895216400911	A>	>G	8780
s1	liver	4TU -ve	Nucks1	+	17560	11055	12292	28818	A>T	0	0	A>	>T	Inf
s1	liver	4TU -ve	Nucks1	+	17560	11055	12292	28818	C>A	0	0	C>	>A	Inf
s1	liver	4TU -ve	Nucks1	+	17560	11055	12292	28818	C>G	1	9.04568068747173e-05	C>	>G	11055
s1	liver	4TU -ve	Nucks1	+	17560	11055	12292	28818	C>T	17	0.00153776571687019	C>	>T	650.294117647061
s1	liver	4TU -ve	Nucks1	+	17560	11055	12292	28818	G>A	5	0.000406768630003254	G>	>A	2458.4
s1	liver	4TU -ve	Nucks1	+	17560	11055	12292	28818	G>C	0	0	G>	>C	Inf
s1	liver	4TU -ve	Nucks1	+	17560	11055	12292	28818	G>T	0	0	G>	>T	Inf
s1	liver	4TU -ve	Nucks1	+	17560	11055	12292	28818	T>A	2	6.94010687764592e-05	T>	>A	14409
s1	liver	4TU -ve	Nucks1	+	17560	11055	12292	28818	T>C	1	3.47005343882296e-05	T>	>C	28818
s1	liver	4TU -ve	Nucks1	+	17560	11055	12292	28818	T>G	5	0.000173502671941148	T>	>G	5763.6
s1	liver	4TU -ve	Slc45a3	+	17819	7987	11376	21717	A>C	0	0	A>	>C	Inf
s1	liver	4TU -ve	Slc45a3	+	17819	7987	11376	21717	A>G	1	5.61198720466917e-05	A>	>G	17819
s1	liver	4TU -ve	Slc45a3	+	17819	7987	11376	21717	A>T	0	0	A>	>T	Inf
s1	liver	4TU -ve	Slc45a3	+	17819	7987	11376	21717	C>A	0	0	C>	>A	Inf
s1	liver	4TU -ve	Slc45a3	+	17819	7987	11376	21717	C>G	0	0	C>	>G	Inf
s1	liver	4TU -ve	Slc45a3	+	17819	7987	11376	21717	C>T	11	0.00137723801176912	C>	>T	726.090909090912
s1	liver	4TU -ve	Slc45a3	+	17819	7987	11376	21717	G>A	7	0.000615330520393812	G>	>A	1625.14285714286
s1	liver	4TU -ve	Slc45a3	+	17819	7987	11376	21717	G>C	0	0	G>	>C	Inf
s1	liver	4TU -ve	Slc45a3	+	17819	7987	11376	21717	G>T	0	0	G>	>T	Inf
s1	liver	4TU -ve	Slc45a3	+	17819	7987	11376	21717	T>A	0	0	T>	>A	Inf
s1	liver	4TU -ve	Slc45a3	+	17819	7987	11376	21717	T>C	15	0.000690703135792236	T>	>C	1447.8
s1	liver	4TU -ve	Slc45a3	+	17819	7987	11376	21717	T>G	0	0	T>	>G	Inf
s1	liver	4TU -ve	Elk4	+	35648	23090	30197	37129	A>C	1	2.80520646319569e-05	A>	>C	35648
s1	liver	4TU -ve	Elk4	+	35648	23090	30197	37129	A>G	4	0.000112208258527828	A>	>G	8912
s1	liver	4TU -ve	Elk4	+	35648	23090	30197	37129	A>T	0	0	A>	>T	Inf
s1	liver	4TU -ve	Elk4	+	35648	23090	30197	37129	C>A	6	0.000259852750108272	C>	>A	3848.33333333333
s1	liver	4TU -ve	Elk4	+	35648	23090	30197	37129	C>G	1	4.3308791684712e-05	C>	>G	23090
s1	liver	4TU -ve	Elk4	+	35648	23090	30197	37129	C>T	20	0.00086617583369424	C>	>T	1154.5
s1	liver	4TU -ve	Elk4	+	35648	23090	30197	37129	G>A	4	0.000132463489750637	G>	>A	7549.25
s1	liver	4TU -ve	Elk4	+	35648	23090	30197	37129	G>C	0	0	G>	>C	Inf
s1	liver	4TU -ve	Elk4	+	35648	23090	30197	37129	G>T	5	0.000165579362188297	G>	>T	6039.4
s1	liver	4TU -ve	Elk4	+	35648	23090	30197	37129	T>A	2	5.38662501009992e-05	T>	>A	18564.5
s1	liver	4TU -ve	Elk4	+	35648	23090	30197	37129	T>C	2	5.38662501009992e-05	T>	>C	18564.5
s1	liver	4TU -ve	Elk4	+	35648	23090	30197	37129	T>G	6	0.000161598750302998	T>	>G	6188.16666666667
s1	liver	4TU -ve	Nuak2	+	3470	4117	4483	5733	A>C	0	0	A>	>C	Inf
s1	liver	4TU -ve	Nuak2	+	3470	4117	4483	5733	A>G	0	0	A>	>G	Inf
s1	liver	4TU -ve	Nuak2	+	3470	4117	4483	5733	A>T	0	0	A>	>T	Inf
s1	liver	4TU -ve	Nuak2	+	3470	4117	4483	5733	C>A	0	0	C>	>A	Inf
s1	liver	4TU -ve	Nuak2	+	3470	4117	4483	5733	C>G	2	0.000485790624240952	C>	>G	2058.5
s1	liver	4TU -ve	Nuak2	+	3470	4117	4483	5733	C>T	22	0.00534369686665047	C>	>T	187.136363636364
s1	liver	4TU -ve	Nuak2	+	3470	4117	4483	5733	G>A	1	0.00022306491188936	G>	>A	4483
[truncated: 998,000+ more rows]
