# Supplementary material for: SLAMseq reveals potential transfer of RNA from liver to kidney in the mouse
Source: Nat Commun. 2025 Aug 11;16:7413. doi: 10.1038/s41467-025-62688-9 (PMC12339719; doi:10.1038/s41467-025-62688-9)
Supplement: Supplementary file 6 — Source Data [file 41467_2025_62688_MOESM6_ESM.zip › Source data/FigS7e_data.csv]

sample_name	tissue	group	source	gene_name	length	readsCPM	conversionRate	Tcontent	coverageOnTs	conversionsOnTs	readCount	tcReadCount	multimapCount	cpm_raw	cpm_norm	readCount_GS	NTR
s25	kidney	4TU -ve	18	0610009B22Rik	261	31.19782343	0.000528901	96	13235	7	413	7	0	31.19782343	32.37463358	372	NA
s25	kidney	4TU -ve	18	0610009O20Rik	751	63.67981878	0.000112644	164	17755	2	843	2	0	63.67981878	66.0818792	840	NA
s25	kidney	4TU -ve	18	0610010F05Rik	2558	14.35250957	0	837	4898	0	190	0	0	14.35250957	14.89389923	209.3333	NA
s25	kidney	4TU -ve	18	0610012G03Rik	1111	122.7517266	0.000235905	279	25434	6	1625	6	29	122.7517266	127.3820329	1605.3867	NA
s25	kidney	4TU -ve	18	0610030E20Rik	4029	42.30213347	0.000163359	1203	12243	2	560	2	0	42.30213347	43.89780825	597	NA
s25	kidney	4TU -ve	18	0610037L13Rik	4621	38.90285489	0.000105932	1270	9440	1	515	1	0	38.90285489	40.3703058	495	NA
s25	kidney	4TU -ve	18	0610040J01Rik	761	39.50717108	0.000785658	203	14001	11	523	11	1	39.50717108	40.99741735	520.4565	NA
s25	kidney	4TU -ve	18	1110004E09Rik	530	49.85608588	0.000114416	112	17480	2	660	6	0	49.85608588	51.73670258	641	NA
s25	kidney	4TU -ve	18	1110004F10Rik	1087	33.84170678	0	331	11763	0	448	0	82	33.84170678	35.1182466	430.5	NA
s25	kidney	4TU -ve	18	1110008F13Rik	479	224.6545445	0.00026001	145	76920	20	2974	20	0	224.6545445	233.1287174	2972.0412	NA
s25	kidney	4TU -ve	18	1110008L16Rik	133	12.69064004	0.000319693	47	3128	1	168	1	4	12.69064004	13.16934247	194.5072	NA
s25	kidney	4TU -ve	18	1110008P14Rik	2367	47.28774206	0.00043315	544	13852	6	626	6	2	47.28774206	49.07147851	626.2564	NA
s25	kidney	4TU -ve	18	1110032A03Rik	1028	92.46037744	0	284	20881	0	1224	0	1	92.46037744	95.9480666	1336.3333	NA
s25	kidney	4TU -ve	18	1110038F14Rik	591	38.82731536	0	170	14585	0	514	0	4	38.82731536	40.29191686	518.2143	NA
s25	kidney	4TU -ve	18	1110051M20Rik	2860	17.37409053	0.000734754	581	5444	4	230	4	0	17.37409053	18.02945696	280	NA
s25	kidney	4TU -ve	18	1110059E24Rik	2363	12.46402147	0	645	4901	0	165	0	0	12.46402147	12.93417565	164	NA
s25	kidney	4TU -ve	18	1110059G10Rik	2987	12.46402147	0.000246792	867	4052	1	165	4	0	12.46402147	12.93417565	151	NA
s25	kidney	4TU -ve	18	1110065P20Rik	382	48.19421635	0.000213371	94	14060	3	638	3	0	48.19421635	50.01214583	655	NA
s25	kidney	4TU -ve	18	1190007I07Rik	498	38.44961774	0.000440723	157	11345	5	509	6	9	38.44961774	39.89997214	528.5	NA
s25	kidney	4TU -ve	18	1500011K16Rik	608	77.73017025	0	164	21833	0	1029	0	3	77.73017025	80.66222266	889.5	NA
s25	kidney	4TU -ve	18	1600002K03Rik	329	9.442440507	0	71	2402	0	125	0	1	9.442440507	9.798617913	123.5	NA
s25	kidney	4TU -ve	18	1600012H06Rik	1766	36.41005059	0.000164935	552	12126	2	482	2	0	36.41005059	37.78347067	447	NA
s25	kidney	4TU -ve	18	1600014C10Rik	2945	33.46400916	0.001002205	882	9978	10	443	6	1	33.46400916	34.72630188	430.2167	NA
s25	kidney	4TU -ve	18	1700011H14Rik	3271	99.71217175	0.000232088	816	30161	7	1320	7	6	99.71217175	103.4734052	1254.25	NA
s25	kidney	4TU -ve	18	1700016C15Rik	160	86.26613647	0.000555124	42	18014	10	1142	10	9	86.26613647	89.52017325	1111.9326	NA
s25	kidney	4TU -ve	18	1700017B05Rik	1616	11.17984956	0	447	3791	0	148	0	0	11.17984956	11.60156361	148	NA
s25	kidney	4TU -ve	18	1700021F05Rik	96	38.90285489	0.000182882	28	5468	1	515	2	0	38.90285489	40.3703058	855	NA
s25	kidney	4TU -ve	18	1700037C18Rik	2159	8.233808122	0	454	1491	0	109	0	0	8.233808122	8.54439482	106.0517	NA
s25	kidney	4TU -ve	18	1700037H04Rik	1021	32.10429772	0	247	9054	0	425	0	2	32.10429772	33.3153009	290	NA
s25	kidney	4TU -ve	18	1700066M21Rik	1859	7.856110502	0	627	3051	0	104	0	0	7.856110502	8.152450104	103	NA
s25	kidney	4TU -ve	18	1700088E04Rik	1434	9.820138127	0	301	2667	0	130	0	3	9.820138127	10.19056263	127.4117	NA
s25	kidney	4TU -ve	18	1700123O20Rik	508	40.03594775	7.20409192421295e-05	146	13881	1	530	1	0	40.03594775	41.54613995	517	NA
s25	kidney	4TU -ve	18	1810013L24Rik	3758	45.32371443	6.46914219174537e-05	1286	15458	1	600	1	4	45.32371443	47.03336598	585.52	NA
s25	kidney	4TU -ve	18	1810022K09Rik	878	139.1438033	0.000227564	277	35155	8	1842	8	125	139.1438033	144.3924336	1814.6944	NA
s25	kidney	4TU -ve	18	1810030O07Rik	1609	21.60430388	0.000115274	449	8675	1	286	1	0	21.60430388	22.41923778	283	NA
s25	kidney	4TU -ve	18	1810037I17Rik	705	97.6726046	0.000151665	243	39561	6	1293	6	306	97.6726046	101.3569037	1150	NA
s25	kidney	4TU -ve	18	1810043G02Rik	1075	16.69423482	0	265	4187	0	221	0	0	16.69423482	17.32395647	189.5323	NA
s25	kidney	4TU -ve	18	2010107E04Rik	135	1058.308732	0.000208568	38	292471	61	14010	65	7	1058.308732	1098.229096	12237.9074	NA
s25	kidney	4TU -ve	18	2010111I01Rik	5297	50.61148112	0.000208757	1326	19161	4	670	5	0	50.61148112	52.52059201	673.0351	NA
s25	kidney	4TU -ve	18	2010315B03Rik	1187	12.69064004	0.000633981	400	4732	3	168	3	0	12.69064004	13.16934247	174.0358	NA
s25	kidney	4TU -ve	18	2200002D01Rik	1033	16.24099767	0	233	1933	0	215	1	1	16.24099767	16.85362281	357.5	NA
s25	kidney	4TU -ve	18	2210011C24Rik	256	32.17983725	0.000328192	66	9141	3	426	3	0	32.17983725	33.39368985	418	NA
s25	kidney	4TU -ve	18	2210016F16Rik	1963	54.46399684	0.000215023	509	13952	3	721	5	2	54.46399684	56.51842812	759.1063	NA
s25	kidney	4TU -ve	18	2210016L21Rik	2680	28.93163771	0.000192271	586	5201	1	383	1	3	28.93163771	30.02296529	411.3423	NA
s25	kidney	4TU -ve	18	2300009A05Rik	101	78.25894692	3.66313784387707e-05	35	27299	1	1036	1	4	78.25894692	81.21094526	1134	NA
s25	kidney	4TU -ve	18	2310009B15Rik	605	12.46402147	0	168	4336	0	165	0	2	12.46402147	12.93417565	144.1667	NA
s25	kidney	4TU -ve	18	2310011J03Rik	1094	18.73380197	0	251	4865	0	248	0	7	18.73380197	19.44045794	255.6692	NA
s25	kidney	4TU -ve	18	2310022B05Rik	2152	28.47840057	0.000179211	588	11160	2	377	2	0	28.47840057	29.55263163	379	NA
s25	kidney	4TU -ve	18	2310030G06Rik	810	38.52515727	0.0003803	248	10518	4	510	4	1	38.52515727	39.97836108	510.5	NA
s25	kidney	4TU -ve	18	2310035C23Rik	4228	13.8237329	0	1320	5190	0	183	0	2	13.8237329	14.34517662	294.0696	NA
s25	kidney	4TU -ve	18	2310039H08Rik	250	61.33809353	0	77	21015	0	812	0	0	61.33809353	63.65182196	814	NA
s25	kidney	4TU -ve	18	2310061I04Rik	336	81.58268598	0.000417382	78	21563	9	1080	9	1	81.58268598	84.66005877	1074.3333	NA
s25	kidney	4TU -ve	18	2410002F23Rik	792	11.02877051	0.000316156	230	3163	1	146	1	71	11.02877051	11.44478572	110.1667	NA
s25	kidney	4TU -ve	18	2410004B18Rik	1400	18.88488101	0.000290487	374	6885	2	250	2	0	18.88488101	19.59723583	250	NA
s25	kidney	4TU -ve	18	2410015M20Rik	292	158.6330005	0.000104275	83	28770	3	2100	3	39	158.6330005	164.6167809	2124.573	NA
s25	kidney	4TU -ve	18	2410131K14Rik	4910	11.78416575	0.000282885	1307	3535	1	156	1	4	11.78416575	12.22867516	152.2411	NA
s25	kidney	4TU -ve	18	2510002D24Rik	1075	48.94961159	0.000444208	236	11256	5	648	5	13	48.94961159	50.79603526	621.6667	NA
s25	kidney	4TU -ve	18	2510009E07Rik	4157	27.42084723	0.000345931	1219	11563	4	363	4	0	27.42084723	28.45518642	364	NA
s25	kidney	4TU -ve	18	2510039O18Rik	696	39.20501298	0	212	17986	0	519	0	0	39.20501298	40.68386157	489	NA
s25	kidney	4TU -ve	18	2610001J05Rik	2797	48.0431373	0	840	18807	0	636	0	0	48.0431373	49.85536794	648	NA
s25	kidney	4TU -ve	18	2610002M06Rik	5058	14.42804909	0.000561693	1626	5341	3	191	3	1	14.42804909	14.97228817	195.2885	NA
s25	kidney	4TU -ve	18	2610008E11Rik	2384	8.838124314	0	696	2995	0	117	0	0	8.838124314	9.171506367	121.2198	NA
s25	kidney	4TU -ve	18	2610301B20Rik	1373	14.57912814	0.000181653	425	5505	1	193	1	0	14.57912814	15.12906606	194	NA
s25	kidney	4TU -ve	18	2610507B11Rik	1165	229.4890741	0.000131253	305	68570	9	3038	9	1280	229.4890741	238.1456098	2372.1359	NA
s25	kidney	4TU -ve	18	2610528J11Rik	433	86.34167599	0.00029004	140	34478	10	1143	10	0	86.34167599	89.5985622	1151	NA
s25	kidney	4TU -ve	18	2700062C07Rik	343	14.42804909	0	74	2649	0	191	0	5	14.42804909	14.97228817	183.0139	NA
s25	kidney	4TU -ve	18	2700097O09Rik	166	11.6330867	0.000611995	52	3268	2	154	2	0	11.6330867	12.07189727	250	NA
s25	kidney	4TU -ve	18	2810004N23Rik	1346	32.3309163	0.00077101	340	10376	8	428	8	0	32.3309163	33.55046773	821.0941	NA
s25	kidney	4TU -ve	18	2810006K23Rik	2063	9.669059079	0	527	2241	0	128	0	1	9.669059079	10.03378474	205.5	NA
s25	kidney	4TU -ve	18	2810403A07Rik	2308	88.60786172	0.000171258	767	40874	7	1173	7	3	88.60786172	91.95023049	1162.0833	NA
s25	kidney	4TU -ve	18	2810474O19Rik	914	15.41006291	0	311	7044	0	204	0	14	15.41006291	15.99134443	793.0128	NA
s25	kidney	4TU -ve	18	2900026A02Rik	4706	19.18703911	0.000613246	1228	4892	3	254	3	2	19.18703911	19.9107916	247.125	NA
s25	kidney	4TU -ve	18	3110043O21Rik	1896	9.442440507	0.000238209	636	4198	1	125	1	0	9.442440507	9.798617913	127.0541	NA
s25	kidney	4TU -ve	18	3632451O06Rik	6396	14.95682576	0	1890	5060	0	198	0	4	14.95682576	15.52101077	220.7313	NA
s25	kidney	4TU -ve	18	3830406C13Rik	2124	43.35968681	0.000337747	641	14804	5	574	5	8	43.35968681	44.99525346	643	NA
s25	kidney	4TU -ve	18	4833420G17Rik	1188	24.47480579	0	330	10311	0	324	0	0	24.47480579	25.39801763	427	NA
s25	kidney	4TU -ve	18	4833439L19Rik	1394	421.7371628	0.00019679	433	157528	31	5583	31	3	421.7371628	437.6454705	7747.0697	NA
s25	kidney	4TU -ve	18	4921524J17Rik	1212	9.215821935	0	410	3391	0	122	0	2	9.215821935	9.563451083	111	NA
s25	kidney	4TU -ve	18	4930402H24Rik	4325	112.4028118	3.66864773644435e-05	1161	27258	1	1488	1	17	112.4028118	116.6427476	1538.1664	NA
s25	kidney	4TU -ve	18	4930430F08Rik	1301	12.76617957	0	468	4094	0	169	0	0	12.76617957	13.24773142	178.9751	NA
s25	kidney	4TU -ve	18	4930453N24Rik	4177	49.10069064	0.000355872	1356	16860	6	650	6	34	49.10069064	50.95281315	651.9902	NA
s25	kidney	4TU -ve	18	4931406C07Rik	1908	761.0607048	0.000182573	551	350544	64	10075	64	35	761.0607048	789.7686038	10308.9651	NA
s25	kidney	4TU -ve	18	4931406P16Rik	2222	13.59711433	0	657	5319	0	180	0	0	13.59711433	14.11000979	210.0123	NA
s25	kidney	4TU -ve	18	4932438A13Rik	3841	34.74818106	0	1109	15961	0	460	1	0	34.74818106	36.05891392	655.1013	NA
s25	kidney	4TU -ve	18	4933427D14Rik	3517	8.611505742	0.000298954	829	3345	1	114	1	0	8.611505742	8.936339537	111.125	NA
s25	kidney	4TU -ve	18	4933434E20Rik	5516	146.7732952	6.70046679918701e-05	1597	44773	3	1943	3	197	146.7732952	152.3097168	1803.9034	NA
s25	kidney	4TU -ve	18	5031439G07Rik	5302	41.54673823	6.5095690665278e-05	1389	15362	1	550	1	1	41.54673823	43.11391882	549.5	NA
s25	kidney	4TU -ve	18	5730455P16Rik	3320	17.52516958	0	904	4808	0	232	0	0	17.52516958	18.18623485	232.0105	NA
s25	kidney	4TU -ve	18	5730480H06Rik	1114	9.442440507	0.000333333	352	3000	1	125	1	0	9.442440507	9.798617913	159.1111	NA
s25	kidney	4TU -ve	18	5730559C18Rik	969	10.3489148	0	260	3188	0	137	0	4	10.3489148	10.73928523	113.5222	NA
s25	kidney	4TU -ve	18	6030458C11Rik	2535	16.16545815	0.000146263	831	6837	1	214	1	0	16.16545815	16.77523387	228.0625	NA
s25	kidney	4TU -ve	18	6430548M08Rik	4612	14.35250957	0	1048	5139	0	190	0	0	14.35250957	14.89389923	193	NA
s25	kidney	4TU -ve	18	8430408G22Rik	479	16.39207672	0	131	4641	0	217	0	0	16.39207672	17.0104007	214	NA
s25	kidney	4TU -ve	18	9030624J02Rik	2036	22.73739674	0.000223189	543	8961	2	301	2	1	22.73739674	23.59507193	377.0189	NA
s25	kidney	4TU -ve	18	9130023H24Rik	1948	9.215821935	0	558	2801	0	122	0	0	9.215821935	9.563451083	102	NA
s25	kidney	4TU -ve	18	9130401M01Rik	640	19.41365768	0	143	5661	0	257	0	0	19.41365768	20.14595843	337	NA
s25	kidney	4TU -ve	18	9430038I01Rik	5062	8.535966218	0	1509	2893	0	113	0	0	8.535966218	8.857950593	112	NA
s25	kidney	4TU -ve	18	9530068E07Rik	1652	158.8596191	0.000153754	508	65039	10	2103	10	0	158.8596191	164.8519478	2130	NA
s25	kidney	4TU -ve	18	A430005L14Rik	825	47.43882111	0.000194426	178	15430	3	628	3	3	47.43882111	49.22825639	623.75	NA
s25	kidney	4TU -ve	18	A430105I19Rik	3056	12.38848194	0	713	2858	0	164	0	0	12.38848194	12.8557867	144	NA
s25	kidney	4TU -ve	18	A4gnt	1553	9.215821935	0.000263366	452	3797	1	122	1	0	9.215821935	9.563451083	122	NA
s25	kidney	4TU -ve	18	AA986860	759	12.53956099	0	180	3815	0	166	0	0	12.53956099	13.01256459	166	NA
s25	kidney	4TU -ve	18	AC099934.1	369	300.1185291	8.92936869363336e-05	67	33597	3	3973	9	3598	300.1185291	311.4392717	767.5	NA
s25	kidney	4TU -ve	18	AI314180	3386	61.48917258	7.02493853178785e-05	1136	14235	1	814	2	13	61.48917258	63.80859985	866.1341	NA
s25	kidney	4TU -ve	18	AI413582	582	11.25538908	0	130	2938	0	149	0	0	11.25538908	11.67995255	145	NA
s25	kidney	4TU -ve	18	AI429214	952	7.705031454	0	301	2753	0	102	0	0	7.705031454	7.995672217	103	NA
s25	kidney	4TU -ve	18	AI464131	1874	26.66545199	0	449	7792	0	353	0	0	26.66545199	27.67129699	341.0227	NA
s25	kidney	4TU -ve	18	AI661453	1245	11.6330867	0	294	3196	0	154	0	0	11.6330867	12.07189727	160	NA
s25	kidney	4TU -ve	18	AI837181	606	21.52876436	0	158	5664	0	285	0	2	21.52876436	22.34084884	238	NA
s25	kidney	4TU -ve	18	AI854703	2531	13.89927243	0.000280741	650	3562	1	184	1	3	13.89927243	14.42356557	177.7576	NA
s25	kidney	4TU -ve	18	AI987944	1419	39.73378965	0	414	13169	0	526	0	0	39.73378965	41.23258418	528	NA
s25	kidney	4TU -ve	18	AL731706.1	174	36.33451107	0.000169348	53	5905	1	481	1	0	36.33451107	37.70508173	707.3741	NA
s25	kidney	4TU -ve	18	AU019823	4001	30.06473057	0	1275	6295	0	398	0	9	30.06473057	31.19879943	398.5	NA
s25	kidney	4TU -ve	18	AU022252	6500	29.38487486	0.000543301	1744	9203	5	389	5	106	29.38487486	30.49329895	300.0288	NA
s25	kidney	4TU -ve	18	AU040320	1662	73.42441738	0.000142934	462	27985	4	972	4	3	73.42441738	76.19405289	956	NA
s25	kidney	4TU -ve	18	AW146154	1410	9.744598603	0.001339047	413	3734	5	129	5	0	9.744598603	10.11217369	161	NA
s25	kidney	4TU -ve	18	AW209491	1267	18.12948577	0	392	6183	0	240	0	0	18.12948577	18.81334639	250	NA
s25	kidney	4TU -ve	18	AW549877	4161	44.64385872	5.38473964783803e-05	1487	18571	1	591	1	0	44.64385872	46.32786549	594	NA
s25	kidney	4TU -ve	18	Aaas	1217	16.76977434	0	318	5099	0	222	0	0	16.76977434	17.40234541	218	NA
s25	kidney	4TU -ve	18	Aacs	1057	97.59706508	0.000420951	281	33258	14	1292	14	3	97.59706508	101.2785147	1259.0256	NA
s25	kidney	4TU -ve	18	Aadac	81	106.7373475	0	22	16137	0	1413	1	6	106.7373475	110.7635769	2746.6818	NA
s25	kidney	4TU -ve	18	Aadat	413	270.4314961	0.000330926	144	102742	34	3580	34	0	270.4314961	280.632417	3668.0227	NA
s25	kidney	4TU -ve	18	Aaed1	2584	58.39205209	0.000289673	746	20713	6	773	6	1	58.39205209	60.59465317	777.5	NA
s25	kidney	4TU -ve	18	Aagab	4611	54.61507589	0.000402322	1222	17399	7	723	7	1	54.61507589	56.67520601	726.1667	NA
s25	kidney	4TU -ve	18	Aak1	15925	72.215785	0.000264988	4608	30190	8	956	8	5	72.215785	74.9398298	909.1293	NA
s25	kidney	4TU -ve	18	Aamdc	704	88.91001981	0.000437111	175	27453	12	1177	11	3	88.91001981	92.26378627	1164.7576	NA
s25	kidney	4TU -ve	18	Aamp	394	198.0646321	0.000175575	105	68347	12	2622	11	5	198.0646321	205.5358093	2704	NA
s25	kidney	4TU -ve	18	Aar2	1940	8.989203362	0	477	3325	0	119	0	2	8.989203362	9.328284253	117.5667	NA
s25	kidney	4TU -ve	18	Aars2	392	18.58272292	0	64	3735	0	246	0	2	18.58272292	19.28368005	236	NA
s25	kidney	4TU -ve	18	Aasdh	3637	14.73020719	0.000564016	965	5319	3	195	3	0	14.73020719	15.28584394	197	NA
s25	kidney	4TU -ve	18	Aasdhppt	2616	28.02516342	0.000184366	881	10848	2	371	2	1	28.02516342	29.08229797	368.5	NA
s25	kidney	4TU -ve	18	Aass	799	239.7624493	0.000182146	263	98822	18	3174	20	28	239.7624493	248.806506	3115.8139	NA
s25	kidney	4TU -ve	18	Aatf	101	15.48560243	0	28	2335	0	205	0	0	15.48560243	16.06973338	266.0123	NA
s25	kidney	4TU -ve	18	Abat	3536	221.7840426	0.000189998	942	73685	14	2936	14	0	221.7840426	230.1499375	2990	NA
s25	kidney	4TU -ve	18	Abca1	3156	13.8237329	0	1008	5350	0	183	0	0	13.8237329	14.34517662	183	NA
s25	kidney	4TU -ve	18	Abca13	882	107.7193613	8.36586726157278e-05	270	35860	3	1426	3	0	107.7193613	111.7826332	888.075	NA
s25	kidney	4TU -ve	18	Abca2	664	24.85250341	0.000147973	151	6758	1	329	1	2	24.85250341	25.78996235	300.0624	NA
s25	kidney	4TU -ve	18	Abca3	801	285.2372428	0.000115531	188	77901	9	3776	9	1	285.2372428	295.9966499	3669.2571	NA
s25	kidney	4TU -ve	18	Abca8a	675	9.895677651	0	260	4329	0	131	0	0	9.895677651	10.26895157	143	NA
s25	kidney	4TU -ve	18	Abcb10	1849	27.19422866	0	521	10194	0	360	0	0	27.19422866	28.22001959	361	NA
s25	kidney	4TU -ve	18	Abcb6	163	38.2985387	0.00014403	41	6943	1	507	1	4	38.2985387	39.74319425	482.8874	NA
s25	kidney	4TU -ve	18	Abcb7	3386	53.17982493	5.3998596036503e-05	1212	18519	1	704	1	7	53.17982493	55.18581609	689.7143	NA
s25	kidney	4TU -ve	18	Abcb8	675	53.63306208	0.000474248	133	10543	5	710	4	0	53.63306208	55.65614975	723	NA
s25	kidney	4TU -ve	18	Abcc1	4837	12.53956099	0.000417537	1181	4790	2	166	2	0	12.53956099	13.01256459	166.0106	NA
s25	kidney	4TU -ve	18	Abcc2	3183	199.1221854	0.000245846	1029	69149	17	2636	17	1	199.1221854	206.6332545	2951.1429	NA
s25	kidney	4TU -ve	18	Abcc4	1641	44.2661611	0.000537057	490	16758	9	586	9	1	44.2661611	45.93592078	594.0625	NA
s25	kidney	4TU -ve	18	Abcc5	1651	36.03235297	0.000149959	514	13337	2	477	2	0	36.03235297	37.39152596	493.3279	NA
s25	kidney	4TU -ve	18	Abcc9	3400	11.78416575	0.001658375	1030	5427	9	156	9	0	11.78416575	12.22867516	159.4	NA
s25	kidney	4TU -ve	18	Abcd1	1520	9.140282411	0	355	1782	0	121	0	10	9.140282411	9.48506214	111.1329	NA
s25	kidney	4TU -ve	18	Abcd3	3224	468.7227468	7.45335917164513e-05	974	174418	13	6205	14	0	468.7227468	486.4033932	6461.5645	NA
s25	kidney	4TU -ve	18	Abcd4	2084	16.16545815	0	476	4618	0	214	0	9	16.16545815	16.77523387	399.5938	NA
s25	kidney	4TU -ve	18	Abce1	1768	55.74816875	0.000145539	564	20613	3	738	3	0	55.74816875	57.85104016	811.3366	NA
s25	kidney	4TU -ve	18	Abcf1	930	53.93522017	0	196	12406	0	714	0	7	53.93522017	55.96970552	834.6538	NA
s25	kidney	4TU -ve	18	Abcf2	521	38.14745965	0	133	13332	0	505	0	387	38.14745965	39.58641637	243.4	NA
s25	kidney	4TU -ve	18	Abcf3	864	20.0935134	0.000205465	248	4867	1	266	1	0	20.0935134	20.85145892	268	NA
s25	kidney	4TU -ve	18	Abcg2	3545	521.9025717	0.000165969	1254	222933	37	6909	35	4	521.9025717	541.5892093	7447.3219	NA
s25	kidney	4TU -ve	18	Abhd10	1890	8.309347646	0	655	3007	0	110	0	0	8.309347646	8.622783763	113	NA
s25	kidney	4TU -ve	18	Abhd11	1076	54.23737827	8.79662209711471e-05	246	11368	1	718	1	0	54.23737827	56.28326129	720	NA
s25	kidney	4TU -ve	18	Abhd12	1196	25.07912199	0	308	7588	0	332	0	1	25.07912199	26.02512918	335.5	NA
s25	kidney	4TU -ve	18	Abhd13	3737	19.94243435	0.00013231	1221	7558	1	264	1	0	19.94243435	20.69468103	265.012	NA
s25	kidney	4TU -ve	18	Abhd14a	171	47.89205825	0.000656222	42	12191	8	634	8	1	47.89205825	49.69859005	663.5	NA
s25	kidney	4TU -ve	18	Abhd14b	760	350.125694	3.94021382227009e-05	205	76138	3	4635	3	44	350.125694	363.3327522	4612.2518	NA
s25	kidney	4TU -ve	18	Abhd16a	1646	60.58269829	9.68241673121611e-05	354	20656	2	802	2	0	60.58269829	62.86793253	800	NA
s25	kidney	4TU -ve	18	Abhd17a	485	42.37767299	0.000226552	88	8828	2	561	2	8	42.37767299	43.97619719	537.2291	NA
s25	kidney	4TU -ve	18	Abhd17b	1320	57.25895923	0.000148221	466	20240	3	758	3	12	57.25895923	59.41881902	741.9333	NA
s25	kidney	4TU -ve	18	Abhd17c	1226	189.981903	0.00023096	417	51957	12	2515	12	3	189.981903	197.1481924	2788.75	NA
s25	kidney	4TU -ve	18	Abhd18	4662	16.08991862	0	1382	5436	0	213	1	9	16.08991862	16.69684492	362.5152	NA
s25	kidney	4TU -ve	18	Abhd2	5352	160.2193305	0.000266095	1530	67645	18	2121	18	1	160.2193305	166.2629487	2122.7508	NA
s25	kidney	4TU -ve	18	Abhd3	646	71.98916642	0.00010507	230	38070	4	953	4	0	71.98916642	74.70466297	956	NA
s25	kidney	4TU -ve	18	Abhd4	1997	32.40645582	0	479	9706	0	429	0	0	32.40645582	33.62885668	423.0769	NA
s25	kidney	4TU -ve	18	Abhd5	2911	75.61506358	0	840	27684	0	1001	0	3	75.61506358	78.46733225	991	NA
s25	kidney	4TU -ve	18	Abhd6	1119	27.49638676	0.000476872	268	6291	3	364	3	1	27.49638676	28.53357536	337	NA
s25	kidney	4TU -ve	18	Abhd8	478	14.35250957	0.000440335	86	2271	1	190	1	0	14.35250957	14.89389923	184	NA
s25	kidney	4TU -ve	18	Abi1	1799	39.96040822	0	648	16185	0	529	0	1	39.96040822	41.46775101	529.5	NA
s25	kidney	4TU -ve	18	Abi2	4243	45.39925396	0.000194767	1407	15403	3	601	3	7	45.39925396	47.11175493	629.5152	NA
s25	kidney	4TU -ve	18	Abi3	2639	10.42445432	0	522	1782	0	138	0	0	10.42445432	10.81767418	138	NA
s25	kidney	4TU -ve	18	Abl1	4229	11.6330867	0	962	5077	0	154	0	0	11.6330867	12.07189727	161	NA
s25	kidney	4TU -ve	18	Abl2	6852	25.07912199	0.000118469	1981	8441	1	332	1	2	25.07912199	26.02512918	286.5526	NA
s25	kidney	4TU -ve	18	Ablim1	4729	72.82010119	0.000234093	1271	21359	5	964	5	0	72.82010119	75.56694134	989.0462	NA
s25	kidney	4TU -ve	18	Ablim3	1900	8.76258479	0	466	3412	0	116	0	0	8.76258479	9.093117423	116	NA
s25	kidney	4TU -ve	18	Abr	2734	25.98559627	0.000445286	709	8983	4	344	4	1	25.98559627	26.9657965	357.849	NA
s25	kidney	4TU -ve	18	Abracl	372	38.07192012	0.000356157	120	11231	4	504	4	0	38.07192012	39.50802742	508	NA
s25	kidney	4TU -ve	18	Abraxas1	1864	7.780570978	0	553	2291	0	103	0	1	7.780570978	8.07406116	144.0504	NA
s25	kidney	4TU -ve	18	Abraxas2	2984	46.1546492	0	799	16657	0	611	5	1	46.1546492	47.89564436	634.0833	NA
s25	kidney	4TU -ve	18	Abt1	3612	16.54315577	0.000156789	1105	6378	1	219	1	0	16.54315577	17.16717858	219.1053	NA
s25	kidney	4TU -ve	18	Abtb1	4507	8.38488717	0	1156	1601	0	111	0	4	8.38488717	8.701172707	106.5204	NA
s25	kidney	4TU -ve	18	Abtb2	1066	12.53956099	0.000181653	275	5505	1	166	1	0	12.53956099	13.01256459	165	NA
s25	kidney	4TU -ve	18	Acaa1a	786	127.8128747	0.000159418	168	31364	5	1692	5	13	127.8128747	132.6340921	1829.505	NA
s25	kidney	4TU -ve	18	Acaa1b	315	625.9204963	0.000138132	71	159268	22	8286	22	204	625.9204963	649.5307842	8314.3611	NA
s25	kidney	4TU -ve	18	Acaa2	268	360.7767669	0.000135743	63	103136	14	4776	22	7	360.7767669	374.3855932	4376.25	NA
s25	kidney	4TU -ve	18	Acaca	1968	33.01077201	0	434	9189	0	437	0	77	33.01077201	34.25596822	420.587	NA
s25	kidney	4TU -ve	18	Acacb	1141	17.67624863	0	264	4225	0	234	0	2	17.67624863	18.34301273	233.1176	NA
s25	kidney	4TU -ve	18	Acad10	183	50.08270445	0.00032845	58	15223	5	663	5	6	50.08270445	51.97186941	683.6248	NA
s25	kidney	4TU -ve	18	Acad11	1405	194.0610373	0.000211961	416	66050	14	2569	14	1	194.0610373	201.3811953	2607.0175	NA
s25	kidney	4TU -ve	18	Acad12	4594	30.89566534	0.0001317	1166	7593	1	409	1	5	30.89566534	32.06107781	404.0604	NA
s25	kidney	4TU -ve	18	Acad8	2307	85.58628075	0	676	29097	0	1133	0	0	85.58628075	88.81467276	1134	NA
s25	kidney	4TU -ve	18	Acad9	2176	79.84527693	0.000321945	604	24849	8	1057	8	260	79.84527693	82.85711307	895.6776	NA
s25	kidney	4TU -ve	18	Acadl	595	536.8593975	0.000171396	184	145861	25	7107	25	8	536.8593975	557.1102201	7334.6886	NA
s25	kidney	4TU -ve	18	Acadm	786	746.3304977	0.000180391	233	299349	54	9880	56	842	746.3304977	774.4827598	9518.1948	NA
s25	kidney	4TU -ve	18	Acads	555	250.4135222	0	116	47640	0	3315	0	3	250.4135222	259.8593471	3306.3533	NA
s25	kidney	4TU -ve	18	Acadsb	5348	137.5574733	0.000172481	1653	69573	12	1821	12	8	137.5574733	142.7462658	1810.7154	NA
s25	kidney	4TU -ve	18	Acadvl	113	189.0754287	8.73801253904799e-05	33	45777	4	2503	5	4	189.0754287	196.2075251	2971.0779	NA
s25	kidney	4TU -ve	18	Acap2	5832	11.17984956	0.001255493	1741	4779	6	148	6	2	11.17984956	11.60156361	160.4444	NA
s25	kidney	4TU -ve	18	Acat1	2023	782.1362321	8.97129186602871e-05	499	300960	27	10354	27	11	782.1362321	811.639119	10763.6233	NA
s25	kidney	4TU -ve	18	Acat2	972	162.8632139	0.000675958	286	50299	34	2156	34	8	162.8632139	169.0065618	2192.256	NA
s25	kidney	4TU -ve	18	Acat3	827	10.65107289	0	220	2943	0	141	0	0	10.65107289	11.05284101	181	NA
s25	kidney	4TU -ve	18	Acbd3	1834	14.88128624	0.000156152	613	6404	1	197	1	3	14.88128624	15.44262183	526.1429	NA
s25	kidney	4TU -ve	18	Acbd4	1263	146.5466767	0.000270252	250	29602	8	1940	8	2	146.5466767	152.07455	1940.0449	NA
s25	kidney	4TU -ve	18	Acbd5	3041	68.51434832	0.000110697	979	27101	3	907	3	66	68.51434832	71.09877158	921.9286	NA
s25	kidney	4TU -ve	18	Acbd6	4611	32.70861392	0.000496032	1379	6048	3	433	3	0	32.70861392	33.94241245	308	NA
s25	kidney	4TU -ve	18	Acd	2954	56.95680114	0.000195338	674	15358	3	754	3	0	56.95680114	59.10526325	739	NA
s25	kidney	4TU -ve	18	Ace	1304	85.7373598	0.000210855	285	23713	5	1135	5	8	85.7373598	88.97145065	1136.4096	NA
s25	kidney	4TU -ve	18	Ace2	820	50.83809969	0.000367863	246	13592	5	673	5	1	50.83809969	52.75575884	798.5	NA
s25	kidney	4TU -ve	18	Acer2	3295	10.49999384	0	979	3996	0	139	0	1	10.49999384	10.89606312	144.3026	NA
s25	kidney	4TU -ve	18	Acer3	11003	20.01797387	0.000613422	3285	8151	5	265	5	0	20.01797387	20.77306998	269.3613	NA
s25	kidney	4TU -ve	18	Acin1	949	31.04674439	6.85494927337538e-05	268	14588	1	411	1	0	31.04674439	32.2178557	1265.2976	NA
s25	kidney	4TU -ve	18	Ackr3	1842	110.1366261	0.000326797	512	39780	13	1458	13	0	110.1366261	114.2910793	1463	NA
s25	kidney	4TU -ve	18	Acly	1058	137.1042362	0.000130262	332	46061	6	1815	6	2	137.1042362	142.2759321	1803.1455	NA
s25	kidney	4TU -ve	18	Acmsd	1633	151.7589038	0.000226533	455	48558	11	2009	11	5	151.7589038	157.4833871	1964.5526	NA
s25	kidney	4TU -ve	18	Acnat2	274	97.9747627	6.93914370966623e-05	78	28822	2	1297	2	0	97.9747627	101.6704595	1310	NA
s25	kidney	4TU -ve	18	Aco1	671	204.5610311	0.000204343	202	73406	15	2708	15	0	204.5610311	212.2772585	2670	NA
s25	kidney	4TU -ve	18	Aco2	622	821.4923241	0.000189096	165	290857	55	10875	55	12	821.4923241	852.4797584	10789.6891	NA
s25	kidney	4TU -ve	18	Acot1	992	317.7192382	7.92455820588002e-05	304	75714	6	4206	6	9	317.7192382	329.7038955	4227.3061	NA
s25	kidney	4TU -ve	18	Acot11	5225	16.39207672	0	1209	4903	0	217	0	0	16.39207672	17.0104007	215	NA
s25	kidney	4TU -ve	18	Acot12	1368	187.6401778	0.000199706	432	55081	11	2484	12	7	187.6401778	194.7181352	2250	NA
s25	kidney	4TU -ve	18	Acot13	87	525.981706	0.000230642	16	78043	18	6963	20	17	525.981706	545.8222122	8279.7857	NA
s25	kidney	4TU -ve	18	Acot2	793	180.6905415	0.000222583	253	31449	7	2392	7	1	180.6905415	187.5063524	2455.1111	NA
s25	kidney	4TU -ve	18	Acot3	1519	25.98559627	0.000350079	422	5713	2	344	2	0	25.98559627	26.9657965	344	NA
s25	kidney	4TU -ve	18	Acot4	4964	120.1833828	0.000165782	1536	42224	7	1591	7	14	120.1833828	124.7168088	1572.1992	NA
s25	kidney	4TU -ve	18	Acot6	4761	15.78776053	0.000725689	1322	6890	5	209	5	0	15.78776053	16.38328915	177.124	NA
s25	kidney	4TU -ve	18	Acot7	283	22.73739674	0	67	5218	0	301	0	0	22.73739674	23.59507193	302.2125	NA
s25	kidney	4TU -ve	18	Acot8	197	46.98558396	8.310479514668e-05	46	12033	1	622	1	2	46.98558396	48.75792273	621	NA
s25	kidney	4TU -ve	18	Acot9	1445	26.96761009	0.000306373	399	6528	2	357	7	2	26.96761009	27.98485276	375.537	NA
s25	kidney	4TU -ve	18	Acox1	1660	1126.82308	0.000145335	484	371556	54	14917	54	54	1126.82308	1169.327867	14808.159	NA
s25	kidney	4TU -ve	18	Acox2	255	154.0250895	0.000127663	75	54832	7	2039	7	2	154.0250895	159.8350554	2049.6429	NA
s25	kidney	4TU -ve	18	Acox3	3665	308.5789558	0.0002005	985	84788	17	4085	17	27	308.5789558	320.2188334	4548.8771	NA
s25	kidney	4TU -ve	18	Acp1	2834	106.812887	0.000484222	823	37173	18	1414	18	643	106.812887	110.8419658	981.3456	NA
s25	kidney	4TU -ve	18	Acp2	3358	65.56830688	0	886	15807	0	868	0	5	65.56830688	68.04160279	870.5	NA
s25	kidney	4TU -ve	18	Acp5	293	61.48917258	0.00102422	67	16598	17	814	17	0	61.48917258	63.80859985	829	NA
s25	kidney	4TU -ve	18	Acp6	106	40.03594775	0	39	8201	0	530	0	0	40.03594775	41.54613995	795.5042	NA
s25	kidney	4TU -ve	18	Acsf3	1095	28.40286104	0.000190913	238	5238	1	376	1	1	28.40286104	29.47424268	314	NA
s25	kidney	4TU -ve	18	Acsl1	1725	397.9422127	0.00025107	478	151352	38	5268	38	22	397.9422127	412.9529533	5483.014	NA
s25	kidney	4TU -ve	18	Acsl3	1328	20.39567149	0	445	8575	0	270	0	0	20.39567149	21.16501469	350	NA
s25	kidney	4TU -ve	18	Acsl4	2684	40.79134299	0.000523635	948	21007	11	540	11	1	40.79134299	42.33002938	539.51	NA
s25	kidney	4TU -ve	18	Acsl5	1860	66.92801831	8.78348704435661e-05	535	22770	2	886	2	4	66.92801831	69.45260377	895.3333	NA
s25	kidney	4TU -ve	18	Acsm1	232	151.2301272	0.000221489	61	45149	10	2002	10	13	151.2301272	156.9346645	2015.1974	NA
s25	kidney	4TU -ve	18	Acsm2	4971	5187.827893	0.000175326	1422	1813759	318	68677	315	291	5187.827893	5383.517459	67640.1034	NA
s25	kidney	4TU -ve	18	Acsm3	1682	252.6041684	0.000103223	538	87190	9	3344	9	6	252.6041684	262.1326264	3406.4577	NA
s25	kidney	4TU -ve	18	Acsm5	2071	78.1834074	0.000209809	515	19065	4	1035	5	3	78.1834074	81.13255632	945.0938	NA
s25	kidney	4TU -ve	18	Acss1	1508	222.992675	0.000113986	451	78957	9	2952	9	0	222.992675	231.4041606	2934	NA
s25	kidney	4TU -ve	18	Acss2	2642	167.0178877	0.000249261	669	60178	15	2211	15	1	167.0178877	173.3179536	2301.5	NA
s25	kidney	4TU -ve	18	Acss3	3562	10.57553337	0.000255363	1213	3916	1	140	1	0	10.57553337	10.97445206	139	NA
s25	kidney	4TU -ve	18	Acta2	577	60.35607972	8.90947968638632e-05	182	22448	2	799	2	0	60.35607972	62.6327657	828	NA
s25	kidney	4TU -ve	18	Actb	683	1222.833815	0.000209521	247	310231	65	16188	66	106	1222.833815	1268.960214	16718.8887	NA
s25	kidney	4TU -ve	18	Actg1	1419	616.931293	0.000157778	388	285210	45	8167	45	8012	616.931293	640.2025	3080.3203	NA
s25	kidney	4TU -ve	18	Actl6a	886	47.28774206	0	272	16530	0	626	0	0	47.28774206	49.07147851	642	NA
s25	kidney	4TU -ve	18	Actn1	775	62.09348877	9.87849451743554e-05	236	20246	2	822	2	0	62.09348877	64.4357114	792	NA
s25	kidney	4TU -ve	18	Actn4	981	378.7551736	0.000209352	241	105086	22	5014	22	35	378.7551736	393.0421617	4999.5488	NA
s25	kidney	4TU -ve	18	Actr10	3065	67.60787403	0.000300102	979	16661	5	895	6	0	67.60787403	70.15810426	1301.3772	NA
s25	kidney	4TU -ve	18	Actr1a	1553	73.72657548	0.000114279	383	17501	2	976	2	0	73.72657548	76.50760866	954	NA
s25	kidney	4TU -ve	18	Actr1b	1962	71.38485023	0.000282686	445	21225	6	945	6	3	71.38485023	74.07755142	925.1245	NA
s25	kidney	4TU -ve	18	Actr2	2385	184.3919782	8.52212200838009e-05	833	70405	6	2441	6	11	184.3919782	191.3474106	2541.8333	NA
s25	kidney	4TU -ve	18	Actr3	2096	106.5107289	0.00027185	658	44142	12	1410	12	442	106.5107289	110.5284101	1246.1961	NA
s25	kidney	4TU -ve	18	Actr6	755	7.856110502	0	264	3434	0	104	0	0	7.856110502	8.152450104	106	NA
s25	kidney	4TU -ve	18	Actr8	479	41.32011966	0.000101513	140	9851	1	547	2	0	41.32011966	42.87875199	679.183	NA
s25	kidney	4TU -ve	18	Acvr1	1105	11.40646813	0	338	4970	0	151	0	0	11.40646813	11.83673044	153.3415	NA
s25	kidney	4TU -ve	18	Acvr1b	2822	23.5683315	0	752	10179	0	312	0	5	23.5683315	24.45735031	308.5473	NA
s25	kidney	4TU -ve	18	Acvr2a	3481	14.50358862	0	1169	4827	0	192	0	4	14.50358862	15.05067711	180.0672	NA
s25	kidney	4TU -ve	18	Acvr2b	1534	11.55754718	0.001123596	442	2670	3	153	3	0	11.55754718	11.99350833	203	NA
s25	kidney	4TU -ve	18	Acvrl1	1859	19.94243435	0	418	4743	0	264	0	0	19.94243435	20.69468103	265	NA
s25	kidney	4TU -ve	18	Acy1	1163	92.68699601	0.00020517	261	24370	5	1227	5	9	92.68699601	96.18323343	1194.7136	NA
s25	kidney	4TU -ve	18	Acy3	139	2495.07048	0.000192435	36	602801	116	33030	125	9	2495.07048	2589.186797	38351.8247	NA
s25	kidney	4TU -ve	18	Acyp1	218	21.30214578	0	78	6330	0	282	0	0	21.30214578	22.10568201	317	NA
s25	kidney	4TU -ve	18	Acyp2	334	24.47480579	0	119	9016	0	324	0	1	24.47480579	25.39801763	341.0116	NA
s25	kidney	4TU -ve	18	Adal	1133	12.99279814	0.001304461	348	3833	5	172	5	0	12.99279814	13.48289825	190	NA
s25	kidney	4TU -ve	18	Adam10	2817	58.92082876	0.000255548	911	23479	6	780	6	7	58.92082876	61.14337578	785.5833	NA
s25	kidney	4TU -ve	18	Adam11	2583	11.10431004	0	584	2588	0	147	0	4	11.10431004	11.52317467	143.3333	NA
s25	kidney	4TU -ve	18	Adam15	1224	41.24458013	0.000104712	277	9550	1	546	1	4	41.24458013	42.80036304	551.2711	NA
s25	kidney	4TU -ve	18	Adam17	3916	36.18343202	0	1049	12780	0	479	0	1	36.18343202	37.54830384	478.5122	NA
s25	kidney	4TU -ve	18	Adam9	1762	42.37767299	0	576	19462	0	561	0	7	42.37767299	43.97619719	555.803	NA
s25	kidney	4TU -ve	18	Adamts1	1574	34.97479964	8.52079072937969e-05	459	11736	1	463	1	10	34.97479964	36.29408075	463.4982	NA
s25	kidney	4TU -ve	18	Adamts15	2860	20.62229007	0.000164555	762	6077	1	273	1	0	20.62229007	21.40018152	271.0139	NA
s25	kidney	4TU -ve	18	Adamts2	3544	7.856110502	0	948	1505	0	104	0	13	7.856110502	8.152450104	114.9507	NA
s25	kidney	4TU -ve	18	Adamts5	4440	23.64387103	0.000251477	1370	7953	2	313	2	6	23.64387103	24.53573925	310	NA
s25	kidney	4TU -ve	18	Adamtsl2	542	12.53956099	0	125	3400	0	166	0	0	12.53956099	13.01256459	166	NA
s25	kidney	4TU -ve	18	Adap1	1172	21.45322483	0.000430571	264	4645	2	284	2	13	21.45322483	22.2624599	268.8333	NA
s25	kidney	4TU -ve	18	Adar	2271	21.37768531	0.000792644	576	6308	5	283	5	0	21.37768531	22.18407095	282.0476	NA
s25	kidney	4TU -ve	18	Adck1	528	17.37409053	0	155	6431	0	230	0	0	17.37409053	18.02945696	209.0714	NA
s25	kidney	4TU -ve	18	Adck5	1520	23.11509436	0.0006453	313	4649	3	306	7	5	23.11509436	23.98701665	301.452	NA
s25	kidney	4TU -ve	18	Adcy1	8791	8.460426694	0.002232143	2256	2688	6	112	6	0	8.460426694	8.77956165	112	NA
s25	kidney	4TU -ve	18	Adcy6	4298	83.5467136	0.000207247	1047	28951	6	1106	6	0	83.5467136	86.69817129	1108	NA
s25	kidney	4TU -ve	18	Adcy9	369	11.70862623	0	99	3648	0	155	0	0	11.70862623	12.15028621	155	NA
s25	kidney	4TU -ve	18	Add1	1888	44.94601681	0	488	15771	0	595	0	1	44.94601681	46.64142127	630.0169	NA
s25	kidney	4TU -ve	18	Add3	2109	132.8740228	7.55529531760573e-05	691	52943	4	1759	4	1	132.8740228	137.8861513	2226.3519	NA
s25	kidney	4TU -ve	18	Adgra2	2268	9.517980031	0	490	3904	0	126	0	0	9.517980031	9.877006856	126	NA
s25	kidney	4TU -ve	18	Adgra3	316	65.03953021	0.000123213	106	24348	3	861	3	0	65.03953021	67.49288018	835	NA
s25	kidney	4TU -ve	18	Adgre5	774	26.43883342	0.000478069	182	8367	4	350	4	2	26.43883342	27.43613016	334.5	NA
s25	kidney	4TU -ve	18	Adgrf5	4623	58.46759162	0	1157	18343	0	774	0	3	58.46759162	60.67304212	748.1019	NA
s25	kidney	4TU -ve	18	Adgrg1	1230	188.6977311	0.000502456	315	53736	27	2498	26	17	188.6977311	195.8155804	2487.4955	NA
s25	kidney	4TU -ve	18	Adgrl1	7008	37.24098536	0	1503	11189	0	493	0	2	37.24098536	38.64574905	492.9812	NA
s25	kidney	4TU -ve	18	Adgrl2	2436	19.71581578	0	652	6747	0	261	0	0	19.71581578	20.4595142	266.1842	NA
s25	kidney	4TU -ve	18	Adgrl4	1790	32.85969296	0.000198768	561	10062	2	435	2	0	32.85969296	34.09919034	438.3818	NA
s25	kidney	4TU -ve	18	Adh1	912	786.8196825	0.000111409	218	206447	23	10416	23	6	786.8196825	816.4992334	9875.3345	NA
s25	kidney	4TU -ve	18	Adh5	1678	277.0789742	0.000105482	430	75842	8	3668	8	4	277.0789742	287.530644	3370.1667	NA
s25	kidney	4TU -ve	18	Adhfe1	3390	264.2372551	0.000259461	929	84791	22	3498	22	0	264.2372551	274.2045237	3497.1471	NA
s25	kidney	4TU -ve	18	Adi1	1090	30.29134915	0.000328048	343	9145	3	401	3	50	30.29134915	31.43396626	357.3613	NA
s25	kidney	4TU -ve	18	Adipoq	434	18.43164387	0.000289771	130	6902	2	244	2	1	18.43164387	19.12690217	256.3333	NA
s25	kidney	4TU -ve	18	Adipor1	1693	101.9028179	0.000166722	469	29990	5	1349	5	44	101.9028179	105.7466845	1352.9189	NA
s25	kidney	4TU -ve	18	Adipor2	3538	102.2805156	0.000104047	981	38444	4	1354	4	0	102.2805156	106.1386292	1346	NA
s25	kidney	4TU -ve	18	Adk	767	143.8272538	0.000321053	271	49836	16	1904	16	4	143.8272538	149.252548	2077.6899	NA
s25	kidney	4TU -ve	18	Adm	652	31.95321867	0.000795756	190	11310	9	423	9	0	31.95321867	33.15852302	427	NA
s25	kidney	4TU -ve	18	Ado	3492	36.93882726	0	1083	12355	0	489	0	4	36.93882726	38.33219328	480.3077	NA
s25	kidney	4TU -ve	18	Adora1	3728	10.49999384	0	860	2859	0	139	0	2	10.49999384	10.89606312	134.2222	NA
s25	kidney	4TU -ve	18	Adpgk	917	13.37049576	0	260	5911	0	177	0	0	13.37049576	13.87484296	180	NA
s25	kidney	4TU -ve	18	Adprhl2	526	14.88128624	0.000293427	120	3408	1	197	1	7	14.88128624	15.44262183	189.3493	NA
s25	kidney	4TU -ve	18	Adprm	729	24.85250341	0.000110668	223	9036	1	329	1	1	24.85250341	25.78996235	316.5	NA
s25	kidney	4TU -ve	18	Adra2b	2295	186.6581639	0.000237034	686	67501	16	2471	16	1	186.6581639	193.6990789	2467.027	NA
s25	kidney	4TU -ve	18	Adrb1	1090	12.84171909	0	263	3596	0	170	0	0	12.84171909	13.32612036	164	NA
s25	kidney	4TU -ve	18	Adrm1	106	56.65464304	0.001163283	37	18912	22	750	22	0	56.65464304	58.79170748	1872.8654	NA
s25	kidney	4TU -ve	18	Adsl	3228	42.37767299	0	821	12033	0	561	0	0	42.37767299	43.97619719	560.0263	NA
s25	kidney	4TU -ve	18	Adss	1283	115.4243928	0.000157019	445	38212	6	1528	6	1	115.4243928	119.7783054	1527.7623	NA
s25	kidney	4TU -ve	18	Adtrp	1840	207.280454	0.000333344	531	62998	21	2744	21	11	207.280454	215.0992604	2567.8606	NA
s25	kidney	4TU -ve	18	Aebp1	239	41.69781728	0.000384172	39	5206	2	552	2	0	41.69781728	43.2706967	539	NA
s25	kidney	4TU -ve	18	Aebp2	5749	49.78054635	0.000198079	1789	20194	4	659	9	4	49.78054635	51.65831364	741.3254	NA
s25	kidney	4TU -ve	18	Aen	3793	30.29134915	0	1003	7132	0	401	0	355	30.29134915	31.43396626	220.3563	NA
s25	kidney	4TU -ve	18	Aes	827	474.5392901	0.000163442	175	97894	16	6282	16	55	474.5392901	492.4393418	6235.0009	NA
s25	kidney	4TU -ve	18	Afap1	4198	21.9820015	0.000132608	1229	7541	1	291	1	0	21.9820015	22.8111825	293.1429	NA
s25	kidney	4TU -ve	18	Afap1l1	2450	53.78414113	0.000457849	507	17473	8	712	8	1	53.78414113	55.81292763	710.5	NA
s25	kidney	4TU -ve	18	Afdn	2307	46.98558396	0	730	19568	0	622	0	2	46.98558396	48.75792273	1153.62	NA
s25	kidney	4TU -ve	18	Aff1	4499	25.91005675	0.000342622	1343	8756	3	343	3	0	25.91005675	26.88740755	360	NA
s25	kidney	4TU -ve	18	Aff4	6315	53.93522017	0.000136376	2042	21998	3	714	3	13	53.93522017	55.96970552	783.8661	NA
s25	kidney	4TU -ve	18	Afg1l	1701	24.77696389	0	401	6892	0	328	0	0	24.77696389	25.7115734	318	NA
s25	kidney	4TU -ve	18	Afg3l1	2349	93.66900983	0.000171954	552	23262	4	1240	4	2	93.66900983	97.2022897	1246.5357	NA
s25	kidney	4TU -ve	18	Afg3l2	511	55.06831304	4.39077936333699e-05	136	22775	1	729	1	5	55.06831304	57.14553967	707.2037	NA
s25	kidney	4TU -ve	18	Afm	1280	46.68342587	0.000143999	387	13889	2	618	2	1	46.68342587	48.44436696	496.5133	NA
s25	kidney	4TU -ve	18	Aftph	2721	114.0646813	0.000151876	896	39506	6	1510	6	5	114.0646813	118.3673044	1544.7292	NA
s25	kidney	4TU -ve	18	Aga	2075	53.85968065	0.000402307	597	22371	9	713	9	0	53.85968065	55.89131658	621.0169	NA
s25	kidney	4TU -ve	18	Agap1	8723	98.88123699	3.59815774323546e-05	2134	27792	1	1309	1	0	98.88123699	102.6111268	1454.0802	NA
s25	kidney	4TU -ve	18	Agap3	1300	29.61149343	0.000331309	264	9055	3	392	3	0	29.61149343	30.72846577	391	NA
s25	kidney	4TU -ve	18	Agbl3	4637	9.669059079	0	1248	2739	0	128	0	2	9.669059079	10.03378474	144.0926	NA
s25	kidney	4TU -ve	18	Agbl5	2046	9.971217175	0	514	2547	0	132	0	18	9.971217175	10.34734052	135.527	NA
s25	kidney	4TU -ve	18	Agfg1	6124	53.63306208	0	2102	18649	0	710	0	1	53.63306208	55.65614975	767.2946	NA
s25	kidney	4TU -ve	18	Agfg2	1306	28.70501914	0.000113947	341	8776	1	380	1	1	28.70501914	29.78779846	481.8333	NA
s25	kidney	4TU -ve	18	Aggf1	819	48.87407206	0.000186416	247	16093	3	647	3	10	48.87407206	50.71764632	674.3014	NA
s25	kidney	4TU -ve	18	Agk	3830	9.442440507	0.000256279	1216	3902	1	125	1	38	9.442440507	9.798617913	115.6847	NA
s25	kidney	4TU -ve	18	Agl	11981	45.02155634	7.87525594581824e-05	3594	12698	1	596	1	2	45.02155634	46.71981021	579.5587	NA
s25	kidney	4TU -ve	18	Ago1	6514	29.68703295	0	1696	10121	0	393	0	0	29.68703295	30.80685472	388	NA
s25	kidney	4TU -ve	18	Ago2	11064	85.7373598	9.40468353239914e-05	3277	31899	3	1135	3	10	85.7373598	88.97145065	1135.7708	NA
s25	kidney	4TU -ve	18	Ago3	12938	20.77336911	0.000141663	4012	7059	1	275	1	0	20.77336911	21.55695941	285.0811	NA
s25	kidney	4TU -ve	18	Agpat1	1539	56.88126161	8.2014270483064e-05	377	12193	1	753	1	21	56.88126161	59.02687431	736.4361	NA
s25	kidney	4TU -ve	18	Agpat2	530	39.12947346	0.000596481	97	10059	6	518	6	0	39.12947346	40.60547263	547.0769	NA
s25	kidney	4TU -ve	18	Agpat3	4729	328.068153	0.000132961	1195	75210	10	4343	11	16	328.068153	340.4431808	4428.6916	NA
s25	kidney	4TU -ve	18	Agpat5	9624	32.70861392	0.000280164	3058	10708	3	433	3	2	32.70861392	33.94241245	431.1667	NA
s25	kidney	4TU -ve	18	Agps	7102	262.5753856	0.000224291	2401	98087	22	3476	22	7	262.5753856	272.4799669	3457.0208	NA
s25	kidney	4TU -ve	18	Agrn	1206	89.43879648	0.000174935	345	28582	5	1184	5	0	89.43879648	92.81250887	1171.0227	NA
s25	kidney	4TU -ve	18	Agt	396	57.93881495	7.31743011854237e-05	99	13666	1	767	1	7	57.93881495	60.12431951	817.29	NA
s25	kidney	4TU -ve	18	Agtpbp1	13980	40.26256632	7.3567277275068e-05	4152	13593	1	533	1	0	40.26256632	41.78130678	541.3755	NA
s25	kidney	4TU -ve	18	Agtr1a	834	42.15105442	0.000245655	234	16283	4	558	4	0	42.15105442	43.74103036	559	NA
s25	kidney	4TU -ve	18	Agtrap	3422	96.01073507	0.000582629	780	24029	14	1271	14	10	96.01073507	99.63234694	1250.9042	NA
s25	kidney	4TU -ve	18	Agxt2	1053	111.8740351	0.000190238	319	36796	7	1481	7	5	111.8740351	116.094025	1163.3958	NA
s25	kidney	4TU -ve	18	Ahctf1	2613	29.38487486	9.34055669717915e-05	756	10706	1	389	1	1	29.38487486	30.49329895	426.5	NA
s25	kidney	4TU -ve	18	Ahcy	1139	75.01074739	4.60978195731342e-05	310	21693	1	993	1	2	75.01074739	77.8402207	2473.7381	NA
s25	kidney	4TU -ve	18	Ahcyl1	2743	171.5502591	0.000364859	823	63038	23	2271	23	2	171.5502591	178.0212902	2262.0227	NA
s25	kidney	4TU -ve	18	Ahcyl2	3757	221.4818845	2.64298551643937e-05	1131	75672	2	2932	2	6	221.4818845	229.8363818	3090.2708	NA
s25	kidney	4TU -ve	18	Ahdc1	1167	36.86328774	0	327	10357	0	488	0	4	36.86328774	38.25380433	500	NA
s25	kidney	4TU -ve	18	Ahi1	1725	8.00718955	0	473	2508	0	106	0	1	8.00718955	8.30922799	235.5149	NA
s25	kidney	4TU -ve	18	Ahnak	1207	76.82369596	0	397	24907	0	1017	0	6	76.82369596	79.72155534	987.2551	NA
s25	kidney	4TU -ve	18	Ahsa1	216	160.29487	9.76696032660715e-05	65	51193	5	2122	9	1628	160.29487	166.3413377	1341.2506	NA
s25	kidney	4TU -ve	18	Ahsa2	2516	54.91723399	0.000119055	749	16799	2	727	2	9	54.91723399	56.98876178	885.3667	NA
s25	kidney	4TU -ve	18	Aida	3549	24.02156865	0.001717532	1004	7569	13	318	13	85	24.02156865	24.92768397	272.3441	NA
s25	kidney	4TU -ve	18	Aif1l	2452	216.5718155	0.00011868	659	67408	8	2867	8	12	216.5718155	224.7411005	2803.6605	NA
s25	kidney	4TU -ve	18	Aifm1	173	115.0466951	8.93841432529869e-05	58	33563	3	1523	3	5	115.0466951	119.3863607	1546.6071	NA
s25	kidney	4TU -ve	18	Aifm2	2152	18.43164387	0	532	4259	0	244	0	0	18.43164387	19.12690217	242	NA
s25	kidney	4TU -ve	18	Aifm3	316	11.9352448	0	75	2778	0	158	0	0	11.9352448	12.38545304	163.871	NA
s25	kidney	4TU -ve	18	Aig1	1076	130.6078371	0.00023949	306	45931	11	1729	11	0	130.6078371	135.534483	1761.0765	NA
s25	kidney	4TU -ve	18	Aimp1	76	33.31293011	0	21	6290	0	441	0	20	33.31293011	34.569524	674.3652	NA
s25	kidney	4TU -ve	18	Aimp2	98	21.37768531	0	27	5008	0	283	2	0	21.37768531	22.18407095	316	NA
s25	kidney	4TU -ve	18	Aip	145	28.02516342	0.000151194	40	6614	1	371	1	0	28.02516342	29.08229797	406.1176	NA
s25	kidney	4TU -ve	18	Ajuba	1459	15.712221	0	418	5252	0	208	0	1	15.712221	16.30490021	186.027	NA
s25	kidney	4TU -ve	18	Ak2	1638	278.5897647	0.00025097	384	87660	22	3688	22	19	278.5897647	289.0984229	3546.0965	NA
s25	kidney	4TU -ve	18	Ak3	2300	280.4027133	0.000178274	679	84140	15	3712	15	4	280.4027133	290.9797575	3681	NA
s25	kidney	4TU -ve	18	Ak4	3328	215.7408807	0.000265764	995	101594	27	2856	27	244	215.7408807	223.8788221	2689.625	NA
s25	kidney	4TU -ve	18	Ak6	340	29.30933533	0	81	8652	0	388	0	8	29.30933533	30.41491	557.7778	NA
s25	kidney	4TU -ve	18	Akap1	2084	75.16182643	0.000329405	546	27322	9	995	9	2	75.16182643	77.99699859	992	NA
s25	kidney	4TU -ve	18	Akap10	3714	11.48200766	0	1164	4616	0	152	0	0	11.48200766	11.91511938	153	NA
s25	kidney	4TU -ve	18	Akap11	3530	56.2014059	0.000117316	1186	25572	3	744	3	0	56.2014059	58.32137382	754.5345	NA
s25	kidney	4TU -ve	18	Akap12	1001	19.18703911	0.000116809	327	8561	1	254	1	0	19.18703911	19.9107916	255	NA
s25	kidney	4TU -ve	18	Akap13	3986	32.93523249	7.73814129846011e-05	1096	12923	1	436	1	0	32.93523249	34.17757928	1134.3601	NA
s25	kidney	4TU -ve	18	Akap7	2258	9.140282411	0	737	3255	0	121	0	0	9.140282411	9.48506214	145.0169	NA
s25	kidney	4TU -ve	18	Akap8	1581	41.32011966	9.99800039992002e-05	540	10002	1	547	1	1	41.32011966	42.87875199	495.0625	NA
s25	kidney	4TU -ve	18	Akap9	2321	31.87767915	8.29668962084128e-05	670	12053	1	422	1	1	31.87767915	33.08013407	1428.0519	NA
s25	kidney	4TU -ve	18	Akip1	296	34.2194044	0.000206462	87	9687	2	453	2	0	34.2194044	35.51019132	468	NA
s25	kidney	4TU -ve	18	Akirin1	2295	51.36687636	0	737	21709	0	680	0	443	51.36687636	53.30448145	445.9197	NA
s25	kidney	4TU -ve	18	Akirin2	683	41.39565918	0.000113033	249	17694	2	548	2	0	41.39565918	42.95714093	542	NA
s25	kidney	4TU -ve	18	Akr1a1	94	1821.106846	0.000444593	27	272159	121	24108	137	46	1821.106846	1889.800645	28890.4145	NA
s25	kidney	4TU -ve	18	Akr1b10	784	71.53592928	5.68117259402341e-05	175	17602	1	947	2	0	71.53592928	74.23432931	950	NA
s25	kidney	4TU -ve	18	Akr1b3	363	78.86326311	8.23858955346845e-05	106	24276	2	1044	2	1029	78.86326311	81.83805681	325.4587	NA
s25	kidney	4TU -ve	18	Akr1c13	978	8.989203362	0.000293083	272	3412	1	119	1	2	8.989203362	9.328284253	116.8635	NA
s25	kidney	4TU -ve	18	Akr1c14	2138	130.6833766	0.0001026	670	48733	5	1730	5	3	130.6833766	135.6128719	1687.4318	NA
s25	kidney	4TU -ve	18	Akr1c18	179	70.0251388	0.000317146	57	25225	8	927	12	0	70.0251388	72.66655044	924.0106	NA
s25	kidney	4TU -ve	18	Akr1c19	4723	14.35250957	0.000182482	1671	5480	1	190	1	0	14.35250957	14.89389923	193	NA
s25	kidney	4TU -ve	18	Akr1c21	647	3473.005158	0.00019413	177	983876	191	45976	191	23	3473.005158	3604.010057	42656.9583	NA
s25	kidney	4TU -ve	18	Akr1d1	1649	16.84531386	0	528	7078	0	223	0	0	16.84531386	17.48073436	226	NA
s25	kidney	4TU -ve	18	Akr1e1	2506	89.06109886	0.000267435	730	33653	9	1179	13	3	89.06109886	92.42056415	1181.5	NA
s25	kidney	4TU -ve	18	Akr7a5	173	401.4925703	0.000130288	45	122805	16	5315	16	8	401.4925703	416.6372337	5369.8093	NA
s25	kidney	4TU -ve	18	Akt1	877	32.93523249	0.000264994	218	11321	3	436	3	2	32.93523249	34.17757928	438.5817	NA
s25	kidney	4TU -ve	18	Akt1s1	686	10.95323099	0	162	1774	0	145	0	14	10.95323099	11.36639678	132.5999	NA
s25	kidney	4TU -ve	18	Akt2	2685	66.62586022	0.0004662	686	25740	12	882	12	612	66.62586022	69.13904799	576.0111	NA
s25	kidney	4TU -ve	18	Aktip	2553	103.7157665	0.000265315	691	33922	9	1373	9	0	103.7157665	107.6280192	1417.06	NA
s25	kidney	4TU -ve	18	Alad	80	90.49634982	0.000601243	18	14969	9	1198	12	11	90.49634982	93.90995408	1132.9547	NA
s25	kidney	4TU -ve	18	Alas1	1720	378.0753179	0.000337682	412	112532	38	5005	38	0	378.0753179	392.3366612	5412	NA
s25	kidney	4TU -ve	18	Alcam	3179	32.10429772	0	1053	10553	0	425	0	4	32.10429772	33.3153009	409.0149	NA
s25	kidney	4TU -ve	18	Aldh16a1	1908	47.81651873	0.000532151	500	11275	6	633	6	13	47.81651873	49.62020111	679.869	NA
s25	kidney	4TU -ve	18	Aldh1a7	510	12.01078432	0	151	4066	0	159	0	0	12.01078432	12.46384199	151	NA
s25	kidney	4TU -ve	18	Aldh1l1	2842	159.6150143	0.000496061	656	34270	17	2113	20	31	159.6150143	165.6358372	2012.7429	NA
s25	kidney	4TU -ve	18	Aldh2	2248	774.5067401	0.000229095	529	135315	31	10253	31	44	774.5067401	803.7218357	10216.6278	NA
s25	kidney	4TU -ve	18	Aldh3a2	3518	260.4602789	0.00032601	953	95089	31	3448	32	7	260.4602789	270.2850765	3341.2018	NA
s25	kidney	4TU -ve	18	Aldh3b1	401	8.309347646	0	91	2242	0	110	0	0	8.309347646	8.622783763	109	NA
s25	kidney	4TU -ve	18	Aldh4a1	1420	366.1400731	0.000218642	363	118916	26	4847	26	113	366.1400731	379.9512082	4778.3185	NA
s25	kidney	4TU -ve	18	Aldh5a1	3982	91.78052173	0.000167504	1184	23880	4	1215	4	2	91.78052173	95.24256611	1416.6667	NA
s25	kidney	4TU -ve	18	Aldh6a1	1727	560.1255709	0.000218765	588	233127	51	7415	51	20	560.1255709	581.2540146	7624.7631	NA
s25	kidney	4TU -ve	18	Aldh7a1	2851	326.2552044	0.000145361	752	96312	14	4319	14	24	326.2552044	338.5618461	4110.9111	NA
s25	kidney	4TU -ve	18	Aldh8a1	745	523.7910598	0.000132503	175	166034	22	6934	29	4	523.7910598	543.5489329	6740.5988	NA
s25	kidney	4TU -ve	18	Aldh9a1	1033	600.0859791	0.000124899	291	176142	22	7944	22	92	600.0859791	622.7217656	7939.1207	NA
s25	kidney	4TU -ve	18	Aldoa	559	678.0427679	0.000161538	133	167143	27	8976	26	1124	678.0427679	703.6191551	8332.4076	NA
s25	kidney	4TU -ve	18	Aldob	798	9907.763975	0.000184209	204	1943449	358	131160	359	44	9907.763975	10281.4938	131247.468	NA
s25	kidney	4TU -ve	18	Alg1	286	56.2014059	0.000206836	93	19339	4	744	4	0	56.2014059	58.32137382	750	NA
s25	kidney	4TU -ve	18	Alg11	3475	13.29495623	0.000673061	1074	5943	4	176	4	0	13.29495623	13.79645402	189	NA
s25	kidney	4TU -ve	18	Alg12	585	17.9028672	0.00020016	127	4996	1	237	1	0	17.9028672	18.57817956	237	NA
s25	kidney	4TU -ve	18	Alg14	2135	28.55394009	0.000232666	647	8596	2	378	2	0	28.55394009	29.63102057	378	NA
s25	kidney	4TU -ve	18	Alg2	1726	23.34171293	0.000449691	511	8895	4	309	4	0	23.34171293	24.22218348	342	NA
s25	kidney	4TU -ve	18	Alg3	997	19.11149959	0.000246427	288	4058	1	253	1	51	19.11149959	19.83240266	194.6701	NA
s25	kidney	4TU -ve	18	Alg5	2996	70.0251388	9.33358222885944e-05	858	21428	2	927	3	0	70.0251388	72.66655044	875	NA
s25	kidney	4TU -ve	18	Alg6	1392	9.291361459	0	463	3669	0	123	0	0	9.291361459	9.641840026	146.0103	NA
s25	kidney	4TU -ve	18	Alg8	426	13.06833766	0	131	4692	0	173	0	1	13.06833766	13.56128719	184.0769	NA
s25	kidney	4TU -ve	18	Alg9	1832	15.41006291	0	518	5947	0	204	0	0	15.41006291	15.99134443	200	NA
s25	kidney	4TU -ve	18	Alkbh3	335	20.99998769	0	94	6422	0	278	0	1	20.99998769	21.79212624	274.0357	NA
s25	kidney	4TU -ve	18	Alkbh4	1635	10.3489148	0	384	2709	0	137	0	0	10.3489148	10.73928523	122	NA
s25	kidney	4TU -ve	18	Alkbh5	4097	124.0358985	0.000446103	1311	49316	22	1642	22	4	124.0358985	128.7146449	1639.9519	NA
s25	kidney	4TU -ve	18	Alkbh6	522	15.78776053	0	104	2801	0	209	0	10	15.78776053	16.38328915	189	NA
s25	kidney	4TU -ve	18	Alkbh7	230	13.14387719	0	53	2028	0	174	0	0	13.14387719	13.63967613	181	NA
s25	kidney	4TU -ve	18	Alkbh8	7334	21.37768531	0	2154	6873	0	283	0	12	21.37768531	22.18407095	301.6526	NA
s25	kidney	4TU -ve	18	Alpl	704	251.1689175	0.000205068	156	68270	14	3325	14	19	251.1689175	260.6432365	3328.888	NA
s25	kidney	4TU -ve	18	Als2	1251	37.01436679	0.000494595	319	14153	7	490	7	0	37.01436679	38.41058222	563.0132	NA
s25	kidney	4TU -ve	18	Als2cl	2034	17.07193244	0	491	6145	0	226	0	0	17.07193244	17.71590119	227	NA
s25	kidney	4TU -ve	18	Alyref	2732	22.2841596	0.000635021	912	6299	4	295	4	31	22.2841596	23.12473827	284	NA
s25	kidney	4TU -ve	18	Amacr	1377	367.8774821	0.000176781	429	152731	27	4870	30	3	367.8774821	381.7541539	4924	NA
s25	kidney	4TU -ve	18	Ambra1	1026	15.18344433	0	218	4772	0	201	0	0	15.18344433	15.7561776	230.0269	NA
s25	kidney	4TU -ve	18	Amdhd2	312	52.87766684	0	67	9135	0	700	0	0	52.87766684	54.87226031	726.0385	NA
s25	kidney	4TU -ve	18	Amfr	1579	165.2804786	0.000355625	470	59051	21	2188	21	0	165.2804786	171.5150079	2175.3333	NA
s25	kidney	4TU -ve	18	Ammecr1	4387	17.29855101	0.000448129	1454	4463	2	229	2	2	17.29855101	17.95106802	228.0455	NA
s25	kidney	4TU -ve	18	Ammecr1l	3316	117.0862623	7.74153592072667e-05	992	38752	3	1550	3	0	117.0862623	121.5028621	1399	NA
s25	kidney	4TU -ve	18	Amn	297	206.6761378	7.5298369790294e-05	91	53122	4	2736	5	10	206.6761378	214.4721489	2840.7499	NA
s25	kidney	4TU -ve	18	Amn1	821	14.50358862	0.000168011	301	5952	1	192	6	0	14.50358862	15.05067711	439.655	NA
s25	kidney	4TU -ve	18	Amot	3951	50.15824397	9.94629003381739e-05	1283	20108	2	664	2	0	50.15824397	52.05025835	660.0159	NA
s25	kidney	4TU -ve	18	Amotl1	5826	38.14745965	6.88136526286815e-05	1546	14532	1	505	1	0	38.14745965	39.58641637	510	NA
s25	kidney	4TU -ve	18	Amotl2	1973	56.12586637	0	537	17582	0	743	0	4	56.12586637	58.24298487	663.1058	NA
s25	kidney	4TU -ve	18	Ampd2	853	20.69782959	0	246	7092	0	274	0	2	20.69782959	21.47857047	267.6667	NA
s25	kidney	4TU -ve	18	Ampd3	1495	16.76977434	0.000439239	445	6830	3	222	3	0	16.76977434	17.40234541	228	NA
s25	kidney	4TU -ve	18	Amt	804	93.8956284	0.000379762	261	34232	13	1243	13	0	93.8956284	97.43745653	1245	NA
s25	kidney	4TU -ve	18	Amz2	2002	36.71220869	0	563	6617	0	486	0	7	36.71220869	38.09702645	731.2917	NA
s25	kidney	4TU -ve	18	Anapc1	3913	34.37048344	0	1192	12623	0	455	0	0	34.37048344	35.6669692	495.0106	NA
s25	kidney	4TU -ve	18	Anapc11	2772	106.5107289	0.000145089	731	41354	6	1410	6	4	106.5107289	110.5284101	1427.6242	NA
s25	kidney	4TU -ve	18	Anapc13	286	195.0430511	0.000101199	79	39526	4	2582	4	474	195.0430511	202.4002516	2848.0417	NA
s25	kidney	4TU -ve	18	Anapc15	2608	12.76617957	0	712	3816	0	169	0	23	12.76617957	13.24773142	159.5625	NA
s25	kidney	4TU -ve	18	Anapc16	1314	94.72656316	0.000115754	369	25917	3	1254	4	0	94.72656316	98.2997349	1306	NA
s25	kidney	4TU -ve	18	Anapc2	452	38.14745965	0	124	9417	0	505	0	1	38.14745965	39.58641637	538.0833	NA
s25	kidney	4TU -ve	18	Anapc4	3426	50.46040207	0	1028	14624	0	668	6	0	50.46040207	52.36381413	658	NA
s25	kidney	4TU -ve	18	Anapc5	2870	147.453151	0.000256961	707	42808	11	1952	11	19	147.453151	153.0152173	2014.3397	NA
s25	kidney	4TU -ve	18	Anapc7	2909	38.90285489	0.000131062	771	7630	1	515	1	2	38.90285489	40.3703058	514.1182	NA
s25	kidney	4TU -ve	18	Angel2	2484	64.0575164	0.000195255	745	20486	4	848	4	0	64.0575164	66.47382392	907.0204	NA
s25	kidney	4TU -ve	18	Angpt1	2247	9.517980031	0.000265322	732	3769	1	126	1	0	9.517980031	9.877006856	117	NA
s25	kidney	4TU -ve	18	Angpt2	1785	8.989203362	0.000271665	506	3681	1	119	1	0	8.989203362	9.328284253	118	NA
s25	kidney	4TU -ve	18	Angptl2	1431	18.12948577	0	374	6969	0	240	0	0	18.12948577	18.81334639	218	NA
s25	kidney	4TU -ve	18	Angptl4	2401	177.3668025	0.000170151	581	41140	7	2348	7	8	177.3668025	184.0572389	2342.3833	NA
s25	kidney	4TU -ve	18	Ank	1692	8.687045266	0.00031736	501	3151	1	115	1	2	8.687045266	9.01472848	114	NA
s25	kidney	4TU -ve	18	Ank3	5636	547.5104703	0.000245902	1505	146400	36	7248	36	12	547.5104703	568.1630611	7726.9152	NA
s25	kidney	4TU -ve	18	Ankfy1	6740	49.17623016	0.000147732	1817	20307	3	651	3	9	49.17623016	51.03120209	687.6837	NA
s25	kidney	4TU -ve	18	Ankhd1	1179	70.78053404	0	325	10081	0	937	1	1	70.78053404	73.45043988	1696.5604	NA
s25	kidney	4TU -ve	18	Ankib1	2756	69.42082261	4.0842999509884e-05	920	24484	1	919	1	3	69.42082261	72.0394389	1006.5726	NA
s25	kidney	4TU -ve	18	Ankle2	2131	30.06473057	9.64785335262904e-05	685	10365	1	398	1	2	30.06473057	31.19879943	393.25	NA
s25	kidney	4TU -ve	18	Ankmy2	890	31.7266001	0.000178827	265	11184	2	420	2	0	31.7266001	32.92335619	419.0571	NA
s25	kidney	4TU -ve	18	Ankra2	1822	24.85250341	0.000312142	549	9611	3	329	3	0	24.85250341	25.78996235	354	NA
s25	kidney	4TU -ve	18	Ankrd10	4552	45.02155634	0.00042396	1342	16511	7	596	7	0	45.02155634	46.71981021	586.1111	NA
s25	kidney	4TU -ve	18	Ankrd11	9843	127.7373352	0.000102955	1805	19426	2	1691	2	3	127.7373352	132.5557031	1907.4584	NA
s25	kidney	4TU -ve	18	Ankrd12	2651	8.535966218	0.000614439	848	3255	2	113	2	0	8.535966218	8.857950593	1078.4284	NA
s25	kidney	4TU -ve	18	Ankrd13a	1398	45.32371443	7.20097933318931e-05	353	13887	1	600	1	26	45.32371443	47.03336598	590.4516	NA
s25	kidney	4TU -ve	18	Ankrd13b	1786	10.0467567	0.000942063	346	2123	2	133	2	0	10.0467567	10.42572946	133	NA
s25	kidney	4TU -ve	18	Ankrd13c	2994	357.4530278	0.000245045	942	138750	34	4732	34	4	357.4530278	370.9364797	4721.8951	NA
s25	kidney	4TU -ve	18	Ankrd16	1265	26.43883342	0.000607103	325	9883	6	350	6	0	26.43883342	27.43613016	361	NA
s25	kidney	4TU -ve	18	Ankrd17	2116	58.16543352	0	707	20397	0	770	0	5	58.16543352	60.35948634	1619.7929	NA
s25	kidney	4TU -ve	18	Ankrd24	3318	16.0143791	0.000234852	630	4258	1	212	1	0	16.0143791	16.61845598	197	NA
s25	kidney	4TU -ve	18	Ankrd27	4339	19.56473673	0	1054	7887	0	259	0	0	19.56473673	20.30273632	250	NA
s25	kidney	4TU -ve	18	Ankrd28	3696	29.00717724	0.00037037	1167	10800	4	384	4	0	29.00717724	30.10135423	388.0714	NA
s25	kidney	4TU -ve	18	Ankrd29	2232	20.47121102	0.000278552	652	7180	2	271	2	0	20.47121102	21.24340364	266	NA
s25	kidney	4TU -ve	18	Ankrd33b	7734	46.45680729	0.000340321	2070	14692	5	615	5	102	46.45680729	48.20920013	555.0227	NA
s25	kidney	4TU -ve	18	Ankrd40	2425	58.39205209	5.40365286933967e-05	661	18506	1	773	1	40	58.39205209	60.59465317	746.6471	NA
s25	kidney	4TU -ve	18	Ankrd44	3193	13.21941671	0	1070	4937	0	175	0	0	13.21941671	13.71806508	304.0619	NA
s25	kidney	4TU -ve	18	Ankrd46	1589	35.73019488	0.000307479	505	13009	4	473	4	0	35.73019488	37.07797018	464.1538	NA
s25	kidney	4TU -ve	18	Ankrd49	2889	12.99279814	0.000337952	864	2959	1	172	1	2	12.99279814	13.48289825	247.5	NA
s25	kidney	4TU -ve	18	Ankrd50	3250	10.42445432	0	1003	4013	0	138	0	1	10.42445432	10.81767418	137.5	NA
s25	kidney	4TU -ve	18	Ankrd54	1194	15.63668148	0.000252525	267	3960	1	207	1	0	15.63668148	16.22651126	210.125	NA
s25	kidney	4TU -ve	18	Ankrd9	1166	9.064742886	0.000813339	283	2459	2	120	2	0	9.064742886	9.406673196	130	NA
s25	kidney	4TU -ve	18	Anks1	3187	23.03955484	0	769	9997	0	305	0	0	23.03955484	23.90862771	288	NA
s25	kidney	4TU -ve	18	Anks3	957	20.54675054	0.000195733	234	5109	1	272	1	0	20.54675054	21.32179258	248	NA
s25	kidney	4TU -ve	18	Anks4b	2567	62.54672592	0.000290782	740	17195	5	828	5	4	62.54672592	64.90604506	908.375	NA
s25	kidney	4TU -ve	18	Ankzf1	1843	12.2374029	0.00089982	413	3334	3	162	3	0	12.2374029	12.69900882	161	NA
s25	kidney	4TU -ve	18	Ano10	2834	28.251782	0	752	7853	0	374	0	1	28.251782	29.3174648	373.5	NA
s25	kidney	4TU -ve	18	Ano6	3607	30.21580962	0	878	7069	0	400	0	0	30.21580962	31.35557732	498.6771	NA
s25	kidney	4TU -ve	18	Anp32a	1197	43.43522633	0	356	15692	0	575	0	0	43.43522633	45.0736424	590.0702	NA
s25	kidney	4TU -ve	18	Anp32b	503	131.0610742	0.000360965	163	47096	17	1735	17	315	131.0610742	136.0048166	1676.3333	NA
s25	kidney	4TU -ve	18	Anp32e	2283	77.05031454	2.86401649673502e-05	755	34916	1	1020	1	0	77.05031454	79.95672217	1018.0492	NA
s25	kidney	4TU -ve	18	Anpep	421	84.83088551	0.000146872	93	20426	3	1123	3	5	84.83088551	88.03078333	1298.1937	NA
s25	kidney	4TU -ve	18	Antxr2	4470	9.895677651	0	1366	3335	0	131	0	1	9.895677651	10.26895157	130.0901	NA
s25	kidney	4TU -ve	18	Anxa11	894	73.72657548	4.77281405116457e-05	245	20952	1	976	1	976	73.72657548	76.50760866	328.4922	NA
s25	kidney	4TU -ve	18	Anxa2	290	41.62227775	0.00039901	78	12531	5	551	5	3	41.62227775	43.19230776	545.0556	NA
s25	kidney	4TU -ve	18	Anxa3	1288	15.33452338	0	355	5846	0	203	0	0	15.33452338	15.91295549	189	NA
s25	kidney	4TU -ve	18	Anxa4	1979	50.46040207	0.000570994	608	21016	12	668	12	0	50.46040207	52.36381413	654	NA
s25	kidney	4TU -ve	18	Anxa5	421	145.3380443	0.000240703	134	41545	10	1924	10	14	145.3380443	150.8203269	1937.6667	NA
s25	kidney	4TU -ve	18	Anxa6	354	33.6150882	0.000342349	80	8763	3	445	3	1	33.6150882	34.88307977	489.2	NA
s25	kidney	4TU -ve	18	Anxa7	1219	114.0646813	0.000129648	362	46279	6	1510	6	0	114.0646813	118.3673044	1546.0116	NA
s25	kidney	4TU -ve	18	Aoah	1137	30.29134915	0.000711069	343	8438	6	401	5	0	30.29134915	31.43396626	622.1591	NA
s25	kidney	4TU -ve	18	Ap1ar	1548	57.93881495	0.00035868	512	25092	9	767	9	6	57.93881495	60.12431951	782.4147	NA
s25	kidney	4TU -ve	18	Ap1b1	999	71.08269213	8.90511598913576e-05	250	22459	2	941	2	1	71.08269213	73.76399565	943.5	NA
s25	kidney	4TU -ve	18	Ap1g1	4009	172.1545753	0.000114096	1278	61352	7	2279	7	7	172.1545753	178.6484018	1795.383	NA
s25	kidney	4TU -ve	18	Ap1g2	2295	16.46761624	0.000243724	521	4103	1	218	1	0	16.46761624	17.08878964	214	NA
s25	kidney	4TU -ve	18	Ap1m1	844	40.79134299	0	206	11658	0	540	0	4	40.79134299	42.33002938	536.7381	NA
s25	kidney	4TU -ve	18	Ap1m2	2120	10.27337527	0	641	2901	0	136	0	0	10.27337527	10.66089629	137	NA
s25	kidney	4TU -ve	18	Ap1s1	751	54.23737827	0	182	14295	0	718	0	1	54.23737827	56.28326129	717.0961	NA
s25	kidney	4TU -ve	18	Ap1s3	2542	18.28056482	0	890	6471	0	242	0	4	18.28056482	18.97012428	209.7121	NA
s25	kidney	4TU -ve	18	Ap2a2	1642	108.5502961	0.000121349	431	24722	3	1437	3	0	108.5502961	112.6449115	1572.6	NA
s25	kidney	4TU -ve	18	Ap2m1	1464	130.7589161	7.8610172156277e-05	426	38163	3	1731	3	562	130.7589161	135.6912609	1332.8981	NA
s25	kidney	4TU -ve	18	Ap2s1	538	65.03953021	7.13826825612107e-05	117	14009	1	861	1	29	65.03953021	67.49288018	803.3128	NA
s25	kidney	4TU -ve	18	Ap3b1	559	54.46399684	0.00026915	174	18577	5	721	5	0	54.46399684	56.51842812	746	NA
s25	kidney	4TU -ve	18	Ap3d1	1766	81.12944883	9.72526136639922e-05	430	20565	2	1074	2	9	81.12944883	84.18972511	1328.727	NA
s25	kidney	4TU -ve	18	Ap3m1	5502	38.82731536	0.000721709	1597	13856	10	514	10	56	38.82731536	40.29191686	487.319	NA
s25	kidney	4TU -ve	18	Ap3s1	1512	40.03594775	0.00017135	565	17508	3	530	3	499	40.03594775	41.54613995	234.9333	NA
s25	kidney	4TU -ve	18	Ap3s2	5530	25.60789865	0.000127291	1483	7856	1	339	1	0	25.60789865	26.57385178	334	NA
s25	kidney	4TU -ve	18	Ap4e1	4243	22.35969912	0	1305	5187	0	296	0	52	22.35969912	23.20312722	261.4503	NA
s25	kidney	4TU -ve	18	Ap4m1	2899	10.57553337	0	670	3057	0	140	0	0	10.57553337	10.97445206	181	NA
s25	kidney	4TU -ve	18	Ap4s1	251	24.32372675	0.000674673	75	7411	5	322	5	0	24.32372675	25.24123974	329.0556	NA
s25	kidney	4TU -ve	18	Ap5m1	9942	27.04314961	0.000384615	3204	10400	4	358	7	1	27.04314961	28.0632417	343.5	NA
s25	kidney	4TU -ve	18	Ap5s1	874	18.2050253	0.000651324	204	4606	3	241	3	0	18.2050253	18.89173534	240	NA
s25	kidney	4TU -ve	18	Ap5z1	1703	20.77336911	0	376	5258	0	275	0	2	20.77336911	21.55695941	239	NA
s25	kidney	4TU -ve	18	Apba3	126	26.58991247	0	43	5717	0	352	0	0	26.58991247	27.59290804	431	NA
s25	kidney	4TU -ve	18	Apbb2	4565	85.88843885	0.000239942	1359	25006	6	1137	6	1	85.88843885	89.12822854	1224.2658	NA
s25	kidney	4TU -ve	18	Apc	6785	26.0611358	0.000543577	1935	11038	6	345	6	0	26.0611358	27.04418544	363.0625	NA
s25	kidney	4TU -ve	18	Apeh	159	157.6509867	0.000171296	39	35027	6	2087	6	6	157.6509867	163.5977247	2098.3636	NA
s25	kidney	4TU -ve	18	Apela	576	14.95682576	0.000151126	172	6617	1	198	1	0	14.95682576	15.52101077	1592.025	NA
s25	kidney	4TU -ve	18	Apex1	166	9.744598603	0	56	3467	0	129	0	0	9.744598603	10.11217369	156	NA
s25	kidney	4TU -ve	18	Aph1a	1917	51.66903445	0.000161264	494	18603	3	684	3	403	51.66903445	53.61803722	484.7051	NA
s25	kidney	4TU -ve	18	Aph1b	4399	20.84890864	0	1343	7125	0	276	0	3	20.84890864	21.63534835	298.7072	NA
s25	kidney	4TU -ve	18	Aph1c	4300	59.75176353	0.000632839	1275	17382	11	791	11	2	59.75176353	62.00565415	813.6904	NA
s25	kidney	4TU -ve	18	Api5	2077	37.46760393	0.000564732	694	14166	8	496	8	31	37.46760393	38.88091588	484.6771	NA
s25	kidney	4TU -ve	18	Apip	80	21.75538293	0	20	3576	0	288	0	3	21.75538293	22.57601567	326.5	NA
s25	kidney	4TU -ve	18	Apln	2567	7.856110502	0	716	3040	0	104	0	0	7.856110502	8.152450104	104	NA
s25	kidney	4TU -ve	18	Aplp2	1314	185.0718339	0.000322777	430	55766	18	2450	18	18	185.0718339	192.0529111	2971.5	NA
s25	kidney	4TU -ve	18	Apmap	899	113.7625232	0.000253372	281	51308	13	1506	13	0	113.7625232	118.0537486	1507	NA
s25	kidney	4TU -ve	18	Apoa4	169	9.820138127	0	36	1643	0	130	0	0	9.820138127	10.19056263	131	NA
s25	kidney	4TU -ve	18	Apobec1	1015	9.517980031	0.000570125	254	1754	1	126	1	4	9.517980031	9.877006856	122.7333	NA
s25	kidney	4TU -ve	18	Apobec3	3422	17.82732768	0	879	5782	0	236	0	0	17.82732768	18.49979062	264.9949	NA
s25	kidney	4TU -ve	18	Apoc3	290	21.90646198	0	83	4435	0	290	0	2	21.90646198	22.73279356	312.1429	NA
s25	kidney	4TU -ve	18	Apoe	506	151.7589038	0.000167926	155	29775	5	2009	5	18	151.7589038	157.4833871	2374.1	NA
s25	kidney	4TU -ve	18	Apoh	101	10.12229622	0	36	2834	0	134	0	0	10.12229622	10.5041184	121	NA
s25	kidney	4TU -ve	18	Apom	113	104.3956222	5.51024906325766e-05	24	18148	1	1382	1	4	104.3956222	108.3335196	1311	NA
s25	kidney	4TU -ve	18	Apoo	282	188.0178754	7.30342822921079e-05	85	68461	5	2489	5	2383	188.0178754	195.1100799	1257	NA
s25	kidney	4TU -ve	18	Apool	473	42.52875204	6.55866727880895e-05	154	15247	1	563	1	5	42.52875204	44.13297508	576.2	NA
s25	kidney	4TU -ve	18	Apopt1	3457	62.1690283	0.000294221	892	16994	5	823	5	2	62.1690283	64.51410034	749.6994	NA
s25	kidney	4TU -ve	18	App	5686	1127.880634	0.00021421	1690	434153	93	14931	92	33	1127.880634	1170.425312	15010.5932	NA
s25	kidney	4TU -ve	18	Appbp2	4384	64.13305592	0.000153616	1408	26039	4	849	4	1	64.13305592	66.55221286	856.0521	NA
s25	kidney	4TU -ve	18	Appl1	4740	24.70142437	0.000306686	1646	9782	3	327	3	0	24.70142437	25.63318446	405.3435	NA
s25	kidney	4TU -ve	18	Appl2	1753	49.6294673	5.55092978073827e-05	454	18015	1	657	1	0	49.6294673	51.50153575	661	NA
s25	kidney	4TU -ve	18	Aprt	985	116.9351832	0.000183503	242	32697	6	1548	6	3	116.9351832	121.3460842	1534.0652	NA
s25	kidney	4TU -ve	18	Aptx	5033	20.32013197	0.000599161	1290	5007	3	269	3	2	20.32013197	21.08662575	266.6667	NA
s25	kidney	4TU -ve	18	Aqp1	1758	659.460045	0.000156195	439	249688	39	8730	39	4	659.460045	684.335475	8675.5714	NA
s25	kidney	4TU -ve	18	Aqp11	2619	100.6941856	0.000210368	764	33275	7	1333	7	5	100.6941856	104.4924614	1329.5	NA
s25	kidney	4TU -ve	18	Aqp2	505	128.719349	0.000397025	106	37781	15	1704	15	22	128.719349	133.5747594	1662.1772	NA
s25	kidney	4TU -ve	18	Aqp3	812	65.11506973	0.0003832	215	26096	10	862	10	17	65.11506973	67.57126913	852.5	NA
s25	kidney	4TU -ve	18	Aqp4	4057	13.52157481	0.000176835	1239	5655	1	179	1	0	13.52157481	14.03162085	180.0841	NA
s25	kidney	4TU -ve	18	Aqp6	1584	40.11148727	0	432	11267	0	531	0	1	40.11148727	41.62452889	435.012	NA
s25	kidney	4TU -ve	18	Aqp7	1172	15.63668148	0	422	3638	0	207	0	0	15.63668148	16.22651126	219	NA
s25	kidney	4TU -ve	18	Aqr	307	8.309347646	0	122	3388	0	110	0	6	8.309347646	8.622783763	211.0961	NA
s25	kidney	4TU -ve	18	Ar	6335	117.4639599	0.000418138	1937	43048	18	1555	17	2	117.4639599	121.8948068	1572.3399	NA
s25	kidney	4TU -ve	18	Araf	2056	58.76974971	0.000408182	597	22049	9	778	9	17	58.76974971	60.98659789	946.7	NA
s25	kidney	4TU -ve	18	Arap1	1265	16.54315577	0	301	5598	0	219	0	1	16.54315577	17.16717858	218.5	NA
s25	kidney	4TU -ve	18	Arap2	1825	26.43883342	9.97506234413965e-05	650	10025	1	350	1	0	26.43883342	27.43613016	666	NA
s25	kidney	4TU -ve	18	Arap3	548	26.66545199	0	135	6593	0	353	0	0	26.66545199	27.67129699	355	NA
s25	kidney	4TU -ve	18	Arcn1	2363	76.89923549	7.83791198024846e-05	730	25517	2	1018	2	149	76.89923549	79.79994428	1056.1342	NA
s25	kidney	4TU -ve	18	Arel1	3558	22.58631769	0.000283527	974	7054	2	299	2	0	22.58631769	23.43829405	297	NA
s25	kidney	4TU -ve	18	Arf1	1122	374.5249603	0.000165381	326	157213	26	4958	26	2023	374.5249603	388.6523809	3925.314	NA
s25	kidney	4TU -ve	18	Arf2	1588	24.1726477	0	445	6080	0	320	0	2	24.1726477	25.08446186	316.5103	NA
s25	kidney	4TU -ve	18	Arf3	3699	65.26614878	0.000136308	1125	22009	3	864	3	115	65.26614878	67.72804701	804.5	NA
s25	kidney	4TU -ve	18	Arf4	2168	83.5467136	2.5799127989474e-05	676	38761	1	1106	1	4	83.5467136	86.69817129	1106.0159	NA
s25	kidney	4TU -ve	18	Arf5	444	88.00354552	9.3694368968425e-05	138	21346	2	1165	2	0	88.00354552	91.32311895	1116.1444	NA
s25	kidney	4TU -ve	18	Arf6	462	53.48198303	0.00100727	175	22834	23	708	23	1	53.48198303	55.49937186	534	NA
s25	kidney	4TU -ve	18	Arfgap1	1156	21.07552721	0.000330961	303	6043	2	279	2	0	21.07552721	21.87051518	444.0741	NA
s25	kidney	4TU -ve	18	Arfgap2	1146	18.43164387	0	304	5073	0	244	0	208	18.43164387	19.12690217	136.55	NA
s25	kidney	4TU -ve	18	Arfgap3	1369	18.35610435	0	415	6815	0	243	0	4	18.35610435	19.04851322	241.7926	NA
s25	kidney	4TU -ve	18	Arfgef1	1344	63.60427925	3.95303790963355e-05	438	25297	1	842	1	8	63.60427925	66.00349026	1043.91	NA
s25	kidney	4TU -ve	18	Arfgef2	3264	29.30933533	0.000278113	952	10787	3	388	3	0	29.30933533	30.41491	392	NA
s25	kidney	4TU -ve	18	Arfip2	2989	37.54314345	0	690	8835	0	497	0	4	37.54314345	38.95930482	484.9264	NA
s25	kidney	4TU -ve	18	Arfrp1	2300	40.86688251	0.000397509	632	15094	6	541	14	0	40.86688251	42.40841833	532	NA
s25	kidney	4TU -ve	18	Arglu1	2447	96.16181412	0.000161374	854	30984	5	1273	5	2	96.16181412	99.78912483	1687	NA
s25	kidney	4TU -ve	18	Arhgap1	1426	35.27695773	0.000146552	416	13647	2	467	2	4	35.27695773	36.60763652	457	NA
s25	kidney	4TU -ve	18	Arhgap10	553	24.32372675	0.000421408	125	7119	3	322	3	1	24.32372675	25.24123974	368.6429	NA
s25	kidney	4TU -ve	18	Arhgap12	2129	37.31652488	6.13685179502915e-05	760	16295	1	494	1	0	37.31652488	38.72413799	518	NA
s25	kidney	4TU -ve	18	Arhgap15	3955	7.705031454	0.001696641	1132	2947	5	102	5	0	7.705031454	7.995672217	107.0758	NA
s25	kidney	4TU -ve	18	Arhgap17	2833	20.84890864	0	605	4541	0	276	0	0	20.84890864	21.63534835	330.0189	NA
s25	kidney	4TU -ve	18	Arhgap18	1552	68.89204594	7.52445447705041e-05	493	26580	2	912	2	2	68.89204594	71.49071629	957.5	NA
s25	kidney	4TU -ve	18	Arhgap21	1300	34.44602297	0.000278526	377	10771	3	456	3	5	34.44602297	35.74535815	470.2632	NA
s25	kidney	4TU -ve	18	Arhgap22	356	9.366900983	0	62	1722	0	124	0	0	9.366900983	9.72022897	120	NA
s25	kidney	4TU -ve	18	Arhgap24	610	127.9639537	0.000482292	196	47689	23	1694	18	8	127.9639537	132.79087	1771.0353	NA
s25	kidney	4TU -ve	18	Arhgap26	5475	17.29855101	0	1538	6153	0	229	0	0	17.29855101	17.95106802	294.0114	NA
s25	kidney	4TU -ve	18	Arhgap27	1796	29.98919105	0.000470644	449	8499	4	397	4	0	29.98919105	31.12041049	394	NA
s25	kidney	4TU -ve	18	Arhgap29	1778	45.47479348	0.000218806	659	18281	4	602	4	0	45.47479348	47.19014387	683	NA
s25	kidney	4TU -ve	18	Arhgap31	3085	24.92804294	0.0001554	830	6435	1	330	1	1	24.92804294	25.86835129	371.3333	NA
s25	kidney	4TU -ve	18	Arhgap32	7298	29.08271676	0.000257931	2188	7754	2	385	2	0	29.08271676	30.17974317	526.5323	NA
s25	kidney	4TU -ve	18	Arhgap35	3934	78.10786787	4.33125433125433e-05	981	23088	1	1034	1	3	78.10786787	81.05416738	1037.1667	NA
s25	kidney	4TU -ve	18	Arhgap42	4059	74.63304977	6.93914370966623e-05	1350	28822	2	988	2	1	74.63304977	77.44827598	1046.2435	NA
s25	kidney	4TU -ve	18	Arhgap45	424	8.989203362	0.000441112	98	2267	1	119	1	0	8.989203362	9.328284253	120	NA
s25	kidney	4TU -ve	18	Arhgap5	4637	83.32009503	0.000219611	1719	36428	8	1103	8	7	83.32009503	86.46300446	1588.8906	NA
s25	kidney	4TU -ve	18	Arhgap6	3876	13.06833766	0.000169291	1098	5907	1	173	1	0	13.06833766	13.56128719	216.0961	NA
s25	kidney	4TU -ve	18	Arhgdia	1127	78.93880264	6.19118375433383e-05	254	16152	1	1045	1	39	78.93880264	81.91644575	1023.783	NA
s25	kidney	4TU -ve	18	Arhgdib	472	10.57553337	0	133	3123	0	140	0	3	10.57553337	10.97445206	137.375	NA
s25	kidney	4TU -ve	18	Arhgef1	344	17.07193244	0	85	6761	0	226	0	0	17.07193244	17.71590119	325	NA
s25	kidney	4TU -ve	18	Arhgef10	1255	8.082729074	0.000306185	350	3266	1	107	1	0	8.082729074	8.387616933	127.0435	NA
s25	kidney	4TU -ve	18	Arhgef10l	1461	58.24097305	0.000143513	330	20904	3	771	3	10	58.24097305	60.43787529	786.5982	NA
s25	kidney	4TU -ve	18	Arhgef11	3637	17.22301148	0	770	6028	0	228	0	1	17.22301148	17.87267907	247.25	NA
s25	kidney	4TU -ve	18	Arhgef12	5575	141.4855286	0.000256668	1632	50649	13	1873	13	2	141.4855286	146.8224908	2262.612	NA
s25	kidney	4TU -ve	18	Arhgef15	1523	14.80574671	0	373	3955	0	196	0	0	14.80574671	15.36423289	227	NA
s25	kidney	4TU -ve	18	Arhgef16	470	52.80212731	0.000179201	109	16741	3	699	7	3	52.80212731	54.79387137	612.75	NA
s25	kidney	4TU -ve	18	Arhgef17	3648	25.60789865	0	863	8765	0	339	0	0	25.60789865	26.57385178	335	NA
s25	kidney	4TU -ve	18	Arhgef18	2066	36.25897155	9.40822278671559e-05	529	10629	1	480	1	2	36.25897155	37.62669279	478.9878	NA
s25	kidney	4TU -ve	18	Arhgef19	685	15.86330005	0.000679194	174	4417	3	210	3	3	15.86330005	16.46167809	208.6	NA
s25	kidney	4TU -ve	18	Arhgef2	1417	49.40284873	0.000174155	343	11484	2	654	2	7	49.40284873	51.26636892	725.15	NA
s25	kidney	4TU -ve	18	Arhgef28	1205	67.5323345	8.28946823061301e-05	254	24127	2	894	2	0	67.5323345	70.07971531	1048.3333	NA
s25	kidney	4TU -ve	18	Arhgef3	1932	43.88846348	0.000190609	529	15739	3	581	3	0	43.88846348	45.54397606	576.1645	NA
s25	kidney	4TU -ve	18	Arhgef38	5727	10.49999384	0	1816	3284	0	139	0	0	10.49999384	10.89606312	134	NA
s25	kidney	4TU -ve	18	Arhgef39	536	10.19783575	0.000990835	163	4037	4	135	4	0	10.19783575	10.58250735	143	NA
s25	kidney	4TU -ve	18	Arhgef40	4930	8.233808122	0	1009	2991	0	109	0	0	8.233808122	8.54439482	129.363	NA
s25	kidney	4TU -ve	18	Arhgef5	549	78.78772359	0.000268559	161	26065	7	1043	7	0	78.78772359	81.75966787	1095	NA
s25	kidney	4TU -ve	18	Arhgef7	4963	56.05032685	0.000117275	1332	17054	2	742	2	2	56.05032685	58.16459593	757.8616	NA
s25	kidney	4TU -ve	18	Arid1a	1323	36.63666917	0.000151722	419	13182	2	485	2	8	36.63666917	38.0186375	494.0667	NA
s25	kidney	4TU -ve	18	Arid1b	4569	126.3020842	9.07990314769976e-05	1388	33040	3	1672	3	2	126.3020842	131.0663132	1673.775	NA
s25	kidney	4TU -ve	18	Arid2	3092	55.5970897	4.95441934205311e-05	1049	20184	1	736	1	0	55.5970897	57.69426227	820	NA
s25	kidney	4TU -ve	18	Arid3a	3082	24.70142437	0	824	6813	0	327	0	0	24.70142437	25.63318446	327	NA
s25	kidney	4TU -ve	18	Arid4b	4192	40.11148727	0.000310655	1380	9657	3	531	3	0	40.11148727	41.62452889	830.7415	NA
s25	kidney	4TU -ve	18	Arid5b	6922	73.802115	0.000114738	1746	17431	2	977	2	0	73.802115	76.58599761	836	NA
s25	kidney	4TU -ve	18	Arih1	5487	75.08628691	6.9352937096886e-05	1791	28838	2	994	2	0	75.08628691	77.91860964	1020	NA
s25	kidney	4TU -ve	18	Arih2	3406	37.24098536	0.00014758	897	13552	2	493	2	8	37.24098536	38.64574905	489.3333	NA
s25	kidney	4TU -ve	18	Arl1	1041	183.3344249	0.000381939	328	47128	18	2427	18	750	183.3344249	190.2499654	2002.5	NA
s25	kidney	4TU -ve	18	Arl14ep	2289	17.6007091	0	738	6298	0	233	0	3	17.6007091	18.26462379	232.5	NA
s25	kidney	4TU -ve	18	Arl15	3200	26.96761009	0.000107009	964	9345	1	357	1	0	26.96761009	27.98485276	349	NA
s25	kidney	4TU -ve	18	Arl2	284	34.2194044	0	57	5512	0	453	0	0	34.2194044	35.51019132	484.0769	NA
s25	kidney	4TU -ve	18	Arl2bp	1307	39.96040822	7.12961642663625e-05	379	14026	1	529	1	1	39.96040822	41.46775101	522.0872	NA
s25	kidney	4TU -ve	18	Arl3	230	124.3380566	0.000254091	56	39356	10	1646	11	0	124.3380566	129.0282007	1225	NA
s25	kidney	4TU -ve	18	Arl4a	6393	31.65106058	9.04322662325918e-05	2008	11058	1	419	1	0	31.65106058	32.84496724	438.0408	NA
s25	kidney	4TU -ve	18	Arl5a	4433	137.7085524	0.000136298	1433	58695	8	1823	8	1489	137.7085524	142.9030436	1073.0227	NA
s25	kidney	4TU -ve	18	Arl5b	6534	13.21941671	0	2238	5764	0	175	0	0	13.21941671	13.71806508	176.0618	NA
s25	kidney	4TU -ve	18	Arl6	870	25.91005675	0.000104243	316	9593	1	343	1	2	25.91005675	26.88740755	343.5997	NA
s25	kidney	4TU -ve	18	Arl6ip1	1855	811.0678698	0.00023704	595	329059	78	10737	76	60	811.0678698	841.6620842	9977.1978	NA
s25	kidney	4TU -ve	18	Arl6ip4	155	36.33451107	0.000118751	41	8421	1	481	1	2	36.33451107	37.70508173	554.6667	NA
s25	kidney	4TU -ve	18	Arl6ip6	1832	10.95323099	0	709	5292	0	145	0	0	10.95323099	11.36639678	145	NA
s25	kidney	4TU -ve	18	Arl8a	998	20.62229007	0.00019253	301	10388	2	273	2	4	20.62229007	21.40018152	274	NA
s25	kidney	4TU -ve	18	Arl8b	3726	96.61505127	0.000415036	1182	33732	14	1279	14	37	96.61505127	100.2594585	1260.4667	NA
s25	kidney	4TU -ve	18	Armc1	2630	135.8200642	0.00016741	869	47787	8	1798	8	78	135.8200642	140.9433201	1774.2472	NA
s25	kidney	4TU -ve	18	Armc10	2019	17.07193244	0.000147601	613	6775	1	226	1	11	17.07193244	17.71590119	220.5	NA
s25	kidney	4TU -ve	18	Armc5	283	22.81293626	0.000231642	55	4317	1	302	1	3	22.81293626	23.67346088	299.5	NA
s25	kidney	4TU -ve	18	Armc8	3989	23.64387103	0.000218126	1228	9169	2	313	2	1	23.64387103	24.53573925	312.3333	NA
s25	kidney	4TU -ve	18	Armcx2	383	9.669059079	0	136	4054	0	128	0	0	9.669059079	10.03378474	125	NA
s25	kidney	4TU -ve	18	Armt1	4626	14.88128624	0	1423	5196	0	197	0	1	14.88128624	15.44262183	213.2556	NA
s25	kidney	4TU -ve	18	Arnt	2290	19.41365768	0.00012631	760	7917	1	257	1	1	19.41365768	20.14595843	275.0556	NA
s25	kidney	4TU -ve	18	Arnt2	4995	24.32372675	0	1228	10277	0	322	0	2	24.32372675	25.24123974	317.6667	NA
s25	kidney	4TU -ve	18	Arpc1a	804	40.86688251	0.001043365	221	15335	16	541	17	5	40.86688251	42.40841833	595.5	NA
s25	kidney	4TU -ve	18	Arpc1b	2048	143.9783328	0.000120967	477	33067	4	1906	4	137	143.9783328	149.4093259	1806.6606	NA
s25	kidney	4TU -ve	18	Arpc2	414	284.9350847	0.000183547	140	87171	16	3772	16	11	284.9350847	295.6830941	3803.4433	NA
s25	kidney	4TU -ve	18	Arpc3	420	79.69419788	9.64351152399627e-05	110	31109	3	1055	3	2	79.69419788	82.70033519	1061.638	NA
s25	kidney	4TU -ve	18	Arpc4	1672	67.60787403	0.000163586	445	18339	3	895	3	0	67.60787403	70.15810426	898	NA
s25	kidney	4TU -ve	18	Arpc5	1275	130.8344557	4.07672394463809e-05	401	49059	2	1732	2	23	130.8344557	135.7696498	1720.2292	NA
s25	kidney	4TU -ve	18	Arpc5l	999	128.6438095	0.000130948	280	38183	5	1703	5	2	128.6438095	133.4963704	1724.2857	NA
s25	kidney	4TU -ve	18	Arpin	1481	11.6330867	0.000890274	431	4493	4	154	4	1	11.6330867	12.07189727	147.0749	NA
s25	kidney	4TU -ve	18	Arpp19	3508	169.661771	0.000172642	1187	34754	6	2246	9	117	169.661771	176.0615667	4661.636	NA
s25	kidney	4TU -ve	18	Arrb1	5618	35.88127393	0.000210881	1463	9484	2	475	2	5	35.88127393	37.23474807	487.0232	NA
s25	kidney	4TU -ve	18	Arrb2	1365	11.78416575	0	308	2799	0	156	0	0	11.78416575	12.22867516	156	NA
s25	kidney	4TU -ve	18	Arrdc1	998	15.86330005	0.000246731	245	4053	1	210	1	0	15.86330005	16.46167809	208	NA
s25	kidney	4TU -ve	18	Arrdc2	812	17.29855101	0	166	3747	0	229	0	0	17.29855101	17.95106802	230	NA
s25	kidney	4TU -ve	18	Arrdc3	2801	30.51796772	6.87426960885406e-05	921	14547	1	404	1	0	30.51796772	31.66913309	406	NA
s25	kidney	4TU -ve	18	Arsa	1156	13.21941671	0.000780843	261	3842	3	175	3	0	13.21941671	13.71806508	175	NA
s25	kidney	4TU -ve	18	Arsb	2285	79.08988168	7.52303930788038e-05	669	26585	2	1047	2	3	79.08988168	82.07322364	1062.3096	NA
s25	kidney	4TU -ve	18	Arsg	837	38.60069679	0	225	11216	0	511	0	1	38.60069679	40.05675003	491.0385	NA
s25	kidney	4TU -ve	18	Arsk	2113	13.14387719	0.000350877	728	5700	2	174	2	0	13.14387719	13.63967613	186.1667	NA
s25	kidney	4TU -ve	18	Arvcf	2565	28.17624247	0.00041511	590	7227	3	373	3	3	28.17624247	29.23907585	374.1905	NA
s25	kidney	4TU -ve	18	As3mt	527	32.25537677	0	145	11634	0	427	0	0	32.25537677	33.47207879	404	NA
s25	kidney	4TU -ve	18	Asah1	1980	42.67983109	0.000793791	615	11338	9	565	9	39	42.67983109	44.28975297	547.6998	NA
s25	kidney	4TU -ve	18	Asah2	2104	15.33452338	0	668	5017	0	203	0	2	15.33452338	15.91295549	206.0954	NA
s25	kidney	4TU -ve	18	Asap1	2590	13.44603528	0	792	4534	0	178	0	0	13.44603528	13.95323191	308	NA
s25	kidney	4TU -ve	18	Asap2	2379	14.42804909	0.001258088	745	5564	7	191	7	1	14.42804909	14.97228817	204.1993	NA
s25	kidney	4TU -ve	18	Asb1	5004	13.29495623	0.000240038	1524	4166	1	176	1	5	13.29495623	13.79645402	172.5	NA
s25	kidney	4TU -ve	18	Asb13	3515	66.47478117	8.56164383561644e-05	910	23360	2	880	2	3	66.47478117	68.98227011	878.8333	NA
s25	kidney	4TU -ve	18	Asb6	1331	9.895677651	0	273	2607	0	131	0	0	9.895677651	10.26895157	131	NA
s25	kidney	4TU -ve	18	Asb7	3997	14.50358862	0.00051644	1204	5809	3	192	3	0	14.50358862	15.05067711	198	NA
s25	kidney	4TU -ve	18	Asb8	1169	35.8057344	0.000241916	352	12401	3	474	3	0	35.8057344	37.15635913	474	NA
s25	kidney	4TU -ve	18	Asb9	88	36.93882726	0	24	7897	0	489	1	0	36.93882726	38.33219328	370	NA
s25	kidney	4TU -ve	18	Ascc1	288	69.19420403	0	70	15919	0	916	0	17	69.19420403	71.80427207	887.6965	NA
s25	kidney	4TU -ve	18	Ascc2	2621	32.0287582	0.000127763	660	7827	1	424	1	0	32.0287582	33.23691196	418	NA
s25	kidney	4TU -ve	18	Ascc3	2060	14.27697005	0	672	4746	0	189	0	44	14.27697005	14.81551028	198.0222	NA
s25	kidney	4TU -ve	18	Asf1a	1371	20.54675054	0.000148126	470	6751	1	272	1	0	20.54675054	21.32179258	296.0179	NA
s25	kidney	4TU -ve	18	Ash1l	2293	18.28056482	0	693	7373	0	242	0	0	18.28056482	18.97012428	733.5	NA
s25	kidney	4TU -ve	18	Ash2l	3119	46.83450491	0.000373599	868	16060	6	620	6	7	46.83450491	48.60114485	624.5	NA
s25	kidney	4TU -ve	18	Asl	298	170.7193244	0.000463285	55	12951	6	2260	6	3	170.7193244	177.1590119	2747.3771	NA
s25	kidney	4TU -ve	18	Asna1	660	36.93882726	0	131	5659	0	489	0	29	36.93882726	38.33219328	480.9812	NA
s25	kidney	4TU -ve	18	Asnsd1	1113	35.42803678	0.00011733	339	8523	1	469	3	2	35.42803678	36.76441441	570	NA
s25	kidney	4TU -ve	18	Aspa	577	80.97836979	0.000147237	181	27167	4	1072	4	3	80.97836979	84.03294722	1181.4612	NA
s25	kidney	4TU -ve	18	Aspdh	640	59.82730305	0.000100331	127	9967	1	792	1	13	59.82730305	62.0840431	790.4087	NA
s25	kidney	4TU -ve	18	Aspg	1550	29.08271676	0	356	8572	0	385	0	2	29.08271676	30.17974317	363	NA
s25	kidney	4TU -ve	18	Asph	8571	62.09348877	9.76896400136765e-05	2846	20473	2	822	2	6	62.09348877	64.4357114	888.0534	NA
s25	kidney	4TU -ve	18	Aspscr1	873	40.03594775	0	167	4308	0	530	6	0	40.03594775	41.54613995	477.277	NA
s25	kidney	4TU -ve	18	Ass1	255	2167.833261	0.000128892	62	372406	48	28698	48	9126	2167.833261	2249.605895	24734.1884	NA
s25	kidney	4TU -ve	18	Asxl1	1934	16.54315577	0	623	4029	0	219	3	26	16.54315577	17.16717858	225	NA
s25	kidney	4TU -ve	18	Asxl2	10725	62.01794925	0	3221	16619	0	821	1	1	62.01794925	64.35732245	801.1191	NA
s25	kidney	4TU -ve	18	Atad1	1681	86.11505742	0.000302572	611	33050	10	1140	8	2	86.11505742	89.36339537	1090.037	NA
s25	kidney	4TU -ve	18	Atad2b	3910	19.7913553	0.000303337	1312	9890	3	262	3	2	19.7913553	20.53790315	501.664	NA
s25	kidney	4TU -ve	18	Atad3a	1268	39.28055251	0	288	9032	0	520	0	12	39.28055251	40.76225052	507.3462	NA
s25	kidney	4TU -ve	18	Atat1	2351	16.46761624	0.000183587	569	5447	1	218	1	0	16.46761624	17.08878964	269	NA
s25	kidney	4TU -ve	18	Ate1	3291	58.84528924	0.000232721	1003	17188	4	779	4	3	58.84528924	61.06498683	754.5294	NA
s25	kidney	4TU -ve	18	Atf1	1874	32.0287582	0	585	12399	0	424	0	51	32.0287582	33.23691196	352.3757	NA
s25	kidney	4TU -ve	18	Atf2	2815	48.42083492	5.0666261336576e-05	959	19737	1	641	1	3	48.42083492	50.24731266	672.5441	NA
s25	kidney	4TU -ve	18	Atf4	81	102.053897	6.23558022073954e-05	35	32074	2	1351	2	3	102.053897	105.9034624	1574.5263	NA
s25	kidney	4TU -ve	18	Atf5	669	18.28056482	0	157	4229	0	242	0	0	18.28056482	18.97012428	242	NA
s25	kidney	4TU -ve	18	Atf6	5205	31.12228391	0.000321932	1442	12425	4	412	4	3	31.12228391	32.29624464	416.6101	NA
s25	kidney	4TU -ve	18	Atf6b	628	31.57552105	0.000245942	166	12198	3	418	3	0	31.57552105	32.7665783	414	NA
s25	kidney	4TU -ve	18	Atf7	7617	10.72661242	0.000297265	2383	3364	1	142	1	0	10.72661242	11.13122995	142.3333	NA
s25	kidney	4TU -ve	18	Atf7ip	3969	38.37407822	7.79119594857811e-05	1244	12835	1	508	1	7	38.37407822	39.8215832	523.7233	NA
s25	kidney	4TU -ve	18	Atg10	1187	21.9820015	0	353	7762	0	291	0	0	21.9820015	22.8111825	279	NA
s25	kidney	4TU -ve	18	Atg101	273	32.63307439	9.27557740469344e-05	87	10781	1	432	1	3	32.63307439	33.86402351	421.625	NA
s25	kidney	4TU -ve	18	Atg12	2033	106.2841103	0.000291476	617	37739	11	1407	8	4	106.2841103	110.2932432	1398	NA
s25	kidney	4TU -ve	18	Atg13	1768	42.45321252	0	441	10739	0	562	0	2	42.45321252	44.05458614	560.3269	NA
s25	kidney	4TU -ve	18	Atg14	1944	17.52516958	0	575	5748	0	232	0	0	17.52516958	18.18623485	235	NA
s25	kidney	4TU -ve	18	Atg16l1	1119	28.10070295	0.00063314	291	11056	7	372	7	0	28.10070295	29.16068691	456.2857	NA
s25	kidney	4TU -ve	18	Atg2a	498	21.37768531	0	115	5553	0	283	0	0	21.37768531	22.18407095	283.0111	NA
s25	kidney	4TU -ve	18	Atg2b	937	18.12948577	0.000156421	287	6393	1	240	1	0	18.12948577	18.81334639	242.459	NA
s25	kidney	4TU -ve	18	Atg3	797	59.52514495	0.00038478	296	23390	9	788	9	0	59.52514495	61.77048732	860.5	NA
s25	kidney	4TU -ve	18	Atg4a	956	31.57552105	0	288	10938	0	418	0	0	31.57552105	32.7665783	432.5	NA
s25	kidney	4TU -ve	18	Atg4b	3521	41.54673823	7.52728641324802e-05	895	13285	1	550	1	0	41.54673823	43.11391882	548	NA
s25	kidney	4TU -ve	18	Atg4c	1223	21.22660626	0	438	7162	0	281	0	0	21.22660626	22.02729307	281	NA
s25	kidney	4TU -ve	18	Atg4d	4480	28.10070295	0.000146735	1137	6815	1	372	1	14	28.10070295	29.16068691	369.2778	NA
s25	kidney	4TU -ve	18	Atg5	1239	74.1042731	0.000361707	397	24882	9	981	9	0	74.1042731	76.89955338	939	NA
s25	kidney	4TU -ve	18	Atg7	1591	17.6007091	0.000236574	338	4227	1	233	1	0	17.6007091	18.26462379	235.0278	NA
s25	kidney	4TU -ve	18	Atg9a	3912	33.9172463	0	921	6833	0	449	0	0	33.9172463	35.19663554	448	NA
s25	kidney	4TU -ve	18	Atic	960	15.63668148	0.000917768	312	5448	5	207	5	0	15.63668148	16.22651126	213	NA
s25	kidney	4TU -ve	18	Atl2	3698	67.8344926	6.58457891617831e-05	1192	30374	2	898	2	1	67.8344926	70.39327109	905.7011	NA
s25	kidney	4TU -ve	18	Atl3	4572	29.91365153	0.000265463	1536	11301	3	396	3	0	29.91365153	31.04202155	434	NA
s25	kidney	4TU -ve	18	Atm	597	12.76617957	0.000679117	174	2945	2	169	2	0	12.76617957	13.24773142	180	NA
s25	kidney	4TU -ve	18	Atmin	2386	34.06832535	0.000255276	659	11752	3	451	3	7	34.06832535	35.35341343	451.25	NA
s25	kidney	4TU -ve	18	Atox1	188	229.8667717	0.000111982	41	44650	5	3043	7	2	229.8667717	238.5375545	2142.0833	NA
s25	kidney	4TU -ve	18	Atp11a	7230	827.3088674	0.000129584	1852	262378	34	10952	34	2	827.3088674	858.5157071	11111.5735	NA
s25	kidney	4TU -ve	18	Atp11b	1344	34.89926011	0	455	12276	0	462	0	1	34.89926011	36.21569181	492.5588	NA
s25	kidney	4TU -ve	18	Atp13a1	220	45.47479348	9.67398664989842e-05	48	10337	1	602	1	0	45.47479348	47.19014387	618	NA
s25	kidney	4TU -ve	18	Atp13a2	340	14.73020719	0	71	3637	0	195	0	2	14.73020719	15.28584394	193.0377	NA
s25	kidney	4TU -ve	18	Atp13a3	3281	84.98196456	0.000304827	1175	36086	11	1125	11	2	84.98196456	88.18756122	1192.2222	NA
s25	kidney	4TU -ve	18	Atp1a1	337	4207.324871	0.000137017	79	1598339	219	55697	219	7	4207.324871	4366.028975	55979.3333	NA
s25	kidney	4TU -ve	18	Atp1a2	3162	33.38846963	0	738	5572	0	442	0	2	33.38846963	34.64791294	440.3452	NA
s25	kidney	4TU -ve	18	Atp1b1	1167	2980.563001	0.000202747	411	971656	197	39457	199	797	2980.563001	3092.992536	38789.6033	NA
s25	kidney	4TU -ve	18	Atp1b3	869	111.571877	0.000230977	274	38965	9	1477	9	5	111.571877	115.7804693	1472.5556	NA
s25	kidney	4TU -ve	18	Atp23	472	9.669059079	0	141	3040	0	128	0	0	9.669059079	10.03378474	126	NA
s25	kidney	4TU -ve	18	Atp2a2	2050	316.5106058	0.000259389	682	127222	33	4190	33	9	316.5106058	328.4496724	4202.1382	NA
s25	kidney	4TU -ve	18	Atp2a3	1341	8.687045266	0.000480769	342	2080	1	115	1	0	8.687045266	9.01472848	115.0147	NA
s25	kidney	4TU -ve	18	Atp2b1	5176	73.19779881	6.68985817500669e-05	1670	29896	2	969	2	130	73.19779881	75.95888606	1667.5219	NA
s25	kidney	4TU -ve	18	Atp2b4	7542	30.66904677	0.001201442	2124	7491	9	406	9	71	30.66904677	31.82591098	356.7396	NA
s25	kidney	4TU -ve	18	Atp2c1	2907	40.48918489	0.000123403	1026	16207	2	536	2	3	40.48918489	42.01647361	594	NA
s25	kidney	4TU -ve	18	Atp4a	815	18.80934149	0	188	4941	0	249	0	5	18.80934149	19.51884688	241.974	NA
s25	kidney	4TU -ve	18	Atp5a1	659	2063.059941	0.000188238	197	674678	127	27311	125	63	2063.059941	2140.880431	25953.915	NA
s25	kidney	4TU -ve	18	Atp5b	272	3171.904615	0.000168065	83	821113	138	41990	159	1847	3171.904615	3291.551729	44139.5492	NA
s25	kidney	4TU -ve	18	Atp5c1	176	643.3701264	0.000175632	49	216362	38	8517	38	4979	643.3701264	667.6386301	5760.807	NA
s25	kidney	4TU -ve	18	Atp5d	325	661.046375	0.00012507	66	127928	16	8751	16	135	661.046375	685.9816428	8652.1238	NA
s25	kidney	4TU -ve	18	Atp5e	153	782.7405482	0.000225893	41	185929	42	10362	42	81	782.7405482	812.2662305	9048.663	NA
s25	kidney	4TU -ve	18	Atp5f1	1046	888.646961	0.000107705	288	315678	34	11764	34	194	888.646961	922.167529	11600.5263	NA
s25	kidney	4TU -ve	18	Atp5g1	4252	457.6184367	0.000381187	1194	89195	34	6058	37	2332	457.6184367	474.8802185	5216.8288	NA
s25	kidney	4TU -ve	18	Atp5g2	461	293.9998276	9.30851063829787e-05	146	75200	7	3892	9	3790	293.9998276	305.0897673	1192.5714	NA
s25	kidney	4TU -ve	18	Atp5g3	146	2077.185832	0.000135067	51	658932	89	27498	126	4	2077.185832	2155.539163	28832.5922	NA
s25	kidney	4TU -ve	18	Atp5h	59	842.2656932	0.000411306	10	60782	25	11150	29	4695	842.2656932	874.0367178	10520.265	NA
s25	kidney	4TU -ve	18	Atp5j	92	374.9026579	0.000308874	28	119790	37	4963	37	4927	374.9026579	389.0443256	5652.1081	NA
s25	kidney	4TU -ve	18	Atp5j2	426	970.1541074	0.00025154	100	202751	51	12843	50	99	970.1541074	1006.749199	12660.2485	NA
s25	kidney	4TU -ve	18	Atp5k	68	390.6904184	0.000160315	22	87328	14	5172	18	60	390.6904184	405.4276148	5051.6358	NA
s25	kidney	4TU -ve	18	Atp5l	151	1156.661192	0.00019564	55	281129	55	15312	78	15135	1156.661192	1200.2915	3749.7352	NA
s25	kidney	4TU -ve	18	Atp5o	351	925.5857882	0.000115215	79	225665	26	12253	26	296	925.5857882	960.4997223	11143.6404	NA
s25	kidney	4TU -ve	18	Atp5s	827	11.6330867	0.000245278	258	4077	1	154	1	1	11.6330867	12.07189727	160.25	NA
s25	kidney	4TU -ve	18	Atp6ap1	1843	218.1581455	9.41250294140717e-05	548	63745	6	2888	6	0	218.1581455	226.3872683	2889	NA
s25	kidney	4TU -ve	18	Atp6ap2	1176	247.1653227	6.75128274372131e-05	424	88872	6	3272	5	4	247.1653227	256.4886225	3280.6364	NA
s25	kidney	4TU -ve	18	Atp6v0a1	1314	38.07192012	0.000336474	303	11888	4	504	4	1	38.07192012	39.50802742	523.1	NA
s25	kidney	4TU -ve	18	Atp6v0a2	5184	92.61145649	0.00014979	1360	26704	4	1226	4	4	92.61145649	96.10484449	1223.6333	NA
s25	kidney	4TU -ve	18	Atp6v0a4	507	124.5646752	0.00028082	152	42732	12	1649	11	0	124.5646752	129.2633675	1356	NA
s25	kidney	4TU -ve	18	Atp6v0b	289	155.53588	0.000160994	86	43480	7	2059	7	3	155.53588	161.4028343	2037.5	NA
s25	kidney	4TU -ve	18	Atp6v0d1	438	91.93160077	0.000333306	119	24002	8	1217	8	7	91.93160077	95.399344	1089.1528	NA
s25	kidney	4TU -ve	18	Atp6v0d2	1378	29.46041438	0.000125423	404	7973	1	390	1	3	29.46041438	30.57168789	313	NA
s25	kidney	4TU -ve	18	Atp6v0e	2936	257.6653165	0.000491159	934	81440	40	3411	40	0	257.6653165	267.3846856	3363	NA
s25	kidney	4TU -ve	18	Atp6v0e2	1407	45.62587253	0	378	11692	0	604	0	0	45.62587253	47.34692176	604	NA
s25	kidney	4TU -ve	18	Atp6v1a	2022	836.902387	0.000163447	664	312028	51	11079	51	11	836.902387	868.4711029	11091.4761	NA
s25	kidney	4TU -ve	18	Atp6v1b1	1725	58.61867067	0.000426128	458	16427	7	776	7	0	58.61867067	60.82982	739	NA
s25	kidney	4TU -ve	18	Atp6v1b2	1142	376.7156065	0.000233316	365	132867	31	4987	31	1	376.7156065	390.9256603	4749.5833	NA
s25	kidney	4TU -ve	18	Atp6v1c1	1033	106.2085708	0.000295055	321	33892	10	1406	9	1	106.2085708	110.2148543	1543.5723	NA
s25	kidney	4TU -ve	18	Atp6v1c2	961	22.35969912	0	222	7059	0	296	7	0	22.35969912	23.20312722	275	NA
s25	kidney	4TU -ve	18	Atp6v1d	2744	132.7229438	6.00084011761647e-05	867	49993	3	1757	3	4	132.7229438	137.7293734	1919.3398	NA
s25	kidney	4TU -ve	18	Atp6v1e1	458	207.4315331	0.000257457	131	81567	21	2746	21	0	207.4315331	215.2560383	2909.0625	NA
s25	kidney	4TU -ve	18	Atp6v1f	244	368.2551798	0.000108038	77	129584	14	4875	14	39	368.2551798	382.1460986	4904.2917	NA
s25	kidney	4TU -ve	18	Atp6v1g1	632	384.1940193	0.000170794	222	146375	25	5086	25	4060	384.1940193	398.6861656	2649.9645	NA
s25	kidney	4TU -ve	18	Atp6v1g3	1502	62.47118639	0.000148346	486	13482	2	827	3	4	62.47118639	64.82765611	1290.8	NA
s25	kidney	4TU -ve	18	Atp6v1h	364	76.37045882	5.25693257983966e-05	146	38045	2	1011	2	0	76.37045882	79.25122168	1056.0909	NA
s25	kidney	4TU -ve	18	Atp7a	311	34.06832535	8.63483291598308e-05	96	11581	1	451	1	0	34.06832535	35.35341343	465.0465	NA
s25	kidney	4TU -ve	18	Atp8a1	6617	9.140282411	0.000251256	2027	3980	1	121	1	3	9.140282411	9.48506214	126.1085	NA
s25	kidney	4TU -ve	18	Atp9a	334	57.03234066	0	70	17372	0	755	0	2	57.03234066	59.18365219	744.1214	NA
s25	kidney	4TU -ve	18	Atp9b	5844	11.6330867	0.000405844	1525	2464	1	154	1	4	11.6330867	12.07189727	163.4182	NA
s25	kidney	4TU -ve	18	Atpaf1	2185	44.34170062	0.000221092	650	13569	3	587	3	451	44.34170062	46.01430972	361.5	NA
s25	kidney	4TU -ve	18	Atpaf2	1151	15.86330005	0	299	4914	0	210	0	0	15.86330005	16.46167809	210.0632	NA
s25	kidney	4TU -ve	18	Atpif1	127	711.8844747	0.000128912	33	155145	20	9424	25	11	711.8844747	738.7374017	11006.593	NA
s25	kidney	4TU -ve	18	Atraid	720	231.3775622	0.000143727	200	76534	11	3063	11	19	231.3775622	240.1053333	2988.3646	NA
s25	kidney	4TU -ve	18	Atrn	4392	23.19063388	0.000736532	1175	9504	7	307	7	0	23.19063388	24.06540559	381.4099	NA
s25	kidney	4TU -ve	18	Atrnl1	2124	49.9316254	0.000170755	624	17569	3	661	3	0	49.9316254	51.81509152	659	NA
s25	kidney	4TU -ve	18	Atrx	8142	46.38126777	0.000106906	2855	18708	2	614	2	0	46.38126777	48.13081119	1111.3678	NA
s25	kidney	4TU -ve	18	Atxn1	7300	30.1402701	0.000384054	2246	13019	5	399	5	6	30.1402701	31.27718838	429.8106	NA
s25	kidney	4TU -ve	18	Atxn10	289	66.32370212	0.000179703	92	22259	4	878	4	2	66.32370212	68.82549222	953	NA
s25	kidney	4TU -ve	18	Atxn1l	5114	24.55034532	0	1516	10594	0	325	0	0	24.55034532	25.47640657	328.0484	NA
s25	kidney	4TU -ve	18	Atxn2	880	60.65823782	4.72947408248203e-05	228	21144	1	803	1	0	60.65823782	62.94632147	1078.0714	NA
s25	kidney	4TU -ve	18	Atxn2l	961	38.2985387	8.59180341953776e-05	223	11639	1	507	1	6	38.2985387	39.74319425	504	NA
s25	kidney	4TU -ve	18	Atxn3	4442	17.6007091	0.000167504	1449	5970	1	233	1	0	17.6007091	18.26462379	221	NA
s25	kidney	4TU -ve	18	Atxn7	4004	60.05392162	0.000194524	1266	20563	4	795	4	5	60.05392162	62.31920993	788.7009	NA
s25	kidney	4TU -ve	18	Atxn7l1	5647	23.34171293	0	1451	8104	0	309	2	1	23.34171293	24.22218348	244.1667	NA
s25	kidney	4TU -ve	18	Atxn7l2	137	7.780570978	0	36	2494	0	103	0	2	7.780570978	8.07406116	134	NA
s25	kidney	4TU -ve	18	Atxn7l3	2355	29.68703295	8.06776926179911e-05	595	12395	1	393	1	0	29.68703295	30.80685472	393	NA
s25	kidney	4TU -ve	18	Atxn7l3b	2999	273.6796956	0.000156464	923	83086	13	3623	13	7	273.6796956	284.0031416	3680.2876	NA
s25	kidney	4TU -ve	18	Auh	6725	145.6402024	0.000143475	1761	55759	8	1928	16	0	145.6402024	151.1338827	1864.2703	NA
s25	kidney	4TU -ve	18	Aup1	1222	104.8488594	0.000281674	274	17751	5	1388	5	7	104.8488594	108.8038533	1383.6818	NA
s25	kidney	4TU -ve	18	Aurkaip1	138	111.7984956	4.83418737310258e-05	47	20686	1	1480	5	4	111.7984956	116.0156361	1792.7	NA
s25	kidney	4TU -ve	18	Auts2	2037	10.72661242	0	514	3561	0	142	0	1	10.72661242	11.13122995	468.6012	NA
s25	kidney	4TU -ve	18	Aven	3679	24.39926627	0	1048	8235	0	323	0	0	24.39926627	25.31962869	323	NA
s25	kidney	4TU -ve	18	Avl9	5415	30.21580962	7.08114997875655e-05	1664	14122	1	400	1	0	30.21580962	31.35557732	426.0417	NA
s25	kidney	4TU -ve	18	Avpi1	416	23.26617341	0.000470588	103	6375	3	308	3	0	23.26617341	24.14379454	308	NA
s25	kidney	4TU -ve	18	Avpr2	1648	18.43164387	0	416	4780	0	244	0	0	18.43164387	19.12690217	245	NA
s25	kidney	4TU -ve	18	Axin1	750	27.72300533	0.000107585	208	9295	1	367	1	0	27.72300533	28.76874219	362	NA
s25	kidney	4TU -ve	18	Axl	1389	22.73739674	0	424	6319	0	301	0	1	22.73739674	23.59507193	300.1111	NA
s25	kidney	4TU -ve	18	Azgp1	993	57.10788018	5.73526038082129e-05	223	17436	1	756	1	0	57.10788018	59.26204114	756	NA
s25	kidney	4TU -ve	18	Azi2	4512	51.14025778	0.000453438	1394	17643	8	677	8	24	51.14025778	53.06931462	676.1851	NA
s25	kidney	4TU -ve	18	Azin1	3965	76.06830072	0.000589217	1366	30549	18	1007	18	5	76.06830072	78.93766591	1075.7489	NA
s25	kidney	4TU -ve	18	B230118H07Rik	1608	36.78774821	0	465	11899	0	487	0	1	36.78774821	38.17541539	468.5	NA
s25	kidney	4TU -ve	18	B230219D22Rik	3858	63.90643735	0.000275082	1265	25447	7	846	7	21	63.90643735	66.31704603	890.5	NA
s25	kidney	4TU -ve	18	B2m	448	574.55362	0.000227168	153	198091	45	7606	45	8	574.55362	596.2263028	7539.2788	NA
s25	kidney	4TU -ve	18	B3galnt1	773	12.99279814	0.000225632	253	4432	1	172	1	0	12.99279814	13.48289825	167.0385	NA
s25	kidney	4TU -ve	18	B3galnt2	2967	15.18344433	0	836	6503	0	201	0	9	15.18344433	15.7561776	217.0147	NA
s25	kidney	4TU -ve	18	B3galt5	3764	33.16185106	0.000146071	1063	13692	2	439	2	1	33.16185106	34.41274611	434.05	NA
s25	kidney	4TU -ve	18	B3gat2	4176	93.51793078	0.000142801	1200	28011	4	1238	4	4	93.51793078	97.04551181	1260.7667	NA
s25	kidney	4TU -ve	18	B3gat3	400	48.26975587	0	85	9220	0	639	0	3	48.26975587	50.09053477	577.5	NA
s25	kidney	4TU -ve	18	B4galt1	2755	109.3812308	0.000122435	859	40838	5	1448	5	4	109.3812308	113.5071899	1441.7722	NA
s25	kidney	4TU -ve	18	B4galt3	517	14.125891	0	154	4121	0	187	0	0	14.125891	14.6587324	175	NA
s25	kidney	4TU -ve	18	B4galt5	2892	168.9819153	0.000134234	796	74497	10	2237	10	0	168.9819153	175.3560662	2237.0323	NA
s25	kidney	4TU -ve	18	B4galt6	3722	15.33452338	0.001214575	1199	4940	6	203	2	8	15.33452338	15.91295549	199.025	NA
s25	kidney	4TU -ve	18	B4galt7	1069	10.12229622	0	282	3025	0	134	0	0	10.12229622	10.5041184	132	NA
s25	kidney	4TU -ve	18	B4gat1	636	45.8524911	8.01796023091725e-05	178	12472	1	607	1	0	45.8524911	47.58208859	608	NA
s25	kidney	4TU -ve	18	B9d1	137	12.31294242	0	29	2382	0	163	0	0	12.31294242	12.77739776	176	NA
s25	kidney	4TU -ve	18	B9d2	364	13.21941671	0	76	2833	0	175	0	0	13.21941671	13.71806508	139	NA
s25	kidney	4TU -ve	18	BC003331	1856	105.1510175	0.000111998	467	35715	4	1392	4	10	105.1510175	109.1174091	1388.4238	NA
s25	kidney	4TU -ve	18	BC003965	2563	48.64745349	0.000347283	817	17277	6	644	6	1	48.64745349	50.48247949	644.5	NA
s25	kidney	4TU -ve	18	BC004004	1431	223.0682145	0.000524682	384	22871	12	2953	14	16	223.0682145	231.4825496	3133.3949	NA
s25	kidney	4TU -ve	18	BC005537	3435	137.9351709	9.36504963476306e-05	1118	53390	5	1826	5	29	137.9351709	143.1382105	1838.1452	NA
s25	kidney	4TU -ve	18	BC005624	1033	35.27695773	0.000156201	262	12804	2	467	2	266	35.27695773	36.60763652	423.8506	NA
s25	kidney	4TU -ve	18	BC017158	1728	14.57912814	0.000376577	377	5311	2	193	2	1	14.57912814	15.12906606	188.5127	NA
s25	kidney	4TU -ve	18	BC017643	1524	13.67265385	0.0004004	385	4995	2	181	2	0	13.67265385	14.18839874	182	NA
s25	kidney	4TU -ve	18	BC022687	542	13.29495623	0	155	3671	0	176	0	0	13.29495623	13.79645402	176	NA
s25	kidney	4TU -ve	18	BC024978	6028	12.08632385	0.000319285	1560	3132	1	160	1	8	12.08632385	12.54223093	152.6906	NA
s25	kidney	4TU -ve	18	BC025446	1026	105.6042546	0.000121525	280	32915	4	1398	4	16	105.6042546	109.5877427	1389.2176	NA
s25	kidney	4TU -ve	18	BC029722	1195	31.19782343	0	268	7725	0	413	0	5	31.19782343	32.37463358	406.5536	NA
s25	kidney	4TU -ve	18	BC030336	4920	23.03955484	0	1620	9555	0	305	0	4	23.03955484	23.90862771	297	NA
s25	kidney	4TU -ve	18	BC031181	590	184.6941363	0.00012959	179	46300	6	2445	6	46	184.6941363	191.6609664	2229.0333	NA
s25	kidney	4TU -ve	18	BC034090	1049	37.01436679	0.000122609	245	8156	1	490	1	0	37.01436679	38.41058222	501.0606	NA
s25	kidney	4TU -ve	18	BC035947	780	77.95678882	0	212	19596	0	1032	0	181	77.95678882	80.89738949	937.412	NA
s25	kidney	4TU -ve	18	BC037034	1524	12.31294242	0.000700525	358	5710	4	163	4	0	12.31294242	12.77739776	163	NA
s25	kidney	4TU -ve	18	Babam1	227	90.19419172	8.39419121967598e-05	59	23826	2	1194	2	2	90.19419172	93.5963983	1212.1667	NA
s25	kidney	4TU -ve	18	Babam2	1086	35.05033916	0.000313283	260	9576	3	464	3	0	35.05033916	36.37246969	551	NA
s25	kidney	4TU -ve	18	Bace1	4273	38.67623632	0.000338467	1162	11818	4	512	4	0	38.67623632	40.13513897	497	NA
s25	kidney	4TU -ve	18	Bach1	3475	26.81653104	0.000221852	1078	9015	2	355	2	7	26.81653104	27.82807487	349.0233	NA
s25	kidney	4TU -ve	18	Bach2	5812	9.669059079	0	1784	3924	0	128	0	2	9.669059079	10.03378474	129	NA
s25	kidney	4TU -ve	18	Bad	680	51.36687636	0.001483291	157	11461	17	680	17	0	51.36687636	53.30448145	675	NA
s25	kidney	4TU -ve	18	Bag1	189	211.9639045	0.000204621	53	53758	11	2806	11	6	211.9639045	219.9593749	2834.407	NA
s25	kidney	4TU -ve	18	Bag2	1277	12.31294242	0.000176243	334	5674	1	163	1	0	12.31294242	12.77739776	161.02	NA
s25	kidney	4TU -ve	18	Bag3	585	33.9172463	0	183	11591	0	449	0	0	33.9172463	35.19663554	451.02	NA
s25	kidney	4TU -ve	18	Bag4	3386	28.78055866	0	1119	11911	0	381	0	0	28.78055866	29.8661874	553.0161	NA
s25	kidney	4TU -ve	18	Bag5	556	16.08991862	0	194	5900	0	213	0	0	16.08991862	16.69684492	228	NA
s25	kidney	4TU -ve	18	Bag6	86	57.33449876	9.83767830791933e-05	27	10165	1	759	1	1	57.33449876	59.49720797	807.562	NA
s25	kidney	4TU -ve	18	Bahd1	1956	15.93883958	0.000164204	481	6090	1	211	1	0	15.93883958	16.54006704	211	NA
s25	kidney	4TU -ve	18	Baiap2	2475	64.0575164	0.000339905	568	17652	6	848	6	1	64.0575164	66.47382392	837.5	NA
s25	kidney	4TU -ve	18	Baiap2l1	1431	17.52516958	0	389	5412	0	232	0	0	17.52516958	18.18623485	232	NA
s25	kidney	4TU -ve	18	Baiap2l2	618	67.91003212	0.000102077	168	19593	2	899	2	0	67.91003212	70.47166003	887	NA
s25	kidney	4TU -ve	18	Banf1	371	52.49996922	4.79225571476494e-05	115	20867	1	695	1	4	52.49996922	54.4803156	688.8155	NA
s25	kidney	4TU -ve	18	Banp	4205	25.07912199	0.000271444	942	7368	2	332	2	2	25.07912199	26.02512918	329.0426	NA
s25	kidney	4TU -ve	18	Bap1	1779	38.97839441	0.000565824	420	10604	6	516	6	13	38.97839441	40.44869474	507.1852	NA
s25	kidney	4TU -ve	18	Bax	224	10.49999384	0	66	1928	0	139	0	8	10.49999384	10.89606312	117.3333	NA
s25	kidney	4TU -ve	18	Baz1a	1953	17.14747196	0	603	6096	0	227	0	10	17.14747196	17.79429013	710.5385	NA
s25	kidney	4TU -ve	18	Baz1b	1666	51.14025778	0	445	16679	0	677	0	2	51.14025778	53.06931462	952.6641	NA
s25	kidney	4TU -ve	18	Baz2a	2550	19.41365768	0	739	5901	0	257	0	140	19.41365768	20.14595843	281	NA
s25	kidney	4TU -ve	18	Baz2b	1286	28.85609819	0.00070609	434	11330	8	382	8	0	28.85609819	29.94457634	1459.6111	NA
s25	kidney	4TU -ve	18	Bbip1	1668	19.48919721	0.000317612	489	6297	2	258	2	11	19.48919721	20.22434737	271.4773	NA
s25	kidney	4TU -ve	18	Bbs2	322	11.6330867	0.000688705	89	4356	3	154	3	0	11.6330867	12.07189727	145	NA
s25	kidney	4TU -ve	18	Bbs4	967	11.48200766	0	214	2665	0	152	0	0	11.48200766	11.91511938	144.1176	NA
s25	kidney	4TU -ve	18	Bbs9	1454	12.61510052	0	352	4664	0	167	0	0	12.61510052	13.09095353	167	NA
s25	kidney	4TU -ve	18	Bbx	7598	19.56473673	0	2458	7161	0	259	0	16	19.56473673	20.30273632	528.2667	NA
s25	kidney	4TU -ve	18	Bcam	667	37.92084108	0.000108003	137	9259	1	502	1	5	37.92084108	39.35124954	506.8889	NA
s25	kidney	4TU -ve	18	Bcap29	5375	15.63668148	0.000506671	1641	5921	3	207	5	1	15.63668148	16.22651126	205.6176	NA
s25	kidney	4TU -ve	18	Bcap31	379	142.3920028	0.00043015	129	51145	22	1885	22	7	142.3920028	147.7631581	1859.5932	NA
s25	kidney	4TU -ve	18	Bcar1	408	54.84169446	0.000276075	98	18111	5	726	5	0	54.84169446	56.91037284	806.9815	NA
s25	kidney	4TU -ve	18	Bcar3	431	24.02156865	0.000985761	137	9130	9	318	9	0	24.02156865	24.92768397	324	NA
s25	kidney	4TU -ve	18	Bcas2	1178	39.8848687	0.000229744	330	13058	3	528	3	107	39.8848687	41.38936206	462.9246	NA
s25	kidney	4TU -ve	18	Bcas3	2127	21.6798434	0	648	6078	0	287	0	1	21.6798434	22.49762673	313.529	NA
s25	kidney	4TU -ve	18	Bcat1	6750	39.96040822	0.000171512	1980	11661	2	529	2	1	39.96040822	41.46775101	529.0345	NA
s25	kidney	4TU -ve	18	Bcat2	617	20.84890864	0	139	5279	0	276	0	2	20.84890864	21.63534835	287.0278	NA
s25	kidney	4TU -ve	18	Bccip	268	26.96761009	0	97	10262	0	357	0	1	26.96761009	27.98485276	382.1667	NA
s25	kidney	4TU -ve	18	Bcdin3d	380	9.593519555	0	84	2948	0	127	0	0	9.593519555	9.9553958	150.1192	NA
s25	kidney	4TU -ve	18	Bckdha	451	65.03953021	0.000762583	94	11802	9	861	9	1	65.03953021	67.49288018	799.0149	NA
s25	kidney	4TU -ve	18	Bckdhb	280	89.66541505	0.00017204	91	29063	5	1187	5	0	89.66541505	93.0476757	1181	NA
s25	kidney	4TU -ve	18	Bckdk	2138	41.32011966	0	501	12013	0	547	0	8	41.32011966	42.87875199	515.3561	NA
s25	kidney	4TU -ve	18	Bcl10	1050	15.56114196	0.000150557	366	6642	1	206	1	0	15.56114196	16.14812232	232	NA
s25	kidney	4TU -ve	18	Bcl2	7028	28.40286104	0.000110351	2018	9062	1	376	1	0	28.40286104	29.47424268	367	NA
s25	kidney	4TU -ve	18	Bcl2l1	2711	48.34529539	0.00021893	724	13703	3	640	3	0	48.34529539	50.16892371	590.1013	NA
s25	kidney	4TU -ve	18	Bcl2l11	6015	8.460426694	0	1863	3172	0	112	0	1	8.460426694	8.77956165	109.0189	NA
s25	kidney	4TU -ve	18	Bcl2l13	5451	43.81292395	0.001021004	1558	13712	14	580	14	0	43.81292395	45.46558712	579	NA
s25	kidney	4TU -ve	18	Bcl2l2	3316	25.38128008	0.000213721	871	9358	2	336	2	2	25.38128008	26.33868495	284	NA
s25	kidney	4TU -ve	18	Bcl3	410	8.082729074	0	94	2690	0	107	0	0	8.082729074	8.387616933	107	NA
s25	kidney	4TU -ve	18	Bcl6	1073	141.1833705	0.000163984	324	42687	7	1869	7	0	141.1833705	146.508935	1839	NA
s25	kidney	4TU -ve	18	Bcl7a	8076	43.13306823	0	2122	17564	0	571	0	9	43.13306823	44.76008663	585.2191	NA
s25	kidney	4TU -ve	18	Bcl7b	1194	23.26617341	0.000306044	299	6535	2	308	2	0	23.26617341	24.14379454	304	NA
s25	kidney	4TU -ve	18	Bcl7c	6216	23.5683315	0.000160385	1567	6235	1	312	1	183	23.5683315	24.45735031	218.5462	NA
s25	kidney	4TU -ve	18	Bcl9l	2113	20.47121102	0.001087153	544	5519	6	271	6	0	20.47121102	21.24340364	262	NA
s25	kidney	4TU -ve	18	Bclaf1	4037	52.49996922	0.000137741	1225	14520	2	695	2	0	52.49996922	54.4803156	884.3218	NA
s25	kidney	4TU -ve	18	Bco1	785	8.00718955	0	154	1551	0	106	0	0	8.00718955	8.30922799	107	NA
s25	kidney	4TU -ve	18	Bcorl1	2401	12.99279814	0	645	3477	0	172	0	2	12.99279814	13.48289825	238.25	NA
s25	kidney	4TU -ve	18	Bcr	2719	30.29134915	0.000253839	683	7879	2	401	2	0	30.29134915	31.43396626	439.0164	NA
s25	kidney	4TU -ve	18	Bcs1l	372	16.0143791	0	105	3887	0	212	0	12	16.0143791	16.61845598	272.0208	NA
s25	kidney	4TU -ve	18	Bdh1	1807	125.0934518	0.000141968	464	42263	6	1656	5	1	125.0934518	129.8120901	1649.5	NA
s25	kidney	4TU -ve	18	Bdh2	205	343.0249787	0.000259111	58	111921	29	4541	29	20	343.0249787	355.9641915	4479.8818	NA
s25	kidney	4TU -ve	18	Bdnf	2855	12.61510052	0	923	4407	0	167	0	0	12.61510052	13.09095353	169.0208	NA
s25	kidney	4TU -ve	18	Bdp1	4733	10.12229622	0	1439	3962	0	134	0	3	10.12229622	10.5041184	426.2023	NA
s25	kidney	4TU -ve	18	Becn1	4290	113.3092861	0.000125153	1228	39951	5	1500	5	6	113.3092861	117.583415	1511.4475	NA
s25	kidney	4TU -ve	18	Bend5	391	35.88127393	0	127	9249	0	475	0	0	35.88127393	37.23474807	1036	NA
s25	kidney	4TU -ve	18	Bet1	982	16.24099767	0.000186881	354	5351	1	215	1	0	16.24099767	16.85362281	296	NA
s25	kidney	4TU -ve	18	Bet1l	1220	29.08271676	0	285	4486	0	385	0	0	29.08271676	30.17974317	408	NA
s25	kidney	4TU -ve	18	Bex3	313	20.16905292	0.000317813	95	6293	2	267	2	2	20.16905292	20.92984786	270.6	NA
s25	kidney	4TU -ve	18	Bfar	2028	110.5143237	0.000157567	506	25386	4	1463	4	9	110.5143237	114.6830241	1447.8713	NA
s25	kidney	4TU -ve	18	Bgn	1137	128.870428	0.000175236	318	28533	5	1706	5	4	128.870428	133.7315373	1450.0556	NA
s25	kidney	4TU -ve	18	Bhlhe40	1631	63.37766068	3.56913412806053e-05	493	28018	1	839	1	1	63.37766068	65.76832343	893.0833	NA
s25	kidney	4TU -ve	18	Bhmt2	1343	78.93880264	6.57700023019501e-05	399	30409	2	1045	2	162	78.93880264	81.91644575	942.1241	NA
s25	kidney	4TU -ve	18	Bicc1	2571	213.3236159	0.000200757	757	69736	14	2824	28	0	213.3236159	221.3703759	2952.1304	NA
s25	kidney	4TU -ve	18	Bicd1	6932	14.27697005	0	2405	5419	0	189	0	2	14.27697005	14.81551028	277.8788	NA
s25	kidney	4TU -ve	18	Bicd2	3674	37.76976203	0.000135501	1024	7380	1	500	1	0	37.76976203	39.19447165	504	NA
s25	kidney	4TU -ve	18	Bicdl1	1453	33.99278582	0	301	10622	0	450	0	1	33.99278582	35.27502449	449.5	NA
s25	kidney	4TU -ve	18	Bicral	2932	15.78776053	0.000171674	862	5825	1	209	1	2	15.78776053	16.38328915	209	NA
s25	kidney	4TU -ve	18	Bid	2055	64.51075354	0.000113225	507	26496	3	854	3	0	64.51075354	66.94415758	845	NA
s25	kidney	4TU -ve	18	Bik	409	16.54315577	0.000227428	117	4397	1	219	1	0	16.54315577	17.16717858	182.3333	NA
s25	kidney	4TU -ve	18	Bin1	494	9.669059079	0	124	1471	0	128	0	0	9.669059079	10.03378474	115	NA
s25	kidney	4TU -ve	18	Bin3	1163	9.593519555	0.001012146	291	3952	4	127	4	0	9.593519555	9.9553958	128	NA
s25	kidney	4TU -ve	18	Birc2	523	23.26617341	0.000250784	181	7975	2	308	2	9	23.26617341	24.14379454	366.8333	NA
s25	kidney	4TU -ve	18	Birc6	2897	55.97478732	0.000186672	822	21428	4	741	9	5	55.97478732	58.08620699	1320.6667	NA
s25	kidney	4TU -ve	18	Bivm	1628	13.44603528	0	539	5314	0	178	0	1	13.44603528	13.95323191	179.5	NA
s25	kidney	4TU -ve	18	Blcap	1528	42.75537061	0.000119962	475	16672	2	566	2	0	42.75537061	44.36814191	566	NA
s25	kidney	4TU -ve	18	Blmh	1794	124.7157542	0.00025508	456	35283	9	1651	9	6	124.7157542	129.4201454	1553	NA
s25	kidney	4TU -ve	18	Bloc1s1	322	214.2300902	0.000128156	67	23409	3	2836	8	75	214.2300902	222.3110432	3088.4487	NA
s25	kidney	4TU -ve	18	Bloc1s3	2528	19.41365768	0.000158453	701	6311	1	257	1	1	19.41365768	20.14595843	256.0156	NA
s25	kidney	4TU -ve	18	Bloc1s4	620	36.03235297	6.81152510047e-05	210	14681	1	477	1	2	36.03235297	37.39152596	467.3333	NA
s25	kidney	4TU -ve	18	Bloc1s5	5609	32.25537677	0	1708	9367	0	427	0	0	32.25537677	33.47207879	429.023	NA
s25	kidney	4TU -ve	18	Bloc1s6	2845	34.2194044	9.78856695379796e-05	874	10216	1	453	1	3	34.2194044	35.51019132	461.5	NA
s25	kidney	4TU -ve	18	Blvra	170	65.34168831	0	45	12853	0	865	0	2	65.34168831	67.80643596	985	NA
s25	kidney	4TU -ve	18	Blvrb	331	19.41365768	0.000885478	94	3388	3	257	3	0	19.41365768	20.14595843	318	NA
s25	kidney	4TU -ve	18	Blzf1	2426	20.62229007	0.000949796	696	7370	7	273	7	0	20.62229007	21.40018152	289	NA
s25	kidney	4TU -ve	18	Bmi1	2148	42.15105442	5.38097287989669e-05	793	18584	1	558	1	10	42.15105442	43.74103036	545.1519	NA
s25	kidney	4TU -ve	18	Bmp2k	4786	14.05035147	0.000160128	1543	6245	1	186	1	0	14.05035147	14.58034345	183.0417	NA
s25	kidney	4TU -ve	18	Bmp4	339	150.0970343	0.000369686	71	32460	12	1987	12	10	150.0970343	155.7588303	2025.9868	NA
s25	kidney	4TU -ve	18	Bmp6	1234	47.51436063	0.000125023	337	15997	2	629	2	1	47.51436063	49.30664534	624	NA
s25	kidney	4TU -ve	18	Bmp7	2125	46.68342587	0	482	11441	0	618	0	5	46.68342587	48.44436696	643.5422	NA
s25	kidney	4TU -ve	18	Bmpr1a	3996	43.964003	0.000168757	1317	17777	3	582	3	0	43.964003	45.622365	585	NA
s25	kidney	4TU -ve	18	Bmpr2	8529	86.41721552	0.000320852	2998	31167	10	1144	10	1	86.41721552	89.67695114	1165.0513	NA
s25	kidney	4TU -ve	18	Bms1	270	21.6798434	0.000251984	79	7937	2	287	2	0	21.6798434	22.49762673	308.0128	NA
s25	kidney	4TU -ve	18	Bmt2	4884	45.77695158	0.000180647	1674	16607	3	606	3	2	45.77695158	47.50369964	604.7	NA
s25	kidney	4TU -ve	18	Bnc2	2099	9.820138127	0	526	3080	0	130	0	0	9.820138127	10.19056263	132	NA
s25	kidney	4TU -ve	18	Bnip2	1895	52.95320636	0.000661409	591	19655	13	701	13	0	52.95320636	54.95064926	725	NA
s25	kidney	4TU -ve	18	Bnip3	1174	193.3056421	0.000257182	401	77766	20	2559	20	231	193.3056421	200.5973059	2409.75	NA
s25	kidney	4TU -ve	18	Bnip3l	2572	235.532236	0.000233119	825	85793	20	3118	20	1797	235.532236	244.4167252	2201.5076	NA
s25	kidney	4TU -ve	18	Bod1	938	134.2337342	0.000117178	260	42670	5	1777	5	72	134.2337342	139.2971523	1610.4833	NA
s25	kidney	4TU -ve	18	Bod1l	1294	9.215821935	0.000240616	476	4156	1	122	1	0	9.215821935	9.563451083	731.05	NA
s25	kidney	4TU -ve	18	Bok	637	21.30214578	0	141	5427	0	282	0	2	21.30214578	22.10568201	255.2	NA
s25	kidney	4TU -ve	18	Bola1	275	39.12947346	0	60	5070	0	518	1	3	39.12947346	40.60547263	576.5	NA
s25	kidney	4TU -ve	18	Bola2	774	55.52155018	0.00011526	184	8676	1	735	1	6	55.52155018	57.61587333	883.6602	NA
s25	kidney	4TU -ve	18	Bola3	1924	146.3955976	0.000267793	512	48545	13	1938	16	57	146.3955976	151.9177721	1898.8333	NA
s25	kidney	4TU -ve	18	Bop1	236	23.19063388	0	55	5674	0	307	0	0	23.19063388	24.06540559	312	NA
s25	kidney	4TU -ve	18	Borcs5	916	10.80215194	0	241	3129	0	143	0	0	10.80215194	11.20961889	143	NA
s25	kidney	4TU -ve	18	Borcs6	698	23.11509436	0.000853242	178	10548	9	306	9	0	23.11509436	23.98701665	307	NA
s25	kidney	4TU -ve	18	Borcs7	1816	23.5683315	0.000442543	525	6779	3	312	3	0	23.5683315	24.45735031	308	NA
s25	kidney	4TU -ve	18	Borcs8	908	29.46041438	0	210	8011	0	390	2	2	29.46041438	30.57168789	361.75	NA
s25	kidney	4TU -ve	18	Bpgm	1164	57.86327543	0.00021465	333	18635	4	766	4	0	57.86327543	60.04593057	766.2273	NA
s25	kidney	4TU -ve	18	Bphl	1055	346.5753364	0.000134629	263	126273	17	4588	18	1	346.5753364	359.6484719	4608.25	NA
s25	kidney	4TU -ve	18	Bpnt1	1151	144.6581886	4.58162158860093e-05	423	65479	3	1915	3	5	144.6581886	150.1148264	1926.2955	NA
s25	kidney	4TU -ve	18	Bptf	3806	70.17621785	0.000644211	1206	21732	14	929	14	0	70.17621785	72.82332833	1248.8046	NA
s25	kidney	4TU -ve	18	Braf	7145	39.35609203	0.000341384	2255	11717	4	521	4	1	39.35609203	40.84063946	576.3152	NA
s25	kidney	4TU -ve	18	Brap	3551	143.3740167	2.54692713241474e-05	800	39263	1	1898	1	66	143.3740167	148.7822144	1970.5198	NA
s25	kidney	4TU -ve	18	Brat1	2772	8.158268598	0	638	2485	0	108	0	0	8.158268598	8.466005877	111.0338	NA
s25	kidney	4TU -ve	18	Brcc3	3881	22.43523864	0	1260	5846	0	297	1	1	22.43523864	23.28151616	369.5133	NA
s25	kidney	4TU -ve	18	Brd1	1263	23.71941055	8.78348704435661e-05	437	11385	1	314	1	0	23.71941055	24.6141282	404.2174	NA
s25	kidney	4TU -ve	18	Brd2	2766	142.84524	0.000132525	628	30183	4	1891	4	0	142.84524	148.2334918	1442	NA
s25	kidney	4TU -ve	18	Brd3	2886	57.25895923	0.000161882	852	18532	3	758	3	1	57.25895923	59.41881902	1054.3639	NA
s25	kidney	4TU -ve	18	Brd4	4874	96.69059079	0.000178819	1290	22369	4	1280	8	1	96.69059079	100.3378474	965.5	NA
s25	kidney	4TU -ve	18	Brd7	1429	42.67983109	0.00011422	486	17510	2	565	2	1	42.67983109	44.28975297	673.6	NA
s25	kidney	4TU -ve	18	Brd8	2526	39.96040822	0.000144917	757	13801	2	529	2	1	39.96040822	41.46775101	739.0196	NA
s25	kidney	4TU -ve	18	Brd9	1243	15.10790481	0	319	4672	0	200	0	0	15.10790481	15.67778866	587.0141	NA
s25	kidney	4TU -ve	18	Brf1	236	16.84531386	0	67	5202	0	223	0	0	16.84531386	17.48073436	200	NA
s25	kidney	4TU -ve	18	Brf2	2225	11.25538908	0	612	2980	0	149	0	0	11.25538908	11.67995255	159	NA
s25	kidney	4TU -ve	18	Bri3	880	449.006931	0.000241082	260	141031	34	5944	34	5562	449.006931	465.943879	3170.0303	NA
s25	kidney	4TU -ve	18	Bri3bp	5910	42.15105442	0	1733	12856	0	558	0	8	42.15105442	43.74103036	519.1553	NA
s25	kidney	4TU -ve	18	Brix1	1724	36.25897155	8.07297973682086e-05	509	12387	1	480	1	0	36.25897155	37.62669279	499.0154	NA
s25	kidney	4TU -ve	18	Brk1	860	114.593458	0.000199016	251	35173	7	1517	7	14	114.593458	118.916027	1510.6286	NA
s25	kidney	4TU -ve	18	Brms1l	1755	10.49999384	0	556	4654	0	139	0	1	10.49999384	10.89606312	152.5956	NA
s25	kidney	4TU -ve	18	Brox	3141	67.30571593	0.00028922	893	24203	7	891	7	461	67.30571593	69.84454848	646.6333	NA
s25	kidney	4TU -ve	18	Brpf1	694	19.71581578	0	183	5286	0	261	0	36	19.71581578	20.4595142	236.2553	NA
s25	kidney	4TU -ve	18	Brpf3	1853	25.30574056	0.00010002	472	9998	1	335	1	0	25.30574056	26.26029601	335	NA
s25	kidney	4TU -ve	18	Brwd1	8518	30.51796772	0.000354893	2669	11271	4	404	4	13	30.51796772	31.66913309	709.1111	NA
s25	kidney	4TU -ve	18	Brwd3	11196	8.233808122	0	3543	3203	0	109	0	0	8.233808122	8.54439482	108.0164	NA
s25	kidney	4TU -ve	18	Bscl2	729	76.44599834	0.000185667	157	21544	4	1012	5	5	76.44599834	79.32961062	844.5838	NA
s25	kidney	4TU -ve	18	Bsdc1	1425	52.65104827	0.000224618	361	17808	4	697	4	6	52.65104827	54.63709348	699.8434	NA
s25	kidney	4TU -ve	18	Bsg	474	378.9062527	0.000292479	103	71800	21	5016	21	80	378.9062527	393.1989396	4960.9048	NA
s25	kidney	4TU -ve	18	Bsnd	1590	31.57552105	0	400	6496	0	418	0	0	31.57552105	32.7665783	393	NA
s25	kidney	4TU -ve	18	Bspry	969	40.79134299	0.000121743	256	8214	1	540	1	0	40.79134299	42.33002938	528	NA
s25	kidney	4TU -ve	18	Bst1	2150	8.158268598	0.002098636	622	2859	6	108	6	0	8.158268598	8.466005877	111	NA
s25	kidney	4TU -ve	18	Btaf1	1348	35.8057344	0.000103864	424	9628	1	474	1	0	35.8057344	37.15635913	338	NA
s25	kidney	4TU -ve	18	Btbd1	1494	88.83448029	0.00022792	478	26325	6	1176	8	307	88.83448029	92.18539732	1071.8182	NA
s25	kidney	4TU -ve	18	Btbd10	1533	8.082729074	0.002361585	472	3811	9	107	9	0	8.082729074	8.387616933	114.0156	NA
s25	kidney	4TU -ve	18	Btbd2	913	25.15466151	0	191	7382	0	333	0	0	25.15466151	26.10351812	334	NA
s25	kidney	4TU -ve	18	Btbd3	2932	10.19783575	0.000262605	942	3808	1	135	1	5	10.19783575	10.58250735	131.3443	NA
s25	kidney	4TU -ve	18	Btbd6	861	15.63668148	0	208	4917	0	207	0	2	15.63668148	16.22651126	203.027	NA
s25	kidney	4TU -ve	18	Btbd7	4314	24.77696389	9.70968055150986e-05	1465	10299	1	328	1	1	24.77696389	25.7115734	454.2273	NA
s25	kidney	4TU -ve	18	Btbd9	4849	33.23739058	0.000327869	1161	9150	3	440	3	2	33.23739058	34.49113505	437	NA
s25	kidney	4TU -ve	18	Btd	666	52.1222716	6.29524708844822e-05	164	15885	1	690	1	4	52.1222716	54.08837088	692.381	NA
s25	kidney	4TU -ve	18	Btf3	259	226.2408745	0.000117046	91	76893	9	2995	12	2748	226.2408745	234.7748852	1555.7105	NA
s25	kidney	4TU -ve	18	Btf3l4	2545	8.38488717	0	907	3174	0	111	0	0	8.38488717	8.701172707	624.125	NA
s25	kidney	4TU -ve	18	Btg1	4166	69.7229807	0.000298597	1404	33490	10	923	10	832	69.7229807	72.35299467	488.5	NA
s25	kidney	4TU -ve	18	Btg2	2199	18.65826244	0.000421585	648	7116	3	247	3	0	18.65826244	19.362069	247	NA
s25	kidney	4TU -ve	18	Btnl9	3469	25.7589777	0	992	8581	0	341	0	2	25.7589777	26.73062967	293.6667	NA
s25	kidney	4TU -ve	18	Btrc	3628	7.856110502	0	1080	2332	0	104	0	0	7.856110502	8.152450104	137	NA
s25	kidney	4TU -ve	18	Bub3	3903	32.10429772	0	1241	14233	0	425	0	9	32.10429772	33.3153009	447.5	NA
s25	kidney	4TU -ve	18	Bud23	909	73.87765452	0.000318124	191	22004	7	978	7	3	73.87765452	76.66438655	981.8366	NA
s25	kidney	4TU -ve	18	Bud31	193	87.47476885	9.44242481469241e-05	49	21181	2	1158	2	2	87.47476885	90.77439635	1147.25	NA
s25	kidney	4TU -ve	18	Bysl	2222	20.84890864	0.000160617	566	6226	1	276	1	1	20.84890864	21.63534835	269.5	NA
s25	kidney	4TU -ve	18	Bzw1	3068	128.7948885	0.000211166	978	47356	10	1705	9	358	128.7948885	133.6531483	1531.6561	NA
s25	kidney	4TU -ve	18	Bzw2	446	20.01797387	0.000653275	132	6123	4	265	4	0	20.01797387	20.77306998	329	NA
s25	kidney	4TU -ve	18	C030006K11Rik	1576	39.73378965	0.000283983	328	10564	3	526	3	0	39.73378965	41.23258418	509	NA
s25	kidney	4TU -ve	18	C130074G19Rik	2382	144.43157	6.57116572479958e-05	532	45654	3	1912	3	5	144.43157	149.8796596	1876	NA
s25	kidney	4TU -ve	18	C1d	2481	63.83089783	0.00011207	896	26769	3	845	3	1	63.83089783	66.23865709	848.9286	NA
s25	kidney	4TU -ve	18	C1galt1	4430	65.87046498	0.000432963	1525	27716	12	872	12	1	65.87046498	68.35515856	863.04	NA
s25	kidney	4TU -ve	18	C1galt1c1	382	27.19422866	0.000328542	150	12175	4	360	4	2	27.19422866	28.22001959	365.68	NA
s25	kidney	4TU -ve	18	C1qa	237	36.93882726	0.000439522	57	11376	5	489	5	0	36.93882726	38.33219328	482	NA
s25	kidney	4TU -ve	18	C1qb	160	21.60430388	0.001260716	32	3966	5	286	5	1	21.60430388	22.41923778	304.1111	NA
s25	kidney	4TU -ve	18	C1qbp	259	123.8092799	9.23258734027624e-05	85	54156	5	1639	5	3	123.8092799	128.4794781	1700.7857	NA
s25	kidney	4TU -ve	18	C1qc	239	17.44963006	0.000541321	69	5542	3	231	3	4	17.44963006	18.1078459	225.2449	NA
s25	kidney	4TU -ve	18	C1qtnf12	127	112.3272723	3.64497904137051e-05	34	27435	1	1487	1	1	112.3272723	116.5643587	1542.0625	NA
s25	kidney	4TU -ve	18	C1qtnf3	1475	92.98915411	0.00018848	454	26528	5	1231	5	1	92.98915411	96.49678921	1154.5	NA
s25	kidney	4TU -ve	18	C1ra	463	11.40646813	0	128	3713	0	151	0	1	11.40646813	11.83673044	221.2	NA
s25	kidney	4TU -ve	18	C1rl	1523	62.69780496	0.000187876	372	15968	3	830	3	57	62.69780496	65.06282294	797.1667	NA
s25	kidney	4TU -ve	18	C1s1	599	18.05394625	0.00013488	179	7414	1	239	1	0	18.05394625	18.73495745	240	NA
s25	kidney	4TU -ve	18	C2	254	31.19782343	0.000101204	73	9881	1	413	1	0	31.19782343	32.37463358	417.0154	NA
s25	kidney	4TU -ve	18	C2cd2	4146	35.50357631	0.000196021	1224	10203	2	470	2	2	35.50357631	36.84280335	468.6362	NA
s25	kidney	4TU -ve	18	C2cd2l	3733	110.2121656	7.95650444238165e-05	976	37705	3	1459	3	1	110.2121656	114.3694683	1448.068	NA
s25	kidney	4TU -ve	18	C2cd3	4277	11.40646813	0.000783392	1092	5106	4	151	4	3	11.40646813	11.83673044	203.0023	NA
s25	kidney	4TU -ve	18	C2cd5	3754	10.95323099	0.000205888	978	4857	1	145	1	0	10.95323099	11.36639678	177	NA
s25	kidney	4TU -ve	18	C3	43	18.73380197	0	12	2367	0	248	1	0	18.73380197	19.44045794	352	NA
s25	kidney	4TU -ve	18	C330007P06Rik	2912	66.17262307	9.30752047654505e-05	949	21488	2	876	2	539	66.17262307	68.66871433	606.5	NA
s25	kidney	4TU -ve	18	C330018D20Rik	1909	18.96042054	0.000145054	596	6894	1	251	1	0	18.96042054	19.67562477	250.0149	NA
s25	kidney	4TU -ve	18	C77080	1877	23.8704896	0	460	7514	0	316	0	0	23.8704896	24.77090608	316	NA
s25	kidney	4TU -ve	18	C87436	1625	9.593519555	0	374	2947	0	127	0	1	9.593519555	9.9553958	168.0625	NA
s25	kidney	4TU -ve	18	C8a	1830	28.02516342	0.000118638	497	8429	1	371	1	0	28.02516342	29.08229797	369.0217	NA
s25	kidney	4TU -ve	18	C8g	159	23.49279198	0.000920952	45	6515	6	311	6	0	23.49279198	24.37896137	339.0588	NA
s25	kidney	4TU -ve	18	Caap1	944	10.27337527	0.000241488	368	4141	1	136	1	0	10.27337527	10.66089629	145	NA
s25	kidney	4TU -ve	18	Cab39	2355	58.31651257	0.000342248	749	20453	7	772	7	144	58.31651257	60.51626423	668.3944	NA
s25	kidney	4TU -ve	18	Cab39l	1942	82.18700217	0.000128211	569	23399	3	1088	3	7	82.18700217	85.28717031	1100.3833	NA
s25	kidney	4TU -ve	18	Cabcoco1	296	8.460426694	0	74	2818	0	112	0	0	8.460426694	8.77956165	112.0448	NA
s25	kidney	4TU -ve	18	Cabin1	1886	18.05394625	0.00017316	491	5775	1	239	1	2	18.05394625	18.73495745	271.1434	NA
s25	kidney	4TU -ve	18	Cables1	1025	13.37049576	0	270	4657	0	177	0	0	13.37049576	13.87484296	177	NA
s25	kidney	4TU -ve	18	Cables2	1503	10.95323099	0	410	3376	0	145	0	2	10.95323099	11.36639678	143	NA
s25	kidney	4TU -ve	18	Cacfd1	3922	32.63307439	0.000267284	1169	11224	3	432	3	2	32.63307439	33.86402351	395.5	NA
s25	kidney	4TU -ve	18	Cachd1	1634	48.87407206	0.000433057	449	13855	6	647	6	2	48.87407206	50.71764632	641.8333	NA
s25	kidney	4TU -ve	18	Cacnb4	6169	15.712221	0.000544465	2027	5510	3	208	3	2	15.712221	16.30490021	207.2395	NA
s25	kidney	4TU -ve	18	Cactin	288	19.7913553	0.000150807	71	6631	1	262	1	0	19.7913553	20.53790315	255	NA
s25	kidney	4TU -ve	18	Cacul1	4351	113.3848256	0.000181414	1421	44098	8	1501	8	78	113.3848256	117.6618039	1467	NA
s25	kidney	4TU -ve	18	Cacybp	1200	76.89923549	0.000160507	354	24921	4	1018	4	29	76.89923549	79.79994428	1060.7778	NA
s25	kidney	4TU -ve	18	Cadm1	4033	44.87047729	0.000475802	1289	14712	7	594	7	8	44.87047729	46.56303232	614.3418	NA
s25	kidney	4TU -ve	18	Cadm4	918	12.99279814	0	204	1508	0	172	0	1	12.99279814	13.48289825	147.2829	NA
s25	kidney	4TU -ve	18	Calb1	3301	285.841559	0.000209201	1043	109942	23	3784	23	3	285.841559	296.6237615	3973.4576	NA
s25	kidney	4TU -ve	18	Calcoco1	2244	27.11868914	0.00071131	470	9841	7	359	7	0	27.11868914	28.14163065	354.0504	NA
s25	kidney	4TU -ve	18	Calcrl	2828	13.59711433	0	966	3841	0	180	0	0	13.59711433	14.11000979	172	NA
s25	kidney	4TU -ve	18	Cald1	2341	49.85608588	0.000237079	746	16872	4	660	4	10	49.85608588	51.73670258	2590.659	NA
s25	kidney	4TU -ve	18	Calm1	3386	883.0570362	0.000220695	1023	222026	49	11690	57	0	883.0570362	916.3667472	7726.5	NA
s25	kidney	4TU -ve	18	Calm2	615	139.0682638	0.000125974	229	55567	7	1841	7	39	139.0682638	144.3140446	1828.0909	NA
s25	kidney	4TU -ve	18	Calm3	1569	310.769602	0.000175514	402	113951	20	4114	20	28	310.769602	322.4921128	4146.4041	NA
s25	kidney	4TU -ve	18	Calml4	811	515.028475	0.00016092	201	149142	24	6818	24	19	515.028475	534.4558154	6827.2214	NA
s25	kidney	4TU -ve	18	Calr	797	600.7658348	0.000214869	247	172198	37	7953	36	100	600.7658348	623.4272661	8557.5465	NA
s25	kidney	4TU -ve	18	Calu	3917	37.9963806	0.000539245	1116	16690	9	503	9	60	37.9963806	39.42963848	468.087	NA
s25	kidney	4TU -ve	18	Camk1	190	23.71941055	0	58	8676	0	314	0	0	23.71941055	24.6141282	339.0263	NA
s25	kidney	4TU -ve	18	Camk2d	9771	25.15466151	0	3112	9909	0	333	0	0	25.15466151	26.10351812	447.2889	NA
s25	kidney	4TU -ve	18	Camk2g	2181	26.74099152	0.000229043	543	8732	2	354	2	0	26.74099152	27.74968593	395	NA
s25	kidney	4TU -ve	18	Camk2n1	3335	438.6580162	8.2475587226181e-05	894	60624	5	5807	5	48	438.6580162	455.2045938	5798.3217	NA
s25	kidney	4TU -ve	18	Camkk2	6264	34.29494392	0	1667	11122	0	454	0	0	34.29494392	35.58858026	493	NA
s25	kidney	4TU -ve	18	Caml	411	24.1726477	0	129	8176	0	320	0	2	24.1726477	25.08446186	242	NA
s25	kidney	4TU -ve	18	Camsap1	6995	23.03955484	0.000643363	1669	9326	6	305	6	30	23.03955484	23.90862771	293.8333	NA
s25	kidney	4TU -ve	18	Camsap2	2719	25.53235913	0.000339905	932	8826	3	338	3	0	25.53235913	26.49546284	362.0233	NA
s25	kidney	4TU -ve	18	Camsap3	737	16.84531386	0	151	4602	0	223	0	0	16.84531386	17.48073436	220	NA
s25	kidney	4TU -ve	18	Camta1	5210	9.971217175	0	1528	2835	0	132	0	4	9.971217175	10.34734052	224.5029	NA
s25	kidney	4TU -ve	18	Camta2	3848	9.215821935	0.001009591	825	1981	2	122	2	0	9.215821935	9.563451083	111	NA
s25	kidney	4TU -ve	18	Cand1	3726	62.99996306	0.000348068	1226	22984	8	834	9	3	62.99996306	65.37637872	832.1094	NA
s25	kidney	4TU -ve	18	Cant1	1435	29.68703295	0	365	8709	0	393	0	0	29.68703295	30.80685472	399	NA
s25	kidney	4TU -ve	18	Canx	2321	461.2443339	0.000245955	835	170763	42	6106	42	8	461.2443339	478.6428878	6376.9998	NA
s25	kidney	4TU -ve	18	Cap1	1087	52.57550874	0.000614544	291	14645	9	696	9	0	52.57550874	54.55870454	698	NA
s25	kidney	4TU -ve	18	Capg	108	7.629491929	0	27	1250	0	101	0	1	7.629491929	7.917283274	100.1667	NA
s25	kidney	4TU -ve	18	Capn1	815	17.52516958	0.002080444	182	2884	6	232	6	2	17.52516958	18.18623485	213.0784	NA
s25	kidney	4TU -ve	18	Capn10	1196	28.85609819	0.000398684	306	10033	4	382	4	0	28.85609819	29.94457634	353	NA
s25	kidney	4TU -ve	18	Capn15	2655	12.16186337	0	589	3414	0	161	0	7	12.16186337	12.62061987	163.0494	NA
s25	kidney	4TU -ve	18	Capn2	952	95.63303745	0.000447009	241	24608	11	1266	11	0	95.63303745	99.24040222	1050	NA
s25	kidney	4TU -ve	18	Capn7	2962	66.39924164	0.000153005	894	26143	4	879	4	0	66.39924164	68.90388116	866	NA
s25	kidney	4TU -ve	18	Capns1	565	198.5178692	0.000295838	129	43943	13	2628	15	8	198.5178692	206.006143	2615.4285	NA
s25	kidney	4TU -ve	18	Caprin1	5137	164.751702	0.000257524	1802	58247	15	2181	15	1021	164.751702	170.9662853	1680.6816	NA
s25	kidney	4TU -ve	18	Capza1	2205	35.42803678	0.000157344	728	12711	2	469	2	290	35.42803678	36.76441441	311.2799	NA
s25	kidney	4TU -ve	18	Capza2	1893	100.5431065	7.52426575706654e-05	650	39871	3	1331	3	0	100.5431065	104.3356835	1331.0256	NA
s25	kidney	4TU -ve	18	Capzb	826	111.1941794	0.000217549	215	41370	9	1472	9	64	111.1941794	115.3885245	1433.7046	NA
s25	kidney	4TU -ve	18	Car12	2488	203.9567149	0.000114988	691	78269	9	2700	9	0	203.9567149	211.6501469	2837.0588	NA
s25	kidney	4TU -ve	18	Car14	378	54.61507589	0.000277277	116	21639	6	723	6	1	54.61507589	56.67520601	795.7222	NA
s25	kidney	4TU -ve	18	Car2	680	293.3199719	0.000429779	202	104705	45	3883	45	6	293.3199719	304.3842668	3910.608	NA
s25	kidney	4TU -ve	18	Car3	862	269.3739428	8.9330379475452e-05	228	55972	5	3566	5	11	269.3739428	279.5349718	1313.5	NA
s25	kidney	4TU -ve	18	Car4	573	346.7264154	6.39645210123452e-05	133	93802	6	4590	6	2	346.7264154	359.8052498	4813.1667	NA
s25	kidney	4TU -ve	18	Car5b	2369	122.6761871	9.15974596971177e-05	769	32752	3	1624	3	82	122.6761871	127.3036439	1372.7781	NA
s25	kidney	4TU -ve	18	Card10	1455	50.91363921	0.000287956	385	13891	4	674	4	18	50.91363921	52.83414779	567.2222	NA
s25	kidney	4TU -ve	18	Card19	169	22.13308055	0.000209096	58	9565	2	293	2	1	22.13308055	22.96796039	298.5	NA
s25	kidney	4TU -ve	18	Carhsp1	2361	43.13306823	0.000189286	600	10566	2	571	2	82	43.13306823	44.76008663	518.5	NA
s25	kidney	4TU -ve	18	Carm1	3357	18.73380197	0.000377074	738	5304	2	248	2	71	18.73380197	19.44045794	213.145	NA
s25	kidney	4TU -ve	18	Carmil1	1272	13.44603528	0	396	5751	0	178	0	1	13.44603528	13.95323191	184.4226	NA
s25	kidney	4TU -ve	18	Carnmt1	667	42.75537061	0.000827757	210	14497	12	566	12	561	42.75537061	44.36814191	267.525	NA
s25	kidney	4TU -ve	18	Cars	916	12.01078432	0	186	2969	0	159	0	0	12.01078432	12.46384199	184	NA
s25	kidney	4TU -ve	18	Cars2	1683	19.03596006	0.000895576	367	5583	5	252	5	2	19.03596006	19.75401371	327.3095	NA
s25	kidney	4TU -ve	18	Casc3	1596	27.57192628	0.000574548	480	10443	6	365	6	2	27.57192628	28.61196431	363.5	NA
s25	kidney	4TU -ve	18	Casc4	2672	19.26257863	0	858	8370	0	255	0	9	19.26257863	19.98918054	337.86	NA
s25	kidney	4TU -ve	18	Casd1	1622	23.11509436	0.000106998	551	9346	1	306	1	3	23.11509436	23.98701665	303.6538	NA
s25	kidney	4TU -ve	18	Cask	5091	14.88128624	0	1505	4970	0	197	0	0	14.88128624	15.44262183	210	NA
s25	kidney	4TU -ve	18	Caskin2	804	31.57552105	0	180	8595	0	418	0	5	31.57552105	32.7665783	398.4872	NA
s25	kidney	4TU -ve	18	Casp2	2419	11.17984956	0	817	3806	0	148	0	0	11.17984956	11.60156361	149.0137	NA
s25	kidney	4TU -ve	18	Casp3	1541	21.9820015	0	449	9570	0	291	0	4	21.9820015	22.8111825	281	NA
s25	kidney	4TU -ve	18	Casp6	530	23.19063388	0.00030245	203	9919	3	307	3	0	23.19063388	24.06540559	311	NA
s25	kidney	4TU -ve	18	Casp8	749	30.74458629	0.001108784	225	8117	9	407	9	23	30.74458629	31.90429992	401.3929	NA
s25	kidney	4TU -ve	18	Casp9	2326	23.71941055	0.000105775	711	9454	1	314	1	0	23.71941055	24.6141282	316	NA
s25	kidney	4TU -ve	18	Casr	771	14.125891	0	205	4437	0	187	0	0	14.125891	14.6587324	170	NA
s25	kidney	4TU -ve	18	Cast	2474	49.55392778	5.94071169726133e-05	796	16833	1	656	1	170	49.55392778	51.42314681	585.3527	NA
s25	kidney	4TU -ve	18	Casz1	3752	53.02874589	0.000951475	954	18918	18	702	18	0	53.02874589	55.0290382	706.1176	NA
s25	kidney	4TU -ve	18	Cat	907	1154.092848	0.000129862	265	492832	64	15278	64	0	1154.092848	1197.626276	15314	NA
s25	kidney	4TU -ve	18	Cav1	2390	23.41725246	0.000909918	762	9891	9	310	9	0	23.41725246	24.30057242	310	NA
s25	kidney	4TU -ve	18	Cav2	2666	33.01077201	0.000468878	903	8531	4	437	4	0	33.01077201	34.25596822	419.0357	NA
s25	kidney	4TU -ve	18	Cavin1	1891	70.47837594	0.000413584	481	21761	9	933	9	10	70.47837594	73.1368841	926.4	NA
s25	kidney	4TU -ve	18	Cavin2	1538	48.0431373	0	485	12131	0	636	0	1	48.0431373	49.85536794	637.1429	NA
s25	kidney	4TU -ve	18	Cavin3	738	13.89927243	0	183	4000	0	184	0	6	13.89927243	14.42356557	188.2	NA
s25	kidney	4TU -ve	18	Cbfa2t2	5882	12.84171909	0.000719295	1711	5561	4	170	4	1	12.84171909	13.32612036	169.2167	NA
s25	kidney	4TU -ve	18	Cbfa2t3	5566	12.99279814	0	1314	3640	0	172	0	0	12.99279814	13.48289825	158	NA
s25	kidney	4TU -ve	18	Cbfb	2063	42.90644966	0.000294753	751	20356	6	568	6	0	42.90644966	44.5249198	569	NA
s25	kidney	4TU -ve	18	Cbl	8558	19.7913553	0	2720	8436	0	262	0	0	19.7913553	20.53790315	263.1408	NA
s25	kidney	4TU -ve	18	Cblc	144	15.33452338	0	22	2438	0	203	0	2	15.33452338	15.91295549	154	NA
s25	kidney	4TU -ve	18	Cbll1	2450	12.69064004	0	863	4990	0	168	0	3	12.69064004	13.16934247	176.5	NA
s25	kidney	4TU -ve	18	Cbr1	274	39.20501298	9.56388676358072e-05	86	10456	1	519	1	0	39.20501298	40.68386157	670	NA
s25	kidney	4TU -ve	18	Cbr4	3483	34.06832535	0.000465549	1070	10740	5	451	5	2	34.06832535	35.35341343	461.5841	NA
s25	kidney	4TU -ve	18	Cbs	567	139.823659	5.27551370314684e-05	131	37911	2	1851	2	1	139.823659	145.0979341	1851.0323	NA
s25	kidney	4TU -ve	18	Cbx1	3134	148.5862438	0.000406605	984	56566	23	1967	23	60	148.5862438	154.1910515	2031.8333	NA
s25	kidney	4TU -ve	18	Cbx3	1271	109.4567704	0.000217794	447	45915	10	1449	10	1441	109.4567704	113.5855788	296.2896	NA
s25	kidney	4TU -ve	18	Cbx4	3319	33.84170678	8.32570144034635e-05	820	12011	1	448	1	0	33.84170678	35.1182466	450	NA
s25	kidney	4TU -ve	18	Cbx5	8097	42.22659395	0.000128692	2630	15541	2	559	2	6	42.22659395	43.81941931	964.7423	NA
s25	kidney	4TU -ve	18	Cbx6	4520	110.8164818	0.000351086	1104	37028	13	1467	13	22	110.8164818	114.9965798	1447.5333	NA
s25	kidney	4TU -ve	18	Cbx7	2512	27.79854485	0.000175623	618	11388	2	368	2	0	27.79854485	28.84713114	347	NA
s25	kidney	4TU -ve	18	Cby1	592	9.442440507	0.001027046	119	2921	3	125	3	0	9.442440507	9.798617913	106	NA
s25	kidney	4TU -ve	18	Cc2d1a	409	9.064742886	0.0018226	69	1646	3	120	3	2	9.064742886	9.406673196	118.6667	NA
s25	kidney	4TU -ve	18	Cc2d1b	958	25.15466151	0.000445699	196	6731	3	333	3	0	25.15466151	26.10351812	327	NA
s25	kidney	4TU -ve	18	Ccar1	1100	34.29494392	0.000151343	362	13215	2	454	2	0	34.29494392	35.58858026	2237.4011	NA
s25	kidney	4TU -ve	18	Ccdc107	19	227.1473488	0.002045941	4	10753	22	3007	30	0	227.1473488	235.7155525	4473.037	NA
s25	kidney	4TU -ve	18	Ccdc115	828	19.94243435	0	224	10493	0	264	0	0	19.94243435	20.69468103	264	NA
s25	kidney	4TU -ve	18	Ccdc117	2409	27.72300533	9.00009000090001e-05	758	11111	1	367	1	0	27.72300533	28.76874219	360	NA
s25	kidney	4TU -ve	18	Ccdc12	352	58.46759162	0	91	18154	0	774	0	336	58.46759162	60.67304212	697.5	NA
s25	kidney	4TU -ve	18	Ccdc124	214	28.78055866	0	41	5067	0	381	0	3	28.78055866	29.8661874	393.8333	NA
s25	kidney	4TU -ve	18	Ccdc127	8666	29.08271676	0.000472992	2520	10571	5	385	5	10	29.08271676	30.17974317	383.0925	NA
s25	kidney	4TU -ve	18	Ccdc141	4958	10.72661242	0.000221631	1489	4512	1	142	1	2	10.72661242	11.13122995	304.1679	NA
s25	kidney	4TU -ve	18	Ccdc157	2566	18.43164387	0.00013885	668	7202	1	244	1	0	18.43164387	19.12690217	244	NA
s25	kidney	4TU -ve	18	Ccdc160	414	8.233808122	0	131	2825	0	109	0	1	8.233808122	8.54439482	102	NA
s25	kidney	4TU -ve	18	Ccdc163	567	8.535966218	0	127	2445	0	113	0	0	8.535966218	8.857950593	113	NA
s25	kidney	4TU -ve	18	Ccdc174	4008	11.78416575	0	1179	2881	0	156	0	17	11.78416575	12.22867516	185.5	NA
s25	kidney	4TU -ve	18	Ccdc181	178	50.08270445	0	50	17555	0	663	0	0	50.08270445	51.97186941	683	NA
s25	kidney	4TU -ve	18	Ccdc186	3482	17.29855101	0.000465694	1111	6442	3	229	3	0	17.29855101	17.95106802	262	NA
s25	kidney	4TU -ve	18	Ccdc22	245	18.88488101	0	71	4729	0	250	0	2	18.88488101	19.59723583	242	NA
s25	kidney	4TU -ve	18	Ccdc25	1448	62.47118639	0.00026824	409	26096	7	827	7	0	62.47118639	64.82765611	1098	NA
s25	kidney	4TU -ve	18	Ccdc28a	2022	17.67624863	0.00016756	578	5968	1	234	1	0	17.67624863	18.34301273	235	NA
s25	kidney	4TU -ve	18	Ccdc28b	358	16.3165372	0	81	3333	0	216	0	8	16.3165372	16.93201175	164.6818	NA
s25	kidney	4TU -ve	18	Ccdc32	1578	21.90646198	0	404	7760	0	290	0	0	21.90646198	22.73279356	292.1296	NA
s25	kidney	4TU -ve	18	Ccdc34	2560	20.62229007	0	752	4105	0	273	2	0	20.62229007	21.40018152	443.0105	NA
s25	kidney	4TU -ve	18	Ccdc43	1623	13.74819338	0.000219491	539	4556	1	182	1	0	13.74819338	14.26678768	212	NA
s25	kidney	4TU -ve	18	Ccdc47	3858	106.0574918	5.19183842998806e-05	1311	38522	2	1404	2	33	106.0574918	110.0580764	1409.5312	NA
s25	kidney	4TU -ve	18	Ccdc50	7239	52.65104827	0.000240142	2333	20821	5	697	5	18	52.65104827	54.63709348	662.5345	NA
s25	kidney	4TU -ve	18	Ccdc51	222	9.215821935	0	75	3462	0	122	0	0	9.215821935	9.563451083	118	NA
s25	kidney	4TU -ve	18	Ccdc58	234	44.2661611	6.01757130822e-05	76	16618	1	586	1	7	44.2661611	45.93592078	553.5	NA
s25	kidney	4TU -ve	18	Ccdc59	655	14.95682576	0.000192678	222	5190	1	198	1	0	14.95682576	15.52101077	449.5	NA
s25	kidney	4TU -ve	18	Ccdc6	4231	122.1474104	0.000540553	1240	44399	24	1617	23	28	122.1474104	126.7549213	1577.8587	NA
s25	kidney	4TU -ve	18	Ccdc66	1426	21.22660626	0	459	6187	0	281	0	2	21.22660626	22.02729307	307.6667	NA
s25	kidney	4TU -ve	18	Ccdc68	449	8.460426694	0.000619195	139	3230	2	112	2	1	8.460426694	8.77956165	111.0101	NA
s25	kidney	4TU -ve	18	Ccdc71	1647	29.38487486	0.000210815	450	9487	2	389	2	0	29.38487486	30.49329895	406	NA
s25	kidney	4TU -ve	18	Ccdc71l	3303	13.06833766	0.000190949	1118	5237	1	173	1	36	13.06833766	13.56128719	146.7656	NA
s25	kidney	4TU -ve	18	Ccdc82	3111	9.442440507	0	930	4461	0	125	0	0	9.442440507	9.798617913	152.0337	NA
s25	kidney	4TU -ve	18	Ccdc84	2486	31.95321867	0	686	6342	0	423	7	2	31.95321867	33.15852302	310	NA
s25	kidney	4TU -ve	18	Ccdc85c	2743	35.27695773	0.000416008	663	12019	5	467	5	0	35.27695773	36.60763652	410.0833	NA
s25	kidney	4TU -ve	18	Ccdc86	1689	20.92444816	0.000202881	423	4929	1	277	1	1	20.92444816	21.7137373	276.2667	NA
s25	kidney	4TU -ve	18	Ccdc88c	1943	15.63668148	0	529	3940	0	207	0	1	15.63668148	16.22651126	316.6364	NA
s25	kidney	4TU -ve	18	Ccdc9	685	13.59711433	0	133	3654	0	180	0	1	13.59711433	14.11000979	179.8455	NA
s25	kidney	4TU -ve	18	Ccdc90b	438	20.39567149	0.000118878	167	8412	1	270	1	0	20.39567149	21.16501469	273.0698	NA
s25	kidney	4TU -ve	18	Ccdc91	1083	63.37766068	0.000229779	299	21760	5	839	5	3	63.37766068	65.76832343	842.8167	NA
s25	kidney	4TU -ve	18	Ccdc93	5217	15.41006291	0.000171821	1421	5820	1	204	1	3	15.41006291	15.99134443	217.5489	NA
s25	kidney	4TU -ve	18	Ccdc97	1887	25.91005675	0.000126502	454	7905	1	343	1	1	25.91005675	26.88740755	342.1111	NA
s25	kidney	4TU -ve	18	Cckar	1980	131.8164695	0.000287825	553	52115	15	1745	11	3	131.8164695	136.7887061	1754.5161	NA
s25	kidney	4TU -ve	18	Ccl25	1952	10.87769146	0	472	2336	0	144	0	0	10.87769146	11.28800784	143	NA
s25	kidney	4TU -ve	18	Ccl27a	464	18.88488101	0	89	3724	0	250	0	22	18.88488101	19.59723583	242.9262	NA
s25	kidney	4TU -ve	18	Ccl6	943	9.442440507	0	288	2635	0	125	0	0	9.442440507	9.798617913	136	NA
s25	kidney	4TU -ve	18	Ccm2	575	11.9352448	0	124	3608	0	158	0	0	11.9352448	12.38545304	147.1143	NA
s25	kidney	4TU -ve	18	Ccnc	3332	28.70501914	9.19033177097693e-05	1177	10881	1	380	1	3	28.70501914	29.78779846	377.3788	NA
s25	kidney	4TU -ve	18	Ccnd1	2676	176.6869468	0.00015799	746	50636	8	2339	8	1	176.6869468	183.3517384	2344.35	NA
s25	kidney	4TU -ve	18	Ccnd2	5491	46.98558396	0	1613	13364	0	622	0	4	46.98558396	48.75792273	626.1333	NA
s25	kidney	4TU -ve	18	Ccnd3	915	123.2049637	0.000255509	229	31310	8	1631	8	18	123.2049637	127.8523665	1666.1164	NA
s25	kidney	4TU -ve	18	Ccndbp1	780	31.65106058	0.00022662	288	13238	3	419	3	0	31.65106058	32.84496724	428	NA
s25	kidney	4TU -ve	18	Ccng1	2316	233.5682084	0.000202216	696	74178	15	3092	15	7	233.5682084	242.3786127	3121.2955	NA
s25	kidney	4TU -ve	18	Ccng2	1234	13.37049576	0.000521467	448	5753	3	177	3	3	13.37049576	13.87484296	174.4286	NA
s25	kidney	4TU -ve	18	Ccnh	1826	47.81651873	0.000128949	572	15510	2	633	2	0	47.81651873	49.62020111	590.1613	NA
s25	kidney	4TU -ve	18	Ccni	1044	388.9530094	0.000189657	362	142362	27	5149	27	385	388.9530094	403.6246691	4991.8608	NA
s25	kidney	4TU -ve	18	Ccnk	658	25.53235913	0.000115942	198	8625	1	338	1	3	25.53235913	26.49546284	332.1667	NA
s25	kidney	4TU -ve	18	Ccnl1	2201	41.62227775	7.79241019247253e-05	613	12833	1	551	1	1	41.62227775	43.19230776	598.1182	NA
s25	kidney	4TU -ve	18	Ccnl2	1854	107.1150451	0.000113129	471	35358	4	1418	4	5	107.1150451	111.1555216	1716.5263	NA
s25	kidney	4TU -ve	18	Ccnt1	5978	65.03953021	0.00042061	1808	19020	8	861	8	0	65.03953021	67.49288018	897	NA
s25	kidney	4TU -ve	18	Ccnt2	4602	34.74818106	7.43218134522482e-05	1509	13455	1	460	1	1	34.74818106	36.05891392	690.6667	NA
s25	kidney	4TU -ve	18	Ccny	2512	63.45320021	0.00026732	855	22445	6	840	6	1	63.45320021	65.84671237	834.5244	NA
s25	kidney	4TU -ve	18	Ccnyl1	2005	8.989203362	0.000295508	575	3384	1	119	1	23	8.989203362	9.328284253	107.5	NA
s25	kidney	4TU -ve	18	Ccpg1os	133	28.10070295	0.000690608	40	8688	6	372	6	0	28.10070295	29.16068691	451	NA
s25	kidney	4TU -ve	18	Ccs	145	145.6402024	0.000150871	41	39769	6	1928	6	0	145.6402024	151.1338827	1979	NA
s25	kidney	4TU -ve	18	Ccser2	4763	170.6437848	0.000105031	1500	57126	6	2259	6	3	170.6437848	177.0806229	2576.2125	NA
s25	kidney	4TU -ve	18	Cct2	281	133.9315761	0.000244515	96	61346	15	1773	15	0	133.9315761	138.9835965	1791	NA
s25	kidney	4TU -ve	18	Cct3	548	139.5970405	0.000174902	160	45740	8	1848	10	0	139.5970405	144.8627672	1791	NA
s25	kidney	4TU -ve	18	Cct4	1029	153.1941548	0.000106215	330	56489	6	2028	6	25	153.1941548	158.972777	1753.1579	NA
s25	kidney	4TU -ve	18	Cct5	128	132.4963252	0.000398618	40	22578	9	1754	14	4	132.4963252	137.4942066	2321.6023	NA
s25	kidney	4TU -ve	18	Cct7	1432	151.9099829	4.69109161701928e-05	347	42634	2	2011	2	2	151.9099829	157.640165	1993.2019	NA
s25	kidney	4TU -ve	18	Cct8	2013	222.6905169	0.000164001	588	79268	13	2948	15	7	222.6905169	231.0906049	2609.3656	NA
s25	kidney	4TU -ve	18	Ccz1	285	36.25897155	0.000352063	95	14202	5	480	5	0	36.25897155	37.62669279	537.2432	NA
s25	kidney	4TU -ve	18	Cd151	776	91.25174506	3.95272540416617e-05	191	25299	1	1208	1	14	91.25174506	94.69384351	773.0115	NA
s25	kidney	4TU -ve	18	Cd164	2335	351.6364845	9.93076835773465e-05	787	140976	14	4655	16	0	351.6364845	364.9005311	4658	NA
s25	kidney	4TU -ve	18	Cd200	1703	16.76977434	0.000687663	528	7271	5	222	5	3	16.76977434	17.40234541	235	NA
s25	kidney	4TU -ve	18	Cd24a	1500	118.1438156	0.000101063	466	49474	5	1564	5	28	118.1438156	122.6003073	1546.3667	NA
s25	kidney	4TU -ve	18	Cd2ap	3377	76.06830072	0.000118362	1075	25346	3	1007	3	130	76.06830072	78.93766591	953.6429	NA
s25	kidney	4TU -ve	18	Cd2bp2	2410	43.964003	8.99766060824186e-05	643	11114	1	582	1	19	43.964003	45.622365	575.5141	NA
s25	kidney	4TU -ve	18	Cd300lg	1407	22.81293626	0.000432214	394	6941	3	302	3	0	22.81293626	23.67346088	307.0313	NA
s25	kidney	4TU -ve	18	Cd302	299	53.40644351	6.37795777791951e-05	97	15679	1	707	1	4	53.40644351	55.42098292	720	NA
s25	kidney	4TU -ve	18	Cd320	1346	24.32372675	0.000154679	367	6465	1	322	1	0	24.32372675	25.24123974	326	NA
s25	kidney	4TU -ve	18	Cd34	1788	24.1726477	0.000135391	502	7386	1	320	1	0	24.1726477	25.08446186	303.0465	NA
s25	kidney	4TU -ve	18	Cd36	1660	341.5141882	0.000168067	590	113050	19	4521	19	5	341.5141882	354.3964127	4559.6436	NA
s25	kidney	4TU -ve	18	Cd3eap	967	17.44963006	0	162	2816	0	231	0	1	17.44963006	18.1078459	244.5	NA
s25	kidney	4TU -ve	18	Cd47	4137	119.9567642	0.000185074	1407	43226	8	1588	8	0	119.9567642	124.481642	1569.3049	NA
s25	kidney	4TU -ve	18	Cd52	191	14.80574671	0.001316367	32	2279	3	196	3	2	14.80574671	15.36423289	202	NA
s25	kidney	4TU -ve	18	Cd55	1932	12.38848194	0	593	4309	0	164	0	5	12.38848194	12.8557867	156.5	NA
s25	kidney	4TU -ve	18	Cd59a	1174	228.0538231	0.000203106	286	54159	11	3019	10	58	228.0538231	236.6562198	2973	NA
s25	kidney	4TU -ve	18	Cd63	82	1888.034864	0.000279319	30	504800	141	24994	166	365	1888.034864	1959.253249	26552.7164	NA
s25	kidney	4TU -ve	18	Cd74	484	189.6797449	0.000242072	102	37179	9	2511	9	62	189.6797449	196.8346366	1654.8052	NA
s25	kidney	4TU -ve	18	Cd81	560	368.4817983	0.000196434	193	132360	26	4878	26	3	368.4817983	382.3812654	4876.6538	NA
s25	kidney	4TU -ve	18	Cd82	754	24.47480579	0	200	6311	0	324	0	0	24.47480579	25.39801763	303	NA
s25	kidney	4TU -ve	18	Cd9	395	54.31291779	4.83185156551991e-05	152	20696	1	719	1	11	54.31291779	56.36165024	727.0233	NA
s25	kidney	4TU -ve	18	Cd93	4603	60.73377734	9.58634903896851e-05	1324	20863	2	804	2	8	60.73377734	63.02471042	800	NA
s25	kidney	4TU -ve	18	Cd99l2	2625	46.98558396	0	699	15164	0	622	0	2	46.98558396	48.75792273	644	NA
s25	kidney	4TU -ve	18	Cda	356	248.9027318	0.00022805	85	70160	16	3295	15	8	248.9027318	258.2915682	3316.6667	NA
s25	kidney	4TU -ve	18	Cdadc1	2352	76.89923549	0.000434594	624	20709	9	1018	12	0	76.89923549	79.79994428	544	NA
s25	kidney	4TU -ve	18	Cdc123	928	67.38125546	9.08471496706791e-05	255	22015	2	892	2	1	67.38125546	69.92293743	886.25	NA
s25	kidney	4TU -ve	18	Cdc14b	4582	44.41724014	0.000306692	1333	16303	5	588	5	0	44.41724014	46.09269866	591.0958	NA
s25	kidney	4TU -ve	18	Cdc16	307	25.38128008	0.000386698	88	7758	3	336	3	0	25.38128008	26.33868495	355.3333	NA
s25	kidney	4TU -ve	18	Cdc23	2651	13.8237329	0.000711744	752	4215	3	183	3	1	13.8237329	14.34517662	159.25	NA
s25	kidney	4TU -ve	18	Cdc25a	2154	15.48560243	0	547	5117	0	205	0	1	15.48560243	16.06973338	203.0944	NA
s25	kidney	4TU -ve	18	Cdc25b	1128	8.00718955	0	348	2239	0	106	0	0	8.00718955	8.30922799	106.2575	NA
s25	kidney	4TU -ve	18	Cdc26	3769	23.03955484	0	1027	7510	0	305	0	179	23.03955484	23.90862771	272.3333	NA
s25	kidney	4TU -ve	18	Cdc27	3427	15.18344433	0	1146	5596	0	201	0	1	15.18344433	15.7561776	179.3347	NA
s25	kidney	4TU -ve	18	Cdc34	503	97.6726046	0.000188804	101	21186	4	1293	4	0	97.6726046	101.3569037	1382.7913	NA
s25	kidney	4TU -ve	18	Cdc37	6586	66.39924164	0.000237372	1659	21064	5	879	5	31	66.39924164	68.90388116	869.5488	NA
s25	kidney	4TU -ve	18	Cdc37l1	10698	76.67261691	0.000414611	3229	24119	10	1015	10	2	76.67261691	79.56477745	2364.1538	NA
s25	kidney	4TU -ve	18	Cdc40	1558	9.744598603	0	479	4121	0	129	0	0	9.744598603	10.11217369	164.0709	NA
s25	kidney	4TU -ve	18	Cdc42	2175	343.0249787	0.000117345	762	136350	16	4541	17	43	343.0249787	355.9641915	4530.0238	NA
s25	kidney	4TU -ve	18	Cdc42bpa	5697	44.56831919	0	1505	14670	0	590	3	0	44.56831919	46.24947655	603.1395	NA
s25	kidney	4TU -ve	18	Cdc42bpb	1228	32.63307439	7.25215751686127e-05	268	13789	1	432	1	0	32.63307439	33.86402351	448	NA
s25	kidney	4TU -ve	18	Cdc42bpg	1079	35.73019488	0.000182199	232	10977	2	473	2	1	35.73019488	37.07797018	452.5	NA
s25	kidney	4TU -ve	18	Cdc42ep1	966	9.140282411	0	212	2242	0	121	0	2	9.140282411	9.48506214	102.7356	NA
s25	kidney	4TU -ve	18	Cdc42ep3	700	23.19063388	0.000655824	226	7624	5	307	5	0	23.19063388	24.06540559	259	NA
s25	kidney	4TU -ve	18	Cdc42ep4	1664	26.21221485	0	418	9162	0	347	0	0	26.21221485	27.20096333	347	NA
s25	kidney	4TU -ve	18	Cdc42se1	2174	104.7733199	0.000123445	606	40504	5	1387	5	0	104.7733199	108.7254644	1394	NA
s25	kidney	4TU -ve	18	Cdc42se2	2285	21.75538293	0.000371885	717	8067	3	288	3	0	21.75538293	22.57601567	274.0526	NA
s25	kidney	4TU -ve	18	Cdc5l	308	35.95681345	0.000162827	101	12283	2	476	2	211	35.95681345	37.31313701	556.6133	NA
s25	kidney	4TU -ve	18	Cdc73	9978	32.63307439	0.000239789	3456	12511	3	432	3	0	32.63307439	33.86402351	471.0332	NA
s25	kidney	4TU -ve	18	Cdcp1	2679	45.77695158	6.59587098476354e-05	735	15161	1	606	1	0	45.77695158	47.50369964	605	NA
s25	kidney	4TU -ve	18	Cdh1	1631	223.1437541	0.000237194	489	92751	22	2954	22	0	223.1437541	231.5609385	2893	NA
s25	kidney	4TU -ve	18	Cdh16	954	533.913356	0.000261238	204	107182	28	7068	28	34	533.913356	554.0530513	7200.888	NA
s25	kidney	4TU -ve	18	Cdh2	1270	20.32013197	0	414	4767	0	269	0	166	20.32013197	21.08662575	187.6667	NA
s25	kidney	4TU -ve	18	Cdh5	1513	15.41006291	0	392	6246	0	204	0	0	15.41006291	15.99134443	205	NA
s25	kidney	4TU -ve	18	Cdh6	5499	10.19783575	0	1702	3243	0	135	0	0	10.19783575	10.58250735	143	NA
s25	kidney	4TU -ve	18	Cdhr2	82	29.53595391	0.000164528	25	6078	1	391	1	0	29.53595391	30.65007683	406	NA
s25	kidney	4TU -ve	18	Cdhr5	225	247.6185598	0.000171767	54	34931	6	3278	9	13	247.6185598	256.9589561	3708.006	NA
s25	kidney	4TU -ve	18	Cdip1	3321	61.03593544	8.77539379579659e-05	879	22791	2	808	2	0	61.03593544	63.33826619	1003	NA
s25	kidney	4TU -ve	18	Cdipt	1164	80.37405359	0	319	26541	0	1064	0	12	80.37405359	83.40583567	1057.1136	NA
s25	kidney	4TU -ve	18	Cdk10	2306	37.9963806	0	514	7513	0	503	0	10	37.9963806	39.42963848	363.1163	NA
s25	kidney	4TU -ve	18	Cdk11b	154	32.85969296	0.000542215	50	12910	7	435	7	1	32.85969296	34.09919034	1022.5	NA
s25	kidney	4TU -ve	18	Cdk13	7746	16.69423482	0	2753	6518	0	221	0	1	16.69423482	17.32395647	238.5106	NA
s25	kidney	4TU -ve	18	Cdk16	1234	52.80212731	9.706853038245e-05	328	10302	1	699	1	6	52.80212731	54.79387137	691.3672	NA
s25	kidney	4TU -ve	18	Cdk17	3697	8.687045266	0.000474947	1100	4211	2	115	2	0	8.687045266	9.01472848	111.0435	NA
s25	kidney	4TU -ve	18	Cdk18	2791	33.6150882	0.000249159	704	8027	2	445	2	0	33.6150882	34.88307977	446	NA
s25	kidney	4TU -ve	18	Cdk19	5310	16.46761624	0	1536	5937	0	218	0	0	16.46761624	17.08878964	289.027	NA
s25	kidney	4TU -ve	18	Cdk20	4238	7.931650026	0	1153	1868	0	105	0	1	7.931650026	8.230839047	104.1111	NA
s25	kidney	4TU -ve	18	Cdk2ap1	670	41.54673823	0	194	12206	0	550	0	21	41.54673823	43.11391882	1070.1667	NA
s25	kidney	4TU -ve	18	Cdk2ap2	974	47.13666301	0.000437996	241	18265	8	624	8	1	47.13666301	48.91470062	622.0323	NA
s25	kidney	4TU -ve	18	Cdk4	1431	24.1726477	0.000317209	369	6305	2	320	2	0	24.1726477	25.08446186	287	NA
s25	kidney	4TU -ve	18	Cdk5	1135	18.12948577	0	292	4454	0	240	0	0	18.12948577	18.81334639	176	NA
s25	kidney	4TU -ve	18	Cdk5rap1	735	17.44963006	0.000176367	211	5670	1	231	1	0	17.44963006	18.1078459	232.037	NA
s25	kidney	4TU -ve	18	Cdk5rap3	2105	37.46760393	0	452	10054	0	496	0	2	37.46760393	38.88091588	491.0667	NA
s25	kidney	4TU -ve	18	Cdk6	10217	88.07908505	0.000224914	3141	31123	7	1166	7	0	88.07908505	91.40150789	1162.249	NA
s25	kidney	4TU -ve	18	Cdk7	847	13.21941671	0	261	3546	0	175	0	3	13.21941671	13.71806508	148.5714	NA
s25	kidney	4TU -ve	18	Cdk8	2015	41.92443585	7.52728641324802e-05	551	13285	1	555	1	371	41.92443585	43.50586353	500.5069	NA
s25	kidney	4TU -ve	18	Cdk9	1800	43.964003	0.000168577	431	17796	3	582	3	444	43.964003	45.622365	382	NA
s25	kidney	4TU -ve	18	Cdkal1	6643	40.1870268	0	2045	11638	0	532	0	4	40.1870268	41.70291784	567.6454	NA
s25	kidney	4TU -ve	18	Cdkl1	455	19.56473673	0	124	6580	0	259	0	0	19.56473673	20.30273632	456	NA
s25	kidney	4TU -ve	18	Cdkl2	2204	18.2050253	0.000145033	703	6895	1	241	1	0	18.2050253	18.89173534	253	NA
s25	kidney	4TU -ve	18	Cdkl5	7336	7.629491929	0	2386	2365	0	101	0	0	7.629491929	7.917283274	103	NA
s25	kidney	4TU -ve	18	Cdkn1a	1329	19.56473673	0.000630252	350	4760	3	259	4	1	19.56473673	20.30273632	252.5	NA
s25	kidney	4TU -ve	18	Cdkn1b	3439	58.84528924	0.000102617	1125	19490	2	779	2	1	58.84528924	61.06498683	744.5	NA
s25	kidney	4TU -ve	18	Cdkn1c	688	39.05393394	0.000190694	180	10488	2	517	2	2	39.05393394	40.52708369	507.3294	NA
s25	kidney	4TU -ve	18	Cdkn2aip	2942	10.95323099	0.001473684	931	4750	7	145	7	0	10.95323099	11.36639678	146.0651	NA
s25	kidney	4TU -ve	18	Cdkn2aipnl	1573	19.7913553	0.000151515	425	6600	1	262	1	1	19.7913553	20.53790315	259.3333	NA
s25	kidney	4TU -ve	18	Cdkn2d	963	8.309347646	0.000981675	273	3056	3	110	3	0	8.309347646	8.622783763	110	NA
s25	kidney	4TU -ve	18	Cdo1	727	217.4782898	0.000205792	221	53452	11	2879	11	5	217.4782898	225.6817678	2752.5652	NA
s25	kidney	4TU -ve	18	Cdpf1	432	29.46041438	0	95	8569	0	390	0	0	29.46041438	30.57168789	390.125	NA
s25	kidney	4TU -ve	18	Cdr2	1441	68.36326927	0.000336361	348	26757	9	905	9	7	68.36326927	70.94199369	956.7339	NA
s25	kidney	4TU -ve	18	Cds1	2295	43.43522633	0.000389408	586	15408	6	575	6	0	43.43522633	45.0736424	577	NA
s25	kidney	4TU -ve	18	Cds2	7451	79.61865835	0.00016948	2084	29502	5	1054	5	3	79.61865835	82.62194624	1058.2545	NA
s25	kidney	4TU -ve	18	Cdv3	2920	106.0574918	0.000103958	905	38477	4	1404	4	610	106.0574918	110.0580764	1143.85	NA
s25	kidney	4TU -ve	18	Cdyl	1595	7.705031454	0	516	3141	0	102	0	0	7.705031454	7.995672217	100.0294	NA
s25	kidney	4TU -ve	18	Cdyl2	729	11.70862623	0	193	4519	0	155	0	0	11.70862623	12.15028621	155	NA
s25	kidney	4TU -ve	18	Ceacam1	2964	24.32372675	0.000227583	749	8788	2	322	2	0	24.32372675	25.24123974	409.5	NA
s25	kidney	4TU -ve	18	Ceacam2	2175	17.44963006	0.000320205	575	6246	2	231	2	3	17.44963006	18.1078459	290.5385	NA
s25	kidney	4TU -ve	18	Cebpa	1555	25.30574056	0.000131978	389	7577	1	335	1	0	25.30574056	26.26029601	341	NA
s25	kidney	4TU -ve	18	Cebpb	506	33.08631154	0	141	15747	0	438	0	6	33.08631154	34.33435717	424.1645	NA
s25	kidney	4TU -ve	18	Cebpd	2900	12.16186337	0	760	4740	0	161	0	0	12.16186337	12.62061987	161	NA
s25	kidney	4TU -ve	18	Cebpg	3962	46.53234682	0.000628568	1290	19091	12	616	11	2	46.53234682	48.28758907	617.076	NA
s25	kidney	4TU -ve	18	Cebpz	875	23.94602913	0.000300933	255	6646	2	317	2	36	23.94602913	24.84929503	934.8667	NA
s25	kidney	4TU -ve	18	Cebpzos	332	21.22660626	0	92	6533	0	281	0	36	21.22660626	22.02729307	257	NA
s25	kidney	4TU -ve	18	Cela1	416	295.9638552	0.000164929	87	60632	10	3918	10	12	295.9638552	307.1278799	3992.08	NA
s25	kidney	4TU -ve	18	Celf1	6132	101.3740413	0.000212755	1916	37602	8	1342	8	5	101.3740413	105.1979619	1462.2238	NA
s25	kidney	4TU -ve	18	Celf2	7830	28.55394009	0	2485	11482	0	378	0	0	28.55394009	29.63102057	391.2271	NA
s25	kidney	4TU -ve	18	Celsr1	1785	14.73020719	0	396	5173	0	195	0	0	14.73020719	15.28584394	196.0535	NA
s25	kidney	4TU -ve	18	Celsr2	2156	34.14386487	0	584	11188	0	452	0	1	34.14386487	35.43180237	451	NA
s25	kidney	4TU -ve	18	Cenpb	2895	68.43880879	5.14456219775697e-05	721	19438	1	906	1	9	68.43880879	71.02038263	901.8035	NA
s25	kidney	4TU -ve	18	Cenpl	4094	11.10431004	0.000522466	1355	3828	2	147	2	0	11.10431004	11.52317467	147	NA
s25	kidney	4TU -ve	18	Cenpv	419	38.97839441	0.000204096	123	14699	3	516	3	0	38.97839441	40.44869474	499	NA
s25	kidney	4TU -ve	18	Cenpx	350	82.03592312	0.00019991	76	20009	4	1086	9	8	82.03592312	85.13039243	1091.55	NA
s25	kidney	4TU -ve	18	Cep104	1927	16.39207672	0	505	4893	0	217	0	1	16.39207672	17.0104007	233.1822	NA
s25	kidney	4TU -ve	18	Cep120	1509	18.43164387	0	472	6077	0	244	0	0	18.43164387	19.12690217	239.0444	NA
s25	kidney	4TU -ve	18	Cep162	3139	8.687045266	0.000423191	851	2363	1	115	1	0	8.687045266	9.01472848	175.106	NA
s25	kidney	4TU -ve	18	Cep170b	1680	117.5394994	0.000159169	433	50261	8	1556	8	2	117.5394994	121.9731958	1554.5769	NA
s25	kidney	4TU -ve	18	Cep19	802	25.91005675	0.000459812	204	10874	5	343	5	1	25.91005675	26.88740755	348.1667	NA
s25	kidney	4TU -ve	18	Cep250	992	8.687045266	0	192	2635	0	115	0	0	8.687045266	9.01472848	135	NA
s25	kidney	4TU -ve	18	Cep350	3599	23.94602913	0.000127259	1085	7858	1	317	1	0	23.94602913	24.84929503	449	NA
s25	kidney	4TU -ve	18	Cep57	2321	32.70861392	0.000212698	613	9403	2	433	2	0	32.70861392	33.94241245	270.0169	NA
s25	kidney	4TU -ve	18	Cep63	2504	19.94243435	0.000176803	649	5656	1	264	1	0	19.94243435	20.69468103	284	NA
s25	kidney	4TU -ve	18	Cep68	3172	8.913663838	0	923	2959	0	118	0	0	8.913663838	9.24989531	110	NA
s25	kidney	4TU -ve	18	Cep85	1797	22.88847579	9.84930562395351e-05	530	10153	1	303	1	3	22.88847579	23.75184982	313.4392	NA
s25	kidney	4TU -ve	18	Cep89	1340	11.70862623	0	245	2263	0	155	0	0	11.70862623	12.15028621	168.0123	NA
s25	kidney	4TU -ve	18	Cep97	5861	20.84890864	0.00034188	1965	5850	2	276	1	0	20.84890864	21.63534835	280.05	NA
s25	kidney	4TU -ve	18	Cept1	1455	69.42082261	0.000178317	496	28040	5	919	5	0	69.42082261	72.0394389	919	NA
s25	kidney	4TU -ve	18	Cerk	2429	16.16545815	0	604	4822	0	214	0	0	16.16545815	16.77523387	212	NA
s25	kidney	4TU -ve	18	Cers2	810	182.8056482	0.000106351	240	65820	7	2420	7	0	182.8056482	189.7012428	2426	NA
s25	kidney	4TU -ve	18	Cers4	8122	11.55754718	0	2470	2957	0	153	0	0	11.55754718	11.99350833	179.1928	NA
s25	kidney	4TU -ve	18	Cers5	1909	61.03593544	0.000485651	570	22650	11	808	11	1	61.03593544	63.33826619	806.0476	NA
s25	kidney	4TU -ve	18	Cers6	5688	50.53594159	8.72524212546898e-05	1688	22922	2	669	2	0	50.53594159	52.44220307	662	NA
s25	kidney	4TU -ve	18	Ces1d	187	208.9423235	8.49593611056045e-05	60	70622	6	2766	6	6	208.9423235	216.8238172	2986.8667	NA
s25	kidney	4TU -ve	18	Ces1e	186	124.7912937	0.000122609	45	32624	4	1652	4	0	124.7912937	129.4985343	1617	NA
s25	kidney	4TU -ve	18	Ces1f	396	436.7695281	0.000212106	100	127295	27	5782	27	2	436.7695281	453.2448702	6329.45	NA
s25	kidney	4TU -ve	18	Ces2b	3147	18.65826244	0	802	7307	0	247	0	0	18.65826244	19.362069	234	NA
s25	kidney	4TU -ve	18	Ces2c	219	545.5464427	0.000172229	80	220637	38	7222	38	6983	545.5464427	566.1249485	3905.3988	NA
s25	kidney	4TU -ve	18	Ces2e	958	18.65826244	0	269	5804	0	247	0	0	18.65826244	19.362069	247	NA
s25	kidney	4TU -ve	18	Cetn2	672	62.84888401	0.000275786	243	25382	7	832	7	0	62.84888401	65.21960083	857.0294	NA
s25	kidney	4TU -ve	18	Cetn3	1662	33.16185106	0.000344116	592	11624	4	439	4	0	33.16185106	34.41274611	878.0128	NA
s25	kidney	4TU -ve	18	Cetn4	1343	11.85970528	0	438	4966	0	157	0	7	11.85970528	12.3070641	186.5769	NA
s25	kidney	4TU -ve	18	Cfap126	764	19.64027625	0.000212902	161	4697	1	260	1	0	19.64027625	20.38112526	258	NA
s25	kidney	4TU -ve	18	Cfap20	2181	22.73739674	0.000114364	556	8744	1	301	1	0	22.73739674	23.59507193	298	NA
s25	kidney	4TU -ve	18	Cfap36	352	58.54313114	0.00031272	91	12791	4	775	4	0	58.54313114	60.75143106	833	NA
s25	kidney	4TU -ve	18	Cfap69	3724	15.03236529	0	1093	3824	0	199	0	6	15.03236529	15.59939972	242	NA
s25	kidney	4TU -ve	18	Cfap97	2878	23.26617341	0	886	7660	0	308	0	4	23.26617341	24.14379454	328.1852	NA
s25	kidney	4TU -ve	18	Cfb	410	60.20500067	0	79	5596	0	797	5	0	60.20500067	62.47598781	5903.8456	NA
s25	kidney	4TU -ve	18	Cfd	69	42.15105442	0	9	2897	0	558	0	9	42.15105442	43.74103036	888.4372	NA
s25	kidney	4TU -ve	18	Cfdp1	206	51.36687636	4.97215592680986e-05	79	20112	1	680	1	0	51.36687636	53.30448145	637.0952	NA
s25	kidney	4TU -ve	18	Cfh	2038	127.5862561	8.47349913146634e-05	678	47206	4	1689	4	0	127.5862561	132.3989252	1741.5238	NA
s25	kidney	4TU -ve	18	Cfl1	1708	358.4350416	0.000186391	484	80476	15	4745	14	1817	358.4350416	371.955536	3831.9167	NA
s25	kidney	4TU -ve	18	Cfl2	2497	83.39563456	3.9913786221761e-05	897	25054	1	1104	1	4	83.39563456	86.54139341	1165	NA
s25	kidney	4TU -ve	18	Cflar	5827	179.4063696	0.000106037	1831	56584	6	2375	6	1530	179.4063696	186.1737403	1336.8188	NA
s25	kidney	4TU -ve	18	Cftr	5735	10.19783575	0	1669	3437	0	135	0	0	10.19783575	10.58250735	131.5	NA
s25	kidney	4TU -ve	18	Cggbp1	3431	76.37045882	0.000260088	1214	26914	7	1011	7	19	76.37045882	79.25122168	1031.1136	NA
s25	kidney	4TU -ve	18	Cgn	2181	35.05033916	0.000141864	639	14098	2	464	2	2	35.05033916	36.37246969	465.3333	NA
s25	kidney	4TU -ve	18	Cgnl1	2751	218.9135407	5.22998875552418e-05	701	76482	4	2898	4	4	218.9135407	227.1711577	2886.9332	NA
s25	kidney	4TU -ve	18	Cgref1	348	316.6616848	0.000249643	68	56080	14	4192	14	55	316.6616848	328.6064503	4182.6552	NA
s25	kidney	4TU -ve	18	Cgrrf1	1495	52.34889017	0.000286574	416	13958	4	693	4	0	52.34889017	54.32353771	703	NA
s25	kidney	4TU -ve	18	Chac2	674	17.22301148	0	239	7124	0	228	0	17	17.22301148	17.87267907	220.025	NA
s25	kidney	4TU -ve	18	Champ1	1387	15.86330005	0	442	5299	0	210	0	1	15.86330005	16.46167809	214.1741	NA
s25	kidney	4TU -ve	18	Chchd1	394	116.4064066	0.000126103	110	47580	6	1541	6	20	116.4064066	120.7973616	1519.7382	NA
s25	kidney	4TU -ve	18	Chchd10	153	1625.006241	0.000168096	34	356938	60	21512	60	7	1625.006241	1686.302948	20974.8333	NA
s25	kidney	4TU -ve	18	Chchd2	230	3316.562804	0.000175922	80	1233502	217	43905	218	3112	3316.562804	3441.666556	42109.5077	NA
s25	kidney	4TU -ve	18	Chchd3	1923	132.7984833	0.000437243	542	38880	17	1758	18	3	132.7984833	137.8077623	1744.5	NA
s25	kidney	4TU -ve	18	Chchd4	2843	113.3092861	0.000150011	842	33331	5	1500	5	1	113.3092861	117.583415	1518.5	NA
s25	kidney	4TU -ve	18	Chchd5	836	28.93163771	0	198	6951	0	383	0	0	28.93163771	30.02296529	382	NA
s25	kidney	4TU -ve	18	Chchd6	434	32.25537677	0	108	7755	0	427	0	1	32.25537677	33.47207879	415.5	NA
s25	kidney	4TU -ve	18	Chchd7	2374	95.10426078	0.000472285	699	23291	11	1259	11	3	95.10426078	98.69167962	904.3333	NA
s25	kidney	4TU -ve	18	Chd1	4474	39.65825013	0	1544	14513	0	525	0	4	39.65825013	41.15419523	751.5294	NA
s25	kidney	4TU -ve	18	Chd2	5079	43.88846348	0	1208	10896	0	581	0	7	43.88846348	45.54397606	440.359	NA
s25	kidney	4TU -ve	18	Chd3	1078	171.097022	0.000224833	241	53373	12	2265	12	7	171.097022	177.5509566	7916.4278	NA
s25	kidney	4TU -ve	18	Chd4	590	116.6330251	0.000277633	148	28815	8	1544	8	94	116.6330251	121.0325285	1837.8803	NA
s25	kidney	4TU -ve	18	Chd6	2343	22.96401531	0.000347987	736	8621	3	304	3	2	22.96401531	23.83023876	634.8509	NA
s25	kidney	4TU -ve	18	Chd7	1004	11.9352448	0.000267237	325	3742	1	158	1	6	11.9352448	12.38545304	435.425	NA
s25	kidney	4TU -ve	18	Chd8	441	27.34530771	0	96	6057	0	362	0	1	27.34530771	28.37679748	509.3462	NA
s25	kidney	4TU -ve	18	Chd9	5434	12.84171909	0	1515	4769	0	170	0	39	12.84171909	13.32612036	548.3073	NA
s25	kidney	4TU -ve	18	Chdh	3637	212.8703788	9.28691937406164e-05	853	64607	6	2818	6	16	212.8703788	220.9000422	2818.6345	NA
s25	kidney	4TU -ve	18	Cherp	826	20.47121102	0.000441501	226	6795	3	271	3	0	20.47121102	21.24340364	327.1435	NA
s25	kidney	4TU -ve	18	Chfr	3500	15.03236529	0.000474158	932	6327	3	199	3	0	15.03236529	15.59939972	196	NA
s25	kidney	4TU -ve	18	Chic1	6582	26.81653104	0	2209	7768	0	355	0	4	26.81653104	27.82807487	343.2364	NA
s25	kidney	4TU -ve	18	Chic2	8725	15.78776053	0.000279525	2744	7155	2	209	2	11	15.78776053	16.38328915	201.0852	NA
s25	kidney	4TU -ve	18	Chid1	3837	37.84530155	0.000418366	897	9561	4	501	4	7	37.84530155	39.2728606	530.6137	NA
s25	kidney	4TU -ve	18	Chka	2000	42.37767299	0.000332447	531	15040	5	561	5	1	42.37767299	43.97619719	1427.6343	NA
s25	kidney	4TU -ve	18	Chm	2851	36.25897155	0.000223331	934	13433	3	480	3	0	36.25897155	37.62669279	449.1429	NA
s25	kidney	4TU -ve	18	Chmp1a	1461	99.93879032	0.000210323	400	23773	5	1323	5	52	99.93879032	103.708572	1288.5804	NA
s25	kidney	4TU -ve	18	Chmp1b	1780	39.5827106	0.000276396	617	14472	4	524	4	0	39.5827106	41.07580629	527	NA
s25	kidney	4TU -ve	18	Chmp2a	252	110.4387842	0.000452796	51	17668	8	1462	8	3	110.4387842	114.6046351	1429.6053	NA
s25	kidney	4TU -ve	18	Chmp2b	1007	59.44960543	0.000124688	335	24060	3	787	3	0	59.44960543	61.69209838	713	NA
s25	kidney	4TU -ve	18	Chmp3	2164	67.15463688	7.12479070927292e-05	664	28071	2	889	5	13	67.15463688	69.6877706	921.8618	NA
s25	kidney	4TU -ve	18	Chmp4b	777	137.8596314	0.00034289	228	52495	18	1825	18	2	137.8596314	143.0598215	1859.8333	NA
s25	kidney	4TU -ve	18	Chmp4c	9255	10.0467567	0	2656	3287	0	133	0	0	10.0467567	10.42572946	128.0133	NA
s25	kidney	4TU -ve	18	Chmp5	658	137.3308547	0.000128345	247	62332	8	1818	8	0	137.3308547	142.5110989	1819	NA
s25	kidney	4TU -ve	18	Chmp6	889	55.67262923	0.000132188	211	15130	2	737	2	8	55.67262923	57.77265121	741.7603	NA
s25	kidney	4TU -ve	18	Chmp7	1248	33.38846963	0.000513927	315	9729	5	442	5	7	33.38846963	34.64791294	437.5416	NA
s25	kidney	4TU -ve	18	Chn1	3252	7.629491929	0	896	2624	0	101	0	0	7.629491929	7.917283274	103.5	NA
s25	kidney	4TU -ve	18	Chn2	1962	19.11149959	0.000413223	602	7260	3	253	3	0	19.11149959	19.83240266	259	NA
s25	kidney	4TU -ve	18	Chordc1	4731	136.5754595	6.61011347361463e-05	1741	45385	3	1808	3	10	136.5754595	141.7272095	1846.125	NA
s25	kidney	4TU -ve	18	Chp1	2333	189.981903	0.00012604	768	79340	10	2515	10	10	189.981903	197.1481924	2510.3153	NA
s25	kidney	4TU -ve	18	Chpf	2249	11.40646813	0.000301659	480	3315	1	151	1	4	11.40646813	11.83673044	148.0625	NA
s25	kidney	4TU -ve	18	Chpf2	1767	16.08991862	0.000239751	403	4171	1	213	1	0	16.08991862	16.69684492	226	NA
s25	kidney	4TU -ve	18	Chpt1	7164	2776.908444	0.000223332	2231	967171	216	36761	216	1518	2776.908444	2881.655945	35289.7096	NA
s25	kidney	4TU -ve	18	Chrac1	644	29.00717724	0.000196271	155	10190	2	384	2	0	29.00717724	30.10135423	427	NA
s25	kidney	4TU -ve	18	Chrna4	2586	65.6438464	0.000148484	639	26939	4	869	3	1	65.6438464	68.11999173	841.5	NA
s25	kidney	4TU -ve	18	Chst1	830	8.082729074	0	239	2882	0	107	0	1	8.082729074	8.387616933	107.0667	NA
s25	kidney	4TU -ve	18	Chst11	4101	62.1690283	0.000233667	1144	21398	5	823	5	0	62.1690283	64.51410034	792.0556	NA
s25	kidney	4TU -ve	18	Chst15	2494	16.92085339	0	669	5096	0	224	0	0	16.92085339	17.5591233	224	NA
s25	kidney	4TU -ve	18	Chst2	5407	16.08991862	0	1549	4615	0	213	0	2	16.08991862	16.69684492	213.4415	NA
s25	kidney	4TU -ve	18	Chst7	595	33.01077201	0.000276625	161	10845	3	437	3	3	33.01077201	34.25596822	435.5156	NA
s25	kidney	4TU -ve	18	Chsy1	1377	20.99998769	0.000387247	482	7747	3	278	3	0	20.99998769	21.79212624	287.0833	NA
s25	kidney	4TU -ve	18	Chtf8	2439	64.43521402	0.000484245	608	28911	14	853	14	21	64.43521402	66.86576864	846.6111	NA
s25	kidney	4TU -ve	18	Chtop	946	82.64023932	6.25880143952433e-05	320	31955	2	1094	2	205	82.64023932	85.75750397	944.527	NA
s25	kidney	4TU -ve	18	Chuk	1237	110.3632446	0.000320282	443	49956	16	1461	16	11	110.3632446	114.5262462	1671.7824	NA
s25	kidney	4TU -ve	18	Churc1	330	26.0611358	0	90	7126	0	345	0	159	26.0611358	27.04418544	207.83	NA
s25	kidney	4TU -ve	18	Ciao1	2342	48.72299301	5.63348543744014e-05	680	17751	1	645	1	0	48.72299301	50.56086843	642	NA
s25	kidney	4TU -ve	18	Ciapin1	3556	45.77695158	0.000151118	937	19852	3	606	3	0	45.77695158	47.50369964	612	NA
s25	kidney	4TU -ve	18	Cib1	498	104.5467013	0.000209548	119	28633	6	1384	6	1	104.5467013	108.4902975	1339.5	NA
s25	kidney	4TU -ve	18	Cib2	669	8.00718955	0	147	2110	0	106	0	2	8.00718955	8.30922799	111.2	NA
s25	kidney	4TU -ve	18	Cic	624	37.08990631	0	158	9908	0	491	0	0	37.08990631	38.48897116	492.0417	NA
s25	kidney	4TU -ve	18	Cidea	271	71.68700833	0.000566251	61	19426	11	949	11	1	71.68700833	74.39110719	946.0833	NA
s25	kidney	4TU -ve	18	Cideb	386	387.3666793	0.00020997	100	104777	22	5128	22	0	387.3666793	401.9785013	5116	NA
s25	kidney	4TU -ve	18	Cidec	928	14.42804909	0	209	4601	0	191	0	2	14.42804909	14.97228817	190	NA
s25	kidney	4TU -ve	18	Cinp	2062	21.22660626	0	516	6385	0	281	0	0	21.22660626	22.02729307	304.1111	NA
s25	kidney	4TU -ve	18	Cipc	3922	27.26976818	0.000299192	1043	10027	3	361	3	0	27.26976818	28.29840853	368.0435	NA
s25	kidney	4TU -ve	18	Cir1	1255	28.93163771	0	408	11499	0	383	0	304	28.93163771	30.02296529	301.5	NA
s25	kidney	4TU -ve	18	Cirbp	901	14.35250957	0	272	4332	0	190	0	2	14.35250957	14.89389923	191.1838	NA
s25	kidney	4TU -ve	18	Cisd1	557	670.1866574	0.000212882	175	248964	53	8872	53	219	670.1866574	695.466705	8784.0932	NA
s25	kidney	4TU -ve	18	Cisd2	3379	92.98915411	0.000165262	1114	36306	6	1231	6	1	92.98915411	96.49678921	1204.6301	NA
s25	kidney	4TU -ve	18	Cisd3	174	83.24455551	0.000499002	37	18036	9	1102	11	959	83.24455551	86.38461552	910.6111	NA
s25	kidney	4TU -ve	18	Cish	2248	30.66904677	0	533	9873	0	406	0	0	30.66904677	31.82591098	406	NA
s25	kidney	4TU -ve	18	Cit	5999	8.158268598	0	1268	2028	0	108	0	0	8.158268598	8.466005877	185.0116	NA
s25	kidney	4TU -ve	18	Cited2	919	40.71580347	0.000673318	318	16337	11	539	11	0	40.71580347	42.25164044	587.35	NA
s25	kidney	4TU -ve	18	Ciz1	823	15.33452338	0	186	4763	0	203	0	0	15.33452338	15.91295549	260.1731	NA
s25	kidney	4TU -ve	18	Ckap4	1165	10.87769146	0	350	3643	0	144	0	2	10.87769146	11.28800784	157.4	NA
s25	kidney	4TU -ve	18	Ckap5	440	7.705031454	0	149	2708	0	102	0	0	7.705031454	7.995672217	100.0965	NA
s25	kidney	4TU -ve	18	Ckb	202	79.31650026	0.000129702	57	23130	3	1050	3	244	79.31650026	82.30839047	938.9444	NA
s25	kidney	4TU -ve	18	Ckmt1	863	28.02516342	0	187	5624	0	371	0	2	28.02516342	29.08229797	411	NA
s25	kidney	4TU -ve	18	Cks2	271	39.20501298	0.000147783	108	20300	3	519	3	515	39.20501298	40.68386157	253.3333	NA
s25	kidney	4TU -ve	18	Clasp1	9405	13.21941671	0	2319	4217	0	175	0	21	13.21941671	13.71806508	180.392	NA
s25	kidney	4TU -ve	18	Clasp2	6032	9.895677651	0	1764	4292	0	131	2	0	9.895677651	10.26895157	128.7414	NA
s25	kidney	4TU -ve	18	Clasrp	2074	18.12948577	0.000244618	303	4088	1	240	5	9	18.12948577	18.81334639	213.5	NA
s25	kidney	4TU -ve	18	Clcc1	1377	52.72658779	0.000494153	458	18213	9	698	9	3	52.72658779	54.71548243	725.3704	NA
s25	kidney	4TU -ve	18	Clcn2	1345	18.50718339	0.000857633	271	5830	5	245	5	0	18.50718339	19.20529111	244	NA
s25	kidney	4TU -ve	18	Clcn3	2696	192.9279444	8.8660342228921e-05	907	67674	6	2554	6	4	192.9279444	200.2053612	2783.4892	NA
s25	kidney	4TU -ve	18	Clcn4	3794	152.6653781	0.00018704	1112	48118	9	2021	9	3	152.6653781	158.4240544	2081.134	NA
s25	kidney	4TU -ve	18	Clcn5	5919	153.1186153	5.51551698779232e-05	1782	54392	3	2027	3	2	153.1186153	158.8943881	2075.4106	NA
s25	kidney	4TU -ve	18	Clcn6	3242	10.87769146	0	891	4359	0	144	0	0	10.87769146	11.28800784	144	NA
s25	kidney	4TU -ve	18	Clcn7	1573	58.54313114	5.6844020009095e-05	384	17592	1	775	1	0	58.54313114	60.75143106	844.0217	NA
s25	kidney	4TU -ve	18	Clcnka	291	49.70500683	8.1406707912732e-05	58	12284	1	658	1	0	49.70500683	51.57992469	656	NA
s25	kidney	4TU -ve	18	Clcnkb	385	98.88123699	4.58085203847916e-05	83	21830	1	1309	1	2	98.88123699	102.6111268	1317.2222	NA
s25	kidney	4TU -ve	18	Cldn1	2396	15.63668148	0.000179533	811	5570	1	207	1	0	15.63668148	16.22651126	207	NA
s25	kidney	4TU -ve	18	Cldn10	1174	368.2551798	0.000173275	313	132737	23	4875	26	3	368.2551798	382.1460986	5308.0741	NA
s25	kidney	4TU -ve	18	Cldn12	2676	76.59707739	0.000243922	856	24598	6	1014	6	11	76.59707739	79.48638851	1002.2	NA
s25	kidney	4TU -ve	18	Cldn15	942	12.53956099	0	237	4104	0	166	0	0	12.53956099	13.01256459	166	NA
s25	kidney	4TU -ve	18	Cldn16	114	12.46402147	0.000256279	42	3902	1	165	1	0	12.46402147	12.93417565	196	NA
s25	kidney	4TU -ve	18	Cldn19	3468	17.6007091	0.000227946	824	4387	1	233	1	3	17.6007091	18.26462379	205.1154	NA
s25	kidney	4TU -ve	18	Cldn2	1986	489.2694973	0.000356297	516	151559	54	6477	54	0	489.2694973	507.7251858	6482	NA
s25	kidney	4TU -ve	18	Cldn3	368	9.064742886	0	67	2017	0	120	0	0	9.064742886	9.406673196	113	NA
s25	kidney	4TU -ve	18	Cldn4	994	11.33092861	0	264	4995	0	150	0	0	11.33092861	11.7583415	151	NA
s25	kidney	4TU -ve	18	Cldn8	1530	41.84889633	0.000129149	563	15486	2	554	2	0	41.84889633	43.42747459	545.0317	NA
s25	kidney	4TU -ve	18	Cldnd1	1617	24.77696389	0.000302755	541	9909	3	328	3	0	24.77696389	25.7115734	329	NA
s25	kidney	4TU -ve	18	Clec14a	2735	10.0467567	0	887	3255	0	133	0	0	10.0467567	10.42572946	135.0571	NA
s25	kidney	4TU -ve	18	Clec16a	4953	22.2841596	0.000708968	1200	5642	4	295	4	2	22.2841596	23.12473827	285.6804	NA
s25	kidney	4TU -ve	18	Clec1a	4560	13.8237329	0	1329	3241	0	183	0	0	13.8237329	14.34517662	183.0267	NA
s25	kidney	4TU -ve	18	Clec2h	2375	54.38845732	0.000240929	677	20753	5	720	5	1	54.38845732	56.44003918	703.3853	NA
s25	kidney	4TU -ve	18	Clic1	258	47.66543968	9.72006220839813e-05	66	10288	1	631	1	9	47.66543968	49.46342322	626.4241	NA
s25	kidney	4TU -ve	18	Clic4	3132	208.1113888	0.000177426	904	73270	13	2755	13	16	208.1113888	215.9615388	2807.0511	NA
s25	kidney	4TU -ve	18	Clic5	4787	80.37405359	0.000205002	1372	29268	6	1064	6	1	80.37405359	83.40583567	857.5	NA
s25	kidney	4TU -ve	18	Clint1	1338	33.76616725	0.000131926	441	15160	2	447	2	0	33.76616725	35.03985766	616.0366	NA
s25	kidney	4TU -ve	18	Clip1	3844	53.48198303	0.000279423	910	17894	5	708	5	1	53.48198303	55.49937186	811.5667	NA
s25	kidney	4TU -ve	18	Clip4	4170	24.55034532	0	1152	8395	0	325	0	0	24.55034532	25.47640657	315	NA
s25	kidney	4TU -ve	18	Clk1	1150	33.16185106	0.000384763	353	12995	5	439	5	1	33.16185106	34.41274611	906.5673	NA
s25	kidney	4TU -ve	18	Clk2	1346	13.52157481	0.000461894	322	4330	2	179	2	0	13.52157481	14.03162085	224	NA
s25	kidney	4TU -ve	18	Clk3	1118	60.58269829	0.000159244	262	18839	3	802	3	60	60.58269829	62.86793253	777	NA
s25	kidney	4TU -ve	18	Clk4	673	21.83092245	0	206	9544	0	289	0	0	21.83092245	22.65440461	447.0106	NA
s25	kidney	4TU -ve	18	Clmn	9387	176.3092491	0.000420122	2587	54746	23	2334	27	3	176.3092491	182.9597937	2135.5661	NA
s25	kidney	4TU -ve	18	Clmp	2709	14.35250957	0	709	3306	0	190	0	0	14.35250957	14.89389923	191	NA
s25	kidney	4TU -ve	18	Cln3	1486	11.85970528	0.001208824	445	3309	4	157	4	0	11.85970528	12.3070641	219.2	NA
s25	kidney	4TU -ve	18	Cln5	1474	50.61148112	6.59282700421941e-05	446	15168	1	670	1	1	50.61148112	52.52059201	656.5	NA
s25	kidney	4TU -ve	18	Cln6	1861	25.38128008	0	507	6320	0	336	0	10	25.38128008	26.33868495	331	NA
s25	kidney	4TU -ve	18	Cln8	4866	15.712221	0	1294	5166	0	208	0	0	15.712221	16.30490021	208	NA
s25	kidney	4TU -ve	18	Clns1a	682	39.5827106	0	206	14320	0	524	0	20	39.5827106	41.07580629	521.2293	NA
s25	kidney	4TU -ve	18	Clock	6831	51.29133683	0.000256871	2189	19465	5	679	5	0	51.29133683	53.2260925	899.2318	NA
s25	kidney	4TU -ve	18	Clp1	1184	7.931650026	0	400	3050	0	105	0	0	7.931650026	8.230839047	105.0566	NA
s25	kidney	4TU -ve	18	Clpb	4742	55.5970897	0.00012458	1248	8027	1	736	1	81	55.5970897	57.69426227	875.8269	NA
s25	kidney	4TU -ve	18	Clpp	324	92.68699601	0.000324224	75	21590	7	1227	7	0	92.68699601	96.18323343	1284	NA
s25	kidney	4TU -ve	18	Clptm1	2120	105.075478	0.000280751	493	28495	8	1391	8	0	105.075478	109.0390201	1399	NA
s25	kidney	4TU -ve	18	Clptm1l	488	88.91001981	0.000123417	144	40513	5	1177	5	0	88.91001981	92.26378627	1170	NA
s25	kidney	4TU -ve	18	Clpx	754	78.71218406	0.00021398	260	28040	6	1042	6	0	78.71218406	81.68127892	1048.5227	NA
s25	kidney	4TU -ve	18	Clrn3	2473	71.68700833	0.00062251	717	24096	15	949	15	0	71.68700833	74.39110719	947	NA
s25	kidney	4TU -ve	18	Clstn1	1335	91.62944268	0.000375178	308	26654	10	1213	10	0	91.62944268	95.08578823	1197	NA
s25	kidney	4TU -ve	18	Clta	274	224.6545445	0.000237862	90	67266	16	2974	17	1	224.6545445	233.1287174	3033.5	NA
s25	kidney	4TU -ve	18	Cltb	1470	92.23375887	6.72743785529281e-05	415	29729	2	1221	2	11	92.23375887	95.71289977	1195.6119	NA
s25	kidney	4TU -ve	18	Cltc	1215	251.1689175	0.000245038	419	102025	25	3325	25	0	251.1689175	260.6432365	3579.125	NA
s25	kidney	4TU -ve	18	Clu	594	285.0106243	0.00028585	119	52475	15	3773	15	1	285.0106243	295.7614831	3492.3333	NA
s25	kidney	4TU -ve	18	Cluap1	1003	30.44242819	0.000107828	228	9274	1	403	1	4	30.44242819	31.59074415	355.0303	NA
s25	kidney	4TU -ve	18	Cluh	1237	268.8451661	0.000168757	323	88885	15	3559	15	4	268.8451661	278.9862492	3483.7373	NA
s25	kidney	4TU -ve	18	Clybl	192	108.5502961	3.57142857142857e-05	51	28000	1	1437	6	2	108.5502961	112.6449115	1508.6667	NA
s25	kidney	4TU -ve	18	Cmah	7628	19.41365768	0.000475964	2187	6303	3	257	3	16	19.41365768	20.14595843	244.7052	NA
s25	kidney	4TU -ve	18	Cmas	3474	71.23377118	0.000386369	876	25882	10	943	10	0	71.23377118	73.92077354	948	NA
s25	kidney	4TU -ve	18	Cmbl	256	361.1544645	0.000294037	70	105429	31	4781	31	14	361.1544645	374.7775379	4609.85	NA
s25	kidney	4TU -ve	18	Cmc1	706	43.88846348	0.000167476	223	11942	2	581	2	0	43.88846348	45.54397606	604	NA
s25	kidney	4TU -ve	18	Cmc2	1368	40.56472442	9.27127758205081e-05	338	10786	1	537	1	1	40.56472442	42.09486255	535.0714	NA
s25	kidney	4TU -ve	18	Cmc4	224	18.58272292	0.000178795	70	5593	1	246	1	2	18.58272292	19.28368005	252.2	NA
s25	kidney	4TU -ve	18	Cmip	48	58.01435447	0	5	2723	0	768	0	0	58.01435447	60.20270846	419	NA
s25	kidney	4TU -ve	18	Cmpk1	2870	73.4999569	0.000333578	1002	29978	10	973	10	35	73.4999569	76.27244183	943.5	NA
s25	kidney	4TU -ve	18	Cmpk2	1708	18.35610435	0.00049595	515	6049	3	243	3	0	18.35610435	19.04851322	243	NA
s25	kidney	4TU -ve	18	Cmtm4	6936	73.34887786	6.70960815888352e-05	2039	29808	2	971	2	0	73.34887786	76.11566395	972.1382	NA
s25	kidney	4TU -ve	18	Cmtm6	2768	175.7049329	0.000120766	835	91085	11	2326	11	0	175.7049329	182.3326821	2320	NA
s25	kidney	4TU -ve	18	Cmtm8	317	22.05754102	0.000534378	93	5614	3	292	3	3	22.05754102	22.88957144	297.0213	NA
s25	kidney	4TU -ve	18	Cnbp	1424	162.9387534	0.000146015	433	54789	8	2157	8	2	162.9387534	169.0849507	2152.3446	NA
s25	kidney	4TU -ve	18	Cndp1	1079	40.03594775	0	329	15970	0	530	0	0	40.03594775	41.54613995	560.0197	NA
s25	kidney	4TU -ve	18	Cndp2	561	996.5929408	0.000176677	142	220742	39	13193	39	9	996.5929408	1034.185329	11943.2685	NA
s25	kidney	4TU -ve	18	Cnep1r1	3229	23.41725246	0.000724938	992	9656	7	310	7	0	23.41725246	24.30057242	304.0741	NA
s25	kidney	4TU -ve	18	Cnih1	955	130.7589161	9.01875901875902e-05	308	44352	4	1731	4	67	130.7589161	135.6912609	1693.5359	NA
s25	kidney	4TU -ve	18	Cnih4	2786	92.38483792	0.000327166	781	27509	9	1223	12	3	92.38483792	95.86967766	1246.5303	NA
s25	kidney	4TU -ve	18	Cnn2	1448	17.52516958	0	365	3193	0	232	0	1	17.52516958	18.18623485	233.5	NA
s25	kidney	4TU -ve	18	Cnn3	781	196.327223	0.000183306	275	76375	14	2599	14	8	196.327223	203.7328636	2718	NA
s25	kidney	4TU -ve	18	Cnnm2	753	20.62229007	0	229	5282	0	273	0	0	20.62229007	21.40018152	278.0156	NA
s25	kidney	4TU -ve	18	Cnnm3	3121	27.26976818	0.000412371	919	9700	4	361	4	0	27.26976818	28.29840853	363.0116	NA
s25	kidney	4TU -ve	18	Cnnm4	2158	10.57553337	0	569	5238	0	140	0	0	10.57553337	10.97445206	139	NA
s25	kidney	4TU -ve	18	Cnot1	5463	46.60788634	6.85400959561343e-05	1700	14590	1	617	1	99	46.60788634	48.36597802	633.75	NA
s25	kidney	4TU -ve	18	Cnot10	3135	37.92084108	0.00019348	856	10337	2	502	2	0	37.92084108	39.35124954	507.3701	NA
s25	kidney	4TU -ve	18	Cnot11	1673	16.0143791	0	452	4573	0	212	0	1	16.0143791	16.61845598	231.0149	NA
s25	kidney	4TU -ve	18	Cnot2	3318	39.20501298	0	955	12418	0	519	0	0	39.20501298	40.68386157	520	NA
s25	kidney	4TU -ve	18	Cnot4	2369	24.39926627	0	752	7273	0	323	0	0	24.39926627	25.31962869	359.0274	NA
s25	kidney	4TU -ve	18	Cnot6	3690	68.96758546	0.000269138	1337	26009	7	913	7	5	68.96758546	71.56910524	860	NA
s25	kidney	4TU -ve	18	Cnot6l	8370	45.09709586	6.21310966138552e-05	2826	16095	1	597	1	0	45.09709586	46.79819915	555.0476	NA
s25	kidney	4TU -ve	18	Cnot7	1447	49.17623016	0.001093572	519	21032	23	651	23	1	49.17623016	51.03120209	807.5408	NA
s25	kidney	4TU -ve	18	Cnot8	1006	40.86688251	0.000266312	301	15020	4	541	4	17	40.86688251	42.40841833	530.8333	NA
s25	kidney	4TU -ve	18	Cnot9	1988	14.42804909	0	591	5132	0	191	0	0	14.42804909	14.97228817	207	NA
s25	kidney	4TU -ve	18	Cnppd1	1845	48.11867682	0.000270168	520	18507	5	637	5	1	48.11867682	49.93375688	766.0417	NA
s25	kidney	4TU -ve	18	Cnpy2	492	174.3452215	0.000199356	152	35113	7	2308	7	2	174.3452215	180.9216811	2214.25	NA
s25	kidney	4TU -ve	18	Cnpy3	1557	48.57191397	0.00027894	321	14340	4	643	4	0	48.57191397	50.40409054	625	NA
s25	kidney	4TU -ve	18	Cnpy4	1017	18.88488101	0.000331785	264	6028	2	250	2	0	18.88488101	19.59723583	256	NA
s25	kidney	4TU -ve	18	Cnst	2274	13.29495623	0	670	4286	0	176	0	0	13.29495623	13.79645402	181.0135	NA
s25	kidney	4TU -ve	18	Coa3	372	139.2193428	8.60782738436819e-05	104	34852	3	1843	3	0	139.2193428	144.4708225	1784	NA
s25	kidney	4TU -ve	18	Coa4	1024	14.20143052	0	276	3048	0	188	0	0	14.20143052	14.73712134	182	NA
s25	kidney	4TU -ve	18	Coa5	3502	156.8200519	0.000359719	1117	55599	20	2076	20	9	156.8200519	162.7354463	2070.1402	NA
s25	kidney	4TU -ve	18	Coa6	335	82.94239741	0.000148511	102	26934	4	1098	4	1	82.94239741	86.07105975	1047.3333	NA
s25	kidney	4TU -ve	18	Coa7	2973	31.27336296	0.000563063	768	7104	4	414	4	0	31.27336296	32.45302253	408	NA
s25	kidney	4TU -ve	18	Cobl	3841	30.59350724	0	923	10302	0	405	0	3	30.59350724	31.74752204	422.7143	NA
s25	kidney	4TU -ve	18	Cobll1	1132	79.99635597	0.000259336	402	30848	8	1059	8	0	79.99635597	83.01389096	1113.2065	NA
s25	kidney	4TU -ve	18	Cog1	1497	25.53235913	0.000463392	353	6474	3	338	3	80	25.53235913	26.49546284	269.5	NA
s25	kidney	4TU -ve	18	Cog2	623	25.23020103	0	154	5691	0	334	0	0	25.23020103	26.18190706	336.1011	NA
s25	kidney	4TU -ve	18	Cog3	1680	15.86330005	0.000275255	464	7266	2	210	2	0	15.86330005	16.46167809	213	NA
s25	kidney	4TU -ve	18	Cog4	1550	95.85965602	0.000161673	331	18556	3	1269	3	2	95.85965602	99.47556905	1270.6667	NA
s25	kidney	4TU -ve	18	Cog5	3787	26.96761009	0.000106587	1098	9382	1	357	1	3	26.96761009	27.98485276	355.1095	NA
s25	kidney	4TU -ve	18	Cog6	1351	23.26617341	0.000798642	412	10017	8	308	8	0	23.26617341	24.14379454	311	NA
s25	kidney	4TU -ve	18	Cog7	1526	51.8201135	0.000397366	392	17616	7	686	7	2	51.8201135	53.77481511	703	NA
s25	kidney	4TU -ve	18	Col14a1	1312	21.37768531	0	415	8954	0	283	0	0	21.37768531	22.18407095	299.0484	NA
s25	kidney	4TU -ve	18	Col15a1	877	25.68343818	0.000105241	238	9502	1	340	1	0	25.68343818	26.65224072	341	NA
s25	kidney	4TU -ve	18	Col16a1	1841	11.33092861	0.000208899	312	4787	1	150	1	0	11.33092861	11.7583415	150	NA
s25	kidney	4TU -ve	18	Col18a1	1016	115.0466951	0.000275122	230	29078	8	1523	8	4	115.0466951	119.3863607	1578.5	NA
s25	kidney	4TU -ve	18	Col1a1	1423	43.43522633	0.000645005	436	12403	8	575	8	6	43.43522633	45.0736424	618.538	NA
s25	kidney	4TU -ve	18	Col1a2	882	57.48557781	6.62120108587698e-05	267	15103	1	761	1	0	57.48557781	59.65398585	833.0395	NA
s25	kidney	4TU -ve	18	Col27a1	3155	54.91723399	0.000223789	715	17874	4	727	4	0	54.91723399	56.98876178	830.3333	NA
s25	kidney	4TU -ve	18	Col3a1	959	26.0611358	0.000455373	320	8784	4	345	4	0	26.0611358	27.04418544	373.0526	NA
s25	kidney	4TU -ve	18	Col4a1	1953	317.4170801	8.44767869857476e-05	462	82863	7	4202	7	24	317.4170801	329.3903398	4296.2768	NA
s25	kidney	4TU -ve	18	Col4a2	971	107.7949008	0.000297383	245	30264	9	1427	9	6	107.7949008	111.8610221	1417.6081	NA
s25	kidney	4TU -ve	18	Col4a3	3513	55.52155018	3.99520575309628e-05	1087	25030	1	735	1	0	55.52155018	57.61587333	749	NA
s25	kidney	4TU -ve	18	Col4a3bp	3059	57.18341971	0.000435182	984	20681	9	757	9	1	57.18341971	59.34043008	768.0625	NA
s25	kidney	4TU -ve	18	Col4a4	4708	292.1113395	0.000296366	1423	97852	29	3867	26	5	292.1113395	303.1300438	3893.125	NA
s25	kidney	4TU -ve	18	Col4a5	1110	10.49999384	0.000222124	393	4502	1	139	1	2	10.49999384	10.89606312	137.6886	NA
s25	kidney	4TU -ve	18	Col5a2	1763	19.33811816	0	591	6948	0	256	0	0	19.33811816	20.06756949	264	NA
s25	kidney	4TU -ve	18	Col6a1	767	10.57553337	0	214	2981	0	140	0	0	10.57553337	10.97445206	140	NA
s25	kidney	4TU -ve	18	Col6a3	732	21.75538293	0.000111161	223	8996	1	288	1	0	21.75538293	22.57601567	295.5	NA
s25	kidney	4TU -ve	18	Colgalt1	1151	29.68703295	0.000196792	323	10163	2	393	2	8	29.68703295	30.80685472	412.2746	NA
s25	kidney	4TU -ve	18	Commd1	3862	51.97119255	0.00020118	1095	14912	3	688	3	0	51.97119255	53.93159299	710	NA
s25	kidney	4TU -ve	18	Commd10	926	15.10790481	0.000664121	295	6023	4	200	4	0	15.10790481	15.67778866	198	NA
s25	kidney	4TU -ve	18	Commd2	2694	27.49638676	0	857	12279	0	364	0	3	27.49638676	28.53357536	361.7857	NA
s25	kidney	4TU -ve	18	Commd3	305	125.1689914	0.000100631	86	39749	4	1657	13	1	125.1689914	129.8904791	1650.5	NA
s25	kidney	4TU -ve	18	Commd4	577	36.63666917	0.00017094	126	11700	2	485	2	0	36.63666917	38.0186375	485	NA
s25	kidney	4TU -ve	18	Commd6	576	52.42442969	6.87616035205941e-05	172	14543	1	694	1	5	52.42442969	54.40192665	843.2241	NA
s25	kidney	4TU -ve	18	Commd7	2503	28.55394009	0.000103993	687	9616	1	378	1	1	28.55394009	29.63102057	377.25	NA
s25	kidney	4TU -ve	18	Commd8	3560	58.46759162	0.000393953	1168	20307	8	774	8	0	58.46759162	60.67304212	777	NA
s25	kidney	4TU -ve	18	Commd9	578	26.58991247	0.001341253	123	5219	7	352	7	105	26.58991247	27.59290804	293.3333	NA
s25	kidney	4TU -ve	18	Comt	951	246.3343879	3.44074182393724e-05	210	58127	2	3261	2	187	246.3343879	255.6263441	2877.2107	NA
s25	kidney	4TU -ve	18	Comtd1	1420	17.75178815	0.000723066	350	2766	2	235	2	0	17.75178815	18.42140168	272	NA
s25	kidney	4TU -ve	18	Cop1	3166	51.06471826	0.000276663	970	14458	4	676	4	214	51.06471826	52.99092567	723.0629	NA
s25	kidney	4TU -ve	18	Copa	1969	149.4927181	8.37787570583603e-05	557	59681	5	1979	5	49	149.4927181	155.1317188	2001.5241	NA
s25	kidney	4TU -ve	18	Copb1	319	62.24456782	0.000330785	126	27208	9	824	9	0	62.24456782	64.59248928	820	NA
s25	kidney	4TU -ve	18	Copb2	242	75.84168215	0.000423594	82	28329	12	1004	12	13	75.84168215	78.70249908	1061.2584	NA
s25	kidney	4TU -ve	18	Cope	563	106.2085708	0.000284808	105	24578	7	1406	7	13	106.2085708	110.2148543	1194.4929	NA
s25	kidney	4TU -ve	18	Copg1	1740	36.56112964	9.65903602820439e-05	466	10353	1	484	1	2	36.56112964	37.94024856	503	NA
s25	kidney	4TU -ve	18	Copg2	1303	17.75178815	0	395	5284	0	235	0	2	17.75178815	18.42140168	249.1909	NA
s25	kidney	4TU -ve	18	Coprs	238	62.39564687	3.7555864348218e-05	86	26627	1	826	5	0	62.39564687	64.74926717	727	NA
s25	kidney	4TU -ve	18	Cops2	1889	94.27332602	0.000232477	622	25809	6	1248	5	12	94.27332602	97.82940124	1236.5511	NA
s25	kidney	4TU -ve	18	Cops3	260	37.54314345	8.64902266043937e-05	77	11562	1	497	1	0	37.54314345	38.95930482	497	NA
s25	kidney	4TU -ve	18	Cops4	992	57.56111733	0.000299745	257	20017	6	762	6	0	57.56111733	59.7323748	774	NA
s25	kidney	4TU -ve	18	Cops5	1244	93.36685173	0.000835736	347	23931	20	1236	19	11	93.36685173	96.88873392	1136.1601	NA
s25	kidney	4TU -ve	18	Cops6	983	108.7769146	0.000107921	262	27798	3	1440	3	8	108.7769146	112.8800784	1457.2788	NA
s25	kidney	4TU -ve	18	Cops7a	1096	75.38844501	0.000363666	302	24748	9	998	9	1	75.38844501	78.23216542	987.1111	NA
s25	kidney	4TU -ve	18	Cops7b	4689	17.29855101	0.000139489	1335	7169	1	229	1	0	17.29855101	17.95106802	223	NA
s25	kidney	4TU -ve	18	Cops8	1216	53.48198303	0.000140634	363	21332	3	708	3	0	53.48198303	55.49937186	711.0227	NA
s25	kidney	4TU -ve	18	Cops9	461	315.0753548	0.000128631	118	85516	11	4171	11	0	315.0753548	326.9602825	4118	NA
s25	kidney	4TU -ve	18	Copz1	2346	203.8811754	0.000441705	670	47543	21	2699	21	5	203.8811754	211.571758	2717.9038	NA
s25	kidney	4TU -ve	18	Copz2	613	13.59711433	0	141	3313	0	180	0	0	13.59711433	14.11000979	189	NA
s25	kidney	4TU -ve	18	Coq10a	700	17.07193244	0	186	5087	0	226	0	0	17.07193244	17.71590119	200	NA
s25	kidney	4TU -ve	18	Coq10b	899	46.1546492	0.000204645	342	19546	4	611	4	45	46.1546492	47.89564436	601.5185	NA
s25	kidney	4TU -ve	18	Coq2	1198	90.19419172	9.4238864107558e-05	319	31834	3	1194	3	29	90.19419172	93.5963983	1174.2865	NA
s25	kidney	4TU -ve	18	Coq3	1523	29.00717724	0.000249906	481	8003	2	384	2	4	29.00717724	30.10135423	406.0897	NA
s25	kidney	4TU -ve	18	Coq4	1811	28.78055866	0.000629822	408	6351	4	381	4	3	28.78055866	29.8661874	382.2576	NA
s25	kidney	4TU -ve	18	Coq5	1211	40.94242204	0	298	11940	0	542	0	3	40.94242204	42.48680727	551.5	NA
s25	kidney	4TU -ve	18	Coq6	814	23.41725246	0	187	5142	0	310	0	2	23.41725246	24.30057242	185.1333	NA
s25	kidney	4TU -ve	18	Coq7	362	68.06111117	8.25116547712364e-05	113	24239	2	901	2	2	68.06111117	70.62843792	945.5435	NA
s25	kidney	4TU -ve	18	Coq8a	2726	75.01074739	0	671	21286	0	993	0	8	75.01074739	77.8402207	990.3095	NA
s25	kidney	4TU -ve	18	Coq8b	970	8.611505742	0	225	2261	0	114	0	0	8.611505742	8.936339537	138	NA
s25	kidney	4TU -ve	18	Coq9	746	179.1042115	5.99280862964443e-05	181	50060	3	2371	3	14	179.1042115	185.8601846	2343.7989	NA
s25	kidney	4TU -ve	18	Coro1b	313	65.79492545	5.81293960355752e-05	70	17203	1	871	1	8	65.79492545	68.27676962	873	NA
s25	kidney	4TU -ve	18	Coro1c	2556	62.62226544	0.000515405	634	17462	9	829	9	4	62.62226544	64.984434	829.6	NA
s25	kidney	4TU -ve	18	Coro7	3190	19.56473673	0	723	5526	0	259	0	0	19.56473673	20.30273632	267	NA
s25	kidney	4TU -ve	18	Cotl1	1023	197.4603159	0.000194081	234	51525	10	2614	10	3	197.4603159	204.9086978	2428.06	NA
s25	kidney	4TU -ve	18	Cox10	1495	67.07909736	4.87567040468064e-05	346	20510	1	888	1	0	67.07909736	69.60938165	909	NA
s25	kidney	4TU -ve	18	Cox11	379	16.3165372	0	127	4971	0	216	0	3	16.3165372	16.93201175	162	NA
s25	kidney	4TU -ve	18	Cox14	310	155.9891172	0.000111828	98	53654	6	2065	6	134	155.9891172	161.8731679	2029.0496	NA
s25	kidney	4TU -ve	18	Cox15	3467	82.18700217	0.000949187	966	31606	30	1088	17	1	82.18700217	85.28717031	1089.074	NA
s25	kidney	4TU -ve	18	Cox18	595	27.19422866	0.000329815	172	9096	3	360	3	1	27.19422866	28.22001959	356.5	NA
s25	kidney	4TU -ve	18	Cox19	2255	40.48918489	0	611	11643	0	536	0	2	40.48918489	42.01647361	535.1925	NA
s25	kidney	4TU -ve	18	Cox20	77	360.2479902	0.000291445	18	58330	17	4769	19	2	360.2479902	373.8368706	5142.5	NA
s25	kidney	4TU -ve	18	Cox4i1	492	1000.369917	6.88553486834857e-05	113	145232	10	13243	25	3	1000.369917	1038.104776	11317.0744	NA
s25	kidney	4TU -ve	18	Cox5a	155	816.2045574	0.000139216	53	301689	42	10805	43	1	816.2045574	846.9925324	9753.5	NA
s25	kidney	4TU -ve	18	Cox5b	524	1129.466964	0.000262033	175	301489	79	14952	79	8890	1129.466964	1172.07148	10511.7855	NA
s25	kidney	4TU -ve	18	Cox6a1	201	1537.455933	0.000217946	52	449652	98	20353	103	881	1537.455933	1595.450163	20205.399	NA
s25	kidney	4TU -ve	18	Cox6b1	248	761.2117839	0.000249994	70	164004	41	10077	46	1181	761.2117839	789.9253817	9269.4077	NA
s25	kidney	4TU -ve	18	Cox6b2	267	10.3489148	0.000378072	65	2645	1	137	1	1	10.3489148	10.73928523	134.0714	NA
s25	kidney	4TU -ve	18	Cox6c	620	1262.794224	0.000270602	170	339983	92	16717	97	229	1262.794224	1310.427965	14891.6643	NA
s25	kidney	4TU -ve	18	Cox7a1	111	46.00357015	0	27	5761	0	609	0	2	46.00357015	47.73886647	500	NA
s25	kidney	4TU -ve	18	Cox7a2	186	989.1900675	0.000109973	64	336447	37	13095	37	163	989.1900675	1026.503213	13090.9722	NA
s25	kidney	4TU -ve	18	Cox7a2l	684	302.0825567	8.15603663225596e-05	194	85826	7	3999	7	997	302.0825567	313.4773843	3467.4458	NA
s25	kidney	4TU -ve	18	Cox7b	627	1256.297825	0.000139668	201	329353	46	16631	47	475	1256.297825	1303.686516	17470.6667	NA
s25	kidney	4TU -ve	18	Cox7c	119	661.9528493	0.000208227	36	96049	20	8763	32	8049	661.9528493	686.9223102	3532.8611	NA
s25	kidney	4TU -ve	18	Cox8a	231	1675.088946	0.000192634	72	534694	103	22175	106	14894	1675.088946	1738.274818	14348.9839	NA
s25	kidney	4TU -ve	18	Cox8b	43	24.02156865	0	13	3123	0	318	0	0	24.02156865	24.92768397	176	NA
s25	kidney	4TU -ve	18	Cp	3292	45.92803062	0.000417223	857	11984	5	608	5	15	45.92803062	47.66047753	564.2788	NA
s25	kidney	4TU -ve	18	Cpd	3760	76.06830072	3.18613394507105e-05	1242	31386	1	1007	1	2	76.06830072	78.93766591	1009.6111	NA
s25	kidney	4TU -ve	18	Cpe	581	85.43520171	0.000100077	193	29977	3	1131	3	3	85.43520171	88.65789488	1130.2576	NA
s25	kidney	4TU -ve	18	Cpeb1	1315	11.33092861	0	427	4157	0	150	0	0	11.33092861	11.7583415	149	NA
s25	kidney	4TU -ve	18	Cpeb2	3778	25.91005675	0.000241818	1428	12406	3	343	3	0	25.91005675	26.88740755	345.0455	NA
s25	kidney	4TU -ve	18	Cpeb3	3753	53.78414113	0.00018005	1227	16662	3	712	3	2	53.78414113	55.81292763	699.6989	NA
s25	kidney	4TU -ve	18	Cpeb4	4102	69.04312499	0.000349839	1463	31443	11	914	11	5	69.04312499	71.64749418	912.6488	NA
s25	kidney	4TU -ve	18	Cped1	3878	7.856110502	0	1166	2495	0	104	0	2	7.856110502	8.152450104	108.0274	NA
s25	kidney	4TU -ve	18	Cplx2	4208	13.52157481	0.001345895	936	2972	4	179	4	0	13.52157481	14.03162085	175	NA
s25	kidney	4TU -ve	18	Cpm	3832	19.26257863	0	992	5317	0	255	0	3	19.26257863	19.98918054	259.3932	NA
s25	kidney	4TU -ve	18	Cpn1	186	55.67262923	0.00022748	41	13188	3	737	3	0	55.67262923	57.77265121	809.5	NA
s25	kidney	4TU -ve	18	Cpne3	3930	65.87046498	0.000455629	1369	28532	13	872	13	1	65.87046498	68.35515856	826.6	NA
s25	kidney	4TU -ve	18	Cpne4	1799	13.89927243	0.000672495	599	4461	3	184	3	0	13.89927243	14.42356557	192	NA
s25	kidney	4TU -ve	18	Cpox	1634	423.1724138	0.000167642	574	149127	25	5602	24	15	423.1724138	439.1348604	5768.5742	NA
s25	kidney	4TU -ve	18	Cpped1	2986	96.99274889	6.73446023301232e-05	818	29698	2	1284	2	2	96.99274889	100.6514032	682.35	NA
s25	kidney	4TU -ve	18	Cpq	295	121.6186337	0.000337944	107	44386	15	1610	15	0	121.6186337	126.2061987	1654.0263	NA
s25	kidney	4TU -ve	18	Cpsf1	4059	60.88485639	0.000331016	882	18126	6	806	6	0	60.88485639	63.1814883	803	NA
s25	kidney	4TU -ve	18	Cpsf2	3203	21.90646198	0.000705633	1039	8503	6	290	6	0	21.90646198	22.73279356	269	NA
s25	kidney	4TU -ve	18	Cpsf3	1534	53.40644351	0.000221877	406	13521	3	707	5	2	53.40644351	55.42098292	623	NA
s25	kidney	4TU -ve	18	Cpsf4	1735	12.38848194	0	424	3751	0	164	0	0	12.38848194	12.8557867	164	NA
s25	kidney	4TU -ve	18	Cpsf6	6962	34.82372059	0.000508093	2609	13777	7	461	7	1	34.82372059	36.13730286	464.0714	NA
s25	kidney	4TU -ve	18	Cpsf7	2049	24.47480579	0.000104734	599	9548	1	324	1	11	24.47480579	25.39801763	319.5	NA
s25	kidney	4TU -ve	18	Cpt1a	1891	348.539364	0.000415236	486	115597	48	4614	48	0	348.539364	361.6865844	4481	NA
s25	kidney	4TU -ve	18	Cpt2	251	234.3236036	9.99428897772701e-05	71	70040	7	3102	7	1	234.3236036	243.1625021	3134.5313	NA
s25	kidney	4TU -ve	18	Cptp	1634	14.42804909	0	422	4459	0	191	0	0	14.42804909	14.97228817	177	NA
s25	kidney	4TU -ve	18	Cr1l	1697	79.01434216	0.000636353	447	17286	11	1046	12	10	79.01434216	81.9948347	1170.4732	NA
s25	kidney	4TU -ve	18	Cradd	931	23.71941055	0.000140607	235	7112	1	314	1	1	23.71941055	24.6141282	303.0154	NA
s25	kidney	4TU -ve	18	Cramp1l	3554	22.88847579	0.000100402	1086	9960	1	303	1	3	22.88847579	23.75184982	301.5	NA
s25	kidney	4TU -ve	18	Crat	2762	88.60786172	0.000315003	611	22222	7	1173	7	8	88.60786172	91.95023049	1170.1719	NA
s25	kidney	4TU -ve	18	Crb3	622	14.57912814	0	152	4737	0	193	0	0	14.57912814	15.12906606	193	NA
s25	kidney	4TU -ve	18	Crbn	729	16.99639291	0	225	5919	0	225	0	3	16.99639291	17.63751224	237.5233	NA
s25	kidney	4TU -ve	18	Crcp	1068	21.6798434	0.000237812	242	4205	1	287	1	3	21.6798434	22.49762673	232.25	NA
s25	kidney	4TU -ve	18	Creb1	8139	47.06112349	0	2571	18423	0	623	0	3	47.06112349	48.83631168	636.5	NA
s25	kidney	4TU -ve	18	Creb3	263	37.76976203	0	76	8833	0	500	0	12	37.76976203	39.19447165	506.5851	NA
s25	kidney	4TU -ve	18	Creb3l2	5170	67.00355784	0.000346681	1463	23076	8	887	8	0	67.00355784	69.53099271	905	NA
s25	kidney	4TU -ve	18	Crebbp	2720	56.88126161	0.000196454	960	20361	4	753	4	0	56.88126161	59.02687431	1703.0541	NA
s25	kidney	4TU -ve	18	Crebl2	2981	20.47121102	0.000515597	921	7758	4	271	4	3	20.47121102	21.24340364	281.13	NA
s25	kidney	4TU -ve	18	Crebrf	5860	41.54673823	0.0006509	2037	13827	9	550	9	0	41.54673823	43.11391882	967.1166	NA
s25	kidney	4TU -ve	18	Crebzf	2811	36.33451107	0.000285578	954	10505	3	481	3	86	36.33451107	37.70508173	437.7125	NA
s25	kidney	4TU -ve	18	Creg1	1837	98.73015794	0.000232057	458	30165	7	1307	14	0	98.73015794	102.4543489	1297	NA
s25	kidney	4TU -ve	18	Creld1	437	18.43164387	0	99	4246	0	244	0	2	18.43164387	19.12690217	277.15	NA
s25	kidney	4TU -ve	18	Creld2	247	50.83809969	0.000259255	70	19286	5	673	5	1	50.83809969	52.75575884	696.0222	NA
s25	kidney	4TU -ve	18	Crem	3544	22.2841596	0.000799893	1112	7501	6	295	6	2	22.2841596	23.12473827	290.0179	NA
s25	kidney	4TU -ve	18	Crim1	2360	63.22658163	4.17990302624979e-05	764	23924	1	837	1	5	63.22658163	65.61154555	833.25	NA
s25	kidney	4TU -ve	18	Crip1	221	13.44603528	0	52	1729	0	178	0	1	13.44603528	13.95323191	219.5	NA
s25	kidney	4TU -ve	18	Crip2	476	47.06112349	0.000209658	133	14309	3	623	3	1	47.06112349	48.83631168	623.1021	NA
s25	kidney	4TU -ve	18	Cript	768	71.98916642	0.000275545	241	21775	6	953	6	31	71.98916642	74.70466297	915.6667	NA
s25	kidney	4TU -ve	18	Crispld2	2456	44.94601681	0	632	11045	0	595	0	2	44.94601681	46.64142127	593.6011	NA
s25	kidney	4TU -ve	18	Crk	3765	32.48199534	0.000148137	1183	13501	2	430	4	3	32.48199534	33.70724562	391.196	NA
s25	kidney	4TU -ve	18	Crlf2	137	13.06833766	0	42	3770	0	173	0	0	13.06833766	13.56128719	173	NA
s25	kidney	4TU -ve	18	Crls1	1178	32.10429772	0.000449115	365	11133	5	425	5	0	32.10429772	33.3153009	421	NA
s25	kidney	4TU -ve	18	Crnkl1	945	8.00718955	8e-04	342	2500	2	106	2	5	8.00718955	8.30922799	133.5	NA
s25	kidney	4TU -ve	18	Crocc	409	15.18344433	0.000187723	103	5327	1	201	1	0	15.18344433	15.7561776	197.2	NA
s25	kidney	4TU -ve	18	Crot	819	290.0717724	0.000114954	247	104390	12	3840	12	28	290.0717724	301.0135423	3916.7991	NA
s25	kidney	4TU -ve	18	Crtap	395	34.14386487	0.000235701	130	12728	3	452	3	404	34.14386487	35.43180237	250.5	NA
s25	kidney	4TU -ve	18	Crtc2	888	23.26617341	0	223	6816	0	308	0	0	23.26617341	24.14379454	308	NA
s25	kidney	4TU -ve	18	Crtc3	3801	14.80574671	0	836	4299	0	196	0	0	14.80574671	15.36423289	207	NA
s25	kidney	4TU -ve	18	Cry2	2543	11.9352448	0.000237756	669	4206	1	158	1	0	11.9352448	12.38545304	160	NA
s25	kidney	4TU -ve	18	Cryab	141	165.0538601	0.00046874	45	44801	21	2185	21	3	165.0538601	171.2798411	2395.75	NA
s25	kidney	4TU -ve	18	Crybg1	1233	16.99639291	0	356	6083	0	225	0	0	16.99639291	17.63751224	193.0175	NA
s25	kidney	4TU -ve	18	Crybg3	1509	10.12229622	0.000541272	439	3695	2	134	2	0	10.12229622	10.5041184	137	NA
s25	kidney	4TU -ve	18	Cryl1	456	217.9315269	0.000209331	141	76434	16	2885	16	53	217.9315269	226.1521014	3959.989	NA
s25	kidney	4TU -ve	18	Crym	254	46.75896539	0.000196773	81	15246	3	619	3	0	46.75896539	48.5227559	612	NA
s25	kidney	4TU -ve	18	Cryz	1895	360.5501483	0.000209544	518	147940	31	4773	31	51	360.5501483	374.1504264	4803.6365	NA
s25	kidney	4TU -ve	18	Cryzl1	1112	21.9820015	0.0002442	381	8190	2	291	2	0	21.9820015	22.8111825	289	NA
s25	kidney	4TU -ve	18	Cryzl2	1505	312.4314715	8.63930885529158e-05	408	92600	8	4136	8	72	312.4314715	324.2166695	4004.2593	NA
s25	kidney	4TU -ve	18	Cs	1347	294.6041438	0.000129541	400	92635	12	3900	12	4	294.6041438	305.7168789	3981.3125	NA
s25	kidney	4TU -ve	18	Csad	1747	762.0427187	0.000256881	418	190750	49	10088	52	16	762.0427187	790.78766	9750.0714	NA
s25	kidney	4TU -ve	18	Csde1	2858	314.9242758	0.000114773	847	113267	13	4169	13	868	314.9242758	326.8035046	3820.1845	NA
s25	kidney	4TU -ve	18	Cse1l	2050	35.20141821	0.000338478	618	14772	5	466	5	1	35.20141821	36.52924758	492.5	NA
s25	kidney	4TU -ve	18	Csf1r	1669	53.17982493	0	363	12955	0	704	0	0	53.17982493	55.18581609	707	NA
s25	kidney	4TU -ve	18	Csf2ra	602	31.57552105	0.000399042	127	7518	3	418	3	1	31.57552105	32.7665783	414.5	NA
s25	kidney	4TU -ve	18	Csgalnact1	1643	12.31294242	0	491	4145	0	163	0	3	12.31294242	12.77739776	163.5	NA
s25	kidney	4TU -ve	18	Csgalnact2	1650	8.611505742	0	580	3730	0	114	0	0	8.611505742	8.936339537	114	NA
s25	kidney	4TU -ve	18	Csk	675	48.79853254	8.42034355001684e-05	174	11876	1	646	1	6	48.79853254	50.63925737	639.75	NA
s25	kidney	4TU -ve	18	Csnk1a1	4700	110.9675608	0.000238994	1631	41842	10	1469	10	3	110.9675608	115.1533577	1409.1667	NA
s25	kidney	4TU -ve	18	Csnk1d	2672	103.4136084	5.18457071754459e-05	706	38576	2	1369	2	0	103.4136084	107.3144634	1319	NA
s25	kidney	4TU -ve	18	Csnk1g1	6113	15.56114196	0	1718	5353	0	206	0	3	15.56114196	16.14812232	209.553	NA
s25	kidney	4TU -ve	18	Csnk1g2	882	49.10069064	0	162	16948	0	650	0	2	49.10069064	50.95281315	649	NA
s25	kidney	4TU -ve	18	Csnk1g3	2385	73.57549643	0.000161005	800	24844	4	974	4	110	73.57549643	76.35083078	925.2305	NA
s25	kidney	4TU -ve	18	Csnk2a1	2768	69.11866451	3.54396285926923e-05	911	28217	1	915	1	0	69.11866451	71.72588312	1088.5	NA
s25	kidney	4TU -ve	18	Csnk2a2	7606	57.63665685	0.000210272	2059	19023	4	763	10	6	57.63665685	59.81076374	761.55	NA
s25	kidney	4TU -ve	18	Csnk2b	139	118.8236713	0.000173923	41	34498	6	1573	6	3	118.8236713	123.3058078	1775.5	NA
s25	kidney	4TU -ve	18	Cspg4	980	16.0143791	0.000810592	204	3701	3	212	3	0	16.0143791	16.61845598	193.0263	NA
s25	kidney	4TU -ve	18	Cspp1	2581	18.50718339	0	905	7267	0	245	0	0	18.50718339	19.20529111	517.2273	NA
s25	kidney	4TU -ve	18	Csrp1	1112	62.69780496	0.000422323	281	16575	7	830	7	371	62.69780496	65.06282294	645.25	NA
s25	kidney	4TU -ve	18	Csrp2	562	220.8775683	0.000290623	145	61936	18	2924	18	15	220.8775683	229.2092702	2858.2341	NA
s25	kidney	4TU -ve	18	Cst3	238	299.1365153	0.000360405	62	72141	26	3960	26	27	299.1365153	310.4202155	4031.733	NA
s25	kidney	4TU -ve	18	Cstb	183	133.6294181	0.00048701	63	53387	26	1769	25	1	133.6294181	138.6700407	1797.7381	NA
s25	kidney	4TU -ve	18	Cstf1	1829	20.47121102	0.000444774	471	6745	3	271	3	3	20.47121102	21.24340364	274.6	NA
s25	kidney	4TU -ve	18	Cstf2	3625	35.57911583	0.000138112	1166	14481	2	471	2	13	35.57911583	36.9211923	211	NA
s25	kidney	4TU -ve	18	Cstf2t	1626	39.05393394	0.000300048	581	16664	5	517	5	0	39.05393394	40.52708369	469	NA
s25	kidney	4TU -ve	18	Cstf3	510	11.25538908	0	180	4214	0	149	0	0	11.25538908	11.67995255	728.6812	NA
s25	kidney	4TU -ve	18	Ctbp1	2963	128.4927304	0.00027141	736	47898	13	1701	13	0	128.4927304	133.3395926	1698	NA
s25	kidney	4TU -ve	18	Ctbp2	2610	78.25894692	0.000104042	517	19223	2	1036	2	172	78.25894692	81.21094526	950.0072	NA
s25	kidney	4TU -ve	18	Ctbs	2246	33.16185106	0	717	11782	0	439	0	0	33.16185106	34.41274611	435	NA
s25	kidney	4TU -ve	18	Ctc1	3725	10.87769146	0	904	3492	0	144	0	0	10.87769146	11.28800784	147.0303	NA
s25	kidney	4TU -ve	18	Ctcf	1303	46.07910967	0.000221746	434	13529	3	610	3	0	46.07910967	47.81725542	881.0882	NA
s25	kidney	4TU -ve	18	Ctdnep1	564	64.35967449	0.000217903	146	22946	5	852	5	134	64.35967449	66.78737969	782.7583	NA
s25	kidney	4TU -ve	18	Ctdp1	681	8.38488717	0.000342114	191	2923	1	111	1	0	8.38488717	8.701172707	110	NA
s25	kidney	4TU -ve	18	Ctdsp1	1701	120.5610804	0.000314465	421	25440	8	1596	8	938	120.5610804	125.1087535	973.4887	NA
s25	kidney	4TU -ve	18	Ctdsp2	3489	84.90642504	0.000239184	921	33447	8	1124	8	67	84.90642504	88.10917227	1084.5435	NA
s25	kidney	4TU -ve	18	Ctdspl	3349	84.30210884	0.000129277	903	23206	3	1116	5	2	84.30210884	87.48206073	698	NA
s25	kidney	4TU -ve	18	Ctgf	1608	225.4099398	0.000170287	456	93959	16	2984	16	0	225.4099398	233.9126068	2983.0576	NA
s25	kidney	4TU -ve	18	Cth	571	80.0718955	0.000343104	219	40804	14	1060	14	2	80.0718955	83.0922799	1085	NA
s25	kidney	4TU -ve	18	Ctif	3970	12.61510052	0	941	2626	0	167	0	1	12.61510052	13.09095353	163.5	NA
s25	kidney	4TU -ve	18	Ctla2a	1203	13.44603528	0	313	4106	0	178	0	0	13.44603528	13.95323191	180	NA
s25	kidney	4TU -ve	18	Ctnna1	881	201.1617526	0.000131284	261	83788	11	2663	11	1	201.1617526	208.749756	2612.602	NA
s25	kidney	4TU -ve	18	Ctnnal1	1544	27.19422866	0	434	9263	0	360	0	0	27.19422866	28.22001959	377.2213	NA
s25	kidney	4TU -ve	18	Ctnnb1	3318	507.8522202	0.000272381	897	198252	54	6723	54	2	507.8522202	527.0088658	6744.8659	NA
s25	kidney	4TU -ve	18	Ctnnbip1	2174	81.9603836	0.000200716	555	29893	6	1085	6	0	81.9603836	85.05200348	1050	NA
s25	kidney	4TU -ve	18	Ctnnbl1	621	13.74819338	0	132	2862	0	182	0	0	13.74819338	14.26678768	194	NA
s25	kidney	4TU -ve	18	Ctns	1322	9.366900983	0.000248324	362	4027	1	124	1	0	9.366900983	9.72022897	124	NA
s25	kidney	4TU -ve	18	Ctps	791	13.37049576	0	268	4771	0	177	0	1	13.37049576	13.87484296	167.5	NA
s25	kidney	4TU -ve	18	Ctps2	1487	26.36329389	0.00098912	468	7077	7	349	9	8	26.36329389	27.35774121	331.375	NA
s25	kidney	4TU -ve	18	Ctr9	592	41.47119871	0.000208594	170	9588	2	549	2	1	41.47119871	43.03552987	1102.8768	NA
s25	kidney	4TU -ve	18	Ctsa	1798	248.7516527	0.000144334	431	55427	8	3293	7	0	248.7516527	258.1347903	3300	NA
s25	kidney	4TU -ve	18	Ctsb	3594	772.618252	0.000141727	961	246954	35	10228	35	56	772.618252	801.7621121	10218.5954	NA
s25	kidney	4TU -ve	18	Ctsc	3723	44.71939824	0.000359531	1213	13907	5	592	5	0	44.71939824	46.40625444	593	NA
s25	kidney	4TU -ve	18	Ctsd	660	426.3450738	0.000220552	152	108818	24	5644	24	1	426.3450738	442.427196	5641.1667	NA
s25	kidney	4TU -ve	18	Ctsf	447	41.39565918	9.26354793886058e-05	117	10795	1	548	1	1	41.39565918	42.95714093	483.1	NA
s25	kidney	4TU -ve	18	Ctsh	1102	311.8271553	0.000100357	269	109609	11	4128	13	0	311.8271553	323.589558	4081.025	NA
s25	kidney	4TU -ve	18	Ctsl	5147	464.5680729	0.000240756	1501	186911	45	6150	46	38	464.5680729	482.0920013	6339.8862	NA
s25	kidney	4TU -ve	18	Ctso	2465	17.52516958	0.000151355	836	6607	1	232	1	0	17.52516958	18.18623485	264.0135	NA
s25	kidney	4TU -ve	18	Ctss	218	36.03235297	0.000142674	78	14018	2	477	2	2	36.03235297	37.39152596	489	NA
s25	kidney	4TU -ve	18	Ctsz	379	122.374029	0.000564653	76	24794	14	1620	13	11	122.374029	126.9900882	1615.2714	NA
s25	kidney	4TU -ve	18	Cttn	1232	76.89923549	6.31412786108919e-05	362	31675	2	1018	2	641	76.89923549	79.79994428	670.5	NA
s25	kidney	4TU -ve	18	Cttnbp2nl	2735	23.94602913	0.000241779	787	8272	2	317	2	0	23.94602913	24.84929503	319	NA
s25	kidney	4TU -ve	18	Ctu2	2747	16.46761624	0.000265252	554	3770	1	218	1	1	16.46761624	17.08878964	207.3533	NA
s25	kidney	4TU -ve	18	Ctxn3	778	10.19783575	0	233	3585	0	135	0	0	10.19783575	10.58250735	129	NA
s25	kidney	4TU -ve	18	Cubn	390	284.10415	7.50195586706534e-05	108	93309	7	3761	7	2435	284.10415	294.8208158	2499.7617	NA
s25	kidney	4TU -ve	18	Cuedc1	1783	15.48560243	0	362	3711	0	205	0	0	15.48560243	16.06973338	271	NA
s25	kidney	4TU -ve	18	Cuedc2	876	25.00358246	0	206	5021	0	331	0	0	25.00358246	25.94674023	361	NA
s25	kidney	4TU -ve	18	Cul1	622	83.69779265	0.000368818	200	29825	11	1108	11	0	83.69779265	86.85494918	1134.125	NA
s25	kidney	4TU -ve	18	Cul2	3323	27.9496239	0	969	11245	0	370	0	1	27.9496239	29.00390902	367.4301	NA
s25	kidney	4TU -ve	18	Cul3	2823	111.1941794	0.000428082	1015	37376	16	1472	16	0	111.1941794	115.3885245	1496	NA
s25	kidney	4TU -ve	18	Cul4a	3114	39.28055251	0.000364564	835	16458	6	520	6	78	39.28055251	40.76225052	481.4149	NA
s25	kidney	4TU -ve	18	Cul4b	1299	26.81653104	0	366	8125	0	355	0	0	26.81653104	27.82807487	311.0145	NA
s25	kidney	4TU -ve	18	Cul5	3447	30.89566534	0.000858771	1117	12809	11	409	11	1	30.89566534	32.06107781	540.525	NA
s25	kidney	4TU -ve	18	Cul7	3044	10.95323099	0	586	2537	0	145	0	0	10.95323099	11.36639678	139	NA
s25	kidney	4TU -ve	18	Cul9	103	8.989203362	0	25	2063	0	119	0	0	8.989203362	9.328284253	213.6429	NA
s25	kidney	4TU -ve	18	Cuta	77	75.76614263	0	22	13041	0	1003	4	0	75.76614263	78.62411013	1135.0625	NA
s25	kidney	4TU -ve	18	Cutal	1835	50.76256016	6.6436353972894e-05	525	15052	1	672	1	2	50.76256016	52.6773699	663.625	NA
s25	kidney	4TU -ve	18	Cutc	349	22.43523864	0.000442674	111	9036	4	297	4	0	22.43523864	23.28151616	285	NA
s25	kidney	4TU -ve	18	Cux1	10678	223.1437541	0.000169811	2910	64778	11	2954	11	4	223.1437541	231.5609385	3002.0431	NA
s25	kidney	4TU -ve	18	Cwc15	248	108.4747565	8.08538163001294e-05	103	24736	2	1436	6	6	108.4747565	112.5665226	2101.5	NA
s25	kidney	4TU -ve	18	Cwf19l2	1276	11.55754718	0	482	4714	0	153	0	0	11.55754718	11.99350833	542	NA
s25	kidney	4TU -ve	18	Cwh43	339	17.29855101	0	79	3526	0	229	0	0	17.29855101	17.95106802	221	NA
s25	kidney	4TU -ve	18	Cx3cl1	2726	57.93881495	0.000333111	618	24016	8	767	8	5	57.93881495	60.12431951	765.5	NA
s25	kidney	4TU -ve	18	Cx3cr1	2599	8.309347646	0.001688049	623	2962	5	110	5	0	8.309347646	8.622783763	113	NA
s25	kidney	4TU -ve	18	Cxadr	4833	25.15466151	0	1620	9812	0	333	0	1	25.15466151	26.10351812	313.25	NA
s25	kidney	4TU -ve	18	Cxcl12	6675	80.97836979	6.28871490110996e-05	1827	31803	2	1072	2	4	80.97836979	84.03294722	1113.2452	NA
s25	kidney	4TU -ve	18	Cxcl14	1149	30.44242819	0	291	9458	0	403	0	0	30.44242819	31.59074415	406	NA
s25	kidney	4TU -ve	18	Cxcl16	1421	51.36687636	0.000131397	437	15221	2	680	5	16	51.36687636	53.30448145	662.642	NA
s25	kidney	4TU -ve	18	Cxxc1	286	25.07912199	0	88	7439	0	332	0	0	25.07912199	26.02512918	324	NA
s25	kidney	4TU -ve	18	Cxxc5	993	75.31290548	0.000184672	286	27075	5	997	5	3	75.31290548	78.15377647	869	NA
s25	kidney	4TU -ve	18	Cyb561	1891	46.60788634	6.8073519400953e-05	543	14690	1	617	1	0	46.60788634	48.36597802	614	NA
s25	kidney	4TU -ve	18	Cyb561d1	3525	13.37049576	0.000251383	920	3978	1	177	1	0	13.37049576	13.87484296	177.0152	NA
s25	kidney	4TU -ve	18	Cyb561d2	1278	42.67983109	8.7719298245614e-05	320	11400	1	565	1	0	42.67983109	44.28975297	566	NA
s25	kidney	4TU -ve	18	Cyb5a	944	708.183038	0.000273046	295	289329	79	9375	79	15	708.183038	734.8963435	9343.4652	NA
s25	kidney	4TU -ve	18	Cyb5b	3803	476.2766992	0.000176057	1134	187439	33	6305	33	10	476.2766992	494.2422875	6270.375	NA
s25	kidney	4TU -ve	18	Cyb5d2	1507	17.29855101	0	432	5373	0	229	0	4	17.29855101	17.95106802	241.2	NA
s25	kidney	4TU -ve	18	Cyb5r1	1742	56.73018256	0.000788333	459	17759	14	751	14	1	56.73018256	58.87009642	759.5	NA
s25	kidney	4TU -ve	18	Cyb5r3	2540	85.58628075	0.000192911	530	20735	4	1133	4	2	85.58628075	88.81467276	1140.5333	NA
s25	kidney	4TU -ve	18	Cyb5r4	1028	64.35967449	7.90951514672151e-05	343	25286	2	852	2	310	64.35967449	66.78737969	698.5625	NA
s25	kidney	4TU -ve	18	Cyb5rl	5602	18.88488101	0.000206228	1291	4849	1	250	1	5	18.88488101	19.59723583	253.2626	NA
s25	kidney	4TU -ve	18	Cyba	102	489.1939578	9.10614118161288e-05	32	109816	10	6476	10	24	489.1939578	507.6467968	6372.1667	NA
s25	kidney	4TU -ve	18	Cybb	3393	66.02154402	0	988	9111	0	874	0	634	66.02154402	68.51193645	278.8316	NA
s25	kidney	4TU -ve	18	Cyc1	956	304.575361	5.57491289198606e-05	246	71750	4	4032	6	19	304.575361	316.0642194	4138.763	NA
s25	kidney	4TU -ve	18	Cycs	2674	499.6939516	0.000184968	845	145971	27	6615	32	2858	499.6939516	518.54286	8053.8895	NA
s25	kidney	4TU -ve	18	Cyfip1	2440	33.46400916	9.09669789866279e-05	682	10993	1	443	1	2	33.46400916	34.72630188	447.2222	NA
s25	kidney	4TU -ve	18	Cyfip2	2450	101.7517389	5.90719792066633e-05	662	33857	2	1347	2	0	101.7517389	105.5899066	1354	NA
s25	kidney	4TU -ve	18	Cygb	1364	17.67624863	0	304	5108	0	234	0	0	17.67624863	18.34301273	234.0227	NA
s25	kidney	4TU -ve	18	Cyhr1	3793	106.9639661	0.000224786	869	26692	6	1416	6	304	106.9639661	110.9987437	1267.9031	NA
s25	kidney	4TU -ve	18	Cyld	4932	58.01435447	0.000130896	1564	22919	3	768	3	0	58.01435447	60.20270846	824.0104	NA
s25	kidney	4TU -ve	18	Cyp1b1	3140	23.8704896	0.000111198	975	8993	1	316	1	0	23.8704896	24.77090608	238	NA
s25	kidney	4TU -ve	18	Cyp20a1	1858	19.94243435	0	564	8489	0	264	0	0	19.94243435	20.69468103	264	NA
s25	kidney	4TU -ve	18	Cyp24a1	1644	27.42084723	0.000534759	509	9350	5	363	5	0	27.42084723	28.45518642	362	NA
s25	kidney	4TU -ve	18	Cyp26b1	2853	13.29495623	0	769	6187	0	176	0	0	13.29495623	13.79645402	176.0909	NA
s25	kidney	4TU -ve	18	Cyp27a1	233	58.16543352	0.000203611	57	14734	3	770	3	2	58.16543352	60.35948634	751.6238	NA
s25	kidney	4TU -ve	18	Cyp2a4	204	648.7334326	0.000137423	47	160090	22	8588	22	284	648.7334326	673.2042451	8698.1667	NA
s25	kidney	4TU -ve	18	Cyp2a5	1318	36.93882726	0.00010791	322	9267	1	489	1	42	36.93882726	38.33219328	601	NA
s25	kidney	4TU -ve	18	Cyp2c23	584	22.88847579	0	173	7243	0	303	0	0	22.88847579	23.75184982	304	NA
s25	kidney	4TU -ve	18	Cyp2d12	625	77.05031454	0.000152288	167	13133	2	1020	3	11	77.05031454	79.95672217	1251.6688	NA
s25	kidney	4TU -ve	18	Cyp2d22	1020	12.84171909	0	275	3166	0	170	0	8	12.84171909	13.32612036	203.9524	NA
s25	kidney	4TU -ve	18	Cyp2d26	1271	142.1653843	0.000313398	289	38290	12	1882	21	17	142.1653843	147.5279913	1840.7136	NA
s25	kidney	4TU -ve	18	Cyp2d9	1163	137.4819338	0.000238169	283	41987	10	1820	14	23	137.4819338	142.6678768	1837.4028	NA
s25	kidney	4TU -ve	18	Cyp2e1	245	1089.657634	0.00021815	61	330048	72	14425	73	2064	1089.657634	1130.760507	13386.3929	NA
s25	kidney	4TU -ve	18	Cyp2j11	307	130.305679	0.000157832	80	44351	7	1725	7	3	130.305679	135.2209272	1739.5	NA
s25	kidney	4TU -ve	18	Cyp2j13	3162	293.3199719	0.000187376	853	85390	16	3883	16	6	293.3199719	304.3842668	3869.9703	NA
s25	kidney	4TU -ve	18	Cyp2j5	695	1212.711519	0.000211516	226	406589	86	16054	89	98	1212.711519	1258.456096	16849.0402	NA
s25	kidney	4TU -ve	18	Cyp2j6	1889	44.19062157	6.38936809149575e-05	586	15651	1	585	1	2	44.19062157	45.85753183	586.5	NA
s25	kidney	4TU -ve	18	Cyp2j9	295	14.05035147	0	73	3712	0	186	0	0	14.05035147	14.58034345	178	NA
s25	kidney	4TU -ve	18	Cyp2u1	2825	16.99639291	0.00034638	824	5774	2	225	2	0	16.99639291	17.63751224	235	NA
s25	kidney	4TU -ve	18	Cyp4a10	521	652.5104088	0.000190922	174	246174	47	8638	47	548	652.5104088	677.1236923	8113.0976	NA
s25	kidney	4TU -ve	18	Cyp4a12a	813	113.158207	2.26526220410012e-05	297	44145	1	1498	1	0	113.158207	117.4266371	1648.9667	NA
s25	kidney	4TU -ve	18	Cyp4a12b	809	42.90644966	6.16827041697508e-05	298	16212	1	568	1	0	42.90644966	44.5249198	583.9667	NA
s25	kidney	4TU -ve	18	Cyp4a14	943	328.219232	0.00013246	319	150989	20	4345	20	14	328.219232	340.5999587	4340.3997	NA
s25	kidney	4TU -ve	18	Cyp4a31	1047	410.8594713	0.00012911	343	147161	19	5439	19	24	410.8594713	426.3574626	5535.1	NA
s25	kidney	4TU -ve	18	Cyp4b1	872	2602.86538	0.000136203	236	939776	128	34457	135	413	2602.86538	2701.047819	32758.5492	NA
s25	kidney	4TU -ve	18	Cyp4f13	1519	24.92804294	0.000485594	340	6178	3	330	3	8	24.92804294	25.86835129	305.5606	NA
s25	kidney	4TU -ve	18	Cyp51	1980	481.7155449	0.000230724	628	143028	33	6377	33	12	481.7155449	499.8862914	6379.2822	NA
s25	kidney	4TU -ve	18	Cyp7b1	507	155.3092615	1.87311517785229e-05	172	53387	1	2056	1	11	155.3092615	161.1676674	2105.1188	NA
s25	kidney	4TU -ve	18	Cyr61	690	28.10070295	0.000165153	199	12110	2	372	2	0	28.10070295	29.16068691	392	NA
s25	kidney	4TU -ve	18	Cys1	1409	58.54313114	0.00010345	355	19333	2	775	2	2	58.54313114	60.75143106	778.0762	NA
s25	kidney	4TU -ve	18	Cystm1	439	291.8091814	0.000339436	152	97220	33	3863	33	5	291.8091814	302.816488	3753.8816	NA
s25	kidney	4TU -ve	18	Cyth1	2059	11.70862623	0	493	4997	0	155	0	1	11.70862623	12.15028621	154.0833	NA
s25	kidney	4TU -ve	18	Cyth2	1619	30.44242819	0	391	10078	0	403	0	0	30.44242819	31.59074415	399.8351	NA
s25	kidney	4TU -ve	18	Cyth3	2345	12.2374029	0.000254518	650	3929	1	162	1	0	12.2374029	12.69900882	185	NA
s25	kidney	4TU -ve	18	Cytip	4590	24.92804294	0.000302877	1423	9905	3	330	3	5	24.92804294	25.86835129	328.4663	NA
s25	kidney	4TU -ve	18	D030056L22Rik	1054	16.3165372	0.000133583	367	7486	1	216	1	0	16.3165372	16.93201175	209.037	NA
s25	kidney	4TU -ve	18	D10Jhu81e	1280	269.1473242	0.000261556	265	68819	18	3563	18	14	269.1473242	279.299805	3535.8526	NA
s25	kidney	4TU -ve	18	D10Wsu102e	122583	38.14745965	0.000181703	35798	11007	2	505	2	55	38.14745965	39.58641637	459.4513	NA
s25	kidney	4TU -ve	18	D11Wsu47e	113	9.820138127	0	18	1617	0	130	0	3	9.820138127	10.19056263	149	NA
s25	kidney	4TU -ve	18	D17H6S53E	859	23.49279198	0	215	4554	0	311	0	1	23.49279198	24.37896137	306.2333	NA
s25	kidney	4TU -ve	18	D17Wsu92e	3102	261.5178323	0.000144045	812	76365	11	3462	11	1	261.5178323	271.3825217	3473.3333	NA
s25	kidney	4TU -ve	18	D1Ertd622e	39397	40.03594775	0.000316696	12142	15788	5	530	5	50	40.03594775	41.54613995	502.8189	NA
s25	kidney	4TU -ve	18	D230025D16Rik	2079	15.78776053	0	585	4236	0	209	0	2	15.78776053	16.38328915	211.1538	NA
s25	kidney	4TU -ve	18	D2hgdh	1717	40.1870268	7.43273375947673e-05	492	13454	1	532	1	110	40.1870268	41.70291784	448.8889	NA
s25	kidney	4TU -ve	18	D3Ertd254e	4122	30.1402701	0	1222	8413	0	399	0	9	30.1402701	31.27718838	395.8653	NA
s25	kidney	4TU -ve	18	D3Ertd751e	3907	28.62947962	9.59048623765225e-05	1087	10427	1	379	1	1	28.62947962	29.70940951	385.0385	NA
s25	kidney	4TU -ve	18	D430042O09Rik	1288	8.082729074	0	282	2486	0	107	0	0	8.082729074	8.387616933	139.05	NA
s25	kidney	4TU -ve	18	D5Ertd579e	3630	32.70861392	0.000395664	1044	12637	5	433	5	49	32.70861392	33.94241245	592.2763	NA
s25	kidney	4TU -ve	18	D630023F18Rik	2173	19.86689483	0.000320616	629	6238	2	263	2	0	19.86689483	20.61629209	226.7082	NA
s25	kidney	4TU -ve	18	D630039A03Rik	1617	19.18703911	0.000296384	421	6748	2	254	2	0	19.18703911	19.9107916	254	NA
s25	kidney	4TU -ve	18	D630045J12Rik	5147	70.0251388	8.46525014814188e-05	1435	23626	2	927	2	0	70.0251388	72.66655044	1004	NA
s25	kidney	4TU -ve	18	D6Wsu163e	764	15.10790481	0.001233806	273	6484	8	200	7	0	15.10790481	15.67778866	204	NA
s25	kidney	4TU -ve	18	D8Ertd738e	315	146.9243743	0.000359658	71	33365	12	1945	12	8	146.9243743	152.4664947	1215.3611	NA
s25	kidney	4TU -ve	18	Daam1	2445	17.67624863	0	769	5986	0	234	0	2	17.67624863	18.34301273	304.601	NA
s25	kidney	4TU -ve	18	Dab2	2347	611.9456844	0.000222725	768	264901	59	8101	64	12	611.9456844	635.0288297	7906.5395	NA
s25	kidney	4TU -ve	18	Dab2ip	6083	33.99278582	0.000441151	1233	11334	5	450	5	83	33.99278582	35.27502449	399.5	NA
s25	kidney	4TU -ve	18	Dach1	2729	9.291361459	0	975	4303	0	123	0	0	9.291361459	9.641840026	194	NA
s25	kidney	4TU -ve	18	Dact2	432	28.10070295	0	106	9511	0	372	0	0	28.10070295	29.16068691	349	NA
s25	kidney	4TU -ve	18	Dad1	3312	264.9926504	0.000239537	992	75145	18	3508	18	6	264.9926504	274.9884131	3541.2359	NA
s25	kidney	4TU -ve	18	Dag1	2625	84.67980646	3.16315556399064e-05	753	31614	1	1121	1	0	84.67980646	87.87400544	1132	NA
s25	kidney	4TU -ve	18	Daglb	2543	16.3165372	0	640	4458	0	216	0	0	16.3165372	16.93201175	230	NA
s25	kidney	4TU -ve	18	Dalrd3	588	187.3380197	0.000146784	130	27251	4	2480	5	2	187.3380197	194.4045794	1931	NA
s25	kidney	4TU -ve	18	Dao	1230	199.1977249	0.000151336	300	33039	5	2637	5	45	199.1977249	206.7116435	2624.7512	NA
s25	kidney	4TU -ve	18	Dap	1031	78.03232835	0.000294185	246	30593	9	1033	9	2	78.03232835	80.97577843	1026.5	NA
s25	kidney	4TU -ve	18	Dap3	3025	95.40641888	0.000221505	868	31602	7	1263	7	12	95.40641888	99.00523539	1265.3833	NA
s25	kidney	4TU -ve	18	Dapk1	1857	44.49277967	0.000100553	546	19890	2	589	2	1	44.49277967	46.17108761	632.5	NA
s25	kidney	4TU -ve	18	Dapk3	253	10.3489148	0	41	759	0	137	0	7	10.3489148	10.73928523	156.8333	NA
s25	kidney	4TU -ve	18	Dars	757	63.45320021	0.000103327	268	19356	2	840	2	8	63.45320021	65.84671237	850.5333	NA
s25	kidney	4TU -ve	18	Dars2	1115	13.06833766	0	365	3996	0	173	0	0	13.06833766	13.56128719	176.025	NA
s25	kidney	4TU -ve	18	Daxx	187	16.39207672	0.000368121	61	5433	2	217	2	0	16.39207672	17.0104007	208	NA
s25	kidney	4TU -ve	18	Dazap1	697	43.6618449	0.000661813	207	12088	8	578	8	0	43.6618449	45.30880923	581	NA
s25	kidney	4TU -ve	18	Dazap2	1265	270.0537985	0.000111734	403	116348	13	3575	13	11	270.0537985	280.2404723	3575.5238	NA
s25	kidney	4TU -ve	18	Dbi	316	1882.29386	0.000138483	82	613793	85	24918	84	30	1882.29386	1953.295689	22708.4118	NA
s25	kidney	4TU -ve	18	Dbn1	794	8.082729074	0	241	2638	0	107	0	0	8.082729074	8.387616933	106	NA
s25	kidney	4TU -ve	18	Dbnl	963	43.6618449	0.000927957	242	11854	11	578	11	0	43.6618449	45.30880923	506	NA
s25	kidney	4TU -ve	18	Dbp	323	17.29855101	0	76	3779	0	229	0	4	17.29855101	17.95106802	260.6479	NA
s25	kidney	4TU -ve	18	Dbr1	1174	7.780570978	0.001453488	338	3440	5	103	5	0	7.780570978	8.07406116	118	NA
s25	kidney	4TU -ve	18	Dbt	2168	290.3739305	9.77660458522755e-05	623	61371	6	3844	6	19	290.3739305	301.3270981	3843.2024	NA
s25	kidney	4TU -ve	18	Dcaf10	5482	23.5683315	0	1709	8054	0	312	0	0	23.5683315	24.45735031	309	NA
s25	kidney	4TU -ve	18	Dcaf11	2105	127.133019	2.86090290095554e-05	508	34954	1	1683	1	2	127.133019	131.9285916	1683.527	NA
s25	kidney	4TU -ve	18	Dcaf12	1756	51.66903445	0.000146656	584	20456	3	684	3	1	51.66903445	53.61803722	755.2	NA
s25	kidney	4TU -ve	18	Dcaf12l1	1747	10.27337527	0	616	4456	0	136	0	0	10.27337527	10.66089629	134	NA
s25	kidney	4TU -ve	18	Dcaf13	96	35.27695773	0.000736739	41	12216	9	467	9	4	35.27695773	36.60763652	646.4025	NA
s25	kidney	4TU -ve	18	Dcaf17	8688	38.22299917	0.000698507	2622	11453	8	506	10	63	38.22299917	39.66480531	446.6136	NA
s25	kidney	4TU -ve	18	Dcaf5	2662	17.82732768	0.000160565	754	6228	1	236	1	0	17.82732768	18.49979062	252	NA
s25	kidney	4TU -ve	18	Dcaf6	1241	39.96040822	7.72737810061046e-05	475	12941	1	529	1	4	39.96040822	41.46775101	738.3809	NA
s25	kidney	4TU -ve	18	Dcaf7	4469	52.72658779	0.000694066	1357	20171	14	698	14	0	52.72658779	54.71548243	698	NA
s25	kidney	4TU -ve	18	Dcaf8	2546	137.6330128	0.000183726	657	48986	9	1822	9	0	137.6330128	142.8246547	1621	NA
s25	kidney	4TU -ve	18	Dcakd	834	19.86689483	0.000212134	183	4714	1	263	1	1	19.86689483	20.61629209	258.125	NA
s25	kidney	4TU -ve	18	Dcbld1	1382	19.03596006	0	422	7197	0	252	0	2	19.03596006	19.75401371	317.6667	NA
s25	kidney	4TU -ve	18	Dcbld2	3938	12.16186337	0	1229	5075	0	161	0	0	12.16186337	12.62061987	174	NA
s25	kidney	4TU -ve	18	Dcdc2a	6159	10.87769146	0.001185536	1768	3374	4	144	4	0	10.87769146	11.28800784	145	NA
s25	kidney	4TU -ve	18	Dclk3	448	16.76977434	0.00038625	127	5178	2	222	2	0	16.76977434	17.40234541	220	NA
s25	kidney	4TU -ve	18	Dcn	488	128.1150328	0.000326019	154	39875	13	1696	27	0	128.1150328	132.9476478	1602	NA
s25	kidney	4TU -ve	18	Dcp2	7257	17.82732768	0	2312	6435	0	236	0	2	17.82732768	18.49979062	271.0975	NA
s25	kidney	4TU -ve	18	Dcps	574	13.67265385	0	141	5691	0	181	0	0	13.67265385	14.18839874	181.0263	NA
s25	kidney	4TU -ve	18	Dctn1	306	41.01796156	0	79	10510	0	543	0	510	41.01796156	42.56519621	289	NA
s25	kidney	4TU -ve	18	Dctn2	463	118.3704342	0.000372931	112	34859	13	1567	13	0	118.3704342	122.8354742	1494	NA
s25	kidney	4TU -ve	18	Dctn3	372	108.399217	0.000453611	91	33068	15	1435	15	0	108.399217	112.4881336	1475	NA
s25	kidney	4TU -ve	18	Dctn4	3691	50.2337835	0.000179083	1116	16752	3	665	3	4	50.2337835	52.1286473	672	NA
s25	kidney	4TU -ve	18	Dctn5	1254	59.22298686	0.000213569	333	14047	3	784	3	34	59.22298686	61.45693155	771	NA
s25	kidney	4TU -ve	18	Dctn6	458	40.48918489	0.000116171	136	17216	2	536	2	0	40.48918489	42.01647361	539.023	NA
s25	kidney	4TU -ve	18	Dctpp1	77	34.52156249	0	22	7253	0	457	0	0	34.52156249	35.82374709	547	NA
s25	kidney	4TU -ve	18	Dcun1d1	3892	47.89205825	5.68957669549386e-05	1340	17576	1	634	1	7	47.89205825	49.69859005	804.3265	NA
s25	kidney	4TU -ve	18	Dcun1d2	3867	17.67624863	0	990	6093	0	234	0	0	17.67624863	18.34301273	233.4298	NA
s25	kidney	4TU -ve	18	Dcun1d3	4777	20.54675054	0.000146263	1581	6837	1	272	1	2	20.54675054	21.32179258	293.0645	NA
s25	kidney	4TU -ve	18	Dcun1d4	3412	41.01796156	6.92760651195012e-05	1060	14435	1	543	1	0	41.01796156	42.56519621	543	NA
s25	kidney	4TU -ve	18	Dcun1d5	1722	31.7266001	0	608	13385	0	420	0	5	31.7266001	32.92335619	425.4205	NA
s25	kidney	4TU -ve	18	Dcxr	105	89.89203362	0.00041405	24	14491	6	1190	10	34	89.89203362	93.28284253	1829.6553	NA
s25	kidney	4TU -ve	18	Dda1	1500	30.74458629	0	357	9692	0	407	0	8	30.74458629	31.90429992	376	NA
s25	kidney	4TU -ve	18	Ddah1	2719	481.4889263	0.000132411	792	143493	19	6374	19	10	481.4889263	499.6511246	6653.2857	NA
s25	kidney	4TU -ve	18	Ddah2	285	23.94602913	0	67	5731	0	317	0	0	23.94602913	24.84929503	315.0435	NA
s25	kidney	4TU -ve	18	Ddb1	651	184.2408992	0.000304339	184	52573	16	2439	16	3	184.2408992	191.1906327	1435.5	NA
s25	kidney	4TU -ve	18	Ddc	434	200.0286597	0.000574218	142	80109	46	2648	46	0	200.0286597	207.5739219	2677	NA
s25	kidney	4TU -ve	18	Ddhd1	8686	13.37049576	0.000630517	2476	6344	4	177	4	0	13.37049576	13.87484296	181	NA
s25	kidney	4TU -ve	18	Ddhd2	3786	20.01797387	0	1096	8410	0	265	0	0	20.01797387	20.77306998	296	NA
s25	kidney	4TU -ve	18	Ddi2	8128	75.53952405	0.00037627	2242	31892	12	1000	12	1	75.53952405	78.3889433	995.0809	NA
s25	kidney	4TU -ve	18	Ddit3	197	13.29495623	0	44	3377	0	176	0	0	13.29495623	13.79645402	182	NA
s25	kidney	4TU -ve	18	Ddit4	867	66.47478117	0.000305998	227	26144	8	880	8	0	66.47478117	68.98227011	881	NA
s25	kidney	4TU -ve	18	Ddit4l	1877	17.44963006	0.000166223	601	6016	1	231	1	0	17.44963006	18.1078459	239	NA
s25	kidney	4TU -ve	18	Ddo	7465	69.11866451	0.000134421	2063	22318	3	915	3	2	69.11866451	71.72588312	891.0303	NA
s25	kidney	4TU -ve	18	Ddost	645	120.3344618	0.000215796	153	32438	7	1593	7	5	120.3344618	124.8735867	1598.5278	NA
s25	kidney	4TU -ve	18	Ddr1	2545	101.6006599	0.000101817	542	39286	4	1345	4	0	101.6006599	105.4331287	1347	NA
s25	kidney	4TU -ve	18	Ddr2	5548	11.40646813	0	1664	3964	0	151	0	0	11.40646813	11.83673044	151	NA
s25	kidney	4TU -ve	18	Ddrgk1	438	109.3812308	3.94819962097284e-05	114	25328	1	1448	1	15	109.3812308	113.5071899	1492.4809	NA
s25	kidney	4TU -ve	18	Ddt	204	349.5213778	0.00024686	47	97221	24	4627	24	6	349.5213778	362.7056407	4560.7172	NA
s25	kidney	4TU -ve	18	Ddx1	2525	81.73376503	0	758	18864	0	1082	0	1	81.73376503	84.81683665	1134.5667	NA
s25	kidney	4TU -ve	18	Ddx17	5369	153.6473919	7.17906011744942e-05	1739	69647	5	2034	5	1	153.6473919	159.4431107	2022.5741	NA
s25	kidney	4TU -ve	18	Ddx18	161	12.76617957	0	61	3613	0	169	0	75	12.76617957	13.24773142	531.6364	NA
s25	kidney	4TU -ve	18	Ddx19a	1033	13.44603528	0.000171292	297	5838	1	178	1	0	13.44603528	13.95323191	169	NA
s25	kidney	4TU -ve	18	Ddx19b	5062	12.76617957	0.000858738	1468	4658	4	169	5	0	12.76617957	13.24773142	133	NA
s25	kidney	4TU -ve	18	Ddx20	1099	16.69423482	0	334	5171	0	221	0	0	16.69423482	17.32395647	224	NA
s25	kidney	4TU -ve	18	Ddx21	2099	21.9820015	0	670	8209	0	291	0	0	21.9820015	22.8111825	607	NA
s25	kidney	4TU -ve	18	Ddx24	472	55.5970897	5.57165143748607e-05	139	17948	1	736	1	0	55.5970897	57.69426227	1479.0567	NA
s25	kidney	4TU -ve	18	Ddx27	1538	23.64387103	0.000155836	422	6417	1	313	1	3	23.64387103	24.53573925	416.131	NA
s25	kidney	4TU -ve	18	Ddx28	181	15.18344433	0.000225073	54	4443	1	201	1	0	15.18344433	15.7561776	197.0962	NA
s25	kidney	4TU -ve	18	Ddx39	3338	23.71941055	0.000398989	732	7519	3	314	4	0	23.71941055	24.6141282	220	NA
s25	kidney	4TU -ve	18	Ddx39b	218	66.77693926	0.000156329	62	25587	4	884	5	0	66.77693926	69.29582588	978	NA
s25	kidney	4TU -ve	18	Ddx3x	2560	230.3200088	8.54317507101514e-05	861	93642	8	3049	8	697	230.3200088	239.0078881	2707	NA
s25	kidney	4TU -ve	18	Ddx3y	4388	116.7085647	0.000195591	1400	35789	7	1545	13	4	116.7085647	121.1109174	1453.3697	NA
s25	kidney	4TU -ve	18	Ddx41	185	19.03596006	0	44	3832	0	252	0	0	19.03596006	19.75401371	293.0556	NA
s25	kidney	4TU -ve	18	Ddx42	973	26.51437294	0.000108849	315	9187	1	351	1	0	26.51437294	27.5145191	356	NA
s25	kidney	4TU -ve	18	Ddx46	2425	29.53595391	0.00026591	764	11282	3	391	3	3	29.53595391	30.65007683	724	NA
s25	kidney	4TU -ve	18	Ddx47	3086	33.23739058	0.000186185	899	10742	2	440	2	0	33.23739058	34.49113505	444	NA
[truncated: 214,490 more rows]
