# Supplementary material for: SLAMseq reveals potential transfer of RNA from liver to kidney in the mouse
Source: Nat Commun. 2025 Aug 11;16:7413. doi: 10.1038/s41467-025-62688-9 (PMC12339719; doi:10.1038/s41467-025-62688-9)
Supplement: Supplementary file 6 — Source Data [file 41467_2025_62688_MOESM6_ESM.zip › Source data/FigS7d_data.csv]

sample_name	tissue	group	source	gene_name	length	readsCPM	conversionRate	Tcontent	coverageOnTs	conversionsOnTs	readCount	tcReadCount	multimapCount	tissue.x	tissue.y	cpm_raw	cpm_norm	readCount_GS	NTR
s25	kidney	4TU -ve	18	0610009B22Rik	261	31.1978234343697	0.00052890064223649	96	13235	7	413	7	0	kidney	kidney	31.1978234343697	32.3746335843357	372	NA
s25	kidney	4TU -ve	18	0610009O20Rik	751	63.6798187776602	0.0001126443255421	164	17755	2	843	2	0	kidney	kidney	63.6798187776602	66.0818792048305	840	NA
s25	kidney	4TU -ve	18	0610010F05Rik	2558	14.3525095702912	0	837	4898	0	190	0	0	kidney	kidney	14.3525095702912	14.8938992276605	209.3333	NA
s25	kidney	4TU -ve	18	0610012G03Rik	1111	122.751726588016	0.00023590469450342	279	25434	6	1625	6	29	kidney	kidney	122.751726588016	127.382032868149	1605.3867	NA
s25	kidney	4TU -ve	18	0610030E20Rik	4029	42.3021334703318	0.00016335865392469	1203	12243	2	560	2	0	kidney	kidney	42.3021334703318	43.8978082499467	597	NA
s25	kidney	4TU -ve	18	0610037L13Rik	4621	38.9028548878944	0.00010593220338983	1270	9440	1	515	1	0	kidney	kidney	38.9028548878944	40.3703058012903	495	NA
s25	kidney	4TU -ve	18	0610040J01Rik	761	39.5071710803277	0.00078565816727376	203	14001	11	523	11	1	kidney	kidney	39.5071710803277	40.9974173477181	520.4565	NA
s25	kidney	4TU -ve	18	1110004E09Rik	530	49.8560858757482	0.00011441647597254	112	17480	2	660	6	0	kidney	kidney	49.8560858757482	51.7367025802943	641	NA
s25	kidney	4TU -ve	18	1110004F10Rik	1087	33.8417067762655	0	331	11763	0	448	0	82	kidney	kidney	33.8417067762654	35.1182465999574	430.5	NA
s25	kidney	4TU -ve	18	1110008F13Rik	479	224.654544537084	0.00026001040041601	145	76920	20	2974	20	0	kidney	kidney	224.654544537084	233.128717384538	2972.0412	NA
s25	kidney	4TU -ve	18	1110008L16Rik	133	12.6906400410995	0.00031969309462915	47	3128	1	168	1	4	kidney	kidney	12.6906400410995	13.169342474984	194.5072	NA
s25	kidney	4TU -ve	18	1110008P14Rik	2367	47.2877420579066	0.00043315044758879	544	13852	6	626	6	2	kidney	kidney	47.2877420579066	49.0714785079761	626.2564	NA
s25	kidney	4TU -ve	18	1110032A03Rik	1028	92.4603774422967	0	284	20881	0	1224	0	1	kidney	kidney	92.4603774422967	95.948066603455	1336.3333	NA
s25	kidney	4TU -ve	18	1110038F14Rik	591	38.8273153638403	0	170	14585	0	514	0	4	kidney	kidney	38.8273153638403	40.2919168579868	518.2143	NA
s25	kidney	4TU -ve	18	1110051M20Rik	2860	17.3740905324577	0.00073475385745775	581	5444	4	230	4	0	kidney	kidney	17.3740905324577	18.0294569597995	280	NA
s25	kidney	4TU -ve	18	1110059E24Rik	2363	12.4640214689371	0	645	4901	0	165	0	0	kidney	kidney	12.4640214689371	12.9341756450736	164	NA
s25	kidney	4TU -ve	18	1110059G10Rik	2987	12.4640214689371	0.00024679170779861	867	4052	1	165	4	0	kidney	kidney	12.4640214689371	12.9341756450736	151	NA
s25	kidney	4TU -ve	18	1110065P20Rik	382	48.1942163465566	0.00021337126600284	94	14060	3	638	3	0	kidney	kidney	48.1942163465566	50.0121458276179	655	NA
s25	kidney	4TU -ve	18	1190007I07Rik	498	38.4496177435694	0.000440722785368	157	11345	5	509	6	9	kidney	kidney	38.4496177435694	39.8999721414694	528.5	NA
s25	kidney	4TU -ve	18	1500011K16Rik	608	77.7301702517347	0	164	21833	0	1029	0	3	kidney	kidney	77.7301702517347	80.6622226592771	889.5	NA
s25	kidney	4TU -ve	18	1600002K03Rik	329	9.44244050677049	0	71	2402	0	125	0	1	kidney	kidney	9.44244050677049	9.79861791293453	123.5	NA
s25	kidney	4TU -ve	18	1600012H06Rik	1766	36.410050594107	0.00016493485073396	552	12126	2	482	2	0	kidney	kidney	36.410050594107	37.7834706722756	447	NA
s25	kidney	4TU -ve	18	1600014C10Rik	2945	33.4640091559946	0.00100220485067147	882	9978	10	443	6	1	kidney	kidney	33.4640091559946	34.72630188344	430.2167	NA
s25	kidney	4TU -ve	18	1700011H14Rik	3271	99.7121717514964	0.00023208779549749	816	30161	7	1320	7	6	kidney	kidney	99.7121717514964	103.473405160589	1254.25	NA
s25	kidney	4TU -ve	18	1700016C15Rik	160	86.2661364698552	0.00055512379260575	42	18014	10	1142	10	9	kidney	kidney	86.2661364698552	89.5201732525699	1111.9326	NA
s25	kidney	4TU -ve	18	1700017B05Rik	1616	11.1798495600163	0	447	3791	0	148	0	0	kidney	kidney	11.1798495600163	11.6015636089145	148	NA
s25	kidney	4TU -ve	18	1700021F05Rik	96	38.9028548878944	0.00018288222384784	28	5468	1	515	2	0	kidney	kidney	38.9028548878944	40.3703058012903	855	NA
s25	kidney	4TU -ve	18	1700037C18Rik	2159	8.23380812190387	0	454	1491	0	109	0	0	kidney	kidney	8.23380812190387	8.54439482007891	106.0517	NA
s25	kidney	4TU -ve	18	1700037H04Rik	1021	32.1042977230197	0	247	9054	0	425	0	2	kidney	kidney	32.1042977230197	33.3153009039774	290	NA
s25	kidney	4TU -ve	18	1700066M21Rik	1859	7.85611050163305	0	627	3051	0	104	0	0	kidney	kidney	7.85611050163305	8.15245010356153	103	NA
s25	kidney	4TU -ve	18	1700088E04Rik	1434	9.82013812704131	0	301	2667	0	130	0	3	kidney	kidney	9.82013812704131	10.1905626294519	127.4117	NA
s25	kidney	4TU -ve	18	1700123O20Rik	508	40.0359477487069	7.20409192421295e-05	146	13881	1	530	1	0	kidney	kidney	40.0359477487069	41.5461399508424	517	NA
s25	kidney	4TU -ve	18	1810013L24Rik	3758	45.3237144324984	6.46914219174537e-05	1286	15458	1	600	1	4	kidney	kidney	45.3237144324984	47.0333659820858	585.52	NA
s25	kidney	4TU -ve	18	1810022K09Rik	878	139.14380330777	0.00022756364670743	277	35155	8	1842	8	125	kidney	kidney	139.14380330777	144.392433565003	1814.6944	NA
s25	kidney	4TU -ve	18	1810030O07Rik	1609	21.6043038794909	0.00011527377521613	449	8675	1	286	1	0	kidney	kidney	21.6043038794909	22.4192377847942	283	NA
s25	kidney	4TU -ve	18	1810037I17Rik	705	97.672604602034	0.00015166451808599	243	39561	6	1293	6	306	kidney	kidney	97.672604602034	101.356903691395	1150	NA
s25	kidney	4TU -ve	18	1810043G02Rik	1075	16.6942348159702	0	265	4187	0	221	0	0	kidney	kidney	16.6942348159702	17.3239564700683	189.5323	NA
s25	kidney	4TU -ve	18	2010107E04Rik	135	1058.30873199884	0.00020856768705273	38	292471	61	14010	65	7	kidney	kidney	1058.30873199884	1098.2290956817	12237.9074	NA
s25	kidney	4TU -ve	18	2010111I01Rik	5297	50.6114811162898	0.00020875737174468	1326	19161	4	670	5	0	kidney	kidney	50.6114811162898	52.5205920133291	673.0351	NA
s25	kidney	4TU -ve	18	2010315B03Rik	1187	12.6906400410995	0.00063398140321217	400	4732	3	168	3	0	kidney	kidney	12.6906400410995	13.169342474984	174.0358	NA
s25	kidney	4TU -ve	18	2200002D01Rik	1033	16.2409976716452	0	233	1933	0	215	1	1	kidney	kidney	16.2409976716452	16.8536228102474	357.5	NA
s25	kidney	4TU -ve	18	2210011C24Rik	256	32.1798372470738	0.00032819166393173	66	9141	3	426	3	0	kidney	kidney	32.1798372470738	33.3936898472809	418	NA
s25	kidney	4TU -ve	18	2210016F16Rik	1963	54.4639968430522	0.00021502293577981	509	13952	3	721	5	2	kidney	kidney	54.4639968430522	56.5184281218064	759.1063	NA
s25	kidney	4TU -ve	18	2210016L21Rik	2680	28.9316377127448	0.00019227071716977	586	5201	1	383	1	3	kidney	kidney	28.9316377127448	30.0229652852314	411.3423	NA
s25	kidney	4TU -ve	18	2300009A05Rik	101	78.2589469201139	3.66313784387707e-05	35	27299	1	1036	1	4	kidney	kidney	78.2589469201139	81.2109452624014	1134	NA
s25	kidney	4TU -ve	18	2310009B15Rik	605	12.4640214689371	0	168	4336	0	165	0	2	kidney	kidney	12.4640214689371	12.9341756450736	144.1667	NA
s25	kidney	4TU -ve	18	2310011J03Rik	1094	18.7338019654327	0	251	4865	0	248	0	7	kidney	kidney	18.7338019654327	19.4404579392621	255.6692	NA
s25	kidney	4TU -ve	18	2310022B05Rik	2152	28.4784005684198	0.00017921146953405	588	11160	2	377	2	0	kidney	kidney	28.4784005684198	29.5526316254106	379	NA
s25	kidney	4TU -ve	18	2310030G06Rik	810	38.5251572676236	0.0003803004373455	248	10518	4	510	4	1	kidney	kidney	38.5251572676236	39.9783610847729	510.5	NA
s25	kidney	4TU -ve	18	2310035C23Rik	4228	13.823732901912	0	1320	5190	0	183	0	2	kidney	kidney	13.823732901912	14.3451766245362	294.0696	NA
s25	kidney	4TU -ve	18	2310039H08Rik	250	61.3380935319811	0	77	21015	0	812	0	0	kidney	kidney	61.3380935319811	63.6518219624227	814	NA
s25	kidney	4TU -ve	18	2310061I04Rik	336	81.5826859784971	0.00041738162593331	78	21563	9	1080	9	1	kidney	kidney	81.5826859784971	84.6600587677544	1074.3333	NA
s25	kidney	4TU -ve	18	2410002F23Rik	792	11.0287705119079	0.00031615554852987	230	3163	1	146	1	71	kidney	kidney	11.0287705119079	11.4447857223075	110.1667	NA
s25	kidney	4TU -ve	18	2410004B18Rik	1400	18.884881013541	0.00029048656499636	374	6885	2	250	2	0	kidney	kidney	18.884881013541	19.5972358258691	250	NA
s25	kidney	4TU -ve	18	2410015M20Rik	292	158.633000513744	0.00010427528675703	83	28770	3	2100	3	39	kidney	kidney	158.633000513744	164.6167809373	2124.573	NA
s25	kidney	4TU -ve	18	2410131K14Rik	4910	11.7841657524496	0.00028288543140028	1307	3535	1	156	1	4	kidney	kidney	11.7841657524496	12.2286751553423	152.2411	NA
s25	kidney	4TU -ve	18	2510002D24Rik	1075	48.9496115870982	0.00044420753375977	236	11256	5	648	5	13	kidney	kidney	48.9496115870982	50.7960352606526	621.6667	NA
s25	kidney	4TU -ve	18	2510009E07Rik	4157	27.4208472316615	0.00034593098676813	1219	11563	4	363	4	0	kidney	kidney	27.4208472316615	28.4551864191619	364	NA
s25	kidney	4TU -ve	18	2510039O18Rik	696	39.2050129841111	0	212	17986	0	519	0	0	kidney	kidney	39.2050129841111	40.6838615745042	489	NA
s25	kidney	4TU -ve	18	2610001J05Rik	2797	48.0431372984483	0	840	18807	0	636	0	0	kidney	kidney	48.0431372984483	49.8553679410109	648	NA
s25	kidney	4TU -ve	18	2610002M06Rik	5058	14.4280490943453	0.00056169256693503	1626	5341	3	191	3	1	kidney	kidney	14.4280490943453	14.972288170964	195.2885	NA
s25	kidney	4TU -ve	18	2610008E11Rik	2384	8.83812431433718	0	696	2995	0	117	0	0	kidney	kidney	8.83812431433718	9.17150636650672	121.2198	NA
s25	kidney	4TU -ve	18	2610301B20Rik	1373	14.5791281424536	0.00018165304268846	425	5505	1	193	1	0	kidney	kidney	14.5791281424536	15.1290660575709	194	NA
s25	kidney	4TU -ve	18	2610507B11Rik	1165	229.48907407655	0.00013125273443196	305	68570	9	3038	9	1280	kidney	kidney	229.48907407655	238.145609755961	2372.1359	NA
s25	kidney	4TU -ve	18	2610528J11Rik	433	86.3416759939094	0.00029004002552352	140	34478	10	1143	10	0	kidney	kidney	86.3416759939094	89.5985621958734	1151	NA
s25	kidney	4TU -ve	18	2700062C07Rik	343	14.4280490943453	0	74	2649	0	191	0	5	kidney	kidney	14.4280490943453	14.972288170964	183.0139	NA
s25	kidney	4TU -ve	18	2700097O09Rik	166	11.6330867043412	0.00061199510403916	52	3268	2	154	2	0	kidney	kidney	11.6330867043412	12.0718972687353	250	NA
s25	kidney	4TU -ve	18	2810004N23Rik	1346	32.3309162951822	0.0007710100231303	340	10376	8	428	8	0	kidney	kidney	32.3309162951822	33.5504677338878	821.0941	NA
s25	kidney	4TU -ve	18	2810006K23Rik	2063	9.66905907893298	0	527	2241	0	128	0	1	kidney	kidney	9.66905907893299	10.033784742845	205.5	NA
s25	kidney	4TU -ve	18	2810403A07Rik	2308	88.6078617155343	0.00017125801242843	767	40874	7	1173	7	3	kidney	kidney	88.6078617155343	91.9502304949777	1162.0833	NA
s25	kidney	4TU -ve	18	2810474O19Rik	914	15.4100629070494	0	311	7044	0	204	0	14	kidney	kidney	15.4100629070494	15.9913444339092	793.0128	NA
s25	kidney	4TU -ve	18	2900026A02Rik	4706	19.1870391097576	0.00061324611610793	1228	4892	3	254	3	2	kidney	kidney	19.1870391097576	19.910791599083	247.125	NA
s25	kidney	4TU -ve	18	3110043O21Rik	1896	9.44244050677049	0.00023820867079561	636	4198	1	125	1	0	kidney	kidney	9.44244050677049	9.79861791293453	127.0541	NA
s25	kidney	4TU -ve	18	3632451O06Rik	6396	14.9568257627245	0	1890	5060	0	198	0	4	kidney	kidney	14.9568257627245	15.5210107740883	220.7313	NA
s25	kidney	4TU -ve	18	3830406C13Rik	2124	43.3596868070901	0.00033774655498513	641	14804	5	574	5	8	kidney	kidney	43.3596868070901	44.9952534561954	643	NA
s25	kidney	4TU -ve	18	4833420G17Rik	1188	24.4748057935491	0	330	10311	0	324	0	0	kidney	kidney	24.4748057935491	25.3980176303263	427	NA
s25	kidney	4TU -ve	18	4833439L19Rik	1394	421.737162794397	0.00019679041186328	433	157528	31	5583	31	3	kidney	kidney	421.737162794397	437.645470463308	7747.0697	NA
s25	kidney	4TU -ve	18	4921524J17Rik	1212	9.215821934608	0	410	3391	0	122	0	2	kidney	kidney	9.215821934608	9.5634510830241	111	NA
s25	kidney	4TU -ve	18	4930402H24Rik	4325	112.402811792596	3.66864773644435e-05	1161	27258	1	1488	1	17	kidney	kidney	112.402811792596	116.642747635573	1538.1664	NA
s25	kidney	4TU -ve	18	4930430F08Rik	1301	12.7661795651537	0	468	4094	0	169	0	0	kidney	kidney	12.7661795651537	13.2477314182875	178.9751	NA
s25	kidney	4TU -ve	18	4930453N24Rik	4177	49.1006906352066	0.00035587188612099	1356	16860	6	650	6	34	kidney	kidney	49.1006906352066	50.9528131472596	651.9902	NA
s25	kidney	4TU -ve	18	4931406C07Rik	1908	761.060704845702	0.00018257337167374	551	350544	64	10075	64	35	kidney	kidney	761.060704845702	789.768603782523	10308.9651	NA
s25	kidney	4TU -ve	18	4931406P16Rik	2222	13.5971143297495	0	657	5319	0	180	0	0	kidney	kidney	13.5971143297495	14.1100097946257	210.0123	NA
s25	kidney	4TU -ve	18	4932438A13Rik	3841	34.7481810649154	0	1109	15961	0	460	1	0	kidney	kidney	34.7481810649154	36.0589139195991	655.1013	NA
s25	kidney	4TU -ve	18	4933427D14Rik	3517	8.61150574217469	0.00029895366218236	829	3345	1	114	1	0	kidney	kidney	8.61150574217469	8.9363395365963	111.125	NA
s25	kidney	4TU -ve	18	4933434E20Rik	5516	146.773295237241	6.70046679918701e-05	1597	44773	3	1943	3	197	kidney	kidney	146.773295237241	152.309716838654	1803.9034	NA
s25	kidney	4TU -ve	18	5031439G07Rik	5302	41.5467382297902	6.5095690665278e-05	1389	15362	1	550	1	1	kidney	kidney	41.5467382297902	43.113918816912	549.5	NA
s25	kidney	4TU -ve	18	5730455P16Rik	3320	17.525169580566	0	904	4808	0	232	0	0	kidney	kidney	17.525169580566	18.1862348464065	232.0105	NA
s25	kidney	4TU -ve	18	5730480H06Rik	1114	9.44244050677049	0.00033333333333333	352	3000	1	125	1	0	kidney	kidney	9.44244050677049	9.79861791293453	159.1111	NA
s25	kidney	4TU -ve	18	5730559C18Rik	969	10.3489147954205	0	260	3188	0	137	0	4	kidney	kidney	10.3489147954205	10.7392852325763	113.5222	NA
s25	kidney	4TU -ve	18	6030458C11Rik	2535	16.1654581475911	0.00014626298083954	831	6837	1	214	1	0	kidney	kidney	16.1654581475911	16.7752338669439	228.0625	NA
s25	kidney	4TU -ve	18	6430548M08Rik	4612	14.3525095702912	0	1048	5139	0	190	0	0	kidney	kidney	14.3525095702912	14.8938992276605	193	NA
s25	kidney	4TU -ve	18	8430408G22Rik	479	16.3920767197536	0	131	4641	0	217	0	0	kidney	kidney	16.3920767197536	17.0104006968544	214	NA
s25	kidney	4TU -ve	18	9030624J02Rik	2036	22.7373967403033	0.00022318937618569	543	8961	2	301	2	1	kidney	kidney	22.7373967403033	23.5950719343464	377.0189	NA
s25	kidney	4TU -ve	18	9130023H24Rik	1948	9.215821934608	0	558	2801	0	122	0	0	kidney	kidney	9.215821934608	9.5634510830241	102	NA
s25	kidney	4TU -ve	18	9130401M01Rik	640	19.4136576819201	0	143	5661	0	257	0	0	kidney	kidney	19.4136576819201	20.1459584289934	337	NA
s25	kidney	4TU -ve	18	9430038I01Rik	5062	8.53596621812053	0	1509	2893	0	113	0	0	kidney	kidney	8.53596621812053	8.85795059329282	112	NA
s25	kidney	4TU -ve	18	9530068E07Rik	1652	158.859619085907	0.00015375390150525	508	65039	10	2103	10	0	kidney	kidney	158.859619085907	164.851947767211	2130	NA
s25	kidney	4TU -ve	18	A430005L14Rik	825	47.438821106015	0.00019442644199611	178	15430	3	628	3	3	kidney	kidney	47.438821106015	49.2282563945831	623.75	NA
s25	kidney	4TU -ve	18	A430105I19Rik	3056	12.3884819448829	0	713	2858	0	164	0	0	kidney	kidney	12.3884819448829	12.8557867017701	144	NA
s25	kidney	4TU -ve	18	A4gnt	1553	9.215821934608	0.00026336581511719	452	3797	1	122	1	0	kidney	kidney	9.215821934608	9.5634510830241	122	NA
s25	kidney	4TU -ve	18	AA986860	759	12.5395609929912	0	180	3815	0	166	0	0	kidney	kidney	12.5395609929912	13.0125645883771	166	NA
s25	kidney	4TU -ve	18	AC099934.1	369	300.118529067193	8.92936869363336e-05	67	33597	3	3973	9	3598	kidney	kidney	300.118529067193	311.439271744711	767.5	NA
s25	kidney	4TU -ve	18	AI314180	3386	61.4891725800895	7.02493853178785e-05	1136	14235	1	814	2	13	kidney	kidney	61.4891725800895	63.8085998490297	866.1341	NA
s25	kidney	4TU -ve	18	AI413582	582	11.2553890840704	0	130	2938	0	149	0	0	kidney	kidney	11.2553890840704	11.679952552218	145	NA
s25	kidney	4TU -ve	18	AI429214	952	7.70503145352472	0	301	2753	0	102	0	0	kidney	kidney	7.70503145352472	7.99567221695458	103	NA
s25	kidney	4TU -ve	18	AI464131	1874	26.6654519911199	0	449	7792	0	353	0	0	kidney	kidney	26.6654519911199	27.6712969861271	341.0227	NA
s25	kidney	4TU -ve	18	AI661453	1245	11.6330867043412	0	294	3196	0	154	0	0	kidney	kidney	11.6330867043412	12.0718972687353	160	NA
s25	kidney	4TU -ve	18	AI837181	606	21.5287643554367	0	158	5664	0	285	0	2	kidney	kidney	21.5287643554367	22.3408488414907	238	NA
s25	kidney	4TU -ve	18	AI854703	2531	13.8992724259662	0.00028074115665356	650	3562	1	184	1	3	kidney	kidney	13.8992724259662	14.4235655678396	177.7576	NA
s25	kidney	4TU -ve	18	AI987944	1419	39.7337896524902	0	414	13169	0	526	0	0	kidney	kidney	39.7337896524902	41.2325841776285	528	NA
s25	kidney	4TU -ve	18	AL731706.1	174	36.3345110700529	0.00016934801016088	53	5905	1	481	1	0	kidney	kidney	36.3345110700529	37.7050817289721	707.3741	NA
s25	kidney	4TU -ve	18	AU019823	4001	30.0647305735573	0	1275	6295	0	398	0	9	kidney	kidney	30.0647305735573	31.1987994347836	398.5	NA
s25	kidney	4TU -ve	18	AU022252	6500	29.3848748570698	0.00054330109746821	1744	9203	5	389	5	106	kidney	kidney	29.3848748570698	30.4932989450523	300.0288	NA
s25	kidney	4TU -ve	18	AU040320	1662	73.4244173806474	0.0001429337144899	462	27985	4	972	4	3	kidney	kidney	73.4244173806474	76.1940528909789	956	NA
s25	kidney	4TU -ve	18	AW146154	1410	9.74459860298715	0.00133904659882163	413	3734	5	129	5	0	kidney	kidney	9.74459860298715	10.1121736861484	161	NA
s25	kidney	4TU -ve	18	AW209491	1267	18.1294857729993	0	392	6183	0	240	0	0	kidney	kidney	18.1294857729993	18.8133463928343	250	NA
s25	kidney	4TU -ve	18	AW549877	4161	44.6438587160109	5.38473964783803e-05	1487	18571	1	591	1	0	kidney	kidney	44.6438587160109	46.3278654923545	594	NA
s25	kidney	4TU -ve	18	Aaas	1217	16.7697743400244	0	318	5099	0	222	0	0	kidney	kidney	16.7697743400244	17.4023454133717	218	NA
s25	kidney	4TU -ve	18	Aacs	1057	97.5970650779798	0.00042095135005111	281	33258	14	1292	14	3	kidney	kidney	97.5970650779798	101.278514748091	1259.0256	NA
s25	kidney	4TU -ve	18	Aadac	81	106.737347488534	0	22	16137	0	1413	1	6	kidney	kidney	106.737347488534	110.763576887812	2746.6818	NA
s25	kidney	4TU -ve	18	Aadat	413	270.431496113907	0.00033092600883767	144	102742	34	3580	34	0	kidney	kidney	270.431496113907	280.632417026445	3668.0227	NA
s25	kidney	4TU -ve	18	Aaed1	2584	58.3920520938687	0.00028967315212668	746	20713	6	773	6	1	kidney	kidney	58.3920520938687	60.5946531735872	777.5	NA
s25	kidney	4TU -ve	18	Aagab	4611	54.6150758911605	0.00040232197252715	1222	17399	7	723	7	1	kidney	kidney	54.6150758911605	56.6752060084133	726.1667	NA
s25	kidney	4TU -ve	18	Aak1	15925	72.2157849957807	0.0002649884067572	4608	30190	8	956	8	5	kidney	kidney	72.2157849957807	74.9398297981233	909.1293	NA
s25	kidney	4TU -ve	18	Aamdc	704	88.910019811751	0.00043711069828434	175	27453	12	1177	11	3	kidney	kidney	88.910019811751	92.2637862681916	1164.7576	NA
s25	kidney	4TU -ve	18	Aamp	394	198.064632070018	0.00017557464116932	105	68347	12	2622	11	5	kidney	kidney	198.064632070018	205.535809341715	2704	NA
s25	kidney	4TU -ve	18	Aar2	1940	8.98920336244551	0	477	3325	0	119	0	2	kidney	kidney	8.98920336244551	9.32828425311368	117.5667	NA
s25	kidney	4TU -ve	18	Aars2	392	18.5827229173243	0	64	3735	0	246	0	2	kidney	kidney	18.5827229173243	19.2836800526552	236	NA
s25	kidney	4TU -ve	18	Aasdh	3637	14.730207190562	0.00056401579244218	965	5319	3	195	3	0	kidney	kidney	14.730207190562	15.2858439441779	197	NA
s25	kidney	4TU -ve	18	Aasdhppt	2616	28.0251634240948	0.00018436578171091	881	10848	2	371	2	1	kidney	kidney	28.0251634240948	29.0822979655897	368.5	NA
s25	kidney	4TU -ve	18	Aass	799	239.762449347916	0.00018214567606403	263	98822	18	3174	20	28	kidney	kidney	239.762449347916	248.806506045234	3115.8139	NA
s25	kidney	4TU -ve	18	Aatf	101	15.4856024311036	0	28	2335	0	205	0	0	kidney	kidney	15.4856024311036	16.0697333772126	266.0123	NA
s25	kidney	4TU -ve	18	Abat	3536	221.784042623025	0.00018999796430752	942	73685	14	2936	14	0	kidney	kidney	221.784042623025	230.149937539006	2990	NA
s25	kidney	4TU -ve	18	Abca1	3156	13.823732901912	0	1008	5350	0	183	0	0	kidney	kidney	13.823732901912	14.3451766245362	183	NA
s25	kidney	4TU -ve	18	Abca13	882	107.719361301238	8.36586726157278e-05	270	35860	3	1426	3	0	kidney	kidney	107.719361301238	111.782633150757	888.075	NA
s25	kidney	4TU -ve	18	Abca2	664	24.8525034138199	0.00014797277300976	151	6758	1	329	1	2	kidney	kidney	24.8525034138199	25.7899623468437	300.0624	NA
s25	kidney	4TU -ve	18	Abca3	801	285.237242828523	0.00011553125120345	188	77901	9	3776	9	1	kidney	kidney	285.237242828523	295.996649913926	3669.2571	NA
s25	kidney	4TU -ve	18	Abca8a	675	9.89567765109548	0	260	4329	0	131	0	0	kidney	kidney	9.89567765109548	10.2689515727554	143	NA
s25	kidney	4TU -ve	18	Abcb10	1849	27.194228659499	0	521	10194	0	360	0	0	kidney	kidney	27.194228659499	28.2200195892515	361	NA
s25	kidney	4TU -ve	18	Abcb6	163	38.2985386954611	0.00014402995823131	41	6943	1	507	1	4	kidney	kidney	38.2985386954611	39.7431942548625	482.8874	NA
s25	kidney	4TU -ve	18	Abcb7	3386	53.1798249341314	5.3998596036503e-05	1212	18519	1	704	1	7	kidney	kidney	53.1798249341314	55.1858160856473	689.7143	NA
s25	kidney	4TU -ve	18	Abcb8	675	53.6330620784564	0.00047424831641847	133	10543	5	710	4	0	kidney	kidney	53.6330620784564	55.6561497454682	723	NA
s25	kidney	4TU -ve	18	Abcc1	4837	12.5395609929912	0.00041753653444676	1181	4790	2	166	2	0	kidney	kidney	12.5395609929912	13.0125645883771	166.0106	NA
s25	kidney	4TU -ve	18	Abcc2	3183	199.122185406776	0.00024584592691145	1029	69149	17	2636	17	1	kidney	kidney	199.122185406776	206.633254547963	2951.1429	NA
s25	kidney	4TU -ve	18	Abcc4	1641	44.2661610957401	0.00053705692803437	490	16758	9	586	9	1	kidney	kidney	44.2661610957401	45.9359207758371	594.0625	NA
s25	kidney	4TU -ve	18	Abcc5	1651	36.0323529738362	0.00014995876134063	514	13337	2	477	2	0	kidney	kidney	36.0323529738362	37.3915259557582	493.3279	NA
s25	kidney	4TU -ve	18	Abcc9	3400	11.7841657524496	0.00165837479270315	1030	5427	9	156	9	0	kidney	kidney	11.7841657524496	12.2286751553423	159.4	NA
s25	kidney	4TU -ve	18	Abcd1	1520	9.14028241055384	0	355	1782	0	121	0	10	kidney	kidney	9.14028241055384	9.48506213972063	111.1329	NA
s25	kidney	4TU -ve	18	Abcd3	3224	468.722746756087	7.45335917164513e-05	974	174418	13	6205	14	0	kidney	kidney	468.722746756087	486.40339319807	6461.5645	NA
s25	kidney	4TU -ve	18	Abcd4	2084	16.1654581475911	0	476	4618	0	214	0	9	kidney	kidney	16.1654581475911	16.7752338669439	399.5938	NA
s25	kidney	4TU -ve	18	Abce1	1768	55.748168751973	0.00014553922282055	564	20613	3	738	3	0	kidney	kidney	55.748168751973	57.8510401579655	811.3366	NA
s25	kidney	4TU -ve	18	Abcf1	930	53.9352201746731	0	196	12406	0	714	0	7	kidney	kidney	53.9352201746731	55.9697055186821	834.6538	NA
s25	kidney	4TU -ve	18	Abcf2	521	38.1474596473528	0	133	13332	0	505	0	387	kidney	kidney	38.1474596473528	39.5864163682555	243.4	NA
s25	kidney	4TU -ve	18	Abcf3	864	20.0935133984076	0.00020546537908362	248	4867	1	266	1	0	kidney	kidney	20.0935133984076	20.8514589187247	268	NA
s25	kidney	4TU -ve	18	Abcg2	3545	521.902571690219	0.00016596914768114	1254	222933	37	6909	35	4	kidney	kidney	521.902571690219	541.589209283718	7447.3219	NA
s25	kidney	4TU -ve	18	Abhd10	1890	8.30934764595803	0	655	3007	0	110	0	0	kidney	kidney	8.30934764595803	8.62278376338239	113	NA
s25	kidney	4TU -ve	18	Abhd11	1076	54.2373782708897	8.79662209711471e-05	246	11368	1	718	1	0	kidney	kidney	54.2373782708897	56.283261291896	720	NA
s25	kidney	4TU -ve	18	Abhd12	1196	25.0791219859824	0	308	7588	0	332	0	1	kidney	kidney	25.0791219859824	26.0251291767541	335.5	NA
s25	kidney	4TU -ve	18	Abhd13	3737	19.9424343502993	0.00013231013495633	1221	7558	1	264	1	0	kidney	kidney	19.9424343502993	20.6946810321177	265.012	NA
s25	kidney	4TU -ve	18	Abhd14a	171	47.8920582503399	0.0006562218029694	42	12191	8	634	8	1	kidney	kidney	47.8920582503399	49.698590054404	663.5	NA
s25	kidney	4TU -ve	18	Abhd14b	760	350.12569399105	3.94021382227009e-05	205	76138	3	4635	3	44	kidney	kidney	350.12569399105	363.332752211613	4612.2518	NA
s25	kidney	4TU -ve	18	Abhd16a	1646	60.5826982914395	9.68241673121611e-05	354	20656	2	802	2	0	kidney	kidney	60.5826982914395	62.867932529388	800	NA
s25	kidney	4TU -ve	18	Abhd17a	485	42.377672994386	0.0002265518803806	88	8828	2	561	2	8	kidney	kidney	42.377672994386	43.9761971932502	537.2291	NA
s25	kidney	4TU -ve	18	Abhd17b	1320	57.2589592330563	0.00014822134387351	466	20240	3	758	3	12	kidney	kidney	57.2589592330563	59.418819024035	741.9333	NA
s25	kidney	4TU -ve	18	Abhd17c	1226	189.981902996222	0.0002309602171026	417	51957	12	2515	12	3	kidney	kidney	189.981902996222	197.148192408243	2788.75	NA
s25	kidney	4TU -ve	18	Abhd18	4662	16.0899186235369	0	1382	5436	0	213	1	9	kidney	kidney	16.0899186235369	16.6968449236404	362.5152	NA
s25	kidney	4TU -ve	18	Abhd2	5352	160.219330518882	0.00026609505506689	1530	67645	18	2121	18	1	kidney	kidney	160.219330518882	166.262948746673	2122.7508	NA
s25	kidney	4TU -ve	18	Abhd3	646	71.9891664236182	0.0001050696086157	230	38070	4	953	4	0	kidney	kidney	71.9891664236182	74.7046629682129	956	NA
s25	kidney	4TU -ve	18	Abhd4	1997	32.4064558192363	0	479	9706	0	429	0	0	kidney	kidney	32.4064558192363	33.6288566771913	423.0769	NA
s25	kidney	4TU -ve	18	Abhd5	2911	75.6150635782181	0	840	27684	0	1001	0	3	kidney	kidney	75.6150635782181	78.4673322467797	991	NA
s25	kidney	4TU -ve	18	Abhd6	1119	27.4963867557157	0.00047687172150691	268	6291	3	364	3	1	kidney	kidney	27.4963867557157	28.5335753624654	337	NA
s25	kidney	4TU -ve	18	Abhd8	478	14.3525095702912	0.00044033465433729	86	2271	1	190	1	0	kidney	kidney	14.3525095702912	14.8938992276605	184	NA
s25	kidney	4TU -ve	18	Abi1	1799	39.9604082246527	0	648	16185	0	529	0	1	kidney	kidney	39.9604082246527	41.467751007539	529.5	NA
s25	kidney	4TU -ve	18	Abi2	4243	45.3992539565525	0.0001947672531325	1407	15403	3	601	3	7	kidney	kidney	45.3992539565525	47.1117549253892	629.5152	NA
s25	kidney	4TU -ve	18	Abi3	2639	10.4244543194746	0	522	1782	0	138	0	0	kidney	kidney	10.4244543194746	10.8176741758797	138	NA
s25	kidney	4TU -ve	18	Abl1	4229	11.6330867043412	0	962	5077	0	154	0	0	kidney	kidney	11.6330867043412	12.0718972687353	161	NA
s25	kidney	4TU -ve	18	Abl2	6852	25.0791219859824	0.00011846937566639	1981	8441	1	332	1	2	kidney	kidney	25.0791219859824	26.0251291767541	286.5526	NA
s25	kidney	4TU -ve	18	Ablim1	4729	72.820101188214	0.00023409335643054	1271	21359	5	964	5	0	kidney	kidney	72.820101188214	75.5669413445511	989.0462	NA
s25	kidney	4TU -ve	18	Ablim3	1900	8.76258479028302	0	466	3412	0	116	0	0	kidney	kidney	8.76258479028302	9.09311742320325	116	NA
s25	kidney	4TU -ve	18	Abr	2734	25.9855962746324	0.0004452855393521	709	8983	4	344	4	1	kidney	kidney	25.9855962746324	26.9657964963958	357.849	NA
s25	kidney	4TU -ve	18	Abracl	372	38.0719201232986	0.00035615706526578	120	11231	4	504	4	0	kidney	kidney	38.0719201232986	39.508027424952	508	NA
s25	kidney	4TU -ve	18	Abraxas1	1864	7.78057097757889	0	553	2291	0	103	0	1	kidney	kidney	7.78057097757889	8.07406116025806	144.0504	NA
s25	kidney	4TU -ve	18	Abraxas2	2984	46.1546491970942	0	799	16657	0	611	5	1	kidney	kidney	46.1546491970942	47.895644358424	634.0833	NA
s25	kidney	4TU -ve	18	Abt1	3612	16.5431557678619	0.00015678896205707	1105	6378	1	219	1	0	kidney	kidney	16.5431557678619	17.1671785834613	219.1053	NA
s25	kidney	4TU -ve	18	Abtb1	4507	8.3848871700122	0	1156	1601	0	111	0	4	kidney	kidney	8.3848871700122	8.70117270668587	106.5204	NA
s25	kidney	4TU -ve	18	Abtb2	1066	12.5395609929912	0.00018165304268846	275	5505	1	166	1	0	kidney	kidney	12.5395609929912	13.0125645883771	165	NA
s25	kidney	4TU -ve	18	Acaa1a	786	127.812874699645	0.00015941844152531	168	31364	5	1692	5	13	kidney	kidney	127.812874699645	132.634092069482	1829.505	NA
s25	kidney	4TU -ve	18	Acaa1b	315	625.920496312803	0.00013813195368812	71	159268	22	8286	22	204	kidney	kidney	625.920496312802	649.530784212604	8314.3611	NA
s25	kidney	4TU -ve	18	Acaa2	268	360.776766882687	0.00013574309649394	63	103136	14	4776	22	7	kidney	kidney	360.776766882687	374.385593217403	4376.25	NA
s25	kidney	4TU -ve	18	Acaca	1968	33.0107720116697	0	434	9189	0	437	0	77	kidney	kidney	33.0107720116696	34.2559682236191	420.587	NA
s25	kidney	4TU -ve	18	Acacb	1141	17.6762486286744	0	264	4225	0	234	0	2	kidney	kidney	17.6762486286744	18.3430127330134	233.1176	NA
s25	kidney	4TU -ve	18	Acad10	183	50.0827044479107	0.00032845037114891	58	15223	5	663	5	6	kidney	kidney	50.0827044479107	51.9718694102048	683.6248	NA
s25	kidney	4TU -ve	18	Acad11	1405	194.061037295147	0.0002119606358819	416	66050	14	2569	14	1	kidney	kidney	194.061037295147	201.381195346631	2607.0175	NA
s25	kidney	4TU -ve	18	Acad12	4594	30.8956653381531	0.00013170025023047	1166	7593	1	409	1	5	kidney	kidney	30.8956653381531	32.0610778111218	404.0604	NA
s25	kidney	4TU -ve	18	Acad8	2307	85.5862807533678	0	676	29097	0	1133	0	0	kidney	kidney	85.5862807533678	88.8146727628386	1134	NA
s25	kidney	4TU -ve	18	Acad9	2176	79.8452769252513	0.00032194454505211	604	24849	8	1057	8	260	kidney	kidney	79.8452769252513	82.8571130717744	895.6776	NA
s25	kidney	4TU -ve	18	Acadl	595	536.859397452943	0.00017139605514839	184	145861	25	7107	25	8	kidney	kidney	536.859397452943	557.110220057806	7334.6886	NA
s25	kidney	4TU -ve	18	Acadm	786	746.33049765514	0.00018039144944529	233	299349	54	9880	56	842	kidney	kidney	746.33049765514	774.482759838346	9518.1948	NA
s25	kidney	4TU -ve	18	Acads	555	250.413522239554	0	116	47640	0	3315	0	3	kidney	kidney	250.413522239553	259.859347051024	3306.3533	NA
s25	kidney	4TU -ve	18	Acadsb	5348	137.557473302633	0.00017248070372127	1653	69573	12	1821	12	8	kidney	kidney	137.557473302633	142.74626575563	1810.7154	NA
s25	kidney	4TU -ve	18	Acadvl	113	189.075428707572	8.73801253904799e-05	33	45777	4	2503	5	4	kidney	kidney	189.075428707572	196.207525088601	2971.0779	NA
s25	kidney	4TU -ve	18	Acap2	5832	11.1798495600163	0.0012554927809165	1741	4779	6	148	6	2	kidney	kidney	11.1798495600163	11.6015636089145	160.4444	NA
s25	kidney	4TU -ve	18	Acat1	2023	782.136232056814	8.97129186602871e-05	499	300960	27	10354	27	11	kidney	kidney	782.136232056813	811.639118964193	10763.6233	NA
s25	kidney	4TU -ve	18	Acat2	972	162.863213860777	0.00067595777252032	286	50299	34	2156	34	8	kidney	kidney	162.863213860777	169.006561762295	2192.256	NA
s25	kidney	4TU -ve	18	Acat3	827	10.6510728916371	0	220	2943	0	141	0	0	kidney	kidney	10.6510728916371	11.0528410057902	181	NA
s25	kidney	4TU -ve	18	Acbd3	1834	14.8812862386703	0.00015615240474703	613	6404	1	197	1	3	kidney	kidney	14.8812862386703	15.4426218307848	526.1429	NA
s25	kidney	4TU -ve	18	Acbd4	1263	146.546676665078	0.00027025200999932	250	29602	8	1940	8	2	kidney	kidney	146.546676665078	152.074550008744	1940.0449	NA
s25	kidney	4TU -ve	18	Acbd5	3041	68.5143483171267	0.0001106970222501	979	27101	3	907	3	66	kidney	kidney	68.5143483171267	71.098771576253	921.9286	NA
s25	kidney	4TU -ve	18	Acbd6	4611	32.708613915453	0.00049603174603174	1379	6048	3	433	3	0	kidney	kidney	32.708613915453	33.9424124504052	308	NA
s25	kidney	4TU -ve	18	Acd	2954	56.9568011368396	0.0001953379346269	674	15358	3	754	3	0	kidney	kidney	56.9568011368396	59.1052632508211	739	NA
s25	kidney	4TU -ve	18	Ace	1304	85.7373598014761	0.00021085480538101	285	23713	5	1135	5	8	kidney	kidney	85.7373598014761	88.9714506494456	1136.4096	NA
s25	kidney	4TU -ve	18	Ace2	820	50.8380996884523	0.00036786344908769	246	13592	5	673	5	1	kidney	kidney	50.8380996884523	52.7557588432395	798.5	NA
s25	kidney	4TU -ve	18	Acer2	3295	10.4999938435288	0	979	3996	0	139	0	1	kidney	kidney	10.4999938435288	10.8960631191832	144.3026	NA
s25	kidney	4TU -ve	18	Acer3	11003	20.0179738743534	0.00061342166605324	3285	8151	5	265	5	0	kidney	kidney	20.0179738743534	20.7730699754212	269.3613	NA
s25	kidney	4TU -ve	18	Acin1	949	31.0467443862614	6.85494927337538e-05	268	14588	1	411	1	0	kidney	kidney	31.0467443862614	32.2178556977288	1265.2976	NA
s25	kidney	4TU -ve	18	Ackr3	1842	110.136626070971	0.00032679738562091	512	39780	13	1458	13	0	kidney	kidney	110.136626070971	114.291079336468	1463	NA
s25	kidney	4TU -ve	18	Acly	1058	137.104236158308	0.00013026204381146	332	46061	6	1815	6	2	kidney	kidney	137.104236158308	142.275932095809	1803.1455	NA
s25	kidney	4TU -ve	18	Acmsd	1633	151.758903824815	0.00022653321800733	455	48558	11	2009	11	5	kidney	kidney	151.758903824815	157.483387096684	1964.5526	NA
s25	kidney	4TU -ve	18	Acnat2	274	97.9747626982506	6.93914370966623e-05	78	28822	2	1297	2	0	kidney	kidney	97.9747626982506	101.670459464609	1310	NA
s25	kidney	4TU -ve	18	Aco1	671	204.561031138676	0.00020434296923957	202	73406	15	2708	15	0	kidney	kidney	204.561031138676	212.277258465814	2670	NA
s25	kidney	4TU -ve	18	Aco2	622	821.492324089033	0.00018909636006697	165	290857	55	10875	55	12	kidney	kidney	821.492324089033	852.479758425304	10789.6891	NA
s25	kidney	4TU -ve	18	Acot1	992	317.719238171814	7.92455820588002e-05	304	75714	6	4206	6	9	kidney	kidney	317.719238171814	329.703895534421	4227.3061	NA
s25	kidney	4TU -ve	18	Acot11	5225	16.3920767197536	0	1209	4903	0	217	0	0	kidney	kidney	16.3920767197536	17.0104006968544	215	NA
s25	kidney	4TU -ve	18	Acot12	1368	187.640177750543	0.00019970588769267	432	55081	11	2484	12	7	kidney	kidney	187.640177750543	194.718135165835	2250	NA
s25	kidney	4TU -ve	18	Acot13	87	525.981705989144	0.00023064208192919	16	78043	18	6963	20	17	kidney	kidney	525.981705989144	545.822212222105	8279.7857	NA
s25	kidney	4TU -ve	18	Acot2	793	180.69054153756	0.00022258259404114	253	31449	7	2392	7	1	kidney	kidney	180.69054153756	187.506352381915	2455.1111	NA
s25	kidney	4TU -ve	18	Acot3	1519	25.9855962746324	0.00035007876772273	422	5713	2	344	2	0	kidney	kidney	25.9855962746324	26.9657964963958	344	NA
s25	kidney	4TU -ve	18	Acot4	4964	120.183382770175	0.0001657824933687	1536	42224	7	1591	7	14	kidney	kidney	120.183382770175	124.716808795831	1572.1992	NA
s25	kidney	4TU -ve	18	Acot6	4761	15.7877605273203	0.00072568940493468	1322	6890	5	209	5	0	kidney	kidney	15.7877605273203	16.3832891504265	177.124	NA
s25	kidney	4TU -ve	18	Acot7	283	22.7373967403033	0	67	5218	0	301	0	0	kidney	kidney	22.7373967403033	23.5950719343464	302.2125	NA
s25	kidney	4TU -ve	18	Acot8	197	46.98558396169	8.310479514668e-05	46	12033	1	622	1	2	kidney	kidney	46.98558396169	48.7579227347622	621	NA
s25	kidney	4TU -ve	18	Acot9	1445	26.9676100873365	0.0003063725490196	399	6528	2	357	7	2	kidney	kidney	26.9676100873365	27.984852759341	375.537	NA
s25	kidney	4TU -ve	18	Acox1	1660	1126.82308031596	0.00014533475438426	484	371556	54	14917	54	54	kidney	kidney	1126.82308031596	1169.32786725796	14808.159	NA
s25	kidney	4TU -ve	18	Acox2	255	154.02508954644	0.00012766267872775	75	54832	7	2039	7	2	kidney	kidney	154.02508954644	159.835055395788	2049.6429	NA
s25	kidney	4TU -ve	18	Acox3	3665	308.57895576126	0.00020050007076473	985	84788	17	4085	17	27	kidney	kidney	308.57895576126	320.218833394701	4548.8771	NA
s25	kidney	4TU -ve	18	Acp1	2834	106.812887012588	0.00048422241949802	823	37173	18	1414	18	643	kidney	kidney	106.812887012588	110.841965831115	981.3456	NA
s25	kidney	4TU -ve	18	Acp2	3358	65.5683068790143	0	886	15807	0	868	0	5	kidney	kidney	65.5683068790143	68.0416027874174	870.5	NA
s25	kidney	4TU -ve	18	Acp5	293	61.4891725800895	0.00102421978551632	67	16598	17	814	17	0	kidney	kidney	61.4891725800895	63.8085998490297	829	NA
s25	kidney	4TU -ve	18	Acp6	106	40.0359477487069	0	39	8201	0	530	0	0	kidney	kidney	40.0359477487069	41.5461399508424	795.5042	NA
s25	kidney	4TU -ve	18	Acsf3	1095	28.4028610443656	0.00019091256204658	238	5238	1	376	1	1	kidney	kidney	28.4028610443656	29.4742426821071	314	NA
s25	kidney	4TU -ve	18	Acsl1	1725	397.942212717336	0.00025107035255563	478	151352	38	5268	38	22	kidney	kidney	397.942212717336	412.952953322713	5483.014	NA
s25	kidney	4TU -ve	18	Acsl3	1328	20.3956714946243	0	445	8575	0	270	0	0	kidney	kidney	20.3956714946243	21.1650146919386	350	NA
s25	kidney	4TU -ve	18	Acsl4	2684	40.7913429892485	0.00052363497881658	948	21007	11	540	11	1	kidney	kidney	40.7913429892485	42.3300293838772	539.51	NA
s25	kidney	4TU -ve	18	Acsl5	1860	66.9280183119893	8.78348704435661e-05	535	22770	2	886	2	4	kidney	kidney	66.9280183119893	69.45260376688	895.3333	NA
s25	kidney	4TU -ve	18	Acsm1	232	151.230127156436	0.0002214888480365	61	45149	10	2002	10	13	kidney	kidney	151.230127156436	156.93466449356	2015.1974	NA
s25	kidney	4TU -ve	18	Acsm2	4971	5187.82789346782	0.00017532649045435	1422	1813759	318	68677	315	291	kidney	kidney	5187.82789346782	5383.51745925284	67640.1034	NA
s25	kidney	4TU -ve	18	Acsm3	1682	252.604168437124	0.00010322284665672	538	87190	9	3344	9	6	kidney	kidney	252.604168437124	262.132626406825	3406.4577	NA
s25	kidney	4TU -ve	18	Acsm5	2071	78.1834073960597	0.0002098085496984	515	19065	4	1035	5	3	kidney	kidney	78.1834073960597	81.1325563190979	945.0938	NA
s25	kidney	4TU -ve	18	Acss1	1508	222.992675007892	0.00011398609369656	451	78957	9	2952	9	0	kidney	kidney	222.992675007892	231.404160631862	2934	NA
s25	kidney	4TU -ve	18	Acss2	2642	167.017887683757	0.00024926052710292	669	60178	15	2211	15	1	kidney	kidney	167.017887683756	173.317953643986	2301.5	NA
s25	kidney	4TU -ve	18	Acss3	3562	10.575533367583	0.00025536261491317	1213	3916	1	140	1	0	kidney	kidney	10.575533367583	10.9744520624867	139	NA
s25	kidney	4TU -ve	18	Acta2	577	60.356079719277	8.90947968638632e-05	182	22448	2	799	2	0	kidney	kidney	60.356079719277	62.6327656994775	828	NA
s25	kidney	4TU -ve	18	Actb	683	1222.83381538881	0.00020952129219839	247	310231	65	16188	66	106	kidney	kidney	1222.83381538881	1268.96021419667	16718.8887	NA
s25	kidney	4TU -ve	18	Actg1	1419	616.931292950357	0.00015777847901546	388	285210	45	8167	45	8012	kidney	kidney	616.931292950357	640.202499959491	3080.3203	NA
s25	kidney	4TU -ve	18	Actl6a	886	47.2877420579066	0	272	16530	0	626	0	0	kidney	kidney	47.2877420579066	49.0714785079761	642	NA
s25	kidney	4TU -ve	18	Actn1	775	62.0934887725228	9.87849451743554e-05	236	20246	2	822	2	0	kidney	kidney	62.0934887725228	64.4357113954575	792	NA
s25	kidney	4TU -ve	18	Actn4	981	378.755173607578	0.0002093523399882	241	105086	22	5014	22	35	kidney	kidney	378.755173607578	393.04216172363	4999.5488	NA
s25	kidney	4TU -ve	18	Actr10	3065	67.6078740284767	0.00030010203469179	979	16661	5	895	6	0	kidney	kidney	67.6078740284767	70.1581042566113	1301.3772	NA
s25	kidney	4TU -ve	18	Actr1a	1553	73.726575476864	0.00011427918404662	383	17501	2	976	2	0	kidney	kidney	73.726575476864	76.5076086641928	954	NA
s25	kidney	4TU -ve	18	Actr1b	1962	71.3848502311849	0.00028268551236749	445	21225	6	945	6	3	kidney	kidney	71.3848502311849	74.0775514217851	925.1245	NA
s25	kidney	4TU -ve	18	Actr2	2385	184.391978216214	8.52212200838009e-05	833	70405	6	2441	6	11	kidney	kidney	184.391978216214	191.347410603786	2541.8333	NA
s25	kidney	4TU -ve	18	Actr3	2096	106.510728916371	0.00027184993883376	658	44142	12	1410	12	442	kidney	kidney	106.510728916371	110.528410057902	1246.1961	NA
s25	kidney	4TU -ve	18	Actr6	755	7.85611050163305	0	264	3434	0	104	0	0	kidney	kidney	7.85611050163305	8.15245010356153	106	NA
s25	kidney	4TU -ve	18	Actr8	479	41.3201196576277	0.00010151253679829	140	9851	1	547	2	0	kidney	kidney	41.3201196576277	42.8787519870015	679.183	NA
s25	kidney	4TU -ve	18	Acvr1	1105	11.4064681321788	0	338	4970	0	151	0	0	kidney	kidney	11.4064681321788	11.8367304388249	153.3415	NA
s25	kidney	4TU -ve	18	Acvr1b	2822	23.5683315048992	0	752	10179	0	312	0	5	kidney	kidney	23.5683315048992	24.4573503106846	308.5473	NA
s25	kidney	4TU -ve	18	Acvr2a	3481	14.5035886183995	0	1169	4827	0	192	0	4	kidney	kidney	14.5035886183995	15.0506771142674	180.0672	NA
s25	kidney	4TU -ve	18	Acvr2b	1534	11.5575471802871	0.00112359550561797	442	2670	3	153	3	0	kidney	kidney	11.5575471802871	11.9935083254319	203	NA
s25	kidney	4TU -ve	18	Acvrl1	1859	19.9424343502993	0	418	4743	0	264	0	0	kidney	kidney	19.9424343502993	20.6946810321177	265	NA
s25	kidney	4TU -ve	18	Acy1	1163	92.6869960144592	0.00020517029134181	261	24370	5	1227	5	9	kidney	kidney	92.6869960144592	96.1832334333654	1194.7136	NA
s25	kidney	4TU -ve	18	Acy3	139	2495.07047950904	0.00019243498268914	36	602801	116	33030	125	9	kidney	kidney	2495.07047950904	2589.18679731382	38351.8247	NA
s25	kidney	4TU -ve	18	Acyp1	218	21.3021457832742	0	78	6330	0	282	0	0	kidney	kidney	21.3021457832742	22.1056820115803	317	NA
s25	kidney	4TU -ve	18	Acyp2	334	24.4748057935491	0	119	9016	0	324	0	1	kidney	kidney	24.4748057935491	25.3980176303263	341.0116	NA
s25	kidney	4TU -ve	18	Adal	1133	12.9927981373162	0.00130446125750065	348	3833	5	172	5	0	kidney	kidney	12.9927981373162	13.4828982481979	190	NA
s25	kidney	4TU -ve	18	Adam10	2817	58.9208287622479	0.00025554751054133	911	23479	6	780	6	7	kidney	kidney	58.9208287622479	61.1433757767115	785.5833	NA
s25	kidney	4TU -ve	18	Adam11	2583	11.1043100359621	0	584	2588	0	147	0	4	kidney	kidney	11.1043100359621	11.523174665611	143.3333	NA
s25	kidney	4TU -ve	18	Adam15	1224	41.2445801335735	0.00010471204188481	277	9550	1	546	1	4	kidney	kidney	41.2445801335735	42.800363043698	551.2711	NA
s25	kidney	4TU -ve	18	Adam17	3916	36.1834320219445	0	1049	12780	0	479	0	1	kidney	kidney	36.1834320219445	37.5483038423651	478.5122	NA
s25	kidney	4TU -ve	18	Adam9	1762	42.377672994386	0	576	19462	0	561	0	7	kidney	kidney	42.377672994386	43.9761971932502	555.803	NA
s25	kidney	4TU -ve	18	Adamts1	1574	34.9747996370779	8.52079072937969e-05	459	11736	1	463	1	10	kidney	kidney	34.9747996370779	36.2940807495095	463.4982	NA
s25	kidney	4TU -ve	18	Adamts15	2860	20.6222900667868	0.00016455487905216	762	6077	1	273	1	0	kidney	kidney	20.6222900667868	21.400181521849	271.0139	NA
s25	kidney	4TU -ve	18	Adamts2	3544	7.85611050163305	0	948	1505	0	104	0	13	kidney	kidney	7.85611050163305	8.15245010356153	114.9507	NA
s25	kidney	4TU -ve	18	Adamts5	4440	23.6438710289533	0.00025147742990066	1370	7953	2	313	2	6	kidney	kidney	23.6438710289533	24.5357392539881	310	NA
s25	kidney	4TU -ve	18	Adamtsl2	542	12.5395609929912	0	125	3400	0	166	0	0	kidney	kidney	12.5395609929912	13.0125645883771	166	NA
s25	kidney	4TU -ve	18	Adap1	1172	21.4532248313826	0.00043057050592034	264	4645	2	284	2	13	kidney	kidney	21.4532248313826	22.2624598981873	268.8333	NA
s25	kidney	4TU -ve	18	Adar	2271	21.3776853073284	0.00079264426125554	576	6308	5	283	5	0	kidney	kidney	21.3776853073284	22.1840709548838	282.0476	NA
s25	kidney	4TU -ve	18	Adck1	528	17.3740905324577	0	155	6431	0	230	0	0	kidney	kidney	17.3740905324577	18.0294569597995	209.0714	NA
s25	kidney	4TU -ve	18	Adck5	1520	23.1150943605742	0.00064530006453	313	4649	3	306	7	5	kidney	kidney	23.1150943605742	23.9870166508637	301.452	NA
s25	kidney	4TU -ve	18	Adcy1	8791	8.46042669406636	0.00223214285714285	2256	2688	6	112	6	0	kidney	kidney	8.46042669406636	8.77956164998934	112	NA
s25	kidney	4TU -ve	18	Adcy6	4298	83.5467136039053	0.00020724672722876	1047	28951	6	1106	6	0	kidney	kidney	83.5467136039053	86.6981712936448	1108	NA
s25	kidney	4TU -ve	18	Adcy9	369	11.7086262283954	0	99	3648	0	155	0	0	kidney	kidney	11.7086262283954	12.1502862120388	155	NA
s25	kidney	4TU -ve	18	Add1	1888	44.9460168122276	0	488	15771	0	595	0	1	kidney	kidney	44.9460168122275	46.6414212655684	630.0169	NA
s25	kidney	4TU -ve	18	Add3	2109	132.874022811274	7.55529531760573e-05	691	52943	4	1759	4	1	kidney	kidney	132.874022811274	137.886151270815	2226.3519	NA
s25	kidney	4TU -ve	18	Adgra2	2268	9.51798003082466	0	490	3904	0	126	0	0	kidney	kidney	9.51798003082466	9.87700685623801	126	NA
s25	kidney	4TU -ve	18	Adgra3	316	65.0395302106352	0.00012321340561853	106	24348	3	861	3	0	kidney	kidney	65.0395302106352	67.4928801842931	835	NA
s25	kidney	4TU -ve	18	Adgre5	774	26.4388334189574	0.0004780686028445	182	8367	4	350	4	2	kidney	kidney	26.4388334189574	27.4361301562167	334.5	NA
s25	kidney	4TU -ve	18	Adgrf5	4623	58.4675916179229	0	1157	18343	0	774	0	3	kidney	kidney	58.4675916179229	60.6730421168906	748.1019	NA
s25	kidney	4TU -ve	18	Adgrg1	1230	188.697731087302	0.000502456453774	315	53736	27	2498	26	17	kidney	kidney	188.697731087302	195.815580372084	2487.4955	NA
s25	kidney	4TU -ve	18	Adgrl1	7008	37.2409853587028	0	1503	11189	0	493	0	2	kidney	kidney	37.2409853587028	38.6457490486138	492.9812	NA
s25	kidney	4TU -ve	18	Adgrl2	2436	19.7158157781368	0	652	6747	0	261	0	0	kidney	kidney	19.7158157781368	20.4595142022073	266.1842	NA
s25	kidney	4TU -ve	18	Adgrl4	1790	32.8596929635613	0.0001987676406281	561	10062	2	435	2	0	kidney	kidney	32.8596929635613	34.0991903370122	438.3818	NA
s25	kidney	4TU -ve	18	Adh1	912	786.819682548172	0.00011140873928901	218	206447	23	10416	23	6	kidney	kidney	786.819682548172	816.499233449009	9875.3345	NA
s25	kidney	4TU -ve	18	Adh5	1678	277.078974230673	0.00010548245035732	430	75842	8	3668	8	4	kidney	kidney	277.078974230673	287.530644037151	3370.1667	NA
s25	kidney	4TU -ve	18	Adhfe1	3390	264.237255141466	0.00025946149945159	929	84791	22	3498	22	0	kidney	kidney	264.237255141465	274.20452367556	3497.1471	NA
s25	kidney	4TU -ve	18	Adi1	1090	30.2913491457197	0.00032804811372334	343	9145	3	401	3	50	kidney	kidney	30.2913491457197	31.433966264694	357.3613	NA
s25	kidney	4TU -ve	18	Adipoq	434	18.431643869216	0.00028977108084613	130	6902	2	244	2	1	kidney	kidney	18.431643869216	19.1269021660482	256.3333	NA
s25	kidney	4TU -ve	18	Adipor1	1693	101.902817949067	0.00016672224074691	469	29990	5	1349	5	44	kidney	kidney	101.902817949067	105.74668451639	1352.9189	NA
s25	kidney	4TU -ve	18	Adipor2	3538	102.280515569338	0.0001040474456352	981	38444	4	1354	4	0	kidney	kidney	102.280515569338	106.138629232907	1346	NA
s25	kidney	4TU -ve	18	Adk	767	143.827253799128	0.00032105305401717	271	49836	16	1904	16	4	kidney	kidney	143.827253799128	149.252548049819	2077.6899	NA
s25	kidney	4TU -ve	18	Adm	652	31.9532186749114	0.00079575596816976	190	11310	9	423	9	0	kidney	kidney	31.9532186749114	33.1585230173705	427	NA
s25	kidney	4TU -ve	18	Ado	3492	36.9388272624862	0	1083	12355	0	489	0	4	kidney	kidney	36.9388272624862	38.3321932753999	480.3077	NA
s25	kidney	4TU -ve	18	Adora1	3728	10.4999938435288	0	860	2859	0	139	0	2	kidney	kidney	10.4999938435288	10.8960631191832	134.2222	NA
s25	kidney	4TU -ve	18	Adpgk	917	13.370495757587	0	260	5911	0	177	0	0	kidney	kidney	13.370495757587	13.8748429647153	180	NA
s25	kidney	4TU -ve	18	Adprhl2	526	14.8812862386703	0.00029342723004694	120	3408	1	197	1	7	kidney	kidney	14.8812862386703	15.4426218307848	189.3493	NA
s25	kidney	4TU -ve	18	Adprm	729	24.8525034138199	0.00011066843736166	223	9036	1	329	1	1	kidney	kidney	24.8525034138199	25.7899623468437	316.5	NA
s25	kidney	4TU -ve	18	Adra2b	2295	186.658163937839	0.00023703352542925	686	67501	16	2471	16	1	kidney	kidney	186.658163937839	193.69907890289	2467.027	NA
s25	kidney	4TU -ve	18	Adrb1	1090	12.8417190892079	0	263	3596	0	170	0	0	kidney	kidney	12.8417190892079	13.326120361591	164	NA
s25	kidney	4TU -ve	18	Adrm1	106	56.654643040623	0.00116328257191201	37	18912	22	750	22	0	kidney	kidney	56.654643040623	58.7917074776072	1872.8654	NA
s25	kidney	4TU -ve	18	Adsl	3228	42.377672994386	0	821	12033	0	561	0	0	kidney	kidney	42.377672994386	43.9761971932502	560.0263	NA
s25	kidney	4TU -ve	18	Adss	1283	115.424392754763	0.00015701873756934	445	38212	6	1528	6	1	kidney	kidney	115.424392754763	119.778305367712	1527.7623	NA
s25	kidney	4TU -ve	18	Adtrp	1840	207.280454004626	0.00033334391567986	531	62998	21	2744	21	11	kidney	kidney	207.280454004626	215.099260424739	2567.8606	NA
s25	kidney	4TU -ve	18	Aebp1	239	41.6978172778985	0.00038417210910487	39	5206	2	552	2	0	kidney	kidney	41.6978172778985	43.2706967035189	539	NA
s25	kidney	4TU -ve	18	Aebp2	5749	49.780546351694	0.00019807863721897	1789	20194	4	659	9	4	kidney	kidney	49.780546351694	51.6583136369909	741.3254	NA
s25	kidney	4TU -ve	18	Aen	3793	30.2913491457197	0	1003	7132	0	401	0	355	kidney	kidney	30.2913491457197	31.433966264694	220.3563	NA
s25	kidney	4TU -ve	18	Aes	827	474.539290108258	0.00016344209042433	175	97894	16	6282	16	55	kidney	kidney	474.539290108258	492.439341832438	6235.0009	NA
s25	kidney	4TU -ve	18	Afap1	4198	21.9820014997617	0.00013260840737302	1229	7541	1	291	1	0	kidney	kidney	21.9820014997617	22.8111825013116	293.1429	NA
s25	kidney	4TU -ve	18	Afap1l1	2450	53.7841411265647	0.0004578492531334	507	17473	8	712	8	1	kidney	kidney	53.7841411265647	55.8129276320751	710.5	NA
s25	kidney	4TU -ve	18	Afdn	2307	46.98558396169	0	730	19568	0	622	0	2	kidney	kidney	46.98558396169	48.7579227347622	1153.62	NA
s25	kidney	4TU -ve	18	Aff1	4499	25.9100567505782	0.00034262220191868	1343	8756	3	343	3	0	kidney	kidney	25.9100567505782	26.8874075530924	360	NA
s25	kidney	4TU -ve	18	Aff4	6315	53.9352201746731	0.00013637603418492	2042	21998	3	714	3	13	kidney	kidney	53.9352201746731	55.9697055186821	783.8661	NA
s25	kidney	4TU -ve	18	Afg1l	1701	24.7769638897658	0	401	6892	0	328	0	0	kidney	kidney	24.7769638897658	25.7115734035402	318	NA
s25	kidney	4TU -ve	18	Afg3l1	2349	93.6690098271633	0.00017195426016679	552	23262	4	1240	4	2	kidney	kidney	93.6690098271633	97.2022896963106	1246.5357	NA
s25	kidney	4TU -ve	18	Afg3l2	511	55.0683130354855	4.39077936333699e-05	136	22775	1	729	1	5	kidney	kidney	55.0683130354855	57.1455396682342	707.2037	NA
s25	kidney	4TU -ve	18	Afm	1280	46.6834258654733	0.00014399884800921	387	13889	2	618	2	1	kidney	kidney	46.6834258654733	48.4443669615483	496.5133	NA
s25	kidney	4TU -ve	18	Aftph	2721	114.064681321788	0.00015187566445603	896	39506	6	1510	6	5	kidney	kidney	114.064681321788	118.367304388249	1544.7292	NA
s25	kidney	4TU -ve	18	Aga	2075	53.8596806506189	0.00040230655759688	597	22371	9	713	9	0	kidney	kidney	53.8596806506189	55.8913165753786	621.0169	NA
s25	kidney	4TU -ve	18	Agap1	8723	98.8812369869006	3.59815774323546e-05	2134	27792	1	1309	1	0	kidney	kidney	98.8812369869006	102.61112678425	1454.0802	NA
s25	kidney	4TU -ve	18	Agap3	1300	29.6114934292323	0.00033130866924351	264	9055	3	392	3	0	kidney	kidney	29.6114934292323	30.7284657749627	391	NA
s25	kidney	4TU -ve	18	Agbl3	4637	9.66905907893298	0	1248	2739	0	128	0	2	kidney	kidney	9.66905907893299	10.033784742845	144.0926	NA
s25	kidney	4TU -ve	18	Agbl5	2046	9.97121717514964	0	514	2547	0	132	0	18	kidney	kidney	9.97121717514964	10.3473405160589	135.527	NA
s25	kidney	4TU -ve	18	Agfg1	6124	53.6330620784564	0	2102	18649	0	710	0	1	kidney	kidney	53.6330620784564	55.6561497454682	767.2946	NA
s25	kidney	4TU -ve	18	Agfg2	1306	28.7050191405823	0.00011394712853236	341	8776	1	380	1	1	kidney	kidney	28.7050191405823	29.787798455321	481.8333	NA
s25	kidney	4TU -ve	18	Aggf1	819	48.8740720630441	0.00018641645435903	247	16093	3	647	3	10	kidney	kidney	48.8740720630441	50.7176463173491	674.3014	NA
s25	kidney	4TU -ve	18	Agk	3830	9.44244050677049	0.00025627883136852	1216	3902	1	125	1	38	kidney	kidney	9.44244050677049	9.79861791293453	115.6847	NA
s25	kidney	4TU -ve	18	Agl	11981	45.0215563362817	7.87525594581824e-05	3594	12698	1	596	1	2	kidney	kidney	45.0215563362817	46.7198102088719	579.5587	NA
s25	kidney	4TU -ve	18	Ago1	6514	29.6870329532864	0	1696	10121	0	393	0	0	kidney	kidney	29.6870329532864	30.8068547182662	388	NA
s25	kidney	4TU -ve	18	Ago2	11064	85.7373598014761	9.40468353239914e-05	3277	31899	3	1135	3	10	kidney	kidney	85.7373598014761	88.9714506494456	1135.7708	NA
s25	kidney	4TU -ve	18	Ago3	12938	20.7733691148951	0.00014166312508853	4012	7059	1	275	1	0	kidney	kidney	20.7733691148951	21.556959408456	285.0811	NA
s25	kidney	4TU -ve	18	Agpat1	1539	56.8812616127855	8.2014270483064e-05	377	12193	1	753	1	21	kidney	kidney	56.8812616127855	59.0268743075176	736.4361	NA
s25	kidney	4TU -ve	18	Agpat2	530	39.1294734600569	0.00059648076349537	97	10059	6	518	6	0	kidney	kidney	39.1294734600569	40.6054726312007	547.0769	NA
s25	kidney	4TU -ve	18	Agpat3	4729	328.068152967234	0.00013296104241457	1195	75210	10	4343	11	16	kidney	kidney	328.068152967234	340.443180766997	4428.6916	NA
s25	kidney	4TU -ve	18	Agpat5	9624	32.708613915453	0.00028016436309301	3058	10708	3	433	3	2	kidney	kidney	32.708613915453	33.9424124504052	431.1667	NA
s25	kidney	4TU -ve	18	Agps	7102	262.575385612274	0.00022429068072221	2401	98087	22	3476	22	7	kidney	kidney	262.575385612274	272.479966922884	3457.0208	NA
s25	kidney	4TU -ve	18	Agrn	1206	89.4387964801301	0.00017493527394863	345	28582	5	1184	5	0	kidney	kidney	89.4387964801301	92.8125088713159	1171.0227	NA
s25	kidney	4TU -ve	18	Agt	396	57.9388149495438	7.31743011854237e-05	99	13666	1	767	1	7	kidney	kidney	57.9388149495437	60.1243195137663	817.29	NA
s25	kidney	4TU -ve	18	Agtpbp1	13980	40.2625663208694	7.3567277275068e-05	4152	13593	1	533	1	0	kidney	kidney	40.2625663208694	41.7813067807529	541.3755	NA
s25	kidney	4TU -ve	18	Agtr1a	834	42.1510544222235	0.00024565497758398	234	16283	4	558	4	0	kidney	kidney	42.1510544222235	43.7410303633398	559	NA
s25	kidney	4TU -ve	18	Agtrap	3422	96.0107350728424	0.00058262932290149	780	24029	14	1271	14	10	kidney	kidney	96.0107350728424	99.6323469387183	1250.9042	NA
s25	kidney	4TU -ve	18	Agxt2	1053	111.874035124217	0.00019023806935536	319	36796	7	1481	7	5	kidney	kidney	111.874035124217	116.094025032448	1163.3958	NA
s25	kidney	4TU -ve	18	Ahctf1	2613	29.3848748570698	9.34055669717915e-05	756	10706	1	389	1	1	kidney	kidney	29.3848748570698	30.4932989450523	426.5	NA
s25	kidney	4TU -ve	18	Ahcy	1139	75.0107473857848	4.60978195731342e-05	310	21693	1	993	1	2	kidney	kidney	75.0107473857848	77.8402207003519	2473.7381	NA
s25	kidney	4TU -ve	18	Ahcyl1	2743	171.550259127006	0.00036485929122116	823	63038	23	2271	23	2	kidney	kidney	171.550259127006	178.021290242195	2262.0227	NA
s25	kidney	4TU -ve	18	Ahcyl2	3757	221.481884526809	2.64298551643937e-05	1131	75672	2	2932	2	6	kidney	kidney	221.481884526809	229.836381765792	3090.2708	NA
s25	kidney	4TU -ve	18	Ahdc1	1167	36.863287738432	0	327	10357	0	488	0	4	kidney	kidney	36.863287738432	38.2538043320964	500	NA
s25	kidney	4TU -ve	18	Ahi1	1725	8.00718954974138	0	473	2508	0	106	0	1	kidney	kidney	8.00718954974138	8.30922799016849	235.5149	NA
s25	kidney	4TU -ve	18	Ahnak	1207	76.8236959630847	0	397	24907	0	1017	0	6	kidney	kidney	76.8236959630847	79.7215553396354	987.2551	NA
s25	kidney	4TU -ve	18	Ahsa1	216	160.294870042936	9.76696032660715e-05	65	51193	5	2122	9	1628	kidney	kidney	160.294870042936	166.341337689977	1341.2506	NA
s25	kidney	4TU -ve	18	Ahsa2	2516	54.9172339873772	0.00011905470563724	749	16799	2	727	2	9	kidney	kidney	54.9172339873772	56.9887617816273	885.3667	NA
s25	kidney	4TU -ve	18	Aida	3549	24.0215686492241	0.00171753203857841	1004	7569	13	318	13	85	kidney	kidney	24.0215686492241	24.9276839705055	272.3441	NA
s25	kidney	4TU -ve	18	Aif1l	2452	216.571815463288	0.00011868027533823	659	67408	8	2867	8	12	kidney	kidney	216.571815463288	224.741100451066	2803.6605	NA
s25	kidney	4TU -ve	18	Aifm1	173	115.046695134492	8.93841432529869e-05	58	33563	3	1523	3	5	kidney	kidney	115.046695134492	119.386360651194	1546.6071	NA
s25	kidney	4TU -ve	18	Aifm2	2152	18.431643869216	0	532	4259	0	244	0	0	kidney	kidney	18.431643869216	19.1269021660482	242	NA
s25	kidney	4TU -ve	18	Aifm3	316	11.9352448005579	0	75	2778	0	158	0	0	kidney	kidney	11.9352448005579	12.3854530419493	163.871	NA
s25	kidney	4TU -ve	18	Aig1	1076	130.607837089649	0.00023948966928653	306	45931	11	1729	11	0	kidney	kidney	130.607837089649	135.53448297171	1761.0765	NA
s25	kidney	4TU -ve	18	Aimp1	76	33.3129301078863	0	21	6290	0	441	0	20	kidney	kidney	33.3129301078863	34.569523996833	674.3652	NA
s25	kidney	4TU -ve	18	Aimp2	98	21.3776853073284	0	27	5008	0	283	2	0	kidney	kidney	21.3776853073284	22.1840709548838	316	NA
s25	kidney	4TU -ve	18	Aip	145	28.0251634240948	0.00015119443604475	40	6614	1	371	1	0	kidney	kidney	28.0251634240948	29.0822979655897	406.1176	NA
s25	kidney	4TU -ve	18	Ajuba	1459	15.7122210032661	0	418	5252	0	208	0	1	kidney	kidney	15.7122210032661	16.3049002071231	186.027	NA
s25	kidney	4TU -ve	18	Ak2	1638	278.589764711757	0.0002509696554871	384	87660	22	3688	22	19	kidney	kidney	278.589764711757	289.09842290322	3546.0965	NA
s25	kidney	4TU -ve	18	Ak3	2300	280.402713289057	0.00017827430473021	679	84140	15	3712	15	4	kidney	kidney	280.402713289057	290.979757542504	3681	NA
s25	kidney	4TU -ve	18	Ak4	3328	215.740880698692	0.0002657637262043	995	101594	27	2856	27	244	kidney	kidney	215.740880698692	223.878822074728	2689.625	NA
s25	kidney	4TU -ve	18	Ak6	340	29.3093353330156	0	81	8652	0	388	0	8	kidney	kidney	29.3093353330156	30.4149100017488	557.7778	NA
s25	kidney	4TU -ve	18	Akap1	2084	75.1618264338931	0.00032940487519215	546	27322	9	995	9	2	kidney	kidney	75.1618264338931	77.9969985869589	992	NA
s25	kidney	4TU -ve	18	Akap10	3714	11.4820076562329	0	1164	4616	0	152	0	0	kidney	kidney	11.4820076562329	11.9151193821284	153	NA
s25	kidney	4TU -ve	18	Akap11	3530	56.201405896298	0.00011731581417175	1186	25572	3	744	3	0	kidney	kidney	56.201405896298	58.3213738177863	754.5345	NA
s25	kidney	4TU -ve	18	Akap12	1001	19.1870391097576	0.00011680878402055	327	8561	1	254	1	0	kidney	kidney	19.1870391097576	19.910791599083	255	NA
s25	kidney	4TU -ve	18	Akap13	3986	32.9352324876155	7.73814129846011e-05	1096	12923	1	436	1	0	kidney	kidney	32.9352324876155	34.1775792803157	1134.3601	NA
s25	kidney	4TU -ve	18	Akap7	2258	9.14028241055384	0	737	3255	0	121	0	0	kidney	kidney	9.14028241055384	9.48506213972063	145.0169	NA
s25	kidney	4TU -ve	18	Akap8	1581	41.3201196576277	9.99800039992002e-05	540	10002	1	547	1	1	kidney	kidney	41.3201196576277	42.8787519870015	495.0625	NA
s25	kidney	4TU -ve	18	Akap9	2321	31.8776791508572	8.29668962084128e-05	670	12053	1	422	1	1	kidney	kidney	31.8776791508572	33.080134074067	1428.0519	NA
s25	kidney	4TU -ve	18	Akip1	296	34.2194043965363	0.00020646226902033	87	9687	2	453	2	0	kidney	kidney	34.2194043965363	35.5101913164748	468	NA
s25	kidney	4TU -ve	18	Akirin1	2295	51.3668763568315	0	737	21709	0	680	0	443	kidney	kidney	51.3668763568315	53.3044814463639	445.9197	NA
s25	kidney	4TU -ve	18	Akirin2	683	41.3956591816819	0.0001130326664406	249	17694	2	548	2	0	kidney	kidney	41.3956591816818	42.957140930305	542	NA
s25	kidney	4TU -ve	18	Akr1a1	94	1821.10684589778	0.00044459305038598	27	272159	121	24108	137	46	kidney	kidney	1821.10684589778	1889.80064516021	28890.4145	NA
s25	kidney	4TU -ve	18	Akr1b10	784	71.5359292792933	5.68117259402341e-05	175	17602	1	947	2	0	kidney	kidney	71.5359292792933	74.234329308392	950	NA
s25	kidney	4TU -ve	18	Akr1b3	363	78.8632631125472	8.23858955346845e-05	106	24276	2	1044	2	1029	kidney	kidney	78.8632631125472	81.8380568088292	325.4587	NA
s25	kidney	4TU -ve	18	Akr1c13	978	8.98920336244551	0.00029308323563892	272	3412	1	119	1	2	kidney	kidney	8.98920336244551	9.32828425311368	116.8635	NA
s25	kidney	4TU -ve	18	Akr1c14	2138	130.683376613704	0.00010259988098413	670	48733	5	1730	5	3	kidney	kidney	130.683376613704	135.612871915014	1687.4318	NA
s25	kidney	4TU -ve	18	Akr1c18	179	70.02513879821	0.00031714568880079	57	25225	8	927	12	0	kidney	kidney	70.02513879821	72.6665504423225	924.0106	NA
s25	kidney	4TU -ve	18	Akr1c19	4723	14.3525095702912	0.00018248175182481	1671	5480	1	190	1	0	kidney	kidney	14.3525095702912	14.8938992276605	193	NA
s25	kidney	4TU -ve	18	Akr1c21	647	3473.00515791424	0.00019413015461297	177	983876	191	45976	191	23	kidney	kidney	3473.00515791424	3604.01005732063	42656.9583	NA
s25	kidney	4TU -ve	18	Akr1d1	1649	16.8453138640786	0	528	7078	0	223	0	0	kidney	kidney	16.8453138640786	17.4807343566752	226	NA
s25	kidney	4TU -ve	18	Akr1e1	2506	89.0610988598593	0.000267435295516	730	33653	9	1179	13	3	kidney	kidney	89.0610988598593	92.4205641547985	1181.5	NA
s25	kidney	4TU -ve	18	Akr7a5	173	401.492570347881	0.00013028785472904	45	122805	16	5315	16	8	kidney	kidney	401.492570347881	416.637233657976	5369.8093	NA
s25	kidney	4TU -ve	18	Akt1	877	32.9352324876155	0.00026499425845773	218	11321	3	436	3	2	kidney	kidney	32.9352324876155	34.1775792803157	438.5817	NA
s25	kidney	4TU -ve	18	Akt1s1	686	10.9532309878538	0	162	1774	0	145	0	14	kidney	kidney	10.9532309878538	11.3663967790041	132.5999	NA
s25	kidney	4TU -ve	18	Akt2	2685	66.6258602157726	0.00046620046620046	686	25740	12	882	12	612	kidney	kidney	66.6258602157726	69.1390479936661	576.0111	NA
s25	kidney	4TU -ve	18	Aktip	2553	103.715766526367	0.00026531454513295	691	33922	9	1373	9	0	kidney	kidney	103.715766526367	107.628019155673	1417.06	NA
s25	kidney	4TU -ve	18	Alad	80	90.4963498168884	0.00060124256797381	18	14969	9	1198	12	11	kidney	kidney	90.4963498168884	93.9099540775646	1132.9547	NA
s25	kidney	4TU -ve	18	Alas1	1720	378.075317891091	0.0003376817260868	412	112532	38	5005	38	0	kidney	kidney	378.075317891091	392.336661233899	5412	NA
s25	kidney	4TU -ve	18	Alcam	3179	32.1042977230197	0	1053	10553	0	425	0	4	kidney	kidney	32.1042977230197	33.3153009039774	409.0149	NA
s25	kidney	4TU -ve	18	Aldh16a1	1908	47.8165187262858	0.00053215077605321	500	11275	6	633	6	13	kidney	kidney	47.8165187262858	49.6202011111005	679.869	NA
s25	kidney	4TU -ve	18	Aldh1a7	510	12.0107843246121	0	151	4066	0	159	0	0	kidney	kidney	12.0107843246121	12.4638419852527	151	NA
s25	kidney	4TU -ve	18	Aldh1l1	2842	159.615014326448	0.00049606069448497	656	34270	17	2113	20	31	kidney	kidney	159.615014326448	165.635837200245	2012.7429	NA
s25	kidney	4TU -ve	18	Aldh2	2248	774.506740127343	0.00022909507445589	529	135315	31	10253	31	44	kidney	kidney	774.506740127343	803.721835690542	10216.6278	NA
s25	kidney	4TU -ve	18	Aldh3a2	3518	260.460278938757	0.00032601036923303	953	95089	31	3448	32	7	kidney	kidney	260.460278938757	270.285076510386	3341.2018	NA
s25	kidney	4TU -ve	18	Aldh3b1	401	8.30934764595803	0	91	2242	0	110	0	0	kidney	kidney	8.30934764595803	8.62278376338239	109	NA
s25	kidney	4TU -ve	18	Aldh4a1	1420	366.140073090533	0.00021864173029701	363	118916	26	4847	26	113	kidney	kidney	366.140073090533	379.95120819195	4778.3185	NA
s25	kidney	4TU -ve	18	Aldh5a1	3982	91.7805217258092	0.00016750418760469	1184	23880	4	1215	4	2	kidney	kidney	91.7805217258092	95.2425661137237	1416.6667	NA
s25	kidney	4TU -ve	18	Aldh6a1	1727	560.125570861626	0.00021876487922891	588	233127	51	7415	51	20	kidney	kidney	560.125570861626	581.254014595277	7624.7631	NA
s25	kidney	4TU -ve	18	Aldh7a1	2851	326.255204389934	0.00014536091037461	752	96312	14	4319	14	24	kidney	kidney	326.255204389934	338.561846127714	4110.9111	NA
s25	kidney	4TU -ve	18	Aldh8a1	745	523.791059791573	0.00013250298131707	175	166034	22	6934	29	4	kidney	kidney	523.791059791573	543.548932866305	6740.5988	NA
s25	kidney	4TU -ve	18	Aldh9a1	1033	600.085979086278	0.00012489922903112	291	176142	22	7944	22	92	kidney	kidney	600.085979086278	622.721765602815	7939.1207	NA
s25	kidney	4TU -ve	18	Aldoa	559	678.042767910176	0.00016153832347151	133	167143	27	8976	26	1124	kidney	kidney	678.042767910176	703.619155092003	8332.4076	NA
s25	kidney	4TU -ve	18	Aldob	798	9907.76397494414	0.00018420858998615	204	1943449	358	131160	359	44	kidney	kidney	9907.76397494414	10281.4938036839	131247.468	NA
s25	kidney	4TU -ve	18	Alg1	286	56.201405896298	0.00020683592740058	93	19339	4	744	4	0	kidney	kidney	56.201405896298	58.3213738177863	750	NA
s25	kidney	4TU -ve	18	Alg11	3475	13.2949562335329	0.00067306074373212	1074	5943	4	176	4	0	kidney	kidney	13.2949562335329	13.7964540214118	189	NA
s25	kidney	4TU -ve	18	Alg12	585	17.9028672008369	0.00020016012810248	127	4996	1	237	1	0	kidney	kidney	17.9028672008369	18.5781795629239	237	NA
s25	kidney	4TU -ve	18	Alg14	2135	28.553940092474	0.00023266635644485	647	8596	2	378	2	0	kidney	kidney	28.553940092474	29.631020568714	378	NA
s25	kidney	4TU -ve	18	Alg2	1726	23.3417129327367	0.00044969083754918	511	8895	4	309	4	0	kidney	kidney	23.3417129327367	24.2221834807742	342	NA
s25	kidney	4TU -ve	18	Alg3	997	19.1114995857035	0.00024642681123706	288	4058	1	253	1	51	kidney	kidney	19.1114995857035	19.8324026557795	194.6701	NA
s25	kidney	4TU -ve	18	Alg5	2996	70.02513879821	9.33358222885944e-05	858	21428	2	927	3	0	kidney	kidney	70.02513879821	72.6665504423225	875	NA
s25	kidney	4TU -ve	18	Alg6	1392	9.29136145866217	0	463	3669	0	123	0	0	kidney	kidney	9.29136145866217	9.64184002632758	146.0103	NA
s25	kidney	4TU -ve	18	Alg8	426	13.0683376613704	0	131	4692	0	173	0	1	kidney	kidney	13.0683376613704	13.5612871915014	184.0769	NA
s25	kidney	4TU -ve	18	Alg9	1832	15.4100629070494	0	518	5947	0	204	0	0	kidney	kidney	15.4100629070494	15.9913444339092	200	NA
s25	kidney	4TU -ve	18	Alkbh3	335	20.9999876870576	0	94	6422	0	278	0	1	kidney	kidney	20.9999876870576	21.7921262383664	274.0357	NA
s25	kidney	4TU -ve	18	Alkbh4	1635	10.3489147954205	0	384	2709	0	137	0	0	kidney	kidney	10.3489147954205	10.7392852325763	122	NA
s25	kidney	4TU -ve	18	Alkbh5	4097	124.035898496937	0.00044610268472706	1311	49316	22	1642	22	4	kidney	kidney	124.035898496937	128.714644904308	1639.9519	NA
s25	kidney	4TU -ve	18	Alkbh6	522	15.7877605273203	0	104	2801	0	209	0	10	kidney	kidney	15.7877605273203	16.3832891504265	189	NA
s25	kidney	4TU -ve	18	Alkbh7	230	13.1438771854245	0	53	2028	0	174	0	0	kidney	kidney	13.1438771854245	13.6396761348049	181	NA
s25	kidney	4TU -ve	18	Alkbh8	7334	21.3776853073284	0	2154	6873	0	283	0	12	kidney	kidney	21.3776853073284	22.1840709548838	301.6526	NA
s25	kidney	4TU -ve	18	Alpl	704	251.168917480095	0.00020506811190859	156	68270	14	3325	14	19	kidney	kidney	251.168917480095	260.643236484059	3328.888	NA
s25	kidney	4TU -ve	18	Als2	1251	37.0143667865403	0.00049459478555783	319	14153	7	490	7	0	kidney	kidney	37.0143667865403	38.4105822187034	563.0132	NA
s25	kidney	4TU -ve	18	Als2cl	2034	17.0719324362411	0	491	6145	0	226	0	0	kidney	kidney	17.0719324362411	17.7159011865856	227	NA
s25	kidney	4TU -ve	18	Alyref	2732	22.2841595959784	0.00063502143197332	912	6299	4	295	4	31	kidney	kidney	22.2841595959784	23.1247382745255	284	NA
s25	kidney	4TU -ve	18	Amacr	1377	367.877482143778	0.00017678139997773	429	152731	27	4870	30	3	kidney	kidney	367.877482143778	381.75415388793	4924	NA
s25	kidney	4TU -ve	18	Ambra1	1026	15.183444334887	0	218	4772	0	201	0	0	kidney	kidney	15.183444334887	15.7561776039987	230.0269	NA
s25	kidney	4TU -ve	18	Amdhd2	312	52.8776668379148	0	67	9135	0	700	0	0	kidney	kidney	52.8776668379148	54.8722603124334	726.0385	NA
s25	kidney	4TU -ve	18	Amfr	1579	165.280478630511	0.00035562479890264	470	59051	21	2188	21	0	kidney	kidney	165.280478630511	171.515007948006	2175.3333	NA
s25	kidney	4TU -ve	18	Ammecr1	4387	17.2985510084035	0.00044812906116961	1454	4463	2	229	2	2	kidney	kidney	17.2985510084035	17.9510680164961	228.0455	NA
s25	kidney	4TU -ve	18	Ammecr1l	3316	117.086262283954	7.74153592072667e-05	992	38752	3	1550	3	0	kidney	kidney	117.086262283954	121.502862120388	1399	NA
s25	kidney	4TU -ve	18	Amn	297	206.676137812193	7.5298369790294e-05	91	53122	4	2736	5	10	kidney	kidney	206.676137812193	214.472148878311	2840.7499	NA
s25	kidney	4TU -ve	18	Amn1	821	14.5035886183995	0.00016801075268817	301	5952	1	192	6	0	kidney	kidney	14.5035886183995	15.0506771142674	439.655	NA
s25	kidney	4TU -ve	18	Amot	3951	50.1582439719649	9.94629003381739e-05	1283	20108	2	664	2	0	kidney	kidney	50.1582439719649	52.0502583535082	660.0159	NA
s25	kidney	4TU -ve	18	Amotl1	5826	38.1474596473528	6.88136526286815e-05	1546	14532	1	505	1	0	kidney	kidney	38.1474596473528	39.5864163682555	510	NA
s25	kidney	4TU -ve	18	Amotl2	1973	56.1258663722438	0	537	17582	0	743	0	4	kidney	kidney	56.1258663722438	58.2429848744829	663.1058	NA
s25	kidney	4TU -ve	18	Ampd2	853	20.6978295908409	0	246	7092	0	274	0	2	kidney	kidney	20.6978295908409	21.4785704651525	267.6667	NA
s25	kidney	4TU -ve	18	Ampd3	1495	16.7697743400244	0.00043923865300146	445	6830	3	222	3	0	kidney	kidney	16.7697743400244	17.4023454133717	228	NA
s25	kidney	4TU -ve	18	Amt	804	93.8956283993258	0.00037976162654825	261	34232	13	1243	13	0	kidney	kidney	93.8956283993258	97.437456526221	1245	NA
s25	kidney	4TU -ve	18	Amz2	2002	36.7122086903237	0	563	6617	0	486	0	7	kidney	kidney	36.7122086903237	38.0970264454895	731.2917	NA
s25	kidney	4TU -ve	18	Anapc1	3913	34.3704834446446	0	1192	12623	0	455	0	0	kidney	kidney	34.3704834446446	35.6669692030817	495.0106	NA
s25	kidney	4TU -ve	18	Anapc11	2772	106.510728916371	0.0001450887459496	731	41354	6	1410	6	4	kidney	kidney	106.510728916371	110.528410057902	1427.6242	NA
s25	kidney	4TU -ve	18	Anapc13	286	195.043051107851	0.00010119921064615	79	39526	4	2582	4	474	kidney	kidney	195.043051107851	202.400251609576	2848.0417	NA
s25	kidney	4TU -ve	18	Anapc15	2608	12.7661795651537	0	712	3816	0	169	0	23	kidney	kidney	12.7661795651537	13.2477314182875	159.5625	NA
s25	kidney	4TU -ve	18	Anapc16	1314	94.7265631639216	0.00011575413821044	369	25917	3	1254	4	0	kidney	kidney	94.7265631639216	98.2997349025593	1306	NA
s25	kidney	4TU -ve	18	Anapc2	452	38.1474596473528	0	124	9417	0	505	0	1	kidney	kidney	38.1474596473528	39.5864163682555	538.0833	NA
s25	kidney	4TU -ve	18	Anapc4	3426	50.4604020681815	0	1028	14624	0	668	6	0	kidney	kidney	50.4604020681815	52.3638141267222	658	NA
s25	kidney	4TU -ve	18	Anapc5	2870	147.453150953728	0.00025696131564193	707	42808	11	1952	11	19	kidney	kidney	147.453150953728	153.015217328386	2014.3397	NA
s25	kidney	4TU -ve	18	Anapc7	2909	38.9028548878944	0.0001310615989515	771	7630	1	515	1	2	kidney	kidney	38.9028548878944	40.3703058012903	514.1182	NA
s25	kidney	4TU -ve	18	Angel2	2484	64.057516397931	0.00019525529629991	745	20486	4	848	4	0	kidney	kidney	64.057516397931	66.4738239213479	907.0204	NA
s25	kidney	4TU -ve	18	Angpt1	2247	9.51798003082466	0.00026532236667551	732	3769	1	126	1	0	kidney	kidney	9.51798003082466	9.87700685623801	117	NA
s25	kidney	4TU -ve	18	Angpt2	1785	8.98920336244551	0.00027166530834012	506	3681	1	119	1	0	kidney	kidney	8.98920336244551	9.32828425311368	118	NA
s25	kidney	4TU -ve	18	Angptl2	1431	18.1294857729993	0	374	6969	0	240	0	0	kidney	kidney	18.1294857729993	18.8133463928343	218	NA
s25	kidney	4TU -ve	18	Angptl4	2401	177.366802479177	0.00017015070491006	581	41140	7	2348	7	8	kidney	kidney	177.366802479177	184.057238876562	2342.3833	NA
s25	kidney	4TU -ve	18	Ank	1692	8.68704526622886	0.00031735956839098	501	3151	1	115	1	2	kidney	kidney	8.68704526622885	9.01472847989977	114	NA
s25	kidney	4TU -ve	18	Ank3	5636	547.51047034458	0.00024590163934426	1505	146400	36	7248	36	12	kidney	kidney	547.51047034458	568.163061063596	7726.9152	NA
s25	kidney	4TU -ve	18	Ankfy1	6740	49.1762301592607	0.00014773230905599	1817	20307	3	651	3	9	kidney	kidney	49.1762301592607	51.0312020905631	687.6837	NA
s25	kidney	4TU -ve	18	Ankhd1	1179	70.7805340387516	0	325	10081	0	937	1	1	kidney	kidney	70.7805340387516	73.4504398753573	1696.5604	NA
s25	kidney	4TU -ve	18	Ankib1	2756	69.4208226057767	4.0842999509884e-05	920	24484	1	919	1	3	kidney	kidney	69.4208226057767	72.0394388958947	1006.5726	NA
s25	kidney	4TU -ve	18	Ankle2	2131	30.0647305735573	9.64785335262904e-05	685	10365	1	398	1	2	kidney	kidney	30.0647305735573	31.1987994347836	393.25	NA
s25	kidney	4TU -ve	18	Ankmy2	890	31.7266001027489	0.00017882689556509	265	11184	2	420	2	0	kidney	kidney	31.7266001027489	32.92335618746	419.0571	NA
s25	kidney	4TU -ve	18	Ankra2	1822	24.8525034138199	0.00031214233690562	549	9611	3	329	3	0	kidney	kidney	24.8525034138199	25.7899623468437	354	NA
s25	kidney	4TU -ve	18	Ankrd10	4552	45.0215563362817	0.00042395978438616	1342	16511	7	596	7	0	kidney	kidney	45.0215563362817	46.7198102088719	586.1111	NA
s25	kidney	4TU -ve	18	Ankrd11	9843	127.737335175591	0.00010295480284155	1805	19426	2	1691	2	3	kidney	kidney	127.737335175591	132.555703126178	1907.4584	NA
s25	kidney	4TU -ve	18	Ankrd12	2651	8.53596621812053	0.00061443932411674	848	3255	2	113	2	0	kidney	kidney	8.53596621812053	8.85795059329282	1078.4284	NA
s25	kidney	4TU -ve	18	Ankrd13a	1398	45.3237144324984	7.20097933318931e-05	353	13887	1	600	1	26	kidney	kidney	45.3237144324984	47.0333659820858	590.4516	NA
s25	kidney	4TU -ve	18	Ankrd13b	1786	10.0467566992038	0.00094206311822892	346	2123	2	133	2	0	kidney	kidney	10.0467566992038	10.4257294593623	133	NA
s25	kidney	4TU -ve	18	Ankrd13c	2994	357.453027824304	0.00024504504504504	942	138750	34	4732	34	4	kidney	kidney	357.453027824304	370.93647971205	4721.8951	NA
s25	kidney	4TU -ve	18	Ankrd16	1265	26.4388334189574	0.00060710310634422	325	9883	6	350	6	0	kidney	kidney	26.4388334189574	27.4361301562167	361	NA
s25	kidney	4TU -ve	18	Ankrd17	2116	58.1654335217062	0	707	20397	0	770	0	5	kidney	kidney	58.1654335217062	60.3594863436767	1619.7929	NA
s25	kidney	4TU -ve	18	Ankrd24	3318	16.0143790994828	0.00023485204321277	630	4258	1	212	1	0	kidney	kidney	16.0143790994828	16.618455980337	197	NA
s25	kidney	4TU -ve	18	Ankrd27	4339	19.5647367300285	0	1054	7887	0	259	0	0	kidney	kidney	19.5647367300285	20.3027363156004	250	NA
s25	kidney	4TU -ve	18	Ankrd28	3696	29.007177236799	0.00037037037037037	1167	10800	4	384	4	0	kidney	kidney	29.007177236799	30.1013542285349	388.0714	NA
s25	kidney	4TU -ve	18	Ankrd29	2232	20.4712110186784	0.00027855153203342	652	7180	2	271	2	0	kidney	kidney	20.4712110186784	21.2434036352421	266	NA
s25	kidney	4TU -ve	18	Ankrd33b	7734	46.4568072933108	0.00034032126327252	2070	14692	5	615	5	102	kidney	kidney	46.4568072933108	48.2092001316379	555.0227	NA
s25	kidney	4TU -ve	18	Ankrd40	2425	58.3920520938687	5.40365286933967e-05	661	18506	1	773	1	40	kidney	kidney	58.3920520938687	60.5946531735872	746.6471	NA
s25	kidney	4TU -ve	18	Ankrd44	3193	13.2194167094787	0	1070	4937	0	175	0	0	kidney	kidney	13.2194167094787	13.7180650781083	304.0619	NA
s25	kidney	4TU -ve	18	Ankrd46	1589	35.7301948776196	0.00030747943731262	505	13009	4	473	4	0	kidney	kidney	35.7301948776195	37.0779701825443	464.1538	NA
s25	kidney	4TU -ve	18	Ankrd49	2889	12.9927981373162	0.00033795201081446	864	2959	1	172	1	2	kidney	kidney	12.9927981373162	13.4828982481979	247.5	NA
s25	kidney	4TU -ve	18	Ankrd50	3250	10.4244543194746	0	1003	4013	0	138	0	1	kidney	kidney	10.4244543194746	10.8176741758797	137.5	NA
s25	kidney	4TU -ve	18	Ankrd54	1194	15.6366814792119	0.00025252525252525	267	3960	1	207	1	0	kidney	kidney	15.6366814792119	16.2265112638196	210.125	NA
s25	kidney	4TU -ve	18	Ankrd9	1166	9.06474288649967	0.0008133387555917	283	2459	2	120	2	0	kidney	kidney	9.06474288649967	9.40667319641715	130	NA
s25	kidney	4TU -ve	18	Anks1	3187	23.03955483652	0	769	9997	0	305	0	0	kidney	kidney	23.03955483652	23.9086277075603	288	NA
s25	kidney	4TU -ve	18	Anks3	957	20.5467505427326	0.0001957330201605	234	5109	1	272	1	0	kidney	kidney	20.5467505427326	21.3217925785455	248	NA
s25	kidney	4TU -ve	18	Anks4b	2567	62.5467259168478	0.0002907822041291	740	17195	5	828	5	4	kidney	kidney	62.5467259168477	64.9060450552784	908.375	NA
s25	kidney	4TU -ve	18	Ankzf1	1843	12.2374028967746	0.0008998200359928	413	3334	3	162	3	0	kidney	kidney	12.2374028967746	12.6990088151632	161	NA
s25	kidney	4TU -ve	18	Ano10	2834	28.2517819962573	0	752	7853	0	374	0	1	kidney	kidney	28.2517819962573	29.3174647955001	373.5	NA
s25	kidney	4TU -ve	18	Ano6	3607	30.2158096216656	0	878	7069	0	400	0	0	kidney	kidney	30.2158096216656	31.3555773213905	498.6771	NA
s25	kidney	4TU -ve	18	Anp32a	1197	43.4352263311443	0	356	15692	0	575	0	0	kidney	kidney	43.4352263311443	45.0736423994989	590.0702	NA
s25	kidney	4TU -ve	18	Anp32b	503	131.061074233974	0.00036096483777815	163	47096	17	1735	17	315	kidney	kidney	131.061074233974	136.004816631531	1676.3333	NA
s25	kidney	4TU -ve	18	Anp32e	2283	77.0503145352472	2.86401649673502e-05	755	34916	1	1020	1	0	kidney	kidney	77.0503145352472	79.9567221695458	1018.0492	NA
s25	kidney	4TU -ve	18	Anpep	421	84.8308855128261	0.00014687163419171	93	20426	3	1123	3	5	kidney	kidney	84.8308855128261	88.0307833298039	1298.1937	NA
s25	kidney	4TU -ve	18	Antxr2	4470	9.89567765109548	0	1366	3335	0	131	0	1	kidney	kidney	9.89567765109548	10.2689515727554	130.0901	NA
s25	kidney	4TU -ve	18	Anxa11	894	73.726575476864	4.77281405116457e-05	245	20952	1	976	1	976	kidney	kidney	73.726575476864	76.5076086641928	328.4922	NA
s25	kidney	4TU -ve	18	Anxa2	290	41.6222777538443	0.00039901045407389	78	12531	5	551	5	3	kidney	kidney	41.6222777538443	43.1923077602154	545.0556	NA
s25	kidney	4TU -ve	18	Anxa3	1288	15.3345233829953	0	355	5846	0	203	0	0	kidney	kidney	15.3345233829953	15.9129554906057	189	NA
s25	kidney	4TU -ve	18	Anxa4	1979	50.4604020681815	0.00057099352874	608	21016	12	668	12	0	kidney	kidney	50.4604020681815	52.3638141267222	654	NA
s25	kidney	4TU -ve	18	Anxa5	421	145.338044280211	0.0002407028523288	134	41545	10	1924	10	14	kidney	kidney	145.338044280211	150.820326915888	1937.6667	NA
s25	kidney	4TU -ve	18	Anxa6	354	33.615088204103	0.00034234851078397	80	8763	3	445	3	1	kidney	kidney	33.615088204103	34.8830797700469	489.2	NA
s25	kidney	4TU -ve	18	Anxa7	1219	114.064681321788	0.00012964843665593	362	46279	6	1510	6	0	kidney	kidney	114.064681321788	118.367304388249	1546.0116	NA
s25	kidney	4TU -ve	18	Aoah	1137	30.2913491457197	0.00071106897369044	343	8438	6	401	5	0	kidney	kidney	30.2913491457197	31.433966264694	622.1591	NA
s25	kidney	4TU -ve	18	Ap1ar	1548	57.9388149495438	0.0003586800573888	512	25092	9	767	9	6	kidney	kidney	57.9388149495437	60.1243195137663	782.4147	NA
s25	kidney	4TU -ve	18	Ap1b1	999	71.0826921349683	8.90511598913576e-05	250	22459	2	941	2	1	kidney	kidney	71.0826921349683	73.7639956485712	943.5	NA
s25	kidney	4TU -ve	18	Ap1g1	4009	172.15457531944	0.0001140957100013	1278	61352	7	2279	7	7	kidney	kidney	172.15457531944	178.648401788622	1795.383	NA
s25	kidney	4TU -ve	18	Ap1g2	2295	16.4676162438077	0.00024372410431391	521	4103	1	218	1	0	kidney	kidney	16.4676162438077	17.0887896401578	214	NA
s25	kidney	4TU -ve	18	Ap1m1	844	40.7913429892485	0	206	11658	0	540	0	4	kidney	kidney	40.7913429892485	42.3300293838772	536.7381	NA
s25	kidney	4TU -ve	18	Ap1m2	2120	10.2733752713663	0	641	2901	0	136	0	0	kidney	kidney	10.2733752713663	10.6608962892728	137	NA
s25	kidney	4TU -ve	18	Ap1s1	751	54.2373782708897	0	182	14295	0	718	0	1	kidney	kidney	54.2373782708897	56.283261291896	717.0961	NA
s25	kidney	4TU -ve	18	Ap1s3	2542	18.2805648211077	0	890	6471	0	242	0	4	kidney	kidney	18.2805648211077	18.9701242794413	209.7121	NA
s25	kidney	4TU -ve	18	Ap2a2	1642	108.550296065834	0.00012134940538791	431	24722	3	1437	3	0	kidney	kidney	108.550296065834	112.644911527095	1572.6	NA
s25	kidney	4TU -ve	18	Ap2m1	1464	130.758916137758	7.8610172156277e-05	426	38163	3	1731	3	562	kidney	kidney	130.758916137758	135.691260858317	1332.8981	NA
s25	kidney	4TU -ve	18	Ap2s1	538	65.0395302106352	7.13826825612107e-05	117	14009	1	861	1	29	kidney	kidney	65.0395302106352	67.4928801842931	803.3128	NA
s25	kidney	4TU -ve	18	Ap3b1	559	54.4639968430522	0.0002691500242235	174	18577	5	721	5	0	kidney	kidney	54.4639968430522	56.5184281218064	746	NA
s25	kidney	4TU -ve	18	Ap3d1	1766	81.1294488341721	9.72526136639922e-05	430	20565	2	1074	2	9	kidney	kidney	81.1294488341721	84.1897251079335	1328.727	NA
s25	kidney	4TU -ve	18	Ap3m1	5502	38.8273153638403	0.0007217090069284	1597	13856	10	514	10	56	kidney	kidney	38.8273153638403	40.2919168579868	487.319	NA
s25	kidney	4TU -ve	18	Ap3s1	1512	40.0359477487069	0.00017135023989033	565	17508	3	530	3	499	kidney	kidney	40.0359477487069	41.5461399508424	234.9333	NA
s25	kidney	4TU -ve	18	Ap3s2	5530	25.6078986543616	0.00012729124236252	1483	7856	1	339	1	0	kidney	kidney	25.6078986543616	26.5738517798785	334	NA
s25	kidney	4TU -ve	18	Ap4e1	4243	22.3596991200325	0	1305	5187	0	296	0	52	kidney	kidney	22.3596991200325	23.203127217829	261.4503	NA
s25	kidney	4TU -ve	18	Ap4m1	2899	10.575533367583	0	670	3057	0	140	0	0	kidney	kidney	10.575533367583	10.9744520624867	181	NA
s25	kidney	4TU -ve	18	Ap4s1	251	24.3237267454408	0.0006746727836999	75	7411	5	322	5	0	kidney	kidney	24.3237267454408	25.2412397437194	329.0556	NA
s25	kidney	4TU -ve	18	Ap5m1	9942	27.0431496113907	0.00038461538461538	3204	10400	4	358	7	1	kidney	kidney	27.0431496113907	28.0632417026445	343.5	NA
s25	kidney	4TU -ve	18	Ap5s1	874	18.2050252970535	0.00065132435953104	204	4606	3	241	3	0	kidney	kidney	18.2050252970535	18.8917353361378	240	NA
s25	kidney	4TU -ve	18	Ap5z1	1703	20.7733691148951	0	376	5258	0	275	0	2	kidney	kidney	20.7733691148951	21.556959408456	239	NA
s25	kidney	4TU -ve	18	Apba3	126	26.5899124670657	0	43	5717	0	352	0	0	kidney	kidney	26.5899124670657	27.5929080428236	431	NA
s25	kidney	4TU -ve	18	Apbb2	4565	85.8884388495844	0.00023994241382068	1359	25006	6	1137	6	1	kidney	kidney	85.8884388495844	89.1282285360525	1224.2658	NA
s25	kidney	4TU -ve	18	Apc	6785	26.0611357986866	0.00054357673491574	1935	11038	6	345	6	0	kidney	kidney	26.0611357986866	27.0441854396993	363.0625	NA
s25	kidney	4TU -ve	18	Apeh	159	157.65098670104	0.00017129642846946	39	35027	6	2087	6	6	kidney	kidney	157.65098670104	163.597724674355	2098.3636	NA
s25	kidney	4TU -ve	18	Apela	576	14.9568257627245	0.00015112588786459	172	6617	1	198	1	0	kidney	kidney	14.9568257627245	15.5210107740883	1592.025	NA
s25	kidney	4TU -ve	18	Apex1	166	9.74459860298715	0	56	3467	0	129	0	0	kidney	kidney	9.74459860298715	10.1121736861484	156	NA
s25	kidney	4TU -ve	18	Aph1a	1917	51.6690344530481	0.0001612643122077	494	18603	3	684	3	403	kidney	kidney	51.6690344530481	53.6180372195778	484.7051	NA
s25	kidney	4TU -ve	18	Aph1b	4399	20.8489086389493	0	1343	7125	0	276	0	3	kidney	kidney	20.8489086389493	21.6353483517595	298.7072	NA
s25	kidney	4TU -ve	18	Aph1c	4300	59.7517635268437	0.00063283856863421	1275	17382	11	791	11	2	kidney	kidney	59.7517635268437	62.0056541530497	813.6904	NA
s25	kidney	4TU -ve	18	Api5	2077	37.4676039308653	0.00056473245799802	694	14166	8	496	8	31	kidney	kidney	37.4676039308653	38.8809158785242	484.6771	NA
s25	kidney	4TU -ve	18	Apip	80	21.7553829275992	0	20	3576	0	288	0	3	kidney	kidney	21.7553829275992	22.5760156714012	326.5	NA
s25	kidney	4TU -ve	18	Apln	2567	7.85611050163305	0	716	3040	0	104	0	0	kidney	kidney	7.85611050163305	8.15245010356153	104	NA
s25	kidney	4TU -ve	18	Aplp2	1314	185.071833932702	0.00032277731951368	430	55766	18	2450	18	18	kidney	kidney	185.071833932702	192.052911093517	2971.5	NA
s25	kidney	4TU -ve	18	Apmap	899	113.762523225571	0.0002533717938723	281	51308	13	1506	13	0	kidney	kidney	113.762523225571	118.053748615035	1507	NA
s25	kidney	4TU -ve	18	Apoa4	169	9.82013812704131	0	36	1643	0	130	0	0	kidney	kidney	9.82013812704131	10.1905626294519	131	NA
s25	kidney	4TU -ve	18	Apobec1	1015	9.51798003082466	0.00057012542759407	254	1754	1	126	1	4	kidney	kidney	9.51798003082466	9.87700685623801	122.7333	NA
s25	kidney	4TU -ve	18	Apobec3	3422	17.8273276767827	0	879	5782	0	236	0	0	kidney	kidney	17.8273276767827	18.4997906196204	264.9949	NA
s25	kidney	4TU -ve	18	Apoc3	290	21.9064619757075	0	83	4435	0	290	0	2	kidney	kidney	21.9064619757075	22.7327935580081	312.1429	NA
s25	kidney	4TU -ve	18	Apoe	506	151.758903824815	0.00016792611251049	155	29775	5	2009	5	18	kidney	kidney	151.758903824815	157.483387096684	2374.1	NA
s25	kidney	4TU -ve	18	Apoh	101	10.122296223258	0	36	2834	0	134	0	0	kidney	kidney	10.122296223258	10.5041184026658	121	NA
s25	kidney	4TU -ve	18	Apom	113	104.395622242855	5.51024906325766e-05	24	18148	1	1382	1	4	kidney	kidney	104.395622242855	108.333519645404	1311	NA
s25	kidney	4TU -ve	18	Apoo	282	188.017875370814	7.30342822921079e-05	85	68461	5	2489	5	2383	kidney	kidney	188.017875370814	195.110079882352	1257	NA
s25	kidney	4TU -ve	18	Apool	473	42.5287520424943	6.55866727880895e-05	154	15247	1	563	1	5	kidney	kidney	42.5287520424943	44.1329750798571	576.2	NA
s25	kidney	4TU -ve	18	Apopt1	3457	62.1690282965769	0.00029422148993762	892	16994	5	823	5	2	kidney	kidney	62.1690282965769	64.514100338761	749.6994	NA
s25	kidney	4TU -ve	18	App	5686	1127.88063365272	0.00021421019778741	1690	434153	93	14931	92	33	kidney	kidney	1127.88063365272	1170.4253124642	15010.5932	NA
s25	kidney	4TU -ve	18	Appbp2	4384	64.1330559219852	0.00015361573025077	1408	26039	4	849	4	1	kidney	kidney	64.1330559219852	66.5522128646514	856.0521	NA
s25	kidney	4TU -ve	18	Appl1	4740	24.7014243657116	0.00030668574933551	1646	9782	3	327	3	0	kidney	kidney	24.7014243657116	25.6331844602367	405.3435	NA
s25	kidney	4TU -ve	18	Appl2	1753	49.6294673035857	5.55092978073827e-05	454	18015	1	657	1	0	kidney	kidney	49.6294673035857	51.5015357503839	661	NA
s25	kidney	4TU -ve	18	Aprt	985	116.935183235846	0.00018350307367648	242	32697	6	1548	6	3	kidney	kidney	116.935183235846	121.346084233781	1534.0652	NA
s25	kidney	4TU -ve	18	Aptx	5033	20.3201319705701	0.0005991611743559	1290	5007	3	269	3	2	kidney	kidney	20.3201319705701	21.0866257486351	266.6667	NA
s25	kidney	4TU -ve	18	Aqp1	1758	659.460044992851	0.00015619493127423	439	249688	39	8730	39	4	kidney	kidney	659.460044992851	684.335475039348	8675.5714	NA
s25	kidney	4TU -ve	18	Aqp11	2619	100.694185564201	0.00021036814425244	764	33275	7	1333	7	5	kidney	kidney	100.694185564201	104.492461423534	1329.5	NA
s25	kidney	4TU -ve	18	Aqp2	505	128.719348988295	0.00039702495963579	106	37781	15	1704	15	22	kidney	kidney	128.719348988295	133.574759389124	1662.1772	NA
s25	kidney	4TU -ve	18	Aqp3	812	65.1150697346893	0.00038320049049662	215	26096	10	862	10	17	kidney	kidney	65.1150697346893	67.5712691275966	852.5	NA
s25	kidney	4TU -ve	18	Aqp4	4057	13.5215748056953	0.00017683465959328	1239	5655	1	179	1	0	kidney	kidney	13.5215748056953	14.0316208513223	180.0841	NA
s25	kidney	4TU -ve	18	Aqp6	1584	40.1114872727611	0	432	11267	0	531	0	1	kidney	kidney	40.1114872727611	41.6245288941459	435.012	NA
s25	kidney	4TU -ve	18	Aqp7	1172	15.6366814792119	0	422	3638	0	207	0	0	kidney	kidney	15.6366814792119	16.2265112638196	219	NA
s25	kidney	4TU -ve	18	Aqr	307	8.30934764595803	0	122	3388	0	110	0	6	kidney	kidney	8.30934764595803	8.62278376338239	211.0961	NA
s25	kidney	4TU -ve	18	Ar	6335	117.463959904225	0.00041813789258502	1937	43048	18	1555	17	2	kidney	kidney	117.463959904225	121.894806836906	1572.3399	NA
s25	kidney	4TU -ve	18	Araf	2056	58.7697497141396	0.00040818177695133	597	22049	9	778	9	17	kidney	kidney	58.7697497141396	60.9865978901045	946.7	NA
s25	kidney	4TU -ve	18	Arap1	1265	16.5431557678619	0	301	5598	0	219	0	1	kidney	kidney	16.5431557678619	17.1671785834613	218.5	NA
s25	kidney	4TU -ve	18	Arap2	1825	26.4388334189574	9.97506234413965e-05	650	10025	1	350	1	0	kidney	kidney	26.4388334189574	27.4361301562167	666	NA
s25	kidney	4TU -ve	18	Arap3	548	26.6654519911199	0	135	6593	0	353	0	0	kidney	kidney	26.6654519911199	27.6712969861271	355	NA
s25	kidney	4TU -ve	18	Arcn1	2363	76.8992354871389	7.83791198024846e-05	730	25517	2	1018	2	149	kidney	kidney	76.8992354871389	79.7999442829389	1056.1342	NA
s25	kidney	4TU -ve	18	Arel1	3558	22.586317692195	0.00028352707683583	974	7054	2	299	2	0	kidney	kidney	22.586317692195	23.4382940477394	297	NA
s25	kidney	4TU -ve	18	Arf1	1122	374.524960260545	0.00016538072551252	326	157213	26	4958	26	2023	kidney	kidney	374.524960260545	388.652380898635	3925.314	NA
s25	kidney	4TU -ve	18	Arf2	1588	24.1726476973325	0	445	6080	0	320	0	2	kidney	kidney	24.1726476973325	25.0844618571124	316.5103	NA
s25	kidney	4TU -ve	18	Arf3	3699	65.2661487827977	0.00013630787405152	1125	22009	3	864	3	115	kidney	kidney	65.2661487827977	67.7280470142035	804.5	NA
s25	kidney	4TU -ve	18	Arf4	2168	83.5467136039053	2.5799127989474e-05	676	38761	1	1106	1	4	kidney	kidney	83.5467136039053	86.6981712936448	1106.0159	NA
s25	kidney	4TU -ve	18	Arf5	444	88.003545523101	9.3694368968425e-05	138	21346	2	1165	2	0	kidney	kidney	88.003545523101	91.3231189485499	1116.1444	NA
s25	kidney	4TU -ve	18	Arf6	462	53.4819830303481	0.00100726986073399	175	22834	23	708	23	1	kidney	kidney	53.4819830303481	55.4993718588612	534	NA
s25	kidney	4TU -ve	18	Arfgap1	1156	21.0755272111117	0.00033096144299189	303	6043	2	279	2	0	kidney	kidney	21.0755272111117	21.8705151816699	444.0741	NA
s25	kidney	4TU -ve	18	Arfgap2	1146	18.431643869216	0	304	5073	0	244	0	208	kidney	kidney	18.431643869216	19.1269021660482	136.55	NA
s25	kidney	4TU -ve	18	Arfgap3	1369	18.3561043451618	0	415	6815	0	243	0	4	kidney	kidney	18.3561043451618	19.0485132227447	241.7926	NA
s25	kidney	4TU -ve	18	Arfgef1	1344	63.604279253606	3.95303790963355e-05	438	25297	1	842	1	8	kidney	kidney	63.604279253606	66.003490261527	1043.91	NA
s25	kidney	4TU -ve	18	Arfgef2	3264	29.3093353330156	0.00027811254287568	952	10787	3	388	3	0	kidney	kidney	29.3093353330156	30.4149100017488	392	NA
s25	kidney	4TU -ve	18	Arfip2	2989	37.5431434549195	0	690	8835	0	497	0	4	kidney	kidney	37.5431434549195	38.9593048218277	484.9264	NA
s25	kidney	4TU -ve	18	Arfrp1	2300	40.8668825133027	0.00039750894395123	632	15094	6	541	14	0	kidney	kidney	40.8668825133027	42.4084183271807	532	NA
s25	kidney	4TU -ve	18	Arglu1	2447	96.1618141209507	0.00016137361218693	854	30984	5	1273	5	2	kidney	kidney	96.1618141209507	99.7891248253253	1687	NA
s25	kidney	4TU -ve	18	Arhgap1	1426	35.2769577332946	0.00014655235582911	416	13647	2	467	2	4	kidney	kidney	35.2769577332946	36.6076365227234	457	NA
s25	kidney	4TU -ve	18	Arhgap10	553	24.3237267454408	0.00042140750105351	125	7119	3	322	3	1	kidney	kidney	24.3237267454408	25.2412397437194	368.6429	NA
s25	kidney	4TU -ve	18	Arhgap12	2129	37.316524882757	6.13685179502915e-05	760	16295	1	494	1	0	kidney	kidney	37.316524882757	38.7241379919173	518	NA
s25	kidney	4TU -ve	18	Arhgap15	3955	7.70503145352472	0.00169664065151001	1132	2947	5	102	5	0	kidney	kidney	7.70503145352472	7.99567221695458	107.0758	NA
s25	kidney	4TU -ve	18	Arhgap17	2833	20.8489086389493	0	605	4541	0	276	0	0	kidney	kidney	20.8489086389493	21.6353483517595	330.0189	NA
s25	kidney	4TU -ve	18	Arhgap18	1552	68.8920459373975	7.52445447705041e-05	493	26580	2	912	2	2	kidney	kidney	68.8920459373975	71.4907162927704	957.5	NA
s25	kidney	4TU -ve	18	Arhgap21	1300	34.4460229686988	0.00027852567078265	377	10771	3	456	3	5	kidney	kidney	34.4460229686988	35.7453581463852	470.2632	NA
s25	kidney	4TU -ve	18	Arhgap22	356	9.36690098271633	0	62	1722	0	124	0	0	kidney	kidney	9.36690098271633	9.72022896963106	120	NA
s25	kidney	4TU -ve	18	Arhgap24	610	127.963953747754	0.00048229151376627	196	47689	23	1694	18	8	kidney	kidney	127.963953747754	132.790869956089	1771.0353	NA
s25	kidney	4TU -ve	18	Arhgap26	5475	17.2985510084035	0	1538	6153	0	229	0	0	kidney	kidney	17.2985510084035	17.9510680164961	294.0114	NA
s25	kidney	4TU -ve	18	Arhgap27	1796	29.9891910495031	0.00047064360513001	449	8499	4	397	4	0	kidney	kidney	29.9891910495031	31.1204104914801	394	NA
s25	kidney	4TU -ve	18	Arhgap29	1778	45.4747934806067	0.00021880641102784	659	18281	4	602	4	0	kidney	kidney	45.4747934806067	47.1901438686927	683	NA
s25	kidney	4TU -ve	18	Arhgap31	3085	24.9280429378741	0.00015540015540015	830	6435	1	330	1	1	kidney	kidney	24.9280429378741	25.8683512901472	371.3333	NA
s25	kidney	4TU -ve	18	Arhgap32	7298	29.0827167608531	0.00025793139025019	2188	7754	2	385	2	0	kidney	kidney	29.0827167608531	30.1797431718384	526.5323	NA
s25	kidney	4TU -ve	18	Arhgap35	3934	78.1078678720055	4.33125433125433e-05	981	23088	1	1034	1	3	kidney	kidney	78.1078678720055	81.0541673757945	1037.1667	NA
s25	kidney	4TU -ve	18	Arhgap42	4059	74.633049765514	6.93914370966623e-05	1350	28822	2	988	2	1	kidney	kidney	74.633049765514	77.4482759838346	1046.2435	NA
s25	kidney	4TU -ve	18	Arhgap45	424	8.98920336244551	0.00044111160123511	98	2267	1	119	1	0	kidney	kidney	8.98920336244551	9.32828425311368	120	NA
s25	kidney	4TU -ve	18	Arhgap5	4637	83.3200950317429	0.0002196112880202	1719	36428	8	1103	8	7	kidney	kidney	83.3200950317428	86.4630044637343	1588.8906	NA
s25	kidney	4TU -ve	18	Arhgap6	3876	13.0683376613704	0.00016929067208396	1098	5907	1	173	1	0	kidney	kidney	13.0683376613704	13.5612871915014	216.0961	NA
s25	kidney	4TU -ve	18	Arhgdia	1127	78.9388026366013	6.19118375433383e-05	254	16152	1	1045	1	39	kidney	kidney	78.9388026366013	81.9164457521327	1023.783	NA
s25	kidney	4TU -ve	18	Arhgdib	472	10.575533367583	0	133	3123	0	140	0	3	kidney	kidney	10.575533367583	10.9744520624867	137.375	NA
s25	kidney	4TU -ve	18	Arhgef1	344	17.0719324362411	0	85	6761	0	226	0	0	kidney	kidney	17.0719324362411	17.7159011865856	325	NA
s25	kidney	4TU -ve	18	Arhgef10	1255	8.08272907379554	0.00030618493570116	350	3266	1	107	1	0	kidney	kidney	8.08272907379554	8.38761693347196	127.0435	NA
s25	kidney	4TU -ve	18	Arhgef10l	1461	58.2409730457604	0.00014351320321469	330	20904	3	771	3	10	kidney	kidney	58.2409730457604	60.4378752869802	786.5982	NA
s25	kidney	4TU -ve	18	Arhgef11	3637	17.2230114843494	0	770	6028	0	228	0	1	kidney	kidney	17.2230114843494	17.8726790731926	247.25	NA
s25	kidney	4TU -ve	18	Arhgef12	5575	141.485528553449	0.00025666844360204	1632	50649	13	1873	13	2	kidney	kidney	141.485528553449	146.822490807411	2262.612	NA
s25	kidney	4TU -ve	18	Arhgef15	1523	14.8057467146161	0	373	3955	0	196	0	0	kidney	kidney	14.8057467146161	15.3642328874814	227	NA
s25	kidney	4TU -ve	18	Arhgef16	470	52.8021273138606	0.00017920076458992	109	16741	3	699	7	3	kidney	kidney	52.8021273138606	54.7938713691299	612.75	NA
s25	kidney	4TU -ve	18	Arhgef17	3648	25.6078986543616	0	863	8765	0	339	0	0	kidney	kidney	25.6078986543616	26.5738517798785	335	NA
s25	kidney	4TU -ve	18	Arhgef18	2066	36.2589715459987	9.40822278671559e-05	529	10629	1	480	1	2	kidney	kidney	36.2589715459987	37.6266927856686	478.9878	NA
s25	kidney	4TU -ve	18	Arhgef19	685	15.8633000513744	0.00067919402309259	174	4417	3	210	3	3	kidney	kidney	15.8633000513744	16.46167809373	208.6	NA
s25	kidney	4TU -ve	18	Arhgef2	1417	49.4028487314232	0.00017415534656913	343	11484	2	654	2	7	kidney	kidney	49.4028487314232	51.2663689204735	725.15	NA
s25	kidney	4TU -ve	18	Arhgef28	1205	67.5323345044226	8.28946823061301e-05	254	24127	2	894	2	0	kidney	kidney	67.5323345044226	70.0797153133078	1048.3333	NA
s25	kidney	4TU -ve	18	Arhgef3	1932	43.8884634754693	0.00019060931444183	529	15739	3	581	3	0	kidney	kidney	43.8884634754693	45.5439760593197	576.1645	NA
s25	kidney	4TU -ve	18	Arhgef38	5727	10.4999938435288	0	1816	3284	0	139	0	0	kidney	kidney	10.4999938435288	10.8960631191832	134	NA
s25	kidney	4TU -ve	18	Arhgef39	536	10.1978357473121	0.00099083477830071	163	4037	4	135	4	0	kidney	kidney	10.1978357473121	10.5825073459693	143	NA
s25	kidney	4TU -ve	18	Arhgef40	4930	8.23380812190387	0	1009	2991	0	109	0	0	kidney	kidney	8.23380812190387	8.54439482007891	129.363	NA
s25	kidney	4TU -ve	18	Arhgef5	549	78.787723588493	0.00026855937080375	161	26065	7	1043	7	0	kidney	kidney	78.787723588493	81.7596678655258	1095	NA
s25	kidney	4TU -ve	18	Arhgef7	4963	56.0503268481897	0.00011727453969743	1332	17054	2	742	2	2	kidney	kidney	56.0503268481896	58.1645959311794	757.8616	NA
s25	kidney	4TU -ve	18	Arid1a	1323	36.6366691662695	0.00015172204521316	419	13182	2	485	2	8	kidney	kidney	36.6366691662695	38.018637502186	494.0667	NA
s25	kidney	4TU -ve	18	Arid1b	4569	126.302084218562	9.07990314769976e-05	1388	33040	3	1672	3	2	kidney	kidney	126.302084218562	131.066313203412	1673.775	NA
s25	kidney	4TU -ve	18	Arid2	3092	55.5970897038647	4.95441934205311e-05	1049	20184	1	736	1	0	kidney	kidney	55.5970897038647	57.6942622713585	820	NA
s25	kidney	4TU -ve	18	Arid3a	3082	24.7014243657116	0	824	6813	0	327	0	0	kidney	kidney	24.7014243657116	25.6331844602367	327	NA
s25	kidney	4TU -ve	18	Arid4b	4192	40.1114872727611	0.00031065548306927	1380	9657	3	531	3	0	kidney	kidney	40.1114872727611	41.6245288941459	830.7415	NA
s25	kidney	4TU -ve	18	Arid5b	6922	73.8021150009182	0.00011473811026332	1746	17431	2	977	2	0	kidney	kidney	73.8021150009182	76.5859976074963	836	NA
s25	kidney	4TU -ve	18	Arih1	5487	75.086286909839	6.9352937096886e-05	1791	28838	2	994	2	0	kidney	kidney	75.086286909839	77.9186096436554	1020	NA
s25	kidney	4TU -ve	18	Arih2	3406	37.2409853587028	0.00014757969303423	897	13552	2	493	2	8	kidney	kidney	37.2409853587028	38.6457490486138	489.3333	NA
s25	kidney	4TU -ve	18	Arl1	1041	183.334424879456	0.00038193855033101	328	47128	18	2427	18	750	kidney	kidney	183.334424879456	190.249965397537	2002.5	NA
s25	kidney	4TU -ve	18	Arl14ep	2289	17.6007091046202	0	738	6298	0	233	0	3	kidney	kidney	17.6007091046202	18.26462378971	232.5	NA
s25	kidney	4TU -ve	18	Arl15	3200	26.9676100873365	0.00010700909577314	964	9345	1	357	1	0	kidney	kidney	26.9676100873365	27.984852759341	349	NA
s25	kidney	4TU -ve	18	Arl2	284	34.2194043965363	0	57	5512	0	453	0	0	kidney	kidney	34.2194043965363	35.5101913164748	484.0769	NA
s25	kidney	4TU -ve	18	Arl2bp	1307	39.9604082246527	7.12961642663625e-05	379	14026	1	529	1	1	kidney	kidney	39.9604082246527	41.467751007539	522.0872	NA
s25	kidney	4TU -ve	18	Arl3	230	124.338056593154	0.00025409086289257	56	39356	10	1646	11	0	kidney	kidney	124.338056593154	129.028200677522	1225	NA
s25	kidney	4TU -ve	18	Arl4a	6393	31.6510605786947	9.04322662325918e-05	2008	11058	1	419	1	0	kidney	kidney	31.6510605786947	32.8449672441566	438.0408	NA
s25	kidney	4TU -ve	18	Arl5a	4433	137.708552350741	0.00013629781071641	1433	58695	8	1823	8	1489	kidney	kidney	137.708552350741	142.903043642237	1073.0227	NA
s25	kidney	4TU -ve	18	Arl5b	6534	13.2194167094787	0	2238	5764	0	175	0	0	kidney	kidney	13.2194167094787	13.7180650781083	176.0618	NA
s25	kidney	4TU -ve	18	Arl6	870	25.9100567505782	0.00010424267695194	316	9593	1	343	1	2	kidney	kidney	25.9100567505782	26.8874075530924	343.5997	NA
s25	kidney	4TU -ve	18	Arl6ip1	1855	811.067869769558	0.00023703955825551	595	329059	78	10737	76	60	kidney	kidney	811.067869769558	841.662084249425	9977.1978	NA
s25	kidney	4TU -ve	18	Arl6ip4	155	36.3345110700529	0.00011875074219213	41	8421	1	481	1	2	kidney	kidney	36.3345110700529	37.7050817289721	554.6667	NA
s25	kidney	4TU -ve	18	Arl6ip6	1832	10.9532309878538	0	709	5292	0	145	0	0	kidney	kidney	10.9532309878538	11.3663967790041	145	NA
s25	kidney	4TU -ve	18	Arl8a	998	20.6222900667868	0.00019252984212552	301	10388	2	273	2	4	kidney	kidney	20.6222900667868	21.400181521849	274	NA
s25	kidney	4TU -ve	18	Arl8b	3726	96.6150512652757	0.00041503616743744	1182	33732	14	1279	14	37	kidney	kidney	96.6150512652757	100.259458485146	1260.4667	NA
s25	kidney	4TU -ve	18	Armc1	2630	135.820064249387	0.00016740954652939	869	47787	8	1798	8	78	kidney	kidney	135.820064249387	140.94332005965	1774.2472	NA
s25	kidney	4TU -ve	18	Armc10	2019	17.0719324362411	0.00014760147601476	613	6775	1	226	1	11	kidney	kidney	17.0719324362411	17.7159011865856	220.5	NA
s25	kidney	4TU -ve	18	Armc5	283	22.8129362643575	0.00023164234422052	55	4317	1	302	1	3	kidney	kidney	22.8129362643575	23.6734608776498	299.5	NA
s25	kidney	4TU -ve	18	Armc8	3989	23.6438710289533	0.00021812629512487	1228	9169	2	313	2	1	kidney	kidney	23.6438710289533	24.5357392539881	312.3333	NA
s25	kidney	4TU -ve	18	Armcx2	383	9.66905907893298	0	136	4054	0	128	0	0	kidney	kidney	9.66905907893299	10.033784742845	125	NA
s25	kidney	4TU -ve	18	Armt1	4626	14.8812862386703	0	1423	5196	0	197	0	1	kidney	kidney	14.8812862386703	15.4426218307848	213.2556	NA
s25	kidney	4TU -ve	18	Arnt	2290	19.4136576819201	0.00012631047113805	760	7917	1	257	1	1	kidney	kidney	19.4136576819201	20.1459584289934	275.0556	NA
s25	kidney	4TU -ve	18	Arnt2	4995	24.3237267454408	0	1228	10277	0	322	0	2	kidney	kidney	24.3237267454408	25.2412397437194	317.6667	NA
s25	kidney	4TU -ve	18	Arpc1a	804	40.8668825133027	0.00104336485164656	221	15335	16	541	17	5	kidney	kidney	40.8668825133027	42.4084183271807	595.5	NA
s25	kidney	4TU -ve	18	Arpc1b	2048	143.978332847236	0.00012096652251489	477	33067	4	1906	4	137	kidney	kidney	143.978332847236	149.409325936426	1806.6606	NA
s25	kidney	4TU -ve	18	Arpc2	414	284.935084732306	0.00018354728063232	140	87171	16	3772	16	11	kidney	kidney	284.935084732306	295.683094140713	3803.4433	NA
s25	kidney	4TU -ve	18	Arpc3	420	79.694197877143	9.64351152399627e-05	110	31109	3	1055	3	2	kidney	kidney	79.694197877143	82.7003351851675	1061.638	NA
s25	kidney	4TU -ve	18	Arpc4	1672	67.6078740284767	0.00016358580075249	445	18339	3	895	3	0	kidney	kidney	67.6078740284767	70.1581042566113	898	NA
s25	kidney	4TU -ve	18	Arpc5	1275	130.834455661812	4.07672394463809e-05	401	49059	2	1732	2	23	kidney	kidney	130.834455661812	135.769649801621	1720.2292	NA
s25	kidney	4TU -ve	18	Arpc5l	999	128.643809464241	0.00013094832778985	280	38183	5	1703	5	2	kidney	kidney	128.643809464241	133.49637044582	1724.2857	NA
s25	kidney	4TU -ve	18	Arpin	1481	11.6330867043412	0.00089027375918094	431	4493	4	154	4	1	kidney	kidney	11.6330867043412	12.0718972687353	147.0749	NA
s25	kidney	4TU -ve	18	Arpp19	3508	169.661771025652	0.00017264199804339	1187	34754	6	2246	9	117	kidney	kidney	169.661771025652	176.061566659608	4661.636	NA
s25	kidney	4TU -ve	18	Arrb1	5618	35.8812739257279	0.00021088148460565	1463	9484	2	475	2	5	kidney	kidney	35.8812739257279	37.2347480691512	487.0232	NA
s25	kidney	4TU -ve	18	Arrb2	1365	11.7841657524496	0	308	2799	0	156	0	0	kidney	kidney	11.7841657524496	12.2286751553423	156	NA
s25	kidney	4TU -ve	18	Arrdc1	998	15.8633000513744	0.000246730816679	245	4053	1	210	1	0	kidney	kidney	15.8633000513744	16.46167809373	208	NA
s25	kidney	4TU -ve	18	Arrdc2	812	17.2985510084035	0	166	3747	0	229	0	0	kidney	kidney	17.2985510084035	17.9510680164961	230	NA
s25	kidney	4TU -ve	18	Arrdc3	2801	30.5179677178822	6.87426960885406e-05	921	14547	1	404	1	0	kidney	kidney	30.5179677178822	31.6691330946044	406	NA
s25	kidney	4TU -ve	18	Arsa	1156	13.2194167094787	0.00078084331077563	261	3842	3	175	3	0	kidney	kidney	13.2194167094787	13.7180650781083	175	NA
s25	kidney	4TU -ve	18	Arsb	2285	79.0898816847097	7.52303930788038e-05	669	26585	2	1047	2	3	kidney	kidney	79.0898816847097	82.0732236387397	1062.3096	NA
s25	kidney	4TU -ve	18	Arsg	837	38.6006967916778	0	225	11216	0	511	0	1	kidney	kidney	38.6006967916778	40.0567500280764	491.0385	NA
s25	kidney	4TU -ve	18	Arsk	2113	13.1438771854245	0.00035087719298245	728	5700	2	174	2	0	kidney	kidney	13.1438771854245	13.6396761348049	186.1667	NA
s25	kidney	4TU -ve	18	Arvcf	2565	28.1762424722032	0.0004151100041511	590	7227	3	373	3	3	kidney	kidney	28.1762424722032	29.2390758521966	374.1905	NA
s25	kidney	4TU -ve	18	As3mt	527	32.255376771128	0	145	11634	0	427	0	0	kidney	kidney	32.255376771128	33.4720787905844	404	NA
s25	kidney	4TU -ve	18	Asah1	1980	42.6798310906026	0.00079379079202681	615	11338	9	565	9	39	kidney	kidney	42.6798310906026	44.2897529664641	547.6998	NA
s25	kidney	4TU -ve	18	Asah2	2104	15.3345233829953	0	668	5017	0	203	0	2	kidney	kidney	15.3345233829953	15.9129554906057	206.0954	NA
s25	kidney	4TU -ve	18	Asap1	2590	13.4460352816412	0	792	4534	0	178	0	0	kidney	kidney	13.4460352816412	13.9532319080188	308	NA
s25	kidney	4TU -ve	18	Asap2	2379	14.4280490943453	0.00125808770668583	745	5564	7	191	7	1	kidney	kidney	14.4280490943453	14.972288170964	204.1993	NA
s25	kidney	4TU -ve	18	Asb1	5004	13.2949562335329	0.00024003840614498	1524	4166	1	176	1	5	kidney	kidney	13.2949562335329	13.7964540214118	172.5	NA
s25	kidney	4TU -ve	18	Asb13	3515	66.4747811676643	8.56164383561644e-05	910	23360	2	880	2	3	kidney	kidney	66.4747811676643	68.9822701070591	878.8333	NA
s25	kidney	4TU -ve	18	Asb6	1331	9.89567765109548	0	273	2607	0	131	0	0	kidney	kidney	9.89567765109548	10.2689515727554	131	NA
s25	kidney	4TU -ve	18	Asb7	3997	14.5035886183995	0.00051644000688586	1204	5809	3	192	3	0	kidney	kidney	14.5035886183995	15.0506771142674	198	NA
s25	kidney	4TU -ve	18	Asb8	1169	35.8057344016737	0.00024191597451818	352	12401	3	474	3	0	kidney	kidney	35.8057344016737	37.1563591258478	474	NA
s25	kidney	4TU -ve	18	Asb9	88	36.9388272624862	0	24	7897	0	489	1	0	kidney	kidney	36.9388272624862	38.3321932753999	370	NA
s25	kidney	4TU -ve	18	Ascc1	288	69.1942040336142	0	70	15919	0	916	0	17	kidney	kidney	69.1942040336142	71.8042720659843	887.6965	NA
s25	kidney	4TU -ve	18	Ascc2	2621	32.0287581989655	0.00012776287210936	660	7827	1	424	1	0	kidney	kidney	32.0287581989655	33.2369119606739	418	NA
s25	kidney	4TU -ve	18	Ascc3	2060	14.276970046237	0	672	4746	0	189	0	44	kidney	kidney	14.276970046237	14.815510284357	198.0222	NA
s25	kidney	4TU -ve	18	Asf1a	1371	20.5467505427326	0.0001481262035254	470	6751	1	272	1	0	kidney	kidney	20.5467505427326	21.3217925785455	296.0179	NA
s25	kidney	4TU -ve	18	Ash1l	2293	18.2805648211077	0	693	7373	0	242	0	0	kidney	kidney	18.2805648211077	18.9701242794413	733.5	NA
s25	kidney	4TU -ve	18	Ash2l	3119	46.8345049135817	0.00037359900373599	868	16060	6	620	6	7	kidney	kidney	46.8345049135816	48.6011448481553	624.5	NA
s25	kidney	4TU -ve	18	Asl	298	170.719324362411	0.00046328468844104	55	12951	6	2260	6	3	kidney	kidney	170.719324362411	177.159011865856	2747.3771	NA
s25	kidney	4TU -ve	18	Asna1	660	36.9388272624862	0	131	5659	0	489	0	29	kidney	kidney	36.9388272624862	38.3321932753999	480.9812	NA
s25	kidney	4TU -ve	18	Asnsd1	1113	35.4280367814029	0.00011732957878681	339	8523	1	469	3	2	kidney	kidney	35.4280367814029	36.7644144093304	570	NA
s25	kidney	4TU -ve	18	Aspa	577	80.9783697860638	0.00014723745720911	181	27167	4	1072	4	3	kidney	kidney	80.9783697860638	84.0329472213266	1181.4612	NA
s25	kidney	4TU -ve	18	Aspdh	640	59.8273030508979	0.00010033109260559	127	9967	1	792	1	13	kidney	kidney	59.8273030508978	62.0840430963532	790.4087	NA
s25	kidney	4TU -ve	18	Aspg	1550	29.0827167608531	0	356	8572	0	385	0	2	kidney	kidney	29.0827167608531	30.1797431718384	363	NA
s25	kidney	4TU -ve	18	Asph	8571	62.0934887725228	9.76896400136765e-05	2846	20473	2	822	2	6	kidney	kidney	62.0934887725228	64.4357113954575	888.0534	NA
s25	kidney	4TU -ve	18	Aspscr1	873	40.0359477487069	0	167	4308	0	530	6	0	kidney	kidney	40.0359477487069	41.5461399508424	477.277	NA
s25	kidney	4TU -ve	18	Ass1	255	2167.8332613064	0.00012889158606467	62	372406	48	28698	48	9126	kidney	kidney	2167.8332613064	2249.60589492316	24734.1884	NA
s25	kidney	4TU -ve	18	Asxl1	1934	16.5431557678619	0	623	4029	0	219	3	26	kidney	kidney	16.5431557678619	17.1671785834613	225	NA
s25	kidney	4TU -ve	18	Asxl2	10725	62.0179492484686	0	3221	16619	0	821	1	1	kidney	kidney	62.0179492484686	64.357322452154	801.1191	NA
s25	kidney	4TU -ve	18	Atad1	1681	86.1150574217469	0.00030257186081694	611	33050	10	1140	8	2	kidney	kidney	86.1150574217469	89.363395365963	1090.037	NA
s25	kidney	4TU -ve	18	Atad2b	3910	19.791355302191	0.00030333670374115	1312	9890	3	262	3	2	kidney	kidney	19.791355302191	20.5379031455108	501.664	NA
s25	kidney	4TU -ve	18	Atad3a	1268	39.2805525081653	0	288	9032	0	520	0	12	kidney	kidney	39.2805525081653	40.7622505178077	507.3462	NA
s25	kidney	4TU -ve	18	Atat1	2351	16.4676162438077	0.00018358729575913	569	5447	1	218	1	0	kidney	kidney	16.4676162438077	17.0887896401578	269	NA
s25	kidney	4TU -ve	18	Ate1	3291	58.8452892381937	0.00023272050267628	1003	17188	4	779	4	3	kidney	kidney	58.8452892381937	61.064986833408	754.5294	NA
s25	kidney	4TU -ve	18	Atf1	1874	32.0287581989655	0	585	12399	0	424	0	51	kidney	kidney	32.0287581989655	33.2369119606739	352.3757	NA
s25	kidney	4TU -ve	18	Atf2	2815	48.4208349187191	5.0666261336576e-05	959	19737	1	641	1	3	kidney	kidney	48.4208349187191	50.2473126575283	672.5441	NA
s25	kidney	4TU -ve	18	Atf4	81	102.053896997175	6.23558022073954e-05	35	32074	2	1351	2	3	kidney	kidney	102.053896997175	105.903462402996	1574.5263	NA
s25	kidney	4TU -ve	18	Atf5	669	18.2805648211077	0	157	4229	0	242	0	0	kidney	kidney	18.2805648211077	18.9701242794413	242	NA
s25	kidney	4TU -ve	18	Atf6	5205	31.1222839103155	0.00032193158953722	1442	12425	4	412	4	3	kidney	kidney	31.1222839103155	32.2962446410322	416.6101	NA
s25	kidney	4TU -ve	18	Atf6b	628	31.5755210546405	0.00024594195769798	166	12198	3	418	3	0	kidney	kidney	31.5755210546405	32.7665783008531	414	NA
s25	kidney	4TU -ve	18	Atf7	7617	10.7266124156913	0.00029726516052318	2383	3364	1	142	1	0	kidney	kidney	10.7266124156913	11.1312299490936	142.3333	NA
s25	kidney	4TU -ve	18	Atf7ip	3969	38.3740782195153	7.79119594857811e-05	1244	12835	1	508	1	7	kidney	kidney	38.3740782195153	39.8215831981659	523.7233	NA
s25	kidney	4TU -ve	18	Atg10	1187	21.9820014997617	0	353	7762	0	291	0	0	kidney	kidney	21.9820014997617	22.8111825013116	279	NA
s25	kidney	4TU -ve	18	Atg101	273	32.6330743913988	9.27557740469344e-05	87	10781	1	432	1	3	kidney	kidney	32.6330743913988	33.8640235071017	421.625	NA
s25	kidney	4TU -ve	18	Atg12	2033	106.284110344209	0.00029147566178224	617	37739	11	1407	8	4	kidney	kidney	106.284110344209	110.293243227991	1398	NA
s25	kidney	4TU -ve	18	Atg13	1768	42.4532125184401	0	441	10739	0	562	0	2	kidney	kidney	42.4532125184401	44.0545861365537	560.3269	NA
s25	kidney	4TU -ve	18	Atg14	1944	17.525169580566	0	575	5748	0	232	0	0	kidney	kidney	17.525169580566	18.1862348464065	235	NA
s25	kidney	4TU -ve	18	Atg16l1	1119	28.100702948149	0.00063314037626628	291	11056	7	372	7	0	kidney	kidney	28.100702948149	29.1606869088932	456.2857	NA
s25	kidney	4TU -ve	18	Atg2a	498	21.3776853073284	0	115	5553	0	283	0	0	kidney	kidney	21.3776853073284	22.1840709548838	283.0111	NA
s25	kidney	4TU -ve	18	Atg2b	937	18.1294857729993	0.00015642108556233	287	6393	1	240	1	0	kidney	kidney	18.1294857729993	18.8133463928343	242.459	NA
s25	kidney	4TU -ve	18	Atg3	797	59.5251449546812	0.00038477982043608	296	23390	9	788	9	0	kidney	kidney	59.5251449546812	61.7704873231393	860.5	NA
s25	kidney	4TU -ve	18	Atg4a	956	31.5755210546405	0	288	10938	0	418	0	0	kidney	kidney	31.5755210546405	32.7665783008531	432.5	NA
s25	kidney	4TU -ve	18	Atg4b	3521	41.5467382297902	7.52728641324802e-05	895	13285	1	550	1	0	kidney	kidney	41.5467382297902	43.113918816912	548	NA
s25	kidney	4TU -ve	18	Atg4c	1223	21.2266062592201	0	438	7162	0	281	0	0	kidney	kidney	21.2266062592201	22.0272930682768	281	NA
s25	kidney	4TU -ve	18	Atg4d	4480	28.100702948149	0.00014673514306676	1137	6815	1	372	1	14	kidney	kidney	28.100702948149	29.1606869088932	369.2778	NA
s25	kidney	4TU -ve	18	Atg5	1239	74.1042730971348	0.00036170725825898	397	24882	9	981	9	0	kidney	kidney	74.1042730971348	76.8995533807102	939	NA
s25	kidney	4TU -ve	18	Atg7	1591	17.6007091046202	0.00023657440264963	338	4227	1	233	1	0	kidney	kidney	17.6007091046202	18.26462378971	235.0278	NA
s25	kidney	4TU -ve	18	Atg9a	3912	33.9172463003196	0	921	6833	0	449	0	0	kidney	kidney	33.9172463003196	35.1966355432608	448	NA
s25	kidney	4TU -ve	18	Atic	960	15.6366814792119	0.00091776798825256	312	5448	5	207	5	0	kidney	kidney	15.6366814792119	16.2265112638196	213	NA
s25	kidney	4TU -ve	18	Atl2	3698	67.8344926006392	6.58457891617831e-05	1192	30374	2	898	2	1	kidney	kidney	67.8344926006392	70.3932710865217	905.7011	NA
s25	kidney	4TU -ve	18	Atl3	4572	29.9136515254489	0.00026546323334218	1536	11301	3	396	3	0	kidney	kidney	29.9136515254489	31.0420215481766	434	NA
s25	kidney	4TU -ve	18	Atm	597	12.7661795651537	0.00067911714770797	174	2945	2	169	2	0	kidney	kidney	12.7661795651537	13.2477314182875	180	NA
s25	kidney	4TU -ve	18	Atmin	2386	34.0683253484279	0.00025527569775357	659	11752	3	451	3	7	kidney	kidney	34.0683253484279	35.3534134298678	451.25	NA
s25	kidney	4TU -ve	18	Atox1	188	229.866771696821	0.00011198208286674	41	44650	5	3043	7	2	kidney	kidney	229.866771696821	238.537554472478	2142.0833	NA
s25	kidney	4TU -ve	18	Atp11a	7230	827.308867441204	0.00012958403524685	1852	262378	34	10952	34	2	kidney	kidney	827.308867441204	858.515707059672	11111.5735	NA
s25	kidney	4TU -ve	18	Atp11b	1344	34.8992601130237	0	455	12276	0	462	0	1	kidney	kidney	34.8992601130237	36.215691806206	492.5588	NA
s25	kidney	4TU -ve	18	Atp13a1	220	45.4747934806067	9.67398664989842e-05	48	10337	1	602	1	0	kidney	kidney	45.4747934806067	47.1901438686927	618	NA
s25	kidney	4TU -ve	18	Atp13a2	340	14.730207190562	0	71	3637	0	195	0	2	kidney	kidney	14.730207190562	15.2858439441779	193.0377	NA
s25	kidney	4TU -ve	18	Atp13a3	3281	84.9819645609345	0.0003048273568697	1175	36086	11	1125	11	2	kidney	kidney	84.9819645609344	88.1875612164108	1192.2222	NA
s25	kidney	4TU -ve	18	Atp1a1	337	4207.32487124477	0.00013701724102333	79	1598339	219	55697	219	7	kidney	kidney	4207.32487124477	4366.02897517372	55979.3333	NA
s25	kidney	4TU -ve	18	Atp1a2	3162	33.3884696319405	0	738	5572	0	442	0	2	kidney	kidney	33.3884696319405	34.6479129401365	440.3452	NA
s25	kidney	4TU -ve	18	Atp1b1	1167	2980.56300060515	0.00020274665107815	411	971656	197	39457	199	797	kidney	kidney	2980.56300060515	3092.99253592526	38789.6033	NA
s25	kidney	4TU -ve	18	Atp1b3	869	111.571877028	0.00023097651738739	274	38965	9	1477	9	5	kidney	kidney	111.571877028	115.780469259234	1472.5556	NA
s25	kidney	4TU -ve	18	Atp23	472	9.66905907893298	0	141	3040	0	128	0	0	kidney	kidney	9.66905907893299	10.033784742845	126	NA
s25	kidney	4TU -ve	18	Atp2a2	2050	316.510605786947	0.0002593890993696	682	127222	33	4190	33	9	kidney	kidney	316.510605786947	328.449672441566	4202.1382	NA
s25	kidney	4TU -ve	18	Atp2a3	1341	8.68704526622886	0.00048076923076923	342	2080	1	115	1	0	kidney	kidney	8.68704526622885	9.01472847989977	115.0147	NA
s25	kidney	4TU -ve	18	Atp2b1	5176	73.1977988084849	6.68985817500669e-05	1670	29896	2	969	2	130	kidney	kidney	73.1977988084849	75.9588860610685	1667.5219	NA
s25	kidney	4TU -ve	18	Atp2b4	7542	30.6690467659906	0.00120144173007609	2124	7491	9	406	9	71	kidney	kidney	30.6690467659906	31.8259109812114	356.7396	NA
s25	kidney	4TU -ve	18	Atp2c1	2907	40.4891848930319	0.00012340346763744	1026	16207	2	536	2	3	kidney	kidney	40.4891848930319	42.0164736106633	594	NA
s25	kidney	4TU -ve	18	Atp4a	815	18.8093414894868	0	188	4941	0	249	0	5	kidney	kidney	18.8093414894868	19.5188468825656	241.974	NA
s25	kidney	4TU -ve	18	Atp5a1	659	2063.05994144327	0.0001882379446195	197	674678	127	27311	125	63	kidney	kidney	2063.05994144327	2140.88043056124	25953.915	NA
s25	kidney	4TU -ve	18	Atp5b	272	3171.90461503434	0.00016806456602197	83	821113	138	41990	159	1847	kidney	kidney	3171.90461503434	3291.55172931297	44139.5492	NA
s25	kidney	4TU -ve	18	Atp5c1	176	643.370126369314	0.00017563158040691	49	216362	38	8517	38	4979	kidney	kidney	643.370126369314	667.638630115707	5760.807	NA
s25	kidney	4TU -ve	18	Atp5d	325	661.046374997989	0.00012507035207304	66	127928	16	8751	16	135	kidney	kidney	661.046374997989	685.981642848721	8652.1238	NA
s25	kidney	4TU -ve	18	Atp5e	153	782.740548249247	0.00022589267946366	41	185929	42	10362	42	81	kidney	kidney	782.740548249247	812.266230510621	9048.663	NA
s25	kidney	4TU -ve	18	Atp5f1	1046	888.646960973185	0.00010770468642097	288	315678	34	11764	34	194	kidney	kidney	888.646960973185	922.167529022095	11600.5263	NA
s25	kidney	4TU -ve	18	Atp5g1	4252	457.618436720125	0.00038118728628286	1194	89195	34	6058	37	2332	kidney	kidney	457.618436720125	474.880218532459	5216.8288	NA
s25	kidney	4TU -ve	18	Atp5g2	461	293.999827618806	9.30851063829787e-05	146	75200	7	3892	9	3790	kidney	kidney	293.999827618806	305.08976733713	1192.5714	NA
s25	kidney	4TU -ve	18	Atp5g3	146	2077.1858324414	0.00013506704788961	51	658932	89	27498	126	4	kidney	kidney	2077.1858324414	2155.53916295899	28832.5922	NA
s25	kidney	4TU -ve	18	Atp5h	59	842.265693203928	0.0004113059787437	10	60782	25	11150	29	4695	kidney	kidney	842.265693203928	874.03671783376	10520.265	NA
s25	kidney	4TU -ve	18	Atp5j	92	374.902657880816	0.00030887386259287	28	119790	37	4963	37	4927	kidney	kidney	374.902657880816	389.044325615153	5652.1081	NA
s25	kidney	4TU -ve	18	Atp5j2	426	970.154107427628	0.00025154006638684	100	202751	51	12843	50	99	kidney	kidney	970.154107427628	1006.74919884655	12660.2485	NA
s25	kidney	4TU -ve	18	Atp5k	68	390.690418408136	0.00016031513374862	22	87328	14	5172	18	60	kidney	kidney	390.690418408136	405.427614765579	5051.6358	NA
s25	kidney	4TU -ve	18	Atp5l	151	1156.66119231736	0.00019563972411241	55	281129	55	15312	78	15135	kidney	kidney	1156.66119231736	1200.29149986283	3749.7352	NA
s25	kidney	4TU -ve	18	Atp5o	351	925.585788235671	0.00011521503113021	79	225665	26	12253	26	296	kidney	kidney	925.585788235671	960.499722297495	11143.6404	NA
s25	kidney	4TU -ve	18	Atp5s	827	11.6330867043412	0.00024527839097375	258	4077	1	154	1	1	kidney	kidney	11.6330867043412	12.0718972687353	160.25	NA
s25	kidney	4TU -ve	18	Atp6ap1	1843	218.158145468426	9.41250294140717e-05	548	63745	6	2888	6	0	kidney	kidney	218.158145468425	226.387268260439	2889	NA
s25	kidney	4TU -ve	18	Atp6ap2	1176	247.165322705224	6.75128274372131e-05	424	88872	6	3272	5	4	kidney	kidney	247.165322705224	256.488622488974	3280.6364	NA
s25	kidney	4TU -ve	18	Atp6v0a1	1314	38.0719201232986	0.0003364737550471	303	11888	4	504	4	1	kidney	kidney	38.0719201232986	39.508027424952	523.1	NA
s25	kidney	4TU -ve	18	Atp6v0a2	5184	92.611456490405	0.00014979029358897	1360	26704	4	1226	4	4	kidney	kidney	92.611456490405	96.1048444900619	1223.6333	NA
s25	kidney	4TU -ve	18	Atp6v0a4	507	124.564675165316	0.0002808199943836	152	42732	12	1649	11	0	kidney	kidney	124.564675165316	129.263367507432	1356	NA
s25	kidney	4TU -ve	18	Atp6v0b	289	155.535880027524	0.00016099356025758	86	43480	7	2059	7	3	kidney	kidney	155.535880027524	161.402834261858	2037.5	NA
s25	kidney	4TU -ve	18	Atp6v0d1	438	91.9316007739175	0.00033330555787017	119	24002	8	1217	8	7	kidney	kidney	91.9316007739175	95.3993440003306	1089.1528	NA
s25	kidney	4TU -ve	18	Atp6v0d2	1378	29.4604143811239	0.00012542330364981	404	7973	1	390	1	3	kidney	kidney	29.4604143811239	30.5716878883557	313	NA
s25	kidney	4TU -ve	18	Atp6v0e	2936	257.665316548753	0.00049115913555992	934	81440	40	3411	40	0	kidney	kidney	257.665316548753	267.384685608158	3363	NA
s25	kidney	4TU -ve	18	Atp6v0e2	1407	45.625872528715	0	378	11692	0	604	0	0	kidney	kidney	45.625872528715	47.3469217552997	604	NA
s25	kidney	4TU -ve	18	Atp6v1a	2022	836.902386996082	0.00016344687015267	664	312028	51	11079	51	11	kidney	kidney	836.902386996082	868.471102859214	11091.4761	NA
s25	kidney	4TU -ve	18	Atp6v1b1	1725	58.6186706660312	0.00042612771656419	458	16427	7	776	7	0	kidney	kidney	58.6186706660312	60.8298200034976	739	NA
s25	kidney	4TU -ve	18	Atp6v1b2	1142	376.715606458116	0.0002333160227897	365	132867	31	4987	31	1	kidney	kidney	376.715606458116	390.925660254436	4749.5833	NA
s25	kidney	4TU -ve	18	Atp6v1c1	1033	106.208570820155	0.00029505488020771	321	33892	10	1406	9	1	kidney	kidney	106.208570820155	110.214854284688	1543.5723	NA
s25	kidney	4TU -ve	18	Atp6v1c2	961	22.3596991200325	0	222	7059	0	296	7	0	kidney	kidney	22.3596991200325	23.203127217829	275	NA
s25	kidney	4TU -ve	18	Atp6v1d	2744	132.722943763166	6.00084011761647e-05	867	49993	3	1757	3	4	kidney	kidney	132.722943763166	137.729373384208	1919.3398	NA
s25	kidney	4TU -ve	18	Atp6v1e1	458	207.431533052734	0.00025745705984037	131	81567	21	2746	21	0	kidney	kidney	207.431533052734	215.256038311346	2909.0625	NA
s25	kidney	4TU -ve	18	Atp6v1f	244	368.255179764049	0.00010803802938634	77	129584	14	4875	14	39	kidney	kidney	368.255179764049	382.146098604447	4904.2917	NA
s25	kidney	4TU -ve	18	Atp6v1g1	632	384.194019339478	0.00017079419299743	222	146375	25	5086	25	4060	kidney	kidney	384.194019339478	398.68616564148	2649.9645	NA
s25	kidney	4TU -ve	18	Atp6v1g3	1502	62.4711863927936	0.00014834594273846	486	13482	2	827	3	4	kidney	kidney	62.4711863927936	64.8276561119749	1290.8	NA
s25	kidney	4TU -ve	18	Atp6v1h	364	76.3704588187598	5.25693257983966e-05	146	38045	2	1011	2	0	kidney	kidney	76.3704588187598	79.2512216798145	1056.0909	NA
s25	kidney	4TU -ve	18	Atp7a	311	34.0683253484279	8.63483291598308e-05	96	11581	1	451	1	0	kidney	kidney	34.0683253484279	35.3534134298678	465.0465	NA
s25	kidney	4TU -ve	18	Atp8a1	6617	9.14028241055384	0.00025125628140703	2027	3980	1	121	1	3	kidney	kidney	9.14028241055384	9.48506213972063	126.1085	NA
s25	kidney	4TU -ve	18	Atp9a	334	57.0323406608938	0	70	17372	0	755	0	2	kidney	kidney	57.0323406608938	59.1836521941246	744.1214	NA
s25	kidney	4TU -ve	18	Atp9b	5844	11.6330867043412	0.00040584415584415	1525	2464	1	154	1	4	kidney	kidney	11.6330867043412	12.0718972687353	163.4182	NA
s25	kidney	4TU -ve	18	Atpaf1	2185	44.3417006197942	0.0002210921954455	650	13569	3	587	3	451	kidney	kidney	44.3417006197942	46.0143097191406	361.5	NA
s25	kidney	4TU -ve	18	Atpaf2	1151	15.8633000513744	0	299	4914	0	210	0	0	kidney	kidney	15.8633000513744	16.46167809373	210.0632	NA
s25	kidney	4TU -ve	18	Atpif1	127	711.884474686441	0.00012891166328273	33	155145	20	9424	25	11	kidney	kidney	711.884474686441	738.73740169196	11006.593	NA
s25	kidney	4TU -ve	18	Atraid	720	231.377562177904	0.00014372697101941	200	76534	11	3063	11	19	kidney	kidney	231.377562177904	240.105333338548	2988.3646	NA
s25	kidney	4TU -ve	18	Atrn	4392	23.1906338846283	0.00073653198653198	1175	9504	7	307	7	0	kidney	kidney	23.1906338846283	24.0654055941672	381.4099	NA
s25	kidney	4TU -ve	18	Atrnl1	2124	49.9316253998024	0.00017075530764414	624	17569	3	661	3	0	kidney	kidney	49.9316253998024	51.8150915235978	659	NA
s25	kidney	4TU -ve	18	Atrx	8142	46.3812677692567	0.00010690613641223	2855	18708	2	614	2	0	kidney	kidney	46.3812677692567	48.1308111883344	1111.3678	NA
s25	kidney	4TU -ve	18	Atxn1	7300	30.1402700976114	0.00038405407481373	2246	13019	5	399	5	6	kidney	kidney	30.1402700976114	31.277188378087	429.8106	NA
s25	kidney	4TU -ve	18	Atxn10	289	66.323702119556	0.00017970259220989	92	22259	4	878	4	2	kidney	kidney	66.323702119556	68.8254922204522	953	NA
s25	kidney	4TU -ve	18	Atxn1l	5114	24.5503453176033	0	1516	10594	0	325	0	0	kidney	kidney	24.5503453176033	25.4764065736298	328.0484	NA
s25	kidney	4TU -ve	18	Atxn2	880	60.6582378154937	4.72947408248203e-05	228	21144	1	803	1	0	kidney	kidney	60.6582378154936	62.9463214726915	1078.0714	NA
s25	kidney	4TU -ve	18	Atxn2l	961	38.2985386954611	8.59180341953776e-05	223	11639	1	507	1	6	kidney	kidney	38.2985386954611	39.7431942548625	504	NA
s25	kidney	4TU -ve	18	Atxn3	4442	17.6007091046202	0.00016750418760469	1449	5970	1	233	1	0	kidney	kidney	17.6007091046202	18.26462378971	221	NA
s25	kidney	4TU -ve	18	Atxn7	4004	60.0539216230603	0.00019452414530953	1266	20563	4	795	4	5	kidney	kidney	60.0539216230603	62.3192099262636	788.7009	NA
s25	kidney	4TU -ve	18	Atxn7l1	5647	23.3417129327367	0	1451	8104	0	309	2	1	kidney	kidney	23.3417129327367	24.2221834807742	244.1667	NA
s25	kidney	4TU -ve	18	Atxn7l2	137	7.78057097757889	0	36	2494	0	103	0	2	kidney	kidney	7.78057097757889	8.07406116025806	134	NA
s25	kidney	4TU -ve	18	Atxn7l3	2355	29.6870329532864	8.06776926179911e-05	595	12395	1	393	1	0	kidney	kidney	29.6870329532864	30.8068547182662	393	NA
s25	kidney	4TU -ve	18	Atxn7l3b	2999	273.679695648236	0.00015646438629853	923	83086	13	3623	13	7	kidney	kidney	273.679695648236	284.003141588495	3680.2876	NA
s25	kidney	4TU -ve	18	Auh	6725	145.640202376428	0.00014347459602934	1761	55759	8	1928	16	0	kidney	kidney	145.640202376428	151.133882689102	1864.2703	NA
s25	kidney	4TU -ve	18	Aup1	1222	104.84885938718	0.000281674271872	274	17751	5	1388	5	7	kidney	kidney	104.84885938718	108.803853305225	1383.6818	NA
s25	kidney	4TU -ve	18	Aurkaip1	138	111.798495600163	4.83418737310258e-05	47	20686	1	1480	5	4	kidney	kidney	111.798495600163	116.015636089145	1792.7	NA
s25	kidney	4TU -ve	18	Auts2	2037	10.7266124156913	0	514	3561	0	142	0	1	kidney	kidney	10.7266124156913	11.1312299490936	468.6012	NA
s25	kidney	4TU -ve	18	Aven	3679	24.399266269495	0	1048	8235	0	323	0	0	kidney	kidney	24.399266269495	25.3196286870228	323	NA
s25	kidney	4TU -ve	18	Avl9	5415	30.2158096216656	7.08114997875655e-05	1664	14122	1	400	1	0	kidney	kidney	30.2158096216656	31.3555773213905	426.0417	NA
s25	kidney	4TU -ve	18	Avpi1	416	23.2661734086825	0.00047058823529411	103	6375	3	308	3	0	kidney	kidney	23.2661734086825	24.1437945374707	308	NA
s25	kidney	4TU -ve	18	Avpr2	1648	18.431643869216	0	416	4780	0	244	0	0	kidney	kidney	18.431643869216	19.1269021660482	245	NA
s25	kidney	4TU -ve	18	Axin1	750	27.7230053278782	0.00010758472296933	208	9295	1	367	1	0	kidney	kidney	27.7230053278782	28.7687421923758	362	NA
s25	kidney	4TU -ve	18	Axl	1389	22.7373967403033	0	424	6319	0	301	0	1	kidney	kidney	22.7373967403033	23.5950719343464	300.1111	NA
s25	kidney	4TU -ve	18	Azgp1	993	57.107880184948	5.73526038082129e-05	223	17436	1	756	1	0	kidney	kidney	57.107880184948	59.2620411374281	756	NA
s25	kidney	4TU -ve	18	Azi2	4512	51.140257784669	0.00045343762398685	1394	17643	8	677	8	24	kidney	kidney	51.140257784669	53.0693146164534	676.1851	NA
s25	kidney	4TU -ve	18	Azin1	3965	76.0683007225431	0.00058921732298929	1366	30549	18	1007	18	5	kidney	kidney	76.0683007225431	78.9376659066006	1075.7489	NA
s25	kidney	4TU -ve	18	B230118H07Rik	1608	36.7877482143778	0	465	11899	0	487	0	1	kidney	kidney	36.7877482143778	38.175415388793	468.5	NA
s25	kidney	4TU -ve	18	B230219D22Rik	3858	63.9064373498227	0.00027508154202852	1265	25447	7	846	7	21	kidney	kidney	63.9064373498227	66.3170460347409	890.5	NA
s25	kidney	4TU -ve	18	B2m	448	574.553619955971	0.00022716832162995	153	198091	45	7606	45	8	kidney	kidney	574.553619955971	596.226302766241	7539.2788	NA
s25	kidney	4TU -ve	18	B3galnt1	773	12.9927981373162	0.00022563176895306	253	4432	1	172	1	0	kidney	kidney	12.9927981373162	13.4828982481979	167.0385	NA
s25	kidney	4TU -ve	18	B3galnt2	2967	15.183444334887	0	836	6503	0	201	0	9	kidney	kidney	15.183444334887	15.7561776039987	217.0147	NA
s25	kidney	4TU -ve	18	B3galt5	3764	33.161851059778	0.00014607069821793	1063	13692	2	439	2	1	kidney	kidney	33.161851059778	34.4127461102261	434.05	NA
s25	kidney	4TU -ve	18	B3gat2	4176	93.517930779055	0.0001428010424476	1200	28011	4	1238	4	4	kidney	kidney	93.517930779055	97.0455118097036	1260.7667	NA
s25	kidney	4TU -ve	18	B3gat3	400	48.2697558706108	0	85	9220	0	639	0	3	kidney	kidney	48.2697558706108	50.0905347709213	577.5	NA
s25	kidney	4TU -ve	18	B4galt1	2755	109.381230830429	0.00012243498702189	859	40838	5	1448	5	4	kidney	kidney	109.381230830429	113.507189903434	1441.7722	NA
s25	kidney	4TU -ve	18	B4galt3	517	14.1258909981287	0	154	4121	0	187	0	0	kidney	kidney	14.1258909981287	14.6587323977501	175	NA
s25	kidney	4TU -ve	18	B4galt5	2892	168.981915309165	0.00013423359329905	796	74497	10	2237	10	0	kidney	kidney	168.981915309165	175.356066169876	2237.0323	NA
s25	kidney	4TU -ve	18	B4galt6	3722	15.3345233829953	0.00121457489878542	1199	4940	6	203	2	8	kidney	kidney	15.3345233829953	15.9129554906057	199.025	NA
s25	kidney	4TU -ve	18	B4galt7	1069	10.122296223258	0	282	3025	0	134	0	0	kidney	kidney	10.122296223258	10.5041184026658	132	NA
s25	kidney	4TU -ve	18	B4gat1	636	45.8524911008775	8.01796023091725e-05	178	12472	1	607	1	0	kidney	kidney	45.8524911008775	47.5820885852101	608	NA
s25	kidney	4TU -ve	18	B9d1	137	12.3129424208287	0	29	2382	0	163	0	0	kidney	kidney	12.3129424208287	12.7773977584666	176	NA
s25	kidney	4TU -ve	18	B9d2	364	13.2194167094787	0	76	2833	0	175	0	0	kidney	kidney	13.2194167094787	13.7180650781083	139	NA
s25	kidney	4TU -ve	18	BC003331	1856	105.151017483396	0.00011199776004479	467	35715	4	1392	4	10	kidney	kidney	105.151017483396	109.117409078439	1388.4238	NA
s25	kidney	4TU -ve	18	BC003965	2563	48.6474534908816	0.0003472825143254	817	17277	6	644	6	1	kidney	kidney	48.6474534908816	50.4824794874387	644.5	NA
s25	kidney	4TU -ve	18	BC004004	1431	223.068214531946	0.00052468191159109	384	22871	12	2953	14	16	kidney	kidney	223.068214531946	231.482549575165	3133.3949	NA
s25	kidney	4TU -ve	18	BC005537	3435	137.935170922903	9.36504963476306e-05	1118	53390	5	1826	5	29	kidney	kidney	137.935170922903	143.138210472148	1838.1452	NA
s25	kidney	4TU -ve	18	BC005624	1033	35.2769577332946	0.00015620118712902	262	12804	2	467	2	266	kidney	kidney	35.2769577332946	36.6076365227234	423.8506	NA
s25	kidney	4TU -ve	18	BC017158	1728	14.5791281424536	0.00037657691583505	377	5311	2	193	2	1	kidney	kidney	14.5791281424536	15.1290660575709	188.5127	NA
s25	kidney	4TU -ve	18	BC017643	1524	13.6726538538037	0.0004004004004004	385	4995	2	181	2	0	kidney	kidney	13.6726538538037	14.1883987379292	182	NA
s25	kidney	4TU -ve	18	BC022687	542	13.2949562335329	0	155	3671	0	176	0	0	kidney	kidney	13.2949562335329	13.7964540214118	176	NA
s25	kidney	4TU -ve	18	BC024978	6028	12.0863238486662	0.00031928480204342	1560	3132	1	160	1	8	kidney	kidney	12.0863238486662	12.5422309285562	152.6906	NA
s25	kidney	4TU -ve	18	BC025446	1026	105.604254627721	0.00012152514051344	280	32915	4	1398	4	16	kidney	kidney	105.604254627721	109.58774273826	1389.2176	NA
s25	kidney	4TU -ve	18	BC029722	1195	31.1978234343697	0	268	7725	0	413	0	5	kidney	kidney	31.1978234343697	32.3746335843357	406.5536	NA
s25	kidney	4TU -ve	18	BC030336	4920	23.03955483652	0	1620	9555	0	305	0	4	kidney	kidney	23.03955483652	23.9086277075603	297	NA
s25	kidney	4TU -ve	18	BC031181	590	184.694136312431	0.00012958963282937	179	46300	6	2445	6	46	kidney	kidney	184.694136312431	191.660966376999	2229.0333	NA
s25	kidney	4TU -ve	18	BC034090	1049	37.0143667865403	0.00012260912211868	245	8156	1	490	1	0	kidney	kidney	37.0143667865403	38.4105822187034	501.0606	NA
s25	kidney	4TU -ve	18	BC035947	780	77.9567888238972	0	212	19596	0	1032	0	181	kidney	kidney	77.9567888238972	80.8973894891875	937.412	NA
s25	kidney	4TU -ve	18	BC037034	1524	12.3129424208287	0.00070052539404553	358	5710	4	163	4	0	kidney	kidney	12.3129424208287	12.7773977584666	163	NA
s25	kidney	4TU -ve	18	Babam1	227	90.1941917206718	8.39419121967598e-05	59	23826	2	1194	2	2	kidney	kidney	90.1941917206718	93.5963983043507	1212.1667	NA
s25	kidney	4TU -ve	18	Babam2	1086	35.0503391611321	0.00031328320802005	260	9576	3	464	3	0	kidney	kidney	35.0503391611321	36.372469692813	551	NA
s25	kidney	4TU -ve	18	Bace1	4273	38.6762363157319	0.00033846674564224	1162	11818	4	512	4	0	kidney	kidney	38.6762363157319	40.1351389713799	497	NA
s25	kidney	4TU -ve	18	Bach1	3475	26.8165310392282	0.0002218524681087	1078	9015	2	355	2	7	kidney	kidney	26.8165310392282	27.8280748727341	349.0233	NA
s25	kidney	4TU -ve	18	Bach2	5812	9.66905907893298	0	1784	3924	0	128	0	2	kidney	kidney	9.66905907893299	10.033784742845	129	NA
s25	kidney	4TU -ve	18	Bad	680	51.3668763568315	0.00148329116132972	157	11461	17	680	17	0	kidney	kidney	51.3668763568315	53.3044814463639	675	NA
s25	kidney	4TU -ve	18	Bag1	189	211.963904495984	0.00020462070761561	53	53758	11	2806	11	6	kidney	kidney	211.963904495984	219.959374909554	2834.407	NA
s25	kidney	4TU -ve	18	Bag2	1277	12.3129424208287	0.00017624250969333	334	5674	1	163	1	0	kidney	kidney	12.3129424208287	12.7773977584666	161.02	NA
s25	kidney	4TU -ve	18	Bag3	585	33.9172463003196	0	183	11591	0	449	0	0	kidney	kidney	33.9172463003196	35.1966355432608	451.02	NA
s25	kidney	4TU -ve	18	Bag4	3386	28.7805586646365	0	1119	11911	0	381	0	0	kidney	kidney	28.7805586646365	29.8661873986245	553.0161	NA
s25	kidney	4TU -ve	18	Bag5	556	16.0899186235369	0	194	5900	0	213	0	0	kidney	kidney	16.0899186235369	16.6968449236404	228	NA
s25	kidney	4TU -ve	18	Bag6	86	57.3344987571104	9.83767830791933e-05	27	10165	1	759	1	1	kidney	kidney	57.3344987571104	59.4972079673385	807.562	NA
s25	kidney	4TU -ve	18	Bahd1	1956	15.9388395754286	0.00016420361247947	481	6090	1	211	1	0	kidney	kidney	15.9388395754286	16.5400670370335	211	NA
s25	kidney	4TU -ve	18	Baiap2	2475	64.057516397931	0.00033990482664853	568	17652	6	848	6	1	kidney	kidney	64.057516397931	66.4738239213479	837.5	NA
s25	kidney	4TU -ve	18	Baiap2l1	1431	17.525169580566	0	389	5412	0	232	0	0	kidney	kidney	17.525169580566	18.1862348464065	232	NA
s25	kidney	4TU -ve	18	Baiap2l2	618	67.9100321246934	0.00010207727249527	168	19593	2	899	2	0	kidney	kidney	67.9100321246934	70.4716600298252	887	NA
s25	kidney	4TU -ve	18	Banf1	371	52.499969217644	4.79225571476494e-05	115	20867	1	695	1	4	kidney	kidney	52.4999692176439	54.480315595916	688.8155	NA
s25	kidney	4TU -ve	18	Banp	4205	25.0791219859824	0.000271444082519	942	7368	2	332	2	2	kidney	kidney	25.0791219859824	26.0251291767541	329.0426	NA
s25	kidney	4TU -ve	18	Bap1	1779	38.9783944119486	0.00056582421727649	420	10604	6	516	6	13	kidney	kidney	38.9783944119486	40.4486947445938	507.1852	NA
s25	kidney	4TU -ve	18	Bax	224	10.4999938435288	0	66	1928	0	139	0	8	kidney	kidney	10.4999938435288	10.8960631191832	117.3333	NA
s25	kidney	4TU -ve	18	Baz1a	1953	17.1474719602952	0	603	6096	0	227	0	10	kidney	kidney	17.1474719602952	17.7942901298891	710.5385	NA
s25	kidney	4TU -ve	18	Baz1b	1666	51.140257784669	0	445	16679	0	677	0	2	kidney	kidney	51.140257784669	53.0693146164534	952.6641	NA
s25	kidney	4TU -ve	18	Baz2a	2550	19.4136576819201	0	739	5901	0	257	0	140	kidney	kidney	19.4136576819201	20.1459584289934	281	NA
s25	kidney	4TU -ve	18	Baz2b	1286	28.8560981886906	0.00070609002647837	434	11330	8	382	8	0	kidney	kidney	28.8560981886906	29.9445763419279	1459.6111	NA
s25	kidney	4TU -ve	18	Bbip1	1668	19.4891972059743	0.00031761156106082	489	6297	2	258	2	11	kidney	kidney	19.4891972059743	20.2243473722969	271.4773	NA
s25	kidney	4TU -ve	18	Bbs2	322	11.6330867043412	0.00068870523415977	89	4356	3	154	3	0	kidney	kidney	11.6330867043412	12.0718972687353	145	NA
s25	kidney	4TU -ve	18	Bbs4	967	11.4820076562329	0	214	2665	0	152	0	0	kidney	kidney	11.4820076562329	11.9151193821284	144.1176	NA
s25	kidney	4TU -ve	18	Bbs9	1454	12.6151005170454	0	352	4664	0	167	0	0	kidney	kidney	12.6151005170454	13.0909535316805	167	NA
s25	kidney	4TU -ve	18	Bbx	7598	19.5647367300285	0	2458	7161	0	259	0	16	kidney	kidney	19.5647367300285	20.3027363156004	528.2667	NA
s25	kidney	4TU -ve	18	Bcam	667	37.9208410751903	0.00010800302408467	137	9259	1	502	1	5	kidney	kidney	37.9208410751903	39.3512495383451	506.8889	NA
s25	kidney	4TU -ve	18	Bcap29	5375	15.6366814792119	0.0005066711704104	1641	5921	3	207	5	1	kidney	kidney	15.6366814792119	16.2265112638196	205.6176	NA
s25	kidney	4TU -ve	18	Bcap31	379	142.392002842099	0.00043014957473848	129	51145	22	1885	22	7	kidney	kidney	142.392002842099	147.763158127053	1859.5932	NA
s25	kidney	4TU -ve	18	Bcar1	408	54.841694463323	0.00027607531334548	98	18111	5	726	5	0	kidney	kidney	54.841694463323	56.9103728383238	806.9815	NA
s25	kidney	4TU -ve	18	Bcar3	431	24.0215686492241	0.00098576122672508	137	9130	9	318	9	0	kidney	kidney	24.0215686492241	24.9276839705055	324	NA
s25	kidney	4TU -ve	18	Bcas2	1178	39.8848687005986	0.00022974421810384	330	13058	3	528	3	107	kidney	kidney	39.8848687005986	41.3893620642355	462.9246	NA
s25	kidney	4TU -ve	18	Bcas3	2127	21.6798434035451	0	648	6078	0	287	0	1	kidney	kidney	21.6798434035451	22.4976267280977	313.529	NA
s25	kidney	4TU -ve	18	Bcat1	6750	39.9604082246527	0.00017151187719749	1980	11661	2	529	2	1	kidney	kidney	39.9604082246527	41.467751007539	529.0345	NA
s25	kidney	4TU -ve	18	Bcat2	617	20.8489086389493	0	139	5279	0	276	0	2	kidney	kidney	20.8489086389493	21.6353483517595	287.0278	NA
s25	kidney	4TU -ve	18	Bccip	268	26.9676100873365	0	97	10262	0	357	0	1	kidney	kidney	26.9676100873365	27.984852759341	382.1667	NA
s25	kidney	4TU -ve	18	Bcdin3d	380	9.59351955487882	0	84	2948	0	127	0	0	kidney	kidney	9.59351955487882	9.95539579954149	150.1192	NA
s25	kidney	4TU -ve	18	Bckdha	451	65.0395302106352	0.00076258261311642	94	11802	9	861	9	1	kidney	kidney	65.0395302106352	67.4928801842931	799.0149	NA
s25	kidney	4TU -ve	18	Bckdhb	280	89.6654150522926	0.00017204005092385	91	29063	5	1187	5	0	kidney	kidney	89.6654150522926	93.0476757012263	1181	NA
s25	kidney	4TU -ve	18	Bckdk	2138	41.3201196576277	0	501	12013	0	547	0	8	kidney	kidney	41.3201196576277	42.8787519870015	515.3561	NA
s25	kidney	4TU -ve	18	Bcl10	1050	15.5611419551578	0.00015055706112616	366	6642	1	206	1	0	kidney	kidney	15.5611419551578	16.1481223205161	232	NA
s25	kidney	4TU -ve	18	Bcl2	7028	28.4028610443656	0.0001103509159126	2018	9062	1	376	1	0	kidney	kidney	28.4028610443656	29.4742426821071	367	NA
s25	kidney	4TU -ve	18	Bcl2l1	2711	48.3452953946649	0.00021893016127855	724	13703	3	640	3	0	kidney	kidney	48.3452953946649	50.1689237142248	590.1013	NA
s25	kidney	4TU -ve	18	Bcl2l11	6015	8.46042669406636	0	1863	3172	0	112	0	1	kidney	kidney	8.46042669406636	8.77956164998934	109.0189	NA
s25	kidney	4TU -ve	18	Bcl2l13	5451	43.8129239514151	0.00102100350058343	1558	13712	14	580	14	0	kidney	kidney	43.8129239514151	45.4655871160162	579	NA
s25	kidney	4TU -ve	18	Bcl2l2	3316	25.3812800821991	0.00021372088053002	871	9358	2	336	2	2	kidney	kidney	25.3812800821991	26.338684949968	284	NA
s25	kidney	4TU -ve	18	Bcl3	410	8.08272907379554	0	94	2690	0	107	0	0	kidney	kidney	8.08272907379554	8.38761693347196	107	NA
s25	kidney	4TU -ve	18	Bcl6	1073	141.183370457232	0.00016398435120762	324	42687	7	1869	7	0	kidney	kidney	141.183370457232	146.508935034197	1839	NA
s25	kidney	4TU -ve	18	Bcl7a	8076	43.1330682349276	0	2122	17564	0	571	0	9	kidney	kidney	43.1330682349276	44.760086626285	585.2191	NA
s25	kidney	4TU -ve	18	Bcl7b	1194	23.2661734086825	0.00030604437643458	299	6535	2	308	2	0	kidney	kidney	23.2661734086825	24.1437945374707	304	NA
s25	kidney	4TU -ve	18	Bcl7c	6216	23.5683315048992	0.00016038492381716	1567	6235	1	312	1	183	kidney	kidney	23.5683315048992	24.4573503106846	218.5462	NA
s25	kidney	4TU -ve	18	Bcl9l	2113	20.4712110186784	0.00108715346983149	544	5519	6	271	6	0	kidney	kidney	20.4712110186784	21.2434036352421	262	NA
s25	kidney	4TU -ve	18	Bclaf1	4037	52.499969217644	0.00013774104683195	1225	14520	2	695	2	0	kidney	kidney	52.4999692176439	54.480315595916	884.3218	NA
s25	kidney	4TU -ve	18	Bco1	785	8.00718954974138	0	154	1551	0	106	0	0	kidney	kidney	8.00718954974138	8.30922799016849	107	NA
s25	kidney	4TU -ve	18	Bcorl1	2401	12.9927981373162	0	645	3477	0	172	0	2	kidney	kidney	12.9927981373162	13.4828982481979	238.25	NA
s25	kidney	4TU -ve	18	Bcr	2719	30.2913491457197	0.00025383931971062	683	7879	2	401	2	0	kidney	kidney	30.2913491457197	31.433966264694	439.0164	NA
s25	kidney	4TU -ve	18	Bcs1l	372	16.0143790994828	0	105	3887	0	212	0	12	kidney	kidney	16.0143790994828	16.618455980337	272.0208	NA
s25	kidney	4TU -ve	18	Bdh1	1807	125.093451833696	0.00014196815181127	464	42263	6	1656	5	1	kidney	kidney	125.093451833695	129.812090110557	1649.5	NA
s25	kidney	4TU -ve	18	Bdh2	205	343.024978729958	0.00025911133746124	58	111921	29	4541	29	20	kidney	kidney	343.024978729958	355.964191541086	4479.8818	NA
s25	kidney	4TU -ve	18	Bdnf	2855	12.6151005170454	0	923	4407	0	167	0	0	kidney	kidney	12.6151005170454	13.0909535316805	169.0208	NA
s25	kidney	4TU -ve	18	Bdp1	4733	10.122296223258	0	1439	3962	0	134	0	3	kidney	kidney	10.122296223258	10.5041184026658	426.2023	NA
s25	kidney	4TU -ve	18	Becn1	4290	113.309286081246	0.00012515331280819	1228	39951	5	1500	5	6	kidney	kidney	113.309286081246	117.583414955214	1511.4475	NA
s25	kidney	4TU -ve	18	Bend5	391	35.8812739257279	0	127	9249	0	475	0	0	kidney	kidney	35.8812739257279	37.2347480691512	1036	NA
s25	kidney	4TU -ve	18	Bet1	982	16.2409976716452	0.00018688095683049	354	5351	1	215	1	0	kidney	kidney	16.2409976716452	16.8536228102474	296	NA
s25	kidney	4TU -ve	18	Bet1l	1220	29.0827167608531	0	285	4486	0	385	0	0	kidney	kidney	29.0827167608531	30.1797431718384	408	NA
s25	kidney	4TU -ve	18	Bex3	313	20.1690529224618	0.00031781344350866	95	6293	2	267	2	2	kidney	kidney	20.1690529224618	20.9298478620282	270.6	NA
s25	kidney	4TU -ve	18	Bfar	2028	110.514323691242	0.00015756716300323	506	25386	4	1463	4	9	kidney	kidney	110.514323691242	114.683024052986	1447.8713	NA
s25	kidney	4TU -ve	18	Bgn	1137	128.870428036404	0.00017523569200574	318	28533	5	1706	5	4	kidney	kidney	128.870428036404	133.731537275731	1450.0556	NA
s25	kidney	4TU -ve	18	Bhlhe40	1631	63.3776606814436	3.56913412806053e-05	493	28018	1	839	1	1	kidney	kidney	63.3776606814436	65.7683234316166	893.0833	NA
s25	kidney	4TU -ve	18	Bhmt2	1343	78.9388026366013	6.57700023019501e-05	399	30409	2	1045	2	162	kidney	kidney	78.9388026366013	81.9164457521327	942.1241	NA
s25	kidney	4TU -ve	18	Bicc1	2571	213.323615928959	0.0002007571412183	757	69736	14	2824	28	0	kidney	kidney	213.323615928959	221.370375889017	2952.1304	NA
s25	kidney	4TU -ve	18	Bicd1	6932	14.276970046237	0	2405	5419	0	189	0	2	kidney	kidney	14.276970046237	14.815510284357	277.8788	NA
s25	kidney	4TU -ve	18	Bicd2	3674	37.769762027082	0.00013550135501355	1024	7380	1	500	1	0	kidney	kidney	37.769762027082	39.1944716517381	504	NA
s25	kidney	4TU -ve	18	Bicdl1	1453	33.9927858243738	0	301	10622	0	450	0	1	kidney	kidney	33.9927858243738	35.2750244865643	449.5	NA
s25	kidney	4TU -ve	18	Bicral	2932	15.7877605273203	0.00017167381974248	862	5825	1	209	1	2	kidney	kidney	15.7877605273203	16.3832891504265	209	NA
s25	kidney	4TU -ve	18	Bid	2055	64.510753542256	0.00011322463768115	507	26496	3	854	3	0	kidney	kidney	64.510753542256	66.9441575811687	845	NA
s25	kidney	4TU -ve	18	Bik	409	16.5431557678619	0.00022742779167614	117	4397	1	219	1	0	kidney	kidney	16.5431557678619	17.1671785834613	182.3333	NA
s25	kidney	4TU -ve	18	Bin1	494	9.66905907893298	0	124	1471	0	128	0	0	kidney	kidney	9.66905907893299	10.033784742845	115	NA
s25	kidney	4TU -ve	18	Bin3	1163	9.59351955487882	0.00101214574898785	291	3952	4	127	4	0	kidney	kidney	9.59351955487882	9.95539579954149	128	NA
s25	kidney	4TU -ve	18	Birc2	523	23.2661734086825	0.00025078369905956	181	7975	2	308	2	9	kidney	kidney	23.2661734086825	24.1437945374707	366.8333	NA
s25	kidney	4TU -ve	18	Birc6	2897	55.9747873241355	0.00018667164457718	822	21428	4	741	9	5	kidney	kidney	55.9747873241355	58.0862069878759	1320.6667	NA
s25	kidney	4TU -ve	18	Bivm	1628	13.4460352816412	0	539	5314	0	178	0	1	kidney	kidney	13.4460352816412	13.9532319080188	179.5	NA
s25	kidney	4TU -ve	18	Blcap	1528	42.7553706146568	0.00011996161228406	475	16672	2	566	2	0	kidney	kidney	42.7553706146568	44.3681419097676	566	NA
s25	kidney	4TU -ve	18	Blmh	1794	124.715754213425	0.00025508035031034	456	35283	9	1651	9	6	kidney	kidney	124.715754213425	129.420145394039	1553	NA
s25	kidney	4TU -ve	18	Bloc1s1	322	214.230090217609	0.00012815583749839	67	23409	3	2836	8	75	kidney	kidney	214.230090217609	222.311043208659	3088.4487	NA
s25	kidney	4TU -ve	18	Bloc1s3	2528	19.4136576819201	0.00015845349389954	701	6311	1	257	1	1	kidney	kidney	19.4136576819201	20.1459584289934	256.0156	NA
s25	kidney	4TU -ve	18	Bloc1s4	620	36.0323529738362	6.81152510047e-05	210	14681	1	477	1	2	kidney	kidney	36.0323529738362	37.3915259557582	467.3333	NA
s25	kidney	4TU -ve	18	Bloc1s5	5609	32.255376771128	0	1708	9367	0	427	0	0	kidney	kidney	32.255376771128	33.4720787905844	429.023	NA
s25	kidney	4TU -ve	18	Bloc1s6	2845	34.2194043965363	9.78856695379796e-05	874	10216	1	453	1	3	kidney	kidney	34.2194043965363	35.5101913164748	461.5	NA
s25	kidney	4TU -ve	18	Blvra	170	65.3416883068518	0	45	12853	0	865	0	2	kidney	kidney	65.3416883068518	67.806435957507	985	NA
s25	kidney	4TU -ve	18	Blvrb	331	19.4136576819201	0.00088547815820543	94	3388	3	257	3	0	kidney	kidney	19.4136576819201	20.1459584289934	318	NA
s25	kidney	4TU -ve	18	Blzf1	2426	20.6222900667868	0.00094979647218453	696	7370	7	273	7	0	kidney	kidney	20.6222900667868	21.400181521849	289	NA
s25	kidney	4TU -ve	18	Bmi1	2148	42.1510544222235	5.38097287989669e-05	793	18584	1	558	1	10	kidney	kidney	42.1510544222235	43.7410303633398	545.1519	NA
s25	kidney	4TU -ve	18	Bmp2k	4786	14.0503514740745	0.00016012810248198	1543	6245	1	186	1	0	kidney	kidney	14.0503514740745	14.5803434544466	183.0417	NA
s25	kidney	4TU -ve	18	Bmp4	339	150.097034295624	0.00036968576709796	71	32460	12	1987	12	10	kidney	kidney	150.097034295624	155.758830344007	2025.9868	NA
s25	kidney	4TU -ve	18	Bmp6	1234	47.5143606300691	0.00012502344189535	337	15997	2	629	2	1	kidney	kidney	47.5143606300691	49.3066453378866	624	NA
s25	kidney	4TU -ve	18	Bmp7	2125	46.6834258654733	0	482	11441	0	618	0	5	kidney	kidney	46.6834258654733	48.4443669615483	643.5422	NA
s25	kidney	4TU -ve	18	Bmpr1a	3996	43.9640029995234	0.00016875738313551	1317	17777	3	582	3	0	kidney	kidney	43.9640029995234	45.6223650026232	585	NA
s25	kidney	4TU -ve	18	Bmpr2	8529	86.4172155179636	0.0003208521833991	2998	31167	10	1144	10	1	kidney	kidney	86.4172155179636	89.6769511391769	1165.0513	NA
s25	kidney	4TU -ve	18	Bms1	270	21.6798434035451	0.00025198437696862	79	7937	2	287	2	0	kidney	kidney	21.6798434035451	22.4976267280977	308.0128	NA
s25	kidney	4TU -ve	18	Bmt2	4884	45.7769515768234	0.00018064671524056	1674	16607	3	606	3	2	kidney	kidney	45.7769515768234	47.5036996419066	604.7	NA
s25	kidney	4TU -ve	18	Bnc2	2099	9.82013812704131	0	526	3080	0	130	0	0	kidney	kidney	9.82013812704131	10.1905626294519	132	NA
s25	kidney	4TU -ve	18	Bnip2	1895	52.9532063619689	0.00066140931060798	591	19655	13	701	13	0	kidney	kidney	52.9532063619689	54.9506492557369	725	NA
s25	kidney	4TU -ve	18	Bnip3	1174	193.305642054606	0.0002571818018157	401	77766	20	2559	20	231	kidney	kidney	193.305642054606	200.597305913596	2409.75	NA
s25	kidney	4TU -ve	18	Bnip3l	2572	235.532236000883	0.00023311925215343	825	85793	20	3118	20	1797	kidney	kidney	235.532236000883	244.416725220239	2201.5076	NA
s25	kidney	4TU -ve	18	Bod1	938	134.233734244249	0.00011717834544176	260	42670	5	1777	5	72	kidney	kidney	134.233734244249	139.297152250277	1610.4833	NA
s25	kidney	4TU -ve	18	Bod1l	1294	9.215821934608	0.00024061597690086	476	4156	1	122	1	0	kidney	kidney	9.215821934608	9.5634510830241	731.05	NA
s25	kidney	4TU -ve	18	Bok	637	21.3021457832742	0	141	5427	0	282	0	2	kidney	kidney	21.3021457832742	22.1056820115803	255.2	NA
s25	kidney	4TU -ve	18	Bola1	275	39.1294734600569	0	60	5070	0	518	1	3	kidney	kidney	39.1294734600569	40.6054726312007	576.5	NA
s25	kidney	4TU -ve	18	Bola2	774	55.5215501798105	0.00011526048870447	184	8676	1	735	1	6	kidney	kidney	55.5215501798105	57.6158733280551	883.6602	NA
s25	kidney	4TU -ve	18	Bola3	1924	146.39559761697	0.00026779276959522	512	48545	13	1938	16	57	kidney	kidney	146.39559761697	151.917772122137	1898.8333	NA
s25	kidney	4TU -ve	18	Bop1	236	23.1906338846283	0	55	5674	0	307	0	0	kidney	kidney	23.1906338846283	24.0654055941672	312	NA
s25	kidney	4TU -ve	18	Borcs5	916	10.8021519397454	0	241	3129	0	143	0	0	kidney	kidney	10.8021519397454	11.2096188923971	143	NA
s25	kidney	4TU -ve	18	Borcs6	698	23.1150943605742	0.00085324232081911	178	10548	9	306	9	0	kidney	kidney	23.1150943605742	23.9870166508637	307	NA
s25	kidney	4TU -ve	18	Borcs7	1816	23.5683315048992	0.00044254314795692	525	6779	3	312	3	0	kidney	kidney	23.5683315048992	24.4573503106846	308	NA
s25	kidney	4TU -ve	18	Borcs8	908	29.4604143811239	0	210	8011	0	390	2	2	kidney	kidney	29.4604143811239	30.5716878883557	361.75	NA
s25	kidney	4TU -ve	18	Bpgm	1164	57.8632754254896	0.00021464985242822	333	18635	4	766	4	0	kidney	kidney	57.8632754254896	60.0459305704628	766.2273	NA
s25	kidney	4TU -ve	18	Bphl	1055	346.575336360504	0.00013462893888638	263	126273	17	4588	18	1	kidney	kidney	346.575336360504	359.648471876349	4608.25	NA
s25	kidney	4TU -ve	18	Bpnt1	1151	144.658188563724	4.58162158860093e-05	423	65479	3	1915	3	5	kidney	kidney	144.658188563724	150.114826426157	1926.2955	NA
s25	kidney	4TU -ve	18	Bptf	3806	70.1762178463183	0.00064421130130682	1206	21732	14	929	14	0	kidney	kidney	70.1762178463183	72.8233283289295	1248.8046	NA
s25	kidney	4TU -ve	18	Braf	7145	39.3560920322194	0.00034138431339079	2255	11717	4	521	4	1	kidney	kidney	39.3560920322194	40.8406394611111	576.3152	NA
s25	kidney	4TU -ve	18	Brap	3551	143.374016654803	2.54692713241474e-05	800	39263	1	1898	1	66	kidney	kidney	143.374016654803	148.782214389998	1970.5198	NA
s25	kidney	4TU -ve	18	Brat1	2772	8.15826859784971	0	638	2485	0	108	0	0	kidney	kidney	8.15826859784971	8.46600587677544	111.0338	NA
s25	kidney	4TU -ve	18	Brcc3	3881	22.4352386440867	0	1260	5846	0	297	1	1	kidney	kidney	22.4352386440867	23.2815161611325	369.5133	NA
s25	kidney	4TU -ve	18	Brd1	1263	23.7194105530075	8.78348704435661e-05	437	11385	1	314	1	0	kidney	kidney	23.7194105530075	24.6141281972915	404.2174	NA
s25	kidney	4TU -ve	18	Brd2	2766	142.845239986424	0.00013252493125269	628	30183	4	1891	4	0	kidney	kidney	142.845239986424	148.233491786874	1442	NA
s25	kidney	4TU -ve	18	Brd3	2886	57.2589592330563	0.00016188214979494	852	18532	3	758	3	1	kidney	kidney	57.2589592330563	59.418819024035	1054.3639	NA
s25	kidney	4TU -ve	18	Brd4	4874	96.6905907893299	0.00017881890115785	1290	22369	4	1280	8	1	kidney	kidney	96.6905907893299	100.33784742845	965.5	NA
s25	kidney	4TU -ve	18	Brd7	1429	42.6798310906026	0.00011422044545973	486	17510	2	565	2	1	kidney	kidney	42.6798310906026	44.2897529664641	673.6	NA
s25	kidney	4TU -ve	18	Brd8	2526	39.9604082246527	0.00014491703499746	757	13801	2	529	2	1	kidney	kidney	39.9604082246527	41.467751007539	739.0196	NA
s25	kidney	4TU -ve	18	Brd9	1243	15.1079048108328	0	319	4672	0	200	0	0	kidney	kidney	15.1079048108328	15.6777886606953	587.0141	NA
s25	kidney	4TU -ve	18	Brf1	236	16.8453138640786	0	67	5202	0	223	0	0	kidney	kidney	16.8453138640786	17.4807343566752	200	NA
s25	kidney	4TU -ve	18	Brf2	2225	11.2553890840704	0	612	2980	0	149	0	0	kidney	kidney	11.2553890840704	11.679952552218	159	NA
s25	kidney	4TU -ve	18	Bri3	880	449.006930977951	0.00024108174798448	260	141031	34	5944	34	5562	kidney	kidney	449.00693097795	465.943878995863	3170.0303	NA
s25	kidney	4TU -ve	18	Bri3bp	5910	42.1510544222235	0	1733	12856	0	558	0	8	kidney	kidney	42.1510544222235	43.7410303633398	519.1553	NA
s25	kidney	4TU -ve	18	Brix1	1724	36.2589715459987	8.07297973682086e-05	509	12387	1	480	1	0	kidney	kidney	36.2589715459987	37.6266927856686	499.0154	NA
s25	kidney	4TU -ve	18	Brk1	860	114.593457990167	0.00019901629090495	251	35173	7	1517	7	14	kidney	kidney	114.593457990167	118.916026991374	1510.6286	NA
s25	kidney	4TU -ve	18	Brms1l	1755	10.4999938435288	0	556	4654	0	139	0	1	kidney	kidney	10.4999938435288	10.8960631191832	152.5956	NA
s25	kidney	4TU -ve	18	Brox	3141	67.3057159322601	0.00028922034458538	893	24203	7	891	7	461	kidney	kidney	67.3057159322601	69.8445484833974	646.6333	NA
s25	kidney	4TU -ve	18	Brpf1	694	19.7158157781368	0	183	5286	0	261	0	36	kidney	kidney	19.7158157781368	20.4595142022073	236.2553	NA
s25	kidney	4TU -ve	18	Brpf3	1853	25.3057405581449	0.0001000200040008	472	9998	1	335	1	0	kidney	kidney	25.3057405581449	26.2602960066646	335	NA
s25	kidney	4TU -ve	18	Brwd1	8518	30.5179677178822	0.0003548930884571	2669	11271	4	404	4	13	kidney	kidney	30.5179677178822	31.6691330946044	709.1111	NA
s25	kidney	4TU -ve	18	Brwd3	11196	8.23380812190387	0	3543	3203	0	109	0	0	kidney	kidney	8.23380812190387	8.54439482007891	108.0164	NA
s25	kidney	4TU -ve	18	Bscl2	729	76.4459983428139	0.00018566654288897	157	21544	4	1012	5	5	kidney	kidney	76.4459983428139	79.329610623118	844.5838	NA
s25	kidney	4TU -ve	18	Bsdc1	1425	52.6510482657523	0.00022461814914645	361	17808	4	697	4	6	kidney	kidney	52.6510482657523	54.637093482523	699.8434	NA
s25	kidney	4TU -ve	18	Bsg	474	378.906252655686	0.00029247910863509	103	71800	21	5016	21	80	kidney	kidney	378.906252655686	393.198939610237	4960.9048	NA
s25	kidney	4TU -ve	18	Bsnd	1590	31.5755210546405	0	400	6496	0	418	0	0	kidney	kidney	31.5755210546405	32.7665783008531	393	NA
s25	kidney	4TU -ve	18	Bspry	969	40.7913429892485	0.0001217433649866	256	8214	1	540	1	0	kidney	kidney	40.7913429892485	42.3300293838772	528	NA
s25	kidney	4TU -ve	18	Bst1	2150	8.15826859784971	0.00209863588667366	622	2859	6	108	6	0	kidney	kidney	8.15826859784971	8.46600587677544	111	NA
s25	kidney	4TU -ve	18	Btaf1	1348	35.8057344016737	0.0001038637307852	424	9628	1	474	1	0	kidney	kidney	35.8057344016737	37.1563591258478	338	NA
s25	kidney	4TU -ve	18	Btbd1	1494	88.8344802876968	0.00022792022792022	478	26325	6	1176	8	307	kidney	kidney	88.8344802876968	92.1853973248881	1071.8182	NA
s25	kidney	4TU -ve	18	Btbd10	1533	8.08272907379554	0.00236158488585673	472	3811	9	107	9	0	kidney	kidney	8.08272907379554	8.38761693347196	114.0156	NA
s25	kidney	4TU -ve	18	Btbd2	913	25.1546615100366	0	191	7382	0	333	0	0	kidney	kidney	25.1546615100366	26.1035181200576	334	NA
s25	kidney	4TU -ve	18	Btbd3	2932	10.1978357473121	0.0002626050420168	942	3808	1	135	1	5	kidney	kidney	10.1978357473121	10.5825073459693	131.3443	NA
s25	kidney	4TU -ve	18	Btbd6	861	15.6366814792119	0	208	4917	0	207	0	2	kidney	kidney	15.6366814792119	16.2265112638196	203.027	NA
s25	kidney	4TU -ve	18	Btbd7	4314	24.7769638897658	9.70968055150986e-05	1465	10299	1	328	1	1	kidney	kidney	24.7769638897658	25.7115734035402	454.2273	NA
s25	kidney	4TU -ve	18	Btbd9	4849	33.2373905838321	0.00032786885245901	1161	9150	3	440	3	2	kidney	kidney	33.2373905838321	34.4911350535296	437	NA
s25	kidney	4TU -ve	18	Btd	666	52.1222715973731	6.29524708844822e-05	164	15885	1	690	1	4	kidney	kidney	52.1222715973731	54.0883708793986	692.381	NA
s25	kidney	4TU -ve	18	Btf3	259	226.240874542221	0.00011704576489407	91	76893	9	2995	12	2748	kidney	kidney	226.240874542221	234.774885193911	1555.7105	NA
s25	kidney	4TU -ve	18	Btf3l4	2545	8.3848871700122	0	907	3174	0	111	0	0	kidney	kidney	8.3848871700122	8.70117270668587	624.125	NA
s25	kidney	4TU -ve	18	Btg1	4166	69.7229807019933	0.0002985965959988	1404	33490	10	923	10	832	kidney	kidney	69.7229807019933	72.3529946691086	488.5	NA
s25	kidney	4TU -ve	18	Btg2	2199	18.6582624413785	0.00042158516020236	648	7116	3	247	3	0	kidney	kidney	18.6582624413785	19.3620689959586	247	NA
s25	kidney	4TU -ve	18	Btnl9	3469	25.7589777024699	0	992	8581	0	341	0	2	kidney	kidney	25.7589777024699	26.7306296664854	293.6667	NA
s25	kidney	4TU -ve	18	Btrc	3628	7.85611050163305	0	1080	2332	0	104	0	0	kidney	kidney	7.85611050163305	8.15245010356153	137	NA
s25	kidney	4TU -ve	18	Bub3	3903	32.1042977230197	0	1241	14233	0	425	0	9	kidney	kidney	32.1042977230197	33.3153009039774	447.5	NA
s25	kidney	4TU -ve	18	Bud23	909	73.8776545249723	0.00031812397745864	191	22004	7	978	7	3	kidney	kidney	73.8776545249723	76.6643865507998	981.8366	NA
s25	kidney	4TU -ve	18	Bud31	193	87.4747688547219	9.44242481469241e-05	49	21181	2	1158	2	2	kidney	kidney	87.4747688547219	90.7743963454255	1147.25	NA
s25	kidney	4TU -ve	18	Bysl	2222	20.8489086389493	0.00016061676839062	566	6226	1	276	1	1	kidney	kidney	20.8489086389493	21.6353483517595	269.5	NA
s25	kidney	4TU -ve	18	Bzw1	3068	128.79488851235	0.00021116648365571	978	47356	10	1705	9	358	kidney	kidney	128.79488851235	133.653148332427	1531.6561	NA
s25	kidney	4TU -ve	18	Bzw2	446	20.0179738743534	0.00065327453862485	132	6123	4	265	4	0	kidney	kidney	20.0179738743534	20.7730699754212	329	NA
s25	kidney	4TU -ve	18	C030006K11Rik	1576	39.7337896524902	0.00028398333964407	328	10564	3	526	3	0	kidney	kidney	39.7337896524902	41.2325841776285	509	NA
s25	kidney	4TU -ve	18	C130074G19Rik	2382	144.431569991561	6.57116572479958e-05	532	45654	3	1912	3	5	kidney	kidney	144.431569991561	149.879659596247	1876	NA
s25	kidney	4TU -ve	18	C1d	2481	63.8308978257685	0.00011206993163734	896	26769	3	845	3	1	kidney	kidney	63.8308978257685	66.2386570914374	848.9286	NA
s25	kidney	4TU -ve	18	C1galt1	4430	65.870464975231	0.00043296290951075	1525	27716	12	872	12	1	kidney	kidney	65.870464975231	68.3551585606313	863.04	NA
s25	kidney	4TU -ve	18	C1galt1c1	382	27.194228659499	0.00032854209445585	150	12175	4	360	4	2	kidney	kidney	27.194228659499	28.2200195892515	365.68	NA
s25	kidney	4TU -ve	18	C1qa	237	36.9388272624862	0.00043952180028129	57	11376	5	489	5	0	kidney	kidney	36.9388272624862	38.3321932753999	482	NA
s25	kidney	4TU -ve	18	C1qb	160	21.6043038794909	0.00126071608673726	32	3966	5	286	5	1	kidney	kidney	21.6043038794909	22.4192377847942	304.1111	NA
s25	kidney	4TU -ve	18	C1qbp	259	123.809279924775	9.23258734027624e-05	85	54156	5	1639	5	3	kidney	kidney	123.809279924775	128.479478074398	1700.7857	NA
s25	kidney	4TU -ve	18	C1qc	239	17.4496300565119	0.00054132082280765	69	5542	3	231	3	4	kidney	kidney	17.4496300565119	18.107845903103	225.2449	NA
s25	kidney	4TU -ve	18	C1qtnf12	127	112.327272268542	3.64497904137051e-05	34	27435	1	1487	1	1	kidney	kidney	112.327272268542	116.564358692269	1542.0625	NA
s25	kidney	4TU -ve	18	C1qtnf3	1475	92.9891541106758	0.0001884800965018	454	26528	5	1231	5	1	kidney	kidney	92.9891541106758	96.4967892065793	1154.5	NA
s25	kidney	4TU -ve	18	C1ra	463	11.4064681321788	0	128	3713	0	151	0	1	kidney	kidney	11.4064681321788	11.8367304388249	221.2	NA
s25	kidney	4TU -ve	18	C1rl	1523	62.6978049649561	0.000187875751503	372	15968	3	830	3	57	kidney	kidney	62.6978049649561	65.0628229418853	797.1667	NA
s25	kidney	4TU -ve	18	C1s1	599	18.0539462489452	0.00013487995683841	179	7414	1	239	1	0	kidney	kidney	18.0539462489452	18.7349574495308	240	NA
s25	kidney	4TU -ve	18	C2	254	31.1978234343697	0.00010120433154539	73	9881	1	413	1	0	kidney	kidney	31.1978234343697	32.3746335843357	417.0154	NA
s25	kidney	4TU -ve	18	C2cd2	4146	35.5035763054571	0.00019602077820248	1224	10203	2	470	2	2	kidney	kidney	35.503576305457	36.8428033526339	468.6362	NA
s25	kidney	4TU -ve	18	C2cd2l	3733	110.212165595025	7.95650444238165e-05	976	37705	3	1459	3	1	kidney	kidney	110.212165595025	114.369468279772	1448.068	NA
s25	kidney	4TU -ve	18	C2cd3	4277	11.4064681321788	0.00078339208773991	1092	5106	4	151	4	3	kidney	kidney	11.4064681321788	11.8367304388249	203.0023	NA
s25	kidney	4TU -ve	18	C2cd5	3754	10.9532309878538	0.0002058884084826	978	4857	1	145	1	0	kidney	kidney	10.9532309878538	11.3663967790041	177	NA
s25	kidney	4TU -ve	18	C3	43	18.7338019654327	0	12	2367	0	248	1	0	kidney	kidney	18.7338019654327	19.4404579392621	352	NA
s25	kidney	4TU -ve	18	C330007P06Rik	2912	66.1726230714476	9.30752047654505e-05	949	21488	2	876	2	539	kidney	kidney	66.1726230714476	68.6687143338452	606.5	NA
s25	kidney	4TU -ve	18	C330018D20Rik	1909	18.9604205375952	0.00014505366985784	596	6894	1	251	1	0	kidney	kidney	18.9604205375952	19.6756247691725	250.0149	NA
s25	kidney	4TU -ve	18	C77080	1877	23.8704896011158	0	460	7514	0	316	0	0	kidney	kidney	23.8704896011158	24.7709060838985	316	NA
s25	kidney	4TU -ve	18	C87436	1625	9.59351955487882	0	374	2947	0	127	0	1	kidney	kidney	9.59351955487882	9.95539579954149	168.0625	NA
s25	kidney	4TU -ve	18	C8a	1830	28.0251634240948	0.00011863803535413	497	8429	1	371	1	0	kidney	kidney	28.0251634240948	29.0822979655897	369.0217	NA
s25	kidney	4TU -ve	18	C8g	159	23.492791980845	0.00092095165003837	45	6515	6	311	6	0	kidney	kidney	23.492791980845	24.3789613673811	339.0588	NA
s25	kidney	4TU -ve	18	Caap1	944	10.2733752713663	0.00024148756339048	368	4141	1	136	1	0	kidney	kidney	10.2733752713663	10.6608962892728	145	NA
s25	kidney	4TU -ve	18	Cab39	2355	58.3165125698146	0.00034224808096611	749	20453	7	772	7	144	kidney	kidney	58.3165125698146	60.5162642302837	668.3944	NA
s25	kidney	4TU -ve	18	Cab39l	1942	82.1870021709304	0.0001282106072909	569	23399	3	1088	3	7	kidney	kidney	82.1870021709304	85.2871703141822	1100.3833	NA
s25	kidney	4TU -ve	18	Cabcoco1	296	8.46042669406636	0	74	2818	0	112	0	0	kidney	kidney	8.46042669406636	8.77956164998934	112.0448	NA
s25	kidney	4TU -ve	18	Cabin1	1886	18.0539462489452	0.00017316017316017	491	5775	1	239	1	2	kidney	kidney	18.0539462489452	18.7349574495308	271.1434	NA
s25	kidney	4TU -ve	18	Cables1	1025	13.370495757587	0	270	4657	0	177	0	0	kidney	kidney	13.370495757587	13.8748429647153	177	NA
s25	kidney	4TU -ve	18	Cables2	1503	10.9532309878538	0	410	3376	0	145	0	2	kidney	kidney	10.9532309878538	11.3663967790041	143	NA
s25	kidney	4TU -ve	18	Cacfd1	3922	32.6330743913988	0.00026728439059158	1169	11224	3	432	3	2	kidney	kidney	32.6330743913988	33.8640235071017	395.5	NA
s25	kidney	4TU -ve	18	Cachd1	1634	48.8740720630441	0.00043305665824612	449	13855	6	647	6	2	kidney	kidney	48.8740720630441	50.7176463173491	641.8333	NA
s25	kidney	4TU -ve	18	Cacnb4	6169	15.7122210032661	0.00054446460980036	2027	5510	3	208	3	2	kidney	kidney	15.7122210032661	16.3049002071231	207.2395	NA
s25	kidney	4TU -ve	18	Cactin	288	19.791355302191	0.0001508068164681	71	6631	1	262	1	0	kidney	kidney	19.791355302191	20.5379031455108	255	NA
s25	kidney	4TU -ve	18	Cacul1	4351	113.3848256053	0.00018141412308948	1421	44098	8	1501	8	78	kidney	kidney	113.3848256053	117.661803898518	1467	NA
s25	kidney	4TU -ve	18	Cacybp	1200	76.8992354871389	0.00016050720276072	354	24921	4	1018	4	29	kidney	kidney	76.8992354871389	79.7999442829389	1060.7778	NA
s25	kidney	4TU -ve	18	Cadm1	4033	44.8704772881734	0.0004758020663404	1289	14712	7	594	7	8	kidney	kidney	44.8704772881734	46.5630323222649	614.3418	NA
s25	kidney	4TU -ve	18	Cadm4	918	12.9927981373162	0	204	1508	0	172	0	1	kidney	kidney	12.9927981373162	13.4828982481979	147.2829	NA
s25	kidney	4TU -ve	18	Calb1	3301	285.841559020956	0.00020920121518618	1043	109942	23	3784	23	3	kidney	kidney	285.841559020956	296.623761460354	3973.4576	NA
s25	kidney	4TU -ve	18	Calcoco1	2244	27.1186891354449	0.00071130982623717	470	9841	7	359	7	0	kidney	kidney	27.1186891354449	28.141630645948	354.0504	NA
s25	kidney	4TU -ve	18	Calcrl	2828	13.5971143297495	0	966	3841	0	180	0	0	kidney	kidney	13.5971143297495	14.1100097946257	172	NA
s25	kidney	4TU -ve	18	Cald1	2341	49.8560858757482	0.0002370791844476	746	16872	4	660	4	10	kidney	kidney	49.8560858757482	51.7367025802943	2590.659	NA
s25	kidney	4TU -ve	18	Calm1	3386	883.057036193177	0.00022069487357336	1023	222026	49	11690	57	0	kidney	kidney	883.057036193177	916.366747217638	7726.5	NA
s25	kidney	4TU -ve	18	Calm2	615	139.068263783716	0.00012597404934583	229	55567	7	1841	7	39	kidney	kidney	139.068263783716	144.3140446217	1828.0909	NA
s25	kidney	4TU -ve	18	Calm3	1569	310.76960195883	0.00017551403673508	402	113951	20	4114	20	28	kidney	kidney	310.76960195883	322.492112750501	4146.4041	NA
s25	kidney	4TU -ve	18	Calml4	811	515.02847500129	0.00016092046506014	201	149142	24	6818	24	19	kidney	kidney	515.02847500129	534.455815443101	6827.2214	NA
s25	kidney	4TU -ve	18	Calr	797	600.765834802766	0.00021486892995272	247	172198	37	7953	36	100	kidney	kidney	600.765834802766	623.427266092547	8557.5465	NA
s25	kidney	4TU -ve	18	Calu	3917	37.9963805992445	0.00053924505692031	1116	16690	9	503	9	60	kidney	kidney	37.9963805992445	39.4296384816486	468.087	NA
s25	kidney	4TU -ve	18	Camk1	190	23.7194105530075	0	58	8676	0	314	0	0	kidney	kidney	23.7194105530075	24.6141281972915	339.0263	NA
s25	kidney	4TU -ve	18	Camk2d	9771	25.1546615100366	0	3112	9909	0	333	0	0	kidney	kidney	25.1546615100366	26.1035181200576	447.2889	NA
s25	kidney	4TU -ve	18	Camk2g	2181	26.740991515174	0.00022904260192395	543	8732	2	354	2	0	kidney	kidney	26.740991515174	27.7496859294306	395	NA
s25	kidney	4TU -ve	18	Camk2n1	3335	438.65801618253	8.2475587226181e-05	894	60624	5	5807	5	48	kidney	kidney	438.65801618253	455.204593763287	5798.3217	NA
s25	kidney	4TU -ve	18	Camkk2	6264	34.2949439205904	0	1667	11122	0	454	0	0	kidney	kidney	34.2949439205904	35.5885802597782	493	NA
s25	kidney	4TU -ve	18	Caml	411	24.1726476973325	0	129	8176	0	320	0	2	kidney	kidney	24.1726476973325	25.0844618571124	242	NA
s25	kidney	4TU -ve	18	Camsap1	6995	23.03955483652	0.00064336264207591	1669	9326	6	305	6	30	kidney	kidney	23.03955483652	23.9086277075603	293.8333	NA
s25	kidney	4TU -ve	18	Camsap2	2719	25.5323591303074	0.00033990482664853	932	8826	3	338	3	0	kidney	kidney	25.5323591303074	26.495462836575	362.0233	NA
s25	kidney	4TU -ve	18	Camsap3	737	16.8453138640786	0	151	4602	0	223	0	0	kidney	kidney	16.8453138640786	17.4807343566752	220	NA
s25	kidney	4TU -ve	18	Camta1	5210	9.97121717514964	0	1528	2835	0	132	0	4	kidney	kidney	9.97121717514964	10.3473405160589	224.5029	NA
s25	kidney	4TU -ve	18	Camta2	3848	9.215821934608	0.00100959111559818	825	1981	2	122	2	0	kidney	kidney	9.215821934608	9.5634510830241	111	NA
s25	kidney	4TU -ve	18	Cand1	3726	62.9999630611727	0.00034806822137138	1226	22984	8	834	9	3	kidney	kidney	62.9999630611727	65.3763787150992	832.1094	NA
s25	kidney	4TU -ve	18	Cant1	1435	29.6870329532864	0	365	8709	0	393	0	0	kidney	kidney	29.6870329532864	30.8068547182662	399	NA
s25	kidney	4TU -ve	18	Canx	2321	461.244333874725	0.0002459549199768	835	170763	42	6106	42	8	kidney	kidney	461.244333874725	478.642887811026	6376.9998	NA
s25	kidney	4TU -ve	18	Cap1	1087	52.5755087416981	0.00061454421304199	291	14645	9	696	9	0	kidney	kidney	52.5755087416981	54.5587045392195	698	NA
s25	kidney	4TU -ve	18	Capg	108	7.62949192947056	0	27	1250	0	101	0	1	kidney	kidney	7.62949192947056	7.9172832736511	100.1667	NA
s25	kidney	4TU -ve	18	Capn1	815	17.525169580566	0.00208044382801664	182	2884	6	232	6	2	kidney	kidney	17.525169580566	18.1862348464065	213.0784	NA
s25	kidney	4TU -ve	18	Capn10	1196	28.8560981886906	0.00039868434167248	306	10033	4	382	4	0	kidney	kidney	28.8560981886906	29.9445763419279	353	NA
s25	kidney	4TU -ve	18	Capn15	2655	12.1618633727204	0	589	3414	0	161	0	7	kidney	kidney	12.1618633727204	12.6206198718597	163.0494	NA
s25	kidney	4TU -ve	18	Capn2	952	95.6330374525716	0.00044700910273081	241	24608	11	1266	11	0	kidney	kidney	95.6330374525716	99.240402222201	1050	NA
s25	kidney	4TU -ve	18	Capn7	2962	66.3992416436101	0.00015300462839	894	26143	4	879	4	0	kidney	kidney	66.3992416436101	68.9038811637556	866	NA
s25	kidney	4TU -ve	18	Capns1	565	198.517869214343	0.00029583778986414	129	43943	13	2628	15	8	kidney	kidney	198.517869214343	206.006143001536	2615.4285	NA
s25	kidney	4TU -ve	18	Caprin1	5137	164.751701962132	0.00025752399265198	1802	58247	15	2181	15	1021	kidney	kidney	164.751701962132	170.966285344882	1680.6816	NA
s25	kidney	4TU -ve	18	Capza1	2205	35.4280367814029	0.00015734403272755	728	12711	2	469	2	290	kidney	kidney	35.4280367814029	36.7644144093304	311.2799	NA
s25	kidney	4TU -ve	18	Capza2	1893	100.543106516092	7.52426575706654e-05	650	39871	3	1331	3	0	kidney	kidney	100.543106516092	104.335683536927	1331.0256	NA
s25	kidney	4TU -ve	18	Capzb	826	111.194179407729	0.00021754894851341	215	41370	9	1472	9	64	kidney	kidney	111.194179407729	115.388524542717	1433.7046	NA
s25	kidney	4TU -ve	18	Car12	2488	203.956714946243	0.00011498805401883	691	78269	9	2700	9	0	kidney	kidney	203.956714946243	211.650146919386	2837.0588	NA
s25	kidney	4TU -ve	18	Car14	378	54.6150758911605	0.00027727713849993	116	21639	6	723	6	1	kidney	kidney	54.6150758911605	56.6752060084133	795.7222	NA
s25	kidney	4TU -ve	18	Car2	680	293.319971902319	0.0004297789026312	202	104705	45	3883	45	6	kidney	kidney	293.319971902319	304.384266847398	3910.608	NA
s25	kidney	4TU -ve	18	Car3	862	269.373942777149	8.9330379475452e-05	228	55972	5	3566	5	11	kidney	kidney	269.373942777149	279.534971820196	1313.5	NA
s25	kidney	4TU -ve	18	Car4	573	346.726415408613	6.39645210123452e-05	133	93802	6	4590	6	2	kidney	kidney	346.726415408613	359.805249762956	4813.1667	NA
s25	kidney	4TU -ve	18	Car5b	2369	122.676187063962	9.15974596971177e-05	769	32752	3	1624	3	82	kidney	kidney	122.676187063962	127.303643924845	1372.7781	NA
s25	kidney	4TU -ve	18	Card10	1455	50.9136392125065	0.00028795623065294	385	13891	4	674	4	18	kidney	kidney	50.9136392125065	52.834147786543	567.2222	NA
s25	kidney	4TU -ve	18	Card19	169	22.13308054787	0.00020909566126502	58	9565	2	293	2	1	kidney	kidney	22.13308054787	22.9679603879185	298.5	NA
s25	kidney	4TU -ve	18	Carhsp1	2361	43.1330682349276	0.00018928639030853	600	10566	2	571	2	82	kidney	kidney	43.1330682349276	44.760086626285	518.5	NA
s25	kidney	4TU -ve	18	Carm1	3357	18.7338019654327	0.00037707390648567	738	5304	2	248	2	71	kidney	kidney	18.7338019654327	19.4404579392621	213.145	NA
s25	kidney	4TU -ve	18	Carmil1	1272	13.4460352816412	0	396	5751	0	178	0	1	kidney	kidney	13.4460352816412	13.9532319080188	184.4226	NA
s25	kidney	4TU -ve	18	Carnmt1	667	42.7553706146568	0.00082775746706215	210	14497	12	566	12	561	kidney	kidney	42.7553706146568	44.3681419097676	267.525	NA
s25	kidney	4TU -ve	18	Cars	916	12.0107843246121	0	186	2969	0	159	0	0	kidney	kidney	12.0107843246121	12.4638419852527	184	NA
s25	kidney	4TU -ve	18	Cars2	1683	19.0359600616493	0.00089557585527494	367	5583	5	252	5	2	kidney	kidney	19.0359600616493	19.754013712476	327.3095	NA
s25	kidney	4TU -ve	18	Casc3	1596	27.5719262797698	0.00057454754380925	480	10443	6	365	6	2	kidney	kidney	27.5719262797698	28.6119643057688	363.5	NA
s25	kidney	4TU -ve	18	Casc4	2672	19.2625786338118	0	858	8370	0	255	0	9	kidney	kidney	19.2625786338118	19.9891805423864	337.86	NA
s25	kidney	4TU -ve	18	Casd1	1622	23.1150943605742	0.00010699764605178	551	9346	1	306	1	3	kidney	kidney	23.1150943605742	23.9870166508637	303.6538	NA
s25	kidney	4TU -ve	18	Cask	5091	14.8812862386703	0	1505	4970	0	197	0	0	kidney	kidney	14.8812862386703	15.4426218307848	210	NA
s25	kidney	4TU -ve	18	Caskin2	804	31.5755210546405	0	180	8595	0	418	0	5	kidney	kidney	31.5755210546405	32.7665783008531	398.4872	NA
s25	kidney	4TU -ve	18	Casp2	2419	11.1798495600163	0	817	3806	0	148	0	0	kidney	kidney	11.1798495600163	11.6015636089145	149.0137	NA
s25	kidney	4TU -ve	18	Casp3	1541	21.9820014997617	0	449	9570	0	291	0	4	kidney	kidney	21.9820014997617	22.8111825013116	281	NA
s25	kidney	4TU -ve	18	Casp6	530	23.1906338846283	0.00030244984373424	203	9919	3	307	3	0	kidney	kidney	23.1906338846283	24.0654055941672	311	NA
s25	kidney	4TU -ve	18	Casp8	749	30.7445862900447	0.00110878403350991	225	8117	9	407	9	23	kidney	kidney	30.7445862900447	31.9042999245148	401.3929	NA
s25	kidney	4TU -ve	18	Casp9	2326	23.7194105530075	0.00010577533319229	711	9454	1	314	1	0	kidney	kidney	23.7194105530075	24.6141281972915	316	NA
s25	kidney	4TU -ve	18	Casr	771	14.1258909981287	0	205	4437	0	187	0	0	kidney	kidney	14.1258909981287	14.6587323977501	170	NA
s25	kidney	4TU -ve	18	Cast	2474	49.5539277795315	5.94071169726133e-05	796	16833	1	656	1	170	kidney	kidney	49.5539277795315	51.4231468070804	585.3527	NA
s25	kidney	4TU -ve	18	Casz1	3752	53.0287458860231	0.00095147478591817	954	18918	18	702	18	0	kidney	kidney	53.0287458860231	55.0290381990403	706.1176	NA
s25	kidney	4TU -ve	18	Cat	907	1154.09284849952	0.00012986169729238	265	492832	64	15278	64	0	kidney	kidney	1154.09284849952	1197.62627579051	15314	NA
s25	kidney	4TU -ve	18	Cav1	2390	23.4172524567908	0.00090991810737033	762	9891	9	310	9	0	kidney	kidney	23.4172524567908	24.3005724240776	310	NA
s25	kidney	4TU -ve	18	Cav2	2666	33.0107720116697	0.00046887820888524	903	8531	4	437	4	0	kidney	kidney	33.0107720116696	34.2559682236191	419.0357	NA
s25	kidney	4TU -ve	18	Cavin1	1891	70.478375942535	0.00041358393456183	481	21761	9	933	9	10	kidney	kidney	70.478375942535	73.1368841021434	926.4	NA
s25	kidney	4TU -ve	18	Cavin2	1538	48.0431372984483	0	485	12131	0	636	0	1	kidney	kidney	48.0431372984483	49.8553679410109	637.1429	NA
s25	kidney	4TU -ve	18	Cavin3	738	13.8992724259662	0	183	4000	0	184	0	6	kidney	kidney	13.8992724259662	14.4235655678396	188.2	NA
s25	kidney	4TU -ve	18	Cbfa2t2	5882	12.8417190892079	0.000719295090811	1711	5561	4	170	4	1	kidney	kidney	12.8417190892079	13.326120361591	169.2167	NA
s25	kidney	4TU -ve	18	Cbfa2t3	5566	12.9927981373162	0	1314	3640	0	172	0	0	kidney	kidney	12.9927981373162	13.4828982481979	158	NA
s25	kidney	4TU -ve	18	Cbfb	2063	42.9064496627651	0.00029475338966398	751	20356	6	568	6	0	kidney	kidney	42.9064496627651	44.5249197963745	569	NA
s25	kidney	4TU -ve	18	Cbl	8558	19.791355302191	0	2720	8436	0	262	0	0	kidney	kidney	19.791355302191	20.5379031455108	263.1408	NA
s25	kidney	4TU -ve	18	Cblc	144	15.3345233829953	0	22	2438	0	203	0	2	kidney	kidney	15.3345233829953	15.9129554906057	154	NA
s25	kidney	4TU -ve	18	Cbll1	2450	12.6906400410995	0	863	4990	0	168	0	3	kidney	kidney	12.6906400410995	13.169342474984	176.5	NA
s25	kidney	4TU -ve	18	Cbr1	274	39.2050129841111	9.56388676358072e-05	86	10456	1	519	1	0	kidney	kidney	39.2050129841111	40.6838615745042	670	NA
s25	kidney	4TU -ve	18	Cbr4	3483	34.0683253484279	0.00046554934823091	1070	10740	5	451	5	2	kidney	kidney	34.0683253484279	35.3534134298678	461.5841	NA
s25	kidney	4TU -ve	18	Cbs	567	139.823659024257	5.27551370314684e-05	131	37911	2	1851	2	1	kidney	kidney	139.823659024257	145.097934054735	1851.0323	NA
s25	kidney	4TU -ve	18	Cbx1	3134	148.58624381454	0.0004066046741859	984	56566	23	1967	23	60	kidney	kidney	148.58624381454	154.191051477938	2031.8333	NA
s25	kidney	4TU -ve	18	Cbx3	1271	109.456770354484	0.00021779374931939	447	45915	10	1449	10	1441	kidney	kidney	109.456770354484	113.585578846737	296.2896	NA
s25	kidney	4TU -ve	18	Cbx4	3319	33.8417067762655	8.32570144034635e-05	820	12011	1	448	1	0	kidney	kidney	33.8417067762654	35.1182465999574	450	NA
s25	kidney	4TU -ve	18	Cbx5	8097	42.2265939462777	0.00012869184737146	2630	15541	2	559	2	6	kidney	kidney	42.2265939462776	43.8194193066432	964.7423	NA
s25	kidney	4TU -ve	18	Cbx6	4520	110.816481787459	0.00035108566490223	1104	37028	13	1467	13	22	kidney	kidney	110.816481787459	114.9965798262	1447.5333	NA
s25	kidney	4TU -ve	18	Cbx7	2512	27.7985448519323	0.00017562346329469	618	11388	2	368	2	0	kidney	kidney	27.7985448519323	28.8471311356793	347	NA
s25	kidney	4TU -ve	18	Cby1	592	9.44244050677049	0.00102704553235193	119	2921	3	125	3	0	kidney	kidney	9.44244050677049	9.79861791293453	106	NA
s25	kidney	4TU -ve	18	Cc2d1a	409	9.06474288649967	0.00182260024301336	69	1646	3	120	3	2	kidney	kidney	9.06474288649967	9.40667319641715	118.6667	NA
s25	kidney	4TU -ve	18	Cc2d1b	958	25.1546615100366	0.00044569900460555	196	6731	3	333	3	0	kidney	kidney	25.1546615100366	26.1035181200576	327	NA
s25	kidney	4TU -ve	18	Ccar1	1100	34.2949439205904	0.00015134317063942	362	13215	2	454	2	0	kidney	kidney	34.2949439205904	35.5885802597782	2237.4011	NA
s25	kidney	4TU -ve	18	Ccdc107	19	227.147348830871	0.00204594066772063	4	10753	22	3007	30	0	kidney	kidney	227.147348830871	235.715552513553	4473.037	NA
s25	kidney	4TU -ve	18	Ccdc115	828	19.9424343502993	0	224	10493	0	264	0	0	kidney	kidney	19.9424343502993	20.6946810321177	264	NA
s25	kidney	4TU -ve	18	Ccdc117	2409	27.7230053278782	9.00009000090001e-05	758	11111	1	367	1	0	kidney	kidney	27.7230053278782	28.7687421923758	360	NA
s25	kidney	4TU -ve	18	Ccdc12	352	58.4675916179229	0	91	18154	0	774	0	336	kidney	kidney	58.4675916179229	60.6730421168906	697.5	NA
s25	kidney	4TU -ve	18	Ccdc124	214	28.7805586646365	0	41	5067	0	381	0	3	kidney	kidney	28.7805586646365	29.8661873986245	393.8333	NA
s25	kidney	4TU -ve	18	Ccdc127	8666	29.0827167608531	0.00047299214833033	2520	10571	5	385	5	10	kidney	kidney	29.0827167608531	30.1797431718384	383.0925	NA
s25	kidney	4TU -ve	18	Ccdc141	4958	10.7266124156913	0.00022163120567375	1489	4512	1	142	1	2	kidney	kidney	10.7266124156913	11.1312299490936	304.1679	NA
s25	kidney	4TU -ve	18	Ccdc157	2566	18.431643869216	0.00013885031935573	668	7202	1	244	1	0	kidney	kidney	18.431643869216	19.1269021660482	244	NA
s25	kidney	4TU -ve	18	Ccdc160	414	8.23380812190387	0	131	2825	0	109	0	1	kidney	kidney	8.23380812190387	8.54439482007891	102	NA
s25	kidney	4TU -ve	18	Ccdc163	567	8.53596621812053	0	127	2445	0	113	0	0	kidney	kidney	8.53596621812053	8.85795059329282	113	NA
s25	kidney	4TU -ve	18	Ccdc174	4008	11.7841657524496	0	1179	2881	0	156	0	17	kidney	kidney	11.7841657524496	12.2286751553423	185.5	NA
s25	kidney	4TU -ve	18	Ccdc181	178	50.0827044479107	0	50	17555	0	663	0	0	kidney	kidney	50.0827044479107	51.9718694102048	683	NA
s25	kidney	4TU -ve	18	Ccdc186	3482	17.2985510084035	0.00046569388388699	1111	6442	3	229	3	0	kidney	kidney	17.2985510084035	17.9510680164961	262	NA
s25	kidney	4TU -ve	18	Ccdc22	245	18.884881013541	0	71	4729	0	250	0	2	kidney	kidney	18.884881013541	19.5972358258691	242	NA
s25	kidney	4TU -ve	18	Ccdc25	1448	62.4711863927936	0.00026824034334763	409	26096	7	827	7	0	kidney	kidney	62.4711863927936	64.8276561119749	1098	NA
s25	kidney	4TU -ve	18	Ccdc28a	2022	17.6762486286744	0.00016756032171581	578	5968	1	234	1	0	kidney	kidney	17.6762486286744	18.3430127330134	235	NA
s25	kidney	4TU -ve	18	Ccdc28b	358	16.3165371956994	0	81	3333	0	216	0	8	kidney	kidney	16.3165371956994	16.9320117535509	164.6818	NA
s25	kidney	4TU -ve	18	Ccdc32	1578	21.9064619757075	0	404	7760	0	290	0	0	kidney	kidney	21.9064619757075	22.7327935580081	292.1296	NA
s25	kidney	4TU -ve	18	Ccdc34	2560	20.6222900667868	0	752	4105	0	273	2	0	kidney	kidney	20.6222900667868	21.400181521849	443.0105	NA
s25	kidney	4TU -ve	18	Ccdc43	1623	13.7481933778578	0.00021949078138718	539	4556	1	182	1	0	kidney	kidney	13.7481933778578	14.2667876812327	212	NA
s25	kidney	4TU -ve	18	Ccdc47	3858	106.057491772046	5.19183842998806e-05	1311	38522	2	1404	2	33	kidney	kidney	106.057491772046	110.058076398081	1409.5312	NA
s25	kidney	4TU -ve	18	Ccdc50	7239	52.6510482657523	0.00024014216416118	2333	20821	5	697	5	18	kidney	kidney	52.6510482657523	54.637093482523	662.5345	NA
s25	kidney	4TU -ve	18	Ccdc51	222	9.215821934608	0	75	3462	0	122	0	0	kidney	kidney	9.215821934608	9.5634510830241	118	NA
s25	kidney	4TU -ve	18	Ccdc58	234	44.2661610957401	6.01757130822e-05	76	16618	1	586	1	7	kidney	kidney	44.2661610957401	45.9359207758371	553.5	NA
s25	kidney	4TU -ve	18	Ccdc59	655	14.9568257627245	0.0001926782273603	222	5190	1	198	1	0	kidney	kidney	14.9568257627245	15.5210107740883	449.5	NA
s25	kidney	4TU -ve	18	Ccdc6	4231	122.147410395583	0.00054055271515124	1240	44399	24	1617	23	28	kidney	kidney	122.147410395583	126.754921321721	1577.8587	NA
s25	kidney	4TU -ve	18	Ccdc66	1426	21.2266062592201	0	459	6187	0	281	0	2	kidney	kidney	21.2266062592201	22.0272930682768	307.6667	NA
s25	kidney	4TU -ve	18	Ccdc68	449	8.46042669406636	0.00061919504643962	139	3230	2	112	2	1	kidney	kidney	8.46042669406636	8.77956164998934	111.0101	NA
s25	kidney	4TU -ve	18	Ccdc71	1647	29.3848748570698	0.0002108147991989	450	9487	2	389	2	0	kidney	kidney	29.3848748570698	30.4932989450523	406	NA
s25	kidney	4TU -ve	18	Ccdc71l	3303	13.0683376613704	0.00019094901661256	1118	5237	1	173	1	36	kidney	kidney	13.0683376613704	13.5612871915014	146.7656	NA
s25	kidney	4TU -ve	18	Ccdc82	3111	9.44244050677049	0	930	4461	0	125	0	0	kidney	kidney	9.44244050677049	9.79861791293453	152.0337	NA
s25	kidney	4TU -ve	18	Ccdc84	2486	31.9532186749114	0	686	6342	0	423	7	2	kidney	kidney	31.9532186749114	33.1585230173705	310	NA
s25	kidney	4TU -ve	18	Ccdc85c	2743	35.2769577332946	0.00041600798735335	663	12019	5	467	5	0	kidney	kidney	35.2769577332946	36.6076365227234	410.0833	NA
s25	kidney	4TU -ve	18	Ccdc86	1689	20.9244481630034	0.00020288090890647	423	4929	1	277	1	1	kidney	kidney	20.9244481630034	21.7137372950629	276.2667	NA
s25	kidney	4TU -ve	18	Ccdc88c	1943	15.6366814792119	0	529	3940	0	207	0	1	kidney	kidney	15.6366814792119	16.2265112638196	316.6364	NA
s25	kidney	4TU -ve	18	Ccdc9	685	13.5971143297495	0	133	3654	0	180	0	1	kidney	kidney	13.5971143297495	14.1100097946257	179.8455	NA
s25	kidney	4TU -ve	18	Ccdc90b	438	20.3956714946243	0.00011887779362815	167	8412	1	270	1	0	kidney	kidney	20.3956714946243	21.1650146919386	273.0698	NA
s25	kidney	4TU -ve	18	Ccdc91	1083	63.3776606814436	0.0002297794117647	299	21760	5	839	5	3	kidney	kidney	63.3776606814436	65.7683234316166	842.8167	NA
s25	kidney	4TU -ve	18	Ccdc93	5217	15.4100629070494	0.00017182130584192	1421	5820	1	204	1	3	kidney	kidney	15.4100629070494	15.9913444339092	217.5489	NA
s25	kidney	4TU -ve	18	Ccdc97	1887	25.9100567505782	0.00012650221378874	454	7905	1	343	1	1	kidney	kidney	25.9100567505782	26.8874075530924	342.1111	NA
s25	kidney	4TU -ve	18	Cckar	1980	131.816469474516	0.00028782500239854	553	52115	15	1745	11	3	kidney	kidney	131.816469474516	136.788706064566	1754.5161	NA
s25	kidney	4TU -ve	18	Ccl25	1952	10.8776914637996	0	472	2336	0	144	0	0	kidney	kidney	10.8776914637996	11.2880078357006	143	NA
s25	kidney	4TU -ve	18	Ccl27a	464	18.884881013541	0	89	3724	0	250	0	22	kidney	kidney	18.884881013541	19.5972358258691	242.9262	NA
s25	kidney	4TU -ve	18	Ccl6	943	9.44244050677049	0	288	2635	0	125	0	0	kidney	kidney	9.44244050677049	9.79861791293453	136	NA
s25	kidney	4TU -ve	18	Ccm2	575	11.9352448005579	0	124	3608	0	158	0	0	kidney	kidney	11.9352448005579	12.3854530419493	147.1143	NA
s25	kidney	4TU -ve	18	Ccnc	3332	28.7050191405823	9.19033177097693e-05	1177	10881	1	380	1	3	kidney	kidney	28.7050191405823	29.787798455321	377.3788	NA
s25	kidney	4TU -ve	18	Ccnd1	2676	176.68694676269	0.00015799036258788	746	50636	8	2339	8	1	kidney	kidney	176.686946762689	183.351738386831	2344.35	NA
s25	kidney	4TU -ve	18	Ccnd2	5491	46.98558396169	0	1613	13364	0	622	0	4	kidney	kidney	46.98558396169	48.7579227347622	626.1333	NA
s25	kidney	4TU -ve	18	Ccnd3	915	123.204963732341	0.00025550942190993	229	31310	8	1631	8	18	kidney	kidney	123.204963732341	127.85236652797	1666.1164	NA
s25	kidney	4TU -ve	18	Ccndbp1	780	31.6510605786947	0.00022662033539809	288	13238	3	419	3	0	kidney	kidney	31.6510605786947	32.8449672441566	428	NA
s25	kidney	4TU -ve	18	Ccng1	2316	233.568208375475	0.00020221629054436	696	74178	15	3092	15	7	kidney	kidney	233.568208375475	242.378612694349	3121.2955	NA
s25	kidney	4TU -ve	18	Ccng2	1234	13.370495757587	0.000521467060664	448	5753	3	177	3	3	kidney	kidney	13.370495757587	13.8748429647153	174.4286	NA
s25	kidney	4TU -ve	18	Ccnh	1826	47.8165187262858	0.00012894906511927	572	15510	2	633	2	0	kidney	kidney	47.8165187262858	49.6202011111005	590.1613	NA
s25	kidney	4TU -ve	18	Ccni	1044	388.95300935489	0.00018965735238336	362	142362	27	5149	27	385	kidney	kidney	388.95300935489	403.624669069599	4991.8608	NA
s25	kidney	4TU -ve	18	Ccnk	658	25.5323591303074	0.0001159420289855	198	8625	1	338	1	3	kidney	kidney	25.5323591303074	26.495462836575	332.1667	NA
s25	kidney	4TU -ve	18	Ccnl1	2201	41.6222777538443	7.79241019247253e-05	613	12833	1	551	1	1	kidney	kidney	41.6222777538443	43.1923077602154	598.1182	NA
s25	kidney	4TU -ve	18	Ccnl2	1854	107.115045108804	0.00011312857062051	471	35358	4	1418	4	5	kidney	kidney	107.115045108804	111.155521604329	1716.5263	NA
s25	kidney	4TU -ve	18	Ccnt1	5978	65.0395302106352	0.00042060988433228	1808	19020	8	861	8	0	kidney	kidney	65.0395302106352	67.4928801842931	897	NA
s25	kidney	4TU -ve	18	Ccnt2	4602	34.7481810649154	7.43218134522482e-05	1509	13455	1	460	1	1	kidney	kidney	34.7481810649154	36.0589139195991	690.6667	NA
s25	kidney	4TU -ve	18	Ccny	2512	63.4532002054977	0.00026732011583871	855	22445	6	840	6	1	kidney	kidney	63.4532002054977	65.8467123749201	834.5244	NA
s25	kidney	4TU -ve	18	Ccnyl1	2005	8.98920336244551	0.00029550827423167	575	3384	1	119	1	23	kidney	kidney	8.98920336244551	9.32828425311368	107.5	NA
s25	kidney	4TU -ve	18	Ccpg1os	133	28.100702948149	0.00069060773480662	40	8688	6	372	6	0	kidney	kidney	28.100702948149	29.1606869088932	451	NA
s25	kidney	4TU -ve	18	Ccs	145	145.640202376428	0.00015087128165153	41	39769	6	1928	6	0	kidney	kidney	145.640202376428	151.133882689102	1979	NA
s25	kidney	4TU -ve	18	Ccser2	4763	170.643784838356	0.00010503098414032	1500	57126	6	2259	6	3	kidney	kidney	170.643784838356	177.080622922553	2576.2125	NA
s25	kidney	4TU -ve	18	Cct2	281	133.931576148033	0.00024451471978613	96	61346	15	1773	15	0	kidney	kidney	133.931576148033	138.983596477063	1791	NA
s25	kidney	4TU -ve	18	Cct3	548	139.597040452095	0.00017490161783996	160	45740	8	1848	10	0	kidney	kidney	139.597040452095	144.862767224824	1791	NA
s25	kidney	4TU -ve	18	Cct4	1029	153.194154781845	0.00010621536936394	330	56489	6	2028	6	25	kidney	kidney	153.194154781844	158.97277701945	1753.1579	NA
s25	kidney	4TU -ve	18	Cct5	128	132.496325191004	0.00039861812383736	40	22578	9	1754	14	4	kidney	kidney	132.496325191004	137.494206554297	2321.6023	NA
s25	kidney	4TU -ve	18	Cct7	1432	151.909982872924	4.69109161701928e-05	347	42634	2	2011	2	2	kidney	kidney	151.909982872924	157.640164983291	1993.2019	NA
s25	kidney	4TU -ve	18	Cct8	2013	222.690516911675	0.00016400060554069	588	79268	13	2948	15	7	kidney	kidney	222.690516911675	231.090604858648	2609.3656	NA
s25	kidney	4TU -ve	18	Ccz1	285	36.2589715459987	0.00035206308970567	95	14202	5	480	5	0	kidney	kidney	36.2589715459987	37.6266927856686	537.2432	NA
s25	kidney	4TU -ve	18	Cd151	776	91.2517450574301	3.95272540416617e-05	191	25299	1	1208	1	14	kidney	kidney	91.25174505743	94.6938435105993	773.0115	NA
s25	kidney	4TU -ve	18	Cd164	2335	351.636484472133	9.93076835773465e-05	787	140976	14	4655	16	0	kidney	kidney	351.636484472133	364.900531077682	4658	NA
s25	kidney	4TU -ve	18	Cd200	1703	16.7697743400244	0.0006876633200385	528	7271	5	222	5	3	kidney	kidney	16.7697743400244	17.4023454133717	235	NA
s25	kidney	4TU -ve	18	Cd24a	1500	118.143815620712	0.00010106318470307	466	49474	5	1564	5	28	kidney	kidney	118.143815620712	122.600307326637	1546.3667	NA
s25	kidney	4TU -ve	18	Cd2ap	3377	76.0683007225431	0.00011836187169573	1075	25346	3	1007	3	130	kidney	kidney	76.0683007225431	78.9376659066006	953.6429	NA
s25	kidney	4TU -ve	18	Cd2bp2	2410	43.9640029995234	8.99766060824186e-05	643	11114	1	582	1	19	kidney	kidney	43.9640029995234	45.6223650026232	575.5141	NA
s25	kidney	4TU -ve	18	Cd300lg	1407	22.8129362643575	0.00043221437833165	394	6941	3	302	3	0	kidney	kidney	22.8129362643575	23.6734608776498	307.0313	NA
s25	kidney	4TU -ve	18	Cd302	299	53.4064435062939	6.37795777791951e-05	97	15679	1	707	1	4	kidney	kidney	53.4064435062939	55.4209829155577	720	NA
s25	kidney	4TU -ve	18	Cd320	1346	24.3237267454408	0.00015467904098994	367	6465	1	322	1	0	kidney	kidney	24.3237267454408	25.2412397437194	326	NA
s25	kidney	4TU -ve	18	Cd34	1788	24.1726476973325	0.00013539128080151	502	7386	1	320	1	0	kidney	kidney	24.1726476973325	25.0844618571124	303.0465	NA
s25	kidney	4TU -ve	18	Cd36	1660	341.514188248875	0.00016806722689075	590	113050	19	4521	19	5	kidney	kidney	341.514188248875	354.396412675016	4559.6436	NA
s25	kidney	4TU -ve	18	Cd3eap	967	17.4496300565119	0	162	2816	0	231	0	1	kidney	kidney	17.4496300565119	18.107845903103	244.5	NA
s25	kidney	4TU -ve	18	Cd47	4137	119.956764198012	0.00018507379817702	1407	43226	8	1588	8	0	kidney	kidney	119.956764198012	124.48164196592	1569.3049	NA
s25	kidney	4TU -ve	18	Cd52	191	14.8057467146161	0.00131636682755594	32	2279	3	196	3	2	kidney	kidney	14.8057467146161	15.3642328874814	202	NA
s25	kidney	4TU -ve	18	Cd55	1932	12.3884819448829	0	593	4309	0	164	0	5	kidney	kidney	12.3884819448829	12.8557867017701	156.5	NA
s25	kidney	4TU -ve	18	Cd59a	1174	228.053823119521	0.00020310567034103	286	54159	11	3019	10	58	kidney	kidney	228.053823119521	236.656219833195	2973	NA
s25	kidney	4TU -ve	18	Cd63	82	1888.03486420977	0.00027931854199683	30	504800	141	24994	166	365	kidney	kidney	1888.03486420977	1959.25324892709	26552.7164	NA
s25	kidney	4TU -ve	18	Cd74	484	189.679744900006	0.00024207213749697	102	37179	9	2511	9	62	kidney	kidney	189.679744900006	196.834636635029	1654.8052	NA
s25	kidney	4TU -ve	18	Cd81	560	368.481798336212	0.00019643396796615	193	132360	26	4878	26	3	kidney	kidney	368.481798336212	382.381265434357	4876.6538	NA
s25	kidney	4TU -ve	18	Cd82	754	24.4748057935491	0	200	6311	0	324	0	0	kidney	kidney	24.4748057935491	25.3980176303263	303	NA
s25	kidney	4TU -ve	18	Cd9	395	54.3129177949439	4.83185156551991e-05	152	20696	1	719	1	11	kidney	kidney	54.3129177949439	56.3616502351994	727.0233	NA
s25	kidney	4TU -ve	18	Cd93	4603	60.7337773395478	9.58634903896851e-05	1324	20863	2	804	2	8	kidney	kidney	60.7337773395478	63.0247104159949	800	NA
s25	kidney	4TU -ve	18	Cd99l2	2625	46.98558396169	0	699	15164	0	622	0	2	kidney	kidney	46.98558396169	48.7579227347622	644	NA
s25	kidney	4TU -ve	18	Cda	356	248.90273175847	0.00022805017103762	85	70160	16	3295	15	8	kidney	kidney	248.90273175847	258.291568184954	3316.6667	NA
s25	kidney	4TU -ve	18	Cdadc1	2352	76.8992354871389	0.00043459365493263	624	20709	9	1018	12	0	kidney	kidney	76.8992354871389	79.7999442829389	544	NA
s25	kidney	4TU -ve	18	Cdc123	928	67.3812554563142	9.08471496706791e-05	255	22015	2	892	2	1	kidney	kidney	67.3812554563142	69.9229374267008	886.25	NA
s25	kidney	4TU -ve	18	Cdc14b	4582	44.4172401438484	0.00030669201987364	1333	16303	5	588	5	0	kidney	kidney	44.4172401438484	46.092698662444	591.0958	NA
s25	kidney	4TU -ve	18	Cdc16	307	25.3812800821991	0.00038669760247486	88	7758	3	336	3	0	kidney	kidney	25.3812800821991	26.338684949968	355.3333	NA
s25	kidney	4TU -ve	18	Cdc23	2651	13.823732901912	0.00071174377224199	752	4215	3	183	3	1	kidney	kidney	13.823732901912	14.3451766245362	159.25	NA
s25	kidney	4TU -ve	18	Cdc25a	2154	15.4856024311036	0	547	5117	0	205	0	1	kidney	kidney	15.4856024311036	16.0697333772126	203.0944	NA
s25	kidney	4TU -ve	18	Cdc25b	1128	8.00718954974138	0	348	2239	0	106	0	0	kidney	kidney	8.00718954974138	8.30922799016849	106.2575	NA
s25	kidney	4TU -ve	18	Cdc26	3769	23.03955483652	0	1027	7510	0	305	0	179	kidney	kidney	23.03955483652	23.9086277075603	272.3333	NA
s25	kidney	4TU -ve	18	Cdc27	3427	15.183444334887	0	1146	5596	0	201	0	1	kidney	kidney	15.183444334887	15.7561776039987	179.3347	NA
s25	kidney	4TU -ve	18	Cdc34	503	97.672604602034	0.00018880392712168	101	21186	4	1293	4	0	kidney	kidney	97.672604602034	101.356903691395	1382.7913	NA
s25	kidney	4TU -ve	18	Cdc37	6586	66.3992416436101	0.00023737181921762	1659	21064	5	879	5	31	kidney	kidney	66.3992416436101	68.9038811637556	869.5488	NA
s25	kidney	4TU -ve	18	Cdc37l1	10698	76.6726169149764	0.00041461088768191	3229	24119	10	1015	10	2	kidney	kidney	76.6726169149764	79.5647774530284	2364.1538	NA
s25	kidney	4TU -ve	18	Cdc40	1558	9.74459860298715	0	479	4121	0	129	0	0	kidney	kidney	9.74459860298715	10.1121736861484	164.0709	NA
s25	kidney	4TU -ve	18	Cdc42	2175	343.024978729958	0.00011734506784011	762	136350	16	4541	17	43	kidney	kidney	343.024978729958	355.964191541086	4530.0238	NA
s25	kidney	4TU -ve	18	Cdc42bpa	5697	44.5683191919567	0	1505	14670	0	590	3	0	kidney	kidney	44.5683191919567	46.249476549051	603.1395	NA
s25	kidney	4TU -ve	18	Cdc42bpb	1228	32.6330743913988	7.25215751686127e-05	268	13789	1	432	1	0	kidney	kidney	32.6330743913988	33.8640235071017	448	NA
s25	kidney	4TU -ve	18	Cdc42bpg	1079	35.7301948776196	0.00018219914366402	232	10977	2	473	2	1	kidney	kidney	35.7301948776195	37.0779701825443	452.5	NA
s25	kidney	4TU -ve	18	Cdc42ep1	966	9.14028241055384	0	212	2242	0	121	0	2	kidney	kidney	9.14028241055384	9.48506213972063	102.7356	NA
s25	kidney	4TU -ve	18	Cdc42ep3	700	23.1906338846283	0.00065582371458551	226	7624	5	307	5	0	kidney	kidney	23.1906338846283	24.0654055941672	259	NA
s25	kidney	4TU -ve	18	Cdc42ep4	1664	26.2122148467949	0	418	9162	0	347	0	0	kidney	kidney	26.2122148467949	27.2009633263063	347	NA
s25	kidney	4TU -ve	18	Cdc42se1	2174	104.773319863125	0.00012344459806438	606	40504	5	1387	5	0	kidney	kidney	104.773319863125	108.725464361922	1394	NA
s25	kidney	4TU -ve	18	Cdc42se2	2285	21.7553829275992	0.00037188545927854	717	8067	3	288	3	0	kidney	kidney	21.7553829275992	22.5760156714012	274.0526	NA
s25	kidney	4TU -ve	18	Cdc5l	308	35.956813449782	0.00016282667100871	101	12283	2	476	2	211	kidney	kidney	35.956813449782	37.3131370124547	556.6133	NA
s25	kidney	4TU -ve	18	Cdc73	9978	32.6330743913988	0.00023978898569259	3456	12511	3	432	3	0	kidney	kidney	32.6330743913988	33.8640235071017	471.0332	NA
s25	kidney	4TU -ve	18	Cdcp1	2679	45.7769515768234	6.59587098476354e-05	735	15161	1	606	1	0	kidney	kidney	45.7769515768234	47.5036996419066	605	NA
s25	kidney	4TU -ve	18	Cdh1	1631	223.143754056	0.00023719420814869	489	92751	22	2954	22	0	kidney	kidney	223.143754056	231.560938518469	2893	NA
s25	kidney	4TU -ve	18	Cdh16	954	533.913356014831	0.00026123789442257	204	107182	28	7068	28	34	kidney	kidney	533.913356014831	554.05305126897	7200.888	NA
s25	kidney	4TU -ve	18	Cdh2	1270	20.3201319705701	0	414	4767	0	269	0	166	kidney	kidney	20.3201319705701	21.0866257486351	187.6667	NA
s25	kidney	4TU -ve	18	Cdh5	1513	15.4100629070494	0	392	6246	0	204	0	0	kidney	kidney	15.4100629070494	15.9913444339092	205	NA
s25	kidney	4TU -ve	18	Cdh6	5499	10.1978357473121	0	1702	3243	0	135	0	0	kidney	kidney	10.1978357473121	10.5825073459693	143	NA
s25	kidney	4TU -ve	18	Cdhr2	82	29.5359539051781	0.00016452780519907	25	6078	1	391	1	0	kidney	kidney	29.5359539051781	30.6500768316592	406	NA
s25	kidney	4TU -ve	18	Cdhr5	225	247.618559849549	0.00017176719819071	54	34931	6	3278	9	13	kidney	kidney	247.618559849549	256.958956148795	3708.006	NA
s25	kidney	4TU -ve	18	Cdip1	3321	61.0359354357645	8.77539379579659e-05	879	22791	2	808	2	0	kidney	kidney	61.0359354357645	63.3382661892088	1003	NA
s25	kidney	4TU -ve	18	Cdipt	1164	80.3740535936304	0	319	26541	0	1064	0	12	kidney	kidney	80.3740535936304	83.4058356748988	1057.1136	NA
s25	kidney	4TU -ve	18	Cdk10	2306	37.9963805992445	0	514	7513	0	503	0	10	kidney	kidney	37.9963805992445	39.4296384816486	363.1163	NA
s25	kidney	4TU -ve	18	Cdk11b	154	32.8596929635613	0.0005422153369481	50	12910	7	435	7	1	kidney	kidney	32.8596929635613	34.0991903370122	1022.5	NA
s25	kidney	4TU -ve	18	Cdk13	7746	16.6942348159702	0	2753	6518	0	221	0	1	kidney	kidney	16.6942348159702	17.3239564700683	238.5106	NA
s25	kidney	4TU -ve	18	Cdk16	1234	52.8021273138606	9.706853038245e-05	328	10302	1	699	1	6	kidney	kidney	52.8021273138606	54.7938713691299	691.3672	NA
s25	kidney	4TU -ve	18	Cdk17	3697	8.68704526622886	0.00047494656851104	1100	4211	2	115	2	0	kidney	kidney	8.68704526622885	9.01472847989977	111.0435	NA
s25	kidney	4TU -ve	18	Cdk18	2791	33.615088204103	0.00024915908807773	704	8027	2	445	2	0	kidney	kidney	33.615088204103	34.8830797700469	446	NA
s25	kidney	4TU -ve	18	Cdk19	5310	16.4676162438077	0	1536	5937	0	218	0	0	kidney	kidney	16.4676162438077	17.0887896401578	289.027	NA
s25	kidney	4TU -ve	18	Cdk20	4238	7.93165002568721	0	1153	1868	0	105	0	1	kidney	kidney	7.93165002568721	8.23083904686501	104.1111	NA
s25	kidney	4TU -ve	18	Cdk2ap1	670	41.5467382297902	0	194	12206	0	550	0	21	kidney	kidney	41.5467382297902	43.113918816912	1070.1667	NA
s25	kidney	4TU -ve	18	Cdk2ap2	974	47.1366630097983	0.00043799616753353	241	18265	8	624	8	1	kidney	kidney	47.1366630097983	48.9147006213692	622.0323	NA
s25	kidney	4TU -ve	18	Cdk4	1431	24.1726476973325	0.00031720856463124	369	6305	2	320	2	0	kidney	kidney	24.1726476973325	25.0844618571124	287	NA
s25	kidney	4TU -ve	18	Cdk5	1135	18.1294857729993	0	292	4454	0	240	0	0	kidney	kidney	18.1294857729993	18.8133463928343	176	NA
s25	kidney	4TU -ve	18	Cdk5rap1	735	17.4496300565119	0.0001763668430335	211	5670	1	231	1	0	kidney	kidney	17.4496300565119	18.107845903103	232.037	NA
s25	kidney	4TU -ve	18	Cdk5rap3	2105	37.4676039308653	0	452	10054	0	496	0	2	kidney	kidney	37.4676039308653	38.8809158785242	491.0667	NA
s25	kidney	4TU -ve	18	Cdk6	10217	88.0790850471552	0.00022491405070205	3141	31123	7	1166	7	0	kidney	kidney	88.0790850471552	91.4015078918533	1162.249	NA
s25	kidney	4TU -ve	18	Cdk7	847	13.2194167094787	0	261	3546	0	175	0	3	kidney	kidney	13.2194167094787	13.7180650781083	148.5714	NA
s25	kidney	4TU -ve	18	Cdk8	2015	41.924435850061	7.52728641324802e-05	551	13285	1	555	1	371	kidney	kidney	41.924435850061	43.5058635334293	500.5069	NA
s25	kidney	4TU -ve	18	Cdk9	1800	43.9640029995234	0.00016857720836142	431	17796	3	582	3	444	kidney	kidney	43.9640029995234	45.6223650026232	382	NA
s25	kidney	4TU -ve	18	Cdkal1	6643	40.1870267968152	0	2045	11638	0	532	0	4	kidney	kidney	40.1870267968152	41.7029178374494	567.6454	NA
s25	kidney	4TU -ve	18	Cdkl1	455	19.5647367300285	0	124	6580	0	259	0	0	kidney	kidney	19.5647367300285	20.3027363156004	456	NA
s25	kidney	4TU -ve	18	Cdkl2	2204	18.2050252970535	0.00014503263234227	703	6895	1	241	1	0	kidney	kidney	18.2050252970535	18.8917353361378	253	NA
s25	kidney	4TU -ve	18	Cdkl5	7336	7.62949192947056	0	2386	2365	0	101	0	0	kidney	kidney	7.62949192947056	7.9172832736511	103	NA
s25	kidney	4TU -ve	18	Cdkn1a	1329	19.5647367300285	0.00063025210084033	350	4760	3	259	4	1	kidney	kidney	19.5647367300285	20.3027363156004	252.5	NA
s25	kidney	4TU -ve	18	Cdkn1b	3439	58.8452892381937	0.00010261672652642	1125	19490	2	779	2	1	kidney	kidney	58.8452892381937	61.064986833408	744.5	NA
s25	kidney	4TU -ve	18	Cdkn1c	688	39.0539339360028	0.0001906941266209	180	10488	2	517	2	2	kidney	kidney	39.0539339360028	40.5270836878972	507.3294	NA
s25	kidney	4TU -ve	18	Cdkn2aip	2942	10.9532309878538	0.00147368421052631	931	4750	7	145	7	0	kidney	kidney	10.9532309878538	11.3663967790041	146.0651	NA
s25	kidney	4TU -ve	18	Cdkn2aipnl	1573	19.791355302191	0.00015151515151515	425	6600	1	262	1	1	kidney	kidney	19.791355302191	20.5379031455108	259.3333	NA
s25	kidney	4TU -ve	18	Cdkn2d	963	8.30934764595803	0.00098167539267015	273	3056	3	110	3	0	kidney	kidney	8.30934764595803	8.62278376338239	110	NA
s25	kidney	4TU -ve	18	Cdo1	727	217.478289751938	0.00020579211254957	221	53452	11	2879	11	5	kidney	kidney	217.478289751938	225.681767770708	2752.5652	NA
s25	kidney	4TU -ve	18	Cdpf1	432	29.4604143811239	0	95	8569	0	390	0	0	kidney	kidney	29.4604143811239	30.5716878883557	390.125	NA
s25	kidney	4TU -ve	18	Cdr2	1441	68.3632692690184	0.00033636057854019	348	26757	9	905	9	7	kidney	kidney	68.3632692690184	70.941993689646	956.7339	NA
s25	kidney	4TU -ve	18	Cds1	2295	43.4352263311443	0.00038940809968847	586	15408	6	575	6	0	kidney	kidney	43.4352263311443	45.0736423994989	577	NA
s25	kidney	4TU -ve	18	Cds2	7451	79.6186583530888	0.00016948003525184	2084	29502	5	1054	5	3	kidney	kidney	79.6186583530888	82.621946241864	1058.2545	NA
s25	kidney	4TU -ve	18	Cdv3	2920	106.057491772046	0.00010395820880006	905	38477	4	1404	4	610	kidney	kidney	106.057491772046	110.058076398081	1143.85	NA
s25	kidney	4TU -ve	18	Cdyl	1595	7.70503145352472	0	516	3141	0	102	0	0	kidney	kidney	7.70503145352472	7.99567221695458	100.0294	NA
s25	kidney	4TU -ve	18	Cdyl2	729	11.7086262283954	0	193	4519	0	155	0	0	kidney	kidney	11.7086262283954	12.1502862120388	155	NA
s25	kidney	4TU -ve	18	Ceacam1	2964	24.3237267454408	0.00022758306781975	749	8788	2	322	2	0	kidney	kidney	24.3237267454408	25.2412397437194	409.5	NA
s25	kidney	4TU -ve	18	Ceacam2	2175	17.4496300565119	0.00032020493115593	575	6246	2	231	2	3	kidney	kidney	17.4496300565119	18.107845903103	290.5385	NA
s25	kidney	4TU -ve	18	Cebpa	1555	25.3057405581449	0.00013197835554968	389	7577	1	335	1	0	kidney	kidney	25.3057405581449	26.2602960066646	341	NA
s25	kidney	4TU -ve	18	Cebpb	506	33.0863115357238	0	141	15747	0	438	0	6	kidney	kidney	33.0863115357238	34.3343571669226	424.1645	NA
s25	kidney	4TU -ve	18	Cebpd	2900	12.1618633727204	0	760	4740	0	161	0	0	kidney	kidney	12.1618633727204	12.6206198718597	161	NA
s25	kidney	4TU -ve	18	Cebpg	3962	46.532346817365	0.0006285684353884	1290	19091	12	616	11	2	kidney	kidney	46.532346817365	48.2875890749414	617.076	NA
s25	kidney	4TU -ve	18	Cebpz	875	23.94602912517	0.00030093289196509	255	6646	2	317	2	36	kidney	kidney	23.94602912517	24.849295027202	934.8667	NA
s25	kidney	4TU -ve	18	Cebpzos	332	21.2266062592201	0	92	6533	0	281	0	36	kidney	kidney	21.2266062592201	22.0272930682768	257	NA
s25	kidney	4TU -ve	18	Cela1	416	295.963855244214	0.00016492941021242	87	60632	10	3918	10	12	kidney	kidney	295.963855244214	307.12787986302	3992.08	NA
s25	kidney	4TU -ve	18	Celf1	6132	101.374041280688	0.0002127546407106	1916	37602	8	1342	8	5	kidney	kidney	101.374041280688	105.197961913265	1462.2238	NA
s25	kidney	4TU -ve	18	Celf2	7830	28.553940092474	0	2485	11482	0	378	0	0	kidney	kidney	28.553940092474	29.631020568714	391.2271	NA
s25	kidney	4TU -ve	18	Celsr1	1785	14.730207190562	0	396	5173	0	195	0	0	kidney	kidney	14.730207190562	15.2858439441779	196.0535	NA
s25	kidney	4TU -ve	18	Celsr2	2156	34.1438648724821	0	584	11188	0	452	0	1	kidney	kidney	34.1438648724821	35.4318023731713	451	NA
s25	kidney	4TU -ve	18	Cenpb	2895	68.4388087930725	5.14456219775697e-05	721	19438	1	906	1	9	kidney	kidney	68.4388087930725	71.0203826329495	901.8035	NA
s25	kidney	4TU -ve	18	Cenpl	4094	11.1043100359621	0.00052246603970741	1355	3828	2	147	2	0	kidney	kidney	11.1043100359621	11.523174665611	147	NA
s25	kidney	4TU -ve	18	Cenpv	419	38.9783944119486	0.00020409551670181	123	14699	3	516	3	0	kidney	kidney	38.9783944119486	40.4486947445938	499	NA
s25	kidney	4TU -ve	18	Cenpx	350	82.035923122822	0.00019991004048178	76	20009	4	1086	9	8	kidney	kidney	82.035923122822	85.1303924275752	1091.55	NA
s25	kidney	4TU -ve	18	Cep104	1927	16.3920767197536	0	505	4893	0	217	0	1	kidney	kidney	16.3920767197536	17.0104006968544	233.1822	NA
s25	kidney	4TU -ve	18	Cep120	1509	18.431643869216	0	472	6077	0	244	0	0	kidney	kidney	18.431643869216	19.1269021660482	239.0444	NA
s25	kidney	4TU -ve	18	Cep162	3139	8.68704526622886	0.00042319085907744	851	2363	1	115	1	0	kidney	kidney	8.68704526622885	9.01472847989977	175.106	NA
s25	kidney	4TU -ve	18	Cep170b	1680	117.539499428279	0.00015916913710431	433	50261	8	1556	8	2	kidney	kidney	117.539499428279	121.973195780209	1554.5769	NA
s25	kidney	4TU -ve	18	Cep19	802	25.9100567505782	0.00045981239654221	204	10874	5	343	5	1	kidney	kidney	25.9100567505782	26.8874075530924	348.1667	NA
s25	kidney	4TU -ve	18	Cep250	992	8.68704526622886	0	192	2635	0	115	0	0	kidney	kidney	8.68704526622885	9.01472847989977	135	NA
s25	kidney	4TU -ve	18	Cep350	3599	23.94602912517	0.00012725884448969	1085	7858	1	317	1	0	kidney	kidney	23.94602912517	24.849295027202	449	NA
s25	kidney	4TU -ve	18	Cep57	2321	32.708613915453	0.00021269807508242	613	9403	2	433	2	0	kidney	kidney	32.708613915453	33.9424124504052	270.0169	NA
s25	kidney	4TU -ve	18	Cep63	2504	19.9424343502993	0.00017680339462517	649	5656	1	264	1	0	kidney	kidney	19.9424343502993	20.6946810321177	284	NA
s25	kidney	4TU -ve	18	Cep68	3172	8.91366383839135	0	923	2959	0	118	0	0	kidney	kidney	8.91366383839135	9.2498953098102	110	NA
s25	kidney	4TU -ve	18	Cep85	1797	22.8884757884117	9.84930562395351e-05	530	10153	1	303	1	3	kidney	kidney	22.8884757884117	23.7518498209533	313.4392	NA
s25	kidney	4TU -ve	18	Cep89	1340	11.7086262283954	0	245	2263	0	155	0	0	kidney	kidney	11.7086262283954	12.1502862120388	168.0123	NA
s25	kidney	4TU -ve	18	Cep97	5861	20.8489086389493	0.00034188034188034	1965	5850	2	276	1	0	kidney	kidney	20.8489086389493	21.6353483517595	280.05	NA
s25	kidney	4TU -ve	18	Cept1	1455	69.4208226057767	0.00017831669044222	496	28040	5	919	5	0	kidney	kidney	69.4208226057767	72.0394388958947	919	NA
s25	kidney	4TU -ve	18	Cerk	2429	16.1654581475911	0	604	4822	0	214	0	0	kidney	kidney	16.1654581475911	16.7752338669439	212	NA
s25	kidney	4TU -ve	18	Cers2	810	182.805648211077	0.00010635065329687	240	65820	7	2420	7	0	kidney	kidney	182.805648211077	189.701242794413	2426	NA
s25	kidney	4TU -ve	18	Cers4	8122	11.5575471802871	0	2470	2957	0	153	0	0	kidney	kidney	11.5575471802871	11.9935083254319	179.1928	NA
s25	kidney	4TU -ve	18	Cers5	1909	61.0359354357645	0.00048565121412803	570	22650	11	808	11	1	kidney	kidney	61.0359354357645	63.3382661892088	806.0476	NA
s25	kidney	4TU -ve	18	Cers6	5688	50.5359415922357	8.72524212546898e-05	1688	22922	2	669	2	0	kidney	kidney	50.5359415922357	52.4422030700256	662	NA
s25	kidney	4TU -ve	18	Ces1d	187	208.942323533818	8.49593611056045e-05	60	70622	6	2766	6	6	kidney	kidney	208.942323533817	216.823817177415	2986.8667	NA
s25	kidney	4TU -ve	18	Ces1e	186	124.791293737479	0.00012260912211868	45	32624	4	1652	4	0	kidney	kidney	124.791293737479	129.498534337343	1617	NA
s25	kidney	4TU -ve	18	Ces1f	396	436.769528081176	0.00021210573863859	100	127295	27	5782	27	2	kidney	kidney	436.769528081176	453.2448701807	6329.45	NA
s25	kidney	4TU -ve	18	Ces2b	3147	18.6582624413785	0	802	7307	0	247	0	0	kidney	kidney	18.6582624413785	19.3620689959586	234	NA
s25	kidney	4TU -ve	18	Ces2c	219	545.546442719172	0.00017222859266578	80	220637	38	7222	38	6983	kidney	kidney	545.546442719172	566.124948537706	3905.3988	NA
s25	kidney	4TU -ve	18	Ces2e	958	18.6582624413785	0	269	5804	0	247	0	0	kidney	kidney	18.6582624413785	19.3620689959586	247	NA
s25	kidney	4TU -ve	18	Cetn2	672	62.8488840130644	0.0002757859900717	243	25382	7	832	7	0	kidney	kidney	62.8488840130644	65.2196008284923	857.0294	NA
s25	kidney	4TU -ve	18	Cetn3	1662	33.161851059778	0.00034411562284927	592	11624	4	439	4	0	kidney	kidney	33.161851059778	34.4127461102261	878.0128	NA
s25	kidney	4TU -ve	18	Cetn4	1343	11.8597052765037	0	438	4966	0	157	0	7	kidney	kidney	11.8597052765037	12.3070640986458	186.5769	NA
s25	kidney	4TU -ve	18	Cfap126	764	19.6402762540826	0.00021290185224611	161	4697	1	260	1	0	kidney	kidney	19.6402762540826	20.3811252589038	258	NA
s25	kidney	4TU -ve	18	Cfap20	2181	22.7373967403033	0.00011436413540713	556	8744	1	301	1	0	kidney	kidney	22.7373967403033	23.5950719343464	298	NA
s25	kidney	4TU -ve	18	Cfap36	352	58.5431311419771	0.00031271988116644	91	12791	4	775	4	0	kidney	kidney	58.5431311419771	60.7514310601941	833	NA
s25	kidney	4TU -ve	18	Cfap69	3724	15.0323652867786	0	1093	3824	0	199	0	6	kidney	kidney	15.0323652867786	15.5993997173918	242	NA
s25	kidney	4TU -ve	18	Cfap97	2878	23.2661734086825	0	886	7660	0	308	0	4	kidney	kidney	23.2661734086825	24.1437945374707	328.1852	NA
s25	kidney	4TU -ve	18	Cfb	410	60.2050006711687	0	79	5596	0	797	5	0	kidney	kidney	60.2050006711687	62.4759878128706	5903.8456	NA
s25	kidney	4TU -ve	18	Cfd	69	42.1510544222235	0	9	2897	0	558	0	9	kidney	kidney	42.1510544222235	43.7410303633398	888.4372	NA
s25	kidney	4TU -ve	18	Cfdp1	206	51.3668763568315	4.97215592680986e-05	79	20112	1	680	1	0	kidney	kidney	51.3668763568315	53.3044814463639	637.0952	NA
s25	kidney	4TU -ve	18	Cfh	2038	127.586256127483	8.47349913146634e-05	678	47206	4	1689	4	0	kidney	kidney	127.586256127483	132.398925239571	1741.5238	NA
s25	kidney	4TU -ve	18	Cfl1	1708	358.435041637008	0.00018639097370644	484	80476	15	4745	14	1817	kidney	kidney	358.435041637008	371.955535974995	3831.9167	NA
s25	kidney	4TU -ve	18	Cfl2	2497	83.395634555797	3.9913786221761e-05	897	25054	1	1104	1	4	kidney	kidney	83.395634555797	86.5413934070378	1165	NA
s25	kidney	4TU -ve	18	Cflar	5827	179.406369628639	0.00010603704227343	1831	56584	6	2375	6	1530	kidney	kidney	179.406369628639	186.173740345756	1336.8188	NA
s25	kidney	4TU -ve	18	Cftr	5735	10.1978357473121	0	1669	3437	0	135	0	0	kidney	kidney	10.1978357473121	10.5825073459693	131.5	NA
s25	kidney	4TU -ve	18	Cggbp1	3431	76.3704588187598	0.0002600876867058	1214	26914	7	1011	7	19	kidney	kidney	76.3704588187598	79.2512216798145	1031.1136	NA
s25	kidney	4TU -ve	18	Cgn	2181	35.0503391611321	0.00014186409419775	639	14098	2	464	2	2	kidney	kidney	35.0503391611321	36.372469692813	465.3333	NA
s25	kidney	4TU -ve	18	Cgnl1	2751	218.913540708967	5.22998875552418e-05	701	76482	4	2898	4	4	kidney	kidney	218.913540708967	227.171157693474	2886.9332	NA
s25	kidney	4TU -ve	18	Cgref1	348	316.661684835055	0.00024964336661911	68	56080	14	4192	14	55	kidney	kidney	316.661684835055	328.606450328173	4182.6552	NA
s25	kidney	4TU -ve	18	Cgrrf1	1495	52.3488901695356	0.00028657400773749	416	13958	4	693	4	0	kidney	kidney	52.3488901695356	54.3235377093091	703	NA
s25	kidney	4TU -ve	18	Chac2	674	17.2230114843494	0	239	7124	0	228	0	17	kidney	kidney	17.2230114843494	17.8726790731926	220.025	NA
s25	kidney	4TU -ve	18	Champ1	1387	15.8633000513744	0	442	5299	0	210	0	1	kidney	kidney	15.8633000513744	16.46167809373	214.1741	NA
s25	kidney	4TU -ve	18	Chchd1	394	116.406406567467	0.00012610340479192	110	47580	6	1541	6	20	kidney	kidney	116.406406567467	120.797361630657	1519.7382	NA
s25	kidney	4TU -ve	18	Chchd10	153	1625.00624145317	0.00016809642010657	34	356938	60	21512	60	7	kidney	kidney	1625.00624145317	1686.30294834438	20974.8333	NA
s25	kidney	4TU -ve	18	Chchd2	230	3316.56280359807	0.00017592188743917	80	1233502	217	43905	218	3112	kidney	kidney	3316.56280359807	3441.66655573913	42109.5077	NA
s25	kidney	4TU -ve	18	Chchd3	1923	132.79848328722	0.0004372427983539	542	38880	17	1758	18	3	kidney	kidney	132.79848328722	137.807762327511	1744.5	NA
s25	kidney	4TU -ve	18	Chchd4	2843	113.309286081246	0.00015001050073505	842	33331	5	1500	5	1	kidney	kidney	113.309286081246	117.583414955214	1518.5	NA
s25	kidney	4TU -ve	18	Chchd5	836	28.9316377127448	0	198	6951	0	383	0	0	kidney	kidney	28.9316377127448	30.0229652852314	382	NA
s25	kidney	4TU -ve	18	Chchd6	434	32.255376771128	0	108	7755	0	427	0	1	kidney	kidney	32.255376771128	33.4720787905844	415.5	NA
s25	kidney	4TU -ve	18	Chchd7	2374	95.1042607841924	0.00047228543214117	699	23291	11	1259	11	3	kidney	kidney	95.1042607841924	98.6916796190766	904.3333	NA
s25	kidney	4TU -ve	18	Chd1	4474	39.6582501284361	0	1544	14513	0	525	0	4	kidney	kidney	39.6582501284361	41.154195234325	751.5294	NA
s25	kidney	4TU -ve	18	Chd2	5079	43.8884634754693	0	1208	10896	0	581	0	7	kidney	kidney	43.8884634754693	45.5439760593197	440.359	NA
s25	kidney	4TU -ve	18	Chd3	1078	171.097021982681	0.00022483278061941	241	53373	12	2265	12	7	kidney	kidney	171.097021982681	177.550956582374	7916.4278	NA
s25	kidney	4TU -ve	18	Chd4	590	116.633025139629	0.00027763317716467	148	28815	8	1544	8	94	kidney	kidney	116.633025139629	121.032528460567	1837.8803	NA
s25	kidney	4TU -ve	18	Chd6	2343	22.9640153124658	0.00034798747245099	736	8621	3	304	3	2	kidney	kidney	22.9640153124658	23.8302387642568	634.8509	NA
s25	kidney	4TU -ve	18	Chd7	1004	11.9352448005579	0.00026723677177979	325	3742	1	158	1	6	kidney	kidney	11.9352448005579	12.3854530419493	435.425	NA
s25	kidney	4TU -ve	18	Chd8	441	27.3453077076074	0	96	6057	0	362	0	1	kidney	kidney	27.3453077076074	28.3767974758584	509.3462	NA
s25	kidney	4TU -ve	18	Chd9	5434	12.8417190892079	0	1515	4769	0	170	0	39	kidney	kidney	12.8417190892079	13.326120361591	548.3073	NA
s25	kidney	4TU -ve	18	Chdh	3637	212.870378784634	9.28691937406164e-05	853	64607	6	2818	6	16	kidney	kidney	212.870378784634	220.900042229196	2818.6345	NA
s25	kidney	4TU -ve	18	Cherp	826	20.4712110186784	0.00044150110375275	226	6795	3	271	3	0	kidney	kidney	20.4712110186784	21.2434036352421	327.1435	NA
s25	kidney	4TU -ve	18	Chfr	3500	15.0323652867786	0.00047415836889521	932	6327	3	199	3	0	kidney	kidney	15.0323652867786	15.5993997173918	196	NA
s25	kidney	4TU -ve	18	Chic1	6582	26.8165310392282	0	2209	7768	0	355	0	4	kidney	kidney	26.8165310392282	27.8280748727341	343.2364	NA
s25	kidney	4TU -ve	18	Chic2	8725	15.7877605273203	0.00027952480782669	2744	7155	2	209	2	11	kidney	kidney	15.7877605273203	16.3832891504265	201.0852	NA
s25	kidney	4TU -ve	18	Chid1	3837	37.8453015511361	0.00041836627967785	897	9561	4	501	4	7	kidney	kidney	37.8453015511361	39.2728605950416	530.6137	NA
s25	kidney	4TU -ve	18	Chka	2000	42.377672994386	0.00033244680851063	531	15040	5	561	5	1	kidney	kidney	42.377672994386	43.9761971932502	1427.6343	NA
s25	kidney	4TU -ve	18	Chm	2851	36.2589715459987	0.00022333060373706	934	13433	3	480	3	0	kidney	kidney	36.2589715459987	37.6266927856686	449.1429	NA
s25	kidney	4TU -ve	18	Chmp1a	1461	99.9387903236589	0.00021032263492197	400	23773	5	1323	5	52	kidney	kidney	99.9387903236589	103.708571990499	1288.5804	NA
s25	kidney	4TU -ve	18	Chmp1b	1780	39.5827106043819	0.00027639579878385	617	14472	4	524	4	0	kidney	kidney	39.5827106043819	41.0758062910216	527	NA
s25	kidney	4TU -ve	18	Chmp2a	252	110.438784167188	0.00045279601539506	51	17668	8	1462	8	3	kidney	kidney	110.438784167188	114.604635109682	1429.6053	NA
s25	kidney	4TU -ve	18	Chmp2b	1007	59.449605430627	0.00012468827930174	335	24060	3	787	3	0	kidney	kidney	59.449605430627	61.6920983798358	713	NA
s25	kidney	4TU -ve	18	Chmp3	2164	67.1546368841518	7.12479070927292e-05	664	28071	2	889	5	13	kidney	kidney	67.1546368841518	69.6877705967904	921.8618	NA
s25	kidney	4TU -ve	18	Chmp4b	777	137.859631398849	0.00034288979902847	228	52495	18	1825	18	2	kidney	kidney	137.859631398849	143.059821528844	1859.8333	NA
s25	kidney	4TU -ve	18	Chmp4c	9255	10.0467566992038	0	2656	3287	0	133	0	0	kidney	kidney	10.0467566992038	10.4257294593623	128.0133	NA
s25	kidney	4TU -ve	18	Chmp5	658	137.33085473047	0.00012834499133671	247	62332	8	1818	8	0	kidney	kidney	137.33085473047	142.51109892572	1819	NA
s25	kidney	4TU -ve	18	Chmp6	889	55.6726292279188	0.00013218770654329	211	15130	2	737	2	8	kidney	kidney	55.6726292279188	57.772651214662	741.7603	NA
s25	kidney	4TU -ve	18	Chmp7	1248	33.3884696319405	0.00051392743344639	315	9729	5	442	5	7	kidney	kidney	33.3884696319405	34.6479129401365	437.5416	NA
s25	kidney	4TU -ve	18	Chn1	3252	7.62949192947056	0	896	2624	0	101	0	0	kidney	kidney	7.62949192947056	7.9172832736511	103.5	NA
s25	kidney	4TU -ve	18	Chn2	1962	19.1114995857035	0.00041322314049586	602	7260	3	253	3	0	kidney	kidney	19.1114995857035	19.8324026557795	259	NA
s25	kidney	4TU -ve	18	Chordc1	4731	136.575459489928	6.61011347361463e-05	1741	45385	3	1808	3	10	kidney	kidney	136.575459489928	141.727209492685	1846.125	NA
s25	kidney	4TU -ve	18	Chp1	2333	189.981902996222	0.00012603982858583	768	79340	10	2515	10	10	kidney	kidney	189.981902996222	197.148192408243	2510.3153	NA
s25	kidney	4TU -ve	18	Chpf	2249	11.4064681321788	0.00030165912518853	480	3315	1	151	1	4	kidney	kidney	11.4064681321788	11.8367304388249	148.0625	NA
s25	kidney	4TU -ve	18	Chpf2	1767	16.0899186235369	0.00023975065931431	403	4171	1	213	1	0	kidney	kidney	16.0899186235369	16.6968449236404	226	NA
s25	kidney	4TU -ve	18	Chpt1	7164	2776.90844375512	0.000223331758293	2231	967171	216	36761	216	1518	kidney	kidney	2776.90844375512	2881.65594477909	35289.7096	NA
s25	kidney	4TU -ve	18	Chrac1	644	29.007177236799	0.00019627085377821	155	10190	2	384	2	0	kidney	kidney	29.007177236799	30.1013542285349	427	NA
s25	kidney	4TU -ve	18	Chrna4	2586	65.6438464030685	0.00014848361112142	639	26939	4	869	3	1	kidney	kidney	65.6438464030685	68.1199917307209	841.5	NA
s25	kidney	4TU -ve	18	Chst1	830	8.08272907379554	0	239	2882	0	107	0	1	kidney	kidney	8.08272907379554	8.38761693347196	107.0667	NA
s25	kidney	4TU -ve	18	Chst11	4101	62.1690282965769	0.00023366669782222	1144	21398	5	823	5	0	kidney	kidney	62.1690282965769	64.514100338761	792.0556	NA
s25	kidney	4TU -ve	18	Chst15	2494	16.9208533881327	0	669	5096	0	224	0	0	kidney	kidney	16.9208533881327	17.5591232999787	224	NA
s25	kidney	4TU -ve	18	Chst2	5407	16.0899186235369	0	1549	4615	0	213	0	2	kidney	kidney	16.0899186235369	16.6968449236404	213.4415	NA
s25	kidney	4TU -ve	18	Chst7	595	33.0107720116697	0.00027662517289073	161	10845	3	437	3	3	kidney	kidney	33.0107720116696	34.2559682236191	435.5156	NA
s25	kidney	4TU -ve	18	Chsy1	1377	20.9999876870576	0.00038724667613269	482	7747	3	278	3	0	kidney	kidney	20.9999876870576	21.7921262383664	287.0833	NA
s25	kidney	4TU -ve	18	Chtf8	2439	64.4352140182019	0.00048424475113278	608	28911	14	853	14	21	kidney	kidney	64.4352140182018	66.8657686378653	846.6111	NA
s25	kidney	4TU -ve	18	Chtop	946	82.6402393152554	6.25880143952433e-05	320	31955	2	1094	2	205	kidney	kidney	82.6402393152554	85.757503974003	944.527	NA
s25	kidney	4TU -ve	18	Chuk	1237	110.363244643134	0.00032028184802626	443	49956	16	1461	16	11	kidney	kidney	110.363244643134	114.526246166379	1671.7824	NA
s25	kidney	4TU -ve	18	Churc1	330	26.0611357986866	0	90	7126	0	345	0	159	kidney	kidney	26.0611357986866	27.0441854396993	207.83	NA
s25	kidney	4TU -ve	18	Ciao1	2342	48.7229930149357	5.63348543744014e-05	680	17751	1	645	1	0	kidney	kidney	48.7229930149357	50.5608684307422	642	NA
s25	kidney	4TU -ve	18	Ciapin1	3556	45.7769515768234	0.00015111827523675	937	19852	3	606	3	0	kidney	kidney	45.7769515768234	47.5036996419066	612	NA
s25	kidney	4TU -ve	18	Cib1	498	104.546701290963	0.00020954842314811	119	28633	6	1384	6	1	kidney	kidney	104.546701290963	108.490297532011	1339.5	NA
s25	kidney	4TU -ve	18	Cib2	669	8.00718954974138	0	147	2110	0	106	0	2	kidney	kidney	8.00718954974138	8.30922799016849	111.2	NA
s25	kidney	4TU -ve	18	Cic	624	37.0899063105945	0	158	9908	0	491	0	0	kidney	kidney	37.0899063105945	38.4889711620068	492.0417	NA
s25	kidney	4TU -ve	18	Cidea	271	71.6870083274016	0.00056625141562853	61	19426	11	949	11	1	kidney	kidney	71.6870083274016	74.391107194999	946.0833	NA
s25	kidney	4TU -ve	18	Cideb	386	387.366679349753	0.00020996974526852	100	104777	22	5128	22	0	kidney	kidney	387.366679349753	401.978501260226	5116	NA
s25	kidney	4TU -ve	18	Cidec	928	14.4280490943453	0	209	4601	0	191	0	2	kidney	kidney	14.4280490943453	14.972288170964	190	NA
s25	kidney	4TU -ve	18	Cinp	2062	21.2266062592201	0	516	6385	0	281	0	0	kidney	kidney	21.2266062592201	22.0272930682768	304.1111	NA
s25	kidney	4TU -ve	18	Cipc	3922	27.2697681835532	0.000299192181111	1043	10027	3	361	3	0	kidney	kidney	27.2697681835532	28.2984085325549	368.0435	NA
s25	kidney	4TU -ve	18	Cir1	1255	28.9316377127448	0	408	11499	0	383	0	304	kidney	kidney	28.9316377127448	30.0229652852314	301.5	NA
s25	kidney	4TU -ve	18	Cirbp	901	14.3525095702912	0	272	4332	0	190	0	2	kidney	kidney	14.3525095702912	14.8938992276605	191.1838	NA
s25	kidney	4TU -ve	18	Cisd1	557	670.186657408543	0.00021288218376954	175	248964	53	8872	53	219	kidney	kidney	670.186657408543	695.466704988442	8784.0932	NA
s25	kidney	4TU -ve	18	Cisd2	3379	92.9891541106758	0.00016526194017517	1114	36306	6	1231	6	1	kidney	kidney	92.9891541106758	96.4967892065793	1204.6301	NA
s25	kidney	4TU -ve	18	Cisd3	174	83.2445555076887	0.00049900199600798	37	18036	9	1102	11	959	kidney	kidney	83.2445555076887	86.3846155204309	910.6111	NA
s25	kidney	4TU -ve	18	Cish	2248	30.6690467659906	0	533	9873	0	406	0	0	kidney	kidney	30.6690467659906	31.8259109812114	406	NA
s25	kidney	4TU -ve	18	Cit	5999	8.15826859784971	0	1268	2028	0	108	0	0	kidney	kidney	8.15826859784971	8.46600587677544	185.0116	NA
s25	kidney	4TU -ve	18	Cited2	919	40.7158034651944	0.00067331823468201	318	16337	11	539	11	0	kidney	kidney	40.7158034651944	42.2516404405737	587.35	NA
s25	kidney	4TU -ve	18	Ciz1	823	15.3345233829953	0	186	4763	0	203	0	0	kidney	kidney	15.3345233829953	15.9129554906057	260.1731	NA
s25	kidney	4TU -ve	18	Ckap4	1165	10.8776914637996	0	350	3643	0	144	0	2	kidney	kidney	10.8776914637996	11.2880078357006	157.4	NA
s25	kidney	4TU -ve	18	Ckap5	440	7.70503145352472	0	149	2708	0	102	0	0	kidney	kidney	7.70503145352472	7.99567221695458	100.0965	NA
s25	kidney	4TU -ve	18	Ckb	202	79.3165002568721	0.00012970168612191	57	23130	3	1050	3	244	kidney	kidney	79.3165002568721	82.3083904686501	938.9444	NA
s25	kidney	4TU -ve	18	Ckmt1	863	28.0251634240948	0	187	5624	0	371	0	2	kidney	kidney	28.0251634240948	29.0822979655897	411	NA
s25	kidney	4TU -ve	18	Cks2	271	39.2050129841111	0.00014778325123152	108	20300	3	519	3	515	kidney	kidney	39.2050129841111	40.6838615745042	253.3333	NA
s25	kidney	4TU -ve	18	Clasp1	9405	13.2194167094787	0	2319	4217	0	175	0	21	kidney	kidney	13.2194167094787	13.7180650781083	180.392	NA
s25	kidney	4TU -ve	18	Clasp2	6032	9.89567765109548	0	1764	4292	0	131	2	0	kidney	kidney	9.89567765109548	10.2689515727554	128.7414	NA
s25	kidney	4TU -ve	18	Clasrp	2074	18.1294857729993	0.00024461839530332	303	4088	1	240	5	9	kidney	kidney	18.1294857729993	18.8133463928343	213.5	NA
s25	kidney	4TU -ve	18	Clcc1	1377	52.7265877898064	0.00049415252841377	458	18213	9	698	9	3	kidney	kidney	52.7265877898064	54.7154824258264	725.3704	NA
s25	kidney	4TU -ve	18	Clcn2	1345	18.5071833932702	0.00085763293310463	271	5830	5	245	5	0	kidney	kidney	18.5071833932702	19.2052911093517	244	NA
s25	kidney	4TU -ve	18	Clcn3	2696	192.927944434335	8.8660342228921e-05	907	67674	6	2554	6	4	kidney	kidney	192.927944434335	200.205361197078	2783.4892	NA
s25	kidney	4TU -ve	18	Clcn4	3794	152.665378113465	0.00018704019285922	1112	48118	9	2021	9	3	kidney	kidney	152.665378113465	158.424054416326	2081.134	NA
s25	kidney	4TU -ve	18	Clcn5	5919	153.11861525779	5.51551698779232e-05	1782	54392	3	2027	3	2	kidney	kidney	153.11861525779	158.894388076146	2075.4106	NA
s25	kidney	4TU -ve	18	Clcn6	3242	10.8776914637996	0	891	4359	0	144	0	0	kidney	kidney	10.8776914637996	11.2880078357006	144	NA
s25	kidney	4TU -ve	18	Clcn7	1573	58.5431311419771	5.6844020009095e-05	384	17592	1	775	1	0	kidney	kidney	58.5431311419771	60.7514310601941	844.0217	NA
s25	kidney	4TU -ve	18	Clcnka	291	49.7050068276399	8.1406707912732e-05	58	12284	1	658	1	0	kidney	kidney	49.7050068276399	51.5799246936874	656	NA
s25	kidney	4TU -ve	18	Clcnkb	385	98.8812369869006	4.58085203847916e-05	83	21830	1	1309	1	2	kidney	kidney	98.8812369869006	102.61112678425	1317.2222	NA
s25	kidney	4TU -ve	18	Cldn1	2396	15.6366814792119	0.00017953321364452	811	5570	1	207	1	0	kidney	kidney	15.6366814792119	16.2265112638196	207	NA
s25	kidney	4TU -ve	18	Cldn10	1174	368.255179764049	0.00017327497231367	313	132737	23	4875	26	3	kidney	kidney	368.255179764049	382.146098604447	5308.0741	NA
s25	kidney	4TU -ve	18	Cldn12	2676	76.5970773909223	0.00024392227010326	856	24598	6	1014	6	11	kidney	kidney	76.5970773909222	79.486388509725	1002.2	NA
s25	kidney	4TU -ve	18	Cldn15	942	12.5395609929912	0	237	4104	0	166	0	0	kidney	kidney	12.5395609929912	13.0125645883771	166	NA
s25	kidney	4TU -ve	18	Cldn16	114	12.4640214689371	0.00025627883136852	42	3902	1	165	1	0	kidney	kidney	12.4640214689371	12.9341756450736	196	NA
s25	kidney	4TU -ve	18	Cldn19	3468	17.6007091046202	0.00022794620469569	824	4387	1	233	1	3	kidney	kidney	17.6007091046202	18.26462378971	205.1154	NA
s25	kidney	4TU -ve	18	Cldn2	1986	489.26949729882	0.0003562968876807	516	151559	54	6477	54	0	kidney	kidney	489.26949729882	507.725185776616	6482	NA
s25	kidney	4TU -ve	18	Cldn3	368	9.06474288649967	0	67	2017	0	120	0	0	kidney	kidney	9.06474288649967	9.40667319641715	113	NA
s25	kidney	4TU -ve	18	Cldn4	994	11.3309286081246	0	264	4995	0	150	0	0	kidney	kidney	11.3309286081246	11.7583414955214	151	NA
s25	kidney	4TU -ve	18	Cldn8	1530	41.8488963260068	0.00012914890869172	563	15486	2	554	2	0	kidney	kidney	41.8488963260068	43.4274745901259	545.0317	NA
s25	kidney	4TU -ve	18	Cldnd1	1617	24.7769638897658	0.00030275507114744	541	9909	3	328	3	0	kidney	kidney	24.7769638897658	25.7115734035402	329	NA
s25	kidney	4TU -ve	18	Clec14a	2735	10.0467566992038	0	887	3255	0	133	0	0	kidney	kidney	10.0467566992038	10.4257294593623	135.0571	NA
s25	kidney	4TU -ve	18	Clec16a	4953	22.2841595959784	0.00070896845090393	1200	5642	4	295	4	2	kidney	kidney	22.2841595959784	23.1247382745255	285.6804	NA
s25	kidney	4TU -ve	18	Clec1a	4560	13.823732901912	0	1329	3241	0	183	0	0	kidney	kidney	13.823732901912	14.3451766245362	183.0267	NA
s25	kidney	4TU -ve	18	Clec2h	2375	54.388457318998	0.00024092902231002	677	20753	5	720	5	1	kidney	kidney	54.388457318998	56.4400391785029	703.3853	NA
s25	kidney	4TU -ve	18	Clic1	258	47.6654396781775	9.72006220839813e-05	66	10288	1	631	1	9	kidney	kidney	47.6654396781774	49.4634232244935	626.4241	NA
s25	kidney	4TU -ve	18	Clic4	3132	208.111388769222	0.00017742595878258	904	73270	13	2755	13	16	kidney	kidney	208.111388769222	215.961538801077	2807.0511	NA
s25	kidney	4TU -ve	18	Clic5	4787	80.3740535936304	0.0002050020500205	1372	29268	6	1064	6	1	kidney	kidney	80.3740535936304	83.4058356748988	857.5	NA
s25	kidney	4TU -ve	18	Clint1	1338	33.7661672522113	0.00013192612137203	441	15160	2	447	2	0	kidney	kidney	33.7661672522113	35.0398576566539	616.0366	NA
s25	kidney	4TU -ve	18	Clip1	3844	53.4819830303481	0.00027942327036995	910	17894	5	708	5	1	kidney	kidney	53.4819830303481	55.4993718588612	811.5667	NA
s25	kidney	4TU -ve	18	Clip4	4170	24.5503453176033	0	1152	8395	0	325	0	0	kidney	kidney	24.5503453176033	25.4764065736298	315	NA
s25	kidney	4TU -ve	18	Clk1	1150	33.161851059778	0.00038476337052712	353	12995	5	439	5	1	kidney	kidney	33.161851059778	34.4127461102261	906.5673	NA
s25	kidney	4TU -ve	18	Clk2	1346	13.5215748056953	0.00046189376443418	322	4330	2	179	2	0	kidney	kidney	13.5215748056953	14.0316208513223	224	NA
s25	kidney	4TU -ve	18	Clk3	1118	60.5826982914395	0.00015924412123785	262	18839	3	802	3	60	kidney	kidney	60.5826982914395	62.867932529388	777	NA
s25	kidney	4TU -ve	18	Clk4	673	21.8309224516534	0	206	9544	0	289	0	0	kidney	kidney	21.8309224516534	22.6544046147046	447.0106	NA
s25	kidney	4TU -ve	18	Clmn	9387	176.309249142419	0.00042012201804698	2587	54746	23	2334	27	3	kidney	kidney	176.309249142419	182.959793670314	2135.5661	NA
s25	kidney	4TU -ve	18	Clmp	2709	14.3525095702912	0	709	3306	0	190	0	0	kidney	kidney	14.3525095702912	14.8938992276605	191	NA
s25	kidney	4TU -ve	18	Cln3	1486	11.8597052765037	0.00120882441825324	445	3309	4	157	4	0	kidney	kidney	11.8597052765037	12.3070640986458	219.2	NA
s25	kidney	4TU -ve	18	Cln5	1474	50.6114811162898	6.59282700421941e-05	446	15168	1	670	1	1	kidney	kidney	50.6114811162898	52.5205920133291	656.5	NA
s25	kidney	4TU -ve	18	Cln6	1861	25.3812800821991	0	507	6320	0	336	0	10	kidney	kidney	25.3812800821991	26.338684949968	331	NA
s25	kidney	4TU -ve	18	Cln8	4866	15.7122210032661	0	1294	5166	0	208	0	0	kidney	kidney	15.7122210032661	16.3049002071231	208	NA
s25	kidney	4TU -ve	18	Clns1a	682	39.5827106043819	0	206	14320	0	524	0	20	kidney	kidney	39.5827106043819	41.0758062910216	521.2293	NA
s25	kidney	4TU -ve	18	Clock	6831	51.2913368327773	0.00025687130747495	2189	19465	5	679	5	0	kidney	kidney	51.2913368327773	53.2260925030604	899.2318	NA
s25	kidney	4TU -ve	18	Clp1	1184	7.93165002568721	0	400	3050	0	105	0	0	kidney	kidney	7.93165002568721	8.23083904686501	105.0566	NA
s25	kidney	4TU -ve	18	Clpb	4742	55.5970897038647	0.00012457954403886	1248	8027	1	736	1	81	kidney	kidney	55.5970897038647	57.6942622713585	875.8269	NA
s25	kidney	4TU -ve	18	Clpp	324	92.6869960144592	0.00032422417786012	75	21590	7	1227	7	0	kidney	kidney	92.6869960144592	96.1832334333654	1284	NA
s25	kidney	4TU -ve	18	Clptm1	2120	105.075477959342	0.00028075100894893	493	28495	8	1391	8	0	kidney	kidney	105.075477959342	109.039020135136	1399	NA
s25	kidney	4TU -ve	18	Clptm1l	488	88.910019811751	0.00012341717473403	144	40513	5	1177	5	0	kidney	kidney	88.910019811751	92.2637862681916	1170	NA
s25	kidney	4TU -ve	18	Clpx	754	78.7121840644388	0.00021398002853067	260	28040	6	1042	6	0	kidney	kidney	78.7121840644388	81.6812789222223	1048.5227	NA
s25	kidney	4TU -ve	18	Clrn3	2473	71.6870083274016	0.00062250996015936	717	24096	15	949	15	0	kidney	kidney	71.6870083274016	74.391107194999	947	NA
s25	kidney	4TU -ve	18	Clstn1	1335	91.6294426777009	0.00037517820964958	308	26654	10	1213	10	0	kidney	kidney	91.6294426777009	95.0857882271167	1197	NA
s25	kidney	4TU -ve	18	Clta	274	224.654544537084	0.00023786162400023	90	67266	16	2974	17	1	kidney	kidney	224.654544537084	233.128717384538	3033.5	NA
s25	kidney	4TU -ve	18	Cltb	1470	92.2337588701342	6.72743785529281e-05	415	29729	2	1221	2	11	kidney	kidney	92.2337588701342	95.7128997735445	1195.6119	NA
s25	kidney	4TU -ve	18	Cltc	1215	251.168917480095	0.00024503798088703	419	102025	25	3325	25	0	kidney	kidney	251.168917480095	260.643236484059	3579.125	NA
s25	kidney	4TU -ve	18	Clu	594	285.010624256361	0.00028585040495474	119	52475	15	3773	15	1	kidney	kidney	285.010624256361	295.761483084016	3492.3333	NA
s25	kidney	4TU -ve	18	Cluap1	1003	30.4424281938281	0.00010782833728703	228	9274	1	403	1	4	kidney	kidney	30.4424281938281	31.5907441513009	355.0303	NA
s25	kidney	4TU -ve	18	Cluh	1237	268.84516610877	0.00016875738313551	323	88885	15	3559	15	4	kidney	kidney	268.84516610877	278.986249217072	3483.7373	NA
s25	kidney	4TU -ve	18	Clybl	192	108.550296065834	3.57142857142857e-05	51	28000	1	1437	6	2	kidney	kidney	108.550296065834	112.644911527095	1508.6667	NA
s25	kidney	4TU -ve	18	Cmah	7628	19.4136576819201	0.00047596382674916	2187	6303	3	257	3	16	kidney	kidney	19.4136576819201	20.1459584289934	244.7052	NA
s25	kidney	4TU -ve	18	Cmas	3474	71.2337711830766	0.00038636890503052	876	25882	10	943	10	0	kidney	kidney	71.2337711830766	73.9207735351781	948	NA
s25	kidney	4TU -ve	18	Cmbl	256	361.154464502958	0.00029403674510808	70	105429	31	4781	31	14	kidney	kidney	361.154464502958	374.77753793392	4609.85	NA
s25	kidney	4TU -ve	18	Cmc1	706	43.8884634754693	0.00016747613465081	223	11942	2	581	2	0	kidney	kidney	43.8884634754693	45.5439760593197	604	NA
s25	kidney	4TU -ve	18	Cmc2	1368	40.564724417086	9.27127758205081e-05	338	10786	1	537	1	1	kidney	kidney	40.564724417086	42.0948625539668	535.0714	NA
s25	kidney	4TU -ve	18	Cmc4	224	18.5827229173243	0.0001787949222242	70	5593	1	246	1	2	kidney	kidney	18.5827229173243	19.2836800526552	252.2	NA
s25	kidney	4TU -ve	18	Cmip	48	58.0143544735979	0	5	2723	0	768	0	0	kidney	kidney	58.0143544735979	60.2027084570698	419	NA
s25	kidney	4TU -ve	18	Cmpk1	2870	73.4999569047015	0.00033357795716859	1002	29978	10	973	10	35	kidney	kidney	73.4999569047015	76.2724418342824	943.5	NA
s25	kidney	4TU -ve	18	Cmpk2	1708	18.3561043451618	0.00049594974375929	515	6049	3	243	3	0	kidney	kidney	18.3561043451618	19.0485132227447	243	NA
s25	kidney	4TU -ve	18	Cmtm4	6936	73.3488778565932	6.70960815888352e-05	2039	29808	2	971	2	0	kidney	kidney	73.3488778565932	76.1156639476755	972.1382	NA
s25	kidney	4TU -ve	18	Cmtm6	2768	175.704932949985	0.00012076631717626	835	91085	11	2326	11	0	kidney	kidney	175.704932949985	182.332682123886	2320	NA
s25	kidney	4TU -ve	18	Cmtm8	317	22.0575410238159	0.00053437833986462	93	5614	3	292	3	3	kidney	kidney	22.0575410238159	22.8895714446151	297.0213	NA
s25	kidney	4TU -ve	18	Cnbp	1424	162.938753384832	0.00014601471098213	433	54789	8	2157	8	2	kidney	kidney	162.938753384832	169.084950705598	2152.3446	NA
s25	kidney	4TU -ve	18	Cndp1	1079	40.0359477487069	0	329	15970	0	530	0	0	kidney	kidney	40.0359477487069	41.5461399508424	560.0197	NA
s25	kidney	4TU -ve	18	Cndp2	561	996.592940846585	0.00017667684446095	142	220742	39	13193	39	9	kidney	kidney	996.592940846585	1034.18532900276	11943.2685	NA
s25	kidney	4TU -ve	18	Cnep1r1	3229	23.4172524567908	0.00072493786246893	992	9656	7	310	7	0	kidney	kidney	23.4172524567908	24.3005724240776	304.0741	NA
s25	kidney	4TU -ve	18	Cnih1	955	130.758916137758	9.01875901875902e-05	308	44352	4	1731	4	67	kidney	kidney	130.758916137758	135.691260858317	1693.5359	NA
s25	kidney	4TU -ve	18	Cnih4	2786	92.3848379182425	0.00032716565487658	781	27509	9	1223	12	3	kidney	kidney	92.3848379182425	95.8696776601515	1246.5303	NA
s25	kidney	4TU -ve	18	Cnn2	1448	17.525169580566	0	365	3193	0	232	0	1	kidney	kidney	17.525169580566	18.1862348464065	233.5	NA
s25	kidney	4TU -ve	18	Cnn3	781	196.327223016772	0.00018330605564648	275	76375	14	2599	14	8	kidney	kidney	196.327223016772	203.732863645735	2718	NA
s25	kidney	4TU -ve	18	Cnnm2	753	20.6222900667868	0	229	5282	0	273	0	0	kidney	kidney	20.6222900667868	21.400181521849	278.0156	NA
s25	kidney	4TU -ve	18	Cnnm3	3121	27.2697681835532	0.00041237113402061	919	9700	4	361	4	0	kidney	kidney	27.2697681835532	28.2984085325549	363.0116	NA
s25	kidney	4TU -ve	18	Cnnm4	2158	10.575533367583	0	569	5238	0	140	0	0	kidney	kidney	10.575533367583	10.9744520624867	139	NA
s25	kidney	4TU -ve	18	Cnot1	5463	46.6078863414192	6.85400959561343e-05	1700	14590	1	617	1	99	kidney	kidney	46.6078863414192	48.3659780182449	633.75	NA
s25	kidney	4TU -ve	18	Cnot10	3135	37.9208410751903	0.00019347973299796	856	10337	2	502	2	0	kidney	kidney	37.9208410751903	39.3512495383451	507.3701	NA
s25	kidney	4TU -ve	18	Cnot11	1673	16.0143790994828	0	452	4573	0	212	0	1	kidney	kidney	16.0143790994828	16.618455980337	231.0149	NA
s25	kidney	4TU -ve	18	Cnot2	3318	39.2050129841111	0	955	12418	0	519	0	0	kidney	kidney	39.2050129841111	40.6838615745042	520	NA
s25	kidney	4TU -ve	18	Cnot4	2369	24.399266269495	0	752	7273	0	323	0	0	kidney	kidney	24.399266269495	25.3196286870228	359.0274	NA
s25	kidney	4TU -ve	18	Cnot6	3690	68.9675854614517	0.00026913760621323	1337	26009	7	913	7	5	kidney	kidney	68.9675854614517	71.5691052360738	860	NA
s25	kidney	4TU -ve	18	Cnot6l	8370	45.0970958603359	6.21310966138552e-05	2826	16095	1	597	1	0	kidney	kidney	45.0970958603359	46.7981991521753	555.0476	NA
s25	kidney	4TU -ve	18	Cnot7	1447	49.1762301592607	0.00109357170026626	519	21032	23	651	23	1	kidney	kidney	49.1762301592607	51.0312020905631	807.5408	NA
s25	kidney	4TU -ve	18	Cnot8	1006	40.8668825133027	0.00026631158455392	301	15020	4	541	4	17	kidney	kidney	40.8668825133027	42.4084183271807	530.8333	NA
s25	kidney	4TU -ve	18	Cnot9	1988	14.4280490943453	0	591	5132	0	191	0	0	kidney	kidney	14.4280490943453	14.972288170964	207	NA
s25	kidney	4TU -ve	18	Cnppd1	1845	48.1186768225024	0.00027016804452369	520	18507	5	637	5	1	kidney	kidney	48.1186768225024	49.9337568843144	766.0417	NA
s25	kidney	4TU -ve	18	Cnpy2	492	174.34522151701	0.00019935636373992	152	35113	7	2308	7	2	kidney	kidney	174.34522151701	180.921681144423	2214.25	NA
s25	kidney	4TU -ve	18	Cnpy3	1557	48.5719139668274	0.000278940027894	321	14340	4	643	4	0	kidney	kidney	48.5719139668274	50.4040905441352	625	NA
s25	kidney	4TU -ve	18	Cnpy4	1017	18.884881013541	0.00033178500331785	264	6028	2	250	2	0	kidney	kidney	18.884881013541	19.5972358258691	256	NA
s25	kidney	4TU -ve	18	Cnst	2274	13.2949562335329	0	670	4286	0	176	0	0	kidney	kidney	13.2949562335329	13.7964540214118	181.0135	NA
s25	kidney	4TU -ve	18	Coa3	372	139.219342831824	8.60782738436819e-05	104	34852	3	1843	3	0	kidney	kidney	139.219342831824	144.470822508307	1784	NA
s25	kidney	4TU -ve	18	Coa4	1024	14.2014305221828	0	276	3048	0	188	0	0	kidney	kidney	14.2014305221828	14.7371213410535	182	NA
s25	kidney	4TU -ve	18	Coa5	3502	156.820051936444	0.00035971869997661	1117	55599	20	2076	20	9	kidney	kidney	156.820051936444	162.735446298017	2070.1402	NA
s25	kidney	4TU -ve	18	Coa6	335	82.942397411472	0.00014851117546595	102	26934	4	1098	4	1	kidney	kidney	82.942397411472	86.071059747217	1047.3333	NA
s25	kidney	4TU -ve	18	Coa7	2973	31.2733629584239	0.00056306306306306	768	7104	4	414	4	0	kidney	kidney	31.2733629584239	32.4530225276392	408	NA
s25	kidney	4TU -ve	18	Cobl	3841	30.5935072419364	0	923	10302	0	405	0	3	kidney	kidney	30.5935072419364	31.7475220379079	422.7143	NA
s25	kidney	4TU -ve	18	Cobll1	1132	79.9963559733596	0.00025933609958506	402	30848	8	1059	8	0	kidney	kidney	79.9963559733596	83.0138909583814	1113.2065	NA
s25	kidney	4TU -ve	18	Cog1	1497	25.5323591303074	0.00046339202965708	353	6474	3	338	3	80	kidney	kidney	25.5323591303074	26.495462836575	269.5	NA
s25	kidney	4TU -ve	18	Cog2	623	25.2302010340908	0	154	5691	0	334	0	0	kidney	kidney	25.2302010340908	26.1819070633611	336.1011	NA
s25	kidney	4TU -ve	18	Cog3	1680	15.8633000513744	0.00027525461051472	464	7266	2	210	2	0	kidney	kidney	15.8633000513744	16.46167809373	213	NA
s25	kidney	4TU -ve	18	Cog4	1550	95.859656024734	0.0001616727743048	331	18556	3	1269	3	2	kidney	kidney	95.859656024734	99.4755690521114	1270.6667	NA
s25	kidney	4TU -ve	18	Cog5	3787	26.9676100873365	0.0001065870816457	1098	9382	1	357	1	3	kidney	kidney	26.9676100873365	27.984852759341	355.1095	NA
s25	kidney	4TU -ve	18	Cog6	1351	23.2661734086825	0.00079864230807627	412	10017	8	308	8	0	kidney	kidney	23.2661734086825	24.1437945374707	311	NA
s25	kidney	4TU -ve	18	Cog7	1526	51.8201135011565	0.00039736603088101	392	17616	7	686	7	2	kidney	kidney	51.8201135011565	53.7748151061847	703	NA
s25	kidney	4TU -ve	18	Col14a1	1312	21.3776853073284	0	415	8954	0	283	0	0	kidney	kidney	21.3776853073284	22.1840709548838	299.0484	NA
s25	kidney	4TU -ve	18	Col15a1	877	25.6834381784157	0.00010524100189433	238	9502	1	340	1	0	kidney	kidney	25.6834381784157	26.6522407231819	341	NA
s25	kidney	4TU -ve	18	Col16a1	1841	11.3309286081246	0.00020889910173386	312	4787	1	150	1	0	kidney	kidney	11.3309286081246	11.7583414955214	150	NA
s25	kidney	4TU -ve	18	Col18a1	1016	115.046695134492	0.0002751220854254	230	29078	8	1523	8	4	kidney	kidney	115.046695134492	119.386360651194	1578.5	NA
s25	kidney	4TU -ve	18	Col1a1	1423	43.4352263311443	0.00064500524066758	436	12403	8	575	8	6	kidney	kidney	43.4352263311443	45.0736423994989	618.538	NA
s25	kidney	4TU -ve	18	Col1a2	882	57.4855778052188	6.62120108587698e-05	267	15103	1	761	1	0	kidney	kidney	57.4855778052188	59.6539858539454	833.0395	NA
s25	kidney	4TU -ve	18	Col27a1	3155	54.9172339873772	0.0002237887434262	715	17874	4	727	4	0	kidney	kidney	54.9172339873772	56.9887617816273	830.3333	NA
s25	kidney	4TU -ve	18	Col3a1	959	26.0611357986866	0.00045537340619307	320	8784	4	345	4	0	kidney	kidney	26.0611357986866	27.0441854396993	373.0526	NA
s25	kidney	4TU -ve	18	Col4a1	1953	317.417080075597	8.44767869857476e-05	462	82863	7	4202	7	24	kidney	kidney	317.417080075597	329.390339761207	4296.2768	NA
s25	kidney	4TU -ve	18	Col4a2	971	107.794900825292	0.00029738302934179	245	30264	9	1427	9	6	kidney	kidney	107.794900825292	111.861022094061	1417.6081	NA
s25	kidney	4TU -ve	18	Col4a3	3513	55.5215501798105	3.99520575309628e-05	1087	25030	1	735	1	0	kidney	kidney	55.5215501798105	57.6158733280551	749	NA
s25	kidney	4TU -ve	18	Col4a3bp	3059	57.1834197090021	0.00043518205115806	984	20681	9	757	9	1	kidney	kidney	57.1834197090021	59.3404300807315	768.0625	NA
s25	kidney	4TU -ve	18	Col4a4	4708	292.111339517452	0.00029636594039978	1423	97852	29	3867	26	5	kidney	kidney	292.111339517452	303.130043754543	3893.125	NA
s25	kidney	4TU -ve	18	Col4a5	1110	10.4999938435288	0.00022212350066637	393	4502	1	139	1	2	kidney	kidney	10.4999938435288	10.8960631191832	137.6886	NA
s25	kidney	4TU -ve	18	Col5a2	1763	19.338118157866	0	591	6948	0	256	0	0	kidney	kidney	19.338118157866	20.0675694856899	264	NA
s25	kidney	4TU -ve	18	Col6a1	767	10.575533367583	0	214	2981	0	140	0	0	kidney	kidney	10.575533367583	10.9744520624867	140	NA
s25	kidney	4TU -ve	18	Col6a3	732	21.7553829275992	0.00011116051578479	223	8996	1	288	1	0	kidney	kidney	21.7553829275992	22.5760156714012	295.5	NA
s25	kidney	4TU -ve	18	Colgalt1	1151	29.6870329532864	0.00019679228574239	323	10163	2	393	2	8	kidney	kidney	29.6870329532864	30.8068547182662	412.2746	NA
s25	kidney	4TU -ve	18	Commd1	3862	51.9711925492648	0.00020118025751072	1095	14912	3	688	3	0	kidney	kidney	51.9711925492648	53.9315929927917	710	NA
s25	kidney	4TU -ve	18	Commd10	926	15.1079048108328	0.00066412086999833	295	6023	4	200	4	0	kidney	kidney	15.1079048108328	15.6777886606953	198	NA
s25	kidney	4TU -ve	18	Commd2	2694	27.4963867557157	0	857	12279	0	364	0	3	kidney	kidney	27.4963867557157	28.5335753624654	361.7857	NA
s25	kidney	4TU -ve	18	Commd3	305	125.16899135775	0.00010063146242672	86	39749	4	1657	13	1	kidney	kidney	125.16899135775	129.89047905386	1650.5	NA
s25	kidney	4TU -ve	18	Commd4	577	36.6366691662695	0.00017094017094017	126	11700	2	485	2	0	kidney	kidney	36.6366691662695	38.018637502186	485	NA
s25	kidney	4TU -ve	18	Commd6	576	52.4244296935898	6.87616035205941e-05	172	14543	1	694	1	5	kidney	kidney	52.4244296935898	54.4019266526125	843.2241	NA
s25	kidney	4TU -ve	18	Commd7	2503	28.553940092474	0.00010399334442595	687	9616	1	378	1	1	kidney	kidney	28.553940092474	29.631020568714	377.25	NA
s25	kidney	4TU -ve	18	Commd8	3560	58.4675916179229	0.0003939528241493	1168	20307	8	774	8	0	kidney	kidney	58.4675916179229	60.6730421168906	777	NA
s25	kidney	4TU -ve	18	Commd9	578	26.5899124670657	0.00134125311362329	123	5219	7	352	7	105	kidney	kidney	26.5899124670657	27.5929080428236	293.3333	NA
s25	kidney	4TU -ve	18	Comt	951	246.334387940629	3.44074182393724e-05	210	58127	2	3261	2	187	kidney	kidney	246.334387940629	255.626344112636	2877.2107	NA
s25	kidney	4TU -ve	18	Comtd1	1420	17.7517881527285	0.0007230657989877	350	2766	2	235	2	0	kidney	kidney	17.7517881527285	18.4214016763169	272	NA
s25	kidney	4TU -ve	18	Cop1	3166	51.0647182606148	0.00027666343892654	970	14458	4	676	4	214	kidney	kidney	51.0647182606148	52.99092567315	723.0629	NA
s25	kidney	4TU -ve	18	Copa	1969	149.49271810319	8.37787570583603e-05	557	59681	5	1979	5	49	kidney	kidney	149.49271810319	155.13171879758	2001.5241	NA
s25	kidney	4TU -ve	18	Copb1	319	62.2445678206311	0.0003307850632167	126	27208	9	824	9	0	kidney	kidney	62.2445678206311	64.5924892820644	820	NA
s25	kidney	4TU -ve	18	Copb2	242	75.8416821503806	0.0004235941967595	82	28329	12	1004	12	13	kidney	kidney	75.8416821503806	78.7024990766902	1061.2584	NA
s25	kidney	4TU -ve	18	Cope	563	106.208570820155	0.00028480755146879	105	24578	7	1406	7	13	kidney	kidney	106.208570820155	110.214854284688	1194.4929	NA
s25	kidney	4TU -ve	18	Copg1	1740	36.5611296422154	9.65903602820439e-05	466	10353	1	484	1	2	kidney	kidney	36.5611296422153	37.9402485588825	503	NA
s25	kidney	4TU -ve	18	Copg2	1303	17.7517881527285	0	395	5284	0	235	0	2	kidney	kidney	17.7517881527285	18.4214016763169	249.1909	NA
s25	kidney	4TU -ve	18	Coprs	238	62.3956468687394	3.7555864348218e-05	86	26627	1	826	5	0	kidney	kidney	62.3956468687394	64.7492671686714	727	NA
s25	kidney	4TU -ve	18	Cops2	1889	94.2733260195966	0.00023247704289201	622	25809	6	1248	5	12	kidney	kidney	94.2733260195966	97.8294012427384	1236.5511	NA
s25	kidney	4TU -ve	18	Cops3	260	37.5431434549195	8.64902266043937e-05	77	11562	1	497	1	0	kidney	kidney	37.5431434549195	38.9593048218277	497	NA
s25	kidney	4TU -ve	18	Cops4	992	57.5611173292729	0.00029974521656591	257	20017	6	762	6	0	kidney	kidney	57.5611173292729	59.7323747972489	774	NA
s25	kidney	4TU -ve	18	Cops5	1244	93.3668517309466	0.00083573607454765	347	23931	20	1236	19	11	kidney	kidney	93.3668517309466	96.8887339230967	1136.1601	NA
s25	kidney	4TU -ve	18	Cops6	983	108.776914637996	0.00010792143319663	262	27798	3	1440	3	8	kidney	kidney	108.776914637996	112.880078357006	1457.2788	NA
s25	kidney	4TU -ve	18	Cops7a	1096	75.3884450060556	0.00036366575076773	302	24748	9	998	9	1	kidney	kidney	75.3884450060556	78.2321654168693	987.1111	NA
s25	kidney	4TU -ve	18	Cops7b	4689	17.2985510084035	0.00013948946854512	1335	7169	1	229	1	0	kidney	kidney	17.2985510084035	17.9510680164961	223	NA
s25	kidney	4TU -ve	18	Cops8	1216	53.4819830303481	0.00014063378961185	363	21332	3	708	3	0	kidney	kidney	53.4819830303481	55.4993718588612	711.0227	NA
s25	kidney	4TU -ve	18	Cops9	461	315.075354829918	0.00012863089948079	118	85516	11	4171	11	0	kidney	kidney	315.075354829918	326.9602825188	4118	NA
s25	kidney	4TU -ve	18	Copz1	2346	203.881175422189	0.00044170540352943	670	47543	21	2699	21	5	kidney	kidney	203.881175422189	211.571757976082	2717.9038	NA
s25	kidney	4TU -ve	18	Copz2	613	13.5971143297495	0	141	3313	0	180	0	0	kidney	kidney	13.5971143297495	14.1100097946257	189	NA
s25	kidney	4TU -ve	18	Coq10a	700	17.0719324362411	0	186	5087	0	226	0	0	kidney	kidney	17.0719324362411	17.7159011865856	200	NA
s25	kidney	4TU -ve	18	Coq10b	899	46.1546491970942	0.00020464545175483	342	19546	4	611	4	45	kidney	kidney	46.1546491970942	47.895644358424	601.5185	NA
s25	kidney	4TU -ve	18	Coq2	1198	90.1941917206718	9.4238864107558e-05	319	31834	3	1194	3	29	kidney	kidney	90.1941917206718	93.5963983043507	1174.2865	NA
s25	kidney	4TU -ve	18	Coq3	1523	29.007177236799	0.00024990628514307	481	8003	2	384	2	4	kidney	kidney	29.007177236799	30.1013542285349	406.0897	NA
s25	kidney	4TU -ve	18	Coq4	1811	28.7805586646365	0.00062982207526373	408	6351	4	381	4	3	kidney	kidney	28.7805586646365	29.8661873986245	382.2576	NA
s25	kidney	4TU -ve	18	Coq5	1211	40.9424220373569	0	298	11940	0	542	0	3	kidney	kidney	40.9424220373569	42.4868072704841	551.5	NA
s25	kidney	4TU -ve	18	Coq6	814	23.4172524567908	0	187	5142	0	310	0	2	kidney	kidney	23.4172524567908	24.3005724240776	185.1333	NA
s25	kidney	4TU -ve	18	Coq7	362	68.0611111728017	8.25116547712364e-05	113	24239	2	901	2	2	kidney	kidney	68.0611111728017	70.6284379164321	945.5435	NA
s25	kidney	4TU -ve	18	Coq8a	2726	75.0107473857848	0	671	21286	0	993	0	8	kidney	kidney	75.0107473857848	77.8402207003519	990.3095	NA
s25	kidney	4TU -ve	18	Coq8b	970	8.61150574217469	0	225	2261	0	114	0	0	kidney	kidney	8.61150574217469	8.9363395365963	138	NA
s25	kidney	4TU -ve	18	Coq9	746	179.104211532423	5.99280862964443e-05	181	50060	3	2371	3	14	kidney	kidney	179.104211532423	185.860184572542	2343.7989	NA
s25	kidney	4TU -ve	18	Coro1b	313	65.7949254511768	5.81293960355752e-05	70	17203	1	871	1	8	kidney	kidney	65.7949254511768	68.2767696173278	873	NA
s25	kidney	4TU -ve	18	Coro1c	2556	62.6222654409019	0.00051540487916618	634	17462	9	829	9	4	kidney	kidney	62.6222654409019	64.9844339985818	829.6	NA
s25	kidney	4TU -ve	18	Coro7	3190	19.5647367300285	0	723	5526	0	259	0	0	kidney	kidney	19.5647367300285	20.3027363156004	267	NA
s25	kidney	4TU -ve	18	Cotl1	1023	197.460315877585	0.00019408054342552	234	51525	10	2614	10	3	kidney	kidney	197.460315877585	204.908697795287	2428.06	NA
s25	kidney	4TU -ve	18	Cox10	1495	67.0790973600976	4.87567040468064e-05	346	20510	1	888	1	0	kidney	kidney	67.0790973600976	69.6093816534869	909	NA
s25	kidney	4TU -ve	18	Cox11	379	16.3165371956994	0	127	4971	0	216	0	3	kidney	kidney	16.3165371956994	16.9320117535509	162	NA
s25	kidney	4TU -ve	18	Cox14	310	155.989117171849	0.00011182763633652	98	53654	6	2065	6	134	kidney	kidney	155.989117171849	161.873167921679	2029.0496	NA
s25	kidney	4TU -ve	18	Cox15	3467	82.1870021709304	0.00094918686325381	966	31606	30	1088	17	1	kidney	kidney	82.1870021709304	85.2871703141822	1089.074	NA
s25	kidney	4TU -ve	18	Cox18	595	27.194228659499	0.00032981530343007	172	9096	3	360	3	1	kidney	kidney	27.194228659499	28.2200195892515	356.5	NA
s25	kidney	4TU -ve	18	Cox19	2255	40.4891848930319	0	611	11643	0	536	0	2	kidney	kidney	40.4891848930319	42.0164736106633	535.1925	NA
s25	kidney	4TU -ve	18	Cox20	77	360.247990214308	0.00029144522544145	18	58330	17	4769	19	2	kidney	kidney	360.247990214308	373.836870614278	5142.5	NA
s25	kidney	4TU -ve	18	Cox4i1	492	1000.36991704929	6.88553486834857e-05	113	145232	10	13243	25	3	kidney	kidney	1000.36991704929	1038.10477616794	11317.0744	NA
s25	kidney	4TU -ve	18	Cox5a	155	816.204557405242	0.00013921621272237	53	301689	42	10805	43	1	kidney	kidney	816.204557405241	846.992532394061	9753.5	NA
s25	kidney	4TU -ve	18	Cox5b	524	1129.46696365786	0.00026203277731525	175	301489	79	14952	79	8890	kidney	kidney	1129.46696365786	1172.07148027358	10511.7855	NA
s25	kidney	4TU -ve	18	Cox6a1	201	1537.4559330744	0.00021794632293418	52	449652	98	20353	103	881	kidney	kidney	1537.4559330744	1595.45016305565	20205.399	NA
s25	kidney	4TU -ve	18	Cox6b1	248	761.21178389381	0.00024999390258774	70	164004	41	10077	46	1181	kidney	kidney	761.21178389381	789.92538166913	9269.4077	NA
s25	kidney	4TU -ve	18	Cox6b2	267	10.3489147954205	0.00037807183364839	65	2645	1	137	1	1	kidney	kidney	10.3489147954205	10.7392852325763	134.0714	NA
s25	kidney	4TU -ve	18	Cox6c	620	1262.79422361346	0.00027060176538238	170	339983	92	16717	97	229	kidney	kidney	1262.79422361346	1310.42796520421	14891.6643	NA
s25	kidney	4TU -ve	18	Cox7a1	111	46.0035701489859	0	27	5761	0	609	0	2	kidney	kidney	46.0035701489858	47.7388664718171	500	NA
s25	kidney	4TU -ve	18	Cox7a2	186	989.190067489277	0.00010997274459275	64	336447	37	13095	37	163	kidney	kidney	989.190067489277	1026.50321255902	13090.9722	NA
s25	kidney	4TU -ve	18	Cox7a2l	684	302.082556692602	8.15603663225596e-05	194	85826	7	3999	7	997	kidney	kidney	302.082556692602	313.477384270602	3467.4458	NA
s25	kidney	4TU -ve	18	Cox7b	627	1256.2978245448	0.00013966777287591	201	329353	46	16631	47	475	kidney	kidney	1256.2978245448	1303.68651608011	17470.6667	NA
s25	kidney	4TU -ve	18	Cox7c	119	661.952849286639	0.00020822705077616	36	96049	20	8763	32	8049	kidney	kidney	661.952849286639	686.922310168363	3532.8611	NA
s25	kidney	4TU -ve	18	Cox8a	231	1675.08894590109	0.0001926335436717	72	534694	103	22175	106	14894	kidney	kidney	1675.08894590109	1738.27481775459	14348.9839	NA
s25	kidney	4TU -ve	18	Cox8b	43	24.0215686492241	0	13	3123	0	318	0	0	kidney	kidney	24.0215686492241	24.9276839705055	176	NA
s25	kidney	4TU -ve	18	Cp	3292	45.9280306249317	0.00041722296395193	857	11984	5	608	5	15	kidney	kidney	45.9280306249317	47.6604775285136	564.2788	NA
s25	kidney	4TU -ve	18	Cpd	3760	76.0683007225431	3.18613394507105e-05	1242	31386	1	1007	1	2	kidney	kidney	76.0683007225431	78.9376659066006	1009.6111	NA
s25	kidney	4TU -ve	18	Cpe	581	85.4352017052594	0.00010007672548954	193	29977	3	1131	3	3	kidney	kidney	85.4352017052594	88.6578948762317	1130.2576	NA
s25	kidney	4TU -ve	18	Cpeb1	1315	11.3309286081246	0	427	4157	0	150	0	0	kidney	kidney	11.3309286081246	11.7583414955214	149	NA
s25	kidney	4TU -ve	18	Cpeb2	3778	25.9100567505782	0.00024181847493148	1428	12406	3	343	3	0	kidney	kidney	25.9100567505782	26.8874075530924	345.0455	NA
s25	kidney	4TU -ve	18	Cpeb3	3753	53.7841411265647	0.00018005041411595	1227	16662	3	712	3	2	kidney	kidney	53.7841411265647	55.8129276320751	699.6989	NA
s25	kidney	4TU -ve	18	Cpeb4	4102	69.0431249855059	0.00034983939191552	1463	31443	11	914	11	5	kidney	kidney	69.0431249855059	71.6474941793773	912.6488	NA
s25	kidney	4TU -ve	18	Cped1	3878	7.85611050163305	0	1166	2495	0	104	0	2	kidney	kidney	7.85611050163305	8.15245010356153	108.0274	NA
s25	kidney	4TU -ve	18	Cplx2	4208	13.5215748056953	0.00134589502018842	936	2972	4	179	4	0	kidney	kidney	13.5215748056953	14.0316208513223	175	NA
s25	kidney	4TU -ve	18	Cpm	3832	19.2625786338118	0	992	5317	0	255	0	3	kidney	kidney	19.2625786338118	19.9891805423864	259.3932	NA
s25	kidney	4TU -ve	18	Cpn1	186	55.6726292279188	0.00022747952684258	41	13188	3	737	3	0	kidney	kidney	55.6726292279188	57.772651214662	809.5	NA
s25	kidney	4TU -ve	18	Cpne3	3930	65.870464975231	0.00045562876769942	1369	28532	13	872	13	1	kidney	kidney	65.870464975231	68.3551585606313	826.6	NA
s25	kidney	4TU -ve	18	Cpne4	1799	13.8992724259662	0.00067249495628782	599	4461	3	184	3	0	kidney	kidney	13.8992724259662	14.4235655678396	192	NA
s25	kidney	4TU -ve	18	Cpox	1634	423.172413751427	0.00016764234511523	574	149127	25	5602	24	15	kidney	kidney	423.172413751426	439.134860386074	5768.5742	NA
s25	kidney	4TU -ve	18	Cpped1	2986	96.9927488855465	6.73446023301232e-05	818	29698	2	1284	2	2	kidney	kidney	96.9927488855465	100.651403201664	682.35	NA
s25	kidney	4TU -ve	18	Cpq	295	121.618633727204	0.00033794439688189	107	44386	15	1610	15	0	kidney	kidney	121.618633727204	126.206198718597	1654.0263	NA
s25	kidney	4TU -ve	18	Cpsf1	4059	60.8848563876561	0.00033101621979476	882	18126	6	806	6	0	kidney	kidney	60.8848563876561	63.1814883026019	803	NA
s25	kidney	4TU -ve	18	Cpsf2	3203	21.9064619757075	0.00070563330589203	1039	8503	6	290	6	0	kidney	kidney	21.9064619757075	22.7327935580081	269	NA
s25	kidney	4TU -ve	18	Cpsf3	1534	53.4064435062939	0.00022187708009762	406	13521	3	707	5	2	kidney	kidney	53.4064435062939	55.4209829155577	623	NA
s25	kidney	4TU -ve	18	Cpsf4	1735	12.3884819448829	0	424	3751	0	164	0	0	kidney	kidney	12.3884819448829	12.8557867017701	164	NA
s25	kidney	4TU -ve	18	Cpsf6	6962	34.8237205889696	0.00050809319880961	2609	13777	7	461	7	1	kidney	kidney	34.8237205889696	36.1373028629026	464.0714	NA
s25	kidney	4TU -ve	18	Cpsf7	2049	24.4748057935491	0.00010473397570171	599	9548	1	324	1	11	kidney	kidney	24.4748057935491	25.3980176303263	319.5	NA
s25	kidney	4TU -ve	18	Cpt1a	1891	348.539363985912	0.00041523568950751	486	115597	48	4614	48	0	kidney	kidney	348.539363985912	361.68658440224	4481	NA
s25	kidney	4TU -ve	18	Cpt2	251	234.323603616017	9.99428897772701e-05	71	70040	7	3102	7	1	kidney	kidney	234.323603616017	243.162502127383	3134.5313	NA
s25	kidney	4TU -ve	18	Cptp	1634	14.4280490943453	0	422	4459	0	191	0	0	kidney	kidney	14.4280490943453	14.972288170964	177	NA
s25	kidney	4TU -ve	18	Cr1l	1697	79.0143421606555	0.00063635311813027	447	17286	11	1046	12	10	kidney	kidney	79.0143421606555	81.9948346954362	1170.4732	NA
s25	kidney	4TU -ve	18	Cradd	931	23.7194105530075	0.00014060742407199	235	7112	1	314	1	1	kidney	kidney	23.7194105530075	24.6141281972915	303.0154	NA
s25	kidney	4TU -ve	18	Cramp1l	3554	22.8884757884117	0.0001004016064257	1086	9960	1	303	1	3	kidney	kidney	22.8884757884117	23.7518498209533	301.5	NA
s25	kidney	4TU -ve	18	Crat	2762	88.6078617155343	0.0003150031500315	611	22222	7	1173	7	8	kidney	kidney	88.6078617155343	91.9502304949777	1170.1719	NA
s25	kidney	4TU -ve	18	Crb3	622	14.5791281424536	0	152	4737	0	193	0	0	kidney	kidney	14.5791281424536	15.1290660575709	193	NA
s25	kidney	4TU -ve	18	Crbn	729	16.9963929121869	0	225	5919	0	225	0	3	kidney	kidney	16.9963929121869	17.6375122432822	237.5233	NA
s25	kidney	4TU -ve	18	Crcp	1068	21.6798434035451	0.00023781212841854	242	4205	1	287	1	3	kidney	kidney	21.6798434035451	22.4976267280977	232.25	NA
s25	kidney	4TU -ve	18	Creb1	8139	47.0611234857441	0	2571	18423	0	623	0	3	kidney	kidney	47.0611234857441	48.8363116780657	636.5	NA
s25	kidney	4TU -ve	18	Creb3	263	37.769762027082	0	76	8833	0	500	0	12	kidney	kidney	37.769762027082	39.1944716517381	506.5851	NA
s25	kidney	4TU -ve	18	Creb3l2	5170	67.0035578360434	0.00034668053388802	1463	23076	8	887	8	0	kidney	kidney	67.0035578360434	69.5309927101835	905	NA
s25	kidney	4TU -ve	18	Crebbp	2720	56.8812616127855	0.00019645400520603	960	20361	4	753	4	0	kidney	kidney	56.8812616127855	59.0268743075176	1703.0541	NA
s25	kidney	4TU -ve	18	Crebl2	2981	20.4712110186784	0.00051559680329981	921	7758	4	271	4	3	kidney	kidney	20.4712110186784	21.2434036352421	281.13	NA
s25	kidney	4TU -ve	18	Crebrf	5860	41.5467382297902	0.00065090041223692	2037	13827	9	550	9	0	kidney	kidney	41.5467382297902	43.113918816912	967.1166	NA
s25	kidney	4TU -ve	18	Crebzf	2811	36.3345110700529	0.0002855782960495	954	10505	3	481	3	86	kidney	kidney	36.3345110700529	37.7050817289721	437.7125	NA
s25	kidney	4TU -ve	18	Creg1	1837	98.7301579387923	0.00023205701972484	458	30165	7	1307	14	0	kidney	kidney	98.7301579387923	102.454348897643	1297	NA
s25	kidney	4TU -ve	18	Creld1	437	18.431643869216	0	99	4246	0	244	0	2	kidney	kidney	18.431643869216	19.1269021660482	277.15	NA
s25	kidney	4TU -ve	18	Creld2	247	50.8380996884523	0.00025925541843824	70	19286	5	673	5	1	kidney	kidney	50.8380996884523	52.7557588432395	696.0222	NA
s25	kidney	4TU -ve	18	Crem	3544	22.2841595959784	0.00079989334755365	1112	7501	6	295	6	2	kidney	kidney	22.2841595959784	23.1247382745255	290.0179	NA
s25	kidney	4TU -ve	18	Crim1	2360	63.2265816333352	4.17990302624979e-05	764	23924	1	837	1	5	kidney	kidney	63.2265816333352	65.6115455450096	833.25	NA
s25	kidney	4TU -ve	18	Crip1	221	13.4460352816412	0	52	1729	0	178	0	1	kidney	kidney	13.4460352816412	13.9532319080188	219.5	NA
s25	kidney	4TU -ve	18	Crip2	476	47.0611234857441	0.00020965825704102	133	14309	3	623	3	1	kidney	kidney	47.0611234857441	48.8363116780657	623.1021	NA
s25	kidney	4TU -ve	18	Cript	768	71.9891664236182	0.00027554535017221	241	21775	6	953	6	31	kidney	kidney	71.9891664236182	74.7046629682129	915.6667	NA
s25	kidney	4TU -ve	18	Crispld2	2456	44.9460168122276	0	632	11045	0	595	0	2	kidney	kidney	44.9460168122275	46.6414212655684	593.6011	NA
s25	kidney	4TU -ve	18	Crk	3765	32.4819953432905	0.00014813717502407	1183	13501	2	430	4	3	kidney	kidney	32.4819953432905	33.7072456204948	391.196	NA
s25	kidney	4TU -ve	18	Crlf2	137	13.0683376613704	0	42	3770	0	173	0	0	kidney	kidney	13.0683376613704	13.5612871915014	173	NA
s25	kidney	4TU -ve	18	Crls1	1178	32.1042977230197	0.00044911524297134	365	11133	5	425	5	0	kidney	kidney	32.1042977230197	33.3153009039774	421	NA
s25	kidney	4TU -ve	18	Crnkl1	945	8.00718954974138	8e-04	342	2500	2	106	2	5	kidney	kidney	8.00718954974138	8.30922799016849	133.5	NA
s25	kidney	4TU -ve	18	Crocc	409	15.183444334887	0.00018772292096865	103	5327	1	201	1	0	kidney	kidney	15.183444334887	15.7561776039987	197.2	NA
s25	kidney	4TU -ve	18	Crot	819	290.07177236799	0.00011495353961107	247	104390	12	3840	12	28	kidney	kidney	290.07177236799	301.013542285349	3916.7991	NA
s25	kidney	4TU -ve	18	Crtap	395	34.1438648724821	0.00023570081709616	130	12728	3	452	3	404	kidney	kidney	34.1438648724821	35.4318023731713	250.5	NA
s25	kidney	4TU -ve	18	Crtc2	888	23.2661734086825	0	223	6816	0	308	0	0	kidney	kidney	23.2661734086825	24.1437945374707	308	NA
s25	kidney	4TU -ve	18	Crtc3	3801	14.8057467146161	0	836	4299	0	196	0	0	kidney	kidney	14.8057467146161	15.3642328874814	207	NA
s25	kidney	4TU -ve	18	Cry2	2543	11.9352448005579	0.0002377555872563	669	4206	1	158	1	0	kidney	kidney	11.9352448005579	12.3854530419493	160	NA
s25	kidney	4TU -ve	18	Cryab	141	165.053860058348	0.0004687395370639	45	44801	21	2185	21	3	kidney	kidney	165.053860058348	171.279841118096	2395.75	NA
s25	kidney	4TU -ve	18	Crybg1	1233	16.9963929121869	0	356	6083	0	225	0	0	kidney	kidney	16.9963929121869	17.6375122432822	193.0175	NA
s25	kidney	4TU -ve	18	Crybg3	1509	10.122296223258	0.00054127198917456	439	3695	2	134	2	0	kidney	kidney	10.122296223258	10.5041184026658	137	NA
s25	kidney	4TU -ve	18	Cryl1	456	217.931526896263	0.00020933092602768	141	76434	16	2885	16	53	kidney	kidney	217.931526896263	226.152101430529	3959.989	NA
s25	kidney	4TU -ve	18	Crym	254	46.7589653895275	0.00019677292404565	81	15246	3	619	3	0	kidney	kidney	46.7589653895275	48.5227559048518	612	NA
s25	kidney	4TU -ve	18	Cryz	1895	360.550148310525	0.0002095444098959	518	147940	31	4773	31	51	kidney	kidney	360.550148310525	374.150426387492	4803.6365	NA
s25	kidney	4TU -ve	18	Cryzl1	1112	21.9820014997617	0.00024420024420024	381	8190	2	291	2	0	kidney	kidney	21.9820014997617	22.8111825013116	289	NA
s25	kidney	4TU -ve	18	Cryzl2	1505	312.431471488022	8.63930885529158e-05	408	92600	8	4136	8	72	kidney	kidney	312.431471488022	324.216669503178	4004.2593	NA
s25	kidney	4TU -ve	18	Cs	1347	294.604143811239	0.00012954067037296	400	92635	12	3900	12	4	kidney	kidney	294.604143811239	305.716878883557	3981.3125	NA
s25	kidney	4TU -ve	18	Csad	1747	762.042718658406	0.00025688073394495	418	190750	49	10088	52	16	kidney	kidney	762.042718658406	790.787660045469	9750.0714	NA
s25	kidney	4TU -ve	18	Csde1	2858	314.92427578181	0.00011477305834885	847	113267	13	4169	13	868	kidney	kidney	314.92427578181	326.803504632193	3820.1845	NA
s25	kidney	4TU -ve	18	Cse1l	2050	35.2014182092404	0.00033847820200379	618	14772	5	466	5	1	kidney	kidney	35.2014182092404	36.5292475794199	492.5	NA
s25	kidney	4TU -ve	18	Csf1r	1669	53.1798249341314	0	363	12955	0	704	0	0	kidney	kidney	53.1798249341314	55.1858160856473	707	NA
s25	kidney	4TU -ve	18	Csf2ra	602	31.5755210546405	0.00039904229848363	127	7518	3	418	3	1	kidney	kidney	31.5755210546405	32.7665783008531	414.5	NA
s25	kidney	4TU -ve	18	Csgalnact1	1643	12.3129424208287	0	491	4145	0	163	0	3	kidney	kidney	12.3129424208287	12.7773977584666	163.5	NA
s25	kidney	4TU -ve	18	Csgalnact2	1650	8.61150574217469	0	580	3730	0	114	0	0	kidney	kidney	8.61150574217469	8.9363395365963	114	NA
s25	kidney	4TU -ve	18	Csk	675	48.7985325389899	8.42034355001684e-05	174	11876	1	646	1	6	kidney	kidney	48.7985325389899	50.6392573740457	639.75	NA
s25	kidney	4TU -ve	18	Csnk1a1	4700	110.967560835567	0.00023899431193537	1631	41842	10	1469	10	3	kidney	kidney	110.967560835567	115.153357712807	1409.1667	NA
s25	kidney	4TU -ve	18	Csnk1d	2672	103.41360843015	5.18457071754459e-05	706	38576	2	1369	2	0	kidney	kidney	103.41360843015	107.314463382459	1319	NA
s25	kidney	4TU -ve	18	Csnk1g1	6113	15.5611419551578	0	1718	5353	0	206	0	3	kidney	kidney	15.5611419551578	16.1481223205161	209.553	NA
s25	kidney	4TU -ve	18	Csnk1g2	882	49.1006906352066	0	162	16948	0	650	0	2	kidney	kidney	49.1006906352066	50.9528131472596	649	NA
s25	kidney	4TU -ve	18	Csnk1g3	2385	73.5754964287557	0.0001610046691354	800	24844	4	974	4	110	kidney	kidney	73.5754964287557	76.3508307775859	925.2305	NA
s25	kidney	4TU -ve	18	Csnk2a1	2768	69.11866450956	3.54396285926923e-05	911	28217	1	915	1	0	kidney	kidney	69.11866450956	71.7258831226808	1088.5	NA
s25	kidney	4TU -ve	18	Csnk2a2	7606	57.6366568533271	0.00021027177627083	2059	19023	4	763	10	6	kidney	kidney	57.6366568533271	59.8107637405524	761.55	NA
s25	kidney	4TU -ve	18	Csnk2b	139	118.8236713372	0.00017392312597831	41	34498	6	1573	6	3	kidney	kidney	118.8236713372	123.305807816368	1775.5	NA
s25	kidney	4TU -ve	18	Cspg4	980	16.0143790994828	0.00081059173196433	204	3701	3	212	3	0	kidney	kidney	16.0143790994828	16.618455980337	193.0263	NA
s25	kidney	4TU -ve	18	Cspp1	2581	18.5071833932702	0	905	7267	0	245	0	0	kidney	kidney	18.5071833932702	19.2052911093517	517.2273	NA
s25	kidney	4TU -ve	18	Csrp1	1112	62.6978049649561	0.00042232277526395	281	16575	7	830	7	371	kidney	kidney	62.6978049649561	65.0628229418853	645.25	NA
s25	kidney	4TU -ve	18	Csrp2	562	220.877568334375	0.00029062257814518	145	61936	18	2924	18	15	kidney	kidney	220.877568334375	229.209270219365	2858.2341	NA
s25	kidney	4TU -ve	18	Cst3	238	299.136515254489	0.0003604053173646	62	72141	26	3960	26	27	kidney	kidney	299.136515254489	310.420215481766	4031.733	NA
s25	kidney	4TU -ve	18	Cstb	183	133.629418051816	0.00048700994624159	63	53387	26	1769	25	1	kidney	kidney	133.629418051816	138.67004070385	1797.7381	NA
s25	kidney	4TU -ve	18	Cstf1	1829	20.4712110186784	0.00044477390659747	471	6745	3	271	3	3	kidney	kidney	20.4712110186784	21.2434036352421	274.6	NA
s25	kidney	4TU -ve	18	Cstf2	3625	35.5791158295112	0.00013811200883916	1166	14481	2	471	2	13	kidney	kidney	35.5791158295112	36.9211922959373	211	NA
s25	kidney	4TU -ve	18	Cstf2t	1626	39.0539339360028	0.00030004800768122	581	16664	5	517	5	0	kidney	kidney	39.0539339360028	40.5270836878972	469	NA
s25	kidney	4TU -ve	18	Cstf3	510	11.2553890840704	0	180	4214	0	149	0	0	kidney	kidney	11.2553890840704	11.679952552218	728.6812	NA
s25	kidney	4TU -ve	18	Ctbp1	2963	128.492730416133	0.0002714100797528	736	47898	13	1701	13	0	kidney	kidney	128.492730416133	133.339592559213	1698	NA
s25	kidney	4TU -ve	18	Ctbp2	2610	78.2589469201139	0.00010404203298132	517	19223	2	1036	2	172	kidney	kidney	78.2589469201139	81.2109452624014	950.0072	NA
s25	kidney	4TU -ve	18	Ctbs	2246	33.161851059778	0	717	11782	0	439	0	0	kidney	kidney	33.161851059778	34.4127461102261	435	NA
s25	kidney	4TU -ve	18	Ctc1	3725	10.8776914637996	0	904	3492	0	144	0	0	kidney	kidney	10.8776914637996	11.2880078357006	147.0303	NA
s25	kidney	4TU -ve	18	Ctcf	1303	46.07910967304	0.00022174587922241	434	13529	3	610	3	0	kidney	kidney	46.07910967304	47.8172554151205	881.0882	NA
s25	kidney	4TU -ve	18	Ctdnep1	564	64.3596744941477	0.00021790290246666	146	22946	5	852	5	134	kidney	kidney	64.3596744941477	66.7873796945618	782.7583	NA
s25	kidney	4TU -ve	18	Ctdp1	681	8.3848871700122	0.00034211426616489	191	2923	1	111	1	0	kidney	kidney	8.3848871700122	8.70117270668587	110	NA
s25	kidney	4TU -ve	18	Ctdsp1	1701	120.561080390446	0.00031446540880503	421	25440	8	1596	8	938	kidney	kidney	120.561080390446	125.108753512348	973.4887	NA
s25	kidney	4TU -ve	18	Ctdsp2	3489	84.9064250368803	0.0002391843812599	921	33447	8	1124	8	67	kidney	kidney	84.9064250368803	88.1091722731073	1084.5435	NA
s25	kidney	4TU -ve	18	Ctdspl	3349	84.302108844447	0.00012927691114366	903	23206	3	1116	5	2	kidney	kidney	84.302108844447	87.4820607266795	698	NA
s25	kidney	4TU -ve	18	Ctgf	1608	225.409939777625	0.00017028704009195	456	93959	16	2984	16	0	kidney	kidney	225.409939777625	233.912606817573	2983.0576	NA
s25	kidney	4TU -ve	18	Cth	571	80.0718954974138	0.00034310361729242	219	40804	14	1060	14	2	kidney	kidney	80.0718954974138	83.0922799016848	1085	NA
s25	kidney	4TU -ve	18	Ctif	3970	12.6151005170454	0	941	2626	0	167	0	1	kidney	kidney	12.6151005170454	13.0909535316805	163.5	NA
s25	kidney	4TU -ve	18	Ctla2a	1203	13.4460352816412	0	313	4106	0	178	0	0	kidney	kidney	13.4460352816412	13.9532319080188	180	NA
s25	kidney	4TU -ve	18	Ctnna1	881	201.161752556239	0.00013128371604525	261	83788	11	2663	11	1	kidney	kidney	201.161752556239	208.749756017157	2612.602	NA
s25	kidney	4TU -ve	18	Ctnnal1	1544	27.194228659499	0	434	9263	0	360	0	0	kidney	kidney	27.194228659499	28.2200195892515	377.2213	NA
s25	kidney	4TU -ve	18	Ctnnb1	3318	507.852220216144	0.00027238060650081	897	198252	54	6723	54	2	kidney	kidney	507.852220216144	527.008865829271	6744.8659	NA
s25	kidney	4TU -ve	18	Ctnnbip1	2174	81.9603835987679	0.00020071588666242	555	29893	6	1085	6	0	kidney	kidney	81.9603835987679	85.0520034842718	1050	NA
s25	kidney	4TU -ve	18	Ctnnbl1	621	13.7481933778578	0	132	2862	0	182	0	0	kidney	kidney	13.7481933778578	14.2667876812327	194	NA
s25	kidney	4TU -ve	18	Ctns	1322	9.36690098271633	0.00024832381425378	362	4027	1	124	1	0	kidney	kidney	9.36690098271633	9.72022896963106	124	NA
s25	kidney	4TU -ve	18	Ctps	791	13.370495757587	0	268	4771	0	177	0	1	kidney	kidney	13.370495757587	13.8748429647153	167.5	NA
s25	kidney	4TU -ve	18	Ctps2	1487	26.3632938949032	0.0009891196834817	468	7077	7	349	9	8	kidney	kidney	26.3632938949032	27.3577412129132	331.375	NA
s25	kidney	4TU -ve	18	Ctr9	592	41.471198705736	0.00020859407592824	170	9588	2	549	2	1	kidney	kidney	41.471198705736	43.0355298736085	1102.8768	NA
s25	kidney	4TU -ve	18	Ctsa	1798	248.751652710362	0.00014433398885019	431	55427	8	3293	7	0	kidney	kidney	248.751652710362	258.134790298347	3300	NA
s25	kidney	4TU -ve	18	Ctsb	3594	772.618252025989	0.00014172679932295	961	246954	35	10228	35	56	kidney	kidney	772.618252025989	801.762112107955	10218.5954	NA
s25	kidney	4TU -ve	18	Ctsc	3723	44.7193982400651	0.00035953117135255	1213	13907	5	592	5	0	kidney	kidney	44.7193982400651	46.406254435658	593	NA
s25	kidney	4TU -ve	18	Ctsd	660	426.345073761701	0.00022055174695362	152	108818	24	5644	24	1	kidney	kidney	426.345073761701	442.42719600482	5641.1667	NA
s25	kidney	4TU -ve	18	Ctsf	447	41.3956591816819	9.26354793886058e-05	117	10795	1	548	1	1	kidney	kidney	41.3956591816818	42.957140930305	483.1	NA
s25	kidney	4TU -ve	18	Ctsh	1102	311.827155295589	0.0001003567225319	269	109609	11	4128	13	0	kidney	kidney	311.827155295589	323.58955795675	4081.025	NA
s25	kidney	4TU -ve	18	Ctsl	5147	464.568072933108	0.00024075629577713	1501	186911	45	6150	46	38	kidney	kidney	464.568072933108	482.092001316379	6339.8862	NA
s25	kidney	4TU -ve	18	Ctso	2465	17.525169580566	0.00015135462388375	836	6607	1	232	1	0	kidney	kidney	17.525169580566	18.1862348464065	264.0135	NA
s25	kidney	4TU -ve	18	Ctss	218	36.0323529738362	0.00014267370523612	78	14018	2	477	2	2	kidney	kidney	36.0323529738362	37.3915259557582	489	NA
s25	kidney	4TU -ve	18	Ctsz	379	122.374028967746	0.00056465273856577	76	24794	14	1620	13	11	kidney	kidney	122.374028967746	126.990088151632	1615.2714	NA
s25	kidney	4TU -ve	18	Cttn	1232	76.8992354871389	6.31412786108919e-05	362	31675	2	1018	2	641	kidney	kidney	76.8992354871389	79.7999442829389	670.5	NA
s25	kidney	4TU -ve	18	Cttnbp2nl	2735	23.94602912517	0.00024177949709864	787	8272	2	317	2	0	kidney	kidney	23.94602912517	24.849295027202	319	NA
s25	kidney	4TU -ve	18	Ctu2	2747	16.4676162438077	0.00026525198938992	554	3770	1	218	1	1	kidney	kidney	16.4676162438077	17.0887896401578	207.3533	NA
s25	kidney	4TU -ve	18	Ctxn3	778	10.1978357473121	0	233	3585	0	135	0	0	kidney	kidney	10.1978357473121	10.5825073459693	129	NA
s25	kidney	4TU -ve	18	Cubn	390	284.104149967711	7.50195586706534e-05	108	93309	7	3761	7	2435	kidney	kidney	284.104149967711	294.820815764374	2499.7617	NA
s25	kidney	4TU -ve	18	Cuedc1	1783	15.4856024311036	0	362	3711	0	205	0	0	kidney	kidney	15.4856024311036	16.0697333772126	271	NA
s25	kidney	4TU -ve	18	Cuedc2	876	25.0035824619283	0	206	5021	0	331	0	0	kidney	kidney	25.0035824619283	25.9467402334506	361	NA
s25	kidney	4TU -ve	18	Cul1	622	83.6977926520137	0.00036881810561609	200	29825	11	1108	11	0	kidney	kidney	83.6977926520137	86.8549491802517	1134.125	NA
s25	kidney	4TU -ve	18	Cul2	3323	27.9496239000407	0	969	11245	0	370	0	1	kidney	kidney	27.9496239000407	29.0039090222862	367.4301	NA
s25	kidney	4TU -ve	18	Cul3	2823	111.194179407729	0.00042808219178082	1015	37376	16	1472	16	0	kidney	kidney	111.194179407729	115.388524542717	1496	NA
s25	kidney	4TU -ve	18	Cul4a	3114	39.2805525081653	0.00036456434560699	835	16458	6	520	6	78	kidney	kidney	39.2805525081653	40.7622505178077	481.4149	NA
s25	kidney	4TU -ve	18	Cul4b	1299	26.8165310392282	0	366	8125	0	355	0	0	kidney	kidney	26.8165310392282	27.8280748727341	311.0145	NA
s25	kidney	4TU -ve	18	Cul5	3447	30.8956653381531	0.00085877117651651	1117	12809	11	409	11	1	kidney	kidney	30.8956653381531	32.0610778111218	540.525	NA
s25	kidney	4TU -ve	18	Cul7	3044	10.9532309878538	0	586	2537	0	145	0	0	kidney	kidney	10.9532309878538	11.3663967790041	139	NA
s25	kidney	4TU -ve	18	Cul9	103	8.98920336244551	0	25	2063	0	119	0	0	kidney	kidney	8.98920336244551	9.32828425311368	213.6429	NA
s25	kidney	4TU -ve	18	Cuta	77	75.7661426263264	0	22	13041	0	1003	4	0	kidney	kidney	75.7661426263264	78.6241101333867	1135.0625	NA
s25	kidney	4TU -ve	18	Cutal	1835	50.7625601643982	6.6436353972894e-05	525	15052	1	672	1	2	kidney	kidney	50.7625601643982	52.6773698999361	663.625	NA
s25	kidney	4TU -ve	18	Cutc	349	22.4352386440867	0.00044267374944665	111	9036	4	297	4	0	kidney	kidney	22.4352386440867	23.2815161611325	285	NA
s25	kidney	4TU -ve	18	Cux1	10678	223.143754056	0.00016981073821359	2910	64778	11	2954	11	4	kidney	kidney	223.143754056	231.560938518469	3002.0431	NA
s25	kidney	4TU -ve	18	Cwc15	248	108.474756541779	8.08538163001294e-05	103	24736	2	1436	6	6	kidney	kidney	108.474756541779	112.566522583792	2101.5	NA
s25	kidney	4TU -ve	18	Cwf19l2	1276	11.5575471802871	0	482	4714	0	153	0	0	kidney	kidney	11.5575471802871	11.9935083254319	542	NA
s25	kidney	4TU -ve	18	Cwh43	339	17.2985510084035	0	79	3526	0	229	0	0	kidney	kidney	17.2985510084035	17.9510680164961	221	NA
s25	kidney	4TU -ve	18	Cx3cl1	2726	57.9388149495438	0.00033311125916055	618	24016	8	767	8	5	kidney	kidney	57.9388149495437	60.1243195137663	765.5	NA
s25	kidney	4TU -ve	18	Cx3cr1	2599	8.30934764595803	0.00168804861580013	623	2962	5	110	5	0	kidney	kidney	8.30934764595803	8.62278376338239	113	NA
s25	kidney	4TU -ve	18	Cxadr	4833	25.1546615100366	0	1620	9812	0	333	0	1	kidney	kidney	25.1546615100366	26.1035181200576	313.25	NA
s25	kidney	4TU -ve	18	Cxcl12	6675	80.9783697860638	6.28871490110996e-05	1827	31803	2	1072	2	4	kidney	kidney	80.9783697860638	84.0329472213266	1113.2452	NA
s25	kidney	4TU -ve	18	Cxcl14	1149	30.4424281938281	0	291	9458	0	403	0	0	kidney	kidney	30.4424281938281	31.5907441513009	406	NA
s25	kidney	4TU -ve	18	Cxcl16	1421	51.3668763568315	0.00013139741147099	437	15221	2	680	5	16	kidney	kidney	51.3668763568315	53.3044814463639	662.642	NA
s25	kidney	4TU -ve	18	Cxxc1	286	25.0791219859824	0	88	7439	0	332	0	0	kidney	kidney	25.0791219859824	26.0251291767541	324	NA
s25	kidney	4TU -ve	18	Cxxc5	993	75.3129054820015	0.00018467220683287	286	27075	5	997	5	3	kidney	kidney	75.3129054820015	78.1537764735658	869	NA
s25	kidney	4TU -ve	18	Cyb561	1891	46.6078863414192	6.8073519400953e-05	543	14690	1	617	1	0	kidney	kidney	46.6078863414192	48.3659780182449	614	NA
s25	kidney	4TU -ve	18	Cyb561d1	3525	13.370495757587	0.00025138260432378	920	3978	1	177	1	0	kidney	kidney	13.370495757587	13.8748429647153	177.0152	NA
s25	kidney	4TU -ve	18	Cyb561d2	1278	42.6798310906026	8.7719298245614e-05	320	11400	1	565	1	0	kidney	kidney	42.6798310906026	44.2897529664641	566	NA
s25	kidney	4TU -ve	18	Cyb5a	944	708.183038007787	0.00027304556404646	295	289329	79	9375	79	15	kidney	kidney	708.183038007787	734.89634347009	9343.4652	NA
s25	kidney	4TU -ve	18	Cyb5b	3803	476.276699161504	0.00017605727730088	1134	187439	33	6305	33	10	kidney	kidney	476.276699161504	494.242287528418	6270.375	NA
s25	kidney	4TU -ve	18	Cyb5d2	1507	17.2985510084035	0	432	5373	0	229	0	4	kidney	kidney	17.2985510084035	17.9510680164961	241.2	NA
s25	kidney	4TU -ve	18	Cyb5r1	1742	56.7301825646771	0.00078833267638943	459	17759	14	751	14	1	kidney	kidney	56.7301825646771	58.8700964209107	759.5	NA
s25	kidney	4TU -ve	18	Cyb5r3	2540	85.5862807533678	0.00019291053773812	530	20735	4	1133	4	2	kidney	kidney	85.5862807533678	88.8146727628386	1140.5333	NA
s25	kidney	4TU -ve	18	Cyb5r4	1028	64.3596744941477	7.90951514672151e-05	343	25286	2	852	2	310	kidney	kidney	64.3596744941477	66.7873796945618	698.5625	NA
s25	kidney	4TU -ve	18	Cyb5rl	5602	18.884881013541	0.00020622808826562	1291	4849	1	250	1	5	kidney	kidney	18.884881013541	19.5972358258691	253.2626	NA
s25	kidney	4TU -ve	18	Cyba	102	489.193957774766	9.10614118161288e-05	32	109816	10	6476	10	24	kidney	kidney	489.193957774766	507.646796833312	6372.1667	NA
s25	kidney	4TU -ve	18	Cybb	3393	66.0215440233393	0	988	9111	0	874	0	634	kidney	kidney	66.0215440233393	68.5119364472383	278.8316	NA
s25	kidney	4TU -ve	18	Cyc1	956	304.575360986389	5.57491289198606e-05	246	71750	4	4032	6	19	kidney	kidney	304.575360986389	316.064219399616	4138.763	NA
s25	kidney	4TU -ve	18	Cycs	2674	499.693951618295	0.00018496824711757	845	145971	27	6615	32	2858	kidney	kidney	499.693951618295	518.542859952496	8053.8895	NA
s25	kidney	4TU -ve	18	Cyfip1	2440	33.4640091559946	9.09669789866279e-05	682	10993	1	443	1	2	kidney	kidney	33.4640091559946	34.72630188344	447.2222	NA
s25	kidney	4TU -ve	18	Cyfip2	2450	101.751738900959	5.90719792066633e-05	662	33857	2	1347	2	0	kidney	kidney	101.751738900959	105.589906629783	1354	NA
s25	kidney	4TU -ve	18	Cygb	1364	17.6762486286744	0	304	5108	0	234	0	0	kidney	kidney	17.6762486286744	18.3430127330134	234.0227	NA
s25	kidney	4TU -ve	18	Cyhr1	3793	106.963966060696	0.00022478645286977	869	26692	6	1416	6	304	kidney	kidney	106.963966060696	110.998743717722	1267.9031	NA
s25	kidney	4TU -ve	18	Cyld	4932	58.0143544735979	0.00013089576334045	1564	22919	3	768	3	0	kidney	kidney	58.0143544735979	60.2027084570698	824.0104	NA
s25	kidney	4TU -ve	18	Cyp1b1	3140	23.8704896011158	0.00011119759813188	975	8993	1	316	1	0	kidney	kidney	23.8704896011158	24.7709060838985	238	NA
s25	kidney	4TU -ve	18	Cyp20a1	1858	19.9424343502993	0	564	8489	0	264	0	0	kidney	kidney	19.9424343502993	20.6946810321177	264	NA
s25	kidney	4TU -ve	18	Cyp24a1	1644	27.4208472316615	0.00053475935828877	509	9350	5	363	5	0	kidney	kidney	27.4208472316615	28.4551864191619	362	NA
s25	kidney	4TU -ve	18	Cyp26b1	2853	13.2949562335329	0	769	6187	0	176	0	0	kidney	kidney	13.2949562335329	13.7964540214118	176.0909	NA
s25	kidney	4TU -ve	18	Cyp27a1	233	58.1654335217062	0.00020361069634858	57	14734	3	770	3	2	kidney	kidney	58.1654335217062	60.3594863436767	751.6238	NA
s25	kidney	4TU -ve	18	Cyp2a4	204	648.73343257716	0.0001374226997314	47	160090	22	8588	22	284	kidney	kidney	648.73343257716	673.204245090254	8698.1667	NA
s25	kidney	4TU -ve	18	Cyp2a5	1318	36.9388272624862	0.00010790978741771	322	9267	1	489	1	42	kidney	kidney	36.9388272624862	38.3321932753999	601	NA
s25	kidney	4TU -ve	18	Cyp2c23	584	22.8884757884117	0	173	7243	0	303	0	0	kidney	kidney	22.8884757884117	23.7518498209533	304	NA
s25	kidney	4TU -ve	18	Cyp2d12	625	77.0503145352472	0.00015228812914033	167	13133	2	1020	3	11	kidney	kidney	77.0503145352472	79.9567221695458	1251.6688	NA
s25	kidney	4TU -ve	18	Cyp2d22	1020	12.8417190892079	0	275	3166	0	170	0	8	kidney	kidney	12.8417190892079	13.326120361591	203.9524	NA
s25	kidney	4TU -ve	18	Cyp2d26	1271	142.165384269937	0.00031339775398276	289	38290	12	1882	21	17	kidney	kidney	142.165384269937	147.527991297142	1840.7136	NA
s25	kidney	4TU -ve	18	Cyp2d9	1163	137.481933778578	0.00023816895705813	283	41987	10	1820	14	23	kidney	kidney	137.481933778578	142.667876812327	1837.4028	NA
s25	kidney	4TU -ve	18	Cyp2e1	245	1089.65763448132	0.00021815008726003	61	330048	72	14425	73	2064	kidney	kidney	1089.65763448131	1130.76050715265	13386.3929	NA
s25	kidney	4TU -ve	18	Cyp2j11	307	130.305678993433	0.00015783184144664	80	44351	7	1725	7	3	kidney	kidney	130.305678993433	135.220927198497	1739.5	NA
s25	kidney	4TU -ve	18	Cyp2j13	3162	293.319971902319	0.00018737557090994	853	85390	16	3883	16	6	kidney	kidney	293.319971902319	304.384266847398	3869.9703	NA
s25	kidney	4TU -ve	18	Cyp2j5	695	1212.71151916555	0.00021151580588751	226	406589	86	16054	89	98	kidney	kidney	1212.71151916555	1258.45609579401	16849.0402	NA
s25	kidney	4TU -ve	18	Cyp2j6	1889	44.1906215716859	6.38936809149575e-05	586	15651	1	585	1	2	kidney	kidney	44.1906215716859	45.8575318325336	586.5	NA
s25	kidney	4TU -ve	18	Cyp2j9	295	14.0503514740745	0	73	3712	0	186	0	0	kidney	kidney	14.0503514740745	14.5803434544466	178	NA
s25	kidney	4TU -ve	18	Cyp2u1	2825	16.9963929121869	0.0003463803255975	824	5774	2	225	2	0	kidney	kidney	16.9963929121869	17.6375122432822	235	NA
s25	kidney	4TU -ve	18	Cyp4a10	521	652.510408779868	0.00019092186827203	174	246174	47	8638	47	548	kidney	kidney	652.510408779868	677.123692255428	8113.0976	NA
s25	kidney	4TU -ve	18	Cyp4a12a	813	113.158207033138	2.26526220410012e-05	297	44145	1	1498	1	0	kidney	kidney	113.158207033138	117.426637068607	1648.9667	NA
s25	kidney	4TU -ve	18	Cyp4a12b	809	42.9064496627651	6.16827041697508e-05	298	16212	1	568	1	0	kidney	kidney	42.9064496627651	44.5249197963745	583.9667	NA
s25	kidney	4TU -ve	18	Cyp4a14	943	328.219232015342	0.00013245998052838	319	150989	20	4345	20	14	kidney	kidney	328.219232015342	340.599958653604	4340.3997	NA
s25	kidney	4TU -ve	18	Cyp4a31	1047	410.859471330598	0.00012911029416761	343	147161	19	5439	19	24	kidney	kidney	410.859471330598	426.357462627607	5535.1	NA
s25	kidney	4TU -ve	18	Cyp4b1	872	2602.86538033433	0.00013620266957232	236	939776	128	34457	135	413	kidney	kidney	2602.86538033433	2701.04781940788	32758.5492	NA
s25	kidney	4TU -ve	18	Cyp4f13	1519	24.9280429378741	0.00048559404337973	340	6178	3	330	3	8	kidney	kidney	24.9280429378741	25.8683512901472	305.5606	NA
s25	kidney	4TU -ve	18	Cyp51	1980	481.715544893404	0.00023072405403137	628	143028	33	6377	33	12	kidney	kidney	481.715544893403	499.886291446268	6379.2822	NA
s25	kidney	4TU -ve	18	Cyp7b1	507	155.309261455361	1.87311517785229e-05	172	53387	1	2056	1	11	kidney	kidney	155.309261455361	161.167667431947	2105.1188	NA
s25	kidney	4TU -ve	18	Cyr61	690	28.100702948149	0.00016515276630883	199	12110	2	372	2	0	kidney	kidney	28.100702948149	29.1606869088932	392	NA
s25	kidney	4TU -ve	18	Cys1	1409	58.5431311419771	0.00010345005948378	355	19333	2	775	2	2	kidney	kidney	58.5431311419771	60.7514310601941	778.0762	NA
s25	kidney	4TU -ve	18	Cystm1	439	291.809181421235	0.00033943632997325	152	97220	33	3863	33	5	kidney	kidney	291.809181421235	302.816487981329	3753.8816	NA
s25	kidney	4TU -ve	18	Cyth1	2059	11.7086262283954	0	493	4997	0	155	0	1	kidney	kidney	11.7086262283954	12.1502862120388	154.0833	NA
s25	kidney	4TU -ve	18	Cyth2	1619	30.4424281938281	0	391	10078	0	403	0	0	kidney	kidney	30.4424281938281	31.5907441513009	399.8351	NA
s25	kidney	4TU -ve	18	Cyth3	2345	12.2374028967746	0.00025451768897938	650	3929	1	162	1	0	kidney	kidney	12.2374028967746	12.6990088151632	185	NA
s25	kidney	4TU -ve	18	Cytip	4590	24.9280429378741	0.00030287733467945	1423	9905	3	330	3	5	kidney	kidney	24.9280429378741	25.8683512901472	328.4663	NA
s25	kidney	4TU -ve	18	D030056L22Rik	1054	16.3165371956994	0.00013358268768367	367	7486	1	216	1	0	kidney	kidney	16.3165371956994	16.9320117535509	209.037	NA
s25	kidney	4TU -ve	18	D10Jhu81e	1280	269.147324204986	0.0002615556750316	265	68819	18	3563	18	14	kidney	kidney	269.147324204986	279.299804990286	3535.8526	NA
s25	kidney	4TU -ve	18	D10Wsu102e	122583	38.1474596473528	0.00018170255292086	35798	11007	2	505	2	55	kidney	kidney	38.1474596473528	39.5864163682555	459.4513	NA
s25	kidney	4TU -ve	18	D11Wsu47e	113	9.82013812704131	0	18	1617	0	130	0	3	kidney	kidney	9.82013812704131	10.1905626294519	149	NA
s25	kidney	4TU -ve	18	D17H6S53E	859	23.492791980845	0	215	4554	0	311	0	1	kidney	kidney	23.492791980845	24.3789613673811	306.2333	NA
s25	kidney	4TU -ve	18	D17Wsu92e	3102	261.517832275516	0.00014404504681464	812	76365	11	3462	11	1	kidney	kidney	261.517832275516	271.382521716635	3473.3333	NA
s25	kidney	4TU -ve	18	D1Ertd622e	39397	40.0359477487069	0.00031669622498099	12142	15788	5	530	5	50	kidney	kidney	40.0359477487069	41.5461399508424	502.8189	NA
s25	kidney	4TU -ve	18	D230025D16Rik	2079	15.7877605273203	0	585	4236	0	209	0	2	kidney	kidney	15.7877605273203	16.3832891504265	211.1538	NA
s25	kidney	4TU -ve	18	D2hgdh	1717	40.1870267968152	7.43273375947673e-05	492	13454	1	532	1	110	kidney	kidney	40.1870267968152	41.7029178374494	448.8889	NA
s25	kidney	4TU -ve	18	D3Ertd254e	4122	30.1402700976114	0	1222	8413	0	399	0	9	kidney	kidney	30.1402700976114	31.277188378087	395.8653	NA
s25	kidney	4TU -ve	18	D3Ertd751e	3907	28.6294796165281	9.59048623765225e-05	1087	10427	1	379	1	1	kidney	kidney	28.6294796165281	29.7094095120175	385.0385	NA
s25	kidney	4TU -ve	18	D430042O09Rik	1288	8.08272907379554	0	282	2486	0	107	0	0	kidney	kidney	8.08272907379554	8.38761693347196	139.05	NA
s25	kidney	4TU -ve	18	D5Ertd579e	3630	32.708613915453	0.00039566352773601	1044	12637	5	433	5	49	kidney	kidney	32.708613915453	33.9424124504052	592.2763	NA
s25	kidney	4TU -ve	18	D630023F18Rik	2173	19.8668948262451	0.00032061558191728	629	6238	2	263	2	0	kidney	kidney	19.8668948262451	20.6162920888143	226.7082	NA
s25	kidney	4TU -ve	18	D630039A03Rik	1617	19.1870391097576	0.00029638411381149	421	6748	2	254	2	0	kidney	kidney	19.1870391097576	19.910791599083	254	NA
s25	kidney	4TU -ve	18	D630045J12Rik	5147	70.02513879821	8.46525014814188e-05	1435	23626	2	927	2	0	kidney	kidney	70.02513879821	72.6665504423225	1004	NA
s25	kidney	4TU -ve	18	D6Wsu163e	764	15.1079048108328	0.00123380629241209	273	6484	8	200	7	0	kidney	kidney	15.1079048108328	15.6777886606953	204	NA
s25	kidney	4TU -ve	18	D8Ertd738e	315	146.924374285349	0.00035965832459163	71	33365	12	1945	12	8	kidney	kidney	146.924374285349	152.466494725261	1215.3611	NA
s25	kidney	4TU -ve	18	Daam1	2445	17.6762486286744	0	769	5986	0	234	0	2	kidney	kidney	17.6762486286744	18.3430127330134	304.601	NA
s25	kidney	4TU -ve	18	Dab2	2347	611.945684362782	0.00022272471602598	768	264901	59	8101	64	12	kidney	kidney	611.945684362782	635.028829701461	7906.5395	NA
s25	kidney	4TU -ve	18	Dab2ip	6083	33.9927858243738	0.00044115052055761	1233	11334	5	450	5	83	kidney	kidney	33.9927858243738	35.2750244865643	399.5	NA
s25	kidney	4TU -ve	18	Dach1	2729	9.29136145866217	0	975	4303	0	123	0	0	kidney	kidney	9.29136145866217	9.64184002632758	194	NA
s25	kidney	4TU -ve	18	Dact2	432	28.100702948149	0	106	9511	0	372	0	0	kidney	kidney	28.100702948149	29.1606869088932	349	NA
s25	kidney	4TU -ve	18	Dad1	3312	264.992650382007	0.00023953689533568	992	75145	18	3508	18	6	kidney	kidney	264.992650382007	274.988413108595	3541.2359	NA
s25	kidney	4TU -ve	18	Dag1	2625	84.6798064647178	3.16315556399064e-05	753	31614	1	1121	1	0	kidney	kidney	84.6798064647178	87.8740054431969	1132	NA
s25	kidney	4TU -ve	18	Daglb	2543	16.3165371956994	0	640	4458	0	216	0	0	kidney	kidney	16.3165371956994	16.9320117535509	230	NA
s25	kidney	4TU -ve	18	Dalrd3	588	187.338019654327	0.0001467836042714	130	27251	4	2480	5	2	kidney	kidney	187.338019654327	194.404579392621	1931	NA
s25	kidney	4TU -ve	18	Dao	1230	199.19772493083	0.0001513362995248	300	33039	5	2637	5	45	kidney	kidney	199.19772493083	206.711643491267	2624.7512	NA
s25	kidney	4TU -ve	18	Dap	1031	78.0323283479514	0.00029418494426829	246	30593	9	1033	9	2	kidney	kidney	78.0323283479514	80.975778432491	1026.5	NA
s25	kidney	4TU -ve	18	Dap3	3025	95.4064188804091	0.00022150496803999	868	31602	7	1263	7	12	kidney	kidney	95.4064188804091	99.0052353922905	1265.3833	NA
s25	kidney	4TU -ve	18	Dapk1	1857	44.4927796679026	0.00010055304172951	546	19890	2	589	2	1	kidney	kidney	44.4927796679026	46.1710876057475	632.5	NA
s25	kidney	4TU -ve	18	Dapk3	253	10.3489147954205	0	41	759	0	137	0	7	kidney	kidney	10.3489147954205	10.7392852325763	156.8333	NA
s25	kidney	4TU -ve	18	Dars	757	63.4532002054977	0.00010332713370531	268	19356	2	840	2	8	kidney	kidney	63.4532002054977	65.8467123749201	850.5333	NA
s25	kidney	4TU -ve	18	Dars2	1115	13.0683376613704	0	365	3996	0	173	0	0	kidney	kidney	13.0683376613704	13.5612871915014	176.025	NA
s25	kidney	4TU -ve	18	Daxx	187	16.3920767197536	0.0003681207436039	61	5433	2	217	2	0	kidney	kidney	16.3920767197536	17.0104006968544	208	NA
s25	kidney	4TU -ve	18	Dazap1	697	43.6618449033068	0.00066181336863004	207	12088	8	578	8	0	kidney	kidney	43.6618449033068	45.3088092294093	581	NA
s25	kidney	4TU -ve	18	Dazap2	1265	270.053798493636	0.00011173376422456	403	116348	13	3575	13	11	kidney	kidney	270.053798493636	280.240472309928	3575.5238	NA
s25	kidney	4TU -ve	18	Dbi	316	1882.29386038166	0.00013848316940727	82	613793	85	24918	84	30	kidney	kidney	1882.29386038166	1953.29568923602	22708.4118	NA
s25	kidney	4TU -ve	18	Dbn1	794	8.08272907379554	0	241	2638	0	107	0	0	kidney	kidney	8.08272907379554	8.38761693347196	106	NA
s25	kidney	4TU -ve	18	Dbnl	963	43.6618449033068	0.00092795680782858	242	11854	11	578	11	0	kidney	kidney	43.6618449033068	45.3088092294093	506	NA
s25	kidney	4TU -ve	18	Dbp	323	17.2985510084035	0	76	3779	0	229	0	4	kidney	kidney	17.2985510084035	17.9510680164961	260.6479	NA
s25	kidney	4TU -ve	18	Dbr1	1174	7.78057097757889	0.00145348837209302	338	3440	5	103	5	0	kidney	kidney	7.78057097757889	8.07406116025806	118	NA
s25	kidney	4TU -ve	18	Dbt	2168	290.373930464206	9.77660458522755e-05	623	61371	6	3844	6	19	kidney	kidney	290.373930464206	301.327098058563	3843.2024	NA
s25	kidney	4TU -ve	18	Dcaf10	5482	23.5683315048992	0	1709	8054	0	312	0	0	kidney	kidney	23.5683315048992	24.4573503106846	309	NA
s25	kidney	4TU -ve	18	Dcaf11	2105	127.133018983158	2.86090290095554e-05	508	34954	1	1683	1	2	kidney	kidney	127.133018983158	131.928591579751	1683.527	NA
s25	kidney	4TU -ve	18	Dcaf12	1756	51.6690344530481	0.00014665623777864	584	20456	3	684	3	1	kidney	kidney	51.6690344530481	53.6180372195778	755.2	NA
s25	kidney	4TU -ve	18	Dcaf12l1	1747	10.2733752713663	0	616	4456	0	136	0	0	kidney	kidney	10.2733752713663	10.6608962892728	134	NA
s25	kidney	4TU -ve	18	Dcaf13	96	35.2769577332946	0.00073673870333988	41	12216	9	467	9	4	kidney	kidney	35.2769577332946	36.6076365227234	646.4025	NA
s25	kidney	4TU -ve	18	Dcaf17	8688	38.222999171407	0.00069850694141273	2622	11453	8	506	10	63	kidney	kidney	38.222999171407	39.664805311559	446.6136	NA
s25	kidney	4TU -ve	18	Dcaf5	2662	17.8273276767827	0.00016056518946692	754	6228	1	236	1	0	kidney	kidney	17.8273276767827	18.4997906196204	252	NA
s25	kidney	4TU -ve	18	Dcaf6	1241	39.9604082246527	7.72737810061046e-05	475	12941	1	529	1	4	kidney	kidney	39.9604082246527	41.467751007539	738.3809	NA
s25	kidney	4TU -ve	18	Dcaf7	4469	52.7265877898064	0.0006940657379406	1357	20171	14	698	14	0	kidney	kidney	52.7265877898064	54.7154824258264	698	NA
s25	kidney	4TU -ve	18	Dcaf8	2546	137.633012826687	0.0001837259625199	657	48986	9	1822	9	0	kidney	kidney	137.633012826687	142.824654698934	1621	NA
s25	kidney	4TU -ve	18	Dcakd	834	19.8668948262451	0.00021213406873143	183	4714	1	263	1	1	kidney	kidney	19.8668948262451	20.6162920888143	258.125	NA
s25	kidney	4TU -ve	18	Dcbld1	1382	19.0359600616493	0	422	7197	0	252	0	2	kidney	kidney	19.0359600616493	19.754013712476	317.6667	NA
s25	kidney	4TU -ve	18	Dcbld2	3938	12.1618633727204	0	1229	5075	0	161	0	0	kidney	kidney	12.1618633727204	12.6206198718597	174	NA
s25	kidney	4TU -ve	18	Dcdc2a	6159	10.8776914637996	0.00118553645524599	1768	3374	4	144	4	0	kidney	kidney	10.8776914637996	11.2880078357006	145	NA
s25	kidney	4TU -ve	18	Dclk3	448	16.7697743400244	0.0003862495171881	127	5178	2	222	2	0	kidney	kidney	16.7697743400244	17.4023454133717	220	NA
s25	kidney	4TU -ve	18	Dcn	488	128.115032795862	0.00032601880877742	154	39875	13	1696	27	0	kidney	kidney	128.115032795862	132.947647842696	1602	NA
s25	kidney	4TU -ve	18	Dcp2	7257	17.8273276767827	0	2312	6435	0	236	0	2	kidney	kidney	17.8273276767827	18.4997906196204	271.0975	NA
s25	kidney	4TU -ve	18	Dcps	574	13.6726538538037	0	141	5691	0	181	0	0	kidney	kidney	13.6726538538037	14.1883987379292	181.0263	NA
s25	kidney	4TU -ve	18	Dctn1	306	41.017961561411	0	79	10510	0	543	0	510	kidney	kidney	41.017961561411	42.5651962137876	289	NA
s25	kidney	4TU -ve	18	Dctn2	463	118.370434192875	0.00037293095040018	112	34859	13	1567	13	0	kidney	kidney	118.370434192875	122.835474156547	1494	NA
s25	kidney	4TU -ve	18	Dctn3	372	108.399217017725	0.00045361074150235	91	33068	15	1435	15	0	kidney	kidney	108.399217017725	112.488133640488	1475	NA
s25	kidney	4TU -ve	18	Dctn4	3691	50.233783496019	0.00017908309455587	1116	16752	3	665	3	4	kidney	kidney	50.233783496019	52.1286472968117	672	NA
s25	kidney	4TU -ve	18	Dctn5	1254	59.2229868584645	0.00021356873353741	333	14047	3	784	3	34	kidney	kidney	59.2229868584645	61.4569315499254	771	NA
s25	kidney	4TU -ve	18	Dctn6	458	40.4891848930319	0.00011617100371747	136	17216	2	536	2	0	kidney	kidney	40.4891848930319	42.0164736106633	539.023	NA
s25	kidney	4TU -ve	18	Dctpp1	77	34.5215624927529	0	22	7253	0	457	0	0	kidney	kidney	34.5215624927529	35.8237470896887	547	NA
s25	kidney	4TU -ve	18	Dcun1d1	3892	47.8920582503399	5.68957669549386e-05	1340	17576	1	634	1	7	kidney	kidney	47.8920582503399	49.698590054404	804.3265	NA
s25	kidney	4TU -ve	18	Dcun1d2	3867	17.6762486286744	0	990	6093	0	234	0	0	kidney	kidney	17.6762486286744	18.3430127330134	233.4298	NA
s25	kidney	4TU -ve	18	Dcun1d3	4777	20.5467505427326	0.00014626298083954	1581	6837	1	272	1	2	kidney	kidney	20.5467505427326	21.3217925785455	293.0645	NA
s25	kidney	4TU -ve	18	Dcun1d4	3412	41.017961561411	6.92760651195012e-05	1060	14435	1	543	1	0	kidney	kidney	41.017961561411	42.5651962137876	543	NA
s25	kidney	4TU -ve	18	Dcun1d5	1722	31.7266001027489	0	608	13385	0	420	0	5	kidney	kidney	31.7266001027489	32.92335618746	425.4205	NA
s25	kidney	4TU -ve	18	Dcxr	105	89.8920336244551	0.0004140501000621	24	14491	6	1190	10	34	kidney	kidney	89.8920336244551	93.2828425311368	1829.6553	NA
s25	kidney	4TU -ve	18	Dda1	1500	30.7445862900447	0	357	9692	0	407	0	8	kidney	kidney	30.7445862900447	31.9042999245148	376	NA
s25	kidney	4TU -ve	18	Ddah1	2719	481.488926321241	0.00013241064024029	792	143493	19	6374	19	10	kidney	kidney	481.488926321241	499.651124616358	6653.2857	NA
s25	kidney	4TU -ve	18	Ddah2	285	23.94602912517	0	67	5731	0	317	0	0	kidney	kidney	23.94602912517	24.849295027202	315.0435	NA
s25	kidney	4TU -ve	18	Ddb1	651	184.240899168106	0.00030433872900538	184	52573	16	2439	16	3	kidney	kidney	184.240899168106	191.190632717179	1435.5	NA
s25	kidney	4TU -ve	18	Ddc	434	200.028659695426	0.00057421762848119	142	80109	46	2648	46	0	kidney	kidney	200.028659695426	207.573921867605	2677	NA
s25	kidney	4TU -ve	18	Ddhd1	8686	13.370495757587	0.00063051702395964	2476	6344	4	177	4	0	kidney	kidney	13.370495757587	13.8748429647153	181	NA
s25	kidney	4TU -ve	18	Ddhd2	3786	20.0179738743534	0	1096	8410	0	265	0	0	kidney	kidney	20.0179738743534	20.7730699754212	296	NA
s25	kidney	4TU -ve	18	Ddi2	8128	75.539524054164	0.00037626991094945	2242	31892	12	1000	12	1	kidney	kidney	75.539524054164	78.3889433034763	995.0809	NA
s25	kidney	4TU -ve	18	Ddit3	197	13.2949562335329	0	44	3377	0	176	0	0	kidney	kidney	13.2949562335329	13.7964540214118	182	NA
s25	kidney	4TU -ve	18	Ddit4	867	66.4747811676643	0.00030599755201958	227	26144	8	880	8	0	kidney	kidney	66.4747811676643	68.9822701070591	881	NA
s25	kidney	4TU -ve	18	Ddit4l	1877	17.4496300565119	0.00016622340425531	601	6016	1	231	1	0	kidney	kidney	17.4496300565119	18.107845903103	239	NA
s25	kidney	4TU -ve	18	Ddo	7465	69.11866450956	0.00013442064701138	2063	22318	3	915	3	2	kidney	kidney	69.11866450956	71.7258831226808	891.0303	NA
s25	kidney	4TU -ve	18	Ddost	645	120.334461818283	0.00021579628830384	153	32438	7	1593	7	5	kidney	kidney	120.334461818283	124.873586682438	1598.5278	NA
s25	kidney	4TU -ve	18	Ddr1	2545	101.600659852851	0.00010181744132769	542	39286	4	1345	4	0	kidney	kidney	101.600659852851	105.433128743176	1347	NA
s25	kidney	4TU -ve	18	Ddr2	5548	11.4064681321788	0	1664	3964	0	151	0	0	kidney	kidney	11.4064681321788	11.8367304388249	151	NA
s25	kidney	4TU -ve	18	Ddrgk1	438	109.381230830429	3.94819962097284e-05	114	25328	1	1448	1	15	kidney	kidney	109.381230830429	113.507189903434	1492.4809	NA
s25	kidney	4TU -ve	18	Ddt	204	349.521377798617	0.00024686024624309	47	97221	24	4627	24	6	kidney	kidney	349.521377798617	362.705640665185	4560.7172	NA
s25	kidney	4TU -ve	18	Ddx1	2525	81.7337650266054	0	758	18864	0	1082	0	1	kidney	kidney	81.7337650266054	84.8168366543613	1134.5667	NA
s25	kidney	4TU -ve	18	Ddx17	5369	153.647391926169	7.17906011744942e-05	1739	69647	5	2034	5	1	kidney	kidney	153.647391926169	159.443110679271	2022.5741	NA
s25	kidney	4TU -ve	18	Ddx18	161	12.7661795651537	0	61	3613	0	169	0	75	kidney	kidney	12.7661795651537	13.2477314182875	531.6364	NA
s25	kidney	4TU -ve	18	Ddx19a	1033	13.4460352816412	0.00017129153819801	297	5838	1	178	1	0	kidney	kidney	13.4460352816412	13.9532319080188	169	NA
s25	kidney	4TU -ve	18	Ddx19b	5062	12.7661795651537	0.0008587376556462	1468	4658	4	169	5	0	kidney	kidney	12.7661795651537	13.2477314182875	133	NA
s25	kidney	4TU -ve	18	Ddx20	1099	16.6942348159702	0	334	5171	0	221	0	0	kidney	kidney	16.6942348159702	17.3239564700683	224	NA
s25	kidney	4TU -ve	18	Ddx21	2099	21.9820014997617	0	670	8209	0	291	0	0	kidney	kidney	21.9820014997617	22.8111825013116	607	NA
s25	kidney	4TU -ve	18	Ddx24	472	55.5970897038647	5.57165143748607e-05	139	17948	1	736	1	0	kidney	kidney	55.5970897038647	57.6942622713585	1479.0567	NA
s25	kidney	4TU -ve	18	Ddx27	1538	23.6438710289533	0.00015583606046439	422	6417	1	313	1	3	kidney	kidney	23.6438710289533	24.5357392539881	416.131	NA
s25	kidney	4TU -ve	18	Ddx28	181	15.183444334887	0.00022507314877335	54	4443	1	201	1	0	kidney	kidney	15.183444334887	15.7561776039987	197.0962	NA
s25	kidney	4TU -ve	18	Ddx39	3338	23.7194105530075	0.00039898922729086	732	7519	3	314	4	0	kidney	kidney	23.7194105530075	24.6141281972915	220	NA
s25	kidney	4TU -ve	18	Ddx39b	218	66.7769392638809	0.00015632938601633	62	25587	4	884	5	0	kidney	kidney	66.7769392638809	69.295825880273	978	NA
s25	kidney	4TU -ve	18	Ddx3x	2560	230.320008841146	8.54317507101514e-05	861	93642	8	3049	8	697	kidney	kidney	230.320008841146	239.007888132299	2707	NA
s25	kidney	4TU -ve	18	Ddx3y	4388	116.708564663683	0.00019559082399619	1400	35789	7	1545	13	4	kidney	kidney	116.708564663683	121.110917403871	1453.3697	NA
s25	kidney	4TU -ve	18	Ddx41	185	19.0359600616493	0	44	3832	0	252	0	0	kidney	kidney	19.0359600616493	19.754013712476	293.0556	NA
s25	kidney	4TU -ve	18	Ddx42	973	26.5143729430115	0.00010884946119516	315	9187	1	351	1	0	kidney	kidney	26.5143729430115	27.5145190995202	356	NA
s25	kidney	4TU -ve	18	Ddx46	2425	29.5359539051781	0.00026591029959227	764	11282	3	391	3	3	kidney	kidney	29.5359539051781	30.6500768316592	724	NA
s25	kidney	4TU -ve	18	Ddx47	3086	33.2373905838321	0.00018618506795754	899	10742	2	440	2	0	kidney	kidney	33.2373905838321	34.4911350535296	444	NA
[truncated: 214,490 more rows]
