# Supplementary material for: SLAMseq reveals potential transfer of RNA from liver to kidney in the mouse
Source: Nat Commun. 2025 Aug 11;16:7413. doi: 10.1038/s41467-025-62688-9 (PMC12339719; doi:10.1038/s41467-025-62688-9)
Supplement: Supplementary file 6 — Source Data [file 41467_2025_62688_MOESM6_ESM.zip › Source data/Fig6e_data.csv]

class	perc	lower_norm	upper_norm	lower_perc	upper_perc
endothelial	0	NA	NA	NA	NA
hepatocyte (mature)	0.181818181818182	-0.0455698543850085	0.405933490748645	0	0.454545454545455
hepatocyte (progenitor)	0	NA	NA	NA	NA
immune	0	NA	NA	NA	NA
mesenchymal	0	NA	NA	NA	NA
not cell-enriched	0.0464309941961257	0.042750856457128	0.0500633441910969	0.0428129946483757	0.0500489937438758
