# Supplementary material for: SLAMseq reveals potential transfer of RNA from liver to kidney in the mouse
Source: Nat Commun. 2025 Aug 11;16:7413. doi: 10.1038/s41467-025-62688-9 (PMC12339719; doi:10.1038/s41467-025-62688-9)
Supplement: Supplementary file 6 — Source Data [file 41467_2025_62688_MOESM6_ESM.zip › Source data/Fig6d_data.csv]

class	mean	n	sd	lower	upper
endothelial	19.2946542412904	9	20.1317564492861	3.82001636763137	34.7692921149494
hepatocyte (mature)	643.362750131415	11	889.279691533267	45.936524304008	1240.78897595882
hepatocyte (progenitor)	37.6927378958194	19	45.3595330472478	15.8301427890385	59.5553330026003
immune	24.7170280164749	16	57.2265851735537	-5.7768667240523	55.2109227570021
mesenchymal	41.4534010586929	8	37.0474873684043	10.4809265248944	72.4258755924914
not cell-enriched	74.6897000658905	13267	513.05748968079	65.9586317916106	83.4207683401703
