# Supplementary material for: SLAMseq reveals potential transfer of RNA from liver to kidney in the mouse
Source: Nat Commun. 2025 Aug 11;16:7413. doi: 10.1038/s41467-025-62688-9 (PMC12339719; doi:10.1038/s41467-025-62688-9)
Supplement: Supplementary file 6 — Source Data [file 41467_2025_62688_MOESM6_ESM.zip › Source data/FigS13c_data.csv]

sample_name	tissue	group	source	gene_name	length	readsCPM	conversionRate	Tcontent	coverageOnTs	conversionsOnTs	readCount	tcReadCount	multimapCount	cpm_raw	cpm_norm	library
s25	kidney	4TU -ve	18	0610009B22Rik	261	31.19782343	0.000528901	96	13235	7	413	7	0	31.19782343	32.37463358	s25
s25	kidney	4TU -ve	18	0610009O20Rik	751	63.67981878	0.000112644	164	17755	2	843	2	0	63.67981878	66.0818792	s25
s25	kidney	4TU -ve	18	0610010F05Rik	2558	14.35250957	0	837	4898	0	190	0	0	14.35250957	14.89389923	s25
s25	kidney	4TU -ve	18	0610010K14Rik,Gm21988	619	38.67623632	0.000163827	144	12208	2	512	3	0	38.67623632	40.13513897	s25
s25	kidney	4TU -ve	18	0610012G03Rik	1111	122.7517266	0.000235905	279	25434	6	1625	6	29	122.7517266	127.3820329	s25
s25	kidney	4TU -ve	18	0610030E20Rik	4029	42.30213347	0.000163359	1203	12243	2	560	2	0	42.30213347	43.89780825	s25
s25	kidney	4TU -ve	18	0610037L13Rik	4621	38.90285489	0.000105932	1270	9440	1	515	1	0	38.90285489	40.3703058	s25
s25	kidney	4TU -ve	18	0610040J01Rik	761	39.50717108	0.000785658	203	14001	11	523	11	1	39.50717108	40.99741735	s25
s25	kidney	4TU -ve	18	1110004E09Rik	530	49.85608588	0.000114416	112	17480	2	660	6	0	49.85608588	51.73670258	s25
s25	kidney	4TU -ve	18	1110004F10Rik	1087	33.84170678	0	331	11763	0	448	0	82	33.84170678	35.1182466	s25
s25	kidney	4TU -ve	18	1110008F13Rik	479	224.6545445	0.00026001	145	76920	20	2974	20	0	224.6545445	233.1287174	s25
s25	kidney	4TU -ve	18	1110008L16Rik	133	12.69064004	0.000319693	47	3128	1	168	1	4	12.69064004	13.16934247	s25
s25	kidney	4TU -ve	18	1110008P14Rik	2367	47.28774206	0.00043315	544	13852	6	626	6	2	47.28774206	49.07147851	s25
s25	kidney	4TU -ve	18	1110012L19Rik	325	7.402873357	0	82	2253	0	98	0	1	7.402873357	7.682116444	s25
s25	kidney	4TU -ve	18	1110017D15Rik	160	0.151079048	0	38	20	0	2	0	0	0.151079048	0.156777887	s25
s25	kidney	4TU -ve	18	1110032A03Rik	1028	92.46037744	0	284	20881	0	1224	0	1	92.46037744	95.9480666	s25
s25	kidney	4TU -ve	18	1110032F04Rik	1712	1.888488101	0	529	630	0	25	0	0	1.888488101	1.959723583	s25
s25	kidney	4TU -ve	18	1110034G24Rik	400	2.492804294	0	124	887	0	33	0	0	2.492804294	2.586835129	s25
s25	kidney	4TU -ve	18	1110038F14Rik	591	38.82731536	0	170	14585	0	514	0	4	38.82731536	40.29191686	s25
s25	kidney	4TU -ve	18	1110051M20Rik	2860	17.37409053	0.000734754	581	5444	4	230	4	0	17.37409053	18.02945696	s25
s25	kidney	4TU -ve	18	1110059E24Rik	2363	12.46402147	0	645	4901	0	165	0	0	12.46402147	12.93417565	s25
s25	kidney	4TU -ve	18	1110059G10Rik	2987	12.46402147	0.000246792	867	4052	1	165	4	0	12.46402147	12.93417565	s25
s25	kidney	4TU -ve	18	1110065P20Rik	382	48.19421635	0.000213371	94	14060	3	638	3	0	48.19421635	50.01214583	s25
s25	kidney	4TU -ve	18	1190002N15Rik	2451	5.287766684	0	838	2347	0	70	0	0	5.287766684	5.487226031	s25
s25	kidney	4TU -ve	18	1190005I06Rik,Gm27021	429	0.679855716	0	83	162	0	9	0	0	0.679855716	0.70550049	s25
s25	kidney	4TU -ve	18	1190007I07Rik	498	38.44961774	0.000440723	157	11345	5	509	6	9	38.44961774	39.89997214	s25
s25	kidney	4TU -ve	18	1300017J02Rik	107	0.075539524	0	22	12	0	1	0	0	0.075539524	0.078388943	s25
s25	kidney	4TU -ve	18	1500009L16Rik	878	1.284171909	0	286	490	0	17	0	0	1.284171909	1.332612036	s25
s25	kidney	4TU -ve	18	1500011B03Rik	324	5.438845732	0	99	1686	0	72	0	0	5.438845732	5.644003918	s25
s25	kidney	4TU -ve	18	1500011B03Rik,Gm20499	1050	2.719422866	0.002352941	283	850	2	36	2	1	2.719422866	2.822001959	s25
s25	kidney	4TU -ve	18	1500011K16Rik	608	77.73017025	0	164	21833	0	1029	0	3	77.73017025	80.66222266	s25
s25	kidney	4TU -ve	18	1500015O10Rik	172	1.510790481	0	47	414	0	20	0	0	1.510790481	1.567778866	s25
s25	kidney	4TU -ve	18	1600002K03Rik	329	9.442440507	0	71	2402	0	125	0	1	9.442440507	9.798617913	s25
s25	kidney	4TU -ve	18	1600012H06Rik	1766	36.41005059	0.000164935	552	12126	2	482	2	0	36.41005059	37.78347067	s25
s25	kidney	4TU -ve	18	1600014C10Rik	2945	33.46400916	0.001002205	882	9978	10	443	6	1	33.46400916	34.72630188	s25
s25	kidney	4TU -ve	18	1700001J03Rik	93	2.719422866	0	19	392	0	36	0	0	2.719422866	2.822001959	s25
s25	kidney	4TU -ve	18	1700001L19Rik	1222	0.302158096	0	382	45	0	4	0	0	0.302158096	0.313555773	s25
s25	kidney	4TU -ve	18	1700001O22Rik	394	0.226618572	0	78	28	0	3	0	0	0.226618572	0.23516683	s25
s25	kidney	4TU -ve	18	1700003E16Rik	1710	1.586330005	0	310	272	0	21	0	0	1.586330005	1.646167809	s25
s25	kidney	4TU -ve	18	1700007K09Rik	155	0.37769762	0	62	210	0	5	0	0	0.37769762	0.391944717	s25
s25	kidney	4TU -ve	18	1700007K13Rik	245	1.057553337	0	67	331	0	14	0	0	1.057553337	1.097445206	s25
s25	kidney	4TU -ve	18	1700010I14Rik	332	0.528776668	0	114	225	0	7	0	0	0.528776668	0.548722603	s25
s25	kidney	4TU -ve	18	1700011H14Rik	3271	99.71217175	0.000232088	816	30161	7	1320	7	6	99.71217175	103.4734052	s25
s25	kidney	4TU -ve	18	1700011M02Rik	85	0.075539524	0	25	8	0	1	0	0	0.075539524	0.078388943	s25
s25	kidney	4TU -ve	18	1700016C15Rik	160	86.26613647	0.000555124	42	18014	10	1142	10	9	86.26613647	89.52017325	s25
s25	kidney	4TU -ve	18	1700017B05Rik	1616	11.17984956	0	447	3791	0	148	0	0	11.17984956	11.60156361	s25
s25	kidney	4TU -ve	18	1700019A02Rik	170	0.604316192	0	65	272	0	8	0	0	0.604316192	0.627111546	s25
s25	kidney	4TU -ve	18	1700019D03Rik	2923	0.37769762	0	903	139	0	5	0	5	0.37769762	0.391944717	s25
s25	kidney	4TU -ve	18	1700020N01Rik	651	0.075539524	0	201	29	0	1	0	0	0.075539524	0.078388943	s25
s25	kidney	4TU -ve	18	1700021F05Rik	96	38.90285489	0.000182882	28	5468	1	515	2	0	38.90285489	40.3703058	s25
s25	kidney	4TU -ve	18	1700025G04Rik	11078	3.701436679	0	3177	1479	0	49	0	0	3.701436679	3.841058222	s25
s25	kidney	4TU -ve	18	1700027J19Rik	75	4.456831919	0	22	1076	0	59	0	1	4.456831919	4.624947655	s25
s25	kidney	4TU -ve	18	1700028J19Rik	832	4.381292395	0	217	1051	0	58	0	0	4.381292395	4.546558712	s25
s25	kidney	4TU -ve	18	1700028K03Rik	117	0.151079048	0	47	56	0	2	0	0	0.151079048	0.156777887	s25
s25	kidney	4TU -ve	18	1700029I15Rik	443	0.755395241	0	78	139	0	10	0	0	0.755395241	0.783889433	s25
s25	kidney	4TU -ve	18	1700029J07Rik	140	6.043161924	0	36	1397	0	80	0	0	6.043161924	6.271115464	s25
s25	kidney	4TU -ve	18	1700030J22Rik	1543	4.607910967	0	441	1164	0	61	0	0	4.607910967	4.781725542	s25
s25	kidney	4TU -ve	18	1700030K09Rik	850	7.327333833	0.001716247	199	1748	3	97	3	0	7.327333833	7.6037275	s25
s25	kidney	4TU -ve	18	1700034J05Rik	1923	0.679855716	0	515	27	0	9	0	9	0.679855716	0.70550049	s25
s25	kidney	4TU -ve	18	1700037C18Rik	2159	8.233808122	0	454	1491	0	109	0	0	8.233808122	8.54439482	s25
s25	kidney	4TU -ve	18	1700037H04Rik	1021	32.10429772	0	247	9054	0	425	0	2	32.10429772	33.3153009	s25
s25	kidney	4TU -ve	18	1700047I17Rik1	3125	0.906474289	0	895	163	0	12	0	4	0.906474289	0.94066732	s25
s25	kidney	4TU -ve	18	1700047I17Rik2	3125	3.323739058	0.001116071	895	896	1	44	1	5	3.323739058	3.449113505	s25
s25	kidney	4TU -ve	18	1700049E17Rik2	1134	0.075539524	0	386	10	0	1	0	0	0.075539524	0.078388943	s25
s25	kidney	4TU -ve	18	1700056E22Rik	124	0.151079048	0	31	33	0	2	0	0	0.151079048	0.156777887	s25
s25	kidney	4TU -ve	18	1700066B19Rik	2021	0.075539524	0	438	20	0	1	0	0	0.075539524	0.078388943	s25
s25	kidney	4TU -ve	18	1700066M21Rik	1859	7.856110502	0	627	3051	0	104	0	0	7.856110502	8.152450104	s25
s25	kidney	4TU -ve	18	1700067K01Rik	380	1.737409053	0	58	334	0	23	0	0	1.737409053	1.802945696	s25
s25	kidney	4TU -ve	18	1700088E04Rik	1434	9.820138127	0	301	2667	0	130	0	3	9.820138127	10.19056263	s25
s25	kidney	4TU -ve	18	1700109H08Rik	324	2.115106674	0.001879699	90	532	1	28	1	0	2.115106674	2.194890412	s25
s25	kidney	4TU -ve	18	1700123O20Rik	508	40.03594775	7.20409192421295e-05	146	13881	1	530	1	0	40.03594775	41.54613995	s25
s25	kidney	4TU -ve	18	1810009A15Rik,Lbhd1	2217	57.33449876	6.8259385665529e-05	644	14650	1	759	1	84	57.33449876	59.49720797	s25
s25	kidney	4TU -ve	18	1810010D01Rik	28	0.302158096	0	3	6	0	4	0	0	0.302158096	0.313555773	s25
s25	kidney	4TU -ve	18	1810010H24Rik	668	0.679855716	0	191	178	0	9	0	1	0.679855716	0.70550049	s25
s25	kidney	4TU -ve	18	1810011H11Rik	1113	2.341725246	0.001338688	286	747	1	31	1	0	2.341725246	2.430057242	s25
s25	kidney	4TU -ve	18	1810013L24Rik	3758	45.32371443	6.46914219174537e-05	1286	15458	1	600	1	4	45.32371443	47.03336598	s25
s25	kidney	4TU -ve	18	1810022K09Rik	878	139.1438033	0.000227564	277	35155	8	1842	8	125	139.1438033	144.3924336	s25
s25	kidney	4TU -ve	18	1810024B03Rik	320	0.151079048	0	105	49	0	2	0	0	0.151079048	0.156777887	s25
s25	kidney	4TU -ve	18	1810030O07Rik	1609	21.60430388	0.000115274	449	8675	1	286	1	0	21.60430388	22.41923778	s25
s25	kidney	4TU -ve	18	1810032O08Rik	1673	8.38488717	0.002560819	499	2343	6	111	6	21	8.38488717	8.701172707	s25
s25	kidney	4TU -ve	18	1810037I17Rik	705	97.6726046	0.000151665	243	39561	6	1293	6	306	97.6726046	101.3569037	s25
s25	kidney	4TU -ve	18	1810041L15Rik	5189	0.604316192	0	1213	225	0	8	0	0	0.604316192	0.627111546	s25
s25	kidney	4TU -ve	18	1810043G02Rik	1075	16.69423482	0	265	4187	0	221	0	0	16.69423482	17.32395647	s25
s25	kidney	4TU -ve	18	1810055G02Rik	288	4.910069064	0	78	1202	0	65	0	0	4.910069064	5.095281315	s25
s25	kidney	4TU -ve	18	2010003K11Rik	726	3.021580962	0	179	688	0	40	0	1	3.021580962	3.135557732	s25
s25	kidney	4TU -ve	18	2010005H15Rik	72	0.604316192	0	22	92	0	8	0	0	0.604316192	0.627111546	s25
s25	kidney	4TU -ve	18	2010106E10Rik	374	0.37769762	0	141	10	0	5	0	5	0.37769762	0.391944717	s25
s25	kidney	4TU -ve	18	2010107E04Rik	135	1058.308732	0.000208568	38	292471	61	14010	65	7	1058.308732	1098.229096	s25
s25	kidney	4TU -ve	18	2010109I03Rik	1509	0.226618572	0	363	14	0	3	0	3	0.226618572	0.23516683	s25
s25	kidney	4TU -ve	18	2010111I01Rik	5297	50.61148112	0.000208757	1326	19161	4	670	5	0	50.61148112	52.52059201	s25
s25	kidney	4TU -ve	18	2010300C02Rik	580	0.604316192	0	143	178	0	8	0	0	0.604316192	0.627111546	s25
s25	kidney	4TU -ve	18	2010315B03Rik	1187	12.69064004	0.000633981	400	4732	3	168	3	0	12.69064004	13.16934247	s25
s25	kidney	4TU -ve	18	2200002D01Rik	1033	16.24099767	0	233	1933	0	215	1	1	16.24099767	16.85362281	s25
s25	kidney	4TU -ve	18	2210011C24Rik	256	32.17983725	0.000328192	66	9141	3	426	3	0	32.17983725	33.39368985	s25
s25	kidney	4TU -ve	18	2210016F16Rik	1963	54.46399684	0.000215023	509	13952	3	721	5	2	54.46399684	56.51842812	s25
s25	kidney	4TU -ve	18	2210016L21Rik	2680	28.93163771	0.000192271	586	5201	1	383	1	3	28.93163771	30.02296529	s25
s25	kidney	4TU -ve	18	2210408I21Rik	1926	2.643883342	0	622	757	0	35	0	0	2.643883342	2.743613016	s25
s25	kidney	4TU -ve	18	2210418O10Rik	3248	0.075539524	0	870	12	0	1	0	0	0.075539524	0.078388943	s25
s25	kidney	4TU -ve	18	2300009A05Rik	101	78.25894692	3.66313784387707e-05	35	27299	1	1036	1	4	78.25894692	81.21094526	s25
s25	kidney	4TU -ve	18	2310007B03Rik	659	0.528776668	0	189	166	0	7	0	0	0.528776668	0.548722603	s25
s25	kidney	4TU -ve	18	2310009B15Rik	605	12.46402147	0	168	4336	0	165	0	2	12.46402147	12.93417565	s25
s25	kidney	4TU -ve	18	2310011J03Rik	1094	18.73380197	0	251	4865	0	248	0	7	18.73380197	19.44045794	s25
s25	kidney	4TU -ve	18	2310022A10Rik	1535	7.327333833	0	397	2482	0	97	0	0	7.327333833	7.6037275	s25
s25	kidney	4TU -ve	18	2310022B05Rik	2152	28.47840057	0.000179211	588	11160	2	377	2	0	28.47840057	29.55263163	s25
s25	kidney	4TU -ve	18	2310030G06Rik	810	38.52515727	0.0003803	248	10518	4	510	4	1	38.52515727	39.97836108	s25
s25	kidney	4TU -ve	18	2310033P09Rik	394	7.327333833	0	105	2649	0	97	0	0	7.327333833	7.6037275	s25
s25	kidney	4TU -ve	18	2310034G01Rik	594	1.435250957	0	165	438	0	19	0	0	1.435250957	1.489389923	s25
s25	kidney	4TU -ve	18	2310035C23Rik	4228	13.8237329	0	1320	5190	0	183	0	2	13.8237329	14.34517662	s25
s25	kidney	4TU -ve	18	2310039H08Rik	250	61.33809353	0	77	21015	0	812	0	0	61.33809353	63.65182196	s25
s25	kidney	4TU -ve	18	2310057M21Rik	7540	6.949636213	0	2224	2500	0	92	0	0	6.949636213	7.211782784	s25
s25	kidney	4TU -ve	18	2310061I04Rik	336	81.58268598	0.000417382	78	21563	9	1080	9	1	81.58268598	84.66005877	s25
s25	kidney	4TU -ve	18	2410002F23Rik	792	11.02877051	0.000316156	230	3163	1	146	1	71	11.02877051	11.44478572	s25
s25	kidney	4TU -ve	18	2410004B18Rik	1400	18.88488101	0.000290487	374	6885	2	250	2	0	18.88488101	19.59723583	s25
s25	kidney	4TU -ve	18	2410004P03Rik	2705	0.226618572	0	633	36	0	3	0	0	0.226618572	0.23516683	s25
s25	kidney	4TU -ve	18	2410015M20Rik	292	158.6330005	0.000104275	83	28770	3	2100	3	39	158.6330005	164.6167809	s25
s25	kidney	4TU -ve	18	2410089E03Rik	303	6.269780496	0	98	2024	0	83	0	1	6.269780496	6.506282294	s25
s25	kidney	4TU -ve	18	2410131K14Rik	4910	11.78416575	0.000282885	1307	3535	1	156	1	4	11.78416575	12.22867516	s25
s25	kidney	4TU -ve	18	2510002D24Rik	1075	48.94961159	0.000444208	236	11256	5	648	5	13	48.94961159	50.79603526	s25
s25	kidney	4TU -ve	18	2510009E07Rik	4157	27.42084723	0.000345931	1219	11563	4	363	4	0	27.42084723	28.45518642	s25
s25	kidney	4TU -ve	18	2510039O18Rik	696	39.20501298	0	212	17986	0	519	0	0	39.20501298	40.68386157	s25
s25	kidney	4TU -ve	18	2610001J05Rik	2797	48.0431373	0	840	18807	0	636	0	0	48.0431373	49.85536794	s25
s25	kidney	4TU -ve	18	2610002M06Rik	5058	14.42804909	0.000561693	1626	5341	3	191	3	1	14.42804909	14.97228817	s25
s25	kidney	4TU -ve	18	2610008E11Rik	2384	8.838124314	0	696	2995	0	117	0	0	8.838124314	9.171506367	s25
s25	kidney	4TU -ve	18	2610021A01Rik	1154	1.888488101	0	381	942	0	25	0	0	1.888488101	1.959723583	s25
s25	kidney	4TU -ve	18	2610028H24Rik	664	0.453237144	0	144	48	0	6	0	5	0.453237144	0.47033366	s25
s25	kidney	4TU -ve	18	2610044O15Rik8	2363	3.701436679	0	673	1137	0	49	0	3	3.701436679	3.841058222	s25
s25	kidney	4TU -ve	18	2610301B20Rik	1373	14.57912814	0.000181653	425	5505	1	193	1	0	14.57912814	15.12906606	s25
s25	kidney	4TU -ve	18	2610507B11Rik	1165	229.4890741	0.000131253	305	68570	9	3038	9	1280	229.4890741	238.1456098	s25
s25	kidney	4TU -ve	18	2610524H06Rik	504	1.510790481	0	155	428	0	20	0	2	1.510790481	1.567778866	s25
s25	kidney	4TU -ve	18	2610528A11Rik	464	0.302158096	0	91	61	0	4	0	0	0.302158096	0.313555773	s25
s25	kidney	4TU -ve	18	2610528J11Rik	433	86.34167599	0.00029004	140	34478	10	1143	10	0	86.34167599	89.5985622	s25
s25	kidney	4TU -ve	18	2700049A03Rik	538	4.003594775	0.004369993	145	1373	6	53	6	0	4.003594775	4.154613995	s25
s25	kidney	4TU -ve	18	2700062C07Rik	343	14.42804909	0	74	2649	0	191	0	5	14.42804909	14.97228817	s25
s25	kidney	4TU -ve	18	2700081O15Rik	3040	10.3489148	0.000332557	766	3007	1	137	1	112	10.3489148	10.73928523	s25
s25	kidney	4TU -ve	18	2700097O09Rik	166	11.6330867	0.000611995	52	3268	2	154	2	0	11.6330867	12.07189727	s25
s25	kidney	4TU -ve	18	2810004N23Rik	1346	32.3309163	0.00077101	340	10376	8	428	8	0	32.3309163	33.55046773	s25
s25	kidney	4TU -ve	18	2810006K23Rik	2063	9.669059079	0	527	2241	0	128	0	1	9.669059079	10.03378474	s25
s25	kidney	4TU -ve	18	2810021J22Rik	1975	1.586330005	0	517	443	0	21	0	0	1.586330005	1.646167809	s25
s25	kidney	4TU -ve	18	2810403A07Rik	2308	88.60786172	0.000171258	767	40874	7	1173	7	3	88.60786172	91.95023049	s25
s25	kidney	4TU -ve	18	2810408A11Rik	1550	1.510790481	0	311	317	0	20	0	0	1.510790481	1.567778866	s25
s25	kidney	4TU -ve	18	2810459M11Rik	2367	0.453237144	0	639	96	0	6	0	0	0.453237144	0.47033366	s25
s25	kidney	4TU -ve	18	2810474O19Rik	914	15.41006291	0	311	7044	0	204	0	14	15.41006291	15.99134443	s25
s25	kidney	4TU -ve	18	2900026A02Rik	4706	19.18703911	0.000613246	1228	4892	3	254	3	2	19.18703911	19.9107916	s25
s25	kidney	4TU -ve	18	2900055J20Rik	286	0.302158096	0	87	108	0	4	0	0	0.302158096	0.313555773	s25
s25	kidney	4TU -ve	18	3110001I22Rik	408	0.679855716	0	152	360	0	9	0	0	0.679855716	0.70550049	s25
s25	kidney	4TU -ve	18	3110002H16Rik	302	5.58992478	0	87	1504	0	74	0	0	5.58992478	5.800781804	s25
s25	kidney	4TU -ve	18	3110009E18Rik	294	2.643883342	0.002272727	84	880	2	35	2	0	2.643883342	2.743613016	s25
s25	kidney	4TU -ve	18	3110018I06Rik	617	0.302158096	0	187	16	0	4	0	4	0.302158096	0.313555773	s25
s25	kidney	4TU -ve	18	3110021N24Rik	1008	0.679855716	0	274	278	0	9	0	0	0.679855716	0.70550049	s25
s25	kidney	4TU -ve	18	3110040N11Rik	697	4.003594775	0	181	1007	0	53	0	0	4.003594775	4.154613995	s25
s25	kidney	4TU -ve	18	3110043O21Rik	1896	9.442440507	0.000238209	636	4198	1	125	1	0	9.442440507	9.798617913	s25
s25	kidney	4TU -ve	18	3110062M04Rik	2673	7.025175737	0	635	2000	0	93	0	3	7.025175737	7.290171727	s25
s25	kidney	4TU -ve	18	3110070M22Rik	591	0.453237144	0	142	106	0	6	0	0	0.453237144	0.47033366	s25
s25	kidney	4TU -ve	18	3110079O15Rik	44	0.075539524	0	3	1	0	1	0	0	0.075539524	0.078388943	s25
s25	kidney	4TU -ve	18	3110082I17Rik	1433	1.888488101	0.003584229	353	558	2	25	2	0	1.888488101	1.959723583	s25
s25	kidney	4TU -ve	18	3632451O06Rik	6396	14.95682576	0	1890	5060	0	198	0	4	14.95682576	15.52101077	s25
s25	kidney	4TU -ve	18	3830406C13Rik	2124	43.35968681	0.000337747	641	14804	5	574	5	8	43.35968681	44.99525346	s25
s25	kidney	4TU -ve	18	4430402I18Rik	3949	8.309347646	0.000323625	1045	3090	1	110	1	2	8.309347646	8.622783763	s25
s25	kidney	4TU -ve	18	4833420G17Rik	1188	24.47480579	0	330	10311	0	324	0	0	24.47480579	25.39801763	s25
s25	kidney	4TU -ve	18	4833423E24Rik	550	0.302158096	0	174	144	0	4	0	0	0.302158096	0.313555773	s25
s25	kidney	4TU -ve	18	4833439L19Rik	1394	421.7371628	0.00019679	433	157528	31	5583	31	3	421.7371628	437.6454705	s25
s25	kidney	4TU -ve	18	4921507P07Rik	399	0.075539524	0	124	14	0	1	0	0	0.075539524	0.078388943	s25
s25	kidney	4TU -ve	18	4921524J17Rik	1212	9.215821935	0	410	3391	0	122	0	2	9.215821935	9.563451083	s25
s25	kidney	4TU -ve	18	4921536K21Rik	2072	0.151079048	0	635	25	0	2	0	0	0.151079048	0.156777887	s25
s25	kidney	4TU -ve	18	4930402H24Rik	4325	112.4028118	3.66864773644435e-05	1161	27258	1	1488	1	17	112.4028118	116.6427476	s25
s25	kidney	4TU -ve	18	4930404N11Rik	939	0.302158096	0	180	96	0	4	0	0	0.302158096	0.313555773	s25
s25	kidney	4TU -ve	18	4930426L09Rik	889	0.302158096	0	248	92	0	4	0	0	0.302158096	0.313555773	s25
s25	kidney	4TU -ve	18	4930430F08Rik	1301	12.76617957	0	468	4094	0	169	0	0	12.76617957	13.24773142	s25
s25	kidney	4TU -ve	18	4930432K21Rik	303	0.453237144	0	79	162	0	6	0	0	0.453237144	0.47033366	s25
s25	kidney	4TU -ve	18	4930447C04Rik	3224	0.302158096	0	1086	8	0	4	0	0	0.302158096	0.313555773	s25
s25	kidney	4TU -ve	18	4930452B06Rik	414	2.115106674	0.002436054	135	821	2	28	2	0	2.115106674	2.194890412	s25
s25	kidney	4TU -ve	18	4930453N24Rik	4177	49.10069064	0.000355872	1356	16860	6	650	6	34	49.10069064	50.95281315	s25
s25	kidney	4TU -ve	18	4930469K13Rik	228	0.528776668	0	50	64	0	7	0	0	0.528776668	0.548722603	s25
s25	kidney	4TU -ve	18	4930474N05Rik	3272	0.37769762	0	827	35	0	5	0	5	0.37769762	0.391944717	s25
s25	kidney	4TU -ve	18	4930486L24Rik,CT010498.2	365	0.453237144	0	90	139	0	6	0	0	0.453237144	0.47033366	s25
s25	kidney	4TU -ve	18	4930502E18Rik	584	1.586330005	0	212	697	0	21	0	0	1.586330005	1.646167809	s25
s25	kidney	4TU -ve	18	4930503L19Rik	1823	3.021580962	0	609	1367	0	40	0	0	3.021580962	3.135557732	s25
s25	kidney	4TU -ve	18	4930507D05Rik	1512	0.075539524	0	406	21	0	1	0	0	0.075539524	0.078388943	s25
s25	kidney	4TU -ve	18	4930518I15Rik	425	4.607910967	0	100	1152	0	61	0	0	4.607910967	4.781725542	s25
s25	kidney	4TU -ve	18	4930522L14Rik	115	0.830934765	0	37	193	0	11	0	0	0.830934765	0.862278376	s25
s25	kidney	4TU -ve	18	4930524J08Rik	111	2.568343818	0	40	864	0	34	0	0	2.568343818	2.665224072	s25
s25	kidney	4TU -ve	18	4930524N10Rik	116	0.528776668	0	35	184	0	7	0	0	0.528776668	0.548722603	s25
s25	kidney	4TU -ve	18	4930539E08Rik	2496	0.830934765	0	718	307	0	11	0	0	0.830934765	0.862278376	s25
s25	kidney	4TU -ve	18	4930550C14Rik	1839	1.888488101	0	636	634	0	25	0	0	1.888488101	1.959723583	s25
s25	kidney	4TU -ve	18	4930563D23Rik	1880	1.435250957	0	414	310	0	19	0	0	1.435250957	1.489389923	s25
s25	kidney	4TU -ve	18	4930579F01Rik	288	0.302158096	0	79	101	0	4	0	0	0.302158096	0.313555773	s25
s25	kidney	4TU -ve	18	4930579G24Rik	1536	1.359711433	0	518	502	0	18	0	0	1.359711433	1.411000979	s25
s25	kidney	4TU -ve	18	4931406C07Rik	1908	761.0607048	0.000182573	551	350544	64	10075	64	35	761.0607048	789.7686038	s25
s25	kidney	4TU -ve	18	4931406P16Rik	2222	13.59711433	0	657	5319	0	180	0	0	13.59711433	14.11000979	s25
s25	kidney	4TU -ve	18	4931414P19Rik	937	6.420859545	0	237	2963	0	85	0	0	6.420859545	6.663060181	s25
s25	kidney	4TU -ve	18	4931428F04Rik	1571	2.870501914	0	480	920	0	38	0	3	2.870501914	2.978779846	s25
s25	kidney	4TU -ve	18	4931440F15Rik	1096	0.453237144	0	266	69	0	6	0	0	0.453237144	0.47033366	s25
s25	kidney	4TU -ve	18	4932438A13Rik	3841	34.74818106	0	1109	15961	0	460	1	0	34.74818106	36.05891392	s25
s25	kidney	4TU -ve	18	4933408B17Rik	585	0.830934765	0	172	423	0	11	0	0	0.830934765	0.862278376	s25
s25	kidney	4TU -ve	18	4933411K16Rik	281	0.151079048	0	46	26	0	2	0	0	0.151079048	0.156777887	s25
s25	kidney	4TU -ve	18	4933415A04Rik	1442	0.679855716	0	366	74	0	9	0	0	0.679855716	0.70550049	s25
s25	kidney	4TU -ve	18	4933427D14Rik	3517	8.611505742	0.000298954	829	3345	1	114	1	0	8.611505742	8.936339537	s25
s25	kidney	4TU -ve	18	4933434E20Rik	5516	146.7732952	6.70046679918701e-05	1597	44773	3	1943	3	197	146.7732952	152.3097168	s25
s25	kidney	4TU -ve	18	5031439G07Rik	5302	41.54673823	6.5095690665278e-05	1389	15362	1	550	1	1	41.54673823	43.11391882	s25
s25	kidney	4TU -ve	18	5430403G16Rik	1034	1.133092861	0	279	368	0	15	0	1	1.133092861	1.17583415	s25
s25	kidney	4TU -ve	18	5430427O19Rik	2773	0.302158096	0	904	156	0	4	0	0	0.302158096	0.313555773	s25
s25	kidney	4TU -ve	18	5730409E04Rik	1998	5.438845732	0.001417434	515	1411	2	72	2	0	5.438845732	5.644003918	s25
s25	kidney	4TU -ve	18	5730455P16Rik	3320	17.52516958	0	904	4808	0	232	0	0	17.52516958	18.18623485	s25
s25	kidney	4TU -ve	18	5730480H06Rik	1114	9.442440507	0.000333333	352	3000	1	125	1	0	9.442440507	9.798617913	s25
s25	kidney	4TU -ve	18	5730507C01Rik	1063	0.37769762	0	306	131	0	5	0	0	0.37769762	0.391944717	s25
s25	kidney	4TU -ve	18	5730559C18Rik	969	10.3489148	0	260	3188	0	137	0	4	10.3489148	10.73928523	s25
s25	kidney	4TU -ve	18	5830473C10Rik	926	0.302158096	0	243	38	0	4	0	0	0.302158096	0.313555773	s25
s25	kidney	4TU -ve	18	5930422O12Rik	23	0.37769762	0	5	20	0	5	0	0	0.37769762	0.391944717	s25
s25	kidney	4TU -ve	18	6030408B16Rik	1654	0.453237144	0	511	150	0	6	0	0	0.453237144	0.47033366	s25
s25	kidney	4TU -ve	18	6030419C18Rik	93	0.151079048	0	23	28	0	2	0	0	0.151079048	0.156777887	s25
s25	kidney	4TU -ve	18	6030458C11Rik	2535	16.16545815	0.000146263	831	6837	1	214	1	0	16.16545815	16.77523387	s25
s25	kidney	4TU -ve	18	6430531B16Rik	695	0.302158096	0	157	70	0	4	0	1	0.302158096	0.313555773	s25
s25	kidney	4TU -ve	18	6430548M08Rik	4612	14.35250957	0	1048	5139	0	190	0	0	14.35250957	14.89389923	s25
s25	kidney	4TU -ve	18	6430550D23Rik	3205	0.830934765	0	799	227	0	11	0	0	0.830934765	0.862278376	s25
s25	kidney	4TU -ve	18	6430571L13Rik	1667	3.625897155	0	413	1128	0	48	0	0	3.625897155	3.762669279	s25
s25	kidney	4TU -ve	18	6430573F11Rik	5165	1.359711433	0	1487	636	0	18	0	2	1.359711433	1.411000979	s25
s25	kidney	4TU -ve	18	6720489N17Rik	2177	0.453237144	0	599	136	0	6	0	0	0.453237144	0.47033366	s25
s25	kidney	4TU -ve	18	6820408C15Rik	1088	0.226618572	0	220	76	0	3	0	0	0.226618572	0.23516683	s25
s25	kidney	4TU -ve	18	8030462N17Rik	1858	0.830934765	0	620	376	0	11	0	0	0.830934765	0.862278376	s25
s25	kidney	4TU -ve	18	8430408G22Rik	479	16.39207672	0	131	4641	0	217	0	0	16.39207672	17.0104007	s25
s25	kidney	4TU -ve	18	9030612E09Rik	1428	0.302158096	0	404	72	0	4	0	0	0.302158096	0.313555773	s25
s25	kidney	4TU -ve	18	9030624J02Rik	2036	22.73739674	0.000223189	543	8961	2	301	2	1	22.73739674	23.59507193	s25
s25	kidney	4TU -ve	18	9130008F23Rik	1591	5.438845732	0	495	1777	0	72	0	0	5.438845732	5.644003918	s25
s25	kidney	4TU -ve	18	9130011E15Rik	742	2.492804294	0	186	894	0	33	0	0	2.492804294	2.586835129	s25
s25	kidney	4TU -ve	18	9130019O22Rik	3325	3.248199534	0	792	775	0	43	0	0	3.248199534	3.370724562	s25
s25	kidney	4TU -ve	18	9130023H24Rik	1948	9.215821935	0	558	2801	0	122	0	0	9.215821935	9.563451083	s25
s25	kidney	4TU -ve	18	9130204L05Rik	178	5.136687636	0	50	408	0	68	0	68	5.136687636	5.330448145	s25
s25	kidney	4TU -ve	18	9130213A22Rik	1134	0.075539524	0	294	1	0	1	0	1	0.075539524	0.078388943	s25
s25	kidney	4TU -ve	18	9130230L23Rik	347	0.075539524	0	116	31	0	1	0	0	0.075539524	0.078388943	s25
s25	kidney	4TU -ve	18	9130401M01Rik	640	19.41365768	0	143	5661	0	257	0	0	19.41365768	20.14595843	s25
s25	kidney	4TU -ve	18	9230102O04Rik	204	2.41726477	0	44	336	0	32	0	0	2.41726477	2.508446186	s25
s25	kidney	4TU -ve	18	9230110C19Rik	841	1.208632385	0	271	332	0	16	0	1	1.208632385	1.254223093	s25
s25	kidney	4TU -ve	18	9330161L09Rik	379	0.075539524	0	132	21	0	1	0	0	0.075539524	0.078388943	s25
s25	kidney	4TU -ve	18	9430015G10Rik	1751	2.266185722	0	428	613	0	30	0	0	2.266185722	2.351668299	s25
s25	kidney	4TU -ve	18	9430038I01Rik	5062	8.535966218	0	1509	2893	0	113	0	0	8.535966218	8.857950593	s25
s25	kidney	4TU -ve	18	9530068E07Rik	1652	158.8596191	0.000153754	508	65039	10	2103	10	0	158.8596191	164.8519478	s25
s25	kidney	4TU -ve	18	9530077C05Rik	451	0.604316192	0	124	216	0	8	0	0	0.604316192	0.627111546	s25
s25	kidney	4TU -ve	18	9930012K11Rik	956	2.190646198	0	265	686	0	29	0	0	2.190646198	2.273279356	s25
s25	kidney	4TU -ve	18	9930021J03Rik	1743	5.287766684	0.000494315	624	2023	1	70	1	0	5.287766684	5.487226031	s25
s25	kidney	4TU -ve	18	9930022D16Rik	2209	0.151079048	0	594	10	0	2	0	2	0.151079048	0.156777887	s25
s25	kidney	4TU -ve	18	9930104L06Rik	1999	4.003594775	0	514	1513	0	53	0	0	4.003594775	4.154613995	s25
s25	kidney	4TU -ve	18	9930111J21Rik1	1806	0.226618572	0	499	96	0	3	0	0	0.226618572	0.23516683	s25
s25	kidney	4TU -ve	18	9930111J21Rik2	3928	7.931650026	0	908	1527	0	105	0	37	7.931650026	8.230839047	s25
s25	kidney	4TU -ve	18	A030005L19Rik	398	0.453237144	0	133	188	0	6	0	0	0.453237144	0.47033366	s25
s25	kidney	4TU -ve	18	A130010J15Rik	2699	3.928055251	0	856	1298	0	52	0	0	3.928055251	4.076225052	s25
s25	kidney	4TU -ve	18	A1cf	1199	2.719422866	0	336	913	0	36	0	0	2.719422866	2.822001959	s25
s25	kidney	4TU -ve	18	A230050P20Rik	536	2.643883342	0	110	781	0	35	0	0	2.643883342	2.743613016	s25
s25	kidney	4TU -ve	18	A2m	119	0.151079048	0	40	56	0	2	0	0	0.151079048	0.156777887	s25
s25	kidney	4TU -ve	18	A2ml1	228	0.075539524	0	71	0	0	1	0	0	0.075539524	0.078388943	s25
s25	kidney	4TU -ve	18	A430005L14Rik	825	47.43882111	0.000194426	178	15430	3	628	3	3	47.43882111	49.22825639	s25
s25	kidney	4TU -ve	18	A430033K04Rik	1889	2.79496239	0	548	729	0	37	0	0	2.79496239	2.900390902	s25
s25	kidney	4TU -ve	18	A430078G23Rik	2717	0.151079048	0	739	60	0	2	0	2	0.151079048	0.156777887	s25
s25	kidney	4TU -ve	18	A430105I19Rik	3056	12.38848194	0	713	2858	0	164	0	0	12.38848194	12.8557867	s25
s25	kidney	4TU -ve	18	A4galt	779	7.251794309	0	218	2397	0	96	0	2	7.251794309	7.525338557	s25
s25	kidney	4TU -ve	18	A4gnt	1553	9.215821935	0.000263366	452	3797	1	122	1	0	9.215821935	9.563451083	s25
s25	kidney	4TU -ve	18	A530016L24Rik	2548	0.302158096	0	564	51	0	4	0	0	0.302158096	0.313555773	s25
s25	kidney	4TU -ve	18	A530084C06Rik	2574	0.226618572	0	629	44	0	3	0	1	0.226618572	0.23516683	s25
s25	kidney	4TU -ve	18	A630001G21Rik	1655	1.964027625	0	405	633	0	26	0	0	1.964027625	2.038112526	s25
s25	kidney	4TU -ve	18	A730049H05Rik	1692	1.586330005	0	515	434	0	21	0	0	1.586330005	1.646167809	s25
s25	kidney	4TU -ve	18	A930004D18Rik	1639	0.453237144	0	400	186	0	6	0	0	0.453237144	0.47033366	s25
s25	kidney	4TU -ve	18	A930017K11Rik	209	3.17266001	0	54	863	0	42	0	0	3.17266001	3.292335619	s25
s25	kidney	4TU -ve	18	A930033H14Rik	2564	1.812948577	0	633	566	0	24	0	0	1.812948577	1.881334639	s25
s25	kidney	4TU -ve	18	AA467197	422	0.226618572	0	150	95	0	3	0	0	0.226618572	0.23516683	s25
s25	kidney	4TU -ve	18	AA986860	759	12.53956099	0	180	3815	0	166	0	0	12.53956099	13.01256459	s25
s25	kidney	4TU -ve	18	AB124611	1073	0.528776668	0	260	94	0	7	0	0	0.528776668	0.548722603	s25
s25	kidney	4TU -ve	18	AC013548.1,Igf2	3287	2.115106674	0	778	697	0	28	0	1	2.115106674	2.194890412	s25
s25	kidney	4TU -ve	18	AC099934.1	369	300.1185291	8.92936869363336e-05	67	33597	3	3973	9	3598	300.1185291	311.4392717	s25
s25	kidney	4TU -ve	18	AC099934.2,Dnaaf2	1308	8.838124314	0.001505571	375	3321	5	117	5	0	8.838124314	9.171506367	s25
s25	kidney	4TU -ve	18	AC132392.1,Mical2	3471	2.946041438	0	966	989	0	39	0	0	2.946041438	3.057168789	s25
s25	kidney	4TU -ve	18	AC132392.1,Micalcl	304	0.453237144	0	58	97	0	6	0	0	0.453237144	0.47033366	s25
s25	kidney	4TU -ve	18	AC137513.1	2269	0.226618572	0	509	0	0	3	0	0	0.226618572	0.23516683	s25
s25	kidney	4TU -ve	18	AC137513.1,Chkb	481	37.24098536	9.19455682236116e-05	114	10876	1	493	1	1	37.24098536	38.64574905	s25
s25	kidney	4TU -ve	18	AC137513.1,Cpt1b	1028	8.38488717	0	252	2740	0	111	0	4	8.38488717	8.701172707	s25
s25	kidney	4TU -ve	18	AC149222.1,Hsd3b7	1567	11.33092861	0	394	3182	0	150	0	5	11.33092861	11.7583415	s25
s25	kidney	4TU -ve	18	AC149222.1,Setd1a	643	23.03955484	0.000123854	173	8074	1	305	1	0	23.03955484	23.90862771	s25
s25	kidney	4TU -ve	18	AC154682.1	2328	0.37769762	0	700	149	0	5	0	0	0.37769762	0.391944717	s25
s25	kidney	4TU -ve	18	AC157554.2,Commd5	940	36.56112964	0.00010989	203	9100	1	484	1	0	36.56112964	37.94024856	s25
s25	kidney	4TU -ve	18	AC157931.1,Diablo	3490	47.89205825	0	927	15179	0	634	0	17	47.89205825	49.69859005	s25
s25	kidney	4TU -ve	18	AC158777.2	172	13.29495623	0	35	1789	0	176	0	0	13.29495623	13.79645402	s25
s25	kidney	4TU -ve	18	AC160962.1,Ctla2b	1160	1.359711433	0	327	539	0	18	0	1	1.359711433	1.411000979	s25
s25	kidney	4TU -ve	18	AC163623.1	161	0.075539524	0	33	10	0	1	0	0	0.075539524	0.078388943	s25
s25	kidney	4TU -ve	18	AC163637.1,Fdx1l,Raver1	986	46.07910967	0.000246033	177	8129	2	610	2	18	46.07910967	47.81725542	s25
s25	kidney	4TU -ve	18	AC163637.1,Zglp1	325	0.151079048	0	69	10	0	2	0	0	0.151079048	0.156777887	s25
s25	kidney	4TU -ve	18	AC174678.2,Tm9sf1	1083	27.42084723	0.000339443	310	11784	4	363	4	0	27.42084723	28.45518642	s25
s25	kidney	4TU -ve	18	AC175538.1	234	0.755395241	0	65	30	0	10	0	0	0.755395241	0.783889433	s25
s25	kidney	4TU -ve	18	AC175538.1,Pelo	494	56.35248494	0.000219635	128	18212	4	746	4	0	56.35248494	58.4781517	s25
s25	kidney	4TU -ve	18	AF529169	4139	0.226618572	0	1342	36	0	3	0	0	0.226618572	0.23516683	s25
s25	kidney	4TU -ve	18	AI182371	2197	0.075539524	0	608	14	0	1	0	0	0.075539524	0.078388943	s25
s25	kidney	4TU -ve	18	AI314180	3386	61.48917258	7.02493853178785e-05	1136	14235	1	814	2	13	61.48917258	63.80859985	s25
s25	kidney	4TU -ve	18	AI413582	582	11.25538908	0	130	2938	0	149	0	0	11.25538908	11.67995255	s25
s25	kidney	4TU -ve	18	AI429214	952	7.705031454	0	301	2753	0	102	0	0	7.705031454	7.995672217	s25
s25	kidney	4TU -ve	18	AI464131	1874	26.66545199	0	449	7792	0	353	0	0	26.66545199	27.67129699	s25
s25	kidney	4TU -ve	18	AI467606	1054	1.888488101	0	281	751	0	25	0	0	1.888488101	1.959723583	s25
s25	kidney	4TU -ve	18	AI597479	2705	6.798557165	0.000672721	916	2973	2	90	2	0	6.798557165	7.055004897	s25
s25	kidney	4TU -ve	18	AI606181	2376	4.985608588	0	740	1925	0	66	0	0	4.985608588	5.173670258	s25
s25	kidney	4TU -ve	18	AI661453	1245	11.6330867	0	294	3196	0	154	0	0	11.6330867	12.07189727	s25
s25	kidney	4TU -ve	18	AI837181	606	21.52876436	0	158	5664	0	285	0	2	21.52876436	22.34084884	s25
s25	kidney	4TU -ve	18	AI846148	1812	3.323739058	0	497	1316	0	44	0	0	3.323739058	3.449113505	s25
s25	kidney	4TU -ve	18	AI854703	2531	13.89927243	0.000280741	650	3562	1	184	1	3	13.89927243	14.42356557	s25
s25	kidney	4TU -ve	18	AI987944	1419	39.73378965	0	414	13169	0	526	0	0	39.73378965	41.23258418	s25
s25	kidney	4TU -ve	18	AL592169.1,Pdxp	1071	0.302158096	0	273	114	0	4	0	0	0.302158096	0.313555773	s25
s25	kidney	4TU -ve	18	AL670603.1,Pik3r3	3224	3.776976203	0	974	1359	0	50	0	0	3.776976203	3.919447165	s25
s25	kidney	4TU -ve	18	AL731706.1	174	36.33451107	0.000169348	53	5905	1	481	1	0	36.33451107	37.70508173	s25
s25	kidney	4TU -ve	18	AL732309.1,AL732309.2,Ndor1	3036	16.0143791	0.000323729	681	3089	1	212	3	1	16.0143791	16.61845598	s25
s25	kidney	4TU -ve	18	AU019823	4001	30.06473057	0	1275	6295	0	398	0	9	30.06473057	31.19879943	s25
s25	kidney	4TU -ve	18	AU021092	169	13.29495623	0	32	1757	0	176	0	7	13.29495623	13.79645402	s25
s25	kidney	4TU -ve	18	AU022252	6500	29.38487486	0.000543301	1744	9203	5	389	5	106	29.38487486	30.49329895	s25
s25	kidney	4TU -ve	18	AU040320	1662	73.42441738	0.000142934	462	27985	4	972	4	3	73.42441738	76.19405289	s25
s25	kidney	4TU -ve	18	AU041133	1054	2.41726477	0	308	707	0	32	0	0	2.41726477	2.508446186	s25
s25	kidney	4TU -ve	18	AW011738	1364	0.830934765	0	349	202	0	11	0	0	0.830934765	0.862278376	s25
s25	kidney	4TU -ve	18	AW146154	1410	9.744598603	0.001339047	413	3734	5	129	5	0	9.744598603	10.11217369	s25
s25	kidney	4TU -ve	18	AW209491	1267	18.12948577	0	392	6183	0	240	0	0	18.12948577	18.81334639	s25
s25	kidney	4TU -ve	18	AW549877	4161	44.64385872	5.38473964783803e-05	1487	18571	1	591	1	0	44.64385872	46.32786549	s25
s25	kidney	4TU -ve	18	AW554918	5001	3.097120486	0	1357	1009	0	41	0	0	3.097120486	3.213946675	s25
s25	kidney	4TU -ve	18	AY074887	211	0.302158096	0	45	12	0	4	0	4	0.302158096	0.313555773	s25
s25	kidney	4TU -ve	18	Aaas	1217	16.76977434	0	318	5099	0	222	0	0	16.76977434	17.40234541	s25
s25	kidney	4TU -ve	18	Aacs	1057	97.59706508	0.000420951	281	33258	14	1292	14	3	97.59706508	101.2785147	s25
s25	kidney	4TU -ve	18	Aadac	81	106.7373475	0	22	16137	0	1413	1	6	106.7373475	110.7635769	s25
s25	kidney	4TU -ve	18	Aadat	413	270.4314961	0.000330926	144	102742	34	3580	34	0	270.4314961	280.632417	s25
s25	kidney	4TU -ve	18	Aaed1	2584	58.39205209	0.000289673	746	20713	6	773	6	1	58.39205209	60.59465317	s25
s25	kidney	4TU -ve	18	Aagab	4611	54.61507589	0.000402322	1222	17399	7	723	7	1	54.61507589	56.67520601	s25
s25	kidney	4TU -ve	18	Aak1	15925	72.215785	0.000264988	4608	30190	8	956	8	5	72.215785	74.9398298	s25
s25	kidney	4TU -ve	18	Aamdc	704	88.91001981	0.000437111	175	27453	12	1177	11	3	88.91001981	92.26378627	s25
s25	kidney	4TU -ve	18	Aamp	394	198.0646321	0.000175575	105	68347	12	2622	11	5	198.0646321	205.5358093	s25
s25	kidney	4TU -ve	18	Aar2	1940	8.989203362	0	477	3325	0	119	0	2	8.989203362	9.328284253	s25
s25	kidney	4TU -ve	18	Aard	768	0.604316192	0	242	304	0	8	0	0	0.604316192	0.627111546	s25
s25	kidney	4TU -ve	18	Aars,Exosc6	2460	108.0970589	0.000729709	504	30149	22	1431	22	1	108.0970589	112.1745779	s25
s25	kidney	4TU -ve	18	Aars2	392	18.58272292	0	64	3735	0	246	0	2	18.58272292	19.28368005	s25
s25	kidney	4TU -ve	18	Aarsd1,Gm27029	225	35.8057344	0.000213538	64	4683	1	474	1	1	35.8057344	37.15635913	s25
s25	kidney	4TU -ve	18	Aasdh	3637	14.73020719	0.000564016	965	5319	3	195	3	0	14.73020719	15.28584394	s25
s25	kidney	4TU -ve	18	Aasdhppt	2616	28.02516342	0.000184366	881	10848	2	371	2	1	28.02516342	29.08229797	s25
s25	kidney	4TU -ve	18	Aass	799	239.7624493	0.000182146	263	98822	18	3174	20	28	239.7624493	248.806506	s25
s25	kidney	4TU -ve	18	Aatf	101	15.48560243	0	28	2335	0	205	0	0	15.48560243	16.06973338	s25
s25	kidney	4TU -ve	18	Aatk	1091	1.510790481	0	286	622	0	20	0	0	1.510790481	1.567778866	s25
s25	kidney	4TU -ve	18	Abat	3536	221.7840426	0.000189998	942	73685	14	2936	14	0	221.7840426	230.1499375	s25
s25	kidney	4TU -ve	18	Abca1	3156	13.8237329	0	1008	5350	0	183	0	0	13.8237329	14.34517662	s25
s25	kidney	4TU -ve	18	Abca13	882	107.7193613	8.36586726157278e-05	270	35860	3	1426	3	0	107.7193613	111.7826332	s25
s25	kidney	4TU -ve	18	Abca2	664	24.85250341	0.000147973	151	6758	1	329	1	2	24.85250341	25.78996235	s25
s25	kidney	4TU -ve	18	Abca3	801	285.2372428	0.000115531	188	77901	9	3776	9	1	285.2372428	295.9966499	s25
s25	kidney	4TU -ve	18	Abca4	228	1.661869529	0	63	474	0	22	0	0	1.661869529	1.724556753	s25
s25	kidney	4TU -ve	18	Abca5	3090	5.514385256	0	1099	1952	0	73	0	0	5.514385256	5.722392861	s25
s25	kidney	4TU -ve	18	Abca6	149	0.151079048	0	49	50	0	2	0	0	0.151079048	0.156777887	s25
s25	kidney	4TU -ve	18	Abca7	114	7.251794309	0	21	1094	0	96	0	3	7.251794309	7.525338557	s25
s25	kidney	4TU -ve	18	Abca8a	675	9.895677651	0	260	4329	0	131	0	0	9.895677651	10.26895157	s25
s25	kidney	4TU -ve	18	Abca8b	2320	3.625897155	0	721	1308	0	48	0	1	3.625897155	3.762669279	s25
s25	kidney	4TU -ve	18	Abca9	1216	1.359711433	0	384	345	0	18	0	0	1.359711433	1.411000979	s25
s25	kidney	4TU -ve	18	Abcb10	1849	27.19422866	0	521	10194	0	360	0	0	27.19422866	28.22001959	s25
s25	kidney	4TU -ve	18	Abcb1a	1014	4.154673823	0	294	1309	0	55	0	0	4.154673823	4.311391882	s25
s25	kidney	4TU -ve	18	Abcb1b	3076	3.776976203	0	863	1524	0	50	0	0	3.776976203	3.919447165	s25
s25	kidney	4TU -ve	18	Abcb6	163	38.2985387	0.00014403	41	6943	1	507	1	4	38.2985387	39.74319425	s25
s25	kidney	4TU -ve	18	Abcb7	3386	53.17982493	5.3998596036503e-05	1212	18519	1	704	1	7	53.17982493	55.18581609	s25
s25	kidney	4TU -ve	18	Abcb8	675	53.63306208	0.000474248	133	10543	5	710	4	0	53.63306208	55.65614975	s25
s25	kidney	4TU -ve	18	Abcb9	2155	7.251794309	0	479	2086	0	96	0	0	7.251794309	7.525338557	s25
s25	kidney	4TU -ve	18	Abcc1	4837	12.53956099	0.000417537	1181	4790	2	166	2	0	12.53956099	13.01256459	s25
s25	kidney	4TU -ve	18	Abcc10	2232	4.985608588	0	491	1661	0	66	0	0	4.985608588	5.173670258	s25
s25	kidney	4TU -ve	18	Abcc2	3183	199.1221854	0.000245846	1029	69149	17	2636	17	1	199.1221854	206.6332545	s25
s25	kidney	4TU -ve	18	Abcc3	372	1.661869529	0	116	437	0	22	0	0	1.661869529	1.724556753	s25
s25	kidney	4TU -ve	18	Abcc4	1641	44.2661611	0.000537057	490	16758	9	586	9	1	44.2661611	45.93592078	s25
s25	kidney	4TU -ve	18	Abcc5	1651	36.03235297	0.000149959	514	13337	2	477	2	0	36.03235297	37.39152596	s25
s25	kidney	4TU -ve	18	Abcc6	567	2.190646198	0	125	586	0	29	0	0	2.190646198	2.273279356	s25
s25	kidney	4TU -ve	18	Abcc8	668	0.453237144	0	149	123	0	6	0	0	0.453237144	0.47033366	s25
s25	kidney	4TU -ve	18	Abcc9	3400	11.78416575	0.001658375	1030	5427	9	156	9	0	11.78416575	12.22867516	s25
s25	kidney	4TU -ve	18	Abcd1	1520	9.140282411	0	355	1782	0	121	0	10	9.140282411	9.48506214	s25
s25	kidney	4TU -ve	18	Abcd2	3115	0.604316192	0	917	164	0	8	0	0	0.604316192	0.627111546	s25
s25	kidney	4TU -ve	18	Abcd3	3224	468.7227468	7.45335917164513e-05	974	174418	13	6205	14	0	468.7227468	486.4033932	s25
s25	kidney	4TU -ve	18	Abcd4	2084	16.16545815	0	476	4618	0	214	0	9	16.16545815	16.77523387	s25
s25	kidney	4TU -ve	18	Abce1	1768	55.74816875	0.000145539	564	20613	3	738	3	0	55.74816875	57.85104016	s25
s25	kidney	4TU -ve	18	Abcf1	930	53.93522017	0	196	12406	0	714	0	7	53.93522017	55.96970552	s25
s25	kidney	4TU -ve	18	Abcf2	521	38.14745965	0	133	13332	0	505	0	387	38.14745965	39.58641637	s25
s25	kidney	4TU -ve	18	Abcf3	864	20.0935134	0.000205465	248	4867	1	266	1	0	20.0935134	20.85145892	s25
s25	kidney	4TU -ve	18	Abcg1	1492	6.269780496	0	407	1860	0	83	0	0	6.269780496	6.506282294	s25
s25	kidney	4TU -ve	18	Abcg2	3545	521.9025717	0.000165969	1254	222933	37	6909	35	4	521.9025717	541.5892093	s25
s25	kidney	4TU -ve	18	Abcg3	1528	0.151079048	0	433	48	0	2	0	0	0.151079048	0.156777887	s25
s25	kidney	4TU -ve	18	Abhd10	1890	8.309347646	0	655	3007	0	110	0	0	8.309347646	8.622783763	s25
s25	kidney	4TU -ve	18	Abhd11	1076	54.23737827	8.79662209711471e-05	246	11368	1	718	1	0	54.23737827	56.28326129	s25
s25	kidney	4TU -ve	18	Abhd12	1196	25.07912199	0	308	7588	0	332	0	1	25.07912199	26.02512918	s25
s25	kidney	4TU -ve	18	Abhd12b	1459	0.151079048	0	367	40	0	2	0	2	0.151079048	0.156777887	s25
s25	kidney	4TU -ve	18	Abhd13	3737	19.94243435	0.00013231	1221	7558	1	264	1	0	19.94243435	20.69468103	s25
s25	kidney	4TU -ve	18	Abhd14a	171	47.89205825	0.000656222	42	12191	8	634	8	1	47.89205825	49.69859005	s25
s25	kidney	4TU -ve	18	Abhd14b	760	350.125694	3.94021382227009e-05	205	76138	3	4635	3	44	350.125694	363.3327522	s25
s25	kidney	4TU -ve	18	Abhd15	1471	1.435250957	0	375	408	0	19	0	0	1.435250957	1.489389923	s25
s25	kidney	4TU -ve	18	Abhd16a	1646	60.58269829	9.68241673121611e-05	354	20656	2	802	2	0	60.58269829	62.86793253	s25
s25	kidney	4TU -ve	18	Abhd17a	485	42.37767299	0.000226552	88	8828	2	561	2	8	42.37767299	43.97619719	s25
s25	kidney	4TU -ve	18	Abhd17b	1320	57.25895923	0.000148221	466	20240	3	758	3	12	57.25895923	59.41881902	s25
s25	kidney	4TU -ve	18	Abhd17c	1226	189.981903	0.00023096	417	51957	12	2515	12	3	189.981903	197.1481924	s25
s25	kidney	4TU -ve	18	Abhd18	4662	16.08991862	0	1382	5436	0	213	1	9	16.08991862	16.69684492	s25
s25	kidney	4TU -ve	18	Abhd2	5352	160.2193305	0.000266095	1530	67645	18	2121	18	1	160.2193305	166.2629487	s25
s25	kidney	4TU -ve	18	Abhd3	646	71.98916642	0.00010507	230	38070	4	953	4	0	71.98916642	74.70466297	s25
s25	kidney	4TU -ve	18	Abhd4	1997	32.40645582	0	479	9706	0	429	0	0	32.40645582	33.62885668	s25
s25	kidney	4TU -ve	18	Abhd5	2911	75.61506358	0	840	27684	0	1001	0	3	75.61506358	78.46733225	s25
s25	kidney	4TU -ve	18	Abhd6	1119	27.49638676	0.000476872	268	6291	3	364	3	1	27.49638676	28.53357536	s25
s25	kidney	4TU -ve	18	Abhd8	478	14.35250957	0.000440335	86	2271	1	190	1	0	14.35250957	14.89389923	s25
s25	kidney	4TU -ve	18	Abi1	1799	39.96040822	0	648	16185	0	529	0	1	39.96040822	41.46775101	s25
s25	kidney	4TU -ve	18	Abi2	4243	45.39925396	0.000194767	1407	15403	3	601	3	7	45.39925396	47.11175493	s25
s25	kidney	4TU -ve	18	Abi3	2639	10.42445432	0	522	1782	0	138	0	0	10.42445432	10.81767418	s25
s25	kidney	4TU -ve	18	Abi3bp	1079	3.701436679	0	388	1345	0	49	0	1	3.701436679	3.841058222	s25
s25	kidney	4TU -ve	18	Abl1	4229	11.6330867	0	962	5077	0	154	0	0	11.6330867	12.07189727	s25
s25	kidney	4TU -ve	18	Abl2	6852	25.07912199	0.000118469	1981	8441	1	332	1	2	25.07912199	26.02512918	s25
s25	kidney	4TU -ve	18	Ablim1	4729	72.82010119	0.000234093	1271	21359	5	964	5	0	72.82010119	75.56694134	s25
s25	kidney	4TU -ve	18	Ablim2	2012	1.586330005	0	460	366	0	21	0	4	1.586330005	1.646167809	s25
s25	kidney	4TU -ve	18	Ablim3	1900	8.76258479	0	466	3412	0	116	0	0	8.76258479	9.093117423	s25
s25	kidney	4TU -ve	18	Abr	2734	25.98559627	0.000445286	709	8983	4	344	4	1	25.98559627	26.9657965	s25
s25	kidney	4TU -ve	18	Abra	1799	0.302158096	0	567	136	0	4	0	0	0.302158096	0.313555773	s25
s25	kidney	4TU -ve	18	Abracl	372	38.07192012	0.000356157	120	11231	4	504	4	0	38.07192012	39.50802742	s25
s25	kidney	4TU -ve	18	Abraxas1	1864	7.780570978	0	553	2291	0	103	0	1	7.780570978	8.07406116	s25
s25	kidney	4TU -ve	18	Abraxas2	2984	46.1546492	0	799	16657	0	611	5	1	46.1546492	47.89564436	s25
s25	kidney	4TU -ve	18	Abt1	3612	16.54315577	0.000156789	1105	6378	1	219	1	0	16.54315577	17.16717858	s25
s25	kidney	4TU -ve	18	Abtb1	4507	8.38488717	0	1156	1601	0	111	0	4	8.38488717	8.701172707	s25
s25	kidney	4TU -ve	18	Abtb2	1066	12.53956099	0.000181653	275	5505	1	166	1	0	12.53956099	13.01256459	s25
s25	kidney	4TU -ve	18	Acaa1a	786	127.8128747	0.000159418	168	31364	5	1692	5	13	127.8128747	132.6340921	s25
s25	kidney	4TU -ve	18	Acaa1b	315	625.9204963	0.000138132	71	159268	22	8286	22	204	625.9204963	649.5307842	s25
s25	kidney	4TU -ve	18	Acaa2	268	360.7767669	0.000135743	63	103136	14	4776	22	7	360.7767669	374.3855932	s25
s25	kidney	4TU -ve	18	Acaca	1968	33.01077201	0	434	9189	0	437	0	77	33.01077201	34.25596822	s25
s25	kidney	4TU -ve	18	Acacb	1141	17.67624863	0	264	4225	0	234	0	2	17.67624863	18.34301273	s25
s25	kidney	4TU -ve	18	Acad10	183	50.08270445	0.00032845	58	15223	5	663	5	6	50.08270445	51.97186941	s25
s25	kidney	4TU -ve	18	Acad11	1405	194.0610373	0.000211961	416	66050	14	2569	14	1	194.0610373	201.3811953	s25
s25	kidney	4TU -ve	18	Acad12	4594	30.89566534	0.0001317	1166	7593	1	409	1	5	30.89566534	32.06107781	s25
s25	kidney	4TU -ve	18	Acad8	2307	85.58628075	0	676	29097	0	1133	0	0	85.58628075	88.81467276	s25
s25	kidney	4TU -ve	18	Acad9	2176	79.84527693	0.000321945	604	24849	8	1057	8	260	79.84527693	82.85711307	s25
s25	kidney	4TU -ve	18	Acadl	595	536.8593975	0.000171396	184	145861	25	7107	25	8	536.8593975	557.1102201	s25
s25	kidney	4TU -ve	18	Acadm	786	746.3304977	0.000180391	233	299349	54	9880	56	842	746.3304977	774.4827598	s25
s25	kidney	4TU -ve	18	Acads	555	250.4135222	0	116	47640	0	3315	0	3	250.4135222	259.8593471	s25
s25	kidney	4TU -ve	18	Acadsb	5348	137.5574733	0.000172481	1653	69573	12	1821	12	8	137.5574733	142.7462658	s25
s25	kidney	4TU -ve	18	Acadvl	113	189.0754287	8.73801253904799e-05	33	45777	4	2503	5	4	189.0754287	196.2075251	s25
s25	kidney	4TU -ve	18	Acap1	58	0.453237144	0	16	71	0	6	0	0	0.453237144	0.47033366	s25
s25	kidney	4TU -ve	18	Acap2	5832	11.17984956	0.001255493	1741	4779	6	148	6	2	11.17984956	11.60156361	s25
s25	kidney	4TU -ve	18	Acap3	1291	4.834529539	0	312	1034	0	64	0	11	4.834529539	5.016892371	s25
s25	kidney	4TU -ve	18	Acat1	2023	782.1362321	8.97129186602871e-05	499	300960	27	10354	27	11	782.1362321	811.639119	s25
s25	kidney	4TU -ve	18	Acat2	972	162.8632139	0.000675958	286	50299	34	2156	34	8	162.8632139	169.0065618	s25
s25	kidney	4TU -ve	18	Acat3	827	10.65107289	0	220	2943	0	141	0	0	10.65107289	11.05284101	s25
s25	kidney	4TU -ve	18	Acbd3	1834	14.88128624	0.000156152	613	6404	1	197	1	3	14.88128624	15.44262183	s25
s25	kidney	4TU -ve	18	Acbd4	1263	146.5466767	0.000270252	250	29602	8	1940	8	2	146.5466767	152.07455	s25
s25	kidney	4TU -ve	18	Acbd5	3041	68.51434832	0.000110697	979	27101	3	907	3	66	68.51434832	71.09877158	s25
s25	kidney	4TU -ve	18	Acbd6	4611	32.70861392	0.000496032	1379	6048	3	433	3	0	32.70861392	33.94241245	s25
s25	kidney	4TU -ve	18	Acbd7	222	0.226618572	0	78	96	0	3	0	0	0.226618572	0.23516683	s25
s25	kidney	4TU -ve	18	Accs	2807	4.834529539	0	779	1434	0	64	0	0	4.834529539	5.016892371	s25
s25	kidney	4TU -ve	18	Acd	2954	56.95680114	0.000195338	674	15358	3	754	3	0	56.95680114	59.10526325	s25
s25	kidney	4TU -ve	18	Ace	1304	85.7373598	0.000210855	285	23713	5	1135	5	8	85.7373598	88.97145065	s25
s25	kidney	4TU -ve	18	Ace2	820	50.83809969	0.000367863	246	13592	5	673	5	1	50.83809969	52.75575884	s25
s25	kidney	4TU -ve	18	Acer2	3295	10.49999384	0	979	3996	0	139	0	1	10.49999384	10.89606312	s25
s25	kidney	4TU -ve	18	Acer3	11003	20.01797387	0.000613422	3285	8151	5	265	5	0	20.01797387	20.77306998	s25
s25	kidney	4TU -ve	18	Ache	228	2.341725246	0	50	513	0	31	0	0	2.341725246	2.430057242	s25
s25	kidney	4TU -ve	18	Acin1	949	31.04674439	6.85494927337538e-05	268	14588	1	411	1	0	31.04674439	32.2178557	s25
s25	kidney	4TU -ve	18	Ackr2	1377	0.302158096	0	351	68	0	4	0	0	0.302158096	0.313555773	s25
s25	kidney	4TU -ve	18	Ackr3	1842	110.1366261	0.000326797	512	39780	13	1458	13	0	110.1366261	114.2910793	s25
s25	kidney	4TU -ve	18	Ackr4	546	0.226618572	0	129	51	0	3	0	0	0.226618572	0.23516683	s25
s25	kidney	4TU -ve	18	Acly	1058	137.1042362	0.000130262	332	46061	6	1815	6	2	137.1042362	142.2759321	s25
s25	kidney	4TU -ve	18	Acmsd	1633	151.7589038	0.000226533	455	48558	11	2009	11	5	151.7589038	157.4833871	s25
s25	kidney	4TU -ve	18	Acnat1	224	2.266185722	0	75	90	0	30	0	0	2.266185722	2.351668299	s25
s25	kidney	4TU -ve	18	Acnat2	274	97.9747627	6.93914370966623e-05	78	28822	2	1297	2	0	97.9747627	101.6704595	s25
s25	kidney	4TU -ve	18	Aco1	671	204.5610311	0.000204343	202	73406	15	2708	15	0	204.5610311	212.2772585	s25
s25	kidney	4TU -ve	18	Aco2	622	821.4923241	0.000189096	165	290857	55	10875	55	12	821.4923241	852.4797584	s25
s25	kidney	4TU -ve	18	Acod1	1065	0.151079048	0	284	56	0	2	0	0	0.151079048	0.156777887	s25
s25	kidney	4TU -ve	18	Acot1	992	317.7192382	7.92455820588002e-05	304	75714	6	4206	6	9	317.7192382	329.7038955	s25
s25	kidney	4TU -ve	18	Acot11	5225	16.39207672	0	1209	4903	0	217	0	0	16.39207672	17.0104007	s25
s25	kidney	4TU -ve	18	Acot12	1368	187.6401778	0.000199706	432	55081	11	2484	12	7	187.6401778	194.7181352	s25
s25	kidney	4TU -ve	18	Acot13	87	525.981706	0.000230642	16	78043	18	6963	20	17	525.981706	545.8222122	s25
s25	kidney	4TU -ve	18	Acot2	793	180.6905415	0.000222583	253	31449	7	2392	7	1	180.6905415	187.5063524	s25
s25	kidney	4TU -ve	18	Acot3	1519	25.98559627	0.000350079	422	5713	2	344	2	0	25.98559627	26.9657965	s25
s25	kidney	4TU -ve	18	Acot4	4964	120.1833828	0.000165782	1536	42224	7	1591	7	14	120.1833828	124.7168088	s25
s25	kidney	4TU -ve	18	Acot6	4761	15.78776053	0.000725689	1322	6890	5	209	5	0	15.78776053	16.38328915	s25
s25	kidney	4TU -ve	18	Acot7	283	22.73739674	0	67	5218	0	301	0	0	22.73739674	23.59507193	s25
s25	kidney	4TU -ve	18	Acot8	197	46.98558396	8.310479514668e-05	46	12033	1	622	1	2	46.98558396	48.75792273	s25
s25	kidney	4TU -ve	18	Acot9	1445	26.96761009	0.000306373	399	6528	2	357	7	2	26.96761009	27.98485276	s25
s25	kidney	4TU -ve	18	Acox1	1660	1126.82308	0.000145335	484	371556	54	14917	54	54	1126.82308	1169.327867	s25
s25	kidney	4TU -ve	18	Acox2	255	154.0250895	0.000127663	75	54832	7	2039	7	2	154.0250895	159.8350554	s25
s25	kidney	4TU -ve	18	Acox3	3665	308.5789558	0.0002005	985	84788	17	4085	17	27	308.5789558	320.2188334	s25
s25	kidney	4TU -ve	18	Acoxl	737	0.151079048	0	152	32	0	2	0	0	0.151079048	0.156777887	s25
s25	kidney	4TU -ve	18	Acp1	2834	106.812887	0.000484222	823	37173	18	1414	18	643	106.812887	110.8419658	s25
s25	kidney	4TU -ve	18	Acp2	3358	65.56830688	0	886	15807	0	868	0	5	65.56830688	68.04160279	s25
s25	kidney	4TU -ve	18	Acp5	293	61.48917258	0.00102422	67	16598	17	814	17	0	61.48917258	63.80859985	s25
s25	kidney	4TU -ve	18	Acp6	106	40.03594775	0	39	8201	0	530	0	0	40.03594775	41.54613995	s25
s25	kidney	4TU -ve	18	Acpp	4618	4.683450491	0	1265	1548	0	62	0	0	4.683450491	4.860114485	s25
s25	kidney	4TU -ve	18	Acr	1414	0.302158096	0	325	112	0	4	0	0	0.302158096	0.313555773	s25
s25	kidney	4TU -ve	18	Acrbp	568	4.305752871	0	151	1147	0	57	0	0	4.305752871	4.468169768	s25
s25	kidney	4TU -ve	18	Acsbg1	514	1.057553337	0	132	389	0	14	0	0	1.057553337	1.097445206	s25
s25	kidney	4TU -ve	18	Acsf2	1205	1.586330005	0	327	254	0	21	0	0	1.586330005	1.646167809	s25
s25	kidney	4TU -ve	18	Acsf3	1095	28.40286104	0.000190913	238	5238	1	376	1	1	28.40286104	29.47424268	s25
s25	kidney	4TU -ve	18	Acsl1	1725	397.9422127	0.00025107	478	151352	38	5268	38	22	397.9422127	412.9529533	s25
s25	kidney	4TU -ve	18	Acsl3	1328	20.39567149	0	445	8575	0	270	0	0	20.39567149	21.16501469	s25
s25	kidney	4TU -ve	18	Acsl4	2684	40.79134299	0.000523635	948	21007	11	540	11	1	40.79134299	42.33002938	s25
s25	kidney	4TU -ve	18	Acsl5	1860	66.92801831	8.78348704435661e-05	535	22770	2	886	2	4	66.92801831	69.45260377	s25
s25	kidney	4TU -ve	18	Acsl6	4193	0.37769762	0	1234	101	0	5	0	1	0.37769762	0.391944717	s25
s25	kidney	4TU -ve	18	Acsm1	232	151.2301272	0.000221489	61	45149	10	2002	10	13	151.2301272	156.9346645	s25
s25	kidney	4TU -ve	18	Acsm2	4971	5187.827893	0.000175326	1422	1813759	318	68677	315	291	5187.827893	5383.517459	s25
s25	kidney	4TU -ve	18	Acsm3	1682	252.6041684	0.000103223	538	87190	9	3344	9	6	252.6041684	262.1326264	s25
s25	kidney	4TU -ve	18	Acsm5	2071	78.1834074	0.000209809	515	19065	4	1035	5	3	78.1834074	81.13255632	s25
s25	kidney	4TU -ve	18	Acss1	1508	222.992675	0.000113986	451	78957	9	2952	9	0	222.992675	231.4041606	s25
s25	kidney	4TU -ve	18	Acss2	2642	167.0178877	0.000249261	669	60178	15	2211	15	1	167.0178877	173.3179536	s25
s25	kidney	4TU -ve	18	Acss3	3562	10.57553337	0.000255363	1213	3916	1	140	1	0	10.57553337	10.97445206	s25
s25	kidney	4TU -ve	18	Acta2	577	60.35607972	8.90947968638632e-05	182	22448	2	799	2	0	60.35607972	62.6327657	s25
s25	kidney	4TU -ve	18	Actb	683	1222.833815	0.000209521	247	310231	65	16188	66	106	1222.833815	1268.960214	s25
s25	kidney	4TU -ve	18	Actg1	1419	616.931293	0.000157778	388	285210	45	8167	45	8012	616.931293	640.2025	s25
s25	kidney	4TU -ve	18	Actg2	80	2.79496239	0	19	386	0	37	0	0	2.79496239	2.900390902	s25
s25	kidney	4TU -ve	18	Actl6a	886	47.28774206	0	272	16530	0	626	0	0	47.28774206	49.07147851	s25
s25	kidney	4TU -ve	18	Actn1	775	62.09348877	9.87849451743554e-05	236	20246	2	822	2	0	62.09348877	64.4357114	s25
s25	kidney	4TU -ve	18	Actn2	68	0.151079048	0	20	34	0	2	0	0	0.151079048	0.156777887	s25
s25	kidney	4TU -ve	18	Actn3	122	0.528776668	0	29	75	0	7	0	0	0.528776668	0.548722603	s25
s25	kidney	4TU -ve	18	Actn4	981	378.7551736	0.000209352	241	105086	22	5014	22	35	378.7551736	393.0421617	s25
s25	kidney	4TU -ve	18	Actr10	3065	67.60787403	0.000300102	979	16661	5	895	6	0	67.60787403	70.15810426	s25
s25	kidney	4TU -ve	18	Actr1a	1553	73.72657548	0.000114279	383	17501	2	976	2	0	73.72657548	76.50760866	s25
s25	kidney	4TU -ve	18	Actr1b	1962	71.38485023	0.000282686	445	21225	6	945	6	3	71.38485023	74.07755142	s25
s25	kidney	4TU -ve	18	Actr2	2385	184.3919782	8.52212200838009e-05	833	70405	6	2441	6	11	184.3919782	191.3474106	s25
s25	kidney	4TU -ve	18	Actr3	2096	106.5107289	0.00027185	658	44142	12	1410	12	442	106.5107289	110.5284101	s25
s25	kidney	4TU -ve	18	Actr3b	742	0.453237144	0	227	176	0	6	0	0	0.453237144	0.47033366	s25
s25	kidney	4TU -ve	18	Actr5	1214	4.305752871	0	273	1241	0	57	0	0	4.305752871	4.468169768	s25
s25	kidney	4TU -ve	18	Actr6	755	7.856110502	0	264	3434	0	104	0	0	7.856110502	8.152450104	s25
s25	kidney	4TU -ve	18	Actr8	479	41.32011966	0.000101513	140	9851	1	547	2	0	41.32011966	42.87875199	s25
s25	kidney	4TU -ve	18	Actrt3	761	0.075539524	0	210	10	0	1	0	0	0.075539524	0.078388943	s25
s25	kidney	4TU -ve	18	Acvr1	1105	11.40646813	0	338	4970	0	151	0	0	11.40646813	11.83673044	s25
s25	kidney	4TU -ve	18	Acvr1b	2822	23.5683315	0	752	10179	0	312	0	5	23.5683315	24.45735031	s25
s25	kidney	4TU -ve	18	Acvr1c	7465	1.812948577	0	2436	590	0	24	0	0	1.812948577	1.881334639	s25
s25	kidney	4TU -ve	18	Acvr2a	3481	14.50358862	0	1169	4827	0	192	0	4	14.50358862	15.05067711	s25
s25	kidney	4TU -ve	18	Acvr2b	1534	11.55754718	0.001123596	442	2670	3	153	3	0	11.55754718	11.99350833	s25
s25	kidney	4TU -ve	18	Acvrl1	1859	19.94243435	0	418	4743	0	264	0	0	19.94243435	20.69468103	s25
s25	kidney	4TU -ve	18	Acy1	1163	92.68699601	0.00020517	261	24370	5	1227	5	9	92.68699601	96.18323343	s25
s25	kidney	4TU -ve	18	Acy3	139	2495.07048	0.000192435	36	602801	116	33030	125	9	2495.07048	2589.186797	s25
s25	kidney	4TU -ve	18	Acyp1	218	21.30214578	0	78	6330	0	282	0	0	21.30214578	22.10568201	s25
s25	kidney	4TU -ve	18	Acyp2	334	24.47480579	0	119	9016	0	324	0	1	24.47480579	25.39801763	s25
s25	kidney	4TU -ve	18	Ada	481	1.133092861	0	139	298	0	15	0	0	1.133092861	1.17583415	s25
s25	kidney	4TU -ve	18	Adal	1133	12.99279814	0.001304461	348	3833	5	172	5	0	12.99279814	13.48289825	s25
s25	kidney	4TU -ve	18	Adam10	2817	58.92082876	0.000255548	911	23479	6	780	6	7	58.92082876	61.14337578	s25
s25	kidney	4TU -ve	18	Adam11	2583	11.10431004	0	584	2588	0	147	0	4	11.10431004	11.52317467	s25
s25	kidney	4TU -ve	18	Adam12	4743	4.456831919	0	1273	1459	0	59	0	2	4.456831919	4.624947655	s25
s25	kidney	4TU -ve	18	Adam15	1224	41.24458013	0.000104712	277	9550	1	546	1	4	41.24458013	42.80036304	s25
s25	kidney	4TU -ve	18	Adam17	3916	36.18343202	0	1049	12780	0	479	0	1	36.18343202	37.54830384	s25
s25	kidney	4TU -ve	18	Adam19	3498	0.679855716	0	947	329	0	9	0	0	0.679855716	0.70550049	s25
s25	kidney	4TU -ve	18	Adam1a,Gm42878	808	0.528776668	0.005586592	249	179	1	7	1	0	0.528776668	0.548722603	s25
s25	kidney	4TU -ve	18	Adam1a,Gm42878,Mapkapk5	2314	56.50356399	6.3588960956378e-05	743	15726	1	748	2	0	56.50356399	58.63492959	s25
s25	kidney	4TU -ve	18	Adam22	7777	1.964027625	0	2473	853	0	26	0	0	1.964027625	2.038112526	s25
s25	kidney	4TU -ve	18	Adam23	3620	0.37769762	0	1168	95	0	5	0	0	0.37769762	0.391944717	s25
s25	kidney	4TU -ve	18	Adam28	1829	0.151079048	0	510	17	0	2	0	0	0.151079048	0.156777887	s25
s25	kidney	4TU -ve	18	Adam30	1118	0.075539524	0	335	2	0	1	0	0	0.075539524	0.078388943	s25
s25	kidney	4TU -ve	18	Adam32	514	0.226618572	0	125	41	0	3	0	0	0.226618572	0.23516683	s25
s25	kidney	4TU -ve	18	Adam33	1590	1.510790481	0	360	273	0	20	0	0	1.510790481	1.567778866	s25
s25	kidney	4TU -ve	18	Adam4	111	0.528776668	0	29	167	0	7	0	0	0.528776668	0.548722603	s25
s25	kidney	4TU -ve	18	Adam5	437	0.37769762	0	113	64	0	5	0	0	0.37769762	0.391944717	s25
s25	kidney	4TU -ve	18	Adam8	656	0.604316192	0	167	230	0	8	0	0	0.604316192	0.627111546	s25
s25	kidney	4TU -ve	18	Adam9	1762	42.37767299	0	576	19462	0	561	0	7	42.37767299	43.97619719	s25
s25	kidney	4TU -ve	18	Adamdec1	989	0.755395241	0	307	205	0	10	0	0	0.755395241	0.783889433	s25
s25	kidney	4TU -ve	18	Adamts1	1574	34.97479964	8.52079072937969e-05	459	11736	1	463	1	10	34.97479964	36.29408075	s25
s25	kidney	4TU -ve	18	Adamts10	3028	5.892082876	0	633	1410	0	78	0	0	5.892082876	6.114337578	s25
s25	kidney	4TU -ve	18	Adamts12	3554	1.435250957	0	1040	407	0	19	0	0	1.435250957	1.489389923	s25
s25	kidney	4TU -ve	18	Adamts14	1366	0.604316192	0	314	137	0	8	0	0	0.604316192	0.627111546	s25
s25	kidney	4TU -ve	18	Adamts15	2860	20.62229007	0.000164555	762	6077	1	273	1	0	20.62229007	21.40018152	s25
s25	kidney	4TU -ve	18	Adamts16	3246	1.737409053	0.001953125	818	512	1	23	1	2	1.737409053	1.802945696	s25
s25	kidney	4TU -ve	18	Adamts17	3130	0.075539524	0	780	7	0	1	0	0	0.075539524	0.078388943	s25
s25	kidney	4TU -ve	18	Adamts2	3544	7.856110502	0	948	1505	0	104	0	13	7.856110502	8.152450104	s25
s25	kidney	4TU -ve	18	Adamts4	1459	3.021580962	0	391	686	0	40	0	0	3.021580962	3.135557732	s25
s25	kidney	4TU -ve	18	Adamts5	4440	23.64387103	0.000251477	1370	7953	2	313	2	6	23.64387103	24.53573925	s25
s25	kidney	4TU -ve	18	Adamts6	6359	3.625897155	0	1791	1543	0	48	0	2	3.625897155	3.762669279	s25
s25	kidney	4TU -ve	18	Adamts7	3681	0.830934765	0	768	330	0	11	0	0	0.830934765	0.862278376	s25
s25	kidney	4TU -ve	18	Adamts8	3152	0.830934765	0	785	262	0	11	0	0	0.830934765	0.862278376	s25
s25	kidney	4TU -ve	18	Adamts9	1883	5.514385256	0	611	1746	0	73	0	0	5.514385256	5.722392861	s25
s25	kidney	4TU -ve	18	Adamtsl1	2848	5.892082876	0	712	2096	0	78	0	0	5.892082876	6.114337578	s25
s25	kidney	4TU -ve	18	Adamtsl2	542	12.53956099	0	125	3400	0	166	0	0	12.53956099	13.01256459	s25
s25	kidney	4TU -ve	18	Adamtsl3	2020	0.302158096	0	638	162	0	4	0	0	0.302158096	0.313555773	s25
s25	kidney	4TU -ve	18	Adamtsl4	632	4.532371443	0	165	1359	0	60	0	0	4.532371443	4.703336598	s25
s25	kidney	4TU -ve	18	Adamtsl5	383	2.266185722	0	109	683	0	30	0	1	2.266185722	2.351668299	s25
s25	kidney	4TU -ve	18	Adap1	1172	21.45322483	0.000430571	264	4645	2	284	2	13	21.45322483	22.2624599	s25
s25	kidney	4TU -ve	18	Adap2	627	4.758990015	0	106	518	0	63	0	1	4.758990015	4.938503428	s25
s25	kidney	4TU -ve	18	Adar	2271	21.37768531	0.000792644	576	6308	5	283	5	0	21.37768531	22.18407095	s25
s25	kidney	4TU -ve	18	Adarb1	6148	5.438845732	0	1414	1305	0	72	0	5	5.438845732	5.644003918	s25
s25	kidney	4TU -ve	18	Adarb2	5958	0.755395241	0	1650	151	0	10	0	10	0.755395241	0.783889433	s25
s25	kidney	4TU -ve	18	Adat1	2759	3.17266001	0	780	1059	0	42	0	1	3.17266001	3.292335619	s25
s25	kidney	4TU -ve	18	Adat2	518	4.381292395	0	134	1189	0	58	0	0	4.381292395	4.546558712	s25
s25	kidney	4TU -ve	18	Adat3	1600	1.208632385	0	368	242	0	16	0	0	1.208632385	1.254223093	s25
s25	kidney	4TU -ve	18	Adat3,Scamp4	1558	37.76976203	0.000257069	397	11670	3	500	3	0	37.76976203	39.19447165	s25
s25	kidney	4TU -ve	18	Adck1	528	17.37409053	0	155	6431	0	230	0	0	17.37409053	18.02945696	s25
s25	kidney	4TU -ve	18	Adck2,Gm42420	1260	16.0143791	0	382	4229	0	212	0	2	16.0143791	16.61845598	s25
s25	kidney	4TU -ve	18	Adck5	1520	23.11509436	0.0006453	313	4649	3	306	7	5	23.11509436	23.98701665	s25
s25	kidney	4TU -ve	18	Adcy1	8791	8.460426694	0.002232143	2256	2688	6	112	6	0	8.460426694	8.77956165	s25
s25	kidney	4TU -ve	18	Adcy2	677	0.075539524	0	197	17	0	1	0	0	0.075539524	0.078388943	s25
s25	kidney	4TU -ve	18	Adcy3	738	2.266185722	0	205	955	0	30	0	0	2.266185722	2.351668299	s25
s25	kidney	4TU -ve	18	Adcy4	84	4.532371443	0	20	472	0	60	1	0	4.532371443	4.703336598	s25
s25	kidney	4TU -ve	18	Adcy5	1996	2.719422866	0.007594937	518	790	6	36	6	0	2.719422866	2.822001959	s25
s25	kidney	4TU -ve	18	Adcy6	4298	83.5467136	0.000207247	1047	28951	6	1106	6	0	83.5467136	86.69817129	s25
s25	kidney	4TU -ve	18	Adcy7	2934	3.021580962	0	824	1254	0	40	0	0	3.021580962	3.135557732	s25
s25	kidney	4TU -ve	18	Adcy9	369	11.70862623	0	99	3648	0	155	0	0	11.70862623	12.15028621	s25
s25	kidney	4TU -ve	18	Adcyap1r1	4280	0.528776668	0	1175	215	0	7	0	0	0.528776668	0.548722603	s25
s25	kidney	4TU -ve	18	Add1	1888	44.94601681	0	488	15771	0	595	0	1	44.94601681	46.64142127	s25
s25	kidney	4TU -ve	18	Add2	7013	0.982013813	0	1864	238	0	13	0	0	0.982013813	1.019056263	s25
s25	kidney	4TU -ve	18	Add3	2109	132.8740228	7.55529531760573e-05	691	52943	4	1759	4	1	132.8740228	137.8861513	s25
s25	kidney	4TU -ve	18	Adgb	4043	0.37769762	0	1009	148	0	5	0	1	0.37769762	0.391944717	s25
s25	kidney	4TU -ve	18	Adgra1	1894	0.453237144	0	484	156	0	6	0	0	0.453237144	0.47033366	s25
s25	kidney	4TU -ve	18	Adgra2	2268	9.517980031	0	490	3904	0	126	0	0	9.517980031	9.877006856	s25
s25	kidney	4TU -ve	18	Adgra3	316	65.03953021	0.000123213	106	24348	3	861	3	0	65.03953021	67.49288018	s25
s25	kidney	4TU -ve	18	Adgrd1	2040	1.510790481	0	527	532	0	20	0	0	1.510790481	1.567778866	s25
s25	kidney	4TU -ve	18	Adgre1	409	5.438845732	0	142	1912	0	72	0	0	5.438845732	5.644003918	s25
s25	kidney	4TU -ve	18	Adgre5	774	26.43883342	0.000478069	182	8367	4	350	4	2	26.43883342	27.43613016	s25
s25	kidney	4TU -ve	18	Adgrf5	4623	58.46759162	0	1157	18343	0	774	0	3	58.46759162	60.67304212	s25
s25	kidney	4TU -ve	18	Adgrg1	1230	188.6977311	0.000502456	315	53736	27	2498	26	17	188.6977311	195.8155804	s25
s25	kidney	4TU -ve	18	Adgrg2	1581	0.830934765	0	498	194	0	11	0	0	0.830934765	0.862278376	s25
s25	kidney	4TU -ve	18	Adgrg3	1734	6.496399069	0	453	1681	0	86	0	0	6.496399069	6.741449124	s25
s25	kidney	4TU -ve	18	Adgrg4	131	2.039567149	0	46	472	0	27	0	0	2.039567149	2.116501469	s25
s25	kidney	4TU -ve	18	Adgrg5	2391	0.151079048	0	610	44	0	2	0	0	0.151079048	0.156777887	s25
s25	kidney	4TU -ve	18	Adgrg6	2888	0.906474289	0	858	402	0	12	0	0	0.906474289	0.94066732	s25
s25	kidney	4TU -ve	18	Adgrl1	7008	37.24098536	0	1503	11189	0	493	0	2	37.24098536	38.64574905	s25
s25	kidney	4TU -ve	18	Adgrl2	2436	19.71581578	0	652	6747	0	261	0	0	19.71581578	20.4595142	s25
s25	kidney	4TU -ve	18	Adgrl3	6136	0.226618572	0	1630	48	0	3	0	1	0.226618572	0.23516683	s25
s25	kidney	4TU -ve	18	Adgrl4	1790	32.85969296	0.000198768	561	10062	2	435	2	0	32.85969296	34.09919034	s25
s25	kidney	4TU -ve	18	Adgrv1	6194	0.151079048	0	1768	32	0	2	0	0	0.151079048	0.156777887	s25
s25	kidney	4TU -ve	18	Adh1	912	786.8196825	0.000111409	218	206447	23	10416	23	6	786.8196825	816.4992334	s25
s25	kidney	4TU -ve	18	Adh4	143	0.075539524	0	43	13	0	1	0	0	0.075539524	0.078388943	s25
s25	kidney	4TU -ve	18	Adh5	1678	277.0789742	0.000105482	430	75842	8	3668	8	4	277.0789742	287.530644	s25
s25	kidney	4TU -ve	18	Adh6b	1072	0.226618572	0	301	53	0	3	0	0	0.226618572	0.23516683	s25
s25	kidney	4TU -ve	18	Adh7	2176	1.510790481	0	698	483	0	20	0	0	1.510790481	1.567778866	s25
s25	kidney	4TU -ve	18	Adhfe1	3390	264.2372551	0.000259461	929	84791	22	3498	22	0	264.2372551	274.2045237	s25
s25	kidney	4TU -ve	18	Adi1	1090	30.29134915	0.000328048	343	9145	3	401	3	50	30.29134915	31.43396626	s25
s25	kidney	4TU -ve	18	Adig	258	4.079134299	0	56	892	0	54	1	0	4.079134299	4.233002938	s25
s25	kidney	4TU -ve	18	Adipoq	434	18.43164387	0.000289771	130	6902	2	244	2	1	18.43164387	19.12690217	s25
s25	kidney	4TU -ve	18	Adipor1	1693	101.9028179	0.000166722	469	29990	5	1349	5	44	101.9028179	105.7466845	s25
s25	kidney	4TU -ve	18	Adipor2	3538	102.2805156	0.000104047	981	38444	4	1354	4	0	102.2805156	106.1386292	s25
s25	kidney	4TU -ve	18	Adk	767	143.8272538	0.000321053	271	49836	16	1904	16	4	143.8272538	149.252548	s25
s25	kidney	4TU -ve	18	Adm	652	31.95321867	0.000795756	190	11310	9	423	9	0	31.95321867	33.15852302	s25
s25	kidney	4TU -ve	18	Adm2	420	0.679855716	0	91	145	0	9	0	0	0.679855716	0.70550049	s25
s25	kidney	4TU -ve	18	Adnp,Gm20716	4187	49.70500683	0.000324018	1090	24690	8	658	8	2	49.70500683	51.57992469	s25
s25	kidney	4TU -ve	18	Adnp2	1384	3.928055251	0	448	1763	0	52	0	1	3.928055251	4.076225052	s25
s25	kidney	4TU -ve	18	Ado	3492	36.93882726	0	1083	12355	0	489	0	4	36.93882726	38.33219328	s25
s25	kidney	4TU -ve	18	Adora1	3728	10.49999384	0	860	2859	0	139	0	2	10.49999384	10.89606312	s25
s25	kidney	4TU -ve	18	Adora2a	848	0.906474289	0.003267974	201	306	1	12	1	0	0.906474289	0.94066732	s25
s25	kidney	4TU -ve	18	Adora2b	728	2.946041438	0	209	1100	0	39	0	0	2.946041438	3.057168789	s25
s25	kidney	4TU -ve	18	Adpgk	917	13.37049576	0	260	5911	0	177	0	0	13.37049576	13.87484296	s25
s25	kidney	4TU -ve	18	Adprh	291	7.478412881	0	111	2996	0	99	0	0	7.478412881	7.760505387	s25
s25	kidney	4TU -ve	18	Adprhl1	176	0.151079048	0	45	20	0	2	0	0	0.151079048	0.156777887	s25
s25	kidney	4TU -ve	18	Adprhl2	526	14.88128624	0.000293427	120	3408	1	197	1	7	14.88128624	15.44262183	s25
s25	kidney	4TU -ve	18	Adprm	729	24.85250341	0.000110668	223	9036	1	329	1	1	24.85250341	25.78996235	s25
s25	kidney	4TU -ve	18	Adra1a	4499	7.553952405	0	1321	2115	0	100	0	1	7.553952405	7.83889433	s25
s25	kidney	4TU -ve	18	Adra1b	1255	2.115106674	0	342	776	0	28	0	0	2.115106674	2.194890412	s25
s25	kidney	4TU -ve	18	Adra2a	1370	0.830934765	0	380	271	0	11	0	0	0.830934765	0.862278376	s25
s25	kidney	4TU -ve	18	Adra2b	2295	186.6581639	0.000237034	686	67501	16	2471	16	1	186.6581639	193.6990789	s25
s25	kidney	4TU -ve	18	Adra2c	501	1.359711433	0	110	318	0	18	0	0	1.359711433	1.411000979	s25
s25	kidney	4TU -ve	18	Adrb1	1090	12.84171909	0	263	3596	0	170	0	0	12.84171909	13.32612036	s25
s25	kidney	4TU -ve	18	Adrb2	679	2.190646198	0	291	1155	0	29	0	0	2.190646198	2.273279356	s25
s25	kidney	4TU -ve	18	Adrb3	827	6.571938593	0	232	2097	0	87	0	0	6.571938593	6.819838067	s25
s25	kidney	4TU -ve	18	Adrm1	106	56.65464304	0.001163283	37	18912	22	750	22	0	56.65464304	58.79170748	s25
s25	kidney	4TU -ve	18	Adsl	3228	42.37767299	0	821	12033	0	561	0	0	42.37767299	43.97619719	s25
s25	kidney	4TU -ve	18	Adss	1283	115.4243928	0.000157019	445	38212	6	1528	6	1	115.4243928	119.7783054	s25
s25	kidney	4TU -ve	18	Adssl1	350	3.17266001	0	92	615	0	42	0	2	3.17266001	3.292335619	s25
s25	kidney	4TU -ve	18	Adtrp	1840	207.280454	0.000333344	531	62998	21	2744	21	11	207.280454	215.0992604	s25
s25	kidney	4TU -ve	18	Aebp1	239	41.69781728	0.000384172	39	5206	2	552	2	0	41.69781728	43.2706967	s25
s25	kidney	4TU -ve	18	Aebp2	5749	49.78054635	0.000198079	1789	20194	4	659	9	4	49.78054635	51.65831364	s25
s25	kidney	4TU -ve	18	Aen	3793	30.29134915	0	1003	7132	0	401	0	355	30.29134915	31.43396626	s25
s25	kidney	4TU -ve	18	Aes	827	474.5392901	0.000163442	175	97894	16	6282	16	55	474.5392901	492.4393418	s25
s25	kidney	4TU -ve	18	Afap1	4198	21.9820015	0.000132608	1229	7541	1	291	1	0	21.9820015	22.8111825	s25
s25	kidney	4TU -ve	18	Afap1l1	2450	53.78414113	0.000457849	507	17473	8	712	8	1	53.78414113	55.81292763	s25
s25	kidney	4TU -ve	18	Afap1l2	1021	7.251794309	0	317	3102	0	96	0	0	7.251794309	7.525338557	s25
s25	kidney	4TU -ve	18	Afdn	2307	46.98558396	0	730	19568	0	622	0	2	46.98558396	48.75792273	s25
s25	kidney	4TU -ve	18	Aff1	4499	25.91005675	0.000342622	1343	8756	3	343	3	0	25.91005675	26.88740755	s25
s25	kidney	4TU -ve	18	Aff3	2523	0.528776668	0	740	95	0	7	0	0	0.528776668	0.548722603	s25
s25	kidney	4TU -ve	18	Aff4	6315	53.93522017	0.000136376	2042	21998	3	714	3	13	53.93522017	55.96970552	s25
s25	kidney	4TU -ve	18	Afg1l	1701	24.77696389	0	401	6892	0	328	0	0	24.77696389	25.7115734	s25
s25	kidney	4TU -ve	18	Afg3l1	2349	93.66900983	0.000171954	552	23262	4	1240	4	2	93.66900983	97.2022897	s25
s25	kidney	4TU -ve	18	Afg3l2	511	55.06831304	4.39077936333699e-05	136	22775	1	729	1	5	55.06831304	57.14553967	s25
s25	kidney	4TU -ve	18	Afm	1280	46.68342587	0.000143999	387	13889	2	618	2	1	46.68342587	48.44436696	s25
s25	kidney	4TU -ve	18	Afmid	491	7.100715261	0	103	1263	0	94	0	0	7.100715261	7.368560671	s25
s25	kidney	4TU -ve	18	Afmid,Gm20708	1383	257.0610004	0.000221475	296	49667	11	3403	11	2	257.0610004	266.7575741	s25
s25	kidney	4TU -ve	18	Afp	201	1.359711433	0	77	441	0	18	5	0	1.359711433	1.411000979	s25
s25	kidney	4TU -ve	18	Aftph	2721	114.0646813	0.000151876	896	39506	6	1510	6	5	114.0646813	118.3673044	s25
s25	kidney	4TU -ve	18	Aga	2075	53.85968065	0.000402307	597	22371	9	713	9	0	53.85968065	55.89131658	s25
s25	kidney	4TU -ve	18	Agap1	8723	98.88123699	3.59815774323546e-05	2134	27792	1	1309	1	0	98.88123699	102.6111268	s25
s25	kidney	4TU -ve	18	Agap2	1357	0.226618572	0	303	53	0	3	0	0	0.226618572	0.23516683	s25
s25	kidney	4TU -ve	18	Agap3	1300	29.61149343	0.000331309	264	9055	3	392	3	0	29.61149343	30.72846577	s25
s25	kidney	4TU -ve	18	Agbl2	2928	0.906474289	0	848	339	0	12	0	0	0.906474289	0.94066732	s25
s25	kidney	4TU -ve	18	Agbl3	4637	9.669059079	0	1248	2739	0	128	0	2	9.669059079	10.03378474	s25
s25	kidney	4TU -ve	18	Agbl4	7023	0.075539524	0	2178	17	0	1	0	0	0.075539524	0.078388943	s25
s25	kidney	4TU -ve	18	Agbl5	2046	9.971217175	0	514	2547	0	132	0	18	9.971217175	10.34734052	s25
s25	kidney	4TU -ve	18	Ager	339	0.528776668	0	66	113	0	7	0	0	0.528776668	0.548722603	s25
s25	kidney	4TU -ve	18	Agfg1	6124	53.63306208	0	2102	18649	0	710	0	1	53.63306208	55.65614975	s25
s25	kidney	4TU -ve	18	Agfg2	1306	28.70501914	0.000113947	341	8776	1	380	1	1	28.70501914	29.78779846	s25
s25	kidney	4TU -ve	18	Aggf1	819	48.87407206	0.000186416	247	16093	3	647	3	10	48.87407206	50.71764632	s25
s25	kidney	4TU -ve	18	Agk	3830	9.442440507	0.000256279	1216	3902	1	125	1	38	9.442440507	9.798617913	s25
s25	kidney	4TU -ve	18	Agl	11981	45.02155634	7.87525594581824e-05	3594	12698	1	596	1	2	45.02155634	46.71981021	s25
s25	kidney	4TU -ve	18	Agmat	192	3.097120486	0	46	818	0	41	0	0	3.097120486	3.213946675	s25
s25	kidney	4TU -ve	18	Agmo	2298	4.910069064	0	735	1570	0	65	0	0	4.910069064	5.095281315	s25
s25	kidney	4TU -ve	18	Ago1	6514	29.68703295	0	1696	10121	0	393	0	0	29.68703295	30.80685472	s25
s25	kidney	4TU -ve	18	Ago2	11064	85.7373598	9.40468353239914e-05	3277	31899	3	1135	3	10	85.7373598	88.97145065	s25
s25	kidney	4TU -ve	18	Ago3	12938	20.77336911	0.000141663	4012	7059	1	275	1	0	20.77336911	21.55695941	s25
s25	kidney	4TU -ve	18	Ago4	3682	2.039567149	0	1115	861	0	27	0	0	2.039567149	2.116501469	s25
s25	kidney	4TU -ve	18	Agpat1	1539	56.88126161	8.2014270483064e-05	377	12193	1	753	1	21	56.88126161	59.02687431	s25
s25	kidney	4TU -ve	18	Agpat2	530	39.12947346	0.000596481	97	10059	6	518	6	0	39.12947346	40.60547263	s25
s25	kidney	4TU -ve	18	Agpat3	4729	328.068153	0.000132961	1195	75210	10	4343	11	16	328.068153	340.4431808	s25
s25	kidney	4TU -ve	18	Agpat4	1176	5.892082876	0.000650195	275	1538	1	78	1	0	5.892082876	6.114337578	s25
s25	kidney	4TU -ve	18	Agpat5	9624	32.70861392	0.000280164	3058	10708	3	433	3	2	32.70861392	33.94241245	s25
s25	kidney	4TU -ve	18	Agps	7102	262.5753856	0.000224291	2401	98087	22	3476	22	7	262.5753856	272.4799669	s25
s25	kidney	4TU -ve	18	Agr2	186	0.075539524	0	46	20	0	1	0	0	0.075539524	0.078388943	s25
s25	kidney	4TU -ve	18	Agrn	1206	89.43879648	0.000174935	345	28582	5	1184	5	0	89.43879648	92.81250887	s25
s25	kidney	4TU -ve	18	Agrp	58	0.075539524	0	13	12	0	1	0	0	0.075539524	0.078388943	s25
s25	kidney	4TU -ve	18	Agt	396	57.93881495	7.31743011854237e-05	99	13666	1	767	1	7	57.93881495	60.12431951	s25
s25	kidney	4TU -ve	18	Agtpbp1	13980	40.26256632	7.3567277275068e-05	4152	13593	1	533	1	0	40.26256632	41.78130678	s25
s25	kidney	4TU -ve	18	Agtr1a	834	42.15105442	0.000245655	234	16283	4	558	4	0	42.15105442	43.74103036	s25
s25	kidney	4TU -ve	18	Agtr1b	888	0.075539524	0	293	40	0	1	0	0	0.075539524	0.078388943	s25
s25	kidney	4TU -ve	18	Agtrap	3422	96.01073507	0.000582629	780	24029	14	1271	14	10	96.01073507	99.63234694	s25
s25	kidney	4TU -ve	18	Agxt2	1053	111.8740351	0.000190238	319	36796	7	1481	7	5	111.8740351	116.094025	s25
s25	kidney	4TU -ve	18	Ahctf1	2613	29.38487486	9.34055669717915e-05	756	10706	1	389	1	1	29.38487486	30.49329895	s25
s25	kidney	4TU -ve	18	Ahcy	1139	75.01074739	4.60978195731342e-05	310	21693	1	993	1	2	75.01074739	77.8402207	s25
s25	kidney	4TU -ve	18	Ahcyl1	2743	171.5502591	0.000364859	823	63038	23	2271	23	2	171.5502591	178.0212902	s25
s25	kidney	4TU -ve	18	Ahcyl2	3757	221.4818845	2.64298551643937e-05	1131	75672	2	2932	2	6	221.4818845	229.8363818	s25
s25	kidney	4TU -ve	18	Ahdc1	1167	36.86328774	0	327	10357	0	488	0	4	36.86328774	38.25380433	s25
s25	kidney	4TU -ve	18	Ahi1	1725	8.00718955	0	473	2508	0	106	0	1	8.00718955	8.30922799	s25
s25	kidney	4TU -ve	18	Ahnak	1207	76.82369596	0	397	24907	0	1017	0	6	76.82369596	79.72155534	s25
s25	kidney	4TU -ve	18	Ahnak2	712	0.528776668	0	175	133	0	7	0	0	0.528776668	0.548722603	s25
s25	kidney	4TU -ve	18	Ahr	3525	5.363306208	0.001509814	1094	1987	3	71	3	0	5.363306208	5.565614975	s25
s25	kidney	4TU -ve	18	Ahsa1	216	160.29487	9.76696032660715e-05	65	51193	5	2122	9	1628	160.29487	166.3413377	s25
s25	kidney	4TU -ve	18	Ahsa2	2516	54.91723399	0.000119055	749	16799	2	727	2	9	54.91723399	56.98876178	s25
s25	kidney	4TU -ve	18	Aida	3549	24.02156865	0.001717532	1004	7569	13	318	13	85	24.02156865	24.92768397	s25
s25	kidney	4TU -ve	18	Aif1	118	5.892082876	0	23	1038	0	78	0	0	5.892082876	6.114337578	s25
s25	kidney	4TU -ve	18	Aif1l	2452	216.5718155	0.00011868	659	67408	8	2867	8	12	216.5718155	224.7411005	s25
s25	kidney	4TU -ve	18	Aifm1	173	115.0466951	8.93841432529869e-05	58	33563	3	1523	3	5	115.0466951	119.3863607	s25
s25	kidney	4TU -ve	18	Aifm2	2152	18.43164387	0	532	4259	0	244	0	0	18.43164387	19.12690217	s25
s25	kidney	4TU -ve	18	Aifm3	316	11.9352448	0	75	2778	0	158	0	0	11.9352448	12.38545304	s25
s25	kidney	4TU -ve	18	Aig1	1076	130.6078371	0.00023949	306	45931	11	1729	11	0	130.6078371	135.534483	s25
s25	kidney	4TU -ve	18	Aim2	1022	0.302158096	0	275	104	0	4	0	0	0.302158096	0.313555773	s25
s25	kidney	4TU -ve	18	Aimp1	76	33.31293011	0	21	6290	0	441	0	20	33.31293011	34.569524	s25
s25	kidney	4TU -ve	18	Aimp2	98	21.37768531	0	27	5008	0	283	2	0	21.37768531	22.18407095	s25
s25	kidney	4TU -ve	18	Aip	145	28.02516342	0.000151194	40	6614	1	371	1	0	28.02516342	29.08229797	s25
s25	kidney	4TU -ve	18	Aire	2676	0.075539524	0	542	2	0	1	0	1	0.075539524	0.078388943	s25
s25	kidney	4TU -ve	18	Ajap1	1438	0.226618572	0	330	75	0	3	0	0	0.226618572	0.23516683	s25
s25	kidney	4TU -ve	18	Ajuba	1459	15.712221	0	418	5252	0	208	0	1	15.712221	16.30490021	s25
s25	kidney	4TU -ve	18	Ak1	1349	7.327333833	0	380	2101	0	97	0	0	7.327333833	7.6037275	s25
s25	kidney	4TU -ve	18	Ak2	1638	278.5897647	0.00025097	384	87660	22	3688	22	19	278.5897647	289.0984229	s25
s25	kidney	4TU -ve	18	Ak3	2300	280.4027133	0.000178274	679	84140	15	3712	15	4	280.4027133	290.9797575	s25
s25	kidney	4TU -ve	18	Ak4	3328	215.7408807	0.000265764	995	101594	27	2856	27	244	215.7408807	223.8788221	s25
s25	kidney	4TU -ve	18	Ak5	1198	0.604316192	0	323	187	0	8	0	0	0.604316192	0.627111546	s25
s25	kidney	4TU -ve	18	Ak6	340	29.30933533	0	81	8652	0	388	0	8	29.30933533	30.41491	s25
s25	kidney	4TU -ve	18	Ak6,Taf9	1022	25.00358246	0.00030245	290	9919	3	331	3	219	25.00358246	25.94674023	s25
s25	kidney	4TU -ve	18	Ak7	738	3.248199534	0	198	1072	0	43	0	0	3.248199534	3.370724562	s25
s25	kidney	4TU -ve	18	Ak9	1246	0.075539524	0	401	1	0	1	0	1	0.075539524	0.078388943	s25
s25	kidney	4TU -ve	18	Akap1	2084	75.16182643	0.000329405	546	27322	9	995	9	2	75.16182643	77.99699859	s25
s25	kidney	4TU -ve	18	Akap10	3714	11.48200766	0	1164	4616	0	152	0	0	11.48200766	11.91511938	s25
s25	kidney	4TU -ve	18	Akap11	3530	56.2014059	0.000117316	1186	25572	3	744	3	0	56.2014059	58.32137382	s25
s25	kidney	4TU -ve	18	Akap12	1001	19.18703911	0.000116809	327	8561	1	254	1	0	19.18703911	19.9107916	s25
s25	kidney	4TU -ve	18	Akap13	3986	32.93523249	7.73814129846011e-05	1096	12923	1	436	1	0	32.93523249	34.17757928	s25
s25	kidney	4TU -ve	18	Akap17b	2659	3.474818106	0.001446132	838	1383	2	46	2	0	3.474818106	3.605891392	s25
s25	kidney	4TU -ve	18	Akap2,Pakap	4116	133.0251019	0.000275444	1165	43566	12	1761	15	1	133.0251019	138.0429292	s25
s25	kidney	4TU -ve	18	Akap5	4099	1.057553337	0	1348	316	0	14	0	0	1.057553337	1.097445206	s25
s25	kidney	4TU -ve	18	Akap6	7829	0.151079048	0	2515	66	0	2	0	0	0.151079048	0.156777887	s25
s25	kidney	4TU -ve	18	Akap7	2258	9.140282411	0	737	3255	0	121	0	0	9.140282411	9.48506214	s25
s25	kidney	4TU -ve	18	Akap8	1581	41.32011966	9.99800039992002e-05	540	10002	1	547	1	1	41.32011966	42.87875199	s25
s25	kidney	4TU -ve	18	Akap8l	67	7.327333833	0	14	1074	0	97	0	0	7.327333833	7.6037275	s25
s25	kidney	4TU -ve	18	Akap9	2321	31.87767915	8.29668962084128e-05	670	12053	1	422	1	1	31.87767915	33.08013407	s25
s25	kidney	4TU -ve	18	Akip1	296	34.2194044	0.000206462	87	9687	2	453	2	0	34.2194044	35.51019132	s25
s25	kidney	4TU -ve	18	Akirin1	2295	51.36687636	0	737	21709	0	680	0	443	51.36687636	53.30448145	s25
s25	kidney	4TU -ve	18	Akirin2	683	41.39565918	0.000113033	249	17694	2	548	2	0	41.39565918	42.95714093	s25
s25	kidney	4TU -ve	18	Akna	921	4.079134299	0	248	1778	0	54	0	0	4.079134299	4.233002938	s25
s25	kidney	4TU -ve	18	Akr1a1	94	1821.106846	0.000444593	27	272159	121	24108	137	46	1821.106846	1889.800645	s25
s25	kidney	4TU -ve	18	Akr1b10	784	71.53592928	5.68117259402341e-05	175	17602	1	947	2	0	71.53592928	74.23432931	s25
s25	kidney	4TU -ve	18	Akr1b3	363	78.86326311	8.23858955346845e-05	106	24276	2	1044	2	1029	78.86326311	81.83805681	s25
s25	kidney	4TU -ve	18	Akr1b7	254	5.363306208	0	67	1447	0	71	0	0	5.363306208	5.565614975	s25
s25	kidney	4TU -ve	18	Akr1b8	295	2.79496239	0	69	599	0	37	1	0	2.79496239	2.900390902	s25
s25	kidney	4TU -ve	18	Akr1c12	212	4.003594775	0	72	1457	0	53	0	0	4.003594775	4.154613995	s25
s25	kidney	4TU -ve	18	Akr1c13	978	8.989203362	0.000293083	272	3412	1	119	1	2	8.989203362	9.328284253	s25
s25	kidney	4TU -ve	18	Akr1c14	2138	130.6833766	0.0001026	670	48733	5	1730	5	3	130.6833766	135.6128719	s25
s25	kidney	4TU -ve	18	Akr1c18	179	70.0251388	0.000317146	57	25225	8	927	12	0	70.0251388	72.66655044	s25
s25	kidney	4TU -ve	18	Akr1c19	4723	14.35250957	0.000182482	1671	5480	1	190	1	0	14.35250957	14.89389923	s25
s25	kidney	4TU -ve	18	Akr1c20	832	0.151079048	0	271	52	0	2	0	0	0.151079048	0.156777887	s25
s25	kidney	4TU -ve	18	Akr1c21	647	3473.005158	0.00019413	177	983876	191	45976	191	23	3473.005158	3604.010057	s25
s25	kidney	4TU -ve	18	Akr1c6	731	0.075539524	0	219	39	0	1	0	0	0.075539524	0.078388943	s25
s25	kidney	4TU -ve	18	Akr1d1	1649	16.84531386	0	528	7078	0	223	0	0	16.84531386	17.48073436	s25
s25	kidney	4TU -ve	18	Akr1e1	2506	89.06109886	0.000267435	730	33653	9	1179	13	3	89.06109886	92.42056415	s25
s25	kidney	4TU -ve	18	Akr7a5	173	401.4925703	0.000130288	45	122805	16	5315	16	8	401.4925703	416.6372337	s25
s25	kidney	4TU -ve	18	Akt1	877	32.93523249	0.000264994	218	11321	3	436	3	2	32.93523249	34.17757928	s25
s25	kidney	4TU -ve	18	Akt1s1	686	10.95323099	0	162	1774	0	145	0	14	10.95323099	11.36639678	s25
s25	kidney	4TU -ve	18	Akt2	2685	66.62586022	0.0004662	686	25740	12	882	12	612	66.62586022	69.13904799	s25
s25	kidney	4TU -ve	18	Akt3	3263	2.115106674	0	978	606	0	28	0	0	2.115106674	2.194890412	s25
s25	kidney	4TU -ve	18	Aktip	2553	103.7157665	0.000265315	691	33922	9	1373	9	0	103.7157665	107.6280192	s25
s25	kidney	4TU -ve	18	Alad	80	90.49634982	0.000601243	18	14969	9	1198	12	11	90.49634982	93.90995408	s25
s25	kidney	4TU -ve	18	Alas1	1720	378.0753179	0.000337682	412	112532	38	5005	38	0	378.0753179	392.3366612	s25
s25	kidney	4TU -ve	18	Alas2	147	0.453237144	0	41	59	0	6	0	0	0.453237144	0.47033366	s25
s25	kidney	4TU -ve	18	Alb	169	7.629491929	0	45	1566	0	101	3	0	7.629491929	7.917283274	s25
s25	kidney	4TU -ve	18	Alcam	3179	32.10429772	0	1053	10553	0	425	0	4	32.10429772	33.3153009	s25
s25	kidney	4TU -ve	18	Aldh16a1	1908	47.81651873	0.000532151	500	11275	6	633	6	13	47.81651873	49.62020111	s25
s25	kidney	4TU -ve	18	Aldh18a1	932	0.906474289	0	256	344	0	12	0	0	0.906474289	0.94066732	s25
s25	kidney	4TU -ve	18	Aldh1a1	496	4.079134299	0	147	1155	0	54	0	0	4.079134299	4.233002938	s25
s25	kidney	4TU -ve	18	Aldh1a2	649	4.003594775	0.002417405	188	1241	3	53	3	0	4.003594775	4.154613995	s25
s25	kidney	4TU -ve	18	Aldh1a3	2346	1.133092861	0	639	332	0	15	0	5	1.133092861	1.17583415	s25
s25	kidney	4TU -ve	18	Aldh1a7	510	12.01078432	0	151	4066	0	159	0	0	12.01078432	12.46384199	s25
s25	kidney	4TU -ve	18	Aldh1b1	581	1.510790481	0	138	572	0	20	0	0	1.510790481	1.567778866	s25
s25	kidney	4TU -ve	18	Aldh1l1	2842	159.6150143	0.000496061	656	34270	17	2113	20	31	159.6150143	165.6358372	s25
s25	kidney	4TU -ve	18	Aldh1l2	3129	2.870501914	0	884	816	0	38	0	3	2.870501914	2.978779846	s25
s25	kidney	4TU -ve	18	Aldh2	2248	774.5067401	0.000229095	529	135315	31	10253	31	44	774.5067401	803.7218357	s25
s25	kidney	4TU -ve	18	Aldh3a1	193	0.453237144	0	51	111	0	6	0	0	0.453237144	0.47033366	s25
s25	kidney	4TU -ve	18	Aldh3a2	3518	260.4602789	0.00032601	953	95089	31	3448	32	7	260.4602789	270.2850765	s25
s25	kidney	4TU -ve	18	Aldh3b1	401	8.309347646	0	91	2242	0	110	0	0	8.309347646	8.622783763	s25
s25	kidney	4TU -ve	18	Aldh3b2	453	1.737409053	0	123	471	0	23	0	0	1.737409053	1.802945696	s25
s25	kidney	4TU -ve	18	Aldh3b3	3725	3.776976203	0	932	1199	0	50	0	0	3.776976203	3.919447165	s25
s25	kidney	4TU -ve	18	Aldh4a1	1420	366.1400731	0.000218642	363	118916	26	4847	26	113	366.1400731	379.9512082	s25
s25	kidney	4TU -ve	18	Aldh5a1	3982	91.78052173	0.000167504	1184	23880	4	1215	4	2	91.78052173	95.24256611	s25
s25	kidney	4TU -ve	18	Aldh6a1	1727	560.1255709	0.000218765	588	233127	51	7415	51	20	560.1255709	581.2540146	s25
s25	kidney	4TU -ve	18	Aldh7a1	2851	326.2552044	0.000145361	752	96312	14	4319	14	24	326.2552044	338.5618461	s25
s25	kidney	4TU -ve	18	Aldh8a1	745	523.7910598	0.000132503	175	166034	22	6934	29	4	523.7910598	543.5489329	s25
s25	kidney	4TU -ve	18	Aldh9a1	1033	600.0859791	0.000124899	291	176142	22	7944	22	92	600.0859791	622.7217656	s25
s25	kidney	4TU -ve	18	Aldoa	559	678.0427679	0.000161538	133	167143	27	8976	26	1124	678.0427679	703.6191551	s25
s25	kidney	4TU -ve	18	Aldob	798	9907.763975	0.000184209	204	1943449	358	131160	359	44	9907.763975	10281.4938	s25
s25	kidney	4TU -ve	18	Aldoc	1427	7.100715261	0	384	2227	0	94	0	0	7.100715261	7.368560671	s25
s25	kidney	4TU -ve	18	Alg1	286	56.2014059	0.000206836	93	19339	4	744	4	0	56.2014059	58.32137382	s25
s25	kidney	4TU -ve	18	Alg11	3475	13.29495623	0.000673061	1074	5943	4	176	4	0	13.29495623	13.79645402	s25
s25	kidney	4TU -ve	18	Alg12	585	17.9028672	0.00020016	127	4996	1	237	1	0	17.9028672	18.57817956	s25
s25	kidney	4TU -ve	18	Alg13	4912	4.532371443	0	1413	1580	0	60	0	0	4.532371443	4.703336598	s25
s25	kidney	4TU -ve	18	Alg14	2135	28.55394009	0.000232666	647	8596	2	378	2	0	28.55394009	29.63102057	s25
s25	kidney	4TU -ve	18	Alg2	1726	23.34171293	0.000449691	511	8895	4	309	4	0	23.34171293	24.22218348	s25
s25	kidney	4TU -ve	18	Alg3	997	19.11149959	0.000246427	288	4058	1	253	1	51	19.11149959	19.83240266	s25
s25	kidney	4TU -ve	18	Alg5	2996	70.0251388	9.33358222885944e-05	858	21428	2	927	3	0	70.0251388	72.66655044	s25
s25	kidney	4TU -ve	18	Alg6	1392	9.291361459	0	463	3669	0	123	0	0	9.291361459	9.641840026	s25
s25	kidney	4TU -ve	18	Alg8	426	13.06833766	0	131	4692	0	173	0	1	13.06833766	13.56128719	s25
s25	kidney	4TU -ve	18	Alg9	1832	15.41006291	0	518	5947	0	204	0	0	15.41006291	15.99134443	s25
s25	kidney	4TU -ve	18	Alkal2	591	1.057553337	0	186	371	0	14	0	0	1.057553337	1.097445206	s25
s25	kidney	4TU -ve	18	Alkbh1	4719	4.607910967	0	1356	1694	0	61	0	0	4.607910967	4.781725542	s25
s25	kidney	4TU -ve	18	Alkbh2	22	2.039567149	0	13	240	0	27	0	0	2.039567149	2.116501469	s25
s25	kidney	4TU -ve	18	Alkbh3	335	20.99998769	0	94	6422	0	278	0	1	20.99998769	21.79212624	s25
s25	kidney	4TU -ve	18	Alkbh4	1635	10.3489148	0	384	2709	0	137	0	0	10.3489148	10.73928523	s25
s25	kidney	4TU -ve	18	Alkbh5	4097	124.0358985	0.000446103	1311	49316	22	1642	22	4	124.0358985	128.7146449	s25
s25	kidney	4TU -ve	18	Alkbh6	522	15.78776053	0	104	2801	0	209	0	10	15.78776053	16.38328915	s25
s25	kidney	4TU -ve	18	Alkbh7	230	13.14387719	0	53	2028	0	174	0	0	13.14387719	13.63967613	s25
s25	kidney	4TU -ve	18	Alkbh8	7334	21.37768531	0	2154	6873	0	283	0	12	21.37768531	22.18407095	s25
s25	kidney	4TU -ve	18	Alms1	115	0.528776668	0	52	209	0	7	0	2	0.528776668	0.548722603	s25
s25	kidney	4TU -ve	18	Alox12	2000	2.719422866	0	524	942	0	36	0	0	2.719422866	2.822001959	s25
s25	kidney	4TU -ve	18	Alox15	391	0.151079048	0	113	44	0	2	0	0	0.151079048	0.156777887	s25
s25	kidney	4TU -ve	18	Alox5ap	419	3.323739058	0.003395586	125	1178	4	44	4	0	3.323739058	3.449113505	s25
s25	kidney	4TU -ve	18	Alox8	1158	0.151079048	0	306	16	0	2	0	2	0.151079048	0.156777887	s25
s25	kidney	4TU -ve	18	Alpk1	622	0.37769762	0	216	145	0	5	0	0	0.37769762	0.391944717	s25
s25	kidney	4TU -ve	18	Alpk3	1296	0.302158096	0	367	22	0	4	0	4	0.302158096	0.313555773	s25
s25	kidney	4TU -ve	18	Alpl	704	251.1689175	0.000205068	156	68270	14	3325	14	19	251.1689175	260.6432365	s25
s25	kidney	4TU -ve	18	Als2	1251	37.01436679	0.000494595	319	14153	7	490	7	0	37.01436679	38.41058222	s25
s25	kidney	4TU -ve	18	Als2cl	2034	17.07193244	0	491	6145	0	226	0	0	17.07193244	17.71590119	s25
s25	kidney	4TU -ve	18	Als2cr12	1491	1.964027625	0	358	449	0	26	0	0	1.964027625	2.038112526	s25
s25	kidney	4TU -ve	18	Alx1	1963	1.133092861	0	626	464	0	15	0	0	1.133092861	1.17583415	s25
s25	kidney	4TU -ve	18	Alx4	5807	0.075539524	0	1419	0	0	1	0	1	0.075539524	0.078388943	s25
s25	kidney	4TU -ve	18	Alyref	2732	22.2841596	0.000635021	912	6299	4	295	4	31	22.2841596	23.12473827	s25
s25	kidney	4TU -ve	18	Alyref2	437	5.9676224	0	143	1461	0	79	0	0	5.9676224	6.192726521	s25
s25	kidney	4TU -ve	18	Amacr	1377	367.8774821	0.000176781	429	152731	27	4870	30	3	367.8774821	381.7541539	s25
s25	kidney	4TU -ve	18	Ambp	100	2.492804294	0.006507592	22	461	3	33	1	1	2.492804294	2.586835129	s25
s25	kidney	4TU -ve	18	Ambra1	1026	15.18344433	0	218	4772	0	201	0	0	15.18344433	15.7561776	s25
s25	kidney	4TU -ve	18	Amd1	1871	5.287766684	0	609	2073	0	70	0	0	5.287766684	5.487226031	s25
s25	kidney	4TU -ve	18	Amd2	1880	0.37769762	0	609	165	0	5	0	4	0.37769762	0.391944717	s25
s25	kidney	4TU -ve	18	Amdhd1	1077	2.266185722	0	317	654	0	30	0	0	2.266185722	2.351668299	s25
s25	kidney	4TU -ve	18	Amdhd2	312	52.87766684	0	67	9135	0	700	0	0	52.87766684	54.87226031	s25
s25	kidney	4TU -ve	18	Amer1	4794	3.928055251	0	1463	1413	0	52	0	0	3.928055251	4.076225052	s25
s25	kidney	4TU -ve	18	Amer2	7932	0.226618572	0	2479	36	0	3	0	0	0.226618572	0.23516683	s25
s25	kidney	4TU -ve	18	Amfr	1579	165.2804786	0.000355625	470	59051	21	2188	21	0	165.2804786	171.5150079	s25
s25	kidney	4TU -ve	18	Amhr2	350	0.528776668	0	90	73	0	7	0	0	0.528776668	0.548722603	s25
s25	kidney	4TU -ve	18	Amigo1	3621	5.58992478	0.004187605	954	1194	5	74	5	0	5.58992478	5.800781804	s25
s25	kidney	4TU -ve	18	Amigo2	855	3.323739058	0	273	1129	0	44	0	0	3.323739058	3.449113505	s25
s25	kidney	4TU -ve	18	Amigo3	795	0.37769762	0	171	75	0	5	0	0	0.37769762	0.391944717	s25
s25	kidney	4TU -ve	18	Ammecr1	4387	17.29855101	0.000448129	1454	4463	2	229	2	2	17.29855101	17.95106802	s25
s25	kidney	4TU -ve	18	Ammecr1l	3316	117.0862623	7.74153592072667e-05	992	38752	3	1550	3	0	117.0862623	121.5028621	s25
s25	kidney	4TU -ve	18	Amn	297	206.6761378	7.5298369790294e-05	91	53122	4	2736	5	10	206.6761378	214.4721489	s25
s25	kidney	4TU -ve	18	Amn1	821	14.50358862	0.000168011	301	5952	1	192	6	0	14.50358862	15.05067711	s25
s25	kidney	4TU -ve	18	Amot	3951	50.15824397	9.94629003381739e-05	1283	20108	2	664	2	0	50.15824397	52.05025835	s25
s25	kidney	4TU -ve	18	Amotl1	5826	38.14745965	6.88136526286815e-05	1546	14532	1	505	1	0	38.14745965	39.58641637	s25
s25	kidney	4TU -ve	18	Amotl2	1973	56.12586637	0	537	17582	0	743	0	4	56.12586637	58.24298487	s25
s25	kidney	4TU -ve	18	Ampd2	853	20.69782959	0	246	7092	0	274	0	2	20.69782959	21.47857047	s25
s25	kidney	4TU -ve	18	Ampd3	1495	16.76977434	0.000439239	445	6830	3	222	3	0	16.76977434	17.40234541	s25
s25	kidney	4TU -ve	18	Amph	1078	0.453237144	0	320	156	0	6	0	0	0.453237144	0.47033366	s25
s25	kidney	4TU -ve	18	Amt	804	93.8956284	0.000379762	261	34232	13	1243	13	0	93.8956284	97.43745653	s25
s25	kidney	4TU -ve	18	Amy1	274	2.115106674	0	102	160	0	28	0	0	2.115106674	2.194890412	s25
s25	kidney	4TU -ve	18	Amz1	2973	5.136687636	0.00101626	798	1968	2	68	2	0	5.136687636	5.330448145	s25
s25	kidney	4TU -ve	18	Amz2	2002	36.71220869	0	563	6617	0	486	0	7	36.71220869	38.09702645	s25
s25	kidney	4TU -ve	18	Anapc1	3913	34.37048344	0	1192	12623	0	455	0	0	34.37048344	35.6669692	s25
s25	kidney	4TU -ve	18	Anapc10	3897	3.625897155	0	1206	1224	0	48	0	3	3.625897155	3.762669279	s25
s25	kidney	4TU -ve	18	Anapc11	2772	106.5107289	0.000145089	731	41354	6	1410	6	4	106.5107289	110.5284101	s25
s25	kidney	4TU -ve	18	Anapc13	286	195.0430511	0.000101199	79	39526	4	2582	4	474	195.0430511	202.4002516	s25
s25	kidney	4TU -ve	18	Anapc15	2608	12.76617957	0	712	3816	0	169	0	23	12.76617957	13.24773142	s25
s25	kidney	4TU -ve	18	Anapc16	1314	94.72656316	0.000115754	369	25917	3	1254	4	0	94.72656316	98.2997349	s25
s25	kidney	4TU -ve	18	Anapc2	452	38.14745965	0	124	9417	0	505	0	1	38.14745965	39.58641637	s25
s25	kidney	4TU -ve	18	Anapc4	3426	50.46040207	0	1028	14624	0	668	6	0	50.46040207	52.36381413	s25
s25	kidney	4TU -ve	18	Anapc5	2870	147.453151	0.000256961	707	42808	11	1952	11	19	147.453151	153.0152173	s25
s25	kidney	4TU -ve	18	Anapc7	2909	38.90285489	0.000131062	771	7630	1	515	1	2	38.90285489	40.3703058	s25
s25	kidney	4TU -ve	18	Ang	168	1.133092861	0	45	219	0	15	0	0	1.133092861	1.17583415	s25
s25	kidney	4TU -ve	18	Angel1	1779	3.323739058	0	467	947	0	44	0	0	3.323739058	3.449113505	s25
s25	kidney	4TU -ve	18	Angel2	2484	64.0575164	0.000195255	745	20486	4	848	4	0	64.0575164	66.47382392	s25
s25	kidney	4TU -ve	18	Angpt1	2247	9.517980031	0.000265322	732	3769	1	126	1	0	9.517980031	9.877006856	s25
s25	kidney	4TU -ve	18	Angpt2	1785	8.989203362	0.000271665	506	3681	1	119	1	0	8.989203362	9.328284253	s25
s25	kidney	4TU -ve	18	Angpt4	683	0.528776668	0	167	140	0	7	0	0	0.528776668	0.548722603	s25
s25	kidney	4TU -ve	18	Angptl1	514	0.151079048	0	177	64	0	2	0	0	0.151079048	0.156777887	s25
s25	kidney	4TU -ve	18	Angptl2	1431	18.12948577	0	374	6969	0	240	0	0	18.12948577	18.81334639	s25
s25	kidney	4TU -ve	18	Angptl3	63	3.701436679	0	14	556	0	49	0	1	3.701436679	3.841058222	s25
s25	kidney	4TU -ve	18	Angptl4	2401	177.3668025	0.000170151	581	41140	7	2348	7	8	177.3668025	184.0572389	s25
s25	kidney	4TU -ve	18	Angptl6	74	1.964027625	0	19	317	0	26	0	0	1.964027625	2.038112526	s25
s25	kidney	4TU -ve	18	Angptl7	972	6.345320021	0	247	2174	0	84	0	1	6.345320021	6.584671237	s25
s25	kidney	4TU -ve	18	Angptl8	260	0.604316192	0	29	52	0	8	0	0	0.604316192	0.627111546	s25
s25	kidney	4TU -ve	18	Ank	1692	8.687045266	0.00031736	501	3151	1	115	1	2	8.687045266	9.01472848	s25
s25	kidney	4TU -ve	18	Ank1	6491	0.906474289	0	1279	194	0	12	0	2	0.906474289	0.94066732	s25
s25	kidney	4TU -ve	18	Ank2	4080	4.305752871	0.000580046	1200	1724	1	57	1	0	4.305752871	4.468169768	s25
s25	kidney	4TU -ve	18	Ank3	5636	547.5104703	0.000245902	1505	146400	36	7248	36	12	547.5104703	568.1630611	s25
s25	kidney	4TU -ve	18	Ankdd1b	1393	0.226618572	0	397	105	0	3	0	0	0.226618572	0.23516683	s25
s25	kidney	4TU -ve	18	Ankef1	2363	1.284171909	0	648	84	0	17	0	7	1.284171909	1.332612036	s25
s25	kidney	4TU -ve	18	Ankfn1	1819	0.151079048	0	465	2	0	2	0	2	0.151079048	0.156777887	s25
s25	kidney	4TU -ve	18	Ankfy1	6740	49.17623016	0.000147732	1817	20307	3	651	3	9	49.17623016	51.03120209	s25
s25	kidney	4TU -ve	18	Ankhd1	1179	70.78053404	0	325	10081	0	937	1	1	70.78053404	73.45043988	s25
s25	kidney	4TU -ve	18	Ankhd1,Eif4ebp3	327	39.65825013	0.001068895	88	10291	11	525	11	27	39.65825013	41.15419523	s25
s25	kidney	4TU -ve	18	Ankib1	2756	69.42082261	4.0842999509884e-05	920	24484	1	919	1	3	69.42082261	72.0394389	s25
s25	kidney	4TU -ve	18	Ankle1	505	0.679855716	0	140	172	0	9	0	0	0.679855716	0.70550049	s25
s25	kidney	4TU -ve	18	Ankle2	2131	30.06473057	9.64785335262904e-05	685	10365	1	398	1	2	30.06473057	31.19879943	s25
s25	kidney	4TU -ve	18	Ankmy2	890	31.7266001	0.000178827	265	11184	2	420	2	0	31.7266001	32.92335619	s25
s25	kidney	4TU -ve	18	Ankra2	1822	24.85250341	0.000312142	549	9611	3	329	3	0	24.85250341	25.78996235	s25
s25	kidney	4TU -ve	18	Ankrd1	742	6.949636213	0	204	2465	0	92	0	0	6.949636213	7.211782784	s25
s25	kidney	4TU -ve	18	Ankrd10	4552	45.02155634	0.00042396	1342	16511	7	596	7	0	45.02155634	46.71981021	s25
s25	kidney	4TU -ve	18	Ankrd11	9843	127.7373352	0.000102955	1805	19426	2	1691	2	3	127.7373352	132.5557031	s25
s25	kidney	4TU -ve	18	Ankrd12	2651	8.535966218	0.000614439	848	3255	2	113	2	0	8.535966218	8.857950593	s25
s25	kidney	4TU -ve	18	Ankrd13a	1398	45.32371443	7.20097933318931e-05	353	13887	1	600	1	26	45.32371443	47.03336598	s25
s25	kidney	4TU -ve	18	Ankrd13b	1786	10.0467567	0.000942063	346	2123	2	133	2	0	10.0467567	10.42572946	s25
s25	kidney	4TU -ve	18	Ankrd13c	2994	357.4530278	0.000245045	942	138750	34	4732	34	4	357.4530278	370.9364797	s25
s25	kidney	4TU -ve	18	Ankrd13d	1714	1.057553337	0	367	165	0	14	0	0	1.057553337	1.097445206	s25
s25	kidney	4TU -ve	18	Ankrd16	1265	26.43883342	0.000607103	325	9883	6	350	6	0	26.43883342	27.43613016	s25
s25	kidney	4TU -ve	18	Ankrd17	2116	58.16543352	0	707	20397	0	770	0	5	58.16543352	60.35948634	s25
s25	kidney	4TU -ve	18	Ankrd23,Gm42417	1358	3.248199534	0	316	907	0	43	0	0	3.248199534	3.370724562	s25
s25	kidney	4TU -ve	18	Ankrd24	3318	16.0143791	0.000234852	630	4258	1	212	1	0	16.0143791	16.61845598	s25
s25	kidney	4TU -ve	18	Ankrd26	1715	2.643883342	0	600	908	0	35	0	0	2.643883342	2.743613016	s25
s25	kidney	4TU -ve	18	Ankrd27	4339	19.56473673	0	1054	7887	0	259	0	0	19.56473673	20.30273632	s25
s25	kidney	4TU -ve	18	Ankrd28	3696	29.00717724	0.00037037	1167	10800	4	384	4	0	29.00717724	30.10135423	s25
s25	kidney	4TU -ve	18	Ankrd29	2232	20.47121102	0.000278552	652	7180	2	271	2	0	20.47121102	21.24340364	s25
s25	kidney	4TU -ve	18	Ankrd33b	7734	46.45680729	0.000340321	2070	14692	5	615	5	102	46.45680729	48.20920013	s25
s25	kidney	4TU -ve	18	Ankrd34b	1870	1.057553337	0	543	377	0	14	0	0	1.057553337	1.097445206	s25
s25	kidney	4TU -ve	18	Ankrd35	3602	0.453237144	0	649	100	0	6	0	0	0.453237144	0.47033366	s25
s25	kidney	4TU -ve	18	Ankrd37	668	1.888488101	0	166	633	0	25	0	0	1.888488101	1.959723583	s25
s25	kidney	4TU -ve	18	Ankrd39,Gm42417	2028	11.48200766	0	518	4121	0	152	0	0	11.48200766	11.91511938	s25
s25	kidney	4TU -ve	18	Ankrd40	2425	58.39205209	5.40365286933967e-05	661	18506	1	773	1	40	58.39205209	60.59465317	s25
s25	kidney	4TU -ve	18	Ankrd42	2607	5.363306208	0.000640205	711	1562	1	71	1	2	5.363306208	5.565614975	s25
s25	kidney	4TU -ve	18	Ankrd44	3193	13.21941671	0	1070	4937	0	175	0	0	13.21941671	13.71806508	s25
s25	kidney	4TU -ve	18	Ankrd45	3156	1.284171909	0	966	444	0	17	0	0	1.284171909	1.332612036	s25
s25	kidney	4TU -ve	18	Ankrd46	1589	35.73019488	0.000307479	505	13009	4	473	4	0	35.73019488	37.07797018	s25
s25	kidney	4TU -ve	18	Ankrd49	2889	12.99279814	0.000337952	864	2959	1	172	1	2	12.99279814	13.48289825	s25
s25	kidney	4TU -ve	18	Ankrd50	3250	10.42445432	0	1003	4013	0	138	0	1	10.42445432	10.81767418	s25
s25	kidney	4TU -ve	18	Ankrd52	3390	1.133092861	0	887	203	0	15	0	0	1.133092861	1.17583415	s25
s25	kidney	4TU -ve	18	Ankrd54	1194	15.63668148	0.000252525	267	3960	1	207	1	0	15.63668148	16.22651126	s25
s25	kidney	4TU -ve	18	Ankrd6	2078	2.190646198	0	614	810	0	29	0	0	2.190646198	2.273279356	s25
s25	kidney	4TU -ve	18	Ankrd9	1166	9.064742886	0.000813339	283	2459	2	120	2	0	9.064742886	9.406673196	s25
s25	kidney	4TU -ve	18	Anks1	3187	23.03955484	0	769	9997	0	305	0	0	23.03955484	23.90862771	s25
s25	kidney	4TU -ve	18	Anks1b	11053	1.057553337	0	2958	388	0	14	0	0	1.057553337	1.097445206	s25
s25	kidney	4TU -ve	18	Anks3	957	20.54675054	0.000195733	234	5109	1	272	1	0	20.54675054	21.32179258	s25
s25	kidney	4TU -ve	18	Anks4b	2567	62.54672592	0.000290782	740	17195	5	828	5	4	62.54672592	64.90604506	s25
s25	kidney	4TU -ve	18	Anks6	1506	8.76258479	0	339	3360	0	116	0	0	8.76258479	9.093117423	s25
s25	kidney	4TU -ve	18	Ankzf1	1843	12.2374029	0.00089982	413	3334	3	162	3	0	12.2374029	12.69900882	s25
s25	kidney	4TU -ve	18	Anln	1113	0.830934765	0	376	363	0	11	0	0	0.830934765	0.862278376	s25
s25	kidney	4TU -ve	18	Ano1	1450	7.478412881	0	389	2976	0	99	0	0	7.478412881	7.760505387	s25
s25	kidney	4TU -ve	18	Ano10	2834	28.251782	0	752	7853	0	374	0	1	28.251782	29.3174648	s25
s25	kidney	4TU -ve	18	Ano2	2137	0.604316192	0	554	178	0	8	0	0	0.604316192	0.627111546	s25
s25	kidney	4TU -ve	18	Ano4	4070	0.528776668	0	1130	150	0	7	0	0	0.528776668	0.548722603	s25
s25	kidney	4TU -ve	18	Ano5	5055	0.679855716	0	1575	310	0	9	0	0	0.679855716	0.70550049	s25
s25	kidney	4TU -ve	18	Ano6	3607	30.21580962	0	878	7069	0	400	0	0	30.21580962	31.35557732	s25
s25	kidney	4TU -ve	18	Ano8	366	4.230213347	0.000647668	73	1544	1	56	1	6	4.230213347	4.389780825	s25
s25	kidney	4TU -ve	18	Ano9	688	2.492804294	0	192	630	0	33	0	0	2.492804294	2.586835129	s25
s25	kidney	4TU -ve	18	Anp32a	1197	43.43522633	0	356	15692	0	575	0	0	43.43522633	45.0736424	s25
s25	kidney	4TU -ve	18	Anp32b	503	131.0610742	0.000360965	163	47096	17	1735	17	315	131.0610742	136.0048166	s25
s25	kidney	4TU -ve	18	Anp32e	2283	77.05031454	2.86401649673502e-05	755	34916	1	1020	1	0	77.05031454	79.95672217	s25
s25	kidney	4TU -ve	18	Anpep	421	84.83088551	0.000146872	93	20426	3	1123	3	5	84.83088551	88.03078333	s25
s25	kidney	4TU -ve	18	Antxr1	5955	7.100715261	0	1518	2247	0	94	0	1	7.100715261	7.368560671	s25
s25	kidney	4TU -ve	18	Antxr2	4470	9.895677651	0	1366	3335	0	131	0	1	9.895677651	10.26895157	s25
s25	kidney	4TU -ve	18	Anxa1	286	5.9676224	0	96	1996	0	79	0	0	5.9676224	6.192726521	s25
s25	kidney	4TU -ve	18	Anxa11	894	73.72657548	4.77281405116457e-05	245	20952	1	976	1	976	73.72657548	76.50760866	s25
s25	kidney	4TU -ve	18	Anxa2	290	41.62227775	0.00039901	78	12531	5	551	5	3	41.62227775	43.19230776	s25
s25	kidney	4TU -ve	18	Anxa3	1288	15.33452338	0	355	5846	0	203	0	0	15.33452338	15.91295549	s25
s25	kidney	4TU -ve	18	Anxa4	1979	50.46040207	0.000570994	608	21016	12	668	12	0	50.46040207	52.36381413	s25
s25	kidney	4TU -ve	18	Anxa5	421	145.3380443	0.000240703	134	41545	10	1924	10	14	145.3380443	150.8203269	s25
s25	kidney	4TU -ve	18	Anxa6	354	33.6150882	0.000342349	80	8763	3	445	3	1	33.6150882	34.88307977	s25
s25	kidney	4TU -ve	18	Anxa7	1219	114.0646813	0.000129648	362	46279	6	1510	6	0	114.0646813	118.3673044	s25
s25	kidney	4TU -ve	18	Anxa8	821	0.830934765	0	199	266	0	11	0	0	0.830934765	0.862278376	s25
s25	kidney	4TU -ve	18	Anxa9	694	1.812948577	0	171	392	0	24	0	0	1.812948577	1.881334639	s25
s25	kidney	4TU -ve	18	Aoah	1137	30.29134915	0.000711069	343	8438	6	401	5	0	30.29134915	31.43396626	s25
s25	kidney	4TU -ve	18	Aoc1	355	5.514385256	0	94	1499	0	73	0	0	5.514385256	5.722392861	s25
s25	kidney	4TU -ve	18	Aoc2	239	1.812948577	0	61	531	0	24	0	0	1.812948577	1.881334639	s25
s25	kidney	4TU -ve	18	Aoc3	1940	5.816543352	0	517	1439	0	77	0	0	5.816543352	6.035948634	s25
s25	kidney	4TU -ve	18	Aox1	335	0.453237144	0	95	143	0	6	0	1	0.453237144	0.47033366	s25
s25	kidney	4TU -ve	18	Aox3	1157	0.528776668	0	358	198	0	7	0	0	0.528776668	0.548722603	s25
s25	kidney	4TU -ve	18	Ap1ar	1548	57.93881495	0.00035868	512	25092	9	767	9	6	57.93881495	60.12431951	s25
s25	kidney	4TU -ve	18	Ap1b1	999	71.08269213	8.90511598913576e-05	250	22459	2	941	2	1	71.08269213	73.76399565	s25
s25	kidney	4TU -ve	18	Ap1g1	4009	172.1545753	0.000114096	1278	61352	7	2279	7	7	172.1545753	178.6484018	s25
s25	kidney	4TU -ve	18	Ap1g2	2295	16.46761624	0.000243724	521	4103	1	218	1	0	16.46761624	17.08878964	s25
s25	kidney	4TU -ve	18	Ap1m1	844	40.79134299	0	206	11658	0	540	0	4	40.79134299	42.33002938	s25
s25	kidney	4TU -ve	18	Ap1m2	2120	10.27337527	0	641	2901	0	136	0	0	10.27337527	10.66089629	s25
s25	kidney	4TU -ve	18	Ap1s1	751	54.23737827	0	182	14295	0	718	0	1	54.23737827	56.28326129	s25
s25	kidney	4TU -ve	18	Ap1s2	4171	7.553952405	0	1415	2544	0	100	0	27	7.553952405	7.83889433	s25
s25	kidney	4TU -ve	18	Ap1s3	2542	18.28056482	0	890	6471	0	242	0	4	18.28056482	18.97012428	s25
s25	kidney	4TU -ve	18	Ap2a1	1307	4.683450491	0	286	1043	0	62	0	1	4.683450491	4.860114485	s25
s25	kidney	4TU -ve	18	Ap2a2	1642	108.5502961	0.000121349	431	24722	3	1437	3	0	108.5502961	112.6449115	s25
s25	kidney	4TU -ve	18	Ap2b1	3031	7.251794309	0	765	1678	0	96	0	1	7.251794309	7.525338557	s25
s25	kidney	4TU -ve	18	Ap2m1	1464	130.7589161	7.8610172156277e-05	426	38163	3	1731	3	562	130.7589161	135.6912609	s25
s25	kidney	4TU -ve	18	Ap2s1	538	65.03953021	7.13826825612107e-05	117	14009	1	861	1	29	65.03953021	67.49288018	s25
s25	kidney	4TU -ve	18	Ap3b1	559	54.46399684	0.00026915	174	18577	5	721	5	0	54.46399684	56.51842812	s25
s25	kidney	4TU -ve	18	Ap3d1	1766	81.12944883	9.72526136639922e-05	430	20565	2	1074	2	9	81.12944883	84.18972511	s25
s25	kidney	4TU -ve	18	Ap3m1	5502	38.82731536	0.000721709	1597	13856	10	514	10	56	38.82731536	40.29191686	s25
s25	kidney	4TU -ve	18	Ap3m2	1999	4.456831919	0	552	1199	0	59	0	0	4.456831919	4.624947655	s25
s25	kidney	4TU -ve	18	Ap3s1	1512	40.03594775	0.00017135	565	17508	3	530	3	499	40.03594775	41.54613995	s25
s25	kidney	4TU -ve	18	Ap3s2	5530	25.60789865	0.000127291	1483	7856	1	339	1	0	25.60789865	26.57385178	s25
s25	kidney	4TU -ve	18	Ap4b1,Gm43064	265	22.73739674	0	88	8040	0	301	0	0	22.73739674	23.59507193	s25
s25	kidney	4TU -ve	18	Ap4e1	4243	22.35969912	0	1305	5187	0	296	0	52	22.35969912	23.20312722	s25
s25	kidney	4TU -ve	18	Ap4m1	2899	10.57553337	0	670	3057	0	140	0	0	10.57553337	10.97445206	s25
s25	kidney	4TU -ve	18	Ap4s1	251	24.32372675	0.000674673	75	7411	5	322	5	0	24.32372675	25.24123974	s25
s25	kidney	4TU -ve	18	Ap5b1	77	1.812948577	0	21	240	0	24	0	2	1.812948577	1.881334639	s25
s25	kidney	4TU -ve	18	Ap5m1	9942	27.04314961	0.000384615	3204	10400	4	358	7	1	27.04314961	28.0632417	s25
s25	kidney	4TU -ve	18	Ap5s1	874	18.2050253	0.000651324	204	4606	3	241	3	0	18.2050253	18.89173534	s25
s25	kidney	4TU -ve	18	Ap5z1	1703	20.77336911	0	376	5258	0	275	0	2	20.77336911	21.55695941	s25
s25	kidney	4TU -ve	18	Apaf1	3761	3.17266001	0	1214	1278	0	42	0	1	3.17266001	3.292335619	s25
s25	kidney	4TU -ve	18	Apba1	3816	2.492804294	0	1026	734	0	33	0	1	2.492804294	2.586835129	s25
s25	kidney	4TU -ve	18	Apba3	126	26.58991247	0	43	5717	0	352	0	0	26.58991247	27.59290804	s25
s25	kidney	4TU -ve	18	Apbb1	1865	3.323739058	0	398	666	0	44	0	0	3.323739058	3.449113505	s25
s25	kidney	4TU -ve	18	Apbb1ip	332	1.661869529	0	126	556	0	22	0	0	1.661869529	1.724556753	s25
s25	kidney	4TU -ve	18	Apbb2	4565	85.88843885	0.000239942	1359	25006	6	1137	6	1	85.88843885	89.12822854	s25
s25	kidney	4TU -ve	18	Apc	6785	26.0611358	0.000543577	1935	11038	6	345	6	0	26.0611358	27.04418544	s25
s25	kidney	4TU -ve	18	Apc2	2238	0.226618572	0	481	55	0	3	0	0	0.226618572	0.23516683	s25
s25	kidney	4TU -ve	18	Apcs	142	1.359711433	0	42	473	0	18	0	0	1.359711433	1.411000979	s25
s25	kidney	4TU -ve	18	Apeh	159	157.6509867	0.000171296	39	35027	6	2087	6	6	157.6509867	163.5977247	s25
s25	kidney	4TU -ve	18	Apela	576	14.95682576	0.000151126	172	6617	1	198	1	0	14.95682576	15.52101077	s25
s25	kidney	4TU -ve	18	Apex1	166	9.744598603	0	56	3467	0	129	0	0	9.744598603	10.11217369	s25
s25	kidney	4TU -ve	18	Apex2	5674	5.58992478	0	1730	2052	0	74	0	0	5.58992478	5.800781804	s25
s25	kidney	4TU -ve	18	Aph1a	1917	51.66903445	0.000161264	494	18603	3	684	3	403	51.66903445	53.61803722	s25
s25	kidney	4TU -ve	18	Aph1b	4399	20.84890864	0	1343	7125	0	276	0	3	20.84890864	21.63534835	s25
s25	kidney	4TU -ve	18	Aph1c	4300	59.75176353	0.000632839	1275	17382	11	791	11	2	59.75176353	62.00565415	s25
s25	kidney	4TU -ve	18	Api5	2077	37.46760393	0.000564732	694	14166	8	496	8	31	37.46760393	38.88091588	s25
s25	kidney	4TU -ve	18	Apip	80	21.75538293	0	20	3576	0	288	0	3	21.75538293	22.57601567	s25
s25	kidney	4TU -ve	18	Aplf	2730	4.305752871	0	618	1212	0	57	0	12	4.305752871	4.468169768	s25
s25	kidney	4TU -ve	18	Apln	2567	7.856110502	0	716	3040	0	104	0	0	7.856110502	8.152450104	s25
s25	kidney	4TU -ve	18	Aplnr	2157	4.003594775	0	641	1242	0	53	0	1	4.003594775	4.154613995	s25
s25	kidney	4TU -ve	18	Aplp1	311	4.305752871	0	89	1238	0	57	0	0	4.305752871	4.468169768	s25
s25	kidney	4TU -ve	18	Aplp2	1314	185.0718339	0.000322777	430	55766	18	2450	18	18	185.0718339	192.0529111	s25
s25	kidney	4TU -ve	18	Apmap	899	113.7625232	0.000253372	281	51308	13	1506	13	0	113.7625232	118.0537486	s25
s25	kidney	4TU -ve	18	Apoa1	64	0.453237144	0	16	57	0	6	0	0	0.453237144	0.47033366	s25
s25	kidney	4TU -ve	18	Apoa2	113	5.21222716	0	28	1102	0	69	0	1	5.21222716	5.408837088	s25
s25	kidney	4TU -ve	18	Apoa4	169	9.820138127	0	36	1643	0	130	0	0	9.820138127	10.19056263	s25
s25	kidney	4TU -ve	18	Apob	938	3.776976203	0.000986193	248	1014	1	50	1	0	3.776976203	3.919447165	s25
s25	kidney	4TU -ve	18	Apobec1	1015	9.517980031	0.000570125	254	1754	1	126	1	4	9.517980031	9.877006856	s25
s25	kidney	4TU -ve	18	Apobec2	424	7.100715261	0	98	1713	0	94	0	4	7.100715261	7.368560671	s25
s25	kidney	4TU -ve	18	Apobec3	3422	17.82732768	0	879	5782	0	236	0	0	17.82732768	18.49979062	s25
s25	kidney	4TU -ve	18	Apobr	1242	1.284171909	0	261	324	0	17	0	0	1.284171909	1.332612036	s25
s25	kidney	4TU -ve	18	Apoc1	124	6.949636213	0	21	949	0	92	0	0	6.949636213	7.211782784	s25
s25	kidney	4TU -ve	18	Apoc2,Gm44805	182	0.226618572	0	34	9	0	3	0	0	0.226618572	0.23516683	s25
s25	kidney	4TU -ve	18	Apoc3	290	21.90646198	0	83	4435	0	290	0	2	21.90646198	22.73279356	s25
s25	kidney	4TU -ve	18	Apod	1149	0.830934765	0	318	124	0	11	0	0	0.830934765	0.862278376	s25
s25	kidney	4TU -ve	18	Apoe	506	151.7589038	0.000167926	155	29775	5	2009	5	18	151.7589038	157.4833871	s25
s25	kidney	4TU -ve	18	Apoh	101	10.12229622	0	36	2834	0	134	0	0	10.12229622	10.5041184	s25
s25	kidney	4TU -ve	18	Apol10b	1152	0.830934765	0	366	311	0	11	0	0	0.830934765	0.862278376	s25
s25	kidney	4TU -ve	18	Apol6	2719	0.151079048	0	640	18	0	2	0	0	0.151079048	0.156777887	s25
s25	kidney	4TU -ve	18	Apol7c	783	0.226618572	0	207	54	0	3	0	3	0.226618572	0.23516683	s25
s25	kidney	4TU -ve	18	Apol9a	444	0.679855716	0	76	143	0	9	0	0	0.679855716	0.70550049	s25
s25	kidney	4TU -ve	18	Apol9b	444	1.435250957	0	76	348	0	19	0	0	1.435250957	1.489389923	s25
s25	kidney	4TU -ve	18	Apold1	2511	1.737409053	0.004310345	771	464	2	23	2	0	1.737409053	1.802945696	s25
s25	kidney	4TU -ve	18	Apom	113	104.3956222	5.51024906325766e-05	24	18148	1	1382	1	4	104.3956222	108.3335196	s25
s25	kidney	4TU -ve	18	Apoo	282	188.0178754	7.30342822921079e-05	85	68461	5	2489	5	2383	188.0178754	195.1100799	s25
s25	kidney	4TU -ve	18	Apool	473	42.52875204	6.55866727880895e-05	154	15247	1	563	1	5	42.52875204	44.13297508	s25
s25	kidney	4TU -ve	18	Apopt1	3457	62.1690283	0.000294221	892	16994	5	823	5	2	62.1690283	64.51410034	s25
s25	kidney	4TU -ve	18	App	5686	1127.880634	0.00021421	1690	434153	93	14931	92	33	1127.880634	1170.425312	s25
s25	kidney	4TU -ve	18	Appbp2	4384	64.13305592	0.000153616	1408	26039	4	849	4	1	64.13305592	66.55221286	s25
s25	kidney	4TU -ve	18	Appl1	4740	24.70142437	0.000306686	1646	9782	3	327	3	0	24.70142437	25.63318446	s25
s25	kidney	4TU -ve	18	Appl2	1753	49.6294673	5.55092978073827e-05	454	18015	1	657	1	0	49.6294673	51.50153575	s25
s25	kidney	4TU -ve	18	Aprt	985	116.9351832	0.000183503	242	32697	6	1548	6	3	116.9351832	121.3460842	s25
s25	kidney	4TU -ve	18	Aptx	5033	20.32013197	0.000599161	1290	5007	3	269	3	2	20.32013197	21.08662575	s25
s25	kidney	4TU -ve	18	Aqp1	1758	659.460045	0.000156195	439	249688	39	8730	39	4	659.460045	684.335475	s25
s25	kidney	4TU -ve	18	Aqp11	2619	100.6941856	0.000210368	764	33275	7	1333	7	5	100.6941856	104.4924614	s25
s25	kidney	4TU -ve	18	Aqp2	505	128.719349	0.000397025	106	37781	15	1704	15	22	128.719349	133.5747594	s25
s25	kidney	4TU -ve	18	Aqp3	812	65.11506973	0.0003832	215	26096	10	862	10	17	65.11506973	67.57126913	s25
s25	kidney	4TU -ve	18	Aqp4	4057	13.52157481	0.000176835	1239	5655	1	179	1	0	13.52157481	14.03162085	s25
s25	kidney	4TU -ve	18	Aqp6	1584	40.11148727	0	432	11267	0	531	0	1	40.11148727	41.62452889	s25
s25	kidney	4TU -ve	18	Aqp7	1172	15.63668148	0	422	3638	0	207	0	0	15.63668148	16.22651126	s25
s25	kidney	4TU -ve	18	Aqp8	548	0.982013813	0	142	318	0	13	0	0	0.982013813	1.019056263	s25
s25	kidney	4TU -ve	18	Aqp9	2011	0.453237144	0	552	126	0	6	0	0	0.453237144	0.47033366	s25
s25	kidney	4TU -ve	18	Aqr	307	8.309347646	0	122	3388	0	110	0	6	8.309347646	8.622783763	s25
s25	kidney	4TU -ve	18	Ar	6335	117.4639599	0.000418138	1937	43048	18	1555	17	2	117.4639599	121.8948068	s25
s25	kidney	4TU -ve	18	Araf	2056	58.76974971	0.000408182	597	22049	9	778	9	17	58.76974971	60.98659789	s25
s25	kidney	4TU -ve	18	Arap1	1265	16.54315577	0	301	5598	0	219	0	1	16.54315577	17.16717858	s25
s25	kidney	4TU -ve	18	Arap2	1825	26.43883342	9.97506234413965e-05	650	10025	1	350	1	0	26.43883342	27.43613016	s25
s25	kidney	4TU -ve	18	Arap3	548	26.66545199	0	135	6593	0	353	0	0	26.66545199	27.67129699	s25
s25	kidney	4TU -ve	18	Arc	1668	2.039567149	0	338	681	0	27	0	0	2.039567149	2.116501469	s25
s25	kidney	4TU -ve	18	Arcn1	2363	76.89923549	7.83791198024846e-05	730	25517	2	1018	2	149	76.89923549	79.79994428	s25
s25	kidney	4TU -ve	18	Arel1	3558	22.58631769	0.000283527	974	7054	2	299	2	0	22.58631769	23.43829405	s25
s25	kidney	4TU -ve	18	Arf1	1122	374.5249603	0.000165381	326	157213	26	4958	26	2023	374.5249603	388.6523809	s25
s25	kidney	4TU -ve	18	Arf2	1588	24.1726477	0	445	6080	0	320	0	2	24.1726477	25.08446186	s25
s25	kidney	4TU -ve	18	Arf3	3699	65.26614878	0.000136308	1125	22009	3	864	3	115	65.26614878	67.72804701	s25
s25	kidney	4TU -ve	18	Arf4	2168	83.5467136	2.5799127989474e-05	676	38761	1	1106	1	4	83.5467136	86.69817129	s25
s25	kidney	4TU -ve	18	Arf5	444	88.00354552	9.3694368968425e-05	138	21346	2	1165	2	0	88.00354552	91.32311895	s25
s25	kidney	4TU -ve	18	Arf6	462	53.48198303	0.00100727	175	22834	23	708	23	1	53.48198303	55.49937186	s25
s25	kidney	4TU -ve	18	Arfgap1	1156	21.07552721	0.000330961	303	6043	2	279	2	0	21.07552721	21.87051518	s25
s25	kidney	4TU -ve	18	Arfgap2	1146	18.43164387	0	304	5073	0	244	0	208	18.43164387	19.12690217	s25
s25	kidney	4TU -ve	18	Arfgap3	1369	18.35610435	0	415	6815	0	243	0	4	18.35610435	19.04851322	s25
s25	kidney	4TU -ve	18	Arfgef1	1344	63.60427925	3.95303790963355e-05	438	25297	1	842	1	8	63.60427925	66.00349026	s25
s25	kidney	4TU -ve	18	Arfgef2	3264	29.30933533	0.000278113	952	10787	3	388	3	0	29.30933533	30.41491	s25
s25	kidney	4TU -ve	18	Arfgef3	7912	7.025175737	0	2459	2498	0	93	0	0	7.025175737	7.290171727	s25
s25	kidney	4TU -ve	18	Arfip1,Gm37240	1643	19.64027625	0.000124131	598	8056	1	260	1	2	19.64027625	20.38112526	s25
s25	kidney	4TU -ve	18	Arfip2	2989	37.54314345	0	690	8835	0	497	0	4	37.54314345	38.95930482	s25
s25	kidney	4TU -ve	18	Arfrp1	2300	40.86688251	0.000397509	632	15094	6	541	14	0	40.86688251	42.40841833	s25
s25	kidney	4TU -ve	18	Arg2	270	5.438845732	0	92	2676	0	72	0	0	5.438845732	5.644003918	s25
s25	kidney	4TU -ve	18	Arglu1	2447	96.16181412	0.000161374	854	30984	5	1273	5	2	96.16181412	99.78912483	s25
s25	kidney	4TU -ve	18	Arhgap1	1426	35.27695773	0.000146552	416	13647	2	467	2	4	35.27695773	36.60763652	s25
s25	kidney	4TU -ve	18	Arhgap10	553	24.32372675	0.000421408	125	7119	3	322	3	1	24.32372675	25.24123974	s25
s25	kidney	4TU -ve	18	Arhgap11a	3263	0.528776668	0	946	209	0	7	0	0	0.528776668	0.548722603	s25
s25	kidney	4TU -ve	18	Arhgap12	2129	37.31652488	6.13685179502915e-05	760	16295	1	494	1	0	37.31652488	38.72413799	s25
s25	kidney	4TU -ve	18	Arhgap15	3955	7.705031454	0.001696641	1132	2947	5	102	5	0	7.705031454	7.995672217	s25
s25	kidney	4TU -ve	18	Arhgap17	2833	20.84890864	0	605	4541	0	276	0	0	20.84890864	21.63534835	s25
s25	kidney	4TU -ve	18	Arhgap18	1552	68.89204594	7.52445447705041e-05	493	26580	2	912	2	2	68.89204594	71.49071629	s25
s25	kidney	4TU -ve	18	Arhgap19	3598	0.226618572	0	1138	111	0	3	0	0	0.226618572	0.23516683	s25
s25	kidney	4TU -ve	18	Arhgap20	3457	0.151079048	0	1075	60	0	2	0	0	0.151079048	0.156777887	s25
s25	kidney	4TU -ve	18	Arhgap21	1300	34.44602297	0.000278526	377	10771	3	456	3	5	34.44602297	35.74535815	s25
s25	kidney	4TU -ve	18	Arhgap22	356	9.366900983	0	62	1722	0	124	0	0	9.366900983	9.72022897	s25
s25	kidney	4TU -ve	18	Arhgap23	2329	7.251794309	0	476	2683	0	96	0	0	7.251794309	7.525338557	s25
s25	kidney	4TU -ve	18	Arhgap24	610	127.9639537	0.000482292	196	47689	23	1694	18	8	127.9639537	132.79087	s25
s25	kidney	4TU -ve	18	Arhgap25	1375	3.625897155	0	365	818	0	48	0	0	3.625897155	3.762669279	s25
s25	kidney	4TU -ve	18	Arhgap26	5475	17.29855101	0	1538	6153	0	229	0	0	17.29855101	17.95106802	s25
s25	kidney	4TU -ve	18	Arhgap27	1796	29.98919105	0.000470644	449	8499	4	397	4	0	29.98919105	31.12041049	s25
s25	kidney	4TU -ve	18	Arhgap28	3214	1.208632385	0	909	426	0	16	0	0	1.208632385	1.254223093	s25
s25	kidney	4TU -ve	18	Arhgap29	1778	45.47479348	0.000218806	659	18281	4	602	4	0	45.47479348	47.19014387	s25
s25	kidney	4TU -ve	18	Arhgap30	899	6.420859545	0	265	1874	0	85	0	1	6.420859545	6.663060181	s25
s25	kidney	4TU -ve	18	Arhgap31	3085	24.92804294	0.0001554	830	6435	1	330	1	1	24.92804294	25.86835129	s25
s25	kidney	4TU -ve	18	Arhgap32	7298	29.08271676	0.000257931	2188	7754	2	385	2	0	29.08271676	30.17974317	s25
s25	kidney	4TU -ve	18	Arhgap33	772	1.586330005	0	170	225	0	21	0	0	1.586330005	1.646167809	s25
s25	kidney	4TU -ve	18	Arhgap35	3934	78.10786787	4.33125433125433e-05	981	23088	1	1034	1	3	78.10786787	81.05416738	s25
s25	kidney	4TU -ve	18	Arhgap39	1208	6.949636213	0	285	2040	0	92	0	12	6.949636213	7.211782784	s25
s25	kidney	4TU -ve	18	Arhgap4	4287	1.737409053	0	933	434	0	23	0	0	1.737409053	1.802945696	s25
s25	kidney	4TU -ve	18	Arhgap40	134	0.075539524	0	21	17	0	1	0	0	0.075539524	0.078388943	s25
s25	kidney	4TU -ve	18	Arhgap42	4059	74.63304977	6.93914370966623e-05	1350	28822	2	988	2	1	74.63304977	77.44827598	s25
s25	kidney	4TU -ve	18	Arhgap44	3029	5.741003828	0	908	2084	0	76	0	0	5.741003828	5.957559691	s25
s25	kidney	4TU -ve	18	Arhgap45	424	8.989203362	0.000441112	98	2267	1	119	1	0	8.989203362	9.328284253	s25
s25	kidney	4TU -ve	18	Arhgap5	4637	83.32009503	0.000219611	1719	36428	8	1103	8	7	83.32009503	86.46300446	s25
s25	kidney	4TU -ve	18	Arhgap6	3876	13.06833766	0.000169291	1098	5907	1	173	1	0	13.06833766	13.56128719	s25
s25	kidney	4TU -ve	18	Arhgap8	130	0.679855716	0	36	149	0	9	0	0	0.679855716	0.70550049	s25
s25	kidney	4TU -ve	18	Arhgap9	273	1.284171909	0	81	471	0	17	0	0	1.284171909	1.332612036	s25
s25	kidney	4TU -ve	18	Arhgdia	1127	78.93880264	6.19118375433383e-05	254	16152	1	1045	1	39	78.93880264	81.91644575	s25
s25	kidney	4TU -ve	18	Arhgdib	472	10.57553337	0	133	3123	0	140	0	3	10.57553337	10.97445206	s25
s25	kidney	4TU -ve	18	Arhgdig	1833	0.830934765	0	425	160	0	11	0	0	0.830934765	0.862278376	s25
s25	kidney	4TU -ve	18	Arhgef1	344	17.07193244	0	85	6761	0	226	0	0	17.07193244	17.71590119	s25
s25	kidney	4TU -ve	18	Arhgef10	1255	8.082729074	0.000306185	350	3266	1	107	1	0	8.082729074	8.387616933	s25
s25	kidney	4TU -ve	18	Arhgef10l	1461	58.24097305	0.000143513	330	20904	3	771	3	10	58.24097305	60.43787529	s25
s25	kidney	4TU -ve	18	Arhgef11	3637	17.22301148	0	770	6028	0	228	0	1	17.22301148	17.87267907	s25
s25	kidney	4TU -ve	18	Arhgef12	5575	141.4855286	0.000256668	1632	50649	13	1873	13	2	141.4855286	146.8224908	s25
s25	kidney	4TU -ve	18	Arhgef15	1523	14.80574671	0	373	3955	0	196	0	0	14.80574671	15.36423289	s25
s25	kidney	4TU -ve	18	Arhgef16	470	52.80212731	0.000179201	109	16741	3	699	7	3	52.80212731	54.79387137	s25
s25	kidney	4TU -ve	18	Arhgef17	3648	25.60789865	0	863	8765	0	339	0	0	25.60789865	26.57385178	s25
s25	kidney	4TU -ve	18	Arhgef18	2066	36.25897155	9.40822278671559e-05	529	10629	1	480	1	2	36.25897155	37.62669279	s25
s25	kidney	4TU -ve	18	Arhgef19	685	15.86330005	0.000679194	174	4417	3	210	3	3	15.86330005	16.46167809	s25
s25	kidney	4TU -ve	18	Arhgef2	1417	49.40284873	0.000174155	343	11484	2	654	2	7	49.40284873	51.26636892	s25
s25	kidney	4TU -ve	18	Arhgef25	1034	2.870501914	0	243	939	0	38	0	0	2.870501914	2.978779846	s25
s25	kidney	4TU -ve	18	Arhgef26	1875	1.359711433	0	599	543	0	18	0	0	1.359711433	1.411000979	s25
s25	kidney	4TU -ve	18	Arhgef28	1205	67.5323345	8.28946823061301e-05	254	24127	2	894	2	0	67.5323345	70.07971531	s25
s25	kidney	4TU -ve	18	Arhgef3	1932	43.88846348	0.000190609	529	15739	3	581	3	0	43.88846348	45.54397606	s25
s25	kidney	4TU -ve	18	Arhgef33	842	0.302158096	0	232	92	0	4	0	0	0.302158096	0.313555773	s25
s25	kidney	4TU -ve	18	Arhgef38	5727	10.49999384	0	1816	3284	0	139	0	0	10.49999384	10.89606312	s25
s25	kidney	4TU -ve	18	Arhgef39	536	10.19783575	0.000990835	163	4037	4	135	4	0	10.19783575	10.58250735	s25
s25	kidney	4TU -ve	18	Arhgef4	2853	0.226618572	0	681	56	0	3	0	0	0.226618572	0.23516683	s25
s25	kidney	4TU -ve	18	Arhgef40	4930	8.233808122	0	1009	2991	0	109	0	0	8.233808122	8.54439482	s25
s25	kidney	4TU -ve	18	Arhgef5	549	78.78772359	0.000268559	161	26065	7	1043	7	0	78.78772359	81.75966787	s25
s25	kidney	4TU -ve	18	Arhgef6	2026	2.492804294	0.000997009	607	1003	1	33	1	0	2.492804294	2.586835129	s25
s25	kidney	4TU -ve	18	Arhgef7	4963	56.05032685	0.000117275	1332	17054	2	742	2	2	56.05032685	58.16459593	s25
s25	kidney	4TU -ve	18	Arhgef9	5907	0.755395241	0	1904	258	0	10	0	0	0.755395241	0.783889433	s25
s25	kidney	4TU -ve	18	Arid1a	1323	36.63666917	0.000151722	419	13182	2	485	2	8	36.63666917	38.0186375	s25
s25	kidney	4TU -ve	18	Arid1b	4569	126.3020842	9.07990314769976e-05	1388	33040	3	1672	3	2	126.3020842	131.0663132	s25
s25	kidney	4TU -ve	18	Arid2	3092	55.5970897	4.95441934205311e-05	1049	20184	1	736	1	0	55.5970897	57.69426227	s25
s25	kidney	4TU -ve	18	Arid3a	3082	24.70142437	0	824	6813	0	327	0	0	24.70142437	25.63318446	s25
s25	kidney	4TU -ve	18	Arid3b	4623	7.251794309	0	1106	2582	0	96	0	1	7.251794309	7.525338557	s25
s25	kidney	4TU -ve	18	Arid4a	988	5.665464304	0	366	2494	0	75	0	0	5.665464304	5.879170748	s25
s25	kidney	4TU -ve	18	Arid4b	4192	40.11148727	0.000310655	1380	9657	3	531	3	0	40.11148727	41.62452889	s25
s25	kidney	4TU -ve	18	Arid5a	5298	0.982013813	0	1123	183	0	13	0	0	0.982013813	1.019056263	s25
s25	kidney	4TU -ve	18	Arid5b	6922	73.802115	0.000114738	1746	17431	2	977	2	0	73.802115	76.58599761	s25
s25	kidney	4TU -ve	18	Arih1	5487	75.08628691	6.9352937096886e-05	1791	28838	2	994	2	0	75.08628691	77.91860964	s25
s25	kidney	4TU -ve	18	Arih2	3406	37.24098536	0.00014758	897	13552	2	493	2	8	37.24098536	38.64574905	s25
s25	kidney	4TU -ve	18	Arl1	1041	183.3344249	0.000381939	328	47128	18	2427	18	750	183.3344249	190.2499654	s25
s25	kidney	4TU -ve	18	Arl10	627	4.758990015	0	171	1084	0	63	0	0	4.758990015	4.938503428	s25
s25	kidney	4TU -ve	18	Arl11	663	0.453237144	0	163	143	0	6	0	0	0.453237144	0.47033366	s25
s25	kidney	4TU -ve	18	Arl13b	1947	3.097120486	0	666	1426	0	41	0	0	3.097120486	3.213946675	s25
s25	kidney	4TU -ve	18	Arl14ep	2289	17.6007091	0	738	6298	0	233	0	3	17.6007091	18.26462379	s25
s25	kidney	4TU -ve	18	Arl15	3200	26.96761009	0.000107009	964	9345	1	357	1	0	26.96761009	27.98485276	s25
s25	kidney	4TU -ve	18	Arl16	212	2.719422866	0	42	504	0	36	0	0	2.719422866	2.822001959	s25
s25	kidney	4TU -ve	18	Arl2	284	34.2194044	0	57	5512	0	453	0	0	34.2194044	35.51019132	s25
s25	kidney	4TU -ve	18	Arl2bp	1307	39.96040822	7.12961642663625e-05	379	14026	1	529	1	1	39.96040822	41.46775101	s25
s25	kidney	4TU -ve	18	Arl3	230	124.3380566	0.000254091	56	39356	10	1646	11	0	124.3380566	129.0282007	s25
s25	kidney	4TU -ve	18	Arl4a	6393	31.65106058	9.04322662325918e-05	2008	11058	1	419	1	0	31.65106058	32.84496724	s25
s25	kidney	4TU -ve	18	Arl4c	4356	6.269780496	0	1177	2232	0	83	0	0	6.269780496	6.506282294	s25
s25	kidney	4TU -ve	18	Arl4d	577	5.816543352	0	173	2609	0	77	0	0	5.816543352	6.035948634	s25
s25	kidney	4TU -ve	18	Arl5a	4433	137.7085524	0.000136298	1433	58695	8	1823	8	1489	137.7085524	142.9030436	s25
s25	kidney	4TU -ve	18	Arl5b	6534	13.21941671	0	2238	5764	0	175	0	0	13.21941671	13.71806508	s25
s25	kidney	4TU -ve	18	Arl5c	1173	0.226618572	0	314	82	0	3	0	0	0.226618572	0.23516683	s25
s25	kidney	4TU -ve	18	Arl6	870	25.91005675	0.000104243	316	9593	1	343	1	2	25.91005675	26.88740755	s25
s25	kidney	4TU -ve	18	Arl6ip1	1855	811.0678698	0.00023704	595	329059	78	10737	76	60	811.0678698	841.6620842	s25
s25	kidney	4TU -ve	18	Arl6ip4	155	36.33451107	0.000118751	41	8421	1	481	1	2	36.33451107	37.70508173	s25
s25	kidney	4TU -ve	18	Arl6ip5	743	8.687045266	0	217	2314	0	115	0	0	8.687045266	9.01472848	s25
s25	kidney	4TU -ve	18	Arl6ip6	1832	10.95323099	0	709	5292	0	145	0	0	10.95323099	11.36639678	s25
s25	kidney	4TU -ve	18	Arl8a	998	20.62229007	0.00019253	301	10388	2	273	2	4	20.62229007	21.40018152	s25
s25	kidney	4TU -ve	18	Arl8b	3726	96.61505127	0.000415036	1182	33732	14	1279	14	37	96.61505127	100.2594585	s25
s25	kidney	4TU -ve	18	Arl9	18	0.075539524	0	1	1	0	1	0	0	0.075539524	0.078388943	s25
s25	kidney	4TU -ve	18	Armc1	2630	135.8200642	0.00016741	869	47787	8	1798	8	78	135.8200642	140.9433201	s25
s25	kidney	4TU -ve	18	Armc10	2019	17.07193244	0.000147601	613	6775	1	226	1	11	17.07193244	17.71590119	s25
s25	kidney	4TU -ve	18	Armc2	5195	0.528776668	0	1369	155	0	7	0	0	0.528776668	0.548722603	s25
s25	kidney	4TU -ve	18	Armc3	115	0.075539524	0	31	24	0	1	0	0	0.075539524	0.078388943	s25
s25	kidney	4TU -ve	18	Armc5	283	22.81293626	0.000231642	55	4317	1	302	1	3	22.81293626	23.67346088	s25
s25	kidney	4TU -ve	18	Armc6	493	7.327333833	0.000542299	109	1844	1	97	1	1	7.327333833	7.6037275	s25
s25	kidney	4TU -ve	18	Armc7	1393	3.323739058	0	308	733	0	44	0	0	3.323739058	3.449113505	s25
s25	kidney	4TU -ve	18	Armc8	3989	23.64387103	0.000218126	1228	9169	2	313	2	1	23.64387103	24.53573925	s25
s25	kidney	4TU -ve	18	Armc9	3053	4.230213347	0	782	1199	0	56	0	0	4.230213347	4.389780825	s25
s25	kidney	4TU -ve	18	Armcx1	396	4.683450491	0	145	2162	0	62	0	0	4.683450491	4.860114485	s25
s25	kidney	4TU -ve	18	Armcx2	383	9.669059079	0	136	4054	0	128	0	0	9.669059079	10.03378474	s25
s25	kidney	4TU -ve	18	Armcx3	1723	9.820138127	0.000504796	528	3962	2	130	2	128	9.820138127	10.19056263	s25
s25	kidney	4TU -ve	18	Armcx4	342	3.021580962	0	131	1278	0	40	0	0	3.021580962	3.135557732	s25
s25	kidney	4TU -ve	18	Armcx5	325	2.946041438	0	134	1564	0	39	0	0	2.946041438	3.057168789	s25
s25	kidney	4TU -ve	18	Armcx6	714	0.528776668	0	181	157	0	7	0	1	0.528776668	0.548722603	s25
s25	kidney	4TU -ve	18	Armt1	4626	14.88128624	0	1423	5196	0	197	0	1	14.88128624	15.44262183	s25
s25	kidney	4TU -ve	18	Arnt	2290	19.41365768	0.00012631	760	7917	1	257	1	1	19.41365768	20.14595843	s25
s25	kidney	4TU -ve	18	Arnt2	4995	24.32372675	0	1228	10277	0	322	0	2	24.32372675	25.24123974	s25
s25	kidney	4TU -ve	18	Arntl	507	6.345320021	0	185	3064	0	84	0	0	6.345320021	6.584671237	s25
s25	kidney	4TU -ve	18	Arntl2	1947	1.435250957	0	539	330	0	19	0	0	1.435250957	1.489389923	s25
s25	kidney	4TU -ve	18	Arpc1a	804	40.86688251	0.001043365	221	15335	16	541	17	5	40.86688251	42.40841833	s25
s25	kidney	4TU -ve	18	Arpc1b	2048	143.9783328	0.000120967	477	33067	4	1906	4	137	143.9783328	149.4093259	s25
s25	kidney	4TU -ve	18	Arpc2	414	284.9350847	0.000183547	140	87171	16	3772	16	11	284.9350847	295.6830941	s25
s25	kidney	4TU -ve	18	Arpc3	420	79.69419788	9.64351152399627e-05	110	31109	3	1055	3	2	79.69419788	82.70033519	s25
s25	kidney	4TU -ve	18	Arpc4	1672	67.60787403	0.000163586	445	18339	3	895	3	0	67.60787403	70.15810426	s25
s25	kidney	4TU -ve	18	Arpc5	1275	130.8344557	4.07672394463809e-05	401	49059	2	1732	2	23	130.8344557	135.7696498	s25
s25	kidney	4TU -ve	18	Arpc5l	999	128.6438095	0.000130948	280	38183	5	1703	5	2	128.6438095	133.4963704	s25
s25	kidney	4TU -ve	18	Arpin	1481	11.6330867	0.000890274	431	4493	4	154	4	1	11.6330867	12.07189727	s25
s25	kidney	4TU -ve	18	Arpp19	3508	169.661771	0.000172642	1187	34754	6	2246	9	117	169.661771	176.0615667	s25
s25	kidney	4TU -ve	18	Arpp21	5951	0.37769762	0	1711	10	0	5	0	5	0.37769762	0.391944717	s25
s25	kidney	4TU -ve	18	Arrb1	5618	35.88127393	0.000210881	1463	9484	2	475	2	5	35.88127393	37.23474807	s25
s25	kidney	4TU -ve	18	Arrb2	1365	11.78416575	0	308	2799	0	156	0	0	11.78416575	12.22867516	s25
s25	kidney	4TU -ve	18	Arrdc1	998	15.86330005	0.000246731	245	4053	1	210	1	0	15.86330005	16.46167809	s25
s25	kidney	4TU -ve	18	Arrdc2	812	17.29855101	0	166	3747	0	229	0	0	17.29855101	17.95106802	s25
s25	kidney	4TU -ve	18	Arrdc3	2801	30.51796772	6.87426960885406e-05	921	14547	1	404	1	0	30.51796772	31.66913309	s25
s25	kidney	4TU -ve	18	Arrdc4	2598	4.230213347	0	776	938	0	56	0	0	4.230213347	4.389780825	s25
s25	kidney	4TU -ve	18	Arsa	1156	13.21941671	0.000780843	261	3842	3	175	3	0	13.21941671	13.71806508	s25
s25	kidney	4TU -ve	18	Arsb	2285	79.08988168	7.52303930788038e-05	669	26585	2	1047	2	3	79.08988168	82.07322364	s25
s25	kidney	4TU -ve	18	Arsg	837	38.60069679	0	225	11216	0	511	0	1	38.60069679	40.05675003	s25
s25	kidney	4TU -ve	18	Arsi	793	0.528776668	0	211	110	0	7	0	0	0.528776668	0.548722603	s25
s25	kidney	4TU -ve	18	Arsk	2113	13.14387719	0.000350877	728	5700	2	174	2	0	13.14387719	13.63967613	s25
s25	kidney	4TU -ve	18	Art2b	1890	0.453237144	0	498	146	0	6	0	0	0.453237144	0.47033366	s25
s25	kidney	4TU -ve	18	Art3	420	4.230213347	0	142	1637	0	56	0	0	4.230213347	4.389780825	s25
s25	kidney	4TU -ve	18	Art4	1124	7.553952405	0.001948368	253	2053	4	100	4	0	7.553952405	7.83889433	s25
s25	kidney	4TU -ve	18	Artn	431	0.302158096	0	103	104	0	4	0	0	0.302158096	0.313555773	s25
s25	kidney	4TU -ve	18	Arv1	1181	2.643883342	0	313	1075	0	35	0	0	2.643883342	2.743613016	s25
s25	kidney	4TU -ve	18	Arvcf	2565	28.17624247	0.00041511	590	7227	3	373	3	3	28.17624247	29.23907585	s25
s25	kidney	4TU -ve	18	Arx	954	0.151079048	0	265	64	0	2	0	0	0.151079048	0.156777887	s25
s25	kidney	4TU -ve	18	Arxes1	898	1.284171909	0	314	385	0	17	0	0	1.284171909	1.332612036	s25
s25	kidney	4TU -ve	18	Arxes2	854	3.021580962	0	314	1236	0	40	0	0	3.021580962	3.135557732	s25
s25	kidney	4TU -ve	18	As3mt	527	32.25537677	0	145	11634	0	427	0	0	32.25537677	33.47207879	s25
s25	kidney	4TU -ve	18	Asah1	1980	42.67983109	0.000793791	615	11338	9	565	9	39	42.67983109	44.28975297	s25
s25	kidney	4TU -ve	18	Asah2	2104	15.33452338	0	668	5017	0	203	0	2	15.33452338	15.91295549	s25
s25	kidney	4TU -ve	18	Asap1	2590	13.44603528	0	792	4534	0	178	0	0	13.44603528	13.95323191	s25
s25	kidney	4TU -ve	18	Asap2	2379	14.42804909	0.001258088	745	5564	7	191	7	1	14.42804909	14.97228817	s25
s25	kidney	4TU -ve	18	Asap3	1356	2.79496239	0	341	751	0	37	0	0	2.79496239	2.900390902	s25
s25	kidney	4TU -ve	18	Asb1	5004	13.29495623	0.000240038	1524	4166	1	176	1	5	13.29495623	13.79645402	s25
s25	kidney	4TU -ve	18	Asb10	836	0.151079048	0	195	30	0	2	0	0	0.151079048	0.156777887	s25
s25	kidney	4TU -ve	18	Asb11	422	3.399278582	0	134	1164	0	45	0	0	3.399278582	3.527502449	s25
s25	kidney	4TU -ve	18	Asb13	3515	66.47478117	8.56164383561644e-05	910	23360	2	880	2	3	66.47478117	68.98227011	s25
s25	kidney	4TU -ve	18	Asb15	2388	2.870501914	0	821	1276	0	38	0	0	2.870501914	2.978779846	s25
s25	kidney	4TU -ve	18	Asb2	396	1.737409053	0	84	374	0	23	0	0	1.737409053	1.802945696	s25
s25	kidney	4TU -ve	18	Asb3	3731	5.741003828	0	1246	2871	0	76	0	0	5.741003828	5.957559691	s25
s25	kidney	4TU -ve	18	Asb4	2411	1.057553337	0	771	458	0	14	0	0	1.057553337	1.097445206	s25
s25	kidney	4TU -ve	18	Asb6	1331	9.895677651	0	273	2607	0	131	0	0	9.895677651	10.26895157	s25
s25	kidney	4TU -ve	18	Asb7	3997	14.50358862	0.00051644	1204	5809	3	192	3	0	14.50358862	15.05067711	s25
s25	kidney	4TU -ve	18	Asb8	1169	35.8057344	0.000241916	352	12401	3	474	3	0	35.8057344	37.15635913	s25
s25	kidney	4TU -ve	18	Asb9	88	36.93882726	0	24	7897	0	489	1	0	36.93882726	38.33219328	s25
s25	kidney	4TU -ve	18	Ascc1	288	69.19420403	0	70	15919	0	916	0	17	69.19420403	71.80427207	s25
s25	kidney	4TU -ve	18	Ascc2	2621	32.0287582	0.000127763	660	7827	1	424	1	0	32.0287582	33.23691196	s25
s25	kidney	4TU -ve	18	Ascc3	2060	14.27697005	0	672	4746	0	189	0	44	14.27697005	14.81551028	s25
s25	kidney	4TU -ve	18	Ascl2	529	0.37769762	0	149	124	0	5	0	0	0.37769762	0.391944717	s25
s25	kidney	4TU -ve	18	Ascl3	121	0.226618572	0	34	39	0	3	0	0	0.226618572	0.23516683	s25
s25	kidney	4TU -ve	18	Ascl4	993	0.37769762	0	288	73	0	5	0	3	0.37769762	0.391944717	s25
s25	kidney	4TU -ve	18	Asf1a	1371	20.54675054	0.000148126	470	6751	1	272	1	0	20.54675054	21.32179258	s25
s25	kidney	4TU -ve	18	Asf1b	857	0.830934765	0	246	327	0	11	0	0	0.830934765	0.862278376	s25
s25	kidney	4TU -ve	18	Asgr1	251	0.528776668	0	78	164	0	7	0	0	0.528776668	0.548722603	s25
s25	kidney	4TU -ve	18	Asgr2	306	0.226618572	0	59	64	0	3	0	0	0.226618572	0.23516683	s25
s25	kidney	4TU -ve	18	Ash1l	2293	18.28056482	0	693	7373	0	242	0	0	18.28056482	18.97012428	s25
s25	kidney	4TU -ve	18	Ash2l	3119	46.83450491	0.000373599	868	16060	6	620	6	7	46.83450491	48.60114485	s25
s25	kidney	4TU -ve	18	Asic2	888	0.151079048	0	246	96	0	2	0	0	0.151079048	0.156777887	s25
s25	kidney	4TU -ve	18	Asic3	326	0.151079048	0	76	35	0	2	0	0	0.151079048	0.156777887	s25
s25	kidney	4TU -ve	18	Asl	298	170.7193244	0.000463285	55	12951	6	2260	6	3	170.7193244	177.1590119	s25
s25	kidney	4TU -ve	18	Asna1	660	36.93882726	0	131	5659	0	489	0	29	36.93882726	38.33219328	s25
s25	kidney	4TU -ve	18	Asns	146	7.100715261	0	34	1434	0	94	0	0	7.100715261	7.368560671	s25
s25	kidney	4TU -ve	18	Asnsd1	1113	35.42803678	0.00011733	339	8523	1	469	3	2	35.42803678	36.76441441	s25
s25	kidney	4TU -ve	18	Aspa	577	80.97836979	0.000147237	181	27167	4	1072	4	3	80.97836979	84.03294722	s25
s25	kidney	4TU -ve	18	Aspdh	640	59.82730305	0.000100331	127	9967	1	792	1	13	59.82730305	62.0840431	s25
s25	kidney	4TU -ve	18	Aspg	1550	29.08271676	0	356	8572	0	385	0	2	29.08271676	30.17974317	s25
s25	kidney	4TU -ve	18	Asph	8571	62.09348877	9.76896400136765e-05	2846	20473	2	822	2	6	62.09348877	64.4357114	s25
s25	kidney	4TU -ve	18	Aspm	341	0.302158096	0	141	162	0	4	0	0	0.302158096	0.313555773	s25
s25	kidney	4TU -ve	18	Aspn	934	2.492804294	0	323	1011	0	33	0	0	2.492804294	2.586835129	s25
s25	kidney	4TU -ve	18	Aspscr1	873	40.03594775	0	167	4308	0	530	6	0	40.03594775	41.54613995	s25
s25	kidney	4TU -ve	18	Asrgl1	3132	6.723017641	0	856	1236	0	89	0	12	6.723017641	6.976615954	s25
s25	kidney	4TU -ve	18	Ass1	255	2167.833261	0.000128892	62	372406	48	28698	48	9126	2167.833261	2249.605895	s25
s25	kidney	4TU -ve	18	Aste1	2330	5.816543352	0.000615764	646	1624	1	77	1	0	5.816543352	6.035948634	s25
s25	kidney	4TU -ve	18	Astl	877	0.075539524	0	223	17	0	1	0	0	0.075539524	0.078388943	s25
s25	kidney	4TU -ve	18	Astn1	4222	0.302158096	0	1199	110	0	4	0	0	0.302158096	0.313555773	s25
s25	kidney	4TU -ve	18	Astn2	649	0.453237144	0	203	138	0	6	0	0	0.453237144	0.47033366	s25
s25	kidney	4TU -ve	18	Asxl1	1934	16.54315577	0	623	4029	0	219	3	26	16.54315577	17.16717858	s25
s25	kidney	4TU -ve	18	Asxl2	10725	62.01794925	0	3221	16619	0	821	1	1	62.01794925	64.35732245	s25
s25	kidney	4TU -ve	18	Asxl3	4678	1.964027625	0	1441	828	0	26	0	0	1.964027625	2.038112526	s25
s25	kidney	4TU -ve	18	Atad1	1681	86.11505742	0.000302572	611	33050	10	1140	8	2	86.11505742	89.36339537	s25
s25	kidney	4TU -ve	18	Atad2	1481	1.964027625	0	555	722	0	26	0	0	1.964027625	2.038112526	s25
s25	kidney	4TU -ve	18	Atad2b	3910	19.7913553	0.000303337	1312	9890	3	262	3	2	19.7913553	20.53790315	s25
s25	kidney	4TU -ve	18	Atad3a	1268	39.28055251	0	288	9032	0	520	0	12	39.28055251	40.76225052	s25
s25	kidney	4TU -ve	18	Atad5	1423	0.226618572	0	558	101	0	3	0	0	0.226618572	0.23516683	s25
s25	kidney	4TU -ve	18	Atat1	2351	16.46761624	0.000183587	569	5447	1	218	1	0	16.46761624	17.08878964	s25
s25	kidney	4TU -ve	18	Ate1	3291	58.84528924	0.000232721	1003	17188	4	779	4	3	58.84528924	61.06498683	s25
s25	kidney	4TU -ve	18	Atf1	1874	32.0287582	0	585	12399	0	424	0	51	32.0287582	33.23691196	s25
s25	kidney	4TU -ve	18	Atf2	2815	48.42083492	5.0666261336576e-05	959	19737	1	641	1	3	48.42083492	50.24731266	s25
s25	kidney	4TU -ve	18	Atf3	1186	1.359711433	0	300	514	0	18	0	0	1.359711433	1.411000979	s25
s25	kidney	4TU -ve	18	Atf4	81	102.053897	6.23558022073954e-05	35	32074	2	1351	2	3	102.053897	105.9034624	s25
s25	kidney	4TU -ve	18	Atf5	669	18.28056482	0	157	4229	0	242	0	0	18.28056482	18.97012428	s25
s25	kidney	4TU -ve	18	Atf6	5205	31.12228391	0.000321932	1442	12425	4	412	4	3	31.12228391	32.29624464	s25
s25	kidney	4TU -ve	18	Atf6b	628	31.57552105	0.000245942	166	12198	3	418	3	0	31.57552105	32.7665783	s25
s25	kidney	4TU -ve	18	Atf7	7617	10.72661242	0.000297265	2383	3364	1	142	1	0	10.72661242	11.13122995	s25
s25	kidney	4TU -ve	18	Atf7ip	3969	38.37407822	7.79119594857811e-05	1244	12835	1	508	1	7	38.37407822	39.8215832	s25
s25	kidney	4TU -ve	18	Atg10	1187	21.9820015	0	353	7762	0	291	0	0	21.9820015	22.8111825	s25
s25	kidney	4TU -ve	18	Atg101	273	32.63307439	9.27557740469344e-05	87	10781	1	432	1	3	32.63307439	33.86402351	s25
s25	kidney	4TU -ve	18	Atg12	2033	106.2841103	0.000291476	617	37739	11	1407	8	4	106.2841103	110.2932432	s25
s25	kidney	4TU -ve	18	Atg13	1768	42.45321252	0	441	10739	0	562	0	2	42.45321252	44.05458614	s25
s25	kidney	4TU -ve	18	Atg14	1944	17.52516958	0	575	5748	0	232	0	0	17.52516958	18.18623485	s25
s25	kidney	4TU -ve	18	Atg16l1	1119	28.10070295	0.00063314	291	11056	7	372	7	0	28.10070295	29.16068691	s25
s25	kidney	4TU -ve	18	Atg16l2	6184	7.100715261	0	1698	2350	0	94	0	3	7.100715261	7.368560671	s25
s25	kidney	4TU -ve	18	Atg2a	498	21.37768531	0	115	5553	0	283	0	0	21.37768531	22.18407095	s25
s25	kidney	4TU -ve	18	Atg2b	937	18.12948577	0.000156421	287	6393	1	240	1	0	18.12948577	18.81334639	s25
s25	kidney	4TU -ve	18	Atg3	797	59.52514495	0.00038478	296	23390	9	788	9	0	59.52514495	61.77048732	s25
s25	kidney	4TU -ve	18	Atg4a	956	31.57552105	0	288	10938	0	418	0	0	31.57552105	32.7665783	s25
s25	kidney	4TU -ve	18	Atg4a-ps	879	0.302158096	0	260	54	0	4	0	0	0.302158096	0.313555773	s25
s25	kidney	4TU -ve	18	Atg4b	3521	41.54673823	7.52728641324802e-05	895	13285	1	550	1	0	41.54673823	43.11391882	s25
s25	kidney	4TU -ve	18	Atg4c	1223	21.22660626	0	438	7162	0	281	0	0	21.22660626	22.02729307	s25
s25	kidney	4TU -ve	18	Atg4d	4480	28.10070295	0.000146735	1137	6815	1	372	1	14	28.10070295	29.16068691	s25
s25	kidney	4TU -ve	18	Atg5	1239	74.1042731	0.000361707	397	24882	9	981	9	0	74.1042731	76.89955338	s25
s25	kidney	4TU -ve	18	Atg7	1591	17.6007091	0.000236574	338	4227	1	233	1	0	17.6007091	18.26462379	s25
s25	kidney	4TU -ve	18	Atg9a	3912	33.9172463	0	921	6833	0	449	0	0	33.9172463	35.19663554	s25
s25	kidney	4TU -ve	18	Atic	960	15.63668148	0.000917768	312	5448	5	207	5	0	15.63668148	16.22651126	s25
s25	kidney	4TU -ve	18	Atl1	3079	1.812948577	0	994	885	0	24	0	2	1.812948577	1.881334639	s25
s25	kidney	4TU -ve	18	Atl2	3698	67.8344926	6.58457891617831e-05	1192	30374	2	898	2	1	67.8344926	70.39327109	s25
s25	kidney	4TU -ve	18	Atl3	4572	29.91365153	0.000265463	1536	11301	3	396	3	0	29.91365153	31.04202155	s25
s25	kidney	4TU -ve	18	Atm	597	12.76617957	0.000679117	174	2945	2	169	2	0	12.76617957	13.24773142	s25
s25	kidney	4TU -ve	18	Atmin	2386	34.06832535	0.000255276	659	11752	3	451	3	7	34.06832535	35.35341343	s25
s25	kidney	4TU -ve	18	Atn1,Gm45234	528	56.27694542	0.000309617	124	16149	5	745	5	3	56.27694542	58.39976276	s25
s25	kidney	4TU -ve	18	Atoh7	674	0.830934765	0	217	273	0	11	0	0	0.830934765	0.862278376	s25
s25	kidney	4TU -ve	18	Atoh8	1122	2.643883342	0	222	652	0	35	0	0	2.643883342	2.743613016	s25
s25	kidney	4TU -ve	18	Atox1	188	229.8667717	0.000111982	41	44650	5	3043	7	2	229.8667717	238.5375545	s25
s25	kidney	4TU -ve	18	Atp10a	683	0.755395241	0	201	189	0	10	0	0	0.755395241	0.783889433	s25
s25	kidney	4TU -ve	18	Atp10b	2384	2.870501914	0	638	1254	0	38	0	0	2.870501914	2.978779846	s25
s25	kidney	4TU -ve	18	Atp10d	1529	6.571938593	0.000383289	497	2609	1	87	1	0	6.571938593	6.819838067	s25
s25	kidney	4TU -ve	18	Atp11a	7230	827.3088674	0.000129584	1852	262378	34	10952	34	2	827.3088674	858.5157071	s25
s25	kidney	4TU -ve	18	Atp11b	1344	34.89926011	0	455	12276	0	462	0	1	34.89926011	36.21569181	s25
s25	kidney	4TU -ve	18	Atp11c	2507	7.176254785	0	871	2932	0	95	0	0	7.176254785	7.446949614	s25
s25	kidney	4TU -ve	18	Atp12a	629	0.37769762	0	206	160	0	5	0	0	0.37769762	0.391944717	s25
s25	kidney	4TU -ve	18	Atp13a1	220	45.47479348	9.67398664989842e-05	48	10337	1	602	1	0	45.47479348	47.19014387	s25
s25	kidney	4TU -ve	18	Atp13a2	340	14.73020719	0	71	3637	0	195	0	2	14.73020719	15.28584394	s25
s25	kidney	4TU -ve	18	Atp13a3	3281	84.98196456	0.000304827	1175	36086	11	1125	11	2	84.98196456	88.18756122	s25
s25	kidney	4TU -ve	18	Atp1a1	337	4207.324871	0.000137017	79	1598339	219	55697	219	7	4207.324871	4366.028975	s25
s25	kidney	4TU -ve	18	Atp1a2	3162	33.38846963	0	738	5572	0	442	0	2	33.38846963	34.64791294	s25
s25	kidney	4TU -ve	18	Atp1b1	1167	2980.563001	0.000202747	411	971656	197	39457	199	797	2980.563001	3092.992536	s25
s25	kidney	4TU -ve	18	Atp1b2	1512	9.517980031	0	447	3008	0	126	0	3	9.517980031	9.877006856	s25
s25	kidney	4TU -ve	18	Atp1b3	869	111.571877	0.000230977	274	38965	9	1477	9	5	111.571877	115.7804693	s25
s25	kidney	4TU -ve	18	Atp1b4	3047	0.075539524	0	871	6	0	1	0	1	0.075539524	0.078388943	s25
s25	kidney	4TU -ve	18	Atp23	472	9.669059079	0	141	3040	0	128	0	0	9.669059079	10.03378474	s25
s25	kidney	4TU -ve	18	Atp2a1	306	0.075539524	0	72	8	0	1	0	0	0.075539524	0.078388943	s25
s25	kidney	4TU -ve	18	Atp2a2	2050	316.5106058	0.000259389	682	127222	33	4190	33	9	316.5106058	328.4496724	s25
s25	kidney	4TU -ve	18	Atp2a3	1341	8.687045266	0.000480769	342	2080	1	115	1	0	8.687045266	9.01472848	s25
s25	kidney	4TU -ve	18	Atp2b1	5176	73.19779881	6.68985817500669e-05	1670	29896	2	969	2	130	73.19779881	75.95888606	s25
s25	kidney	4TU -ve	18	Atp2b2	5137	0.528776668	0	1408	211	0	7	0	0	0.528776668	0.548722603	s25
s25	kidney	4TU -ve	18	Atp2b3	836	0.226618572	0	179	60	0	3	0	0	0.226618572	0.23516683	s25
s25	kidney	4TU -ve	18	Atp2b4	7542	30.66904677	0.001201442	2124	7491	9	406	9	71	30.66904677	31.82591098	s25
s25	kidney	4TU -ve	18	Atp2c1	2907	40.48918489	0.000123403	1026	16207	2	536	2	3	40.48918489	42.01647361	s25
s25	kidney	4TU -ve	18	Atp4a	815	18.80934149	0	188	4941	0	249	0	5	18.80934149	19.51884688	s25
s25	kidney	4TU -ve	18	Atp4b	421	0.151079048	0	96	0	0	2	0	2	0.151079048	0.156777887	s25
s25	kidney	4TU -ve	18	Atp5a1	659	2063.059941	0.000188238	197	674678	127	27311	125	63	2063.059941	2140.880431	s25
s25	kidney	4TU -ve	18	Atp5b	272	3171.904615	0.000168065	83	821113	138	41990	159	1847	3171.904615	3291.551729	s25
s25	kidney	4TU -ve	18	Atp5c1	176	643.3701264	0.000175632	49	216362	38	8517	38	4979	643.3701264	667.6386301	s25
s25	kidney	4TU -ve	18	Atp5d	325	661.046375	0.00012507	66	127928	16	8751	16	135	661.046375	685.9816428	s25
s25	kidney	4TU -ve	18	Atp5e	153	782.7405482	0.000225893	41	185929	42	10362	42	81	782.7405482	812.2662305	s25
s25	kidney	4TU -ve	18	Atp5f1	1046	888.646961	0.000107705	288	315678	34	11764	34	194	888.646961	922.167529	s25
s25	kidney	4TU -ve	18	Atp5g1	4252	457.6184367	0.000381187	1194	89195	34	6058	37	2332	457.6184367	474.8802185	s25
s25	kidney	4TU -ve	18	Atp5g2	461	293.9998276	9.30851063829787e-05	146	75200	7	3892	9	3790	293.9998276	305.0897673	s25
s25	kidney	4TU -ve	18	Atp5g3	146	2077.185832	0.000135067	51	658932	89	27498	126	4	2077.185832	2155.539163	s25
s25	kidney	4TU -ve	18	Atp5h	59	842.2656932	0.000411306	10	60782	25	11150	29	4695	842.2656932	874.0367178	s25
s25	kidney	4TU -ve	18	Atp5j	92	374.9026579	0.000308874	28	119790	37	4963	37	4927	374.9026579	389.0443256	s25
s25	kidney	4TU -ve	18	Atp5j2	426	970.1541074	0.00025154	100	202751	51	12843	50	99	970.1541074	1006.749199	s25
s25	kidney	4TU -ve	18	Atp5k	68	390.6904184	0.000160315	22	87328	14	5172	18	60	390.6904184	405.4276148	s25
s25	kidney	4TU -ve	18	Atp5l	151	1156.661192	0.00019564	55	281129	55	15312	78	15135	1156.661192	1200.2915	s25
s25	kidney	4TU -ve	18	Atp5o	351	925.5857882	0.000115215	79	225665	26	12253	26	296	925.5857882	960.4997223	s25
s25	kidney	4TU -ve	18	Atp5s	827	11.6330867	0.000245278	258	4077	1	154	1	1	11.6330867	12.07189727	s25
s25	kidney	4TU -ve	18	Atp6ap1	1843	218.1581455	9.41250294140717e-05	548	63745	6	2888	6	0	218.1581455	226.3872683	s25
s25	kidney	4TU -ve	18	Atp6ap2	1176	247.1653227	6.75128274372131e-05	424	88872	6	3272	5	4	247.1653227	256.4886225	s25
s25	kidney	4TU -ve	18	Atp6v0a1	1314	38.07192012	0.000336474	303	11888	4	504	4	1	38.07192012	39.50802742	s25
s25	kidney	4TU -ve	18	Atp6v0a2	5184	92.61145649	0.00014979	1360	26704	4	1226	4	4	92.61145649	96.10484449	s25
s25	kidney	4TU -ve	18	Atp6v0a4	507	124.5646752	0.00028082	152	42732	12	1649	11	0	124.5646752	129.2633675	s25
s25	kidney	4TU -ve	18	Atp6v0b	289	155.53588	0.000160994	86	43480	7	2059	7	3	155.53588	161.4028343	s25
s25	kidney	4TU -ve	18	Atp6v0c,Gm43796	744	674.7945684	0.000147526	203	176240	26	8933	26	8838	674.7945684	700.2484305	s25
s25	kidney	4TU -ve	18	Atp6v0d1	438	91.93160077	0.000333306	119	24002	8	1217	8	7	91.93160077	95.399344	s25
s25	kidney	4TU -ve	18	Atp6v0d2	1378	29.46041438	0.000125423	404	7973	1	390	1	3	29.46041438	30.57168789	s25
s25	kidney	4TU -ve	18	Atp6v0e	2936	257.6653165	0.000491159	934	81440	40	3411	40	0	257.6653165	267.3846856	s25
s25	kidney	4TU -ve	18	Atp6v0e2	1407	45.62587253	0	378	11692	0	604	0	0	45.62587253	47.34692176	s25
s25	kidney	4TU -ve	18	Atp6v1a	2022	836.902387	0.000163447	664	312028	51	11079	51	11	836.902387	868.4711029	s25
s25	kidney	4TU -ve	18	Atp6v1b1	1725	58.61867067	0.000426128	458	16427	7	776	7	0	58.61867067	60.82982	s25
s25	kidney	4TU -ve	18	Atp6v1b2	1142	376.7156065	0.000233316	365	132867	31	4987	31	1	376.7156065	390.9256603	s25
s25	kidney	4TU -ve	18	Atp6v1c1	1033	106.2085708	0.000295055	321	33892	10	1406	9	1	106.2085708	110.2148543	s25
s25	kidney	4TU -ve	18	Atp6v1c2	961	22.35969912	0	222	7059	0	296	7	0	22.35969912	23.20312722	s25
s25	kidney	4TU -ve	18	Atp6v1d	2744	132.7229438	6.00084011761647e-05	867	49993	3	1757	3	4	132.7229438	137.7293734	s25
s25	kidney	4TU -ve	18	Atp6v1e1	458	207.4315331	0.000257457	131	81567	21	2746	21	0	207.4315331	215.2560383	s25
s25	kidney	4TU -ve	18	Atp6v1f	244	368.2551798	0.000108038	77	129584	14	4875	14	39	368.2551798	382.1460986	s25
s25	kidney	4TU -ve	18	Atp6v1g1	632	384.1940193	0.000170794	222	146375	25	5086	25	4060	384.1940193	398.6861656	s25
s25	kidney	4TU -ve	18	Atp6v1g2	969	2.039567149	0	275	694	0	27	0	0	2.039567149	2.116501469	s25
s25	kidney	4TU -ve	18	Atp6v1g3	1502	62.47118639	0.000148346	486	13482	2	827	3	4	62.47118639	64.82765611	s25
s25	kidney	4TU -ve	18	Atp6v1h	364	76.37045882	5.25693257983966e-05	146	38045	2	1011	2	0	76.37045882	79.25122168	s25
s25	kidney	4TU -ve	18	Atp7a	311	34.06832535	8.63483291598308e-05	96	11581	1	451	1	0	34.06832535	35.35341343	s25
s25	kidney	4TU -ve	18	Atp7b	1866	1.284171909	0	505	483	0	17	0	2	1.284171909	1.332612036	s25
s25	kidney	4TU -ve	18	Atp8a1	6617	9.140282411	0.000251256	2027	3980	1	121	1	3	9.140282411	9.48506214	s25
s25	kidney	4TU -ve	18	Atp8a2	11257	0.679855716	0	3011	225	0	9	0	1	0.679855716	0.70550049	s25
s25	kidney	4TU -ve	18	Atp8b1	2361	3.474818106	0	789	1614	0	46	0	0	3.474818106	3.605891392	s25
s25	kidney	4TU -ve	18	Atp8b2	1938	2.41726477	0	516	912	0	32	0	2	2.41726477	2.508446186	s25
s25	kidney	4TU -ve	18	Atp8b4	3209	0.755395241	0	883	264	0	10	0	0	0.755395241	0.783889433	s25
s25	kidney	4TU -ve	18	Atp8b5	6093	1.964027625	0	1668	551	0	26	0	0	1.964027625	2.038112526	s25
s25	kidney	4TU -ve	18	Atp9a	334	57.03234066	0	70	17372	0	755	0	2	57.03234066	59.18365219	s25
s25	kidney	4TU -ve	18	Atp9b	5844	11.6330867	0.000405844	1525	2464	1	154	1	4	11.6330867	12.07189727	s25
s25	kidney	4TU -ve	18	Atpaf1	2185	44.34170062	0.000221092	650	13569	3	587	3	451	44.34170062	46.01430972	s25
s25	kidney	4TU -ve	18	Atpaf2	1151	15.86330005	0	299	4914	0	210	0	0	15.86330005	16.46167809	s25
s25	kidney	4TU -ve	18	Atpif1	127	711.8844747	0.000128912	33	155145	20	9424	25	11	711.8844747	738.7374017	s25
s25	kidney	4TU -ve	18	Atr	157	4.230213347	0	60	346	0	56	0	0	4.230213347	4.389780825	s25
s25	kidney	4TU -ve	18	Atraid	720	231.3775622	0.000143727	200	76534	11	3063	11	19	231.3775622	240.1053333	s25
s25	kidney	4TU -ve	18	Atrip,Gm42641,Trex1	1976	21.52876436	0.000631446	396	4751	3	285	3	2	21.52876436	22.34084884	s25
s25	kidney	4TU -ve	18	Atrn	4392	23.19063388	0.000736532	1175	9504	7	307	7	0	23.19063388	24.06540559	s25
s25	kidney	4TU -ve	18	Atrnl1	2124	49.9316254	0.000170755	624	17569	3	661	3	0	49.9316254	51.81509152	s25
s25	kidney	4TU -ve	18	Atrx	8142	46.38126777	0.000106906	2855	18708	2	614	2	0	46.38126777	48.13081119	s25
s25	kidney	4TU -ve	18	Atxn1	7300	30.1402701	0.000384054	2246	13019	5	399	5	6	30.1402701	31.27718838	s25
s25	kidney	4TU -ve	18	Atxn10	289	66.32370212	0.000179703	92	22259	4	878	4	2	66.32370212	68.82549222	s25
s25	kidney	4TU -ve	18	Atxn1l	5114	24.55034532	0	1516	10594	0	325	0	0	24.55034532	25.47640657	s25
s25	kidney	4TU -ve	18	Atxn2	880	60.65823782	4.72947408248203e-05	228	21144	1	803	1	0	60.65823782	62.94632147	s25
s25	kidney	4TU -ve	18	Atxn2l	961	38.2985387	8.59180341953776e-05	223	11639	1	507	1	6	38.2985387	39.74319425	s25
s25	kidney	4TU -ve	18	Atxn3	4442	17.6007091	0.000167504	1449	5970	1	233	1	0	17.6007091	18.26462379	s25
s25	kidney	4TU -ve	18	Atxn7	4004	60.05392162	0.000194524	1266	20563	4	795	4	5	60.05392162	62.31920993	s25
s25	kidney	4TU -ve	18	Atxn7l1	5647	23.34171293	0	1451	8104	0	309	2	1	23.34171293	24.22218348	s25
s25	kidney	4TU -ve	18	Atxn7l2	137	7.780570978	0	36	2494	0	103	0	2	7.780570978	8.07406116	s25
s25	kidney	4TU -ve	18	Atxn7l3	2355	29.68703295	8.06776926179911e-05	595	12395	1	393	1	0	29.68703295	30.80685472	s25
s25	kidney	4TU -ve	18	Atxn7l3b	2999	273.6796956	0.000156464	923	83086	13	3623	13	7	273.6796956	284.0031416	s25
s25	kidney	4TU -ve	18	Auh	6725	145.6402024	0.000143475	1761	55759	8	1928	16	0	145.6402024	151.1338827	s25
s25	kidney	4TU -ve	18	Aup1	1222	104.8488594	0.000281674	274	17751	5	1388	5	7	104.8488594	108.8038533	s25
s25	kidney	4TU -ve	18	Aurka	606	1.208632385	0	174	447	0	16	0	0	1.208632385	1.254223093	s25
s25	kidney	4TU -ve	18	Aurkaip1	138	111.7984956	4.83418737310258e-05	47	20686	1	1480	5	4	111.7984956	116.0156361	s25
s25	kidney	4TU -ve	18	Aurkb	603	0.37769762	0	188	135	0	5	0	0	0.37769762	0.391944717	s25
s25	kidney	4TU -ve	18	Auts2	2037	10.72661242	0	514	3561	0	142	0	1	10.72661242	11.13122995	s25
s25	kidney	4TU -ve	18	Aven	3679	24.39926627	0	1048	8235	0	323	0	0	24.39926627	25.31962869	s25
s25	kidney	4TU -ve	18	Avl9	5415	30.21580962	7.08114997875655e-05	1664	14122	1	400	1	0	30.21580962	31.35557732	s25
s25	kidney	4TU -ve	18	Avpi1	416	23.26617341	0.000470588	103	6375	3	308	3	0	23.26617341	24.14379454	s25
s25	kidney	4TU -ve	18	Avpr1a	1092	6.723017641	0	342	2422	0	89	0	0	6.723017641	6.976615954	s25
s25	kidney	4TU -ve	18	Avpr2	1648	18.43164387	0	416	4780	0	244	0	0	18.43164387	19.12690217	s25
s25	kidney	4TU -ve	18	Awat2	565	0.226618572	0	172	24	0	3	0	0	0.226618572	0.23516683	s25
s25	kidney	4TU -ve	18	Axdnd1	552	0.453237144	0	126	117	0	6	0	0	0.453237144	0.47033366	s25
s25	kidney	4TU -ve	18	Axin1	750	27.72300533	0.000107585	208	9295	1	367	1	0	27.72300533	28.76874219	s25
s25	kidney	4TU -ve	18	Axin2	1388	1.133092861	0	379	487	0	15	0	0	1.133092861	1.17583415	s25
s25	kidney	4TU -ve	18	Axl	1389	22.73739674	0	424	6319	0	301	0	1	22.73739674	23.59507193	s25
s25	kidney	4TU -ve	18	Azgp1	993	57.10788018	5.73526038082129e-05	223	17436	1	756	1	0	57.10788018	59.26204114	s25
s25	kidney	4TU -ve	18	Azi2	4512	51.14025778	0.000453438	1394	17643	8	677	8	24	51.14025778	53.06931462	s25
s25	kidney	4TU -ve	18	Azin1	3965	76.06830072	0.000589217	1366	30549	18	1007	18	5	76.06830072	78.93766591	s25
s25	kidney	4TU -ve	18	Azin2	1033	0.982013813	0	296	281	0	13	0	0	0.982013813	1.019056263	s25
s25	kidney	4TU -ve	18	B130006D01Rik	198	0.453237144	0	48	94	0	6	0	0	0.453237144	0.47033366	s25
s25	kidney	4TU -ve	18	B230118H07Rik	1608	36.78774821	0	465	11899	0	487	0	1	36.78774821	38.17541539	s25
s25	kidney	4TU -ve	18	B230217C12Rik	2019	0.453237144	0	539	147	0	6	0	0	0.453237144	0.47033366	s25
s25	kidney	4TU -ve	18	B230219D22Rik	3858	63.90643735	0.000275082	1265	25447	7	846	7	21	63.90643735	66.31704603	s25
s25	kidney	4TU -ve	18	B2m	448	574.55362	0.000227168	153	198091	45	7606	45	8	574.55362	596.2263028	s25
s25	kidney	4TU -ve	18	B3galnt1	773	12.99279814	0.000225632	253	4432	1	172	1	0	12.99279814	13.48289825	s25
s25	kidney	4TU -ve	18	B3galnt2	2967	15.18344433	0	836	6503	0	201	0	9	15.18344433	15.7561776	s25
s25	kidney	4TU -ve	18	B3galt1	3766	0.302158096	0	1181	84	0	4	0	1	0.302158096	0.313555773	s25
s25	kidney	4TU -ve	18	B3galt2	7218	1.964027625	0	2217	710	0	26	0	4	1.964027625	2.038112526	s25
s25	kidney	4TU -ve	18	B3galt4	238	0.453237144	0	44	48	0	6	0	0	0.453237144	0.47033366	s25
s25	kidney	4TU -ve	18	B3galt5	3764	33.16185106	0.000146071	1063	13692	2	439	2	1	33.16185106	34.41274611	s25
s25	kidney	4TU -ve	18	B3galt6	2173	7.478412881	0	647	2550	0	99	0	0	7.478412881	7.760505387	s25
s25	kidney	4TU -ve	18	B3gat2	4176	93.51793078	0.000142801	1200	28011	4	1238	4	4	93.51793078	97.04551181	s25
s25	kidney	4TU -ve	18	B3gat3	400	48.26975587	0	85	9220	0	639	0	3	48.26975587	50.09053477	s25
s25	kidney	4TU -ve	18	B3glct	2993	6.496399069	0	897	2218	0	86	0	0	6.496399069	6.741449124	s25
s25	kidney	4TU -ve	18	B3gnt2,Gm28048	2446	38.75177584	0.000539338	725	14833	8	513	4	2	38.75177584	40.21352791	s25
s25	kidney	4TU -ve	18	B3gnt3	1848	0.830934765	0	520	185	0	11	0	0	0.830934765	0.862278376	s25
s25	kidney	4TU -ve	18	B3gnt5	2590	0.302158096	0	828	132	0	4	0	0	0.302158096	0.313555773	s25
s25	kidney	4TU -ve	18	B3gnt7	1078	1.284171909	0	263	368	0	17	0	0	1.284171909	1.332612036	s25
s25	kidney	4TU -ve	18	B3gnt8	4468	2.492804294	0	904	922	0	33	0	0	2.492804294	2.586835129	s25
s25	kidney	4TU -ve	18	B3gnt9	917	1.057553337	0	229	284	0	14	0	0	1.057553337	1.097445206	s25
s25	kidney	4TU -ve	18	B3gntl1	2253	2.946041438	0	519	693	0	39	0	0	2.946041438	3.057168789	s25
s25	kidney	4TU -ve	18	B4galnt1	1339	1.737409053	0	278	326	0	23	0	0	1.737409053	1.802945696	s25
s25	kidney	4TU -ve	18	B4galnt4	281	0.37769762	0	85	195	0	5	0	0	0.37769762	0.391944717	s25
s25	kidney	4TU -ve	18	B4galt1	2755	109.3812308	0.000122435	859	40838	5	1448	5	4	109.3812308	113.5071899	s25
s25	kidney	4TU -ve	18	B4galt2	2547	0.604316192	0	565	146	0	8	0	0	0.604316192	0.627111546	s25
s25	kidney	4TU -ve	18	B4galt2,Ccdc24	3603	0.453237144	0	789	111	0	6	0	0	0.453237144	0.47033366	s25
s25	kidney	4TU -ve	18	B4galt3	517	14.125891	0	154	4121	0	187	0	0	14.125891	14.6587324	s25
s25	kidney	4TU -ve	18	B4galt4	1251	6.874096689	0	337	2165	0	91	0	0	6.874096689	7.133393841	s25
s25	kidney	4TU -ve	18	B4galt5	2892	168.9819153	0.000134234	796	74497	10	2237	10	0	168.9819153	175.3560662	s25
s25	kidney	4TU -ve	18	B4galt6	3722	15.33452338	0.001214575	1199	4940	6	203	2	8	15.33452338	15.91295549	s25
s25	kidney	4TU -ve	18	B4galt7	1069	10.12229622	0	282	3025	0	134	0	0	10.12229622	10.5041184	s25
s25	kidney	4TU -ve	18	B4gat1	636	45.8524911	8.01796023091725e-05	178	12472	1	607	1	0	45.8524911	47.58208859	s25
s25	kidney	4TU -ve	18	B630019K06Rik	1205	2.870501914	0.00286533	387	1047	3	38	3	0	2.870501914	2.978779846	s25
s25	kidney	4TU -ve	18	B930094E09Rik	827	0.755395241	0	236	274	0	10	0	0	0.755395241	0.783889433	s25
s25	kidney	4TU -ve	18	B9d1	137	12.31294242	0	29	2382	0	163	0	0	12.31294242	12.77739776	s25
s25	kidney	4TU -ve	18	B9d2	364	13.21941671	0	76	2833	0	175	0	0	13.21941671	13.71806508	s25
s25	kidney	4TU -ve	18	BC003331	1856	105.1510175	0.000111998	467	35715	4	1392	4	10	105.1510175	109.1174091	s25
s25	kidney	4TU -ve	18	BC003965	2563	48.64745349	0.000347283	817	17277	6	644	6	1	48.64745349	50.48247949	s25
s25	kidney	4TU -ve	18	BC004004	1431	223.0682145	0.000524682	384	22871	12	2953	14	16	223.0682145	231.4825496	s25
s25	kidney	4TU -ve	18	BC005537	3435	137.9351709	9.36504963476306e-05	1118	53390	5	1826	5	29	137.9351709	143.1382105	s25
s25	kidney	4TU -ve	18	BC005624	1033	35.27695773	0.000156201	262	12804	2	467	2	266	35.27695773	36.60763652	s25
s25	kidney	4TU -ve	18	BC017158	1728	14.57912814	0.000376577	377	5311	2	193	2	1	14.57912814	15.12906606	s25
s25	kidney	4TU -ve	18	BC017643	1524	13.67265385	0.0004004	385	4995	2	181	2	0	13.67265385	14.18839874	s25
s25	kidney	4TU -ve	18	BC022687	542	13.29495623	0	155	3671	0	176	0	0	13.29495623	13.79645402	s25
s25	kidney	4TU -ve	18	BC024063	419	0.226618572	0	129	71	0	3	0	0	0.226618572	0.23516683	s25
s25	kidney	4TU -ve	18	BC024978	6028	12.08632385	0.000319285	1560	3132	1	160	1	8	12.08632385	12.54223093	s25
s25	kidney	4TU -ve	18	BC025446	1026	105.6042546	0.000121525	280	32915	4	1398	4	16	105.6042546	109.5877427	s25
s25	kidney	4TU -ve	18	BC025920	405	1.133092861	0	101	287	0	15	0	4	1.133092861	1.17583415	s25
s25	kidney	4TU -ve	18	BC028528	287	5.892082876	0	78	1850	0	78	0	0	5.892082876	6.114337578	s25
s25	kidney	4TU -ve	18	BC029722	1195	31.19782343	0	268	7725	0	413	0	5	31.19782343	32.37463358	s25
s25	kidney	4TU -ve	18	BC030336	4920	23.03955484	0	1620	9555	0	305	0	4	23.03955484	23.90862771	s25
s25	kidney	4TU -ve	18	BC030499	80	0.075539524	0	15	11	0	1	0	0	0.075539524	0.078388943	s25
s25	kidney	4TU -ve	18	BC030867	790	0.075539524	0	198	10	0	1	0	0	0.075539524	0.078388943	s25
s25	kidney	4TU -ve	18	BC031181	590	184.6941363	0.00012959	179	46300	6	2445	6	46	184.6941363	191.6609664	s25
s25	kidney	4TU -ve	18	BC034090	1049	37.01436679	0.000122609	245	8156	1	490	1	0	37.01436679	38.41058222	s25
s25	kidney	4TU -ve	18	BC035044	992	0.302158096	0	272	80	0	4	0	0	0.302158096	0.313555773	s25
s25	kidney	4TU -ve	18	BC035947	780	77.95678882	0	212	19596	0	1032	0	181	77.95678882	80.89738949	s25
s25	kidney	4TU -ve	18	BC037034	1524	12.31294242	0.000700525	358	5710	4	163	4	0	12.31294242	12.77739776	s25
s25	kidney	4TU -ve	18	BC048403	1759	4.532371443	0	558	1455	0	60	0	0	4.532371443	4.703336598	s25
s25	kidney	4TU -ve	18	BC048507	150	0.151079048	0	45	28	0	2	0	0	0.151079048	0.156777887	s25
s25	kidney	4TU -ve	18	BC049352	1235	0.226618572	0	290	66	0	3	0	0	0.226618572	0.23516683	s25
s25	kidney	4TU -ve	18	BC049762	142	2.266185722	0.001915709	43	522	1	30	1	0	2.266185722	2.351668299	s25
s25	kidney	4TU -ve	18	BC051019	347	0.151079048	0	86	50	0	2	0	0	0.151079048	0.156777887	s25
s25	kidney	4TU -ve	18	BC051142	484	1.435250957	0	96	155	0	19	0	0	1.435250957	1.489389923	s25
s25	kidney	4TU -ve	18	BC052040	1737	6.949636213	0	518	2023	0	92	0	0	6.949636213	7.211782784	s25
s25	kidney	4TU -ve	18	BC055324	1600	1.057553337	0	464	356	0	14	0	0	1.057553337	1.097445206	s25
s25	kidney	4TU -ve	18	BC067074	1259	2.946041438	0	365	1127	0	39	0	0	2.946041438	3.057168789	s25
s25	kidney	4TU -ve	18	BC106179	3228	0.453237144	0	887	9	0	6	0	6	0.453237144	0.47033366	s25
s25	kidney	4TU -ve	18	BC107364	618	0.075539524	0	164	1	0	1	0	0	0.075539524	0.078388943	s25
s25	kidney	4TU -ve	18	BC147527	130	0.226618572	0	35	36	0	3	0	0	0.226618572	0.23516683	s25
s25	kidney	4TU -ve	18	Baalc	3684	0.075539524	0	1026	25	0	1	0	0	0.075539524	0.078388943	s25
s25	kidney	4TU -ve	18	Baat	398	0.906474289	0	119	345	0	12	0	0	0.906474289	0.94066732	s25
s25	kidney	4TU -ve	18	Babam1	227	90.19419172	8.39419121967598e-05	59	23826	2	1194	2	2	90.19419172	93.5963983	s25
s25	kidney	4TU -ve	18	Babam2	1086	35.05033916	0.000313283	260	9576	3	464	3	0	35.05033916	36.37246969	s25
s25	kidney	4TU -ve	18	Bace1	4273	38.67623632	0.000338467	1162	11818	4	512	4	0	38.67623632	40.13513897	s25
s25	kidney	4TU -ve	18	Bace2	2117	1.435250957	0	598	523	0	19	0	0	1.435250957	1.489389923	s25
s25	kidney	4TU -ve	18	Bach1	3475	26.81653104	0.000221852	1078	9015	2	355	2	7	26.81653104	27.82807487	s25
s25	kidney	4TU -ve	18	Bach2	5812	9.669059079	0	1784	3924	0	128	0	2	9.669059079	10.03378474	s25
s25	kidney	4TU -ve	18	Bad	680	51.36687636	0.001483291	157	11461	17	680	17	0	51.36687636	53.30448145	s25
s25	kidney	4TU -ve	18	Bag1	189	211.9639045	0.000204621	53	53758	11	2806	11	6	211.9639045	219.9593749	s25
s25	kidney	4TU -ve	18	Bag2	1277	12.31294242	0.000176243	334	5674	1	163	1	0	12.31294242	12.77739776	s25
s25	kidney	4TU -ve	18	Bag3	585	33.9172463	0	183	11591	0	449	0	0	33.9172463	35.19663554	s25
s25	kidney	4TU -ve	18	Bag4	3386	28.78055866	0	1119	11911	0	381	0	0	28.78055866	29.8661874	s25
s25	kidney	4TU -ve	18	Bag5	556	16.08991862	0	194	5900	0	213	0	0	16.08991862	16.69684492	s25
s25	kidney	4TU -ve	18	Bag6	86	57.33449876	9.83767830791933e-05	27	10165	1	759	1	1	57.33449876	59.49720797	s25
s25	kidney	4TU -ve	18	Bahcc1	2413	4.758990015	0	609	1898	0	63	0	24	4.758990015	4.938503428	s25
s25	kidney	4TU -ve	18	Bahd1	1956	15.93883958	0.000164204	481	6090	1	211	1	0	15.93883958	16.54006704	s25
s25	kidney	4TU -ve	18	Baiap2	2475	64.0575164	0.000339905	568	17652	6	848	6	1	64.0575164	66.47382392	s25
s25	kidney	4TU -ve	18	Baiap2l1	1431	17.52516958	0	389	5412	0	232	0	0	17.52516958	18.18623485	s25
s25	kidney	4TU -ve	18	Baiap2l2	618	67.91003212	0.000102077	168	19593	2	899	2	0	67.91003212	70.47166003	s25
s25	kidney	4TU -ve	18	Baiap3	979	2.190646198	0	223	488	0	29	0	0	2.190646198	2.273279356	s25
s25	kidney	4TU -ve	18	Bak1	1315	7.553952405	0	303	1527	0	100	0	3	7.553952405	7.83889433	s25
s25	kidney	4TU -ve	18	Bambi	4004	3.852515727	0	1288	1546	0	51	0	0	3.852515727	3.997836108	s25
s25	kidney	4TU -ve	18	Banf1	371	52.49996922	4.79225571476494e-05	115	20867	1	695	1	4	52.49996922	54.4803156	s25
s25	kidney	4TU -ve	18	Banp	4205	25.07912199	0.000271444	942	7368	2	332	2	2	25.07912199	26.02512918	s25
s25	kidney	4TU -ve	18	Bap1	1779	38.97839441	0.000565824	420	10604	6	516	6	13	38.97839441	40.44869474	s25
s25	kidney	4TU -ve	18	Bard1	3022	0.151079048	0	1059	84	0	2	0	0	0.151079048	0.156777887	s25
s25	kidney	4TU -ve	18	Barhl1	1949	0.151079048	0	438	50	0	2	0	0	0.151079048	0.156777887	s25
s25	kidney	4TU -ve	18	Basp1	952	5.287766684	0	271	1097	0	70	0	7	5.287766684	5.487226031	s25
s25	kidney	4TU -ve	18	Batf	335	0.226618572	0	65	44	0	3	0	0	0.226618572	0.23516683	s25
s25	kidney	4TU -ve	18	Batf2	481	0.528776668	0	109	108	0	7	0	0	0.528776668	0.548722603	s25
s25	kidney	4TU -ve	18	Batf3	310	1.208632385	0	77	392	0	16	0	0	1.208632385	1.254223093	s25
s25	kidney	4TU -ve	18	Bax	224	10.49999384	0	66	1928	0	139	0	8	10.49999384	10.89606312	s25
s25	kidney	4TU -ve	18	Baz1a	1953	17.14747196	0	603	6096	0	227	0	10	17.14747196	17.79429013	s25
s25	kidney	4TU -ve	18	Baz1b	1666	51.14025778	0	445	16679	0	677	0	2	51.14025778	53.06931462	s25
s25	kidney	4TU -ve	18	Baz2a	2550	19.41365768	0	739	5901	0	257	0	140	19.41365768	20.14595843	s25
s25	kidney	4TU -ve	18	Baz2b	1286	28.85609819	0.00070609	434	11330	8	382	8	0	28.85609819	29.94457634	s25
s25	kidney	4TU -ve	18	Bbc3	971	4.381292395	0	196	2357	0	58	0	0	4.381292395	4.546558712	s25
s25	kidney	4TU -ve	18	Bbip1	1668	19.48919721	0.000317612	489	6297	2	258	2	11	19.48919721	20.22434737	s25
s25	kidney	4TU -ve	18	Bbof1	2782	2.946041438	0	733	850	0	39	0	0	2.946041438	3.057168789	s25
s25	kidney	4TU -ve	18	Bbox1	2757	0.075539524	0	945	31	0	1	0	0	0.075539524	0.078388943	s25
s25	kidney	4TU -ve	18	Bbs1	3774	8.00718955	0.00030003	1008	3333	1	106	1	0	8.00718955	8.30922799	s25
s25	kidney	4TU -ve	18	Bbs10	558	0.982013813	0	166	307	0	13	0	0	0.982013813	1.019056263	s25
s25	kidney	4TU -ve	18	Bbs12	267	1.812948577	0	75	647	0	24	0	0	1.812948577	1.881334639	s25
s25	kidney	4TU -ve	18	Bbs2	322	11.6330867	0.000688705	89	4356	3	154	3	0	11.6330867	12.07189727	s25
s25	kidney	4TU -ve	18	Bbs4	967	11.48200766	0	214	2665	0	152	0	0	11.48200766	11.91511938	s25
s25	kidney	4TU -ve	18	Bbs5	997	2.341725246	0	316	961	0	31	0	1	2.341725246	2.430057242	s25
s25	kidney	4TU -ve	18	Bbs7	762	6.571938593	0	249	2666	0	87	0	0	6.571938593	6.819838067	s25
s25	kidney	4TU -ve	18	Bbs9	1454	12.61510052	0	352	4664	0	167	0	0	12.61510052	13.09095353	s25
s25	kidney	4TU -ve	18	Bbx	7598	19.56473673	0	2458	7161	0	259	0	16	19.56473673	20.30273632	s25
s25	kidney	4TU -ve	18	Bcam	667	37.92084108	0.000108003	137	9259	1	502	1	5	37.92084108	39.35124954	s25
s25	kidney	4TU -ve	18	Bcap29	5375	15.63668148	0.000506671	1641	5921	3	207	5	1	15.63668148	16.22651126	s25
s25	kidney	4TU -ve	18	Bcap31	379	142.3920028	0.00043015	129	51145	22	1885	22	7	142.3920028	147.7631581	s25
s25	kidney	4TU -ve	18	Bcar1	408	54.84169446	0.000276075	98	18111	5	726	5	0	54.84169446	56.91037284	s25
s25	kidney	4TU -ve	18	Bcar3	431	24.02156865	0.000985761	137	9130	9	318	9	0	24.02156865	24.92768397	s25
s25	kidney	4TU -ve	18	Bcas1	1083	0.226618572	0	330	75	0	3	0	0	0.226618572	0.23516683	s25
s25	kidney	4TU -ve	18	Bcas2	1178	39.8848687	0.000229744	330	13058	3	528	3	107	39.8848687	41.38936206	s25
s25	kidney	4TU -ve	18	Bcas3	2127	21.6798434	0	648	6078	0	287	0	1	21.6798434	22.49762673	s25
s25	kidney	4TU -ve	18	Bcat1	6750	39.96040822	0.000171512	1980	11661	2	529	2	1	39.96040822	41.46775101	s25
s25	kidney	4TU -ve	18	Bcat2	617	20.84890864	0	139	5279	0	276	0	2	20.84890864	21.63534835	s25
s25	kidney	4TU -ve	18	Bccip	268	26.96761009	0	97	10262	0	357	0	1	26.96761009	27.98485276	s25
s25	kidney	4TU -ve	18	Bcdin3d	380	9.593519555	0	84	2948	0	127	0	0	9.593519555	9.9553958	s25
s25	kidney	4TU -ve	18	Bche	4109	0.453237144	0	1336	142	0	6	0	0	0.453237144	0.47033366	s25
s25	kidney	4TU -ve	18	Bckdha	451	65.03953021	0.000762583	94	11802	9	861	9	1	65.03953021	67.49288018	s25
s25	kidney	4TU -ve	18	Bckdhb	280	89.66541505	0.00017204	91	29063	5	1187	5	0	89.66541505	93.0476757	s25
s25	kidney	4TU -ve	18	Bckdk	2138	41.32011966	0	501	12013	0	547	0	8	41.32011966	42.87875199	s25
s25	kidney	4TU -ve	18	Bcl10	1050	15.56114196	0.000150557	366	6642	1	206	1	0	15.56114196	16.14812232	s25
s25	kidney	4TU -ve	18	Bcl11a	4596	0.151079048	0	1486	60	0	2	0	0	0.151079048	0.156777887	s25
s25	kidney	4TU -ve	18	Bcl2	7028	28.40286104	0.000110351	2018	9062	1	376	1	0	28.40286104	29.47424268	s25
s25	kidney	4TU -ve	18	Bcl2a1a	149	0.453237144	0	51	232	0	6	0	0	0.453237144	0.47033366	s25
s25	kidney	4TU -ve	18	Bcl2l1	2711	48.34529539	0.00021893	724	13703	3	640	3	0	48.34529539	50.16892371	s25
s25	kidney	4TU -ve	18	Bcl2l11	6015	8.460426694	0	1863	3172	0	112	0	1	8.460426694	8.77956165	s25
s25	kidney	4TU -ve	18	Bcl2l12	331	4.834529539	0	109	2652	0	64	0	0	4.834529539	5.016892371	s25
s25	kidney	4TU -ve	18	Bcl2l13	5451	43.81292395	0.001021004	1558	13712	14	580	14	0	43.81292395	45.46558712	s25
s25	kidney	4TU -ve	18	Bcl2l14	997	1.359711433	0	271	419	0	18	0	0	1.359711433	1.411000979	s25
s25	kidney	4TU -ve	18	Bcl2l15	1343	0.604316192	0	401	250	0	8	0	0	0.604316192	0.627111546	s25
s25	kidney	4TU -ve	18	Bcl2l15,Gm43064	116	0.37769762	0	32	90	0	5	0	0	0.37769762	0.391944717	s25
s25	kidney	4TU -ve	18	Bcl2l2	3316	25.38128008	0.000213721	871	9358	2	336	2	2	25.38128008	26.33868495	s25
s25	kidney	4TU -ve	18	Bcl3	410	8.082729074	0	94	2690	0	107	0	0	8.082729074	8.387616933	s25
s25	kidney	4TU -ve	18	Bcl6	1073	141.1833705	0.000163984	324	42687	7	1869	7	0	141.1833705	146.508935	s25
s25	kidney	4TU -ve	18	Bcl6b	1899	7.553952405	0	587	1853	0	100	0	1	7.553952405	7.83889433	s25
s25	kidney	4TU -ve	18	Bcl7a	8076	43.13306823	0	2122	17564	0	571	0	9	43.13306823	44.76008663	s25
s25	kidney	4TU -ve	18	Bcl7b	1194	23.26617341	0.000306044	299	6535	2	308	2	0	23.26617341	24.14379454	s25
s25	kidney	4TU -ve	18	Bcl7c	6216	23.5683315	0.000160385	1567	6235	1	312	1	183	23.5683315	24.45735031	s25
s25	kidney	4TU -ve	18	Bcl9	1198	4.305752871	0	405	1300	0	57	0	0	4.305752871	4.468169768	s25
s25	kidney	4TU -ve	18	Bcl9l	2113	20.47121102	0.001087153	544	5519	6	271	6	0	20.47121102	21.24340364	s25
s25	kidney	4TU -ve	18	Bclaf1	4037	52.49996922	0.000137741	1225	14520	2	695	2	0	52.49996922	54.4803156	s25
s25	kidney	4TU -ve	18	Bclaf3	1022	4.985608588	0	376	1555	0	66	0	0	4.985608588	5.173670258	s25
s25	kidney	4TU -ve	18	Bco1	785	8.00718955	0	154	1551	0	106	0	0	8.00718955	8.30922799	s25
s25	kidney	4TU -ve	18	Bco2	319	5.58992478	0	88	2026	0	74	0	0	5.58992478	5.800781804	s25
s25	kidney	4TU -ve	18	Bcor	886	5.287766684	0	325	2554	0	70	0	0	5.287766684	5.487226031	s25
s25	kidney	4TU -ve	18	Bcorl1	2401	12.99279814	0	645	3477	0	172	0	2	12.99279814	13.48289825	s25
s25	kidney	4TU -ve	18	Bcr	2719	30.29134915	0.000253839	683	7879	2	401	2	0	30.29134915	31.43396626	s25
s25	kidney	4TU -ve	18	Bcs1l	372	16.0143791	0	105	3887	0	212	0	12	16.0143791	16.61845598	s25
s25	kidney	4TU -ve	18	Bdh1	1807	125.0934518	0.000141968	464	42263	6	1656	5	1	125.0934518	129.8120901	s25
s25	kidney	4TU -ve	18	Bdh2	205	343.0249787	0.000259111	58	111921	29	4541	29	20	343.0249787	355.9641915	s25
s25	kidney	4TU -ve	18	Bdkrb2	2557	0.982013813	0	549	201	0	13	0	0	0.982013813	1.019056263	s25
s25	kidney	4TU -ve	18	Bdnf	2855	12.61510052	0	923	4407	0	167	0	0	12.61510052	13.09095353	s25
s25	kidney	4TU -ve	18	Bdp1	4733	10.12229622	0	1439	3962	0	134	0	3	10.12229622	10.5041184	s25
s25	kidney	4TU -ve	18	Bean1	1855	0.151079048	0	427	40	0	2	0	0	0.151079048	0.156777887	s25
s25	kidney	4TU -ve	18	Becn1	4290	113.3092861	0.000125153	1228	39951	5	1500	5	6	113.3092861	117.583415	s25
s25	kidney	4TU -ve	18	Begain	797	0.302158096	0	167	52	0	4	0	0	0.302158096	0.313555773	s25
s25	kidney	4TU -ve	18	Bend3	3306	9.895677651	0	961	3551	0	131	0	3	9.895677651	10.26895157	s25
s25	kidney	4TU -ve	18	Bend4	8764	0.302158096	0	2535	61	0	4	0	0	0.302158096	0.313555773	s25
s25	kidney	4TU -ve	18	Bend5	391	35.88127393	0	127	9249	0	475	0	0	35.88127393	37.23474807	s25
s25	kidney	4TU -ve	18	Bend6	1307	0.226618572	0	383	96	0	3	0	0	0.226618572	0.23516683	s25
s25	kidney	4TU -ve	18	Bend7	1251	4.003594775	0	399	1706	0	53	0	0	4.003594775	4.154613995	s25
s25	kidney	4TU -ve	18	Best1	212	0.528776668	0	48	179	0	7	0	0	0.528776668	0.548722603	s25
s25	kidney	4TU -ve	18	Bet1	982	16.24099767	0.000186881	354	5351	1	215	1	0	16.24099767	16.85362281	s25
s25	kidney	4TU -ve	18	Bet1l	1220	29.08271676	0	285	4486	0	385	0	0	29.08271676	30.17974317	s25
s25	kidney	4TU -ve	18	Bex1	220	1.057553337	0	81	510	0	14	0	0	1.057553337	1.097445206	s25
s25	kidney	4TU -ve	18	Bex2	249	0.075539524	0	94	10	0	1	0	0	0.075539524	0.078388943	s25
s25	kidney	4TU -ve	18	Bex3	313	20.16905292	0.000317813	95	6293	2	267	2	2	20.16905292	20.92984786	s25
s25	kidney	4TU -ve	18	Bex4	227	4.154673823	0	91	1718	0	55	0	21	4.154673823	4.311391882	s25
s25	kidney	4TU -ve	18	Bfar	2028	110.5143237	0.000157567	506	25386	4	1463	4	9	110.5143237	114.6830241	s25
s25	kidney	4TU -ve	18	Bglap	134	0.075539524	0	34	4	0	1	0	1	0.075539524	0.078388943	s25
s25	kidney	4TU -ve	18	Bglap3	140	0.37769762	0	35	30	0	5	0	0	0.37769762	0.391944717	s25
s25	kidney	4TU -ve	18	Bgn	1137	128.870428	0.000175236	318	28533	5	1706	5	4	128.870428	133.7315373	s25
s25	kidney	4TU -ve	18	Bhlha9	432	0.151079048	0	106	42	0	2	0	0	0.151079048	0.156777887	s25
s25	kidney	4TU -ve	18	Bhlhb9	421	6.723017641	0	140	1989	0	89	0	0	6.723017641	6.976615954	s25
s25	kidney	4TU -ve	18	Bhlhe22	1662	0.679855716	0	533	234	0	9	0	0	0.679855716	0.70550049	s25
s25	kidney	4TU -ve	18	Bhlhe40	1631	63.37766068	3.56913412806053e-05	493	28018	1	839	1	1	63.37766068	65.76832343	s25
s25	kidney	4TU -ve	18	Bhlhe41	4922	3.701436679	0	1515	1465	0	49	0	0	3.701436679	3.841058222	s25
s25	kidney	4TU -ve	18	Bhmt	801	3.625897155	0	196	976	0	48	0	9	3.625897155	3.762669279	s25
s25	kidney	4TU -ve	18	Bhmt2	1343	78.93880264	6.57700023019501e-05	399	30409	2	1045	2	162	78.93880264	81.91644575	s25
s25	kidney	4TU -ve	18	Bicc1	2571	213.3236159	0.000200757	757	69736	14	2824	28	0	213.3236159	221.3703759	s25
s25	kidney	4TU -ve	18	Bicd1	6932	14.27697005	0	2405	5419	0	189	0	2	14.27697005	14.81551028	s25
s25	kidney	4TU -ve	18	Bicd2	3674	37.76976203	0.000135501	1024	7380	1	500	1	0	37.76976203	39.19447165	s25
s25	kidney	4TU -ve	18	Bicdl1	1453	33.99278582	0	301	10622	0	450	0	1	33.99278582	35.27502449	s25
s25	kidney	4TU -ve	18	Bicdl2	346	2.115106674	0	95	786	0	28	0	0	2.115106674	2.194890412	s25
s25	kidney	4TU -ve	18	Bicra	1106	4.532371443	0	260	1872	0	60	0	0	4.532371443	4.703336598	s25
s25	kidney	4TU -ve	18	Bicral	2932	15.78776053	0.000171674	862	5825	1	209	1	2	15.78776053	16.38328915	s25
s25	kidney	4TU -ve	18	Bid	2055	64.51075354	0.000113225	507	26496	3	854	3	0	64.51075354	66.94415758	s25
s25	kidney	4TU -ve	18	Bik	409	16.54315577	0.000227428	117	4397	1	219	1	0	16.54315577	17.16717858	s25
s25	kidney	4TU -ve	18	Bin1	494	9.669059079	0	124	1471	0	128	0	0	9.669059079	10.03378474	s25
s25	kidney	4TU -ve	18	Bin2	458	2.190646198	0.002283105	65	438	1	29	1	0	2.190646198	2.273279356	s25
s25	kidney	4TU -ve	18	Bin3	1163	9.593519555	0.001012146	291	3952	4	127	4	0	9.593519555	9.9553958	s25
s25	kidney	4TU -ve	18	Birc2	523	23.26617341	0.000250784	181	7975	2	308	2	9	23.26617341	24.14379454	s25
s25	kidney	4TU -ve	18	Birc3	2238	7.100715261	0	642	2152	0	94	0	0	7.100715261	7.368560671	s25
s25	kidney	4TU -ve	18	Birc5	2936	4.381292395	0.000610128	888	1639	1	58	1	0	4.381292395	4.546558712	s25
s25	kidney	4TU -ve	18	Birc6	2897	55.97478732	0.000186672	822	21428	4	741	9	5	55.97478732	58.08620699	s25
s25	kidney	4TU -ve	18	Bivm	1628	13.44603528	0	539	5314	0	178	0	1	13.44603528	13.95323191	s25
s25	kidney	4TU -ve	18	Blcap	1528	42.75537061	0.000119962	475	16672	2	566	2	0	42.75537061	44.36814191	s25
s25	kidney	4TU -ve	18	Blm	1092	0.075539524	0	269	38	0	1	0	0	0.075539524	0.078388943	s25
s25	kidney	4TU -ve	18	Blmh	1794	124.7157542	0.00025508	456	35283	9	1651	9	6	124.7157542	129.4201454	s25
s25	kidney	4TU -ve	18	Blnk	246	7.478412881	0	71	2252	0	99	0	0	7.478412881	7.760505387	s25
s25	kidney	4TU -ve	18	Bloc1s1	322	214.2300902	0.000128156	67	23409	3	2836	8	75	214.2300902	222.3110432	s25
s25	kidney	4TU -ve	18	Bloc1s2	416	6.420859545	0	129	2563	0	85	0	42	6.420859545	6.663060181	s25
s25	kidney	4TU -ve	18	Bloc1s3	2528	19.41365768	0.000158453	701	6311	1	257	1	1	19.41365768	20.14595843	s25
s25	kidney	4TU -ve	18	Bloc1s4	620	36.03235297	6.81152510047e-05	210	14681	1	477	1	2	36.03235297	37.39152596	s25
s25	kidney	4TU -ve	18	Bloc1s5	5609	32.25537677	0	1708	9367	0	427	0	0	32.25537677	33.47207879	s25
s25	kidney	4TU -ve	18	Bloc1s6	2845	34.2194044	9.78856695379796e-05	874	10216	1	453	1	3	34.2194044	35.51019132	s25
s25	kidney	4TU -ve	18	Blvra	170	65.34168831	0	45	12853	0	865	0	2	65.34168831	67.80643596	s25
s25	kidney	4TU -ve	18	Blvrb	331	19.41365768	0.000885478	94	3388	3	257	3	0	19.41365768	20.14595843	s25
s25	kidney	4TU -ve	18	Blzf1	2426	20.62229007	0.000949796	696	7370	7	273	7	0	20.62229007	21.40018152	s25
s25	kidney	4TU -ve	18	Bmf	3801	2.870501914	0	951	891	0	38	0	7	2.870501914	2.978779846	s25
s25	kidney	4TU -ve	18	Bmi1	2148	42.15105442	5.38097287989669e-05	793	18584	1	558	1	10	42.15105442	43.74103036	s25
s25	kidney	4TU -ve	18	Bmp1	5244	3.776976203	0	1141	782	0	50	0	1	3.776976203	3.919447165	s25
s25	kidney	4TU -ve	18	Bmp15	1523	0.075539524	0	555	30	0	1	0	0	0.075539524	0.078388943	s25
s25	kidney	4TU -ve	18	Bmp2	1170	4.910069064	0	385	1733	0	65	0	0	4.910069064	5.095281315	s25
s25	kidney	4TU -ve	18	Bmp2k	4786	14.05035147	0.000160128	1543	6245	1	186	1	0	14.05035147	14.58034345	s25
s25	kidney	4TU -ve	18	Bmp3	5243	2.492804294	0	1610	861	0	33	0	0	2.492804294	2.586835129	s25
s25	kidney	4TU -ve	18	Bmp4	339	150.0970343	0.000369686	71	32460	12	1987	12	10	150.0970343	155.7588303	s25
s25	kidney	4TU -ve	18	Bmp5	1728	0.604316192	0	598	231	0	8	0	0	0.604316192	0.627111546	s25
s25	kidney	4TU -ve	18	Bmp6	1234	47.51436063	0.000125023	337	15997	2	629	2	1	47.51436063	49.30664534	s25
s25	kidney	4TU -ve	18	Bmp7	2125	46.68342587	0	482	11441	0	618	0	5	46.68342587	48.44436696	s25
s25	kidney	4TU -ve	18	Bmp8a	622	3.625897155	0	143	769	0	48	0	0	3.625897155	3.762669279	s25
s25	kidney	4TU -ve	18	Bmp8b	1554	0.226618572	0	392	33	0	3	0	0	0.226618572	0.23516683	s25
s25	kidney	4TU -ve	18	Bmper	1168	0.37769762	0	392	174	0	5	0	0	0.37769762	0.391944717	s25
s25	kidney	4TU -ve	18	Bmpr1a	3996	43.964003	0.000168757	1317	17777	3	582	3	0	43.964003	45.622365	s25
s25	kidney	4TU -ve	18	Bmpr1b	4806	5.363306208	0.002493766	1434	2406	6	71	6	0	5.363306208	5.565614975	s25
s25	kidney	4TU -ve	18	Bmpr2	8529	86.41721552	0.000320852	2998	31167	10	1144	10	1	86.41721552	89.67695114	s25
s25	kidney	4TU -ve	18	Bms1	270	21.6798434	0.000251984	79	7937	2	287	2	0	21.6798434	22.49762673	s25
s25	kidney	4TU -ve	18	Bmt2	4884	45.77695158	0.000180647	1674	16607	3	606	3	2	45.77695158	47.50369964	s25
s25	kidney	4TU -ve	18	Bmx	894	0.679855716	0	287	199	0	9	0	0	0.679855716	0.70550049	s25
s25	kidney	4TU -ve	18	Bmyc	283	4.381292395	0	89	1545	0	58	0	0	4.381292395	4.546558712	s25
s25	kidney	4TU -ve	18	Bnc2	2099	9.820138127	0	526	3080	0	130	0	0	9.820138127	10.19056263	s25
s25	kidney	4TU -ve	18	Bnip1	995	6.571938593	0	189	1183	0	87	0	3	6.571938593	6.819838067	s25
s25	kidney	4TU -ve	18	Bnip2	1895	52.95320636	0.000661409	591	19655	13	701	13	0	52.95320636	54.95064926	s25
s25	kidney	4TU -ve	18	Bnip3	1174	193.3056421	0.000257182	401	77766	20	2559	20	231	193.3056421	200.5973059	s25
s25	kidney	4TU -ve	18	Bnip3l	2572	235.532236	0.000233119	825	85793	20	3118	20	1797	235.532236	244.4167252	s25
s25	kidney	4TU -ve	18	Bnipl	554	0.075539524	0	148	15	0	1	0	0	0.075539524	0.078388943	s25
s25	kidney	4TU -ve	18	Boc	563	10.49999384	0	147	2899	0	139	0	4	10.49999384	10.89606312	s25
s25	kidney	4TU -ve	18	Bod1	938	134.2337342	0.000117178	260	42670	5	1777	5	72	134.2337342	139.2971523	s25
s25	kidney	4TU -ve	18	Bod1l	1294	9.215821935	0.000240616	476	4156	1	122	1	0	9.215821935	9.563451083	s25
s25	kidney	4TU -ve	18	Bok	637	21.30214578	0	141	5427	0	282	0	2	21.30214578	22.10568201	s25
s25	kidney	4TU -ve	18	Bola1	275	39.12947346	0	60	5070	0	518	1	3	39.12947346	40.60547263	s25
s25	kidney	4TU -ve	18	Bola2	774	55.52155018	0.00011526	184	8676	1	735	1	6	55.52155018	57.61587333	s25
s25	kidney	4TU -ve	18	Bola3	1924	146.3955976	0.000267793	512	48545	13	1938	16	57	146.3955976	151.9177721	s25
s25	kidney	4TU -ve	18	Bop1	236	23.19063388	0	55	5674	0	307	0	0	23.19063388	24.06540559	s25
s25	kidney	4TU -ve	18	Bora	2933	0.151079048	0	702	61	0	2	0	0	0.151079048	0.156777887	s25
s25	kidney	4TU -ve	18	Borcs5	916	10.80215194	0	241	3129	0	143	0	0	10.80215194	11.20961889	s25
s25	kidney	4TU -ve	18	Borcs6	698	23.11509436	0.000853242	178	10548	9	306	9	0	23.11509436	23.98701665	s25
s25	kidney	4TU -ve	18	Borcs7	1816	23.5683315	0.000442543	525	6779	3	312	3	0	23.5683315	24.45735031	s25
s25	kidney	4TU -ve	18	Borcs8	908	29.46041438	0	210	8011	0	390	2	2	29.46041438	30.57168789	s25
s25	kidney	4TU -ve	18	Bpgm	1164	57.86327543	0.00021465	333	18635	4	766	4	0	57.86327543	60.04593057	s25
s25	kidney	4TU -ve	18	Bphl	1055	346.5753364	0.000134629	263	126273	17	4588	18	1	346.5753364	359.6484719	s25
s25	kidney	4TU -ve	18	Bpifc	1119	0.37769762	0	380	209	0	5	0	0	0.37769762	0.391944717	s25
s25	kidney	4TU -ve	18	Bpnt1	1151	144.6581886	4.58162158860093e-05	423	65479	3	1915	3	5	144.6581886	150.1148264	s25
s25	kidney	4TU -ve	18	Bptf	3806	70.17621785	0.000644211	1206	21732	14	929	14	0	70.17621785	72.82332833	s25
s25	kidney	4TU -ve	18	Braf	7145	39.35609203	0.000341384	2255	11717	4	521	4	1	39.35609203	40.84063946	s25
s25	kidney	4TU -ve	18	Brap	3551	143.3740167	2.54692713241474e-05	800	39263	1	1898	1	66	143.3740167	148.7822144	s25
s25	kidney	4TU -ve	18	Brat1	2772	8.158268598	0	638	2485	0	108	0	0	8.158268598	8.466005877	s25
s25	kidney	4TU -ve	18	Brca1	2486	0.830934765	0	632	259	0	11	0	0	0.830934765	0.862278376	s25
s25	kidney	4TU -ve	18	Brca2	236	0.906474289	0	78	324	0	12	0	0	0.906474289	0.94066732	s25
s25	kidney	4TU -ve	18	Brcc3	3881	22.43523864	0	1260	5846	0	297	1	1	22.43523864	23.28151616	s25
s25	kidney	4TU -ve	18	Brd1	1263	23.71941055	8.78348704435661e-05	437	11385	1	314	1	0	23.71941055	24.6141282	s25
s25	kidney	4TU -ve	18	Brd2	2766	142.84524	0.000132525	628	30183	4	1891	4	0	142.84524	148.2334918	s25
s25	kidney	4TU -ve	18	Brd3	2886	57.25895923	0.000161882	852	18532	3	758	3	1	57.25895923	59.41881902	s25
s25	kidney	4TU -ve	18	Brd3os	584	6.269780496	0	132	1750	0	83	0	1	6.269780496	6.506282294	s25
s25	kidney	4TU -ve	18	Brd4	4874	96.69059079	0.000178819	1290	22369	4	1280	8	1	96.69059079	100.3378474	s25
s25	kidney	4TU -ve	18	Brd7	1429	42.67983109	0.00011422	486	17510	2	565	2	1	42.67983109	44.28975297	s25
s25	kidney	4TU -ve	18	Brd8	2526	39.96040822	0.000144917	757	13801	2	529	2	1	39.96040822	41.46775101	s25
s25	kidney	4TU -ve	18	Brd9	1243	15.10790481	0	319	4672	0	200	0	0	15.10790481	15.67778866	s25
s25	kidney	4TU -ve	18	Brdt	1832	1.964027625	0	573	741	0	26	0	0	1.964027625	2.038112526	s25
s25	kidney	4TU -ve	18	Brf1	236	16.84531386	0	67	5202	0	223	0	0	16.84531386	17.48073436	s25
s25	kidney	4TU -ve	18	Brf2	2225	11.25538908	0	612	2980	0	149	0	0	11.25538908	11.67995255	s25
s25	kidney	4TU -ve	18	Bri3	880	449.006931	0.000241082	260	141031	34	5944	34	5562	449.006931	465.943879	s25
s25	kidney	4TU -ve	18	Bri3bp	5910	42.15105442	0	1733	12856	0	558	0	8	42.15105442	43.74103036	s25
s25	kidney	4TU -ve	18	Brinp2	3876	0.075539524	0	897	24	0	1	0	0	0.075539524	0.078388943	s25
s25	kidney	4TU -ve	18	Brip1	3291	2.41726477	0	1071	855	0	32	0	2	2.41726477	2.508446186	s25
s25	kidney	4TU -ve	18	Brix1	1724	36.25897155	8.07297973682086e-05	509	12387	1	480	1	0	36.25897155	37.62669279	s25
s25	kidney	4TU -ve	18	Brk1	860	114.593458	0.000199016	251	35173	7	1517	7	14	114.593458	118.916027	s25
s25	kidney	4TU -ve	18	Brms1	503	6.874096689	0	112	1610	0	91	0	0	6.874096689	7.133393841	s25
s25	kidney	4TU -ve	18	Brms1l	1755	10.49999384	0	556	4654	0	139	0	1	10.49999384	10.89606312	s25
s25	kidney	4TU -ve	18	Brox	3141	67.30571593	0.00028922	893	24203	7	891	7	461	67.30571593	69.84454848	s25
s25	kidney	4TU -ve	18	Brpf1	694	19.71581578	0	183	5286	0	261	0	36	19.71581578	20.4595142	s25
s25	kidney	4TU -ve	18	Brpf3	1853	25.30574056	0.00010002	472	9998	1	335	1	0	25.30574056	26.26029601	s25
s25	kidney	4TU -ve	18	Brsk1	1164	1.284171909	0	267	190	0	17	0	0	1.284171909	1.332612036	s25
s25	kidney	4TU -ve	18	Brsk2	5326	0.604316192	0	1209	139	0	8	0	0	0.604316192	0.627111546	s25
s25	kidney	4TU -ve	18	Brwd1	8518	30.51796772	0.000354893	2669	11271	4	404	4	13	30.51796772	31.66913309	s25
s25	kidney	4TU -ve	18	Brwd3	11196	8.233808122	0	3543	3203	0	109	0	0	8.233808122	8.54439482	s25
s25	kidney	4TU -ve	18	Bscl2	729	76.44599834	0.000185667	157	21544	4	1012	5	5	76.44599834	79.32961062	s25
s25	kidney	4TU -ve	18	Bsdc1	1425	52.65104827	0.000224618	361	17808	4	697	4	6	52.65104827	54.63709348	s25
s25	kidney	4TU -ve	18	Bsg	474	378.9062527	0.000292479	103	71800	21	5016	21	80	378.9062527	393.1989396	s25
s25	kidney	4TU -ve	18	Bsn	3983	0.075539524	0	1062	24	0	1	0	0	0.075539524	0.078388943	s25
s25	kidney	4TU -ve	18	Bsnd	1590	31.57552105	0	400	6496	0	418	0	0	31.57552105	32.7665783	s25
s25	kidney	4TU -ve	18	Bspry	969	40.79134299	0.000121743	256	8214	1	540	1	0	40.79134299	42.33002938	s25
s25	kidney	4TU -ve	18	Bst1	2150	8.158268598	0.002098636	622	2859	6	108	6	0	8.158268598	8.466005877	s25
s25	kidney	4TU -ve	18	Bst2	244	5.741003828	0.001752848	70	1141	2	76	2	4	5.741003828	5.957559691	s25
s25	kidney	4TU -ve	18	Btaf1	1348	35.8057344	0.000103864	424	9628	1	474	1	0	35.8057344	37.15635913	s25
s25	kidney	4TU -ve	18	Btbd1	1494	88.83448029	0.00022792	478	26325	6	1176	8	307	88.83448029	92.18539732	s25
s25	kidney	4TU -ve	18	Btbd10	1533	8.082729074	0.002361585	472	3811	9	107	9	0	8.082729074	8.387616933	s25
s25	kidney	4TU -ve	18	Btbd11	1943	5.363306208	0.000522466	581	1914	1	71	1	1	5.363306208	5.565614975	s25
s25	kidney	4TU -ve	18	Btbd17	231	0.075539524	0	51	19	0	1	0	0	0.075539524	0.078388943	s25
s25	kidney	4TU -ve	18	Btbd19	887	0.151079048	0	229	18	0	2	0	0	0.151079048	0.156777887	s25
s25	kidney	4TU -ve	18	Btbd2	913	25.15466151	0	191	7382	0	333	0	0	25.15466151	26.10351812	s25
s25	kidney	4TU -ve	18	Btbd3	2932	10.19783575	0.000262605	942	3808	1	135	1	5	10.19783575	10.58250735	s25
s25	kidney	4TU -ve	18	Btbd6	861	15.63668148	0	208	4917	0	207	0	2	15.63668148	16.22651126	s25
s25	kidney	4TU -ve	18	Btbd7	4314	24.77696389	9.70968055150986e-05	1465	10299	1	328	1	1	24.77696389	25.7115734	s25
s25	kidney	4TU -ve	18	Btbd8	2107	2.492804294	0	737	1029	0	33	0	0	2.492804294	2.586835129	s25
s25	kidney	4TU -ve	18	Btbd9	4849	33.23739058	0.000327869	1161	9150	3	440	3	2	33.23739058	34.49113505	s25
s25	kidney	4TU -ve	18	Btc	2230	3.248199534	0	729	1385	0	43	0	0	3.248199534	3.370724562	s25
s25	kidney	4TU -ve	18	Btd	666	52.1222716	6.29524708844822e-05	164	15885	1	690	1	4	52.1222716	54.08837088	s25
s25	kidney	4TU -ve	18	Btf3	259	226.2408745	0.000117046	91	76893	9	2995	12	2748	226.2408745	234.7748852	s25
s25	kidney	4TU -ve	18	Btf3l4	2545	8.38488717	0	907	3174	0	111	0	0	8.38488717	8.701172707	s25
s25	kidney	4TU -ve	18	Btg1	4166	69.7229807	0.000298597	1404	33490	10	923	10	832	69.7229807	72.35299467	s25
s25	kidney	4TU -ve	18	Btg2	2199	18.65826244	0.000421585	648	7116	3	247	3	0	18.65826244	19.362069	s25
s25	kidney	4TU -ve	18	Btg3	439	0.528776668	0	160	144	0	7	0	0	0.528776668	0.548722603	s25
s25	kidney	4TU -ve	18	Btk	400	0.528776668	0	116	121	0	7	0	0	0.528776668	0.548722603	s25
s25	kidney	4TU -ve	18	Btla	2298	1.057553337	0	696	400	0	14	0	0	1.057553337	1.097445206	s25
s25	kidney	4TU -ve	18	Btnl10	3041	0.528776668	0	883	174	0	7	0	0	0.528776668	0.548722603	s25
s25	kidney	4TU -ve	18	Btnl9	3469	25.7589777	0	992	8581	0	341	0	2	25.7589777	26.73062967	s25
s25	kidney	4TU -ve	18	Btrc	3628	7.856110502	0	1080	2332	0	104	0	0	7.856110502	8.152450104	s25
s25	kidney	4TU -ve	18	Bub1	121	0.982013813	0	44	358	0	13	0	0	0.982013813	1.019056263	s25
s25	kidney	4TU -ve	18	Bub1b	272	0.453237144	0	96	155	0	6	0	0	0.453237144	0.47033366	s25
s25	kidney	4TU -ve	18	Bub3	3903	32.10429772	0	1241	14233	0	425	0	9	32.10429772	33.3153009	s25
s25	kidney	4TU -ve	18	Bud13	928	7.402873357	0	238	3158	0	98	0	0	7.402873357	7.682116444	s25
s25	kidney	4TU -ve	18	Bud23	909	73.87765452	0.000318124	191	22004	7	978	7	3	73.87765452	76.66438655	s25
s25	kidney	4TU -ve	18	Bud31	193	87.47476885	9.44242481469241e-05	49	21181	2	1158	2	2	87.47476885	90.77439635	s25
s25	kidney	4TU -ve	18	Bves	3170	0.226618572	0	964	117	0	3	0	0	0.226618572	0.23516683	s25
s25	kidney	4TU -ve	18	Bysl	2222	20.84890864	0.000160617	566	6226	1	276	1	1	20.84890864	21.63534835	s25
s25	kidney	4TU -ve	18	Bzw1	3068	128.7948885	0.000211166	978	47356	10	1705	9	358	128.7948885	133.6531483	s25
s25	kidney	4TU -ve	18	Bzw2	446	20.01797387	0.000653275	132	6123	4	265	4	0	20.01797387	20.77306998	s25
s25	kidney	4TU -ve	18	C030006K11Rik	1576	39.73378965	0.000283983	328	10564	3	526	3	0	39.73378965	41.23258418	s25
s25	kidney	4TU -ve	18	C130050O18Rik	2792	1.510790481	0	594	360	0	20	0	0	1.510790481	1.567778866	s25
s25	kidney	4TU -ve	18	C130074G19Rik	2382	144.43157	6.57116572479958e-05	532	45654	3	1912	3	5	144.43157	149.8796596	s25
s25	kidney	4TU -ve	18	C1d	2481	63.83089783	0.00011207	896	26769	3	845	3	1	63.83089783	66.23865709	s25
s25	kidney	4TU -ve	18	C1galt1	4430	65.87046498	0.000432963	1525	27716	12	872	12	1	65.87046498	68.35515856	s25
s25	kidney	4TU -ve	18	C1galt1c1	382	27.19422866	0.000328542	150	12175	4	360	4	2	27.19422866	28.22001959	s25
s25	kidney	4TU -ve	18	C1qa	237	36.93882726	0.000439522	57	11376	5	489	5	0	36.93882726	38.33219328	s25
s25	kidney	4TU -ve	18	C1qb	160	21.60430388	0.001260716	32	3966	5	286	5	1	21.60430388	22.41923778	s25
s25	kidney	4TU -ve	18	C1qbp	259	123.8092799	9.23258734027624e-05	85	54156	5	1639	5	3	123.8092799	128.4794781	s25
s25	kidney	4TU -ve	18	C1qc	239	17.44963006	0.000541321	69	5542	3	231	3	4	17.44963006	18.1078459	s25
s25	kidney	4TU -ve	18	C1ql1	469	0.151079048	0	102	30	0	2	0	0	0.151079048	0.156777887	s25
s25	kidney	4TU -ve	18	C1ql3	808	1.133092861	0	291	266	0	15	0	0	1.133092861	1.17583415	s25
s25	kidney	4TU -ve	18	C1ql4	668	0.226618572	0	136	49	0	3	0	0	0.226618572	0.23516683	s25
s25	kidney	4TU -ve	18	C1qtnf1	1612	2.870501914	0	405	806	0	38	0	0	2.870501914	2.978779846	s25
s25	kidney	4TU -ve	18	C1qtnf12	127	112.3272723	3.64497904137051e-05	34	27435	1	1487	1	1	112.3272723	116.5643587	s25
s25	kidney	4TU -ve	18	C1qtnf2	188	5.061148112	0.000668449	53	1496	1	67	1	0	5.061148112	5.252059201	s25
s25	kidney	4TU -ve	18	C1qtnf3	1475	92.98915411	0.00018848	454	26528	5	1231	5	1	92.98915411	96.49678921	s25
s25	kidney	4TU -ve	18	C1qtnf4	160	1.661869529	0	27	253	0	22	0	2	1.661869529	1.724556753	s25
s25	kidney	4TU -ve	18	C1qtnf5,Mfrp	893	2.719422866	0	195	798	0	36	0	0	2.719422866	2.822001959	s25
s25	kidney	4TU -ve	18	C1qtnf6	1831	1.510790481	0	462	349	0	20	0	0	1.510790481	1.567778866	s25
s25	kidney	4TU -ve	18	C1qtnf7	2552	2.79496239	0	698	867	0	37	0	0	2.79496239	2.900390902	s25
s25	kidney	4TU -ve	18	C1qtnf9	845	1.510790481	0	203	424	0	20	0	0	1.510790481	1.567778866	s25
s25	kidney	4TU -ve	18	C1ra	463	11.40646813	0	128	3713	0	151	0	1	11.40646813	11.83673044	s25
s25	kidney	4TU -ve	18	C1rl	1523	62.69780496	0.000187876	372	15968	3	830	3	57	62.69780496	65.06282294	s25
s25	kidney	4TU -ve	18	C1s1	599	18.05394625	0.00013488	179	7414	1	239	1	0	18.05394625	18.73495745	s25
s25	kidney	4TU -ve	18	C2	254	31.19782343	0.000101204	73	9881	1	413	1	0	31.19782343	32.37463358	s25
s25	kidney	4TU -ve	18	C2cd2	4146	35.50357631	0.000196021	1224	10203	2	470	2	2	35.50357631	36.84280335	s25
s25	kidney	4TU -ve	18	C2cd2l	3733	110.2121656	7.95650444238165e-05	976	37705	3	1459	3	1	110.2121656	114.3694683	s25
s25	kidney	4TU -ve	18	C2cd3	4277	11.40646813	0.000783392	1092	5106	4	151	4	3	11.40646813	11.83673044	s25
s25	kidney	4TU -ve	18	C2cd4a	266	0.075539524	0	75	14	0	1	0	0	0.075539524	0.078388943	s25
s25	kidney	4TU -ve	18	C2cd4d	112	0.830934765	0	39	284	0	11	0	0	0.830934765	0.862278376	s25
s25	kidney	4TU -ve	18	C2cd5	3754	10.95323099	0.000205888	978	4857	1	145	1	0	10.95323099	11.36639678	s25
s25	kidney	4TU -ve	18	C3	43	18.73380197	0	12	2367	0	248	1	0	18.73380197	19.44045794	s25
s25	kidney	4TU -ve	18	C330007P06Rik	2912	66.17262307	9.30752047654505e-05	949	21488	2	876	2	539	66.17262307	68.66871433	s25
s25	kidney	4TU -ve	18	C330018D20Rik	1909	18.96042054	0.000145054	596	6894	1	251	1	0	18.96042054	19.67562477	s25
s25	kidney	4TU -ve	18	C330021F23Rik	685	2.341725246	0	157	722	0	31	0	31	2.341725246	2.430057242	s25
s25	kidney	4TU -ve	18	C330027C09Rik	1436	1.057553337	0	554	357	0	14	0	2	1.057553337	1.097445206	s25
s25	kidney	4TU -ve	18	C3ar1	2685	3.776976203	0	896	1207	0	50	0	0	3.776976203	3.919447165	s25
s25	kidney	4TU -ve	18	C430049E01Rik	1115	0.226618572	0	275	72	0	3	0	0	0.226618572	0.23516683	s25
s25	kidney	4TU -ve	18	C4b	682	4.985608588	0	154	999	0	66	0	13	4.985608588	5.173670258	s25
s25	kidney	4TU -ve	18	C4bp	1433	0.151079048	0	487	61	0	2	0	0	0.151079048	0.156777887	s25
s25	kidney	4TU -ve	18	C530008M17Rik	3961	0.075539524	0	1178	18	0	1	0	0	0.075539524	0.078388943	s25
s25	kidney	4TU -ve	18	C5ar1	1295	0.755395241	0	429	303	0	10	0	0	0.755395241	0.783889433	s25
s25	kidney	4TU -ve	18	C5ar2	2339	0.679855716	0	676	201	0	9	0	0	0.679855716	0.70550049	s25
s25	kidney	4TU -ve	18	C6	468	0.302158096	0	128	83	0	4	0	0	0.302158096	0.313555773	s25
s25	kidney	4TU -ve	18	C730034F03Rik	934	0.528776668	0.013333333	235	150	2	7	2	1	0.528776668	0.548722603	s25
s25	kidney	4TU -ve	18	C77080	1877	23.8704896	0	460	7514	0	316	0	0	23.8704896	24.77090608	s25
s25	kidney	4TU -ve	18	C87436	1625	9.593519555	0	374	2947	0	127	0	1	9.593519555	9.9553958	s25
s25	kidney	4TU -ve	18	C8a	1830	28.02516342	0.000118638	497	8429	1	371	1	0	28.02516342	29.08229797	s25
s25	kidney	4TU -ve	18	C8g	159	23.49279198	0.000920952	45	6515	6	311	6	0	23.49279198	24.37896137	s25
s25	kidney	4TU -ve	18	CT025619.2	2513	4.532371443	0.000554939	723	1802	1	60	1	0	4.532371443	4.703336598	s25
s25	kidney	4TU -ve	18	Caap1	944	10.27337527	0.000241488	368	4141	1	136	1	0	10.27337527	10.66089629	s25
s25	kidney	4TU -ve	18	Cab39	2355	58.31651257	0.000342248	749	20453	7	772	7	144	58.31651257	60.51626423	s25
s25	kidney	4TU -ve	18	Cab39l	1942	82.18700217	0.000128211	569	23399	3	1088	3	7	82.18700217	85.28717031	s25
s25	kidney	4TU -ve	18	Cabcoco1	296	8.460426694	0	74	2818	0	112	0	0	8.460426694	8.77956165	s25
s25	kidney	4TU -ve	18	Cabin1	1886	18.05394625	0.00017316	491	5775	1	239	1	2	18.05394625	18.73495745	s25
s25	kidney	4TU -ve	18	Cables1	1025	13.37049576	0	270	4657	0	177	0	0	13.37049576	13.87484296	s25
s25	kidney	4TU -ve	18	Cables2	1503	10.95323099	0	410	3376	0	145	0	2	10.95323099	11.36639678	s25
s25	kidney	4TU -ve	18	Cabp1	864	0.302158096	0	145	34	0	4	0	0	0.302158096	0.313555773	s25
s25	kidney	4TU -ve	18	Cabp2	204	0.075539524	0	52	10	0	1	0	0	0.075539524	0.078388943	s25
s25	kidney	4TU -ve	18	Cabp4	562	0.075539524	0	142	26	0	1	0	0	0.075539524	0.078388943	s25
s25	kidney	4TU -ve	18	Cabp5	2111	0.453237144	0	595	6	0	6	0	6	0.453237144	0.47033366	s25
s25	kidney	4TU -ve	18	Cacfd1	3922	32.63307439	0.000267284	1169	11224	3	432	3	2	32.63307439	33.86402351	s25
s25	kidney	4TU -ve	18	Cachd1	1634	48.87407206	0.000433057	449	13855	6	647	6	2	48.87407206	50.71764632	s25
s25	kidney	4TU -ve	18	Cacna1a	538	3.852515727	0	144	921	0	51	0	0	3.852515727	3.997836108	s25
s25	kidney	4TU -ve	18	Cacna1c	6652	1.737409053	0	1863	632	0	23	0	0	1.737409053	1.802945696	s25
s25	kidney	4TU -ve	18	Cacna1d	8120	4.532371443	0	2072	1325	0	60	0	0	4.532371443	4.703336598	s25
s25	kidney	4TU -ve	18	Cacna1e	7662	0.075539524	0	2143	22	0	1	0	0	0.075539524	0.078388943	s25
s25	kidney	4TU -ve	18	Cacna1g	754	0.151079048	0	210	58	0	2	0	0	0.151079048	0.156777887	s25
s25	kidney	4TU -ve	18	Cacna1s	692	0.226618572	0	164	72	0	3	0	0	0.226618572	0.23516683	s25
s25	kidney	4TU -ve	18	Cacna2d1	4703	3.474818106	0	1575	1234	0	46	0	2	3.474818106	3.605891392	s25
s25	kidney	4TU -ve	18	Cacna2d2	1879	0.075539524	0	450	30	0	1	0	0	0.075539524	0.078388943	s25
s25	kidney	4TU -ve	18	Cacna2d3	1406	0.226618572	0	360	18	0	3	0	3	0.226618572	0.23516683	s25
s25	kidney	4TU -ve	18	Cacnb1	1667	3.248199534	0	404	1021	0	43	0	0	3.248199534	3.370724562	s25
s25	kidney	4TU -ve	18	Cacnb2	2082	0.982013813	0	643	340	0	13	0	0	0.982013813	1.019056263	s25
s25	kidney	4TU -ve	18	Cacnb3	958	4.305752871	0	190	865	0	57	0	10	4.305752871	4.468169768	s25
s25	kidney	4TU -ve	18	Cacnb4	6169	15.712221	0.000544465	2027	5510	3	208	3	2	15.712221	16.30490021	s25
s25	kidney	4TU -ve	18	Cacng4	2423	2.039567149	0	557	263	0	27	0	0	2.039567149	2.116501469	s25
s25	kidney	4TU -ve	18	Cacng7	1273	0.302158096	0	331	88	0	4	0	0	0.302158096	0.313555773	s25
s25	kidney	4TU -ve	18	Cactin	288	19.7913553	0.000150807	71	6631	1	262	1	0	19.7913553	20.53790315	s25
s25	kidney	4TU -ve	18	Cacul1	4351	113.3848256	0.000181414	1421	44098	8	1501	8	78	113.3848256	117.6618039	s25
s25	kidney	4TU -ve	18	Cacybp	1200	76.89923549	0.000160507	354	24921	4	1018	4	29	76.89923549	79.79994428	s25
s25	kidney	4TU -ve	18	Cad	377	6.194240972	0	103	1862	0	82	0	0	6.194240972	6.427893351	s25
s25	kidney	4TU -ve	18	Cadm1	4033	44.87047729	0.000475802	1289	14712	7	594	7	8	44.87047729	46.56303232	s25
s25	kidney	4TU -ve	18	Cadm2	7672	0.755395241	0	2603	183	0	10	0	4	0.755395241	0.783889433	s25
s25	kidney	4TU -ve	18	Cadm4	918	12.99279814	0	204	1508	0	172	0	1	12.99279814	13.48289825	s25
s25	kidney	4TU -ve	18	Cadps2	1870	7.629491929	0	624	1895	0	101	0	15	7.629491929	7.917283274	s25
s25	kidney	4TU -ve	18	Cage1	1446	0.906474289	0	479	214	0	12	0	2	0.906474289	0.94066732	s25
s25	kidney	4TU -ve	18	Calb1	3301	285.841559	0.000209201	1043	109942	23	3784	23	3	285.841559	296.6237615	s25
s25	kidney	4TU -ve	18	Calca	884	1.133092861	0	250	317	0	15	0	0	1.133092861	1.17583415	s25
s25	kidney	4TU -ve	18	Calcoco1	2244	27.11868914	0.00071131	470	9841	7	359	7	0	27.11868914	28.14163065	s25
s25	kidney	4TU -ve	18	Calcr	1715	0.151079048	0.043478261	549	46	2	2	2	0	0.151079048	0.156777887	s25
s25	kidney	4TU -ve	18	Calcrl	2828	13.59711433	0	966	3841	0	180	0	0	13.59711433	14.11000979	s25
s25	kidney	4TU -ve	18	Cald1	2341	49.85608588	0.000237079	746	16872	4	660	4	10	49.85608588	51.73670258	s25
s25	kidney	4TU -ve	18	Calhm2	2790	2.190646198	0	758	874	0	29	0	0	2.190646198	2.273279356	s25
s25	kidney	4TU -ve	18	Calm1	3386	883.0570362	0.000220695	1023	222026	49	11690	57	0	883.0570362	916.3667472	s25
s25	kidney	4TU -ve	18	Calm2	615	139.0682638	0.000125974	229	55567	7	1841	7	39	139.0682638	144.3140446	s25
s25	kidney	4TU -ve	18	Calm3	1569	310.769602	0.000175514	402	113951	20	4114	20	28	310.769602	322.4921128	s25
s25	kidney	4TU -ve	18	Calml3	858	0.302158096	0	257	89	0	4	0	0	0.302158096	0.313555773	s25
s25	kidney	4TU -ve	18	Calml4	811	515.028475	0.00016092	201	149142	24	6818	24	19	515.028475	534.4558154	s25
s25	kidney	4TU -ve	18	Caln1	8002	0.075539524	0	2095	4	0	1	0	1	0.075539524	0.078388943	s25
s25	kidney	4TU -ve	18	Calr	797	600.7658348	0.000214869	247	172198	37	7953	36	100	600.7658348	623.4272661	s25
s25	kidney	4TU -ve	18	Calr3	439	1.812948577	0.009803922	135	306	3	24	2	0	1.812948577	1.881334639	s25
s25	kidney	4TU -ve	18	Calu	3917	37.9963806	0.000539245	1116	16690	9	503	9	60	37.9963806	39.42963848	s25
s25	kidney	4TU -ve	18	Camk1	190	23.71941055	0	58	8676	0	314	0	0	23.71941055	24.6141282	s25
s25	kidney	4TU -ve	18	Camk1d	5526	3.474818106	0.004369993	1512	1373	6	46	6	3	3.474818106	3.605891392	s25
s25	kidney	4TU -ve	18	Camk1g	882	0.755395241	0	226	274	0	10	0	0	0.755395241	0.783889433	s25
s25	kidney	4TU -ve	18	Camk2a	3490	0.906474289	0	941	250	0	12	0	0	0.906474289	0.94066732	s25
s25	kidney	4TU -ve	18	Camk2b	2184	1.359711433	0	534	438	0	18	0	0	1.359711433	1.411000979	s25
s25	kidney	4TU -ve	18	Camk2d	9771	25.15466151	0	3112	9909	0	333	0	0	25.15466151	26.10351812	s25
s25	kidney	4TU -ve	18	Camk2g	2181	26.74099152	0.000229043	543	8732	2	354	2	0	26.74099152	27.74968593	s25
s25	kidney	4TU -ve	18	Camk2n1	3335	438.6580162	8.2475587226181e-05	894	60624	5	5807	5	48	438.6580162	455.2045938	s25
s25	kidney	4TU -ve	18	Camk2n2	958	6.269780496	0	191	1867	0	83	0	2	6.269780496	6.506282294	s25
s25	kidney	4TU -ve	18	Camk4	10566	0.37769762	0	3129	20	0	5	0	4	0.37769762	0.391944717	s25
s25	kidney	4TU -ve	18	Camkk1	1780	0.830934765	0	420	296	0	11	0	0	0.830934765	0.862278376	s25
s25	kidney	4TU -ve	18	Camkk2	6264	34.29494392	0	1667	11122	0	454	0	0	34.29494392	35.58858026	s25
s25	kidney	4TU -ve	18	Caml	411	24.1726477	0	129	8176	0	320	0	2	24.1726477	25.08446186	s25
s25	kidney	4TU -ve	18	Camsap1	6995	23.03955484	0.000643363	1669	9326	6	305	6	30	23.03955484	23.90862771	s25
s25	kidney	4TU -ve	18	Camsap2	2719	25.53235913	0.000339905	932	8826	3	338	3	0	25.53235913	26.49546284	s25
s25	kidney	4TU -ve	18	Camsap3	737	16.84531386	0	151	4602	0	223	0	0	16.84531386	17.48073436	s25
s25	kidney	4TU -ve	18	Camta1	5210	9.971217175	0	1528	2835	0	132	0	4	9.971217175	10.34734052	s25
s25	kidney	4TU -ve	18	Camta2	3848	9.215821935	0.001009591	825	1981	2	122	2	0	9.215821935	9.563451083	s25
s25	kidney	4TU -ve	18	Cand1	3726	62.99996306	0.000348068	1226	22984	8	834	9	3	62.99996306	65.37637872	s25
s25	kidney	4TU -ve	18	Cand2	1693	2.946041438	0	402	716	0	39	0	1	2.946041438	3.057168789	s25
s25	kidney	4TU -ve	18	Cant1	1435	29.68703295	0	365	8709	0	393	0	0	29.68703295	30.80685472	s25
s25	kidney	4TU -ve	18	Canx	2321	461.2443339	0.000245955	835	170763	42	6106	42	8	461.2443339	478.6428878	s25
s25	kidney	4TU -ve	18	Cap1	1087	52.57550874	0.000614544	291	14645	9	696	9	0	52.57550874	54.55870454	s25
s25	kidney	4TU -ve	18	Cap2	2191	0.226618572	0	640	40	0	3	0	2	0.226618572	0.23516683	s25
s25	kidney	4TU -ve	18	Capg	108	7.629491929	0	27	1250	0	101	0	1	7.629491929	7.917283274	s25
s25	kidney	4TU -ve	18	Capn1	815	17.52516958	0.002080444	182	2884	6	232	6	2	17.52516958	18.18623485	s25
s25	kidney	4TU -ve	18	Capn10	1196	28.85609819	0.000398684	306	10033	4	382	4	0	28.85609819	29.94457634	s25
s25	kidney	4TU -ve	18	Capn11	407	0.226618572	0	90	57	0	3	0	0	0.226618572	0.23516683	s25
s25	kidney	4TU -ve	18	Capn13	456	0.604316192	0	106	204	0	8	0	0	0.604316192	0.627111546	s25
s25	kidney	4TU -ve	18	Capn15	2655	12.16186337	0	589	3414	0	161	0	7	12.16186337	12.62061987	s25
s25	kidney	4TU -ve	18	Capn2	952	95.63303745	0.000447009	241	24608	11	1266	11	0	95.63303745	99.24040222	s25
s25	kidney	4TU -ve	18	Capn3	414	0.528776668	0	107	111	0	7	0	0	0.528776668	0.548722603	s25
s25	kidney	4TU -ve	18	Capn5	2314	2.79496239	0	585	709	0	37	0	0	2.79496239	2.900390902	s25
s25	kidney	4TU -ve	18	Capn6	1413	2.039567149	0	394	614	0	27	0	0	2.039567149	2.116501469	s25
s25	kidney	4TU -ve	18	Capn7	2962	66.39924164	0.000153005	894	26143	4	879	4	0	66.39924164	68.90388116	s25
s25	kidney	4TU -ve	18	Capns1	565	198.5178692	0.000295838	129	43943	13	2628	15	8	198.5178692	206.006143	s25
s25	kidney	4TU -ve	18	Caprin1	5137	164.751702	0.000257524	1802	58247	15	2181	15	1021	164.751702	170.9662853	s25
s25	kidney	4TU -ve	18	Caprin2	519	4.381292395	0	157	1542	0	58	0	0	4.381292395	4.546558712	s25
s25	kidney	4TU -ve	18	Capsl	182	0.075539524	0	46	14	0	1	0	0	0.075539524	0.078388943	s25
s25	kidney	4TU -ve	18	Capza1	2205	35.42803678	0.000157344	728	12711	2	469	2	290	35.42803678	36.76441441	s25
s25	kidney	4TU -ve	18	Capza2	1893	100.5431065	7.52426575706654e-05	650	39871	3	1331	3	0	100.5431065	104.3356835	s25
s25	kidney	4TU -ve	18	Capzb	826	111.1941794	0.000217549	215	41370	9	1472	9	64	111.1941794	115.3885245	s25
s25	kidney	4TU -ve	18	Car11	488	2.568343818	0	105	548	0	34	1	0	2.568343818	2.665224072	s25
s25	kidney	4TU -ve	18	Car12	2488	203.9567149	0.000114988	691	78269	9	2700	9	0	203.9567149	211.6501469	s25
s25	kidney	4TU -ve	18	Car13	1428	1.888488101	0	463	557	0	25	0	1	1.888488101	1.959723583	s25
s25	kidney	4TU -ve	18	Car14	378	54.61507589	0.000277277	116	21639	6	723	6	1	54.61507589	56.67520601	s25
s25	kidney	4TU -ve	18	Car15,Gm20518	264	98.12584175	0.00011507	64	26071	3	1299	3	0	98.12584175	101.8272374	s25
s25	kidney	4TU -ve	18	Car2	680	293.3199719	0.000429779	202	104705	45	3883	45	6	293.3199719	304.3842668	s25
s25	kidney	4TU -ve	18	Car3	862	269.3739428	8.9330379475452e-05	228	55972	5	3566	5	11	269.3739428	279.5349718	s25
s25	kidney	4TU -ve	18	Car4	573	346.7264154	6.39645210123452e-05	133	93802	6	4590	6	2	346.7264154	359.8052498	s25
s25	kidney	4TU -ve	18	Car5a	238	3.248199534	0	33	619	0	43	0	16	3.248199534	3.370724562	s25
s25	kidney	4TU -ve	18	Car5b	2369	122.6761871	9.15974596971177e-05	769	32752	3	1624	3	82	122.6761871	127.3036439	s25
s25	kidney	4TU -ve	18	Car7	664	3.399278582	0	144	722	0	45	0	0	3.399278582	3.527502449	s25
s25	kidney	4TU -ve	18	Car8	2890	4.230213347	0	866	1535	0	56	0	0	4.230213347	4.389780825	s25
s25	kidney	4TU -ve	18	Car9	619	5.363306208	0.001751313	191	1713	3	71	3	0	5.363306208	5.565614975	s25
s25	kidney	4TU -ve	18	Card10	1455	50.91363921	0.000287956	385	13891	4	674	4	18	50.91363921	52.83414779	s25
s25	kidney	4TU -ve	18	Card11	335	0.528776668	0	59	140	0	7	0	0	0.528776668	0.548722603	s25
s25	kidney	4TU -ve	18	Card14	634	1.586330005	0	148	332	0	21	0	3	1.586330005	1.646167809	s25
s25	kidney	4TU -ve	18	Card19	169	22.13308055	0.000209096	58	9565	2	293	2	1	22.13308055	22.96796039	s25
s25	kidney	4TU -ve	18	Card6	2404	5.514385256	0	685	1660	0	73	0	0	5.514385256	5.722392861	s25
s25	kidney	4TU -ve	18	Carf	5034	3.550357631	0	1596	1499	0	47	0	0	3.550357631	3.684280335	s25
s25	kidney	4TU -ve	18	Carhsp1	2361	43.13306823	0.000189286	600	10566	2	571	2	82	43.13306823	44.76008663	s25
s25	kidney	4TU -ve	18	Carm1	3357	18.73380197	0.000377074	738	5304	2	248	2	71	18.73380197	19.44045794	s25
s25	kidney	4TU -ve	18	Carmil1	1272	13.44603528	0	396	5751	0	178	0	1	13.44603528	13.95323191	s25
s25	kidney	4TU -ve	18	Carmil2	44	0.302158096	0	17	68	0	4	0	0	0.302158096	0.313555773	s25
s25	kidney	4TU -ve	18	Carmil3	4414	0.906474289	0	789	186	0	12	0	0	0.906474289	0.94066732	s25
s25	kidney	4TU -ve	18	Carnmt1	667	42.75537061	0.000827757	210	14497	12	566	12	561	42.75537061	44.36814191	s25
s25	kidney	4TU -ve	18	Carns1	1014	2.41726477	0	247	710	0	32	0	0	2.41726477	2.508446186	s25
s25	kidney	4TU -ve	18	Cars	916	12.01078432	0	186	2969	0	159	0	0	12.01078432	12.46384199	s25
s25	kidney	4TU -ve	18	Cars2	1683	19.03596006	0.000895576	367	5583	5	252	5	2	19.03596006	19.75401371	s25
s25	kidney	4TU -ve	18	Casc1	533	0.37769762	0	124	98	0	5	0	0	0.37769762	0.391944717	s25
s25	kidney	4TU -ve	18	Casc3	1596	27.57192628	0.000574548	480	10443	6	365	6	2	27.57192628	28.61196431	s25
s25	kidney	4TU -ve	18	Casc4	2672	19.26257863	0	858	8370	0	255	0	9	19.26257863	19.98918054	s25
s25	kidney	4TU -ve	18	Casd1	1622	23.11509436	0.000106998	551	9346	1	306	1	3	23.11509436	23.98701665	s25
s25	kidney	4TU -ve	18	Cask	5091	14.88128624	0	1505	4970	0	197	0	0	14.88128624	15.44262183	s25
s25	kidney	4TU -ve	18	Caskin1	1689	0.302158096	0	381	32	0	4	0	0	0.302158096	0.313555773	s25
s25	kidney	4TU -ve	18	Caskin2	804	31.57552105	0	180	8595	0	418	0	5	31.57552105	32.7665783	s25
s25	kidney	4TU -ve	18	Casp1	88	1.359711433	0	26	178	0	18	0	0	1.359711433	1.411000979	s25
s25	kidney	4TU -ve	18	Casp12	1875	3.021580962	0	621	1421	0	40	0	0	3.021580962	3.135557732	s25
s25	kidney	4TU -ve	18	Casp2	2419	11.17984956	0	817	3806	0	148	0	0	11.17984956	11.60156361	s25
s25	kidney	4TU -ve	18	Casp3	1541	21.9820015	0	449	9570	0	291	0	4	21.9820015	22.8111825	s25
s25	kidney	4TU -ve	18	Casp4	1954	3.550357631	0	593	747	0	47	0	1	3.550357631	3.684280335	s25
s25	kidney	4TU -ve	18	Casp6	530	23.19063388	0.00030245	203	9919	3	307	3	0	23.19063388	24.06540559	s25
s25	kidney	4TU -ve	18	Casp7	1249	4.381292395	0	384	2000	0	58	0	0	4.381292395	4.546558712	s25
s25	kidney	4TU -ve	18	Casp8	749	30.74458629	0.001108784	225	8117	9	407	9	23	30.74458629	31.90429992	s25
s25	kidney	4TU -ve	18	Casp8ap2	620	1.964027625	0	248	965	0	26	0	0	1.964027625	2.038112526	s25
s25	kidney	4TU -ve	18	Casp9	2326	23.71941055	0.000105775	711	9454	1	314	1	0	23.71941055	24.6141282	s25
s25	kidney	4TU -ve	18	Casr	771	14.125891	0	205	4437	0	187	0	0	14.125891	14.6587324	s25
s25	kidney	4TU -ve	18	Cass4	2611	0.528776668	0	670	111	0	7	0	0	0.528776668	0.548722603	s25
s25	kidney	4TU -ve	18	Cast	2474	49.55392778	5.94071169726133e-05	796	16833	1	656	1	170	49.55392778	51.42314681	s25
s25	kidney	4TU -ve	18	Casz1	3752	53.02874589	0.000951475	954	18918	18	702	18	0	53.02874589	55.0290382	s25
s25	kidney	4TU -ve	18	Cat	907	1154.092848	0.000129862	265	492832	64	15278	64	0	1154.092848	1197.626276	s25
s25	kidney	4TU -ve	18	Catsper2	1692	4.381292395	0	431	1280	0	58	0	0	4.381292395	4.546558712	s25
s25	kidney	4TU -ve	18	Catsper3	79	0.37769762	0	16	32	0	5	0	0	0.37769762	0.391944717	s25
s25	kidney	4TU -ve	18	Catsperb	3915	0.075539524	0	1240	8	0	1	0	1	0.075539524	0.078388943	s25
s25	kidney	4TU -ve	18	Catsperd	101	1.284171909	0	27	382	0	17	0	0	1.284171909	1.332612036	s25
s25	kidney	4TU -ve	18	Catsperg1	3972	0.453237144	0.007246377	1046	138	1	6	1	0	0.453237144	0.47033366	s25
s25	kidney	4TU -ve	18	Cav1	2390	23.41725246	0.000909918	762	9891	9	310	9	0	23.41725246	24.30057242	s25
s25	kidney	4TU -ve	18	Cav2	2666	33.01077201	0.000468878	903	8531	4	437	4	0	33.01077201	34.25596822	s25
s25	kidney	4TU -ve	18	Cavin1	1891	70.47837594	0.000413584	481	21761	9	933	9	10	70.47837594	73.1368841	s25
s25	kidney	4TU -ve	18	Cavin2	1538	48.0431373	0	485	12131	0	636	0	1	48.0431373	49.85536794	s25
s25	kidney	4TU -ve	18	Cavin3	738	13.89927243	0	183	4000	0	184	0	6	13.89927243	14.42356557	s25
s25	kidney	4TU -ve	18	Cbarp	2676	3.776976203	0	492	1055	0	50	0	0	3.776976203	3.919447165	s25
s25	kidney	4TU -ve	18	Cbfa2t2	5882	12.84171909	0.000719295	1711	5561	4	170	4	1	12.84171909	13.32612036	s25
s25	kidney	4TU -ve	18	Cbfa2t3	5566	12.99279814	0	1314	3640	0	172	0	0	12.99279814	13.48289825	s25
s25	kidney	4TU -ve	18	Cbfb	2063	42.90644966	0.000294753	751	20356	6	568	6	0	42.90644966	44.5249198	s25
s25	kidney	4TU -ve	18	Cbl	8558	19.7913553	0	2720	8436	0	262	0	0	19.7913553	20.53790315	s25
s25	kidney	4TU -ve	18	Cblb	3356	6.420859545	0	1117	3052	0	85	0	0	6.420859545	6.663060181	s25
s25	kidney	4TU -ve	18	Cblc	144	15.33452338	0	22	2438	0	203	0	2	15.33452338	15.91295549	s25
s25	kidney	4TU -ve	18	Cbll1	2450	12.69064004	0	863	4990	0	168	0	3	12.69064004	13.16934247	s25
s25	kidney	4TU -ve	18	Cbr1	274	39.20501298	9.56388676358072e-05	86	10456	1	519	1	0	39.20501298	40.68386157	s25
[truncated: 301,022 more rows]
