# Supplementary material for: SLAMseq reveals potential transfer of RNA from liver to kidney in the mouse
Source: Nat Commun. 2025 Aug 11;16:7413. doi: 10.1038/s41467-025-62688-9 (PMC12339719; doi:10.1038/s41467-025-62688-9)
Supplement: Supplementary file 6 — Source Data [file 41467_2025_62688_MOESM6_ESM.zip › Source data/FigS14e_data.csv]

tissue	group_pos	group_neg	gene_name	cR_pos	cR_neg	cpm_pos	cpm_neg	pval	fdr	sig	delta	delta_sign	labelled
kidney	Labelled in injury	Cre -ve	Mus musculus tRNA-Gly (GCC) (tRNA-Gly-GCC-1 1 to 9, tRNA-Gly-GCC-2 1 to 8)	0.000566528110259153	0.000781893171330912	31470	23685	0.019722592117582	0.234180568404162	no	-0.000215365061071759	neg	no
kidney	Labelled in injury	Cre -ve	Mus musculus (house mouse) mmu-let-7g-5p	0.000510492826791928	0.000684576687121374	47521.1666666667	42642.2	0.0721701438954586	0.336127199566882	no	-0.000174083860329446	neg	no
kidney	Labelled in injury	Cre -ve	Mus musculus (house mouse) mmu-let-7f-5p	0.000511992579546177	0.000673800469676798	42099.5	36490	0.0419152054555098	0.287475041190147	no	-0.000161807890130621	neg	no
kidney	Labelled in injury	Cre -ve	Mus musculus (house mouse) mmu-miR-143-3p	0.000534718049849435	0.000735636711927292	27696.6666666667	22949.2	0.0888069085881639	0.359680348432285	no	-0.000200918662077857	neg	no
kidney	Labelled in injury	Cre -ve	18_TGAGATGAAGCACTGTAGCTCT	0.0013504081715998	0.001550342	24417.3333333333	22137.2	0.101868985320772	0.374531068516021	no	-0.0001999338284002	neg	no
kidney	Labelled in injury	Cre -ve	Mus musculus (house mouse) mmu-miR-10a-5p	0.000481828326522115	0.000617953810139046	28656.1666666667	27707.2	0.026371387261238	0.239649981736501	no	-0.000136125483616931	neg	no
kidney	Labelled in injury	Cre -ve	Mus musculus (house mouse) mmu-miR-26a-5p	0.0006121307365593	0.000763930855439618	32487	32848.6	0.0460483463194043	0.30040247998988	no	-0.000151800118880318	neg	no
kidney	Labelled in injury	Cre -ve	Mus musculus (house mouse) mmu-miR-10b-5p	0.000456135170294583	0.00058621866595989	19840.8333333333	19231.4	0.0371833355947497	0.275477205846615	no	-0.000130083495665307	neg	no
kidney	Labelled in injury	Cre -ve	>ENSMUST00000018315.10|ENSMUSG00000018171.10|OTTMUSG00000001205.2|OTTMUST00000002400.1|Vmp1-201|Vmp1|2787|UTR5:1-123|CDS:124-1344|UTR3:1345-2787|	0.000859841248105002	0.000925051070627228	23546	16104.2	0.534523958681273	0.759814605692309	no	-6.52098225222263e-05	neg	no
kidney	Labelled in injury	Cre -ve	Mus musculus (house mouse) mmu-let-7a-5p	0.000601974785226527	0.000806201879760568	25138.1666666667	22476	0.0171957241924667	0.230683457456059	no	-0.000204227094534041	neg	no
kidney	Labelled in injury	Cre -ve	Mus musculus (house mouse) mmu-let-7c-5p	0.000855028176894445	0.00104549039988033	22807	20168	0.0533088220258699	0.313809826824351	no	-0.000190462222985885	neg	no
kidney	Labelled in injury	Cre -ve	1_TGTAAACATCCTCGACTGGAAGCT	0.00109746632854604	0.00126737630267105	18609.8333333333	22762	0.243481959337169	0.542998360833269	no	-0.00016990997412501	neg	no
kidney	Labelled in injury	Cre -ve	MU069435.1_TCGCTGCGATCTATTGAAAGTCAGCCCTCGACACAAGGGTTTGT	0.000441959601286982	0.000671878260459902	17065.6666666667	18575	0.0462793366696927	0.30040247998988	no	-0.00022991865917292	neg	no
kidney	Labelled in injury	Cre -ve	Mus musculus tRNA-Gly (GCC) (tRNA-Gly-GCC-2-1, tRNA-Gly-GCC-3-1, tRNA-Gly-GCC-4-1, tRNA-Gly-GCC-5-1)	0.000640046491614115	0.000791599031918662	9382	7089.8	0.0552056737758312	0.316542635034621	no	-0.000151552540304547	neg	no
kidney	Labelled in injury	Cre -ve	Mus musculus (house mouse) mmu-miR-30b-5p	0.00079237027584445	0.00113416983184687	11747.1666666667	13224.6	0.0109255959041316	0.201544021845929	no	-0.00034179955600242	neg	no
kidney	Labelled in injury	Cre -ve	Mus musculus (mouse) mitochondrially encoded 16S rRNA (ENSMUSG00000064339.1)	0.000403173067061585	0.000550584822231582	11807.1666666667	14654.4	0.10883464196671	0.388809752873703	no	-0.000147411755169997	neg	no
kidney	Labelled in injury	Cre -ve	Mus musculus (house mouse) mmu-miR-21a-5p	0.0005168381215461	0.000735020763551534	11639.5	11374.2	0.0469182041323667	0.300689570616002	no	-0.000218182642005434	neg	no
kidney	Labelled in injury	Cre -ve	Mus musculus (house mouse) mmu-miR-125a-5p	0.00067657703897722	0.000918133172944532	12264.1666666667	13061.2	0.0415206147268014	0.287475041190147	no	-0.000241556133967312	neg	no
kidney	Labelled in injury	Cre -ve	Mus musculus tRNA-Glu (CTC) (tRNA-Glu-CTC-1 1 to 9)	0.00123841983333333	0.0014873274	6388.16666666667	6837.8	0.00169122660545497	0.162517693367002	no	-0.00024890756666667	neg	no
kidney	Labelled in injury	Cre -ve	Mus musculus (house mouse) mmu-miR-30a-5p	0.000469827399179448	0.000764175209561748	10140.3333333333	12021.6	0.020837035279221	0.235445445662454	no	-0.0002943478103823	neg	no
kidney	Labelled in injury	Cre -ve	Mus musculus (house mouse) mmu-miR-22-3p	0.00167385799999999	0.00188320779999999	7585.66666666667	7438.8	0.090023500262279	0.360193529320857	no	-0.0002093498	neg	no
kidney	Labelled in injury	Cre -ve	Mus musculus (house mouse) mmu-miR-24-3p	0.000670845622522823	0.000841332101214852	7478	6613.6	0.154886859403988	0.451610525322935	no	-0.000170486478692029	neg	no
kidney	Labelled in injury	Cre -ve	1_TGTAAACATCCTCGACTGGAAGC	0.000691243056811837	0.000953027081100858	8894.16666666667	10419	0.112968390143744	0.397714380796619	no	-0.000261784024289021	neg	no
kidney	Labelled in injury	Cre -ve	Mus musculus long noncoding RNA near Ppara (Lncppara)	0.00141488766666666	0.0015328416	9842.16666666667	8403.4	0.150257707930588	0.451610525322935	no	-0.00011795393333334	neg	no
kidney	Labelled in injury	Cre -ve	MU069435.1_GCTGCGATCTATTGAAAGTCAGCCCTCGACACAAGGGTTTGT	0.000412128970127617	0.000638422487020094	6828.83333333333	6640.6	0.0479573966163793	0.302082467166948	no	-0.000226293516892477	neg	no
kidney	Labelled in injury	Cre -ve	MT_TGAATCTGACAACAGGAAATAAACCTCCTTATTCACCCCA	0.000448986589452915	0.000646835460411874	7931.66666666667	12683.8	0.0663134065716503	0.331647699352681	no	-0.000197848870958959	neg	no
kidney	Labelled in injury	Cre -ve	Mus musculus (house mouse) mmu-miR-200b-3p	0.000630393296212538	0.000746843450109682	7360.66666666667	7833.8	0.0542239375509405	0.316154748611696	no	-0.000116450153897144	neg	no
kidney	Labelled in injury	Cre -ve	4_TGTAAACATCCTTGACTGGAAGCT	0.000844672033836325	0.000951518883838482	7708.66666666667	10656	0.31725802659242	0.603786872598664	no	-0.000106846850002157	neg	no
kidney	Labelled in injury	Cre -ve	Mus musculus (house mouse) mmu-miR-29c-3p	0.000528653964639187	0.000771682382245064	5759.83333333333	5759.8	0.0206275216458785	0.235445445662454	no	-0.000243028417605877	neg	no
kidney	Labelled in injury	Cre -ve	Mus musculus (house mouse) mmu-miR-30c-5p	0.000644987972549113	0.000947621738462582	5163.83333333333	5748	0.0574369148428353	0.318791181850997	no	-0.000302633765913469	neg	no
kidney	Labelled in injury	Cre -ve	9_CTCGCTGCGATCTATTGAAAGTCAGCCCTCGACACAAGGGTTTGT	0.000480509485679608	0.000750585405623976	5280.33333333333	5520	0.0112072795037423	0.201544021845929	no	-0.000270075919944368	neg	no
kidney	Labelled in injury	Cre -ve	Mus musculus (house mouse) mmu-miR-125b-5p	0.000833808870068545	0.00103219057085334	5891.83333333333	6257.8	0.0955302342549474	0.367662544565913	no	-0.000198381700784795	neg	no
kidney	Labelled in injury	Cre -ve	2_TCGTACCGTGAGTAATAATGCG	0.000407530615627332	0.000596532505089106	4863.33333333333	4295.8	0.00787755167948675	0.201544021845929	no	-0.000189001889461774	neg	no
kidney	Labelled in injury	Cre -ve	Mus musculus (house mouse) mmu-miR-99a-5p	0.000612345286310935	0.000727107897443938	5956.66666666667	7035.6	0.204044743052632	0.508869849966726	no	-0.000114762611133003	neg	no
kidney	Labelled in injury	Cre -ve	Mus musculus (house mouse) mmu-miR-27a-3p	0.00349816433333333	0.0042280386	5582.16666666667	5539.4	0.10087144627532	0.373994072411942	no	-0.00072987426666667	neg	no
kidney	Labelled in injury	Cre -ve	Mus musculus (house mouse) mmu-miR-30d-5p	0.000522230889237722	0.000769739715925134	8794	7441.8	0.00897227744746517	0.201544021845929	no	-0.000247508826687412	neg	no
kidney	Labelled in injury	Cre -ve	Mus musculus tRNA Lys CUU	0.000528914127693585	0.00078419573494403	3337.16666666667	3508.2	0.0327147018053108	0.26283910411249	no	-0.000255281607250445	neg	no
kidney	Labelled in injury	Cre -ve	16_GTGAAATGATGGCAAATCATCTTTCGGGACTGACCTGAAATGAAGAGAATACTCTTGCTGATC	0.000481380593727468	0.00068634356028794	3726	3027.6	0.0845412808475598	0.352663067572615	no	-0.000204962966560472	neg	no
kidney	Labelled in injury	Cre -ve	Mus musculus (house mouse) mmu-let-7i-5p	0.000643424319423925	0.000796004428609904	4599.33333333333	3950.2	0.105239825690826	0.380643548642937	no	-0.000152580109185979	neg	no
kidney	Labelled in injury	Cre -ve	4_TAATACTGCCTGGTAATGATGAC	0.000699132288619433	0.00076246141638597	3975	3721.4	0.308340263572133	0.59302479263741	no	-6.33291277665366e-05	neg	no
kidney	Labelled in injury	Cre -ve	9_TGAGGTAGTAGTTTGTACAGTTA	0.000383860170239825	0.000571690635561646	4151.66666666667	3607	0.0732050558810916	0.336835921680719	no	-0.000187830465321821	neg	no
kidney	Labelled in injury	Cre -ve	18_TGAGATGAAGCACTGTAGCTCTT	0.00188739916666666	0.0019554404	3309	3252	0.644275717856082	0.830435107722639	no	-6.80412333333399e-05	neg	no
kidney	Labelled in injury	Cre -ve	19_CACCCTGATGAACTGAATACCGCCCCAGTCTGATAGCTGTGGAGAAAGGTATTTTCTGAGT	0.000461609718767158	0.000660453134437982	4662.83333333333	5394.4	0.0336663653557369	0.267439132885187	no	-0.000198843415670824	neg	no
kidney	Labelled in injury	Cre -ve	3_TAGCAGCACGTAAATATTGGCG	0.000335953086449858	0.00039799220956882	4050.5	4279.6	0.585561919855904	0.7901325541423	no	-6.20391231189616e-05	neg	no
kidney	Labelled in injury	Cre -ve	18_TGAGATGAAGCACTGTAGCTCA	0.000592793269863678	0.000829622190802424	3156.16666666667	3027.8	0.0662963755618533	0.331647699352681	no	-0.000236828920938746	neg	no
kidney	Labelled in injury	Cre -ve	Mus musculus (house mouse) tRNA-Glu	0.00190236899999999	0.00197813999999999	3382.33333333333	3805	0.894278909319496	0.955386872998198	no	-7.57709999999999e-05	neg	no
kidney	Labelled in injury	Cre -ve	Mus musculus (house mouse) mmu-let-7d-5p	0.000615844851394568	0.00077293065527565	4400.33333333333	4097	0.208027611333775	0.508869849966726	no	-0.000157085803881082	neg	no
kidney	Labelled in injury	Cre -ve	9_GTAAATGATGAGATTCCATTGGTCCGTGTTTCTGAACTACATGATTTTCCTTGGCTATTCTGATA	0.000452741008810748	0.000731297444999858	2410.66666666667	1507.6	0.00594309475107587	0.197252806372257	no	-0.00027855643618911	neg	no
kidney	Labelled in injury	Cre -ve	Mus musculus (house mouse) mmu-let-7b-5p	0.0010160830174938	0.00113455088133861	4632	4521	0.441069582025443	0.702924047758333	no	-0.00011846786384481	neg	no
kidney	Labelled in injury	Cre -ve	Mus musculus Mir17 host gene (Mir17hg)	0.000904307601474623	0.00109241679719096	3902.16666666667	3903.8	0.106543686078677	0.384022637264731	no	-0.000188109195716337	neg	no
kidney	Labelled in injury	Cre -ve	16_TGAAATGATGGCAAATCATCTTTCGGGACTGACCTGAAATGAAGAGAATACTCTTGCTGATC	0.000462925209959153	0.000659830544483858	3010	2960.2	0.126718381249721	0.417797111875497	no	-0.000196905334524705	neg	no
kidney	Labelled in injury	Cre -ve	Mus musculus (house mouse) mmu-miR-103-3p	0.00046240616142025	0.000545362941447662	3627.66666666667	3704.4	0.236024084355357	0.537898148358446	no	-8.2956780027412e-05	neg	no
kidney	Labelled in injury	Cre -ve	19_CTTAATGATGAACAATGTAAATGACAAGCATATGGCTGAGTTGCAATGATGTCATCTTACTACTGAAA	0.000500364795440458	0.000688530529853296	3731.5	3766	0.0584760456232324	0.320845925796905	no	-0.000188165734412838	neg	no
kidney	Labelled in injury	Cre -ve	Mus musculus (house mouse) mmu-miR-191-5p	0.000751044644928072	0.000994221443202838	3788.5	4104.8	0.286867008752265	0.579442312240183	no	-0.000243176798274766	neg	no
kidney	Labelled in injury	Cre -ve	>ENSMUST00000220485.2|ENSMUSG00000021458.18|OTTMUSG00000030849.3|OTTMUST00000163265.1|Aopep-205|Aopep|493|CDS:1-60|UTR3:61-493|	0.00102537206900774	0.00115226662668559	2680.33333333333	2375.6	0.489923399676991	0.73105555742976	no	-0.00012689455767785	neg	no
kidney	Labelled in injury	Cre -ve	Mus musculus (house mouse) tRNA	0.000654123021702658	0.000882769781314872	1944.5	2269	0.0326071201254949	0.26283910411249	no	-0.000228646759612214	neg	no
kidney	Labelled in injury	Cre -ve	Mus musculus (house mouse) mmu-miR-194-5p	0.000593898844405857	0.000869820814482324	2510.83333333333	2658.2	0.0179970556079917	0.230683457456059	no	-0.000275921970076467	neg	no
kidney	Labelled in injury	Cre -ve	19_TGTAACAGCAACTCCATGTGGAA	0.00070606481530372	0.000839666291278228	2644.33333333333	2947.2	0.593484067259834	0.794661041334463	no	-0.000133601475974508	neg	no
kidney	Labelled in injury	Cre -ve	11_TGCTGTGATGAGATGACTAAGTAGGAAGTGCCGTCAGAGTCGATAACTGACGATAACTGCTCCTGGCTGACT	0.000558302804258538	0.000757911729412308	2280	1460.6	0.0272046892867685	0.241279715237128	no	-0.00019960892515377	neg	no
kidney	Labelled in injury	Cre -ve	9_TGAGGTAGTAGTTTGTACAGTTT	0.0020093325	0.0022770142	2864	2555.6	0.391268988454559	0.671670731066032	no	-0.0002676817	neg	no
kidney	Labelled in injury	Cre -ve	8_ATCACATTGCCAGGGATTTCCA	0.000374443874867398	0.00066802469763704	2852.83333333333	2799.2	0.00191362547232768	0.162517693367002	no	-0.000293580822769642	neg	no
kidney	Labelled in injury	Cre -ve	MU069435.1_CGCTGCGATCTATTGAAAGTCAGCCCTCGACACAAGGGTTTGT	0.00044972904378343	0.000700043327427202	2491.33333333333	2688.2	0.0246495736584105	0.239649981736501	no	-0.000250314283643772	neg	no
kidney	Labelled in injury	Cre -ve	X_TGAGGTAGTAGATTGTATAGTTA	0.000453032805222227	0.00062201441053464	2888	2418	0.106702300863103	0.384022637264731	no	-0.000168981605312413	neg	no
kidney	Labelled in injury	Cre -ve	1_TGCTATGATGAAGGCTATGTTGGTAGGGACAACTGAGCTTGTTGATGAATACCAACGATTCTGATG	0.0004372077291644	0.000639049601393018	2470.83333333333	2298.4	0.0607783534423895	0.32609492953961	no	-0.000201841872228618	neg	no
kidney	Labelled in injury	Cre -ve	10_GTACATGATGAAAACAGTCTCCCTCTTCTGAATCTCGCTGAGGAAACTGCACGTCACCCTCCTGAAA	0.000739506295251968	0.00103683575967923	2080.16666666667	2078.4	0.0417849077643837	0.287475041190147	no	-0.000297329464427262	neg	no
kidney	Labelled in injury	Cre -ve	Mus musculus (house mouse) mmu-miR-23b-3p	0.000387788556901752	0.000486680987206296	2076.16666666667	2056.6	0.151017770093141	0.451610525322935	no	-9.88924303045443e-05	neg	no
kidney	Labelled in injury	Cre -ve	13_ATCACATTGCCAGGGATTACCACT	0.00110828168587132	0.001527464	2033.16666666667	1831.4	9.81525207479906e-06	0.0142713765167578	yes	-0.00041918231412868	neg	no
kidney	Labelled in injury	Cre -ve	Mus musculus (mouse) RIKEN cDNA E130102H24 gene	0.00100983074418362	0.00133401207000571	1786	1881.8	0.120014687545338	0.407713447875984	no	-0.00032418132582209	neg	no
kidney	Labelled in injury	Cre -ve	9_TTCAAGTAATCCAGGATAGGCTT	0.000965498009351192	0.00120493465246834	2774	3028.8	0.0390500698703672	0.278327458781931	no	-0.000239436643117148	neg	no
kidney	Labelled in injury	Cre -ve	19_CTGACCTATGAATTGACAGCCA	0.000602713876910147	0.000661552554083322	2050	2260.6	0.381375989732395	0.66014367746536	no	-5.88386771731754e-05	neg	no
kidney	Labelled in injury	Cre -ve	8_TGGAATGATGACATTCTCCGGAATCGCTGTACTGACTTGATGAAAGTACTTTTGAACCCTTTTCCATCTGATG	0.000548933908353057	0.000739873913997262	1795.33333333333	1656.6	0.0658335181590591	0.331647699352681	no	-0.000190940005644205	neg	no
kidney	Labelled in injury	Cre -ve	Mus musculus tRNA-Gly (GCC) (tRNA-Gly-GCC-2-1, tRNA-Gly-GCC-3-1, tRNA-Gly-GCC-4-1)	0.000554976896378547	0.00084025378060937	1174.5	948.4	0.0110216397355323	0.201544021845929	no	-0.000285276884230823	neg	no
kidney	Labelled in injury	Cre -ve	Mus musculus (house mouse) mmu-miR-192-5p	0.000631010163735157	0.000846033311072254	1904.66666666667	2148.6	0.107249664956169	0.385039537892024	no	-0.000215023147337097	neg	no
kidney	Labelled in injury	Cre -ve	Mus musculus (house mouse) mmu-miR-145a-5p	0.00182670716677753	0.001830195	1395	1200.8	0.850540984478259	0.934367195918682	no	-3.4878332224699e-06	neg	no
kidney	Labelled in injury	Cre -ve	Mus musculus tRNA-Val (CAC) (tRNA-Val-CAC-2-1, tRNA-Val-CAC-4-1)	0.00108026102965806	0.001384141	1204	1161.4	0.0246267712300202	0.239649981736501	no	-0.00030387997034194	neg	no
kidney	Labelled in injury	Cre -ve	Mus musculus (house mouse) mmu-miR-99b-5p	0.000322348629521475	0.000479509251739888	2226.33333333333	2242.4	0.255985039149127	0.554697834460254	no	-0.000157160622218413	neg	no
kidney	Labelled in injury	Cre -ve	>ENSMUST00000030127.13|ENSMUSG00000028420.14|OTTMUSG00000007005.3|OTTMUST00000016196.1|Tmem38b-201|Tmem38b|2862|UTR5:1-64|CDS:65-943|UTR3:944-2862|	0.000720848302168565	0.000897327603997616	2865.5	2621.8	0.125201395590731	0.416589330554174	no	-0.000176479301829051	neg	no
kidney	Labelled in injury	Cre -ve	4_TGTAAACATCCTTGACTGGAAGC	0.000890377388119078	0.000931463088561872	2249.33333333333	2783.4	0.879511102762319	0.94804965137386	no	-4.10857004427937e-05	neg	no
kidney	Labelled in injury	Cre -ve	13_ATCACATTGCCAGGGATTACCA	0.000299009895421223	0.000572256320838466	1855.83333333333	1926.4	0.00560423268029003	0.197252806372257	no	-0.000273246425417243	neg	no
kidney	Labelled in injury	Cre -ve	4_TAATACTGCCTGGTAATGATGACA	0.000472389926845395	0.000708551918469068	1528.66666666667	1463	0.0364828121881523	0.275477205846615	no	-0.000236161991623673	neg	no
kidney	Labelled in injury	Cre -ve	4_GGTCGATGATGAGAGCTTTGTTCTGAGC	0.00054572227832533	0.000811271880768832	1512.33333333333	1080	0.0201110000296589	0.234180568404162	no	-0.000265549602443502	neg	no
kidney	Labelled in injury	Cre -ve	Mus musculus (house mouse) mmu-miR-200a-3p	0.000597321944613313	0.000669206374444246	2035.16666666667	2484.4	0.440003696394245	0.702924047758333	no	-7.18844298309326e-05	neg	no
kidney	Labelled in injury	Cre -ve	Mus musculus (house mouse) mmu-miR-429-3p	0.000606773417492252	0.000684927954483	1901	1973.8	0.238033835411925	0.540061447229703	no	-7.81545369907484e-05	neg	no
kidney	Labelled in injury	Cre -ve	1_TACCATGATGATAACATAGTTCAGCAGACTTAACTCTGATGAACAATCATGTCTTTCGCTCCTATCTGATG	0.000568514729821377	0.000758297267186864	1880.66666666667	1685.4	0.0576434527209422	0.318791181850997	no	-0.000189782537365487	neg	no
kidney	Labelled in injury	Cre -ve	Mus musculus (house mouse) mmu-miR-23a-3p	0.00035495492998003	0.000550296312086016	1571.83333333333	1617.2	0.115822410138777	0.40233662603073	no	-0.000195341382105986	neg	no
kidney	Labelled in injury	Cre -ve	Mus musculus (house mouse) mmu-miR-423-3p	0.000864435232894402	0.000953281110817682	1426.83333333333	1285.2	0.53458758020855	0.759814605692309	no	-8.88458779232803e-05	neg	no
kidney	Labelled in injury	Cre -ve	19_TGACCTATGAATTGACAGCCAG	0.000611168457721227	0.000502878777479244	1380.33333333333	1560.4	0.341133236401265	0.622762804343363	no	0.000108289680241983	pos	no
kidney	Labelled in injury	Cre -ve	11_ACCCTGTAGATCCGAATTTGTGA	0.00036684210562731	0.000472528760194132	1516.33333333333	1608	0.133713062926507	0.426357003278818	no	-0.000105686654566822	neg	no
kidney	Labelled in injury	Cre -ve	4_TAATACTGCCTGGTAATGATGACT	0.0101250925	0.00833973476334405	1293	1207	0.126148836426287	0.417421390488854	no	0.00178535773665595	pos	no
kidney	Labelled in injury	Cre -ve	1_AGCCCATGATGGTATGAGAGTAGTGGACAGAAGGGATTTCTGAAAAACACTTTTCTGAGG	0.000386943912406878	0.000621323370861076	1326.5	1242	0.0381920069257686	0.275477205846615	no	-0.000234379458454198	neg	no
kidney	Labelled in injury	Cre -ve	Mus musculus (house mouse) mmu-miR-181a-5p	0.000608929934097342	0.000819408276122842	2036.83333333333	2399	0.223328130003126	0.526000604934332	no	-0.0002104783420255	neg	no
kidney	Labelled in injury	Cre -ve	Mus musculus (house mouse) mmu-miR-151-5p	0.000731529195917345	0.000888977902652456	1456.16666666667	1619.8	0.118812407564328	0.407336841359094	no	-0.000157448706735111	neg	no
kidney	Labelled in injury	Cre -ve	Mus musculus (house mouse) mmu-miR-199b-3p	0.000603086606670288	0.000750212705225844	1438.66666666667	1562.6	0.256866121236704	0.555186745991583	no	-0.000147126098555556	neg	no
kidney	Labelled in injury	Cre -ve	Mus musculus (house mouse) mmu-miR-378d	0.000893104730358418	0.00108654845310288	1358	1571.8	0.171412378631042	0.473817928916616	no	-0.000193443722744462	neg	no
kidney	Labelled in injury	Cre -ve	15_GAAAATGATGAATTCTGGGGCGCTGATTCATGTGACTTGAAAAAACGCCATCCATTTCCTGACT	0.000586856852300255	0.00078836811891063	1184.5	1047.8	0.118358065564993	0.407336841359094	no	-0.000201511266610375	neg	no
kidney	Labelled in injury	Cre -ve	>ENSMUST00000220884.2|ENSMUSG00000021458.18|OTTMUSG00000030849.3|OTTMUST00000163255.1|Aopep-209|Aopep|772|CDS:1-468|UTR3:469-772|	0.00245572833333333	0.0029772654	1392	1448.6	0.136259927577984	0.430699858039975	no	-0.00052153706666667	neg	no
kidney	Labelled in injury	Cre -ve	Mus musculus (house mouse) mmu-miR-25-3p	0.000932183744802442	0.00114940088416818	1088.5	1054	0.342199006353615	0.623505457691925	no	-0.000217217139365738	neg	no
kidney	Labelled in injury	Cre -ve	1_ATACATGATGATCTCACACAACTTGAACTCTCTCACTGATTACTTGATGATAGTAAAAGATCTGATG	0.0005069181265783	0.00076115345002851	1422.33333333333	1644.2	0.0138383523245773	0.205315962040158	no	-0.00025423532345021	neg	no
kidney	Labelled in injury	Cre -ve	Mus musculus (house mouse) mmu-miR-30e-5p	0.00131620483333333	0.0016502142	1543.5	1885.6	0.0591324107912623	0.322016948653541	no	-0.00033400936666667	neg	no
kidney	Labelled in injury	Cre -ve	Mus musculus tRNA-His (GTG) (tRNA-His-GTG-1 1 to 9, tRNA-His-GTG-2 1 to 8)	0.000759732136529125	0.000552574994809912	539.333333333333	390	0.330978461916736	0.613219892204626	no	0.000207157141719213	pos	no
kidney	Labelled in injury	Cre -ve	X_AATGGCGCCACTAGGGTTGTGT	0.000667975575828015	0.000859244851585756	1209	1048.2	0.127187786296339	0.418246070662033	no	-0.000191269275757741	neg	no
kidney	Labelled in injury	Cre -ve	11_TGCAATGATGATGAAACTAGAAAAAAAAGGAAGTGCCGTCCGATGCGACAACTGACGACATCCCTAGTTAGCTGACT	0.000472073952954802	0.000704777330283628	1132	903.8	0.033785535827825	0.267439132885187	no	-0.000232703377328826	neg	no
kidney	Labelled in injury	Cre -ve	Mus musculus (house mouse) mmu-miR-98-5p	0.00055040730932662	0.000640557734499034	1308.33333333333	1172	0.666142452473978	0.839338919508537	no	-9.0150425172414e-05	neg	no
kidney	Labelled in injury	Cre -ve	18_TTGCTGTGATGACTATCTTAGGACACCTTTGGATTAACCGTGAAATCAAACAAGTGCTGAGCAA	0.000596530345537155	0.000960802424732314	1106.66666666667	983.6	0.00229617489130184	0.166931914597644	no	-0.000364272079195159	neg	no
kidney	Labelled in injury	Cre -ve	Mus musculus RIKEN cDNA A330023F24 gene (A330023F24Rik)	0.000795686385902188	0.000815051638595734	1396.66666666667	1594	0.97206865513893	0.989767384154065	no	-1.93652526935457e-05	neg	no
kidney	Labelled in injury	Cre -ve	19_TGACCTATGAATTGACAGCCA	0.00031190441811604	0.000658681688088392	960.166666666667	1048.6	0.0225190302951972	0.238997591600122	no	-0.000346777269972352	neg	no
kidney	Labelled in injury	Cre -ve	>ENSMUST00000066039.8|ENSMUSG00000053536.8|OTTMUSG00000073999.1|OTTMUST00000179561.1|Cstf2t-201|Cstf2t|4233|UTR5:1-229|CDS:230-2128|UTR3:2129-4233|	0.000689573209506488	0.000547631133171754	1789.33333333333	1534.2	0.520492863575144	0.752775767042742	no	0.000141942076334734	pos	no
kidney	Labelled in injury	Cre -ve	Mus musculus (mouse) mitochondrially encoded tRNA serine 2 (ENSMUSG00000064365.1)	0.000467867318818848	0.000824166459499902	1424.66666666667	2237.6	0.00622038231791048	0.197252806372257	no	-0.000356299140681054	neg	no
kidney	Labelled in injury	Cre -ve	11_ACCCTGTAGATCCGAATTTGTGT	0.000904465797386363	0.00098330060889201	1098	1115.8	0.761213582448639	0.897651702254924	no	-7.88348115056468e-05	neg	no
kidney	Labelled in injury	Cre -ve	9_TGTTGTGATGATGGGCAAAAATGTTCAACTGCTCTGAATGGGCTGAATGAAAGTAGCCTTTCTGAAC	0.000480657901460452	0.000676984488229646	871.833333333333	807.6	0.112208669367912	0.396962056595972	no	-0.000196326586769194	neg	no
kidney	Labelled in injury	Cre -ve	2_ACCCTGTAGAACCGAATTTGTGT	0.000547195275709477	0.000760131456064136	993.333333333333	971.4	0.192603036208773	0.498064953554099	no	-0.000212936180354659	neg	no
kidney	Labelled in injury	Cre -ve	11_AACAGTGATGACCACAACATGCCATCTGAGTTGCTTTGCTGAAATCCAGAGGCTGTTTCTGAGC	0.000590600424184008	0.000750561496153228	919	942.2	0.248549379017585	0.547561813775105	no	-0.00015996107196922	neg	no
kidney	Labelled in injury	Cre -ve	Mus musculus (house mouse) mmu-let-7e-5p	0.000611042825307697	0.00075395118469575	1423.83333333333	1241.6	0.097265502264332	0.369072462714897	no	-0.000142908359388053	neg	no
kidney	Labelled in injury	Cre -ve	Mus musculus (house mouse) mmu-miR-196a-5p	0.0006846777178978	0.000893832167259822	1527.66666666667	1325.4	0.358856662624555	0.634765921479445	no	-0.000209154449362022	neg	no
kidney	Labelled in injury	Cre -ve	NA_GACTCTTAGCGGTGGATCACTCGGCTCGTGCG	0.0012696123134633	0.00100656263073233	1073.83333333333	343.8	0.116218282622357	0.40233662603073	no	0.00026304968273097	pos	no
kidney	Labelled in injury	Cre -ve	Mus musculus (house mouse) mmu-miR-146a-5p	0.00061029578361774	0.000718155550835542	771.666666666667	675.4	0.44882492397685	0.706226322198584	no	-0.000107859767217802	neg	no
kidney	Labelled in injury	Cre -ve	18_TTGCTGTGATGACTATCTTAGGACACCTTTGGATTAACCGTGAAATCAAACAAGTGCTGAGCA	0.000449439581556827	0.000773274621385372	838.5	658.6	0.00709265084904953	0.201544021845929	no	-0.000323835039828545	neg	no
kidney	Labelled in injury	Cre -ve	14_TAGCAGCACGTAAATATTGGC	0.000171324365868007	0.000454630604160532	828.166666666667	804.6	0.0512790716285551	0.309583273316367	no	-0.000283306238292524	neg	no
kidney	Labelled in injury	Cre -ve	19_TGCAATGATGTCATCTTACTACTGAAA	0.000540936008003732	0.000829443418258608	780.666666666667	756.4	0.0235385786162687	0.239649981736501	no	-0.000288507410254876	neg	no
kidney	Labelled in injury	Cre -ve	9_TTCAAGTAATCCAGGATAGGCTA	0.000532654153815132	0.000776585372090446	1055	1012	0.0906539935949341	0.360193529320857	no	-0.000243931218275314	neg	no
kidney	Labelled in injury	Cre -ve	Mus musculus (house mouse) mmu-miR-30a-3p	0.000952745055265278	0.000866754390283526	859.166666666667	779.6	0.791736642076121	0.913424011480657	no	8.59906649817525e-05	pos	no
kidney	Labelled in injury	Cre -ve	10_GCCTGTCTGAGCGTCGCT	0.00114251818217147	0.00112783503584857	751.666666666667	429.8	0.835718358500109	0.927583582640579	no	1.46831463229001e-05	pos	no
kidney	Labelled in injury	Cre -ve	10_TGAGGTAGTAGTTTGTGCTGTTT	0.001217572	0.0013370116	913.833333333333	812	0.100015586746881	0.373994072411942	no	-0.0001194396	neg	no
kidney	Labelled in injury	Cre -ve	2_TACCCTGTAGAACCGAATTTGTGT	0.000661493718490018	0.000813098101545184	802.333333333333	810.4	0.187582559945161	0.495900076655026	no	-0.000151604383055166	neg	no
kidney	Labelled in injury	Cre -ve	Mus musculus (house mouse) mmu-miR-200c-3p	0.000583446986018418	0.000578244266137398	1069	1019.8	0.807225627495954	0.920794235491895	no	5.2027198810203e-06	pos	no
kidney	Labelled in injury	Cre -ve	Mus musculus (house mouse) mmu-miR-182-5p	0.000626375491719733	0.00074871092007404	770	659	0.41214088845241	0.680196199557098	no	-0.000122335428354307	neg	no
kidney	Labelled in injury	Cre -ve	11_TACCCTGTAGATCCGAATTTGTGT	0.00080878549156552	0.0011629020430589	860.833333333333	888.6	0.0195483943390248	0.234180568404162	no	-0.00035411655149338	neg	no
kidney	Labelled in injury	Cre -ve	1_GTAAACATCCTCGACTGGAAGCT	0.000955901007806782	0.000828058240786834	739.666666666667	875.8	0.764167222054084	0.898723581349763	no	0.000127842767019948	pos	no
kidney	Labelled in injury	Cre -ve	11_TACCCTGTAGATCCGAATTTGTGA	0.000504883594517348	0.000610067536382898	794.166666666667	927.4	0.296885960956982	0.584130158635254	no	-0.00010518394186555	neg	no
kidney	Labelled in injury	Cre -ve	NA_CGCGACCTCAGATCAGACGTGGCGACCCGCTGA	0.000590331742951083	0.000836565798510942	709.833333333333	756.4	0.128326653760408	0.418356400375858	no	-0.000246234055559859	neg	no
kidney	Labelled in injury	Cre -ve	19_TTGCAATGATGTCATCTTACTACTGAAA	0.000707262727601585	0.00105428486503841	709.333333333333	616.2	0.0626241816214104	0.329904666352626	no	-0.000347022137436825	neg	no
kidney	Labelled in injury	Cre -ve	Mus musculus (house mouse) tRNA-Thr	0.00104690063775022	0.000847614767714468	971.833333333333	1034.4	0.475441082651422	0.721194378479832	no	0.000199285870035752	pos	no
kidney	Labelled in injury	Cre -ve	Mus musculus (house mouse) mmu-miR-203-3p	0.000387007967414993	0.000416772461404168	753.666666666667	817.4	0.766213600152274	0.898723581349763	no	-2.97644939891746e-05	neg	no
kidney	Labelled in injury	Cre -ve	4_GGTCCATGATGAAACCCATTATCAGTGGACATCTATGGATGAGAAATGCGGATATGGGACTGAGA	0.000430834627914647	0.000669363785358934	674.333333333333	589.2	0.0240869204327891	0.239649981736501	no	-0.000238529157444287	neg	no
kidney	Labelled in injury	Cre -ve	19_TGACCTATGAATTGACAGCCAGT	0.000944909017690528	0.00105559398642701	574.5	637	0.659300690049089	0.835765652424913	no	-0.000110684968736482	neg	no
kidney	Labelled in injury	Cre -ve	>ENSMUST00000042732.6|ENSMUSG00000035764.6|OTTMUSG00000025766.1|OTTMUST00000063466.1|Fbxo45-201|Fbxo45|4179|UTR5:1-347|CDS:348-1208|UTR3:1209-4179|	0.0014514625040328	0.0015258288705667	812.666666666667	865.8	0.924502454614904	0.96722358055042	no	-7.43663665339e-05	neg	no
kidney	Labelled in injury	Cre -ve	3_GGTCAATGATGTGTTGGCATGTATTATCTGAATTCGCTGATGTGTCATAACACTTTAGCTCTAGAATTACGCTGAGACCT	0.000625827052335258	0.00072358412434087	457.666666666667	363	0.323942279004623	0.610830084393806	no	-9.77570720056117e-05	neg	no
kidney	Labelled in injury	Cre -ve	2_CGTACCGTGAGTAATAATGCG	0.000416934568912272	0.00040944518640568	655.5	590.6	0.962948412270901	0.986080684411328	no	7.48938250659168e-06	pos	no
kidney	Labelled in injury	Cre -ve	Mus musculus tRNA-Gly (TCC) (tRNA-Gly-TCC-1 1 to 7)	0.000711756832617927	0.000866775249533966	517.166666666667	462.8	0.217535751459255	0.520559711047889	no	-0.000155018416916039	neg	no
kidney	Labelled in injury	Cre -ve	15_TGTAAACATCCCCGACTGGAAGT	0.000233585587177572	0.000428231567978816	717.333333333333	664	0.0255079617482748	0.239649981736501	no	-0.000194645980801244	neg	no
kidney	Labelled in injury	Cre -ve	10_CCACCATGATGACGGAAATTCTTCACTTTGACCTGATGTCTGTTGAAGAAACTCAGTGTCTGAGA	0.000635571474424428	0.00089747096530307	1043.33333333333	1400.6	0.0372872385273828	0.275477205846615	no	-0.000261899490878642	neg	no
kidney	Labelled in injury	Cre -ve	18_TGAGATGAAGCACTGTAGCTCTA	0.00172923175278573	0.0020549652	528.166666666667	480.6	0.341363105269367	0.622762804343363	no	-0.00032573344721427	neg	no
kidney	Labelled in injury	Cre -ve	NA_GACTCTTAGCGGTGGATCACTCGGCTCGTG	0.00156935321872058	0.00103063599670689	737.5	151	0.0505260747100257	0.308676103480577	no	0.00053871722201369	pos	no
kidney	Labelled in injury	Cre -ve	Mus musculus (mouse) predicted gene, 54867 (ENSMUSG00002075795.1)	0.000393385457438297	0.0006010780405901	654.5	677	0.051952456188651	0.310859552667895	no	-0.000207692583151803	neg	no
kidney	Labelled in injury	Cre -ve	>ENSMUST00000092880.14|ENSMUSG00000019437.18|OTTMUSG00000000096.5|OTTMUST00000000319.2|Tlcd1-201|Tlcd1|2700|UTR5:1-428|CDS:429-1121|UTR3:1122-2700|	0.000390538582270877	0.000579800762275032	590	492	0.0134366874653195	0.204178833872557	no	-0.000189262180004155	neg	no
kidney	Labelled in injury	Cre -ve	4_GCGGATGATGACACCTGGGTATGCTGCACACTCCCGACTGCGTCGTGGGGAAGCCAACCTTGGAGAGCTGAGC	0.000485061248162838	0.000806412102608218	574.5	445.2	0.0496869314599849	0.304830372754506	no	-0.00032135085444538	neg	no
kidney	Labelled in injury	Cre -ve	Mus musculus (house mouse) mmu-miR-26b-5p	0.0119923785	0.012306317	683.166666666667	768.2	0.525080605413435	0.752926233009009	no	-0.000313938500000001	neg	no
kidney	Labelled in injury	Cre -ve	2_TCGTACCGTGAGTAATAATGC	0.000562843455040602	0.000658777269337502	571.333333333333	549.6	0.400549921069647	0.675919409099672	no	-9.59338142969003e-05	neg	no
kidney	Labelled in injury	Cre -ve	>ENSMUST00000048486.13|ENSMUSG00000033860.14|OTTMUSG00000051802.1|OTTMUST00000130533.1|Fgg-201|Fgg|1695|UTR5:1-184|CDS:185-1495|UTR3:1496-1695|	0.00170547884113973	0.00106637680741735	689.166666666667	803.2	0.44138215653601	0.702924047758333	no	0.00063910203372238	pos	no
kidney	Labelled in injury	Cre -ve	Mus musculus (house mouse) mmu-miR-221-3p	0.000783888861454987	0.00105288263937551	803.5	920	0.251598077236809	0.550110683161383	no	-0.000268993777920523	neg	no
kidney	Labelled in injury	Cre -ve	>ENSMUST00000073890.4|ENSMUSG00000057723.4|OTTMUSG00000002195.1|OTTMUST00000004416.1|Krt33b-201|Krt33b|1581|UTR5:1-43|CDS:44-1258|UTR3:1259-1581|	0.000417325458020763	0.000881142187614108	461.333333333333	375.6	0.133413185805558	0.426335762991826	no	-0.000463816729593345	neg	no
kidney	Labelled in injury	Cre -ve	13_TCGCTGCGATCTATTGAAAGTCAGCCCTCGACACAAGGGTTTG	0.000464415565336273	0.000720691874262766	533.166666666667	580	0.0325890472472222	0.26283910411249	no	-0.000256276308926493	neg	no
kidney	Labelled in injury	Cre -ve	>ENSMUST00000184179.8|ENSMUSG00000028710.19|OTTMUSG00000008684.8|OTTMUST00000019684.3|Atpaf1-206|Atpaf1|2655|CDS:1-814|UTR3:815-2655|	0.00094334862301207	0.00117441772722515	619	715	0.102863616285528	0.375788186128536	no	-0.00023106910421308	neg	no
kidney	Labelled in injury	Cre -ve	Mus musculus (house mouse) mmu-miR-378c	0.000704281707113218	0.00125662058270712	553.666666666667	598.2	0.00199229238611243	0.162517693367002	no	-0.000552338875593902	neg	no
kidney	Labelled in injury	Cre -ve	NA_CGCGACCTCAGATCAGA	0.000807846121483573	0.000926040481113848	591.666666666667	813	0.793743183735704	0.91450284401879	no	-0.000118194359630275	neg	no
kidney	Labelled in injury	Cre -ve	1_TGTAAACATCCTCGACTGGAAGCTT	0.002873044	0.0027981152	716.333333333333	898.4	0.671097846688774	0.841912225267884	no	7.49288e-05	pos	no
kidney	Labelled in injury	Cre -ve	10_TGAGGTAGTAGTTTGTGCTGTTA	0.000553552586747685	0.000685083741758254	627.833333333333	529.2	0.21928359774024	0.520833235188547	no	-0.000131531155010569	neg	no
kidney	Labelled in injury	Cre -ve	1_ATACCATGATGATAACATAGTTCAGCAGACTTAACTCTGATGAACAATCATGTCTTTCGCTCCTATCTGATG	0.000735980628114798	0.000878217808166762	628.5	570.4	0.0461037854913789	0.30040247998988	no	-0.000142237180051964	neg	no
kidney	Labelled in injury	Cre -ve	Mus musculus (house mouse) mmu-miR-93-5p	0.000289372661917999	0.000640426919005708	804.5	919.2	0.00410001536703981	0.192048395183791	no	-0.000351054257087709	neg	no
kidney	Labelled in injury	Cre -ve	13_ATCACATTGCCAGGGATTACCAC	0.000648125589345483	0.000563622600519178	554.166666666667	494.6	0.691289593814282	0.856892642289826	no	8.45029888263053e-05	pos	no
kidney	Labelled in injury	Cre -ve	Mus musculus (mouse) RNA, Y1 small cytoplasmic, Ro-associated (ENSMUSG00000065701.3)	0.000895538806526917	0.0011147916271544	679.666666666667	568.6	0.0658739891635679	0.331647699352681	no	-0.000219252820627483	neg	no
kidney	Labelled in injury	Cre -ve	Mus musculus (house mouse) tRNA-Ser	0.000789252920847957	0.000822630919601302	1062.16666666667	2042.2	0.78089117328171	0.90556109938398	no	-3.33779987533453e-05	neg	no
kidney	Labelled in injury	Cre -ve	Mus musculus (house mouse) mmu-miR-30e-3p	0.000613521611239013	0.000814508527255836	552.166666666667	559.4	0.234309614681655	0.536631362145893	no	-0.000200986916016823	neg	no
kidney	Labelled in injury	Cre -ve	19_ACTTAATGATGAACAATGTAAATGACAAGCATATGGCTGAGTTGCAATGATGTCATCTTACTACTGAAA	0.000709637021721055	0.000696067405665496	598.666666666667	616.8	0.925131299349536	0.96722358055042	no	1.35696160555591e-05	pos	no
kidney	Labelled in injury	Cre -ve	3_GGTCAATGATGTGTTGGCATGTATTATCTGAATTCGCTGATGTGTCATAACACTTTAGCTCTAGAATTACGCTGAGACC	0.000502386641155065	0.000739114747457962	336.166666666667	258.4	0.0208144405375224	0.235445445662454	no	-0.000236728106302897	neg	no
kidney	Labelled in injury	Cre -ve	NA_GACTCTTAGCGGTGGATCACTCGGCTCGTGCGTCGATGAAGAACGCAGCTAGCTGCGAGAATTAATGTGAATTGCAGGACA	0.000384696788013605	0.000557920775104564	444.166666666667	313	0.0472060975502529	0.300689570616002	no	-0.000173223987090959	neg	no
kidney	Labelled in injury	Cre -ve	19_TGTAACAGCAACTCCATGTGGAAA	0.000697148503204663	0.000930816681062248	687.333333333333	877.4	0.170306722801231	0.473817928916616	no	-0.000233668177857585	neg	no
kidney	Labelled in injury	Cre -ve	NA_TCCTCCCGGGGCTACGCCTGTCTGAGCGTCGCT	0.000542333149176758	0.000831153202596382	797.166666666667	966.8	0.0545769201523629	0.316154748611696	no	-0.000288820053419624	neg	no
kidney	Labelled in injury	Cre -ve	NA_CGACTCTTAGCGGTGGATCACTCGGCTCGTGCG	0.00141012644441995	0.00153242611594734	643	225	0.84429342802829	0.932120458886207	no	-0.00012229967152739	neg	no
kidney	Labelled in injury	Cre -ve	1_AGCCCATGATGGTATGAGAGTAGTGGACAGAAGGGATTTCTGAAAAACACTTTTCTGAGGC	0.000384025355665328	0.000675114623848664	480	385.2	0.00313679864130295	0.173389191426562	no	-0.000291089268183336	neg	no
kidney	Labelled in injury	Cre -ve	1_CTGCATGATGACGAACAAATACTGACTACCTGAAGATCTTATTAGCTCTATCTGATG	0.000674183328114273	0.000776109733141288	695.833333333333	758	0.274556555301825	0.571799062062621	no	-0.000101926405027015	neg	no
kidney	Labelled in injury	Cre -ve	Mus musculus (house mouse) mmu-miR-107-3p	0.000514251865958717	0.000750740589193766	539.666666666667	559.2	0.154909380091314	0.451610525322935	no	-0.000236488723235049	neg	no
kidney	Labelled in injury	Cre -ve	18_GAGATGAAGCACTGTAGCTCT	0.00138635024358292	0.0022935614	379.666666666667	344.8	0.0105878089126071	0.201544021845929	no	-0.00090721115641708	neg	no
kidney	Labelled in injury	Cre -ve	Mus musculus tRNA-Lys (CTT) (tRNA-Lys-CTT-1 1 to 8, tRNA-Lys-CTT-3 1 to 7)	0.000647683487287322	0.000781629789328488	367.833333333333	450.2	0.800980156565663	0.916942767637813	no	-0.000133946302041166	neg	no
kidney	Labelled in injury	Cre -ve	Mus musculus tRNA-Gly (GCC) (tRNA-Gly-GCC-1 1 to 3, tRNA-Gly-GCC-2 1 to 3, tRNA-Gly-GCC-3 1 to 3)	0.00102206712252207	0.00070305584294648	308.5	405.8	0.0762579938428534	0.345417828808439	no	0.00031901127957559	pos	no
kidney	Labelled in injury	Cre -ve	Mus musculus (house mouse) mmu-miR-196b-5p	0.000661056936314103	0.00094343795114737	532.833333333333	431.6	0.289848387730753	0.58030049789407	no	-0.000282381014833267	neg	no
kidney	Labelled in injury	Cre -ve	Mus musculus (house mouse) mmu-miR-365-3p	0.0017867386047812	0.0017790706874446	367.666666666667	337.2	0.866925341415019	0.94239033689193	no	7.66791733659996e-06	pos	no
kidney	Labelled in injury	Cre -ve	Mus musculus (mouse) 18s RNA, related sequence 5	0.00152381760768108	0.0010370368227863	616.5	593.4	0.0792556971158603	0.3494021528432	no	0.00048678078489478	pos	no
kidney	Labelled in injury	Cre -ve	9_CTCGCTGCGATCTATTGAAAGTCAGCCCTCGACACAAGGGTTTG	0.000402721429554853	0.000656983140756252	406.666666666667	448.8	0.0149245761930287	0.209844994903281	no	-0.000254261711201399	neg	no
kidney	Labelled in injury	Cre -ve	1_TGTAAACATCCTCGACTGGAAGT	0.000188808737505067	0.000250082717861749	482.333333333333	541.4	0.400094508179439	0.675919409099672	no	-6.12739803566819e-05	neg	no
kidney	Labelled in injury	Cre -ve	18_CTGCAGTGATGACTATCTTAGGACACCTTTGGATTTACCGTGAAAAGAAGTAACCTCTGAGCAGC	0.000750125616126777	0.00088886961777214	380.333333333333	308.8	0.363957775974436	0.641448007596157	no	-0.000138744001645363	neg	no
kidney	Labelled in injury	Cre -ve	16_GTGAAATGATGGCAAATCATCTTTCGGGACTGACCTGAAATGAAGAGAATACTCTTGCTGATCA	0.000667563232815825	0.000786619907743926	348	294.2	0.269514129708758	0.568030936640823	no	-0.000119056674928101	neg	no
kidney	Labelled in injury	Cre -ve	17_AGTAATGATGATTTCTGGTGATTCTGAGTGTCTCGCTGACGCCATCACCGCAGCGCGCTGACC	0.000410768272612728	0.000854096150150418	372	330.2	0.0229562225224664	0.239206375448502	no	-0.00044332787753769	neg	no
kidney	Labelled in injury	Cre -ve	4_TGTAAACATCCTACACTCTCAGCTT	0.00189385983333333	0.003237789	352.666666666667	351.2	0.0199304827118649	0.234180568404162	no	-0.00134392916666667	neg	no
kidney	Labelled in injury	Cre -ve	10_TGTACATGATGAAAACAGTCTCCCTCTTCTGAATCTCGCTGAGGAAACTGCACGTCACCCTCCTGAAA	0.000936003646129913	0.0012998724	391.666666666667	441	0.0115245282652717	0.201544021845929	no	-0.000363868753870087	neg	no
kidney	Labelled in injury	Cre -ve	Mus musculus (house mouse) mmu-let-7d-3p	0.00203575683333333	0.0017856222	565	728	0.242596395839215	0.542998360833269	no	0.00025013463333333	pos	no
kidney	Labelled in injury	Cre -ve	NA_TGAGATGAAGCACTGTAGCTCTTT	0.00261764666666666	0.0025150964	339.333333333333	312	0.839244982141179	0.930787340986479	no	0.00010255026666666	pos	no
kidney	Labelled in injury	Cre -ve	>ENSMUST00000165824.3|ENSMUSG00000026227.12|OTTMUSG00000022123.2|OTTMUST00000052508.2|2810459M11Rik-202|2810459M11Rik|3331|UTR5:1-100|CDS:101-964|UTR3:965-3331|	0.000343813923480763	0.000482506762023768	518.5	413.6	0.191054141929081	0.497975620555862	no	-0.000138692838543005	neg	no
kidney	Labelled in injury	Cre -ve	1_TTCAAGTAATTCAGGATAGGTTT	0.00188387316666666	0.0017481892595429	495.833333333333	525.2	0.540736414880344	0.762173183372412	no	0.00013568390712376	pos	no
kidney	Labelled in injury	Cre -ve	>ENSMUST00000046514.13|ENSMUSG00000026615.15|OTTMUSG00000050732.6|OTTMUST00000128583.5|Eprs-201|Eprs|4906|UTR5:1-154|CDS:155-4693|UTR3:4694-4906|	0.000483695267749288	0.000758774714628044	723	1104.8	0.155928396699796	0.452534708186634	no	-0.000275079446878756	neg	no
kidney	Labelled in injury	Cre -ve	19_CTGACCTATGAATTGACAGCCAT	0.00148647983333333	0.00128939548143101	416	433.2	0.259652667391944	0.556425297702185	no	0.00019708435190232	pos	no
kidney	Labelled in injury	Cre -ve	5_TTGTGCTTGATCTAACCATGTG	0.000743166654876015	0.00112019850409528	357.166666666667	333.6	0.28428319362535	0.579442312240183	no	-0.000377031849219265	neg	no
kidney	Labelled in injury	Cre -ve	2_TCGTACCGTGAGTAATAATGCA	0.000419369902611673	0.000463446479386916	376.666666666667	374.8	0.508765746791199	0.747026643527207	no	-4.40765767752427e-05	neg	no
kidney	Labelled in injury	Cre -ve	1_TGGATATGATGACTGATTACCTGAGAAATAATTGATGAAATCTCAAGAAAATTCCTCTAGATAGTCAAGTTCTGATC	0.000345563963590743	0.00058641199235688	324.333333333333	268.6	0.0659060268029916	0.331647699352681	no	-0.000240848028766137	neg	no
kidney	Labelled in injury	Cre -ve	Mus musculus (house mouse) mmu-miR-3074-5p	0.000784017318032398	0.000780833374579238	383.333333333333	343.6	0.918236087443233	0.96722358055042	no	3.18394345316035e-06	pos	no
kidney	Labelled in injury	Cre -ve	4_GGTCGATGATGAGAGCTTTGTTCTGAGCCA	0.00049179991243157	0.000841894775383828	348.5	320.6	0.266581572241558	0.565028580232107	no	-0.000350094862952258	neg	no
kidney	Labelled in injury	Cre -ve	13_AGAGGTAGTAGGTTGCATAGTTT	0.00255609516666666	0.00236461687234879	433.5	384.2	0.535293091079573	0.760074369560253	no	0.00019147829431787	pos	no
kidney	Labelled in injury	Cre -ve	11_CGCGACCTCAGATCA	0.000632274334756687	0.00116572249013893	406.5	412.2	0.165370941586762	0.468712181417449	no	-0.000533448155382243	neg	no
kidney	Labelled in injury	Cre -ve	19_TGACCTATGAATTGACAGCCAGA	0.000505347778814139	0.00073276874057691	321.166666666667	339.6	0.247917239683803	0.546997976479893	no	-0.000227420961762771	neg	no
kidney	Labelled in injury	Cre -ve	Mus musculus (house mouse) mmu-miR-100-5p	0.000381705739665977	0.000559220819202488	403.166666666667	425.6	0.189616198084851	0.496780812090327	no	-0.000177515079536511	neg	no
kidney	Labelled in injury	Cre -ve	1_GCTTGTTGATGAATACCAACGATTCTGATG	0.000364039412800873	0.000652670541440592	299.166666666667	240	0.120880548903875	0.407960557441314	no	-0.000288631128639719	neg	no
kidney	Labelled in injury	Cre -ve	MT_TGACCAATGAACACTCTGACCA	0.000669815338100923	0.000912807682925638	611	960.8	0.165309791875537	0.468712181417449	no	-0.000242992344824715	neg	no
kidney	Labelled in injury	Cre -ve	Mus musculus (house mouse) mmu-miR-185-5p	0.00103232000924056	0.00121782896768115	352	354	0.642828264196946	0.829624808603876	no	-0.00018550895844059	neg	no
kidney	Labelled in injury	Cre -ve	2_TACCCTGTAGAACCGAATTTGTGA	0.000415511413309751	0.000684092054501834	365.166666666667	444.6	0.0781132257649419	0.348794065129563	no	-0.000268580641192083	neg	no
kidney	Labelled in injury	Cre -ve	8_TGACTTGATGAAAGTACTTTTGAACCCTTTTCCATCTGATG	0.000474775840202772	0.000609225873168184	346	312.8	0.154344598566523	0.451610525322935	no	-0.000134450032965412	neg	no
kidney	Labelled in injury	Cre -ve	7_GTCCATGATGAGCAACACTCACCATCTTTCGTTTGAGTCTCACGACTGTGAGATCAACCCATGCACCGCTCTGAGA	0.000607439205136942	0.00090580232741598	264.666666666667	227.6	0.043284689220994	0.291370083922802	no	-0.000298363122279038	neg	no
kidney	Labelled in injury	Cre -ve	>ENSMUST00000197969.2|ENSMUSG00000104975.2|OTTMUSG00000053529.3|OTTMUST00000133489.3|Iglj2-201|Iglj2|38|CDS:1-38|	0.000420456577118312	0.000656282776158164	609.833333333333	845.6	0.0271718355339493	0.241279715237128	no	-0.000235826199039852	neg	no
kidney	Labelled in injury	Cre -ve	11_TCAAATGATGATATCACCTAAAATAGCTGGAATTACCGGCAGATTGGTAGTGGTGAGCCTATGGTTTTCTGAAG	0.000407332418375653	0.00062294344429888	403.333333333333	381.6	0.00590167892539574	0.197252806372257	no	-0.000215611025923227	neg	no
kidney	Labelled in injury	Cre -ve	9_ATGTTGTGATGATGGGCAAAAATGTTCAACTGCTCTGAATGGGCTGAATGAAAGTAGCCTTTCTGAAC	0.000653375639980188	0.000840098429911228	297	255.4	0.204612525630711	0.508869849966726	no	-0.00018672278993104	neg	no
kidney	Labelled in injury	Cre -ve	10_TTCAAGTAATCCAGGATAGGCTAT	0.00148298116666666	0.00184282883483267	366.833333333333	314.8	0.178439915649841	0.481332684233392	no	-0.00035984766816601	neg	no
kidney	Labelled in injury	Cre -ve	Mus musculus (house mouse) mmu-miR-423-5p	0.000976974103196397	0.00128920035017939	369.166666666667	349	0.430851451502419	0.696733488252826	no	-0.000312226246982993	neg	no
kidney	Labelled in injury	Cre -ve	Mus musculus (mouse) dynamin 3, opposite strand	0.000639652509564377	0.000983412861981718	451.333333333333	531.2	0.345434702883529	0.627827572490814	no	-0.000343760352417341	neg	no
kidney	Labelled in injury	Cre -ve	9_AGTCTATGATGATCCTATCCCGAACCTGAATTCCTGTTGAAAAACCATAATTACGGATCTGGCTTCTGAGA	0.000446088580614135	0.000703412292592338	327.166666666667	285.6	0.0227211017398622	0.239206375448502	no	-0.000257323711978203	neg	no
kidney	Labelled in injury	Cre -ve	9_TTCAAGTAATCCAGGATAGGCTTT	0.00243329433333333	0.0023368848	430.666666666667	486	0.71173118400447	0.870560314271588	no	9.64095333333302e-05	pos	no
kidney	Labelled in injury	Cre -ve	Mus musculus (house mouse) tRNA-Pro	0.000786651377343312	0.00129904861073468	955.166666666667	1305	0.0649220585767216	0.331647699352681	no	-0.000512397233391368	neg	no
kidney	Labelled in injury	Cre -ve	4_GCAGTCCACGGGCATATACACT	0.000573804919394187	0.00103305249857396	412.333333333333	356.4	0.0303882177010152	0.252482677355863	no	-0.000459247579179773	neg	no
kidney	Labelled in injury	Cre -ve	Mus musculus tRNA-Gly (CCC) (multiple tRNAs)	0.00060939137999342	0.000896728761058124	232	216.8	0.229207420962651	0.52983718613624	no	-0.000287337381064704	neg	no
kidney	Labelled in injury	Cre -ve	1_GCCCATGATGGTATGAGAGTAGTGGACAGAAGGGATTTCTGAAAAACACTTTTCTGAGG	0.000342432821109352	0.000669422076112176	273	218	0.00173984988736452	0.162517693367002	no	-0.000326989255002824	neg	no
kidney	Labelled in injury	Cre -ve	15_GAAATTTCGGTTGGGAAA	0.000506160310764827	0.000578348602826492	361	259.6	0.530591631281545	0.757123074582397	no	-7.21882920616654e-05	neg	no
kidney	Labelled in injury	Cre -ve	17_GATCGATGTGGTGCTCCGGAGTTCTCTTCGGGCCAGGGCCTAAGCCGCGCCAG	0.0010661303897785	0.000695400209401472	156	109.2	0.0682151979163866	0.333099252532966	no	0.000370730180377028	pos	no
kidney	Labelled in injury	Cre -ve	9_ACTGGACTTGGAGTCAGAAGGCA	0.000444374543598767	0.000804598536322572	320.666666666667	348.4	0.125206009251839	0.416589330554174	no	-0.000360223992723805	neg	no
kidney	Labelled in injury	Cre -ve	NA_CGACTCTTAGCGGTGGATCACTCGGCTCGTG	0.00132076633160433	0.0013582929496786	429.5	115.4	0.764688846571847	0.898723581349763	no	-3.75266180742699e-05	neg	no
kidney	Labelled in injury	Cre -ve	Mus musculus (house mouse) tRNA-Leu	0.00083446753066456	0.000824215580240342	457.333333333333	773.4	0.648114507784026	0.830592476987648	no	1.0251950424218e-05	pos	no
kidney	Labelled in injury	Cre -ve	>ENSMUST00000111863.9|ENSMUSG00000079267.10|OTTMUSG00000036395.1|OTTMUST00000093293.1|Gm5930-201|Gm5930|1746|UTR5:1-24|CDS:25-819|UTR3:820-1746|	0.000252149288666257	0.000375635800023267	288.666666666667	274.8	0.315708526860338	0.603206567746297	no	-0.000123486511357011	neg	no
kidney	Labelled in injury	Cre -ve	Mus musculus (house mouse) mmu-miR-24-2-5p	0.000601767531988128	0.000557056229574124	292.5	272.8	0.925314993497685	0.96722358055042	no	4.47113024140043e-05	pos	no
kidney	Labelled in injury	Cre -ve	4_TAACACTGTCTGGTAACGATGTT	0.00076279905318692	0.00107470902372913	452.5	655.2	0.267497390034683	0.565321519055855	no	-0.00031190997054221	neg	no
kidney	Labelled in injury	Cre -ve	4_GTCGATGATGAGAGCTTTGTTCTGAGC	0.000582588761454373	0.000802366782241012	248.666666666667	180.4	0.217042895526224	0.520559711047889	no	-0.000219778020786639	neg	no
kidney	Labelled in injury	Cre -ve	Mus musculus (house mouse) mmu-miR-15b-5p	0.000527945653918693	0.000896941959670784	302.666666666667	277.6	0.135201062711964	0.429219094286453	no	-0.000368996305752091	neg	no
kidney	Labelled in injury	Cre -ve	Mus musculus (house mouse) mmu-miR-22-5p	0.000675094605121371	0.00119222593239877	322.166666666667	308.6	0.0710260430183721	0.334213160351822	no	-0.000517131327277399	neg	no
kidney	Labelled in injury	Cre -ve	Mus musculus (mouse) mitochondrially encoded tRNA histidine (ENSMUSG00000064364.1)	0.000573179807658575	0.000847144301572464	507.5	725.8	0.0260085359986836	0.239649981736501	no	-0.000273964493913889	neg	no
kidney	Labelled in injury	Cre -ve	13_TCACATTGCCAGGGATTACCACT	0.000801623744419037	0.00103982603803968	315.333333333333	283	0.23458130848345	0.536631362145893	no	-0.000238202293620643	neg	no
kidney	Labelled in injury	Cre -ve	17_GATCGATGTGGTGCTCCGGAGTTCTCTTCGGGCCAGGGCCTAAGCCGCGCCAGG	0.00106808584800977	0.000780311402687264	231.166666666667	148.6	0.0834035897278334	0.352663067572615	no	0.000287774445322506	pos	no
kidney	Labelled in injury	Cre -ve	MU069435.1_CTGCGATCTATTGAAAGTCAGCCCTCGACACAAGGGTTTGT	0.00049184025053982	0.000707619629689612	293.333333333333	302.6	0.39078441836611	0.671631849059485	no	-0.000215779379149792	neg	no
kidney	Labelled in injury	Cre -ve	2_TTGCAATGATGTCAATCTTTGACTGAAGTGACCTTGAAGTGCAATTACTGAGCTTTTTAACCCTGAGCA	0.000433372784589373	0.000538657038675572	300.833333333333	344.8	0.228240368684133	0.52983718613624	no	-0.000105284254086199	neg	no
kidney	Labelled in injury	Cre -ve	15_ACAAATGATGAACCTTTTGACGGGCGGACAGAAACTCTGTGCTGAATGTCAAGTTCTGATT	0.000671249055007848	0.00083814702273224	326.666666666667	419.6	0.256974332910822	0.555186745991583	no	-0.000166897967724392	neg	no
kidney	Labelled in injury	Cre -ve	17_GATCGATGTGGTGCTCCGGAGTTCTCTTCGGGCCAGGGCCTAAGCCGCGCCAGGC	0.000755919261902997	0.000641691643046896	426.166666666667	329	0.459833763223988	0.713656042220075	no	0.000114227618856101	pos	no
kidney	Labelled in injury	Cre -ve	4_GTAAACATCCTTGACTGGAAGCT	0.000760744876014438	0.00077312902846738	310.166666666667	390	0.815352202808051	0.921439647065818	no	-1.23841524529417e-05	neg	no
kidney	Labelled in injury	Cre -ve	9_GTCTATGATGATCCTATCCCGAACCTGAATTCCTGTTGAAAAACCATAATTACGGATCTGGCTTCTGAGA	0.000517141511622018	0.000792882352721036	222.833333333333	176.2	0.0714123679285981	0.334947041832844	no	-0.000275740841099018	neg	no
kidney	Labelled in injury	Cre -ve	NA_GAAATTTCGGTTGGGACA	0.000398429071051865	0.000343568781581092	374.833333333333	228.8	0.96209355667685	0.986080684411328	no	5.48602894707727e-05	pos	no
kidney	Labelled in injury	Cre -ve	9_GGTTATGATGAAATTCCACTTCATGGTCCGTGTTTCTGAAATAACATGATATTGTGGAAGTTCTGAGT	0.000509368825998088	0.000831276357826354	240.333333333333	182.2	0.0327193107595329	0.26283910411249	no	-0.000321907531828266	neg	no
kidney	Labelled in injury	Cre -ve	Mus musculus Mir22 host gene (Mir22hg)	0.00269157466666666	0.0032605986	290.5	310.2	0.360037885199771	0.636081512855975	no	-0.00056902393333334	neg	no
kidney	Labelled in injury	Cre -ve	4_TTCTTGTGATGAAAATACTGTCCAGTTCTGCTACTGAAGGAATGAGATGAACACTTTAGTGCTGAAG	0.000481851033352685	0.000746462852442036	241.666666666667	200.2	0.044152007818142	0.29448174021825	no	-0.000264611819089351	neg	no
kidney	Labelled in injury	Cre -ve	>ENSMUST00000197438.5|ENSMUSG00000038975.15|OTTMUSG00000052933.1|OTTMUST00000132456.1|Rabggtb-207|Rabggtb|1992|UTR5:1-252|CDS:253-651|UTR3:652-1992|	0.000453787249129842	0.000663821279059822	213.333333333333	193.2	0.151276067643685	0.451610525322935	no	-0.00021003402992998	neg	no
kidney	Labelled in injury	Cre -ve	9_AGTCTATGATGATCCTATCCCGAACCTGAATTCCTGTTGAAAAACCATACTTACGGATCTGGCTTCTGAGA	0.00049974277251247	0.000757574808021176	265.333333333333	228.8	0.0187607535245542	0.233146458330784	no	-0.000257832035508706	neg	no
kidney	Labelled in injury	Cre -ve	2_TCGTACCGTGAGTAATAATG	0.000543477677629857	0.000406450117864426	318.666666666667	393.6	0.64882402825338	0.830592476987648	no	0.000137027559765431	pos	no
kidney	Labelled in injury	Cre -ve	18_TGAGATGAAGCACTGTAGCTTT	0.00078090340210968	0.00089328028031284	235.833333333333	244.4	0.714193502950615	0.870560314271588	no	-0.00011237687820316	neg	no
kidney	Labelled in injury	Cre -ve	10_CACCATGATGACGGAAATTCTTCACTTTGACCTGATGTCTGTTGAAGAAACTCAGTGTCTGAGA	0.000622316908071672	0.000780985486656004	406.333333333333	522.2	0.141348893858209	0.440088418993224	no	-0.000158668578584332	neg	no
kidney	Labelled in injury	Cre -ve	11_AGCAGCATTGTACAGGGCTATGAT	0.00169163616666666	0.001444145	266.333333333333	253.4	0.447404747376752	0.706226322198584	no	0.00024749116666666	pos	no
kidney	Labelled in injury	Cre -ve	2_GGAAAGGATGAACGAACTTGGCCTGACCTTCAGAAATGGAGGCAATACAACTGATTTAATGAGCCTGATC	0.000341371516758637	0.00058344021765495	233.666666666667	217.8	0.037525056802861	0.275477205846615	no	-0.000242068700896313	neg	no
kidney	Labelled in injury	Cre -ve	Mus musculus (house mouse) mmu-miR-28a-5p	0.000625295525476142	0.000804969655444232	295.833333333333	353	0.207388108073376	0.508869849966726	no	-0.00017967412996809	neg	no
kidney	Labelled in injury	Cre -ve	>ENSMUST00000072383.14|ENSMUSG00000024101.16|OTTMUSG00000072513.1|OTTMUST00000175464.1|Washc1-201|Washc1|2905|UTR5:1-110|CDS:111-1538|UTR3:1539-2905|	0.00120087597914361	0.0011993358284937	293.666666666667	309.2	0.595418030849594	0.79550918733737	no	1.54015064991004e-06	pos	no
kidney	Labelled in injury	Cre -ve	8_ATCACATTGCCAGGGATTTCCAT	0.00137971318096303	0.0013070466	315.166666666667	299.2	0.893334072057408	0.955386872998198	no	7.266658096303e-05	pos	no
kidney	Labelled in injury	Cre -ve	9_CCTCGCTGCGATCTATTGAAAGTCAGCCCTCGACACAAGGGTTTGT	0.000622299543569685	0.000771551925283988	313.666666666667	329.2	0.499070056235519	0.736821247459087	no	-0.000149252381714303	neg	no
kidney	Labelled in injury	Cre -ve	Mus musculus (house mouse) mmu-miR-200b-5p	0.000929460549061673	0.00108502417958792	290.166666666667	302	0.39772732977055	0.675919409099672	no	-0.000155563630526247	neg	no
kidney	Labelled in injury	Cre -ve	>ENSMUST00000052650.4|ENSMUSG00000056648.6|OTTMUSG00000001990.3|OTTMUST00000003995.2|Hoxb8-201|Hoxb8|2635|UTR5:1-1058|CDS:1059-1790|UTR3:1791-2635|	0.000887058994472048	0.000887054971058146	359.833333333333	315.8	0.877637714527397	0.94804965137386	no	4.02341390239036e-09	pos	no
kidney	Labelled in injury	Cre -ve	8_CTGGAGGATGAAGTAAGGAGTGATCCATCGGCTAAGTGTTTTCCCACTGTGCTGACACTCACATTGCTGACA	0.00053419699706669	0.000612905143596576	250.166666666667	207.2	0.286490619944766	0.579442312240183	no	-7.8708146529886e-05	neg	no
kidney	Labelled in injury	Cre -ve	8_GGGAAATGATGATGCCTGTGACTGCTGACAAGACTCTGATGTCTGTTGTATTCGTACTGGCTGATCCTG	0.00081317356154119	0.0012397066964878	189	149.8	0.0576630542137636	0.318791181850997	no	-0.00042653313494661	neg	no
kidney	Labelled in injury	Cre -ve	11_CCTAGTGATGACAAGACGACATTGTCAACCAATCCCCCACAAGGGAATGAGGACATGTCCTGCAATTCTGAAT	0.000497782252243725	0.0008360328642329	366	426.4	0.00343030327948216	0.173389191426562	no	-0.000338250611989175	neg	no
kidney	Labelled in injury	Cre -ve	Mus musculus (house mouse) mmu-miR-151-3p	0.000568121008378925	0.00102096318741784	238.5	231.2	0.178352500556166	0.481332684233392	no	-0.000452842179038915	neg	no
kidney	Labelled in injury	Cre -ve	X_AATGGCGCCACTAGGGTTGTGA	0.000285386017115669	0.000853364747285634	266.166666666667	243	0.00847220622274111	0.201544021845929	no	-0.000567978730169966	neg	no
kidney	Labelled in injury	Cre -ve	2_ACCCTGTAGAACCGAATTTGTGA	0.000273778447231747	0.000629407981428652	233.166666666667	254.2	0.018500669305032	0.231896320426867	no	-0.000355629534196905	neg	no
kidney	Labelled in injury	Cre -ve	11_CAACAGTGATGACCACAACATGCCATCTGAGTTGCTTTGCTGAAATCCAGAGGCTGTTTCTGAGC	0.00070698013966636	0.000776814698066984	217	195.2	0.47160501725126	0.720287494835433	no	-6.9834558400624e-05	neg	no
kidney	Labelled in injury	Cre -ve	11_GAGCAATGATGACCCCAACATGCCATCTGAGTGGCTTTGCTGAAATCCAGAGGCTGTTTCTGAGCTG	0.00050579127031391	0.000801547559425434	207.5	168.4	0.0557126330563791	0.316981585353558	no	-0.000295756289111524	neg	no
kidney	Labelled in injury	Cre -ve	17_CACCCGTAGAACCGACCTTGCGT	0.0011675774168119	0.00139221806319454	293	306.4	0.342690745811236	0.623619955456242	no	-0.00022464064638264	neg	no
kidney	Labelled in injury	Cre -ve	18_CTGCAGTGATGACTATCTTAGGACACCTTTGGATTTACCGTGAAAAGAAGTAACCTCTGAGCAG	0.00063819448845575	0.000685508693494	208	183.2	0.774764623393267	0.902163848136144	no	-4.73142050382501e-05	neg	no
kidney	Labelled in injury	Cre -ve	MT_GACCAATGAACACTCTGACCA	0.000760555258417639	0.000958028418396704	326.666666666667	501.6	0.433460823072309	0.697181456578692	no	-0.000197473159979065	neg	no
kidney	Labelled in injury	Cre -ve	19_TTTCTATGATGAATCAAACTAGCTCACTATGACTGCTAATGAAAACACAGGAACACCTGAGA	0.000448147332526372	0.000714976650922078	304.5	367	0.152817035244452	0.451610525322935	no	-0.000266829318395706	neg	no
kidney	Labelled in injury	Cre -ve	2_TTGCAATGATGTCAATCTTTGACTGAAGTGACCTTGAAGTGCAATTACTGAGCTTTTTAACCCTGAGC	0.00043525955530222	0.000709119731853738	205.166666666667	201.4	0.0894271870499746	0.360185955597405	no	-0.000273860176551518	neg	no
kidney	Labelled in injury	Cre -ve	3_ATGAGTGATGACAAGATGTTTCGGTCCCAAATGAAGCCTACTGATTACCGTAACATTTATTGCTGACA	0.000434727390391095	0.000581586509387884	266.5	270.8	0.104223050527203	0.378426907302795	no	-0.000146859118996789	neg	no
kidney	Labelled in injury	Cre -ve	7_AGTCCATGATGAGCAACACTCACCATCTTTCGTTTGAGTCTCACGACTGTGAGATCAACCCATGCACCGCTCTGAGA	0.000767513012341115	0.00104442450483058	185.166666666667	181.2	0.0258301766780849	0.239649981736501	no	-0.000276911492489465	neg	no
kidney	Labelled in injury	Cre -ve	10_TTGCATGATGACTTGAATTGTCGGATACCCCTTCACCCCGTTCATGGGTGAGAAACAGCTAGTCTGACA	0.000526453282737553	0.000856376048868024	261.333333333333	251.2	0.14623880494978	0.447644678730485	no	-0.000329922766130471	neg	no
kidney	Labelled in injury	Cre -ve	NA_CGACTCTTAGCGGTGGATCACTCGGCTCGTGCGTCGATGAAGAACGCAGCTAGCTGCGAGAATTAATGTGAATTGCAGGACA	0.000415065725194583	0.000560642552969434	270.666666666667	209	0.410207307092406	0.679150739979214	no	-0.000145576827774851	neg	no
kidney	Labelled in injury	Cre -ve	3_TAGCAGCACGTAAATATTGGCGA	0.00025146178948703	0.000245843914311247	222.833333333333	232.6	0.928837751662378	0.968974400056778	no	5.61787517578332e-06	pos	no
kidney	Labelled in injury	Cre -ve	Mus musculus (house mouse) mmu-miR-3535	0.000990432671592113	0.000387276610319396	143.333333333333	131.4	0.546172703823093	0.765757921572549	no	0.000603156061272717	pos	no
kidney	Labelled in injury	Cre -ve	3_TAGCAGCACGTAAATATTGGCA	0.000273818794790245	0.000288742544910354	248.333333333333	264.2	0.67932377736288	0.847842722991955	no	-1.4923750120109e-05	neg	no
kidney	Labelled in injury	Cre -ve	11_GAGCAATGATGACCCCAACATGCCATCTGAGTGGCTTTGCTGAAATCCAGAGGCTGTTTCTGAGC	0.000558789209561743	0.000976640333242972	181	119.2	0.0493503760047135	0.304830372754506	no	-0.000417851123681229	neg	no
kidney	Labelled in injury	Cre -ve	1_GCACAATGATGACTTAAGTTTTTGCCGTTTACCCAGCTGAGTGTTTCTTTGAAGAGAGAATCTTAAAAGACTGAGA	0.000457853186597848	0.00074570307046389	209.833333333333	150.6	0.00257915928409173	0.173389191426562	no	-0.000287849883866042	neg	no
kidney	Labelled in injury	Cre -ve	Mus musculus (house mouse) mmu-miR-222-3p	0.000982835837070392	0.00102627236979503	255.333333333333	272	0.622204261774309	0.820948272794778	no	-4.34365327246385e-05	neg	no
kidney	Labelled in injury	Cre -ve	Mus musculus (house mouse) mmu-miR-425-5p	0.000752777134934783	0.000704503430095738	209.5	228	0.855064086737392	0.936897650426653	no	4.82737048390454e-05	pos	no
kidney	Labelled in injury	Cre -ve	8_GGAAATGATGATGCCTGTGACTGCTGACAAGACTCTGATGTCTGTTGTATTCGTACTGGCTGATC	0.000610520732808347	0.000733859633629414	164.666666666667	125	0.336840592905063	0.619957243144256	no	-0.000123338900821067	neg	no
kidney	Labelled in injury	Cre -ve	9_TGAGGTAGTAGTTTGTACAGTTAA	0.00040666601469914	0.000522258952463454	236.666666666667	202.4	0.291060171348003	0.58030049789407	no	-0.000115592937764314	neg	no
kidney	Labelled in injury	Cre -ve	6_ACCATTCGTAGACGACCTGCTTC	0.000362549076635845	0.000664247264256332	236.833333333333	279.6	0.048298440110321	0.302082467166948	no	-0.000301698187620487	neg	no
kidney	Labelled in injury	Cre -ve	9_GTCTGATGATGAGCCCATTGCCCTGAGCTCTTGTGATGCTGGCTTCAAAGTAAACGCTCTGAAG	0.000786822696515667	0.00107453926659127	186.833333333333	125.2	0.0466031743185553	0.300689570616002	no	-0.000287716570075603	neg	no
kidney	Labelled in injury	Cre -ve	Mus musculus RIKEN cDNA C430049B03 gene (C430049B03Rik)	0.00106546900641635	0.00184458194320662	222.333333333333	231.8	0.0230322507309424	0.239206375448502	no	-0.00077911293679027	neg	no
kidney	Labelled in injury	Cre -ve	Mus musculus (house mouse) mmu-miR-186-5p	0.000994034433597033	0.000776981987912034	236.333333333333	254	0.517466791742386	0.752775767042742	no	0.000217052445684999	pos	no
kidney	Labelled in injury	Cre -ve	11_TAGCAGCACAGAAATATTGGC	0.000235145426508591	0.000300157208406808	184.833333333333	195.6	0.826014255164732	0.923009319228812	no	-6.50117818982167e-05	neg	no
kidney	Labelled in injury	Cre -ve	MT_GAATTGATCAGGACATAGGGTTTGATAG	0.00063572231723663	0.000375475233964334	131.666666666667	138.6	0.897742310278579	0.95627642428209	no	0.000260247083272296	pos	no
kidney	Labelled in injury	Cre -ve	Mus musculus (house mouse) mmu-miR-181b-5p	0.000902261070456579	0.000765644981239174	302.333333333333	380.8	0.753862640709837	0.89187654970879	no	0.000136616089217405	pos	no
kidney	Labelled in injury	Cre -ve	11_GAAAATGATGATTGGAGCTTGCATGATC	0.000537855664145573	0.00073742520353556	214.666666666667	179.2	0.32978830200618	0.613219892204626	no	-0.000199569539389987	neg	no
kidney	Labelled in injury	Cre -ve	9_TGAGGTAGTAGTTTGTACAGTTAT	0.002186118	0.00302696679999999	222.166666666667	176.2	0.0129245612505661	0.202067871594873	no	-0.00084084879999999	neg	no
kidney	Labelled in injury	Cre -ve	16_AACCCGTAGATCCGATCTTGTGA	0.00065849660141553	0.00062618451328478	255.166666666667	335.6	0.946122413156753	0.979118853188555	no	3.231208813075e-05	pos	no
kidney	Labelled in injury	Cre -ve	4_TGTAAACATCCTACACTCTCAGCA	0.000881570537114025	0.000610034451250608	219	253	0.21725601737059	0.520559711047889	no	0.000271536085863417	pos	no
kidney	Labelled in injury	Cre -ve	11_TAGCAGCACAGAAATATTGGCA	0.000147367496727709	0.000287634902878078	214.5	237.2	0.087194767865656	0.356126945159168	no	-0.000140267406150369	neg	no
kidney	Labelled in injury	Cre -ve	19_CTGACCTATGAATTGACAGCCT	0.0126049438333333	0.0117032526	205	227.8	0.335467495055513	0.618997129201416	no	0.00090169123333333	pos	no
kidney	Labelled in injury	Cre -ve	Mus musculus (house mouse) mmu-miR-335-5p	0.000225039985260647	0.000371637056851114	157.166666666667	153.4	0.18868132043082	0.496100522115135	no	-0.000146597071590467	neg	no
kidney	Labelled in injury	Cre -ve	2_TCGTACCGTGAGTAATAATGCGA	0.000407787527301343	0.000514062048017332	223.666666666667	273	0.404863594563956	0.676824537875867	no	-0.000106274520715989	neg	no
kidney	Labelled in injury	Cre -ve	9_TCGCTGCGATCTATTGAAAGTCAGCCCTCGACACAAGGGTTTGTA	0.000327386476481993	0.000686835062716664	259.166666666667	308.4	0.00869269134103689	0.201544021845929	no	-0.000359448586234671	neg	no
kidney	Labelled in injury	Cre -ve	13_TACATGTGATGAAGCAAATCAGTATGAATAAAATGATACTGTAAACGCTTTCTGATG	0.000386564060942952	0.000705449824674334	293.333333333333	353.2	0.00280310210484721	0.173389191426562	no	-0.000318885763731382	neg	no
kidney	Labelled in injury	Cre -ve	9_AGCGCCGAAGGAGCCTCGGTTGGCCCCGGATAGCCGGGTCCCCGTC	0.00033306958948123	0.00083928584836167	163.5	166	0.0103767447762924	0.201544021845929	no	-0.00050621625888044	neg	no
kidney	Labelled in injury	Cre -ve	MT_GAATTGATCAGGACATAGGGTTTGAAA	0.000481110813361081	0.000477820737451916	188.666666666667	289	0.985264308545492	0.998357495577786	no	3.29007590916473e-06	pos	no
kidney	Labelled in injury	Cre -ve	Mus musculus (house mouse) mmu-miR-140-3p	0.000185677411693758	0.000514060270125592	208.833333333333	261.2	0.150704843507151	0.451610525322935	no	-0.000328382858431834	neg	no
kidney	Labelled in injury	Cre -ve	NA_GACTCTTAGCGGTGGATCACTCGGCTCGTGCGTCGATGAAGAACGCAGCTAGCTGCGAGAATTAATGTGAATTGCAGGACACA	0.00040669871979899	0.000564702254835806	187.833333333333	136.8	0.0709471911759395	0.334213160351822	no	-0.000158003535036816	neg	no
kidney	Labelled in injury	Cre -ve	Mus musculus tRNA-Asp (GTC) (tRNA-Asp-GTC-1 1 to 13, tRNA-Asp-GTC-2 1 to 14)	0.000943438474453683	0.000838585314850576	306	259.2	0.861344089021141	0.940942378239473	no	0.000104853159603107	pos	no
kidney	Labelled in injury	Cre -ve	16_GTGAAATGATGGCAAATCATCTTTCGGGACTGACCTGAAATGAAGAGAATACTCTTGCTGATCACT	0.00105117441993785	0.000982202023314094	191.833333333333	167	0.718249876971993	0.870560314271588	no	6.8972396623756e-05	pos	no
kidney	Labelled in injury	Cre -ve	3_TAGCAGCACGTAAATATTGGCGT	0.001694090492084	0.00142915133473119	184.166666666667	179	0.655263397347914	0.833821963487072	no	0.00026493915735281	pos	no
kidney	Labelled in injury	Cre -ve	9_GTCTATGATGATCCTATCCCGAACCTGAATTCCTGTTGAAAAACCATACTTACGGATCTGGCTTCTGAGA	0.00052929657567421	0.000890650050199022	170.333333333333	133.4	0.00339700128178074	0.173389191426562	no	-0.000361353474524812	neg	no
kidney	Labelled in injury	Cre -ve	Mus musculus (house mouse) mmu-miR-30c-2-3p	0.000727134132001862	0.000967790623186894	266.333333333333	260.4	0.207385329571766	0.508869849966726	no	-0.000240656491185032	neg	no
kidney	Labelled in injury	Cre -ve	12_TGAAATGTTTAGGACCACTAGT	0.00066024484572259	0.000623340939582172	187.833333333333	181.2	0.961664838119159	0.986080684411328	no	3.69039061404175e-05	pos	no
kidney	Labelled in injury	Cre -ve	Mus musculus (house mouse) mmu-miR-322-3p	0.00026301758111981	0.000637018599938052	242	279.4	0.251176265291214	0.550110683161383	no	-0.000374001018818242	neg	no
kidney	Labelled in injury	Cre -ve	1_TTACTTGATGATAGTAAAAGATCTGATG	0.000406565217192878	0.000376385759762076	239.166666666667	246.6	0.881260287204212	0.948225218284776	no	3.01794574308024e-05	pos	no
kidney	Labelled in injury	Cre -ve	Mus musculus small nucleolar RNA host gene 16, transcript variant 3 (Snhg16)	0.000544923817267447	0.00074938302122185	179	169.6	0.348413402664464	0.630875575932915	no	-0.000204459203954403	neg	no
kidney	Labelled in injury	Cre -ve	Mus musculus (house mouse) mmu-miR-9-5p	0.000666161199437758	0.00096297154430042	225.5	231.6	0.0106890283732599	0.201544021845929	no	-0.000296810344862662	neg	no
kidney	Labelled in injury	Cre -ve	Mus musculus (mouse) nuclear encoded rRNA 5S 195 (ENSMUSG00000118708.1)	0.00056900374628251	0.000734849075432976	248.333333333333	227.8	0.0955821470742194	0.367662544565913	no	-0.000165845329150466	neg	no
kidney	Labelled in injury	Cre -ve	15_GAATTGATCAGGACATAGGGA	0.000531263295541583	0.000362940381595226	226.666666666667	347.8	0.482869034890516	0.726802874462537	no	0.000168322913946357	pos	no
kidney	Labelled in injury	Cre -ve	15_TGAAAATGATGAATTCTGGGGCGCTGATTCATGTGACTTGAAAAAACGCCATCCATTTCCTGACT	0.00102288320995121	0.00113615872677756	185.166666666667	166	0.540863869983221	0.762173183372412	no	-0.00011327551682635	neg	no
kidney	Labelled in injury	Cre -ve	Mus musculus (house mouse) mmu-miR-122-5p	0.00384485883333333	0.0051046542	185	124.2	0.00288990467909461	0.173389191426562	no	-0.00125979536666667	neg	no
kidney	Labelled in injury	Cre -ve	6_TAGGTAGTTTCCTGTTGTTGGGA	0.000550918239936162	0.000801561499311866	188.833333333333	147.6	0.261806821555622	0.558982552924925	no	-0.000250643259375704	neg	no
kidney	Labelled in injury	Cre -ve	Mus musculus (house mouse) mmu-miR-340-5p	0.000268649986503701	0.0007528458938677	221.333333333333	259	0.0527195941823132	0.313046819934626	no	-0.000484195907363999	neg	no
kidney	Labelled in injury	Cre -ve	9_TTCAAGTAATCCAGGATAGGCAT	0.00115678841870017	0.00143103429079008	233.166666666667	220.6	0.318445464731765	0.605020451383697	no	-0.00027424587208991	neg	no
kidney	Labelled in injury	Cre -ve	10_GTACATGATGAAAACAGTCTCCCTCTTCTGAAT	0.000750540649394685	0.000781946845364958	137	129.2	0.774927614881206	0.902163848136144	no	-3.1406195970273e-05	neg	no
kidney	Labelled in injury	Cre -ve	4_TGTAAACATCCTTGACTGGAAGCTT	0.00166837729527559	0.0016090902102285	273	374.2	0.701751006065698	0.864699968491123	no	5.92870850470899e-05	pos	no
kidney	Labelled in injury	Cre -ve	Mus musculus (house mouse) mmu-miR-152-3p	0.000534656657549932	0.000411914230204767	157.5	170.6	0.470692405075821	0.720287494835433	no	0.000122742427345165	pos	no
kidney	Labelled in injury	Cre -ve	10_ATTCTGTGATGACTTTACCAAATGACTTTCGTTCTTCTGAGTTTGCTGAAGCCACACTCAGGTGCTGAGAG	0.000554503133082992	0.000913988243651432	155.166666666667	111.6	0.0429755418099278	0.291370083922802	no	-0.00035948511056844	neg	no
kidney	Labelled in injury	Cre -ve	9_AATGACACGATCACTCCCGTTGAGT	0.000938917427370947	0.00057944075664948	163.833333333333	180.4	0.460391587071823	0.713656042220075	no	0.000359476670721467	pos	no
kidney	Labelled in injury	Cre -ve	10_TTTGCATGATGACTTGAATTGTCGGATACCCCTTCACCCCGTTCATGGGTGAGAAACAGCTAGTCTGACA	0.00081826354208169	0.000930833124250078	186	177.4	0.492178684753388	0.732474726337181	no	-0.000112569582168388	neg	no
kidney	Labelled in injury	Cre -ve	MT_GAATTGATCAGGACATAGGGTTTGATA	0.00576550716666666	0.0038734026	149.333333333333	212.8	0.0421394994124517	0.28765648894697	no	0.00189210456666666	pos	no
kidney	Labelled in injury	Cre -ve	13_AGAGGTAGTAGGTTGCATAGTTA	0.000469285580801378	0.000609857015010252	229.5	212.6	0.242662913811798	0.542998360833269	no	-0.000140571434208875	neg	no
kidney	Labelled in injury	Cre -ve	1_TGTAAACATCCTCGACTGGAAGA	0.000686968019712243	0.000974426675582908	196.333333333333	230.6	0.219004903579873	0.520833235188547	no	-0.000287458655870665	neg	no
kidney	Labelled in injury	Cre -ve	4_AGCTCGCTCTGAAGGCCTGTTTCCTAGGCTA	0.000650300444171547	0.000740293635948402	189.666666666667	189.2	0.435108068775898	0.699057604420062	no	-8.99931917768554e-05	neg	no
kidney	Labelled in injury	Cre -ve	1_TTCAAGTAATTCAGGATAGGTTA	0.00126005273735235	0.00117260655055952	271.833333333333	282.2	0.547595721364416	0.76631778523952	no	8.744618679283e-05	pos	no
kidney	Labelled in injury	Cre -ve	1_CCTGCATGATGACGAACAAATACTGACTACCTGAAGATCTTATTAGCTCTATCTGATG	0.000734743469662463	0.00105078685120134	216.833333333333	229.8	0.0527486044594109	0.313046819934626	no	-0.000316043381538877	neg	no
kidney	Labelled in injury	Cre -ve	1_GTAAACATCCTCGACTGGAAGC	0.000468023083816095	0.000985098036999848	207.833333333333	267.2	0.0795255866540724	0.3494021528432	no	-0.000517074953183753	neg	no
kidney	Labelled in injury	Cre -ve	6_CCTGTCTGAGCGTCGCT	0.000706117958561017	0.00134163596304936	191.333333333333	223.4	0.0105935197741693	0.201544021845929	no	-0.000635518004488343	neg	no
kidney	Labelled in injury	Cre -ve	9_TGAGGTAGTAGTTTGTACAGTAA	0.000287687047339783	0.000538362450129066	158	136.6	0.321295732868647	0.606706487780537	no	-0.000250675402789283	neg	no
kidney	Labelled in injury	Cre -ve	1_CACAATGATGACTTAAGTTTTTGCCGTTTACCCAGCTGAGTGTTTCTTTGAAGAGAGAATCTTAAAAGACTGAGA	0.00041812328112648	0.000620555384890688	172.5	143	0.0929760241349823	0.365370646195309	no	-0.000202432103764208	neg	no
kidney	Labelled in injury	Cre -ve	11_CCACGAGGACGAGACGTAGCG	0.000398486709028745	0.000396919654241348	213.666666666667	200	0.982863441744096	0.99726688366777	no	1.56705478739696e-06	pos	no
kidney	Labelled in injury	Cre -ve	11_TCAGTGCATGACAGAACTTGGT	0.00105818808237491	0.00165125118104862	147.5	155.8	0.365934625099444	0.644151265005559	no	-0.00059306309867371	neg	no
kidney	Labelled in injury	Cre -ve	11_TTGTGCTTGATCTAACCATGTGA	0.000457403401923852	0.000696824719251894	145.5	145.8	0.377962390583581	0.65744284697373	no	-0.000239421317328042	neg	no
kidney	Labelled in injury	Cre -ve	Mus musculus (house mouse) mmu-miR-615-3p	0.00168490572532547	0.0022857622	181.833333333333	200.6	0.158589237686999	0.458294961151529	no	-0.00060085647467453	neg	no
kidney	Labelled in injury	Cre -ve	11_GCATATGATGGAAAAAATCTGAAGTCTCCTGAGACCTGTGATGTCTTCAAAGGAACCACTGATG	0.000668603183651635	0.00101216622465724	135.333333333333	104.2	0.0338437417131185	0.267439132885187	no	-0.000343563041005605	neg	no
kidney	Labelled in injury	Cre -ve	17_TCTTAGATCGATGTGGTGCTCCGGAGTTCTCTTCGGGCCAGGGCCTAAGCCGCGCCAG	0.00103795702973086	0.000651014725177844	88.3333333333333	67.4	0.00649906849537263	0.197252806372257	no	0.000386942304553016	pos	no
kidney	Labelled in injury	Cre -ve	2_GTCTAGTGATGAATTTCATAGGGCAGATTCTGAGGTGAAAATTTAGTTCATCATTGATTGTCCTATTATGAAATCTGAAG	0.000402155057438332	0.000491581876479548	132.666666666667	120	0.721352468724449	0.870560314271588	no	-8.94268190412163e-05	neg	no
kidney	Labelled in injury	Cre -ve	15_TCAGTGCATCACAGAACTTTGTT	0.00110704047787993	0.00175757955905457	159.833333333333	165.8	0.0682272891691323	0.333099252532966	no	-0.00065053908117464	neg	no
kidney	Labelled in injury	Cre -ve	Mus musculus tRNA Gln JUG	0.000661041331200925	0.00099116618280071	245.333333333333	316.2	0.172712174914585	0.473817928916616	no	-0.000330124851599785	neg	no
kidney	Labelled in injury	Cre -ve	18_TGAGATGAAGCACTGTAGCTAT	0.00208925014978792	0.005127176	123.333333333333	112.8	0.0124431403569184	0.201544021845929	no	-0.00303792585021208	neg	no
kidney	Labelled in injury	Cre -ve	NA_GACTCTTAGCGGTGGATCACTCGGCTCGTGCGTCGATGAAGAACGCAGCTAGCTGCGAGAATTAATGTGAATTGCAGGACACATTGATCATCG	0.000626788131180218	0.000670361725360618	73.6666666666667	19	0.815681066816476	0.921439647065818	no	-4.35735941803996e-05	neg	no
kidney	Labelled in injury	Cre -ve	Mus musculus (house mouse) transfer RNA-Lys	0.0011143704660905	0.000756735225810944	268.666666666667	357.6	0.239943902012642	0.541736698022332	no	0.000357635240279556	pos	no
kidney	Labelled in injury	Cre -ve	17_TCTTAGATCGATGTGGTGCTCCGGAGTTCTCTTCGGGCCAGGGCCTAAGCCGCGCCAGGC	0.0011200420314083	0.000813383674454038	266	215.6	0.114631864746097	0.401625858652592	no	0.000306658356954262	pos	no
kidney	Labelled in injury	Cre -ve	1_TGTAAACATCCTACACTCTCAGCTA	0.000893074868784875	0.00137492899920785	146.166666666667	138	0.247221468086562	0.54629181549827	no	-0.000481854130422975	neg	no
kidney	Labelled in injury	Cre -ve	MT_GAATTGATCAGGACATAGGGTTTGAA	0.000372519714243429	0.00062422805845933	155.833333333333	241.4	0.221953291895524	0.523896244181968	no	-0.000251708344215901	neg	no
kidney	Labelled in injury	Cre -ve	Mus musculus (house mouse) mmu-miR-7b-5p	0.00167251687302814	0.00116560689578361	181.666666666667	165.6	0.443265804935495	0.704380852870175	no	0.00050690997724453	pos	no
kidney	Labelled in injury	Cre -ve	X_AGCTACATCTGGCTACTGGGTCTCT	0.00769533766666666	0.0111805934	178.166666666667	198	0.0140777107939669	0.206757489842705	no	-0.00348525573333334	neg	no
kidney	Labelled in injury	Cre -ve	Mus musculus (house mouse) mmu-miR-375-3p	0.00069080083614076	0.00132064135372154	237.833333333333	216.6	0.0902822796697126	0.360193529320857	no	-0.00062984051758078	neg	no
kidney	Labelled in injury	Cre -ve	Mus musculus (mouse) nuclear encoded rRNA 5S 115 (ENSMUSG00000119399.1)	0.000658184335085113	0.00105940879506951	304	266	0.151796557583658	0.451610525322935	no	-0.000401224459984397	neg	no
kidney	Labelled in injury	Cre -ve	1_AATACATGATGATCTCACACAACTTGAACTCTCTCACTGATTACTTGATGATAGTAAAAGATCTGATG	0.000894890665001267	0.00102760155246626	212.833333333333	248.4	0.275414156082699	0.571799062062621	no	-0.000132710887464993	neg	no
kidney	Labelled in injury	Cre -ve	Mus musculus (house mouse) mmu-miR-101b-3p	0.000477723809293425	0.000643606044334496	138.833333333333	135.6	0.440208371351489	0.702924047758333	no	-0.000165882235041071	neg	no
kidney	Labelled in injury	Cre -ve	NA_CATTGATCATCGACACTTCGAACGCACTTGCGGCCCCGGGTTCCTCCCGGGGCTACGCCTGTCTGAGCGTCGCT	0.000476725997680132	0.000579479627443634	158.333333333333	128	0.471035576123337	0.720287494835433	no	-0.000102753629763502	neg	no
kidney	Labelled in injury	Cre -ve	11_TGCATATGATGGAAAAAATCTGAAGTCTCCTGAGACCTGTGATGTCTTCAAAGGAACCACTGATG	0.000784827427607602	0.00094463393457656	120.166666666667	101.4	0.658240340302137	0.835671961996414	no	-0.000159806506968958	neg	no
kidney	Labelled in injury	Cre -ve	4_AATACTGCCTGGTAATGATGACT	0.00741825983333333	0.0095618186	146.833333333333	133.4	0.0672875318494092	0.331647699352681	no	-0.00214355876666667	neg	no
kidney	Labelled in injury	Cre -ve	4_GGTCGATGATGAGAGCTTTGTTCTGAGCC	0.000416970253574737	0.000669772016737602	122.333333333333	91.4	0.227843470915198	0.52983718613624	no	-0.000252801763162865	neg	no
kidney	Labelled in injury	Cre -ve	NA_CGCGACCTCAGATCAGACGT	0.000397453565384647	0.000719295926807416	149.333333333333	181.2	0.119359801936795	0.407336841359094	no	-0.000321842361422769	neg	no
kidney	Labelled in injury	Cre -ve	9_GCACCTGATGAGAATTCTGCTGCTGAGGTTGTGTGATTGCTCAGACTCAAAGTAAACGCCCTGATG	0.000628465112994967	0.00079922206023688	122.666666666667	86	0.0626859255145059	0.329904666352626	no	-0.000170756947241913	neg	no
kidney	Labelled in injury	Cre -ve	Mus musculus (house mouse) mmu-miR-1839-5p	0.000519045386075597	0.00058582925014149	165.666666666667	185.4	0.700926342059634	0.86441637095395	no	-6.67838640658932e-05	neg	no
kidney	Labelled in injury	Cre -ve	Mus musculus (house mouse) mmu-miR-1a-3p	0.00631931233333333	0.0049512282	154.5	151	0.0437112203124391	0.292885319512841	no	0.00136808413333333	pos	no
kidney	Labelled in injury	Cre -ve	6_TATGGCACTGGTAGAATTCACT	0.000473018602580655	0.0007841526564976	194.166666666667	171	0.320653670549885	0.606281452509146	no	-0.000311134053916945	neg	no
kidney	Labelled in injury	Cre -ve	8_ATCACATTGCCAGGGATTTCCAA	0.000819154345365793	0.00045869421129364	181.833333333333	185.4	0.275523437482035	0.571799062062621	no	0.000360460134072153	pos	no
kidney	Labelled in injury	Cre -ve	Mus musculus tRNA Phe #AA	0.00048744158942107	0.000775789879589354	173.833333333333	192.6	0.177861277600808	0.481332684233392	no	-0.000288348290168284	neg	no
kidney	Labelled in injury	Cre -ve	Mus musculus predicted gene 13648 (Gm13648)	0.00116089171440196	0.001512845899695	183	203.4	0.356016159809506	0.634765921479445	no	-0.00035195418529304	neg	no
kidney	Labelled in injury	Cre -ve	19_CTGACCTATGAATTGACAGCCAA	0.000297628140053362	0.0008930732388448	152.833333333333	143.6	0.00920648045129375	0.201544021845929	no	-0.000595445098791438	neg	no
kidney	Labelled in injury	Cre -ve	Mus musculus (house mouse) mmu-miR-145a-3p	0.00148323477828255	0.00197607757161968	157	150.4	0.538499694484824	0.762173183372412	no	-0.00049284279333713	neg	no
kidney	Labelled in injury	Cre -ve	NA_TGCGTTGAGCTAACCGGTACTA	0.000454441915568	0.000622778004437094	207.833333333333	229.6	0.0858981064633915	0.353428735705263	no	-0.000168336088869094	neg	no
kidney	Labelled in injury	Cre -ve	19_TGTAACAGCAACTCCATGTGGAAT	0.00870824133333333	0.0108933154	140.333333333333	172	0.287859659300218	0.579442312240183	no	-0.00218507406666667	neg	no
kidney	Labelled in injury	Cre -ve	2_TGAATCTGACAACAGGAAATAAACCTCCTTATTCACCA	0.000288152996716335	0.000801385546475518	196.666666666667	253	0.00388618665524423	0.188350513224171	no	-0.000513232549759183	neg	no
kidney	Labelled in injury	Cre -ve	4_GGTCGATGATGAGAGCTTTGTTCTGAGCCAG	0.0003533787646526	0.00091392757407127	132.666666666667	120.2	0.0300977003580609	0.251506070808164	no	-0.00056054880941867	neg	no
kidney	Labelled in injury	Cre -ve	7_TTTCGGCGGTAGAAGA	0.000813060134524987	0.000563474186722594	300.166666666667	399	0.229127560636651	0.52983718613624	no	0.000249585947802393	pos	no
kidney	Labelled in injury	Cre -ve	MT_GAATCTGACAACAGGAAATAAACCTCCTTATTCACCCCA	0.000574725137905838	0.00056957369181237	212.333333333333	342.4	0.820980688921892	0.922461731859782	no	5.15144609346827e-06	pos	no
kidney	Labelled in injury	Cre -ve	NA_CGCGACCTCAGATCAGACG	0.00060669874370516	0.00137781281920768	171.5	655	0.0195826312930045	0.234180568404162	no	-0.00077111407550252	neg	no
kidney	Labelled in injury	Cre -ve	19_TGAGAACTGAATTCCATAGGCTGT	0.000414528263962902	0.000447850346258374	133.666666666667	114	0.960114588160729	0.986080684411328	no	-3.33220822954723e-05	neg	no
kidney	Labelled in injury	Cre -ve	Mus musculus (house mouse) mmu-miR-455-3p	0.000349062754200138	0.000344348184444884	189	165	0.280373965885643	0.577145567291601	no	4.71456975525432e-06	pos	no
kidney	Labelled in injury	Cre -ve	8_TACCACAGGGTAGAACCACGGA	0.000295496505354752	0.00055619505475147	111.666666666667	136.8	0.183699628649834	0.488298464454952	no	-0.000260698549396718	neg	no
kidney	Labelled in injury	Cre -ve	10_GAGTAGGGAACTGCCAGGCAT	0.000341501604321538	0.000536981620723302	219.166666666667	251.6	0.411040337814105	0.679150739979214	no	-0.000195480016401764	neg	no
kidney	Labelled in injury	Cre -ve	15_GAAATTTCGGTTGGGAAAA	0.000499320364635362	0.000245104659927388	197	137.2	0.349733958687103	0.631172081326014	no	0.000254215704707974	pos	no
kidney	Labelled in injury	Cre -ve	7_TCTACAGTGCACGTGTCTCCAGT	0.00101559048401525	0.00108628234449733	146	139.6	0.816932353561771	0.921439647065818	no	-7.069186048208e-05	neg	no
kidney	Labelled in injury	Cre -ve	2_AGTGGTGATGACACTAGAACCACCAAGATCGCTGATG	0.000542196107707617	0.000703360829897634	174.333333333333	178.2	0.300177399614906	0.584140154691453	no	-0.000161164722190017	neg	no
kidney	Labelled in injury	Cre -ve	13_ATCACATTGCCAGGGATTACCAT	0.00037679335886741	0.000972275508968424	150.5	149.4	0.195646622626073	0.499070507540895	no	-0.000595482150101014	neg	no
kidney	Labelled in injury	Cre -ve	8_ACCACAGGGTAGAACCACGGAC	0.000145955901014315	0.000638451096545808	134.166666666667	188.8	0.482828108431574	0.726802874462537	no	-0.000492495195531493	neg	no
kidney	Labelled in injury	Cre -ve	9_AGTAAATGATGAGATTCCATTGGTCCGTGTTTCTGAACTACATGATTTTCCTTGGCTATTCTGATA	0.000689070471866218	0.00104689296179827	98.5	66.2	0.0696698644547862	0.334213160351822	no	-0.000357822489932052	neg	no
kidney	Labelled in injury	Cre -ve	Mus musculus (house mouse) mmu-miR-361-5p	0.000778405487099107	0.00059109698350814	256.666666666667	363.6	0.84889768229793	0.934367195918682	no	0.000187308503590967	pos	no
kidney	Labelled in injury	Cre -ve	11_ATACCCTGTAGATCCGAATTTGT	0.00054300252535987	0.00085098949163599	146.666666666667	157	0.0565135269086987	0.318791181850997	no	-0.00030798696627612	neg	no
kidney	Labelled in injury	Cre -ve	18_TGAGATGAAGCACTGTAGCTCAA	0.000356888054010298	0.000827277002959298	117.666666666667	128	0.0516499721427817	0.310326692130598	no	-0.000470388948949	neg	no
kidney	Labelled in injury	Cre -ve	2_CGTACCGTGAGTAATAATGCGA	0.000266321459289496	0.000266662934388092	141.333333333333	151	0.994155185268892	1	no	-3.41475098596263e-07	neg	no
kidney	Labelled in injury	Cre -ve	NA_CGCGACCTCAGATCAGACGTGGCGACCCGCTGAA	0.000873039116978405	0.000956964522928398	107.666666666667	171.4	0.562006671543764	0.777504948072914	no	-8.3925405949993e-05	neg	no
kidney	Labelled in injury	Cre -ve	19_TACGGGGATGATATGAAAACTGAACTCTCTCTTTCTGATGGTTTAGTGGAGAAAACAAAAATTCTCTGAGT	0.000747799035438402	0.001150198498842	117.333333333333	104.2	0.0972043259550804	0.369072462714897	no	-0.000402399463403598	neg	no
kidney	Labelled in injury	Cre -ve	2_TGAACTGATGATATCATTTCTTTCCCCGTCAGATCGACCCTGTTGATCTCAAATACTAATTGCCAGTTTTGTCTGATG	0.000556176581453108	0.000858139472410676	170.333333333333	185	0.0201324422630813	0.234180568404162	no	-0.000301962890957568	neg	no
kidney	Labelled in injury	Cre -ve	5_TTGTGCTTGATCTAACCATGTGT	0.000897710880543837	0.00131489964839023	129.333333333333	117	0.184097736576082	0.488463702521209	no	-0.000417188767846393	neg	no
kidney	Labelled in injury	Cre -ve	MT_GATAAGTCGTAACAAGGTAAGCATACTGGAAAGTGTGCTTGGAATAATA	0.000512549017846457	0.00063206355970396	191.666666666667	404.4	0.396205713696398	0.675919409099672	no	-0.000119514541857503	neg	no
kidney	Labelled in injury	Cre -ve	18_GGATTCCTGGAAATACTGTTCT	0.000385799867899459	0.000410199549288217	131.666666666667	115	0.850086806110794	0.934367195918682	no	-2.43996813887577e-05	neg	no
kidney	Labelled in injury	Cre -ve	19_CTGACCTATGAATTGACAGCCATT	0.0051129635	0.00267039517328763	118.5	111.6	0.00610498364814445	0.197252806372257	no	0.00244256832671237	pos	no
kidney	Labelled in injury	Cre -ve	4_GTCCATGATGAAACCCATTATCAGTGGACATCTATGGATGAGAAATGCGGATATGGGACTGAGA	0.000598859721703177	0.000576253006321312	138.833333333333	128	0.894964745500902	0.955417577061902	no	2.26067153818646e-05	pos	no
kidney	Labelled in injury	Cre -ve	Mus musculus tRNA-Lys (TTT) (tRNA-Lys-TTT-1 1 to 6)	0.000781734320077092	0.000460121090830402	89.5	122.2	0.138877789368296	0.437004643478985	no	0.00032161322924669	pos	no
kidney	Labelled in injury	Cre -ve	12_TAATGGTTCGTTTGTAAAAAAAAA	0.000508562748159868	0.00115533466866438	153.666666666667	152	0.0579968188982873	0.319421873780719	no	-0.000646771920504512	neg	no
kidney	Labelled in injury	Cre -ve	18_TGAGATGAAGCACTGTAGCTCAT	0.00245663317236072	0.00284601579760341	122.5	120.4	0.869754522755301	0.943044799467717	no	-0.00038938262524269	neg	no
kidney	Labelled in injury	Cre -ve	9_CAACGGAATCCCAAAAGCAGCTGT	0.00281936983333333	0.0049177156	139.5	143.8	0.497426821652947	0.736515884606299	no	-0.00209834576666667	neg	no
kidney	Labelled in injury	Cre -ve	NA_GACTCTTAGCGGTGGATCACTCGGCTCGTGCGTCGA	0.000989314725584208	0.00108019896958408	138.833333333333	66.6	0.769639722398094	0.901286231247469	no	-9.08842439998716e-05	neg	no
kidney	Labelled in injury	Cre -ve	2_GTAAATGATGAACTCACTTTTTTCCCCGTCATATCGACAGTGCTGATGTTTTAAAACATTTGCCAGTTTGTCCTGATA	0.000511340871713462	0.000686793549127428	153.333333333333	133.2	0.208913496745715	0.509664805819244	no	-0.000175452677413966	neg	no
kidney	Labelled in injury	Cre -ve	5_GCCAATGATGACACCACACTAACTGAGCAGTTAGTAGTTGGTCCTTTGATTGCATGTGATGTAATCATTGTTTCAAGACGGGACTGAAG	0.00050128761349952	0.000697033762146358	132.166666666667	129	0.238830474944085	0.540061447229703	no	-0.000195746148646838	neg	no
kidney	Labelled in injury	Cre -ve	17_GATCGATGTGGTGCTCCGGAGTTCTCTTCGGGCCAGGGCCTAAGCCGCGCCAGGCG	0.000984646499104448	0.000709694969181128	162.833333333333	142.6	0.591080400844117	0.794661041334463	no	0.00027495152992332	pos	no
kidney	Labelled in injury	Cre -ve	2_TACAATGATGGTAATATTTTTCGTCAACAGAGTTCACCTAGTGAGTGTTGACACCTTGGGTCTGAGT	0.000359525422037725	0.000699274161127754	121.666666666667	84.6	0.0135478228810307	0.204178833872557	no	-0.000339748739090029	neg	no
kidney	Labelled in injury	Cre -ve	8_CTGGCCCTCTCTGCCCTTCCGT	0.00254582260675626	0.0021655544	108.833333333333	115.8	0.963831297493347	0.986214431073418	no	0.00038026820675626	pos	no
kidney	Labelled in injury	Cre -ve	Mus musculus tRNA Gln CUG	0.000909713797892522	0.00138161012964754	188.5	242.2	0.549353816322624	0.767301103682128	no	-0.000471896331755018	neg	no
kidney	Labelled in injury	Cre -ve	NA_CTCCCGGGGCTACGCCTGTCTGAGCGTCGCT	0.000651584234314274	0.000817224727019208	193.166666666667	227.6	0.29805748297822	0.584140154691453	no	-0.000165640492704934	neg	no
kidney	Labelled in injury	Cre -ve	7_GACTTATGATGAGCTATGTTTACTGAGCATGATGAAATGATGCTCAAAATGATTACTCTGAAG	0.000440393032919848	0.000766035759553138	110.333333333333	104.4	0.0241984601990922	0.239649981736501	no	-0.00032564272663329	neg	no
kidney	Labelled in injury	Cre -ve	NA_GCACGGGGTCGGCGGCGATGTCGG	0.000390799072810765	0.000442717128371248	98.8333333333333	93	0.70716080319758	0.868422135007838	no	-5.1918055560483e-05	neg	no
kidney	Labelled in injury	Cre -ve	11_TCCTAGTGATGACAAGACGACATTGTCAACCAATCCCCCACAAGGGAATGAGGACATGTCCTGCAATTCTGAAT	0.000556606550575987	0.000898445794292934	203.833333333333	228.8	0.0214740316595375	0.238345359030286	no	-0.000341839243716947	neg	no
kidney	Labelled in injury	Cre -ve	2_TGCAGATGATGTGACAGAATATTTGCTATCAGATGAGTGGTGATGACACTAGAACCACCAAGATCGCTGATGCA	0.0005280603228677	0.000735925601114738	139.833333333333	116.8	0.0862206447232161	0.353428735705263	no	-0.000207865278247038	neg	no
kidney	Labelled in injury	Cre -ve	2_TGGAAAGGATGAACGAACTTGGCCTGACCTTCAGAAATGGAGGCAATACAACTGATTTAATGAGCCTGATC	0.000443971490148315	0.000720026156861168	123.666666666667	114	0.0243888026734339	0.239649981736501	no	-0.000276054666712853	neg	no
kidney	Labelled in injury	Cre -ve	3_GGTCAATGATGTGTTGGCATGTATTATCTGAATTCGCTGATGTG	0.000672781997393977	0.00111942002240896	88.6666666666667	77.2	0.0360438188608936	0.275477205846615	no	-0.000446638025014983	neg	no
kidney	Labelled in injury	Cre -ve	8_GGGAAATGATGATGCCTGTGACTGCTGACAAGACTCTGATGTCTGTTGTATTCGTACTGGCTGATC	0.000753724080132953	0.000806873089457688	84.5	53.4	0.808691374533712	0.920794235491895	no	-5.31490093247346e-05	neg	no
kidney	Labelled in injury	Cre -ve	9_GAGCAGCTCCCTCGCTGCGATCTATTGAAAGTCAGCCCTCGACACAAGGGTTTGT	0.000569818663452653	0.000796247641113736	175.833333333333	187.8	0.0298285917925517	0.251506070808164	no	-0.000226428977661083	neg	no
kidney	Labelled in injury	Cre -ve	18_ACTGGACTTGGAGTCAGAAGGCT	0.0047134145	0.0073927264	110	123	0.570425723943097	0.783931004360362	no	-0.0026793119	neg	no
kidney	Labelled in injury	Cre -ve	18_TGCTGTGATGACTATCTTAGGACACCTTTGGATTAACCGTGAAATCAAACAAGTGCTGAGCA	0.000464988893340362	0.000714791247689694	121.333333333333	95.6	0.0375972517658507	0.275477205846615	no	-0.000249802354349332	neg	no
kidney	Labelled in injury	Cre -ve	11_AATGATGATGAAACTAGAAAAAAAAGGAAGTGCCGTCCGATGCGACAACTGACGACATCCCTAGTTAGCTGACT	0.000613843222827912	0.000835149611270766	162.5	163.8	0.432414309352738	0.696733488252826	no	-0.000221306388442854	neg	no
kidney	Labelled in injury	Cre -ve	17_GAGAGTGATGATTTCACAGACTAGAGTCTCTGACG	0.000769601812852485	0.000747925035152076	102	101	0.867854649998827	0.94239033689193	no	2.1676777700409e-05	pos	no
kidney	Labelled in injury	Cre -ve	2_TGCCAGTGATGCTTAGGAATTTCTTCACCTGAATCAACTATGTGGTCACACTGTTGTCTGAGGCA	0.000543634049848102	0.000858566498128896	113.5	91.8	0.082406560571279	0.352663067572615	no	-0.000314932448280794	neg	no
kidney	Labelled in injury	Cre -ve	MU069435.1_TGCGATCTATTGAAAGTCAGCCCTCGACACAAGGGTTTGT	0.000481107353156032	0.000708106458011016	116.666666666667	125.4	0.20961038611711	0.510508377578354	no	-0.000226999104854984	neg	no
kidney	Labelled in injury	Cre -ve	Mus musculus per-hexamer repeat gene 4 (Phxr4)	0.000835323345932598	0.00123936384990158	102.333333333333	113.2	0.445856866262196	0.705818652515391	no	-0.000404040503968982	neg	no
kidney	Labelled in injury	Cre -ve	11_TGGCTTTGCTGAAATCCAGAGGCTGTTTCTGAGC	0.000582120321385803	0.000960744611531264	118.166666666667	90.2	0.108672466812891	0.388809752873703	no	-0.000378624290145461	neg	no
kidney	Labelled in injury	Cre -ve	17_CACCCGTAGAACCGACCTTGCGA	0.000448381734520802	0.000428905517246434	188.833333333333	220	0.987366291039078	0.999047033521795	no	1.94762172743676e-05	pos	no
kidney	Labelled in injury	Cre -ve	2_GTGCAGTGATGTGTGAATTTCTTCACCTGAAAATATTGTGAAGAGTAAATCGAGCTTTTTAACCCTGAGT	0.000593500897216737	0.00104069979812156	97.1666666666667	76.8	0.0718553105069813	0.335940905071224	no	-0.000447198900904823	neg	no
kidney	Labelled in injury	Cre -ve	3_ACATGTGATGAGAAACTGTTTCGGTCCCAGTTGATGGCCACTGATAACATTACATTTTTCTGATG	0.000420888338060462	0.000603565973116044	164.333333333333	191	0.0687928330754605	0.333415930972399	no	-0.000182677635055582	neg	no
kidney	Labelled in injury	Cre -ve	1_TGTAAACATCCTCGACTGGAAGCTTT	0.00207070166666666	0.0031360247397855	163.666666666667	200.2	0.57550522578277	0.784797903081385	no	-0.00106532307311884	neg	no
kidney	Labelled in injury	Cre -ve	18_GATTCCTGGAAATACTGTTCTT	0.000851786100450537	0.00129143847317834	117.5	101.6	0.522376883507968	0.752775767042742	no	-0.000439652372727803	neg	no
kidney	Labelled in injury	Cre -ve	2_TGCAGTGATGTGTGAATTTCTTCACCTGAAAATATTGTGAAGAGTAAATCGAGCTTTTTAACCCTGAGT	0.000608509063479617	0.000800412368427506	105	95.4	0.198366434541858	0.502482222689654	no	-0.000191903304947889	neg	no
kidney	Labelled in injury	Cre -ve	Mus musculus (house mouse) mmu-miR-199a-5p	0.00065297635393809	0.00129316421325838	203.5	248.8	0.00302331374567778	0.173389191426562	no	-0.00064018785932029	neg	no
kidney	Labelled in injury	Cre -ve	1_TCACGCGGGAGACCGGGGTTCGATTCCCCGACGGGGAGCCA	0.000982795712694425	0.000886251255040874	133.166666666667	211.2	0.881705980138251	0.948225218284776	no	9.65444576535511e-05	pos	no
kidney	Labelled in injury	Cre -ve	17_GATCGATGTGGTGCTCCGGAGTTCTCTTCGGGCCAGGGCCTAAGCCG	0.000775808045898453	0.000652982689008168	59.3333333333333	35.4	0.890915095305903	0.955106179565911	no	0.000122825356890285	pos	no
kidney	Labelled in injury	Cre -ve	Mus musculus tRNA-Val (TAC) (tRNA-Val-TAC-1 1 to 4)	0.00117218876787517	0.000980053792654102	86.1666666666667	93.6	0.651765393669693	0.832747699820504	no	0.000192134975221068	pos	no
kidney	Labelled in injury	Cre -ve	1_CCACAATGATGACATCATATTTGCTACTCTTGACAGCTGGGGTGACGATAGCTTTAAACCACCATGATTATAACTGAGG	0.000487788540155472	0.000639199850076184	130.666666666667	103.4	0.198938617583119	0.503055217331921	no	-0.000151411309920712	neg	no
kidney	Labelled in injury	Cre -ve	Mus musculus (house mouse) mmu-miR-320-3p	0.000384344779955973	0.00164323584075772	125.666666666667	123	0.103443208975962	0.376958460779571	no	-0.00125889106080175	neg	no
kidney	Labelled in injury	Cre -ve	12_TAATGGTTCGTTTGTAAAAAAAAAAA	0.00101793617960208	0.00078429330469287	145.333333333333	156.4	0.641303586916003	0.828849258111883	no	0.00023364287490921	pos	no
kidney	Labelled in injury	Cre -ve	9_TGAGGTAGTAGTTTGTACAGTTG	0.000375860306129507	0.00106566617813041	131.166666666667	124.2	0.0777363625671044	0.348794065129563	no	-0.000689805872000903	neg	no
kidney	Labelled in injury	Cre -ve	9_TTCAAGTAATCCAGGATAGGCAA	0.000216750018134787	0.000379404264724397	135.833333333333	128.6	0.474430420538744	0.720816960776733	no	-0.00016265424658961	neg	no
kidney	Labelled in injury	Cre -ve	NA_GACTCTTAGCGGTGGATCACTCGGCTCGTGCGTCGATG	0.000745091353028693	0.00142760656663607	85.8333333333333	69.8	0.28848489027663	0.579442312240183	no	-0.000682515213607377	neg	no
kidney	Labelled in injury	Cre -ve	>ENSMUST00000219238.2|ENSMUSG00000019947.11|OTTMUSG00000064422.2|OTTMUST00000157183.1|Arid5b-204|Arid5b|7581|UTR5:1-30|CDS:31-3597|UTR3:3598-7581|	0.00044345344424313	0.00113073833693482	141.833333333333	136.2	0.27500365258219	0.571799062062621	no	-0.00068728489269169	neg	no
kidney	Labelled in injury	Cre -ve	NA_GCGTTAATCGGAATTACTGGG	0.000244583343581582	0.000288996434869886	148	148.2	0.392179172450422	0.672439288611927	no	-4.44130912883036e-05	neg	no
kidney	Labelled in injury	Cre -ve	11_ATCAAATGATGATATCACCTAAAATAGCTGGAATTACCGGCAGATTGGTAGTGGTGAGCCTATGGTTTTCTGAAG	0.000623225181080195	0.000800889655576046	114	98.4	0.131274250569297	0.421352671805206	no	-0.000177664474495851	neg	no
kidney	Labelled in injury	Cre -ve	15_TCGAGGAGCTCACAGTCTAGTAA	0.000547596037339555	0.000709375781127216	140.5	172.2	0.316917174949159	0.603786872598664	no	-0.000161779743787661	neg	no
kidney	Labelled in injury	Cre -ve	3_TAATGGTTCGTTTGTAAAAA	0.00055126736068554	0.00080163411908444	164.333333333333	145	0.666160325387105	0.839338919508537	no	-0.0002503667583989	neg	no
kidney	Labelled in injury	Cre -ve	Mus musculus (house mouse) mmu-miR-195b	0.000595529014205883	0.00033840762421477	106.666666666667	96.2	0.923646932763143	0.96722358055042	no	0.000257121389991113	pos	no
kidney	Labelled in injury	Cre -ve	>ENSMUST00000093450.6|ENSMUSG00000034863.10|OTTMUSG00000062157.2|OTTMUST00000151693.1|Ano8-201|Ano8|3653|UTR5:1-104|CDS:105-3287|UTR3:3288-3653|	0.000273097395706683	0.00124552311007231	100.666666666667	87.8	0.164848482305141	0.468712181417449	no	-0.000972425714365627	neg	no
kidney	Labelled in injury	Cre -ve	1_TTCAAGTAATTCAGGATAGGTA	0.0096104215	0.012654328	148.833333333333	153.6	0.0734786725258779	0.33702835915655	no	-0.0030439065	neg	no
kidney	Labelled in injury	Cre -ve	9_CTCGCTGCGATCTATTGAAAGTCAGCCCTCGACACAAGGGTTTGTA	0.00058392247510689	0.00080542208456561	133.166666666667	159.6	0.569736865035428	0.783931004360362	no	-0.00022149960945872	neg	no
kidney	Labelled in injury	Cre -ve	Mus musculus (house mouse) mmu-miR-351-5p	0.000594199611779198	0.000977948556329648	122.333333333333	126.2	0.235156362785569	0.536761933265648	no	-0.00038374894455045	neg	no
kidney	Labelled in injury	Cre -ve	NA_TAATGGTTCGTTTGTAAAAAAAAAAAAA	0.000836337690165388	0.00094502723092971	125.833333333333	148.8	0.541387703083156	0.762173183372412	no	-0.000108689540764322	neg	no
kidney	Labelled in injury	Cre -ve	12_TAATGGTTCGTTTGTAAAAAAAAAA	0.000883539560582597	0.000961648773901636	140.166666666667	140.6	0.661057332206135	0.837262509606028	no	-7.81092133190393e-05	neg	no
kidney	Labelled in injury	Cre -ve	18_TGAGATGAAGCACTGTAGCTAA	0.00067014368644315	0.000656064754738684	110.666666666667	88	0.717383303061003	0.870560314271588	no	1.40789317044656e-05	pos	no
kidney	Labelled in injury	Cre -ve	9_TCCCTGAGACCCTAACTTGTGAA	0.000625147970493907	0.00151126782536873	115.5	150	0.00422664968767628	0.192048395183791	no	-0.000886119854874823	neg	no
kidney	Labelled in injury	Cre -ve	1_ATGCTATGATGAAGGCTATGTTGGTAGGGACAACTGAGCTTGTTGATGAATACCAACGATTCTGATG	0.00104057418838428	0.000788606505774094	120.333333333333	136.6	0.251405850177197	0.550110683161383	no	0.000251967682610186	pos	no
kidney	Labelled in injury	Cre -ve	11_AGCTCGGTCTGAGGCCCCTCAGTT	0.00107335148525843	0.0012269481672756	89.6666666666667	77.6	0.600664597202674	0.79978601129367	no	-0.00015359668201717	neg	no
kidney	Labelled in injury	Cre -ve	14_GAGGTATGAGGAAAATATCGGACAGTCTGATTACCACTGAAGACTGATAAGATCCAACTCTGACC	0.000512080270354835	0.00078480153304398	93	87.6	0.116161512181287	0.40233662603073	no	-0.000272721262689145	neg	no
kidney	Labelled in injury	Cre -ve	NA_CGCGACCTCAGATCAGACGTGGCGACCCGCTGAATTTA	0.000402109993480344	0.000523271870844406	138.333333333333	212.2	0.373185624769975	0.653202310466446	no	-0.000121161877364062	neg	no
kidney	Labelled in injury	Cre -ve	NA_GCACGGGGTCGGCGGCGATGTCGGC	0.000327302917433562	0.000143523501973448	82.3333333333333	66.2	0.417307597313234	0.684836621324427	no	0.000183779415460114	pos	no
kidney	Labelled in injury	Cre -ve	NA_TAATGGTTCGTTTGTAAAAAAAA	0.000494132495558125	0.000965940756659672	141.166666666667	124.6	0.0811606071792526	0.352261262204876	no	-0.000471808261101547	neg	no
kidney	Labelled in injury	Cre -ve	1_ATGTAAACATCCTACACTCTCAGCT	0.00067865550182495	0.000881061842494276	100.333333333333	123.6	0.259560209769628	0.556425297702185	no	-0.000202406340669326	neg	no
kidney	Labelled in injury	Cre -ve	Mus musculus (house mouse) mmu-miR-872-5p	0.00044575385455826	0.000832018100934058	125.5	125.4	0.0102338867306657	0.201544021845929	no	-0.000386264246375798	neg	no
kidney	Labelled in injury	Cre -ve	Mus musculus (house mouse) tRNA-His	0.00178768014719961	0.0027686352	133.166666666667	221	0.079865643330899	0.349773028322672	no	-0.00098095505280039	neg	no
kidney	Labelled in injury	Cre -ve	2_CTACAATGATGGTAATATTTTTCGTCAACAGAGTTCACCTAGTGAGTGTTGACACCTTGGGTCTGAGT	0.000422672378685505	0.000494085829376582	136.166666666667	97.6	0.0210508307676197	0.235445445662454	no	-7.14134506910773e-05	neg	no
kidney	Labelled in injury	Cre -ve	7_CGTCTGTGATGTTCTGCTATTACCTACATTGTTTGAGCCTCATGAAAACCCCACTGGCTGAGACG	0.000638679121233277	0.000715824974945392	99.6666666666667	73.8	0.57699040087553	0.784797903081385	no	-7.71458537121152e-05	neg	no
kidney	Labelled in injury	Cre -ve	7_TTTCGGCGGTAGAAGAA	0.000369476960696807	0.00126186888123807	240.666666666667	354.8	0.416776214203739	0.684737418590097	no	-0.000892391920541263	neg	no
kidney	Labelled in injury	Cre -ve	Mus musculus (house mouse) mmu-miR-92a-3p	0.00185849884671967	0.00144963150086369	110	87.2	0.287431310531043	0.579442312240183	no	0.00040886734585598	pos	no
kidney	Labelled in injury	Cre -ve	MT_GAATTGATCAGGACATAGGGT	0.00292493076155772	0.000799905358078932	65.1666666666667	76	0.478066715022256	0.72304799843809	no	0.00212502540347879	pos	no
kidney	Labelled in injury	Cre -ve	MT_GAATTGATCAGGACATAGGGTTTGA	0.000994280217059227	0.000315630332978304	97.3333333333333	146.2	0.0593569379554685	0.322033536519594	no	0.000678649884080923	pos	no
kidney	Labelled in injury	Cre -ve	Mus musculus (house mouse) mmu-miR-218-5p	0.00059995022727722	0.000923835604521722	113.333333333333	108.4	0.154568004812819	0.451610525322935	no	-0.000323885377244502	neg	no
kidney	Labelled in injury	Cre -ve	2_TCGTACCGTGAGTAATAATGCGT	0.0024110945	0.0021628106	144	161.4	0.549995493686876	0.767460122668635	no	0.0002482839	pos	no
kidney	Labelled in injury	Cre -ve	X_AGCTACATTGTCTGCTGGGTTTCT	0.000805935279596323	0.000930424705840268	117.5	126	0.401181877615555	0.675919409099672	no	-0.000124489426243945	neg	no
kidney	Labelled in injury	Cre -ve	16_CTGAAATGAAGAGAATACTCTTGCTGATC	0.00058517144095657	0.000629950214207388	133	147.4	0.826067056550654	0.923009319228812	no	-4.4778773250818e-05	neg	no
kidney	Labelled in injury	Cre -ve	2_CGTACCGTGAGTAATAATGCGT	0.00158590755466439	0.00186415330904446	122.333333333333	124.2	0.965235445917059	0.98695663738636	no	-0.00027824575438007	neg	no
kidney	Labelled in injury	Cre -ve	4_TCTTGTGATGAAAATACTGTCCAGTTCTGCTACTGAAGGAATGAGATGAACACTTTAGTGCTGAAG	0.000564206634713363	0.000994556702485598	93.3333333333333	85.2	0.0630246013710123	0.329904666352626	no	-0.000430350067772235	neg	no
kidney	Labelled in injury	Cre -ve	12_TAATGGTTCGTTTGTAAAAAAAAAAAA	0.000991533189328245	0.000997288504048624	132.666666666667	151.8	0.576752156194529	0.784797903081385	no	-5.75531472037896e-06	neg	no
kidney	Labelled in injury	Cre -ve	15_CTAGACTGAGGCTCCTTGAGGA	0.00100176404149354	0.00152201521687279	98.8333333333333	102.6	0.353848188026136	0.634765921479445	no	-0.00052025117537925	neg	no
kidney	Labelled in injury	Cre -ve	MT_ATGACCAATGAACACTCTGACCA	0.000354566151320053	0.000810753022856734	211.666666666667	332.8	0.0086331801452335	0.201544021845929	no	-0.000456186871536681	neg	no
kidney	Labelled in injury	Cre -ve	Mus musculus (house mouse) mmu-miR-1198-5p	0.00113206205115791	0.000606622643803308	104.5	88.4	0.524785490475252	0.752926233009009	no	0.000525439407354602	pos	no
kidney	Labelled in injury	Cre -ve	Mus musculus (mouse) nuclear encoded rRNA 5S 104 (multiple genes)	0.000856255271420873	0.00107141839851982	156	111.6	0.329493334701171	0.613219892204626	no	-0.000215163127098947	neg	no
kidney	Labelled in injury	Cre -ve	10_ATTCTGTGATGACTTTACCAAATGACTTTCGTTCTTCTGAGTTTGCTGAAGCCACACTCAGGTGCTGAGA	0.000668359066212203	0.000893718483589026	95.3333333333333	62.2	0.0978457301400884	0.369072462714897	no	-0.000225359417376823	neg	no
kidney	Labelled in injury	Cre -ve	19_TGACCTATGAATTGACAGCCAT	0.00240186292058758	0.0047471362	98.3333333333333	92.8	0.00761145115232172	0.201544021845929	no	-0.00234527327941242	neg	no
kidney	Labelled in injury	Cre -ve	Mus musculus (mouse) mitochondrially encoded tRNA glycine (ENSMUSG00000064359.1)	0.000255068557049918	0.000796644550103884	181.333333333333	273.8	0.00289519538663639	0.173389191426562	no	-0.000541575993053966	neg	no
kidney	Labelled in injury	Cre -ve	1_TGTAAACATCCTCGACTGGAAGCA	0.000500586026200345	0.000511891114966118	133.833333333333	175.8	0.862540160188845	0.941111324606575	no	-1.1305088765773e-05	neg	no
kidney	Labelled in injury	Cre -ve	15_CACAAATGATGAACCTTTTGACGGGCGGACAGAAACTCTGTGCTGAATGTCAAGTTCTGATT	0.000658904157970207	0.00109905834566469	133.666666666667	156.4	0.00161965350068622	0.162517693367002	no	-0.000440154187694483	neg	no
kidney	Labelled in injury	Cre -ve	17_GATCGATGTGGTGCTCCGGAGTTCTCTTCGGGCCAGGGCCTAAGCCGC	0.000610098831171402	0.000858634060709954	49.8333333333333	30	0.289168133556097	0.579931677504227	no	-0.000248535229538552	neg	no
kidney	Labelled in injury	Cre -ve	4_TGTAAACATCCTTGACTGGAAGA	0.000261375015954053	0.00135234560101014	104	130	0.00073709152396354	0.162517693367002	no	-0.00109097058505609	neg	no
kidney	Labelled in injury	Cre -ve	9_CCCTCGCTGCGATCTATTGAAAGTCAGCCCTCGACACAAGGGTTTGT	0.00038444989864285	0.000589412917477346	136.333333333333	144	0.0254667528077311	0.239649981736501	no	-0.000204963018834496	neg	no
kidney	Labelled in injury	Cre -ve	Mus musculus (house mouse) mmu-miR-9b-3p	0.000449388011498982	0.000858299841646398	123.5	113	0.0697139603620831	0.334213160351822	no	-0.000408911830147416	neg	no
kidney	Labelled in injury	Cre -ve	Mus musculus (mouse) predicted gene, 56034 (ENSMUSG00002076334.1)	0.000559874082014382	0.000613012193790152	80.8333333333333	76	0.727064874974208	0.871925074051954	no	-5.31381117757704e-05	neg	no
kidney	Labelled in injury	Cre -ve	17_GATCGATGTGGTGCTCCGGAGTTCTCTTCGGGCCAGGGCCTAAGCCGCGC	0.00111368621263178	0.000698288342836248	49.8333333333333	29.6	0.243391592381733	0.542998360833269	no	0.000415397869795532	pos	no
kidney	Labelled in injury	Cre -ve	18_TGCTGTGATGACTATCTTAGGACACCTTTGGATTAACCGTGAAATCAAACAAGTGCTGAGCAA	0.000668698963684683	0.000628205740127114	99	82	0.915868247247798	0.967082375815758	no	4.04932235575692e-05	pos	no
kidney	Labelled in injury	Cre -ve	9_ATGAGGTAGTAGTTTGTACAGTT	0.000194870180041067	0.000606023587632418	124.166666666667	108.2	0.0378270200875491	0.275477205846615	no	-0.000411153407591351	neg	no
kidney	Labelled in injury	Cre -ve	MT_GAATTGATCAGGACATAGGGTTTGATAGAA	0.000832610632749733	0.000346678329627642	85.6666666666667	138.6	0.0175404592853195	0.230683457456059	no	0.000485932303122091	pos	no
kidney	Labelled in injury	Cre -ve	NA_GACTCTTAGCGGTGGATCACTCGGCTCGTGCGTCGATGAAGAACGCAGCTAGCTGCGAGAATTAATGTGAATTGCAGGAC	0.000506970261570588	0.000693089672724932	89.6666666666667	61.4	0.111890480886746	0.396801851730071	no	-0.000186119411154344	neg	no
kidney	Labelled in injury	Cre -ve	X_TGAGGTAGTAGATTGTATAGTAA	0.000315169814885787	0.000677644869290926	132.666666666667	113.4	0.0170909027822523	0.230683457456059	no	-0.000362475054405139	neg	no
kidney	Labelled in injury	Cre -ve	19_ACCCTGATGAACTGAATACCGCCCCAGTCTGATAGCTGTGGAGAAAGGTATTTTCTGAGT	0.000484021755953645	0.000618787962308836	120.833333333333	137.8	0.626278504885211	0.823876279391727	no	-0.000134766206355191	neg	no
kidney	Labelled in injury	Cre -ve	Mus musculus (house mouse) mmu-miR-126b-3p	0.000478247527354086	0.000558175249115788	124	140.2	0.923361802014387	0.96722358055042	no	-7.99277217617023e-05	neg	no
kidney	Labelled in injury	Cre -ve	Mus musculus (house mouse) mmu-miR-484	0.00182223582470696	0.00154436738972836	89.1666666666667	93	0.808254615395587	0.920794235491895	no	0.0002778684349786	pos	no
kidney	Labelled in injury	Cre -ve	Mus musculus tRNA-Leu (CAG) (tRNA-Leu-CAG-2 1 to 3)	0.0003316647801494	0.000414687697667184	76.5	58.4	0.955015276606698	0.984817171763219	no	-8.3022917517784e-05	neg	no
kidney	Labelled in injury	Cre -ve	NA_TAATGGTTCGTTTGTAAAAAAAAAAAAAA	0.000687067673833025	0.000755410506123158	111.166666666667	136.2	0.728994374965815	0.871925074051954	no	-6.8342832290133e-05	neg	no
kidney	Labelled in injury	Cre -ve	Mus musculus (house mouse) mmu-miR-15a-5p	0.000161457899232152	0.000331372951235998	101.166666666667	101.6	0.318738422118234	0.605020451383697	no	-0.000169915052003846	neg	no
kidney	Labelled in injury	Cre -ve	Mus musculus (mouse) mitochondrially encoded tRNA leucine 1 (ENSMUSG00000064340.1)	0.000972810286348633	0.00130952370020102	132.333333333333	236.8	0.46869957255336	0.720287494835433	no	-0.000336713413852387	neg	no
kidney	Labelled in injury	Cre -ve	8_TGAAGTGATGATTCACAATCATGTCTCTTCTCTGAAGAATTCATGGAGATTCTGTGTATCTGATC	0.000602471079800357	0.00101391029353264	105.833333333333	117.4	0.0049712321095699	0.195355986143639	no	-0.000411439213732283	neg	no
kidney	Labelled in injury	Cre -ve	2_ATGTGTGATGACACAACTTTTTTCCCCATCAGATCGACCATGTTGATCACATTCTTTTAAGCCAGTATGTCTGACA	0.000652817935441052	0.000782521575848674	114.166666666667	115.6	0.699915106020432	0.86441637095395	no	-0.000129703640407622	neg	no
kidney	Labelled in injury	Cre -ve	3_TAATGGTTCGTTTGTAAAAAAA	0.00088483171943316	0.000636779278682918	137.333333333333	122.8	0.190335999966474	0.497749179768441	no	0.000248052440750242	pos	no
kidney	Labelled in injury	Cre -ve	5_TCGATCCCCGGCATCTCCACCA	0.00340528	0.0061051486	182.166666666667	234	0.00113740106304625	0.162517693367002	no	-0.0026998686	neg	no
kidney	Labelled in injury	Cre -ve	1_AACTCTGATGAACAATCATGTCTTTCGCTCCTATCTGATG	0.000760234424997348	0.00092917772615661	90.5	85.6	0.64051978139222	0.828849258111883	no	-0.000168943301159262	neg	no
kidney	Labelled in injury	Cre -ve	9_TGAGATGAAGCACTGTAGCTCTTA	0.00114964056971193	0.00147219277776714	86.6666666666667	81	0.392782471046782	0.672680462782121	no	-0.00032255220805521	neg	no
kidney	Labelled in injury	Cre -ve	MT_TTTTCGGCGGTAGAAGA	0.000800007603633142	0.00046655585370277	209.833333333333	263.8	0.573906318521047	0.784797903081385	no	0.000333451749930372	pos	no
kidney	Labelled in injury	Cre -ve	Mus musculus (mouse) nuclear encoded rRNA 5S 2 (ENSMUSG00000118952.1)	0.00048499338502394	0.000690578410812016	191	141.4	0.278633620157316	0.575473414359001	no	-0.000205585025788076	neg	no
kidney	Labelled in injury	Cre -ve	NA_AATGGTTCGTTTGTAAAAAAAAAA	0.000569919549212062	0.000585389497141776	121.333333333333	115.4	0.543211344759056	0.763120092057649	no	-1.54699479297136e-05	neg	no
kidney	Labelled in injury	Cre -ve	NA_GACTCTTAGCGGTGGATCACTCG	0.0012415192728959	0.00125420153020567	93.3333333333333	93.8	0.922712623057268	0.96722358055042	no	-1.268225730977e-05	neg	no
kidney	Labelled in injury	Cre -ve	15_TCGAGGAGCTCACAGTCTAGTAT	0.00286901316666666	0.00304145207467876	101.666666666667	105.6	0.835364712634808	0.927583582640579	no	-0.0001724389080121	neg	no
kidney	Labelled in injury	Cre -ve	MT_GAATTGATCAGGACATAGGGTTTGAAAA	0.000316102902262802	0.000457335911908712	78.5	118	0.431784766042668	0.696733488252826	no	-0.00014123300964591	neg	no
kidney	Labelled in injury	Cre -ve	17_CTCTTAGATCGATGTGGTGCTCCGGAGTTCTCTTCGGGCCAGGGCCTAAGCCGCGCCAG	0.000965413984102133	0.00096316304357048	55.1666666666667	36	0.581096990192365	0.787082687957232	no	2.2509405316534e-06	pos	no
kidney	Labelled in injury	Cre -ve	18_ACCAATGAACACTCTGACCA	0.000234401361428518	0.00110444016087582	148	246.4	5.10499140565906e-05	0.0371132875191414	yes	-0.000870038799447302	neg	no
kidney	Labelled in injury	Cre -ve	7_TTCGGCGGTAGAAGAAA	0.00148420403540186	0.000632071403739086	246.333333333333	445.2	0.0274501362192701	0.241893927653447	no	0.000852132631662774	pos	no
kidney	Labelled in injury	Cre -ve	MT_GAATTGATCAGGACATAGGGTTA	0.0172869805948427	0.016848813	79.5	101.8	0.409064956022734	0.678198912265742	no	0.00043816759484271	pos	no
kidney	Labelled in injury	Cre -ve	MT_TTGTAAACCTGAAATGAAGATCTTCTCTTCTCAAGACACCA	0.000651082383923583	0.000996480318726246	125.666666666667	192.8	0.084648838089988	0.352663067572615	no	-0.000345397934802663	neg	no
kidney	Labelled in injury	Cre -ve	Mus musculus (house mouse) mmu-miR-532-5p	0.00109221980969563	0.00128817540907171	83.3333333333333	89.6	0.63002128611645	0.825271126138124	no	-0.00019595559937608	neg	no
kidney	Labelled in injury	Cre -ve	NA_CGCGACCTCAGATCAGACGTGGCGACCCGCTGAATTT	0.000199864542064327	0.000483716889970244	118.5	192.6	0.0167940738393547	0.230363993985111	no	-0.000283852347905917	neg	no
kidney	Labelled in injury	Cre -ve	2_TGCAGATGATGTGACAGAATATTTGCTATCAGATGAGTGGTGATGACACTAGAACCACCAAGATCGCTGATGCAA	0.000334404935489905	0.00059332312174948	104.5	103	0.0398934575711422	0.281441563847677	no	-0.000258918186259575	neg	no
kidney	Labelled in injury	Cre -ve	9_CTGAGGTAGTAGTTTGTACAGTT	0.000777729858599723	0.000820033946871818	104.166666666667	105.4	0.719268938550997	0.870560314271588	no	-4.23040882720947e-05	neg	no
kidney	Labelled in injury	Cre -ve	Mus musculus (house mouse) mmu-miR-101a-3p	0.000868496697822428	0.0006706679740079	95	136.8	0.61180644128258	0.812389557648285	no	0.000197828723814528	pos	no
kidney	Labelled in injury	Cre -ve	NA_AATGGTTCGTTTGTAAAAAAAAAAA	0.000692168138919812	0.000559169229504868	128.5	129.6	0.635835058495425	0.826187823996737	no	0.000132998909414944	pos	no
kidney	Labelled in injury	Cre -ve	18_TTGCTGTGATGACTATCTTAGGACACCTTTGGATTAACCGTGAAATCAAACAAGTGCTGAGC	0.000415665965392987	0.000811043740221902	75.6666666666667	51.2	0.014729075562622	0.209844994903281	no	-0.000395377774828915	neg	no
kidney	Labelled in injury	Cre -ve	4_CGCGGATGATGACACCTGGGTATGCTGCACACTCCCGACTGCGTCGTGGGGAAGCCAACCTTGGAGAGCTGAGC	0.000733835605558847	0.00117438186162339	85.1666666666667	69.6	0.0127340541341349	0.202067871594873	no	-0.000440546256064543	neg	no
kidney	Labelled in injury	Cre -ve	Mus musculus (house mouse) mmu-miR-674-3p	0.00139933205072378	0.00271956236430507	96.6666666666667	112.4	0.17333079153035	0.474619530857118	no	-0.00132023031358129	neg	no
kidney	Labelled in injury	Cre -ve	NA_TAATGGTTCGTTTGTAAAAAAAAAAAAAAA	0.00104451669691896	0.00104484569310402	102	125.4	0.854243728972729	0.936704662086235	no	-3.28996185059967e-07	neg	no
kidney	Labelled in injury	Cre -ve	>ENSMUST00000188702.2|ENSMUSG00000035085.6|OTTMUSG00000000935.2|OTTMUST00000118598.1|1700020L24Rik-202|1700020L24Rik|564|CDS:1-336|UTR3:337-564|	0.00072863635157325	0.00115722120531152	103.166666666667	121.2	0.15306752355013	0.451610525322935	no	-0.00042858485373827	neg	no
kidney	Labelled in injury	Cre -ve	2_TGCCAGTGATGCTTAGGAATTTCTTCACCTGAATCAACTATGTGGTCACACTGTTGTCTGAGGCAA	0.000769686403648337	0.00105228432837269	87.3333333333333	69.6	0.224711433589589	0.526404340206257	no	-0.000282597924724353	neg	no
kidney	Labelled in injury	Cre -ve	8_ATCACATTGCCAGGGATTTCCAAT	0.00255408261475894	0.00190331484400296	124.833333333333	110.8	0.919928481946632	0.96722358055042	no	0.00065076777075598	pos	no
kidney	Labelled in injury	Cre -ve	Mus musculus (house mouse) mmu-miR-150-5p	0.000641948783678597	0.000902957039352474	100	136	0.941264743735503	0.976760194540843	no	-0.000261008255673877	neg	no
kidney	Labelled in injury	Cre -ve	1_GGATATGATGACTGATTACCTGAGAAATAATTGATGAAATCTCAAGAAAATTCCTCTAGATAGTCAAGTTCTGATC	0.000475771655044207	0.00048009412018831	81	62.6	0.922598857231486	0.96722358055042	no	-4.32246514410321e-06	neg	no
kidney	Labelled in injury	Cre -ve	4_AGCTCGCTCTGAAGGCCTGTTTCCTAGGCT	0.000808003174261312	0.000894147713762366	103	100.2	0.490247273076767	0.73105555742976	no	-8.61445395010544e-05	neg	no
kidney	Labelled in injury	Cre -ve	NA_TGATTTATCTGGGTGACGAAACG	0.000335638067772821	0.000339028575239144	117.833333333333	134.6	0.812548312687337	0.921439647065818	no	-3.39050746632258e-06	neg	no
kidney	Labelled in injury	Cre -ve	>ENSMUST00000037378.6|ENSMUSG00000035085.6|OTTMUSG00000000935.2|OTTMUST00000001828.2|1700020L24Rik-201|1700020L24Rik|949|UTR5:1-68|CDS:69-638|UTR3:639-949|	0.000830529670758935	0.00078178986607787	118.166666666667	137.4	0.82791032566777	0.923009319228812	no	4.87398046810651e-05	pos	no
kidney	Labelled in injury	Cre -ve	18_TGAGATGAAGCACTGTAGCTCG	0.00055390551925764	0.00071668586748479	73.5	63.4	0.816376947968653	0.921439647065818	no	-0.00016278034822715	neg	no
kidney	Labelled in injury	Cre -ve	2_TGCCAGTGATGCTTAGGAATTTCTTCACCTGAATCAACTATGTGGTCACACTGTTGTCTGAGGC	0.000651736118222248	0.000742302496696336	80.8333333333333	60.4	0.46361636312163	0.71636364716137	no	-9.05663784740876e-05	neg	no
kidney	Labelled in injury	Cre -ve	12_GAATTGATCAGGACATAGGGAAA	0.00115061784602904	0.000321001317672467	102.833333333333	150.8	0.718192913163301	0.870560314271588	no	0.000829616528356573	pos	no
kidney	Labelled in injury	Cre -ve	13_TGAGGTAGTAGATTGTATAGTTAA	0.00041085042627242	0.000492189228054906	112.5	108.4	0.514207885449492	0.751415342154334	no	-8.13388017824862e-05	neg	no
kidney	Labelled in injury	Cre -ve	13_TGAGGTAGTAGATTGTATAGTTG	0.000320817069757607	0.000432972493002588	103	104.8	0.329955794565228	0.613219892204626	no	-0.000112155423244981	neg	no
kidney	Labelled in injury	Cre -ve	3_GGTCAATGATGTGTTGGCATGTATTATCTGAATTCGCTGATGTGTCATAACACTTTAGCTCTAGAATTACGCTGAGAC	0.000442391733350125	0.000706116445926924	56.1666666666667	40	0.0470572993707079	0.300689570616002	no	-0.000263724712576799	neg	no
kidney	Labelled in injury	Cre -ve	3_TAATGGTTCGTTTGTAAAAAA	0.000603101093427215	0.000945281872433494	139.333333333333	130.8	0.242878239309453	0.542998360833269	no	-0.000342180779006279	neg	no
kidney	Labelled in injury	Cre -ve	9_AATGCTGTGTTGGCTAGTTCCTTCCTTGGATGTCTGAGCGAA	0.000905600277542012	0.000868000313826574	78.3333333333333	61.2	0.950474460142045	0.982923090360266	no	3.75999637154376e-05	pos	no
kidney	Labelled in injury	Cre -ve	MU069435.1_GCTGGGTTTAGAACGTCGTGA	0.000334618260867722	0.000448455883194626	94.8333333333333	113	0.632651136366772	0.825671563996771	no	-0.000113837622326904	neg	no
kidney	Labelled in injury	Cre -ve	X_AGCTACATCTGGCTACTGGGTCTC	0.0011751429744783	0.00248394406134538	120.333333333333	134	0.295361667159084	0.582533110801486	no	-0.00130880108686708	neg	no
kidney	Labelled in injury	Cre -ve	MT_GAATTGATCAGGACATAGGGTTTGATAGA	0.000374540566868048	0.000335565600575622	72.8333333333333	109	0.621577066062641	0.82086562584476	no	3.89749662924263e-05	pos	no
kidney	Labelled in injury	Cre -ve	NA_AATGGTTCGTTTGTAAAAAAAAA	0.00060268480275534	0.0010301656846252	116.5	106.6	0.638328938380152	0.827296339308702	no	-0.00042748088186986	neg	no
kidney	Labelled in injury	Cre -ve	15_TCAGTGCATCACAGAACTTTGT	0.00100449087382024	0.000739329933179108	88	95.6	0.942131765334402	0.976760194540843	no	0.000265160940641132	pos	no
kidney	Labelled in injury	Cre -ve	17_GAGAGTGATGATTTCACAGACTAGAGTCTCTGACGCTGTCCTTGATGTCAGCTATAAATCTGACT	0.000719086937786578	0.00096217779830391	71.3333333333333	67.8	0.407056859030366	0.678198912265742	no	-0.000243090860517332	neg	no
kidney	Labelled in injury	Cre -ve	4_AATACTGCCTGGTAATGATGAC	0.000348210060759875	0.000971880706923446	77.3333333333333	76	0.300440377042229	0.584140154691453	no	-0.000623670646163571	neg	no
kidney	Labelled in injury	Cre -ve	11_TGAGAACTGAATTCCATGGGTTA	0.000400137483988763	0.00105077122797694	71.6666666666667	64.8	0.450549385293001	0.706226322198584	no	-0.000650633743988177	neg	no
kidney	Labelled in injury	Cre -ve	3_TAATGGTTCGTTTGTAAAA	0.000943245844130542	0.000721449151455082	147.666666666667	142.6	0.774967432133456	0.902163848136144	no	0.00022179669267546	pos	no
kidney	Labelled in injury	Cre -ve	4_TAATACTGCCTGGTAATGATGACG	0.000348870446570042	0.000637611161837766	65.1666666666667	61.8	0.186927676231311	0.495068927578007	no	-0.000288740715267724	neg	no
kidney	Labelled in injury	Cre -ve	NA_CGCGACCTCAGATCAGACGTGGCGACCCGCTGAATTTAA	0.00034282609789739	0.000642208875188092	120	165	0.0367424829989414	0.275477205846615	no	-0.000299382777290702	neg	no
kidney	Labelled in injury	Cre -ve	18_TGAGATGAGGCACTGTAGCTCT	0.00162139845073927	0.00175358479143389	53	56.2	0.771114217105812	0.901286231247469	no	-0.00013218634069462	neg	no
kidney	Labelled in injury	Cre -ve	2_TCGTACCGTGAGTAATAATGA	0.000162742914507746	0.000705286263871076	96.6666666666667	116.4	0.0282444686697472	0.244236433449267	no	-0.00054254334936333	neg	no
kidney	Labelled in injury	Cre -ve	8_GCTGGAGGATGAAGTAAGGAGTGATCCATCGGCTAAGTGTTTTCCCACTGTGCTGACACTCACATTGCTGACA	0.000541372817270765	0.000627705187314684	81.6666666666667	63.8	0.450623345901382	0.706226322198584	no	-8.6332370043919e-05	neg	no
kidney	Labelled in injury	Cre -ve	NA_GAATTGATCAGGACATAGGACCA	0.000266429449121823	0.000464807121896096	111.333333333333	90	0.967437596426303	0.987819006463374	no	-0.000198377672774273	neg	no
kidney	Labelled in injury	Cre -ve	1_TTCAAGTAATTCAGGATAGGTAA	0.006460232	0.0081650844	77.8333333333333	75.2	0.171898072667976	0.473817928916616	no	-0.0017048524	neg	no
kidney	Labelled in injury	Cre -ve	16_GTGAAATGATGGCAAATCATCTTTCGGGACTGACCTGAAATGAAGAGAATACTCTTGCTGANC	0.000537028482558022	0.00092784270239664	71.8333333333333	58.6	0.0892180860727772	0.360185955597405	no	-0.000390814219838618	neg	no
kidney	Labelled in injury	Cre -ve	2_TTGCAATGATGACTTATATATCTGTCAATCCCCTGAGAGATCACTGACGACTCCATGTGTCTGAGC	0.000376995147363908	0.0007746936118423	73.3333333333333	56.2	0.0111099707641782	0.201544021845929	no	-0.000397698464478392	neg	no
kidney	Labelled in injury	Cre -ve	9_TCGCTGCGATCTATTGAAAGTCAGCCCTCGACACAAGGGTTTGN	0.000342571215277632	0.000727249015118606	85	90.6	0.0281697907196444	0.244236433449267	no	-0.000384677799840974	neg	no
kidney	Labelled in injury	Cre -ve	Met-tRNA from Mus musculus (PDB 7CPV, chain S6)	0.00060747480135447	0.00231490376829995	125	177.2	0.0209159474370736	0.235445445662454	no	-0.00170742896694548	neg	no
kidney	Labelled in injury	Cre -ve	>ENSMUST00000124026.8|ENSMUSG00000001827.13|OTTMUSG00000022222.4|OTTMUST00000052830.3|Folr1-208|Folr1|601|UTR5:1-592|CDS:593-601|	0.00123186161067486	0.00042763924757689	120.333333333333	91.6	0.0844355725574731	0.352663067572615	no	0.00080422236309797	pos	no
kidney	Labelled in injury	Cre -ve	2_CGTACCGTGAGTAATAATGC	0.000524501106906463	0.000548511239230608	91.5	94.8	0.520349586987915	0.752775767042742	no	-2.40101323241447e-05	neg	no
kidney	Labelled in injury	Cre -ve	2_TGGAAAGGATGAACGAACTTGGCCTGACC	0.000961638180136915	0.000734492639031756	87.6666666666667	90.6	0.99367020537923	1	no	0.000227145541105159	pos	no
kidney	Labelled in injury	Cre -ve	9_TGTTGTGATGATGGGCAAAAATGTTCAACTGCTCTGAAT	0.000855842817594853	0.00076040748601002	78.3333333333333	70	0.517172256311716	0.752775767042742	no	9.54353315848333e-05	pos	no
kidney	Labelled in injury	Cre -ve	1_TAACTCTGATGAACAATCATGTCTTTCGCTCCTATCTGATG	0.00073454448580679	0.000941495551564104	85.8333333333333	79.2	0.195481478682617	0.499070507540895	no	-0.000206951065757314	neg	no
kidney	Labelled in injury	Cre -ve	10_TTCAAGTAATCCAGGATAGGCTAA	0.000875640154170521	0.00059468902228438	98.3333333333333	81	0.509149521138557	0.747026643527207	no	0.00028095113188614	pos	no
kidney	Labelled in injury	Cre -ve	12_TGAAATGTTTAGGACCACTAGA	0.00020697384342014	0.00050196038600557	78.6666666666667	75.6	0.124807416280535	0.416589330554174	no	-0.00029498654258543	neg	no
kidney	Labelled in injury	Cre -ve	9_TGAGGTAGTAGTTTGTACAGTTTT	0.00441528816666666	0.00502780850165892	87	65.2	0.996423801719106	1	no	-0.00061252033499226	neg	no
kidney	Labelled in injury	Cre -ve	MU069435.1_AGCTGCGATCTATTGAAAGTCAGCCCTCGACACAAGGGTTTGT	0.0003329197414686	0.000550381642871734	82.5	88.4	0.439265304767557	0.702924047758333	no	-0.000217461901403134	neg	no
kidney	Labelled in injury	Cre -ve	Mus musculus (house mouse) mmu-miR-501-3p	0.000911388463976555	0.00136318432255994	113.666666666667	103.6	0.499153321009079	0.736821247459087	no	-0.000451795858583385	neg	no
kidney	Labelled in injury	Cre -ve	17_AATGGTTCGTTTGTAAAAA	0.00064474443078968	0.000406010248354602	111.833333333333	106	0.245565153093156	0.544286177740014	no	0.000238734182435078	pos	no
kidney	Labelled in injury	Cre -ve	17_ATCGATGTGGTGCTCCGGAGTTCTCTTCGGGCCAGGGCCTAAGCCGCGCCAGG	0.00127689579339429	0.000920306279372404	90	74	0.34987943435266	0.631172081326014	no	0.000356589514021886	pos	no
kidney	Labelled in injury	Cre -ve	Mus musculus (house mouse) mmu-miR-140-5p	0.00053425531605396	0.000585822525307808	73.5	72.6	0.633304501321546	0.825671563996771	no	-5.15672092538481e-05	neg	no
kidney	Labelled in injury	Cre -ve	X_AATGGCGCCACTAGGGTTGTG	0.000280306589400698	0.000625163001921684	73	63.4	0.371243292277462	0.652705860908621	no	-0.000344856412520986	neg	no
kidney	Labelled in injury	Cre -ve	13_TCACATTGCCAGGGATTACCA	0.000678812913261358	0.000637274449003494	80.3333333333333	84.2	0.862793257015519	0.941111324606575	no	4.15384642578644e-05	pos	no
kidney	Labelled in injury	Cre -ve	6_TCAGTGCACTACAGAACTTTGT	0.000812195432661083	0.000494173342993753	93.1666666666667	125.6	0.307260590317621	0.59173099115473	no	0.000318022089667331	pos	no
kidney	Labelled in injury	Cre -ve	Mus musculus (mouse) RNA, Y3 small cytoplasmic (associated with Ro protein) (ENSMUSG00000064945.3)	0.000392412232833957	0.00143089862724073	84.3333333333333	84.6	0.00857813680840963	0.201544021845929	no	-0.00103848639440677	neg	no
kidney	Labelled in injury	Cre -ve	1_GGACAACTGAGCTTGTTGATGAATACCAACGATTCTGATG	0.000293773100986703	0.000833449592869726	66.8333333333333	59.2	0.018245252824929	0.230683457456059	no	-0.000539676491883023	neg	no
kidney	Labelled in injury	Cre -ve	16_GAAATGATGGCAAATCATCTTTCGGGACTGACCTGAAATGAAGAGAATACTCTTGCTGATC	0.000571633613425697	0.000641620526008998	66.8333333333333	67.6	0.576954632802004	0.784797903081385	no	-6.99869125833013e-05	neg	no
kidney	Labelled in injury	Cre -ve	17_ATCGATGTGGTGCTCCGGAGTTCTCTTCGGGCCAGGGCCTAAGCCGCGCCAGGC	0.000951615593759512	0.000660155840233534	176	170.2	0.179018210796731	0.481332684233392	no	0.000291459753525978	pos	no
kidney	Labelled in injury	Cre -ve	17_GATCGATGTGGTGCTCCGGAGTTCTCTTCGGGCCAGGGCCTAAGCCGCG	0.00058810197349276	0.000924252720923136	39.6666666666667	24.6	0.301045182355079	0.584140154691453	no	-0.000336150747430376	neg	no
kidney	Labelled in injury	Cre -ve	6_TAGGTAGTTTCCTGTTGTTGGGT	0.00104915068701971	0.00138183815502617	100.333333333333	81.2	0.211429302638223	0.511511158129745	no	-0.00033268746800646	neg	no
kidney	Labelled in injury	Cre -ve	9_GACTCCAGACACATCCAAATGAGGCGCTGCATGTGGCAGTCTGCCTTTCTTT	0.000676779183438145	0.000871976544523366	96.5	107.4	0.143049130087466	0.44348280415176	no	-0.000195197361085221	neg	no
kidney	Labelled in injury	Cre -ve	>ENSMUST00000038648.11|ENSMUSG00000035032.13|OTTMUSG00000024183.7|OTTMUST00000059162.3|Nek11-201|Nek11|3173|UTR5:1-468|CDS:469-2355|UTR3:2356-3173|	0.00028671242989957	0.00128079766173293	120	143.4	0.0929511371490118	0.365370646195309	no	-0.00099408523183336	neg	no
kidney	Labelled in injury	Cre -ve	11_ATACCCTGTAGATCCGAATTTG	0.000512687833682348	0.00073514438126654	76.6666666666667	74.2	0.404842803415229	0.676824537875867	no	-0.000222456547584192	neg	no
kidney	Labelled in injury	Cre -ve	13_ACATGTGATGAAGCAAATCAGTATGAATAAAATGATACTGTAAACGCTTTCTGATG	0.000552957450610815	0.00063279211209927	118.833333333333	153.8	0.503387675990536	0.740815466488097	no	-7.98346614884549e-05	neg	no
kidney	Labelled in injury	Cre -ve	NA_AATGGTTCGTTTGTAAAAAAAAAAAA	0.000371496828052692	0.000806425189827692	111.666666666667	128	0.00345824384550913	0.173389191426562	no	-0.000434928361775	neg	no
kidney	Labelled in injury	Cre -ve	NA_GACTCTTAGCGGTGGATCACTCGGCTCGTGCGTCGATGA	0.000629246898039922	0.00101649155774782	66.8333333333333	55	0.0704230504928823	0.334213160351822	no	-0.000387244659707898	neg	no
kidney	Labelled in injury	Cre -ve	NA_GACTCTTAGCGGTGGATCACTCGGCTCGTGCGTCGATGAAGAACGCAG	0.000888582591628487	0.000838133531828982	77.1666666666667	56.8	0.522487732934859	0.752775767042742	no	5.04490597995046e-05	pos	no
kidney	Labelled in injury	Cre -ve	11_ATCCGGGTGCCCCCTCCA	0.000865457688987772	0.00110276449568197	76.1666666666667	75.4	0.717715544972619	0.870560314271588	no	-0.000237306806694198	neg	no
kidney	Labelled in injury	Cre -ve	11_CTCGGCCGATCGAAAGGGAGTCGGGTTCAGATCCCCGAATCCGGAGTG	0.000347838420784205	0.00081697023445002	75.6666666666667	86.2	0.0181593232255523	0.230683457456059	no	-0.000469131813665815	neg	no
kidney	Labelled in injury	Cre -ve	16_GTGAAATGATGGCAAATCATCTTTCGGGACTGACCTGAAATGAAGAGAATACTCTTGCTGATCAC	0.000750036334501017	0.0007863365941491	68.8333333333333	67.8	0.888007508527961	0.952887761918565	no	-3.63002596480833e-05	neg	no
kidney	Labelled in injury	Cre -ve	9_CGCTGCGATCTATTGAAAGTCAGCCCTCGACACAAGGGTTTG	0.0003619011792666	0.000567022338654452	73	81.8	0.194224778999432	0.498064953554099	no	-0.000205121159387852	neg	no
kidney	Labelled in injury	Cre -ve	12_GAATTGATCAGGACATAGGGAAAA	0.000955015691365298	0.000648284086691649	97.5	139.4	0.961293184596015	0.986080684411328	no	0.000306731604673649	pos	no
kidney	Labelled in injury	Cre -ve	18_ATGAGATGAAGCACTGTAGCTCT	0.00095356566339725	0.0020266872165038	57.8333333333333	58.4	0.0822061198970417	0.352663067572615	no	-0.00107312155310655	neg	no
kidney	Labelled in injury	Cre -ve	MT_GAATTGATCAGGACATAGGGTTTGATAA	0.00156699470827642	0.000946598427297192	72.1666666666667	104	0.16493141742624	0.468712181417449	no	0.000620396280979228	pos	no
kidney	Labelled in injury	Cre -ve	NA_CGACTCTTAGCGGTGGATCACTCGGCTCGTGCGTCGATG	0.000823032207606098	0.000575877601207863	63.3333333333333	57.6	0.281026178065026	0.577145567291601	no	0.000247154606398235	pos	no
kidney	Labelled in injury	Cre -ve	1_TGTAACAGCAACTCCATGTGGAT	0.0101855356666667	0.0087690302	81.8333333333333	90.6	0.542358797635905	0.762659276366156	no	0.00141650546666666	pos	no
kidney	Labelled in injury	Cre -ve	17_ATCGATGTGGTGCTCCGGAGTTCTCTTCGGGCCAGGGCCTAAGCCGCGCCAG	0.000899980096354115	0.00112955906573945	55.8333333333333	47.6	0.253685062602821	0.552182756024703	no	-0.000229578969385335	neg	no
kidney	Labelled in injury	Cre -ve	NA_TAATGGTTCGTTTGTAAAAAAAAAAAAAAAA	0.000589495139305897	0.000866231031499576	85.6666666666667	108.6	0.220033637887834	0.521056855845131	no	-0.000276735892193679	neg	no
kidney	Labelled in injury	Cre -ve	X_ATGAGGTAGTAGATTGTATAGTT	0.000245921578846312	0.000462886759745072	67.8333333333333	69	0.243490324115056	0.542998360833269	no	-0.00021696518089876	neg	no
kidney	Labelled in injury	Cre -ve	1_AGCCCATGATGGTATGAGAGTAGTGGACAGAAGGGATTTCTGAAAAACACTTTTCTGAGGCT	0.00068318141460426	0.00101216402372937	79	72	0.154233534664693	0.451610525322935	no	-0.00032898260912511	neg	no
kidney	Labelled in injury	Cre -ve	1_GCGGGAGACCGGGGTTCGATTCCCCGACGGGGAGCCA	0.000119962454596805	0.000711145476184676	84	98	0.0841622382198204	0.352663067572615	no	-0.000591183021587871	neg	no
kidney	Labelled in injury	Cre -ve	11_AAGCTCGGTCTGAGGCCCCTCAGT	0.000594271953679237	0.0011294998449697	66	57	0.0375478337797525	0.275477205846615	no	-0.000535227891290463	neg	no
kidney	Labelled in injury	Cre -ve	13_TGAGGTAGTAGGTTGTATAGTAA	0.000482932471117812	0.000575690896185795	95.3333333333333	91	0.770334256171679	0.901286231247469	no	-9.27584250679834e-05	neg	no
kidney	Labelled in injury	Cre -ve	15_CTAGACTGAGGCTCCTTGAGGAA	0.000463567875209343	0.000835723662011594	76	73.4	0.0860384188061751	0.353428735705263	no	-0.000372155786802251	neg	no
kidney	Labelled in injury	Cre -ve	9_GTAAATGATGAGATTCCATTGGTCCGTGTTTCTGAACTACATGATTTTCCTTGGCTATTCTNATA	0.000494721589798822	0.000981467798238576	50.1666666666667	30.8	0.0380962847045897	0.275477205846615	no	-0.000486746208439754	neg	no
kidney	Labelled in injury	Cre -ve	Mus musculus (house mouse) mmu-miR-7a-5p	0.00171886112488925	0.000720775526844044	100.666666666667	88.6	0.0659724109399819	0.331647699352681	no	0.000998085598045206	pos	no
kidney	Labelled in injury	Cre -ve	15_CTAGACTGAGGCTCCTTGAGGT	0.000614037574863073	0.00160449468638168	61.3333333333333	56	0.0821083032256544	0.352663067572615	no	-0.000990457111518607	neg	no
kidney	Labelled in injury	Cre -ve	17_ATCGATGTGGTGCTCCGGAGTTCTCTTCGGGCCAGGGCCTAAGCCG	0.000820122060599615	0.00048146320931031	38.5	30	0.119180378089544	0.407336841359094	no	0.000338658851289305	pos	no
kidney	Labelled in injury	Cre -ve	17_GATCGATGTGGTGCTCCGGAGTTCTCTTCGGGCCAGGGCCTAAGCCGCGCC	0.00103521934257525	0.000813204546082756	30.6666666666667	15.6	0.841374636700915	0.930896062738376	no	0.000222014796492494	pos	no
kidney	Labelled in injury	Cre -ve	18_CTGAGATGAAGCACTGTAGCTC	0.000553232988051163	0.00095235662656799	60	64.8	0.0879371464967734	0.358039038632424	no	-0.000399123638516827	neg	no
kidney	Labelled in injury	Cre -ve	4_AGATGAAGCACTGTAGCTCT	0.00041920865934596	0.00155136778188824	65.3333333333333	62.4	0.00163034138926378	0.162517693367002	no	-0.00113215912254228	neg	no
kidney	Labelled in injury	Cre -ve	6_TATGGCACTGGTAGAATTCACTG	0.000270469084743212	0.000569969919356722	89.5	65.4	0.0975370754832288	0.369072462714897	no	-0.00029950083461351	neg	no
kidney	Labelled in injury	Cre -ve	7_TTTCGGCGGTAGAAGAAA	0.00031795877783661	0.00076972357538827	220.666666666667	382.2	0.0975000215063751	0.369072462714897	no	-0.00045176479755166	neg	no
kidney	Labelled in injury	Cre -ve	NA_AATGGTTCGTTTGTAAAAAAAA	0.000523570306928063	0.00066894687958072	98.8333333333333	97.6	0.400899180965115	0.675919409099672	no	-0.000145376572652657	neg	no
kidney	Labelled in injury	Cre -ve	15_ACTCTGTGCTGAATGTCAAGTTCTGATT	0.000652461427005208	0.00066740319553868	83.1666666666667	76.6	0.892958866888939	0.955386872998198	no	-1.49417685334716e-05	neg	no
kidney	Labelled in injury	Cre -ve	NA_AATGGTTCGTTTGTAAAAAAAAAAAAAA	0.000975001007917272	0.000837175959371314	85.3333333333333	101.6	0.466071905517178	0.717869227353789	no	0.000137825048545958	pos	no
kidney	Labelled in injury	Cre -ve	18_TGCTGTGATGACTATCTTAGGACACCTTTGGATTAACCGTGAAATCAAACAAGTGCTGAGC	0.000343543359140773	0.000893355777760892	55.1666666666667	41.2	0.00888455804858268	0.201544021845929	no	-0.00054981241862012	neg	no
kidney	Labelled in injury	Cre -ve	4_TCTCGGTGATGAGAACTTTGTCCAGTTCTGCTGCTGATCTCTTAAGTGAGGATGAAGTTATCTGAGG	0.000530430084385195	0.000957919699901122	77.3333333333333	72.4	0.0200775336262679	0.234180568404162	no	-0.000427489615515927	neg	no
kidney	Labelled in injury	Cre -ve	2_ATTCATGATGAAATAGATCCTTGACTGAAGCTGATGATGCGTCTGTGTAATTAAGCAGGATTACTCTGAGA	0.000692284630440428	0.000676102219014164	79.5	84.6	0.960467348864687	0.986080684411328	no	1.61824114262643e-05	pos	no
kidney	Labelled in injury	Cre -ve	4_TAATACTGCCTGGTAATGATGAAA	0.000572012846674333	0.000403281886922518	59.3333333333333	71.6	0.993631115657147	1	no	0.000168730959751815	pos	no
kidney	Labelled in injury	Cre -ve	7_TCTACAGTGCACGTGTCTCCAG	0.000965433215186052	0.00111312731775583	80	72.2	0.774618388692913	0.902163848136144	no	-0.000147694102569778	neg	no
kidney	Labelled in injury	Cre -ve	Mus musculus (mouse) nuclear encoded rRNA 5S 118 (ENSMUSG00000118860.1, ENSMUSG00000119012.1, ENSMUSG00000119562.1, ENSMUSG00000119730.1)	0.000490918269656678	0.0010622592390872	166.5	104.4	0.000597722949936335	0.162517693367002	no	-0.000571340969430522	neg	no
kidney	Labelled in injury	Cre -ve	17_TCTTAGATCGATGTGGTGCTCCGGAGTTCTCTTCGGGCCAGGGCCTAAGCCGCGCCA	0.00120932564386696	0.000393201715360024	28	18.6	0.0222932948542677	0.238997591600122	no	0.000816123928506936	pos	no
kidney	Labelled in injury	Cre -ve	3_CAAAGAATTCTCCTTTTGGGCTT	0.0012560848096336	0.00127449733758273	71.8333333333333	94.8	0.627789874583161	0.824199989920293	no	-1.84125279491301e-05	neg	no
kidney	Labelled in injury	Cre -ve	4_AATACTGCCTGGTAATGATGACA	0.000238052260130315	0.000277466749127262	60.1666666666667	60	0.775657181691915	0.902244433744035	no	-3.9414488996947e-05	neg	no
kidney	Labelled in injury	Cre -ve	MT_GAATTGATCAGGACATAGGGTTTGATAGTTAA	0.0007952702066309	0.00180994453856209	41.6666666666667	42	0.840169790195943	0.930896062738376	no	-0.00101467433193119	neg	no
kidney	Labelled in injury	Cre -ve	NA_CGCCTGTCTGAGCGTCGCT	0.0010705676406423	0.000956307509090618	101.666666666667	129.8	0.850838171100201	0.934367195918682	no	0.000114260131551682	pos	no
kidney	Labelled in injury	Cre -ve	NA_GCGAATATAAAGACTGACTAAGC	0.000226132328845775	0.000245160163866034	111.5	120.4	0.560436849386854	0.777504948072914	no	-1.90278350202592e-05	neg	no
kidney	Labelled in injury	Cre -ve	>ENSMUST00000087204.9|ENSMUSG00000056602.14|OTTMUSG00000055493.4|OTTMUST00000137355.1|Fry-201|Fry|10893|UTR5:1-502|CDS:503-9565|UTR3:9566-10893|	0.00200195803136022	0.00118699762543655	53.5	59.4	0.689813481705941	0.855792493515732	no	0.00081496040592367	pos	no
kidney	Labelled in injury	Cre -ve	18_CAATGAACACTCTGACCA	0.000313982998666043	0.000880257362320358	109.333333333333	152	0.0371606937153516	0.275477205846615	no	-0.000566274363654315	neg	no
kidney	Labelled in injury	Cre -ve	8_CTGGCCCTCTCTGCCCTTCCGTT	0.001557236640955	0.002636802	61.3333333333333	59.4	0.0513133210930154	0.309583273316367	no	-0.001079565359045	neg	no
kidney	Labelled in injury	Cre -ve	Mus musculus (mouse) nuclear encoded rRNA 5S 71 (ENSMUSG00000119837.1)	0.000872652891690967	0.000627359514842318	138.5	112.6	0.568417295128257	0.783673226791059	no	0.000245293376848649	pos	no
kidney	Labelled in injury	Cre -ve	NA_TAATGGTTCGTTTGTAAAAAAAAAAAAAAAAA	0.000797059073998293	0.000821895502271322	68	87.8	0.922642242018928	0.96722358055042	no	-2.48364282730289e-05	neg	no
kidney	Labelled in injury	Cre -ve	NA_TGAGATGAAGCACTGTAGCTTTT	0.00184843830063216	0.0025253346	55.1666666666667	49.6	0.324702542055125	0.610830084393806	no	-0.00067689629936784	neg	no
kidney	Labelled in injury	Cre -ve	11_GACTGCTGATCCGGGTGATGCGAATCGTAATCTGAGCCGA	0.000226059792183241	0.000489286523697862	57.3333333333333	50.4	0.375948282228126	0.657005772066942	no	-0.000263226731514621	neg	no
kidney	Labelled in injury	Cre -ve	11_TAATGCCCCTAAAAATCCTTATT	0.00307248206761989	0.00478969599999999	66.5	65	0.0640891505860679	0.331647699352681	no	-0.0017172139323801	neg	no
kidney	Labelled in injury	Cre -ve	9_GACTCTTAGCGGTGGA	0.000423646458083187	0.00125156433733905	46.1666666666667	58.8	0.155299355338011	0.451610525322935	no	-0.000827917879255863	neg	no
kidney	Labelled in injury	Cre -ve	18_CTGAGATGAAGCACTGTAGCTCT	0.00120544044569929	0.00209238775318947	65.6666666666667	64.8	0.191226813928471	0.497975620555862	no	-0.00088694730749018	neg	no
kidney	Labelled in injury	Cre -ve	5_GAAATTTCGGTTGGGAC	0.00110982193872134	0.000361713694341957	119.666666666667	85	0.610714939276999	0.812389557648285	no	0.000748108244379383	pos	no
kidney	Labelled in injury	Cre -ve	MT_GAATTGATCAGGACATAGGG	0.000611421677054887	0.000101368955417419	101.5	161.4	0.025350534041796	0.239649981736501	no	0.000510052721637468	pos	no
kidney	Labelled in injury	Cre -ve	NA_AATGGTTCGTTTGTAAAAAAAAAAAAA	0.000618639392214157	0.000917480256477656	99.8333333333333	114.6	0.193601195740887	0.498064953554099	no	-0.000298840864263499	neg	no
kidney	Labelled in injury	Cre -ve	16_AACCCGTAGATCCGATCTTGTGT	0.00112834715215696	0.00179033614524575	71.3333333333333	89.2	0.093507653381714	0.365669634545742	no	-0.00066198899308879	neg	no
kidney	Labelled in injury	Cre -ve	17_AATGGTTCGTTTGTAAAA	0.000578734517247453	0.00108772271447026	106.5	107.2	0.207432794117023	0.508869849966726	no	-0.000508988197222807	neg	no
kidney	Labelled in injury	Cre -ve	2_CTCGTACCGTGAGTAATAATGCG	0.00056768126873953	0.000485374672928056	61.6666666666667	57.2	0.797548973803722	0.91481490112102	no	8.2306595811474e-05	pos	no
kidney	Labelled in injury	Cre -ve	3_AATGGTTCGTTTGTAAAAAA	0.000439933546525874	0.000599315743048254	102.5	108.4	0.533444376766643	0.7596749498714	no	-0.00015938219652238	neg	no
kidney	Labelled in injury	Cre -ve	3_TAATGGTTCGTTTGTAAA	0.000620747856360262	0.00100780947649498	129.5	128.8	0.276762967416769	0.57323839690026	no	-0.000387061620134718	neg	no
kidney	Labelled in injury	Cre -ve	8_TGAAATGATGACCATTTAATTCATGTCTCTTCTCTGACATTCTCCTCTGGAGATGATTTTTGCCTTATTGATCTGATC	0.00050488625621096	0.0007575602083501	52.1666666666667	46.6	0.172296674086931	0.473817928916616	no	-0.00025267395213914	neg	no
kidney	Labelled in injury	Cre -ve	9_TCGCTGCGATCTATTGAAAGTCAGNCCTCGACACAAGGGTTTGT	0.000332856512864983	0.000416300955646764	65.5	73.4	0.378459190451865	0.65744284697373	no	-8.34444427817807e-05	neg	no
kidney	Labelled in injury	Cre -ve	Mus musculus predicted gene, 49890, transcript variant 2 (Gm49890)	0.000343318752876372	0.00101630779954406	95	102	0.195417495973171	0.499070507540895	no	-0.000672989046667688	neg	no
kidney	Labelled in injury	Cre -ve	>ENSMUST00000103749.3|ENSMUSG00000076937.4|OTTMUSG00000053528.1|-|Iglc2-201|Iglc2|606|UTR5:1-156|CDS:157-471|UTR3:472-606|	0.000584433990535215	0.000309379150969063	153.166666666667	204.6	0.203246460366929	0.508869849966726	no	0.000275054839566152	pos	no
kidney	Labelled in injury	Cre -ve	10_GCCTGTCTGAGCGTCGCTT	0.0015991087191408	0.00335194614056593	66.3333333333333	30.8	0.28617894225175	0.579442312240183	no	-0.00175283742142513	neg	no
kidney	Labelled in injury	Cre -ve	10_TTCAAGTAATCCAGGATAGGCTG	0.000226319786652948	0.000771426339972356	63	67.2	0.011820986811567	0.201544021845929	no	-0.000545106553319408	neg	no
kidney	Labelled in injury	Cre -ve	16_TGAAATGATGGCAAATCATCTTTCGGGACTGACCTGAAATGAAGAGAATACTCTTGCTGATN	0.000448272695279787	0.000700139233740788	59	58.4	0.213772294887654	0.515464206909865	no	-0.000251866538461001	neg	no
kidney	Labelled in injury	Cre -ve	3_AATGGTTCGTTTGTAAAAAAA	0.00121144989379697	0.00063335133268647	101.5	100.2	0.254549064745229	0.55240946289487	no	0.0005780985611105	pos	no
kidney	Labelled in injury	Cre -ve	3_TCGATTCCCGGCCAATGCACCA	0.00041575359332215	0.000561039542766148	154.666666666667	163.4	0.817382403282584	0.921439647065818	no	-0.000145285949443998	neg	no
kidney	Labelled in injury	Cre -ve	MU069435.1_AACCATTCGTAGACGACCTGCTTC	0.000292360464667917	0.000720619914983064	82.5	93.6	0.0179693906353697	0.230683457456059	no	-0.000428259450315147	neg	no
kidney	Labelled in injury	Cre -ve	NA_CGCGACCTCAGATCAGAC	0.000548426310574013	0.0010048969655181	87.3333333333333	159.4	0.18868197299152	0.496100522115135	no	-0.000456470654944087	neg	no
kidney	Labelled in injury	Cre -ve	NA_TGAATTCTTAAGTGTAGGTTCAATTCCTATTGTCCTAGCCA	0.00038847385059348	0.000701356017576006	84.6666666666667	86.6	0.0224462272257907	0.238997591600122	no	-0.000312882166982526	neg	no
kidney	Labelled in injury	Cre -ve	13_CTGCCCTGGCCCGAGGGACCGACT	0.00642484216666666	0.00430783720112637	61.5	55.8	0.112498534621438	0.39702152752323	no	0.00211700496554029	pos	no
kidney	Labelled in injury	Cre -ve	2_TGCAGATGATGTGACAGAATATTTGCTATCAGATGAGTGGTGATGACACTAGAACCACCAAGATCGCTGATGCAC	0.000828960903900935	0.00062002015320762	75.5	71.2	0.237744907393898	0.540061447229703	no	0.000208940750693315	pos	no
kidney	Labelled in injury	Cre -ve	5_CATTGCACTTGTCTCGGTCTGAA	0.000499190006466763	0.00032773693351212	53.5	57.6	0.531131730449824	0.757123074582397	no	0.000171453072954643	pos	no
kidney	Labelled in injury	Cre -ve	MT_GAATTGATCAGGACATAGGGTTAA	0.0133033576666667	0.00888009962871117	56.3333333333333	80.4	0.435652833751234	0.699160287278471	no	0.00442325803795549	pos	no
kidney	Labelled in injury	Cre -ve	MU069435.1_TCCCTCGCTGCGATCTATTGAAAGTCAGCCCTCGACACAAGGGTTTGT	0.000810092573662023	0.000814366495989456	95.3333333333333	108.2	0.961239486964339	0.986080684411328	no	-4.27392232743259e-06	neg	no
kidney	Labelled in injury	Cre -ve	1_ACCGGGGTTCGATTCCCCGACGGGGAGCCA	0.000663494246095975	0.000624942717961568	105.333333333333	140.6	0.85682177563351	0.937410731204758	no	3.8551528134407e-05	pos	no
kidney	Labelled in injury	Cre -ve	11_GAGCAATGATGACCCCAACATGCCATCTGAGTGGCTTTGCTGAAATCCAGAGGCTGTTTCTGAGCT	0.000338489216356148	0.00056517091187674	58.6666666666667	39.6	0.21938604183549	0.520833235188547	no	-0.000226681695520592	neg	no
kidney	Labelled in injury	Cre -ve	14_TGGAGAGAAAGGCAGTTCCTGAAA	0.000735407850961012	0.000496400292577478	61.1666666666667	47.6	0.927945179182109	0.968974400056778	no	0.000239007558383534	pos	no
kidney	Labelled in injury	Cre -ve	2_TGGAAAGGATGAACGAACTTGGCCTGACCTTCAGAAATGGAGGCAATACAACTGATTTAATGAGCCTGATCC	0.000335141962889397	0.00046151610146536	56.3333333333333	47	0.176728401032618	0.480304850656872	no	-0.000126374138575963	neg	no
kidney	Labelled in injury	Cre -ve	NA_CGACTCTTAGCGGTGGATCACTCGGCTCGTGCGTCGATGA	0.000764726045622282	0.000839304425850156	61.6666666666667	48.8	0.65547352425428	0.833821963487072	no	-7.45783802278743e-05	neg	no
kidney	Labelled in injury	Cre -ve	1_GTAAACATCCTCGACTGGAAGCTT	0.00270908840239455	0.00313275992136129	61.1666666666667	80.4	0.671947555993058	0.84225150552923	no	-0.00042367151896674	neg	no
kidney	Labelled in injury	Cre -ve	10_TTCTGTGATGACTTTACCAAATGACTTTCGTTCTTCTGAGTTTGCTGAAGCCACACTCAGGTGCTGAGA	0.000536274998188278	0.00119197363212758	57.1666666666667	44.6	0.0929754764827583	0.365370646195309	no	-0.000655698633939302	neg	no
kidney	Labelled in injury	Cre -ve	11_GCTGAGGATGATTTAAGTTATCCCTGTCTGAAATGACACTTTCTGAAGAGTCATGGTTTACTGAGG	0.000262542528508035	0.00112332934674681	46	32.8	0.00479066724370154	0.195355986143639	no	-0.000860786818238775	neg	no
kidney	Labelled in injury	Cre -ve	15_AATGGTTCGTTTGTAAAAAAAAAAAAAAA	0.000799284820287045	0.000836492302334258	72.5	90.2	0.849332625809475	0.934367195918682	no	-3.7207482047213e-05	neg	no
kidney	Labelled in injury	Cre -ve	17_TGAGGTAGGAGGTTGTATAGTTA	0.00035383831670933	0.00125231053633572	91.3333333333333	81.6	0.0382712486802037	0.275477205846615	no	-0.00089847221962639	neg	no
kidney	Labelled in injury	Cre -ve	18_GAGATGAAGCACTGTAGCTCTT	0.00236152822573706	0.0017602892919011	51.1666666666667	51.2	0.729016016064361	0.871925074051954	no	0.00060123893383596	pos	no
kidney	Labelled in injury	Cre -ve	3_AATGAGTGATGACAAGATGTTTCGGTCCCAAATGAAGCCTACTGATTACCGTAACATTTATTGCTGACA	0.000452473100985057	0.000805730997937006	68.5	65.8	0.0120630179275308	0.201544021845929	no	-0.000353257896951949	neg	no
kidney	Labelled in injury	Cre -ve	4_GGTCCATGATGAAACCCATTATCAGTGGACATCTATGGATGAGAAATGCGGATATGGGACTGAGACCA	0.00305679316666666	0.0029924358	72.5	51.4	0.777212177809999	0.903330540795954	no	6.43573666666598e-05	pos	no
kidney	Labelled in injury	Cre -ve	8_ACCACAGGGTAGAACCACGGACA	0	0	63.1666666666667	79	1	1	no	0	zero	no
kidney	Labelled in injury	Cre -ve	Mus musculus (mouse) mitochondrially encoded tRNA isoleucine (ENSMUSG00000064342.1)	0.000799678859903512	0.0007490289071047	104.5	98.2	0.592488143420256	0.794661041334463	no	5.06499527988117e-05	pos	no
kidney	Labelled in injury	Cre -ve	12_TGAAATTTCGGTTGGGAA	0.000606625295336578	0.0019660144	73.1666666666667	54.4	0.253222829203185	0.552002988997649	no	-0.00135938910466342	neg	no
kidney	Labelled in injury	Cre -ve	2_GATTCATGATGAAATAGATCCTTGACTGAAGCTGATGATGCGTCTGTGTAATTAAGCAGGATTACTCTGAGA	0.00103501934313897	0.00094058217603791	47.5	46.2	0.524392445964893	0.752926233009009	no	9.443716710106e-05	pos	no
kidney	Labelled in injury	Cre -ve	MT_AATGGGCTACATTTTCTTATAAAAGAACAT	0.000515761877084288	0.000276663579366711	53	51.8	0.119467541099348	0.407336841359094	no	0.000239098297717578	pos	no
kidney	Labelled in injury	Cre -ve	MT_GAATTGATCAGGACATAGGGTTTA	0.00985122283333333	0.0106301832	48.8333333333333	59	0.721279914863415	0.870560314271588	no	-0.000778960366666671	neg	no
kidney	Labelled in injury	Cre -ve	MT_GGCCTACACCCAGAAGATTTCATGACCAATGAACACTCTGACCA	0.000465562337590087	0.000930645144546714	66.1666666666667	81.4	0.122496240239339	0.411338414106232	no	-0.000465082806956627	neg	no
kidney	Labelled in injury	Cre -ve	10_TGAGGTAGTAGTTTGTGCTGTAA	0.00080763296902637	0.00115341540653311	67.1666666666667	60.8	0.52037710536836	0.752775767042742	no	-0.00034578243750674	neg	no
kidney	Labelled in injury	Cre -ve	18_TGGAGTGTGACAATGGTGTTTGT	0.00383665033333333	0.0050149382	64	57.4	0.0117689069202162	0.201544021845929	no	-0.00117828786666667	neg	no
kidney	Labelled in injury	Cre -ve	3_TGAGGTAGTAGTTTGTGCTGTTAA	0.000646704028293315	0.000986270877922446	77.1666666666667	68.2	0.615964449560193	0.817164516113614	no	-0.000339566849629131	neg	no
kidney	Labelled in injury	Cre -ve	5_CTTAATGATGATTGTCTGTTTGATTGCTTGATGCAATGTGAAAACCACATTTCACCGGCTCTGAGA	0.000637022415415497	0.00100228207262613	57.5	51.4	0.0659357630299391	0.331647699352681	no	-0.000365259657210633	neg	no
kidney	Labelled in injury	Cre -ve	MT_TGGCCTACACCCAGAAGATTTCATGACCAATGAACACTCTGACCA	0.000283870660311285	0.00100731456780318	100.5	116.8	0.00818001259134264	0.201544021845929	no	-0.000723443907491895	neg	no
kidney	Labelled in injury	Cre -ve	NA_AGACTGACGCTCAGGTGCGAAA	0.000393106578826727	0.000665545609954774	76.1666666666667	90.6	0.290527049372186	0.58030049789407	no	-0.000272439031128047	neg	no
kidney	Labelled in injury	Cre -ve	NA_CGCGACCTCAGATCAGACGTGGCGACCCGCTGAATT	0.000435389771068785	0.000684780294560184	80	123.2	0.408786042598896	0.678198912265742	no	-0.000249390523491399	neg	no
kidney	Labelled in injury	Cre -ve	1_TAAACATCCTCGACTGGAAGCT	0.000516660008020317	0.00180940617722419	71.1666666666667	104.2	0.384240860088232	0.661950486455318	no	-0.00129274616920387	neg	no
kidney	Labelled in injury	Cre -ve	11_TCAGTGCATGACAGAACTTGGA	0.000602881435126618	0.000594906360169784	52.8333333333333	55.4	0.44845461128696	0.706226322198584	no	7.97507495683427e-06	pos	no
kidney	Labelled in injury	Cre -ve	12_ATAATTTGTGGTAGTGGGGGACTGCGTTCGCGCTCTCCCCTG	0.000616484396861542	0.000847664472121626	92.6666666666667	99	0.861249201808584	0.940942378239473	no	-0.000231180075260084	neg	no
kidney	Labelled in injury	Cre -ve	15_TAGGTTGAGGCCGTTGAGCA	0.000378090601262303	0.00027127230069798	67.3333333333333	71	0.494314436379434	0.734150347799486	no	0.000106818300564323	pos	no
kidney	Labelled in injury	Cre -ve	15_TGTAAACATCCCCGACTGGAAGCTAT	0.000831097930820693	0.00248714953194956	76.5	68	0.201912161434978	0.507924364578646	no	-0.00165605160112887	neg	no
kidney	Labelled in injury	Cre -ve	16_TCAGGCTCAGTCCCCTCCCGATT	0.000671981324550557	0.00142192425250994	57.8333333333333	57	0.126317339625238	0.417421390488854	no	-0.000749942927959383	neg	no
kidney	Labelled in injury	Cre -ve	17_CTCTTAGATCGATGTGGTGCTCCGGAGTTCTCTTCGGGCCAGGGCCTAAGCCGCGCCAGGC	0.000843786736792283	0.000607599429337346	110.166666666667	69.6	0.295673614698416	0.582533110801486	no	0.000236187307454937	pos	no
kidney	Labelled in injury	Cre -ve	19_CTTAATGATGAACAATGTAAATGACAAGCATATGGCTGAGTTGCAATGATGTCATCTTACTNCTGAAA	0.000460987578511652	0.00071003702800725	72.6666666666667	72.4	0.00617130350052705	0.197252806372257	no	-0.000249049449495598	neg	no
kidney	Labelled in injury	Cre -ve	3_AACATGTGATGAGAAACTGTTTCGGTCCCAGTTGATGGCCACTGATAACATTACATTTTTCTGATG	0.000432191477008568	0.00054092832182608	89.5	104	0.183133384900411	0.488298464454952	no	-0.000108736844817512	neg	no
kidney	Labelled in injury	Cre -ve	9_ATCTATTGAAAGTCAGCCCTCGACACAAGGGTTTGT	0.000767753610536257	0.000912246191962114	78.3333333333333	90	0.646962917111722	0.830435107722639	no	-0.000144492581425857	neg	no
kidney	Labelled in injury	Cre -ve	9_GCTGCGATCTATTGAAAGTCAGCCCTCGACACAAGGGTTTGTA	0.000510440007066247	0.000772338872673994	78.1666666666667	75.6	0.577097456944685	0.784797903081385	no	-0.000261898865607747	neg	no
kidney	Labelled in injury	Cre -ve	MT_GAATTGATCAGGACATAGGGTTTGATAGTTAATATTATATGTCTTTCAAGTTCTTAGTGTTTTTGGA	0.000532753530415455	0.000837342777804028	50.8333333333333	48.8	0.049643447912025	0.304830372754506	no	-0.000304589247388573	neg	no
kidney	Labelled in injury	Cre -ve	NA_CGACTCTTAGCGGTGGATCACTCG	0.000707470100798862	0.000536867823488582	63.3333333333333	58.6	0.462998555826688	0.716170106565962	no	0.00017060227731028	pos	no
kidney	Labelled in injury	Cre -ve	NA_CGACTCTTAGCGGTGGATCACTCGGCTCGTGCGTCGATGAAGAACGCAGCTAGCTGCGAGAATTAATGTGAATTGCAGGACACA	0.00035305944352097	0.000744331983561896	57.3333333333333	44.2	0.210196588706608	0.511079999965566	no	-0.000391272540040926	neg	no
kidney	Labelled in injury	Cre -ve	X_TGAGGTAGTAGATTGTATAGTTAT	0.00284069433333333	0.0029593484	81	66.4	0.518956223969171	0.752775767042742	no	-0.00011865406666667	neg	no
kidney	Labelled in injury	Cre -ve	1_ACAAGTGATGAGTGACAAAGGGACTTAATACTGAACCATGGGGTTGAAATGAAATATGCTGATG	0.000568300005056843	0.000400388086755932	59.3333333333333	51.2	0.501908196243466	0.739386542389057	no	0.000167911918300911	pos	no
kidney	Labelled in injury	Cre -ve	11_GCTGTGATGAGATGACTAAGTAGGAAGTGCCGTCAGAGTCGATAACTGACGATAACTGCTCCTGGCTGACT	0.000555006357190697	0.00073204220307075	54.5	35.6	0.193964559403512	0.498064953554099	no	-0.000177035845880053	neg	no
kidney	Labelled in injury	Cre -ve	12_GTGAAATGTTTAGGACCACTAGA	0.00025101238774055	0.000502416533971568	55.8333333333333	56.8	0.548417070974504	0.766729251150893	no	-0.000251404146231018	neg	no
kidney	Labelled in injury	Cre -ve	18_CTGAGATGAAGCACTGTAGCT	0.000444634429849075	0.000934763951814636	46.6666666666667	43.8	0.263332959928146	0.561416603717778	no	-0.000490129521965561	neg	no
kidney	Labelled in injury	Cre -ve	19_ATATATGATGACTTTCATAGAATCTCGTTCGGCTGATGATTGCTGTTGAGACTTGGAAATCTGATT	0.00068260167586909	0.00089446823192441	73	93.8	0.27091624287172	0.570061095709814	no	-0.00021186655605532	neg	no
kidney	Labelled in injury	Cre -ve	19_TGCAATGATGTCATCTTACTACTGAA	0.00100945944240619	0.000564158334518084	56.5	54	0.0959955015609846	0.36827825664821	no	0.000445301107888106	pos	no
kidney	Labelled in injury	Cre -ve	8_ACCACAGGGTAGAACCACGGA	0	0	63.1666666666667	75.4	1	1	no	0	zero	no
kidney	Labelled in injury	Cre -ve	11_AGCTCGGTCTGAGGCCCCTCAGTA	0.000585194835354158	0.000755080535906616	42.3333333333333	42.2	0.585806666688721	0.7901325541423	no	-0.000169885700552458	neg	no
kidney	Labelled in injury	Cre -ve	12_GTGAAATGTTTAGGACCACTAGT	0.00201533661265363	0.000618754793570274	54.1666666666667	50.8	0.443776548387583	0.704422599733128	no	0.00139658181908336	pos	no
kidney	Labelled in injury	Cre -ve	18_TGAGGTGAAGCACTGTAGCTCT	0.00103522190411756	0.0017412908640291	32	36.6	0.045833901542539	0.30040247998988	no	-0.00070606895991154	neg	no
kidney	Labelled in injury	Cre -ve	2_CATTATTACTTTTGGTACGCGT	0.00129960424168804	0.0025040102	117.333333333333	123.4	0.00805537461378838	0.201544021845929	no	-0.00120440595831196	neg	no
kidney	Labelled in injury	Cre -ve	9_TCACAGTGAACCGGTCTCTTT	0.00124008115376158	0.00104983798328314	89.1666666666667	93.6	0.878445591769	0.94804965137386	no	0.00019024317047844	pos	no
kidney	Labelled in injury	Cre -ve	MT_CATGACCAATGAACACTCTGACCA	0.00040561328918142	0.000601172743143236	112.833333333333	187.2	0.329014298103842	0.613219892204626	no	-0.000195559453961816	neg	no
kidney	Labelled in injury	Cre -ve	>ENSMUST00000146071.8|ENSMUSG00000027843.14|OTTMUSG00000022455.4|OTTMUST00000053697.2|Ptpn22-204|Ptpn22|2757|UTR5:1-152|CDS:153-2300|UTR3:2301-2757|	0.000918185322950502	0.00048299152549082	75.8333333333333	116.8	0.28763827763486	0.579442312240183	no	0.000435193797459682	pos	no
kidney	Labelled in injury	Cre -ve	15_CTCTGTGCTGAATGTCAAGTTCTGATT	0.000648830584471571	0.00087627346135618	58.5	56.8	0.240412296727056	0.541952681304092	no	-0.000227442876884609	neg	no
kidney	Labelled in injury	Cre -ve	19_GATTGCTGTTGAGACTTGGAAATCTGATT	0.000256555153796717	0.000604099458571706	51.8333333333333	36.4	0.0124752145571758	0.201544021845929	no	-0.000347544304774989	neg	no
kidney	Labelled in injury	Cre -ve	19_TGACCTATGAATTGACAGCCAA	0.00080579876267453	0.00053041886153846	53.8333333333333	41.4	0.720372670871202	0.870560314271588	no	0.00027537990113607	pos	no
kidney	Labelled in injury	Cre -ve	9_AGAGCAGCTCCCTCGCTGCGATCTATTGAAAGTCAGCCCTCGACACAAGGGTTTGT	0.000722862216272678	0.00101533290298601	89.1666666666667	99.4	0.330400814934086	0.613219892204626	no	-0.000292470686713332	neg	no
kidney	Labelled in injury	Cre -ve	NA_GAAATTTCGGTTGGGAAAAA	0.000764732584457175	0.00096650089774911	85.3333333333333	59.2	0.822363154485753	0.922620390912257	no	-0.000201768313291935	neg	no
kidney	Labelled in injury	Cre -ve	NA_GACTCTTAGCGGTGGATCACTCGGCTCGTGCGTCGATGAAGAACGCAGCTAGCTGCGAGAATTAATGTGAATTGCAGGA	0.000465130649173623	0.000957753083898414	44	28.4	0.102004335029123	0.374531068516021	no	-0.000492622434724791	neg	no
kidney	Labelled in injury	Cre -ve	1_CGCTAAACCATTCGTAGACGACCTGCTTC	0.000280484869462292	0.000886156892594438	65.6666666666667	73.8	0.0299418475049362	0.251506070808164	no	-0.000605672023132146	neg	no
kidney	Labelled in injury	Cre -ve	10_ATTCAAGTAATCCAGGATAGGCT	0.00018321564384316	0.00116106880453392	71.8333333333333	72.8	0.207159956063543	0.508869849966726	no	-0.00097785316069076	neg	no
kidney	Labelled in injury	Cre -ve	10_CACGCGGGAGACCGGGGTTCGATTCCCCGACGGGGAGCCA	0.000425250479357203	0.00051042543682641	68.1666666666667	99.8	0.459535609498322	0.713656042220075	no	-8.51749574692067e-05	neg	no
kidney	Labelled in injury	Cre -ve	15_AATGGTTCGTTTGTAAAAAAAAAAAAAAAA	0.000521065629366415	0.000628863815611206	60.8333333333333	72.4	0.521877061127813	0.752775767042742	no	-0.000107798186244791	neg	no
kidney	Labelled in injury	Cre -ve	17_AGCCCGTGATGAATTAATTTCTGACACCTCGTATGAAAACTGCATGCGTAGTCTGATTACATTATAAGACTGAGG	0.000236935503642282	0.00052909902048528	54.5	48.6	0.00131837702475267	0.162517693367002	no	-0.000292163516842998	neg	no
kidney	Labelled in injury	Cre -ve	2_TCGTACCGTGAGTAATAATGCAA	0.000563337567959217	0.000759084072757432	64.3333333333333	64	0.251998760099791	0.550159455232878	no	-0.000195746504798215	neg	no
kidney	Labelled in injury	Cre -ve	2_TTGCAATGATGACTTATATATCTGTCAATCCCCTGAGAGATCACTGACGACTCCATGTGTCTGAGCA	0.000552363721925685	0.000781220927410406	52	46.6	0.741282836381292	0.879857342121141	no	-0.000228857205484721	neg	no
kidney	Labelled in injury	Cre -ve	3_GGTCAATGATGTGTTGGCATGTATTATCTGAATTCGCTGATGTGTCATAACACTTTAGCTCTAGAATTACGCTGAGA	0.000515338181987485	0.00103688274884423	37.6666666666667	28.2	0.0484079882048822	0.302082467166948	no	-0.000521544566856745	neg	no
kidney	Labelled in injury	Cre -ve	5_TTTTTCGGCGGTAGAAGAA	0.000447852222066537	0.000537843073154054	127	177.4	0.826403980619473	0.923009319228812	no	-8.99908510875173e-05	neg	no
kidney	Labelled in injury	Cre -ve	NA_GACTCTTAGCGGTGGATCACTCGGCTCGT	0.00143458591693893	0.0010023644793057	61.6666666666667	38.4	0.626689934667985	0.823876279391727	no	0.00043222143763323	pos	no
kidney	Labelled in injury	Cre -ve	11_TGCTGTGATGAGATGACTAAGTAGGAAGTGCCGTCAGAGTCGATAACTGACGATAACTGCTNCTGGCTGACT	0.000590369803452222	0.000816379482004962	45.5	29.6	0.302917246655678	0.584140154691453	no	-0.00022600967855274	neg	no
kidney	Labelled in injury	Cre -ve	11_TTGCTTTGCTGAAATCCAGAGGCTGTTTCTGAGC	0.000400710790838935	0.000778115540693858	54.1666666666667	40.4	0.152719577082668	0.451610525322935	no	-0.000377404749854923	neg	no
kidney	Labelled in injury	Cre -ve	13_ATCACATTGCCAGGGATTACCACTT	0.002798618	0.0031187458	50	40.6	0.710951064550276	0.870560314271588	no	-0.0003201278	neg	no
kidney	Labelled in injury	Cre -ve	19_TTGCAATGATGTCATCTTACTACTGAA	0.00081498134376276	0.00139909247237269	52.1666666666667	43.6	0.271923798624011	0.57115406452114	no	-0.00058411112860993	neg	no
kidney	Labelled in injury	Cre -ve	2_ATGAATCTGACAACAGGAAATAAACCTCCTTATTCACCCCA	0.000556636182083895	0.000493298874677276	64	97.6	0.994881280209836	1	no	6.33373074066189e-05	pos	no
kidney	Labelled in injury	Cre -ve	4_GCGTCGTGGGGAAGCCAACCTTGGAGAGCTGAGC	0.000421210657077233	0.001055074	52.5	42	0.0591140808921235	0.322016948653541	no	-0.000633863342922767	neg	no
kidney	Labelled in injury	Cre -ve	Mus musculus (house mouse) mmu-miR-744-5p	0.00108121091684225	0.000180916812650792	64.3333333333333	58	0.734118485173559	0.875642557376829	no	0.000900294104191458	pos	no
kidney	Labelled in injury	Cre -ve	13_GCTGCGATCTATTGAAAGTCAGCCCTCGACACAAGGGTTTG	0.000197781402836595	0.000278993888304218	43	47.4	0.404144237874365	0.676824537875867	no	-8.1212485467623e-05	neg	no
kidney	Labelled in injury	Cre -ve	6_TAATGGTTCGTTTGTAA	0.00064183413403037	0.000567992583369064	82.3333333333333	72.8	0.886705445018581	0.952733953501626	no	7.3841550661306e-05	pos	no
kidney	Labelled in injury	Cre -ve	9_TTCAAGTAATCCAGGATAGGCTTTT	0.00215317366666666	0.0041989148	65.3333333333333	70.8	0.0253966883338128	0.239649981736501	no	-0.00204574113333334	neg	no
kidney	Labelled in injury	Cre -ve	MT_GACAGCTAAGACCCAAACTGGGA	0.000696541797497352	0.0009433962	78.3333333333333	16.4	0.86874551466788	0.942653715169475	no	-0.000246854402502648	neg	no
kidney	Labelled in injury	Cre -ve	NA_GAAATTTCGGTTGGGAAAAAAA	0.00021390652073385	0.00043412817483188	66	44.2	0.170595006894779	0.473817928916616	no	-0.00022022165409803	neg	no
kidney	Labelled in injury	Cre -ve	11_CTCGGCCGATCGAAAGGGAGTCGGGTTCAGATCCCCGAATCCGGAGT	0.000674952428520973	0.000871987751038816	42.1666666666667	52.6	0.408477834774191	0.678198912265742	no	-0.000197035322517843	neg	no
kidney	Labelled in injury	Cre -ve	11_GGACATGTCCTGCAATTCTGAAT	0.000531497303065813	0.00136014169034419	35.8333333333333	31.2	0.259843725680731	0.556425297702185	no	-0.000828644387278377	neg	no
kidney	Labelled in injury	Cre -ve	19_TTAATGATGAACAATGTAAATGACAAGCATATGGCTGAGTTGCAATGATGTCATCTTACTACTGAAA	0.000688522952412653	0.000736173404458716	65.8333333333333	65.8	0.729102776960421	0.871925074051954	no	-4.76504520460627e-05	neg	no
kidney	Labelled in injury	Cre -ve	2_GGAAAGGATGAACGAACTTGGCCTGACC	0.000365684765402843	0.000265888123889606	54.6666666666667	65.2	0.632773606206825	0.825671563996771	no	9.97966415132373e-05	pos	no
kidney	Labelled in injury	Cre -ve	4_GGTCGATGATGAGAGCTTTGTTCTGAG	0.000414921411958365	0.000757296222873136	47.1666666666667	36.4	0.250925894615471	0.550110683161383	no	-0.000342374810914771	neg	no
kidney	Labelled in injury	Cre -ve	4_TGTAAACATCCTACACTCTCAGCTAT	0.00124739177436637	0.0020988798	39.8333333333333	28.4	0.0839216307035395	0.352663067572615	no	-0.00085148802563363	neg	no
kidney	Labelled in injury	Cre -ve	4_TGTAAACATCCTTGACTGGAAGT	0.00274587512141772	0.0029813111847851	66.3333333333333	73.6	0.522904762526252	0.752775767042742	no	-0.00023543606336738	neg	no
kidney	Labelled in injury	Cre -ve	8_TGACTTGATGAAAGTACTTTTGAACCCTTTTCCATCTGAT	0.000307017582103674	0.000764138733677724	45.6666666666667	37.2	0.00468638339782351	0.195355986143639	no	-0.00045712115157405	neg	no
kidney	Labelled in injury	Cre -ve	9_GAGGTAGTAGTTTGTACAGTTT	0.00269727198423352	0.00424015033722794	49	41.2	0.155090661072247	0.451610525322935	no	-0.00154287835299442	neg	no
kidney	Labelled in injury	Cre -ve	9_TATTGAAAGTCAGCCCTCGACACAAGGGTTTGT	0.000571242735671013	0.000886631333659428	74.6666666666667	77	0.119623680371619	0.407336841359094	no	-0.000315388597988415	neg	no
kidney	Labelled in injury	Cre -ve	Mus musculus predicted gene, 33302, transcript variant 1 (Gm33302)	0.000115021854152288	0.00127727747088448	55.3333333333333	75.4	0.0247493288854914	0.239649981736501	no	-0.00116225561673219	neg	no
kidney	Labelled in injury	Cre -ve	NA_TGAGATGAAGCACTGTAGCTCTAT	0.00350376944152092	0.0039615924	46.3333333333333	43.6	0.449641849241189	0.706226322198584	no	-0.00045782295847908	neg	no
kidney	Labelled in injury	Cre -ve	NA_TGTGGGCACTCGAAGATACGGAA	3.98342893562767e-05	0.000446662630648934	60.6666666666667	56.2	0.0637199058082004	0.331647699352681	no	-0.000406828341292657	neg	no
kidney	Labelled in injury	Cre -ve	1_TGTAAACATCCTCGACTGGAAGCTAT	0.00185471059398861	0.0033979514	47.8333333333333	46.8	0.0133908908327377	0.204178833872557	no	-0.00154324080601139	neg	no
kidney	Labelled in injury	Cre -ve	1_TGTCAATGATGCATCTTATTGGAACTGAATTTAAGTGATCTAACCCATTCGTCACTACCACTGAGACA	0.000481312549766654	0.00088328136915277	55.1666666666667	45.4	0.0776571966577151	0.348794065129563	no	-0.000401968819386116	neg	no
kidney	Labelled in injury	Cre -ve	1_TTTCAGTCGGATGTTTGCAGCT	0.00614236166666666	0.005972675	52	47.2	0.79731651608573	0.91481490112102	no	0.00016968666666666	pos	no
kidney	Labelled in injury	Cre -ve	11_ACTGGACTTGGAGTCAGAAGGAA	0.000517694339423958	0.000814000217237024	53.5	55.6	0.395743744931268	0.675919409099672	no	-0.000296305877813066	neg	no
kidney	Labelled in injury	Cre -ve	9_TAAATGATGAGATTCCATTGGTCCGTGTTTCTGAACTACATGATTTTCCTTGGCTATTCTGATA	0.000732270179470883	0.00041763716161123	40.3333333333333	27.2	0.179740391488938	0.481640838487979	no	0.000314633017859653	pos	no
kidney	Labelled in injury	Cre -ve	MT_AAGTCGTAACAAGGTAAGCATACTGGAAAGTGTGCTTGGAATAATA	0.000537672591897617	0.000624397882798984	71	137.4	0.234730086880872	0.536631362145893	no	-8.67252909013673e-05	neg	no
kidney	Labelled in injury	Cre -ve	MT_GAATTGATCAGGACATAGGGTTTGATAGAAA	0.00014260536429684	0.000405437252882272	45.6666666666667	70	0.0256534387097901	0.239649981736501	no	-0.000262831888585432	neg	no
kidney	Labelled in injury	Cre -ve	MU069435.1_TCGCTGCGATCTATTGAAAGTCAGCCCTCGACACAAGGNTTTGT	0.000675557182361355	0.000395163341443378	52	57.4	0.0394573500588929	0.279858473100635	no	0.000280393840917977	pos	no
kidney	Labelled in injury	Cre -ve	Mus musculus (mouse) predicted gene, 23647 (ENSMUSG00000119181.1)	0.000575618937396428	0.00071793638840937	60.5	62	0.347521351146323	0.630044943350066	no	-0.000142317451012942	neg	no
kidney	Labelled in injury	Cre -ve	>ENSMUST00000214295.2|ENSMUSG00000032254.11|OTTMUSG00000062532.2|OTTMUST00000152335.1|Kif23-204|Kif23|1829|UTR5:1-138|CDS:139-1829|	0.00149469863877642	0.002737329	59	62	0.188317923676361	0.496100522115135	no	-0.00124263036122358	neg	no
kidney	Labelled in injury	Cre -ve	15_GAATTGATCAGGACATAGGGAA	0.00072293635820697	0.000580346622370142	66.6666666666667	106.6	0.951644099419733	0.98302299566589	no	0.000142589735836828	pos	no
kidney	Labelled in injury	Cre -ve	19_TGAGAACTGAATTCCATAGGCTG	0.000233780281832432	0.00074640909171922	44.5	38.8	0.0106736680611183	0.201544021845929	no	-0.000512628809886788	neg	no
kidney	Labelled in injury	Cre -ve	3_TGAGGTAGTAGTTTGTGCTGTTAT	0.000819675056511662	0.00211593977272727	59.8333333333333	41.8	0.0253947233818859	0.239649981736501	no	-0.00129626471621561	neg	no
kidney	Labelled in injury	Cre -ve	Mus musculus (mouse) predicted gene 12505	0.00152182574764584	0.00148634091398459	79.1666666666667	95.8	0.700506376142315	0.86441637095395	no	3.54848336612502e-05	pos	no
kidney	Labelled in injury	Cre -ve	X_TGAGGTAGTAAGTTGTATTGTTA	0.000335039181802625	0.00050821769249184	61.5	50.4	0.485497235323524	0.728260767269624	no	-0.000173178510689215	neg	no
kidney	Labelled in injury	Cre -ve	1_GCTATGATGAAGGCTATGTTGGTAGGGACAACTGAGCTTGTTGATGAATACCAACGATTCTGATG	0.000372791158851868	0.000689307992691154	55.6666666666667	53	0.432479394367813	0.696733488252826	no	-0.000316516833839286	neg	no
kidney	Labelled in injury	Cre -ve	11_TGGGTCTTTGCGGGCAAGATGA	0.000507193439593185	0.00161455701059268	63	52.6	0.102679514418062	0.375788186128536	no	-0.00110736357099949	neg	no
kidney	Labelled in injury	Cre -ve	12_AACTGTGATGAAAGATTTGGTCTATACAGTAATATATTTATTACTACATGAGGACAACAGTCCCTCTAAACTGATG	0.000493304227191484	0.000434607961757238	45	39.8	0.600074363121999	0.799732469275331	no	5.86962654342461e-05	pos	no
kidney	Labelled in injury	Cre -ve	12_GAATTGATCAGGACATAGGGAAAAA	0.000206049059334845	0.000578148707613748	79	119.8	0.0146342860804166	0.209844994903281	no	-0.000372099648278903	neg	no
kidney	Labelled in injury	Cre -ve	18_GAGATGAAGCACTGTAGCTCA	0.000724174889729892	0.000321446347552088	47.1666666666667	50.2	0.139445115658227	0.437004643478985	no	0.000402728542177804	pos	no
kidney	Labelled in injury	Cre -ve	3_ATTTGTGGTAGTGGGGGACTGCGTTCGCGCTCTCCCCTG	0.00090703769618264	0.000816088341805594	65.5	78.2	0.781440426332064	0.90556109938398	no	9.0949354377046e-05	pos	no
kidney	Labelled in injury	Cre -ve	3_GGTCAATGATGTGTTGGCATGTATTATCTGAAT	0.000454867736543457	0.000983972779799422	42	38.2	0.086291059955549	0.353428735705263	no	-0.000529105043255965	neg	no
kidney	Labelled in injury	Cre -ve	4_GGTCGATGATGAGAGCTTTGTTCTGAGA	0.00039156498610679	0.000273392295122478	41	26.8	0.742464834455773	0.880541492087026	no	0.000118172690984312	pos	no
kidney	Labelled in injury	Cre -ve	7_AAGGTAGATAGAACAGGTCTTGT	0.00190040328526241	0.00165510655624568	63.1666666666667	62.8	0.934016422292549	0.972125896931543	no	0.00024529672901673	pos	no
kidney	Labelled in injury	Cre -ve	7_TCCCTGAGACCCTAACTTGTGAAA	0.000668608216643087	0.0010260797658457	66.6666666666667	79.8	0.213143305869042	0.514801273643832	no	-0.000357471549202613	neg	no
kidney	Labelled in injury	Cre -ve	MT_CTGGCCTACACCCAGAAGATTTCATGACCAATGAACACTCTGACCA	0.000998677989925127	0.00115944928645874	81.3333333333333	79.8	0.553157341682764	0.770139844844272	no	-0.000160771296533614	neg	no
kidney	Labelled in injury	Cre -ve	MT_TGAATCTGACAACAGGAAATAAACCTCCTTATTCACCCCCA	0.000707527368854148	0.000950529348458178	72.8333333333333	186	0.217675587563354	0.520559711047889	no	-0.00024300197960403	neg	no
kidney	Labelled in injury	Cre -ve	Mus musculus tRNA-Arg (TCT) (tRNA-Arg-TCT-1-1, tRNA-Arg-TCT-5-1)	0.00236858287235996	0.00185576577624198	67.3333333333333	74	0.910831614009256	0.964566035520363	no	0.00051281709611798	pos	no
kidney	Labelled in injury	Cre -ve	NA_CGCGACCTCAGATCAGACGTGG	0.000782530368729257	0.00103842864990822	56.8333333333333	57.4	0.792178595926485	0.913424011480657	no	-0.000255898281178963	neg	no
kidney	Labelled in injury	Cre -ve	>ENSMUST00000067506.14|ENSMUSG00000054435.17|OTTMUSG00000026892.4|OTTMUST00000066504.2|Gimap4-201|Gimap4|1359|UTR5:1-60|CDS:61-720|UTR3:721-1359|	0.000624219666666667	0	57.5	67.4	0.223638452650736	0.526000604934332	no	0.000624219666666667	pos	no
kidney	Labelled in injury	Cre -ve	15_ATCAATGATGTCCTAAAAAATAAATGTCTGAACATATGACTGCTATAATGATTTCAGCATTTAACTGAGA	0.000338278646461567	0.000560731134278346	68.3333333333333	68.4	0.293239989743666	0.581588750202925	no	-0.000222452487816779	neg	no
kidney	Labelled in injury	Cre -ve	17_AATGGTTCGTTTGTAAA	0.000405840278879777	0.0012816126	85	93.4	0.136136344852831	0.430699858039975	no	-0.000875772321120223	neg	no
kidney	Labelled in injury	Cre -ve	2_AGCAGCATTGTACAGGGCTATGAA	0.00078382676252249	0.00118526352098913	58.8333333333333	57.2	0.25440424562835	0.55240946289487	no	-0.00040143675846664	neg	no
kidney	Labelled in injury	Cre -ve	4_GTCGATGATGAGAGCTTTGTTCTGAGCCA	0.000702192909208338	0.000747118923452926	56.1666666666667	48.6	0.736956705344395	0.877588083186528	no	-4.49260142445876e-05	neg	no
kidney	Labelled in injury	Cre -ve	4_TGTAAACATCCTACACTCTCAGCTTT	0.00276738750546122	0.0045445842	48.1666666666667	44.6	0.143472743006972	0.44384971985561	no	-0.00177719669453878	neg	no
kidney	Labelled in injury	Cre -ve	9_TGAGGTAGTAGGTTGTATAGTTAA	0.000536025497850485	0.000608780656789522	73.6666666666667	74	0.59581121389986	0.79550918733737	no	-7.2755158939037e-05	neg	no
kidney	Labelled in injury	Cre -ve	Mus musculus (house mouse) mmu-miR-214-3p	0.000265604166666667	0.0042672128	76.6666666666667	90.6	0.100783403653146	0.373994072411942	no	-0.00400160863333333	neg	no
kidney	Labelled in injury	Cre -ve	16_GCCCTCTTTCCGTGTGGATTTAAGAATTTT	0.00044160605508964	0.000794146375078476	105.666666666667	87.2	0.168054701737639	0.471721112599474	no	-0.000352540319988836	neg	no
kidney	Labelled in injury	Cre -ve	17_TGAGAGTGATGATTTCACAGACTAGAGTCTCTGACGCTGTCCTTGATGTCAGCTATAAATCTGACTCA	0.000452351735010883	0.000844734074961334	47.8333333333333	48.4	0.0361517688915578	0.275477205846615	no	-0.000392382339950451	neg	no
kidney	Labelled in injury	Cre -ve	18_TGGGATGAAGCACTGTAGCTCT	0.00134719001033591	0.00133574600683286	27.1666666666667	31.8	0.628069868522479	0.824199989920293	no	1.14440035030498e-05	pos	no
kidney	Labelled in injury	Cre -ve	7_AGTCCATGATGAGCAACACTCACCATCTTTCGTTTGAGTCTCACGACTGTGAGATCAACCCATGCACCGCTCTGAGACT	0.000872566691288447	0.00103104597816545	53.6666666666667	58.8	0.384220533189426	0.661950486455318	no	-0.000158479286877003	neg	no
kidney	Labelled in injury	Cre -ve	8_TACCACAGGGTAGAACCACGGAC	0.000348634900822447	0.00277788971014492	47	58.2	0.383762780104421	0.661950486455318	no	-0.00242925480932247	neg	no
kidney	Labelled in injury	Cre -ve	NA_GACTCTTAGCGGTGGATCACTCGGCTCG	0.00076174980653779	0.00170846147331862	45	62.2	0.204760148586945	0.508869849966726	no	-0.00094671166678083	neg	no
kidney	Labelled in injury	Cre -ve	>ENSMUST00000124910.8|ENSMUSG00000039842.16|OTTMUSG00000020492.3|OTTMUST00000048603.2|Mcph1-202|Mcph1|3878|UTR5:1-432|CDS:433-834|UTR3:835-3878|	0.0011788471022642	0.00129124230677618	34.5	36.8	0.973088759154267	0.990112705255636	no	-0.00011239520451198	neg	no
kidney	Labelled in injury	Cre -ve	>ENSMUST00000207477.2|ENSMUSG00000039057.12|OTTMUSG00000059084.2|OTTMUST00000144937.1|Myo16-203|Myo16|7169|UTR5:1-317|CDS:318-6077|UTR3:6078-7169|	0.000434376593718615	0.000510747556153824	87.3333333333333	114.4	0.328845855618524	0.613219892204626	no	-7.6370962435209e-05	neg	no
kidney	Labelled in injury	Cre -ve	11_GATAACTGACGATAACTGCTCCTGGCTGACT	0.000785805511260303	0.000999978904671192	48.5	35.2	0.797789060950105	0.91481490112102	no	-0.000214173393410889	neg	no
kidney	Labelled in injury	Cre -ve	16_TGGAGAGAAAGGCAGTTCCTGAA	0.000128212662592068	0.00162570389072918	45.1666666666667	43.6	0.0136212839653632	0.204178833872557	no	-0.00149749122813711	neg	no
kidney	Labelled in injury	Cre -ve	18_ACTGGACTTGGAGTCAGAAGGCAT	0.00147076144210415	0.0041845642	56.3333333333333	56.6	0.0770568825667535	0.347952506993974	no	-0.00271380275789585	neg	no
kidney	Labelled in injury	Cre -ve	2_AATCTGACAACAGGAAATAAACCTCCTTATTCACCCCA	0.000387893304074225	0.000753127142385996	82.3333333333333	139.6	0.0473575733638683	0.300689570616002	no	-0.000365233838311771	neg	no
kidney	Labelled in injury	Cre -ve	2_CATTATTACTTTTGGTACGCGA	0.000284114179978777	0.000580157582446702	72.8333333333333	95.2	0.00823277728838631	0.201544021845929	no	-0.000296043402467925	neg	no
kidney	Labelled in injury	Cre -ve	4_ATGTAAACATCCTACACTCTCAGC	0.000691291484692848	0.000363259459817884	44	51.2	0.272221297601891	0.57115406452114	no	0.000328032024874964	pos	no
kidney	Labelled in injury	Cre -ve	4_TAAACATCCTACACTCTCAGCT	0.000831875803920517	0.00109819956931688	50.6666666666667	59.4	0.471500464062925	0.720287494835433	no	-0.000266323765396363	neg	no
kidney	Labelled in injury	Cre -ve	9_GAGGTAGTAGTTTGTACAGTTA	0.00026604524817233	0.000315348035977914	65.1666666666667	65.4	0.918625987294543	0.96722358055042	no	-4.9302787805584e-05	neg	no
kidney	Labelled in injury	Cre -ve	MT_GAATTGATCAGGACATAGGGTTTGATAGTTAATATTATATGT	0.000552882615811737	0.000456107014159752	38.5	46.2	0.891388642139575	0.955106179565911	no	9.67756016519846e-05	pos	no
kidney	Labelled in injury	Cre -ve	MT_GCCTACACCCAGAAGATTTCATGACCAATGAACACTCTGACCA	0.000650873771575585	0.000750463210254142	94.6666666666667	128	0.486188768668287	0.728260767269624	no	-9.95894386785571e-05	neg	no
kidney	Labelled in injury	Cre -ve	Mus musculus (house mouse) mmu-miR-126b-5p	0.00111002242858606	0.000786490716265702	48.3333333333333	57.6	0.301618034085811	0.584140154691453	no	0.000323531712320358	pos	no
kidney	Labelled in injury	Cre -ve	NA_ACCGGGGGAACTGAAACATCTA	0.000330976740159367	0.000161263619738474	63.5	75.2	0.406664914574049	0.678198912265742	no	0.000169713120420893	pos	no
kidney	Labelled in injury	Cre -ve	13_ATCACATTGCCAGGGATTACCATT	0.00170880894776734	0.000822237800731542	42.8333333333333	40.4	0.0243943696763051	0.239649981736501	no	0.000886571147035798	pos	no
kidney	Labelled in injury	Cre -ve	15_TCAGTGCATCACAGAACTTTGTTT	0.00307329083333333	0.00208200837987838	44.1666666666667	43.6	0.217156992005314	0.520559711047889	no	0.00099128245345495	pos	no
kidney	Labelled in injury	Cre -ve	16_TGAAATGATGGCAAATCATCTTTCGGGACTGACCTGAAATGAAGAGAATACTCTTGCTGATCA	0.000490398738714473	0.00112083168186945	46.3333333333333	47.6	0.00622529107293298	0.197252806372257	no	-0.000630432943154977	neg	no
kidney	Labelled in injury	Cre -ve	19_TACGGGGATGATATGAAAACTGAACTCTCTCTTTCTGATGGTTTAGTGGAGAAAACAAAAATTCTCTGAGTA	0.000638574015604415	0.000955055928944854	43.5	41.4	0.144933138894048	0.445523856135193	no	-0.000316481913340439	neg	no
kidney	Labelled in injury	Cre -ve	3_AGCAGCACGTAAATATTGGCG	0.00013095154771422	0.000124229351653244	52.3333333333333	51.8	0.985311558565422	0.998357495577786	no	6.72219606097599e-06	pos	no
kidney	Labelled in injury	Cre -ve	3_TAATTTGTGGTAGTGGGGGACTGCGTTCGCGCTCTCCCCTG	0.00045954085668111	0.000990907428707782	74	84.6	0.0122130095412903	0.201544021845929	no	-0.000531366572026672	neg	no
kidney	Labelled in injury	Cre -ve	9_TGAGGTAGTAGTTTGTACAGTAT	0.00211783146700723	0.00120135613370998	45.3333333333333	42.8	0.648936075555686	0.830592476987648	no	0.00091647533329725	pos	no
kidney	Labelled in injury	Cre -ve	MT_GAATTGATCAGGACATAGGGTTTGATAGT	0.00235941981074013	0.00265451829989429	29.5	36.4	0.497131401555718	0.736515884606299	no	-0.00029509848915416	neg	no
kidney	Labelled in injury	Cre -ve	MU069435.1_TCGCTGCGATCTATTGAAAGTCAGCCCTCGANACAAGGGTTTGT	0.000601524277663587	0.000776458090911988	46.3333333333333	48.4	0.293594320941504	0.581588750202925	no	-0.000174933813248401	neg	no
kidney	Labelled in injury	Cre -ve	Mus musculus (house mouse) mmu-miR-146b-5p	0.000291841957671957	0.000242668515973598	37.3333333333333	32.8	0.713995990440794	0.870560314271588	no	4.91734416983586e-05	pos	no
kidney	Labelled in injury	Cre -ve	Mus musculus (house mouse) mmu-miR-374b-5p	0.00082060794326443	0.000371406546727444	74.1666666666667	86.4	0.308881013486719	0.593280044398533	no	0.000449201396536986	pos	no
kidney	Labelled in injury	Cre -ve	NA_ACCCCGTCCGTGCCTCCA	0.000643050246992512	0.00125540844739326	59.8333333333333	70.2	0.281427927929673	0.577145567291601	no	-0.000612358200400748	neg	no
kidney	Labelled in injury	Cre -ve	NA_CGCGACCTCAGATCAGACGTGGCGACCCGCTGAATTTAAG	0.000116950721066915	0.000394331068696646	40	60	0.0167808831791111	0.230363993985111	no	-0.000277380347629731	neg	no
kidney	Labelled in injury	Cre -ve	10_ATTCTGTGATGACTTTACCAAATGACTTTCGTTCTTCTGAGTTTGCTGAAGCCACACTCAGGTGCTGAGAGG	0.000903047990021345	0.00120537746574458	34.5	29.6	0.292229001458354	0.580465803443233	no	-0.000302329475723235	neg	no
kidney	Labelled in injury	Cre -ve	10_TTGCATGATGACTTGAATTGTCGGATACCCCTTCACCCCGTTCATGGGTGAGAAACAGCTAGTCTGAC	0.000423210453020295	0.000612783851892666	48.5	45.8	0.560482604626008	0.777504948072914	no	-0.000189573398872371	neg	no
kidney	Labelled in injury	Cre -ve	18_TGAGATGAAGCACNGTAGCTCT	0.00164399095127498	0.0022548272	34.8333333333333	31.8	0.163207555630724	0.467330424422415	no	-0.00061083624872502	neg	no
kidney	Labelled in injury	Cre -ve	19_TCGAGCCCCAGTGGAACCACCA	0.000215424796335672	0.000552435853706616	73.3333333333333	100.6	0.179894130346094	0.481640838487979	no	-0.000337011057370944	neg	no
kidney	Labelled in injury	Cre -ve	8_CTGACTTGATGAAAGTACTTTTGAACCCTTTTCCATCTGATG	0.0006005336713455	0.00063499248551251	46.8333333333333	43.2	0.942494921541122	0.976760194540843	no	-3.445881416701e-05	neg	no
kidney	Labelled in injury	Cre -ve	8_CTGGAGGATGAAGTAAGGAGTGATCCATCGGCTAAGTGTTTTCCCACTGTGCTGACACTCACATTGCTGACAG	0.000380118908312341	0.000799998198498448	44.3333333333333	34.4	0.117861050107065	0.407054553101359	no	-0.000419879290186107	neg	no
kidney	Labelled in injury	Cre -ve	MT_AAAGGTTTGGTCCTGGCCTTATAATTAATTAGA	0.000337742492884742	0.000852483761584528	50.5	53.8	0.0178633328434744	0.230683457456059	no	-0.000514741268699786	neg	no
kidney	Labelled in injury	Cre -ve	MT_GAATTGATCAGGACATAGGGTTTGAAAAA	0.00236294739438339	0.00027790424474826	41.3333333333333	62.4	0.411009681709704	0.679150739979214	no	0.00208504314963513	pos	no
kidney	Labelled in injury	Cre -ve	Mus musculus (house mouse) mmu-miR-155-5p	0.00189720891113309	0.00117267771499748	46.6666666666667	45.4	0.261125815174864	0.558348434212135	no	0.00072453119613561	pos	no
kidney	Labelled in injury	Cre -ve	NA_CGACTCTTAGCGGTGGATCACTCGGCTCGTGCGTCGATGAAGAACGCAGCTAGCTGCGAGAATTAATGTGAATTGCAGGA	0.000568455455644605	0.000634947297796786	40.5	28.6	0.650335074522255	0.831651009987122	no	-6.6491842152181e-05	neg	no
kidney	Labelled in injury	Cre -ve	NA_GAAATTTCGGTTGGGACAA	0.000453586345849527	0.000335376604138384	72.1666666666667	44.4	0.997547905547714	1	no	0.000118209741711143	pos	no
kidney	Labelled in injury	Cre -ve	NA_GACTCTTAGCGGTGGATCACTCGGCTCGTGCGTCGATGAAGA	0.00102402642498754	0.000957786002670966	40	44.6	0.486626292159896	0.728260767269624	no	6.62404223165741e-05	pos	no
kidney	Labelled in injury	Cre -ve	14_AAAAGCTGGGTTGAGAGGGCGAAT	0.00154214766496462	0.0030425894	48.3333333333333	43.6	0.418258755927684	0.685623710393295	no	-0.00150044173503538	neg	no
kidney	Labelled in injury	Cre -ve	2_AGGTCCCTGGTAGCTC	0.00125500930471147	0.00178681759064856	49.8333333333333	51.6	0.379758477754568	0.658912680972722	no	-0.00053180828593709	neg	no
kidney	Labelled in injury	Cre -ve	4_GTAAACATCCTTGACTGGAAGC	0.000327066478414565	0.000669249844940513	55.1666666666667	76	0.500867732582782	0.73860211275392	no	-0.000342183366525948	neg	no
kidney	Labelled in injury	Cre -ve	9_TGAGGTAGTAGTTTGTACAGTTTA	0.00155448716666666	0.000734105257666688	37.8333333333333	32.4	0.456589889122319	0.712210263997542	no	0.000820381908999972	pos	no
kidney	Labelled in injury	Cre -ve	MT_AAAGGTTTGGTCCTGGCCTTATAATTAATTAG	0.000324469746049565	0.000426705867177996	44	42.4	0.465867827641388	0.717869227353789	no	-0.000102236121128431	neg	no
kidney	Labelled in injury	Cre -ve	MU069435.1_CAGCTCCCTCGCTGCGATCTATTGAAAGTCAGCCCTCGACACAAGGGTTTGT	0.000384566840824882	0.000710458536265788	40.6666666666667	35.2	0.0324284782532542	0.26283910411249	no	-0.000325891695440906	neg	no
kidney	Labelled in injury	Cre -ve	Mus musculus (house mouse) mmu-miR-203b-3p	0.000236130994682073	0.00058116309034058	36.5	34.2	0.302099288594512	0.584140154691453	no	-0.000345032095658507	neg	no
kidney	Labelled in injury	Cre -ve	NA_TAATGGTTCGTTTGTAAAAAAAAAAAAAAAAAA	0.000593277453214215	0.00114641813638118	46.3333333333333	64.8	0.0543857877033602	0.316154748611696	no	-0.000553140683166965	neg	no
kidney	Labelled in injury	Cre -ve	1_ATGTAAACATCCTCGACTGGAAGCT	0.000436596309015107	0.00162014918626716	39.8333333333333	49.8	0.285070695487298	0.579442312240183	no	-0.00118355287725205	neg	no
kidney	Labelled in injury	Cre -ve	MU069435.1_GATCTATTGAAAGTCAGCCCTCGACACAAGGGTTTGT	0.000433471055694008	0.00057002806969691	67.1666666666667	72	0.42971143170719	0.69576884376643	no	-0.000136557014002902	neg	no
kidney	Labelled in injury	Cre -ve	Mus musculus (house mouse) mmu-miR-10a-3p	0.000575582920415888	0.000706927983646518	90.6666666666667	125.2	0.721146028220144	0.870560314271588	no	-0.00013134506323063	neg	no
kidney	Labelled in injury	Cre -ve	NA_CCTCCCGGGGCTACGCCTGTCTGAGCGTCGCT	0.000487229549521155	0.000762601907209304	53	65.8	0.26573574858036	0.56405807070926	no	-0.000275372357688149	neg	no
kidney	Labelled in injury	Cre -ve	NA_CGACTCTTAGCGGTGGATCACTCGGCTCGTGCGTCGATGAAGAACGCAG	0.00103846711445702	0.000800989703539906	55.3333333333333	43.4	0.331071262297546	0.613219892204626	no	0.000237477410917114	pos	no
kidney	Labelled in injury	Cre -ve	NA_TACGCCTGTCTGAGCGTCGCT	0.00102679357938968	0.000790522386381336	41.6666666666667	50.6	0.530329831051956	0.757123074582397	no	0.000236271193008344	pos	no
kidney	Labelled in injury	Cre -ve	X_AATGGCGCCACTAGGGTTGT	0.00082414447828057	0.000461375634050436	37.3333333333333	37	0.205987267049788	0.508869849966726	no	0.000362768844230134	pos	no
kidney	Labelled in injury	Cre -ve	>ENSMUST00000173731.8|ENSMUSG00000019432.16|OTTMUSG00000037268.2|OTTMUST00000096125.1|Ddx39b-203|Ddx39b|2848|UTR5:1-1370|CDS:1371-2657|UTR3:2658-2848|	0.00040916769916965	0.000605912281392232	35.8333333333333	23.8	0.420428058028862	0.686859726852902	no	-0.000196744582222582	neg	no
kidney	Labelled in injury	Cre -ve	1_TGCTATGATGAAGGCTATGTTGGTAGGGACAACTGAGCTTGTTGATGAATACCAACGATTCNGATG	0.000600804629880872	0.000872318898393326	46.8333333333333	44.4	0.316212875962744	0.603377324999777	no	-0.000271514268512454	neg	no
kidney	Labelled in injury	Cre -ve	17_TGAGAGTGATGATTTCACAGACTAGAGTCTCTGACG	0.000531411429927298	0.000939723047250564	34.8333333333333	31.4	0.218392612784632	0.520833235188547	no	-0.000408311617323266	neg	no
kidney	Labelled in injury	Cre -ve	19_TGACCTATGAATTGACAGCCATT	0.00395461205362505	0.0043160972	26.6666666666667	30.2	0.294293956632302	0.582181514208663	no	-0.000361485146374949	neg	no
kidney	Labelled in injury	Cre -ve	2_TGAAATGATGATTCTGTTTATCCATTCGCTGAGT	0.000545825238206823	0.000382713799344118	38.3333333333333	36	0.897610649326546	0.95627642428209	no	0.000163111438862705	pos	no
kidney	Labelled in injury	Cre -ve	9_ATCGCTGCGATCTATTGAAAGTCAGCCCTCGACACAAGGGTTTGT	0.000260997829226165	0.000518935946165708	49.6666666666667	59.8	0.070762357739914	0.334213160351822	no	-0.000257938116939543	neg	no
kidney	Labelled in injury	Cre -ve	Mus musculus (house mouse) mmu-let-7b-3p	0.000691295747179002	0.000448293945285954	46.8333333333333	61.6	0.286790945273757	0.579442312240183	no	0.000243001801893048	pos	no
kidney	Labelled in injury	Cre -ve	NA_CGCGACCTCAGATCAG	0.000274122833333333	0.00102334097187758	52	73.6	0.0111168064604701	0.201544021845929	no	-0.000749218138544247	neg	no
kidney	Labelled in injury	Cre -ve	10_GAGTTATGATGTGTAAATCCTATTCCATTGCTGAAATGCAGTGTGGAACATAATGAACTGAAC	0.000532225655910313	0.000848886796667652	41.8333333333333	46.2	0.277171507447698	0.573267954237487	no	-0.000316661140757339	neg	no
kidney	Labelled in injury	Cre -ve	10_TCAAGTAATCCAGGATAGGCTT	0.00132028241764451	0.00088094473099446	54.3333333333333	63.6	0.287711983473011	0.579442312240183	no	0.00043933768665005	pos	no
kidney	Labelled in injury	Cre -ve	11_AGCTCGGTCTGAGGCCCCTCAGTTT	0.00109764959545112	0.00179789470770015	37.1666666666667	30.4	0.427293353901515	0.693397920282146	no	-0.00070024511224903	neg	no
kidney	Labelled in injury	Cre -ve	11_TCACGTCGGGGTCACCA	0.00202220414450562	0.00104167464109589	88.1666666666667	104.8	0.378344051736639	0.65744284697373	no	0.00098052950340973	pos	no
kidney	Labelled in injury	Cre -ve	13_CGCGGGAGACCGGGGTTCGATTCCCCGACGGGGAGCCA	0.00103645459405439	0.000463084398411392	68.6666666666667	73.4	0.226098552878193	0.527684263057614	no	0.000573370195642998	pos	no
kidney	Labelled in injury	Cre -ve	15_GAATTGATCAGGACATAGGACA	0.000140011019343758	0.00100545536546437	37.8333333333333	33.8	0.0682693103540742	0.333099252532966	no	-0.000865444346120612	neg	no
kidney	Labelled in injury	Cre -ve	17_TCTTAGATCGATGTGGTGCTCCGGAGTTCTCTTCGGGCCAGGGCCTAAGCCGCGCCAGGCGAGGGACGGACATTC	0.000812853172321737	0.000872552965792994	65	53.8	0.908744802794799	0.963057538821893	no	-5.96997934712574e-05	neg	no
kidney	Labelled in injury	Cre -ve	18_GATTCCTGGAAATACTGTTCT	0.000454944164232998	0.000197732761257006	40.6666666666667	35.2	0.483480341311781	0.726970440814198	no	0.000257211402975992	pos	no
kidney	Labelled in injury	Cre -ve	18_TGAGATGAAGCACTGTANCTCT	0.00099983112086087	0.0015971448496124	30	27	0.115724215571848	0.40233662603073	no	-0.00059731372875153	neg	no
kidney	Labelled in injury	Cre -ve	19_GTAACAGCAACTCCATGTGGAA	0.000752207956728885	0.00130807872160352	41.5	49.6	0.799659531789236	0.916237162507132	no	-0.000555870764874635	neg	no
kidney	Labelled in injury	Cre -ve	8_GCTGGAGGATGAAGTAAGGAGTGATCCATCGGCTAAGTGTTTTCCCACTGTGCTGACACTCACATTGCTGACAGTG	0.000906409237613627	0.000647309563187848	48.3333333333333	44.8	0.442672000094697	0.704206879800536	no	0.000259099674425779	pos	no
kidney	Labelled in injury	Cre -ve	MT_TAAATCCTTCCCGTACTACCA	0.000257658601691857	0.000638487092233094	80.6666666666667	72	0.129988699942357	0.420237448944651	no	-0.000380828490541237	neg	no
kidney	Labelled in injury	Cre -ve	MU069435.1_AGGAGCCTCGGTTGGCCCCGGATAGCCGGGTCCCCGTC	0.000827828598002317	0.000526277478051014	35.5	36.8	0.378110124034075	0.65744284697373	no	0.000301551119951303	pos	no
kidney	Labelled in injury	Cre -ve	Mus musculus (house mouse) mmu-miR-149-5p	0.001360292931857	0.00123366601578629	50.8333333333333	49.8	0.993882788698885	1	no	0.00012662691607071	pos	no
kidney	Labelled in injury	Cre -ve	Mus musculus (house mouse) mmu-miR-450a-5p	0.000260932694501102	0.000591711844687998	31.8333333333333	36.2	0.172672365707744	0.473817928916616	no	-0.000330779150186897	neg	no
kidney	Labelled in injury	Cre -ve	NA_ACTGGACTTGGAGTCAGAAGGCAA	0.000132479256454665	0.00105147987425569	37	31.2	0.14893125114969	0.451610525322935	no	-0.000919000617801025	neg	no
kidney	Labelled in injury	Cre -ve	NA_GAAATTTCGGTTGGGAAAAAAAA	0.000861612025578333	0.000836140496953246	50.6666666666667	34.2	0.638260976586854	0.827296339308702	no	2.54715286250873e-05	pos	no
kidney	Labelled in injury	Cre -ve	NA_GACTCTTAGCGGTGGATCACTCGGCTCGTGCGTCGATGAAGAACGCAGCTAGCTGCGAGAATTAATGTGA	0.000450028585644845	0.00048932004248279	30.1666666666667	19.6	0.781622544516434	0.90556109938398	no	-3.9291456837945e-05	neg	no
kidney	Labelled in injury	Cre -ve	>ENSMUST00000218022.2|ENSMUSG00000020608.8|OTTMUSG00000065715.1|OTTMUST00000159939.1|Smc6-205|Smc6|5272|UTR5:1-189|CDS:190-465|UTR3:466-5272|	0.000169157800157877	0.000215573081344522	59.8333333333333	65.2	0.790706797159718	0.913175284408443	no	-4.64152811866453e-05	neg	no
kidney	Labelled in injury	Cre -ve	1_GGCAATGATGATTTTTCTTATTTGTTCACCTGACAATATATGAAGGTGTTCAGTCACTACCTCATCTGATG	0.000444439065457082	0.000852011274826048	30.3333333333333	23.4	0.219580999429559	0.520833235188547	no	-0.000407572209368966	neg	no
kidney	Labelled in injury	Cre -ve	10_GTACATGATGAAAACAGTCTCCCTCTTCTGAATCTCGCTGAGGAAACTGCACGTCACCCTCNTGAAA	0.0006614937701526	0.000799746141066236	40.8333333333333	39.2	0.267393396432965	0.565321519055855	no	-0.000138252370913636	neg	no
kidney	Labelled in injury	Cre -ve	16_TGGAGAGAAAGGCAGTTCCTGAT	0.0050357975	0.0059830066	35.8333333333333	33.6	0.336774468535374	0.619957243144256	no	-0.0009472091	neg	no
kidney	Labelled in injury	Cre -ve	18_ATGAGATGAAGCACTGTAGCTC	0.00026864442153011	0.000470210025968784	36.1666666666667	38	0.618369150837861	0.81870467059093	no	-0.000201565604438674	neg	no
kidney	Labelled in injury	Cre -ve	18_TGAGATGAAGCNCTGTAGCTCT	0.00132348895068825	0.000965470141440276	30	27.6	0.396838290562015	0.675919409099672	no	0.000358018809247974	pos	no
kidney	Labelled in injury	Cre -ve	19_CTGACCTATGAATTGACAGCCAAA	0.000467591258720863	0.000553579924568564	43	37.6	0.722672833098904	0.870560314271588	no	-8.59886658477006e-05	neg	no
kidney	Labelled in injury	Cre -ve	2_ATACCCTGTAGAACCGAATTTGT	0.000259644505204267	0.000186437754768694	39.5	42	0.631607823873976	0.825671563996771	no	7.32067504355727e-05	pos	no
kidney	Labelled in injury	Cre -ve	2_TGCAATGATGTCAATCTTTGACTGAAGTGACCTTGAAGTGCAATTACTGAGCTTTTTAACCCTGAGCA	0.000400120922354465	0.000752943030851428	42.3333333333333	48.8	0.0809385068006911	0.352261262204876	no	-0.000352822108496963	neg	no
kidney	Labelled in injury	Cre -ve	2_TTGCAATGATGTCAATCTTTGACTGAAGTGACCTTGAAGTGCAATTACTGAGCTTTTTAACCCTGAGCAAT	0.00104806831504083	0.00142590931460877	37.3333333333333	42.4	0.128005159177857	0.418246070662033	no	-0.00037784099956794	neg	no
kidney	Labelled in injury	Cre -ve	MT_GAATTGATCAGGACATAGGGTT	0.00760206783333333	0.00514345823088137	43.8333333333333	58.2	0.326821742685177	0.613219892204626	no	0.00245860960245196	pos	no
kidney	Labelled in injury	Cre -ve	Mus musculus (mouse) nuclear encoded rRNA 5S 120 (ENSMUSG00000118867.1, ENSMUSG00000119767.1, ENSMUSG00000119904.1)	0.000448683466927942	0.000651758790269178	107.333333333333	84.2	0.0897098393162316	0.360193529320857	no	-0.000203075323341236	neg	no
kidney	Labelled in injury	Cre -ve	NA_AGGGAAACCGAGTCTTAACTGGG	0.000415655085818867	0.000443211309866254	56.5	64	0.865335120262195	0.94239033689193	no	-2.75562240473872e-05	neg	no
kidney	Labelled in injury	Cre -ve	18_TGCCAATGATGACATGACCACTGCGCAATCTGAGT	0.000671983696969697	0.000225734275265202	32.8333333333333	27.8	0.478385264441157	0.72304799843809	no	0.000446249421704495	pos	no
kidney	Labelled in injury	Cre -ve	4_CTCGGTGATGAGAACTTTGTCCAGTTCTGCTGCTGATCTCTTAAGTGAGGATGAAGTTATCTGAGG	0.000577172263145052	0.000957517928142568	40.1666666666667	43	0.0574745308913716	0.318791181850997	no	-0.000380345664997516	neg	no
kidney	Labelled in injury	Cre -ve	5_TGCCAATGATGACACCACACTAACTGAGCAGTTAGTAGTTGGTCCTTTGATTGCATGTGATGTAATCATTGTTTCAAGACGGGACTGAAG	0.000421278187207423	0.000729029019714872	36.1666666666667	32.8	0.208237662125311	0.508869849966726	no	-0.000307750832507449	neg	no
kidney	Labelled in injury	Cre -ve	7_CGTCTGTGATGTTCTGCTATTACCTACATTGTTTGAGCCTCATGAAAACCCCACTGGCTGAGA	0.000339313906573232	0.00066746897519828	39	30.4	0.0283878660611596	0.244236433449267	no	-0.000328155068625048	neg	no
kidney	Labelled in injury	Cre -ve	Mus musculus (house mouse) mmu-miR-342-3p	0.000522929393698882	0.00114653991544192	54	77.4	0.0351215237339835	0.274552126393613	no	-0.000623610521743038	neg	no
kidney	Labelled in injury	Cre -ve	Mus musculus (house mouse) mmu-miR-497a-5p	0.000474370701651798	0.000443382608521756	51	61.8	0.812675879054511	0.921439647065818	no	3.09880931300423e-05	pos	no
kidney	Labelled in injury	Cre -ve	Mus musculus (house mouse) tRNA Ser	0.000536705306379577	0.000931036609499122	80.3333333333333	137.2	0.422637819900866	0.688147133410816	no	-0.000394331303119545	neg	no
kidney	Labelled in injury	Cre -ve	Mus musculus RIKEN cDNA 3110039M20 gene (3110039M20Rik)	0.00106786932032138	0.00069812117238096	49.6666666666667	89.8	0.465949913013225	0.717869227353789	no	0.00036974814794042	pos	no
kidney	Labelled in injury	Cre -ve	NA_CGATACGACTCTTAGCGGTGGATCACTCGGCTCGTGCGTCGATGAAGAACGCAGCTAGCTGCGAGAATTAATGTGAATTGCAGGACA	0.00040817964237529	0.000655435071970628	34.6666666666667	24.6	0.147369651500536	0.450158557314662	no	-0.000247255429595338	neg	no
kidney	Labelled in injury	Cre -ve	NA_GACTCTTAGCGGTGGATCACTCGGCTCGTGCGTCGATGAAGAACGCAGCTAGCTGCGAGAATTAATGTGAATTGCAGGACAC	0.000297294124830078	0.000507539578957362	40	30.4	0.121511981222226	0.408977825687772	no	-0.000210245454127284	neg	no
kidney	Labelled in injury	Cre -ve	1_AGCCCATGATGGTATGAGAGTAGTGGACAGAAGGGATTTCTGAAAAACACTTTTCTGAGGCTT	0.00104834847083171	0.000774132660295462	34	27.6	0.397691168856728	0.675919409099672	no	0.000274215810536248	pos	no
kidney	Labelled in injury	Cre -ve	11_AGTCAATGATGGTCATGCCCAAGATGTCTGAACCTGTCTGAAGCATCTTTTTGATGTAGTCTATGTGGTTCTGAGACT	0.000780534007340753	0.000874425500130372	30.8333333333333	28.8	0.834830131381254	0.927583582640579	no	-9.38914927896187e-05	neg	no
kidney	Labelled in injury	Cre -ve	12_CAACTGTGATGAAAGATTTGGTCTATACAGTAATATATTTATTACTACATGAGGACAACAGTCCCTCTAAACTGATG	0.000664149917469239	0.000609249374324646	44	44	0.914804808728565	0.966661476665213	no	5.4900543144593e-05	pos	no
kidney	Labelled in injury	Cre -ve	13_ATCACATTGCCAGGGATTACCACA	0.000674197173587187	0.00019591049779729	40.6666666666667	31.8	0.16595374964998	0.468896825635899	no	0.000478286675789897	pos	no
kidney	Labelled in injury	Cre -ve	18_TGAGATGAAGCACTGTAGCTCTG	0.00250241966666666	0.00478177304004471	28.6666666666667	24.8	0.373322640988732	0.653202310466446	no	-0.00227935337337805	neg	no
kidney	Labelled in injury	Cre -ve	2_TGCAATGATGTCAATCTTTGACTGAAGTGACCTTGAAGTGCAATTACTGAGCTTTTTAACCCTGAGCAA	0.00043957735953124	0.00078531256727027	39	41.8	0.0508373397746091	0.309278209340091	no	-0.00034573520773903	neg	no
kidney	Labelled in injury	Cre -ve	2_TTGCAATGATGACTTATATATCTGTCAATCCCCTGAGAGATCACTGACGACTCCATGTGTCTGAGCAA	0.000466760564589615	0.0007793136880511	43	41.8	0.00493410017910128	0.195355986143639	no	-0.000312553123461485	neg	no
kidney	Labelled in injury	Cre -ve	Mus musculus tRNA-Lys (CTT) (tRNA-Lys-CTT-2-1, tRNA-Lys-CTT-2-2)	0.00102597191684571	0.000559845637012752	89.6666666666667	97.8	0.130059733167189	0.420237448944651	no	0.000466126279832958	pos	no
kidney	Labelled in injury	Cre -ve	X_TGAGGTAGTAGATTGTATAGTAT	0.00117200541651513	0.0023880354	34	27.8	0.172262952466874	0.473817928916616	no	-0.00121602998348487	neg	no
kidney	Labelled in injury	Cre -ve	>ENSMUST00000172532.8|ENSMUSG00000042942.19|OTTMUSG00000037156.7|OTTMUST00000095715.2|Greb1l-202|Greb1l|2974|CDS:1-2974|	0.000959116	0.00105501486326167	33	39	0.966654805439393	0.987713343013969	no	-9.589886326167e-05	neg	no
kidney	Labelled in injury	Cre -ve	1_TGTAATGATGTTGATCAAATGTCTGAGCTGAAAATAACTTGTAGACAATTTTTAACACTGAAG	0.000749136043941617	0.000844708947474018	30.1666666666667	29.8	0.329996733221494	0.613219892204626	no	-9.55729035324013e-05	neg	no
kidney	Labelled in injury	Cre -ve	11_TAACAGTCTACAGCCATGGTCG	0.000473837699854563	0.00079163715568807	49.8333333333333	39.2	0.166081062725233	0.468896825635899	no	-0.000317799455833507	neg	no
kidney	Labelled in injury	Cre -ve	12_AATTTGTGGTAGTGGGGGACTGCGTTCGCGCTCTCCCCTG	0.000498378378248018	0.00105444509324009	60	69	0.00207801360145181	0.162517693367002	no	-0.000556066714992072	neg	no
kidney	Labelled in injury	Cre -ve	13_CCGGGGTTCGATTCCCCGACGGGGAGCCA	0.000323450579408638	0.000268274962881342	76.5	84.4	0.995036330147599	1	no	5.51756165272963e-05	pos	no
kidney	Labelled in injury	Cre -ve	14_AAAAGCTGGGTTGAGAGGGCGAA	0.000835255931517183	0.000332984131358544	45	45	0.565426301030048	0.780750087082327	no	0.000502271800158639	pos	no
kidney	Labelled in injury	Cre -ve	19_TACGGGGATGATATGAAAACTGAACTCTCTCTTTCTGATGGTTTAGTGGAGAAAACAAAAATTCTCTGAGTAG	0.00116271338170617	0.00134437531933815	33.8333333333333	29.2	0.577427135204274	0.784797903081385	no	-0.00018166193763198	neg	no
kidney	Labelled in injury	Cre -ve	2_CTACAATGATGGTAATATTTTTCGTCAACAGAGTTCACCTAGTGAGTGTTGACACCTTGGGTCTGAGTG	0.000491799797476223	0.00058489150505992	46	33.2	0.553504909121227	0.770139844844272	no	-9.30917075836967e-05	neg	no
kidney	Labelled in injury	Cre -ve	MT_GAATCTGACAACAGGAAATAAACCTCCTTATTCACCA	0.000439466590264212	0.000452490781620446	42	48.4	0.561719683859529	0.777504948072914	no	-1.30241913562343e-05	neg	no
kidney	Labelled in injury	Cre -ve	MT_GAATTGATCAGGACATAGGA	0.000289478377425043	0.000370505000691084	48.3333333333333	58.6	0.841363533981327	0.930896062738376	no	-8.10266232660407e-05	neg	no
kidney	Labelled in injury	Cre -ve	NA_ACATTGATCATCGACACTTCGAACGCACTTGCGGCCCCGGGTTCCTCCCGGGGCTACGCCTGTCTGAGCGTCGCT	0.000470529342084232	0.00077383897896309	41.8333333333333	38.4	0.0272129015410135	0.241279715237128	no	-0.000303309636878858	neg	no
kidney	Labelled in injury	Cre -ve	NA_CGCACGGGGTCGGCGGCGATGTCGG	7.737542556484e-05	0.000191713457981536	38.1666666666667	36	0.513988891557754	0.751415342154334	no	-0.000114338032416696	neg	no
kidney	Labelled in injury	Cre -ve	NA_GAAATTTCGGTTGGGAAAAAA	0.000300357005450005	0.000826259411558662	65	45	0.0818080670974593	0.352663067572615	no	-0.000525902406108657	neg	no
kidney	Labelled in injury	Cre -ve	NA_GACTCTTAGCGGTGGATCACTCGG	0.000239332185856008	0.000756162968401874	36.5	38.6	0.0552969940156766	0.316542635034621	no	-0.000516830782545866	neg	no
kidney	Labelled in injury	Cre -ve	1_CACAAGTGATGAGTGACAAAGGGACTTAATACTGAACCATGGGGTTGAAATGAAATATGCTGATG	0.000267405290776982	0.000320607781075542	30.8333333333333	25	0.646412039360846	0.830435107722639	no	-5.32024902985603e-05	neg	no
kidney	Labelled in injury	Cre -ve	10_ACGCGGGAGACCGGGGTTCGATTCCCCGACGGGGAGCCA	0.000568172356995003	0.000535010170483712	56.3333333333333	60.6	0.943171467080704	0.976760194540843	no	3.31621865112913e-05	pos	no
kidney	Labelled in injury	Cre -ve	11_TCGAATCCCACTTCTGACACCA	0.00158528031170553	0.00189774334331199	51.5	54.8	0.764484775069627	0.898723581349763	no	-0.00031246303160646	neg	no
kidney	Labelled in injury	Cre -ve	15_TGAAATTTCGGTTGGGAAA	0.00134339646272522	0.00103733468360869	46.1666666666667	37.6	0.958843861016804	0.986080684411328	no	0.00030606177911653	pos	no
kidney	Labelled in injury	Cre -ve	17_TCTTAGATCGATGTGGTGCTCCGGAGTTCTCTTCGGGCCAGGGCCTAAGCCGCGCCAGG	0.00214285517073837	0.00076680519972372	31.1666666666667	25.4	0.0701742263977321	0.334213160351822	no	0.00137604997101465	pos	no
kidney	Labelled in injury	Cre -ve	18_TNAGATGAAGCACTGTAGCTCT	0.00094546441067538	0.00121953976565559	27.6666666666667	25	0.473946971553194	0.720816960776733	no	-0.00027407535498021	neg	no
kidney	Labelled in injury	Cre -ve	19_CTTAATGATGAACAATGTAAATGACAAGCATATGGCTGAGTTGCAATGATGTC	0.000927325973439613	0.000462371214916372	33.8333333333333	33.6	0.201011663965199	0.506535458241592	no	0.000464954758523241	pos	no
kidney	Labelled in injury	Cre -ve	8_TCACATTGCCAGGGATTTCCA	0.000192012029004885	0.0014559184	46.1666666666667	46.8	0.314912153460842	0.60247667254219	no	-0.00126390637099512	neg	no
kidney	Labelled in injury	Cre -ve	9_AACCCGTAGATCCGAACTTGTGA	0.0003987308739862	9.2807424593966e-05	43.6666666666667	54.8	0.0370620129599744	0.275477205846615	no	0.000305923449392234	pos	no
kidney	Labelled in injury	Cre -ve	Mus musculus (house mouse) mmu-miR-221-5p	0.000288482227242543	0.000707103231004428	49.1666666666667	58	0.0548327207684022	0.31637609522721	no	-0.000418621003761885	neg	no
kidney	Labelled in injury	Cre -ve	Mus musculus (house mouse) mmu-miR-574-3p	0.00113093505703422	0.00077933269218843	52	68.2	0.669918196552257	0.841406059859098	no	0.00035160236484579	pos	no
kidney	Labelled in injury	Cre -ve	NA_CGCGACCTCAGATCAGACGTGGCGACCCGCTGAAT	0.00110721900094696	0.000953943257066988	49.3333333333333	74.8	0.663110095074303	0.83840180716351	no	0.000153275743879972	pos	no
kidney	Labelled in injury	Cre -ve	NA_TTCCTCCCGGGGCTACGCCTGTCTGAGCGTCGCT	0.00183420816666666	0.00199752464061302	63.3333333333333	88.8	0.72113712737474	0.870560314271588	no	-0.00016331647394636	neg	no
kidney	Labelled in injury	Cre -ve	>ENSMUST00000205845.2|ENSMUSG00000039257.12|OTTMUSG00000049457.3|-|Vstm2b-203|Vstm2b|1455|UTR5:1-90|CDS:91-948|UTR3:949-1455|	0.000404319748255502	0.000988625749007426	41.3333333333333	37.8	0.193407828566638	0.498064953554099	no	-0.000584306000751924	neg	no
kidney	Labelled in injury	Cre -ve	1_TGTAAACATCCTCGACTGGAAGCTA	0.00401726283333333	0.0039492298	56	71.6	0.795896910883723	0.91481490112102	no	6.80330333333303e-05	pos	no
kidney	Labelled in injury	Cre -ve	11_GACCTGTGATGTCTTCAAAGGAACCACTGATG	0.000260572619824277	0.00111355729334385	29.3333333333333	22.8	0.14918144193677	0.451610525322935	no	-0.000852984673519573	neg	no
kidney	Labelled in injury	Cre -ve	14_TAGCAGCACGTAAATATTGGAA	0.000584651282837127	0.000233773296983814	35.1666666666667	39.8	0.638395111901213	0.827296339308702	no	0.000350877985853313	pos	no
kidney	Labelled in injury	Cre -ve	15_TCCTGCCGCGGTCGCCA	0.000601230198106888	0.00045724377762143	67.6666666666667	71.4	0.819400677290009	0.922142867476527	no	0.000143986420485458	pos	no
kidney	Labelled in injury	Cre -ve	3_CCAATGAACACTCTGACCA	0.00168119691821445	0.000855003492771674	73	127.2	0.729339209876808	0.871925074051954	no	0.000826193425442776	pos	no
kidney	Labelled in injury	Cre -ve	7_TCTACAGTGCACGTGTCTCCA	0.000953235195640697	0.0012297070553389	34.1666666666667	32.4	0.756186771050732	0.893898833420946	no	-0.000276471859698203	neg	no
kidney	Labelled in injury	Cre -ve	8_TACCACAGGGTAGAACCACGGAA	0.000645994833333333	0.0021551721596766	26.6666666666667	35.4	0.273322395083946	0.571799062062621	no	-0.00150917732634327	neg	no
kidney	Labelled in injury	Cre -ve	8_TGGAATGATGACATTCTCCGGAATCGCTGTACTGACTTGATGAAAGTACTTTTGAACCCTTNTCCATCTGATG	0.000657522079050327	0.000594523498275314	35.5	32.2	0.704462886042652	0.867306550640148	no	6.29985807750126e-05	pos	no
kidney	Labelled in injury	Cre -ve	9_ATTGAAAGTCAGCCCTCGACACAAGGGTTTGT	0.000951517745032893	0.000562800854673423	50.1666666666667	56.8	0.281268299941376	0.577145567291601	no	0.00038871689035947	pos	no
kidney	Labelled in injury	Cre -ve	Mus musculus (house mouse) mmu-miR-326-3p	0.000492487955565452	0.0014288152	33	27.8	0.0978716904250741	0.369072462714897	no	-0.000936327244434548	neg	no
kidney	Labelled in injury	Cre -ve	NA_ATTGATCATCGACACTTCGAACGCACTTGCGGCCCCGGGTTCCTCCCGGGGCTACGCCTGTCTGAGCGTCGCT	0.000324846255282648	0.000673488724912026	35.8333333333333	25.8	0.205271769330399	0.508869849966726	no	-0.000348642469629378	neg	no
kidney	Labelled in injury	Cre -ve	NA_CGACTCTTAGCGGTGGATCACTCGGCTCGT	0.00056705957472859	0.000340404882729312	42.1666666666667	28.4	0.476166852366326	0.721194378479832	no	0.000226654691999278	pos	no
kidney	Labelled in injury	Cre -ve	NA_GACCGGGGTTCGATTCCCCGACGGGGAGCCA	0.000666112946596452	0.00047738153165457	54.1666666666667	71.2	0.737849300900459	0.877931983231806	no	0.000188731414941882	pos	no
kidney	Labelled in injury	Cre -ve	>ENSMUST00000029433.9|ENSMUSG00000027843.14|OTTMUSG00000022455.4|OTTMUST00000053696.2|Ptpn22-201|Ptpn22|2743|UTR5:1-127|CDS:128-2536|UTR3:2537-2743|	0.000714799761853418	0.00059501422267186	57.5	98.8	0.952162137268982	0.98302299566589	no	0.000119785539181558	pos	no
kidney	Labelled in injury	Cre -ve	1_TGTAAACATCCTCGACTGGAGGCT	0.00135942616260349	0.00174946203875408	29.5	41.2	0.802313469888418	0.917109894039119	no	-0.00039003587615059	neg	no
kidney	Labelled in injury	Cre -ve	10_TTCATGGGTGAGAAACAGCTAGTCTGACA	0.000559827450495253	0.000735616012684724	32.1666666666667	30.4	0.470169425274076	0.720287494835433	no	-0.000175788562189471	neg	no
kidney	Labelled in injury	Cre -ve	11_ACCCTGTAGATCCGAATTTGTGAA	0.000435608435575448	0.00039061525102227	46.8333333333333	55.4	0.457009749869124	0.712210263997542	no	4.49931845531783e-05	pos	no
kidney	Labelled in injury	Cre -ve	11_CCCTGTAGATCCGAATTTGTGA	0.00058986162052647	0.000174748798602008	37.6666666666667	33	0.408364005953872	0.678198912265742	no	0.000415112821924462	pos	no
kidney	Labelled in injury	Cre -ve	14_CTGCTGTGCTGAGTTTGTTCAATCCAACCCTGAGC	0.000188536743511282	0.000698070857238708	28	22.2	0.113429844354958	0.398374380898813	no	-0.000509534113727426	neg	no
kidney	Labelled in injury	Cre -ve	19_CTACGGGGATGATATGAAAACTGAACTCTCTCTTTCTGATGGTTTAGTGGAGAAAACAAAAATTCTCTGAGTAG	0.00154718478341504	0.00128155341818181	32	27.8	0.538209304555853	0.762173183372412	no	0.00026563136523323	pos	no
kidney	Labelled in injury	Cre -ve	6_TTTGGCAATGGTAGAACTCACACCGT	0.000468315605215365	0.00376181785868845	31	23	0.192881698831212	0.498064953554099	no	-0.00329350225347308	neg	no
kidney	Labelled in injury	Cre -ve	8_GGAATGATGACATTCTCCGGAATCGCTGTACTGACTTGATGAAAGTACTTTTGAACCCTTTTCCATCTGATG	0.000646252979937877	0.000680200196673394	33.1666666666667	31.2	0.633616864346318	0.825671563996771	no	-3.39472167355173e-05	neg	no
kidney	Labelled in injury	Cre -ve	9_TTCAAGTAATTCAGGATAGGTAT	0.00597000166666666	0.0052094066	38.1666666666667	40.6	0.340052939489203	0.622716591961336	no	0.00076059506666666	pos	no
kidney	Labelled in injury	Cre -ve	MT_GAATTGATCAGGACATAGGGTTTGATAAA	0.000939396452835707	0.00153683331991712	31.6666666666667	46.6	0.0601213627806034	0.32376467215925	no	-0.000597436867081413	neg	no
kidney	Labelled in injury	Cre -ve	MU069435.1_TCGCTGCGATCTATTGAAAGTCAGCCCTCGACACAAGGGTTTNT	0.000637249011821438	0.000618560474820994	37	39.6	0.592488119744303	0.794661041334463	no	1.86885370004443e-05	pos	no
kidney	Labelled in injury	Cre -ve	NA_GACTCTTAGCGGTGGATCACTCGGCTCGTGCGTCGATGAAGAACGCA	0.0010295118496802	0.0011186820103615	43.6666666666667	39	0.73505235361066	0.876037805040902	no	-8.91701606813e-05	neg	no
kidney	Labelled in injury	Cre -ve	NA_GCGGTGGAGCATGTGGTTTAAT	0.00040726583484806	0.000293704980632818	54.6666666666667	53.8	0.351243380234381	0.632064201560383	no	0.000113560854215242	pos	no
kidney	Labelled in injury	Cre -ve	1_TGTAAACATCCNCGACTGGAAGCT	0.000804969399116625	0.00154923661471465	37.1666666666667	41.6	0.210911652592159	0.511511158129745	no	-0.000744267215598025	neg	no
kidney	Labelled in injury	Cre -ve	11_GAACAGGCGGACATTCG	0.0005406975	0.00047065498077506	45.3333333333333	56.2	0.708169063444881	0.86892642890199	no	7.004251922494e-05	pos	no
kidney	Labelled in injury	Cre -ve	15_TTGAAATTTCGGTTGGGACA	0.000653563993807528	0.000698589897017266	40.8333333333333	27.4	0.817475358050802	0.921439647065818	no	-4.50259032097377e-05	neg	no
kidney	Labelled in injury	Cre -ve	17_TTGCTGTGATGACTGTCATTGGGTTTCGCATATTGCTGAGTTCCCATGATGCCTCTTCTCTTGGCTGTCTGAGCA	0.000656085148096485	0.000983963561420314	30.6666666666667	23.4	0.0859561163298856	0.353428735705263	no	-0.000327878413323829	neg	no
kidney	Labelled in injury	Cre -ve	2_GCCAGTGATGCTTAGGAATTTCTTCACCTGAATCAACTATGTGGTCACACTGTTGTCTGAGGCAA	0.000613158103135483	0.000944552421277596	33	26.8	0.169490360267105	0.473817928916616	no	-0.000331394318142113	neg	no
kidney	Labelled in injury	Cre -ve	4_GCAGTCCACGGGCATATACACA	0.000627530416007338	0.000308116033922484	39.8333333333333	26.6	0.482220228327392	0.726802874462537	no	0.000319414382084854	pos	no
kidney	Labelled in injury	Cre -ve	5_GCATGTGATGTAATCATTGTTTCAAGACGGGACTGAAG	0.000334674271576093	0.00053945270334284	32.3333333333333	33.6	0.301280168467832	0.584140154691453	no	-0.000204778431766747	neg	no
kidney	Labelled in injury	Cre -ve	9_AACCCGTAGATCCGAACTTGTGT	0.00448789737056128	0.00179293245454676	38.8333333333333	46.2	0.350961275759723	0.632064201560383	no	0.00269496491601452	pos	no
kidney	Labelled in injury	Cre -ve	9_CAACGGAATCCCAAAAGCAGCTGA	0.000168350166666667	0.0002710028	34.1666666666667	34.4	0.80153662838216	0.916942767637813	no	-0.000102652633333333	neg	no
kidney	Labelled in injury	Cre -ve	MU069435.1_TCTGGGTCGGGGTTTCGTACGTAGCAGAGCAGCTCC	0.000488070034343218	0.000401443664133904	35.8333333333333	33.2	0.979054361779538	0.994790385763416	no	8.66263702093143e-05	pos	no
kidney	Labelled in injury	Cre -ve	NA_GACTCTTAGCGGTGGATCACTCGGCTCGTGC	0.00110888855405613	0.000889343921981718	31.6666666666667	25.8	0.9715208632136	0.989767384154065	no	0.000219544632074412	pos	no
kidney	Labelled in injury	Cre -ve	NA_GGTAAAATGGCTGAGTAAGCATTAGACTGTACCACCA	0.000399145779754437	0.00022125018681084	27.8333333333333	39	0.469590649330345	0.720287494835433	no	0.000177895592943597	pos	no
kidney	Labelled in injury	Cre -ve	NA_TGAAATTTCGGTTGGGACA	0.000539416392974157	0.00115859460060882	48	35.4	0.907087094368645	0.963057538821893	no	-0.000619178207634663	neg	no
kidney	Labelled in injury	Cre -ve	NA_TTTGCCGGATCAAGAGCTACC	0.000315544919284207	0.000769594327289932	32.1666666666667	33.4	0.0784926068776559	0.349016056269455	no	-0.000454049408005725	neg	no
kidney	Labelled in injury	Cre -ve	1_GACAACTGAGCTTGTTGATGAATACCAACGATTCTGATG	0.000719555414910936	0.000372676879671854	41.1666666666667	39.6	0.817060663699332	0.921439647065818	no	0.000346878535239083	pos	no
kidney	Labelled in injury	Cre -ve	1_TGTCAATGATGCATCTTATTGGAACTGAATTTAAGTGATCTAACCCATTCGTCACTACCACTGAGAC	0.000444922355372722	0.00105336162664304	30.3333333333333	26.8	0.125508756057194	0.416643222162466	no	-0.000608439271270318	neg	no
kidney	Labelled in injury	Cre -ve	10_GTTCATGGGTGAGAAACAGCTAGTCTGACA	0.00016992813579121	0.00078969046237805	35.8333333333333	35.2	0.0118168682787985	0.201544021845929	no	-0.00061976232658684	neg	no
kidney	Labelled in injury	Cre -ve	10_TGAGGTAGTAGTTTGTGCTGTAT	0.00330747784973312	0.00181409576632624	29.5	26.8	0.404977543295739	0.676824537875867	no	0.00149338208340688	pos	no
kidney	Labelled in injury	Cre -ve	17_ATCGATGTGGTGCTCCGGAGTTCTCTTCGGGCCAGGGCCTAAGCCGCGCCAGGCG	0.000843638152947065	0.00067783781935791	63.6666666666667	67.4	0.511592473563564	0.749343822131707	no	0.000165800333589155	pos	no
kidney	Labelled in injury	Cre -ve	17_TTGCTGTGATGACTGTCATTGGGTTTCGCATATTGCTGAGTTCCCATGATGC	0.00111140690407399	0.00041201658529024	27.1666666666667	21	0.0829700461797371	0.352663067572615	no	0.00069939031878375	pos	no
kidney	Labelled in injury	Cre -ve	18_TGCAGTGATGACTATCTTAGGACACCTTTGGATTTACCGTGAAAAGAAGTAACCTCTGAGCAG	0.0010326720338065	0.00087270611712837	36.3333333333333	33.2	0.738540694169687	0.878036115554149	no	0.00015996591667813	pos	no
kidney	Labelled in injury	Cre -ve	19_GTTCGGCTGATGATTGCTGTTGAGACTTGGAAATCTGATT	0.000341481677895008	0.000661336284209678	27.3333333333333	26.2	0.0723575058214814	0.336127199566882	no	-0.00031985460631467	neg	no
kidney	Labelled in injury	Cre -ve	19_TCGGCTGATGATTGCTGTTGAGACTTGGAAATCTGATT	0.000553839272062433	0.00129968164364645	27.3333333333333	22.6	0.109225923237662	0.389251206832256	no	-0.000745842371584017	neg	no
kidney	Labelled in injury	Cre -ve	19_TTCGGCTGATGATTGCTGTTGAGACTTGGAAATCTGATT	0.000745432048971417	0.000444066533179768	25.6666666666667	23.2	0.141051784125095	0.440088418993224	no	0.000301365515791649	pos	no
kidney	Labelled in injury	Cre -ve	6_AAACCATTCGTAGACGACCTGCTTC	0.00045749708393914	0.000951136741082656	34.8333333333333	38	0.094293796868796	0.367568848920186	no	-0.000493639657143516	neg	no
kidney	Labelled in injury	Cre -ve	7_TCGACTCCCGGTGTGGGAACCA	0.000594980985935358	0.000751493017413692	154.5	232	0.581883035931763	0.787082687957232	no	-0.000156512031478334	neg	no
kidney	Labelled in injury	Cre -ve	9_TCGCTGCGATCTATTGAAGGTCAGCCCTCGACACAAGGGTTTGT	0.000549535134285812	0.000566456338067074	26.3333333333333	37.6	0.994955042856124	1	no	-1.69212037812624e-05	neg	no
kidney	Labelled in injury	Cre -ve	9_TCGCTGTGATGATGGATTCCAAAACCATTCGTAGTTTCCACCAGA	0.000608052055158943	0.000736901053890608	37.5	27.2	0.518370008296964	0.752775767042742	no	-0.000128848998731665	neg	no
kidney	Labelled in injury	Cre -ve	MU069435.1_AGCTCCCTCGCTGCGATCTATTGAAAGTCAGCCCTCGACACAAGGGTTTGT	0.00061575222427322	0.00129712533317492	66.5	74.4	0.387413525564182	0.666626350497421	no	-0.0006813731089017	neg	no
kidney	Labelled in injury	Cre -ve	1_ACCATGATGATAACATAGTTCAGCAGACTTAACTCTGATGAACAATCATGTCTTTCGCTCCTATCTGATG	0.000565815741003572	0.00077744984778401	38	36	0.402789306145642	0.676824537875867	no	-0.000211634106780438	neg	no
kidney	Labelled in injury	Cre -ve	1_CTTGTTGATGAATACCAACGATTCTGATG	0.000299779191864902	0.000562802186582808	39.6666666666667	40.8	0.451227134334584	0.706226322198584	no	-0.000263022994717906	neg	no
kidney	Labelled in injury	Cre -ve	11_GAGCAATGATGACCCCAACATGCCATCTGAGTGGCTTTGCTGAAATCCAGAGGCTGTTTCTGAGCTGT	0.0010404472780687	0.0015308618	26.5	22.8	0.163276379371793	0.467330424422415	no	-0.0004904145219313	neg	no
kidney	Labelled in injury	Cre -ve	11_GCTGAGGATGATTTAAGTTATCCCTGTCTGAAATGACACTTTTGTGAAGAGTCATGGTTTACTGAGG	0.000515153832893907	0.000629186740684694	23.6666666666667	17.4	0.479830454942603	0.724479212343245	no	-0.000114032907790787	neg	no
kidney	Labelled in injury	Cre -ve	12_GGTGGTGTCGATGGTAGAACA	0.00066830915777038	0.000621941411848294	43	49.2	0.94155431133863	0.976760194540843	no	4.6367745922086e-05	pos	no
kidney	Labelled in injury	Cre -ve	13_TATGTGTTCCTGGCTGGCTTGGA	0.000332714241557895	0.00149176963939288	29.3333333333333	26.2	0.0658600007562264	0.331647699352681	no	-0.00115905539783498	neg	no
kidney	Labelled in injury	Cre -ve	15_TGTAAACATCCCCGACTGGAAAA	0.000355957795388243	0.000302839010596036	42	50.2	0.576942813207983	0.784797903081385	no	5.31187847922074e-05	pos	no
kidney	Labelled in injury	Cre -ve	16_GCCCTCTTTCCGTGTGGATTTAAGAATTTTT	0.000529066614146048	0.000497655112342162	106.666666666667	103.8	0.577533532528942	0.784797903081385	no	3.14115018038864e-05	pos	no
kidney	Labelled in injury	Cre -ve	18_CTGCAGTGATGACTATCTTAGGACACCTTTGGATTTACCGTGAAAAGAAGTAACCTCTGAGCA	0.000284549058197468	0.000954742951271412	26.5	22.4	0.0403559047839013	0.28210329594131	no	-0.000670193893073944	neg	no
kidney	Labelled in injury	Cre -ve	18_TGAGATGAAGCACTGTAGCTTA	0.00011103265689845	0.000623573927272726	30.1666666666667	29.2	0.208220304486259	0.508869849966726	no	-0.000512541270374276	neg	no
kidney	Labelled in injury	Cre -ve	19_TTCCCTTTGTCATCCTATGCCTGT	0.00175724229217396	0.000517309434594322	30.8333333333333	30	0.139938905907377	0.437572406858766	no	0.00123993285757964	pos	no
kidney	Labelled in injury	Cre -ve	2_TCGTACCGTGAGTAATAATGCT	0.00436931241041628	0.0029033522	35.6666666666667	30.4	0.712090802465336	0.870560314271588	no	0.00146596021041628	pos	no
kidney	Labelled in injury	Cre -ve	6_ATGGCACTGGTAGAATTCACTG	0.000708244461231455	0.00141939150064451	40	28.8	0.101086430851371	0.373994072411942	no	-0.000711147039413055	neg	no
kidney	Labelled in injury	Cre -ve	7_GCTTGTGATGAGACATCTCCCACTCATGTTCGAGTTGCTCGACTATGAGATGACTCTACATGCACTACCATCTGAGG	0.000525264174520583	0.000807457174982318	36.8333333333333	36.4	0.0985373106464392	0.370215115451996	no	-0.000282193000461735	neg	no
kidney	Labelled in injury	Cre -ve	MT_GAATTGATCAGGACATAGGGTTAAA	0.012408317656198	0.0068387436	32	47.6	0.828247654092568	0.923009319228812	no	0.00556957405619795	pos	no
kidney	Labelled in injury	Cre -ve	MU069435.1_CTATTGAAAGTCAGCCCTCGACACAAGGGTTTGT	0.000957087362172275	0.000659158935988072	31.5	34.6	0.249461127263942	0.548739000063195	no	0.000297928426184203	pos	no
kidney	Labelled in injury	Cre -ve	Mus musculus (house mouse) mmu-miR-194-2-3p	0.001324183401214	0.000431863639479364	42.6666666666667	39.8	0.244578731286775	0.544286177740014	no	0.000892319761734636	pos	no
kidney	Labelled in injury	Cre -ve	Mus musculus tRNA-Ser (AGA) (tRNA-Ser-AGA-1-1)	0.00132284366852866	0.000892885012754614	56.3333333333333	88.6	0.766355518228789	0.898723581349763	no	0.000429958655774046	pos	no
kidney	Labelled in injury	Cre -ve	NA_ACGCCTGTCTGAGCGTCGCT	0.000595681390338203	0.00193646902588264	46.5	48.2	0.0664784306476073	0.331647699352681	no	-0.00134078763554444	neg	no
kidney	Labelled in injury	Cre -ve	NA_ATCACGTCGGGGTCACCA	0.00156785033333333	0.0010953511469368	118.5	142.8	0.504371130093712	0.741512257994193	no	0.00047249918639653	pos	no
kidney	Labelled in injury	Cre -ve	NA_CACGGGGTCGGCGGCGATGTCGG	0.000277777833333333	0.000185185185185184	25.3333333333333	27	0.898654076847382	0.956546872427594	no	9.25926481481493e-05	pos	no
kidney	Labelled in injury	Cre -ve	NA_CGCGACCTCAGATCAGACGTG	0.000692143495240703	0.000670653311603092	34.5	45.4	0.706331496795416	0.868136936889716	no	2.14901836376113e-05	pos	no
kidney	Labelled in injury	Cre -ve	NA_GAGTAGGGAACTGCCAGGCATC	0.000290122904775207	0.000368869404632762	59.6666666666667	68.4	0.904200371905447	0.96174640874215	no	-7.87464998575553e-05	neg	no
kidney	Labelled in injury	Cre -ve	NA_TATTAATGGTTCGTTTGTAAAAAAAAA	0.000422389703258375	0.000608607019462706	30.3333333333333	32.8	0.358708865974119	0.634765921479445	no	-0.000186217316204331	neg	no
kidney	Labelled in injury	Cre -ve	>ENSMUST00000206223.2|ENSMUSG00000039257.12|OTTMUSG00000049457.3|OTTMUST00000142612.2|Vstm2b-204|Vstm2b|599|UTR5:1-36|CDS:37-599|	0.00102414416666666	0.0003868472	25.3333333333333	29.4	0.526419397672874	0.7541022701639	no	0.00063729696666666	pos	no
kidney	Labelled in injury	Cre -ve	1_AACATTCAACGCTGTCGGTGAGTT	0.00187020548257978	0.00059623578821573	67.3333333333333	87.6	0.0979793470481088	0.369072462714897	no	0.00127396969436405	pos	no
kidney	Labelled in injury	Cre -ve	1_TCGCTGCGATCTATTGAAAGTCAGCCCTCGACACA	0.000456467468018805	0.00063719147562478	35.5	38.2	0.423622991046193	0.688209864783424	no	-0.000180724007605975	neg	no
kidney	Labelled in injury	Cre -ve	1_TGTCAATGATGCATCTTATTGGAACTGAATTTAAGTGATCTAACCCATTCGTCACTACCACTGAGACAA	0.00056924665158609	0.00114940850839097	36	33.6	0.0276867091740925	0.242508886380304	no	-0.00058016185680488	neg	no
kidney	Labelled in injury	Cre -ve	10_TCACGCGGGAGACCGGGGTTCAATTCCCCGACGGGGAGCCA	0.00117894591097149	0.000916249640454836	33.8333333333333	53.8	0.624820109631748	0.823335171728201	no	0.000262696270516654	pos	no
kidney	Labelled in injury	Cre -ve	13_TCACATTGCCAGGGATTACCACTT	0.00103226152190848	0.0016234463960826	33.3333333333333	28.6	0.725808054162845	0.871925074051954	no	-0.00059118487417412	neg	no
kidney	Labelled in injury	Cre -ve	15_GAATTGATCAGGACATAGGAA	0.00031958934957369	0.000129200885100314	39	47.6	0.472373082036914	0.720703527053172	no	0.000190388464473376	pos	no
kidney	Labelled in injury	Cre -ve	15_TATCAATGATGTCCTAAAAAATAAATGTCTGAACATATGACTGCTATAATGATTTCAGCATTTAACTGAGA	0.000593585347294675	0.000841350965708036	40.5	33.8	0.17447632711414	0.475072246486817	no	-0.000247765618413361	neg	no
kidney	Labelled in injury	Cre -ve	16_TTCCGCTGATGACTTCTGTCAGTGCCACGTGTCTGGGCCACTGAGACCACATGATGGGATTGAGGACCTGAGGA	0.000585024543690838	0.000912285427538034	27.6666666666667	21.6	0.197448105137259	0.50102887411793	no	-0.000327260883847196	neg	no
kidney	Labelled in injury	Cre -ve	2_TCGTACCGTGAGTAATAATGT	0.000157681681185418	0.000289935506019788	35.5	37.4	0.420429956601845	0.686859726852902	no	-0.00013225382483437	neg	no
kidney	Labelled in injury	Cre -ve	2_TGGAAAGGATGAACGAACTTGGCCTGACCTTCAGAAATGGAGGCAATACAACTGATTTAATGAGCCTGATCCA	0.000631297773110853	0.00132407896571687	26.6666666666667	26.6	0.0246365531088693	0.239649981736501	no	-0.000692781192606017	neg	no
kidney	Labelled in injury	Cre -ve	3_TTGTGGTAGTGGGGGACTGCGTTCGCGCTCTCCCCTG	0.000682312721567396	0.00140755430608801	45	48.2	0.345978235047428	0.628030404193459	no	-0.000725241584520614	neg	no
kidney	Labelled in injury	Cre -ve	4_AGCTCGCTCTGAAGGCCTGTTTCCTAGGCTACATACGAGGGACATGTTCCTT	0.000347521494943122	0.000785882486485998	31.5	30.2	0.0948374659484424	0.367662544565913	no	-0.000438360991542876	neg	no
kidney	Labelled in injury	Cre -ve	4_CAGTCCACGGGCATATACACTT	0.00829256183333333	0.0102589164955083	31.8333333333333	28.2	0.446112339519701	0.705818652515391	no	-0.00196635466217494	neg	no
kidney	Labelled in injury	Cre -ve	4_GTAAACATCCTTGACTGGAAGCTGT	0.00652001374145602	0.00626775363736263	23	27.4	0.759004931501431	0.896501356948075	no	0.00025226010409339	pos	no
kidney	Labelled in injury	Cre -ve	4_TTCTTGTGATGAAAATACTGTCCAGTTCTGCTACTGAAGGAATGAGATGAACACTTTAGTGCTGAAGA	0.000602685970111787	0.00119471365315175	30.1666666666667	26.2	0.0129227482366949	0.202067871594873	no	-0.000592027683039962	neg	no
kidney	Labelled in injury	Cre -ve	5_CACGTCGGGGTCACCA	0.000171401007978687	0.00150790109402633	52.1666666666667	62	0.00120968574201429	0.162517693367002	no	-0.00133650008604764	neg	no
kidney	Labelled in injury	Cre -ve	8_GCTGGAGGATGAAGTAAGGAGTGATCCATCGGCTAAGTGTTTTCCCACTGTGCTGACACTCACATTGCTGACAG	0.000494658848710972	0.00075294090175628	27.5	20.4	0.204914016586514	0.508869849966726	no	-0.000258282053045308	neg	no
kidney	Labelled in injury	Cre -ve	9_GTTCGACTCCCGGTGTGGGAACCA	0.000472649768463708	0.00152554262325341	51.8333333333333	70.8	0.158858776080035	0.458294961151529	no	-0.0010528928547897	neg	no
kidney	Labelled in injury	Cre -ve	NA_CGCACGGGGTCGGCGGCGATGTCGGC	9.95619275189167e-05	0.00042918856091954	28.8333333333333	20.8	0.183602396714259	0.488298464454952	no	-0.000329626633400623	neg	no
kidney	Labelled in injury	Cre -ve	NA_GAATTGATCAGGACATAGGACAA	8.09061488673133e-05	0.000168691189833664	48	46.2	0.747198519978445	0.884712254111286	no	-8.77850409663507e-05	neg	no
kidney	Labelled in injury	Cre -ve	X_AATGGTTCGTTTGTAAAAAAAAAAAAAAAAA	0.000881194683380292	0.000830257253514748	43	52.8	0.460039210463667	0.713656042220075	no	5.09374298655437e-05	pos	no
kidney	Labelled in injury	Cre -ve	>ENSMUST00000075275.3|ENSMUSG00000022454.18|OTTMUSG00000070882.2|-|Nell2-201|Nell2|2675|UTR5:1-44|CDS:45-2504|UTR3:2505-2675|	0.000394048441586107	0.00138528302563237	56	45	0.683623884612409	0.851018089234968	no	-0.000991234584046263	neg	no
kidney	Labelled in injury	Cre -ve	>ENSMUST00000170285.2|ENSMUSG00000040701.17|OTTMUSG00000027952.2|-|Ap1g2-211|Ap1g2|2596|UTR5:1-15|CDS:16-2391|UTR3:2392-2596|	0.000399680333333333	0.000662458127311542	50.6666666666667	59.8	0.158708563454756	0.458294961151529	no	-0.000262777793978209	neg	no
kidney	Labelled in injury	Cre -ve	11_ACCACGAGGACGAGACGTAGCG	0	0	34.5	35.6	1	1	no	0	zero	no
kidney	Labelled in injury	Cre -ve	11_CCCATAAAGTAGAAAGCACT	0	0.000177266578420844	35	57	0.10436670552161	0.378426907302795	no	-0.000177266578420844	neg	no
kidney	Labelled in injury	Cre -ve	11_TACCCTGTAGATCCGAATTTGTAA	0.00030075058898015	0.000957275929953916	35.5	38.8	0.0753944930115547	0.34364762645392	no	-0.000656525340973766	neg	no
kidney	Labelled in injury	Cre -ve	11_TGAGAACTGAATTCCATGGGTTAA	0.000285958679245423	0.000327555063307424	28.5	26.4	0.916709898790428	0.96722358055042	no	-4.15963840620006e-05	neg	no
kidney	Labelled in injury	Cre -ve	12_GGTTCGTTTGTAAAAAAAAAAAAAAA	0.000543452240821252	0.00124202871908647	30	34	0.349856710963566	0.631172081326014	no	-0.000698576478265218	neg	no
kidney	Labelled in injury	Cre -ve	16_AAGGAGCTCACAGTCTATTGAGA	0.00026541403562811	0.000887599998112786	32.6666666666667	32.6	0.0387522703112822	0.2775655223281	no	-0.000622185962484676	neg	no
kidney	Labelled in injury	Cre -ve	16_TTCCGCTGATGACTTCTGTCAGTGCCACGTGTCTGGGCCACTGAGACCACATGATGGGATTGAGGACCTGAGG	0.000480182174517533	0.000688933150256418	29.8333333333333	23.8	0.274455812335278	0.571799062062621	no	-0.000208750975738885	neg	no
kidney	Labelled in injury	Cre -ve	17_GCCAAATGATGTATGTTTGACATAGGAGCACTTGTGTGCAAGGACGACCCTTATCTATCACCCATGACTGATG	0.00036985337397377	0.00105081604419112	30.5	22.6	0.101901014230639	0.374531068516021	no	-0.00068096267021735	neg	no
kidney	Labelled in injury	Cre -ve	18_GATTCCTGGAAATACTGTTCTTT	0.00102294214379084	0.0015636347934073	23	21.6	0.320221943685089	0.606253523591301	no	-0.00054069264961646	neg	no
kidney	Labelled in injury	Cre -ve	2_TCTAGTGATGAATTTCATAGGGCAGATTCTGAGGTGAAAATTTAGTTCATCATTGATTGTCCTATTATGAAATCTGAAG	0.000411017479818929	0.000495921315563244	42.3333333333333	49	0.432703122346838	0.696733488252826	no	-8.49038357443151e-05	neg	no
kidney	Labelled in injury	Cre -ve	2_TTGCAATGATGTCAATCTTTGACTGAAGTGACCTTGAAGTGCAATTACTGAGCTTTTTAACCCTGAGCAA	0.00189309330118391	0.00178556459999999	27.3333333333333	28.4	0.805779828388467	0.92034868065737	no	0.00010752870118392	pos	no
kidney	Labelled in injury	Cre -ve	8_TACCACAGGGTAGAACCACGGACT	0.000293944666666667	0.008518524	24.3333333333333	30	0.00752876192249503	0.201544021845929	no	-0.00822457933333333	neg	no
kidney	Labelled in injury	Cre -ve	9_TCGCTGCGATCTATTGAAAGTCAGNCCTCGACACAAGGNTTTGT	0.000325418124810252	0.000838629326726726	27.1666666666667	30.8	0.0221368828186667	0.238997591600122	no	-0.000513211201916474	neg	no
kidney	Labelled in injury	Cre -ve	Mus musculus BRCA1 interacting protein C-terminal helicase 1, opposite strand, transcript variant 1 (Brip1os)	0.00342661264020457	0.00193159982459228	52.6666666666667	69.6	0.90753394530325	0.963057538821893	no	0.00149501281561229	pos	no
kidney	Labelled in injury	Cre -ve	Mus musculus tRNA-Ile (AAT) (tRNA-Ile-AAT-3-1, tRNA-Ile-AAT-4-1)	0.000980082845578712	0.00174235164426557	40.3333333333333	47.8	0.143932539352618	0.44432677753441	no	-0.000762268798686858	neg	no
kidney	Labelled in injury	Cre -ve	NA_CTCGGCCGATCGAAAGGGA	0.000868452	0	37.3333333333333	44.6	0.021700729600921	0.238997591600122	no	0.000868452	pos	no
kidney	Labelled in injury	Cre -ve	NA_GACTCTTAGCGGTGGATCACTCGGCTCGTGCGT	0.00173896279461824	0.00172129729305794	31.6666666666667	21.2	0.291751227181658	0.580309554476239	no	1.76655015603001e-05	pos	no
kidney	Labelled in injury	Cre -ve	NA_GCGAAGCTCTTGATCGAAGCCC	0.0002139495	0.000969488626401446	32.6666666666667	28.2	0.0262460795649165	0.239649981736501	no	-0.000755539126401446	neg	no
kidney	Labelled in injury	Cre -ve	X_AGCTACATTGTCTGCTGGGTTTCA	0.000130228681564827	0.00104166918065398	36.5	32.8	0.00171692383243242	0.162517693367002	no	-0.000911440499089153	neg	no
kidney	Labelled in injury	Cre -ve	1_AACATTCAACGCTGTCGGTGAGTTT	0.0013101544036706	0.001127299598967	45.8333333333333	63	0.658652041573515	0.835671961996414	no	0.0001828548047036	pos	no
kidney	Labelled in injury	Cre -ve	1_CTTTCAGTCGGATGTTTGCAGCA	0.00102211666507224	0.000507862831558486	32.5	30.4	0.233175884733222	0.535604638865885	no	0.000514253833513754	pos	no
kidney	Labelled in injury	Cre -ve	1_TACCATGATGATAACATAGTTCAGCAGACTTAACTCTGATGAACAATCATGTCTTTCGCTCNTATCTGATG	0.000437573337415277	0.000670793509663194	36.5	31.2	0.242983840693902	0.542998360833269	no	-0.000233220172247917	neg	no
kidney	Labelled in injury	Cre -ve	10_TACATGATGAAAACAGTCTCCCTCTTCTGAATCTCGCTGAGGAAACTGCACGTCACCCTCCTGAAA	0.000629238264639462	0.0010293953448185	29.6666666666667	33.4	0.132845027522931	0.425455220304718	no	-0.000400157080179038	neg	no
kidney	Labelled in injury	Cre -ve	11_AGTCAATGATGGTCATGCCCAAGATGTCTGAACCTGTCTGAAGCATCTTTTTGATGTAGTCTATGTGGTTCTGAGACTT	0.000754798219030058	0.00118609301865372	26.1666666666667	27	0.177153045839612	0.480560687781334	no	-0.000431294799623662	neg	no
kidney	Labelled in injury	Cre -ve	11_TGAGAACTGAATTCCATGGGTTAT	0.000388161064325967	0.00127686240979175	31.6666666666667	25.4	0.0727344533732374	0.336802214027666	no	-0.000888701345465783	neg	no
kidney	Labelled in injury	Cre -ve	11_TGGCTTTGCTGAAATCCAGAGGCTGTTTCTGAGCT	0.000653642075388742	0.00070709889236646	26.5	22.6	0.691917594118737	0.856940529683683	no	-5.34568169777183e-05	neg	no
kidney	Labelled in injury	Cre -ve	12_GAATTGATCAGGACATAGGGAAAAAA	0.000399790182780877	0.00109974120560224	43	63.2	0.257789371520447	0.556121285149451	no	-0.000699951022821363	neg	no
kidney	Labelled in injury	Cre -ve	14_AAAAGCTGGGTTGAGAGGGCGAT	0.00203927151026856	0.0013518347719457	38.5	32	0.684283887473896	0.851111011451707	no	0.00068743673832286	pos	no
kidney	Labelled in injury	Cre -ve	14_AGGTATGAGGAAAATATCGGACAGTCTGATTACCACTGAAGACTGATAAGATCCAACTCTGACC	0.000497683000749883	0.000689498769009396	27.6666666666667	35.2	0.399648823593899	0.675919409099672	no	-0.000191815768259513	neg	no
kidney	Labelled in injury	Cre -ve	15_TGTAAACATCCTACACTCAGCTA	0.000324874684380005	0.000518504789722164	25.5	26.4	0.665035672723366	0.839338919508537	no	-0.000193630105342159	neg	no
kidney	Labelled in injury	Cre -ve	17_GGTTCGTTTGTAAAAAAAAAAAAAA	0.000662735031236142	0.000999165770198496	28.8333333333333	33.2	0.519450324976484	0.752775767042742	no	-0.000336430738962354	neg	no
kidney	Labelled in injury	Cre -ve	2_CTCGTACCGTGAGTAATAATGC	0.000308378268904582	0.000541518645994344	36.5	33.8	0.400685482306988	0.675919409099672	no	-0.000233140377089762	neg	no
kidney	Labelled in injury	Cre -ve	5_GCCAATGATGACACCACACTAACTGAGC	9.80392156862733e-05	0.00120774038315018	26.1666666666667	23.6	0.337274032113032	0.619970218321554	no	-0.00110970116746391	neg	no
kidney	Labelled in injury	Cre -ve	6_CTCGACACAAGGGTTTGT	0.000277006799184505	0.00120292690427043	36.3333333333333	42.2	0.0358106866068784	0.275477205846615	no	-0.000925920105085925	neg	no
kidney	Labelled in injury	Cre -ve	7_AGTCCATGATGAGCAACACTCACCATCTTTCGTTTGAGTCTCACGACTGTGAGATCAACCCATGCACCGCTCTGAGAC	0.000714610875523985	0.000828765293455594	33.6666666666667	35.4	0.474042850748041	0.720816960776733	no	-0.000114154417931609	neg	no
kidney	Labelled in injury	Cre -ve	MT_TCATGACCAATGAACACTCTGACCA	0.00108042341601951	0.0013654856	69.1666666666667	110.2	0.150708736848313	0.451610525322935	no	-0.00028506218398049	neg	no
kidney	Labelled in injury	Cre -ve	MU069435.1_GCTGCGATCTATTGAAAGTCAGCCNTCGACACAAGGGTTTGT	0.000295308163931993	0.000735996880809622	27	28	0.150950256141529	0.451610525322935	no	-0.000440688716877629	neg	no
kidney	Labelled in injury	Cre -ve	Mus musculus (house mouse) mmu-miR-204-5p	0.0005750473330677	0.00108016031636826	35.1666666666667	44	0.264137790011169	0.562307974635783	no	-0.00050511298330056	neg	no
kidney	Labelled in injury	Cre -ve	NA_TGAATCTGACAACAGGAAATAAACCTCCTTATTCACCCCACCACCA	0.000448072299575153	0.000592975418405516	33.8333333333333	31.8	0.522659759655443	0.752775767042742	no	-0.000144903118830363	neg	no
kidney	Labelled in injury	Cre -ve	NA_TTCAAGTAATCCAGGATAGGCTTA	0.00375118266666666	0.0029529798	37.3333333333333	36.4	0.380468695692075	0.659358144858495	no	0.00079820286666666	pos	no
kidney	Labelled in injury	Cre -ve	X_GAGGTAGTAGATTGTATAGTTA	0.000126576202268618	0.000847317760342958	41.1666666666667	35.2	0.0057380928090711	0.197252806372257	no	-0.00072074155807434	neg	no
kidney	Labelled in injury	Cre -ve	>ENSMUST00000033020.14|ENSMUSG00000030760.15|OTTMUSG00000030994.3|OTTMUST00000076772.2|Acer3-201|Acer3|11340|UTR5:1-88|CDS:89-892|UTR3:893-11340|	0.0199179656666667	0.0173712602	23.1666666666667	32.6	0.645098629408312	0.830435107722639	no	0.00254670546666666	pos	no
kidney	Labelled in injury	Cre -ve	1_TAAACATCCTCGACTGGAAGC	0.000326657137171483	0.000538748697294038	29.8333333333333	36.8	0.403748322106218	0.676824537875867	no	-0.000212091560122555	neg	no
kidney	Labelled in injury	Cre -ve	15_CTAGACTGAGGCTCCTTGAGGAT	0.00599327814072194	0.00680502497187758	26.3333333333333	21.2	0.524618421906934	0.752926233009009	no	-0.00081174683115564	neg	no
kidney	Labelled in injury	Cre -ve	15_TTGAAATTTCGGTTGGGAAA	0.000654040479523967	0.00104682903211304	31.5	26.4	0.620933607935323	0.820761332670873	no	-0.000392788552589073	neg	no
kidney	Labelled in injury	Cre -ve	18_ACTGGACTTGGAGTCGGAAGGC	0.00103979376330164	0.00088743274978295	36.8333333333333	42	0.873993487598735	0.945935704430582	no	0.00015236101351869	pos	no
kidney	Labelled in injury	Cre -ve	18_TGGAGTGTGACAATGGTGTTTGA	0.00147590148019801	0.00195611919688715	31	27.2	0.299061976940218	0.584140154691453	no	-0.00048021771668914	neg	no
kidney	Labelled in injury	Cre -ve	19_CCCTGATGAACTGAATACCGCCCCAGTCTGATAGCTGTGGAGAAAGGTATTTTCTGAGT	0.00059054588506978	0.000848747663671324	36.8333333333333	46.2	0.22062149011652	0.52159942541369	no	-0.000258201778601544	neg	no
kidney	Labelled in injury	Cre -ve	19_CTGACCTATGAATTGACAGCCAAT	0.00555706316666666	0.0043498772	28.6666666666667	26.2	0.324739790396432	0.610830084393806	no	0.00120718596666666	pos	no
kidney	Labelled in injury	Cre -ve	19_TATCTGTGAGGATAAGTAACTCTGAGG	0.000169026858147692	0.000730887666666666	31	25	0.446628655835157	0.70586746259165	no	-0.000561860808518974	neg	no
kidney	Labelled in injury	Cre -ve	2_GTACCGTGAGTAATAATGCG	0.000330525641900937	0.000496367307211886	22	20	0.291347567718481	0.58030049789407	no	-0.000165841665310949	neg	no
kidney	Labelled in injury	Cre -ve	4_AGGTCGATGATGAGAGCTTTGTTCTGAGCCA	0.00112199601325972	0.000458970160369894	23.5	20.4	0.49072229989783	0.73105555742976	no	0.000663025852889826	pos	no
kidney	Labelled in injury	Cre -ve	4_CTTTCAGTCGGATGTTTACAGTT	0.00181096289439886	0.00518239546421404	33.1666666666667	34.6	0.0795406551520627	0.3494021528432	no	-0.00337143256981518	neg	no
kidney	Labelled in injury	Cre -ve	4_TAAACATCCTTGACTGGAAGCT	7.24512406403567e-05	0.00149103456745729	38.3333333333333	56.6	0.00643269725685675	0.197252806372257	no	-0.00141858332681693	neg	no
kidney	Labelled in injury	Cre -ve	8_TACCACAGGGTAGAACCACGGACA	0.00168913416666666	0.0014516519989515	28.3333333333333	36.4	0.847443534798668	0.934179605456606	no	0.00023748216771516	pos	no
kidney	Labelled in injury	Cre -ve	8_TTCTGGGTCGGGGTTTCGTACGTAGCAGAGCAGCTCC	0.000984971790339032	0.000887951915952664	26.8333333333333	23.6	0.729802486328217	0.871925074051954	no	9.70198743863676e-05	pos	no
kidney	Labelled in injury	Cre -ve	9_AGCAGAGCAGCTCCCTCGCTGCGATCTATTGAAAGTCAGCCCTCGACACAAGGGTTTGT	0.000533281472668565	0.000695116003666972	65.1666666666667	51.8	0.408527464966685	0.678198912265742	no	-0.000161834530998407	neg	no
kidney	Labelled in injury	Cre -ve	9_CGCTGCGATCTATTGAAAGTCAGCCCTCGACACAAGGGTTTGTA	0.000190608556223942	0.000582886334011468	34.8333333333333	40.8	0.0108566021942324	0.201544021845929	no	-0.000392277777787526	neg	no
kidney	Labelled in injury	Cre -ve	9_GCTAAACCATTCGTAGACGACCTGCTTC	0.000742185926526692	0.000695420746077644	30.5	33.2	0.856078881509971	0.937303233219502	no	4.67651804490477e-05	pos	no
kidney	Labelled in injury	Cre -ve	9_TCTATTGAAAGTCAGCCCTCGACACAAGGGTTTGT	0.000705735510893615	0.00065982649496204	41.6666666666667	44.4	0.725496795274541	0.871925074051954	no	4.59090159315751e-05	pos	no
kidney	Labelled in injury	Cre -ve	9_TTGCTGCGATCTATTGAAAGTCAGCCCTCGACACAAGGGTTTGT	0.000554471968062233	0.00096564266984934	21.5	25	0.436705194238783	0.700076463531632	no	-0.000411170701787107	neg	no
kidney	Labelled in injury	Cre -ve	MT_GAATTGATCAGGACATAG	0.00159037000356983	0.00135314270163339	39	42.8	0.722665869595636	0.870560314271588	no	0.00023722730193644	pos	no
kidney	Labelled in injury	Cre -ve	MT_TGAATCTGACAACAGGAAATAAACNTCCTTATTCACCCCA	0.000625029668869777	0.00070798186538909	32.8333333333333	56	0.445254524949794	0.705818652515391	no	-8.29521965193134e-05	neg	no
kidney	Labelled in injury	Cre -ve	MT_TTTTCGGCGGTAGAAGAAA	0.000704882173047013	0.00045537532834768	120.666666666667	195.2	0.705079935947974	0.867331833221958	no	0.000249506844699333	pos	no
kidney	Labelled in injury	Cre -ve	Mus musculus (house mouse) mmu-miR-200a-5p	0.000707624511305455	0.000657674372416568	43.6666666666667	59.2	0.826595540695046	0.923009319228812	no	4.9950138888887e-05	pos	no
kidney	Labelled in injury	Cre -ve	Mus musculus (house mouse) mmu-miR-3068-3p	5.42888165038e-05	0.00159258931496063	27.1666666666667	32.8	0.0118619387215484	0.201544021845929	no	-0.00153830049845683	neg	no
kidney	Labelled in injury	Cre -ve	Mus musculus RIKEN cDNA C130071C03 gene, transcript variant 1 (C130071C03Rik)	0.000373816911519445	0.000405540081238614	20.6666666666667	19.2	0.931521735499997	0.970919428972757	no	-3.1723169719169e-05	neg	no
kidney	Labelled in injury	Cre -ve	NA_AGACCGGGGTTCGATTCCCCGACGGGGAGCCA	0.000402553587859467	0.00045562971646564	57	65	0.259353206272431	0.556425297702185	no	-5.30761286061733e-05	neg	no
kidney	Labelled in injury	Cre -ve	NA_AGTTGAATGCTGTGTAGAAATACCA	0.000374358024927872	0.000569710186568822	71.5	94.8	0.372869655490916	0.653202310466446	no	-0.00019535216164095	neg	no
kidney	Labelled in injury	Cre -ve	NA_GAATTGATCAGGACATAGGGACA	0.000585266325868702	9.4339622641508e-05	42.8333333333333	51	0.224826062770348	0.526404340206257	no	0.000490926703227194	pos	no
kidney	Labelled in injury	Cre -ve	NA_TATTAATGGTTCGTTTGTAAAAAAA	0.000767459745026748	0.000769895440813328	34.5	37	0.893820178081423	0.955386872998198	no	-2.43569578657968e-06	neg	no
kidney	Labelled in injury	Cre -ve	10_TCCGGCTCGAAGGACCA	0.000958236878787878	0.000684381503095928	39.5	48.2	0.536401075213702	0.760904549620218	no	0.00027385537569195	pos	no
kidney	Labelled in injury	Cre -ve	11_ACTGCTGATCCGGGTGATGCGAATCGTAATCTGAGCCGA	0.00029357263318535	0.00042543497898747	26.5	27.2	0.743327418487064	0.880846019951255	no	-0.00013186234580212	neg	no
kidney	Labelled in injury	Cre -ve	11_AGCAGCATTGTACAGGGCTATGTT	0.000695278237521372	0.00162180510485592	38.3333333333333	36.6	0.363081202562222	0.640679694812465	no	-0.000926526867334548	neg	no
kidney	Labelled in injury	Cre -ve	11_ATAACTGACGATAACTGCTCCTGGCTGACT	0.000886824012461058	0.00118550204373464	24.8333333333333	28.2	0.675877628872795	0.845709903115298	no	-0.000298678031273582	neg	no
kidney	Labelled in injury	Cre -ve	11_TGCTTTGCTGAAATCCAGAGGCTGTTTCTGAGC	0.000347976724488982	0.00107858538519938	23.6666666666667	18	0.154539168177514	0.451610525322935	no	-0.000730608660710398	neg	no
kidney	Labelled in injury	Cre -ve	13_TCACATTGCCAGGGATTACCAC	0.000391771546814382	0.000829086827705408	37.1666666666667	32	0.357658741063418	0.634765921479445	no	-0.000437315280891026	neg	no
kidney	Labelled in injury	Cre -ve	15_AAAATGATGAATTCTGGGGCGCTGATTCATGTGACTTGAAAAAACGCCATCCATTTCCTGACT	0.000616461987576935	0.000695773779219638	24	20.6	0.895767500073805	0.955572960460244	no	-7.93117916427031e-05	neg	no
kidney	Labelled in injury	Cre -ve	15_GAAAATGATGAATTCTGGGGCGCTGATTCATGTGACTTGAAAAAACGCCATCCATTTCCTGNCT	0.000589394720048107	0.000693226694198386	24	21.8	0.414375817828838	0.683109341409444	no	-0.000103831974150279	neg	no
kidney	Labelled in injury	Cre -ve	15_TCCGAGCCTGGGTCTCCCTCTTT	0.00331326663233458	0.00188846109110521	23.3333333333333	25.6	0.287837765717124	0.579442312240183	no	0.00142480554122937	pos	no
kidney	Labelled in injury	Cre -ve	19_CTGACCTATGAATTGACAGCCTT	0.00417764350292576	0.0108166824	25.8333333333333	28.8	0.00869939125922087	0.201544021845929	no	-0.00663903889707424	neg	no
kidney	Labelled in injury	Cre -ve	19_TATATATGATGACTTTCATAGAATCTCGTTCGGCTGATGATTGCTGTTGAGACTTGGAAATCTGATT	0.00120783910242198	0.00136617919880239	29	30.4	0.574057410396085	0.784797903081385	no	-0.00015834009638041	neg	no
kidney	Labelled in injury	Cre -ve	19_TTCTATGATGAATCAAACTAGCTCACTATGACTGCTAATGAAAACACAGGAACACCTGAGA	0.000516966676863655	0.000649772115392484	32.6666666666667	38.8	0.719183137258644	0.870560314271588	no	-0.000132805438528829	neg	no
kidney	Labelled in injury	Cre -ve	6_AATGGTTCGTTTGTAA	0.000654779918177258	0.000894814195766964	49.3333333333333	51.2	0.319436137626373	0.60555429479628	no	-0.000240034277589706	neg	no
kidney	Labelled in injury	Cre -ve	9_AATGACACGATCACTCCCGTTGAG	0.000320723722222222	0.000717057788235294	31.6666666666667	31.2	0.245071082218225	0.544286177740014	no	-0.000396334066013072	neg	no
kidney	Labelled in injury	Cre -ve	MT_GAATTGATCAGGACATAGAA	0.000449399211491965	0.00014445787931152	52.5	66.6	0.56181214520132	0.777504948072914	no	0.000304941332180445	pos	no
kidney	Labelled in injury	Cre -ve	Mus musculus (house mouse) mmu-miR-20a-5p	0.0149243920894532	0.0146494252	46.6666666666667	49.4	0.796711174988045	0.91481490112102	no	0.000274966889453171	pos	no
kidney	Labelled in injury	Cre -ve	Mus musculus (house mouse) mmu-miR-6395	0.0033959515	0.0025389816	27.6666666666667	27.2	0.65302233355898	0.832889888591892	no	0.0008569699	pos	no
kidney	Labelled in injury	Cre -ve	NA_ATCCCATCCTCGTCGCCA	0.000506123539334852	0.00105706771058233	55.5	72.8	0.0532296944288873	0.313809826824351	no	-0.000550944171247478	neg	no
kidney	Labelled in injury	Cre -ve	NA_TATTAATGGTTCGTTTGTAAAAAAAA	0.000305957509200265	0.000532956042791592	33.8333333333333	32.8	0.398594181078764	0.675919409099672	no	-0.000226998533591327	neg	no
kidney	Labelled in injury	Cre -ve	>ENSMUST00000044705.12|ENSMUSG00000039257.12|OTTMUSG00000049457.3|OTTMUST00000126080.2|Vstm2b-201|Vstm2b|2627|UTR5:1-636|CDS:637-1494|UTR3:1495-2627|	0.000389516128540305	0.00108077503132279	22.5	21.4	0.288525608020559	0.579442312240183	no	-0.000691258902782485	neg	no
kidney	Labelled in injury	Cre -ve	1_ATGTAAACATCCTCGACTGGAAGC	0.000331675	0.000274532906111852	21.5	25	0.645890740301892	0.830435107722639	no	5.71420938881481e-05	pos	no
kidney	Labelled in injury	Cre -ve	10_TGAGGTAGTAGTTTGTGCTGTTG	0.000435862956027837	0.000520027644819394	27.5	25.4	0.913189552973623	0.965656443653562	no	-8.41646887915574e-05	neg	no
kidney	Labelled in injury	Cre -ve	10_TGAGGTAGTAGTTTGTGCTGTTTT	0.00284634776528154	0.00605535299999999	27.5	24.6	0.0452356228576448	0.298966343795525	no	-0.00320900523471845	neg	no
kidney	Labelled in injury	Cre -ve	10_TTCAAGTAATCCAGGATAGGCTGT	0.00152963537912087	0.00119832441180589	25.6666666666667	19.4	0.97012541562379	0.989549701725178	no	0.00033131096731498	pos	no
kidney	Labelled in injury	Cre -ve	11_CACGAGGACGAGACGTAGCG	0.00134770883333333	0	21.8333333333333	18	0.245470178008123	0.544286177740014	no	0.00134770883333333	pos	no
kidney	Labelled in injury	Cre -ve	11_CGGCGATGATGACACTCCATA	0.000675825904497157	0.00091131954573998	17.8333333333333	23.4	0.625145825026089	0.823335171728201	no	-0.000235493641242823	neg	no
kidney	Labelled in injury	Cre -ve	15_GAAAATGATGAATTCTGGGGCGCTGATT	0.000355175749003708	0.000514889792592592	23.1666666666667	13.2	0.876091664019115	0.947090914114344	no	-0.000159714043588884	neg	no
kidney	Labelled in injury	Cre -ve	16_TGAAATGATGGCAAATCATCTTTCGGGACTGACCTGAAATGAAGAGAATACTCTTGCTGAT	0.000297482505914148	0.000566407640159462	32	35.2	0.0701948037644649	0.334213160351822	no	-0.000268925134245314	neg	no
kidney	Labelled in injury	Cre -ve	17_TGAGGTAGGAGGTTGTATAGTTG	0.000931864932188175	0.000592955245239026	46	42.8	0.874372480574073	0.945935704430582	no	0.000338909686949149	pos	no
kidney	Labelled in injury	Cre -ve	2_CACCAAGATGAGTGGTGCAAATCTGATC	0.000137343145005978	0.000269424181417276	28.6666666666667	32.2	0.291082299891898	0.58030049789407	no	-0.000132081036411298	neg	no
kidney	Labelled in injury	Cre -ve	2_TCGCTGCGATCTANTGAAAGTCAGCCCTCGACACAAGGGTTTGT	0.000511016075718435	0.00112652644098888	27	28.4	0.0102748190642488	0.201544021845929	no	-0.000615510365270445	neg	no
kidney	Labelled in injury	Cre -ve	2_TGCAATGATGTCAATCTTTGACTGAAGTGACCTTGAAGTGCAATTACTGAGCTTTTTAACCCTGAGC	0.000604472214917516	0.000518340791120819	26.1666666666667	24.2	0.47605083370563	0.721194378479832	no	8.61314237966966e-05	pos	no
kidney	Labelled in injury	Cre -ve	4_TGTAAACATCCTTGACTGGAAGCTTT	0.00226985894646935	0.0036230076	38	52.6	0.0782027958956241	0.348794065129563	no	-0.00135314865353065	neg	no
kidney	Labelled in injury	Cre -ve	5_TGCCAATGATGACACCACACTAACTGAGCAGTTAGTAGTTGGTCCTTTGATTGCATGTGATGTAATCATTGTTTCAAGACGGGACTGAAGGCG	0.000509136555757562	0.000780221889090132	22.1666666666667	23.8	0.172010029681395	0.473817928916616	no	-0.00027108533333257	neg	no
kidney	Labelled in injury	Cre -ve	6_TCGCTGCGATCTATTGAAAGTCAGCCCTTGACACAAGGGTTTGT	0.00125812646071792	0.000360185446877208	29.5	31.4	0.486842823786846	0.728260767269624	no	0.000897941013840712	pos	no
kidney	Labelled in injury	Cre -ve	7_TCTACAGTGCACGTGTCTCCAGA	0.00102280036062166	0.000686322450201774	22.1666666666667	23.6	0.496610567736724	0.736515884606299	no	0.000336477910419886	pos	no
kidney	Labelled in injury	Cre -ve	8_CTGAAGTGATGATTCACAATCATGTCTCTTCTCTGAAGAATTCATGGAGATTCTGTGTATCTGATC	0.000836335148393852	0.00085842144682418	30.6666666666667	31.6	0.92256896899514	0.96722358055042	no	-2.20862984303283e-05	neg	no
kidney	Labelled in injury	Cre -ve	9_GACTCCAGACACATCCAAATGAGGCGCTGCATGTGGCAGTCTGCCTTTCTTTA	0.000874728348690222	0.000881733178362706	28.6666666666667	34.4	0.633791802322788	0.825671563996771	no	-7.00482967248427e-06	neg	no
kidney	Labelled in injury	Cre -ve	MT_ATTTCATGACCAATGAACACTCTGACCA	0.000666881740929037	0.000824491695010716	45.3333333333333	66.8	0.258677010541069	0.556425297702185	no	-0.000157609954081679	neg	no
kidney	Labelled in injury	Cre -ve	MT_GAATTGATCAGGACATAGGGTTTGATAGTTAATATTATATGTCTTTCAAGTTCTTAGTGTTTTTGGGA	0.000666835162677328	0.000676616355006043	25.6666666666667	24	0.790033710667579	0.913123223617377	no	-9.78119232871453e-06	neg	no
kidney	Labelled in injury	Cre -ve	MU069435.1_CAGCGCCGAAGGAGCCTCGGTTGGCCCCGGATAGCCGGGTCCCCGTC	0.000241859980143607	0.0007455776898881	27.3333333333333	31	0.0599794309488267	0.32376467215925	no	-0.000503717709744493	neg	no
kidney	Labelled in injury	Cre -ve	Mus musculus (house mouse) mmu-miR-29b-3p	0.000625175802976472	0.00204139745959328	49.5	54.4	0.0906676972018113	0.360193529320857	no	-0.00141622165661681	neg	no
kidney	Labelled in injury	Cre -ve	Mus musculus RIKEN cDNA C130071C03 gene (C130071C03Rik)	0.000108412836079792	0	28.6666666666667	32.2	0.179092835055203	0.481332684233392	no	0.000108412836079792	pos	no
kidney	Labelled in injury	Cre -ve	NA_GACTCTTAGCGGTGGATCACTCGGCTCGTGCGTCGATGAAGAACGCAGCTAGCTGCGAGAATTA	0.000525414252384803	0.000818755230110602	24.6666666666667	21	0.450728036785224	0.706226322198584	no	-0.000293340977725799	neg	no
kidney	Labelled in injury	Cre -ve	NA_TATTAATGGTTCGTTTGTAAAAA	0.000768644341918772	0.000743762197281236	43	43.6	0.330389873142064	0.613219892204626	no	2.48821446375357e-05	pos	no
kidney	Labelled in injury	Cre -ve	NA_TATTAATGGTTCGTTTGTAAAAAA	0.00060026809403232	0.0013804601978581	36.8333333333333	38.4	0.0694151787428772	0.334213160351822	no	-0.00078019210382578	neg	no
kidney	Labelled in injury	Cre -ve	1_CACAAGTGATGAGTGACAAAGGGACTTAATACTGAACCATGGGGTTGAAATGAAATATGCTGATGTG	0.00035095597647706	0.000464413756298614	20.5	14.6	0.418733179364855	0.685628426572634	no	-0.000113457779821554	neg	no
kidney	Labelled in injury	Cre -ve	1_GTTAGTGATGATCAATAAAGTTAAACAGATGGGAATCTCTCTGAATAAGATTGAAGATTGATTGTTAAGCTGAAA	0.000523949745763423	0.000588772813452558	23.3333333333333	20	0.546668997656331	0.765757921572549	no	-6.48230676891347e-05	neg	no
kidney	Labelled in injury	Cre -ve	1_TGTAAACATCCTCNACTGGAAGCT	0.00127712399325321	0.0014740644229885	26.6666666666667	31.6	0.667328275160757	0.840082521284624	no	-0.00019694042973529	neg	no
kidney	Labelled in injury	Cre -ve	11_AGCAGCATTGTACAGGGCTATGATT	0.0058997005	0.0035133996744268	24.6666666666667	19.6	0.0955556195449378	0.367662544565913	no	0.0023863008255732	pos	no
kidney	Labelled in injury	Cre -ve	11_AGCTGAGGATGATTTAAGTTATCCCTGTCTGAAATGACACTTTCTGAAGAGTCATGGTTTACTGAGGCTC	0.00117229775614068	0.000981095196167952	23.6666666666667	22.2	0.328022338073632	0.613219892204626	no	0.000191202559972728	pos	no
kidney	Labelled in injury	Cre -ve	11_ATACCCTGTAGATCCGAATTTGTG	0.0018483088863474	0.000536143416196056	21.3333333333333	18.8	0.0287526019805594	0.245919313410196	no	0.00131216547015134	pos	no
kidney	Labelled in injury	Cre -ve	14_ACTGGACTTGGAGTCAGAAGGCTT	0.00223948513307493	0.00124959231065493	22.1666666666667	18.6	0.383778240972737	0.661950486455318	no	0.00098989282242	pos	no
kidney	Labelled in injury	Cre -ve	15_TGTAAACATCCCCGACTGGAAGCTTTT	0.006869285	0.0053233562	38.3333333333333	39.4	0.398354395220705	0.675919409099672	no	0.0015459288	pos	no
kidney	Labelled in injury	Cre -ve	16_TGAAATGATGGCAAATCATCTTTCGGGACTGATCTGAAATGAAGAGAATACTCTTGCTGATC	0.000158992439429837	0.000422933864207126	23.1666666666667	24.4	0.0493968139973004	0.304830372754506	no	-0.000263941424777289	neg	no
kidney	Labelled in injury	Cre -ve	19_TCACCCTGATGAACTGAATACCGCCCCAGTCTGATAGCTGTGGAGAAAGGTATTTTCTGAGT	0.00466027583333333	0.005084418	36	38.2	0.589070071631697	0.793062855696747	no	-0.000424142166666671	neg	no
kidney	Labelled in injury	Cre -ve	4_CAGTCCACGGGCATATACACT	0.0107213468333333	0.0127687246	30.8333333333333	26.4	0.733250651131113	0.875325489938127	no	-0.00204737776666667	neg	no
kidney	Labelled in injury	Cre -ve	5_CAAAGTGCTGTTCGTGCAGGTAGT	0.00108754553747213	0.00173748458384617	35.3333333333333	37	0.652492260469766	0.832889888591892	no	-0.00064993904637404	neg	no
kidney	Labelled in injury	Cre -ve	6_TAGGTAGTTTCCTGTTGTTGGGAT	0.000827385240730537	0.00128462170578563	24	14.6	0.766449271577515	0.898723581349763	no	-0.000457236465055093	neg	no
kidney	Labelled in injury	Cre -ve	6_TATGGCACTGGTAGAATTCACTGT	0.000320456022210407	0.00118335212971558	31.1666666666667	22.8	0.0150095457152278	0.209844994903281	no	-0.000862896107505173	neg	no
kidney	Labelled in injury	Cre -ve	8_ATCACATTGCCAGGGATTTCCATT	0.00650352333333333	0.0037513056	35.8333333333333	32.8	0.0416359810161706	0.287475041190147	no	0.00275221773333333	pos	no
kidney	Labelled in injury	Cre -ve	9_AGTCTATGATGATCCTATCCCGAACCTGAATTCCTGTTGAAAGACCATACTTACGGATCTGGCTTCTGAGA	0.000428300800736497	0.000519137212757114	23.8333333333333	18.4	0.469183233475839	0.720287494835433	no	-9.08364120206173e-05	neg	no
kidney	Labelled in injury	Cre -ve	9_CTCGCTGCGATCTATTGAAAGTCANCCCTCGACACAAGGGTTTGT	0.000359374813101635	0.00059774057288341	22.3333333333333	21.8	0.616883292053707	0.817637471874284	no	-0.000238365759781775	neg	no
kidney	Labelled in injury	Cre -ve	9_TGGTTATGATGAAATTCCACTTCATGGTCCGTGTTTCTGAAATAACATGATATTGTGGAAGTTCTGAGT	0.00139871639590352	0.00145322906023419	25.3333333333333	22.4	0.928989211608768	0.968974400056778	no	-5.451266433067e-05	neg	no
kidney	Labelled in injury	Cre -ve	MT_GAATTGATCAGGACATAGG	7.134703196347e-05	0.000109821450027634	37.8333333333333	46.4	0.670115692790121	0.841406059859098	no	-3.8474418064164e-05	neg	no
kidney	Labelled in injury	Cre -ve	MT_GAATTGATCAGGACATAGGAC	0	0.000771273747227532	33.6666666666667	37.4	0.0648459497584497	0.331647699352681	no	-0.000771273747227532	neg	no
kidney	Labelled in injury	Cre -ve	Mus musculus (house mouse) mmu-miR-34a-5p	0.000600844559246445	0.00105676719701916	29.5	44.4	0.238135211765109	0.540061447229703	no	-0.000455922637772715	neg	no
kidney	Labelled in injury	Cre -ve	Mus musculus (house mouse) mmu-miR-378a-5p	0.00157904636517922	0.00208961554275315	28	28.2	0.203139566725264	0.508869849966726	no	-0.00051056917757393	neg	no
kidney	Labelled in injury	Cre -ve	NA_GTCATTGGTCGCAGTTGAATGCTGTGTAGAAATACCA	0.000318489117233103	0.000902599989622606	44	69.4	0.129455712195849	0.420237448944651	no	-0.000584110872389503	neg	no
kidney	Labelled in injury	Cre -ve	NA_TATTAATGGTTCGTTTGTAAAAAAAAAA	0.000701841989647502	0.00124232244027792	26	27.4	0.427903912547059	0.693614591798688	no	-0.000540480450630418	neg	no
kidney	Labelled in injury	Cre -ve	NA_TCAATCAACGACCGACCGTATC	0.000263027115639925	0.000696478427313582	52.1666666666667	67.2	0.0827263568694197	0.352663067572615	no	-0.000433451311673657	neg	no
kidney	Labelled in injury	Cre -ve	NA_TCCCGGGGCTACGCCTGTCTGAGCGTCGCT	0.000923728395660673	0.00103968492658684	46.5	50	0.295513608129175	0.582533110801486	no	-0.000115956530926167	neg	no
kidney	Labelled in injury	Cre -ve	X_GGTTCGTTTGTAAAAAAAAAAAAAAAA	0.000755742822855065	0.000862323610527088	27.5	30	0.611317865129653	0.812389557648285	no	-0.000106580787672023	neg	no
kidney	Labelled in injury	Cre -ve	>ENSMUST00000135811.2|ENSMUSG00000028391.17|OTTMUSG00000000235.10|OTTMUST00000071862.3|Wdr31-205|Wdr31|400|UTR5:1-356|CDS:357-400|	0.0013923913404457	0.000379283639527672	29.6666666666667	45	0.279298126292942	0.576027625007004	no	0.00101310770091803	pos	no
kidney	Labelled in injury	Cre -ve	>ENSMUST00000212152.2|ENSMUSG00000045348.17|OTTMUSG00000026838.5|OTTMUST00000151150.1|Nyap1-204|Nyap1|2499|CDS:1-2499|	0.00486551179434697	0.00187109877299412	35.1666666666667	40.2	0.199340877803258	0.503197285288085	no	0.00299441302135285	pos	no
kidney	Labelled in injury	Cre -ve	>ENSMUST00000214054.2|ENSMUSG00000031939.17|OTTMUSG00000062264.4|OTTMUST00000151920.1|Taf1d-207|Taf1d|3126|UTR5:1-917|CDS:918-1784|UTR3:1785-3126|	0.000792982384981952	0.00115286920591038	20.3333333333333	21.8	0.919253570533916	0.96722358055042	no	-0.000359886820928428	neg	no
kidney	Labelled in injury	Cre -ve	1_ATACATGATGATCTCACACAACTTGAACTCTCTCACTGATTACTTGATGATAGTAAAAGATNTGATG	0.000402144747721072	0.000776600887980306	28.1666666666667	30.6	0.0197787724585919	0.234180568404162	no	-0.000374456140259234	neg	no
kidney	Labelled in injury	Cre -ve	1_GTAAACATCCTCGACTGGAAGCTTT	0.000332831934044607	0.0026551946	25.3333333333333	33.4	0.0624550592656135	0.329904666352626	no	-0.00232236266595539	neg	no
kidney	Labelled in injury	Cre -ve	1_TTTCAGTCGGATGTTTGCAGTT	0.00102679910793302	0.000919416089082968	20.6666666666667	20	0.740269738011744	0.879372711657742	no	0.000107383018850052	pos	no
kidney	Labelled in injury	Cre -ve	11_AGCTCGGTCTGAGGCCCCTCAGTAT	0.00082019846279248	0.00292601931985475	22.5	18.8	0.0809038778212502	0.352261262204876	no	-0.00210582085706227	neg	no
kidney	Labelled in injury	Cre -ve	11_TGGTGGGTGCATATGTTT	0.00067093443363743	0.000400720466153414	24.6666666666667	24.2	0.665255382397218	0.839338919508537	no	0.000270213967484016	pos	no
kidney	Labelled in injury	Cre -ve	12_TTTGTGGTAGTGGGGGACTGCGTTCGCGCTCTCCCCTG	0.0010606366888318	0.00114647610949008	45.3333333333333	56.6	0.720969951479931	0.870560314271588	no	-8.583942065828e-05	neg	no
kidney	Labelled in injury	Cre -ve	15_TGTAAACATCCTACACTCAGCTT	0.0041451320160064	0.004408819	24.1666666666667	25.2	0.657201558177993	0.835289392998953	no	-0.000263686983993599	neg	no
kidney	Labelled in injury	Cre -ve	16_GCCCTCTTTCCGTGTGGATTTAAGAATTTTTT	0.000723584528503283	0.000348988878882135	47.8333333333333	37.8	0.0949493908754777	0.367662544565913	no	0.000374595649621148	pos	no
kidney	Labelled in injury	Cre -ve	18_TGCAGTGATGACTATCTTAGGACACCTTTGGATTTACCGTGAAAAGAAGTAACCTCTGAGCAGC	0.000846192127778293	0.000959072536037952	23.8333333333333	20	0.725560130764051	0.871925074051954	no	-0.000112880408259659	neg	no
kidney	Labelled in injury	Cre -ve	19_TGACCTATGAATTGACAGCCAAA	0.000427379325234442	9.7560975609756e-05	22.1666666666667	23.4	0.150465579135176	0.451610525322935	no	0.000329818349624686	pos	no
kidney	Labelled in injury	Cre -ve	2_GAAAGTCAGCCCTCGACACAAGGGTTTGT	0.000466339923192123	0.000626041881103912	34.1666666666667	37.6	0.520792330362929	0.752775767042742	no	-0.000159701957911789	neg	no
kidney	Labelled in injury	Cre -ve	4_TGTAAACATCCTTGACTGGAAGCA	0.00132603304164866	0.00127627131909385	39.3333333333333	50.6	0.231454776667172	0.533791226911845	no	4.976172255481e-05	pos	no
kidney	Labelled in injury	Cre -ve	6_TAATACTGCCGGGTAATGATGGAT	0.00413297050567248	0.00232141191475248	29	25	0.204844728300782	0.508869849966726	no	0.00181155859092	pos	no
kidney	Labelled in injury	Cre -ve	9_CCCTGAGACCCTAACTTGTGAA	0.00103151691104294	0.000615542438073146	24.3333333333333	33.4	0.415521615753002	0.683448449439892	no	0.000415974472969794	pos	no
kidney	Labelled in injury	Cre -ve	MT_GAATTGATCAGGACATAGGGTTTAA	0.00385919017330346	0.00390946027223237	24.6666666666667	30	0.580456619877687	0.787082687957232	no	-5.02700989289105e-05	neg	no
kidney	Labelled in injury	Cre -ve	MT_GAATTGATCAGGACATAGGGTTTAAA	0.00243208712472556	0.0029649358	25	26.4	0.246797389037191	0.54618478487074	no	-0.00053284867527444	neg	no
kidney	Labelled in injury	Cre -ve	MU069435.1_TTGAAAGTCAGCCCTCGACACAAGGGTTTGT	0.000342655752825378	0.00109430398839893	36.6666666666667	47.2	0.148397203736993	0.451610525322935	no	-0.000751648235573552	neg	no
kidney	Labelled in injury	Cre -ve	Mus musculus (house mouse) mmu-miR-19b-3p	0.000127226463104325	0.00106488530035357	19	29.8	0.0672309982671002	0.331647699352681	no	-0.000937658837249245	neg	no
kidney	Labelled in injury	Cre -ve	NA_AAATAACGCCGGAACATTAGTG	0	0.000290924032075274	37.1666666666667	46	0.00984798576844282	0.201544021845929	no	-0.000290924032075274	neg	no
kidney	Labelled in injury	Cre -ve	NA_GACTCTTAGCGGTGGATCACTCGGCTC	0.00029749875583603	0.000926811704346068	34.1666666666667	51.4	0.0483742789014981	0.302082467166948	no	-0.000629312948510038	neg	no
kidney	Labelled in injury	Cre -ve	X_CCGTCCTGAGGTTGTTGAGCT	0.0027735515	0.0068443232	23.3333333333333	18.6	0.211161163768922	0.511511158129745	no	-0.0040707717	neg	no
kidney	Labelled in injury	Cre -ve	1_CGGGGTTCGATTCCCCGACGGGGAGCCA	0.000532935967548952	0.000701942785626356	63.6666666666667	71.8	0.55087233483004	0.767946668113977	no	-0.000169006818077404	neg	no
kidney	Labelled in injury	Cre -ve	10_AGTTATGATGTGTAAATCCTATTCCATTGCTGAAATGCAGTGTGGAACATAATGAACTGAAC	0.000610964264958317	0.00123303546432748	26.3333333333333	30.6	0.00975372656379894	0.201544021845929	no	-0.000622071199369163	neg	no
kidney	Labelled in injury	Cre -ve	10_TTCCGGCTCGAAGGACCA	0.00411823677077769	0.00062753349832614	42.6666666666667	59.4	0.573737568626467	0.784797903081385	no	0.00349070327245155	pos	no
kidney	Labelled in injury	Cre -ve	13_TGAGATGAAGCACTGTAGAAA	0	0.0019765834	18.1666666666667	16	0.0444077973260538	0.294835330192156	no	-0.0019765834	neg	no
kidney	Labelled in injury	Cre -ve	16_AAATGATGGCAAATCATCTTTCGGGACTGACCTGAAATGAAGAGAATACTCTTGCTGATC	0.000748789217794907	0.000876392226994794	20.3333333333333	20.6	0.719875625773655	0.870560314271588	no	-0.000127603009199887	neg	no
kidney	Labelled in injury	Cre -ve	16_CACTAGATTGTGAGCTGCTGGA	0.000674034142450142	0.000746927665433134	34.3333333333333	35.2	0.473534499719476	0.720816960776733	no	-7.28935229829923e-05	neg	no
kidney	Labelled in injury	Cre -ve	19_TGACCTATGAATTGACAGCCT	0.00694109716666666	0.00943079865966958	19.6666666666667	21.6	0.238790368393223	0.540061447229703	no	-0.00248970149300292	neg	no
kidney	Labelled in injury	Cre -ve	5_CGATCCCCGGCATCTCCACCA	0.005432513	0.0032546347737043	52.6666666666667	68	0.340490528849485	0.622733621317172	no	0.0021778782262957	pos	no
kidney	Labelled in injury	Cre -ve	MT_CATTGGTCGCAGTTGAATGCTGTGTAGAAATACCA	0.000526409738797572	0.00079122427953698	110.5	154	0.100545842165415	0.373994072411942	no	-0.000264814540739408	neg	no
kidney	Labelled in injury	Cre -ve	MT_GAATTGATCAGGACATAGA	0.0002158895	0.00109850207967845	36.5	54.8	0.0923850050991193	0.365370646195309	no	-0.00088261257967845	neg	no
kidney	Labelled in injury	Cre -ve	MU069435.1_CTCGCTGCGATCTATTGAAAGTCAGCCCTCGACACAAGGGTTTNT	0.000813105132225625	0.000933858617448972	23.6666666666667	23.4	0.440835141191698	0.702924047758333	no	-0.000120753485223347	neg	no
kidney	Labelled in injury	Cre -ve	MU069435.1_TCGCTGCGATCTATTGANAGTCAGCCCTCGACACAAGGGTTTGT	0.00028332023011001	0.000907643995800524	21.8333333333333	22.6	0.0569946945760469	0.318791181850997	no	-0.000624323765690514	neg	no
kidney	Labelled in injury	Cre -ve	Mus musculus (house mouse) mmu-miR-1843a-5p	0.0013011285	0.00171219742266172	25.5	25.2	0.996880030977336	1	no	-0.00041106892266172	neg	no
kidney	Labelled in injury	Cre -ve	Mus musculus (house mouse) mmu-miR-187-3p	0.00136180359809611	0.000930027584661224	28.6666666666667	32.4	0.155284477042722	0.451610525322935	no	0.000431776013434886	pos	no
kidney	Labelled in injury	Cre -ve	Mus musculus predicted gene, 34746 (Gm34746)	0.000395858431107768	0.000462276302564102	31.1666666666667	39.4	0.764531024653608	0.898723581349763	no	-6.64178714563336e-05	neg	no
kidney	Labelled in injury	Cre -ve	NA_AGGCACATGCTCGTGAACTGGCG	0.000226198777461777	0.00100297476003275	30.5	33.2	0.352986349010235	0.634415514784774	no	-0.000776775982570973	neg	no
kidney	Labelled in injury	Cre -ve	NA_CGACTCTTAGCGGTGGATCACTCGGCTCGTGCGTCGATGAAGAACGCAGCTAGCTGCGAGA	0.00111522167889008	0.000971699907659894	19.3333333333333	14.2	0.675027551506535	0.845383341852284	no	0.000143521771230186	pos	no
kidney	Labelled in injury	Cre -ve	NA_GAATTGATCAGGACATAGGGTTAAAA	0.00766926533333333	0.00569756051745126	24.6666666666667	42.2	0.565075413317756	0.780750087082327	no	0.00197170481588207	pos	no
kidney	Labelled in injury	Cre -ve	NA_GAGTAGGGAACTGCCAGGCATCA	0.00107523761773538	0.0012599398	27.1666666666667	28	0.828423082251444	0.923009319228812	no	-0.00018470218226462	neg	no
kidney	Labelled in injury	Cre -ve	NA_TTCCCGGGCGGCGCACCA	0.000172277692438982	0.000491179133056776	63.8333333333333	76.6	0.453810655423337	0.708744031133761	no	-0.000318901440617794	neg	no
kidney	Labelled in injury	Cre -ve	13_AAGAGGTAGTAGGTTGCATAGTT	0.00025652497854484	0.000178484953303354	18.8333333333333	15.6	0.821440289308673	0.922461731859782	no	7.8040025241486e-05	pos	no
kidney	Labelled in injury	Cre -ve	13_GAGACCGGGGTTCGATTCCCCGACGGGGAGCCA	0.000472774309591657	0.000514000553482722	51.8333333333333	58.6	0.72976060728742	0.871925074051954	no	-4.12262438910654e-05	neg	no
kidney	Labelled in injury	Cre -ve	15_TATCAATGATGTCCTAAAAAATAAATGTCTGAACATATGACTGCTATAATGATTTCAGCATTTAACTGAGATA	0.000513639463109803	0.000573852030474218	26	25.2	0.808703052766953	0.920794235491895	no	-6.02125673644147e-05	neg	no
kidney	Labelled in injury	Cre -ve	16_TCAGGCTCAGTCCCCTCCCGATA	0.00235495374842767	0.00154343237118117	28.3333333333333	26.6	0.908583537415784	0.963057538821893	no	0.0008115213772465	pos	no
kidney	Labelled in injury	Cre -ve	18_TAGATGTGTAGAGAAATGATAACTGAGCA	0.000598610836042615	0.000577692005816564	26.3333333333333	20.4	0.867735446764265	0.94239033689193	no	2.0918830226051e-05	pos	no
kidney	Labelled in injury	Cre -ve	18_TTGCTGTGATGACTATCTTAGGACACCTTTGGATTAACCGTGAAATCAAACAAGTGCTGAGCAAC	0.00185575914141414	0.00109705891626157	22	18.2	0.123891502519444	0.415065079869291	no	0.00075870022515257	pos	no
kidney	Labelled in injury	Cre -ve	19_GACCTATGAATTGACAGCCA	0.000145687645687645	0.0002074688	20.8333333333333	26.8	0.940256747604385	0.976760194540843	no	-6.1781154312355e-05	neg	no
kidney	Labelled in injury	Cre -ve	19_TGACCTATGAATTGACAGCCAGTA	0.000818034562480663	0.0031167024	18.8333333333333	17.6	0.354068633109279	0.634765921479445	no	-0.00229866783751934	neg	no
kidney	Labelled in injury	Cre -ve	2_GAGTGGTGATGACACTAGAACCACCAAGATCGCTGATG	0.000141302811925957	0.00088915298237727	20.3333333333333	18	0.0263573347629461	0.239649981736501	no	-0.000747850170451313	neg	no
kidney	Labelled in injury	Cre -ve	9_TCCCTGAGACCCTAACTTGTGAT	0.00433412664525929	0.00693172	26	29.6	0.134570982102698	0.428153627959132	no	-0.00259759335474071	neg	no
kidney	Labelled in injury	Cre -ve	MT_TGAATCTGACAACAGGAAATAAACCTCCTTANTCACCCCA	0.00124150333638823	0.000654396564029124	24.5	38.2	0.189624037627326	0.496780812090327	no	0.000587106772359106	pos	no
kidney	Labelled in injury	Cre -ve	MT_TGAATCTGACAACAGGAAATAAACCTCCTTATTCACCCNA	0.000716909332368008	0.000987869321362002	23.1666666666667	38.2	0.421531343811683	0.68788616599572	no	-0.000270959988993994	neg	no
kidney	Labelled in injury	Cre -ve	MT_TTTCATGACCAATGAACACTCTGACCA	0.000575602013053515	0.000956938867839132	44.5	63	0.302823892341958	0.584140154691453	no	-0.000381336854785617	neg	no
kidney	Labelled in injury	Cre -ve	MU069435.1_GCTCCCTCGCTGCGATCTATTGAAAGTCAGCCCTCGACACAAGGGTTTGT	0.00045465846112401	0.000568266028035486	26.5	31	0.498534038921916	0.736821247459087	no	-0.000113607566911476	neg	no
kidney	Labelled in injury	Cre -ve	Mus musculus tRNA-Val (AAC) (tRNA-Val-AAC-3-1, tRNA-Val-AAC-4-1)	0.000377749897231008	0.00120463917796765	42.8333333333333	41.2	0.10976072605108	0.390200722929756	no	-0.000826889280736642	neg	no
kidney	Labelled in injury	Cre -ve	NA_CGACTCTTAGCGGTGGATCACTCGGCTCGTGCGT	0.00142952422985333	0.000886673336752018	43	32.8	0.422107662830387	0.688054419008276	no	0.000542850893101312	pos	no
kidney	Labelled in injury	Cre -ve	NA_GAAATTTCGGTTGGGACAAAAA	5.15198351365267e-05	0.000277599633531836	24.6666666666667	14.2	0.287020134008192	0.579442312240183	no	-0.000226079798395309	neg	no
kidney	Labelled in injury	Cre -ve	NA_GAGGACCGGAGTGGACGCATCAC	0.000258799166666667	0.000283875989292364	30.8333333333333	42.8	0.450886298836383	0.706226322198584	no	-2.50768226256973e-05	neg	no
kidney	Labelled in injury	Cre -ve	NA_TAATGGTTCGTTTGTAAAAAAAAAAAAAAAAAAA	0.000691793930318633	0.000760658647819254	28.6666666666667	41.8	0.963022401557143	0.986080684411328	no	-6.88647175006206e-05	neg	no
kidney	Labelled in injury	Cre -ve	NA_TGGCCAGGCTGTCTCCACCCG	0.000528384691144225	0.00170006294930875	34	40.4	0.338862155417703	0.622102997446136	no	-0.00117167825816452	neg	no
kidney	Labelled in injury	Cre -ve	>ENSMUST00000194175.2|ENSMUSG00000033860.14|OTTMUSG00000051802.1|OTTMUST00000130534.1|Fgg-202|Fgg|1741|UTR5:1-47|CDS:48-1379|UTR3:1380-1741|	0.000322958703760052	0.00300880301186283	38.5	65.4	0.00212368375101309	0.162517693367002	no	-0.00268584430810278	neg	no
kidney	Labelled in injury	Cre -ve	1_TACATGATGATCTCACACAACTTGAACTCTCTCACTGATTACTTGATGATAGTAAAAGATCTGATG	0.000572429568310383	0.000830407595537978	26.1666666666667	30.6	0.559130908515949	0.777224035355822	no	-0.000257978027227594	neg	no
kidney	Labelled in injury	Cre -ve	11_TGCAATGATGATGAAACTAGAAAAAAAAGGAAGTGCCGTCCGATGCGACAACTGACGACATNCCTAGTTAGCTGACT	0.00037749049048474	0.00061576222879836	22.3333333333333	17.4	0.452581515992897	0.707584434681369	no	-0.00023827173831362	neg	no
kidney	Labelled in injury	Cre -ve	17_GAAGCTGAGTTGGCTGCTGCCACC	0.000393276326040042	0.000617506395046418	37.3333333333333	44	0.544184262718702	0.763748955591692	no	-0.000224230069006376	neg	no
kidney	Labelled in injury	Cre -ve	4_AAGGTTACTTGTTAGTTCAGGA	0.000310148961760462	0.000705250168350168	21.3333333333333	23.8	0.356103533367814	0.634765921479445	no	-0.000395101206589706	neg	no
kidney	Labelled in injury	Cre -ve	4_AGCTCGCTCTGAAGGCCTGTTTCCTAGGCTACATACGA	0.000929524115037372	0.00156525247648456	19.8333333333333	19.4	0.522261229749045	0.752775767042742	no	-0.000635728361447188	neg	no
kidney	Labelled in injury	Cre -ve	4_ATAATACTGCCTGGTAATGATGAC	0.000137023992956193	0.0009581838	23	22.4	0.145519355641376	0.44638215844422	no	-0.000821159807043807	neg	no
kidney	Labelled in injury	Cre -ve	4_GGTCCATGATGAAACCCATTATCAGTGGACATCTATGGATGAGAAATGCGGATATGGGACTGAGAC	0.000784340960458052	0.0006766338990951	23.8333333333333	21.6	0.887208922311693	0.952733953501626	no	0.000107707061362952	pos	no
kidney	Labelled in injury	Cre -ve	6_ATGGCACTGGTAGAATTCACT	0.00017785730227088	0.000919523357371484	34.8333333333333	31.6	0.066856915872841	0.331647699352681	no	-0.000741666055100604	neg	no
kidney	Labelled in injury	Cre -ve	MT_GAATTGATCAGGACATA	0.00954200333333333	0.0029288054	39	46.6	0.0858548563839946	0.353428735705263	no	0.00661319793333333	pos	no
kidney	Labelled in injury	Cre -ve	MT_GAATTGATCAGGACATAGGGTAA	0.00108971300207039	0.0003162056	27.1666666666667	35.2	0.511759570410444	0.749343822131707	no	0.00077350740207039	pos	no
kidney	Labelled in injury	Cre -ve	MT_GAATTGATCAGGACATAGGGTTT	0.00247060289921902	0.012228570745722	28.8333333333333	35	0.0340961878706422	0.267977606291425	no	-0.009757967846503	neg	no
kidney	Labelled in injury	Cre -ve	MT_TTCATGACCAATGAACACTCTGACCA	0.000913898693434185	0.000522676713248488	46.5	69.4	0.373200177937997	0.653202310466446	no	0.000391221980185697	pos	no
kidney	Labelled in injury	Cre -ve	MU069435.1_TCGCTGCGATCTATTGAAAGTCGGCCCTCGACACAAGGGTTTGT	0.000485490461359793	0.00070694494730944	17.8333333333333	25.2	0.529412568539101	0.757123074582397	no	-0.000221454485949647	neg	no
kidney	Labelled in injury	Cre -ve	Mus musculus (house mouse) mmu-miR-181d-5p	0.000432355790455748	0.000352099223765134	22.8333333333333	24.6	0.717305033364867	0.870560314271588	no	8.02565666906143e-05	pos	no
kidney	Labelled in injury	Cre -ve	Mus musculus (mouse) mitochondrially encoded tRNA serine 1 (ENSMUSG00000064352.1)	0.00187133367521367	0.000438456617704724	41.6666666666667	67.6	0.63454520840086	0.825671563996771	no	0.00143287705750895	pos	no
kidney	Labelled in injury	Cre -ve	NA_CGACTCTTAGCGGTGGATCACTCGGCTCG	0.000410471388606087	0.00049656829926189	29.1666666666667	40.8	0.377306278641817	0.65744284697373	no	-8.60969106558033e-05	neg	no
kidney	Labelled in injury	Cre -ve	NA_TATTGCACTTGTCCCGGCCTGTAAT	0.000929760962123573	0.00225833575994949	21.8333333333333	22.4	0.197272811242295	0.50102887411793	no	-0.00132857479782592	neg	no
kidney	Labelled in injury	Cre -ve	NA_TGGGGTACCGCCAAGCGGTAAGGCA	7.95924864692767e-05	6.5681444991788e-05	37.8333333333333	41	0.986293222435122	0.998656229401579	no	1.39110414774887e-05	pos	no
kidney	Labelled in injury	Cre -ve	NA_TTCAAGTAATCCAGGATAGGCTAAA	0.000181561859193437	0.000679469084807256	17.3333333333333	15.4	0.0731025313881315	0.336835921680719	no	-0.000497907225613819	neg	no
kidney	Labelled in injury	Cre -ve	>ENSMUST00000160943.3|ENSMUSG00000041515.11|OTTMUSG00000033858.6|OTTMUST00000085324.4|Irf8-204|Irf8|1284|UTR5:1-53|CDS:54-1055|UTR3:1056-1284|	0.000425675839610763	0.0017403428249875	34.1666666666667	39.8	0.568621220264489	0.783673226791059	no	-0.00131466698537674	neg	no
kidney	Labelled in injury	Cre -ve	>ENSMUST00000223819.2|ENSMUSG00000050377.9|OTTMUSG00000067986.1|OTTMUST00000164357.1|Il31ra-204|Il31ra|2748|UTR5:1-236|CDS:237-2225|UTR3:2226-2748|	0.000304488629177958	0.000544952	24.5	30	0.578987917833626	0.78603961954257	no	-0.000240463370822042	neg	no
kidney	Labelled in injury	Cre -ve	1_AAACATCCTCGACTGGAAGCT	0.000490091298434442	0.00239429213802816	27.8333333333333	43	0.0105502321507699	0.201544021845929	no	-0.00190420083959372	neg	no
kidney	Labelled in injury	Cre -ve	1_TGCTATGATGAAGGCTATGTTGGTAGGGACAACTGAGCTTGTTGATGAATACCAACGATTCTGAT	0.000244264756033925	0.000448002083644934	19.6666666666667	19.4	0.300376204741695	0.584140154691453	no	-0.000203737327611009	neg	no
kidney	Labelled in injury	Cre -ve	11_AACAGTGATGACCACAACATGCCATCTGAGTTGCTTTGCTGAAATCCAGAGGCTGTTTCTGNGC	0.000698582431310435	0.000450763720661976	19.6666666666667	19	0.144344520062154	0.44465451731011	no	0.000247818710648459	pos	no
kidney	Labelled in injury	Cre -ve	12_GGTGGTGTCGATGGTAGAAC	0.000544820748427672	0.000884033670143858	21.8333333333333	23.6	0.228604876865323	0.52983718613624	no	-0.000339212921716186	neg	no
kidney	Labelled in injury	Cre -ve	13_TCGTTTCCCGGCCAATGCACCA	0.00046128858556059	0.00301640122809653	57	44.6	0.539757591698367	0.762173183372412	no	-0.00255511264253594	neg	no
kidney	Labelled in injury	Cre -ve	16_TATTAATGGTTCGTTTGTAAAAAAAAAAA	0.00059409175276405	0.000676489711530786	23.1666666666667	30	0.98215188870251	0.997240814366934	no	-8.23979587667359e-05	neg	no
kidney	Labelled in injury	Cre -ve	17_TGTCCTTGATGTCAGCTATAAATCTGACT	0.000283060773846175	0.00070558796705905	15.6666666666667	13.4	0.180201249062903	0.481640838487979	no	-0.000422527193212875	neg	no
kidney	Labelled in injury	Cre -ve	19_GCAATGATGTCATCTTACTACTGAAA	0.000265957989129015	0.000571199362337046	19.5	19.2	0.339303306259248	0.622127373645581	no	-0.000305241373208031	neg	no
kidney	Labelled in injury	Cre -ve	19_TGTAACAGCAACTCCATGTGGAAAT	0.00397911074358974	0.003984047	28.8333333333333	34.6	0.83389213379631	0.927583582640579	no	-4.93625641025987e-06	neg	no
kidney	Labelled in injury	Cre -ve	19_TTTCTATGATGAATCAAACTAGCTCACTATGACTGCTAATGAAAACACAGGAACACCTGAGAA	0.00110020780627301	0.00103047119942045	27	48.6	0.872117235070324	0.944901981961439	no	6.97366068525599e-05	pos	no
kidney	Labelled in injury	Cre -ve	2_CGTACCGTGAGTAATAATGCAA	0.00016046064369627	0.00053965645631226	21.5	20.8	0.22870209966382	0.52983718613624	no	-0.00037919581261599	neg	no
kidney	Labelled in injury	Cre -ve	3_AGAAGTGATGAATTGATCAGATAGACGAGGCCGGGTCCGTCCCAGCCGCTGATTACCGAGCGATTCTGATC	0.000194457576075917	0.00065739272434678	30.5	29.6	0.0881554166646547	0.358039038632424	no	-0.000462935148270863	neg	no
kidney	Labelled in injury	Cre -ve	4_GTCGATGATGAGAGCTTTGTTCTGAGCC	0.000561405511151357	0.0024199658	18.6666666666667	18.6	0.0622565541207269	0.329904666352626	no	-0.00185856028884864	neg	no
kidney	Labelled in injury	Cre -ve	4_TCTCGGTGATGAGAACTTTGTCCAGTTCTGCTGCTGATCTCTTAAGTGAGGATGAAGTTATCTGAGGA	0.000982729608720641	0.000851459082051354	19.8333333333333	17.8	0.54148892601355	0.762173183372412	no	0.000131270526669287	pos	no
kidney	Labelled in injury	Cre -ve	4_TGGCAGTGTCTTAGCTGGTTGTT	0.000712907525465893	0.000739844504378892	39	49	0.817508352623731	0.921439647065818	no	-2.69369789129986e-05	neg	no
kidney	Labelled in injury	Cre -ve	4_TTCTTGTGATGAAAATACTGTCCAGTTCTGCTACTGAAGGAATGAGATGAACACTTTAGTGCTGAAGAAA	0.000320033872468581	0.00090993624937177	24.5	26.6	0.083647699507941	0.352663067572615	no	-0.000589902376903189	neg	no
kidney	Labelled in injury	Cre -ve	6_ATAGCACCATCTGAAATCGGTT	0.000560054718228032	0.00138104468212116	17	22.8	0.130565309812104	0.420935610791128	no	-0.000820989963893128	neg	no
kidney	Labelled in injury	Cre -ve	6_ATAGCACCATCTGAAATCGGTTA	0.000133547008547008	8.4175084175084e-05	20.5	19.2	0.851469418564136	0.934367195918682	no	4.93719243719243e-05	pos	no
kidney	Labelled in injury	Cre -ve	7_AAGGTAGATAGAACAGGTCTTGA	0.000318370771763287	0.00153169736391232	23.8333333333333	30	0.287493421880169	0.579442312240183	no	-0.00121332659214903	neg	no
kidney	Labelled in injury	Cre -ve	9_CAACGGAATCCCAAAAGCAGCTTT	0.0045489865	0.00355665278062283	31.8333333333333	28.2	0.166890010940017	0.469357980477339	no	0.00099233371937717	pos	no
kidney	Labelled in injury	Cre -ve	9_GCTGCGATCTATTGAAAGTCAGCCCTCGACANAAGGGTTTGT	0.000505121611951673	0.00037752905880899	19.3333333333333	18.4	0.64709970911262	0.830435107722639	no	0.000127592553142683	pos	no
kidney	Labelled in injury	Cre -ve	MU069435.1_GCTGCGATCTATTGAAAGTCAGCCCTCGACACAAGGGTNTGT	0.000625174241100323	0.000624740457188324	20.5	19	0.86462282373958	0.94239033689193	no	4.3378391199932e-07	pos	no
kidney	Labelled in injury	Cre -ve	Mus musculus coatomer protein complex, subunit gamma 2, opposite strand 2 (Copg2os2)	0.001971964	0.000992268	19.3333333333333	24.2	0.570148061014853	0.783931004360362	no	0.000979696	pos	no
kidney	Labelled in injury	Cre -ve	NA_CTGAGGCGTGATGACGAGGCA	0.00137892214833871	0.00030298717989877	33.5	39.4	0.173951024497535	0.474840377176972	no	0.00107593496843994	pos	no
kidney	Labelled in injury	Cre -ve	NA_GACTCTTAGCGGTGGATCACTC	0.000209943997777512	0.000508881333364274	22.1666666666667	35.6	0.170571896804553	0.473817928916616	no	-0.000298937335586762	neg	no
kidney	Labelled in injury	Cre -ve	NA_GACTCTTAGCGGTGGATCACTCGGCT	0.00186000939749355	0.00056002812813416	23.8333333333333	35	0.137694412796289	0.434289970077668	no	0.00129998126935939	pos	no
kidney	Labelled in injury	Cre -ve	NA_TAGCAGCACGTAAATATTGGAAA	0.000101317122593718	0.0002702702	18.6666666666667	20	0.813261351721706	0.921439647065818	no	-0.000168953077406282	neg	no
kidney	Labelled in injury	Cre -ve	NA_TCAATCAACGACCGACCGTATCA	0.000595645212734248	0.000541091974747056	31.6666666666667	41.8	0.670108380647209	0.841406059859098	no	5.45532379871923e-05	pos	no
kidney	Labelled in injury	Cre -ve	NA_TGAGATGAAGCACTGTAGCTCTAA	0.00291585433333333	0.000157232704402514	23.1666666666667	17.4	0.0400676779342979	0.281441563847677	no	0.00275862162893082	pos	no
kidney	Labelled in injury	Cre -ve	X_AATGGCGCCACTAGGGTTGTGTT	0.004712049	0.00344685952481203	24.5	24	0.275674788518499	0.571799062062621	no	0.00126518947518797	pos	no
kidney	Labelled in injury	Cre -ve	>ENSMUST00000146415.2|ENSMUSG00000043621.14|OTTMUSG00000010000.4|OTTMUST00000023256.4|Ubxn10-205|Ubxn10|2460|UTR5:1-56|CDS:57-890|UTR3:891-2460|	0.00051003616614316	0.000475661595231618	36	44	0.996395298601592	1	no	3.43745709115419e-05	pos	no
kidney	Labelled in injury	Cre -ve	1_TGGATATGATGACTGATTACCTGAGAAATAATTGATGAAAT	0.000122113934331127	0.000365696226645882	17	12.4	0.12998210958191	0.420237448944651	no	-0.000243582292314755	neg	no
kidney	Labelled in injury	Cre -ve	1_TGTAAACATCCTCGACTNGAAGCT	0.00068086746375378	0.00111061817733661	22.8333333333333	26	0.696001341863165	0.860532271317212	no	-0.00042975071358283	neg	no
kidney	Labelled in injury	Cre -ve	1_TGTAACCATCCTCGACTGGAAGCT	0.000905919661815227	0.00106017730855047	22.8333333333333	35.6	0.530956904297703	0.757123074582397	no	-0.000154257646735243	neg	no
kidney	Labelled in injury	Cre -ve	1_TTCAAGTAATTCAGGATAGGTTG	0.000951240761526832	0.000963776774908532	23.1666666666667	26.6	0.582462841982106	0.787082687957232	no	-1.25360133817004e-05	neg	no
kidney	Labelled in injury	Cre -ve	14_AAGCAGTGATGACAGATTGGATCTGACT	0.000330900182442302	0	17.8333333333333	18.6	0.0790571828188312	0.3494021528432	no	0.000330900182442302	pos	no
kidney	Labelled in injury	Cre -ve	17_GATCGATGTGGTGCTCCGGAGTTCTCTTCGGGCCAGGGCCTAAGCC	0.0011905826102694	0.000440139124404472	23.8333333333333	17.8	0.225581187346583	0.527323225726579	no	0.000750443485864928	pos	no
kidney	Labelled in injury	Cre -ve	17_TGAGGTAGGAGGTTGTATAGTTGT	0.00123535026131857	0.00187855118306484	20.5	16.4	0.457532560492284	0.712261609160365	no	-0.00064320092174627	neg	no
kidney	Labelled in injury	Cre -ve	18_TTGCTGTGATGACTATCTTAGGACACCTTTGGATTAACCGTGAAATCAAACAAGTGCTGAGNAA	0.000478550824142077	0.00110439068576675	22.1666666666667	19.6	0.017363622219288	0.230683457456059	no	-0.000625839861624673	neg	no
kidney	Labelled in injury	Cre -ve	2_TGCAATGATGACTTATATATCTGTCAATCCCCTGAGAGATCACTGACGACTCCATGTGTCTGAGC	0.000532693561811785	0.00091744503005138	17.8333333333333	15.6	0.164113491169197	0.468712181417449	no	-0.000384751468239595	neg	no
kidney	Labelled in injury	Cre -ve	4_CTCGGTGATGAGAACTTTGTCCAGTTCTGCTGCTGATCTCTTAAGTGAGGATGAAGTTATCTGAGGA	0.000792355313876732	0.000807042587129548	19.3333333333333	22.2	0.952599312856423	0.98302299566589	no	-1.46872732528163e-05	neg	no
kidney	Labelled in injury	Cre -ve	4_TGTAAACATCCTTGACTGGAAGCTA	0.00297376699206349	0.0011964544542841	20.8333333333333	30.2	0.678294389579629	0.847285259835722	no	0.00177731253777939	pos	no
kidney	Labelled in injury	Cre -ve	MT_GAATTGATCAGGACATAGGGTTTGAT	0.0056737685	0.0062736018	28.1666666666667	42.8	0.174064594934887	0.474840377176972	no	-0.0005998333	neg	no
kidney	Labelled in injury	Cre -ve	MU069435.1_TCGCTGCGATCNATTGAAAGTCAGCCCTCGACACAAGGGTTTGT	0.000618308775959882	0.000895217245471686	22.3333333333333	23.8	0.780925162841472	0.90556109938398	no	-0.000276908469511804	neg	no
kidney	Labelled in injury	Cre -ve	MU069435.1_TCGCTGCGATCTATTGAAAGTCAGCCCTCGACACAAGGGTTTGG	0.000635949228248875	0.000911141610949098	16.6666666666667	18	0.335111228487448	0.618997129201416	no	-0.000275192382700223	neg	no
kidney	Labelled in injury	Cre -ve	NA_AATGATGGCCAGGCTGTCTCCACC	0.000509005930758987	0.000726585730195486	30.5	34.6	0.593536376127391	0.794661041334463	no	-0.000217579799436499	neg	no
kidney	Labelled in injury	Cre -ve	NA_AGCGCACGGGGTCGGCGGCGATGTCGGC	0.000197706666666667	0.00140078439999999	19.1666666666667	14.8	0.0558096876550969	0.316981585353558	no	-0.00120307773333332	neg	no
kidney	Labelled in injury	Cre -ve	NA_AGTAGCTCCTTCTTCTTGACCA	0.00049907293635017	0.00117446932740663	37.6666666666667	72.6	0.0666739285025336	0.331647699352681	no	-0.00067539639105646	neg	no
kidney	Labelled in injury	Cre -ve	NA_GCGTGGTAAACGGACAGACA	0.000421623666666667	0.00019193857965451	22.6666666666667	22	0.591749096485317	0.794661041334463	no	0.000229685087012157	pos	no
kidney	Labelled in injury	Cre -ve	NA_TGTGGGCACTCGAAGATACGGA	0.000229029226319198	0.00154223331519699	34	36.6	0.0829028791163506	0.352663067572615	no	-0.00131320408887779	neg	no
kidney	Labelled in injury	Cre -ve	1_ATTACTTGATGATAGTAAAAGATCTGATG	0.000364465478763902	0.000208012351312646	23.3333333333333	22.8	0.598004270915969	0.797704779735613	no	0.000156453127451256	pos	no
kidney	Labelled in injury	Cre -ve	1_GTAAAGGCTGGGCTTAGACGTGGC	0.000269505463003913	0.00180102000097323	18.5	21.6	0.331700682236279	0.613604061032506	no	-0.00153151453796932	neg	no
kidney	Labelled in injury	Cre -ve	11_GCAATGATGATGAAACTAGAAAAAAAAGGAAGTGCCGTCCGATGCGACAACTGACGACATCCCTAGTTAGCTGACT	0.000268348935015598	0.000868044435485908	17.8333333333333	14.4	0.0685701244467286	0.333415930972399	no	-0.00059969550047031	neg	no
kidney	Labelled in injury	Cre -ve	11_TAACAGTCTACAGCCATGGTCGT	0.000392392914140892	0.00116540034757834	29.8333333333333	22.8	0.192028154123465	0.498064953554099	no	-0.000773007433437448	neg	no
kidney	Labelled in injury	Cre -ve	11_TACCCTGTAGATCCGAATTTGTGAA	0.000424165179738562	0.0010963460187619	18.3333333333333	22.4	0.166608581248644	0.469357980477339	no	-0.000672180839023338	neg	no
kidney	Labelled in injury	Cre -ve	16_CACTAGATTGTGAGCTGCTGGAA	0.000326986397282173	0.00109095208885867	23.1666666666667	23	0.139456777561382	0.437004643478985	no	-0.000763965691576497	neg	no
kidney	Labelled in injury	Cre -ve	17_TCCCTGAGACCCTTTAACCTGTGAA	0.00122617327073199	0.000289398342157566	21.1666666666667	23.8	0.231875292636026	0.533791226911845	no	0.000936774928574424	pos	no
kidney	Labelled in injury	Cre -ve	18_TAGATGTGTAGAGAAATGATAACTGAGCAC	0.000228498982391973	0.000144477759126388	18.6666666666667	18.6	0.676451593757284	0.845709903115298	no	8.40212232655853e-05	pos	no
kidney	Labelled in injury	Cre -ve	19_ACACCCTGATGAACTGAATACCGCCCCAGTCTGATAGCTGTGGAGAAAGGTATTTTCTGAGT	0.000455738000620393	0.000681640851489678	25.5	33.4	0.159656990421618	0.459685671431747	no	-0.000225902850869285	neg	no
kidney	Labelled in injury	Cre -ve	19_GACCTATGAATTGACAGCCAG	0.000294811333333333	0.000344531252920962	21	28.4	0.654737735393537	0.833821963487072	no	-4.97199195876287e-05	neg	no
kidney	Labelled in injury	Cre -ve	2_CGTACCGTGAGTAATAATG	0.000306103722222222	0.000355167586493316	21.8333333333333	30	0.912613019271623	0.965656443653562	no	-4.90638642710943e-05	neg	no
kidney	Labelled in injury	Cre -ve	2_TCACCAAGATGAGTGGTGCAAATCTGATC	0.000595996877930532	0.00059457609577314	16.5	14	0.662783473228708	0.83840180716351	no	1.42078215739161e-06	pos	no
kidney	Labelled in injury	Cre -ve	3_TAGCAGCACGTAAATATTGGCAA	0.000420046312086378	0.0011162466	19	19.6	0.815246543386149	0.921439647065818	no	-0.000696200287913622	neg	no
kidney	Labelled in injury	Cre -ve	MT_ACACCCAGAAGATTTCATGACCAATGAACACTCTGACCA	0.0011854209169685	0.00085807208382353	31.5	45.8	0.782440880426799	0.905787452341214	no	0.00032734883314497	pos	no
kidney	Labelled in injury	Cre -ve	MT_GAATTGATCAGGACATAGGGTTTGATAGTTAATATTATATGTCTTTCAAGTTCTTAGTGTTTTTGGAA	0.000849006632791032	0.000426628162722722	17.8333333333333	17.4	0.0575433905421988	0.318791181850997	no	0.00042237847006831	pos	no
kidney	Labelled in injury	Cre -ve	Mus musculus (house mouse) mmu-miR-27a-5p	0.000276989582140915	0.000537194898293118	28.5	25.4	0.300341737025049	0.584140154691453	no	-0.000260205316152203	neg	no
kidney	Labelled in injury	Cre -ve	Mus musculus (mouse) mitochondrially encoded tRNA methionine (ENSMUSG00000064344.1)	0.000305749776653123	0.00042307807168126	129.666666666667	221.2	0.879586643537371	0.94804965137386	no	-0.000117328295028137	neg	no
kidney	Labelled in injury	Cre -ve	Mus musculus (mouse) predicted gene, 24379 (ENSMUSG00000084644.3)	0.000728259763127338	0.000737457245783456	21.6666666666667	23.6	0.999184962084799	1	no	-9.19748265611772e-06	neg	no
kidney	Labelled in injury	Cre -ve	NA_ACGACTCTTAGCGGTGGATCACTCGGCTCGTGCGTCGATGAAGAACGCAGCTAGCTGCGAGAATTAATGTGAATTGCAGGACA	0.000459695937985142	0.000828653335975136	22	17	0.100110488429719	0.373994072411942	no	-0.000368957397989994	neg	no
kidney	Labelled in injury	Cre -ve	NA_TGCGTTGAGCTAACCGGTACTAAT	0.000277434066254327	0.0004593416440586	33.1666666666667	37	0.484205606821192	0.727308835039269	no	-0.000181907577804273	neg	no
kidney	Labelled in injury	Cre -ve	NA_TGTCGACTTGGAGGTTGTGCCC	0.000210130825393423	0.000245463405479526	27.6666666666667	28.8	0.94288322883915	0.976760194540843	no	-3.53325800861026e-05	neg	no
kidney	Labelled in injury	Cre -ve	X_TAAGTCACTAGTGGTTCCGTTTAG	0.00185745515255404	0.0011404265958132	26.3333333333333	17	0.784506604501817	0.907456326925729	no	0.00071702855674084	pos	no
kidney	Labelled in injury	Cre -ve	1_CATCTAACCCTGGCCTTTGACA	0.001170364	0.00161412115015015	18.1666666666667	17.4	0.0935550921946466	0.365669634545742	no	-0.00044375715015015	neg	no
kidney	Labelled in injury	Cre -ve	1_TCACAGTGAACCGGTCTCTTTT	0.00198518958996791	0.00288169628511365	26	28	0.641114714525905	0.828849258111883	no	-0.00089650669514574	neg	no
kidney	Labelled in injury	Cre -ve	1_TGTAAACATCCTCGACTGGAAGCTTTT	0.003297366	0.00572992305146198	27.1666666666667	32.6	0.300377792810143	0.584140154691453	no	-0.00243255705146198	neg	no
kidney	Labelled in injury	Cre -ve	1_TNTAAACATCCTCGACTGGAAGCT	0.00069184263644761	0.000372425112510494	20.3333333333333	24.4	0.493715430152181	0.734010465686371	no	0.000319417523937116	pos	no
kidney	Labelled in injury	Cre -ve	11_CCCTGTAGATCCGAATTTGTGT	0.00088280771447312	0.000978938496128506	27.1666666666667	26.4	0.867268069999596	0.94239033689193	no	-9.61307816553859e-05	neg	no
kidney	Labelled in injury	Cre -ve	12_GAATTGATCAGGACATAGGAAAAA	0.00176660520436927	0.000344737816260162	21.8333333333333	22.2	0.97654143082552	0.992930937356857	no	0.00142186738810911	pos	no
kidney	Labelled in injury	Cre -ve	12_TGCGGGAAACTCGACTGCATAATTTGTGGTAGTGGGGGACTGCGTTCGCGCTCTCCCCTG	0.000514964304964928	0.00036168707209967	23.5	20.4	0.48874945029375	0.730361460151194	no	0.000153277232865258	pos	no
kidney	Labelled in injury	Cre -ve	15_CTAGACTGAGGCTCCTTGAGGAAT	0.00230279008547008	0.00121069943000739	26.1666666666667	23.6	0.587983711754028	0.792333935950285	no	0.00109209065546269	pos	no
kidney	Labelled in injury	Cre -ve	15_TGAAATTTCGGTTGGGAAAA	0.00274025778125731	0.000863163316064446	25.6666666666667	20.8	0.581974944183588	0.787082687957232	no	0.00187709446519286	pos	no
kidney	Labelled in injury	Cre -ve	19_ATGGCTGAGTTGCAATGATGTCATCTTACTACTGAAA	0.000618669077258255	0.00071791668779061	18.6666666666667	19.2	0.693345579653617	0.857978274737327	no	-9.9247610532355e-05	neg	no
kidney	Labelled in injury	Cre -ve	19_CACCCTGATGAACTGAATACCGCCCCAGTCTGATAGCTGTGGAGAAAGGTATTTTCTGAG	0.000259263621094997	0.000682211484799458	21.6666666666667	27	0.0535574663714794	0.314002242355367	no	-0.000422947863704461	neg	no
kidney	Labelled in injury	Cre -ve	19_CACCCTGATGAACTGAATACCGCCCCAGTCTGATTGCTGTGGAGAAAGGTATTTTCTGAGT	0.00078498389467862	0.000767458039533564	21.6666666666667	24.6	0.970493723975312	0.989549701725178	no	1.7525855145056e-05	pos	no
kidney	Labelled in injury	Cre -ve	2_GCAGCCGGAATTCTGTTTT	0.0004338865	0.00114626863558311	21.1666666666667	19	0.120750041882544	0.407960557441314	no	-0.00071238213558311	neg	no
kidney	Labelled in injury	Cre -ve	2_TACCCTGTAGAACCGAATTTGTAA	0.00069747298123736	0.000302580183748692	18.6666666666667	24.4	0.6348698820828	0.825671563996771	no	0.000394892797488668	pos	no
kidney	Labelled in injury	Cre -ve	4_GTAAACATCCTTGACTGGAAGCTT	0.00393898876559319	0.0020990717998556	25.6666666666667	28.4	0.880442734439917	0.948225218284776	no	0.00183991696573759	pos	no
kidney	Labelled in injury	Cre -ve	6_TAATACTGCCGGGTAATGATGGAA	3.50729517396183e-05	8.5424406210484e-05	33.5	36.8	0.595639197521326	0.79550918733737	no	-5.03514544708657e-05	neg	no
kidney	Labelled in injury	Cre -ve	9_TCGCTGCGATCTATTGAAAGTCAGCCCTCGACACAAGGGTTTGTAA	0.00011490075743972	0.000730881117646932	25.6666666666667	32.2	0.000988490999450352	0.162517693367002	no	-0.000615980360207212	neg	no
kidney	Labelled in injury	Cre -ve	MT_GAATTGATCAGGACATAGGGTA	0.000410110740902473	0.00108203597743414	18.8333333333333	26.6	0.193744479726545	0.498064953554099	no	-0.000671925236531667	neg	no
kidney	Labelled in injury	Cre -ve	MU069435.1_CTCGCTGCGATCTATTGAAAGTCAGCCCTCGNCACAAGGGTTTGT	0.0004736667921489	0.000562277276311468	16	16	0.760927174942702	0.897651702254924	no	-8.8610484162568e-05	neg	no
kidney	Labelled in injury	Cre -ve	MU069435.1_TNGCTGCGATCTATTGAAAGTCAGCCCTCGACACAAGGGTTTGT	0.000310252906500553	0.000505069509093842	20.1666666666667	21.6	0.628664453529359	0.824236352959142	no	-0.000194816602593289	neg	no
kidney	Labelled in injury	Cre -ve	Mus musculus (house mouse) mmu-miR-106b-5p	0.00049084261173533	0.00093465157033126	21.8333333333333	37	0.357860865046451	0.634765921479445	no	-0.00044380895859593	neg	no
kidney	Labelled in injury	Cre -ve	Mus musculus RIKEN cDNA C130071C03 gene, transcript variant 4 (C130071C03Rik)	0.000320512833333333	0.00167189134798206	24.8333333333333	30.6	0.148640270320008	0.451610525322935	no	-0.00135137851464873	neg	no
kidney	Labelled in injury	Cre -ve	NA_CGCGACCTCAGATCAGACGTGGCGACCCGCTGAATTTAAGC	0	0.000346510319435364	16.1666666666667	26.4	0.0224484402982524	0.238997591600122	no	-0.000346510319435364	neg	no
kidney	Labelled in injury	Cre -ve	NA_GTAGCTCCTTCTTCTTGACCA	0.000630864193105835	0.0024218978	28.1666666666667	43.6	0.0123247440401521	0.201544021845929	no	-0.00179103360689416	neg	no
kidney	Labelled in injury	Cre -ve	NA_GTCCTGCCGCGGTCGCCA	0.000266602337932312	0.00102983065563128	55.1666666666667	72.8	0.0616679037829193	0.329651220957223	no	-0.000763228317698968	neg	no
kidney	Labelled in injury	Cre -ve	NA_TCTTGATCCGGCAAACAAACCACC	0.000830051557022553	0.0003571428	24.6666666666667	27.8	0.357560999687676	0.634765921479445	no	0.000472908757022553	pos	no
kidney	Labelled in injury	Cre -ve	NA_TGGTGGTGTCGATGGTAGAACA	0.000931223552586937	0.000967520106015216	19.6666666666667	18	0.680166371789734	0.848166298955638	no	-3.62965534282793e-05	neg	no
kidney	Labelled in injury	Cre -ve	NA_TGTGGGCACTCGAAGATACGGAT	0.00767789233333333	0.00537308462608695	31.6666666666667	33.2	0.540910943842955	0.762173183372412	no	0.00230480770724638	pos	no
kidney	Labelled in injury	Cre -ve	NA_TTGAATGCTGTGTAGAAATACCA	0.000793701195123938	0.00024026159841732	37.6666666666667	56.2	0.00495375806596701	0.195355986143639	no	0.000553439596706618	pos	no
kidney	Labelled in injury	Cre -ve	X_AGCTACATCTGGCTACTGGGTCTCA	0.00107047368097888	0.000808892707403514	22.5	27.8	0.843402672642517	0.931844594241808	no	0.000261580973575366	pos	no
kidney	Labelled in injury	Cre -ve	X_AGCTACATCTGGCTACTGGGTCTT	0.000657016917033403	0.001187260694955	24.1666666666667	22.6	0.35702811986803	0.634765921479445	no	-0.000530243777921597	neg	no
kidney	Labelled in injury	Cre -ve	>ENSMUST00000093914.5|ENSMUSG00000070332.5|OTTMUSG00000003440.3|OTTMUST00000007261.3|Trim80-201|Trim80|1934|UTR5:1-9|CDS:10-1884|UTR3:1885-1934|	0.00212904772179538	0.0041395334	25.5	33.2	0.302305425751852	0.584140154691453	no	-0.00201048567820462	neg	no
kidney	Labelled in injury	Cre -ve	>ENSMUST00000179022.8|ENSMUSG00000062075.14|OTTMUSG00000031736.2|-|Lmnb2-204|Lmnb2|3370|UTR5:1-84|CDS:85-1875|UTR3:1876-3370|	0	0.000367583113907284	16	26.4	0.162143786235966	0.465923053729435	no	-0.000367583113907284	neg	no
kidney	Labelled in injury	Cre -ve	11_CGTTCGCGCTCTCCCCTG	0.000138026224982747	0.00172732492409972	25.8333333333333	35.6	0.000146650382085774	0.0710765518509052	no	-0.00158929869911697	neg	no
kidney	Labelled in injury	Cre -ve	11_TCCGTCTCAGTTACTTTATAGCC	0.00048660036405134	0.000568185690270258	23.1666666666667	22.8	0.773525559574529	0.902163848136144	no	-8.1585326218918e-05	neg	no
kidney	Labelled in injury	Cre -ve	13_TCGCTGCGATCTATTGAAAGTCAGCCCTCGACACAAGGGTTTGA	0.000354456799404662	0.000705458398460796	17.3333333333333	19.4	0.314057860196636	0.601633898189603	no	-0.000351001599056134	neg	no
kidney	Labelled in injury	Cre -ve	14_AAAAGCTGGGTTGAGAGGGCGAAA	0.00171710083333333	0.00106724549535567	23.3333333333333	17.6	0.795524867644513	0.91481490112102	no	0.00064985533797766	pos	no
kidney	Labelled in injury	Cre -ve	14_CGGGCCTCATAACCCAATTCAGACTACTCTCCCCCGCCCTCT	0.000863721404574813	0.00122826161523001	23.6666666666667	21	0.686912833992179	0.85365065010652	no	-0.000364540210655197	neg	no
kidney	Labelled in injury	Cre -ve	15_TATCAATGATGTCCTAAAAAATAAATGTCTGAACATATGACTGCTATAATGATTTCAGCATTTAACTGAGAT	0.000401484484316312	0.000606351587085168	24.6666666666667	29.4	0.274571089379088	0.571799062062621	no	-0.000204867102768856	neg	no
kidney	Labelled in injury	Cre -ve	18_TAGATGTGTAGAGAAATGATAACTGAGCACA	0.00027078745699651	0.000681505176234338	19.1666666666667	19.8	0.402936817555528	0.676824537875867	no	-0.000410717719237828	neg	no
kidney	Labelled in injury	Cre -ve	19_ATGTAACAGCAACTCCATGTGGAA	0.00022686760654675	0.00119583459600886	17.1666666666667	23	0.269560760854311	0.568030936640823	no	-0.00096896698946211	neg	no
kidney	Labelled in injury	Cre -ve	19_CACCCTGATGAACTGAATACCGCCNCAGTCTGATAGCTGTGGAGAAAGGTATTTTCTGAGT	0.000266612071982293	0.000765869619401294	17.8333333333333	21.8	0.0115241594949858	0.201544021845929	no	-0.000499257547419001	neg	no
kidney	Labelled in injury	Cre -ve	2_ATCCCAGCGGTGCCTCCA	0.000471185413447095	0.00105208652773403	28.8333333333333	40.4	0.574319117892278	0.784797903081385	no	-0.000580901114286935	neg	no
kidney	Labelled in injury	Cre -ve	2_TCGTACCGTGAGTAATAATGAA	0.000550228166666667	0.001049570853103	19	24.4	0.120929161112246	0.407960557441314	no	-0.000499342686436333	neg	no
kidney	Labelled in injury	Cre -ve	2_TTGTGGCAACAATGGCACGGCAAGGGGATCCAGTCTTT	0.000665624867042043	0.000971149773283052	46	44	0.358500507276937	0.634765921479445	no	-0.000305524906241009	neg	no
kidney	Labelled in injury	Cre -ve	4_CAAGCCCTCTTATTTCTACCA	0.000887831712625738	0.00152390508131225	35	54.4	0.818617411152154	0.92197499288554	no	-0.000636073368686512	neg	no
kidney	Labelled in injury	Cre -ve	4_TAACACTGTCTGGTAACGATGTTT	0.00293125828274363	0.00209542692488308	18	30.6	0.423490167735388	0.688209864783424	no	0.00083583135786055	pos	no
kidney	Labelled in injury	Cre -ve	4_TTCTTGTGATGAAAATACTGTCCAGTTCTGCTACTGAAGGAATGAGATGAACACTTTAGTGCTGAAGAAG	0.000739315219238457	0.000696710793366496	16.8333333333333	18.4	0.955981553273681	0.985114938667564	no	4.26044258719606e-05	pos	no
kidney	Labelled in injury	Cre -ve	5_TCCCGGGCGGCGCACCA	0.000632511	0.001706237	24.6666666666667	30.4	0.354711337517663	0.634765921479445	no	-0.001073726	neg	no
kidney	Labelled in injury	Cre -ve	7_AGGTAGATAGAACAGGTCTTGT	0.000497451455406912	0.00196143383606115	18.6666666666667	22	0.207728207525785	0.508869849966726	no	-0.00146398238065424	neg	no
kidney	Labelled in injury	Cre -ve	8_ACCACAGGGTAGAACCACGGAAA	0.00287356316666666	0	18	23.8	0.223930106227202	0.526000604934332	no	0.00287356316666666	pos	no
kidney	Labelled in injury	Cre -ve	9_CGATCTATTGAAAGTCAGCCCTCGACACAAGGGTTTGT	0.000545751129984568	0.000739407366729678	19.3333333333333	24.2	0.933728525016825	0.972125896931543	no	-0.00019365623674511	neg	no
kidney	Labelled in injury	Cre -ve	9_TTCAAGTAATCCAGGATAGGCTATT	0.00275461728669418	0.0041559956	18.1666666666667	18	0.682737957391718	0.850643521891652	no	-0.00140137831330582	neg	no
kidney	Labelled in injury	Cre -ve	MT_CACCCAGAAGATTTCATGACCAATGAACACTCTGACCA	0.000320196139621552	0.000710891262867952	27	42.2	0.169651904392601	0.473817928916616	no	-0.0003906951232464	neg	no
kidney	Labelled in injury	Cre -ve	MT_TGAATCTGACAACAGGAAATAAACCTCCTTATTCACCACCA	0.000577261140059698	0.00053357975923945	36.8333333333333	42.8	0.689196359965291	0.855757051570908	no	4.36813808202483e-05	pos	no
kidney	Labelled in injury	Cre -ve	MU069435.1_CAGAGCAGCTCCCTCGCTGCGATCTATTGAAAGTCAGCCCTCGACACAAGGGTTTGT	0.000324191480557528	0.000714905878425286	31.6666666666667	34	0.643044813821574	0.829624808603876	no	-0.000390714397867758	neg	no
kidney	Labelled in injury	Cre -ve	MU069435.1_TCGCTGCGATCTATTGAAAGTCAGCCCTCGACACAAGGGTTTGTC	0.000236375421869743	0.000587408393175862	19.5	20.8	0.0761333551131189	0.345417828808439	no	-0.000351032971306119	neg	no
kidney	Labelled in injury	Cre -ve	NA_CGACTCTTAGCGGTGGATCACTCGG	0.000903134258280447	0.00081306275651135	28.5	34.8	0.816525685903324	0.921439647065818	no	9.00715017690966e-05	pos	no
kidney	Labelled in injury	Cre -ve	NA_GAACTCGGGTGAAGGAACTAGG	0	0.0002225932	21	24.2	0.196594040643181	0.500608993161444	no	-0.0002225932	neg	no
kidney	Labelled in injury	Cre -ve	NA_GTTGATAGATCCAGTAATGACCTC	0.000225628599522403	0.000189990145226612	23.6666666666667	21.6	0.997101964582948	1	no	3.56384542957914e-05	pos	no
kidney	Labelled in injury	Cre -ve	NA_TCGTACCGTGAGTAATAATGAAA	0.000444815126262625	0.00129099572820512	24.1666666666667	26.8	0.824205385067921	0.923009319228812	no	-0.000846180601942495	neg	no
kidney	Labelled in injury	Cre -ve	X_GAGGTAGTAGATTGTATAGTTT	0.00155646741861866	0.00320136661414843	30.8333333333333	30.6	0.232019295328945	0.533791226911845	no	-0.00164489919552977	neg	no
kidney	Labelled in injury	Cre -ve	>ENSMUST00000061469.4|ENSMUSG00000044177.5|OTTMUSG00000001708.2|OTTMUST00000003368.1|Wfikkn2-201|Wfikkn2|3516|UTR5:1-158|CDS:159-1874|UTR3:1875-3516|	0.000421667269099005	0.000563374580048044	37.8333333333333	43.4	0.845907644120952	0.933194017110671	no	-0.000141707310949039	neg	no
kidney	Labelled in injury	Cre -ve	1_TCCTTCATTCCACCGGAGTCTGT	0.000479851683086105	0.00225846049704142	40.3333333333333	40.2	0.0300706131351828	0.251506070808164	no	-0.00177860881395532	neg	no
kidney	Labelled in injury	Cre -ve	11_TCAGTGCATGACAGAACTTGGTT	0.00410034504262113	0.0062371820502455	17.3333333333333	14.8	0.907333232306906	0.963057538821893	no	-0.00213683700762437	neg	no
kidney	Labelled in injury	Cre -ve	15_TGTAAACATCCNCGACTGGAAGC	0	0.00066072399416792	18.8333333333333	21.6	0.00651178452948303	0.197252806372257	no	-0.00066072399416792	neg	no
kidney	Labelled in injury	Cre -ve	17_TATTAATGGTTCGTTTGTAAAAAAAAAAAAA	0.000283682607085388	0.00063705497166515	18.8333333333333	25	0.127733749790811	0.418246070662033	no	-0.000353372364579762	neg	no
kidney	Labelled in injury	Cre -ve	17_TCCCTGAGACCCTTTAACCTGTGAT	0.00274836016666666	0.00290493552250922	27.8333333333333	27.6	0.826860603204976	0.923009319228812	no	-0.00015657535584256	neg	no
kidney	Labelled in injury	Cre -ve	2_ACAGATTCGATTCTAGGGGAAT	0.000552394401583402	0.000550997362308236	23.3333333333333	25.6	0.415390111148815	0.683448449439892	no	1.39703927516568e-06	pos	no
kidney	Labelled in injury	Cre -ve	4_TGTAAACATCCTATACTCTCAGCT	0.000846749233475673	0.000399086379387208	21	25.4	0.131164604616882	0.421352671805206	no	0.000447662854088465	pos	no
kidney	Labelled in injury	Cre -ve	5_TAAATCCTCTTTTTACCACCA	0.000636886313400022	0.000460539494536858	37.3333333333333	51	0.357473912074362	0.634765921479445	no	0.000176346818863164	pos	no
kidney	Labelled in injury	Cre -ve	8_AATCACATTGCCAGGGATTTCCA	0.000303550140836433	0.00183059695115423	25.5	27.2	0.0272144933279842	0.241279715237128	no	-0.0015270468103178	neg	no
kidney	Labelled in injury	Cre -ve	MU069435.1_ACTCGCTGCGATCTATTGAAAGTCAGCCCTCGACACAAGGGTTTGT	0.000997451054852202	0.00094383537382554	17.3333333333333	18.4	0.834036854303866	0.927583582640579	no	5.36156810266616e-05	pos	no
kidney	Labelled in injury	Cre -ve	MU069435.1_AGCAGCTCCCTCGCTGCGATCTATTGAAAGTCAGCCCTCGACACAAGGGTTTGT	0.000371151986680158	0.000646971718324634	30.3333333333333	31.4	0.265002584974192	0.563324208410051	no	-0.000275819731644476	neg	no
kidney	Labelled in injury	Cre -ve	MU069435.1_CTCGCTGCGATCTATTGAAAGTCAGCCCTCGACACAAGNGTTTGT	0.000216329205536192	0.00108847594245014	15.5	16.6	0.0326759822345818	0.26283910411249	no	-0.000872146736913948	neg	no
kidney	Labelled in injury	Cre -ve	NA_ATTGGTCGCAGTTGAATGCTGTGTAGAAATACCA	0.000829694640525213	0.00193634799976105	32.1666666666667	40.8	0.127665729444526	0.418246070662033	no	-0.00110665335923584	neg	no
kidney	Labelled in injury	Cre -ve	NA_GACTCTTAGCGGTGGATCACTCGGC	0	0.00205296159229388	20.3333333333333	27.6	0.00023472073085876	0.0853209856671593	no	-0.00205296159229388	neg	no
kidney	Labelled in injury	Cre -ve	NA_GACTCTTAGCGGTGGATCACTCGGCTCGTGCGTCGATGAAGAACGCAGCTA	0.00167701216192531	0.00120600285756953	22	20.2	0.61881460314954	0.81870467059093	no	0.00047100930435578	pos	no
kidney	Labelled in injury	Cre -ve	NA_GAGTAGCTCCTTCTTCTTGACCA	0.000862731630732668	0.00116203027052023	22.1666666666667	41.4	0.770633313426923	0.901286231247469	no	-0.000299298639787562	neg	no
kidney	Labelled in injury	Cre -ve	>ENSMUST00000048934.15|ENSMUSG00000035033.16|OTTMUSG00000013075.2|OTTMUST00000031566.2|Tbr1-201|Tbr1|3977|UTR5:1-255|CDS:256-2301|UTR3:2302-3977|	0	0	22.6666666666667	17.8	1	1	no	0	zero	no
kidney	Labelled in injury	Cre -ve	>ENSMUST00000061789.14|ENSMUSG00000045348.17|OTTMUSG00000026838.5|OTTMUST00000066373.2|Nyap1-201|Nyap1|3912|UTR5:1-641|CDS:642-3143|UTR3:3144-3912|	0.000870986666666667	0.000793850586486144	14.3333333333333	23.6	0.821587305886119	0.922461731859782	no	7.71360801805227e-05	pos	no
kidney	Labelled in injury	Cre -ve	>ENSMUST00000228557.2|ENSMUSG00000069295.3|OTTMUSG00000000482.3|OTTMUST00000169592.1|Vmn1r196-205|Vmn1r196|5790|UTR5:1-622|CDS:623-1528|UTR3:1529-5790|	0.00200379380387436	0.00061696183063602	15.3333333333333	22.8	0.841903935695299	0.930896062738376	no	0.00138683197323834	pos	no
kidney	Labelled in injury	Cre -ve	1_ATCACATCCTGGGGCTGAAGT	0.000381872415094338	0	20.3333333333333	24.8	0.0746085099298616	0.341134507666726	no	0.000381872415094338	pos	no
kidney	Labelled in injury	Cre -ve	16_ATAAACCCAGAAGAGAGTACCA	0.000253365862474022	0.000947377300990098	27.5	45.6	0.191450049443416	0.497975620555862	no	-0.000694011438516076	neg	no
kidney	Labelled in injury	Cre -ve	2_CCCTGTAGAACCGAATTTGTGT	0.000182681833333333	0.00103626886677885	18.1666666666667	21	0.142441661194998	0.442543109781042	no	-0.000853587033445517	neg	no
kidney	Labelled in injury	Cre -ve	2_TTGTGGCAACAATGGCACGGCAAGGGGATCCAGTCTTTT	0.00124065658962068	0.00073007016095909	39	36.6	0.04317102543258	0.291370083922802	no	0.00051058642866159	pos	no
kidney	Labelled in injury	Cre -ve	4_ATGTAAACATCCTTGACTGGAAGCT	0.000454737547723528	0.00086024054302312	18.3333333333333	24	0.461059938323069	0.713930937509843	no	-0.000405502995299592	neg	no
kidney	Labelled in injury	Cre -ve	4_CATCTTACTGGGCAGCATTGGAA	0.000361689833333333	0.0011436532696783	19.5	20.8	0.0630766831128129	0.329904666352626	no	-0.000781963436344967	neg	no
kidney	Labelled in injury	Cre -ve	5_CAAAGTGCTGTTCGTGCAGGTAGA	0.000250180219684355	0.00144530296645263	20.5	18.4	0.115869102297059	0.40233662603073	no	-0.00119512274676828	neg	no
kidney	Labelled in injury	Cre -ve	NA_GAATTCATCTCCGGGGGTAGAGC	0	0.000496480735042734	23.3333333333333	25.8	0.0145521356226373	0.209844994903281	no	-0.000496480735042734	neg	no
kidney	Labelled in injury	Cre -ve	NA_GAATTGATCAGGACATAGGGACAA	0.000109649122807017	0.000933730737732656	19.6666666666667	24.2	0.310151826108748	0.594935033195409	no	-0.000824081614925639	neg	no
kidney	Labelled in injury	Cre -ve	2_ACAGGTCCCTGGTAGCTC	0.00110978020569329	0.000790345988753056	19.5	20	0.299485323592073	0.584140154691453	no	0.000319434216940234	pos	no
kidney	Labelled in injury	Cre -ve	MT_AGTTAGAGACCTTAAAATCTCCATAGTGACCA	0.000385408739820563	0.00135103274579632	21.5	26.6	0.393340442056148	0.672843532646634	no	-0.000965624005975757	neg	no
kidney	Labelled in injury	Cre -ve	MT_TACACCCAGAAGATTTCATGACCAATGAACACTCTGACCA	0.000743191019935647	0.00088778934874762	30	46	0.722670761024005	0.870560314271588	no	-0.000144598328811973	neg	no
