# Supplementary material for: SLAMseq reveals potential transfer of RNA from liver to kidney in the mouse
Source: Nat Commun. 2025 Aug 11;16:7413. doi: 10.1038/s41467-025-62688-9 (PMC12339719; doi:10.1038/s41467-025-62688-9)
Supplement: Supplementary file 6 — Source Data [file 41467_2025_62688_MOESM6_ESM.zip › Source data/Fig1b_data.csv]

gene	mapping_hits	library	tissue	group	sample_name	sequenced	hits_pc	cpm
Tbg	5	7017_TCTTAA_5017_CAATTC	kidney	Cre +ve	K1	24037260	2.08010397191693e-05	0.208010397191693
Tbg	1	7026_AACGCC_5026_TAGTCT	kidney	Cre -ve	K10	22923347	4.36236471052853e-06	0.0436236471052853
Tbg	0	7027_CAAGCA_5027_ATTAAT	kidney	4TU -ve	K11	23909791	0	0
Tbg	1	7028_GCTCGA_5028_TAGGGA	kidney	4TU -ve	K12	23888119	4.18618142349341e-06	0.0418618142349341
Tbg	514	7029_GCGAAT_5029_ACCGAG	liver	Cre +ve	L1	19586780	0.00262421898852185	26.2421898852185
Tbg	1360	7030_TGGATT_5030_CCTCTC	liver	Cre +ve	L2	22167551	0.00613509358792047	61.3509358792047
Tbg	406	7031_ACCTAC_5031_CTAAGG	liver	Cre +ve	L3	23212593	0.00174905061231203	17.4905061231203
Tbg	219	7032_CGAAGG_5032_GGGTCG	liver	UPRT -ve	L4	19914102	0.00109972320117673	10.9972320117673
Tbg	331	7033_AGATAG_5033_CCACAT	liver	UPRT -ve	L5	20516227	0.0016133570758405	16.133570758405
Tbg	289	7034_TTGGTA_5034_GTTGAG	liver	UPRT -ve	L6	20626259	0.00140112659304821	14.0112659304821
Tbg	208	7035_GTTACC_5035_AGGAGA	liver	4TU -ve	L7	20023670	0.00103877061497717	10.3877061497717
Tbg	5	7018_GTCAGG_5018_CGGAAT	kidney	Cre +ve	K2	22768017	2.1960630124266e-05	0.21960630124266
Tbg	119	7036_CGCAAC_5036_CAGCCG	liver	Cre -ve	L8	19006410	0.000626104561566335	6.26104561566335
Tbg	108	7037_TGGCGA_5037_AAAGGC	liver	Cre -ve	L9	19725339	0.000547519107276179	5.47519107276179
Tbg	194	7038_ACCGTG_5038_TGCGTA	liver	Cre -ve	L10	19949690	0.000972446188386887	9.72446188386887
Tbg	345	7039_CAACAG_5039_TATATC	liver	4TU -ve	L11	19137179	0.00180277354358236	18.0277354358236
Tbg	248	7040_GATTGT_5040_GCTTCT	liver	4TU -ve	L12	21601983	0.00114804275144555	11.4804275144555
Tbg	0	7019_ATACTG_5019_GCGCAG	kidney	Cre +ve	K3	21279743	0	0
Tbg	0	7020_TATGTC_5020_TTTTCG	kidney	UPRT -ve	K4	24044376	0	0
Tbg	0	7021_GAGTCC_5021_ACACGA	kidney	UPRT -ve	K5	22061600	0	0
Tbg	0	7022_GGAGGT_5022_TGTACT	kidney	UPRT -ve	K6	23938344	0	0
Tbg	0	7023_CACACT_5023_GACGTC	kidney	4TU -ve	K7	21044280	0	0
Tbg	5	7024_CCGCAA_5024_ATCGGA	kidney	Cre -ve	K8	22810109	2.19201056864744e-05	0.219201056864744
Tbg	0	7025_TTTATG_5025_GGACTC	kidney	Cre -ve	K9	22450334	0	0
