# Supplementary material for: SLAMseq reveals potential transfer of RNA from liver to kidney in the mouse
Source: Nat Commun. 2025 Aug 11;16:7413. doi: 10.1038/s41467-025-62688-9 (PMC12339719; doi:10.1038/s41467-025-62688-9)
Supplement: Supplementary file 6 — Source Data [file 41467_2025_62688_MOESM6_ESM.zip › Source data/FigS9a_data.csv]

library	tissue	group	timepoint	test	result
s1	liver	4TU -ve	36 hrs	ALT (U/L)	25
s1	liver	4TU -ve	36 hrs	AST (U/L)	30
s1	liver	4TU -ve	36 hrs	albumin (g/L)	25
s1	liver	4TU -ve	36 hrs	bilirubin (umol/L)	11.2
s2	liver	4TU -ve	36 hrs	ALT (U/L)	30
s2	liver	4TU -ve	36 hrs	AST (U/L)	30
s2	liver	4TU -ve	36 hrs	albumin (g/L)	28
s2	liver	4TU -ve	36 hrs	bilirubin (umol/L)	8.8
s3	liver	4TU -ve	36 hrs	ALT (U/L)	35
s3	liver	4TU -ve	36 hrs	AST (U/L)	85
s3	liver	4TU -ve	36 hrs	albumin (g/L)	28.5
s3	liver	4TU -ve	36 hrs	bilirubin (umol/L)	7.2
s4	liver	Labelled in injury	12 hrs	ALT (U/L)	3550
s4	liver	Labelled in injury	12 hrs	AST (U/L)	3100
s4	liver	Labelled in injury	12 hrs	albumin (g/L)	25
s4	liver	Labelled in injury	12 hrs	bilirubin (umol/L)	NA
s5	liver	Labelled in injury	12 hrs	ALT (U/L)	1425
s5	liver	Labelled in injury	12 hrs	AST (U/L)	870
s5	liver	Labelled in injury	12 hrs	albumin (g/L)	27.5
s5	liver	Labelled in injury	12 hrs	bilirubin (umol/L)	NA
s5	liver	Labelled in injury	36 hrs	ALT (U/L)	3500
s5	liver	Labelled in injury	36 hrs	AST (U/L)	1010
s5	liver	Labelled in injury	36 hrs	albumin (g/L)	27.5
s5	liver	Labelled in injury	36 hrs	bilirubin (umol/L)	18
s6	liver	Labelled in injury	12 hrs	ALT (U/L)	8300
s6	liver	Labelled in injury	12 hrs	AST (U/L)	8150
s6	liver	Labelled in injury	12 hrs	albumin (g/L)	22.5
s6	liver	Labelled in injury	12 hrs	bilirubin (umol/L)	NA
s6	liver	Labelled in injury	36 hrs	ALT (U/L)	4095
s6	liver	Labelled in injury	36 hrs	AST (U/L)	1800
s6	liver	Labelled in injury	36 hrs	albumin (g/L)	22.5
s6	liver	Labelled in injury	36 hrs	bilirubin (umol/L)	23.6
s7	liver	Labelled in injury	12 hrs	ALT (U/L)	2105
s7	liver	Labelled in injury	12 hrs	AST (U/L)	2050
s7	liver	Labelled in injury	12 hrs	albumin (g/L)	26.5
s7	liver	Labelled in injury	12 hrs	bilirubin (umol/L)	NA
s7	liver	Labelled in injury	36 hrs	ALT (U/L)	5800
s7	liver	Labelled in injury	36 hrs	AST (U/L)	2900
s7	liver	Labelled in injury	36 hrs	albumin (g/L)	30
s7	liver	Labelled in injury	36 hrs	bilirubin (umol/L)	20.8
s8	liver	Labelled in injury	12 hrs	ALT (U/L)	2370
s8	liver	Labelled in injury	12 hrs	AST (U/L)	1330
s8	liver	Labelled in injury	12 hrs	albumin (g/L)	20.5
s8	liver	Labelled in injury	12 hrs	bilirubin (umol/L)	NA
s8	liver	Labelled in injury	36 hrs	ALT (U/L)	1160
s8	liver	Labelled in injury	36 hrs	AST (U/L)	495
s8	liver	Labelled in injury	36 hrs	albumin (g/L)	27
s8	liver	Labelled in injury	36 hrs	bilirubin (umol/L)	8.4
s9	liver	Labelled in injury	12 hrs	ALT (U/L)	6000
s9	liver	Labelled in injury	12 hrs	AST (U/L)	6400
s9	liver	Labelled in injury	12 hrs	albumin (g/L)	22
s9	liver	Labelled in injury	12 hrs	bilirubin (umol/L)	NA
s9	liver	Labelled in injury	36 hrs	ALT (U/L)	2085
s9	liver	Labelled in injury	36 hrs	AST (U/L)	1085
s9	liver	Labelled in injury	36 hrs	albumin (g/L)	30.5
s9	liver	Labelled in injury	36 hrs	bilirubin (umol/L)	33.2
s11	liver	Labelled in health	12 hrs	ALT (U/L)	55
s11	liver	Labelled in health	12 hrs	AST (U/L)	215
s11	liver	Labelled in health	12 hrs	albumin (g/L)	20
s11	liver	Labelled in health	12 hrs	bilirubin (umol/L)	NA
s11	liver	Labelled in health	36 hrs	ALT (U/L)	20
s11	liver	Labelled in health	36 hrs	AST (U/L)	50
s11	liver	Labelled in health	36 hrs	albumin (g/L)	19
s11	liver	Labelled in health	36 hrs	bilirubin (umol/L)	19.6
s12	liver	Labelled in health	12 hrs	ALT (U/L)	105
s12	liver	Labelled in health	12 hrs	AST (U/L)	270
s12	liver	Labelled in health	12 hrs	albumin (g/L)	23
s12	liver	Labelled in health	12 hrs	bilirubin (umol/L)	NA
s12	liver	Labelled in health	36 hrs	ALT (U/L)	60
s12	liver	Labelled in health	36 hrs	AST (U/L)	255
s12	liver	Labelled in health	36 hrs	albumin (g/L)	18.5
s12	liver	Labelled in health	36 hrs	bilirubin (umol/L)	16.8
s13	liver	Labelled in health	12 hrs	ALT (U/L)	55
s13	liver	Labelled in health	12 hrs	AST (U/L)	140
s13	liver	Labelled in health	12 hrs	albumin (g/L)	21
s13	liver	Labelled in health	12 hrs	bilirubin (umol/L)	NA
s13	liver	Labelled in health	36 hrs	ALT (U/L)	25
s13	liver	Labelled in health	36 hrs	AST (U/L)	65
s13	liver	Labelled in health	36 hrs	albumin (g/L)	19.5
s13	liver	Labelled in health	36 hrs	bilirubin (umol/L)	12.4
s14	liver	Labelled in health	12 hrs	ALT (U/L)	75
s14	liver	Labelled in health	12 hrs	AST (U/L)	190
s14	liver	Labelled in health	12 hrs	albumin (g/L)	19.5
s14	liver	Labelled in health	12 hrs	bilirubin (umol/L)	NA
s14	liver	Labelled in health	36 hrs	ALT (U/L)	50
s14	liver	Labelled in health	36 hrs	AST (U/L)	95
s14	liver	Labelled in health	36 hrs	albumin (g/L)	21
s14	liver	Labelled in health	36 hrs	bilirubin (umol/L)	22.8
s15	liver	Labelled in health	12 hrs	ALT (U/L)	60
s15	liver	Labelled in health	12 hrs	AST (U/L)	45
s15	liver	Labelled in health	12 hrs	albumin (g/L)	21
s15	liver	Labelled in health	12 hrs	bilirubin (umol/L)	NA
s15	liver	Labelled in health	36 hrs	ALT (U/L)	40
s15	liver	Labelled in health	36 hrs	AST (U/L)	40
s15	liver	Labelled in health	36 hrs	albumin (g/L)	23
s15	liver	Labelled in health	36 hrs	bilirubin (umol/L)	6.4
s16	liver	Labelled in health	12 hrs	ALT (U/L)	45
s16	liver	Labelled in health	12 hrs	AST (U/L)	145
s16	liver	Labelled in health	12 hrs	albumin (g/L)	22
s16	liver	Labelled in health	12 hrs	bilirubin (umol/L)	NA
s16	liver	Labelled in health	36 hrs	ALT (U/L)	30
s16	liver	Labelled in health	36 hrs	AST (U/L)	75
s16	liver	Labelled in health	36 hrs	albumin (g/L)	24
s16	liver	Labelled in health	36 hrs	bilirubin (umol/L)	10.4
s18	liver	Cre -ve	12 hrs	ALT (U/L)	35
s18	liver	Cre -ve	12 hrs	AST (U/L)	70
s18	liver	Cre -ve	12 hrs	albumin (g/L)	26.5
s18	liver	Cre -ve	12 hrs	bilirubin (umol/L)	NA
s18	liver	Cre -ve	36 hrs	ALT (U/L)	55
s18	liver	Cre -ve	36 hrs	AST (U/L)	60
s18	liver	Cre -ve	36 hrs	albumin (g/L)	20.5
s18	liver	Cre -ve	36 hrs	bilirubin (umol/L)	17.2
s19	liver	Cre -ve	12 hrs	ALT (U/L)	15
s19	liver	Cre -ve	12 hrs	AST (U/L)	30
s19	liver	Cre -ve	12 hrs	albumin (g/L)	28
s19	liver	Cre -ve	12 hrs	bilirubin (umol/L)	NA
s19	liver	Cre -ve	36 hrs	ALT (U/L)	50
s19	liver	Cre -ve	36 hrs	AST (U/L)	40
s19	liver	Cre -ve	36 hrs	albumin (g/L)	19.5
s19	liver	Cre -ve	36 hrs	bilirubin (umol/L)	13.2
s20	liver	Cre -ve	12 hrs	ALT (U/L)	25
s20	liver	Cre -ve	12 hrs	AST (U/L)	50
s20	liver	Cre -ve	12 hrs	albumin (g/L)	30
s20	liver	Cre -ve	12 hrs	bilirubin (umol/L)	NA
s21	liver	Cre -ve	12 hrs	ALT (U/L)	45
s21	liver	Cre -ve	12 hrs	AST (U/L)	100
s21	liver	Cre -ve	12 hrs	albumin (g/L)	29
s21	liver	Cre -ve	12 hrs	bilirubin (umol/L)	NA
s21	liver	Cre -ve	36 hrs	ALT (U/L)	40
s21	liver	Cre -ve	36 hrs	AST (U/L)	120
s21	liver	Cre -ve	36 hrs	albumin (g/L)	25
s21	liver	Cre -ve	36 hrs	bilirubin (umol/L)	13.6
s22	liver	4sU	12 hrs	ALT (U/L)	55
s22	liver	4sU	12 hrs	AST (U/L)	160
s22	liver	4sU	12 hrs	albumin (g/L)	22
s22	liver	4sU	12 hrs	bilirubin (umol/L)	NA
s22	liver	4sU	36 hrs	ALT (U/L)	35
s22	liver	4sU	36 hrs	AST (U/L)	45
s22	liver	4sU	36 hrs	albumin (g/L)	22.5
s22	liver	4sU	36 hrs	bilirubin (umol/L)	8.4
s23	liver	4sU	12 hrs	ALT (U/L)	245
s23	liver	4sU	12 hrs	AST (U/L)	490
s23	liver	4sU	12 hrs	albumin (g/L)	20.5
s23	liver	4sU	12 hrs	bilirubin (umol/L)	NA
s23	liver	4sU	36 hrs	ALT (U/L)	50
s23	liver	4sU	36 hrs	AST (U/L)	70
s23	liver	4sU	36 hrs	albumin (g/L)	25.5
s23	liver	4sU	36 hrs	bilirubin (umol/L)	7.2
s24	liver	4sU	12 hrs	ALT (U/L)	35
s24	liver	4sU	12 hrs	AST (U/L)	60
s24	liver	4sU	12 hrs	albumin (g/L)	30.5
s24	liver	4sU	12 hrs	bilirubin (umol/L)	NA
s24	liver	4sU	36 hrs	ALT (U/L)	25
s24	liver	4sU	36 hrs	AST (U/L)	35
s24	liver	4sU	36 hrs	albumin (g/L)	28
s24	liver	4sU	36 hrs	bilirubin (umol/L)	NA
