# Supplementary material for: SLAMseq reveals potential transfer of RNA from liver to kidney in the mouse
Source: Nat Commun. 2025 Aug 11;16:7413. doi: 10.1038/s41467-025-62688-9 (PMC12339719; doi:10.1038/s41467-025-62688-9)
Supplement: Supplementary file 6 — Source Data [file 41467_2025_62688_MOESM6_ESM.zip › Source data/Fig2g_data.csv]

library	sample_name	tissue	group	gene_name	biotype	n_parents	readCount	readsCPM	coverageOnTs	conversionOnTs	conversionRate	wtheta	cpm_raw	cpm_norm
L1	L1	liver	RNA labelling group	Mus musculus (house mouse) mmu-miR-122-5p	miRNA	72	6536852	265393	51797798	151704	0.002928773	4.06937662018548e-05	296066.8908	312187.044
L1	L1	liver	RNA labelling group	18_TGGAGTGTGACAATGGTGTTTGT	genome	1	1867464	75818	16807176	58075	0.003455369	0.003455369	84581.1195	89186.36463
L1	L1	liver	RNA labelling group	18_TGGAGTGTGACAATGGTGTTTGA	genome	1	1391279	56485	11130232	17929	0.001610838	0.001610838	63013.76378	66444.71658
L1	L1	liver	RNA labelling group	MU069435.1_TCGCTGCGATCTATTGAAAGTCAGCCCTCGACACAAGGGTTTGT	genome	1	993273	40326	11919276	10020	0.000840655	0.000840655	44987.28881	47436.742
L1	L1	liver	RNA labelling group	Mus musculus (house mouse) mmu-let-7c-5p	miRNA	34	659671	26782	5840825	13452	0.002303099	6.7215267385905e-05	29877.79774	31504.5743
L1	L1	liver	RNA labelling group	Mus musculus (house mouse) mmu-let-7a-5p	miRNA	23	594552	24139	5145331	13062	0.002538612	0.000109186	26928.43009	28394.62044
L1	L1	liver	RNA labelling group	Mus musculus (house mouse) mmu-let-7f-5p	miRNA	18	593291	24087	5161346	11108	0.002152152	0.000117898	26871.31691	28334.39759
L1	L1	liver	RNA labelling group	>ENSMUST00000018315.10|ENSMUSG00000018171.10|OTTMUSG00000001205.2|OTTMUST00000002400.1|Vmp1-201|Vmp1|2787|UTR5:1-123|CDS:124-1344|UTR3:1345-2787|	pctranscripts	34	563754	22888	4486242	27404	0.006108453	0.000178833	25533.52806	26923.76924
L1	L1	liver	RNA labelling group	Mus musculus long noncoding RNA near Ppara (Lncppara)	lncRNA	71	406444	16501	4019928	10488	0.002609002	3.60431444609006e-05	18408.64859	19410.95667
L1	L1	liver	RNA labelling group	>ENSMUST00000030127.13|ENSMUSG00000028420.14|OTTMUSG00000007005.3|OTTMUST00000016196.1|Tmem38b-201|Tmem38b|2862|UTR5:1-64|CDS:65-943|UTR3:944-2862|	pctranscripts	102	362303	14709	2650676	7620	0.002874738	2.91620810098113e-05	16409.41584	17302.87034
L1	L1	liver	RNA labelling group	Mus musculus (house mouse) mmu-let-7g-5p	miRNA	13	247122	10033	2151718	4246	0.001973307	0.000150765	11192.64169	11802.05498
L1	L1	liver	RNA labelling group	Mus musculus tRNA-Gly (GCC) (tRNA-Gly-GCC-2-1, tRNA-Gly-GCC-3-1, tRNA-Gly-GCC-4-1)	tRNA	16	247127	10033	2698529	9290	0.003442616	0.00021458	11192.86815	11802.29377
L1	L1	liver	RNA labelling group	9_CTCGCTGCGATCTATTGAAAGTCAGCCCTCGACACAAGGGTTTGT	genome	1	216742	8800	2600904	2819	0.001083854	0.001083854	9816.671702	10351.16663
L1	L1	liver	RNA labelling group	Mus musculus tRNA-Glu (CTC) (tRNA-Glu-CTC-1 1 to 9)	tRNA	39	213178	8655	2309404	10030	0.004343112	0.000110561	9655.251128	10180.95708
L1	L1	liver	RNA labelling group	18_GGAGTGTGACAATGGTGTTTGT	genome	1	171839	6977	1374712	4847	0.003525829	0.003525829	7782.926468	8206.688703
L1	L1	liver	RNA labelling group	Mus musculus (house mouse) mmu-miR-122b-3p	miRNA	31	166146	6745	1162105	1367	0.001176314	3.7653728558308e-05	7525.079295	7934.802351
L1	L1	liver	RNA labelling group	MU069435.1_CGCTGCGATCTATTGAAAGTCAGCCCTCGACACAAGGGTTTGT	genome	1	164870	6694	1813570	1575	0.000868453	0.000868453	7467.286744	7873.86313
L1	L1	liver	RNA labelling group	9_TCGCTGCGATCTATTGAAAGTCAGCGCTCGACACAAGGGTTTGT	genome	1	149014	6050	1788168	1071	0.000598937	0.000598937	6749.137301	7116.612122
L1	L1	liver	RNA labelling group	18_GGAGTGTGACAATGGTGTTTGA	genome	1	143036	5807	1001252	1508	0.001506114	0.001506114	6478.381917	6831.114737
L1	L1	liver	RNA labelling group	Mus musculus tRNA-Gly (GCC) (tRNA-Gly-GCC-2-1, tRNA-Gly-GCC-3-1, tRNA-Gly-GCC-4-1, tRNA-Gly-GCC-5-1)	tRNA	23	117625	4776	1329385	4370	0.003287234	0.000144835	5327.467722	5617.535942
L1	L1	liver	RNA labelling group	Mus musculus (house mouse) mmu-miR-26a-5p	miRNA	9	105818	4296	608523	1363	0.00223985	0.000243395	4792.705457	5053.657116
L1	L1	liver	RNA labelling group	Mus musculus tRNA-Gly (GCC) (tRNA-Gly-GCC-1 1 to 9, tRNA-Gly-GCC-2 1 to 8)	tRNA	21	90138	3660	997255	4089	0.004100255	0.000194134	4082.527401	4304.811517
L1	L1	liver	RNA labelling group	MU069435.1_GCTGCGATCTATTGAAAGTCAGCCCTCGACACAAGGGTTTGT	genome	1	86916	3529	956076	994	0.001039666	0.001039666	3936.59668	4150.935208
L1	L1	liver	RNA labelling group	Mus musculus (house mouse) tRNA-Val	tRNA	37	82676	3357	934044	3615	0.003870267	NA	3744.558736	3948.441246
L1	L1	liver	RNA labelling group	Mus musculus (house mouse) tRNA-Glu	tRNA	31	81947	3327	920115	4295	0.004667895	0.000146617	3711.540892	3913.625656
L1	L1	liver	RNA labelling group	Mus musculus (house mouse) mmu-let-7d-5p	miRNA	5	73638	2990	495478	942	0.001901194	0.000372879	3335.209931	3516.80435
L1	L1	liver	RNA labelling group	Mus musculus Mir17 host gene (Mir17hg)	lncRNA	17	72520	2944	604345	2340	0.003871961	0.000228895	3284.57351	3463.410895
L1	L1	liver	RNA labelling group	18_TGGAGTGTGACAATGGTGTTTGTT	genome	1	67821	2753	678210	3909	0.005763702	0.005763702	3071.746553	3238.996005
L1	L1	liver	RNA labelling group	Mus musculus tRNA	tRNA	30	62959	2556	629854	2755	0.00437403	0.00014099	2851.537006	3006.79656
L1	L1	liver	RNA labelling group	18_TGGAGTGTGACAATGGTGTTTGAT	genome	1	62607	2542	563463	3119	0.005535412	0.005535412	2835.594233	2989.98574
L1	L1	liver	RNA labelling group	X_TGAGGTAGTAGATTGTATAGTTT	genome	1	59480	2415	594800	1917	0.003222932	0.003222932	2693.966249	2840.646443
L1	L1	liver	RNA labelling group	Mus musculus (house mouse) predicted gene, 23647	rRNA	21	59070	2398	630692	1490	0.002362484	0.000110304	2675.396543	2821.065658
L1	L1	liver	RNA labelling group	13_TCGCTGCGATCTATTGAAAGTCAGCCCTCGACACAAGGGTTTG	genome	1	57013	2315	627143	562	0.000896127	0.000896127	2582.230965	2722.827432
L1	L1	liver	RNA labelling group	1_TGTAAACATCCTCGACTGGAAGCT	genome	1	54316	2205	325896	1993	0.006115448	0.006115448	2460.078527	2594.024078
L1	L1	liver	RNA labelling group	18_TGGAGTGTGACAATGGTGTTTGAA	genome	1	53883	2188	431064	1005	0.00233144	0.00233144	2440.467105	2573.34486
L1	L1	liver	RNA labelling group	18_TTGCTGTGATGACTATCTTAGGACACCTTTGGATTAACCGTGAAATCAAACAAGTGCTGAGCAA	genome	1	52911	2148	952398	3625	0.003806182	0.003697611	2396.443312	2526.924074
L1	L1	liver	RNA labelling group	4_GGTCGATGATGAGAGCTTTGTTCTGAGC	genome	1	52218	2120	469962	496	0.001055404	0.001055404	2365.055979	2493.827773
L1	L1	liver	RNA labelling group	Mus musculus RIKEN cDNA E130102H24 gene (E130102H24Rik)	lncRNA	13	50875	2066	307078	1201	0.003911058	0.000296201	2304.228866	2429.688765
L1	L1	liver	RNA labelling group	1_AGCCCATGATGGTATGAGAGTAGTGGACAGAAGGGATTTCTGAAAAACACTTTTCTGAGG	genome	1	50838	2064	762570	688	0.000902212	0.000902212	2302.553063	2427.921719
L1	L1	liver	RNA labelling group	2_TGAATCTGACAACAGGAAATAAACCTCCTTATTCACCCCA	genome	1	50616	2055	455544	584	0.001281984	0.001281984	2292.498246	2417.319441
L1	L1	liver	RNA labelling group	Mus musculus (house mouse) predicted gene, 25018	rRNA	27	46581	1891	505780	1251	0.002473407	9.20517801839719e-05	2109.745156	2224.61587
L1	L1	liver	RNA labelling group	Mus musculus (house mouse) mmu-miR-125a-5p	miRNA	13	45951	1866	318341	579	0.001818804	0.000140399	2081.211216	2194.528323
L1	L1	liver	RNA labelling group	9_CGCTGCGATCTATTGAAAGTCAGCGCTCGACACAAGGGTTTGT	genome	1	43689	1774	480579	306	0.000636732	0.000636732	1978.760785	2086.499705
L1	L1	liver	RNA labelling group	Mus musculus (house mouse) mmu-miR-125b-5p	miRNA	12	41867	1700	243390	448	0.001840667	0.000149794	1896.238819	1999.48461
L1	L1	liver	RNA labelling group	NA_TCCTCCCGGGGCTACGCCTGTCTGAGCGTCGCT	unmapped	1	39444	1601	315552	300	0.000950715	0.000950715	1786.496381	1883.766952
L1	L1	liver	RNA labelling group	18_TGGAGTGTGACAATGGTGTTTTT	genome	1	38707	1571	387070	1233	0.00318547	0.00318547	1753.116201	1848.569298
L1	L1	liver	RNA labelling group	Mus musculus tRNA Lys CUU	tRNA	9	38411	1559	201558	416	0.002063922	0.000225437	1739.709778	1834.432927
L1	L1	liver	RNA labelling group	9_GCTGCGATCTATTGAAAGTCAGCGCTCGACACAAGGGTTTGT	genome	1	38268	1554	420948	278	0.000660414	0.000660414	1733.233027	1827.603532
L1	L1	liver	RNA labelling group	19_CTTAATGATGAACAATGTAAATGACAAGCATATGGCTGAGTTGCAATGATGTCATCTTACTACTGAAA	genome	1	37875	1538	757500	1544	0.002038284	0.002017375	1715.433283	1808.834634
L1	L1	liver	RNA labelling group	Mus musculus tRNA-Val (CAC) (tRNA-Val-CAC-2-1, tRNA-Val-CAC-4-1)	tRNA	2	37887	1538	492531	1656	0.003362225	0.001681112	1715.976787	1809.40773
L1	L1	liver	RNA labelling group	10_GTACATGATGAAAACAGTCTCCCTCTTCTGAATCTCGCTGAGGAAACTGCACGTCACCCTCCTGAAA	genome	1	37569	1525	601104	1500	0.002495408	0.002495408	1701.573941	1794.220683
L1	L1	liver	RNA labelling group	Mus musculus (house mouse) mmu-miR-10a-5p	miRNA	8	36795	1494	280780	139	0.00049505	6.26662201774309e-05	1666.517958	1757.255983
L1	L1	liver	RNA labelling group	1_TGTAAACATCCTCGACTGGAAGC	genome	1	36785	1493	183925	805	0.004376784	0.004376784	1666.065038	1756.778403
L1	L1	liver	RNA labelling group	9_CTCGCTGCGATCTATTGAAAGTCAGCGCTCGACACAAGGGTTTGT	genome	1	36581	1485	438972	376	0.000856547	0.000856547	1656.825477	1747.035769
L1	L1	liver	RNA labelling group	Mus musculus (house mouse) mmu-miR-30a-5p	miRNA	9	35937	1459	176901	374	0.002114177	0.00023096	1627.65745	1716.27961
L1	L1	liver	RNA labelling group	1_TGCTATGATGAAGGCTATGTTGGTAGGGACAACTGAGCTTGTTGATGAATACCAACGATTCTGATG	genome	1	34835	1414	696700	1711	0.002455863	0.002421832	1577.745701	1663.650283
L1	L1	liver	RNA labelling group	9_TGAGGTAGTAGTTTGTACAGTTT	genome	1	33864	1375	338640	644	0.001901725	0.001901725	1533.7672	1617.277255
L1	L1	liver	RNA labelling group	Mus musculus (mouse) 18S ribosomal RNA	rRNA	43	32942	1337	209435	456	0.002177287	4.67648892011373e-05	1492.008006	1573.24437
L1	L1	liver	RNA labelling group	19_CACCCTGATGAACTGAATACCGCCCCAGTCTGATAGCTGTGGAGAAAGGTATTTTCTGAGT	genome	1	31316	1271	501056	1726	0.003444725	0.003444725	1418.363266	1495.589845
L1	L1	liver	RNA labelling group	Mus musculus (house mouse) mmu-miR-29a-3p	miRNA	9	31311	1271	185019	984	0.005318373	0.000586453	1418.136806	1495.351055
L1	L1	liver	RNA labelling group	8_TGGAATGATGACATTCTCCGGAATCGCTGTACTGACTTGATGAAAGTACTTTTGAACCCTTTTCCATCTGATG	genome	1	31047	1260	776175	1939	0.002498148	0.002447401	1406.179727	1482.742941
L1	L1	liver	RNA labelling group	18_TGGAGTGTGACAATGGTGTTTGTA	genome	1	30910	1255	278190	609	0.002189151	0.002189151	1399.974727	1476.200093
L1	L1	liver	RNA labelling group	Mus musculus (house mouse) mmu-miR-126a-3p	miRNA	10	30538	1240	176762	131	0.00074111	7.22441049246996e-05	1383.126115	1458.434113
L1	L1	liver	RNA labelling group	Mus musculus (house mouse) mmu-miR-143-3p	miRNA	10	30432	1236	148649	128	0.000861089	8.56554504030844e-05	1378.325166	1453.371764
L1	L1	liver	RNA labelling group	16_GTGAAATGATGGCAAATCATCTTTCGGGACTGACCTGAAATGAAGAGAATACTCTTGCTGATC	genome	1	29551	1200	502367	1893	0.003768162	0.003642737	1338.422943	1411.296957
L1	L1	liver	RNA labelling group	1_ATACATGATGATCTCACACAACTTGAACTCTCTCACTGATTACTTGATGATAGTAAAAGATCTGATG	genome	1	28332	1150	594972	1313	0.002206827	0.002186889	1283.212034	1353.079943
L1	L1	liver	RNA labelling group	6_CCTGTCTGAGCGTCGCT	genome	1	27789	1128	138945	379	0.002727698	0.002727698	1258.618495	1327.147344
L1	L1	liver	RNA labelling group	9_GTAAATGATGAGATTCCATTGGTCCGTGTTTCTGAACTACATGATTTTCCTTGGCTATTCTGATA	genome	1	27738	1126	721188	1365	0.00189271	0.001837909	1256.308605	1324.711685
L1	L1	liver	RNA labelling group	13_TGAGGTAGTAGATTGTATAGTTA	genome	1	26326	1069	236934	287	0.001211308	0.001211308	1192.356346	1257.277375
L1	L1	liver	RNA labelling group	4_GGTCCATGATGAAACCCATTATCAGTGGACATCTATGGATGAGAAATGCGGATATGGGACTGAGA	genome	1	26026	1057	390390	779	0.00199544	0.00199544	1178.768756	1242.949972
L1	L1	liver	RNA labelling group	NA_GACTCTTAGCGGTGGATCACTCGGCTCGTGCG	unmapped	1	25985	1055	207880	1383	0.006652877	0.006652877	1176.911785	1240.991893
L1	L1	liver	RNA labelling group	16_TGAAATGATGGCAAATCATCTTTCGGGACTGACCTGAAATGAAGAGAATACTCTTGCTGATC	genome	1	25721	1044	437257	1037	0.002371603	0.002371603	1164.954706	1228.383779
L1	L1	liver	RNA labelling group	18_TGGAGTGTGACAATGGTGTTTAT	genome	1	25421	1032	228789	489	0.002137341	0.002137341	1151.367115	1214.056376
L1	L1	liver	RNA labelling group	Mus musculus (house mouse) nuclear encoded rRNA 5S 136	rRNA	15	25130	1020	246039	588	0.002389865	0.000186468	1138.187153	1200.158795
L1	L1	liver	RNA labelling group	Mus musculus (house mouse) mmu-miR-27b-3p	miRNA	11	25092	1019	173595	525	0.003024281	0.000275027	1136.466058	1198.34399
L1	L1	liver	RNA labelling group	NA_ACTGGGCGTGGAGCATCTGG	unmapped	1	24752	1005	99008	73	0.000737314	0.000737314	1121.066789	1182.106267
L1	L1	liver	RNA labelling group	9_CTCGCTGCGATCTATTGAAAGTCAGCCCTCGACACAAGGGTTTG	genome	1	24088	978	264968	365	0.001377525	0.001377525	1090.992922	1150.394948
L1	L1	liver	RNA labelling group	Mus musculus (house mouse) mmu-miR-192-5p	miRNA	9	23885	970	119249	253	0.002121611	0.000234922	1081.798653	1140.700072
L1	L1	liver	RNA labelling group	Mus musculus (house mouse) nuclear encoded rRNA 5S 185	rRNA	16	23838	968	224787	729	0.00324307	0.000221642	1079.66993	1138.455445
L1	L1	liver	RNA labelling group	18_TGGAGTGTGACAATGGTGTTTGTAT	genome	1	23345	948	233450	768	0.003289784	0.003289784	1057.34099	1114.910746
L1	L1	liver	RNA labelling group	Mus musculus (house mouse) mmu-miR-103-3p	miRNA	8	23222	943	118269	273	0.002308297	0.000292287	1051.770078	1109.036511
L1	L1	liver	RNA labelling group	>ENSMUST00000087204.9|ENSMUSG00000056602.14|OTTMUSG00000055493.4|OTTMUST00000137355.1|Fry-201|Fry|10893|UTR5:1-502|CDS:503-9565|UTR3:9566-10893|	pctranscripts	1	22486	913	134916	269	0.001993833	0.001993833	1018.43519	1073.886616
L1	L1	liver	RNA labelling group	1_TGTAAACATCCTACACTCTCAGCT	genome	1	22454	912	157178	672	0.004275407	0.004275407	1016.985847	1072.358359
L1	L1	liver	RNA labelling group	13_TGAGGTAGTAGGTTGTATAGTTA	genome	1	22340	907	201060	500	0.00248682	0.00248682	1011.822562	1066.913946
L1	L1	liver	RNA labelling group	10_GCCTGTCTGAGCGTCGCT	genome	1	21791	885	108955	367	0.003368363	0.003368363	986.957272	1040.694799
L1	L1	liver	RNA labelling group	1_TTCAAGTAATTCAGGATAGGTT	genome	1	21379	868	171032	454	0.002654474	0.002654474	968.2969812	1021.018499
L1	L1	liver	RNA labelling group	Mus musculus (house mouse) tRNA-Pro	tRNA	11	21314	865	13855	306	0.02208589	NA	965.3530033	1017.914228
L1	L1	liver	RNA labelling group	18_TTGCTGTGATGACTATCTTAGGACACCTTTGGATTAACCGTGAAATCAAACAAGTGCTGAGCA	genome	1	21127	858	380286	571	0.001501502	0.001501502	956.8834053	1008.98348
L1	L1	liver	RNA labelling group	Mus musculus (house mouse) mmu-miR-122-3p	miRNA	7	19120	776	93435	226	0.002418794	0.000343071	865.9824258	913.1331537
L1	L1	liver	RNA labelling group	NA_TGGAGTGTGACAATGGTGTTTGAAA	unmapped	1	18221	740	145768	290	0.001989463	0.001989463	825.2649467	870.1987026
L1	L1	liver	RNA labelling group	Mus musculus (house mouse) mmu-miR-148a-3p	miRNA	6	17927	728	119315	320	0.002681976	0.000448468	811.9491081	856.1578476
L1	L1	liver	RNA labelling group	Mus musculus (house mouse) mmu-let-7e-5p	miRNA	5	17699	719	134699	197	0.00146252	0.000294475	801.6225395	845.2690213
L1	L1	liver	RNA labelling group	13_AGAGGTAGTAGGTTGCATAGTTT	genome	1	17560	713	140480	696	0.004954442	0.004954442	795.3269559	838.6306579
L1	L1	liver	RNA labelling group	18_TGGAGTGTGACAATGGTGTTTGTTT	genome	1	17496	710	192456	1766	0.009176123	0.009176123	792.42827	835.5741452
L1	L1	liver	RNA labelling group	11_TGCTGTGATGAGATGACTAAGTAGGAAGTGCCGTCAGAGTCGATAACTGACGATAACTGCTCCTGGCTGACT	genome	1	17204	698	309672	1287	0.00415601	0.003902209	779.2030154	821.6288063
L1	L1	liver	RNA labelling group	19_CTGACCTATGAATTGACAGCCA	genome	1	17194	698	85970	339	0.003943236	0.003943236	778.7500957	821.1512262
L1	L1	liver	RNA labelling group	18_TGAGATGAAGCACTGTAGCTCT	genome	1	17169	697	103014	159	0.00154348	0.00154348	777.6177965	819.9572759
L1	L1	liver	RNA labelling group	Mus musculus (house mouse) mmu-miR-22-3p	miRNA	7	16859	684	77194	1756	0.022747882	0.00300207	763.5772864	805.1522928
L1	L1	liver	RNA labelling group	1_TACCATGATGATAACATAGTTCAGCAGACTTAACTCTGATGAACAATCATGTCTTTCGCTCCTATCTGATG	genome	1	16497	670	379431	645	0.001699914	0.001679033	747.1815941	787.8638931
L1	L1	liver	RNA labelling group	Mus musculus (house mouse) nuclear encoded rRNA 5S 120	rRNA	18	16002	650	183281	401	0.002187897	0.000139066	724.76207	764.2236781
L1	L1	liver	RNA labelling group	NA_TGGAGTGTGACAATGGTGTTTAA	unmapped	1	15857	644	126856	108	0.000851359	0.000851359	718.1947346	757.2987666
L1	L1	liver	RNA labelling group	9_CAACGGAATCCCAAAAGCAGCT	genome	1	15753	640	31506	33	0.00104742	0.00104742	713.48437	752.3319336
L1	L1	liver	RNA labelling group	NA_CGCGACCTCAGATCAGA	unmapped	1	15181	616	30362	23	0.000757526	0.000757526	687.5773643	725.0143518
L1	L1	liver	RNA labelling group	18_TGGAGTGTGACAATGGTGTTTGTAA	genome	1	14923	606	134307	155	0.001154072	0.001154072	675.8920366	712.6927852
L1	L1	liver	RNA labelling group	10_CCACCATGATGACGGAAATTCTTCACTTTGACCTGATGTCTGTTGAAGAAACTCAGTGTCTGAGA	genome	1	14631	594	277989	1490	0.005359924	0.005331875	662.666782	698.7474462
L1	L1	liver	RNA labelling group	18_GAGTGTGACAATGGTGTTTGT	genome	1	14590	592	116720	324	0.002775874	0.002775874	660.8098113	696.7893678
L1	L1	liver	RNA labelling group	19_TGTAACAGCAACTCCATGTGGAA	genome	1	14575	592	72875	235	0.0032247	0.0032247	660.1304318	696.0729976
L1	L1	liver	RNA labelling group	NA_CGCCTGTCTGAGCGTCGCT	unmapped	1	14513	589	72565	185	0.002549438	0.002549438	657.3223298	693.112001
L1	L1	liver	RNA labelling group	Mus musculus (house mouse) mmu-miR-423-5p	miRNA	6	14422	586	58930	110	0.001866621	0.000312986	653.2007607	688.7660221
L1	L1	liver	RNA labelling group	Mus musculus (house mouse) mmu-let-7d-3p	miRNA	5	14205	577	110050	726	0.006597001	0.001282748	643.3724037	678.4025339
L1	L1	liver	RNA labelling group	19_TTTCTATGATGAATCAAACTAGCTCACTATGACTGCTAATGAAAACACAGGAACACCTGAGA	genome	1	14163	575	212445	511	0.002405328	0.002405328	641.470141	676.3966975
L1	L1	liver	RNA labelling group	>ENSMUST00000026827.16|ENSMUSG00000025731.17|OTTMUSG00000035873.4|OTTMUST00000091995.2|Mettl26-201|Mettl26|1243|UTR5:1-456|CDS:457-1071|UTR3:1072-1243|	pctranscripts	8	14036	570	51819	826	0.015940099	0.002198588	635.7180611	670.3314302
L1	L1	liver	RNA labelling group	9_TCGCTGCGATCTATTGAAAGTCAGCCCTCGACACAAGGGTTTGTA	genome	1	13796	560	165552	149	0.000900019	0.000900019	624.8479888	658.8695078
L1	L1	liver	RNA labelling group	MT_ACTAATCCTAGCCCTAGCCCTACAC	genome	1	13588	552	67940	42	0.000618193	0.000618193	615.4272595	648.9358416
L1	L1	liver	RNA labelling group	18_CTGCAGTGATGACTATCTTAGGACACCTTTGGATTTACCGTGAAAAGAAGTAACCTCTGAGCAG	genome	1	13474	547	229058	736	0.00321316	0.00321316	610.2639752	643.4914285
L1	L1	liver	RNA labelling group	Mus musculus (house mouse) mmu-miR-194-5p	miRNA	4	13464	547	66462	152	0.002287021	0.00063317	609.8110555	643.0138484
L1	L1	liver	RNA labelling group	Mus musculus (house mouse) predicted gene, 24312	rRNA	11	13382	543	125798	242	0.001923719	0.000153396	606.0971141	639.0976916
L1	L1	liver	RNA labelling group	Mus musculus tRNA-Lys (CTT) (tRNA-Lys-CTT-1 1 to 8, tRNA-Lys-CTT-3 1 to 7)	tRNA	7	13354	542	78309	124	0.001583471	0.000226256	604.828939	637.7604673
L1	L1	liver	RNA labelling group	MT_ACTAATCCTAGCCCTAGCCCTACA	genome	1	13281	539	66405	64	0.000963783	0.000963783	601.5226254	634.2741325
L1	L1	liver	RNA labelling group	Mus musculus (house mouse) mmu-let-7i-5p	miRNA	4	12949	526	126090	195	0.001546514	0.000392566	586.485692	618.4184732
L1	L1	liver	RNA labelling group	18_GAGTGTGACAATGGTGTTTGA	genome	1	12908	524	90356	119	0.001317013	0.001317013	584.6287214	616.4603948
L1	L1	liver	RNA labelling group	NA_GACTCTTAGCGGTGGATCACTCGGCTCGTG	unmapped	1	12778	519	102224	658	0.006436845	0.006436845	578.7407655	610.2518534
L1	L1	liver	RNA labelling group	Mus musculus (house mouse) nuclear encoded rRNA 5S 194	rRNA	10	12450	505	128554	411	0.0031971	0.000308276	563.8850001	594.5872261
L1	L1	liver	RNA labelling group	Mus musculus (house mouse) nuclear encoded rRNA 5S 33	rRNA	15	12309	500	90228	245	0.002715343	0.000174192	557.4988326	587.8533467
L1	L1	liver	RNA labelling group	1_ACGCGGGAGACCGGGGTTCGATTCCCCGACGGGGAGCCA	genome	1	12278	498	49112	293	0.005965955	0.005965955	556.0947816	586.3728484
L1	L1	liver	RNA labelling group	19_CTGACCTATGAATTGACAGCCAT	genome	1	12201	495	73206	334	0.004562468	0.004562468	552.6073001	582.6954816
L1	L1	liver	RNA labelling group	Mus musculus tRNA-Gly (GCC) (tRNA-Gly-GCC-1 1 to 3, tRNA-Gly-GCC-2 1 to 3, tRNA-Gly-GCC-3 1 to 3)	tRNA	8	12161	494	117999	927	0.007855999	0.000963348	550.7956214	580.7851612
L1	L1	liver	RNA labelling group	6_ACCATTCGTAGACGACCTGCTTC	genome	1	12130	492	72780	50	0.000687002	0.000687002	549.3915703	579.3046629
L1	L1	liver	RNA labelling group	13_TCGCTGCGATCTATTGAAAGTCAGCGCTCGACACAAGGGTTTG	genome	1	12061	490	132671	94	0.00070852	0.00070852	546.2664246	576.0093602
L1	L1	liver	RNA labelling group	NA_AACGGGTAACTGAAGGCATACG	unmapped	1	11844	481	35532	17	0.000478442	0.000478442	536.4380675	565.645872
L1	L1	liver	RNA labelling group	NA_ACGCCTGTCTGAGCGTCGCT	unmapped	1	11830	480	59150	111	0.001876585	0.001876585	535.80398	564.9772598
L1	L1	liver	RNA labelling group	Mus musculus tRNA-Gly (TCC) (tRNA-Gly-TCC-1 1 to 7)	tRNA	24	11779	478	102610	275	0.002680051	0.00011461	533.4940896	562.5416013
L1	L1	liver	RNA labelling group	9_TGAGGTAGTAGTTTGTACAGTTA	genome	1	11678	474	105102	107	0.001018059	0.001018059	528.9196009	557.7180423
L1	L1	liver	RNA labelling group	1_CTGCATGATGACGAACAAATACTGACTACCTGAAGATCTTATTAGCTCTATCTGATG	genome	1	11547	469	196299	580	0.002954676	0.002874164	522.9863531	551.461743
L1	L1	liver	RNA labelling group	>ENSMUST00000066039.8|ENSMUSG00000053536.8|OTTMUSG00000073999.1|OTTMUST00000179561.1|Cstf2t-201|Cstf2t|4233|UTR5:1-229|CDS:230-2128|UTR3:2129-4233|	pctranscripts	19	11371	462	56855	133	0.002339284	0.00012312	515.0149667	543.0563332
L1	L1	liver	RNA labelling group	9_CCTCGCTGCGATCTATTGAAAGTCAGCCCTCGACACAAGGGTTTGT	genome	1	11281	458	135372	163	0.001204089	0.001204089	510.9386896	538.7581123
L1	L1	liver	RNA labelling group	>ENSMUST00000037378.6|ENSMUSG00000035085.6|OTTMUSG00000000935.2|OTTMUST00000001828.2|1700020L24Rik-201|1700020L24Rik|949|UTR5:1-68|CDS:69-638|UTR3:639-949|	pctranscripts	1	11076	450	55380	211	0.00381004	0.00381004	501.6538362	528.9677202
L1	L1	liver	RNA labelling group	Mus musculus tRNA-Val (TAC) (tRNA-Val-TAC-1 1 to 4)	tRNA	10	11076	450	83416	495	0.005934113	0.00063204	501.6538362	528.9677202
L1	L1	liver	RNA labelling group	10_TTCAAGTAATCCAGGATAGGCTT	genome	1	10895	442	76265	237	0.003107585	0.003107585	493.45599	520.3235204
L1	L1	liver	RNA labelling group	10_TGTACATGATGAAAACAGTCTCCCTCTTCTGAATCTCGCTGAGGAAACTGCACGTCACCCTCCTGAAA	genome	1	10841	440	184297	1018	0.005523693	0.005523693	491.0102238	517.7445878
L1	L1	liver	RNA labelling group	11_GAAAATGATGATTGGAGCTTGCATGATC	genome	1	10757	437	86056	62	0.000720461	0.000720461	487.2056985	513.732915
L1	L1	liver	RNA labelling group	Mus musculus (house mouse) tRNA-Met	tRNA	9	10756	437	43862	139	0.00316903	0.000328499	487.1604065	513.685157
L1	L1	liver	RNA labelling group	>ENSMUST00000188702.2|ENSMUSG00000035085.6|OTTMUSG00000000935.2|OTTMUST00000118598.1|1700020L24Rik-202|1700020L24Rik|564|CDS:1-336|UTR3:337-564|	pctranscripts	1	10747	436	53735	146	0.002717037	0.002717037	486.7527788	513.2553349
L1	L1	liver	RNA labelling group	NA_CGACTCTTAGCGGTGGATCACTCGGCTCGTGCG	unmapped	1	10721	435	85768	597	0.006960638	0.006960638	485.5751876	512.0136266
L1	L1	liver	RNA labelling group	Mus musculus (house mouse) mmu-miR-101a-3p	miRNA	8	10502	426	62161	149	0.002397001	0.000297166	475.6562466	501.5546224
L1	L1	liver	RNA labelling group	MU069435.1_CTGCGATCTATTGAAAGTCAGCCCTCGACACAAGGGTTTGT	genome	1	10288	418	113168	82	0.000724586	0.000724586	465.9637655	491.3344082
L1	L1	liver	RNA labelling group	9_CGCTGCGATCTATTGAAAGTCAGCCCTCGACACAAGGGTTTG	genome	1	10206	414	102060	88	0.000862238	0.000862238	462.2498242	487.4182514
L1	L1	liver	RNA labelling group	4_GTCGATGATGAGAGCTTTGTTCTGAGC	genome	1	10004	406	90036	149	0.001654894	0.001654894	453.1008466	477.7711333
L1	L1	liver	RNA labelling group	>ENSMUST00000042732.6|ENSMUSG00000035764.6|OTTMUSG00000025766.1|OTTMUST00000063466.1|Fbxo45-201|Fbxo45|4179|UTR5:1-347|CDS:348-1208|UTR3:1209-4179|	pctranscripts	2	9836	399	39344	413	0.010497153	0.005248577	445.491796	469.7477876
L1	L1	liver	RNA labelling group	1_AGCCCATGATGGTATGAGAGTAGTGGACAGAAGGGATTTCTGAAAAACACTTTTCTGAGGC	genome	1	9688	393	145320	352	0.002422241	0.002422241	438.7885848	462.6796021
L1	L1	liver	RNA labelling group	19_TGACCTATGAATTGACAGCCAGT	genome	1	9642	391	57852	250	0.004321372	0.004321372	436.7051543	460.4827337
L1	L1	liver	RNA labelling group	Mus musculus (house mouse) nuclear encoded rRNA 5S 2	rRNA	6	9364	380	95275	206	0.002162162	0.000351524	424.1139872	447.2060069
L1	L1	liver	RNA labelling group	NA_TACGCCTGTCTGAGCGTCGCT	unmapped	1	9299	378	55794	159	0.002849769	0.002849769	421.1700093	444.1017362
L1	L1	liver	RNA labelling group	Mus musculus (house mouse) mmu-miR-26b-5p	miRNA	3	9028	367	61824	326	0.005273033	0.001738858	408.895886	431.1593155
L1	L1	liver	RNA labelling group	11_AACAGTGATGACCACAACATGCCATCTGAGTTGCTTTGCTGAAATCCAGAGGCTGTTTCTGAGC	genome	1	9009	366	153153	261	0.001704178	0.001704178	408.0353386	430.2519133
L1	L1	liver	RNA labelling group	4_GTCCATGATGAAACCCATTATCAGTGGACATCTATGGATGAGAAATGCGGATATGGGACTGAGA	genome	1	8832	359	132480	185	0.001396437	0.001396437	400.0186603	421.7987455
L1	L1	liver	RNA labelling group	NA_GACTCTTAGCGGTGGATCACTCGGCTCGTGCGTCGATGAAGAACGCAGCTAGCTGCGAGAATTAATGTGAATTGCAGGACA	unmapped	1	8842	359	159156	127	0.000797959	0.000797959	400.47158	422.2763256
L1	L1	liver	RNA labelling group	18_TGGAGTGTGACAATGGTGTTTGAAT	genome	1	8616	350	77544	512	0.006602703	0.006602703	390.2355952	411.4830153
L1	L1	liver	RNA labelling group	NA_CATTGATCATCGACACTTCGAACGCACTTGCGGCCCCGGGTT	unmapped	1	8581	348	85810	62	0.000722527	0.000722527	388.6503764	409.8114849
L1	L1	liver	RNA labelling group	1_GCCCATGATGGTATGAGAGTAGTGGACAGAAGGGATTTCTGAAAAACACTTTTCTGAGG	genome	1	8491	345	127365	118	0.000926471	0.000926471	384.5740992	405.513264
L1	L1	liver	RNA labelling group	Mus musculus predicted gene 29483 (Gm29483)	lncRNA	1	8495	345	42475	134	0.003154797	0.003154797	384.7552671	405.7042961
L1	L1	liver	RNA labelling group	4_GGTCGATGATGAGAGCTTTGTTCTGAGCCA	genome	1	8464	344	76176	85	0.001115837	0.001115837	383.3512161	404.2237977
L1	L1	liver	RNA labelling group	3_TAGCAGCACGTAAATATTGGCG	genome	1	8193	333	40965	9	0.0002197	0.0002197	371.0770928	391.281377
L1	L1	liver	RNA labelling group	Mus musculus (house mouse) mmu-miR-30d-5p	miRNA	3	8203	333	32677	23	0.000703859	0.000232977	371.5300125	391.7589571
L1	L1	liver	RNA labelling group	Mus musculus (house mouse) mmu-miR-99a-5p	miRNA	5	8183	332	49098	122	0.002484826	0.000496965	370.6241731	390.8037969
L1	L1	liver	RNA labelling group	>ENSMUST00000146233.8|ENSMUSG00000040483.16|OTTMUSG00000006106.5|OTTMUST00000013799.2|Xaf1-204|Xaf1|2597|UTR5:1-48|CDS:49-870|UTR3:871-2597|	pctranscripts	1	8150	331	48900	91	0.001860941	0.001860941	369.1295382	389.2277826
L1	L1	liver	RNA labelling group	9_ACTAATCCTAGCCCTAGCCCT	genome	1	8098	329	40490	34	0.000839714	0.000839714	366.7743559	386.744366
L1	L1	liver	RNA labelling group	Mus musculus (house mouse) mmu-miR-24-3p	miRNA	7	8023	326	32153	21	0.000653127	9.3481241430886e-05	363.3774583	383.1625153
L1	L1	liver	RNA labelling group	8_ATCACATTGCCAGGGATTTCCA	genome	1	7814	317	46884	36	0.000767853	0.000767853	353.911437	373.1810912
L1	L1	liver	RNA labelling group	Mus musculus per-hexamer repeat gene 4 (Phxr4)	lncRNA	2	7799	317	23397	73	0.003120058	0.001560029	353.2320575	372.464721
L1	L1	liver	RNA labelling group	13_CACGCGGGAGACCGGGGTTCGATTCCCCGACGGGGAGCCA	genome	1	7726	314	30904	166	0.005371473	0.005371473	349.9257438	368.9783863
L1	L1	liver	RNA labelling group	19_TTGCAATGATGTCATCTTACTACTGAAA	genome	1	7703	313	77030	103	0.001337141	0.001337141	348.8840286	367.879952
L1	L1	liver	RNA labelling group	MU069435.1_TCGCTGCGATCTATTGAAAGTCANCCCTCGACACAAGGGTTTGT	genome	1	7698	313	92376	80	0.000866026	0.000866026	348.6575687	367.641162
L1	L1	liver	RNA labelling group	11_TGCAATGATGATGAAACTAGAAAAAAAAGGAAGTGCCGTCCGATGCGACAACTGACGACATCCCTAGTTAGCTGACT	genome	1	7684	312	115260	367	0.003184106	0.003141134	348.0234812	366.9725498
L1	L1	liver	RNA labelling group	19_CTGACCTATGAATTGACAGCCATT	genome	1	7691	312	53837	398	0.007392685	0.007392685	348.3405249	367.3068559
L1	L1	liver	RNA labelling group	1_TCACGCGGGAGACCGGGGTTCGATTCCCCGACGGGGAGCCA	genome	1	7571	307	37855	194	0.005124818	0.005124818	342.9054888	361.5758947
L1	L1	liver	RNA labelling group	NA_GGAGTGTGACAATGGTGTTTGAT	unmapped	1	7570	307	60560	399	0.006588507	0.006588507	342.8601968	361.5281367
L1	L1	liver	RNA labelling group	17_AGTAATGATGATTTCTGGTGATTCTGAGTGTCTCGCTGACGCCATCACCGCAGCGCGCTGACC	genome	1	7526	306	127942	245	0.00191493	0.00191493	340.8673502	359.4267842
L1	L1	liver	RNA labelling group	1_GTAAACATCCTCGACTGGAAGCT	genome	1	7469	303	37345	299	0.008006427	0.008006427	338.2857081	356.7045777
L1	L1	liver	RNA labelling group	2_TTGCAATGATGTCAATCTTTGACTGAAGTGACCTTGAAGTGCAATTACTGAGCTTTTTAACCCTGAGCA	genome	1	7388	300	169924	238	0.001400626	0.001400626	334.6170587	352.8361788
L1	L1	liver	RNA labelling group	18_ACTGGACTTGGAGTCAGAAGGC	genome	1	7321	297	29284	286	0.009766425	0.009766425	331.5824968	349.6363922
L1	L1	liver	RNA labelling group	Mus musculus (house mouse) transfer RNA-Lys	tRNA	9	7171	291	22387	48	0.002144101	0.000253077	324.7887016	342.4726906
L1	L1	liver	RNA labelling group	19_TGACCTATGAATTGACAGCCAG	genome	1	7135	290	35675	112	0.003139453	0.003139453	323.1581908	340.7534023
L1	L1	liver	RNA labelling group	Mus musculus (house mouse) mmu-miR-100-5p	miRNA	4	7136	290	35680	15	0.000420404	0.000105101	323.2034828	340.8011603
L1	L1	liver	RNA labelling group	2_TTGCAATGATGTCAATCTTTGACTGAAGTGACCTTGAAGTGCAATTACTGAGCTTTTTAACCCTGAGC	genome	1	7092	288	163116	107	0.000655975	0.000655975	321.2106362	338.6998078
L1	L1	liver	RNA labelling group	18_TGCTGTGATGACTATCTTAGGACACCTTTGGATTAACCGTGAAATCAAACAAGTGCTGAGCAA	genome	1	7081	287	120377	460	0.003821328	0.003821328	320.7124245	338.1744697
L1	L1	liver	RNA labelling group	1_CGCTAAACCATTCGTAGACGACCTGCTTC	genome	1	6880	279	48160	28	0.000581395	0.000581395	311.608739	328.5751097
L1	L1	liver	RNA labelling group	10_ACGCGGGAGACCGGGGTTCAATTCCCCGACGGGGAGCCA	genome	1	6775	275	27100	57	0.002103321	0.002103321	306.8530824	323.5605186
L1	L1	liver	RNA labelling group	NA_CTCCCGGGGCTACGCCTGTCTGAGCGTCGCT	unmapped	1	6781	275	47467	51	0.001074431	0.001074431	307.1248342	323.8470667
L1	L1	liver	RNA labelling group	NA_TGGAGTGTGACAATGGTGTTTTA	unmapped	1	6720	273	60480	209	0.003455688	0.003455688	304.3620241	320.9338281
L1	L1	liver	RNA labelling group	9_CTCGCTGCGATCTATTGAAAGTCAGCCCTCGACACAAGGGTTTGTA	genome	1	6709	272	80508	90	0.001117901	0.001117901	303.8638125	320.40849
L1	L1	liver	RNA labelling group	Mus musculus (house mouse) tRNA-Thr	tRNA	4	6684	271	24387	441	0.018083405	0.004550668	302.7315133	319.2145397
L1	L1	liver	RNA labelling group	Mus musculus (house mouse) tRNA-Ser	tRNA	15	6644	270	38324	268	0.006993007	0.000499412	300.9198346	317.3042193
L1	L1	liver	RNA labelling group	NA_TGAGGTAGTAGGTTGTGTGGTAA	unmapped	1	6604	268	52832	56	0.001059964	0.001059964	299.1081559	315.3938989
L1	L1	liver	RNA labelling group	4_TGTAAACATCCTTGACTGGAAGCT	genome	1	6566	267	45962	189	0.004112093	0.004112093	297.3870611	313.5790945
L1	L1	liver	RNA labelling group	19_TGCAATGATGTCATCTTACTACTGAAA	genome	1	6545	266	58905	48	0.000814871	0.000814871	296.4359298	312.5761763
L1	L1	liver	RNA labelling group	NA_CATTGATCATCGACACTTCGAACGCACTTGCGGCCCCGGGTTCCTCCCGGGGCTACGCCTGTCTGAGCGTCGCT	unmapped	1	6530	265	111010	92	0.000828754	0.000828754	295.7565502	311.8598061
L1	L1	liver	RNA labelling group	1_ATACCATGATGATAACATAGTTCAGCAGACTTAACTCTGATGAACAATCATGTCTTTCGCTCCTATCTGATG	genome	1	6475	263	148925	781	0.00524425	0.004931079	293.265492	309.2331156
L1	L1	liver	RNA labelling group	19_CTGACCTATGAATTGACAGCCT	genome	1	6400	260	38400	159	0.004140625	0.004140625	289.8685944	305.6512648
L1	L1	liver	RNA labelling group	>ENSMUST00000218022.2|ENSMUSG00000020608.8|OTTMUSG00000065715.1|OTTMUST00000159939.1|Smc6-205|Smc6|5272|UTR5:1-189|CDS:190-465|UTR3:466-5272|	pctranscripts	2	6391	259	25564	3	0.000117353	5.86762634955406e-05	289.4609667	305.2214427
L1	L1	liver	RNA labelling group	11_TCAAATGATGATATCACCTAAAATAGCTGGAATTACCGGCAGATTGGTAGTGGTGAGCCTATGGTTTTCTGAAG	genome	1	6373	259	140206	440	0.003138239	0.002940841	288.6457113	304.3617986
L1	L1	liver	RNA labelling group	>ENSMUST00000073890.4|ENSMUSG00000057723.4|OTTMUSG00000002195.1|OTTMUST00000004416.1|Krt33b-201|Krt33b|1581|UTR5:1-43|CDS:44-1258|UTR3:1259-1581|	pctranscripts	2	6360	258	25235	66	0.002615415	0.001303721	288.0569157	303.7409444
L1	L1	liver	RNA labelling group	1_TTCAAGTAATTCAGGATAGGTTT	genome	1	6357	258	57213	97	0.001695419	0.001695419	287.9210398	303.5976704
L1	L1	liver	RNA labelling group	18_GGAGTGTGACAATGGTGTTTGTT	genome	1	6325	257	56925	408	0.007167325	0.007167325	286.4716968	302.0694141
L1	L1	liver	RNA labelling group	NA_CGGTGCCTGACTGCGTTAGCA	unmapped	1	6224	253	31120	24	0.000771208	0.000771208	281.8972081	297.245855
L1	L1	liver	RNA labelling group	NA_ACGGGTAACTGAAGGCATACG	unmapped	1	6079	247	18237	3	0.000164501	0.000164501	275.3298727	290.3209436
L1	L1	liver	RNA labelling group	Mus musculus (house mouse) mmu-miR-30c-5p	miRNA	4	6066	246	36396	77	0.002115617	0.000528904	274.7410771	289.7000894
L1	L1	liver	RNA labelling group	X_TGAGGTAGTAAGTTGTATTGTT	genome	1	6055	246	60550	102	0.001684558	0.001684558	274.2428655	289.1747513
L1	L1	liver	RNA labelling group	>ENSMUST00000220884.2|ENSMUSG00000021458.18|OTTMUSG00000030849.3|OTTMUST00000163255.1|Aopep-209|Aopep|772|CDS:1-468|UTR3:469-772|	pctranscripts	6	6018	244	43768	116	0.002650338	0.000453501	272.5670627	287.407705
L1	L1	liver	RNA labelling group	19_TGACCTATGAATTGACAGCCA	genome	1	6000	244	30000	215	0.007166667	0.007166667	271.7518073	286.5480608
L1	L1	liver	RNA labelling group	Mus musculus (house mouse) mmu-miR-23a-3p	miRNA	6	5999	244	36220	14	0.000386527	6.48256190846622e-05	271.7065153	286.5003028
L1	L1	liver	RNA labelling group	NA_TCAAGAAGAAGGAGCTACCA	unmapped	1	5998	244	11996	9	0.00075025	0.00075025	271.6612233	286.4525448
L1	L1	liver	RNA labelling group	Mus musculus (house mouse) mmu-miR-151-5p	miRNA	3	5974	243	29167	112	0.003839956	0.00125544	270.5742161	285.3063525
L1	L1	liver	RNA labelling group	Mus musculus (house mouse) mmu-miR-378a-3p	miRNA	4	5980	243	23920	425	0.017767559	0.00444189	270.8459679	285.5929006
L1	L1	liver	RNA labelling group	19_ACTTAATGATGAACAATGTAAATGACAAGCATATGGCTGAGTTGCAATGATGTCATCTTACTACTGAAA	genome	1	5893	239	117860	669	0.005676226	0.005544235	266.9055667	281.4379537
L1	L1	liver	RNA labelling group	Mus musculus (house mouse) mitochondrially encoded tRNA histidine	tRNA	10	5814	236	62388	378	0.006058857	0.000604019	263.3275012	277.6650709
L1	L1	liver	RNA labelling group	10_ACCGCCGCGGCCCGGGTTCGATTCCCGGTCAGGGAACCA	genome	1	5718	232	28590	72	0.002518363	0.002518363	258.9794723	273.0803019
L1	L1	liver	RNA labelling group	9_AGTCTATGATGATCCTATCCCGAACCTGAATTCCTGTTGAAAAACCATAATTACGGATCTGGCTTCTGAGA	genome	1	5710	232	119910	320	0.002668668	0.002306169	258.6171366	272.6982378
L1	L1	liver	RNA labelling group	Mus musculus (house mouse) mmu-miR-22-5p	miRNA	5	5718	232	45998	26	0.000565242	0.000112705	258.9794723	273.0803019
L1	L1	liver	RNA labelling group	MU069435.1_AACCATTCGTAGACGACCTGCTTC	genome	1	5687	231	34122	30	0.000879198	0.000879198	257.5754213	271.5998036
L1	L1	liver	RNA labelling group	13_ATCACATTGCCAGGGATTACCA	genome	1	5660	230	28300	84	0.002968198	0.002968198	256.3525382	270.3103373
L1	L1	liver	RNA labelling group	13_ATCACATTGCCAGGGATTACCACT	genome	1	5667	230	34002	154	0.004529145	0.004529145	256.669582	270.6446434
L1	L1	liver	RNA labelling group	Mus musculus tRNA-His (GTG) (tRNA-His-GTG-1 1 to 9, tRNA-His-GTG-2 1 to 8)	tRNA	7	5666	230	68137	97	0.001423602	0.000197194	256.62429	270.5968854
L1	L1	liver	RNA labelling group	1_CCTGCATGATGACGAACAAATACTGACTACCTGAAGATCTTATTAGCTCTATCTGATG	genome	1	5647	229	95999	855	0.008906343	0.007767763	255.7637426	269.6894832
L1	L1	liver	RNA labelling group	1_TGTAAACATCCTCGACTGGAAGCTT	genome	1	5649	229	39543	520	0.013150242	0.013150242	255.8543265	269.7849992
L1	L1	liver	RNA labelling group	18_TGGAGTGTGGCAATGGTGTTTGT	genome	1	5581	227	50229	187	0.003722949	0.003722949	252.7744727	266.5374545
L1	L1	liver	RNA labelling group	NA_CGACTCTTAGCGGTGGATCACTCGGCTCGTG	unmapped	1	5557	226	44456	525	0.01180943	0.01180943	251.6874655	265.3912623
L1	L1	liver	RNA labelling group	Mus musculus (house mouse) mmu-miR-486b-5p	miRNA	4	5529	224	27646	31	0.00112132	0.000268282	250.4192904	264.054038
L1	L1	liver	RNA labelling group	MU069435.1_TCCCTCGCTGCGATCTATTGAAAGTCAGCCCTCGACACAAGGGTTTGT	genome	1	5494	223	71422	107	0.001498138	0.001498138	248.8340715	262.3825077
L1	L1	liver	RNA labelling group	NA_GGAGTGTGACAATGGTGTTTGAA	unmapped	1	5500	223	38500	108	0.002805195	0.002805195	249.1058233	262.6690557
L1	L1	liver	RNA labelling group	1_ACCGGGGTTCGATTCCCCGACGGGGAGCCA	genome	1	5479	222	21916	17	0.000775689	0.000775689	248.154692	261.6661375
L1	L1	liver	RNA labelling group	NA_TGAGGTAGTAGGTTGTATGGTAA	unmapped	1	5442	221	43536	27	0.000620176	0.000620176	246.4788892	259.8990911
L1	L1	liver	RNA labelling group	Mus musculus (house mouse) mmu-miR-126b-3p	miRNA	3	5389	219	48501	14	0.000288654	9.62179473962737e-05	244.0784149	257.3679166
L1	L1	liver	RNA labelling group	Mus musculus (house mouse) mmu-miR-30a-3p	miRNA	6	5390	219	44300	138	0.003115124	0.000496891	244.1237069	257.4156746
L1	L1	liver	RNA labelling group	Mus musculus (house mouse) mmu-miR-320-3p	miRNA	3	5340	217	16020	106	0.006616729	0.002205576	241.8591085	255.0277741
L1	L1	liver	RNA labelling group	10_CACCATGATGACGGAAATTCTTCACTTTGACCTGATGTCTGTTGAAGAAACTCAGTGTCTGAGA	genome	1	5323	216	101137	401	0.003964919	0.003964919	241.089145	254.2158879
L1	L1	liver	RNA labelling group	13_CTCGCTGCGATCTATTGAAAGTCAGCGCTCGACACAAGGGTTTG	genome	1	5295	215	58245	57	0.000978625	0.000978625	239.8209699	252.8786636
L1	L1	liver	RNA labelling group	NA_GATGGGGAAGATCGGGCTCGCC	unmapped	1	5223	212	15669	9	0.000574383	0.000574383	236.5599482	249.4400869
L1	L1	liver	RNA labelling group	6_TCAGTGCACTACAGAACTTTGTC	genome	1	5138	209	35966	67	0.00186287	0.00186287	232.710131	245.380656
L1	L1	liver	RNA labelling group	9_TGTTGTGATGATGGGCAAAAATGTTCAACTGCTCTGAATGGGCTGAATGAAAGTAGCCTTTCTGAAC	genome	1	5095	207	101900	381	0.00373896	0.00373896	230.7625763	243.3270616
L1	L1	liver	RNA labelling group	Mus musculus (house mouse) nuclear encoded rRNA 5S 129	rRNA	4	5103	207	22212	46	0.002070953	0.000524201	231.1249121	243.7091257
L1	L1	liver	RNA labelling group	NA_CGCGACCTCAGATCAGACGTGGCGACCCGCTGAATTT	unmapped	1	5087	207	35609	58	0.001628802	0.001628802	230.4002406	242.9449975
L1	L1	liver	RNA labelling group	NA_TTCCTCCCGGGGCTACGCCTGTCTGAGCGTCGCT	unmapped	1	5057	205	45513	165	0.003625338	0.003625338	229.0414816	241.5122572
L1	L1	liver	RNA labelling group	9_CCCTCGCTGCGATCTATTGAAAGTCAGCCCTCGACACAAGGGTTTGT	genome	1	4988	203	59856	119	0.001988105	0.001988105	225.9163358	238.2169545
L1	L1	liver	RNA labelling group	NA_CCTCCCGGGGCTACGCCTGTCTGAGCGTCGCT	unmapped	1	5009	203	35063	77	0.002196047	0.002196047	226.8674671	239.2198727
L1	L1	liver	RNA labelling group	18_TGGAGTGTGACAATGGTGTTTGATT	genome	1	4949	201	49490	536	0.010830471	0.010830471	224.149949	236.3543921
L1	L1	liver	RNA labelling group	Mus musculus (house mouse) tRNA-Tyr	tRNA	3	4946	201	67984	1568	0.02306425	0.007495275	224.0140731	236.2111181
L1	L1	liver	RNA labelling group	13_CGCGGGAGACCGGGGTTCGATTCCCCGACGGGGAGCCA	genome	1	4912	199	19648	21	0.001068811	0.001068811	222.4741462	234.5873458
L1	L1	liver	RNA labelling group	NA_CGCGACCTCAGATCAGAC	unmapped	1	4851	197	9702	6	0.000618429	0.000618429	219.7113362	231.6741071
L1	L1	liver	RNA labelling group	Mus musculus tRNA-Gly (CCC) (multiple tRNAs)	tRNA	3	4799	195	43191	95	0.002199532	0.000733177	217.3561538	229.1906906
L1	L1	liver	RNA labelling group	NA_TGGAGTGTGACAATGGTGTTAA	unmapped	1	4814	195	33698	36	0.001068313	0.001068313	218.0355334	229.9070608
L1	L1	liver	RNA labelling group	Mus musculus tRNA-Val (CAC) (tRNA-Val-CAC-1-1, tRNA-Val-CAC-3-1, tRNA-Val-CAC-3-2)	tRNA	4	4717	192	59931	402	0.006707714	0.001695818	213.6422125	225.2745338
L1	L1	liver	RNA labelling group	15_TCGAGGAGCTCACAGTCTAGTA	genome	1	4674	190	23370	45	0.001925546	0.001925546	211.6946579	223.2209393
L1	L1	liver	RNA labelling group	1_GTAAACATCCTCGACTGGAAGC	genome	1	4623	188	18492	121	0.00654337	0.00654337	209.3847675	220.7852808
L1	L1	liver	RNA labelling group	>ENSMUST00000048486.13|ENSMUSG00000033860.14|OTTMUSG00000051802.1|OTTMUST00000130533.1|Fgg-201|Fgg|1695|UTR5:1-184|CDS:185-1495|UTR3:1496-1695|	pctranscripts	5	4563	185	12829	125	0.00974355	0.001840894	206.6672494	217.9198002
L1	L1	liver	RNA labelling group	19_TGTAACAGCAACTCCATGTGGAAA	genome	1	4536	184	22680	148	0.006525573	0.006525573	205.4443663	216.630334
L1	L1	liver	RNA labelling group	11_CCTAGTGATGACAAGACGACATTGTCAACCAATCCCCCACAAGGGAATGAGGACATGTCCTGCAATTCTGAAT	genome	1	4512	183	67680	185	0.002733452	0.002733452	204.3573591	215.4841417
L1	L1	liver	RNA labelling group	8_TGACTTGATGAAAGTACTTTTGAACCCTTTTCCATCTGATG	genome	1	4511	183	72176	66	0.000914431	0.000914431	204.3120671	215.4363837
L1	L1	liver	RNA labelling group	19_TACAGTACTGTGATAGCTGAAA	genome	1	4480	182	26880	44	0.001636905	0.001636905	202.9080161	213.9558854
L1	L1	liver	RNA labelling group	9_TTCAAGTAATCCAGGATAGGCTTT	genome	1	4472	182	35776	69	0.001928667	0.001928667	202.5456803	213.5738213
L1	L1	liver	RNA labelling group	3_ACATGTGATGAGAAACTGTTTCGGTCCCAGTTGATGGCCACTGATAACATTACATTTTTCTGATG	genome	1	4387	178	96514	104	0.001077564	0.001077564	198.6958631	209.5143904
L1	L1	liver	RNA labelling group	NA_CGCGACCTCAGATCAGACG	unmapped	1	4391	178	8782	4	0.000455477	0.000455477	198.8770309	209.7054225
L1	L1	liver	RNA labelling group	19_TGACCTATGAATTGACAGCCAGA	genome	1	4357	177	21785	15	0.000688547	0.000688547	197.337104	208.0816501
L1	L1	liver	RNA labelling group	NA_GACTCTTAGCGGTGGATCACTCGGCTCGTGCGTCGATGAAGAACGCAGCTAGCTGCGAGAATTAATGTGAATTGCAGGACACA	unmapped	1	4335	176	78030	70	0.000897091	0.000897091	196.3406807	207.0309739
L1	L1	liver	RNA labelling group	11_CCACGAGGACGAGACGTAGCG	genome	1	4314	175	4314	5	0.001159017	0.001159017	195.3895494	206.0280557
L1	L1	liver	RNA labelling group	NA_ATTGATCATCGACACTTCGAACGCACTTGCGGCCCCGGGTT	unmapped	1	4280	174	42800	36	0.000841121	0.000841121	193.8496225	204.4042834
L1	L1	liver	RNA labelling group	NA_CGCGACCTCAGATCAGACGTGGCGACCCGCTGAATT	unmapped	1	4278	174	25668	32	0.001246688	0.001246688	193.7590386	204.3087673
L1	L1	liver	RNA labelling group	19_GTACAGTACTGTGATAGCTGAAA	genome	1	4266	173	25596	19	0.000742303	0.000742303	193.215535	203.7356712
L1	L1	liver	RNA labelling group	X_GAGGTAGTAGATTGTATAGTTT	genome	1	4271	173	38439	84	0.002185281	0.002185281	193.4419948	203.9744613
L1	L1	liver	RNA labelling group	1_AGACCGGGGTTCGATTCCCCGACGGGGAGCCA	genome	1	4202	171	16808	14	0.000832937	0.000832937	190.316849	200.6791586
L1	L1	liver	RNA labelling group	9_CAACGGAATCCCAAAAGCAGCTG	genome	1	4224	171	8448	16	0.001893939	0.001893939	191.3132723	201.7298348
L1	L1	liver	RNA labelling group	Mus musculus (house mouse) mmu-miR-199a-3p	miRNA	4	4219	171	29950	26	0.000868114	0.000213744	191.0868125	201.4910447
L1	L1	liver	RNA labelling group	Mus musculus RIKEN cDNA A330023F24 gene (A330023F24Rik)	lncRNA	3	4214	171	28547	279	0.009773356	0.003164056	190.8603526	201.2522547
L1	L1	liver	RNA labelling group	>ENSMUST00000135811.2|ENSMUSG00000028391.17|OTTMUSG00000000235.10|OTTMUST00000071862.3|Wdr31-205|Wdr31|400|UTR5:1-356|CDS:357-400|	pctranscripts	1	4160	169	20800	224	0.010769231	0.010769231	188.4145864	198.6733221
L1	L1	liver	RNA labelling group	11_CGGCGATGATGACACTCCATACATAGCACGCGTTAGACTGCTGATCCGGGTGATGCGAATCGTAATCTGAGCCGA	genome	1	4155	169	66480	154	0.002316486	0.002316486	188.1881265	198.4345321
L1	L1	liver	RNA labelling group	17_CACCCGTAGAACCGACCTTGCG	genome	1	4132	168	12396	7	0.000564698	0.000564698	187.1464113	197.3360979
L1	L1	liver	RNA labelling group	18_GGAGTGTGACAATGGTGTTTTT	genome	1	4135	168	37215	86	0.002310896	0.002310896	187.2822872	197.4793719
L1	L1	liver	RNA labelling group	4_GCGGATGATGACACCTGGGTATGCTGCACACTCCCGACTGCGTCGTGGGGAAGCCAACCTTGGAGAGCTGAGC	genome	1	4119	167	53547	156	0.002913328	0.002913328	186.5576157	196.7152437
L1	L1	liver	RNA labelling group	18_TGGAGTGTGACAATGGTGTTTGAG	genome	1	4082	166	32656	166	0.005083293	0.005083293	184.8818129	194.9481974
L1	L1	liver	RNA labelling group	MU069435.1_CTGCGATCTATTGAAAGTCAGCGCTCGACACAAGGGTTTGT	genome	1	4093	166	45023	25	0.000555272	0.000555272	185.3800245	195.4735355
L1	L1	liver	RNA labelling group	>ENSMUST00000092880.14|ENSMUSG00000019437.18|OTTMUSG00000000096.5|OTTMUST00000000319.2|Tlcd1-201|Tlcd1|2700|UTR5:1-428|CDS:429-1121|UTR3:1122-2700|	pctranscripts	6	4061	165	63853	128	0.002004604	0.000274382	183.9306815	193.9452791
L1	L1	liver	RNA labelling group	18_TGCTGTGATGACTATCTTAGGACACCTTTGGATTAACCGTGAAATCAAACAAGTGCTGAGCA	genome	1	4059	165	69003	151	0.002188311	0.002188311	183.8400976	193.8497631
L1	L1	liver	RNA labelling group	>ENSMUST00000197438.5|ENSMUSG00000038975.15|OTTMUSG00000052933.1|OTTMUST00000132456.1|Rabggtb-207|Rabggtb|1992|UTR5:1-252|CDS:253-651|UTR3:652-1992|	pctranscripts	7	4035	164	92541	116	0.001253498	0.000179256	182.7530904	192.7035709
L1	L1	liver	RNA labelling group	9_TTCAAGTAATCCAGGATAGGCTA	genome	1	4029	164	24174	14	0.000579135	0.000579135	182.4813386	192.4170228
L1	L1	liver	RNA labelling group	NA_TGGAGTGTGACAATGGTGTTTTTT	unmapped	1	4046	164	44506	95	0.002134544	0.002134544	183.251302	193.228909
L1	L1	liver	RNA labelling group	11_GAGCAATGATGACCCCAACATGCCATCTGAGTGGCTTTGCTGAAATCCAGAGGCTGTTTCTGAGC	genome	1	3984	162	63744	61	0.000956953	0.000956953	180.4432	190.2679124
L1	L1	liver	RNA labelling group	NA_TGGAGTGTGGCAATGGTGTTTGA	unmapped	1	3977	161	31816	49	0.001540106	0.001540106	180.1261562	189.9336063
L1	L1	liver	RNA labelling group	9_TCGCTGCGATCTATTGAAAGTCAGCCCTCGACACAAGGGTTTGTAA	genome	1	3941	160	47292	48	0.001014971	0.001014971	178.4956454	188.2143179
L1	L1	liver	RNA labelling group	11_GACTGCTGATCCGGGTGATGCGAATCGTAATCTGAGCCGA	genome	1	3910	159	35190	19	0.000539926	0.000539926	177.0915944	186.7338196
L1	L1	liver	RNA labelling group	3_GGTCAATGATGTGTTGGCATGTATTATCTGAATTCGCTGATGTGTCATAACACTTTAGCTCTAGAATTACGCTGAGACCT	genome	1	3908	159	109424	486	0.004441439	0.003925453	177.0010105	186.6383036
L1	L1	liver	RNA labelling group	9_AGTCTATGATGATCCTATCCCGAACCTGAATTCCTGTTGAAAAACCATACTTACGGATCTGGCTTCTGAGA	genome	1	3921	159	82341	225	0.002732539	0.002732539	177.589806	187.2591577
L1	L1	liver	RNA labelling group	MT_ACTAATCCTAGCCCTAGCCC	genome	1	3917	159	15668	9	0.000574419	0.000574419	177.4086382	187.0681257
L1	L1	liver	RNA labelling group	18_TGGGGTGTGACAATGGTGTTTGT	genome	1	3877	157	34893	99	0.002837245	0.002837245	175.5969595	185.1578053
L1	L1	liver	RNA labelling group	6_TCAGTGCACTACAGAACTTTGTCT	genome	1	3862	157	30896	66	0.002136199	0.002136199	174.9175799	184.4414351
L1	L1	liver	RNA labelling group	Mus musculus (house mouse) mmu-miR-7a-5p	miRNA	5	3879	157	38825	192	0.004945267	0.000967655	175.6875434	185.2533213
L1	L1	liver	RNA labelling group	8_CTGGAGGATGAAGTAAGGAGTGATCCATCGGCTAAGTGTTTTCCCACTGTGCTGACACTCACATTGCTGACA	genome	1	3845	156	73055	62	0.000848676	0.000848676	174.1476165	183.629549
L1	L1	liver	RNA labelling group	NA_TGGTCGCGAAGGCGTGGTTATG	unmapped	1	3853	156	23118	10	0.000432563	0.000432563	174.5099522	184.011613
L1	L1	liver	RNA labelling group	1_GCTATGATGAAGGCTATGTTGGTAGGGACAACTGAGCTTGTTGATGAATACCAACGATTCTGATG	genome	1	3823	155	72637	237	0.0032628	0.0032628	173.1511932	182.5788727
L1	L1	liver	RNA labelling group	>ENSMUST00000145440.8|ENSMUSG00000026222.17|OTTMUSG00000030061.3|OTTMUST00000074497.1|Sp100-209|Sp100|3807|UTR5:1-94|CDS:95-1009|UTR3:1010-3807|	pctranscripts	2	3785	154	18925	43	0.002272127	0.001136063	171.4300984	180.7640683
L1	L1	liver	RNA labelling group	>ENSMUST00000219238.2|ENSMUSG00000019947.11|OTTMUSG00000064422.2|OTTMUST00000157183.1|Arid5b-204|Arid5b|7581|UTR5:1-30|CDS:31-3597|UTR3:3598-7581|	pctranscripts	3	3785	154	18456	11	0.000596012	0.00017222	171.4300984	180.7640683
L1	L1	liver	RNA labelling group	10_CACCGCCGCGGCCCGGGTTCGATTCCCGGTCAGGGAACCA	genome	1	3728	151	18640	92	0.004935622	0.004935622	168.8484562	178.0418618
L1	L1	liver	RNA labelling group	1_TCGCTGCGATCTATTGAAAGTCAGCCCTCGACACA	genome	1	3686	150	29488	19	0.00064433	0.00064433	166.9461936	176.0360253
L1	L1	liver	RNA labelling group	Mus musculus (house mouse) mmu-miR-93-5p	miRNA	3	3703	150	22218	27	0.001215231	0.000405077	167.716157	176.8479115
L1	L1	liver	RNA labelling group	10_TGAGGTAGTAGTTTGTGCTGTTT	genome	1	3662	149	40282	193	0.004791222	0.004791222	165.8591864	174.8898331
L1	L1	liver	RNA labelling group	>ENSMUST00000212152.2|ENSMUSG00000045348.17|OTTMUSG00000026838.5|OTTMUST00000151150.1|Nyap1-204|Nyap1|2499|CDS:1-2499|	pctranscripts	1	3647	148	18235	58	0.003180696	0.003180696	165.1798068	174.1734629
L1	L1	liver	RNA labelling group	Mus musculus (house mouse) mmu-miR-203-3p	miRNA	5	3618	147	21437	18	0.00083967	0.000165837	163.8663398	172.7884807
L1	L1	liver	RNA labelling group	NA_TGGAGTGTGACAATGGTGTTAT	unmapped	1	3619	147	28952	27	0.000932578	0.000932578	163.9116317	172.8362387
L1	L1	liver	RNA labelling group	>ENSMUST00000116556.4|ENSMUSG00000024101.16|OTTMUSG00000072513.1|OTTMUST00000175466.1|Washc1-202|Washc1|1831|UTR5:1-92|CDS:93-1520|UTR3:1521-1831|	pctranscripts	1	3597	146	7194	118	0.016402558	0.016402558	162.9152085	171.7855624
L1	L1	liver	RNA labelling group	13_TGAGGTAGGAGGTTGTATAGTTT	genome	1	3591	146	32319	180	0.005569479	0.005569479	162.6434566	171.4990144
L1	L1	liver	RNA labelling group	NA_CGACTCTTAGCGGTGGATCACTCGGCTCGTGCGTCGATGAAGAACGCAGCTAGCTGCGAGAATTAATGTGAATTGCAGGACA	unmapped	1	3606	146	64908	39	0.00060085	0.00060085	163.3228362	172.2153845
L1	L1	liver	RNA labelling group	1_AATACATGATGATCTCACACAACTTGAACTCTCTCACTGATTACTTGATGATAGTAAAAGATCTGATG	genome	1	3546	144	74466	475	0.00637875	0.006170848	160.6053181	169.3499039
L1	L1	liver	RNA labelling group	9_AGCGCCGAAGGAGCCTCGGTTGGCCCCGGATAGCCGGGTCCCCGTC	genome	1	3535	144	21210	37	0.00174446	0.00174446	160.1071064	168.8245658
L1	L1	liver	RNA labelling group	Mus musculus (house mouse) mmu-miR-23b-3p	miRNA	2	3537	144	17685	10	0.000565451	0.000282725	160.1976904	168.9200818
L1	L1	liver	RNA labelling group	9_CGCTGCGATCTATTGAAAGTCAGCGCTCGACACAAGGGTTTG	genome	1	3528	143	35280	17	0.000481859	0.000481859	159.7900627	168.4902597
L1	L1	liver	RNA labelling group	NA_TGGAGTGTGACAATGGTGTAA	unmapped	1	3521	143	21126	14	0.000662691	0.000662691	159.4730189	168.1559537
L1	L1	liver	RNA labelling group	2_AGTGGTGATGACACTAGAACCACCAAGATCGCTGATG	genome	1	3471	141	24297	21	0.000864304	0.000864304	157.2084205	165.7680532
L1	L1	liver	RNA labelling group	Mus musculus (house mouse) nuclear encoded rRNA 5S 195	rRNA	2	3468	141	18070	78	0.004316547	0.002249135	157.0725446	165.6247791
L1	L1	liver	RNA labelling group	Mus musculus tRNA-Leu (AAG) (tRNA-Leu-AAG-1 1 to 4)	tRNA	4	3471	141	9452	31	0.003279729	0.000612215	157.2084205	165.7680532
L1	L1	liver	RNA labelling group	3_GGTCAATGATGTGTTGGCATGTATTATCTGAATTCGCTGATGTGTCATAACACTTTAGCTCTAGAATTACGCTGAGACC	genome	1	3443	140	92961	147	0.001581308	0.001581308	155.9402454	164.4308289
L1	L1	liver	RNA labelling group	Mus musculus RIKEN cDNA 1500012K07 gene, transcript variant 1 (1500012K07Rik)	lncRNA	3	3456	140	25943	23	0.000886559	0.000303131	156.529041	165.051683
L1	L1	liver	RNA labelling group	1_GACCGGGGTTCGATTCCCCGACGGGGAGCCA	genome	1	3434	139	13736	112	0.008153757	0.008153757	155.5326177	164.0010068
L1	L1	liver	RNA labelling group	Mus musculus (house mouse) mitochondrially encoded tRNA serine 2	tRNA	7	3398	138	42268	1430	0.03383174	0.00291765	153.9021068	162.2817184
L1	L1	liver	RNA labelling group	>ENSMUST00000165824.3|ENSMUSG00000026227.12|OTTMUSG00000022123.2|OTTMUST00000052508.2|2810459M11Rik-202|2810459M11Rik|3331|UTR5:1-100|CDS:101-964|UTR3:965-3331|	pctranscripts	3	3369	137	16845	3	0.000178094	5.93647966755714e-05	152.5886398	160.8967361
L1	L1	liver	RNA labelling group	13_AGAGGTAGTAGGTTGCATAGTTA	genome	1	3343	136	23401	49	0.002093928	0.002093928	151.4110486	159.6550279
L1	L1	liver	RNA labelling group	18_GGAGTGTGACAATGGTGTTTAT	genome	1	3338	136	26704	69	0.002583883	0.002583883	151.1845888	159.4162378
L1	L1	liver	RNA labelling group	NA_TGAGATGAAGCACTGTAGCTCTT	unmapped	1	3342	136	23394	105	0.00448833	0.00448833	151.3657566	159.6072699
L1	L1	liver	RNA labelling group	2_GGAAAGGATGAACGAACTTGGCCTGACCTTCAGAAATGGAGGCAATACAACTGATTTAATGAGCCTGATC	genome	1	3289	134	49335	80	0.001621567	0.001621567	148.9652823	157.0760953
L1	L1	liver	RNA labelling group	11_CGTTCGCGCTCTCCCCTG	genome	1	3265	133	16325	56	0.003430322	0.003430322	147.8782751	155.9299031
L1	L1	liver	RNA labelling group	8_TCCTGTACTGAGCTGCCCCGAGT	genome	1	3267	133	19602	10	0.000510152	0.000510152	147.9688591	156.0254191
L1	L1	liver	RNA labelling group	Mus musculus tRNA-Lys (CTT) (tRNA-Lys-CTT-2-1, tRNA-Lys-CTT-2-2)	tRNA	3	3288	133	13492	11	0.000815298	0.000219654	148.9199904	157.0283373
L1	L1	liver	RNA labelling group	Mus musculus (house mouse) mmu-miR-423-3p	miRNA	3	3248	132	15902	109	0.006854484	0.002237274	147.1083117	155.1180169
L1	L1	liver	RNA labelling group	10_GAGTTATGATGTGTAAATCCTATTCCATTGCTGAAATGCAGTGTGGAACATAATGAACTGAAC	genome	1	3232	131	61408	119	0.001937858	0.001937858	146.3836402	154.3538887
L1	L1	liver	RNA labelling group	NA_CGCGACCTCAGATCAGACGTGGCGACCCGCTGA	unmapped	1	3218	131	12872	12	0.000932256	0.000932256	145.7495526	153.6852766
L1	L1	liver	RNA labelling group	9_GCACCTGATGAGAATTCTGCTGCTGAGGTTGTGTGATTGCTCAGACTCAAAGTAAACGCCCTGATG	genome	1	3190	130	57420	124	0.002159526	0.002159526	144.4813775	152.3480523
L1	L1	liver	RNA labelling group	1_ATGCTATGATGAAGGCTATGTTGGTAGGGACAACTGAGCTTGTTGATGAATACCAACGATTCTGATG	genome	1	3186	129	63720	568	0.008913999	0.008913999	144.3002097	152.1570203
L1	L1	liver	RNA labelling group	MT_ACTAATCCTAGCCCTAGCCCTAC	genome	1	3161	128	15805	22	0.001391965	0.001391965	143.1679105	150.96307
L1	L1	liver	RNA labelling group	13_CCGGGGTTCGATTCCCCGACGGGGAGCCA	genome	1	3119	127	12476	15	0.001202308	0.001202308	141.2656478	148.9572336
L1	L1	liver	RNA labelling group	15_ACAAATGATGAACCTTTTGACGGGCGGACAGAAACTCTGTGCTGAATGTCAAGTTCTGATT	genome	1	3120	127	53040	237	0.004468326	0.004468326	141.3109398	149.0049916
L1	L1	liver	RNA labelling group	17_GAGAGTGATGATTTCACAGACTAGAGTCTCTGACG	genome	1	3140	127	28260	17	0.000601557	0.000601557	142.2167791	149.9601518
L1	L1	liver	RNA labelling group	18_CTGCAGTGATGACTATCTTAGGACACCTTTGGATTTACCGTGAAAAGAAGTAACCTCTGAGCAGC	genome	1	3119	127	53023	286	0.005393886	0.005393886	141.2656478	148.9572336
L1	L1	liver	RNA labelling group	2_GAATCTGACAACAGGAAATAAACCTCCTTATTCACCCCA	genome	1	3139	127	25112	23	0.000915897	0.000915897	142.1714872	149.9123938
L1	L1	liver	RNA labelling group	4_TGTAAACATCCTTGACTGGAAGC	genome	1	3132	127	18792	239	0.012718178	0.012718178	141.8544434	149.5780877
L1	L1	liver	RNA labelling group	Mus musculus (house mouse) mmu-miR-574-5p	miRNA	5	3119	127	29820	66	0.00221328	0.000465249	141.2656478	148.9572336
L1	L1	liver	RNA labelling group	NA_TGGGGTGTGACAATGGTGTTTGA	unmapped	1	3089	125	24712	37	0.001497248	0.001497248	139.9068888	147.5244933
L1	L1	liver	RNA labelling group	NA_ACATTGATCATCGACACTTCGAACGCACTTGCGGCCCCGGGTT	unmapped	1	3047	124	30470	13	0.000426649	0.000426649	138.0046261	145.5186569
L1	L1	liver	RNA labelling group	10_TTGCATGATGACTTGAATTGTCGGATACCCCTTCACCCCGTTCATGGGTGAGAAACAGCTAGTCTGACA	genome	1	3023	123	57437	174	0.003029406	0.003029406	136.9176189	144.3724646
L1	L1	liver	RNA labelling group	19_TTAATGATGAACAATGTAAATGACAAGCATATGGCTGAGTTGCAATGATGTCATCTTACTACTGAAA	genome	1	3002	122	60040	94	0.001565623	0.001565623	135.9664876	143.3695464
L1	L1	liver	RNA labelling group	9_GTCTATGATGATCCTATCCCGAACCTGAATTCCTGTTGAAAAACCATAATTACGGATCTGGCTTCTGAGA	genome	1	3012	122	63252	94	0.001486119	0.001486119	136.4194072	143.8471265
L1	L1	liver	RNA labelling group	14_AAAAGCTGGGTTGAGAGGGCGAAT	genome	1	2981	121	11924	187	0.015682657	0.015682657	135.0153562	142.3666282
L1	L1	liver	RNA labelling group	NA_TCGAGATCCCGGTGCCTAATG	unmapped	1	2986	121	14930	1	6.69792364367046e-05	6.69792364367046e-05	135.2418161	142.6054182
L1	L1	liver	RNA labelling group	19_TACGGGGATGATATGAAAACTGAACTCTCTCTTTCTGATGGTTTAGTGGAGAAAACAAAAATTCTCTGAGT	genome	1	2962	120	65164	92	0.001411822	0.001411822	134.1548089	141.459226
L1	L1	liver	RNA labelling group	Mus musculus tRNA-Ser (AGA) (tRNA-Ser-AGA-1-1)	tRNA	4	2962	120	11215	36	0.003209987	0.00081589	134.1548089	141.459226
L1	L1	liver	RNA labelling group	19_ACCCTGATGAACTGAATACCGCCCCAGTCTGATAGCTGTGGAGAAAGGTATTTTCTGAGT	genome	1	2934	119	46944	147	0.003131391	0.003131391	132.8866338	140.1220017
L1	L1	liver	RNA labelling group	2_TGGAAAGGATGAACGAACTTGGCCTGACCTTCAGAAATGGAGGCAATACAACTGATTTAATGAGCCTGATC	genome	1	2937	119	46992	129	0.002745148	0.002323499	133.0225097	140.2652758
L1	L1	liver	RNA labelling group	4_GCAGTCCACGGGCATATACACT	genome	1	2939	119	11756	108	0.009186798	0.009186798	133.1130936	140.3607918
L1	L1	liver	RNA labelling group	10_TTCAAGTAATCCAGGATAGGCTAT	genome	1	2895	118	20265	86	0.00424377	0.00424377	131.120247	138.2594393
L1	L1	liver	RNA labelling group	MT_ACTAATCCTAGCCCTAGCCCTACACA	genome	1	2909	118	14545	5	0.000343761	0.000343761	131.7543346	138.9280515
L1	L1	liver	RNA labelling group	Mus musculus RIKEN cDNA 2810433D01 gene (2810433D01Rik)	lncRNA	3	2901	118	20562	18	0.000875401	0.000293413	131.3919988	138.5459874
L1	L1	liver	RNA labelling group	Mus musculus tRNA-Asp (GTC) (tRNA-Asp-GTC-1 1 to 13, tRNA-Asp-GTC-2 1 to 14)	tRNA	6	2895	118	21631	82	0.003790856	0.000659968	131.120247	138.2594393
L1	L1	liver	RNA labelling group	Mus musculus tRNA-Leu (CAG) (tRNA-Leu-CAG-1 1 to 7)	tRNA	5	2910	118	13219	16	0.001210379	0.000225822	131.7996265	138.9758095
L1	L1	liver	RNA labelling group	NA_GACTCTTAGCGGTGGATCACTCGGCTCGTGCGTCGATG	unmapped	1	2909	118	29090	20	0.000687521	0.000687521	131.7543346	138.9280515
L1	L1	liver	RNA labelling group	13_TGAGGTAGTAGGTTGTATAGTTAT	genome	1	2882	117	28820	119	0.004129077	0.004129077	130.5314514	137.6385852
L1	L1	liver	RNA labelling group	MU069435.1_TGCGATCTATTGAAAGTCAGCCCTCGACACAAGGGTTTGT	genome	1	2887	117	31757	29	0.000913184	0.000913184	130.7579113	137.8773752
L1	L1	liver	RNA labelling group	19_TGACCTATGAATTGACAGCCAT	genome	1	2868	116	17208	105	0.006101813	0.006101813	129.8973639	136.9699731
L1	L1	liver	RNA labelling group	Mus musculus (house mouse) mmu-miR-221-3p	miRNA	4	2857	116	26595	70	0.002632074	0.000655045	129.3991522	136.4446349
L1	L1	liver	RNA labelling group	9_TCGCTGCGATCTATTGAAGGTCAGCCCTCGACACAAGGGTTTGT	genome	1	2840	115	34080	25	0.000733568	0.000733568	128.6291888	135.6327488
L1	L1	liver	RNA labelling group	11_GCTGTGATGAGATGACTAAGTAGGAAGTGCCGTCAGAGTCGATAACTGACGATAACTGCTCCTGGCTGACT	genome	1	2820	114	47940	220	0.00458907	0.003685632	127.7233494	134.6775886
L1	L1	liver	RNA labelling group	11_TGGCTTTGCTGAAATCCAGAGGCTGTTTCTGAGC	genome	1	2820	114	31020	43	0.001386202	0.001386202	127.7233494	134.6775886
L1	L1	liver	RNA labelling group	19_CTGACCTATGAATTGACAGCCAA	genome	1	2800	114	14000	10	0.000714286	0.000714286	126.8175101	133.7224284
L1	L1	liver	RNA labelling group	NA_CGCGACCTCAGATCAGACGTGGCGACCCGCTGAATTTAA	unmapped	1	2809	114	19663	5	0.000254285	0.000254285	127.2251378	134.1522505
L1	L1	liver	RNA labelling group	>ENSMUST00000228239.2|ENSMUSG00000096099.3|OTTMUSG00000000539.3|OTTMUST00000169987.1|Vmn1r220-205|Vmn1r220|7849|UTR5:1-1838|CDS:1839-2735|UTR3:2736-7849|	pctranscripts	1	2772	113	13860	6	0.0004329	0.0004329	125.549335	132.3852041
L1	L1	liver	RNA labelling group	8_GGAATGATGACATTCTCCGGAATCGCTGTACTGACTTGATGAAAGTACTTTTGAACCCTTTTCCATCTGATG	genome	1	2794	113	67056	205	0.003057146	0.002292341	126.5457582	133.4358803
L1	L1	liver	RNA labelling group	1_ACAAGTGATGAGTGACAAAGGGACTTAATACTGAACCATGGGGTTGAAATGAAATATGCTGATG	genome	1	2757	112	41355	42	0.001015597	0.001015597	124.8699554	131.6688339
L1	L1	liver	RNA labelling group	18_GGAGTGTGACAATGGTGTTTGTA	genome	1	2752	112	22016	51	0.002316497	0.002316497	124.6434956	131.4300439
L1	L1	liver	RNA labelling group	2_TTGCAATGATGACTTATATATCTGTCAATCCCCTGAGAGATCACTGACGACTCCATGTGTCTGAGCAA	genome	1	2754	112	55080	177	0.003213508	0.003213508	124.7340795	131.5255599
L1	L1	liver	RNA labelling group	>ENSMUST00000164099.3|ENSMUSG00000031993.8|OTTMUSG00000062819.1|OTTMUST00000152971.1|Snx19-201|Snx19|5762|UTR5:1-460|CDS:461-3454|UTR3:3455-5762|	pctranscripts	1	2742	111	10968	217	0.019784829	0.019784829	124.1905759	130.9524638
L1	L1	liver	RNA labelling group	9_CAACGGAATCCCAAAAGCAGCTGT	genome	1	2743	111	8229	40	0.004860858	0.004860858	124.2358679	131.0002218
L1	L1	liver	RNA labelling group	18_TGGAGTGTGACAATGGTGTTTGTTTT	genome	1	2716	110	32592	230	0.007056946	0.007056946	123.0129848	129.7107555
L1	L1	liver	RNA labelling group	NA_CGCGACCTCAGATCAGACGTGGCGACCCGCTGAATTTA	unmapped	1	2717	110	19019	25	0.001314475	0.001314475	123.0582767	129.7585135
L1	L1	liver	RNA labelling group	NA_GCACGGGGTCGGCGGCGATGTCGG	unmapped	1	2721	110	8163	4	0.000490016	0.000490016	123.2394446	129.9495456
L1	L1	liver	RNA labelling group	18_GGAGTGTGACAATGGTGTTTGTAT	genome	1	2694	109	24246	126	0.005196733	0.005196733	122.0165615	128.6600793
L1	L1	liver	RNA labelling group	2_TGCCAGTGATGCTTAGGAATTTCTTCACCTGAATCAACTATGTGGTCACACTGTTGTCTGAGGC	genome	1	2692	109	56532	60	0.001061346	0.001061346	121.9259775	128.5645633
L1	L1	liver	RNA labelling group	Mus musculus tRNA Gln CUG	tRNA	4	2697	109	9870	88	0.008915907	0.002070201	122.1524374	128.8033533
L1	L1	liver	RNA labelling group	11_AGACTGCTGATCCGGGTGATGCGAATCGTAATCTGAGCCGA	genome	1	2658	108	23922	48	0.002006521	0.002006521	120.3860506	126.9407909
L1	L1	liver	RNA labelling group	NA_CGCACGGGGTCGGCGGCGATGTCGG	unmapped	1	2672	108	8016	5	0.000623752	0.000623752	121.0201382	127.6094031
L1	L1	liver	RNA labelling group	NA_CTCGGCCGATCGAAAGGGAGTCGGGTTCAGATCCCCGAATCCGGAGTG	unmapped	1	2671	108	21368	14	0.000655185	0.000655185	120.9748462	127.5616451
L1	L1	liver	RNA labelling group	13_TGAGGTAGTAGATTGTATAGTTG	genome	1	2645	107	23805	14	0.000588112	0.000588112	119.797255	126.3199368
L1	L1	liver	RNA labelling group	18_TGGAGTGTGATAATGGTGTTTGT	genome	1	2637	107	26370	34	0.001289344	0.001289344	119.4349193	125.9378727
L1	L1	liver	RNA labelling group	2_CTACAATGATGGTAATATTTTTCGTCAACAGAGTTCACCTAGTGAGTGTTGACACCTTGGGTCTGAGT	genome	1	2624	107	60352	39	0.000646209	0.000646209	118.8461237	125.3170186
L1	L1	liver	RNA labelling group	Mus musculus (house mouse) mmu-miR-25-3p	miRNA	4	2639	107	21472	69	0.003213487	0.000817071	119.5255032	126.0333887
L1	L1	liver	RNA labelling group	Mus musculus (house mouse) mmu-miR-28a-5p	miRNA	2	2626	107	13130	84	0.006397563	0.003198781	118.9367076	125.4125346
L1	L1	liver	RNA labelling group	1_GAGACCGGGGTTCGATTCCCCGACGGGGAGCCA	genome	1	2603	106	10412	25	0.002401076	0.002401076	117.8949924	124.3141004
L1	L1	liver	RNA labelling group	16_GAAATGATGGCAAATCATCTTTCGGGACTGACCTGAAATGAAGAGAATACTCTTGCTGATC	genome	1	2615	106	41840	148	0.003537285	0.003537285	118.438496	124.8871965
L1	L1	liver	RNA labelling group	9_ACTAATCCTAGCCCTAGCCCTA	genome	1	2611	106	13055	8	0.000612792	0.000612792	118.2573281	124.6961644
L1	L1	liver	RNA labelling group	Mus musculus (house mouse) nuclear encoded rRNA 5S 102	rRNA	4	2588	105	10576	21	0.001985628	0.000479778	117.2156129	123.5977302
L1	L1	liver	RNA labelling group	Mus musculus tRNA-Leu (CAG) (tRNA-Leu-CAG-2 1 to 3)	tRNA	3	2580	105	9540	24	0.002515723	0.001162791	116.8532771	123.2156661
L1	L1	liver	RNA labelling group	2_AGCAGCATTGTACAGGGCTATGAT	genome	1	2553	104	15318	89	0.005810158	0.005810158	115.630394	121.9261999
L1	L1	liver	RNA labelling group	4_AGCTCGCTCTGAAGGCCTGTTTCCTAGGCT	genome	1	2558	104	23022	30	0.001303101	0.001303101	115.8568538	122.1649899
L1	L1	liver	RNA labelling group	9_TAAATGATGAGATTCCATTGGTCCGTGTTTCTGAACTACATGATTTTCCTTGGCTATTCTGATA	genome	1	2563	104	66638	108	0.001620697	0.001620697	116.0833137	122.40378
L1	L1	liver	RNA labelling group	NA_ATTGATCATCGACACTTCGAACGCACTTGCGGCCCCGGGTTCCTCCCGGGGCTACGCCTGTCTGAGCGTCGCT	unmapped	1	2535	103	43095	38	0.000881773	0.000881773	114.8151386	121.0665557
L1	L1	liver	RNA labelling group	NA_GAAATTTCGGTTGGGACA	unmapped	1	2530	103	12650	3	0.000237154	0.000237154	114.5886787	120.8277656
L1	L1	liver	RNA labelling group	X_TGAGGTAGTAGATTGTATAGTTTT	genome	1	2534	103	27874	155	0.005560738	0.005560738	114.7698466	121.0187977
L1	L1	liver	RNA labelling group	13_GAGGTAGTAGATTGTATAGTTA	genome	1	2509	102	20072	46	0.00229175	0.00229175	113.6375474	119.8248474
L1	L1	liver	RNA labelling group	5_GCCAATGATGACACCACACTAACTGAGCAGTTAGTAGTTGGTCCTTTGATTGCATGTGATGTAATCATTGTTTCAAGACGGGACTGAAG	genome	1	2506	102	65156	96	0.001473387	0.001473387	113.5016715	119.6815734
L1	L1	liver	RNA labelling group	MT_ACTAATCCTAGCCCTAGCCCTACAA	genome	1	2510	102	12550	8	0.00063745	0.00063745	113.6828394	119.8726054
L1	L1	liver	RNA labelling group	MU069435.1_AGCTCCCTCGCTGCGATCTATTGAAAGTCAGCCCTCGACACAAGGGTTTGT	genome	1	2506	102	32578	77	0.002363558	0.002363558	113.5016715	119.6815734
L1	L1	liver	RNA labelling group	NA_TGGAGTGTGACAATGGTGTTTGATA	unmapped	1	2504	102	22536	74	0.003283635	0.003283635	113.4110876	119.5860574
L1	L1	liver	RNA labelling group	Mus musculus (mouse) predicted gene 12505	lncRNA	5	2489	101	6987	73	0.010447975	0.001794563	112.731708	118.8696872
L1	L1	liver	RNA labelling group	NA_CGACTCTTAGCGGTGGATCACTCGGCTCGTGCGTCGATG	unmapped	1	2482	101	24820	25	0.001007252	0.001007252	112.4146643	118.5353811
L1	L1	liver	RNA labelling group	9_GCTAAACCATTCGTAGACGACCTGCTTC	genome	1	2459	100	17213	15	0.000871434	0.000871434	111.372949	117.4369469
L1	L1	liver	RNA labelling group	>ENSMUST00000041029.6|ENSMUSG00000036867.8|OTTMUSG00000021505.5|OTTMUST00000050977.2|Smad6-201|Smad6|2971|UTR5:1-1035|CDS:1036-2523|UTR3:2524-2971|	pctranscripts	2	2436	99	8513	159	0.018677317	0.009971949	110.3312337	116.3385127
L1	L1	liver	RNA labelling group	NA_AATCGTCGGAGACAGCAGCAG	unmapped	1	2442	99	4884	4	0.000819001	0.000819001	110.6029856	116.6250607
L1	L1	liver	RNA labelling group	10_AGTTATGATGTGTAAATCCTATTCCATTGCTGAAATGCAGTGTGGAACATAATGAACTGAAC	genome	1	2405	98	45695	71	0.001553781	0.001553781	108.9271827	114.8580144
L1	L1	liver	RNA labelling group	10_TACATGATGAAAACAGTCTCCCTCTTCTGAATCTCGCTGAGGAAACTGCACGTCACCCTCCTGAAA	genome	1	2425	98	38800	55	0.001417526	0.001417526	109.8330221	115.8131746
L1	L1	liver	RNA labelling group	NA_TGAGGTAGTAGGTTGTATAGTAA	unmapped	1	2410	98	19280	12	0.000622407	0.000622407	109.1536426	115.0968044
L1	L1	liver	RNA labelling group	1_TACATGATGATCTCACACAACTTGAACTCTCTCACTGATTACTTGATGATAGTAAAAGATCTGATG	genome	1	2393	97	50253	164	0.003263487	0.002082582	108.3836791	114.2849182
L1	L1	liver	RNA labelling group	2_TTGCAATGATGACTTATATATCTGTCAATCCCCTGAGAGATCACTGACGACTCCATGTGTCTGAGC	genome	1	2396	97	47920	53	0.00110601	0.00110601	108.519555	114.4281923
L1	L1	liver	RNA labelling group	MU069435.1_TCTGGGTCGGGGTTTCGTACGTAGCAGAGCAGCTCCCTCGCTGCGATCTATTGAAAGTCAGCCCTCGACACAAGGGTTTGT	genome	1	2383	97	50043	51	0.001019124	0.001019124	107.9307595	113.8073381
L1	L1	liver	RNA labelling group	19_GATTGCTGTTGAGACTTGGAAATCTGATT	genome	1	2366	96	26026	17	0.000653193	0.000653193	107.160796	112.995452
L1	L1	liver	RNA labelling group	9_GAGGTAGTAGTTTGTACAGTTT	genome	1	2376	96	21384	49	0.002291433	0.002291433	107.6137157	113.4730321
L1	L1	liver	RNA labelling group	>ENSMUST00000033740.12|ENSMUSG00000031374.14|OTTMUSG00000017695.2|OTTMUST00000042893.2|Zfp92-201|Zfp92|5767|UTR5:1-171|CDS:172-1638|UTR3:1639-5767|	pctranscripts	1	2332	95	18656	22	0.001179245	0.001179245	105.6208691	111.3716796
L1	L1	liver	RNA labelling group	14_AAAAGCTGGGTTGAGAGGGCGAA	genome	1	2348	95	7044	7	0.000993754	0.000993754	106.3455406	112.1358078
L1	L1	liver	RNA labelling group	18_TGAGATGAAGCACTGTAGCTCA	genome	1	2329	95	11645	17	0.001459854	0.001459854	105.4849932	111.2284056
L1	L1	liver	RNA labelling group	1_TCAAGTAATTCAGGATAGGTT	genome	1	2310	94	16170	51	0.003153989	0.003153989	104.6244458	110.3210034
L1	L1	liver	RNA labelling group	9_AACGGAATCCCAAAAGCAGCT	genome	1	2304	94	4608	1	0.000217014	0.000217014	104.352694	110.0344553
L1	L1	liver	RNA labelling group	2_CATTATTACTTTTGGTACGCGA	genome	1	2285	93	20565	17	0.000826647	0.000826647	103.4921466	109.1270531
L1	L1	liver	RNA labelling group	2_TACAATGATGGTAATATTTTTCGTCAACAGAGTTCACCTAGTGAGTGTTGACACCTTGGGTCTGAGT	genome	1	2279	93	52417	27	0.0005151	0.0005151	103.2203948	108.8405051
L1	L1	liver	RNA labelling group	9_CGCTGCGATCTATTGAAAGTCAGCCCTCGACACAAGGGTTTGTA	genome	1	2292	93	25212	26	0.001031255	0.001031255	103.8091904	109.4613592
L1	L1	liver	RNA labelling group	NA_TTGCGGCCCCGGGTTCCTCCCGGGGCTACGCCTGTCTGAGCGTCGCT	unmapped	1	2283	93	25113	52	0.002070641	0.002070641	103.4015627	109.0315371
L1	L1	liver	RNA labelling group	>ENSMUST00000047616.10|ENSMUSG00000056962.12|OTTMUSG00000003777.5|OTTMUST00000008289.1|Jmjd6-201|Jmjd6|1668|UTR5:1-256|CDS:257-1468|UTR3:1469-1668|	pctranscripts	4	2273	92	5283	11	0.00208215	0.000604927	102.948643	108.553957
L1	L1	liver	RNA labelling group	11_ACCCTGTAGATCCGAATTTGTGT	genome	1	2277	92	18216	7	0.000384278	0.000384278	103.1298109	108.7449891
L1	L1	liver	RNA labelling group	Mus musculus (house mouse) mmu-miR-532-5p	miRNA	2	2267	92	13602	7	0.00051463	0.000257315	102.6768912	108.267409
L1	L1	liver	RNA labelling group	11_TCCTAGTGATGACAAGACGACATTGTCAACCAATCCCCCACAAGGGAATGAGGACATGTCCTGCAATTCTGAAT	genome	1	2239	91	35824	198	0.005527021	0.005089485	101.4087161	106.9301847
L1	L1	liver	RNA labelling group	19_CTACGGGGATGATATGAAAACTGAACTCTCTCTTTCTGATGGTTTAGTGGAGAAAACAAAAATTCTCTGAGTAG	genome	1	2248	91	49456	353	0.007137658	0.007137658	101.8163438	107.3600068
L1	L1	liver	RNA labelling group	1_GTACATGATGAATAAAATCAAATCACCATCTTTCGGCTGAGCTCCTGATGGATTTGCTTTTTCTGATA	genome	1	2217	90	53208	165	0.003101037	0.003101037	100.4122928	105.8795085
L1	L1	liver	RNA labelling group	18_AGTGTGACAATGGTGTTTGT	genome	1	2227	90	17816	91	0.005107768	0.005107768	100.8652125	106.3570886
L1	L1	liver	RNA labelling group	Mus musculus (house mouse) mmu-miR-139-5p	miRNA	3	2223	90	13119	13	0.000990929	0.000339881	100.6840446	106.1660565
L1	L1	liver	RNA labelling group	Mus musculus tRNA Phe #AA	tRNA	5	2223	90	9261	16	0.001727675	0.000157445	100.6840446	106.1660565
L1	L1	liver	RNA labelling group	17_AGCCCGTGATGAATTAATTTCTGACACCTCGTATGAAAACTGCATGCGTAGTCTGATTACATTATAAGACTGAGG	genome	1	2181	89	47982	31	0.000646076	0.000646076	98.78178194	104.1602201
L1	L1	liver	RNA labelling group	Mus musculus BRCA1 interacting protein C-terminal helicase 1, opposite strand, transcript variant 1 (Brip1os)	lncRNA	1	2196	89	6588	17	0.002580449	0.002580449	99.46116146	104.8765902
L1	L1	liver	RNA labelling group	>ENSMUST00000203003.2|ENSMUSG00000030222.14|OTTMUSG00000027079.4|OTTMUST00000141638.2|Rerg-205|Rerg|391|UTR5:1-212|CDS:213-391|	pctranscripts	1	2170	88	6510	6	0.000921659	0.000921659	98.28357029	103.634882
L1	L1	liver	RNA labelling group	2_GAAAGTCAGCCCTCGACACAAGGGTTTGT	genome	1	2177	88	13062	16	0.001224927	0.001224927	98.60061407	103.9691881
L1	L1	liver	RNA labelling group	9_CAACGGAATCCCAAAAGCAGC	genome	1	2157	88	2157	0	0	0	97.69477471	103.0140279
L1	L1	liver	RNA labelling group	Mus musculus (house mouse) mmu-miR-30b-5p	miRNA	1	2179	88	13074	52	0.00397736	0.00397736	98.691198	104.0647041
L1	L1	liver	RNA labelling group	NA_CTACGCCTGTCTGAGCGTCGCT	unmapped	1	2166	88	12996	17	0.001308095	0.001308095	98.10240242	103.4438499
L1	L1	liver	RNA labelling group	>ENSMUST00000124026.8|ENSMUSG00000001827.13|OTTMUSG00000022222.4|OTTMUST00000052830.3|Folr1-208|Folr1|601|UTR5:1-592|CDS:593-601|	pctranscripts	4	2154	87	10770	3	0.000278552	6.96378830083566e-05	97.55889881	102.8707538
L1	L1	liver	RNA labelling group	11_ACCCTGTAGATCCGAATTTGTGA	genome	1	2154	87	15078	5	0.000331609	0.000331609	97.55889881	102.8707538
L1	L1	liver	RNA labelling group	2_TGCCAGTGATGCTTAGGAATTTCTTCACCTGAATCAACTATGTGGTCACACTGTTGTCTGAGGCA	genome	1	2150	87	45150	48	0.001063123	0.001063123	97.37773094	102.6797218
L1	L1	liver	RNA labelling group	8_CTGGGCGTGGAGCATCTGG	genome	1	2151	87	8604	4	0.0004649	0.0004649	97.4230229	102.7274798
L1	L1	liver	RNA labelling group	NA_CTGACCTATGAATTGACAGCCTTT	unmapped	1	2148	87	17184	80	0.004655493	0.004655493	97.287147	102.5842058
L1	L1	liver	RNA labelling group	NA_GACTCTTAGCGGTGGATC	unmapped	1	2131	87	10655	39	0.003660253	0.003660253	96.51718355	101.7723196
L1	L1	liver	RNA labelling group	9_GTCTGATGATGAGCCCATTGCCCTGAGCTCTTGTGATGCTGGCTTCAAAGTAAACGCTCTGAAG	genome	1	2113	86	38034	109	0.002865857	0.002865857	95.70192812	100.9126754
L1	L1	liver	RNA labelling group	NA_CGACTCTTAGCGGTGGATC	unmapped	1	2130	86	10650	9	0.00084507	0.00084507	96.47189158	101.7245616
L1	L1	liver	RNA labelling group	NA_GACTCTTAGCGGTGGATCACTCGGCTCGTGCGTCGATGAAGAACGCAGCTAGCTGCGAGAATTAATGTGAATTGCAGGAC	unmapped	1	2113	86	38034	34	0.000893937	0.000893937	95.70192812	100.9126754
L1	L1	liver	RNA labelling group	1_TAACTCTGATGAACAATCATGTCTTTCGCTCCTATCTGATG	genome	1	2083	85	31245	37	0.001184189	0.001184189	94.34316909	99.4799351
L1	L1	liver	RNA labelling group	13_GAGGTAGTAGGTTGTATAGTTA	genome	1	2105	85	16840	206	0.012232779	0.012232779	95.33959238	100.5306113
L1	L1	liver	RNA labelling group	18_GTGTGACAATGGTGTTTGT	genome	1	2085	85	16680	38	0.002278177	0.002278177	94.43375302	99.57545112
L1	L1	liver	RNA labelling group	3_ATGAGTGATGACAAGATGTTTCGGTCCCAAATGAAGCCTACTGATTACCGTAACATTTATTGCTGACA	genome	1	2103	85	42060	123	0.002924394	0.002548833	95.24900845	100.4350953
L1	L1	liver	RNA labelling group	4_TCTCGGTGATGAGAACTTTGTCCAGTTCTGCTGCTGATCTCTTAAGTGAGGATGAAGTTATCTGAGG	genome	1	2090	85	48070	128	0.002662783	0.002662783	94.66021286	99.81424117
L1	L1	liver	RNA labelling group	4_TTCTTGTGATGAAAATACTGTCCAGTTCTGCTACTGAAGGAATGAGATGAACACTTTAGTGCTGAAG	genome	1	2084	85	43764	175	0.00399872	0.00399872	94.38846106	99.52769311
L1	L1	liver	RNA labelling group	NA_CTGACCTATGAATTGACAGCCTT	unmapped	1	2095	85	14665	233	0.015888169	0.015888169	94.8866727	100.0530312
L1	L1	liver	RNA labelling group	1_GCTTGTTGATGAATACCAACGATTCTGATG	genome	1	2070	84	20700	12	0.00057971	0.00057971	93.75437351	98.85908097
L1	L1	liver	RNA labelling group	1_TGTAAACATCCTCGACTGGAAGCTTT	genome	1	2061	84	16488	247	0.014980592	0.014980592	93.34674579	98.42925888
L1	L1	liver	RNA labelling group	9_GCTGCGATCTATTGAAAGTCAGCCCTCGACACAAGGGTTTGTA	genome	1	2079	84	22869	13	0.000568455	0.000568455	94.16200122	99.28890306
L1	L1	liver	RNA labelling group	MU069435.1_TCGCTGCGATCTATTGAAAGTCGGCCCTCGACACAAGGGTTTGT	genome	1	2066	84	24792	16	0.000645369	0.000645369	93.57320563	98.66804893
L1	L1	liver	RNA labelling group	NA_CGCGACCTCAGATCAGACGTGGCGACCCGCTGAA	unmapped	1	2066	84	8264	6	0.000726041	0.000726041	93.57320563	98.66804893
L1	L1	liver	RNA labelling group	NA_GACTCTTAGCGGTGGATCACTCGGCTCGTGCGTCGATGAAGAACGCAGCTAGCTGCGAGAATTAATGTGAATTGCAGGACAC	unmapped	1	2070	84	37260	38	0.00101986	0.00101986	93.75437351	98.85908097
L1	L1	liver	RNA labelling group	13_ATCACATTGCCAGGGATTACCAC	genome	1	2045	83	10225	10	0.000977995	0.000977995	92.62207431	97.66513072
L1	L1	liver	RNA labelling group	14_TAGCAGCACGTAAATATTGGC	genome	1	2044	83	10220	1	9.78473581213307e-05	9.78473581213307e-05	92.57678234	97.61737271
L1	L1	liver	RNA labelling group	Mus musculus (house mouse) mmu-miR-146a-5p	miRNA	2	2050	83	15053	2	0.000132864	6.96864111498258e-05	92.84853415	97.90392077
L1	L1	liver	RNA labelling group	NA_ACTCTTAGCGGTGGATCACTCGGCTCGTGCG	unmapped	1	2036	83	16288	40	0.002455796	0.002455796	92.2144466	97.23530862
L1	L1	liver	RNA labelling group	NA_CGCGACCTCAGATCAGACGTGGCGACCCGCTGAAT	unmapped	1	2038	83	10190	26	0.002551521	0.002551521	92.30503053	97.33082465
L1	L1	liver	RNA labelling group	11_TGGTGGGTGCATATGTTT	genome	1	2030	82	16240	9	0.000554187	0.000554187	91.94269479	96.94876056
L1	L1	liver	RNA labelling group	19_TACAGTACTGTGATAGCTGAAGT	genome	1	2020	82	14140	142	0.010042433	0.010042433	91.48977511	96.47118046
L1	L1	liver	RNA labelling group	4_GGTCCATGATGAAACCCATTATCAGTGGACATCTATGGATGAGAAATGCGGATATGGGACTGAGACCA	genome	1	2018	82	30270	838	0.027684176	0.027684176	91.39919118	96.37566444
L1	L1	liver	RNA labelling group	MU069435.1_CCTCGCTGCGATCTATTGAAAGTCAGCGCTCGACACAAGGGTTTGT	genome	1	2012	82	24144	12	0.000497018	0.000497018	91.12743937	96.08911638
L1	L1	liver	RNA labelling group	Mus musculus (house mouse) mmu-miR-30e-5p	miRNA	4	2015	82	12090	11	0.000909843	0.000227461	91.26331527	96.23239041
L1	L1	liver	RNA labelling group	11_GAGCAATGATGACCCCAACATGCCATCTGAGTGGCTTTGCTGAAATCCAGAGGCTGTTTCTGAGCTG	genome	1	1999	81	33983	72	0.002118706	0.002118706	90.53864379	95.46826225
L1	L1	liver	RNA labelling group	18_TGCAGTGATGACTATCTTAGGACACCTTTGGATTTACCGTGAAAAGAAGTAACCTCTGAGCAG	genome	1	1990	81	33830	135	0.003990541	0.003990541	90.13101608	95.03844016
L1	L1	liver	RNA labelling group	9_ATGTTGTGATGATGGGCAAAAATGTTCAACTGCTCTGAATGGGCTGAATGAAAGTAGCCTTTCTGAAC	genome	1	1989	81	39780	371	0.009326295	0.009326295	90.08572411	94.99068215
L1	L1	liver	RNA labelling group	Mus musculus predicted gene, 31314 (Gm31314)	lncRNA	1	1985	81	1985	5	0.002518892	0.002518892	89.90455624	94.79965011
L1	L1	liver	RNA labelling group	1_TTACTTGATGATAGTAAAAGATCTGATG	genome	1	1979	80	19790	11	0.000555836	0.000555836	89.63280443	94.51310205
L1	L1	liver	RNA labelling group	4_GTCGATGATGAGAGCTTTGTTCTGAGCCA	genome	1	1980	80	17820	14	0.000785634	0.000785634	89.6780964	94.56086006
L1	L1	liver	RNA labelling group	Mus musculus (house mouse) nuclear encoded rRNA 5S 71	rRNA	4	1977	80	9016	36	0.003992902	0.000986343	89.54222049	94.41758603
L1	L1	liver	RNA labelling group	18_TGCTGTGATGACTATCTTAGGACACCTTTGGATTAACCGTGAAATCAAACAAGTGCTGAGC	genome	1	1956	79	33252	36	0.001082642	0.001082642	88.59108917	93.41466781
L1	L1	liver	RNA labelling group	3_AACATGTGATGAGAAACTGTTTCGGTCCCAGTTGATGGCCACTGATAACATTACATTTTTCTGATG	genome	1	1939	79	42658	131	0.003070936	0.003070936	87.82112571	92.60278164
L1	L1	liver	RNA labelling group	Mus musculus (house mouse) mmu-miR-455-3p	miRNA	4	1958	79	5874	2	0.000340483	8.51208716377253e-05	88.6816731	93.51018383
L1	L1	liver	RNA labelling group	Mus musculus predicted gene, 33302, transcript variant 1 (Gm33302)	lncRNA	1	1935	79	1935	5	0.002583979	0.002583979	87.63995784	92.4117496
L1	L1	liver	RNA labelling group	NA_CATGACCAATGAACACTCTGACCA	unmapped	1	1940	79	7760	153	0.019716495	0.019716495	87.86641768	92.65053965
L1	L1	liver	RNA labelling group	11_ATCAAATGATGATATCACCTAAAATAGCTGGAATTACCGGCAGATTGGTAGTGGTGAGCCTATGGTTTTCTGAAG	genome	1	1915	78	42130	338	0.008022787	0.007931984	86.73411848	91.4565894
L1	L1	liver	RNA labelling group	13_TACATGTGATGAAGCAAATCAGTATGAATAAAATGATACTGTAAACGCTTTCTGATG	genome	1	1911	78	32487	100	0.003078154	0.002193524	86.55295061	91.26555736
L1	L1	liver	RNA labelling group	6_TAGCACCATCTGAAATCGGTTAA	genome	1	1931	78	11586	9	0.0007768	0.0007768	87.45878997	92.22071756
L1	L1	liver	RNA labelling group	Mus musculus tRNA Gln JUG	tRNA	4	1928	78	7057	64	0.009069009	0.002463693	87.32291407	92.07744353
L1	L1	liver	RNA labelling group	NA_GTTCCTCCCGGGGCTACGCCTGTCTGAGCGTCGCT	unmapped	1	1928	78	17352	20	0.001152605	0.001152605	87.32291407	92.07744353
L1	L1	liver	RNA labelling group	>ENSMUST00000110082.11|ENSMUSG00000001175.17|OTTMUSG00000016979.4|OTTMUST00000041174.3|Calm1-202|Calm1|4115|UTR5:1-279|CDS:280-729|UTR3:730-4115|	pctranscripts	1	1902	77	1902	0	0	0	86.1453229	90.83573527
L1	L1	liver	RNA labelling group	10_CCTGTCTGAGCGTCGCTT	genome	1	1905	77	11430	43	0.00376203	0.00376203	86.28119881	90.9790093
L1	L1	liver	RNA labelling group	2_AGGTCCCTGGTAGCTC	genome	1	1903	77	7612	17	0.002233316	0.002233316	86.19061487	90.88349328
L1	L1	liver	RNA labelling group	NA_ATCCCATCCTCGTCGCCA	unmapped	1	1888	77	7552	107	0.014168432	0.014168432	85.51123535	90.16712313
L1	L1	liver	RNA labelling group	>ENSMUST00000220485.2|ENSMUSG00000021458.18|OTTMUSG00000030849.3|OTTMUST00000163265.1|Aopep-205|Aopep|493|CDS:1-60|UTR3:61-493|	pctranscripts	2	1861	76	8885	30	0.003376477	0.00177324	84.28835222	88.87765685
L1	L1	liver	RNA labelling group	1_GCGGGAGACCGGGGTTCGATTCCCCGACGGGGAGCCA	genome	1	1860	76	7440	3	0.000403226	0.000403226	84.24306025	88.82989884
L1	L1	liver	RNA labelling group	NA_ACGGATAATATCGGCGACTTCC	unmapped	1	1869	76	9345	3	0.000321027	0.000321027	84.65068796	89.25972093
L1	L1	liver	RNA labelling group	1_AGCCCATGATGGTATGAGAGTAGTGGACAGAAGGGATTTCTGAAAAACACTTTTCTGAGGCT	genome	1	1848	75	29568	168	0.005681818	0.005018991	83.69955664	88.25680272
L1	L1	liver	RNA labelling group	10_GTACATGATGAAAACAGTCTCCCTCTTCTGAAT	genome	1	1848	75	18480	27	0.001461039	0.001461039	83.69955664	88.25680272
L1	L1	liver	RNA labelling group	11_TGGTGGGTGCATATGTTTT	genome	1	1835	75	16515	8	0.000484408	0.000484408	83.11076105	87.63594859
L1	L1	liver	RNA labelling group	5_TCGATCCCCGGCATCTCCACCA	genome	1	1856	75	7424	177	0.023841595	0.023841595	84.06189238	88.6388668
L1	L1	liver	RNA labelling group	NA_ACGCGGGAGACCGGGGTTCATTTCCCCGACGGGGAGCCA	unmapped	1	1840	75	9200	9	0.000978261	0.000978261	83.33722089	87.87473864
L1	L1	liver	RNA labelling group	11_TGCATATGATGGAAAAAATCTGAAGTCTCCTGAGACCTGTGATGTCTTCAAAGGAACCACTGATG	genome	1	1832	74	31144	93	0.002986129	0.002986129	82.97488515	87.49267456
L1	L1	liver	RNA labelling group	13_TGAGGTAGTAGATTGTATAGTTAT	genome	1	1819	74	18190	55	0.003023639	0.003023639	82.38608957	86.87182043
L1	L1	liver	RNA labelling group	4_GGTCGATGATGAGAGCTTTGTTCTGAG	genome	1	1822	74	16398	39	0.002378339	0.002378339	82.52196547	87.01509446
L1	L1	liver	RNA labelling group	7_TCTACAGTGCACGTGTCTCCAGT	genome	1	1812	74	12684	8	0.000630716	0.000630716	82.06904579	86.53751436
L1	L1	liver	RNA labelling group	9_TCGCTGCGATCTATTGAAAGTCAGCCCTCGGCACAAGGGTTTGT	genome	1	1822	74	21864	21	0.000960483	0.000960483	82.52196547	87.01509446
L1	L1	liver	RNA labelling group	Mus musculus (house mouse) mmu-miR-451a	miRNA	2	1813	74	11772	8	0.000679579	0.00032175	82.11433776	86.58527237
L1	L1	liver	RNA labelling group	NA_TTCAAGTAATCCAGGATAGGCAT	unmapped	1	1811	74	10866	132	0.012147985	0.012147985	82.02375383	86.48975635
L1	L1	liver	RNA labelling group	2_TGCCAGTGATGCTTAGGAATTTCTTCACCTGAATCAACTATGTGGTCACACTGTTGTCTGAGGCAA	genome	1	1798	73	37758	163	0.004316966	0.004316966	81.43495824	85.86890221
L1	L1	liver	RNA labelling group	MU069435.1_CTCGCTGCGATCTATTGAAAGTCAGCCCTCGACACA	genome	1	1799	73	14392	6	0.000416898	0.000416898	81.48025021	85.91666022
L1	L1	liver	RNA labelling group	Mus musculus (house mouse) mmu-miR-484	miRNA	2	1806	73	8609	4	0.00046463	0.000221484	81.79729399	86.2509663
L1	L1	liver	RNA labelling group	Mus musculus tRNA-Glu (TTC) (tRNA-Glu-TTC-1 1 to 4, tRNA-Glu-TTC-3 1 to 4)	tRNA	4	1810	73	22228	241	0.010842181	0.002772895	81.97846186	86.44199834
L1	L1	liver	RNA labelling group	1_CCACAATGATGACATCATATTTGCTACTCTTGACAGCTGGGGTGACGATAGCTTTAAACCACCATGATTATAACTGAGG	genome	1	1781	72	39182	109	0.00278189	0.00278189	80.66499479	85.05701604
L1	L1	liver	RNA labelling group	15_CTCTGTGCTGAATGTCAAGTTCTGATT	genome	1	1771	72	19481	11	0.000564653	0.000564653	80.21207511	84.57943594
L1	L1	liver	RNA labelling group	18_CTGGAGTGTGACAATGGTGTTTG	genome	1	1781	72	14248	54	0.003790006	0.003790006	80.66499479	85.05701604
L1	L1	liver	RNA labelling group	9_CTCGCTGCGATCTATTGAAAGTCAGCCCTCGACACAAGGGTTTGTAA	genome	1	1768	72	21216	8	0.000377074	0.000377074	80.07619921	84.43616191
L1	L1	liver	RNA labelling group	9_TCCCTGAGACCCTAACTTGTGAA	genome	1	1770	72	10620	31	0.002919021	0.002919021	80.16678314	84.53167793
L1	L1	liver	RNA labelling group	MU069435.1_TCGCTGCGATCTATTGAAAGTCAGCCCTCGACGCAAGGGTTTGT	genome	1	1762	72	21144	25	0.001182369	0.001182369	79.8044474	84.14961385
L1	L1	liver	RNA labelling group	NA_GGAGTGTGACAATGGTGTTTGAAA	unmapped	1	1783	72	12481	47	0.003765724	0.003765724	80.75557872	85.15253206
L1	L1	liver	RNA labelling group	11_ACTGCTGATCCGGGTGATGCGAATCGTAATCTGAGCCGA	genome	1	1749	71	15741	9	0.000571755	0.000571755	79.21565182	83.52875972
L1	L1	liver	RNA labelling group	16_AACCCGTAGATCCGATCTTGTGA	genome	1	1747	71	10482	21	0.002003434	0.002003434	79.12506788	83.4332437
L1	L1	liver	RNA labelling group	2_TGCAGTGATGTGTGAATTTCTTCACCTGAAAATATTGTGAAGAGTAAATCGAGCTTTTTAACCCTGAGT	genome	1	1739	71	41736	117	0.002803335	0.002803335	78.76273214	83.05117962
L1	L1	liver	RNA labelling group	9_CAACGGAATCCCAAAAGCAGCTT	genome	1	1747	71	5241	35	0.006678115	0.006678115	79.12506788	83.4332437
L1	L1	liver	RNA labelling group	MU069435.1_CTCGCTGCGATCTATTGAAAGTCNGCCCTCGACACAAGGGTTTGT	genome	1	1760	71	21120	18	0.000852273	0.000852273	79.71386346	84.05409783
L1	L1	liver	RNA labelling group	NA_ACCCCGTCCGTGCCTCCA	unmapped	1	1752	71	5256	3	0.000570776	0.000570776	79.35152772	83.67203375
L1	L1	liver	RNA labelling group	1_CGGGGTTCGATTCCCCGACGGGGAGCCA	genome	1	1721	70	6884	31	0.004503196	0.004503196	77.94747672	82.19153543
L1	L1	liver	RNA labelling group	11_CAACAGTGATGACCACAACATGCCATCTGAGTTGCTTTGCTGAAATCCAGAGGCTGTTTCTGAGC	genome	1	1719	70	29223	154	0.005269822	0.005269822	77.85689278	82.09601941
L1	L1	liver	RNA labelling group	2_GTGCAGTGATGTGTGAATTTCTTCACCTGAAAATATTGTGAAGAGTAAATCGAGCTTTTTAACCCTGAGT	genome	1	1724	70	41376	175	0.004229505	0.004229505	78.08335262	82.33480946
L1	L1	liver	RNA labelling group	4_GGTCGATGATGAGAGCTTTGTTCTGAGCC	genome	1	1730	70	15570	22	0.001412974	0.001412974	78.35510443	82.62135753
L1	L1	liver	RNA labelling group	4_TCTTGTGATGAAAATACTGTCCAGTTCTGCTACTGAAGGAATGAGATGAACACTTTAGTGCTGAAG	genome	1	1726	70	34520	60	0.001738123	0.001623188	78.17393656	82.43032548
L1	L1	liver	RNA labelling group	9_GTCTATGATGATCCTATCCCGAACCTGAATTCCTGTTGAAAAACCATACTTACGGATCTGGCTTCTGAGA	genome	1	1735	70	36435	53	0.001454645	0.001454645	78.58156427	82.86014758
L1	L1	liver	RNA labelling group	Mus musculus (house mouse) mmu-let-7j	miRNA	1	1721	70	17210	20	0.001162115	0.001162115	77.94747672	82.19153543
L1	L1	liver	RNA labelling group	Mus musculus tRNA-Asp (GTC) (tRNA-Asp-GTC-3-1, tRNA-Asp-GTC-4-1, tRNA-Asp-GTC-5-1)	tRNA	3	1729	70	20068	25	0.001245764	0.000408071	78.30981246	82.57359951
L1	L1	liver	RNA labelling group	1_GTAAACATCCTACACTCTCAGCT	genome	1	1702	69	10212	28	0.002741872	0.002741872	77.08692933	81.28413324
L1	L1	liver	RNA labelling group	11_GGAGGGAACGCAGTCTGAGTGGA	genome	1	1697	69	5091	2	0.00039285	0.00039285	76.86046949	81.04534319
L1	L1	liver	RNA labelling group	17_CACCCGTAGAACCGACCTTGC	genome	1	1697	69	5091	0	0	0	76.86046949	81.04534319
L1	L1	liver	RNA labelling group	19_TTCTATGATGAATCAAACTAGCTCACTATGACTGCTAATGAAAACACAGGAACACCTGAGA	genome	1	1709	69	23926	54	0.002256959	0.002256959	77.4039731	81.61843931
L1	L1	liver	RNA labelling group	8_ATCACATTGCCAGGGATTTCCAT	genome	1	1693	69	11851	30	0.002531432	0.002531432	76.67930162	80.85431115
L1	L1	liver	RNA labelling group	NA_TAACCACGCCTTCGCGACCAGC	unmapped	1	1691	69	5073	3	0.000591366	0.000591366	76.58871768	80.75879513
L1	L1	liver	RNA labelling group	12_GGTGGTGTCGATGGTAGAAC	genome	1	1671	68	8355	15	0.001795332	0.001795332	75.68287832	79.80363493
L1	L1	liver	RNA labelling group	13_AGAGGTAGTAGGTTGCATAGTTTT	genome	1	1678	68	15102	42	0.002781089	0.002781089	75.9999221	80.137941
L1	L1	liver	RNA labelling group	18_GGAGTGTGACAATGGTGTTTGTAA	genome	1	1676	68	13408	25	0.001864558	0.001864558	75.90933816	80.04242498
L1	L1	liver	RNA labelling group	9_TGAGGTAGTAGTTTGTACAGTTTT	genome	1	1663	68	18293	76	0.004154595	0.004154595	75.32054258	79.42157085
L1	L1	liver	RNA labelling group	NA_AAATAACGCCGGAACATTAGTG	unmapped	1	1675	68	6700	0	0	0	75.86404619	79.99466697
L1	L1	liver	RNA labelling group	>ENSMUST00000034281.13|ENSMUSG00000031824.16|OTTMUSG00000023422.4|OTTMUST00000056912.2|6430548M08Rik-201|6430548M08Rik|5564|UTR5:1-298|CDS:299-1522|UTR3:1523-5564|	pctranscripts	1	1638	67	4914	7	0.001424501	0.001424501	74.18824338	78.22762059
L1	L1	liver	RNA labelling group	>ENSMUST00000124910.8|ENSMUSG00000039842.16|OTTMUSG00000020492.3|OTTMUST00000048603.2|Mcph1-202|Mcph1|3878|UTR5:1-432|CDS:433-834|UTR3:835-3878|	pctranscripts	1	1662	67	6648	2	0.000300842	0.000300842	75.27525061	79.37381284
L1	L1	liver	RNA labelling group	10_TCACCGCCGCGGCCCGGGTTCGATTCCCGGTCAGGGAACCA	genome	1	1639	67	9834	40	0.004067521	0.004067521	74.23353535	78.2753786
L1	L1	liver	RNA labelling group	11_TACCCTGTAGATCCGAATTTGTGT	genome	1	1642	67	14778	42	0.002842063	0.002842063	74.36941125	78.41865263
L1	L1	liver	RNA labelling group	13_CGAATCCCACTTCTGACACAGTACTCTTT	genome	1	1660	67	14940	29	0.001941098	0.001941098	75.18466668	79.27829682
L1	L1	liver	RNA labelling group	14_CACCCAGGCGGCCCGGGTTCGACTCCCGGTGTGGGAACCA	genome	1	1661	67	8305	35	0.004214329	0.004214329	75.22995864	79.32605483
L1	L1	liver	RNA labelling group	19_TGACCTATGAATTGACAGCCATT	genome	1	1646	67	11522	85	0.007377191	0.007377191	74.55057913	78.60968467
L1	L1	liver	RNA labelling group	9_TGAGGTAGTAGTTTGTACAGTTAT	genome	1	1647	67	16470	26	0.001578628	0.001578628	74.59587109	78.65744268
L1	L1	liver	RNA labelling group	MU069435.1_TCTGGGTCGGGGTTTCGTACGTAGCAGAGCAGCTC	genome	1	1659	67	14931	17	0.001138571	0.001138571	75.13937471	79.23053881
L1	L1	liver	RNA labelling group	NA_GACTCTTAGCGGTGGATCACTCGGCTCGTGCGTCGA	unmapped	1	1645	67	14805	37	0.002499156	0.002499156	74.50528716	78.56192666
L1	L1	liver	RNA labelling group	NA_GGAGTGTGACAATGGTGTTTAA	unmapped	1	1662	67	11634	9	0.000773595	0.000773595	75.27525061	79.37381284
L1	L1	liver	RNA labelling group	14_GAGGTATGAGGAAAATATCGGACAGTCTGATTACCACTGAAGACTGATAAGATCCAACTCTGACC	genome	1	1636	66	22904	91	0.003973105	0.003973105	74.09765945	78.13210457
L1	L1	liver	RNA labelling group	15_TGTAAACATCCCCGACTGGAAGT	genome	1	1627	66	8135	6	0.000737554	0.000737554	73.69003174	77.70228248
L1	L1	liver	RNA labelling group	2_TGCAGATGATGTGACAGAATATTTGCTATCAGATGAGTGGTGATGACACTAGAACCACCAAGATCGCTGATGCA	genome	1	1617	66	29106	110	0.003779289	0.003779289	73.23711206	77.22470238
L1	L1	liver	RNA labelling group	2_TGGAAAGGATGAACGAACTTGGCCTGACCTTCAGAAATGGAGGCAATACAACTGATTTAATGAGCCTGATCCA	genome	1	1617	66	25872	160	0.006184292	0.006184292	73.23711206	77.22470238
L1	L1	liver	RNA labelling group	4_AGCTCGCTCTGAAGGCCTGTTTCCTAGGCTA	genome	1	1631	66	14679	16	0.001089993	0.001089993	73.87119961	77.89331452
L1	L1	liver	RNA labelling group	NA_CGGTGGATCACTCGGCTCGTGCG	unmapped	1	1636	66	8180	2	0.000244499	0.000244499	74.09765945	78.13210457
L1	L1	liver	RNA labelling group	9_CAACGGAATCCCAAAAGCAG	genome	1	1591	65	1591	1	0.000628536	0.000628536	72.05952089	75.98299412
L1	L1	liver	RNA labelling group	MU069435.1_CCCTCGCTGCGATCTATTGAAAGTCAGCGCTCGACACAAGGGTTTGT	genome	1	1597	65	19164	30	0.001565435	0.001565435	72.3312727	76.26954218
L1	L1	liver	RNA labelling group	NA_AACTGGATGAAAGCGATGACG	unmapped	1	1593	65	4779	2	0.000418498	0.000418498	72.15010483	76.07851014
L1	L1	liver	RNA labelling group	NA_ATCACGTCGGGGTCACCA	unmapped	1	1591	65	4773	122	0.025560444	0.025560444	72.05952089	75.98299412
L1	L1	liver	RNA labelling group	12_TGAAATGTTTAGGACCACTAGT	genome	1	1584	64	11088	78	0.007034632	0.007034632	71.74247712	75.64868805
L1	L1	liver	RNA labelling group	18_ATGGAGTGTGACAATGGTGTTTG	genome	1	1585	64	12680	21	0.001656151	0.001656151	71.78776909	75.69644606
L1	L1	liver	RNA labelling group	6_AAACCATTCGTAGACGACCTGCTTC	genome	1	1585	64	9510	6	0.000630915	0.000630915	71.78776909	75.69644606
L1	L1	liver	RNA labelling group	6_TCAGTGCACTACAGAACTTTGTT	genome	1	1578	64	12624	8	0.000633714	0.000633714	71.47072531	75.36213999
L1	L1	liver	RNA labelling group	Mus musculus (house mouse) mmu-miR-185-5p	miRNA	1	1579	64	6316	6	0.000949968	0.000949968	71.51601728	75.409898
L1	L1	liver	RNA labelling group	NA_ACATTGATCATCGACACTTCGAACGCACTTGCGGCCCCGGGTTCCTCCCGGGGCTACGCCTGTCTGAGCGTCGCT	unmapped	1	1576	64	26792	18	0.000671842	0.000671842	71.38014137	75.26662397
L1	L1	liver	RNA labelling group	>ENSMUST00000146415.2|ENSMUSG00000043621.14|OTTMUSG00000010000.4|OTTMUST00000023256.4|Ubxn10-205|Ubxn10|2460|UTR5:1-56|CDS:57-890|UTR3:891-2460|	pctranscripts	1	1547	63	4641	3	0.000646412	0.000646412	70.06667431	73.88164167
L1	L1	liver	RNA labelling group	1_TGTAAACATCCTCGACTGGAAGT	genome	1	1542	63	9252	2	0.000216169	0.000216169	69.84021447	73.64285162
L1	L1	liver	RNA labelling group	15_CACAAATGATGAACCTTTTGACGGGCGGACAGAAACTCTGTGCTGAATGTCAAGTTCTGATT	genome	1	1544	63	26248	220	0.008381591	0.008381591	69.9307984	73.73836764
L1	L1	liver	RNA labelling group	16_AACCCGTAGATCCGATCTTGTGT	genome	1	1552	63	10864	28	0.00257732	0.00257732	70.29313415	74.12043172
L1	L1	liver	RNA labelling group	18_AGTGTGACAATGGTGTTTGA	genome	1	1550	63	10850	7	0.000645161	0.000645161	70.20255021	74.0249157
L1	L1	liver	RNA labelling group	2_TGAACTGATGATATCATTTCTTTCCCCGTCAGATCGACCCTGTTGATCTCAAATACTAATTGCCAGTTTTGTCTGATG	genome	1	1551	63	44979	171	0.003801774	0.003801774	70.24784218	74.07267371
L1	L1	liver	RNA labelling group	4_TCCATGATGAAACCCATTATCAGTGGACATCTATGGATGAGAAATGCGGATATGGGACTGAGA	genome	1	1564	63	23460	19	0.000809889	0.000809889	70.83663776	74.69352784
L1	L1	liver	RNA labelling group	8_TTCTGGGTCGGGGTTTCGTACGTAGCAGAGCAGCTC	genome	1	1544	63	15440	6	0.000388601	0.000388601	69.9307984	73.73836764
L1	L1	liver	RNA labelling group	NA_TGGAGTGTGACAATGGTGTTTAG	unmapped	1	1551	63	12408	11	0.000886525	0.000886525	70.24784218	74.07267371
L1	L1	liver	RNA labelling group	>ENSMUST00000170285.2|ENSMUSG00000040701.17|OTTMUSG00000027952.2|-|Ap1g2-211|Ap1g2|2596|UTR5:1-15|CDS:16-2391|UTR3:2392-2596|	pctranscripts	1	1521	62	3042	13	0.004273504	0.004273504	68.88908314	72.63993341
L1	L1	liver	RNA labelling group	Mus musculus (house mouse) mmu-miR-92a-3p	miRNA	2	1537	62	10759	11	0.0010224	0.0005112	69.61375463	73.40406157
L1	L1	liver	RNA labelling group	NA_TGAGGTAGTAGATTGTATAGTAA	unmapped	1	1528	62	12224	8	0.00065445	0.00065445	69.20612692	72.97423948
L1	L1	liver	RNA labelling group	1_TGTAAACATCCTACACTCTCAGCTT	genome	1	1503	61	12024	18	0.001497006	0.001497006	68.07382772	71.78028923
L1	L1	liver	RNA labelling group	18_TGGAGTGTGACAATGGTGTTTGTG	genome	1	1511	61	13599	29	0.00213251	0.00213251	68.43616346	72.16235331
L1	L1	liver	RNA labelling group	9_AACCCGTAGATCCGAACTTGTGT	genome	1	1510	61	9060	8	0.000883002	0.000883002	68.39087149	72.1145953
L1	L1	liver	RNA labelling group	9_TGAGGTAGTAGGTTGTATAGTTAA	genome	1	1492	61	13428	8	0.00059577	0.00059577	67.57561607	71.25495111
L1	L1	liver	RNA labelling group	Mus musculus predicted gene, 49890, transcript variant 2 (Gm49890)	lncRNA	1	1491	61	7455	6	0.000804829	0.000804829	67.5303241	71.2071931
L1	L1	liver	RNA labelling group	NA_ACTCTTAGCGGTGGATCACTCGGCTCGTG	unmapped	1	1509	61	12072	139	0.011514248	0.011514248	68.34557953	72.06683729
L1	L1	liver	RNA labelling group	NA_ATGGGGAAGATCGGGCTCGCC	unmapped	1	1505	61	4515	0	0	0	68.16441166	71.87580525
L1	L1	liver	RNA labelling group	NA_GAGGTAGTAGGTTGTGTGGTTAT	unmapped	1	1501	61	13509	57	0.004219409	0.004219409	67.98324378	71.68477321
L1	L1	liver	RNA labelling group	15_ACTCTGTGCTGAATGTCAAGTTCTGATT	genome	1	1480	60	16280	20	0.001228501	0.001228501	67.03211246	70.68185499
L1	L1	liver	RNA labelling group	3_TCGATTCCCGGCCAATGCACCA	genome	1	1477	60	5908	56	0.009478673	0.009478673	66.89623655	70.53858096
L1	L1	liver	RNA labelling group	4_GGTCGATGATGAGAGCTTTGTTCTGAGCCAG	genome	1	1474	60	13266	7	0.000527665	0.000527665	66.76036065	70.39530693
L1	L1	liver	RNA labelling group	NA_ATAAATCACGGTGCCTGCTTCC	unmapped	1	1479	60	8874	3	0.000338066	0.000338066	66.98682049	70.63409698
L1	L1	liver	RNA labelling group	11_CGCGACCTCAGATCA	genome	1	1451	59	2902	27	0.009303928	0.009303928	65.71864539	69.2968727
L1	L1	liver	RNA labelling group	11_TGCTGTGATGAGATGACTAAGTAGGAAGTGCCGTCAGAGTCGATAACTGACGATAACAGCTCCTGGCTGACT	genome	1	1451	59	24667	87	0.003526979	0.003526979	65.71864539	69.2968727
L1	L1	liver	RNA labelling group	9_AGTAAATGATGAGATTCCATTGGTCCGTGTTTCTGAACTACATGATTTTCCTTGGCTATTCTGATA	genome	1	1443	59	37518	237	0.006316968	0.006316968	65.35630965	68.91480862
L1	L1	liver	RNA labelling group	9_TCGCTGCGATCTATTGAAAGTCAGCGCTCGACACAAGGGTTTGTA	genome	1	1447	59	17364	11	0.000633495	0.000633495	65.53747752	69.10584066
L1	L1	liver	RNA labelling group	MT_TATTAATGGTTCGTTTGT	genome	1	1456	59	14560	37	0.002541209	0.002541209	65.94510523	69.53566275
L1	L1	liver	RNA labelling group	Mus musculus (house mouse) mmu-miR-145a-5p	miRNA	3	1448	59	10090	5	0.00049554	0.000152098	65.58276949	69.15359867
L1	L1	liver	RNA labelling group	NA_ACTGGGCGTGGAGCATCTGGT	unmapped	1	1442	59	7210	10	0.001386963	0.001386963	65.31101768	68.86705061
L1	L1	liver	RNA labelling group	NA_TGAGGTAGTAGGTTGTGTGGTTTTTT	unmapped	1	1454	59	18902	102	0.005396254	0.005396254	65.85452129	69.44014673
L1	L1	liver	RNA labelling group	>ENSMUST00000091641.13|ENSMUSG00000021431.16|OTTMUSG00000068343.4|OTTMUST00000165183.3|Snrnp48-201|Snrnp48|1785|UTR5:1-28|CDS:29-1042|UTR3:1043-1785|	pctranscripts	2	1434	58	4302	1	0.00023245	0.000116225	64.94868194	68.48498653
L1	L1	liver	RNA labelling group	1_CACAATGATGACTTAAGTTTTTGCCGTTTACCCAGCTGAGTGTTTCTTTGAAGAGAGAATCTTAAAAGACTGAGA	genome	1	1420	58	34080	73	0.002142019	0.002142019	64.31459439	67.81637438
L1	L1	liver	RNA labelling group	18_GAGATGAAGCACTGTAGCTCT	genome	1	1436	58	7180	10	0.001392758	0.001392758	65.03926587	68.58050255
L1	L1	liver	RNA labelling group	7_GTCCATGATGAGCAACACTCACCATCTTTCGTTTGAGTCTCACGACTGTGAGATCAACCCATGCACCGCTCTGAGA	genome	1	1425	58	27075	48	0.001772853	0.001772853	64.54105422	68.05516444
L1	L1	liver	RNA labelling group	Mus musculus predicted gene, 34746 (Gm34746)	lncRNA	3	1424	58	4327	38	0.008782066	0.00329666	64.49576226	68.00740643
L1	L1	liver	RNA labelling group	NA_AAAGCCCAGGAACTGCTGGATC	unmapped	1	1425	58	4275	2	0.000467836	0.000467836	64.54105422	68.05516444
L1	L1	liver	RNA labelling group	NA_CATTGATCATCGACACTTCGAACGCACTTGCGGCCCCGGGT	unmapped	1	1435	58	12915	15	0.00116144	0.00116144	64.9939739	68.53274454
L1	L1	liver	RNA labelling group	NA_GACCAATGAACACTCTGACCA	unmapped	1	1440	58	4320	0	0	0	65.22043374	68.77153459
L1	L1	liver	RNA labelling group	13_ACCCAGGCGGCCCGGGTTCGACTCCCGGTGTGGGAACCA	genome	1	1406	57	7030	10	0.001422475	0.001422475	63.68050684	67.14776224
L1	L1	liver	RNA labelling group	14_TCACCCAGGCGGCCCGGGTTCGACTCCCGGTGTGGGAACCA	genome	1	1402	57	8412	7	0.000832145	0.000832145	63.49933896	66.9567302
L1	L1	liver	RNA labelling group	19_TGACCTATGAATTGACAGCCT	genome	1	1395	57	8370	8	0.000955795	0.000955795	63.18229519	66.62242413
L1	L1	liver	RNA labelling group	4_AGAAATGCGGATATGGGACTGAGA	genome	1	1405	57	5620	0	0	0	63.63521487	67.10000423
L1	L1	liver	RNA labelling group	MT_ACTAATCCTAGCCCTAGCCCTACACAAATATAATTATACTATTATA	genome	1	1395	57	19530	9	0.000460829	0.000460829	63.18229519	66.62242413
L1	L1	liver	RNA labelling group	NA_ATGACCAATGAACACTCTGACCA	unmapped	1	1416	57	5664	22	0.003884181	0.003884181	64.13342651	67.62534234
L1	L1	liver	RNA labelling group	NA_TGACCAATGAACACTCTGACCA	unmapped	1	1416	57	5664	3	0.000529661	0.000529661	64.13342651	67.62534234
L1	L1	liver	RNA labelling group	NA_TGGAGTGTGACAATGGTGTTTGTAAT	unmapped	1	1393	57	13930	28	0.00201005	0.00201005	63.09171125	66.52690811
L1	L1	liver	RNA labelling group	1_ACCATGATGATAACATAGTTCAGCAGACTTAACTCTGATGAACAATCATGTCTTTCGCTCCTATCTGATG	genome	1	1373	56	30206	51	0.001688406	0.001688406	62.1858719	65.57174791
L1	L1	liver	RNA labelling group	10_TTTGCATGATGACTTGAATTGTCGGATACCCCTTCACCCCGTTCATGGGTGAGAAACAGCTAGTCTGACA	genome	1	1379	56	27580	235	0.008520667	0.008242556	62.4576237	65.85829597
L1	L1	liver	RNA labelling group	11_TCACGTCGGGGTCACCA	genome	1	1380	56	4140	76	0.018357488	0.018357488	62.50291567	65.90605398
L1	L1	liver	RNA labelling group	12_TCAGCGGCGGCACTTCC	genome	1	1376	56	4128	0	0	0	62.3217478	65.71502194
L1	L1	liver	RNA labelling group	15_TCGAGGAGCTCACAGTCTAGTAA	genome	1	1388	56	6940	3	0.000432277	0.000432277	62.86525141	66.28811806
L1	L1	liver	RNA labelling group	MU069435.1_CGCTGCGATCTATTGAAAGTCAGNCCTCGACACAAGGGTTTGT	genome	1	1391	56	15301	13	0.000849618	0.000849618	63.00112732	66.43139209
L1	L1	liver	RNA labelling group	NA_CTTGCGGCCCCGGGTTCCTCCCGGGGCTACGCCTGTCTGAGCGTCGCT	unmapped	1	1373	56	15103	6	0.000397272	0.000397272	62.1858719	65.57174791
L1	L1	liver	RNA labelling group	NA_GACTCTTAGCGGTGGATCACTCGGCTCGTGCGTCGATGA	unmapped	1	1385	56	13850	36	0.002599278	0.002599278	62.72937551	66.14484403
L1	L1	liver	RNA labelling group	NA_TGAGGTAGTAGGTTGTGTGGTTATT	unmapped	1	1390	56	15290	27	0.00176586	0.00176586	62.95583535	66.38363408
L1	L1	liver	RNA labelling group	>ENSMUST00000068792.13|ENSMUSG00000055296.15|OTTMUSG00000007316.1|OTTMUST00000016917.1|Tmem245-201|Tmem245|15981|UTR5:1-26|CDS:27-2657|UTR3:2658-15981|	pctranscripts	4	1354	55	15790	146	0.009246358	0.001886205	61.32532451	64.66434572
L1	L1	liver	RNA labelling group	11_CGGCGATGATGACACTCCATACATAGCACGCGTTAGACTGCTGATCCGGGTGATGCGAATCGTAATCTGAGCCG	genome	1	1356	55	21696	26	0.001198378	0.001198378	61.41590844	64.75986174
L1	L1	liver	RNA labelling group	13_TGAGGTAGTAGGTTGTATAGTTG	genome	1	1367	55	12303	11	0.000894091	0.000894091	61.91412009	65.28519985
L1	L1	liver	RNA labelling group	14_AAAAGCTGGGTTGAGAGGGCGAT	genome	1	1345	55	5380	32	0.005947955	0.005947955	60.91769679	64.23452363
L1	L1	liver	RNA labelling group	18_TAGATGTGTAGAGAAATGATAACTGAGC	genome	1	1358	55	9506	2	0.000210393	0.000210393	61.50649238	64.85537776
L1	L1	liver	RNA labelling group	2_ATTCATGATGAAATAGATCCTTGACTGAAGCTGATGATGCGTCTGTGTAATTAAGCAGGATTACTCTGAGA	genome	1	1352	55	29744	134	0.00450511	0.00450511	61.23474057	64.5688297
L1	L1	liver	RNA labelling group	8_GCTGGAGGATGAAGTAAGGAGTGATCCATCGGCTAAGTGTTTTCCCACTGTGCTGACACTCACATTGCTGACA	genome	1	1353	55	25707	35	0.001361497	0.001361497	61.28003254	64.61658771
L1	L1	liver	RNA labelling group	9_GGTTATGATGAAATTCCACTTCATGGTCCGTGTTTCTGAAATAACATGATATTGTGGAAGTTCTGAGT	genome	1	1366	55	34150	174	0.005095168	0.005095168	61.86882812	65.23744184
L1	L1	liver	RNA labelling group	NA_TATATTTCAGCGGCGGCACTTCC	unmapped	1	1352	55	9464	1	0.000105664	0.000105664	61.23474057	64.5688297
L1	L1	liver	RNA labelling group	NA_TGGAGTGTGACAATGGTGTTTATT	unmapped	1	1346	55	13460	68	0.005052006	0.005052006	60.96298876	64.28228164
L1	L1	liver	RNA labelling group	12_CTGCGTTCGCGCTCTCCCCTG	genome	1	1326	54	7956	84	0.010558069	0.010558069	60.05714941	63.32712143
L1	L1	liver	RNA labelling group	13_GCTGCGATCTATTGAAAGTCAGCCCTCGACACAAGGGTTTG	genome	1	1325	54	13250	23	0.001735849	0.001735849	60.01185744	63.27936342
L1	L1	liver	RNA labelling group	2_GAAAGTCAGCGCTCGACACAAGGGTTTGT	genome	1	1327	54	7962	6	0.00075358	0.00075358	60.10244137	63.37487944
L1	L1	liver	RNA labelling group	9_CCATTCGTAGACGACCTGCTTC	genome	1	1321	54	7926	1	0.000126167	0.000126167	59.83068957	63.08833138
L1	L1	liver	RNA labelling group	MU069435.1_TCCCTCGCTGCGATCTATTGAAAGTCAGCGCTCGACACAAGGGTTTGT	genome	1	1326	54	17238	25	0.001450284	0.001450284	60.05714941	63.32712143
L1	L1	liver	RNA labelling group	NA_TGGAGTGTGACAATGGTGTTTAAA	unmapped	1	1326	54	10608	6	0.000565611	0.000565611	60.05714941	63.32712143
L1	L1	liver	RNA labelling group	NA_TGGAGTGTGACAATGGTTTTG	unmapped	1	1321	54	10568	8	0.000757002	0.000757002	59.83068957	63.08833138
L1	L1	liver	RNA labelling group	9_TCAAGTAATCCAGGATAGGCTT	genome	1	1306	53	7836	17	0.002169474	0.002169474	59.15131005	62.37196123
L1	L1	liver	RNA labelling group	Mus musculus (house mouse) mmu-miR-30e-3p	miRNA	3	1299	53	10392	34	0.003271747	0.001090582	58.83426627	62.03765516
L1	L1	liver	RNA labelling group	Mus musculus (house mouse) mmu-miR-340-5p	miRNA	2	1312	53	8565	6	0.000700525	0.000335729	59.42306185	62.65850929
L1	L1	liver	RNA labelling group	NA_TGGCGGGACCAGTGACGAAGGC	unmapped	1	1311	53	2622	1	0.000381388	0.000381388	59.37776989	62.61075128
L1	L1	liver	RNA labelling group	>ENSMUST00000129990.9|ENSMUSG00000049571.19|OTTMUSG00000031406.5|OTTMUST00000077823.3|Cfap46-202|Cfap46|8180|UTR5:1-47|CDS:48-7973|UTR3:7974-8180|	pctranscripts	1	1292	52	2584	2	0.000773994	0.000773994	58.5172225	61.70334909
L1	L1	liver	RNA labelling group	13_TCGCTGCGATCTATTGAAAGTCAGCCCTCGACACAAGGGTTT	genome	1	1287	52	14157	11	0.000777001	0.000777001	58.29076266	61.46455904
L1	L1	liver	RNA labelling group	16_GTGAAATGATGGCAAATCATCTTTCGGGACTGACCTGAAATGAAGAGAATACTCTTGCTGATCA	genome	1	1288	52	21896	155	0.007078919	0.006723996	58.33605463	61.51231705
L1	L1	liver	RNA labelling group	18_ACTGGACTTGGAGTCAGAAGGCA	genome	1	1285	52	5140	4	0.00077821	0.00077821	58.20017872	61.36904302
L1	L1	liver	RNA labelling group	6_TCGCTGCGATCTATTGAAAGTCAGCCCTTGACACAAGGGTTTGT	genome	1	1281	52	16653	18	0.001080886	0.001080886	58.01901085	61.17801098
L1	L1	liver	RNA labelling group	8_ATCACATTGCCAGGGATTTCCAA	genome	1	1274	52	7644	17	0.002223967	0.002223967	57.70196708	60.84370491
L1	L1	liver	RNA labelling group	MU069435.1_CAGCTCCCTCGCTGCGATCTATTGAAAGTCAGCCCTCGACACAAGGGTTTGT	genome	1	1293	52	16809	15	0.000892379	0.000892379	58.56251447	61.7511071
L1	L1	liver	RNA labelling group	NA_TGGAGTGTGACAATGGTGTTTAAT	unmapped	1	1283	52	11547	96	0.008313848	0.008313848	58.10959479	61.273527
L1	L1	liver	RNA labelling group	NA_TTGCAGCACTGGGGCCAGATGG	unmapped	1	1291	52	5164	1	0.000193648	0.000193648	58.47193053	61.65559108
L1	L1	liver	RNA labelling group	>ENSMUST00000038648.11|ENSMUSG00000035032.13|OTTMUSG00000024183.7|OTTMUST00000059162.3|Nek11-201|Nek11|3173|UTR5:1-468|CDS:469-2355|UTR3:2356-3173|	pctranscripts	3	1244	51	3732	1	0.000267953	8.93176134333691e-05	56.34320804	59.4109646
L1	L1	liver	RNA labelling group	>ENSMUST00000194175.2|ENSMUSG00000033860.14|OTTMUSG00000051802.1|OTTMUST00000130534.1|Fgg-202|Fgg|1741|UTR5:1-47|CDS:48-1379|UTR3:1380-1741|	pctranscripts	2	1266	51	3798	65	0.017114271	0.008557135	57.33963133	60.46164082
L1	L1	liver	RNA labelling group	10_GCCTGTCTGAGCGTCGCTT	genome	1	1244	51	7464	9	0.001205788	0.001205788	56.34320804	59.4109646
L1	L1	liver	RNA labelling group	11_AAAATGATGATTGGAGCTTGCATGATC	genome	1	1247	51	9976	5	0.000501203	0.000501203	56.47908394	59.55423863
L1	L1	liver	RNA labelling group	19_GGGAGGGAACGCAGTCTGAGTGGA	genome	1	1265	51	3795	7	0.001844532	0.001844532	57.29433936	60.41388281
L1	L1	liver	RNA labelling group	19_TGTAACAGCAACTCCATGTGGAAT	genome	1	1267	51	7602	64	0.008418837	0.008418837	57.3849233	60.50939883
L1	L1	liver	RNA labelling group	4_GCGTCGTGGGGAAGCCAACCTTGGAGAGCTGAGC	genome	1	1254	51	6270	27	0.00430622	0.00430622	56.79612772	59.8885447
L1	L1	liver	RNA labelling group	4_GGTCGATGATGAGAGCTTTGTTCTGAGA	genome	1	1267	51	11403	10	0.000876962	0.000876962	57.3849233	60.50939883
L1	L1	liver	RNA labelling group	5_GTTCGATCCCCGGCATCTCCACCA	genome	1	1244	51	6220	44	0.007073955	0.007073955	56.34320804	59.4109646
L1	L1	liver	RNA labelling group	5_GTTTCAAGACGGGACTGAAG	genome	1	1258	51	5032	3	0.000596184	0.000596184	56.97729559	60.07957674
L1	L1	liver	RNA labelling group	MU069435.1_TTGCTGCGATCTATTGAAAGTCAGCCCTCGACACAAGGGTTTGT	genome	1	1244	51	16172	25	0.001545882	0.001545882	56.34320804	59.4109646
L1	L1	liver	RNA labelling group	Mus musculus (house mouse) mmu-miR-15b-5p	miRNA	2	1263	51	7578	8	0.001055688	0.000527844	57.20375543	60.31836679
L1	L1	liver	RNA labelling group	NA_ACGCGGGAGACCGGGGTTCGTTTCCCCGACGGGGAGCCA	unmapped	1	1260	51	6300	39	0.006190476	0.006190476	57.06787953	60.17509276
L1	L1	liver	RNA labelling group	NA_CGACTCTTAGCGGTGGATCACTCGGCTCGTGCGTCGATGA	unmapped	1	1247	51	12470	89	0.007137129	0.007137129	56.47908394	59.55423863
L1	L1	liver	RNA labelling group	NA_CGATACGACTCTTAGCGGTGGATCACTCGGCTCGTGCG	unmapped	1	1248	51	11232	39	0.003472222	0.003472222	56.52437591	59.60199664
L1	L1	liver	RNA labelling group	NA_GGGGAATTGTGAGCGGATAACA	unmapped	1	1246	51	4984	3	0.000601926	0.000601926	56.43379197	59.50648062
L1	L1	liver	RNA labelling group	NA_TGGAGTGTGACAATGGTGTTTTAT	unmapped	1	1246	51	12460	15	0.001203852	0.001203852	56.43379197	59.50648062
L1	L1	liver	RNA labelling group	13_CGATCCCCGGCATCTCCAGTTCCTTTT	genome	1	1228	50	11052	113	0.010224394	0.010224394	55.61853655	58.64683644
L1	L1	liver	RNA labelling group	17_GAGAGTGATGATTTCACAGACTAGAGTCTCTGACGCTGTCCTTGATGTCAGCTATAAATCTGACT	genome	1	1223	50	24460	37	0.001512674	0.001512674	55.39207671	58.40804639
L1	L1	liver	RNA labelling group	9_TCGCTGCGATCTATTGAAAGTCAGCCCTCGACACAGGGGTTTGT	genome	1	1230	50	14760	8	0.000542005	0.000542005	55.70912049	58.74235246
L1	L1	liver	RNA labelling group	NA_TGTGTTTGATCTGCGCGAGAA	unmapped	1	1231	50	8617	5	0.000580248	0.000580248	55.75441246	58.79011047
L1	L1	liver	RNA labelling group	>ENSMUST00000045870.5|ENSMUSG00000033967.5|OTTMUSG00000060830.1|OTTMUST00000148671.1|Rnf225-201|Rnf225|3239|UTR5:1-62|CDS:63-1061|UTR3:1062-3239|	pctranscripts	3	1209	49	7923	5	0.000631074	0.000137855	54.75798916	57.73943425
L1	L1	liver	RNA labelling group	1_AGCCCATGATGGTATGAGAGTAGTGGACAGAAGGGATTTCTGAAAAACACTTTTCTGAGGCTT	genome	1	1212	49	20604	202	0.009803922	0.009803922	54.89386507	57.88270828
L1	L1	liver	RNA labelling group	13_CAATCCCCGGCACCTCCAC	genome	1	1198	49	2396	12	0.005008347	0.005008347	54.25977752	57.21409614
L1	L1	liver	RNA labelling group	13_GTCACGCGGGAGACCGGGGTTCGATTCCCCGACGGGGAGCCA	genome	1	1208	49	6040	53	0.008774834	0.008774834	54.7126972	57.69167624
L1	L1	liver	RNA labelling group	19_CTGACCTATGAATTGACAGCCATTT	genome	1	1195	49	9560	72	0.007531381	0.007531381	54.12390161	57.07082211
L1	L1	liver	RNA labelling group	8_GGAAATGATGATGCCTGTGACTGCTGACAAGACTCTGATGTCTGTTGTATTCGTACTGGCTGATC	genome	1	1202	49	25242	32	0.001267728	0.001267728	54.44094539	57.40512818
L1	L1	liver	RNA labelling group	MU069435.1_TCGCTGCGATCTATTGAAAGTCAGCCCTCGACACAAGGGTTTGTC	genome	1	1216	49	14592	16	0.001096491	0.001096491	55.07503294	58.07374032
L1	L1	liver	RNA labelling group	Mus musculus (house mouse) mmu-miR-744-5p	miRNA	2	1211	49	3633	0	0	0	54.8485731	57.83495027
L1	L1	liver	RNA labelling group	Mus musculus (house mouse) nuclear encoded rRNA 5S 115	rRNA	3	1215	49	6144	7	0.001139323	0.000365798	55.02974097	58.02598231
L1	L1	liver	RNA labelling group	NA_CAATCCCCGGCACCTCCACC	unmapped	1	1215	49	2430	65	0.026748971	0.026748971	55.02974097	58.02598231
L1	L1	liver	RNA labelling group	NA_CATTGATCATCGACACTTCGAACGCACTTGCGGCCCCGGGTTC	unmapped	1	1218	49	12180	13	0.001067323	0.001067323	55.16561687	58.16925634
L1	L1	liver	RNA labelling group	NA_CGACTCTTAGCGGTGGATCACTCG	unmapped	1	1218	49	7308	13	0.001778872	0.001778872	55.16561687	58.16925634
L1	L1	liver	RNA labelling group	NA_GAGTCCGGGCTGCGCGTTGG	unmapped	1	1195	49	4780	0	0	0	54.12390161	57.07082211
L1	L1	liver	RNA labelling group	NA_GTCCTGCCGCGGTCGCCA	unmapped	1	1213	49	3639	1	0.000274801	0.000274801	54.93915703	57.93046629
L1	L1	liver	RNA labelling group	NA_TATGCCTTCAGTTACCCGTTCG	unmapped	1	1217	49	9736	16	0.001643385	0.001643385	55.12032491	58.12149833
L1	L1	liver	RNA labelling group	NA_TTCAAGTAATCCAGGATAGGCAA	unmapped	1	1215	49	6075	1	0.000164609	0.000164609	55.02974097	58.02598231
L1	L1	liver	RNA labelling group	1_GCACAATGATGACTTAAGTTTTTGCCGTTTACCCAGCTGAGTGTTTCTTTGAAGAGAGAATCTTAAAAGACTGAGA	genome	1	1191	48	28584	111	0.003883291	0.003334737	53.94273374	56.87979006
L1	L1	liver	RNA labelling group	18_GGAGTGTGACAATGGTGTTTGTTT	genome	1	1174	48	11740	76	0.006473595	0.006473595	53.17277029	56.06790389
L1	L1	liver	RNA labelling group	18_TGGAGTGTGACAATGGGGTTTGT	genome	1	1176	48	9408	6	0.000637755	0.000637755	53.26335422	56.16341991
L1	L1	liver	RNA labelling group	18_TGGAGTGTGACAATGGTGTTTGAGA	genome	1	1186	48	9488	84	0.008853288	0.008853288	53.7162739	56.64100001
L1	L1	liver	RNA labelling group	9_ATCTATTGAAAGTCAGCCCTCGACACAAGGGTTTGT	genome	1	1171	48	11710	46	0.003928266	0.003928266	53.03689438	55.92462986
L1	L1	liver	RNA labelling group	Mus musculus (house mouse) mmu-miR-328-3p	miRNA	2	1173	48	7936	13	0.001638105	0.000811919	53.12747832	56.02014588
L1	L1	liver	RNA labelling group	NA_CAACGCGTCAGTGGGCTGATC	unmapped	1	1188	48	4752	5	0.001052189	0.001052189	53.80685784	56.73651603
L1	L1	liver	RNA labelling group	NA_GACTCTTAGCGGTGGATCACT	unmapped	1	1171	48	7026	1	0.000142328	0.000142328	53.03689438	55.92462986
L1	L1	liver	RNA labelling group	NA_TGGAGTGTGACAATGGTGTTTGTAAA	unmapped	1	1183	48	10647	2	0.000187846	0.000187846	53.580398	56.49772598
L1	L1	liver	RNA labelling group	NA_TGGTGCGCCTGGGTGTTAGC	unmapped	1	1191	48	7146	1	0.000139938	0.000139938	53.94273374	56.87979006
L1	L1	liver	RNA labelling group	X_AATGGCGCCACTAGGGTTGTGA	genome	1	1182	48	5910	6	0.001015228	0.001015228	53.53510603	56.44996797
L1	L1	liver	RNA labelling group	>ENSMUST00000022538.5|ENSMUSG00000021967.5|OTTMUSG00000068996.1|OTTMUST00000166890.1|Mrpl57-201|Mrpl57|2877|UTR5:1-97|CDS:98-406|UTR3:407-2877|	pctranscripts	3	1152	47	6701	1	0.000149231	5.78703703703704e-05	52.17634699	55.01722767
L1	L1	liver	RNA labelling group	>ENSMUST00000105812.10|ENSMUSG00000028753.13|OTTMUSG00000010001.4|OTTMUST00000091625.1|Vwa5b1-202|Vwa5b1|2400|UTR5:1-151|CDS:152-490|UTR3:491-2400|	pctranscripts	1	1149	47	3447	10	0.002901073	0.002901073	52.04047109	54.87395364
L1	L1	liver	RNA labelling group	1_ACCATTCGTAGACGACCTGCTT	genome	1	1153	47	6918	12	0.001734605	0.001734605	52.22163896	55.06498568
L1	L1	liver	RNA labelling group	1_TGGATATGATGACTGATTACCTGAGAAATAATTGATGAAATCTCAAGAAAATTCCTCTAGATAGTCAAGTTCTGATC	genome	1	1163	47	27912	34	0.001218114	0.001218114	52.67455864	55.54256578
L1	L1	liver	RNA labelling group	11_GCATATGATGGAAAAAATCTGAAGTCTCCTGAGACCTGTGATGTCTTCAAAGGAACCACTGATG	genome	1	1149	47	18384	63	0.003426893	0.003426893	52.04047109	54.87395364
L1	L1	liver	RNA labelling group	16_TCCCTGAGACCCTAACTTGTGAAA	genome	1	1157	47	6942	47	0.006770383	0.006770383	52.40280683	55.25601772
L1	L1	liver	RNA labelling group	18_ACCAATGAACACTCTGACCA	genome	1	1160	47	3480	3	0.000862069	0.000862069	52.53868274	55.39929175
L1	L1	liver	RNA labelling group	19_TACAGTACTGTGATAGCTGAAGA	genome	1	1152	47	6912	54	0.0078125	0.0078125	52.17634699	55.01722767
L1	L1	liver	RNA labelling group	3_ATTTGTGGTAGTGGGGGACTGCGTTCGCGCTCTCCCCTG	genome	1	1147	47	13764	46	0.003342052	0.003342052	51.94988716	54.77843762
L1	L1	liver	RNA labelling group	8_TACCTCCAGGAACGGTGCACCA	genome	1	1151	47	3453	0	0	0	52.13105503	54.96946966
L1	L1	liver	RNA labelling group	Mus musculus (house mouse) mmu-miR-365-3p	miRNA	1	1154	47	8078	48	0.005942065	0.005942065	52.26693093	55.11274369
L1	L1	liver	RNA labelling group	Mus musculus taurine upregulated gene 1, transcript variant b (Tug1)	lncRNA	1	1164	47	4656	2	0.000429553	0.000429553	52.71985061	55.59032379
L1	L1	liver	RNA labelling group	NA_TCCCGGGGCTACGCCTGTCTGAGCGTCGCT	unmapped	1	1165	47	8155	9	0.001103617	0.001103617	52.76514258	55.6380818
L1	L1	liver	RNA labelling group	NA_TGGAGTGTGACAATGGTGTTTGAAAT	unmapped	1	1160	47	10440	108	0.010344828	0.010344828	52.53868274	55.39929175
L1	L1	liver	RNA labelling group	NA_TGGAGTGTGACAATGGTGTTTGAAG	unmapped	1	1159	47	9272	35	0.003774806	0.003774806	52.49339077	55.35153374
L1	L1	liver	RNA labelling group	>ENSMUST00000101454.9|ENSMUSG00000031328.17|OTTMUSG00000016503.8|-|Flna-202|Flna|8345|UTR5:1-98|CDS:99-8018|UTR3:8019-8345|	pctranscripts	1	1132	46	1132	0	0	0	51.27050764	54.06206747
L1	L1	liver	RNA labelling group	10_CGCCGCGGCCCGGGTTCGATTCCCGGTCAGGGAACCA	genome	1	1122	46	5610	20	0.003565062	0.003565062	50.81758796	53.58448737
L1	L1	liver	RNA labelling group	10_TTCAAGTAATCCAGGATAGGCTTTT	genome	1	1133	46	10197	65	0.006374424	0.006374424	51.3157996	54.10982548
L1	L1	liver	RNA labelling group	15_TCAAGAAGAAGGAGCTCCA	genome	1	1135	46	2270	11	0.004845815	0.004845815	51.40638354	54.2053415
L1	L1	liver	RNA labelling group	15_TGTAAACATCCCCGACTGGAAGCTAT	genome	1	1144	46	6864	30	0.004370629	0.004370629	51.81401125	54.63516359
L1	L1	liver	RNA labelling group	18_GGAGTGTGACAATGGTGTTTGG	genome	1	1125	46	7875	15	0.001904762	0.001904762	50.95346386	53.7277614
L1	L1	liver	RNA labelling group	18_TGGAGTGTGACAATGGTGTTTGTATT	genome	1	1129	46	12419	74	0.005958612	0.005958612	51.13463173	53.91879344
L1	L1	liver	RNA labelling group	2_TGCAATGATGTCAATCTTTGACTGAAGTGACCTTGAAGTGCAATTACTGAGCTTTTTAACCCTGAGC	genome	1	1142	46	25124	14	0.000557236	0.000557236	51.72342732	54.53964757
L1	L1	liver	RNA labelling group	2_TGCAGATGATGTGACAGAATATTTGCTATCAGATGAGTGGTGATGACACTAGAACCACCAAGATCGCTGATGCAA	genome	1	1141	46	20538	38	0.001850229	0.001850229	51.67813535	54.49188956
L1	L1	liver	RNA labelling group	2_TGCAGATGATGTGACAGAATATTTGCTATCAGATGAGTGGTGATGACACTAGAACCACCAAGATCGCTGATGCAC	genome	1	1130	46	20340	94	0.004621436	0.004621436	51.1799237	53.96655145
L1	L1	liver	RNA labelling group	3_GGTCAATGATGTGTTGGCATGTATTATCTGAATTCGCTGATGTGTCATAACACTTTAGCTCTAGAATTACGCTGAGA	genome	1	1140	46	30780	58	0.00188434	0.001076848	51.63284338	54.44413155
L1	L1	liver	RNA labelling group	5_CACGTCGGGGTCACCA	genome	1	1126	46	2252	99	0.043960924	0.043960924	50.99875583	53.77551941
L1	L1	liver	RNA labelling group	9_CAACGGAATCCCAAAAGCAGCTGA	genome	1	1140	46	2280	1	0.000438596	0.000438596	51.63284338	54.44413155
L1	L1	liver	RNA labelling group	Mus musculus (house mouse) nuclear encoded rRNA 5S 109	rRNA	2	1124	46	5620	2	0.000355872	0.000177936	50.90817189	53.68000339
L1	L1	liver	RNA labelling group	Mus musculus BRCA1 interacting protein C-terminal helicase 1, opposite strand, transcript variant 2 (Brip1os)	lncRNA	2	1126	46	3378	51	0.015097691	0.007548845	50.99875583	53.77551941
L1	L1	liver	RNA labelling group	NA_GGAGTGTGACAATGGTGTTTGAAT	unmapped	1	1143	46	9144	120	0.01312336	0.01312336	51.76871928	54.58740558
L1	L1	liver	RNA labelling group	X_AATGGCGCCACTAGGGTTGTGT	genome	1	1134	46	6804	5	0.000734862	0.000734862	51.36109157	54.15758349
L1	L1	liver	RNA labelling group	10_ATTCTGTGATGACTTTACCAAATGACTTTCGTTCTTCTGAGTTTGCTGAAGCCACACTCAGGTGCTGAGA	genome	1	1103	45	26472	37	0.001397703	0.001397703	49.95704057	52.67708517
L1	L1	liver	RNA labelling group	11_TCAGTGCATGACAGAACTTGGT	genome	1	1097	45	6582	4	0.000607718	0.000607718	49.68528876	52.39053711
L1	L1	liver	RNA labelling group	14_TAGCAGCACGTAAATATTGG	genome	1	1104	45	5520	1	0.000181159	0.000181159	50.00233254	52.72484318
L1	L1	liver	RNA labelling group	4_CAGTCCACGGGCATATACACT	genome	1	1102	45	4408	4	0.000907441	0.000907441	49.9117486	52.62932716
L1	L1	liver	RNA labelling group	4_CAGTCCACGGGCATATACACTT	genome	1	1106	45	5530	125	0.022603978	0.022603978	50.09291647	52.8203592
L1	L1	liver	RNA labelling group	4_TCGATGATGAGAGCTTTGTTCTGAGC	genome	1	1111	45	9999	7	0.00070007	0.00070007	50.31937631	53.05914925
L1	L1	liver	RNA labelling group	5_TTCGATCCCCGGCATCTCCACCA	genome	1	1113	45	5565	124	0.02228212	0.02228212	50.40996025	53.15466527
L1	L1	liver	RNA labelling group	Mus musculus (house mouse) mmu-miR-182-5p	miRNA	3	1115	45	6690	5	0.000747384	0.000249128	50.50054418	53.2501813
L1	L1	liver	RNA labelling group	NA_CTCGGCCGATCGAAAGGGAGTCGGGTTCAGATCCCCGAATCCGGAGT	unmapped	1	1110	45	8880	7	0.000788288	0.000788288	50.27408434	53.01139124
L1	L1	liver	RNA labelling group	>ENSMUST00000097816.9|ENSMUSG00000040860.17|OTTMUSG00000010088.3|OTTMUST00000023453.1|Crocc-202|Crocc|6273|UTR5:1-326|CDS:327-5864|UTR3:5865-6273|	pctranscripts	1	1072	44	3216	3	0.000932836	0.000932836	48.55298956	51.19658686
L1	L1	liver	RNA labelling group	10_CGCGGGAGACCGGGGTTCAATTCCCCGACGGGGAGCCA	genome	1	1076	44	4304	49	0.011384758	0.011384758	48.73415744	51.3876189
L1	L1	liver	RNA labelling group	11_GATAACTGACGATAACTGCTCCTGGCTGACT	genome	1	1089	44	8712	8	0.000918274	0.000918274	49.32295302	52.00847303
L1	L1	liver	RNA labelling group	13_TGTCACGCGGGAGACCGGGGTTCGATTCCCCGACGGGGAGCCA	genome	1	1076	44	6456	10	0.001548947	0.001548947	48.73415744	51.3876189
L1	L1	liver	RNA labelling group	17_TGAGGTAGGAGGTTGTATAGTTA	genome	1	1077	44	8616	8	0.000928505	0.000928505	48.7794494	51.43537691
L1	L1	liver	RNA labelling group	17_TGAGGTAGGAGGTTGTATAGTTG	genome	1	1094	44	8752	7	0.000799817	0.000799817	49.54941286	52.24726308
L1	L1	liver	RNA labelling group	18_TGGAGTGTGACAATGGTGTTTGTGT	genome	1	1092	44	10920	9	0.000824176	0.000824176	49.45882892	52.15174706
L1	L1	liver	RNA labelling group	7_AGTCCATGATGAGCAACACTCACCATCTTTCGTTTGAGTCTCACGACTGTGAGATCAACCCATGCACCGCTCTGAGA	genome	1	1092	44	20748	79	0.003807596	0.002856728	49.45882892	52.15174706
L1	L1	liver	RNA labelling group	Mus musculus translocase of outer mitochondrial membrane 6, opposite strand (Tomm6os)	lncRNA	1	1073	44	1073	2	0.001863933	0.001863933	48.59828153	51.24434487
L1	L1	liver	RNA labelling group	Mus musculus tRNA-Leu (TAG) (tRNA-Leu-TAG-1-1)	tRNA	4	1072	44	4756	5	0.001051304	0.000320662	48.55298956	51.19658686
L1	L1	liver	RNA labelling group	NA_CAATCCCCGGCACCTCCACCA	unmapped	1	1083	44	2166	36	0.016620499	0.016620499	49.05120121	51.72192497
L1	L1	liver	RNA labelling group	NA_CGACTCTTAGCGGTGGATCACTCGGC	unmapped	1	1082	44	6492	9	0.001386322	0.001386322	49.00590924	51.67416696
L1	L1	liver	RNA labelling group	NA_CGACTCTTAGCGGTGGATCACTCGGCTCGTGCGTCGA	unmapped	1	1079	44	9711	49	0.005045824	0.005045824	48.87003334	51.53089293
L1	L1	liver	RNA labelling group	NA_GCGTGGTAAACGGACAGACA	unmapped	1	1078	44	2156	0	0	0	48.82474137	51.48313492
L1	L1	liver	RNA labelling group	NA_TGCGGCCCCGGGTTCCTCCCGGGGCTACGCCTGTCTGAGCGTCGCT	unmapped	1	1073	44	10730	7	0.000652377	0.000652377	48.59828153	51.24434487
L1	L1	liver	RNA labelling group	>ENSMUST00000061789.14|ENSMUSG00000045348.17|OTTMUSG00000026838.5|OTTMUST00000066373.2|Nyap1-201|Nyap1|3912|UTR5:1-641|CDS:642-3143|UTR3:3144-3912|	pctranscripts	1	1066	43	4264	15	0.003517824	0.003517824	48.28123776	50.9100388
L1	L1	liver	RNA labelling group	>ENSMUST00000230319.2|ENSMUSG00000022306.10|OTTMUSG00000070566.1|OTTMUST00000170559.1|Zfpm2-203|Zfpm2|5791|UTR5:1-1721|CDS:1722-4781|UTR3:4782-5791|	pctranscripts	1	1066	43	5330	3	0.000562852	0.000562852	48.28123776	50.9100388
L1	L1	liver	RNA labelling group	11_AATGATGATGAAACTAGAAAAAAAAGGAAGTGCCGTCCGATGCGACAACTGACGACATCCCTAGTTAGCTGACT	genome	1	1069	43	14966	78	0.005211813	0.005211813	48.41711366	51.05331283
L1	L1	liver	RNA labelling group	13_TGAGGTAGTAGATTGTATAGTTAA	genome	1	1057	43	9513	2	0.000210239	0.000210239	47.87361005	50.48021671
L1	L1	liver	RNA labelling group	15_GAAATTTCGGTTGGGAAA	genome	1	1058	43	5290	6	0.001134216	0.001134216	47.91890201	50.52797472
L1	L1	liver	RNA labelling group	3_GGTCAATGATGTGTTGGCATGTATTATCTGAATTCGCTGATGTGTCATAACACTTTAGCTCTAGAATTACGCTGAGAC	genome	1	1066	43	28782	74	0.002571051	0.002571051	48.28123776	50.9100388
L1	L1	liver	RNA labelling group	5_GCATGTGATGTAATCATTGTTTCAAGACGGGACTGAAG	genome	1	1071	43	11781	51	0.004329004	0.004329004	48.5076976	51.14882885
L1	L1	liver	RNA labelling group	Mus musculus (mouse) dynamin 3, opposite strand	lncRNA	3	1070	43	8407	5	0.000594742	0.000187287	48.46240563	51.10107084
L1	L1	liver	RNA labelling group	NA_CGACTCTTAGCGGTGGATCACTCGGCTCGTGCGTCGATGAAGA	unmapped	1	1062	43	10620	52	0.004896422	0.004896422	48.10006989	50.71900676
L1	L1	liver	RNA labelling group	NA_CGACTCTTAGCGGTGGATCACTCGGCTCGTGCGTCGATGAAGAACGCAGCTAGCTGCGAGAATTAATGTGAATTGCAGGACACA	unmapped	1	1060	43	19080	12	0.000628931	0.000628931	48.00948595	50.62349074
L1	L1	liver	RNA labelling group	NA_CGCCTGTCTGAGCGTCGCTT	unmapped	1	1063	43	6378	6	0.000940734	0.000940734	48.14536185	50.76676477
L1	L1	liver	RNA labelling group	NA_TGAGGTAGTAGGTTGTATGGAA	unmapped	1	1056	43	7392	7	0.00094697	0.00094697	47.82831808	50.4324587
L1	L1	liver	RNA labelling group	NA_TGAGGTAGTAGGTTGTGTGGTTAAT	unmapped	1	1059	43	10590	48	0.004532578	0.004532578	47.96419398	50.57573273
L1	L1	liver	RNA labelling group	NA_TGTTCCGACCCTGCCGCTTACC	unmapped	1	1058	43	6348	7	0.00110271	0.00110271	47.91890201	50.52797472
L1	L1	liver	RNA labelling group	X_TGAGGTAGTAAGTTGTATTGT	genome	1	1069	43	9621	12	0.001247272	0.001247272	48.41711366	51.05331283
L1	L1	liver	RNA labelling group	>ENSMUST00000222464.2|ENSMUSG00000021319.8|OTTMUSG00000067171.3|OTTMUST00000162728.1|Sfrp4-203|Sfrp4|4049|UTR5:1-329|CDS:330-1427|UTR3:1428-4049|	pctranscripts	1	1042	42	4168	0	0	0	47.19423053	49.76384656
L1	L1	liver	RNA labelling group	1_CAAGTCCTTCTGATCGAGGCCC	genome	1	1029	42	5145	1	0.000194363	0.000194363	46.60543495	49.14299242
L1	L1	liver	RNA labelling group	1_GTTAGTGATGATCAATAAAGTTAAACAGATGGGAATCTCTCTGAATAAGATTGAAGATTGATTGTTAAGCTGAAA	genome	1	1042	42	23966	62	0.002586998	0.002586998	47.19423053	49.76384656
L1	L1	liver	RNA labelling group	1_TTCAAGTAATTCAGGATAGGTTA	genome	1	1045	42	8360	13	0.001555024	0.001555024	47.33010643	49.90712059
L1	L1	liver	RNA labelling group	12_ACTGCGTTCGCGCTCTCCCCTG	genome	1	1024	42	6144	16	0.002604167	0.002604167	46.37897511	48.90420237
L1	L1	liver	RNA labelling group	15_TCGAGGAGCTCACAGTCTAGTAT	genome	1	1037	42	6222	12	0.00192864	0.00192864	46.96777069	49.5250565
L1	L1	liver	RNA labelling group	16_TCAGGCTCAGTCCCCTCCCGATT	genome	1	1033	42	6198	6	0.000968054	0.000968054	46.78660282	49.33402446
L1	L1	liver	RNA labelling group	5_CACGCTCATGCACACACCCACA	genome	1	1033	42	2066	5	0.002420136	0.002420136	46.78660282	49.33402446
L1	L1	liver	RNA labelling group	9_TCGCTGCGATCTATTGAAAGTCAGCCCTCGACACGAGGGTTTGT	genome	1	1025	42	12300	9	0.000731707	0.000731707	46.42426707	48.95196038
L1	L1	liver	RNA labelling group	NA_AGCCGAGCGCACGGGGTCGGCGGCGATGTCGG	unmapped	1	1040	42	3120	0	0	0	47.10364659	49.66833054
L1	L1	liver	RNA labelling group	NA_AGCGCACGGGGTCGGCGGCGATGTCGG	unmapped	1	1030	42	3090	1	0.000323625	0.000323625	46.65072691	49.19075043
L1	L1	liver	RNA labelling group	NA_CGAGCACATGGAACGGGTTGG	unmapped	1	1038	42	3114	2	0.000642261	0.000642261	47.01306266	49.57281452
L1	L1	liver	RNA labelling group	NA_CGTGAACACCCGGACCTGGTTA	unmapped	1	1025	42	4100	0	0	0	46.42426707	48.95196038
L1	L1	liver	RNA labelling group	NA_GACTCTTAGCGGTGGATCACTCGGCTCGTGCGTCGATGAAGA	unmapped	1	1029	42	10290	73	0.007094266	0.007094266	46.60543495	49.14299242
L1	L1	liver	RNA labelling group	NA_TGGAGTGTGACAATGGTGTTTGATAT	unmapped	1	1040	42	10400	22	0.002115385	0.002115385	47.10364659	49.66833054
L1	L1	liver	RNA labelling group	1_ACGCGGGAGACCGGGGTTCGATTCCCCGACGGGGAGC	genome	1	999	41	3996	21	0.005255255	0.005255255	45.24667591	47.71025212
L1	L1	liver	RNA labelling group	10_ATTCTGTGATGACTTTACCAAATGACTTTCGTTCTTCTGAGTTTGCTGAAGCCACACTCAGGTGCTGAGAG	genome	1	1021	41	24504	116	0.004733921	0.004733921	46.2430992	48.76092834
L1	L1	liver	RNA labelling group	13_ACATGTGATGAAGCAAATCAGTATGAATAAAATGATACTGTAAACGCTTTCTGATG	genome	1	1021	41	16336	79	0.004835945	0.004835945	46.2430992	48.76092834
L1	L1	liver	RNA labelling group	18_TGGAGTGTGACAATGGTGTTTGAN	genome	1	1014	41	8112	16	0.001972387	0.001972387	45.92605543	48.42662227
L1	L1	liver	RNA labelling group	4_TAATACTGCCTGGTAATGATGA	genome	1	1006	41	7042	4	0.00056802	0.00056802	45.56371968	48.04455819
L1	L1	liver	RNA labelling group	8_ACCACAGGGTAGAACCACGGAC	genome	1	1006	41	1006	0	0	0	45.56371968	48.04455819
L1	L1	liver	RNA labelling group	9_TGCGATCTATTGAAAGTCAGCGCTCGACACAAGGGTTTGT	genome	1	1019	41	11209	3	0.000267642	0.000267642	46.15251527	48.66541232
L1	L1	liver	RNA labelling group	MU069435.1_CAGCGCCGAAGGAGCCTCGGTTGGCCCCGGATAGCCGGGTCCCCGTC	genome	1	1005	41	6030	4	0.00066335	0.00066335	45.51842772	47.99680018
L1	L1	liver	RNA labelling group	Mus musculus RIKEN cDNA 1500026H17 gene (1500026H17Rik)	lncRNA	1	1016	41	1016	1	0.000984252	0.000984252	46.01663936	48.52213829
L1	L1	liver	RNA labelling group	Mus musculus tRNA-Ser (AGA) (tRNA-Ser-AGA-2 1 to 7)	tRNA	1	998	41	3992	1	0.000250501	0.000250501	45.20138394	47.66249411
L1	L1	liver	RNA labelling group	NA_AGTAGCTCCTTCTTCTTGACCA	unmapped	1	999	41	7992	14	0.001751752	0.001751752	45.24667591	47.71025212
L1	L1	liver	RNA labelling group	NA_CACGGGGTCGGCGGCGATGTCGG	unmapped	1	1011	41	3033	4	0.001318826	0.001318826	45.79017952	48.28334824
L1	L1	liver	RNA labelling group	NA_GAATGTTATCACGGGAGACACA	unmapped	1	999	41	3996	0	0	0	45.24667591	47.71025212
L1	L1	liver	RNA labelling group	NA_GACTCTTAGCGGTGGATCACTCG	unmapped	1	1012	41	6072	52	0.0085639	0.0085639	45.83547149	48.33110625
L1	L1	liver	RNA labelling group	NA_GGAGTGTGACAATGGTGTTTTA	unmapped	1	1018	41	8144	55	0.006753438	0.006753438	46.1072233	48.61765431
L1	L1	liver	RNA labelling group	NA_TAAATCACGGTGCCTGCTTCC	unmapped	1	1001	41	6006	7	0.001165501	0.001165501	45.33725985	47.80576814
L1	L1	liver	RNA labelling group	>ENSMUST00000214295.2|ENSMUSG00000032254.11|OTTMUSG00000062532.2|OTTMUST00000152335.1|Kif23-204|Kif23|1829|UTR5:1-138|CDS:139-1829|	pctranscripts	1	986	40	1972	5	0.002535497	0.002535497	44.65788033	47.08939799
L1	L1	liver	RNA labelling group	1_GCCCATGATGGTATGAGAGTAGTGGACAGAAGGGATTTCTGAAAAACACTTTTCTGAGGC	genome	1	976	40	14640	44	0.003005464	0.003005464	44.20496065	46.61181789
L1	L1	liver	RNA labelling group	10_GTACATGATGAAAACAGTCTCCCTCTTCTGAATCTCGCTGAGGAAACTGCACGTCACCCTCCTGAA	genome	1	987	40	15792	29	0.001836373	0.001836373	44.70317229	47.137156
L1	L1	liver	RNA labelling group	14_GTTCGACTCCCGGTGTGGGAACCA	genome	1	982	40	4910	3	0.000610998	0.000610998	44.47671246	46.89836595
L1	L1	liver	RNA labelling group	19_ACAGTACTGTGATAGCTGAAGT	genome	1	988	40	5928	47	0.007928475	0.007928475	44.74846426	47.18491401
L1	L1	liver	RNA labelling group	7_CGTCTGTGATGTTCTGCTATTACCTACATTGTTTGAGCCTCATGAAAACCCCACTGGCTGAGACG	genome	1	990	40	19800	51	0.002575758	0.002575758	44.8390482	47.28043003
L1	L1	liver	RNA labelling group	9_AACCCGTAGATCCGAACTTGTGA	genome	1	974	40	4870	2	0.000410678	0.000410678	44.11437671	46.51630187
L1	L1	liver	RNA labelling group	MU069435.1_GCTCCCTCGCTGCGATCTATTGAAAGTCAGCCCTCGACACAAGGGTTTGT	genome	1	981	40	12753	28	0.002195562	0.002195562	44.43142049	46.85060794
L1	L1	liver	RNA labelling group	Mus musculus (house mouse) mmu-miR-122b-5p	miRNA	2	984	40	3936	8	0.00203252	0.00101626	44.56729639	46.99388197
L1	L1	liver	RNA labelling group	NA_TATGGATGCGGCGGGACCAGAG	unmapped	1	989	40	2967	0	0	0	44.79375623	47.23267202
L1	L1	liver	RNA labelling group	NA_TGGAGTGTGACAATGGTGTTTGTTTTT	unmapped	1	996	40	12948	39	0.003012048	0.003012048	45.11080001	47.56697809
L1	L1	liver	RNA labelling group	NA_TGGAGTGTGATAATGGTGTTTGA	unmapped	1	978	40	8802	6	0.000681663	0.000681663	44.29554458	46.70733391
L1	L1	liver	RNA labelling group	NA_TTAAGGATCCGGCTGCTAACA	unmapped	1	983	40	4915	2	0.000406918	0.000406918	44.52200442	46.94612396
L1	L1	liver	RNA labelling group	10_GTTCATGGGTGAGAAACAGCTAGTCTGACA	genome	1	961	39	6727	8	0.001189237	0.001189237	43.52558113	45.89544774
L1	L1	liver	RNA labelling group	14_TAGCAGCACGTAAATATTGGCA	genome	1	959	39	4795	0	0	0	43.43499719	45.79993171
L1	L1	liver	RNA labelling group	18_GTGTGACAATGGTGTTTGA	genome	1	969	39	6783	0	0	0	43.88791687	46.27751182
L1	L1	liver	RNA labelling group	19_CTGACCTATGAATTGACAGCCAAT	genome	1	953	39	5718	16	0.002798181	0.002798181	43.16324539	45.51338365
L1	L1	liver	RNA labelling group	3_TAGCAGCACGTAAATATTGGCGA	genome	1	970	39	4850	53	0.010927835	0.010927835	43.93320884	46.32526983
L1	L1	liver	RNA labelling group	6_CTCGACACAAGGGTTTGT	genome	1	950	39	4750	0	0	0	43.02736948	45.37010962
L1	L1	liver	RNA labelling group	9_TGAGGTAGTAGTTTGTACAGTTG	genome	1	954	39	8586	5	0.000582343	0.000582343	43.20853735	45.56114166
L1	L1	liver	RNA labelling group	Mus musculus (house mouse) Tyr-tRNA	tRNA	1	951	39	14265	173	0.012127585	0.012127585	43.07266145	45.41786763
L1	L1	liver	RNA labelling group	NA_GGTTCCTCCCGGGGCTACGCCTGTCTGAGCGTCGCT	unmapped	1	955	39	8595	13	0.001512507	0.001512507	43.25382932	45.60889967
L1	L1	liver	RNA labelling group	NA_TACGGTCGGTCGTTGATTGATA	unmapped	1	961	39	7688	6	0.000780437	0.000780437	43.52558113	45.89544774
L1	L1	liver	RNA labelling group	>ENSMUST00000006178.5|ENSMUSG00000006021.6|OTTMUSG00000017419.1|OTTMUST00000042218.1|Kptn-201|Kptn|1630|UTR5:1-64|CDS:65-1357|UTR3:1358-1630|	pctranscripts	1	940	38	2820	3	0.00106383	0.00106383	42.5744498	44.89252952
L1	L1	liver	RNA labelling group	11_AATTTCGGTTGGGAAAAAAAAAAAAAAAA	genome	1	945	38	4725	18	0.003809524	0.003809524	42.80090964	45.13131957
L1	L1	liver	RNA labelling group	11_TTGCTTTGCTGAAATCCAGAGGCTGTTTCTGAGC	genome	1	943	38	11316	6	0.000530223	0.000530223	42.71032571	45.03580355
L1	L1	liver	RNA labelling group	14_AAAAGCTGGGTTGAGAGGGCGAAA	genome	1	933	38	2799	35	0.012504466	0.012504466	42.25740603	44.55822345
L1	L1	liver	RNA labelling group	15_TCAGTGCATCACAGAACTTTGTT	genome	1	933	38	7464	3	0.000401929	0.000401929	42.25740603	44.55822345
L1	L1	liver	RNA labelling group	18_ATGGAGTGTGACAATGGTGTTTGT	genome	1	936	38	8424	10	0.001187085	0.001187085	42.39328193	44.70149748
L1	L1	liver	RNA labelling group	18_TGGAGTGTGACAATGGTGTTTGGT	genome	1	945	38	8505	53	0.006231628	0.006231628	42.80090964	45.13131957
L1	L1	liver	RNA labelling group	18_TGGAGTGTGACAATGGTGTTTGTAG	genome	1	926	38	8334	5	0.000599952	0.000599952	41.94036225	44.22391738
L1	L1	liver	RNA labelling group	18_TTGCTGTGATGACTATCTTAGGACACCTTTGGATTAACCGTGAAATCAAACAAGTGCTGAGC	genome	1	942	38	16956	33	0.001946214	0.001946214	42.66503374	44.98804554
L1	L1	liver	RNA labelling group	19_GTAACAGCAACTCCATGTGGAA	genome	1	937	38	3748	3	0.000800427	0.000800427	42.4385739	44.74925549
L1	L1	liver	RNA labelling group	2_ATGTGTGATGACACAACTTTTTTCCCCATCAGATCGACCATGTTGATCACATTCTTTTAAGCCAGTATGTCTGACA	genome	1	935	38	24310	50	0.002056767	0.002056767	42.34798997	44.65373947
L1	L1	liver	RNA labelling group	2_GCCAGTGATGCTTAGGAATTTCTTCACCTGAATCAACTATGTGGTCACACTGTTGTCTGAGGCAA	genome	1	932	38	18640	63	0.003379828	0.003379828	42.21211406	44.51046544
L1	L1	liver	RNA labelling group	2_TTGCAATGATGACTTATATATCTGTCAATCCCCTGAGAGATCACTGACGACTCCATGTGTCTGAGCA	genome	1	942	38	18840	17	0.000902335	0.000902335	42.66503374	44.98804554
L1	L1	liver	RNA labelling group	4_CTCGGTGATGAGAACTTTGTCCAGTTCTGCTGCTGATCTCTTAAGTGAGGATGAAGTTATCTGAGG	genome	1	930	38	20460	38	0.001857283	0.001857283	42.12153013	44.41494942
L1	L1	liver	RNA labelling group	9_GCTGCGATCTATTGAAAGTCAGCNCTCGACACAAGGGTTTGT	genome	1	947	38	10417	12	0.001151963	0.001151963	42.89149358	45.22683559
L1	L1	liver	RNA labelling group	1_TGCATGATGACGAACAAATACTGACTACCTGAAGATCTTATTAGCTCTATCTGATG	genome	1	902	37	15334	34	0.002217295	0.002217295	40.85335503	43.07772514
L1	L1	liver	RNA labelling group	1_TGTAAACATCCTCGACTGGAAGA	genome	1	921	37	4605	5	0.001085776	0.001085776	41.71390241	43.98512733
L1	L1	liver	RNA labelling group	1_TGTAAACATCCTCGACTGGAAGCTAT	genome	1	912	37	6384	41	0.006422306	0.006422306	41.3062747	43.55530524
L1	L1	liver	RNA labelling group	11_AATTTCGGTTGGGAAAAAAAAAAAAAAAAA	genome	1	918	37	4590	23	0.005010893	0.005010893	41.57802651	43.8418533
L1	L1	liver	RNA labelling group	11_GAAAATGATGATTGGAGCTTGCATGAT	genome	1	920	37	7360	3	0.000407609	0.000407609	41.66861045	43.93736932
L1	L1	liver	RNA labelling group	13_CTCGCTGCGATCTATTGAAAGTCAGCCCTCGACACAAGGGTTT	genome	1	912	37	10032	5	0.000498405	0.000498405	41.3062747	43.55530524
L1	L1	liver	RNA labelling group	19_GTTCGGCTGATGATTGCTGTTGAGACTTGGAAATCTGATT	genome	1	902	37	13530	4	0.000295639	0.000295639	40.85335503	43.07772514
L1	L1	liver	RNA labelling group	6_CCAGCCTGGGCTACACATTTTT	genome	1	908	37	6356	26	0.004090623	0.004090623	41.12510683	43.3642732
L1	L1	liver	RNA labelling group	8_GGGAAATGATGATGCCTGTGACTGCTGACAAGACTCTGATGTCTGTTGTATTCGTACTGGCTGATCCTG	genome	1	911	37	20042	193	0.009629777	0.008104299	41.26098274	43.50754723
L1	L1	liver	RNA labelling group	Mus musculus tRNA-Ala (TGC) (tRNA-Ala-TGC-4-1, tRNA-Ala-TGC-4-2, tRNA-Ala-TGC-7-1, tRNA-Ala-TGC-7-2)	tRNA	1	908	37	3632	0	0	0	41.12510683	43.3642732
L1	L1	liver	RNA labelling group	Mus musculus tRNA-Lys (TTT) (tRNA-Lys-TTT-1 1 to 6)	tRNA	3	920	37	3860	23	0.005958549	0.002777778	41.66861045	43.93736932
L1	L1	liver	RNA labelling group	NA_ATTTAACTGTGATAAACTACCG	unmapped	1	910	37	6370	2	0.000313972	0.000313972	41.21569077	43.45978922
L1	L1	liver	RNA labelling group	NA_TCCCTGTGGTCTAGTGGTTAGGATTCGG	unmapped	1	902	37	9020	237	0.026274945	0.026274945	40.85335503	43.07772514
L1	L1	liver	RNA labelling group	NA_TGGAGTGTGACAATGGTGTTTGATTT	unmapped	1	921	37	10131	58	0.005725002	0.005725002	41.71390241	43.98512733
L1	L1	liver	RNA labelling group	NA_TGTGTTTGATCTGCGCGAGA	unmapped	1	909	37	6363	10	0.001571586	0.001571586	41.1703988	43.41203121
L1	L1	liver	RNA labelling group	NA_TTCCCGGGCGGCGCACCA	unmapped	1	912	37	1824	55	0.030153509	0.030153509	41.3062747	43.55530524
L1	L1	liver	RNA labelling group	>ENSMUST00000206223.2|ENSMUSG00000039257.12|OTTMUSG00000049457.3|OTTMUST00000142612.2|Vstm2b-204|Vstm2b|599|UTR5:1-36|CDS:37-599|	pctranscripts	1	891	36	1782	1	0.000561167	0.000561167	40.35514338	42.55238703
L1	L1	liver	RNA labelling group	1_TAGTAGATTCTGAATAAACCCAGAAGAGAGTACCA	genome	1	879	36	6153	206	0.033479603	0.033479603	39.81163976	41.9792909
L1	L1	liver	RNA labelling group	13_TGAGGTAGTAGGTTGTATAGTTTTT	genome	1	889	36	10668	40	0.003749531	0.003749531	40.26455944	42.45687101
L1	L1	liver	RNA labelling group	15_TGTAAACATCCCCGACTGGAAGCA	genome	1	884	36	3536	0	0	0	40.0380996	42.21808096
L1	L1	liver	RNA labelling group	15_TGTAAACATCCCCGACTGGAAGCTTTT	genome	1	896	36	7168	80	0.011160714	0.011160714	40.58160322	42.79117708
L1	L1	liver	RNA labelling group	2_ATCCCAGCGGTGCCTCCA	genome	1	894	36	2682	46	0.01715138	0.01715138	40.49101928	42.69566106
L1	L1	liver	RNA labelling group	9_CCAGGCGGCCCGGGTTCGACTCCCGGTGTGGGAACCA	genome	1	883	36	4415	1	0.000226501	0.000226501	39.99280764	42.17032294
L1	L1	liver	RNA labelling group	Mus musculus (house mouse) mmu-miR-186-5p	miRNA	2	899	36	6963	4	0.000574465	0.000288018	40.71747912	42.93445111
L1	L1	liver	RNA labelling group	Mus musculus (house mouse) nuclear encoded rRNA 5S 114	rRNA	2	878	36	3512	5	0.00142369	0.000711845	39.7663478	41.93153289
L1	L1	liver	RNA labelling group	NA_AAAATGACCCAGAGCGCTGCCG	unmapped	1	886	36	1772	0	0	0	40.12868354	42.31359698
L1	L1	liver	RNA labelling group	NA_AATTTCGGTTGGGAAAAAAAAAAAAAAA	unmapped	1	888	36	4440	32	0.007207207	0.007207207	40.21926747	42.409113
L1	L1	liver	RNA labelling group	NA_CGACTCTTAGCGGTGGATCACTCGGCTCGTGCGTCGAT	unmapped	1	892	36	8920	11	0.001233184	0.001233184	40.40043535	42.60014504
L1	L1	liver	RNA labelling group	NA_CGTGGCCGGGGGACTGTTG	unmapped	1	885	36	3540	0	0	0	40.08339157	42.26583897
L1	L1	liver	RNA labelling group	NA_GAAACCCAGCGGGCCGACTTCC	unmapped	1	895	36	1790	2	0.001117318	0.001117318	40.53631125	42.74341907
L1	L1	liver	RNA labelling group	>ENSMUST00000120540.2|ENSMUSG00000052562.16|OTTMUSG00000028431.1|OTTMUST00000070450.1|Slc22a30-203|Slc22a30|2598|UTR5:1-200|CDS:201-1517|UTR3:1518-2598|	pctranscripts	2	861	35	1944	1	0.000514403	0.00029036	38.99638434	41.11964672
L1	L1	liver	RNA labelling group	>ENSMUST00000213382.2|ENSMUSG00000034863.10|OTTMUSG00000062157.2|OTTMUST00000152735.1|Ano8-204|Ano8|3785|UTR5:1-104|CDS:105-3419|UTR3:3420-3785|	pctranscripts	2	855	35	2284	1	0.000437828	0.000194932	38.72463253	40.83309866
L1	L1	liver	RNA labelling group	10_TCACGCGGGAGACCGGGGTTCAATTCCCCGACGGGGAGCCA	genome	1	861	35	4305	56	0.01300813	0.01300813	38.99638434	41.11964672
L1	L1	liver	RNA labelling group	11_TGCGTTCGCGCTCTCCCCTG	genome	1	868	35	5208	47	0.009024578	0.009024578	39.31342812	41.45395279
L1	L1	liver	RNA labelling group	11_TGCTGTGATGAGATGACTAAGTAGGAAGTGCCGTCAGAGTCGATAACTGACGATAACTGCTCCAGGCTGACT	genome	1	859	35	14603	40	0.002739163	0.002739163	38.90580041	41.0241307
L1	L1	liver	RNA labelling group	13_TCACATTGCCAGGGATTACCACT	genome	1	860	35	5160	6	0.001162791	0.001162791	38.95109237	41.07188871
L1	L1	liver	RNA labelling group	18_GTGGAGTGTGACAATGGTGTTTG	genome	1	853	35	6824	4	0.000586166	0.000586166	38.6340486	40.73758264
L1	L1	liver	RNA labelling group	2_AGCAGCATTGTACAGGGCTATGAA	genome	1	859	35	4295	0	0	0	38.90580041	41.0241307
L1	L1	liver	RNA labelling group	2_CATTATTACTTTTGGTACGCGT	genome	1	859	35	8590	3	0.000349243	0.000349243	38.90580041	41.0241307
L1	L1	liver	RNA labelling group	2_CGTACCGTGAGTAATAATGCGA	genome	1	867	35	4335	0	0	0	39.26813615	41.40619478
L1	L1	liver	RNA labelling group	2_TGCAATGATGTCAATCTTTGACTGAAGTGACCTTGAAGTGCAATTACTGAGCTTTTTAACCCTGAGCA	genome	1	874	35	19228	8	0.00041606	0.00041606	39.58517992	41.74050085
L1	L1	liver	RNA labelling group	4_CGCGGATGATGACACCTGGGTATGCTGCACACTCCCGACTGCGTCGTGGGGAAGCCAACCTTGGAGAGCTGAGC	genome	1	865	35	11245	107	0.00951534	0.00951534	39.17755221	41.31067876
L1	L1	liver	RNA labelling group	5_CGATCCCCGGCATCTCCACCA	genome	1	864	35	2592	92	0.035493827	0.035493827	39.13226025	41.26292075
L1	L1	liver	RNA labelling group	7_CGTCTGTGATGTTCTGCTATTACCTACATTGTTTGAGCCTCATGAAAACCCCACTGGCTGAGA	genome	1	854	35	17080	7	0.000409836	0.000409836	38.67934057	40.78534065
L1	L1	liver	RNA labelling group	9_AGAGCAGCTCCCTCGCTGCGATCTATTGAAAGTCAGCCCTCGACACAAGGGTTTGT	genome	1	855	35	11115	8	0.000719748	0.000719748	38.72463253	40.83309866
L1	L1	liver	RNA labelling group	MU069435.1_GATCTATTGAAAGTCAGCCCTCGACACAAGGGTTTGT	genome	1	854	35	8540	4	0.000468384	0.000468384	38.67934057	40.78534065
L1	L1	liver	RNA labelling group	MU069435.1_GCTGCGATCTATTGAAAGTCAGCGCTCGACACAAGGGTTTG	genome	1	852	35	8520	13	0.001525822	0.001525822	38.58875663	40.68982463
L1	L1	liver	RNA labelling group	MU069435.1_TTCTGGGTCGGGGTTTCGTACGTAGCAGAGCAGCTCCCTCGCTGCGATCTATTGAAAGTCAGCCCTCGACACAAGGGTTTGT	genome	1	854	35	18788	19	0.001011284	0.001011284	38.67934057	40.78534065
L1	L1	liver	RNA labelling group	NA_AATAACGCCGGAACATTAGTG	unmapped	1	870	35	3480	1	0.000287356	0.000287356	39.40401205	41.54946881
L1	L1	liver	RNA labelling group	NA_ACCGCCGCGGCCCGGGTTCGTTTCCCGGTCAGGGAACCA	unmapped	1	866	35	5196	8	0.001539646	0.001539646	39.22284418	41.35843677
L1	L1	liver	RNA labelling group	NA_ACTCTTAGCGGTGGATCACTCGGCTCGTGCGTCGATGAAGAACGCAGCTAGCTGCGAGAATTAATGTGAATTGCAGGACA	unmapped	1	850	35	15300	20	0.00130719	0.00130719	38.4981727	40.59430861
L1	L1	liver	RNA labelling group	NA_ACTGGGCGTGGAGCATCTG	unmapped	1	852	35	3408	1	0.000293427	0.000293427	38.58875663	40.68982463
L1	L1	liver	RNA labelling group	NA_TCTGGAGCCGGTGAGCGTGGG	unmapped	1	867	35	3468	1	0.000288351	0.000288351	39.26813615	41.40619478
L1	L1	liver	RNA labelling group	>ENSMUST00000047737.10|ENSMUSG00000041515.11|OTTMUSG00000033858.6|OTTMUST00000085321.1|Irf8-201|Irf8|2847|UTR5:1-53|CDS:54-1328|UTR3:1329-2847|	pctranscripts	2	842	34	2187	3	0.001371742	0.000791766	38.13583695	40.21224453
L1	L1	liver	RNA labelling group	1_CCCATGATGGTATGAGAGTAGTGGACAGAAGGGATTTCTGAAAAACACTTTTCTGAGG	genome	1	838	34	12570	4	0.000318218	0.000318218	37.95466908	40.02121249
L1	L1	liver	RNA labelling group	1_TGTAAACATCCTCGACTGGAAGCA	genome	1	834	34	4170	0	0	0	37.77350121	39.83018045
L1	L1	liver	RNA labelling group	10_CACGCGGGAGACCGGGGTTCAATTCCCCGACGGGGAGCCA	genome	1	849	34	3396	27	0.00795053	0.00795053	38.45288073	40.5465506
L1	L1	liver	RNA labelling group	11_ACATCCTGGTTGCTCCTATCTGATT	genome	1	843	34	8430	7	0.000830368	0.000830368	38.18112892	40.26000254
L1	L1	liver	RNA labelling group	18_ACTGGACTTGGAGTCAGAAGGCT	genome	1	834	34	4170	17	0.004076739	0.004076739	37.77350121	39.83018045
L1	L1	liver	RNA labelling group	18_TAGATGTGTAGAGAAATGATAACTGAGCA	genome	1	846	34	5922	9	0.001519757	0.001519757	38.31700482	40.40327657
L1	L1	liver	RNA labelling group	18_TGGAGTGTGACAGTGGTGTTTGT	genome	1	837	34	7533	13	0.00172574	0.00172574	37.90937711	39.97345448
L1	L1	liver	RNA labelling group	18_TTGGAGTGTGACAATGGTGTTTG	genome	1	843	34	7587	48	0.006326611	0.006326611	38.18112892	40.26000254
L1	L1	liver	RNA labelling group	2_TGGAAAGGATGAACGAACTTGGCCTGACCTTCAGAAATGGAGGCAATACAACTGATTTAATGAGCCTGATCC	genome	1	831	34	13296	41	0.003083634	0.003083634	37.63762531	39.68690642
L1	L1	liver	RNA labelling group	8_CTGACTTGATGAAAGTACTTTTGAACCCTTTTCCATCTGATG	genome	1	837	34	13392	11	0.000821386	0.000821386	37.90937711	39.97345448
L1	L1	liver	RNA labelling group	8_TCCTGTACTGAGCTGCCCCGAGA	genome	1	843	34	4215	5	0.00118624	0.00118624	38.18112892	40.26000254
L1	L1	liver	RNA labelling group	9_TAAACCATTCGTAGACGACCTGCTTC	genome	1	836	34	5852	16	0.002734108	0.002734108	37.86408515	39.92569647
L1	L1	liver	RNA labelling group	9_TGAGGTAGTAGGTTGTATAGTAT	genome	1	849	34	7641	10	0.001308729	0.001308729	38.45288073	40.5465506
L1	L1	liver	RNA labelling group	9_TGAGGTAGTAGTTTGTACAGTTAA	genome	1	834	34	7506	6	0.000799361	0.000799361	37.77350121	39.83018045
L1	L1	liver	RNA labelling group	MT_CTAATCCTAGCCCTAGCCCTACAC	genome	1	826	34	4130	1	0.000242131	0.000242131	37.41116547	39.44811637
L1	L1	liver	RNA labelling group	Mus musculus (house mouse) mmu-let-7c-2-3p	miRNA	1	835	34	8350	21	0.00251497	0.002038369	37.81879318	39.87793846
L1	L1	liver	RNA labelling group	Mus musculus (house mouse) nuclear encoded rRNA 5S 127	rRNA	2	847	34	2769	2	0.000722282	0.000393546	38.36229679	40.45103458
L1	L1	liver	RNA labelling group	NA_ACATTGATCATCGACACTTCGAACGCACTTGCGGCCCCGGGT	unmapped	1	842	34	7578	1	0.000131961	0.000131961	38.13583695	40.21224453
L1	L1	liver	RNA labelling group	NA_ACGACTCTTAGCGGTGGATCACTCGGCTCGTGCG	unmapped	1	826	34	6608	27	0.004085956	0.004085956	37.41116547	39.44811637
L1	L1	liver	RNA labelling group	NA_AGAAACGTGGCTGGCCTGGT	unmapped	1	839	34	3356	0	0	0	37.99996105	40.0689705
L1	L1	liver	RNA labelling group	NA_AGTAGGTTGAGGCCGTTGAGC	unmapped	1	843	34	4215	0	0	0	38.18112892	40.26000254
L1	L1	liver	RNA labelling group	NA_CGACTCTTAGCGGTGGATCA	unmapped	1	832	34	4160	44	0.010576923	0.010576923	37.68291727	39.73466443
L1	L1	liver	RNA labelling group	NA_CGAGGGCGTGCAAGATTCCG	unmapped	1	847	34	2541	0	0	0	38.36229679	40.45103458
L1	L1	liver	RNA labelling group	NA_CGCGACCTCAGATCAGACGTGGCGACCCGCTGAATTTAAG	unmapped	1	841	34	5887	8	0.001358926	0.001358926	38.09054498	40.16448652
L1	L1	liver	RNA labelling group	NA_GATACCCGTCGCCGCGCTCTCCCTCTCCCCCCGTCCGCCTCCCGGGCGGGCGTT	unmapped	1	843	34	8430	30	0.003558719	0.003558719	38.18112892	40.26000254
L1	L1	liver	RNA labelling group	NA_GGAGTGTGACAATGGTGTTAA	unmapped	1	846	34	5076	6	0.001182033	0.001182033	38.31700482	40.40327657
L1	L1	liver	RNA labelling group	NA_TCAGCGGCGGCACTTCCATACT	unmapped	1	834	34	4170	7	0.001678657	0.001678657	37.77350121	39.83018045
L1	L1	liver	RNA labelling group	NA_TGCGGTTGCTGGCGCCTATATC	unmapped	1	847	34	5929	1	0.000168663	0.000168663	38.36229679	40.45103458
L1	L1	liver	RNA labelling group	1_GTAAACATCCTCGACTGGAAGCTT	genome	1	823	33	4938	83	0.016808424	0.016808424	37.27528956	39.30484234
L1	L1	liver	RNA labelling group	1_TGTAAACATCCTCGACTGGAAGCTTTT	genome	1	818	33	7362	67	0.009100788	0.009100788	37.04882972	39.06605229
L1	L1	liver	RNA labelling group	13_CGATCCCCGGCATCTCCAGTTCCTTTTT	genome	1	808	33	8080	106	0.013118812	0.013118812	36.59591004	38.58847219
L1	L1	liver	RNA labelling group	15_CTAGACTGAGGCTCCTTGAGGA	genome	1	809	33	4045	44	0.010877627	0.010877627	36.64120201	38.6362302
L1	L1	liver	RNA labelling group	19_AGGGAGGGAACGCAGTCTGAGTGGA	genome	1	808	33	2424	8	0.00330033	0.00330033	36.59591004	38.58847219
L1	L1	liver	RNA labelling group	19_CCAGTGGGGCTGCTGTTATCTGT	genome	1	822	33	6576	37	0.005626521	0.005626521	37.22999759	39.25708433
L1	L1	liver	RNA labelling group	3_GGTCAATGATGTGTTGGCATGTATTATCTGAATTCGCTGATGTG	genome	1	804	33	13668	17	0.001243781	0.001243781	36.41474217	38.39744014
L1	L1	liver	RNA labelling group	Mus musculus (house mouse) tRNA-Leu (CAG)	tRNA	2	803	33	4703	3	0.000637891	0.000266856	36.36945021	38.34968213
L1	L1	liver	RNA labelling group	Mus musculus predicted gene, 36738 (Gm36738)	lncRNA	2	819	33	819	29	0.035409035	0.017704518	37.09412169	39.1138103
L1	L1	liver	RNA labelling group	Mus musculus tRNA-Gly (CCC) (tRNA-Gly-CCC-1-1, tRNA-Gly-CCC-2-1, tRNA-Gly-CCC-2-2)	tRNA	2	812	33	8932	3	0.000335871	0.000167936	36.77707792	38.77950423
L1	L1	liver	RNA labelling group	NA_AAAAACCGCTGGGTGATCTGG	unmapped	1	821	33	3284	1	0.000304507	0.000304507	37.18470563	39.20932632
L1	L1	liver	RNA labelling group	NA_GCAGCGCTCTGGGTCATTTTCG	unmapped	1	823	33	5761	7	0.001215067	0.001215067	37.27528956	39.30484234
L1	L1	liver	RNA labelling group	NA_TATTGCACTTGTCCCGGCCTGTAAT	unmapped	1	804	33	7236	5	0.000690989	0.000690989	36.41474217	38.39744014
L1	L1	liver	RNA labelling group	NA_TCGAGCCCCAGTGGAACCACCA	unmapped	1	820	33	1640	0	0	0	37.13941366	39.16156831
L1	L1	liver	RNA labelling group	1_TCAAGTAATTCAGGATAGGTTT	genome	1	792	32	6336	43	0.006786616	0.006786616	35.87123856	37.82434402
L1	L1	liver	RNA labelling group	1_TCCCAGCGGTGCCTCCA	genome	1	789	32	2367	3	0.001267427	0.001267427	35.73536266	37.68106999
L1	L1	liver	RNA labelling group	10_CCGCCGCGGCCCGGGTTCGATTCCCGGTCAGGGAACCA	genome	1	790	32	3950	14	0.003544304	0.003544304	35.78065462	37.728828
L1	L1	liver	RNA labelling group	10_GAGTTATGATGTGTAAATCCTATTCCATTGCTGAAATGCAGTGTGGAACATAATGAACTGAACTCT	genome	1	785	32	16485	100	0.006066121	0.006066121	35.55419478	37.49003795
L1	L1	liver	RNA labelling group	11_ACAGTGATGACCACAACATGCCATCTGAGTTGCTTTGCTGAAATCCAGAGGCTGTTTCTGAGC	genome	1	794	32	13498	44	0.003259742	0.003259742	35.96182249	37.91986004
L1	L1	liver	RNA labelling group	11_CACGAGGACGAGACGTAGCG	genome	1	798	32	798	0	0	0	36.14299037	38.11089208
L1	L1	liver	RNA labelling group	13_TCGCTGCGATCTATTGAAAGTCAGCCCTCGACACAAGGGTTTGA	genome	1	800	32	8800	7	0.000795455	0.000795455	36.2335743	38.2064081
L1	L1	liver	RNA labelling group	15_TGTAAACATCCCCGACTGGAAGCTA	genome	1	789	32	3945	23	0.005830165	0.005830165	35.73536266	37.68106999
L1	L1	liver	RNA labelling group	17_TGAGAGTGATGATTTCACAGACTAGAGTCTCTGACGCTGTCCTTGATGTCAGCTATAAATCTGACTCA	genome	1	789	32	16569	50	0.003017684	0.003017684	35.73536266	37.68106999
L1	L1	liver	RNA labelling group	19_TTGCAATGATGTCATCTTACTACTGAA	genome	1	791	32	7910	69	0.008723135	0.008723135	35.82594659	37.77658601
L1	L1	liver	RNA labelling group	4_GTAAACATCCTTGACTGGAAGCT	genome	1	794	32	4764	73	0.015323258	0.015323258	35.96182249	37.91986004
L1	L1	liver	RNA labelling group	9_CTCGCTGCGATCTATTGAAAGTCAGCCCTCGACACAA	genome	1	787	32	6296	5	0.000794155	0.000794155	35.64477872	37.58555397
L1	L1	liver	RNA labelling group	9_GTCTGATGATGAGCCCATTGCCCGGAGCTCTTGTGATGCTGGCTTCAAAGTAAACGCTCTGAAG	genome	1	777	32	13209	33	0.002498297	0.002498297	35.19185904	37.10797387
L1	L1	liver	RNA labelling group	Mus musculus (house mouse) mitochondrially encoded tRNA serine 1	tRNA	1	792	32	7128	2	0.000280584	0.000280584	35.87123856	37.82434402
L1	L1	liver	RNA labelling group	Mus musculus (house mouse) mmu-miR-128-3p	miRNA	1	779	32	5453	6	0.001100312	0.001100312	35.28244298	37.20348989
L1	L1	liver	RNA labelling group	Mus musculus tRNA-Arg (TCT) (tRNA-Arg-TCT-1-1, tRNA-Arg-TCT-5-1)	tRNA	1	780	32	3120	4	0.001282051	0.001282051	35.32773494	37.2512479
L1	L1	liver	RNA labelling group	NA_ACGCCTGTCTGAGCGTCGCTT	unmapped	1	776	32	4656	7	0.001503436	0.001503436	35.14656707	37.06021586
L1	L1	liver	RNA labelling group	NA_CGGCCCCGGGTTCCTCCCGGGGCTACGCCTGTCTGAGCGTCGCT	unmapped	1	786	32	7074	20	0.002827255	0.002827255	35.59948675	37.53779596
L1	L1	liver	RNA labelling group	NA_TCTGTATTAACGAAGCGCTGG	unmapped	1	792	32	4752	6	0.001262626	0.001262626	35.87123856	37.82434402
L1	L1	liver	RNA labelling group	NA_TGATCGCGTCGCGGTGGAAGAA	unmapped	1	783	32	3132	7	0.002234994	0.002234994	35.46361085	37.39452193
L1	L1	liver	RNA labelling group	NA_TGGAGTGTGACAATGGTGTTTTAA	unmapped	1	782	32	7038	31	0.00440466	0.00440466	35.41831888	37.34676392
L1	L1	liver	RNA labelling group	NA_TGGAGTGTGACAATGGTTTG	unmapped	1	794	32	5558	167	0.030046779	0.030046779	35.96182249	37.91986004
L1	L1	liver	RNA labelling group	1_TAAACATCCTCGACTGGAAGCT	genome	1	772	31	3860	9	0.002331606	0.002331606	34.9653992	36.86918382
L1	L1	liver	RNA labelling group	1_TGTAAACATCCTCGACTGGAAGCTA	genome	1	771	31	4626	20	0.00432339	0.00432339	34.92010723	36.82142581
L1	L1	liver	RNA labelling group	10_TTCGTTTCCCGGCCAATGCACCA	genome	1	758	31	4548	4	0.000879507	0.000879507	34.33131165	36.20057168
L1	L1	liver	RNA labelling group	11_ATCCGGGTGCCCCCTCCA	genome	1	752	31	2256	2	0.000886525	0.000886525	34.05955984	35.91402362
L1	L1	liver	RNA labelling group	11_GAGCAATGATGACCCCAACATGCCATCTGAGTGGCTTTGCTGAAATCCAGAGGCTGTTTCTGAGCTGT	genome	1	756	31	13608	117	0.008597884	0.008597884	34.24072772	36.10505566
L1	L1	liver	RNA labelling group	12_ATAATTTGTGGTAGTGGGGGACTGCGTTCGCGCTCTCCCCTG	genome	1	763	31	9919	23	0.002318782	0.002318782	34.55777149	36.43936173
L1	L1	liver	RNA labelling group	17_CTCTTAGATCGATGTGGTGCTCCGGAGTTCTCTTCGGGCCAGGGCCTAAGCCGCGCCAG	genome	1	759	31	10626	24	0.002258611	0.002258611	34.37660362	36.24832969
L1	L1	liver	RNA labelling group	18_CAATGAACACTCTGACCA	genome	1	760	31	2280	1	0.000438596	0.000438596	34.42189559	36.2960877
L1	L1	liver	RNA labelling group	18_TGGAGTGTGACAATGGTGTTTGTN	genome	1	755	31	6795	28	0.004120677	0.004120677	34.19543575	36.05729765
L1	L1	liver	RNA labelling group	19_CTGACCTATGAATTGACAGCCAAA	genome	1	755	31	3775	3	0.000794702	0.000794702	34.19543575	36.05729765
L1	L1	liver	RNA labelling group	19_GCAATGATGTCATCTTACTACTGAAA	genome	1	758	31	6064	2	0.000329815	0.000329815	34.33131165	36.20057168
L1	L1	liver	RNA labelling group	19_TTTCTATGATGAATCAAACTAGCTCACTATGACTGCTAATGAAAACACAGGAACACCTGAGAA	genome	1	760	31	11400	32	0.002807018	0.002807018	34.42189559	36.2960877
L1	L1	liver	RNA labelling group	5_ATAGTCGGCATTGGCAATTTTTGACAGTCTCTACGGAGACTG	genome	1	756	31	9828	74	0.007529508	0.007529508	34.24072772	36.10505566
L1	L1	liver	RNA labelling group	5_GACTCTTAGCGGTGGAT	genome	1	762	31	3810	2	0.000524934	0.000524934	34.51247952	36.39160372
L1	L1	liver	RNA labelling group	9_AACGGAATCCCAAAAGCAGCTG	genome	1	772	31	1544	0	0	0	34.9653992	36.86918382
L1	L1	liver	RNA labelling group	MU069435.1_AGCTCCCTCGCTGCGATCTATTGAAAGTCAGCGCTCGACACAAGGGTTTGT	genome	1	759	31	9867	24	0.00243235	0.00243235	34.37660362	36.24832969
L1	L1	liver	RNA labelling group	Mus musculus Mir22 host gene (Mir22hg)	lncRNA	2	759	31	4248	22	0.005178908	0.002437418	34.37660362	36.24832969
L1	L1	liver	RNA labelling group	Mus musculus RIKEN cDNA D030028A08 gene (D030028A08Rik)	lncRNA	1	754	31	2262	2	0.000884173	0.000884173	34.15014378	36.00953964
L1	L1	liver	RNA labelling group	Mus musculus tRNA-Cys (GCA) (tRNA-Cys-GCA-2-1, tRNA-Cys-GCA-3-1)	tRNA	2	761	31	6849	21	0.003066141	0.001533071	34.46718755	36.34384571
L1	L1	liver	RNA labelling group	NA_ATAACACTGCGGCCAACTTACT	unmapped	1	758	31	3790	2	0.000527704	0.000527704	34.33131165	36.20057168
L1	L1	liver	RNA labelling group	NA_CGACTCTTAGCGGTGGATCACT	unmapped	1	775	31	4650	16	0.00344086	0.00344086	35.1012751	37.01245785
L1	L1	liver	RNA labelling group	NA_GACTCTTAGCGGTGGATCACTCGGC	unmapped	1	771	31	4626	11	0.002377864	0.002377864	34.92010723	36.82142581
L1	L1	liver	RNA labelling group	NA_GCACTTGCGGCCCCGGGTTCCTCCCGGGGCTACGCCTGTCTGAGCGTCGCT	unmapped	1	773	31	8503	19	0.002234505	0.002234505	35.01069117	36.91694183
L1	L1	liver	RNA labelling group	>ENSMUST00000028801.8|ENSMUSG00000027329.10|OTTMUSG00000015912.1|OTTMUST00000037801.1|Spef1-201|Spef1|2328|UTR5:1-201|CDS:202-906|UTR3:907-2328|	pctranscripts	1	735	30	1470	1	0.000680272	0.000680272	33.28959639	35.10213745
L1	L1	liver	RNA labelling group	10_CTGTCTGAGCGTCGCTT	genome	1	728	30	4368	56	0.012820513	0.012820513	32.97255261	34.76783137
L1	L1	liver	RNA labelling group	10_TTGCATGATGACTTGAATTGTCGGATACCCCTTCACCCCGTTCATGGGTGAGAAACAGCTAGTCTGAC	genome	1	746	30	14174	8	0.000564414	0.000564414	33.78780804	35.62747556
L1	L1	liver	RNA labelling group	13_CGGGAGACCGGGGTTCGATTCCCCGACGGGGAGCCA	genome	1	738	30	2952	2	0.000677507	0.000677507	33.42547229	35.24541148
L1	L1	liver	RNA labelling group	13_TCGTTTCCCGGCCAATGCACCA	genome	1	735	30	3675	2	0.000544218	0.000544218	33.28959639	35.10213745
L1	L1	liver	RNA labelling group	18_CTGGACTTGGAGTCAGAAGGC	genome	1	741	30	2964	8	0.002699055	0.002699055	33.5613482	35.38868551
L1	L1	liver	RNA labelling group	18_CTGGAGTGTGACAATGGTGTTTGT	genome	1	748	30	6732	2	0.000297089	0.000297089	33.87839197	35.72299158
L1	L1	liver	RNA labelling group	18_TGCCAATGATGACATGACCACTGCGCAATCTGAGT	genome	1	748	30	5984	4	0.000668449	0.000668449	33.87839197	35.72299158
L1	L1	liver	RNA labelling group	18_TGCCAATGATGACATGACCACTGCGCAATCTGAGTTCTGGGAACCAGGTGATGGAGTGTGCTGAGAACACTGAGGCC	genome	1	741	30	11856	46	0.003879892	0.003879892	33.5613482	35.38868551
L1	L1	liver	RNA labelling group	19_TACGGGGATGATATGAAAACTGAACTCTCTCTTTCTGATGGTTTAGTGGAGAAAACAAAAATTCTCTGAGTAG	genome	1	748	30	16456	75	0.004557608	0.004557608	33.87839197	35.72299158
L1	L1	liver	RNA labelling group	19_TGCAATGATGTCATCTTACTACTGAA	genome	1	751	30	6759	1	0.000147951	0.000147951	34.01426788	35.86626561
L1	L1	liver	RNA labelling group	2_GTAAATGATGAACTCACTTTTTTCCCCGTCATATCGACAGTGCTGATGTTTTAAAACATTTGCCAGTTTGTCCTGATA	genome	1	739	30	21431	67	0.003126312	0.003126312	33.47076426	35.29316949
L1	L1	liver	RNA labelling group	7_AAGGTAGATAGAACAGGTCTTGT	genome	1	732	30	4392	4	0.000910747	0.000910747	33.15372049	34.95886342
L1	L1	liver	RNA labelling group	9_TATTGAAAGTCAGCCCTCGACACAAGGGTTTGT	genome	1	748	30	6732	3	0.000445633	0.000445633	33.87839197	35.72299158
L1	L1	liver	RNA labelling group	MT_TCATGACCAATGAACACTCTGACCA	genome	1	745	30	3725	54	0.014496644	0.014496644	33.74251607	35.57971755
L1	L1	liver	RNA labelling group	MU069435.1_TCTGGGTCGGGGTTTCGTACGTAGCAGAGCAGCTCC	genome	1	747	30	6723	14	0.002082404	0.002082404	33.8331	35.67523357
L1	L1	liver	RNA labelling group	Mus musculus (house mouse) mmu-miR-152-3p	miRNA	1	730	30	3650	14	0.003835616	0.003835616	33.06313655	34.86334739
L1	L1	liver	RNA labelling group	Mus musculus (house mouse) nuclear encoded rRNA 5S 152	rRNA	1	749	30	2996	0	0	0	33.92368394	35.77074959
L1	L1	liver	RNA labelling group	NA_AATTTCGGTTGGGAAAAAAAAAAAAAA	unmapped	1	736	30	3680	6	0.001630435	0.001630435	33.33488836	35.14989546
L1	L1	liver	RNA labelling group	NA_CGACTCTTAGCGGTGGATCACTCGGCTCGT	unmapped	1	730	30	5840	15	0.002568493	0.002568493	33.06313655	34.86334739
L1	L1	liver	RNA labelling group	NA_CGGGTAACTGAAGGCATACG	unmapped	1	736	30	2208	0	0	0	33.33488836	35.14989546
L1	L1	liver	RNA labelling group	NA_GAAATTTCGGTTGGGAAAA	unmapped	1	750	30	3750	1	0.000266667	0.000266667	33.96897591	35.8185076
L1	L1	liver	RNA labelling group	NA_GAAATTTCGGTTGGGAAAAAAAAA	unmapped	1	734	30	3670	7	0.001907357	0.001907357	33.24430442	35.05437944
L1	L1	liver	RNA labelling group	NA_GCGGCCCCGGGTTCCTCCCGGGGCTACGCCTGTCTGAGCGTCGCT	unmapped	1	733	30	6597	4	0.000606336	0.000606336	33.19901245	35.00662143
L1	L1	liver	RNA labelling group	1_TTCAAGTAATTCAGGATAGGTA	genome	1	707	29	4949	20	0.00404122	0.00404122	32.02142129	33.76491316
L1	L1	liver	RNA labelling group	10_CGCGGCCCGGGTTCGATTCCCGGTCAGGGAACCA	genome	1	711	29	3555	26	0.007313643	0.007313643	32.20258916	33.9559452
L1	L1	liver	RNA labelling group	11_TGCTGTGATGAGATGACTAAGTAGGAAGTGCCGTCAGAGTCGATAACTGACGATAACTGCTCCTGGCTGAC	genome	1	721	29	12257	22	0.001794893	0.001794893	32.65550884	34.4335253
L1	L1	liver	RNA labelling group	15_ATCAATGATGTCCTAAAAAATAAATGTCTGAACATATGACTGCTATAATGATTTCAGCATTTAACTGAGA	genome	1	724	29	15928	15	0.000941738	0.000941738	32.79138474	34.57679933
L1	L1	liver	RNA labelling group	15_TCCTGCCGCGGTCGCCA	genome	1	718	29	2154	12	0.005571031	0.005571031	32.51963294	34.29025127
L1	L1	liver	RNA labelling group	16_CAGCCTGGGCTACACATTTTT	genome	1	713	29	4991	6	0.001202164	0.001202164	32.2931731	34.05146122
L1	L1	liver	RNA labelling group	17_TCTTAGATCGATGTGGTGCTCCGGAGTTCTCTTCGGGCCAGGGCCTAAGCCGCGCCAG	genome	1	720	29	10080	11	0.00109127	0.00109127	32.61021687	34.38576729
L1	L1	liver	RNA labelling group	18_AACGCCATTATCACACTAAATA	genome	1	711	29	3555	52	0.014627286	0.014627286	32.20258916	33.9559452
L1	L1	liver	RNA labelling group	18_CTGCGATGATGTCATATCTTAGGACACCTTTGGATTAATCATGAAAATAACTATCCTCTGAGCAG	genome	1	723	29	14460	199	0.013762102	0.013762102	32.74609278	34.52904132
L1	L1	liver	RNA labelling group	18_TAGAGTGTGACAATGGTGTTTGT	genome	1	716	29	6444	5	0.000775916	0.000775916	32.429049	34.19473525
L1	L1	liver	RNA labelling group	18_TGGAGTGTGACAATGATGTTTGT	genome	1	723	29	6507	16	0.00245889	0.00245889	32.74609278	34.52904132
L1	L1	liver	RNA labelling group	18_TGGAGTGTGACAATGGTGTTTGTTA	genome	1	722	29	7220	46	0.006371191	0.006371191	32.70080081	34.48128331
L1	L1	liver	RNA labelling group	19_GTGGTGTGCTAGTTAATTTTT	genome	1	708	29	7788	7	0.000898819	0.000898819	32.06671326	33.81267117
L1	L1	liver	RNA labelling group	6_CAGTGCACTACAGAACTTTGTC	genome	1	716	29	4296	3	0.000698324	0.000698324	32.429049	34.19473525
L1	L1	liver	RNA labelling group	6_TCCTGTCTGAGCGTCGCT	genome	1	702	29	4212	23	0.005460589	0.005460589	31.79496145	33.52612311
L1	L1	liver	RNA labelling group	9_CGATCTATTGAAAGTCAGCCCTCGACACAAGGGTTTGT	genome	1	716	29	7160	7	0.000977654	0.000977654	32.429049	34.19473525
L1	L1	liver	RNA labelling group	9_CGCTGCGATCTATTGAAAGTCAGCCCTCGACACAAGGGTTTGTAA	genome	1	718	29	7898	2	0.000253229	0.000253229	32.51963294	34.29025127
L1	L1	liver	RNA labelling group	9_CTCGCTGCGATCTATTGAAAGTCAGCGCTCGACACAAGGGTTTGTA	genome	1	713	29	8556	12	0.001402525	0.001402525	32.2931731	34.05146122
L1	L1	liver	RNA labelling group	9_GCTGCGATCTATTGAAAGTCAGCGCTCGACACAAGGGTTTGTA	genome	1	726	29	7986	3	0.000375657	0.000375657	32.88196868	34.67231535
L1	L1	liver	RNA labelling group	9_TCGCTGCGATCTATTGAAAGTCAGCCCTCGACACAAGGGTTTGTG	genome	1	717	29	8604	6	0.00069735	0.00069735	32.47434097	34.24249326
L1	L1	liver	RNA labelling group	9_TCGCTGCGATCTATTGAAAGTCANCGCTCGACACAAGGGTTTGT	genome	1	703	29	8436	7	0.000829777	0.000829777	31.84025342	33.57388112
L1	L1	liver	RNA labelling group	9_TCGCTGCGATCTATTGGAAGTCAGCCCTCGACACAAGGGTTTGT	genome	1	722	29	8664	6	0.000692521	0.000692521	32.70080081	34.48128331
L1	L1	liver	RNA labelling group	MT_AATCTGACAACAGGAAATAAACCTCCTTATTCACCCCA	genome	1	721	29	5768	3	0.000520111	0.000520111	32.65550884	34.4335253
L1	L1	liver	RNA labelling group	Mus musculus (house mouse) mmu-miR-10b-5p	miRNA	1	718	29	5026	5	0.000994827	0.000994827	32.51963294	34.29025127
L1	L1	liver	RNA labelling group	Mus musculus tRNA-Ala (TGC) (tRNA-Ala-TGC-6 1 to 4, tRNA-Ala-TGC-8-1)	tRNA	1	713	29	3565	2	0.00056101	0.00056101	32.2931731	34.05146122
L1	L1	liver	RNA labelling group	NA_AAAAAACCGCTGGGTGATCTGG	unmapped	1	723	29	2892	4	0.001383126	0.001383126	32.74609278	34.52904132
L1	L1	liver	RNA labelling group	NA_CGCGACCTCAGATCAG	unmapped	1	724	29	1448	0	0	0	32.79138474	34.57679933
L1	L1	liver	RNA labelling group	NA_GATGCCGCCGGAAGCGAGAAG	unmapped	1	713	29	713	0	0	0	32.2931731	34.05146122
L1	L1	liver	RNA labelling group	NA_TCGACTCCCGGTGTGGGAACCA	unmapped	1	725	29	2900	1	0.000344828	0.000344828	32.83667671	34.62455734
L1	L1	liver	RNA labelling group	NA_TGAGGTAGTAGGTTGTGTGGTAAT	unmapped	1	707	29	6363	5	0.000785793	0.000785793	32.02142129	33.76491316
L1	L1	liver	RNA labelling group	NA_TGGAGTGTGACAATGGTGTTTGAAAA	unmapped	1	721	29	5768	6	0.001040222	0.001040222	32.65550884	34.4335253
L1	L1	liver	RNA labelling group	X_AGCTACATCTGGCTACTGGGTCTCT	genome	1	722	29	5776	51	0.00882964	0.00882964	32.70080081	34.48128331
L1	L1	liver	RNA labelling group	>ENSMUST00000225868.2|ENSMUSG00000042167.7|OTTMUSG00000068313.1|OTTMUST00000165100.1|Tent2-205|Tent2|3081|UTR5:1-329|CDS:330-1772|UTR3:1773-3081|	pctranscripts	3	683	28	683	0	0	0	30.93441406	32.61872092
L1	L1	liver	RNA labelling group	1_CGCTGCGATCTATTGAAAGTCAGCCCTCGACACA	genome	1	700	28	4900	3	0.000612245	0.000612245	31.70437751	33.43060709
L1	L1	liver	RNA labelling group	1_TCGCTGCGATCTATTGAAAGTCAGCCCTCGACACAA	genome	1	693	28	5544	13	0.002344877	0.002344877	31.38733374	33.09630102
L1	L1	liver	RNA labelling group	13_ATCACATTGCCAGGGATTACCAT	genome	1	693	28	4158	1	0.0002405	0.0002405	31.38733374	33.09630102
L1	L1	liver	RNA labelling group	14_AGGTATGAGGAAAATATCGGACAGTCTGATTACCACTGAAGACTGATAAGATCCAACTCTGACC	genome	1	681	28	9534	23	0.002412419	0.002412419	30.84383012	32.5232049
L1	L1	liver	RNA labelling group	15_GAAAATGATGAATTCTGGGGCGCTGATTCATGTGACTTGAAAAAACGCCATCCATTTCCTGACT	genome	1	680	28	12240	59	0.004820261	0.004820261	30.79853816	32.47544689
L1	L1	liver	RNA labelling group	16_GCCCTCTTTCCGTGTGGATTTAAGAATTTT	genome	1	687	28	8931	4	0.000447878	0.000447878	31.11558193	32.80975296
L1	L1	liver	RNA labelling group	17_AGCCCGTGATGAATTAATTTCTGACACCTCGTATGAAA	genome	1	695	28	7645	8	0.001046436	0.001046436	31.47791767	33.19181704
L1	L1	liver	RNA labelling group	17_TGAGAGTGATGATTTCACAGACTAGAGTCTCTGACG	genome	1	679	28	6790	44	0.006480118	0.006480118	30.75324619	32.42768888
L1	L1	liver	RNA labelling group	18_GCTGTGATGACTATCTTAGGACACCTTTGGATTAACCGTGAAATCAAACAAGTGCTGAGCAA	genome	1	698	28	11168	33	0.002954871	0.001172439	31.61379358	33.33509107
L1	L1	liver	RNA labelling group	18_TGGAGTGTGACAATGGTGTTTGAGT	genome	1	690	28	6210	45	0.007246377	0.007246377	31.25145784	32.95302699
L1	L1	liver	RNA labelling group	18_TGGAGTGTGACGATGGTGTTTGT	genome	1	684	28	6156	33	0.005360624	0.005360624	30.97970603	32.66647893
L1	L1	liver	RNA labelling group	19_ATATATGATGACTTTCATAGAATCTCGTTCGGCTGATGATTGCTGTTGAGACTTGGAAATCTGATT	genome	1	685	28	17125	245	0.014306569	0.013548387	31.024998	32.71423694
L1	L1	liver	RNA labelling group	19_TGACCTATGAATTGACAGCCAGTT	genome	1	689	28	4823	55	0.011403691	0.011403691	31.20616587	32.90526898
L1	L1	liver	RNA labelling group	19_TGAGAACTGAATTCCATAGGCTGT	genome	1	697	28	4879	20	0.004099201	0.004099201	31.56850161	33.28733306
L1	L1	liver	RNA labelling group	5_CCTTCTGATCGAGGCCC	genome	1	694	28	2776	3	0.001080692	0.001080692	31.43262571	33.14405903
L1	L1	liver	RNA labelling group	9_AAGGGCTGGGTCGGTCGGGCTG	genome	1	689	28	2756	0	0	0	31.20616587	32.90526898
L1	L1	liver	RNA labelling group	9_ACTAATCCTAGCCCTAGCCCTAA	genome	1	697	28	3485	3	0.000860832	0.000860832	31.56850161	33.28733306
L1	L1	liver	RNA labelling group	9_CCTCGCTGCGATCTATTGAAAGTCAGCCCTCGACACAAGGGTTTG	genome	1	700	28	7700	6	0.000779221	0.000779221	31.70437751	33.43060709
L1	L1	liver	RNA labelling group	9_GACTCTTAGCGGTGGA	genome	1	678	28	2712	5	0.001843658	0.001843658	30.70795422	32.37993087
L1	L1	liver	RNA labelling group	9_TCCCTGAGACCCTAACTTGTGAT	genome	1	679	28	4753	4	0.000841574	0.000841574	30.75324619	32.42768888
L1	L1	liver	RNA labelling group	MU069435.1_AGGAGCCTCGGTTGGCCCCGGATAGCCGGGTCCCCGTC	genome	1	692	28	4152	2	0.000481696	0.000481696	31.34204177	33.04854301
L1	L1	liver	RNA labelling group	NA_AGAATAGTGTATGCGGCGACC	unmapped	1	701	28	2804	0	0	0	31.74966948	33.4783651
L1	L1	liver	RNA labelling group	NA_AGCGCACGGGGTCGGCGGCGATGTCGGC	unmapped	1	685	28	2055	0	0	0	31.024998	32.71423694
L1	L1	liver	RNA labelling group	NA_CCGATCAACTGGGTGCCAGCGT	unmapped	1	687	28	2748	2	0.000727802	0.000727802	31.11558193	32.80975296
L1	L1	liver	RNA labelling group	NA_GAAGGCGACTGGAGTGCCATGT	unmapped	1	678	28	2712	2	0.000737463	0.000737463	30.70795422	32.37993087
L1	L1	liver	RNA labelling group	NA_GGTGGTGTCGATGGTAGAACA	unmapped	1	691	28	3455	3	0.000868307	0.000868307	31.2967498	33.000785
L1	L1	liver	RNA labelling group	NA_TATTGCACTTGTCCCGGCCTGTATT	unmapped	1	688	28	6880	10	0.001453488	0.001453488	31.1608739	32.85751097
L1	L1	liver	RNA labelling group	NA_TTGCGGCGGCGGTGCTCAACGG	unmapped	1	700	28	2800	1	0.000357143	0.000357143	31.70437751	33.43060709
L1	L1	liver	RNA labelling group	>ENSMUST00000029433.9|ENSMUSG00000027843.14|OTTMUSG00000022455.4|OTTMUST00000053696.2|Ptpn22-201|Ptpn22|2743|UTR5:1-127|CDS:128-2536|UTR3:2537-2743|	pctranscripts	1	659	27	1977	2	0.001011634	0.001011634	29.84740683	31.47252868
L1	L1	liver	RNA labelling group	>ENSMUST00000037522.14|ENSMUSG00000040594.20|OTTMUSG00000005398.6|OTTMUST00000012035.2|Ranbp17-201|Ranbp17|3950|UTR5:1-11|CDS:12-1562|UTR3:1563-3950|	pctranscripts	1	655	27	3930	0	0	0	29.66623896	31.28149664
L1	L1	liver	RNA labelling group	>ENSMUST00000046972.14|ENSMUSG00000024491.17|OTTMUSG00000073534.1|-|Rbm27-201|Rbm27|6134|UTR5:1-181|CDS:182-3067|UTR3:3068-6134|	pctranscripts	1	657	27	3942	3	0.000761035	0.000761035	29.7568229	31.37701266
L1	L1	liver	RNA labelling group	1_AACTCTGATGAACAATCATGTCTTTCGCTCCTATCTGATG	genome	1	675	27	9450	35	0.003703704	0.003703704	30.57207832	32.23665684
L1	L1	liver	RNA labelling group	1_CCTGTCACGCGGGAGACCGGGGTTCGATTCCCCGACGGGGAGCCA	genome	1	676	27	4056	6	0.00147929	0.00147929	30.61737028	32.28441485
L1	L1	liver	RNA labelling group	13_TGAGGTAGTAGGTTGTATAGTTGT	genome	1	663	27	6630	59	0.008898944	0.008898944	30.0285747	31.66356072
L1	L1	liver	RNA labelling group	16_CTAAACCATTCGTAGACGACCTGCTTC	genome	1	670	27	4690	3	0.000639659	0.000639659	30.34561848	31.99786679
L1	L1	liver	RNA labelling group	19_GACCTATGAATTGACAGCCA	genome	1	658	27	2632	0	0	0	29.80211486	31.42477067
L1	L1	liver	RNA labelling group	19_TACAGTACTGTGATAGCTGAAT	genome	1	659	27	4613	120	0.02601344	0.02601344	29.84740683	31.47252868
L1	L1	liver	RNA labelling group	2_TCGTACCGTGAGTAATAATGCGA	genome	1	675	27	4050	3	0.000740741	0.000740741	30.57207832	32.23665684
L1	L1	liver	RNA labelling group	3_CCAATGAACACTCTGACCA	genome	1	664	27	1992	15	0.00753012	0.00753012	30.07386667	31.71131873
L1	L1	liver	RNA labelling group	3_TAATTTGTGGTAGTGGGGGACTGCGTTCGCGCTCTCCCCTG	genome	1	664	27	8632	23	0.002664504	0.002664504	30.07386667	31.71131873
L1	L1	liver	RNA labelling group	5_AGTCGGCATTGGCAATTTTTGACAGTCTCTACGGAGACTG	genome	1	666	27	7992	95	0.011886887	0.011886887	30.16445061	31.80683475
L1	L1	liver	RNA labelling group	5_GAAATTTCGGTTGGGAC	genome	1	653	27	3265	3	0.000918836	0.000918836	29.57565502	31.18598061
L1	L1	liver	RNA labelling group	7_AATTTCGGTTGGGAAAAAAAAAAAAAAAAAA	genome	1	661	27	3305	20	0.006051437	0.006051437	29.93799077	31.5680447
L1	L1	liver	RNA labelling group	8_TGAAATGATGACCATTTAATTCATGTCTCTTCTCTGACATTCTCCTCTGGAGATGATTTTTGCCTTATTGATCTGATC	genome	1	659	27	21747	25	0.001149584	0.001149584	29.84740683	31.47252868
L1	L1	liver	RNA labelling group	8_TGAAGTGATGATTCACAATCATGTCTCTTCTCTGAAGAATTCATGGAGATTCTGTGTATCTGATC	genome	1	676	27	16224	21	0.001294379	0.001294379	30.61737028	32.28441485
L1	L1	liver	RNA labelling group	9_ATTTTCCTTGGCTATTCTGATA	genome	1	664	27	7304	3	0.000410734	0.000410734	30.07386667	31.71131873
L1	L1	liver	RNA labelling group	9_CTCGCTGCGATCTATTGAAGGTCAGCCCTCGACACAAGGGTTTGT	genome	1	660	27	7920	1	0.000126263	0.000126263	29.8926988	31.52028669
L1	L1	liver	RNA labelling group	9_GAGCAGCTCCCTCGCTGCGATCTATTGAAAGTCAGCCCTCGACACAAGGGTTTGT	genome	1	671	27	8723	22	0.002522068	0.002522068	30.39091045	32.0456248
L1	L1	liver	RNA labelling group	9_GTAAATGAGGAGATTCCATTGGTCCGTGTTTCTGAACTACATGATTTTCCTTGGCTATTCTGATA	genome	1	671	27	16775	49	0.002921013	0.002686567	30.39091045	32.0456248
L1	L1	liver	RNA labelling group	9_TGAGGTAGTAGGTTGTATAGTTTA	genome	1	655	27	6550	6	0.000916031	0.000916031	29.66623896	31.28149664
L1	L1	liver	RNA labelling group	MT_TTTCATGACCAATGAACACTCTGACCA	genome	1	664	27	4648	4	0.000860585	0.000860585	30.07386667	31.71131873
L1	L1	liver	RNA labelling group	Mus musculus (house mouse) mmu-miR-183-5p	miRNA	1	675	27	4725	90	0.019047619	0.019047619	30.57207832	32.23665684
L1	L1	liver	RNA labelling group	Mus musculus (house mouse) mmu-miR-223-3p	miRNA	2	669	27	4683	7	0.001494768	0.000747384	30.30032651	31.95010878
L1	L1	liver	RNA labelling group	Mus musculus (house mouse) mmu-miR-28a-3p	miRNA	1	674	27	4044	0	0	0	30.52678635	32.18889883
L1	L1	liver	RNA labelling group	Mus musculus Hoxa distal transcript antisense RNA, transcript variant 1 (Hottip)	lncRNA	1	675	27	2025	2	0.000987654	0.000987654	30.57207832	32.23665684
L1	L1	liver	RNA labelling group	NA_ATGGAGTGTGACAATGGTGTTTGA	unmapped	1	655	27	5240	3	0.000572519	0.000572519	29.66623896	31.28149664
L1	L1	liver	RNA labelling group	NA_GACTCTTAGCGGTGGATCACTC	unmapped	1	672	27	4032	3	0.000744048	0.000744048	30.43620241	32.09338281
L1	L1	liver	RNA labelling group	NA_GACTCTTAGCGGTGGATCACTCGGCTCGTGCGTCG	unmapped	1	658	27	5922	55	0.009287403	0.009287403	29.80211486	31.42477067
L1	L1	liver	RNA labelling group	NA_GCACGGGGTCGGCGGCGATG	unmapped	1	667	27	1334	0	0	0	30.20974257	31.85459276
L1	L1	liver	RNA labelling group	NA_TCCCTGTGGTCTAGTGGTTAGGATTCG	unmapped	1	665	27	6650	49	0.007368421	0.007368421	30.11915864	31.75907674
L1	L1	liver	RNA labelling group	NA_TGGAGTGTGACAATGGTGTTTGAATT	unmapped	1	661	27	6610	93	0.014069592	0.014069592	29.93799077	31.5680447
L1	L1	liver	RNA labelling group	NA_TGGAGTGTGACAATGGTGTTTTTTT	unmapped	1	675	27	8100	34	0.004197531	0.004197531	30.57207832	32.23665684
L1	L1	liver	RNA labelling group	NA_TGGAGTGTGACAGTGGTGTTTGA	unmapped	1	659	27	5272	7	0.001327769	0.001327769	29.84740683	31.47252868
L1	L1	liver	RNA labelling group	X_AGCTACATCTGGCTACTGGGTCTC	genome	1	665	27	4655	74	0.015896885	0.015896885	30.11915864	31.75907674
L1	L1	liver	RNA labelling group	>ENSMUST00000032386.11|ENSMUSG00000030256.12|OTTMUSG00000025458.2|OTTMUST00000062685.1|Bhlhe41-201|Bhlhe41|6133|UTR5:1-291|CDS:292-1524|UTR3:1525-6133|	pctranscripts	1	637	26	637	2	0.003139717	0.003139717	28.85098354	30.42185245
L1	L1	liver	RNA labelling group	>ENSMUST00000047497.15|ENSMUSG00000039523.17|OTTMUSG00000010498.4|OTTMUST00000024479.1|Cep104-201|Cep104|5151|UTR5:1-443|CDS:444-3224|UTR3:3225-5151|	pctranscripts	2	634	26	1268	0	0	0	28.71510763	30.27857842
L1	L1	liver	RNA labelling group	>ENSMUST00000179022.8|ENSMUSG00000062075.14|OTTMUSG00000031736.2|-|Lmnb2-204|Lmnb2|3370|UTR5:1-84|CDS:85-1875|UTR3:1876-3370|	pctranscripts	1	646	26	1292	3	0.002321981	0.002321981	29.25861125	30.85167454
L1	L1	liver	RNA labelling group	1_CTGTCACGCGGGAGACCGGGGTTCGATTCCCCGACGGGGAGCCA	genome	1	641	26	3846	43	0.011180447	0.011180447	29.03215141	30.61288449
L1	L1	liver	RNA labelling group	11_AAACCGTTACCATTACTGAGTTT	genome	1	650	26	5200	3	0.000576923	0.000576923	29.43977912	31.04270658
L1	L1	liver	RNA labelling group	11_AAATGCGGGAAACTCGACTGCATAATTTGTGGTAGTGGGGGACTGCGTTCGCGCTCTCCCCTG	genome	1	650	26	10400	36	0.003461538	0.003461538	29.43977912	31.04270658
L1	L1	liver	RNA labelling group	11_GGAGGGAACGCAGTCTGAGTGG	genome	1	645	26	1935	3	0.001550388	0.001550388	29.21331928	30.80391653
L1	L1	liver	RNA labelling group	13_CGATCCCCGGCATCTCCAGTTCCTTT	genome	1	632	26	5056	27	0.00534019	0.00534019	28.6245237	30.1830624
L1	L1	liver	RNA labelling group	14_AAAGCTGGGTTGAGAGGGCGAAT	genome	1	644	26	2576	0	0	0	29.16802731	30.75615852
L1	L1	liver	RNA labelling group	17_AGCCCGTGATGAATTAATTTCTGACACCTCGTATGAAAACTGCATGCGTAGTCTGATTACATTATAAGACTGAGGC	genome	1	633	26	13926	22	0.001579779	0.001579779	28.66981567	30.23082041
L1	L1	liver	RNA labelling group	17_CACCCGTAGAACCGACCTTGCGT	genome	1	639	26	2556	0	0	0	28.94156747	30.51736847
L1	L1	liver	RNA labelling group	19_GTGGTGTGCTAGTTAATTTT	genome	1	635	26	6350	3	0.000472441	0.000472441	28.7603996	30.32633643
L1	L1	liver	RNA labelling group	19_TGTAACAGCAACTCCATGTGGAATT	genome	1	638	26	4466	41	0.009180475	0.009180475	28.89627551	30.46961046
L1	L1	liver	RNA labelling group	2_AGGTCCCTGGTAGCTCA	genome	1	642	26	2568	1	0.000389408	0.000389408	29.07744338	30.6606425
L1	L1	liver	RNA labelling group	2_GTCTAGTGATGAATTTCATAGGGCAGATTCTGAGGTGAAAATTTAGTTCATCATTGATTGTCCTATTATGAAATCTGAAG	genome	1	643	26	18647	13	0.000697163	0.000697163	29.12273534	30.70840051
L1	L1	liver	RNA labelling group	3_GGTCAATGATGTGTTGGCATGTATTATCTGAAT	genome	1	629	26	8177	10	0.001222942	0.001222942	28.48864779	30.03978837
L1	L1	liver	RNA labelling group	4_GTCGATGATGAGAGCTTTGTTCTGAG	genome	1	644	26	5796	3	0.000517598	0.000517598	29.16802731	30.75615852
L1	L1	liver	RNA labelling group	5_CAAAGTGCTGTTCGTGCAGGTAGT	genome	1	649	26	4543	2	0.000440238	0.000440238	29.39448715	30.99494857
L1	L1	liver	RNA labelling group	6_TCAGTGCACTACAGAACTTTGTTT	genome	1	635	26	5715	24	0.004199475	0.004199475	28.7603996	30.32633643
L1	L1	liver	RNA labelling group	9_AATGACACGATCACTCCCGTTGAGT	genome	1	629	26	3774	37	0.009803922	0.009803922	28.48864779	30.03978837
L1	L1	liver	RNA labelling group	9_GAGGTAGTAGTTTGTACAGTTA	genome	1	644	26	5152	2	0.000388199	0.000388199	29.16802731	30.75615852
L1	L1	liver	RNA labelling group	9_TCAAGTAATCCAGGATAGGCTTT	genome	1	637	26	4459	14	0.003139717	0.003139717	28.85098354	30.42185245
L1	L1	liver	RNA labelling group	9_TCGCTGTGATCTATTGAAAGTCAGCCCTCGACACAAGGGTTTGT	genome	1	650	26	8450	9	0.001065089	0.001065089	29.43977912	31.04270658
L1	L1	liver	RNA labelling group	MT_TTGTAAACCTGAAATGAAGATCTTCTCTTCTCAAGACACCA	genome	1	651	26	7812	26	0.003328213	0.003328213	29.48507109	31.09046459
L1	L1	liver	RNA labelling group	MU069435.1_TCGCTGCGATCTATTGAAAGTCAGCCCTCGACACAAGGGTTAGT	genome	1	629	26	6919	3	0.000433589	0.000433589	28.48864779	30.03978837
L1	L1	liver	RNA labelling group	Mus musculus (house mouse) mmu-miR-194-2-3p	miRNA	2	633	26	4431	23	0.005190702	0.002595351	28.66981567	30.23082041
L1	L1	liver	RNA labelling group	NA_ACTTGCGGCCCCGGGTTCCTCCCGGGGCTACGCCTGTCTGAGCGTCGCT	unmapped	1	648	26	7128	6	0.000841751	0.000841751	29.34919518	30.94719056
L1	L1	liver	RNA labelling group	NA_CAGACGCGCCGAGACAGAACTT	unmapped	1	647	26	1294	0	0	0	29.30390322	30.89943255
L1	L1	liver	RNA labelling group	NA_CGACTCTTAGCGGTGGATCACTCGGCTC	unmapped	1	629	26	4403	1	0.000227118	0.000227118	28.48864779	30.03978837
L1	L1	liver	RNA labelling group	NA_CGACTCTTAGCGGTGGATCACTCGGCTCGTGCGTCG	unmapped	1	647	26	5823	19	0.003262923	0.003262923	29.30390322	30.89943255
L1	L1	liver	RNA labelling group	NA_GAAATTTCGGTTGGGAAAAAA	unmapped	1	629	26	3145	15	0.004769475	0.004769475	28.48864779	30.03978837
L1	L1	liver	RNA labelling group	NA_GACTCTTAGCGGTGGATCACTCGGCTCGTGCGTCGAT	unmapped	1	630	26	6300	1	0.00015873	0.00015873	28.53393976	30.08754638
L1	L1	liver	RNA labelling group	NA_GGCTACGCCTGTCTGAGCGTCGCT	unmapped	1	637	26	3822	2	0.000523286	0.000523286	28.85098354	30.42185245
L1	L1	liver	RNA labelling group	NA_GTTCTGTCTCGGCGCGTCTGCG	unmapped	1	640	26	4480	5	0.001116071	0.001116071	28.98685944	30.56512648
L1	L1	liver	RNA labelling group	NA_TATAGGGCGGCGCCTACAATCC	unmapped	1	642	26	2568	1	0.000389408	0.000389408	29.07744338	30.6606425
L1	L1	liver	RNA labelling group	NA_TGAGGTAGTAGTTTGTACAGTAA	unmapped	1	634	26	5072	1	0.000197161	0.000197161	28.71510763	30.27857842
L1	L1	liver	RNA labelling group	NA_TGTGGAAGCTGCCTGCACTAATG	unmapped	1	643	26	3858	1	0.000259202	0.000259202	29.12273534	30.70840051
L1	L1	liver	RNA labelling group	NA_TTCAAGTAATTCAGGATAGGTAT	unmapped	1	641	26	5128	43	0.008385335	0.008385335	29.03215141	30.61288449
L1	L1	liver	RNA labelling group	>ENSMUST00000150180.4|ENSMUSG00000033174.18|OTTMUSG00000023902.2|OTTMUST00000058396.2|Mgll-205|Mgll|1312|UTR5:1-603|CDS:604-954|UTR3:955-1312|	pctranscripts	1	604	25	1208	9	0.007450331	0.007450331	27.3563486	28.84583812
L1	L1	liver	RNA labelling group	>ENSMUST00000168720.8|ENSMUSG00000033159.15|OTTMUSG00000048448.2|OTTMUST00000124176.1|Cnppd1-202|Cnppd1|3669|UTR5:1-600|CDS:601-1824|UTR3:1825-3669|	pctranscripts	2	609	25	609	0	0	0	27.58280844	29.08462817
L1	L1	liver	RNA labelling group	1_CTTGTTGATGAATACCAACGATTCTGATG	genome	1	607	25	6070	4	0.000658979	0.000658979	27.4922245	28.98911215
L1	L1	liver	RNA labelling group	1_TCCAGGAACGGTGCACCA	genome	1	608	25	1216	2	0.001644737	0.001644737	27.53751647	29.03687016
L1	L1	liver	RNA labelling group	10_ACCGGGGTTCAATTCCCCGACGGGGAGCCA	genome	1	627	25	2508	42	0.016746411	0.016746411	28.39806386	29.94427235
L1	L1	liver	RNA labelling group	10_ATCCGGCTCGAAGGACCA	genome	1	621	25	1242	2	0.001610306	0.001610306	28.12631205	29.65772429
L1	L1	liver	RNA labelling group	10_TTCTGTGATGACTTTACCAAATGACTTTCGTTCTTCTGAGTTTGCTGAAGCCACACTCAGGTGCTGAGA	genome	1	621	25	14904	8	0.000536769	0.000536769	28.12631205	29.65772429
L1	L1	liver	RNA labelling group	11_AGCAATGATGACCCCAACATGCCATCTGAGTGGCTTTGCTGAAATCCAGAGGCTGTTTCTGAGC	genome	1	615	25	9840	20	0.00203252	0.00203252	27.85456024	29.37117623
L1	L1	liver	RNA labelling group	11_CTAGTGATGACAAGACGACATTGTCAACCAATCCCCCACAAGGGAATGAGGACATGTCCTGCAATTCTGAAT	genome	1	612	25	9180	22	0.002396514	0.002396514	27.71868434	29.2279022
L1	L1	liver	RNA labelling group	11_TCCGGGTGATGCGAATCGTAATCTGAGC	genome	1	620	25	4340	1	0.000230415	0.000230415	28.08102008	29.60996628
L1	L1	liver	RNA labelling group	13_CGATCCCCGTACGGGCCAGCTGGAGTTTT	genome	1	610	25	4270	8	0.001873536	0.001873536	27.62810041	29.13238618
L1	L1	liver	RNA labelling group	18_AACGCCATTATCACACTAAATT	genome	1	604	25	3624	61	0.01683223	0.01683223	27.3563486	28.84583812
L1	L1	liver	RNA labelling group	18_CTGCAGTGATGACTATCTTAGGACACCTTTGGATTTACCGTGAAAAGAAGTAACCTCTGAGCA	genome	1	619	25	10523	26	0.002470778	0.002470778	28.03572812	29.56220827
L1	L1	liver	RNA labelling group	18_GTGGAGTGTGACAATGGTGTTTGT	genome	1	624	25	5616	29	0.005163818	0.005163818	28.26218796	29.80099832
L1	L1	liver	RNA labelling group	18_TGGAGTGTGACAATAGTGTTTGT	genome	1	627	25	5643	20	0.003544214	0.003544214	28.39806386	29.94427235
L1	L1	liver	RNA labelling group	19_AGCAGCATTGTACAGGGCTATCT	genome	1	606	25	3636	0	0	0	27.44693253	28.94135414
L1	L1	liver	RNA labelling group	19_TGACCTATGAATTGACAGCCAGTA	genome	1	622	25	3732	2	0.000535906	0.000535906	28.17160402	29.7054823
L1	L1	liver	RNA labelling group	2_TCTAGTGATGAATTTCATAGGGCAGATTCTGAGGTGAAAATTTAGTTCATCATTGATTGTCCTATTATGAAATCTGAAG	genome	1	625	25	18125	32	0.001765517	0.001765517	28.30747992	29.84875633
L1	L1	liver	RNA labelling group	2_TGCAATGATGACTTATATATCTGTCAATCCCCTGAGAGATCACTGACGACTCCATGTGTCTGAGC	genome	1	627	25	11913	13	0.001091245	0.001091245	28.39806386	29.94427235
L1	L1	liver	RNA labelling group	4_GGTCGATGATGAGAGCTTTGTTCTGA	genome	1	612	25	5508	7	0.001270879	0.001270879	27.71868434	29.2279022
L1	L1	liver	RNA labelling group	4_TGTAAACATCCTTGACTGGAAGCTT	genome	1	607	25	4856	48	0.009884679	0.009884679	27.4922245	28.98911215
L1	L1	liver	RNA labelling group	6_TCAGTGCACTACAGAACTTTGTCA	genome	1	622	25	4354	1	0.000229674	0.000229674	28.17160402	29.7054823
L1	L1	liver	RNA labelling group	6_TGAAATTTCGGTTGGGA	genome	1	611	25	3666	1	0.000272777	0.000272777	27.67339237	29.18014419
L1	L1	liver	RNA labelling group	8_ACCACAGGGTAGAACCACGGA	genome	1	606	25	606	0	0	0	27.44693253	28.94135414
L1	L1	liver	RNA labelling group	8_ACCTCCAGGAACGGTGCACCA	genome	1	618	25	1236	0	0	0	27.99043615	29.51445026
L1	L1	liver	RNA labelling group	9_AGTCTATGATGATCCTATCCCGAACCTGAATTCCTGTTGAAAGACCATACTTACGGATCTGGCTTCTGAGA	genome	1	628	25	13188	53	0.004018805	0.004018805	28.44335583	29.99203036
L1	L1	liver	RNA labelling group	MT_ACTAATCCTAGCCCTAGCCCTACAAA	genome	1	605	25	3025	0	0	0	27.40164057	28.89359613
L1	L1	liver	RNA labelling group	MT_CTAATCCTAGCCCTAGCCCTACA	genome	1	607	25	3035	1	0.000329489	0.000329489	27.4922245	28.98911215
L1	L1	liver	RNA labelling group	MT_GAATTGATCAGGACATAGGGTTTA	genome	1	615	25	4305	1	0.000232288	0.000232288	27.85456024	29.37117623
L1	L1	liver	RNA labelling group	MU069435.1_TCGCTGCGATCTATTGAAAGTCAGCCCTCGACATAAGGGTTTGT	genome	1	621	25	8073	1	0.00012387	0.00012387	28.12631205	29.65772429
L1	L1	liver	RNA labelling group	Mus musculus (house mouse) mmu-miR-193a-5p	miRNA	1	609	25	3654	1	0.000273673	0.000273673	27.58280844	29.08462817
L1	L1	liver	RNA labelling group	NA_ATTAACTGGCGAACTACTTACT	unmapped	1	618	25	4326	5	0.001155802	0.001155802	27.99043615	29.51445026
L1	L1	liver	RNA labelling group	NA_CACGGGGTCGGCGGCGATG	unmapped	1	616	25	1232	0	0	0	27.89985221	29.41893424
L1	L1	liver	RNA labelling group	NA_CACTTGCGGCCCCGGGTTCCTCCCGGGGCTACGCCTGTCTGAGCGTCGCT	unmapped	1	626	25	6886	41	0.00595411	0.00595411	28.35277189	29.89651434
L1	L1	liver	RNA labelling group	NA_CCCGGGGCTACGCCTGTCTGAGCGTCGCT	unmapped	1	617	25	3702	12	0.003241491	0.003241491	27.94514418	29.46669225
L1	L1	liver	RNA labelling group	NA_CGGTGGATCACTCGGCTCGTG	unmapped	1	608	25	3040	1	0.000328947	0.000328947	27.53751647	29.03687016
L1	L1	liver	RNA labelling group	NA_CTTTCGCCGAATCCCGGGGCCGAGGAAGCCA	unmapped	1	612	25	2448	0	0	0	27.71868434	29.2279022
L1	L1	liver	RNA labelling group	NA_GAAATTTCGGTTGGGAAAAAAA	unmapped	1	617	25	3085	4	0.001296596	0.001296596	27.94514418	29.46669225
L1	L1	liver	RNA labelling group	NA_TCAATCAACGACCGACCGTATC	unmapped	1	626	25	2504	0	0	0	28.35277189	29.89651434
L1	L1	liver	RNA labelling group	NA_TCAATCCCCGGCACCTCCACCA	unmapped	1	621	25	1863	4	0.002147075	0.002147075	28.12631205	29.65772429
L1	L1	liver	RNA labelling group	NA_TCGCTCTGCTAATCCTGTTACC	unmapped	1	607	25	4856	4	0.000823723	0.000823723	27.4922245	28.98911215
L1	L1	liver	RNA labelling group	NA_TGAAGTGTGACAATGGTGTTTGA	unmapped	1	607	25	4856	2	0.000411862	0.000411862	27.4922245	28.98911215
L1	L1	liver	RNA labelling group	NA_TGAGGTAGTAGGTTGTGTGGTATT	unmapped	1	607	25	6070	6	0.000988468	0.000988468	27.4922245	28.98911215
L1	L1	liver	RNA labelling group	NA_TGGAGTGTGACAATGGTGTTTTTA	unmapped	1	613	25	6130	11	0.001794454	0.001794454	27.76397631	29.27566021
L1	L1	liver	RNA labelling group	NA_TTAGGCACCGGGATCTCGACC	unmapped	1	617	25	2468	0	0	0	27.94514418	29.46669225
L1	L1	liver	RNA labelling group	>ENSMUST00000002395.8|ENSMUSG00000002324.9|OTTMUSG00000027876.2|OTTMUST00000069034.1|Rec8-201|Rec8|2184|UTR5:1-374|CDS:375-2150|UTR3:2151-2184|	pctranscripts	1	581	24	581	0	0	0	26.31463334	27.74740389
L1	L1	liver	RNA labelling group	>ENSMUST00000205845.2|ENSMUSG00000039257.12|OTTMUSG00000049457.3|-|Vstm2b-203|Vstm2b|1455|UTR5:1-90|CDS:91-948|UTR3:949-1455|	pctranscripts	1	600	24	1800	1	0.000555556	0.000555556	27.17518073	28.65480608
L1	L1	liver	RNA labelling group	1_TGTAACAGCAACTCCATGTGGAT	genome	1	595	24	3570	5	0.00140056	0.00140056	26.94872089	28.41601603
L1	L1	liver	RNA labelling group	11_CTGCTGATCCGGGTGATGCGAATCGTAATCTGAGCCGA	genome	1	580	24	5220	4	0.000766284	0.000766284	26.26934137	27.69964588
L1	L1	liver	RNA labelling group	11_GCAATGATGATGAAACTAGAAAAAAAAGGAAGTGCCGTCCGATGCGACAACTGACGACATCCCTAGTTAGCTGACT	genome	1	580	24	8120	31	0.003817734	0.003817734	26.26934137	27.69964588
L1	L1	liver	RNA labelling group	12_AATTTGTGGTAGTGGGGGACTGCGTTCGCGCTCTCCCCTG	genome	1	586	24	7032	10	0.001422071	0.001422071	26.54109318	27.98619394
L1	L1	liver	RNA labelling group	14_CGAATCCCACCGCTGCCATCTTTGTTT	genome	1	596	24	5364	10	0.00186428	0.00186428	26.99401285	28.46377404
L1	L1	liver	RNA labelling group	15_CTAGACTGAGGCTCCTTGAGGAA	genome	1	590	24	2950	6	0.002033898	0.002033898	26.72226105	28.17722598
L1	L1	liver	RNA labelling group	16_GTGAAATGATGGCAAATCATCTTTCGGGACTGACCTGAAATGAAGAGAATACTCTTGCTGATCACT	genome	1	586	24	10548	192	0.018202503	0.018202503	26.54109318	27.98619394
L1	L1	liver	RNA labelling group	18_AGATGTGTAGAGAAATGATAACTGAGC	genome	1	579	24	3474	1	0.000287853	0.000287853	26.2240494	27.65188787
L1	L1	liver	RNA labelling group	18_GATTCCTGGAAATACTGTTCTT	genome	1	593	24	5337	31	0.005808507	0.005808507	26.85813695	28.32050001
L1	L1	liver	RNA labelling group	18_TTGGAGTGTGACAATGGTGTTTGT	genome	1	592	24	5920	84	0.014189189	0.014189189	26.81284498	28.272742
L1	L1	liver	RNA labelling group	4_AGCTCGCTCTGAAGGCCTGTTTCCTAGGCTACATACGAGGGACATGTTCCTT	genome	1	594	24	8910	28	0.003142536	0.003142536	26.90342892	28.36825802
L1	L1	liver	RNA labelling group	5_TCACGCGGGAGACCGGGGTTCGATTCCCCGACGGGGAGCC	genome	1	603	24	3015	3	0.000995025	0.000995025	27.31105663	28.79808011
L1	L1	liver	RNA labelling group	6_TCAGTGCACTACAGAACTTTGTA	genome	1	589	24	4123	1	0.000242542	0.000242542	26.67696908	28.12946797
L1	L1	liver	RNA labelling group	8_ACCTACTACTGGGCTGCTTCCT	genome	1	590	24	4130	3	0.000726392	0.000726392	26.72226105	28.17722598
L1	L1	liver	RNA labelling group	8_CTGGCCCTCTCTGCCCTTCCGTT	genome	1	590	24	4720	59	0.0125	0.0125	26.72226105	28.17722598
L1	L1	liver	RNA labelling group	8_GGGAAATGATGATGCCTGTGACTGCTGACAAGACTCTGATGTCTGTTGTATTCGTACTGGCTGATC	genome	1	586	24	12306	12	0.000975134	0.000975134	26.54109318	27.98619394
L1	L1	liver	RNA labelling group	9_ATCGCTGCGATCTATTGAAAGTCAGCCCTCGACACAAGGGTTTGT	genome	1	598	24	7176	4	0.000557414	0.000557414	27.08459679	28.55929006
L1	L1	liver	RNA labelling group	9_CAAGAAGAAGGAGCTACCA	genome	1	585	24	585	0	0	0	26.49580121	27.93843593
L1	L1	liver	RNA labelling group	9_TCGTAGACGACCTGCTTC	genome	1	579	24	2895	18	0.006217617	0.006217617	26.2240494	27.65188787
L1	L1	liver	RNA labelling group	9_TTCAAGTAATCCAGGATAGGCTAA	genome	1	599	24	3594	1	0.000278242	0.000278242	27.12988876	28.60704807
L1	L1	liver	RNA labelling group	MT_ACTAATCCTAGCCCTAGCCCTACACAAATATAATTATACTATTAT	genome	1	597	24	8358	0	0	0	27.03930482	28.51153205
L1	L1	liver	RNA labelling group	MT_GAATTGATCAGGACATAGGGTTTGATA	genome	1	589	24	4712	58	0.012308998	0.012308998	26.67696908	28.12946797
L1	L1	liver	RNA labelling group	Mus musculus (house mouse) mitochondrially encoded tRNA isoleucine	tRNA	2	601	24	1803	1	0.000554631	0.000277316	27.22047269	28.70256409
L1	L1	liver	RNA labelling group	Mus musculus (house mouse) mmu-miR-1839-5p	miRNA	2	594	24	2970	3	0.001010101	0.000505051	26.90342892	28.36825802
L1	L1	liver	RNA labelling group	Mus musculus (house mouse) mmu-miR-31-5p	miRNA	2	589	24	2356	3	0.001273345	0.000636672	26.67696908	28.12946797
L1	L1	liver	RNA labelling group	Mus musculus tRNA-Cys (GCA) (tRNA-Cys-GCA-1-1, tRNA-Cys-GCA-1-2, tRNA-Cys-GCA-2-1, tRNA-Cys-GCA-2-2)	tRNA	1	591	24	5319	0	0	0	26.76755302	28.22498399
L1	L1	liver	RNA labelling group	Mus musculus tRNA-Ile (AAT) (tRNA-Ile-AAT-3-1, tRNA-Ile-AAT-4-1)	tRNA	2	580	24	2478	1	0.000403551	0.000287356	26.26934137	27.69964588
L1	L1	liver	RNA labelling group	NA_ACCAGATGCTCCACGCCCAGTCG	unmapped	1	582	24	1746	1	0.000572738	0.000572738	26.3599253	27.7951619
L1	L1	liver	RNA labelling group	NA_ATTGATCATCGACACTTCGAACGCACTTGCGGCCCCGGGTTC	unmapped	1	600	24	6000	7	0.001166667	0.001166667	27.17518073	28.65480608
L1	L1	liver	RNA labelling group	NA_CAGACGCGCCGAGACAGAACT	unmapped	1	593	24	593	0	0	0	26.85813695	28.32050001
L1	L1	liver	RNA labelling group	NA_CCTCGGCCGATCGAAAGGGAGTCGGGTTCAGATCCCCGAATCCGGAGTG	unmapped	1	593	24	4744	1	0.000210793	0.000210793	26.85813695	28.32050001
L1	L1	liver	RNA labelling group	NA_CTGACCTATGAATTGACAGCCTAT	unmapped	1	596	24	4172	5	0.001198466	0.001198466	26.99401285	28.46377404
L1	L1	liver	RNA labelling group	NA_GAAATTTCGGTTGGGAAAAAAAAAA	unmapped	1	579	24	2895	2	0.000690846	0.000690846	26.2240494	27.65188787
L1	L1	liver	RNA labelling group	NA_GACTCTTAGCGGTGGATCACTCGGCTCGTGCGTCGATGAA	unmapped	1	603	24	6030	40	0.006633499	0.006633499	27.31105663	28.79808011
L1	L1	liver	RNA labelling group	NA_GACTCTTAGCGGTGGATCACTCGGCTCGTGCGTCGATGAAG	unmapped	1	579	24	5790	17	0.002936097	0.002936097	26.2240494	27.65188787
L1	L1	liver	RNA labelling group	NA_GAGGTAGTAGGTTGTGTGGTTAA	unmapped	1	601	24	4808	7	0.001455907	0.001455907	27.22047269	28.70256409
L1	L1	liver	RNA labelling group	NA_GAGTGTGACAATGGTGTTTGAT	unmapped	1	603	24	4824	53	0.010986733	0.010986733	27.31105663	28.79808011
L1	L1	liver	RNA labelling group	NA_GTGACGGTGCCGAGGATGACGA	unmapped	1	588	24	1764	5	0.002834467	0.002834467	26.63167711	28.08170996
L1	L1	liver	RNA labelling group	NA_TCTTGATCCGGCAAACAAACCACC	unmapped	1	599	24	2396	2	0.000834725	0.000834725	27.12988876	28.60704807
L1	L1	liver	RNA labelling group	NA_TGGTGCGCCTGGGTGTTAGCG	unmapped	1	601	24	3606	7	0.001941209	0.001941209	27.22047269	28.70256409
L1	L1	liver	RNA labelling group	NA_TGGTGGTGTCGATGGTAGAAC	unmapped	1	591	24	3546	8	0.002256063	0.002256063	26.76755302	28.22498399
L1	L1	liver	RNA labelling group	X_GAGGTAGTAAGTTGTATTGTT	genome	1	603	24	5427	47	0.008660402	0.008660402	27.31105663	28.79808011
L1	L1	liver	RNA labelling group	>ENSMUST00000044705.12|ENSMUSG00000039257.12|OTTMUSG00000049457.3|OTTMUST00000126080.2|Vstm2b-201|Vstm2b|2627|UTR5:1-636|CDS:637-1494|UTR3:1495-2627|	pctranscripts	1	560	23	1680	12	0.007142857	0.007142857	25.36350201	26.74448567
L1	L1	liver	RNA labelling group	>ENSMUST00000090070.6|ENSMUSG00000054435.17|OTTMUSG00000026892.4|OTTMUST00000112086.1|Gimap4-202|Gimap4|1804|UTR5:1-56|CDS:57-1043|UTR3:1044-1804|	pctranscripts	1	577	23	577	0	0	0	26.13346547	27.55637185
L1	L1	liver	RNA labelling group	>ENSMUST00000191829.2|ENSMUSG00000102692.2|OTTMUSG00000051805.1|OTTMUST00000130538.1|Dchs2-201|Dchs2|10783|CDS:1-10041|UTR3:10042-10783|	pctranscripts	2	556	23	556	0	0	0	25.18233414	26.55345363
L1	L1	liver	RNA labelling group	10_AGACCGGGGTTCAATTCCCCGACGGGGAGCCA	genome	1	578	23	2312	33	0.014273356	0.014273356	26.17875743	27.60412986
L1	L1	liver	RNA labelling group	10_GACCGGGGTTCAATTCCCCGACGGGGAGCCA	genome	1	556	23	2224	0	0	0	25.18233414	26.55345363
L1	L1	liver	RNA labelling group	11_ACCACGAGGACGAGACGTAGCG	genome	1	564	23	564	0	0	0	25.54466988	26.93551771
L1	L1	liver	RNA labelling group	11_GTTGCTCCTATCTGATT	genome	1	578	23	4624	1	0.000216263	0.000216263	26.17875743	27.60412986
L1	L1	liver	RNA labelling group	12_CAACTGTGATGAAAGATTTGGTCTATACAGTAATATATTTATTACTACATGAGGACAACAGTCCCTCTAAACTGATG	genome	1	570	23	13680	47	0.003435673	0.003435673	25.81642169	27.22206577
L1	L1	liver	RNA labelling group	12_TAATGGTTCGTTTGTAAAAAAAAAAAAAAA	genome	1	566	23	4528	10	0.002208481	0.002208481	25.63525382	27.03103373
L1	L1	liver	RNA labelling group	13_TAATGGTTCGTTTGTA	genome	1	564	23	4512	0	0	0	25.54466988	26.93551771
L1	L1	liver	RNA labelling group	13_TCACATTGCCAGGGATTACCA	genome	1	563	23	2815	1	0.00035524	0.00035524	25.49937791	26.8877597
L1	L1	liver	RNA labelling group	14_CGGGCCTCATAACCCAATTCAGACTACTCTCCCCCGCCCTCT	genome	1	573	23	5157	8	0.00155129	0.00155129	25.95229759	27.3653398
L1	L1	liver	RNA labelling group	18_ACTGGACTTGGAGTCAGAAGGCAT	genome	1	558	23	2790	46	0.016487455	0.016487455	25.27291808	26.64896965
L1	L1	liver	RNA labelling group	18_GAGTGTGACAATGGTGTTTGTT	genome	1	563	23	5067	86	0.016972568	0.016972568	25.49937791	26.8877597
L1	L1	liver	RNA labelling group	18_GGAGTGTGGCAATGGTGTTTGT	genome	1	559	23	4472	3	0.000670841	0.000670841	25.31821004	26.69672766
L1	L1	liver	RNA labelling group	3_TAGCAGCACGTAAATATTGGCGT	genome	1	557	23	3342	3	0.000897666	0.000897666	25.22762611	26.60121164
L1	L1	liver	RNA labelling group	4_GGTCCATGATGAAACCCATTATCAGTGGACATCTATGGATGAGAAATGCGGATATGGGACTGAGACC	genome	1	566	23	8490	192	0.022614841	0.022614841	25.63525382	27.03103373
L1	L1	liver	RNA labelling group	5_TCCTTCTGATCGAGGCCC	genome	1	564	23	2820	6	0.00212766	0.00212766	25.54466988	26.93551771
L1	L1	liver	RNA labelling group	6_TCAAGAAGAAGGAGCTCCCA	genome	1	568	23	1136	1	0.000880282	0.000880282	25.72583775	27.12654975
L1	L1	liver	RNA labelling group	8_ATCACATTGCCAGGGATTTCCAAT	genome	1	569	23	3983	0	0	0	25.77112972	27.17430776
L1	L1	liver	RNA labelling group	9_CAACGGAATCCCAAAAGCAGCTA	genome	1	577	23	1154	0	0	0	26.13346547	27.55637185
L1	L1	liver	RNA labelling group	9_TCGCTGCGATCTATTAAAAGTCAGCCCTCGACACAAGGGTTTGT	genome	1	569	23	6828	3	0.000439367	0.000439367	25.77112972	27.17430776
L1	L1	liver	RNA labelling group	MT_TTGAAATTTCGGTTGGG	genome	1	569	23	3983	0	0	0	25.77112972	27.17430776
L1	L1	liver	RNA labelling group	MU069435.1_TTCGCTGCGATCTATTGAAAGTCAGCCCTCGACACAAGGGTTTGT	genome	1	568	23	7384	10	0.00135428	0.00135428	25.72583775	27.12654975
L1	L1	liver	RNA labelling group	Mus musculus (house mouse) mitochondrially encoded tRNA methionine	tRNA	2	562	23	5210	0	0	0	25.45408595	26.84000169
L1	L1	liver	RNA labelling group	Mus musculus tRNA-Leu (TAG) (tRNA-Leu-TAG-2-1)	tRNA	1	555	23	1665	12	0.007207207	0.007207207	25.13704217	26.50569562
L1	L1	liver	RNA labelling group	NA_CGTGTTGACGCCGGGCAAGAGC	unmapped	1	568	23	1704	1	0.000586854	0.000586854	25.72583775	27.12654975
L1	L1	liver	RNA labelling group	NA_GATACCCGTCGCCGCGCTCTCCCTCTCCCCCCGTCCGCCTCT	unmapped	1	555	23	4995	59	0.011811812	0.011811812	25.13704217	26.50569562
L1	L1	liver	RNA labelling group	NA_TAATGGTGCAGGGCGCTGACT	unmapped	1	573	23	2865	0	0	0	25.95229759	27.3653398
L1	L1	liver	RNA labelling group	NA_TCAATCAACGACCGACCGTATCA	unmapped	1	561	23	2244	9	0.004010695	0.004010695	25.40879398	26.79224368
L1	L1	liver	RNA labelling group	NA_TCGAGATCCCGGTGCCTAATGA	unmapped	1	556	23	2780	3	0.001079137	0.001079137	25.18233414	26.55345363
L1	L1	liver	RNA labelling group	NA_TCGTACCGTGAGTAATAATGCAA	unmapped	1	571	23	3426	4	0.001167542	0.001167542	25.86171366	27.26982378
L1	L1	liver	RNA labelling group	NA_TGGAGTGTGACAATGGTATTTGA	unmapped	1	558	23	4464	1	0.000224014	0.000224014	25.27291808	26.64896965
L1	L1	liver	RNA labelling group	NA_TGGAGTGTGACAATGGTGTAAA	unmapped	1	574	23	3444	9	0.00261324	0.00261324	25.99758956	27.41309781
L1	L1	liver	RNA labelling group	NA_TGGAGTGTGACGATGGTGTTTGA	unmapped	1	578	23	4624	11	0.002378893	0.002378893	26.17875743	27.60412986
L1	L1	liver	RNA labelling group	NA_TTCAAGTAATTCAGGATAGGTAA	unmapped	1	566	23	3962	43	0.010853104	0.010853104	25.63525382	27.03103373
L1	L1	liver	RNA labelling group	NA_TTCGATTCCCGGCCAACGCACCA	unmapped	1	575	23	2300	33	0.014347826	0.014347826	26.04288153	27.46085582
L1	L1	liver	RNA labelling group	>ENSMUST00000020931.6|ENSMUSG00000020608.8|OTTMUSG00000065715.1|OTTMUST00000159938.1|Smc6-201|Smc6|5603|UTR5:1-408|CDS:409-3702|UTR3:3703-5603|	pctranscripts	1	540	22	2160	1	0.000462963	0.000462963	24.45766265	25.78932547
L1	L1	liver	RNA labelling group	>ENSMUST00000218815.2|ENSMUSG00000020608.8|OTTMUSG00000065715.1|OTTMUST00000159949.1|Smc6-207|Smc6|470|CDS:1-311|UTR3:312-470|	pctranscripts	1	544	22	1632	0	0	0	24.63883053	25.98035751
L1	L1	liver	RNA labelling group	1_CACAAGTGATGAGTGACAAAGGGACTTAATACTGAACCATGGGGTTGAAATGAAATATGCTGATG	genome	1	547	22	8205	17	0.002071907	0.002071907	24.77470643	26.12363154
L1	L1	liver	RNA labelling group	1_TAAACATCCTCGACTGGAAGC	genome	1	547	22	2188	6	0.00274223	0.00274223	24.77470643	26.12363154
L1	L1	liver	RNA labelling group	1_TCACAGTGAACCGGTCTCTTTT	genome	1	539	22	4312	1	0.000231911	0.000231911	24.41237069	25.74156746
L1	L1	liver	RNA labelling group	10_CCGGCTCGAAGGACCA	genome	1	531	22	531	12	0.02259887	0.02259887	24.05003494	25.35950338
L1	L1	liver	RNA labelling group	11_CCGGGTGATGCGAATCGTAATCTGAGC	genome	1	535	22	3210	5	0.001557632	0.001557632	24.23120281	25.55053542
L1	L1	liver	RNA labelling group	11_CCGGGTGATGCGAATCGTAATCTGAGCCGA	genome	1	532	22	3192	2	0.000626566	0.000626566	24.09532691	25.40726139
L1	L1	liver	RNA labelling group	11_TGCTGTGATGAGATGACTAAGTAGGAAGTGCCGTCAGAGTCGATAACAGACGATAACTGCTCCTGGCTGACT	genome	1	535	22	9095	24	0.002638813	0.002638813	24.23120281	25.55053542
L1	L1	liver	RNA labelling group	13_TATGTGTTCCTGGCTGGCTTGG	genome	1	535	22	4815	2	0.000415369	0.000415369	24.23120281	25.55053542
L1	L1	liver	RNA labelling group	14_AAAAGCTGGGTTGAGAGGGCGAATT	genome	1	549	22	2745	1	0.000364299	0.000364299	24.86529036	26.21914756
L1	L1	liver	RNA labelling group	14_TAAAGTGCTTATAGTGCAGGTAG	genome	1	535	22	3745	64	0.017089453	0.017089453	24.23120281	25.55053542
L1	L1	liver	RNA labelling group	15_GTTCTGTGATGAGGCTCTGGAATGTGCGCTGGGCACAGCGCCCGAGAGAGACTGAGGAATTATTCCCTGTTGCCTTCCTTCTGAGA	genome	1	534	22	12282	37	0.003012539	0.003012539	24.18591085	25.50277741
L1	L1	liver	RNA labelling group	17_CACCCGTAGAACCGACCTTGCGA	genome	1	548	22	1644	0	0	0	24.8199984	26.17138955
L1	L1	liver	RNA labelling group	18_TGAAGTGTGACAATGGTGTTTGT	genome	1	554	22	4986	26	0.005214601	0.005214601	25.0917502	26.45793761
L1	L1	liver	RNA labelling group	18_TGGAGTGTGACAATTGTGTTTGT	genome	1	542	22	5420	44	0.008118081	0.008118081	24.54824659	25.88484149
L1	L1	liver	RNA labelling group	19_CTTAATGATGAACAATGTAAATGACAAGCATATGGCTGAGTTGCAATGATGTC	genome	1	540	22	8100	9	0.001111111	0.001111111	24.45766265	25.78932547
L1	L1	liver	RNA labelling group	19_TGACCTATGAATTGACAGCCAA	genome	1	532	22	2660	1	0.00037594	0.00037594	24.09532691	25.40726139
L1	L1	liver	RNA labelling group	2_TGAAATGATGATTCTGTTTATCCATTCGCTGAGT	genome	1	534	22	7476	6	0.000802568	0.000802568	24.18591085	25.50277741
L1	L1	liver	RNA labelling group	4_GGTCGATGATGAGAGCTTTGTTCTGAGCA	genome	1	532	22	4788	1	0.000208855	0.000208855	24.09532691	25.40726139
L1	L1	liver	RNA labelling group	5_CAAAGTGCTGTTCGTGCAGGTAGA	genome	1	539	22	3234	1	0.000309215	0.000309215	24.41237069	25.74156746
L1	L1	liver	RNA labelling group	9_ATCTATTGAAAGTCAGCGCTCGACACAAGGGTTTGT	genome	1	535	22	5350	0	0	0	24.23120281	25.55053542
L1	L1	liver	RNA labelling group	9_CGCTAGACCATTCGTAGACGACCTGCTTC	genome	1	532	22	3724	0	0	0	24.09532691	25.40726139
L1	L1	liver	RNA labelling group	9_TCACTGCGATCTATTGAAAGTCAGCCCTCGACACAAGGGTTTGT	genome	1	544	22	6528	4	0.000612745	0.000612745	24.63883053	25.98035751
L1	L1	liver	RNA labelling group	MU069435.1_CTCCCTCGCTGCGATCTATTGAAAGTCAGCCCTCGACACAAGGGTTTGT	genome	1	543	22	7059	3	0.000424989	0.000424989	24.59353856	25.9325995
L1	L1	liver	RNA labelling group	MU069435.1_CTCGCTGCGATCTATTGAAAGTCAGCCCTCGACACAAGGGTTTGTC	genome	1	530	22	6360	5	0.000786164	0.000786164	24.00474297	25.31174537
L1	L1	liver	RNA labelling group	Mus musculus (house mouse) mmu-miR-378d	miRNA	1	542	22	2710	3	0.001107011	0.001107011	24.54824659	25.88484149
L1	L1	liver	RNA labelling group	Mus musculus expressed sequence BB283400	lncRNA	2	547	22	3282	0	0	0	24.77470643	26.12363154
L1	L1	liver	RNA labelling group	Mus musculus predicted gene, 20139, transcript variant 1 (Gm20139)	lncRNA	1	538	22	2152	44	0.020446097	0.020446097	24.36707872	25.69380945
L1	L1	liver	RNA labelling group	NA_AAGCAGGCACCGTGATTTATCT	unmapped	1	543	22	3258	0	0	0	24.59353856	25.9325995
L1	L1	liver	RNA labelling group	NA_CAACCGCGTGGCACAACAACTG	unmapped	1	532	22	1064	0	0	0	24.09532691	25.40726139
L1	L1	liver	RNA labelling group	NA_CGACTCTTAGCGGTGGAT	unmapped	1	542	22	2710	18	0.006642066	0.006642066	24.54824659	25.88484149
L1	L1	liver	RNA labelling group	NA_CGACTCTTAGCGGTGGATCACTCGGCTCGTGCGTCGATGAAGAACGCAG	unmapped	1	553	22	5530	11	0.00198915	0.00198915	25.04645824	26.4101796
L1	L1	liver	RNA labelling group	NA_CGAGTCCGGGCTGCGCGTTGG	unmapped	1	545	22	2180	1	0.000458716	0.000458716	24.68412249	26.02811552
L1	L1	liver	RNA labelling group	NA_GAAATTTCGGTTGGGAAAAA	unmapped	1	536	22	2680	19	0.007089552	0.007089552	24.27649478	25.59829343
L1	L1	liver	RNA labelling group	NA_GAAATTTCGGTTGGGAAAAAAAA	unmapped	1	539	22	2695	48	0.017810761	0.017810761	24.41237069	25.74156746
L1	L1	liver	RNA labelling group	NA_GACTCTTAGCGGTGGATCACTCGGCTCGT	unmapped	1	552	22	4416	49	0.011096014	0.011096014	25.00116627	26.36242159
L1	L1	liver	RNA labelling group	NA_TCGAATCCCACTCCTGACACCA	unmapped	1	533	22	2132	38	0.01782364	0.01782364	24.14061888	25.4550194
L1	L1	liver	RNA labelling group	NA_TGACCTATGAATTGACAGCCAAA	unmapped	1	553	22	2765	0	0	0	25.04645824	26.4101796
L1	L1	liver	RNA labelling group	NA_TGAGGTAGTAGGTTGTGTGGTAG	unmapped	1	534	22	4272	9	0.002106742	0.002106742	24.18591085	25.50277741
L1	L1	liver	RNA labelling group	NA_TGGAGTGTGACAATGGGGTTTGA	unmapped	1	551	22	3857	59	0.015296863	0.015296863	24.9558743	26.31466358
L1	L1	liver	RNA labelling group	NA_TGGAGTGTGACAATGGTGTTAAA	unmapped	1	549	22	3843	2	0.000520427	0.000520427	24.86529036	26.21914756
L1	L1	liver	RNA labelling group	NA_TGGAGTGTGGCAATGGTGTTTT	unmapped	1	548	22	4932	18	0.003649635	0.003649635	24.8199984	26.17138955
L1	L1	liver	RNA labelling group	NA_TTCACCACCCTGAATTGACTCTCT	unmapped	1	535	22	4280	0	0	0	24.23120281	25.55053542
L1	L1	liver	RNA labelling group	NA_TTGATCATCGACACTTCGAACGCACTTGCGGCCCCGGGTT	unmapped	1	546	22	5460	2	0.0003663	0.0003663	24.72941446	26.07587353
L1	L1	liver	RNA labelling group	NA_TTTCGTCACCCAGATAAATCACG	unmapped	1	546	22	3276	3	0.000915751	0.000915751	24.72941446	26.07587353
L1	L1	liver	RNA labelling group	NA_TTTGCCGGATCAAGAGCTACC	unmapped	1	534	22	2670	0	0	0	24.18591085	25.50277741
L1	L1	liver	RNA labelling group	X_AGGTCCCTGGTAGCTCAA	genome	1	535	22	2140	0	0	0	24.23120281	25.55053542
L1	L1	liver	RNA labelling group	X_TGAGGTAGTAAGTTGTATTGTTT	genome	1	544	22	5984	42	0.007018717	0.007018717	24.63883053	25.98035751
L1	L1	liver	RNA labelling group	>ENSMUST00000063414.9|ENSMUSG00000051864.11|OTTMUSG00000070703.1|OTTMUST00000170822.1|Tbc1d22a-201|Tbc1d22a|3229|UTR5:1-116|CDS:117-1667|UTR3:1668-3229|	pctranscripts	1	524	21	524	1	0.001908397	0.001908397	23.73299117	25.02519731
L1	L1	liver	RNA labelling group	>ENSMUST00000207204.2|ENSMUSG00000039057.12|OTTMUSG00000059084.2|OTTMUST00000144938.1|Myo16-202|Myo16|6719|UTR5:1-36|CDS:37-5628|UTR3:5629-6719|	pctranscripts	1	529	21	1587	48	0.030245747	0.030245747	23.95945101	25.26398736
L1	L1	liver	RNA labelling group	1_AGGCGGCCCGGGTTCGACTCCCGGTATGGGAACCA	genome	1	525	21	2625	0	0	0	23.77828314	25.07295532
L1	L1	liver	RNA labelling group	1_TTCGATTCCCGGCCAATGCACCA	genome	1	514	21	2570	11	0.004280156	0.004280156	23.28007149	24.54761721
L1	L1	liver	RNA labelling group	10_CCGGGGTTCAATTCCCCGACGGGGAGCCA	genome	1	521	21	2084	4	0.001919386	0.001919386	23.59711526	24.88192328
L1	L1	liver	RNA labelling group	11_ACCTCCAGGAACGGTGCACC	genome	1	505	21	1010	47	0.046534653	0.046534653	22.87244378	24.11779512
L1	L1	liver	RNA labelling group	11_AGCTCGGTCTGAGGCCCCTCAGTT	genome	1	525	21	3150	2	0.000634921	0.000634921	23.77828314	25.07295532
L1	L1	liver	RNA labelling group	11_CAAATGATGATATCACCTAAAATAGCTGGAATTACCGGCAGATTGGTAGTGGTGAGCCTATGGTTTTCTGAAG	genome	1	507	21	10647	47	0.004414389	0.004414389	22.96302771	24.21331114
L1	L1	liver	RNA labelling group	11_CCTCCAGGAACGGTGCACCA	genome	1	529	21	1058	1	0.00094518	0.00094518	23.95945101	25.26398736
L1	L1	liver	RNA labelling group	11_CGGCGATGATGACACTCCATACATAGCACGCGTTAGACTGCTGATC	genome	1	519	21	5190	2	0.000385356	0.000385356	23.50653133	24.78640726
L1	L1	liver	RNA labelling group	11_GCCGTCCGATGCGACAACTGACGACATCCCTAGTTAGCTGACT	genome	1	505	21	4545	1	0.000220022	0.000220022	22.87244378	24.11779512
L1	L1	liver	RNA labelling group	11_TACCCTGTAGATCCGAATTTGTGA	genome	1	511	21	4088	4	0.000978474	0.000978474	23.14419559	24.40434318
L1	L1	liver	RNA labelling group	12_AATGGTTCGTTTGTAAAAAAAAAAAAAAA	genome	1	526	21	3682	2	0.000543183	0.000543183	23.8235751	25.12071333
L1	L1	liver	RNA labelling group	13_AGAGGTAGTAGGTTGCATAGTTAT	genome	1	514	21	4112	5	0.001215953	0.001215953	23.28007149	24.54761721
L1	L1	liver	RNA labelling group	13_TGAGGTAGGAGGTTGTATAGTTTT	genome	1	512	21	5120	32	0.00625	0.00625	23.18948755	24.45210119
L1	L1	liver	RNA labelling group	14_AAAAGCTGGGTTGAGAGGGCGATT	genome	1	508	21	2540	63	0.02480315	0.02480315	23.00831968	24.26106915
L1	L1	liver	RNA labelling group	14_CTGCTGTGCTGAGTTTGTTCAATCCAACCCTGAGC	genome	1	505	21	5555	3	0.000540054	0.000540054	22.87244378	24.11779512
L1	L1	liver	RNA labelling group	17_GCCCGTGATGAATTAATTTCTGACACCTCGTATGAAAACTGCATGCGTAGTCTGATTACATTATAAGACTGAGG	genome	1	529	21	11638	8	0.000687403	0.000687403	23.95945101	25.26398736
L1	L1	liver	RNA labelling group	17_TGAGGTAGGAGGTTGTATAGTTGT	genome	1	517	21	4653	13	0.002793896	0.002793896	23.41594739	24.69089124
L1	L1	liver	RNA labelling group	19_ACGGGGATGATATGAAAACTGAACTCTCTCTTTCTGATGGTTTAGTGGAGAAAACAAAAATTCTCTGAGT	genome	1	529	21	11109	9	0.000810154	0.000810154	23.95945101	25.26398736
L1	L1	liver	RNA labelling group	19_ATTGCTGTTGAGACTTGGAAATCTGATT	genome	1	527	21	5797	11	0.001897533	0.001897533	23.86886707	25.16847134
L1	L1	liver	RNA labelling group	19_GACCTATGAATTGACAGCCAGA	genome	1	524	21	2096	3	0.001431298	0.001431298	23.73299117	25.02519731
L1	L1	liver	RNA labelling group	19_TATCTGTGAGGATAAGTAACTCTGAGG	genome	1	523	21	4184	1	0.000239006	0.000239006	23.6876992	24.9774393
L1	L1	liver	RNA labelling group	3_AATGAGTGATGACAAGATGTTTCGGTCCCAAATGAAGCCTACTGATTACCGTAACATTTATTGCTGACA	genome	1	522	21	10440	43	0.004118774	0.004118774	23.64240723	24.92968129
L1	L1	liver	RNA labelling group	3_GCGTTCGCGCTCTCCCCTG	genome	1	527	21	2635	4	0.001518027	0.001518027	23.86886707	25.16847134
L1	L1	liver	RNA labelling group	3_GTCAATGATGTGTTGGCATGTATTATCTGAATTCGCTGATGTGTCATAACACTTTAGCTCTAGAATTACGCTGAGACCT	genome	1	509	21	14252	89	0.006244738	0.006244738	23.05361165	24.30882716
L1	L1	liver	RNA labelling group	4_GGTCCATGATGAAACCCATTATCAGTGGACATCTATGGATGAGAAATGCGGATATGGGACTGAGAC	genome	1	515	21	7725	58	0.007508091	0.007508091	23.32536346	24.59537522
L1	L1	liver	RNA labelling group	5_GTCACGTCGGGGTCACCA	genome	1	528	21	1584	4	0.002525253	0.002525253	23.91415904	25.21622935
L1	L1	liver	RNA labelling group	7_CAGGCGGCCCGGGTTCGACTCCCGGTGTGGGAACCA	genome	1	521	21	2605	6	0.002303263	0.002303263	23.59711526	24.88192328
L1	L1	liver	RNA labelling group	8_TGACTTGATGAAAGTACTTTTGAACCCTTTTCCATCTGAT	genome	1	523	21	8368	6	0.000717017	0.000717017	23.6876992	24.9774393
L1	L1	liver	RNA labelling group	8_TTCTGGGTCGGGGTTTCGTACGTAGCAGAGCAGCTCC	genome	1	519	21	5190	4	0.000770713	0.000770713	23.50653133	24.78640726
L1	L1	liver	RNA labelling group	9_CTCGCTGCGATCTATTGAAAGTCGGCCCTCGACACAAGGGTTTGT	genome	1	524	21	6288	8	0.001272265	0.001272265	23.73299117	25.02519731
L1	L1	liver	RNA labelling group	9_GCAGAGCAGCTCCCTCGCTGCGATCTATTGAAAGTCAGCCCTCGACACAAGGGTTTGT	genome	1	509	21	6617	25	0.003778147	0.003778147	23.05361165	24.30882716
L1	L1	liver	RNA labelling group	9_TTTCACCCAGGCGGCCCGGGTTCGACTCCCGGTGTGGGAACCA	genome	1	513	21	4104	59	0.014376218	0.014376218	23.23477952	24.4998592
L1	L1	liver	RNA labelling group	MU069435.1_TCGCTGCGATCTATTGAAAGTCAACCCTCGACACAAGGGTTTGT	genome	1	522	21	6264	34	0.005427842	0.005427842	23.64240723	24.92968129
L1	L1	liver	RNA labelling group	Mus musculus (mouse) predicted gene 5627	lncRNA	1	510	21	1020	2	0.001960784	0.001960784	23.09890362	24.35658517
L1	L1	liver	RNA labelling group	Mus musculus (mouse) predicted gene 6093	lncRNA	1	518	21	518	0	0	0	23.46123936	24.73864925
L1	L1	liver	RNA labelling group	Mus musculus predicted gene, 24105, transcript variant 1 (Gm24105)	lncRNA	2	522	21	4401	8	0.001817769	0.000930487	23.64240723	24.92968129
L1	L1	liver	RNA labelling group	Mus musculus RIKEN cDNA 3110039M20 gene (3110039M20Rik)	lncRNA	1	528	21	1584	2	0.001262626	0.001262626	23.91415904	25.21622935
L1	L1	liver	RNA labelling group	Mus musculus tRNA-Ser (TGA) (tRNA-Ser-TGA-1 1 to 3, tRNA-Ser-TGA-2-1, tRNA-Ser-TGA-2-2)	tRNA	1	515	21	3090	3	0.000970874	0.000970874	23.32536346	24.59537522
L1	L1	liver	RNA labelling group	NA_AAAGTGGAAGCGGCGATGGC	unmapped	1	515	21	1030	0	0	0	23.32536346	24.59537522
L1	L1	liver	RNA labelling group	NA_ACTGGATGGAGGCGGATAAAG	unmapped	1	516	21	1548	0	0	0	23.37065542	24.64313323
L1	L1	liver	RNA labelling group	NA_AGGGCTGGGTCGGTCGGGCTGGGGCG	unmapped	1	514	21	2056	0	0	0	23.28007149	24.54761721
L1	L1	liver	RNA labelling group	NA_CACATTGATCATCGACACTTCGAACGCACTTGCGGCCCCGGGTTCCTCCCGGGGCTACGCCTGTCTGAGCGTCGCT	unmapped	1	506	21	8602	10	0.00116252	0.00116252	22.91773575	24.16555313
L1	L1	liver	RNA labelling group	NA_CCGATCAACTGGGTGCCAGCG	unmapped	1	513	21	1539	1	0.000649773	0.000649773	23.23477952	24.4998592
L1	L1	liver	RNA labelling group	NA_CGACTCTTAGCGGTGGATCACTCGGCTCGTGC	unmapped	1	524	21	4192	5	0.001192748	0.001192748	23.73299117	25.02519731
L1	L1	liver	RNA labelling group	NA_CTGGAGTGTGACAATGGTGTTTGA	unmapped	1	524	21	4192	13	0.003101145	0.003101145	23.73299117	25.02519731
L1	L1	liver	RNA labelling group	NA_GACTCTTAGCGGTGGATCACTCGGCTC	unmapped	1	511	21	3577	4	0.001118256	0.001118256	23.14419559	24.40434318
L1	L1	liver	RNA labelling group	NA_GACTCTTAGCGGTGGATCACTCGGCTCGTGCGTCGATGAAGAA	unmapped	1	527	21	5270	9	0.00170778	0.00170778	23.86886707	25.16847134
L1	L1	liver	RNA labelling group	NA_GACTCTTAGCGGTGGATCACTCGGCTCGTGCGTCGATGAAGAACGCAG	unmapped	1	528	21	5280	15	0.002840909	0.002840909	23.91415904	25.21622935
L1	L1	liver	RNA labelling group	NA_GAGTGTGACAATGGTGTTTGAA	unmapped	1	521	21	3647	2	0.000548396	0.000548396	23.59711526	24.88192328
L1	L1	liver	RNA labelling group	NA_TAAGCGGCAGGGTCGGAACAGG	unmapped	1	525	21	1050	2	0.001904762	0.001904762	23.77828314	25.07295532
L1	L1	liver	RNA labelling group	NA_TAGCAGCACGTAAATATTGGAA	unmapped	1	521	21	2605	0	0	0	23.59711526	24.88192328
L1	L1	liver	RNA labelling group	NA_TATATTTCAGCGGCGGCACTTC	unmapped	1	526	21	3682	0	0	0	23.8235751	25.12071333
L1	L1	liver	RNA labelling group	NA_TGCGGATATCTCGGTAGTGG	unmapped	1	527	21	3162	2	0.000632511	0.000632511	23.86886707	25.16847134
L1	L1	liver	RNA labelling group	NA_TGGAGTGTGACAATGGTGAAA	unmapped	1	510	21	2550	2	0.000784314	0.000784314	23.09890362	24.35658517
L1	L1	liver	RNA labelling group	NA_TTGCGTCGCGGTGCATGGAGC	unmapped	1	520	21	2600	0	0	0	23.5518233	24.83416527
L1	L1	liver	RNA labelling group	X_AATCCTTGGAACCTAGGTGTGAATGC	genome	1	506	21	3542	0	0	0	22.91773575	24.16555313
L1	L1	liver	RNA labelling group	X_AGCTACATTGTCTGCTGGGTTTCT	genome	1	519	21	5190	7	0.001348748	0.001348748	23.50653133	24.78640726
L1	L1	liver	RNA labelling group	>ENSMUST00000102781.10|ENSMUSG00000028530.15|OTTMUSG00000008208.2|OTTMUST00000018649.1|Jak1-201|Jak1|4906|UTR5:1-316|CDS:317-3778|UTR3:3779-4906|	pctranscripts	1	489	20	4401	8	0.001817769	0.001817769	22.14777229	23.35366695
L1	L1	liver	RNA labelling group	1_TAGTAGATTCTGAATAAACCCAGAAGAGAGTACC	genome	1	500	20	3500	77	0.022	0.022	22.64598394	23.87900507
L1	L1	liver	RNA labelling group	1_TGTAAACATCCTACACTCTCAGCA	genome	1	483	20	2898	4	0.001380262	0.001380262	21.87602048	23.06711889
L1	L1	liver	RNA labelling group	1_TGTAATGATGTTGATCAAATGTCTGAGCTGAAAATAACTTGTAGACAATTTTTAACACTGAAG	genome	1	497	20	10437	73	0.006994347	0.006994347	22.51010803	23.73573103
L1	L1	liver	RNA labelling group	1_TTCAAGTAATTCAGGATAGGTTTT	genome	1	499	20	4990	6	0.001202405	0.001202405	22.60069197	23.83124705
L1	L1	liver	RNA labelling group	11_CCTGGTTGCTCCTATCTGATT	genome	1	495	20	4455	0	0	0	22.4195241	23.64021501
L1	L1	liver	RNA labelling group	11_CGGCGATGATGACACTCCA	genome	1	498	20	1494	2	0.001338688	0.001338688	22.5554	23.78348904
L1	L1	liver	RNA labelling group	11_GGTGGGTGCATATGTTTT	genome	1	499	20	3992	10	0.00250501	0.00250501	22.60069197	23.83124705
L1	L1	liver	RNA labelling group	11_TCAGTGCATGACAGAACTTGGA	genome	1	502	20	2510	36	0.014342629	0.014342629	22.73656787	23.97452109
L1	L1	liver	RNA labelling group	11_TTCTGACACAACTCCTTT	genome	1	491	20	3437	1	0.000290951	0.000290951	22.23835623	23.44918297
L1	L1	liver	RNA labelling group	13_CGAATCCCACTTCTGACAGCTGTATTTT	genome	1	502	20	5020	24	0.004780876	0.004780876	22.73656787	23.97452109
L1	L1	liver	RNA labelling group	14_AAAAGCTGGGTTGAGAGGGCGAAAT	genome	1	496	20	1984	12	0.006048387	0.006048387	22.46481607	23.68797302
L1	L1	liver	RNA labelling group	16_CTGAAATGAAGAGAATACTCTTGCTGATC	genome	1	484	20	3872	1	0.000258264	0.000258264	21.92131245	23.1148769
L1	L1	liver	RNA labelling group	18_AGGAGTGTGACAATGGTGTTTGT	genome	1	490	20	3920	8	0.002040816	0.002040816	22.19306426	23.40142496
L1	L1	liver	RNA labelling group	18_TGGAGTGTGACAATGGTGTTTGGA	genome	1	497	20	3976	7	0.001760563	0.001760563	22.51010803	23.73573103
L1	L1	liver	RNA labelling group	19_GACCTATGAATTGACAGCCAGT	genome	1	503	20	2515	8	0.003180915	0.003180915	22.78185984	24.0222791
L1	L1	liver	RNA labelling group	2_ATTCATGATGAAATAGATCCTTGACTGAAGCTGATGATGCG	genome	1	498	20	5976	1	0.000167336	0.000167336	22.5554	23.78348904
L1	L1	liver	RNA labelling group	2_GCCAGTGATGCTTAGGAATTTCTTCACCTGAATCAACTATGTGGTCACACTGTTGTCTGAGGC	genome	1	502	20	10040	7	0.000697211	0.000697211	22.73656787	23.97452109
L1	L1	liver	RNA labelling group	5_ATCCTTAGGTCGCTGGTTCGATTCCGGCTCGAAGGACTTCGTGCACTACTTT	genome	1	488	20	8296	3	0.00036162	0.00036162	22.10248032	23.30590894
L1	L1	liver	RNA labelling group	5_TGGGGGGCCCAAGTCCTTCTGATCGAGGCC	genome	1	495	20	2970	0	0	0	22.4195241	23.64021501
L1	L1	liver	RNA labelling group	8_TCACATTGCCAGGGATTTCCA	genome	1	484	20	2904	0	0	0	21.92131245	23.1148769
L1	L1	liver	RNA labelling group	9_AGTCTATGATGATCCTATCCCGAACCTGAATTCCTGTTGAAAA	genome	1	488	20	6344	12	0.001891551	0.001891551	22.10248032	23.30590894
L1	L1	liver	RNA labelling group	9_CGCTGCGATCTATTGAAGGTCAGCCCTCGACACAAGGGTTTGT	genome	1	499	20	5489	2	0.000364365	0.000364365	22.60069197	23.83124705
L1	L1	liver	RNA labelling group	9_CGTAGACGACCTGCTTC	genome	1	498	20	1992	2	0.001004016	0.001004016	22.5554	23.78348904
L1	L1	liver	RNA labelling group	9_CTCGCTGCGATCTATTGAAAGTCAGCCCTCGGCACAAGGGTTTGT	genome	1	481	20	5772	1	0.00017325	0.00017325	21.78543655	22.97160287
L1	L1	liver	RNA labelling group	9_GTTGTGATGATGGGCAAAAATGTTCAACTGCTCTGAATGGGCTGAATGAAAGTAGCCTTTCTGAAC	genome	1	504	20	9576	50	0.005221387	0.005221387	22.82715181	24.07003711
L1	L1	liver	RNA labelling group	9_TCGCTGCGATCTATTGAAAGTCAGTCCTCGACACAAGGGTTTGT	genome	1	496	20	6448	5	0.000775434	0.000775434	22.46481607	23.68797302
L1	L1	liver	RNA labelling group	MT_ACTAATCCTAGCCCTAGCCCTAAA	genome	1	495	20	2475	0	0	0	22.4195241	23.64021501
L1	L1	liver	RNA labelling group	Mus musculus (house mouse) mmu-miR-149-5p	miRNA	2	499	20	4272	4	0.00093633	0.000459252	22.60069197	23.83124705
L1	L1	liver	RNA labelling group	Mus musculus (house mouse) mmu-miR-501-3p	miRNA	2	496	20	1984	0	0	0	22.46481607	23.68797302
L1	L1	liver	RNA labelling group	Mus musculus tRNA-Asp (GTC) (tRNA-Asp-GTC-1-1, tRNA-Asp-GTC-2-1)	tRNA	2	483	20	3096	4	0.00129199	0.001207729	21.87602048	23.06711889
L1	L1	liver	RNA labelling group	NA_AATTTAACTGTGATAAACTACCG	unmapped	1	483	20	3381	1	0.00029577	0.00029577	21.87602048	23.06711889
L1	L1	liver	RNA labelling group	NA_CCCAGTTGATCGGCGCGAGATT	unmapped	1	482	20	2410	0	0	0	21.83072852	23.01936088
L1	L1	liver	RNA labelling group	NA_CGACTCTTAGCGGTGGATCACTCGG	unmapped	1	496	20	2976	0	0	0	22.46481607	23.68797302
L1	L1	liver	RNA labelling group	NA_CGCGACCTCAGATCAGACGT	unmapped	1	500	20	1500	0	0	0	22.64598394	23.87900507
L1	L1	liver	RNA labelling group	NA_GAAATTTCGGTTGGGACAA	unmapped	1	500	20	2500	0	0	0	22.64598394	23.87900507
L1	L1	liver	RNA labelling group	NA_GACTCTTAGCGGTGGATCACTCGGCTCGTGCGTCGATGAAGAACGCA	unmapped	1	493	20	4930	10	0.002028398	0.002028398	22.32894016	23.54469899
L1	L1	liver	RNA labelling group	NA_GAGGTAGTAGGTTGTATGGTAA	unmapped	1	486	20	3402	2	0.000587889	0.000587889	22.01189639	23.21039292
L1	L1	liver	RNA labelling group	NA_GAGGTAGTAGGTTGTGTGGTAA	unmapped	1	493	20	3451	1	0.000289771	0.000289771	22.32894016	23.54469899
L1	L1	liver	RNA labelling group	NA_GCACGGGGTCGGCGGCGATGT	unmapped	1	494	20	1482	0	0	0	22.37423213	23.592457
L1	L1	liver	RNA labelling group	NA_TAATGGTTCGTTTGTAAAAAAAAAAAAAAAA	unmapped	1	503	20	4024	5	0.001242545	0.001242545	22.78185984	24.0222791
L1	L1	liver	RNA labelling group	NA_TAGCTCCTTCTTCTTGACCA	unmapped	1	483	20	3864	50	0.012939959	0.012939959	21.87602048	23.06711889
L1	L1	liver	RNA labelling group	NA_TATGGAAGTGCCGCCGCTGAAA	unmapped	1	483	20	1932	0	0	0	21.87602048	23.06711889
L1	L1	liver	RNA labelling group	NA_TGAACCTTTACTATAGCTTGACA	unmapped	1	483	20	3864	0	0	0	21.87602048	23.06711889
L1	L1	liver	RNA labelling group	NA_TGAGGTAGTAGGTTGTGTGGAA	unmapped	1	494	20	3458	2	0.000578369	0.000578369	22.37423213	23.592457
L1	L1	liver	RNA labelling group	NA_TGAGGTAGTAGGTTGTGTGGTAAA	unmapped	1	491	20	3928	2	0.000509165	0.000509165	22.23835623	23.44918297
L1	L1	liver	RNA labelling group	NA_TGGAGTGTGACAATAGTGTTTGA	unmapped	1	487	20	3896	3	0.000770021	0.000770021	22.05718836	23.25815093
L1	L1	liver	RNA labelling group	NA_TGTAAACATCCTCGACTGGAAGCTTTTT	unmapped	1	495	20	4950	42	0.008484848	0.008484848	22.4195241	23.64021501
L1	L1	liver	RNA labelling group	X_TGAGGTAGTAGATTGTATAGTAT	genome	1	500	20	4500	5	0.001111111	0.001111111	22.64598394	23.87900507
L1	L1	liver	RNA labelling group	>ENSMUST00000062353.12|ENSMUSG00000042849.12|OTTMUSG00000048562.3|OTTMUST00000124429.3|Olfr1414-201|Olfr1414|6017|UTR5:1-356|CDS:357-1295|UTR3:1296-6017|	pctranscripts	1	469	19	3283	3	0.000913798	0.000913798	21.24193293	22.39850675
L1	L1	liver	RNA labelling group	>ENSMUST00000091920.6|ENSMUSG00000024491.17|OTTMUSG00000073534.1|OTTMUST00000178470.1|Rbm27-202|Rbm27|6266|UTR5:1-181|CDS:182-3199|UTR3:3200-6266|	pctranscripts	1	476	19	2380	0	0	0	21.55897671	22.73281282
L1	L1	liver	RNA labelling group	>ENSMUST00000143522.9|ENSMUSG00000079344.12|OTTMUSG00000033071.2|OTTMUST00000082600.2|Lipo4-201|Lipo4|2314|UTR5:1-10|CDS:11-1207|UTR3:1208-2314|	pctranscripts	1	463	19	3241	9	0.002776921	0.002776921	20.97018113	22.11195869
L1	L1	liver	RNA labelling group	1_ACGCGGGAGACCGGGGTTCGATTCCCCGACGGGGAGCC	genome	1	463	19	1852	3	0.00161987	0.00161987	20.97018113	22.11195869
L1	L1	liver	RNA labelling group	1_CACAAGTGATGAGTGACAAAGGGACTTAATACTGAACCATGGGGTTGAAATGAAATATGCTGATGTG	genome	1	474	19	7584	52	0.00685654	0.00685654	21.46839277	22.6372968
L1	L1	liver	RNA labelling group	1_CAGGCGGCCCGGGTTCGACTCCCGGTATGGGAACCA	genome	1	470	19	2350	1	0.000425532	0.000425532	21.2872249	22.44626476
L1	L1	liver	RNA labelling group	10_CGTGGAGCATCTGGTCG	genome	1	477	19	1908	0	0	0	21.60426868	22.78057083
L1	L1	liver	RNA labelling group	11_ACAACATCCTGGTTGCTCCTATCTGATT	genome	1	464	19	4640	1	0.000215517	0.000215517	21.01547309	22.1597167
L1	L1	liver	RNA labelling group	13_CGAATCCCACTTCTGACACAGTACTCTTTT	genome	1	473	19	4730	34	0.007188161	0.007188161	21.42310081	22.58953879
L1	L1	liver	RNA labelling group	14_AAGCAGTGATGACAGATTGGATCTGACTTAACTGCTGTGCTGAGTTTGTTCAATCCAACCCTGAGCTT	genome	1	471	19	9891	109	0.011020119	0.007524222	21.33251687	22.49402277
L1	L1	liver	RNA labelling group	16_TGAGGTAGTAGGTTGTATGGTTAAA	genome	1	469	19	4221	23	0.005448946	0.005448946	21.24193293	22.39850675
L1	L1	liver	RNA labelling group	17_GTAATGATGATTTCTGGTGATTCTGAGTGTCTCGCTGACGCCATCACCGCAGCGCGCTGACC	genome	1	460	19	7820	24	0.003069054	0.003069054	20.83430522	21.96868466
L1	L1	liver	RNA labelling group	19_CCCCTATGATGAGGACCTTTTCACAGACCTGTACTGATATATCTGTGAGGATAAGTAACTCTGAGG	genome	1	457	19	8683	20	0.002303351	0.002303351	20.69842932	21.82541063
L1	L1	liver	RNA labelling group	19_CCCTGATGAACTGAATACCGCCCCAGTCTGATAGCTGTGGAGAAAGGTATTTTCTGAGT	genome	1	465	19	7440	4	0.000537634	0.000537634	21.06076506	22.20747471
L1	L1	liver	RNA labelling group	3_GTCAATGATGTGTTGGCATGTATTATCTGAATTCGCTGATGTGTCATAACACTTTAGCTCTAGAATTACGCTGAGACC	genome	1	480	19	12960	37	0.002854938	0.002854938	21.74014458	22.92384486
L1	L1	liver	RNA labelling group	4_CGGATGATGACACCTGGGTATGCTGCACACTCCCGACTGCGTCGTGGGGAAGCCAACCTTGGAGAGCTGAGC	genome	1	472	19	6136	21	0.003422425	0.003422425	21.37780884	22.54178078
L1	L1	liver	RNA labelling group	7_TCTACAGTGCACGTGTCTCCAGA	genome	1	462	19	2772	2	0.000721501	0.000721501	20.92488916	22.06420068
L1	L1	liver	RNA labelling group	9_AGCAGAGCAGCTCCCTCGCTGCGATCTATTGAAAGTCAGCCCTCGACACAAGGGTTTGT	genome	1	476	19	6188	8	0.001292825	0.001292825	21.55897671	22.73281282
L1	L1	liver	RNA labelling group	9_ATTGAAAGTCAGCCCTCGACACAAGGGTTTGT	genome	1	476	19	3808	0	0	0	21.55897671	22.73281282
L1	L1	liver	RNA labelling group	9_CCTCGACACAAGGGTTTGT	genome	1	478	19	2390	1	0.00041841	0.00041841	21.64956065	22.82832884
L1	L1	liver	RNA labelling group	MT_ATTTCATGACCAATGAACACTCTGACCA	genome	1	461	19	3227	9	0.002788968	0.002788968	20.87959719	22.01644267
L1	L1	liver	RNA labelling group	MU069435.1_CTGGGTCGGGGTTTCGTACGTAGCAGAGCAGCTCCCTCGCTGCGATCTATTGAAAGTCAGCCCTCGACACAAGGGTTTGT	genome	1	462	19	9240	7	0.000757576	0.000757576	20.92488916	22.06420068
L1	L1	liver	RNA labelling group	MU069435.1_TCGCTGCGATCTATTGAAAGTCAGCGCTCGACACA	genome	1	468	19	3744	1	0.000267094	0.000267094	21.19664097	22.35074874
L1	L1	liver	RNA labelling group	Mus musculus (house mouse) mitochondrially encoded tRNA glycine	tRNA	2	467	19	4926	22	0.004466098	0.002248394	21.151349	22.30299073
L1	L1	liver	RNA labelling group	Mus musculus (house mouse) mmu-miR-145a-3p	miRNA	1	457	19	4113	4	0.000972526	0.000972526	20.69842932	21.82541063
L1	L1	liver	RNA labelling group	Mus musculus (house mouse) mmu-miR-1948-3p	miRNA	2	476	19	2380	0	0	0	21.55897671	22.73281282
L1	L1	liver	RNA labelling group	Mus musculus (mouse) RIKEN cDNA gene D630044L22 gene	lncRNA	1	463	19	926	0	0	0	20.97018113	22.11195869
L1	L1	liver	RNA labelling group	Mus musculus small nucleolar RNA host gene 16, transcript variant 3 (Snhg16)	lncRNA	1	469	19	5159	3	0.000581508	0.000581508	21.24193293	22.39850675
L1	L1	liver	RNA labelling group	Mus musculus tRNA-Val (AAC) (tRNA-Val-AAC-3-1, tRNA-Val-AAC-4-1)	tRNA	1	459	19	5967	4	0.000670354	0.000670354	20.78901326	21.92092665
L1	L1	liver	RNA labelling group	NA_AACCCGTAGATGCGATCTTGTGT	unmapped	1	458	19	3206	22	0.006862133	0.006862133	20.74372129	21.87316864
L1	L1	liver	RNA labelling group	NA_AAGAACGTCGCGCACTGCTGG	unmapped	1	470	19	1410	0	0	0	21.2872249	22.44626476
L1	L1	liver	RNA labelling group	NA_AATGGTTCGTTTGTAAAAAAAAAAAAAA	unmapped	1	475	19	3325	8	0.002406015	0.002406015	21.51368474	22.68505481
L1	L1	liver	RNA labelling group	NA_AGAGGTAGTAGGTTGCATAGTAA	unmapped	1	469	19	2814	2	0.000710732	0.000710732	21.24193293	22.39850675
L1	L1	liver	RNA labelling group	NA_ATTAACTATCCGCTGGATGACC	unmapped	1	458	19	2748	1	0.000363901	0.000363901	20.74372129	21.87316864
L1	L1	liver	RNA labelling group	NA_ATTTTGGTCGCCCGTTTTTCT	unmapped	1	466	19	5126	2	0.000390168	0.000390168	21.10605703	22.25523272
L1	L1	liver	RNA labelling group	NA_CATACGAACTGGATGAAAGCGA	unmapped	1	467	19	1401	1	0.000713776	0.000713776	21.151349	22.30299073
L1	L1	liver	RNA labelling group	NA_GAAATTTCGGTTGGGAAAAAAAAAAAAAAA	unmapped	1	465	19	2325	4	0.00172043	0.00172043	21.06076506	22.20747471
L1	L1	liver	RNA labelling group	NA_GAAATTTCGGTTGGGAAAAAAAAAAAAAAAA	unmapped	1	463	19	2315	0	0	0	20.97018113	22.11195869
L1	L1	liver	RNA labelling group	NA_GAATTGATCAGGACATAGGGAAA	unmapped	1	468	19	1872	0	0	0	21.19664097	22.35074874
L1	L1	liver	RNA labelling group	NA_GACTCTTAGCGGTGGATCACTCGG	unmapped	1	477	19	2862	3	0.001048218	0.001048218	21.60426868	22.78057083
L1	L1	liver	RNA labelling group	NA_GACTCTTAGCGGTGGATCACTCGGCTCGTGC	unmapped	1	463	19	3704	1	0.000269978	0.000269978	20.97018113	22.11195869
L1	L1	liver	RNA labelling group	NA_GATACGACTCTTAGCGGTGGATCACTCGGCTCGTGCG	unmapped	1	477	19	4293	4	0.000931749	0.000931749	21.60426868	22.78057083
L1	L1	liver	RNA labelling group	NA_GCGCACGGGGTCGGCGGCGATGTCGG	unmapped	1	461	19	1383	0	0	0	20.87959719	22.01644267
L1	L1	liver	RNA labelling group	NA_GGAGTGTGACAATGGTGTTTGATT	unmapped	1	471	19	4239	28	0.006605331	0.006605331	21.33251687	22.49402277
L1	L1	liver	RNA labelling group	NA_TGAGGTAGTAGGTTGTGTGGAAA	unmapped	1	471	19	3297	3	0.000909918	0.000909918	21.33251687	22.49402277
L1	L1	liver	RNA labelling group	NA_TGGAGTGTGACAATGGGTTTG	unmapped	1	479	19	3353	24	0.007157769	0.007157769	21.69485261	22.87608685
L1	L1	liver	RNA labelling group	NA_TGGAGTGTGACAATGGTGTTAAT	unmapped	1	476	19	3808	3	0.000787815	0.000787815	21.55897671	22.73281282
L1	L1	liver	RNA labelling group	NA_TGGAGTGTGACAATGGTGTTGA	unmapped	1	460	19	3220	11	0.003416149	0.003416149	20.83430522	21.96868466
L1	L1	liver	RNA labelling group	NA_TTCACAGTGGCTAAGTTCTGAAA	unmapped	1	473	19	3311	3	0.000906071	0.000906071	21.42310081	22.58953879
L1	L1	liver	RNA labelling group	X_GAGGTAGTAGATTGTATAGTTTT	genome	1	460	19	4600	0	0	0	20.83430522	21.96868466
L1	L1	liver	RNA labelling group	>ENSMUST00000033020.14|ENSMUSG00000030760.15|OTTMUSG00000030994.3|OTTMUST00000076772.2|Acer3-201|Acer3|11340|UTR5:1-88|CDS:89-892|UTR3:893-11340|	pctranscripts	1	444	18	1332	0	0	0	20.10963374	21.2045565
L1	L1	liver	RNA labelling group	>ENSMUST00000033611.5|ENSMUSG00000031258.5|OTTMUSG00000019158.1|OTTMUST00000045923.1|Xkrx-201|Xkrx|2876|UTR5:1-18|CDS:19-1368|UTR3:1369-2876|	pctranscripts	1	445	18	2225	0	0	0	20.15492571	21.25231451
L1	L1	liver	RNA labelling group	>ENSMUST00000034393.7|ENSMUSG00000031919.7|OTTMUSG00000061932.1|OTTMUST00000151143.1|Tmed6-201|Tmed6|871|UTR5:1-33|CDS:34-753|UTR3:754-871|	pctranscripts	1	433	18	433	1	0.002309469	0.002309469	19.61142209	20.67921839
L1	L1	liver	RNA labelling group	>ENSMUST00000061469.4|ENSMUSG00000044177.5|OTTMUSG00000001708.2|OTTMUST00000003368.1|Wfikkn2-201|Wfikkn2|3516|UTR5:1-158|CDS:159-1874|UTR3:1875-3516|	pctranscripts	1	445	18	890	0	0	0	20.15492571	21.25231451
L1	L1	liver	RNA labelling group	1_CTATGATGAAGGCTATGTTGGTAGGGACAACTGAGCTTGTTGATGAATACCAACGATTCTGATG	genome	1	450	18	8550	27	0.003157895	0.003157895	20.38138554	21.49110456
L1	L1	liver	RNA labelling group	1_TGTAAACATCCTACACTCTCAGCTTT	genome	1	454	18	4086	13	0.003181596	0.003181596	20.56255342	21.6821366
L1	L1	liver	RNA labelling group	1_TGTAAACATCCTCGACTGGAAGCN	genome	1	449	18	2245	13	0.005790646	0.005790646	20.33609358	21.44334655
L1	L1	liver	RNA labelling group	10_CGAACCCTGCTCGCTGCGC	genome	1	437	18	1311	1	0.000762777	0.000762777	19.79258996	20.87025043
L1	L1	liver	RNA labelling group	10_CTCGCTGAGGAAACTGCACGTCACCCTCCTGAAA	genome	1	435	18	2610	7	0.002681992	0.002681992	19.70200603	20.77473441
L1	L1	liver	RNA labelling group	11_ACCTGACAACATCCTGGTTGCTCCTATCTGATT	genome	1	447	18	4917	3	0.000610128	0.000610128	20.24550964	21.34783053
L1	L1	liver	RNA labelling group	11_CAACATCCTGGTTGCTCCTATCTGATT	genome	1	447	18	4470	6	0.001342282	0.001342282	20.24550964	21.34783053
L1	L1	liver	RNA labelling group	11_CGGCGATGATGACACTCCATACATAGCACGCGTTAGACTGCTGAT	genome	1	445	18	4450	11	0.00247191	0.00247191	20.15492571	21.25231451
L1	L1	liver	RNA labelling group	13_GCTGCGATCTATTGAAAGTCAGCCCTCGACACAAGGGTTTGA	genome	1	441	18	4410	3	0.000680272	0.000680272	19.97375783	21.06128247
L1	L1	liver	RNA labelling group	13_TTCTGACACAGTACTCTTT	genome	1	449	18	3592	23	0.006403118	0.006403118	20.33609358	21.44334655
L1	L1	liver	RNA labelling group	14_CCAGGCGGCCCGGGTTCGACTCCCGGTATGGGAACCA	genome	1	448	18	2240	8	0.003571429	0.003571429	20.29080161	21.39558854
L1	L1	liver	RNA labelling group	15_AGCTCCTTCTTCTTGACCA	genome	1	446	18	3122	3	0.000960922	0.000960922	20.20021767	21.30007252
L1	L1	liver	RNA labelling group	16_CACTAGATTGTGAGCTGCTGGAA	genome	1	448	18	2688	0	0	0	20.29080161	21.39558854
L1	L1	liver	RNA labelling group	18_GAGTGTGACAATGGTGTTTTT	genome	1	446	18	4014	9	0.002242152	0.002242152	20.20021767	21.30007252
L1	L1	liver	RNA labelling group	18_GCTGTGATGACTATCTTAGGACACCTTTGGATTAACCGTGAAATCAAACAAGTGCTGAGCA	genome	1	438	18	7008	32	0.00456621	0.00456621	19.83788193	20.91800844
L1	L1	liver	RNA labelling group	19_TGACCTATGAATTGACAGCCAAT	genome	1	443	18	2658	2	0.000752445	0.000752445	20.06434177	21.15679849
L1	L1	liver	RNA labelling group	19_TTCGGCTGATGATTGCTGTTGAGACTTGGAAATCTGATT	genome	1	445	18	6675	4	0.000599251	0.000599251	20.15492571	21.25231451
L1	L1	liver	RNA labelling group	2_TGAATCTGACAACAGGAAATAAACCTCCTTATTCACCCCCA	genome	1	452	18	4068	0	0	0	20.47196948	21.58662058
L1	L1	liver	RNA labelling group	2_TTGCAATGATGTCAATCTTTGACTGAAGTGACCTTGAAGTGCAATTACTGAGCTTTTTAACCCTGAGCAA	genome	1	453	18	10419	197	0.018907765	0.017526871	20.51726145	21.63437859
L1	L1	liver	RNA labelling group	4_CGTCGTGGGGAAGCCAACCTTGGAGAGCTGAGC	genome	1	433	18	2165	0	0	0	19.61142209	20.67921839
L1	L1	liver	RNA labelling group	5_AATATAGTCGGCATTGGCAATTTTTGACAGTCTCTACGGAGACTG	genome	1	438	18	6132	61	0.009947815	0.009947815	19.83788193	20.91800844
L1	L1	liver	RNA labelling group	5_CATTGCACTTGTCTCGGTCTGAT	genome	1	435	18	3915	6	0.001532567	0.001532567	19.70200603	20.77473441
L1	L1	liver	RNA labelling group	7_AGGTAGATAGAACAGGTCTTGT	genome	1	437	18	2622	4	0.001525553	0.001525553	19.79258996	20.87025043
L1	L1	liver	RNA labelling group	8_CTGGCCCTCTCTGCCCTTCCGTTT	genome	1	444	18	3996	9	0.002252252	0.002252252	20.10963374	21.2045565
L1	L1	liver	RNA labelling group	8_GCTGGAGGATGAAGTAAGGAGTGATCCATCGGCTAAGTGTTTTCCCACTGTGCTGACACTCACATTGCTGACAGTG	genome	1	451	18	9020	10	0.001108647	0.001108647	20.42667751	21.53886257
L1	L1	liver	RNA labelling group	9_AACGGAATCCCAAAAGCAGCTGT	genome	1	433	18	1299	34	0.02617398	0.02617398	19.61142209	20.67921839
L1	L1	liver	RNA labelling group	9_CATTCGTAGACGACCTGCTTC	genome	1	444	18	2664	5	0.001876877	0.001876877	20.10963374	21.2045565
L1	L1	liver	RNA labelling group	9_CGTTTCCCGGCCAATGCACT	genome	1	443	18	2215	100	0.045146727	0.045146727	20.06434177	21.15679849
L1	L1	liver	RNA labelling group	9_TCGCTGCGATCTATTGAAAGTCAGCCCTCGATACAAGGGTTTGT	genome	1	454	18	5902	1	0.000169434	0.000169434	20.56255342	21.6821366
L1	L1	liver	RNA labelling group	9_TGAGGTAGTAGTTTGTACAGTTTA	genome	1	452	18	4520	51	0.011283186	0.011283186	20.47196948	21.58662058
L1	L1	liver	RNA labelling group	MT_ACACCCAGAAGATTTCATGACCAATGAACACTCTGACCA	genome	1	453	18	3171	22	0.006937874	0.006937874	20.51726145	21.63437859
L1	L1	liver	RNA labelling group	MT_CTGGCCTACACCCAGAAGATTTCATGACCAATGAACACTCTGACCA	genome	1	432	18	3888	27	0.006944444	0.006944444	19.56613012	20.63146038
L1	L1	liver	RNA labelling group	MT_TAAGTTTGAAATTTCGGTTGGGA	genome	1	449	18	4041	1	0.000247463	0.000247463	20.33609358	21.44334655
L1	L1	liver	RNA labelling group	MU069435.1_CAGCTCCCTCGCTGCGATCTATTGAAAGTCAGCGCTCGACACAAGGGTTTGT	genome	1	439	18	5707	5	0.000876117	0.000876117	19.8831739	20.96576645
L1	L1	liver	RNA labelling group	Mus musculus (mouse) predicted gene 10684	lncRNA	1	440	18	880	0	0	0	19.92846587	21.01352446
L1	L1	liver	RNA labelling group	NA_AACGGTTTCGCCAGAGCTCAGG	unmapped	1	452	18	1808	0	0	0	20.47196948	21.58662058
L1	L1	liver	RNA labelling group	NA_AATAACGCCGGAACATTAGTGC	unmapped	1	455	18	1820	3	0.001648352	0.001648352	20.60784538	21.72989461
L1	L1	liver	RNA labelling group	NA_AATCCCCGGCACCTCCACCA	unmapped	1	451	18	902	41	0.045454545	0.045454545	20.42667751	21.53886257
L1	L1	liver	RNA labelling group	NA_AATGGTTCGTTTGTAAAAAAAAAAA	unmapped	1	448	18	3136	6	0.001913265	0.001913265	20.29080161	21.39558854
L1	L1	liver	RNA labelling group	NA_AATGGTTCGTTTGTAAAAAAAAAAAAA	unmapped	1	447	18	3129	7	0.002237136	0.002237136	20.24550964	21.34783053
L1	L1	liver	RNA labelling group	NA_ATAGTTGCCTGACTCCCCGTCG	unmapped	1	439	18	2634	0	0	0	19.8831739	20.96576645
L1	L1	liver	RNA labelling group	NA_ATTGATAGAAGCGGCGAATCG	unmapped	1	437	18	1748	0	0	0	19.79258996	20.87025043
L1	L1	liver	RNA labelling group	NA_ATTGCACTTGTCCCGGCCTGTAT	unmapped	1	450	18	3600	2	0.000555556	0.000555556	20.38138554	21.49110456
L1	L1	liver	RNA labelling group	NA_CACATTGATCATCGACACTTCGAACGCACTTGCGGCCCCGGGTT	unmapped	1	451	18	4510	1	0.000221729	0.000221729	20.42667751	21.53886257
L1	L1	liver	RNA labelling group	NA_CACGCGGGAGGCCCGGGTTCGTTTCCCGGCCAATGCACCA	unmapped	1	443	18	2658	1	0.000376223	0.000376223	20.06434177	21.15679849
L1	L1	liver	RNA labelling group	NA_CGACTCTTAGCGGTGGATCACTC	unmapped	1	436	18	2616	4	0.001529052	0.001529052	19.74729799	20.82249242
L1	L1	liver	RNA labelling group	NA_CGCACGGGGTCGGCGGCGATG	unmapped	1	441	18	882	0	0	0	19.97375783	21.06128247
L1	L1	liver	RNA labelling group	NA_CGCGACCTCAGATCAGACGTG	unmapped	1	432	18	1296	1	0.000771605	0.000771605	19.56613012	20.63146038
L1	L1	liver	RNA labelling group	NA_CGCGACCTCAGATCAGACGTGGCGACCCGCTGAATTTAAGC	unmapped	1	450	18	3150	4	0.001269841	0.001269841	20.38138554	21.49110456
L1	L1	liver	RNA labelling group	NA_GACTCTTAGCGGTGGATCACTCGGCTCGTGCGT	unmapped	1	448	18	4032	2	0.000496032	0.000496032	20.29080161	21.39558854
L1	L1	liver	RNA labelling group	NA_GCGCAACCCTGGCTGATTATCG	unmapped	1	454	18	2270	0	0	0	20.56255342	21.6821366
L1	L1	liver	RNA labelling group	NA_TAATGGTTCGTTTGTAAAAAAAAAAAAAAAAA	unmapped	1	434	18	3472	4	0.001152074	0.001152074	19.65671406	20.7269764
L1	L1	liver	RNA labelling group	NA_TACGACTCTTAGCGGTGGATCACTCGGCTCGTGCG	unmapped	1	446	18	4014	9	0.002242152	0.002242152	20.20021767	21.30007252
L1	L1	liver	RNA labelling group	NA_TAGAGTGTGACAATGGTGTTTGA	unmapped	1	440	18	3520	9	0.002556818	0.002556818	19.92846587	21.01352446
L1	L1	liver	RNA labelling group	NA_TCATCACAGCAGCGGCCATATC	unmapped	1	432	18	1728	1	0.000578704	0.000578704	19.56613012	20.63146038
L1	L1	liver	RNA labelling group	NA_TGAGGTAGTAGGTTGTGTAA	unmapped	1	443	18	3101	3	0.00096743	0.00096743	20.06434177	21.15679849
L1	L1	liver	RNA labelling group	NA_TGAGGTAGTAGTTTGTGCTGTAA	unmapped	1	443	18	3987	0	0	0	20.06434177	21.15679849
L1	L1	liver	RNA labelling group	NA_TGATAAATCTGGAGCCGGTGA	unmapped	1	435	18	2175	5	0.002298851	0.002298851	19.70200603	20.77473441
L1	L1	liver	RNA labelling group	NA_TGGAGTGTGACAATGGTGTTGT	unmapped	1	438	18	3504	19	0.005422374	0.005422374	19.83788193	20.91800844
L1	L1	liver	RNA labelling group	NA_TGGAGTGTGACAATGGTGTTTGTATTT	unmapped	1	448	18	5376	1	0.000186012	0.000186012	20.29080161	21.39558854
L1	L1	liver	RNA labelling group	NA_TGGAGTGTGACAATGGTGTTTTG	unmapped	1	452	18	4068	5	0.001229105	0.001229105	20.47196948	21.58662058
L1	L1	liver	RNA labelling group	>ENSMUST00000050104.8|ENSMUSG00000046733.8|OTTMUSG00000023088.1|OTTMUST00000055751.1|Gprc5a-201|Gprc5a|2083|UTR5:1-136|CDS:137-1207|UTR3:1208-2083|	pctranscripts	1	410	17	1230	0	0	0	18.56970683	19.58078415
L1	L1	liver	RNA labelling group	1_ACCGGGGTTCGATTCCCCGACGGGGAGCC	genome	1	426	17	1704	5	0.002934272	0.002934272	19.29437832	20.34491232
L1	L1	liver	RNA labelling group	1_TGTCAATGATGCATCTTATTGGAACTGAATTTAAGTGATCTAACCCATTCGTCACTACCACTGAGACA	genome	1	412	17	8652	16	0.001849283	0.001849283	18.66029077	19.67630017
L1	L1	liver	RNA labelling group	10_ACCATGATGACGGAAATTCTTCACTTTGACCTGATGTCTGTTGAAGAAACTCAGTGTCTGAGA	genome	1	411	17	7809	23	0.00294532	0.00294532	18.6149988	19.62854216
L1	L1	liver	RNA labelling group	10_CTCACCGCCGCGGCCCGGGTTCGATTCCCGGTCAGGGAACCA	genome	1	430	17	2580	27	0.010465116	0.010465116	19.47554619	20.53594436
L1	L1	liver	RNA labelling group	10_GCGGCCCGGGTTCGATTCCCGGTCAGGGAACCA	genome	1	422	17	2110	26	0.012322275	0.012322275	19.11321044	20.15388027
L1	L1	liver	RNA labelling group	10_TTCATGGGTGAGAAACAGCTAGTCTGACA	genome	1	428	17	2996	2	0.000667557	0.000667557	19.38496225	20.44042834
L1	L1	liver	RNA labelling group	11_AGGGAGGGAACGCAGTCTGAGTGG	genome	1	427	17	1281	0	0	0	19.33967028	20.39267033
L1	L1	liver	RNA labelling group	11_CGGCGATGATGACACTCC	genome	1	409	17	1227	0	0	0	18.52441486	19.53302614
L1	L1	liver	RNA labelling group	11_TGAGGGGCAGAGAGCGAGACTTTA	genome	1	426	17	1704	0	0	0	19.29437832	20.34491232
L1	L1	liver	RNA labelling group	11_TGCTGATCCGGGTGATGCGAATCGTAATCTGAGCCGA	genome	1	414	17	3726	13	0.003488996	0.003488996	18.7508747	19.77181619
L1	L1	liver	RNA labelling group	12_GTGAAATGTTTAGGACCACTAGT	genome	1	410	17	2870	1	0.000348432	0.000348432	18.56970683	19.58078415
L1	L1	liver	RNA labelling group	13_GGGAGACCGGGGTTCGATTCCCCGACGGGGAGCCA	genome	1	422	17	1688	0	0	0	19.11321044	20.15388027
L1	L1	liver	RNA labelling group	13_TCGCTGCGATCTATTGAAAGTCANCCCTCGACACAAGGGTTTG	genome	1	407	17	4477	6	0.001340183	0.001340183	18.43383093	19.43751012
L1	L1	liver	RNA labelling group	14_CACCCAGGCGGCCCGGGTTCGACTCCCGGTATGGGAACCA	genome	1	416	17	2080	35	0.016826923	0.016826923	18.84145864	19.86733221
L1	L1	liver	RNA labelling group	15_TTTGCGGGATGCCTGGGTGACGCGATCTGCCCG	genome	1	420	17	3360	3	0.000892857	0.000892857	19.02262651	20.05836425
L1	L1	liver	RNA labelling group	16_TGAAATGATGGCAAATCATCTTTCGGGACTGACCTGAAATGAAGAGAATACTCTTGCTGAT	genome	1	428	17	7276	6	0.000824629	0.000824629	19.38496225	20.44042834
L1	L1	liver	RNA labelling group	17_ATCGATGTGGTGCTCCGGAGTTCTCTTCGGGCCAGGGCCTAAGCCG	genome	1	413	17	4543	1	0.000220119	0.000220119	18.70558273	19.72405818
L1	L1	liver	RNA labelling group	17_GATCGATGTGGTGCTCCGGAGTTCTCTTCGGGCCAGGGCCTAAGCCGCGCCAG	genome	1	419	17	4609	23	0.004990236	0.004990236	18.97733454	20.01060624
L1	L1	liver	RNA labelling group	17_TCTTAGATCGATGTGGTGCTCCGGAGTTCTCTTCGGGCCAGGGCCTAAGCCGCGCCAGGCGAGGGACGGACAT	genome	1	422	17	6330	10	0.001579779	0.001579779	19.11321044	20.15388027
L1	L1	liver	RNA labelling group	17_TGAGAGTGATGATTTCACAGACTAGAGTCTCTGACGCTGTCCTTGATGTCAGCTATAAATCTGACTCAT	genome	1	425	17	9350	89	0.009518717	0.006213211	19.24908635	20.29715431
L1	L1	liver	RNA labelling group	18_GGAGTGTGACAATGGTGTTTGAG	genome	1	428	17	2996	1	0.000333778	0.000333778	19.38496225	20.44042834
L1	L1	liver	RNA labelling group	18_GTGCGATGATGCATTTTATTCAACACATCATTCTGAAAATAGATGTGTAGAGAAATGATAACTGAGC	genome	1	419	17	8380	0	0	0	18.97733454	20.01060624
L1	L1	liver	RNA labelling group	18_TGCAGTGATGACTATCTTAGGACACCTTTGGATTTACCGTGAAAAGAAGTAACCTCTGAGCAGC	genome	1	421	17	7157	78	0.010898421	0.010898421	19.06791848	20.10612226
L1	L1	liver	RNA labelling group	18_TTGCTGTGATGACTATCTTAGGANACCTTTGGATTAACCGTGAAATCAAACAAGTGCTGAGCAA	genome	1	424	17	7632	32	0.004192872	0.003546099	19.20379438	20.2493963
L1	L1	liver	RNA labelling group	19_GACCTATGAATTGACAGCCAG	genome	1	407	17	1628	0	0	0	18.43383093	19.43751012
L1	L1	liver	RNA labelling group	2_CGTACCGTGAGTAATAATGCGT	genome	1	431	17	2586	0	0	0	19.52083816	20.58370237
L1	L1	liver	RNA labelling group	2_TGAACTGATGATATCATTTCTTTCCCCGTCAGATCGACCCTGTTGATAA	genome	1	412	17	7004	7	0.000999429	0.000999429	18.66029077	19.67630017
L1	L1	liver	RNA labelling group	3_AGCAGCACGTAAATATTGGCG	genome	1	425	17	1700	10	0.005882353	0.005882353	19.24908635	20.29715431
L1	L1	liver	RNA labelling group	3_TAGCAGCACGTAAATATTGGA	genome	1	414	17	2070	0	0	0	18.7508747	19.77181619
L1	L1	liver	RNA labelling group	4_GGTCGATGATGAGAGCTTTGTTCGGAGC	genome	1	431	17	3448	4	0.001160093	0.001160093	19.52083816	20.58370237
L1	L1	liver	RNA labelling group	4_GTCGATGATGAGAGCTTTGTTCTGAGCC	genome	1	409	17	3681	3	0.000814996	0.000814996	18.52441486	19.53302614
L1	L1	liver	RNA labelling group	4_TTCTTGTGATGAAAATACTGTCCAGTTCTGCTACTGAAGGAATGAGATGAACACTTTAGTGCTGAAGAAA	genome	1	416	17	8736	102	0.011675824	0.011675824	18.84145864	19.86733221
L1	L1	liver	RNA labelling group	5_GGTGCCTGACTGCGTTAGCA	genome	1	419	17	2095	2	0.000954654	0.000954654	18.97733454	20.01060624
L1	L1	liver	RNA labelling group	5_TGCATGTGATGTAATCATTGTTTCAAGACGGGACTGAAG	genome	1	427	17	5124	1	0.00019516	0.00019516	19.33967028	20.39267033
L1	L1	liver	RNA labelling group	7_AATTTCGGTTGGGAAAAAAAAAAAAAAAAAAA	genome	1	418	17	2090	12	0.005741627	0.005741627	18.93204257	19.96284823
L1	L1	liver	RNA labelling group	8_GACTTGATGAAAGTACTTTTGAACCCTTTTCCATCTGATG	genome	1	411	17	6165	7	0.001135442	0.001135442	18.6149988	19.62854216
L1	L1	liver	RNA labelling group	8_TCCTGTACTGAGCTGCCCCGAGTT	genome	1	417	17	2919	3	0.001027749	0.001027749	18.8867506	19.91509022
L1	L1	liver	RNA labelling group	9_GCGCCGAAGGAGCCTCGGTTGGCCCCGGATAGCCGGGTCCCCGTC	genome	1	427	17	2562	2	0.00078064	0.00078064	19.33967028	20.39267033
L1	L1	liver	RNA labelling group	MT_GAATTGATCAGGACATAGGGTTTGATACCA	genome	1	412	17	3296	1	0.000303398	0.000303398	18.66029077	19.67630017
L1	L1	liver	RNA labelling group	MT_TGAATCTGACAACAGGAAATAAANCTCCTTATTCACCCCA	genome	1	418	17	3762	5	0.00132908	0.00132908	18.93204257	19.96284823
L1	L1	liver	RNA labelling group	MU069435.1_TCGCTGCGATCTATTGAAAGTCAGCCCTCGACACAAAGGTTTGT	genome	1	420	17	5040	6	0.001190476	0.001190476	19.02262651	20.05836425
L1	L1	liver	RNA labelling group	Mus musculus (house mouse) mmu-miR-30c-2-3p	miRNA	1	407	17	2849	11	0.003861004	0.003861004	18.43383093	19.43751012
L1	L1	liver	RNA labelling group	Mus musculus (house mouse) RNA, Y1 small cytoplasmic, Ro-associated	YRNA	1	420	17	3360	2	0.000595238	0.000595238	19.02262651	20.05836425
L1	L1	liver	RNA labelling group	Mus musculus coatomer protein complex, subunit gamma 2, opposite strand 2 (Copg2os2)	lncRNA	1	427	17	854	0	0	0	19.33967028	20.39267033
L1	L1	liver	RNA labelling group	Mus musculus Mir1a-1 and Mir133a-2 host gene (Mir1a-1hg)	lncRNA	1	424	17	848	0	0	0	19.20379438	20.2493963
L1	L1	liver	RNA labelling group	Mus musculus tRNA-Ala (AGC) (tRNA-Ala-AGC-2-1, tRNA-Ala-AGC-2-2, tRNA-Ala-AGC-3-1, tRNA-Ala-AGC-3-2)	tRNA	1	422	17	1688	2	0.001184834	0.001184834	19.11321044	20.15388027
L1	L1	liver	RNA labelling group	NA_AAAAAGTGGAAGCGGCGATGGC	unmapped	1	410	17	820	0	0	0	18.56970683	19.58078415
L1	L1	liver	RNA labelling group	NA_AATGGTTCGTTTGTAAAAAAAAAAAA	unmapped	1	425	17	2975	2	0.000672269	0.000672269	19.24908635	20.29715431
L1	L1	liver	RNA labelling group	NA_AATGGTTCGTTTGTAAAAAAAAAAAAAAAA	unmapped	1	420	17	2940	11	0.003741497	0.003741497	19.02262651	20.05836425
L1	L1	liver	RNA labelling group	NA_ACTCTTAGCGGTGGATCACTCGGCTCGTGCGTCGA	unmapped	1	427	17	3843	5	0.001301067	0.001301067	19.33967028	20.39267033
L1	L1	liver	RNA labelling group	NA_ACTGGGCATGGCTGGTCGCG	unmapped	1	427	17	1708	0	0	0	19.33967028	20.39267033
L1	L1	liver	RNA labelling group	NA_ACTTCTGCGCTCGGCCCTTCCG	unmapped	1	414	17	2484	3	0.001207729	0.001207729	18.7508747	19.77181619
L1	L1	liver	RNA labelling group	NA_AGTCGCGTACCGTCTTCATGGG	unmapped	1	425	17	2550	1	0.000392157	0.000392157	19.24908635	20.29715431
L1	L1	liver	RNA labelling group	NA_ATACCCGTCGCCGCGCTCTCCCTCTCCCCCCGTCCGCCTCCCGGGCGGGCGTT	unmapped	1	420	17	4200	5	0.001190476	0.001190476	19.02262651	20.05836425
L1	L1	liver	RNA labelling group	NA_ATAGTTGCCTGACTCCCCGTCGT	unmapped	1	423	17	2961	0	0	0	19.15850241	20.20163829
L1	L1	liver	RNA labelling group	NA_ATTCGCCGCTTCTATCAATCA	unmapped	1	422	17	2954	0	0	0	19.11321044	20.15388027
L1	L1	liver	RNA labelling group	NA_CGACTCTTAGCGGTGGATCACTCGGCTCGTGCGT	unmapped	1	411	17	3699	14	0.003784807	0.003784807	18.6149988	19.62854216
L1	L1	liver	RNA labelling group	NA_CGACTCTTAGCGGTGGATCACTCGGCTCGTGCGTCGATGAAGAA	unmapped	1	409	17	4090	4	0.000977995	0.000977995	18.52441486	19.53302614
L1	L1	liver	RNA labelling group	NA_CGATACGACTCTTAGCGGTGGATCACTCGGCTCGTGCGTCGA	unmapped	1	429	17	4290	7	0.001631702	0.001631702	19.43025422	20.48818635
L1	L1	liver	RNA labelling group	NA_GAAATTTCGGTTGGGAAAAAAAAAAAAAAAAA	unmapped	1	409	17	2045	0	0	0	18.52441486	19.53302614
L1	L1	liver	RNA labelling group	NA_GCACGGGGTCGGCGGCGATGTCGGC	unmapped	1	416	17	1248	0	0	0	18.84145864	19.86733221
L1	L1	liver	RNA labelling group	NA_GCGCACGGGGTCGGCGGCGATGTCGGC	unmapped	1	427	17	1281	3	0.00234192	0.00234192	19.33967028	20.39267033
L1	L1	liver	RNA labelling group	NA_GGAGTGTGACAATGGTGTTTTTT	unmapped	1	412	17	4120	1	0.000242718	0.000242718	18.66029077	19.67630017
L1	L1	liver	RNA labelling group	NA_TACGCCTGTCTGAGCGTCGCTT	unmapped	1	420	17	2940	3	0.001020408	0.001020408	19.02262651	20.05836425
L1	L1	liver	RNA labelling group	NA_TCTGTATTAACGAAGCGCTGGC	unmapped	1	427	17	2562	3	0.00117096	0.00117096	19.33967028	20.39267033
L1	L1	liver	RNA labelling group	NA_TGAGGTAGTAGGTTGTATGGTAG	unmapped	1	430	17	3440	0	0	0	19.47554619	20.53594436
L1	L1	liver	RNA labelling group	NA_TGATTTATCTGGGTGACGAAACG	unmapped	1	418	17	2926	6	0.002050581	0.002050581	18.93204257	19.96284823
L1	L1	liver	RNA labelling group	NA_TGGAGTGTAACAATGGTGTTTGA	unmapped	1	417	17	3336	9	0.002697842	0.002697842	18.8867506	19.91509022
L1	L1	liver	RNA labelling group	NA_TGGGGTGTGACAATGGTGTTTT	unmapped	1	408	17	3672	9	0.00245098	0.00245098	18.47912289	19.48526813
L1	L1	liver	RNA labelling group	NA_TTAGCAGCCGGATCCTTAATAC	unmapped	1	431	17	2586	2	0.000773395	0.000773395	19.52083816	20.58370237
L1	L1	liver	RNA labelling group	X_TACCTCCAGGAACGGTGCACC	genome	1	419	17	1257	0	0	0	18.97733454	20.01060624
L1	L1	liver	RNA labelling group	>ENSMUST00000031810.15|ENSMUSG00000029790.17|OTTMUSG00000014400.5|OTTMUST00000034104.1|Cep41-201|Cep41|3447|UTR5:1-80|CDS:81-1202|UTR3:1203-3447|	pctranscripts	1	402	16	2010	4	0.00199005	0.00199005	18.20737109	19.19872007
L1	L1	liver	RNA labelling group	>ENSMUST00000106015.9|ENSMUSG00000028782.15|OTTMUSG00000009519.7|OTTMUST00000021772.3|Adgrb2-204|Adgrb2|4982|UTR5:1-1|CDS:2-4687|UTR3:4688-4982|	pctranscripts	1	392	16	392	0	0	0	17.75445141	18.72113997
L1	L1	liver	RNA labelling group	>ENSMUST00000146071.8|ENSMUSG00000027843.14|OTTMUSG00000022455.4|OTTMUST00000053697.2|Ptpn22-204|Ptpn22|2757|UTR5:1-152|CDS:153-2300|UTR3:2301-2757|	pctranscripts	1	405	16	1215	0	0	0	18.34324699	19.3419941
L1	L1	liver	RNA labelling group	>ENSMUST00000197825.2|ENSMUSG00000041468.8|OTTMUSG00000055165.3|OTTMUST00000136608.3|Gpr12-204|Gpr12|580|UTR5:1-124|CDS:125-580|	pctranscripts	1	385	16	770	1	0.001298701	0.001298701	17.43740763	18.3868339
L1	L1	liver	RNA labelling group	>ENSMUST00000214054.2|ENSMUSG00000031939.17|OTTMUSG00000062264.4|OTTMUST00000151920.1|Taf1d-207|Taf1d|3126|UTR5:1-917|CDS:918-1784|UTR3:1785-3126|	pctranscripts	1	382	16	6876	57	0.008289703	0.008289703	17.30153173	18.24355987
L1	L1	liver	RNA labelling group	1_AACCAGTGATGTGATGATTCTGCCAAATGATACAAAGTGATATCACCTTTAAACCGTTCCATTTTATTTCTGAGGT	genome	1	387	16	10062	5	0.000496919	0.000496919	17.52799157	18.48234992
L1	L1	liver	RNA labelling group	1_AGCCCATGATGGTATGAGAGTAGNGGACAGAAGGGATTTCTGAAAAACACTTTTCTGAGG	genome	1	384	16	5376	9	0.001674107	0.001674107	17.39211566	18.33907589
L1	L1	liver	RNA labelling group	1_CACGCGGGAGGCCCGGGTTCGATTCCCGGCCAATGCACCA	genome	1	404	16	2020	1	0.00049505	0.00049505	18.29795502	19.29423609
L1	L1	liver	RNA labelling group	1_CCAAGTCCTTCTGATCGAGGCCC	genome	1	393	16	1965	2	0.001017812	0.001017812	17.79974338	18.76889798
L1	L1	liver	RNA labelling group	1_CTGGCTGGGGAAAATGACTGGA	genome	1	389	16	1556	1	0.000642674	0.000642674	17.6185755	18.57786594
L1	L1	liver	RNA labelling group	1_GGTACATGATGAATAAAATCAAATCACCATCTTTCGGCTGAGCTCCTGATGGATTTGCTTTTTCTGATA	genome	1	400	16	9600	134	0.013958333	0.008419689	18.11678715	19.10320405
L1	L1	liver	RNA labelling group	1_GTCACGCGGGAGACCGGGGTTCAATTCCCCGACGGGGAGCCA	genome	1	391	16	1955	10	0.00511509	0.00511509	17.70915944	18.67338196
L1	L1	liver	RNA labelling group	1_GTTCGATTCCCGGCCAATGCACCA	genome	1	403	16	2015	22	0.010918114	0.010918114	18.25266305	19.24647808
L1	L1	liver	RNA labelling group	10_TGGAGTGTGACAATGGTAA	genome	1	396	16	1980	1	0.000505051	0.000505051	17.93561928	18.91217201
L1	L1	liver	RNA labelling group	11_ATAACTGACGATAACTGCTCCTGGCTGACT	genome	1	406	16	3248	0	0	0	18.38853896	19.38975211
L1	L1	liver	RNA labelling group	11_CTGACAACATCCTGGTTGCTCCTATCTGATT	genome	1	388	16	4268	20	0.004686036	0.004686036	17.57328354	18.53010793
L1	L1	liver	RNA labelling group	11_GAAAATGATGATTGGAGCTTGCATGATA	genome	1	393	16	3144	4	0.001272265	0.001272265	17.79974338	18.76889798
L1	L1	liver	RNA labelling group	11_GGCGATGATGACACTCCATACATAGCACGCGTTAGACTGCTGATCCGGGTGATGCGAATCGTAATCTGAGCCGA	genome	1	390	16	6240	21	0.003365385	0.003365385	17.66386747	18.62562395
L1	L1	liver	RNA labelling group	11_TGAGGGGCAGAGAGCGAGACTTTTT	genome	1	389	16	2334	9	0.003856041	0.003856041	17.6185755	18.57786594
L1	L1	liver	RNA labelling group	12_ACTCCAGCCTGGGCAACATAGCGAGACCCCGTCTCTA	genome	1	383	16	2298	2	0.000870322	0.000870322	17.3468237	18.29131788
L1	L1	liver	RNA labelling group	12_TAATGGTTCGTTTGTAAAAAAAAAAAAAA	genome	1	399	16	3192	2	0.000626566	0.000626566	18.07149518	19.05544604
L1	L1	liver	RNA labelling group	15_TGAAAATGATGAATTCTGGGGCGCTGATTCATGTGACTTGAAAAAACGCCATCCATTTCCTGACT	genome	1	394	16	7486	31	0.004141063	0.004141063	17.84503534	18.81665599
L1	L1	liver	RNA labelling group	16_AAATGATGGCAAATCATCTTTCGGGACTGACCTGAAATGAAGAGAATACTCTTGCTGATC	genome	1	394	16	6304	44	0.006979695	0.006979695	17.84503534	18.81665599
L1	L1	liver	RNA labelling group	16_TCAGGCTCAGTCCCCTCCCGATTT	genome	1	382	16	2674	28	0.010471204	0.010471204	17.30153173	18.24355987
L1	L1	liver	RNA labelling group	19_TAATGATGAACAATGTAAATGACAAGCATATGGCTGAGTTGCAATGATGTCATCTTACTACTGAAA	genome	1	393	16	7467	19	0.002544529	0.002544529	17.79974338	18.76889798
L1	L1	liver	RNA labelling group	2_CTCGTACCGTGAGTAATAATGCG	genome	1	403	16	2418	0	0	0	18.25266305	19.24647808
L1	L1	liver	RNA labelling group	2_GAGTGGTGATGACACTAGAACCACCAAGATCGCTGATG	genome	1	405	16	2835	0	0	0	18.34324699	19.3419941
L1	L1	liver	RNA labelling group	2_TGAATCTGACAACAGGAAATAAACCTCCTTATTCACCA	genome	1	398	16	3582	4	0.001116695	0.001116695	18.02620322	19.00768803
L1	L1	liver	RNA labelling group	2_TGGAAAGGATGAACGAACTTGGCCTGACCTTCAGAAATGGAGGCAATACAACTGATTTAATGAGCCTGATCCAG	genome	1	385	16	6160	43	0.006980519	0.006347656	17.43740763	18.3868339
L1	L1	liver	RNA labelling group	2_TTGTGGCAACAATGGCACGGCAAGGGGATCCAGTCTTTT	genome	1	402	16	4020	5	0.001243781	0.001243781	18.20737109	19.19872007
L1	L1	liver	RNA labelling group	4_GGTCGATGATGAGAGCTTTGTTCNGAGC	genome	1	390	16	3120	1	0.000320513	0.000320513	17.66386747	18.62562395
L1	L1	liver	RNA labelling group	5_ATCCGATGATTAAACTCTTCACTGCTGTTCACATACTGAGCCGTTGTGATTATTGAGGAACTAATGAGG	genome	1	388	16	8536	7	0.000820056	0.000820056	17.57328354	18.53010793
L1	L1	liver	RNA labelling group	5_TAAGGCTAAATACCGGCACGAGACC	genome	1	395	16	1185	0	0	0	17.89032731	18.864414
L1	L1	liver	RNA labelling group	6_TTGAAATTTCGGTTGGGA	genome	1	396	16	2772	0	0	0	17.93561928	18.91217201
L1	L1	liver	RNA labelling group	7_CCCAGGCGGCCCGGGTTCGACTCCCGGTGTGGGAACCA	genome	1	392	16	1960	2	0.001020408	0.001020408	17.75445141	18.72113997
L1	L1	liver	RNA labelling group	8_GAATGATGACATTCTCCGGAATCGCTGTACTGACTTGATGAAAGTACTTTTGAACCCTTTTCCATCTGATG	genome	1	382	16	9168	43	0.004690227	0.001666667	17.30153173	18.24355987
L1	L1	liver	RNA labelling group	9_AACCATTCGTAGACGACCTGCTT	genome	1	382	16	2292	2	0.0008726	0.0008726	17.30153173	18.24355987
L1	L1	liver	RNA labelling group	9_ACCCAGGCGGCCCGGGTTCGACTCCCGGTGTGGGAACC	genome	1	400	16	2000	0	0	0	18.11678715	19.10320405
L1	L1	liver	RNA labelling group	9_CAACGGAATCCCAAAAGCAGCTTT	genome	1	393	16	1572	14	0.008905852	0.008905852	17.79974338	18.76889798
L1	L1	liver	RNA labelling group	9_CAGCGCCGAAGGAGCCTCGGTTGGCCCCGGATAGCCGGGTCCCCGT	genome	1	406	16	2436	2	0.000821018	0.000821018	18.38853896	19.38975211
L1	L1	liver	RNA labelling group	9_CGCTGCGATCTATTGAAAGTCAGCGCTCGACACAAGGGTTTGTA	genome	1	388	16	4268	4	0.000937207	0.000937207	17.57328354	18.53010793
L1	L1	liver	RNA labelling group	9_CGCTGCGATCTATTGAAAGTCGGCCCTCGACACAAGGGTTTGT	genome	1	385	16	4235	5	0.001180638	0.001180638	17.43740763	18.3868339
L1	L1	liver	RNA labelling group	9_CTCGCTGCGATCTATTGAAAGTCAGCCCTCGACGCAAGGGTTTGT	genome	1	393	16	4716	4	0.000848176	0.000848176	17.79974338	18.76889798
L1	L1	liver	RNA labelling group	9_GCGGCCCGGGTTCGACTCCCGGTGTGGGAACCA	genome	1	392	16	1960	0	0	0	17.75445141	18.72113997
L1	L1	liver	RNA labelling group	9_TCGCTGCGATCTATTGAAAGTCAGCCCTCAACACAAGGGTTTGT	genome	1	404	16	4848	3	0.000618812	0.000618812	18.29795502	19.29423609
L1	L1	liver	RNA labelling group	9_TCGTTGCGATCTATTGAAAGTCAGCCCTCGACACAAGGGTTTGT	genome	1	403	16	5239	4	0.000763504	0.000763504	18.25266305	19.24647808
L1	L1	liver	RNA labelling group	MT_TTCATGACCAATGAACACTCTGACCA	genome	1	406	16	2436	46	0.018883415	0.018883415	18.38853896	19.38975211
L1	L1	liver	RNA labelling group	MU069435.1_AGGAGCCTCGGTTGGCCCCGGATAGCCGGGTCCCCGT	genome	1	399	16	2394	2	0.000835422	0.000835422	18.07149518	19.05544604
L1	L1	liver	RNA labelling group	MU069435.1_TCGCTACGATCTATTGAAAGTCAGCCCTCGACACAAGGGTTTGT	genome	1	386	16	4632	2	0.000431779	0.000431779	17.4826996	18.43459191
L1	L1	liver	RNA labelling group	Mus musculus (house mouse) mmu-miR-200a-3p	miRNA	1	387	16	2709	2	0.00073828	0.00073828	17.52799157	18.48234992
L1	L1	liver	RNA labelling group	Mus musculus (house mouse) mmu-miR-24-2-5p	miRNA	1	383	16	1532	0	0	0	17.3468237	18.29131788
L1	L1	liver	RNA labelling group	Mus musculus (house mouse) nuclear encoded rRNA 5S 193	rRNA	1	398	16	2388	1	0.00041876	0.00041876	18.02620322	19.00768803
L1	L1	liver	RNA labelling group	NA_AACCCGTAGATGCGATCTTGTGA	unmapped	1	395	16	2370	19	0.008016878	0.008016878	17.89032731	18.864414
L1	L1	liver	RNA labelling group	NA_ACGACTCTTAGCGGTGGATCACTCGGCTCGTGCGTCGATGAAGAACGCAGCTAGCTGCGAGAATTAATGTGAATTGCAGGACA	unmapped	1	389	16	7002	7	0.000999714	0.000999714	17.6185755	18.57786594
L1	L1	liver	RNA labelling group	NA_ACTGAGCGTCAGACCCCGTAGA	unmapped	1	391	16	1173	0	0	0	17.70915944	18.67338196
L1	L1	liver	RNA labelling group	NA_CAAGCCCTCTTATTTCTACCA	unmapped	1	401	16	2807	38	0.013537585	0.013537585	18.16207912	19.15096206
L1	L1	liver	RNA labelling group	NA_CATGAAGACGGTACGCGACTGG	unmapped	1	400	16	1200	1	0.000833333	0.000833333	18.11678715	19.10320405
L1	L1	liver	RNA labelling group	NA_CGACTCTTAGCGGTGGATCACTCGGCT	unmapped	1	387	16	2709	5	0.0018457	0.0018457	17.52799157	18.48234992
L1	L1	liver	RNA labelling group	NA_CTCTTAGCGGTGGATCACTCGGCTCGTGCG	unmapped	1	403	16	3224	30	0.009305211	0.009305211	18.25266305	19.24647808
L1	L1	liver	RNA labelling group	NA_GAAATTTCGGTTGGGAAAAAAAAAAAAA	unmapped	1	396	16	1980	4	0.002020202	0.002020202	17.93561928	18.91217201
L1	L1	liver	RNA labelling group	NA_GAAATTTCGGTTGGGAAAAAAAAAAAAAA	unmapped	1	384	16	1920	11	0.005729167	0.005729167	17.39211566	18.33907589
L1	L1	liver	RNA labelling group	NA_GACTCTTAGCGGTGGATCA	unmapped	1	405	16	2025	1	0.000493827	0.000493827	18.34324699	19.3419941
L1	L1	liver	RNA labelling group	NA_GATAAATCACGGTGCCTGCTTCC	unmapped	1	392	16	2352	2	0.00085034	0.00085034	17.75445141	18.72113997
L1	L1	liver	RNA labelling group	NA_GCGACCTCAGATCAGACG	unmapped	1	403	16	806	2	0.00248139	0.00248139	18.25266305	19.24647808
L1	L1	liver	RNA labelling group	NA_GCGACCTCAGATCAGACGTGGCGACCCGCTGAATT	unmapped	1	405	16	2430	0	0	0	18.34324699	19.3419941
L1	L1	liver	RNA labelling group	NA_GGTACGTTCTTGGATCAGGTC	unmapped	1	390	16	2730	2	0.000732601	0.000732601	17.66386747	18.62562395
L1	L1	liver	RNA labelling group	NA_GTAGCTCCTTCTTCTTGACCA	unmapped	1	394	16	3152	0	0	0	17.84503534	18.81665599
L1	L1	liver	RNA labelling group	NA_GTTCAATCCCCGGCACCTCCACCA	unmapped	1	390	16	1560	1	0.000641026	0.000641026	17.66386747	18.62562395
L1	L1	liver	RNA labelling group	NA_TGAGGTAGGAGGTTGTATAGTAT	unmapped	1	387	16	3096	3	0.000968992	0.000968992	17.52799157	18.48234992
L1	L1	liver	RNA labelling group	NA_TGGAGTATGACAATGGTGTTTGA	unmapped	1	405	16	3240	1	0.000308642	0.000308642	18.34324699	19.3419941
L1	L1	liver	RNA labelling group	NA_TGGGGAAGATCGGGCTCGCC	unmapped	1	403	16	1209	2	0.00165426	0.00165426	18.25266305	19.24647808
L1	L1	liver	RNA labelling group	NA_TTGTTGCCGGGAAGCTAGAG	unmapped	1	384	16	1920	1	0.000520833	0.000520833	17.39211566	18.33907589
L1	L1	liver	RNA labelling group	>ENSMUST00000027783.14|ENSMUSG00000026502.14|OTTMUSG00000029657.5|OTTMUST00000073574.3|Desi2-201|Desi2|8802|UTR5:1-384|CDS:385-969|UTR3:970-8802|	pctranscripts	1	374	15	374	1	0.002673797	0.002673797	16.93919599	17.86149579
L1	L1	liver	RNA labelling group	>ENSMUST00000068879.11|ENSMUSG00000044098.15|OTTMUSG00000024243.4|OTTMUST00000059328.2|Rsbn1-202|Rsbn1|6712|UTR5:1-300|CDS:301-2688|UTR3:2689-6712|	pctranscripts	1	370	15	1480	5	0.003378378	0.003378378	16.75802811	17.67046375
L1	L1	liver	RNA labelling group	>ENSMUST00000071555.13|ENSMUSG00000062825.16|OTTMUSG00000004137.3|OTTMUST00000009340.1|Actg1-202|Actg1|1952|UTR5:1-124|CDS:125-1252|UTR3:1253-1952|	pctranscripts	1	371	15	1484	1	0.000673854	0.000673854	16.80332008	17.71822176
L1	L1	liver	RNA labelling group	>ENSMUST00000183637.8|ENSMUSG00000027849.20|OTTMUSG00000028617.10|OTTMUST00000117374.2|Syt6-209|Syt6|578|UTR5:1-313|CDS:314-578|	pctranscripts	1	369	15	738	0	0	0	16.71273615	17.62270574
L1	L1	liver	RNA labelling group	>ENSMUST00000187407.7|ENSMUSG00000026393.11|OTTMUSG00000049434.4|OTTMUST00000126020.4|Nek7-203|Nek7|4336|UTR5:1-264|CDS:265-1173|UTR3:1174-4336|	pctranscripts	1	363	15	363	0	0	0	16.44098434	17.33615768
L1	L1	liver	RNA labelling group	>ENSMUST00000206280.2|ENSMUSG00000047444.4|OTTMUSG00000006161.3|OTTMUST00000013896.3|Olfr139-203|Olfr139|1059|UTR5:1-111|CDS:112-1059|	pctranscripts	1	369	15	369	0	0	0	16.71273615	17.62270574
L1	L1	liver	RNA labelling group	1_ACATGATGATCTCACACAACTTGAACTCTCTCACTGATTACTTGATGATAGTAAAAGATCTGATG	genome	1	380	15	7600	25	0.003289474	0.003289474	17.21094779	18.14804385
L1	L1	liver	RNA labelling group	1_AGCCCATGATGGTATGAGAGTAGTGGACAGAAGGGATTTCTGAAAAACACTTTTCTGAGGCA	genome	1	358	15	5370	5	0.000931099	0.000931099	16.2145245	17.09736763
L1	L1	liver	RNA labelling group	1_GTAAACATCCTCGACTGGAAGCTTT	genome	1	378	15	2646	6	0.002267574	0.002267574	17.12036386	18.05252783
L1	L1	liver	RNA labelling group	1_GTGGACAGAAGGGATTTCTGAAAAACACTTTTCTGAGG	genome	1	376	15	3760	2	0.000531915	0.000531915	17.02977992	17.95701181
L1	L1	liver	RNA labelling group	1_TGTCAATGATGTATACCTTTTGGAACTGAATCTAAGTGATTTAACAAAAATTCGTCACTACCACTGAGACA	genome	1	360	15	7920	58	0.007323232	0.004365691	16.30510844	17.19288365
L1	L1	liver	RNA labelling group	1_TTCAAGTAATTCAGGATAGGTTG	genome	1	371	15	2968	1	0.000336927	0.000336927	16.80332008	17.71822176
L1	L1	liver	RNA labelling group	10_CGTTTCCCGGCCAATGCACA	genome	1	379	15	1516	31	0.020448549	0.020448549	17.16565583	18.10028584
L1	L1	liver	RNA labelling group	10_TCAAGTAATCCAGGATAGGCTAT	genome	1	381	15	2286	3	0.001312336	0.001312336	17.25623976	18.19580186
L1	L1	liver	RNA labelling group	11_CCGTCCGATGCGACAACTGACGACATCCCTAGTTAGCTGACT	genome	1	367	15	3303	2	0.00060551	0.00060551	16.62215221	17.52718972
L1	L1	liver	RNA labelling group	11_GAAAATGATGATTGGAGCTTGTATGATC	genome	1	361	15	3249	1	0.000307787	0.000307787	16.3504004	17.24064166
L1	L1	liver	RNA labelling group	11_GAGCAATGATGACCCCAACATGCCATCTGAGTGGCTTTGCTGAAATCCAGAGGCTGTTTCTGAGCT	genome	1	369	15	6273	27	0.004304161	0.004304161	16.71273615	17.62270574
L1	L1	liver	RNA labelling group	11_GCTGTGATGAGATGACTAAGTAGGAAGTGCCGTCAGAGTCGATAACAGACGATAACTGCTCCTGGCTGACT	genome	1	373	15	5968	12	0.002010724	0.002010724	16.89390402	17.81373778
L1	L1	liver	RNA labelling group	11_TGCTGTGATGAGATGACTAAGTAGGAAGTGCCGTCAGAGTCGATAAATGACGATAACTGCTCCTGGCTGACT	genome	1	375	15	6750	19	0.002814815	0.002814815	16.98448795	17.9092538
L1	L1	liver	RNA labelling group	13_ATCACATTGCCAGGGATTACCATT	genome	1	360	15	2520	1	0.000396825	0.000396825	16.30510844	17.19288365
L1	L1	liver	RNA labelling group	13_TGAGGTAGTAGATTGTATAGTTGT	genome	1	361	15	3610	1	0.000277008	0.000277008	16.3504004	17.24064166
L1	L1	liver	RNA labelling group	14_AAGCAGTGATGACAGATTGGATCTGACTTAACTGCTGTGCTGAGTTTGTTCAATCCAACCCTGAGCTTC	genome	1	365	15	7665	49	0.006392694	0.006392694	16.53156828	17.4316737
L1	L1	liver	RNA labelling group	14_AGGGGGTGGAAAAAAAAAAAAA	genome	1	371	15	371	1	0.002695418	0.002695418	16.80332008	17.71822176
L1	L1	liver	RNA labelling group	14_CAAATCCCGGACGAGCCCTACTTT	genome	1	360	15	1800	11	0.006111111	0.006111111	16.30510844	17.19288365
L1	L1	liver	RNA labelling group	15_CGAGGAGCTCACAGTCTAGTA	genome	1	363	15	1452	4	0.002754821	0.002754821	16.44098434	17.33615768
L1	L1	liver	RNA labelling group	15_CTAGACTGAGGCTCCTTGAGGT	genome	1	359	15	2154	7	0.003249768	0.003249768	16.25981647	17.14512564
L1	L1	liver	RNA labelling group	15_GAATTGATCAGGACATAGGGA	genome	1	371	15	1484	1	0.000673854	0.000673854	16.80332008	17.71822176
L1	L1	liver	RNA labelling group	15_TCAGTGCATCACAGAACTTTGTTT	genome	1	364	15	3276	35	0.010683761	0.010683761	16.48627631	17.38391569
L1	L1	liver	RNA labelling group	16_CCCTGAGACCCTAACTTGTGAA	genome	1	364	15	1820	1	0.000549451	0.000549451	16.48627631	17.38391569
L1	L1	liver	RNA labelling group	16_TGGAGAGAAAGGCAGTTCCTGAA	genome	1	363	15	1452	0	0	0	16.44098434	17.33615768
L1	L1	liver	RNA labelling group	16_TGGAGAGAAAGGCAGTTCCTGAAA	genome	1	381	15	1524	0	0	0	17.25623976	18.19580186
L1	L1	liver	RNA labelling group	17_TTGCTGTGATGACTGTCATTGGGTTTCGCATATTGCTGAGTTCCCATGATGCCTCTTCTCTTGGCTGTCTGAGCA	genome	1	375	15	10875	23	0.002114943	0.002114943	16.98448795	17.9092538
L1	L1	liver	RNA labelling group	18_TGCAGTGATGACTATCTTAGGACACCTTTGGATTTACCGTGAAAAGAAGTAACCTCTGAGCA	genome	1	362	15	6154	4	0.000649984	0.000649984	16.39569237	17.28839967
L1	L1	liver	RNA labelling group	18_TGGAGTATGACAATGGTGTTTGT	genome	1	379	15	3411	14	0.004104368	0.004104368	17.16565583	18.10028584
L1	L1	liver	RNA labelling group	18_TGGAGTGTAACAATGGTGTTTGT	genome	1	376	15	3384	15	0.004432624	0.004432624	17.02977992	17.95701181
L1	L1	liver	RNA labelling group	18_TGGAGTGTGACAATGGTATTTGT	genome	1	365	15	3285	9	0.002739726	0.002739726	16.53156828	17.4316737
L1	L1	liver	RNA labelling group	19_CACCCTGATGAACTGAATACCGCCCCAGTCTGATAGCTGTGGAGAAAGGTATTTTCTGAG	genome	1	361	15	5415	18	0.0033241	0.0033241	16.3504004	17.24064166
L1	L1	liver	RNA labelling group	19_CGAGCCCCAGTGGAACCAGTGTAACTTTT	genome	1	365	15	2555	0	0	0	16.53156828	17.4316737
L1	L1	liver	RNA labelling group	2_ACAGGTCCCTGGTAGCTC	genome	1	379	15	1516	2	0.001319261	0.001319261	17.16565583	18.10028584
L1	L1	liver	RNA labelling group	2_GGAAAGGATGAACGAACTTGGCCTGACCTTCAGAAATGGAGGCAATACAACTGATTTAATGAGCCTGATCCA	genome	1	374	15	5610	29	0.00516934	0.00516934	16.93919599	17.86149579
L1	L1	liver	RNA labelling group	2_TCGTACCGTGAGTAATAATGCGT	genome	1	372	15	2604	32	0.012288786	0.012288786	16.84861205	17.76597977
L1	L1	liver	RNA labelling group	2_TGCAATGATGTCAATCTTTGACTGAAGTGACCTTGAAGTGCAATTACTGAGCTTTTTAACCCTGAGCAA	genome	1	360	15	7920	30	0.003787879	0.003787879	16.30510844	17.19288365
L1	L1	liver	RNA labelling group	4_AATGCGGGAAACTCGACTGCATAATTTGTGGTAGTGGGGGACTGCGTTCGCGCTCTCCCCTG	genome	1	367	15	5872	35	0.00596049	0.00596049	16.62215221	17.52718972
L1	L1	liver	RNA labelling group	4_TTCTTGTGATGAAAATACTGTCCAGTTCTGCTACTGAAGGAAGGAGATGAACACTTTAGTGCTGAAG	genome	1	370	15	7400	18	0.002432432	0.002432432	16.75802811	17.67046375
L1	L1	liver	RNA labelling group	5_CACCACTGATGATCTTGTAATTCTGACT	genome	1	380	15	3800	1	0.000263158	0.000263158	17.21094779	18.14804385
L1	L1	liver	RNA labelling group	5_CTTAATGATGATTGTCTGTTTGATTGCTTGATGCAATGTGAAAACCACATTTCACCGGCTCTGAGA	genome	1	376	15	8648	34	0.003931545	0.003931545	17.02977992	17.95701181
L1	L1	liver	RNA labelling group	5_GCGACCTCAGATCAGAC	genome	1	381	15	762	0	0	0	17.25623976	18.19580186
L1	L1	liver	RNA labelling group	5_TGCCAATGATGACACCACACTAACTGAGCAGTTAGTAGTTGGTCCTTTGATTGCATGTGATGTAATCATTGTTTCAAGACGGGACTGAAG	genome	1	377	15	10179	84	0.008252284	0.00556052	17.07507189	18.00476982
L1	L1	liver	RNA labelling group	6_CAGTGCACTACAGAACTTTGTCT	genome	1	362	15	2534	2	0.000789266	0.000789266	16.39569237	17.28839967
L1	L1	liver	RNA labelling group	6_GCTGGTTTCATATGGTGGTTTAGA	genome	1	377	15	3770	10	0.00265252	0.00265252	17.07507189	18.00476982
L1	L1	liver	RNA labelling group	7_CGTCTGTGATGTTCTGCTATTACCTACATTGTTTGAGCCTCATGAAAACCCCACTGGCTGAGAC	genome	1	373	15	7460	6	0.00080429	0.00080429	16.89390402	17.81373778
L1	L1	liver	RNA labelling group	8_CCTGTACTGAGCTGCCCCGAGT	genome	1	364	15	1820	3	0.001648352	0.001648352	16.48627631	17.38391569
L1	L1	liver	RNA labelling group	8_CGATCCTCACACGGGGCATCCTGCATTGTTT	genome	1	381	15	3429	69	0.020122485	0.020122485	17.25623976	18.19580186
L1	L1	liver	RNA labelling group	9_GCTGCGATCTATTGAAAGTCAGCCCTCGACACAAGGGTTTGTAA	genome	1	358	15	3938	5	0.00126968	0.00126968	16.2145245	17.09736763
L1	L1	liver	RNA labelling group	9_TCGCTGCAATCTATTGAAAGTCAGCCCTCGACACAAGGGTTTGT	genome	1	371	15	4452	5	0.001123091	0.001123091	16.80332008	17.71822176
L1	L1	liver	RNA labelling group	9_TCGCTGCGATCTATTGAAAGTCAGCCCTCGACACAAGGATTTGT	genome	1	362	15	4344	1	0.000230203	0.000230203	16.39569237	17.28839967
L1	L1	liver	RNA labelling group	9_TCGCTGCGATCTATTGAAAGTTAGCCCTCGACACAAGGGTTTGT	genome	1	375	15	4875	1	0.000205128	0.000205128	16.98448795	17.9092538
L1	L1	liver	RNA labelling group	MT_ACTAATCCTAGCCCTAGCCCTACAAAA	genome	1	377	15	1885	0	0	0	17.07507189	18.00476982
L1	L1	liver	RNA labelling group	MT_CTAATCCTAGCCCTAGCCCTACACA	genome	1	367	15	1835	6	0.003269755	0.003269755	16.62215221	17.52718972
L1	L1	liver	RNA labelling group	MT_GATAAGTCGTAACAAGGTAAGCATACTGGAAAGTGTGCTTGGAATAATA	genome	1	372	15	4464	1	0.000224014	0.000224014	16.84861205	17.76597977
L1	L1	liver	RNA labelling group	MU069435.1_GCGATCTATTGAAAGTCAGCCCTCGACACAAGGGTTTGT	genome	1	369	15	3690	11	0.00298103	0.00298103	16.71273615	17.62270574
L1	L1	liver	RNA labelling group	MU069435.1_TCGCTGCGATCTATTGAGAGTCAGCCCTCGACACAAGGGTTTGT	genome	1	362	15	4344	6	0.001381215	0.001381215	16.39569237	17.28839967
L1	L1	liver	RNA labelling group	Mus musculus (house mouse) mmu-miR-351-5p	miRNA	1	374	15	1870	4	0.002139037	0.002139037	16.93919599	17.86149579
L1	L1	liver	RNA labelling group	Mus musculus (house mouse) mmu-miR-425-5p	miRNA	1	369	15	1845	5	0.002710027	0.002710027	16.71273615	17.62270574
L1	L1	liver	RNA labelling group	NA_AACGATCAGATGGCGCTGGGC	unmapped	1	363	15	1089	0	0	0	16.44098434	17.33615768
L1	L1	liver	RNA labelling group	NA_AATTGTTGCCGGGAAGCTAGAG	unmapped	1	360	15	1800	0	0	0	16.30510844	17.19288365
L1	L1	liver	RNA labelling group	NA_ACAGAACTTAATGGGCCCGCTA	unmapped	1	379	15	1516	0	0	0	17.16565583	18.10028584
L1	L1	liver	RNA labelling group	NA_ACTCTTAGCGGTGGATCACTCGGCTCGTGCGTCGATGAAGAACGCAGCTAGCTGCGAGAATTAATGTGAATTGCAGGACACA	unmapped	1	368	15	6624	4	0.000603865	0.000603865	16.66744418	17.57494773
L1	L1	liver	RNA labelling group	NA_AGATACCCGTCGCCGCGCTCTCCCTCTCCCCCCGTCCGCCTCCCGGGCGGGCGTT	unmapped	1	365	15	3650	5	0.001369863	0.001369863	16.53156828	17.4316737
L1	L1	liver	RNA labelling group	NA_ATTGCACTTGTCCCGGCCTGTAA	unmapped	1	358	15	2506	1	0.000399042	0.000399042	16.2145245	17.09736763
L1	L1	liver	RNA labelling group	NA_CACCGCCGCGGCCCGGGTTCGTTTCCCGGTCAGGGAACCA	unmapped	1	373	15	2238	0	0	0	16.89390402	17.81373778
L1	L1	liver	RNA labelling group	NA_CAGAATCAGGGGATAACGCAGG	unmapped	1	367	15	734	0	0	0	16.62215221	17.52718972
L1	L1	liver	RNA labelling group	NA_CCATTCCTTGCGGCGGCGGTGC	unmapped	1	369	15	1845	0	0	0	16.71273615	17.62270574
L1	L1	liver	RNA labelling group	NA_CCGATACGACTCTTAGC	unmapped	1	370	15	1480	5	0.003378378	0.003378378	16.75802811	17.67046375
L1	L1	liver	RNA labelling group	NA_CGACTCTTAGCGGTGGATCACTCGGCTCGTGCGTCGATGAAGAACGCAGCTAGCTGCGAGAATTAATGTG	unmapped	1	376	15	6016	26	0.004321809	0.004321809	17.02977992	17.95701181
L1	L1	liver	RNA labelling group	NA_GCGACCTCAGATCAGACGTGGCGACCCGCTGAATTT	unmapped	1	374	15	2618	0	0	0	16.93919599	17.86149579
L1	L1	liver	RNA labelling group	NA_GGAGTGTGACAATGGTGTTAT	unmapped	1	363	15	2541	3	0.001180638	0.001180638	16.44098434	17.33615768
L1	L1	liver	RNA labelling group	NA_GGAGTGTGGCAATGGTGTTTGA	unmapped	1	366	15	2562	1	0.00039032	0.00039032	16.57686024	17.47943171
L1	L1	liver	RNA labelling group	NA_TATGGCATGATAGCGCCCGGAAG	unmapped	1	379	15	1516	0	0	0	17.16565583	18.10028584
L1	L1	liver	RNA labelling group	NA_TATGGCCGCTGCTGTGATGATG	unmapped	1	366	15	2562	6	0.00234192	0.00234192	16.57686024	17.47943171
L1	L1	liver	RNA labelling group	NA_TCCTCCGATCGTTGTCAGAAG	unmapped	1	363	15	2178	1	0.000459137	0.000459137	16.44098434	17.33615768
L1	L1	liver	RNA labelling group	NA_TCGCTGCGATCTATTGAAGGTCAGCGCTCGACACAAGGGTTTGT	unmapped	1	374	15	4488	2	0.000445633	0.000445633	16.93919599	17.86149579
L1	L1	liver	RNA labelling group	NA_TGAAATTTCGGTTGGGACA	unmapped	1	369	15	2214	2	0.000903342	0.000903342	16.71273615	17.62270574
L1	L1	liver	RNA labelling group	NA_TGACCTATGAATTGACAGCCTTT	unmapped	1	364	15	2912	0	0	0	16.48627631	17.38391569
L1	L1	liver	RNA labelling group	NA_TGAGGTAGTAGGTTGTATGGAAA	unmapped	1	379	15	2653	0	0	0	17.16565583	18.10028584
L1	L1	liver	RNA labelling group	NA_TGAGGTAGTAGGTTGTGTGAA	unmapped	1	377	15	2639	0	0	0	17.07507189	18.00476982
L1	L1	liver	RNA labelling group	NA_TGATCGCGTCGCGGTGGAAGA	unmapped	1	375	15	1500	0	0	0	16.98448795	17.9092538
L1	L1	liver	RNA labelling group	NA_TGGAGTGTGACAAGGTGTTTG	unmapped	1	376	15	2632	4	0.001519757	0.001519757	17.02977992	17.95701181
L1	L1	liver	RNA labelling group	NA_TGGAGTGTGACAATGATGTTTGA	unmapped	1	370	15	2960	3	0.001013514	0.001013514	16.75802811	17.67046375
L1	L1	liver	RNA labelling group	NA_TGGAGTGTGACAATGGAGTTTGA	unmapped	1	373	15	2611	0	0	0	16.89390402	17.81373778
L1	L1	liver	RNA labelling group	NA_TGGAGTGTGACAATGGTTTGT	unmapped	1	362	15	2896	64	0.022099448	0.022099448	16.39569237	17.28839967
L1	L1	liver	RNA labelling group	NA_TTAGCAGCCGGATCCTTAATA	unmapped	1	366	15	2196	1	0.000455373	0.000455373	16.57686024	17.47943171
L1	L1	liver	RNA labelling group	NA_TTCTGTCTCGGCGCGTCTGCG	unmapped	1	377	15	2639	0	0	0	17.07507189	18.00476982
L1	L1	liver	RNA labelling group	X_CCAGGAACGGTGCACCA	genome	1	365	15	365	0	0	0	16.53156828	17.4316737
L1	L1	liver	RNA labelling group	>ENSMUST00000048934.15|ENSMUSG00000035033.16|OTTMUSG00000013075.2|OTTMUST00000031566.2|Tbr1-201|Tbr1|3977|UTR5:1-255|CDS:256-2301|UTR3:2302-3977|	pctranscripts	1	357	14	357	0	0	0	16.16923253	17.04960962
L1	L1	liver	RNA labelling group	>ENSMUST00000075275.3|ENSMUSG00000022454.18|OTTMUSG00000070882.2|-|Nell2-201|Nell2|2675|UTR5:1-44|CDS:45-2504|UTR3:2505-2675|	pctranscripts	1	343	14	1715	0	0	0	15.53514498	16.38099747
L1	L1	liver	RNA labelling group	>ENSMUST00000114694.9|ENSMUSG00000022708.17|OTTMUSG00000025618.6|OTTMUST00000062820.2|Zbtb20-204|Zbtb20|26901|UTR5:1-817|CDS:818-3043|UTR3:3044-26901|	pctranscripts	1	352	14	2464	0	0	0	15.94277269	16.81081957
L1	L1	liver	RNA labelling group	>ENSMUST00000228557.2|ENSMUSG00000069295.3|OTTMUSG00000000482.3|OTTMUST00000169592.1|Vmn1r196-205|Vmn1r196|5790|UTR5:1-622|CDS:623-1528|UTR3:1529-5790|	pctranscripts	1	333	14	1998	1	0.000500501	0.000500501	15.0822253	15.90341737
L1	L1	liver	RNA labelling group	1_AACATTCAACGCTGTCGGTGAGT	genome	1	337	14	2022	2	0.00098912	0.00098912	15.26339317	16.09444941
L1	L1	liver	RNA labelling group	1_AAGCCCATGATGGTATGAGAGTAGTGGACAGAAGGGATTTCTGAAAAACACTTTTCTGAGGCT	genome	1	347	14	5552	76	0.013688761	0.013688761	15.71631285	16.57202952
L1	L1	liver	RNA labelling group	1_ATTCGTAGACGACCTGCTTC	genome	1	333	14	1998	0	0	0	15.0822253	15.90341737
L1	L1	liver	RNA labelling group	1_TGCTATGATGAAGGCTATGTTGGTAGGGACAACTGAGCTTGTTGATGAATACCAACGATTCTGAT	genome	1	347	14	6940	4	0.000576369	0.000576369	15.71631285	16.57202952
L1	L1	liver	RNA labelling group	1_TGTCAATGATGTATACCTTTTGGAACTGAATCTAAGTGATTTAACAAAAATTCGTCACTACCACTGAGA	genome	1	334	14	7348	8	0.001088732	0.001088732	15.12751727	15.95117538
L1	L1	liver	RNA labelling group	10_ATGCAGTGTGGAACATAATGAACTGAAC	genome	1	348	14	2088	3	0.001436782	0.001436782	15.76160482	16.61978753
L1	L1	liver	RNA labelling group	10_GGAGAGGACACAGTCTGAGTGG	genome	1	344	14	1032	0	0	0	15.58043695	16.42875548
L1	L1	liver	RNA labelling group	10_TTCAAGTAATCCAGGATAGGCTGT	genome	1	355	14	2485	6	0.002414487	0.002414487	16.0786486	16.9540936
L1	L1	liver	RNA labelling group	11_CTGGTTGCTCCTATCTGATT	genome	1	342	14	3078	3	0.000974659	0.000974659	15.48985301	16.33323946
L1	L1	liver	RNA labelling group	11_TAATGCCCCTAAAAATCCTTATT	genome	1	352	14	2816	0	0	0	15.94277269	16.81081957
L1	L1	liver	RNA labelling group	12_TGCGGGAAACTCGACTGCATAATTTGTGGTAGTGGGGGACTGCGTTCGCGCTCTCCCCTG	genome	1	355	14	5680	29	0.005105634	0.005105634	16.0786486	16.9540936
L1	L1	liver	RNA labelling group	13_CGATCCCCGGCACCTCCAC	genome	1	339	14	678	0	0	0	15.35397711	16.18996543
L1	L1	liver	RNA labelling group	13_TCGCTGCGATCTATTGAAAGTCAGCCCTCGACACAAGGGTTTGAA	genome	1	357	14	3927	0	0	0	16.16923253	17.04960962
L1	L1	liver	RNA labelling group	14_AAATGTGATGAGTACACAAATGTTGATGAAAGTGAAAAACATGAAGATCCAACTCTGATT	genome	1	351	14	5265	23	0.004368471	0.004368471	15.89748072	16.76306156
L1	L1	liver	RNA labelling group	14_AAGCAGTGATGACAGATTGGATCTGACTTAACTGCTGTGCTGAGTTTGTTCAATCCAACCCTGAGC	genome	1	357	14	6783	4	0.00058971	0.00058971	16.16923253	17.04960962
L1	L1	liver	RNA labelling group	15_ACTTTGCGGGATGCCTGGGTGACGCGATCTGCCCG	genome	1	345	14	2760	1	0.000362319	0.000362319	15.62572892	16.47651349
L1	L1	liver	RNA labelling group	15_CTAGACTGAGGCTCCTTGAGGAT	genome	1	348	14	2088	0	0	0	15.76160482	16.61978753
L1	L1	liver	RNA labelling group	16_GCCCTCTTTCCGTGTGGATTTAAGAATTTTT	genome	1	352	14	4928	15	0.003043831	0.003043831	15.94277269	16.81081957
L1	L1	liver	RNA labelling group	16_GTGAAATGATGGCAAATCATCTTTCGGGACTGACCTGAAATGAAGAGAATACTCTTGCTGAT	genome	1	349	14	5933	37	0.006236305	0.006236305	15.80689679	16.66754554
L1	L1	liver	RNA labelling group	16_TCAGGCTCAGTCCCCTCCCGATAT	genome	1	343	14	2058	15	0.00728863	0.00728863	15.53514498	16.38099747
L1	L1	liver	RNA labelling group	16_TTCCGCTGATGACTTCTGTCAGTGCCACGTGTCTGGGCCACTGAGACCACATGATGGGATTGAGGACCTGAGG	genome	1	355	14	6390	3	0.000469484	0.000469484	16.0786486	16.9540936
L1	L1	liver	RNA labelling group	17_AGGTCCCTGGTAGCTCAAA	genome	1	340	14	1360	3	0.002205882	0.002205882	15.39926908	16.23772344
L1	L1	liver	RNA labelling group	18_GAGTGTGACAATGGTGTTTGTA	genome	1	345	14	2760	6	0.002173913	0.002173913	15.62572892	16.47651349
L1	L1	liver	RNA labelling group	18_GGAGTGTGACAATGGTGTTTGTG	genome	1	333	14	2664	4	0.001501502	0.001501502	15.0822253	15.90341737
L1	L1	liver	RNA labelling group	18_TGGAGTGTGACAATGGTGTTTGTNT	genome	1	333	14	3330	14	0.004204204	0.004204204	15.0822253	15.90341737
L1	L1	liver	RNA labelling group	18_TGGAGTGTGACAATGGTGTTTGTTTA	genome	1	334	14	3674	35	0.009526402	0.009526402	15.12751727	15.95117538
L1	L1	liver	RNA labelling group	19_CGAGCCCCAGTGGAACCAGTGTAACTTT	genome	1	334	14	2004	3	0.001497006	0.001497006	15.12751727	15.95117538
L1	L1	liver	RNA labelling group	19_GTACAGTACTGTGATAGCTGAAT	genome	1	348	14	2436	33	0.013546798	0.013546798	15.76160482	16.61978753
L1	L1	liver	RNA labelling group	19_TCGGCTGATGATTGCTGTTGAGACTTGGAAATCTGATT	genome	1	335	14	4690	20	0.004264392	0.004264392	15.17280924	15.99893339
L1	L1	liver	RNA labelling group	2_CAATCCCCGGCACCTCCAA	genome	1	354	14	708	27	0.038135593	0.038135593	16.03335663	16.90633559
L1	L1	liver	RNA labelling group	3_TCCTGTTCGTGACGCCA	genome	1	357	14	1785	2	0.001120448	0.001120448	16.16923253	17.04960962
L1	L1	liver	RNA labelling group	4_TAATACTGCCTGGTAATGATGAC	genome	1	357	14	2499	4	0.00160064	0.00160064	16.16923253	17.04960962
L1	L1	liver	RNA labelling group	5_CAATCCCCGGCATCTCCAAC	genome	1	351	14	1053	0	0	0	15.89748072	16.76306156
L1	L1	liver	RNA labelling group	5_CCAATGATGACACCACACTAACTGAGCAGTTAGTAGTTGGTCCTTTGATTGCATGTGATGTAATCATTGTTTCAAGACGGGACTGAAG	genome	1	345	14	8970	3	0.000334448	0.000334448	15.62572892	16.47651349
L1	L1	liver	RNA labelling group	7_AACCCATGCACCGCTCTGAGA	genome	1	346	14	1038	0	0	0	15.67102089	16.52427151
L1	L1	liver	RNA labelling group	7_AATTTCGGTTGGGAAAAAAAAAAAAAAAAAAAA	genome	1	339	14	1695	4	0.002359882	0.002359882	15.35397711	16.18996543
L1	L1	liver	RNA labelling group	7_GACTTATGATGAGCTATGTTTACTGAGCATGATGAAATGATGCTCAAAATGATTACTCTGAAG	genome	1	336	14	6720	0	0	0	15.21810121	16.0466914
L1	L1	liver	RNA labelling group	7_GGTGGGCGCGGGGCATGAC	genome	1	339	14	678	0	0	0	15.35397711	16.18996543
L1	L1	liver	RNA labelling group	8_CTGAAGTGATGATTCACAATCATGTCTCTTCTCTGAAGAATTCATGGAGATTCTGTGTATCTGATC	genome	1	336	14	8064	52	0.006448413	0.006448413	15.21810121	16.0466914
L1	L1	liver	RNA labelling group	8_GGGAAATGATGATGCCTGTGACTGCTGACAAGACTCTGATGT	genome	1	335	14	3685	3	0.000814111	0.000814111	15.17280924	15.99893339
L1	L1	liver	RNA labelling group	8_TGGAGGATGAAGTAAGGAGTGATCCATCGGCTAAGTGTTTTCCCACTGTGCTGACACTCACATTGCTGACA	genome	1	336	14	6384	13	0.002036341	0.002036341	15.21810121	16.0466914
L1	L1	liver	RNA labelling group	9_TACAGTACTGTGATAACTGACT	genome	1	348	14	2436	0	0	0	15.76160482	16.61978753
L1	L1	liver	RNA labelling group	9_TCGCTGCGATCTATTGAAAATCAGCCCTCGACACAAGGGTTTGT	genome	1	352	14	4224	2	0.000473485	0.000473485	15.94277269	16.81081957
L1	L1	liver	RNA labelling group	9_TCGCTGCGATCTATTGAAAGTCAGCGCTCGACACAAGGGTTTGTAA	genome	1	344	14	4128	4	0.000968992	0.000968992	15.58043695	16.42875548
L1	L1	liver	RNA labelling group	9_TGCACCTGATGAGAATTCTGCTGCTGAGGTTGTGTGATTGCTCAGACTCAAAGTAAACGCCCTGATG	genome	1	340	14	6460	25	0.003869969	0.003869969	15.39926908	16.23772344
L1	L1	liver	RNA labelling group	MT_GAATTGATCAGGACATAGGGTTT	genome	1	353	14	2471	0	0	0	15.98806466	16.85857758
L1	L1	liver	RNA labelling group	MT_GAATTGATCAGGACATAGGGTTTGATAA	genome	1	340	14	2720	1	0.000367647	0.000367647	15.39926908	16.23772344
L1	L1	liver	RNA labelling group	MU069435.1_CAGAGCAGCTCCCTCGCTGCGATCTATTGAAAGTCAGCCCTCGACACAAGGGTTTGT	genome	1	341	14	4433	1	0.000225581	0.000225581	15.44456105	16.28548145
L1	L1	liver	RNA labelling group	Mus musculus (house mouse) mmu-miR-101b-3p	miRNA	1	348	14	2088	0	0	0	15.76160482	16.61978753
L1	L1	liver	RNA labelling group	Mus musculus (house mouse) mmu-miR-361-5p	miRNA	1	352	14	2112	14	0.006628788	0.006628788	15.94277269	16.81081957
L1	L1	liver	RNA labelling group	Mus musculus (house mouse) mmu-miR-674-3p	miRNA	1	347	14	1041	5	0.004803074	0.004803074	15.71631285	16.57202952
L1	L1	liver	RNA labelling group	Mus musculus (house mouse) predicted gene 10432	lncRNA	1	345	14	345	0	0	0	15.62572892	16.47651349
L1	L1	liver	RNA labelling group	Mus musculus predicted gene 6093, transcript variant 1 (Gm6093)	lncRNA	1	333	14	333	2	0.006006006	0.006006006	15.0822253	15.90341737
L1	L1	liver	RNA labelling group	Mus musculus predicted gene, 26533 (Gm26533)	lncRNA	1	339	14	2373	25	0.010535188	0.010535188	15.35397711	16.18996543
L1	L1	liver	RNA labelling group	Mus musculus RIKEN cDNA 9330159M07 gene, transcript variant 1 (9330159M07Rik)	lncRNA	1	343	14	343	3	0.008746356	0.008746356	15.53514498	16.38099747
L1	L1	liver	RNA labelling group	Mus musculus tRNA-Ser (GCT) (tRNA-Ser-GCT-3 1 to 4, tRNA-Ser-GCT-4 1 to 3)	tRNA	1	339	14	1356	6	0.004424779	0.004424779	15.35397711	16.18996543
L1	L1	liver	RNA labelling group	NA_AATGGTTCGTTTGTAAAAAAAAAAAAAAAAA	unmapped	1	346	14	2422	13	0.005367465	0.005367465	15.67102089	16.52427151
L1	L1	liver	RNA labelling group	NA_AATGGTTCGTTTGTAAAAAAAAAAAAAAAAAA	unmapped	1	356	14	2492	7	0.002808989	0.002808989	16.12394056	17.00185161
L1	L1	liver	RNA labelling group	NA_ACTGGACTTGGAGTCAGAAGGAA	unmapped	1	345	14	1380	0	0	0	15.62572892	16.47651349
L1	L1	liver	RNA labelling group	NA_AGCCGAGCGCACGGGGTCGGCGGCGATGTCGGC	unmapped	1	342	14	1026	0	0	0	15.48985301	16.33323946
L1	L1	liver	RNA labelling group	NA_AGGAGTGTGACAATGGTGTTTGA	unmapped	1	357	14	2499	3	0.00120048	0.00120048	16.16923253	17.04960962
L1	L1	liver	RNA labelling group	NA_ATGTTATCACGGGAGACACACG	unmapped	1	347	14	1388	2	0.001440922	0.001440922	15.71631285	16.57202952
L1	L1	liver	RNA labelling group	NA_ATTGTTGCCGGGAAGCTAGAG	unmapped	1	347	14	1735	0	0	0	15.71631285	16.57202952
L1	L1	liver	RNA labelling group	NA_CGAACCCTGCTCGCTGCGCCA	unmapped	1	337	14	1011	21	0.020771513	0.020771513	15.26339317	16.09444941
L1	L1	liver	RNA labelling group	NA_CGACTCTTAGCGGTGGATCACTCGGCTCGTGCGTCGATGAAG	unmapped	1	346	14	3460	1	0.000289017	0.000289017	15.67102089	16.52427151
L1	L1	liver	RNA labelling group	NA_CGATACGACTCTTAGCGGTGGATCACTCGGCTCGTG	unmapped	1	356	14	3204	9	0.002808989	0.002808989	16.12394056	17.00185161
L1	L1	liver	RNA labelling group	NA_CGATACGACTCTTAGCGGTGGATCACTCGGCTCGTGCGTCGATGAAGAACGCAGCTAGCTGCGAGAATTAATGTGAATTGCAGGACA	unmapped	1	351	14	6669	5	0.000749738	0.000749738	15.89748072	16.76306156
L1	L1	liver	RNA labelling group	NA_CGCGACCTCAGATCAGACGTGGCGACCCGCT	unmapped	1	342	14	1368	5	0.003654971	0.003654971	15.48985301	16.33323946
L1	L1	liver	RNA labelling group	NA_CGGTGGATCACTCGGCTCGTGCGTCGA	unmapped	1	344	14	2064	6	0.002906977	0.002906977	15.58043695	16.42875548
L1	L1	liver	RNA labelling group	NA_CTACGCCTGTCTGAGCGTCGCTT	unmapped	1	348	14	2436	0	0	0	15.76160482	16.61978753
L1	L1	liver	RNA labelling group	NA_CTCGGCCGATCGAAAGGGAGTCGGGTTCAGATCCCCGAATCCG	unmapped	1	352	14	2464	1	0.000405844	0.000405844	15.94277269	16.81081957
L1	L1	liver	RNA labelling group	NA_CTGACCTATGAATTGACAGCAT	unmapped	1	351	14	2106	13	0.00617284	0.00617284	15.89748072	16.76306156
L1	L1	liver	RNA labelling group	NA_GAAATTTCGGTTGGGAAAAAAAAAAAA	unmapped	1	353	14	1765	1	0.000566572	0.000566572	15.98806466	16.85857758
L1	L1	liver	RNA labelling group	NA_GACTCTTAGCGGTGGATCACTCGGCTCGTGCGTCGATGAAGAACG	unmapped	1	349	14	3490	3	0.000859599	0.000859599	15.80689679	16.66754554
L1	L1	liver	RNA labelling group	NA_GACTCTTAGCGGTGGATCACTCGGCTCGTGCGTCGATGAAGAACGCAGCTAGCTGCGAGAATTAATGTGAATTGCAGGACACATTGATCATCG	unmapped	1	356	14	7832	11	0.001404494	0.001404494	16.12394056	17.00185161
L1	L1	liver	RNA labelling group	NA_GCAGCGTTGGGTCCTGGCCACG	unmapped	1	357	14	1428	0	0	0	16.16923253	17.04960962
L1	L1	liver	RNA labelling group	NA_GGAGATGAAGCACTGTAGCTCT	unmapped	1	347	14	1735	3	0.001729107	0.001729107	15.71631285	16.57202952
L1	L1	liver	RNA labelling group	NA_TAAATCCTTCCCGTACTACCA	unmapped	1	344	14	2064	1	0.000484496	0.000484496	15.58043695	16.42875548
L1	L1	liver	RNA labelling group	NA_TAAGGATCCGGCTGCTAACA	unmapped	1	336	14	1344	0	0	0	15.21810121	16.0466914
L1	L1	liver	RNA labelling group	NA_TAATGGTTCGTTTGTAAAAAAAAAAAAA	unmapped	1	345	14	2760	1	0.000362319	0.000362319	15.62572892	16.47651349
L1	L1	liver	RNA labelling group	NA_TAATGGTTCGTTTGTAAAAAAAAAAAAAAAAAA	unmapped	1	353	14	2824	2	0.000708215	0.000708215	15.98806466	16.85857758
L1	L1	liver	RNA labelling group	NA_TAATGGTTCGTTTGTAAAAAAAAAAAAAAAAAAA	unmapped	1	337	14	2696	0	0	0	15.26339317	16.09444941
L1	L1	liver	RNA labelling group	NA_TGAACGTGCACGTCGCCTGGG	unmapped	1	355	14	1420	1	0.000704225	0.000704225	16.0786486	16.9540936
L1	L1	liver	RNA labelling group	NA_TGAGGTAGTAGGTTGTGTGGAAT	unmapped	1	333	14	2664	2	0.000750751	0.000750751	15.0822253	15.90341737
L1	L1	liver	RNA labelling group	NA_TGGAGTGTGACAATGGTTTTGT	unmapped	1	333	14	2997	4	0.001334668	0.001334668	15.0822253	15.90341737
L1	L1	liver	RNA labelling group	NA_TGGAGTGTGACAATGTGTTTGT	unmapped	1	341	14	3069	16	0.005213425	0.005213425	15.44456105	16.28548145
L1	L1	liver	RNA labelling group	NA_TTGGAGTGTGACAATGGTGTTTGA	unmapped	1	357	14	3213	5	0.001556178	0.001556178	16.16923253	17.04960962
L1	L1	liver	RNA labelling group	X_ATCCCACTCCTGACACCATT	genome	1	338	14	1690	33	0.019526627	0.019526627	15.30868514	16.14220742
L1	L1	liver	RNA labelling group	X_TAAGTCACTAGTGGTTCCGTTT	genome	1	352	14	3168	2	0.000631313	0.000631313	15.94277269	16.81081957
L1	L1	liver	RNA labelling group	>ENSMUST00000034029.8|ENSMUSG00000031616.8|OTTMUSG00000024406.1|OTTMUST00000059825.1|Ednra-201|Ednra|3625|UTR5:1-396|CDS:397-1680|UTR3:1681-3625|	pctranscripts	1	322	13	2576	0	0	0	14.58401366	15.37807926
L1	L1	liver	RNA labelling group	>ENSMUST00000112976.9|ENSMUSG00000026885.14|OTTMUSG00000012151.4|-|Ttll11-202|Ttll11|3077|CDS:1-2085|UTR3:2086-3077|	pctranscripts	1	318	13	954	0	0	0	14.40284578	15.18704722
L1	L1	liver	RNA labelling group	>ENSMUST00000133454.8|ENSMUSG00000023088.18|OTTMUSG00000027051.5|OTTMUST00000066860.3|Abcc1-203|Abcc1|4845|UTR5:1-38|CDS:39-1970|UTR3:1971-4845|	pctranscripts	1	314	13	314	0	0	0	14.22167791	14.99601518
L1	L1	liver	RNA labelling group	1_ATACATGATGATCTCACACAACTTGAACTCTCTCACTGATT	genome	1	312	13	4056	12	0.00295858	0.00295858	14.13109398	14.90049916
L1	L1	liver	RNA labelling group	1_GGACAACTGAGCTTGTTGATGAATACCAACGATTCTGATG	genome	1	310	13	3410	7	0.002052786	0.002052786	14.04051004	14.80498314
L1	L1	liver	RNA labelling group	1_TGTCAATGATGCATCTTATTGGAACTGAATTTAAGTGATCTAACCCATTCGTCACTACCACTGAGAC	genome	1	327	13	6867	11	0.001601864	0.001601864	14.8104735	15.61686931
L1	L1	liver	RNA labelling group	10_CCGCGGCCCGGGTTCGATTCCCGGTCAGGGAACCA	genome	1	325	13	1625	0	0	0	14.71988956	15.52135329
L1	L1	liver	RNA labelling group	10_CTCTCACCGCCGCGGCCCGGGTTCGATTCCCGGTCAGGGAACCA	genome	1	322	13	2254	10	0.004436557	0.004436557	14.58401366	15.37807926
L1	L1	liver	RNA labelling group	10_TCTCACCGCCGCGGCCCGGGTTCGATTCCCGGTCAGGGAACCA	genome	1	325	13	2275	17	0.007472527	0.007472527	14.71988956	15.52135329
L1	L1	liver	RNA labelling group	10_TGTCACGCGGGAGACCGGGGTTCAATTCCCCGACGGGGAGCCA	genome	1	319	13	1914	0	0	0	14.44813775	15.23480523
L1	L1	liver	RNA labelling group	11_ACTGCTGATCCGGGTGATGCGAATCGTAATCTGAGCCG	genome	1	312	13	2808	2	0.000712251	0.000712251	14.13109398	14.90049916
L1	L1	liver	RNA labelling group	11_CGAATCCCACTTCTGACACAACTCCTTT	genome	1	312	13	2496	2	0.000801282	0.000801282	14.13109398	14.90049916
L1	L1	liver	RNA labelling group	11_CGGCGATGATGACACTCCATA	genome	1	330	13	1320	0	0	0	14.9463494	15.76014334
L1	L1	liver	RNA labelling group	11_GAGGGAGGGAACGCAGTCTGAGTGGA	genome	1	315	13	945	2	0.002116402	0.002116402	14.26696988	15.04377319
L1	L1	liver	RNA labelling group	11_GCAGCATTGTACAGGGCTATGAT	genome	1	314	13	1884	0	0	0	14.22167791	14.99601518
L1	L1	liver	RNA labelling group	11_GGCTTTGCTGAAATCCAGAGGCTGTTTCTGAGC	genome	1	330	13	3300	0	0	0	14.9463494	15.76014334
L1	L1	liver	RNA labelling group	11_TCGAATCCCACTTCTGACACCA	genome	1	316	13	1580	29	0.01835443	0.01835443	14.31226185	15.0915312
L1	L1	liver	RNA labelling group	11_TGCTTTGCTGAAATCCAGAGGCTGTTTCTGAGC	genome	1	317	13	3487	2	0.000573559	0.000573559	14.35755382	15.13928921
L1	L1	liver	RNA labelling group	12_AACTGTGATGAAAGATTTGGTCTATACAGTAATATATTTATTACTACATGAGGACAACAGTCCCTCTAAACTGATG	genome	1	325	13	7800	54	0.006923077	0.006923077	14.71988956	15.52135329
L1	L1	liver	RNA labelling group	12_TCCCACCAGAGTCGCCA	genome	1	316	13	632	0	0	0	14.31226185	15.0915312
L1	L1	liver	RNA labelling group	12_TGAAATGTTTAGGACCACTAGA	genome	1	314	13	1884	0	0	0	14.22167791	14.99601518
L1	L1	liver	RNA labelling group	13_AGAGGTAGTAGGTTGCATAGTTG	genome	1	317	13	2219	4	0.001802614	0.001802614	14.35755382	15.13928921
L1	L1	liver	RNA labelling group	13_ATGAGGTAGTAGGTTGTATAGTT	genome	1	315	13	2835	3	0.001058201	0.001058201	14.26696988	15.04377319
L1	L1	liver	RNA labelling group	14_AGGGGGTGGAAAAAAAAAAAA	genome	1	318	13	318	0	0	0	14.40284578	15.18704722
L1	L1	liver	RNA labelling group	14_AGGGGGTGGAAAAAAAAAAAAAAA	genome	1	314	13	314	1	0.003184713	0.003184713	14.22167791	14.99601518
L1	L1	liver	RNA labelling group	14_AGGGGGTGGAAAAAAAAAAAAAAAA	genome	1	322	13	322	0	0	0	14.58401366	15.37807926
L1	L1	liver	RNA labelling group	14_CCGGGCCTCATAACCCAATTCAGACTACTCTCCCCCGCCCTCT	genome	1	328	13	2952	3	0.00101626	0.00101626	14.85576546	15.66462732
L1	L1	liver	RNA labelling group	14_GGGGGTGGAAAAAAAAAAAAAAA	genome	1	309	13	309	0	0	0	13.99521807	14.75722513
L1	L1	liver	RNA labelling group	15_TATCAATGATGTCCTAAAAAATAAATGTCTGAACATATGACTGCTATAATGATTTCAGCATTTAACTGAGA	genome	1	314	13	7222	9	0.001246192	0.001246192	14.22167791	14.99601518
L1	L1	liver	RNA labelling group	15_TGGGCGTGGAGCATCTGG	genome	1	322	13	1288	1	0.000776398	0.000776398	14.58401366	15.37807926
L1	L1	liver	RNA labelling group	15_TTGAAATTTCGGTTGGGAA	genome	1	319	13	2233	0	0	0	14.44813775	15.23480523
L1	L1	liver	RNA labelling group	15_TTGAAATTTCGGTTGGGAAA	genome	1	318	13	2226	0	0	0	14.40284578	15.18704722
L1	L1	liver	RNA labelling group	16_ATTCCGGTTGTTCTTCTCT	genome	1	317	13	3170	6	0.001892744	0.001892744	14.35755382	15.13928921
L1	L1	liver	RNA labelling group	16_GTGAAATGATGGCAAATCATCTTTCGGGACTGACCTGAAATGAAGAGAATACTCTTGCTGATCAC	genome	1	312	13	5304	59	0.01112368	0.01112368	14.13109398	14.90049916
L1	L1	liver	RNA labelling group	16_TGAAATGATGGCAAATCATCTTTCGGGACTGACCTGAAATGAAGAGAATACTCTTGCTGATCA	genome	1	314	13	5338	45	0.008430124	0.008430124	14.22167791	14.99601518
L1	L1	liver	RNA labelling group	18_ACTGGACTTGGAGTCAGAAGGCTT	genome	1	323	13	1938	2	0.001031992	0.001031992	14.62930562	15.42583727
L1	L1	liver	RNA labelling group	18_TCCCTCGCTGCGATCTATT	genome	1	312	13	2184	4	0.001831502	0.001831502	14.13109398	14.90049916
L1	L1	liver	RNA labelling group	19_ACAGTACTGTGATAGCTGAAA	genome	1	327	13	1635	1	0.000611621	0.000611621	14.8104735	15.61686931
L1	L1	liver	RNA labelling group	19_GAGGGAACGCAGTCTGAGTGGA	genome	1	316	13	948	26	0.02742616	0.02742616	14.31226185	15.0915312
L1	L1	liver	RNA labelling group	19_TACGGGGATGATATGAAAACTGAACTCTCTCTTTCTGATGGTTTAGTGGAGAAAACAAAAATTCTCTGAGTA	genome	1	317	13	6974	35	0.005018641	0.005018641	14.35755382	15.13928921
L1	L1	liver	RNA labelling group	2_GAAAGGATGAACGAACTTGGCCTGACCTTCAGAAATGGAGGCAATACAACTGATTTAATGAGCCTGATC	genome	1	317	13	4755	8	0.00168244	0.00168244	14.35755382	15.13928921
L1	L1	liver	RNA labelling group	2_GTGGTGATGACACTAGAACCACCAAGATCGCTGATG	genome	1	321	13	2247	12	0.005340454	0.005340454	14.53872169	15.33032125
L1	L1	liver	RNA labelling group	2_TTGTGGCAACAATGGCACGGCAAGGGAGCTGTATTTT	genome	1	311	13	3110	3	0.00096463	0.00096463	14.08580201	14.85274115
L1	L1	liver	RNA labelling group	3_ATGCGGGAAACTCGACTGCATAATTTGTGGTAGTGGGGGACTGCGTTCGCGCTCTCCCCTG	genome	1	330	13	5280	3	0.000568182	0.000568182	14.9463494	15.76014334
L1	L1	liver	RNA labelling group	3_CATGTGATGAGAAACTGTTTCGGTCCCAGTTGATGGCCACTGATAACATTACATTTTTCTGATG	genome	1	318	13	6996	18	0.002572899	0.002572899	14.40284578	15.18704722
L1	L1	liver	RNA labelling group	3_GTCAATGATGTGTTGGCATGTATTATCTGAATTCGCTGATGTGTCATAACACTTTAGCTCTAGAATTACGCTGAGAC	genome	1	328	13	8856	16	0.001806685	0.001806685	14.85576546	15.66462732
L1	L1	liver	RNA labelling group	4_TGGCAGTGTCTTAGCTGGTTGTT	genome	1	327	13	3270	3	0.000917431	0.000917431	14.8104735	15.61686931
L1	L1	liver	RNA labelling group	4_TGTAAACATCCTACACTCTCAGCTA	genome	1	314	13	2198	0	0	0	14.22167791	14.99601518
L1	L1	liver	RNA labelling group	4_TTGGTCCCGGCGCCCTT	genome	1	308	13	1540	0	0	0	13.94992611	14.70946712
L1	L1	liver	RNA labelling group	5_CGGAAGACCCACTCCCCGGCGCCGCTCGTGGGGGGCCCAAGTCCTTCTGATCGAGGCCC	genome	1	330	13	2640	0	0	0	14.9463494	15.76014334
L1	L1	liver	RNA labelling group	7_AGTCCATGATGAGCAACACTCACCATCTTTCGTTTGAGTCTCACGACTGTGAGATCAACCCATGCACCGCTCTGAGAC	genome	1	316	13	6004	40	0.006662225	0.006662225	14.31226185	15.0915312
L1	L1	liver	RNA labelling group	7_CAAATCCCGGACGAGCCCAAACATTT	genome	1	330	13	1320	1	0.000757576	0.000757576	14.9463494	15.76014334
L1	L1	liver	RNA labelling group	8_AGGGGGTGGAAAAAAAAAAA	genome	1	329	13	329	0	0	0	14.90105743	15.71238533
L1	L1	liver	RNA labelling group	8_ATCACATTGCCAGGGATTTCCATT	genome	1	317	13	2536	2	0.000788644	0.000788644	14.35755382	15.13928921
L1	L1	liver	RNA labelling group	8_TACCACAGGGTAGAACCACGGAA	genome	1	319	13	638	0	0	0	14.44813775	15.23480523
L1	L1	liver	RNA labelling group	8_TACCACAGGGTAGAACCACGGACT	genome	1	332	13	996	0	0	0	15.03693334	15.85565936
L1	L1	liver	RNA labelling group	9_AGAGCAGCTCCCTCGCTGCGATCTATTGAAAGTCAGCGCTCGACACAAGGGTTTGT	genome	1	324	13	4212	5	0.001187085	0.001187085	14.67459759	15.47359528
L1	L1	liver	RNA labelling group	9_AGCTGCGATCTATTGAAAGTCAGCCCTCGACACAAGGGTTTGT	genome	1	312	13	3432	5	0.001456876	0.001456876	14.13109398	14.90049916
L1	L1	liver	RNA labelling group	9_CAACGGAATCCCAAAAGCAGCTAT	genome	1	315	13	945	0	0	0	14.26696988	15.04377319
L1	L1	liver	RNA labelling group	9_CACCTGATGAGAATTCTGCTGCTGAGGTTGTGTGATTGCTCAGACTCAAAGTAAACGCCCTGATG	genome	1	330	13	5940	26	0.004377104	0.004377104	14.9463494	15.76014334
L1	L1	liver	RNA labelling group	9_TCGCTGCGATCTATTGAAAGTCAGCCCTCGACACAAGGGTTTGTAAA	genome	1	311	13	3732	2	0.000535906	0.000535906	14.08580201	14.85274115
L1	L1	liver	RNA labelling group	9_TCGCTGCGATCTATTGAAAGTCATCCCTCGACACAAGGGTTTGT	genome	1	328	13	4264	7	0.001641651	0.001641651	14.85576546	15.66462732
L1	L1	liver	RNA labelling group	9_TCGCTGCGATTTATTGAAAGTCAGCCCTCGACACAAGGGTTTGT	genome	1	320	13	4160	15	0.003605769	0.003605769	14.49342972	15.28256324
L1	L1	liver	RNA labelling group	MT_TATTAATGGTTCGTTTGTA	genome	1	316	13	3160	0	0	0	14.31226185	15.0915312
L1	L1	liver	RNA labelling group	MT_TGAATTCTTAAGTGTAGGTTCAATTCCTATTGTCCTAGCCA	genome	1	328	13	5248	4	0.000762195	0.000762195	14.85576546	15.66462732
L1	L1	liver	RNA labelling group	MU069435.1_CTATTGAAAGTCAGCCCTCGACACAAGGGTTTGT	genome	1	331	13	2979	24	0.008056395	0.008056395	14.99164137	15.80790135
L1	L1	liver	RNA labelling group	MU069435.1_TCGCTGCGATCTATTGAAAGTCAGCCCTCGACACAAGAGTTTGT	genome	1	329	13	3948	2	0.000506586	0.000506586	14.90105743	15.71238533
L1	L1	liver	RNA labelling group	Mus musculus (house mouse) mmu-miR-1249-3p	miRNA	1	311	13	1866	0	0	0	14.08580201	14.85274115
L1	L1	liver	RNA labelling group	Mus musculus (house mouse) mmu-miR-200c-3p	miRNA	1	310	13	2170	0	0	0	14.04051004	14.80498314
L1	L1	liver	RNA labelling group	Mus musculus (house mouse) mmu-miR-486a-3p	miRNA	1	330	13	1650	1	0.000606061	0.000606061	14.9463494	15.76014334
L1	L1	liver	RNA labelling group	Mus musculus (house mouse) predicted gene, 25164	rRNA	1	315	13	1260	0	0	0	14.26696988	15.04377319
L1	L1	liver	RNA labelling group	Mus musculus predicted gene 10941 (Gm10941)	lncRNA	1	309	13	927	0	0	0	13.99521807	14.75722513
L1	L1	liver	RNA labelling group	Mus musculus predicted gene, 24105, transcript variant 2 (Gm24105)	lncRNA	1	328	13	2296	5	0.0021777	0.0021777	14.85576546	15.66462732
L1	L1	liver	RNA labelling group	Mus musculus tRNA-iMet (CAT) (tRNA-iMet-CAT-1 1 to 9)	tRNA	1	330	13	660	0	0	0	14.9463494	15.76014334
L1	L1	liver	RNA labelling group	NA_AAATCGAACGGGTAACTGAAGG	unmapped	1	318	13	954	0	0	0	14.40284578	15.18704722
L1	L1	liver	RNA labelling group	NA_AAATTTCGGTTGGGACAA	unmapped	1	312	13	1560	0	0	0	14.13109398	14.90049916
L1	L1	liver	RNA labelling group	NA_AAGTGCCGCCGCTGAAATATACC	unmapped	1	331	13	1324	1	0.000755287	0.000755287	14.99164137	15.80790135
L1	L1	liver	RNA labelling group	NA_ACATTGATCATCGACACTTCGAACGCACTTGCGGCCCCGGGTTC	unmapped	1	309	13	3090	4	0.001294498	0.001294498	13.99521807	14.75722513
L1	L1	liver	RNA labelling group	NA_ACTCTTAGCGGTGGATCACTCGGCTCGTGCGTCGATGAAGA	unmapped	1	320	13	3200	2	0.000625	0.000625	14.49342972	15.28256324
L1	L1	liver	RNA labelling group	NA_ACTGCGGCCAACTTACTTCTGA	unmapped	1	317	13	1902	0	0	0	14.35755382	15.13928921
L1	L1	liver	RNA labelling group	NA_ACTGGGCGTGGAGCATCTGGTC	unmapped	1	312	13	1560	1	0.000641026	0.000641026	14.13109398	14.90049916
L1	L1	liver	RNA labelling group	NA_AGAGGACGGGACGCCGGTACGT	unmapped	1	325	13	650	0	0	0	14.71988956	15.52135329
L1	L1	liver	RNA labelling group	NA_AGAGTATGCCGGTGTCTCTTAT	unmapped	1	313	13	2504	0	0	0	14.17638595	14.94825717
L1	L1	liver	RNA labelling group	NA_AGCTTTCGCCGAATCCCGGGGCCGAGGAAGCCAGAT	unmapped	1	320	13	1600	0	0	0	14.49342972	15.28256324
L1	L1	liver	RNA labelling group	NA_AGTCCGGGCTGCGCGTTGGT	unmapped	1	329	13	1645	0	0	0	14.90105743	15.71238533
L1	L1	liver	RNA labelling group	NA_AGTGCCGCCGCTGAAATATACC	unmapped	1	326	13	1304	0	0	0	14.76518153	15.5691113
L1	L1	liver	RNA labelling group	NA_ATTAAGGATCCGGCTGCTAACA	unmapped	1	311	13	1555	0	0	0	14.08580201	14.85274115
L1	L1	liver	RNA labelling group	NA_ATTGATCATCGACACTTCGAACGCACTTGCGGCCCCGGGT	unmapped	1	331	13	2979	1	0.000335683	0.000335683	14.99164137	15.80790135
L1	L1	liver	RNA labelling group	NA_ATTTCGGTTGGGAAAAAAAAAAAAAAAAAA	unmapped	1	325	13	1625	3	0.001846154	0.001846154	14.71988956	15.52135329
L1	L1	liver	RNA labelling group	NA_CACGGGGTCGGCGGCGATGT	unmapped	1	308	13	924	2	0.002164502	0.002164502	13.94992611	14.70946712
L1	L1	liver	RNA labelling group	NA_CGACTCTTAGCGGTGGATCACTCGGCTCG	unmapped	1	311	13	2177	0	0	0	14.08580201	14.85274115
L1	L1	liver	RNA labelling group	NA_CGCGGGAGACCGGGGTTCGTTTCCCCGACGGGGAGCCA	unmapped	1	309	13	1545	1	0.000647249	0.000647249	13.99521807	14.75722513
L1	L1	liver	RNA labelling group	NA_CTGACCTATGAATTGACAGCCTA	unmapped	1	320	13	1920	0	0	0	14.49342972	15.28256324
L1	L1	liver	RNA labelling group	NA_GAAATTTCGGTTGGGAAAAAAAAAAA	unmapped	1	331	13	1655	0	0	0	14.99164137	15.80790135
L1	L1	liver	RNA labelling group	NA_GAATTGATCAGGACATAGGGAAAAA	unmapped	1	329	13	1316	3	0.002279635	0.002279635	14.90105743	15.71238533
L1	L1	liver	RNA labelling group	NA_GACTCTTAGCGGTGGATCACTCGGCT	unmapped	1	308	13	2156	0	0	0	13.94992611	14.70946712
L1	L1	liver	RNA labelling group	NA_GACTCTTAGCGGTGGATCACTCGGCTCG	unmapped	1	311	13	2177	1	0.000459348	0.000459348	14.08580201	14.85274115
L1	L1	liver	RNA labelling group	NA_GACTCTTAGCGGTGGATCACTCGGCTCGTGCGTCGATGAAGAAC	unmapped	1	313	13	3130	1	0.000319489	0.000319489	14.17638595	14.94825717
L1	L1	liver	RNA labelling group	NA_GAGAAAGACATATAGGATACCA	unmapped	1	309	13	927	0	0	0	13.99521807	14.75722513
L1	L1	liver	RNA labelling group	NA_GAGAGCGTCGAGATCCCGGACA	unmapped	1	310	13	620	0	0	0	14.04051004	14.80498314
L1	L1	liver	RNA labelling group	NA_GCATGGCTGGTCGCGAAGGCGT	unmapped	1	332	13	1328	1	0.000753012	0.000753012	15.03693334	15.85565936
L1	L1	liver	RNA labelling group	NA_GCATTGTGGTTCAGTGGTAGAATTCTCG	unmapped	1	319	13	3190	3	0.000940439	0.000940439	14.44813775	15.23480523
L1	L1	liver	RNA labelling group	NA_GCCGAGCGCACGGGGTCGGCGGCGATGTCGG	unmapped	1	318	13	954	0	0	0	14.40284578	15.18704722
L1	L1	liver	RNA labelling group	NA_GGAGTGTGACAATGGTGTAA	unmapped	1	313	13	1565	0	0	0	14.17638595	14.94825717
L1	L1	liver	RNA labelling group	NA_GGAGTGTGACAATGGTGTTTGATA	unmapped	1	327	13	2616	1	0.000382263	0.000382263	14.8104735	15.61686931
L1	L1	liver	RNA labelling group	NA_GGTCGCGAAGGCGTGGTTATG	unmapped	1	328	13	1640	0	0	0	14.85576546	15.66462732
L1	L1	liver	RNA labelling group	NA_TAAAGCGGCGGTGCACAATCT	unmapped	1	308	13	1232	0	0	0	13.94992611	14.70946712
L1	L1	liver	RNA labelling group	NA_TAAGTAGTTCGCCAGTTAATAG	unmapped	1	309	13	2163	0	0	0	13.99521807	14.75722513
L1	L1	liver	RNA labelling group	NA_TACAGTACTGTGATAGCTGATT	unmapped	1	322	13	2576	17	0.006599379	0.006599379	14.58401366	15.37807926
L1	L1	liver	RNA labelling group	NA_TACCCGTCGCCGCGCTCTCCCTCTCCCCCCGTCCGCCTCCCGGGCGGGCGTT	unmapped	1	309	13	3090	2	0.000647249	0.000647249	13.99521807	14.75722513
L1	L1	liver	RNA labelling group	NA_TATTAAATCAATCTCGGCTGGC	unmapped	1	310	13	2170	1	0.000460829	0.000460829	14.04051004	14.80498314
L1	L1	liver	RNA labelling group	NA_TATTGCACTTGTCCCGGCCTGTTTTT	unmapped	1	329	13	3948	11	0.002786221	0.002786221	14.90105743	15.71238533
L1	L1	liver	RNA labelling group	NA_TCCTCCCGGGGCTACGCCTGTCTNAGCGTCGCT	unmapped	1	324	13	2592	2	0.000771605	0.000771605	14.67459759	15.47359528
L1	L1	liver	RNA labelling group	NA_TGAGGTAGTAGGTTGTGTGAAA	unmapped	1	329	13	2303	12	0.005210595	0.005210595	14.90105743	15.71238533
L1	L1	liver	RNA labelling group	NA_TGAGGTAGTAGGTTGTGTGGTTAAAA	unmapped	1	310	13	2790	2	0.000716846	0.000716846	14.04051004	14.80498314
L1	L1	liver	RNA labelling group	NA_TGAGGTAGTAGGTTGTGTGGTTATAT	unmapped	1	308	13	3388	0	0	0	13.94992611	14.70946712
L1	L1	liver	RNA labelling group	NA_TGAGGTAGTAGGTTGTGTGGTTTATT	unmapped	1	323	13	3876	22	0.005675955	0.005675955	14.62930562	15.42583727
L1	L1	liver	RNA labelling group	NA_TGAGGTAGTAGGTTGTGTGGTTTTTTT	unmapped	1	328	13	4592	31	0.006750871	0.006750871	14.85576546	15.66462732
L1	L1	liver	RNA labelling group	NA_TGCGTTATCCCCTGATTCTGTG	unmapped	1	323	13	2907	0	0	0	14.62930562	15.42583727
[truncated: 27,028 more rows]
