# Supplementary material for: SLAMseq reveals potential transfer of RNA from liver to kidney in the mouse
Source: Nat Commun. 2025 Aug 11;16:7413. doi: 10.1038/s41467-025-62688-9 (PMC12339719; doi:10.1038/s41467-025-62688-9)
Supplement: Supplementary file 6 — Source Data [file 41467_2025_62688_MOESM6_ESM.zip › Source data/FigS17a_data.csv]

ONTOLOGY	ID	Description	GeneRatio	BgRatio	pvalue	p.adjust	qvalue	geneID	Count	name	p-value (adjusted)
BP	GO:0046777	protein autophosphorylation	22/429	234/16199	2.87923309403987e-07	0.00116205847675449	0.00107653010000312	Atg13/Chp1/Csnk1g3/Csnk2a1/Ddx3x/Eif2ak1/Errfi1/Hk1/Hspa8/Igf1r/Iqgap1/Irak1/Mapk14/Mapk3/Mark2/Mink1/Pim3/Stk4/Taok1/Trim28/Uhmk1/Vegfa	22	protein autophosphorylation	0.00107653010000312
BP	GO:1901985	positive regulation of protein acetylation	9/429	56/16199	1.48067614194695e-05	0.0298800445444895	0.027680850822082	Arrb1/Ddx3x/Mapk3/Muc1/Paxip1/Smad4/Taok1/Wbp2/Xbp1	9	positive regulation of protein acetylation	0.027680850822082
BP	GO:0043543	protein acylation	20/429	266/16199	2.89785597039813e-05	0.0389858223217562	0.0361164365152778	Arrb1/Ddx3x/Dlst/Ep300/Golga7/Jade1/Kat6b/Klf15/Ldb1/Mapk3/Meaf6/Muc1/Naa15/Nat8f1/Nmt1/Paxip1/Smad4/Taok1/Wbp2/Xbp1	20	protein acylation	0.0361164365152778
BP	GO:0000375	RNA splicing, via transesterification reactions	19/429	260/16199	6.71459640678045e-05	0.0451668518296098	0.0418425376085687	Cdk13/Ddx5/Hnrnpa1/Hnrnpl/Hspa8/Ik/Isy1/Luc7l2/Mbnl1/Mbnl2/Rbm39/Scaf11/Sf3a1/Snrpe/Son/Srsf6/Tra2a/U2af1/Wdr83	19	RNA splicing, via transesterification reactions	0.0418425376085687
BP	GO:0000377	RNA splicing, via transesterification reactions with bulged adenosine as nucleophile	19/429	260/16199	6.71459640678045e-05	0.0451668518296098	0.0418425376085687	Cdk13/Ddx5/Hnrnpa1/Hnrnpl/Hspa8/Ik/Isy1/Luc7l2/Mbnl1/Mbnl2/Rbm39/Scaf11/Sf3a1/Snrpe/Son/Srsf6/Tra2a/U2af1/Wdr83	19	RNA splicing, via transesterification reactions with bulged adenosine as nucleophile	0.0418425376085687
BP	GO:0000398	mRNA splicing, via spliceosome	19/429	260/16199	6.71459640678045e-05	0.0451668518296098	0.0418425376085687	Cdk13/Ddx5/Hnrnpa1/Hnrnpl/Hspa8/Ik/Isy1/Luc7l2/Mbnl1/Mbnl2/Rbm39/Scaf11/Sf3a1/Snrpe/Son/Srsf6/Tra2a/U2af1/Wdr83	19	mRNA splicing, via spliceosome	0.0418425376085687
