# Supplementary material for: SLAMseq reveals potential transfer of RNA from liver to kidney in the mouse
Source: Nat Commun. 2025 Aug 11;16:7413. doi: 10.1038/s41467-025-62688-9 (PMC12339719; doi:10.1038/s41467-025-62688-9)
Supplement: Supplementary file 6 — Source Data [file 41467_2025_62688_MOESM6_ESM.zip › Source data/Fig6b_data.csv]

tissue	group_pos	group_neg	gene_name	cR_pos	cR_neg	cpm_pos	cpm_neg	pval	fdr	sig	delta	delta_sign	labelled
kidney	Labelled in health	Cre -ve	0610009B22Rik	0.000447166217267328	0.000470211776715015	27.7370356575592	29.363203549919	0.808683609108752	0.967992899228855	no	-2.30455594476863e-05	neg	no
kidney	Labelled in health	Cre -ve	0610009O20Rik	0.000519113976935797	0.000266645005770048	54.957369821661	53.2156061294269	0.215210613433197	0.456921962882224	no	0.000252468971165749	pos	no
kidney	Labelled in health	Cre -ve	0610010F05Rik	0.000608637468803313	0.000310452444242116	10.9602066030852	11.044292263435	0.153682828838355	0.386353642374113	no	0.000298185024561197	pos	no
kidney	Labelled in health	Cre -ve	0610010K14Rik,Gm21988	0.00046221725866976	0.000163894009140767	45.9383350837513	59.4396140133248	0.192718419430342	0.432156124450274	no	0.000298323249528993	pos	no
kidney	Labelled in health	Cre -ve	0610012G03Rik	0.00043796198977252	0.000406749355075001	116.805774683893	119.765109897871	0.931551424451872	1	no	3.12126346975188e-05	pos	no
kidney	Labelled in health	Cre -ve	0610030E20Rik	0.000344669984814365	0.000228260459863306	41.9412538268274	47.9537242163242	0.224280895497659	0.468258688963245	no	0.000116409524951059	pos	no
kidney	Labelled in health	Cre -ve	0610037L13Rik	0.000589020947926513	0.000308597183667844	38.0002179457622	39.87200654991	0.283812230265424	0.517710897441881	no	0.000280423764258669	pos	no
kidney	Labelled in health	Cre -ve	0610040J01Rik	0.000794185637790703	0.000428396487899864	52.1189752078952	43.5118720897124	0.0751853038279875	0.26283282458923	no	0.000365789149890839	pos	no
kidney	Labelled in health	Cre -ve	1110004E09Rik	0.000352335627652252	0.000634794873933382	48.5863701816657	50.5305180595345	0.0886758888580424	0.285283614420354	no	-0.00028245924628113	neg	no
kidney	Labelled in health	Cre -ve	1110004F10Rik	0.000496887584583588	0.000422998732823104	33.0560574095128	34.9040000239372	0.741037161986789	0.923005818523812	no	7.38888517604843e-05	pos	no
kidney	Labelled in health	Cre -ve	1110008F13Rik	0.000710613642942248	0.000455800513046934	215.56907126056	216.773421330701	0.0341144135326298	0.175364675353569	no	0.000254813129895314	pos	no
kidney	Labelled in health	Cre -ve	1110008L16Rik	0.000345852256029407	8.2747207281754e-05	10.3298759838409	10.0721960625137	0.548749752037764	0.764198865264636	no	0.000263105048747653	pos	no
kidney	Labelled in health	Cre -ve	1110008P14Rik	0.000613509169235303	0.000550251133138834	60.7772120250181	75.4815268217748	0.629121362411587	0.833757952831834	no	6.32580360964693e-05	pos	no
kidney	Labelled in health	Cre -ve	1110012L19Rik	0.00013800717637317	7.415647015202e-05	10.034250331656	8.74002250244313	0.917774908276071	1	no	6.385070622115e-05	pos	no
kidney	Labelled in health	Cre -ve	1110032A03Rik	0.000488570755326857	0.000291114086832184	88.3362509219068	80.2104453724965	0.163215021581681	0.397997230400294	no	0.000197456668494673	pos	no
kidney	Labelled in health	Cre -ve	1110032F04Rik	0.000443852640923213	0	1.87810623597205	1.72401535366965	0.25852813693472	0.497996794659231	no	0.000443852640923213	pos	no
kidney	Labelled in health	Cre -ve	1110034G24Rik	0	0	4.01349770193611	4.58672807882627	0.999992544517336	1	no	0	zero	no
kidney	Labelled in health	Cre -ve	1110038F14Rik	0.000366841114588718	0.000333576248780196	31.3001717136235	36.3697088796259	0.738828251625629	0.921045814620156	no	3.32648658085228e-05	pos	no
kidney	Labelled in health	Cre -ve	1110051M20Rik	0.00067928158785921	0.0002059962367094	15.5219256750839	16.2456931569947	0.304825766220297	0.536569297494119	no	0.00047328535114981	pos	no
kidney	Labelled in health	Cre -ve	1110059E24Rik	0.000720454832098293	0.000155535019448656	12.3223322699022	12.9094093201006	0.0379365082371697	0.183066393723616	no	0.000564919812649637	pos	no
kidney	Labelled in health	Cre -ve	1110059G10Rik	0.000526350824658813	4.5589240939138e-05	11.8101236418064	14.5649188748939	0.150889658007251	0.383091756576167	no	0.000480761583719675	pos	no
kidney	Labelled in health	Cre -ve	1110065P20Rik	0.000540369691791498	0.000265888452845262	60.0239857789676	53.7029458076571	0.185941959643779	0.424723196792229	no	0.000274481238946236	pos	no
kidney	Labelled in health	Cre -ve	1190002N15Rik	0.000576946613859015	7.186489399928e-05	8.30361550295055	7.82851383100266	0.0651260743798016	0.24290512032052	no	0.000505081719859735	pos	no
kidney	Labelled in health	Cre -ve	1190005I06Rik,Gm27021	0	0	0.437639362346735	0.500506933157857	1	1	no	0	zero	no
kidney	Labelled in health	Cre -ve	1190007I07Rik	0.000446415245516004	0.000453553586674048	30.8376066551392	32.2070680755107	0.676058093670139	0.872436561340236	no	-7.13834115804367e-06	neg	no
kidney	Labelled in health	Cre -ve	1500009L16Rik	0.000649867297497222	0	1.9126344667008	1.74476251698417	0.103861283192016	0.310093797541911	no	0.000649867297497222	pos	no
kidney	Labelled in health	Cre -ve	1500011B03Rik	0.00049619540284435	0.000406710726995424	6.07340904488901	6.28579681608892	0.74835422712168	0.928489049933271	no	8.9484675848926e-05	pos	no
kidney	Labelled in health	Cre -ve	1500011B03Rik,Gm20499	0.000322483423749245	0	3.93874123684575	4.61295787753278	0.073808586786039	0.260128231979696	no	0.000322483423749245	pos	no
kidney	Labelled in health	Cre -ve	1500011K16Rik	0.000813198793493008	0.000513691594364998	62.3650128121801	63.9088847823065	0.198800232443176	0.440202875463119	no	0.000299507199128011	pos	no
kidney	Labelled in health	Cre -ve	1500015O10Rik	0	0	0.575150182788824	1.0212990144114	1	1	no	0	zero	no
kidney	Labelled in health	Cre -ve	1600002K03Rik	0.00034349195531756	0.000473985878504886	6.31092712392824	7.09868810359614	0.947272314039069	1	no	-0.000130493923187326	neg	no
kidney	Labelled in health	Cre -ve	1600012H06Rik	0.000449366891448243	0.000328756563687798	39.0414118494038	41.2012812066477	0.236446297496264	0.478460686167235	no	0.000120610327760445	pos	no
kidney	Labelled in health	Cre -ve	1600014C10Rik	0.000456864432848432	0.000158194359298104	42.4103284417749	44.8550168971164	0.00354749031262948	0.0610999466355484	no	0.000298670073550328	pos	no
kidney	Labelled in health	Cre -ve	1700001J03Rik	0.00089126559714795	0	1.10921944314236	1.35372914497942	0.301922228815062	0.533470703845557	no	0.00089126559714795	pos	no
kidney	Labelled in health	Cre -ve	1700003E16Rik	0	0	1.42570459288315	2.54213072522857	1	1	no	0	zero	no
kidney	Labelled in health	Cre -ve	1700007K13Rik	0	0	0.528932065866827	1.38541813457343	1	1	no	0	zero	no
kidney	Labelled in health	Cre -ve	1700011H14Rik	0.000808014719150518	0.000592276495066938	136.017920288881	111.585992756052	0.0767909447381636	0.266392456206925	no	0.00021573822408358	pos	no
kidney	Labelled in health	Cre -ve	1700016C15Rik	0.000402144415647891	6.0521535324314e-05	88.1163325665284	79.3490969292395	0.0152684807781889	0.118044124644011	no	0.000341622880323577	pos	no
kidney	Labelled in health	Cre -ve	1700017B05Rik	0.000310120380309172	0.00023661044161923	13.2510012106368	14.6842368558781	0.604889043649776	0.814390591402357	no	7.35099386899417e-05	pos	no
kidney	Labelled in health	Cre -ve	1700020N01Rik	0	0	0.548149232975398	0.713796399986994	1	1	no	0	zero	no
kidney	Labelled in health	Cre -ve	1700021F05Rik	0.000257010733556058	0.000395439744869896	36.2319305345232	34.5568815255348	0.288977925187677	0.522611244889331	no	-0.000138429011313838	neg	no
kidney	Labelled in health	Cre -ve	1700025G04Rik	0.000924600437159883	0.000398222874188718	6.86376598840454	8.31392495492653	0.324064461420742	0.554755094052904	no	0.000526377562971165	pos	no
kidney	Labelled in health	Cre -ve	1700027J19Rik	0.000412541254125412	0.00164469291558292	6.15097213483895	6.54606795331757	0.31165130578998	0.54354232281452	no	-0.00123215166145751	neg	no
kidney	Labelled in health	Cre -ve	1700028J19Rik	0.000176273576590868	0	5.21798371592053	4.47708228118368	0.273162869645762	0.510432306064703	no	0.000176273576590868	pos	no
kidney	Labelled in health	Cre -ve	1700029I15Rik	0	0	1.26782270503705	1.30871927211737	1	1	no	0	zero	no
kidney	Labelled in health	Cre -ve	1700029J07Rik	0.000321270626416035	0.000781134753441722	7.28600453584829	6.80232691094847	0.447119701234493	0.67070333294763	no	-0.000459864127025687	neg	no
kidney	Labelled in health	Cre -ve	1700030J22Rik	0	0	2.63966684215765	2.19692345499527	1	1	no	0	zero	no
kidney	Labelled in health	Cre -ve	1700030K09Rik	0.00441237350111873	0.00184589177154453	6.11930453002535	5.82180102317228	0.0563226322286331	0.225612372527267	no	0.0025664817295742	pos	no
kidney	Labelled in health	Cre -ve	1700037C18Rik	0.00136226905888412	0.00043321299638989	8.25015556826335	8.7696153051489	0.102407891832075	0.307546947308096	no	0.00092905606249423	pos	no
kidney	Labelled in health	Cre -ve	1700037H04Rik	0.000772183448472682	0.000405159147025794	44.9548987138406	59.5827310761839	0.0955231056872721	0.295698749602877	no	0.000367024301446888	pos	no
kidney	Labelled in health	Cre -ve	1700056E22Rik	0	0	0.518601436244639	0.468789973624888	1	1	no	0	zero	no
kidney	Labelled in health	Cre -ve	1700066M21Rik	0.00124832734036373	0.000313650835100446	5.01863183215331	5.02431178496427	0.104299235998926	0.310843930246071	no	0.000934676505263284	pos	no
kidney	Labelled in health	Cre -ve	1700067K01Rik	0	0	1.62467284510345	1.60090811900041	1	1	no	0	zero	no
kidney	Labelled in health	Cre -ve	1700088E04Rik	0.000311504913748702	0.000888570231682002	14.3519140662657	13.1160703751782	0.470628189567376	0.692094165490547	no	-0.0005770653179333	neg	no
kidney	Labelled in health	Cre -ve	1700102P08Rik	0	0	0.57633010496647	0.854603467704084	1	1	no	0	zero	no
kidney	Labelled in health	Cre -ve	1700109H08Rik	0	0	1.74934554397477	1.88744836608355	0.999989456355302	1	no	0	zero	no
kidney	Labelled in health	Cre -ve	1700123O20Rik	0.000393529113986028	0.000321446739030704	39.3106321018195	42.7680466805397	0.693318617773941	0.88646545743795	no	7.20823749553243e-05	pos	no
kidney	Labelled in health	Cre -ve	1810009A15Rik,Lbhd1	0.000402567240568565	0.000202905660057028	51.2034016338382	56.9520350520081	0.0805256753365065	0.271886781542959	no	0.000199661580511536	pos	no
kidney	Labelled in health	Cre -ve	1810010H24Rik	0.000424088210347752	0	1.50979759748308	1.36741266140595	0.327505954514788	0.557450710310857	no	0.000424088210347752	pos	no
kidney	Labelled in health	Cre -ve	1810011H11Rik	0	0	2.16721723122879	2.68269197921194	1	1	no	0	zero	no
kidney	Labelled in health	Cre -ve	1810013L24Rik	0.00047943288065156	0.000262294624140534	52.253379675362	52.5248567188277	0.0410138039871092	0.1890682542073	no	0.000217138256511026	pos	no
kidney	Labelled in health	Cre -ve	1810022K09Rik	0.000809125711872743	0.000477829881356098	137.850251978786	118.40092395146	0.0134201377127549	0.110169274202675	no	0.000331295830516645	pos	no
kidney	Labelled in health	Cre -ve	1810030O07Rik	0.00043072544927936	3.888780867198e-05	24.0781010078829	24.2459420214809	0.000133171981404497	0.0192795393513749	yes	0.00039183764060738	pos	yes
kidney	Labelled in health	Cre -ve	1810032O08Rik	0.000564206725344165	0.00025332488917036	8.00394700897509	8.62369404233648	0.879543778263176	1	no	0.000310881836173805	pos	no
kidney	Labelled in health	Cre -ve	1810037I17Rik	0.000796412981110927	0.000647811923216572	106.96847566874	117.909887791359	0.152050368251006	0.384718627419292	no	0.000148601057894355	pos	no
kidney	Labelled in health	Cre -ve	1810041L15Rik	0.00133333333333333	0	1.2618212143431	1.66916856004722	0.26681857724148	0.504852015137663	no	0.00133333333333333	pos	no
kidney	Labelled in health	Cre -ve	1810043G02Rik	0.000419317718372052	4.0933278755628e-05	18.3801262676581	17.4491886839507	0.0522502193081464	0.214856644323928	no	0.000378384439616424	pos	no
kidney	Labelled in health	Cre -ve	1810055G02Rik	0.000123915737298637	0	4.48326131511972	4.72731110489676	0.282841405328708	0.51748656486556	no	0.000123915737298637	pos	no
kidney	Labelled in health	Cre -ve	2010003K11Rik	0.000445632798573975	0.00013522650439486	2.98091847757945	8.77410392311756	0.585465806913191	0.797204805348791	no	0.000310406294179115	pos	no
kidney	Labelled in health	Cre -ve	2010107E04Rik	0.000740791187252848	0.000524007344981222	932.693952303646	795.782494573281	0.0447343966266704	0.197373809892145	no	0.000216783842271626	pos	no
kidney	Labelled in health	Cre -ve	2010111I01Rik	0.000660279575632507	0.000208310807102031	48.6352800552827	49.5147672488374	0.00589205807417978	0.0752291917355742	no	0.000451968768530476	pos	no
kidney	Labelled in health	Cre -ve	2010300C02Rik	0	0	0.464814273403322	1.00930859204362	1	1	no	0	zero	no
kidney	Labelled in health	Cre -ve	2010315B03Rik	0.000712682222144902	0.00032156663352798	11.3934163544072	12.4062045241556	0.123285973777316	0.33926227041447	no	0.000391115588616922	pos	no
kidney	Labelled in health	Cre -ve	2200002D01Rik	0.000194390098825417	0.000964764298365408	22.7647094951064	29.1884606890047	0.601094284916928	0.81147157372524	no	-0.000770374199539991	neg	no
kidney	Labelled in health	Cre -ve	2210011C24Rik	0.000377572611001932	0.000267117289121136	29.8014180473986	43.7151421889887	0.668256887443844	0.866230022760541	no	0.000110455321880796	pos	no
kidney	Labelled in health	Cre -ve	2210016F16Rik	0.000415791439541618	0.000301817013766126	57.413989937782	65.0941908702806	0.378243004655455	0.606016910742933	no	0.000113974425775492	pos	no
kidney	Labelled in health	Cre -ve	2210016L21Rik	0.000924957153450393	0.000303526662631621	34.0835046759518	42.4435755865006	0.00129523195729872	0.0405261552201558	yes	0.000621430490818773	pos	yes
kidney	Labelled in health	Cre -ve	2210408I21Rik	0.000754147812971342	0.000500625782227784	3.70760327602404	2.51857312728986	0.735786239599435	0.918543155424583	no	0.000253522030743558	pos	no
kidney	Labelled in health	Cre -ve	2300009A05Rik	0.000577087271054153	0.000323805888816821	67.9543160658269	63.9576360222763	0.044824304193572	0.197520955707525	no	0.000253281382237333	pos	no
kidney	Labelled in health	Cre -ve	2310007B03Rik	0.000946642134314627	8.760402978537e-05	3.16766771514441	4.61426764920996	0.422825944322694	0.648611271168851	no	0.000859038104529257	pos	no
kidney	Labelled in health	Cre -ve	2310009B15Rik	0.00134955699227011	8.0418174507438e-05	10.8479130745713	11.1346296303812	0.00603471053214053	0.07572132337082	no	0.00126913881776267	pos	no
kidney	Labelled in health	Cre -ve	2310011J03Rik	0.000149956618059677	0.000287957299399314	24.8756318182222	26.7908623010177	0.482343433086424	0.703212698675155	no	-0.000138000681339637	neg	no
kidney	Labelled in health	Cre -ve	2310022A10Rik	0.000243653383414485	0.000368669280677666	7.96393943976416	11.688949268731	0.79936163416582	0.962022011878066	no	-0.000125015897263181	neg	no
kidney	Labelled in health	Cre -ve	2310022B05Rik	0.000298042212997406	0.000144449015629742	42.4337349479451	62.1512848267301	0.249247420608914	0.491196513454431	no	0.000153593197367664	pos	no
kidney	Labelled in health	Cre -ve	2310030G06Rik	0.000417511520277022	0.000191986158397142	49.923452238711	48.8029447384195	0.0536575960535868	0.218819816851722	no	0.00022552536187988	pos	no
kidney	Labelled in health	Cre -ve	2310033P09Rik	0.000346721887742042	0	9.16490630695511	9.93247592556426	0.0205314782472602	0.136252495652844	no	0.000346721887742042	pos	no
kidney	Labelled in health	Cre -ve	2310034G01Rik	0	0.000495049504950494	1.5907482584305	2.11736286507169	0.232175225510271	0.474409595132931	no	-0.000495049504950494	neg	no
kidney	Labelled in health	Cre -ve	2310035C23Rik	0.00051152045311282	0.000264678121980774	16.9728861364556	16.1912050730542	0.394980856894306	0.622205799287436	no	0.000246842331132046	pos	no
kidney	Labelled in health	Cre -ve	2310039H08Rik	0.00052529218069343	0.000442987565986748	59.7632547270163	65.3837778416768	0.295802722176579	0.527857136848949	no	8.23046147066819e-05	pos	no
kidney	Labelled in health	Cre -ve	2310057M21Rik	0.000265804834557695	7.4906367041198e-05	7.77203505330875	8.29765783254972	0.250163512925932	0.491579791776407	no	0.000190898467516497	pos	no
kidney	Labelled in health	Cre -ve	2310061I04Rik	0.000578427693875772	0.000250203270592262	87.1624304413887	92.4922178276248	0.0298652105573061	0.164233996454484	no	0.000328224423283509	pos	no
kidney	Labelled in health	Cre -ve	2410002F23Rik	0.000178813978679778	0.000172117039586918	9.74142545281238	10.4358733533374	0.788991847985904	0.955586289290193	no	6.69693909286032e-06	pos	no
kidney	Labelled in health	Cre -ve	2410004B18Rik	0.000731269203393998	0.000313635441450412	16.1176477090815	17.4955084338727	0.0567149279770044	0.226210208647299	no	0.000417633761943586	pos	no
kidney	Labelled in health	Cre -ve	2410015M20Rik	0.000550281654391187	0.000479299431278244	149.272905677638	150.954231463565	0.323515677653525	0.554271328874105	no	7.09822231129427e-05	pos	no
kidney	Labelled in health	Cre -ve	2410089E03Rik	0.000797789474873207	0.00055921889933195	6.03415870607553	5.22003071613845	0.633409996731657	0.837358585257463	no	0.000238570575541257	pos	no
kidney	Labelled in health	Cre -ve	2410131K14Rik	0.000455870332755758	0.000119828870897622	11.5205119916043	12.9625735634791	0.419015969205786	0.645038568406365	no	0.000336041461858136	pos	no
kidney	Labelled in health	Cre -ve	2510002D24Rik	0.000588638718810025	0.0002693786690556	56.5950227711249	53.2822235413204	0.0916956922368998	0.28955614104675	no	0.000319260049754425	pos	no
kidney	Labelled in health	Cre -ve	2510009E07Rik	0.000612356408496537	0.000290101980628306	26.5950251449505	28.95246400377	0.45694095985375	0.67923637563577	no	0.000322254427868231	pos	no
kidney	Labelled in health	Cre -ve	2510039O18Rik	0.000270896843468263	0.000197921948868218	39.1714780861711	43.5437281805571	0.787702060047409	0.954718694855896	no	7.29748946000452e-05	pos	no
kidney	Labelled in health	Cre -ve	2610001J05Rik	0.000593033463203095	0.000117494631686202	41.5936361366569	42.5539433662504	0.000917041672088589	0.0366813629640158	yes	0.000475538831516893	pos	yes
kidney	Labelled in health	Cre -ve	2610002M06Rik	0.000361831636999475	0.000165819445358596	13.5702557859105	12.7988159313651	0.312141235606663	0.543736478818355	no	0.000196012191640879	pos	no
kidney	Labelled in health	Cre -ve	2610008E11Rik	0.000240569668976135	0.000171453657022528	9.10640145831958	9.27968283710154	0.465799502107728	0.687422002057932	no	6.9116011953607e-05	pos	no
kidney	Labelled in health	Cre -ve	2610021A01Rik	0.00083586691104758	0.00029465595583533	3.14707915826727	3.66976832169401	0.929420038464621	1	no	0.00054121095521225	pos	no
kidney	Labelled in health	Cre -ve	2610044O15Rik8	0.000599093754706248	0.000327892061405968	4.25385811237771	4.82131702156681	0.639502759715811	0.842986664356185	no	0.00027120169330028	pos	no
kidney	Labelled in health	Cre -ve	2610301B20Rik	0.000292946598708277	0.000189203015169656	15.5621917297608	15.5017572978977	0.396446356571987	0.62346818213309	no	0.000103743583538621	pos	no
kidney	Labelled in health	Cre -ve	2610507B11Rik	0.000561037890833755	0.000392985733001016	222.077463130992	207.362094990946	0.0456411561577392	0.199402560949861	no	0.000168052157832739	pos	no
kidney	Labelled in health	Cre -ve	2610524H06Rik	0	0.000843881856540084	3.13187338560959	3.94153394857019	0.192663764929353	0.432146966166058	no	-0.000843881856540084	neg	no
kidney	Labelled in health	Cre -ve	2610528A11Rik	0	0	1.38758800117096	0.965255302185946	1	1	no	0	zero	no
kidney	Labelled in health	Cre -ve	2610528J11Rik	0.000496669732957017	0.000153649925262619	85.2036351578325	116.683465950244	0.000330520885204157	0.0257157071932338	yes	0.000343019807694398	pos	yes
kidney	Labelled in health	Cre -ve	2700049A03Rik	0.00124660265997651	0	4.47606736258003	4.58318439525115	0.00371985621800881	0.0623780356322083	no	0.00124660265997651	pos	no
kidney	Labelled in health	Cre -ve	2700062C07Rik	0.000941039136065853	6.060606060606e-05	14.6862267755235	15.2458495929807	0.175479229750196	0.412569790122305	no	0.000880433075459793	pos	no
kidney	Labelled in health	Cre -ve	2700081O15Rik	3.994886545222e-05	0.000199601008152944	11.8168049634063	14.1546062503889	0.1228459825144	0.338475302177088	no	-0.000159652142700724	neg	no
kidney	Labelled in health	Cre -ve	2700097O09Rik	0.00074852782053018	0.00017278617710583	8.96377921620799	8.5038610164783	0.0482709694443845	0.204751924213299	no	0.00057574164342435	pos	no
kidney	Labelled in health	Cre -ve	2810004N23Rik	0.000741601951491483	0.000135288204500994	29.2386094353179	32.3213481709301	0.00228487315870671	0.0496637078539511	yes	0.00060631374699049	pos	yes
kidney	Labelled in health	Cre -ve	2810006K23Rik	0.000440434204252535	0.000534215335486704	11.865117275132	16.4682472220412	0.664297373639103	0.863508909161307	no	-9.3781131234169e-05	neg	no
kidney	Labelled in health	Cre -ve	2810021J22Rik	0	0	1.67897379731829	1.7004827834751	1	1	no	0	zero	no
kidney	Labelled in health	Cre -ve	2810403A07Rik	0.000489777535715738	0.000250084511119896	81.8546596102833	73.5081179138832	0.00763869033565935	0.0843858006499373	no	0.000239693024595843	pos	no
kidney	Labelled in health	Cre -ve	2810408A11Rik	0	0	2.00468799871395	1.98202022996906	1	1	no	0	zero	no
kidney	Labelled in health	Cre -ve	2810459M11Rik	0.00326797385620915	0	0.485691133664789	0.914805809680052	0.209135697515311	0.451287667655177	no	0.00326797385620915	pos	no
kidney	Labelled in health	Cre -ve	2810474O19Rik	0.000787668971360483	0.00021630177724219	10.2939778481188	13.3883977046346	0.11015821407493	0.319014991012737	no	0.000571367194118293	pos	no
kidney	Labelled in health	Cre -ve	2900026A02Rik	0.0007886254195776	6.5627563576702e-05	21.2924988562671	22.2752400339759	0.0045095611634312	0.0665904034478923	no	0.000722997856000898	pos	no
kidney	Labelled in health	Cre -ve	3110001I22Rik	0.00223194725531515	0	1.34201335062468	1.2378420733863	0.0886222203266299	0.285179838736502	no	0.00223194725531515	pos	no
kidney	Labelled in health	Cre -ve	3110002H16Rik	0.00106672910070313	0.00107795093183162	4.18646386160638	3.97920686526911	0.93464302781234	1	no	-1.12218311284899e-05	neg	no
kidney	Labelled in health	Cre -ve	3110009E18Rik	0.00019357336430507	0.000274725274725274	2.64157590498598	2.05870887218183	0.697483873252314	0.888889839043878	no	-8.1151910420204e-05	neg	no
kidney	Labelled in health	Cre -ve	3110040N11Rik	0.000476156638824073	0	3.30422780258332	5.07472593453019	0.0757860219177755	0.264031918891669	no	0.000476156638824073	pos	no
kidney	Labelled in health	Cre -ve	3110043O21Rik	7.4371560315335e-05	0.000105470999223194	10.7094937143429	10.9652011973263	0.562486479164307	0.776428377654617	no	-3.1099438907859e-05	neg	no
kidney	Labelled in health	Cre -ve	3110062M04Rik	0.000509128236801848	0.000684670977558006	6.9013671573568	7.86581443012695	0.483696551410814	0.70446120086028	no	-0.000175542740756158	neg	no
kidney	Labelled in health	Cre -ve	3110070M22Rik	0.00097465886939571	0	0.480354285943033	0.856786078002499	0.195477867077346	0.43587158916456	no	0.00097465886939571	pos	no
kidney	Labelled in health	Cre -ve	3110082I17Rik	0.000629797700026048	0	4.27012321737321	4.39278640520057	0.0997445206559477	0.302618968249788	no	0.000629797700026048	pos	no
kidney	Labelled in health	Cre -ve	3300002I08Rik	0	0	0.613977083537096	0.469611355712292	1	1	no	0	zero	no
kidney	Labelled in health	Cre -ve	3632451O06Rik	0.00110242276842796	0.000345083487940628	12.2659068648448	11.8390967803305	0.0495317106808552	0.207849040503563	no	0.000757339280487332	pos	no
kidney	Labelled in health	Cre -ve	3830406C13Rik	0.000556823795296683	0.000218132726006858	41.7285041129826	41.6158248130317	0.0479708700460142	0.204094345765397	no	0.000338691069289825	pos	no
kidney	Labelled in health	Cre -ve	4430402I18Rik	0.000272340682208883	9.501187648456e-05	5.3755579972263	6.19263230591544	0.51009262701312	0.728336588677931	no	0.000177328805724323	pos	no
kidney	Labelled in health	Cre -ve	4833420G17Rik	0.00057402495996082	0.000330092363196526	19.6749610965696	20.2902739365844	0.21866147020328	0.461399258814557	no	0.000243932596764294	pos	no
kidney	Labelled in health	Cre -ve	4833439L19Rik	0.000703748914821833	0.000639691738814224	393.450466112852	360.127121520418	0.390607298057805	0.617981047783642	no	6.40571760076094e-05	pos	no
kidney	Labelled in health	Cre -ve	4921524J17Rik	0.000478363869516132	0	7.25300365488497	6.91724977720684	0.00965339325826181	0.0944390690293699	no	0.000478363869516132	pos	no
kidney	Labelled in health	Cre -ve	4930402H24Rik	0.0004466070795288	0.000247435995754014	123.47952983731	95.0136240480567	0.349524935122295	0.57909225163501	no	0.000199171083774786	pos	no
kidney	Labelled in health	Cre -ve	4930430F08Rik	0.00102785346334629	0.000260600293880152	9.56940419101616	9.47510862131984	0.25443609694698	0.49486483283248	no	0.000767253169466138	pos	no
kidney	Labelled in health	Cre -ve	4930452B06Rik	0	0	1.87753655129199	1.83911000034933	1	1	no	0	zero	no
kidney	Labelled in health	Cre -ve	4930453N24Rik	0.00046876800401384	0.000308828941936358	45.8399742560728	45.4228665154173	0.194949288887451	0.435221183153194	no	0.000159939062077482	pos	no
kidney	Labelled in health	Cre -ve	4930502E18Rik	0.00105421825167048	0	2.09325473100889	1.40978716556082	0.136769354521442	0.36050485511005	no	0.00105421825167048	pos	no
kidney	Labelled in health	Cre -ve	4930503L19Rik	0.000341530054644808	0	1.55892182422379	2.18810340940211	0.23510862574438	0.476966058277617	no	0.000341530054644808	pos	no
kidney	Labelled in health	Cre -ve	4930518I15Rik	0	0.000828587113154462	4.5853600510299	4.86353925798863	0.0466273047279452	0.201486239956247	no	-0.000828587113154462	neg	no
kidney	Labelled in health	Cre -ve	4930524J08Rik	0.00249572649572649	0.000524934383202098	1.16949759527538	0.991228370188373	0.618904488585878	0.825309259458881	no	0.00197079211252439	pos	no
kidney	Labelled in health	Cre -ve	4930550C14Rik	0.000152905198776758	0	2.45967874359795	2.59100546558912	0.282080497728709	0.516843803729241	no	0.000152905198776758	pos	no
kidney	Labelled in health	Cre -ve	4930563D23Rik	0	0.000934579439252336	1.22399909000448	1.06598438130769	0.170743421081811	0.407769701522081	no	-0.000934579439252336	neg	no
kidney	Labelled in health	Cre -ve	4930579G24Rik	0.000786163522012578	0.00172413793103448	1.04687035508864	1.07562992497713	0.724147370330951	0.909554774183132	no	-0.000937974409021902	neg	no
kidney	Labelled in health	Cre -ve	4931406C07Rik	0.000790649984527468	0.000484903051332318	521.720460450147	517.886954631895	0.00234539469704617	0.0502140163876901	no	0.00030574693319515	pos	no
kidney	Labelled in health	Cre -ve	4931406P16Rik	0.000468064153126217	0.000417756539720238	18.2172220637218	17.7551072915799	0.878800276455627	1	no	5.03076134059787e-05	pos	no
kidney	Labelled in health	Cre -ve	4931414P19Rik	0.000415550835718902	0.000146092037983928	3.84389588783472	4.08956685635002	0.49961845363017	0.718619674287282	no	0.000269458797734974	pos	no
kidney	Labelled in health	Cre -ve	4931428F04Rik	0.000786163522012578	0	2.50286929053359	2.54852208273846	0.255312461956915	0.495411812471467	no	0.000786163522012578	pos	no
kidney	Labelled in health	Cre -ve	4932438A13Rik	0.000515209866053943	0.00031989212933652	33.2494722793766	32.0870166499988	0.218938533955419	0.461483539549149	no	0.000195317736717423	pos	no
kidney	Labelled in health	Cre -ve	4933408B17Rik	0.000508130081300812	0	0.758666821177477	0.787674610399959	0.318106642870667	0.549670780538974	no	0.000508130081300812	pos	no
kidney	Labelled in health	Cre -ve	4933427D14Rik	0.00129224698683961	0.000392251815980628	6.34554441503148	6.85166011260421	0.10833546967792	0.316651672004409	no	0.000899995170858982	pos	no
kidney	Labelled in health	Cre -ve	4933434E20Rik	0.000613088236665653	0.000336467276363994	127.100736889098	124.584549841345	0.0101161979972804	0.0958460048764923	no	0.000276620960301659	pos	no
kidney	Labelled in health	Cre -ve	5031439G07Rik	0.000497782725005875	0.000419629801429858	52.1487565767668	54.7646545277905	0.369613964903491	0.597520126573699	no	7.8152923576017e-05	pos	no
kidney	Labelled in health	Cre -ve	5430403G16Rik	0	0	2.44739751810604	2.3418635423547	1	1	no	0	zero	no
kidney	Labelled in health	Cre -ve	5730409E04Rik	0.000213578252606668	0.00020518081559374	7.30014891785245	10.0288105084828	0.750069672245206	0.929433411858803	no	8.39743701292833e-06	pos	no
kidney	Labelled in health	Cre -ve	5730455P16Rik	0.000611620633674355	0.000259543267892552	19.0134214968244	18.2456918053434	0.323191547535014	0.553858494804279	no	0.000352077365781803	pos	no
kidney	Labelled in health	Cre -ve	5730480H06Rik	7.21500721500717e-05	0.00013531799729364	7.46156515660763	7.5147104171157	0.842741620052581	0.98780917341198	no	-6.31679251435683e-05	neg	no
kidney	Labelled in health	Cre -ve	5730507C01Rik	0	0	1.19883346727134	1.56045887524076	1	1	no	0	zero	no
kidney	Labelled in health	Cre -ve	5730559C18Rik	0.000696302596098183	1.75223409847556e-05	15.53812113989	18.8825426650104	0.000529988156446115	0.0302957607541022	yes	0.000678780255113428	pos	yes
kidney	Labelled in health	Cre -ve	5830473C10Rik	0	0	0.63198138131074	0.546361860787417	1	1	no	0	zero	no
kidney	Labelled in health	Cre -ve	6030458C11Rik	0.000176852814052617	0.000229690985499738	15.2526535636537	15.1976673069389	0.996322992194364	1	no	-5.28381714471213e-05	neg	no
kidney	Labelled in health	Cre -ve	6430548M08Rik	0.000817487111320258	0.000312587861991402	13.9415386677141	11.0298462426309	0.120315777124313	0.333907287608124	no	0.000504899249328856	pos	no
kidney	Labelled in health	Cre -ve	6430550D23Rik	0.000524109014675052	0	0.95509198900907	0.723495528794859	0.374208475802355	0.601579081377377	no	0.000524109014675052	pos	no
kidney	Labelled in health	Cre -ve	6430571L13Rik	0.000818816347895507	0.00070323488045007	2.83259565541793	4.34231569158537	0.616774860574086	0.823541290023685	no	0.000115581467445437	pos	no
kidney	Labelled in health	Cre -ve	6430573F11Rik	0.000636132315521628	0.000511508951406648	1.43992195843786	2.44216101003088	0.795542843913332	0.960202549894125	no	0.00012462336411498	pos	no
kidney	Labelled in health	Cre -ve	6820408C15Rik	0	0	0.5027633414208	1.11282291602893	1	1	no	0	zero	no
kidney	Labelled in health	Cre -ve	8030462N17Rik	0.000366300366300365	0	1.08595859904833	1.13014098160833	0.3175040966215	0.549057006349229	no	0.000366300366300365	pos	no
kidney	Labelled in health	Cre -ve	8430408G22Rik	3.5574528637495e-05	0.00012353304508956	17.7248391362418	15.5880484561343	0.677518993920601	0.873644639367653	no	-8.7958516452065e-05	neg	no
kidney	Labelled in health	Cre -ve	9030624J02Rik	0.000664556361539	0.000253046133391664	22.8496935208592	22.9523115703783	0.0474662061449609	0.203345898888625	no	0.000411510228147336	pos	no
kidney	Labelled in health	Cre -ve	9130008F23Rik	0.000260372231175148	0	3.37122504768238	3.22417060018525	0.163625852463276	0.398596680710823	no	0.000260372231175148	pos	no
kidney	Labelled in health	Cre -ve	9130011E15Rik	0.000596302921884317	0.00023148148148148	2.22626468652062	2.83586442770617	0.974307203213749	1	no	0.000364821440402837	pos	no
kidney	Labelled in health	Cre -ve	9130019O22Rik	0	0.000878155872667398	2.65707678472963	2.41380534419942	0.135670930792753	0.358959302190839	no	-0.000878155872667398	neg	no
kidney	Labelled in health	Cre -ve	9130023H24Rik	0.000586785367077097	6.3593004769474e-05	6.41620236392503	7.83016842227888	0.170910399644636	0.407824731682829	no	0.000523192362307623	pos	no
kidney	Labelled in health	Cre -ve	9130204L05Rik	0	0	4.11866475429837	3.80525575781013	0.999982252401385	1	no	0	zero	no
kidney	Labelled in health	Cre -ve	9130401M01Rik	0.000669272418248077	0.000572774608246206	16.8444019549414	16.631298966474	0.931801047127777	1	no	9.64978100018707e-05	pos	no
kidney	Labelled in health	Cre -ve	9230102O04Rik	0.00036310820624546	0.000333333333333332	3.12354467064384	3.44305178970535	0.869939328680931	1	no	2.9774872912128e-05	pos	no
kidney	Labelled in health	Cre -ve	9230110C19Rik	0.00059311981020166	0	1.40529365828834	1.17565993448343	0.32312114952861	0.553858494804279	no	0.00059311981020166	pos	no
kidney	Labelled in health	Cre -ve	9430015G10Rik	0.000131440588853837	0.000375704445835942	4.16464352443728	5.07109600659782	0.735765999135116	0.918543155424583	no	-0.000244263856982105	neg	no
kidney	Labelled in health	Cre -ve	9430038I01Rik	0.000225652134669193	7.1479628305932e-05	8.1709361525044	9.0562449155701	0.973271674892973	1	no	0.000154172506363261	pos	no
kidney	Labelled in health	Cre -ve	9530068E07Rik	0.000607430084069348	0.000302722188473696	134.93182199341	137.473978627216	0.00130228954382661	0.0405261552201558	yes	0.000304707895595652	pos	yes
kidney	Labelled in health	Cre -ve	9930012K11Rik	0.0007183908045977	0	1.33350598129649	1.99210248230486	0.243062395044061	0.484471904787804	no	0.0007183908045977	pos	no
kidney	Labelled in health	Cre -ve	9930021J03Rik	0.000770664298029682	0	6.41114953109775	6.44941718053282	0.00169293802668301	0.0452253543961439	yes	0.000770664298029682	pos	yes
kidney	Labelled in health	Cre -ve	9930104L06Rik	0.000302480338777978	0.00110132158590308	4.48413147100088	3.21313884777611	0.728336429353196	0.912838774676072	no	-0.000798841247125102	neg	no
kidney	Labelled in health	Cre -ve	9930111J21Rik2	0.00090934062636381	0	7.63314950623236	9.17763497844615	0.00991188911999054	0.09527434067929	no	0.00090934062636381	pos	no
kidney	Labelled in health	Cre -ve	A130010J15Rik	6.64540138224333e-05	0.000212314225053078	6.29234914508391	6.66422101847868	0.664416462469288	0.863508909161307	no	-0.000145860211230645	neg	no
kidney	Labelled in health	Cre -ve	A1cf	0.000400814063886317	0.000688493619448206	4.47336107536796	4.6146247315442	0.504122307706505	0.72252286843247	no	-0.000287679555561889	neg	no
kidney	Labelled in health	Cre -ve	A230050P20Rik	0.000714694110920525	0	5.58922618144116	6.88818955694525	0.247150758156806	0.488760348610319	no	0.000714694110920525	pos	no
kidney	Labelled in health	Cre -ve	A430005L14Rik	0.000416747930031042	0.000246282642778578	47.7925117184045	48.2428989797289	0.185538800559033	0.424127420077476	no	0.000170465287252464	pos	no
kidney	Labelled in health	Cre -ve	A430033K04Rik	0.00119176799512672	0	5.22768056407362	7.65833639481083	0.00188239805844382	0.0459791533630703	yes	0.00119176799512672	pos	yes
kidney	Labelled in health	Cre -ve	A430105I19Rik	0.00039437213522637	0.00065563694761061	11.67010638055	11.0135668055719	0.500297109120806	0.719129850677749	no	-0.00026126481238424	neg	no
kidney	Labelled in health	Cre -ve	A4galt	0.000271872166658177	0.000100384808432322	10.8462221132291	11.5731599378717	0.360762081576183	0.589378550884934	no	0.000171487358225855	pos	no
kidney	Labelled in health	Cre -ve	A4gnt	0.000365270931694178	0	7.28721260160559	6.6705124707961	0.095880605430292	0.296578491099961	no	0.000365270931694178	pos	no
kidney	Labelled in health	Cre -ve	A530084C06Rik	0.00037792894935752	0	0.792789255192929	1.1684153031924	0.24037436197798	0.482596642626578	no	0.00037792894935752	pos	no
kidney	Labelled in health	Cre -ve	A630001G21Rik	0.000782997181556605	0	1.14588025420209	1.1217353193068	0.154056562207346	0.386563555395561	no	0.000782997181556605	pos	no
kidney	Labelled in health	Cre -ve	A730049H05Rik	0.00101240993110866	0	1.86431615588376	2.48145951116634	0.090034683762671	0.28680121674487	no	0.00101240993110866	pos	no
kidney	Labelled in health	Cre -ve	A930004D18Rik	0.000311526479750778	0	1.82681558208441	1.97323893628302	0.282993422861214	0.51751527501359	no	0.000311526479750778	pos	no
kidney	Labelled in health	Cre -ve	A930017K11Rik	0.000240165233680772	0.000519480519480518	6.36966454859926	6.3893378610438	0.79523581549702	0.959918961990647	no	-0.000279315285799746	neg	no
kidney	Labelled in health	Cre -ve	A930033H14Rik	0.00168474399523262	0	2.92890706573721	3.47690583314078	0.0247466806332284	0.150763595908178	no	0.00168474399523262	pos	no
kidney	Labelled in health	Cre -ve	AA986860	0.000538543989757728	0.000342892612160014	15.3941186757361	15.1876040244443	0.231175324093394	0.473954881189052	no	0.000195651377597714	pos	no
kidney	Labelled in health	Cre -ve	AB124611	0	0	1.62268524978714	1.34539295956684	0.999992544517336	1	no	0	zero	no
kidney	Labelled in health	Cre -ve	AC013548.1,Igf2	0.00345283996370364	0	1.93306143488882	2.80287607495914	0.00603146668723983	0.07572132337082	no	0.00345283996370364	pos	no
kidney	Labelled in health	Cre -ve	AC099934.1	0.00040718335287906	0.000456945966590263	263.932333943221	251.462295554217	0.802972620231336	0.96384213490097	no	-4.9762613711203e-05	neg	no
kidney	Labelled in health	Cre -ve	AC099934.2,Dnaaf2	0.000260363413333995	0.000132972962199318	9.48295721411617	11.0538021531056	0.244875563560556	0.487008754825003	no	0.000127390451134677	pos	no
kidney	Labelled in health	Cre -ve	AC132392.1,Mical2	0.000244021473889702	0	3.63669374769966	6.76748068714803	0.210180142873855	0.451878825332829	no	0.000244021473889702	pos	no
kidney	Labelled in health	Cre -ve	AC137513.1,Chkb	0.000488619102144555	0.000456119494054202	35.9261574316689	40.0301241469867	0.931672371987694	1	no	3.2499608090353e-05	pos	no
kidney	Labelled in health	Cre -ve	AC137513.1,Cpt1b	0.000793678395927735	7.4934432371674e-05	9.8202184274946	7.7954426149271	0.257799916301713	0.497686308358743	no	0.000718743963556061	pos	no
kidney	Labelled in health	Cre -ve	AC149222.1,Hsd3b7	0.000779455022619367	0	11.7810766287344	13.2703839629876	9.86322008431084e-05	0.0181284826766498	yes	0.000779455022619367	pos	yes
kidney	Labelled in health	Cre -ve	AC149222.1,Setd1a	0.00043150721421171	0	21.339377597518	23.535395109158	0.00114469861233475	0.0392601217811681	yes	0.00043150721421171	pos	yes
kidney	Labelled in health	Cre -ve	AC157554.2,Commd5	0.00041356356138984	0.00017592734913655	34.1563381706326	30.6853687833187	0.646504504967871	0.848577874993812	no	0.00023763621225329	pos	no
kidney	Labelled in health	Cre -ve	AC157931.1,Diablo	0.000468605969016282	0.000538823687888746	46.528114017282	52.0956692636452	0.749694479243335	0.929248466086399	no	-7.02177188724639e-05	neg	no
kidney	Labelled in health	Cre -ve	AC158777.2	0.000284656988329063	0.000566084436644752	13.2308817728188	18.8616734586098	0.370237804971098	0.597996496599655	no	-0.000281427448315689	neg	no
kidney	Labelled in health	Cre -ve	AC160962.1,Ctla2b	0	0	0.800882613318468	0.971011667271918	1	1	no	0	zero	no
kidney	Labelled in health	Cre -ve	AC163637.1,Fdx1l,Raver1	0.000630432687703328	0.000354743957649162	43.5970380698891	50.3707403306337	0.138550691834303	0.363462035347038	no	0.000275688730054166	pos	no
kidney	Labelled in health	Cre -ve	AC174678.2,Tm9sf1	0.000590089400543963	0.00047430185661901	31.6195808588357	38.0045315173408	0.162914426506706	0.397409752132385	no	0.000115787543924953	pos	no
kidney	Labelled in health	Cre -ve	AC175538.1,Pelo	0.000552402858823348	0.000307292482630441	62.9839023990921	63.6894025049904	0.0894557911200986	0.286409058155912	no	0.000245110376192907	pos	no
kidney	Labelled in health	Cre -ve	AI314180	0.000624709576787337	0.000305903218585598	71.3054746341601	57.0589707366297	0.0108459187268698	0.0989178079917685	no	0.000318806358201739	pos	no
kidney	Labelled in health	Cre -ve	AI413582	0.000364542091003702	0.000623533590534334	14.6039733830993	23.8248786826105	0.325998181534973	0.556128489831549	no	-0.000258991499530632	neg	no
kidney	Labelled in health	Cre -ve	AI429214	0.000330665191010362	0	5.79487363509291	5.62587752998861	0.0353389231334589	0.178299278933789	no	0.000330665191010362	pos	no
kidney	Labelled in health	Cre -ve	AI464131	0.000247508015235513	0.000145230590602384	30.356625045005	31.5215035370218	0.356565552079764	0.585542312087282	no	0.000102277424633129	pos	no
kidney	Labelled in health	Cre -ve	AI467606	0.00016025641025641	0	2.33205140139397	1.77679977635675	0.366510300268271	0.595456292909624	no	0.00016025641025641	pos	no
kidney	Labelled in health	Cre -ve	AI597479	0.000454302085006937	0.000173722485773148	7.10438077998432	5.38212600598497	0.336126620322866	0.566190774766694	no	0.000280579599233789	pos	no
kidney	Labelled in health	Cre -ve	AI606181	0.00117633264819255	0.000114876507754164	4.52098617548888	4.93160101100187	0.0450758812189083	0.198066410904739	no	0.00106145614043839	pos	no
kidney	Labelled in health	Cre -ve	AI661453	0.000380733743392235	0.000186391085203972	15.9105704363216	14.456154910706	0.523211701634078	0.741031120168469	no	0.000194342658188263	pos	no
kidney	Labelled in health	Cre -ve	AI837181	0.000325083156006408	0.000100763827978838	34.4897925028091	46.5316004422249	0.044740106585694	0.197373809892145	no	0.00022431932802757	pos	no
kidney	Labelled in health	Cre -ve	AI846148	0.000486434633451477	0.00013003901170351	4.02763865716368	6.83040101111096	0.0805310723918442	0.271886781542959	no	0.000356395621747967	pos	no
kidney	Labelled in health	Cre -ve	AI854703	0.000687879070390045	0.000279188035658364	17.0999712336482	17.7111370717821	0.624784101098547	0.830240391353043	no	0.000408691034731681	pos	no
kidney	Labelled in health	Cre -ve	AI987944	0.00052333365152519	0.000317739199880223	40.7859842234171	38.9653437476427	0.137109617966262	0.360901778990642	no	0.000205594451644967	pos	no
kidney	Labelled in health	Cre -ve	AL670603.1,Pik3r3	5.98874116660667e-05	0.000351493848857644	6.39978594176235	4.73951019556112	0.584187610861366	0.796315094571951	no	-0.000291606437191577	neg	no
kidney	Labelled in health	Cre -ve	AL731706.1	0.000697905432278742	0.000214814704349828	40.4786810453754	37.6453443628522	0.00684085608395897	0.0800644658894988	no	0.000483090727928914	pos	no
kidney	Labelled in health	Cre -ve	AL732309.1,AL732309.2,Ndor1	0.000106900511142582	0.000133377792597532	13.5710087107678	14.130320080134	0.769682468871804	0.943438321636625	no	-2.64772814549503e-05	neg	no
kidney	Labelled in health	Cre -ve	AU019823	0.00056597621703244	3.9292730844792e-05	30.7528172585165	34.0354739632506	0.000154746406471558	0.0208730916618095	yes	0.000526683486187648	pos	yes
kidney	Labelled in health	Cre -ve	AU021092	0.000735363391582308	0.000253807106598984	17.2075906037285	14.3192317707246	0.252026971767102	0.49300899252688	no	0.000481556284983324	pos	no
kidney	Labelled in health	Cre -ve	AU022252	0.000428787563525283	0.000148898516782332	29.7630763165277	33.4712217897818	0.134045598383255	0.355952829722932	no	0.000279889046742951	pos	no
kidney	Labelled in health	Cre -ve	AU040320	0.000559135180418753	0.000206482335483988	67.1291591085835	62.4429968486773	0.0617833117913989	0.236201681054377	no	0.000352652844934765	pos	no
kidney	Labelled in health	Cre -ve	AU041133	0.000388953714507973	0	2.40799612323281	1.49468290340101	0.31529785486693	0.546661302912345	no	0.000388953714507973	pos	no
kidney	Labelled in health	Cre -ve	AW011738	0	0	0.63234392370857	1.18338072954984	1	1	no	0	zero	no
kidney	Labelled in health	Cre -ve	AW146154	0.000338298021759532	5.4914881933002e-05	7.90281159025847	9.26031585297587	0.0848348571848656	0.279198285852539	no	0.00028338313982653	pos	no
kidney	Labelled in health	Cre -ve	AW209491	0.000374595397471573	0.00040359894768591	15.854521077736	15.1637664446449	0.345254583612398	0.574511039525526	no	-2.90035502143367e-05	neg	no
kidney	Labelled in health	Cre -ve	AW549877	0.000698296174745881	0.000225583833423529	33.4468411605279	38.509357507445	0.0823693111469446	0.274695378697858	no	0.000472712341322352	pos	no
kidney	Labelled in health	Cre -ve	AW554918	0.000447375550600398	0.000478958437418212	3.50068928092841	4.38215444068627	0.846271418998606	0.989357946366977	no	-3.15828868178136e-05	neg	no
kidney	Labelled in health	Cre -ve	AY074887	0.00925925925925925	0	0.314181342531032	0.634564397059659	0.232355082327646	0.474652966491092	no	0.00925925925925925	pos	no
kidney	Labelled in health	Cre -ve	Aaas	0.000422508510719385	8.115762475468e-05	18.2217808561888	27.6913273292061	0.224549210144258	0.468372335335276	no	0.000341350885964705	pos	no
kidney	Labelled in health	Cre -ve	Aacs	0.000376826074877292	0.000306003935039898	71.0502065619034	65.5243354251832	0.464380120127349	0.686315892141164	no	7.08221398373937e-05	pos	no
kidney	Labelled in health	Cre -ve	Aadac	0.000726186472511756	0.000487377129656092	90.7838731052645	77.6406289138708	0.355765156090167	0.584970488537449	no	0.000238809342855664	pos	no
kidney	Labelled in health	Cre -ve	Aadat	0.000755876979870937	0.000869338136331814	170.563645285652	168.900584826413	0.479875604259151	0.700741494696593	no	-0.000113461156460877	neg	no
kidney	Labelled in health	Cre -ve	Aaed1	0.000653444047791575	0.00021723548921268	49.7642367356648	42.651288230667	0.0156447813256207	0.119611411965042	no	0.000436208558578895	pos	no
kidney	Labelled in health	Cre -ve	Aagab	0.000536141267205033	0.000404212102701383	52.2714150306838	47.3757676925538	0.52902786167971	0.746806792762275	no	0.00013192916450365	pos	no
kidney	Labelled in health	Cre -ve	Aak1	0.000386421151177652	0.000266091685757249	77.8754552958172	70.1413969289807	0.180511438058188	0.418625195683893	no	0.000120329465420402	pos	no
kidney	Labelled in health	Cre -ve	Aamdc	0.000617534146061425	0.00030954699448066	86.3196373207654	77.3113383428743	0.0271309747766575	0.157528765866801	no	0.000307987151580765	pos	no
kidney	Labelled in health	Cre -ve	Aamp	0.000639351756780507	0.000318240048852496	230.283746904303	233.781872116915	0.00603312248862308	0.07572132337082	no	0.000321111707928011	pos	no
kidney	Labelled in health	Cre -ve	Aar2	0.000619607170135185	6.4474532559638e-05	8.96594110640283	8.03504492979287	0.0341297106097451	0.175375623306788	no	0.000555132637575547	pos	no
kidney	Labelled in health	Cre -ve	Aars,Exosc6	0.000527756949933628	0.000321702921019008	112.791035356082	129.734179205064	0.0466627237391621	0.201486239956247	no	0.00020605402891462	pos	no
kidney	Labelled in health	Cre -ve	Aars2	0.000411552410508463	0.000117959304040106	17.400977099875	18.8699362352694	0.277509174252916	0.513260675823851	no	0.000293593106468357	pos	no
kidney	Labelled in health	Cre -ve	Aarsd1,Gm27029	0.000602553099626262	0.00023485904611537	41.2252691537965	37.2367450532185	0.101914545751474	0.306479980777575	no	0.000367694053510892	pos	no
kidney	Labelled in health	Cre -ve	Aasdh	0.000606120059504042	0.00012830314783216	8.4214222579653	8.97513149248788	0.133544091816242	0.355028951679351	no	0.000477816911671882	pos	no
kidney	Labelled in health	Cre -ve	Aasdhppt	0.000438266154586227	0.000203215265242286	23.3594193464785	21.0360490045985	0.322821462596633	0.553755433934891	no	0.000235050889343941	pos	no
kidney	Labelled in health	Cre -ve	Aass	0.00057235958991907	0.000464898025289062	220.66291990614	205.838683983211	0.235688346162717	0.477725320733712	no	0.000107461564630008	pos	no
kidney	Labelled in health	Cre -ve	Aatf	0.000765585284314512	0.000218704675215278	22.1544242403796	19.8950971823711	0.0268910199704598	0.157212416359599	no	0.000546880609099234	pos	no
kidney	Labelled in health	Cre -ve	Aatk	0.000641700403540532	0	1.94941149011991	2.29701618380467	0.0809682176148811	0.272602550660415	no	0.000641700403540532	pos	no
kidney	Labelled in health	Cre -ve	Abat	0.000523600567719887	0.000380795192082348	214.71180870531	170.977560002115	0.110623624021303	0.319820459019311	no	0.000142805375637539	pos	no
kidney	Labelled in health	Cre -ve	Abca1	0.000297374455637433	0.000500426102447528	16.7923604625334	12.7311037399166	0.75028408751249	0.929584535960824	no	-0.000203051646810095	neg	no
kidney	Labelled in health	Cre -ve	Abca13	0.00103172710952364	0.000895798412919476	139.921909216742	94.6111111021886	0.227315918687269	0.470639005284585	no	0.000135928696604164	pos	no
kidney	Labelled in health	Cre -ve	Abca2	0.000358738429425962	0.000306626475108527	33.4859694590878	40.4214373618183	0.734317487111144	0.918000245056629	no	5.21119543174342e-05	pos	no
kidney	Labelled in health	Cre -ve	Abca3	0.000720004238845858	0.000380716051305684	245.005419650647	238.029341496989	0.00312676984724463	0.0580020161496536	no	0.000339288187540174	pos	no
kidney	Labelled in health	Cre -ve	Abca4	0	0.00244569260526707	2.89938477424892	2.66826769974453	0.0363806477681694	0.18008136286313	no	-0.00244569260526707	neg	no
kidney	Labelled in health	Cre -ve	Abca5	0.000514117522404722	0.000418269783288462	7.78278509217441	8.20717633787498	0.826430465415375	0.977728246965769	no	9.58477391162596e-05	pos	no
kidney	Labelled in health	Cre -ve	Abca7	0.000640142478590903	0.00172820109976433	9.97781760364697	9.56659390569208	0.766316825209032	0.94031351275555	no	-0.00108805862117343	neg	no
kidney	Labelled in health	Cre -ve	Abca8a	0.000315105730775105	0.000157910381214062	11.2188235813708	12.3234268840056	0.234682502781393	0.476966058277617	no	0.000157195349561043	pos	no
kidney	Labelled in health	Cre -ve	Abca8b	0	0.00198195591934902	2.08979234032829	1.77182621672003	0.0324942357300577	0.171737986942592	no	-0.00198195591934902	neg	no
kidney	Labelled in health	Cre -ve	Abca9	0.000664010624169987	0	1.50583028615482	1.29142306299456	0.27130857229437	0.509034025488514	no	0.000664010624169987	pos	no
kidney	Labelled in health	Cre -ve	Abcb10	0.000584332860585717	0.000239312441987226	29.6217701044574	24.3132160565237	0.026131372624464	0.154897201270539	no	0.000345020418598491	pos	no
kidney	Labelled in health	Cre -ve	Abcb1a	0	0.00054940705773991	4.23439158298915	4.57397354234862	0.0399176732524812	0.186745166859781	no	-0.00054940705773991	neg	no
kidney	Labelled in health	Cre -ve	Abcb1b	0.000344352617079888	0.00176860003704895	2.53935235536292	2.4702533193621	0.346312767047586	0.575129643928528	no	-0.00142424741996906	neg	no
kidney	Labelled in health	Cre -ve	Abcb6	0.000261672833471532	0.000655278954607938	34.6153963213756	34.84849013189	0.262712394261157	0.501155310679512	no	-0.000393606121136406	neg	no
kidney	Labelled in health	Cre -ve	Abcb7	0.00089977395568217	0.000580693308452262	44.3362988347868	43.946195625386	0.0836211550377611	0.27691451117552	no	0.000319080647229908	pos	no
kidney	Labelled in health	Cre -ve	Abcb8	0.000690951217712317	0.000465915086530916	52.5037801222822	51.1814798207017	0.211234239377007	0.452610816322772	no	0.000225036131181401	pos	no
kidney	Labelled in health	Cre -ve	Abcb9	0.000619588004739767	0.000595750925616088	5.69780416540508	6.42127580911866	0.9730286130495	1	no	2.38370791236786e-05	pos	no
kidney	Labelled in health	Cre -ve	Abcc1	0.00105710503138627	0.00039305782433976	12.6795763686718	11.7493800819473	0.0281303303775414	0.159526671242193	no	0.00066404720704651	pos	no
kidney	Labelled in health	Cre -ve	Abcc10	0.000483833827257427	0.000615739357769836	10.0008728003727	10.6967196038829	0.931660376740492	1	no	-0.000131905530512409	neg	no
kidney	Labelled in health	Cre -ve	Abcc2	0.000650596354923497	0.000527254224332874	265.933402386801	250.119349401659	0.193759486987237	0.433579376239091	no	0.000123342130590623	pos	no
kidney	Labelled in health	Cre -ve	Abcc4	0.00102785581477932	0.000474407073904952	55.3446062533398	42.8635051311612	0.116303870868844	0.328319102301765	no	0.000553448740874368	pos	no
kidney	Labelled in health	Cre -ve	Abcc5	0.000641309303167263	0.00024072527956951	39.9330561463329	39.1733904389452	0.00898527362620836	0.0914948153290284	no	0.000400584023597753	pos	no
kidney	Labelled in health	Cre -ve	Abcc6	0.00074326996035181	0	2.86319566963721	2.86121709486166	0.111197607649876	0.320710466931291	no	0.00074326996035181	pos	no
kidney	Labelled in health	Cre -ve	Abcc9	0.000115167768617097	0.000218647918981862	8.6514940038076	10.9957415795091	0.6262640789503	0.83150289256105	no	-0.000103480150364765	neg	no
kidney	Labelled in health	Cre -ve	Abcd1	0.000340940051364183	6.2266500622664e-05	14.3600842431362	15.6426592179255	0.150661659885423	0.382811458859113	no	0.000278673550741519	pos	no
kidney	Labelled in health	Cre -ve	Abcd3	0.00054384215085681	0.000297248569877999	326.387759105164	348.714297991621	0.00868667301700607	0.0898972788760714	no	0.000246593580978811	pos	no
kidney	Labelled in health	Cre -ve	Abcd4	0.000344300638414977	0.000211092957010422	14.7215434485956	15.9414507430518	0.502380924325577	0.720976979569252	no	0.000133207681404555	pos	no
kidney	Labelled in health	Cre -ve	Abce1	0.000529644342610487	0.00032157348177039	44.358864801004	42.5216162080502	0.252346201488447	0.493104321834598	no	0.000208070860840097	pos	no
kidney	Labelled in health	Cre -ve	Abcf1	0.000305895579631648	0.000126915726835423	60.6672333733058	58.8548801892523	0.6048045004689	0.814390591402357	no	0.000178979852796225	pos	no
kidney	Labelled in health	Cre -ve	Abcf2	0.000567302798511053	0.00018831427848537	39.4111879899091	37.3322504992559	0.0460146865485709	0.200415176631921	no	0.000378988520025683	pos	no
kidney	Labelled in health	Cre -ve	Abcf3	0.00104459262938405	9.8640382015696e-05	19.5725344492231	20.0191371729594	0.00556176516699716	0.073700889482878	no	0.000945952247368354	pos	no
kidney	Labelled in health	Cre -ve	Abcg1	0.000336633035728433	0.000159616919393454	10.6869722915555	7.88751108544958	0.587301377089555	0.798389978245183	no	0.000177016116334979	pos	no
kidney	Labelled in health	Cre -ve	Abcg2	0.00080228380680277	0.000563405127067938	408.076853166965	377.988940281517	0.0138748886336575	0.112203789746013	no	0.000238878679734832	pos	no
kidney	Labelled in health	Cre -ve	Abcg3	0	0	0.423541397966297	0.336134253829268	1	1	no	0	zero	no
kidney	Labelled in health	Cre -ve	Abhd10	0.000383373503014485	0.000177357375110848	8.35170242366787	9.1944651198868	0.341624953381484	0.570975373834607	no	0.000206016127903637	pos	no
kidney	Labelled in health	Cre -ve	Abhd11	0.000858451980332377	0.000564336714210098	59.1658395425009	55.709434281223	0.126799039116106	0.344926626297093	no	0.000294115266122279	pos	no
kidney	Labelled in health	Cre -ve	Abhd12	0.000318357650947619	0.000396298971908186	35.8007449484072	46.1317935442321	0.775010941894836	0.947441095465564	no	-7.79413209605673e-05	neg	no
kidney	Labelled in health	Cre -ve	Abhd13	0.000450728028303645	0.00011817687335295	21.3455484436854	20.4026689148455	0.0386687565002274	0.184055244187986	no	0.000332551154950695	pos	no
kidney	Labelled in health	Cre -ve	Abhd14a	0.000515883531267404	0.000293343448658528	41.7438101584139	51.0628190401808	0.407332013630312	0.634239702290336	no	0.000222540082608876	pos	no
kidney	Labelled in health	Cre -ve	Abhd14b	0.000479200751101043	0.000383290830060164	447.374209478142	411.244280117729	0.429840282003343	0.655278362435345	no	9.59099210408793e-05	pos	no
kidney	Labelled in health	Cre -ve	Abhd15	0.00087719298245614	0	0.780893129016713	1.30580199018255	0.214037406419817	0.455757668442134	no	0.00087719298245614	pos	no
kidney	Labelled in health	Cre -ve	Abhd16a	0.000352444840140983	0.000356019380455016	76.2891858433869	86.0776833713278	0.807522843001561	0.967647030673665	no	-3.57454031403267e-06	neg	no
kidney	Labelled in health	Cre -ve	Abhd17a	0.00091411942660759	0.000646829338039636	46.0780745652874	56.3471934990921	0.105070249918065	0.311955117846347	no	0.000267290088567954	pos	no
kidney	Labelled in health	Cre -ve	Abhd17b	0.00051962588089399	0.0003978828878035	56.1062194990395	57.3755609704405	0.44125707431461	0.665583575628118	no	0.000121742993090491	pos	no
kidney	Labelled in health	Cre -ve	Abhd17c	0.000433273402966485	0.000284350189011291	193.452340045257	183.388441817637	0.152767618425241	0.385207999930907	no	0.000148923213955194	pos	no
kidney	Labelled in health	Cre -ve	Abhd18	0.00036411471329037	8.254230293025e-05	11.9766428079495	11.8555767293217	0.157940525179168	0.391952646704181	no	0.00028157241036012	pos	no
kidney	Labelled in health	Cre -ve	Abhd2	0.000781625609634855	0.000665663209736296	163.995251614938	161.054479700471	0.255960952487712	0.495839650436311	no	0.000115962399898559	pos	no
kidney	Labelled in health	Cre -ve	Abhd3	0.000776017246761282	0.000348644552561002	51.6533920469304	46.1758622144923	0.00247051496161689	0.0514879555180052	no	0.00042737269420028	pos	no
kidney	Labelled in health	Cre -ve	Abhd4	0.000598672939203857	0.000276509665909733	39.18302727395	48.847924557068	0.0677266831413166	0.24808902441122	no	0.000322163273294124	pos	no
kidney	Labelled in health	Cre -ve	Abhd5	0.000603335838412295	0.000236000562316418	66.0172910141863	69.8118890100934	0.0518285227968045	0.213584187849826	no	0.000367335276095877	pos	no
kidney	Labelled in health	Cre -ve	Abhd6	0.000760332333672277	0.00030962360730478	37.3867675481185	32.3567615450315	0.0142735914233061	0.113770176042498	no	0.000450708726367497	pos	no
kidney	Labelled in health	Cre -ve	Abhd8	0.000659966782126952	0.000525656723162314	16.459074644224	17.3675169323807	0.492705910716202	0.712375709982453	no	0.000134310058964638	pos	no
kidney	Labelled in health	Cre -ve	Abi1	0.000575406545423764	3.31424403386277e-05	37.896233811143	37.1778529941454	0.000400623548265802	0.026559190553969	yes	0.000542264105085136	pos	yes
kidney	Labelled in health	Cre -ve	Abi2	0.0006491979785482	0.000278355973128548	41.6631455616041	39.606458182642	0.0491245550054899	0.206988278430282	no	0.000370842005419652	pos	no
kidney	Labelled in health	Cre -ve	Abi3	0.000307548183467442	0	11.9327576006235	16.5478420353267	0.0221039863879035	0.142361216006038	no	0.000307548183467442	pos	no
kidney	Labelled in health	Cre -ve	Abi3bp	0.000389815604079417	0.00077554387936788	4.39817922773173	4.41679011952543	0.355666376747116	0.584901897999116	no	-0.000385728275288463	neg	no
kidney	Labelled in health	Cre -ve	Abl1	0.000342061053863813	0.000116014187694048	13.7037318419725	16.9892019680447	0.0900422204535127	0.28680121674487	no	0.000226046866169765	pos	no
kidney	Labelled in health	Cre -ve	Abl2	0.000515441908235972	0.000315635018386646	25.9343409274279	27.234663376235	0.861994144948824	1	no	0.000199806889849326	pos	no
kidney	Labelled in health	Cre -ve	Ablim1	0.000463405191963923	0.000192710909155497	66.5485307041642	67.7254751721413	0.0462041215372385	0.20091175147061	no	0.000270694282808426	pos	no
kidney	Labelled in health	Cre -ve	Ablim2	0.000554631170271768	0	2.92969149212522	2.79743349171911	0.259222985799867	0.498881103355666	no	0.000554631170271768	pos	no
kidney	Labelled in health	Cre -ve	Ablim3	0.000392870108574235	0.000193013271225254	7.66719552976896	7.84200028824799	0.466378621459004	0.688084874545075	no	0.000199856837348981	pos	no
kidney	Labelled in health	Cre -ve	Abr	0.00058930583035487	7.1097006952538e-05	24.470352266312	25.1107427267502	6.07139717848797e-05	0.0144401676821931	yes	0.000518208823402332	pos	yes
kidney	Labelled in health	Cre -ve	Abracl	0.000766373084401772	0.000362303294110902	41.2132331891748	39.8408768470819	0.226764127035375	0.470219487119935	no	0.00040406979029087	pos	no
kidney	Labelled in health	Cre -ve	Abraxas1	0.000865660672575702	0.000181325820514462	8.28998393912988	7.35934339206139	0.346031295477243	0.574985025367855	no	0.00068433485206124	pos	no
kidney	Labelled in health	Cre -ve	Abraxas2	0.000625188209597212	0.000129734845139893	40.9610573748647	38.6007056046491	0.00209065616130734	0.0478831003969973	yes	0.000495453364457318	pos	yes
kidney	Labelled in health	Cre -ve	Abt1	0.000344756961592415	0.000347494183728022	14.8832462738616	14.0959469720098	0.621356112593664	0.827610529781824	no	-2.737222135607e-06	neg	no
kidney	Labelled in health	Cre -ve	Abtb1	0.000337924376356282	0.000350245510474842	11.0662445404286	11.2796496696602	0.675536303555001	0.87195214912046	no	-1.23211341185603e-05	neg	no
kidney	Labelled in health	Cre -ve	Abtb2	0.00031016945074678	0.000104693770720642	14.1802140655716	12.1846094221483	0.0887268921843811	0.285378767689875	no	0.000205475680026138	pos	no
kidney	Labelled in health	Cre -ve	Acaa1a	0.00077035498147517	0.00044479794934696	118.590939766884	108.98214088873	0.08676094027444	0.282673425517433	no	0.00032555703212821	pos	no
kidney	Labelled in health	Cre -ve	Acaa1b	0.000484184456347823	0.000479421307506758	517.010736877301	429.654176406638	0.72383329848503	0.909381917419957	no	4.76314884106531e-06	pos	no
kidney	Labelled in health	Cre -ve	Acaa2	0.000896373687212337	0.000628670594644442	279.571095463947	231.455480532519	0.0219669008296424	0.141958831707912	no	0.000267703092567895	pos	no
kidney	Labelled in health	Cre -ve	Acaca	0.000734364358290805	0.000402315657361992	23.2148787100509	19.697953683417	0.13886028101168	0.363927603855681	no	0.000332048700928813	pos	no
kidney	Labelled in health	Cre -ve	Acacb	0.000430450859917917	0.000381631563426702	16.2263886414688	14.896700891376	0.709326120404411	0.896774048188548	no	4.88192964912146e-05	pos	no
kidney	Labelled in health	Cre -ve	Acad10	0.00044398964996992	0.000472942133421444	57.6246865383983	51.0993839215191	0.971861539266695	1	no	-2.8952483451524e-05	neg	no
kidney	Labelled in health	Cre -ve	Acad11	0.000699579346015612	0.00049006588280819	161.841026178428	122.095332830295	0.0798456469115457	0.270972120921128	no	0.000209513463207422	pos	no
kidney	Labelled in health	Cre -ve	Acad12	0.000667011458466382	0.000872911619709506	23.5784335615894	26.4651042905377	0.317825234933958	0.549398352249888	no	-0.000205900161243124	neg	no
kidney	Labelled in health	Cre -ve	Acad8	0.000618965488806963	0.000365487954398545	66.0842241946139	66.409249562673	0.280632936037829	0.515693994907263	no	0.000253477534408418	pos	no
kidney	Labelled in health	Cre -ve	Acad9	0.000579085347708028	0.000361975734941444	69.6543995705668	68.9624528792648	0.123289931522358	0.33926227041447	no	0.000217109612766584	pos	no
kidney	Labelled in health	Cre -ve	Acadl	0.000605811152258977	0.000518007408289846	428.377808955453	438.487882329235	0.234879771529383	0.476966058277617	no	8.78037439691307e-05	pos	no
kidney	Labelled in health	Cre -ve	Acadm	0.000553621065292117	0.000505264679260388	478.044320413711	460.290415392876	0.414163432072775	0.640810494779285	no	4.83563860317287e-05	pos	no
kidney	Labelled in health	Cre -ve	Acads	0.000399477076010162	0.000332816015207078	231.143756554341	234.619953443746	0.396189176029675	0.623445609113804	no	6.66610608030837e-05	pos	no
kidney	Labelled in health	Cre -ve	Acadsb	0.000867837315513982	0.000758202944189006	141.092259547604	142.325420322315	0.358054813814956	0.586945484947864	no	0.000109634371324976	pos	no
kidney	Labelled in health	Cre -ve	Acadvl	0.000692122856744307	0.00067970007138452	205.032012497068	186.175862483739	0.640882732927226	0.844220860434944	no	1.24227853597866e-05	pos	no
kidney	Labelled in health	Cre -ve	Acap2	0.000594456450029058	0.00010694073896917	9.84126255362226	9.56466556744479	0.447387409562701	0.670885949836755	no	0.000487515711059888	pos	no
kidney	Labelled in health	Cre -ve	Acap3	0.000235515590053855	0	5.57740517802429	6.76795410423419	0.114728673220799	0.326121911840657	no	0.000235515590053855	pos	no
kidney	Labelled in health	Cre -ve	Acat1	0.000576322300229983	0.00044732308464228	706.034781316898	651.689087682077	0.019608948399244	0.132979421450881	no	0.000128999215587703	pos	no
kidney	Labelled in health	Cre -ve	Acat2	0.000952845074636125	0.000793536424607384	189.133279586254	164.726125362372	0.318579609789083	0.549917291703058	no	0.000159308650028741	pos	no
kidney	Labelled in health	Cre -ve	Acat3	0.000432349145325762	0.000237153644303734	21.0549769840077	23.5156180659393	0.487889395857167	0.707711086546695	no	0.000195195501022028	pos	no
kidney	Labelled in health	Cre -ve	Acbd3	0.000214826641817787	0.00025372571031007	16.7466885459934	16.7117779082121	0.928373784876552	1	no	-3.88990684922833e-05	neg	no
kidney	Labelled in health	Cre -ve	Acbd4	0.000454121827770607	0.000359452683908823	147.597365143403	143.620035249771	0.284664738951835	0.518125325937077	no	9.46691438617833e-05	pos	no
kidney	Labelled in health	Cre -ve	Acbd5	0.000576313289938018	0.000315825776968894	65.5095222016595	57.6740145779922	0.034289731668178	0.17579096847131	no	0.000260487512969124	pos	no
kidney	Labelled in health	Cre -ve	Acbd6	0.000759091589725357	0.000202781562834406	43.0410700110716	43.2477280890131	0.0773262548052037	0.267231029514922	no	0.000556310026890951	pos	no
kidney	Labelled in health	Cre -ve	Accs	0.000343288705801578	0	3.64658744397204	4.88999322129162	0.230970235826699	0.473713053738189	no	0.000343288705801578	pos	no
kidney	Labelled in health	Cre -ve	Acd	0.000492706675955809	0.000319670675182894	43.1372329033986	42.502553084413	0.20166109120435	0.443595744924394	no	0.000173036000772915	pos	no
kidney	Labelled in health	Cre -ve	Ace	0.000534566230120682	0.000523178554998864	87.1627736440688	107.921202285833	0.880199863952585	1	no	1.13876751218176e-05	pos	no
kidney	Labelled in health	Cre -ve	Ace2	0.00072893145306841	0.000366003368581002	44.2262128038125	30.4239122878443	0.0433960250842734	0.194027237522618	no	0.000362928084487408	pos	no
kidney	Labelled in health	Cre -ve	Acer2	0.000667205484317565	0.000509244489803764	11.778605601046	12.1532214662251	0.756436282867307	0.933473070648537	no	0.000157960994513801	pos	no
kidney	Labelled in health	Cre -ve	Acer3	0.000432438734218802	0.000116441174964984	15.7740819019411	15.8836214809463	0.11582884938951	0.32768148789696	no	0.000315997559253818	pos	no
kidney	Labelled in health	Cre -ve	Ache	0	0.00194805033044612	1.81205531590135	2.95907194388404	0.0707994724606217	0.254295651111823	no	-0.00194805033044612	neg	no
kidney	Labelled in health	Cre -ve	Acin1	0.00041708818215824	9.04133321918007e-05	40.1225173413145	42.5338484985959	0.00277356416138287	0.0546465992092581	no	0.000326674849966439	pos	no
kidney	Labelled in health	Cre -ve	Ackr2	0	0	0.684560705126088	0.570346345645038	1	1	no	0	zero	no
kidney	Labelled in health	Cre -ve	Ackr3	0.00051459049687634	0.000161843899318143	88.2584872125306	74.0202509795194	0.0014006365523974	0.0414210175197431	yes	0.000352746597558197	pos	yes
kidney	Labelled in health	Cre -ve	Acly	0.00059755173614637	0.000295973341341068	127.151879409465	115.219282982658	0.108710155862578	0.317291318213582	no	0.000301578394805302	pos	no
kidney	Labelled in health	Cre -ve	Acmsd	0.000691371639762918	0.000545226461601082	111.953307917784	155.906503463801	0.294003536863986	0.52681731568565	no	0.000146145178161836	pos	no
kidney	Labelled in health	Cre -ve	Acnat2	0.000495386873273385	0.00015976677167779	83.7619469259926	66.0294589465688	0.00960543741453312	0.0942174636911159	no	0.000335620101595595	pos	no
kidney	Labelled in health	Cre -ve	Aco1	0.000601517016373405	0.000334807565312472	198.172546009612	197.429731840283	0.00559042780081857	0.073700889482878	no	0.000266709451060933	pos	no
kidney	Labelled in health	Cre -ve	Aco2	0.000710032408318598	0.000531160745741986	987.3349537383	1016.37153777568	0.00900151054435849	0.0914948153290284	no	0.000178871662576612	pos	no
kidney	Labelled in health	Cre -ve	Acot1	0.000514413323914678	0.000293798908448031	147.491193761991	167.852381388841	0.0104929003988007	0.0971820918766076	no	0.000220614415466647	pos	no
kidney	Labelled in health	Cre -ve	Acot11	0.000504623291693247	7.1748878923766e-05	18.5950898683176	16.1763671855098	0.0331425020187877	0.173720969849757	no	0.000432874412769481	pos	no
kidney	Labelled in health	Cre -ve	Acot12	0.000531338920203877	0.000184966482123068	157.389894534533	149.44749885494	0.00136030214959848	0.0411474255126197	yes	0.000346372438080809	pos	yes
kidney	Labelled in health	Cre -ve	Acot13	0.000599308047916172	0.000508959445261256	485.884581893373	404.625220002471	0.263531538659791	0.501535445992971	no	9.03486026549156e-05	pos	no
kidney	Labelled in health	Cre -ve	Acot2	0.000521591537690035	0.000267452632404918	139.046585603301	158.693125733097	0.0804412723402415	0.271851833767163	no	0.000254138905285117	pos	no
kidney	Labelled in health	Cre -ve	Acot3	0.000566461218734898	0.000204400966548152	24.3899118646397	17.354746369405	0.386445538994389	0.614135322021987	no	0.000362060252186746	pos	no
kidney	Labelled in health	Cre -ve	Acot4	0.000386227526939834	0.00050474042224369	104.322451660204	98.8884798096508	0.649796810418139	0.851583559771642	no	-0.000118512895303857	neg	no
kidney	Labelled in health	Cre -ve	Acot6	0.000461258657216243	0.000192280521385638	12.2061715652838	14.7279357372038	0.453531377039943	0.676379238943496	no	0.000268978135830605	pos	no
kidney	Labelled in health	Cre -ve	Acot7	0.00103311148365195	0.000585458026087398	31.4014581790379	31.3994702511582	0.108121411685312	0.31633225874733	no	0.000447653457564552	pos	no
kidney	Labelled in health	Cre -ve	Acot8	0.000569883141879272	0.00023005638493025	47.629789290003	52.6669709590585	0.147728775535804	0.378675820123435	no	0.000339826756949022	pos	no
kidney	Labelled in health	Cre -ve	Acot9	0.000837720418742515	0.00026608112807597	33.0125295517295	38.7864598449905	0.00611325864756542	0.0763097393879324	no	0.000571639290666545	pos	no
kidney	Labelled in health	Cre -ve	Acox1	0.000664549261925298	0.0005603899373819	915.951229322277	921.091473387963	0.166251086312583	0.401650320804878	no	0.000104159324543398	pos	no
kidney	Labelled in health	Cre -ve	Acox2	0.00061241844679589	0.000435381050930918	112.17852312357	96.9080863719433	0.0596189529714575	0.232015968520604	no	0.000177037395864972	pos	no
kidney	Labelled in health	Cre -ve	Acox3	0.00054185826077333	0.000619572383086692	267.22758625327	224.591477927469	0.828597970714658	0.978984864006788	no	-7.7714122313362e-05	neg	no
kidney	Labelled in health	Cre -ve	Acp1	0.000644816563429128	0.00035984518392091	97.4034101331217	90.757951122902	0.0297632599400485	0.163944110480358	no	0.000284971379508218	pos	no
kidney	Labelled in health	Cre -ve	Acp2	0.000548115001714732	0.000219326955472404	61.2090554297978	58.6834844919318	0.00643742769768625	0.0779850636207382	no	0.000328788046242328	pos	no
kidney	Labelled in health	Cre -ve	Acp5	0.000751418890119128	0.000280534645148149	65.7600864941024	62.79435992328	0.0279109092910665	0.159306502504375	no	0.000470884244970979	pos	no
kidney	Labelled in health	Cre -ve	Acp6	0.000634971918289697	0.000540503973053112	37.0261240480281	33.5084578068641	0.939684767057372	1	no	9.44679452365847e-05	pos	no
kidney	Labelled in health	Cre -ve	Acpp	9.85610092647333e-05	0	4.24453879489811	3.00166559613152	0.361230962848804	0.58971573691597	no	9.85610092647333e-05	pos	no
kidney	Labelled in health	Cre -ve	Acrbp	0.000457770779576243	0	5.07444627541443	6.7170377902828	0.00961948310108595	0.0942765970738513	no	0.000457770779576243	pos	no
kidney	Labelled in health	Cre -ve	Acsbg1	0.000279044131593687	0	4.80307936217244	6.88160184077961	0.100210889462271	0.303411874686971	no	0.000279044131593687	pos	no
kidney	Labelled in health	Cre -ve	Acsf2	0	0	1.67090305670374	3.39888613207303	1	1	no	0	zero	no
kidney	Labelled in health	Cre -ve	Acsf3	0.000944170448250227	0.000267799979322102	31.2663417600665	31.3827703346949	0.0537818114809508	0.219058087802686	no	0.000676370468928125	pos	no
kidney	Labelled in health	Cre -ve	Acsl1	0.000625596009335612	0.000173975744717926	258.194599153511	227.932535808179	4.72554853407129e-05	0.0139865735389546	yes	0.000451620264617686	pos	yes
kidney	Labelled in health	Cre -ve	Acsl3	0.00034851149447642	0.000258448243566694	17.9456033640181	15.0937616629617	0.320412353531375	0.551560318319175	no	9.0063250909726e-05	pos	no
kidney	Labelled in health	Cre -ve	Acsl4	0.000524603524359605	0.000738930297384844	53.8665798019242	46.3766936900026	0.859410596005106	0.998211365500305	no	-0.000214326773025239	neg	no
kidney	Labelled in health	Cre -ve	Acsl5	0.000708576683600553	0.000504769560029386	61.5557437815709	72.8507176206271	0.179497799642728	0.417415503665274	no	0.000203807123571167	pos	no
kidney	Labelled in health	Cre -ve	Acsl6	0	0	0.433203942411595	0.33700936648542	1	1	no	0	zero	no
kidney	Labelled in health	Cre -ve	Acsm1	0.000553843644281463	0.000443349757019669	77.9305622932545	77.2738106715204	0.394591561374847	0.621960355733916	no	0.000110493887261795	pos	no
kidney	Labelled in health	Cre -ve	Acsm2	0.00050807178204248	0.00032516410761537	4477.94466456616	4337.08775638551	0.000384404206491732	0.0262524305015793	yes	0.00018290767442711	pos	yes
kidney	Labelled in health	Cre -ve	Acsm3	0.00060005094619135	0.0003109200576445	140.998689596447	152.107976936056	0.0329687117302773	0.173227648181867	no	0.00028913088854685	pos	no
kidney	Labelled in health	Cre -ve	Acsm5	0.000427669389670028	0.000257605827779452	56.8940005488173	51.6532892945591	0.0970230642205455	0.298579064776674	no	0.000170063561890576	pos	no
kidney	Labelled in health	Cre -ve	Acss1	0.0007757474484697	0.000390255359548722	196.049860489304	180.952076917546	0.00903609308725562	0.09154931467392	no	0.000385492088920978	pos	no
kidney	Labelled in health	Cre -ve	Acss2	0.000549644829214728	0.000648765274960754	147.130684596205	136.151174769205	0.784419539091616	0.952732388481357	no	-9.91204457460257e-05	neg	no
kidney	Labelled in health	Cre -ve	Acss3	0.00050924352785535	0.000868466718963842	8.63144102328436	6.38558713584327	0.441496427138707	0.665840372722479	no	-0.000359223191108492	neg	no
kidney	Labelled in health	Cre -ve	Acta2	0.000693683732048913	0.000407158481734534	76.463533789336	103.073759516337	0.0719409605712821	0.256398913272446	no	0.000286525250314379	pos	no
kidney	Labelled in health	Cre -ve	Actb	0.000551230017254018	0.000449081046039198	1680.53436007272	1723.10704457159	0.0727120748210785	0.258116237884314	no	0.00010214897121482	pos	no
kidney	Labelled in health	Cre -ve	Actg1	0.000613044338428315	0.000258304444745946	1055.3503733636	953.936623739032	0.000320379352441449	0.0257157071932338	yes	0.000354739893682369	pos	yes
kidney	Labelled in health	Cre -ve	Actl6a	0.000958688723022698	0.00060253271132144	46.5718531391503	48.6852961400572	0.0883781744567057	0.284954365596374	no	0.000356156011701258	pos	no
kidney	Labelled in health	Cre -ve	Actn1	0.000482114399429655	0.000275362325073909	92.4115781745288	120.437458585432	0.368622861248032	0.597410982407696	no	0.000206752074355746	pos	no
kidney	Labelled in health	Cre -ve	Actn4	0.000522396853973157	0.000422974967972784	521.129820053979	619.399883934459	0.156267817676518	0.38947063316496	no	9.94218860003727e-05	pos	no
kidney	Labelled in health	Cre -ve	Actr10	0.000804754246159485	0.000334051356458124	68.8832843526694	64.8256586233752	0.0174329693257245	0.125082637180131	no	0.000470702889701361	pos	no
kidney	Labelled in health	Cre -ve	Actr1a	0.00075045952133391	0.000626736432753322	97.7204533788891	106.029675488507	0.401070979004058	0.628528576227209	no	0.000123723088580588	pos	no
kidney	Labelled in health	Cre -ve	Actr1b	0.000557030371895465	0.0003704992495066	95.433577898707	136.246739805619	0.218868277547729	0.461483539549149	no	0.000186531122388865	pos	no
kidney	Labelled in health	Cre -ve	Actr2	0.000738740974486782	0.000415215386936982	164.202225070606	149.450160298711	0.0131687608585312	0.109144197806333	no	0.0003235255875498	pos	no
kidney	Labelled in health	Cre -ve	Actr3	0.000567418345657938	0.000364751840207378	110.633387639475	121.596113307508	0.110898112924003	0.320332241603728	no	0.00020266650545056	pos	no
kidney	Labelled in health	Cre -ve	Actr3b	0.000352360817477095	0	0.597240852508977	0.511179785337308	0.341131101071028	0.570504186233952	no	0.000352360817477095	pos	no
kidney	Labelled in health	Cre -ve	Actr5	0.000358230342109977	0.000280504908835904	5.14340374002849	3.93100260308316	0.86923529668764	1	no	7.77254332740727e-05	pos	no
kidney	Labelled in health	Cre -ve	Actr6	0.000582856772423803	6.8681318681318e-05	6.76266208674878	6.66321406875527	0.0597014974237255	0.232131341744472	no	0.000514175453742485	pos	no
kidney	Labelled in health	Cre -ve	Actr8	0.00030030706094948	0.000109340141326768	40.2190970994395	40.2261938009746	0.0420298758904686	0.191085067395963	no	0.000190966919622712	pos	no
kidney	Labelled in health	Cre -ve	Acvr1	0.000249309491350392	0.000130336193726996	12.254508651085	10.9647750882057	0.423577686535661	0.64920957502514	no	0.000118973297623396	pos	no
kidney	Labelled in health	Cre -ve	Acvr1b	0.00071886446346811	0.000299507913051488	24.1031909795559	31.2103368357618	0.141130395878513	0.367490858789036	no	0.000419356550416622	pos	no
kidney	Labelled in health	Cre -ve	Acvr2a	0.000428446879267037	0.000133827026563852	14.2132770121014	13.268130795358	0.17043762746808	0.407392053662215	no	0.000294619852703185	pos	no
kidney	Labelled in health	Cre -ve	Acvr2b	0.00112114173904992	0.000232957370703402	17.1923114000803	22.2843480402122	0.285813478177095	0.518917929146213	no	0.000888184368346518	pos	no
kidney	Labelled in health	Cre -ve	Acvrl1	0.00014530514126352	0.00016646719875453	19.7474821945187	21.7280272435445	0.853764957348153	0.994273744715047	no	-2.116205749101e-05	neg	no
kidney	Labelled in health	Cre -ve	Acy1	0.000836793729747917	0.000695943434316146	108.485282366609	125.349507222841	0.51790848300896	0.736181759359268	no	0.000140850295431771	pos	no
kidney	Labelled in health	Cre -ve	Acy3	0.000536738838579758	0.000391109795583434	2296.71499803723	3140.36965457219	0.0340284383689798	0.175331146248268	no	0.000145629042996324	pos	no
kidney	Labelled in health	Cre -ve	Acyp1	0.000526799918495723	0.00018717340298269	21.2836871687875	19.7906199966063	0.0240495093899736	0.148638243881698	no	0.000339626515513033	pos	no
kidney	Labelled in health	Cre -ve	Acyp2	0.000743647406856275	0.000369358868599848	23.5612190027194	20.0159754098246	0.706725514401112	0.894668012431054	no	0.000374288538256427	pos	no
kidney	Labelled in health	Cre -ve	Ada	0	0.000542740841248302	1.55448062750301	1.69388236617128	0.146779944790616	0.377092400565978	no	-0.000542740841248302	neg	no
kidney	Labelled in health	Cre -ve	Adal	0.000766241521575328	0	11.3846870609757	10.1319966226859	0.00638909730986068	0.0778478370253202	no	0.000766241521575328	pos	no
kidney	Labelled in health	Cre -ve	Adam10	0.000413282085422295	0.000424883516195944	41.8411392686326	36.3085542957863	0.890437637634513	1	no	-1.1601430773649e-05	neg	no
kidney	Labelled in health	Cre -ve	Adam11	0.00082275369701051	0.000282429214934336	6.93048230164813	10.5538367814604	0.280231013536114	0.515595644327601	no	0.000540324482076174	pos	no
kidney	Labelled in health	Cre -ve	Adam12	0.000126742712294042	0	2.73455933267983	4.86048108362622	0.204313552728472	0.445595580283366	no	0.000126742712294042	pos	no
kidney	Labelled in health	Cre -ve	Adam15	0.000403508411643577	0.000339200258929152	43.2574488015139	60.0422168261424	0.735544529112443	0.918499679659538	no	6.4308152714425e-05	pos	no
kidney	Labelled in health	Cre -ve	Adam17	0.00036517135893917	0.000257714675606748	32.8941704064353	32.7910869305583	0.714595450501324	0.90129704594954	no	0.000107456683332422	pos	no
kidney	Labelled in health	Cre -ve	Adam19	0.00169204737732656	0.0003003003003003	1.31137285882669	1.25011277769307	0.911043429520698	1	no	0.00139174707702626	pos	no
kidney	Labelled in health	Cre -ve	Adam1a,Gm42878	0	0	1.89173587027174	1.07452728426499	1	1	no	0	zero	no
kidney	Labelled in health	Cre -ve	Adam1a,Gm42878,Mapkapk5	0.000414347585745056	0.000174449918168667	55.1237879730283	53.7825206325355	0.202498585972674	0.444061952233789	no	0.000239897667576389	pos	no
kidney	Labelled in health	Cre -ve	Adam22	0.000676818950930625	0.000607298906973572	3.73161629804198	3.95006266179235	0.465661656262716	0.68737089657133	no	6.9520043957053e-05	pos	no
kidney	Labelled in health	Cre -ve	Adam33	0	0	1.57388095385305	1.41346121875997	1	1	no	0	zero	no
kidney	Labelled in health	Cre -ve	Adam8	0.00162459286598686	0.000511320670446126	1.89817056569946	1.823948127097	0.828296809787923	0.978910785392695	no	0.00111327219554073	pos	no
kidney	Labelled in health	Cre -ve	Adam9	0.000677357448304587	0.000454639794806664	28.4502651947006	27.3088252808197	0.153515567835705	0.386224754061911	no	0.000222717653497923	pos	no
kidney	Labelled in health	Cre -ve	Adamts1	0.000380334875807892	0.000172386503853686	42.2590460549588	45.7987779238411	0.58858494056731	0.799364007690017	no	0.000207948371954206	pos	no
kidney	Labelled in health	Cre -ve	Adamts10	0.000644245530326315	5.6132472635418e-05	7.84558304000539	9.44023068965095	0.0682203229537584	0.24928024181649	no	0.000588113057690897	pos	no
kidney	Labelled in health	Cre -ve	Adamts12	0	0	0.660886280253434	0.73129301606383	1	1	no	0	zero	no
kidney	Labelled in health	Cre -ve	Adamts14	0.000789889415481832	0	0.65649844936139	1.46409657712072	0.157254265646043	0.390978078054817	no	0.000789889415481832	pos	no
kidney	Labelled in health	Cre -ve	Adamts15	7.8219520098565e-05	4.042037186742e-05	12.9255896902005	14.7223453739895	0.681117978098309	0.876014453384651	no	3.7799148231145e-05	pos	no
kidney	Labelled in health	Cre -ve	Adamts16	0	0	0.940080956277544	2.69864677819664	1	1	no	0	zero	no
kidney	Labelled in health	Cre -ve	Adamts2	0.000589906250283607	0.000297773755243998	10.1810492542616	10.0636707532511	0.995975819575436	1	no	0.000292132495039609	pos	no
kidney	Labelled in health	Cre -ve	Adamts4	0.00032312123051329	0.000674199017885504	7.84445115241558	10.2116693707946	0.986352194960459	1	no	-0.000351077787372214	neg	no
kidney	Labelled in health	Cre -ve	Adamts5	0.000620730699351885	0.000222730537497017	23.2842745073048	28.7277262702705	0.32714713799229	0.557124757821163	no	0.000398000161854868	pos	no
kidney	Labelled in health	Cre -ve	Adamts6	0.00302224973495278	0	1.87022711513362	1.15012829024131	0.123357983733049	0.33926227041447	no	0.00302224973495278	pos	no
kidney	Labelled in health	Cre -ve	Adamts7	0	0	1.11151042981239	1.30961734314499	1	1	no	0	zero	no
kidney	Labelled in health	Cre -ve	Adamts8	0	0	0.69105202265089	1.10047543705736	1	1	no	0	zero	no
kidney	Labelled in health	Cre -ve	Adamts9	0.000411319512997695	0.000159362549800796	5.96056686393812	5.53585522512977	0.931998307307772	1	no	0.000251956963196899	pos	no
kidney	Labelled in health	Cre -ve	Adamtsl1	0.000655756625905878	0.000173535791757048	5.97294519139665	7.01959316681783	0.587568028137194	0.798389978245183	no	0.00048222083414883	pos	no
kidney	Labelled in health	Cre -ve	Adamtsl2	0.000225175396857757	0.000133575476751214	12.4564532991654	15.3619538303043	0.55176659972664	0.766157145721343	no	9.15999201065426e-05	pos	no
kidney	Labelled in health	Cre -ve	Adamtsl4	0.000222203803212077	0	6.20301099548869	6.59203848039368	0.130531089402024	0.350583500654479	no	0.000222203803212077	pos	no
kidney	Labelled in health	Cre -ve	Adamtsl5	0	0	1.80504861391076	2.43668343462203	0.999995695575077	1	no	0	zero	no
kidney	Labelled in health	Cre -ve	Adap1	0.000389508229808045	0.00023601381671305	17.8075679107925	21.6658569218418	0.495265699989789	0.714557842188983	no	0.000153494413094995	pos	no
kidney	Labelled in health	Cre -ve	Adap2	0.00084531346745851	0.00100502512562814	6.79980204609721	6.67926794728991	0.664457921464281	0.863508909161307	no	-0.00015971165816963	neg	no
kidney	Labelled in health	Cre -ve	Adar	0.000994609228248128	0.00039262950004473	20.1993058412319	20.6883053025805	0.011766024553005	0.102761758046868	no	0.000601979728203398	pos	no
kidney	Labelled in health	Cre -ve	Adarb1	0.000283766015549098	0.000153609831029184	7.2683061225143	7.28420262688773	0.579483911321397	0.79258022334049	no	0.000130156184519914	pos	no
kidney	Labelled in health	Cre -ve	Adat1	0.000291949834880523	0	3.98500930449725	4.43832685943204	0.0751573568134337	0.262804104856425	no	0.000291949834880523	pos	no
kidney	Labelled in health	Cre -ve	Adat2	0.000420521446593775	0.000152905198776758	2.58596246702438	3.39496832560173	0.731669677436178	0.915669785431475	no	0.000267616247817017	pos	no
kidney	Labelled in health	Cre -ve	Adat3	0	0	1.07025003163863	1.35073614049548	1	1	no	0	zero	no
kidney	Labelled in health	Cre -ve	Adat3,Scamp4	0.000406247900942317	0.000598618347377588	47.0042964052696	63.1698217146165	0.14904585357804	0.380568102447586	no	-0.000192370446435271	neg	no
kidney	Labelled in health	Cre -ve	Adck1	0.000600797493783687	9.3231088357714e-05	15.3370530193006	15.6770767079473	0.0113343860099091	0.100865761144384	no	0.000507566405425973	pos	no
kidney	Labelled in health	Cre -ve	Adck2,Gm42420	0.000841526674863628	0.000171703804587212	13.7001119351025	14.3630559295642	0.0844620605779167	0.278798063156697	no	0.000669822870276416	pos	no
kidney	Labelled in health	Cre -ve	Adck5	0.000524498378910783	5.005005005005e-05	24.2533050634949	25.5671385538766	0.246383320061376	0.488287710918267	no	0.000474448328860733	pos	no
kidney	Labelled in health	Cre -ve	Adcy1	0.000945886163686372	0.000311580842682604	15.4012566433869	15.3267561740155	0.162780806158581	0.397199357055027	no	0.000634305321003768	pos	no
kidney	Labelled in health	Cre -ve	Adcy3	0.00113765642775881	0	1.93051120653424	2.56500305233265	0.231966935248442	0.474264080955426	no	0.00113765642775881	pos	no
kidney	Labelled in health	Cre -ve	Adcy4	0	0.000803505934132072	4.97346631183592	4.89741917069686	0.0632725883261279	0.239275299237847	no	-0.000803505934132072	neg	no
kidney	Labelled in health	Cre -ve	Adcy5	0.000231160425335182	0	3.67982414489124	4.0272529995223	0.233058608047537	0.474997337503465	no	0.000231160425335182	pos	no
kidney	Labelled in health	Cre -ve	Adcy6	0.000568196860306227	0.000197476029284638	80.2013366990847	74.0151696598768	0.00431139579895399	0.0656751661605	no	0.000370720831021589	pos	no
kidney	Labelled in health	Cre -ve	Adcy7	0.000767434024607622	0	4.77553634200055	5.25364732290788	0.0288797498790906	0.161361101077754	no	0.000767434024607622	pos	no
kidney	Labelled in health	Cre -ve	Adcy9	0.000170257514682447	0	12.4191312533126	12.5647665345883	0.0390322265300828	0.184462338249322	no	0.000170257514682447	pos	no
kidney	Labelled in health	Cre -ve	Adcyap1r1	0	0.000175131348511382	1.88591771973757	3.25595631895255	0.273822751135491	0.510576119609913	no	-0.000175131348511382	neg	no
kidney	Labelled in health	Cre -ve	Add1	0.000507957590555197	0.000358024909076004	56.9834734916004	71.7972614790727	0.216069089066483	0.458179302225201	no	0.000149932681479193	pos	no
kidney	Labelled in health	Cre -ve	Add2	0	0	0.669086630325035	1.09815919821553	1	1	no	0	zero	no
kidney	Labelled in health	Cre -ve	Add3	0.000679827469165182	0.000195061816247228	117.497310561066	102.758702869689	0.000770528951014201	0.0351461475978018	yes	0.000484765652917954	pos	yes
kidney	Labelled in health	Cre -ve	Adgra2	0.000820073593987595	0.00206979270823825	8.65021041640438	8.19807339696032	0.249478295129615	0.491247991252417	no	-0.00124971911425066	neg	no
kidney	Labelled in health	Cre -ve	Adgra3	0.00032749959892726	0.000223192181703427	61.7559448873317	50.8385326181798	0.496697377170257	0.715654734587911	no	0.000104307417223833	pos	no
kidney	Labelled in health	Cre -ve	Adgrd1	0	0	0.816024150087793	1.20662677862006	1	1	no	0	zero	no
kidney	Labelled in health	Cre -ve	Adgre1	0.000261028452101278	0	5.11664357199386	4.98048037378311	0.254007776932673	0.494498088987604	no	0.000261028452101278	pos	no
kidney	Labelled in health	Cre -ve	Adgre5	0.000330857725756947	0.000345261333414824	28.3564390430467	26.6092179553797	0.873252614211092	1	no	-1.44036076578773e-05	neg	no
kidney	Labelled in health	Cre -ve	Adgrf5	0.000426584753524558	9.40451740423569e-05	66.6988820312038	64.4213872103962	0.000853930990949626	0.0353415921456862	yes	0.000332539579482201	pos	yes
kidney	Labelled in health	Cre -ve	Adgrg1	0.000516929987360293	0.000174585087811406	252.234448465565	242.623090769455	0.00354345023214281	0.0610999466355484	no	0.000342344899548888	pos	no
kidney	Labelled in health	Cre -ve	Adgrg2	0.00446344702808886	0	0.841717259954044	1.14351551092073	0.0310794645056212	0.167876900308658	no	0.00446344702808886	pos	no
kidney	Labelled in health	Cre -ve	Adgrg3	0.0002780674127389	0.000104931794333682	7.50455718218478	10.1394959102669	0.323734000646897	0.554431420164076	no	0.000173135618405218	pos	no
kidney	Labelled in health	Cre -ve	Adgrg4	0	0	3.55335398965742	2.52429218833949	1	1	no	0	zero	no
kidney	Labelled in health	Cre -ve	Adgrg6	0	0	1.72991309138925	1.84873991143286	1	1	no	0	zero	no
kidney	Labelled in health	Cre -ve	Adgrl1	0.000585315778531045	0.000561458134725116	44.8386030346387	44.3384107677646	0.726986211777024	0.911830620082699	no	2.3857643805929e-05	pos	no
kidney	Labelled in health	Cre -ve	Adgrl2	0.000729247548021497	0.000155876581785104	19.4999508481849	20.7961158072289	0.135297369514569	0.358528962007665	no	0.000573370966236393	pos	no
kidney	Labelled in health	Cre -ve	Adgrl4	0.000146061272044974	0.000235311910787082	36.8350268330009	39.3855924933581	0.18676632314792	0.425002675210516	no	-8.92506387421077e-05	neg	no
kidney	Labelled in health	Cre -ve	Adh1	0.00061753886235709	0.000525692074824706	1054.28445350801	1043.46121099434	0.208219947979281	0.450740370019882	no	9.1846787532384e-05	pos	no
kidney	Labelled in health	Cre -ve	Adh5	0.00063340331358704	0.000534312313555018	264.594198146502	228.972750847601	0.390631509578865	0.617981047783642	no	9.9091000032022e-05	pos	no
kidney	Labelled in health	Cre -ve	Adhfe1	0.00069964340419822	0.000348173541517704	186.405139942965	169.833531549675	0.010449005541048	0.0970374529367812	no	0.000351469862680516	pos	no
kidney	Labelled in health	Cre -ve	Adi1	0.000924657054824925	0.000326680035495746	45.1504009116445	69.3361192398403	0.142034636616072	0.368764000992097	no	0.000597977019329179	pos	no
kidney	Labelled in health	Cre -ve	Adipor1	0.000900963152009738	0.000687830292762852	103.67704807435	99.4593352412531	0.172833369481935	0.409675680393289	no	0.000213132859246886	pos	no
kidney	Labelled in health	Cre -ve	Adipor2	0.000463014866573865	0.000163487011132523	95.5754566558462	105.012478550576	0.00634045785440474	0.0777351758058879	no	0.000299527855441342	pos	no
kidney	Labelled in health	Cre -ve	Adk	0.000805238166385817	0.000722399390273972	164.612180598306	135.778978767579	0.236956977225617	0.479130101665097	no	8.28387761118447e-05	pos	no
kidney	Labelled in health	Cre -ve	Adm	0.000319274745563388	0.0001940484384019	27.4424170837737	26.3828117547315	0.19864917094216	0.440202875463119	no	0.000125226307161488	pos	no
kidney	Labelled in health	Cre -ve	Adm2	0	0	1.3705240492079	1.37173653158985	1	1	no	0	zero	no
kidney	Labelled in health	Cre -ve	Adnp,Gm20716	0.000471042152168443	0.00040067149233411	41.9540248729295	44.0834692802754	0.42619906334358	0.651353450909139	no	7.03706598343333e-05	pos	no
kidney	Labelled in health	Cre -ve	Adnp2	0.000229818601065607	0	3.67930239271175	4.24392166074406	0.125964603417173	0.343795605105191	no	0.000229818601065607	pos	no
kidney	Labelled in health	Cre -ve	Ado	0.000451344801741845	8.41344865439512e-05	30.3238423853979	34.146543571938	0.00673593667832339	0.079538899321053	no	0.000367210315197894	pos	no
kidney	Labelled in health	Cre -ve	Adora1	0.000244587922895842	0	12.11102822935	8.78342366839726	0.151212218245175	0.383502762662602	no	0.000244587922895842	pos	no
kidney	Labelled in health	Cre -ve	Adora2a	0.000327439423706613	0	2.26597989616462	2.07146301831249	0.273914535723251	0.510639595432256	no	0.000327439423706613	pos	no
kidney	Labelled in health	Cre -ve	Adora2b	0	0	3.68152601197035	4.34194986193256	1	1	no	0	zero	no
kidney	Labelled in health	Cre -ve	Adpgk	0.000710179096806563	5.4068667207352e-05	8.39537927753777	8.84429462931887	0.0176317018670933	0.126072179828381	no	0.000656110429599211	pos	no
kidney	Labelled in health	Cre -ve	Adprh	0.000755226732600177	0.00027598775983665	13.6312967993058	17.6043051079385	0.0953498941774197	0.295575375862814	no	0.000479238972763527	pos	no
kidney	Labelled in health	Cre -ve	Adprhl2	0.000334007327761042	0.000170576058145314	15.5201241776794	18.4819168233519	0.381415750798949	0.608876066334452	no	0.000163431269615728	pos	no
kidney	Labelled in health	Cre -ve	Adprm	0.000841888029637	0.000219404850995742	16.1938561606301	18.2719159274514	0.0289236027580688	0.16146757401129	no	0.000622483178641258	pos	no
kidney	Labelled in health	Cre -ve	Adra1a	0.000169664065151	0.000120192307692306	6.26806733342867	5.44656081459414	0.992793785655427	1	no	4.9471757458694e-05	pos	no
kidney	Labelled in health	Cre -ve	Adra1b	0.000318489547596175	0.0003699593044765	3.53561047203656	5.22373516829563	0.776493349348723	0.948129528112839	no	-5.1469756880325e-05	neg	no
kidney	Labelled in health	Cre -ve	Adra2a	0.000697350069735007	0.000674536256323776	1.50662662302055	1.95039757072379	0.829789477645406	0.979610534724266	no	2.28138134112306e-05	pos	no
kidney	Labelled in health	Cre -ve	Adra2b	0.000551721286964153	0.000261300652748928	176.991903327997	158.5717510625	0.0260999105776497	0.154897201270539	no	0.000290420634215225	pos	no
kidney	Labelled in health	Cre -ve	Adra2c	0	0	1.38550772871275	0.94466839072701	1	1	no	0	zero	no
kidney	Labelled in health	Cre -ve	Adrb1	0.000448138403638435	0.000308361282623826	9.97437121126537	9.54841439277571	0.595803616627971	0.80604452715774	no	0.000139777121014609	pos	no
kidney	Labelled in health	Cre -ve	Adrb2	0	0.00150348542458808	1.80174885277255	1.87748477794877	0.0619206246163657	0.23660581227622	no	-0.00150348542458808	neg	no
kidney	Labelled in health	Cre -ve	Adrm1	0.000400564773845268	0.000456580067593802	58.3851880870279	59.9729874506477	0.571708806435734	0.784523963828306	no	-5.60152937485337e-05	neg	no
kidney	Labelled in health	Cre -ve	Adsl	0.00101482977091778	0.000502979920485426	42.2638429569868	43.6525424259088	0.078233641095846	0.268567582576095	no	0.000511849850432354	pos	no
kidney	Labelled in health	Cre -ve	Adss	0.000752338462556267	0.000527582239861328	119.123191880554	118.356480271712	0.145974697176124	0.375262882009032	no	0.000224756222694939	pos	no
kidney	Labelled in health	Cre -ve	Adssl1	0.00178305709794973	0.000396825396825396	2.87083782028267	2.99269034669723	0.507293895524122	0.725697163773132	no	0.00138623170112433	pos	no
kidney	Labelled in health	Cre -ve	Adtrp	0.000517117808518522	0.000581948159869086	142.567557951383	147.432608646403	0.480322741872046	0.701086969752743	no	-6.48303513505643e-05	neg	no
kidney	Labelled in health	Cre -ve	Aebp1	0.000661529260868197	0.00019553315154583	60.6675099030668	66.4542798309043	0.0437479144153184	0.194810589133275	no	0.000465996109322367	pos	no
kidney	Labelled in health	Cre -ve	Aebp2	0.000314616716512449	0.000253906587831674	47.037625712758	61.0119609852727	0.816978019802753	0.972763297492657	no	6.07101286807746e-05	pos	no
kidney	Labelled in health	Cre -ve	Aen	0.000659987465255783	0.00033708229122627	34.9752887973554	43.3293551476172	0.203421430629976	0.444914494010117	no	0.000322905174029513	pos	no
kidney	Labelled in health	Cre -ve	Aes	0.000724658052877688	0.000471294561797666	575.63804501844	725.741847096716	0.025878429185644	0.154108301268977	no	0.000253363491080022	pos	no
kidney	Labelled in health	Cre -ve	Afap1	0.000537650370616965	0.000456651852504476	25.9532033918776	33.9176518540539	0.506791764334941	0.725178288480563	no	8.0998518112489e-05	pos	no
kidney	Labelled in health	Cre -ve	Afap1l1	0.000325710288605165	7.98335426625159e-05	47.9095884840636	59.2341272882621	0.0372322819275101	0.181381405630032	no	0.000245876745942649	pos	no
kidney	Labelled in health	Cre -ve	Afap1l2	0.00028916609041303	7.0323488045006e-05	7.19140499407453	8.36817664884429	0.435385409607755	0.660241178477251	no	0.000218842602368024	pos	no
kidney	Labelled in health	Cre -ve	Afdn	0.00056883732540405	0.000192487909015478	44.0334821570845	45.8202902812816	0.0596089850690981	0.232015968520604	no	0.000376349416388572	pos	no
kidney	Labelled in health	Cre -ve	Aff1	0.000277804520020163	0.000396991851744978	25.9372181658844	23.7727909045535	0.776186967790671	0.948037251621713	no	-0.000119187331724815	neg	no
kidney	Labelled in health	Cre -ve	Aff3	0	0	0.800392792774158	0.922834045774947	1	1	no	0	zero	no
kidney	Labelled in health	Cre -ve	Aff4	0.000499889722655075	0.000138228065918932	50.6123063944925	51.435129700179	0.00302349996207219	0.0571205616948079	no	0.000361661656736143	pos	no
kidney	Labelled in health	Cre -ve	Afg1l	0.000524706119137698	0.000469111287026394	21.0945310981319	25.5180687994941	0.328943627429382	0.55885270672117	no	5.55948321113043e-05	pos	no
kidney	Labelled in health	Cre -ve	Afg3l1	0.000651089372810458	0.000453862733177246	88.9305559141516	89.2189045886471	0.0355604267896841	0.178478505321219	no	0.000197226639633212	pos	no
kidney	Labelled in health	Cre -ve	Afg3l2	0.000416255902726448	0.000220041728463811	51.720105039801	54.6267388822925	0.164692846903341	0.40011606551173	no	0.000196214174262637	pos	no
kidney	Labelled in health	Cre -ve	Afm	0.000846465014835768	0.000466371494542888	39.1637072322637	39.9173498646487	0.0990921789436213	0.301495001878788	no	0.00038009352029288	pos	no
kidney	Labelled in health	Cre -ve	Afmid	0	0.00110252895841111	3.92726707165135	4.68059066617683	0.0110381777402602	0.099732136484768	no	-0.00110252895841111	neg	no
kidney	Labelled in health	Cre -ve	Afmid,Gm20708	0.000531332004548372	0.000344327081802322	246.392102773322	204.027097824554	0.191684211126867	0.430965902768188	no	0.00018700492274605	pos	no
kidney	Labelled in health	Cre -ve	Afp	0	0	1.90100450007293	2.02689593950582	1	1	no	0	zero	no
kidney	Labelled in health	Cre -ve	Aftph	0.000576270444989748	0.000220874051910898	103.123256132371	98.7836338139355	0.00402108926782702	0.0639781750580057	no	0.00035539639307885	pos	no
kidney	Labelled in health	Cre -ve	Aga	0.000960745876896515	0.000326926700434098	48.6532303411898	40.7481532490382	0.00984944211889454	0.0949799140273952	no	0.000633819176462417	pos	no
kidney	Labelled in health	Cre -ve	Agap1	0.000552617318133613	0.000558682680990756	104.497479226901	108.663526100821	0.873856156626953	1	no	-6.06536285714264e-06	neg	no
kidney	Labelled in health	Cre -ve	Agap2	0	0	0.501468366884249	0.533149618451946	1	1	no	0	zero	no
kidney	Labelled in health	Cre -ve	Agap3	0.000435066530355042	0.000176708086243363	29.9058685610714	33.8539293799639	0.126707508187317	0.344904414785792	no	0.000258358444111679	pos	no
kidney	Labelled in health	Cre -ve	Agbl3	0.00147672342888291	0.000442080851920336	6.76542468816223	6.10650915623819	0.333420949274399	0.563271641728274	no	0.00103464257696257	pos	no
kidney	Labelled in health	Cre -ve	Agbl5	0.000265605537399568	0.000134952766531712	9.32665669673706	10.5170241874485	0.258168931197527	0.497907905389497	no	0.000130652770867856	pos	no
kidney	Labelled in health	Cre -ve	Ager	0	0	1.30962103027251	1.39367229392836	1	1	no	0	zero	no
kidney	Labelled in health	Cre -ve	Agfg1	0.000383900468003738	0.000334009797133106	56.2840297252576	55.3506619999817	0.186530724712214	0.424988733742212	no	4.98906708706325e-05	pos	no
kidney	Labelled in health	Cre -ve	Agfg2	0.00082197545419702	0.000138813499617808	40.1113212835011	33.0225825072568	0.014049793141672	0.11269559393888	no	0.000683161954579212	pos	no
kidney	Labelled in health	Cre -ve	Aggf1	0.000423584906083412	0.000278287616813492	41.4878021447931	42.6399409819846	0.125538936199729	0.342844595293046	no	0.00014529728926992	pos	no
kidney	Labelled in health	Cre -ve	Agk	0.000588706472571667	9.6969696969696e-05	7.64462732835154	10.0072858851547	0.0779250474236628	0.267910094640105	no	0.000491736775601971	pos	no
kidney	Labelled in health	Cre -ve	Agl	0.000590752713617892	0.000128788297852722	50.4699266604477	47.0505787073787	0.00478227766746479	0.0682133583581335	no	0.00046196441576517	pos	no
kidney	Labelled in health	Cre -ve	Agmat	0	0	2.95725132842077	3.21811009439495	1	1	no	0	zero	no
kidney	Labelled in health	Cre -ve	Agmo	0.000299868058054455	9.886307464162e-05	6.2216246045203	4.19495768442036	0.838262114936891	0.985155919987805	no	0.000201004983412835	pos	no
kidney	Labelled in health	Cre -ve	Ago1	0.000527917562595231	0.000196570851291352	34.1311101669896	31.9915224738939	0.0319515677344895	0.170016099885524	no	0.000331346711303879	pos	no
kidney	Labelled in health	Cre -ve	Ago2	0.00062952622351095	0.0001325299883349	98.8497609646965	93.8680934532818	2.10192437990041e-05	0.0101469493998484	yes	0.00049699623517605	pos	yes
kidney	Labelled in health	Cre -ve	Ago3	0.000634523327196392	0.000112237573593332	18.9704591254018	16.615162578847	0.0346516395163849	0.176626554427375	no	0.00052228575360306	pos	no
kidney	Labelled in health	Cre -ve	Ago4	0	0.000422535211267604	2.32604798287709	2.52714911498848	0.141852338167723	0.368506200908114	no	-0.000422535211267604	neg	no
kidney	Labelled in health	Cre -ve	Agpat1	0.00055916661510212	0.000281616858232987	56.3991959179515	55.2174753384562	0.168429344407256	0.404999373425195	no	0.000277549756869133	pos	no
kidney	Labelled in health	Cre -ve	Agpat2	0.000517314358796502	0.000219851834930356	38.2295873381023	41.4006620892162	0.333872227186456	0.563962484958327	no	0.000297462523866146	pos	no
kidney	Labelled in health	Cre -ve	Agpat3	0.000675470637665323	0.00037002047338959	295.484225702317	297.206056067011	0.0120077638230987	0.103716865343613	no	0.000305450164275733	pos	no
kidney	Labelled in health	Cre -ve	Agpat4	0.000544226048013007	0.0002636783124588	6.31997908539407	5.97539824749114	0.616840227333963	0.823546009208206	no	0.000280547735554207	pos	no
kidney	Labelled in health	Cre -ve	Agpat5	0.000703442584502263	0.000442901233780904	33.2684506607336	33.0506763223092	0.140563438026132	0.366647545777605	no	0.000260541350721359	pos	no
kidney	Labelled in health	Cre -ve	Agps	0.000530467303889012	0.000332936327292244	146.936247902434	181.184382712117	0.0558660687485106	0.224526303458483	no	0.000197530976596767	pos	no
kidney	Labelled in health	Cre -ve	Agrn	0.00071133286168897	0.000297384307217681	104.484851113661	105.251075019662	0.00568163923462003	0.0743357101826172	no	0.000413948554471289	pos	no
kidney	Labelled in health	Cre -ve	Agt	0.000660856345706105	0.000242849250289024	57.039541901335	47.1662553619805	0.0110447406948744	0.099732136484768	no	0.000418007095417081	pos	no
kidney	Labelled in health	Cre -ve	Agtpbp1	0.000636051394961902	0.000562316976544734	44.4543782578865	40.4127410509649	0.897855467740446	1	no	7.37344184171677e-05	pos	no
kidney	Labelled in health	Cre -ve	Agtr1a	0.000352407889607812	0.000249631201696326	41.0030940604916	42.0292067147977	0.196677258663846	0.437465666022672	no	0.000102776687911486	pos	no
kidney	Labelled in health	Cre -ve	Agtrap	0.000604154560700747	0.00047671541457327	112.10682877367	107.677562035823	0.751852874158836	0.930572594027523	no	0.000127439146127477	pos	no
kidney	Labelled in health	Cre -ve	Agxt2	0.000401165027783055	0.00032372442562964	98.4733287191005	85.4941812361032	0.508698232906906	0.72703348618848	no	7.7440602153415e-05	pos	no
kidney	Labelled in health	Cre -ve	Ahctf1	0.000584608574545542	0.000523812782689376	24.8412636477639	21.0456000505336	0.768538360274918	0.942469608737835	no	6.07957918561657e-05	pos	no
kidney	Labelled in health	Cre -ve	Ahcy	0.000447869062429915	0.000360265931251618	66.2603414279604	65.3851223951018	0.280478225929425	0.515693994907263	no	8.76031311782974e-05	pos	no
kidney	Labelled in health	Cre -ve	Ahcyl1	0.000709241668429453	0.000392355077957246	167.915982773982	151.665948292711	0.0304318728297759	0.16557275907671	no	0.000316886590472207	pos	no
kidney	Labelled in health	Cre -ve	Ahcyl2	0.000616756309002933	0.000511972425727498	171.415591828939	165.19856253177	0.328621017384813	0.558563467400245	no	0.000104783883275435	pos	no
kidney	Labelled in health	Cre -ve	Ahdc1	0.000575224630910802	0.000152958952254728	53.8146400564053	78.3101563627894	0.00208291239094516	0.0478831003969973	yes	0.000422265678656074	pos	yes
kidney	Labelled in health	Cre -ve	Ahi1	0.000115660421003932	0.00015754233950374	7.66205148107152	7.10356853574379	0.628749611229072	0.833348201011047	no	-4.18819184998083e-05	neg	no
kidney	Labelled in health	Cre -ve	Ahnak	0.000525498859831152	0.000370782795188626	98.4333505327345	94.3196981262786	0.0407514249419918	0.188379287657514	no	0.000154716064642526	pos	no
kidney	Labelled in health	Cre -ve	Ahnak2	0	0	1.61434780028218	0.904044707572266	1	1	no	0	zero	no
kidney	Labelled in health	Cre -ve	Ahr	0.000799581596909723	0	6.81453294294117	6.33352180960962	0.0384532053358509	0.18372203843805	no	0.000799581596909723	pos	no
kidney	Labelled in health	Cre -ve	Ahsa1	0.000667162349949583	0.000203716361497672	129.319448173337	143.419790551207	0.000953699274815156	0.0370330047850235	yes	0.000463445988451911	pos	yes
kidney	Labelled in health	Cre -ve	Ahsa2	0.000511576574295786	0.000131561767508028	34.2707727055021	33.7618702393952	0.0315886998581292	0.168967828678885	no	0.000380014806787758	pos	no
kidney	Labelled in health	Cre -ve	Aida	0.00180609452143059	0.00183764033205359	26.6878353292825	26.5471235753572	0.867128339262365	1	no	-3.15458106229999e-05	neg	no
kidney	Labelled in health	Cre -ve	Aif1	0.000200611534236577	0.000503088844277636	7.98988115949098	9.8546663196527	0.557951236336815	0.772471437851135	no	-0.000302477310041059	neg	no
kidney	Labelled in health	Cre -ve	Aif1l	0.000616696846130867	0.000322772276265146	285.650037527094	253.965031765603	0.00499633389436517	0.0702705080665785	no	0.000293924569865721	pos	no
kidney	Labelled in health	Cre -ve	Aifm1	0.000672285118905438	0.000442427842755582	106.827460438185	93.4003419810649	0.0334158224247101	0.174330332500867	no	0.000229857276149856	pos	no
kidney	Labelled in health	Cre -ve	Aifm2	0.000284743267938043	0.000374624230252164	19.2361617152894	17.6872719214333	0.662084257327491	0.861751218933338	no	-8.98809623141207e-05	neg	no
kidney	Labelled in health	Cre -ve	Aifm3	0.000270859846401515	0.000321702067241316	13.465182174907	13.154867620152	0.534943604028741	0.752525756448965	no	-5.0842220839801e-05	neg	no
kidney	Labelled in health	Cre -ve	Aig1	0.000596122738757198	0.000689445314471616	106.148248385985	99.7929273983045	0.694135116053828	0.887083631809723	no	-9.33225757144176e-05	neg	no
kidney	Labelled in health	Cre -ve	Aimp1	0.000548200715120822	0.00050888973390882	35.5793473873427	30.085015051758	0.846984496635313	0.98965262039551	no	3.93109812120017e-05	pos	no
kidney	Labelled in health	Cre -ve	Aimp2	0.000684033273246168	0.000880969223227304	30.2911274115307	29.315665433564	0.740074527751217	0.922167895511129	no	-0.000196935949981136	neg	no
kidney	Labelled in health	Cre -ve	Aip	0.000742721244823075	0.000313672462889733	39.6233136164216	55.7104870532044	0.0170185875172458	0.123999216160939	no	0.000429048781933342	pos	no
kidney	Labelled in health	Cre -ve	Ajuba	0.000410968507845896	0.000296563735054007	28.678061276013	29.7980456863095	0.943001753996441	1	no	0.000114404772791888	pos	no
kidney	Labelled in health	Cre -ve	Ak1	0.000673641249187605	0.000343153568447914	17.4964042731287	22.4905351113001	0.296755039744076	0.528830662878158	no	0.000330487680739691	pos	no
kidney	Labelled in health	Cre -ve	Ak2	0.000505962745893515	0.000315991903648466	286.02948510491	301.747253816602	0.025099663536892	0.151734430205377	no	0.000189970842245049	pos	no
kidney	Labelled in health	Cre -ve	Ak3	0.000657686647988923	0.000558681193366084	328.205855701112	363.04159133335	0.242196212220635	0.484161096965716	no	9.90054546228394e-05	pos	no
kidney	Labelled in health	Cre -ve	Ak4	0.000403838846019758	0.000247702511826461	215.752211846587	188.739076638202	0.0743311700264895	0.261149262353683	no	0.000156136334193298	pos	no
kidney	Labelled in health	Cre -ve	Ak5	0	0.00211581870949621	0.865488975880145	0.668924729151794	0.0233788282363919	0.146601983653721	no	-0.00211581870949621	neg	no
kidney	Labelled in health	Cre -ve	Ak6	0.000436322990511863	0.000188419447124932	25.1271499589747	25.7380511403907	0.26473594652176	0.502424917600929	no	0.000247903543386931	pos	no
kidney	Labelled in health	Cre -ve	Ak6,Taf9	0.00028002145661496	0.000209137330547578	26.3887348582648	21.22024522654	0.779466168230628	0.94987183624177	no	7.0884126067382e-05	pos	no
kidney	Labelled in health	Cre -ve	Ak7	0.00110182586892842	0.000141342756183744	5.29349096593921	5.15241447308559	0.125001831031751	0.342270449127862	no	0.000960483112744676	pos	no
kidney	Labelled in health	Cre -ve	Akap1	0.000867153756699813	0.00039517359671082	60.753489419975	70.5323342781269	0.0258468270636289	0.154108301268977	no	0.000471980159988993	pos	no
kidney	Labelled in health	Cre -ve	Akap10	0.000786114078205895	5.8445353594388e-05	11.0802975786106	10.8864720949325	0.00728712993599288	0.0830259055752688	no	0.000727668724611507	pos	no
kidney	Labelled in health	Cre -ve	Akap11	0.000512773425681055	0.000269062649270094	64.9816051341841	61.1270268826166	0.0623068805504087	0.237375669923025	no	0.000243710776410961	pos	no
kidney	Labelled in health	Cre -ve	Akap12	0.000593310535027403	0.000185208031334543	24.3543077165063	28.4942191642131	0.0352960007593605	0.178286992943222	no	0.00040810250369286	pos	no
kidney	Labelled in health	Cre -ve	Akap13	0.000380233488400251	0.00021014296738596	33.3912044740113	32.9675635573085	0.387921498179209	0.615599479834254	no	0.000170090521014291	pos	no
kidney	Labelled in health	Cre -ve	Akap17b	0	0	2.0123708828435	2.45702333997617	1	1	no	0	zero	no
kidney	Labelled in health	Cre -ve	Akap2,Pakap	0.000657908577070967	0.00018855844006689	138.602515111915	178.021170341905	0.000983844616315918	0.0372276197524927	yes	0.000469350137004077	pos	yes
kidney	Labelled in health	Cre -ve	Akap7	0.00100452054976306	0.00026491353209373	10.8175117918001	6.79964455039298	0.149434458448806	0.381140856392119	no	0.00073960701766933	pos	no
kidney	Labelled in health	Cre -ve	Akap8	0.000443996320180127	0.00017285630310737	42.480641505507	42.6857118632261	0.0481408430447421	0.204721548056488	no	0.000271140017072757	pos	no
kidney	Labelled in health	Cre -ve	Akap8l	0.000279955207166852	0	11.6338390364809	13.7383911047134	0.252132580182658	0.49300899252688	no	0.000279955207166852	pos	no
kidney	Labelled in health	Cre -ve	Akap9	0.000283155988230565	0.000118247004543214	25.5682399762654	22.3238494280536	0.102967746008238	0.308324507437887	no	0.000164908983687351	pos	no
kidney	Labelled in health	Cre -ve	Akip1	0.000694625589168212	0.00069407063947292	30.463987304551	32.6884083827388	0.178298172671512	0.41632080673248	no	5.54949695291641e-07	pos	no
kidney	Labelled in health	Cre -ve	Akirin1	0.000771588664240168	0.000226017306999649	44.2265814384923	40.4275888327433	0.00847876882660173	0.0888502926841137	no	0.000545571357240519	pos	no
kidney	Labelled in health	Cre -ve	Akirin2	0.00045301045456504	9.93826031209547e-05	43.3900236412834	45.3862756254203	0.00446418694892698	0.0664088409221335	no	0.000353627851444085	pos	no
kidney	Labelled in health	Cre -ve	Akna	0.000264815967563433	0	4.19780985873747	5.00797043221657	0.0874616324587407	0.283293162139584	no	0.000264815967563433	pos	no
kidney	Labelled in health	Cre -ve	Akr1a1	0.000972733690154637	0.000731984518314686	1898.16248113603	1754.75627616562	0.000708951496443587	0.0335912422431988	yes	0.000240749171839951	pos	yes
kidney	Labelled in health	Cre -ve	Akr1b10	0.00055729882874854	0.00041965165228335	55.3949870564413	57.0621116500308	0.312479225282954	0.543840569093211	no	0.00013764717646519	pos	no
kidney	Labelled in health	Cre -ve	Akr1b3	0.000866578576828657	0.000636183795635394	290.573014202657	152.776356032425	0.186562866410677	0.424988733742212	no	0.000230394781193263	pos	no
kidney	Labelled in health	Cre -ve	Akr1b7	0	0	6.99864681929528	6.03626729079565	1	1	no	0	zero	no
kidney	Labelled in health	Cre -ve	Akr1b8	0.000287358716975238	0.000285284895294528	7.5490552095257	8.58773883183152	0.690517706736056	0.884582604214439	no	2.07382168071029e-06	pos	no
kidney	Labelled in health	Cre -ve	Akr1c12	0.000931966449207828	0	3.542767889546	2.81717527768378	0.274283942864266	0.510792482523652	no	0.000931966449207828	pos	no
kidney	Labelled in health	Cre -ve	Akr1c13	0.000650586880797168	0.000721800391822636	9.76104148729004	9.51304307508299	0.371783782483537	0.599127428783815	no	-7.12135110254676e-05	neg	no
kidney	Labelled in health	Cre -ve	Akr1c14	0.000641106828340742	0.00053597765222796	87.0100624700983	72.9605508049577	0.248520463008878	0.490449555017816	no	0.000105129176112782	pos	no
kidney	Labelled in health	Cre -ve	Akr1c18	0.000403211853477157	0.000273295607707954	28.6375404794422	37.3711100367309	0.609188803380303	0.818086879635234	no	0.000129916245769203	pos	no
kidney	Labelled in health	Cre -ve	Akr1c19	0.000834498203038648	0.000232195625985666	26.8699667215858	23.2355153930212	0.0640509970195923	0.241055447669949	no	0.000602302577052982	pos	no
kidney	Labelled in health	Cre -ve	Akr1c21	0.000581701964395858	0.000428898719308954	3384.47782420166	2737.44250777081	0.0499646804884045	0.209179928352336	no	0.000152803245086904	pos	no
kidney	Labelled in health	Cre -ve	Akr1d1	0.00034374020148173	0.000384121330914808	16.7430989001041	14.7712305823344	0.503561383336876	0.722029522495436	no	-4.0381129433078e-05	neg	no
kidney	Labelled in health	Cre -ve	Akr1e1	0.00074116200808743	0.000407704266489079	81.6672307624616	71.9834891762356	0.0372145407981015	0.181381405630032	no	0.000333457741598351	pos	no
kidney	Labelled in health	Cre -ve	Akr7a5	0.000508878825197478	0.000396275205330234	425.59047950553	475.203150894395	0.153131166560088	0.385526915781672	no	0.000112603619867244	pos	no
kidney	Labelled in health	Cre -ve	Akt1	0.000416320572363528	0.000212214679480055	68.11064500064	100.627535093072	0.0625638376554052	0.238082215352098	no	0.000204105892883473	pos	no
kidney	Labelled in health	Cre -ve	Akt1s1	0.000506076186460477	0.00018328898670952	13.4948850787822	15.830572416444	0.279092777131357	0.5145676493096	no	0.000322787199750957	pos	no
kidney	Labelled in health	Cre -ve	Akt2	0.000464261808477493	0.000296952657560622	85.5248950803233	86.2067594116515	0.0512420242606355	0.212066493694337	no	0.000167309150916871	pos	no
kidney	Labelled in health	Cre -ve	Akt3	0.000161742929420867	0.000306297343816828	6.28810213880739	6.98091695622033	0.507317838568334	0.725697163773132	no	-0.000144554414395961	neg	no
kidney	Labelled in health	Cre -ve	Aktip	0.000650623386592868	0.000243551458525736	116.352317764017	101.936831280175	0.00247794725482704	0.0514879555180052	no	0.000407071928067132	pos	no
kidney	Labelled in health	Cre -ve	Alad	0.000416102187690783	0.000170796208697772	109.001563324368	103.008109775996	0.0572746194725506	0.227645674949239	no	0.000245305978993011	pos	no
kidney	Labelled in health	Cre -ve	Alas1	0.000541124464136912	0.000295189093005488	292.334567426525	198.271052347925	0.0233014965932516	0.146392751474301	no	0.000245935371131424	pos	no
kidney	Labelled in health	Cre -ve	Alas2	0	0	0.639658447574597	1.51001720416443	1	1	no	0	zero	no
kidney	Labelled in health	Cre -ve	Alb	0.00266696867676039	0.00104980231309372	6.77869518873021	5.21505301676093	0.968904382704476	1	no	0.00161716636366667	pos	no
kidney	Labelled in health	Cre -ve	Alcam	0.00045468699959675	0.000778191459260744	40.2923302994004	41.6176162573822	0.433567341985481	0.658834389949187	no	-0.000323504459663994	neg	no
kidney	Labelled in health	Cre -ve	Aldh16a1	0.000692628676499472	0.00114032977656045	48.585486113138	48.0170969691803	0.453168945189756	0.676369524866018	no	-0.000447701100060978	neg	no
kidney	Labelled in health	Cre -ve	Aldh18a1	0	0.00114234269762035	2.80533668281392	2.97191590125971	0.0286161265090207	0.160723437272204	no	-0.00114234269762035	neg	no
kidney	Labelled in health	Cre -ve	Aldh1a1	0.000653535373996105	0.000207216242192116	12.2118964640445	12.6534866480549	0.417149021794351	0.643652435273281	no	0.000446319131803989	pos	no
kidney	Labelled in health	Cre -ve	Aldh1a2	0.000876990293747175	0.000246582135894014	14.3527885403202	32.7062029405097	0.698363384968015	0.889536364012822	no	0.000630408157853161	pos	no
kidney	Labelled in health	Cre -ve	Aldh1a3	0.000965083614771155	0.000628733102797862	6.22917622386655	3.36879867379499	0.136944770528078	0.360681708258546	no	0.000336350511973293	pos	no
kidney	Labelled in health	Cre -ve	Aldh1a7	0.000906923315787018	0.000611366088258332	28.252861102213	39.1570003914052	0.482902840950609	0.703773163214921	no	0.000295557227528686	pos	no
kidney	Labelled in health	Cre -ve	Aldh1b1	0	0	1.7060121456121	1.62981190203522	1	1	no	0	zero	no
kidney	Labelled in health	Cre -ve	Aldh1l1	0.000664468610217532	0.000455008339542152	231.282466531693	216.127322671234	0.0400644080630356	0.187020075201875	no	0.00020946027067538	pos	no
kidney	Labelled in health	Cre -ve	Aldh1l2	0	0.00446927374301676	1.05378544583827	1.20506474976206	0.180257255504937	0.418625195683893	no	-0.00446927374301676	neg	no
kidney	Labelled in health	Cre -ve	Aldh2	0.000425113255367318	0.000414919150428012	914.245138268816	951.136534367791	0.64652792185662	0.848577874993812	no	1.01941049393063e-05	pos	no
kidney	Labelled in health	Cre -ve	Aldh3a2	0.000717548667818793	0.000516839162329908	197.534302341338	184.484007048503	0.124493283492444	0.341327269412128	no	0.000200709505488885	pos	no
kidney	Labelled in health	Cre -ve	Aldh3b1	0.00051231296307219	0.000254539129219434	12.7535201164825	10.9893714788291	0.337885556893921	0.567538519467039	no	0.000257773833852756	pos	no
kidney	Labelled in health	Cre -ve	Aldh3b2	0	0	1.24136467475678	1.20186355404854	1	1	no	0	zero	no
kidney	Labelled in health	Cre -ve	Aldh3b3	0.000248847880462138	0.000252525252525252	4.62208338435901	4.93114586634092	0.936601123681764	1	no	-3.67737206311366e-06	neg	no
kidney	Labelled in health	Cre -ve	Aldh4a1	0.000621556543468798	0.000401430153762352	311.774221904112	348.679327487204	0.0394943156588465	0.185350525109294	no	0.000220126389706446	pos	no
kidney	Labelled in health	Cre -ve	Aldh5a1	0.000514737254910468	0.000355252075880194	88.1545334977076	81.3200090874701	0.212259011557351	0.453743749638543	no	0.000159485179030274	pos	no
kidney	Labelled in health	Cre -ve	Aldh6a1	0.000683523539012022	0.00048802242173564	497.023859681934	432.543327611854	0.0118739458974922	0.103365415299803	no	0.000195501117276382	pos	no
kidney	Labelled in health	Cre -ve	Aldh7a1	0.000601472230301953	0.000367224863259524	353.306017118807	318.12470532609	0.00614177114535869	0.0764507008271331	no	0.000234247367042429	pos	no
kidney	Labelled in health	Cre -ve	Aldh8a1	0.00052108600791594	0.000229726757559933	351.473918360646	388.474295334469	0.000347207816553971	0.0257157071932338	yes	0.000291359250356007	pos	yes
kidney	Labelled in health	Cre -ve	Aldh9a1	0.00054993865057576	0.000420331806302936	567.547565029225	461.5770122332	0.0251200854871128	0.151734430205377	no	0.000129606844272824	pos	no
kidney	Labelled in health	Cre -ve	Aldoa	0.000719908058713815	0.000529526410838262	1086.83506264089	1101.69534451969	0.0384190297095818	0.183669438873625	no	0.000190381647875553	pos	no
kidney	Labelled in health	Cre -ve	Aldob	0.000702785009626823	0.000528832069844606	8645.31808478681	7828.71485937085	0.0277647466310614	0.158848460945669	no	0.000173952939782217	pos	no
kidney	Labelled in health	Cre -ve	Aldoc	0.00114452304836828	0.000744616263780044	21.7819487740786	21.8672274389044	0.197827800862594	0.439217949606416	no	0.000399906784588236	pos	no
kidney	Labelled in health	Cre -ve	Alg1	0.000430711340582267	0.000646457001058728	53.8993481832662	61.141326844792	0.518916211272738	0.737176325741797	no	-0.00021574566047646	neg	no
kidney	Labelled in health	Cre -ve	Alg11	0.000170860832204887	0.00029781677311772	19.1177750071819	20.308501511837	0.558053921090444	0.772471437851135	no	-0.000126955940912833	neg	no
kidney	Labelled in health	Cre -ve	Alg12	0.000359575999966318	0.000298106206089604	23.015715357553	24.5531191043054	0.87918647323464	1	no	6.14697938767143e-05	pos	no
kidney	Labelled in health	Cre -ve	Alg13	0.000130106687483737	0.000206825232678386	3.97634565613787	4.73343349821314	0.67124157569677	0.868313995393463	no	-7.67185451946493e-05	neg	no
kidney	Labelled in health	Cre -ve	Alg14	0.000924403524149212	0.00129647113886095	23.7771640929205	20.6124774883701	0.991817284909673	1	no	-0.000372067614711738	neg	no
kidney	Labelled in health	Cre -ve	Alg2	0.000368196662130677	0.000355104070570581	28.0666441446236	32.7509901046605	0.818314791752371	0.973397759341773	no	1.30925915600952e-05	pos	no
kidney	Labelled in health	Cre -ve	Alg3	0.000594655494202997	0.000689012276790072	20.0077162931777	28.5694492217628	0.850893824708595	0.992299698038156	no	-9.43567825870753e-05	neg	no
kidney	Labelled in health	Cre -ve	Alg5	0.000657413048678447	0.000313149886295072	70.4998294988502	69.9105056321524	0.0343477823387288	0.175953120372896	no	0.000344263162383374	pos	no
kidney	Labelled in health	Cre -ve	Alg6	0.000346503097633162	0.000199134007932306	9.04003822853843	10.3386418396818	0.853122009453462	0.99402782292981	no	0.000147369089700856	pos	no
kidney	Labelled in health	Cre -ve	Alg8	0.00031187562750524	0.000152716926927222	11.2892895486713	10.6672549213587	0.686078658649889	0.880674793230327	no	0.000159158700578018	pos	no
kidney	Labelled in health	Cre -ve	Alg9	0.00052052954061233	0.000272889269769432	13.7729166122897	14.0941350414389	0.206475987325116	0.448496885194719	no	0.000247640270842898	pos	no
kidney	Labelled in health	Cre -ve	Alkbh1	0.000590206317542573	0.000187836513890136	5.96151499598497	7.39415343065778	0.0887899822487567	0.285512741084305	no	0.000402369803652437	pos	no
kidney	Labelled in health	Cre -ve	Alkbh2	0	0	2.10709083780752	2.67821215137372	1	1	no	0	zero	no
kidney	Labelled in health	Cre -ve	Alkbh3	0.000591124258640503	0.000748111103964398	25.2240932768664	24.5997698828133	0.283494517034035	0.517710897441881	no	-0.000156986845323895	neg	no
kidney	Labelled in health	Cre -ve	Alkbh4	0.000127468997020943	8.1466395112016e-05	9.19087187871032	11.4772353534731	0.670529466398353	0.867655879040092	no	4.60026019089273e-05	pos	no
kidney	Labelled in health	Cre -ve	Alkbh5	0.000555316711798108	0.000420629727030688	115.688813851717	110.934535460693	0.586624607690229	0.798003590013906	no	0.00013468698476742	pos	no
kidney	Labelled in health	Cre -ve	Alkbh6	0.00121484425265418	0	18.7680687149836	18.5634475497591	0.00356895861902093	0.0613354320603094	no	0.00121484425265418	pos	no
kidney	Labelled in health	Cre -ve	Alkbh7	0.000619897341098017	0.000133686599124854	18.2446469647766	21.3393352682108	0.0853995878584957	0.280087936638095	no	0.000486210741973163	pos	no
kidney	Labelled in health	Cre -ve	Alkbh8	0.000473100309948885	6.6078022069572e-05	20.4086336579137	18.5259475234455	0.383035420807824	0.610426197434965	no	0.000407022287879313	pos	no
kidney	Labelled in health	Cre -ve	Alox12	0.00013430029546065	0.000271186440677966	4.20430528841383	4.02456321322108	0.5794161838802	0.792568979470103	no	-0.000136886145217316	neg	no
kidney	Labelled in health	Cre -ve	Alox5ap	0.000109003706126007	0.00030869780779332	6.61811433383361	6.90439640534813	0.278103881875239	0.513526355565826	no	-0.000199694101667313	neg	no
kidney	Labelled in health	Cre -ve	Alpk3	0	0	0.31953468968767	0.568633077417734	1	1	no	0	zero	no
kidney	Labelled in health	Cre -ve	Alpl	0.000988115432975045	0.00073231847400952	278.626887414005	196.861986421306	0.0910136572510078	0.288552939996709	no	0.000255796958965525	pos	no
kidney	Labelled in health	Cre -ve	Als2	0.000527675541881948	0.000213290816054334	35.5414477720719	34.0166326910825	0.00947872489805686	0.0937246747715066	no	0.000314384725827614	pos	no
kidney	Labelled in health	Cre -ve	Als2cl	0.00025115913905558	0.000204182342254896	19.2581567816401	26.6318686139966	0.769435944362942	0.943222949191903	no	4.6976796800684e-05	pos	no
kidney	Labelled in health	Cre -ve	Als2cr12	0.000609757251581442	0	4.07250587090253	3.02918597503549	0.123386623461798	0.33926227041447	no	0.000609757251581442	pos	no
kidney	Labelled in health	Cre -ve	Alx1	0.000178635226866737	0	2.1662643178927	2.88378045371701	0.251125129437538	0.492612060371257	no	0.000178635226866737	pos	no
kidney	Labelled in health	Cre -ve	Alyref	0.000694030950087467	0.00018573332824565	26.4868767490361	25.9634193934175	0.0523956305084225	0.215255213677261	no	0.000508297621841817	pos	no
kidney	Labelled in health	Cre -ve	Alyref2	0.00121591976991001	0	3.37371078661227	4.54256975306624	0.0870715934295747	0.28298330023575	no	0.00121591976991001	pos	no
kidney	Labelled in health	Cre -ve	Amacr	0.000553862021608288	0.000229838067844604	244.520564056403	283.133356534329	5.52383942539316e-05	0.0141712269430893	yes	0.000324023953763684	pos	yes
kidney	Labelled in health	Cre -ve	Ambp	0.00056689342403628	0.00255164839326629	1.95622570363089	2.76529605513949	0.259997710824437	0.498881103355666	no	-0.00198475496923001	neg	no
kidney	Labelled in health	Cre -ve	Ambra1	0.00024308446118702	8.7802114803624e-05	15.4073526428286	15.6659067431668	0.324075619956971	0.554755094052904	no	0.000155282346383396	pos	no
kidney	Labelled in health	Cre -ve	Amd1	0.000284260912635973	0	10.4379387634398	8.05509032692084	0.111650783142389	0.321389376873749	no	0.000284260912635973	pos	no
kidney	Labelled in health	Cre -ve	Amdhd1	0	0	0.693394199478238	0.82993456586884	1	1	no	0	zero	no
kidney	Labelled in health	Cre -ve	Amdhd2	0.0008275750903542	0.000478451507784062	63.5439032312432	56.569001063726	0.404606032418691	0.631912259121077	no	0.000349123582570138	pos	no
kidney	Labelled in health	Cre -ve	Amer1	0.000578686723891157	0.000196367206676484	6.2786246163132	7.55864530408274	0.0543279446481246	0.220477773762019	no	0.000382319517214673	pos	no
kidney	Labelled in health	Cre -ve	Amfr	0.00057754638461975	0.000552694906048056	157.975121318418	138.99417831658	0.423101235207347	0.648703275207398	no	2.4851478571694e-05	pos	no
kidney	Labelled in health	Cre -ve	Amigo1	0.000243456187908248	0.000342250967220856	7.06666055024191	7.06031514046254	0.696165722595867	0.888168980522802	no	-9.87947793126077e-05	neg	no
kidney	Labelled in health	Cre -ve	Amigo2	0.00014052838673412	0	3.6236266803082	3.83302370767263	0.279391353852055	0.514791027143306	no	0.00014052838673412	pos	no
kidney	Labelled in health	Cre -ve	Amigo3	0	0	0.600041667449339	0.729035327707884	1	1	no	0	zero	no
kidney	Labelled in health	Cre -ve	Ammecr1	0.00060049137531423	0.000134952766531712	10.6379515122094	10.3187056051797	0.0257921997671928	0.15404767206244	no	0.000465538608782518	pos	no
kidney	Labelled in health	Cre -ve	Ammecr1l	0.0003267722408557	0.00020165660028151	108.905481672013	110.214417040418	0.262980201015002	0.501307184387978	no	0.00012511564057419	pos	no
kidney	Labelled in health	Cre -ve	Amn	0.000638091582076758	0.000369722620054464	201.893091968537	229.533875974854	0.0303367011380202	0.165284232542077	no	0.000268368962022294	pos	no
kidney	Labelled in health	Cre -ve	Amn1	0.00122189089188615	0.00029182004075715	12.3761553161995	11.4782180731351	0.06207304388276	0.236959263821863	no	0.000930070851129	pos	no
kidney	Labelled in health	Cre -ve	Amot	0.000480742668204734	0.000357928246218048	54.4427054353743	52.0547568786139	0.575599076192696	0.788319187229873	no	0.000122814421986686	pos	no
kidney	Labelled in health	Cre -ve	Amotl1	0.000349637222557183	0.000214436064236622	46.4418849055407	48.2519325835003	0.0579047858817716	0.228912884701679	no	0.000135201158320561	pos	no
kidney	Labelled in health	Cre -ve	Amotl2	0.000391775641341382	0.000213578899928594	69.0955333620073	80.5941514837667	0.0824105927183491	0.274750108739848	no	0.000178196741412788	pos	no
kidney	Labelled in health	Cre -ve	Ampd2	0.000570308025662883	0.000138449677738182	25.4864039401012	25.453638017732	0.000585113107783267	0.0312128522056194	yes	0.000431858347924701	pos	yes
kidney	Labelled in health	Cre -ve	Ampd3	0.000208941432889175	0.000335014649948916	16.6241600824555	14.4131092683655	0.631778821191698	0.835699882754218	no	-0.000126073217059741	neg	no
kidney	Labelled in health	Cre -ve	Amph	0	0	0.250672350495701	0.516605508373575	1	1	no	0	zero	no
kidney	Labelled in health	Cre -ve	Amt	0.000739947804822612	0.00036094541400286	75.0430297121504	85.858699605843	0.0114030812619457	0.10104966023144	no	0.000379002390819752	pos	no
kidney	Labelled in health	Cre -ve	Amy1	0.00282485875706214	0	2.84437115684899	2.08431302611881	0.308088047310862	0.539769053350827	no	0.00282485875706214	pos	no
kidney	Labelled in health	Cre -ve	Amz1	0.000667831012981292	0.000277318705108098	5.3592099481422	4.945308656367	0.763392139892268	0.938145406092002	no	0.000390512307873194	pos	no
kidney	Labelled in health	Cre -ve	Amz2	0.000502599108748117	0.000462980430366426	41.6492545612734	40.5187905562414	0.979070308605431	1	no	3.96186783816907e-05	pos	no
kidney	Labelled in health	Cre -ve	Anapc1	0.000906450182690387	0.000277326861134888	31.6406280435105	29.1769146140221	0.00929430449267649	0.0929360672206893	no	0.000629123321555499	pos	no
kidney	Labelled in health	Cre -ve	Anapc10	0.000359332133032617	0	4.68843056452804	5.3393177103067	0.0353626367148406	0.178299278933789	no	0.000359332133032617	pos	no
kidney	Labelled in health	Cre -ve	Anapc11	0.000746296524403152	0.000512009092688734	114.429454566999	115.491805608827	0.0770147562918926	0.266708148479386	no	0.000234287431714418	pos	no
kidney	Labelled in health	Cre -ve	Anapc13	0.000573593617996358	0.000472298442062256	191.799461580414	192.554894612975	0.373410768036792	0.600860437424384	no	0.000101295175934102	pos	no
kidney	Labelled in health	Cre -ve	Anapc15	0.000498943377032702	0.00038705471118134	13.1892801726006	17.2317076545971	0.783300055543604	0.952125401682579	no	0.000111888665851362	pos	no
kidney	Labelled in health	Cre -ve	Anapc16	0.000541649028375625	0.000399705203760096	103.15525829736	105.963415710663	0.186465544122472	0.424988733742212	no	0.000141943824615529	pos	no
kidney	Labelled in health	Cre -ve	Anapc2	0.000536508854986955	0.00026411005187023	49.2626391146223	57.6338908030657	0.128158858046705	0.347364230835179	no	0.000272398803116725	pos	no
kidney	Labelled in health	Cre -ve	Anapc4	0.000364239684342555	0.00019413978862885	47.9372762167534	44.2631552943623	0.125509817926264	0.342835370172254	no	0.000170099895713705	pos	no
kidney	Labelled in health	Cre -ve	Anapc5	0.00075619187457999	0.000300762140523534	171.25829958486	168.463239995373	0.0156128624242715	0.119611411965042	no	0.000455429734056456	pos	no
kidney	Labelled in health	Cre -ve	Anapc7	0.000567813559374863	0.000141294157303676	40.9342310595376	42.0003322515218	0.0149507953000071	0.116723119930126	no	0.000426519402071187	pos	no
kidney	Labelled in health	Cre -ve	Ang	0.00159470729578587	0.00072463768115942	1.88330921189006	1.25897476612465	0.928590412411173	1	no	0.00087006961462645	pos	no
kidney	Labelled in health	Cre -ve	Angel1	0	0.00030721966205837	2.59798733670666	2.91089678310217	0.167232526576843	0.403362915877757	no	-0.00030721966205837	neg	no
kidney	Labelled in health	Cre -ve	Angel2	0.000516882779147366	0.00028344682451044	59.1392730202121	51.5078514264886	0.759701225307493	0.935313679544368	no	0.000233435954636926	pos	no
kidney	Labelled in health	Cre -ve	Angpt1	0.00030121743248325	0.000490064869953136	7.6777764238041	6.40599502582449	0.881444502586631	1	no	-0.000188847437469886	neg	no
kidney	Labelled in health	Cre -ve	Angpt2	0.00104214138303716	0.0012103831683205	13.7128024324704	13.4091117487211	0.79973330908605	0.962208486333975	no	-0.00016824178528334	neg	no
kidney	Labelled in health	Cre -ve	Angptl1	0	0	0.531383189131923	0.217328185117062	1	1	no	0	zero	no
kidney	Labelled in health	Cre -ve	Angptl2	0.000378608671274352	6.46626541655424e-05	27.8898896974246	27.8841152527885	0.188455082760373	0.427008951831011	no	0.000313946017108809	pos	no
kidney	Labelled in health	Cre -ve	Angptl3	0.00118619597289095	0.00136287783146866	6.19055327489947	4.08208951299092	0.577335944820963	0.790454096327138	no	-0.00017668185857771	neg	no
kidney	Labelled in health	Cre -ve	Angptl4	0.000346813122582225	0.000280287047051481	68.6112194348706	91.746576625021	0.603758031711054	0.813747543448646	no	6.65260755307434e-05	pos	no
kidney	Labelled in health	Cre -ve	Angptl6	0	0	2.81654150170289	3.9652341242821	1	1	no	0	zero	no
kidney	Labelled in health	Cre -ve	Angptl7	0.000945474195565932	0.000140350877192982	5.15099072146701	5.91300324939656	0.0271330501144168	0.157528765866801	no	0.00080512331837295	pos	no
kidney	Labelled in health	Cre -ve	Angptl8	0.0030914654594232	0	1.87606254549818	1.74563144809858	0.172295015460626	0.409248866359905	no	0.0030914654594232	pos	no
kidney	Labelled in health	Cre -ve	Ank	0.000691251447391022	6.1068702290076e-05	8.91745479761292	7.92934259231084	0.0267420283651368	0.156906200790862	no	0.000630182745100946	pos	no
kidney	Labelled in health	Cre -ve	Ank1	0	0	0.093735089176562	0.218736525859339	1	1	no	0	zero	no
kidney	Labelled in health	Cre -ve	Ank2	0.00038758300526131	0.00095586010413392	7.13549080426815	6.18595968034811	0.0666845341591991	0.246248742245806	no	-0.00056827709887261	neg	no
kidney	Labelled in health	Cre -ve	Ank3	0.000588456226433057	0.000252214526125554	588.559421920578	528.270099775312	0.00307944400578952	0.0577841879589423	no	0.000336241700307503	pos	no
kidney	Labelled in health	Cre -ve	Ankfy1	0.000751213180719773	0.000243184552754292	42.5981212418404	41.0278381218634	0.112377620873067	0.322368626407147	no	0.000508028627965481	pos	no
kidney	Labelled in health	Cre -ve	Ankhd1	0.000285203392443463	0.000326647516739127	72.495997381249	69.5145997997802	0.496652536374714	0.715654734587911	no	-4.14441242956641e-05	neg	no
kidney	Labelled in health	Cre -ve	Ankhd1,Eif4ebp3	0.00078909983827448	0.000409807961622154	42.7560055468744	48.5934635475037	0.155200383819605	0.388221035954484	no	0.000379291876652326	pos	no
kidney	Labelled in health	Cre -ve	Ankib1	0.0004361721867945	0.00015870424497231	64.736431284846	60.5110154864017	0.0306180245939519	0.16617826795715	no	0.00027746794182219	pos	no
kidney	Labelled in health	Cre -ve	Ankle2	0.000812212296679693	4.46904772268e-05	27.4347505241312	25.8907691410346	0.000321788449393266	0.0257157071932338	yes	0.000767521819452893	pos	yes
kidney	Labelled in health	Cre -ve	Ankmy2	0.000163854466859097	0.000170415854147429	31.2278391037376	35.6469880172815	0.786246513534528	0.953668661281381	no	-6.56138728833184e-06	neg	no
kidney	Labelled in health	Cre -ve	Ankra2	0.000226822885753842	0.000352951513244946	20.8306936253137	19.9301148383845	0.336720711223287	0.566761424590289	no	-0.000126128627491104	neg	no
kidney	Labelled in health	Cre -ve	Ankrd1	0.000346387646989002	0.000388408070140492	8.00088768152745	11.3112905896579	0.796768970812917	0.96081176299296	no	-4.20204231514903e-05	neg	no
kidney	Labelled in health	Cre -ve	Ankrd10	0.000570782967065383	0.000151511072302331	37.456945548846	37.9403879851207	0.125066056445579	0.342325278626935	no	0.000419271894763052	pos	no
kidney	Labelled in health	Cre -ve	Ankrd11	0.000397575924009404	0.000173214979843895	157.657408416621	162.121408751594	0.176195996273675	0.413379333163481	no	0.000224360944165509	pos	no
kidney	Labelled in health	Cre -ve	Ankrd12	0.000717691164648878	0.000340425531914892	9.19071232473224	8.07420498496789	0.357071702282394	0.586055206740506	no	0.000377265632733986	pos	no
kidney	Labelled in health	Cre -ve	Ankrd13a	0.00073098484153271	0.000410203643707558	53.6884873032433	61.5352237102057	0.405875992214779	0.632856747870363	no	0.000320781197825152	pos	no
kidney	Labelled in health	Cre -ve	Ankrd13b	0.000802530906614675	7.2621641249092e-05	8.9047790704053	10.6949133287782	0.0129683902103305	0.108213459832669	no	0.000729909265365583	pos	no
kidney	Labelled in health	Cre -ve	Ankrd13c	0.000542126204759372	0.000389129730711364	297.76213972835	258.76698205414	0.0348754395096628	0.177157123886041	no	0.000152996474048008	pos	no
kidney	Labelled in health	Cre -ve	Ankrd13d	0	0	0.939350363593939	0.842448374931586	1	1	no	0	zero	no
kidney	Labelled in health	Cre -ve	Ankrd16	0.000115629189431867	0.00025920978687433	22.5315732497568	22.239529919705	0.136554553538676	0.360295185931383	no	-0.000143580597442463	neg	no
kidney	Labelled in health	Cre -ve	Ankrd17	0.000497435536821739	0.000126627348046293	63.2480306438913	51.9681603136489	0.020731303960518	0.13690322291982	no	0.000370808188775447	pos	no
kidney	Labelled in health	Cre -ve	Ankrd23,Gm42417	0.00154402805317771	0	4.75604513207309	5.02179208261058	0.029312274805785	0.162535465503019	no	0.00154402805317771	pos	no
kidney	Labelled in health	Cre -ve	Ankrd24	0.00064781615164626	0.000526923208512002	16.2407017606805	16.3288345926003	0.803587186264835	0.96431910387074	no	0.000120892943134258	pos	no
kidney	Labelled in health	Cre -ve	Ankrd26	0.000190912562046582	0.000114678899082568	2.89510926590097	4.30003279914641	0.692539157795427	0.88589406863977	no	7.62336629640137e-05	pos	no
kidney	Labelled in health	Cre -ve	Ankrd27	0.00054174015905137	0.00039965554901456	17.4267671408403	16.8669435988544	0.18341499434186	0.421772152907326	no	0.00014208461003681	pos	no
kidney	Labelled in health	Cre -ve	Ankrd28	0.000458815694774577	0.000139012665020568	26.8397478813725	26.4050834107388	0.0793478723513065	0.269823213217598	no	0.000319803029754009	pos	no
kidney	Labelled in health	Cre -ve	Ankrd29	0.000511578732586078	0.000324345437302754	24.0386045521567	18.4919925052773	0.484977996186582	0.705180344112381	no	0.000187233295283324	pos	no
kidney	Labelled in health	Cre -ve	Ankrd33b	0.000409658360686345	0.000337289907998392	50.806196270156	46.2697069484476	0.498079433517798	0.71710301319031	no	7.23684526879534e-05	pos	no
kidney	Labelled in health	Cre -ve	Ankrd35	0	0	0.620281020150374	0.397791907468269	1	1	no	0	zero	no
kidney	Labelled in health	Cre -ve	Ankrd37	0.000612745098039215	0	1.61670727537918	1.45237145683012	0.235793329857119	0.477792691368776	no	0.000612745098039215	pos	no
kidney	Labelled in health	Cre -ve	Ankrd39,Gm42417	0.000323604934168108	0.00010712372790573	8.80873521207458	9.44589305954547	0.359535903309343	0.588418328046681	no	0.000216481206262378	pos	no
kidney	Labelled in health	Cre -ve	Ankrd40	0.000442111013255453	0.000278143177572226	62.397352007163	73.9148938152671	0.104171565027063	0.310671982668036	no	0.000163967835683228	pos	no
kidney	Labelled in health	Cre -ve	Ankrd42	0	0.000177935943060498	3.78686706740256	4.40112587670171	0.199217421939223	0.440613889539772	no	-0.000177935943060498	neg	no
kidney	Labelled in health	Cre -ve	Ankrd44	0.000413773000716543	7.9649542015132e-05	15.1958370345014	13.4098878968636	0.0786511551894575	0.269023475625097	no	0.000334123458701411	pos	no
kidney	Labelled in health	Cre -ve	Ankrd45	0	0	2.83037600251475	3.0471194413892	1	1	no	0	zero	no
kidney	Labelled in health	Cre -ve	Ankrd46	0.000533448770931312	0.000148939549928544	44.6546224341075	44.2815718685881	0.0144054971587293	0.114615780559806	no	0.000384509221002768	pos	no
kidney	Labelled in health	Cre -ve	Ankrd49	0.000124577312592737	0.000400935319604184	14.733870888569	15.7810890209423	0.0813093449737063	0.273262690701872	no	-0.000276358007011447	neg	no
kidney	Labelled in health	Cre -ve	Ankrd50	0.000327792771841897	3.6516341062624e-05	14.1540318285061	16.8571394218994	0.0237294355872243	0.147826170526773	no	0.000291276430779273	pos	no
kidney	Labelled in health	Cre -ve	Ankrd52	0	0	1.00480267694039	1.54671231774511	1	1	no	0	zero	no
kidney	Labelled in health	Cre -ve	Ankrd54	0.000131719994532087	0.000542818852071962	17.1229485496289	16.9948453363839	0.247111556086523	0.488755392859579	no	-0.000411098857539875	neg	no
kidney	Labelled in health	Cre -ve	Ankrd6	0.000633582668525735	0.000314300680984808	5.75444588925642	4.83555592274577	0.217932838427721	0.460372319590614	no	0.000319281987540927	pos	no
kidney	Labelled in health	Cre -ve	Ankrd9	0.00153782908342738	0.000119760479041916	11.0251565930321	9.24277903017244	0.091721402438339	0.28955614104675	no	0.00141806860438546	pos	no
kidney	Labelled in health	Cre -ve	Anks1	0.00029025273459037	0.000109284316025388	25.0924587498143	23.6013719909519	0.0896929107570931	0.286749745720751	no	0.000180968418564982	pos	no
kidney	Labelled in health	Cre -ve	Anks3	0.000431994508577438	0.00028841671469012	19.9423363136641	19.9228721510516	0.492757281391111	0.712375709982453	no	0.000143577793887318	pos	no
kidney	Labelled in health	Cre -ve	Anks4b	0.00049470361574755	0.000226374639829879	69.6170221086525	66.7847641550297	0.0277588779590923	0.158848460945669	no	0.000268328975917671	pos	no
kidney	Labelled in health	Cre -ve	Anks6	0.000197851775926215	0.000214056368176952	7.99012294700991	8.68083245232802	0.63640788076569	0.840071017236693	no	-1.62045922507369e-05	neg	no
kidney	Labelled in health	Cre -ve	Ankzf1	0.000180602399498163	0	9.68476942790804	11.1752394627244	0.0591761715757628	0.231201944622348	no	0.000180602399498163	pos	no
kidney	Labelled in health	Cre -ve	Ano1	0.00013540517761809	0.000111919418019026	5.31864012798817	6.11311101843349	0.680490008797014	0.875610706904399	no	2.3485759599064e-05	pos	no
kidney	Labelled in health	Cre -ve	Ano10	0.000537635061998627	0.000212448992323574	22.6315496355528	22.6248557721615	0.13336085820458	0.354844281280022	no	0.000325186069675053	pos	no
kidney	Labelled in health	Cre -ve	Ano5	0.000253678335870117	0	1.49033915493515	1.10123656055677	0.344416827921304	0.573482651716945	no	0.000253678335870117	pos	no
kidney	Labelled in health	Cre -ve	Ano6	0.00044465528454346	0.000260294304761271	40.2770764811348	48.3477311464527	0.165896531505717	0.401084752790824	no	0.000184360979782189	pos	no
kidney	Labelled in health	Cre -ve	Ano8	0.00208525154371342	0.000292112950340798	4.30058379202498	6.5445198272375	0.0795483824951022	0.270144035301445	no	0.00179313859337262	pos	no
kidney	Labelled in health	Cre -ve	Ano9	0	0.000636942675159234	2.87801388568929	4.15243049911213	0.195851650798019	0.436285020401206	no	-0.000636942675159234	neg	no
kidney	Labelled in health	Cre -ve	Anp32a	0.000396019730779587	0.000159066229819687	54.2825885335347	62.7536582417225	0.00415235687840561	0.0646694400307183	no	0.0002369535009599	pos	no
kidney	Labelled in health	Cre -ve	Anp32b	0.000496281427130188	0.000405802844180046	145.72452277331	156.087347659651	0.496524382004397	0.715637727942492	no	9.04785829501423e-05	pos	no
kidney	Labelled in health	Cre -ve	Anp32e	0.000789418318918983	0.000293165890442842	62.931933844816	59.7625624694058	0.0038841900624846	0.0634838240352462	no	0.000496252428476141	pos	no
kidney	Labelled in health	Cre -ve	Anpep	0.000683873253483717	0.000298431166915768	90.6848081952548	104.315303051422	0.0148016852805731	0.116096074800499	no	0.000385442086567949	pos	no
kidney	Labelled in health	Cre -ve	Antxr1	0.000101812258195887	0	5.10713180812753	5.74946328978313	0.279229265862703	0.514748040418733	no	0.000101812258195887	pos	no
kidney	Labelled in health	Cre -ve	Antxr2	0.000350753903070607	5.5355660116246e-05	10.4036332402531	11.7891458053033	0.262891171587992	0.501307184387978	no	0.000295398242954361	pos	no
kidney	Labelled in health	Cre -ve	Anxa1	0.000166527206450222	0.000173568068082898	12.5410896117758	14.1179513238911	0.850289393391968	0.992033678016102	no	-7.04086163267633e-06	neg	no
kidney	Labelled in health	Cre -ve	Anxa11	0.00042665934024186	0.000316301949931554	89.6036083449803	87.7045270685193	0.212460559496698	0.453923996139963	no	0.000110357390310306	pos	no
kidney	Labelled in health	Cre -ve	Anxa2	0.000381708607072372	0.0004062595146419	80.5398788171412	114.399722580668	0.940427258439991	1	no	-2.45509075695283e-05	neg	no
kidney	Labelled in health	Cre -ve	Anxa3	0.000329672316112188	0.000245977845472026	17.5538539613845	24.6680297741254	0.738517157955966	0.920994800916381	no	8.36944706401624e-05	pos	no
kidney	Labelled in health	Cre -ve	Anxa4	0.000512498851468213	0.000620436670869676	62.3206280714832	67.3150702117798	0.563482004669006	0.777416503310665	no	-0.000107937819401463	neg	no
kidney	Labelled in health	Cre -ve	Anxa5	0.000695456597035578	0.000683145130892072	190.688063209268	222.243152795682	0.823839364890973	0.976783515705182	no	1.23114661435063e-05	pos	no
kidney	Labelled in health	Cre -ve	Anxa6	0.000561638771635522	0.000283771967214491	74.2204708430127	119.093235698069	0.02657764107353	0.156300885820495	no	0.000277866804421031	pos	no
kidney	Labelled in health	Cre -ve	Anxa7	0.000589015711056403	0.000535746396352224	117.581884161314	103.72840443571	0.603688002818686	0.813747543448646	no	5.32693147041794e-05	pos	no
kidney	Labelled in health	Cre -ve	Anxa8	0	0.00383141762452107	0.85792701325491	0.53350671236466	0.129604374233123	0.349302284873742	no	-0.00383141762452107	neg	no
kidney	Labelled in health	Cre -ve	Anxa9	0.00067577365266904	0	4.66804021900218	4.88795711280046	0.0257288312919361	0.153756569070172	no	0.00067577365266904	pos	no
kidney	Labelled in health	Cre -ve	Aoah	0.000811410828636742	0.000582528461572498	42.1105561773016	42.5451675123469	0.367131472117548	0.59574095082663	no	0.000228882367064244	pos	no
kidney	Labelled in health	Cre -ve	Aoc1	0.000807723695729348	0.000298058805001904	6.86351343831575	5.93284228134463	0.345165332342919	0.574462069767577	no	0.000509664890727444	pos	no
kidney	Labelled in health	Cre -ve	Aoc2	0.00151243910642406	0.000418410041841004	1.7153932127254	1.72468497257912	0.601270211804795	0.811626426576271	no	0.00109402906458306	pos	no
kidney	Labelled in health	Cre -ve	Aoc3	0.00117562978955823	0	3.15622092802589	3.01128530455332	0.036865697460895	0.180991917137068	no	0.00117562978955823	pos	no
kidney	Labelled in health	Cre -ve	Aox1	0	0	0.815416876626375	0.47688565454497	1	1	no	0	zero	no
kidney	Labelled in health	Cre -ve	Ap1ar	0.00070685810576459	0.00031099615798259	51.5658238794097	54.5815873730769	0.0759433488123948	0.264372572616907	no	0.000395861947782	pos	no
kidney	Labelled in health	Cre -ve	Ap1b1	0.000626367841096242	0.0004207119733184	85.4932166080412	82.8386669267523	0.166543042300798	0.402209751659897	no	0.000205655867777842	pos	no
kidney	Labelled in health	Cre -ve	Ap1g1	0.00055368745450588	0.000189662091079902	166.778736634444	144.029186207133	0.00148364344082392	0.0427971845172421	yes	0.000364025363425978	pos	yes
kidney	Labelled in health	Cre -ve	Ap1g2	0.00043402896166001	0.000353570295013756	14.3700791897814	13.146410925641	0.958585805848612	1	no	8.04586666462539e-05	pos	no
kidney	Labelled in health	Cre -ve	Ap1m1	0.000247915544226805	0.000187065376240894	42.6752101863741	49.5001409155704	0.450019662384904	0.673432604944325	no	6.0850167985911e-05	pos	no
kidney	Labelled in health	Cre -ve	Ap1m2	0.00089612109793095	0.000183115416968818	17.0412300833384	18.8557530066334	0.296605077127191	0.528704901265666	no	0.000713005680962132	pos	no
kidney	Labelled in health	Cre -ve	Ap1s1	0.000445089660638715	0.000338728048491323	52.2311202405821	54.8460004020474	0.350156075311836	0.579506663663314	no	0.000106361612147392	pos	no
kidney	Labelled in health	Cre -ve	Ap1s2	0.000670097624861748	0.000279649647728048	9.5293973519899	9.45516140959658	0.279826854171255	0.515207889232368	no	0.0003904479771337	pos	no
kidney	Labelled in health	Cre -ve	Ap1s3	0.000185538432705042	0.000328071664600152	13.8569793671176	13.6131479871569	0.993827619784448	1	no	-0.00014253323189511	neg	no
kidney	Labelled in health	Cre -ve	Ap2a1	0.000650108938862428	0.00022502130984737	10.7950464603911	20.0006283776657	0.0615634021580914	0.235757030863605	no	0.000425087629015058	pos	no
kidney	Labelled in health	Cre -ve	Ap2a2	0.000630076605639738	0.000391447818914172	117.753553227619	119.111160509571	0.212774057724041	0.454302288365902	no	0.000238628786725566	pos	no
kidney	Labelled in health	Cre -ve	Ap2b1	0.000258797532854025	0.000254048904414098	11.1966450807274	12.0764737152312	0.702438545714794	0.892386397403219	no	4.74862843992705e-06	pos	no
kidney	Labelled in health	Cre -ve	Ap2m1	0.000571943897051052	0.000399789924987843	173.852952525065	181.497801926472	0.140609839495317	0.366647545777605	no	0.000172153972063209	pos	no
kidney	Labelled in health	Cre -ve	Ap2s1	0.000502816909059395	0.000245622027219274	77.3594645463831	82.0757949496952	0.0360163283385036	0.179596210086309	no	0.000257194881840121	pos	no
kidney	Labelled in health	Cre -ve	Ap3b1	0.000524656227807352	0.000409511283288299	60.6050287242469	59.8167866973448	0.373431168648148	0.600860437424384	no	0.000115144944519053	pos	no
kidney	Labelled in health	Cre -ve	Ap3d1	0.000359938817728878	0.00033031125723999	93.0631589224625	94.4908780434393	0.759217339204154	0.934912697934553	no	2.96275604888875e-05	pos	no
kidney	Labelled in health	Cre -ve	Ap3m1	0.000563656426940615	0.000195296134785797	37.7320897744975	33.5104285182875	0.0361585371919098	0.179901216607787	no	0.000368360292154818	pos	no
kidney	Labelled in health	Cre -ve	Ap3m2	0.000418502284219383	0	6.61903832392341	5.16928751002939	0.109391919793427	0.317862049575097	no	0.000418502284219383	pos	no
kidney	Labelled in health	Cre -ve	Ap3s1	0.000689922335093842	0.000227543844288366	35.8445147666821	34.3059590818702	0.00396382374947126	0.0636074319508528	no	0.000462378490805476	pos	no
kidney	Labelled in health	Cre -ve	Ap3s2	0.000491326142939492	0.000338863500056284	35.7878182382485	39.3614625465782	0.200106952281401	0.441486263138409	no	0.000152462642883208	pos	no
kidney	Labelled in health	Cre -ve	Ap4b1,Gm43064	0.000891287412523078	0.000123720390699492	15.5682078484085	15.6007654140609	0.0478138964069666	0.204094345765397	no	0.000767567021823586	pos	no
kidney	Labelled in health	Cre -ve	Ap4e1	0.000300695451936817	0.00032420850783286	22.4678238454311	19.6059435597136	0.95349712910714	1	no	-2.35130558960433e-05	neg	no
kidney	Labelled in health	Cre -ve	Ap4m1	0.000839729588216225	9.9775505113494e-05	15.594395295398	14.936666284028	0.224904189148458	0.468579878821712	no	0.000739954083102731	pos	no
kidney	Labelled in health	Cre -ve	Ap4s1	0.00207557547672819	0.00160951901131036	24.2414546819075	21.8716163575258	0.467030582889476	0.688646283149564	no	0.00046605646541783	pos	no
kidney	Labelled in health	Cre -ve	Ap5b1	0	0	2.23994252149042	1.86265768266714	1	1	no	0	zero	no
kidney	Labelled in health	Cre -ve	Ap5m1	0.000503439178618377	7.8862483507336e-05	23.2961969026729	22.7378072152361	0.00485672596000675	0.0690064490886323	no	0.000424576695111041	pos	no
kidney	Labelled in health	Cre -ve	Ap5s1	0.0008479368331586	0.000331058202027124	14.9336234498622	17.604992032056	0.220933320798019	0.464647228755536	no	0.000516878631131476	pos	no
kidney	Labelled in health	Cre -ve	Ap5z1	0.000623030496663617	0	16.4570248843621	15.4250226210834	0.00318431835995649	0.0584534762653397	no	0.000623030496663617	pos	no
kidney	Labelled in health	Cre -ve	Apaf1	0.000363301348908355	0	1.90431346355806	2.02605562342928	0.132313928021404	0.353234958371835	no	0.000363301348908355	pos	no
kidney	Labelled in health	Cre -ve	Apba1	6.40779187491983e-05	0	2.96222987672874	2.74728835949396	0.315085039836946	0.546661302912345	no	6.40779187491983e-05	pos	no
kidney	Labelled in health	Cre -ve	Apba3	0.00041111055302853	9.2202890322234e-05	29.6692364311756	30.4443267870639	0.00721723544202177	0.0825827825191478	no	0.000318907662706296	pos	no
kidney	Labelled in health	Cre -ve	Apbb1	0.000252461344328098	0.000257400257400256	6.61555815258539	6.60114714289081	0.817889085000614	0.973351193869768	no	-4.93891307215772e-06	neg	no
kidney	Labelled in health	Cre -ve	Apbb1ip	0.00230515462547397	0	2.49979789180071	3.5048413747589	0.0264095349116917	0.155847849131069	no	0.00230515462547397	pos	no
kidney	Labelled in health	Cre -ve	Apbb2	0.000480499063042827	0.000122990563230595	98.6299288286258	101.350719162472	0.0333721352777864	0.174170638622585	no	0.000357508499812232	pos	no
kidney	Labelled in health	Cre -ve	Apc	0.000676364090388947	0.000281918884893418	26.3557919700809	27.2631985601407	0.0152706679751957	0.118044124644011	no	0.000394445205495529	pos	no
kidney	Labelled in health	Cre -ve	Apc2	0.0040650406504065	0	0.518853010785283	1.28656369176869	0.205787623932037	0.447491487861356	no	0.0040650406504065	pos	no
kidney	Labelled in health	Cre -ve	Apeh	0.000564489502439862	0.000387572210508282	149.653967849083	137.89304218431	0.116520254135391	0.328319102301765	no	0.00017691729193158	pos	no
kidney	Labelled in health	Cre -ve	Apela	0.000739377286418502	0.000472400593878418	26.7921019458164	37.125598672164	0.023621345274752	0.147520653951665	no	0.000266976692540084	pos	no
kidney	Labelled in health	Cre -ve	Apex1	0.000681437289036642	9.6665055582406e-05	11.2806376712047	15.0623039577946	0.0546042537346718	0.221190406171561	no	0.000584772233454236	pos	no
kidney	Labelled in health	Cre -ve	Apex2	0.00113415970458492	0.000506341587864822	7.14076475128043	8.77062209667566	0.297344922082613	0.529115916898245	no	0.000627818116720098	pos	no
kidney	Labelled in health	Cre -ve	Aph1a	0.000632566050965505	0.000306730512695021	67.495317738619	66.549251314932	0.0216353596378345	0.14042951024187	no	0.000325835538270484	pos	no
kidney	Labelled in health	Cre -ve	Aph1b	0.000505456132192528	0.000329536106887352	18.7378122114479	17.891762034193	0.14587730487936	0.375125631895984	no	0.000175920025305176	pos	no
kidney	Labelled in health	Cre -ve	Aph1c	0.00109812811315897	0.000886995689830575	57.3306059963031	54.0664441420408	0.281147981464544	0.516284291345135	no	0.000211132423328395	pos	no
kidney	Labelled in health	Cre -ve	Api5	0.000572649978679523	0.000358810641993868	38.9434533929424	49.0035817387492	0.118050965534298	0.330597310755113	no	0.000213839336685655	pos	no
kidney	Labelled in health	Cre -ve	Apip	0.000469041000602182	0.000438331511505844	20.2336644636497	19.0729028567572	0.954229782439339	1	no	3.07094890963377e-05	pos	no
kidney	Labelled in health	Cre -ve	Aplf	0.00012201073694485	0	3.57138653942315	4.19599770730661	0.262122529958534	0.500946459421178	no	0.00012201073694485	pos	no
kidney	Labelled in health	Cre -ve	Apln	0.000867230283053612	0.000368867576540022	5.3676233484113	6.72904264951944	0.154390777887152	0.386819181843299	no	0.00049836270651359	pos	no
kidney	Labelled in health	Cre -ve	Aplnr	0.000509683995922527	0.00114257929068452	1.77967547144158	3.64815932189573	0.386998019901929	0.614709802526712	no	-0.000632895294761993	neg	no
kidney	Labelled in health	Cre -ve	Aplp1	0.00070261408648408	0.000284892653986706	5.32929975197736	7.47138127120434	0.428613470299629	0.653917847757246	no	0.000417721432497374	pos	no
kidney	Labelled in health	Cre -ve	Aplp2	0.000695862308479632	0.000545159636710376	236.360202572447	287.57938507579	0.182886918007778	0.4211086857544	no	0.000150702671769256	pos	no
kidney	Labelled in health	Cre -ve	Apmap	0.000766594274000758	0.000552382574739316	89.0752346533759	86.7920227622176	0.0541780624909596	0.220066366061937	no	0.000214211699261442	pos	no
kidney	Labelled in health	Cre -ve	Apoa1	0	0	2.24367769917839	1.44679292252483	1	1	no	0	zero	no
kidney	Labelled in health	Cre -ve	Apoa2	0.00024578069031025	0	5.31496734218566	5.85773778361107	0.131785379675856	0.352459733313799	no	0.00024578069031025	pos	no
kidney	Labelled in health	Cre -ve	Apoa4	0.000912532083631637	0.000392577274103098	14.8112176586652	12.7153236483647	0.496138094128377	0.715313192865973	no	0.000519954809528539	pos	no
kidney	Labelled in health	Cre -ve	Apob	0.000846487358202707	0	7.237014551956	6.28107628156068	0.00307932730474771	0.0577841879589423	no	0.000846487358202707	pos	no
kidney	Labelled in health	Cre -ve	Apobec1	0.000339951641007097	0.000101317122593718	11.6854929588451	12.721857770209	0.231197051791591	0.473954881189052	no	0.000238634518413379	pos	no
kidney	Labelled in health	Cre -ve	Apobec2	8.19000819000817e-05	0	6.37295706559603	7.53409326438932	0.269734034088709	0.507284326465337	no	8.19000819000817e-05	pos	no
kidney	Labelled in health	Cre -ve	Apobec3	0.000186154650678653	5.8910162002944e-05	24.2156422150911	24.8556054884908	0.150672203267636	0.382811458859113	no	0.000127244488675709	pos	no
kidney	Labelled in health	Cre -ve	Apobr	0	0	1.64496709497644	1.74478790317451	1	1	no	0	zero	no
kidney	Labelled in health	Cre -ve	Apoc1	0.0006006006006006	0	1.36283767753825	0.993678142183129	0.216912952905619	0.459091628754161	no	0.0006006006006006	pos	no
kidney	Labelled in health	Cre -ve	Apoc3	0.000540640460136148	0.00075495734217605	33.3198262692209	31.9611408334072	0.799607281415342	0.962143769190616	no	-0.000214316882039902	neg	no
kidney	Labelled in health	Cre -ve	Apod	0	0	1.8462703174458	0.741269894690228	0.999993912623895	1	no	0	zero	no
kidney	Labelled in health	Cre -ve	Apoe	0.000291008316844648	0.000329687705289724	228.540987755031	222.409951825544	0.477313030790473	0.698224300614861	no	-3.86793884450757e-05	neg	no
kidney	Labelled in health	Cre -ve	Apoh	0.000389588788367812	0.000286225402504472	13.7761561667881	7.7233519512396	0.630964967821355	0.834920547146751	no	0.00010336338586334	pos	no
kidney	Labelled in health	Cre -ve	Apol10b	0	0.00041928721174004	0.488986731245091	0.823229046665434	0.276698057643303	0.512909935083399	no	-0.00041928721174004	neg	no
kidney	Labelled in health	Cre -ve	Apol9b	0	0	1.21068035467276	1.73745814268128	1	1	no	0	zero	no
kidney	Labelled in health	Cre -ve	Apold1	0	0.000368672049228998	4.5777703107586	4.61264215825877	0.0281588110286354	0.159526671242193	no	-0.000368672049228998	neg	no
kidney	Labelled in health	Cre -ve	Apom	0.000417764088120465	0.000397841812009384	95.806105888853	94.9996558089046	0.743089389201841	0.924726810816404	no	1.99222761110805e-05	pos	no
kidney	Labelled in health	Cre -ve	Apoo	0.000667975903273917	0.00040634218912076	175.309299916234	162.421011753686	0.0356406871448231	0.178641611148349	no	0.000261633714153157	pos	no
kidney	Labelled in health	Cre -ve	Apool	0.000495055087515173	0.000455450546391158	34.7073364405847	31.5293035625215	0.785021665799353	0.953023376180876	no	3.96045411240154e-05	pos	no
kidney	Labelled in health	Cre -ve	Apopt1	0.000585574601580555	0.000372161954566826	74.8252263455292	72.9941092872013	0.199441092162269	0.440888947138467	no	0.000213412647013729	pos	no
kidney	Labelled in health	Cre -ve	App	0.000615328171888152	0.000513295055652334	1113.88195236966	1010.23990064123	0.0858085380339031	0.280600028989334	no	0.000102033116235818	pos	no
kidney	Labelled in health	Cre -ve	Appbp2	0.00037731303940861	0.000106475321071312	61.7923242313284	55.6425961171946	0.00431694735757503	0.0656751661605	no	0.000270837718337298	pos	no
kidney	Labelled in health	Cre -ve	Appl1	0.000465720654635038	0.00027074883079605	22.2247049177039	22.9691814568431	0.539443217357612	0.756978216714499	no	0.000194971823838988	pos	no
kidney	Labelled in health	Cre -ve	Appl2	0.000500137990361015	0.000219073903476442	48.8693414217525	42.6110776457757	0.07877374415561	0.269023475625097	no	0.000281064086884573	pos	no
kidney	Labelled in health	Cre -ve	Aprt	0.000494145939378832	0.000405670324774082	151.155995441054	180.797777663431	0.366892390058246	0.59574095082663	no	8.84756146047497e-05	pos	no
kidney	Labelled in health	Cre -ve	Aptx	0.000102217832410673	0.000192730961274914	16.9281324647071	15.628518373767	0.613902834238734	0.82102159638857	no	-9.05131288642407e-05	neg	no
kidney	Labelled in health	Cre -ve	Aqp1	0.000501815902010977	0.000412305977363426	850.046359248563	680.625301630363	0.130882499378999	0.351173249240308	no	8.95099246475506e-05	pos	no
kidney	Labelled in health	Cre -ve	Aqp11	0.000541095972355325	0.00048305518165158	101.123509605746	96.6393151270217	0.340915933463892	0.570434587664017	no	5.8040790703745e-05	pos	no
kidney	Labelled in health	Cre -ve	Aqp2	0.00060926127993416	0.000497231667600208	318.113437622632	231.840501776066	0.295595398497354	0.527857136848949	no	0.000112029612333952	pos	no
kidney	Labelled in health	Cre -ve	Aqp3	0.000526291603183725	0.000309170391339353	82.9680717581552	59.94828512455	0.034720199873155	0.176638022196544	no	0.000217121211844372	pos	no
kidney	Labelled in health	Cre -ve	Aqp4	0.000510319911209443	0.00110006301947087	38.8475143121022	22.7117201086016	0.564665003285928	0.778421022416059	no	-0.000589743108261427	neg	no
kidney	Labelled in health	Cre -ve	Aqp6	0.000553682578115387	0.000382144225411656	59.1422315131086	66.7064548179073	0.10526343917329	0.312316473263696	no	0.000171538352703731	pos	no
kidney	Labelled in health	Cre -ve	Aqp7	0.000355986936403417	0.000511580532527846	25.0394337755371	20.6258298985583	0.77620196085997	0.948037251621713	no	-0.000155593596124429	neg	no
kidney	Labelled in health	Cre -ve	Aqp8	0	0	0.663206001330342	2.27486269963819	1	1	no	0	zero	no
kidney	Labelled in health	Cre -ve	Aqr	0.000838310461241115	0.000435586807971204	8.99261454786664	6.29292685644866	0.416143941140872	0.642846340994581	no	0.000402723653269911	pos	no
kidney	Labelled in health	Cre -ve	Ar	0.000520270257812445	0.000202979785877974	124.140531193684	116.612234916516	0.00225495138241741	0.049316416194446	yes	0.000317290471934471	pos	yes
kidney	Labelled in health	Cre -ve	Araf	0.00060101033318299	0.000283600683237581	51.0901995716019	51.3869253947523	0.0281255702305149	0.159526671242193	no	0.000317409649945409	pos	no
kidney	Labelled in health	Cre -ve	Arap1	0.000645029603281793	0.000408899538919804	17.2595528684889	20.4606062038804	0.265781718016908	0.503691904135912	no	0.000236130064361989	pos	no
kidney	Labelled in health	Cre -ve	Arap2	0.000370315776318518	0.000201691449595704	32.7313826712535	28.9661228294016	0.300849295943938	0.53277646226264	no	0.000168624326722814	pos	no
kidney	Labelled in health	Cre -ve	Arap3	0.000161686958069987	3.3852403520648e-05	26.3089624029989	27.8217345767886	0.0603432769502725	0.233365884349791	no	0.000127834554549339	pos	no
kidney	Labelled in health	Cre -ve	Arc	0.000910913314341195	9.6153846153846e-05	5.99371506993705	3.72703241529415	0.0411876103746747	0.189099545873937	no	0.000814759468187349	pos	no
kidney	Labelled in health	Cre -ve	Arcn1	0.00048727118438677	0.000304071241974702	72.0653576092839	65.0559064254848	0.429947292737826	0.655278362435345	no	0.000183199942412068	pos	no
kidney	Labelled in health	Cre -ve	Arel1	0.00080997161782363	5.7314801547498e-05	23.2520810349643	24.2616027453871	3.07362696715772e-05	0.0107730625198878	yes	0.000752656816276132	pos	yes
kidney	Labelled in health	Cre -ve	Arf1	0.000637470951625668	0.000403621954405566	424.498438254901	439.323844682351	0.0132917819483618	0.109822111519994	no	0.000233848997220102	pos	no
kidney	Labelled in health	Cre -ve	Arf2	0.00040616499365681	0.000340207362996526	25.8726286430059	25.4234780476347	0.54065787799724	0.757763051356965	no	6.5957630660284e-05	pos	no
kidney	Labelled in health	Cre -ve	Arf3	0.000721112994601115	0.000433196619831526	86.3872368947385	105.054147488428	0.00787437581381656	0.0853767074551684	no	0.000287916374769589	pos	no
kidney	Labelled in health	Cre -ve	Arf4	0.000566743676630053	0.000154327221214558	88.5818157040269	84.027183334336	0.000166793881023348	0.0214108508831004	yes	0.000412416455415495	pos	yes
kidney	Labelled in health	Cre -ve	Arf5	0.00046597721285801	0.000327784170634774	106.765059024485	121.501536261798	0.665616237129065	0.864236952848705	no	0.000138193042223236	pos	no
kidney	Labelled in health	Cre -ve	Arf6	0.000547757381458415	0.000296660883940182	62.2896551622552	65.6108232084505	0.162129681919818	0.39641912188043	no	0.000251096497518233	pos	no
kidney	Labelled in health	Cre -ve	Arfgap1	0.000109261757910172	0.000374626812612354	25.0192162802457	26.6150062583414	0.273607461699599	0.510432306064703	no	-0.000265365054702182	neg	no
kidney	Labelled in health	Cre -ve	Arfgap2	0.00057346012149949	9.311073590204e-05	24.8787366261022	32.7873365714035	0.0818804091806656	0.274012776436131	no	0.00048034938559745	pos	no
kidney	Labelled in health	Cre -ve	Arfgap3	0.000290157887133257	0.000267579044082476	20.8716140548824	19.6992329591928	0.423818711270205	0.649399307829331	no	2.25788430507807e-05	pos	no
kidney	Labelled in health	Cre -ve	Arfgef1	0.000548268305223802	0.000585577401949836	61.2922370931149	52.2805862188891	0.763172243719155	0.938025473266102	no	-3.73090967260343e-05	neg	no
kidney	Labelled in health	Cre -ve	Arfgef2	0.00054279899462815	0.00037700022464766	30.6289398028604	30.277650062152	0.165894056822212	0.401084752790824	no	0.00016579876998049	pos	no
kidney	Labelled in health	Cre -ve	Arfgef3	0.00062284526347826	0.000445368225394412	11.5070660101778	10.090960350978	0.37051600595856	0.59799805163829	no	0.000177477038083848	pos	no
kidney	Labelled in health	Cre -ve	Arfip1,Gm37240	0.000737125032144062	0.0002247874396317	25.1838170669244	27.100848118572	0.0209577763130496	0.137709236661819	no	0.000512337592512362	pos	no
kidney	Labelled in health	Cre -ve	Arfip2	0.000484482848245448	0.000301733188357585	46.6026047995352	48.7631500975414	0.322983869624037	0.553858494804279	no	0.000182749659887863	pos	no
kidney	Labelled in health	Cre -ve	Arfrp1	0.000623586635382913	0.000176203669009418	38.1386892776983	39.5042312637307	0.00422759180067349	0.0651704805476508	no	0.000447382966373495	pos	no
kidney	Labelled in health	Cre -ve	Arg2	0.000482431212904833	0.000227858904613268	6.19773745742394	7.00634743554866	0.771669826247735	0.945004635508788	no	0.000254572308291565	pos	no
kidney	Labelled in health	Cre -ve	Arglu1	0.000394120798504992	0.000537200113676841	101.146464577875	100.735437465311	0.941297588046873	1	no	-0.000143079315171849	neg	no
kidney	Labelled in health	Cre -ve	Arhgap1	0.000469790848331638	5.90269300766383e-05	51.2554559050421	57.7026522625661	0.00217362989937498	0.0487770601348367	yes	0.000410763918255	pos	yes
kidney	Labelled in health	Cre -ve	Arhgap10	0.000728027208635473	0.00071446557167791	30.4848039474468	31.9654666720193	0.965890879182374	1	no	1.35616369575632e-05	pos	no
kidney	Labelled in health	Cre -ve	Arhgap11a	0.000437445319335082	0	1.10874166509542	0.834988458980529	0.334141717071742	0.564065717706906	no	0.000437445319335082	pos	no
kidney	Labelled in health	Cre -ve	Arhgap12	0.000645352809270707	0.000209836167041658	27.4078998819112	25.6548998589008	0.200067318100566	0.441486263138409	no	0.000435516642229049	pos	no
kidney	Labelled in health	Cre -ve	Arhgap15	0.00114080298542798	0.000656123376467614	9.27610627078616	7.39407326186874	0.487643858683559	0.707662731946647	no	0.000484679608960366	pos	no
kidney	Labelled in health	Cre -ve	Arhgap17	0.000531520483677957	5.246589716684e-05	18.9964536292321	20.1409635504368	0.136200331037218	0.359930993866014	no	0.000479054586511117	pos	no
kidney	Labelled in health	Cre -ve	Arhgap18	0.000297205183747103	0.000281777546351063	64.2140930451538	62.0954484263636	0.694661628249496	0.887330797607656	no	1.54276373960399e-05	pos	no
kidney	Labelled in health	Cre -ve	Arhgap19	0	0	0.273826377328675	0.781160994158262	1	1	no	0	zero	no
kidney	Labelled in health	Cre -ve	Arhgap21	0.00041613407790055	0.000228905339370662	25.3207031077029	25.3568255542011	0.0873192516608846	0.28298330023575	no	0.000187228738529888	pos	no
kidney	Labelled in health	Cre -ve	Arhgap22	0	9.4295143800094e-05	9.28665759263094	11.3889983204429	0.216185285252479	0.458279773082567	no	-9.4295143800094e-05	neg	no
kidney	Labelled in health	Cre -ve	Arhgap23	0.000161290322580645	0	9.65515774014384	14.7120984952285	0.229509878187136	0.472537033169651	no	0.000161290322580645	pos	no
kidney	Labelled in health	Cre -ve	Arhgap24	0.000831907975785513	0.000272531179775288	112.499232584587	100.398012051438	0.000362552959277862	0.0257157071932338	yes	0.000559376796010225	pos	yes
kidney	Labelled in health	Cre -ve	Arhgap25	0	0.000477326968973746	3.04236410517578	2.86979841085234	0.116502928530151	0.328319102301765	no	-0.000477326968973746	neg	no
kidney	Labelled in health	Cre -ve	Arhgap26	0.000470127004829925	0.000262831746143792	14.4471176929536	20.9941964645388	0.363864865270733	0.592169616390628	no	0.000207295258686133	pos	no
kidney	Labelled in health	Cre -ve	Arhgap27	0.000486602817817683	0.000440643251466851	32.957245784808	33.7847593924586	0.422005301057867	0.647975192615686	no	4.59595663508323e-05	pos	no
kidney	Labelled in health	Cre -ve	Arhgap28	0	0	2.0640032280396	3.87254048742456	1	1	no	0	zero	no
kidney	Labelled in health	Cre -ve	Arhgap29	0.000507901360882268	0.000387769276167084	45.0919901906218	55.4691316616264	0.869258948974167	1	no	0.000120132084715184	pos	no
kidney	Labelled in health	Cre -ve	Arhgap30	0	0.00044776119402985	4.17413703529969	4.75103451954614	0.179369776369773	0.417279684666846	no	-0.00044776119402985	neg	no
kidney	Labelled in health	Cre -ve	Arhgap31	0.000137455231713857	0.000278949141801308	28.9274006539707	27.6213830736853	0.204976584417682	0.44645676661637	no	-0.000141493910087451	neg	no
kidney	Labelled in health	Cre -ve	Arhgap32	0.00084207263968607	0.000300436033134022	31.8257233442327	26.9918696673783	0.0158893501958466	0.12031282277344	no	0.000541636606552048	pos	no
kidney	Labelled in health	Cre -ve	Arhgap33	0.000645994832041343	0	2.12836816418425	2.34224114100594	0.24276213159897	0.484324270636112	no	0.000645994832041343	pos	no
kidney	Labelled in health	Cre -ve	Arhgap35	0.000365100947260238	0.000477391870400414	75.8495960382687	72.7142132575434	0.337763510919825	0.567485098667277	no	-0.000112290923140176	neg	no
kidney	Labelled in health	Cre -ve	Arhgap39	0.000269371773751973	7.8462142016476e-05	5.99843296046462	6.58134420884625	0.443878982625235	0.668176330197276	no	0.000190909631735497	pos	no
kidney	Labelled in health	Cre -ve	Arhgap4	0	0.000309597523219814	2.44450511059649	4.01628009689696	0.247449793763455	0.489206442501923	no	-0.000309597523219814	neg	no
kidney	Labelled in health	Cre -ve	Arhgap42	0.000561604443691983	0.000198115306982662	61.784384491706	56.1935890655526	0.00136079257829058	0.0411474255126197	yes	0.000363489136709321	pos	yes
kidney	Labelled in health	Cre -ve	Arhgap44	0.000403571481859823	0.00059285780246068	7.98714824383984	7.37193941279527	0.540492933935513	0.75769133639481	no	-0.000189286320600857	neg	no
kidney	Labelled in health	Cre -ve	Arhgap45	0	0.000178012800699292	10.1532002131448	10.0737939223305	0.0236471654168334	0.147520653951665	no	-0.000178012800699292	neg	no
kidney	Labelled in health	Cre -ve	Arhgap5	0.000625287274322063	0.000375252323424164	65.4445843651683	59.5479090423484	0.00419003132781723	0.0650431553090882	no	0.000250034950897899	pos	no
kidney	Labelled in health	Cre -ve	Arhgap6	0.000462305581315623	0.000174964293602642	11.5549578120999	10.0612291350226	0.425678637382497	0.650931546647241	no	0.000287341287712981	pos	no
kidney	Labelled in health	Cre -ve	Arhgap8	0	0	1.65088642272545	1.70491236608723	1	1	no	0	zero	no
kidney	Labelled in health	Cre -ve	Arhgap9	0.00017094017094017	0	2.26833549297996	2.88051421724525	0.267848959730992	0.505345562893227	no	0.00017094017094017	pos	no
kidney	Labelled in health	Cre -ve	Arhgdia	0.000477342685900275	0.000322259255052236	129.39194885487	166.144136894306	0.165605049705262	0.400705723054505	no	0.000155083430848039	pos	no
kidney	Labelled in health	Cre -ve	Arhgdib	0.00052042450697027	3.2615786040442e-05	14.404005493622	18.0526043310904	0.00867334336009686	0.0898291292481572	no	0.000487808720929828	pos	no
kidney	Labelled in health	Cre -ve	Arhgdig	0.00138116678446934	0	1.41009192229999	1.45210590601647	0.124684015154339	0.341630610541173	no	0.00138116678446934	pos	no
kidney	Labelled in health	Cre -ve	Arhgef1	0.000273355174054005	0.000484159245830124	21.450589074506	35.094780715342	0.781939238601079	0.951457036262358	no	-0.000210804071776119	neg	no
kidney	Labelled in health	Cre -ve	Arhgef10	0.000401849348227345	0.000497037031754746	5.18763739999209	5.56313317460345	0.981361373847065	1	no	-9.5187683527401e-05	neg	no
kidney	Labelled in health	Cre -ve	Arhgef10l	0.00041995205203083	0.000261025922389216	48.4811091904137	54.8036787435868	0.345919359179385	0.574985025367855	no	0.000158926129641614	pos	no
kidney	Labelled in health	Cre -ve	Arhgef11	0.000711953183112302	0.000324773924650066	18.5744939155716	22.0783840607221	0.0761906548581526	0.264887724776447	no	0.000387179258462236	pos	no
kidney	Labelled in health	Cre -ve	Arhgef12	0.000586006966941273	0.00038002291330099	130.59199827544	137.395975279375	0.0670720908224584	0.246913537220653	no	0.000205984053640283	pos	no
kidney	Labelled in health	Cre -ve	Arhgef15	0.000418109191500628	0.000242833578787662	16.3081980791758	15.5467699187204	0.949338914527016	1	no	0.000175275612712966	pos	no
kidney	Labelled in health	Cre -ve	Arhgef16	0.000629376271503021	0.000324173911668547	45.4952574040878	41.329915430513	0.189204534943554	0.42784638385623	no	0.000305202359834474	pos	no
kidney	Labelled in health	Cre -ve	Arhgef17	0.000480389419829185	0.000214142029078241	34.6631836007325	31.829709702276	0.0322607313147002	0.17105122626612	no	0.000266247390750944	pos	no
kidney	Labelled in health	Cre -ve	Arhgef18	0.00054096094827392	0.000202937591003555	53.7901312037352	54.2562352615185	0.0252573780144702	0.152158969006472	no	0.000338023357270365	pos	no
kidney	Labelled in health	Cre -ve	Arhgef19	0.000409766501537283	0.000198524848302196	13.354381988809	17.2210371426883	0.223566223111878	0.467673712207806	no	0.000211241653235087	pos	no
kidney	Labelled in health	Cre -ve	Arhgef2	0.000361397194209603	0.000110172889997678	51.025327532224	46.9171520412943	0.0363760531404451	0.18008136286313	no	0.000251224304211925	pos	no
kidney	Labelled in health	Cre -ve	Arhgef25	0.000347812025367173	0.000109289617486338	5.1547717638506	5.1314251582373	0.298002443355742	0.529636314792519	no	0.000238522407880835	pos	no
kidney	Labelled in health	Cre -ve	Arhgef26	0.000688118262375687	0	2.30771180299992	1.67637442793627	0.129364209116359	0.34919583693117	no	0.000688118262375687	pos	no
kidney	Labelled in health	Cre -ve	Arhgef28	0.000526458793326755	0.000187430566891834	84.8775009341297	70.5513276712689	0.00560108003499866	0.073700889482878	no	0.000339028226434921	pos	no
kidney	Labelled in health	Cre -ve	Arhgef3	0.000404866144157366	0.000233604774143678	44.0171680759629	37.1297118259566	0.29581216051968	0.527857136848949	no	0.000171261370013688	pos	no
kidney	Labelled in health	Cre -ve	Arhgef38	0.000700606859764315	7.8277886497064e-05	9.14134179096169	8.1063370909049	0.216352950202382	0.458392365737217	no	0.000622328973267251	pos	no
kidney	Labelled in health	Cre -ve	Arhgef39	0.000300587125213005	4.84496124031e-05	10.9182027061406	18.4916735578801	0.173600848491353	0.41015106698673	no	0.000252137512809905	pos	no
kidney	Labelled in health	Cre -ve	Arhgef4	0	0	0.577306183690364	0.749150429298444	1	1	no	0	zero	no
kidney	Labelled in health	Cre -ve	Arhgef40	0.000446753240337062	0.000198108228317856	12.1417676651077	15.723531318648	0.394693597054832	0.62204757060387	no	0.000248645012019206	pos	no
kidney	Labelled in health	Cre -ve	Arhgef5	0.000355644309218843	0.000296455962499174	72.1327793943547	69.5839710149638	0.605987878196552	0.815185592334095	no	5.91883467196694e-05	pos	no
kidney	Labelled in health	Cre -ve	Arhgef6	0	0	3.09025140293112	2.95875979491504	1	1	no	0	zero	no
kidney	Labelled in health	Cre -ve	Arhgef7	0.000207452903701576	0.000171401025933941	60.7495243879693	76.4035883785855	0.657134776894967	0.857607047318239	no	3.6051877767635e-05	pos	no
kidney	Labelled in health	Cre -ve	Arhgef9	0.000614373840212647	0.000847457627118644	1.99234605963511	1.77643825240006	0.547019074799993	0.762605731115614	no	-0.000233083786905997	neg	no
kidney	Labelled in health	Cre -ve	Arid1a	0.000612996878302237	0.000244803092067997	47.5053542951243	71.431185282421	0.00186045462836649	0.0459791533630703	yes	0.00036819378623424	pos	yes
kidney	Labelled in health	Cre -ve	Arid1b	0.000527642762940938	0.00025882190537231	122.501397825076	114.571964104834	0.0370046545266078	0.181200365308783	no	0.000268820857568628	pos	no
kidney	Labelled in health	Cre -ve	Arid2	0.000597027267012545	0.000270870416742747	49.4431299245516	44.7979136373874	0.0256768580498978	0.153565367025859	no	0.000326156850269798	pos	no
kidney	Labelled in health	Cre -ve	Arid3a	0.000847294065728482	0.000262238821338392	24.4162901778617	27.9051019039442	0.0239104644270864	0.148313382703653	no	0.00058505524439009	pos	no
kidney	Labelled in health	Cre -ve	Arid3b	0.000396702063368728	0	6.35136071553022	5.82264787701969	0.116523594286967	0.328319102301765	no	0.000396702063368728	pos	no
kidney	Labelled in health	Cre -ve	Arid4a	0.00059448359469168	0.000112803158488436	3.94375299995489	3.4064367438267	0.187986923509037	0.42683222540349	no	0.000481680436203244	pos	no
kidney	Labelled in health	Cre -ve	Arid4b	0.000674171488057035	0.000609346642117424	38.3174954075964	36.0481358580529	0.852041638191024	0.99311652919106	no	6.4824845939611e-05	pos	no
kidney	Labelled in health	Cre -ve	Arid5a	0	0	2.47529885026483	3.43477138048226	1	1	no	0	zero	no
kidney	Labelled in health	Cre -ve	Arid5b	0.000740161150850394	0.000149948467746932	100.4625433293	101.200235286918	0.0369757183704019	0.181133659216862	no	0.000590212683103462	pos	no
kidney	Labelled in health	Cre -ve	Arih1	0.000544137975248432	0.00026355877673348	67.906343368064	64.743832016212	0.0816575207789104	0.273815840698466	no	0.000280579198514952	pos	no
kidney	Labelled in health	Cre -ve	Arih2	0.000542850615344583	0.000418484247801993	36.1028650168452	32.4522152955763	0.304329600090188	0.536289922714454	no	0.00012436636754259	pos	no
kidney	Labelled in health	Cre -ve	Arl1	0.0006941754224725	0.000499377327914998	185.475350058589	181.556491543661	0.073825716411386	0.260128231979696	no	0.000194798094557502	pos	no
kidney	Labelled in health	Cre -ve	Arl10	0.000256016385048642	0.000257400257400256	6.9837090936688	5.24093884159262	0.760102666797019	0.935570411151418	no	-1.38387235161438e-06	neg	no
kidney	Labelled in health	Cre -ve	Arl13b	0.000324675324675323	0.000380589914367268	2.94679520643124	3.51014047716238	0.926256560361734	1	no	-5.59145896919447e-05	neg	no
kidney	Labelled in health	Cre -ve	Arl14ep	0.000280738635779723	0.000116922256162782	20.0838778362078	17.0692377895562	0.131173762883667	0.351600593247647	no	0.000163816379616941	pos	no
kidney	Labelled in health	Cre -ve	Arl15	0.000775756132408468	0.000215379062497884	24.9920250814917	25.0826027351282	0.228692003568496	0.472188967142442	no	0.000560377069910584	pos	no
kidney	Labelled in health	Cre -ve	Arl16	0.000309789343246592	0	3.28465622369978	3.71567634307576	0.280927648992379	0.516021977234794	no	0.000309789343246592	pos	no
kidney	Labelled in health	Cre -ve	Arl2	0.000662323993699775	0.000573145928521212	42.2405847689207	45.5455337733067	0.55112932615657	0.765751251312264	no	8.91780651785629e-05	pos	no
kidney	Labelled in health	Cre -ve	Arl2bp	0.00034204625183678	0.000240989232825186	36.4986053144377	45.6788083916758	0.53783580995687	0.755534373776832	no	0.000101057019011594	pos	no
kidney	Labelled in health	Cre -ve	Arl3	0.00077352128153277	0.00066750890636964	123.52409056043	99.6876510112322	0.450230162659959	0.673625650018872	no	0.00010601237516313	pos	no
kidney	Labelled in health	Cre -ve	Arl4a	0.000574830951546223	0.00012116586475649	25.7712272419681	26.203228416064	0.0426391319422758	0.192391764547952	no	0.000453665086789733	pos	no
kidney	Labelled in health	Cre -ve	Arl4c	0.000355809676804982	8.366572623796e-05	10.412634089228	13.5437490449602	0.253396781052542	0.494122531263189	no	0.000272143950567022	pos	no
kidney	Labelled in health	Cre -ve	Arl4d	0.000104996838069802	7.642338555598e-05	6.37134590860715	6.69487272097371	0.708512979561766	0.89617135562993	no	2.85734525138217e-05	pos	no
kidney	Labelled in health	Cre -ve	Arl5a	0.000541130088406802	0.000248681588500722	127.176696290136	120.887124411951	0.00455882755025384	0.0670928443556144	no	0.00029244849990608	pos	no
kidney	Labelled in health	Cre -ve	Arl5b	0.000458093648529228	0.000356419346026108	12.4346169864073	11.2852883729737	0.676440455654817	0.872721797120974	no	0.00010167430250312	pos	no
kidney	Labelled in health	Cre -ve	Arl6	0.000452108862345021	0.000177309125509426	26.9402050979753	24.3144192610059	0.0284471330055093	0.160477494494019	no	0.000274799736835595	pos	no
kidney	Labelled in health	Cre -ve	Arl6ip1	0.000655836298113222	0.000436262562496864	811.868680855573	926.812362481501	0.0127143696868366	0.106571862718047	no	0.000219573735616358	pos	no
kidney	Labelled in health	Cre -ve	Arl6ip4	0.000795359047437007	0.000386628547934056	45.6827620327905	45.9976087860018	0.012688654987703	0.106423297091446	no	0.000408730499502951	pos	no
kidney	Labelled in health	Cre -ve	Arl6ip5	0.00122503232282658	0	7.55235903623706	8.52089597364905	0.0858370121164622	0.280624242606568	no	0.00122503232282658	pos	no
kidney	Labelled in health	Cre -ve	Arl6ip6	0.000248950492801092	0.000217268055040008	8.91524790910228	12.2096269886075	0.975967020686662	1	no	3.16824377610836e-05	pos	no
kidney	Labelled in health	Cre -ve	Arl8a	0.000406493400022988	0.000127570918854604	20.7700420863123	25.7449517284117	0.0240279311526193	0.148638243881698	no	0.000278922481168384	pos	no
kidney	Labelled in health	Cre -ve	Arl8b	0.000465634085044375	0.00023781065882463	92.6906467565913	84.3499624390251	0.0992330680390256	0.301495001878788	no	0.000227823426219745	pos	no
kidney	Labelled in health	Cre -ve	Armc1	0.000468396332719755	0.000125296675868291	141.893541207706	131.921006187271	1.24783448217656e-05	0.00830995373405482	yes	0.000343099656851464	pos	yes
kidney	Labelled in health	Cre -ve	Armc10	0.000863670459628192	0.00033707689727254	15.6201483246125	18.3750603184402	0.0417275805779367	0.190593156967606	no	0.000526593562355652	pos	no
kidney	Labelled in health	Cre -ve	Armc2	0	0	0.39639469402296	0.789873318856442	1	1	no	0	zero	no
kidney	Labelled in health	Cre -ve	Armc5	0.000197775893090352	0	19.5343453248369	17.5214208701191	0.0447532777141135	0.197373809892145	no	0.000197775893090352	pos	no
kidney	Labelled in health	Cre -ve	Armc6	0.000879416357362747	0	7.74968006063065	7.360053589446	0.00211336344972047	0.048001872085081	yes	0.000879416357362747	pos	yes
kidney	Labelled in health	Cre -ve	Armc7	0	0	2.18227006538166	1.96387821004849	1	1	no	0	zero	no
kidney	Labelled in health	Cre -ve	Armc8	0.000244482987358387	8.6703211656392e-05	25.039476975672	25.5336553397233	0.0866257503154678	0.282440237075083	no	0.000157779775701995	pos	no
kidney	Labelled in health	Cre -ve	Armc9	0	0	4.44447164843316	3.49374349145988	0.999992544517336	1	no	0	zero	no
kidney	Labelled in health	Cre -ve	Armcx1	0.000777110309543928	0.000129032258064516	4.08337435540248	3.80488698428848	0.0978361671378981	0.300041425307314	no	0.000648078051479412	pos	no
kidney	Labelled in health	Cre -ve	Armcx2	0.000195470033606883	0.000273639930956606	12.2423579923056	15.7482499118642	0.608688746167066	0.817662673746762	no	-7.81698973497227e-05	neg	no
kidney	Labelled in health	Cre -ve	Armcx3	0.000372833793052822	0.00016549854572608	11.3704524602709	12.2563753852264	0.640195945837278	0.843635484345641	no	0.000207335247326742	pos	no
kidney	Labelled in health	Cre -ve	Armcx4	0.000204624514016778	0.00029673590504451	2.56673612284683	2.58486048933615	0.995025891131144	1	no	-9.21113910277317e-05	neg	no
kidney	Labelled in health	Cre -ve	Armcx5	0.000322997416020672	0	1.9240099239418	2.30859814092889	0.241194344127528	0.483210433260675	no	0.000322997416020672	pos	no
kidney	Labelled in health	Cre -ve	Armt1	0.000364866006167255	0.00043915578099634	14.3374862013881	14.4101392572114	0.83151622594537	0.98082968128884	no	-7.4289774829085e-05	neg	no
kidney	Labelled in health	Cre -ve	Arnt	0.000432067090782232	0.00050060715052866	16.5556920711133	16.0677813860346	0.80829810301246	0.967992899228855	no	-6.85400597464283e-05	neg	no
kidney	Labelled in health	Cre -ve	Arnt2	0.00054379090613091	0.000277473809192676	35.9750101296115	40.217873471756	0.111375385459025	0.321014663260929	no	0.000266317096938234	pos	no
kidney	Labelled in health	Cre -ve	Arntl	0.0016464021839283	8.1499592502036e-05	2.96952499172349	7.93848986048714	0.0624839373236359	0.23791411126744	no	0.00156490259142626	pos	no
kidney	Labelled in health	Cre -ve	Arntl2	0.000591016548463357	0	1.40935836989556	1.31691736469121	0.306239472685377	0.538037015103213	no	0.000591016548463357	pos	no
kidney	Labelled in health	Cre -ve	Arpc1a	0.00061251092494776	0.000163986719314135	49.1559242518864	44.9619400401855	0.00140135585682115	0.0414210175197431	yes	0.000448524205633625	pos	yes
kidney	Labelled in health	Cre -ve	Arpc1b	0.0004500720729247	0.000289842578410638	194.048188571213	225.208399488055	0.145077970980076	0.373534408560531	no	0.000160229494514062	pos	no
kidney	Labelled in health	Cre -ve	Arpc2	0.00052558306563047	0.000471818340265172	339.612958108597	369.955920184377	0.675361607620736	0.871875666560103	no	5.3764725365298e-05	pos	no
kidney	Labelled in health	Cre -ve	Arpc3	0.000590497123276558	0.000596906785239522	82.0482288024871	73.7042881054846	0.993691608286951	1	no	-6.40966196296358e-06	neg	no
kidney	Labelled in health	Cre -ve	Arpc4	0.000371908203961039	0.000254963616187059	104.342139626457	115.076878050176	0.219762324203677	0.462769074477276	no	0.000116944587773979	pos	no
kidney	Labelled in health	Cre -ve	Arpc5	0.000599995825894423	0.000400023586815678	125.294005872158	126.687804639325	0.257157744585514	0.496965177036342	no	0.000199972239078745	pos	no
kidney	Labelled in health	Cre -ve	Arpc5l	0.00051237004137151	0.000315264212921457	107.750377604677	103.295273969107	0.0615228101777636	0.235757030863605	no	0.000197105828450053	pos	no
kidney	Labelled in health	Cre -ve	Arpin	0.000620798690828442	0.000224255465575216	14.3360726013692	14.9603238481364	0.111283957306575	0.320890025409455	no	0.000396543225253226	pos	no
kidney	Labelled in health	Cre -ve	Arpp19	0.000450583032131942	0.000335697057330099	179.643652690587	190.749403393784	0.215392690118074	0.45710886546887	no	0.000114885974801842	pos	no
kidney	Labelled in health	Cre -ve	Arpp21	0	0	0.482279003140408	0.889858030380954	1	1	no	0	zero	no
kidney	Labelled in health	Cre -ve	Arrb1	0.000603567424609473	8.927757815107e-05	48.4595868807729	61.0597234565034	0.000212134537275834	0.0224239674760066	yes	0.000514289846458403	pos	yes
kidney	Labelled in health	Cre -ve	Arrb2	9.0075056047615e-05	0.000124784915581184	13.7443686783404	15.598916637315	0.791739537054045	0.957434074271184	no	-3.4709859533569e-05	neg	no
kidney	Labelled in health	Cre -ve	Arrdc1	0.000372635049406457	0.000424823974007224	18.8425582302963	18.2672182487148	0.903104095663609	1	no	-5.21889246007674e-05	neg	no
kidney	Labelled in health	Cre -ve	Arrdc2	0.000319696589485883	0	8.44011299395158	6.46027938999653	0.108135804045093	0.31633225874733	no	0.000319696589485883	pos	no
kidney	Labelled in health	Cre -ve	Arrdc3	0.00043844157315205	0.000359111266225552	34.7053179724819	32.6945130461104	0.831852665969091	0.98082968128884	no	7.9330306926498e-05	pos	no
kidney	Labelled in health	Cre -ve	Arrdc4	0.000878588625647487	0	4.26024857750784	3.71430300866661	0.0406680503394962	0.188319278093138	no	0.000878588625647487	pos	no
kidney	Labelled in health	Cre -ve	Arsa	4.26257459505533e-05	6.1996280223186e-05	12.8610575024918	12.423332146422	0.786715959810391	0.953957562701621	no	-1.93705342726327e-05	neg	no
kidney	Labelled in health	Cre -ve	Arsb	0.000487426661456322	0.000424065846054522	96.6251580578445	90.7636248085807	0.366971105008905	0.59574095082663	no	6.33608154017997e-05	pos	no
kidney	Labelled in health	Cre -ve	Arsg	0.000327956426146325	0.000239135998511838	30.8310820411867	38.5339765822634	0.506117986292873	0.724603403142511	no	8.8820427634487e-05	pos	no
kidney	Labelled in health	Cre -ve	Arsk	0.0006020082186327	0.00101599586959207	14.914293403873	14.4209590570644	0.550353557942607	0.765312073317768	no	-0.00041398765095937	neg	no
kidney	Labelled in health	Cre -ve	Art3	0.000684931506849315	0.000795228628230616	2.53628421935919	2.99576818892985	0.870209733819674	1	no	-0.000110297121381301	neg	no
kidney	Labelled in health	Cre -ve	Art4	0.000650902906444607	0.000188347754543644	8.62359070530542	9.33199453135196	0.442563416714368	0.666798885431975	no	0.000462555151900963	pos	no
kidney	Labelled in health	Cre -ve	Artn	0	0	0.649394744433934	0.963291428910369	1	1	no	0	zero	no
kidney	Labelled in health	Cre -ve	Arv1	0.000271665308340123	0.000287571286620968	2.62028451275574	4.02148220252528	0.984203297409474	1	no	-1.59059782808447e-05	neg	no
kidney	Labelled in health	Cre -ve	Arvcf	0.00048260432003723	0.00015951858593814	26.06970001782	30.7774698426817	0.169112625041809	0.405620574992229	no	0.00032308573409909	pos	no
kidney	Labelled in health	Cre -ve	Arxes2	0.000399680255795363	0.00195121951219512	1.23843923591056	1.42852969920062	0.887614258100898	1	no	-0.00155153925639976	neg	no
kidney	Labelled in health	Cre -ve	As3mt	0.000397566097267655	0.000100972840606362	34.2206321865789	28.0697722501451	0.0121698694040802	0.104659387852708	no	0.000296593256661293	pos	no
kidney	Labelled in health	Cre -ve	Asah1	0.00144000229666946	0.00124862407733557	45.6003869276105	33.674811090235	0.42083838153603	0.646946722492888	no	0.00019137821933389	pos	no
kidney	Labelled in health	Cre -ve	Asah2	0.000718944390715963	0.00050019365892975	13.7400961814576	12.3701852311914	0.393943507477089	0.621370131175206	no	0.000218750731786213	pos	no
kidney	Labelled in health	Cre -ve	Asap1	0.000319534207195463	8.5478732953334e-05	16.3943167578546	16.788317767901	0.281279664872342	0.51634512423592	no	0.000234055474242129	pos	no
kidney	Labelled in health	Cre -ve	Asap2	0.000390796703296702	4.6576618537494e-05	9.66878539950814	9.30754230580194	0.498752574047804	0.717684262504613	no	0.000344220084759208	pos	no
kidney	Labelled in health	Cre -ve	Asap3	0.000741404628300882	0	5.34779931852429	4.69424082545727	0.0170318080749058	0.124026540125171	no	0.000741404628300882	pos	no
kidney	Labelled in health	Cre -ve	Asb1	0.00046317247374845	0.000229611582899872	12.3739494212723	12.7059082658632	0.540290802326485	0.757511404044625	no	0.000233560890848578	pos	no
kidney	Labelled in health	Cre -ve	Asb11	0.000763796611857378	0.000145878920495988	3.4142088721405	3.03750777846971	0.312568477844322	0.543840569093211	no	0.00061791769136139	pos	no
kidney	Labelled in health	Cre -ve	Asb13	0.000453127181623172	0.000214314702372622	61.9528442617045	63.5975100028389	0.0156413532340312	0.119611411965042	no	0.00023881247925055	pos	no
kidney	Labelled in health	Cre -ve	Asb15	0	0	2.5307336467828	2.07893938987237	1	1	no	0	zero	no
kidney	Labelled in health	Cre -ve	Asb2	0	0	2.22422200319113	2.56643790484844	1	1	no	0	zero	no
kidney	Labelled in health	Cre -ve	Asb3	0.000571614953063607	5.6850483229106e-05	6.0039328302327	7.12494305987407	0.0336839914692035	0.174907244591938	no	0.000514764469834501	pos	no
kidney	Labelled in health	Cre -ve	Asb4	0.00745448838669177	0	0.518313002065124	1.08265485079208	0.0687473847693525	0.250410691365904	no	0.00745448838669177	pos	no
kidney	Labelled in health	Cre -ve	Asb6	0.000362629228011583	0.00081341221638362	12.4942304722778	11.8473612020315	0.347882892344111	0.57695990288639	no	-0.000450782988372037	neg	no
kidney	Labelled in health	Cre -ve	Asb7	0.00091708547359332	0.000121595330739298	15.4109249686497	15.4773781258545	0.00410015046852702	0.0644593608266928	no	0.000795490142854022	pos	no
kidney	Labelled in health	Cre -ve	Asb8	0.000352711340497141	0.000248206625074218	43.2657725352463	39.1752186036594	0.530149161996395	0.747914065102212	no	0.000104504715422923	pos	no
kidney	Labelled in health	Cre -ve	Asb9	0.00052927540319959	0.00024977373252438	36.3400708152094	34.6496578744778	0.0674584847153677	0.247646957468346	no	0.00027950167067521	pos	no
kidney	Labelled in health	Cre -ve	Ascc1	0.000612958547922478	0.000361698993268984	102.020804488593	142.847721815806	0.186520581178958	0.424988733742212	no	0.000251259554653494	pos	no
kidney	Labelled in health	Cre -ve	Ascc2	0.000651977189054695	0.0001616813305127	33.2025485572131	36.3161614863604	0.00584223625302317	0.0750571833495181	no	0.000490295858541995	pos	no
kidney	Labelled in health	Cre -ve	Ascc3	0.00084845133120962	0.000416365381963848	11.1847811475493	11.4303191523996	0.509104277389427	0.727471287474496	no	0.000432085949245772	pos	no
kidney	Labelled in health	Cre -ve	Ascl4	0	0.000890868596881958	0.777614032929094	0.946731940390689	0.160258513983834	0.394689931166918	no	-0.000890868596881958	neg	no
kidney	Labelled in health	Cre -ve	Asf1a	0.000823213594079295	0.00033330117478895	15.7875501677474	14.742991474425	0.0434913530009072	0.194187506074114	no	0.000489912419290345	pos	no
kidney	Labelled in health	Cre -ve	Asf1b	0.000781206186838945	0	1.13373846046694	1.36053404303068	0.114015243490766	0.325007677812831	no	0.000781206186838945	pos	no
kidney	Labelled in health	Cre -ve	Ash1l	0.000379371962006988	0.000123380629241208	20.260409172911	17.289809989917	0.242834561575299	0.48439621471041	no	0.00025599133276578	pos	no
kidney	Labelled in health	Cre -ve	Ash2l	0.000495781528885897	0.00029403832029443	43.9952149703201	44.1943381402587	0.0680839113986338	0.24885005925313	no	0.000201743208591467	pos	no
kidney	Labelled in health	Cre -ve	Asic3	0	0	0.459265648964213	0.715558131396923	1	1	no	0	zero	no
kidney	Labelled in health	Cre -ve	Asl	0.00091589469021289	0.000419637601628702	201.761777825342	142.384120650954	0.0180159997793947	0.127364703323651	no	0.000496257088584188	pos	no
kidney	Labelled in health	Cre -ve	Asna1	0.00052822351288477	0.00042867278088264	50.0221871929331	63.8908983531254	0.405051073526007	0.632265040322234	no	9.955073200213e-05	pos	no
kidney	Labelled in health	Cre -ve	Asns	0.000561611593177995	0.00122733177454529	13.2974316714262	15.0192219883441	0.507895165778917	0.726320472944584	no	-0.000665720181367295	neg	no
kidney	Labelled in health	Cre -ve	Asnsd1	0.000788085628070155	0	34.9088578794546	30.0895479633561	1.09863605318593e-05	0.00819701612780456	yes	0.000788085628070155	pos	yes
kidney	Labelled in health	Cre -ve	Aspa	0.000670443577588742	0.00038362216346048	69.7288283654386	60.4047170968567	0.114558716063377	0.325940353198156	no	0.000286821414128262	pos	no
kidney	Labelled in health	Cre -ve	Aspdh	0.000794320320785477	0.000107067420167656	58.6096435599705	73.3066568317626	0.000538491818843437	0.0305285847877122	yes	0.000687252900617821	pos	yes
kidney	Labelled in health	Cre -ve	Aspg	0.000419728263771895	0.000145792954091198	25.8221083662056	33.6664533686744	0.0318696468836745	0.169856673406827	no	0.000273935309680697	pos	no
kidney	Labelled in health	Cre -ve	Asph	0.00058839811029884	0.000277088948242708	70.3272700271243	64.3484670961223	0.0312123490764141	0.168081644528928	no	0.000311309162056132	pos	no
kidney	Labelled in health	Cre -ve	Aspn	0.00140795279554607	0	2.20950430211656	2.52693069810747	0.0429661501218631	0.192812046318428	no	0.00140795279554607	pos	no
kidney	Labelled in health	Cre -ve	Aspscr1	0.000257218754025345	0.000296575843196142	39.8462652790367	42.3972319941131	0.765716621951186	0.939843760836473	no	-3.9357089170797e-05	neg	no
kidney	Labelled in health	Cre -ve	Asrgl1	0.000924601698660555	0.00236822636239897	10.2039006849484	7.72431932182504	0.128555570925959	0.347943842544778	no	-0.00144362466373842	neg	no
kidney	Labelled in health	Cre -ve	Ass1	0.0006594162322836	0.000405537916206038	1882.38652645538	1648.89978361151	0.000309858364610907	0.0257157071932338	yes	0.000253878316077562	pos	yes
kidney	Labelled in health	Cre -ve	Aste1	0.00103441553946894	0	5.83058445965953	4.77951245658733	0.0115889482770528	0.101988358519237	no	0.00103441553946894	pos	no
kidney	Labelled in health	Cre -ve	Asxl1	0.000290471170534248	8.2747207281754e-05	19.3597713815129	19.4643864851934	0.134228199774492	0.356203505239382	no	0.000207723963252494	pos	no
kidney	Labelled in health	Cre -ve	Asxl2	0.000403206095263943	0.000261944483029789	56.99686251016	53.6773391456227	0.333225033877225	0.563012079945548	no	0.000141261612234154	pos	no
kidney	Labelled in health	Cre -ve	Asxl3	0	0.000356188780053428	2.83626292871779	3.67888058580409	0.194102482543588	0.433985389457453	no	-0.000356188780053428	neg	no
kidney	Labelled in health	Cre -ve	Atad1	0.000471021329877835	0.000348640192627822	83.1827291396324	73.6194384628034	0.176652556880518	0.413755034843596	no	0.000122381137250013	pos	no
kidney	Labelled in health	Cre -ve	Atad2	0	0.000184842883548982	2.4703109801299	1.49227009557342	0.117763629889391	0.330139715111933	no	-0.000184842883548982	neg	no
kidney	Labelled in health	Cre -ve	Atad2b	0.000535596956228198	0.000298038105198762	15.4915355549876	15.4242914670073	0.43336508047873	0.65860218015703	no	0.000237558851029436	pos	no
kidney	Labelled in health	Cre -ve	Atad3a	0.000327945110379553	0.000209993446747052	46.8511908706283	50.5319944999128	0.225890425576626	0.469606842457523	no	0.000117951663632501	pos	no
kidney	Labelled in health	Cre -ve	Atad5	0	0	0.519884941299955	0.599483869111663	1	1	no	0	zero	no
kidney	Labelled in health	Cre -ve	Atat1	0.000560979636511078	6.6555740432612e-05	11.9410760500675	13.5870825724195	0.112117181371616	0.321829469544946	no	0.000494423896078466	pos	no
kidney	Labelled in health	Cre -ve	Ate1	0.000314887926260439	0.000282198188152897	67.0013186592199	65.2132138271246	0.919727476271928	1	no	3.26897381075422e-05	pos	no
kidney	Labelled in health	Cre -ve	Atf1	0.000351511935167087	0.000109698167005118	24.536388853984	25.7986051294501	0.0312772399255733	0.168101169612276	no	0.000241813768161969	pos	no
kidney	Labelled in health	Cre -ve	Atf2	0.000704280588737725	0.000328122728005606	42.9088792151426	40.8209106169693	0.0234162512789973	0.14664863859793	no	0.000376157860732119	pos	no
kidney	Labelled in health	Cre -ve	Atf3	0.000641296564254432	0.000337137835304044	3.45765403514227	3.69335562500698	0.544202326412268	0.760490062478753	no	0.000304158728950388	pos	no
kidney	Labelled in health	Cre -ve	Atf4	0.000381160952726795	0.000173518722568886	143.363250503935	135.650974620914	0.00421677217164466	0.0651056937505312	no	0.000207642230157909	pos	no
kidney	Labelled in health	Cre -ve	Atf5	0.000388397899793207	0.00038168602358429	24.551552612584	31.3771548430768	0.975728125308055	1	no	6.71187620891663e-06	pos	no
kidney	Labelled in health	Cre -ve	Atf6	0.000402332852194363	0.000173862207122504	36.7008166234906	38.1264810459397	0.0792348460840742	0.269770758014148	no	0.000228470645071859	pos	no
kidney	Labelled in health	Cre -ve	Atf6b	0.000680345113369753	0.00026635036096157	35.5153637899102	34.3983516098441	0.00973300562232334	0.0946924045900107	no	0.000413994752408183	pos	no
kidney	Labelled in health	Cre -ve	Atf7	0.000192099691447128	0.000193770289961304	21.1083525575036	36.3980952969808	0.977202967262188	1	no	-1.67059851417567e-06	neg	no
kidney	Labelled in health	Cre -ve	Atf7ip	0.000292094455541312	0.000118586564348612	35.9055788102398	36.9599927442224	0.279399114809775	0.514791027143306	no	0.0001735078911927	pos	no
kidney	Labelled in health	Cre -ve	Atg10	0.00072720247961673	0.000225843503186788	18.810729085049	19.3613998854286	0.263192580451522	0.501318424481858	no	0.000501358976429942	pos	no
kidney	Labelled in health	Cre -ve	Atg101	0.000408473802549526	0.000141263630239617	33.3040686935804	36.7689946709592	0.0885997792787394	0.285176524942854	no	0.000267210172309909	pos	no
kidney	Labelled in health	Cre -ve	Atg12	0.000307472534411765	0.000173240644186179	83.634896270895	74.1562883841945	0.0146236611403216	0.115520047344158	no	0.000134231890225586	pos	no
kidney	Labelled in health	Cre -ve	Atg13	0.00067029570141752	0.00021085114644967	37.9810925436505	40.086571441861	0.000603777615941824	0.0314378187792934	yes	0.00045944455496785	pos	yes
kidney	Labelled in health	Cre -ve	Atg14	0.000940148704512048	0.00023787831580135	16.0861359361037	15.8995496090367	0.0132536324477757	0.109635817670476	no	0.000702270388710698	pos	no
kidney	Labelled in health	Cre -ve	Atg16l1	0.000601964261155323	0.00021256185109043	30.1188929126974	24.4317378329239	0.00317054307391977	0.0584534762653397	no	0.000389402410064893	pos	no
kidney	Labelled in health	Cre -ve	Atg16l2	0.000482404923002608	0.000245198201879852	5.85031160047751	7.69025544847239	0.276174107237103	0.512520960609026	no	0.000237206721122756	pos	no
kidney	Labelled in health	Cre -ve	Atg2a	0.000351411763921167	0.000120174317525012	23.5086780055078	24.3398548930169	0.248991276106376	0.491114894096286	no	0.000231237446396155	pos	no
kidney	Labelled in health	Cre -ve	Atg2b	0.000958097831777523	0.000288901820437174	14.5180055686036	15.6653519665088	0.283362753542232	0.517710358632234	no	0.000669196011340349	pos	no
kidney	Labelled in health	Cre -ve	Atg3	0.000683038470788355	0.000612075026321216	58.9006363234423	50.2439075307214	0.212952412363931	0.454456293962498	no	7.09634444671389e-05	pos	no
kidney	Labelled in health	Cre -ve	Atg4a	0.000861214660423902	0.00039170242540811	29.1806940635114	27.8039286362858	0.0592333099019467	0.231235961100748	no	0.000469512235015791	pos	no
kidney	Labelled in health	Cre -ve	Atg4a-ps	0	0	0.337150163768579	0.432788235684336	1	1	no	0	zero	no
kidney	Labelled in health	Cre -ve	Atg4b	0.00040967374081455	0.0003620854039875	38.4197741681877	37.2196739760337	0.82246300477684	0.976326627506482	no	4.75883368270502e-05	pos	no
kidney	Labelled in health	Cre -ve	Atg4c	0.000617870905123825	0	19.9170846903335	20.7866031476511	0.0022678089407594	0.0495163070196304	yes	0.000617870905123825	pos	yes
kidney	Labelled in health	Cre -ve	Atg4d	0.00051435893944635	0.000338440501958114	30.3087669405728	27.7132427843454	0.36250880207074	0.59102147917305	no	0.000175918437488236	pos	no
kidney	Labelled in health	Cre -ve	Atg5	0.000581651493192153	0.00016439157018797	69.693062412821	68.0686030870854	0.012001054869699	0.103716865343613	no	0.000417259923004184	pos	no
kidney	Labelled in health	Cre -ve	Atg7	0.00043290482872391	0.000216421195574668	23.8801248025109	26.8242184499006	0.670455175744517	0.867655879040092	no	0.000216483633149242	pos	no
kidney	Labelled in health	Cre -ve	Atg9a	0.0003624110326781	0.000316101074980178	41.1842640379604	38.3011667570786	0.630882356033605	0.834920547146751	no	4.6309957697922e-05	pos	no
kidney	Labelled in health	Cre -ve	Atic	0.000759855437864502	0.00025759949525781	18.5113044770543	22.5769716862526	0.105587812032719	0.312661347557155	no	0.000502255942606692	pos	no
kidney	Labelled in health	Cre -ve	Atl1	0.000378787878787878	0.000746965452847804	1.01580717078266	1.69680385757822	0.790418195603894	0.956421343765775	no	-0.000368177574059926	neg	no
kidney	Labelled in health	Cre -ve	Atl2	0.00056351313076437	0.000233603995892862	50.4454053437749	45.9831660414318	0.0746011361053674	0.261752511008269	no	0.000329909134871508	pos	no
kidney	Labelled in health	Cre -ve	Atl3	0.0003709136684881	0.000135448295289204	32.6793575751766	29.9243098311044	0.126985982640359	0.345168633221826	no	0.000235465373198896	pos	no
kidney	Labelled in health	Cre -ve	Atm	0.000256924211210073	7.072135785007e-05	13.828306705751	12.7253775403545	0.528941622925734	0.746806792762275	no	0.000186202853360003	pos	no
kidney	Labelled in health	Cre -ve	Atmin	0.000359404526760735	0.000500623157606398	29.5935436473525	29.0899015212459	0.615371635464388	0.82216218404556	no	-0.000141218630845663	neg	no
kidney	Labelled in health	Cre -ve	Atn1,Gm45234	0.000655716853405727	0.000368200402913118	93.7845637344978	117.413720092835	0.0608335501015824	0.234301488106388	no	0.000287516450492609	pos	no
kidney	Labelled in health	Cre -ve	Atoh8	0.0013480677138992	0.00066829746675041	4.28110034620905	3.6990903945442	0.535378209757002	0.753015274298813	no	0.00067977024714879	pos	no
kidney	Labelled in health	Cre -ve	Atox1	0.000575937354945692	0.000302275620865977	254.507789745175	261.01181389268	0.00481225371671525	0.0684769308257804	no	0.000273661734079714	pos	no
kidney	Labelled in health	Cre -ve	Atp10a	0.00127713920817369	0	0.872724739461992	1.0420783120694	0.240453047817494	0.482609123550513	no	0.00127713920817369	pos	no
kidney	Labelled in health	Cre -ve	Atp10b	0.00034606205578489	0.00115606936416184	3.17513771299504	2.13700530795688	0.966861838978792	1	no	-0.00081000730837695	neg	no
kidney	Labelled in health	Cre -ve	Atp10d	0.000603987932026105	0.000665007445834412	8.81209525973408	9.59623876697321	0.973147722348428	1	no	-6.1019513808307e-05	neg	no
kidney	Labelled in health	Cre -ve	Atp11a	0.00052708124395274	0.000492328534823518	588.704834344087	725.619557120943	0.426822704768991	0.651896576952581	no	3.47527091292219e-05	pos	no
kidney	Labelled in health	Cre -ve	Atp11b	0.000500098812897533	0.000302802521170594	33.0734573480015	42.8572347182063	0.444720860562634	0.668763367035534	no	0.000197296291726939	pos	no
kidney	Labelled in health	Cre -ve	Atp11c	0.000581776077160113	0.000694567789128196	8.57704934593428	7.82990196402508	0.913388470596866	1	no	-0.000112791711968083	neg	no
kidney	Labelled in health	Cre -ve	Atp13a1	0.00053601865308748	0.000315477807576012	50.0621080329588	47.8120089352399	0.0613033722402027	0.235400374217058	no	0.000220540845511468	pos	no
kidney	Labelled in health	Cre -ve	Atp13a2	0.000708132426814345	0.000165289256198346	15.6756373901078	17.284751134175	0.183070985012952	0.421344815860983	no	0.000542843170615999	pos	no
kidney	Labelled in health	Cre -ve	Atp13a3	0.000579756111278277	0.000322273196750492	78.1811401538697	75.0840342550755	0.0159581727473605	0.120491441509124	no	0.000257482914527785	pos	no
kidney	Labelled in health	Cre -ve	Atp1a1	0.000880679886088868	0.00065604097858609	4459.28608256694	3677.88269366866	0.020997860521542	0.137904587912435	no	0.000224638907502778	pos	no
kidney	Labelled in health	Cre -ve	Atp1a2	0.000251686298197925	0.000554016620498614	12.3787473553924	12.1009611584561	0.838060887226288	0.985155919987805	no	-0.000302330322300689	neg	no
kidney	Labelled in health	Cre -ve	Atp1b1	0.000701026902519185	0.000502963026216048	3559.35617754007	3155.15755860827	0.0248285797124103	0.150863071710581	no	0.000198063876303137	pos	no
kidney	Labelled in health	Cre -ve	Atp1b2	0.000436220725790953	0.000394741613427272	14.8741392919356	30.0912795581059	0.874938558858295	1	no	4.14791123636813e-05	pos	no
kidney	Labelled in health	Cre -ve	Atp1b3	0.000749499202060587	0.000601542265764844	108.808058790423	103.811860480689	0.214868917088855	0.456921962882224	no	0.000147956936295742	pos	no
kidney	Labelled in health	Cre -ve	Atp23	0.000601681737191147	0.00077784590571239	10.1809007930285	9.13687073954193	0.417657443420734	0.643765708705098	no	-0.000176164168521243	neg	no
kidney	Labelled in health	Cre -ve	Atp2a2	0.000556987432585327	0.000234040771382012	290.407496613752	283.674971720308	5.84056244098241e-05	0.0144056391021194	yes	0.000322946661203315	pos	yes
kidney	Labelled in health	Cre -ve	Atp2a3	0.000497650342144475	0	8.95280589494325	8.67407126397745	0.0372977134363424	0.181590111572714	no	0.000497650342144475	pos	no
kidney	Labelled in health	Cre -ve	Atp2b1	0.000487889045704595	0.00020283740791952	68.6506758936607	67.4759632963594	0.00268328926623305	0.0538711417905133	no	0.000285051637785075	pos	no
kidney	Labelled in health	Cre -ve	Atp2b2	0.000441012411100263	0.000290010290010288	1.83329582909945	2.70067997067376	0.996911553584001	1	no	0.000151002121089975	pos	no
kidney	Labelled in health	Cre -ve	Atp2b4	0.00043256544716148	0.000197031245624846	32.3313025739074	31.515016562598	0.0760297213257345	0.264604091543626	no	0.000235534201536634	pos	no
kidney	Labelled in health	Cre -ve	Atp2c1	0.000649333867168888	0.000315878871316852	38.7730240825141	31.9940597257794	0.0291132938454961	0.162039264825809	no	0.000333454995852036	pos	no
kidney	Labelled in health	Cre -ve	Atp4a	0.000977133875994557	0.000533420780121378	30.6370270382699	25.1918169001092	0.300361596318547	0.532195836286648	no	0.000443713095873179	pos	no
kidney	Labelled in health	Cre -ve	Atp5a1	0.000675907807660075	0.000458048327788828	1938.64364703479	1798.40761029221	0.000917102925671391	0.0366813629640158	yes	0.000217859479871247	pos	yes
kidney	Labelled in health	Cre -ve	Atp5b	0.000621277280002075	0.000501365909601084	2854.80946528944	2446.07153263144	0.0222936148150645	0.14264127979495	no	0.000119911370400991	pos	no
kidney	Labelled in health	Cre -ve	Atp5c1	0.000779682728583985	0.000464545505394402	567.925133396898	468.208107512699	0.000193559463904057	0.022232419346891	yes	0.000315137223189583	pos	yes
kidney	Labelled in health	Cre -ve	Atp5d	0.00068828742526466	0.000497307012507756	751.827994769911	712.265081231808	0.0454352566973544	0.198932341864584	no	0.000190980412756904	pos	no
kidney	Labelled in health	Cre -ve	Atp5e	0.000636309079727945	0.000456064098594266	674.337654660525	594.140045946838	0.0437249613621164	0.194773498455528	no	0.000180244981133679	pos	no
kidney	Labelled in health	Cre -ve	Atp5f1	0.000767999133397333	0.000514131974520736	757.108699881907	657.431411883447	0.00731350472464204	0.0831131138459961	no	0.000253867158876597	pos	no
kidney	Labelled in health	Cre -ve	Atp5g1	0.00101305057167395	0.00083671856682134	640.429862985492	749.000978607692	0.0882540085381982	0.284929664607987	no	0.00017633200485261	pos	no
kidney	Labelled in health	Cre -ve	Atp5g2	0.00064781566536789	0.000540215997506396	349.430887455091	397.186722826422	0.182893567750098	0.4211086857544	no	0.000107599667861494	pos	no
kidney	Labelled in health	Cre -ve	Atp5g3	0.00077344579268051	0.00052293783520438	2087.33061174049	1979.53894036183	0.000300720156831688	0.0257157071932338	yes	0.00025050795747613	pos	yes
kidney	Labelled in health	Cre -ve	Atp5h	0.000528994246747792	0.000475453960747978	899.366729026038	858.392919566688	0.529896037055662	0.74771536365551	no	5.35402859998137e-05	pos	no
kidney	Labelled in health	Cre -ve	Atp5j	0.00103890344709652	0.000647093237370912	356.215879309274	316.720309497835	0.00719352318121323	0.0824531284428392	no	0.000391810209725608	pos	no
kidney	Labelled in health	Cre -ve	Atp5j2	0.000671407146941252	0.000559677438453218	965.086296288926	939.1137393764	0.12837680253859	0.347669913078082	no	0.000111729708488034	pos	no
kidney	Labelled in health	Cre -ve	Atp5k	0.000649475575153735	0.000516119938361926	318.926922243389	275.078609152205	0.018361617984585	0.128716555039967	no	0.000133355636791809	pos	no
kidney	Labelled in health	Cre -ve	Atp5l	0.000762476211340233	0.000580708053874796	999.767953136358	901.458129569061	0.0183608037871678	0.128716555039967	no	0.000181768157465437	pos	no
kidney	Labelled in health	Cre -ve	Atp5o	0.000642082020690205	0.000468331578731952	874.99332038208	789.568264788683	0.0206823928646675	0.136793623443306	no	0.000173750441958253	pos	no
kidney	Labelled in health	Cre -ve	Atp5s	0.000209624127455077	8.3927822073016e-05	13.1448469381811	14.3858022223743	0.544372959322076	0.760514040201376	no	0.000125696305382061	pos	no
kidney	Labelled in health	Cre -ve	Atp6ap1	0.000597338869797058	0.000379687484139734	239.570489074654	242.562462641368	0.00348605190508036	0.0607639337487942	no	0.000217651385657324	pos	no
kidney	Labelled in health	Cre -ve	Atp6ap2	0.000621148825737177	0.000572043547646812	246.628553141931	212.150438854796	0.424957588473637	0.650121544409365	no	4.91052780903648e-05	pos	no
kidney	Labelled in health	Cre -ve	Atp6v0a1	0.00029388951562647	0.000424924494753019	50.8954736307167	58.8701514146577	0.926303209788003	1	no	-0.000131034979126548	neg	no
kidney	Labelled in health	Cre -ve	Atp6v0a2	0.000652602418280962	0.000324463316926134	79.9935684906336	77.6314333878045	0.0285256396761132	0.160716156872315	no	0.000328139101354828	pos	no
kidney	Labelled in health	Cre -ve	Atp6v0a4	0.000662675143675957	0.000542347448896048	148.502218656116	142.561961033078	0.213585507913242	0.455159260783436	no	0.000120327694779909	pos	no
kidney	Labelled in health	Cre -ve	Atp6v0b	0.000516791433184575	0.00045334519285085	198.869614308533	214.242179979862	0.726074354629417	0.911030082836478	no	6.3446240333725e-05	pos	no
kidney	Labelled in health	Cre -ve	Atp6v0c,Gm43796	0.000629875545983478	0.000420510712343466	903.138254183839	975.924168781419	0.00943296088091726	0.0937246747715066	no	0.000209364833640012	pos	no
kidney	Labelled in health	Cre -ve	Atp6v0d1	0.000559190693236737	0.000313643885903944	113.194224274991	125.650902550198	0.0476472098513864	0.203846532830236	no	0.000245546807332793	pos	no
kidney	Labelled in health	Cre -ve	Atp6v0d2	0.00103031864562306	0.000424259546762252	32.4976226889145	35.8926084190651	0.027383256966002	0.157818087204752	no	0.000606059098860808	pos	no
kidney	Labelled in health	Cre -ve	Atp6v0e	0.000653657305470783	0.00052222409121253	289.736677245096	263.350400487119	0.152355283814462	0.384809487430641	no	0.000131433214258253	pos	no
kidney	Labelled in health	Cre -ve	Atp6v0e2	0.000532774308425463	0.00065950319882009	45.5421584581131	45.1537714783282	0.73180048484827	0.915669785431475	no	-0.000126728890394627	neg	no
kidney	Labelled in health	Cre -ve	Atp6v1a	0.00068723280340449	0.000551032129419222	896.951144306602	803.88308487144	0.087228638779364	0.28298330023575	no	0.000136200673985268	pos	no
kidney	Labelled in health	Cre -ve	Atp6v1b1	0.000738570278050575	0.000340362466641047	54.8704547079395	50.6124145906385	0.0566114740691867	0.226111988370176	no	0.000398207811409528	pos	no
kidney	Labelled in health	Cre -ve	Atp6v1b2	0.000581635383833715	0.000335165380748238	385.35498168052	469.275773402032	0.00493362000672589	0.069830908469269	no	0.000246470003085477	pos	no
kidney	Labelled in health	Cre -ve	Atp6v1c1	0.000586804665666417	0.000169444388579682	127.023035906596	122.178111375054	0.00258193151441625	0.0526065622141405	no	0.000417360277086734	pos	no
kidney	Labelled in health	Cre -ve	Atp6v1c2	0.00037528562040416	0.000177805848579412	25.5872460597393	25.1620621853282	0.295822664678809	0.527857136848949	no	0.000197479771824748	pos	no
kidney	Labelled in health	Cre -ve	Atp6v1d	0.000634869000078232	0.000303274997484278	157.260291497778	160.700627864717	0.000369482084224506	0.0257157071932338	yes	0.000331594002593954	pos	yes
kidney	Labelled in health	Cre -ve	Atp6v1e1	0.000728521779419743	0.000446383742770498	247.27539977798	237.002724417448	0.0060433791383123	0.07572132337082	no	0.000282138036649245	pos	no
kidney	Labelled in health	Cre -ve	Atp6v1f	0.000749065474556932	0.00055721709451998	438.024021131797	462.858683801935	0.060726144912574	0.234133474638551	no	0.000191848380036952	pos	no
kidney	Labelled in health	Cre -ve	Atp6v1g1	0.000498669408634098	0.000405228444109996	470.645099612	448.026714750713	0.158413804756599	0.392574532706652	no	9.34409645241023e-05	pos	no
kidney	Labelled in health	Cre -ve	Atp6v1g2	0	0.000538404858542824	4.6372027376975	6.12332424925003	0.0545496031744401	0.2210895108577	no	-0.000538404858542824	neg	no
kidney	Labelled in health	Cre -ve	Atp6v1g3	0.000760538294603122	0.00101957325858209	59.6850557085444	51.7570340121865	0.673351325033768	0.869870639973303	no	-0.000259034963978968	neg	no
kidney	Labelled in health	Cre -ve	Atp6v1h	0.00058244177081744	0.00067138313536794	75.2605275617006	67.2957968235847	0.608279268088458	0.817382053058452	no	-8.89413645505e-05	neg	no
kidney	Labelled in health	Cre -ve	Atp7a	0.000507328854366622	0.000174457415109664	29.0941807312499	26.8955937454959	0.0975289522650142	0.299391159066479	no	0.000332871439256958	pos	no
kidney	Labelled in health	Cre -ve	Atp7b	0.000177683013503908	0	1.7028909291091	2.085408237944	0.265216880384432	0.503050929911742	no	0.000177683013503908	pos	no
kidney	Labelled in health	Cre -ve	Atp8a1	0.000664370686032138	0.000299082007846792	13.3554968091553	12.1938252914834	0.182079738857711	0.420086182144527	no	0.000365288678185346	pos	no
kidney	Labelled in health	Cre -ve	Atp8a2	0	0	1.04193234329017	1.31758894143471	1	1	no	0	zero	no
kidney	Labelled in health	Cre -ve	Atp8b1	0.000478710581451497	9.647853352629e-05	6.58197392618931	4.10657001959159	0.417022641718701	0.643650508055462	no	0.000382232047925207	pos	no
kidney	Labelled in health	Cre -ve	Atp8b2	0.000238671629914507	0.000283632007188136	2.91230697273405	3.12034887415441	0.804049155556123	0.964612745708161	no	-4.49603772736293e-05	neg	no
kidney	Labelled in health	Cre -ve	Atp8b5	0.000591016548463357	0.000919540229885056	1.16608773167761	1.73461125667756	0.873848287496038	1	no	-0.000328523681421699	neg	no
kidney	Labelled in health	Cre -ve	Atp9a	0.000829949815854568	0.000446847522046306	55.4121890420935	57.7806460346237	0.242681609514658	0.484255826217212	no	0.000383102293808262	pos	no
kidney	Labelled in health	Cre -ve	Atp9b	0.000837363532383003	0.00043182633725177	17.296477709212	18.7686501787014	0.345354782136403	0.574541636681833	no	0.000405537195131233	pos	no
kidney	Labelled in health	Cre -ve	Atpaf1	0.000286303242989442	0.000355276263955774	43.0795917132334	48.8164818509916	0.388297171551638	0.615755450398412	no	-6.89730209663321e-05	neg	no
kidney	Labelled in health	Cre -ve	Atpaf2	0.000655441105219033	0.00033728166603257	18.1799832919105	20.1327076826608	0.544390784539374	0.760514040201376	no	0.000318159439186463	pos	no
kidney	Labelled in health	Cre -ve	Atpif1	0.000779995780574155	0.000495142401598964	654.100473785399	631.946684155484	0.000664005785689148	0.0321596111257955	yes	0.000284853378975191	pos	yes
kidney	Labelled in health	Cre -ve	Atr	0.00142991061978633	0	4.54839832264144	4.34344886184504	0.118391535352329	0.331202869010223	no	0.00142991061978633	pos	no
kidney	Labelled in health	Cre -ve	Atraid	0.00050113871696232	0.000212243123047319	208.954217392625	181.241837500194	0.00520573782575959	0.0716272955591859	no	0.000288895593915001	pos	no
kidney	Labelled in health	Cre -ve	Atrip,Gm42641,Trex1	0.000291185071598597	0.000215953780179634	18.8392829160975	20.8896889098375	0.631456131003464	0.835438979719394	no	7.52312914189626e-05	pos	no
kidney	Labelled in health	Cre -ve	Atrn	0.00047186609583647	0.000377582479509294	21.1022182300305	17.7829131865102	0.499840203948404	0.718705783913288	no	9.42836163271759e-05	pos	no
kidney	Labelled in health	Cre -ve	Atrnl1	0.000578862930013142	0.000550570025159374	45.7909750330524	48.1050698283098	0.62385354998595	0.829705553810921	no	2.82929048537676e-05	pos	no
kidney	Labelled in health	Cre -ve	Atrx	0.00066442114932819	0.000289169134940392	41.4807169539547	37.2733407573129	0.0888294912310061	0.285556779059766	no	0.000375252014387798	pos	no
kidney	Labelled in health	Cre -ve	Atxn1	0.00059913100644474	5.70003995639165e-05	27.8164393767428	24.7807503289806	9.32424563907739e-06	0.00776185172917948	yes	0.000542130606880823	pos	yes
kidney	Labelled in health	Cre -ve	Atxn10	0.000630796564839322	0.000413262373211546	80.1040605435841	84.5551149788594	0.114937201750025	0.326227545252186	no	0.000217534191627776	pos	no
kidney	Labelled in health	Cre -ve	Atxn1l	0.000431164815677528	0.000217732467793518	24.8113474943944	25.9997829822198	0.898894979881447	1	no	0.00021343234788401	pos	no
kidney	Labelled in health	Cre -ve	Atxn2	0.000515591648495852	0.000266066763900996	63.0477226571845	63.6034756579945	0.0676627434960636	0.247922993294105	no	0.000249524884594856	pos	no
kidney	Labelled in health	Cre -ve	Atxn2l	0.000513467043008058	0.000223709028712601	49.1836246167792	59.7984303155474	0.103287082011952	0.30890136540976	no	0.000289758014295457	pos	no
kidney	Labelled in health	Cre -ve	Atxn3	0.000518240600465167	0.000300842591342496	16.1546561191316	16.1685444743623	0.284099906161421	0.517920428437444	no	0.000217398009122671	pos	no
kidney	Labelled in health	Cre -ve	Atxn7	0.000358082929646535	0.000150308446488902	56.4422696892201	52.5705736862965	0.178906243957617	0.416888569200627	no	0.000207774483157633	pos	no
kidney	Labelled in health	Cre -ve	Atxn7l1	0.000773249285320128	0.000345129720743776	28.1394889927769	29.8678066431491	0.161079687456299	0.395188415647906	no	0.000428119564576352	pos	no
kidney	Labelled in health	Cre -ve	Atxn7l2	0.000343292386522835	0.00017108117658793	12.3786008825514	11.8677868709895	0.17124799736133	0.408242720038581	no	0.000172211209934905	pos	no
kidney	Labelled in health	Cre -ve	Atxn7l3	0.000459297315139763	0.000137013121040221	39.270579020128	38.4962596777234	0.0579792356925746	0.229079038917058	no	0.000322284194099542	pos	no
kidney	Labelled in health	Cre -ve	Atxn7l3b	0.000459310968342397	0.00021593897254506	280.786773397143	311.190925631157	0.0204605607296221	0.136113962680728	no	0.000243371995797337	pos	no
kidney	Labelled in health	Cre -ve	Auh	0.00074669456097768	0.000309650912892372	138.743494128172	130.37467340447	9.3216562291114e-05	0.0177409967500176	yes	0.000437043648085308	pos	yes
kidney	Labelled in health	Cre -ve	Aup1	0.00051201130307425	0.000381667823374914	139.505085169784	153.324550844295	0.117647877018937	0.330139715111933	no	0.000130343479699336	pos	no
kidney	Labelled in health	Cre -ve	Aurka	0	0	1.33221942538896	0.743853380952979	1	1	no	0	zero	no
kidney	Labelled in health	Cre -ve	Aurkaip1	0.000478448710175135	0.000311417523721669	128.043137341826	121.02115237765	0.150030556821465	0.381929852122533	no	0.000167031186453466	pos	no
kidney	Labelled in health	Cre -ve	Auts2	0.000903346227068387	0	11.377387214047	11.3774115327328	6.25731234604203e-05	0.0146212531819182	yes	0.000903346227068387	pos	yes
kidney	Labelled in health	Cre -ve	Aven	0.0005629672793219	0.000509339325099078	29.2615052962596	29.7133999280125	0.793707336507514	0.9592040663228	no	5.3627954222822e-05	pos	no
kidney	Labelled in health	Cre -ve	Avil	0	0	1.479509666119	1.0650435329239	1	1	no	0	zero	no
kidney	Labelled in health	Cre -ve	Avl9	0.00033607587852543	0.000262634194680627	30.585049997775	34.2734660755904	0.962357675341586	1	no	7.3441683844803e-05	pos	no
kidney	Labelled in health	Cre -ve	Avpi1	0.000492544408441835	0.000193535549810572	28.3643760211174	27.2110038545686	0.176953966556058	0.414281926623332	no	0.000299008858631263	pos	no
kidney	Labelled in health	Cre -ve	Avpr1a	0.000359671521636792	0	7.70095261635055	8.80076338755712	0.095377122582805	0.295575375862814	no	0.000359671521636792	pos	no
kidney	Labelled in health	Cre -ve	Avpr2	0.00021485052440753	0.000980294711425772	31.655282763776	24.3692947807075	0.0973914093678516	0.299228646221549	no	-0.000765444187018242	neg	no
kidney	Labelled in health	Cre -ve	Awat2	0	0	0.463975605936702	0.395389869506676	1	1	no	0	zero	no
kidney	Labelled in health	Cre -ve	Axin1	0.0004750517825376	0.000250623085459172	28.3810526998537	27.0476617613799	0.0551116094096828	0.222568685787619	no	0.000224428697078428	pos	no
kidney	Labelled in health	Cre -ve	Axin2	0.00100401606425702	0	1.37196817073846	0.892031649120633	0.32435140293995	0.554986781979174	no	0.00100401606425702	pos	no
kidney	Labelled in health	Cre -ve	Axl	0.000689964047133432	0.000674791012848778	40.4453650408186	55.2231701498908	0.631001593781755	0.834920547146751	no	1.51730342846536e-05	pos	no
kidney	Labelled in health	Cre -ve	Azgp1	0.000435523286101917	0.000459776415743698	96.2997149325098	93.6376876541403	0.453259691563088	0.676369524866018	no	-2.42531296417813e-05	neg	no
kidney	Labelled in health	Cre -ve	Azi2	0.000517859744102632	0.000292382228204825	42.9942584282496	41.4750787499218	0.261489499174615	0.500543064027981	no	0.000225477515897806	pos	no
kidney	Labelled in health	Cre -ve	Azin1	0.000450385356306513	0.000257011408331991	66.2868689656799	68.5673034577402	0.304740456458728	0.536569297494119	no	0.000193373947974523	pos	no
kidney	Labelled in health	Cre -ve	Azin2	0	0	0.906348893850911	0.767660380985832	1	1	no	0	zero	no
kidney	Labelled in health	Cre -ve	B130006D01Rik	0	0	0.904054551683033	0.708488965040354	1	1	no	0	zero	no
kidney	Labelled in health	Cre -ve	B230118H07Rik	0.00066603865961211	0.000473274715236486	40.1140583859498	35.4454053564808	0.257867198286935	0.497686308358743	no	0.000192763944375624	pos	no
kidney	Labelled in health	Cre -ve	B230219D22Rik	0.00042479275002172	8.078156568742e-05	59.6631316540808	58.5236638432705	0.00465529960237747	0.0675608255119982	no	0.0003440111843343	pos	no
kidney	Labelled in health	Cre -ve	B2m	0.000538608810662607	0.000438356589767802	658.78453225419	700.475843123161	0.14842394337881	0.379581125549611	no	0.000100252220894805	pos	no
kidney	Labelled in health	Cre -ve	B3galnt1	0.00070694975454423	0.000237057870845658	13.8312481223291	12.4107977927972	0.404921124381268	0.632181978154274	no	0.000469891883698572	pos	no
kidney	Labelled in health	Cre -ve	B3galnt2	0.000444298941040127	0	11.9360176082527	10.3281092483188	0.000890370337632601	0.0362655734768459	yes	0.000444298941040127	pos	yes
kidney	Labelled in health	Cre -ve	B3galt1	0.000674763832658568	0	0.923663778348996	1.03412536987228	0.305302009187998	0.537162148001974	no	0.000674763832658568	pos	no
kidney	Labelled in health	Cre -ve	B3galt2	0	0	1.04639987041343	1.07054362579578	1	1	no	0	zero	no
kidney	Labelled in health	Cre -ve	B3galt4	0	0	0.707746490418723	0.582529971148078	1	1	no	0	zero	no
kidney	Labelled in health	Cre -ve	B3galt5	0.000500301676821237	0.000137732873141495	33.8567086502138	27.6318479237211	0.184936660804344	0.423664308634619	no	0.000362568803679742	pos	no
kidney	Labelled in health	Cre -ve	B3galt6	8.5645769099005e-05	0.000139911523945532	6.51436310132709	8.77079638828988	0.541818506287947	0.75818585663709	no	-5.4265754846527e-05	neg	no
kidney	Labelled in health	Cre -ve	B3gat2	0.000607986994315162	0.000266910287569203	86.1076823667589	93.916707881526	0.0444885398930019	0.196792714325769	no	0.000341076706745958	pos	no
kidney	Labelled in health	Cre -ve	B3gat3	0.000571925900054587	0.00021258010983123	42.013670745121	44.716607644441	0.027179014336355	0.157539099094103	no	0.000359345790223357	pos	no
kidney	Labelled in health	Cre -ve	B3glct	0.000869104321220345	0.000877506902744562	10.1188182962054	8.93619012262391	0.868709330518591	1	no	-8.40258152421704e-06	neg	no
kidney	Labelled in health	Cre -ve	B3gnt2,Gm28048	0.000674736085619742	0.00017617986503802	41.1785226922245	41.8366679814048	0.232057888399017	0.474264080955426	no	0.000498556220581722	pos	no
kidney	Labelled in health	Cre -ve	B3gnt3	0	0	1.10175652432654	1.15305465753703	1	1	no	0	zero	no
kidney	Labelled in health	Cre -ve	B3gnt7	0	0	2.60704169864529	4.48383280190769	1	1	no	0	zero	no
kidney	Labelled in health	Cre -ve	B3gnt8	0.000151722045213168	0	5.08772329148488	5.32064535187123	0.251391893706267	0.492820896121217	no	0.000151722045213168	pos	no
kidney	Labelled in health	Cre -ve	B3gnt9	0	0	1.38011489022977	2.3578301777186	1	1	no	0	zero	no
kidney	Labelled in health	Cre -ve	B3gntl1	0	0	2.47319032001791	2.51771958178255	0.999987825247791	1	no	0	zero	no
kidney	Labelled in health	Cre -ve	B4galnt1	0.000212134108119508	0.000384249570492166	7.28941324567485	9.67819118159218	0.988345672250606	1	no	-0.000172115462372658	neg	no
kidney	Labelled in health	Cre -ve	B4galt1	0.000681400505846012	0.000442181378049216	78.3757950142583	73.6838071721351	0.0230451774125837	0.145193338674646	no	0.000239219127796796	pos	no
kidney	Labelled in health	Cre -ve	B4galt2	0	0	1.60472803506393	1.98258635062455	1	1	no	0	zero	no
kidney	Labelled in health	Cre -ve	B4galt2,Ccdc24	0	0	0.689400640484108	1.29327662454438	1	1	no	0	zero	no
kidney	Labelled in health	Cre -ve	B4galt3	0.000379301283335312	0	17.6736345862549	20.208375887212	0.00587040482827697	0.0751806941421356	no	0.000379301283335312	pos	no
kidney	Labelled in health	Cre -ve	B4galt4	0.000296073094077757	0.000189214758751182	6.74833597961228	7.12351867427591	0.817830530917693	0.973351193869768	no	0.000106858335326575	pos	no
kidney	Labelled in health	Cre -ve	B4galt5	0.000371804303752577	0.000291324790450374	100.503541677791	121.593772667048	0.421665301998237	0.64769463237395	no	8.04795133022027e-05	pos	no
kidney	Labelled in health	Cre -ve	B4galt6	0.000502375627604522	0.000427961016445194	21.1310035620998	17.922684030429	0.481544489462194	0.702331477786571	no	7.44146111593277e-05	pos	no
kidney	Labelled in health	Cre -ve	B4galt7	0.00066647073687027	0.000440147267549328	12.1338175682206	10.7680872004319	0.664745308703296	0.863598262558824	no	0.000226323469320942	pos	no
kidney	Labelled in health	Cre -ve	B4gat1	0.000439300635215517	0.000398593003177762	49.2059990183512	48.9538825180399	0.718135109125238	0.904562277136282	no	4.07076320377547e-05	pos	no
kidney	Labelled in health	Cre -ve	B630019K06Rik	0	0	2.49953782743995	1.96765801146778	1	1	no	0	zero	no
kidney	Labelled in health	Cre -ve	B930094E09Rik	0	0	0.871857030913259	0.763222293314667	1	1	no	0	zero	no
kidney	Labelled in health	Cre -ve	B9d1	0.0004563649776435	0	13.964016819954	13.5496882723479	0.091955274308811	0.290017884803645	no	0.0004563649776435	pos	no
kidney	Labelled in health	Cre -ve	B9d2	0.000555139753711637	0.000133163194727252	15.1058275172203	15.1313274464401	0.375150753569828	0.602466438488374	no	0.000421976558984385	pos	no
kidney	Labelled in health	Cre -ve	BC003331	0.000702541788552372	0.000235783473102499	92.8664338880182	82.3803386979538	0.000131581889567006	0.0192795393513749	yes	0.000466758315449873	pos	yes
kidney	Labelled in health	Cre -ve	BC003965	0.000397839101364697	0.000247448766915444	45.2069340809651	47.9956892050464	0.0925576489690771	0.291131159545308	no	0.000150390334449253	pos	no
kidney	Labelled in health	Cre -ve	BC004004	0.000563776095432235	0.000301939215728518	263.374008917226	275.265714023708	0.0121766197032287	0.104659387852708	no	0.000261836879703717	pos	no
kidney	Labelled in health	Cre -ve	BC005537	0.000604276528328187	0.00027798465074952	122.004600897502	114.715362221921	0.00108561594032321	0.0386303145759058	yes	0.000326291877578667	pos	yes
kidney	Labelled in health	Cre -ve	BC005624	0.000434095323330975	0.000455303161446474	36.6419250164361	49.5389208100832	0.873599191229906	1	no	-2.1207838115499e-05	neg	no
kidney	Labelled in health	Cre -ve	BC017158	0.00064769599095438	8.7059175542322e-05	19.9836350716963	26.5131931167538	0.0164046841631778	0.122557845123432	no	0.000560636815412058	pos	no
kidney	Labelled in health	Cre -ve	BC017643	0.00055151546958557	0.00037991951209266	12.7316396039626	12.4620641271222	0.839890440967575	0.98626821468597	no	0.00017159595749291	pos	no
kidney	Labelled in health	Cre -ve	BC022687	0.00017381759046476	0.00015131351721211	16.170415618713	16.3695225458755	0.812683407011508	0.970948178864933	no	2.250407325265e-05	pos	no
kidney	Labelled in health	Cre -ve	BC024978	0.000314966640589315	5.8173356602674e-05	14.1256915102694	13.239531326065	0.570540861200897	0.78324404559212	no	0.000256793283986641	pos	no
kidney	Labelled in health	Cre -ve	BC025446	0.000464300210055045	0.000197930073249325	89.4500453754804	75.7112913819176	0.0417057440032311	0.1905647931684	no	0.00026637013680572	pos	no
kidney	Labelled in health	Cre -ve	BC025920	0.000595238095238095	0	1.39637255530163	2.28893040633204	0.22351134193145	0.467632353626293	no	0.000595238095238095	pos	no
kidney	Labelled in health	Cre -ve	BC028528	0.000283240367294887	0.00087488842172892	5.6816242176068	5.56771644313569	0.263403698598862	0.501468533681852	no	-0.000591648054434033	neg	no
kidney	Labelled in health	Cre -ve	BC029722	0.00026289636432405	0.000594578596456124	32.8172279051795	39.4226214739235	0.0547979031756482	0.221678577687068	no	-0.000331682232132074	neg	no
kidney	Labelled in health	Cre -ve	BC030336	0.000620718331408332	0.000310669622448892	20.1033740505786	18.5409695926281	0.0646138756980607	0.241807308351354	no	0.00031004870895944	pos	no
kidney	Labelled in health	Cre -ve	BC030499	0	0	0.239654430509581	0.332959195923651	1	1	no	0	zero	no
kidney	Labelled in health	Cre -ve	BC031181	0.000680678547222932	0.000532373240541696	186.774304438064	212.201430248548	0.360297670671394	0.589106134045092	no	0.000148305306681236	pos	no
kidney	Labelled in health	Cre -ve	BC034090	0.000362089365566662	2.617458447847e-05	41.8472399699869	37.6939153736956	0.00111622022366957	0.038817068300405	yes	0.000335914781088192	pos	yes
kidney	Labelled in health	Cre -ve	BC035947	0.000421137102984832	0.000431650488024845	96.541208325407	126.92649181641	0.993420042668186	1	no	-1.05133850400131e-05	neg	no
kidney	Labelled in health	Cre -ve	BC037034	0.000570114133701232	8.0350751488208e-05	13.2396103275232	16.2168226254258	0.00801995667069577	0.0861433894330621	no	0.000489763382213024	pos	no
kidney	Labelled in health	Cre -ve	BC048403	0.000881765909438083	0	5.50646005976508	5.25576445384032	0.0157544990161072	0.119905241368875	no	0.000881765909438083	pos	no
kidney	Labelled in health	Cre -ve	BC049762	0.000235404896421845	0	1.75030462367995	2.03993194762407	0.271522520376252	0.509138173854892	no	0.000235404896421845	pos	no
kidney	Labelled in health	Cre -ve	BC051142	0.000619578686493183	0	0.986878153057796	0.86032300582072	0.374698113156938	0.602031595863079	no	0.000619578686493183	pos	no
kidney	Labelled in health	Cre -ve	BC052040	0.000474738899329252	0.000339664565276436	5.65137166033819	7.13486322440342	0.722802004614619	0.908636139637765	no	0.000135074334052816	pos	no
kidney	Labelled in health	Cre -ve	BC055324	0	0.000280504908835904	1.65416205556592	1.23775049739101	0.155784829927467	0.388776119506078	no	-0.000280504908835904	neg	no
kidney	Labelled in health	Cre -ve	BC067074	0.000412381077211092	0.000215285252960172	3.68120612378787	3.81054953665317	0.821566859005206	0.975871666377449	no	0.00019709582425092	pos	no
kidney	Labelled in health	Cre -ve	BC106179	0	0	0.360621252516531	0.366553989787057	1	1	no	0	zero	no
kidney	Labelled in health	Cre -ve	Babam1	0.000572536759190425	0.000484275921432764	102.108144206211	111.120672411287	0.386677558531124	0.61443073276975	no	8.82608377576609e-05	pos	no
kidney	Labelled in health	Cre -ve	Babam2	0.000579030138872303	0.0004053581815721	60.7217710636583	81.0191236139277	0.441008493278155	0.665434702840347	no	0.000173671957300203	pos	no
kidney	Labelled in health	Cre -ve	Bace1	0.000369716150196205	0.000235212137182063	45.074819669157	47.9746481374759	0.195006263261682	0.43527541819714	no	0.000134504013014142	pos	no
kidney	Labelled in health	Cre -ve	Bace2	0.00059908836836022	0.00041928721174004	3.20063892533617	2.58470282357972	0.719572894187654	0.905859298457974	no	0.00017980115662018	pos	no
kidney	Labelled in health	Cre -ve	Bach1	0.000360029839779042	0.000223134232802238	21.507483335201	23.1581552725183	0.235092022379759	0.476966058277617	no	0.000136895606976804	pos	no
kidney	Labelled in health	Cre -ve	Bach2	5.0337259639585e-05	0.000161290322580644	5.63530817944673	7.89572262809733	0.798613924368213	0.96159551526077	no	-0.000110953062941059	neg	no
kidney	Labelled in health	Cre -ve	Bad	0.000496587747177578	0.000237752103899894	57.4704935382551	66.2295704637308	0.0678238358153792	0.248376593133087	no	0.000258835643277684	pos	no
kidney	Labelled in health	Cre -ve	Bag1	0.000589670802163003	0.000553986631316954	225.84561261968	216.736976001898	0.807388771155085	0.967573424780869	no	3.56841708460493e-05	pos	no
kidney	Labelled in health	Cre -ve	Bag2	0.00015168736253049	0.000259514074793056	16.088359073869	16.5632865032475	0.682291078245308	0.87716552810321	no	-0.000107826712262566	neg	no
kidney	Labelled in health	Cre -ve	Bag3	0.000424651856602565	6.7688755840982e-05	31.2833091726989	30.5510378154911	0.00618706353054916	0.076799160450498	no	0.000356963100761583	pos	no
kidney	Labelled in health	Cre -ve	Bag4	0.000623267928805157	0.00028360400123352	28.1202704525438	28.8110596217381	0.037719476493527	0.182818670821429	no	0.000339663927571637	pos	no
kidney	Labelled in health	Cre -ve	Bag5	0.000425208320095843	0.000128700128700128	15.4761154998116	13.2411764927185	0.0883655085037436	0.284954365596374	no	0.000296508191395715	pos	no
kidney	Labelled in health	Cre -ve	Bag6	0.000890974542827948	0.000462889691648492	74.6124427942855	88.5142452636209	0.0363840338962896	0.18008136286313	no	0.000428084851179456	pos	no
kidney	Labelled in health	Cre -ve	Bahcc1	0.000217039697452907	0.00024298334488704	5.6953076491601	7.17192107439889	0.884617119639306	1	no	-2.59436474341334e-05	neg	no
kidney	Labelled in health	Cre -ve	Bahd1	0.000440246779610549	2.7723870252286e-05	18.2090092398903	19.0708206234291	0.0192833876843735	0.131981213036059	no	0.000412522909358263	pos	no
kidney	Labelled in health	Cre -ve	Baiap2	0.000656327738066935	0.000174213130288762	82.2611585596896	73.3793171313093	0.00220432417993933	0.0488705425772887	yes	0.000482114607778173	pos	yes
kidney	Labelled in health	Cre -ve	Baiap2l1	0.000366204643757625	0.000313794900862618	17.0121778438302	19.5706182882133	0.988417090029913	1	no	5.2409742895007e-05	pos	no
kidney	Labelled in health	Cre -ve	Baiap2l2	0.00044061705760595	0.000235156879212694	86.6743140604758	123.258816184616	0.0407620021795146	0.188379287657514	no	0.000205460178393256	pos	no
kidney	Labelled in health	Cre -ve	Baiap3	0.000669344042838018	0.000408997955010224	1.767335877962	2.39583406604177	0.612761202113638	0.82102159638857	no	0.000260346087827794	pos	no
kidney	Labelled in health	Cre -ve	Bak1	0.0009630695418797	0.00036933324016204	8.88678506531858	11.5404482323336	0.431470789816817	0.656547406554346	no	0.00059373630171766	pos	no
kidney	Labelled in health	Cre -ve	Bambi	0.000342340183767338	0	7.02328361851406	6.74526746063383	0.0856615814329709	0.280394839790056	no	0.000342340183767338	pos	no
kidney	Labelled in health	Cre -ve	Banf1	0.00058926751019229	0.000373850984279072	74.9889058490134	136.870372005464	0.206001526213725	0.447715365538324	no	0.000215416525913218	pos	no
kidney	Labelled in health	Cre -ve	Banp	0.000408730081266798	0.000106745265697972	35.4575673737267	27.2353403815781	0.0690784794835506	0.251230139131649	no	0.000301984815568826	pos	no
kidney	Labelled in health	Cre -ve	Bap1	0.000324011878699722	0.00033980355588119	36.4758129443404	38.9943713566632	0.811070825724465	0.969891571900176	no	-1.57916771814683e-05	neg	no
kidney	Labelled in health	Cre -ve	Basp1	0.000553126803155987	0	7.72884456083811	17.0839537472557	0.0621146239608201	0.237026498553241	no	0.000553126803155987	pos	no
kidney	Labelled in health	Cre -ve	Batf	0	0	0.419739283169844	0.645172217913568	1	1	no	0	zero	no
kidney	Labelled in health	Cre -ve	Batf2	0	0	0.62158851386086	0.948661030255538	1	1	no	0	zero	no
kidney	Labelled in health	Cre -ve	Batf3	0.000998003992015967	0.000790513833992094	1.26438387543468	1.63034186778471	0.996261609248553	1	no	0.000207490158023873	pos	no
kidney	Labelled in health	Cre -ve	Bax	0.000236574402649633	0.000137835975189524	11.4359659458315	12.1997189806828	0.98033790640297	1	no	9.87384274601093e-05	pos	no
kidney	Labelled in health	Cre -ve	Baz1a	0.000734567734607802	0.000239041364559496	14.8548935127556	16.0790513043878	0.105124909785177	0.312043716434846	no	0.000495526370048306	pos	no
kidney	Labelled in health	Cre -ve	Baz1b	0.000321052342023106	9.00137816383412e-05	53.9573566375879	49.8771140965118	0.118273593009249	0.33101197421521	no	0.000231038560384765	pos	no
kidney	Labelled in health	Cre -ve	Baz2a	0.00023578575085682	0.000301013051560148	20.0143989202107	21.4602959671234	0.90791417906675	1	no	-6.5227300703328e-05	neg	no
kidney	Labelled in health	Cre -ve	Baz2b	0.000967322959696075	0.000146370365633294	18.9624958848383	18.5903871634312	0.0252150348840183	0.152101018849746	no	0.000820952594062781	pos	no
kidney	Labelled in health	Cre -ve	Bbc3	0.000336389574696788	0	3.45217466904112	6.22314544041196	0.0630678552214457	0.239090378783385	no	0.000336389574696788	pos	no
kidney	Labelled in health	Cre -ve	Bbip1	0.00050829488380001	0.000255513229593904	19.7328278999156	17.9181996225205	0.445000054186777	0.668888767340174	no	0.000252781654206106	pos	no
kidney	Labelled in health	Cre -ve	Bbof1	0.000603656810309113	0.00103626943005181	1.86923497295331	2.05021813230624	0.500441215230347	0.719259366100463	no	-0.000432612619742697	neg	no
kidney	Labelled in health	Cre -ve	Bbox1	0.00275277096608201	0	1.26248809418016	1.09501544781067	0.0564294699312813	0.225832908319695	no	0.00275277096608201	pos	no
kidney	Labelled in health	Cre -ve	Bbs1	0.00068620451901695	0	6.81727551504287	6.88082234913113	0.00120693871569715	0.0398888753210183	yes	0.00068620451901695	pos	yes
kidney	Labelled in health	Cre -ve	Bbs10	0.000584404022767345	0	1.48493213620077	1.5357752169877	0.0857791643618658	0.280600028989334	no	0.000584404022767345	pos	no
kidney	Labelled in health	Cre -ve	Bbs12	0.000754147812971342	0	2.9519092531519	2.10178326997049	0.273200530882396	0.510432306064703	no	0.000754147812971342	pos	no
kidney	Labelled in health	Cre -ve	Bbs2	0.00143491396729312	0.0003688921757199	10.9719667983738	10.4614565182318	0.0987196399911338	0.30115595168161	no	0.00106602179157322	pos	no
kidney	Labelled in health	Cre -ve	Bbs4	0.000362194255324025	0.000736448181366502	12.1500800131057	13.4695329653916	0.361172468256973	0.58971573691597	no	-0.000374253926042477	neg	no
kidney	Labelled in health	Cre -ve	Bbs5	0.00021872265966754	0	3.048197627144	2.54992768160675	0.267595761415167	0.505345562893227	no	0.00021872265966754	pos	no
kidney	Labelled in health	Cre -ve	Bbs7	0.000870989415048552	0	5.53984778644565	4.61102005634053	0.0434858688799382	0.194187506074114	no	0.000870989415048552	pos	no
kidney	Labelled in health	Cre -ve	Bbs9	0.000205646097390538	0.000132887377626268	9.67101744845694	7.96080581075475	0.903838570649383	1	no	7.27587197642703e-05	pos	no
kidney	Labelled in health	Cre -ve	Bbx	0.000708130307532667	0.000195245172683886	22.7245878696725	20.507123452227	0.00398409923544871	0.0636682685024525	no	0.000512885134848781	pos	no
kidney	Labelled in health	Cre -ve	Bcam	0.000603723037581585	0.00038084276083638	90.8131561873195	116.491062349147	0.155492031798306	0.388636298409678	no	0.000222880276745205	pos	no
kidney	Labelled in health	Cre -ve	Bcap29	0.00084353297137008	0.000192207552674908	13.556936939036	13.6341749471946	0.00158763464329128	0.0438229625560998	yes	0.000651325418695172	pos	yes
kidney	Labelled in health	Cre -ve	Bcap31	0.000731928270017477	0.000346579562285278	143.481752324393	150.643994110304	0.00341970542116339	0.0604072367433358	no	0.000385348707732199	pos	no
kidney	Labelled in health	Cre -ve	Bcar1	0.000604577539156085	0.000144376078759522	56.7864173186353	58.4676628202951	0.000926827751194762	0.0368359365119775	yes	0.000460201460396563	pos	yes
kidney	Labelled in health	Cre -ve	Bcar3	0.000417325882780762	0.000274348053471448	20.6498813231727	17.2785620755487	0.355036530570891	0.58425332530327	no	0.000142977829309314	pos	no
kidney	Labelled in health	Cre -ve	Bcas2	0.00038016444304056	0.000327892326626986	39.0043184110885	37.26171602092	0.69841762739815	0.889536364012822	no	5.22721164135741e-05	pos	no
kidney	Labelled in health	Cre -ve	Bcas3	0.000326267337863252	0.000142102326409438	21.5266272025495	21.4058335981856	0.298357586827771	0.530126027075651	no	0.000184165011453814	pos	no
kidney	Labelled in health	Cre -ve	Bcat1	0.000978023039863365	0.00048161204308536	27.1289195768798	40.8733788887109	0.329462959658106	0.559352091738217	no	0.000496410996778005	pos	no
kidney	Labelled in health	Cre -ve	Bcat2	0.000948680127815272	0.000339035177307804	31.1023466155799	36.0383684331313	0.114998372977828	0.326273257306678	no	0.000609644950507468	pos	no
kidney	Labelled in health	Cre -ve	Bccip	0.000579947973941592	0.000472497084143802	18.9783658743316	16.5905173618154	0.370344294644291	0.597996496599655	no	0.00010745088979779	pos	no
kidney	Labelled in health	Cre -ve	Bcdin3d	0.000220108617878802	6.4474532559638e-05	9.35762773112523	10.0032499674511	0.554874519037446	0.769189604398391	no	0.000155634085319164	pos	no
kidney	Labelled in health	Cre -ve	Bckdha	0.000339424613596253	0.000284793052605902	78.1461622163568	104.801917068969	0.551962311168256	0.766349006822683	no	5.46315609903516e-05	pos	no
kidney	Labelled in health	Cre -ve	Bckdhb	0.000623657590865725	0.00050663994306748	103.387674956663	87.7452734186028	0.161897225917976	0.396073292532714	no	0.000117017647798245	pos	no
kidney	Labelled in health	Cre -ve	Bckdk	0.000657703535108559	0.000160093015784398	45.0593847030424	42.6719989177668	0.0583383218224728	0.229612325163568	no	0.000497610519324161	pos	no
kidney	Labelled in health	Cre -ve	Bcl10	0.000580762749017937	4.9383754496138e-05	17.3706646107181	15.8784886193303	0.00523800147049707	0.0718560628274589	no	0.000531378994521799	pos	no
kidney	Labelled in health	Cre -ve	Bcl11a	0	0	0.271627299115344	0.488127886454203	1	1	no	0	zero	no
kidney	Labelled in health	Cre -ve	Bcl2	0.000536614150080883	0.000423547645896132	34.7502806107776	34.226972799836	0.347348188832184	0.576417957520043	no	0.000113066504184751	pos	no
kidney	Labelled in health	Cre -ve	Bcl2l1	0.000476312000371162	0.000243515115224892	69.8760173519659	101.834974464665	0.0248435539937559	0.150867584385214	no	0.00023279688514627	pos	no
kidney	Labelled in health	Cre -ve	Bcl2l11	0.000121521448535665	9.7560975609756e-05	6.94143071854805	8.34425320168033	0.895797750795988	1	no	2.3960472925909e-05	pos	no
kidney	Labelled in health	Cre -ve	Bcl2l12	0.000261397115507428	0.000152033447358418	4.94311072931625	5.05456798035829	0.622568191748439	0.828701353777479	no	0.00010936366814901	pos	no
kidney	Labelled in health	Cre -ve	Bcl2l13	0.000684647091838768	0.000308028785581977	41.3116117709394	40.7468139353542	0.0220899475488243	0.142339628158099	no	0.000376618306256792	pos	no
kidney	Labelled in health	Cre -ve	Bcl2l14	0	0	1.37509184887606	1.95817890601091	1	1	no	0	zero	no
kidney	Labelled in health	Cre -ve	Bcl2l2	0.000376061759155	0.000497590615506604	21.4254719739236	20.8801484035611	0.693963308848743	0.886949170958296	no	-0.000121528856351604	neg	no
kidney	Labelled in health	Cre -ve	Bcl3	0.00113699830971561	7.10915804571382e-05	12.2620778725316	22.2749802776552	0.0210508133404732	0.138116149202839	no	0.00106590672925847	pos	no
kidney	Labelled in health	Cre -ve	Bcl6	0.000294653459195292	0.000128792343046602	83.6505014209966	70.0894726476022	0.0418803259603135	0.190888583810729	no	0.00016586111614869	pos	no
kidney	Labelled in health	Cre -ve	Bcl6b	0.000175162024873007	0.000246103335025464	6.88125790790526	7.51700197640079	0.417364332215928	0.643741307302295	no	-7.09413101524574e-05	neg	no
kidney	Labelled in health	Cre -ve	Bcl7a	0.000480377015492831	0.000265739202412372	37.8529903679864	39.3943706603862	0.344186528050543	0.573214000528854	no	0.000214637813080459	pos	no
kidney	Labelled in health	Cre -ve	Bcl7b	0.000510659232057322	0.000237736701354484	31.7915715179442	31.5236735243437	0.325309399422016	0.555730018608522	no	0.000272922530702838	pos	no
kidney	Labelled in health	Cre -ve	Bcl7c	0.000739971780346712	0.00036699894812708	29.5574172724198	36.6256859157662	0.0470876972869192	0.202440619807772	no	0.000372972832219632	pos	no
kidney	Labelled in health	Cre -ve	Bcl9	0.000450383116307908	0.00015174506828528	6.52094608058643	11.4669983479542	0.537234684440024	0.754951335941831	no	0.000298638048022628	pos	no
kidney	Labelled in health	Cre -ve	Bcl9l	0.000568452044878195	0.000178588314706707	29.8473992027579	45.3238822173088	0.339135777719228	0.56873892137385	no	0.000389863730171488	pos	no
kidney	Labelled in health	Cre -ve	Bclaf1	0.000535147978734178	0.000304531133085684	50.3449395249428	48.3366896314732	0.0691625474010845	0.251344056980913	no	0.000230616845648495	pos	no
kidney	Labelled in health	Cre -ve	Bclaf3	0.0011659000198163	0.000255591054313098	4.39299871176638	3.88870319945392	0.303954632145307	0.535924244842911	no	0.000910308965503202	pos	no
kidney	Labelled in health	Cre -ve	Bco1	0.00163033341415931	0.000818471715360298	3.95188812297523	6.90977056587703	0.572932434208603	0.785574712297164	no	0.000811861698799012	pos	no
kidney	Labelled in health	Cre -ve	Bco2	0.000218650923800152	0	7.17626296458829	7.68057170251852	0.253018968372092	0.493856772347104	no	0.000218650923800152	pos	no
kidney	Labelled in health	Cre -ve	Bcor	0.000156108238738955	4.5320643553138e-05	6.24384463343982	8.495496485099	0.195738586224302	0.436179058042744	no	0.000110787595185817	pos	no
kidney	Labelled in health	Cre -ve	Bcorl1	0.000150563700863588	4.2946102641184e-05	12.0434417770789	14.1270362366561	0.353580143351108	0.58319924820971	no	0.000107617598222404	pos	no
kidney	Labelled in health	Cre -ve	Bcr	0.000508038567372956	0.0003212072909357	39.0974473121062	37.1282842070409	0.543802194523726	0.76017017515339	no	0.000186831276437256	pos	no
kidney	Labelled in health	Cre -ve	Bcs1l	0.000418654192914565	5.0365147318054e-05	15.416755968252	17.9197313914237	0.00700713445877693	0.0812296536789613	no	0.000368289045596511	pos	no
kidney	Labelled in health	Cre -ve	Bdh1	0.000521895586023765	0.000202893193144036	116.710795576634	115.57645087108	0.0157825127034987	0.119981328023915	no	0.000319002392879729	pos	no
kidney	Labelled in health	Cre -ve	Bdh2	0.000660529885896867	0.0003933877900307	337.576919860496	305.453365948907	0.00150079528968625	0.0429310065488663	yes	0.000267142095866167	pos	yes
kidney	Labelled in health	Cre -ve	Bdkrb2	0	0	0.875822060854323	0.797131916960199	1	1	no	0	zero	no
kidney	Labelled in health	Cre -ve	Bdnf	0.0004052794857197	0.000227937351301154	16.0560649512793	17.2275759672145	0.53448557164309	0.752052751647971	no	0.000177342134418546	pos	no
kidney	Labelled in health	Cre -ve	Bdp1	0.000605859092211482	0	10.9871573598886	9.8467601818137	0.000632078611486934	0.0314378187792934	yes	0.000605859092211482	pos	yes
kidney	Labelled in health	Cre -ve	Becn1	0.000681557590907007	0.00040481778620791	111.558873044505	105.258659334083	0.0342784240069326	0.17579096847131	no	0.000276739804699096	pos	no
kidney	Labelled in health	Cre -ve	Bend3	0.000575771083583583	0.000162650159684676	6.94540690523213	6.9819831268923	0.824766596606181	0.976783515705182	no	0.000413120923898907	pos	no
kidney	Labelled in health	Cre -ve	Bend4	0	0	0.550955688777784	0.710008292834065	1	1	no	0	zero	no
kidney	Labelled in health	Cre -ve	Bend5	0.000321678102350733	0.000163709252785948	25.0371593601171	32.0714309242217	0.156419564639073	0.389640951695368	no	0.000157968849564785	pos	no
kidney	Labelled in health	Cre -ve	Bend7	0.000637086816622925	0	4.30707845489565	3.71610993916486	0.00675640354175854	0.079706411667566	no	0.000637086816622925	pos	no
kidney	Labelled in health	Cre -ve	Best1	0	0	0.685414297698175	0.961671633606442	1	1	no	0	zero	no
kidney	Labelled in health	Cre -ve	Bet1	0.000391961679453618	0.000438356548331588	13.1405116770961	13.3862412722774	0.867631139745445	1	no	-4.63948688779697e-05	neg	no
kidney	Labelled in health	Cre -ve	Bet1l	0.000644970625428557	9.0812774330254e-05	36.2924429741159	38.3901369797727	0.0233918071198107	0.146614343072357	no	0.000554157851098303	pos	no
kidney	Labelled in health	Cre -ve	Bex1	0.000658423451197283	0.00128700128700128	1.61756049768247	1.5712784400477	0.991154688838614	1	no	-0.000628577835803997	neg	no
kidney	Labelled in health	Cre -ve	Bex3	0.000381072367121657	8.5229449887934e-05	21.6483073934105	25.9587860433974	0.248277337027061	0.490217687339648	no	0.000295842917233723	pos	no
kidney	Labelled in health	Cre -ve	Bex4	0.000762800495380488	0.0003080534621815	7.9019832336956	5.86128189157976	0.658452511396854	0.858461085676153	no	0.000454747033198988	pos	no
kidney	Labelled in health	Cre -ve	Bfar	0.0004617445559974	0.000202071128672858	103.071938737416	99.3216844159172	0.112558980806373	0.32281935085273	no	0.000259673427324542	pos	no
kidney	Labelled in health	Cre -ve	Bfsp1	0.00065359477124183	0	0.517227202421656	0.385437820365756	0.362926686135276	0.591315253927189	no	0.00065359477124183	pos	no
kidney	Labelled in health	Cre -ve	Bglap3	0.000457875457875457	0	0.882109990741686	0.781323479393862	0.292855060071798	0.525797596369519	no	0.000457875457875457	pos	no
kidney	Labelled in health	Cre -ve	Bgn	0.00034042359782671	0.000479135581374766	209.308466428518	246.25664042418	0.121274533894717	0.335742156920336	no	-0.000138711983548056	neg	no
kidney	Labelled in health	Cre -ve	Bhlhb9	9.746588693957e-05	0.00088307751612657	5.52565258615412	5.34672004375128	0.251263025168663	0.4926501151511	no	-0.000785611629187	neg	no
kidney	Labelled in health	Cre -ve	Bhlhe22	0	0	0.977706103860822	1.39386864459925	1	1	no	0	zero	no
kidney	Labelled in health	Cre -ve	Bhlhe40	0.000409797081546543	0.000267329089614918	78.1097682730234	60.3697850433296	0.550645259192891	0.765489158122932	no	0.000142467991931625	pos	no
kidney	Labelled in health	Cre -ve	Bhlhe41	0.000137049289165395	9.8039215686274e-05	5.08713636125261	3.32914361670741	0.960167021333714	1	no	3.9010073479121e-05	pos	no
kidney	Labelled in health	Cre -ve	Bhmt	0	0.00344974636089947	1.51823506761532	1.52121254379533	0.0381521450847008	0.183182559619009	no	-0.00344974636089947	neg	no
kidney	Labelled in health	Cre -ve	Bhmt2	0.000403453027852818	0.00044243940606058	81.2420495713005	92.293694458071	0.683935196678231	0.878855078104906	no	-3.89863782077617e-05	neg	no
kidney	Labelled in health	Cre -ve	Bicc1	0.000433067650092042	0.000266044330431916	259.516167078557	260.002004644047	0.109247958971225	0.317862049575097	no	0.000167023319660126	pos	no
kidney	Labelled in health	Cre -ve	Bicd1	0.000408617672827395	0.000199838333033948	13.3787827651267	10.127796985499	0.329559877014306	0.559445322706289	no	0.000208779339793447	pos	no
kidney	Labelled in health	Cre -ve	Bicd2	0.000277291680894312	0	33.7811736427327	28.7560397514687	0.00426344532521311	0.0653426110736712	no	0.000277291680894312	pos	no
kidney	Labelled in health	Cre -ve	Bicdl1	0.000647943857860788	0.000190337131408051	27.6988910820074	32.0634937075508	0.0588718388449104	0.230495449027243	no	0.000457606726452737	pos	no
kidney	Labelled in health	Cre -ve	Bicdl2	0.000146070698217937	0	2.37749106858608	2.34686640285438	0.306542585696038	0.538400448396177	no	0.000146070698217937	pos	no
kidney	Labelled in health	Cre -ve	Bicra	0.000565520046030777	0.000233032333236236	6.51259394828874	7.78879121274834	0.323617010005053	0.554373627814443	no	0.000332487712794541	pos	no
kidney	Labelled in health	Cre -ve	Bicral	0.00064601284365881	5.8797589298838e-05	18.5535666673484	18.6810579056661	0.0187164024225748	0.129970679805148	no	0.000587215254359972	pos	no
kidney	Labelled in health	Cre -ve	Bid	0.000457748403740055	0.000299081853312993	55.649630672176	49.6590188663892	0.168519147647904	0.404999373425195	no	0.000158666550427062	pos	no
kidney	Labelled in health	Cre -ve	Bik	0.000991033562368342	0.000181200769517818	12.0724407594843	15.0618944908847	0.162668692121042	0.397177985605639	no	0.000809832792850524	pos	no
kidney	Labelled in health	Cre -ve	Bin1	0.00018081730679522	0.000157368096983116	17.8109476962247	21.0194530117139	0.858928920952498	0.99773890617184	no	2.3449209812104e-05	pos	no
kidney	Labelled in health	Cre -ve	Bin2	0.000167000668002672	0.000318979266347686	3.94181038086574	6.1043851210181	0.680128776533822	0.875315023157211	no	-0.000151978598345014	neg	no
kidney	Labelled in health	Cre -ve	Bin3	0.000865643526513562	0.000189185327490268	11.1386238845397	10.7693622859178	0.147694712783867	0.378661382015077	no	0.000676458199023294	pos	no
kidney	Labelled in health	Cre -ve	Birc2	0.000357080800301775	9.3808630393996e-05	21.6708119677965	21.3565617167305	0.173976684970821	0.410545740879474	no	0.000263272169907779	pos	no
kidney	Labelled in health	Cre -ve	Birc3	0.000631944486079852	0.000127551020408162	10.7128988348277	13.1152542064269	0.0655531533063674	0.244019689459896	no	0.00050439346567169	pos	no
kidney	Labelled in health	Cre -ve	Birc5	0	0.00072958027021006	2.67886399831778	1.69820635656431	0.0109237989041561	0.0993133635525293	no	-0.00072958027021006	neg	no
kidney	Labelled in health	Cre -ve	Birc6	0.000534279725850455	0.000664856011343976	52.7228657699179	50.3382943745813	0.47521942947884	0.696079135733934	no	-0.000130576285493521	neg	no
kidney	Labelled in health	Cre -ve	Bivm	0.000523549686693215	0.000354744662617592	12.1244935368974	12.2319103339041	0.369366901197458	0.597520126573699	no	0.000168805024075623	pos	no
kidney	Labelled in health	Cre -ve	Blcap	0.000316175068001542	0.000110888593649233	47.2773277023288	44.580934416561	0.00475352179952742	0.0680537249263223	no	0.000205286474352308	pos	no
kidney	Labelled in health	Cre -ve	Blm	0	0	0.411942048000938	1.31962915287935	0.999995695575077	1	no	0	zero	no
kidney	Labelled in health	Cre -ve	Blmh	0.000414741473944635	0.000220350045525777	124.100890426411	130.766208963131	0.0385390921808106	0.183852132348393	no	0.000194391428418858	pos	no
kidney	Labelled in health	Cre -ve	Blnk	0.000872264321835058	0	11.3724081290764	12.2427552614378	0.000977022790330768	0.0372276197524927	yes	0.000872264321835058	pos	yes
kidney	Labelled in health	Cre -ve	Bloc1s1	0.000683155098802468	0.000652122535503786	225.611576105561	218.697857302234	0.937300806448127	1	no	3.10325632986823e-05	pos	no
kidney	Labelled in health	Cre -ve	Bloc1s2	0.00134293650487548	0.000152256069628948	6.85554984835706	6.67528034272112	0.0382864279116668	0.183430551566723	no	0.00119068043524653	pos	no
kidney	Labelled in health	Cre -ve	Bloc1s3	9.54475086296467e-05	0.000281540632013948	16.4755962713171	17.2850658133857	0.140914359537894	0.367215487122914	no	-0.000186093123384301	neg	no
kidney	Labelled in health	Cre -ve	Bloc1s4	0.000715822193301617	0.000299745560248383	28.3265623021146	29.7704030032732	0.010941563960727	0.0993391514199774	no	0.000416076633053234	pos	no
kidney	Labelled in health	Cre -ve	Bloc1s5	0.00034984077400555	0.00016215603465721	34.0136234605062	34.8354793944133	0.0835827156994857	0.276864970455398	no	0.00018768473934834	pos	no
kidney	Labelled in health	Cre -ve	Bloc1s6	0.000371370716589565	0.000320372108639842	26.900993856776	26.6682937697667	0.932017751677046	1	no	5.0998607949723e-05	pos	no
kidney	Labelled in health	Cre -ve	Blvra	0.000559836569352287	0.000676361498609374	68.5926084840376	62.3849068967777	0.613043517242431	0.82102159638857	no	-0.000116524929257086	neg	no
kidney	Labelled in health	Cre -ve	Blvrb	0.00103436472793948	0.000986477769892346	22.8169389088179	26.65534745111	0.702036194098183	0.892045417782264	no	4.7886958047134e-05	pos	no
kidney	Labelled in health	Cre -ve	Blzf1	0.000298007156081693	0.000120426285202826	18.3232697250474	19.4660881151452	0.188699034728755	0.427283652423033	no	0.000177580870878867	pos	no
kidney	Labelled in health	Cre -ve	Bmf	7.51427712654033e-05	0	2.59514905568201	3.00661932755559	0.301443306758753	0.533119559516643	no	7.51427712654033e-05	pos	no
kidney	Labelled in health	Cre -ve	Bmi1	0.000467578926628916	0.000277280510897532	48.350548769904	43.7650182159447	0.326701158537053	0.556868530244337	no	0.000190298415731384	pos	no
kidney	Labelled in health	Cre -ve	Bmp1	0	0	5.87647727838667	9.04436067060984	1	1	no	0	zero	no
kidney	Labelled in health	Cre -ve	Bmp15	0	0	0.451129817907752	0.563366909983826	1	1	no	0	zero	no
kidney	Labelled in health	Cre -ve	Bmp2	0.000695147833836152	0	4.47103874891703	4.90195484628484	0.0211264934731884	0.13840814882902	no	0.000695147833836152	pos	no
kidney	Labelled in health	Cre -ve	Bmp2k	0.000462275623081287	0.00028214987337026	15.4205869012457	15.36111509506	0.34740148127341	0.576434574446313	no	0.000180125749711027	pos	no
kidney	Labelled in health	Cre -ve	Bmp3	0.00047469508867708	0.000676818950930626	2.67634116351409	2.36058283157763	0.914271130500532	1	no	-0.000202123862253546	neg	no
kidney	Labelled in health	Cre -ve	Bmp4	0.000752275801859015	0.000381950767759108	182.846669985857	210.308819519811	0.004893471073542	0.069410161052722	no	0.000370325034099907	pos	no
kidney	Labelled in health	Cre -ve	Bmp6	0.000404504812722408	0.000137496864541501	46.2034686673277	49.1055305694174	0.021095686857858	0.138330414495028	no	0.000267007948180907	pos	no
kidney	Labelled in health	Cre -ve	Bmp7	0.000523590195802863	0.000171291190302924	64.5597878072264	54.2207561892653	0.0139983841831378	0.112587245733824	no	0.000352299005499939	pos	no
kidney	Labelled in health	Cre -ve	Bmp8a	0	0	2.58378505728588	3.61300070229004	1	1	no	0	zero	no
kidney	Labelled in health	Cre -ve	Bmpr1a	0.000310254955872893	0.000243905363250715	38.7167318849211	36.2907160909364	0.368705659969286	0.597410982407696	no	6.63495926221776e-05	pos	no
kidney	Labelled in health	Cre -ve	Bmpr1b	0	0.000383141762452106	3.8679831771854	2.87015429146643	0.151710872120089	0.38422458751996	no	-0.000383141762452106	neg	no
kidney	Labelled in health	Cre -ve	Bmpr2	0.000432408990151614	0.000273196440230738	82.6038420867455	73.8659671186664	0.237510023795745	0.479593087770698	no	0.000159212549920876	pos	no
kidney	Labelled in health	Cre -ve	Bms1	0.000365087484450282	0.000269173859897682	24.589302580055	22.1432746963164	0.388933441297805	0.616250833291156	no	9.59136245525996e-05	pos	no
kidney	Labelled in health	Cre -ve	Bmt2	0.00058950358812348	0.000243253707928306	44.5779567518146	38.8058016027322	0.0192364769859233	0.131727833920572	no	0.000346249880195174	pos	no
kidney	Labelled in health	Cre -ve	Bmx	0	0	0.821177369503756	0.70375542559206	1	1	no	0	zero	no
kidney	Labelled in health	Cre -ve	Bmyc	0.000422310984755402	2.5065797719012e-05	7.85144748002893	12.4188425185385	0.110540484762385	0.319820459019311	no	0.00039724518703639	pos	no
kidney	Labelled in health	Cre -ve	Bnc2	0.000880703330786225	0.000112692837659294	14.01075628655	13.7051578804194	0.206991309080901	0.449228816302514	no	0.000768010493126931	pos	no
kidney	Labelled in health	Cre -ve	Bnip1	0.00019061878431164	7.0671378091872e-05	8.11008512834291	10.7187363854502	0.591293333334107	0.80148950810879	no	0.000119947406219768	pos	no
kidney	Labelled in health	Cre -ve	Bnip2	0.000575417529786388	0.00028371582533075	59.3443459758473	60.113143189638	0.0236681061757137	0.147582165802589	no	0.000291701704455638	pos	no
kidney	Labelled in health	Cre -ve	Bnip3	0.000614238038781885	0.000571390336719426	255.23235467686	207.285152746467	0.521053301278408	0.739086804837519	no	4.2847702062459e-05	pos	no
kidney	Labelled in health	Cre -ve	Bnip3l	0.000558729042077562	0.00033417748021957	227.906260803435	201.498883355181	0.116471026511616	0.328319102301765	no	0.000224551561857992	pos	no
kidney	Labelled in health	Cre -ve	Boc	0.000438768653851417	0.000262950302392846	16.8393051403825	13.9439444636225	0.372233671081858	0.599562252405281	no	0.000175818351458571	pos	no
kidney	Labelled in health	Cre -ve	Bod1	0.000506578052311923	0.000224753163210452	116.014911032228	120.522903304445	0.0831591180102084	0.276324702222438	no	0.000281824889101471	pos	no
kidney	Labelled in health	Cre -ve	Bod1l	0.000491963784150668	0.000183448905729556	5.14377207525908	5.60965691570114	0.843685879663752	0.988337412432866	no	0.000308514878421112	pos	no
kidney	Labelled in health	Cre -ve	Bok	0.000356548657205562	0.000170182682641408	26.6287464597645	27.973072108126	0.650450832283326	0.852189124058786	no	0.000186365974564154	pos	no
kidney	Labelled in health	Cre -ve	Bola1	0.000998236289010892	0.000895137491484442	40.1413624931191	41.0618902946152	0.891522931810693	1	no	0.00010309879752645	pos	no
kidney	Labelled in health	Cre -ve	Bola2	0.000779305783762728	0.000325147151401621	59.2001827015364	58.7519556820472	0.0190619301361669	0.131311737914237	no	0.000454158632361107	pos	no
kidney	Labelled in health	Cre -ve	Bola3	0.000680694852324977	0.00048624384693271	144.244591315015	144.794617991594	0.0890869392232122	0.285777683890646	no	0.000194451005392267	pos	no
kidney	Labelled in health	Cre -ve	Bop1	0.000333214664656922	0.000223631843098912	25.7686176437964	30.7878758213528	0.477772777067155	0.698743342237558	no	0.00010958282155801	pos	no
kidney	Labelled in health	Cre -ve	Bora	0	0	1.12160430630573	0.89125163176539	1	1	no	0	zero	no
kidney	Labelled in health	Cre -ve	Borcs5	0.00020107603250482	0.000496635651055074	11.2057506692915	11.1617381183404	0.513094735429481	0.731212152919458	no	-0.000295559618550254	neg	no
kidney	Labelled in health	Cre -ve	Borcs6	0.0012560403368593	0.00091166167502758	24.8212996806732	28.1712892410238	0.446667857091554	0.670249950710939	no	0.00034437866183172	pos	no
kidney	Labelled in health	Cre -ve	Borcs7	0.000686186364090145	0.000523879865432448	25.7831489381339	26.8100082839064	0.464014745879922	0.685928124347912	no	0.000162306498657697	pos	no
kidney	Labelled in health	Cre -ve	Borcs8	0.000760631038149938	0.000390336883758864	32.8434420308475	35.5499889816026	0.0566575308795568	0.226137744616367	no	0.000370294154391074	pos	no
kidney	Labelled in health	Cre -ve	Bpgm	0.000675958579976902	0.000256562791802071	47.7717636780387	42.6152654201426	0.0494831486890381	0.207776184548959	no	0.000419395788174831	pos	no
kidney	Labelled in health	Cre -ve	Bphl	0.000640735663931652	0.000515490737025962	250.796916047423	255.125943722443	0.215063138456341	0.456921962882224	no	0.00012524492690569	pos	no
kidney	Labelled in health	Cre -ve	Bpnt1	0.000727561634384563	0.000474760417876916	136.409541027274	120.771294127126	0.0647273517516871	0.24183596649991	no	0.000252801216507647	pos	no
kidney	Labelled in health	Cre -ve	Bptf	0.000418209925727768	0.000256086684313962	73.5300460581364	70.8904409561368	0.181397177820955	0.419557154435081	no	0.000162123241413806	pos	no
kidney	Labelled in health	Cre -ve	Braf	0.000696675639767768	0.000220503670720616	46.7491220156575	41.9848976421498	0.00355066887123015	0.0610999466355484	no	0.000476171969047153	pos	no
kidney	Labelled in health	Cre -ve	Brap	0.0005264583111346	0.000339204863101154	141.932114818999	154.112294656821	0.27422412460264	0.510790600302057	no	0.000187253448033446	pos	no
kidney	Labelled in health	Cre -ve	Brat1	0.00019896253865696	0	8.17833418277797	8.56683608537132	0.0915555259360763	0.289311872024502	no	0.00019896253865696	pos	no
kidney	Labelled in health	Cre -ve	Brca1	0	0	0.878558487574737	1.32120680382385	1	1	no	0	zero	no
kidney	Labelled in health	Cre -ve	Brca2	0	0	1.00462533729886	1.73022373163355	1	1	no	0	zero	no
kidney	Labelled in health	Cre -ve	Brcc3	0.000791015520502408	0.00114345551911158	24.3734035731951	23.7444529812878	0.38420442457491	0.611668507161513	no	-0.000352439998609172	neg	no
kidney	Labelled in health	Cre -ve	Brd1	0.000626193080034002	0.00025695215218849	26.9374968164688	23.5329423791301	0.192765187728739	0.432156124450274	no	0.000369240927845512	pos	no
kidney	Labelled in health	Cre -ve	Brd2	0.000415036814041297	0.000185049008662498	156.47565660801	163.707894942533	0.0105288251616138	0.0972492526543231	no	0.000229987805378799	pos	no
kidney	Labelled in health	Cre -ve	Brd3	0.000626179532583765	0.000304296940381946	68.3715273094414	71.8929644102037	0.429276791844465	0.654704865518886	no	0.000321882592201819	pos	no
kidney	Labelled in health	Cre -ve	Brd3os	0.000166712336746012	0.000113571834185122	6.42590873100462	5.58261663282675	0.867561724310146	1	no	5.31405025608897e-05	pos	no
kidney	Labelled in health	Cre -ve	Brd4	0.00031193046554542	0.000179435340759598	109.997303347803	106.135868138167	0.0804185347485621	0.271851386882259	no	0.000132495124785822	pos	no
kidney	Labelled in health	Cre -ve	Brd7	0.000461938584153039	0.000277330057898208	34.1096080766824	37.077442928973	0.512893076636728	0.731081216580113	no	0.000184608526254831	pos	no
kidney	Labelled in health	Cre -ve	Brd8	0.000312673772778592	0.000137066028432961	34.5912232915131	35.4849795376649	0.157868592125973	0.391952646704181	no	0.00017560774434563	pos	no
kidney	Labelled in health	Cre -ve	Brd9	0.000323549249999203	0.000362347314614872	14.0441810385861	12.8224687357478	0.690798288483921	0.884771843861654	no	-3.87980646156687e-05	neg	no
kidney	Labelled in health	Cre -ve	Brdt	0.000244021473889702	0	1.23565649259009	2.16210975937385	0.22236382988492	0.466403755942874	no	0.000244021473889702	pos	no
kidney	Labelled in health	Cre -ve	Brf1	0.000874697187748863	0.000362006660071136	18.5479693437256	21.1379545487674	0.442102182385789	0.666443980426462	no	0.000512690527677727	pos	no
kidney	Labelled in health	Cre -ve	Brf2	0.000836738820496362	0.000724592817295906	9.58516747066505	11.4263191097269	0.690072832909726	0.884352935776449	no	0.000112146003200456	pos	no
kidney	Labelled in health	Cre -ve	Bri3	0.000542725824938982	0.000408522699754856	442.578689519646	432.270608718907	0.0697251394450606	0.252356591576221	no	0.000134203125184126	pos	no
kidney	Labelled in health	Cre -ve	Bri3bp	0.000657520596338649	0.00042996183233355	39.097963143179	38.7214261145272	0.459632384338378	0.681650105551086	no	0.000227558764005099	pos	no
kidney	Labelled in health	Cre -ve	Brip1	0.000886524822695035	0	1.28916829698234	1.75620328473342	0.242042674306051	0.484161096965716	no	0.000886524822695035	pos	no
kidney	Labelled in health	Cre -ve	Brix1	0.000569232573777173	0.000128415848764374	34.5268162622207	32.8949889930739	0.00128960953139718	0.0405261552201558	yes	0.000440816725012799	pos	yes
kidney	Labelled in health	Cre -ve	Brk1	0.000376503053524428	0.000196092533688713	125.868432253057	117.967187552172	0.00815292221452505	0.0868097440786689	no	0.000180410519835716	pos	no
kidney	Labelled in health	Cre -ve	Brms1	7.03828828828817e-05	0.000375486665137718	9.07484457547508	11.0167174146018	0.102546782450314	0.307554646096448	no	-0.000305103782254836	neg	no
kidney	Labelled in health	Cre -ve	Brms1l	0.00038037714718912	0.000605136513647074	9.74170501086554	9.80250196068202	0.772640236652702	0.945758231042858	no	-0.000224759366457954	neg	no
kidney	Labelled in health	Cre -ve	Brox	0.00073421683299401	0.000437254251105432	62.420964266415	56.45774373068	0.140462749714686	0.366612456094435	no	0.000296962581888578	pos	no
kidney	Labelled in health	Cre -ve	Brpf1	0.000127935953514618	0.000184560848694114	20.5379381539915	21.7743313028682	0.623014546684289	0.829046932489564	no	-5.66248951794957e-05	neg	no
kidney	Labelled in health	Cre -ve	Brpf3	0.00063849526317187	4.0762254152654e-05	27.096760795021	31.6314575783415	0.00803543777642158	0.086170689004959	no	0.000597733009019216	pos	no
kidney	Labelled in health	Cre -ve	Brsk1	0	0	1.66925967033161	2.20628565917245	1	1	no	0	zero	no
kidney	Labelled in health	Cre -ve	Brwd1	0.000680042607210147	0.000537723263754546	27.8985966383444	30.9905823855833	0.788309805070684	0.955204489296396	no	0.000142319343455601	pos	no
kidney	Labelled in health	Cre -ve	Brwd3	0.000197756872051303	0.000333521540131688	7.58162400805647	6.36398733067765	0.291543264696482	0.524871803367541	no	-0.000135764668080385	neg	no
kidney	Labelled in health	Cre -ve	Bscl2	0.00108710985718739	0.000267592246782798	84.2744499042268	104.556857698268	8.6581355286926e-06	0.00776185172917948	yes	0.000819517610404592	pos	yes
kidney	Labelled in health	Cre -ve	Bsdc1	0.000467807757047963	0.000302649055617432	41.5335945061872	44.3618035709764	0.900347082189354	1	no	0.000165158701430531	pos	no
kidney	Labelled in health	Cre -ve	Bsg	0.000645437500762738	0.000442262738508138	404.171186173575	414.544789485797	0.043664749733153	0.194570358546626	no	0.0002031747622546	pos	no
kidney	Labelled in health	Cre -ve	Bsn	0	0	0.35937611991914	0.397023056341467	1	1	no	0	zero	no
kidney	Labelled in health	Cre -ve	Bsnd	0.00113035804735972	0.000133422426013906	36.5596350432727	31.3373348915166	8.71858391994674e-05	0.0173317640641449	yes	0.000996935621345814	pos	yes
kidney	Labelled in health	Cre -ve	Bspry	0.000690123633479617	0.00047077754095467	47.5211141512532	52.0099771054238	0.368629782313774	0.597410982407696	no	0.000219346092524947	pos	no
kidney	Labelled in health	Cre -ve	Bst1	0.00146379295308571	0.000127236501682054	10.3859286484562	10.4979571610097	0.00888047020614609	0.0909838328274307	no	0.00133655645140366	pos	no
kidney	Labelled in health	Cre -ve	Bst2	0	0	4.38442821825582	6.89412987954678	1	1	no	0	zero	no
kidney	Labelled in health	Cre -ve	Btaf1	0.000550876197350101	0.000157827447248935	33.9451240850076	35.0703740099311	0.149159635955843	0.380731542985028	no	0.000393048750101166	pos	no
kidney	Labelled in health	Cre -ve	Btbd1	0.000695212982888645	0.000563462395987014	91.795050856414	84.3308580052797	0.201904934968025	0.44361132115459	no	0.000131750586901631	pos	no
kidney	Labelled in health	Cre -ve	Btbd10	3.829656862745e-05	0.000230998175923736	6.57544978243274	6.44428116414405	0.152434614720721	0.384813615137468	no	-0.000192701607296286	neg	no
kidney	Labelled in health	Cre -ve	Btbd11	0.000163318634656213	0	5.18371564190717	5.73895916643731	0.251900193365519	0.492990551997533	no	0.000163318634656213	pos	no
kidney	Labelled in health	Cre -ve	Btbd2	0.000414551063452305	0.000289646550827612	27.8571956840589	29.9281315256943	0.915964726700727	1	no	0.000124904512624693	pos	no
kidney	Labelled in health	Cre -ve	Btbd3	0.000189056014396522	0.000421480321805474	12.0245351012537	10.0710487310861	0.988801860624467	1	no	-0.000232424307408952	neg	no
kidney	Labelled in health	Cre -ve	Btbd6	0.000859262943854567	9.7313394373558e-05	17.0448216672635	20.5393011398172	0.0148901525956122	0.116454458262454	no	0.000761949549481009	pos	no
kidney	Labelled in health	Cre -ve	Btbd7	0.00030544232445588	0.000138834558691506	21.419381096535	21.8004922443587	0.712336207601881	0.899810882876465	no	0.000166607765764374	pos	no
kidney	Labelled in health	Cre -ve	Btbd8	0	0	1.5374254477265	1.90269844586857	1	1	no	0	zero	no
kidney	Labelled in health	Cre -ve	Btbd9	0.000212930746130164	2.5549310168624e-05	35.7797048853971	38.2022022509727	0.0139118062481151	0.11229778631433	no	0.00018738143596154	pos	no
kidney	Labelled in health	Cre -ve	Btc	0.000386079660415065	0.000907485875706214	3.90775054049021	2.30754963597331	0.645721512228068	0.848329534559641	no	-0.000521406215291149	neg	no
kidney	Labelled in health	Cre -ve	Btd	0.000556394249901342	0.000469050266229238	52.7309538158229	61.9290413576249	0.580119059638941	0.793001272751503	no	8.73439836721037e-05	pos	no
kidney	Labelled in health	Cre -ve	Btf3	0.000700537136090857	0.00050016735401209	260.679826626495	234.50810367467	0.058059744307331	0.229210161757916	no	0.000200369782078767	pos	no
kidney	Labelled in health	Cre -ve	Btf3l4	0.00024391387626021	0.000647973158050978	9.13922549483131	8.47789731988218	0.0728324937601041	0.258337146309141	no	-0.000404059281790768	neg	no
kidney	Labelled in health	Cre -ve	Btg1	0.000609261756450363	0.000165102235877282	84.2839804850317	73.0971289060772	0.0015146329776714	0.0430136388690947	yes	0.000444159520573081	pos	yes
kidney	Labelled in health	Cre -ve	Btg2	0.000394628564484013	0.000164492788582435	30.7793031648966	35.4872325444111	0.260205158278882	0.498907968128688	no	0.000230135775901578	pos	no
kidney	Labelled in health	Cre -ve	Btg3	0.00066137566137566	0	0.455788580425104	0.584114564684581	0.198965537035292	0.440349283445173	no	0.00066137566137566	pos	no
kidney	Labelled in health	Cre -ve	Btk	0	0	0.365324320238656	0.246797763257403	1	1	no	0	zero	no
kidney	Labelled in health	Cre -ve	Btla	0.000771604938271603	0	0.421764148116016	0.719907449743813	0.203457568240376	0.444914494010117	no	0.000771604938271603	pos	no
kidney	Labelled in health	Cre -ve	Btnl9	0.00028247355619289	0.000326508325063802	25.2234790496737	21.6772014613241	0.856181493133888	0.996024312118669	no	-4.4034768870912e-05	neg	no
kidney	Labelled in health	Cre -ve	Btrc	0.00028030795200152	0.000160642570281124	10.0326161235255	15.0437665432766	0.275948013175232	0.5124783897329	no	0.000119665381720396	pos	no
kidney	Labelled in health	Cre -ve	Bub1b	0	0	0.558387571903287	0.519789644557942	1	1	no	0	zero	no
kidney	Labelled in health	Cre -ve	Bub3	0.000480043440068223	0.000263139795644781	46.3960174059963	58.5660664578038	0.00810793077278767	0.08666896465711	no	0.000216903644423442	pos	no
kidney	Labelled in health	Cre -ve	Bud13	0.000976984455226012	0.00065089531915494	5.34048641077836	5.77817615382889	0.706155999642978	0.894294167466466	no	0.000326089136071072	pos	no
kidney	Labelled in health	Cre -ve	Bud23	0.000501914850113148	0.000504086445926538	63.8749643738956	71.2670756346617	0.970348403027783	1	no	-2.17159581338976e-06	neg	no
kidney	Labelled in health	Cre -ve	Bud31	0.000444083077577908	0.000279870377800016	86.153363105775	88.1033454054975	0.278520673934947	0.514082158555925	no	0.000164212699777892	pos	no
kidney	Labelled in health	Cre -ve	Bysl	0.000345836655507625	4.7231078049356e-05	19.1047867599756	20.692960359107	0.0644260026376298	0.241375507491024	no	0.000298605577458269	pos	no
kidney	Labelled in health	Cre -ve	Bzw1	0.000547634216382088	0.000327344603077214	117.295048899784	118.791700004063	0.0372231584537688	0.181381405630032	no	0.000220289613304874	pos	no
kidney	Labelled in health	Cre -ve	Bzw2	0.00078631752497417	0.000556808105869404	28.1859045293636	28.5367717430892	0.445826967854355	0.669368660224569	no	0.000229509419104766	pos	no
kidney	Labelled in health	Cre -ve	C030006K11Rik	0.000388528628843429	0.000370530244398031	53.0417896822086	54.9882136818642	0.968437306558248	1	no	1.79983844453986e-05	pos	no
kidney	Labelled in health	Cre -ve	C130026I21Rik	0	0	0.535137048759827	0.304871506662579	1	1	no	0	zero	no
kidney	Labelled in health	Cre -ve	C130050O18Rik	0	0	1.087953861258	1.0103294608427	1	1	no	0	zero	no
kidney	Labelled in health	Cre -ve	C130074G19Rik	0.000328912099965004	0.000221270674594782	192.810171775837	256.476627802203	0.336126268509374	0.566190774766694	no	0.000107641425370222	pos	no
kidney	Labelled in health	Cre -ve	C1d	0.000559695306447612	0.00032172925348483	48.6166721231817	43.7903624368206	0.0427965100205499	0.192391764547952	no	0.000237966052962782	pos	no
kidney	Labelled in health	Cre -ve	C1galt1	0.000629483113330613	0.000221449937730827	49.6555814581786	49.2914964308352	0.048348435870351	0.205015223609425	no	0.000408033175599787	pos	no
kidney	Labelled in health	Cre -ve	C1galt1c1	0.000987432817316392	0.000291425673303932	28.4979374365139	28.2169875508192	0.000231397328064467	0.0235191230035291	yes	0.00069600714401246	pos	yes
kidney	Labelled in health	Cre -ve	C1qa	0.000396284287178503	0.000164770982181068	37.7926129010252	40.5543636990468	0.0774612329839991	0.26741994870759	no	0.000231513304997435	pos	no
kidney	Labelled in health	Cre -ve	C1qb	0.0003514962366694	0.000279552706214524	43.2785502579674	56.1224809197736	0.567107829460459	0.780300535184282	no	7.1943530454876e-05	pos	no
kidney	Labelled in health	Cre -ve	C1qbp	0.000591755203492172	0.00090351215012568	121.739176770964	119.14693722447	0.596812260045632	0.806999237720586	no	-0.000311756946633508	neg	no
kidney	Labelled in health	Cre -ve	C1qc	0.00093347978106547	0.000470168481089528	18.7985199868877	27.6552119576309	0.341279565167971	0.570541984549843	no	0.000463311299975942	pos	no
kidney	Labelled in health	Cre -ve	C1qtnf1	0	0	3.72396850537911	3.76067574154991	0.999995695575077	1	no	0	zero	no
kidney	Labelled in health	Cre -ve	C1qtnf12	0.000647657433128533	0.000344865788658706	99.4262949425646	91.6355285885787	0.0318614662125431	0.169856673406827	no	0.000302791644469827	pos	no
kidney	Labelled in health	Cre -ve	C1qtnf2	0.000284383863286955	0	4.97822745940211	3.58955572321301	0.12110608902321	0.335485024896034	no	0.000284383863286955	pos	no
kidney	Labelled in health	Cre -ve	C1qtnf3	0.000605849464562637	0.00020982608107513	91.3359284879977	89.9573921042609	0.0262574810404573	0.155570903015058	no	0.000396023383487507	pos	no
kidney	Labelled in health	Cre -ve	C1qtnf4	0.000226757369614512	0	2.78453337813685	2.8354755492257	0.307461022485485	0.538896349320196	no	0.000226757369614512	pos	no
kidney	Labelled in health	Cre -ve	C1qtnf5,Mfrp	0.000149414212223822	0.000189663347558084	9.02015317384524	10.9656907032001	0.709296182918907	0.896774048188548	no	-4.02491353342623e-05	neg	no
kidney	Labelled in health	Cre -ve	C1qtnf6	0.00021505376344086	0.000626959247648902	1.78919671003726	2.48427694037736	0.996034708686449	1	no	-0.000411905484208042	neg	no
kidney	Labelled in health	Cre -ve	C1qtnf7	0	0	3.0555251776329	2.48462801300712	0.999991391150154	1	no	0	zero	no
kidney	Labelled in health	Cre -ve	C1qtnf9	0	0	0.872916458009351	0.740981032467037	1	1	no	0	zero	no
kidney	Labelled in health	Cre -ve	C1ra	0.000998628264957993	0.000112998554958104	12.783759495803	12.5843730606352	0.0183227807429274	0.128716555039967	no	0.000885629709999889	pos	no
kidney	Labelled in health	Cre -ve	C1rl	0.000568506954279433	0.000194037698479136	68.5425857759	63.9834540278697	0.0134320952939332	0.110169274202675	no	0.000374469255800297	pos	no
kidney	Labelled in health	Cre -ve	C1s1	0.000726488572553865	0.000183376152246118	20.627987652572	19.0128951547304	0.0789007793888606	0.269115943266205	no	0.000543112420307747	pos	no
kidney	Labelled in health	Cre -ve	C2	0.00087388602460373	0.000536199696966938	31.861798116806	31.0935604356293	0.141388147363183	0.367802487251998	no	0.000337686327636792	pos	no
kidney	Labelled in health	Cre -ve	C2cd2	0.00077918520082959	0.000286337645860382	34.7067902215773	34.2604372152002	0.0280294635438546	0.159472202025032	no	0.000492847554969208	pos	no
kidney	Labelled in health	Cre -ve	C2cd2l	0.000517900724985387	0.000333213937677496	95.5008880997954	86.6461742260594	0.114799899467178	0.326156113695253	no	0.00018468678730789	pos	no
kidney	Labelled in health	Cre -ve	C2cd3	0.000947093112970353	0.000209250850804254	11.6057053592976	13.6437214392402	0.251689430849032	0.492842640243064	no	0.000737842262166099	pos	no
kidney	Labelled in health	Cre -ve	C2cd4d	0.000860585197934595	0	0.846666560862535	1.05105312294581	0.189606882327877	0.428102062336835	no	0.000860585197934595	pos	no
kidney	Labelled in health	Cre -ve	C2cd5	0.000260856058161232	0.000197628458498022	11.4183206608787	7.87429767077696	0.463347774625301	0.685246392431088	no	6.32275996632096e-05	pos	no
kidney	Labelled in health	Cre -ve	C3	0.000409930567082143	0.000893539761708746	32.8148210610216	25.4951603599362	0.326844905787832	0.557024733544863	no	-0.000483609194626603	neg	no
kidney	Labelled in health	Cre -ve	C330007P06Rik	0.000576113886387495	0.00042882927793333	55.5134165980606	51.1293040932573	0.10750311332984	0.315660045511494	no	0.000147284608454165	pos	no
kidney	Labelled in health	Cre -ve	C330018D20Rik	0.00058496327514257	0.000150996067074772	18.3695351489029	17.016129304857	0.152952809211884	0.38536814881411	no	0.000433967208067798	pos	no
kidney	Labelled in health	Cre -ve	C3ar1	0.000398089171974522	0.00025	5.20365676754754	4.48165667777342	0.874043400220189	1	no	0.000148089171974522	pos	no
kidney	Labelled in health	Cre -ve	C4b	0.000764148003637463	0	10.8384716603726	9.74413102816836	0.0900019703449768	0.28680121674487	no	0.000764148003637463	pos	no
kidney	Labelled in health	Cre -ve	C5ar1	0	0.000754716981132074	1.60273357866755	2.82744364278197	0.198793367197267	0.440202875463119	no	-0.000754716981132074	neg	no
kidney	Labelled in health	Cre -ve	C5ar2	0.00218340611353711	0	1.10933011021654	1.29931829021899	0.257727404178831	0.497686308358743	no	0.00218340611353711	pos	no
kidney	Labelled in health	Cre -ve	C6	0.000449236298292902	0	0.722788346383081	1.010483987296	0.228969415794005	0.472373551573785	no	0.000449236298292902	pos	no
kidney	Labelled in health	Cre -ve	C730034F03Rik	0	0	0.767102044219748	0.586776249730987	1	1	no	0	zero	no
kidney	Labelled in health	Cre -ve	C77080	0.000498703132522467	0.000206082859345242	33.8659715557837	34.4355328153419	0.182905154072318	0.4211086857544	no	0.000292620273177225	pos	no
kidney	Labelled in health	Cre -ve	C87436	0.000193775654342402	0.000287907869481764	12.246994674945	13.086921238488	0.565237242766468	0.778513602825959	no	-9.41322151393623e-05	neg	no
kidney	Labelled in health	Cre -ve	C8a	0.000225217082333748	0.000825714918163766	21.7353332757484	22.8570579021285	0.211997866595025	0.4534446097927	no	-0.000600497835830018	neg	no
kidney	Labelled in health	Cre -ve	C8g	0.000251440934436152	0.00044050609886213	17.5881870014754	17.0439509223679	0.445503748006979	0.669134865820408	no	-0.000189065164425978	neg	no
kidney	Labelled in health	Cre -ve	CT025619.2	0.000989812901298828	0	3.32440381403907	5.5890427116198	0.0804594886035104	0.271851833767163	no	0.000989812901298828	pos	no
kidney	Labelled in health	Cre -ve	Caap1	0.00057485936703208	0.00061512266720195	7.72418605614933	6.60113717391997	0.970482097486013	1	no	-4.026330016987e-05	neg	no
kidney	Labelled in health	Cre -ve	Cab39	0.000287530294798537	0.000267831494200687	58.7260240361686	55.8723276182769	0.758657164215789	0.934741421849222	no	1.96988005978505e-05	pos	no
kidney	Labelled in health	Cre -ve	Cab39l	0.000659639228251895	0.00022605126356951	90.9277908297608	75.2525895548335	0.00188832471578943	0.0459791533630703	yes	0.000433587964682385	pos	yes
kidney	Labelled in health	Cre -ve	Cabcoco1	0.000662659100650765	0.000732993979517616	14.0231866440966	10.0428071556554	0.409846149882542	0.636662102902446	no	-7.03348788668511e-05	neg	no
kidney	Labelled in health	Cre -ve	Cabin1	0.000609388163751802	7.4767994406914e-05	24.9873584212363	25.2285232911236	0.0104416114947808	0.0970374529367812	no	0.000534620169344888	pos	no
kidney	Labelled in health	Cre -ve	Cables1	0.000347155232386567	0	11.1610469926043	9.97303298289216	0.0459376694125548	0.200145181192613	no	0.000347155232386567	pos	no
kidney	Labelled in health	Cre -ve	Cables2	0.000421175429293833	5.6915196357426e-05	12.121638529371	11.3065897078257	0.193416989474268	0.43296149290887	no	0.000364260232936407	pos	no
kidney	Labelled in health	Cre -ve	Cabp1	0	0	0.80569898609552	1.21504859290344	1	1	no	0	zero	no
kidney	Labelled in health	Cre -ve	Cacfd1	0.000732865190931685	0.000429962833265248	42.646094556343	47.3171209321619	0.0277068556357068	0.158789849488803	no	0.000302902357666437	pos	no
kidney	Labelled in health	Cre -ve	Cachd1	0.00034690769927208	0.000159351823219564	54.0026800769314	50.0857942534124	0.119631611674572	0.332993403530538	no	0.000187555876052516	pos	no
kidney	Labelled in health	Cre -ve	Cacna1a	0.000343163137477888	0	4.9797783671819	4.23055655666175	0.114301506691238	0.325461781657119	no	0.000343163137477888	pos	no
kidney	Labelled in health	Cre -ve	Cacna1c	0.00361197110423116	0	1.20718272269241	1.44681614112762	0.254919886653328	0.495032434517794	no	0.00361197110423116	pos	no
kidney	Labelled in health	Cre -ve	Cacna1d	0.00150256955590615	0.000865800865800864	4.55787447745639	5.27591545953825	0.18542836441778	0.424127420077476	no	0.000636768690105286	pos	no
kidney	Labelled in health	Cre -ve	Cacna1g	0	0.00246083609968613	0.916762342398264	1.0263144290998	0.0271195458924652	0.157528765866801	no	-0.00246083609968613	neg	no
kidney	Labelled in health	Cre -ve	Cacna1h	0	0.00277777777777777	0.473987891277977	0.667145624157606	0.197423807358042	0.43861345958328	no	-0.00277777777777777	neg	no
kidney	Labelled in health	Cre -ve	Cacna2d1	0.000137627305257362	0	4.73609971702292	5.37062442955118	0.278692061537649	0.514184730242409	no	0.000137627305257362	pos	no
kidney	Labelled in health	Cre -ve	Cacnb1	0.00015151515151515	0.000621761658031088	2.44988573042883	2.7767988862054	0.676475698887074	0.872721797120974	no	-0.000470246506515938	neg	no
kidney	Labelled in health	Cre -ve	Cacnb2	0	0	0.867442045795107	1.50087948922189	1	1	no	0	zero	no
kidney	Labelled in health	Cre -ve	Cacnb3	0.000473512644686955	0.000239048902793398	11.0762442477465	13.4198075718958	0.560367850554378	0.774547467988145	no	0.000234463741893557	pos	no
kidney	Labelled in health	Cre -ve	Cacnb4	0.000823586333240988	0.000585531173220324	24.0867712670744	18.6195962519268	0.16750499190538	0.403727648785334	no	0.000238055160020664	pos	no
kidney	Labelled in health	Cre -ve	Cacng4	0	0	1.01365082921076	0.841974961262684	1	1	no	0	zero	no
kidney	Labelled in health	Cre -ve	Cacng7	0	0	0.848243932704117	1.29041087269453	1	1	no	0	zero	no
kidney	Labelled in health	Cre -ve	Cactin	0.000616514185145055	0.000251432230512754	20.709479636166	26.101585341768	0.12528443054365	0.342657686654829	no	0.000365081954632301	pos	no
kidney	Labelled in health	Cre -ve	Cacul1	0.000527846827638135	0.000214962127555305	113.606546178496	109.681287697106	0.00450557917872434	0.0665904034478923	no	0.00031288470008283	pos	no
kidney	Labelled in health	Cre -ve	Cacybp	0.000461482360777303	0.000254886792532856	62.467891334452	56.4958055983229	0.169013890434445	0.405529815654182	no	0.000206595568244447	pos	no
kidney	Labelled in health	Cre -ve	Cad	0.000296043044134645	0	8.78990792176822	11.3509824491883	0.0184986246321555	0.129131646475723	no	0.000296043044134645	pos	no
kidney	Labelled in health	Cre -ve	Cadm1	0.000482340935420238	0.000557165827127876	59.5519319232807	57.1813037887722	0.646149728526942	0.848577874993812	no	-7.48248917076377e-05	neg	no
kidney	Labelled in health	Cre -ve	Cadm2	0	0	1.19763739494233	0.793401092104032	1	1	no	0	zero	no
kidney	Labelled in health	Cre -ve	Cadm4	0.000517473674328608	0.000830850974594382	14.0996180451299	14.8010030319018	0.368745077436269	0.597410982407696	no	-0.000313377300265774	neg	no
kidney	Labelled in health	Cre -ve	Cadps2	0.00090847920063163	0.000173686495874944	11.672486738668	11.0666376578126	0.016537181791935	0.122593086392495	no	0.000734792704756686	pos	no
kidney	Labelled in health	Cre -ve	Calb1	0.000980197179859827	0.000644347278230616	180.475627428785	155.065905777033	0.0389962928609156	0.184462338249322	no	0.000335849901629211	pos	no
kidney	Labelled in health	Cre -ve	Calca	0	0	1.31723383615139	1.61529074943347	1	1	no	0	zero	no
kidney	Labelled in health	Cre -ve	Calcoco1	0.000577801639453693	0.000269551346778184	37.8965590840666	61.8635797654947	0.0184014551074651	0.128723204084206	no	0.000308250292675509	pos	no
kidney	Labelled in health	Cre -ve	Calcrl	0.000324941270386808	0.000459418166585026	24.6013072509327	23.7053815888948	0.762884233588504	0.937867371900063	no	-0.000134476896198218	neg	no
kidney	Labelled in health	Cre -ve	Cald1	0.000372511294405673	0.000190676974318468	63.7822886306464	71.5746636234526	0.144824368072397	0.37324884896612	no	0.000181834320087205	pos	no
kidney	Labelled in health	Cre -ve	Calhm2	0.000574542514554545	0.000358851674641148	2.64960875687745	4.5321883254572	0.522808349922163	0.740774937512052	no	0.000215690839913397	pos	no
kidney	Labelled in health	Cre -ve	Calm1	0.00065768979982357	0.000579860864570142	1083.29378924069	1093.55717086532	0.26240119319564	0.500946459421178	no	7.78289352534279e-05	pos	no
kidney	Labelled in health	Cre -ve	Calm2	0.000528470734161812	0.000295055962558544	161.123348543734	140.600829600895	0.00589866264942574	0.0752291917355742	no	0.000233414771603268	pos	no
kidney	Labelled in health	Cre -ve	Calm3	0.000610368299554722	0.000441679210021776	350.403182849783	413.560113251294	0.01261802099099	0.106165143132657	no	0.000168689089532946	pos	no
kidney	Labelled in health	Cre -ve	Calml3	0.00011753643629525	0.000524246395806028	2.46129247648753	1.44482686408013	0.220352938619054	0.463646254260217	no	-0.000406709959510778	neg	no
kidney	Labelled in health	Cre -ve	Calml4	0.000610123765138963	0.000456662847651678	443.435324923873	440.914623006533	0.1295320481628	0.349302284873742	no	0.000153460917487285	pos	no
kidney	Labelled in health	Cre -ve	Calr	0.00062923413147495	0.00041788199870254	742.424322160075	777.022803263238	0.00207227157836637	0.0478425750149283	yes	0.00021135213277241	pos	yes
kidney	Labelled in health	Cre -ve	Calr3	0.0158108713042985	0.00794977957227033	1.46890618058644	1.27386098999841	0.904049952190082	1	no	0.00786109173202814	pos	no
kidney	Labelled in health	Cre -ve	Calu	0.000917860243888683	0.000314043423226454	38.5756019281744	34.4430624491688	0.0239377288922487	0.148328511625056	no	0.000603816820662229	pos	no
kidney	Labelled in health	Cre -ve	Camk1	0.000528977504438038	0.000291090297993978	36.2668438218433	47.2380374253685	0.373038907753055	0.600576933859822	no	0.00023788720644406	pos	no
kidney	Labelled in health	Cre -ve	Camk1d	0.000598138804923108	0	4.67657866584475	3.22880040687868	0.0537736804737202	0.219058087802686	no	0.000598138804923108	pos	no
kidney	Labelled in health	Cre -ve	Camk1g	0.00130215127724674	0	0.99102686574313	1.54979516665869	0.0695849747246991	0.252191096151909	no	0.00130215127724674	pos	no
kidney	Labelled in health	Cre -ve	Camk2b	0.00027639068062748	0	2.14649382434435	2.2618647290348	0.127017069112996	0.345182685883695	no	0.00027639068062748	pos	no
kidney	Labelled in health	Cre -ve	Camk2d	0.00070355486845122	0.000209861096098224	21.8322654164658	20.942840072592	0.0862463409331269	0.281685879080019	no	0.000493693772352996	pos	no
kidney	Labelled in health	Cre -ve	Camk2g	0.0009929894721317	0.00035893414559802	21.312026874612	21.0095115412839	0.048894741948529	0.206477193409149	no	0.00063405532653368	pos	no
kidney	Labelled in health	Cre -ve	Camk2n1	0.000433422494118417	0.000187436974570428	500.112655489618	569.361287831466	0.00611027586055056	0.0763097393879324	no	0.000245985519547989	pos	no
kidney	Labelled in health	Cre -ve	Camk2n2	0.000263951728689892	0.00060488813709901	6.55963510724642	10.4978916166226	0.724793149303289	0.910022620246089	no	-0.000340936408409118	neg	no
kidney	Labelled in health	Cre -ve	Camk4	0	0	0.303430493635339	0.288522569048343	1	1	no	0	zero	no
kidney	Labelled in health	Cre -ve	Camkk1	0.00133986032568529	0.000303030303030302	2.29591782718153	2.50894324803585	0.534213898996726	0.751896324710704	no	0.00103683002265499	pos	no
kidney	Labelled in health	Cre -ve	Camkk2	0.000461788462854843	0.000105528648683363	41.3720142373076	51.9408471231414	0.0179013669686682	0.127084157562052	no	0.00035625981417148	pos	no
kidney	Labelled in health	Cre -ve	Caml	0.000360716239242108	0.000328828921128854	21.5336208237063	23.1321981138121	0.385482409419322	0.613043607290263	no	3.18873181132543e-05	pos	no
kidney	Labelled in health	Cre -ve	Camsap1	0.000578432380625737	0.000270563139222744	27.6487421980514	27.0585868309097	0.037201778669606	0.181381405630032	no	0.000307869241402993	pos	no
kidney	Labelled in health	Cre -ve	Camsap2	0.000599137472148823	0.000130446672687812	34.2275080940141	34.9838242232003	0.000522324155531507	0.0302957607541022	yes	0.000468690799461012	pos	yes
kidney	Labelled in health	Cre -ve	Camsap3	0.000594786276245313	0.00013577774845163	19.5108068947101	20.9301394225823	0.350166651337364	0.579506663663314	no	0.000459008527793683	pos	no
kidney	Labelled in health	Cre -ve	Camta1	0.00057447405135571	0	10.1466433178453	11.2685746676432	0.00592012135496511	0.0752840842336028	no	0.00057447405135571	pos	no
kidney	Labelled in health	Cre -ve	Camta2	0.00100918007656132	0.000720549165318418	17.210528635696	21.1738262605875	0.909263428677436	1	no	0.000288630911242902	pos	no
kidney	Labelled in health	Cre -ve	Cand1	0.000520344382814843	0.000217443221356954	63.7703315819654	55.6908978950119	0.00916812400397307	0.0924482081877758	no	0.000302901161457889	pos	no
kidney	Labelled in health	Cre -ve	Cand2	0.000384911470361817	0.000159108989657914	3.71023776522201	4.51732095311034	0.925828070594692	1	no	0.000225802480703903	pos	no
kidney	Labelled in health	Cre -ve	Cant1	0.000291067982342635	0.000290272313342368	33.5294491015794	34.966264556374	0.75059392309119	0.929881914394155	no	7.95669000267451e-07	pos	no
kidney	Labelled in health	Cre -ve	Canx	0.000609415357409528	0.000376453352042602	376.737832510077	340.388022934023	0.000158236350914727	0.0208730916618095	yes	0.000232962005366926	pos	yes
kidney	Labelled in health	Cre -ve	Cap1	0.00056304452881342	0.00034831865141974	72.040629917891	76.0234386687439	0.373404783240898	0.600860437424384	no	0.00021472587739368	pos	no
kidney	Labelled in health	Cre -ve	Cap2	0	0.00588235294117647	0.767008443823767	0.797277914757454	0.189479011246147	0.428071479877504	no	-0.00588235294117647	neg	no
kidney	Labelled in health	Cre -ve	Capg	0.000427177602490155	0.000185339419191012	17.5369375128957	21.1011357339853	0.133526134835541	0.355028951679351	no	0.000241838183299143	pos	no
kidney	Labelled in health	Cre -ve	Capn1	0.000427839177051467	0.00022327391878075	24.8165885629658	23.1497575864574	0.38720692861084	0.614905101009631	no	0.000204565258270717	pos	no
kidney	Labelled in health	Cre -ve	Capn10	0.000539088336306145	0.00012999040809392	26.4033122813049	23.5028841922521	0.00337068184050844	0.0601613028641279	no	0.000409097928212225	pos	no
kidney	Labelled in health	Cre -ve	Capn15	0.000345885785228868	0.000263736405099082	13.7845061868268	19.8474664819971	0.680786934437231	0.875823546775763	no	8.21493801297864e-05	pos	no
kidney	Labelled in health	Cre -ve	Capn2	0.000569507244081928	0.000353691745174395	128.000075412075	129.114040215792	0.116851981602378	0.3286909277639	no	0.000215815498907534	pos	no
kidney	Labelled in health	Cre -ve	Capn5	0.000728102905576648	0	7.4339241225703	7.88012848320298	0.102792261979971	0.308000173155275	no	0.000728102905576648	pos	no
kidney	Labelled in health	Cre -ve	Capn6	0.00125971676107443	0	1.48545353451943	1.6784880950609	0.0305080472593561	0.165784039758206	no	0.00125971676107443	pos	no
kidney	Labelled in health	Cre -ve	Capn7	0.000623051450222541	0.000163883864803414	54.5443063815548	51.9492145377671	0.0281735159707845	0.159542117013129	no	0.000459167585419127	pos	no
kidney	Labelled in health	Cre -ve	Capns1	0.000542651347022133	0.00042216947304128	271.698250502459	355.74501178723	0.21149581419029	0.452879863215509	no	0.000120481873980853	pos	no
kidney	Labelled in health	Cre -ve	Caprin1	0.000530250109720155	0.000218260532241305	154.977271082046	146.347876258199	0.0165720933783927	0.122593086392495	no	0.00031198957747885	pos	no
kidney	Labelled in health	Cre -ve	Caprin2	0.000100644122383252	0.000158856235107226	4.08106613742909	3.18890642833884	0.679508217697032	0.875192916691497	no	-5.82121127239743e-05	neg	no
kidney	Labelled in health	Cre -ve	Capsl	0	0	0.435301838973652	0.496179948334561	1	1	no	0	zero	no
kidney	Labelled in health	Cre -ve	Capza1	0.000407025105906439	0.000159000954159958	40.990822647882	41.7960711124718	0.0663680096532661	0.245884706695925	no	0.000248024151746481	pos	no
kidney	Labelled in health	Cre -ve	Capza2	0.000539107962658242	0.000188845677322268	96.6306263463653	90.9697703951802	5.26227586486915e-05	0.0141712269430893	yes	0.000350262285335974	pos	yes
kidney	Labelled in health	Cre -ve	Capzb	0.00052613158016894	0.00051186908593073	146.997705742619	160.321769176245	0.783417844961287	0.952125401682579	no	1.42624942382101e-05	pos	no
kidney	Labelled in health	Cre -ve	Car11	0.00067750677506775	0	2.6383069553195	1.88893730053212	0.297837889168457	0.529494008497691	no	0.00067750677506775	pos	no
kidney	Labelled in health	Cre -ve	Car12	0.000608521817103798	0.000344502014433369	220.214401946555	214.393754335921	0.0373160248798346	0.181590111572714	no	0.000264019802670429	pos	no
kidney	Labelled in health	Cre -ve	Car13	0	0.000295639320029562	2.2211696412813	2.82573323504947	0.173309027673748	0.410081940066114	no	-0.000295639320029562	neg	no
kidney	Labelled in health	Cre -ve	Car14	0.000744023483227808	0.000261322505399487	69.9336427185312	45.5630833536907	0.00561098445346034	0.073700889482878	no	0.000482700977828321	pos	no
kidney	Labelled in health	Cre -ve	Car15,Gm20518	0.000969359307430295	0.000646921334997312	161.621402278644	159.457482736179	0.0242925142837497	0.149308720694629	no	0.000322437972432983	pos	no
kidney	Labelled in health	Cre -ve	Car2	0.000732388419979715	0.00036850043295031	263.556955519188	242.409051671726	0.000441675270257614	0.028012728212196	yes	0.000363887987029405	pos	yes
kidney	Labelled in health	Cre -ve	Car3	0.000805754041373008	0.000659353118186212	114.280676610059	103.892085017935	0.130453507691182	0.350468355243703	no	0.000146400923186796	pos	no
kidney	Labelled in health	Cre -ve	Car4	0.000522558825103817	0.00031601948505788	246.816857886979	231.096209093741	0.00278855861687968	0.0547799590239242	no	0.000206539340045937	pos	no
kidney	Labelled in health	Cre -ve	Car5a	0	0.000867678958785248	2.66413722749358	2.35532873303294	0.142691798309899	0.36982137802871	no	-0.000867678958785248	neg	no
kidney	Labelled in health	Cre -ve	Car5b	0.000583681267074492	0.000539573153497396	101.873236983905	105.86675124358	0.50976417431827	0.728026122623629	no	4.41081135770957e-05	pos	no
kidney	Labelled in health	Cre -ve	Car7	0	0.000862259349944786	4.6628099105514	4.46789548096374	0.0473518053654784	0.203051737174117	no	-0.000862259349944786	neg	no
kidney	Labelled in health	Cre -ve	Car8	0.000313525047195212	0	10.5345306263767	7.91194794118101	0.0627871839355019	0.238523246673402	no	0.000313525047195212	pos	no
kidney	Labelled in health	Cre -ve	Car9	0.000518492539769133	0.000138888888888888	8.66696686825197	8.8117924345269	0.644972759380352	0.847680302169618	no	0.000379603650880245	pos	no
kidney	Labelled in health	Cre -ve	Card10	0.00035851611162452	0.000145837873110819	60.6225688270046	73.2134395496001	0.17857620973099	0.416661195926363	no	0.000212678238513701	pos	no
kidney	Labelled in health	Cre -ve	Card14	0	0	1.32353832243836	2.36616622037033	1	1	no	0	zero	no
kidney	Labelled in health	Cre -ve	Card19	0.000610142999688502	0.000307258493352998	31.6392174192056	37.9410757892975	0.00706645868390641	0.0816526387865175	no	0.000302884506335504	pos	no
kidney	Labelled in health	Cre -ve	Card6	0.000617189086641543	0	4.29311425499295	5.86752850205485	0.0111618092368484	0.100429231509083	no	0.000617189086641543	pos	no
kidney	Labelled in health	Cre -ve	Carf	0.000559016131608368	0.000700446401087542	3.0115686704936	2.7447247542722	0.444881682971541	0.668888767340174	no	-0.000141430269479174	neg	no
kidney	Labelled in health	Cre -ve	Carhsp1	0.000324742648106326	0.000350247033160624	48.6299643460051	53.1223331507049	0.533208182919659	0.750798159245896	no	-2.55043850542981e-05	neg	no
kidney	Labelled in health	Cre -ve	Carm1	0.000366757164128505	0.00028725713187756	28.1405609135079	36.6169776831174	0.838171263543347	0.985155919987805	no	7.95000322509449e-05	pos	no
kidney	Labelled in health	Cre -ve	Carmil1	0.000514816547443175	0.000800506459072892	15.1472149614715	12.740204448363	0.391989762187114	0.619472192995986	no	-0.000285689911629717	neg	no
kidney	Labelled in health	Cre -ve	Carmil3	0	0	0.63492192081657	1.06524104648689	1	1	no	0	zero	no
kidney	Labelled in health	Cre -ve	Carnmt1	0.00086765252346305	0.000899827354406464	39.4539974872004	39.1965357355286	0.735706454304907	0.918543155424583	no	-3.2174830943414e-05	neg	no
kidney	Labelled in health	Cre -ve	Carns1	0	0	1.70880171600045	2.56971263914216	1	1	no	0	zero	no
kidney	Labelled in health	Cre -ve	Cars	0.000282061701958002	0	11.3535728368841	13.5577895342477	0.0890801279149938	0.285777683890646	no	0.000282061701958002	pos	no
kidney	Labelled in health	Cre -ve	Cars2	0.000594894379892085	0.000402294374579476	20.9478341688353	20.5578865387483	0.152241495045113	0.384719127271327	no	0.000192600005312609	pos	no
kidney	Labelled in health	Cre -ve	Casc3	0.000604112842505473	0.000184614651607133	28.1599767770845	30.6917245798436	0.0171216339499999	0.124138836461649	no	0.00041949819089834	pos	no
kidney	Labelled in health	Cre -ve	Casc4	0.000663167555293078	0.000242502382464804	12.6653497684965	12.4934022093867	0.0664413964018617	0.246088142012346	no	0.000420665172828274	pos	no
kidney	Labelled in health	Cre -ve	Casd1	0.000615985446769998	6.8966511269948e-05	19.9344108655332	19.3345213520819	0.000410192641673332	0.0267811558551329	yes	0.00054701893550005	pos	yes
kidney	Labelled in health	Cre -ve	Cask	0.000733006858770585	0.000311690640086352	14.4358198837941	14.1975337110394	0.158701213137488	0.392908937811759	no	0.000421316218684233	pos	no
kidney	Labelled in health	Cre -ve	Caskin2	0.000661737741091717	0.000248924621213118	38.8161899430872	40.2885611985546	0.0422212289147252	0.191599505252206	no	0.000412813119878599	pos	no
kidney	Labelled in health	Cre -ve	Casp1	0	0.000467289719626168	2.05855957638345	2.52093981463645	0.200594253255318	0.442033630499416	no	-0.000467289719626168	neg	no
kidney	Labelled in health	Cre -ve	Casp12	0	0.00015420200462606	3.37240152128219	2.82179188836427	0.160327616468128	0.394728528540537	no	-0.00015420200462606	neg	no
kidney	Labelled in health	Cre -ve	Casp2	0.00116655028173301	0.00039645033904991	10.6699025544267	11.8468376820298	0.113460355515835	0.324142176753792	no	0.0007700999426831	pos	no
kidney	Labelled in health	Cre -ve	Casp3	0.000501852905451445	0.000688978475509256	20.3661566662356	19.6151061975038	0.601094567638203	0.81147157372524	no	-0.000187125570057811	neg	no
kidney	Labelled in health	Cre -ve	Casp4	0.000679347826086955	0.00106496272630457	4.05149743612383	3.55073092446132	0.79090989689373	0.956778284898055	no	-0.000385614900217615	neg	no
kidney	Labelled in health	Cre -ve	Casp6	0.000438428718089702	0.000305943640055381	22.947815561859	24.5325099065238	0.332669197480005	0.562572503965996	no	0.000132485078034321	pos	no
kidney	Labelled in health	Cre -ve	Casp7	0.00030152268958239	0	4.44481168791089	5.3004989554251	0.247438357948782	0.489206442501923	no	0.00030152268958239	pos	no
kidney	Labelled in health	Cre -ve	Casp8	0.00199356081008406	0.000996189006260818	34.7819633232763	45.6227004281546	0.0811401942506831	0.272920132531906	no	0.000997371803823242	pos	no
kidney	Labelled in health	Cre -ve	Casp8ap2	0.00045668280196837	0	2.5943011739302	3.12192672777028	0.118843004433336	0.331966956592023	no	0.00045668280196837	pos	no
kidney	Labelled in health	Cre -ve	Casp9	0.000362503653909478	0.000209795944079622	29.1415058191881	25.1644222598642	0.331068109531594	0.561094553038163	no	0.000152707709829856	pos	no
kidney	Labelled in health	Cre -ve	Casr	0.00076404795160141	0.000197521125810952	14.9076130155235	11.8138398073548	0.164775785278493	0.40011606551173	no	0.000566526825790458	pos	no
kidney	Labelled in health	Cre -ve	Cast	0.000407380726882163	0.000255044941290957	43.8747215151186	42.5080307420456	0.957482013251234	1	no	0.000152335785591207	pos	no
kidney	Labelled in health	Cre -ve	Casz1	0.000671530360403093	0.000141202859923466	47.515487584571	49.0676663899942	0.177246674290909	0.41457533504309	no	0.000530327500479627	pos	no
kidney	Labelled in health	Cre -ve	Cat	0.000714629699167617	0.000694777132016364	1125.40033447511	1081.01368497302	0.628458703643503	0.833164231864298	no	1.98525671512526e-05	pos	no
kidney	Labelled in health	Cre -ve	Catsper2	0.00134408143923251	0.000554785020804438	2.58606375723177	2.94796280962743	0.650619036232135	0.852325655903984	no	0.000789296418428072	pos	no
kidney	Labelled in health	Cre -ve	Catsper4	0.0087719298245614	0	0.468506246657987	0.857563006532417	0.215947854970229	0.457995140182878	no	0.0087719298245614	pos	no
kidney	Labelled in health	Cre -ve	Catsperd	0	0	0.541564750375571	0.447326241407687	1	1	no	0	zero	no
kidney	Labelled in health	Cre -ve	Cav1	0.000688315393755812	0.000443227958398774	22.7899387255391	20.27815247202	0.230579786663992	0.473619613557145	no	0.000245087435357038	pos	no
kidney	Labelled in health	Cre -ve	Cav2	0.00040925157134867	0.000249622332381981	40.0915934228754	34.6157702344755	0.432455087166046	0.657519327164905	no	0.00015962923896669	pos	no
kidney	Labelled in health	Cre -ve	Cavin1	0.000364429045612802	0.000374675557249362	96.0386057315542	95.8379001173227	0.969794379981316	1	no	-1.02465116365599e-05	neg	no
kidney	Labelled in health	Cre -ve	Cavin2	0.000458327382565098	0.000182988597422576	41.5596698297914	43.216683489742	0.0922039512420852	0.29035173533289	no	0.000275338785142522	pos	no
kidney	Labelled in health	Cre -ve	Cavin3	0.000141003948900417	0.000166553323175663	20.3040013935619	32.5194276369122	0.69896359743018	0.889554186985626	no	-2.55493742752463e-05	neg	no
kidney	Labelled in health	Cre -ve	Cbarp	0	9.8667982239762e-05	3.63811853640554	4.63799038304191	0.231416663929782	0.474117604504041	no	-9.8667982239762e-05	neg	no
kidney	Labelled in health	Cre -ve	Cbfa2t2	0.000586859117820162	7.4197736969022e-05	11.8193913319698	11.4624638805134	0.0156351468860928	0.119611411965042	no	0.00051266138085114	pos	no
kidney	Labelled in health	Cre -ve	Cbfa2t3	6.20546091430333e-05	0.000100555271479602	21.5664631996972	29.3537536493446	0.44152730474397	0.665840372722479	no	-3.85006623365687e-05	neg	no
kidney	Labelled in health	Cre -ve	Cbfb	0.00036455860142539	0.000164381252544624	23.0377252111337	24.0116332936154	0.206950127985	0.449212639281652	no	0.000200177348880766	pos	no
kidney	Labelled in health	Cre -ve	Cbl	0.000473233863419088	0.000169190071625025	22.3900823900647	25.9555974774043	0.00757113686184098	0.08423982339805	no	0.000304043791794063	pos	no
kidney	Labelled in health	Cre -ve	Cblb	0.000383794182711442	0.00041764698825502	8.15577387986795	10.1864553960975	0.66383237352034	0.863182991595959	no	-3.38528055435784e-05	neg	no
kidney	Labelled in health	Cre -ve	Cblc	0.000365451056005808	0.000511599807945188	17.8094458779057	17.1131688194604	0.48297662844635	0.703803688651744	no	-0.00014614875193938	neg	no
kidney	Labelled in health	Cre -ve	Cbll1	0.000354130364452325	0.000254548104560236	13.0062724317571	12.8330110812603	0.723941472363075	0.909381917419957	no	9.9582259892089e-05	pos	no
kidney	Labelled in health	Cre -ve	Cbr1	0.000769889562028285	0.000495638506182652	76.2390722431347	76.2168211705918	0.164761288268228	0.40011606551173	no	0.000274251055845633	pos	no
kidney	Labelled in health	Cre -ve	Cbr2	0	0.000840823084200566	4.63999255549526	4.55265367452119	0.026816133140265	0.157133338009322	no	-0.000840823084200566	neg	no
kidney	Labelled in health	Cre -ve	Cbr3	0.000151584053357587	0.000295792949173298	5.2158283387388	6.61703292364058	0.327843289031219	0.557614427068431	no	-0.000144208895815711	neg	no
kidney	Labelled in health	Cre -ve	Cbr4	0.000529127186013545	0.000415105612820036	30.1953928419902	28.2692169131749	0.525197138162338	0.743526858331652	no	0.000114021573193509	pos	no
kidney	Labelled in health	Cre -ve	Cbs	0.000520472019791713	0.000687326757560266	153.339779967164	198.932923496121	0.154309651856226	0.386761432644539	no	-0.000166854737768553	neg	no
kidney	Labelled in health	Cre -ve	Cbwd1	0.000433196839268833	6.5552277941658e-05	6.00723616529037	7.50364792922532	0.0719243350235601	0.256398913272446	no	0.000367644561327175	pos	no
kidney	Labelled in health	Cre -ve	Cbx1	0.00051934433424714	0.000252719839639588	134.355664762091	132.364375205927	0.00318243181275391	0.0584534762653397	no	0.000266624494607552	pos	no
kidney	Labelled in health	Cre -ve	Cbx2	0.00038894897576333	9.1449474165522e-05	3.65058884967175	5.63454959795623	0.235869439017158	0.477874210263086	no	0.000297499501597808	pos	no
kidney	Labelled in health	Cre -ve	Cbx3	0.000503030965215922	0.000285561013911207	113.265290947822	105.834554242124	0.00778868614576152	0.0850165830062227	no	0.000217469951304714	pos	no
kidney	Labelled in health	Cre -ve	Cbx4	0.00053820136738861	0.000178565896947879	30.7073780892686	32.275963025133	0.0552560179805421	0.222771682609722	no	0.000359635470440731	pos	no
kidney	Labelled in health	Cre -ve	Cbx5	0.000481512640191663	0.000320747011129982	47.1311367097659	54.147924074934	0.0925159471396147	0.291131159545308	no	0.000160765629061682	pos	no
kidney	Labelled in health	Cre -ve	Cbx6	0.000419557151758213	0.000180470449935714	131.097966515279	148.873311175394	0.0323163892111049	0.171210019054378	no	0.000239086701822499	pos	no
kidney	Labelled in health	Cre -ve	Cbx7	0.00027390762297088	0.000285593051924386	19.1688755587328	18.8559583234268	0.938628534861257	1	no	-1.1685428953506e-05	neg	no
kidney	Labelled in health	Cre -ve	Cbx8	0.000227835834150508	0.000549810538675514	5.74479857373968	8.01904951296195	0.308684845346385	0.540196087690378	no	-0.000321974704525006	neg	no
kidney	Labelled in health	Cre -ve	Cby1	0.000604021831949508	0.000571645280406926	11.5566125375149	13.8463764317242	0.913660730829817	1	no	3.23765515425823e-05	pos	no
kidney	Labelled in health	Cre -ve	Cc2d1a	0.000959888992924392	0.000577430480852022	18.4851256817397	23.083677043871	0.789792989698585	0.956034974988226	no	0.00038245851207237	pos	no
kidney	Labelled in health	Cre -ve	Cc2d1b	0.00074451611768167	0.00051107616584335	24.6681112682528	29.4499069356859	0.395386174058394	0.6227344220975	no	0.00023343995183832	pos	no
kidney	Labelled in health	Cre -ve	Cc2d2a	0.000368451776520203	7.0821529745042e-05	5.75413340002805	5.71350121129701	0.239206214710871	0.481121651122636	no	0.000297630246775161	pos	no
kidney	Labelled in health	Cre -ve	Ccar1	0.00048338842549593	0.000152082556838726	35.8453748282825	29.6234795093198	0.0139635274024941	0.112510720794809	no	0.000331305868657204	pos	no
kidney	Labelled in health	Cre -ve	Ccar2	0.000805896853476113	0.000495087121086198	3.09469596518579	3.35628676698482	0.233602781697845	0.475532366258532	no	0.000310809732389915	pos	no
kidney	Labelled in health	Cre -ve	Ccbe1	0.00078231368115887	0	4.98343751291873	5.51256683464165	0.0845551787508201	0.278829023466742	no	0.00078231368115887	pos	no
kidney	Labelled in health	Cre -ve	Ccdc102a	0.000447995318173668	0.000970873786407766	4.3497370241785	5.26004297668119	0.483745186805926	0.70446120086028	no	-0.000522878468234098	neg	no
kidney	Labelled in health	Cre -ve	Ccdc103	0	0	1.18297746190929	1.05628631817249	1	1	no	0	zero	no
kidney	Labelled in health	Cre -ve	Ccdc106	0	0	0.713924273980504	0.655812491578761	1	1	no	0	zero	no
kidney	Labelled in health	Cre -ve	Ccdc107	0.00281138377583007	0.00245096659971652	210.295135048678	201.408045648167	0.614738556391291	0.821563599495846	no	0.00036041717611355	pos	no
kidney	Labelled in health	Cre -ve	Ccdc112	0.00249333491907749	0.000227014755959136	1.50241242490435	2.00522410886578	0.377843764728767	0.605522933753153	no	0.00226632016311835	pos	no
kidney	Labelled in health	Cre -ve	Ccdc114	0.000279350109791088	2.2476961114856e-05	5.1439799093215	10.8530337813635	0.144976465949062	0.373428816289934	no	0.000256873148676232	pos	no
kidney	Labelled in health	Cre -ve	Ccdc115	0.000512707126271487	0.000124495064258626	19.2211875976814	19.0476745258192	0.0187930305621513	0.130298997427013	no	0.000388212062012861	pos	no
kidney	Labelled in health	Cre -ve	Ccdc117	0.0007740809102417	0.000219710850192598	27.5957925646185	28.2642983068403	0.00926054340000829	0.0927377274772259	no	0.000554370060049102	pos	no
kidney	Labelled in health	Cre -ve	Ccdc12	0.000600779057764645	0.000258804168568451	72.1860362702424	68.4172057749893	0.0236419073457358	0.147520653951665	no	0.000341974889196194	pos	no
kidney	Labelled in health	Cre -ve	Ccdc120	0.00166383243248309	0	5.44625579493542	6.31785725668409	0.00912294639490443	0.0922188662653301	no	0.00166383243248309	pos	no
kidney	Labelled in health	Cre -ve	Ccdc122	0	0.000255427841634738	3.94532671655665	2.79495770542379	0.123437586927725	0.339296060598	no	-0.000255427841634738	neg	no
kidney	Labelled in health	Cre -ve	Ccdc124	0.000564761943139258	0.000432530159633478	35.2137358761287	47.8920471121508	0.731198216335651	0.915475563392981	no	0.00013223178350578	pos	no
kidney	Labelled in health	Cre -ve	Ccdc125	0.000136948781155847	0.000294985250737462	4.22617655265106	4.10501758239284	0.822553919344275	0.976344994694533	no	-0.000158036469581615	neg	no
kidney	Labelled in health	Cre -ve	Ccdc126	0.000618386964906867	8.8888888888888e-05	6.04081106234705	4.42500725365234	0.606924029706351	0.816280031471159	no	0.000529498076017979	pos	no
kidney	Labelled in health	Cre -ve	Ccdc127	0.000257467997210708	0.000187226898209688	29.531582145804	29.2150457462017	0.63851754770266	0.841937948505269	no	7.02410990010204e-05	pos	no
kidney	Labelled in health	Cre -ve	Ccdc130	0.000659707998531145	0.000229014420782452	9.4316643836411	10.23313358879	0.412366073604147	0.639457880350871	no	0.000430693577748693	pos	no
kidney	Labelled in health	Cre -ve	Ccdc134	0.00125472883198066	9.1074681238614e-05	6.68779650583872	8.09770446943805	0.0107768307240014	0.0987184376980565	no	0.00116365415074205	pos	no
kidney	Labelled in health	Cre -ve	Ccdc136	0	0	1.71822358335249	2.06446289616894	1	1	no	0	zero	no
kidney	Labelled in health	Cre -ve	Ccdc137	0.00018311967755216	4.7080979284368e-05	9.70184161154028	10.1826352953781	0.501552868949062	0.720235327388956	no	0.000136038698267792	pos	no
kidney	Labelled in health	Cre -ve	Ccdc138	0.000370782350760103	0	2.14896770715634	2.49095482731536	0.249419536148622	0.491211009612061	no	0.000370782350760103	pos	no
kidney	Labelled in health	Cre -ve	Ccdc14	0.000488758553274682	0	0.82071747592779	0.939994221525168	0.296010583011097	0.527857136848949	no	0.000488758553274682	pos	no
kidney	Labelled in health	Cre -ve	Ccdc141	0.000715259078842205	0.000262383457896862	13.7614027925577	11.7776352329694	0.181157229817412	0.419404335814028	no	0.000452875620945343	pos	no
kidney	Labelled in health	Cre -ve	Ccdc148	0.000524658971668415	0	6.11575564298987	4.28341018557834	0.290349826693085	0.523951494471353	no	0.000524658971668415	pos	no
kidney	Labelled in health	Cre -ve	Ccdc149	0.000881865499249345	0	4.95555012297154	5.13071429154245	0.0230011336736686	0.144984429436626	no	0.000881865499249345	pos	no
kidney	Labelled in health	Cre -ve	Ccdc151	0.000233100233100232	0	6.88729509693179	5.21022304902557	0.370408521431575	0.597996496599655	no	0.000233100233100232	pos	no
kidney	Labelled in health	Cre -ve	Ccdc157	0.000805518893901927	0.000379198835670264	18.768068307941	22.8803718504802	0.0744530526883083	0.261439548841439	no	0.000426320058231663	pos	no
kidney	Labelled in health	Cre -ve	Ccdc158	0.000837688710487212	0	2.32002613015557	1.99357061112869	0.113392227648827	0.324142176753792	no	0.000837688710487212	pos	no
kidney	Labelled in health	Cre -ve	Ccdc159	0.00220240974957955	0.0065040650406504	1.00875406039243	1.03468516844223	0.728196019669875	0.912838774676072	no	-0.00430165529107085	neg	no
kidney	Labelled in health	Cre -ve	Ccdc160	0.00140538581161927	0.00126405133242682	5.38052164071261	5.44834581508467	0.564666770951572	0.778421022416059	no	0.00014133447919245	pos	no
kidney	Labelled in health	Cre -ve	Ccdc163	0.00103032105589788	0	10.6634352764989	13.3404485471886	0.000261124401753315	0.0244923655419183	yes	0.00103032105589788	pos	yes
kidney	Labelled in health	Cre -ve	Ccdc166	0	0	4.21337227881066	3.12936804419326	1	1	no	0	zero	no
kidney	Labelled in health	Cre -ve	Ccdc167	0.0012382450681501	0.000210251034603246	5.92871164009676	6.93565999761563	0.231516719086609	0.474160668367206	no	0.00102799403354685	pos	no
kidney	Labelled in health	Cre -ve	Ccdc17	0.000618276296025655	0	3.372229727731	4.60844404896869	0.0872268898122672	0.28298330023575	no	0.000618276296025655	pos	no
kidney	Labelled in health	Cre -ve	Ccdc171	0	0	0.796179276871751	0.493533754263556	1	1	no	0	zero	no
kidney	Labelled in health	Cre -ve	Ccdc173	0	0	2.63515046618245	1.80844410705245	1	1	no	0	zero	no
kidney	Labelled in health	Cre -ve	Ccdc174	0.000388447756928708	0.000204250086157334	14.4743502270342	19.0960725436497	0.497126312686577	0.716040376194714	no	0.000184197670771374	pos	no
kidney	Labelled in health	Cre -ve	Ccdc181	0.000489859570488621	0.000216215263807752	39.7604522609772	39.4545822877411	0.0753195551569666	0.263233050416069	no	0.000273644306680869	pos	no
kidney	Labelled in health	Cre -ve	Ccdc186	0.000397105003339627	0.000102798276504094	17.3469235003525	20.2356821829906	0.0261137066806461	0.154897201270539	no	0.000294306726835533	pos	no
kidney	Labelled in health	Cre -ve	Ccdc189	0.000999639402348587	0.00122415169055772	6.63940449781557	5.59969538361526	0.535454928538579	0.753015274298813	no	-0.000224512288209133	neg	no
kidney	Labelled in health	Cre -ve	Ccdc191	0.000739291711867002	0	6.43448868692322	7.13524470598138	0.0869263137915553	0.28298330023575	no	0.000739291711867002	pos	no
kidney	Labelled in health	Cre -ve	Ccdc22	0.000444421942132257	0.000141691432854214	19.3092758524855	19.6946359686219	0.370154754471901	0.597996496599655	no	0.000302730509278043	pos	no
kidney	Labelled in health	Cre -ve	Ccdc25	0.000245331800938245	0.000211550422594198	64.9358163993111	56.5308905456514	0.37080996747431	0.59828200566812	no	3.3781378344047e-05	pos	no
kidney	Labelled in health	Cre -ve	Ccdc28a	0.000409356239728382	0.000220442059858014	13.3206377115	17.99461602341	0.192740153910559	0.432156124450274	no	0.000188914179870368	pos	no
kidney	Labelled in health	Cre -ve	Ccdc28b	0.000282255495063147	0.00012594458438287	18.2025792736508	19.01283068628	0.178684604815775	0.416722159261305	no	0.000156310910680277	pos	no
kidney	Labelled in health	Cre -ve	Ccdc3	7.91389680278567e-05	0.0011848683682332	5.48752482261833	3.4975405972537	0.0992749926895707	0.301537885434981	no	-0.00110572940020534	neg	no
kidney	Labelled in health	Cre -ve	Ccdc30	0.0005175983436853	0.000318471337579616	3.2586068602997	2.37794624676697	0.800419724666406	0.962674786025407	no	0.000199127006105684	pos	no
kidney	Labelled in health	Cre -ve	Ccdc32	0.0005051594065557	0.000181886108050452	23.4401986930639	22.4789087117985	0.0439935922110268	0.195528481799911	no	0.000323273298505248	pos	no
kidney	Labelled in health	Cre -ve	Ccdc34	0.00026961161138529	0.000158415841584158	23.3897108080265	23.7710026734936	0.365467521069273	0.593979489093551	no	0.000111195769801132	pos	no
kidney	Labelled in health	Cre -ve	Ccdc36	0.00314465408805031	0	0.480377178169812	0.468703685943269	0.237246097957988	0.479350846283744	no	0.00314465408805031	pos	no
kidney	Labelled in health	Cre -ve	Ccdc43	0.00025735407007093	0.000249945710390612	12.5291162334214	13.3489433674396	0.587110376625909	0.79825674829323	no	7.40835968031795e-06	pos	no
kidney	Labelled in health	Cre -ve	Ccdc47	0.00060391905843073	0.000228816466176692	93.5425402970944	87.4004362876857	0.000429609380970761	0.0275094583901421	yes	0.000375102592254038	pos	yes
kidney	Labelled in health	Cre -ve	Ccdc50	0.000403766280183348	0.000332207970473608	53.0788812401046	58.0857745491037	0.417645160291874	0.643765708705098	no	7.15583097097403e-05	pos	no
kidney	Labelled in health	Cre -ve	Ccdc51	7.13775874375433e-05	0.000445310109927906	7.19430633079662	10.0722669389414	0.026342947346566	0.155730899116251	no	-0.000373932522490363	neg	no
kidney	Labelled in health	Cre -ve	Ccdc57	0.000992803110824447	0	3.98842289328514	4.32393917909383	0.043651874106141	0.194570358546626	no	0.000992803110824447	pos	no
kidney	Labelled in health	Cre -ve	Ccdc58	0.000636358380804858	0.000239153451483472	37.3083816429185	38.9437973283276	0.0591074732165177	0.231001301575939	no	0.000397204929321386	pos	no
kidney	Labelled in health	Cre -ve	Ccdc59	0.000323056504474958	0.000105283896154866	15.9460155562247	14.9060096886576	0.574763669634536	0.787417950613288	no	0.000217772608320092	pos	no
kidney	Labelled in health	Cre -ve	Ccdc6	0.00075166120220338	0.00051432723647909	119.010259677821	103.87381467751	0.0377854266042733	0.182938603032467	no	0.00023733396572429	pos	no
kidney	Labelled in health	Cre -ve	Ccdc61	0.000151986421769888	6.521030322791e-05	6.49204919300458	8.22205871968168	0.39731610217325	0.624522133697596	no	8.67761185419783e-05	pos	no
kidney	Labelled in health	Cre -ve	Ccdc62	0.00328838437563793	0.00154639175257731	1.13994381875595	1.30287390937659	0.351017321159875	0.580409646248092	no	0.00174199262306062	pos	no
kidney	Labelled in health	Cre -ve	Ccdc66	0.00077035969870563	0.000154033999457478	12.1655668238319	12.4568387139755	0.0719093399733041	0.256398913272446	no	0.000616325699248152	pos	no
kidney	Labelled in health	Cre -ve	Ccdc68	0.000121074568863278	0.000227465277739786	9.75462913152992	7.84983779683484	0.277755787828559	0.513260675823851	no	-0.000106390708876508	neg	no
kidney	Labelled in health	Cre -ve	Ccdc69	0	0	1.02648461187717	0.921329143283968	1	1	no	0	zero	no
kidney	Labelled in health	Cre -ve	Ccdc71	0.000697003407125925	0.000168848663192464	24.2582763593997	28.1064405755014	0.0101149250268461	0.0958460048764923	no	0.000528154743933461	pos	no
kidney	Labelled in health	Cre -ve	Ccdc71l	0.000551403853710908	0.000327806484188016	9.11400451238939	10.3227667779626	0.226065901568946	0.469606842457523	no	0.000223597369522892	pos	no
kidney	Labelled in health	Cre -ve	Ccdc73	0	0	4.37274868923195	3.53874340430995	1	1	no	0	zero	no
kidney	Labelled in health	Cre -ve	Ccdc77	0.000501270514259937	0.000193236714975844	6.9423682083847	6.60972764690311	0.775364982023067	0.947786912221479	no	0.000308033799284093	pos	no
kidney	Labelled in health	Cre -ve	Ccdc8	0	0	1.22821883966422	1.83517877562129	1	1	no	0	zero	no
kidney	Labelled in health	Cre -ve	Ccdc80	0	0.00188679245283018	1.90410870743063	2.13792200926303	0.1939704312642	0.433835797482432	no	-0.00188679245283018	neg	no
kidney	Labelled in health	Cre -ve	Ccdc82	0.000392874787751177	0.000245036578369846	12.2112647648416	13.2394109680811	0.455568292838155	0.67818252179161	no	0.000147838209381331	pos	no
kidney	Labelled in health	Cre -ve	Ccdc84	0.000452069710471123	0.0001388796751516	26.3198478178008	28.0286251153434	0.116390664292071	0.328319102301765	no	0.000313190035319523	pos	no
kidney	Labelled in health	Cre -ve	Ccdc85a	0.000764525993883792	0	0.563299584692343	1.0247699577655	0.186207057901881	0.424988733742212	no	0.000764525993883792	pos	no
kidney	Labelled in health	Cre -ve	Ccdc85c	0.000602878411061852	0.00013353938050606	31.6806472159195	30.9101225095099	0.0202361448908808	0.135576063280504	no	0.000469339030555792	pos	no
kidney	Labelled in health	Cre -ve	Ccdc86	0.00012554963653521	9.3751748726924e-05	16.7139749840272	18.9808533771674	0.603689254740637	0.813747543448646	no	3.1797887808286e-05	pos	no
kidney	Labelled in health	Cre -ve	Ccdc88a	0.00108145625348043	0.000326112701286	5.02682464935024	4.49853328008796	0.319724759617888	0.550894446746527	no	0.00075534355219443	pos	no
kidney	Labelled in health	Cre -ve	Ccdc88b	0	0	0.56299051257172	0.833472725717604	1	1	no	0	zero	no
kidney	Labelled in health	Cre -ve	Ccdc88c	0.00039647222992865	0.000302837058625112	18.3724244492796	16.6770284926155	0.841603864721392	0.987083645141266	no	9.3635171303538e-05	pos	no
kidney	Labelled in health	Cre -ve	Ccdc9	0.000261390032893065	0.00012544986335134	17.8356478373517	22.6187546268261	0.736447461073108	0.919110169980578	no	0.000135940169541725	pos	no
kidney	Labelled in health	Cre -ve	Ccdc90b	0.000523924739310937	0.000273782442917506	17.5728276849867	16.5886985320482	0.352748434345443	0.582115772153012	no	0.000250142296393431	pos	no
kidney	Labelled in health	Cre -ve	Ccdc91	0.00039882779523516	0.000377670518303634	52.5730540807913	57.5348640867428	0.695992911302304	0.888168980522802	no	2.11572769315264e-05	pos	no
kidney	Labelled in health	Cre -ve	Ccdc92	0.000478816900814562	0.000693585525854498	6.37919545883263	6.81009942223492	0.917216504634334	1	no	-0.000214768625039936	neg	no
kidney	Labelled in health	Cre -ve	Ccdc93	0.000153894236200928	3.8146099561318e-05	14.4542378764422	16.7120210293494	0.442269180626708	0.666506360801892	no	0.00011574813663961	pos	no
kidney	Labelled in health	Cre -ve	Ccdc94	0	0	1.59866761293376	2.52473922871653	1	1	no	0	zero	no
kidney	Labelled in health	Cre -ve	Ccdc96	0	0	1.17460055091347	1.38523553387959	1	1	no	0	zero	no
kidney	Labelled in health	Cre -ve	Ccdc97	0.000297464117770315	0.000122195711009068	23.8518527201374	24.8294158146967	0.818205783759758	0.973397759341773	no	0.000175268406761247	pos	no
kidney	Labelled in health	Cre -ve	Cchcr1	0	0	3.00357666441564	3.93578263356082	1	1	no	0	zero	no
kidney	Labelled in health	Cre -ve	Cck	0.000332914531366373	0.000180306897490358	19.7595395863574	15.8946236725314	0.484225231265777	0.704697973691968	no	0.000152607633876015	pos	no
kidney	Labelled in health	Cre -ve	Cckar	0.000614862573241765	0.000456596372656318	142.191037062953	143.387715868307	0.167457609434491	0.403727648785334	no	0.000158266200585447	pos	no
kidney	Labelled in health	Cre -ve	Ccl11	0.00029868578255675	0.000657894736842104	1.62762619211143	1.67522224786942	0.973657938040482	1	no	-0.000359208954285354	neg	no
kidney	Labelled in health	Cre -ve	Ccl12	0	0	1.58532966905421	2.24773157806683	1	1	no	0	zero	no
kidney	Labelled in health	Cre -ve	Ccl19	0	0.00020844189682126	4.96474435528888	5.8559645987271	0.159417065253894	0.393782620941509	no	-0.00020844189682126	neg	no
kidney	Labelled in health	Cre -ve	Ccl2	0.00143338096858211	8.0321285140562e-05	1.9040423488943	6.29941254205328	0.0732771940167875	0.259430873766505	no	0.00135305968344155	pos	no
kidney	Labelled in health	Cre -ve	Ccl21a	0.000411510905541928	0.000197088096136624	6.6985941504746	9.02418171863916	0.743317609187085	0.92476974841328	no	0.000214422809405304	pos	no
kidney	Labelled in health	Cre -ve	Ccl25	0.0005001737728733	0.00063712922286315	8.483969936211	8.95261637183061	0.979289163193257	1	no	-0.00013695544998985	neg	no
kidney	Labelled in health	Cre -ve	Ccl27a	0.000637037090440383	0.000529557231090196	17.2807769534886	19.273116901997	0.821008889234801	0.975409244697959	no	0.000107479859350187	pos	no
kidney	Labelled in health	Cre -ve	Ccl28	0.000722564577930267	8.7298123090352e-05	7.85553615750908	7.45005266363575	0.0709410779975861	0.254543162136274	no	0.000635266454839915	pos	no
kidney	Labelled in health	Cre -ve	Ccl3	0	0.000222965440356744	0.98950383002619	2.44448578476582	0.369126924639941	0.597520126573699	no	-0.000222965440356744	neg	no
kidney	Labelled in health	Cre -ve	Ccl4	0	0	1.07023364806597	2.3562005948473	0.999989456355302	1	no	0	zero	no
kidney	Labelled in health	Cre -ve	Ccl5	0.000255232261357835	0	3.31633717594617	5.92986365526689	0.20557832579181	0.447328495543395	no	0.000255232261357835	pos	no
kidney	Labelled in health	Cre -ve	Ccl6	0.000545775567884908	0.000415996337184514	10.9566403843246	10.4838258079235	0.898449546215961	1	no	0.000129779230700394	pos	no
kidney	Labelled in health	Cre -ve	Ccl8	0.000350140056022408	0	1.17989234059816	0.578735397474718	0.446611558622064	0.67024443372251	no	0.000350140056022408	pos	no
kidney	Labelled in health	Cre -ve	Ccl9	0	0.00070643612861518	4.17137646474825	6.91945663960596	0.0425846846717105	0.192391764547952	no	-0.00070643612861518	neg	no
kidney	Labelled in health	Cre -ve	Ccm2	0.00023170449754861	0.000443322448929284	15.0541261395739	17.3522818958281	0.503624876223739	0.722029522495436	no	-0.000211617951380674	neg	no
kidney	Labelled in health	Cre -ve	Ccm2l	0	0	5.68106859814252	5.989687979916	1	1	no	0	zero	no
kidney	Labelled in health	Cre -ve	Ccna2	0.000612745098039215	0.00084033613445378	0.810048772441904	1.51749505275515	0.890200924358876	1	no	-0.000227591036414565	neg	no
kidney	Labelled in health	Cre -ve	Ccnb2	0	0	0.898347043385809	0.866871397240641	1	1	no	0	zero	no
kidney	Labelled in health	Cre -ve	Ccnc	0.000647380690839695	0.000144715160996642	25.1782913898246	23.2658880035886	0.00348945066570736	0.0607639337487942	no	0.000502665529843053	pos	no
kidney	Labelled in health	Cre -ve	Ccnd1	0.000545666698325478	0.000304661922630528	304.400968137771	216.698211668219	0.0114557472261025	0.101381460002963	no	0.00024100477569495	pos	no
kidney	Labelled in health	Cre -ve	Ccnd2	0.000333997342229853	0.00023563640779063	55.7705870051802	58.3955667240976	0.489931849425468	0.709775977564977	no	9.83609344392233e-05	pos	no
kidney	Labelled in health	Cre -ve	Ccnd3	0.000519400661594075	5.67616615455606e-05	154.816088949186	125.381593360071	0.00470179031357622	0.0677739666520798	no	0.000462639000048515	pos	no
kidney	Labelled in health	Cre -ve	Ccndbp1	0.000204429673837746	0.00056976196866551	29.6956055357295	28.5686872902453	0.0710101268365182	0.254653710106512	no	-0.000365332294827764	neg	no
kidney	Labelled in health	Cre -ve	Ccne1	0	0	0.731693368492576	0.629992450685608	1	1	no	0	zero	no
kidney	Labelled in health	Cre -ve	Ccng1	0.000576718015467628	0.000315131719638592	158.489164349894	145.826794478975	0.0410246455934452	0.1890682542073	no	0.000261586295829036	pos	no
kidney	Labelled in health	Cre -ve	Ccng2	0.000508756120010438	0.000106306365824704	11.9994020995759	11.3197293762144	0.0182530865517141	0.128427289900835	no	0.000402449754185734	pos	no
kidney	Labelled in health	Cre -ve	Ccnh	0.000199276699379252	0.000210587877831988	41.5285337593701	42.3428352229573	0.935895339680713	1	no	-1.13111784527357e-05	neg	no
kidney	Labelled in health	Cre -ve	Ccni	0.000626371877644437	0.000551619131588034	414.715662263878	399.738217912301	0.254168744745974	0.494662515055531	no	7.47527460564026e-05	pos	no
kidney	Labelled in health	Cre -ve	Ccnj	0.000683060109289617	0	3.0026641083732	2.01349628522984	0.294376839597814	0.52698993637141	no	0.000683060109289617	pos	no
kidney	Labelled in health	Cre -ve	Ccnjl	0.00344737215378559	0	0.895598247524281	1.67881236880504	0.0192250160494639	0.131717072408853	no	0.00344737215378559	pos	no
kidney	Labelled in health	Cre -ve	Ccnk	0.000895427934041588	0.00020962977945189	32.6697067077552	33.3735691618749	0.0138092737328534	0.111876956720119	no	0.000685798154589698	pos	no
kidney	Labelled in health	Cre -ve	Ccnl1	0.000293071010147239	0.000501450261108758	45.2801873814723	46.9050763856032	0.153151356062829	0.385526915781672	no	-0.000208379250961519	neg	no
kidney	Labelled in health	Cre -ve	Ccnl2	0.000421601662246798	0.000246192370527216	87.0098049385969	90.7739120233258	0.0719618023162801	0.256398913272446	no	0.000175409291719582	pos	no
kidney	Labelled in health	Cre -ve	Ccnt1	0.000296269761148715	0.000146965038940397	73.8549449959475	83.7591139776845	0.0225802798253097	0.143554533171026	no	0.000149304722208318	pos	no
kidney	Labelled in health	Cre -ve	Ccnt2	0.00034998865209714	0.000108437383234874	27.8986925590912	28.1133972098375	0.0350503577044652	0.177639160679517	no	0.000241551268862266	pos	no
kidney	Labelled in health	Cre -ve	Ccny	0.00064155640163877	0.00013370100432239	56.6916386622863	53.0806859205007	0.000286984170150426	0.025146987909431	yes	0.00050785539731638	pos	yes
kidney	Labelled in health	Cre -ve	Ccnyl1	0.000376189531241073	6.781959986436e-05	12.2593046199866	10.1277282224449	0.0355643781907437	0.178478505321219	no	0.000308369931376713	pos	no
kidney	Labelled in health	Cre -ve	Ccp110	0.000104362346065538	0.000688468158347676	2.35731130901823	2.2236013112522	0.689722178929918	0.884079805264118	no	-0.000584105812282138	neg	no
kidney	Labelled in health	Cre -ve	Ccpg1,Gm44503	0.000552236457023622	0.000543111560763488	197.069846436106	188.952855606054	0.925155153531692	1	no	9.1248962601336e-06	pos	no
kidney	Labelled in health	Cre -ve	Ccpg1os	0.000491507817988852	0.000323171724541656	23.5088890286882	23.1509686165503	0.484684974122358	0.705180344112381	no	0.000168336093447196	pos	no
kidney	Labelled in health	Cre -ve	Ccr2	0.000867136192540967	0.000338952755871184	8.37101941232746	8.43808886193683	0.638401119331037	0.841937948505269	no	0.000528183436669783	pos	no
kidney	Labelled in health	Cre -ve	Ccr5	0.000788104944013702	0	13.2682789733296	10.9742077014829	0.0113717861863744	0.100865761144384	no	0.000788104944013702	pos	no
kidney	Labelled in health	Cre -ve	Ccr9	0	0	0.443107239838421	0.403680527456601	1	1	no	0	zero	no
kidney	Labelled in health	Cre -ve	Ccrl2	0.000735250315246247	0.000232828870779976	3.428357133181	4.06806602543731	0.250059452974042	0.491520344474802	no	0.000502421444466271	pos	no
kidney	Labelled in health	Cre -ve	Ccs	0.000666321935880603	0.000457524604097374	155.092420208999	145.796738493407	0.107126043644811	0.315108607620414	no	0.000208797331783229	pos	no
kidney	Labelled in health	Cre -ve	Ccser1	0.000479650924697362	0.000542154931397882	7.50144503924888	4.9591821727763	0.776833666380052	0.948284267346833	no	-6.25040067005203e-05	neg	no
kidney	Labelled in health	Cre -ve	Ccser2	0.00060194925631898	0.000252816361764552	169.835858929078	144.939368512764	0.00168051152410976	0.0452176424032686	yes	0.000349132894554428	pos	yes
kidney	Labelled in health	Cre -ve	Cct2	0.000728022441529265	0.000381764004038652	118.662101355707	113.271013137419	0.00384458756959108	0.063173652984899	no	0.000346258437490613	pos	no
kidney	Labelled in health	Cre -ve	Cct3	0.000608473180869065	0.000357861414930472	129.572764814477	126.732284955117	0.0100518113988859	0.095560368323884	no	0.000250611765938593	pos	no
kidney	Labelled in health	Cre -ve	Cct4	0.000528943847039102	0.00036645134141636	124.1845284372	109.025209372745	0.237970845040965	0.480035729112964	no	0.000162492505622742	pos	no
kidney	Labelled in health	Cre -ve	Cct5	0.000628369911692188	0.000495642360734222	122.689000441325	123.381259645076	0.223922281048317	0.46816709329433	no	0.000132727550957966	pos	no
kidney	Labelled in health	Cre -ve	Cct6b	0	0	1.7249928149501	1.50038416527262	1	1	no	0	zero	no
kidney	Labelled in health	Cre -ve	Cct7	0.00073255743355062	0.000360785846186584	161.791804816596	170.707810719676	0.0019538588575067	0.0471439241361083	yes	0.000371771587364036	pos	yes
kidney	Labelled in health	Cre -ve	Cct8	0.000568343063600008	0.000348759258096106	192.785200527519	183.338175709568	0.0326744635669518	0.172215473856986	no	0.000219583805503902	pos	no
kidney	Labelled in health	Cre -ve	Ccz1	0.000476651079639945	0.000177796730354908	31.4216221109024	31.7912798164282	0.0775338199968015	0.267486905561635	no	0.000298854349285037	pos	no
kidney	Labelled in health	Cre -ve	Cd109	0	0	0.561462930488368	0.689163736515423	1	1	no	0	zero	no
kidney	Labelled in health	Cre -ve	Cd14	0.00011036036133894	4.0908161178154e-05	10.877608181429	14.5817285622856	0.563121282848907	0.777063030072999	no	6.9452200160786e-05	pos	no
kidney	Labelled in health	Cre -ve	Cd151	0.00057637349755916	0.000580439685636602	113.830798162935	136.883099199091	0.90145255493243	1	no	-4.06618807744191e-06	neg	no
kidney	Labelled in health	Cre -ve	Cd164	0.000636629964783443	0.000450185041465906	335.085517153932	322.080737148452	0.127045511947097	0.345189549902772	no	0.000186444923317537	pos	no
kidney	Labelled in health	Cre -ve	Cd164l2	0	0.000608519269776876	3.62988775867164	3.93013461795389	0.164702464431759	0.40011606551173	no	-0.000608519269776876	neg	no
kidney	Labelled in health	Cre -ve	Cd180	0.000674763832658568	0	1.94161617986693	2.16672844650918	0.282132246017363	0.516843803729241	no	0.000674763832658568	pos	no
kidney	Labelled in health	Cre -ve	Cd1d1	0.000506585612968592	0	1.10785193747738	1.12873821522512	0.254749199137017	0.494895651007283	no	0.000506585612968592	pos	no
kidney	Labelled in health	Cre -ve	Cd200	0.000503180771052268	0.000177049748440004	16.0480854362701	15.4130850447267	0.0251666309117737	0.151877823794252	no	0.000326131022612264	pos	no
kidney	Labelled in health	Cre -ve	Cd209a	0	0	1.31695175872837	1.24456046083353	1	1	no	0	zero	no
kidney	Labelled in health	Cre -ve	Cd244	0	0	0.495557833708592	0.573832201868293	1	1	no	0	zero	no
kidney	Labelled in health	Cre -ve	Cd248	0	7.908264136022e-05	13.5324289007874	14.1255124792709	0.112665263527558	0.323054606011529	no	-7.908264136022e-05	neg	no
kidney	Labelled in health	Cre -ve	Cd24a	0.000604924310378113	0.000401598603715142	157.513261162367	159.885787729052	0.0123720353612615	0.105292740560155	no	0.000203325706662971	pos	no
kidney	Labelled in health	Cre -ve	Cd27	0	0	0.605414043223317	0.301236785065113	1	1	no	0	zero	no
kidney	Labelled in health	Cre -ve	Cd274	0.000220167327168647	0.00139808301616085	2.49892204549218	2.8821975802513	0.312137225657003	0.543736478818355	no	-0.0011779156889922	neg	no
kidney	Labelled in health	Cre -ve	Cd2ap	0.000676546071896426	0.00027617038960518	84.26077157825	86.7514231761594	0.0866734786447363	0.282457563510948	no	0.000400375682291246	pos	no
kidney	Labelled in health	Cre -ve	Cd2bp2	0.000483329083210085	0.000136023685922202	39.8367331527814	38.4502754262725	0.0777207251628094	0.267691321035288	no	0.000347305397287883	pos	no
kidney	Labelled in health	Cre -ve	Cd300a	0.001894285134195	0.000947246823257604	2.03790488093555	1.71046437330435	0.630257456747976	0.834350369389354	no	0.000947038310937396	pos	no
kidney	Labelled in health	Cre -ve	Cd300c2	0.00029868578255675	0	2.59166330557391	2.78196661743062	0.246303975531168	0.48824566901319	no	0.00029868578255675	pos	no
kidney	Labelled in health	Cre -ve	Cd300ld	0	0	2.9251017865252	2.81354087113686	1	1	no	0	zero	no
kidney	Labelled in health	Cre -ve	Cd300lg	0.000378757862255382	0.000147188633506178	37.4145502064516	39.2617023259956	0.132646404522461	0.353909747963674	no	0.000231569228749204	pos	no
kidney	Labelled in health	Cre -ve	Cd302	0.000552749048868355	0.000187872552766681	50.5245455237451	42.992446513977	0.012685244273108	0.106423297091446	no	0.000364876496101674	pos	no
kidney	Labelled in health	Cre -ve	Cd320	0.000239143052001505	0.000217285604786616	25.8288295828296	22.8682127461774	0.957753508048964	1	no	2.1857447214889e-05	pos	no
kidney	Labelled in health	Cre -ve	Cd33	0	0	1.67085915991815	1.20153703033825	1	1	no	0	zero	no
kidney	Labelled in health	Cre -ve	Cd34	0.000349564145410214	0.00088177692933327	29.6794328312544	26.9834802992031	0.0274271014129089	0.158002406452653	no	-0.000532212783923056	neg	no
kidney	Labelled in health	Cre -ve	Cd36	0.000494333102006235	0.000367651846291788	288.017699606818	289.003170162328	0.0553711827314366	0.223075856866305	no	0.000126681255714447	pos	no
kidney	Labelled in health	Cre -ve	Cd37	0	0	2.17992713097271	3.01958709583545	1	1	no	0	zero	no
kidney	Labelled in health	Cre -ve	Cd38	0.000141728710081043	0	5.36597348576654	4.35788634019752	0.181260256784919	0.419424141785673	no	0.000141728710081043	pos	no
kidney	Labelled in health	Cre -ve	Cd3d	0	0	1.23013907495781	1.32072990275013	1	1	no	0	zero	no
kidney	Labelled in health	Cre -ve	Cd3e	0	0	0.584957505929021	1.05775828469846	1	1	no	0	zero	no
kidney	Labelled in health	Cre -ve	Cd3eap	0.000187003272557268	0	19.2516677885443	17.4879698915533	0.266848726373537	0.504852015137663	no	0.000187003272557268	pos	no
kidney	Labelled in health	Cre -ve	Cd4	0	0	0.5885502575281	1.2693620431649	1	1	no	0	zero	no
kidney	Labelled in health	Cre -ve	Cd40	0.000157381177211205	0.000460829493087556	2.35753666127854	2.89296086029114	0.938553457219007	1	no	-0.000303448315876351	neg	no
kidney	Labelled in health	Cre -ve	Cd44	0	0	3.14499714913903	3.70948895073719	1	1	no	0	zero	no
kidney	Labelled in health	Cre -ve	Cd46	0	0.000458715596330274	2.22605303361046	2.28284922229191	0.173078124023405	0.409963993218518	no	-0.000458715596330274	neg	no
kidney	Labelled in health	Cre -ve	Cd47	0.000427045731353693	0.000335850325990277	143.734458431084	149.371130952763	0.244010212261986	0.485940792033103	no	9.11954053634161e-05	pos	no
kidney	Labelled in health	Cre -ve	Cd48	0.0006006006006006	0	1.03150304583617	1.7130067973952	0.208284248822334	0.45078614073199	no	0.0006006006006006	pos	no
kidney	Labelled in health	Cre -ve	Cd52	0.000482689508209293	0.000394143798253286	21.0122442419735	24.1502420630146	0.863658445770201	1	no	8.85457099560073e-05	pos	no
kidney	Labelled in health	Cre -ve	Cd53	0.000413841888906833	0.000253646163601774	6.22161865591017	6.4940069063966	0.391888986519686	0.619459934898612	no	0.000160195725305059	pos	no
kidney	Labelled in health	Cre -ve	Cd55	0.000789618448341798	0.000456772159919802	9.66481215224132	9.23796373093469	0.720757430541248	0.907093283320313	no	0.000332846288421996	pos	no
kidney	Labelled in health	Cre -ve	Cd59a	0.000779670532080018	0.000608040328982532	247.712836664162	196.956836156256	0.119379897452715	0.332623469841499	no	0.000171630203097486	pos	no
kidney	Labelled in health	Cre -ve	Cd59b	0	0	1.78300300448521	1.94210419182743	1	1	no	0	zero	no
kidney	Labelled in health	Cre -ve	Cd63	0.000706046497830107	0.000610510920430468	2017.66508071554	1898.89922880912	0.109700662159227	0.31825378333669	no	9.55355773996386e-05	pos	no
kidney	Labelled in health	Cre -ve	Cd68	0	0.00046083273378376	5.79736284065215	8.10693396121829	0.0452806066504983	0.198450937801246	no	-0.00046083273378376	neg	no
kidney	Labelled in health	Cre -ve	Cd72	0.000967555774509113	9.6571704490584e-05	4.98512022878084	6.78310701441133	0.41460250407213	0.641208865738122	no	0.000870984070018529	pos	no
kidney	Labelled in health	Cre -ve	Cd74	0.000341381978728275	0.000340328496344454	216.085502829189	316.100926809522	0.812559780178802	0.970887567255895	no	1.05348238382098e-06	pos	no
kidney	Labelled in health	Cre -ve	Cd79a	0	0	0.574659790999943	0.738489003578761	1	1	no	0	zero	no
kidney	Labelled in health	Cre -ve	Cd79b	0	0	1.64014108572017	1.38665738194917	1	1	no	0	zero	no
kidney	Labelled in health	Cre -ve	Cd81	0.000756951122221378	0.000487079570916636	464.174777351771	481.135627448699	0.000867176804138562	0.0356479254763009	yes	0.000269871551304742	pos	yes
kidney	Labelled in health	Cre -ve	Cd82	0.000584246040375207	0.000884682084554792	31.977699569441	36.8451809867593	0.970910143035735	1	no	-0.000300436044179585	neg	no
kidney	Labelled in health	Cre -ve	Cd83	0.000752785305630833	0	1.54033792796222	2.24859054482786	0.202558494271825	0.444061952233789	no	0.000752785305630833	pos	no
kidney	Labelled in health	Cre -ve	Cd84	0.00047080979284369	0	1.73832005797768	1.11311483906774	0.324099517196451	0.554755094052904	no	0.00047080979284369	pos	no
kidney	Labelled in health	Cre -ve	Cd86	0.000601684717208182	0	1.72322652554156	2.69739159893708	0.210941453846397	0.452274504793974	no	0.000601684717208182	pos	no
kidney	Labelled in health	Cre -ve	Cd8a	0.00168350168350168	0	1.33503175389217	1.10054554694305	0.307415125611364	0.538886819954956	no	0.00168350168350168	pos	no
kidney	Labelled in health	Cre -ve	Cd8b1	0.00127877237851662	0	1.47680179309195	1.47810861240049	0.258316627429612	0.497916688096587	no	0.00127877237851662	pos	no
kidney	Labelled in health	Cre -ve	Cd9	0.000833839532064482	0.000548079974945686	63.2972469988672	57.9746336247859	0.135391385543799	0.358575832980285	no	0.000285759557118796	pos	no
kidney	Labelled in health	Cre -ve	Cd93	0.00029865605639007	0.000200987613449215	67.1636988067068	70.54185525595	0.45259538470235	0.676176997066808	no	9.76684429408553e-05	pos	no
kidney	Labelled in health	Cre -ve	Cd99l2	0.000529643507414333	0.000385921371001314	46.4772724121245	39.2163424943631	0.198740181947553	0.440202875463119	no	0.000143722136413019	pos	no
kidney	Labelled in health	Cre -ve	Cda	0.00050104726630476	0.00044839664631383	372.570779985393	485.849072648276	0.516211711158949	0.734350708001935	no	5.26506199909301e-05	pos	no
kidney	Labelled in health	Cre -ve	Cdadc1	0.000327105964788435	0.000216830173025724	62.9585315453775	58.5923237564471	0.180766546705671	0.418718197490928	no	0.000110275791762711	pos	no
kidney	Labelled in health	Cre -ve	Cdan1	0.00019904458598726	7.0052539404552e-05	7.76304479417127	9.14438872891186	0.971678859059621	1	no	0.000128992046582708	pos	no
kidney	Labelled in health	Cre -ve	Cdc123	0.000736402965474647	0.000462638429317708	71.4897147357357	61.9640126999586	0.0863379373712166	0.281777747573446	no	0.000273764536156939	pos	no
kidney	Labelled in health	Cre -ve	Cdc14a	5.12978352313517e-05	0.000110926234054352	4.72199902403507	4.72501532237779	0.798991695486674	0.961771988125568	no	-5.96283988230003e-05	neg	no
kidney	Labelled in health	Cre -ve	Cdc14b	0.000545228526891033	0.000188999116020926	45.4394919200319	43.788110539919	0.085964553350767	0.280972241982544	no	0.000356229410870107	pos	no
kidney	Labelled in health	Cre -ve	Cdc16	0.00106992539721871	0.000263208051786598	22.4028603047684	24.8851080873467	0.00942849605947873	0.0937246747715066	no	0.000806717345432112	pos	no
kidney	Labelled in health	Cre -ve	Cdc20	0.000803212851405622	0	1.37591699138454	1.15911200253918	0.29129260277727	0.524871803367541	no	0.000803212851405622	pos	no
kidney	Labelled in health	Cre -ve	Cdc23	0.000775988538952388	0.00046868178243747	19.4581642778094	20.3523248917279	0.113819342755398	0.324690601938611	no	0.000307306756514918	pos	no
kidney	Labelled in health	Cre -ve	Cdc25a	0.000692514111703295	0.00017904756626763	12.9629375809596	13.9497872150788	0.109137586150539	0.317797006982735	no	0.000513466545435665	pos	no
kidney	Labelled in health	Cre -ve	Cdc25b	0.00067039635735485	0.000141242937853106	7.81977627246136	5.49498139541676	0.0914740888872862	0.289186657937281	no	0.000529153419501744	pos	no
kidney	Labelled in health	Cre -ve	Cdc26	0.000496512323173543	0.00037628997550066	21.1336989023031	24.3031159612974	0.76721741163238	0.941109661588844	no	0.000120222347672883	pos	no
kidney	Labelled in health	Cre -ve	Cdc27	0.000636546172567388	0.000321011083292512	17.2612721738718	14.2486092312913	0.427428149109985	0.652408379325681	no	0.000315535089274876	pos	no
kidney	Labelled in health	Cre -ve	Cdc34	0.00039059880814872	0.000525233170363489	98.4714255635849	107.961498952416	0.9722723008241	1	no	-0.000134634362214769	neg	no
kidney	Labelled in health	Cre -ve	Cdc34b	0	0.00132450331125827	0.627218278533856	0.909365545544618	0.236790637016732	0.479084686985547	no	-0.00132450331125827	neg	no
kidney	Labelled in health	Cre -ve	Cdc37	0.000623141145960995	0.000525792552963276	80.4468299269025	84.1434574189472	0.320266495590442	0.551399877814	no	9.7348592997719e-05	pos	no
kidney	Labelled in health	Cre -ve	Cdc37l1	0.00059983636591277	0.000360166253266858	73.5746932121032	65.4611105527514	0.341673005084414	0.570984034469174	no	0.000239670112645912	pos	no
kidney	Labelled in health	Cre -ve	Cdc40	0.000199812574399745	0.00021138532312798	8.32885140337443	8.82757374987471	0.95696682603378	1	no	-1.1572748728235e-05	neg	no
kidney	Labelled in health	Cre -ve	Cdc42	0.00064646235611662	0.00041026311739386	427.139964987132	460.895030922257	0.0198007168847613	0.133532024399056	no	0.00023619923872276	pos	no
kidney	Labelled in health	Cre -ve	Cdc42bpa	0.000544564525465383	0.000131293151728001	49.7694864373512	47.7904456490892	0.0024218668397699	0.0507981802187328	no	0.000413271373737382	pos	no
kidney	Labelled in health	Cre -ve	Cdc42bpb	0.000585935555800608	0.000276070702793014	30.9513848383947	37.0627498979522	0.038861443882641	0.184419902128722	no	0.000309864853007594	pos	no
kidney	Labelled in health	Cre -ve	Cdc42bpg	0.000583038947875632	0.000338911257806618	39.0184502255876	43.8670034410775	0.0629413288415582	0.238904405483247	no	0.000244127690069014	pos	no
kidney	Labelled in health	Cre -ve	Cdc42ep1	0.000117555069901468	0.00016905308897658	11.7079119986066	14.6522390946698	0.561872598862688	0.775741799963942	no	-5.14980190751117e-05	neg	no
kidney	Labelled in health	Cre -ve	Cdc42ep2	0.000556503157638333	3.5656979853806e-05	14.0500213030783	16.6216597137156	0.0350497463628116	0.177639160679517	no	0.000520846177784527	pos	no
kidney	Labelled in health	Cre -ve	Cdc42ep3	7.78986213836317e-05	0.0001681282704663	24.0382605753019	26.6752968849066	0.306243607740631	0.538037015103213	no	-9.02296490826685e-05	neg	no
kidney	Labelled in health	Cre -ve	Cdc42ep4	0.000364855183266675	0.000146763536805753	34.200812323846	44.0904805981436	0.0844887447349535	0.278817044381776	no	0.000218091646460922	pos	no
kidney	Labelled in health	Cre -ve	Cdc42se1	0.000530722798372962	0.000268364550060904	139.104591107172	137.418676721867	0.000789152978716766	0.0352156454360629	yes	0.000262358248312058	pos	yes
kidney	Labelled in health	Cre -ve	Cdc42se2	0.000726363545844783	0.000332604944528216	21.2116893095477	19.2921474633422	0.0449940498529306	0.197906647804679	no	0.000393758601316567	pos	no
kidney	Labelled in health	Cre -ve	Cdc45	0.000485908649173955	0.00050125313283208	1.57142632632459	1.25152536689043	0.744106280643453	0.925114491915444	no	-1.5344483658125e-05	neg	no
[truncated: 11,320 more rows]
