# Supplementary material for: SLAMseq reveals potential transfer of RNA from liver to kidney in the mouse
Source: Nat Commun. 2025 Aug 11;16:7413. doi: 10.1038/s41467-025-62688-9 (PMC12339719; doi:10.1038/s41467-025-62688-9)
Supplement: Supplementary file 6 — Source Data [file 41467_2025_62688_MOESM6_ESM.zip › Source data/Fig6c_data.csv]

tissue	group_pos	group_neg	gene_name	cR_pos	cR_neg	cpm_pos	cpm_neg	pval	fdr	sig	delta	delta_sign	labelled
kidney	Labelled in injury	Cre -ve	0610009B22Rik	0.000961103283816293	0.000470211776715015	35.7646955703395	29.363203549919	0.0546772396101055	0.113820541427939	no	0.000490891507101279	pos	no
kidney	Labelled in injury	Cre -ve	0610009O20Rik	0.000809073706710033	0.000266645005770048	58.6960270261958	53.2156061294269	0.00690157441682471	0.0266100912357121	yes	0.000542428700939986	pos	yes
kidney	Labelled in injury	Cre -ve	0610010F05Rik	0.000685102846612887	0.000310452444242116	12.8888837023315	11.044292263435	0.113488467070008	0.194733236042242	no	0.000374650402370771	pos	no
kidney	Labelled in injury	Cre -ve	0610010K14Rik,Gm21988	0.000787125593311448	0.000163894009140767	50.441894452664	59.4396140133248	0.00244280730370767	0.0132736153897756	yes	0.000623231584170681	pos	yes
kidney	Labelled in injury	Cre -ve	0610012G03Rik	0.000847150132610647	0.000406749355075001	121.424934274433	119.765109897871	0.00468962296477206	0.0204341237324115	yes	0.000440400777535645	pos	yes
kidney	Labelled in injury	Cre -ve	0610030E20Rik	0.000863784085012735	0.000228260459863306	45.9442220717201	47.9537242163242	0.00351688635800703	0.0168346069544454	yes	0.000635523625149429	pos	yes
kidney	Labelled in injury	Cre -ve	0610037L13Rik	0.000632847083735865	0.000308597183667844	38.8218663002499	39.87200654991	0.271287443197611	0.37285938651072	no	0.000324249900068021	pos	no
kidney	Labelled in injury	Cre -ve	0610040J01Rik	0.00115419963102601	0.000428396487899864	60.805863317214	43.5118720897124	0.0119204724786393	0.0387437155980941	yes	0.000725803143126146	pos	yes
kidney	Labelled in injury	Cre -ve	1110004E09Rik	0.000857296734106183	0.000634794873933382	56.8984622446412	50.5305180595345	0.65751027121479	0.757014287382045	no	0.000222501860172801	pos	no
kidney	Labelled in injury	Cre -ve	1110004F10Rik	0.000995634657281837	0.000422998732823104	34.8706537225984	34.9040000239372	0.0571963957177241	0.117901587586622	no	0.000572635924458733	pos	no
kidney	Labelled in injury	Cre -ve	1110008F13Rik	0.000976168474941627	0.000455800513046934	257.687664907969	216.773421330701	0.00100387831220698	0.00761437503475495	yes	0.000520367961894693	pos	yes
kidney	Labelled in injury	Cre -ve	1110008L16Rik	0.000974922697472827	8.2747207281754e-05	11.3421912132862	10.0721960625137	0.171744065904455	0.265565737174069	no	0.000892175490191073	pos	no
kidney	Labelled in injury	Cre -ve	1110008P14Rik	0.00096496927428281	0.000550251133138834	51.8577437756282	75.4815268217748	0.0360945535740295	0.0840210102319662	no	0.000414718141143976	pos	no
kidney	Labelled in injury	Cre -ve	1110012L19Rik	0.00033133728292076	7.415647015202e-05	7.65388650926544	8.74002250244313	0.206567756608863	0.30524851749884	no	0.00025718081276874	pos	no
kidney	Labelled in injury	Cre -ve	1110032A03Rik	0.00089271198821341	0.000291114086832184	79.4244551451372	80.2104453724965	0.0028588528950962	0.0147281755066734	yes	0.000601597901381226	pos	yes
kidney	Labelled in injury	Cre -ve	1110032F04Rik	0	0	0.649739164660865	1.72401535366965	1	1	no	0	zero	no
kidney	Labelled in injury	Cre -ve	1110034G24Rik	0.00116179051217196	0	4.15038257370872	4.58672807882627	0.092892429015132	0.169030126182073	no	0.00116179051217196	pos	no
kidney	Labelled in injury	Cre -ve	1110038F14Rik	0.00101209273451514	0.000333576248780196	34.2276607283631	36.3697088796259	0.0281755500714844	0.0712216777740975	no	0.000678516485734944	pos	no
kidney	Labelled in injury	Cre -ve	1110051M20Rik	0.000748105840539267	0.0002059962367094	15.4926936380303	16.2456931569947	0.0189623587886097	0.0540524551525616	no	0.000542109603829867	pos	no
kidney	Labelled in injury	Cre -ve	1110059E24Rik	0.000477896480089032	0.000155535019448656	14.7459482711042	12.9094093201006	0.191175391130721	0.287799501737224	no	0.000322361460640376	pos	no
kidney	Labelled in injury	Cre -ve	1110059G10Rik	0.00114007251225452	4.5589240939138e-05	15.615081996098	14.5649188748939	0.000642144965779513	0.00592738936902709	yes	0.00109448327131538	pos	yes
kidney	Labelled in injury	Cre -ve	1110065P20Rik	0.000957692135364342	0.000265888452845262	62.3828726564838	53.7029458076571	0.00341964675591794	0.0165867800617286	yes	0.00069180368251908	pos	yes
kidney	Labelled in injury	Cre -ve	1190002N15Rik	0.00102394208330614	7.186489399928e-05	7.27351922678168	7.82851383100266	0.0141626220849553	0.0437279568613317	yes	0.00095207718930686	pos	yes
kidney	Labelled in injury	Cre -ve	1190005I06Rik,Gm27021	0	0	1.27280891020007	0.500506933157857	1	1	no	0	zero	no
kidney	Labelled in injury	Cre -ve	1190007I07Rik	0.000941132806068468	0.000453553586674048	34.806277249996	32.2070680755107	0.25438794848477	0.355945513893922	no	0.00048757921939442	pos	no
kidney	Labelled in injury	Cre -ve	1500009L16Rik	0	0	1.70129577985332	1.74476251698417	1	1	no	0	zero	no
kidney	Labelled in injury	Cre -ve	1500011B03Rik	0.00040284025779952	0.000406710726995424	11.6919531922782	6.28579681608892	0.74666299486625	0.840350507352212	no	-3.87046919590397e-06	neg	no
kidney	Labelled in injury	Cre -ve	1500011B03Rik,Gm20499	0.00166155253191796	0	4.08007784702348	4.61295787753278	0.00368250447374274	0.0173442056998294	yes	0.00166155253191796	pos	yes
kidney	Labelled in injury	Cre -ve	1500011K16Rik	0.00105864493066498	0.000513691594364998	73.7966450989095	63.9088847823065	0.0242685269346787	0.0642453218495199	no	0.000544953336299982	pos	no
kidney	Labelled in injury	Cre -ve	1500015O10Rik	0.00124378109452736	0	0.431827259344459	1.0212990144114	0.15582547971702	0.247055765332242	no	0.00124378109452736	pos	no
kidney	Labelled in injury	Cre -ve	1600002K03Rik	0.00128825299494691	0.000473985878504886	5.567825311452	7.09868810359614	0.831423005875967	0.917007633042678	no	0.000814267116442024	pos	no
kidney	Labelled in injury	Cre -ve	1600012H06Rik	0.000737085835196577	0.000328756563687798	39.1879803050704	41.2012812066477	0.0182341874209058	0.0527209293130703	no	0.000408329271508779	pos	no
kidney	Labelled in injury	Cre -ve	1600014C10Rik	0.000729716964824336	0.000158194359298104	39.7073066806607	44.8550168971164	0.0394711857746462	0.0893531649439979	no	0.000571522605526232	pos	no
kidney	Labelled in injury	Cre -ve	1700001J03Rik	0	0	1.26840041485116	1.35372914497942	1	1	no	0	zero	no
kidney	Labelled in injury	Cre -ve	1700001L19Rik	0.000434027777777777	0	0.585670354248051	0.468617528377313	0.37300820835794	0.475545328474699	no	0.000434027777777777	pos	no
kidney	Labelled in injury	Cre -ve	1700001O22Rik	0	0	0.395953174804941	0.414009872688492	1	1	no	0	zero	no
kidney	Labelled in injury	Cre -ve	1700003E16Rik	0.000568828213879408	0	2.00594414837961	2.54213072522857	0.253533557182375	0.354912677320735	no	0.000568828213879408	pos	no
kidney	Labelled in injury	Cre -ve	1700007K13Rik	0	0	0.31329422357098	1.38541813457343	1	1	no	0	zero	no
kidney	Labelled in injury	Cre -ve	1700011H14Rik	0.00106355956851739	0.000592276495066938	122.30566649214	111.585992756052	0.0819682960257171	0.15420683383582	no	0.000471283073450452	pos	no
kidney	Labelled in injury	Cre -ve	1700016C15Rik	0.000876951064163903	6.0521535324314e-05	93.859920816539	79.3490969292395	0.00181270352227883	0.0110941156051398	yes	0.000816429528839589	pos	yes
kidney	Labelled in injury	Cre -ve	1700017B05Rik	0.000975867208587203	0.00023661044161923	12.9325377950389	14.6842368558781	0.65349124862921	0.753493499392624	no	0.000739256766967973	pos	no
kidney	Labelled in injury	Cre -ve	1700020N01Rik	0	0	0.649369286332183	0.713796399986994	1	1	no	0	zero	no
kidney	Labelled in injury	Cre -ve	1700021F05Rik	0.000712823023652268	0.000395439744869896	35.8933216713214	34.5568815255348	0.688925061412239	0.786997098351365	no	0.000317383278782372	pos	no
kidney	Labelled in injury	Cre -ve	1700025G04Rik	0.000334820177895603	0.000398222874188718	6.33842825081715	8.31392495492653	0.835552284043996	0.920191390070431	no	-6.34026962931147e-05	neg	no
kidney	Labelled in injury	Cre -ve	1700027J19Rik	0.000175070028011203	0.00164469291558292	5.44997124619975	6.54606795331757	0.269607146999158	0.37139248267381	no	-0.00146962288757172	neg	no
kidney	Labelled in injury	Cre -ve	1700028J19Rik	0.00060152627427586	0	5.88383057814673	4.47708228118368	0.0531494975841939	0.1115461586049	no	0.00060152627427586	pos	no
kidney	Labelled in injury	Cre -ve	1700029I15Rik	0	0	0.919917602538494	1.30871927211737	1	1	no	0	zero	no
kidney	Labelled in injury	Cre -ve	1700029J07Rik	0.00060713655698197	0.000781134753441722	6.98807915217977	6.80232691094847	0.563320870174052	0.666353762263785	no	-0.000173998196459752	neg	no
kidney	Labelled in injury	Cre -ve	1700030J22Rik	0	0	1.54987036399886	2.19692345499527	1	1	no	0	zero	no
kidney	Labelled in injury	Cre -ve	1700030K09Rik	0.00584076986589561	0.00184589177154453	5.35012046240931	5.82180102317228	0.0592207132934153	0.121010714010108	no	0.00399487809435108	pos	no
kidney	Labelled in injury	Cre -ve	1700037C18Rik	0.000967848135225628	0.00043321299638989	10.6724929425214	8.7696153051489	0.639068324603945	0.739293672855927	no	0.000534635138835739	pos	no
kidney	Labelled in injury	Cre -ve	1700037H04Rik	0.00100531377282927	0.000405159147025794	57.5440112392199	59.5827310761839	0.0109780530090116	0.0364812935819286	yes	0.000600154625803476	pos	yes
kidney	Labelled in injury	Cre -ve	1700056E22Rik	0.00233426704014939	0	0.5410728389932	0.468789973624888	0.260190708291338	0.362504646264789	no	0.00233426704014939	pos	no
kidney	Labelled in injury	Cre -ve	1700066M21Rik	0.00112924793466905	0.000313650835100446	5.91480852192963	5.02431178496427	0.398622236915728	0.502338640053866	no	0.000815597099568604	pos	no
kidney	Labelled in injury	Cre -ve	1700067K01Rik	0	0	1.17295441450573	1.60090811900041	1	1	no	0	zero	no
kidney	Labelled in injury	Cre -ve	1700088E04Rik	0.000711376832936585	0.000888570231682002	12.9670053508555	13.1160703751782	0.719281487213484	0.815246848900384	no	-0.000177193398745417	neg	no
kidney	Labelled in injury	Cre -ve	1700102P08Rik	0.00530836216151735	0	0.249014910943254	0.854603467704084	0.027787263158663	0.0704941816981003	no	0.00530836216151735	pos	no
kidney	Labelled in injury	Cre -ve	1700109H08Rik	0.000583072312233813	0	2.31050070650187	1.88744836608355	0.204385009291327	0.302963499649032	no	0.000583072312233813	pos	no
kidney	Labelled in injury	Cre -ve	1700123O20Rik	0.00060639916422596	0.000321446739030704	36.245452183195	42.7680466805397	0.24518357710811	0.346632573109248	no	0.000284952425195256	pos	no
kidney	Labelled in injury	Cre -ve	1810009A15Rik,Lbhd1	0.000752164137010307	0.000202905660057028	53.1321704588354	56.9520350520081	0.0108240673679592	0.0361498356170204	yes	0.000549258476953278	pos	yes
kidney	Labelled in injury	Cre -ve	1810010H24Rik	0.00146310712348447	0	1.88784393054835	1.36741266140595	0.0360408014410772	0.0839545338007895	no	0.00146310712348447	pos	no
kidney	Labelled in injury	Cre -ve	1810011H11Rik	0	0	1.53332912374716	2.68269197921194	1	1	no	0	zero	no
kidney	Labelled in injury	Cre -ve	1810013L24Rik	0.00110058595429104	0.000262294624140534	48.6700923331798	52.5248567188277	0.0308336976342949	0.0756873583365592	no	0.000838291330150506	pos	no
kidney	Labelled in injury	Cre -ve	1810022K09Rik	0.000952790758771878	0.000477829881356098	139.473931591475	118.40092395146	0.000258953842263413	0.00377300935822348	yes	0.00047496087741578	pos	yes
kidney	Labelled in injury	Cre -ve	1810030O07Rik	0.000826239069771035	3.888780867198e-05	26.8867466946033	24.2459420214809	0.000266271292265021	0.00380807945772581	yes	0.000787351261099055	pos	yes
kidney	Labelled in injury	Cre -ve	1810032O08Rik	0.000650538231502722	0.00025332488917036	9.51264579697094	8.62369404233648	0.194973702992693	0.292296084488765	no	0.000397213342332362	pos	no
kidney	Labelled in injury	Cre -ve	1810037I17Rik	0.0010645249514201	0.000647811923216572	113.632379794269	117.909887791359	0.0262663966366081	0.067823479420641	no	0.000416713028203528	pos	no
kidney	Labelled in injury	Cre -ve	1810041L15Rik	0.000280112044817927	0	2.26053401162143	1.66916856004722	0.402291132169906	0.506148621926815	no	0.000280112044817927	pos	no
kidney	Labelled in injury	Cre -ve	1810043G02Rik	0.000624954283696277	4.0933278755628e-05	17.7916627933878	17.4491886839507	0.00889994080616311	0.0315387518788556	yes	0.000584021004940649	pos	yes
kidney	Labelled in injury	Cre -ve	1810055G02Rik	0.000514681312233463	0	5.26010994824103	4.72731110489676	0.103956979282177	0.182730130140067	no	0.000514681312233463	pos	no
kidney	Labelled in injury	Cre -ve	2010003K11Rik	0.000592847214915657	0.00013522650439486	7.12498744345851	8.77410392311756	0.541038492189345	0.645440084345456	no	0.000457620710520797	pos	no
kidney	Labelled in injury	Cre -ve	2010107E04Rik	0.000926312774383777	0.000524007344981222	905.77029081416	795.782494573281	2.33304385977226e-05	0.00121338206613318	yes	0.000402305429402555	pos	yes
kidney	Labelled in injury	Cre -ve	2010111I01Rik	0.00076249822013079	0.000208310807102031	50.907691439274	49.5147672488374	0.0224759469507023	0.0609773858957685	no	0.000554187413028759	pos	no
kidney	Labelled in injury	Cre -ve	2010300C02Rik	0	0	0.597262091544198	1.00930859204362	1	1	no	0	zero	no
kidney	Labelled in injury	Cre -ve	2010315B03Rik	0.00052495247259678	0.00032156663352798	12.7800774890201	12.4062045241556	0.284353467681104	0.385295046327278	no	0.0002033858390688	pos	no
kidney	Labelled in injury	Cre -ve	2200002D01Rik	0.000387700075348053	0.000964764298365408	33.5278377718506	29.1884606890047	0.801397404979475	0.889929685159662	no	-0.000577064223017355	neg	no
kidney	Labelled in injury	Cre -ve	2210011C24Rik	0.00174801744045781	0.000267117289121136	33.7328266981263	43.7151421889887	0.0106257797151175	0.0357247710818193	yes	0.00148090015133667	pos	yes
kidney	Labelled in injury	Cre -ve	2210016F16Rik	0.000964995487606742	0.000301817013766126	59.0658868738361	65.0941908702806	0.00205598072273511	0.0119109792782482	yes	0.000663178473840616	pos	yes
kidney	Labelled in injury	Cre -ve	2210016L21Rik	0.000958151317709773	0.000303526662631621	35.9571597120544	42.4435755865006	0.401822082919261	0.505701684754115	no	0.000654624655078152	pos	no
kidney	Labelled in injury	Cre -ve	2210408I21Rik	0.00065669594381021	0.000500625782227784	3.94850905830293	2.51857312728986	0.750036091005045	0.843159772209767	no	0.000156070161582426	pos	no
kidney	Labelled in injury	Cre -ve	2300009A05Rik	0.000786465910630052	0.000323805888816821	72.6889897842217	63.9576360222763	0.0135987028434543	0.0425508539276453	yes	0.000462660021813231	pos	yes
kidney	Labelled in injury	Cre -ve	2310007B03Rik	0.00102564102564102	8.760402978537e-05	4.30877893291063	4.61426764920996	0.947877474387111	1	no	0.00093803699585565	pos	no
kidney	Labelled in injury	Cre -ve	2310009B15Rik	0.00105612475297296	8.0418174507438e-05	12.9132967422398	11.1346296303812	0.00159659385892018	0.0102410969901574	yes	0.000975706578465522	pos	yes
kidney	Labelled in injury	Cre -ve	2310011J03Rik	0.00076972689532861	0.000287957299399314	27.3730174710463	26.7908623010177	0.356197926504341	0.459075823088026	no	0.000481769595929296	pos	no
kidney	Labelled in injury	Cre -ve	2310022A10Rik	0.000876240127759108	0.000368669280677666	7.78695632490028	11.688949268731	0.207693647491891	0.306447560928048	no	0.000507570847081442	pos	no
kidney	Labelled in injury	Cre -ve	2310022B05Rik	0.000724089835984372	0.000144449015629742	45.3594102734766	62.1512848267301	0.000260844204544629	0.00378008807319286	yes	0.00057964082035463	pos	yes
kidney	Labelled in injury	Cre -ve	2310030G06Rik	0.000785403602411983	0.000191986158397142	43.9639745599884	48.8029447384195	0.000530554678839575	0.00533717985981335	yes	0.000593417444014841	pos	yes
kidney	Labelled in injury	Cre -ve	2310033P09Rik	0.00010610393174332	0	7.90084545135205	9.93247592556426	0.123537085811648	0.207376211081188	no	0.00010610393174332	pos	no
kidney	Labelled in injury	Cre -ve	2310034G01Rik	0.00021872265966754	0.000495049504950494	2.54640436351435	2.11736286507169	0.711854432113799	0.80820338378576	no	-0.000276326845282954	neg	no
kidney	Labelled in injury	Cre -ve	2310035C23Rik	0.000713250523483058	0.000264678121980774	18.3961679937481	16.1912050730542	0.190288047933075	0.28691735191176	no	0.000448572401502284	pos	no
kidney	Labelled in injury	Cre -ve	2310039H08Rik	0.000859415585079307	0.000442987565986748	69.7546589214856	65.3837778416768	0.00338842489061664	0.0165152311781837	yes	0.000416428019092559	pos	yes
kidney	Labelled in injury	Cre -ve	2310057M21Rik	0.000776642336099617	7.4906367041198e-05	8.18496488406888	8.29765783254972	0.0271946512245994	0.0693869651938526	no	0.000701735969058419	pos	no
kidney	Labelled in injury	Cre -ve	2310061I04Rik	0.000925127779312385	0.000250203270592262	90.191871504761	92.4922178276248	0.00243491290378616	0.0132523291525381	yes	0.000674924508720123	pos	yes
kidney	Labelled in injury	Cre -ve	2410002F23Rik	0.00103087479402187	0.000172117039586918	11.3053356847481	10.4358733533374	0.0306969686822701	0.0754768300250837	no	0.000858757754434952	pos	no
kidney	Labelled in injury	Cre -ve	2410004B18Rik	0.000238722085070058	0.000313635441450412	14.496189385735	17.4955084338727	0.955239470928622	1	no	-7.49133563803537e-05	neg	no
kidney	Labelled in injury	Cre -ve	2410015M20Rik	0.000696308807834463	0.000479299431278244	162.725538847607	150.954231463565	0.110720526810191	0.191462486467425	no	0.000217009376556219	pos	no
kidney	Labelled in injury	Cre -ve	2410089E03Rik	0.000834433124581102	0.00055921889933195	4.8628123307311	5.22003071613845	0.350242629057528	0.453109191760438	no	0.000275214225249152	pos	no
kidney	Labelled in injury	Cre -ve	2410131K14Rik	0.000954344962331453	0.000119828870897622	12.4810956949843	12.9625735634791	0.0223936711001277	0.0608780832334494	no	0.000834516091433831	pos	no
kidney	Labelled in injury	Cre -ve	2510002D24Rik	0.000778467563343902	0.0002693786690556	64.2802394210537	53.2822235413204	0.00362349856231657	0.0171816479320945	yes	0.000509088894288302	pos	yes
kidney	Labelled in injury	Cre -ve	2510009E07Rik	0.000825750315631062	0.000290101980628306	27.288511373094	28.95246400377	0.108819762800611	0.189132692446127	no	0.000535648335002756	pos	no
kidney	Labelled in injury	Cre -ve	2510039O18Rik	0.000925893687651877	0.000197921948868218	48.0870580841803	43.5437281805571	0.00893566686548755	0.0316176011813336	yes	0.000727971738783659	pos	yes
kidney	Labelled in injury	Cre -ve	2610001J05Rik	0.00108990414908603	0.000117494631686202	57.8730595166631	42.5539433662504	0.00149721706626313	0.0097969593894066	yes	0.000972409517399828	pos	yes
kidney	Labelled in injury	Cre -ve	2610002M06Rik	0.000738920344151205	0.000165819445358596	14.1344123224207	12.7988159313651	0.0582656420129148	0.119517196428154	no	0.000573100898792609	pos	no
kidney	Labelled in injury	Cre -ve	2610008E11Rik	0.000961675880750038	0.000171453657022528	9.55048746510895	9.27968283710154	0.248238772303845	0.349838718126237	no	0.00079022222372751	pos	no
kidney	Labelled in injury	Cre -ve	2610021A01Rik	0.000772759593425707	0.00029465595583533	2.47221346439577	3.66976832169401	0.239674229476554	0.341305321014209	no	0.000478103637590377	pos	no
kidney	Labelled in injury	Cre -ve	2610044O15Rik8	0	0.000327892061405968	5.93622125414025	4.82131702156681	0.0407057128138818	0.0913719174968391	no	-0.000327892061405968	neg	no
kidney	Labelled in injury	Cre -ve	2610301B20Rik	0.000361731358288978	0.000189203015169656	16.2165907138197	15.5017572978977	0.828374079273709	0.914401499183376	no	0.000172528343119322	pos	no
kidney	Labelled in injury	Cre -ve	2610507B11Rik	0.000933088191769633	0.000392985733001016	220.723760050376	207.362094990946	0.00229583976838266	0.0127399035273824	yes	0.000540102458768617	pos	yes
kidney	Labelled in injury	Cre -ve	2610524H06Rik	0.000771895695152897	0.000843881856540084	3.85196040974494	3.94153394857019	0.66946287994115	0.768717326562335	no	-7.19861613871873e-05	neg	no
kidney	Labelled in injury	Cre -ve	2610528A11Rik	0	0	0.604499457728945	0.965255302185946	1	1	no	0	zero	no
kidney	Labelled in injury	Cre -ve	2610528J11Rik	0.000952351890424167	0.000153649925262619	86.8227024525516	116.683465950244	5.53127420864143e-07	0.00037715737036666	yes	0.000798701965161548	pos	yes
kidney	Labelled in injury	Cre -ve	2700049A03Rik	0.000940542940528315	0	4.30897502841888	4.58318439525115	0.00456765430674079	0.0201568719539213	yes	0.000940542940528315	pos	yes
kidney	Labelled in injury	Cre -ve	2700062C07Rik	0.00016338361587617	6.060606060606e-05	14.3305398971601	15.2458495929807	0.471655842770891	0.575705194898645	no	0.00010277755527011	pos	no
kidney	Labelled in injury	Cre -ve	2700081O15Rik	0.000522122166654612	0.000199601008152944	10.8423114833962	14.1546062503889	0.05218029024666	0.110153799286939	no	0.000322521158501668	pos	no
kidney	Labelled in injury	Cre -ve	2700097O09Rik	0.00182788784126245	0.00017278617710583	10.0076876120606	8.5038610164783	0.119152886487521	0.202148252127866	no	0.00165510166415662	pos	no
kidney	Labelled in injury	Cre -ve	2810004N23Rik	0.000992077199039307	0.000135288204500994	27.9474141016018	32.3213481709301	0.000733860058609029	0.00640577650373264	yes	0.000856788994538313	pos	yes
kidney	Labelled in injury	Cre -ve	2810006K23Rik	0.000687203465473867	0.000534215335486704	11.0955563265098	16.4682472220412	0.477261834713404	0.581058000995155	no	0.000152988129987163	pos	no
kidney	Labelled in injury	Cre -ve	2810021J22Rik	0.000254841997961263	0	2.28955699453512	1.7004827834751	0.349522382877081	0.452396954881395	no	0.000254841997961263	pos	no
kidney	Labelled in injury	Cre -ve	2810403A07Rik	0.000940058295442883	0.000250084511119896	92.0317095756727	73.5081179138832	0.0192631395587681	0.0546556780286352	no	0.000689973784322987	pos	no
kidney	Labelled in injury	Cre -ve	2810408A11Rik	0.000962315725425402	0	2.71834839529094	1.98202022996906	0.091858164801545	0.167699969680837	no	0.000962315725425402	pos	no
kidney	Labelled in injury	Cre -ve	2810459M11Rik	0	0	1.15618056831756	0.914805809680052	1	1	no	0	zero	no
kidney	Labelled in injury	Cre -ve	2810474O19Rik	0.000533440109468823	0.00021630177724219	17.6263864873935	13.3883977046346	0.343009556589693	0.445915769022142	no	0.000317138332226633	pos	no
kidney	Labelled in injury	Cre -ve	2900026A02Rik	0.00102711646428045	6.5627563576702e-05	19.1932531601931	22.2752400339759	0.00998284099534093	0.0341182788786921	yes	0.000961488900703748	pos	yes
kidney	Labelled in injury	Cre -ve	3110001I22Rik	0	0	1.30939681332055	1.2378420733863	1	1	no	0	zero	no
kidney	Labelled in injury	Cre -ve	3110002H16Rik	0.00210532214144192	0.00107795093183162	4.38283554906202	3.97920686526911	0.178346352540424	0.27333316465578	no	0.0010273712096103	pos	no
kidney	Labelled in injury	Cre -ve	3110009E18Rik	0.0016515515706146	0.000274725274725274	1.90723516914853	2.05870887218183	0.0853833153415005	0.159126707240892	no	0.00137682629588933	pos	no
kidney	Labelled in injury	Cre -ve	3110040N11Rik	0.000450639158377235	0	5.00866522948214	5.07472593453019	0.017394739638422	0.0508229909339164	no	0.000450639158377235	pos	no
kidney	Labelled in injury	Cre -ve	3110043O21Rik	0.00116870582427511	0.000105470999223194	10.7382861113922	10.9652011973263	0.0952828502788245	0.172128386385074	no	0.00106323482505192	pos	no
kidney	Labelled in injury	Cre -ve	3110062M04Rik	0.0002396061653123	0.000684670977558006	6.72525018020595	7.86581443012695	0.856890641907699	0.939459337007696	no	-0.000445064812245706	neg	no
kidney	Labelled in injury	Cre -ve	3110070M22Rik	0	0	0.919069288306617	0.856786078002499	1	1	no	0	zero	no
kidney	Labelled in injury	Cre -ve	3110082I17Rik	0.00076692235038295	0	5.49603076767854	4.39278640520057	0.0340166159887318	0.0805914458787427	no	0.00076692235038295	pos	no
kidney	Labelled in injury	Cre -ve	3300002I08Rik	0.00183150183150183	0	0.557638413470477	0.469611355712292	0.3443817906181	0.447219883782995	no	0.00183150183150183	pos	no
kidney	Labelled in injury	Cre -ve	3632451O06Rik	0.00167036551139195	0.000345083487940628	10.3714353696039	11.8390967803305	0.00145738707487986	0.0096391491166914	yes	0.00132528202345132	pos	yes
kidney	Labelled in injury	Cre -ve	3830406C13Rik	0.000816436241389945	0.000218132726006858	41.3027472943069	41.6158248130317	0.000423877016761224	0.00472791360369067	yes	0.000598303515383087	pos	yes
kidney	Labelled in injury	Cre -ve	4430402I18Rik	0.000954838502488133	9.501187648456e-05	4.44440904801382	6.19263230591544	0.219432792313616	0.319442954210156	no	0.000859826626003573	pos	no
kidney	Labelled in injury	Cre -ve	4833420G17Rik	0.000687250074009479	0.000330092363196526	25.1489970359303	20.2902739365844	0.119672983505424	0.202786829029213	no	0.000357157710812953	pos	no
kidney	Labelled in injury	Cre -ve	4833439L19Rik	0.00110860068328064	0.000639691738814224	332.676382156087	360.127121520418	0.00794426264872294	0.0292002009270131	yes	0.000468908944466416	pos	yes
kidney	Labelled in injury	Cre -ve	4921524J17Rik	0.00090716279267868	0	7.1125727987012	6.91724977720684	0.00402710793141616	0.0183763511187422	yes	0.00090716279267868	pos	yes
kidney	Labelled in injury	Cre -ve	4930402H24Rik	0.000705204711689545	0.000247435995754014	138.13953729479	95.0136240480567	0.000639500582241083	0.00590707086673	yes	0.000457768715935531	pos	yes
kidney	Labelled in injury	Cre -ve	4930430F08Rik	0.00192386037866345	0.000260600293880152	13.2961059628134	9.47510862131984	0.00653046994562662	0.025601362913311	yes	0.0016632600847833	pos	yes
kidney	Labelled in injury	Cre -ve	4930452B06Rik	0.000169548999660902	0	1.64300524983872	1.83911000034933	0.266460200899883	0.368390002882953	no	0.000169548999660902	pos	no
kidney	Labelled in injury	Cre -ve	4930453N24Rik	0.000811244779074418	0.000308828941936358	45.7301268627827	45.4228665154173	0.00562226316786189	0.023051106048733	yes	0.00050241583713806	pos	yes
kidney	Labelled in injury	Cre -ve	4930469K13Rik	0	0	0.376279889336966	0.33625956514419	0.999992544517336	1	no	0	zero	no
kidney	Labelled in injury	Cre -ve	4930502E18Rik	0.000570536448093925	0	1.97782655484344	1.40978716556082	0.116509644396947	0.198486330542806	no	0.000570536448093925	pos	no
kidney	Labelled in injury	Cre -ve	4930503L19Rik	0.00021312872975277	0	1.96852682410081	2.18810340940211	0.276243832927832	0.377322140910219	no	0.00021312872975277	pos	no
kidney	Labelled in injury	Cre -ve	4930518I15Rik	0.000299036070068358	0.000828587113154462	4.60687021248104	4.86353925798863	0.598489076077429	0.700743226900567	no	-0.000529551043086104	neg	no
kidney	Labelled in injury	Cre -ve	4930522L14Rik	0.000844023953704052	0	2.50261070295806	0.841412977523614	0.228343729302994	0.329750115696599	no	0.000844023953704052	pos	no
kidney	Labelled in injury	Cre -ve	4930524J08Rik	0.000548406733217912	0.000524934383202098	2.58375668446165	0.991228370188373	0.941176814093748	1	no	2.34723500158137e-05	pos	no
kidney	Labelled in injury	Cre -ve	4930550C14Rik	0.00377807326489842	0	3.1664755289652	2.59100546558912	0.0156080134527505	0.0468165763786442	yes	0.00377807326489842	pos	yes
kidney	Labelled in injury	Cre -ve	4930563D23Rik	0	0.000934579439252336	1.34177317194317	1.06598438130769	0.147425746208371	0.236613044704104	no	-0.000934579439252336	neg	no
kidney	Labelled in injury	Cre -ve	4930579G24Rik	0.000105887335874628	0.00172413793103448	1.44919186999856	1.07562992497713	0.477310629145812	0.581064332439906	no	-0.00161825059515985	neg	no
kidney	Labelled in injury	Cre -ve	4931406C07Rik	0.0010726342431174	0.000484903051332318	431.967365355704	517.886954631895	3.40861593791451e-05	0.00143323160367389	yes	0.000587731191785082	pos	yes
kidney	Labelled in injury	Cre -ve	4931406P16Rik	0.000970036809885583	0.000417756539720238	19.0221915327074	17.7551072915799	0.0884523290388645	0.163293780299034	no	0.000552280270165345	pos	no
kidney	Labelled in injury	Cre -ve	4931414P19Rik	0.000528541226215643	0.000146092037983928	4.49264733492211	4.08956685635002	0.907286894586412	0.981764433093514	no	0.000382449188231715	pos	no
kidney	Labelled in injury	Cre -ve	4931428F04Rik	0.00108397311044914	0	1.91466827717011	2.54852208273846	0.0468522091125243	0.101667276785733	no	0.00108397311044914	pos	no
kidney	Labelled in injury	Cre -ve	4932438A13Rik	0.00107848986011117	0.00031989212933652	41.5982857846697	32.0870166499988	0.00667553019716706	0.0259714366602568	yes	0.00075859773077465	pos	yes
kidney	Labelled in injury	Cre -ve	4933408B17Rik	0.000270124257158292	0	0.790836479092565	0.787674610399959	0.213264349623568	0.312682929945279	no	0.000270124257158292	pos	no
kidney	Labelled in injury	Cre -ve	4933427D14Rik	0.000449071678779568	0.000392251815980628	6.48326804290483	6.85166011260421	0.919880042477172	0.992497434426316	no	5.68198627989403e-05	pos	no
kidney	Labelled in injury	Cre -ve	4933434E20Rik	0.0010327303991155	0.000336467276363994	114.493700627705	124.584549841345	6.67432564053333e-05	0.00201845682029798	yes	0.000696263122751506	pos	yes
kidney	Labelled in injury	Cre -ve	5031439G07Rik	0.000470017817667746	0.000419629801429858	48.0405344585148	54.7646545277905	0.952922025448535	1	no	5.03880162378879e-05	pos	no
kidney	Labelled in injury	Cre -ve	5430403G16Rik	0.00062421972534332	0	2.76648110177732	2.3418635423547	0.275207621937099	0.376352708240235	no	0.00062421972534332	pos	no
kidney	Labelled in injury	Cre -ve	5730409E04Rik	0.000220450694482832	0.00020518081559374	9.10360369458128	10.0288105084828	0.741698779587289	0.835963388560712	no	1.52698788890917e-05	pos	no
kidney	Labelled in injury	Cre -ve	5730455P16Rik	0.000881718063388233	0.000259543267892552	18.9329919321914	18.2456918053434	0.0630047629808261	0.126912093223179	no	0.000622174795495681	pos	no
kidney	Labelled in injury	Cre -ve	5730480H06Rik	0.000521558600303992	0.00013531799729364	6.82399558069849	7.5147104171157	0.45492060464808	0.559221316919142	no	0.000386240603010352	pos	no
kidney	Labelled in injury	Cre -ve	5730507C01Rik	0	0	1.09502038542359	1.56045887524076	1	1	no	0	zero	no
kidney	Labelled in injury	Cre -ve	5730559C18Rik	0.000329676150225985	1.75223409847556e-05	15.1625825330829	18.8825426650104	0.190155234963531	0.286814431009268	no	0.000312153809241229	pos	no
kidney	Labelled in injury	Cre -ve	5830473C10Rik	0	0	0.442211273419598	0.546361860787417	1	1	no	0	zero	no
kidney	Labelled in injury	Cre -ve	6030419C18Rik	0	0	0.554634581898905	0.569758007262388	1	1	no	0	zero	no
kidney	Labelled in injury	Cre -ve	6030458C11Rik	0.00101015255875154	0.000229690985499738	15.2546371108317	15.1976673069389	0.0224713579556577	0.0609773473515802	no	0.000780461573251802	pos	no
kidney	Labelled in injury	Cre -ve	6430548M08Rik	0.000257545778398205	0.000312587861991402	14.0060875239605	11.0298462426309	0.904267290992207	0.979916969238628	no	-5.5042083593197e-05	neg	no
kidney	Labelled in injury	Cre -ve	6430550D23Rik	0	0	1.28481142935043	0.723495528794859	1	1	no	0	zero	no
kidney	Labelled in injury	Cre -ve	6430571L13Rik	0.000412037030155988	0.00070323488045007	4.62320691922401	4.34231569158537	0.932577643239431	1	no	-0.000291197850294082	neg	no
kidney	Labelled in injury	Cre -ve	6430573F11Rik	0.00166533124733446	0.000511508951406648	2.57853500248969	2.44216101003088	0.274992390902224	0.376244465031385	no	0.00115382229592781	pos	no
kidney	Labelled in injury	Cre -ve	6820408C15Rik	0	0	0.57278218719589	1.11282291602893	1	1	no	0	zero	no
kidney	Labelled in injury	Cre -ve	8030462N17Rik	0.00299564270152505	0	0.972719062992099	1.13014098160833	0.109991994020279	0.190613477868332	no	0.00299564270152505	pos	no
kidney	Labelled in injury	Cre -ve	8430408G22Rik	0.000621725616652052	0.00012353304508956	17.6276245457429	15.5880484561343	0.060186687038866	0.122553123422419	no	0.000498192571562492	pos	no
kidney	Labelled in injury	Cre -ve	9030624J02Rik	0.000863686060178367	0.000253046133391664	23.7041542758472	22.9523115703783	0.00622881278965944	0.0247980423158216	yes	0.000610639926786703	pos	yes
kidney	Labelled in injury	Cre -ve	9130008F23Rik	0.00134419709014383	0	2.56437713652892	3.22417060018525	0.090879893772227	0.166484071480211	no	0.00134419709014383	pos	no
kidney	Labelled in injury	Cre -ve	9130011E15Rik	0.000872600349040138	0.00023148148148148	2.55708267574037	2.83586442770617	0.993324477196744	1	no	0.000641118867558658	pos	no
kidney	Labelled in injury	Cre -ve	9130019O22Rik	0.000572183655147122	0.000878155872667398	2.46428133583986	2.41380534419942	0.922006197349498	0.994531083958199	no	-0.000305972217520276	neg	no
kidney	Labelled in injury	Cre -ve	9130023H24Rik	0.000649013857146787	6.3593004769474e-05	9.59641045748829	7.83016842227888	0.265961219280922	0.367852764532055	no	0.000585420852377313	pos	no
kidney	Labelled in injury	Cre -ve	9130204L05Rik	0	0	5.33492011799419	3.80525575781013	1	1	no	0	zero	no
kidney	Labelled in injury	Cre -ve	9130401M01Rik	0.000544957287488412	0.000572774608246206	18.5909070702065	16.631298966474	0.867365033618879	0.948020379918494	no	-2.78173207577943e-05	neg	no
kidney	Labelled in injury	Cre -ve	9230102O04Rik	0.000697188643753917	0.000333333333333332	3.6379824691002	3.44305178970535	0.546426176325363	0.650935249284187	no	0.000363855310420585	pos	no
kidney	Labelled in injury	Cre -ve	9230110C19Rik	0	0	1.11196037239732	1.17565993448343	1	1	no	0	zero	no
kidney	Labelled in injury	Cre -ve	9430015G10Rik	0.000251449800652408	0.000375704445835942	4.83113491876528	5.07109600659782	0.981842441496653	1	no	-0.000124254645183534	neg	no
kidney	Labelled in injury	Cre -ve	9430038I01Rik	0.00083069298290897	7.1479628305932e-05	11.3035045800761	9.0562449155701	0.0267651844742102	0.0686591885790507	no	0.000759213354603038	pos	no
kidney	Labelled in injury	Cre -ve	9530068E07Rik	0.000803150452232222	0.000302722188473696	162.549487088137	137.473978627216	0.000158553365607517	0.00304809803341427	yes	0.000500428263758526	pos	yes
kidney	Labelled in injury	Cre -ve	9930012K11Rik	0	0	1.23097922364829	1.99210248230486	1	1	no	0	zero	no
kidney	Labelled in injury	Cre -ve	9930021J03Rik	0.000635863235313767	0	7.3422295541745	6.44941718053282	0.0318143101515478	0.0770865188165752	no	0.000635863235313767	pos	no
kidney	Labelled in injury	Cre -ve	9930104L06Rik	0.000951000792707093	0.00110132158590308	3.91912690465798	3.21313884777611	0.328398399096138	0.430804120798799	no	-0.000150320793195987	neg	no
kidney	Labelled in injury	Cre -ve	9930111J21Rik2	0.000376204695569132	0	7.11908775244796	9.17763497844615	0.0525838015769707	0.110814587156835	no	0.000376204695569132	pos	no
kidney	Labelled in injury	Cre -ve	A130010J15Rik	0.00131904202201892	0.000212314225053078	7.14899273864295	6.66422101847868	0.0957910694320079	0.17272715969416	no	0.00110672779696584	pos	no
kidney	Labelled in injury	Cre -ve	A1cf	0.000320204931155938	0.000688493619448206	3.65437178126142	4.6146247315442	0.34775542080453	0.450547434283008	no	-0.000368288688292268	neg	no
kidney	Labelled in injury	Cre -ve	A230050P20Rik	0.000205232664493512	0	6.86578352830078	6.88818955694525	0.13557526427968	0.222410178164167	no	0.000205232664493512	pos	no
kidney	Labelled in injury	Cre -ve	A430005L14Rik	0.000679155275355325	0.000246282642778578	51.7105991251199	48.2428989797289	0.00668310990746994	0.0259781778817926	yes	0.000432872632576747	pos	yes
kidney	Labelled in injury	Cre -ve	A430033K04Rik	0.000718365916520477	0	4.74883193850773	7.65833639481083	0.0179840238662306	0.0521900836300866	no	0.000718365916520477	pos	no
kidney	Labelled in injury	Cre -ve	A430105I19Rik	0.000407589186606797	0.00065563694761061	12.2030605758621	11.0135668055719	0.340373666556759	0.443397244090602	no	-0.000248047761003813	neg	no
kidney	Labelled in injury	Cre -ve	A4galt	0.000246112678974708	0.000100384808432322	17.4216938156126	11.5731599378717	0.430705982840635	0.534931051554494	no	0.000145727870542386	pos	no
kidney	Labelled in injury	Cre -ve	A4gnt	0.00100217375867457	0	7.55067729026373	6.6705124707961	0.0103301813093453	0.0350492228453383	yes	0.00100217375867457	pos	yes
kidney	Labelled in injury	Cre -ve	A530084C06Rik	0.000264550264550263	0	1.44560673269942	1.1684153031924	0.374840956058375	0.477379620036507	no	0.000264550264550263	pos	no
kidney	Labelled in injury	Cre -ve	A630001G21Rik	0.000940829087540527	0	1.54186371314267	1.1217353193068	0.151383890886051	0.241681145241367	no	0.000940829087540527	pos	no
kidney	Labelled in injury	Cre -ve	A730049H05Rik	0	0	1.77719431577749	2.48145951116634	1	1	no	0	zero	no
kidney	Labelled in injury	Cre -ve	A930004D18Rik	0.000156641604010025	0	1.89416923175432	1.97323893628302	0.296902808228752	0.398170593709733	no	0.000156641604010025	pos	no
kidney	Labelled in injury	Cre -ve	A930017K11Rik	0.000195465207193118	0.000519480519480518	4.63411824395748	6.3893378610438	0.938939481640052	1	no	-0.0003240153122874	neg	no
kidney	Labelled in injury	Cre -ve	A930033H14Rik	0.00115157796350294	0	5.05044087888096	3.47690583314078	0.00840602788407835	0.0302903340543067	yes	0.00115157796350294	pos	yes
kidney	Labelled in injury	Cre -ve	AA986860	0.000738772843583187	0.000342892612160014	13.7739605387129	15.1876040244443	0.189746167248673	0.286424310674696	no	0.000395880231423173	pos	no
kidney	Labelled in injury	Cre -ve	AB124611	0	0	0.672970871207197	1.34539295956684	1	1	no	0	zero	no
kidney	Labelled in injury	Cre -ve	AC013548.1,Igf2	0.000464252553389043	0	1.93606854703594	2.80287607495914	0.22697240691261	0.328089709547574	no	0.000464252553389043	pos	no
kidney	Labelled in injury	Cre -ve	AC099934.1	0.00107629785812686	0.000456945966590263	276.094352427481	251.462295554217	0.000943459013807863	0.0073660005987376	yes	0.000619351891536597	pos	yes
kidney	Labelled in injury	Cre -ve	AC099934.2,Dnaaf2	0.000559552577821398	0.000132972962199318	11.7753760495025	11.0538021531056	0.363988137336481	0.467038687192718	no	0.00042657961562208	pos	no
kidney	Labelled in injury	Cre -ve	AC132392.1,Mical2	0.00029564420133331	0	3.41052159147433	6.76748068714803	0.065235420090164	0.130265605150831	no	0.00029564420133331	pos	no
kidney	Labelled in injury	Cre -ve	AC137513.1,Chkb	0.000730377989536022	0.000456119494054202	47.7835119403804	40.0301241469867	0.184997812053255	0.28078294657912	no	0.00027425849548182	pos	no
kidney	Labelled in injury	Cre -ve	AC137513.1,Cpt1b	0.00122869318112048	7.4934432371674e-05	10.5993639774336	7.7954426149271	0.00742059786113789	0.0278728791591198	yes	0.00115375874874881	pos	yes
kidney	Labelled in injury	Cre -ve	AC149222.1,Hsd3b7	0.00104524273712208	0	14.6730616299119	13.2703839629876	0.000954288219631439	0.00740378793915451	yes	0.00104524273712208	pos	yes
kidney	Labelled in injury	Cre -ve	AC149222.1,Setd1a	0.00104862134070552	0	24.8197634681837	23.535395109158	1.44989722066405e-05	0.000976044447183387	yes	0.00104862134070552	pos	yes
kidney	Labelled in injury	Cre -ve	AC157554.2,Commd5	0.000843284890553178	0.00017592734913655	38.3905765616092	30.6853687833187	0.0366313569446679	0.0847966927258559	no	0.000667357541416628	pos	no
kidney	Labelled in injury	Cre -ve	AC157931.1,Diablo	0.000990266733727758	0.000538823687888746	44.8338728474241	52.0956692636452	0.0271758480308582	0.0693522646761075	no	0.000451443045839012	pos	no
kidney	Labelled in injury	Cre -ve	AC158777.2	0.000597562939273305	0.000566084436644752	18.7222657769143	18.8616734586098	0.698909356383979	0.796559453718859	no	3.14785026285531e-05	pos	no
kidney	Labelled in injury	Cre -ve	AC160962.1,Ctla2b	0	0	0.914727184010585	0.971011667271918	1	1	no	0	zero	no
kidney	Labelled in injury	Cre -ve	AC163637.1,Fdx1l,Raver1	0.000758818043072022	0.000354743957649162	45.5354873667359	50.3707403306337	0.0425476379334793	0.0946432941542086	no	0.00040407408542286	pos	no
kidney	Labelled in injury	Cre -ve	AC174678.2,Tm9sf1	0.000811822375653888	0.00047430185661901	32.681387933746	38.0045315173408	0.0284738199332891	0.071785047454286	no	0.000337520519034878	pos	no
kidney	Labelled in injury	Cre -ve	AC175538.1,Pelo	0.000872455441575703	0.000307292482630441	54.3292228716453	63.6894025049904	0.0515091998528061	0.109013357389338	no	0.000565162958945262	pos	no
kidney	Labelled in injury	Cre -ve	AI314180	0.000647583211575602	0.000305903218585598	72.7559816488624	57.0589707366297	0.039534993762113	0.0894488706851736	no	0.000341679992990004	pos	no
kidney	Labelled in injury	Cre -ve	AI413582	0.000653553953904542	0.000623533590534334	17.0864104390498	23.8248786826105	0.34161724334901	0.444609544490684	no	3.00203633702077e-05	pos	no
kidney	Labelled in injury	Cre -ve	AI429214	0.000677429382957853	0	6.11095516597674	5.62587752998861	0.032834184552726	0.0788268814667299	no	0.000677429382957853	pos	no
kidney	Labelled in injury	Cre -ve	AI464131	0.0007755770945501	0.000145230590602384	44.3361958948395	31.5215035370218	0.00315252629196658	0.015738803847487	yes	0.000630346503947716	pos	yes
kidney	Labelled in injury	Cre -ve	AI467606	0.000136836343732895	0	2.63259875520392	1.77679977635675	0.388578285385063	0.491447003121502	no	0.000136836343732895	pos	no
kidney	Labelled in injury	Cre -ve	AI597479	0.000693314991094445	0.000173722485773148	6.76285725660266	5.38212600598497	0.0991751032680325	0.176607207943835	no	0.000519592505321297	pos	no
kidney	Labelled in injury	Cre -ve	AI606181	0.000725384668896995	0.000114876507754164	3.90538488719598	4.93160101100187	0.354498624468807	0.457549352720512	no	0.000610508161142831	pos	no
kidney	Labelled in injury	Cre -ve	AI661453	0.00116318068818863	0.000186391085203972	14.659056969581	14.456154910706	0.00221613830128738	0.0124426737227715	yes	0.000976789602984658	pos	yes
kidney	Labelled in injury	Cre -ve	AI837181	0.000716489903519753	0.000100763827978838	36.1081330738092	46.5316004422249	0.00135012006321193	0.0091768232139479	yes	0.000615726075540915	pos	yes
kidney	Labelled in injury	Cre -ve	AI846148	0.000960875488774775	0.00013003901170351	5.53145599532957	6.83040101111096	0.00752050302687902	0.0280943903714323	yes	0.000830836477071265	pos	yes
kidney	Labelled in injury	Cre -ve	AI854703	0.00056495750584101	0.000279188035658364	13.8352012791191	17.7111370717821	0.297967820458203	0.399438105087738	no	0.000285769470182646	pos	no
kidney	Labelled in injury	Cre -ve	AI987944	0.00109247220616721	0.000317739199880223	44.2595174961132	38.9653437476427	0.0334742291088217	0.0797173485423414	no	0.000774733006286987	pos	no
kidney	Labelled in injury	Cre -ve	AL670603.1,Pik3r3	0.00136498633980401	0.000351493848857644	5.96250925179733	4.73951019556112	0.130208644348403	0.215676776503028	no	0.00101349249094637	pos	no
kidney	Labelled in injury	Cre -ve	AL731706.1	0.000877159264287563	0.000214814704349828	41.7303878211373	37.6453443628522	0.228419031332333	0.329751680778583	no	0.000662344559937735	pos	no
kidney	Labelled in injury	Cre -ve	AL732309.1,AL732309.2,Ndor1	0.000570782950009577	0.000133377792597532	13.9382056762693	14.130320080134	0.574387995366785	0.677583643706865	no	0.000437405157412045	pos	no
kidney	Labelled in injury	Cre -ve	AU019823	0.000579414458585893	3.9292730844792e-05	31.9737998432122	34.0354739632506	0.00367742762834602	0.017326416704922	yes	0.000540121727741101	pos	yes
kidney	Labelled in injury	Cre -ve	AU021092	0.000434033659894852	0.000253807106598984	21.388243496649	14.3192317707246	0.293487930904947	0.394583481040149	no	0.000180226553295868	pos	no
kidney	Labelled in injury	Cre -ve	AU022252	0.000356755270596753	0.000148898516782332	28.9313022054122	33.4712217897818	0.0672369014317112	0.133184820802984	no	0.000207856753814421	pos	no
kidney	Labelled in injury	Cre -ve	AU040320	0.001083573618513	0.000206482335483988	69.3542666364675	62.4429968486773	1.28224898155565e-05	0.000933939709024878	yes	0.000877091283029012	pos	yes
kidney	Labelled in injury	Cre -ve	AU041133	0.000351988736360435	0	1.96745873832908	1.49468290340101	0.284804156814459	0.385737154144582	no	0.000351988736360435	pos	no
kidney	Labelled in injury	Cre -ve	AW011738	0.00213675213675213	0	0.811095069770602	1.18338072954984	0.239780727436459	0.341384032899014	no	0.00213675213675213	pos	no
kidney	Labelled in injury	Cre -ve	AW146154	0.000751517738602157	5.4914881933002e-05	11.1017874021002	9.26031585297587	0.00434506933904235	0.0194021538425781	yes	0.000696602856669155	pos	yes
kidney	Labelled in injury	Cre -ve	AW209491	0.00119829348954442	0.00040359894768591	16.7196920830031	15.1637664446449	0.177625688156137	0.272573428210126	no	0.00079469454185851	pos	no
kidney	Labelled in injury	Cre -ve	AW549877	0.000921026013267906	0.000225583833423529	34.3256846316322	38.509357507445	0.0234349747378739	0.0626483710952911	no	0.000695442179844377	pos	no
kidney	Labelled in injury	Cre -ve	AW554918	0.0011316724901915	0.000478958437418212	4.61356733617689	4.38215444068627	0.243328213949373	0.344667562564421	no	0.000652714052773288	pos	no
kidney	Labelled in injury	Cre -ve	AY074887	0	0	0.23372054935286	0.634564397059659	1	1	no	0	zero	no
kidney	Labelled in injury	Cre -ve	Aaas	0.000906075253902973	8.115762475468e-05	18.5337161659722	27.6913273292061	0.0110567111171099	0.0366665969731337	yes	0.000824917629148293	pos	yes
kidney	Labelled in injury	Cre -ve	Aacs	0.000914126240493922	0.000306003935039898	58.0452250005174	65.5243354251832	0.0252373930465664	0.0658553664678317	no	0.000608122305454024	pos	no
kidney	Labelled in injury	Cre -ve	Aadac	0.00116358202560108	0.000487377129656092	82.7266737666731	77.6406289138708	0.00492242345465383	0.02112844070625	yes	0.000676204895944988	pos	yes
kidney	Labelled in injury	Cre -ve	Aadat	0.00121261324133233	0.000869338136331814	110.882549125335	168.900584826413	0.0306847782564739	0.0754747018602215	no	0.000343275105000516	pos	no
kidney	Labelled in injury	Cre -ve	Aaed1	0.000889573053760238	0.00021723548921268	54.5668236795268	42.651288230667	7.99993438940154e-05	0.00220602306356769	yes	0.000672337564547558	pos	yes
kidney	Labelled in injury	Cre -ve	Aagab	0.00116390557987033	0.000404212102701383	55.4230773262543	47.3757676925538	0.00208874737380415	0.0120025030796638	yes	0.000759693477168947	pos	yes
kidney	Labelled in injury	Cre -ve	Aak1	0.00076699029063579	0.000266091685757249	73.4029422156927	70.1413969289807	0.00591593913128023	0.0239385405831312	yes	0.000500898604878541	pos	yes
kidney	Labelled in injury	Cre -ve	Aamdc	0.00094648810942321	0.00030954699448066	90.6135428794789	77.3113383428743	0.00154876961358478	0.0100357560425239	yes	0.00063694111494255	pos	yes
kidney	Labelled in injury	Cre -ve	Aamp	0.00113966231519558	0.000318240048852496	225.066928065246	233.781872116915	0.00125405345728954	0.00872860497765655	yes	0.000821422266343084	pos	yes
kidney	Labelled in injury	Cre -ve	Aar2	0.00117198074372851	6.4474532559638e-05	10.645939209908	8.03504492979287	0.0539344910059077	0.112637106735414	no	0.00110750621116887	pos	no
kidney	Labelled in injury	Cre -ve	Aars,Exosc6	0.000619447871685485	0.000321702921019008	104.27481542181	129.734179205064	0.0356270893745894	0.0833403780754478	no	0.000297744950666477	pos	no
kidney	Labelled in injury	Cre -ve	Aars2	0.000788226708910715	0.000117959304040106	18.5308612379371	18.8699362352694	0.0506089356653393	0.107569208018387	no	0.000670267404870609	pos	no
kidney	Labelled in injury	Cre -ve	Aarsd1,Gm27029	0.00055498066364071	0.00023485904611537	47.712957367081	37.2367450532185	0.304832723529985	0.406352172410358	no	0.00032012161752534	pos	no
kidney	Labelled in injury	Cre -ve	Aasdh	0.000488359345131528	0.00012830314783216	11.2776047950373	8.97513149248788	0.151168296163383	0.241474941548277	no	0.000360056197299368	pos	no
kidney	Labelled in injury	Cre -ve	Aasdhppt	0.00123552875156579	0.000203215265242286	25.0331935657511	21.0360490045985	5.9338519820851e-05	0.00191021280799324	yes	0.0010323134863235	pos	yes
kidney	Labelled in injury	Cre -ve	Aass	0.00102136690878735	0.000464898025289062	292.863709928878	205.838683983211	3.66531498939481e-05	0.00148948120407449	yes	0.000556468883498288	pos	yes
kidney	Labelled in injury	Cre -ve	Aatf	0.00144756037405354	0.000218704675215278	22.458304151172	19.8950971823711	0.0526286053471624	0.110836968878926	no	0.00122885569883826	pos	no
kidney	Labelled in injury	Cre -ve	Aatk	0.000561683982653717	0	3.10305515820617	2.29701618380467	0.0348704077602246	0.082074459656725	no	0.000561683982653717	pos	no
kidney	Labelled in injury	Cre -ve	Abat	0.000883248343894245	0.000380795192082348	168.805449608494	170.977560002115	0.000149679129217644	0.00299302459737227	yes	0.000502453151811897	pos	yes
kidney	Labelled in injury	Cre -ve	Abca1	0.00120898847006114	0.000500426102447528	21.7861004932076	12.7311037399166	0.00373394030020882	0.017524538824466	yes	0.000708562367613612	pos	yes
kidney	Labelled in injury	Cre -ve	Abca13	0.00126228196944393	0.000895798412919476	93.860089983803	94.6111111021886	0.0960017130743445	0.172926077951705	no	0.000366483556524454	pos	no
kidney	Labelled in injury	Cre -ve	Abca2	0.00095869283362728	0.000306626475108527	38.0058311673155	40.4214373618183	0.0294428880805402	0.0732718923124571	no	0.000652066358518753	pos	no
kidney	Labelled in injury	Cre -ve	Abca3	0.000681456027023143	0.000380716051305684	279.37853772665	238.029341496989	0.000150541212327769	0.00299813237980805	yes	0.000300739975717459	pos	yes
kidney	Labelled in injury	Cre -ve	Abca4	0	0.00244569260526707	2.40772437998191	2.66826769974453	0.0388561558245509	0.0883811776425664	no	-0.00244569260526707	neg	no
kidney	Labelled in injury	Cre -ve	Abca5	0.00102537668578591	0.000418269783288462	9.77632285165921	8.20717633787498	0.129439127073324	0.214882815389255	no	0.000607106902497448	pos	no
kidney	Labelled in injury	Cre -ve	Abca7	0.000826299708981272	0.00172820109976433	12.5274053892369	9.56659390569208	0.793813898571379	0.883569557750138	no	-0.000901901390783058	neg	no
kidney	Labelled in injury	Cre -ve	Abca8a	0.000662430848519518	0.000157910381214062	15.6560147964475	12.3234268840056	0.0698234277942797	0.136944742358734	no	0.000504520467305456	pos	no
kidney	Labelled in injury	Cre -ve	Abca8b	0.000964785335262903	0.00198195591934902	2.91215645739872	1.77182621672003	0.225763771027326	0.326732389144759	no	-0.00101717058408612	neg	no
kidney	Labelled in injury	Cre -ve	Abca9	0.000435161009573542	0	0.940955444433732	1.29142306299456	0.258701511513875	0.360731504024316	no	0.000435161009573542	pos	no
kidney	Labelled in injury	Cre -ve	Abcb10	0.000892137170692957	0.000239312441987226	33.8397984339026	24.3132160565237	0.00344569213025524	0.0166585529213537	yes	0.000652824728705731	pos	yes
kidney	Labelled in injury	Cre -ve	Abcb1a	0.000671908363834135	0.00054940705773991	5.31601460419893	4.57397354234862	0.960686324790163	1	no	0.000122501306094225	pos	no
kidney	Labelled in injury	Cre -ve	Abcb1b	0.00146115415508055	0.00176860003704895	6.92035429373438	2.4702533193621	0.614747375557811	0.715755395598364	no	-0.0003074458819684	neg	no
kidney	Labelled in injury	Cre -ve	Abcb6	0.000726158554102078	0.000655278954607938	35.4629006480413	34.84849013189	0.980956156937848	1	no	7.08795994941403e-05	pos	no
kidney	Labelled in injury	Cre -ve	Abcb7	0.00100828534780247	0.000580693308452262	42.01418972566	43.946195625386	0.101709121026909	0.17982237354658	no	0.000427592039350208	pos	no
kidney	Labelled in injury	Cre -ve	Abcb8	0.000862386959965912	0.000465915086530916	51.2637231989511	51.1814798207017	0.26320712173784	0.365332471690478	no	0.000396471873434996	pos	no
kidney	Labelled in injury	Cre -ve	Abcb9	0.000961504455128462	0.000595750925616088	5.16196992808978	6.42127580911866	0.231352310825469	0.332868625970712	no	0.000365753529512374	pos	no
kidney	Labelled in injury	Cre -ve	Abcc1	0.000821351852594755	0.00039305782433976	13.1756529909101	11.7493800819473	0.179634067531598	0.274958944204028	no	0.000428294028254995	pos	no
kidney	Labelled in injury	Cre -ve	Abcc10	0.000774372381562205	0.000615739357769836	12.3067129441408	10.6967196038829	0.493191881983015	0.597396818879645	no	0.000158633023792369	pos	no
kidney	Labelled in injury	Cre -ve	Abcc2	0.00110869573531781	0.000527254224332874	378.607719035219	250.119349401659	0.000705045894350507	0.00625633457976534	yes	0.000581441510984936	pos	yes
kidney	Labelled in injury	Cre -ve	Abcc4	0.000870291236477142	0.000474407073904952	87.6185782022658	42.8635051311612	0.152667071442558	0.243339914101395	no	0.00039588416257219	pos	no
kidney	Labelled in injury	Cre -ve	Abcc5	0.0012427448714337	0.00024072527956951	46.1861308196383	39.1733904389452	0.000251980785129331	0.00372293802464097	yes	0.00100201959186419	pos	yes
kidney	Labelled in injury	Cre -ve	Abcc6	0.00220726344321849	0	2.79820518575086	2.86121709486166	0.0956225706862228	0.172469992513757	no	0.00220726344321849	pos	no
kidney	Labelled in injury	Cre -ve	Abcc9	0.000388721426160832	0.000218647918981862	8.7057977158705	10.9957415795091	0.501010049225207	0.605162025022454	no	0.00017007350717897	pos	no
kidney	Labelled in injury	Cre -ve	Abcd1	0.000515048372907595	6.2266500622664e-05	15.1631754374338	15.6426592179255	0.0151545752489064	0.0458767507364691	yes	0.000452781872284931	pos	yes
kidney	Labelled in injury	Cre -ve	Abcd3	0.0010385567588738	0.000297248569877999	390.644311408457	348.714297991621	5.4270947855738e-05	0.00182210948103055	yes	0.0007413081889958	pos	yes
kidney	Labelled in injury	Cre -ve	Abcd4	0.000480237102496087	0.000211092957010422	20.0080512248442	15.9414507430518	0.429677145815812	0.534001554925777	no	0.000269144145485665	pos	no
kidney	Labelled in injury	Cre -ve	Abce1	0.00138251287389529	0.00032157348177039	48.4399574076857	42.5216162080502	0.000203277273721536	0.00335747556559399	yes	0.0010609393921249	pos	yes
kidney	Labelled in injury	Cre -ve	Abcf1	0.000885251015483967	0.000126915726835423	58.0434557299314	58.8548801892523	0.00908635581935028	0.0319916949471295	yes	0.000758335288648544	pos	yes
kidney	Labelled in injury	Cre -ve	Abcf2	0.000580992487198552	0.00018831427848537	41.3641406472132	37.3322504992559	0.0574797647079392	0.118269185519006	no	0.000392678208713182	pos	no
kidney	Labelled in injury	Cre -ve	Abcf3	0.000798042652792137	9.8640382015696e-05	19.2260501469447	20.0191371729594	0.0702511597516463	0.137591968179905	no	0.000699402270776441	pos	no
kidney	Labelled in injury	Cre -ve	Abcg1	0.00173745954316961	0.000159616919393454	7.50572113415456	7.88751108544958	0.193636476764143	0.290781951193022	no	0.00157784262377616	pos	no
kidney	Labelled in injury	Cre -ve	Abcg2	0.00117573316701024	0.000563405127067938	429.085150595118	377.988940281517	0.000157623912595163	0.00304809803341427	yes	0.000612328039942302	pos	yes
kidney	Labelled in injury	Cre -ve	Abcg3	0	0	0.313289131388854	0.336134253829268	1	1	no	0	zero	no
kidney	Labelled in injury	Cre -ve	Abhd10	0.000615285413796822	0.000177357375110848	8.41240023428678	9.1944651198868	0.212760726620229	0.312288043730981	no	0.000437928038685974	pos	no
kidney	Labelled in injury	Cre -ve	Abhd11	0.000990297205668743	0.000564336714210098	65.2447105459955	55.709434281223	0.092368708798238	0.16830307706268	no	0.000425960491458646	pos	no
kidney	Labelled in injury	Cre -ve	Abhd12	0.000881586055498312	0.000396298971908186	36.1803077656075	46.1317935442321	0.066851519436494	0.13261852992544	no	0.000485287083590126	pos	no
kidney	Labelled in injury	Cre -ve	Abhd13	0.00102035864350745	0.00011817687335295	20.2669256266073	20.4026689148455	0.0148838654308516	0.0453248897253417	yes	0.0009021817701545	pos	yes
kidney	Labelled in injury	Cre -ve	Abhd14a	0.000715075547262757	0.000293343448658528	22.8911276361079	51.0628190401808	0.0050046795799594	0.0213531927404862	yes	0.000421732098604229	pos	yes
kidney	Labelled in injury	Cre -ve	Abhd14b	0.00091577339803029	0.000383290830060164	429.640142894354	411.244280117729	0.000983407966029551	0.00753468326198859	yes	0.000532482567970126	pos	yes
kidney	Labelled in injury	Cre -ve	Abhd15	0.0015350126283689	0	2.34540528094676	1.30580199018255	0.124624156701248	0.208840254547514	no	0.0015350126283689	pos	no
kidney	Labelled in injury	Cre -ve	Abhd16a	0.00104630516081429	0.000356019380455016	82.9751769795126	86.0776833713278	0.0122704016439772	0.0396394046322278	yes	0.000690285780359274	pos	yes
kidney	Labelled in injury	Cre -ve	Abhd17a	0.000879843933099935	0.000646829338039636	56.4914807787662	56.3471934990921	0.4183859897826	0.521964325890329	no	0.000233014595060299	pos	no
kidney	Labelled in injury	Cre -ve	Abhd17b	0.000907617091216963	0.0003978828878035	52.4888259327444	57.3755609704405	0.0801950832187406	0.151770589837086	no	0.000509734203413464	pos	no
kidney	Labelled in injury	Cre -ve	Abhd17c	0.00083998190048969	0.000284350189011291	198.905751535626	183.388441817637	0.0242523372285022	0.064217467593791	no	0.000555631711478399	pos	no
kidney	Labelled in injury	Cre -ve	Abhd18	0.00114333430008524	8.254230293025e-05	11.5348218005264	11.8555767293217	0.000421261446674958	0.0047145204221079	yes	0.00106079199715499	pos	yes
kidney	Labelled in injury	Cre -ve	Abhd2	0.00117041380526099	0.000665663209736296	193.468868179252	161.054479700471	0.0181562709259938	0.0525869046441921	no	0.000504750595524694	pos	no
kidney	Labelled in injury	Cre -ve	Abhd3	0.000905255348866552	0.000348644552561002	51.7623895259093	46.1758622144923	0.00798415520995678	0.0293089520224495	yes	0.000556610796305549	pos	yes
kidney	Labelled in injury	Cre -ve	Abhd4	0.000818857104972613	0.000276509665909733	47.3611316705583	48.847924557068	0.00400314266698507	0.018325319560199	yes	0.000542347439062881	pos	yes
kidney	Labelled in injury	Cre -ve	Abhd5	0.000919361449545063	0.000236000562316418	62.0971224621597	69.8118890100934	0.0116712211783764	0.0381569063248907	yes	0.000683360887228645	pos	yes
kidney	Labelled in injury	Cre -ve	Abhd6	0.00114817261768541	0.00030962360730478	36.8906463661144	32.3567615450315	0.0404764000187981	0.0909950979677112	no	0.00083854901038063	pos	no
kidney	Labelled in injury	Cre -ve	Abhd8	0.00112910398761988	0.000525656723162314	18.8108189133095	17.3675169323807	0.202315308273179	0.300548968895619	no	0.000603447264457566	pos	no
kidney	Labelled in injury	Cre -ve	Abi1	0.000680012425585624	3.31424403386277e-05	40.2680481559105	37.1778529941454	0.000509847278446164	0.00523851443547467	yes	0.000646869985246996	pos	yes
kidney	Labelled in injury	Cre -ve	Abi2	0.00126569352073488	0.000278355973128548	40.0138296189859	39.606458182642	0.00090973789735611	0.00724514954189622	yes	0.000987337547606332	pos	yes
kidney	Labelled in injury	Cre -ve	Abi3	0.000140154033398155	0	11.4622451402866	16.5478420353267	0.0976083402496518	0.174633767407733	no	0.000140154033398155	pos	no
kidney	Labelled in injury	Cre -ve	Abi3bp	0.00045237149911237	0.00077554387936788	3.6306766581679	4.41679011952543	0.503782839159909	0.607960295442501	no	-0.00032317238025551	neg	no
kidney	Labelled in injury	Cre -ve	Abl1	0.00133926283615698	0.000116014187694048	16.7144057258774	16.9892019680447	1.8765032202837e-05	0.00107622743120706	yes	0.00122324864846293	pos	yes
kidney	Labelled in injury	Cre -ve	Abl2	0.000928677799108236	0.000315635018386646	23.4450466316143	27.234663376235	0.031306122519287	0.0763006060234466	no	0.00061304278072159	pos	no
kidney	Labelled in injury	Cre -ve	Ablim1	0.000680069205338023	0.000192710909155497	61.2224020702934	67.7254751721413	0.0144659251972428	0.044384900209788	yes	0.000487358296182526	pos	yes
kidney	Labelled in injury	Cre -ve	Ablim2	0.000243525150284293	0	3.31282838310538	2.79743349171911	0.176368433389587	0.271063903127996	no	0.000243525150284293	pos	no
kidney	Labelled in injury	Cre -ve	Ablim3	0.000962597466301443	0.000193013271225254	6.95935086880505	7.84200028824799	0.0663155454876405	0.131916522364698	no	0.000769584195076189	pos	no
kidney	Labelled in injury	Cre -ve	Abr	0.000505996233868928	7.1097006952538e-05	25.5833885409672	25.1107427267502	0.0243473459368662	0.0643463465691442	no	0.00043489922691639	pos	no
kidney	Labelled in injury	Cre -ve	Abracl	0.000772239952427348	0.000362303294110902	48.9006518888395	39.8408768470819	0.147602045996482	0.236720932629902	no	0.000409936658316446	pos	no
kidney	Labelled in injury	Cre -ve	Abraxas1	0.000881294512358908	0.000181325820514462	8.66052744227348	7.35934339206139	0.22797988617002	0.329331733256768	no	0.000699968691844446	pos	no
kidney	Labelled in injury	Cre -ve	Abraxas2	0.00105314968418744	0.000129734845139893	43.7641194230939	38.6007056046491	3.55928707797681e-06	0.000591650379896137	yes	0.000923414839047547	pos	yes
kidney	Labelled in injury	Cre -ve	Abt1	0.00124076751353361	0.000347494183728022	16.8786829265534	14.0959469720098	0.331542726673371	0.434142665360812	no	0.000893273329805588	pos	no
kidney	Labelled in injury	Cre -ve	Abtb1	0.00142578431161711	0.000350245510474842	10.6517423571266	11.2796496696602	0.236327680088217	0.337953351952522	no	0.00107553880114227	pos	no
kidney	Labelled in injury	Cre -ve	Abtb2	0.000804816109811723	0.000104693770720642	12.4283929388601	12.1846094221483	0.000617476521897887	0.00578700955649408	yes	0.000700122339091081	pos	yes
kidney	Labelled in injury	Cre -ve	Acaa1a	0.000807981166952415	0.00044479794934696	116.247620297169	108.98214088873	0.0252478845119029	0.0658577023982483	no	0.000363183217605455	pos	no
kidney	Labelled in injury	Cre -ve	Acaa1b	0.000907457988354273	0.000479421307506758	951.536647951666	429.654176406638	0.00894463096333881	0.0316409198806643	yes	0.000428036680847515	pos	yes
kidney	Labelled in injury	Cre -ve	Acaa2	0.00112445222288459	0.000628670594644442	376.042357929858	231.455480532519	0.00760022790369818	0.0283128668888745	yes	0.000495781628240148	pos	yes
kidney	Labelled in injury	Cre -ve	Acaca	0.00114414643439376	0.000402315657361992	20.4461990950678	19.697953683417	0.0266061820637923	0.068356553725576	no	0.000741830777031768	pos	no
kidney	Labelled in injury	Cre -ve	Acacb	0.000760615420659998	0.000381631563426702	16.4736193925118	14.896700891376	0.530411938505996	0.634466546562543	no	0.000378983857233296	pos	no
kidney	Labelled in injury	Cre -ve	Acad10	0.000737310831439532	0.000472942133421444	66.392572453053	51.0993839215191	0.0403980711195428	0.0908956600189714	no	0.000264368698018088	pos	no
kidney	Labelled in injury	Cre -ve	Acad11	0.00095337257018145	0.00049006588280819	211.533661741143	122.095332830295	0.00340400854512362	0.0165635699234165	yes	0.00046330668737326	pos	yes
kidney	Labelled in injury	Cre -ve	Acad12	0.000841549395469195	0.000872911619709506	25.2596269489959	26.4651042905377	0.975528076121457	1	no	-3.13622242403111e-05	neg	no
kidney	Labelled in injury	Cre -ve	Acad8	0.00115578788667019	0.000365487954398545	64.41283852053	66.409249562673	0.00131611105465622	0.00902193347445166	yes	0.000790299932271645	pos	yes
kidney	Labelled in injury	Cre -ve	Acad9	0.0009829945820833	0.000361975734941444	62.2261974267319	68.9624528792648	0.0022097954248198	0.0124209959576573	yes	0.000621018847141856	pos	yes
kidney	Labelled in injury	Cre -ve	Acadl	0.000997194186513568	0.000518007408289846	508.142249442828	438.487882329235	0.000118637696696236	0.00266215801222917	yes	0.000479186778223722	pos	yes
kidney	Labelled in injury	Cre -ve	Acadm	0.000885684235459858	0.000505264679260388	618.559043468493	460.290415392876	0.00146862838476019	0.00969076620815277	yes	0.00038041955619947	pos	yes
kidney	Labelled in injury	Cre -ve	Acads	0.000594788523310295	0.000332816015207078	236.429397328356	234.619953443746	0.044108093204959	0.0972084613639051	no	0.000261972508103217	pos	no
kidney	Labelled in injury	Cre -ve	Acadsb	0.00125497438280713	0.000758202944189006	119.256633243959	142.325420322315	0.000398967123483879	0.00455654564411475	yes	0.000496771438618124	pos	yes
kidney	Labelled in injury	Cre -ve	Acadvl	0.000949125506156788	0.00067970007138452	281.907918949867	186.175862483739	0.0275894481698914	0.0701526749546054	no	0.000269425434772268	pos	no
kidney	Labelled in injury	Cre -ve	Acap2	0.0011413051839896	0.00010694073896917	12.6055021938295	9.56466556744479	0.0426386690921498	0.0947691879822018	no	0.00103436444502043	pos	no
kidney	Labelled in injury	Cre -ve	Acap3	0.00102891731434326	0	5.36863300690422	6.76795410423419	0.0816191769359423	0.153784743251692	no	0.00102891731434326	pos	no
kidney	Labelled in injury	Cre -ve	Acat1	0.000805803904510933	0.00044732308464228	671.216702586713	651.689087682077	0.000273119111512358	0.00385228003952192	yes	0.000358480819868653	pos	yes
kidney	Labelled in injury	Cre -ve	Acat2	0.00119348859471811	0.000793536424607384	167.027247211347	164.726125362372	0.0402525044219522	0.090659957999358	no	0.000399952170110726	pos	no
kidney	Labelled in injury	Cre -ve	Acat3	0.000928213046107635	0.000237153644303734	50.9124885160631	23.5156180659393	0.0198545576652965	0.0558079711346979	no	0.000691059401803901	pos	no
kidney	Labelled in injury	Cre -ve	Acbd3	0.00088219097901	0.00025372571031007	17.6287457852237	16.7117779082121	0.122258072358655	0.205820190248641	no	0.00062846526869993	pos	no
kidney	Labelled in injury	Cre -ve	Acbd4	0.00115652193558317	0.000359452683908823	145.999207656821	143.620035249771	3.24941746034987e-05	0.00139714468803236	yes	0.000797069251674347	pos	yes
kidney	Labelled in injury	Cre -ve	Acbd5	0.00112411411200175	0.000315825776968894	74.1198434904446	57.6740145779922	0.000547571291699694	0.00541595564604334	yes	0.000808288335032856	pos	yes
kidney	Labelled in injury	Cre -ve	Acbd6	0.00105400598903321	0.000202781562834406	39.5983536658476	43.2477280890131	0.0236456306335055	0.0630639005536421	no	0.000851224426198804	pos	no
kidney	Labelled in injury	Cre -ve	Accs	0.00125017748655512	0	6.30877254805944	4.88999322129162	0.101061791804088	0.178949664801023	no	0.00125017748655512	pos	no
kidney	Labelled in injury	Cre -ve	Acd	0.000693968645571835	0.000319670675182894	46.0022396427159	42.502553084413	0.0140536952015241	0.043492385266105	yes	0.000374297970388941	pos	yes
kidney	Labelled in injury	Cre -ve	Ace	0.000650225279645723	0.000523178554998864	85.7491400019636	107.921202285833	0.353326496669608	0.456257399158032	no	0.000127046724646859	pos	no
kidney	Labelled in injury	Cre -ve	Ace2	0.00114446599649594	0.000366003368581002	43.7424070062387	30.4239122878443	0.158701352831224	0.250334950519217	no	0.000778462627914938	pos	no
kidney	Labelled in injury	Cre -ve	Acer2	0.00034338915661624	0.000509244489803764	13.678337891274	12.1532214662251	0.460449926536884	0.564664373061931	no	-0.000165855333187524	neg	no
kidney	Labelled in injury	Cre -ve	Acer3	0.00110296773221696	0.000116441174964984	19.3796875317568	15.8836214809463	0.000526896782028002	0.00532482539295978	yes	0.000986526557251976	pos	yes
kidney	Labelled in injury	Cre -ve	Ache	0.00175354014746983	0.00194805033044612	1.92556457759462	2.95907194388404	0.970702112951365	1	no	-0.00019451018297629	neg	no
kidney	Labelled in injury	Cre -ve	Acin1	0.000807593223733407	9.04133321918007e-05	36.3593226027155	42.5338484985959	0.0287504196125308	0.0721548376982533	no	0.000717179891541606	pos	no
kidney	Labelled in injury	Cre -ve	Ackr2	0	0	0.428771187468692	0.570346345645038	1	1	no	0	zero	no
kidney	Labelled in injury	Cre -ve	Ackr3	0.000757631878000123	0.000161843899318143	70.2563064562509	74.0202509795194	0.000541048668586542	0.00538554027547021	yes	0.000595787978681981	pos	yes
kidney	Labelled in injury	Cre -ve	Acly	0.00102213103745721	0.000295973341341068	121.562679327238	115.219282982658	0.000123375708238719	0.00271127690623175	yes	0.000726157696116142	pos	yes
kidney	Labelled in injury	Cre -ve	Acmsd	0.0010987225822492	0.000545226461601082	56.9863079986967	155.906503463801	0.019090530494586	0.0543132723505522	no	0.000553496120648118	pos	no
kidney	Labelled in injury	Cre -ve	Acnat2	0.00102735817687147	0.00015976677167779	112.305367459824	66.0294589465688	4.5147067108115e-05	0.00167157015967795	yes	0.00086759140519368	pos	yes
kidney	Labelled in injury	Cre -ve	Aco1	0.00093615186150028	0.000334807565312472	246.403298285479	197.429731840283	2.69231570601094e-05	0.00131093590434094	yes	0.000601344296187808	pos	yes
kidney	Labelled in injury	Cre -ve	Aco2	0.000923455278388378	0.000531160745741986	1061.78477538423	1016.37153777568	0.000304518264434091	0.00403652679125202	yes	0.000392294532646392	pos	yes
kidney	Labelled in injury	Cre -ve	Acot1	0.000807210213687357	0.000293798908448031	248.859658259313	167.852381388841	0.00398235725910361	0.0182596628505649	yes	0.000513411305239325	pos	yes
kidney	Labelled in injury	Cre -ve	Acot11	0.000928393240549395	7.1748878923766e-05	22.251826806388	16.1763671855098	0.00574161662907004	0.0234036721862002	yes	0.000856644361625629	pos	yes
kidney	Labelled in injury	Cre -ve	Acot12	0.00115013711570225	0.000184966482123068	226.042154549075	149.44749885494	3.02053790203114e-05	0.00135558079785094	yes	0.000965170633579182	pos	yes
kidney	Labelled in injury	Cre -ve	Acot13	0.00120618637838726	0.000508959445261256	474.94641497742	404.625220002471	6.37775974773457e-05	0.00198156549364927	yes	0.000697226933126004	pos	yes
kidney	Labelled in injury	Cre -ve	Acot2	0.000721119227096768	0.000267452632404918	226.253975742282	158.693125733097	0.00886673966899479	0.0314801953762838	yes	0.00045366659469185	pos	yes
kidney	Labelled in injury	Cre -ve	Acot3	0.000752287028336128	0.000204400966548152	35.5499641792702	17.354746369405	0.263825842761651	0.365962603618487	no	0.000547886061787976	pos	no
kidney	Labelled in injury	Cre -ve	Acot4	0.000840426887028163	0.00050474042224369	109.160193835979	98.8884798096508	0.605366066873926	0.706932215293724	no	0.000335686464784473	pos	no
kidney	Labelled in injury	Cre -ve	Acot6	0.00069520369417486	0.000192280521385638	24.2188408749719	14.7279357372038	0.0163883180849497	0.0485745812217688	yes	0.000502923172789222	pos	yes
kidney	Labelled in injury	Cre -ve	Acot7	0.000839140380873678	0.000585458026087398	31.0798063415125	31.3994702511582	0.236407611494135	0.337953351952522	no	0.00025368235478628	pos	no
kidney	Labelled in injury	Cre -ve	Acot8	0.00107457857009597	0.00023005638493025	74.3906321052416	52.6669709590585	0.000380870486694211	0.00442986275492769	yes	0.00084452218516572	pos	yes
kidney	Labelled in injury	Cre -ve	Acot9	0.000536369449167962	0.00026608112807597	31.3283352174847	38.7864598449905	0.179906410415572	0.275154623571906	no	0.000270288321091992	pos	no
kidney	Labelled in injury	Cre -ve	Acox1	0.000947048690628673	0.0005603899373819	1860.23634043917	921.091473387963	0.00612193420311889	0.024496926146314	yes	0.000386658753246773	pos	yes
kidney	Labelled in injury	Cre -ve	Acox2	0.00100627163983357	0.000435381050930918	134.982269707569	96.9080863719433	0.0431613782862127	0.0956540734318809	no	0.000570890588902652	pos	no
kidney	Labelled in injury	Cre -ve	Acox3	0.00111394021627016	0.000619572383086692	316.280045039769	224.591477927469	0.00304489805499114	0.0153094855431826	yes	0.000494367833183468	pos	yes
kidney	Labelled in injury	Cre -ve	Acp1	0.0008951853543246	0.00035984518392091	102.650200701413	90.757951122902	0.00255128576708623	0.0136296945849669	yes	0.00053534017040369	pos	yes
kidney	Labelled in injury	Cre -ve	Acp2	0.000732812489364898	0.000219326955472404	60.2902297494308	58.6834844919318	0.0378044832760073	0.086714155495767	no	0.000513485533892494	pos	no
kidney	Labelled in injury	Cre -ve	Acp5	0.000840297556648417	0.000280534645148149	65.384461784413	62.79435992328	0.0174420895202886	0.0508961945973229	no	0.000559762911500268	pos	no
kidney	Labelled in injury	Cre -ve	Acp6	0.00123585466565008	0.000540503973053112	47.8043676828192	33.5084578068641	0.0104088868057682	0.0352042761314602	yes	0.000695350692596968	pos	yes
kidney	Labelled in injury	Cre -ve	Acpp	0	0	2.45574392972272	3.00166559613152	1	1	no	0	zero	no
kidney	Labelled in injury	Cre -ve	Acrbp	0.00145167983805056	0	4.95468370379966	6.7170377902828	0.000785884001087055	0.00664153266553359	yes	0.00145167983805056	pos	yes
kidney	Labelled in injury	Cre -ve	Acsbg1	0.000420553812886052	0	4.69895759904397	6.88160184077961	0.0143006465995286	0.0440724435896224	yes	0.000420553812886052	pos	yes
kidney	Labelled in injury	Cre -ve	Acsf2	0.00154453720100064	0	4.13667996578734	3.39888613207303	0.131287511800492	0.217193899067736	no	0.00154453720100064	pos	no
kidney	Labelled in injury	Cre -ve	Acsf3	0.000494518096846172	0.000267799979322102	31.6753748962186	31.3827703346949	0.263192635774774	0.365332471690478	no	0.00022671811752407	pos	no
kidney	Labelled in injury	Cre -ve	Acsl1	0.00104896824683049	0.000173975744717926	341.192267887912	227.932535808179	2.85244698458397e-05	0.0013110436502593	yes	0.000874992502112564	pos	yes
kidney	Labelled in injury	Cre -ve	Acsl3	0.000498867043111467	0.000258448243566694	15.6554748203697	15.0937616629617	0.266937735302345	0.368931122655461	no	0.000240418799544773	pos	no
kidney	Labelled in injury	Cre -ve	Acsl4	0.00103927360696804	0.000738930297384844	118.478951880547	46.3766936900026	0.121047244849569	0.204413876422134	no	0.000300343309583196	pos	no
kidney	Labelled in injury	Cre -ve	Acsl5	0.000940448304890945	0.000504769560029386	80.5351269879797	72.8507176206271	0.0146548124245902	0.0447929250094947	yes	0.000435678744861559	pos	yes
kidney	Labelled in injury	Cre -ve	Acsm1	0.00100446263326006	0.000443349757019669	62.2093120623495	77.2738106715204	0.0022343893638837	0.0125239293936986	yes	0.000561112876240391	pos	yes
kidney	Labelled in injury	Cre -ve	Acsm2	0.000520751898007567	0.00032516410761537	2535.99687071558	4337.08775638551	0.00237824812483217	0.0130439984057838	yes	0.000195587790392197	pos	yes
kidney	Labelled in injury	Cre -ve	Acsm3	0.000977957225153342	0.0003109200576445	119.108011532584	152.107976936056	0.000537316165454802	0.00537481899108109	yes	0.000667037167508842	pos	yes
kidney	Labelled in injury	Cre -ve	Acsm5	0.00112274117410995	0.000257605827779452	45.2909251748057	51.6532892945591	0.00805867739872822	0.0295093711669364	yes	0.000865135346330498	pos	yes
kidney	Labelled in injury	Cre -ve	Acss1	0.00115807480253331	0.000390255359548722	158.108751147461	180.952076917546	0.00208911449807337	0.0120025030796638	yes	0.000767819442984588	pos	yes
kidney	Labelled in injury	Cre -ve	Acss2	0.00111162633561842	0.000648765274960754	129.57218446753	136.151174769205	0.0942677779463158	0.170777488200522	no	0.000462861060657666	pos	no
kidney	Labelled in injury	Cre -ve	Acss3	0.000272192858395475	0.000868466718963842	6.65734687733636	6.38558713584327	0.162772878740959	0.25498664471123	no	-0.000596273860568367	neg	no
kidney	Labelled in injury	Cre -ve	Acta2	0.000659912041407978	0.000407158481734534	64.5913107275646	103.073759516337	0.472983963555644	0.577133993769262	no	0.000252753559673444	pos	no
kidney	Labelled in injury	Cre -ve	Actb	0.000887314414889525	0.000449081046039198	1523.14377401896	1723.10704457159	0.000213864098663532	0.00341429136630543	yes	0.000438233368850327	pos	yes
kidney	Labelled in injury	Cre -ve	Actg1	0.000869080617657573	0.000258304444745946	1099.91050003361	953.936623739032	0.000648949159504212	0.0059775049041094	yes	0.000610776172911627	pos	yes
kidney	Labelled in injury	Cre -ve	Actl6a	0.00137002333801651	0.00060253271132144	45.9007119819647	48.6852961400572	0.0113688921224055	0.0374532780770001	yes	0.00076749062669507	pos	yes
kidney	Labelled in injury	Cre -ve	Actn1	0.00047360762440727	0.000275362325073909	100.685624138812	120.437458585432	0.352945916482972	0.456001487511119	no	0.000198245299333361	pos	no
kidney	Labelled in injury	Cre -ve	Actn4	0.000899692014670262	0.000422974967972784	520.643381392907	619.399883934459	0.00218561922408504	0.0123336658077178	yes	0.000476717046697478	pos	yes
kidney	Labelled in injury	Cre -ve	Actr10	0.000840250723675938	0.000334051356458124	69.9875070424609	64.8256586233752	0.0489659282305694	0.104947235469571	no	0.000506199367217814	pos	no
kidney	Labelled in injury	Cre -ve	Actr1a	0.000965978590797937	0.000626736432753322	87.9944536445117	106.029675488507	0.233886116322008	0.335716998110709	no	0.000339242158044615	pos	no
kidney	Labelled in injury	Cre -ve	Actr1b	0.000830699439556903	0.0003704992495066	96.4980989063178	136.246739805619	0.00151882230734133	0.00990429673901794	yes	0.000460200190050303	pos	yes
kidney	Labelled in injury	Cre -ve	Actr2	0.00106100951317695	0.000415215386936982	172.970503625304	149.450160298711	0.000524641595745625	0.00531979649288533	yes	0.000645794126239968	pos	yes
kidney	Labelled in injury	Cre -ve	Actr3	0.000958272575991795	0.000364751840207378	123.416341070843	121.596113307508	0.00080229568675164	0.00670457630640288	yes	0.000593520735784417	pos	yes
kidney	Labelled in injury	Cre -ve	Actr3b	0.000228310502283105	0	0.94969277808411	0.511179785337308	0.437133988669044	0.541552089875425	no	0.000228310502283105	pos	no
kidney	Labelled in injury	Cre -ve	Actr5	0.000837117176394868	0.000280504908835904	6.67901169465834	3.93100260308316	0.104243447554279	0.183040562831113	no	0.000556612267558964	pos	no
kidney	Labelled in injury	Cre -ve	Actr6	0.00105020449133766	6.8681318681318e-05	8.15207325033442	6.66321406875527	0.0530395153648194	0.1113854892544	no	0.000981523172656342	pos	no
kidney	Labelled in injury	Cre -ve	Actr8	0.000828461338467895	0.000109340141326768	42.6908359248744	40.2261938009746	0.00225817727808379	0.0126202284861966	yes	0.000719121197141127	pos	yes
kidney	Labelled in injury	Cre -ve	Acvr1	0.000864604501393055	0.000130336193726996	12.3396214444335	10.9647750882057	0.00745158985820682	0.0279230366095133	yes	0.000734268307666059	pos	yes
kidney	Labelled in injury	Cre -ve	Acvr1b	0.0008266126945514	0.000299507913051488	27.2329484540508	31.2103368357618	0.0297369329070521	0.0737650921603344	no	0.000527104781499912	pos	no
kidney	Labelled in injury	Cre -ve	Acvr2a	0.000791027551687083	0.000133827026563852	14.7359594900795	13.268130795358	0.0457733625783424	0.100034948320499	no	0.000657200525123231	pos	no
kidney	Labelled in injury	Cre -ve	Acvr2b	0.000461408561666595	0.000232957370703402	14.9954501391288	22.2843480402122	0.973801061413191	1	no	0.000228451190963193	pos	no
kidney	Labelled in injury	Cre -ve	Acvrl1	0.000146291758585562	0.00016646719875453	20.1809923850306	21.7280272435445	0.664135391962728	0.763257513318779	no	-2.01754401689683e-05	neg	no
kidney	Labelled in injury	Cre -ve	Acy1	0.00106300088951887	0.000695943434316146	95.8929831250179	125.349507222841	0.0668090033766356	0.132561221608208	no	0.000367057455202724	pos	no
kidney	Labelled in injury	Cre -ve	Acy3	0.000917330647871415	0.000391109795583434	1301.577506547	3140.36965457219	0.00116461936470074	0.0083796155572058	yes	0.000526220852287981	pos	yes
kidney	Labelled in injury	Cre -ve	Acyp1	0.00140507658728454	0.00018717340298269	23.0072104267062	19.7906199966063	0.00016590722727987	0.00307380842757474	yes	0.00121790318430185	pos	yes
kidney	Labelled in injury	Cre -ve	Acyp2	0.00123171161521585	0.000369358868599848	25.2378795963457	20.0159754098246	8.34738846374433e-05	0.00226522261248424	yes	0.000862352746616002	pos	yes
kidney	Labelled in injury	Cre -ve	Ada	0.000166002656042497	0.000542740841248302	2.67186823267816	1.69388236617128	0.262602305501513	0.364758871407843	no	-0.000376738185205805	neg	no
kidney	Labelled in injury	Cre -ve	Adal	0.00019664783734033	0	11.1569745187247	10.1319966226859	0.107734785545009	0.187721548617747	no	0.00019664783734033	pos	no
kidney	Labelled in injury	Cre -ve	Adam10	0.00100581342827866	0.000424883516195944	51.3084663083728	36.3085542957863	0.0460312058689129	0.100430809789375	no	0.000580929912082716	pos	no
kidney	Labelled in injury	Cre -ve	Adam11	0.000883689585824692	0.000282429214934336	6.33048821743195	10.5538367814604	0.406514762993959	0.510450803197972	no	0.000601260370890356	pos	no
kidney	Labelled in injury	Cre -ve	Adam12	0.00033167495854063	0	2.43198137187473	4.86048108362622	0.190985966685368	0.287611789622558	no	0.00033167495854063	pos	no
kidney	Labelled in injury	Cre -ve	Adam15	0.000435678972764522	0.000339200258929152	60.3397255011211	60.0422168261424	0.605063649835438	0.706826765000574	no	9.647871383537e-05	pos	no
kidney	Labelled in injury	Cre -ve	Adam17	0.000662303851634945	0.000257714675606748	33.4444162114046	32.7910869305583	0.0690341922137244	0.135776412574403	no	0.000404589176028197	pos	no
kidney	Labelled in injury	Cre -ve	Adam19	0.000821018062397372	0.0003003003003003	1.05732910968272	1.25011277769307	0.57379268635381	0.677001214163931	no	0.000520717762097072	pos	no
kidney	Labelled in injury	Cre -ve	Adam1a,Gm42878	0.000124285359184687	0	1.8943536134256	1.07452728426499	0.434387451862457	0.538650139164079	no	0.000124285359184687	pos	no
kidney	Labelled in injury	Cre -ve	Adam1a,Gm42878,Mapkapk5	0.00130089906962744	0.000174449918168667	52.404134171653	53.7825206325355	0.000984161119297932	0.00753468326198859	yes	0.00112644915145877	pos	yes
kidney	Labelled in injury	Cre -ve	Adam22	0.000346981263011797	0.000607298906973572	3.84061040070415	3.95006266179235	0.442858667683919	0.547524643498651	no	-0.000260317643961775	neg	no
kidney	Labelled in injury	Cre -ve	Adam33	0	0	1.51593934257115	1.41346121875997	1	1	no	0	zero	no
kidney	Labelled in injury	Cre -ve	Adam8	0.000292911540714703	0.000511320670446126	0.962580851270532	1.823948127097	0.438902455833374	0.543641932329992	no	-0.000218409129731423	neg	no
kidney	Labelled in injury	Cre -ve	Adam9	0.00116244259366936	0.000454639794806664	33.2017347240777	27.3088252808197	0.0115616196267802	0.0378710467401918	yes	0.000707802798862696	pos	yes
kidney	Labelled in injury	Cre -ve	Adamts1	0.000841127623439923	0.000172386503853686	40.6597409162988	45.7987779238411	0.00414100387051092	0.0187636548412483	yes	0.000668741119586237	pos	yes
kidney	Labelled in injury	Cre -ve	Adamts10	0.00082953182788707	5.6132472635418e-05	6.93420750976568	9.44023068965095	0.0343234137390558	0.0811308355608929	no	0.000773399355251652	pos	no
kidney	Labelled in injury	Cre -ve	Adamts12	0	0	0.677002471495432	0.73129301606383	1	1	no	0	zero	no
kidney	Labelled in injury	Cre -ve	Adamts14	0	0	0.823218068909345	1.46409657712072	1	1	no	0	zero	no
kidney	Labelled in injury	Cre -ve	Adamts15	0.000323904153080868	4.042037186742e-05	17.8300753362311	14.7223453739895	0.167736299130257	0.260586219539071	no	0.000283483781213448	pos	no
kidney	Labelled in injury	Cre -ve	Adamts16	0.00231825273675953	0	2.46649288647097	2.69864677819664	0.0294237556675472	0.0732713051738251	no	0.00231825273675953	pos	no
kidney	Labelled in injury	Cre -ve	Adamts2	0.000326477309826967	0.000297773755243998	9.41480754251066	10.0636707532511	0.495775469767543	0.600144513353154	no	2.87035545829687e-05	pos	no
kidney	Labelled in injury	Cre -ve	Adamts4	0.000620386712215595	0.000674199017885504	10.4827022682341	10.2116693707946	0.688727122446634	0.786838417338749	no	-5.3812305669909e-05	neg	no
kidney	Labelled in injury	Cre -ve	Adamts5	0.000519193037441665	0.000222730537497017	22.04146185317	28.7277262702705	0.0156519760227797	0.0469031448758164	yes	0.000296462499944648	pos	yes
kidney	Labelled in injury	Cre -ve	Adamts6	0.000294928293429042	0	2.4821808681958	1.15012829024131	0.273793333372073	0.375027370313057	no	0.000294928293429042	pos	no
kidney	Labelled in injury	Cre -ve	Adamts7	0.00035919540229885	0	1.10163491849148	1.30961734314499	0.277423234551041	0.378482527464772	no	0.00035919540229885	pos	no
kidney	Labelled in injury	Cre -ve	Adamts8	0	0	0.531965372074066	1.10047543705736	1	1	no	0	zero	no
kidney	Labelled in injury	Cre -ve	Adamts9	0.00093227059855103	0.000159362549800796	8.0716688514862	5.53585522512977	0.0250832318748545	0.065581482475468	no	0.000772908048750234	pos	no
kidney	Labelled in injury	Cre -ve	Adamtsl1	0.00042411335744151	0.000173535791757048	6.89795098031589	7.01959316681783	0.309598605054995	0.411388675782876	no	0.000250577565684462	pos	no
kidney	Labelled in injury	Cre -ve	Adamtsl2	0.000591435725662298	0.000133575476751214	13.2986059914568	15.3619538303043	0.324183920374414	0.426685837332929	no	0.000457860248911084	pos	no
kidney	Labelled in injury	Cre -ve	Adamtsl4	0.00056811328726329	0	7.4731714128772	6.59203848039368	0.028498016850191	0.0718188819429375	no	0.00056811328726329	pos	no
kidney	Labelled in injury	Cre -ve	Adamtsl5	0	0	1.84462437353878	2.43668343462203	1	1	no	0	zero	no
kidney	Labelled in injury	Cre -ve	Adap1	0.000783904636549853	0.00023601381671305	20.2510042620694	21.6658569218418	0.225080154741257	0.325813790458971	no	0.000547890819836803	pos	no
kidney	Labelled in injury	Cre -ve	Adap2	0.000132908027644868	0.00100502512562814	5.03438632699533	6.67926794728991	0.699785174407735	0.797353102212404	no	-0.000872117097983272	neg	no
kidney	Labelled in injury	Cre -ve	Adar	0.000868702190605098	0.00039262950004473	21.6579054184595	20.6883053025805	0.217240798800869	0.317048352919827	no	0.000476072690560368	pos	no
kidney	Labelled in injury	Cre -ve	Adarb1	0.000677231477719083	0.000153609831029184	6.84897357232637	7.28420262688773	0.97980393228041	1	no	0.000523621646689899	pos	no
kidney	Labelled in injury	Cre -ve	Adarb2	0.000778816199376947	0	0.685816529405239	0.708388353095247	0.316753339704708	0.419016004855503	no	0.000778816199376947	pos	no
kidney	Labelled in injury	Cre -ve	Adat1	0	0	4.26361806071672	4.43832685943204	1	1	no	0	zero	no
kidney	Labelled in injury	Cre -ve	Adat2	0.00156788230080668	0.000152905198776758	2.08615857630269	3.39496832560173	0.0576193220858132	0.118501457195156	no	0.00141497710202992	pos	no
kidney	Labelled in injury	Cre -ve	Adat3	0	0	1.11347882829568	1.35073614049548	1	1	no	0	zero	no
kidney	Labelled in injury	Cre -ve	Adat3,Scamp4	0.000902579828322798	0.000598618347377588	43.3346700508642	63.1698217146165	0.563227465042735	0.666305039633852	no	0.00030396148094521	pos	no
kidney	Labelled in injury	Cre -ve	Adck1	0.00104341686724155	9.3231088357714e-05	16.2181192630352	15.6770767079473	0.00217888044463071	0.012316495948466	yes	0.000950185778883836	pos	yes
kidney	Labelled in injury	Cre -ve	Adck2,Gm42420	0.000367204862438232	0.000171703804587212	17.7215691071338	14.3630559295642	0.41733801922933	0.520851915571886	no	0.00019550105785102	pos	no
kidney	Labelled in injury	Cre -ve	Adck5	0.000231986572521065	5.005005005005e-05	32.5091433283589	25.5671385538766	0.0887695267465383	0.163686441475349	no	0.000181936522471015	pos	no
kidney	Labelled in injury	Cre -ve	Adcy1	0.00152641445566405	0.000311580842682604	15.6233538318075	15.3267561740155	0.00736988702403132	0.027757339401897	yes	0.00121483361298145	pos	yes
kidney	Labelled in injury	Cre -ve	Adcy3	0.000601713992850793	0	1.93577648960597	2.56500305233265	0.0357524819828969	0.0834579391155925	no	0.000601713992850793	pos	no
kidney	Labelled in injury	Cre -ve	Adcy4	0.000163880694854145	0.000803505934132072	4.82045858241328	4.89741917069686	0.404458158220696	0.508347269299732	no	-0.000639625239277927	neg	no
kidney	Labelled in injury	Cre -ve	Adcy5	0.0005774420514471	0	3.53093835076573	4.0272529995223	0.0669613219063057	0.132777069278362	no	0.0005774420514471	pos	no
kidney	Labelled in injury	Cre -ve	Adcy6	0.000742737298085637	0.000197476029284638	87.5437444825523	74.0151696598768	0.00931463116558345	0.0324946627816179	yes	0.000545261268800999	pos	yes
kidney	Labelled in injury	Cre -ve	Adcy7	0.000344233052388717	0	3.86433006898698	5.25364732290788	0.0202689443314114	0.0566436749336926	no	0.000344233052388717	pos	no
kidney	Labelled in injury	Cre -ve	Adcy9	0.000671891282036143	0	12.5945368771049	12.5647665345883	5.21978577844104e-05	0.00179894805711535	yes	0.000671891282036143	pos	yes
kidney	Labelled in injury	Cre -ve	Adcyap1r1	0	0.000175131348511382	1.8291264220659	3.25595631895255	0.281200951108595	0.382227970357584	no	-0.000175131348511382	neg	no
kidney	Labelled in injury	Cre -ve	Add1	0.000990228420405743	0.000358024909076004	52.3636175086892	71.7972614790727	0.0480595101574762	0.103487109998223	no	0.000632203511329739	pos	no
kidney	Labelled in injury	Cre -ve	Add2	0	0	0.480361276477314	1.09815919821553	1	1	no	0	zero	no
kidney	Labelled in injury	Cre -ve	Add3	0.00111024576257733	0.000195061816247228	88.800624908719	102.758702869689	0.000310044081130961	0.00404768667739531	yes	0.000915183946330102	pos	yes
kidney	Labelled in injury	Cre -ve	Adgra2	0.000842895173759337	0.00206979270823825	10.0373507717039	8.19807339696032	0.405564913305223	0.509498089485892	no	-0.00122689753447891	neg	no
kidney	Labelled in injury	Cre -ve	Adgra3	0.000968714166398613	0.000223192181703427	56.7252244898382	50.8385326181798	0.00107373310472116	0.00794518880920232	yes	0.000745521984695186	pos	yes
kidney	Labelled in injury	Cre -ve	Adgrd1	0	0	1.0327874294004	1.20662677862006	1	1	no	0	zero	no
kidney	Labelled in injury	Cre -ve	Adgre1	0.000196196286358813	0	4.20561550505743	4.98048037378311	0.117840653159882	0.200190933720121	no	0.000196196286358813	pos	no
kidney	Labelled in injury	Cre -ve	Adgre5	0.00121606515049386	0.000345261333414824	26.7661785961626	26.6092179553797	0.0142890239389262	0.0440468085295899	yes	0.000870803817079036	pos	yes
kidney	Labelled in injury	Cre -ve	Adgrf5	0.00044389198502649	9.40451740423569e-05	62.3066037272514	64.4213872103962	0.000793595882889669	0.00667738044660217	yes	0.000349846810984133	pos	yes
kidney	Labelled in injury	Cre -ve	Adgrg1	0.0010335678196156	0.000174585087811406	339.601270918455	242.623090769455	1.56501932596861e-05	0.00101457350505307	yes	0.000858982731804194	pos	yes
kidney	Labelled in injury	Cre -ve	Adgrg2	0.00101632602410026	0	3.14110289996516	1.14351551092073	0.0960985773153157	0.173005652719315	no	0.00101632602410026	pos	no
kidney	Labelled in injury	Cre -ve	Adgrg3	0.000836049579805855	0.000104931794333682	7.12663227790396	10.1394959102669	0.0218164231734116	0.0596739389448805	no	0.000731117785472173	pos	no
kidney	Labelled in injury	Cre -ve	Adgrg4	0	0	1.69527460532379	2.52429218833949	1	1	no	0	zero	no
kidney	Labelled in injury	Cre -ve	Adgrg6	0	0	2.17315136627136	1.84873991143286	1	1	no	0	zero	no
kidney	Labelled in injury	Cre -ve	Adgrl1	0.000914911195526223	0.000561458134725116	48.4730473512071	44.3384107677646	0.119286883588755	0.20223541991281	no	0.000353453060801107	pos	no
kidney	Labelled in injury	Cre -ve	Adgrl2	0.00135977719843474	0.000155876581785104	21.6966795243796	20.7961158072289	0.00377112998087301	0.0176246113306649	yes	0.00120390061664964	pos	yes
kidney	Labelled in injury	Cre -ve	Adgrl4	0.000246332175595876	0.000235311910787082	42.2328054967634	39.3855924933581	0.950810329561769	1	no	1.10202648087945e-05	pos	no
kidney	Labelled in injury	Cre -ve	Adh1	0.000946480217281505	0.000525692074824706	962.904604086218	1043.46121099434	0.00126796014617773	0.00880700405857371	yes	0.000420788142456799	pos	yes
kidney	Labelled in injury	Cre -ve	Adh5	0.00111752351056492	0.000534312313555018	273.433882741914	228.972750847601	0.00168637468778714	0.0105976842119353	yes	0.000583211197009902	pos	yes
kidney	Labelled in injury	Cre -ve	Adhfe1	0.00086494499481575	0.000348173541517704	165.203352302204	169.833531549675	0.00256323584081895	0.013669289612352	yes	0.000516771453298046	pos	yes
kidney	Labelled in injury	Cre -ve	Adi1	0.0010783867093376	0.000326680035495746	40.8990185388435	69.3361192398403	0.0511316807390364	0.10840168057906	no	0.000751706673841854	pos	no
kidney	Labelled in injury	Cre -ve	Adipor1	0.0011540897000921	0.000687830292762852	111.031921323961	99.4593352412531	0.0292089602324262	0.0729075338835222	no	0.000466259407329248	pos	no
kidney	Labelled in injury	Cre -ve	Adipor2	0.00104633321841283	0.000163487011132523	95.2677977619992	105.012478550576	1.74432254545167e-05	0.00103794978608594	yes	0.000882846207280306	pos	yes
kidney	Labelled in injury	Cre -ve	Adk	0.00101694642566124	0.000722399390273972	183.484398616003	135.778978767579	0.051466072373417	0.108939380445494	no	0.000294547035387268	pos	no
kidney	Labelled in injury	Cre -ve	Adm	0.00107273273766633	0.0001940484384019	36.1979788097042	26.3828117547315	0.00197172890782204	0.0115980470487026	yes	0.00087868429926443	pos	yes
kidney	Labelled in injury	Cre -ve	Adm2	0	0	0.441228309122506	1.37173653158985	1	1	no	0	zero	no
kidney	Labelled in injury	Cre -ve	Adnp,Gm20716	0.0010075721461344	0.00040067149233411	53.8863421195333	44.0834692802754	0.0370894999097998	0.0855600457420772	no	0.00060690065380029	pos	no
kidney	Labelled in injury	Cre -ve	Adnp2	0.000221926320461607	0	4.53123843708004	4.24392166074406	0.276214201098468	0.377322140910219	no	0.000221926320461607	pos	no
kidney	Labelled in injury	Cre -ve	Ado	0.000975943455538582	8.41344865439512e-05	33.6942149625305	34.146543571938	0.0149587656811011	0.0455127624913457	yes	0.00089180896899463	pos	yes
kidney	Labelled in injury	Cre -ve	Adora1	0.000353547846498185	0	11.4339359450935	8.78342366839726	0.0802516212202822	0.151834472568508	no	0.000353547846498185	pos	no
kidney	Labelled in injury	Cre -ve	Adora2a	0	0	2.26210292439841	2.07146301831249	1	1	no	0	zero	no
kidney	Labelled in injury	Cre -ve	Adora2b	0.000856484937665713	0	6.26552923933285	4.34194986193256	0.00433398339006447	0.0193656267536606	yes	0.000856484937665713	pos	yes
kidney	Labelled in injury	Cre -ve	Adpgk	0.000599864863800268	5.4068667207352e-05	10.9836494855081	8.84429462931887	0.0196202536557664	0.0553009856159253	no	0.000545796196592916	pos	no
kidney	Labelled in injury	Cre -ve	Adprh	0.00085008196414219	0.00027598775983665	17.4964766042537	17.6043051079385	0.137069896448614	0.224282426928993	no	0.00057409420430554	pos	no
kidney	Labelled in injury	Cre -ve	Adprhl2	0.000660028104615308	0.000170576058145314	21.4839420441236	18.4819168233519	0.0901573527843385	0.165661339297277	no	0.000489452046469994	pos	no
kidney	Labelled in injury	Cre -ve	Adprm	0.000948433789571903	0.000219404850995742	19.3465175534838	18.2719159274514	0.0253115179323671	0.0659326211687553	no	0.000729028938576161	pos	no
kidney	Labelled in injury	Cre -ve	Adra1a	0.000749465816072632	0.000120192307692306	8.35587938984174	5.44656081459414	0.0589892875248637	0.120685834753478	no	0.000629273508380326	pos	no
kidney	Labelled in injury	Cre -ve	Adra1b	0.00011795234725171	0.0003699593044765	4.45634010923567	5.22373516829563	0.689956801714445	0.788040634965882	no	-0.00025200695722479	neg	no
kidney	Labelled in injury	Cre -ve	Adra2a	0	0.000674536256323776	0.985643407705161	1.95039757072379	0.235020702662836	0.336765313458713	no	-0.000674536256323776	neg	no
kidney	Labelled in injury	Cre -ve	Adra2b	0.000702172398396992	0.000261300652748928	199.942272377585	158.5717510625	0.00360518744642867	0.0171206398737107	yes	0.000440871745648064	pos	yes
kidney	Labelled in injury	Cre -ve	Adra2c	0	0	1.24338987747038	0.94466839072701	1	1	no	0	zero	no
kidney	Labelled in injury	Cre -ve	Adrb1	0.00046869601677665	0.000308361282623826	9.69723118476525	9.54841439277571	0.638042669808372	0.738491728540795	no	0.000160334734152824	pos	no
kidney	Labelled in injury	Cre -ve	Adrb2	0.000379218809252938	0.00150348542458808	1.09881163793657	1.87748477794877	0.790872309749607	0.880663075743735	no	-0.00112426661533514	neg	no
kidney	Labelled in injury	Cre -ve	Adrm1	0.00089353471930843	0.000456580067593802	52.7092164247106	59.9729874506477	0.0907619466585642	0.166359459160066	no	0.000436954651714628	pos	no
kidney	Labelled in injury	Cre -ve	Adsl	0.000834307121198525	0.000502979920485426	35.4632220410085	43.6525424259088	0.478226400151452	0.582035811360276	no	0.000331327200713099	pos	no
kidney	Labelled in injury	Cre -ve	Adss	0.00121511480984133	0.000527582239861328	111.622763317025	118.356480271712	0.00613893300590233	0.0245195590707923	yes	0.000687532569980002	pos	yes
kidney	Labelled in injury	Cre -ve	Adssl1	0.00176094196627592	0.000396825396825396	2.64562098171509	2.99269034669723	0.546689816782326	0.651113700610128	no	0.00136411656945052	pos	no
kidney	Labelled in injury	Cre -ve	Adtrp	0.00084948964817024	0.000581948159869086	170.763825280975	147.432608646403	0.0733087638202731	0.141952024483926	no	0.000267541488301154	pos	no
kidney	Labelled in injury	Cre -ve	Aebp1	0.0008327661227993	0.00019553315154583	62.633609401685	66.4542798309043	0.0502169312839426	0.106974824529914	no	0.00063723297125347	pos	no
kidney	Labelled in injury	Cre -ve	Aebp2	0.000999412694719873	0.000253906587831674	45.4695932099317	61.0119609852727	0.000106038903482029	0.00254207292178409	yes	0.000745506106888199	pos	yes
kidney	Labelled in injury	Cre -ve	Aen	0.00119750152689442	0.00033708229122627	36.3680195825024	43.3293551476172	0.00638467260340689	0.025215200335055	yes	0.00086041923566815	pos	yes
kidney	Labelled in injury	Cre -ve	Aes	0.000776723523128313	0.000471294561797666	429.4014830661	725.741847096716	0.00339320574012466	0.0165246764012136	yes	0.000305428961330647	pos	yes
kidney	Labelled in injury	Cre -ve	Afap1	0.000782175807857315	0.000456651852504476	26.6127849161026	33.9176518540539	0.183426201540868	0.279256178222527	no	0.000325523955352839	pos	no
kidney	Labelled in injury	Cre -ve	Afap1l1	0.000721484578798549	7.98335426625159e-05	55.628091798775	59.2341272882621	0.0047094538119913	0.0204937348547281	yes	0.000641651036136033	pos	yes
kidney	Labelled in injury	Cre -ve	Afap1l2	0.000493795453679243	7.0323488045006e-05	7.78028351913522	8.36817664884429	0.0236459859790387	0.0630639005536421	no	0.000423471965634237	pos	no
kidney	Labelled in injury	Cre -ve	Afdn	0.000594920054547455	0.000192487909015478	52.3106456911776	45.8202902812816	0.0146496151597796	0.0447929250094947	yes	0.000402432145531977	pos	yes
kidney	Labelled in injury	Cre -ve	Aff1	0.00100537367649162	0.000396991851744978	29.0000393367955	23.7727909045535	0.0363693465917782	0.0843832969305544	no	0.000608381824746642	pos	no
kidney	Labelled in injury	Cre -ve	Aff4	0.00100834409721833	0.000138228065918932	54.6988455209707	51.435129700179	0.000920712544364484	0.0072927190414549	yes	0.000870116031299398	pos	yes
kidney	Labelled in injury	Cre -ve	Afg1l	0.000425943260404965	0.000469111287026394	21.8200192808468	25.5180687994941	0.957937821293591	1	no	-4.3168026621429e-05	neg	no
kidney	Labelled in injury	Cre -ve	Afg3l1	0.00073953068123586	0.000453862733177246	92.4365100109671	89.2189045886471	0.12093575436988	0.20425147871213	no	0.000285667948058614	pos	no
kidney	Labelled in injury	Cre -ve	Afg3l2	0.00105139773748024	0.000220041728463811	57.740791072246	54.6267388822925	0.000636150979060881	0.00588548921897221	yes	0.000831356009016429	pos	yes
kidney	Labelled in injury	Cre -ve	Afm	0.00147698704800695	0.000466371494542888	34.2040498316841	39.9173498646487	0.0336166886777578	0.0799566101687783	no	0.00101061555346406	pos	no
kidney	Labelled in injury	Cre -ve	Afmid	0.000303859009419628	0.00110252895841111	5.1398522611447	4.68059066617683	0.114713974612259	0.196129113341048	no	-0.000798669948991482	neg	no
kidney	Labelled in injury	Cre -ve	Afmid,Gm20708	0.000721150903396213	0.000344327081802322	233.516520346813	204.027097824554	0.00193678575157435	0.0114786204013938	yes	0.000376823821593891	pos	yes
kidney	Labelled in injury	Cre -ve	Afp	0	0	1.48720218380526	2.02689593950582	1	1	no	0	zero	no
kidney	Labelled in injury	Cre -ve	Aftph	0.00082580613717268	0.000220874051910898	104.084713194511	98.7836338139355	0.027631754003027	0.0702333426976254	no	0.000604932085261781	pos	no
kidney	Labelled in injury	Cre -ve	Aga	0.000997895199223892	0.000326926700434098	56.0420681507213	40.7481532490382	0.00303809837287241	0.0152810615894402	yes	0.000670968498789794	pos	yes
kidney	Labelled in injury	Cre -ve	Agap1	0.00100914479983177	0.000558682680990756	96.1344625385195	108.663526100821	0.0231998164249919	0.0622569666053385	no	0.000450462118841014	pos	no
kidney	Labelled in injury	Cre -ve	Agap2	0	0	0.684235858178678	0.533149618451946	1	1	no	0	zero	no
kidney	Labelled in injury	Cre -ve	Agap3	0.000798014216480015	0.000176708086243363	32.6374526097568	33.8539293799639	0.00122295446233783	0.00862017981412007	yes	0.000621306130236652	pos	yes
kidney	Labelled in injury	Cre -ve	Agbl3	0.000330303459131638	0.000442080851920336	9.15608237167246	6.10650915623819	0.882887712411803	0.961226127444145	no	-0.000111777392788698	neg	no
kidney	Labelled in injury	Cre -ve	Agbl5	0.000958001983713343	0.000134952766531712	9.83447903717017	10.5170241874485	0.0540309639607967	0.112792281696705	no	0.000823049217181631	pos	no
kidney	Labelled in injury	Cre -ve	Ager	0.00199203187250996	0	1.42264600642713	1.39367229392836	0.24736386159414	0.348968678428977	no	0.00199203187250996	pos	no
kidney	Labelled in injury	Cre -ve	Agfg1	0.000705520646686968	0.000334009797133106	56.5554062952094	55.3506619999817	0.0462535063787561	0.100777505764272	no	0.000371510849553862	pos	no
kidney	Labelled in injury	Cre -ve	Agfg2	0.000804685560707548	0.000138813499617808	38.4514536485294	33.0225825072568	0.00050001426024866	0.00517846936663122	yes	0.00066587206108974	pos	yes
kidney	Labelled in injury	Cre -ve	Aggf1	0.000987594920235457	0.000278287616813492	42.4335153936824	42.6399409819846	0.00049177130720642	0.00511088694613177	yes	0.000709307303421965	pos	yes
kidney	Labelled in injury	Cre -ve	Agk	0.00110480886306075	9.6969696969696e-05	8.40816706316728	10.0072858851547	0.000120497324873725	0.00268131693362585	yes	0.00100783916609105	pos	yes
kidney	Labelled in injury	Cre -ve	Agl	0.00120738246993679	0.000128788297852722	58.0609315890048	47.0505787073787	0.000762438600808889	0.00655512995602963	yes	0.00107859417208407	pos	yes
kidney	Labelled in injury	Cre -ve	Agmat	0.00174290150602364	0	1.87287680591391	3.21811009439495	0.0168829614159221	0.0496871257921895	yes	0.00174290150602364	pos	yes
kidney	Labelled in injury	Cre -ve	Agmo	0.000649657558332987	9.886307464162e-05	6.40260791404498	4.19495768442036	0.095675885898241	0.17254280654007	no	0.000550794483691367	pos	no
kidney	Labelled in injury	Cre -ve	Ago1	0.000668563944186902	0.000196570851291352	32.0967618337015	31.9915224738939	0.00558743389882579	0.0229506645415868	yes	0.00047199309289555	pos	yes
kidney	Labelled in injury	Cre -ve	Ago2	0.000837379315027008	0.0001325299883349	93.4422259411553	93.8680934532818	0.00140508558762856	0.00938295881638331	yes	0.000704849326692109	pos	yes
kidney	Labelled in injury	Cre -ve	Ago3	0.00109369172229508	0.000112237573593332	16.7617350549355	16.615162578847	0.00238487462988176	0.0130653489279466	yes	0.000981454148701748	pos	yes
kidney	Labelled in injury	Cre -ve	Ago4	0	0.000422535211267604	1.86099724868592	2.52714911498848	0.15914435198972	0.250825951007566	no	-0.000422535211267604	neg	no
kidney	Labelled in injury	Cre -ve	Agpat1	0.000912579052533967	0.000281616858232987	61.1796530923671	55.2174753384562	0.00183202677390006	0.011154632241265	yes	0.00063096219430098	pos	yes
kidney	Labelled in injury	Cre -ve	Agpat2	0.000966680590780482	0.000219851834930356	46.7230523899072	41.4006620892162	0.00832403458643909	0.0301434336900698	yes	0.000746828755850126	pos	yes
kidney	Labelled in injury	Cre -ve	Agpat3	0.000931659386241093	0.00037002047338959	314.425688100638	297.206056067011	0.000150589546140204	0.00299813237980805	yes	0.000561638912851503	pos	yes
kidney	Labelled in injury	Cre -ve	Agpat4	0	0.0002636783124588	6.41891044972921	5.97539824749114	0.156761593260227	0.248008934903924	no	-0.0002636783124588	neg	no
kidney	Labelled in injury	Cre -ve	Agpat5	0.000838248780132128	0.000442901233780904	34.0681664046269	33.0506763223092	0.104328696962543	0.183117882777684	no	0.000395347546351224	pos	no
kidney	Labelled in injury	Cre -ve	Agps	0.00084496149563354	0.000332936327292244	100.402225370403	181.184382712117	0.000787031618584959	0.00664153266553359	yes	0.000512025168341296	pos	yes
kidney	Labelled in injury	Cre -ve	Agrn	0.000915199794030475	0.000297384307217681	120.65041040263	105.251075019662	0.000570547309116091	0.00555183542326139	yes	0.000617815486812794	pos	yes
kidney	Labelled in injury	Cre -ve	Agt	0.000737740909316953	0.000242849250289024	120.419163234009	47.1662553619805	0.0192925297270498	0.0547102460141223	no	0.000494891659027929	pos	no
kidney	Labelled in injury	Cre -ve	Agtpbp1	0.000503913411215005	0.000562316976544734	38.9670916899666	40.4127410509649	0.441609989103426	0.546386293953361	no	-5.84035653297289e-05	neg	no
kidney	Labelled in injury	Cre -ve	Agtr1a	0.000769576055854668	0.000249631201696326	39.3996496661539	42.0292067147977	0.0174273711424813	0.0508737253521973	no	0.000519944854158342	pos	no
kidney	Labelled in injury	Cre -ve	Agtrap	0.000976796360859187	0.00047671541457327	101.938554196507	107.677562035823	0.00117810727926344	0.00843340060435145	yes	0.000500080946285917	pos	yes
kidney	Labelled in injury	Cre -ve	Agxt2	0.000737833934990972	0.00032372442562964	103.911707730701	85.4941812361032	0.000263739061902792	0.00379630448823144	yes	0.000414109509361332	pos	yes
kidney	Labelled in injury	Cre -ve	Ahctf1	0.000934363503595403	0.000523812782689376	22.8432907346199	21.0456000505336	0.547176342812088	0.651479542058269	no	0.000410550720906027	pos	no
kidney	Labelled in injury	Cre -ve	Ahcy	0.000776089207406862	0.000360265931251618	60.4833627531233	65.3851223951018	0.0426020160147504	0.0947035142529365	no	0.000415823276155244	pos	no
kidney	Labelled in injury	Cre -ve	Ahcyl1	0.00100708098859222	0.000392355077957246	196.545490216482	151.665948292711	0.00037431566435639	0.0044042627092304	yes	0.000614725910634974	pos	yes
kidney	Labelled in injury	Cre -ve	Ahcyl2	0.00105747538452206	0.000511972425727498	161.537115779893	165.19856253177	0.021090892632545	0.0583412773661721	no	0.000545502958794562	pos	no
kidney	Labelled in injury	Cre -ve	Ahdc1	0.00065239873659187	0.000152958952254728	51.9400121728507	78.3101563627894	0.00860829518753118	0.0307564949793421	yes	0.000499439784337142	pos	yes
kidney	Labelled in injury	Cre -ve	Ahi1	0.000435429104018412	0.00015754233950374	7.8705259185309	7.10356853574379	0.292653198197705	0.393843646673586	no	0.000277886764514672	pos	no
kidney	Labelled in injury	Cre -ve	Ahnak	0.00076849885856419	0.000370782795188626	107.968252567237	94.3196981262786	0.0262607980901415	0.067823479420641	no	0.000397716063375564	pos	no
kidney	Labelled in injury	Cre -ve	Ahnak2	0	0	1.61435153777803	0.904044707572266	1	1	no	0	zero	no
kidney	Labelled in injury	Cre -ve	Ahr	0.000820601050591008	0	6.36035601729581	6.33352180960962	0.00768572992436836	0.0285675109207769	yes	0.000820601050591008	pos	yes
kidney	Labelled in injury	Cre -ve	Ahsa1	0.00076014555406522	0.000203716361497672	104.184828297097	143.419790551207	1.73172596194756e-05	0.00103507512765915	yes	0.000556429192567548	pos	yes
kidney	Labelled in injury	Cre -ve	Ahsa2	0.00137316469542588	0.000131561767508028	27.8436980773904	33.7618702393952	7.04103202503091e-05	0.0020402155622095	yes	0.00124160292791785	pos	yes
kidney	Labelled in injury	Cre -ve	Aida	0.0021284095250421	0.00183764033205359	28.9709237643799	26.5471235753572	0.588054799132603	0.690771341996868	no	0.00029076919298851	pos	no
kidney	Labelled in injury	Cre -ve	Aif1	0.000637565147412703	0.000503088844277636	6.28385253752061	9.8546663196527	0.957195766457809	1	no	0.000134476303135067	pos	no
kidney	Labelled in injury	Cre -ve	Aif1l	0.000909366893718513	0.000322772276265146	316.897711933339	253.965031765603	0.000332415870644095	0.00415411112361258	yes	0.000586594617453367	pos	yes
kidney	Labelled in injury	Cre -ve	Aifm1	0.000822944320253202	0.000442427842755582	95.2753810091644	93.4003419810649	0.0839118414960687	0.156932922029058	no	0.00038051647749762	pos	no
kidney	Labelled in injury	Cre -ve	Aifm2	0.000576499132821395	0.000374624230252164	21.1550449328253	17.6872719214333	0.4497840564385	0.55418484824078	no	0.000201874902569231	pos	no
kidney	Labelled in injury	Cre -ve	Aifm3	0.000601353006511567	0.000321702067241316	10.9979541893008	13.154867620152	0.465990134865723	0.570042447469276	no	0.000279650939270251	pos	no
kidney	Labelled in injury	Cre -ve	Aig1	0.000909072101548113	0.000689445314471616	95.7440427898907	99.7929273983045	0.30722965079909	0.408770708788145	no	0.000219626787076497	pos	no
kidney	Labelled in injury	Cre -ve	Aimp1	0.00115601199323086	0.00050888973390882	33.5112421407438	30.085015051758	0.0448404241762948	0.0985235325310415	no	0.00064712225932204	pos	no
kidney	Labelled in injury	Cre -ve	Aimp2	0.00110809458360169	0.000880969223227304	25.6499180729864	29.315665433564	0.765458849825115	0.857605049283336	no	0.000227125360374386	pos	no
kidney	Labelled in injury	Cre -ve	Aip	0.000549863379057232	0.000313672462889733	39.8581369884181	55.7104870532044	0.237840702090055	0.339310576705377	no	0.000236190916167499	pos	no
kidney	Labelled in injury	Cre -ve	Ajuba	0.00105294592197364	0.000296563735054007	27.1522506951187	29.7980456863095	0.0474046711417527	0.102490975125454	no	0.000756382186919633	pos	no
kidney	Labelled in injury	Cre -ve	Ak1	0.000305523148675577	0.000343153568447914	15.0197821122441	22.4905351113001	0.905361324401848	0.98062417462638	no	-3.76304197723374e-05	neg	no
kidney	Labelled in injury	Cre -ve	Ak2	0.000930420789197378	0.000315991903648466	276.084019380515	301.747253816602	0.000769812277100289	0.00659386556204116	yes	0.000614428885548912	pos	yes
kidney	Labelled in injury	Cre -ve	Ak3	0.00101857587230856	0.000558681193366084	274.250684379696	363.04159133335	0.00348951932821837	0.0168216286169341	yes	0.000459894678942476	pos	yes
kidney	Labelled in injury	Cre -ve	Ak4	0.000962537850536687	0.000247702511826461	144.679141646267	188.739076638202	0.00011016479787688	0.00257253659429759	yes	0.000714835338710226	pos	yes
kidney	Labelled in injury	Cre -ve	Ak5	0	0.00211581870949621	1.30484720422523	0.668924729151794	0.0165535684201348	0.0489555166345634	yes	-0.00211581870949621	neg	no
kidney	Labelled in injury	Cre -ve	Ak6	0.0010471544430998	0.000188419447124932	21.8861876375114	25.7380511403907	0.0302506915483355	0.0747102960251554	no	0.000858734995974868	pos	no
kidney	Labelled in injury	Cre -ve	Ak6,Taf9	0.000754903400862752	0.000209137330547578	35.4052295234895	21.22024522654	0.141595924606179	0.229622141365225	no	0.000545766070315174	pos	no
kidney	Labelled in injury	Cre -ve	Ak7	0.00217490097846582	0.000141342756183744	6.26693121667635	5.15241447308559	0.0129435482918087	0.0410946869007347	yes	0.00203355822228208	pos	yes
kidney	Labelled in injury	Cre -ve	Akap1	0.00112704419688084	0.00039517359671082	80.1193485432741	70.5323342781269	0.000654420774750044	0.00599503402518442	yes	0.00073187060017002	pos	yes
kidney	Labelled in injury	Cre -ve	Akap10	0.00120205082670931	5.8445353594388e-05	11.5568820507035	10.8864720949325	0.000114797959454093	0.00264730450097508	yes	0.00114360547311492	pos	yes
kidney	Labelled in injury	Cre -ve	Akap11	0.000875269089654213	0.000269062649270094	62.9909949369957	61.1270268826166	0.00643850171985172	0.0253826647216515	yes	0.00060620644038412	pos	yes
kidney	Labelled in injury	Cre -ve	Akap12	0.00099745162463529	0.000185208031334543	28.188119079138	28.4942191642131	0.0290513046650485	0.072663696731175	no	0.000812243593300747	pos	no
kidney	Labelled in injury	Cre -ve	Akap13	0.000662376272805562	0.00021014296738596	31.5069638738708	32.9675635573085	0.00301250173223651	0.0151924463068409	yes	0.000452233305419602	pos	yes
kidney	Labelled in injury	Cre -ve	Akap17b	0.000628402704601333	0	2.26932569413816	2.45702333997617	0.0974233747617865	0.174431445436238	no	0.000628402704601333	pos	no
kidney	Labelled in injury	Cre -ve	Akap2,Pakap	0.000821563470089637	0.00018855844006689	160.982707022257	178.021170341905	1.1458231481676e-05	0.000913560355241436	yes	0.000633005030022747	pos	yes
kidney	Labelled in injury	Cre -ve	Akap7	0.000859767048488015	0.00026491353209373	12.7415134605638	6.79964455039298	0.461684577828308	0.565814061959684	no	0.000594853516394285	pos	no
kidney	Labelled in injury	Cre -ve	Akap8	0.000971367462921515	0.00017285630310737	43.6332629682488	42.6857118632261	0.0180186102792603	0.0522563221088469	no	0.000798511159814145	pos	no
kidney	Labelled in injury	Cre -ve	Akap8l	0.000573839002813312	0	13.2660159991446	13.7383911047134	0.0932060674563336	0.169303688480347	no	0.000573839002813312	pos	no
kidney	Labelled in injury	Cre -ve	Akap9	0.00161481444022929	0.000118247004543214	26.2667903431197	22.3238494280536	0.00025043811346912	0.00371506426148739	yes	0.00149656743568608	pos	yes
kidney	Labelled in injury	Cre -ve	Akip1	0.000622912162606803	0.00069407063947292	29.8941111741134	32.6884083827388	0.396612452639069	0.500043820873893	no	-7.11584768661167e-05	neg	no
kidney	Labelled in injury	Cre -ve	Akirin1	0.00071754171444714	0.000226017306999649	44.7085034705148	40.4275888327433	0.0309444761981551	0.0758614903890398	no	0.000491524407447491	pos	no
kidney	Labelled in injury	Cre -ve	Akirin2	0.0010244518766565	9.93826031209547e-05	43.0698161577489	45.3862756254203	6.77459033764646e-05	0.00202568695569077	yes	0.000925069273535545	pos	yes
kidney	Labelled in injury	Cre -ve	Akna	0.000427780008940618	0	4.9340694063922	5.00797043221657	0.10447412599173	0.183228371755759	no	0.000427780008940618	pos	no
kidney	Labelled in injury	Cre -ve	Akr1a1	0.00120181017951812	0.000731984518314686	1480.95238320532	1754.75627616562	3.66381692981285e-06	0.000591650379896137	yes	0.000469825661203434	pos	yes
kidney	Labelled in injury	Cre -ve	Akr1b10	0.00114875625208698	0.00041965165228335	42.3880161303014	57.0621116500308	0.000757196229089826	0.00652824614329772	yes	0.00072910459980363	pos	yes
kidney	Labelled in injury	Cre -ve	Akr1b3	0.000831233942794222	0.000636183795635394	152.257427177139	152.776356032425	0.240929934166004	0.342504421364156	no	0.000195050147158828	pos	no
kidney	Labelled in injury	Cre -ve	Akr1b7	0.000105685901500738	0	6.78077782946372	6.03626729079565	0.3324306308895	0.435077344351622	no	0.000105685901500738	pos	no
kidney	Labelled in injury	Cre -ve	Akr1b8	0.00117409712611185	0.000285284895294528	7.20596272258208	8.58773883183152	0.239094457477946	0.3405888664875	no	0.000888812230817322	pos	no
kidney	Labelled in injury	Cre -ve	Akr1c12	0.000569626120075588	0	4.57830604813939	2.81717527768378	0.0967981601870881	0.173790770088052	no	0.000569626120075588	pos	no
kidney	Labelled in injury	Cre -ve	Akr1c13	0.00070653348094423	0.000721800391822636	16.9581819361547	9.51304307508299	0.206766223144901	0.305474062103568	no	-1.5266910878406e-05	neg	no
kidney	Labelled in injury	Cre -ve	Akr1c14	0.00104281399814805	0.00053597765222796	70.9534410174224	72.9605508049577	0.0256700922322686	0.0666461115824797	no	0.00050683634592009	pos	no
kidney	Labelled in injury	Cre -ve	Akr1c18	0.000491426093885378	0.000273295607707954	19.6533898921704	37.3711100367309	0.449039739740511	0.553318913839445	no	0.000218130486177424	pos	no
kidney	Labelled in injury	Cre -ve	Akr1c19	0.00120353180930287	0.000232195625985666	31.85964405143	23.2355153930212	0.0179286858017929	0.0520513153797655	no	0.000971336183317204	pos	no
kidney	Labelled in injury	Cre -ve	Akr1c21	0.000894497261603963	0.000428898719308954	2067.95509617744	2737.44250777081	0.000434334508376237	0.00479639160078447	yes	0.000465598542295009	pos	yes
kidney	Labelled in injury	Cre -ve	Akr1d1	0.000599439051611925	0.000384121330914808	13.0578550383109	14.7712305823344	0.536893460639491	0.641011549342868	no	0.000215317720697117	pos	no
kidney	Labelled in injury	Cre -ve	Akr1e1	0.000837680728010383	0.000407704266489079	86.4554084594063	71.9834891762356	0.000445799464414972	0.00487853945910276	yes	0.000429976461521304	pos	yes
kidney	Labelled in injury	Cre -ve	Akr7a5	0.000848460976899973	0.000396275205330234	408.283460548189	475.203150894395	0.00043716927421401	0.0048071893479962	yes	0.000452185771569739	pos	yes
kidney	Labelled in injury	Cre -ve	Akt1	0.000923649569053417	0.000212214679480055	69.0328130702808	100.627535093072	0.00111298437368983	0.00811177104809169	yes	0.000711434889573362	pos	yes
kidney	Labelled in injury	Cre -ve	Akt1s1	0.000560677634209647	0.00018328898670952	14.6737435449417	15.830572416444	0.220413337968771	0.320625273576967	no	0.000377388647500127	pos	no
kidney	Labelled in injury	Cre -ve	Akt2	0.000799039454170963	0.000296952657560622	71.6611405961834	86.2067594116515	0.00887050284100694	0.0314801953762838	yes	0.000502086796610341	pos	yes
kidney	Labelled in injury	Cre -ve	Akt3	0.00071654953445121	0.000306297343816828	5.01888411633817	6.98091695622033	0.496726289815295	0.60099348008655	no	0.000410252190634382	pos	no
kidney	Labelled in injury	Cre -ve	Aktip	0.00097410361393805	0.000243551458525736	126.772504398811	101.936831280175	0.00333147247104094	0.0163254399141562	yes	0.000730552155412314	pos	yes
kidney	Labelled in injury	Cre -ve	Alad	0.000688502718487465	0.000170796208697772	113.011263292757	103.008109775996	0.00466064120062952	0.0203677660862921	yes	0.000517706509789693	pos	yes
kidney	Labelled in injury	Cre -ve	Alas1	0.00101085609516122	0.000295189093005488	342.893284202031	198.271052347925	0.000103645274692794	0.00250936104246221	yes	0.000715667002155732	pos	yes
kidney	Labelled in injury	Cre -ve	Alas2	0	0	0.876766248995746	1.51001720416443	0.999988611562116	1	no	0	zero	no
kidney	Labelled in injury	Cre -ve	Alb	0.0020271805391163	0.00104980231309372	7.16413336382516	5.21505301676093	0.279680182953468	0.38078698136328	no	0.00097737822602258	pos	no
kidney	Labelled in injury	Cre -ve	Alcam	0.00106678061689415	0.000778191459260744	38.7498284414353	41.6176162573822	0.179709470682644	0.275011198017103	no	0.000288589157633406	pos	no
kidney	Labelled in injury	Cre -ve	Aldh16a1	0.00127841006006087	0.00114032977656045	55.3187460461502	48.0170969691803	0.448027068334775	0.552530791435438	no	0.00013808028350042	pos	no
kidney	Labelled in injury	Cre -ve	Aldh18a1	0.0019782393669634	0.00114234269762035	2.49229008649495	2.97191590125971	0.409886065577672	0.513426498269409	no	0.00083589666934305	pos	no
kidney	Labelled in injury	Cre -ve	Aldh1a1	0.00114749991837089	0.000207216242192116	46.3010948252315	12.6534866480549	0.016731919179595	0.0493734227905297	yes	0.000940283676178774	pos	yes
kidney	Labelled in injury	Cre -ve	Aldh1a2	0.000516728829818352	0.000246582135894014	14.1234128100025	32.7062029405097	0.638924211906453	0.739191113662105	no	0.000270146693924338	pos	no
kidney	Labelled in injury	Cre -ve	Aldh1a3	0.000113109376767333	0.000628733102797862	2.12818790943562	3.36879867379499	0.235860516638424	0.337642017642955	no	-0.000515623726030529	neg	no
kidney	Labelled in injury	Cre -ve	Aldh1a7	0.000891061472096978	0.000611366088258332	81.5363148457287	39.1570003914052	0.162417339878566	0.254785057762188	no	0.000279695383838646	pos	no
kidney	Labelled in injury	Cre -ve	Aldh1b1	0.00223052261029016	0	1.4219619458701	1.62981190203522	0.0911346491263084	0.166859029973154	no	0.00223052261029016	pos	no
kidney	Labelled in injury	Cre -ve	Aldh1l1	0.00084599636172811	0.000455008339542152	247.213566911239	216.127322671234	0.00731441805893691	0.0276576565347201	yes	0.000390988022185958	pos	yes
kidney	Labelled in injury	Cre -ve	Aldh1l2	0	0.00446927374301676	1.07697510880896	1.20506474976206	0.178665475401565	0.273727830072123	no	-0.00446927374301676	neg	no
kidney	Labelled in injury	Cre -ve	Aldh2	0.000568915652338583	0.000414919150428012	1127.03054530564	951.136534367791	0.0433918597803762	0.0960109726116591	no	0.000153996501910571	pos	no
kidney	Labelled in injury	Cre -ve	Aldh3a2	0.00108892446157717	0.000516839162329908	167.776556579746	184.484007048503	0.00712564724142572	0.0272142556105912	yes	0.000572085299247262	pos	yes
kidney	Labelled in injury	Cre -ve	Aldh3b1	0.00101351351101555	0.000254539129219434	16.5140407349211	10.9893714788291	0.00838972039699903	0.0302529624173722	yes	0.000758974381796116	pos	yes
kidney	Labelled in injury	Cre -ve	Aldh3b2	0.00108365843086259	0	1.79825284234973	1.20186355404854	0.29811032274208	0.399511387124065	no	0.00108365843086259	pos	no
kidney	Labelled in injury	Cre -ve	Aldh3b3	0.00176386984815107	0.000252525252525252	3.56379248947075	4.93114586634092	0.222954306393673	0.323736367452211	no	0.00151134459562582	pos	no
kidney	Labelled in injury	Cre -ve	Aldh4a1	0.000928255861692365	0.000401430153762352	279.752730613168	348.679327487204	0.00292434958943137	0.0149057956701839	yes	0.000526825707930013	pos	yes
kidney	Labelled in injury	Cre -ve	Aldh5a1	0.00100998272120022	0.000355252075880194	95.4588601782255	81.3200090874701	0.000943223542370732	0.0073660005987376	yes	0.000654730645320026	pos	yes
kidney	Labelled in injury	Cre -ve	Aldh6a1	0.000792667059064962	0.00048802242173564	494.568728759848	432.543327611854	0.00416878886748875	0.0188294770636251	yes	0.000304644637329322	pos	yes
kidney	Labelled in injury	Cre -ve	Aldh7a1	0.000771885792057308	0.000367224863259524	388.33321218085	318.12470532609	0.000234231665325895	0.00359272021533815	yes	0.000404660928797784	pos	yes
kidney	Labelled in injury	Cre -ve	Aldh8a1	0.000830831970592888	0.000229726757559933	371.784360510167	388.474295334469	0.000784100309186695	0.00663572890231711	yes	0.000601105213032956	pos	yes
kidney	Labelled in injury	Cre -ve	Aldh9a1	0.000873128750578303	0.000420331806302936	611.150025615546	461.5770122332	0.000159185446439862	0.00304809803341427	yes	0.000452796944275367	pos	yes
kidney	Labelled in injury	Cre -ve	Aldoa	0.00101109130902447	0.000529526410838262	943.787279254675	1101.69534451969	0.000194879611076773	0.00328803840005354	yes	0.000481564898186208	pos	yes
kidney	Labelled in injury	Cre -ve	Aldob	0.00111837143572663	0.000528832069844606	10747.2515701468	7828.71485937085	2.79918872755448e-05	0.00131093590434094	yes	0.000589539365882024	pos	yes
kidney	Labelled in injury	Cre -ve	Aldoc	0.00118008293064097	0.000744616263780044	19.4398497245765	21.8672274389044	0.383746575926765	0.486615033253868	no	0.000435466666860926	pos	no
kidney	Labelled in injury	Cre -ve	Alg1	0.0011730677421089	0.000646457001058728	60.0505156963781	61.141326844792	0.0247225107465568	0.0648929392951664	no	0.000526610741050172	pos	no
kidney	Labelled in injury	Cre -ve	Alg11	0.000712722568298575	0.00029781677311772	17.2746498227776	20.308501511837	0.163345413289796	0.25557354310831	no	0.000414905795180855	pos	no
kidney	Labelled in injury	Cre -ve	Alg12	0.000632456524024123	0.000298106206089604	26.1765120551996	24.5531191043054	0.241382040218185	0.342931274149242	no	0.000334350317934519	pos	no
kidney	Labelled in injury	Cre -ve	Alg13	0.000896036745704512	0.000206825232678386	6.02999202078232	4.73343349821314	0.144242746549734	0.232733515162984	no	0.000689211513026126	pos	no
kidney	Labelled in injury	Cre -ve	Alg14	0.00108917260705507	0.00129647113886095	21.2593761341196	20.6124774883701	0.725529079056385	0.821140960749134	no	-0.00020729853180588	neg	no
kidney	Labelled in injury	Cre -ve	Alg2	0.000720543957946902	0.000355104070570581	26.4182907400715	32.7509901046605	0.0519651440562854	0.109821373890317	no	0.00036543988737632	pos	no
kidney	Labelled in injury	Cre -ve	Alg3	0.00128831843447922	0.000689012276790072	22.33211115748	28.5694492217628	0.104291968363027	0.183101639398155	no	0.000599306157689148	pos	no
kidney	Labelled in injury	Cre -ve	Alg5	0.000959535907639682	0.000313149886295072	86.238646632289	69.9105056321524	0.00366056286859791	0.0172713778674484	yes	0.000646386021344609	pos	yes
kidney	Labelled in injury	Cre -ve	Alg6	0.0013361965231257	0.000199134007932306	10.2957791260643	10.3386418396818	0.00167304504162889	0.0105416171975521	yes	0.00113706251519339	pos	yes
kidney	Labelled in injury	Cre -ve	Alg8	0.00062570580273259	0.000152716926927222	9.57448797455217	10.6672549213587	0.203136171195135	0.301346914397324	no	0.000472988875805368	pos	no
kidney	Labelled in injury	Cre -ve	Alg9	0.00078643038173782	0.000272889269769432	13.2560652295657	14.0941350414389	0.0736113827048036	0.142383706294054	no	0.000513541111968388	pos	no
kidney	Labelled in injury	Cre -ve	Alkbh1	0.000625779853028428	0.000187836513890136	6.61961570644951	7.39415343065778	0.0350302262116067	0.0822907799038608	no	0.000437943339138292	pos	no
kidney	Labelled in injury	Cre -ve	Alkbh2	0	0	2.64148443790536	2.67821215137372	1	1	no	0	zero	no
kidney	Labelled in injury	Cre -ve	Alkbh3	0.000686032534338598	0.000748111103964398	23.001065349672	24.5997698828133	0.687608429402568	0.785762410451545	no	-6.20785696257997e-05	neg	no
kidney	Labelled in injury	Cre -ve	Alkbh4	0.00106631898426153	8.1466395112016e-05	10.4062016120857	11.4772353534731	0.0268208196412417	0.0687225499804134	no	0.000984852589149514	pos	no
kidney	Labelled in injury	Cre -ve	Alkbh5	0.000895298386114022	0.000420629727030688	120.484164739277	110.934535460693	0.00520877966523136	0.0218877125340066	yes	0.000474668659083334	pos	yes
kidney	Labelled in injury	Cre -ve	Alkbh6	0.00116474071858697	0	24.5531668413822	18.5634475497591	0.000411185098316291	0.00464071649065016	yes	0.00116474071858697	pos	yes
kidney	Labelled in injury	Cre -ve	Alkbh7	0.000672713466958372	0.000133686599124854	19.8227541258905	21.3393352682108	0.190075831284584	0.286734648950794	no	0.000539026867833518	pos	no
kidney	Labelled in injury	Cre -ve	Alkbh8	0.000582124087591173	6.6078022069572e-05	22.9127299153987	18.5259475234455	0.0220592929379506	0.0601900338935403	no	0.000516046065521601	pos	no
kidney	Labelled in injury	Cre -ve	Alox12	0.00022583559168925	0.000271186440677966	3.80256401321917	4.02456321322108	0.820804404795122	0.907247857327654	no	-4.5350848988716e-05	neg	no
kidney	Labelled in injury	Cre -ve	Alox5	0	0	0.574378230528196	0.534371995124502	1	1	no	0	zero	no
kidney	Labelled in injury	Cre -ve	Alox5ap	9.79527867567817e-05	0.00030869780779332	6.42780497712264	6.90439640534813	0.273311434710546	0.374596331858209	no	-0.000210745021036538	neg	no
kidney	Labelled in injury	Cre -ve	Alpk3	0.00264550264550264	0	0.321506525012808	0.568633077417734	0.162675252564644	0.25498664471123	no	0.00264550264550264	pos	no
kidney	Labelled in injury	Cre -ve	Alpl	0.00138968529111724	0.00073231847400952	395.90328048468	196.861986421306	0.00624747067876063	0.024842642206802	yes	0.00065736681710772	pos	yes
kidney	Labelled in injury	Cre -ve	Als2	0.000977770756758272	0.000213290816054334	31.6597538605168	34.0166326910825	0.00153231460065355	0.00995332422617506	yes	0.000764479940703938	pos	yes
kidney	Labelled in injury	Cre -ve	Als2cl	0.000676622350900863	0.000204182342254896	25.9887627133402	26.6318686139966	0.00737702279020164	0.0277763663193779	yes	0.000472440008645967	pos	yes
kidney	Labelled in injury	Cre -ve	Als2cr12	0.0005424226876132	0	7.06386274644901	3.02918597503549	0.0725903708962549	0.140920048598337	no	0.0005424226876132	pos	no
kidney	Labelled in injury	Cre -ve	Alx1	0	0	2.5388090647971	2.88378045371701	1	1	no	0	zero	no
kidney	Labelled in injury	Cre -ve	Alyref	0.000579487372538067	0.00018573332824565	25.6534740576158	25.9634193934175	0.0123409908085949	0.0397999193050475	yes	0.000393754044292417	pos	yes
kidney	Labelled in injury	Cre -ve	Alyref2	0.000648342141196825	0	4.07732677132341	4.54256975306624	0.0863856412438219	0.160385557575822	no	0.000648342141196825	pos	no
kidney	Labelled in injury	Cre -ve	Amacr	0.000890179432746342	0.000229838067844604	172.868221768236	283.133356534329	0.00427891679335666	0.0191854145005387	yes	0.000660341364901738	pos	yes
kidney	Labelled in injury	Cre -ve	Ambp	0	0.00255164839326629	2.05969840981728	2.76529605513949	0.0398794475707962	0.0900027433901962	no	-0.00255164839326629	neg	no
kidney	Labelled in injury	Cre -ve	Ambra1	0.000739529948686777	8.7802114803624e-05	17.5026116447292	15.6659067431668	0.1033433227111	0.181915365612289	no	0.000651727833883153	pos	no
kidney	Labelled in injury	Cre -ve	Amd1	0.00107080795882161	0	9.16820804598421	8.05509032692084	0.00295043066822315	0.0149985851932672	yes	0.00107080795882161	pos	yes
kidney	Labelled in injury	Cre -ve	Amdhd1	0	0	0.97051164406172	0.82993456586884	1	1	no	0	zero	no
kidney	Labelled in injury	Cre -ve	Amdhd2	0.000692037158758718	0.000478451507784062	68.9281059086465	56.569001063726	0.552258562187663	0.656240917838938	no	0.000213585650974656	pos	no
kidney	Labelled in injury	Cre -ve	Amer1	0.00148386166837977	0.000196367206676484	6.02464393803768	7.55864530408274	0.0223576370097291	0.0608049262808976	no	0.00128749446170329	pos	no
kidney	Labelled in injury	Cre -ve	Amfr	0.000833353446673037	0.000552694906048056	149.937242228362	138.99417831658	0.0522766940502558	0.110339834520326	no	0.000280658540624981	pos	no
kidney	Labelled in injury	Cre -ve	Amigo1	0.000344922737306842	0.000342250967220856	7.20823941075694	7.06031514046254	0.367707257124104	0.470362093243144	no	2.67177008598564e-06	pos	no
kidney	Labelled in injury	Cre -ve	Amigo2	0.000460422943625693	0	4.22010793163985	3.83302370767263	0.0880142222170593	0.162665220179033	no	0.000460422943625693	pos	no
kidney	Labelled in injury	Cre -ve	Amigo3	0	0	0.567362838837219	0.729035327707884	1	1	no	0	zero	no
kidney	Labelled in injury	Cre -ve	Ammecr1	0.000474405894309793	0.000134952766531712	13.2395305688645	10.3187056051797	0.347170986532276	0.449833972925897	no	0.000339453127778081	pos	no
kidney	Labelled in injury	Cre -ve	Ammecr1l	0.000593211881009463	0.00020165660028151	99.6320582772957	110.214417040418	0.0829255802136245	0.155546729336814	no	0.000391555280727953	pos	no
kidney	Labelled in injury	Cre -ve	Amn	0.000665728486573008	0.000369722620054464	178.820954198872	229.533875974854	0.0401956178982315	0.0905777499519066	no	0.000296005866518544	pos	no
kidney	Labelled in injury	Cre -ve	Amn1	0.00110589899250654	0.00029182004075715	13.7837018947427	11.4782180731351	0.298390906968744	0.399804221852271	no	0.00081407895174939	pos	no
kidney	Labelled in injury	Cre -ve	Amot	0.00102195082356686	0.000357928246218048	55.6887316844942	52.0547568786139	0.00048151573580099	0.0050678375642835	yes	0.000664022577348812	pos	yes
kidney	Labelled in injury	Cre -ve	Amotl1	0.000658063998363233	0.000214436064236622	52.7662354677781	48.2519325835003	0.007202774885664	0.027391094565197	yes	0.000443627934126611	pos	yes
kidney	Labelled in injury	Cre -ve	Amotl2	0.000666855377459553	0.000213578899928594	77.0647152300191	80.5941514837667	0.0572127426682889	0.117901769793696	no	0.000453276477530959	pos	no
kidney	Labelled in injury	Cre -ve	Ampd2	0.000754906699267402	0.000138449677738182	22.6579426012863	25.453638017732	0.0637117863689229	0.127990113113997	no	0.00061645702152922	pos	no
kidney	Labelled in injury	Cre -ve	Ampd3	0.00162147993481243	0.000335014649948916	19.2415303685098	14.4131092683655	0.0103185734912772	0.0350260066071571	yes	0.00128646528486351	pos	yes
kidney	Labelled in injury	Cre -ve	Amph	0	0	0.39267822935553	0.516605508373575	1	1	no	0	zero	no
kidney	Labelled in injury	Cre -ve	Amt	0.000740905101898405	0.00036094541400286	83.7641784429294	85.858699605843	0.00604130682616207	0.0242776367549589	yes	0.000379959687895545	pos	yes
kidney	Labelled in injury	Cre -ve	Amy1	0	0	3.75588988290433	2.08431302611881	1	1	no	0	zero	no
kidney	Labelled in injury	Cre -ve	Amz1	0.000645087925174105	0.000277318705108098	4.77501434404202	4.945308656367	0.645137462244596	0.745151961698527	no	0.000367769220066007	pos	no
kidney	Labelled in injury	Cre -ve	Amz2	0.000727913616275768	0.000462980430366426	41.3098742863855	40.5187905562414	0.509940044592534	0.614162862449792	no	0.000264933185909342	pos	no
kidney	Labelled in injury	Cre -ve	Anapc1	0.00140624710812273	0.000277326861134888	37.6263478351533	29.1769146140221	0.0483744107248444	0.103963644074726	no	0.00112892024698784	pos	no
kidney	Labelled in injury	Cre -ve	Anapc10	0.000310304281740225	0	5.72624858085559	5.3393177103067	0.111071108799048	0.19184486318291	no	0.000310304281740225	pos	no
kidney	Labelled in injury	Cre -ve	Anapc11	0.000824024991049992	0.000512009092688734	115.582049390124	115.491805608827	0.0972723757368242	0.174290025029726	no	0.000312015898361258	pos	no
kidney	Labelled in injury	Cre -ve	Anapc13	0.000905848927725328	0.000472298442062256	169.335980332669	192.554894612975	0.00356496356999918	0.0169704997944711	yes	0.000433550485663072	pos	yes
kidney	Labelled in injury	Cre -ve	Anapc15	0.00193339410562251	0.00038705471118134	13.0345915302746	17.2317076545971	0.0089662926727585	0.0316839117272529	yes	0.00154633939444117	pos	yes
kidney	Labelled in injury	Cre -ve	Anapc16	0.000994650776676635	0.000399705203760096	95.3921786334765	105.963415710663	0.00493629337426091	0.0211630281072768	yes	0.000594945572916539	pos	yes
kidney	Labelled in injury	Cre -ve	Anapc2	0.00070915322215198	0.00026411005187023	41.2546446074581	57.6338908030657	0.0111920923961602	0.0370447975039531	yes	0.00044504317028175	pos	yes
kidney	Labelled in injury	Cre -ve	Anapc4	0.000749618567705838	0.00019413978862885	55.3846237085026	44.2631552943623	0.00270663285557918	0.0141588341177453	yes	0.000555478779076988	pos	yes
kidney	Labelled in injury	Cre -ve	Anapc5	0.00094245243076218	0.000300762140523534	173.800269824242	168.463239995373	0.000172768504679671	0.00310490591247296	yes	0.000641690290238646	pos	yes
kidney	Labelled in injury	Cre -ve	Anapc7	0.000320632934364798	0.000141294157303676	46.2481208852508	42.0003322515218	0.156392911777641	0.247572579701209	no	0.000179338777061122	pos	no
kidney	Labelled in injury	Cre -ve	Ang	0	0.00072463768115942	1.50985871084867	1.25897476612465	0.163134785342422	0.255303927888827	no	-0.00072463768115942	neg	no
kidney	Labelled in injury	Cre -ve	Angel1	0.000995619275189167	0.00030721966205837	2.73546790482311	2.91089678310217	0.937563905182216	1	no	0.000688399613130797	pos	no
kidney	Labelled in injury	Cre -ve	Angel2	0.000562892244564548	0.00028344682451044	56.6057010511444	51.5078514264886	0.260792910806945	0.363040073957783	no	0.000279445420054108	pos	no
kidney	Labelled in injury	Cre -ve	Angpt1	0.000945311265965542	0.000490064869953136	8.77206322840496	6.40599502582449	0.182342709195018	0.278019443017661	no	0.000455246396012406	pos	no
kidney	Labelled in injury	Cre -ve	Angpt2	0.00124201133004168	0.0012103831683205	12.561989535615	13.4091117487211	0.855278490643226	0.938040566262121	no	3.162816172118e-05	pos	no
kidney	Labelled in injury	Cre -ve	Angpt4	0	0	0.353110438284703	0.269752294950463	1	1	no	0	zero	no
kidney	Labelled in injury	Cre -ve	Angptl1	0	0	0.585325184940684	0.217328185117062	1	1	no	0	zero	no
kidney	Labelled in injury	Cre -ve	Angptl2	0.000561521259715405	6.46626541655424e-05	22.7601978939746	27.8841152527885	0.000537936724925368	0.00537493148915309	yes	0.000496858605549863	pos	yes
kidney	Labelled in injury	Cre -ve	Angptl3	0.00077608249144803	0.00136287783146866	6.55938137832757	4.08208951299092	0.316116719114239	0.418423013810694	no	-0.00058679534002063	neg	no
kidney	Labelled in injury	Cre -ve	Angptl4	0.000673121979399312	0.000280287047051481	102.444314889456	91.746576625021	0.147587779977205	0.236720932629902	no	0.000392834932347831	pos	no
kidney	Labelled in injury	Cre -ve	Angptl6	0.000514183308248183	0	3.50365132670773	3.9652341242821	0.0704110807777853	0.137793172175466	no	0.000514183308248183	pos	no
kidney	Labelled in injury	Cre -ve	Angptl7	0.00047651610111643	0.000140350877192982	4.82791216715408	5.91300324939656	0.0970287993969455	0.173974930749213	no	0.000336165223923448	pos	no
kidney	Labelled in injury	Cre -ve	Angptl8	0	0	3.29300074434648	1.74563144809858	1	1	no	0	zero	no
kidney	Labelled in injury	Cre -ve	Ank	0.000325601187846697	6.1068702290076e-05	8.74603353191156	7.92934259231084	0.522774649302118	0.62679349649617	no	0.000264532485556621	pos	no
kidney	Labelled in injury	Cre -ve	Ank2	0.00109709928020949	0.00095586010413392	7.35320929077038	6.18595968034811	0.751468619235517	0.844333239972199	no	0.00014123917607557	pos	no
kidney	Labelled in injury	Cre -ve	Ank3	0.000963872336074473	0.000252214526125554	475.392717680811	528.270099775312	0.000219393601072849	0.00344440201260306	yes	0.000711657809948919	pos	yes
kidney	Labelled in injury	Cre -ve	Ankfy1	0.000955268209889273	0.000243184552754292	42.9730042391196	41.0278381218634	0.0126898133567544	0.0405617559309783	yes	0.000712083657134981	pos	yes
kidney	Labelled in injury	Cre -ve	Ankhd1	0.000687470912227207	0.000326647516739127	74.8565686679656	69.5145997997802	0.069776294380738	0.136872439705792	no	0.00036082339548808	pos	no
kidney	Labelled in injury	Cre -ve	Ankhd1,Eif4ebp3	0.00115498430351455	0.000409807961622154	67.5082817363583	48.5934635475037	0.0187014083139965	0.0535376012494114	no	0.000745176341892396	pos	no
kidney	Labelled in injury	Cre -ve	Ankib1	0.0010090246468831	0.00015870424497231	61.497867133331	60.5110154864017	0.00481877601930729	0.0208401899939477	yes	0.00085032040191079	pos	yes
kidney	Labelled in injury	Cre -ve	Ankle2	0.000822678991499112	4.46904772268e-05	29.3507775355892	25.8907691410346	8.06434073926867e-06	0.000784674088725178	yes	0.000777988514272312	pos	yes
kidney	Labelled in injury	Cre -ve	Ankmy2	0.000531494228184883	0.000170415854147429	28.9910847502949	35.6469880172815	0.0777651118177449	0.148308939106985	no	0.000361078374037454	pos	no
kidney	Labelled in injury	Cre -ve	Ankra2	0.000776724152879197	0.000352951513244946	22.7741309733521	19.9301148383845	0.139189606554994	0.22677646568531	no	0.000423772639634251	pos	no
kidney	Labelled in injury	Cre -ve	Ankrd1	0.00043001822483179	0.000388408070140492	8.63956766245829	11.3112905896579	0.755117449493604	0.847718393354691	no	4.1610154691298e-05	pos	no
kidney	Labelled in injury	Cre -ve	Ankrd10	0.000636962478086908	0.000151511072302331	44.5777972994007	37.9403879851207	0.00586527260546838	0.0238019688696772	yes	0.000485451405784577	pos	yes
kidney	Labelled in injury	Cre -ve	Ankrd11	0.000765431412155742	0.000173214979843895	156.706160303693	162.121408751594	0.00392735487382516	0.0181133955409051	yes	0.000592216432311846	pos	yes
kidney	Labelled in injury	Cre -ve	Ankrd12	0.00102349629536429	0.000340425531914892	8.39921882028343	8.07420498496789	0.0631845635956827	0.127160961523004	no	0.000683070763449398	pos	no
kidney	Labelled in injury	Cre -ve	Ankrd13a	0.00084736514796766	0.000410203643707558	46.2846214140642	61.5352237102057	0.00499070970435848	0.0213245976207025	yes	0.000437161504260102	pos	yes
kidney	Labelled in injury	Cre -ve	Ankrd13b	7.3227885178675e-05	7.2621641249092e-05	8.96761712559093	10.6949133287782	0.908533747339198	0.982782528671009	no	6.06243929582995e-07	pos	no
kidney	Labelled in injury	Cre -ve	Ankrd13c	0.0012042643345203	0.000389129730711364	241.58812410871	258.76698205414	9.21424956704446e-05	0.00238016923409177	yes	0.000815134603808936	pos	yes
kidney	Labelled in injury	Cre -ve	Ankrd13d	0.00326706375850305	0	0.943892602421818	0.842448374931586	0.060954980589169	0.12371995374951	no	0.00326706375850305	pos	no
kidney	Labelled in injury	Cre -ve	Ankrd16	0.000918861875680228	0.00025920978687433	26.4767721419109	22.239529919705	0.0854447071338664	0.159218859413855	no	0.000659652088805898	pos	no
kidney	Labelled in injury	Cre -ve	Ankrd17	0.000811945330888252	0.000126627348046293	59.8559929447029	51.9681603136489	0.0026716677642665	0.0140460448586187	yes	0.000685317982841959	pos	yes
kidney	Labelled in injury	Cre -ve	Ankrd23,Gm42417	0.000210172341319882	0	5.6299866829614	5.02179208261058	0.276454266440601	0.377547020224055	no	0.000210172341319882	pos	no
kidney	Labelled in injury	Cre -ve	Ankrd24	0.00164331770920703	0.000526923208512002	20.5438601095391	16.3288345926003	0.0779467971774846	0.14853439264194	no	0.00111639450069503	pos	no
kidney	Labelled in injury	Cre -ve	Ankrd26	0.000810717168387803	0.000114678899082568	3.34623509096426	4.30003279914641	0.380209686601902	0.483109143252312	no	0.000696038269305235	pos	no
kidney	Labelled in injury	Cre -ve	Ankrd27	0.00055614166187248	0.00039965554901456	19.7158638712064	16.8669435988544	0.293421886257849	0.394574285909087	no	0.00015648611285792	pos	no
kidney	Labelled in injury	Cre -ve	Ankrd28	0.00120969496114605	0.000139012665020568	35.8330702062783	26.4050834107388	7.27203210047914e-05	0.00208001965380442	yes	0.00107068229612548	pos	yes
kidney	Labelled in injury	Cre -ve	Ankrd29	0.00127260282083008	0.000324345437302754	22.8125471241307	18.4919925052773	0.0151286033887875	0.0458189399157347	yes	0.000948257383527326	pos	yes
kidney	Labelled in injury	Cre -ve	Ankrd33b	0.00099388951694035	0.000337289907998392	50.1308881316018	46.2697069484476	0.0367077221807103	0.0849292187027751	no	0.000656599608941958	pos	no
kidney	Labelled in injury	Cre -ve	Ankrd34b	0	0	0.915492299603935	0.724381342107294	1	1	no	0	zero	no
kidney	Labelled in injury	Cre -ve	Ankrd35	0	0	0.379799052031771	0.397791907468269	1	1	no	0	zero	no
kidney	Labelled in injury	Cre -ve	Ankrd37	0.00066137566137566	0	1.4747831554791	1.45237145683012	0.285194605819914	0.386003137791799	no	0.00066137566137566	pos	no
kidney	Labelled in injury	Cre -ve	Ankrd39,Gm42417	0.000718318835335253	0.00010712372790573	13.1110067261839	9.44589305954547	0.112513966636565	0.193559455510942	no	0.000611195107429523	pos	no
kidney	Labelled in injury	Cre -ve	Ankrd40	0.000944215381750848	0.000278143177572226	61.7941427001613	73.9148938152671	0.000184790569117213	0.00321657958639652	yes	0.000666072204178623	pos	yes
kidney	Labelled in injury	Cre -ve	Ankrd42	0.00116766004451387	0.000177935943060498	4.58362583422221	4.40112587670171	0.166739039461738	0.259513668897865	no	0.000989724101453372	pos	no
kidney	Labelled in injury	Cre -ve	Ankrd44	0.000359758539258612	7.9649542015132e-05	14.8742749679693	13.4098878968636	0.128302935625497	0.213512983122907	no	0.00028010899724348	pos	no
kidney	Labelled in injury	Cre -ve	Ankrd45	0.00047383002774374	0	2.81907697393248	3.0471194413892	0.0777779615894928	0.14831222461035	no	0.00047383002774374	pos	no
kidney	Labelled in injury	Cre -ve	Ankrd46	0.00111993249986245	0.000148939549928544	43.3224116817812	44.2815718685881	0.000109882068769366	0.00257253659429759	yes	0.000970992949933906	pos	yes
kidney	Labelled in injury	Cre -ve	Ankrd49	0.00031476420201021	0.000400935319604184	15.2609392530666	15.7810890209423	0.340743942497552	0.443749487987285	no	-8.6171117593974e-05	neg	no
kidney	Labelled in injury	Cre -ve	Ankrd50	0.000411067100006422	3.6516341062624e-05	16.4146464523507	16.8571394218994	0.0215531709748281	0.0591738397266058	no	0.000374550758943798	pos	no
kidney	Labelled in injury	Cre -ve	Ankrd52	0	0	1.01388685578127	1.54671231774511	1	1	no	0	zero	no
kidney	Labelled in injury	Cre -ve	Ankrd54	0.00117469687930109	0.000542818852071962	17.8641653385882	16.9948453363839	0.126954267584831	0.211790751191235	no	0.000631878027229128	pos	no
kidney	Labelled in injury	Cre -ve	Ankrd6	0.00060701562150778	0.000314300680984808	4.6024192712913	4.83555592274577	0.592818474133675	0.695858261276004	no	0.000292714940522972	pos	no
kidney	Labelled in injury	Cre -ve	Ankrd9	0.00128128317532983	0.000119760479041916	11.7450482967669	9.24277903017244	0.131044232227549	0.216818343018992	no	0.00116152269628791	pos	no
kidney	Labelled in injury	Cre -ve	Anks1	0.000541636720403268	0.000109284316025388	23.5862329969349	23.6013719909519	0.0119719255353955	0.0388730317810685	yes	0.00043235240437788	pos	yes
kidney	Labelled in injury	Cre -ve	Anks1b	0.000737463126843657	0	0.490402990316253	2.57425867551724	0.0788215594082458	0.149787933469134	no	0.000737463126843657	pos	no
kidney	Labelled in injury	Cre -ve	Anks3	0.00097651017357537	0.00028841671469012	20.2696759931514	19.9228721510516	0.0214141912353252	0.0589122301291331	no	0.00068809345888525	pos	no
kidney	Labelled in injury	Cre -ve	Anks4b	0.00110803796111674	0.000226374639829879	68.4791197073409	66.7847641550297	0.00277804409636731	0.0144192171964486	yes	0.000881663321286861	pos	yes
kidney	Labelled in injury	Cre -ve	Anks6	0.000353594745062788	0.000214056368176952	9.86094223491267	8.68083245232802	0.281068815771399	0.382087327426515	no	0.000139538376885836	pos	no
kidney	Labelled in injury	Cre -ve	Ankzf1	0.000675711070947412	0	13.2123680125396	11.1752394627244	0.00532504361349693	0.0221666165909746	yes	0.000675711070947412	pos	yes
kidney	Labelled in injury	Cre -ve	Ano1	0.000397744016749185	0.000111919418019026	5.28956912913059	6.11311101843349	0.424114924447048	0.528073594390911	no	0.000285824598730159	pos	no
kidney	Labelled in injury	Cre -ve	Ano10	0.0007108635857561	0.000212448992323574	29.9868377499121	22.6248557721615	0.123106504659713	0.206817065869588	no	0.000498414593432526	pos	no
kidney	Labelled in injury	Cre -ve	Ano5	0.000293427230046948	0	1.17701942691425	1.10123656055677	0.299749712336016	0.40102016618757	no	0.000293427230046948	pos	no
kidney	Labelled in injury	Cre -ve	Ano6	0.0010672777596079	0.000260294304761271	38.8471131713618	48.3477311464527	0.00299038392621908	0.0151152170468616	yes	0.000806983454846629	pos	yes
kidney	Labelled in injury	Cre -ve	Ano8	0.00249985548670602	0.000292112950340798	5.63240748532913	6.5445198272375	0.000997798015290075	0.0075911985397426	yes	0.00220774253636522	pos	yes
kidney	Labelled in injury	Cre -ve	Ano9	0.00116633870662194	0.000636942675159234	3.45263843471599	4.15243049911213	0.571502208951697	0.674832083823656	no	0.000529396031462706	pos	no
kidney	Labelled in injury	Cre -ve	Anp32a	0.00090245466674158	0.000159066229819687	57.5168602876302	62.7536582417225	0.00364407148685746	0.0172301627698911	yes	0.000743388436921893	pos	yes
kidney	Labelled in injury	Cre -ve	Anp32b	0.000783874304101603	0.000405802844180046	138.371370801834	156.087347659651	0.0448526367618246	0.0985235325310415	no	0.000378071459921557	pos	no
kidney	Labelled in injury	Cre -ve	Anp32e	0.00113011047521561	0.000293165890442842	77.3932932400387	59.7625624694058	0.0814080975089553	0.153499580095751	no	0.000836944584772768	pos	no
kidney	Labelled in injury	Cre -ve	Anpep	0.00106280543768404	0.000298431166915768	118.172934644562	104.315303051422	6.83686273093625e-07	0.000381031928410982	yes	0.000764374270768272	pos	yes
kidney	Labelled in injury	Cre -ve	Antxr1	0.00046828194917755	0	5.38151915915257	5.74946328978313	0.0296586706509746	0.0736301771478564	no	0.00046828194917755	pos	no
kidney	Labelled in injury	Cre -ve	Antxr2	0.00080196657405528	5.5355660116246e-05	12.2610510663447	11.7891458053033	0.0321347904433865	0.0776513092494378	no	0.000746610913939034	pos	no
kidney	Labelled in injury	Cre -ve	Anxa1	0.0004346310974887	0.000173568068082898	11.9994823651291	14.1179513238911	0.496747330640972	0.60099348008655	no	0.000261063029405802	pos	no
kidney	Labelled in injury	Cre -ve	Anxa11	0.00102810806316456	0.000316301949931554	91.2220484900606	87.7045270685193	0.00112701734859462	0.00817747100675977	yes	0.000711806113233006	pos	yes
kidney	Labelled in injury	Cre -ve	Anxa2	0.000825293831801463	0.0004062595146419	79.0242544146298	114.399722580668	0.0601870167246722	0.122553123422419	no	0.000419034317159563	pos	no
kidney	Labelled in injury	Cre -ve	Anxa3	0.000760005067433785	0.000245977845472026	21.2513344325791	24.6680297741254	0.118200416610923	0.200705207761424	no	0.000514027221961759	pos	no
kidney	Labelled in injury	Cre -ve	Anxa4	0.000995242003551693	0.000620436670869676	74.2637328502439	67.3150702117798	0.151182263277093	0.241474941548277	no	0.000374805332682017	pos	no
kidney	Labelled in injury	Cre -ve	Anxa5	0.000985068913294282	0.000683145130892072	155.766938158465	222.243152795682	0.0498674217579336	0.106400330496478	no	0.00030192378240221	pos	no
kidney	Labelled in injury	Cre -ve	Anxa6	0.000827145032392505	0.000283771967214491	65.2272719334974	119.093235698069	0.0170176308563146	0.0499731222039694	yes	0.000543373065178014	pos	yes
kidney	Labelled in injury	Cre -ve	Anxa7	0.00089414952708639	0.000535746396352224	121.287918679091	103.72840443571	0.0355934175196823	0.0832785295385611	no	0.000358403130734166	pos	no
kidney	Labelled in injury	Cre -ve	Anxa9	0.000280583613916947	0	2.64046431109613	4.88795711280046	0.214932570812092	0.314748860174247	no	0.000280583613916947	pos	no
kidney	Labelled in injury	Cre -ve	Aoah	0.000849113495887415	0.000582528461572498	35.8119445137509	42.5451675123469	0.171111064085937	0.26474049601874	no	0.000266585034314917	pos	no
kidney	Labelled in injury	Cre -ve	Aoc1	0.00172537911876513	0.000298058805001904	7.80227105682696	5.93284228134463	0.0354068009130411	0.0829435423938838	no	0.00142732031376323	pos	no
kidney	Labelled in injury	Cre -ve	Aoc2	0.000652226485902175	0.000418410041841004	2.85309354259571	1.72468497257912	0.782745124956229	0.872925850948927	no	0.000233816444061171	pos	no
kidney	Labelled in injury	Cre -ve	Aoc3	0.000318674314850222	0	3.2401770782872	3.01128530455332	0.253462064619668	0.354873514633987	no	0.000318674314850222	pos	no
kidney	Labelled in injury	Cre -ve	Aox1	0	0	1.22777138860902	0.47688565454497	1	1	no	0	zero	no
kidney	Labelled in injury	Cre -ve	Ap1ar	0.00092792257451696	0.00031099615798259	49.3803811726663	54.5815873730769	0.0446754041088743	0.0982962134973896	no	0.00061692641653437	pos	no
kidney	Labelled in injury	Cre -ve	Ap1b1	0.000735972869260258	0.0004207119733184	82.5196772514181	82.8386669267523	0.115634791088137	0.197399606866519	no	0.000315260895941858	pos	no
kidney	Labelled in injury	Cre -ve	Ap1g1	0.000813646535063403	0.000189662091079902	159.339116149159	144.029186207133	0.000267970880301794	0.00381600840122073	yes	0.000623984443983501	pos	yes
kidney	Labelled in injury	Cre -ve	Ap1g2	0.00039030806824808	0.000353570295013756	15.7326236964103	13.146410925641	0.895194715974919	0.972276559015725	no	3.6737773234324e-05	pos	no
kidney	Labelled in injury	Cre -ve	Ap1m1	0.00107037793715966	0.000187065376240894	42.6489598554789	49.5001409155704	0.012519603904252	0.0401811604203299	yes	0.000883312560918766	pos	yes
kidney	Labelled in injury	Cre -ve	Ap1m2	0.00144815333392753	0.000183115416968818	17.4584745948912	18.8557530066334	0.0999128969179882	0.177423155379184	no	0.00126503791695871	pos	no
kidney	Labelled in injury	Cre -ve	Ap1s1	0.00096447155018053	0.000338728048491323	59.6929650404057	54.8460004020474	0.0125225103448158	0.0401811604203299	yes	0.000625743501689207	pos	yes
kidney	Labelled in injury	Cre -ve	Ap1s2	0.000787527087483543	0.000279649647728048	10.0905462771216	9.45516140959658	0.127181563143661	0.212099889818403	no	0.000507877439755495	pos	no
kidney	Labelled in injury	Cre -ve	Ap1s3	0.000876463360430117	0.000328071664600152	13.7705024248711	13.6131479871569	0.193209665237898	0.290337274854109	no	0.000548391695829965	pos	no
kidney	Labelled in injury	Cre -ve	Ap2a1	0.000722250901865992	0.00022502130984737	11.3972494472826	20.0006283776657	0.034642772040523	0.0817552245977569	no	0.000497229592018622	pos	no
kidney	Labelled in injury	Cre -ve	Ap2a2	0.00110066803898531	0.000391447818914172	133.999577042984	119.111160509571	5.38821290147699e-06	0.000684294440356301	yes	0.000709220220071138	pos	yes
kidney	Labelled in injury	Cre -ve	Ap2b1	0.000545953897075188	0.000254048904414098	13.877465891506	12.0764737152312	0.239044673365747	0.3405888664875	no	0.00029190499266109	pos	no
kidney	Labelled in injury	Cre -ve	Ap2m1	0.000999578292345732	0.000399789924987843	162.679696184232	181.497801926472	0.0025435086402527	0.0136099665459367	yes	0.000599788367357889	pos	yes
kidney	Labelled in injury	Cre -ve	Ap2s1	0.000609346442672817	0.000245622027219274	70.388546483302	82.0757949496952	0.0157765103230915	0.0472020440171686	yes	0.000363724415453543	pos	yes
kidney	Labelled in injury	Cre -ve	Ap3b1	0.00077237915179938	0.000409511283288299	61.9936805178916	59.8167866973448	0.0639827574809196	0.128321723512365	no	0.000362867868511081	pos	no
kidney	Labelled in injury	Cre -ve	Ap3d1	0.000681180200638222	0.00033031125723999	86.7180888866881	94.4908780434393	0.0661530701727811	0.131742756959958	no	0.000350868943398232	pos	no
kidney	Labelled in injury	Cre -ve	Ap3m1	0.000753834582237497	0.000195296134785797	38.2970377589558	33.5104285182875	0.0244540759575197	0.0644676381403838	no	0.0005585384474517	pos	no
kidney	Labelled in injury	Cre -ve	Ap3m2	0.000491219734509135	0	7.9365955053202	5.16928751002939	0.0540790218423734	0.112839587059642	no	0.000491219734509135	pos	no
kidney	Labelled in injury	Cre -ve	Ap3s1	0.000920054295833185	0.000227543844288366	35.6056923109577	34.3059590818702	0.00114777492146041	0.00830097228873892	yes	0.000692510451544819	pos	yes
kidney	Labelled in injury	Cre -ve	Ap3s2	0.000783009716663007	0.000338863500056284	35.4693692200574	39.3614625465782	0.0209999283243595	0.0582656212813046	no	0.000444146216606723	pos	no
kidney	Labelled in injury	Cre -ve	Ap4b1,Gm43064	0.00139759929835847	0.000123720390699492	16.5013669832838	15.6007654140609	0.0246227433238676	0.0647330465017417	no	0.00127387890765898	pos	no
kidney	Labelled in injury	Cre -ve	Ap4e1	0.00086782101888907	0.00032420850783286	21.1871895626829	19.6059435597136	0.0826366709586514	0.15511395397942	no	0.00054361251105621	pos	no
kidney	Labelled in injury	Cre -ve	Ap4m1	0.000801753923180967	9.9775505113494e-05	15.2899527500044	14.936666284028	0.0284949234076314	0.0718188819429375	no	0.000701978418067473	pos	no
kidney	Labelled in injury	Cre -ve	Ap4s1	0.00163192647227091	0.00160951901131036	23.3259303176577	21.8716163575258	0.880423016830694	0.959381817473539	no	2.240746096055e-05	pos	no
kidney	Labelled in injury	Cre -ve	Ap5b1	0.00166857660342432	0	3.69100574785055	1.86265768266714	0.194904521884571	0.292225238717598	no	0.00166857660342432	pos	no
kidney	Labelled in injury	Cre -ve	Ap5m1	0.00064741977977407	7.8862483507336e-05	25.5300239045257	22.7378072152361	0.0308112342220993	0.0756709460065921	no	0.000568557296266734	pos	no
kidney	Labelled in injury	Cre -ve	Ap5s1	0.000595954573927982	0.000331058202027124	20.5402588060154	17.604992032056	0.649245355826784	0.749246004139845	no	0.000264896371900858	pos	no
kidney	Labelled in injury	Cre -ve	Ap5z1	0.000891436549474438	0	16.2388205392752	15.4250226210834	0.00164771183369801	0.0104565825246866	yes	0.000891436549474438	pos	yes
kidney	Labelled in injury	Cre -ve	Apaf1	0.000579264954953213	0	2.5653286654823	2.02605562342928	0.125205482441564	0.209682607797915	no	0.000579264954953213	pos	no
kidney	Labelled in injury	Cre -ve	Apba1	0	0	2.61168121777188	2.74728835949396	1	1	no	0	zero	no
kidney	Labelled in injury	Cre -ve	Apba3	0.00100224655993025	9.2202890322234e-05	29.8066898206906	30.4443267870639	0.00265786675404764	0.0139860663105808	yes	0.000910043669608016	pos	yes
kidney	Labelled in injury	Cre -ve	Apbb1	0.000120423892100192	0.000257400257400256	7.37451621121411	6.60114714289081	0.693798511650541	0.791682249960625	no	-0.000136976365300064	neg	no
kidney	Labelled in injury	Cre -ve	Apbb1ip	0.000134952766531713	0	2.33558230655337	3.5048413747589	0.239927584895685	0.341520160089127	no	0.000134952766531713	pos	no
kidney	Labelled in injury	Cre -ve	Apbb2	0.000709788357070408	0.000122990563230595	92.0624061722349	101.350719162472	0.00414889266381151	0.0187820552582907	yes	0.000586797793839814	pos	yes
kidney	Labelled in injury	Cre -ve	Apc	0.00130230739885706	0.000281918884893418	30.2349851089443	27.2631985601407	8.99127958420456e-05	0.00233615527442227	yes	0.00102038851396364	pos	yes
kidney	Labelled in injury	Cre -ve	Apc2	0	0	0.504263695500871	1.28656369176869	1	1	no	0	zero	no
kidney	Labelled in injury	Cre -ve	Apeh	0.000905695068307147	0.000387572210508282	126.091231064128	137.89304218431	0.00644762393275585	0.0253960932032219	yes	0.000518122857798865	pos	yes
kidney	Labelled in injury	Cre -ve	Apela	0.00100484093813492	0.000472400593878418	22.392574069803	37.125598672164	0.040807225111629	0.0915381190698254	no	0.000532440344256502	pos	no
kidney	Labelled in injury	Cre -ve	Apex1	0.000686423299562797	9.6665055582406e-05	12.7299338957055	15.0623039577946	0.0182326448745211	0.0527209293130703	no	0.000589758243980391	pos	no
kidney	Labelled in injury	Cre -ve	Apex2	0.00114714166225662	0.000506341587864822	6.44599490614044	8.77062209667566	0.400028819039204	0.503873004061005	no	0.000640800074391798	pos	no
kidney	Labelled in injury	Cre -ve	Aph1a	0.00113432246417578	0.000306730512695021	74.6657186947793	66.549251314932	0.00153146056133483	0.00995262692444273	yes	0.000827591951480759	pos	yes
kidney	Labelled in injury	Cre -ve	Aph1b	0.00102007207760656	0.000329536106887352	21.4640386531536	17.891762034193	0.00257957071652023	0.0137257876568855	yes	0.000690535970719208	pos	yes
kidney	Labelled in injury	Cre -ve	Aph1c	0.0011909053509886	0.000886995689830575	59.003155677452	54.0664441420408	0.16056723080981	0.252501252886261	no	0.000303909661158026	pos	no
kidney	Labelled in injury	Cre -ve	Api5	0.000698674559616777	0.000358810641993868	44.5186944590789	49.0035817387492	0.148339840601621	0.237761151440476	no	0.000339863917622909	pos	no
kidney	Labelled in injury	Cre -ve	Apip	0.000549846226179153	0.000438331511505844	17.9142617698102	19.0729028567572	0.85524257118086	0.938040566262121	no	0.000111514714673309	pos	no
kidney	Labelled in injury	Cre -ve	Aplf	0.000801415821490152	0	5.09397062945535	4.19599770730661	0.0477823858504205	0.10309022677246	no	0.000801415821490152	pos	no
kidney	Labelled in injury	Cre -ve	Apln	0.000715649821962602	0.000368867576540022	5.75276554919472	6.72904264951944	0.234358169641788	0.336067897970498	no	0.00034678224542258	pos	no
kidney	Labelled in injury	Cre -ve	Aplnr	0	0.00114257929068452	1.07860902271007	3.64815932189573	0.0730260192712122	0.141539015685035	no	-0.00114257929068452	neg	no
kidney	Labelled in injury	Cre -ve	Aplp1	0	0.000284892653986706	4.91996358934659	7.47138127120434	0.0451161127057208	0.0989718015560489	no	-0.000284892653986706	neg	no
kidney	Labelled in injury	Cre -ve	Aplp2	0.000938720872451153	0.000545159636710376	232.851184899986	287.57938507579	0.00611348151855606	0.0244777996878443	yes	0.000393561235740777	pos	yes
kidney	Labelled in injury	Cre -ve	Apmap	0.000930557891477605	0.000552382574739316	105.782224306972	86.7920227622176	0.0257132427627824	0.0667052963770195	no	0.000378175316738289	pos	no
kidney	Labelled in injury	Cre -ve	Apoa1	0	0	5.2371329064593	1.44679292252483	1	1	no	0	zero	no
kidney	Labelled in injury	Cre -ve	Apoa2	0.000187160771102377	0	5.01162344598063	5.85773778361107	0.217026717412469	0.31694413458867	no	0.000187160771102377	pos	no
kidney	Labelled in injury	Cre -ve	Apoa4	0.00078484987940523	0.000392577274103098	23.3352961823167	12.7153236483647	0.0473437373526275	0.10239245094486	no	0.000392272605302132	pos	no
kidney	Labelled in injury	Cre -ve	Apob	0.00032266405801539	0	11.6204372351898	6.28107628156068	0.0463112493146692	0.100830225762043	no	0.00032266405801539	pos	no
kidney	Labelled in injury	Cre -ve	Apobec1	8.7489063867015e-05	0.000101317122593718	13.0899760902111	12.721857770209	0.768784047896323	0.860018680185488	no	-1.3828058726703e-05	neg	no
kidney	Labelled in injury	Cre -ve	Apobec2	0.00153929061301635	0	8.00403773166746	7.53409326438932	0.00702332012754915	0.0269780501383581	yes	0.00153929061301635	pos	yes
kidney	Labelled in injury	Cre -ve	Apobec3	0.000516245923465142	5.8910162002944e-05	24.8416898257626	24.8556054884908	0.00497792058622842	0.0213026153491246	yes	0.000457335761462198	pos	yes
kidney	Labelled in injury	Cre -ve	Apobr	0	0	1.48148600299102	1.74478790317451	1	1	no	0	zero	no
kidney	Labelled in injury	Cre -ve	Apoc1	0.00159747014762536	0	3.28784054095199	0.993678142183129	0.180140860301718	0.275418390337417	no	0.00159747014762536	pos	no
kidney	Labelled in injury	Cre -ve	Apoc3	0.000817367352612763	0.00075495734217605	124.94953578946	31.9611408334072	0.446118484037121	0.550737545033879	no	6.24100104367134e-05	pos	no
kidney	Labelled in injury	Cre -ve	Apod	0.0010351966873706	0	4.24584750621298	0.741269894690228	0.462556154762442	0.566673803936451	no	0.0010351966873706	pos	no
kidney	Labelled in injury	Cre -ve	Apoe	0.00066661596680232	0.000329687705289724	346.91580826002	222.409951825544	0.0150627873833936	0.0457080086277821	yes	0.000336928261512596	pos	yes
kidney	Labelled in injury	Cre -ve	Apoh	0.00133322441068516	0.000286225402504472	24.6280797531927	7.7233519512396	0.028960620977917	0.0725185265855074	no	0.00104699900818069	pos	no
kidney	Labelled in injury	Cre -ve	Apol10b	0	0.00041928721174004	0.556747297982371	0.823229046665434	0.240569150526194	0.342141080597913	no	-0.00041928721174004	neg	no
kidney	Labelled in injury	Cre -ve	Apol9a	0	0	0.673293350270447	1.26691349985471	1	1	no	0	zero	no
kidney	Labelled in injury	Cre -ve	Apol9b	0	0	0.694571392297489	1.73745814268128	1	1	no	0	zero	no
kidney	Labelled in injury	Cre -ve	Apold1	0.000409500409500408	0.000368672049228998	4.68992762945026	4.61264215825877	0.191472715443029	0.288149466426571	no	4.08283602714103e-05	pos	no
kidney	Labelled in injury	Cre -ve	Apom	0.000356114401959708	0.000397841812009384	72.9067510163671	94.9996558089046	0.958739329768069	1	no	-4.17274100496762e-05	neg	no
kidney	Labelled in injury	Cre -ve	Apoo	0.00117052943990239	0.00040634218912076	145.297610978746	162.421011753686	3.31804553508534e-05	0.00141540766512324	yes	0.00076418725078163	pos	yes
kidney	Labelled in injury	Cre -ve	Apool	0.00102713355023348	0.000455450546391158	33.6145965969421	31.5293035625215	0.0459099436862884	0.100251251539079	no	0.000571683003842322	pos	no
kidney	Labelled in injury	Cre -ve	Apopt1	0.000878000297452383	0.000372161954566826	82.1233276886474	72.9941092872013	0.0193478248163106	0.0548085235785669	no	0.000505838342885557	pos	no
kidney	Labelled in injury	Cre -ve	App	0.000654151240063638	0.000513295055652334	1065.57419515749	1010.23990064123	0.043713627858764	0.0965626360174785	no	0.000140856184411304	pos	no
kidney	Labelled in injury	Cre -ve	Appbp2	0.000767162593053064	0.000106475321071312	57.093818100826	55.6425961171946	0.013044183867515	0.0412983198978877	yes	0.000660687271981752	pos	yes
kidney	Labelled in injury	Cre -ve	Appl1	0.00083758727491173	0.00027074883079605	24.9949037330104	22.9691814568431	0.0955550975826909	0.172418288301027	no	0.00056683844411568	pos	no
kidney	Labelled in injury	Cre -ve	Appl2	0.000818750634029323	0.000219073903476442	49.6297671298743	42.6110776457757	0.0281694246138895	0.0712197004321951	no	0.000599676730552881	pos	no
kidney	Labelled in injury	Cre -ve	Aprt	0.000938600491194097	0.000405670324774082	146.611241327968	180.797777663431	0.000206431807950928	0.00338025745476403	yes	0.000532930166420015	pos	yes
kidney	Labelled in injury	Cre -ve	Aptx	0.00112121854701054	0.000192730961274914	18.0029046121271	15.628518373767	0.00162303559721288	0.0103459787064804	yes	0.000928487585735626	pos	yes
kidney	Labelled in injury	Cre -ve	Aqp1	0.00088013567790148	0.000412305977363426	792.276685289078	680.625301630363	0.000211685094087818	0.00340587509141202	yes	0.000467829700538054	pos	yes
kidney	Labelled in injury	Cre -ve	Aqp11	0.000910042610989872	0.00048305518165158	90.9470461184083	96.6393151270217	0.0140035229767449	0.0434081480416291	yes	0.000426987429338291	pos	yes
kidney	Labelled in injury	Cre -ve	Aqp2	0.000650687010953498	0.000497231667600208	244.340053293159	231.840501776066	0.179696037001049	0.275011198017103	no	0.00015345534335329	pos	no
kidney	Labelled in injury	Cre -ve	Aqp3	0.000705578351626795	0.000309170391339353	80.4656567894345	59.94828512455	0.0497783086361247	0.106244207495742	no	0.000396407960287441	pos	no
kidney	Labelled in injury	Cre -ve	Aqp4	0.00109672749329619	0.00110006301947087	28.6453940782146	22.7117201086016	0.265649920466573	0.367701101610468	no	-3.33552617468014e-06	neg	no
kidney	Labelled in injury	Cre -ve	Aqp6	0.000618824322471445	0.000382144225411656	65.6403885919799	66.7064548179073	0.37591286408708	0.478424765150071	no	0.000236680097059789	pos	no
kidney	Labelled in injury	Cre -ve	Aqp7	0.000823011587317557	0.000511580532527846	28.86007945413	20.6258298985583	0.10839029013962	0.188582975756558	no	0.000311431054789711	pos	no
kidney	Labelled in injury	Cre -ve	Aqp8	0.00100302724520686	0	2.76674132992833	2.27486269963819	0.115252393272036	0.196847661445793	no	0.00100302724520686	pos	no
kidney	Labelled in injury	Cre -ve	Aqr	0.00064500500358264	0.000435586807971204	9.47656556639634	6.29292685644866	0.752325064798746	0.845140080750928	no	0.000209418195611436	pos	no
kidney	Labelled in injury	Cre -ve	Ar	0.00070542200589038	0.000202979785877974	151.65738229616	116.612234916516	2.40633553772079e-06	0.000562702568110183	yes	0.000502442220012406	pos	yes
kidney	Labelled in injury	Cre -ve	Araf	0.000798467192883368	0.000283600683237581	54.2368553158597	51.3869253947523	0.0294316578813609	0.0732713051738251	no	0.000514866509645787	pos	no
kidney	Labelled in injury	Cre -ve	Arap1	0.000887332678697303	0.000408899538919804	19.8030963178698	20.4606062038804	0.035692509150141	0.0833928774310796	no	0.000478433139777499	pos	no
kidney	Labelled in injury	Cre -ve	Arap2	0.00113087666501737	0.000201691449595704	33.9361333657993	28.9661228294016	0.000320790253663929	0.00411928062725096	yes	0.000929185215421666	pos	yes
kidney	Labelled in injury	Cre -ve	Arap3	9.944685620696e-05	3.3852403520648e-05	25.8593902633567	27.8217345767886	0.276261292905906	0.377322140910219	no	6.5594452686312e-05	pos	no
kidney	Labelled in injury	Cre -ve	Arc	0.000985710777530965	9.6153846153846e-05	4.52723777663831	3.72703241529415	0.153923195581056	0.244738431814373	no	0.000889556931377119	pos	no
kidney	Labelled in injury	Cre -ve	Arcn1	0.000746884136231215	0.000304071241974702	74.619096903793	65.0559064254848	0.00661044103036921	0.0258313012294903	yes	0.000442812894256513	pos	yes
kidney	Labelled in injury	Cre -ve	Arel1	0.00105816823324811	5.7314801547498e-05	26.0303977453877	24.2616027453871	3.68422098667412e-06	0.000591650379896137	yes	0.00100085343170061	pos	yes
kidney	Labelled in injury	Cre -ve	Arf1	0.00089542642988434	0.000403621954405566	443.278487562352	439.323844682351	7.69512090395844e-05	0.00215933192692341	yes	0.000491804475478774	pos	yes
kidney	Labelled in injury	Cre -ve	Arf2	0.00048970002154944	0.000340207362996526	27.9491014854907	25.4234780476347	0.351680316075509	0.454704329515032	no	0.000149492658552914	pos	no
kidney	Labelled in injury	Cre -ve	Arf3	0.00103753420902487	0.000433196619831526	90.5053842827064	105.054147488428	0.00111309394905542	0.00811177104809169	yes	0.000604337589193344	pos	yes
kidney	Labelled in injury	Cre -ve	Arf4	0.00127151069736681	0.000154327221214558	87.7427587220674	84.027183334336	8.78840491693005e-10	1.17140649137761e-05	yes	0.00111718347615225	pos	yes
kidney	Labelled in injury	Cre -ve	Arf5	0.000971201350418955	0.000327784170634774	121.05155752089	121.501536261798	6.65377792299153e-05	0.00201845682029798	yes	0.000643417179784181	pos	yes
kidney	Labelled in injury	Cre -ve	Arf6	0.000704680841057638	0.000296660883940182	53.7447485859702	65.6108232084505	0.14725676782669	0.236394731827286	no	0.000408019957117456	pos	no
kidney	Labelled in injury	Cre -ve	Arfgap1	0.00098518985754531	0.000374626812612354	23.6752824272439	26.6150062583414	0.0809057484451477	0.152725211871601	no	0.000610563044932956	pos	no
kidney	Labelled in injury	Cre -ve	Arfgap2	0.0009662296391607	9.311073590204e-05	27.625047828117	32.7873365714035	9.61165154122346e-06	0.000854091355953117	yes	0.00087311890325866	pos	yes
kidney	Labelled in injury	Cre -ve	Arfgap3	0.000691607846837543	0.000267579044082476	23.7780306191898	19.6992329591928	0.0140096086936502	0.0434164320571177	yes	0.000424028802755067	pos	yes
kidney	Labelled in injury	Cre -ve	Arfgef1	0.00096329896296274	0.000585577401949836	65.0130101059612	52.2805862188891	0.0689267689185434	0.135625170197116	no	0.000377721561012904	pos	no
kidney	Labelled in injury	Cre -ve	Arfgef2	0.00118913328842325	0.00037700022464766	36.3136669105689	30.277650062152	0.00417928297040948	0.0188640916737514	yes	0.00081213306377559	pos	yes
kidney	Labelled in injury	Cre -ve	Arfgef3	0.0011067157484438	0.000445368225394412	13.0595436038627	10.090960350978	0.118648736018899	0.201384057353356	no	0.000661347523049388	pos	no
kidney	Labelled in injury	Cre -ve	Arfip1,Gm37240	0.000851697319859721	0.0002247874396317	23.8454817190213	27.100848118572	0.13477272039392	0.221529854498775	no	0.000626909880228021	pos	no
kidney	Labelled in injury	Cre -ve	Arfip2	0.000867307493068485	0.000301733188357585	45.5943077616599	48.7631500975414	0.0596511952587427	0.121666531232407	no	0.0005655743047109	pos	no
kidney	Labelled in injury	Cre -ve	Arfrp1	0.000924754711330843	0.000176203669009418	38.564469053909	39.5042312637307	0.000676501390452689	0.00613824849104417	yes	0.000748551042321425	pos	yes
kidney	Labelled in injury	Cre -ve	Arg2	0.00108742307069238	0.000227858904613268	24.1442837233299	7.00634743554866	0.00384102504905094	0.0178698160135428	yes	0.000859564166079112	pos	yes
kidney	Labelled in injury	Cre -ve	Arglu1	0.00064175744189801	0.000537200113676841	107.778509685617	100.735437465311	0.31809400973765	0.420288962707488	no	0.000104557328221169	pos	no
kidney	Labelled in injury	Cre -ve	Arhgap1	0.000694028982870732	5.90269300766383e-05	59.8801428839643	57.7026522625661	3.21742323765329e-06	0.0005804523229607	yes	0.000635002052794093	pos	yes
kidney	Labelled in injury	Cre -ve	Arhgap10	0.00130906211709899	0.00071446557167791	24.0436527354657	31.9654666720193	0.129472669702606	0.214911732810216	no	0.00059459654542108	pos	no
kidney	Labelled in injury	Cre -ve	Arhgap11a	0.000223563603845293	0	2.03759604919929	0.834988458980529	0.377668224257165	0.480200301547625	no	0.000223563603845293	pos	no
kidney	Labelled in injury	Cre -ve	Arhgap12	0.000821815026387681	0.000209836167041658	31.1967034023252	25.6548998589008	0.07150865625246	0.139369119232657	no	0.000611978859346023	pos	no
kidney	Labelled in injury	Cre -ve	Arhgap15	0.00141408917608947	0.000656123376467614	12.1145958031521	7.39407326186874	0.371967765237329	0.474404329535272	no	0.000757965799621856	pos	no
kidney	Labelled in injury	Cre -ve	Arhgap17	0.000480426000465125	5.246589716684e-05	19.9810479722179	20.1409635504368	0.00690502614186035	0.0266157008226885	yes	0.000427960103298285	pos	yes
kidney	Labelled in injury	Cre -ve	Arhgap18	0.000921342287125305	0.000281777546351063	74.5456295863506	62.0954484263636	0.00138395578910641	0.00929307139193922	yes	0.000639564740774242	pos	yes
kidney	Labelled in injury	Cre -ve	Arhgap19	0.00137049324797179	0	0.932201408038779	0.781160994158262	0.0861708321268707	0.160168877620842	no	0.00137049324797179	pos	no
kidney	Labelled in injury	Cre -ve	Arhgap21	0.00105950353371918	0.000228905339370662	24.793675769091	25.3568255542011	0.0336983921693176	0.0800555499642085	no	0.000830598194348518	pos	no
kidney	Labelled in injury	Cre -ve	Arhgap22	0.000293863989566282	9.4295143800094e-05	7.82890909854439	11.3889983204429	0.298486342737617	0.399851704758764	no	0.000199568845766188	pos	no
kidney	Labelled in injury	Cre -ve	Arhgap23	0.000920468195925123	0	9.40849185459901	14.7120984952285	0.00264908345554213	0.0139508626546507	yes	0.000920468195925123	pos	yes
kidney	Labelled in injury	Cre -ve	Arhgap24	0.00100944160515674	0.000272531179775288	101.722856004953	100.398012051438	0.00033316595667458	0.00415505759318899	yes	0.000736910425381452	pos	yes
kidney	Labelled in injury	Cre -ve	Arhgap25	0.000218150087260033	0.000477326968973746	2.98055173334679	2.86979841085234	0.407401992164885	0.511468508388976	no	-0.000259176881713713	neg	no
kidney	Labelled in injury	Cre -ve	Arhgap26	0.00123062896217361	0.000262831746143792	17.6615639432647	20.9941964645388	0.0373532431468317	0.0860217539644055	no	0.000967797216029818	pos	no
kidney	Labelled in injury	Cre -ve	Arhgap27	0.000459905627047552	0.000440643251466851	37.274619952053	33.7847593924586	0.335747383954288	0.438527866803205	no	1.92623755807006e-05	pos	no
kidney	Labelled in injury	Cre -ve	Arhgap28	0.00061951312000917	0	2.40407676645627	3.87254048742456	0.0896152795368333	0.164983710075477	no	0.00061951312000917	pos	no
kidney	Labelled in injury	Cre -ve	Arhgap29	0.00073367785552856	0.000387769276167084	47.2987376891198	55.4691316616264	0.00595405193651291	0.0240511656679115	yes	0.000345908579361476	pos	yes
kidney	Labelled in injury	Cre -ve	Arhgap30	0	0.00044776119402985	3.45642501001187	4.75103451954614	0.188305338405974	0.284700754947054	no	-0.00044776119402985	neg	no
kidney	Labelled in injury	Cre -ve	Arhgap31	0.00054534415449072	0.000278949141801308	27.907332219064	27.6213830736853	0.599049374255758	0.701029772559701	no	0.000266395012689412	pos	no
kidney	Labelled in injury	Cre -ve	Arhgap32	0.000953549292194553	0.000300436033134022	35.5981167814129	26.9918696673783	0.0624606166475182	0.126084743191696	no	0.000653113259060531	pos	no
kidney	Labelled in injury	Cre -ve	Arhgap33	0	0	1.82569461333209	2.34224114100594	1	1	no	0	zero	no
kidney	Labelled in injury	Cre -ve	Arhgap35	0.00102492357768899	0.000477391870400414	74.4357308268668	72.7142132575434	0.00857966902386533	0.0306837693638586	yes	0.000547531707288576	pos	yes
kidney	Labelled in injury	Cre -ve	Arhgap39	0.000527247502772563	7.8462142016476e-05	5.49145496240911	6.58134420884625	0.0573277571966388	0.118047532160358	no	0.000448785360756087	pos	no
kidney	Labelled in injury	Cre -ve	Arhgap4	0.00100834978424162	0.000309597523219814	2.4883520594792	4.01628009689696	0.172488679945728	0.26650070882075	no	0.000698752261021806	pos	no
kidney	Labelled in injury	Cre -ve	Arhgap42	0.000950377147556797	0.000198115306982662	51.8435434305031	56.1935890655526	0.00505442736571273	0.0214965851207819	yes	0.000752261840574135	pos	yes
kidney	Labelled in injury	Cre -ve	Arhgap44	0.00123647789488284	0.00059285780246068	9.02846893314803	7.37193941279527	0.595617130235384	0.698300706210523	no	0.00064362009242216	pos	no
kidney	Labelled in injury	Cre -ve	Arhgap45	0.000722434666557778	0.000178012800699292	7.79853081742248	10.0737939223305	0.358377971891345	0.461083010360978	no	0.000544421865858486	pos	no
kidney	Labelled in injury	Cre -ve	Arhgap5	0.00122228323272948	0.000375252323424164	74.8292182456397	59.5479090423484	0.00134735679629996	0.00917675970254586	yes	0.000847030909305316	pos	yes
kidney	Labelled in injury	Cre -ve	Arhgap6	0.000851083175188677	0.000174964293602642	11.8829908857526	10.0612291350226	0.0510932277385142	0.108358349382875	no	0.000676118881586035	pos	no
kidney	Labelled in injury	Cre -ve	Arhgap8	0.00051921079958463	0	1.87917622997692	1.70491236608723	0.309755189979092	0.411514694232166	no	0.00051921079958463	pos	no
kidney	Labelled in injury	Cre -ve	Arhgap9	0.000198412698412698	0	1.74197934634454	2.88051421724525	0.220341344510911	0.320555531650943	no	0.000198412698412698	pos	no
kidney	Labelled in injury	Cre -ve	Arhgdia	0.000807428273066049	0.000322259255052236	134.603075276498	166.144136894306	0.0543025938367084	0.113192606373636	no	0.000485169018013813	pos	no
kidney	Labelled in injury	Cre -ve	Arhgdib	0.000746388022722828	3.2615786040442e-05	12.7282279792971	18.0526043310904	0.00147140237644371	0.00970137803913817	yes	0.000713772236682386	pos	yes
kidney	Labelled in injury	Cre -ve	Arhgdig	0.0009861932938856	0	0.895538337973249	1.45210590601647	0.21181192091198	0.311135231853183	no	0.0009861932938856	pos	no
kidney	Labelled in injury	Cre -ve	Arhgef1	0.000855099169104832	0.000484159245830124	23.3097406934122	35.094780715342	0.0919569942195351	0.167811442490715	no	0.000370939923274708	pos	no
kidney	Labelled in injury	Cre -ve	Arhgef10	0.000444190394425907	0.000497037031754746	6.65312611689044	5.56313317460345	0.98160446953157	1	no	-5.28466373288393e-05	neg	no
kidney	Labelled in injury	Cre -ve	Arhgef10l	0.000900990417840978	0.000261025922389216	63.7819764725275	54.8036787435868	0.000728813408758529	0.00637843330619988	yes	0.000639964495451762	pos	yes
kidney	Labelled in injury	Cre -ve	Arhgef11	0.00175669549588889	0.000324773924650066	16.8136964287537	22.0783840607221	0.000615895297262821	0.00578700955649408	yes	0.00143192157123882	pos	yes
kidney	Labelled in injury	Cre -ve	Arhgef12	0.00110769127137033	0.00038002291330099	132.629240601116	137.395975279375	0.0130360865722604	0.0412824894088048	yes	0.00072766835806934	pos	yes
kidney	Labelled in injury	Cre -ve	Arhgef15	0.000310269322267825	0.000242833578787662	17.1735204231129	15.5467699187204	0.770083037081032	0.86132724689545	no	6.7435743480163e-05	pos	no
kidney	Labelled in injury	Cre -ve	Arhgef16	0.000882389123387827	0.000324173911668547	47.5011828527817	41.329915430513	0.00527026627009725	0.0220211219793499	yes	0.00055821521171928	pos	yes
kidney	Labelled in injury	Cre -ve	Arhgef17	0.00092239436504545	0.000214142029078241	33.4471985595615	31.829709702276	0.00286111354450335	0.0147299275529877	yes	0.000708252335967209	pos	yes
kidney	Labelled in injury	Cre -ve	Arhgef18	0.000741903665871352	0.000202937591003555	48.3818665860502	54.2562352615185	0.0176256948816362	0.0512730002351219	no	0.000538966074867797	pos	no
kidney	Labelled in injury	Cre -ve	Arhgef19	0.000772169155897685	0.000198524848302196	10.2488734143931	17.2210371426883	0.0484803057682794	0.104174431014895	no	0.000573644307595489	pos	no
kidney	Labelled in injury	Cre -ve	Arhgef2	0.000939468891200557	0.000110172889997678	53.2073767933116	46.9171520412943	0.00073975928833109	0.00642875759452295	yes	0.000829296001202879	pos	yes
kidney	Labelled in injury	Cre -ve	Arhgef25	0	0.000109289617486338	5.10668875428986	5.1314251582373	0.184234453686972	0.279879306267797	no	-0.000109289617486338	neg	no
kidney	Labelled in injury	Cre -ve	Arhgef26	0.000393051218833877	0	2.20910485124576	1.67637442793627	0.128442850682552	0.213681322609552	no	0.000393051218833877	pos	no
kidney	Labelled in injury	Cre -ve	Arhgef28	0.001009781734457	0.000187430566891834	60.5671077104282	70.5513276712689	0.00230124451034485	0.0127539659369591	yes	0.000822351167565166	pos	yes
kidney	Labelled in injury	Cre -ve	Arhgef3	0.000914784805979705	0.000233604774143678	44.8647024130917	37.1297118259566	0.00149337387529155	0.0097786599396447	yes	0.000681180031836027	pos	yes
kidney	Labelled in injury	Cre -ve	Arhgef38	0.00081398306958793	7.8277886497064e-05	8.85981876170074	8.1063370909049	0.0286992767053761	0.0721449551851773	no	0.000735705183090866	pos	no
kidney	Labelled in injury	Cre -ve	Arhgef39	0.000425904943449012	4.84496124031e-05	9.47339117588166	18.4916735578801	0.0504271874252701	0.107279414821142	no	0.000377455331045912	pos	no
kidney	Labelled in injury	Cre -ve	Arhgef4	0	0	0.697751542859895	0.749150429298444	1	1	no	0	zero	no
kidney	Labelled in injury	Cre -ve	Arhgef40	0.000350984223023247	0.000198108228317856	15.9768006412434	15.723531318648	0.479216285235168	0.582905079932429	no	0.000152875994705391	pos	no
kidney	Labelled in injury	Cre -ve	Arhgef5	0.000742478259312313	0.000296455962499174	73.6267991299849	69.5839710149638	0.117482678875292	0.199710065900876	no	0.000446022296813139	pos	no
kidney	Labelled in injury	Cre -ve	Arhgef6	0.0015774658080834	0	3.32344955758474	2.95875979491504	0.0368573073450512	0.0851422962915404	no	0.0015774658080834	pos	no
kidney	Labelled in injury	Cre -ve	Arhgef7	0.000758795549324215	0.000171401025933941	66.9229000947192	76.4035883785855	0.0023408038316532	0.0129271808134218	yes	0.000587394523390273	pos	yes
kidney	Labelled in injury	Cre -ve	Arhgef9	0.00081082439937047	0.000847457627118644	2.84189766585422	1.77643825240006	0.459720361809478	0.563873442767878	no	-3.6633227748174e-05	neg	no
kidney	Labelled in injury	Cre -ve	Arid1a	0.000652986428728013	0.000244803092067997	45.8497761610236	71.431185282421	0.242687805214924	0.344162757283725	no	0.000408183336660016	pos	no
kidney	Labelled in injury	Cre -ve	Arid1b	0.000968343253757583	0.00025882190537231	125.9875595953	114.571964104834	0.00093523528575147	0.00735008910600315	yes	0.000709521348385273	pos	yes
kidney	Labelled in injury	Cre -ve	Arid2	0.00093778202304702	0.000270870416742747	48.3304105458171	44.7979136373874	0.0139451940662023	0.0432771808401423	yes	0.000666911606304273	pos	yes
kidney	Labelled in injury	Cre -ve	Arid3a	0.00101168257245154	0.000262238821338392	25.9686900799171	27.9051019039442	0.0093176233139278	0.0324946627816179	yes	0.000749443751113148	pos	yes
kidney	Labelled in injury	Cre -ve	Arid3b	0.000632502164417213	0	6.28851675454379	5.82264787701969	0.0381145105247104	0.0872451160542443	no	0.000632502164417213	pos	no
kidney	Labelled in injury	Cre -ve	Arid4a	0.00180763519021147	0.000112803158488436	4.81912649707712	3.4064367438267	0.0417357398218643	0.0932287038856425	no	0.00169483203172303	pos	no
kidney	Labelled in injury	Cre -ve	Arid4b	0.00076958754024572	0.000609346642117424	35.2523198069123	36.0481358580529	0.635747842756148	0.736731263788619	no	0.000160240898128296	pos	no
kidney	Labelled in injury	Cre -ve	Arid5a	0.000122729504172802	0	3.11327920086325	3.43477138048226	0.293859487325068	0.395003338700669	no	0.000122729504172802	pos	no
kidney	Labelled in injury	Cre -ve	Arid5b	0.000600914027638637	0.000149948467746932	100.45778581872	101.200235286918	0.000115664635142458	0.00265324982254596	yes	0.000450965559891705	pos	yes
kidney	Labelled in injury	Cre -ve	Arih1	0.00103839785627343	0.00026355877673348	68.4967708799744	64.743832016212	0.000187291160208026	0.00323368377514609	yes	0.00077483907953995	pos	yes
kidney	Labelled in injury	Cre -ve	Arih2	0.000777432637126753	0.000418484247801993	37.3784385107324	32.4522152955763	0.0150065428888767	0.0455839129821872	yes	0.00035894838932476	pos	yes
kidney	Labelled in injury	Cre -ve	Arl1	0.0012187720801712	0.000499377327914998	192.041648449007	181.556491543661	0.0034250462078515	0.0165888230030715	yes	0.000719394752256202	pos	yes
kidney	Labelled in injury	Cre -ve	Arl10	0.00101868118911318	0.000257400257400256	6.41074667486434	5.24093884159262	0.160013865028585	0.251779578203991	no	0.000761280931712924	pos	no
kidney	Labelled in injury	Cre -ve	Arl13b	0.000802800730204108	0.000380589914367268	3.0757008976452	3.51014047716238	0.586844099499913	0.689653059622143	no	0.00042221081583684	pos	no
kidney	Labelled in injury	Cre -ve	Arl14ep	0.000938422530087243	0.000116922256162782	17.0447966633676	17.0692377895562	0.00297151024484713	0.0150712557281459	yes	0.000821500273924461	pos	yes
kidney	Labelled in injury	Cre -ve	Arl15	0.000714158260338862	0.000215379062497884	26.8312542615787	25.0826027351282	0.168274160671855	0.261200219820096	no	0.000498779197840978	pos	no
kidney	Labelled in injury	Cre -ve	Arl16	0.00110619469026548	0	2.98820679037042	3.71567634307576	0.24454398399074	0.345973971073707	no	0.00110619469026548	pos	no
kidney	Labelled in injury	Cre -ve	Arl2	0.000654813738750235	0.000573145928521212	56.8768228623675	45.5455337733067	0.56373303510756	0.666725610022065	no	8.1667810229023e-05	pos	no
kidney	Labelled in injury	Cre -ve	Arl2bp	0.000926511689212985	0.000240989232825186	42.6021808983396	45.6788083916758	0.000355823330620432	0.00429988139060719	yes	0.000685522456387799	pos	yes
kidney	Labelled in injury	Cre -ve	Arl3	0.000924703111581645	0.00066750890636964	111.833799477502	99.6876510112322	0.175904566224378	0.270531160937011	no	0.000257194205212005	pos	no
kidney	Labelled in injury	Cre -ve	Arl4a	0.000775370124884153	0.00012116586475649	29.2121135324789	26.203228416064	0.0221498999143283	0.0603631191899575	no	0.000654204260127663	pos	no
kidney	Labelled in injury	Cre -ve	Arl4c	0.00130913414711181	8.366572623796e-05	11.1214471251522	13.5437490449602	0.000307986176510114	0.00403652679125202	yes	0.00122546842087385	pos	yes
kidney	Labelled in injury	Cre -ve	Arl4d	0.000365283386689008	7.642338555598e-05	6.08253148533103	6.69487272097371	0.255717285602181	0.357430337645918	no	0.000288860001133028	pos	no
kidney	Labelled in injury	Cre -ve	Arl5a	0.000979635338380725	0.000248681588500722	135.878475641429	120.887124411951	0.00056638231636748	0.00553874533738968	yes	0.000730953749880003	pos	yes
kidney	Labelled in injury	Cre -ve	Arl5b	0.00146066822479009	0.000356419346026108	10.9109857844441	11.2852883729737	0.0653241960063941	0.130364756485885	no	0.00110424887876398	pos	no
kidney	Labelled in injury	Cre -ve	Arl6	0.000686718368866968	0.000177309125509426	24.5894200589309	24.3144192610059	0.0287455499213511	0.0721548376982533	no	0.000509409243357542	pos	no
kidney	Labelled in injury	Cre -ve	Arl6ip1	0.0010835171449951	0.000436262562496864	699.082119238794	926.812362481501	3.86294345721814e-05	0.00152786864514126	yes	0.000647254582498236	pos	yes
kidney	Labelled in injury	Cre -ve	Arl6ip4	0.000488018466319283	0.000386628547934056	45.0468887065499	45.9976087860018	0.183231127194221	0.279094248147037	no	0.000101389918385227	pos	no
kidney	Labelled in injury	Cre -ve	Arl6ip5	0.000394766542759265	0	10.5178459047593	8.52089597364905	0.0191892926998357	0.0545181730985677	no	0.000394766542759265	pos	no
kidney	Labelled in injury	Cre -ve	Arl6ip6	0.00058504225798691	0.000217268055040008	9.70688712672929	12.2096269886075	0.0499524224158334	0.106547581753984	no	0.000367774202946902	pos	no
kidney	Labelled in injury	Cre -ve	Arl8a	0.000668234254271332	0.000127570918854604	23.5075721107537	25.7449517284117	0.000834467629896229	0.00687430101290904	yes	0.000540663335416728	pos	yes
kidney	Labelled in injury	Cre -ve	Arl8b	0.000836578213271517	0.00023781065882463	88.8570188329842	84.3499624390251	0.000465923096651304	0.00496625893611939	yes	0.000598767554446887	pos	yes
kidney	Labelled in injury	Cre -ve	Armc1	0.000647449886114067	0.000125296675868291	130.837304184632	131.921006187271	0.000283803360753912	0.00393847746261981	yes	0.000522153210245775	pos	yes
kidney	Labelled in injury	Cre -ve	Armc10	0.000850775219548428	0.00033707689727254	17.358889213556	18.3750603184402	0.659013105688102	0.7583454638394	no	0.000513698322275888	pos	no
kidney	Labelled in injury	Cre -ve	Armc2	0	0	0.712015126111704	0.789873318856442	0.999992544517336	1	no	0	zero	no
kidney	Labelled in injury	Cre -ve	Armc5	0.00105913054095472	0	21.3734981706429	17.5214208701191	0.00120964551940876	0.00856259433255413	yes	0.00105913054095472	pos	yes
kidney	Labelled in injury	Cre -ve	Armc6	0.00107797974965525	0	7.25990142138196	7.360053589446	0.00498481122910643	0.0213161850730702	yes	0.00107797974965525	pos	yes
kidney	Labelled in injury	Cre -ve	Armc7	0.000730471079308287	0	2.22017740363002	1.96387821004849	0.102386443108206	0.180660431584495	no	0.000730471079308287	pos	no
kidney	Labelled in injury	Cre -ve	Armc8	0.000676606923882112	8.6703211656392e-05	32.0610114268856	25.5336553397233	0.0675877223027197	0.133720758582893	no	0.00058990371222572	pos	no
kidney	Labelled in injury	Cre -ve	Armc9	0.00153371922266753	0	5.19175829445134	3.49374349145988	0.019102887360749	0.0543252369599794	no	0.00153371922266753	pos	no
kidney	Labelled in injury	Cre -ve	Armcx1	0.000214500214500213	0.000129032258064516	4.79493733865313	3.80488698428848	0.838122575124573	0.922640882378216	no	8.54679564356974e-05	pos	no
kidney	Labelled in injury	Cre -ve	Armcx2	0.000713494303087655	0.000273639930956606	12.9524169479375	15.7482499118642	0.834206322747413	0.919316748730903	no	0.000439854372131049	pos	no
kidney	Labelled in injury	Cre -ve	Armcx3	0.000905596128353822	0.00016549854572608	14.1116619955858	12.2563753852264	0.0324415708691783	0.0781511542895001	no	0.000740097582627742	pos	no
kidney	Labelled in injury	Cre -ve	Armcx4	0.000675231426102645	0.00029673590504451	3.91398209246746	2.58486048933615	0.318739789924645	0.421017011188742	no	0.000378495521058135	pos	no
kidney	Labelled in injury	Cre -ve	Armcx5	0.00151525368618734	0	3.13208378280861	2.30859814092889	0.0469517139061487	0.101842049577715	no	0.00151525368618734	pos	no
kidney	Labelled in injury	Cre -ve	Armcx6	0	0.000846292774146114	0.867578079831783	1.9425659807779	0.151069256767935	0.241381218348095	no	-0.000846292774146114	neg	no
kidney	Labelled in injury	Cre -ve	Armt1	0.000878459331842112	0.00043915578099634	14.7975212910168	14.4101392572114	0.121101739935144	0.204416973392505	no	0.000439303550845772	pos	no
kidney	Labelled in injury	Cre -ve	Arnt	0.000905701233045319	0.00050060715052866	21.463594841334	16.0677813860346	0.161599933536078	0.253801682479624	no	0.000405094082516659	pos	no
kidney	Labelled in injury	Cre -ve	Arnt2	0.00105880829616041	0.000277473809192676	49.8161974132758	40.217873471756	0.00251134433101159	0.0134920228085665	yes	0.000781334486967734	pos	yes
kidney	Labelled in injury	Cre -ve	Arntl	0.00057943371332137	8.1499592502036e-05	11.0690384937434	7.93848986048714	0.0974780971237927	0.174447577411793	no	0.000497934120819334	pos	no
kidney	Labelled in injury	Cre -ve	Arntl2	0	0	1.78269144615486	1.31691736469121	1	1	no	0	zero	no
kidney	Labelled in injury	Cre -ve	Arpc1a	0.00109251535150094	0.000163986719314135	61.6303864529507	44.9619400401855	0.000105699838268699	0.00253851016988016	yes	0.000928528632186805	pos	yes
kidney	Labelled in injury	Cre -ve	Arpc1b	0.000719282303433702	0.000289842578410638	228.876475214139	225.208399488055	0.0119610349110164	0.0388471331210862	yes	0.000429439725023064	pos	yes
kidney	Labelled in injury	Cre -ve	Arpc2	0.000909968104194448	0.000471818340265172	343.885147316525	369.955920184377	0.029098229575372	0.0727264770317144	no	0.000438149763929276	pos	no
kidney	Labelled in injury	Cre -ve	Arpc3	0.00119358418472668	0.000596906785239522	97.5531954128432	73.7042881054846	0.00375435961190736	0.0175647101674669	yes	0.000596677399487158	pos	yes
kidney	Labelled in injury	Cre -ve	Arpc4	0.000779134516423107	0.000254963616187059	97.2012274888805	115.076878050176	0.00557576393292565	0.0229223846227058	yes	0.000524170900236047	pos	yes
kidney	Labelled in injury	Cre -ve	Arpc5	0.000855592656020722	0.000400023586815678	143.765478455967	126.687804639325	0.0158322685111961	0.0473157638981464	yes	0.000455569069205044	pos	yes
kidney	Labelled in injury	Cre -ve	Arpc5l	0.000952339101038702	0.000315264212921457	102.568229369138	103.295273969107	0.00504244016615538	0.0214593502473452	yes	0.000637074888117244	pos	yes
kidney	Labelled in injury	Cre -ve	Arpin	0.000861498896666965	0.000224255465575216	19.0106535270149	14.9603238481364	0.343928118717268	0.446761319012033	no	0.000637243431091749	pos	no
kidney	Labelled in injury	Cre -ve	Arpp19	0.000743105065804328	0.000335697057330099	164.079941171696	190.749403393784	0.0127617424998066	0.0407038204785649	yes	0.000407408008474229	pos	yes
kidney	Labelled in injury	Cre -ve	Arpp21	0	0	0.78819301388909	0.889858030380954	1	1	no	0	zero	no
kidney	Labelled in injury	Cre -ve	Arrb1	0.00076538946180836	8.927757815107e-05	54.1739560496885	61.0597234565034	0.000877764047392836	0.00709503759108496	yes	0.00067611188365729	pos	yes
kidney	Labelled in injury	Cre -ve	Arrb2	0.00067104141942032	0.000124784915581184	12.5102566544167	15.598916637315	0.26899191180247	0.37077489063238	no	0.000546256503839136	pos	no
kidney	Labelled in injury	Cre -ve	Arrdc1	0.000802537056364102	0.000424823974007224	25.0435169120191	18.2672182487148	0.099693459677382	0.177182008620057	no	0.000377713082356878	pos	no
kidney	Labelled in injury	Cre -ve	Arrdc2	0.00091039131139621	0	12.1124329340566	6.46027938999653	0.0237480631629594	0.0632811175286895	no	0.00091039131139621	pos	no
kidney	Labelled in injury	Cre -ve	Arrdc3	0.000979841974346357	0.000359111266225552	48.4616505079037	32.6945130461104	0.040364389224865	0.0908505477842325	no	0.000620730708120805	pos	no
kidney	Labelled in injury	Cre -ve	Arrdc4	0.000645856535626052	0	5.80734890467359	3.71430300866661	0.042396607218277	0.0944201132184486	no	0.000645856535626052	pos	no
kidney	Labelled in injury	Cre -ve	Arsa	0.000579806413568472	6.1996280223186e-05	11.9010236565501	12.423332146422	0.0526507842025021	0.110836968878926	no	0.000517810133345286	pos	no
kidney	Labelled in injury	Cre -ve	Arsb	0.000852577521975553	0.000424065846054522	81.372077739434	90.7636248085807	0.00175972956968598	0.0108690618324117	yes	0.000428511675921031	pos	yes
kidney	Labelled in injury	Cre -ve	Arsg	0.00115801309844417	0.000239135998511838	26.6358168864089	38.5339765822634	0.0567082269244859	0.117242741845273	no	0.000918877099932332	pos	no
kidney	Labelled in injury	Cre -ve	Arsk	0.00126521760263908	0.00101599586959207	14.5373815379305	14.4209590570644	0.525732972637895	0.629887172340719	no	0.00024922173304701	pos	no
kidney	Labelled in injury	Cre -ve	Art3	8.12611734113433e-05	0.000795228628230616	2.42136030112803	2.99576818892985	0.747723322064016	0.841188737322018	no	-0.000713967454819273	neg	no
kidney	Labelled in injury	Cre -ve	Art4	0.000193800861270705	0.000188347754543644	9.14850460042696	9.33199453135196	0.92447663940989	0.996763006014788	no	5.45310672706102e-06	pos	no
kidney	Labelled in injury	Cre -ve	Artn	0.000933517227287818	0	1.32681089721832	0.963291428910369	0.0885299303543324	0.163346545084842	no	0.000933517227287818	pos	no
kidney	Labelled in injury	Cre -ve	Arv1	0.000789645346242317	0.000287571286620968	3.64869990689079	4.02148220252528	0.927422867238312	0.999512027418445	no	0.000502074059621349	pos	no
kidney	Labelled in injury	Cre -ve	Arvcf	0.000798058236058437	0.00015951858593814	20.7394932769165	30.7774698426817	0.0407536850779065	0.0914487993945144	no	0.000638539650120297	pos	no
kidney	Labelled in injury	Cre -ve	Arxes2	0	0.00195121951219512	1.47902494673183	1.42852969920062	0.188562169493561	0.284975724842287	no	-0.00195121951219512	neg	no
kidney	Labelled in injury	Cre -ve	As3mt	0.0010518924894472	0.000100972840606362	34.1070157757617	28.0697722501451	4.03059692040126e-05	0.00157087211555638	yes	0.000950919648840838	pos	yes
kidney	Labelled in injury	Cre -ve	Asah1	0.00144913555231217	0.00124862407733557	44.5650938335068	33.674811090235	0.364176470979835	0.467190392847952	no	0.0002005114749766	pos	no
kidney	Labelled in injury	Cre -ve	Asah2	0.000854048359565445	0.00050019365892975	13.7594969183982	12.3701852311914	0.242568654570777	0.344066999763104	no	0.000353854700635695	pos	no
kidney	Labelled in injury	Cre -ve	Asap1	0.000413728510521737	8.5478732953334e-05	15.2487008152131	16.788317767901	0.0252371921220642	0.0658553664678317	no	0.000328249777568403	pos	no
kidney	Labelled in injury	Cre -ve	Asap2	0.000794284841122242	4.6576618537494e-05	9.57489132254069	9.30754230580194	0.0134203024323454	0.0421634362690614	yes	0.000747708222584748	pos	yes
kidney	Labelled in injury	Cre -ve	Asap3	0.000141482739105828	0	4.41505805862377	4.69424082545727	0.287336073379511	0.388268840074764	no	0.000141482739105828	pos	no
kidney	Labelled in injury	Cre -ve	Asb1	0.000694335222971042	0.000229611582899872	13.2211960144151	12.7059082658632	0.27324223160275	0.374596331858209	no	0.00046472364007117	pos	no
kidney	Labelled in injury	Cre -ve	Asb11	0.00101128605523343	0.000145878920495988	4.80167423016582	3.03750777846971	0.31317697789353	0.415108983526538	no	0.000865407134737442	pos	no
kidney	Labelled in injury	Cre -ve	Asb13	0.000780808155736177	0.000214314702372622	56.8346785896652	63.5975100028389	0.031178770461981	0.076155732359858	no	0.000566493453363555	pos	no
kidney	Labelled in injury	Cre -ve	Asb15	0.000710783207138107	0	2.60028365743219	2.07893938987237	0.120341479776093	0.203468367631144	no	0.000710783207138107	pos	no
kidney	Labelled in injury	Cre -ve	Asb2	0.00126262626262626	0	1.59836734015082	2.56643790484844	0.229481669491146	0.3308557244616	no	0.00126262626262626	pos	no
kidney	Labelled in injury	Cre -ve	Asb3	0.00049650263674249	5.6850483229106e-05	6.08010599552964	7.12494305987407	0.0320907333015655	0.0775589091888607	no	0.000439652153513384	pos	no
kidney	Labelled in injury	Cre -ve	Asb4	0	0	1.40965265558754	1.08265485079208	1	1	no	0	zero	no
kidney	Labelled in injury	Cre -ve	Asb6	0.000586810761455995	0.00081341221638362	11.5161252404676	11.8473612020315	0.927696053353234	0.999536067831643	no	-0.000226601454927625	neg	no
kidney	Labelled in injury	Cre -ve	Asb7	0.000798246727789483	0.000121595330739298	16.3980096571387	15.4773781258545	0.0029856983146395	0.015108721653694	yes	0.000676651397050185	pos	yes
kidney	Labelled in injury	Cre -ve	Asb8	0.000715728455426492	0.000248206625074218	46.7751624622712	39.1752186036594	0.163683927858063	0.255952965089175	no	0.000467521830352274	pos	no
kidney	Labelled in injury	Cre -ve	Asb9	0.000632950915759838	0.00024977373252438	34.8463433943567	34.6496578744778	0.0122020140485988	0.0394861465504859	yes	0.000383177183235458	pos	yes
kidney	Labelled in injury	Cre -ve	Ascc1	0.000766794739605162	0.000361698993268984	82.4074475762528	142.847721815806	0.0182900415712096	0.0528022447699053	no	0.000405095746336177	pos	no
kidney	Labelled in injury	Cre -ve	Ascc2	0.00117142651455385	0.0001616813305127	35.7079546331294	36.3161614863604	0.000574116013490082	0.00556133164521024	yes	0.00100974518404115	pos	yes
kidney	Labelled in injury	Cre -ve	Ascc3	0.000593577698427372	0.000416365381963848	13.6071818665854	11.4303191523996	0.975867675003593	1	no	0.000177212316463524	pos	no
kidney	Labelled in injury	Cre -ve	Asf1a	0.00139658041362109	0.00033330117478895	19.0816198571479	14.742991474425	0.0203719551538928	0.056854646198961	no	0.00106327923883214	pos	no
kidney	Labelled in injury	Cre -ve	Asf1b	7.18700589334467e-05	0	2.34463244290204	1.36053404303068	0.408220403741653	0.512061901136128	no	7.18700589334467e-05	pos	no
kidney	Labelled in injury	Cre -ve	Ash1l	0.00045052978317852	0.000123380629241208	19.9899782890024	17.289809989917	0.0206899730357035	0.0576053457782973	no	0.000327149153937312	pos	no
kidney	Labelled in injury	Cre -ve	Ash2l	0.000773265178661938	0.00029403832029443	43.8927603022956	44.1943381402587	0.0363186506146012	0.0843780454405719	no	0.000479226858367509	pos	no
kidney	Labelled in injury	Cre -ve	Asic3	0	0	0.788111917696739	0.715558131396923	1	1	no	0	zero	no
kidney	Labelled in injury	Cre -ve	Asl	0.00123843628764821	0.000419637601628702	132.880574803541	142.384120650954	0.0117159799897514	0.0382563197656531	yes	0.000818798686019508	pos	yes
kidney	Labelled in injury	Cre -ve	Asna1	0.000762481572356082	0.00042867278088264	47.6119077124095	63.8908983531254	0.565164956464573	0.668300541582354	no	0.000333808791473442	pos	no
kidney	Labelled in injury	Cre -ve	Asns	0.000523992738555005	0.00122733177454529	6.82975310771583	15.0192219883441	0.464752618163705	0.568946330593684	no	-0.000703339035990285	neg	no
kidney	Labelled in injury	Cre -ve	Asnsd1	0.00125398212298005	0	33.8175752363755	30.0895479633561	3.53343488590681e-06	0.000591650379896137	yes	0.00125398212298005	pos	yes
kidney	Labelled in injury	Cre -ve	Aspa	0.000820789430109633	0.00038362216346048	62.104200989113	60.4047170968567	0.0163437594283092	0.0484964313045266	yes	0.000437167266649153	pos	yes
kidney	Labelled in injury	Cre -ve	Aspdh	0.0012185373291526	0.000107067420167656	32.0466674290156	73.3066568317626	0.00169683599145238	0.0106084085037846	yes	0.00111146990898494	pos	yes
kidney	Labelled in injury	Cre -ve	Aspg	0.000954294154112453	0.000145792954091198	29.4896779398218	33.6664533686744	0.00370921020494279	0.017439175598477	yes	0.000808501200021255	pos	yes
kidney	Labelled in injury	Cre -ve	Asph	0.00125554281941714	0.000277088948242708	74.8754587508143	64.3484670961223	4.04490636203813e-06	0.000605799004509776	yes	0.000978453871174432	pos	yes
kidney	Labelled in injury	Cre -ve	Aspn	0.000899987324122195	0	2.01010360458697	2.52693069810747	0.071150306821711	0.138893151673489	no	0.000899987324122195	pos	no
kidney	Labelled in injury	Cre -ve	Aspscr1	0.000822934515795952	0.000296575843196142	41.8824024522782	42.3972319941131	0.0263871608994977	0.0680167216456013	no	0.00052635867259981	pos	no
kidney	Labelled in injury	Cre -ve	Asrgl1	0.00130087058116213	0.00236822636239897	11.2136176625894	7.72431932182504	0.276632851327252	0.37767482078674	no	-0.00106735578123684	neg	no
kidney	Labelled in injury	Cre -ve	Ass1	0.00097704849950357	0.000405537916206038	1132.13958580544	1648.89978361151	3.99490272650304e-05	0.00156329783771949	yes	0.000571510583297532	pos	yes
kidney	Labelled in injury	Cre -ve	Aste1	0.00158878603605823	0	5.20513458105416	4.77951245658733	0.111361778453746	0.192149696208628	no	0.00158878603605823	pos	no
kidney	Labelled in injury	Cre -ve	Asxl1	0.00070361185518181	8.2747207281754e-05	21.5941731813832	19.4643864851934	0.00988989475420355	0.0338787990693342	yes	0.000620864647900056	pos	yes
kidney	Labelled in injury	Cre -ve	Asxl2	0.000708087257761447	0.000261944483029789	60.4802902527569	53.6773391456227	0.00980520114346673	0.0336752192840165	yes	0.000446142774731658	pos	yes
kidney	Labelled in injury	Cre -ve	Asxl3	0.00070083272960519	0.000356188780053428	2.68527602723842	3.67888058580409	0.288026955485656	0.389007122268549	no	0.000344643949551762	pos	no
kidney	Labelled in injury	Cre -ve	Atad1	0.000954769478168063	0.000348640192627822	92.8398205493956	73.6194384628034	0.06649824209351	0.132074961833467	no	0.000606129285540241	pos	no
kidney	Labelled in injury	Cre -ve	Atad2	0.000277639360765067	0.000184842883548982	2.47554702708015	1.49227009557342	0.892486009264938	0.969909989196279	no	9.27964772160847e-05	pos	no
kidney	Labelled in injury	Cre -ve	Atad2b	0.000917422418582157	0.000298038105198762	15.7009282041462	15.4242914670073	0.0503856740214409	0.107248586558893	no	0.000619384313383395	pos	no
kidney	Labelled in injury	Cre -ve	Atad3a	0.000828134528617482	0.000209993446747052	52.9054368085439	50.5319944999128	0.001338356584471	0.00913880887008911	yes	0.00061814108187043	pos	yes
kidney	Labelled in injury	Cre -ve	Atad5	0.00135777325186693	0	0.596250009479353	0.599483869111663	0.242457500004692	0.344016476345005	no	0.00135777325186693	pos	no
kidney	Labelled in injury	Cre -ve	Atat1	0.000634988139980608	6.6555740432612e-05	12.241925808816	13.5870825724195	0.00590480035761953	0.0239079841940191	yes	0.000568432399547996	pos	yes
kidney	Labelled in injury	Cre -ve	Ate1	0.000616079601303317	0.000282198188152897	78.3579023253041	65.2132138271246	0.0805961882058102	0.152283878641598	no	0.00033388141315042	pos	no
kidney	Labelled in injury	Cre -ve	Atf1	0.00100085859856859	0.000109698167005118	25.3286725491858	25.7986051294501	0.00201425488746354	0.0117393980738966	yes	0.000891160431563472	pos	yes
kidney	Labelled in injury	Cre -ve	Atf2	0.000718045106675913	0.000328122728005606	42.8188850249808	40.8209106169693	0.0637414783646304	0.127991889894872	no	0.000389922378670307	pos	no
kidney	Labelled in injury	Cre -ve	Atf3	0.00037933574472889	0.000337137835304044	3.42501230318752	3.69335562500698	0.987826327757212	1	no	4.21979094248459e-05	pos	no
kidney	Labelled in injury	Cre -ve	Atf4	0.000648128885941748	0.000173518722568886	104.170302971881	135.650974620914	0.00411517072336453	0.0186822583691164	yes	0.000474610163372862	pos	yes
kidney	Labelled in injury	Cre -ve	Atf5	0.000551400508565837	0.00038168602358429	20.7240331929173	31.3771548430768	0.765240312276233	0.857565841796696	no	0.000169714484981547	pos	no
kidney	Labelled in injury	Cre -ve	Atf6	0.00067138129256356	0.000173862207122504	39.8506930358206	38.1264810459397	0.0034579929585197	0.0166998507768511	yes	0.000497519085441056	pos	yes
kidney	Labelled in injury	Cre -ve	Atf6b	0.00100707896139757	0.00026635036096157	41.0901386347756	34.3983516098441	0.0874968770381502	0.161843723847003	no	0.000740728600436	pos	no
kidney	Labelled in injury	Cre -ve	Atf7	0.000459042495223332	0.000193770289961304	20.825274091956	36.3980952969808	0.0695538523225086	0.136536568130592	no	0.000265272205262028	pos	no
kidney	Labelled in injury	Cre -ve	Atf7ip	0.000725169852501532	0.000118586564348612	37.7238030435512	36.9599927442224	0.0243216052912844	0.0643347245341397	no	0.00060658328815292	pos	no
kidney	Labelled in injury	Cre -ve	Atg10	0.00115018195931502	0.000225843503186788	19.4373893837183	19.3613998854286	8.81538404334425e-05	0.00232133362412663	yes	0.000924338456128232	pos	yes
kidney	Labelled in injury	Cre -ve	Atg101	0.000769172071977195	0.000141263630239617	35.8946587299708	36.7689946709592	0.000525949330089676	0.00532299060042922	yes	0.000627908441737578	pos	yes
kidney	Labelled in injury	Cre -ve	Atg12	0.000924091373873025	0.000173240644186179	84.82831531411	74.1562883841945	0.00324969285413026	0.0160511027743846	yes	0.000750850729686846	pos	yes
kidney	Labelled in injury	Cre -ve	Atg13	0.00080595463589408	0.00021085114644967	38.0246137808523	40.086571441861	0.000825577227474206	0.00684335750311174	yes	0.00059510348944441	pos	yes
kidney	Labelled in injury	Cre -ve	Atg14	0.00108453260845573	0.00023787831580135	16.8062884553004	15.8995496090367	0.0175507250932275	0.051121856374045	no	0.00084665429265438	pos	no
kidney	Labelled in injury	Cre -ve	Atg16l1	0.00112857527123049	0.00021256185109043	33.4736398446422	24.4317378329239	0.000115856195071388	0.00265324982254596	yes	0.00091601342014006	pos	yes
kidney	Labelled in injury	Cre -ve	Atg16l2	0.000866504482333198	0.000245198201879852	6.95579690195355	7.69025544847239	0.176415769024678	0.271091282606632	no	0.000621306280453346	pos	no
kidney	Labelled in injury	Cre -ve	Atg2a	0.000653522901196038	0.000120174317525012	23.0614205066188	24.3398548930169	0.0159910963644348	0.0477155414017354	yes	0.000533348583671026	pos	yes
kidney	Labelled in injury	Cre -ve	Atg2b	0.000921017969330222	0.000288901820437174	19.6553769237965	15.6653519665088	0.0705416046653755	0.137967578662478	no	0.000632116148893048	pos	no
kidney	Labelled in injury	Cre -ve	Atg3	0.00116638896196866	0.000612075026321216	52.1605203368676	50.2439075307214	0.0363014548506504	0.0843553158480332	no	0.000554313935647444	pos	no
kidney	Labelled in injury	Cre -ve	Atg4a	0.001240929099093	0.00039170242540811	35.8606817731376	27.8039286362858	0.00628084788753393	0.0249010771840987	yes	0.00084922667368489	pos	yes
kidney	Labelled in injury	Cre -ve	Atg4b	0.000609405133218852	0.0003620854039875	37.6829922200721	37.2196739760337	0.747173836666805	0.84071248260441	no	0.000247319729231352	pos	no
kidney	Labelled in injury	Cre -ve	Atg4c	0.000913215462655113	0	24.5911519824628	20.7866031476511	0.000184646781900033	0.00321657958639652	yes	0.000913215462655113	pos	yes
kidney	Labelled in injury	Cre -ve	Atg4d	0.000713364351368452	0.000338440501958114	25.2609674154431	27.7132427843454	0.045875952042407	0.100197561165415	no	0.000374923849410338	pos	no
kidney	Labelled in injury	Cre -ve	Atg5	0.00097560979461624	0.00016439157018797	61.173806550658	68.0686030870854	0.000319071473913135	0.0041182613574196	yes	0.00081121822442827	pos	yes
kidney	Labelled in injury	Cre -ve	Atg7	0.000699722510907082	0.000216421195574668	28.899916987444	26.8242184499006	0.0213205693913268	0.058751678605953	no	0.000483301315332414	pos	no
kidney	Labelled in injury	Cre -ve	Atg9a	0.000434211720036375	0.000316101074980178	42.3073317412958	38.3011667570786	0.466739053649783	0.570853812268118	no	0.000118110645056197	pos	no
kidney	Labelled in injury	Cre -ve	Atic	0.000818228098315758	0.00025759949525781	19.8454642060383	22.5769716862526	0.151251956944223	0.241511858995773	no	0.000560628603057948	pos	no
kidney	Labelled in injury	Cre -ve	Atl1	0.00207743175543174	0.000746965452847804	1.44765203834617	1.69680385757822	0.694567279234826	0.792188440332348	no	0.00133046630258394	pos	no
kidney	Labelled in injury	Cre -ve	Atl2	0.000794832924571605	0.000233603995892862	57.1974320921965	45.9831660414318	0.197612083256465	0.295222086721075	no	0.000561228928678743	pos	no
kidney	Labelled in injury	Cre -ve	Atl3	0.000801272610698682	0.000135448295289204	33.3710535033115	29.9243098311044	0.000719378501855363	0.00632518872996278	yes	0.000665824315409478	pos	yes
kidney	Labelled in injury	Cre -ve	Atm	0.000912274565302872	7.072135785007e-05	13.6486852000695	12.7253775403545	0.00529370183864726	0.0220846081832168	yes	0.000841553207452802	pos	yes
kidney	Labelled in injury	Cre -ve	Atmin	0.00127218424312207	0.000500623157606398	26.877346414802	29.0899015212459	0.0718103787019357	0.139792688435534	no	0.000771561085515672	pos	no
kidney	Labelled in injury	Cre -ve	Atn1,Gm45234	0.00105184427226585	0.000368200402913118	79.5860426728523	117.413720092835	0.0239770734767329	0.0636496928906751	no	0.000683643869352732	pos	no
kidney	Labelled in injury	Cre -ve	Atoh8	0.000734214390602055	0.00066829746675041	3.08600269569799	3.6990903945442	0.670640863630298	0.769804690951451	no	6.5916923851645e-05	pos	no
kidney	Labelled in injury	Cre -ve	Atox1	0.000746208744630982	0.000302275620865977	334.491645841006	261.01181389268	0.000437087722726184	0.0048071893479962	yes	0.000443933123765004	pos	yes
kidney	Labelled in injury	Cre -ve	Atp10a	0	0	0.990260539587811	1.0420783120694	1	1	no	0	zero	no
kidney	Labelled in injury	Cre -ve	Atp10b	0.000401765480481487	0.00115606936416184	2.49994269969776	2.13700530795688	0.974193807323933	1	no	-0.000754303883680353	neg	no
kidney	Labelled in injury	Cre -ve	Atp10d	0.000569911766543853	0.000665007445834412	11.5442520965462	9.59623876697321	0.933665022328286	1	no	-9.50956792905587e-05	neg	no
kidney	Labelled in injury	Cre -ve	Atp11a	0.000906354489733772	0.000492328534823518	450.269339460841	725.619557120943	0.00566786454134632	0.0231739160955844	yes	0.000414025954910254	pos	yes
kidney	Labelled in injury	Cre -ve	Atp11b	0.00105148392037666	0.000302802521170594	36.7585713714192	42.8572347182063	0.00239581466822938	0.0131037397262328	yes	0.000748681399206066	pos	yes
kidney	Labelled in injury	Cre -ve	Atp11c	0.000597975680316487	0.000694567789128196	10.0183935176695	7.82990196402508	0.520222105162669	0.624126052179407	no	-9.65921088117094e-05	neg	no
kidney	Labelled in injury	Cre -ve	Atp13a1	0.000465767669804857	0.000315477807576012	53.9145236325915	47.8120089352399	0.368090878075525	0.470654920322769	no	0.000150289862228845	pos	no
kidney	Labelled in injury	Cre -ve	Atp13a2	0.000577758429553065	0.000165289256198346	16.5313701150726	17.284751134175	0.101843050246657	0.179987538681741	no	0.000412469173354719	pos	no
kidney	Labelled in injury	Cre -ve	Atp13a3	0.00108193595486572	0.000322273196750492	99.6189297710818	75.0840342550755	3.17754766290349e-05	0.00139184521106796	yes	0.000759662758115228	pos	yes
kidney	Labelled in injury	Cre -ve	Atp1a1	0.00124028263588005	0.00065604097858609	5657.38696228433	3677.88269366866	0.000422241903229902	0.0047190219174041	yes	0.00058424165729396	pos	yes
kidney	Labelled in injury	Cre -ve	Atp1a2	0.000364299271812445	0.000554016620498614	15.8927883889139	12.1009611584561	0.662550401300402	0.761596413889523	no	-0.000189717348686169	neg	no
kidney	Labelled in injury	Cre -ve	Atp1b1	0.00111266180717739	0.000502963026216048	3625.03839419778	3155.15755860827	0.000293864437620944	0.00398455731254018	yes	0.000609698780961342	pos	yes
kidney	Labelled in injury	Cre -ve	Atp1b2	0.000891245986945452	0.000394741613427272	12.827661340491	30.0912795581059	0.346816473881337	0.449577340258517	no	0.00049650437351818	pos	no
kidney	Labelled in injury	Cre -ve	Atp1b3	0.000934550724084553	0.000601542265764844	111.732882335346	103.811860480689	0.0425350101304769	0.0946432941542086	no	0.000333008458319709	pos	no
kidney	Labelled in injury	Cre -ve	Atp23	0.000725006701627053	0.00077784590571239	10.4302258067053	9.13687073954193	0.604081896084398	0.706175021304064	no	-5.28392040853367e-05	neg	no
kidney	Labelled in injury	Cre -ve	Atp2a2	0.000807804899390328	0.000234040771382012	268.656700665081	283.674971720308	0.00775296442992566	0.0287249065265703	yes	0.000573764128008316	pos	yes
kidney	Labelled in injury	Cre -ve	Atp2a3	0.00062712504184865	0	9.73111220502592	8.67407126397745	0.0528917586699096	0.111127719311353	no	0.00062712504184865	pos	no
kidney	Labelled in injury	Cre -ve	Atp2b1	0.00107481834580548	0.00020283740791952	73.6143570758259	67.4759632963594	0.00014951282058284	0.00299302459737227	yes	0.00087198093788596	pos	yes
kidney	Labelled in injury	Cre -ve	Atp2b2	0.000324254215304798	0.000290010290010288	1.99084160388526	2.70067997067376	0.513900156609901	0.617866506594126	no	3.42439252945103e-05	pos	no
kidney	Labelled in injury	Cre -ve	Atp2b4	0.00091761178223845	0.000197031245624846	35.2022247146157	31.515016562598	0.0214547172909573	0.0589871961161655	no	0.000720580536613604	pos	no
kidney	Labelled in injury	Cre -ve	Atp2c1	0.00110969327683428	0.000315878871316852	40.7902553850003	31.9940597257794	0.000797065686472329	0.00668952543053204	yes	0.000793814405517428	pos	yes
kidney	Labelled in injury	Cre -ve	Atp4a	0.000650821600338257	0.000533420780121378	19.9100351728804	25.1918169001092	0.88271087014035	0.961167648729738	no	0.000117400820216879	pos	no
kidney	Labelled in injury	Cre -ve	Atp5a1	0.0008328064238685	0.000458048327788828	1893.66337528755	1798.40761029221	6.4916348331294e-05	0.0019983141037132	yes	0.000374758096079672	pos	yes
kidney	Labelled in injury	Cre -ve	Atp5b	0.000816843762751663	0.000501365909601084	2596.33618293447	2446.07153263144	0.00135150043000824	0.00918005419061408	yes	0.000315477853150579	pos	yes
kidney	Labelled in injury	Cre -ve	Atp5c1	0.00102706538885918	0.000464545505394402	566.836070016347	468.208107512699	1.39944502574529e-06	0.000471139663137127	yes	0.000562519883464778	pos	yes
kidney	Labelled in injury	Cre -ve	Atp5d	0.000827408931738828	0.000497307012507756	743.629721923209	712.265081231808	0.00402004116114141	0.0183626320871945	yes	0.000330101919231072	pos	yes
kidney	Labelled in injury	Cre -ve	Atp5e	0.000708501577897072	0.000456064098594266	594.621864132199	594.140045946838	0.0275355734888263	0.0700690452524943	no	0.000252437479302806	pos	no
kidney	Labelled in injury	Cre -ve	Atp5f1	0.00101881061876626	0.000514131974520736	718.188583495547	657.431411883447	4.16315048307688e-05	0.00159915368267814	yes	0.000504678644245524	pos	yes
kidney	Labelled in injury	Cre -ve	Atp5g1	0.00127488717307006	0.00083671856682134	597.350754033463	749.000978607692	0.000254464314325558	0.0037395312520897	yes	0.00043816860624872	pos	yes
kidney	Labelled in injury	Cre -ve	Atp5g2	0.000968323886815637	0.000540215997506396	351.524638054691	397.186722826422	0.00746332912122521	0.0279591663453656	yes	0.000428107889309241	pos	yes
kidney	Labelled in injury	Cre -ve	Atp5g3	0.00103797189969103	0.00052293783520438	2132.36357745506	1979.53894036183	1.45730031778595e-06	0.000471139663137127	yes	0.00051503406448665	pos	yes
kidney	Labelled in injury	Cre -ve	Atp5h	0.000851580107973678	0.000475453960747978	913.820752041718	858.392919566688	0.0215130645328249	0.0590866756970992	no	0.0003761261472257	pos	no
kidney	Labelled in injury	Cre -ve	Atp5j	0.00135040934753886	0.000647093237370912	341.242348036985	316.720309497835	2.22227688212678e-05	0.00117122960552134	yes	0.000703316110167948	pos	yes
kidney	Labelled in injury	Cre -ve	Atp5j2	0.000991037152566035	0.000559677438453218	842.027863556213	939.1137393764	4.13325633755054e-05	0.00159225935616217	yes	0.000431359714112817	pos	yes
kidney	Labelled in injury	Cre -ve	Atp5k	0.000913167211985002	0.000516119938361926	297.942489532832	275.078609152205	0.00352669996169624	0.0168485246557166	yes	0.000397047273623076	pos	yes
kidney	Labelled in injury	Cre -ve	Atp5l	0.000877823364822782	0.000580708053874796	1015.05724343425	901.458129569061	0.00325140501844387	0.0160511027743846	yes	0.000297115310947986	pos	yes
kidney	Labelled in injury	Cre -ve	Atp5o	0.000804216118484958	0.000468331578731952	814.263865123332	789.568264788683	0.000192770364069358	0.00327316711169486	yes	0.000335884539753006	pos	yes
kidney	Labelled in injury	Cre -ve	Atp5s	0.0011607127643385	8.3927822073016e-05	13.7661870837847	14.3858022223743	0.00352004868942707	0.0168348507288746	yes	0.00107678494226548	pos	yes
kidney	Labelled in injury	Cre -ve	Atp6ap1	0.000978682219116128	0.000379687484139734	244.377874743638	242.562462641368	0.000471391585812614	0.00500651669107277	yes	0.000598994734976394	pos	yes
kidney	Labelled in injury	Cre -ve	Atp6ap2	0.000938641523199082	0.000572043547646812	252.311069046072	212.150438854796	0.00698301462602255	0.0268619341847777	yes	0.00036659797555227	pos	yes
kidney	Labelled in injury	Cre -ve	Atp6v0a1	0.000956998280999495	0.000424924494753019	48.785972741799	58.8701514146577	0.0193598969612728	0.0548221938807744	no	0.000532073786246476	pos	no
kidney	Labelled in injury	Cre -ve	Atp6v0a2	0.000940825919479437	0.000324463316926134	85.8235237302024	77.6314333878045	0.000295847883402036	0.00399529527645972	yes	0.000616362602553303	pos	yes
kidney	Labelled in injury	Cre -ve	Atp6v0a4	0.00107318477692035	0.000542347448896048	208.037010026227	142.561961033078	0.0320605734315901	0.077518094251184	no	0.000530837328024302	pos	no
kidney	Labelled in injury	Cre -ve	Atp6v0b	0.000965240638340737	0.00045334519285085	172.216464836865	214.242179979862	0.000330573548877103	0.0041470746330202	yes	0.000511895445489887	pos	yes
kidney	Labelled in injury	Cre -ve	Atp6v0c,Gm43796	0.000901759569535517	0.000420510712343466	794.518750046251	975.924168781419	7.83192692999509e-05	0.0021858572467978	yes	0.000481248857192051	pos	yes
kidney	Labelled in injury	Cre -ve	Atp6v0d1	0.00098249210270906	0.000313643885903944	97.4264912084407	125.650902550198	0.000872000341184409	0.00706773486228765	yes	0.000668848216805116	pos	yes
kidney	Labelled in injury	Cre -ve	Atp6v0d2	0.000461917622402438	0.000424259546762252	27.9054054172609	35.8926084190651	0.64468596641917	0.744758125013098	no	3.76580756401868e-05	pos	no
kidney	Labelled in injury	Cre -ve	Atp6v0e	0.00104836182248291	0.00052222409121253	293.2623159488	263.350400487119	0.00713419569366451	0.0272262008901773	yes	0.00052613773127038	pos	yes
kidney	Labelled in injury	Cre -ve	Atp6v0e2	0.0014076644710639	0.00065950319882009	34.7251851219223	45.1537714783282	0.153053596513244	0.243737987836854	no	0.00074816127224381	pos	no
kidney	Labelled in injury	Cre -ve	Atp6v1a	0.00104937792773984	0.000551032129419222	909.492877471474	803.88308487144	0.00129999657704883	0.00894655892913307	yes	0.000498345798320618	pos	yes
kidney	Labelled in injury	Cre -ve	Atp6v1b1	0.000818080004469455	0.000340362466641047	45.5480833343711	50.6124145906385	0.377369036204118	0.479957240798157	no	0.000477717537828408	pos	no
kidney	Labelled in injury	Cre -ve	Atp6v1b2	0.000996972472397783	0.000335165380748238	361.949188254812	469.275773402032	0.000149774732271536	0.00299302459737227	yes	0.000661807091649545	pos	yes
kidney	Labelled in injury	Cre -ve	Atp6v1c1	0.000877468877461157	0.000169444388579682	114.449084143564	122.178111375054	0.00487529382421328	0.0210028414295213	yes	0.000708024488881474	pos	yes
kidney	Labelled in injury	Cre -ve	Atp6v1c2	0.000447349550814623	0.000177805848579412	20.7726925441413	25.1620621853282	0.133997872884818	0.220718938171248	no	0.000269543702235211	pos	no
kidney	Labelled in injury	Cre -ve	Atp6v1d	0.000920492234353922	0.000303274997484278	139.27378969355	160.700627864717	0.0262431152287048	0.0678027685371984	no	0.000617217236869644	pos	no
kidney	Labelled in injury	Cre -ve	Atp6v1e1	0.00126685582685065	0.000446383742770498	229.04328451833	237.002724417448	7.1215958618457e-05	0.00205462665027145	yes	0.000820472084080152	pos	yes
kidney	Labelled in injury	Cre -ve	Atp6v1f	0.0010222795837752	0.00055721709451998	422.700945372	462.858683801935	0.00115728976300943	0.0083516595837319	yes	0.00046506248925522	pos	yes
kidney	Labelled in injury	Cre -ve	Atp6v1g1	0.00104789801355097	0.000405228444109996	468.336354640567	448.026714750713	0.00274416525437265	0.0143158429258447	yes	0.000642669569440974	pos	yes
kidney	Labelled in injury	Cre -ve	Atp6v1g2	0.00068992013353582	0.000538404858542824	5.216559874138	6.12332424925003	0.615456186814016	0.716392936341282	no	0.000151515274992996	pos	no
kidney	Labelled in injury	Cre -ve	Atp6v1g3	0.00110996562949322	0.00101957325858209	63.3274055729951	51.7570340121865	0.680032970924862	0.778373505320523	no	9.039237091113e-05	pos	no
kidney	Labelled in injury	Cre -ve	Atp6v1h	0.00137580775943306	0.00067138313536794	79.9654209119027	67.2957968235847	0.00967461957509663	0.0333470401645883	yes	0.00070442462406512	pos	yes
kidney	Labelled in injury	Cre -ve	Atp7a	0.00054477982175016	0.000174457415109664	31.09557892696	26.8955937454959	0.0762325827804671	0.146046465560992	no	0.000370322406640496	pos	no
kidney	Labelled in injury	Cre -ve	Atp7b	0.00071285999429712	0	3.21452569763272	2.085408237944	0.298003188833665	0.39944534432461	no	0.00071285999429712	pos	no
kidney	Labelled in injury	Cre -ve	Atp8a1	0.00101585746742564	0.000299082007846792	15.3528313362772	12.1938252914834	0.146357833927888	0.23546210843993	no	0.000716775459578848	pos	no
kidney	Labelled in injury	Cre -ve	Atp8a2	0	0	1.32129469764146	1.31758894143471	1	1	no	0	zero	no
kidney	Labelled in injury	Cre -ve	Atp8b1	0.000919136177246058	9.647853352629e-05	5.94851615105946	4.10657001959159	0.171855194864322	0.265675932770419	no	0.000822657643719768	pos	no
kidney	Labelled in injury	Cre -ve	Atp8b2	0.000158730158730158	0.000283632007188136	2.5840992679887	3.12034887415441	0.473036484640812	0.577133993769262	no	-0.000124901848457978	neg	no
kidney	Labelled in injury	Cre -ve	Atp8b5	0.000903342366757	0.000919540229885056	1.1375762684516	1.73461125667756	0.97349665623597	1	no	-1.6197863128056e-05	neg	no
kidney	Labelled in injury	Cre -ve	Atp9a	0.000909022870621002	0.000446847522046306	68.8652106750647	57.7806460346237	0.0836205799253707	0.156500070775788	no	0.000462175348574696	pos	no
kidney	Labelled in injury	Cre -ve	Atp9b	0.00119270263342515	0.00043182633725177	17.4541420480408	18.7686501787014	0.435968013927426	0.54030847583809	no	0.00076087629617338	pos	no
kidney	Labelled in injury	Cre -ve	Atpaf1	0.000771848052846243	0.000355276263955774	47.4093664696607	48.8164818509916	0.0487891873381215	0.10471998035907	no	0.00041657178889047	pos	no
kidney	Labelled in injury	Cre -ve	Atpaf2	0.00100415409583712	0.00033728166603257	17.006580063961	20.1327076826608	0.0412830497422998	0.0923567925503716	no	0.00066687242980455	pos	no
kidney	Labelled in injury	Cre -ve	Atpif1	0.000978688800064945	0.000495142401598964	646.032120460024	631.946684155484	4.68656585841346e-05	0.00169513068266298	yes	0.000483546398465981	pos	yes
kidney	Labelled in injury	Cre -ve	Atr	0	0	5.63262186319178	4.34344886184504	0.999993912623895	1	no	0	zero	no
kidney	Labelled in injury	Cre -ve	Atraid	0.000899713557493937	0.000212243123047319	228.833905351759	181.241837500194	0.000124543181544158	0.00272540035319505	yes	0.000687470434446617	pos	yes
kidney	Labelled in injury	Cre -ve	Atrip,Gm42641,Trex1	0.000904480943727112	0.000215953780179634	22.805548128514	20.8896889098375	0.0643683701240662	0.128959267305528	no	0.000688527163547478	pos	no
kidney	Labelled in injury	Cre -ve	Atrn	0.00116547078446158	0.000377582479509294	26.4526670311518	17.7829131865102	0.0142138214850435	0.0438555617069779	yes	0.000787888304952286	pos	yes
kidney	Labelled in injury	Cre -ve	Atrnl1	0.000949329484994822	0.000550570025159374	48.2368913051938	48.1050698283098	0.0442586185085044	0.097475731344986	no	0.000398759459835448	pos	no
kidney	Labelled in injury	Cre -ve	Atrx	0.00104773463866095	0.000289169134940392	43.5064306673133	37.2733407573129	0.0381817623460245	0.0873390613197461	no	0.000758565503720558	pos	no
kidney	Labelled in injury	Cre -ve	Atxn1	0.0010303718749779	5.70003995639165e-05	23.4600722926583	24.7807503289806	0.000113274291252728	0.00262579657062193	yes	0.000973371475413983	pos	yes
kidney	Labelled in injury	Cre -ve	Atxn10	0.00111203385718924	0.000413262373211546	72.4274487589362	84.5551149788594	6.83903687628298e-05	0.00203309355733895	yes	0.000698771483977694	pos	yes
kidney	Labelled in injury	Cre -ve	Atxn1l	0.000859035689121523	0.000217732467793518	23.1097865184508	25.9997829822198	0.0101647716430049	0.0345981208451511	yes	0.000641303221328005	pos	yes
kidney	Labelled in injury	Cre -ve	Atxn2	0.000668689884848537	0.000266066763900996	66.3699613158142	63.6034756579945	0.00227954178205229	0.0126970382001567	yes	0.000402623120947541	pos	yes
kidney	Labelled in injury	Cre -ve	Atxn2l	0.000586756357977955	0.000223709028712601	53.1331527150019	59.7984303155474	0.0703248504993216	0.137664845396601	no	0.000363047329265354	pos	no
kidney	Labelled in injury	Cre -ve	Atxn3	0.00103081466461831	0.000300842591342496	17.911966155245	16.1685444743623	0.0573128404556161	0.118035051055764	no	0.000729972073275814	pos	no
kidney	Labelled in injury	Cre -ve	Atxn7	0.000907534501503625	0.000150308446488902	59.6003330110985	52.5705736862965	0.00677202340425481	0.0262472520951766	yes	0.000757226055014723	pos	yes
kidney	Labelled in injury	Cre -ve	Atxn7l1	0.000328963258833173	0.000345129720743776	28.6962438664483	29.8678066431491	0.890024402554933	0.96776559138304	no	-1.61664619106026e-05	neg	no
kidney	Labelled in injury	Cre -ve	Atxn7l2	0.000820597508152312	0.00017108117658793	14.9907689526904	11.8677868709895	0.00113198151290049	0.00820009868774497	yes	0.000649516331564382	pos	yes
kidney	Labelled in injury	Cre -ve	Atxn7l3	0.00074038901245098	0.000137013121040221	38.9638117493312	38.4962596777234	0.000306217197839329	0.00403652679125202	yes	0.000603375891410759	pos	yes
kidney	Labelled in injury	Cre -ve	Atxn7l3b	0.000849173563592907	0.00021593897254506	245.592579450929	311.190925631157	0.00336521121415625	0.0164370870784301	yes	0.000633234591047847	pos	yes
kidney	Labelled in injury	Cre -ve	Auh	0.000923154874170922	0.000309650912892372	127.033557985009	130.37467340447	0.00140367331373316	0.00938292958813906	yes	0.00061350396127855	pos	yes
kidney	Labelled in injury	Cre -ve	Aup1	0.000753359191107113	0.000381667823374914	152.385623231391	153.324550844295	0.0242774741771742	0.0642562456925248	no	0.000371691367732199	pos	no
kidney	Labelled in injury	Cre -ve	Aurka	0.000562237681738937	0	1.59144840589427	0.743853380952979	0.163053114427096	0.255266027977304	no	0.000562237681738937	pos	no
kidney	Labelled in injury	Cre -ve	Aurkaip1	0.000981890279648053	0.000311417523721669	115.281230113609	121.02115237765	0.00020868258407367	0.00339210995502188	yes	0.000670472755926384	pos	yes
kidney	Labelled in injury	Cre -ve	Auts2	0.000941488351366092	0	12.004810188885	11.3774115327328	0.0312919485620109	0.0763006060234466	no	0.000941488351366092	pos	no
kidney	Labelled in injury	Cre -ve	Aven	0.000876924396961875	0.000509339325099078	24.3337952291923	29.7133999280125	0.195542375734102	0.293048120116971	no	0.000367585071862797	pos	no
kidney	Labelled in injury	Cre -ve	Avil	0	0	0.671483047680198	1.0650435329239	1	1	no	0	zero	no
kidney	Labelled in injury	Cre -ve	Avl9	0.000441216874276533	0.000262634194680627	33.5736909315556	34.2734660755904	0.185195814975716	0.280958004382456	no	0.000178582679595906	pos	no
kidney	Labelled in injury	Cre -ve	Avpi1	0.000710909984221717	0.000193535549810572	27.3436064152416	27.2110038545686	0.0286437371854913	0.0720770951378919	no	0.000517374434411145	pos	no
kidney	Labelled in injury	Cre -ve	Avpr1a	0.00162361485079167	0	8.38824449938159	8.80076338755712	0.00599399285098447	0.0241407642751119	yes	0.00162361485079167	pos	yes
kidney	Labelled in injury	Cre -ve	Avpr2	0.00086513169124736	0.000980294711425772	22.3894110798182	24.3692947807075	0.977768919869335	1	no	-0.000115163020178412	neg	no
kidney	Labelled in injury	Cre -ve	Awat2	0.0121212121212121	0	0.367238116924491	0.395389869506676	0.0818851061308954	0.154137350602839	no	0.0121212121212121	pos	no
kidney	Labelled in injury	Cre -ve	Axin1	0.000775998777847487	0.000250623085459172	30.3083538511269	27.0476617613799	0.0216555154006395	0.0593434138106752	no	0.000525375692388315	pos	no
kidney	Labelled in injury	Cre -ve	Axin2	0	0	0.78674708778891	0.892031649120633	1	1	no	0	zero	no
kidney	Labelled in injury	Cre -ve	Axl	0.000441770739667947	0.000674791012848778	34.83444882935	55.2231701498908	0.582002546499477	0.684869068799465	no	-0.000233020273180831	neg	no
kidney	Labelled in injury	Cre -ve	Azgp1	0.000496984614703543	0.000459776415743698	93.1823215468917	93.6376876541403	0.418162252438844	0.52173403189716	no	3.72081989598453e-05	pos	no
kidney	Labelled in injury	Cre -ve	Azi2	0.000805564320046513	0.000292382228204825	47.5700754420303	41.4750787499218	0.0783758889950567	0.149138788649515	no	0.000513182091841688	pos	no
kidney	Labelled in injury	Cre -ve	Azin1	0.000806932849408618	0.000257011408331991	67.0324477985367	68.5673034577402	0.0134432141117649	0.0422008009646054	yes	0.000549921441076628	pos	yes
kidney	Labelled in injury	Cre -ve	Azin2	0	0	1.26537278743525	0.767660380985832	1	1	no	0	zero	no
kidney	Labelled in injury	Cre -ve	B130006D01Rik	0	0	0.460997166941253	0.708488965040354	1	1	no	0	zero	no
kidney	Labelled in injury	Cre -ve	B230118H07Rik	0.00104866850996546	0.000473274715236486	45.3395014309207	35.4454053564808	0.365886655224347	0.468632957317556	no	0.000575393794728974	pos	no
kidney	Labelled in injury	Cre -ve	B230219D22Rik	0.000797924986211608	8.078156568742e-05	62.5160706094549	58.5236638432705	0.000109927143019475	0.00257253659429759	yes	0.000717143420524188	pos	yes
kidney	Labelled in injury	Cre -ve	B2m	0.000620549834040515	0.000438356589767802	641.254732961152	700.475843123161	0.00200227852448244	0.0117017339227116	yes	0.000182193244272713	pos	yes
kidney	Labelled in injury	Cre -ve	B3galnt1	0.00048400775382425	0.000237057870845658	11.8185822624114	12.4107977927972	0.500978554217704	0.605162025022454	no	0.000246949882978592	pos	no
kidney	Labelled in injury	Cre -ve	B3galnt2	0.000602137949789173	0	13.646597392022	10.3281092483188	0.0027859602053039	0.0144490519752902	yes	0.000602137949789173	pos	yes
kidney	Labelled in injury	Cre -ve	B3galt1	0	0	0.794530297957617	1.03412536987228	1	1	no	0	zero	no
kidney	Labelled in injury	Cre -ve	B3galt2	0.00105346455091786	0	1.13523948874291	1.07054362579578	0.180347043294366	0.275670383035621	no	0.00105346455091786	pos	no
kidney	Labelled in injury	Cre -ve	B3galt4	0.00694444444444444	0	0.55774575922415	0.582529971148078	0.252195159352611	0.353880332562475	no	0.00694444444444444	pos	no
kidney	Labelled in injury	Cre -ve	B3galt5	0.000827551551598435	0.000137732873141495	33.0957823441317	27.6318479237211	8.78246006443908e-05	0.00231804772671105	yes	0.00068981867845694	pos	yes
kidney	Labelled in injury	Cre -ve	B3galt6	0.000446255211374968	0.000139911523945532	8.7871550183609	8.77079638828988	0.120301912357783	0.203464559042874	no	0.000306343687429436	pos	no
kidney	Labelled in injury	Cre -ve	B3gat2	0.00101744955168984	0.000266910287569203	67.2875182726636	93.916707881526	0.000144412588482625	0.00292979511702422	yes	0.000750539264120637	pos	yes
kidney	Labelled in injury	Cre -ve	B3gat3	0.00121309819333127	0.00021258010983123	41.8133768289765	44.716607644441	0.0136688957117265	0.0426824322273005	yes	0.00100051808350004	pos	yes
kidney	Labelled in injury	Cre -ve	B3glct	0.00123444471763819	0.000877506902744562	10.2658735663436	8.93619012262391	0.335933254436356	0.43872764534413	no	0.000356937814893628	pos	no
kidney	Labelled in injury	Cre -ve	B3gnt2,Gm28048	0.000709636009498392	0.00017617986503802	43.1691864755966	41.8366679814048	0.025647340582036	0.0666257484260496	no	0.000533456144460372	pos	no
kidney	Labelled in injury	Cre -ve	B3gnt3	0.000294464075382802	0	0.860091349699923	1.15305465753703	0.228509126692532	0.329846020108811	no	0.000294464075382802	pos	no
kidney	Labelled in injury	Cre -ve	B3gnt7	0	0	2.31783368383747	4.48383280190769	1	1	no	0	zero	no
kidney	Labelled in injury	Cre -ve	B3gnt8	0.000933862726736235	0	9.31865573244545	5.32064535187123	0.00297459314295239	0.0150740397379383	yes	0.000933862726736235	pos	yes
kidney	Labelled in injury	Cre -ve	B3gnt9	0	0	1.88394391385819	2.3578301777186	1	1	no	0	zero	no
kidney	Labelled in injury	Cre -ve	B3gntl1	0.000743099787685773	0	4.03633461222082	2.51771958178255	0.282479872341626	0.383418963181418	no	0.000743099787685773	pos	no
kidney	Labelled in injury	Cre -ve	B4galnt1	0.000440286704453073	0.000384249570492166	8.226974941595	9.67819118159218	0.605731012217119	0.707296422412788	no	5.60371339609073e-05	pos	no
kidney	Labelled in injury	Cre -ve	B4galt1	0.0008706145575917	0.000442181378049216	89.8151770445623	73.6838071721351	0.0715091459548457	0.139369119232657	no	0.000428433179542484	pos	no
kidney	Labelled in injury	Cre -ve	B4galt2	0.000526676343876835	0	1.93760830458772	1.98258635062455	0.128000136743286	0.213146185592722	no	0.000526676343876835	pos	no
kidney	Labelled in injury	Cre -ve	B4galt2,Ccdc24	0.00188323917137476	0	0.502802656907381	1.29327662454438	0.14136274376146	0.229335257638444	no	0.00188323917137476	pos	no
kidney	Labelled in injury	Cre -ve	B4galt3	0.000719984933999503	0	20.8081938576843	20.208375887212	0.00623611637594277	0.0248140583904176	yes	0.000719984933999503	pos	yes
kidney	Labelled in injury	Cre -ve	B4galt4	0.00067594755785034	0.000189214758751182	8.31386435856041	7.12351867427591	0.35399349064412	0.45703014691936	no	0.000486732799099158	pos	no
kidney	Labelled in injury	Cre -ve	B4galt5	0.000860794402332548	0.000291324790450374	65.1229830386531	121.593772667048	0.00184082441531183	0.0111780994059034	yes	0.000569469611882174	pos	yes
kidney	Labelled in injury	Cre -ve	B4galt6	0.00153415687864853	0.000427961016445194	19.8707957175137	17.922684030429	0.161603637122407	0.253801682479624	no	0.00110619586220334	pos	no
kidney	Labelled in injury	Cre -ve	B4galt7	0.000702200892214515	0.000440147267549328	10.9066132998076	10.7680872004319	0.448816582493077	0.553146206939456	no	0.000262053624665187	pos	no
kidney	Labelled in injury	Cre -ve	B4gat1	0.000805822289422887	0.000398593003177762	53.5051990186957	48.9538825180399	0.0299706220433611	0.0741950796431553	no	0.000407229286245125	pos	no
kidney	Labelled in injury	Cre -ve	B630019K06Rik	0.00185811674570768	0	2.6070368275933	1.96765801146778	0.115837028160753	0.197618296218441	no	0.00185811674570768	pos	no
kidney	Labelled in injury	Cre -ve	B930094E09Rik	0.000462962962962962	0	1.38478937285196	0.763222293314667	0.345496120772663	0.448361191099098	no	0.000462962962962962	pos	no
kidney	Labelled in injury	Cre -ve	B9d1	0.00148901045374324	0	12.9243515134583	13.5496882723479	0.00329222218886822	0.0161862350224304	yes	0.00148901045374324	pos	yes
kidney	Labelled in injury	Cre -ve	B9d2	0.00055985227824169	0.000133163194727252	18.2524204499362	15.1313274464401	0.032147861770112	0.0776688144886393	no	0.000426689083514438	pos	no
kidney	Labelled in injury	Cre -ve	BC003331	0.0010658839384135	0.000235783473102499	96.9726478192968	82.3803386979538	0.00116058214212652	0.00836183749859701	yes	0.000830100465311001	pos	yes
kidney	Labelled in injury	Cre -ve	BC003965	0.00102272478675637	0.000247448766915444	42.9002860198606	47.9956892050464	0.00728337705062043	0.0276031085321921	yes	0.000775276019840926	pos	yes
kidney	Labelled in injury	Cre -ve	BC004004	0.000727063772634987	0.000301939215728518	252.910715222613	275.265714023708	0.00122655737470178	0.0086257242286429	yes	0.000425124556906469	pos	yes
kidney	Labelled in injury	Cre -ve	BC005537	0.00106223406458967	0.00027798465074952	117.351704623517	114.715362221921	8.64415024053476e-05	0.00229517686366708	yes	0.00078424941384015	pos	yes
kidney	Labelled in injury	Cre -ve	BC005624	0.00107365668886165	0.000455303161446474	34.3767823018929	49.5389208100832	0.0332021123675291	0.0794098251833475	no	0.000618353527415176	pos	no
kidney	Labelled in injury	Cre -ve	BC017158	0.000723565579926187	8.7059175542322e-05	22.5553775285518	26.5131931167538	0.00687632107836658	0.026543435752548	yes	0.000636506404383865	pos	yes
kidney	Labelled in injury	Cre -ve	BC017643	0.00117002096581116	0.00037991951209266	14.4669616406734	12.4620641271222	0.225676754501518	0.326641922114316	no	0.0007901014537185	pos	no
kidney	Labelled in injury	Cre -ve	BC022687	0.000973388308673058	0.00015131351721211	15.7960617519572	16.3695225458755	0.197338448039248	0.294846337172417	no	0.000822074791460948	pos	no
kidney	Labelled in injury	Cre -ve	BC024978	0.000838288866847537	5.8173356602674e-05	12.6098396569414	13.239531326065	0.0067144594306038	0.0260714822675542	yes	0.000780115510244863	pos	yes
kidney	Labelled in injury	Cre -ve	BC025446	0.000701567236723055	0.000197930073249325	97.0491398240625	75.7112913819176	0.0068681621235651	0.026542688589446	yes	0.00050363716347373	pos	yes
kidney	Labelled in injury	Cre -ve	BC025920	0.000383141762452107	0	1.82024744498718	2.28893040633204	0.266695662063732	0.368677295130417	no	0.000383141762452107	pos	no
kidney	Labelled in injury	Cre -ve	BC028528	0.000473605027438305	0.00087488842172892	4.60318340016515	5.56771644313569	0.39327194441425	0.496488136682851	no	-0.000401283394290615	neg	no
kidney	Labelled in injury	Cre -ve	BC029722	0.000486056731303275	0.000594578596456124	42.8499243893238	39.4226214739235	0.579500261889141	0.68252708232927	no	-0.000108521865152849	neg	no
kidney	Labelled in injury	Cre -ve	BC030336	0.000939013543241348	0.000310669622448892	22.6593450814964	18.5409695926281	0.12975213203632	0.215131879083024	no	0.000628343920792456	pos	no
kidney	Labelled in injury	Cre -ve	BC031181	0.000862753166559663	0.000532373240541696	184.406488051846	212.201430248548	0.0280317482754764	0.0710198009435135	no	0.000330379926017967	pos	no
kidney	Labelled in injury	Cre -ve	BC034090	0.000703787981492142	2.617458447847e-05	33.5876921447227	37.6939153736956	0.00388990530346431	0.0180029679825958	yes	0.000677613397013672	pos	yes
kidney	Labelled in injury	Cre -ve	BC035947	0.000575951659492478	0.000431650488024845	120.355381198011	126.92649181641	0.216674616219076	0.316568668155657	no	0.000144301171467633	pos	no
kidney	Labelled in injury	Cre -ve	BC037034	0.000809245298577098	8.0350751488208e-05	13.9804291342646	16.2168226254258	0.00775393605541301	0.0287249065265703	yes	0.00072889454708889	pos	yes
kidney	Labelled in injury	Cre -ve	BC048403	7.31635937957267e-05	0	6.32357512657565	5.25576445384032	0.346300264205551	0.449098678886534	no	7.31635937957267e-05	pos	no
kidney	Labelled in injury	Cre -ve	BC049762	0.000871459694989107	0	2.40002298816176	2.03993194762407	0.275177184252998	0.376352708240235	no	0.000871459694989107	pos	no
kidney	Labelled in injury	Cre -ve	BC051142	0	0	1.24243280017892	0.86032300582072	1	1	no	0	zero	no
kidney	Labelled in injury	Cre -ve	BC052040	0.000635893100172325	0.000339664565276436	9.22018514271285	7.13486322440342	0.552626716797342	0.656619852753769	no	0.000296228534895889	pos	no
kidney	Labelled in injury	Cre -ve	BC055324	0.000856898029134532	0.000280504908835904	1.50308202812031	1.23775049739101	0.839271530405621	0.92344809549088	no	0.000576393120298628	pos	no
kidney	Labelled in injury	Cre -ve	BC067074	0.00157817012832913	0.000215285252960172	4.02222597246469	3.81054953665317	0.0459913400873731	0.100363223972593	no	0.00136288487536896	pos	no
kidney	Labelled in injury	Cre -ve	BC106179	0.0037037037037037	0	0.694378756383825	0.366553989787057	0.405838163340851	0.509793316291603	no	0.0037037037037037	pos	no
kidney	Labelled in injury	Cre -ve	Baalc	0.00104493207941483	0	0.431849378768657	0.404972089952691	0.141905544178511	0.229964619860835	no	0.00104493207941483	pos	no
kidney	Labelled in injury	Cre -ve	Babam1	0.000791510766938215	0.000484275921432764	89.3830343069543	111.120672411287	0.0794991799285362	0.150774696822348	no	0.000307234845505451	pos	no
kidney	Labelled in injury	Cre -ve	Babam2	0.000821024823081425	0.0004053581815721	61.5712279531485	81.0191236139277	0.0268184135554549	0.0687225499804134	no	0.000415666641509325	pos	no
kidney	Labelled in injury	Cre -ve	Bace1	0.000704100392096488	0.000235212137182063	43.4551806562885	47.9746481374759	0.0493669205510526	0.105569017170701	no	0.000468888254914425	pos	no
kidney	Labelled in injury	Cre -ve	Bace2	0.00065528704769211	0.00041928721174004	2.99545223690963	2.58470282357972	0.687726219789133	0.785802675085193	no	0.00023599983595207	pos	no
kidney	Labelled in injury	Cre -ve	Bach1	0.000658143860932942	0.000223134232802238	25.8292504167173	23.1581552725183	0.0159428052932397	0.0475820984669932	yes	0.000435009628130704	pos	yes
kidney	Labelled in injury	Cre -ve	Bach2	0.000290682647607165	0.000161290322580644	6.38357419747011	7.89572262809733	0.596496071669615	0.698839425093109	no	0.000129392325026521	pos	no
kidney	Labelled in injury	Cre -ve	Bad	0.000454659848885157	0.000237752103899894	51.3646146675352	66.2295704637308	0.804067892619025	0.892300469629421	no	0.000216907744985263	pos	no
kidney	Labelled in injury	Cre -ve	Bag1	0.00103627869968103	0.000553986631316954	212.74985121669	216.736976001898	0.03635330613774	0.0843832969305544	no	0.000482292068364076	pos	no
kidney	Labelled in injury	Cre -ve	Bag2	0.00087607019278204	0.000259514074793056	25.2963907095261	16.5632865032475	0.00314618054630958	0.0157179312225489	yes	0.000616556117988984	pos	yes
kidney	Labelled in injury	Cre -ve	Bag3	0.000623411319380242	6.7688755840982e-05	26.3476325274299	30.5510378154911	0.00317856389743012	0.01582632730252	yes	0.00055572256353926	pos	yes
kidney	Labelled in injury	Cre -ve	Bag4	0.000584503384970887	0.00028360400123352	27.9102950373624	28.8110596217381	0.120547128099217	0.203724187959231	no	0.000300899383737367	pos	no
kidney	Labelled in injury	Cre -ve	Bag5	0.000560107522411733	0.000128700128700128	16.9162622113021	13.2411764927185	0.0185186015036858	0.053124486048159	no	0.000431407393711605	pos	no
kidney	Labelled in injury	Cre -ve	Bag6	0.00086739353022964	0.000462889691648492	67.984028212221	88.5142452636209	0.0184175141741393	0.0529980670179411	no	0.000404503838581148	pos	no
kidney	Labelled in injury	Cre -ve	Bahcc1	0.000615491082501208	0.00024298334488704	6.88868298587415	7.17192107439889	0.479533132387528	0.583237259019378	no	0.000372507737614168	pos	no
kidney	Labelled in injury	Cre -ve	Bahd1	0.000871141057006045	2.7723870252286e-05	18.5720766875144	19.0708206234291	0.0120095955200305	0.0389668692031368	yes	0.000843417186753759	pos	yes
kidney	Labelled in injury	Cre -ve	Baiap2	0.000679140535126217	0.000174213130288762	70.0895304524611	73.3793171313093	0.0019109406935428	0.0114373275726233	yes	0.000504927404837455	pos	yes
kidney	Labelled in injury	Cre -ve	Baiap2l1	0.000937564641458425	0.000313794900862618	16.4467735782416	19.5706182882133	0.072870064244759	0.141298383229327	no	0.000623769740595807	pos	no
kidney	Labelled in injury	Cre -ve	Baiap2l2	0.000822409237414343	0.000235156879212694	85.8836118157931	123.258816184616	0.0175236080849864	0.0510654182460348	no	0.000587252358201649	pos	no
kidney	Labelled in injury	Cre -ve	Baiap3	0.000368731563421828	0.000408997955010224	1.82247817100149	2.39583406604177	0.537841279109721	0.641913181344329	no	-4.02663915883957e-05	neg	no
kidney	Labelled in injury	Cre -ve	Bak1	0.000336397223600988	0.00036933324016204	12.0517756278511	11.5404482323336	0.694185765071335	0.791902612587995	no	-3.29360165610517e-05	neg	no
kidney	Labelled in injury	Cre -ve	Bambi	0.000179869580774347	0	6.05216542764485	6.74526746063383	0.0960051749450532	0.172926077951705	no	0.000179869580774347	pos	no
kidney	Labelled in injury	Cre -ve	Banf1	0.000997530264933005	0.000373850984279072	77.297830323694	136.870372005464	0.0144686316611546	0.044384900209788	yes	0.000623679280653933	pos	yes
kidney	Labelled in injury	Cre -ve	Banp	0.000813649452215875	0.000106745265697972	27.5115585906085	27.2353403815781	0.00290606229778067	0.0148694450545561	yes	0.000706904186517903	pos	yes
kidney	Labelled in injury	Cre -ve	Bap1	0.000964594864945348	0.00033980355588119	37.7603107074871	38.9943713566632	0.173492022666847	0.267802567472658	no	0.000624791309064158	pos	no
kidney	Labelled in injury	Cre -ve	Basp1	0.000769575229275097	0	6.54458605943836	17.0839537472557	0.0183479462142189	0.0528663586444711	no	0.000769575229275097	pos	no
kidney	Labelled in injury	Cre -ve	Batf	0	0	0.531022069159828	0.645172217913568	1	1	no	0	zero	no
kidney	Labelled in injury	Cre -ve	Batf2	0.00171821305841924	0	0.396816053065761	0.948661030255538	0.149862739916124	0.239702133226426	no	0.00171821305841924	pos	no
kidney	Labelled in injury	Cre -ve	Batf3	0	0.000790513833992094	0.875565674576392	1.63034186778471	0.285012773956663	0.385874582434572	no	-0.000790513833992094	neg	no
kidney	Labelled in injury	Cre -ve	Bax	0.000493783497724182	0.000137835975189524	12.8288023732729	12.1997189806828	0.214284212668884	0.313901996995664	no	0.000355947522534658	pos	no
kidney	Labelled in injury	Cre -ve	Baz1a	0.00054311912867147	0.000239041364559496	13.0749528475713	16.0790513043878	0.341539018510297	0.444567732199585	no	0.000304077764111974	pos	no
kidney	Labelled in injury	Cre -ve	Baz1b	0.000789232341237663	9.00137816383412e-05	47.1445779128097	49.8771140965118	0.000636281038677992	0.00588548921897221	yes	0.000699218559599322	pos	yes
kidney	Labelled in injury	Cre -ve	Baz2a	0.000641292800446095	0.000301013051560148	21.2102265085111	21.4602959671234	0.0916977374046992	0.16752181220768	no	0.000340279748885947	pos	no
kidney	Labelled in injury	Cre -ve	Baz2b	0.00126145989820522	0.000146370365633294	19.6849929774236	18.5903871634312	0.00175434700371719	0.010840839690564	yes	0.00111508953257193	pos	yes
kidney	Labelled in injury	Cre -ve	Bbc3	0.000960932137931748	0	4.35247597863202	6.22314544041196	0.0253056543285576	0.0659326211687553	no	0.000960932137931748	pos	no
kidney	Labelled in injury	Cre -ve	Bbip1	0.000642904838018558	0.000255513229593904	20.9534103590422	17.9181996225205	0.0333860804166583	0.0796209362061786	no	0.000387391608424654	pos	no
kidney	Labelled in injury	Cre -ve	Bbof1	0.00116017294236527	0.00103626943005181	2.25154078650305	2.05021813230624	0.269785159296712	0.371484131019201	no	0.00012390351231346	pos	no
kidney	Labelled in injury	Cre -ve	Bbox1	0	0	2.66882127898123	1.09501544781067	1	1	no	0	zero	no
kidney	Labelled in injury	Cre -ve	Bbs1	0.000519151186081143	0	6.98101855875724	6.88082234913113	0.0035534456435596	0.016927761609366	yes	0.000519151186081143	pos	yes
kidney	Labelled in injury	Cre -ve	Bbs10	0.00109176383960031	0	1.9541543076633	1.5357752169877	0.0360186968171277	0.0839470554075004	no	0.00109176383960031	pos	no
kidney	Labelled in injury	Cre -ve	Bbs12	0	0	3.5726526731759	2.10178326997049	1	1	no	0	zero	no
kidney	Labelled in injury	Cre -ve	Bbs2	0.00130512978188499	0.0003688921757199	12.3880993355992	10.4614565182318	0.0380482024898731	0.0871268108123646	no	0.00093623760616509	pos	no
kidney	Labelled in injury	Cre -ve	Bbs4	0.000747663354198233	0.000736448181366502	11.5328596693557	13.4695329653916	0.606280407117997	0.7076899506503	no	1.12151728317313e-05	pos	no
kidney	Labelled in injury	Cre -ve	Bbs5	0.00159959499946347	0	2.94767106203049	2.54992768160675	0.0352857710887553	0.0827743827599471	no	0.00159959499946347	pos	no
kidney	Labelled in injury	Cre -ve	Bbs7	0.000502887449244005	0	7.0085090869684	4.61102005634053	0.00682900368595505	0.0264143325972417	yes	0.000502887449244005	pos	yes
kidney	Labelled in injury	Cre -ve	Bbs9	0.000738815885363855	0.000132887377626268	10.5843957592715	7.96080581075475	0.608268371604311	0.709761807328536	no	0.000605928507737587	pos	no
kidney	Labelled in injury	Cre -ve	Bbx	0.00101725128019772	0.000195245172683886	21.8269805749806	20.507123452227	0.00687522672543612	0.026543435752548	yes	0.000822006107513834	pos	yes
kidney	Labelled in injury	Cre -ve	Bcam	0.000708239227543355	0.00038084276083638	97.9016780591656	116.491062349147	0.0344319218082048	0.0813440421449065	no	0.000327396466706975	pos	no
kidney	Labelled in injury	Cre -ve	Bcap29	0.00163121794451242	0.000192207552674908	17.7186636624502	13.6341749471946	0.000128267669434242	0.00276049063580976	yes	0.00143901039183751	pos	yes
kidney	Labelled in injury	Cre -ve	Bcap31	0.000831685287752287	0.000346579562285278	134.457965037599	150.643994110304	0.00340914219878725	0.0165695483012641	yes	0.000485105725467009	pos	yes
kidney	Labelled in injury	Cre -ve	Bcar1	0.00069345435183487	0.000144376078759522	65.4558216694213	58.4676628202951	0.00135931347163262	0.0092094434452133	yes	0.000549078273075348	pos	yes
kidney	Labelled in injury	Cre -ve	Bcar3	0.000925900145263238	0.000274348053471448	20.3276588672138	17.2785620755487	0.0226005714905657	0.0611501821493574	no	0.00065155209179179	pos	no
kidney	Labelled in injury	Cre -ve	Bcas2	0.000601657303592592	0.000327892326626986	43.0551257926526	37.26171602092	0.0666621881381605	0.132361135959115	no	0.000273764976965606	pos	no
kidney	Labelled in injury	Cre -ve	Bcas3	0.000735099193688312	0.000142102326409438	20.3820927076568	21.4058335981856	0.0114892828718335	0.0377193722656819	yes	0.000592996867278874	pos	yes
kidney	Labelled in injury	Cre -ve	Bcat1	0.00083237530438856	0.00048161204308536	18.1782830115056	40.8733788887109	0.300138341877188	0.401459504152639	no	0.0003507632613032	pos	no
kidney	Labelled in injury	Cre -ve	Bcat2	0.00064301697679031	0.000339035177307804	21.6747541536781	36.0383684331313	0.519183031078801	0.62310378365292	no	0.000303981799482506	pos	no
kidney	Labelled in injury	Cre -ve	Bccip	0.00110362961089578	0.000472497084143802	21.5064265045924	16.5905173618154	0.177112829813222	0.27191164577061	no	0.000631132526751978	pos	no
kidney	Labelled in injury	Cre -ve	Bcdin3d	0.000108436347863803	6.4474532559638e-05	10.7683937121163	10.0032499674511	0.93288973683385	1	no	4.39618153041653e-05	pos	no
kidney	Labelled in injury	Cre -ve	Bckdha	0.000702180207832505	0.000284793052605902	83.7504751340785	104.801917068969	0.167585929797189	0.26046558515237	no	0.000417387155226603	pos	no
kidney	Labelled in injury	Cre -ve	Bckdhb	0.00112937511629637	0.00050663994306748	84.6427394515769	87.7452734186028	0.00465798563170291	0.0203628371547944	yes	0.00062273517322889	pos	yes
kidney	Labelled in injury	Cre -ve	Bckdk	0.000942466575300165	0.000160093015784398	48.7666265088376	42.6719989177668	8.2973536456706e-05	0.00226166516857143	yes	0.000782373559515767	pos	yes
kidney	Labelled in injury	Cre -ve	Bcl10	0.000797832459184705	4.9383754496138e-05	18.3375397427201	15.8784886193303	0.000547731128431722	0.00541595564604334	yes	0.000748448704688567	pos	yes
kidney	Labelled in injury	Cre -ve	Bcl2	0.000826900204555346	0.000423547645896132	32.8109838373768	34.226972799836	0.186541422771694	0.282546661832263	no	0.000403352558659214	pos	no
kidney	Labelled in injury	Cre -ve	Bcl2l1	0.000546252311554904	0.000243515115224892	98.6408027801757	101.834974464665	0.0310098744558988	0.0759507533748902	no	0.000302737196330012	pos	no
kidney	Labelled in injury	Cre -ve	Bcl2l11	0.000956388203921317	9.7560975609756e-05	8.8841985308107	8.34425320168033	0.0110386822201116	0.0366188639402357	yes	0.000858827228311561	pos	yes
kidney	Labelled in injury	Cre -ve	Bcl2l12	0.00115328643321697	0.000152033447358418	5.85108427360938	5.05456798035829	0.0676455277363331	0.133788039956147	no	0.00100125298585855	pos	no
kidney	Labelled in injury	Cre -ve	Bcl2l13	0.00101002504384025	0.000308028785581977	40.4056954677472	40.7468139353542	0.00998978847725323	0.0341332711133833	yes	0.000701996258258273	pos	yes
kidney	Labelled in injury	Cre -ve	Bcl2l14	0	0	1.16672432287404	1.95817890601091	1	1	no	0	zero	no
kidney	Labelled in injury	Cre -ve	Bcl2l2	0.00102358845065767	0.000497590615506604	24.3292662130395	20.8801484035611	0.337856638486334	0.44089398221895	no	0.000525997835151066	pos	no
kidney	Labelled in injury	Cre -ve	Bcl3	0.000255388869572483	7.10915804571382e-05	15.1155212482496	22.2749802776552	0.101062364220144	0.178949664801023	no	0.000184297289115345	pos	no
kidney	Labelled in injury	Cre -ve	Bcl6	0.000890517752883898	0.000128792343046602	53.5619604013159	70.0894726476022	0.0248186202862574	0.0650118344373244	no	0.000761725409837296	pos	no
kidney	Labelled in injury	Cre -ve	Bcl6b	0.000284090909090908	0.000246103335025464	6.4587839069064	7.51700197640079	0.490599985637997	0.594689633372941	no	3.79875740654443e-05	pos	no
kidney	Labelled in injury	Cre -ve	Bcl7a	0.000686261525271588	0.000265739202412372	36.5989286304388	39.3943706603862	0.0180149876185909	0.0522563221088469	no	0.000420522322859217	pos	no
kidney	Labelled in injury	Cre -ve	Bcl7b	0.00101200405487696	0.000237736701354484	32.317285489317	31.5236735243437	0.0392714466050848	0.088997531608091	no	0.000774267353522476	pos	no
kidney	Labelled in injury	Cre -ve	Bcl7c	0.0010028375001627	0.00036699894812708	49.9650314461499	36.6256859157662	0.00753041395367538	0.0281156547867057	yes	0.00063583855203562	pos	yes
kidney	Labelled in injury	Cre -ve	Bcl9	0.00104751801095148	0.00015174506828528	7.57174876211003	11.4669983479542	0.0862631361012065	0.160251057992053	no	0.0008957729426662	pos	no
kidney	Labelled in injury	Cre -ve	Bcl9l	0.000487463316335372	0.000178588314706707	29.5410488397386	45.3238822173088	0.0447966716345656	0.0984817476854899	no	0.000308875001628665	pos	no
kidney	Labelled in injury	Cre -ve	Bclaf1	0.000720595259203517	0.000304531133085684	56.3666817435964	48.3366896314732	0.0391786055019113	0.0888415349103884	no	0.000416064126117833	pos	no
kidney	Labelled in injury	Cre -ve	Bclaf3	0.000308641975308642	0.000255591054313098	4.94291625398101	3.88870319945392	0.814354808460263	0.901614356837515	no	5.30509209955436e-05	pos	no
kidney	Labelled in injury	Cre -ve	Bco1	0.000730813287514317	0.000818471715360298	2.87977621416247	6.90977056587703	0.519031407652986	0.6230323472484	no	-8.76584278459813e-05	neg	no
kidney	Labelled in injury	Cre -ve	Bco2	0.000824400975965438	0	7.57430940772907	7.68057170251852	0.0068147981286678	0.0263727006305393	yes	0.000824400975965438	pos	yes
kidney	Labelled in injury	Cre -ve	Bcor	0.001016109152544	4.5320643553138e-05	7.76490365612246	8.495496485099	0.010349296915424	0.0350917778137083	yes	0.000970788508990862	pos	yes
kidney	Labelled in injury	Cre -ve	Bcorl1	0.00087792570271546	4.2946102641184e-05	13.8652974091778	14.1270362366561	0.195194580636766	0.292561403947763	no	0.000834979600074276	pos	no
kidney	Labelled in injury	Cre -ve	Bcr	0.000941675568186937	0.0003212072909357	29.9188179994781	37.1282842070409	0.036331660447925	0.0843813734292372	no	0.000620468277251237	pos	no
kidney	Labelled in injury	Cre -ve	Bcs1l	0.000775130670647958	5.0365147318054e-05	14.4420697961417	17.9197313914237	0.00748413916273629	0.0280056403425357	yes	0.000724765523329904	pos	yes
kidney	Labelled in injury	Cre -ve	Bdh1	0.00089139143512361	0.000202893193144036	100.162938309334	115.57645087108	0.000267890923844399	0.00381600840122073	yes	0.000688498241979574	pos	yes
kidney	Labelled in injury	Cre -ve	Bdh2	0.0011711412141014	0.0003933877900307	301.165111591556	305.453365948907	4.09047268406331e-06	0.000605799004509776	yes	0.0007777534240707	pos	yes
kidney	Labelled in injury	Cre -ve	Bdkrb2	0	0	1.05026556573036	0.797131916960199	1	1	no	0	zero	no
kidney	Labelled in injury	Cre -ve	Bdnf	0.000635797943282075	0.000227937351301154	20.4641784342662	17.2275759672145	0.35301240422847	0.456001487511119	no	0.000407860591980921	pos	no
kidney	Labelled in injury	Cre -ve	Bdp1	0.000713625469763777	0	9.74371984837322	9.8467601818137	0.00820179392465276	0.0298041742698192	yes	0.000713625469763777	pos	yes
kidney	Labelled in injury	Cre -ve	Becn1	0.000797189774933038	0.00040481778620791	115.840556563341	105.258659334083	0.111854128748733	0.192697903850571	no	0.000392371988725128	pos	no
kidney	Labelled in injury	Cre -ve	Bend3	0.00155450468043057	0.000162650159684676	9.00404965351498	6.9819831268923	0.0564724231704576	0.116845844215931	no	0.00139185452074589	pos	no
kidney	Labelled in injury	Cre -ve	Bend4	0	0	0.37090932007384	0.710008292834065	1	1	no	0	zero	no
kidney	Labelled in injury	Cre -ve	Bend5	0.000679186317809332	0.000163709252785948	27.2871969151538	32.0714309242217	0.0980561179711811	0.175223219793253	no	0.000515477065023384	pos	no
kidney	Labelled in injury	Cre -ve	Bend7	0.00152504542931623	0	5.13639278125123	3.71610993916486	0.00781504948392094	0.0288870755882369	yes	0.00152504542931623	pos	yes
kidney	Labelled in injury	Cre -ve	Best1	0	0	0.461322304257662	0.961671633606442	1	1	no	0	zero	no
kidney	Labelled in injury	Cre -ve	Bet1	0.000754576861650848	0.000438356548331588	14.0630149286684	13.3862412722774	0.542984935509664	0.647588243146771	no	0.00031622031331926	pos	no
kidney	Labelled in injury	Cre -ve	Bet1l	0.00068487380569573	9.0812774330254e-05	29.9189239328112	38.3901369797727	0.0180334409152689	0.0522879560495148	no	0.000594061031365476	pos	no
kidney	Labelled in injury	Cre -ve	Bex1	0.000271886895051658	0.00128700128700128	1.26397619588201	1.5712784400477	0.694229276621707	0.791902612587995	no	-0.00101511439194962	neg	no
kidney	Labelled in injury	Cre -ve	Bex3	0.00114976468236083	8.5229449887934e-05	22.8802397193739	25.9587860433974	0.00189114741213909	0.0113443311684977	yes	0.0010645352324729	pos	yes
kidney	Labelled in injury	Cre -ve	Bex4	0.0017084936123585	0.0003080534621815	6.48001939672341	5.86128189157976	0.0210572363923193	0.0583412773661721	no	0.001400440150177	pos	no
kidney	Labelled in injury	Cre -ve	Bfar	0.00059122355977227	0.000202071128672858	106.604609007909	99.3216844159172	0.0105585376876228	0.0355480547709836	yes	0.000389152431099412	pos	yes
kidney	Labelled in injury	Cre -ve	Bfsp1	0	0	0.440414082559927	0.385437820365756	1	1	no	0	zero	no
kidney	Labelled in injury	Cre -ve	Bgn	0.00033330164188045	0.000479135581374766	193.351562152633	246.25664042418	0.138904848651619	0.226555671742361	no	-0.000145833939494316	neg	no
kidney	Labelled in injury	Cre -ve	Bhlhb9	0.00140546311798876	0.00088307751612657	6.50041640709107	5.34672004375128	0.503374792379374	0.607577887134354	no	0.00052238560186219	pos	no
kidney	Labelled in injury	Cre -ve	Bhlhe22	0	0	0.986735421197653	1.39386864459925	1	1	no	0	zero	no
kidney	Labelled in injury	Cre -ve	Bhlhe40	0.000950888315107333	0.000267329089614918	40.0049550341375	60.3697850433296	0.0128676510430212	0.0409103626306324	yes	0.000683559225492415	pos	yes
kidney	Labelled in injury	Cre -ve	Bhlhe41	0.00101774580758166	9.8039215686274e-05	2.50356082805329	3.32914361670741	0.0610037255066366	0.123781193070172	no	0.000919706591895386	pos	no
kidney	Labelled in injury	Cre -ve	Bhmt	0.000230840258541088	0.00344974636089947	2.08534433330445	1.52121254379533	0.140736772500276	0.22862650099405	no	-0.00321890610235838	neg	no
kidney	Labelled in injury	Cre -ve	Bhmt2	0.000944641379128142	0.00044243940606058	110.396031862078	92.293694458071	0.00844891646248616	0.0303627952355023	yes	0.000502201973067562	pos	yes
kidney	Labelled in injury	Cre -ve	Bicc1	0.000795779431769692	0.000266044330431916	255.105690700678	260.002004644047	0.00255291285484265	0.0136329228534446	yes	0.000529735101337776	pos	yes
kidney	Labelled in injury	Cre -ve	Bicd1	0.000890323030620858	0.000199838333033948	14.3260209378527	10.127796985499	0.135174465000164	0.222029696805062	no	0.00069048469758691	pos	no
kidney	Labelled in injury	Cre -ve	Bicd2	0.000570478968751745	0	30.0850274266934	28.7560397514687	0.000384120340804757	0.00445015063997387	yes	0.000570478968751745	pos	yes
kidney	Labelled in injury	Cre -ve	Bicdl1	0.000617123530088753	0.000190337131408051	29.959286626736	32.0634937075508	0.0227994771156067	0.0614476034851473	no	0.000426786398680702	pos	no
kidney	Labelled in injury	Cre -ve	Bicdl2	0.000577058644914468	0	2.40855525716206	2.34686640285438	0.0789420792061793	0.149931458213047	no	0.000577058644914468	pos	no
kidney	Labelled in injury	Cre -ve	Bicra	0.00033020343789492	0.000233032333236236	6.08506665503483	7.78879121274834	0.408928581408685	0.512632353559789	no	9.7171104658684e-05	pos	no
kidney	Labelled in injury	Cre -ve	Bicral	0.000822977445806365	5.8797589298838e-05	18.2303655164481	18.6810579056661	0.011799610289425	0.0384424068308722	yes	0.000764179856507527	pos	yes
kidney	Labelled in injury	Cre -ve	Bid	0.000653721397993298	0.000299081853312993	54.2921860995895	49.6590188663892	0.069754515119778	0.136849857525982	no	0.000354639544680305	pos	no
kidney	Labelled in injury	Cre -ve	Bik	0.00026130830118179	0.000181200769517818	14.3316540486857	15.0618944908847	0.737370842837254	0.832159914368515	no	8.0107531663972e-05	pos	no
kidney	Labelled in injury	Cre -ve	Bin1	0.000504411657163897	0.000157368096983116	18.291173115208	21.0194530117139	0.10304538602977	0.181654801003942	no	0.000347043560180781	pos	no
kidney	Labelled in injury	Cre -ve	Bin2	0.00037037037037037	0.000318979266347686	3.6050536436859	6.1043851210181	0.947876800136022	1	no	5.1391104022684e-05	pos	no
kidney	Labelled in injury	Cre -ve	Bin3	0.00081049915799867	0.000189185327490268	13.3006811394339	10.7693622859178	0.25665980049454	0.358447032773651	no	0.000621313830508402	pos	no
kidney	Labelled in injury	Cre -ve	Birc2	0.000740779525232523	9.3808630393996e-05	22.8113148085463	21.3565617167305	0.0277559659759387	0.0704684324749118	no	0.000646970894838527	pos	no
kidney	Labelled in injury	Cre -ve	Birc3	0.000200376563459323	0.000127551020408162	13.2690843543788	13.1152542064269	0.609775208280708	0.711084317687975	no	7.28255430511614e-05	pos	no
kidney	Labelled in injury	Cre -ve	Birc5	0.00038544987601842	0.00072958027021006	4.21753576376238	1.69820635656431	0.222608814831226	0.323324931119692	no	-0.00034413039419164	neg	no
kidney	Labelled in injury	Cre -ve	Birc6	0.000749780714078085	0.000664856011343976	53.5786394501515	50.3382943745813	0.152899480201998	0.243575615108453	no	8.4924702734109e-05	pos	no
kidney	Labelled in injury	Cre -ve	Bivm	0.000526856433143525	0.000354744662617592	13.6954182720851	12.2319103339041	0.706955310494075	0.803873684829852	no	0.000172111770525933	pos	no
kidney	Labelled in injury	Cre -ve	Blcap	0.000690836292561256	0.000110888593649233	58.9074745421948	44.580934416561	0.0136324223119745	0.0426041165290288	yes	0.000579947698912023	pos	yes
kidney	Labelled in injury	Cre -ve	Blm	0	0	0.957718391125168	1.31962915287935	1	1	no	0	zero	no
kidney	Labelled in injury	Cre -ve	Blmh	0.000825515067438555	0.000220350045525777	104.571843826261	130.766208963131	0.00023412805088989	0.00359272021533815	yes	0.000605165021912778	pos	yes
kidney	Labelled in injury	Cre -ve	Blnk	0.000312178094216315	0	11.2773641304705	12.2427552614378	0.00383049036497988	0.017833253955577	yes	0.000312178094216315	pos	yes
kidney	Labelled in injury	Cre -ve	Bloc1s1	0.00131552609648346	0.000652122535503786	200.280796880305	218.697857302234	0.000667316881164697	0.0060839033577594	yes	0.000663403560979674	pos	yes
kidney	Labelled in injury	Cre -ve	Bloc1s2	0.000290601358051233	0.000152256069628948	7.61033705167415	6.67528034272112	0.417828468284776	0.52136637837182	no	0.000138345288422285	pos	no
kidney	Labelled in injury	Cre -ve	Bloc1s3	0.000706091785393462	0.000281540632013948	14.6249365166395	17.2850658133857	0.291484079021391	0.392800656078872	no	0.000424551153379514	pos	no
kidney	Labelled in injury	Cre -ve	Bloc1s4	0.00100613891257569	0.000299745560248383	28.7811947788092	29.7704030032732	0.112560735570468	0.193589941215325	no	0.000706393352327307	pos	no
kidney	Labelled in injury	Cre -ve	Bloc1s5	0.00066061039286779	0.00016215603465721	38.0095347190669	34.8354793944133	0.00284822475503075	0.014697633666204	yes	0.00049845435821058	pos	yes
kidney	Labelled in injury	Cre -ve	Bloc1s6	0.00066159617581654	0.000320372108639842	25.7373135508341	26.6682937697667	0.0373137561089725	0.0859732161065677	no	0.000341224067176698	pos	no
kidney	Labelled in injury	Cre -ve	Blvra	0.000791305753378657	0.000676361498609374	73.1416698681536	62.3849068967777	0.546744355567319	0.651113700610128	no	0.000114944254769283	pos	no
kidney	Labelled in injury	Cre -ve	Blvrb	0.00102496726637948	0.000986477769892346	57.7743973542806	26.65534745111	0.800018231140728	0.888842460854777	no	3.8489496487134e-05	pos	no
kidney	Labelled in injury	Cre -ve	Blzf1	0.00106795231064527	0.000120426285202826	21.9766279034451	19.4660881151452	0.000426413160565024	0.00474206551326892	yes	0.000947526025442444	pos	yes
kidney	Labelled in injury	Cre -ve	Bmf	0.00210058785423396	0	4.25715944693764	3.00661932755559	0.0117784272863871	0.0384006737971527	yes	0.00210058785423396	pos	yes
kidney	Labelled in injury	Cre -ve	Bmi1	0.00104680367360193	0.000277280510897532	46.4302831193402	43.7650182159447	0.00560269518438272	0.0230043867933939	yes	0.000769523162704398	pos	yes
kidney	Labelled in injury	Cre -ve	Bmp1	0	0	7.05012546296824	9.04436067060984	1	1	no	0	zero	no
kidney	Labelled in injury	Cre -ve	Bmp15	0	0	0.718885331558348	0.563366909983826	1	1	no	0	zero	no
kidney	Labelled in injury	Cre -ve	Bmp2	0.00019298245614035	0	3.63643315292544	4.90195484628484	0.0984226085589827	0.175652165933874	no	0.00019298245614035	pos	no
kidney	Labelled in injury	Cre -ve	Bmp2k	0.000791668041004218	0.00028214987337026	16.5222665203052	15.36111509506	0.0778752326521378	0.148476466316742	no	0.000509518167633958	pos	no
kidney	Labelled in injury	Cre -ve	Bmp3	0.00132660753046007	0.000676818950930626	2.07788007698689	2.36058283157763	0.451187628042492	0.555195706626512	no	0.000649788579529444	pos	no
kidney	Labelled in injury	Cre -ve	Bmp4	0.000962660676906935	0.000381950767759108	250.561955841753	210.308819519811	0.00435513152120439	0.019440572018129	yes	0.000580709909147827	pos	yes
kidney	Labelled in injury	Cre -ve	Bmp6	0.00092609173861229	0.000137496864541501	47.8935162918268	49.1055305694174	4.79859239230114e-05	0.00171936661282209	yes	0.000788594874070789	pos	yes
kidney	Labelled in injury	Cre -ve	Bmp7	0.00101955328896674	0.000171291190302924	66.1057433480381	54.2207561892653	0.00107153325209024	0.00794460853993854	yes	0.000848262098663816	pos	yes
kidney	Labelled in injury	Cre -ve	Bmp8a	0.000702433766949895	0	2.26673997058214	3.61300070229004	0.0929164779455357	0.169030126182073	no	0.000702433766949895	pos	no
kidney	Labelled in injury	Cre -ve	Bmpr1a	0.00089284352801363	0.000243905363250715	37.7983474737065	36.2907160909364	0.00145155878615079	0.00962099804107604	yes	0.000648938164762915	pos	yes
kidney	Labelled in injury	Cre -ve	Bmpr1b	0.000781542095781923	0.000383141762452106	3.86303704639043	2.87015429146643	0.706189442958276	0.803139853685228	no	0.000398400333329817	pos	no
kidney	Labelled in injury	Cre -ve	Bmpr2	0.000761818995405933	0.000273196440230738	89.3362839849978	73.8659671186664	0.0819372442807526	0.15417017631538	no	0.000488622555175195	pos	no
kidney	Labelled in injury	Cre -ve	Bms1	0.000768284647263988	0.000269173859897682	27.2343711330334	22.1432746963164	0.0157582374335529	0.0471608676633223	yes	0.000499110787366306	pos	yes
kidney	Labelled in injury	Cre -ve	Bmt2	0.000881494169319035	0.000243253707928306	43.9676515661105	38.8058016027322	0.00156432054909984	0.0101070424619252	yes	0.000638240461390729	pos	yes
kidney	Labelled in injury	Cre -ve	Bmx	0.004930966469428	0	1.03786089403822	0.70375542559206	0.29545570286313	0.396439937994634	no	0.004930966469428	pos	no
kidney	Labelled in injury	Cre -ve	Bmyc	0.000929002002632113	2.5065797719012e-05	11.1154443481641	12.4188425185385	0.0151194237770441	0.0458130896995286	yes	0.000903936204913101	pos	yes
kidney	Labelled in injury	Cre -ve	Bnc2	0.000753334067930783	0.000112692837659294	12.9750344830401	13.7051578804194	0.114023250006625	0.19527594535711	no	0.000640641230271489	pos	no
kidney	Labelled in injury	Cre -ve	Bnip1	0.00043966375078441	7.0671378091872e-05	9.73104133695714	10.7187363854502	0.165000146645471	0.25761824465708	no	0.000368992372692538	pos	no
kidney	Labelled in injury	Cre -ve	Bnip2	0.000544561940934997	0.00028371582533075	60.1341354554762	60.113143189638	0.0475196006778859	0.102689487262572	no	0.000260846115604247	pos	no
kidney	Labelled in injury	Cre -ve	Bnip3	0.00106922150141486	0.000571390336719426	331.078574758979	207.285152746467	0.00135719219682851	0.00920143173526312	yes	0.000497831164695434	pos	yes
kidney	Labelled in injury	Cre -ve	Bnip3l	0.000950496102965628	0.00033417748021957	206.510182863488	201.498883355181	0.0040002774741581	0.018325319560199	yes	0.000616318622746058	pos	yes
kidney	Labelled in injury	Cre -ve	Boc	0.000170604866969338	0.000262950302392846	14.6486017360018	13.9439444636225	0.766447588752724	0.858098696441761	no	-9.23454354235077e-05	neg	no
kidney	Labelled in injury	Cre -ve	Bod1	0.00079251263044568	0.000224753163210452	126.02206173121	120.522903304445	0.0037287360731768	0.0175062779568065	yes	0.000567759467235228	pos	yes
kidney	Labelled in injury	Cre -ve	Bod1l	0.00050537576994635	0.000183448905729556	6.84548602354474	5.60965691570114	0.459452307874819	0.563596522332363	no	0.000321926864216794	pos	no
kidney	Labelled in injury	Cre -ve	Bok	0.000663274991348233	0.000170182682641408	22.9655487960455	27.973072108126	0.107439678026227	0.187369288029777	no	0.000493092308706825	pos	no
kidney	Labelled in injury	Cre -ve	Bola1	0.00122674253119895	0.000895137491484442	45.362289601405	41.0618902946152	0.659972669489815	0.759128038628731	no	0.000331605039714508	pos	no
kidney	Labelled in injury	Cre -ve	Bola2	0.00078565530558532	0.000325147151401621	62.6615176999524	58.7519556820472	0.0546164105025368	0.113747208685674	no	0.000460508154183699	pos	no
kidney	Labelled in injury	Cre -ve	Bola3	0.00107363362825141	0.00048624384693271	148.825777388475	144.794617991594	0.000228826748229299	0.00354365104610602	yes	0.0005873897813187	pos	yes
kidney	Labelled in injury	Cre -ve	Bop1	0.000860640087106783	0.000223631843098912	24.3767632155076	30.7878758213528	0.0251282138491741	0.0656475818102003	no	0.000637008244007871	pos	no
kidney	Labelled in injury	Cre -ve	Bora	0.000464311474134088	0	2.10345509385141	0.89125163176539	0.205439277781282	0.304119424193025	no	0.000464311474134088	pos	no
kidney	Labelled in injury	Cre -ve	Borcs5	0.000458287822018875	0.000496635651055074	13.125459863912	11.1617381183404	0.810093959423739	0.897941154690978	no	-3.8347829036199e-05	neg	no
kidney	Labelled in injury	Cre -ve	Borcs6	0.000948504765190502	0.00091166167502758	30.6079001942624	28.1712892410238	0.700477018671637	0.798004972809765	no	3.68430901629217e-05	pos	no
kidney	Labelled in injury	Cre -ve	Borcs7	0.000725509760120707	0.000523879865432448	29.0995598043625	26.8100082839064	0.451405524321164	0.555412557341161	no	0.000201629894688259	pos	no
kidney	Labelled in injury	Cre -ve	Borcs8	0.000819894619468858	0.000390336883758864	32.4813205240287	35.5499889816026	0.0272968672864011	0.0695811711723925	no	0.000429557735709994	pos	no
kidney	Labelled in injury	Cre -ve	Bpgm	0.00104081811827421	0.000256562791802071	54.6756791616636	42.6152654201426	0.00776121816604083	0.0287438946749537	yes	0.00078425532647214	pos	yes
kidney	Labelled in injury	Cre -ve	Bphl	0.000865997196163757	0.000515490737025962	219.442719208467	255.125943722443	0.0109500567469249	0.036425184435239	yes	0.000350506459137795	pos	yes
kidney	Labelled in injury	Cre -ve	Bpifc	0.000821018062397372	0	0.622223633589748	0.389782828284914	0.314528605475672	0.416569135769597	no	0.000821018062397372	pos	no
kidney	Labelled in injury	Cre -ve	Bpnt1	0.00094547419942503	0.000474760417876916	110.937112464464	120.771294127126	0.000252219772638127	0.00372293802464097	yes	0.000470713781548114	pos	yes
kidney	Labelled in injury	Cre -ve	Bptf	0.000707802972950833	0.000256086684313962	74.2068816021886	70.8904409561368	0.000134577598761573	0.00283378327629226	yes	0.000451716288636871	pos	yes
kidney	Labelled in injury	Cre -ve	Braf	0.000867901481501645	0.000220503670720616	41.5600457039585	41.9848976421498	0.0316121230815599	0.076790605607593	no	0.00064739781078103	pos	no
kidney	Labelled in injury	Cre -ve	Brap	0.00089137625583821	0.000339204863101154	152.98652458941	154.112294656821	3.14633748711759e-06	0.0005804523229607	yes	0.000552171392737056	pos	yes
kidney	Labelled in injury	Cre -ve	Brat1	0.00174544038212613	0	7.5488162667234	8.56683608537132	0.000567963603951213	0.00554607097220932	yes	0.00174544038212613	pos	yes
kidney	Labelled in injury	Cre -ve	Brca1	0.000194024058983313	0	2.10850129917368	1.32120680382385	0.391257748524124	0.494273010148616	no	0.000194024058983313	pos	no
kidney	Labelled in injury	Cre -ve	Brca2	0.000378787878787878	0	2.21435036828995	1.73022373163355	0.26892901675856	0.370764880469057	no	0.000378787878787878	pos	no
kidney	Labelled in injury	Cre -ve	Brcc3	0.00132204859653073	0.00114345551911158	22.8307666707998	23.7444529812878	0.974636682642063	1	no	0.00017859307741915	pos	no
kidney	Labelled in injury	Cre -ve	Brd1	0.00101787511132816	0.00025695215218849	29.0542324005161	23.5329423791301	0.000709830651355059	0.00627409333681139	yes	0.00076092295913967	pos	yes
kidney	Labelled in injury	Cre -ve	Brd2	0.000545797967897102	0.000185049008662498	147.497636464154	163.707894942533	3.07620590667049e-05	0.00136308431432279	yes	0.000360748959234604	pos	yes
kidney	Labelled in injury	Cre -ve	Brd3	0.000649510012186957	0.000304296940381946	60.5092249182252	71.8929644102037	0.0508546371444674	0.107953728061571	no	0.00034521307180501	pos	no
kidney	Labelled in injury	Cre -ve	Brd3os	0.000330262419358588	0.000113571834185122	5.04152126171649	5.58261663282675	0.446994851400922	0.551461900622259	no	0.000216690585173466	pos	no
kidney	Labelled in injury	Cre -ve	Brd4	0.000615112382635573	0.000179435340759598	98.6581478253642	106.135868138167	0.000339184077993161	0.00418997643704434	yes	0.000435677041875975	pos	yes
kidney	Labelled in injury	Cre -ve	Brd7	0.000988274488742247	0.000277330057898208	39.9611855397748	37.077442928973	7.38576465979283e-05	0.00210577868856091	yes	0.000710944430844039	pos	yes
kidney	Labelled in injury	Cre -ve	Brd8	0.000855241653428637	0.000137066028432961	37.4775869945877	35.4849795376649	9.29217994465325e-05	0.00238522200165714	yes	0.000718175624995675	pos	yes
kidney	Labelled in injury	Cre -ve	Brd9	0.00124474714554462	0.000362347314614872	14.6277016298706	12.8224687357478	0.11001900968774	0.190620483573105	no	0.000882399830929748	pos	no
kidney	Labelled in injury	Cre -ve	Brdt	0.000898569284528125	0	2.42545904804523	2.16210975937385	0.0619440929326826	0.125233354442308	no	0.000898569284528125	pos	no
kidney	Labelled in injury	Cre -ve	Brf1	0.000894868740642588	0.000362006660071136	18.8679770345872	21.1379545487674	0.294157625198268	0.395244655873762	no	0.000532862080571452	pos	no
kidney	Labelled in injury	Cre -ve	Brf2	0.00136992166599505	0.000724592817295906	10.826295433431	11.4263191097269	0.283816452127507	0.384841250295782	no	0.000645328848699144	pos	no
kidney	Labelled in injury	Cre -ve	Bri3	0.000903361336592283	0.000408522699754856	529.520858869189	432.270608718907	0.00174834693283119	0.0108188097807367	yes	0.000494838636837427	pos	yes
kidney	Labelled in injury	Cre -ve	Bri3bp	0.0011809636385239	0.00042996183233355	42.0805880038591	38.7214261145272	0.00023555696948322	0.00359649352375926	yes	0.00075100180619035	pos	yes
kidney	Labelled in injury	Cre -ve	Brip1	0.000507511165245635	0	2.06783304020204	1.75620328473342	0.268009396268724	0.370071194744206	no	0.000507511165245635	pos	no
kidney	Labelled in injury	Cre -ve	Brix1	0.000830695480584682	0.000128415848764374	36.9887377812432	32.8949889930739	6.61328456739414e-05	0.00201712745992669	yes	0.000702279631820308	pos	yes
kidney	Labelled in injury	Cre -ve	Brk1	0.000890325337728485	0.000196092533688713	119.785325105378	117.967187552172	0.000165729907932579	0.00307380842757474	yes	0.000694232804039772	pos	yes
kidney	Labelled in injury	Cre -ve	Brms1	0.000326746805620043	0.000375486665137718	7.99155369634938	11.0167174146018	0.722235723242209	0.81810826507142	no	-4.87398595176747e-05	neg	no
kidney	Labelled in injury	Cre -ve	Brms1l	0.00109326849346699	0.000605136513647074	12.7358545645615	9.80250196068202	0.0922074584849977	0.168065225063942	no	0.000488131979819916	pos	no
kidney	Labelled in injury	Cre -ve	Brox	0.000924115108746495	0.000437254251105432	70.3444689382544	56.45774373068	0.0105125004553799	0.0354378145092967	yes	0.000486860857641063	pos	yes
kidney	Labelled in injury	Cre -ve	Brpf1	0.00106987417654889	0.000184560848694114	21.484417761306	21.7743313028682	0.0598176415605439	0.121968692727626	no	0.000885313327854776	pos	no
kidney	Labelled in injury	Cre -ve	Brpf3	0.000763568492869623	4.0762254152654e-05	28.2415872766862	31.6314575783415	0.000536045752208881	0.00537214573773847	yes	0.000722806238716969	pos	yes
kidney	Labelled in injury	Cre -ve	Brsk1	0	0	1.83862949955258	2.20628565917245	1	1	no	0	zero	no
kidney	Labelled in injury	Cre -ve	Brwd1	0.000764429519845783	0.000537723263754546	28.4317075573583	30.9905823855833	0.579418789634826	0.682491432223629	no	0.000226706256091237	pos	no
kidney	Labelled in injury	Cre -ve	Brwd3	0.00145052085245103	0.000333521540131688	8.76447208996145	6.36398733067765	0.543399402390273	0.647955868536115	no	0.00111699931231934	pos	no
kidney	Labelled in injury	Cre -ve	Bscl2	0.000848003487704557	0.000267592246782798	80.5244080186019	104.556857698268	0.00187700154677151	0.0113052659814358	yes	0.000580411240921759	pos	yes
kidney	Labelled in injury	Cre -ve	Bsdc1	0.00105238581297857	0.000302649055617432	41.7472790455633	44.3618035709764	0.0175109569264178	0.0510506441102848	no	0.000749736757361138	pos	no
kidney	Labelled in injury	Cre -ve	Bsg	0.000746724755619552	0.000442262738508138	373.707182576696	414.544789485797	0.0144892011326389	0.0444190982954418	yes	0.000304462017111414	pos	yes
kidney	Labelled in injury	Cre -ve	Bsnd	0.000570537451093685	0.000133422426013906	29.6022906182508	31.3373348915166	0.0281668803835462	0.0712197004321951	no	0.000437115025079779	pos	no
kidney	Labelled in injury	Cre -ve	Bspry	0.00111836355520178	0.00047077754095467	46.4984813683323	52.0099771054238	0.164078143206607	0.256418990596889	no	0.00064758601424711	pos	no
kidney	Labelled in injury	Cre -ve	Bst1	0.000457475146106177	0.000127236501682054	11.8724951031294	10.4979571610097	0.0734522070764466	0.142151578275217	no	0.000330238644424123	pos	no
kidney	Labelled in injury	Cre -ve	Bst2	0	0	4.60219423559774	6.89412987954678	1	1	no	0	zero	no
kidney	Labelled in injury	Cre -ve	Btaf1	0.00098603611255795	0.000157827447248935	32.1173993653221	35.0703740099311	0.0277506843611508	0.0704684324749118	no	0.000828208665309015	pos	no
kidney	Labelled in injury	Cre -ve	Btbd1	0.000854415746808885	0.000563462395987014	96.4695680922227	84.3308580052797	0.114934964397097	0.196380994801809	no	0.000290953350821871	pos	no
kidney	Labelled in injury	Cre -ve	Btbd10	0.00100272739740268	0.000230998175923736	6.9810803221048	6.44428116414405	0.00848217608219571	0.030415684542238	yes	0.000771729221478944	pos	yes
kidney	Labelled in injury	Cre -ve	Btbd11	0.000812727198068078	0	6.11129640425551	5.73895916643731	0.00531286092209407	0.0221366437107196	yes	0.000812727198068078	pos	yes
kidney	Labelled in injury	Cre -ve	Btbd2	0.000791491142013192	0.000289646550827612	31.8757102800939	29.9281315256943	0.134275767431546	0.22101280613671	no	0.00050184459118558	pos	no
kidney	Labelled in injury	Cre -ve	Btbd3	0.00128323405442221	0.000421480321805474	11.6793824137549	10.0710487310861	0.0514006887009451	0.108846113625126	no	0.000861753732616736	pos	no
kidney	Labelled in injury	Cre -ve	Btbd6	0.000718801423825955	9.7313394373558e-05	17.9417747361616	20.5393011398172	0.0054443648898987	0.0225506338152454	yes	0.000621488029452397	pos	yes
kidney	Labelled in injury	Cre -ve	Btbd7	0.000808208947992305	0.000138834558691506	21.7249994911167	21.8004922443587	0.00713490282162123	0.0272262008901773	yes	0.000669374389300799	pos	yes
kidney	Labelled in injury	Cre -ve	Btbd8	0.0021055140566192	0	1.93526127081189	1.90269844586857	0.0122360103212414	0.0395451847442203	yes	0.0021055140566192	pos	yes
kidney	Labelled in injury	Cre -ve	Btbd9	0.000601365617978907	2.5549310168624e-05	36.8423602457287	38.2022022509727	0.00121695496665737	0.00860213048942477	yes	0.000575816307810283	pos	yes
kidney	Labelled in injury	Cre -ve	Btc	0.000631452765688855	0.000907485875706214	2.49340560904001	2.30754963597331	0.929919426436493	1	no	-0.000276033110017359	neg	no
kidney	Labelled in injury	Cre -ve	Btd	0.00087313056016207	0.000469050266229238	61.9844903911714	61.9290413576249	0.0733886122774184	0.14205588339322	no	0.000404080293932832	pos	no
kidney	Labelled in injury	Cre -ve	Btf3	0.00126475136469788	0.00050016735401209	239.088866428608	234.50810367467	1.35493795795532e-05	0.000941168167392934	yes	0.00076458401068579	pos	yes
kidney	Labelled in injury	Cre -ve	Btf3l4	0.000945875926872767	0.000647973158050978	9.52095088562841	8.47789731988218	0.45428790538109	0.558598108009645	no	0.000297902768821789	pos	no
kidney	Labelled in injury	Cre -ve	Btg1	0.00088254363927936	0.000165102235877282	94.9376644941882	73.0971289060772	0.000179985533863026	0.00317751944484804	yes	0.000717441403402078	pos	yes
kidney	Labelled in injury	Cre -ve	Btg2	0.000721575722650995	0.000164492788582435	32.5455353429119	35.4872325444111	0.0109303402691358	0.0363771549181802	yes	0.00055708293406856	pos	yes
kidney	Labelled in injury	Cre -ve	Btg3	0.00447360343769183	0	0.982446358827848	0.584114564684581	0.16696034653541	0.259705270039734	no	0.00447360343769183	pos	no
kidney	Labelled in injury	Cre -ve	Btnl9	0.000130980191647048	0.000326508325063802	20.3771262549155	21.6772014613241	0.278165851779792	0.379185174715979	no	-0.000195528133416754	neg	no
kidney	Labelled in injury	Cre -ve	Btrc	0.00102963026803275	0.000160642570281124	9.45400387922967	15.0437665432766	0.0124466982546905	0.0400254810811732	yes	0.000868987697751626	pos	yes
kidney	Labelled in injury	Cre -ve	Bub1b	0	0	0.488968297134649	0.519789644557942	1	1	no	0	zero	no
kidney	Labelled in injury	Cre -ve	Bub3	0.000839930604444847	0.000263139795644781	49.2253297032039	58.5660664578038	0.00143593027493977	0.00954589258587146	yes	0.000576790808800066	pos	yes
kidney	Labelled in injury	Cre -ve	Bud13	0.000459899786979533	0.00065089531915494	4.78060901389879	5.77817615382889	0.576650755806938	0.679891899526817	no	-0.000190995532175407	neg	no
kidney	Labelled in injury	Cre -ve	Bud23	0.00091806435879253	0.000504086445926538	59.9786042613336	71.2670756346617	0.13556908745159	0.222410178164167	no	0.000413977912865992	pos	no
kidney	Labelled in injury	Cre -ve	Bud31	0.00063942333321608	0.000279870377800016	73.3731654694629	88.1033454054975	0.0142535081295187	0.0439678338019797	yes	0.000359552955416064	pos	yes
kidney	Labelled in injury	Cre -ve	Bysl	0.00086073449586879	4.7231078049356e-05	17.382418103742	20.692960359107	0.00102968644662758	0.0077496841598527	yes	0.000813503417819434	pos	yes
kidney	Labelled in injury	Cre -ve	Bzw1	0.00116130948421579	0.000327344603077214	118.719858040875	118.791700004063	3.45609160754765e-05	0.00143957015740633	yes	0.000833964881138576	pos	yes
kidney	Labelled in injury	Cre -ve	Bzw2	0.000809541271662693	0.000556808105869404	32.3151684721042	28.5367717430892	0.273880218124643	0.375107832653448	no	0.000252733165793289	pos	no
kidney	Labelled in injury	Cre -ve	C030006K11Rik	0.000806427787526978	0.000370530244398031	61.4747279997902	54.9882136818642	0.0771319601074547	0.147375558525267	no	0.000435897543128948	pos	no
kidney	Labelled in injury	Cre -ve	C130026I21Rik	0	0	0.383558112291479	0.304871506662579	1	1	no	0	zero	no
kidney	Labelled in injury	Cre -ve	C130050O18Rik	0	0	0.632417250195795	1.0103294608427	1	1	no	0	zero	no
kidney	Labelled in injury	Cre -ve	C130074G19Rik	0.00068311816537386	0.000221270674594782	173.626988253922	256.476627802203	0.000865037330015027	0.00703482768259322	yes	0.000461847490779078	pos	yes
kidney	Labelled in injury	Cre -ve	C1d	0.000876635643848438	0.00032172925348483	47.4108900806507	43.7903624368206	0.000296453457770189	0.00399537728879559	yes	0.000554906390363608	pos	yes
kidney	Labelled in injury	Cre -ve	C1galt1	0.000923005622382326	0.000221449937730827	55.0733274906134	49.2914964308352	0.0197138929307033	0.0555179545475058	no	0.0007015556846515	pos	no
kidney	Labelled in injury	Cre -ve	C1galt1c1	0.00150077281526702	0.000291425673303932	25.9497626250747	28.2169875508192	0.0126296222400846	0.0404372411333384	yes	0.00120934714196309	pos	yes
kidney	Labelled in injury	Cre -ve	C1qa	0.00047662901731119	0.000164770982181068	32.831118715048	40.5543636990468	0.0322856389181123	0.0779028387290946	no	0.000311858035130122	pos	no
kidney	Labelled in injury	Cre -ve	C1qb	0.000836332150056792	0.000279552706214524	28.8516498073799	56.1224809197736	0.281375491939017	0.382348244678882	no	0.000556779443842268	pos	no
kidney	Labelled in injury	Cre -ve	C1qbp	0.00122388420306605	0.00090351215012568	136.973379842522	119.14693722447	0.0787689680728565	0.149709336295894	no	0.00032037205294037	pos	no
kidney	Labelled in injury	Cre -ve	C1qc	0.000646528330129292	0.000470168481089528	16.0125591327957	27.6552119576309	0.44838803051027	0.552779927486315	no	0.000176359849039764	pos	no
kidney	Labelled in injury	Cre -ve	C1qtnf1	0	0	3.21167188897858	3.76067574154991	0.999992544517336	1	no	0	zero	no
kidney	Labelled in injury	Cre -ve	C1qtnf12	0.000921135453611655	0.000344865788658706	102.419555167191	91.6355285885787	2.03412266769467e-05	0.00111575395216881	yes	0.000576269664952949	pos	yes
kidney	Labelled in injury	Cre -ve	C1qtnf2	0.000704391282354625	0	4.09773329035773	3.58955572321301	0.11265908073927	0.193712536708858	no	0.000704391282354625	pos	no
kidney	Labelled in injury	Cre -ve	C1qtnf3	0.00114684703210155	0.00020982608107513	58.0885238533725	89.9573921042609	0.0115031122328155	0.0377368897246364	yes	0.000937020951026421	pos	yes
kidney	Labelled in injury	Cre -ve	C1qtnf4	0.000275482093663912	0	3.47883585603341	2.8354755492257	0.358731760284568	0.461360057201178	no	0.000275482093663912	pos	no
kidney	Labelled in injury	Cre -ve	C1qtnf5,Mfrp	0.000174825174825173	0.000189663347558084	7.53702181608891	10.9656907032001	0.998297595452669	1	no	-1.48381727329107e-05	neg	no
kidney	Labelled in injury	Cre -ve	C1qtnf6	0.00198163918429734	0.000626959247648902	2.4949752466051	2.48427694037736	0.462965229542952	0.567122832880986	no	0.00135467993664844	pos	no
kidney	Labelled in injury	Cre -ve	C1qtnf7	0	0	4.01343676089286	2.48462801300712	1	1	no	0	zero	no
kidney	Labelled in injury	Cre -ve	C1qtnf9	0.00537774308266111	0	0.600732962378597	0.740981032467037	0.100666330153389	0.178499602848813	no	0.00537774308266111	pos	no
kidney	Labelled in injury	Cre -ve	C1ra	0.000681976626827148	0.000112998554958104	12.2831388122742	12.5843730606352	0.158652879393885	0.250334950519217	no	0.000568978071869044	pos	no
kidney	Labelled in injury	Cre -ve	C1rl	0.00107251010701121	0.000194037698479136	72.2467429185341	63.9834540278697	0.000109131580374234	0.00256999087421938	yes	0.000878472408532074	pos	yes
kidney	Labelled in injury	Cre -ve	C1s1	0.000323117970609948	0.000183376152246118	16.4722708338859	19.0128951547304	0.328483407481942	0.430855671947137	no	0.00013974181836383	pos	no
kidney	Labelled in injury	Cre -ve	C2	0.000766684335908903	0.000536199696966938	33.1086581187375	31.0935604356293	0.237674067704753	0.339181761074588	no	0.000230484638941965	pos	no
kidney	Labelled in injury	Cre -ve	C2cd2	0.000909240663351002	0.000286337645860382	43.7003919353282	34.2604372152002	0.00605339867584004	0.0242883055238627	yes	0.00062290301749062	pos	yes
kidney	Labelled in injury	Cre -ve	C2cd2l	0.0010008139819151	0.000333213937677496	91.3053428578802	86.6461742260594	0.00788745639671475	0.0290740891349035	yes	0.000667600044237604	pos	yes
kidney	Labelled in injury	Cre -ve	C2cd3	0.000936162629921227	0.000209250850804254	12.8755332224928	13.6437214392402	0.00951082245228974	0.0329357631765575	yes	0.000726911779116973	pos	yes
kidney	Labelled in injury	Cre -ve	C2cd4d	0	0	0.856778383990384	1.05105312294581	1	1	no	0	zero	no
kidney	Labelled in injury	Cre -ve	C2cd5	0.00111261433272915	0.000197628458498022	10.1894388496189	7.87429767077696	0.0192957361026625	0.0547102460141223	no	0.000914985874231128	pos	no
kidney	Labelled in injury	Cre -ve	C3	0.00120463289515191	0.000893539761708746	57.4197487267056	25.4951603599362	0.339065598120276	0.442038865155043	no	0.000311093133443164	pos	no
kidney	Labelled in injury	Cre -ve	C330007P06Rik	0.00107414000549868	0.00042882927793333	48.7794945537531	51.1293040932573	0.00103312120222491	0.00776676396190407	yes	0.00064531072756535	pos	yes
kidney	Labelled in injury	Cre -ve	C330018D20Rik	0.0011222288136958	0.000150996067074772	19.0926776691686	17.016129304857	0.00199176098236849	0.0116952344202598	yes	0.000971232746621028	pos	yes
kidney	Labelled in injury	Cre -ve	C330021F23Rik	0.00153468385512584	0	1.58083907822436	1.03234860597695	0.304051433891812	0.405432329166063	no	0.00153468385512584	pos	no
kidney	Labelled in injury	Cre -ve	C3ar1	0.000256016385048642	0.00025	4.11606404260554	4.48165667777342	0.954021526983789	1	no	6.01638504864164e-06	pos	no
kidney	Labelled in injury	Cre -ve	C4b	0.00062788127851549	0	13.7216061501273	9.74413102816836	0.00817146609563424	0.029725890718738	yes	0.00062788127851549	pos	yes
kidney	Labelled in injury	Cre -ve	C5ar1	0.000348675034867503	0.000754716981132074	1.7116239066252	2.82744364278197	0.939742699252292	1	no	-0.000406041946264571	neg	no
kidney	Labelled in injury	Cre -ve	C5ar2	0.000233100233100232	0	1.35436465381845	1.29931829021899	0.334477246991253	0.437211652951497	no	0.000233100233100232	pos	no
kidney	Labelled in injury	Cre -ve	C6	0	0	0.940977896537884	1.010483987296	1	1	no	0	zero	no
kidney	Labelled in injury	Cre -ve	C730034F03Rik	0	0	1.08321074531614	0.586776249730987	1	1	no	0	zero	no
kidney	Labelled in injury	Cre -ve	C77080	0.000747837917942839	0.000206082859345242	32.5147044282766	34.4355328153419	0.153868496115794	0.244709841871784	no	0.000541755058597597	pos	no
kidney	Labelled in injury	Cre -ve	C87436	0.0005122589018653	0.000287907869481764	12.8109872586402	13.086921238488	0.216212298356142	0.316205148649223	no	0.000224351032383536	pos	no
kidney	Labelled in injury	Cre -ve	C8a	0.000453639838296563	0.000825714918163766	15.6779266373435	22.8570579021285	0.567497203451132	0.670879842554336	no	-0.000372075079867203	neg	no
kidney	Labelled in injury	Cre -ve	C8g	0.000717031831302388	0.00044050609886213	19.8785421945277	17.0439509223679	0.311411922420871	0.413427242425078	no	0.000276525732440258	pos	no
kidney	Labelled in injury	Cre -ve	CT025619.2	0.000447951261783812	0	4.07135738153795	5.5890427116198	0.0103695117482598	0.0351335084119355	yes	0.000447951261783812	pos	yes
kidney	Labelled in injury	Cre -ve	Caap1	0.00116616357614695	0.00061512266720195	8.30356980856917	6.60113717391997	0.311532885232191	0.41350545979485	no	0.000551040908945	pos	no
kidney	Labelled in injury	Cre -ve	Cab39	0.00104044705835946	0.000267831494200687	61.1231876170347	55.8723276182769	0.00457917052323755	0.0201637806092611	yes	0.000772615564158773	pos	yes
kidney	Labelled in injury	Cre -ve	Cab39l	0.000751155230898052	0.00022605126356951	89.4347578017022	75.2525895548335	0.000311339918554755	0.00405654914410197	yes	0.000525103967328542	pos	yes
kidney	Labelled in injury	Cre -ve	Cabcoco1	0.000622291212400132	0.000732993979517616	13.2926312811705	10.0428071556554	0.346444949086646	0.449242603986371	no	-0.000110702767117484	neg	no
kidney	Labelled in injury	Cre -ve	Cabin1	0.00103514814481438	7.4767994406914e-05	25.0687372386729	25.2285232911236	0.0247511261344489	0.0649296910541367	no	0.000960380150407466	pos	no
kidney	Labelled in injury	Cre -ve	Cables1	0.000897254355538977	0	8.19844125021627	9.97303298289216	0.00501085938439411	0.0213727183150685	yes	0.000897254355538977	pos	yes
kidney	Labelled in injury	Cre -ve	Cables2	0.000941328821020377	5.6915196357426e-05	11.7971415200322	11.3065897078257	0.0359189932687131	0.083758618138327	no	0.000884413624662951	pos	no
kidney	Labelled in injury	Cre -ve	Cabp1	0	0	0.845796019875442	1.21504859290344	1	1	no	0	zero	no
kidney	Labelled in injury	Cre -ve	Cabp2	0	0	0.553679956665709	0.288901736253326	1	1	no	0	zero	no
kidney	Labelled in injury	Cre -ve	Cacfd1	0.000995810732072488	0.000429962833265248	45.3785755018846	47.3171209321619	0.00714892466486557	0.027244958444256	yes	0.00056584789880724	pos	yes
kidney	Labelled in injury	Cre -ve	Cachd1	0.000888383439382503	0.000159351823219564	50.5579634315105	50.0857942534124	0.00227148949703234	0.012673371078252	yes	0.000729031616162939	pos	yes
kidney	Labelled in injury	Cre -ve	Cacna1a	0	0	5.52648519523805	4.23055655666175	1	1	no	0	zero	no
kidney	Labelled in injury	Cre -ve	Cacna1c	0	0	1.28074119073277	1.44681614112762	1	1	no	0	zero	no
kidney	Labelled in injury	Cre -ve	Cacna1d	0.000777477587400668	0.000865800865800864	5.93387455098884	5.27591545953825	0.48431382586352	0.588246672583822	no	-8.83232784001958e-05	neg	no
kidney	Labelled in injury	Cre -ve	Cacna1g	0	0.00246083609968613	1.13855988975895	1.0263144290998	0.0214951899400464	0.0590741003527584	no	-0.00246083609968613	neg	no
kidney	Labelled in injury	Cre -ve	Cacna1h	0	0.00277777777777777	0.442411824730429	0.667145624157606	0.223427822083152	0.32426714291663	no	-0.00277777777777777	neg	no
kidney	Labelled in injury	Cre -ve	Cacna2d1	0.000588591267809152	0	3.47855492743052	5.37062442955118	0.0681952239363965	0.134603011972195	no	0.000588591267809152	pos	no
kidney	Labelled in injury	Cre -ve	Cacnb1	0.00160836633908896	0.000621761658031088	2.01188160665238	2.7767988862054	0.595533005347064	0.698263496505191	no	0.000986604681057872	pos	no
kidney	Labelled in injury	Cre -ve	Cacnb2	0.00048169556840077	0	0.887073203272767	1.50087948922189	0.217492632222826	0.317276928411738	no	0.00048169556840077	pos	no
kidney	Labelled in injury	Cre -ve	Cacnb3	0.000360715709865645	0.000239048902793398	11.0551743750642	13.4198075718958	0.671999057831755	0.7709653504768	no	0.000121666807072247	pos	no
kidney	Labelled in injury	Cre -ve	Cacnb4	0.00169565367438906	0.000585531173220324	22.8350165098827	18.6195962519268	0.0390304102957894	0.0885992518070986	no	0.00111012250116874	pos	no
kidney	Labelled in injury	Cre -ve	Cacng4	0.0006150061500615	0	1.46935329613724	0.841974961262684	0.416369043211383	0.519885993158269	no	0.0006150061500615	pos	no
kidney	Labelled in injury	Cre -ve	Cacng7	0.00180661963707987	0	1.48613457443906	1.29041087269453	0.012530286389225	0.0401964349655787	yes	0.00180661963707987	pos	yes
kidney	Labelled in injury	Cre -ve	Cactin	0.000362821406277355	0.000251432230512754	21.9015741904708	26.101585341768	0.699775007650302	0.797353102212404	no	0.000111389175764601	pos	no
kidney	Labelled in injury	Cre -ve	Cacul1	0.000651725863856092	0.000214962127555305	93.3007825929632	109.681287697106	0.0333816663310499	0.0796209362061786	no	0.000436763736300788	pos	no
kidney	Labelled in injury	Cre -ve	Cacybp	0.00089061709970341	0.000254886792532856	48.7207978106192	56.4958055983229	0.00488637373252542	0.0210301825898713	yes	0.000635730307170554	pos	yes
kidney	Labelled in injury	Cre -ve	Cad	0.00115086031521665	0	7.77974607815643	11.3509824491883	0.00319567500482562	0.015891400993193	yes	0.00115086031521665	pos	yes
kidney	Labelled in injury	Cre -ve	Cadm1	0.000992219269478479	0.000557165827127876	51.1321411893871	57.1813037887722	0.105835996299548	0.185226890057337	no	0.000435053442350602	pos	no
kidney	Labelled in injury	Cre -ve	Cadm2	0.00163193627386897	0	1.12609555062941	0.793401092104032	0.153709292270719	0.244544181985725	no	0.00163193627386897	pos	no
kidney	Labelled in injury	Cre -ve	Cadm4	0.00076321435980141	0.000830850974594382	20.6615055747682	14.8010030319018	0.738380870041985	0.833069122802574	no	-6.7636614792972e-05	neg	no
kidney	Labelled in injury	Cre -ve	Cadps2	0.00114647243639318	0.000173686495874944	14.3827837973462	11.0666376578126	0.00102685936223497	0.00773277312950846	yes	0.000972785940518236	pos	yes
kidney	Labelled in injury	Cre -ve	Cage1	0.00216450216450216	0.0027027027027027	1.09476355675838	0.728689548871191	0.605201013671832	0.706863329059924	no	-0.00053820053820054	neg	no
kidney	Labelled in injury	Cre -ve	Calb1	0.0013676402093255	0.000644347278230616	137.605625918371	155.065905777033	0.00288658761381183	0.0147925129967313	yes	0.000723292931094884	pos	yes
kidney	Labelled in injury	Cre -ve	Calca	0.000957261107044313	0	1.39833334648896	1.61529074943347	0.0782249441511566	0.148951468655824	no	0.000957261107044313	pos	no
kidney	Labelled in injury	Cre -ve	Calcoco1	0.000528221139771653	0.000269551346778184	39.0474402821885	61.8635797654947	0.0303311148105594	0.0748534399759205	no	0.000258669792993469	pos	no
kidney	Labelled in injury	Cre -ve	Calcrl	0.000389440168740367	0.000459418166585026	18.672141270182	23.7053815888948	0.957398498980361	1	no	-6.99779978446594e-05	neg	no
kidney	Labelled in injury	Cre -ve	Cald1	0.000717604448878638	0.000190676974318468	62.8740077904537	71.5746636234526	0.00733528480956671	0.0276739346806439	yes	0.00052692747456017	pos	yes
kidney	Labelled in injury	Cre -ve	Calhm2	7.42390497401617e-05	0.000358851674641148	2.93441814975181	4.5321883254572	0.776767534672898	0.867275462360115	no	-0.000284612624900986	neg	no
kidney	Labelled in injury	Cre -ve	Calm1	0.0011408224686418	0.000579860864570142	1076.96484383524	1093.55717086532	5.38298288784964e-05	0.00181645009904171	yes	0.000560961604071658	pos	yes
kidney	Labelled in injury	Cre -ve	Calm2	0.000941864315787933	0.000295055962558544	170.368266646257	140.600829600895	0.000206881035704159	0.00338345684036899	yes	0.000646808353229389	pos	yes
kidney	Labelled in injury	Cre -ve	Calm3	0.000914223968168033	0.000441679210021776	378.234222089623	413.560113251294	7.03687578730471e-05	0.0020402155622095	yes	0.000472544758146257	pos	yes
kidney	Labelled in injury	Cre -ve	Calml3	0.00120625665061739	0.000524246395806028	2.19499068139108	1.44482686408013	0.604409092142607	0.706309730770543	no	0.000682010254811362	pos	no
kidney	Labelled in injury	Cre -ve	Calml4	0.000835041305403652	0.000456662847651678	421.170704498824	440.914623006533	0.000315052906232187	0.00408233511654778	yes	0.000378378457751974	pos	yes
kidney	Labelled in injury	Cre -ve	Calr	0.00103589274167034	0.00041788199870254	761.460025662929	777.022803263238	2.33069466136955e-06	0.000554746948953478	yes	0.0006180107429678	pos	yes
kidney	Labelled in injury	Cre -ve	Calr3	0.0035651367640241	0.00794977957227033	2.61560600878705	1.27386098999841	0.108252292377863	0.188416662980482	no	-0.00438464280824623	neg	no
kidney	Labelled in injury	Cre -ve	Calu	0.00104219981602252	0.000314043423226454	41.716537707024	34.4430624491688	0.00326048744569679	0.0160840255972215	yes	0.000728156392796065	pos	yes
kidney	Labelled in injury	Cre -ve	Camk1	0.0007190061630504	0.000291090297993978	40.8148515715304	47.2380374253685	0.00531696365836191	0.0221468151882206	yes	0.000427915865056422	pos	yes
kidney	Labelled in injury	Cre -ve	Camk1d	0	0	2.45832784026863	3.22880040687868	1	1	no	0	zero	no
kidney	Labelled in injury	Cre -ve	Camk1g	0.00127226463104325	0	0.960939051759199	1.54979516665869	0.230731009274056	0.332189849061772	no	0.00127226463104325	pos	no
kidney	Labelled in injury	Cre -ve	Camk2b	0.000397273921556933	0	2.9918307609932	2.2618647290348	0.103312967504357	0.181885952168217	no	0.000397273921556933	pos	no
kidney	Labelled in injury	Cre -ve	Camk2d	0.00116936422544136	0.000209861096098224	29.4896273413255	20.942840072592	0.0531491681509176	0.1115461586049	no	0.000959503129343136	pos	no
kidney	Labelled in injury	Cre -ve	Camk2g	0.00134010776719733	0.00035893414559802	24.8092910280743	21.0095115412839	0.00263516289863875	0.0138995196976478	yes	0.00098117362159931	pos	yes
kidney	Labelled in injury	Cre -ve	Camk2n1	0.00051147343113139	0.000187436974570428	446.77230895473	569.361287831466	0.00116528001768341	0.0083796155572058	yes	0.000324036456560962	pos	yes
kidney	Labelled in injury	Cre -ve	Camk2n2	0.00053777112779842	0.00060488813709901	10.0687257850064	10.4978916166226	0.993861902685464	1	no	-6.711700930059e-05	neg	no
kidney	Labelled in injury	Cre -ve	Camk4	0	0	0.30430373408832	0.288522569048343	1	1	no	0	zero	no
kidney	Labelled in injury	Cre -ve	Camkk1	0.00103908790835396	0.000303030303030302	2.23022198567081	2.50894324803585	0.675267951815613	0.773982847170893	no	0.000736057605323658	pos	no
kidney	Labelled in injury	Cre -ve	Camkk2	0.000635316070750838	0.000105528648683363	48.1885240645008	51.9408471231414	0.000429690879479013	0.00476881742928873	yes	0.000529787422067475	pos	yes
kidney	Labelled in injury	Cre -ve	Caml	0.00100053154972764	0.000328828921128854	23.7358284380343	23.1321981138121	0.00673459826973224	0.0261325939846466	yes	0.000671702628598786	pos	yes
kidney	Labelled in injury	Cre -ve	Camsap1	0.000713411918829665	0.000270563139222744	25.4346563995302	27.0585868309097	0.10405353242379	0.182827515644173	no	0.000442848779606921	pos	no
kidney	Labelled in injury	Cre -ve	Camsap2	0.000711938833876218	0.000130446672687812	31.5533787339333	34.9838242232003	0.0239107259337421	0.0635560667276884	no	0.000581492161188407	pos	no
kidney	Labelled in injury	Cre -ve	Camsap3	0.00069695391819241	0.00013577774845163	19.9951567331906	20.9301394225823	0.157296550764362	0.24865802998452	no	0.00056117616974078	pos	no
kidney	Labelled in injury	Cre -ve	Camta1	0.000637049348185985	0	11.4115323929526	11.2685746676432	0.00699649203562911	0.0268986233899628	yes	0.000637049348185985	pos	yes
kidney	Labelled in injury	Cre -ve	Camta2	0.00124677965145165	0.000720549165318418	17.0019473559944	21.1738262605875	0.615924560303328	0.716812927991187	no	0.000526230486133232	pos	no
kidney	Labelled in injury	Cre -ve	Cand1	0.000636236010205892	0.000217443221356954	59.998929045865	55.6908978950119	0.000137467870949169	0.00284962558612981	yes	0.000418792788848938	pos	yes
kidney	Labelled in injury	Cre -ve	Cand2	0.00166732986109947	0.000159108989657914	3.83106217791086	4.51732095311034	0.0263253507637338	0.0679362246524314	no	0.00150822087144156	pos	no
kidney	Labelled in injury	Cre -ve	Cant1	0.000776427689244692	0.000290272313342368	38.7728782174039	34.966264556374	0.00826368034026928	0.029963709264268	yes	0.000486155375902324	pos	yes
kidney	Labelled in injury	Cre -ve	Canx	0.00100069587564961	0.000376453352042602	342.309559378437	340.388022934023	3.04180358902233e-06	0.0005804523229607	yes	0.000624242523607008	pos	yes
kidney	Labelled in injury	Cre -ve	Cap1	0.000748380526536622	0.00034831865141974	68.7620437132163	76.0234386687439	0.186383999010707	0.282372394045659	no	0.000400061875116882	pos	no
kidney	Labelled in injury	Cre -ve	Cap2	0	0.00588235294117647	0.536095360535054	0.797277914757454	0.206417170044883	0.305127476935594	no	-0.00588235294117647	neg	no
kidney	Labelled in injury	Cre -ve	Capg	0.000481468068937193	0.000185339419191012	28.0358854045009	21.1011357339853	0.247844535150849	0.349430908507051	no	0.000296128649746181	pos	no
kidney	Labelled in injury	Cre -ve	Capn1	0.000796039300786208	0.00022327391878075	27.4808935622546	23.1497575864574	0.0748939676622124	0.144132499995615	no	0.000572765382005458	pos	no
kidney	Labelled in injury	Cre -ve	Capn10	0.00117159046414563	0.00012999040809392	26.3621509335067	23.5028841922521	0.00588362379386991	0.0238569547643791	yes	0.00104160005605171	pos	yes
kidney	Labelled in injury	Cre -ve	Capn15	0.00121288395996508	0.000263736405099082	14.6922958632252	19.8474664819971	0.00412202844700468	0.0187041055461067	yes	0.000949147554865998	pos	yes
kidney	Labelled in injury	Cre -ve	Capn2	0.000908164717855135	0.000353691745174395	143.230054497677	129.114040215792	0.00581638086015224	0.0236433487297863	yes	0.00055447297268074	pos	yes
kidney	Labelled in injury	Cre -ve	Capn5	0.000523051671041307	0	8.96974541865338	7.88012848320298	0.0268636748144102	0.0687794701500716	no	0.000523051671041307	pos	no
kidney	Labelled in injury	Cre -ve	Capn6	0.0011602043429352	0	1.75597833032785	1.6784880950609	0.0720124522841587	0.140104214931477	no	0.0011602043429352	pos	no
kidney	Labelled in injury	Cre -ve	Capn7	0.000921625829563267	0.000163883864803414	58.883761433881	51.9492145377671	0.000377923268499942	0.00441484596479905	yes	0.000757741964759853	pos	yes
kidney	Labelled in injury	Cre -ve	Capns1	0.000661394944929235	0.00042216947304128	271.949754188391	355.74501178723	0.013688856523674	0.0427303907737824	yes	0.000239225471887955	pos	yes
kidney	Labelled in injury	Cre -ve	Caprin1	0.000722348052990588	0.000218260532241305	157.041588104504	146.347876258199	0.003659863565545	0.0172713778674484	yes	0.000504087520749283	pos	yes
kidney	Labelled in injury	Cre -ve	Caprin2	0.00106464795333084	0.000158856235107226	5.78596382691838	3.18890642833884	0.390080628416575	0.493113116100581	no	0.000905791718223614	pos	no
kidney	Labelled in injury	Cre -ve	Capsl	0	0	0.525891256915436	0.496179948334561	1	1	no	0	zero	no
kidney	Labelled in injury	Cre -ve	Capza1	0.000922833767779392	0.000159000954159958	39.3558338227085	41.7960711124718	0.0332603300373873	0.0794669663887639	no	0.000763832813619433	pos	no
kidney	Labelled in injury	Cre -ve	Capza2	0.000991920909240212	0.000188845677322268	100.469407333586	90.9697703951802	8.28536030077839e-06	0.000788825481779108	yes	0.000803075231917944	pos	yes
kidney	Labelled in injury	Cre -ve	Capzb	0.00101035207621449	0.00051186908593073	161.487497856735	160.321769176245	0.0106893787376154	0.0358798109276444	yes	0.00049848299028376	pos	yes
kidney	Labelled in injury	Cre -ve	Car11	0.000366300366300365	0	2.34587092871723	1.88893730053212	0.271669974752134	0.373269672556561	no	0.000366300366300365	pos	no
kidney	Labelled in injury	Cre -ve	Car12	0.00118068719484478	0.000344502014433369	189.218011887881	214.393754335921	0.000431519531046871	0.00477935714378709	yes	0.000836185180411411	pos	yes
kidney	Labelled in injury	Cre -ve	Car13	0.000695292899250102	0.000295639320029562	3.164844001894	2.82573323504947	0.642831413975496	0.742873237114564	no	0.00039965357922054	pos	no
kidney	Labelled in injury	Cre -ve	Car14	0.00122892375351807	0.000261322505399487	50.1582830052115	45.5630833536907	0.000512964293636778	0.00525211943904548	yes	0.000967601248118583	pos	yes
kidney	Labelled in injury	Cre -ve	Car15,Gm20518	0.00109738852353153	0.000646921334997312	143.921898259576	159.457482736179	0.00330146307755078	0.0162083239769441	yes	0.000450467188534218	pos	yes
kidney	Labelled in injury	Cre -ve	Car2	0.00121091234644524	0.00036850043295031	304.138199709062	242.409051671726	1.35572277094638e-05	0.000941168167392934	yes	0.00084241191349493	pos	yes
kidney	Labelled in injury	Cre -ve	Car3	0.00144351179225328	0.000659353118186212	90.0414008711763	103.892085017935	0.00506643282586775	0.021506523291717	yes	0.000784158674067068	pos	yes
kidney	Labelled in injury	Cre -ve	Car4	0.000947054979139497	0.00031601948505788	158.811421185217	231.096209093741	0.000125700542073966	0.00272876632785651	yes	0.000631035494081617	pos	yes
kidney	Labelled in injury	Cre -ve	Car5a	0.000399680255795363	0.000867678958785248	2.48379904979143	2.35532873303294	0.517867700896183	0.621805115327017	no	-0.000467998702989885	neg	no
kidney	Labelled in injury	Cre -ve	Car5b	0.000796479553856294	0.000539573153497396	106.898193973233	105.86675124358	0.512369901563763	0.61625865529177	no	0.000256906400358898	pos	no
kidney	Labelled in injury	Cre -ve	Car7	0.000570482958069777	0.000862259349944786	4.78670033818607	4.46789548096374	0.870212530268726	0.950601722658981	no	-0.000291776391875009	neg	no
kidney	Labelled in injury	Cre -ve	Car8	0.00010930704097568	0	8.11570505317238	7.91194794118101	0.159246691392245	0.250939402094701	no	0.00010930704097568	pos	no
kidney	Labelled in injury	Cre -ve	Car9	0.00193948436205579	0.000138888888888888	5.53795118132667	8.8117924345269	0.00139104298875546	0.00933595770247812	yes	0.0018005954731669	pos	yes
kidney	Labelled in injury	Cre -ve	Card10	0.000447817336284973	0.000145837873110819	49.0973526387876	73.2134395496001	0.0574970960780729	0.118286586452328	no	0.000301979463174154	pos	no
kidney	Labelled in injury	Cre -ve	Card14	0.00223880597014925	0	2.96986944279354	2.36616622037033	0.280320149480725	0.381449385090396	no	0.00223880597014925	pos	no
kidney	Labelled in injury	Cre -ve	Card19	0.000729992430192465	0.000307258493352998	41.2595605382976	37.9410757892975	0.0264067158889983	0.0680276606270696	no	0.000422733936839467	pos	no
kidney	Labelled in injury	Cre -ve	Card6	0.00037484683825468	0	4.84372759649704	5.86752850205485	0.0226480354966284	0.061207555785596	no	0.00037484683825468	pos	no
kidney	Labelled in injury	Cre -ve	Carf	0.000735807578682822	0.000700446401087542	4.95353239096997	2.7447247542722	0.942491830987594	1	no	3.53611775952795e-05	pos	no
kidney	Labelled in injury	Cre -ve	Carhsp1	0.000555733400724928	0.000350247033160624	56.7393042684668	53.1223331507049	0.703416508318141	0.800464325055281	no	0.000205486367564304	pos	no
kidney	Labelled in injury	Cre -ve	Carm1	0.000927364773664137	0.00028725713187756	29.1158031476038	36.6169776831174	0.0052254068089098	0.0219230240339813	yes	0.000640107641786577	pos	yes
kidney	Labelled in injury	Cre -ve	Carmil1	0.000742143587148602	0.000800506459072892	14.0986744409334	12.740204448363	0.963030816688939	1	no	-5.83628719242903e-05	neg	no
kidney	Labelled in injury	Cre -ve	Carmil3	0	0	0.847691660917322	1.06524104648689	1	1	no	0	zero	no
kidney	Labelled in injury	Cre -ve	Carnmt1	0.000767817522217978	0.000899827354406464	41.183160346282	39.1965357355286	0.852364792256099	0.935400145628451	no	-0.000132009832188486	neg	no
kidney	Labelled in injury	Cre -ve	Carns1	0.000413052457662122	0	2.25180124960545	2.56971263914216	0.250771735062311	0.352402367595735	no	0.000413052457662122	pos	no
kidney	Labelled in injury	Cre -ve	Cars	0.000575584951380237	0	11.3322897806304	13.5577895342477	0.0383120403260857	0.0875619316711927	no	0.000575584951380237	pos	no
kidney	Labelled in injury	Cre -ve	Cars2	0.000870542718974528	0.000402294374579476	17.9462265682685	20.5578865387483	0.329896544492367	0.432283822408451	no	0.000468248344395052	pos	no
kidney	Labelled in injury	Cre -ve	Casc3	0.000705356491139077	0.000184614651607133	28.7569564186927	30.6917245798436	0.00847579559259587	0.030415684542238	yes	0.000520741839531944	pos	yes
kidney	Labelled in injury	Cre -ve	Casc4	0.00110298610101264	0.000242502382464804	15.4361460586011	12.4934022093867	0.000307633275220601	0.00403652679125202	yes	0.000860483718547836	pos	yes
kidney	Labelled in injury	Cre -ve	Casd1	0.00103155325860592	6.8966511269948e-05	19.6666332500623	19.3345213520819	0.010277538888098	0.0349017365196072	yes	0.000962586747335972	pos	yes
kidney	Labelled in injury	Cre -ve	Cask	0.000902451905352345	0.000311690640086352	16.6741329384583	14.1975337110394	0.084481133726256	0.157776240918771	no	0.000590761265265993	pos	no
kidney	Labelled in injury	Cre -ve	Caskin2	0.000585784304546855	0.000248924621213118	39.4409287850567	40.2885611985546	0.0278474042378284	0.0705795875805315	no	0.000336859683333737	pos	no
kidney	Labelled in injury	Cre -ve	Casp1	0.00185185185185185	0.000467289719626168	1.82760156413563	2.52093981463645	0.932341494505866	1	no	0.00138456213222568	pos	no
kidney	Labelled in injury	Cre -ve	Casp12	4.60150929504867e-05	0.00015420200462606	3.53093383692544	2.82179188836427	0.679283859031008	0.777916879201332	no	-0.000108186911675573	neg	no
kidney	Labelled in injury	Cre -ve	Casp2	0.0011373599445453	0.00039645033904991	10.9507265743368	11.8468376820298	0.0425537430974604	0.0946432941542086	no	0.00074090960549539	pos	no
kidney	Labelled in injury	Cre -ve	Casp3	0.000927952187739207	0.000688978475509256	22.7130144492994	19.6151061975038	0.896565991469189	0.973391553334921	no	0.000238973712229951	pos	no
kidney	Labelled in injury	Cre -ve	Casp4	0	0.00106496272630457	3.36566765618821	3.55073092446132	0.184371958944755	0.280024366542234	no	-0.00106496272630457	neg	no
kidney	Labelled in injury	Cre -ve	Casp6	0.000588030885320398	0.000305943640055381	23.0001579133277	24.5325099065238	0.0730666488866392	0.141597174034605	no	0.000282087245265017	pos	no
kidney	Labelled in injury	Cre -ve	Casp7	0.000500880044495602	0	6.6728196928256	5.3004989554251	0.00640407451425884	0.0252618849365363	yes	0.000500880044495602	pos	yes
kidney	Labelled in injury	Cre -ve	Casp8	0.00155526620737506	0.000996189006260818	36.9462762450032	45.6227004281546	0.147074917284406	0.236216465781049	no	0.000559077201114242	pos	no
kidney	Labelled in injury	Cre -ve	Casp8ap2	7.78452436556117e-05	0	3.35702167916331	3.12192672777028	0.321212022195515	0.4235689596205	no	7.78452436556117e-05	pos	no
kidney	Labelled in injury	Cre -ve	Casp9	0.000724958474682182	0.000209795944079622	28.5073437074771	25.1644222598642	0.035705840760685	0.0833928774310796	no	0.00051516253060256	pos	no
kidney	Labelled in injury	Cre -ve	Casr	0.00165433404060626	0.000197521125810952	11.4468775369355	11.8138398073548	0.0376653025167874	0.0864991070376049	no	0.00145681291479531	pos	no
kidney	Labelled in injury	Cre -ve	Cast	0.00075998553594182	0.000255044941290957	49.5109382617038	42.5080307420456	0.0110026798131248	0.0365358044915645	yes	0.000504940594650863	pos	yes
kidney	Labelled in injury	Cre -ve	Casz1	0.000927605093358382	0.000141202859923466	50.8900513125932	49.0676663899942	4.41457311435326e-05	0.00165286081576445	yes	0.000786402233434915	pos	yes
kidney	Labelled in injury	Cre -ve	Cat	0.00112234253881665	0.000694777132016364	1456.78388094044	1081.01368497302	0.00396365845120643	0.0182108936057512	yes	0.000427565406800286	pos	yes
kidney	Labelled in injury	Cre -ve	Catip	0	0	0.446777576071422	0.193662431545303	1	1	no	0	zero	no
kidney	Labelled in injury	Cre -ve	Catsper2	0.00027489217755945	0.000554785020804438	3.9841596916346	2.94796280962743	0.588324963176462	0.69102779645568	no	-0.000279892843244988	neg	no
kidney	Labelled in injury	Cre -ve	Catsper4	0	0	0.936463975901532	0.857563006532417	1	1	no	0	zero	no
kidney	Labelled in injury	Cre -ve	Catsperd	0	0	0.50677426781907	0.447326241407687	1	1	no	0	zero	no
kidney	Labelled in injury	Cre -ve	Cav1	0.000778085937758672	0.000443227958398774	20.0084854019059	20.27815247202	0.0811218332296654	0.153024754474697	no	0.000334857979359898	pos	no
kidney	Labelled in injury	Cre -ve	Cav2	0.00094604008108801	0.000249622332381981	38.1087103029711	34.6157702344755	0.0497204770495446	0.106171778050846	no	0.000696417748706029	pos	no
kidney	Labelled in injury	Cre -ve	Cavin1	0.00072908465532426	0.000374675557249362	92.4332227880629	95.8379001173227	0.107362610692083	0.187308408104027	no	0.000354409098074898	pos	no
kidney	Labelled in injury	Cre -ve	Cavin2	0.00094596572510461	0.000182988597422576	45.379402550136	43.216683489742	0.00184709568854215	0.0111959701830734	yes	0.000762977127682034	pos	yes
kidney	Labelled in injury	Cre -ve	Cavin3	0.00037586003938918	0.000166553323175663	23.7465259257571	32.5194276369122	0.0903637574622469	0.165765959054457	no	0.000209306716213517	pos	no
kidney	Labelled in injury	Cre -ve	Cbarp	0.000482864383496753	9.8667982239762e-05	3.62564526006515	4.63799038304191	0.615816210569639	0.716749412389339	no	0.000384196401256991	pos	no
kidney	Labelled in injury	Cre -ve	Cbfa2t2	0.000803095234231905	7.4197736969022e-05	13.4087157017993	11.4624638805134	0.00246391972661789	0.0133505732138664	yes	0.000728897497262883	pos	yes
kidney	Labelled in injury	Cre -ve	Cbfa2t3	9.58956655159183e-05	0.000100555271479602	17.3500626468942	29.3537536493446	0.492515989981947	0.596795057315397	no	-4.65960596368366e-06	neg	no
kidney	Labelled in injury	Cre -ve	Cbfb	0.000757487270817256	0.000164381252544624	21.8814684913812	24.0116332936154	0.102057463212595	0.180318654183547	no	0.000593106018272632	pos	no
kidney	Labelled in injury	Cre -ve	Cbl	0.000491787908501434	0.000169190071625025	20.1771874322533	25.9555974774043	0.0356684099469466	0.0833672811411104	no	0.000322597836876409	pos	no
kidney	Labelled in injury	Cre -ve	Cblb	0.0008447407874044	0.00041764698825502	8.99926209640416	10.1864553960975	0.447538332260941	0.552030208282998	no	0.00042709379914938	pos	no
kidney	Labelled in injury	Cre -ve	Cblc	0.0007027571826082	0.000511599807945188	17.5200507667716	17.1131688194604	0.733112645611234	0.828176833066543	no	0.000191157374663012	pos	no
kidney	Labelled in injury	Cre -ve	Cbll1	0.000509768636861243	0.000254548104560236	11.9922810888477	12.8330110812603	0.198992583885779	0.296619565042893	no	0.000255220532301007	pos	no
kidney	Labelled in injury	Cre -ve	Cbr1	0.000864511290109765	0.000495638506182652	336.951365199808	76.2168211705918	0.0466690610990034	0.101393955238568	no	0.000368872783927113	pos	no
kidney	Labelled in injury	Cre -ve	Cbr2	0.000213196887325445	0.000840823084200566	4.05374593923574	4.55265367452119	0.26852837482641	0.370442424763116	no	-0.000627626196875121	neg	no
kidney	Labelled in injury	Cre -ve	Cbr3	0.000567370045881198	0.000295792949173298	59.2652941432939	6.61703292364058	0.489241626041186	0.593366845632663	no	0.0002715770967079	pos	no
kidney	Labelled in injury	Cre -ve	Cbr4	0.000647265682525753	0.000415105612820036	32.4931309801363	28.2692169131749	0.256452581550653	0.358232703782085	no	0.000232160069705717	pos	no
kidney	Labelled in injury	Cre -ve	Cbs	0.000606233734879783	0.000687326757560266	95.1230977036637	198.932923496121	0.536563555719299	0.64067505457158	no	-8.10930226804827e-05	neg	no
kidney	Labelled in injury	Cre -ve	Cbwd1	0.000610624411492195	6.5552277941658e-05	7.50394730018171	7.50364792922532	0.0128463699552215	0.0408661730628036	yes	0.000545072133550537	pos	yes
kidney	Labelled in injury	Cre -ve	Cbx1	0.000883704979063807	0.000252719839639588	139.356065402495	132.364375205927	0.00597022021571869	0.0240923600530774	yes	0.000630985139424219	pos	yes
kidney	Labelled in injury	Cre -ve	Cbx2	0.000276395798783858	9.1449474165522e-05	3.7615831053348	5.63454959795623	0.831380819569727	0.917007633042678	no	0.000184946324618336	pos	no
kidney	Labelled in injury	Cre -ve	Cbx3	0.000769992307515325	0.000285561013911207	126.630420389629	105.834554242124	0.0191306934186496	0.0543927074610026	no	0.000484431293604118	pos	no
kidney	Labelled in injury	Cre -ve	Cbx4	0.000761252752810947	0.000178565896947879	29.8393221100639	32.275963025133	0.011512447425306	0.0377451689764466	yes	0.000582686855863068	pos	yes
kidney	Labelled in injury	Cre -ve	Cbx5	0.00107412961234351	0.000320747011129982	46.8489410188768	54.147924074934	0.00554174897324208	0.0228298245617556	yes	0.000753382601213528	pos	yes
kidney	Labelled in injury	Cre -ve	Cbx6	0.000581364658693883	0.000180470449935714	138.163544633092	148.873311175394	0.000951787016326897	0.00739729979044968	yes	0.000400894208758169	pos	yes
kidney	Labelled in injury	Cre -ve	Cbx7	0.00042512133869603	0.000285593051924386	25.3452880702839	18.8559583234268	0.654394297866395	0.754469474635514	no	0.000139528286771644	pos	no
kidney	Labelled in injury	Cre -ve	Cbx8	0.0005600483442144	0.000549810538675514	6.5747193993145	8.01904951296195	0.911934788011954	0.985901434780707	no	1.0237805538886e-05	pos	no
kidney	Labelled in injury	Cre -ve	Cby1	0.00167996326211889	0.000571645280406926	12.1580721125124	13.8463764317242	0.38587355630223	0.488675404461039	no	0.00110831798171196	pos	no
kidney	Labelled in injury	Cre -ve	Cc2d1a	0.000429931555654323	0.000577430480852022	16.4220840202647	23.083677043871	0.404450657588403	0.508347269299732	no	-0.000147498925197699	neg	no
kidney	Labelled in injury	Cre -ve	Cc2d1b	0.000891864036893383	0.00051107616584335	28.9057265205111	29.4499069356859	0.037078218324734	0.0855488267353955	no	0.000380787871050033	pos	no
kidney	Labelled in injury	Cre -ve	Cc2d2a	0.00110720812341166	7.0821529745042e-05	8.79825480034418	5.71350121129701	0.0596509634175724	0.121666531232407	no	0.00103638659366662	pos	no
kidney	Labelled in injury	Cre -ve	Ccar1	0.000823345747757085	0.000152082556838726	28.0973662454241	29.6234795093198	0.000289622415723862	0.00395530448686819	yes	0.000671263190918359	pos	yes
kidney	Labelled in injury	Cre -ve	Ccar2	0.000603305456709592	0.000495087121086198	3.28948505698559	3.35628676698482	0.65181986331136	0.75176143965364	no	0.000108218335623394	pos	no
kidney	Labelled in injury	Cre -ve	Ccbe1	0.000127959053103007	0	5.55320602660126	5.51256683464165	0.265843956562032	0.367805075463497	no	0.000127959053103007	pos	no
kidney	Labelled in injury	Cre -ve	Ccdc102a	0	0.000970873786407766	4.20279837678183	5.26004297668119	0.193573977732836	0.290720850614194	no	-0.000970873786407766	neg	no
kidney	Labelled in injury	Cre -ve	Ccdc103	0	0	1.47029693157653	1.05628631817249	1	1	no	0	zero	no
kidney	Labelled in injury	Cre -ve	Ccdc106	0	0	1.32507037986792	0.655812491578761	1	1	no	0	zero	no
kidney	Labelled in injury	Cre -ve	Ccdc107	0.00173737496656554	0.00245096659971652	196.834557937139	201.408045648167	0.0331780629250969	0.0793665471515822	no	-0.00071359163315098	neg	no
kidney	Labelled in injury	Cre -ve	Ccdc112	0.00138994485902909	0.000227014755959136	2.46731117868706	2.00522410886578	0.270275294644812	0.371983543857813	no	0.00116293010306995	pos	no
kidney	Labelled in injury	Cre -ve	Ccdc114	0.00030041229803599	2.2476961114856e-05	5.14828015131654	10.8530337813635	0.141659494776909	0.229649648003092	no	0.000277935336921134	pos	no
kidney	Labelled in injury	Cre -ve	Ccdc115	0.000929658898743313	0.000124495064258626	22.3128005125592	19.0476745258192	0.0488885201855506	0.104853963691333	no	0.000805163834484687	pos	no
kidney	Labelled in injury	Cre -ve	Ccdc117	0.000624070509876125	0.000219710850192598	27.7033272409523	28.2642983068403	0.0289917080012933	0.0725554780227634	no	0.000404359659683527	pos	no
kidney	Labelled in injury	Cre -ve	Ccdc12	0.000885032185134288	0.000258804168568451	80.2378178583311	68.4172057749893	0.0010974499697922	0.00804173207661371	yes	0.000626228016565837	pos	yes
kidney	Labelled in injury	Cre -ve	Ccdc120	0.000600137531502083	0	5.40188210949357	6.31785725668409	0.00482668366802999	0.0208540896632648	yes	0.000600137531502083	pos	yes
kidney	Labelled in injury	Cre -ve	Ccdc122	0	0.000255427841634738	3.63910004798703	2.79495770542379	0.144227812671025	0.232733515162984	no	-0.000255427841634738	neg	no
kidney	Labelled in injury	Cre -ve	Ccdc124	0.00062374877264412	0.000432530159633478	36.3618771066734	47.8920471121508	0.42016665237373	0.524038674042242	no	0.000191218613010642	pos	no
kidney	Labelled in injury	Cre -ve	Ccdc125	0.000465549348230912	0.000294985250737462	5.0688224271158	4.10501758239284	0.873453932367583	0.953056627984982	no	0.00017056409749345	pos	no
kidney	Labelled in injury	Cre -ve	Ccdc126	0.000856466130447663	8.8888888888888e-05	5.81631872643114	4.42500725365234	0.32447185971043	0.426833011927814	no	0.000767577241558775	pos	no
kidney	Labelled in injury	Cre -ve	Ccdc127	0.000703403727974867	0.000187226898209688	29.4095958706232	29.2150457462017	0.03255617059942	0.0783150771363373	no	0.000516176829765179	pos	no
kidney	Labelled in injury	Cre -ve	Ccdc130	0.000644223683812915	0.000229014420782452	7.95386066504913	10.23313358879	0.156743268936145	0.248008934903924	no	0.000415209263030463	pos	no
kidney	Labelled in injury	Cre -ve	Ccdc134	0.000452398648866347	9.1074681238614e-05	5.95692244701794	8.09770446943805	0.0750912121068165	0.144428681987266	no	0.000361323967627733	pos	no
kidney	Labelled in injury	Cre -ve	Ccdc136	0.0012689132243566	0	2.63300950607576	2.06446289616894	0.0511297446813779	0.10840168057906	no	0.0012689132243566	pos	no
kidney	Labelled in injury	Cre -ve	Ccdc137	0.000111177756056462	4.7080979284368e-05	9.88932256376159	10.1826352953781	0.780369857641231	0.870821654792679	no	6.40967767720937e-05	pos	no
kidney	Labelled in injury	Cre -ve	Ccdc138	0.000362105737111607	0	2.39713523039966	2.49095482731536	0.158413000738436	0.250116902018788	no	0.000362105737111607	pos	no
kidney	Labelled in injury	Cre -ve	Ccdc14	0.000816785312851253	0	1.15116712606391	0.939994221525168	0.135176756663896	0.222029696805062	no	0.000816785312851253	pos	no
kidney	Labelled in injury	Cre -ve	Ccdc141	0.00075958996406758	0.000262383457896862	22.6404932128613	11.7776352329694	0.217203335111231	0.317028389585807	no	0.000497206506170718	pos	no
kidney	Labelled in injury	Cre -ve	Ccdc148	0.00141028933401814	0	4.08525380550796	4.28341018557834	0.109182780494477	0.189516510119922	no	0.00141028933401814	pos	no
kidney	Labelled in injury	Cre -ve	Ccdc149	0.00181787980295512	0	4.98482738766151	5.13071429154245	0.0244501436295776	0.0644676381403838	no	0.00181787980295512	pos	no
kidney	Labelled in injury	Cre -ve	Ccdc15	0.000938967136150233	0	0.65567285718844	0.825031110031089	0.205622847564052	0.304223214028333	no	0.000938967136150233	pos	no
kidney	Labelled in injury	Cre -ve	Ccdc151	0	0	3.33230157079739	5.21022304902557	1	1	no	0	zero	no
kidney	Labelled in injury	Cre -ve	Ccdc152	0	0	0.451832703982146	0.726658068753964	1	1	no	0	zero	no
kidney	Labelled in injury	Cre -ve	Ccdc157	0.00129341207311885	0.000379198835670264	17.2554007623443	22.8803718504802	0.102163378899729	0.180423396711198	no	0.000914213237448586	pos	no
kidney	Labelled in injury	Cre -ve	Ccdc158	0.00062134463849957	0	2.51445325571831	1.99357061112869	0.12535114320804	0.209821096046712	no	0.00062134463849957	pos	no
kidney	Labelled in injury	Cre -ve	Ccdc159	0.00559374133135406	0.0065040650406504	1.24097570156014	1.03468516844223	0.465176296097374	0.56925586216323	no	-0.000910323709296341	neg	no
kidney	Labelled in injury	Cre -ve	Ccdc160	0.000607998577331827	0.00126405133242682	5.83121269850888	5.44834581508467	0.858621793355098	0.940833789773284	no	-0.000656052755094993	neg	no
kidney	Labelled in injury	Cre -ve	Ccdc163	0.000989998073025323	0	9.12146190361197	13.3404485471886	0.00248912512541987	0.0134322059905755	yes	0.000989998073025323	pos	yes
kidney	Labelled in injury	Cre -ve	Ccdc166	0.000881649881107518	0	4.81223738122757	3.12936804419326	0.126688807509444	0.211461582909272	no	0.000881649881107518	pos	no
kidney	Labelled in injury	Cre -ve	Ccdc167	0.00137021189292821	0.000210251034603246	7.11275208335391	6.93565999761563	0.0637259053650998	0.127990944114621	no	0.00115996085832496	pos	no
kidney	Labelled in injury	Cre -ve	Ccdc17	0	0	2.6051055925881	4.60844404896869	1	1	no	0	zero	no
kidney	Labelled in injury	Cre -ve	Ccdc171	0	0	0.56693021434706	0.493533754263556	1	1	no	0	zero	no
kidney	Labelled in injury	Cre -ve	Ccdc173	0.00017094017094017	0	2.05192612602601	1.80844410705245	0.322061271166254	0.424394926680672	no	0.00017094017094017	pos	no
kidney	Labelled in injury	Cre -ve	Ccdc174	0.000878621758176295	0.000204250086157334	17.3442862208663	19.0960725436497	0.12026708974172	0.20345820055562	no	0.000674371672018961	pos	no
kidney	Labelled in injury	Cre -ve	Ccdc181	0.00122269921481535	0.000216215263807752	36.8403066289279	39.4545822877411	1.20825088996236e-05	0.00092052385982434	yes	0.0010064839510076	pos	yes
kidney	Labelled in injury	Cre -ve	Ccdc186	0.00101036783331902	0.000102798276504094	19.0721008882113	20.2356821829906	0.0010346138689668	0.00776786290434544	yes	0.000907569556814926	pos	yes
kidney	Labelled in injury	Cre -ve	Ccdc189	0.000404040404040403	0.00122415169055772	5.1214870838295	5.59969538361526	0.139943720918814	0.227643380049655	no	-0.000820111286517317	neg	no
kidney	Labelled in injury	Cre -ve	Ccdc191	0.000324888232431158	0	7.56936833303874	7.13524470598138	0.0374979871590289	0.0862188495502322	no	0.000324888232431158	pos	no
kidney	Labelled in injury	Cre -ve	Ccdc22	0.000628416029818145	0.000141691432854214	23.8995718972235	19.6946359686219	0.0325632925140461	0.0783175976037027	no	0.000486724596963931	pos	no
kidney	Labelled in injury	Cre -ve	Ccdc25	0.000489318496996908	0.000211550422594198	72.666908018767	56.5308905456514	0.011883735695245	0.0386809067355117	yes	0.00027776807440271	pos	yes
kidney	Labelled in injury	Cre -ve	Ccdc28a	0.000598438000748555	0.000220442059858014	17.4357113227923	17.99461602341	0.0523439461836678	0.110394376373751	no	0.000377995940890541	pos	no
kidney	Labelled in injury	Cre -ve	Ccdc28b	0.000427375471816877	0.00012594458438287	17.3739960286204	19.01283068628	0.503458774632517	0.607624230992106	no	0.000301430887434007	pos	no
kidney	Labelled in injury	Cre -ve	Ccdc3	0.000444484385631045	0.0011848683682332	5.05467358155454	3.4975405972537	0.336771077720707	0.439563424886341	no	-0.000740383982602155	neg	no
kidney	Labelled in injury	Cre -ve	Ccdc30	0.00026844046995691	0.000318471337579616	3.84171873899982	2.37794624676697	0.895868075966523	0.97279230831428	no	-5.0030867622706e-05	neg	no
kidney	Labelled in injury	Cre -ve	Ccdc32	0.000827157059173928	0.000181886108050452	27.5442204374241	22.4789087117985	0.00505264568236662	0.0214959190233848	yes	0.000645270951123476	pos	yes
kidney	Labelled in injury	Cre -ve	Ccdc34	0.000878463756278502	0.000158415841584158	35.2207353737929	23.7710026734936	0.0313828110282911	0.0763881461278473	no	0.000720047914694344	pos	no
kidney	Labelled in injury	Cre -ve	Ccdc36	0	0	0.679600117601609	0.468703685943269	1	1	no	0	zero	no
kidney	Labelled in injury	Cre -ve	Ccdc43	0.00108174985523032	0.000249945710390612	14.2237404816637	13.3489433674396	0.0265362182635768	0.0682425724937711	no	0.000831804144839708	pos	no
kidney	Labelled in injury	Cre -ve	Ccdc47	0.000870908948319378	0.000228816466176692	87.1064986011131	87.4004362876857	0.00110418418793816	0.00807332476194616	yes	0.000642092482142686	pos	yes
kidney	Labelled in injury	Cre -ve	Ccdc50	0.000908259350435243	0.000332207970473608	61.6861882953394	58.0857745491037	0.000308869690145567	0.00404016104018671	yes	0.000576051379961635	pos	yes
kidney	Labelled in injury	Cre -ve	Ccdc51	0.000597013544426113	0.000445310109927906	9.04622306224601	10.0722669389414	0.51135218229064	0.615322663686408	no	0.000151703434498207	pos	no
kidney	Labelled in injury	Cre -ve	Ccdc57	0.000654450261780103	0	3.52711290005847	4.32393917909383	0.250116617438542	0.35194640625006	no	0.000654450261780103	pos	no
kidney	Labelled in injury	Cre -ve	Ccdc58	0.00071588152397875	0.000239153451483472	45.1535895690202	38.9437973283276	0.0183329990474188	0.0528448132630641	no	0.000476728072495278	pos	no
kidney	Labelled in injury	Cre -ve	Ccdc59	0.00100359325924481	0.000105283896154866	17.5669264316209	14.9060096886576	0.00290719171016974	0.0148695158499051	yes	0.000898309363089944	pos	yes
kidney	Labelled in injury	Cre -ve	Ccdc6	0.00105960808108233	0.00051432723647909	80.9646456555263	103.87381467751	0.0153713506956369	0.0463330469068622	yes	0.00054528084460324	pos	yes
kidney	Labelled in injury	Cre -ve	Ccdc61	0.0010393136468224	6.521030322791e-05	7.01948882344638	8.22205871968168	0.0866469792554439	0.160673008694465	no	0.00097410334359449	pos	no
kidney	Labelled in injury	Cre -ve	Ccdc62	0.000264340470526037	0.00154639175257731	2.02061087971142	1.30287390937659	0.59947220747952	0.701463001799185	no	-0.00128205128205127	neg	no
kidney	Labelled in injury	Cre -ve	Ccdc66	0.00112778065509339	0.000154033999457478	12.1690005548324	12.4568387139755	0.380414318992845	0.483302916834655	no	0.000973746655635912	pos	no
kidney	Labelled in injury	Cre -ve	Ccdc68	0.00103489098366987	0.000227465277739786	10.9650824409008	7.84983779683484	0.0110380140513353	0.0366188639402357	yes	0.000807425705930084	pos	yes
kidney	Labelled in injury	Cre -ve	Ccdc71	0.000981881100724973	0.000168848663192464	24.1659262467421	28.1064405755014	0.00085872274217811	0.0070134285726054	yes	0.000813032437532509	pos	yes
kidney	Labelled in injury	Cre -ve	Ccdc71l	0.000478252772459463	0.000327806484188016	11.5307154120959	10.3227667779626	0.491209053148322	0.595319646246043	no	0.000150446288271447	pos	no
kidney	Labelled in injury	Cre -ve	Ccdc73	0.000476221399657985	0	5.60328887040657	3.53874340430995	0.15993781373943	0.251689624478497	no	0.000476221399657985	pos	no
kidney	Labelled in injury	Cre -ve	Ccdc77	0.000671986071133513	0.000193236714975844	8.37682582944697	6.60972764690311	0.252045876326076	0.353708094920012	no	0.000478749356157669	pos	no
kidney	Labelled in injury	Cre -ve	Ccdc8	0	0	1.55431233288593	1.83517877562129	1	1	no	0	zero	no
kidney	Labelled in injury	Cre -ve	Ccdc80	0.00030441400304414	0.00188679245283018	2.13318650971957	2.13792200926303	0.80414223780973	0.892308681965193	no	-0.00158237844978604	neg	no
kidney	Labelled in injury	Cre -ve	Ccdc82	0.00100170163885913	0.000245036578369846	13.3746843829917	13.2394109680811	0.198270322510613	0.295873838865199	no	0.000756665060489284	pos	no
kidney	Labelled in injury	Cre -ve	Ccdc84	0.000449182420108887	0.0001388796751516	21.64980088085	28.0286251153434	0.708764508466247	0.805312601939017	no	0.000310302744957287	pos	no
kidney	Labelled in injury	Cre -ve	Ccdc85a	0	0	1.28881508824576	1.0247699577655	0.999987086725231	1	no	0	zero	no
kidney	Labelled in injury	Cre -ve	Ccdc85c	0.0010928473343515	0.00013353938050606	30.400852859238	30.9101225095099	0.0216162264832068	0.059280133228754	no	0.00095930795384544	pos	no
kidney	Labelled in injury	Cre -ve	Ccdc86	0.00076381364391425	9.3751748726924e-05	15.9437921405609	18.9808533771674	0.000690356671121472	0.00619731074691742	yes	0.000670061895187326	pos	yes
kidney	Labelled in injury	Cre -ve	Ccdc88a	0.000188323917137475	0.000326112701286	4.99631405027446	4.49853328008796	0.42669366635257	0.530887695212677	no	-0.000137788784148525	neg	no
kidney	Labelled in injury	Cre -ve	Ccdc88b	0	0	0.671708736215021	0.833472725717604	1	1	no	0	zero	no
kidney	Labelled in injury	Cre -ve	Ccdc88c	0.000788486690731303	0.000302837058625112	16.6761253804755	16.6770284926155	0.152179521423872	0.242631679552487	no	0.000485649632106191	pos	no
kidney	Labelled in injury	Cre -ve	Ccdc9	0.000530015828326593	0.00012544986335134	19.5779198597993	22.6187546268261	0.183636922003276	0.279403885035342	no	0.000404565964975253	pos	no
kidney	Labelled in injury	Cre -ve	Ccdc90b	0.00151600160623237	0.000273782442917506	17.3326064124223	16.5886985320482	0.00604527544374736	0.0242776367549589	yes	0.00124221916331486	pos	yes
kidney	Labelled in injury	Cre -ve	Ccdc91	0.00117384872676275	0.000377670518303634	44.571670369962	57.5348640867428	0.00675561691327033	0.0261912791846947	yes	0.000796178208459116	pos	yes
kidney	Labelled in injury	Cre -ve	Ccdc92	0.0002210433244916	0.000693585525854498	5.96610389860288	6.81009942223492	0.322022221253904	0.424385424865857	no	-0.000472542201362898	neg	no
kidney	Labelled in injury	Cre -ve	Ccdc93	0.00125036713390125	3.8146099561318e-05	14.8173071223134	16.7120210293494	0.000907582686129669	0.00723514929630523	yes	0.00121222103433993	pos	yes
kidney	Labelled in injury	Cre -ve	Ccdc94	0.00089605734767025	0	1.73224162040941	2.52473922871653	0.270877548133338	0.372564940570557	no	0.00089605734767025	pos	no
kidney	Labelled in injury	Cre -ve	Ccdc96	0	0	0.997966382222678	1.38523553387959	1	1	no	0	zero	no
kidney	Labelled in injury	Cre -ve	Ccdc97	0.00053201889264286	0.000122195711009068	26.5988105586077	24.8294158146967	0.168915248506888	0.261890350976888	no	0.000409823181633792	pos	no
kidney	Labelled in injury	Cre -ve	Cchcr1	0.00110674647711684	0	3.25694397794446	3.93578263356082	0.0745718042063258	0.143720008424829	no	0.00110674647711684	pos	no
kidney	Labelled in injury	Cre -ve	Cck	0.000460762863209583	0.000180306897490358	14.8464633093121	15.8946236725314	0.526363222954756	0.630358975630184	no	0.000280455965719225	pos	no
kidney	Labelled in injury	Cre -ve	Cckar	0.000928063700586488	0.000456596372656318	173.466863716792	143.387715868307	0.00563797462749841	0.0230978055352753	yes	0.00047146732793017	pos	yes
kidney	Labelled in injury	Cre -ve	Ccl11	0	0.000657894736842104	0.96848171505045	1.67522224786942	0.249801182385031	0.351568080615085	no	-0.000657894736842104	neg	no
kidney	Labelled in injury	Cre -ve	Ccl12	0.001230012300123	0	0.548723059358917	2.24773157806683	0.166624007378139	0.259465566128433	no	0.001230012300123	pos	no
kidney	Labelled in injury	Cre -ve	Ccl19	0	0.00020844189682126	1.87861506714063	5.8559645987271	0.306896067130483	0.408530677996825	no	-0.00020844189682126	neg	no
kidney	Labelled in injury	Cre -ve	Ccl2	0.000336360578540195	8.0321285140562e-05	2.12728703171913	6.29941254205328	0.629398776325727	0.730389717015986	no	0.000256039293399633	pos	no
kidney	Labelled in injury	Cre -ve	Ccl21a	0.000568540506621002	0.000197088096136624	4.29441254199137	9.02418171863916	0.392161796494146	0.495327025333391	no	0.000371452410484378	pos	no
kidney	Labelled in injury	Cre -ve	Ccl25	0.0010295120568861	0.00063712922286315	8.16863025667888	8.95261637183061	0.482272855663918	0.586199629176671	no	0.00039238283402295	pos	no
kidney	Labelled in injury	Cre -ve	Ccl27a	0.000403494125840473	0.000529557231090196	18.2369362797982	19.273116901997	0.587504089815442	0.69030694756259	no	-0.000126063105249723	neg	no
kidney	Labelled in injury	Cre -ve	Ccl28	0.00097831808970368	8.7298123090352e-05	10.8687264258004	7.45005266363575	0.011527299642312	0.0377697583412921	yes	0.000891019966613328	pos	yes
kidney	Labelled in injury	Cre -ve	Ccl4	0	0	0.972949354139108	2.3562005948473	0.999995695575077	1	no	0	zero	no
kidney	Labelled in injury	Cre -ve	Ccl5	0	0	1.63138542294956	5.92986365526689	1	1	no	0	zero	no
kidney	Labelled in injury	Cre -ve	Ccl6	0.00065151771022	0.000415996337184514	10.6245640892918	10.4838258079235	0.363187095305125	0.466190369156589	no	0.000235521373035486	pos	no
kidney	Labelled in injury	Cre -ve	Ccl8	0.000279642058165547	0	1.41671392136328	0.578735397474718	0.49016779345524	0.594252909251463	no	0.000279642058165547	pos	no
kidney	Labelled in injury	Cre -ve	Ccl9	0.000264830508474575	0.00070643612861518	3.93792750905345	6.91945663960596	0.464217512990353	0.568447885222638	no	-0.000441605620140605	neg	no
kidney	Labelled in injury	Cre -ve	Ccm2	0.000907469590110605	0.000443322448929284	14.5569536747723	17.3522818958281	0.167218234735947	0.260045718212045	no	0.000464147141181321	pos	no
kidney	Labelled in injury	Cre -ve	Ccm2l	0.00021492588392654	0	5.28814559137169	5.989687979916	0.12578095751289	0.210250110695927	no	0.00021492588392654	pos	no
kidney	Labelled in injury	Cre -ve	Ccna2	0.00109110747408619	0.00084033613445378	2.42312265300378	1.51749505275515	0.826845092482923	0.912864924849241	no	0.00025077133963241	pos	no
kidney	Labelled in injury	Cre -ve	Ccnb2	0.000883986046139697	0	1.38916544774217	0.866871397240641	0.183810881376301	0.279490672811398	no	0.000883986046139697	pos	no
kidney	Labelled in injury	Cre -ve	Ccnc	0.000964527936623962	0.000144715160996642	24.5919669822892	23.2658880035886	0.00275434258787993	0.0143408720132233	yes	0.00081981277562732	pos	yes
kidney	Labelled in injury	Cre -ve	Ccnd1	0.000959000988580065	0.000304661922630528	283.101178415305	216.698211668219	0.00544675670626115	0.0225524503933334	yes	0.000654339065949537	pos	yes
kidney	Labelled in injury	Cre -ve	Ccnd2	0.000330023420606059	0.00023563640779063	45.8961934701224	58.3955667240976	0.635926678581048	0.736810387587516	no	9.43870128154291e-05	pos	no
kidney	Labelled in injury	Cre -ve	Ccnd3	0.00086388630970663	5.67616615455606e-05	163.58578076721	125.381593360071	5.20129246975636e-05	0.00179894805711535	yes	0.000807124648161069	pos	yes
kidney	Labelled in injury	Cre -ve	Ccndbp1	0.00115175804961087	0.00056976196866551	32.1797437427248	28.5686872902453	0.267093746873194	0.369038475651614	no	0.00058199608094536	pos	no
kidney	Labelled in injury	Cre -ve	Ccne1	0	0	1.01500024368205	0.629992450685608	1	1	no	0	zero	no
kidney	Labelled in injury	Cre -ve	Ccng1	0.00113868907140626	0.000315131719638592	147.149280899406	145.826794478975	1.18572992315079e-05	0.000913560355241436	yes	0.000823557351767668	pos	yes
kidney	Labelled in injury	Cre -ve	Ccng2	0.00107350060066129	0.000106306365824704	12.2097737412375	11.3197293762144	0.000118041649393785	0.00265324982254596	yes	0.000967194234836586	pos	yes
kidney	Labelled in injury	Cre -ve	Ccnh	0.00102883992327031	0.000210587877831988	45.8453035283425	42.3428352229573	0.000486437650951605	0.00509728562201247	yes	0.000818252045438322	pos	yes
kidney	Labelled in injury	Cre -ve	Ccni	0.00092694877631525	0.000551619131588034	393.790957095658	399.738217912301	0.00709593458653987	0.0271630419597903	yes	0.000375329644727216	pos	yes
kidney	Labelled in injury	Cre -ve	Ccnj	0.00294849613206144	0	2.64412206310416	2.01349628522984	0.00747434762478467	0.0279768546730567	yes	0.00294849613206144	pos	yes
kidney	Labelled in injury	Cre -ve	Ccnjl	0.00122549019607843	0	1.63018437840472	1.67881236880504	0.253039860602846	0.354545256365632	no	0.00122549019607843	pos	no
kidney	Labelled in injury	Cre -ve	Ccnk	0.000493360609459488	0.00020962977945189	29.1361075304589	33.3735691618749	0.645695721623781	0.745730722946312	no	0.000283730830007598	pos	no
kidney	Labelled in injury	Cre -ve	Ccnl1	0.000874129559075173	0.000501450261108758	44.1263892338753	46.9050763856032	0.0659259736211948	0.131369009178787	no	0.000372679297966415	pos	no
kidney	Labelled in injury	Cre -ve	Ccnl2	0.000764744626746702	0.000246192370527216	84.3371616519804	90.7739120233258	0.00550565533719452	0.0227441397495232	yes	0.000518552256219486	pos	yes
kidney	Labelled in injury	Cre -ve	Ccnt1	0.00086845636435802	0.000146965038940397	68.94128797723	83.7591139776845	0.000542504146582841	0.00539227275898783	yes	0.000721491325417623	pos	yes
kidney	Labelled in injury	Cre -ve	Ccnt2	0.00101418594201536	0.000108437383234874	28.5660956075386	28.1133972098375	0.00497047400840905	0.0212890257256055	yes	0.000905748558780486	pos	yes
kidney	Labelled in injury	Cre -ve	Ccny	0.000767223048524112	0.00013370100432239	59.9690339210923	53.0806859205007	0.000191642950208787	0.00327032826256023	yes	0.000633522044201721	pos	yes
kidney	Labelled in injury	Cre -ve	Ccnyl1	0.000597907134843792	6.781959986436e-05	15.269886456081	10.1277282224449	0.058302637097512	0.119574680700529	no	0.000530087534979432	pos	no
kidney	Labelled in injury	Cre -ve	Ccp110	0.000782131166475033	0.000688468158347676	2.19740108265666	2.2236013112522	0.508486146221131	0.612693169678309	no	9.36630081273573e-05	pos	no
kidney	Labelled in injury	Cre -ve	Ccpg1,Gm44503	0.000899221882951857	0.000543111560763488	178.66390684791	188.952855606054	0.00202975645811049	0.0118039370986713	yes	0.000356110322188369	pos	yes
kidney	Labelled in injury	Cre -ve	Ccpg1os	0.00151817256442398	0.000323171724541656	22.4865440088084	23.1509686165503	0.00204166127501759	0.0118571785126951	yes	0.00119500083988232	pos	yes
kidney	Labelled in injury	Cre -ve	Ccr2	0.000818614868167523	0.000338952755871184	4.26768839660941	8.43808886193683	0.380986786091096	0.483912032762361	no	0.000479662112296339	pos	no
kidney	Labelled in injury	Cre -ve	Ccr5	0.000577369262649035	0	13.5026782281071	10.9742077014829	0.0787595877614485	0.149709336295894	no	0.000577369262649035	pos	no
kidney	Labelled in injury	Cre -ve	Ccr9	0	0	0.252737668398161	0.403680527456601	1	1	no	0	zero	no
kidney	Labelled in injury	Cre -ve	Ccrl2	0.000574936005272767	0.000232828870779976	2.4570259349537	4.06806602543731	0.171211978008704	0.26486588380664	no	0.000342107134492791	pos	no
kidney	Labelled in injury	Cre -ve	Ccs	0.00106609749434012	0.000457524604097374	171.926474185037	145.796738493407	0.0291300116523694	0.072771930581651	no	0.000608572890242746	pos	no
kidney	Labelled in injury	Cre -ve	Ccser1	0.00104617730443654	0.000542154931397882	8.13817200063895	4.9591821727763	0.22666304328946	0.327784713464817	no	0.000504022373038658	pos	no
kidney	Labelled in injury	Cre -ve	Ccser2	0.000890200324205172	0.000252816361764552	133.929843331697	144.939368512764	7.94402266663738e-05	0.00219680245069729	yes	0.00063738396244062	pos	yes
kidney	Labelled in injury	Cre -ve	Cct2	0.00108128546009118	0.000381764004038652	112.224104413661	113.271013137419	0.000357371658698729	0.00430401598995727	yes	0.000699521456052528	pos	yes
kidney	Labelled in injury	Cre -ve	Cct3	0.00102416265373595	0.000357861414930472	113.940965867592	126.732284955117	0.0303420188375175	0.0748664881683211	no	0.000666301238805478	pos	no
kidney	Labelled in injury	Cre -ve	Cct4	0.000965576627722398	0.00036645134141636	127.482438814326	109.025209372745	0.00923445410062688	0.03230492884412	yes	0.000599125286306038	pos	yes
kidney	Labelled in injury	Cre -ve	Cct5	0.000833735352107675	0.000495642360734222	111.031501365588	123.381259645076	0.0473751595993255	0.10244378687531	no	0.000338092991373453	pos	no
kidney	Labelled in injury	Cre -ve	Cct6b	0	0	1.40901576728595	1.50038416527262	1	1	no	0	zero	no
kidney	Labelled in injury	Cre -ve	Cct7	0.0011016699340472	0.000360785846186584	172.28291513342	170.707810719676	0.000307960394837155	0.00403652679125202	yes	0.000740884087860616	pos	yes
kidney	Labelled in injury	Cre -ve	Cct8	0.000912461791174345	0.000348759258096106	204.430802096304	183.338175709568	0.0186577019601326	0.0534354339120342	no	0.000563702533078239	pos	no
kidney	Labelled in injury	Cre -ve	Ccz1	0.000903330060233598	0.000177796730354908	32.9361269970769	31.7912798164282	0.00932879954535479	0.0325112020950985	yes	0.00072553332987869	pos	yes
kidney	Labelled in injury	Cre -ve	Cd14	0.000348631506564348	4.0908161178154e-05	19.1543330096236	14.5817285622856	0.117068379079374	0.199209041842076	no	0.000307723345386194	pos	no
kidney	Labelled in injury	Cre -ve	Cd151	0.000693570258436468	0.000580439685636602	130.476922892558	136.883099199091	0.606166297287777	0.707680702158954	no	0.000113130572799866	pos	no
kidney	Labelled in injury	Cre -ve	Cd164	0.000968393969309217	0.000450185041465906	367.478210858675	322.080737148452	0.000701136939545985	0.00624321046164241	yes	0.000518208927843311	pos	yes
kidney	Labelled in injury	Cre -ve	Cd164l2	0.00101310251209466	0.000608519269776876	3.62423660368496	3.93013461795389	0.649304186478831	0.749249026194818	no	0.000404583242317784	pos	no
kidney	Labelled in injury	Cre -ve	Cd180	0	0	1.38190172737151	2.16672844650918	1	1	no	0	zero	no
kidney	Labelled in injury	Cre -ve	Cd1d1	0.00117361656706153	0	2.115143605598	1.12873821522512	0.046960834026469	0.101845258174228	no	0.00117361656706153	pos	no
kidney	Labelled in injury	Cre -ve	Cd200	0.000675809775750313	0.000177049748440004	18.3569263289289	15.4130850447267	0.081711161356445	0.153903997763913	no	0.000498760027310309	pos	no
kidney	Labelled in injury	Cre -ve	Cd244	0	0	0.362804519104946	0.573832201868293	1	1	no	0	zero	no
kidney	Labelled in injury	Cre -ve	Cd248	0.00032949922967318	7.908264136022e-05	12.6659065114276	14.1255124792709	0.358618232345105	0.461347593758122	no	0.00025041658831296	pos	no
kidney	Labelled in injury	Cre -ve	Cd24a	0.00109512995854257	0.000401598603715142	189.107817523461	159.885787729052	0.00520053811644617	0.0218668683135997	yes	0.000693531354827428	pos	yes
kidney	Labelled in injury	Cre -ve	Cd27	0.0032051282051282	0	0.589809529580556	0.301236785065113	0.385483352418578	0.488279802922154	no	0.0032051282051282	pos	no
kidney	Labelled in injury	Cre -ve	Cd274	0	0.00139808301616085	2.12287897264805	2.8821975802513	0.0586710695187397	0.120200843162509	no	-0.00139808301616085	neg	no
kidney	Labelled in injury	Cre -ve	Cd2ap	0.0010658294257035	0.00027617038960518	93.792257212269	86.7514231761594	0.000143016279663016	0.00291032670477609	yes	0.00078965903609832	pos	yes
kidney	Labelled in injury	Cre -ve	Cd2bp2	0.000833901607942933	0.000136023685922202	41.9040991555349	38.4502754262725	0.00407593185087524	0.0185558169201784	yes	0.000697877922020731	pos	yes
kidney	Labelled in injury	Cre -ve	Cd300a	0.00078058029509935	0.000947246823257604	2.40679676744296	1.71046437330435	0.838505945547921	0.922834262092993	no	-0.000166666528158254	neg	no
kidney	Labelled in injury	Cre -ve	Cd300c2	0.000194250194250193	0	2.46571274787348	2.78196661743062	0.296993627190069	0.398252319599238	no	0.000194250194250193	pos	no
kidney	Labelled in injury	Cre -ve	Cd300ld	0	0	3.62021183803994	2.81354087113686	1	1	no	0	zero	no
kidney	Labelled in injury	Cre -ve	Cd300lg	0.00042445473177719	0.000147188633506178	27.92314993836	39.2617023259956	0.0192171312190574	0.0545802561301546	no	0.000277266098271012	pos	no
kidney	Labelled in injury	Cre -ve	Cd302	0.00109827218383125	0.000187872552766681	55.8473959137866	42.992446513977	0.00672481980217238	0.0261022490224682	yes	0.000910399631064569	pos	yes
kidney	Labelled in injury	Cre -ve	Cd320	0.000782624014412943	0.000217285604786616	26.9208858243725	22.8682127461774	0.0261683943914401	0.0676490552450554	no	0.000565338409626327	pos	no
kidney	Labelled in injury	Cre -ve	Cd33	0	0	1.67339045418107	1.20153703033825	1	1	no	0	zero	no
kidney	Labelled in injury	Cre -ve	Cd34	0.000280534344462597	0.00088177692933327	31.812981504336	26.9834802992031	0.00935243679438354	0.032563292099131	yes	-0.000601242584870672	neg	no
kidney	Labelled in injury	Cre -ve	Cd36	0.0007400002437581	0.000367651846291788	361.554065155163	289.003170162328	0.000534978933701294	0.00536548849308092	yes	0.000372348397466312	pos	yes
kidney	Labelled in injury	Cre -ve	Cd37	0	0	1.37450262943883	3.01958709583545	1	1	no	0	zero	no
kidney	Labelled in injury	Cre -ve	Cd38	0.000600684577173797	0	5.85371843915864	4.35788634019752	0.0329947961896788	0.0790984961173073	no	0.000600684577173797	pos	no
kidney	Labelled in injury	Cre -ve	Cd3eap	0.000635407369824875	0	17.8429308947393	17.4879698915533	0.00507289630421526	0.0215235377648403	yes	0.000635407369824875	pos	yes
kidney	Labelled in injury	Cre -ve	Cd4	0	0	0.442866581948555	1.2693620431649	1	1	no	0	zero	no
kidney	Labelled in injury	Cre -ve	Cd40	0	0.000460829493087556	1.95263318011923	2.89296086029114	0.247744109229067	0.349326270169707	no	-0.000460829493087556	neg	no
kidney	Labelled in injury	Cre -ve	Cd44	0.000338913896127825	0	2.13269793073559	3.70948895073719	0.071411807643026	0.139250052732914	no	0.000338913896127825	pos	no
kidney	Labelled in injury	Cre -ve	Cd46	0.000632682574114243	0.000458715596330274	3.31348508221444	2.28284922229191	0.823107701599385	0.909265917007973	no	0.000173966977783969	pos	no
kidney	Labelled in injury	Cre -ve	Cd47	0.000985975529641108	0.000335850325990277	141.739707944406	149.371130952763	0.000703981431428393	0.00625141139207797	yes	0.000650125203650831	pos	yes
kidney	Labelled in injury	Cre -ve	Cd48	0	0	0.821970355137365	1.7130067973952	1	1	no	0	zero	no
kidney	Labelled in injury	Cre -ve	Cd52	0.000427930239760247	0.000394143798253286	15.7313462337832	24.1502420630146	0.911321607561698	0.985398370016214	no	3.37864415069606e-05	pos	no
kidney	Labelled in injury	Cre -ve	Cd53	0.000753547361670363	0.000253646163601774	5.40416085296509	6.4940069063966	0.282931530547771	0.383797513807372	no	0.000499901198068589	pos	no
kidney	Labelled in injury	Cre -ve	Cd55	0.000169232103955202	0.000456772159919802	7.92613410694909	9.23796373093469	0.568865192301108	0.672437402286402	no	-0.0002875400559646	neg	no
kidney	Labelled in injury	Cre -ve	Cd59a	0.0010189291075824	0.000608040328982532	255.546679896168	196.956836156256	0.0360619252943084	0.0839827762216975	no	0.000410888778599868	pos	no
kidney	Labelled in injury	Cre -ve	Cd59b	0.000701754385964912	0	1.39020856905432	1.94210419182743	0.217784171220767	0.317648734681647	no	0.000701754385964912	pos	no
kidney	Labelled in injury	Cre -ve	Cd63	0.000974089886316827	0.000610510920430468	2579.45466701642	1898.89922880912	0.000506218191887505	0.00521907424704321	yes	0.000363578965886359	pos	yes
kidney	Labelled in injury	Cre -ve	Cd68	0.000680538218361915	0.00046083273378376	5.79334637017283	8.10693396121829	0.769717491818341	0.86099063850677	no	0.000219705484578155	pos	no
kidney	Labelled in injury	Cre -ve	Cd72	0.00012929919834497	9.6571704490584e-05	4.4613769904035	6.78310701441133	0.95344971353595	1	no	3.2727493854386e-05	pos	no
kidney	Labelled in injury	Cre -ve	Cd74	0.00046975596767296	0.000340328496344454	134.087465909991	316.100926809522	0.235997166658657	0.33770612821264	no	0.000129427471328506	pos	no
kidney	Labelled in injury	Cre -ve	Cd79b	0.0010482180293501	0	0.704744188579131	1.38665738194917	0.182822231990586	0.278623088292079	no	0.0010482180293501	pos	no
kidney	Labelled in injury	Cre -ve	Cd81	0.00107740372186169	0.000487079570916636	454.126924367831	481.135627448699	8.36138889145657e-05	0.00226522261248424	yes	0.000590324150945054	pos	yes
kidney	Labelled in injury	Cre -ve	Cd82	0.00172577599804102	0.000884682084554792	33.6846077745831	36.8451809867593	0.0725560631446026	0.140894488003265	no	0.000841093913486228	pos	no
kidney	Labelled in injury	Cre -ve	Cd83	0.00056785917092561	0	1.83928662504785	2.24859054482786	0.242850931465432	0.344315255823054	no	0.00056785917092561	pos	no
kidney	Labelled in injury	Cre -ve	Cd84	0.000366300366300365	0	1.32550416986467	1.11311483906774	0.316729780028252	0.419016004855503	no	0.000366300366300365	pos	no
kidney	Labelled in injury	Cre -ve	Cd86	0.00120234640474241	0	2.04462170667485	2.69739159893708	0.084792265633285	0.15826860504496	no	0.00120234640474241	pos	no
kidney	Labelled in injury	Cre -ve	Cd8a	0	0	0.938241929256666	1.10054554694305	1	1	no	0	zero	no
kidney	Labelled in injury	Cre -ve	Cd8b1	0	0	1.70012838211353	1.47810861240049	1	1	no	0	zero	no
kidney	Labelled in injury	Cre -ve	Cd9	0.000700676782541132	0.000548079974945686	68.0815517786702	57.9746336247859	0.442181734969957	0.546890632403689	no	0.000152596807595446	pos	no
kidney	Labelled in injury	Cre -ve	Cd93	0.00038975428648681	0.000200987613449215	87.0435740239816	70.54185525595	0.108584229690429	0.188846450618963	no	0.000188766673037596	pos	no
kidney	Labelled in injury	Cre -ve	Cd99l2	0.000884705262883893	0.000385921371001314	42.133084377774	39.2163424943631	0.0411132810483716	0.0921161410478643	no	0.000498783891882579	pos	no
kidney	Labelled in injury	Cre -ve	Cda	0.000831951344476148	0.00044839664631383	470.041449890843	485.849072648276	0.00454632533190483	0.0200988293031375	yes	0.000383554698162318	pos	yes
kidney	Labelled in injury	Cre -ve	Cdadc1	0.000744884239489355	0.000216830173025724	57.8106971115838	58.5923237564471	0.125466778947519	0.209882868548127	no	0.000528054066463631	pos	no
kidney	Labelled in injury	Cre -ve	Cdan1	0.000414991049378215	7.0052539404552e-05	8.5560420030568	9.14438872891186	0.230670511919548	0.332138625189117	no	0.000344938509973663	pos	no
kidney	Labelled in injury	Cre -ve	Cdc123	0.000961971105679115	0.000462638429317708	72.5687930953127	61.9640126999586	0.0169959797737867	0.0499315438406003	yes	0.000499332676361407	pos	yes
kidney	Labelled in injury	Cre -ve	Cdc14a	0	0.000110926234054352	4.85010279497126	4.72501532237779	0.186585750875612	0.282581692241909	no	-0.000110926234054352	neg	no
kidney	Labelled in injury	Cre -ve	Cdc14b	0.000991305599359767	0.000188999116020926	44.8020055873869	43.788110539919	3.97129785023919e-06	0.000605799004509776	yes	0.000802306483338841	pos	yes
kidney	Labelled in injury	Cre -ve	Cdc16	0.00113284429714935	0.000263208051786598	26.0821659059838	24.8851080873467	0.0133629647261685	0.0420777124580912	yes	0.000869636245362752	pos	yes
kidney	Labelled in injury	Cre -ve	Cdc20	0.00252614588331299	0	3.80653669627908	1.15911200253918	0.031716699477812	0.076922552526292	no	0.00252614588331299	pos	no
kidney	Labelled in injury	Cre -ve	Cdc23	0.00121231281555879	0.00046868178243747	21.3381194053087	20.3523248917279	0.0867038962689445	0.160728833994717	no	0.00074363103312132	pos	no
kidney	Labelled in injury	Cre -ve	Cdc25a	0.000327754934954495	0.00017904756626763	12.4353856438867	13.9497872150788	0.773481157129328	0.864402644703346	no	0.000148707368686865	pos	no
kidney	Labelled in injury	Cre -ve	Cdc25b	0.000939481628092967	0.000141242937853106	8.59616542386824	5.49498139541676	0.0481042573872224	0.103517387187172	no	0.000798238690239861	pos	no
kidney	Labelled in injury	Cre -ve	Cdc26	0.00102522170084444	0.00037628997550066	24.5690866594644	24.3031159612974	0.102170890417595	0.180423396711198	no	0.00064893172534378	pos	no
kidney	Labelled in injury	Cre -ve	Cdc27	0.000747454008564303	0.000321011083292512	16.9229758618267	14.2486092312913	0.166640198742997	0.259465566128433	no	0.000426442925271791	pos	no
kidney	Labelled in injury	Cre -ve	Cdc34	0.000764546892147458	0.000525233170363489	102.233096894494	107.961498952416	0.0791073547321206	0.150117017543342	no	0.00023931372178397	pos	no
kidney	Labelled in injury	Cre -ve	Cdc34b	0.000925925925925925	0.00132450331125827	0.857191320131165	0.909365545544618	0.864716546737474	0.945932387732852	no	-0.000398577385332345	neg	no
kidney	Labelled in injury	Cre -ve	Cdc37	0.000909771781584357	0.000525792552963276	79.1203137655197	84.1434574189472	0.0167010483299208	0.0492932402988294	yes	0.000383979228621081	pos	yes
kidney	Labelled in injury	Cre -ve	Cdc37l1	0.00109989426929662	0.000360166253266858	76.3614051508633	65.4611105527514	0.00170592987641898	0.0106401668548387	yes	0.000739728016029762	pos	yes
kidney	Labelled in injury	Cre -ve	Cdc40	0.000536739292867648	0.00021138532312798	9.12551872927051	8.82757374987471	0.238129421247621	0.339577089527071	no	0.000325353969739668	pos	no
kidney	Labelled in injury	Cre -ve	Cdc42	0.000948065561510105	0.00041026311739386	401.774017889619	460.895030922257	0.00136620333820799	0.0092249869782038	yes	0.000537802444116245	pos	yes
kidney	Labelled in injury	Cre -ve	Cdc42bpa	0.000848456205803158	0.000131293151728001	47.6882810098373	47.7904456490892	0.00909291552589372	0.0320040853035747	yes	0.000717163054075157	pos	yes
kidney	Labelled in injury	Cre -ve	Cdc42bpb	0.000591772372918198	0.000276070702793014	36.6787536747108	37.0627498979522	0.0504300695899512	0.107279414821142	no	0.000315701670125184	pos	no
kidney	Labelled in injury	Cre -ve	Cdc42bpg	0.000899909153325285	0.000338911257806618	44.3797459796866	43.8670034410775	0.205461431079465	0.304119424193025	no	0.000560997895518667	pos	no
kidney	Labelled in injury	Cre -ve	Cdc42ep1	0.00059952752479069	0.00016905308897658	12.1334563050748	14.6522390946698	0.165115020489272	0.257676865484311	no	0.00043047443581411	pos	no
kidney	Labelled in injury	Cre -ve	Cdc42ep2	0.000603967806650892	3.5656979853806e-05	10.5555422963865	16.6216597137156	0.0154046613654312	0.0464124618760922	yes	0.000568310826797086	pos	yes
kidney	Labelled in injury	Cre -ve	Cdc42ep3	0.00023236800578941	0.0001681282704663	19.7529235853044	26.6752968849066	0.399504810851153	0.503260525832626	no	6.42397353231098e-05	pos	no
kidney	Labelled in injury	Cre -ve	Cdc42ep4	0.000672521365848767	0.000146763536805753	36.7567727325077	44.0904805981436	0.0225684385897948	0.0611287782896516	no	0.000525757829043014	pos	no
kidney	Labelled in injury	Cre -ve	Cdc42se1	0.000852790082491737	0.000268364550060904	129.607912965977	137.418676721867	9.27304523678996e-05	0.00238522200165714	yes	0.000584425532430833	pos	yes
kidney	Labelled in injury	Cre -ve	Cdc42se2	0.000607266918205627	0.000332604944528216	26.752528450589	19.2921474633422	0.127555556930766	0.212551052648141	no	0.000274661973677411	pos	no
[truncated: 11,330 more rows]
