# Supplementary material for: SLAMseq reveals potential transfer of RNA from liver to kidney in the mouse
Source: Nat Commun. 2025 Aug 11;16:7413. doi: 10.1038/s41467-025-62688-9 (PMC12339719; doi:10.1038/s41467-025-62688-9)
Supplement: Supplementary file 6 — Source Data [file 41467_2025_62688_MOESM6_ESM.zip › Source data/FigS7b_data.csv]

sample_name	tissue	group	source	gene_name	length	readsCPM	conversionRate	Tcontent	coverageOnTs	conversionsOnTs	readCount	tcReadCount	multimapCount	cpm_raw	cpm_norm	readCount_GS	NTR
s1	liver	4TU -ve	1	0610009B22Rik	261	23.61320559	0.000323562	96	15453	5	477	5	0	23.61320559	24.94517111	387	NA
s1	liver	4TU -ve	1	0610009O20Rik	751	21.23703396	0	164	8315	0	429	0	2	21.23703396	22.43496521	424.5057	NA
s1	liver	4TU -ve	1	0610010F05Rik	2558	8.366104288	0	837	4152	0	169	0	1	8.366104288	8.838016597	192.0488	NA
s1	liver	4TU -ve	1	0610012G03Rik	1111	54.45393323	5.98874116660678e-05	279	16698	1	1100	1	33	54.45393323	57.52555182	1077.2451	NA
s1	liver	4TU -ve	1	0610030E20Rik	4029	46.03832537	0.000189897	1203	21064	4	930	4	0	46.03832537	48.63523926	938.0339	NA
s1	liver	4TU -ve	1	0610037L13Rik	4621	32.87037424	0	1270	11514	0	664	0	6	32.87037424	34.72451492	658	NA
s1	liver	4TU -ve	1	0610040J01Rik	761	42.37506077	0.000136643	203	21955	3	856	3	17	42.37506077	44.76533851	829.7015	NA
s1	liver	4TU -ve	1	1110004E09Rik	530	27.4744845	0.000254842	112	15696	4	555	4	0	27.4744845	29.02425569	542.12	NA
s1	liver	4TU -ve	1	1110004F10Rik	1087	22.72214123	0.000501044	331	11975	6	459	6	112	22.72214123	24.00384389	403.1797	NA
s1	liver	4TU -ve	1	1110008F13Rik	479	240.4883706	0.00041003	145	124381	51	4858	51	3	240.4883706	254.0537552	4858.3326	NA
s1	liver	4TU -ve	1	1110008L16Rik	133	6.435464837	0	47	2669	0	130	0	3	6.435464837	6.798474306	144.112	NA
s1	liver	4TU -ve	1	1110008P14Rik	2367	34.55349582	6.45911380958533e-05	544	15482	1	698	1	5	34.55349582	36.50257743	698.8077	NA
s1	liver	4TU -ve	1	1110012L19Rik	325	10.24724016	0	82	4831	0	207	0	2	10.24724016	10.82526293	207.5	NA
s1	liver	4TU -ve	1	1110032A03Rik	1028	45.24626816	0.000404558	284	14831	6	914	6	4	45.24626816	47.79850396	1010.0778	NA
s1	liver	4TU -ve	1	1110038F14Rik	591	20.89050893	0.00056943	170	12293	7	422	7	1	20.89050893	22.06889352	421.0135	NA
s1	liver	4TU -ve	1	1110059E24Rik	2363	16.08866209	0.000101204	645	9881	1	325	1	0	16.08866209	16.99618576	324	NA
s1	liver	4TU -ve	1	1110059G10Rik	2987	12.57390822	0	867	7098	0	254	0	1	12.57390822	13.28317287	249.0807	NA
s1	liver	4TU -ve	1	1110065P20Rik	382	36.97917102	6.16941205503116e-05	94	16209	1	747	1	0	36.97917102	39.06507928	759.0294	NA
s1	liver	4TU -ve	1	1190002N15Rik	2451	31.731792	0.000197814	838	20221	4	641	4	1	31.731792	33.52170792	640.2033	NA
s1	liver	4TU -ve	1	1190007I07Rik	498	26.83093801	0.00070738	157	12723	9	542	9	11	26.83093801	28.34440826	550.6667	NA
s1	liver	4TU -ve	1	1300017J02Rik	107	341.6736793	0.000314686	22	82622	26	6902	25	73	341.6736793	360.9466897	6666.4849	NA
s1	liver	4TU -ve	1	1500011K16Rik	608	24.25675208	0.000615069	164	9755	6	490	6	0	24.25675208	25.62501854	417	NA
s1	liver	4TU -ve	1	1600002K03Rik	329	7.178018472	0	71	2574	0	145	0	2	7.178018472	7.582913649	142.5	NA
s1	liver	4TU -ve	1	1600012H06Rik	1766	35.44456018	0.000106729	552	18739	2	716	2	1	35.44456018	37.44390464	673.6345	NA
s1	liver	4TU -ve	1	1600014C10Rik	2945	90.14601129	0.000213043	882	42245	9	1821	9	26	90.14601129	95.23093624	1803.1661	NA
s1	liver	4TU -ve	1	1700001C19Rik	828	5.692911202	0	236	2415	0	115	0	0	5.692911202	6.014034963	115.0192	NA
s1	liver	4TU -ve	1	1700017B05Rik	1616	14.35603694	0	447	6760	0	290	0	2	14.35603694	15.1658273	284.1645	NA
s1	liver	4TU -ve	1	1700021F05Rik	96	12.37589392	0	28	2173	0	250	0	0	12.37589392	13.07398905	467.0294	NA
s1	liver	4TU -ve	1	1700037H04Rik	1021	6.682982715	0.00060698	247	3295	2	135	2	0	6.682982715	7.059954087	107	NA
s1	liver	4TU -ve	1	1700066M21Rik	1859	11.53433313	0	627	6378	0	233	0	0	11.53433313	12.18495779	230	NA
s1	liver	4TU -ve	1	1700123O20Rik	508	39.75137126	0.00060796	146	21383	13	803	13	0	39.75137126	41.99365283	788	NA
s1	liver	4TU -ve	1	1810013L24Rik	3758	27.77150595	0	1286	14791	0	561	0	10	27.77150595	29.33803143	544.5744	NA
s1	liver	4TU -ve	1	1810022K09Rik	878	84.10657506	9.6342207521115e-05	277	31139	3	1699	3	147	84.10657506	88.85082958	1664.6961	NA
s1	liver	4TU -ve	1	1810030O07Rik	1609	9.653197255	0	449	5873	0	195	0	0	9.653197255	10.19771146	193	NA
s1	liver	4TU -ve	1	1810037I17Rik	705	43.86016804	0.000222099	243	27015	6	886	6	200	43.86016804	46.33421719	800.3497	NA
s1	liver	4TU -ve	1	1810055G02Rik	288	29.94966328	0.000342642	78	11674	4	605	4	3	29.94966328	31.6390535	630.2813	NA
s1	liver	4TU -ve	1	2010003K11Rik	726	19.40540166	0	179	6158	0	392	0	5	19.40540166	20.50001483	354.1613	NA
s1	liver	4TU -ve	1	2010107E04Rik	135	504.6394504	0.00033843	38	209792	71	10194	72	2	504.6394504	533.1049775	8833.3704	NA
s1	liver	4TU -ve	1	2010111I01Rik	5297	29.85065613	6.1652281134402e-05	1326	16220	1	603	1	5	29.85065613	31.53446159	615.37	NA
s1	liver	4TU -ve	1	2010315B03Rik	1187	13.71249046	0.000379795	400	7899	3	277	3	0	13.71249046	14.48597987	300.0141	NA
s1	liver	4TU -ve	1	2200002D01Rik	1033	18.26681942	0.001259049	233	3177	4	369	4	4	18.26681942	19.29720784	564.5119	NA
s1	liver	4TU -ve	1	2210016F16Rik	1963	38.01874611	0.000201491	509	14889	3	768	4	5	38.01874611	40.16329436	837.3125	NA
s1	liver	4TU -ve	1	2210016L21Rik	2680	5.346386172	0	586	1515	0	108	0	0	5.346386172	5.647963269	114	NA
s1	liver	4TU -ve	1	2300009A05Rik	101	34.50399224	0.000655152	35	16790	11	697	11	0	34.50399224	36.45028147	748	NA
s1	liver	4TU -ve	1	2310009B15Rik	605	10.69277234	0.000168691	168	5928	1	216	1	0	10.69277234	11.29592654	201	NA
s1	liver	4TU -ve	1	2310011J03Rik	1094	18.01930154	0	251	7590	0	364	0	17	18.01930154	19.03572806	360.9295	NA
s1	liver	4TU -ve	1	2310022B05Rik	2152	16.63320142	9.80392156862745e-05	588	10200	1	336	1	3	16.63320142	17.57144128	331.5	NA
s1	liver	4TU -ve	1	2310030G06Rik	810	14.6530584	0	248	6226	0	296	0	0	14.6530584	15.47960303	291	NA
s1	liver	4TU -ve	1	2310033P09Rik	394	5.098868294	0.000665336	105	3006	2	103	2	0	5.098868294	5.386483488	342	NA
s1	liver	4TU -ve	1	2310035C23Rik	4228	9.950218709	0	1320	5927	0	201	0	0	9.950218709	10.5114872	337.0714	NA
s1	liver	4TU -ve	1	2310039H08Rik	250	58.01819068	0.000139553	77	28663	4	1172	4	0	58.01819068	61.29086066	1180	NA
s1	liver	4TU -ve	1	2310061I04Rik	336	32.02881346	7.40685875120361e-05	78	13501	1	647	1	0	32.02881346	33.83548366	655	NA
s1	liver	4TU -ve	1	2410002F23Rik	792	6.484968413	0.001090909	230	2750	3	131	3	46	6.484968413	6.850770262	106.9654	NA
s1	liver	4TU -ve	1	2410004B18Rik	1400	10.04922586	0	374	5289	0	203	0	3	10.04922586	10.61607911	196.5	NA
s1	liver	4TU -ve	1	2410015M20Rik	292	90.5420399	0.000266005	83	22556	6	1829	6	32	90.5420399	95.64930389	1854.384	NA
s1	liver	4TU -ve	1	2510002D24Rik	1075	43.71165731	0.000586816	236	15337	9	883	9	8	43.71165731	46.17732932	879.8333	NA
s1	liver	4TU -ve	1	2510009E07Rik	4157	7.574047077	0	1219	4675	0	153	0	5	7.574047077	8.001281298	148.9608	NA
s1	liver	4TU -ve	1	2510039O18Rik	696	19.05887663	7.85175879396985e-05	212	12736	1	385	1	0	19.05887663	20.13394314	368.0357	NA
s1	liver	4TU -ve	1	2610001J05Rik	2797	14.75206555	0	840	8755	0	298	0	1	14.75206555	15.58419495	297.0476	NA
s1	liver	4TU -ve	1	2610002M06Rik	5058	16.13816567	0	1626	8876	0	326	0	3	16.13816567	17.04848172	328.4078	NA
s1	liver	4TU -ve	1	2610008E11Rik	2384	5.395889748	0	696	2764	0	109	0	3	5.395889748	5.700259226	106.2117	NA
s1	liver	4TU -ve	1	2610507B11Rik	1165	85.19565372	0.000393092	305	38159	15	1721	15	811	85.19565372	90.00134062	1306.3627	NA
s1	liver	4TU -ve	1	2610528J11Rik	433	13.41546901	0.000128667	140	7772	1	271	1	0	13.41546901	14.17220413	276	NA
s1	liver	4TU -ve	1	2700062C07Rik	343	8.366104288	0	74	2589	0	169	0	6	8.366104288	8.838016597	174	NA
s1	liver	4TU -ve	1	2810004N23Rik	1346	26.13788795	0.000413531	340	12091	5	528	5	0	26.13788795	27.61226487	943	NA
s1	liver	4TU -ve	1	2810006K23Rik	2063	8.11858641	0	527	2530	0	164	0	4	8.11858641	8.576536816	232.5526	NA
s1	liver	4TU -ve	1	2810403A07Rik	2308	45.93931822	0.000124127	767	32225	4	928	4	2	45.93931822	48.53064735	911	NA
s1	liver	4TU -ve	1	2810459M11Rik	2367	46.5828647	0.000152323	639	19695	3	941	3	8	46.5828647	49.21049478	936.8531	NA
s1	liver	4TU -ve	1	2900026A02Rik	4706	38.46427829	0.00058609	1228	15356	9	777	9	4	38.46427829	40.63395797	777.8095	NA
s1	liver	4TU -ve	1	3110043O21Rik	1896	11.68284386	0	636	7521	0	236	0	0	11.68284386	12.34184566	237.3269	NA
s1	liver	4TU -ve	1	3110062M04Rik	2673	7.227522048	0	635	3183	0	146	0	8	7.227522048	7.635209605	201	NA
s1	liver	4TU -ve	1	3110082I17Rik	1433	5.841421929	0.00105042	353	2856	3	118	3	0	5.841421929	6.170922831	118.1364	NA
s1	liver	4TU -ve	1	3830406C13Rik	2124	17.27674791	0.000110571	641	9044	1	349	1	2	17.27674791	18.25128871	384.6667	NA
s1	liver	4TU -ve	1	4833420G17Rik	1188	16.83121573	9.04895484571532e-05	330	11051	1	340	1	0	16.83121573	17.78062511	450.1795	NA
s1	liver	4TU -ve	1	4833439L19Rik	1394	36.97917102	0.000234302	433	21340	5	747	5	0	36.97917102	39.06507928	997.3573	NA
s1	liver	4TU -ve	1	4930402H24Rik	4325	46.3848504	0	1161	16979	0	937	0	4	46.3848504	49.00131096	958.3995	NA
s1	liver	4TU -ve	1	4930430F08Rik	1301	6.039436231	0.000351124	468	2848	1	122	1	0	6.039436231	6.380106656	122.4797	NA
s1	liver	4TU -ve	1	4930453N24Rik	4177	39.65236411	0.000143068	1356	20969	3	801	3	40	39.65236411	41.88906091	817.5	NA
s1	liver	4TU -ve	1	4931406C07Rik	1908	119.5511352	8.40447117866705e-05	551	83289	7	2415	7	16	119.5511352	126.2947342	2497.1927	NA
s1	liver	4TU -ve	1	4932438A13Rik	3841	18.95986948	0	1109	13445	0	383	0	2	18.95986948	20.02935122	540.0792	NA
s1	liver	4TU -ve	1	4933434E20Rik	5516	56.23606196	3.93112666090101e-05	1597	25438	1	1136	1	119	56.23606196	59.40820624	1065.6484	NA
s1	liver	4TU -ve	1	5031439G07Rik	5302	24.55377353	7.47551767959931e-05	1389	13377	1	496	1	6	24.55377353	25.93879427	490.9188	NA
s1	liver	4TU -ve	1	5730409E04Rik	1998	12.27688677	0	515	5117	0	248	0	0	12.27688677	12.96939714	248	NA
s1	liver	4TU -ve	1	5730455P16Rik	3320	8.712629318	0	904	3423	0	176	0	4	8.712629318	9.204088291	172.3175	NA
s1	liver	4TU -ve	1	5730480H06Rik	1114	5.494896899	0	352	2386	0	111	0	0	5.494896899	5.804851138	118.4535	NA
s1	liver	4TU -ve	1	6030458C11Rik	2535	18.26681942	0.000165125	831	12112	2	369	2	1	18.26681942	19.29720784	377.25	NA
s1	liver	4TU -ve	1	6430548M08Rik	4612	9.950218709	0	1048	4513	0	201	0	4	9.950218709	10.5114872	196.5714	NA
s1	liver	4TU -ve	1	8430408G22Rik	479	104.7000625	0	131	43996	0	2115	0	16	104.7000625	110.6059474	2084.1795	NA
s1	liver	4TU -ve	1	9030624J02Rik	2036	10.69277234	0.000340716	543	5870	2	216	2	10	10.69277234	11.29592654	230.3979	NA
s1	liver	4TU -ve	1	9130401M01Rik	640	18.11830869	0.000249969	143	8001	2	366	3	0	18.11830869	19.14031997	484	NA
s1	liver	4TU -ve	1	9430038I01Rik	5062	6.980004169	0	1509	3464	0	141	0	0	6.980004169	7.373729824	138.0278	NA
s1	liver	4TU -ve	1	9530068E07Rik	1652	59.50329795	5.6707023164819e-05	508	35269	2	1202	2	0	59.50329795	62.85973935	1214	NA
s1	liver	4TU -ve	1	A230050P20Rik	536	28.01902383	8.72067672451382e-05	110	11467	1	566	1	2	28.01902383	29.59951121	550.146	NA
s1	liver	4TU -ve	1	A2ml1	228	42.12754289	0.000736558	71	8146	6	851	6	0	42.12754289	44.50385872	364	NA
s1	liver	4TU -ve	1	A430005L14Rik	825	53.66187602	0.00018785	178	26617	5	1084	5	0	53.66187602	56.68881652	1084	NA
s1	liver	4TU -ve	1	AC099934.1	369	299.7441507	0.000491436	67	54941	27	6055	49	5377	299.7441507	316.6520148	1349	NA
s1	liver	4TU -ve	1	AI182371	2197	379.147886	0.000104302	608	134226	14	7659	14	30	379.147886	400.5347285	7847.3884	NA
s1	liver	4TU -ve	1	AI314180	3386	47.32541834	0.000121721	1136	16431	2	956	2	29	47.32541834	49.99493412	954.7908	NA
s1	liver	4TU -ve	1	AI464131	1874	27.22696662	0.000180668	449	11070	2	550	2	2	27.22696662	28.76277591	516.136	NA
s1	liver	4TU -ve	1	AI661453	1245	15.049087	0.0001665	294	6006	1	304	1	0	15.049087	15.89797068	302	NA
s1	liver	4TU -ve	1	AI837181	606	25.14781644	9.98601957259836e-05	158	10014	1	508	1	1	25.14781644	26.56634575	477.0476	NA
s1	liver	4TU -ve	1	AI987944	1419	27.32597377	0	414	14274	0	552	0	2	27.32597377	28.86736782	550.5294	NA
s1	liver	4TU -ve	1	AL731706.1	174	32.17732418	0	53	8249	0	650	0	2	32.17732418	33.99237153	892	NA
s1	liver	4TU -ve	1	AU019823	4001	17.07873361	0.000457457	1275	6558	3	345	3	6	17.07873361	18.04210489	336.5	NA
s1	liver	4TU -ve	1	AU022252	6500	62.17649104	0.000230734	1744	30338	7	1256	7	230	62.17649104	65.68372098	1059.1575	NA
s1	liver	4TU -ve	1	AU040320	1662	24.99930571	0	462	14677	0	505	0	0	24.99930571	26.40945788	487	NA
s1	liver	4TU -ve	1	AW146154	1410	8.663125742	0	413	5291	0	175	0	0	8.663125742	9.151792335	201	NA
s1	liver	4TU -ve	1	AW209491	1267	21.03901966	0.000453926	392	11015	5	425	5	0	21.03901966	22.22578138	429	NA
s1	liver	4TU -ve	1	AW549877	4161	12.32639034	0.000135925	1487	7357	1	249	1	0	12.32639034	13.02169309	249	NA
s1	liver	4TU -ve	1	Aaas	1217	8.91064362	0	318	3976	0	180	0	0	8.91064362	9.413272116	165	NA
s1	liver	4TU -ve	1	Aacs	1057	26.63292371	7.22700007227e-05	281	13837	1	538	1	2	26.63292371	28.13522443	514.0444	NA
s1	liver	4TU -ve	1	Aadac	81	337.9609111	0.000157722	22	76083	12	6827	17	68	337.9609111	357.024493	12769.4177	NA
s1	liver	4TU -ve	1	Aadat	413	134.7982365	0.000312086	144	76902	24	2723	29	0	134.7982365	142.4018887	2794.0352	NA
s1	liver	4TU -ve	1	Aaed1	2584	62.07748389	6.52997257411519e-05	746	30628	2	1254	2	11	62.07748389	65.57912907	1272.6911	NA
s1	liver	4TU -ve	1	Aagab	4611	29.00909534	0.000652884	1222	13785	9	586	9	1	29.00909534	30.64543033	585.0625	NA
s1	liver	4TU -ve	1	Aak1	15925	17.67277651	0.000704411	4608	11357	8	357	8	2	17.67277651	18.66965636	327.5707	NA
s1	liver	4TU -ve	1	Aamdc	704	36.88016387	0	175	14823	0	745	7	6	36.88016387	38.96048737	727.0909	NA
s1	liver	4TU -ve	1	Aamp	394	158.7084636	0.000280313	105	82051	23	3206	23	0	158.7084636	167.6608356	3290	NA
s1	liver	4TU -ve	1	Aar2	1940	9.504686528	0	477	5005	0	192	0	5	9.504686528	10.04082359	186.3333	NA
s1	liver	4TU -ve	1	Aars2	392	14.6530584	0	64	4664	0	296	0	2	14.6530584	15.47960303	288.2333	NA
s1	liver	4TU -ve	1	Aasdh	3637	6.583975564	0	965	3563	0	133	0	0	6.583975564	6.955362174	136	NA
s1	liver	4TU -ve	1	Aasdhppt	2616	36.18711381	0.000148478	881	20205	3	731	11	11	36.18711381	38.22834398	697.8765	NA
s1	liver	4TU -ve	1	Aass	799	164.4013748	0.00016855	263	100860	17	3321	17	34	164.4013748	173.6748705	3180.2329	NA
s1	liver	4TU -ve	1	Aatf	101	6.484968413	0.001798561	28	1668	3	131	10	2	6.484968413	6.850770262	188.709	NA
s1	liver	4TU -ve	1	Abat	3536	187.6680554	0.000116293	942	94589	11	3791	10	3	187.6680554	198.2539699	3830.2113	NA
s1	liver	4TU -ve	1	Abca1	3156	79.79976398	8.15394651011089e-05	1008	49056	4	1612	4	3	79.79976398	84.30108139	1623.5	NA
s1	liver	4TU -ve	1	Abca2	664	22.72214123	0.000418892	151	9549	4	459	4	0	22.72214123	24.00384389	429.0242	NA
s1	liver	4TU -ve	1	Abca3	801	32.77136709	0	188	12890	0	662	0	0	32.77136709	34.619923	664.0769	NA
s1	liver	4TU -ve	1	Abca6	149	24.25675208	8.34306691139663e-05	49	11986	1	490	1	0	24.25675208	25.62501854	667.1818	NA
s1	liver	4TU -ve	1	Abca8a	675	44.3552038	0.000206391	260	29071	6	896	6	1	44.3552038	46.85717675	884.1016	NA
s1	liver	4TU -ve	1	Abca8b	2320	26.78143444	0	721	13806	0	541	0	13	26.78143444	28.2921123	555.2	NA
s1	liver	4TU -ve	1	Abcb10	1849	36.73165315	0	521	20556	0	742	0	0	36.73165315	38.8035995	742	NA
s1	liver	4TU -ve	1	Abcb11	802	503.5503717	0.000309957	220	232290	72	10172	72	13	503.5503717	531.9544664	10261.6218	NA
s1	liver	4TU -ve	1	Abcb4	51	297.4669862	0.000185372	24	118680	22	6009	23	2	297.4669862	314.2464008	8429.9397	NA
s1	liver	4TU -ve	1	Abcb6	163	60.98840522	0.000324728	41	18477	6	1232	6	5	60.98840522	64.42861804	1214.859	NA
s1	liver	4TU -ve	1	Abcb7	3386	27.96952025	0.000483025	1212	14492	7	565	7	2	27.96952025	29.54721525	571.0855	NA
s1	liver	4TU -ve	1	Abcb8	675	25.74185935	0.000130976	133	7635	1	520	1	0	25.74185935	27.19389722	520	NA
s1	liver	4TU -ve	1	Abcc10	2232	6.435464837	0	491	2986	0	130	0	0	6.435464837	6.798474306	129	NA
s1	liver	4TU -ve	1	Abcc2	3183	154.9461918	0.000170792	1029	87826	15	3130	15	9	154.9461918	163.6863429	3440.0197	NA
s1	liver	4TU -ve	1	Abcc3	372	43.31562871	0.00015819	116	12643	2	875	2	9	43.31562871	45.75896167	871.9976	NA
s1	liver	4TU -ve	1	Abcc6	567	41.03846423	0.00011536	125	17337	2	829	2	3	41.03846423	43.35334769	838.2312	NA
s1	liver	4TU -ve	1	Abcc9	3400	9.158161499	0.000291715	1030	6856	2	185	2	0	9.158161499	9.674751897	205	NA
s1	liver	4TU -ve	1	Abcd1	1520	15.84114421	0.000211595	355	4726	1	320	1	58	15.84114421	16.73470598	264.3602	NA
s1	liver	4TU -ve	1	Abcd3	3224	408.3054921	0.000141686	974	225852	32	8248	32	1	408.3054921	431.3370467	8463.2136	NA
s1	liver	4TU -ve	1	Abcd4	2084	10.64326877	0	476	3923	0	215	0	6	10.64326877	11.24363058	274.954	NA
s1	liver	4TU -ve	1	Abce1	1768	48.66201488	0	564	27885	0	983	0	6	48.66201488	51.40692494	1038.3066	NA
s1	liver	4TU -ve	1	Abcf1	930	44.60272168	6.17474529175672e-05	196	16195	1	901	1	2	44.60272168	47.11865653	968.45	NA
s1	liver	4TU -ve	1	Abcf2	521	28.56356316	0	133	14884	0	577	0	432	28.56356316	30.17476673	283.2333	NA
s1	liver	4TU -ve	1	Abcf3	864	19.94994099	0	248	7924	0	403	0	4	19.94994099	21.07527035	400.2917	NA
s1	liver	4TU -ve	1	Abcg1	1492	6.63347914	0	407	3072	0	134	0	0	6.63347914	7.00765813	136.5204	NA
s1	liver	4TU -ve	1	Abcg2	3545	102.8189267	0.000382497	1254	65360	25	2077	25	6	102.8189267	108.618701	2117.6667	NA
s1	liver	4TU -ve	1	Abcg5	254	31.63278485	8.26856292376385e-05	60	12094	1	639	2	0	31.63278485	33.41711601	455	NA
s1	liver	4TU -ve	1	Abcg8	1534	45.9888218	0	375	21174	0	929	0	0	45.9888218	48.58294331	869	NA
s1	liver	4TU -ve	1	Abhd11	1076	35.34555303	0.000261803	246	11459	3	714	3	0	35.34555303	37.33931273	718	NA
s1	liver	4TU -ve	1	Abhd12	1196	18.21731585	0	308	8639	0	368	0	0	18.21731585	19.24491188	368	NA
s1	liver	4TU -ve	1	Abhd13	3737	20.89050893	0.00059617	1221	13419	8	422	8	2	20.89050893	22.06889352	420.564	NA
s1	liver	4TU -ve	1	Abhd14a	171	11.43532598	0.00023116	42	4326	1	231	1	0	11.43532598	12.08036588	243	NA
s1	liver	4TU -ve	1	Abhd14b	760	208.36055	0.000361214	205	69211	25	4209	25	61	208.36055	220.1136796	4175.242	NA
s1	liver	4TU -ve	1	Abhd15	1471	9.108657923	0	375	3752	0	184	0	0	9.108657923	9.62245594	181	NA
s1	liver	4TU -ve	1	Abhd16a	1646	36.73165315	0.000578612	354	19011	11	742	11	0	36.73165315	38.8035995	730	NA
s1	liver	4TU -ve	1	Abhd17a	485	31.63278485	0.000410889	88	9735	4	639	4	11	31.63278485	33.41711601	595.9706	NA
s1	liver	4TU -ve	1	Abhd17b	1320	37.62271751	0.000893319	466	21269	19	760	12	4	37.62271751	39.74492671	754.6667	NA
s1	liver	4TU -ve	1	Abhd17c	1226	105.9376519	0.000114025	417	43850	5	2140	5	9	105.9376519	111.9133463	2320.1667	NA
s1	liver	4TU -ve	1	Abhd18	4662	12.07887246	0	1382	6697	0	244	0	7	12.07887246	12.76021331	479.8586	NA
s1	liver	4TU -ve	1	Abhd2	5352	45.24626816	0.000531143	1530	28241	15	914	15	1	45.24626816	47.79850396	910.011	NA
s1	liver	4TU -ve	1	Abhd3	646	32.17732418	0.000379478	230	26352	10	650	10	0	32.17732418	33.99237153	650	NA
s1	liver	4TU -ve	1	Abhd4	1997	28.11803098	0.000157542	479	12695	2	568	2	0	28.11803098	29.70410312	563	NA
s1	liver	4TU -ve	1	Abhd5	2911	73.41380272	0.00031348	840	38280	12	1483	12	5	73.41380272	77.55490304	1461.5	NA
s1	liver	4TU -ve	1	Abhd6	1119	38.36527114	0.000222519	268	13482	3	775	3	10	38.36527114	40.52936605	741.4	NA
s1	liver	4TU -ve	1	Abhd8	478	5.989932656	0	86	1660	0	121	0	0	5.989932656	6.3278107	118	NA
s1	liver	4TU -ve	1	Abi1	1799	24.55377353	0	648	15230	0	496	0	3	24.55377353	25.93879427	494.6883	NA
s1	liver	4TU -ve	1	Abi3	2639	7.079011321	0	522	1987	0	143	0	0	7.079011321	7.478321736	143	NA
s1	liver	4TU -ve	1	Abl1	4229	8.960147196	0	962	6077	0	181	0	0	8.960147196	9.465568072	187	NA
s1	liver	4TU -ve	1	Abl2	6852	7.029507745	0	1981	3281	0	142	0	7	7.029507745	7.42602578	117.4174	NA
s1	liver	4TU -ve	1	Ablim1	4729	12.6234118	0.000374883	1271	5335	2	255	2	4	12.6234118	13.33546883	268.2342	NA
s1	liver	4TU -ve	1	Ablim3	1900	42.42456435	0.000118041	466	25415	3	857	3	3	42.42456435	44.81763446	854.1769	NA
s1	liver	4TU -ve	1	Abracl	372	10.84128307	0.00021631	120	4623	1	219	1	2	10.84128307	11.45281441	213	NA
s1	liver	4TU -ve	1	Abraxas2	2984	27.32597377	6.1143381228982e-05	799	16355	1	552	5	2	27.32597377	28.86736782	549.0118	NA
s1	liver	4TU -ve	1	Abt1	3612	14.95007985	0.001049563	1105	8575	9	302	9	0	14.95007985	15.79337877	303	NA
s1	liver	4TU -ve	1	Abtb1	4507	12.37589392	0	1156	3714	0	250	0	3	12.37589392	13.07398905	241.4089	NA
s1	liver	4TU -ve	1	Abtb2	1066	15.74213706	0	275	11181	0	318	0	0	15.74213706	16.63011407	311	NA
s1	liver	4TU -ve	1	Acaa1a	786	132.2735542	6.07078535726572e-05	168	49417	3	2672	3	24	132.2735542	139.734795	3193.2121	NA
s1	liver	4TU -ve	1	Acaa1b	315	1297.884747	0.000153793	71	494172	76	26218	76	718	1297.884747	1371.09538	26307.6708	NA
s1	liver	4TU -ve	1	Acaa2	268	1285.211831	0.000249812	63	552415	138	25962	176	17	1285.211831	1357.707615	23667	NA
s1	liver	4TU -ve	1	Acaca	1968	55.7410262	0.00038929	434	23119	9	1126	9	230	55.7410262	58.88524668	1048.0319	NA
s1	liver	4TU -ve	1	Acacb	1141	29.85065613	9.22339051835455e-05	264	10842	1	603	1	0	29.85065613	31.53446159	603.0617	NA
s1	liver	4TU -ve	1	Acad10	183	17.32625148	0.000120077	58	8328	1	350	1	2	17.32625148	18.30358467	375.625	NA
s1	liver	4TU -ve	1	Acad11	1405	192.02437	0.000295626	416	98097	29	3879	29	3	192.02437	202.8560141	4000.1778	NA
s1	liver	4TU -ve	1	Acad12	4594	5.692911202	0	1166	2167	0	115	0	9	5.692911202	6.014034963	107.6746	NA
s1	liver	4TU -ve	1	Acad8	2307	56.48357984	0.000318934	676	28219	9	1141	9	0	56.48357984	59.66968602	1143.25	NA
s1	liver	4TU -ve	1	Acad9	2176	21.08852323	9.77135040062537e-05	604	10234	1	426	1	130	21.08852323	22.27807734	348.9136	NA
s1	liver	4TU -ve	1	Acadl	595	187.0740124	0.000132859	184	75268	10	3779	11	6	187.0740124	197.6264185	3910.0978	NA
s1	liver	4TU -ve	1	Acadm	786	174.8466293	0.000179296	233	105970	19	3532	19	487	174.8466293	184.7093173	3292.3125	NA
s1	liver	4TU -ve	1	Acads	555	188.1630911	0.000229483	116	56649	13	3801	13	2	188.1630911	198.7769295	3784	NA
s1	liver	4TU -ve	1	Acadsb	5348	149.3522878	0.000316033	1653	113912	36	3017	36	24	149.3522878	157.7768998	3003.2241	NA
s1	liver	4TU -ve	1	Acadvl	113	269.5469695	0.00022095	33	95044	21	5445	21	7	269.5469695	284.7514815	6331.0655	NA
s1	liver	4TU -ve	1	Acap2	5832	5.742414777	0	1741	3723	0	116	0	0	5.742414777	6.066330919	123.0743	NA
s1	liver	4TU -ve	1	Acat1	2023	338.0599182	0.00027425	499	193254	53	6829	53	22	338.0599182	357.1290849	7042.4865	NA
s1	liver	4TU -ve	1	Acat2	972	69.80004169	0.00035983	286	30570	11	1410	11	20	69.80004169	73.73729824	2351.687	NA
s1	liver	4TU -ve	1	Acat3	827	281.2793169	0.000178027	220	123577	22	5682	22	22	281.2793169	297.1456231	6412.406	NA
s1	liver	4TU -ve	1	Acbd3	1834	12.77192252	0.000877743	613	7975	7	258	7	11	12.77192252	13.4923567	482.0231	NA
s1	liver	4TU -ve	1	Acbd4	1263	74.2553635	0.00034991	250	22863	8	1500	8	1	74.2553635	78.4439343	1492.3013	NA
s1	liver	4TU -ve	1	Acbd5	3041	116.9769493	0.000228389	979	70056	16	2363	16	191	116.9769493	123.5753445	2326.0699	NA
s1	liver	4TU -ve	1	Acbd6	4611	39.85037841	0.000378931	1379	10556	4	805	4	7	39.85037841	42.09824474	557.5382	NA
s1	liver	4TU -ve	1	Acd	2954	17.32625148	0	674	7255	0	350	0	0	17.32625148	18.30358467	336	NA
s1	liver	4TU -ve	1	Acer2	3295	9.306672226	0.000560748	979	5350	3	188	3	4	9.306672226	9.831639765	177.85	NA
s1	liver	4TU -ve	1	Acer3	11003	8.366104288	0	3285	4890	0	169	0	3	8.366104288	8.838016597	166.9145	NA
s1	liver	4TU -ve	1	Acin1	949	19.10838021	7.24112961622013e-05	268	13810	1	386	1	0	19.10838021	20.18623909	915.07	NA
s1	liver	4TU -ve	1	Acly	1058	134.8972437	0.000570584	332	68351	39	2725	37	5	134.8972437	142.5064806	2695.1333	NA
s1	liver	4TU -ve	1	Acmsd	1633	18.11830869	0	455	9144	0	366	0	1	18.11830869	19.14031997	352.5244	NA
s1	liver	4TU -ve	1	Acnat2	274	46.08782895	0.000396354	78	20184	8	931	8	1	46.08782895	48.68753522	917.8333	NA
s1	liver	4TU -ve	1	Aco1	671	109.2543915	5.06038728830713e-05	202	59284	3	2207	3	0	109.2543915	115.4171753	2158	NA
s1	liver	4TU -ve	1	Aco2	622	173.4605291	0.000246738	165	97269	24	3504	24	9	173.4605291	183.2450305	3521	NA
s1	liver	4TU -ve	1	Acot1	992	49.8501007	0	304	19313	0	1007	0	3	49.8501007	52.66202789	1005.9167	NA
s1	liver	4TU -ve	1	Acot12	1368	82.07692846	0.000572508	432	34934	20	1658	20	7	82.07692846	86.70669538	1518.0564	NA
s1	liver	4TU -ve	1	Acot13	87	117.9670208	3.57538703564661e-05	16	27969	1	2383	1	16	117.9670208	124.6212636	2779.7864	NA
s1	liver	4TU -ve	1	Acot2	793	12.12837604	0	253	2863	0	245	0	1	12.12837604	12.81250927	254	NA
s1	liver	4TU -ve	1	Acot4	4964	12.37589392	0	1536	6532	0	250	0	4	12.37589392	13.07398905	245.0711	NA
s1	liver	4TU -ve	1	Acot7	283	34.80101369	0	67	12204	0	703	0	0	34.80101369	36.76405721	725.2549	NA
s1	liver	4TU -ve	1	Acot8	197	34.35548151	0	46	13635	0	694	0	2	34.35548151	36.2933936	693	NA
s1	liver	4TU -ve	1	Acox1	1660	1116.751163	0.000218774	484	562225	123	22559	123	102	1116.751163	1179.744476	22401.3111	NA
s1	liver	4TU -ve	1	Acox2	255	208.0635285	0.000304395	75	111697	34	4203	34	15	208.0635285	219.7999039	4266.3254	NA
s1	liver	4TU -ve	1	Acox3	3665	32.02881346	7.28013977868375e-05	985	13736	1	647	1	2	32.02881346	33.83548366	669.7	NA
s1	liver	4TU -ve	1	Acp1	2834	89.55196838	8.48626286199215e-05	823	47135	4	1809	4	798	89.55196838	94.60338476	1268.0355	NA
s1	liver	4TU -ve	1	Acp2	3358	66.13677709	4.36376330947809e-05	886	22916	1	1336	1	16	66.13677709	69.86739748	1333.7965	NA
s1	liver	4TU -ve	1	Acp5	293	131.2339791	0.000247599	67	56543	14	2651	14	2	131.2339791	138.6365799	2676.1294	NA
s1	liver	4TU -ve	1	Acp6	106	22.87065196	0	39	7203	0	462	1	0	22.87065196	24.16073176	704.8333	NA
s1	liver	4TU -ve	1	Acsf2	1205	25.14781644	0.000257865	327	3878	1	508	1	112	25.14781644	26.56634575	419.6212	NA
s1	liver	4TU -ve	1	Acsf3	1095	21.28653754	0	238	6093	0	430	0	0	21.28653754	22.48726116	335	NA
s1	liver	4TU -ve	1	Acsl1	1725	1281.796085	0.000294108	478	727624	214	25893	214	242	1281.796085	1354.099194	26460.9961	NA
s1	liver	4TU -ve	1	Acsl3	1328	10.09872944	0	445	5984	0	204	0	0	10.09872944	10.66837506	247	NA
s1	liver	4TU -ve	1	Acsl4	2684	52.47379021	0.000177323	948	39476	7	1060	7	1	52.47379021	55.43371357	1059.25	NA
s1	liver	4TU -ve	1	Acsl5	1860	208.7565786	0.000182389	535	104173	19	4217	19	3	208.7565786	220.5320473	4210.0294	NA
s1	liver	4TU -ve	1	Acsm1	232	261.8739153	0.000178547	61	117616	21	5290	21	26	261.8739153	276.6456083	5282.9282	NA
s1	liver	4TU -ve	1	Acsm3	1682	31.48427412	0.000358573	538	16733	6	636	6	12	31.48427412	33.26022814	660.9856	NA
s1	liver	4TU -ve	1	Acsm5	2071	91.92814002	0.000180272	515	33283	6	1857	6	3	91.92814002	97.11359066	1673.0333	NA
s1	liver	4TU -ve	1	Acss2	2642	65.24571273	0.000412224	669	36388	15	1318	15	0	65.24571273	68.92607027	1337	NA
s1	liver	4TU -ve	1	Acss3	3562	6.980004169	0	1213	3785	0	141	0	0	6.980004169	7.373729824	141	NA
s1	liver	4TU -ve	1	Acta2	577	25.93987365	0.000700574	182	14274	10	524	10	0	25.93987365	27.40308105	561	NA
s1	liver	4TU -ve	1	Actb	683	1179.026662	0.000202083	247	460208	93	23817	97	360	1179.026662	1245.532789	24552.5656	NA
s1	liver	4TU -ve	1	Actg1	1419	235.8350345	0.000103932	388	163568	17	4764	17	4689	235.8350345	249.1379353	1757.2738	NA
s1	liver	4TU -ve	1	Actg2	80	5.247379021	0	19	1057	0	106	0	0	5.247379021	5.543371357	131.1351	NA
s1	liver	4TU -ve	1	Actl6a	886	25.44483789	0.000577242	272	13859	8	514	8	3	25.44483789	26.88012149	524.5	NA
s1	liver	4TU -ve	1	Actn1	775	43.61265016	0.000234456	236	21326	5	881	5	0	43.61265016	46.07273741	886.375	NA
s1	liver	4TU -ve	1	Actn4	981	168.3616608	0.000295755	241	74386	22	3401	22	22	168.3616608	177.858547	3390.1014	NA
s1	liver	4TU -ve	1	Actr10	3065	45.64229677	0	979	11480	0	922	6	2	45.64229677	48.21687161	1428.7201	NA
s1	liver	4TU -ve	1	Actr1a	1553	56.43407626	0.000536193	383	20515	11	1140	11	0	56.43407626	59.61739007	1079	NA
s1	liver	4TU -ve	1	Actr1b	1962	40.19690344	0.000384446	445	18208	7	812	7	4	40.19690344	42.46431643	807.2011	NA
s1	liver	4TU -ve	1	Actr2	2385	88.95792548	0.000285359	833	49061	14	1797	14	7	88.95792548	93.97583329	1875.3636	NA
s1	liver	4TU -ve	1	Actr3	2096	52.62230094	0.000124062	658	32242	4	1063	4	302	52.62230094	55.59060144	962.8149	NA
s1	liver	4TU -ve	1	Actr8	479	21.28653754	0	140	7342	0	430	2	0	21.28653754	22.48726116	514.2786	NA
s1	liver	4TU -ve	1	Acvr1	1105	12.37589392	0	338	8100	0	250	0	0	12.37589392	13.07398905	250	NA
s1	liver	4TU -ve	1	Acvr1b	2822	6.435464837	0.000236855	752	4222	1	130	1	0	6.435464837	6.798474306	130	NA
s1	liver	4TU -ve	1	Acvr2a	3481	12.07887246	0.000328515	1169	6088	2	244	2	0	12.07887246	12.76021331	237	NA
s1	liver	4TU -ve	1	Acy1	1163	39.15732835	0	261	15508	0	791	0	3	39.15732835	41.36610135	776.6	NA
s1	liver	4TU -ve	1	Acy3	139	75.24543502	3.66784037558685e-05	36	27264	1	1520	5	0	75.24543502	79.48985342	1715.8198	NA
s1	liver	4TU -ve	1	Acyp1	218	12.12837604	0	78	5191	0	245	0	0	12.12837604	12.81250927	278	NA
s1	liver	4TU -ve	1	Adal	1133	10.14823301	0.000383583	348	5214	2	205	2	1	10.14823301	10.72067102	205.3333	NA
s1	liver	4TU -ve	1	Adam10	2817	19.15788378	0.000265557	911	11297	3	387	3	13	19.15788378	20.23853505	377.7409	NA
s1	liver	4TU -ve	1	Adam11	2583	5.692911202	0	584	1747	0	115	0	0	5.692911202	6.014034963	113.4	NA
s1	liver	4TU -ve	1	Adam17	3916	19.80143027	9.61908426317815e-05	1049	10396	1	400	1	0	19.80143027	20.91838248	404.0488	NA
s1	liver	4TU -ve	1	Adam23	3620	12.8214261	0	1168	6545	0	259	0	5	12.8214261	13.54465266	255.3467	NA
s1	liver	4TU -ve	1	Adam9	1762	20.3459696	0	576	13813	0	411	0	4	20.3459696	21.493638	408.859	NA
s1	liver	4TU -ve	1	Adamts1	1574	8.762132893	0	459	4728	0	177	0	5	8.762132893	9.256384247	172.5732	NA
s1	liver	4TU -ve	1	Adamtsl2	542	7.277025623	0	125	3297	0	147	0	0	7.277025623	7.687505561	147	NA
s1	liver	4TU -ve	1	Adar	2271	23.76171632	0.000704225	576	9940	7	480	7	6	23.76171632	25.10205897	486.0762	NA
s1	liver	4TU -ve	1	Adck1	528	11.53433313	0.000155448	155	6433	1	233	1	0	11.53433313	12.18495779	232.4032	NA
s1	liver	4TU -ve	1	Adck5	1520	46.68187185	0	313	14476	0	943	3	10	46.68187185	49.31508669	922.9949	NA
s1	liver	4TU -ve	1	Adcy6	4298	8.366104288	0	1047	4286	0	169	0	1	8.366104288	8.838016597	168.0833	NA
s1	liver	4TU -ve	1	Adcy9	369	17.12823718	0	99	7762	0	346	0	1	17.12823718	18.09440084	348.8937	NA
s1	liver	4TU -ve	1	Add1	1888	8.465111439	0.001300954	488	4612	6	171	6	0	8.465111439	8.94260851	179	NA
s1	liver	4TU -ve	1	Add3	2109	6.831493442	0.000730816	691	4105	3	138	3	0	6.831493442	7.216841955	166	NA
s1	liver	4TU -ve	1	Adgra3	316	21.38554469	0.000795826	106	11309	9	432	9	2	21.38554469	22.59185308	405	NA
s1	liver	4TU -ve	1	Adgre1	409	13.06894398	0.000139548	142	7166	1	264	1	0	13.06894398	13.80613244	264	NA
s1	liver	4TU -ve	1	Adgre5	774	17.82128724	0.000123168	182	8119	1	360	1	2	17.82128724	18.82654423	327.0244	NA
s1	liver	4TU -ve	1	Adgrf5	4623	28.41505243	7.01852891633914e-05	1157	14248	1	574	1	5	28.41505243	30.01787886	557.5926	NA
s1	liver	4TU -ve	1	Adgrl1	7008	6.831493442	0	1503	3165	0	138	0	2	6.831493442	7.216841955	136.0571	NA
s1	liver	4TU -ve	1	Adgrl2	2436	22.82114838	0.000424953	652	11766	5	461	5	1	22.82114838	24.10843581	471.3316	NA
s1	liver	4TU -ve	1	Adgrl4	1790	9.158161499	0	561	4474	0	185	0	0	9.158161499	9.674751897	185.3	NA
s1	liver	4TU -ve	1	Adh1	912	2483.891413	0.000227562	218	984345	224	50176	224	71	2483.891413	2624.001898	47606.9615	NA
s1	liver	4TU -ve	1	Adh4	143	96.68048328	0.000109199	43	45788	5	1953	5	1	96.68048328	102.1340025	2036.5	NA
s1	liver	4TU -ve	1	Adh5	1678	468.7988616	0.000196247	430	193634	38	9470	39	11	468.7988616	495.2427052	8540.4654	NA
s1	liver	4TU -ve	1	Adhfe1	3390	69.00798448	0.000302608	929	33046	10	1394	10	2	69.00798448	72.90056294	1378.0588	NA
s1	liver	4TU -ve	1	Adi1	1090	93.61126159	0.000351379	343	42689	15	1891	15	277	93.61126159	98.89165317	1640.6061	NA
s1	liver	4TU -ve	1	Adipor1	1693	68.06741654	0.000557627	469	28693	16	1375	20	50	68.06741654	71.90693977	1373.2643	NA
s1	liver	4TU -ve	1	Adipor2	3538	579.6868711	0.000247325	981	319418	79	11710	79	47	579.6868711	612.3856471	11691.0769	NA
s1	liver	4TU -ve	1	Adk	767	643.2989658	0.000171487	271	338218	58	12995	56	11	643.2989658	679.5859508	13690.5281	NA
s1	liver	4TU -ve	1	Adm	652	8.366104288	0	190	4209	0	169	0	0	8.366104288	8.838016597	169	NA
s1	liver	4TU -ve	1	Ado	3492	24.2072485	0.000246265	1083	12182	3	489	3	0	24.2072485	25.57272258	489	NA
s1	liver	4TU -ve	1	Adora1	3728	10.34624731	0	860	4131	0	209	0	7	10.34624731	10.92985485	202.3352	NA
s1	liver	4TU -ve	1	Adpgk	917	8.712629318	0.001248885	260	5605	7	176	7	0	8.712629318	9.204088291	176.4545	NA
s1	liver	4TU -ve	1	Adprhl2	526	9.25716865	0	120	2962	0	187	0	6	9.25716865	9.779343809	187	NA
s1	liver	4TU -ve	1	Adprm	729	18.86086233	0	223	10621	0	381	0	0	18.86086233	19.92475931	354	NA
s1	liver	4TU -ve	1	Adra1b	1255	62.57251964	0.000150128	342	33305	5	1264	5	3	62.57251964	66.10208863	1262.0884	NA
s1	liver	4TU -ve	1	Adrm1	106	45.84031107	0.000353045	37	22660	8	926	11	4	45.84031107	48.42605544	2062.8812	NA
s1	liver	4TU -ve	1	Adsl	3228	18.26681942	0.000561798	821	7120	4	369	4	0	18.26681942	19.29720784	369	NA
s1	liver	4TU -ve	1	Adss	1283	55.29549402	0	445	27799	0	1117	0	10	55.29549402	58.41458307	1120.6734	NA
s1	liver	4TU -ve	1	Adssl1	350	10.94029022	0	92	4095	0	221	0	4	10.94029022	11.55740632	220	NA
s1	liver	4TU -ve	1	Adtrp	1840	177.1732973	0.000228618	531	78734	18	3579	19	25	177.1732973	187.1672272	3326.3602	NA
s1	liver	4TU -ve	1	Aebp2	5749	16.8807193	0.000280321	1789	10702	3	341	3	0	16.8807193	17.83292106	424	NA
s1	liver	4TU -ve	1	Aen	3793	25.49434147	0	1003	9246	0	515	0	449	25.49434147	26.93241744	281.5	NA
s1	liver	4TU -ve	1	Aes	827	471.0265225	0.000251191	175	139336	35	9515	34	107	471.0265225	497.5960232	9429.8479	NA
s1	liver	4TU -ve	1	Afdn	2307	22.77164481	0.000199309	730	15052	3	460	3	2	22.77164481	24.05613985	802.0357	NA
s1	liver	4TU -ve	1	Aff1	4499	14.90057628	0	1343	7667	0	301	0	0	14.90057628	15.74108282	315.0313	NA
s1	liver	4TU -ve	1	Aff4	6315	31.43477055	0.000105357	2042	18983	2	635	2	20	31.43477055	33.20793219	656.0705	NA
s1	liver	4TU -ve	1	Afg1l	1701	9.801707982	0	401	4072	0	198	0	0	9.801707982	10.35459933	204	NA
s1	liver	4TU -ve	1	Afg3l1	2349	70.93862393	0.000243784	552	28714	7	1433	8	2	70.93862393	74.94010523	1435.0104	NA
s1	liver	4TU -ve	1	Afg3l2	511	33.26640285	0.000192003	136	20833	4	672	4	4	33.26640285	35.14288256	646.1204	NA
s1	liver	4TU -ve	1	Afm	1280	209.3506215	0.000454325	387	99048	45	4229	47	30	209.3506215	221.1595988	3745.8271	NA
s1	liver	4TU -ve	1	Afmid	491	7.029507745	0	103	2121	0	142	0	0	7.029507745	7.42602578	5883.2167	NA
s1	liver	4TU -ve	1	Aftph	2721	35.69207806	0.000165226	896	18157	3	721	3	0	35.69207806	37.70538442	674	NA
s1	liver	4TU -ve	1	Aga	2075	18.81135875	0.000587101	597	11923	7	380	7	0	18.81135875	19.87246336	322.0339	NA
s1	liver	4TU -ve	1	Agap1	8723	16.13816567	0.000145433	2134	6876	1	326	1	0	16.13816567	17.04848172	345	NA
s1	liver	4TU -ve	1	Agap3	1300	27.12795947	0	264	11682	0	548	0	1	27.12795947	28.658184	540.1917	NA
s1	liver	4TU -ve	1	Agfg1	6124	23.06866626	8.69414014953921e-05	2102	11502	1	466	1	2	23.06866626	24.36991559	480.5333	NA
s1	liver	4TU -ve	1	Agfg2	1306	21.78157329	0	341	10722	0	440	0	2	21.78157329	23.01022073	558.5	NA
s1	liver	4TU -ve	1	Aggf1	819	36.53363884	0	247	18447	0	738	0	7	36.53363884	38.59441567	743.6221	NA
s1	liver	4TU -ve	1	Agl	11981	27.37547734	0.000542383	3594	12906	7	553	7	0	27.37547734	28.91966378	547.6379	NA
s1	liver	4TU -ve	1	Agmat	192	136.5308617	0.000281096	46	49805	14	2758	18	41	136.5308617	144.2322472	3343.7939	NA
s1	liver	4TU -ve	1	Agmo	2298	44.30570022	0.000176764	735	22629	4	895	4	0	44.30570022	46.8048808	884	NA
s1	liver	4TU -ve	1	Ago1	6514	15.94015137	0.000249345	1696	8021	2	322	2	0	15.94015137	16.8392979	312	NA
s1	liver	4TU -ve	1	Ago2	11064	34.65250297	0.000106377	3277	18801	2	700	2	0	34.65250297	36.60716934	703.0156	NA
s1	liver	4TU -ve	1	Ago3	12938	11.03929737	0	4012	5261	0	223	0	4	11.03929737	11.66199823	220.2296	NA
s1	liver	4TU -ve	1	Agpat1	1539	6.039436231	0	377	1783	0	122	0	2	6.039436231	6.380106656	121.375	NA
s1	liver	4TU -ve	1	Agpat2	530	331.8224677	0.000337162	97	127535	43	6703	43	7	331.8224677	350.5397944	6863.2448	NA
s1	liver	4TU -ve	1	Agpat3	4729	176.628758	0.000145336	1195	55045	8	3568	9	3	176.628758	186.5919717	3656.6909	NA
s1	liver	4TU -ve	1	Agpat5	9624	14.90057628	0.000140647	3058	7110	1	301	1	4	14.90057628	15.74108282	289.0395	NA
s1	liver	4TU -ve	1	Agps	7102	11.43532598	0.000149656	2401	6682	1	231	1	1	11.43532598	12.08036588	230.414	NA
s1	liver	4TU -ve	1	Agrn	1206	28.91008819	0.000145592	345	13737	2	584	2	0	28.91008819	30.54083842	581	NA
s1	liver	4TU -ve	1	Agt	396	568.3010487	0.000275067	99	199951	55	11480	56	128	568.3010487	600.3575771	12401.8113	NA
s1	liver	4TU -ve	1	Agtpbp1	13980	12.17787961	0	4152	6657	0	246	0	4	12.17787961	12.86480522	243.1238	NA
s1	liver	4TU -ve	1	Agtr1a	834	37.42470321	0.000555221	234	21613	12	756	12	2	37.42470321	39.53574289	764.8523	NA
s1	liver	4TU -ve	1	Agxt	254	193.0144415	0.000226727	54	66159	15	3899	15	14	193.0144415	203.9019332	3889.9	NA
s1	liver	4TU -ve	1	Agxt2	1053	144.1544123	0.000209515	319	71594	15	2912	24	2	144.1544123	152.2858244	2197.5139	NA
s1	liver	4TU -ve	1	Ahctf1	2613	21.78157329	0	756	11834	0	440	0	3	21.78157329	23.01022073	466.8201	NA
s1	liver	4TU -ve	1	Ahcy	1139	306.0806084	0.000133245	310	135089	18	6183	18	30	306.0806084	323.3458972	14579.2585	NA
s1	liver	4TU -ve	1	Ahcyl1	2743	70.69110605	0.000577556	823	39823	23	1428	23	2	70.69110605	74.67862545	1413.1104	NA
s1	liver	4TU -ve	1	Ahcyl2	3757	29.3061168	0	1131	15338	0	592	0	0	29.3061168	30.95920607	615.0755	NA
s1	liver	4TU -ve	1	Ahdc1	1167	13.26695828	0.000348797	327	5734	2	268	2	1	13.26695828	14.01531626	279.5	NA
s1	liver	4TU -ve	1	Ahnak	1207	31.83079915	0	397	15412	0	643	6	6	31.83079915	33.62629984	548.6286	NA
s1	liver	4TU -ve	1	Ahr	3525	18.76185518	0.000369004	1094	10840	4	379	4	0	18.76185518	19.8201674	373.0143	NA
s1	liver	4TU -ve	1	Ahsa1	216	147.9166841	9.68549804214575e-05	65	72273	7	2988	10	2411	147.9166841	156.2603171	1844.6184	NA
s1	liver	4TU -ve	1	Ahsa2	2516	47.22641119	0.000230542	749	21688	5	954	5	3	47.22641119	49.89034221	1100.5667	NA
s1	liver	4TU -ve	1	Ahsg	363	9824.133102	0.000225622	79	3727475	841	198453	838	670	9824.133102	10378.2894	192040.1822	NA
s1	liver	4TU -ve	1	Aida	3549	10.04922586	0.003419147	1004	4972	17	203	13	52	10.04922586	10.61607911	176.6	NA
s1	liver	4TU -ve	1	Aif1	118	17.17774076	0	23	4701	0	347	0	0	17.17774076	18.1466968	339	NA
s1	liver	4TU -ve	1	Aifm1	173	70.54259533	6.37145587766805e-05	58	31390	2	1425	2	20	70.54259533	74.52173758	1441.7675	NA
s1	liver	4TU -ve	1	Aifm2	2152	17.92029439	0	532	6971	0	362	0	3	17.92029439	18.93113614	359.8333	NA
s1	liver	4TU -ve	1	Aig1	1076	26.33590226	7.50638042335986e-05	306	13322	1	532	1	1	26.33590226	27.8214487	547.5554	NA
s1	liver	4TU -ve	1	Aimp1	76	30.69221691	0.000658689	21	9109	6	620	8	12	30.69221691	32.42349284	864.8667	NA
s1	liver	4TU -ve	1	Aimp2	98	22.12809832	0.000514734	27	7771	4	447	10	6	22.12809832	23.37629242	453.7843	NA
s1	liver	4TU -ve	1	Aip	145	17.82128724	0.000744048	40	6720	5	360	5	2	17.82128724	18.82654423	385.0225	NA
s1	liver	4TU -ve	1	Ak2	1638	270.4380339	0.000216658	384	129236	28	5463	28	42	270.4380339	285.6928087	5316.2941	NA
s1	liver	4TU -ve	1	Ak3	2300	306.2291191	0.000362911	679	137775	50	6186	50	6	306.2291191	323.502785	6130.75	NA
s1	liver	4TU -ve	1	Ak4	3328	28.46455601	0.000296633	995	20227	6	575	6	47	28.46455601	30.07017481	547.5	NA
s1	liver	4TU -ve	1	Ak6	340	15.14809415	0.000414594	81	7236	3	306	3	1	15.14809415	16.0025626	631.75	NA
s1	liver	4TU -ve	1	Akap1	2084	67.12684861	8.35701153267592e-05	546	35898	3	1356	3	5	67.12684861	70.9133166	1357.4167	NA
s1	liver	4TU -ve	1	Akap11	3530	17.96979797	0.000239254	1186	12539	3	363	3	0	17.96979797	18.9834321	372.1182	NA
s1	liver	4TU -ve	1	Akap13	3986	22.1776019	0.000695088	1096	12948	9	448	9	1	22.1776019	23.42858838	1155.2105	NA
s1	liver	4TU -ve	1	Akap8	1581	21.88058045	0	540	7901	0	442	0	0	21.88058045	23.11481264	414	NA
s1	liver	4TU -ve	1	Akap8l	67	9.60369368	0	14	2155	0	194	0	0	9.60369368	10.1454155	209	NA
s1	liver	4TU -ve	1	Akap9	2321	12.22738319	0.000295596	670	6766	2	247	6	0	12.22738319	12.91710118	598.4238	NA
s1	liver	4TU -ve	1	Akip1	296	29.7021454	7.84129224496197e-05	87	12753	1	600	1	0	29.7021454	31.37757372	607.0294	NA
s1	liver	4TU -ve	1	Akirin1	2295	34.60299939	0.000227046	737	22022	5	699	5	490	34.60299939	36.55487338	431.7652	NA
s1	liver	4TU -ve	1	Akirin2	683	18.86086233	0.000516307	249	11621	6	381	6	0	18.86086233	19.92475931	370	NA
s1	liver	4TU -ve	1	Akr1a1	94	299.1006042	0.000601205	27	71523	43	6042	47	28	299.1006042	315.9721673	7190.375	NA
s1	liver	4TU -ve	1	Akr1c12	212	87.76983966	0.000127051	72	47225	6	1773	6	13	87.76983966	92.72073034	1694.9444	NA
s1	liver	4TU -ve	1	Akr1c13	978	97.47254049	5.24677323446081e-05	272	57178	3	1969	3	20	97.47254049	102.9707378	1909.5786	NA
s1	liver	4TU -ve	1	Akr1c14	2138	169.5002431	0.000233219	670	94332	22	3424	22	3	169.5002431	179.061354	3278.3651	NA
s1	liver	4TU -ve	1	Akr1c19	4723	48.56300773	0	1671	26801	0	981	0	0	48.56300773	51.30233303	982	NA
s1	liver	4TU -ve	1	Akr1c20	832	71.13663823	0.000207803	271	38498	8	1437	8	5	71.13663823	75.14928906	1509.3232	NA
s1	liver	4TU -ve	1	Akr1c6	731	1177.591058	0.0002474	219	602264	149	23788	150	28	1177.591058	1244.016206	23559.1489	NA
s1	liver	4TU -ve	1	Akr1d1	1649	59.10726935	0.000243817	528	36913	9	1194	9	1	59.10726935	62.4413717	1200.25	NA
s1	liver	4TU -ve	1	Akr1e1	2506	49.35506494	0.00017891	730	27947	5	997	12	6	49.35506494	52.13906833	990.5088	NA
s1	liver	4TU -ve	1	Akr7a5	173	206.9249463	0.000156053	45	96121	15	4180	15	4	206.9249463	218.5970969	4224.6669	NA
s1	liver	4TU -ve	1	Akt1	877	35.44456018	0.000282518	218	17698	5	716	3	1	35.44456018	37.44390464	719.0817	NA
s1	liver	4TU -ve	1	Akt1s1	686	7.376032775	0	162	1524	0	149	0	31	7.376032775	7.792097473	123.5791	NA
s1	liver	4TU -ve	1	Akt2	2685	74.65139211	2.51978027516001e-05	686	39686	1	1508	4	1084	74.65139211	78.86230195	948.4748	NA
s1	liver	4TU -ve	1	Aktip	2553	8.514615015	0	691	3592	0	172	0	0	8.514615015	8.994904466	180	NA
s1	liver	4TU -ve	1	Alad	80	141.7782407	0.000172434	18	34796	6	2864	10	24	141.7782407	149.7756186	2699.5282	NA
s1	liver	4TU -ve	1	Alas1	1720	451.5716172	0.000231278	412	207542	48	9122	48	7	451.5716172	477.0437124	10014.7032	NA
s1	liver	4TU -ve	1	Alas2	147	122.2738319	0.000146921	41	34032	5	2470	3	15	122.2738319	129.1710118	2742.5106	NA
s1	liver	4TU -ve	1	Alb	169	35148.08326	0.000260731	45	12200293	3181	710011	3548	9325	35148.08326	37130.70416	368618.3674	NA
s1	liver	4TU -ve	1	Alcam	3179	34.40498509	5.94954783436459e-05	1053	16808	1	695	1	0	34.40498509	36.34568956	667	NA
s1	liver	4TU -ve	1	Aldh16a1	1908	52.27577591	5.42799761168105e-05	500	18423	1	1056	1	23	52.27577591	55.22452974	1114.6504	NA
s1	liver	4TU -ve	1	Aldh1a1	496	1164.3241	0.000337327	147	557322	188	23520	188	88	1164.3241	1230.00089	22658.6557	NA
s1	liver	4TU -ve	1	Aldh1a7	510	211.4297717	0.000221435	151	103868	23	4271	23	3	211.4297717	223.3560289	4225.5	NA
s1	liver	4TU -ve	1	Aldh1b1	581	44.05818234	0.000538006	138	26022	14	890	14	3	44.05818234	46.54340102	889.3766	NA
s1	liver	4TU -ve	1	Aldh1l1	2842	509.8868294	0.000115999	656	163795	19	10300	26	262	509.8868294	538.6483488	9652.3373	NA
s1	liver	4TU -ve	1	Aldh2	2248	2501.960218	0.000213845	529	640652	137	50541	137	313	2501.960218	2643.089922	50283.6275	NA
s1	liver	4TU -ve	1	Aldh3a2	3518	166.5300285	0.000553992	953	88449	49	3364	49	20	166.5300285	175.9235966	3230.1867	NA
s1	liver	4TU -ve	1	Aldh4a1	1420	263.1610083	0.00012362	363	129429	16	5316	13	96	263.1610083	278.0053031	5318.6081	NA
s1	liver	4TU -ve	1	Aldh5a1	3982	52.86981881	0.00010414	1184	19205	2	1068	3	3	52.86981881	55.85208122	1243.4762	NA
s1	liver	4TU -ve	1	Aldh6a1	1727	233.3598557	0.000243025	588	148133	36	4714	36	20	233.3598557	246.5231375	4810.6124	NA
s1	liver	4TU -ve	1	Aldh7a1	2851	428.849476	0.000160303	752	187146	30	8663	30	73	428.849476	453.0398685	8219.9556	NA
s1	liver	4TU -ve	1	Aldh8a1	745	321.8227454	0.0001331	175	150263	20	6501	23	8	321.8227454	339.9760112	6245.8262	NA
s1	liver	4TU -ve	1	Aldh9a1	1033	209.647643	0.000222368	291	94438	21	4235	21	34	209.647643	221.4733745	4317.2369	NA
s1	liver	4TU -ve	1	Aldoa	559	100.7397765	2.58538224876548e-05	133	38679	1	2035	1	231	100.7397765	106.4222709	1901.891	NA
s1	liver	4TU -ve	1	Aldob	798	5293.763871	0.00019065	204	1552587	296	106937	298	68	5293.763871	5592.372668	107033.3335	NA
s1	liver	4TU -ve	1	Aldoc	1427	12.42539749	0	384	5905	0	251	0	3	12.42539749	13.12628501	248.2143	NA
s1	liver	4TU -ve	1	Alg1	286	33.86044576	0.000676628	93	17735	12	684	12	0	33.86044576	35.77043404	688.0114	NA
s1	liver	4TU -ve	1	Alg11	3475	27.02895231	0.000165654	1074	18110	3	546	3	0	27.02895231	28.55359208	559.3421	NA
s1	liver	4TU -ve	1	Alg12	585	18.01930154	0.000372532	127	8053	3	364	3	0	18.01930154	19.03572806	365	NA
s1	liver	4TU -ve	1	Alg13	4912	5.445393323	0	1413	2339	0	110	0	1	5.445393323	5.752555182	117.3362	NA
s1	liver	4TU -ve	1	Alg14	2135	24.50426996	0.000188519	647	10609	2	495	2	1	24.50426996	25.88649832	494.0769	NA
s1	liver	4TU -ve	1	Alg2	1726	9.108657923	0.000944465	511	5294	5	184	5	0	9.108657923	9.62245594	204	NA
s1	liver	4TU -ve	1	Alg3	997	22.07859475	0	288	7172	0	446	0	86	22.07859475	23.32399646	334.8906	NA
s1	liver	4TU -ve	1	Alg5	2996	64.40415194	6.55651717807501e-05	858	30504	2	1301	2	1	64.40415194	68.03703901	1246.25	NA
s1	liver	4TU -ve	1	Alg6	1392	9.158161499	0	463	5610	0	185	0	1	9.158161499	9.674751897	199.5	NA
s1	liver	4TU -ve	1	Alg8	426	11.78185101	0	131	6443	0	238	0	2	11.78185101	12.44643758	319.1818	NA
s1	liver	4TU -ve	1	Alg9	1832	12.8214261	0	518	6610	0	259	0	0	12.8214261	13.54465266	248	NA
s1	liver	4TU -ve	1	Alkbh3	335	16.18766924	0.000132013	94	7575	1	327	1	4	16.18766924	17.10077768	315.5947	NA
s1	liver	4TU -ve	1	Alkbh4	1635	7.277025623	0	384	2947	0	147	0	0	7.277025623	7.687505561	144	NA
s1	liver	4TU -ve	1	Alkbh5	4097	65.24571273	0.000156814	1311	38262	6	1318	6	2	65.24571273	68.92607027	1316.4796	NA
s1	liver	4TU -ve	1	Alkbh6	522	8.663125742	0	104	2951	0	175	0	5	8.663125742	9.151792335	171.5	NA
s1	liver	4TU -ve	1	Alkbh7	230	10.64326877	0	53	2425	0	215	0	1	10.64326877	11.24363058	226.0385	NA
s1	liver	4TU -ve	1	Alkbh8	7334	15.24710131	0	2154	6948	0	308	0	18	15.24710131	16.10715451	293.0148	NA
s1	liver	4TU -ve	1	Alpl	704	16.682705	0	156	7101	0	337	0	0	16.682705	17.62373724	339.6667	NA
s1	liver	4TU -ve	1	Als2	1251	56.78060129	0.000634578	319	31517	20	1147	21	0	56.78060129	59.98346176	1347.5556	NA
s1	liver	4TU -ve	1	Als2cl	2034	15.54412276	0.000330069	491	9089	3	314	3	0	15.54412276	16.42093025	316	NA
s1	liver	4TU -ve	1	Alyref	2732	19.35589809	0	912	8132	0	391	0	88	19.35589809	20.44771887	366.0588	NA
s1	liver	4TU -ve	1	Alyref2	437	9.950218709	0.001368301	143	4385	6	201	6	1	9.950218709	10.5114872	216.3922	NA
s1	liver	4TU -ve	1	Amacr	1377	148.164202	0.000306489	429	94620	29	2993	28	2	148.164202	156.5217969	3031	NA
s1	liver	4TU -ve	1	Ambp	100	3881.228843	0.000496914	22	1141043	567	78403	586	521	3881.228843	4100.159854	66474.671	NA
s1	liver	4TU -ve	1	Ambra1	1026	11.03929737	0	218	4163	0	223	0	0	11.03929737	11.66199823	266	NA
s1	liver	4TU -ve	1	Amdhd1	1077	175.6386865	0.000113552	317	70452	8	3548	8	9	175.6386865	185.5460526	3434.3921	NA
s1	liver	4TU -ve	1	Amdhd2	312	14.50454767	0	67	3705	0	293	0	7	14.50454767	15.32271517	298.6	NA
s1	liver	4TU -ve	1	Amfr	1579	183.6087622	0.000172054	470	98806	17	3709	17	11	183.6087622	193.9657015	3672.723	NA
s1	liver	4TU -ve	1	Amigo2	855	5.346386172	0	273	2580	0	108	0	0	5.346386172	5.647963269	101	NA
s1	liver	4TU -ve	1	Ammecr1l	3316	77.5225995	0.000211428	992	37838	8	1566	8	0	77.5225995	81.89546741	1356	NA
s1	liver	4TU -ve	1	Amot	3951	10.29674374	0	1283	6324	0	208	0	0	10.29674374	10.87755889	207	NA
s1	liver	4TU -ve	1	Amotl1	5826	16.682705	0	1546	9491	0	337	0	0	16.682705	17.62373724	337	NA
s1	liver	4TU -ve	1	Amotl2	1973	22.12809832	0.000393585	537	10163	4	447	4	4	22.12809832	23.37629242	375.5208	NA
s1	liver	4TU -ve	1	Ampd2	853	25.93987365	0	246	13533	0	524	0	5	25.93987365	27.40308105	521	NA
s1	liver	4TU -ve	1	Amt	804	58.90925504	0.000346861	261	31713	11	1190	11	2	58.90925504	62.23218788	1189	NA
s1	liver	4TU -ve	1	Amy1	274	123.4124141	0.000128098	102	15613	2	2493	5	8	123.4124141	130.3738188	5547.6387	NA
s1	liver	4TU -ve	1	Amz2	2002	15.79164064	0	563	3796	0	319	1	4	15.79164064	16.68241003	443.6788	NA
s1	liver	4TU -ve	1	Anapc1	3913	17.02923003	0.000110632	1192	9039	1	344	1	1	17.02923003	17.98980893	369.2665	NA
s1	liver	4TU -ve	1	Anapc11	2772	58.51322644	0.000297389	731	33626	10	1182	10	1	58.51322644	61.81382023	1206.4466	NA
s1	liver	4TU -ve	1	Anapc13	286	117.0264529	0.00022397	79	35719	8	2364	8	436	117.0264529	123.6276405	2537.7756	NA
s1	liver	4TU -ve	1	Anapc15	2608	6.831493442	0.000353107	712	2832	1	138	1	26	6.831493442	7.216841955	128.451	NA
s1	liver	4TU -ve	1	Anapc16	1314	50.09761858	4.64317221525746e-05	369	21537	1	1012	1	1	50.09761858	52.92350767	1112	NA
s1	liver	4TU -ve	1	Anapc2	452	31.23675625	0.001154427	124	11261	13	631	13	0	31.23675625	32.99874836	687	NA
s1	liver	4TU -ve	1	Anapc4	3426	25.6428522	8.66926744690074e-05	1028	11535	1	518	6	0	25.6428522	27.08930531	513	NA
s1	liver	4TU -ve	1	Anapc5	2870	60.04783729	0.000545384	707	25670	14	1213	14	26	60.04783729	63.43499487	1191.6483	NA
s1	liver	4TU -ve	1	Anapc7	2909	10.59376519	0	771	3276	0	214	0	0	10.59376519	11.19133463	217.0435	NA
s1	liver	4TU -ve	1	Ang	168	431.770187	0.000172621	45	144826	25	8722	29	8	431.770187	456.12533	9265.6872	NA
s1	liver	4TU -ve	1	Angel2	2484	21.23703396	0.000109302	745	9149	1	429	1	1	21.23703396	22.43496521	438.5	NA
s1	liver	4TU -ve	1	Angptl2	1431	8.663125742	0	374	4849	0	175	0	0	8.663125742	9.151792335	138	NA
s1	liver	4TU -ve	1	Angptl3	63	485.432063	0.000238871	14	104659	25	9806	27	19	485.432063	512.8141465	15633.258	NA
s1	liver	4TU -ve	1	Angptl4	2401	211.4297717	0.00011106	581	72033	8	4271	8	35	211.4297717	223.3560289	4237.4494	NA
s1	liver	4TU -ve	1	Angptl6	74	19.05887663	0	19	5819	0	385	0	2	19.05887663	20.13394314	387.4167	NA
s1	liver	4TU -ve	1	Angptl8	260	50.44414361	0.001080886	29	5551	6	1019	6	5	50.44414361	53.28957937	1001.625	NA
s1	liver	4TU -ve	1	Ank	1692	26.58342013	0.000548321	501	14590	8	537	8	5	26.58342013	28.08292848	534.1179	NA
s1	liver	4TU -ve	1	Ank3	5636	17.22724433	0	1505	7601	0	348	0	0	17.22724433	18.19899276	428.0371	NA
s1	liver	4TU -ve	1	Ankfy1	6740	22.62313408	0	1817	14179	0	457	0	0	22.62313408	23.89925198	493.4653	NA
s1	liver	4TU -ve	1	Ankhd1	1179	33.5634243	0.00027115	325	7376	2	678	2	3	33.5634243	35.4566583	3798.0902	NA
s1	liver	4TU -ve	1	Ankib1	2756	10.54426162	0.000191278	920	5228	1	213	1	2	10.54426162	11.13903867	233.7839	NA
s1	liver	4TU -ve	1	Ankle2	2131	25.44483789	0.000385386	685	12974	5	514	5	1	25.44483789	26.88012149	511.6491	NA
s1	liver	4TU -ve	1	Ankmy2	890	10.29674374	0.000183385	265	5453	1	208	1	0	10.29674374	10.87755889	208	NA
s1	liver	4TU -ve	1	Ankra2	1822	15.69263349	0	549	9090	0	317	0	0	15.69263349	16.57781811	342.1	NA
s1	liver	4TU -ve	1	Ankrd10	4552	9.059154347	0	1342	5026	0	183	0	0	9.059154347	9.570159984	178.0667	NA
s1	liver	4TU -ve	1	Ankrd11	9843	68.46344515	0	1805	17936	0	1383	0	2	68.46344515	72.32530742	1661.233	NA
s1	liver	4TU -ve	1	Ankrd13a	1398	17.42525864	0.000736739	353	8144	6	352	6	10	17.42525864	18.40817658	345.1527	NA
s1	liver	4TU -ve	1	Ankrd13c	2994	25.14781644	6.87805213563519e-05	942	14539	1	508	1	3	25.14781644	26.56634575	503.4935	NA
s1	liver	4TU -ve	1	Ankrd16	1265	8.415607864	0	325	4735	0	170	0	0	8.415607864	8.890312554	173.1096	NA
s1	liver	4TU -ve	1	Ankrd17	2116	34.70200654	0.000371392	707	18848	7	701	7	5	34.70200654	36.65946529	1352.8134	NA
s1	liver	4TU -ve	1	Ankrd27	4339	13.56397973	0.000369458	1054	8120	3	274	3	0	13.56397973	14.329092	270	NA
s1	liver	4TU -ve	1	Ankrd28	3696	14.40554052	0	1167	8226	0	291	0	0	14.40554052	15.21812325	294.1667	NA
s1	liver	4TU -ve	1	Ankrd33b	7734	17.67277651	0	2070	8421	0	357	0	49	17.67277651	18.66965636	322.6569	NA
s1	liver	4TU -ve	1	Ankrd40	2425	35.49406375	0.000308814	661	16191	5	717	6	16	35.49406375	37.49620059	693.6364	NA
s1	liver	4TU -ve	1	Ankrd46	1589	40.74144277	4.53988287102193e-05	505	22027	1	823	1	3	40.74144277	43.03957195	768.19	NA
s1	liver	4TU -ve	1	Ankrd49	2889	7.178018472	0	864	2792	0	145	0	0	7.178018472	7.582913649	260	NA
s1	liver	4TU -ve	1	Ankrd50	3250	7.227522048	0.000219202	1003	4562	1	146	1	0	7.227522048	7.635209605	146	NA
s1	liver	4TU -ve	1	Ankrd54	1194	7.42553635	0	267	2678	0	150	0	0	7.42553635	7.84439343	150.25	NA
s1	liver	4TU -ve	1	Anks1	3187	10.39575089	0	769	7067	0	210	0	0	10.39575089	10.9821508	200.0761	NA
s1	liver	4TU -ve	1	Anks4b	2567	72.77025623	3.27482315954938e-05	740	30536	1	1470	1	4	72.77025623	76.87505561	1582.4678	NA
s1	liver	4TU -ve	1	Ankzf1	1843	14.80156912	0.000879353	413	5686	5	299	5	2	14.80156912	15.6364909	291.1768	NA
s1	liver	4TU -ve	1	Ano10	2834	7.475039926	0	752	3360	0	151	0	0	7.475039926	7.896689386	152.175	NA
s1	liver	4TU -ve	1	Anp32a	1197	36.08810666	0.000284301	356	17587	5	729	5	18	36.08810666	38.12375207	722.1978	NA
s1	liver	4TU -ve	1	Anp32b	503	96.97750473	1.85811438552157e-05	163	53818	1	1959	1	366	96.97750473	102.4477782	1853.3333	NA
s1	liver	4TU -ve	1	Anp32e	2283	23.51419844	0.000186637	755	16074	3	475	3	0	23.51419844	24.84057919	478	NA
s1	liver	4TU -ve	1	Anpep	421	51.78074015	0.000678568	93	19158	13	1046	13	3	51.78074015	54.70157018	1143.3711	NA
s1	liver	4TU -ve	1	Antxr2	4470	30.93973479	0.000365319	1366	16424	6	625	6	0	30.93973479	32.68497262	626.6443	NA
s1	liver	4TU -ve	1	Anxa1	286	5.544400475	0	96	2750	0	112	0	0	5.544400475	5.857147094	125	NA
s1	liver	4TU -ve	1	Anxa11	894	23.66270917	0.000109027	245	9172	1	478	1	478	23.66270917	24.99746706	161.5567	NA
s1	liver	4TU -ve	1	Anxa2	290	21.63306257	0	78	9486	0	437	0	14	21.63306257	22.85333286	431.9167	NA
s1	liver	4TU -ve	1	Anxa3	1288	8.91064362	0	355	5219	0	180	0	0	8.91064362	9.413272116	162	NA
s1	liver	4TU -ve	1	Anxa4	1979	41.0879678	0.000115687	608	25932	3	830	3	3	41.0879678	43.40564364	829.1487	NA
s1	liver	4TU -ve	1	Anxa5	421	98.21509413	0.000163536	134	42804	7	1984	7	10	98.21509413	103.7551771	2021.4167	NA
s1	liver	4TU -ve	1	Anxa6	354	112.1255989	0.000134249	80	44693	6	2265	6	11	112.1255989	118.4503408	2270.4904	NA
s1	liver	4TU -ve	1	Anxa7	1219	49.40456852	6.53893938403191e-05	362	30586	2	998	2	6	49.40456852	52.19136429	1007	NA
s1	liver	4TU -ve	1	Aox1	335	47.96896482	0.000132667	95	22613	3	969	3	80	47.96896482	50.67478156	1161.1667	NA
s1	liver	4TU -ve	1	Aox3	1157	437.6611125	0.000183202	358	207421	38	8841	38	18	437.6611125	462.3485487	8865.4274	NA
s1	liver	4TU -ve	1	Ap1ar	1548	19.99944457	8.04828973843058e-05	512	12425	1	404	1	0	19.99944457	21.1275663	406.4321	NA
s1	liver	4TU -ve	1	Ap1b1	999	43.90967162	0.00027907	250	21500	6	887	6	0	43.90967162	46.38651315	887	NA
s1	liver	4TU -ve	1	Ap1g1	4009	78.90869961	0.000277778	1278	43200	12	1594	12	8	78.90869961	83.35975418	1264.3733	NA
s1	liver	4TU -ve	1	Ap1m1	844	24.25675208	0.000194534	206	10281	2	490	2	3	24.25675208	25.62501854	485.1071	NA
s1	liver	4TU -ve	1	Ap1s1	751	22.3756162	0.000114732	182	8716	1	452	1	0	22.3756162	23.6377722	452.1053	NA
s1	liver	4TU -ve	1	Ap2a1	1307	5.791918353	0	286	1742	0	117	0	6	5.791918353	6.118626875	118	NA
s1	liver	4TU -ve	1	Ap2a2	1642	48.36499343	6.2582139057513e-05	431	15979	1	977	1	1	48.36499343	51.09314921	1082.6944	NA
s1	liver	4TU -ve	1	Ap2b1	3031	7.623550653	0	765	2192	0	154	0	1	7.623550653	8.053577254	179.6715	NA
s1	liver	4TU -ve	1	Ap2m1	1464	102.2743873	0.000108552	426	46061	5	2066	5	712	102.2743873	108.0434455	1574.9168	NA
s1	liver	4TU -ve	1	Ap2s1	538	62.6715268	0.000101984	117	19611	2	1266	2	35	62.6715268	66.20668055	1183.829	NA
s1	liver	4TU -ve	1	Ap3b1	559	41.48399641	0.000236351	174	21155	5	838	5	0	41.48399641	43.82401129	853.7917	NA
s1	liver	4TU -ve	1	Ap3d1	1766	54.94896899	0.000188439	430	21227	4	1110	4	7	54.94896899	58.04851138	1241.6356	NA
s1	liver	4TU -ve	1	Ap3m1	5502	101.8783587	0.000130861	1597	53492	7	2058	7	233	101.8783587	107.6250779	1926.1896	NA
s1	liver	4TU -ve	1	Ap3s1	1512	31.97930988	4.85083676934271e-05	565	20615	1	646	1	590	31.97930988	33.7831877	285.5849	NA
s1	liver	4TU -ve	1	Ap3s2	5530	21.63306257	0.000103252	1483	9685	1	437	1	1	21.63306257	22.85333286	435.125	NA
s1	liver	4TU -ve	1	Ap4e1	4243	14.55405125	0.000564334	1305	5316	3	294	3	41	14.55405125	15.37501112	273.4863	NA
s1	liver	4TU -ve	1	Ap4m1	2899	12.42539749	0.000208986	670	4785	1	251	1	0	12.42539749	13.12628501	266	NA
s1	liver	4TU -ve	1	Ap4s1	251	10.59376519	0.002026571	75	4441	9	214	9	2	10.59376519	11.19133463	220.0833	NA
s1	liver	4TU -ve	1	Ap5m1	9942	6.484968413	0.000480077	3204	4166	2	131	2	4	6.484968413	6.850770262	128.6726	NA
s1	liver	4TU -ve	1	Ap5s1	874	19.90043742	0.000130702	204	7651	1	402	1	0	19.90043742	21.02297439	400.0109	NA
s1	liver	4TU -ve	1	Ap5z1	1703	9.554190104	0	376	3538	0	193	0	0	9.554190104	10.09311955	154	NA
s1	liver	4TU -ve	1	Apba3	126	23.61320559	0.00011946	43	8371	1	477	1	0	23.61320559	24.94517111	617	NA
s1	liver	4TU -ve	1	Apbb2	4565	20.7419982	0	1359	8994	0	419	0	0	20.7419982	21.91200565	469.5	NA
s1	liver	4TU -ve	1	Apc	6785	13.36596543	0	1935	8926	0	270	0	3	13.36596543	14.11990817	268.2156	NA
s1	liver	4TU -ve	1	Apcs	142	111.8285774	0.00030621	42	48986	15	2259	18	23	111.8285774	118.1365651	2392.2432	NA
s1	liver	4TU -ve	1	Apeh	159	49.89960427	0.000175829	39	17062	3	1008	3	1	49.89960427	52.71432385	1013.0909	NA
s1	liver	4TU -ve	1	Apex1	166	18.316323	0.000385802	56	10368	4	370	4	1	18.316323	19.34950379	498.0714	NA
s1	liver	4TU -ve	1	Apex2	5674	7.128514896	0.00027972	1730	3575	1	144	1	0	7.128514896	7.530617692	150.1991	NA
s1	liver	4TU -ve	1	Aph1a	1917	39.00881763	0.000281281	494	21331	6	788	6	433	39.00881763	41.20921348	565.2	NA
s1	liver	4TU -ve	1	Api5	2077	29.15760607	0	694	15962	0	589	0	66	29.15760607	30.8023182	544.9	NA
s1	liver	4TU -ve	1	Apip	80	24.10824135	0	20	5823	0	487	0	0	24.10824135	25.46813067	599	NA
s1	liver	4TU -ve	1	Aplp2	1314	145.6395196	0.000198786	430	65397	13	2942	13	38	145.6395196	153.8547031	3230.6677	NA
s1	liver	4TU -ve	1	Apmap	899	32.91987782	0.000182108	281	21965	4	665	4	0	32.91987782	34.77681087	665	NA
s1	liver	4TU -ve	1	Apoa1	64	8815.299734	0.000157502	16	1936488	305	178074	463	912	8815.299734	9312.550104	243166.1408	NA
s1	liver	4TU -ve	1	Apoa2	113	7093.218847	0.000195095	28	2101545	410	143287	469	814	7093.218847	7493.330676	166320.2667	NA
s1	liver	4TU -ve	1	Apoa4	169	312.3675625	4.44943770231037e-05	36	89899	4	6310	4	144	312.3675625	329.9874836	6556.9093	NA
s1	liver	4TU -ve	1	Apoa5	1673	968.2899401	0.000174204	388	361644	63	19560	63	81	968.2899401	1022.908903	19490.3869	NA
s1	liver	4TU -ve	1	Apob	938	143.0158301	0.000477004	248	50314	24	2889	24	229	143.0158301	151.0830175	2972.7593	NA
s1	liver	4TU -ve	1	Apobec1	1015	18.316323	0	254	5890	0	370	0	1	18.316323	19.34950379	369.8333	NA
s1	liver	4TU -ve	1	Apobec3	3422	7.42553635	0	879	3213	0	150	0	0	7.42553635	7.84439343	156.2905	NA
s1	liver	4TU -ve	1	Apoc1	124	8742.975009	0.000162379	21	1878319	305	176613	385	663	8742.975009	9236.145712	168071.9976	NA
s1	liver	4TU -ve	1	Apoc3	290	3798.755886	0.000158379	83	1212284	192	76737	205	1207	3798.755886	4013.034791	80780.127	NA
s1	liver	4TU -ve	1	Apoc4	64	896.7077697	0.000104299	18	172580	18	18114	43	586	896.7077697	947.2889506	24095.6428	NA
s1	liver	4TU -ve	1	Apoe	506	18708.98536	0.000173018	155	5669915	981	377932	1101	7454	18708.98536	19764.31532	430794.2663	NA
s1	liver	4TU -ve	1	Apof	194	1050.564883	0.000156281	56	511897	80	21222	88	18	1050.564883	1109.824782	21711	NA
s1	liver	4TU -ve	1	Apoh	101	1591.638965	0.000231889	36	758983	176	32152	202	116	1591.638965	1681.419584	36997.0272	NA
s1	liver	4TU -ve	1	Apol7a	785	82.81948209	0.000163354	211	36730	6	1673	6	0	82.81948209	87.49113472	1824.5	NA
s1	liver	4TU -ve	1	Apol9a	444	60.44386589	8.95014767743668e-05	76	22346	2	1221	2	3	60.44386589	63.85336252	1734.9454	NA
s1	liver	4TU -ve	1	Apol9b	444	98.11608697	0.000446548	76	33591	15	1982	15	25	98.11608697	103.6505852	2245.9569	NA
s1	liver	4TU -ve	1	Apom	113	389.890162	0.000190789	24	104828	20	7876	20	61	389.890162	411.882951	7565.7733	NA
s1	liver	4TU -ve	1	Apon	686	407.265917	0.000192369	245	213132	41	8227	42	59	407.265917	430.2388316	7117.2479	NA
s1	liver	4TU -ve	1	Apoo	282	39.55335696	4.57582135993411e-05	85	21854	1	799	4	775	39.55335696	41.784469	402.6063	NA
s1	liver	4TU -ve	1	Apool	473	20.1479553	0.000107423	154	9309	1	407	1	3	20.1479553	21.28445417	417.5	NA
s1	liver	4TU -ve	1	Apopt1	3457	22.12809832	0.000108015	892	9258	1	447	7	2	22.12809832	23.37629242	437.7173	NA
s1	liver	4TU -ve	1	App	5686	54.10740821	0.000126386	1690	31649	4	1093	4	2	54.10740821	57.15948012	1098.0536	NA
s1	liver	4TU -ve	1	Appbp2	4384	24.0092342	0	1408	14518	0	485	0	0	24.0092342	25.36353876	493	NA
s1	liver	4TU -ve	1	Appl1	4740	15.44511561	0.000108096	1646	9251	1	312	1	2	15.44511561	16.31633833	345.3861	NA
s1	liver	4TU -ve	1	Appl2	1753	17.67277651	0.00031325	454	9577	3	357	3	0	17.67277651	18.66965636	354.1774	NA
s1	liver	4TU -ve	1	Aprt	985	79.25522464	0.000150074	242	33317	5	1601	5	6	79.25522464	83.72582587	1586.6667	NA
s1	liver	4TU -ve	1	Aptx	5033	10.9897938	0	1290	4277	0	222	0	0	10.9897938	11.60970228	222.0185	NA
s1	liver	4TU -ve	1	Aqp1	1758	107.5217664	4.85162125010108e-05	439	61835	3	2172	3	0	107.5217664	113.5868169	2156	NA
s1	liver	4TU -ve	1	Aqp11	2619	48.71151846	0.000118723	764	25269	3	984	3	8	48.71151846	51.4592209	997.4335	NA
s1	liver	4TU -ve	1	Aqp8	548	64.99819485	6.23227696238821e-05	142	32091	2	1313	2	32	64.99819485	68.66459049	1298.5714	NA
s1	liver	4TU -ve	1	Aqp9	2011	266.3292371	0.000258546	552	143108	37	5380	37	2	266.3292371	281.3522443	5300.1038	NA
s1	liver	4TU -ve	1	Aqr	307	5.544400475	0.000308166	122	3245	1	112	1	4	5.544400475	5.857147094	203.674	NA
s1	liver	4TU -ve	1	Ar	6335	5.989932656	0.001118881	1937	3575	4	121	4	0	5.989932656	6.3278107	121.3244	NA
s1	liver	4TU -ve	1	Araf	2056	40.74144277	4.55207574654042e-05	597	21968	1	823	1	0	40.74144277	43.03957195	976.8733	NA
s1	liver	4TU -ve	1	Arap1	1265	27.96952025	0.000337792	301	14802	5	565	5	0	27.96952025	29.54721525	566	NA
s1	liver	4TU -ve	1	Arap2	1825	6.336457686	0	650	3198	0	128	0	0	6.336457686	6.693882393	332.0182	NA
s1	liver	4TU -ve	1	Arap3	548	11.78185101	0	135	4403	0	238	0	0	11.78185101	12.44643758	238.1385	NA
s1	liver	4TU -ve	1	Arcn1	2363	61.13691595	0.000224115	730	31234	7	1235	7	154	61.13691595	64.5855059	1269.6889	NA
s1	liver	4TU -ve	1	Arel1	3558	29.10810249	0.000594707	974	13452	8	588	8	3	29.10810249	30.75002224	579.2885	NA
s1	liver	4TU -ve	1	Arf1	1122	262.1709367	0.00019192	326	166736	32	5296	32	1965	262.1709367	276.959384	4291.4339	NA
s1	liver	4TU -ve	1	Arf2	1588	12.8214261	0	445	5511	0	259	0	0	12.8214261	13.54465266	252.0182	NA
s1	liver	4TU -ve	1	Arf3	3699	24.2072485	0	1125	12117	0	489	0	85	24.2072485	25.57272258	439.5	NA
s1	liver	4TU -ve	1	Arf4	2168	83.31451785	3.40582054731536e-05	676	58723	2	1683	2	9	83.31451785	88.01409428	1667.8333	NA
s1	liver	4TU -ve	1	Arf5	444	106.2346734	0.000597446	138	40171	24	2146	24	0	106.2346734	112.227122	2068.0667	NA
s1	liver	4TU -ve	1	Arf6	462	40.44442132	0.000441014	175	27210	12	817	12	2	40.44442132	42.72579621	655	NA
s1	liver	4TU -ve	1	Arfgap1	1156	19.85093384	0.000246548	303	8112	2	401	2	6	19.85093384	20.97067844	500.586	NA
s1	liver	4TU -ve	1	Arfgap2	1146	60.34485874	0.00046436	304	25842	12	1219	12	997	60.34485874	63.7487706	706	NA
s1	liver	4TU -ve	1	Arfgap3	1369	6.534471988	0.000262329	415	3812	1	132	1	0	6.534471988	6.903066218	133	NA
s1	liver	4TU -ve	1	Arfgef1	1344	31.28625982	0.0002184	438	18315	4	632	4	6	31.28625982	33.05104432	752.0588	NA
s1	liver	4TU -ve	1	Arfgef2	3264	14.90057628	0	952	7913	0	301	0	2	14.90057628	15.74108282	296.6847	NA
s1	liver	4TU -ve	1	Arfip2	2989	12.17787961	0	690	4525	0	246	0	1	12.17787961	12.86480522	246.5732	NA
s1	liver	4TU -ve	1	Arfrp1	2300	26.2368951	6.95652173913043e-05	632	14375	1	530	1	1	26.2368951	27.71685678	509.1	NA
s1	liver	4TU -ve	1	Arg1	389	1303.280637	0.000326893	108	532285	174	26327	174	68	1303.280637	1376.795639	26493.4549	NA
s1	liver	4TU -ve	1	Arglu1	2447	50.79066864	0.000398168	854	25115	10	1026	10	2	50.79066864	53.65565106	1227.2096	NA
s1	liver	4TU -ve	1	Arhgap1	1426	9.752204407	0.000180734	416	5533	1	197	1	0	9.752204407	10.30230337	192	NA
s1	liver	4TU -ve	1	Arhgap12	2129	18.41533015	0	760	11391	0	372	0	0	18.41533015	19.45409571	395.197	NA
s1	liver	4TU -ve	1	Arhgap17	2833	9.999722285	0	605	3588	0	202	0	0	9.999722285	10.56378315	237	NA
s1	liver	4TU -ve	1	Arhgap18	1552	7.722557804	0.000648368	493	4627	3	156	3	0	7.722557804	8.158169167	157	NA
s1	liver	4TU -ve	1	Arhgap21	1300	14.8510727	0.000446362	377	6721	3	300	3	0	14.8510727	15.68878686	313.5455	NA
s1	liver	4TU -ve	1	Arhgap23	2329	9.108657923	0	476	4945	0	184	0	0	9.108657923	9.62245594	181.186	NA
s1	liver	4TU -ve	1	Arhgap26	5475	18.26681942	0.000521921	1538	9580	5	369	5	0	18.26681942	19.29720784	404.1	NA
s1	liver	4TU -ve	1	Arhgap29	1778	31.92980631	0.000389257	659	17983	7	645	7	0	31.92980631	33.73089175	738.8529	NA
s1	liver	4TU -ve	1	Arhgap31	3085	10.04922586	0	830	3795	0	203	0	0	10.04922586	10.61607911	238.1111	NA
s1	liver	4TU -ve	1	Arhgap32	7298	9.207665074	0.000726216	2188	4131	3	186	3	1	9.207665074	9.727047853	253.1114	NA
s1	liver	4TU -ve	1	Arhgap35	3934	55.88953693	8.124796880078e-05	981	24616	2	1129	2	6	55.88953693	59.04213455	1128.9915	NA
s1	liver	4TU -ve	1	Arhgap42	4059	69.35450951	0.000148166	1350	40495	6	1401	6	6	69.35450951	73.26663463	1429.3025	NA
s1	liver	4TU -ve	1	Arhgap45	424	7.920572107	0	98	2933	0	160	0	0	7.920572107	8.367352992	160	NA
s1	liver	4TU -ve	1	Arhgap5	4637	47.17690761	0.000125691	1719	31824	4	953	4	0	47.17690761	49.83804626	1146.1405	NA
s1	liver	4TU -ve	1	Arhgdia	1127	42.27605362	0	254	13517	0	854	0	17	42.27605362	44.66074659	841.746	NA
s1	liver	4TU -ve	1	Arhgdib	472	10.24724016	0	133	3919	0	207	0	1	10.24724016	10.82526293	206.0833	NA
s1	liver	4TU -ve	1	Arhgef1	344	14.30653337	0	85	8426	0	289	0	0	14.30653337	15.11353134	351	NA
s1	liver	4TU -ve	1	Arhgef10l	1461	15.69263349	0.00012089	330	8272	1	317	1	22	15.69263349	16.57781811	303.9821	NA
s1	liver	4TU -ve	1	Arhgef11	3637	7.524543502	0	770	3876	0	152	0	0	7.524543502	7.948985342	189	NA
s1	liver	4TU -ve	1	Arhgef12	5575	82.96799282	6.58270066265853e-05	1632	45574	3	1676	3	10	82.96799282	87.64802259	2098.878	NA
s1	liver	4TU -ve	1	Arhgef18	2066	18.7123516	0	529	8593	0	378	0	0	18.7123516	19.76787144	387	NA
s1	liver	4TU -ve	1	Arhgef19	685	33.51392073	0	174	14310	0	677	0	4	33.51392073	35.40436235	677.2263	NA
s1	liver	4TU -ve	1	Arhgef26	1875	23.8112199	0.000227411	599	13192	3	481	3	0	23.8112199	25.15435493	696	NA
s1	liver	4TU -ve	1	Arhgef3	1932	23.95973062	7.74893452150329e-05	529	12905	1	484	1	1	23.95973062	25.3112428	464.0527	NA
s1	liver	4TU -ve	1	Arhgef5	549	23.11816984	0	161	11481	0	467	0	1	23.11816984	24.42221154	493.125	NA
s1	liver	4TU -ve	1	Arhgef7	4963	16.13816567	0.000813008	1332	7380	6	326	6	3	16.13816567	17.04848172	343.6325	NA
s1	liver	4TU -ve	1	Arid1a	1323	24.65278068	0.000287542	419	13911	4	498	4	4	24.65278068	26.04338619	499.7193	NA
s1	liver	4TU -ve	1	Arid1b	4569	36.33562454	0.000934517	1388	14981	14	734	14	5	36.33562454	38.38523185	740.1792	NA
s1	liver	4TU -ve	1	Arid2	3092	19.85093384	8.98957209636821e-05	1049	11124	1	401	1	0	19.85093384	20.97067844	435	NA
s1	liver	4TU -ve	1	Arid4b	4192	18.11830869	0	1380	7216	0	366	0	4	18.11830869	19.14031997	577.1453	NA
s1	liver	4TU -ve	1	Arid5b	6922	81.779907	3.41751819828441e-05	1746	29261	1	1652	1	2	81.779907	86.39291964	1502.0357	NA
s1	liver	4TU -ve	1	Arih1	5487	53.16684027	9.87231802027116e-05	1791	30388	3	1074	9	0	53.16684027	56.16585696	1079.0156	NA
s1	liver	4TU -ve	1	Arih2	3406	26.18739153	7.10176834031674e-05	897	14081	1	529	1	7	26.18739153	27.66456083	527.8333	NA
s1	liver	4TU -ve	1	Arl1	1041	172.7674791	0.000395541	328	68261	27	3490	27	1164	172.7674791	182.5128871	2850.3333	NA
s1	liver	4TU -ve	1	Arl14ep	2289	9.504686528	0.000188041	738	5318	1	192	1	1	9.504686528	10.04082359	194.5	NA
s1	liver	4TU -ve	1	Arl15	3200	11.43532598	0.000641231	964	6238	4	231	4	1	11.43532598	12.08036588	229.0141	NA
s1	liver	4TU -ve	1	Arl2	284	5.445393323	0	57	1317	0	110	0	0	5.445393323	5.752555182	112	NA
s1	liver	4TU -ve	1	Arl3	230	29.20710964	0	56	13790	0	590	0	1	29.20710964	30.85461416	431	NA
s1	liver	4TU -ve	1	Arl4a	6393	36.18711381	0.000165472	2008	18130	3	731	3	2	36.18711381	38.22834398	762.0333	NA
s1	liver	4TU -ve	1	Arl4d	577	20.19745887	6.77231477719084e-05	173	14766	1	408	1	1	20.19745887	21.33675013	416.1769	NA
s1	liver	4TU -ve	1	Arl5a	4433	147.1741305	0.000116918	1433	94083	11	2973	11	2346	147.1741305	155.4758778	1739.2955	NA
s1	liver	4TU -ve	1	Arl5b	6534	11.93036174	0.000517464	2238	7730	4	241	4	0	11.93036174	12.60332544	240.4725	NA
s1	liver	4TU -ve	1	Arl6ip1	1855	285.3386102	0.000202081	595	183095	37	5764	36	42	285.3386102	301.4338915	5487.1936	NA
s1	liver	4TU -ve	1	Arl6ip4	155	37.42470321	0	41	13417	0	756	0	12	37.42470321	39.53574289	814.2667	NA
s1	liver	4TU -ve	1	Arl8a	998	5.890925504	0	301	4956	0	119	0	0	5.890925504	6.223218788	118	NA
s1	liver	4TU -ve	1	Arl8b	3726	50.39464003	0.000191806	1182	26068	5	1018	5	30	50.39464003	53.23728341	1005	NA
s1	liver	4TU -ve	1	Armc1	2630	91.58161499	0	869	48996	0	1850	0	86	91.58161499	96.74751897	1815.01	NA
s1	liver	4TU -ve	1	Armc5	283	11.78185101	0	55	3465	0	238	0	3	11.78185101	12.44643758	234.0417	NA
s1	liver	4TU -ve	1	Armc6	493	8.267097137	0	109	3367	0	167	0	0	8.267097137	8.733424685	171	NA
s1	liver	4TU -ve	1	Armc8	3989	12.8214261	0	1228	7790	0	259	0	0	12.8214261	13.54465266	260	NA
s1	liver	4TU -ve	1	Armcx3	1723	14.20752622	0.000885347	528	9036	8	287	8	216	14.20752622	15.00893943	166	NA
s1	liver	4TU -ve	1	Armt1	4626	18.26681942	0	1423	9812	0	369	0	0	18.26681942	19.29720784	382	NA
s1	liver	4TU -ve	1	Arnt	2290	17.02923003	0	760	9996	0	344	0	2	17.02923003	17.98980893	356.693	NA
s1	liver	4TU -ve	1	Arntl	507	5.445393323	0.001826722	185	3832	7	110	7	0	5.445393323	5.752555182	173	NA
s1	liver	4TU -ve	1	Arpc1a	804	35.54356733	5.00475451679095e-05	221	19981	1	718	8	4	35.54356733	37.54849655	717.6667	NA
s1	liver	4TU -ve	1	Arpc1b	2048	147.8671805	0.000237737	477	50476	12	2987	12	225	147.8671805	156.2080212	2856.5238	NA
s1	liver	4TU -ve	1	Arpc2	414	161.0846352	0.00019067	140	78670	15	3254	15	22	161.0846352	170.1710415	3267.9352	NA
s1	liver	4TU -ve	1	Arpc3	420	52.02825803	0.000232705	110	30081	7	1051	7	2	52.02825803	54.96304996	1044.625	NA
s1	liver	4TU -ve	1	Arpc4	1672	44.45421095	0.00034662	445	17310	6	898	6	2	44.45421095	46.96176867	907.5556	NA
s1	liver	4TU -ve	1	Arpc5	1275	81.779907	0.000321516	401	46654	15	1652	15	39	81.779907	86.39291964	1631.6515	NA
s1	liver	4TU -ve	1	Arpc5l	999	74.50288138	0.000255813	280	35182	9	1505	9	6	74.50288138	78.70541408	1500.9416	NA
s1	liver	4TU -ve	1	Arpin	1481	7.227522048	0	431	4107	0	146	0	0	7.227522048	7.635209605	141	NA
s1	liver	4TU -ve	1	Arpp19	3508	65.49323061	8.76117049237778e-05	1187	11414	1	1323	1	104	65.49323061	69.18755005	2726.5706	NA
s1	liver	4TU -ve	1	Arrb1	5618	8.613622166	0	1463	3249	0	174	0	5	8.613622166	9.099496378	201.3677	NA
s1	liver	4TU -ve	1	Arrb2	1365	13.61348331	0	308	5488	0	275	0	0	13.61348331	14.38138795	257	NA
s1	liver	4TU -ve	1	Arrdc2	812	5.197875445	0	166	1915	0	105	0	0	5.197875445	5.491075401	109	NA
s1	liver	4TU -ve	1	Arrdc3	2801	49.25605779	5.67038076606844e-05	921	35271	2	995	2	0	49.25605779	52.03447642	998.0238	NA
s1	liver	4TU -ve	1	Arsa	1156	24.45476638	0.000360036	261	11110	4	494	4	0	24.45476638	25.83420236	487	NA
s1	liver	4TU -ve	1	Arsb	2285	9.801707982	0	669	4034	0	198	0	1	9.801707982	10.35459933	203.2402	NA
s1	liver	4TU -ve	1	Arsg	837	26.63292371	0	225	11182	0	538	0	0	26.63292371	28.13522443	524.0135	NA
s1	liver	4TU -ve	1	Arsk	2113	5.346386172	0	728	3639	0	108	0	0	5.346386172	5.647963269	120.8333	NA
s1	liver	4TU -ve	1	Art4	1124	7.029507745	0	253	2536	0	142	0	0	7.029507745	7.42602578	143	NA
s1	liver	4TU -ve	1	Arvcf	2565	8.712629318	0	590	3638	0	176	0	1	8.712629318	9.204088291	175.5	NA
s1	liver	4TU -ve	1	As3mt	527	25.24682359	7.2716695753345e-05	145	13752	1	510	1	8	25.24682359	26.67093766	485.6217	NA
s1	liver	4TU -ve	1	Asah1	1980	11.1878081	0	615	3836	0	226	0	15	11.1878081	11.8188861	215.5436	NA
s1	liver	4TU -ve	1	Asap1	2590	8.861140045	0.000878735	792	4552	4	179	4	1	8.861140045	9.360976159	291.1	NA
s1	liver	4TU -ve	1	Asap2	2379	7.475039926	0	745	4367	0	151	0	0	7.475039926	7.896689386	151.026	NA
s1	liver	4TU -ve	1	Asb13	3515	31.08824552	0.000423754	910	16519	7	628	7	2	31.08824552	32.84186049	618.2857	NA
s1	liver	4TU -ve	1	Asb3	3731	5.296882596	0	1246	3767	0	107	0	0	5.296882596	5.595667313	114.4434	NA
s1	liver	4TU -ve	1	Asb6	1331	7.277025623	0	273	2811	0	147	0	0	7.277025623	7.687505561	147.2095	NA
s1	liver	4TU -ve	1	Asb7	3997	6.880997018	0	1204	4269	0	139	0	0	6.880997018	7.269137911	152	NA
s1	liver	4TU -ve	1	Asb8	1169	34.35548151	0.000510146	352	17642	9	694	9	0	34.35548151	36.2933936	694	NA
s1	liver	4TU -ve	1	Ascc1	288	11.97986531	0	70	4434	0	242	0	14	11.97986531	12.6556214	240.3105	NA
s1	liver	4TU -ve	1	Ascc2	2621	24.2072485	0.000111744	660	8949	1	489	1	0	24.2072485	25.57272258	497	NA
s1	liver	4TU -ve	1	Ascc3	2060	15.34610846	0.00013113	672	7626	1	310	1	80	15.34610846	16.21174642	275.8519	NA
s1	liver	4TU -ve	1	Asf1a	1371	7.871068531	0.00071977	470	4168	3	159	3	0	7.871068531	8.315057035	178	NA
s1	liver	4TU -ve	1	Asgr1	251	922.6971469	0.000197192	78	431053	85	18639	85	25	922.6971469	974.7443276	18390.3224	NA
s1	liver	4TU -ve	1	Asgr2	306	262.8639868	0.000306263	59	114281	35	5310	35	52	262.8639868	277.6915274	5323.3383	NA
s1	liver	4TU -ve	1	Ash1l	2293	10.04922586	0	693	5480	0	203	0	3	10.04922586	10.61607911	453.7183	NA
s1	liver	4TU -ve	1	Ash2l	3119	23.06866626	0	868	12001	0	466	0	7	23.06866626	24.36991559	466.2926	NA
s1	liver	4TU -ve	1	Asl	298	459.9872251	0.000156449	55	51135	8	9292	16	34	459.9872251	485.934025	13239.0185	NA
s1	liver	4TU -ve	1	Asna1	660	16.23717282	0	131	4179	0	328	0	9	16.23717282	17.15307363	313.5417	NA
s1	liver	4TU -ve	1	Asnsd1	1113	35.98909951	0.001185712	339	13494	16	727	16	1	35.98909951	38.01916016	858.5	NA
s1	liver	4TU -ve	1	Aspa	577	5.59390405	0.001574803	181	2540	4	113	4	5	5.59390405	5.90944305	126.7981	NA
s1	liver	4TU -ve	1	Aspdh	640	106.8782199	6.76727346552074e-05	127	29554	2	2159	5	63	106.8782199	112.9069694	2088.7723	NA
s1	liver	4TU -ve	1	Aspg	1550	95.64090819	6.8211273049726e-05	356	43981	3	1932	3	0	95.64090819	101.0357874	1834	NA
s1	liver	4TU -ve	1	Asph	8571	24.35575923	0	2846	12122	0	492	0	6	24.35575923	25.72961045	525.7255	NA
s1	liver	4TU -ve	1	Aspscr1	873	39.99888914	0	167	6546	0	808	4	2	39.99888914	42.25513261	779.5	NA
s1	liver	4TU -ve	1	Asrgl1	3132	8.91064362	0	856	2698	0	180	0	9	8.91064362	9.413272116	191.4326	NA
s1	liver	4TU -ve	1	Ass1	255	2097.961537	0.00035013	62	548367	192	42380	192	15078	2097.961537	2216.302624	37076.8982	NA
s1	liver	4TU -ve	1	Asxl1	1934	10.64326877	0.000238892	623	4186	1	215	1	42	10.64326877	11.24363058	230	NA
s1	liver	4TU -ve	1	Asxl2	10725	31.38526697	7.75133710565072e-05	3221	12901	1	634	3	0	31.38526697	33.15563623	678.5417	NA
s1	liver	4TU -ve	1	Atad1	1681	51.23620082	6.66955680795011e-05	611	29987	2	1035	2	2	51.23620082	54.12631466	996.6667	NA
s1	liver	4TU -ve	1	Atad2b	3910	10.84128307	0	1312	7880	0	219	0	11	10.84128307	11.45281441	373.7031	NA
s1	liver	4TU -ve	1	Atad3a	1268	34.25647436	0	288	12146	0	692	0	6	34.25647436	36.18880169	682.5947	NA
s1	liver	4TU -ve	1	Atat1	2351	12.47490107	0	569	5629	0	252	0	1	12.47490107	13.17858096	302.3333	NA
s1	liver	4TU -ve	1	Ate1	3291	27.42498092	0.000170896	1003	11703	2	554	2	11	27.42498092	28.97195973	522.2843	NA
s1	liver	4TU -ve	1	Atf1	1874	21.9795876	0	585	12014	0	444	0	54	21.9795876	23.21940455	384.1667	NA
s1	liver	4TU -ve	1	Atf2	2815	19.60341596	0.000252207	959	11895	3	396	3	0	19.60341596	20.70919865	403.1173	NA
s1	liver	4TU -ve	1	Atf4	81	93.26473656	0.000225413	35	44363	10	1884	10	14	93.26473656	98.52558148	2236.0851	NA
s1	liver	4TU -ve	1	Atf5	669	270.5865446	0.000136104	157	95515	13	5466	13	35	270.5865446	285.8496966	5426.961	NA
s1	liver	4TU -ve	1	Atf6	5205	34.90002085	0	1442	20678	0	705	0	9	34.90002085	36.86864912	702.1058	NA
s1	liver	4TU -ve	1	Atf6b	628	20.04894815	0.000171762	166	11644	2	405	2	0	20.04894815	21.17986226	407	NA
s1	liver	4TU -ve	1	Atf7	7617	12.07887246	0	2383	5502	0	244	0	3	12.07887246	12.76021331	245.3553	NA
s1	liver	4TU -ve	1	Atf7ip	3969	23.11816984	0.000179662	1244	11132	2	467	2	3	23.11816984	24.42221154	505.6972	NA
s1	liver	4TU -ve	1	Atg10	1187	5.59390405	0	353	2922	0	113	0	1	5.59390405	5.90944305	108.1667	NA
s1	liver	4TU -ve	1	Atg101	273	53.11733669	3.67917586460633e-05	87	27180	1	1073	1	5	53.11733669	56.113561	1057.0019	NA
s1	liver	4TU -ve	1	Atg12	2033	39.2563355	0.000335265	617	20879	7	793	7	0	39.2563355	41.47069326	804	NA
s1	liver	4TU -ve	1	Atg13	1768	59.10726935	4.29719393236217e-05	441	23271	1	1194	1	5	59.10726935	62.4413717	1191.8013	NA
s1	liver	4TU -ve	1	Atg14	1944	17.37575506	0.000575904	575	8682	5	351	5	0	17.37575506	18.35588063	355	NA
s1	liver	4TU -ve	1	Atg16l1	1119	32.77136709	0.000155577	291	19283	3	662	3	0	32.77136709	34.619923	715.3333	NA
s1	liver	4TU -ve	1	Atg16l2	6184	12.52440464	0.001162453	1698	6882	8	253	8	4	12.52440464	13.23087692	253.2222	NA
s1	liver	4TU -ve	1	Atg2a	498	22.77164481	0.000222618	115	8984	2	460	2	1	22.77164481	24.05613985	469.8418	NA
s1	liver	4TU -ve	1	Atg2b	937	15.29660488	0.000120656	287	8288	1	309	1	3	15.29660488	16.15945047	306.92	NA
s1	liver	4TU -ve	1	Atg3	797	61.18641953	8.47098686997035e-05	296	35415	3	1236	3	8	61.18641953	64.63780186	1371.6429	NA
s1	liver	4TU -ve	1	Atg4a	956	13.2174547	0	288	6597	0	267	0	0	13.2174547	13.9630203	268.5417	NA
s1	liver	4TU -ve	1	Atg4b	3521	28.01902383	0	895	13954	0	566	0	0	28.01902383	29.59951121	568.12	NA
s1	liver	4TU -ve	1	Atg4c	1223	12.32639034	0	438	5910	0	249	0	0	12.32639034	13.02169309	247.0732	NA
s1	liver	4TU -ve	1	Atg4d	4480	18.41533015	0	1137	6637	0	372	0	19	18.41533015	19.45409571	362.1852	NA
s1	liver	4TU -ve	1	Atg5	1239	62.32500177	0.000284369	397	31649	9	1259	8	2	62.32500177	65.84060885	1187.4019	NA
s1	liver	4TU -ve	1	Atg7	1591	35.93959593	8.03341902313625e-05	338	12448	1	726	1	1	35.93959593	37.9668642	721.1	NA
s1	liver	4TU -ve	1	Atg9a	3912	37.32569605	8.58811405015459e-05	921	11644	1	754	1	6	37.32569605	39.43115097	740.5164	NA
s1	liver	4TU -ve	1	Atic	960	17.12823718	0.000351865	312	8526	3	346	3	12	17.12823718	18.09440084	339.7	NA
s1	liver	4TU -ve	1	Atl2	3698	103.0664445	0.000160142	1192	68689	11	2082	11	0	103.0664445	108.8801808	2095.6035	NA
s1	liver	4TU -ve	1	Atl3	4572	34.40498509	5.25430853299706e-05	1536	19032	1	695	1	5	34.40498509	36.34568956	706.1333	NA
s1	liver	4TU -ve	1	Atm	597	5.296882596	0	174	2168	0	107	0	0	5.296882596	5.595667313	108.0104	NA
s1	liver	4TU -ve	1	Atmin	2386	9.554190104	0.00122125	659	4913	6	193	6	4	9.554190104	10.09311955	191.2667	NA
s1	liver	4TU -ve	1	Atoh8	1122	17.87079082	0	222	6309	0	361	0	0	17.87079082	18.87884019	358	NA
s1	liver	4TU -ve	1	Atox1	188	202.2716102	0.000221446	41	58705	13	4086	13	12	202.2716102	213.681277	2920.6111	NA
s1	liver	4TU -ve	1	Atp11a	7230	14.70256197	0.00014652	1852	6825	1	297	1	0	14.70256197	15.53189899	297.0133	NA
s1	liver	4TU -ve	1	Atp11b	1344	19.00937306	0	455	9395	0	384	0	1	19.00937306	20.08164718	415.6207	NA
s1	liver	4TU -ve	1	Atp11c	2507	65.98826637	0.000211579	871	37811	8	1333	8	0	65.98826637	69.71050961	1196	NA
s1	liver	4TU -ve	1	Atp13a1	220	36.18711381	0	48	12487	0	731	0	7	36.18711381	38.22834398	735.45	NA
s1	liver	4TU -ve	1	Atp13a2	340	13.2174547	0	71	4968	0	267	0	0	13.2174547	13.9630203	267.8333	NA
s1	liver	4TU -ve	1	Atp13a3	3281	70.1960703	4.57090618215061e-05	1175	43755	2	1418	7	10	70.1960703	74.15566589	1470.317	NA
s1	liver	4TU -ve	1	Atp1a1	337	412.0182603	0.000250475	79	239545	60	8323	60	3	412.0182603	435.2592434	8359.6	NA
s1	liver	4TU -ve	1	Atp1b1	1167	94.05679377	0.000473914	411	48532	23	1900	23	28	94.05679377	99.36231678	1882.7531	NA
s1	liver	4TU -ve	1	Atp1b3	869	43.16711798	0	274	22257	0	872	0	0	43.16711798	45.6020738	868	NA
s1	liver	4TU -ve	1	Atp23	472	5.59390405	0	141	2729	0	113	0	1	5.59390405	5.90944305	109.0292	NA
s1	liver	4TU -ve	1	Atp2a2	2050	208.5090607	0.000125469	682	127522	16	4212	16	9	208.5090607	220.2705675	4226.508	NA
s1	liver	4TU -ve	1	Atp2b1	5176	37.47420678	4.25151991837082e-05	1670	23521	1	757	1	135	37.47420678	39.58803884	1077.9821	NA
s1	liver	4TU -ve	1	Atp2b4	7542	18.36582657	0	2124	3382	0	371	0	232	18.36582657	19.40179975	160.7223	NA
s1	liver	4TU -ve	1	Atp2c1	2907	17.27674791	0	1026	10342	0	349	0	8	17.27674791	18.25128871	378.6429	NA
s1	liver	4TU -ve	1	Atp5a1	659	909.9252244	0.000213006	197	460080	98	18381	108	49	909.9252244	961.2519709	17225.5176	NA
s1	liver	4TU -ve	1	Atp5b	272	1081.40561	0.000194556	83	416332	81	21845	93	1236	1081.40561	1142.405163	22833.5131	NA
s1	liver	4TU -ve	1	Atp5c1	176	274.8933557	0.000146411	49	143432	21	5553	21	3581	274.8933557	290.3994448	3838.6818	NA
s1	liver	4TU -ve	1	Atp5d	325	386.4744152	0.000168903	66	106570	18	7807	18	212	386.4744152	408.27453	7635.4922	NA
s1	liver	4TU -ve	1	Atp5e	153	523.4508091	0.000185578	41	188600	35	10574	35	152	523.4508091	552.9774408	9499.7522	NA
s1	liver	4TU -ve	1	Atp5f1	1046	465.6306327	0.000116878	288	248122	29	9406	29	216	465.6306327	491.895764	9208.0796	NA
s1	liver	4TU -ve	1	Atp5g1	4252	340.0400613	0.000714162	1194	103618	74	6869	78	3377	340.0400613	359.2209231	5450.1632	NA
s1	liver	4TU -ve	1	Atp5g2	461	196.6282026	0.000513643	146	79822	41	3972	42	3903	196.6282026	207.719538	1250.6254	NA
s1	liver	4TU -ve	1	Atp5g3	146	1057.693398	0.000241734	51	512960	124	21366	139	1	1057.693398	1117.3554	22152.237	NA
s1	liver	4TU -ve	1	Atp5h	59	515.7777549	0.000130595	10	61258	8	10419	15	4682	515.7777549	544.8715676	9522.7954	NA
s1	liver	4TU -ve	1	Atp5j	92	241.4289385	0.000583481	28	116542	68	4877	68	4809	241.4289385	255.0473784	5254.527	NA
s1	liver	4TU -ve	1	Atp5j2	426	615.7254742	0.000228473	100	196960	45	12438	46	122	615.7254742	650.4571032	12223.3137	NA
s1	liver	4TU -ve	1	Atp5k	68	211.7762967	1.391827190736e-05	22	71848	1	4278	4	106	211.7762967	223.7221006	4298.7596	NA
s1	liver	4TU -ve	1	Atp5l	151	589.6865934	0.000206233	55	227898	47	11912	47	11731	589.6865934	622.9494302	2887.4207	NA
s1	liver	4TU -ve	1	Atp5o	351	440.3838091	0.000179291	79	161748	29	8896	29	307	440.3838091	465.2248263	8068.8333	NA
s1	liver	4TU -ve	1	Atp6ap1	1843	81.33437482	0.000146237	548	34191	5	1643	5	0	81.33437482	85.92225603	1645	NA
s1	liver	4TU -ve	1	Atp6ap2	1176	73.61181702	0.000283403	424	38814	11	1487	11	2	73.61181702	77.76408687	1487.5	NA
s1	liver	4TU -ve	1	Atp6v0a1	1314	30.49420261	0.000346428	303	14433	5	616	5	0	30.49420261	32.21430902	637.3526	NA
s1	liver	4TU -ve	1	Atp6v0a2	5184	43.26612513	0	1360	18607	0	874	0	1	43.26612513	45.70666572	879.3333	NA
s1	liver	4TU -ve	1	Atp6v0b	289	65.74074849	0	86	26782	0	1328	0	5	65.74074849	69.44902983	1320.5645	NA
s1	liver	4TU -ve	1	Atp6v0d1	438	60.88939807	0.000130628	119	22966	3	1230	3	0	60.88939807	64.32402612	1096.0208	NA
s1	liver	4TU -ve	1	Atp6v0e	2936	86.58175384	0.000162451	934	43090	7	1749	7	1	86.58175384	91.46562739	1722.3333	NA
s1	liver	4TU -ve	1	Atp6v1a	2022	81.33437482	0.000175905	664	45479	8	1643	8	0	81.33437482	85.92225603	1645.0777	NA
s1	liver	4TU -ve	1	Atp6v1b2	1142	43.31562871	0.000303004	365	23102	7	875	7	1	43.31562871	45.75896167	824.0102	NA
s1	liver	4TU -ve	1	Atp6v1c1	1033	34.00895648	0.000124712	321	16037	2	687	2	0	34.00895648	35.92732191	787.0175	NA
s1	liver	4TU -ve	1	Atp6v1d	2744	39.50385338	0.000813914	867	23344	19	798	19	6	39.50385338	41.73217305	837.6708	NA
s1	liver	4TU -ve	1	Atp6v1e1	458	71.68117757	0.000285626	131	42013	12	1448	12	2	71.68117757	75.72454457	1483.45	NA
s1	liver	4TU -ve	1	Atp6v1f	244	128.5112824	0.000252098	77	67434	17	2596	17	16	128.5112824	135.7603023	2627.602	NA
s1	liver	4TU -ve	1	Atp6v1g1	632	108.5118379	0.000191988	222	62504	12	2192	12	1718	108.5118379	114.632736	1163.677	NA
s1	liver	4TU -ve	1	Atp6v1h	364	34.999028	3.76619463693884e-05	146	26552	1	707	1	0	34.999028	36.97324103	750.0556	NA
s1	liver	4TU -ve	1	Atp7a	311	8.217593561	0	96	4311	0	166	0	0	8.217593561	8.681128729	173.2843	NA
s1	liver	4TU -ve	1	Atp7b	1866	9.455182953	0	505	5789	0	191	0	4	9.455182953	9.988527634	185.2145	NA
s1	liver	4TU -ve	1	Atp8b1	2361	18.01930154	0	789	11588	0	364	0	0	18.01930154	19.03572806	623.0149	NA
s1	liver	4TU -ve	1	Atp9a	334	62.32500177	0.000281532	70	28416	8	1259	8	4	62.32500177	65.84060885	1240.467	NA
s1	liver	4TU -ve	1	Atp9b	5844	14.70256197	0	1525	4860	0	297	0	6	14.70256197	15.53189899	301.878	NA
s1	liver	4TU -ve	1	Atpaf1	2185	14.80156912	0.0004597	650	6526	3	299	3	232	14.80156912	15.6364909	179	NA
s1	liver	4TU -ve	1	Atpaf2	1151	12.17787961	0	299	5975	0	246	0	0	12.17787961	12.86480522	246	NA
s1	liver	4TU -ve	1	Atpif1	127	47.72144694	0.000250282	33	15982	4	964	4	1	47.72144694	50.41330177	1092.5	NA
s1	liver	4TU -ve	1	Atraid	720	135.441783	0.000192296	200	67604	13	2736	13	34	135.441783	143.0817362	2667.1354	NA
s1	liver	4TU -ve	1	Atrn	4392	29.65264183	0.000228363	1175	17516	4	599	4	1	29.65264183	31.32527776	850.9989	NA
s1	liver	4TU -ve	1	Atrnl1	2124	14.05901549	0.000132644	624	7539	1	284	1	0	14.05901549	14.85205156	271	NA
s1	liver	4TU -ve	1	Atrx	8142	27.57349165	0.000349325	2855	17176	6	557	6	0	27.57349165	29.1288476	806.0308	NA
s1	liver	4TU -ve	1	Atxn1	7300	27.92001668	5.31716913915032e-05	2246	18807	1	564	1	7	27.92001668	29.4949193	578.34	NA
s1	liver	4TU -ve	1	Atxn10	289	54.55294039	0.000244354	92	28647	7	1102	7	8	54.55294039	57.63014373	1155.262	NA
s1	liver	4TU -ve	1	Atxn1l	5114	9.158161499	0.00099108	1516	6054	6	185	6	0	9.158161499	9.674751897	192.65	NA
s1	liver	4TU -ve	1	Atxn2	880	38.71179617	0	228	20676	0	782	0	0	38.71179617	40.89543775	1197.1429	NA
s1	liver	4TU -ve	1	Atxn2l	961	32.07831703	6.32271117855336e-05	223	15816	1	648	1	10	32.07831703	33.88777962	643.8333	NA
s1	liver	4TU -ve	1	Atxn3	4442	11.88085816	0	1449	6385	0	240	0	0	11.88085816	12.55102949	240	NA
s1	liver	4TU -ve	1	Atxn7	4004	30.74172049	6.25860558267618e-05	1266	15978	1	621	1	6	30.74172049	32.4757888	619.0996	NA
s1	liver	4TU -ve	1	Atxn7l1	5647	13.11844755	0	1451	6408	0	265	1	0	13.11844755	13.85842839	214.0135	NA
s1	liver	4TU -ve	1	Atxn7l3	2355	22.3756162	7.44158356898348e-05	595	13438	1	452	1	0	22.3756162	23.6377722	439	NA
s1	liver	4TU -ve	1	Atxn7l3b	2999	233.7063807	0.000260202	923	111452	29	4721	29	5	233.7063807	246.8892092	4829.8681	NA
s1	liver	4TU -ve	1	Auh	6725	48.95903634	0.000578662	1761	27650	16	989	16	0	48.95903634	51.72070068	977	NA
s1	liver	4TU -ve	1	Aup1	1222	89.05693263	0.000365915	274	21863	8	1799	8	21	89.05693263	94.0804252	1781.9845	NA
s1	liver	4TU -ve	1	Aurkaip1	138	91.82913286	0.000111049	47	27015	3	1855	3	1	91.82913286	97.00899875	2292.5	NA
s1	liver	4TU -ve	1	Aven	3679	21.23703396	0.000577645	1048	10387	6	429	6	3	21.23703396	22.43496521	427.4	NA
s1	liver	4TU -ve	1	Avl9	5415	9.356175801	0	1664	6873	0	189	0	0	9.356175801	9.883935721	219	NA
s1	liver	4TU -ve	1	Avpi1	416	43.16711798	0	103	17114	0	872	0	0	43.16711798	45.6020738	872	NA
s1	liver	4TU -ve	1	Avpr1a	1092	21.28653754	0	342	10904	0	430	0	5	21.28653754	22.48726116	338.25	NA
s1	liver	4TU -ve	1	Axin1	750	12.47490107	0.000475285	208	6312	3	252	3	7	12.47490107	13.17858096	242.0103	NA
s1	liver	4TU -ve	1	Axin2	1388	6.831493442	0	379	4476	0	138	0	2	6.831493442	7.216841955	136.6667	NA
s1	liver	4TU -ve	1	Axl	1389	18.7123516	0.000526801	424	7593	4	378	4	13	18.7123516	19.76787144	369.4065	NA
s1	liver	4TU -ve	1	Azgp1	993	1739.407138	0.000191729	223	787569	151	35137	150	51	1739.407138	1837.523013	35097.2532	NA
s1	liver	4TU -ve	1	Azi2	4512	26.63292371	0.000141935	1394	14091	2	538	2	8	26.63292371	28.13522443	521.1175	NA
s1	liver	4TU -ve	1	Azin1	3965	54.55294039	0.000183005	1366	32786	6	1102	6	4	54.55294039	57.63014373	1182.3571	NA
s1	liver	4TU -ve	1	B230118H07Rik	1608	14.6530584	0	465	7178	0	296	0	0	14.6530584	15.47960303	289	NA
s1	liver	4TU -ve	1	B230219D22Rik	3858	29.60313825	0.000439681	1265	18195	8	598	8	5	29.60313825	31.27298181	597.8909	NA
s1	liver	4TU -ve	1	B2m	448	3994.889053	0.000235984	153	1995897	471	80699	462	94	3994.889053	4220.231369	79999.8031	NA
s1	liver	4TU -ve	1	B3galnt2	2967	9.207665074	0.000173461	836	5765	1	186	1	13	9.207665074	9.727047853	202.8265	NA
s1	liver	4TU -ve	1	B3galt1	3766	28.0685274	0.000207541	1181	14455	3	567	3	15	28.0685274	29.65180716	549.2336	NA
s1	liver	4TU -ve	1	B3gat3	400	29.35562037	0	85	8051	0	593	0	2	29.35562037	31.01150203	546	NA
s1	liver	4TU -ve	1	B4galnt1	1339	45.64229677	0.000144802	278	13812	2	922	2	1	45.64229677	48.21687161	930.253	NA
s1	liver	4TU -ve	1	B4galt1	2755	62.62202322	8.56188818174035e-05	859	35039	3	1265	3	4	62.62202322	66.15438459	1259.4405	NA
s1	liver	4TU -ve	1	B4galt3	517	5.395889748	0	154	2301	0	109	0	0	5.395889748	5.700259226	105.0526	NA
s1	liver	4TU -ve	1	B4galt5	2892	19.20738736	0.000310246	796	12893	4	388	4	0	19.20738736	20.290831	388	NA
s1	liver	4TU -ve	1	B4galt6	3722	6.039436231	0	1199	2692	0	122	0	0	6.039436231	6.380106656	123.0215	NA
s1	liver	4TU -ve	1	B4galt7	1069	9.405679377	0.000225734	282	4430	1	190	1	3	9.405679377	9.936231678	188.5	NA
s1	liver	4TU -ve	1	B4gat1	636	20.3459696	0.000729306	178	8227	6	411	6	0	20.3459696	21.493638	411.0119	NA
s1	liver	4TU -ve	1	BC003331	1856	54.60244396	0.000211454	467	28375	6	1103	6	5	54.60244396	57.68243969	1070.6361	NA
s1	liver	4TU -ve	1	BC003965	2563	48.51350415	8.21186614658181e-05	817	24355	2	980	2	0	48.51350415	51.25003707	981	NA
s1	liver	4TU -ve	1	BC004004	1431	93.80927589	0.000517331	384	15464	8	1895	9	9	93.80927589	99.10083699	2013.1881	NA
s1	liver	4TU -ve	1	BC005537	3435	72.6217455	0.000596466	1118	40237	24	1467	24	25	72.6217455	76.71816774	1472.7134	NA
s1	liver	4TU -ve	1	BC005624	1033	24.30625565	0	262	13659	0	491	0	333	24.30625565	25.67731449	383.6289	NA
s1	liver	4TU -ve	1	BC017158	1728	16.38568355	0	377	8623	0	331	0	0	16.38568355	17.3099615	317.1518	NA
s1	liver	4TU -ve	1	BC017643	1524	9.504686528	0.000197433	385	5065	1	192	1	1	9.504686528	10.04082359	191.1	NA
s1	liver	4TU -ve	1	BC024139	1047	4.999861142	0	203	1526	0	101	0	0	4.999861142	5.281891576	101.0333	NA
s1	liver	4TU -ve	1	BC024978	6028	14.30653337	0	1560	5323	0	289	0	5	14.30653337	15.11353134	275.6863	NA
s1	liver	4TU -ve	1	BC025446	1026	147.5701591	0.000221481	280	67726	15	2981	15	14	147.5701591	155.8942454	2980.25	NA
s1	liver	4TU -ve	1	BC029722	1195	12.22738319	0.000224871	268	4447	1	247	1	7	12.22738319	12.91710118	240.875	NA
s1	liver	4TU -ve	1	BC030336	4920	10.54426162	0	1620	6369	0	213	0	9	10.54426162	11.13903867	208.0556	NA
s1	liver	4TU -ve	1	BC031181	590	102.7694231	0.000104726	179	38195	4	2076	4	42	102.7694231	108.5664051	1877.9333	NA
s1	liver	4TU -ve	1	BC037034	1524	8.514615015	0	358	5985	0	172	0	3	8.514615015	8.994904466	171.5455	NA
s1	liver	4TU -ve	1	Baat	398	226.3798515	0.000352958	119	116161	41	4573	41	67	226.3798515	239.1494077	4327.6827	NA
s1	liver	4TU -ve	1	Babam1	227	58.81024789	0.000284669	59	24590	7	1188	7	11	58.81024789	62.12759596	1185.131	NA
s1	liver	4TU -ve	1	Babam2	1086	35.04853157	0	260	14592	0	708	0	0	35.04853157	37.02553699	822.0256	NA
s1	liver	4TU -ve	1	Bace1	4273	31.68228843	0	1162	14821	0	640	0	1	31.68228843	33.46941197	629.027	NA
s1	liver	4TU -ve	1	Bace2	2117	6.583975564	0	598	3667	0	133	0	0	6.583975564	6.955362174	137	NA
s1	liver	4TU -ve	1	Bach1	3475	19.10838021	0	1078	10160	0	386	0	16	19.10838021	20.18623909	379.1593	NA
s1	liver	4TU -ve	1	Bach2	5812	8.267097137	0	1784	4900	0	167	0	0	8.267097137	8.733424685	167.0732	NA
s1	liver	4TU -ve	1	Bad	680	31.43477055	0	157	10434	0	635	0	0	31.43477055	33.20793219	619	NA
s1	liver	4TU -ve	1	Bag1	189	92.32416862	2.91647223518432e-05	53	34288	1	1865	1	25	92.32416862	97.53195831	1864.0884	NA
s1	liver	4TU -ve	1	Bag3	585	36.23661739	5.60758145012056e-05	183	17833	1	732	1	14	36.23661739	38.28063994	731.0615	NA
s1	liver	4TU -ve	1	Bag4	3386	26.48441298	0	1119	16723	0	535	0	5	26.48441298	27.97833657	765.0733	NA
s1	liver	4TU -ve	1	Bag5	556	13.56397973	0.000121862	194	8206	1	274	1	1	13.56397973	14.329092	296.0556	NA
s1	liver	4TU -ve	1	Bag6	86	37.12768175	0.000674699	27	10375	7	750	7	1	37.12768175	39.22196715	812.5833	NA
s1	liver	4TU -ve	1	Bahd1	1956	6.732486291	0	481	3821	0	136	0	0	6.732486291	7.112250043	136	NA
s1	liver	4TU -ve	1	Baiap2	2475	46.5828647	5.50085263215798e-05	568	18179	1	941	1	12	46.5828647	49.21049478	924.5	NA
s1	liver	4TU -ve	1	Baiap2l1	1431	25.74185935	0.000250334	389	11984	3	520	5	0	25.74185935	27.19389722	523.2857	NA
s1	liver	4TU -ve	1	Bak1	1315	7.475039926	0.00209205	303	1912	4	151	4	5	7.475039926	7.896689386	148.7273	NA
s1	liver	4TU -ve	1	Banf1	371	53.11733669	0.000157277	115	31791	5	1073	5	14	53.11733669	56.113561	1031.5667	NA
s1	liver	4TU -ve	1	Banp	4205	18.76185518	0.000122941	942	8134	1	379	1	0	18.76185518	19.8201674	369	NA
s1	liver	4TU -ve	1	Bap1	1779	18.316323	0	420	7905	0	370	0	1	18.316323	19.34950379	370.25	NA
s1	liver	4TU -ve	1	Bax	224	7.722557804	0	66	1551	0	156	0	23	7.722557804	8.158169167	115.5714	NA
s1	liver	4TU -ve	1	Baz1a	1953	13.06894398	0	603	6826	0	264	0	1	13.06894398	13.80613244	652.5	NA
s1	liver	4TU -ve	1	Baz1b	1666	35.59307091	5.58815311539536e-05	445	17895	1	719	1	0	35.59307091	37.60079251	813.5758	NA
s1	liver	4TU -ve	1	Baz2a	2550	11.13830453	0	739	4367	0	225	0	179	11.13830453	11.76659014	182.8333	NA
s1	liver	4TU -ve	1	Baz2b	1286	9.900715134	0	434	5884	0	200	0	0	9.900715134	10.45919124	619.0723	NA
s1	liver	4TU -ve	1	Bbc3	971	6.187946959	0.000411777	196	4857	2	125	2	3	6.187946959	6.536994525	123.5	NA
s1	liver	4TU -ve	1	Bbip1	1668	10.34624731	0	489	5291	0	209	0	1	10.34624731	10.92985485	209.5238	NA
s1	liver	4TU -ve	1	Bbox1	2757	127.6697216	0.00046602	945	75104	35	2579	35	17	127.6697216	134.871271	2591.1193	NA
s1	liver	4TU -ve	1	Bcap29	5375	6.732486291	0.000799361	1641	3753	3	136	3	0	6.732486291	7.112250043	143.3288	NA
s1	liver	4TU -ve	1	Bcap31	379	124.947025	0.000577317	129	69286	40	2524	40	7	124.947025	131.9949934	2516.4237	NA
s1	liver	4TU -ve	1	Bcar1	408	25.44483789	0	98	13325	0	514	0	3	25.44483789	26.88012149	596.2447	NA
s1	liver	4TU -ve	1	Bcar3	431	23.51419844	0	137	13109	0	475	0	0	23.51419844	24.84057919	483	NA
s1	liver	4TU -ve	1	Bcas2	1178	29.05859892	0.000130967	330	15271	2	587	2	68	29.05859892	30.69772629	539.3156	NA
s1	liver	4TU -ve	1	Bcas3	2127	14.60355482	0.000170678	648	5859	1	295	1	2	14.60355482	15.42730708	303.1667	NA
s1	liver	4TU -ve	1	Bcat2	617	6.534471988	0	139	2474	0	132	0	0	6.534471988	6.903066218	135	NA
s1	liver	4TU -ve	1	Bccip	268	19.15788378	0.000465593	97	10739	5	387	5	10	19.15788378	20.23853505	451	NA
s1	liver	4TU -ve	1	Bcdin3d	380	5.197875445	0	84	2376	0	105	0	0	5.197875445	5.491075401	106.3294	NA
s1	liver	4TU -ve	1	Bche	4109	51.48371869	0.000575043	1336	27824	16	1040	16	8	51.48371869	54.38779445	935.6858	NA
s1	liver	4TU -ve	1	Bckdha	451	60.29535516	0.000171871	94	17455	3	1218	3	7	60.29535516	63.69647465	1125.0149	NA
s1	liver	4TU -ve	1	Bckdhb	280	115.4423385	9.08562291030673e-05	91	55032	5	2332	5	13	115.4423385	121.9541699	2337.3	NA
s1	liver	4TU -ve	1	Bckdk	2138	10.64326877	0.00022237	501	4497	1	215	1	14	10.64326877	11.24363058	202.8964	NA
s1	liver	4TU -ve	1	Bcl10	1050	7.277025623	0	366	5035	0	147	0	0	7.277025623	7.687505561	164	NA
s1	liver	4TU -ve	1	Bcl2l1	2711	19.05887663	0.000120934	724	8269	1	385	1	1	19.05887663	20.13394314	355.167	NA
s1	liver	4TU -ve	1	Bcl2l13	5451	28.81108104	0.000497053	1558	14083	7	582	7	0	28.81108104	30.43624651	581	NA
s1	liver	4TU -ve	1	Bcl3	410	36.78115672	0.000116475	94	17171	2	743	2	0	36.78115672	38.85589545	744	NA
s1	liver	4TU -ve	1	Bcl6	1073	45.69180034	0.000857719	324	19820	17	923	17	5	45.69180034	48.26916757	926.1072	NA
s1	liver	4TU -ve	1	Bcl7a	8076	6.237450534	0	2122	3473	0	126	0	6	6.237450534	6.589290481	125.5534	NA
s1	liver	4TU -ve	1	Bcl7b	1194	16.58369785	0	299	7453	0	335	0	1	16.58369785	17.51914533	321.5	NA
s1	liver	4TU -ve	1	Bcl7c	6216	49.50357567	0.000449147	1567	20038	9	1000	9	977	49.50357567	52.2959562	509.8718	NA
s1	liver	4TU -ve	1	Bcl9l	2113	23.51419844	0.000303398	544	9888	3	475	3	2	23.51419844	24.84057919	446.0244	NA
s1	liver	4TU -ve	1	Bclaf1	4037	24.2072485	0.001367755	1225	11698	16	489	16	6	24.2072485	25.57272258	699.5404	NA
s1	liver	4TU -ve	1	Bco1	785	15.94015137	0.000430293	154	4648	2	322	2	2	15.94015137	16.8392979	320.027	NA
s1	liver	4TU -ve	1	Bco2	319	10.44525447	0.000956389	88	5228	5	211	5	0	10.44525447	11.03444676	212.5	NA
s1	liver	4TU -ve	1	Bcor	886	7.128514896	0	325	5469	0	144	0	0	7.128514896	7.530617692	173.046	NA
s1	liver	4TU -ve	1	Bcorl1	2401	4.999861142	0	645	2226	0	101	0	0	4.999861142	5.281891576	149.1417	NA
s1	liver	4TU -ve	1	Bcr	2719	20.5439839	0.000367692	683	8159	3	415	3	5	20.5439839	21.70282182	463.6538	NA
s1	liver	4TU -ve	1	Bcs1l	372	11.63334028	0	105	4380	0	235	0	3	11.63334028	12.28954971	300.5	NA
s1	liver	4TU -ve	1	Bdh1	1807	172.8169827	0.00015665	464	89371	14	3491	11	18	172.8169827	182.5651831	3465.703	NA
s1	liver	4TU -ve	1	Bdh2	205	23.56370202	0.000262697	58	11420	3	476	3	3	23.56370202	24.89287515	452.5	NA
s1	liver	4TU -ve	1	Bdp1	4733	5.296882596	0.001267427	1439	3156	4	107	4	2	5.296882596	5.595667313	298.1288	NA
s1	liver	4TU -ve	1	Becn1	4290	61.73095886	3.06842589751458e-05	1228	32590	1	1247	1	9	61.73095886	65.21305738	1239.0821	NA
s1	liver	4TU -ve	1	Bet1	982	23.41519129	0	354	11156	0	473	0	0	23.41519129	24.73598728	706.1765	NA
s1	liver	4TU -ve	1	Bet1l	1220	41.0879678	0	285	10099	0	830	3	0	41.0879678	43.40564364	934	NA
s1	liver	4TU -ve	1	Bfar	2028	140.0456156	0.000105	506	47619	5	2829	5	38	140.0456156	147.9452601	2841.4906	NA
s1	liver	4TU -ve	1	Bgn	1137	85.14615015	0.000204026	318	29408	6	1720	6	10	85.14615015	89.94904466	1514.7336	NA
s1	liver	4TU -ve	1	Bhlhe40	1631	68.51294872	0.000108847	493	45936	5	1384	5	2	68.51294872	72.37760338	1510.1875	NA
s1	liver	4TU -ve	1	Bhmt	801	3320.303827	0.000256506	196	1364488	350	67072	350	18242	3320.303827	3507.594374	90650.3197	NA
s1	liver	4TU -ve	1	Bhmt2	1343	147.1741305	0.000264931	399	86815	23	2973	23	740	147.1741305	155.4758778	2488.4044	NA
s1	liver	4TU -ve	1	Bicc1	2571	8.91064362	0.000252143	757	3966	1	180	1	0	8.91064362	9.413272116	181	NA
s1	liver	4TU -ve	1	Bicd2	3674	19.55391239	0	1024	5399	0	395	0	1	19.55391239	20.6569027	394.25	NA
s1	liver	4TU -ve	1	Bicral	2932	9.356175801	0	862	5398	0	189	0	2	9.356175801	9.883935721	190.1181	NA
s1	liver	4TU -ve	1	Bid	2055	9.752204407	0.000168748	507	5926	1	197	1	0	9.752204407	10.30230337	198	NA
s1	liver	4TU -ve	1	Bik	409	8.960147196	0	117	3623	0	181	0	0	8.960147196	9.465568072	136	NA
s1	liver	4TU -ve	1	Bin1	494	11.1878081	0	124	2459	0	226	0	6	11.1878081	11.8188861	191.4	NA
s1	liver	4TU -ve	1	Bin2	458	9.455182953	0	65	2827	0	191	0	0	9.455182953	9.988527634	185	NA
s1	liver	4TU -ve	1	Birc2	523	10.69277234	0	181	5489	0	216	0	6	10.69277234	11.29592654	233.0584	NA
s1	liver	4TU -ve	1	Birc3	2238	8.415607864	0	642	3737	0	170	0	3	8.415607864	8.890312554	152.0341	NA
s1	liver	4TU -ve	1	Birc6	2897	24.15774493	0.000356201	822	14037	5	488	5	1	24.15774493	25.52042662	827.6405	NA
s1	liver	4TU -ve	1	Bivm	1628	7.376032775	0.000223764	539	4469	1	149	1	0	7.376032775	7.792097473	150.0114	NA
s1	liver	4TU -ve	1	Blcap	1528	31.18725267	5.63316809373592e-05	475	17752	1	630	1	1	31.18725267	32.9464524	624.5	NA
s1	liver	4TU -ve	1	Blmh	1794	61.2359231	0.000389135	456	25698	10	1237	10	3	61.2359231	64.69009782	1174.0503	NA
s1	liver	4TU -ve	1	Bloc1s1	322	120.7887246	0.000188555	67	21214	4	2440	6	125	120.7887246	127.6021331	2610.0141	NA
s1	liver	4TU -ve	1	Bloc1s3	2528	11.3858224	0	701	5502	0	230	0	2	11.3858224	12.02806993	228.1635	NA
s1	liver	4TU -ve	1	Bloc1s4	620	23.71221274	0.000415772	210	14431	6	479	6	0	23.71221274	25.04976302	467	NA
s1	liver	4TU -ve	1	Bloc1s5	5609	27.12795947	9.14829384319824e-05	1708	10931	1	548	1	3	27.12795947	28.658184	537.5	NA
s1	liver	4TU -ve	1	Bloc1s6	2845	9.900715134	0	874	4112	0	200	0	13	9.900715134	10.45919124	191.0606	NA
s1	liver	4TU -ve	1	Blvra	170	14.00951191	0	45	3791	0	283	0	3	14.00951191	14.7997556	319.6943	NA
s1	liver	4TU -ve	1	Blvrb	331	111.5810596	0.000175003	94	28571	5	2254	7	13	111.5810596	117.8750853	2615.1389	NA
s1	liver	4TU -ve	1	Blzf1	2426	8.564118591	0	696	4654	0	173	0	0	8.564118591	9.047200422	178.1148	NA
s1	liver	4TU -ve	1	Bmi1	2148	22.67263766	0	793	15106	0	458	0	14	22.67263766	23.95154794	436.0159	NA
s1	liver	4TU -ve	1	Bmp1	5244	91.87863644	0.000594972	1141	26892	16	1856	19	15	91.87863644	97.0612947	1850.2588	NA
s1	liver	4TU -ve	1	Bmp2	1170	33.95945291	0.00063529	385	18889	12	686	12	3	33.95945291	35.87502595	682.8449	NA
s1	liver	4TU -ve	1	Bmp4	339	17.72228009	0.000891266	71	5610	5	358	5	0	17.72228009	18.72195232	364	NA
s1	liver	4TU -ve	1	Bmpr1a	3996	15.94015137	0.00011236	1317	8900	1	322	1	1	15.94015137	16.8392979	321.0303	NA
s1	liver	4TU -ve	1	Bmpr2	8529	36.03860309	5.05970451325643e-05	2998	19764	1	728	1	0	36.03860309	38.07145611	770.0795	NA
s1	liver	4TU -ve	1	Bms1	270	16.63320142	0	79	8624	0	336	0	0	16.63320142	17.57144128	359	NA
s1	liver	4TU -ve	1	Bmt2	4884	16.93022288	0.000114443	1674	8738	1	342	1	0	16.93022288	17.88521702	342.0767	NA
s1	liver	4TU -ve	1	Bmyc	283	17.07873361	0.000232585	89	8599	2	345	2	1	17.07873361	18.04210489	348.1111	NA
s1	liver	4TU -ve	1	Bnip1	995	7.673054229	0	189	2013	0	155	0	7	7.673054229	8.105873211	245.8412	NA
s1	liver	4TU -ve	1	Bnip2	1895	66.87933073	8.01282051282051e-05	591	37440	3	1351	3	1	66.87933073	70.65183682	1354.0125	NA
s1	liver	4TU -ve	1	Bnip3	1174	179.4504618	0.000207703	401	110735	23	3625	23	307	179.4504618	189.5728412	3425.8246	NA
s1	liver	4TU -ve	1	Bnip3l	2572	159.1044922	0.000403741	825	89166	36	3214	36	2055	159.1044922	168.0792032	2156.2576	NA
s1	liver	4TU -ve	1	Bod1	938	30.89023122	0	260	14860	0	624	1	49	30.89023122	32.63267667	569.7024	NA
s1	liver	4TU -ve	1	Bok	637	15.049087	0	141	5635	0	304	0	2	15.049087	15.89797068	263.6667	NA
s1	liver	4TU -ve	1	Bola1	275	28.91008819	0	60	5762	0	584	0	1	28.91008819	30.54083842	671.2	NA
s1	liver	4TU -ve	1	Bola2	774	55.24599045	0.000153917	184	12994	2	1116	2	24	55.24599045	58.36228712	1369.7068	NA
s1	liver	4TU -ve	1	Bola3	1924	98.01707982	0.000160401	512	49875	8	1980	8	76	98.01707982	103.5459933	1884.3308	NA
s1	liver	4TU -ve	1	Bop1	236	30.09817401	0.00036062	55	11092	4	608	4	5	30.09817401	31.79594137	603.5556	NA
s1	liver	4TU -ve	1	Borcs5	916	9.009650772	0.000258933	241	3862	1	182	1	0	9.009650772	9.517864028	182	NA
s1	liver	4TU -ve	1	Borcs6	698	17.47476221	0	178	12249	0	353	0	0	17.47476221	18.46047254	353	NA
s1	liver	4TU -ve	1	Borcs7	1816	17.67277651	0.000119048	525	8400	1	357	1	0	17.67277651	18.66965636	368	NA
s1	liver	4TU -ve	1	Borcs8	908	21.13802681	0.000109206	210	9157	1	427	1	2	21.13802681	22.3303733	389.5769	NA
s1	liver	4TU -ve	1	Bpgm	1164	18.91036591	0.000105585	333	9471	1	382	1	0	18.91036591	19.97705527	388.5636	NA
s1	liver	4TU -ve	1	Bphl	1055	160.1440673	0.000415278	263	86689	36	3235	34	0	160.1440673	169.1774183	3247	NA
s1	liver	4TU -ve	1	Bpnt1	1151	38.76129975	0.000729815	423	26034	19	783	19	0	38.76129975	40.9477337	797.0156	NA
s1	liver	4TU -ve	1	Bptf	3806	34.85051727	0.000122369	1206	16344	2	704	2	0	34.85051727	36.81635316	842.1497	NA
s1	liver	4TU -ve	1	Braf	7145	14.8510727	0.000631812	2255	6331	4	300	4	1	14.8510727	15.68878686	321.668	NA
s1	liver	4TU -ve	1	Brap	3551	123.659932	0.000216489	800	50811	11	2498	11	104	123.659932	130.6352986	2749.7482	NA
s1	liver	4TU -ve	1	Brcc3	3881	12.52440464	0.000212314	1260	4710	1	253	2	0	12.52440464	13.23087692	341.3996	NA
s1	liver	4TU -ve	1	Brd1	1263	9.851211558	0	437	6724	0	199	0	0	9.851211558	10.40689528	221.087	NA
s1	liver	4TU -ve	1	Brd2	2766	90.69055062	0.000131479	628	30423	4	1832	4	0	90.69055062	95.80619175	1400.0417	NA
s1	liver	4TU -ve	1	Brd3	2886	40.64243562	5.05561172901921e-05	852	19780	1	821	1	0	40.64243562	42.93498004	1166.25	NA
s1	liver	4TU -ve	1	Brd4	4874	61.4339374	9.06084356453586e-05	1290	22073	2	1241	5	5	61.4339374	64.89928164	982.8833	NA
s1	liver	4TU -ve	1	Brd7	1429	25.09831286	0.000916051	486	15283	14	507	14	6	25.09831286	26.51404979	555.9862	NA
s1	liver	4TU -ve	1	Brd8	2526	14.60355482	0.000777907	757	7713	6	295	6	0	14.60355482	15.42730708	438	NA
s1	liver	4TU -ve	1	Brd9	1243	5.494896899	0	319	2680	0	111	0	0	5.494896899	5.804851138	477	NA
s1	liver	4TU -ve	1	Brf1	236	7.376032775	0.000607718	67	3291	2	149	2	3	7.376032775	7.792097473	128.0357	NA
s1	liver	4TU -ve	1	Brf2	2225	8.366104288	0.000242307	612	4127	1	169	1	1	8.366104288	8.838016597	163	NA
s1	liver	4TU -ve	1	Bri3	880	265.1411513	0.000135679	260	125296	17	5356	17	5003	265.1411513	280.0971414	2868	NA
s1	liver	4TU -ve	1	Bri3bp	5910	37.82073181	0	1733	19266	0	764	0	4	37.82073181	39.95411054	735.8773	NA
s1	liver	4TU -ve	1	Brix1	1724	34.999028	0.000547585	509	18262	10	707	10	0	34.999028	36.97324103	727.0667	NA
s1	liver	4TU -ve	1	Brk1	860	58.90925504	3.54974974264314e-05	251	28171	1	1190	1	7	58.90925504	62.23218788	1185.4183	NA
s1	liver	4TU -ve	1	Brms1	503	12.02936889	0.000253421	112	3946	1	243	1	0	12.02936889	12.70791736	245	NA
s1	liver	4TU -ve	1	Brox	3141	32.12782061	0.00033402	893	17963	6	649	6	352	32.12782061	33.94007557	464.7067	NA
s1	liver	4TU -ve	1	Brpf1	694	9.851211558	0	183	4089	0	199	0	12	9.851211558	10.40689528	191.2412	NA
s1	liver	4TU -ve	1	Brpf3	1853	19.40540166	0	472	11765	0	392	0	0	19.40540166	20.50001483	393	NA
s1	liver	4TU -ve	1	Brwd1	8518	15.34610846	0.000470201	2669	8507	4	310	5	2	15.34610846	16.21174642	497.7468	NA
s1	liver	4TU -ve	1	Bscl2	729	65.69124491	0.000105145	157	28532	3	1327	3	9	65.69124491	69.39673387	1187.5607	NA
s1	liver	4TU -ve	1	Bsdc1	1425	37.32569605	5.28764805414552e-05	361	18912	1	754	1	2	37.32569605	39.43115097	757.1422	NA
s1	liver	4TU -ve	1	Bsg	474	292.5661322	0.000101375	103	88779	9	5910	9	81	292.5661322	309.0691011	5865.0531	NA
s1	liver	4TU -ve	1	Bst2	244	63.95861976	0.000344037	70	17440	6	1292	6	134	63.95861976	67.56637541	1199.6944	NA
s1	liver	4TU -ve	1	Btaf1	1348	23.21717699	0	424	9994	0	469	0	0	23.21717699	24.52680346	341	NA
s1	liver	4TU -ve	1	Btbd1	1494	44.3552038	0	478	19971	0	896	5	260	44.3552038	46.85717675	815.697	NA
s1	liver	4TU -ve	1	Btbd2	913	14.8510727	0	191	6477	0	300	0	0	14.8510727	15.68878686	301	NA
s1	liver	4TU -ve	1	Btbd6	861	11.28681525	0.000359195	208	5568	2	228	2	1	11.28681525	11.92347801	228.5	NA
s1	liver	4TU -ve	1	Btbd7	4314	8.11858641	0	1465	5148	0	164	0	5	8.11858641	8.576536816	233.8741	NA
s1	liver	4TU -ve	1	Btbd9	4849	18.316323	0.000141764	1161	7054	1	370	1	4	18.316323	19.34950379	369.2762	NA
s1	liver	4TU -ve	1	Btd	666	45.29577174	9.62324977144782e-05	164	20783	2	915	2	1	45.29577174	47.85079992	926.3333	NA
s1	liver	4TU -ve	1	Btf3	259	195.0935917	0.000147955	91	101382	15	3941	14	3560	195.0935917	206.0983634	2109.4016	NA
s1	liver	4TU -ve	1	Btf3l4	2545	6.682982715	0.000516129	907	3875	2	135	2	2	6.682982715	7.059954087	553.9575	NA
s1	liver	4TU -ve	1	Btg1	4166	33.86044576	4.07846975814674e-05	1404	24519	1	684	1	616	33.86044576	35.77043404	359.5571	NA
s1	liver	4TU -ve	1	Btg2	2199	5.197875445	0	648	2886	0	105	0	0	5.197875445	5.491075401	105	NA
s1	liver	4TU -ve	1	Btnl9	3469	6.039436231	0	992	3087	0	122	0	1	6.039436231	6.380106656	110.1667	NA
s1	liver	4TU -ve	1	Btrc	3628	5.544400475	0	1080	2163	0	112	0	1	5.544400475	5.857147094	159.0922	NA
s1	liver	4TU -ve	1	Bub3	3903	31.48427412	0	1241	20842	0	636	0	22	31.48427412	33.26022814	642.604	NA
s1	liver	4TU -ve	1	Bud23	909	62.07748389	0.000183871	191	27193	5	1254	5	6	62.07748389	65.57912907	1247.5197	NA
s1	liver	4TU -ve	1	Bud31	193	73.06727769	0.00015387	49	25996	4	1476	4	1	73.06727769	77.18883135	1454.2404	NA
s1	liver	4TU -ve	1	Bysl	2222	31.03874194	0.000290465	566	13771	4	627	4	8	31.03874194	32.78956454	616.4483	NA
s1	liver	4TU -ve	1	Bzw1	3068	91.77962929	0.000198122	978	50474	10	1854	10	549	91.77962929	96.95670279	1580.5434	NA
s1	liver	4TU -ve	1	Bzw2	446	8.11858641	0	132	4317	0	164	0	0	8.11858641	8.576536816	214.5	NA
s1	liver	4TU -ve	1	C030006K11Rik	1576	33.41491358	7.37952918603793e-05	328	13551	1	675	1	1	33.41491358	35.29977043	660.1883	NA
s1	liver	4TU -ve	1	C130074G19Rik	2382	93.16572941	0.000265745	532	45156	12	1882	12	4	93.16572941	98.42098956	1839.6307	NA
s1	liver	4TU -ve	1	C1d	2481	38.95931405	0.000202216	896	24726	5	787	5	1	38.95931405	41.15691753	809.5	NA
s1	liver	4TU -ve	1	C1galt1	4430	27.8705131	0.000406315	1525	17228	7	563	7	0	27.8705131	29.44262334	557	NA
s1	liver	4TU -ve	1	C1galt1c1	382	18.06880512	0.000167518	150	11939	2	365	2	6	18.06880512	19.08802401	371	NA
s1	liver	4TU -ve	1	C1qa	237	83.0174964	8.110300081103e-05	57	36990	3	1677	3	11	83.0174964	87.70031854	1672.6316	NA
s1	liver	4TU -ve	1	C1qb	160	91.87863644	0.000261145	32	26805	7	1856	7	2	91.87863644	97.0612947	1929.1111	NA
s1	liver	4TU -ve	1	C1qbp	259	99.50218709	8.8487744447394e-05	85	67806	6	2010	6	11	99.50218709	105.114872	2045.6825	NA
s1	liver	4TU -ve	1	C1qc	239	49.70158997	7.81891395285195e-05	69	25579	2	1004	2	2	49.70158997	52.50514002	1014.5825	NA
s1	liver	4TU -ve	1	C1ra	463	220.6869403	0.000288136	128	107588	31	4458	31	8	220.6869403	233.1353727	7003.519	NA
s1	liver	4TU -ve	1	C1rl	1523	331.2779284	0.000272098	372	128630	35	6692	31	805	331.2779284	349.9645389	6295.5197	NA
s1	liver	4TU -ve	1	C1s1	599	305.4865654	0.000273014	179	183141	50	6171	50	23	305.4865654	322.7183457	6131.7548	NA
s1	liver	4TU -ve	1	C2	254	127.5707145	0.000157886	73	63337	10	2577	10	5	127.5707145	134.7666791	2609.75	NA
s1	liver	4TU -ve	1	C2cd2	4146	116.778935	0.000196862	1224	50797	10	2359	10	6	116.778935	123.3661607	2347.5409	NA
s1	liver	4TU -ve	1	C2cd2l	3733	42.12754289	9.20937514389649e-05	976	21717	2	851	2	0	42.12754289	44.50385872	840	NA
s1	liver	4TU -ve	1	C2cd3	4277	5.890925504	0	1092	3954	0	119	0	0	5.890925504	6.223218788	173.8794	NA
s1	liver	4TU -ve	1	C3	43	3861.130391	0.000148203	12	742223	110	77997	278	426	3861.130391	4078.927696	106356.5689	NA
s1	liver	4TU -ve	1	C330007P06Rik	2912	31.18725267	0.000137476	949	14548	2	630	2	316	31.18725267	32.9464524	471	NA
s1	liver	4TU -ve	1	C330018D20Rik	1909	13.06894398	0	596	6843	0	264	0	0	13.06894398	13.80613244	257	NA
s1	liver	4TU -ve	1	C4b	682	1053.238076	0.000241798	154	343262	83	21276	88	2878	1053.238076	1112.648764	23565.4801	NA
s1	liver	4TU -ve	1	C4bp	1433	527.7576202	0.00024754	487	315100	78	10661	73	25	527.7576202	557.527189	10821.2468	NA
s1	liver	4TU -ve	1	C6	468	288.853364	0.000158061	128	139187	22	5835	22	91	288.853364	305.1469044	5890.7066	NA
s1	liver	4TU -ve	1	C77080	1877	33.36541	0	460	16169	0	674	0	2	33.36541	35.24747448	680	NA
s1	liver	4TU -ve	1	C87436	1625	6.682982715	0	374	3025	0	135	0	0	6.682982715	7.059954087	204	NA
s1	liver	4TU -ve	1	C8a	1830	1006.160175	0.000265521	497	451941	120	20325	120	41	1006.160175	1062.91531	20460.91	NA
s1	liver	4TU -ve	1	C8b	388	407.0679027	0.000156014	98	173061	27	8223	28	13	407.0679027	430.0296478	9037.1612	NA
s1	liver	4TU -ve	1	C8g	159	571.6177882	0.000138598	45	238098	33	11547	33	54	571.6177882	603.8614062	12299.5332	NA
s1	liver	4TU -ve	1	C9	860	980.1707982	0.000247539	201	420136	104	19800	105	763	980.1707982	1035.459933	17396.6164	NA
s1	liver	4TU -ve	1	Cab39	2355	31.28625982	0	749	16881	0	632	0	85	31.28625982	33.05104432	580.5	NA
s1	liver	4TU -ve	1	Cab39l	1942	73.36429914	0.000181187	569	33115	6	1482	6	10	73.36429914	77.50260708	1481.0778	NA
s1	liver	4TU -ve	1	Cabin1	1886	10.24724016	0	491	4105	0	207	0	27	10.24724016	10.82526293	189.6434	NA
s1	liver	4TU -ve	1	Cables2	1503	23.11816984	0	410	11139	0	467	0	11	23.11816984	24.42221154	456.5	NA
s1	liver	4TU -ve	1	Cacfd1	3922	21.93008402	0.00035417	1169	11294	4	443	4	2	21.93008402	23.1671086	416.8333	NA
s1	liver	4TU -ve	1	Cactin	288	13.71249046	0	71	6917	0	277	0	0	13.71249046	14.48597987	279	NA
s1	liver	4TU -ve	1	Cacul1	4351	92.3736722	3.81919911394581e-05	1421	52367	2	1866	2	96	92.3736722	97.58425426	1817.1429	NA
s1	liver	4TU -ve	1	Cacybp	1200	50.88967579	7.94218092288142e-05	354	25182	2	1028	2	51	50.88967579	53.76024297	1015.2032	NA
s1	liver	4TU -ve	1	Cad	377	9.554190104	0.000237586	103	4209	1	193	1	0	9.554190104	10.09311955	187	NA
s1	liver	4TU -ve	1	Cadm1	4033	43.56314659	5.05024998737437e-05	1289	19801	1	880	1	1	43.56314659	46.02044145	899.1667	NA
s1	liver	4TU -ve	1	Cadm4	918	6.534471988	0	204	1274	0	132	0	4	6.534471988	6.903066218	109.9399	NA
s1	liver	4TU -ve	1	Cadps2	1870	13.66298688	0	624	5143	0	276	0	57	13.66298688	14.43368391	229.8384	NA
s1	liver	4TU -ve	1	Calcoco1	2244	14.95007985	0	470	8120	0	302	0	0	14.95007985	15.79337877	322	NA
s1	liver	4TU -ve	1	Calcrl	2828	17.87079082	0	966	6858	0	361	0	0	17.87079082	18.87884019	347.1041	NA
s1	liver	4TU -ve	1	Cald1	2341	168.9557038	0.000290397	746	86089	25	3413	25	61	168.9557038	178.4860985	11684.0489	NA
s1	liver	4TU -ve	1	Calm1	3386	730.5242661	0.000181422	1023	281112	51	14757	66	5	730.5242661	771.7314256	10644.5	NA
s1	liver	4TU -ve	1	Calm2	615	92.17565789	7.25439344202833e-05	229	55139	4	1862	4	49	92.17565789	97.37507044	1852	NA
s1	liver	4TU -ve	1	Calm3	1569	61.82996601	0.000150182	402	33293	5	1249	5	10	61.82996601	65.31764929	1301.8472	NA
s1	liver	4TU -ve	1	Calr	797	935.4195658	0.000211455	247	406706	86	18896	82	319	935.4195658	988.1843883	19644.654	NA
s1	liver	4TU -ve	1	Calu	3917	48.36499343	0.000335724	1116	32765	11	977	11	167	48.36499343	51.09314921	890.1134	NA
s1	liver	4TU -ve	1	Camk1	190	8.613622166	0	58	4760	0	174	0	0	8.613622166	9.099496378	178	NA
s1	liver	4TU -ve	1	Camk1d	5526	32.37533849	9.72478848585043e-05	1512	20566	2	654	2	4	32.37533849	34.20155535	655.5313	NA
s1	liver	4TU -ve	1	Camk2b	2184	6.781989867	0.001239772	534	4033	5	137	5	0	6.781989867	7.164545999	138.0562	NA
s1	liver	4TU -ve	1	Camk2d	9771	7.029507745	0	3112	4124	0	142	0	1	7.029507745	7.42602578	202.0149	NA
s1	liver	4TU -ve	1	Camk2g	2181	5.395889748	0.003460208	543	2601	9	109	9	0	5.395889748	5.700259226	114	NA
s1	liver	4TU -ve	1	Camk2n1	3335	203.9547318	0.000434842	894	43694	19	4120	19	36	203.9547318	215.4593395	4125.8174	NA
s1	liver	4TU -ve	1	Camk2n2	958	5.494896899	0	191	2683	0	111	0	0	5.494896899	5.804851138	111	NA
s1	liver	4TU -ve	1	Camkk2	6264	19.50440881	0.000192123	1667	10410	2	394	2	0	19.50440881	20.60460674	439.0488	NA
s1	liver	4TU -ve	1	Caml	411	17.72228009	0.000364476	129	8231	3	358	4	1	17.72228009	18.72195232	307	NA
s1	liver	4TU -ve	1	Camsap1	6995	13.51447616	0.000125408	1669	7974	1	273	1	54	13.51447616	14.27679604	245.8656	NA
s1	liver	4TU -ve	1	Camsap2	2719	14.75206555	0	932	8110	0	298	0	0	14.75206555	15.58419495	309	NA
s1	liver	4TU -ve	1	Camsap3	737	8.316600712	0	151	3429	0	168	0	0	8.316600712	8.785720641	166.0583	NA
s1	liver	4TU -ve	1	Camta2	3848	12.32639034	0	825	4904	0	249	0	2	12.32639034	13.02169309	241.3619	NA
s1	liver	4TU -ve	1	Cand1	3726	40.24640702	9.02975303625446e-05	1226	22149	2	813	2	26	40.24640702	42.51661239	799.5339	NA
s1	liver	4TU -ve	1	Cant1	1435	24.30625565	0	365	11159	0	491	0	3	24.30625565	25.67731449	499.0423	NA
s1	liver	4TU -ve	1	Canx	2321	282.4178992	0.000165018	835	151499	25	5705	25	16	282.4178992	298.3484301	5811.2349	NA
s1	liver	4TU -ve	1	Cap1	1087	29.9001597	0	291	12628	0	604	0	0	29.9001597	31.58675754	614.5345	NA
s1	liver	4TU -ve	1	Capn1	815	8.366104288	0	182	1593	0	169	0	7	8.366104288	8.838016597	159.1373	NA
s1	liver	4TU -ve	1	Capn10	1196	14.15802264	0.000552257	306	7243	4	286	4	0	14.15802264	14.95664347	262	NA
s1	liver	4TU -ve	1	Capn15	2655	14.30653337	0	589	5656	0	289	0	7	14.30653337	15.11353134	310.0123	NA
s1	liver	4TU -ve	1	Capn2	952	55.64201905	0.000145138	241	20670	3	1124	3	0	55.64201905	58.78065477	915	NA
s1	liver	4TU -ve	1	Capn7	2962	22.3756162	7.54603078780561e-05	894	13252	1	452	1	1	22.3756162	23.6377722	452.5	NA
s1	liver	4TU -ve	1	Capn8	1632	5.296882596	0.000436491	437	2291	1	107	1	0	5.296882596	5.595667313	111	NA
s1	liver	4TU -ve	1	Capns1	565	105.3931126	5.55848920263472e-05	129	35981	2	2129	2	9	105.3931126	111.3380907	2128.3477	NA
s1	liver	4TU -ve	1	Caprin1	5137	135.6397973	0.000166507	1802	72069	12	2740	12	1292	135.6397973	143.29092	2068.0085	NA
s1	liver	4TU -ve	1	Capza1	2205	27.22696662	0.000347536	728	14387	5	550	5	385	27.22696662	28.76277591	342.5743	NA
s1	liver	4TU -ve	1	Capza2	1893	54.50343681	0	650	32954	0	1101	0	3	54.50343681	57.57784777	1097.2011	NA
s1	liver	4TU -ve	1	Capzb	826	98.11608697	0.00010646	215	56359	6	1982	6	73	98.11608697	103.6505852	1927.8583	NA
s1	liver	4TU -ve	1	Car1	320	7.079011321	0	106	4425	0	143	0	0	7.079011321	7.478321736	129	NA
s1	liver	4TU -ve	1	Car14	378	25.93987365	0.000248648	116	16087	4	524	4	4	25.93987365	27.40308105	555.1705	NA
s1	liver	4TU -ve	1	Car2	680	9.999722285	0	202	5297	0	202	0	0	9.999722285	10.56378315	202	NA
s1	liver	4TU -ve	1	Car3	862	3082.389643	0.000266008	228	932303	248	62266	262	324	3082.389643	3256.260009	21968.85	NA
s1	liver	4TU -ve	1	Car5a	238	38.61278902	0	33	10800	0	780	0	252	38.61278902	40.79084583	667.9	NA
s1	liver	4TU -ve	1	Car8	2890	61.82996601	0.000224957	866	31117	7	1249	7	6	61.82996601	65.31764929	1246.7492	NA
s1	liver	4TU -ve	1	Card10	1455	9.801707982	0	385	3844	0	198	0	1	9.801707982	10.35459933	160.5	NA
s1	liver	4TU -ve	1	Card19	169	10.64326877	0.00030012	58	6664	2	215	2	0	10.64326877	11.24363058	220	NA
s1	liver	4TU -ve	1	Card6	2404	10.64326877	0	685	4728	0	215	0	2	10.64326877	11.24363058	210.5634	NA
s1	liver	4TU -ve	1	Carhsp1	2361	97.27452619	0.0004857	600	35001	17	1965	17	436	97.27452619	102.7615539	1712.75	NA
s1	liver	4TU -ve	1	Carm1	3357	16.03915852	0	738	6972	0	324	4	75	16.03915852	16.94388981	288.6316	NA
s1	liver	4TU -ve	1	Carmil1	1272	6.880997018	0	396	4377	0	139	0	0	6.880997018	7.269137911	163	NA
s1	liver	4TU -ve	1	Carnmt1	667	26.73193086	7.47663551401869e-05	210	13375	1	540	1	534	26.73193086	28.23981635	254	NA
s1	liver	4TU -ve	1	Cars	916	16.4846907	0.000543183	186	5523	3	333	3	1	16.4846907	17.41455341	365.2292	NA
s1	liver	4TU -ve	1	Cars2	1683	7.623550653	0	367	3140	0	154	0	6	7.623550653	8.053577254	196.8766	NA
s1	liver	4TU -ve	1	Casc3	1596	17.42525864	0.000500902	480	9982	5	352	5	0	17.42525864	18.40817658	353	NA
s1	liver	4TU -ve	1	Casd1	1622	17.67277651	0.000179695	551	11130	2	357	2	9	17.67277651	18.66965636	351.1955	NA
s1	liver	4TU -ve	1	Cask	5091	11.53433313	0	1505	5912	0	233	0	0	11.53433313	12.18495779	265	NA
s1	liver	4TU -ve	1	Caskin2	804	6.831493442	0	180	2591	0	138	0	0	6.831493442	7.216841955	139	NA
s1	liver	4TU -ve	1	Casp3	1541	19.65291954	0	449	12651	0	397	0	0	19.65291954	20.76149461	389	NA
s1	liver	4TU -ve	1	Casp6	530	19.85093384	7.6692997929289e-05	203	13039	1	401	1	0	19.85093384	20.97067844	440	NA
s1	liver	4TU -ve	1	Casp7	1249	11.83135458	0.00012791	384	7818	1	239	1	1	11.83135458	12.49873353	230.5	NA
s1	liver	4TU -ve	1	Casp8	749	42.3255572	0.001233578	225	16213	20	855	12	9	42.3255572	44.71304255	875	NA
s1	liver	4TU -ve	1	Casp9	2326	8.91064362	0.002006567	711	5482	11	180	11	2	8.91064362	9.413272116	178.5	NA
s1	liver	4TU -ve	1	Cast	2474	39.60286053	0.000101476	796	19709	2	800	2	282	39.60286053	41.83676496	627.0472	NA
s1	liver	4TU -ve	1	Cat	907	3075.508646	0.000255195	265	2033739	519	62127	516	44	3075.508646	3248.990871	62187.5876	NA
s1	liver	4TU -ve	1	Catsper2	1692	4.999861142	0	431	2075	0	101	0	1	4.999861142	5.281891576	104.0526	NA
s1	liver	4TU -ve	1	Cav2	2666	6.732486291	0	903	3051	0	136	0	0	6.732486291	7.112250043	122	NA
s1	liver	4TU -ve	1	Cavin1	1891	26.48441298	0.000475587	481	12616	6	535	6	10	26.48441298	27.97833657	525.5	NA
s1	liver	4TU -ve	1	Cavin2	1538	27.12795947	0.000282353	485	10625	3	548	3	6	27.12795947	28.658184	562.0417	NA
s1	liver	4TU -ve	1	Cbfa2t2	5882	5.94042908	0	1711	3493	0	120	0	0	5.94042908	6.275514744	123.1595	NA
s1	liver	4TU -ve	1	Cbfb	2063	18.95986948	0	751	13213	0	383	0	0	18.95986948	20.02935122	384	NA
s1	liver	4TU -ve	1	Cbl	8558	6.682982715	0	2720	4432	0	135	0	2	6.682982715	7.059954087	136.608	NA
s1	liver	4TU -ve	1	Cblc	144	11.53433313	0	22	2505	0	233	0	14	11.53433313	12.18495779	188	NA
s1	liver	4TU -ve	1	Cbll1	2450	12.67291537	0	863	7285	0	256	0	0	12.67291537	13.38776479	259	NA
s1	liver	4TU -ve	1	Cbr1	274	56.53308341	0.000164271	86	24350	4	1142	5	1	56.53308341	59.72198198	1475.1	NA
s1	liver	4TU -ve	1	Cbr4	3483	25.98937723	0.001379786	1070	11596	16	525	16	2	25.98937723	27.455377	540.5552	NA
s1	liver	4TU -ve	1	Cbs	567	385.7318616	0.000231742	131	159660	37	7792	37	1	385.7318616	407.4900907	7799.85	NA
s1	liver	4TU -ve	1	Cbx1	3134	76.97806016	0.000161588	984	43320	7	1555	7	39	76.97806016	81.32021189	1585.3333	NA
s1	liver	4TU -ve	1	Cbx3	1271	77.12657089	0.000265442	447	48975	13	1558	13	1546	77.12657089	81.47709976	315.3903	NA
s1	liver	4TU -ve	1	Cbx4	3319	18.7123516	0	820	9998	0	378	0	0	18.7123516	19.76787144	379	NA
s1	liver	4TU -ve	1	Cbx5	8097	15.14809415	0	2630	8397	0	306	0	10	15.14809415	16.0025626	490.9	NA
s1	liver	4TU -ve	1	Cbx6	4520	12.6234118	0	1104	6222	0	255	0	10	12.6234118	13.33546883	246.317	NA
s1	liver	4TU -ve	1	Cbx8	2372	5.494896899	0.001370614	645	3648	5	111	5	0	5.494896899	5.804851138	111.0169	NA
s1	liver	4TU -ve	1	Cc2d1a	409	5.989932656	0	69	1744	0	121	0	1	5.989932656	6.3278107	121.1667	NA
s1	liver	4TU -ve	1	Cc2d1b	958	7.722557804	0	196	3037	0	156	0	0	7.722557804	8.158169167	156	NA
s1	liver	4TU -ve	1	Ccar1	1100	21.48455184	0.00024422	362	12284	3	434	3	1	21.48455184	22.69644499	1454.0178	NA
s1	liver	4TU -ve	1	Ccdc107	19	49.30556137	0.00056243	4	3556	2	996	3	2	49.30556137	52.08677237	1430.25	NA
s1	liver	4TU -ve	1	Ccdc115	828	19.90043742	0.000214731	224	13971	3	402	3	14	19.90043742	21.02297439	393.5	NA
s1	liver	4TU -ve	1	Ccdc117	2409	15.14809415	0.001067578	758	9367	10	306	10	0	15.14809415	16.0025626	303.0385	NA
s1	liver	4TU -ve	1	Ccdc12	352	32.62285637	0.000194439	91	15429	3	659	3	303	32.62285637	34.46303513	581.8889	NA
s1	liver	4TU -ve	1	Ccdc124	214	29.7021454	0	41	8486	0	600	0	2	29.7021454	31.37757372	623.6667	NA
s1	liver	4TU -ve	1	Ccdc125	899	6.930500594	0	225	2355	0	140	0	7	6.930500594	7.321433868	137.4633	NA
s1	liver	4TU -ve	1	Ccdc127	8666	18.7123516	0.000690335	2520	10140	7	378	7	32	18.7123516	19.76787144	365.5512	NA
s1	liver	4TU -ve	1	Ccdc130	1634	5.989932656	0	308	2927	0	121	0	0	5.989932656	6.3278107	120	NA
s1	liver	4TU -ve	1	Ccdc157	2566	14.60355482	0.000456621	668	8760	4	295	4	0	14.60355482	15.42730708	289.02	NA
s1	liver	4TU -ve	1	Ccdc167	4457	11.83135458	0	1002	4761	0	239	0	0	11.83135458	12.49873353	220	NA
s1	liver	4TU -ve	1	Ccdc174	4008	8.465111439	0	1179	2967	0	171	0	25	8.465111439	8.94260851	167.1333	NA
s1	liver	4TU -ve	1	Ccdc181	178	8.613622166	0	50	4315	0	174	0	0	8.613622166	9.099496378	183.5	NA
s1	liver	4TU -ve	1	Ccdc186	3482	8.564118591	0	1111	5107	0	173	0	0	8.564118591	9.047200422	177	NA
s1	liver	4TU -ve	1	Ccdc22	245	7.821564956	0	71	2907	0	158	0	4	7.821564956	8.262761079	155.5625	NA
s1	liver	4TU -ve	1	Ccdc25	1448	116.3829064	0.000136627	409	73192	10	2351	10	0	116.3829064	122.947793	2722.4807	NA
s1	liver	4TU -ve	1	Ccdc28a	2022	12.27688677	0	578	6579	0	248	0	0	12.27688677	12.96939714	256	NA
s1	liver	4TU -ve	1	Ccdc28b	358	8.960147196	0	81	2767	0	181	0	3	8.960147196	9.465568072	153.5106	NA
s1	liver	4TU -ve	1	Ccdc30	647	5.643407626	0.000379363	199	2636	1	114	1	0	5.643407626	5.961739007	115.7204	NA
s1	liver	4TU -ve	1	Ccdc32	1578	8.168089985	0.000198098	404	5048	1	165	1	2	8.168089985	8.628832773	164	NA
s1	liver	4TU -ve	1	Ccdc43	1623	9.25716865	0	539	4471	0	187	0	0	9.25716865	9.779343809	219	NA
s1	liver	4TU -ve	1	Ccdc47	3858	83.76005003	0.000264579	1311	45355	12	1692	12	59	83.76005003	88.48475789	1676.7433	NA
s1	liver	4TU -ve	1	Ccdc50	7239	28.86058461	0.000110017	2333	18179	2	583	2	17	28.86058461	30.48854246	559.1319	NA
s1	liver	4TU -ve	1	Ccdc58	234	55.64201905	0.000120591	76	33170	4	1124	4	25	55.64201905	58.78065477	1079.25	NA
s1	liver	4TU -ve	1	Ccdc59	655	12.47490107	0.000164231	222	6089	1	252	1	5	12.47490107	13.17858096	414.8333	NA
s1	liver	4TU -ve	1	Ccdc6	4231	20.84100536	0.000182849	1240	10938	2	421	2	7	20.84100536	22.01659756	401.5	NA
s1	liver	4TU -ve	1	Ccdc66	1426	5.049364718	0	459	2359	0	102	0	0	5.049364718	5.334187532	115	NA
s1	liver	4TU -ve	1	Ccdc71	1647	15.49461918	0.000282326	450	7084	2	313	2	1	15.49461918	16.36863429	318.0833	NA
s1	liver	4TU -ve	1	Ccdc80	414	5.742414777	0.000914913	142	3279	3	116	3	0	5.742414777	6.066330919	324.2	NA
s1	liver	4TU -ve	1	Ccdc84	2486	24.80129141	0	686	8052	0	501	3	2	24.80129141	26.20027406	374.5133	NA
s1	liver	4TU -ve	1	Ccdc85c	2743	16.682705	0.000241575	663	8279	2	337	2	1	16.682705	17.62373724	302.0227	NA
s1	liver	4TU -ve	1	Ccdc86	1689	28.95959177	0	423	10689	0	585	0	0	28.95959177	30.59313438	585	NA
s1	liver	4TU -ve	1	Ccdc9	685	13.96000834	0	133	5954	0	282	0	1	13.96000834	14.74745965	294.0845	NA
s1	liver	4TU -ve	1	Ccdc90b	438	6.138443383	0.000785135	167	3821	3	124	5	0	6.138443383	6.484698569	124	NA
s1	liver	4TU -ve	1	Ccdc91	1083	13.91050476	0	299	6969	0	281	0	2	13.91050476	14.69516369	268.6667	NA
s1	liver	4TU -ve	1	Ccdc93	5217	7.821564956	0	1421	4225	0	158	0	2	7.821564956	8.262761079	166.1125	NA
s1	liver	4TU -ve	1	Ccdc97	1887	17.62327294	0.000392054	454	7652	3	356	3	0	17.62327294	18.61736041	356	NA
s1	liver	4TU -ve	1	Ccl25	1952	5.890925504	0	472	2157	0	119	0	0	5.890925504	6.223218788	118.0115	NA
s1	liver	4TU -ve	1	Ccl27a	464	13.11844755	0	89	4000	0	265	0	33	13.11844755	13.85842839	269.0206	NA
s1	liver	4TU -ve	1	Ccl6	943	28.61306674	0.000762518	288	11803	9	578	9	5	28.61306674	30.22706268	588.8333	NA
s1	liver	4TU -ve	1	Ccl9	2465	72.77025623	0.0003694	861	29778	11	1470	11	2	72.77025623	76.87505561	1463.1	NA
s1	liver	4TU -ve	1	Ccm2	575	12.02936889	0.000585594	124	5123	3	243	3	1	12.02936889	12.70791736	231.3619	NA
s1	liver	4TU -ve	1	Ccnc	3332	20.7419982	0.000324123	1177	12341	4	419	4	3	20.7419982	21.91200565	422.54	NA
s1	liver	4TU -ve	1	Ccnd1	2676	19.00937306	0	746	7708	0	384	0	0	19.00937306	20.08164718	386.1481	NA
s1	liver	4TU -ve	1	Ccnd2	5491	29.00909534	7.39262216308125e-05	1613	13527	1	586	1	2	29.00909534	30.64543033	588.1264	NA
s1	liver	4TU -ve	1	Ccnd3	915	50.09761858	0.00010268	229	19478	2	1012	2	16	50.09761858	52.92350767	1023.7298	NA
s1	liver	4TU -ve	1	Ccndbp1	780	10.69277234	0.000576037	288	6944	4	216	4	2	10.69277234	11.29592654	213.7917	NA
s1	liver	4TU -ve	1	Ccnf	666	44.25619665	0	185	24557	0	894	0	9	44.25619665	46.75258484	882.0298	NA
s1	liver	4TU -ve	1	Ccng1	2316	34.60299939	0.000123244	696	16228	2	699	2	6	34.60299939	36.55487338	704.1364	NA
s1	liver	4TU -ve	1	Ccng2	1234	8.663125742	0.000342056	448	5847	2	175	2	0	8.663125742	9.151792335	180	NA
s1	liver	4TU -ve	1	Ccnh	1826	23.11816984	8.78657411475266e-05	572	11381	1	467	1	1	23.11816984	24.42221154	476.5469	NA
s1	liver	4TU -ve	1	Ccni	1044	192.2223843	0.000220125	362	104486	23	3883	23	316	192.2223843	203.0651979	3730.7191	NA
s1	liver	4TU -ve	1	Ccnk	658	22.32611263	0.000794842	198	11323	9	451	9	7	22.32611263	23.58547625	444.6875	NA
s1	liver	4TU -ve	1	Ccnl1	2201	24.50426996	8.89600569344364e-05	613	11241	1	495	1	1	24.50426996	25.88649832	539.5797	NA
s1	liver	4TU -ve	1	Ccnl2	1854	72.6217455	0.000417839	471	35899	15	1467	15	1	72.6217455	76.71816774	1832.2104	NA
s1	liver	4TU -ve	1	Ccnt1	5978	53.01832954	0	1808	24863	0	1071	0	1	53.01832954	56.00896909	1074.3333	NA
s1	liver	4TU -ve	1	Ccnt2	4602	20.89050893	0	1509	11993	0	422	0	3	20.89050893	22.06889352	647.5267	NA
s1	liver	4TU -ve	1	Ccny	2512	32.22682776	0.000231723	855	17262	4	651	4	2	32.22682776	34.04466748	649.6792	NA
s1	liver	4TU -ve	1	Ccpg1os	133	8.415607864	0	40	3422	0	170	0	2	8.415607864	8.890312554	201	NA
s1	liver	4TU -ve	1	Ccr5	7265	19.10838021	0	2274	3062	0	386	0	267	19.10838021	20.18623909	159.1132	NA
s1	liver	4TU -ve	1	Ccs	145	264.3490941	0.000184403	41	108458	20	5340	21	5	264.3490941	279.2604061	5556.1786	NA
s1	liver	4TU -ve	1	Ccser2	4763	30.04867043	0.000133041	1500	15033	2	607	2	0	30.04867043	31.74364541	638.0833	NA
s1	liver	4TU -ve	1	Cct2	281	98.85864061	0.000147783	96	67667	10	1997	10	8	98.85864061	104.4350245	1965	NA
s1	liver	4TU -ve	1	Cct3	548	121.8778033	0.000116262	160	60209	7	2462	7	2	121.8778033	128.7526442	2385.0392	NA
s1	liver	4TU -ve	1	Cct4	1029	102.076373	0.000501669	330	57807	29	2062	29	106	102.076373	107.8342617	1785.5065	NA
s1	liver	4TU -ve	1	Cct5	128	96.68048328	0.000601926	40	24920	15	1953	17	10	96.68048328	102.1340025	2518.8576	NA
s1	liver	4TU -ve	1	Cct7	1432	118.1155315	0.000292624	347	47843	14	2386	14	5	118.1155315	124.7781515	2369.1315	NA
s1	liver	4TU -ve	1	Cct8	2013	167.2725822	0.000327122	588	94766	31	3379	31	6	167.2725822	176.708036	3110.8264	NA
s1	liver	4TU -ve	1	Ccz1	285	19.00937306	0	95	10579	0	384	0	0	19.00937306	20.08164718	419.9654	NA
s1	liver	4TU -ve	1	Cd14	226	10.59376519	0	63	4404	0	214	0	5	10.59376519	11.19133463	156	NA
s1	liver	4TU -ve	1	Cd151	776	38.41477472	5.93542260208927e-05	191	16848	1	776	1	18	38.41477472	40.58166201	524.1897	NA
s1	liver	4TU -ve	1	Cd163	954	15.79164064	0	273	6226	0	319	0	0	15.79164064	16.68241003	273.0588	NA
s1	liver	4TU -ve	1	Cd164	2335	276.4774701	0.000171987	787	168617	29	5585	29	0	276.4774701	292.0729154	5600.0238	NA
s1	liver	4TU -ve	1	Cd1d1	746	135.5902938	3.64604222116892e-05	234	82281	3	2739	3	0	135.5902938	143.238624	2752	NA
s1	liver	4TU -ve	1	Cd207	468	8.514615015	0	137	4130	0	172	0	0	8.514615015	8.994904466	149.0313	NA
s1	liver	4TU -ve	1	Cd24a	1500	15.19759773	0	466	9638	0	307	0	7	15.19759773	16.05485855	299.3615	NA
s1	liver	4TU -ve	1	Cd2ap	3377	22.52412693	0.001438073	1075	11126	16	455	16	48	22.52412693	23.79466007	437.9524	NA
s1	liver	4TU -ve	1	Cd2bp2	2410	21.23703396	0.000124394	643	8039	1	429	1	25	21.23703396	22.43496521	414.5	NA
s1	liver	4TU -ve	1	Cd300a	3364	6.28695411	0	917	2961	0	127	0	4	6.28695411	6.641586437	124.0877	NA
s1	liver	4TU -ve	1	Cd300ld	1867	13.76199404	0	456	4746	0	278	0	0	13.76199404	14.53827582	275	NA
s1	liver	4TU -ve	1	Cd300lg	1407	12.37589392	0	394	5633	0	250	0	1	12.37589392	13.07398905	246.0172	NA
s1	liver	4TU -ve	1	Cd302	299	245.8842603	0.000205688	97	106958	22	4967	22	55	245.8842603	259.7540144	5181.5	NA
s1	liver	4TU -ve	1	Cd36	1660	18.316323	0.000112701	590	8873	1	370	1	0	18.316323	19.34950379	376.08	NA
s1	liver	4TU -ve	1	Cd38	2032	11.83135458	0	765	6921	0	239	0	0	11.83135458	12.49873353	240	NA
s1	liver	4TU -ve	1	Cd3eap	967	17.92029439	0	162	4211	0	362	0	0	17.92029439	18.93113614	368	NA
s1	liver	4TU -ve	1	Cd44	2992	16.33617997	0	1005	10396	0	330	0	1	16.33617997	17.25766555	343.0975	NA
s1	liver	4TU -ve	1	Cd47	4137	110.4919809	0.000451196	1407	59841	27	2232	27	2	110.4919809	116.7245742	2245.25	NA
s1	liver	4TU -ve	1	Cd52	191	15.09859058	0	32	3341	0	305	0	1	15.09859058	15.95026664	306.5	NA
s1	liver	4TU -ve	1	Cd53	883	7.821564956	0	306	5179	0	158	0	0	7.821564956	8.262761079	159	NA
s1	liver	4TU -ve	1	Cd55	1932	6.63347914	0	593	4053	0	134	0	3	6.63347914	7.00765813	131.5	NA
s1	liver	4TU -ve	1	Cd59a	1174	235.0924808	0.000109668	286	91184	10	4749	10	139	235.0924808	248.353496	4643.5909	NA
s1	liver	4TU -ve	1	Cd5l	856	95.14587243	6.4356966641639e-05	241	46615	3	1922	3	25	95.14587243	100.5128278	1890.7587	NA
s1	liver	4TU -ve	1	Cd63	82	14.70256197	0.000166334	30	6012	1	297	1	10	14.70256197	15.53189899	318	NA
s1	liver	4TU -ve	1	Cd68	158	14.35603694	0.000175901	41	5685	1	290	1	0	14.35603694	15.1658273	286	NA
s1	liver	4TU -ve	1	Cd74	484	74.4533778	4.71876179690449e-05	102	21192	1	1504	1	71	74.4533778	78.65311812	921.5714	NA
s1	liver	4TU -ve	1	Cd81	560	334.9906965	0.000249516	193	180349	45	6767	45	5	334.9906965	353.8867356	6784.3119	NA
s1	liver	4TU -ve	1	Cd82	754	18.46483372	0.000434405	200	6906	3	373	4	0	18.46483372	19.50639166	343	NA
s1	liver	4TU -ve	1	Cd9	395	16.4846907	0	152	9724	0	333	0	9	16.4846907	17.41455341	332.5	NA
s1	liver	4TU -ve	1	Cd93	4603	12.77192252	0	1324	6584	0	258	0	0	12.77192252	13.4923567	259	NA
s1	liver	4TU -ve	1	Cd99l2	2625	24.30625565	0.000835213	699	11973	10	491	10	2	24.30625565	25.67731449	509.1176	NA
s1	liver	4TU -ve	1	Cda	356	11.08880095	0	85	4494	0	224	0	8	11.08880095	11.71429419	220.6667	NA
s1	liver	4TU -ve	1	Cdadc1	2352	50.98868294	9.93295257015148e-05	624	20135	2	1030	6	0	50.98868294	53.86483488	564.0625	NA
s1	liver	4TU -ve	1	Cdc123	928	40.09789629	0.000303936	255	19741	6	810	6	0	40.09789629	42.35972452	837.0253	NA
s1	liver	4TU -ve	1	Cdc14b	4582	35.64257448	0.000215913	1333	18526	4	720	4	0	35.64257448	37.65308846	726.0916	NA
s1	liver	4TU -ve	1	Cdc16	307	13.26695828	0	88	6446	0	268	0	2	13.26695828	14.01531626	281.0119	NA
s1	liver	4TU -ve	1	Cdc23	2651	9.207665074	0	752	4472	0	186	0	0	9.207665074	9.727047853	183.0106	NA
s1	liver	4TU -ve	1	Cdc25a	2154	5.791918353	0	547	2767	0	117	0	1	5.791918353	6.118626875	115.0455	NA
s1	liver	4TU -ve	1	Cdc26	3769	22.1776019	0.000184809	1027	10822	2	448	2	299	22.1776019	23.42858838	337	NA
s1	liver	4TU -ve	1	Cdc27	3427	13.61348331	0.000263331	1146	7595	2	275	2	8	13.61348331	14.38138795	255.9404	NA
s1	liver	4TU -ve	1	Cdc34	503	114.3532598	2.63102504735845e-05	101	38008	1	2310	1	1	114.3532598	120.8036588	2484.1333	NA
s1	liver	4TU -ve	1	Cdc37	6586	60.14684444	9.98535481294102e-05	1659	30044	3	1215	3	24	60.14684444	63.53958678	1201.9752	NA
s1	liver	4TU -ve	1	Cdc37l1	10698	36.13761024	0.000207727	3229	19256	4	730	4	0	36.13761024	38.17604802	1407.0767	NA
s1	liver	4TU -ve	1	Cdc40	1558	5.791918353	0	479	3518	0	117	0	0	5.791918353	6.118626875	134	NA
s1	liver	4TU -ve	1	Cdc42	2175	218.162258	0.000166813	762	131884	22	4407	22	66	218.162258	230.468279	4391.6899	NA
s1	liver	4TU -ve	1	Cdc42bpa	5697	13.2174547	0.000840054	1505	5952	5	267	5	4	13.2174547	13.9630203	266.2883	NA
s1	liver	4TU -ve	1	Cdc42bpb	1228	14.80156912	0	268	8603	0	299	0	3	14.80156912	15.6364909	309.7	NA
s1	liver	4TU -ve	1	Cdc42ep1	966	19.05887663	0	212	6648	0	385	0	3	19.05887663	20.13394314	358.7781	NA
s1	liver	4TU -ve	1	Cdc42ep2	475	6.385961261	0	136	2997	0	129	0	0	6.385961261	6.746178349	129	NA
s1	liver	4TU -ve	1	Cdc42ep4	1664	54.80045826	0.000101109	418	29671	3	1107	3	12	54.80045826	57.89162351	1097.1667	NA
s1	liver	4TU -ve	1	Cdc42se1	2174	17.37575506	0.000496771	606	10065	5	351	5	0	17.37575506	18.35588063	351	NA
s1	liver	4TU -ve	1	Cdc42se2	2285	7.970075683	0.002577873	717	4655	12	161	12	0	7.970075683	8.419648948	164	NA
s1	liver	4TU -ve	1	Cdc5l	308	22.27660905	0.000680619	101	11754	8	450	8	199	22.27660905	23.53318029	410.3498	NA
s1	liver	4TU -ve	1	Cdc73	9978	17.96979797	0	3456	11039	0	363	0	3	17.96979797	18.9834321	373.5132	NA
s1	liver	4TU -ve	1	Cdh1	1631	103.8089982	0.000123692	489	64677	8	2097	8	0	103.8089982	109.6646201	2060.0139	NA
s1	liver	4TU -ve	1	Cdh2	1270	164.8964106	0.000416886	414	55171	23	3331	23	2441	164.8964106	174.1978301	2115.1254	NA
s1	liver	4TU -ve	1	Cdh5	1513	13.11844755	0.000233019	392	8583	2	265	2	0	13.11844755	13.85842839	268	NA
s1	liver	4TU -ve	1	Cdhr5	225	94.55182953	9.31619154089808e-05	54	21468	2	1910	3	23	94.55182953	99.88527634	2094.7143	NA
s1	liver	4TU -ve	1	Cdip1	3321	85.83920021	6.08741528347064e-05	879	49282	3	1734	3	6	85.83920021	90.68118805	2301.1699	NA
s1	liver	4TU -ve	1	Cdipt	1164	52.86981881	0.000529681	319	26431	14	1068	14	6	52.86981881	55.85208122	1064.5196	NA
s1	liver	4TU -ve	1	Cdk10	2306	29.5041311	0	514	8960	0	596	0	6	29.5041311	31.16838989	407.4729	NA
s1	liver	4TU -ve	1	Cdk11b	154	21.08852323	8.55651578677163e-05	50	11687	1	426	1	2	21.08852323	22.27807734	911.6792	NA
s1	liver	4TU -ve	1	Cdk13	7746	16.18766924	0	2753	10074	0	327	0	0	16.18766924	17.10077768	336	NA
s1	liver	4TU -ve	1	Cdk16	1234	18.91036591	0	328	5626	0	382	0	0	18.91036591	19.97705527	386.419	NA
s1	liver	4TU -ve	1	Cdk17	3697	12.52440464	0	1100	8676	0	253	0	0	12.52440464	13.23087692	232.0435	NA
s1	liver	4TU -ve	1	Cdk18	2791	26.63292371	0.000388274	704	10302	4	538	3	0	26.63292371	28.13522443	540	NA
s1	liver	4TU -ve	1	Cdk19	5310	7.77206138	0	1536	4199	0	157	0	3	7.77206138	8.210465123	176.0566	NA
s1	liver	4TU -ve	1	Cdk20	4238	10.09872944	0.001105278	1153	3619	4	204	4	0	10.09872944	10.66837506	204	NA
s1	liver	4TU -ve	1	Cdk2ap1	670	26.38540583	0.000250313	194	11985	3	533	3	25	26.38540583	27.87374465	945.5	NA
s1	liver	4TU -ve	1	Cdk2ap2	974	82.42345349	0.000226375	241	48592	11	1665	11	5	82.42345349	87.07276707	1658.2196	NA
s1	liver	4TU -ve	1	Cdk4	1431	16.8807193	0	369	7251	0	341	0	1	16.8807193	17.83292106	310	NA
s1	liver	4TU -ve	1	Cdk5	1135	12.52440464	0.000214225	292	4668	1	253	1	3	12.52440464	13.23087692	228.75	NA
s1	liver	4TU -ve	1	Cdk5rap1	735	11.13830453	0	211	5325	0	225	0	0	11.13830453	11.76659014	231	NA
s1	liver	4TU -ve	1	Cdk5rap3	2105	52.62230094	0.00014313	452	20960	3	1063	3	9	52.62230094	55.59060144	1036.5714	NA
s1	liver	4TU -ve	1	Cdk6	10217	40.84044993	9.0764692534604e-05	3141	22035	2	825	2	0	40.84044993	43.14416386	826	NA
s1	liver	4TU -ve	1	Cdk7	847	10.49475804	0	261	4337	0	212	0	1	10.49475804	11.08674271	195.2019	NA
s1	liver	4TU -ve	1	Cdk8	2015	23.46469487	0	551	11159	0	474	0	292	23.46469487	24.78828324	395.7143	NA
s1	liver	4TU -ve	1	Cdk9	1800	36.08810666	9.04404449669892e-05	431	22114	2	729	2	560	36.08810666	38.12375207	451	NA
s1	liver	4TU -ve	1	Cdkal1	6643	17.52426579	0	2045	7474	0	354	0	0	17.52426579	18.51276849	376.0286	NA
s1	liver	4TU -ve	1	Cdkl5	7336	9.801707982	0	2386	4150	0	198	0	2	9.801707982	10.35459933	203.3198	NA
s1	liver	4TU -ve	1	Cdkn1a	1329	28.01902383	0.00050025	350	9995	5	566	4	0	28.01902383	29.59951121	542.0753	NA
s1	liver	4TU -ve	1	Cdkn1b	3439	24.15774493	0.00031736	1125	12604	4	488	4	7	24.15774493	25.52042662	459.825	NA
s1	liver	4TU -ve	1	Cdkn2aip	2942	8.861140045	0	931	5794	0	179	0	0	8.861140045	9.360976159	179	NA
s1	liver	4TU -ve	1	Cdkn2aipnl	1573	18.61334445	0.000593531	425	10109	6	376	6	7	18.61334445	19.66327953	355.0833	NA
s1	liver	4TU -ve	1	Cdo1	727	2541.216553	0.000185104	221	934611	173	51334	176	172	2541.216553	2684.560615	48340.2748	NA
s1	liver	4TU -ve	1	Cdpf1	432	7.277025623	0.00031746	95	3150	1	147	1	0	7.277025623	7.687505561	147	NA
s1	liver	4TU -ve	1	Cds2	7451	54.70145111	6.72201122575875e-05	2084	29753	2	1105	2	1	54.70145111	57.7870316	1128.0503	NA
s1	liver	4TU -ve	1	Cdv3	2920	113.4126919	3.33744952107599e-05	905	59926	2	2291	2	946	113.4126919	119.8100356	1858.7833	NA
s1	liver	4TU -ve	1	Ceacam1	2964	107.5712699	0.000213693	749	60835	13	2173	28	3	107.5712699	113.6391128	2319.0656	NA
s1	liver	4TU -ve	1	Cebpa	1555	335.7332502	6.86856072432095e-05	389	160150	11	6782	11	11	335.7332502	354.6711749	6881.1667	NA
s1	liver	4TU -ve	1	Cebpb	506	140.0456156	0.00013703	141	94870	13	2829	13	18	140.0456156	147.9452601	2742.0645	NA
s1	liver	4TU -ve	1	Cebpd	2900	15.34610846	0.000114626	760	8724	1	310	1	0	15.34610846	16.21174642	310	NA
s1	liver	4TU -ve	1	Cebpg	3962	69.65153096	0.000137776	1290	43549	6	1407	6	5	69.65153096	73.58041037	1410.3256	NA
s1	liver	4TU -ve	1	Cebpz	875	21.38554469	0.000343721	255	8728	3	432	3	43	21.38554469	22.59185308	1008.5417	NA
s1	liver	4TU -ve	1	Cebpzos	332	15.89064779	0.000246761	92	8105	2	321	2	26	15.89064779	16.78700194	313.65	NA
s1	liver	4TU -ve	1	Cecr2	4773	8.613622166	0	1483	5971	0	174	0	23	8.613622166	9.099496378	412.027	NA
s1	liver	4TU -ve	1	Cela1	416	78.66118174	0.000167266	87	23914	4	1589	4	14	78.66118174	83.0982744	1593.2231	NA
s1	liver	4TU -ve	1	Celf1	6132	92.47267935	9.75305270549682e-05	1916	51266	5	1868	5	11	92.47267935	97.68884618	1984.0061	NA
s1	liver	4TU -ve	1	Celf2	7830	47.22641119	7.37816800088538e-05	2485	27107	2	954	2	7	47.22641119	49.89034221	968.0291	NA
s1	liver	4TU -ve	1	Celsr1	1785	12.22738319	0.000472218	396	6353	3	247	3	0	12.22738319	12.91710118	247.92	NA
s1	liver	4TU -ve	1	Cenpb	2895	30.84072764	0	721	13503	0	623	0	3	30.84072764	32.58038071	622.25	NA
s1	liver	4TU -ve	1	Cenpl	4094	7.77206138	0	1355	4100	0	157	0	0	7.77206138	8.210465123	157.0323	NA
s1	liver	4TU -ve	1	Cenpv	419	23.16767341	0.000299581	123	13352	4	468	4	1	23.16767341	24.4745075	458	NA
s1	liver	4TU -ve	1	Cenpx	350	51.23620082	0	76	19350	0	1035	0	8	51.23620082	54.12631466	1018.1117	NA
s1	liver	4TU -ve	1	Cep120	1509	10.74227592	0	472	5035	0	217	0	2	10.74227592	11.34822249	210.0975	NA
s1	liver	4TU -ve	1	Cep170b	1680	35.09803515	0.000267035	433	22469	6	709	6	4	35.09803515	37.07783294	707	NA
s1	liver	4TU -ve	1	Cep350	3599	11.93036174	0.000649667	1085	6157	4	241	4	0	11.93036174	12.60332544	311.5	NA
s1	liver	4TU -ve	1	Cep63	2504	8.663125742	0	649	3675	0	175	0	0	8.663125742	9.151792335	200.5	NA
s1	liver	4TU -ve	1	Cep68	3172	6.138443383	0	923	2473	0	124	1	1	6.138443383	6.484698569	124.8572	NA
s1	liver	4TU -ve	1	Cep85	1797	33.71193503	0.000307557	530	22760	7	681	7	4	33.71193503	35.61354617	713.8454	NA
s1	liver	4TU -ve	1	Cep85l	4638	9.900715134	0.001304631	1641	6132	8	200	8	0	9.900715134	10.45919124	227.1579	NA
s1	liver	4TU -ve	1	Cep97	5861	5.346386172	0	1965	2367	0	108	0	0	5.346386172	5.647963269	108.0556	NA
s1	liver	4TU -ve	1	Cept1	1455	81.13636052	0.000202597	496	49359	10	1639	10	1	81.13636052	85.71307221	1642.1667	NA
s1	liver	4TU -ve	1	Cers2	810	255.2404361	0.000287551	240	139106	40	5156	40	1	255.2404361	269.6379502	5173.125	NA
s1	liver	4TU -ve	1	Cers4	8122	5.692911202	0	2470	1946	0	115	0	10	5.692911202	6.014034963	117.022	NA
s1	liver	4TU -ve	1	Cers6	5688	7.128514896	0.000198965	1688	5026	1	144	1	0	7.128514896	7.530617692	145	NA
s1	liver	4TU -ve	1	Ces1b	159	62.32500177	0	40	23524	0	1259	0	28	62.32500177	65.84060885	1678.5847	NA
s1	liver	4TU -ve	1	Ces1c	150	2235.977506	0.000207515	34	804763	167	45168	188	1	2235.977506	2362.10375	48674.3476	NA
s1	liver	4TU -ve	1	Ces1d	187	259.8937723	0.000153175	60	130570	20	5250	21	13	259.8937723	274.55377	5679.4541	NA
s1	liver	4TU -ve	1	Ces1e	186	161.0351316	1.56396621832968e-05	45	63940	1	3253	1	1	161.0351316	170.1187455	3195.5	NA
s1	liver	4TU -ve	1	Ces1f	396	168.6586823	9.49268385294477e-05	100	73741	7	3407	14	3	168.6586823	178.1723228	3798.2265	NA
s1	liver	4TU -ve	1	Ces1g	536	72.86926338	6.97382491050258e-05	190	43018	3	1472	3	7	72.86926338	76.97964752	1509.8351	NA
s1	liver	4TU -ve	1	Ces2a	1144	166.3815178	0.000407368	328	56460	23	3361	22	267	166.3815178	175.7667088	3522.9692	NA
s1	liver	4TU -ve	1	Ces2c	219	76.92855659	8.53060354020047e-05	80	46890	4	1554	4	1487	76.92855659	81.26791593	848.376	NA
s1	liver	4TU -ve	1	Ces2e	958	169.5992502	0.000270753	269	81255	22	3426	22	14	169.5992502	179.1659459	3448.7373	NA
s1	liver	4TU -ve	1	Ces2g	1106	37.87023539	0.00037846	366	18496	7	765	24	8	37.87023539	40.00640649	848.6022	NA
s1	liver	4TU -ve	1	Ces3a	310	2503.593836	0.000186229	92	1342435	250	50574	251	367	2503.593836	2644.815689	52089.327	NA
s1	liver	4TU -ve	1	Ces3b	868	767.5034372	0.000219031	228	410900	90	15504	86	72	767.5034372	810.7965049	17103.5585	NA
s1	liver	4TU -ve	1	Ces4a	589	9.554190104	0	169	4287	0	193	0	0	9.554190104	10.09311955	193	NA
s1	liver	4TU -ve	1	Cetn2	672	9.405679377	0	243	5703	0	190	0	0	9.405679377	9.936231678	196	NA
s1	liver	4TU -ve	1	Cetn3	1662	17.47476221	0	592	9523	0	353	0	0	17.47476221	18.46047254	640.5833	NA
s1	liver	4TU -ve	1	Cfap20	2181	20.44497675	0	556	12322	0	413	0	6	20.44497675	21.59822991	407.3158	NA
s1	liver	4TU -ve	1	Cfap36	352	13.0194404	0.000691563	91	4338	3	263	3	0	13.0194404	13.75383648	288	NA
s1	liver	4TU -ve	1	Cfap97	2878	14.40554052	0.000143	886	6993	1	291	1	0	14.40554052	15.21812325	299	NA
s1	liver	4TU -ve	1	Cfb	410	186.5789767	0.000103882	79	28879	3	3769	5	0	186.5789767	197.1034589	31890.0548	NA
s1	liver	4TU -ve	1	Cfd	69	6.980004169	0	9	677	0	141	0	6	6.980004169	7.373729824	212.7037	NA
s1	liver	4TU -ve	1	Cfdp1	206	39.94938556	0.000546379	79	23793	13	807	13	0	39.94938556	42.20283665	682	NA
s1	liver	4TU -ve	1	Cfh	2038	415.4835106	0.000196301	678	234334	46	8393	46	9	415.4835106	438.9199604	8791.9426	NA
s1	liver	4TU -ve	1	Cfhr1	720	74.4533778	0.000366829	261	40891	15	1504	15	9	74.4533778	78.65311812	1539.2357	NA
s1	liver	4TU -ve	1	Cfhr2	749	379.147886	0.000182615	251	213564	39	7659	39	61	379.147886	400.5347285	7845.4421	NA
s1	liver	4TU -ve	1	Cfi	194	345.3864474	0.000193984	70	185582	36	6977	36	8	345.3864474	364.8688864	7614.5	NA
s1	liver	4TU -ve	1	Cfl1	1708	279.2496703	8.99064972428674e-05	484	100104	9	5641	9	1810	279.2496703	295.0014889	4737.5194	NA
s1	liver	4TU -ve	1	Cfl2	2497	52.96882596	0.000257809	897	23273	6	1070	6	4	52.96882596	55.95667313	1079.2222	NA
s1	liver	4TU -ve	1	Cflar	5827	162.4707353	1.43831084774041e-05	1831	69526	1	3282	1	2557	162.4707353	171.6353282	1127.3289	NA
s1	liver	4TU -ve	1	Cfp	140	33.1673957	0	39	8531	0	670	2	11	33.1673957	35.03829065	794.3463	NA
s1	liver	4TU -ve	1	Cggbp1	3431	54.60244396	0.000102379	1214	29303	3	1103	3	8	54.60244396	57.68243969	1171.0435	NA
s1	liver	4TU -ve	1	Cgn	2181	38.71179617	0.000166196	639	24068	4	782	4	1	38.71179617	40.89543775	781.5	NA
s1	liver	4TU -ve	1	Cgnl1	2751	43.11761441	4.37273164545892e-05	701	22869	1	871	1	0	43.11761441	45.54977785	832	NA
s1	liver	4TU -ve	1	Cgrrf1	1495	37.77122823	6.50321909345126e-05	416	15377	1	763	1	4	37.77122823	39.90181458	741.5	NA
s1	liver	4TU -ve	1	Chac2	674	8.811636469	0	239	5476	0	178	0	13	8.811636469	9.308680203	174.0635	NA
s1	liver	4TU -ve	1	Champ1	1387	6.435464837	0	442	3356	0	130	0	0	6.435464837	6.798474306	134	NA
s1	liver	4TU -ve	1	Chchd1	394	90.59154347	0.000510905	110	56762	29	1830	29	18	90.59154347	95.70159984	1821.5301	NA
s1	liver	4TU -ve	1	Chchd10	153	1811.335834	0.000191268	34	601252	115	36590	115	39	1811.335834	1913.509037	36032.9968	NA
s1	liver	4TU -ve	1	Chchd2	230	2286.124628	0.000166231	80	1275330	212	46181	213	3811	2286.124628	2415.079553	44045.3635	NA
s1	liver	4TU -ve	1	Chchd3	1923	59.75081583	0.000115048	542	26076	3	1207	3	0	59.75081583	63.12121913	1194	NA
s1	liver	4TU -ve	1	Chchd4	2843	38.36527114	5.76900888427368e-05	842	17334	1	775	1	4	38.36527114	40.52936605	779.027	NA
s1	liver	4TU -ve	1	Chchd5	836	27.77150595	0.00019253	198	10388	2	561	2	5	27.77150595	29.33803143	573.6667	NA
s1	liver	4TU -ve	1	Chchd7	2374	51.92925088	0.000304661	699	19694	6	1049	8	4	51.92925088	54.85845805	787.3333	NA
s1	liver	4TU -ve	1	Chd1	4474	28.31604528	0.000188608	1544	15906	3	572	3	15	28.31604528	29.91328695	717.25	NA
s1	liver	4TU -ve	1	Chd2	5079	16.33617997	0	1208	6500	0	330	1	3	16.33617997	17.25766555	259.0104	NA
s1	liver	4TU -ve	1	Chd3	1078	40.8899535	4.95662949194548e-05	241	20175	1	826	1	3	40.8899535	43.19645982	2043.2524	NA
s1	liver	4TU -ve	1	Chd4	590	55.84003335	0.00023176	148	21574	5	1128	5	45	55.84003335	58.98983859	1339.5333	NA
s1	liver	4TU -ve	1	Chd6	2343	7.326529199	0	736	3938	0	148	0	1	7.326529199	7.739801517	346.8927	NA
s1	liver	4TU -ve	1	Chd7	1004	20.44497675	0	325	8271	0	413	0	5	20.44497675	21.59822991	1372.4919	NA
s1	liver	4TU -ve	1	Chd8	441	13.61348331	0	96	4651	0	275	0	2	13.61348331	14.38138795	365.4699	NA
s1	liver	4TU -ve	1	Chd9	5434	10.54426162	0	1515	6476	0	213	0	54	10.54426162	11.13903867	388.3983	NA
s1	liver	4TU -ve	1	Chdh	3637	81.63139628	0.00010843	853	36890	4	1649	3	21	81.63139628	86.23603177	1643.6438	NA
s1	liver	4TU -ve	1	Cherp	826	16.08866209	0	226	8409	0	325	0	0	16.08866209	16.99618576	339.0617	NA
s1	liver	4TU -ve	1	Chfr	3500	9.653197255	0	932	5901	0	195	0	0	9.653197255	10.19771146	180	NA
s1	liver	4TU -ve	1	Chic1	6582	11.78185101	0	2209	4944	0	238	0	7	11.78185101	12.44643758	217.1912	NA
s1	liver	4TU -ve	1	Chic2	8725	23.01916269	0.00059761	2744	15060	9	465	9	53	23.01916269	24.31761963	429.9724	NA
s1	liver	4TU -ve	1	Chid1	3837	49.00853991	0.000376871	897	18574	7	990	7	12	49.00853991	51.77299664	885.967	NA
s1	liver	4TU -ve	1	Chka	2000	28.95959177	6.86907542244814e-05	531	14558	1	585	1	0	28.95959177	30.59313438	1370.2286	NA
s1	liver	4TU -ve	1	Chm	2851	15.39561203	0	934	8868	0	311	0	0	15.39561203	16.26404238	301	NA
s1	liver	4TU -ve	1	Chmp1a	1461	57.02811917	0.000403979	400	19803	8	1152	8	42	57.02811917	60.24494154	1094.3958	NA
s1	liver	4TU -ve	1	Chmp1b	1780	18.66284803	9.90295107942167e-05	617	10098	1	377	1	0	18.66284803	19.71557549	390	NA
s1	liver	4TU -ve	1	Chmp2a	252	95.78941892	0.00012906	51	23245	3	1935	3	4	95.78941892	101.1926752	1901	NA
s1	liver	4TU -ve	1	Chmp2b	1007	32.22682776	5.08646998982706e-05	335	19660	1	651	1	0	32.22682776	34.04466748	585	NA
s1	liver	4TU -ve	1	Chmp3	2164	32.57335279	0	664	20473	0	658	0	6	32.57335279	34.41073918	667.0717	NA
s1	liver	4TU -ve	1	Chmp4b	777	79.15621749	2.20901720824405e-05	228	45269	1	1599	1	4	79.15621749	83.62123396	1614.4722	NA
s1	liver	4TU -ve	1	Chmp5	658	62.52301607	0.000115974	247	43113	5	1263	5	0	62.52301607	66.04979268	1269	NA
s1	liver	4TU -ve	1	Chmp6	889	14.60355482	0.000338352	211	5911	2	295	2	10	14.60355482	15.42730708	289.7538	NA
s1	liver	4TU -ve	1	Chmp7	1248	29.45462752	0.00036266	315	13787	5	595	5	2	29.45462752	31.11609394	596.0949	NA
s1	liver	4TU -ve	1	Chn2	1962	25.04880929	0	602	14401	0	506	0	0	25.04880929	26.46175384	509	NA
s1	liver	4TU -ve	1	Chordc1	4731	92.27466505	4.24890059697053e-05	1741	47071	2	1864	2	11	92.27466505	97.47966235	1886.8417	NA
s1	liver	4TU -ve	1	Chp1	2333	330.6343819	0.000228408	768	205772	47	6679	47	66	330.6343819	349.2846914	6639.3092	NA
s1	liver	4TU -ve	1	Chpf2	1767	10.69277234	0	403	4026	0	216	0	0	10.69277234	11.29592654	218	NA
s1	liver	4TU -ve	1	Chpt1	7164	236.1320559	0.000369521	2231	129898	48	4770	48	151	236.1320559	249.4517111	4632.7633	NA
s1	liver	4TU -ve	1	Chrac1	644	17.22724433	0	155	9416	0	348	0	0	17.22724433	18.19899276	361.0238	NA
s1	liver	4TU -ve	1	Chst13	619	6.63347914	0	196	3997	0	134	0	0	6.63347914	7.00765813	140	NA
s1	liver	4TU -ve	1	Chst15	2494	7.524543502	0	669	3628	0	152	0	0	7.524543502	7.948985342	141	NA
s1	liver	4TU -ve	1	Chsy1	1377	5.445393323	0.002149767	482	2791	6	110	6	5	5.445393323	5.752555182	106.3333	NA
s1	liver	4TU -ve	1	Chtf8	2439	30.64271334	0.000440917	608	20412	9	619	9	41	30.64271334	32.37119689	598.5	NA
s1	liver	4TU -ve	1	Chtop	946	55.98854408	0.000443721	320	33805	15	1131	14	180	55.98854408	59.14672646	1009.5	NA
s1	liver	4TU -ve	1	Chuk	1237	56.13705481	0.000430282	443	39509	17	1134	17	2	56.13705481	59.30361433	1378.4	NA
s1	liver	4TU -ve	1	Churc1	330	21.28653754	0	90	8697	0	430	0	190	21.28653754	22.48726116	279.7816	NA
s1	liver	4TU -ve	1	Ciao1	2342	28.66257031	0	680	15183	0	579	0	3	28.66257031	30.27935864	572.3333	NA
s1	liver	4TU -ve	1	Ciapin1	3556	27.42498092	0.000327887	937	18299	6	554	6	5	27.42498092	28.97195973	552.1563	NA
s1	liver	4TU -ve	1	Cib1	498	42.07803932	5.46507815061755e-05	119	18298	1	850	1	0	42.07803932	44.45156277	808	NA
s1	liver	4TU -ve	1	Cib2	669	9.554190104	0.000532481	147	3756	2	193	2	0	9.554190104	10.09311955	213	NA
s1	liver	4TU -ve	1	Cic	624	19.85093384	0.000126566	158	7901	1	401	1	10	19.85093384	20.97067844	391.9293	NA
s1	liver	4TU -ve	1	Cideb	386	495.7288067	0.000140456	100	206471	29	10014	29	4	495.7288067	523.6917054	9959.8131	NA
s1	liver	4TU -ve	1	Cinp	2062	17.72228009	0.000122474	516	8165	1	358	1	0	17.72228009	18.72195232	361	NA
s1	liver	4TU -ve	1	Cipc	3922	30.74172049	5.6205035971223e-05	1043	17792	1	621	1	5	30.74172049	32.4757888	630.5217	NA
s1	liver	4TU -ve	1	Cir1	1255	15.64312991	0.000109016	408	9173	1	316	1	302	15.64312991	16.52552216	198.1136	NA
s1	liver	4TU -ve	1	Cirbp	901	8.019579258	0	272	3491	0	162	0	7	8.019579258	8.471944904	156.2337	NA
s1	liver	4TU -ve	1	Cisd1	557	266.9727836	0.000107311	175	149100	16	5393	17	135	266.9727836	282.0320918	5341.6802	NA
s1	liver	4TU -ve	1	Cisd2	3379	40.34541417	4.3470700747696e-05	1114	23004	1	815	1	13	40.34541417	42.6212043	797.6913	NA
s1	liver	4TU -ve	1	Cisd3	174	35.74158163	0.000175824	37	11375	2	722	2	646	35.74158163	37.75768037	630.2344	NA
s1	liver	4TU -ve	1	Cish	2248	9.950218709	0.000213038	533	4694	1	201	1	0	9.950218709	10.5114872	202.0685	NA
s1	liver	4TU -ve	1	Cited2	919	26.28639868	6.07570326265265e-05	318	16459	1	531	1	6	26.28639868	27.76915274	559.9709	NA
s1	liver	4TU -ve	1	Ciz1	823	12.6234118	0.000986355	186	6083	6	255	6	0	12.6234118	13.33546883	313	NA
s1	liver	4TU -ve	1	Ckap4	1165	5.791918353	0.000803213	350	2490	2	117	2	0	5.791918353	6.118626875	118	NA
s1	liver	4TU -ve	1	Ckb	202	5.197875445	0	57	2317	0	105	0	16	5.197875445	5.491075401	100.8333	NA
s1	liver	4TU -ve	1	Ckmt1	863	5.049364718	0	187	1608	0	102	0	0	5.049364718	5.334187532	113	NA
s1	liver	4TU -ve	1	Cks1b	560	10.29674374	0	172	7313	0	208	0	0	10.29674374	10.87755889	211.5	NA
s1	liver	4TU -ve	1	Cks2	271	15.64312991	0.000156801	108	12755	2	316	2	315	15.64312991	16.52552216	157.25	NA
s1	liver	4TU -ve	1	Clasp1	9405	7.574047077	0	2319	4150	0	153	0	6	7.574047077	8.001281298	156.714	NA
s1	liver	4TU -ve	1	Clasrp	2074	12.37589392	0.001711073	303	4091	7	250	9	0	12.37589392	13.07398905	238	NA
s1	liver	4TU -ve	1	Clcc1	1377	43.06811083	0.000178859	458	22364	4	870	4	1	43.06811083	45.49748189	888.0185	NA
s1	liver	4TU -ve	1	Clcn2	1345	33.46441715	6.43335048893464e-05	271	15544	1	676	1	0	33.46441715	35.35206639	679	NA
s1	liver	4TU -ve	1	Clcn3	2696	66.28528782	0.000117185	907	34134	4	1339	4	0	66.28528782	70.02428535	1480	NA
s1	liver	4TU -ve	1	Clcn4	3794	80.44331046	0.000182525	1112	38351	7	1625	7	3	80.44331046	84.98092882	1691.7531	NA
s1	liver	4TU -ve	1	Clcn5	5919	13.0194404	0.000282725	1782	7074	2	263	2	1	13.0194404	13.75383648	259.7346	NA
s1	liver	4TU -ve	1	Clcn7	1573	34.00895648	0.000259134	384	15436	4	687	4	1	34.00895648	35.92732191	756	NA
s1	liver	4TU -ve	1	Cldn1	2396	74.99791714	0.000922013	811	39045	36	1515	36	0	74.99791714	79.22837364	1505.0313	NA
s1	liver	4TU -ve	1	Cldn12	2676	53.95889748	0.000226458	856	26495	6	1090	6	4	53.95889748	57.00259226	1080	NA
s1	liver	4TU -ve	1	Cldn14	206	21.13802681	0.000106564	52	9384	1	427	1	1	21.13802681	22.3303733	413.0714	NA
s1	liver	4TU -ve	1	Cldn2	1986	76.58203156	0.000224461	516	35641	8	1547	8	0	76.58203156	80.90184424	1547	NA
s1	liver	4TU -ve	1	Cldn3	368	123.8084427	0.000208812	67	43101	9	2501	9	0	123.8084427	130.7921865	2457	NA
s1	liver	4TU -ve	1	Cldnd1	1617	12.52440464	0	541	7576	0	253	0	0	12.52440464	13.23087692	253.05	NA
s1	liver	4TU -ve	1	Clec12a	1241	5.890925504	0	352	2395	0	119	0	4	5.890925504	6.223218788	120.1667	NA
s1	liver	4TU -ve	1	Clec14a	2735	14.80156912	0.0001321	887	7570	1	299	1	0	14.80156912	15.6364909	299.25	NA
s1	liver	4TU -ve	1	Clec16a	4953	12.47490107	0	1200	4547	0	252	0	0	12.47490107	13.17858096	253.3092	NA
s1	liver	4TU -ve	1	Clec1a	4560	5.049364718	0	1329	1556	0	102	0	0	5.049364718	5.334187532	102.0396	NA
s1	liver	4TU -ve	1	Clec1b	272	8.91064362	0	66	2964	0	180	0	7	8.91064362	9.413272116	203.0244	NA
s1	liver	4TU -ve	1	Clec4f	669	111.7295703	0.000133195	217	37539	5	2257	5	44	111.7295703	118.0319731	2270.1687	NA
s1	liver	4TU -ve	1	Clec4g	1494	70.83961678	0.000672495	357	32714	22	1431	23	5	70.83961678	74.83551332	1432.4923	NA
s1	liver	4TU -ve	1	Clic1	258	12.27688677	0.000314169	66	3183	1	248	1	4	12.27688677	12.96939714	245.5	NA
s1	liver	4TU -ve	1	Clic4	3132	63.90911619	8.99388415877203e-05	904	33356	3	1291	3	14	63.90911619	67.51407945	1340.0896	NA
s1	liver	4TU -ve	1	Clint1	1338	18.66284803	7.80152909970354e-05	441	12818	1	377	1	0	18.66284803	19.71557549	499.3577	NA
s1	liver	4TU -ve	1	Clip1	3844	30.34569188	0.000539084	910	14840	8	613	8	9	30.34569188	32.05742115	694	NA
s1	liver	4TU -ve	1	Clk1	1150	16.03915852	0	353	8838	0	324	0	0	16.03915852	16.94388981	604.2727	NA
s1	liver	4TU -ve	1	Clk2	1346	9.059154347	0	322	4550	0	183	0	0	9.059154347	9.570159984	182	NA
s1	liver	4TU -ve	1	Clk3	1118	39.50385338	0.000665447	262	18033	12	798	12	69	39.50385338	41.73217305	771.5411	NA
s1	liver	4TU -ve	1	Clk4	673	11.1878081	0.000144467	206	6922	1	226	1	3	11.1878081	11.8188861	355.7411	NA
s1	liver	4TU -ve	1	Clmn	9387	94.89835456	0.000652453	2587	42915	28	1917	23	9	94.89835456	100.251348	1750.1532	NA
s1	liver	4TU -ve	1	Cln3	1486	10.84128307	0	445	4766	0	219	0	0	10.84128307	11.45281441	238	NA
s1	liver	4TU -ve	1	Cln5	1474	30.64271334	0	446	14350	0	619	0	0	30.64271334	32.37119689	612.04	NA
s1	liver	4TU -ve	1	Cln8	4866	26.08838438	0.000466309	1294	12867	6	527	6	0	26.08838438	27.55996892	527.0196	NA
s1	liver	4TU -ve	1	Clns1a	682	37.52371036	0.000187143	206	21374	4	758	4	40	37.52371036	39.6403348	740.3011	NA
s1	liver	4TU -ve	1	Clock	6831	51.28570439	0.000208254	2189	28811	6	1036	6	1	51.28570439	54.17861062	1300.2885	NA
s1	liver	4TU -ve	1	Clp1	1184	9.25716865	0.000582637	400	5149	3	187	3	0	9.25716865	9.779343809	188.0755	NA
s1	liver	4TU -ve	1	Clpb	4742	42.3255572	0	1248	7391	0	855	0	146	42.3255572	44.71304255	1044.9524	NA
s1	liver	4TU -ve	1	Clpp	324	83.6115393	0.000205846	75	29148	6	1689	6	1	83.6115393	88.32787002	1820.5	NA
s1	liver	4TU -ve	1	Clptm1	2120	56.58258699	8.67641317079519e-05	493	23051	2	1143	2	0	56.58258699	59.77427793	1152	NA
s1	liver	4TU -ve	1	Clptm1l	488	61.2359231	0.000328384	144	42633	14	1237	14	0	61.2359231	64.69009782	1224	NA
s1	liver	4TU -ve	1	Clpx	754	90.49253632	0.000232357	260	47341	11	1828	11	0	90.49253632	95.59700793	1842.0222	NA
s1	liver	4TU -ve	1	Clstn1	1335	8.663125742	0	308	3716	0	175	0	0	8.663125742	9.151792335	175.0108	NA
s1	liver	4TU -ve	1	Clta	274	132.5210721	0.000218256	90	59563	13	2677	13	4	132.5210721	139.9962747	2724	NA
s1	liver	4TU -ve	1	Cltb	1470	63.0675554	0.000164463	415	30402	5	1274	5	15	63.0675554	66.6250482	1267.0774	NA
s1	liver	4TU -ve	1	Cltc	1215	131.8775256	0.000135265	419	81322	11	2664	11	4	131.8775256	139.3164273	2826.4542	NA
s1	liver	4TU -ve	1	Clu	594	2299.243075	0.000148289	119	674360	100	46446	106	127	2299.243075	2428.937982	43007.1667	NA
s1	liver	4TU -ve	1	Cluap1	1003	7.227522048	0	228	3129	0	146	0	0	7.227522048	7.635209605	140.5	NA
s1	liver	4TU -ve	1	Cluh	1237	269.2499481	0.000130721	323	137698	18	5439	18	3	269.2499481	284.4377058	5220.2944	NA
s1	liver	4TU -ve	1	Clybl	192	38.41477472	6.73446023301232e-05	51	14849	1	776	1	2	38.41477472	40.58166201	778.5833	NA
s1	liver	4TU -ve	1	Cmah	7628	51.73123657	0.000149572	2187	26743	4	1045	4	61	51.73123657	54.64927423	993.5687	NA
s1	liver	4TU -ve	1	Cmas	3474	74.65139211	0.000313495	876	41468	13	1508	13	2	74.65139211	78.86230195	1488.0294	NA
s1	liver	4TU -ve	1	Cmbl	256	281.9228634	0.000146776	70	122636	18	5695	19	25	281.9228634	297.8254705	5406.7178	NA
s1	liver	4TU -ve	1	Cmc1	706	33.81094218	0.000426197	223	14078	6	683	6	1	33.81094218	35.71813808	706.3333	NA
s1	liver	4TU -ve	1	Cmc2	1368	30.59320976	0	338	11646	0	618	0	0	30.59320976	32.31890093	618.0513	NA
s1	liver	4TU -ve	1	Cmc4	224	6.682982715	0	70	2743	0	135	0	0	6.682982715	7.059954087	145.0638	NA
s1	liver	4TU -ve	1	Cmklr1	1469	5.791918353	0	347	3502	0	117	0	0	5.791918353	6.118626875	114.0196	NA
s1	liver	4TU -ve	1	Cmpk1	2870	42.96910368	0.000319285	1002	25056	8	868	8	48	42.96910368	45.39288998	831.6261	NA
s1	liver	4TU -ve	1	Cmpk2	1708	5.395889748	0	515	2658	0	109	0	0	5.395889748	5.700259226	109	NA
s1	liver	4TU -ve	1	Cmtm3	906	6.484968413	0.001123911	222	3559	4	131	4	0	6.484968413	6.850770262	131	NA
s1	liver	4TU -ve	1	Cmtm4	6936	20.49448033	0.000319463	2039	12521	4	414	4	0	20.49448033	21.65052587	417.5223	NA
s1	liver	4TU -ve	1	Cmtm6	2768	82.52246064	0.000219027	835	63919	14	1667	14	0	82.52246064	87.17735898	1647	NA
s1	liver	4TU -ve	1	Cmtm8	317	137.5209332	0.000162417	93	55413	9	2778	9	3	137.5209332	145.2781663	2798.4494	NA
s1	liver	4TU -ve	1	Cnbp	1424	182.1236549	0.000304339	433	88717	27	3679	27	26	182.1236549	192.3968229	3666.1674	NA
s1	liver	4TU -ve	1	Cndp2	561	20.19745887	0	142	6226	0	408	0	0	20.19745887	21.33675013	350	NA
s1	liver	4TU -ve	1	Cnep1r1	3229	7.970075683	0	992	5100	0	161	0	0	7.970075683	8.419648948	152.0189	NA
s1	liver	4TU -ve	1	Cnih1	955	126.1846144	0.00015554	308	64292	10	2549	10	158	126.1846144	133.3023923	2461.2833	NA
s1	liver	4TU -ve	1	Cnih4	2786	28.66257031	0.000446828	781	13428	6	579	11	2	28.66257031	30.27935864	601	NA
s1	liver	4TU -ve	1	Cnn1	1664	6.980004169	0	414	3042	0	141	0	4	6.980004169	7.373729824	137.6339	NA
s1	liver	4TU -ve	1	Cnn2	1448	5.494896899	0	365	1253	0	111	0	1	5.494896899	5.804851138	110.0641	NA
s1	liver	4TU -ve	1	Cnn3	781	114.4027634	0.00011964	275	66867	8	2311	8	2	114.4027634	120.8559548	2411.0256	NA
s1	liver	4TU -ve	1	Cnnm3	3121	24.65278068	7.73874013310633e-05	919	12922	1	498	1	7	24.65278068	26.04338619	487.8667	NA
s1	liver	4TU -ve	1	Cnot1	5463	40.09789629	0	1700	21522	0	810	0	128	40.09789629	42.35972452	789.25	NA
s1	liver	4TU -ve	1	Cnot10	3135	20.94001251	0	856	8710	0	423	2	3	20.94001251	22.12118947	394.2194	NA
s1	liver	4TU -ve	1	Cnot11	1673	10.04922586	0	452	4779	0	203	0	2	10.04922586	10.61607911	217.1971	NA
s1	liver	4TU -ve	1	Cnot2	3318	24.55377353	0	955	12465	0	496	0	0	24.55377353	25.93879427	497	NA
s1	liver	4TU -ve	1	Cnot4	2369	12.72241895	0	752	5621	0	257	0	2	12.72241895	13.44006074	266.0886	NA
s1	liver	4TU -ve	1	Cnot6	3690	31.03874194	5.66347624171717e-05	1337	17657	1	627	1	0	31.03874194	32.78956454	587	NA
s1	liver	4TU -ve	1	Cnot6l	8370	40.84044993	8.46740050804403e-05	2826	23620	2	825	2	4	40.84044993	43.14416386	767.2667	NA
s1	liver	4TU -ve	1	Cnot7	1447	19.15788378	0.000982479	519	12214	12	387	12	0	19.15788378	20.23853505	599	NA
s1	liver	4TU -ve	1	Cnot8	1006	51.63222942	0	301	28350	0	1043	0	37	51.63222942	54.54468231	1020.9515	NA
s1	liver	4TU -ve	1	Cnot9	1988	8.91064362	0	591	4468	0	180	0	0	8.91064362	9.413272116	195.0526	NA
s1	liver	4TU -ve	1	Cnp	932	15.69263349	0	242	6057	0	317	0	0	15.69263349	16.57781811	324	NA
s1	liver	4TU -ve	1	Cnppd1	1845	42.7215858	0.000156299	520	25592	4	863	4	3	42.7215858	45.1314102	927.4444	NA
s1	liver	4TU -ve	1	Cnpy2	492	169.9457753	0.000112147	152	53501	6	3433	9	16	169.9457753	179.5320176	3303.3028	NA
s1	liver	4TU -ve	1	Cnpy3	1557	70.54259533	0.000158273	321	31591	5	1425	6	8	70.54259533	74.52173758	1399.4815	NA
s1	liver	4TU -ve	1	Cnpy4	1017	6.435464837	0	264	2867	0	130	0	0	6.435464837	6.798474306	130.0235	NA
s1	liver	4TU -ve	1	Cntrl	2120	10.49475804	0	615	6431	0	212	0	1	10.49475804	11.08674271	261.0182	NA
s1	liver	4TU -ve	1	Coa3	372	81.97792131	0.000237901	104	29424	7	1656	7	3	81.97792131	86.60210346	1615.3	NA
s1	liver	4TU -ve	1	Coa4	1024	15.39561203	0	276	4669	0	311	0	3	15.39561203	16.26404238	311.1	NA
s1	liver	4TU -ve	1	Coa5	3502	94.65083668	3.98366696544169e-05	1117	50205	2	1912	2	10	94.65083668	99.98986825	1905.8326	NA
s1	liver	4TU -ve	1	Coa6	335	31.58328128	0.00019173	102	15647	3	638	3	0	31.58328128	33.36482005	613.04	NA
s1	liver	4TU -ve	1	Coa7	2973	34.20697079	0.000339213	768	11792	4	691	4	1	34.20697079	36.13650573	704.1	NA
s1	liver	4TU -ve	1	Cobl	3841	14.95007985	0	923	7524	0	302	0	1	14.95007985	15.79337877	313.2076	NA
s1	liver	4TU -ve	1	Cobll1	1132	16.53419427	0.00020024	402	9988	2	334	2	0	16.53419427	17.46684937	358.0208	NA
s1	liver	4TU -ve	1	Cog1	1497	12.96993683	0.000178667	353	5597	1	262	1	40	12.96993683	13.70154052	232	NA
s1	liver	4TU -ve	1	Cog2	623	20.59348748	0.00041511	154	7227	3	416	3	0	20.59348748	21.75511778	421	NA
s1	liver	4TU -ve	1	Cog3	1680	6.336457686	0	464	4396	0	128	0	0	6.336457686	6.693882393	128	NA
s1	liver	4TU -ve	1	Cog4	1550	83.71054645	8.01924619085806e-05	331	24940	2	1691	2	9	83.71054645	88.43246193	1693.1275	NA
s1	liver	4TU -ve	1	Cog5	3787	19.25689093	9.32661816825219e-05	1098	10722	1	389	1	0	19.25689093	20.34312696	388.0526	NA
s1	liver	4TU -ve	1	Cog6	1351	11.13830453	0	412	7535	0	225	0	0	11.13830453	11.76659014	226.0952	NA
s1	liver	4TU -ve	1	Cog7	1526	19.05887663	0.000618111	392	9707	6	385	6	1	19.05887663	20.13394314	408.6366	NA
s1	liver	4TU -ve	1	Col13a1	470	8.415607864	0.000215517	154	4640	1	170	1	0	8.415607864	8.890312554	179	NA
s1	liver	4TU -ve	1	Col14a1	1312	22.96965911	0.000131683	415	15188	2	464	2	0	22.96965911	24.26532368	472	NA
s1	liver	4TU -ve	1	Col15a1	877	9.059154347	0.000201288	238	4968	1	183	1	0	9.059154347	9.570159984	189	NA
s1	liver	4TU -ve	1	Col18a1	1016	439.7402627	0.000255534	230	168275	43	8883	43	56	439.7402627	464.5449789	9264.0932	NA
s1	liver	4TU -ve	1	Col1a1	1423	15.64312991	0.000165536	436	6041	1	316	1	0	15.64312991	16.52552216	330	NA
s1	liver	4TU -ve	1	Col1a2	882	14.30653337	0	267	5527	0	289	0	0	14.30653337	15.11353134	321.8969	NA
s1	liver	4TU -ve	1	Col27a1	3155	21.48455184	0.000452039	715	11061	5	434	5	1	21.48455184	22.69644499	511.5	NA
s1	liver	4TU -ve	1	Col3a1	959	23.95973062	7.45267551050827e-05	320	13418	1	484	1	0	23.95973062	25.3112428	511.75	NA
s1	liver	4TU -ve	1	Col4a1	1953	53.95889748	0.000327133	462	21398	7	1090	7	4	53.95889748	57.00259226	1136.1111	NA
s1	liver	4TU -ve	1	Col4a2	971	19.00937306	0.000237784	245	8411	2	384	2	2	19.00937306	20.08164718	381.4541	NA
s1	liver	4TU -ve	1	Col4a3bp	3059	14.25702979	0.00013344	984	7494	1	288	1	0	14.25702979	15.06123538	299.1	NA
s1	liver	4TU -ve	1	Col5a1	2498	7.128514896	0	693	3826	0	144	0	0	7.128514896	7.530617692	144	NA
s1	liver	4TU -ve	1	Col5a2	1763	5.049364718	0	591	2678	0	102	0	0	5.049364718	5.334187532	102.3455	NA
s1	liver	4TU -ve	1	Col5a3	785	24.65278068	0.000246002	201	8130	2	498	2	2	24.65278068	26.04338619	481.6	NA
s1	liver	4TU -ve	1	Col6a1	767	6.63347914	0.000354108	214	2824	1	134	1	0	6.63347914	7.00765813	133.0435	NA
s1	liver	4TU -ve	1	Col6a3	732	5.148371869	0	223	3238	0	104	0	0	5.148371869	5.438779445	115.0606	NA
s1	liver	4TU -ve	1	Colec10	3749	17.57376936	0.001585821	1142	10720	17	355	17	62	17.57376936	18.56506445	307.2696	NA
s1	liver	4TU -ve	1	Colec11	1160	34.10796364	6.34598299276558e-05	261	15758	1	689	1	0	34.10796364	36.03191382	667	NA
s1	liver	4TU -ve	1	Colec12	988	12.02936889	0.000835282	287	5986	5	243	5	7	12.02936889	12.70791736	243.6717	NA
s1	liver	4TU -ve	1	Colgalt1	1151	48.414497	0.000121902	323	24610	3	978	3	6	48.414497	51.14544516	1036.2082	NA
s1	liver	4TU -ve	1	Commd1	3862	30.39519546	0.000231	1095	12987	3	614	3	0	30.39519546	32.10971711	630.2	NA
s1	liver	4TU -ve	1	Commd2	2694	22.96965911	0	857	15900	0	464	0	1	22.96965911	24.26532368	460	NA
s1	liver	4TU -ve	1	Commd3	305	87.42331463	0.000209605	86	42938	9	1766	19	5	87.42331463	92.35465865	1767.3929	NA
s1	liver	4TU -ve	1	Commd4	577	30.59320976	0	126	14997	0	618	0	3	30.59320976	32.31890093	618.5	NA
s1	liver	4TU -ve	1	Commd6	576	36.13761024	0.000333089	172	15011	5	730	5	12	36.13761024	38.17604802	825.6389	NA
s1	liver	4TU -ve	1	Commd7	2503	27.72200237	0.000218834	687	13709	3	560	3	1	27.72200237	29.28573547	559.3889	NA
s1	liver	4TU -ve	1	Commd8	3560	22.77164481	0.000615114	1168	11380	7	460	7	3	22.77164481	24.05613985	458.0734	NA
s1	liver	4TU -ve	1	Commd9	578	14.30653337	0.000445633	123	4488	2	289	2	60	14.30653337	15.11353134	255.8333	NA
s1	liver	4TU -ve	1	Comt	951	1054.327155	0.00027316	210	435642	119	21298	122	5732	1054.327155	1113.799275	16801.8917	NA
s1	liver	4TU -ve	1	Comtd1	1420	7.821564956	0	350	1728	0	158	1	2	7.821564956	8.262761079	172	NA
s1	liver	4TU -ve	1	Cop1	3166	33.11789212	6.97690643968464e-05	970	14333	1	669	1	238	33.11789212	34.9859947	748.7581	NA
s1	liver	4TU -ve	1	Copa	1969	120.4421996	0.000303093	557	72585	22	2433	22	62	120.4421996	127.2360614	2446.5211	NA
s1	liver	4TU -ve	1	Copb1	319	57.1766299	0.000495445	126	36331	18	1155	18	2	57.1766299	60.40182941	1153.7821	NA
s1	liver	4TU -ve	1	Copb2	242	69.10699163	0.000258391	82	38701	10	1396	10	44	69.10699163	73.00515485	1462.2491	NA
s1	liver	4TU -ve	1	Cope	563	142.7188087	4.01646751681896e-05	105	49795	2	2883	2	24	142.7188087	150.7692417	2384.7571	NA
s1	liver	4TU -ve	1	Copg1	1740	32.12782061	0.000619195	466	14535	9	649	9	2	32.12782061	33.94007557	674.26	NA
s1	liver	4TU -ve	1	Copg2	1303	8.811636469	0	395	3681	0	178	0	3	8.811636469	9.308680203	196.3318	NA
s1	liver	4TU -ve	1	Coprs	238	6.781989867	0	86	4559	0	137	0	0	6.781989867	7.164545999	108	NA
s1	liver	4TU -ve	1	Cops2	1889	53.36485457	0.000277354	622	21633	6	1078	6	12	53.36485457	56.37504078	1067.3974	NA
s1	liver	4TU -ve	1	Cops3	260	31.97930988	0	77	14957	0	646	0	6	31.97930988	33.7831877	650.7	NA
s1	liver	4TU -ve	1	Cops4	992	35.93959593	0	257	18018	0	726	0	4	35.93959593	37.9668642	739.3333	NA
s1	liver	4TU -ve	1	Cops5	1244	84.00756791	0	347	32890	0	1697	0	5	84.00756791	88.74623767	1588.0238	NA
s1	liver	4TU -ve	1	Cops6	983	90.9380685	0.000167551	262	35810	6	1837	6	3	90.9380685	96.06767154	1838.7506	NA
s1	liver	4TU -ve	1	Cops7a	1096	47.47392907	0	302	23094	0	959	0	1	47.47392907	50.15182199	956.3333	NA
s1	liver	4TU -ve	1	Cops7b	4689	11.73234743	0.000549149	1335	7284	4	237	4	1	11.73234743	12.39414162	238.5	NA
s1	liver	4TU -ve	1	Cops8	1216	29.10810249	0.000121183	363	16504	2	588	2	0	29.10810249	30.75002224	590	NA
s1	liver	4TU -ve	1	Cops9	461	161.6291746	0.000138153	118	65145	9	3265	9	4	161.6291746	170.746297	3235.3333	NA
s1	liver	4TU -ve	1	Copz1	2346	211.3802681	0.000143451	670	76681	11	4270	11	9	211.3802681	223.303733	4252.1053	NA
s1	liver	4TU -ve	1	Copz2	613	15.49461918	0	141	5461	0	313	0	6	15.49461918	16.36863429	307	NA
s1	liver	4TU -ve	1	Coq10a	700	22.22710547	9.20895110046966e-05	186	10859	1	449	1	0	22.22710547	23.48088433	394	NA
s1	liver	4TU -ve	1	Coq10b	899	22.96965911	0	342	14289	0	464	0	28	22.96965911	24.26532368	451.1682	NA
s1	liver	4TU -ve	1	Coq2	1198	32.91987782	0	319	17825	0	665	0	8	32.91987782	34.77681087	644.2857	NA
s1	liver	4TU -ve	1	Coq3	1523	26.58342013	0.000249522	481	12023	3	537	3	3	26.58342013	28.08292848	582.0783	NA
s1	liver	4TU -ve	1	Coq4	1811	10.49475804	0.000280426	408	3566	1	212	1	3	10.49475804	11.08674271	210.1765	NA
s1	liver	4TU -ve	1	Coq5	1211	31.28625982	0.000973845	298	14376	14	632	14	0	31.28625982	33.05104432	652	NA
s1	liver	4TU -ve	1	Coq6	814	16.53419427	0	187	5434	0	334	0	4	16.53419427	17.46684937	188.0469	NA
s1	liver	4TU -ve	1	Coq7	362	40.79094635	9.21913893242371e-05	113	21694	2	824	2	8	40.79094635	43.09186791	884.75	NA
s1	liver	4TU -ve	1	Coq8a	2726	139.3030619	0.000297255	671	60554	18	2814	18	8	139.3030619	147.1608207	2810.9167	NA
s1	liver	4TU -ve	1	Coq8b	970	8.168089985	0.001984127	225	3528	7	165	7	4	8.168089985	8.628832773	178.4111	NA
s1	liver	4TU -ve	1	Coq9	746	75.98798865	0.000247977	181	32261	8	1535	9	1	75.98798865	80.27429276	1526.0713	NA
s1	liver	4TU -ve	1	Coro1b	313	53.21634384	9.5593155530064e-05	70	20922	2	1075	2	16	53.21634384	56.21815291	1071.0323	NA
s1	liver	4TU -ve	1	Coro1c	2556	19.65291954	0	634	8063	0	397	0	9	19.65291954	20.76149461	388.6778	NA
s1	liver	4TU -ve	1	Coro7	3190	7.574047077	0.000865052	723	3468	3	153	3	0	7.574047077	8.001281298	166	NA
s1	liver	4TU -ve	1	Cotl1	1023	33.01888497	0	234	12600	0	667	0	0	33.01888497	34.88140278	602	NA
s1	liver	4TU -ve	1	Cox10	1495	34.90002085	0.000250172	346	15989	4	705	4	0	34.90002085	36.86864912	716	NA
s1	liver	4TU -ve	1	Cox11	379	13.66298688	0	127	6451	0	276	0	0	13.66298688	14.43368391	187	NA
s1	liver	4TU -ve	1	Cox14	310	47.02839688	0.00012209	98	24572	3	950	3	88	47.02839688	49.68115839	921.5488	NA
s1	liver	4TU -ve	1	Cox15	3467	31.83079915	0.000262178	966	19071	5	643	3	0	31.83079915	33.62629984	644.0152	NA
s1	liver	4TU -ve	1	Cox18	595	26.73193086	0.000145064	172	13787	2	540	2	1	26.73193086	28.23981635	554.5833	NA
s1	liver	4TU -ve	1	Cox19	2255	34.45448866	0.0001998	611	15015	3	696	3	2	34.45448866	36.39798551	695.64	NA
s1	liver	4TU -ve	1	Cox20	77	159.4510172	0.000500789	18	39937	20	3221	20	0	159.4510172	168.4452749	3478	NA
s1	liver	4TU -ve	1	Cox4i1	492	591.2707078	0.000140748	113	149203	21	11944	28	3	591.2707078	624.6229008	10572.5909	NA
s1	liver	4TU -ve	1	Cox5a	155	469.0463795	0.000207279	53	270167	56	9475	57	8	469.0463795	495.504185	8708.9667	NA
s1	liver	4TU -ve	1	Cox5b	524	563.1526768	0.000255974	175	230492	59	11376	59	6557	563.1526768	594.9187977	8097.4743	NA
s1	liver	4TU -ve	1	Cox6a1	201	696.2677918	0.000125071	52	303828	38	14065	39	685	696.2677918	735.5426239	14012.9508	NA
s1	liver	4TU -ve	1	Cox6b1	248	425.235715	0.000229262	70	139578	32	8590	38	1040	425.235715	449.2222637	7921.9388	NA
s1	liver	4TU -ve	1	Cox6c	620	575.4790671	0.000130107	170	238265	31	11625	36	322	575.4790671	607.9404908	10649.9482	NA
s1	liver	4TU -ve	1	Cox7a1	111	5.692911202	0.000878735	27	1138	1	115	1	0	5.692911202	6.014034963	102	NA
s1	liver	4TU -ve	1	Cox7a2	186	546.8164968	0.000213732	64	285404	61	11046	61	143	546.8164968	577.6611322	10994.625	NA
s1	liver	4TU -ve	1	Cox7a2l	684	266.5272514	0.000211195	194	113639	24	5384	24	1245	266.5272514	281.5614282	4726.5724	NA
s1	liver	4TU -ve	1	Cox7b	627	626.6162608	0.000112816	201	248191	28	12658	36	415	626.6162608	661.9622136	13086.7364	NA
s1	liver	4TU -ve	1	Cox7c	119	270.0915088	0.0003898	36	61570	24	5456	39	4975	270.0915088	285.326737	2134.8582	NA
s1	liver	4TU -ve	1	Cox8a	231	601.8149694	0.000167549	72	286484	48	12157	48	8194	601.8149694	635.7619395	7770.8462	NA
s1	liver	4TU -ve	1	Cp	3292	1432.138444	0.000187048	857	556007	104	28930	105	1799	1432.138444	1512.922013	27976.5175	NA
s1	liver	4TU -ve	1	Cpb2	140	272.1211554	0.000135837	53	132512	18	5497	18	57	272.1211554	287.4708712	6269.2498	NA
s1	liver	4TU -ve	1	Cpd	3760	17.62327294	0.000921319	1242	10854	10	356	10	0	17.62327294	18.61736041	353	NA
s1	liver	4TU -ve	1	Cpeb2	3778	10.84128307	0	1428	7899	0	219	0	0	10.84128307	11.45281441	220	NA
s1	liver	4TU -ve	1	Cpeb3	3753	6.831493442	0	1227	3200	0	138	0	0	6.831493442	7.216841955	141.2767	NA
s1	liver	4TU -ve	1	Cpeb4	4102	26.28639868	0.000224178	1463	17843	4	531	4	5	26.28639868	27.76915274	527.8584	NA
s1	liver	4TU -ve	1	Cped1	3878	32.32583491	0	1166	15226	0	653	0	3	32.32583491	34.1492594	666.0411	NA
s1	liver	4TU -ve	1	Cpn1	186	239.8448241	0.000258091	41	89116	23	4845	26	10	239.8448241	253.3739078	5265	NA
s1	liver	4TU -ve	1	Cpn2	2860	306.823162	3.84837406195882e-05	693	129925	5	6198	5	174	306.823162	324.1303365	6073.5324	NA
s1	liver	4TU -ve	1	Cpne2	657	12.72241895	0	199	7054	0	257	0	1	12.72241895	13.44006074	260.0278	NA
s1	liver	4TU -ve	1	Cpne3	3930	39.70186769	0.000674183	1369	26699	18	802	18	0	39.70186769	41.94135687	736.0491	NA
s1	liver	4TU -ve	1	Cpox	1634	432.9582728	0.000190503	574	230967	44	8746	44	15	432.9582728	457.3804329	8951.9541	NA
s1	liver	4TU -ve	1	Cpped1	2986	39.0583212	0	818	17578	0	789	0	0	39.0583212	41.26150944	431	NA
s1	liver	4TU -ve	1	Cpq	295	72.47323478	0.000109694	107	36465	4	1464	5	0	72.47323478	76.56127987	1495.0532	NA
s1	liver	4TU -ve	1	Cps1	913	1591.589461	0.000261339	337	998701	261	32151	260	209	1591.589461	1681.367288	32317.7948	NA
s1	liver	4TU -ve	1	Cpsf1	4059	60.29535516	0.000191777	882	26072	5	1218	5	5	60.29535516	63.69647465	1215.0714	NA
s1	liver	4TU -ve	1	Cpsf2	3203	16.33617997	0.000201227	1039	9939	2	330	2	1	16.33617997	17.25766555	313.0667	NA
s1	liver	4TU -ve	1	Cpsf3	1534	48.95903634	5.03752959548637e-05	406	19851	1	989	1	2	48.95903634	51.72070068	891	NA
s1	liver	4TU -ve	1	Cpsf4	1735	17.92029439	0.000238294	424	8393	2	362	2	0	17.92029439	18.93113614	362	NA
s1	liver	4TU -ve	1	Cpsf6	6962	19.65291954	0.000270758	2609	11080	3	397	3	0	19.65291954	20.76149461	385.3237	NA
s1	liver	4TU -ve	1	Cpsf7	2049	13.56397973	0	599	7232	0	274	0	1	13.56397973	14.329092	274.5	NA
s1	liver	4TU -ve	1	Cpt1a	1891	240.7358885	0.000223131	486	121005	27	4863	27	1	240.7358885	254.315235	4687.1	NA
s1	liver	4TU -ve	1	Cpt2	251	179.1534403	0.000551897	71	81537	45	3619	45	0	179.1534403	189.2590655	3684	NA
s1	liver	4TU -ve	1	Cptp	1634	9.999722285	0	422	4586	0	202	0	0	9.999722285	10.56378315	192.1767	NA
s1	liver	4TU -ve	1	Cr1l	1697	66.9288343	0.000132556	447	22632	3	1352	3	7	66.9288343	70.70413278	1451.6663	NA
s1	liver	4TU -ve	1	Cradd	931	16.53419427	0.000133726	235	7478	1	334	1	0	16.53419427	17.46684937	329.2	NA
s1	liver	4TU -ve	1	Cramp1l	3554	8.069082834	0	1086	5373	0	163	0	0	8.069082834	8.52424086	163	NA
s1	liver	4TU -ve	1	Crat	2762	24.55377353	0.000105241	611	9502	1	496	1	2	24.55377353	25.93879427	495.25	NA
s1	liver	4TU -ve	1	Crb3	622	7.376032775	0	152	3814	0	149	0	1	7.376032775	7.792097473	148.5	NA
s1	liver	4TU -ve	1	Crbn	729	8.316600712	0	225	3711	0	168	0	0	8.316600712	8.785720641	182	NA
s1	liver	4TU -ve	1	Crcp	1068	26.2368951	0	242	8785	0	530	0	4	26.2368951	27.71685678	446.3558	NA
s1	liver	4TU -ve	1	Creb1	8139	21.53405542	0.00032041	2571	12484	4	435	4	5	21.53405542	22.74874095	429.06	NA
s1	liver	4TU -ve	1	Creb3	263	34.15746721	8.0768920119538e-05	76	12381	1	690	1	10	34.15746721	36.08420978	749.196	NA
s1	liver	4TU -ve	1	Creb3l2	5170	17.57376936	0	1463	8847	0	355	0	0	17.57376936	18.56506445	361	NA
s1	liver	4TU -ve	1	Creb3l3	431	447.1162954	9.97533372025537e-05	97	220544	22	9032	24	93	447.1162954	472.3370764	8776.2692	NA
s1	liver	4TU -ve	1	Crebbp	2720	20.7419982	0.000367715	960	10878	4	419	4	3	20.7419982	21.91200565	970.6058	NA
s1	liver	4TU -ve	1	Crebl2	2981	24.75178783	0	921	14374	0	500	0	0	24.75178783	26.1479781	501	NA
s1	liver	4TU -ve	1	Crebrf	5860	7.970075683	0	2037	3880	0	161	0	0	7.970075683	8.419648948	294.3058	NA
s1	liver	4TU -ve	1	Crebzf	2811	23.8112199	0	954	11610	0	481	0	119	23.8112199	25.15435493	420.8958	NA
s1	liver	4TU -ve	1	Creg1	1837	596.4190796	0.000140887	458	276818	39	12048	39	16	596.4190796	630.0616803	11839.9996	NA
s1	liver	4TU -ve	1	Creld1	437	45.64229677	0.000185759	99	16150	3	922	3	5	45.64229677	48.21687161	948.3	NA
s1	liver	4TU -ve	1	Creld2	247	171.7774076	0.000145069	70	103399	15	3470	15	8	171.7774076	181.466968	3473.4694	NA
s1	liver	4TU -ve	1	Crem	3544	38.90981048	0.000489237	1112	20440	10	786	10	3	38.90981048	41.10462157	785.5588	NA
s1	liver	4TU -ve	1	Crim1	2360	12.12837604	0.00028393	764	7044	2	245	2	1	12.12837604	12.81250927	245.1821	NA
s1	liver	4TU -ve	1	Crip1	221	19.50440881	0	52	4090	0	394	0	10	19.50440881	20.60460674	471.75	NA
s1	liver	4TU -ve	1	Crip2	476	98.2645977	0.000177011	133	45195	8	1985	8	6	98.2645977	103.8074731	1980.6065	NA
s1	liver	4TU -ve	1	Cript	768	41.0879678	0	241	17936	0	830	0	30	41.0879678	43.40564364	782.878	NA
s1	liver	4TU -ve	1	Crk	3765	19.75192669	0.000665004	1183	12030	8	399	8	2	19.75192669	20.86608652	367.0625	NA
s1	liver	4TU -ve	1	Crlf2	137	18.66284803	0	42	7088	0	377	0	3	18.66284803	19.71557549	374.1875	NA
s1	liver	4TU -ve	1	Crlf3	2184	7.821564956	0	603	3651	0	158	0	1	7.821564956	8.262761079	188.025	NA
s1	liver	4TU -ve	1	Crls1	1178	26.2368951	0.000149376	365	13389	2	530	3	0	26.2368951	27.71685678	522	NA
s1	liver	4TU -ve	1	Crnkl1	945	7.227522048	0	342	3533	0	146	0	5	7.227522048	7.635209605	172.25	NA
s1	liver	4TU -ve	1	Crot	819	373.1579534	0.000222921	247	201865	45	7538	45	61	373.1579534	394.2069178	7505.771	NA
s1	liver	4TU -ve	1	Crp	935	792.5027429	0.000223837	338	415480	93	16009	93	93	792.5027429	837.2059628	15191.8875	NA
s1	liver	4TU -ve	1	Crtc2	888	13.36596543	0	223	6359	0	270	0	0	13.36596543	14.11990817	270	NA
s1	liver	4TU -ve	1	Crtc3	3801	11.93036174	0.00168691	836	5928	10	241	10	1	11.93036174	12.60332544	252.0514	NA
s1	liver	4TU -ve	1	Cry1	612	7.623550653	0	222	4292	0	154	0	0	7.623550653	8.053577254	154.0435	NA
s1	liver	4TU -ve	1	Cry2	2543	16.13816567	0	669	9128	0	326	0	0	16.13816567	17.04848172	326.1333	NA
s1	liver	4TU -ve	1	Cryab	141	6.831493442	0	45	2995	0	138	0	1	6.831493442	7.216841955	145.0313	NA
s1	liver	4TU -ve	1	Crybg1	1233	14.60355482	0.001277629	356	7827	10	295	10	0	14.60355482	15.42730708	230.0506	NA
s1	liver	4TU -ve	1	Crybg3	1509	9.950218709	0.00017328	439	5771	1	201	1	0	9.950218709	10.5114872	211.2217	NA
s1	liver	4TU -ve	1	Crygn	51	6.781989867	0	7	742	0	137	0	0	6.781989867	7.164545999	157	NA
s1	liver	4TU -ve	1	Cryl1	456	13.11844755	0	141	6653	0	265	0	1	13.11844755	13.85842839	334.5	NA
s1	liver	4TU -ve	1	Cryz	1895	65.39422346	2.50131318942445e-05	518	39979	1	1321	1	22	65.39422346	69.08295814	1334.3444	NA
s1	liver	4TU -ve	1	Cryzl1	1112	11.93036174	0	381	7037	0	241	0	1	11.93036174	12.60332544	261.3333	NA
s1	liver	4TU -ve	1	Cryzl2	1505	15.049087	0.000145943	408	6852	1	304	1	11	15.049087	15.89797068	284.4169	NA
s1	liver	4TU -ve	1	Cs	1347	113.165174	0.000116347	400	51570	6	2286	6	9	113.165174	119.5485559	2371.8125	NA
s1	liver	4TU -ve	1	Csad	1747	896.4602518	0.000170584	418	322421	55	18109	59	51	896.4602518	947.0274708	17511	NA
s1	liver	4TU -ve	1	Csde1	2858	193.2124558	0.00017024	847	105733	18	3903	18	761	193.2124558	204.111117	3574.3237	NA
s1	liver	4TU -ve	1	Cse1l	2050	27.17746304	5.39287062503371e-05	618	18543	1	549	1	10	27.17746304	28.71047995	565	NA
s1	liver	4TU -ve	1	Csf1r	1669	72.57224193	0	363	25872	0	1466	0	2	72.57224193	76.66587179	1472.0513	NA
s1	liver	4TU -ve	1	Csf2ra	602	12.92043325	0	127	4537	0	261	0	0	12.92043325	13.64924457	260	NA
s1	liver	4TU -ve	1	Csf2rb	2072	15.74213706	0	568	6142	0	318	0	3	15.74213706	16.63011407	316.5	NA
s1	liver	4TU -ve	1	Csk	675	88.46288972	0.00028325	174	31774	9	1787	9	28	88.46288972	93.45287373	1768.2	NA
s1	liver	4TU -ve	1	Csnk1a1	4700	66.87933073	0.000176759	1631	39602	7	1351	7	0	66.87933073	70.65183682	1299.0886	NA
s1	liver	4TU -ve	1	Csnk1d	2672	54.89946542	0.000321699	706	31085	10	1109	10	4	54.89946542	57.99621542	1072	NA
s1	liver	4TU -ve	1	Csnk1g2	882	33.71193503	0	162	18084	0	681	0	10	33.71193503	35.61354617	675.0116	NA
s1	liver	4TU -ve	1	Csnk1g3	2385	19.60341596	0	800	9430	0	396	0	65	19.60341596	20.70919865	367.6119	NA
s1	liver	4TU -ve	1	Csnk2a1	2768	49.55307924	0.000135176	911	29591	4	1001	4	2	49.55307924	52.34825215	1107.6303	NA
s1	liver	4TU -ve	1	Csnk2a2	7606	40.98896065	0.000298344	2059	20111	6	828	7	15	40.98896065	43.30105173	840.5	NA
s1	liver	4TU -ve	1	Csnk2b	139	106.6802056	4.40829641385087e-05	41	45369	2	2155	3	22	106.6802056	112.6977856	2337.0938	NA
s1	liver	4TU -ve	1	Cspp1	2581	8.564118591	0.001317771	905	5312	7	173	7	0	8.564118591	9.047200422	338.494	NA
s1	liver	4TU -ve	1	Csrp1	1112	16.78171215	0	281	6791	0	339	0	154	16.78171215	17.72832915	259.9536	NA
s1	liver	4TU -ve	1	Csrp2	562	48.31548985	0.000296048	145	20267	6	976	6	0	48.31548985	51.04085325	954.0435	NA
s1	liver	4TU -ve	1	Csrp3	232	36.58314242	0	63	16052	0	739	0	1	36.58314242	38.64671163	731.8158	NA
s1	liver	4TU -ve	1	Cst3	238	223.1126155	0.000457346	62	78715	36	4507	36	31	223.1126155	235.6978746	4560.5833	NA
s1	liver	4TU -ve	1	Cstb	183	66.18628067	0.000579345	63	39700	23	1337	23	4	66.18628067	69.91969344	1376.0952	NA
s1	liver	4TU -ve	1	Cstf1	1829	20.3459696	0.000218221	471	9165	2	411	2	7	20.3459696	21.493638	405.5385	NA
s1	liver	4TU -ve	1	Cstf2	3625	14.55405125	0	1166	8710	0	294	0	20	14.55405125	15.37501112	152	NA
s1	liver	4TU -ve	1	Cstf2t	1626	28.86058461	0	581	18751	0	583	0	0	28.86058461	30.48854246	544	NA
s1	liver	4TU -ve	1	Cstf3	510	7.77206138	0.000196078	180	5100	1	157	1	0	7.77206138	8.210465123	630.9547	NA
s1	liver	4TU -ve	1	Ctbp1	2963	51.681733	0	736	29476	0	1044	0	0	51.681733	54.59697827	1043	NA
s1	liver	4TU -ve	1	Ctbp2	2610	7.970075683	0.001576293	517	3172	5	161	5	22	7.970075683	8.419648948	150.5909	NA
s1	liver	4TU -ve	1	Ctbs	2246	7.227522048	0.000252717	717	3957	1	146	1	0	7.227522048	7.635209605	146	NA
s1	liver	4TU -ve	1	Ctcf	1303	27.32597377	0.000262743	434	11418	3	552	3	0	27.32597377	28.86736782	692.6471	NA
s1	liver	4TU -ve	1	Ctdnep1	564	41.53349999	4.41637592191847e-05	146	22643	1	839	1	194	41.53349999	43.87630725	737.5583	NA
s1	liver	4TU -ve	1	Ctdsp1	1701	87.17579675	0.000288788	421	27702	8	1761	8	1009	87.17579675	92.09317886	1082.1622	NA
s1	liver	4TU -ve	1	Ctdsp2	3489	26.83093801	0.000539302	921	14834	8	542	8	66	26.83093801	28.34440826	503.5667	NA
s1	liver	4TU -ve	1	Ctgf	1608	21.78157329	7.26744186046512e-05	456	13760	1	440	1	0	21.78157329	23.01022073	440	NA
s1	liver	4TU -ve	1	Cth	571	160.0450601	0.000308014	219	123371	38	3233	38	11	160.0450601	169.0728264	3257.0439	NA
s1	liver	4TU -ve	1	Ctif	3970	39.55335696	0.00023855	941	12576	3	799	3	13	39.55335696	41.784469	789.5	NA
s1	liver	4TU -ve	1	Ctla2a	1203	5.59390405	0	313	2580	0	113	0	0	5.59390405	5.90944305	114	NA
s1	liver	4TU -ve	1	Ctnna1	881	86.58175384	5.54805540657999e-05	261	54073	3	1749	9	0	86.58175384	91.46562739	1682	NA
s1	liver	4TU -ve	1	Ctnnb1	3318	265.0421441	0.00019378	897	154815	30	5354	30	0	265.0421441	279.9925495	5357.0508	NA
s1	liver	4TU -ve	1	Ctnnbip1	2174	38.01874611	0.000237045	555	21093	5	768	5	0	38.01874611	40.16329436	747.2647	NA
s1	liver	4TU -ve	1	Ctnnbl1	621	12.8214261	0.000222074	132	4503	1	259	1	2	12.8214261	13.54465266	274.0777	NA
s1	liver	4TU -ve	1	Ctns	1322	5.841421929	0	362	3535	0	118	0	2	5.841421929	6.170922831	116.1818	NA
s1	liver	4TU -ve	1	Ctps2	1487	5.59390405	0.000419287	468	2385	1	113	1	0	5.59390405	5.90944305	110	NA
s1	liver	4TU -ve	1	Ctr9	592	16.4846907	0.000665336	170	6012	4	333	4	2	16.4846907	17.41455341	694	NA
s1	liver	4TU -ve	1	Ctsa	1798	118.6600709	7.58150113722517e-05	431	39570	3	2397	3	1	118.6600709	125.353407	2400.5	NA
s1	liver	4TU -ve	1	Ctsb	3594	629.6359789	0.000154102	961	298503	46	12719	46	107	629.6359789	665.1522669	12666.0141	NA
s1	liver	4TU -ve	1	Ctsc	3723	135.6893009	0.000184224	1213	65138	12	2741	12	1	135.6893009	143.3432159	2743.1255	NA
s1	liver	4TU -ve	1	Ctsd	660	223.4591406	0.000101771	152	88434	9	4514	9	2	223.4591406	236.0639463	4512.3333	NA
s1	liver	4TU -ve	1	Ctsf	447	23.66270917	0.000593589	117	10108	6	478	6	2	23.66270917	24.99746706	436.2857	NA
s1	liver	4TU -ve	1	Ctsh	1102	362.8612096	0.000218341	269	192360	42	7330	43	15	362.8612096	383.3293589	7220.1859	NA
s1	liver	4TU -ve	1	Ctsl	5147	426.6218151	0.000242184	1501	260133	63	8618	65	49	426.6218151	450.6865505	8880.2447	NA
s1	liver	4TU -ve	1	Ctso	2465	18.56384088	0.000301205	836	9960	3	375	3	0	18.56384088	19.61098357	407	NA
s1	liver	4TU -ve	1	Ctss	218	64.80018055	7.80335544284042e-05	78	38445	3	1309	4	4	64.80018055	68.45540666	1368.5769	NA
s1	liver	4TU -ve	1	Ctsz	379	165.6884678	0.000394571	76	50688	20	3347	18	21	165.6884678	175.0345654	3347.9141	NA
s1	liver	4TU -ve	1	Cttn	1232	27.6724988	0.000177746	362	16878	3	559	3	327	27.6724988	29.23343951	382.5	NA
s1	liver	4TU -ve	1	Cttnbp2nl	2735	5.098868294	0	787	2565	0	103	0	0	5.098868294	5.386483488	108.0526	NA
s1	liver	4TU -ve	1	Ctu1	1117	6.435464837	0	304	2637	0	130	0	0	6.435464837	6.798474306	135	NA
s1	liver	4TU -ve	1	Ctu2	2747	14.8510727	0	554	5288	0	300	0	1	14.8510727	15.68878686	285.2017	NA
s1	liver	4TU -ve	1	Cuedc2	876	7.574047077	0	206	2523	0	153	0	0	7.574047077	8.001281298	162	NA
s1	liver	4TU -ve	1	Cul1	622	56.43407626	0.000231888	200	30187	7	1140	7	5	56.43407626	59.61739007	1149	NA
s1	liver	4TU -ve	1	Cul2	3323	24.50426996	0.000594138	969	15148	9	495	9	2	24.50426996	25.88649832	495.5	NA
s1	liver	4TU -ve	1	Cul3	2823	42.96910368	9.44554642486068e-05	1015	21174	2	868	3	0	42.96910368	45.39288998	885.0658	NA
s1	liver	4TU -ve	1	Cul4a	3114	37.47420678	0.000124435	835	24109	3	757	3	87	37.47420678	39.58803884	717.3718	NA
s1	liver	4TU -ve	1	Cul4b	1299	12.8214261	0	366	5856	0	259	0	2	12.8214261	13.54465266	239.0725	NA
s1	liver	4TU -ve	1	Cul5	3447	14.80156912	0.000750027	1117	9333	7	299	7	0	14.80156912	15.6364909	373.1579	NA
s1	liver	4TU -ve	1	Cuta	77	59.89932656	0.000515996	22	15504	8	1210	8	0	59.89932656	63.278107	1393.05	NA
s1	liver	4TU -ve	1	Cutal	1835	28.56356316	0.000228693	525	13118	3	577	3	19	28.56356316	30.17476673	554.5455	NA
s1	liver	4TU -ve	1	Cutc	349	18.26681942	0.000354453	111	11285	4	369	4	0	18.26681942	19.29720784	357	NA
s1	liver	4TU -ve	1	Cux1	10678	25.34583074	0.000185787	2910	10765	2	512	2	2	25.34583074	26.77552957	514	NA
s1	liver	4TU -ve	1	Cwc15	248	73.95834205	0.000884377	103	26007	23	1494	24	11	73.95834205	78.13015856	2252.5065	NA
s1	liver	4TU -ve	1	Cwc25	3148	9.356175801	0	947	5520	0	189	0	0	9.356175801	9.883935721	345	NA
s1	liver	4TU -ve	1	Cwf19l1	1872	9.900715134	0	526	3418	0	200	0	0	9.900715134	10.45919124	204	NA
s1	liver	4TU -ve	1	Cwf19l2	1276	6.385961261	0	482	3056	0	129	7	1	6.385961261	6.746178349	459.0346	NA
s1	liver	4TU -ve	1	Cxadr	4833	46.43435398	3.70192129715322e-05	1620	27013	1	938	1	4	46.43435398	49.05360691	886.5789	NA
s1	liver	4TU -ve	1	Cxcl1	592	6.237450534	0	211	2896	0	126	0	0	6.237450534	6.589290481	126	NA
s1	liver	4TU -ve	1	Cxcl12	6675	143.3623551	0.000232788	1827	85915	20	2896	20	2	143.3623551	151.4490891	3046.8678	NA
s1	liver	4TU -ve	1	Cxcl16	1421	14.90057628	0	437	6961	0	301	2	7	14.90057628	15.74108282	289.3409	NA
s1	liver	4TU -ve	1	Cxcl9	2452	14.95007985	0.000131874	725	7583	1	302	1	0	14.95007985	15.79337877	291	NA
s1	liver	4TU -ve	1	Cxxc1	286	40.59293205	0.00016225	88	18490	3	820	3	0	40.59293205	42.88268408	814.0204	NA
s1	liver	4TU -ve	1	Cxxc5	993	30.34569188	6.31632137443153e-05	286	15832	1	613	1	3	30.34569188	32.05742115	513.0116	NA
s1	liver	4TU -ve	1	Cyb561	1891	7.42553635	0.000297619	543	3360	1	150	1	0	7.42553635	7.84439343	144	NA
s1	liver	4TU -ve	1	Cyb561d1	3525	7.227522048	0	920	3284	0	146	0	2	7.227522048	7.635209605	145	NA
s1	liver	4TU -ve	1	Cyb561d2	1278	15.69263349	0.000665004	320	6015	4	317	4	0	15.69263349	16.57781811	321	NA
s1	liver	4TU -ve	1	Cyb5a	944	755.5235718	0.000479328	295	479838	230	15262	230	63	755.5235718	798.1408835	15128.3847	NA
s1	liver	4TU -ve	1	Cyb5b	3803	375.4846214	0.000303085	1134	230958	70	7585	70	25	375.4846214	396.6648278	7521.0135	NA
s1	liver	4TU -ve	1	Cyb5d2	1507	19.30639451	0	432	9004	0	390	0	8	19.30639451	20.39542292	385.9863	NA
s1	liver	4TU -ve	1	Cyb5r1	1742	17.96979797	0	459	8426	0	363	0	1	17.96979797	18.9834321	362.5	NA
s1	liver	4TU -ve	1	Cyb5r3	2540	267.8638479	0.000157571	530	95195	15	5411	15	25	267.8638479	282.973419	5415.1871	NA
s1	liver	4TU -ve	1	Cyb5r4	1028	26.78143444	0.000191498	343	15666	3	541	3	247	26.78143444	28.2921123	432.5	NA
s1	liver	4TU -ve	1	Cyb5rl	5602	15.44511561	0	1291	5922	0	312	0	14	15.44511561	16.31633833	298.6942	NA
s1	liver	4TU -ve	1	Cyba	102	12.42539749	0	32	4351	0	251	0	0	12.42539749	13.12628501	232	NA
s1	liver	4TU -ve	1	Cybb	3393	62.96854825	6.35606686582343e-05	988	15733	1	1272	1	792	62.96854825	66.52045628	529.0009	NA
s1	liver	4TU -ve	1	Cyc1	956	174.1040756	0.000226556	246	61795	14	3517	14	25	174.1040756	183.9248779	3580.2227	NA
s1	liver	4TU -ve	1	Cycs	2674	130.7884469	0.000519049	845	57798	30	2642	30	1137	130.7884469	138.1659163	3551.5212	NA
s1	liver	4TU -ve	1	Cyfip1	2440	35.29604945	0.000106389	682	18799	2	713	2	2	35.29604945	37.28701677	724	NA
s1	liver	4TU -ve	1	Cygb	1364	9.752204407	0.00045861	304	4361	2	197	2	0	9.752204407	10.30230337	197	NA
s1	liver	4TU -ve	1	Cyhr1	3793	55.59251548	0.000387766	869	20631	8	1123	8	242	55.59251548	58.72835881	1011.5333	NA
s1	liver	4TU -ve	1	Cyld	4932	22.12809832	7.53522718709969e-05	1564	13271	1	447	1	0	22.12809832	23.37629242	476	NA
s1	liver	4TU -ve	1	Cyp17a1	160	16.8807193	0	40	6260	0	341	0	2	16.8807193	17.83292106	373.6667	NA
s1	liver	4TU -ve	1	Cyp1a2	291	807.7498442	0.000217919	107	426765	93	16317	95	108	807.7498442	853.3131173	16534.0942	NA
s1	liver	4TU -ve	1	Cyp20a1	1858	10.89078665	0	564	6703	0	220	0	0	10.89078665	11.50511036	221	NA
s1	liver	4TU -ve	1	Cyp26b1	2853	22.5736305	0.000502229	769	15929	8	456	8	1	22.5736305	23.84695603	465.0106	NA
s1	liver	4TU -ve	1	Cyp27a1	233	541.7176285	0.000194799	57	205340	40	10943	40	1	541.7176285	572.2746487	10879.0667	NA
s1	liver	4TU -ve	1	Cyp2a12	186	840.323197	7.30883735887853e-05	31	205231	15	16975	23	8	840.323197	887.7238565	17636.5629	NA
s1	liver	4TU -ve	1	Cyp2a4	204	10.29674374	0	47	2962	0	208	0	208	10.29674374	10.87755889	190.5	NA
s1	liver	4TU -ve	1	Cyp2a5	1318	235.4390059	0.000154612	322	90549	14	4756	14	228	235.4390059	248.7195677	4763.5	NA
s1	liver	4TU -ve	1	Cyp2c23	584	260.5373187	8.07056905582413e-05	173	123907	10	5263	10	15	260.5373187	275.2336175	5276.5488	NA
s1	liver	4TU -ve	1	Cyp2c29	2415	644.437548	0.000155381	721	405456	63	13018	65	28	644.437548	680.7887578	12991.9533	NA
s1	liver	4TU -ve	1	Cyp2c37	335	123.313407	0.000204649	122	83069	17	2491	17	1	123.313407	130.2692269	3037.4727	NA
s1	liver	4TU -ve	1	Cyp2c38	1375	13.81149761	0	450	8312	0	279	0	1	13.81149761	14.59057178	280.4167	NA
s1	liver	4TU -ve	1	Cyp2c40	1204	123.9074499	0.000141632	339	63545	9	2503	9	2065	123.9074499	130.8967784	2137.1117	NA
s1	liver	4TU -ve	1	Cyp2c50	335	413.1073389	0.000239407	125	263150	63	8345	63	5	413.1073389	436.4097545	8474.7061	NA
s1	liver	4TU -ve	1	Cyp2c54	296	118.2640423	0.000469124	115	81002	38	2389	38	0	118.2640423	124.9350394	2877.7727	NA
s1	liver	4TU -ve	1	Cyp2c67	235	324.3969314	0.000102725	73	175225	18	6553	19	3	324.3969314	342.695401	7977.4302	NA
s1	liver	4TU -ve	1	Cyp2c68	235	183.85628	0.000574043	74	57487	33	3714	34	0	183.85628	194.2271813	4854.6667	NA
s1	liver	4TU -ve	1	Cyp2c69	232	6.880997018	0.000273448	74	3657	1	139	1	0	6.880997018	7.269137911	185.8667	NA
s1	liver	4TU -ve	1	Cyp2c70	746	524.7379021	0.00028338	225	310537	88	10600	89	51	524.7379021	554.3371357	11147.7405	NA
s1	liver	4TU -ve	1	Cyp2d10	706	929.9246689	0.000208603	163	311597	65	18785	71	245	929.9246689	982.3795372	17525.3704	NA
s1	liver	4TU -ve	1	Cyp2d22	1020	159.0549886	0.000284323	275	56274	16	3213	17	84	159.0549886	168.0269073	3586.3309	NA
s1	liver	4TU -ve	1	Cyp2d26	1271	878.2924395	0.00024745	289	351586	87	17742	88	386	878.2924395	927.8348549	17114.8561	NA
s1	liver	4TU -ve	1	Cyp2d40	73	142.4217872	0.000175442	24	45599	8	2877	16	172	142.4217872	150.455466	3119.2478	NA
s1	liver	4TU -ve	1	Cyp2d9	1163	1349.417969	0.000227285	283	620367	141	27259	141	433	1349.417969	1425.53547	27347.5758	NA
s1	liver	4TU -ve	1	Cyp2e1	245	4310.969383	0.000214774	61	1997448	429	87084	444	13447	4310.969383	4554.14105	80407.1972	NA
s1	liver	4TU -ve	1	Cyp2f2	263	1882.422968	0.000241169	82	932954	225	38026	240	168	1882.422968	1988.60603	30921.2667	NA
s1	liver	4TU -ve	1	Cyp2j5	695	407.0183991	0.000247852	226	205768	51	8222	50	81	407.0183991	429.9773519	8721.0658	NA
s1	liver	4TU -ve	1	Cyp2j6	1889	71.87919187	0	586	38579	0	1452	0	3	71.87919187	75.9337284	1460.7603	NA
s1	liver	4TU -ve	1	Cyp2r1	1270	18.41533015	0.000119732	398	8352	1	372	4	3	18.41533015	19.45409571	359.569	NA
s1	liver	4TU -ve	1	Cyp2u1	2825	135.6397973	8.28511854623787e-05	824	72419	6	2740	6	2	135.6397973	143.29092	2783	NA
s1	liver	4TU -ve	1	Cyp39a1	1456	9.999722285	0	411	3159	0	202	0	5	9.999722285	10.56378315	200.0345	NA
s1	liver	4TU -ve	1	Cyp3a11	641	474.3927656	0.00018391	214	250123	46	9583	46	308	474.3927656	501.1521482	9412.5962	NA
s1	liver	4TU -ve	1	Cyp3a13	1337	187.0740124	0.000242881	471	102931	25	3779	25	9	187.0740124	197.6264185	3801.9081	NA
s1	liver	4TU -ve	1	Cyp3a25	1386	199.3013956	0.000149383	407	140578	21	4026	21	3	199.3013956	210.5435197	3856.2	NA
s1	liver	4TU -ve	1	Cyp4a10	521	165.9359856	0.000267756	174	89634	24	3352	24	392	165.9359856	175.2960452	3004.3602	NA
s1	liver	4TU -ve	1	Cyp4a12a	813	556.7667155	0.000185813	297	339050	63	11247	63	1	556.7667155	588.1726194	12220.884	NA
s1	liver	4TU -ve	1	Cyp4a12b	809	210.4397002	0.000293202	298	126193	37	4251	38	0	210.4397002	222.3101098	4201.3333	NA
s1	liver	4TU -ve	1	Cyp4a14	943	118.2640423	4.96339496215411e-05	319	80590	4	2389	4	24	118.2640423	124.9350394	2368.1034	NA
s1	liver	4TU -ve	1	Cyp4a31	1047	7.970075683	0.000253357	343	3947	1	161	1	1	7.970075683	8.419648948	164.0109	NA
s1	liver	4TU -ve	1	Cyp4b1	872	18.56384088	0.000956114	236	10459	10	375	10	5	18.56384088	19.61098357	357.5	NA
s1	liver	4TU -ve	1	Cyp4f13	1519	69.40401309	0.000242346	340	24758	6	1402	6	38	69.40401309	73.31893059	1237.2106	NA
s1	liver	4TU -ve	1	Cyp4f14	430	187.4700411	0.000383134	121	104402	40	3787	40	25	187.4700411	198.0447861	3760.787	NA
s1	liver	4TU -ve	1	Cyp4f15	392	131.481497	6.81970075153102e-05	100	73317	5	2656	5	1	131.481497	138.8980597	2645.5	NA
s1	liver	4TU -ve	1	Cyp51	1980	160.292578	0.000112026	628	71412	8	3238	8	11	160.292578	169.3343062	3216.0653	NA
s1	liver	4TU -ve	1	Cyp7a1	2600	82.22543918	0.000233242	860	42874	10	1661	10	8	82.22543918	86.86358324	1592.0283	NA
s1	liver	4TU -ve	1	Cyp7b1	507	584.5877251	0.000197446	172	288687	57	11809	51	39	584.5877251	617.5629467	12177.8113	NA
s1	liver	4TU -ve	1	Cyp8b1	406	408.4540028	0.000303364	94	168115	51	8251	51	4	408.4540028	431.4939346	8274.6152	NA
s1	liver	4TU -ve	1	Cyr61	690	9.801707982	0	199	6309	0	198	0	0	9.801707982	10.35459933	200.1667	NA
s1	liver	4TU -ve	1	Cys1	1409	7.475039926	0	355	3933	0	151	0	0	7.475039926	7.896689386	151.0274	NA
s1	liver	4TU -ve	1	Cystm1	439	17.57376936	0	152	8401	0	355	0	1	17.57376936	18.56506445	334.5	NA
s1	liver	4TU -ve	1	Cyth1	2059	13.36596543	0.000130124	493	7685	1	270	1	7	13.36596543	14.11990817	264.6944	NA
s1	liver	4TU -ve	1	Cyth2	1619	19.25689093	0.000217297	391	9204	2	389	2	2	19.25689093	20.34312696	389.6181	NA
s1	liver	4TU -ve	1	D030056L22Rik	1054	6.732486291	0	367	4328	0	136	0	0	6.732486291	7.112250043	132.0161	NA
s1	liver	4TU -ve	1	D10Jhu81e	1280	135.8378116	0.000187547	265	53320	10	2744	10	22	135.8378116	143.5001038	2716.2434	NA
s1	liver	4TU -ve	1	D10Wsu102e	122583	14.60355482	0.00029882	35798	6693	2	295	2	35	14.60355482	15.42730708	263.6105	NA
s1	liver	4TU -ve	1	D11Wsu47e	113	5.247379021	0	18	1304	0	106	0	1	5.247379021	5.543371357	108.3333	NA
s1	liver	4TU -ve	1	D17H6S53E	859	18.316323	0	215	5502	0	370	0	3	18.316323	19.34950379	349.201	NA
s1	liver	4TU -ve	1	D17Wsu92e	3102	192.5194058	0.000208129	812	86485	18	3889	18	2	192.5194058	203.3789737	3863	NA
s1	liver	4TU -ve	1	D1Ertd622e	39397	15.94015137	0	12142	10115	0	322	0	38	15.94015137	16.8392979	301.8645	NA
s1	liver	4TU -ve	1	D230025D16Rik	2079	38.95931405	6.49477170877444e-05	585	15397	1	787	1	1	38.95931405	41.15691753	833.3141	NA
s1	liver	4TU -ve	1	D2hgdh	1717	24.0092342	0	492	11281	0	485	0	92	24.0092342	25.36353876	423.0333	NA
s1	liver	4TU -ve	1	D3Ertd254e	4122	8.019579258	0	1222	3451	0	162	0	0	8.019579258	8.471944904	169.0213	NA
s1	liver	4TU -ve	1	D3Ertd751e	3907	10.19773659	0	1087	6015	0	206	0	0	10.19773659	10.77296698	221.2436	NA
s1	liver	4TU -ve	1	D430042O09Rik	1288	6.435464837	0	282	2792	0	130	1	0	6.435464837	6.798474306	148	NA
s1	liver	4TU -ve	1	D5Ertd579e	3630	22.72214123	0.00070627	1044	12743	9	459	9	25	22.72214123	24.00384389	628.9762	NA
s1	liver	4TU -ve	1	D630039A03Rik	1617	15.09859058	0.000131027	421	7632	1	305	1	0	15.09859058	15.95026664	307.15	NA
s1	liver	4TU -ve	1	D6Wsu163e	764	6.980004169	0	273	4535	0	141	0	4	6.980004169	7.373729824	138.0476	NA
s1	liver	4TU -ve	1	D8Ertd738e	315	118.3630494	0	71	40497	0	2391	0	34	118.3630494	125.0396313	1632.004	NA
s1	liver	4TU -ve	1	Daam1	2445	20.49448033	0.000412414	769	9699	4	414	4	0	20.49448033	21.65052587	487.8636	NA
s1	liver	4TU -ve	1	Dab2	2347	28.21703813	0.000282358	768	17708	5	570	5	6	28.21703813	29.80869503	504	NA
s1	liver	4TU -ve	1	Dact1	1213	6.583975564	0	423	4694	0	133	0	0	6.583975564	6.955362174	137	NA
s1	liver	4TU -ve	1	Dact2	432	14.20752622	0	106	7117	0	287	0	7	14.20752622	15.00893943	252.1589	NA
s1	liver	4TU -ve	1	Dad1	3312	215.8355899	6.49027540401964e-05	992	92446	6	4360	6	11	215.8355899	228.010369	4409.4325	NA
s1	liver	4TU -ve	1	Dag1	2625	42.5235715	0.000210402	753	23764	5	859	5	5	42.5235715	44.92222637	860	NA
s1	liver	4TU -ve	1	Daglb	2543	31.38526697	0.000835213	640	11973	10	634	4	6	31.38526697	33.15563623	704.9921	NA
s1	liver	4TU -ve	1	Dalrd3	588	79.99777828	0.000283286	130	17650	5	1616	11	0	79.99777828	84.51026522	1333	NA
s1	liver	4TU -ve	1	Dap	1031	308.7538014	0.00018215	246	186659	34	6237	34	42	308.7538014	326.1698788	6180.2699	NA
s1	liver	4TU -ve	1	Dap3	3025	53.66187602	0.000338651	868	26576	9	1084	9	8	53.66187602	56.68881652	1103.8333	NA
s1	liver	4TU -ve	1	Dapk1	1857	51.92925088	0.000142613	546	35060	5	1049	5	0	51.92925088	54.85845805	1121	NA
s1	liver	4TU -ve	1	Dapk2	1206	5.841421929	0	309	3688	0	118	0	0	5.841421929	6.170922831	154	NA
s1	liver	4TU -ve	1	Dapk3	253	12.12837604	0	41	1243	0	245	0	4	12.12837604	12.81250927	251	NA
s1	liver	4TU -ve	1	Dars	757	56.33506911	0.000249792	268	24020	6	1138	6	27	56.33506911	59.51279815	1104.7131	NA
s1	liver	4TU -ve	1	Dars2	1115	13.86100119	0.000163506	365	6116	1	280	1	0	13.86100119	14.64286774	281.1952	NA
s1	liver	4TU -ve	1	Daxx	187	15.29660488	0.000496586	61	8055	4	309	4	0	15.29660488	16.15945047	314	NA
s1	liver	4TU -ve	1	Dazap1	697	35.3950566	0	207	14714	0	715	0	0	35.3950566	37.39160868	711	NA
s1	liver	4TU -ve	1	Dazap2	1265	130.194404	8.37791581391452e-05	403	83553	7	2630	7	19	130.194404	137.5383648	2625.1925	NA
s1	liver	4TU -ve	1	Dbi	316	1754.703743	0.000194513	82	879117	171	35446	170	86	1754.703743	1853.682463	33287.6461	NA
s1	liver	4TU -ve	1	Dbnl	963	28.51405958	0.000174505	242	11461	2	576	2	1	28.51405958	30.12247077	511.5	NA
s1	liver	4TU -ve	1	Dbp	323	12.47490107	0	76	3956	0	252	0	6	12.47490107	13.17858096	272.715	NA
s1	liver	4TU -ve	1	Dbt	2168	211.0337431	3.14881289753763e-05	623	63516	2	4263	2	48	211.0337431	222.9376613	4224.4703	NA
s1	liver	4TU -ve	1	Dcaf10	5482	25.6428522	0.000818696	1709	13436	11	518	11	1	25.6428522	27.08930531	513.1667	NA
s1	liver	4TU -ve	1	Dcaf11	2105	183.4107479	0.000146242	508	75218	11	3705	11	27	183.4107479	193.7565177	3657.7797	NA
s1	liver	4TU -ve	1	Dcaf12	1756	38.76129975	9.03138405960714e-05	584	22145	2	783	2	2	38.76129975	40.9477337	805.6	NA
s1	liver	4TU -ve	1	Dcaf13	96	30.29618831	6.25899730863116e-05	41	15977	1	612	2	3	30.29618831	32.00512519	821.5025	NA
s1	liver	4TU -ve	1	Dcaf17	8688	27.12795947	0.000474684	2622	12640	6	548	6	34	27.12795947	28.658184	512.568	NA
s1	liver	4TU -ve	1	Dcaf5	2662	18.5143373	0	754	9214	0	374	0	0	18.5143373	19.55868762	405	NA
s1	liver	4TU -ve	1	Dcaf6	1241	14.20752622	0.000732064	475	6830	5	287	5	0	14.20752622	15.00893943	485	NA
s1	liver	4TU -ve	1	Dcaf7	4469	18.7123516	0	1357	11111	0	378	0	1	18.7123516	19.76787144	379.0588	NA
s1	liver	4TU -ve	1	Dcaf8	2546	84.30458936	4.41491357806671e-05	657	45301	2	1703	2	0	84.30458936	89.0600134	1455.5955	NA
s1	liver	4TU -ve	1	Dcakd	834	26.43490941	0	183	9684	0	534	0	2	26.43490941	27.92604061	535	NA
s1	liver	4TU -ve	1	Dcbld1	1382	6.534471988	0	422	3884	0	132	0	0	6.534471988	6.903066218	158.669	NA
s1	liver	4TU -ve	1	Dcn	488	219.2513366	0.000276608	154	115687	32	4429	32	11	219.2513366	231.61879	4042.3675	NA
s1	liver	4TU -ve	1	Dcp1a	4540	5.098868294	0	1264	3235	0	103	0	4	5.098868294	5.386483488	102.2105	NA
s1	liver	4TU -ve	1	Dcp2	7257	10.09872944	0.000196502	2312	5089	1	204	1	0	10.09872944	10.66837506	219.2221	NA
s1	liver	4TU -ve	1	Dcps	574	21.88058045	0.000144802	141	13812	2	442	2	0	21.88058045	23.11481264	441	NA
s1	liver	4TU -ve	1	Dct	241	22.22710547	0.000184775	78	10824	2	449	2	0	22.22710547	23.48088433	448	NA
s1	liver	4TU -ve	1	Dctn1	306	18.41533015	0	79	6689	0	372	0	367	18.41533015	19.45409571	190.5	NA
s1	liver	4TU -ve	1	Dctn2	463	75.39394574	3.00706660652533e-05	112	33255	1	1523	1	1	75.39394574	79.64674129	1447.05	NA
s1	liver	4TU -ve	1	Dctn3	372	60.39436231	0.000692546	91	27435	19	1220	19	0	60.39436231	63.80106656	1230	NA
s1	liver	4TU -ve	1	Dctn4	3691	31.38526697	0.000129299	1116	15468	2	634	2	3	31.38526697	33.15563623	632.4	NA
s1	liver	4TU -ve	1	Dctn5	1254	24.2072485	0	333	8462	0	489	5	14	24.2072485	25.57272258	471.1667	NA
s1	liver	4TU -ve	1	Dctn6	458	16.8807193	0	136	10830	0	341	0	0	16.8807193	17.83292106	343	NA
s1	liver	4TU -ve	1	Dctpp1	77	40.54342847	0.000375686	22	13309	5	819	5	8	40.54342847	42.83038813	1005.1667	NA
s1	liver	4TU -ve	1	Dcun1d1	3892	43.90967162	0.000165146	1340	24221	4	887	4	1	43.90967162	46.38651315	1083.9829	NA
s1	liver	4TU -ve	1	Dcun1d2	3867	12.87092967	0	990	6540	0	260	0	5	12.87092967	13.59694861	258.5369	NA
s1	liver	4TU -ve	1	Dcun1d3	4777	8.811636469	0.000694605	1581	4319	3	178	3	0	8.811636469	9.308680203	187.0103	NA
s1	liver	4TU -ve	1	Dcun1d4	3412	32.12782061	0.000178998	1060	16760	3	649	3	1	32.12782061	33.94007557	649.5	NA
s1	liver	4TU -ve	1	Dcun1d5	1722	20.98951608	0.0002936	608	13624	4	424	4	4	20.98951608	22.17348543	426.2833	NA
s1	liver	4TU -ve	1	Dcxr	105	74.30486708	0.00026791	24	18663	5	1501	5	41	74.30486708	78.49623025	1955.1553	NA
s1	liver	4TU -ve	1	Dda1	1500	22.32611263	0.000664452	357	10535	7	451	7	10	22.32611263	23.58547625	422.4583	NA
s1	liver	4TU -ve	1	Ddah1	2719	214.4494898	0.000263141	792	95006	25	4332	25	5	214.4494898	226.5460822	4453.1651	NA
s1	liver	4TU -ve	1	Ddb1	651	137.8179547	6.76807499027089e-05	184	59101	4	2784	4	8	137.8179547	145.5919421	1584	NA
s1	liver	4TU -ve	1	Ddc	434	214.3009791	0.000600943	142	129796	78	4329	78	2	214.3009791	226.3891944	4414.7493	NA
s1	liver	4TU -ve	1	Ddhd1	8686	14.70256197	0.000539258	2476	9272	5	297	5	0	14.70256197	15.53189899	303.0556	NA
s1	liver	4TU -ve	1	Ddhd2	3786	17.42525864	0	1096	11278	0	352	0	1	17.42525864	18.40817658	399.07	NA
s1	liver	4TU -ve	1	Ddi2	8128	162.2232175	7.97066794197354e-05	2242	100368	8	3277	8	14	162.2232175	171.3738485	3265.9885	NA
s1	liver	4TU -ve	1	Ddit3	197	5.94042908	0	44	2401	0	120	0	0	5.94042908	6.275514744	123	NA
s1	liver	4TU -ve	1	Ddit4	867	20.5439839	0.000331236	227	12076	4	415	4	0	20.5439839	21.70282182	415	NA
s1	liver	4TU -ve	1	Ddo	7465	12.02936889	0	2063	5570	0	243	0	2	12.02936889	12.70791736	232.0909	NA
s1	liver	4TU -ve	1	Ddost	645	100.4922586	0.00019969	153	40062	8	2030	8	1	100.4922586	106.1607911	2048.5	NA
s1	liver	4TU -ve	1	Ddrgk1	438	102.4228981	0.000275847	114	36252	10	2069	10	37	102.4228981	108.2003334	2100.7654	NA
s1	liver	4TU -ve	1	Ddt	204	736.3161845	0.000229362	47	305195	70	14874	70	38	736.3161845	777.8500525	14823.2436	NA
s1	liver	4TU -ve	1	Ddx1	2525	61.53294456	4.49842555105713e-05	758	22230	1	1243	2	0	61.53294456	65.00387355	1311.1429	NA
s1	liver	4TU -ve	1	Ddx10	450	5.989932656	0	167	3599	0	121	0	2	5.989932656	6.3278107	180	NA
s1	liver	4TU -ve	1	Ddx17	5369	89.99750056	0.000162138	1739	61676	10	1818	11	0	89.99750056	95.07404837	1817	NA
s1	liver	4TU -ve	1	Ddx18	161	12.12837604	0	61	6945	0	245	0	95	12.12837604	12.81250927	516.1362	NA
s1	liver	4TU -ve	1	Ddx19a	1033	12.37589392	0	297	7584	0	250	0	0	12.37589392	13.07398905	251	NA
s1	liver	4TU -ve	1	Ddx19b	5062	14.75206555	0.000236939	1468	8441	2	298	2	0	14.75206555	15.58419495	276.09	NA
s1	liver	4TU -ve	1	Ddx20	1099	17.96979797	0	334	8221	0	363	0	2	17.96979797	18.9834321	363.7803	NA
s1	liver	4TU -ve	1	Ddx21	2099	31.68228843	0	670	18686	0	640	0	0	31.68228843	33.46941197	915	NA
s1	liver	4TU -ve	1	Ddx24	472	51.28570439	0.000122185	139	24553	3	1036	3	2	51.28570439	54.17861062	1820.947	NA
s1	liver	4TU -ve	1	Ddx27	1538	19.94994099	0	422	8464	0	403	0	1	19.94994099	21.07527035	528.5	NA
s1	liver	4TU -ve	1	Ddx28	181	29.15760607	7.7106947335955e-05	54	12969	1	589	1	8	29.15760607	30.8023182	565.1397	NA
s1	liver	4TU -ve	1	Ddx39	3338	15.44511561	0	732	7880	0	312	0	3	15.44511561	16.31633833	233.0843	NA
s1	liver	4TU -ve	1	Ddx39b	218	69.25550236	0.000224405	62	40106	9	1399	12	0	69.25550236	73.16204272	1534	NA
s1	liver	4TU -ve	1	Ddx3x	2560	156.4808027	0.00034176	861	96559	33	3161	33	935	156.4808027	165.3075175	2699.474	NA
s1	liver	4TU -ve	1	Ddx3y	4388	124.1549678	0.000105664	1400	56784	6	2508	6	10	124.1549678	131.1582581	2378.0769	NA
s1	liver	4TU -ve	1	Ddx41	185	17.12823718	0	44	5805	0	346	4	2	17.12823718	18.09440084	361.1742	NA
s1	liver	4TU -ve	1	Ddx42	973	21.73206972	9.31879601155531e-05	315	10731	1	439	1	4	21.73206972	22.95792477	424.5833	NA
s1	liver	4TU -ve	1	Ddx46	2425	20.49448033	0.000672778	764	11891	8	414	8	2	20.49448033	21.65052587	655	NA
s1	liver	4TU -ve	1	Ddx47	3086	21.83107687	0	899	10585	0	441	0	0	21.83107687	23.06251668	446	NA
s1	liver	4TU -ve	1	Ddx49	642	18.316323	0	123	4683	0	370	0	0	18.316323	19.34950379	418.1082	NA
s1	liver	4TU -ve	1	Ddx5	3387	185.8859266	0.000131555	1094	98818	13	3755	13	123	185.8859266	196.3713155	3694.7362	NA
s1	liver	4TU -ve	1	Ddx50	343	43.41463586	0.000520156	141	26915	14	877	14	4	43.41463586	45.86355359	1180.2306	NA
s1	liver	4TU -ve	1	Ddx51	3002	7.821564956	0	886	4026	0	158	0	0	7.821564956	8.262761079	158	NA
s1	liver	4TU -ve	1	Ddx52	1281	12.12837604	0.000192382	356	5198	1	245	1	2	12.12837604	12.81250927	305.037	NA
s1	liver	4TU -ve	1	Ddx54	1300	27.8705131	0.000512033	295	11718	6	563	6	0	27.8705131	29.44262334	580	NA
s1	liver	4TU -ve	1	Ddx55	3973	10.24724016	0.000246792	1021	4052	1	207	1	1	10.24724016	10.82526293	216.2375	NA
s1	liver	4TU -ve	1	Ddx56	262	32.37533849	0.00065937	72	15166	10	654	10	5	32.37533849	34.20155535	671.8767	NA
s1	liver	4TU -ve	1	Ddx58	961	14.6530584	0	302	8149	0	296	0	0	14.6530584	15.47960303	416.327	NA
s1	liver	4TU -ve	1	Ddx6	4250	55.3449976	0.000376343	1301	34543	13	1118	13	6	55.3449976	58.46687903	1120.1229	NA
s1	liver	4TU -ve	1	Deaf1	9355	17.22724433	0.000525984	2859	9506	5	348	5	7	17.22724433	18.19899276	239.0789	NA
s1	liver	4TU -ve	1	Decr1	1795	140.342637	0.000158784	588	50383	8	2835	9	29	140.342637	148.2590358	2629.3974	NA
s1	liver	4TU -ve	1	Decr2	1051	484.6400058	0.000335408	297	181868	61	9790	61	617	484.6400058	511.9774112	9361.6552	NA
s1	liver	4TU -ve	1	Dedd	1127	28.71207389	0.000783085	334	14047	11	580	11	1	28.71207389	30.33165459	575.5271	NA
s1	liver	4TU -ve	1	Dedd2	700	17.32625148	0.000259134	154	3859	1	350	1	4	17.32625148	18.30358467	355.0727	NA
s1	liver	4TU -ve	1	Def8	2085	41.63250714	4.90364340705144e-05	589	20393	1	841	1	4	41.63250714	43.98089916	837	NA
s1	liver	4TU -ve	1	Degs1	975	94.70034025	0.000535194	313	50449	27	1913	27	3	94.70034025	100.0421642	1953.5865	NA
s1	liver	4TU -ve	1	Dek	1691	42.96910368	0.000227609	538	17574	4	868	4	142	42.96910368	45.39288998	2139	NA
s1	liver	4TU -ve	1	Dennd1a	2471	9.158161499	0.000735835	577	6795	5	185	5	0	9.158161499	9.674751897	239.2145	NA
s1	liver	4TU -ve	1	Dennd1b	10876	18.16781227	0.000107101	3289	9337	1	367	1	7	18.16781227	19.19261592	514.6118	NA
s1	liver	4TU -ve	1	Dennd2d	2771	8.613622166	0	760	3854	0	174	0	2	8.613622166	9.099496378	181.5125	NA
s1	liver	4TU -ve	1	Dennd4a	2572	6.930500594	0	846	4220	0	140	0	0	6.930500594	7.321433868	508.8616	NA
s1	liver	4TU -ve	1	Dennd4c	2122	9.25716865	0.000884486	684	5653	5	187	5	171	9.25716865	9.779343809	125.9941	NA
s1	liver	4TU -ve	1	Dennd5a	852	11.93036174	0.000375446	259	5327	2	241	2	20	11.93036174	12.60332544	230.4892	NA
s1	liver	4TU -ve	1	Dennd5b	5635	82.91848924	0.000322621	1735	40295	13	1675	13	856	82.91848924	87.59572663	1457.4778	NA
s1	liver	4TU -ve	1	Dennd6a	5686	13.56397973	0	1815	6994	0	274	0	11	13.56397973	14.329092	263.8314	NA
s1	liver	4TU -ve	1	Denr	1541	34.45448866	0.000375698	496	18632	7	696	7	2	34.45448866	36.39798551	1542.5785	NA
s1	liver	4TU -ve	1	Depdc7	141	25.24682359	0	59	15601	0	510	0	0	25.24682359	26.67093766	486.0385	NA
s1	liver	4TU -ve	1	Deptor	7601	387.5139903	0.000142726	2282	182167	26	7828	26	9	387.5139903	409.3727451	7877.0216	NA
s1	liver	4TU -ve	1	Dera	1617	80.04728186	0.000348068	484	40222	14	1617	14	5	80.04728186	84.56256117	1657.0556	NA
s1	liver	4TU -ve	1	Derl1	2266	189.697702	0.000214279	690	102670	22	3832	22	1144	189.697702	200.3981041	3313.2506	NA
s1	liver	4TU -ve	1	Derl2	3709	111.9770882	2.36434566733656e-05	1219	42295	1	2262	1	23	111.9770882	118.2934529	2262.91	NA
s1	liver	4TU -ve	1	Derl3	622	17.87079082	0.000573987	147	8711	5	361	5	3	17.87079082	18.87884019	372.5	NA
s1	liver	4TU -ve	1	Des	1529	5.346386172	0	325	811	0	108	0	2	5.346386172	5.647963269	106.6667	NA
s1	liver	4TU -ve	1	Desi1	2815	36.43463169	0.00018906	739	15868	3	736	3	0	36.43463169	38.48982376	720	NA
s1	liver	4TU -ve	1	Desi2	7833	19.50440881	0.000191004	2412	10471	2	394	2	0	19.50440881	20.60460674	394.0784	NA
s1	liver	4TU -ve	1	Det1	2026	5.544400475	0	601	2512	0	112	0	4	5.544400475	5.857147094	109	NA
s1	liver	4TU -ve	1	Dexi	2491	82.22543918	5.0098945417199e-05	609	39921	2	1661	2	5	82.22543918	86.86358324	1660.513	NA
s1	liver	4TU -ve	1	Dffa	2288	18.41533015	0	584	6445	0	372	0	20	18.41533015	19.45409571	264	NA
s1	liver	4TU -ve	1	Dgat1	221	20.84100536	0	57	7864	0	421	0	8	20.84100536	22.01659756	388.3592	NA
s1	liver	4TU -ve	1	Dgat2	1432	369.0986602	0.000181959	368	186855	34	7456	34	11	369.0986602	389.9186494	7809.7563	NA
s1	liver	4TU -ve	1	Dgcr14	1333	5.544400475	0	340	2177	0	112	0	0	5.544400475	5.857147094	112.0426	NA
s1	liver	4TU -ve	1	Dgcr2	2166	27.17746304	0.000184604	581	16251	3	549	3	5	27.17746304	28.71047995	725.9316	NA
s1	liver	4TU -ve	1	Dgcr6	671	34.90002085	8.34167500834168e-05	156	11988	1	705	1	3	34.90002085	36.86864912	701.1667	NA
s1	liver	4TU -ve	1	Dgcr8	1574	7.524543502	0.00138217	473	2894	4	152	4	0	7.524543502	7.948985342	159.1538	NA
s1	liver	4TU -ve	1	Dgka	1631	16.28667639	0	378	6177	0	329	0	2	16.28667639	17.20536959	318.6667	NA
s1	liver	4TU -ve	1	Dgkd	2708	9.356175801	0	775	5426	0	189	0	3	9.356175801	9.883935721	198.5	NA
s1	liver	4TU -ve	1	Dgkq	4465	15.84114421	0	1106	9688	0	320	0	0	15.84114421	16.73470598	316	NA
s1	liver	4TU -ve	1	Dgkz	3087	16.28667639	0	603	7175	0	329	0	0	16.28667639	17.20536959	254	NA
s1	liver	4TU -ve	1	Dglucy	1922	12.92043325	0	493	6318	0	261	0	4	12.92043325	13.64924457	256.0584	NA
s1	liver	4TU -ve	1	Dguok	1476	13.51447616	0.000259943	400	7694	2	273	2	0	13.51447616	14.27679604	272.0913	NA
s1	liver	4TU -ve	1	Dhcr24	2348	223.409637	0.00014934	572	93746	14	4513	14	10	223.409637	236.0116503	4529.1667	NA
s1	liver	4TU -ve	1	Dhcr7	1542	35.3950566	0	414	16705	0	715	0	1	35.3950566	37.39160868	752.3333	NA
s1	liver	4TU -ve	1	Dhdds	1989	21.03901966	0	513	9519	0	425	0	2	21.03901966	22.22578138	465.8	NA
s1	liver	4TU -ve	1	Dhdh	4279	185.3413873	0.00018083	1102	99541	18	3744	18	51	185.3413873	195.79606	3785.8085	NA
s1	liver	4TU -ve	1	Dhfr	4250	52.27577591	9.46431951542684e-05	1122	21132	2	1056	2	3	52.27577591	55.22452974	1052.1822	NA
s1	liver	4TU -ve	1	Dhodh	3570	8.811636469	0.000238039	911	4201	1	178	1	0	8.811636469	9.308680203	181	NA
s1	liver	4TU -ve	1	Dhps	722	6.880997018	0.001069519	177	2805	3	139	3	1	6.880997018	7.269137911	147.5909	NA
s1	liver	4TU -ve	1	Dhrs1	264	206.2813998	0.000199378	81	135421	27	4167	27	0	206.2813998	217.9172495	4219	NA
s1	liver	4TU -ve	1	Dhrs13	1424	5.197875445	0	337	1552	0	105	0	0	5.197875445	5.491075401	102	NA
s1	liver	4TU -ve	1	Dhrs3	1682	208.9050893	0.000202958	365	78834	16	4220	16	10	208.9050893	220.6889352	4210.2708	NA
s1	liver	4TU -ve	1	Dhrs4	808	217.2711936	0.000377055	203	79564	30	4389	30	1	217.2711936	229.5269518	4380.4167	NA
s1	liver	4TU -ve	1	Dhrs7	839	25.93987365	7.00182047332306e-05	220	14282	1	524	1	0	25.93987365	27.40308105	485.0306	NA
s1	liver	4TU -ve	1	Dhrs7b	2272	34.90002085	0.00021606	624	13885	3	705	3	3	34.90002085	36.86864912	717.0474	NA
s1	liver	4TU -ve	1	Dhtkd1	2593	12.57390822	0.00013488	889	7414	1	254	1	0	12.57390822	13.28317287	222.0526	NA
s1	liver	4TU -ve	1	Dhx15	1278	28.91008819	0.000421053	443	16625	7	584	7	8	28.91008819	30.54083842	845.2488	NA
s1	liver	4TU -ve	1	Dhx16	1007	37.0286746	5.90597684857075e-05	246	16932	1	748	1	0	37.0286746	39.11737524	735	NA
s1	liver	4TU -ve	1	Dhx29	359	18.21731585	0	92	9954	0	368	0	0	18.21731585	19.24491188	363.2826	NA
s1	liver	4TU -ve	1	Dhx30	721	30.54370619	0.000466014	161	15021	7	617	7	0	30.54370619	32.26660497	655.1199	NA
s1	liver	4TU -ve	1	Dhx32	286	10.9897938	0.000601564	85	4987	3	222	2	1	10.9897938	11.60970228	235.5	NA
s1	liver	4TU -ve	1	Dhx33	4679	18.316323	0.000668449	1257	10472	7	370	7	0	18.316323	19.34950379	374	NA
s1	liver	4TU -ve	1	Dhx34	150	5.148371869	0	31	1018	0	104	0	0	5.148371869	5.438779445	111	NA
s1	liver	4TU -ve	1	Dhx36	2549	24.45476638	0.000126823	922	15770	2	494	2	0	24.45476638	25.83420236	568.0192	NA
s1	liver	4TU -ve	1	Dhx38	388	15.89064779	0	93	6481	0	321	0	0	15.89064779	16.78700194	323	NA
s1	liver	4TU -ve	1	Dhx40	1276	34.30597794	0.000191893	447	20845	4	693	7	4	34.30597794	36.24109764	684.2658	NA
s1	liver	4TU -ve	1	Dhx58	273	5.643407626	0	77	2977	0	114	0	0	5.643407626	5.961739007	116	NA
s1	liver	4TU -ve	1	Dhx8	499	8.712629318	0.000617665	118	3238	2	176	1	1	8.712629318	9.204088291	252.027	NA
s1	liver	4TU -ve	1	Dhx9	2193	17.72228009	9.24214417744917e-05	690	10820	1	358	1	0	17.72228009	18.72195232	364.1058	NA
s1	liver	4TU -ve	1	Diaph1	1740	46.08782895	0.00017043	453	23470	4	931	4	1	46.08782895	48.68753522	995.027	NA
s1	liver	4TU -ve	1	Diaph2	4899	8.366104288	0	1612	4333	0	169	0	0	8.366104288	8.838016597	239.7317	NA
s1	liver	4TU -ve	1	Dicer1	3851	21.13802681	0.000487805	1146	8200	4	427	4	2	21.13802681	22.3303733	487.0833	NA
s1	liver	4TU -ve	1	Dido1	4943	14.95007985	0	1478	8141	0	302	0	0	14.95007985	15.79337877	339.5	NA
s1	liver	4TU -ve	1	Diexf	3792	7.079011321	0.001846381	1037	2708	5	143	5	2	7.079011321	7.478321736	148.2	NA
s1	liver	4TU -ve	1	Dio1	1281	183.1137264	0.00036541	328	101256	37	3699	37	2	183.1137264	193.442742	3664.7024	NA
s1	liver	4TU -ve	1	Dip2b	4043	5.296882596	0	1217	3451	0	107	0	1	5.296882596	5.595667313	106.3833	NA
s1	liver	4TU -ve	1	Dip2c	2898	13.16795113	0	920	7747	0	266	0	3	13.16795113	13.91072435	264.5476	NA
s1	liver	4TU -ve	1	Dirc2	4838	56.23606196	0.000761211	1360	30215	23	1136	23	0	56.23606196	59.40820624	1138	NA
s1	liver	4TU -ve	1	Dis3	4576	6.831493442	0	1277	2815	0	138	0	9	6.831493442	7.216841955	120.6	NA
s1	liver	4TU -ve	1	Dis3l	287	8.267097137	0	113	2922	0	167	0	3	8.267097137	8.733424685	285.5	NA
s1	liver	4TU -ve	1	Dkc1	1647	32.72186352	0	444	7301	0	661	6	74	32.72186352	34.56762705	599.9295	NA
s1	liver	4TU -ve	1	Dkk3	2194	5.296882596	0	594	2252	0	107	0	0	5.296882596	5.595667313	107	NA
s1	liver	4TU -ve	1	Dlat	1792	27.4744845	0.000339905	556	14710	5	555	5	2	27.4744845	29.02425569	621.1768	NA
s1	liver	4TU -ve	1	Dlc1	2532	49.50357567	0.000659791	760	28797	19	1000	19	1	49.50357567	52.2959562	1055.5	NA
s1	liver	4TU -ve	1	Dld	900	78.85919604	0.000441134	308	38537	17	1593	17	8	78.85919604	83.30745822	1599.4	NA
s1	liver	4TU -ve	1	Dlg1	2574	29.99916685	0.000578771	766	17278	10	606	10	0	29.99916685	31.69134946	667.5702	NA
s1	liver	4TU -ve	1	Dlg3	2083	15.14809415	0	574	6500	0	306	0	0	15.14809415	16.0025626	305	NA
s1	liver	4TU -ve	1	Dlg5	2322	6.980004169	0	606	2968	0	141	0	0	6.980004169	7.373729824	141.7361	NA
s1	liver	4TU -ve	1	Dlgap4	1693	22.1776019	0	379	7278	0	448	0	6	22.1776019	23.42858838	444.446	NA
s1	liver	4TU -ve	1	Dlst	2677	154.0551275	0.000131058	675	68672	9	3112	9	0	154.0551275	162.7450157	3036	NA
s1	liver	4TU -ve	1	Dmac1	351	68.46344515	6.47353940767114e-05	102	30895	2	1383	2	5	68.46344515	72.32530742	1392.0345	NA
s1	liver	4TU -ve	1	Dmac2	937	31.92980631	0.000345328	212	14479	5	645	5	0	31.92980631	33.73089175	650.0278	NA
s1	liver	4TU -ve	1	Dmap1	54	8.663125742	0	16	1921	0	175	0	0	8.663125742	9.151792335	179.2222	NA
s1	liver	4TU -ve	1	Dmbt1	590	204.0042353	7.7930174563591e-05	134	102656	8	4121	8	2	204.0042353	215.5116355	4151.9792	NA
s1	liver	4TU -ve	1	Dmd	3659	16.28667639	0	1219	11073	0	329	0	3	16.28667639	17.20536959	673.5374	NA
s1	liver	4TU -ve	1	Dmgdh	368	307.9617442	0.000296905	113	121251	36	6221	36	12	307.9617442	325.3331435	6095.9793	NA
s1	liver	4TU -ve	1	Dmpk	958	22.22710547	0.000306937	209	9774	3	449	3	3	22.22710547	23.48088433	446.2156	NA
s1	liver	4TU -ve	1	Dmtf1	3444	12.37589392	0.000155111	964	6447	1	250	1	0	12.37589392	13.07398905	274	NA
[truncated: 181,894 more rows]
