# Supplementary material for: SLAMseq reveals potential transfer of RNA from liver to kidney in the mouse
Source: Nat Commun. 2025 Aug 11;16:7413. doi: 10.1038/s41467-025-62688-9 (PMC12339719; doi:10.1038/s41467-025-62688-9)
Supplement: Supplementary file 6 — Source Data [file 41467_2025_62688_MOESM6_ESM.zip › Source data/FigS7c_data.csv]

sample_name	tissue.x	group	source	gene_name	length	readsCPM	conversionRate	Tcontent	coverageOnTs	conversionsOnTs	readCount	tcReadCount	multimapCount	cpm_raw	cpm_norm	readCount_GS	NTR	cell	class
s1	liver	4TU -ve	1	Acly	1058	134.8972437	0.000570584	332	68351	39	2725	37	5	134.8972437	142.5064806	2695.1333	NA	Hepatocyte	hepatocyte (mature)
s1	liver	4TU -ve	1	Acta2	577	25.93987365	0.000700574	182	14274	10	524	10	0	25.93987365	27.40308105	561	NA	Ito cell (hepatic stellate cell)	mesenchymal
s1	liver	4TU -ve	1	Acta2	577	25.93987365	0.000700574	182	14274	10	524	10	0	25.93987365	27.40308105	561	NA	Myofibroblast	mesenchymal
s1	liver	4TU -ve	1	Adgre1	409	13.06894398	0.000139548	142	7166	1	264	1	0	13.06894398	13.80613244	264	NA	Kupffer cell	immune
s1	liver	4TU -ve	1	Alb	169	35148.08326	0.000260731	45	12200293	3181	710011	3548	9325	35148.08326	37130.70416	368618.3674	NA	Hepatocyte	hepatocyte (mature)
s1	liver	4TU -ve	1	Apoa1	64	8815.299734	0.000157502	16	1936488	305	178074	463	912	8815.299734	9312.550104	243166.1408	NA	Hepatocyte	hepatocyte (mature)
s1	liver	4TU -ve	1	Asl	298	459.9872251	0.000156449	55	51135	8	9292	16	34	459.9872251	485.934025	13239.0185	NA	Hepatocyte	hepatocyte (mature)
s1	liver	4TU -ve	1	Ass1	255	2097.961537	0.00035013	62	548367	192	42380	192	15078	2097.961537	2216.302624	37076.8982	NA	Hepatocyte	hepatocyte (mature)
s1	liver	4TU -ve	1	Bmp2	1170	33.95945291	0.00063529	385	18889	12	686	12	3	33.95945291	35.87502595	682.8449	NA	Endothelial cell	endothelial
s1	liver	4TU -ve	1	Cd44	2992	16.33617997	0	1005	10396	0	330	0	1	16.33617997	17.25766555	343.0975	NA	Liver stem cell	hepatocyte (progenitor)
s1	liver	4TU -ve	1	Cd44	2992	16.33617997	0	1005	10396	0	330	0	1	16.33617997	17.25766555	343.0975	NA	CD4+ T cell	immune
s1	liver	4TU -ve	1	Cd68	158	14.35603694	0.000175901	41	5685	1	290	1	0	14.35603694	15.1658273	286	NA	Kupffer cell	immune
s1	liver	4TU -ve	1	Clec4f	669	111.7295703	0.000133195	217	37539	5	2257	5	44	111.7295703	118.0319731	2270.1687	NA	Kupffer cell	immune
s1	liver	4TU -ve	1	Cyp2e1	245	4310.969383	0.000214774	61	1997448	429	87084	444	13447	4310.969383	4554.14105	80407.1972	NA	Hepatocyte	hepatocyte (mature)
s1	liver	4TU -ve	1	Cyp2f2	263	1882.422968	0.000241169	82	932954	225	38026	240	168	1882.422968	1988.60603	30921.2667	NA	Hepatocyte	hepatocyte (mature)
s1	liver	4TU -ve	1	Des	1529	5.346386172	0	325	811	0	108	0	2	5.346386172	5.647963269	106.6667	NA	Ito cell (hepatic stellate cell)	mesenchymal
s1	liver	4TU -ve	1	Des	1529	5.346386172	0	325	811	0	108	0	2	5.346386172	5.647963269	106.6667	NA	Myofibroblast	mesenchymal
s1	liver	4TU -ve	1	Dpp4	2545	75.98798865	6.50843927626155e-05	805	46094	3	1535	3	11	75.98798865	80.27429276	1525.1806	NA	Endothelial cell	endothelial
s1	liver	4TU -ve	1	Eng	1283	41.23647853	0.00019857	249	10072	2	833	2	9	41.23647853	43.56253151	829.0247	NA	Liver stem cell	hepatocyte (progenitor)
s1	liver	4TU -ve	1	Fcgr2b	2397	34.70200654	0.000370999	808	18868	7	701	7	2	34.70200654	36.65946529	687.0215	NA	Endothelial cell	endothelial
s1	liver	4TU -ve	1	G6pc	1104	723.2967441	0.000187373	323	432292	81	14611	81	14	723.2967441	764.096216	14342.8333	NA	Hepatocyte	hepatocyte (mature)
s1	liver	4TU -ve	1	Gata4	1453	22.27660905	0.000591766	361	11829	7	450	7	0	22.27660905	23.53318029	363	NA	Liver stem cell	hepatocyte (progenitor)
s1	liver	4TU -ve	1	Glul	1541	1357.190031	0.000173878	483	724644	126	27416	126	202	1357.190031	1433.745935	27601.2166	NA	Hepatocyte	hepatocyte (mature)
s1	liver	4TU -ve	1	Igfbp3	2118	8.811636469	0	619	5709	0	178	0	0	8.811636469	9.308680203	178	NA	Ito cell (hepatic stellate cell)	mesenchymal
s1	liver	4TU -ve	1	Irf7	1024	48.76102203	0.000283238	214	17653	5	985	5	10	48.76102203	51.51151685	1000.8361	NA	Kupffer cell	immune
s1	liver	4TU -ve	1	Itga1	6994	40.09789629	9.93936984395189e-05	1965	20122	2	810	2	0	40.09789629	42.35972452	864.4	NA	Natural killer cell	immune
s1	liver	4TU -ve	1	Itgb1	3115	84.99763942	0.000113351	917	52933	6	1717	6	1	84.99763942	89.79215679	1731.0714	NA	Liver stem cell	hepatocyte (progenitor)
s1	liver	4TU -ve	1	Krt19	103	24.65278068	0	21	6314	0	498	1	15	24.65278068	26.04338619	595.4545	NA	Liver progenitor cell	hepatocyte (progenitor)
s1	liver	4TU -ve	1	Krt19	103	24.65278068	0	21	6314	0	498	1	15	24.65278068	26.04338619	595.4545	NA	Progenitor cell	hepatocyte (progenitor)
s1	liver	4TU -ve	1	Lyve1	1565	18.316323	0	404	8428	0	370	0	2	18.316323	19.34950379	342	NA	Endothelial cell	endothelial
s1	liver	4TU -ve	1	Mmrn2	992	20.24696245	0	261	8899	0	409	0	28	20.24696245	21.38904608	382.8158	NA	Endothelial cell	endothelial
s1	liver	4TU -ve	1	Mup3	402	11848.08679	0.000211235	116	6419378	1356	239338	1364	152	11848.08679	12516.40956	237547.0232	NA	Hepatocyte	hepatocyte (mature)
s1	liver	4TU -ve	1	Oit3	981	31.5337777	0.000134553	282	14864	2	637	2	4	31.5337777	33.3125241	629.4167	NA	Endothelial cell	endothelial
s1	liver	4TU -ve	1	Pck1	627	1917.322989	0.0002908	190	1172629	341	38731	341	83	1917.322989	2025.474679	38856.8502	NA	Hepatocyte	hepatocyte (mature)
s1	liver	4TU -ve	1	Sox9	2250	21.78157329	8.86446237035724e-05	788	11281	1	440	1	2	21.78157329	23.01022073	442	NA	Progenitor cell	hepatocyte (progenitor)
s1	liver	4TU -ve	1	Stx2	2142	12.92043325	0	519	7150	0	261	0	3	12.92043325	13.64924457	283.0652	NA	Ito cell (hepatic stellate cell)	mesenchymal
s1	liver	4TU -ve	1	Twf1	1869	33.76143861	0.0007313	584	19144	14	682	14	3	33.76143861	35.66584213	519	NA	Progenitor cell	hepatocyte (progenitor)
s1	liver	4TU -ve	1	Ushbp1	2339	10.69277234	0.001792574	462	3905	7	216	7	0	10.69277234	11.29592654	283.0303	NA	Endothelial cell	endothelial
s2	liver	4TU -ve	12	Acly	1058	501.6038779	0.000122495	332	195926	24	7757	24	6	501.6038779	545.5187838	7717.303	NA	Hepatocyte	hepatocyte (mature)
s2	liver	4TU -ve	12	Adgre1	409	13.57958159	0.000166889	142	5992	1	210	1	0	13.57958159	14.76846005	210	NA	Kupffer cell	immune
s2	liver	4TU -ve	12	Alb	169	57266.32418	0.000164199	45	15067079	2474	885589	2720	5603	57266.32418	62279.93221	365879.9394	NA	Hepatocyte	hepatocyte (mature)
s2	liver	4TU -ve	12	Apoa1	64	9332.987765	0.000135131	16	1605849	217	144329	276	342	9332.987765	10150.08129	203468.2704	NA	Hepatocyte	hepatocyte (mature)
s2	liver	4TU -ve	12	Asl	298	316.0162629	6.69814796208848e-05	55	29859	2	4887	8	5	316.0162629	343.6831631	7348.6696	NA	Hepatocyte	hepatocyte (mature)
s2	liver	4TU -ve	12	Ass1	255	2075.671378	0.000194043	62	448355	87	32099	87	10347	2075.671378	2257.394281	28740.2166	NA	Hepatocyte	hepatocyte (mature)
s2	liver	4TU -ve	12	Bmp2	1170	46.49390076	0	385	21197	0	719	0	0	46.49390076	50.56439416	723	NA	Endothelial cell	endothelial
s2	liver	4TU -ve	12	Cd44	2992	9.311713087	0	1005	4934	0	144	0	1	9.311713087	10.12694403	144.0286	NA	Liver stem cell	hepatocyte (progenitor)
s2	liver	4TU -ve	12	Cd44	2992	9.311713087	0	1005	4934	0	144	0	1	9.311713087	10.12694403	144.0286	NA	CD4+ T cell	immune
s2	liver	4TU -ve	12	Cd68	158	9.117719065	0.000329924	41	3031	1	141	1	0	9.117719065	9.915966032	147	NA	Kupffer cell	immune
s2	liver	4TU -ve	12	Clec4f	669	61.56076986	5.7867021584399e-05	217	17281	1	952	1	14	61.56076986	66.95035222	1026.0558	NA	Kupffer cell	immune
s2	liver	4TU -ve	12	Cyp2e1	245	5161.016979	0.000148202	61	1767862	262	79812	269	18657	5161.016979	5612.85873	73854.7684	NA	Hepatocyte	hepatocyte (mature)
s2	liver	4TU -ve	12	Cyp2f2	263	1809.123591	8.57103168621748e-05	82	676698	58	27977	72	16	1809.123591	1967.510508	22462.4542	NA	Hepatocyte	hepatocyte (mature)
s2	liver	4TU -ve	12	Dpp4	2545	103.3988141	0.000181859	805	49489	9	1599	9	3	103.3988141	112.4512744	1607.3333	NA	Endothelial cell	endothelial
s2	liver	4TU -ve	12	Eng	1283	31.87968439	0	249	7301	0	493	0	1	31.87968439	34.67071811	493.5247	NA	Liver stem cell	hepatocyte (progenitor)
s2	liver	4TU -ve	12	Fcgr2b	2397	46.29990674	0.000198452	808	20156	4	716	4	0	46.29990674	50.35341616	712.0909	NA	Endothelial cell	endothelial
s2	liver	4TU -ve	12	G6pc	1104	902.8481814	0.000179513	323	417798	75	13962	75	13	902.8481814	981.8916152	13712.32	NA	Hepatocyte	hepatocyte (mature)
s2	liver	4TU -ve	12	Gata4	1453	11.38098266	0	361	4638	0	176	0	0	11.38098266	12.37737604	146	NA	Liver stem cell	hepatocyte (progenitor)
s2	liver	4TU -ve	12	Glul	1541	1430.899911	0.000133704	483	605818	81	22128	75	96	1430.899911	1556.173733	22417.5276	NA	Hepatocyte	hepatocyte (mature)
s2	liver	4TU -ve	12	Igfbp3	2118	9.50570711	0	619	4167	0	147	0	0	9.50570711	10.33792203	147	NA	Ito cell (hepatic stellate cell)	mesenchymal
s2	liver	4TU -ve	12	Irf7	1024	30.32773221	0	214	7913	0	469	0	5	30.32773221	32.98289411	474.5265	NA	Kupffer cell	immune
s2	liver	4TU -ve	12	Itga1	6994	35.63023549	7.02049985959e-05	1965	14244	1	551	1	0	35.63023549	38.74962612	628.2377	NA	Natural killer cell	immune
s2	liver	4TU -ve	12	Itgb1	3115	129.9113305	3.22554632690912e-05	917	62005	2	2009	2	1	129.9113305	141.2849345	2012.5	NA	Liver stem cell	hepatocyte (progenitor)
s2	liver	4TU -ve	12	Lyve1	1565	8.665066345	0	404	3146	0	134	0	0	8.665066345	9.42368403	130.0125	NA	Endothelial cell	endothelial
s2	liver	4TU -ve	12	Mmrn2	992	22.43864195	0	261	9239	0	347	0	1	22.43864195	24.40312208	346.5277	NA	Endothelial cell	endothelial
s2	liver	4TU -ve	12	Mup3	402	15670.12584	0.000168364	116	6432490	1083	242329	1085	133	15670.12584	17042.02931	242821.9864	NA	Hepatocyte	hepatocyte (mature)
s2	liver	4TU -ve	12	Oit3	981	25.28388762	0	282	10199	0	391	0	0	25.28388762	27.49746609	384.027	NA	Endothelial cell	endothelial
s2	liver	4TU -ve	12	Pck1	627	4130.973383	0.000189568	190	2083681	395	63883	389	70	4130.973383	4492.635872	64444.7533	NA	Hepatocyte	hepatocyte (mature)
s2	liver	4TU -ve	12	Sox9	2250	10.86366527	0	788	5153	0	168	0	0	10.86366527	11.81476804	168	NA	Progenitor cell	hepatocyte (progenitor)
s2	liver	4TU -ve	12	Stx2	2142	9.764365807	0.00025355	519	3944	1	151	1	0	9.764365807	10.61922603	175	NA	Ito cell (hepatic stellate cell)	mesenchymal
s2	liver	4TU -ve	12	Twf1	1869	31.81501972	6.7884054035707e-05	584	14731	1	492	1	0	31.81501972	34.60039211	371	NA	Progenitor cell	hepatocyte (progenitor)
s2	liver	4TU -ve	12	Ushbp1	2339	13.38558756	0	462	3814	0	207	0	0	13.38558756	14.55748205	245.5103	NA	Endothelial cell	endothelial
s3	liver	4TU -ve	23	Acly	1058	286.9305223	0.000154214	332	90783	14	3732	14	2	286.9305223	291.757057	3700.4	NA	Hepatocyte	hepatocyte (mature)
s3	liver	4TU -ve	23	Acta2	577	12.0707642	0.000230203	182	4344	1	157	1	0	12.0707642	12.27380974	160	NA	Ito cell (hepatic stellate cell)	mesenchymal
s3	liver	4TU -ve	23	Acta2	577	12.0707642	0.000230203	182	4344	1	157	1	0	12.0707642	12.27380974	160	NA	Myofibroblast	mesenchymal
s3	liver	4TU -ve	23	Adgre1	409	18.37523977	0	142	5912	0	239	0	0	18.37523977	18.68433457	238	NA	Kupffer cell	immune
s3	liver	4TU -ve	23	Alb	169	68943.43832	0.000198165	45	16425685	3255	896722	3681	11440	68943.43832	70103.15424	558420.2621	NA	Hepatocyte	hepatocyte (mature)
s3	liver	4TU -ve	23	Apoa1	64	11019.07004	0.000155931	16	1590451	248	143321	301	724	11019.07004	11204.42475	177768.9251	NA	Hepatocyte	hepatocyte (mature)
s3	liver	4TU -ve	23	Asl	298	339.3653069	0.000232333	55	25825	6	4414	7	9	339.3653069	345.073861	5999.0231	NA	Hepatocyte	hepatocyte (mature)
s3	liver	4TU -ve	23	Ass1	255	4186.094895	0.000214831	62	665639	143	54447	141	18486	4186.094895	4256.510311	46276.2492	NA	Hepatocyte	hepatocyte (mature)
s3	liver	4TU -ve	23	Bmp2	1170	37.98062112	0.00036914	385	13545	5	494	5	0	37.98062112	38.61950325	490.0156	NA	Endothelial cell	endothelial
s3	liver	4TU -ve	23	Cd44	2992	9.456713355	0.000258532	1005	3868	1	123	1	0	9.456713355	9.615787247	123	NA	Liver stem cell	hepatocyte (progenitor)
s3	liver	4TU -ve	23	Cd44	2992	9.456713355	0.000258532	1005	3868	1	123	1	0	9.456713355	9.615787247	123	NA	CD4+ T cell	immune
s3	liver	4TU -ve	23	Cd68	158	11.14815802	0.002156722	41	2782	6	145	6	0	11.14815802	11.33568415	151	NA	Kupffer cell	immune
s3	liver	4TU -ve	23	Clec4f	669	78.72906078	0.000135658	217	14743	2	1024	2	12	78.72906078	80.05338326	1047.1518	NA	Kupffer cell	immune
s3	liver	4TU -ve	23	Cyp2e1	245	4148.806228	0.000163554	61	1253409	205	53962	211	8693	4148.806228	4218.594402	48793.973	NA	Hepatocyte	hepatocyte (mature)
s3	liver	4TU -ve	23	Cyp2f2	263	1403.591537	0.000122585	82	440510	54	18256	57	101	1403.591537	1427.201723	13016.4969	NA	Hepatocyte	hepatocyte (mature)
s3	liver	4TU -ve	23	Dpp4	2545	91.56866347	0.000213299	805	37506	8	1191	8	2	91.56866347	93.10896432	1163.3528	NA	Endothelial cell	endothelial
s3	liver	4TU -ve	23	Eng	1283	59.04679558	0.000428954	249	9325	4	768	4	3	59.04679558	60.04003744	763.2784	NA	Liver stem cell	hepatocyte (progenitor)
s3	liver	4TU -ve	23	Fcgr2b	2397	36.44294415	0.000533496	808	13121	7	474	7	0	36.44294415	37.05596061	474	NA	Endothelial cell	endothelial
s3	liver	4TU -ve	23	G6pc	1104	468.145753	0.000156402	323	179026	28	6089	28	5	468.145753	476.0205573	5931.625	NA	Hepatocyte	hepatocyte (mature)
s3	liver	4TU -ve	23	Glul	1541	630.2937893	0.000110498	483	208148	23	8198	23	79	630.2937893	640.8961289	8197.979	NA	Hepatocyte	hepatocyte (mature)
s3	liver	4TU -ve	23	Igfbp3	2118	21.14305831	0	619	8352	0	275	0	0	21.14305831	21.49871132	275	NA	Ito cell (hepatic stellate cell)	mesenchymal
s3	liver	4TU -ve	23	Irf7	1024	34.82838333	0.000147929	214	6760	1	453	1	15	34.82838333	35.41424084	446.2806	NA	Kupffer cell	immune
s3	liver	4TU -ve	23	Itga1	6994	38.44192421	0	1965	12329	0	500	0	1	38.44192421	39.08856604	523.6111	NA	Natural killer cell	immune
s3	liver	4TU -ve	23	Itgb1	3115	99.87211909	0.000207023	917	38643	8	1299	8	0	99.87211909	101.5520946	1296	NA	Liver stem cell	hepatocyte (progenitor)
s3	liver	4TU -ve	23	Lyve1	1565	69.88741821	9.95421063109695e-05	404	20092	2	909	2	4	69.88741821	71.06301307	866	NA	Endothelial cell	endothelial
s3	liver	4TU -ve	23	Mmrn2	992	27.98572082	0	261	8130	0	364	0	16	27.98572082	28.45647608	349.9242	NA	Endothelial cell	endothelial
s3	liver	4TU -ve	23	Mup3	402	6911.704205	0.000195269	116	2391572	467	89898	472	59	6911.704205	7027.967821	90371.3721	NA	Hepatocyte	hepatocyte (mature)
s3	liver	4TU -ve	23	Oit3	981	38.82634345	0	282	12163	0	505	0	8	38.82634345	39.47945171	489.6045	NA	Endothelial cell	endothelial
s3	liver	4TU -ve	23	Pck1	627	2923.047033	0.000189931	190	1126725	214	38019	213	86	2923.047033	2972.216385	38132.6792	NA	Hepatocyte	hepatocyte (mature)
s3	liver	4TU -ve	23	Sox9	2250	14.91546659	0	788	4713	0	194	0	0	14.91546659	15.16636363	194	NA	Progenitor cell	hepatocyte (progenitor)
s3	liver	4TU -ve	23	Stx2	2142	9.610481052	0	519	3631	0	125	0	0	9.610481052	9.772141511	134	NA	Ito cell (hepatic stellate cell)	mesenchymal
s3	liver	4TU -ve	23	Twf1	1869	33.44447406	7.73514851485149e-05	584	12928	1	435	1	2	33.44447406	34.00705246	294.1836	NA	Progenitor cell	hepatocyte (progenitor)
s3	liver	4TU -ve	23	Ushbp1	2339	12.99337038	0	462	2932	0	169	0	0	12.99337038	13.21193532	231.5101	NA	Endothelial cell	endothelial
s4	liver	Labelled in injury	34	Acly	1058	96.92203855	0.046634193	332	37569	1752	1489	952	3	96.92203855	82.72499609	1490.6161	0.7989	Hepatocyte	hepatocyte (mature)
s4	liver	Labelled in injury	34	Acta2	577	63.4647331	0.000832611	182	28825	24	975	24	0	63.4647331	54.168483	1009	0	Ito cell (hepatic stellate cell)	mesenchymal
s4	liver	Labelled in injury	34	Acta2	577	63.4647331	0.000832611	182	28825	24	975	24	0	63.4647331	54.168483	1009	0	Myofibroblast	mesenchymal
s4	liver	Labelled in injury	34	Adgre1	409	27.01319409	0.001054852	142	11376	12	415	12	0	27.01319409	23.05632866	414	0.0056	Kupffer cell	immune
s4	liver	Labelled in injury	34	Alb	169	67873.35147	0.038312972	45	17937319	687232	1042729	403337	14150	67873.35147	57931.3314	561810.8064	0.5985	Hepatocyte	hepatocyte (mature)
s4	liver	Labelled in injury	34	Apoa1	64	9947.169352	0.043249885	16	1587773	68671	152817	69292	857	9947.169352	8490.118017	225190.136	0.7601	Hepatocyte	hepatocyte (mature)
s4	liver	Labelled in injury	34	Asl	298	305.6070994	0.050831649	55	25732	1308	4695	1733	18	305.6070994	260.8420797	6247.2707	0.8846	Hepatocyte	hepatocyte (mature)
s4	liver	Labelled in injury	34	Ass1	255	1138.264398	0.051389615	62	218118	11209	17487	7813	6342	1138.264398	971.5325767	14578.0917	0.8546	Hepatocyte	hepatocyte (mature)
s4	liver	Labelled in injury	34	Bmp2	1170	48.49356529	0.000819277	385	20750	17	745	17	1	48.49356529	41.39027676	745.1292	0.0095	Endothelial cell	endothelial
s4	liver	Labelled in injury	34	Cd44	2992	34.56387003	0.004801851	1005	17285	83	531	58	1	34.56387003	29.5009892	540.0756	0.1189	Liver stem cell	hepatocyte (progenitor)
s4	liver	Labelled in injury	34	Cd44	2992	34.56387003	0.004801851	1005	17285	83	531	58	1	34.56387003	29.5009892	540.0756	0.1189	CD4+ T cell	immune
s4	liver	Labelled in injury	34	Cd68	158	50.57651038	0.008154692	41	16187	132	777	79	2	50.57651038	43.16811415	796.5	0.1372	Kupffer cell	immune
s4	liver	Labelled in injury	34	Clec4f	669	119.8995265	0.000634156	217	31538	20	1842	17	12	119.8995265	102.3367648	1947.955	0.0077	Kupffer cell	immune
s4	liver	Labelled in injury	34	Cyp2e1	245	659.3172119	0.031693754	61	232885	7381	10129	4348	1452	659.3172119	562.7410916	9636.3891	0.5731	Hepatocyte	hepatocyte (mature)
s4	liver	Labelled in injury	34	Cyp2f2	263	328.1289432	0.045967435	82	123631	5683	5041	3080	22	328.1289432	280.0649465	3985.6886	0.7624	Hepatocyte	hepatocyte (mature)
s4	liver	Labelled in injury	34	Des	1529	9.959081195	0	325	1287	0	153	0	0	9.959081195	8.500285025	153.0333	0	Ito cell (hepatic stellate cell)	mesenchymal
s4	liver	Labelled in injury	34	Des	1529	9.959081195	0	325	1287	0	153	0	0	9.959081195	8.500285025	153.0333	0	Myofibroblast	mesenchymal
s4	liver	Labelled in injury	34	Dpp4	2545	27.27356223	0.022546099	805	12419	280	419	133	0	27.27356223	23.27855834	424.0476	0.4382	Endothelial cell	endothelial
s4	liver	Labelled in injury	34	Eng	1283	76.678416	0.000516129	249	15500	8	1178	8	2	76.678416	65.44663895	1176.1225	0.0025	Liver stem cell	hepatocyte (progenitor)
s4	liver	Labelled in injury	34	Fcgr2b	2397	53.70092801	0.000959605	808	21884	21	825	18	4	53.70092801	45.83487023	826.2568	0.0111	Endothelial cell	endothelial
s4	liver	Labelled in injury	34	G6pc	1104	213.9575156	0.076692248	323	95642	7335	3287	2887	8	213.9575156	182.6172345	3219.5516	1	Hepatocyte	hepatocyte (mature)
s4	liver	Labelled in injury	34	Gata4	1453	19.98325442	0.027090841	361	8047	218	307	100	0	19.98325442	17.05612747	231	0.3821	Liver stem cell	hepatocyte (progenitor)
s4	liver	Labelled in injury	34	Glul	1541	80.38866193	0.013285749	483	33344	443	1235	255	4	80.38866193	68.6134118	1273.6429	0.2438	Hepatocyte	hepatocyte (mature)
s4	liver	Labelled in injury	34	Igfbp3	2118	12.30239442	0.012565069	619	5571	70	189	35	1	12.30239442	10.50035209	188.25	0.2118	Ito cell (hepatic stellate cell)	mesenchymal
s4	liver	Labelled in injury	34	Irf7	1024	57.60645005	0.02477777	214	14287	354	885	243	37	57.60645005	49.16831534	878.1049	0.4372	Kupffer cell	immune
s4	liver	Labelled in injury	34	Itga1	6994	54.61221649	0.011638445	1965	20965	244	839	126	2	54.61221649	46.61267409	879.0463	0.2231	Natural killer cell	immune
s4	liver	Labelled in injury	34	Itgam	2355	7.941228142	0	663	3622	0	122	0	1	7.941228142	6.778005053	112.1	0	Monocyte	immune
s4	liver	Labelled in injury	34	Itgb1	3115	121.1362752	0.031430416	917	54215	1704	1861	835	1	121.1362752	103.3923558	1867.5	0.5351	Liver stem cell	hepatocyte (progenitor)
s4	liver	Labelled in injury	34	Lyve1	1565	50.25105021	0.000694203	404	17286	12	772	12	2	50.25105021	42.89032705	736	0.0055	Endothelial cell	endothelial
s4	liver	Labelled in injury	34	Mmrn2	992	32.0252807	0.001031992	261	10659	11	492	11	20	32.0252807	27.33424988	481.4962	0	Endothelial cell	endothelial
s4	liver	Labelled in injury	34	Mup3	402	5361.240284	0.003031207	116	2229475	6758	82364	3649	40	5361.240284	4575.931214	82313.1825	0.0462	Hepatocyte	hepatocyte (mature)
s4	liver	Labelled in injury	34	Oit3	981	39.12031241	0.001519537	282	13820	21	601	20	0	39.12031241	33.3900085	601	0.0379	Endothelial cell	endothelial
s4	liver	Labelled in injury	34	Pck1	627	2500.119932	0.067828053	190	1131464	76745	38409	31914	224	2500.119932	2133.904886	38472.6523	1	Hepatocyte	hepatocyte (mature)
s4	liver	Labelled in injury	34	Ptprc	1099	9.243068821	0.001307474	397	4589	6	142	6	0	9.243068821	7.889153422	191.074	0.0079	CD4+ T cell	immune
s4	liver	Labelled in injury	34	Sox9	2250	30.46307189	0.052717518	788	12861	678	468	325	3	30.46307189	26.00087184	470	0.8877	Progenitor cell	hepatocyte (progenitor)
s4	liver	Labelled in injury	34	Stx2	2142	22.78221188	0.03200883	519	9060	290	350	150	0	22.78221188	19.44509646	359.0128	0.6307	Ito cell (hepatic stellate cell)	mesenchymal
s4	liver	Labelled in injury	34	Twf1	1869	51.48779886	0.044928461	584	21946	986	791	542	4	51.48779886	43.945918	581.8333	0.8071	Progenitor cell	hepatocyte (progenitor)
s4	liver	Labelled in injury	34	Ushbp1	2339	7.680860006	0.001421127	462	2111	3	118	3	1	7.680860006	6.555775379	225.5367	0.1174	Endothelial cell	endothelial
s5	liver	Labelled in injury	44	Acly	1058	85.90547459	0.045057471	332	26100	1176	1029	627	3	85.90547459	73.58795101	1018.6219	0.761	Hepatocyte	hepatocyte (mature)
s5	liver	Labelled in injury	44	Acta2	577	34.22861475	0.001075076	182	11162	12	410	12	0	34.22861475	29.32075793	429	0.0089	Ito cell (hepatic stellate cell)	mesenchymal
s5	liver	Labelled in injury	44	Acta2	577	34.22861475	0.001075076	182	11162	12	410	12	0	34.22861475	29.32075793	429	0.0089	Myofibroblast	mesenchymal
s5	liver	Labelled in injury	44	Adgre1	409	24.62790574	0.001247505	142	8016	10	295	10	0	24.62790574	21.0966429	296	0.0195	Kupffer cell	immune
s5	liver	Labelled in injury	44	Afp	201	19.45187131	0.043323864	77	5632	244	233	158	0	19.45187131	16.66277219	166	0.8713	Hepatocyte	hepatocyte (mature)
s5	liver	Labelled in injury	44	Afp	201	19.45187131	0.043323864	77	5632	244	233	158	0	19.45187131	16.66277219	166	0.8713	Hepatoblast	hepatocyte (progenitor)
s5	liver	Labelled in injury	44	Afp	201	19.45187131	0.043323864	77	5632	244	233	158	0	19.45187131	16.66277219	166	0.8713	Stem cell	hepatocyte (progenitor)
s5	liver	Labelled in injury	44	Alb	169	64007.59308	0.043961686	45	13726771	603452	766701	338071	10645	64007.59308	54829.88885	453862.165	0.6744	Hepatocyte	hepatocyte (mature)
s5	liver	Labelled in injury	44	Apoa1	64	10444.98702	0.045406825	16	1276372	57956	125113	58419	764	10444.98702	8947.336554	175631.0868	0.7982	Hepatocyte	hepatocyte (mature)
s5	liver	Labelled in injury	44	Asl	298	247.4478393	0.0519721	55	16201	842	2964	1141	11	247.4478393	211.9676256	3892.5606	0.9327	Hepatocyte	hepatocyte (mature)
s5	liver	Labelled in injury	44	Ass1	255	817.7299549	0.053418453	62	115915	6192	9795	4450	3527	817.7299549	700.4800584	8136.3318	0.891	Hepatocyte	hepatocyte (mature)
s5	liver	Labelled in injury	44	Bmp2	1170	53.68048607	0.000281088	385	17788	5	643	4	0	53.68048607	45.98353012	644.0313	0.0027	Endothelial cell	endothelial
s5	liver	Labelled in injury	44	Cd44	2992	35.73133443	0.006044122	1005	13236	80	428	41	0	35.73133443	30.60801072	429.3833	0.1231	Liver stem cell	hepatocyte (progenitor)
s5	liver	Labelled in injury	44	Cd44	2992	35.73133443	0.006044122	1005	13236	80	428	41	0	35.73133443	30.60801072	429.3833	0.1231	CD4+ T cell	immune
s5	liver	Labelled in injury	44	Cd68	158	55.18320574	0.013776452	41	14082	194	661	131	2	55.18320574	47.27078291	668.4	0.2605	Kupffer cell	immune
s5	liver	Labelled in injury	44	Clec4f	669	83.90184836	0.00058529	217	15377	9	1005	9	8	83.90184836	71.87161396	1033.8777	0	Kupffer cell	immune
s5	liver	Labelled in injury	44	Cyp2e1	245	950.7206459	0.035765094	61	266405	9528	11388	5448	1481	950.7206459	814.4019301	10615.9892	0.6431	Hepatocyte	hepatocyte (mature)
s5	liver	Labelled in injury	44	Cyp2f2	263	235.5930508	0.052551851	82	70635	3712	2822	1970	9	235.5930508	201.8126314	2151.8429	0.8705	Hepatocyte	hepatocyte (mature)
s5	liver	Labelled in injury	44	Dpp4	2545	26.88198525	0.02508598	805	9886	248	322	104	0	26.88198525	23.02752208	318	0.3777	Endothelial cell	endothelial
s5	liver	Labelled in injury	44	Eng	1283	74.55159262	0.001426025	249	11220	16	893	16	1	74.55159262	63.86204106	893.5	0.0187	Liver stem cell	hepatocyte (progenitor)
s5	liver	Labelled in injury	44	Fcgr2b	2397	45.16507459	0.001098901	808	14560	16	541	16	0	45.16507459	38.68909766	544.3636	0.0088	Endothelial cell	endothelial
s5	liver	Labelled in injury	44	G6pc	1104	179.3245475	0.070732576	323	61782	4370	2148	1873	4	179.3245475	153.612166	2071.0294	1	Hepatocyte	hepatocyte (mature)
s5	liver	Labelled in injury	44	Gata4	1453	16.11249426	0.01494044	361	4953	74	193	37	0	16.11249426	13.80221044	149	0.3071	Liver stem cell	hepatocyte (progenitor)
s5	liver	Labelled in injury	44	Glul	1541	106.5261279	0.021849919	483	32769	716	1276	346	18	106.5261279	91.25191981	1284.5275	0.3483	Hepatocyte	hepatocyte (mature)
s5	liver	Labelled in injury	44	Igfbp3	2118	17.03082295	0.013468013	619	5643	76	204	34	1	17.03082295	14.58886492	205.4386	0.209	Ito cell (hepatic stellate cell)	mesenchymal
s5	liver	Labelled in injury	44	Irf7	1024	53.34654836	0.024453369	214	11205	274	639	174	7	53.34654836	45.69747395	652.6607	0.4134	Kupffer cell	immune
s5	liver	Labelled in injury	44	Itga1	6994	56.93637869	0.007981221	1965	17040	136	682	93	5	56.93637869	48.77257783	699.3627	0.1812	Natural killer cell	immune
s5	liver	Labelled in injury	44	Itgam	2355	9.433740164	0.002308136	663	3466	8	113	8	0	9.433740164	8.081086943	109	0.0363	Monocyte	immune
s5	liver	Labelled in injury	44	Itgam	2355	9.433740164	0.002308136	663	3466	8	113	8	0	9.433740164	8.081086943	109	0.1091	Monocyte	immune
s5	liver	Labelled in injury	44	Itgb1	3115	113.204882	0.03870208	917	38215	1479	1356	705	5	113.204882	96.97304331	1355.5	0.644	Liver stem cell	hepatocyte (progenitor)
s5	liver	Labelled in injury	44	Lyve1	1565	60.86014672	0.000598842	404	15029	9	729	9	1	60.86014672	52.13373789	673.1142	0.005	Endothelial cell	endothelial
s5	liver	Labelled in injury	44	Mmrn2	992	30.05439344	0.000766284	261	7830	6	360	6	6	30.05439344	25.74505575	354.7781	0.0059	Endothelial cell	endothelial
s5	liver	Labelled in injury	44	Mup3	402	4205.611456	0.001284639	116	1377819	1770	50376	1081	24	4205.611456	3602.591467	50427.6289	0.0178	Hepatocyte	hepatocyte (mature)
s5	liver	Labelled in injury	44	Nt5e	1775	10.26858443	0.044052863	486	3178	140	123	73	4	10.26858443	8.79622738	117.3292	0.8289	Myofibroblast	mesenchymal
s5	liver	Labelled in injury	44	Oit3	981	39.40464918	0.001157614	282	11230	13	472	13	0	39.40464918	33.75462865	461.0213	0.0084	Endothelial cell	endothelial
s5	liver	Labelled in injury	44	Pck1	627	2056.054449	0.07163955	190	694044	49721	24628	20463	98	2056.054449	1761.247869	24653.4903	1	Hepatocyte	hepatocyte (mature)
s5	liver	Labelled in injury	44	Ptprc	1099	13.52447705	0.000930579	397	5373	5	162	5	0	13.52447705	11.58527509	177.0238	0	CD4+ T cell	immune
s5	liver	Labelled in injury	44	Sox9	2250	32.55892623	0.049822064	788	10116	504	390	264	2	32.55892623	27.89047706	389.5667	0.9104	Progenitor cell	hepatocyte (progenitor)
s5	liver	Labelled in injury	44	Stx2	2142	18.11612049	0.043288241	519	4805	208	217	88	1	18.11612049	15.51854749	230.3929	0.6716	Ito cell (hepatic stellate cell)	mesenchymal
s5	liver	Labelled in injury	44	Twf1	1869	46.66779426	0.055623433	584	15551	865	559	405	3	46.66779426	39.97635045	453.0968	0.9323	Progenitor cell	hepatocyte (progenitor)
s6	liver	Labelled in injury	45	Acly	1058	90.04607666	0.043636457	332	38752	1691	1558	914	3	90.04607666	75.19075668	1546.5267	0.7645	Hepatocyte	hepatocyte (mature)
s6	liver	Labelled in injury	45	Acta2	577	116.5744137	0.000980989	182	59124	58	2017	60	0	116.5744137	97.34259064	2059	0.0077	Ito cell (hepatic stellate cell)	mesenchymal
s6	liver	Labelled in injury	45	Acta2	577	116.5744137	0.000980989	182	59124	58	2017	60	0	116.5744137	97.34259064	2059	0.0077	Myofibroblast	mesenchymal
s6	liver	Labelled in injury	45	Adgre1	409	23.81192785	0.000545009	142	11009	6	412	6	0	23.81192785	19.88356338	414	0.0057	Kupffer cell	immune
s6	liver	Labelled in injury	45	Afp	201	20.69094701	0.044359379	77	8882	394	358	220	1	20.69094701	17.27746527	284.5	0.7301	Hepatocyte	hepatocyte (mature)
s6	liver	Labelled in injury	45	Afp	201	20.69094701	0.044359379	77	8882	394	358	220	1	20.69094701	17.27746527	284.5	0.7301	Hepatoblast	hepatocyte (progenitor)
s6	liver	Labelled in injury	45	Afp	201	20.69094701	0.044359379	77	8882	394	358	220	1	20.69094701	17.27746527	284.5	0.7301	Stem cell	hepatocyte (progenitor)
s6	liver	Labelled in injury	45	Alb	169	68378.32044	0.035454191	45	21660514	767956	1183099	459658	10268	68378.32044	57097.63096	600884.385	0.6056	Hepatocyte	hepatocyte (mature)
s6	liver	Labelled in injury	45	Apoa1	64	9518.240197	0.039346714	16	1850523	72812	164687	69205	891	9518.240197	7947.971852	193356.3663	0.748	Hepatocyte	hepatocyte (mature)
s6	liver	Labelled in injury	45	Asl	298	161.1350845	0.046385799	55	16449	763	2788	1098	9	161.1350845	134.5518804	3588.7167	0.9013	Hepatocyte	hepatocyte (mature)
s6	liver	Labelled in injury	45	Ass1	255	714.1844475	0.050798878	62	150023	7621	12357	5468	3676	714.1844475	596.3621183	10690.8342	0.8666	Hepatocyte	hepatocyte (mature)
s6	liver	Labelled in injury	45	Bmp2	1170	30.97862458	0.000736722	385	14931	11	536	11	2	30.97862458	25.86793683	532.2086	0	Endothelial cell	endothelial
s6	liver	Labelled in injury	45	Cd44	2992	55.13732807	0.012992638	1005	30017	390	954	190	9	55.13732807	46.04106667	967.9938	0.2438	Liver stem cell	hepatocyte (progenitor)
s6	liver	Labelled in injury	45	Cd44	2992	55.13732807	0.012992638	1005	30017	390	954	190	9	55.13732807	46.04106667	967.9938	0.2438	CD4+ T cell	immune
s6	liver	Labelled in injury	45	Cd68	158	60.39675873	0.015149581	41	23499	356	1045	221	6	60.39675873	50.4328246	1045.3576	0.2734	Kupffer cell	immune
s6	liver	Labelled in injury	45	Clec4f	669	79.12264374	0.001120976	217	22302	25	1369	25	14	79.12264374	66.06941328	1374.521	0.0128	Kupffer cell	immune
s6	liver	Labelled in injury	45	Cyp2e1	245	1060.208749	0.031029567	61	432813	13430	18344	7794	3443	1060.208749	885.3011813	16651.4497	0.5729	Hepatocyte	hepatocyte (mature)
s6	liver	Labelled in injury	45	Cyp2f2	263	187.9524013	0.051466588	82	80868	4162	3252	2246	19	187.9524013	156.9450197	2283.713	0.8752	Hepatocyte	hepatocyte (mature)
s6	liver	Labelled in injury	45	Des	1529	14.04441375	0.000857633	325	2332	2	243	2	1	14.04441375	11.72744151	241.1	0.0117	Ito cell (hepatic stellate cell)	mesenchymal
s6	liver	Labelled in injury	45	Des	1529	14.04441375	0.000857633	325	2332	2	243	2	1	14.04441375	11.72744151	241.1	0.0117	Myofibroblast	mesenchymal
s6	liver	Labelled in injury	45	Dpp4	2545	27.27968433	0.027355226	805	15317	419	472	196	2	27.27968433	22.77922795	468.2407	0.4952	Endothelial cell	endothelial
s6	liver	Labelled in injury	45	Eng	1283	87.90762683	0.000687353	249	20368	14	1521	14	10	87.90762683	73.40509686	1514.2621	0.008	Liver stem cell	hepatocyte (progenitor)
s6	liver	Labelled in injury	45	Fcgr2b	2397	55.77308342	0.001085045	808	26727	29	965	26	0	55.77308342	46.57193851	969	0.0151	Endothelial cell	endothelial
s6	liver	Labelled in injury	45	G6pc	1104	386.2502762	0.074801356	323	197590	14780	6683	5913	24	386.2502762	322.5287721	6500.719	1	Hepatocyte	hepatocyte (mature)
s6	liver	Labelled in injury	45	Gata4	1453	18.95706877	0.026237397	361	8728	229	328	99	3	18.95706877	15.82963299	237.5	0.4298	Liver stem cell	hepatocyte (progenitor)
s6	liver	Labelled in injury	45	Glul	1541	87.21407553	0.016400865	483	39754	652	1509	364	4	87.21407553	72.82596395	1510.3407	0.2981	Hepatocyte	hepatocyte (mature)
s6	liver	Labelled in injury	45	Igfbp3	2118	23.40735626	0.038695412	619	12663	490	405	199	0	23.40735626	19.54573585	405.0247	0.6058	Ito cell (hepatic stellate cell)	mesenchymal
s6	liver	Labelled in injury	45	Irf7	1024	41.43968996	0.029277865	214	12740	373	717	228	4	41.43968996	34.60319162	723.3736	0.4959	Kupffer cell	immune
s6	liver	Labelled in injury	45	Itga1	6994	64.78925028	0.008100473	1965	29381	238	1121	158	3	64.78925028	54.10066639	1179.8701	0.1857	Natural killer cell	immune
s6	liver	Labelled in injury	45	Itgam	2355	12.07935175	0.001361007	663	5878	8	209	8	0	12.07935175	10.08656492	191	0.0144	Monocyte	immune
s6	liver	Labelled in injury	45	Itgam	2355	12.07935175	0.001361007	663	5878	8	209	8	0	12.07935175	10.08656492	191	0	Monocyte	immune
s6	liver	Labelled in injury	45	Itgb1	3115	189.1083202	0.031486968	917	99565	3135	3272	1506	3	189.1083202	157.9102412	3265.5	0.5479	Liver stem cell	hepatocyte (progenitor)
s6	liver	Labelled in injury	45	Lyve1	1565	67.15888387	0.000525664	404	26633	14	1162	14	2	67.15888387	56.07937051	1110.5	0	Endothelial cell	endothelial
s6	liver	Labelled in injury	45	Mmrn2	992	27.56866403	0.000923958	261	10823	10	477	10	2	27.56866403	23.02053334	476.3197	0.006	Endothelial cell	endothelial
s6	liver	Labelled in injury	45	Mup3	402	5661.285845	0.000947218	116	2752271	2607	97953	1669	21	5661.285845	4727.317195	98100.6704	0.0122	Hepatocyte	hepatocyte (mature)
s6	liver	Labelled in injury	45	Nt5e	1775	7.340084554	0.047606523	486	3802	181	127	77	0	7.340084554	6.129156674	127.075	0.8037	Myofibroblast	mesenchymal
s6	liver	Labelled in injury	45	Oit3	981	42.42222097	0.004800084	282	18958	91	734	45	0	42.42222097	35.42362991	723	0.0737	Endothelial cell	endothelial
s6	liver	Labelled in injury	45	Pck1	627	1953.502818	0.077678156	190	976362	75842	33800	28980	147	1953.502818	1631.224375	33822.5995	1	Hepatocyte	hepatocyte (mature)
s6	liver	Labelled in injury	45	Ptprc	1099	9.709718151	0.002827854	397	5658	16	168	16	0	9.709718151	8.107860797	191.0412	0.075	CD4+ T cell	immune
s6	liver	Labelled in injury	45	Sox9	2250	86.80950394	0.058956311	788	41200	2429	1502	1157	2	86.80950394	72.48813641	1512.8333	0.9588	Progenitor cell	hepatocyte (progenitor)
s6	liver	Labelled in injury	45	Stx2	2142	30.05388951	0.041701888	519	14196	592	520	263	4	30.05388951	25.09575961	554.381	0.6603	Ito cell (hepatic stellate cell)	mesenchymal
s6	liver	Labelled in injury	45	Twf1	1869	57.39136978	0.050661177	584	28661	1452	993	675	5	57.39136978	47.92324864	752.5833	0.8759	Progenitor cell	hepatocyte (progenitor)
s6	liver	Labelled in injury	45	Ushbp1	2339	8.264819616	0	462	2573	0	143	0	0	8.264819616	6.901333893	222.6243	0.1531	Endothelial cell	endothelial
s7	liver	Labelled in injury	46	Acly	1058	103.0975133	0.044157532	332	35396	1563	1391	797	2	103.0975133	81.43591817	1377.3164	0.6999	Hepatocyte	hepatocyte (mature)
s7	liver	Labelled in injury	46	Acta2	577	110.5092684	0.000851188	182	41119	35	1491	36	0	110.5092684	87.29040546	1567	0	Ito cell (hepatic stellate cell)	mesenchymal
s7	liver	Labelled in injury	46	Acta2	577	110.5092684	0.000851188	182	41119	35	1491	36	0	110.5092684	87.29040546	1567	0	Myofibroblast	mesenchymal
s7	liver	Labelled in injury	46	Adgre1	409	28.68349219	0.001181711	142	11001	13	387	13	0	28.68349219	22.6568658	388	0.0153	Kupffer cell	immune
s7	liver	Labelled in injury	46	Afp	201	21.4199722	0.046717516	77	7342	343	289	212	6	21.4199722	16.91946826	200	0.8965	Hepatocyte	hepatocyte (mature)
s7	liver	Labelled in injury	46	Afp	201	21.4199722	0.046717516	77	7342	343	289	212	6	21.4199722	16.91946826	200	0.8965	Hepatoblast	hepatocyte (progenitor)
s7	liver	Labelled in injury	46	Afp	201	21.4199722	0.046717516	77	7342	343	289	212	6	21.4199722	16.91946826	200	0.8965	Stem cell	hepatocyte (progenitor)
s7	liver	Labelled in injury	46	Alb	169	64643.69729	0.038174442	45	15212010	580710	872178	347675	7649	64643.69729	51061.55013	455138.6254	0.6068	Hepatocyte	hepatocyte (mature)
s7	liver	Labelled in injury	46	Apoa1	64	9156.259883	0.053522842	16	1302528	69715	123537	65876	489	9156.259883	7232.45796	156572.9862	0.858	Hepatocyte	hepatocyte (mature)
s7	liver	Labelled in injury	46	Asl	298	93.23987901	0.043906698	55	8017	352	1258	460	7	93.23987901	73.64945008	1700.5	0.8413	Hepatocyte	hepatocyte (mature)
s7	liver	Labelled in injury	46	Ass1	255	646.9721016	0.046097552	62	110136	5077	8729	3531	2634	646.9721016	511.0381953	7509.3538	0.7383	Hepatocyte	hepatocyte (mature)
s7	liver	Labelled in injury	46	Bmp2	1170	14.60115752	0.002318117	385	5608	13	197	7	0	14.60115752	11.53333996	199.0156	0.0315	Endothelial cell	endothelial
s7	liver	Labelled in injury	46	Cd44	2992	58.9975705	0.010902388	1005	25499	278	796	130	0	58.9975705	46.60171881	814.0588	0.1778	Liver stem cell	hepatocyte (progenitor)
s7	liver	Labelled in injury	46	Cd44	2992	58.9975705	0.010902388	1005	25499	278	796	130	0	58.9975705	46.60171881	814.0588	0.1778	CD4+ T cell	immune
s7	liver	Labelled in injury	46	Cd68	158	78.49048638	0.023066955	41	23150	534	1059	273	4	78.49048638	61.99902037	1081.8333	0.3318	Kupffer cell	immune
s7	liver	Labelled in injury	46	Clec4f	669	108.7304471	0.002208911	217	26710	59	1467	59	3	108.7304471	85.88532851	1489.2749	0.04	Kupffer cell	immune
s7	liver	Labelled in injury	46	Cyp2e1	245	529.4957835	0.006810069	61	161085	1097	7144	772	1277	529.4957835	418.2445718	6663.9451	0.132	Hepatocyte	hepatocyte (mature)
s7	liver	Labelled in injury	46	Cyp2f2	263	173.6574217	0.057360698	82	59152	3393	2343	1759	11	173.6574217	137.1706371	1895.1667	0.9292	Hepatocyte	hepatocyte (mature)
s7	liver	Labelled in injury	46	Dpp4	2545	16.97291915	0.020005757	805	6948	139	229	72	0	16.97291915	13.40677589	240.0976	0.3744	Endothelial cell	endothelial
s7	liver	Labelled in injury	46	Eng	1283	81.01048311	0.000884414	249	14699	13	1093	13	3	81.01048311	63.98954605	1091.5	0.0091	Liver stem cell	hepatocyte (progenitor)
s7	liver	Labelled in injury	46	Fcgr2b	2397	46.24935175	0.000944789	808	16935	16	624	16	0	46.24935175	36.53200067	626	0.0027	Endothelial cell	endothelial
s7	liver	Labelled in injury	46	G6pc	1104	163.3550821	0.070507643	323	64376	4539	2204	1959	5	163.3550821	129.0328998	2139.6667	1	Hepatocyte	hepatocyte (mature)
s7	liver	Labelled in injury	46	Gata4	1453	26.60820077	0.0200457	361	9628	193	359	79	0	26.60820077	21.01760936	271	0.2589	Liver stem cell	hepatocyte (progenitor)
s7	liver	Labelled in injury	46	Glul	1541	77.37872312	0.013488389	483	27431	370	1044	198	2	77.37872312	61.12084728	1052.5	0.2246	Hepatocyte	hepatocyte (mature)
s7	liver	Labelled in injury	46	Igfbp3	2118	14.30468732	0.024919326	619	5578	139	193	70	1	14.30468732	11.29916046	195.3333	0.4466	Ito cell (hepatic stellate cell)	mesenchymal
s7	liver	Labelled in injury	46	Irf7	1024	40.17171258	0.031122715	214	9575	298	542	201	11	40.17171258	31.7313211	534.3018	0.5529	Kupffer cell	immune
s7	liver	Labelled in injury	46	Itga1	6994	63.370506	0.010257845	1965	21447	220	855	120	0	63.370506	50.05586631	913.1915	0.1792	Natural killer cell	immune
s7	liver	Labelled in injury	46	Itgam	2355	27.42349383	0.001819749	663	10441	19	370	19	1	27.42349383	21.66160296	351.0114	0.0206	Monocyte	immune
s7	liver	Labelled in injury	46	Itgam	2355	27.42349383	0.001819749	663	10441	19	370	19	1	27.42349383	21.66160296	351.0114	0.1704	Monocyte	immune
s7	liver	Labelled in injury	46	Itgb1	3115	183.515056	0.029758397	917	71274	2121	2476	975	5	183.515056	144.9571052	2479.6333	0.4684	Liver stem cell	hepatocyte (progenitor)
s7	liver	Labelled in injury	46	Kit	2177	9.635281614	0.0002457	659	4070	1	130	1	0	9.635281614	7.610833474	143.1116	0	Progenitor cell	hepatocyte (progenitor)
s7	liver	Labelled in injury	46	Kit	2177	9.635281614	0.0002457	659	4070	1	130	1	0	9.635281614	7.610833474	143.1116	0	Stem cell	hepatocyte (progenitor)
s7	liver	Labelled in injury	46	Lyve1	1565	176.7703588	0.000642491	404	52919	34	2385	33	1	176.7703588	139.6295218	2283	0.0026	Endothelial cell	endothelial
s7	liver	Labelled in injury	46	Mmrn2	992	28.38702199	0.000449944	261	8890	4	383	4	3	28.38702199	22.42268631	382.111	0	Endothelial cell	endothelial
s7	liver	Labelled in injury	46	Mup3	402	5273.389628	0.002353902	116	1955901	4604	71149	2540	18	5273.389628	4165.40916	70456.0443	0.0351	Hepatocyte	hepatocyte (mature)
s7	liver	Labelled in injury	46	Oit3	981	38.09642115	0.004347826	282	12420	54	514	26	0	38.09642115	30.09206466	512.037	0.0574	Endothelial cell	endothelial
s7	liver	Labelled in injury	46	Pck1	627	1625.249656	0.068115335	190	637551	43427	21928	18194	93	1625.249656	1283.771972	21941.5181	1	Hepatocyte	hepatocyte (mature)
s7	liver	Labelled in injury	46	Ptprc	1099	18.23291752	0.000937317	397	8535	8	246	8	0	18.23291752	14.40203873	276.3623	0	CD4+ T cell	immune
s7	liver	Labelled in injury	46	Sox9	2250	93.98105452	0.062957112	788	34182	2152	1268	952	7	93.98105452	74.23489881	1273.3571	0.9446	Progenitor cell	hepatocyte (progenitor)
s7	liver	Labelled in injury	46	Stx2	2142	22.90232322	0.034005764	519	8675	295	309	142	1	22.90232322	18.09036572	323.25	0.5536	Ito cell (hepatic stellate cell)	mesenchymal
s7	liver	Labelled in injury	46	Twf1	1869	48.54699583	0.057091247	584	18269	1043	655	448	2	48.54699583	38.34689173	550.7637	0.8193	Progenitor cell	hepatocyte (progenitor)
s8	liver	Labelled in injury	47	Acly	1058	125.8331215	0.016084484	332	49240	792	1925	608	1	125.8331215	105.9124822	1918.0407	0.4597	Hepatocyte	hepatocyte (mature)
s8	liver	Labelled in injury	47	Acta2	577	60.2691626	0.000549494	182	25478	14	922	17	0	60.2691626	50.72795251	981	0.0113	Ito cell (hepatic stellate cell)	mesenchymal
s8	liver	Labelled in injury	47	Acta2	577	60.2691626	0.000549494	182	25478	14	922	17	0	60.2691626	50.72795251	981	0.0113	Myofibroblast	mesenchymal
s8	liver	Labelled in injury	47	Adgre1	409	40.20123102	0.000998649	142	17023	17	615	15	0	40.20123102	33.83697483	612	0.0201	Kupffer cell	immune
s8	liver	Labelled in injury	47	Alb	169	56133.86134	0.030473449	45	14767413	450014	858738	301432	9744	56133.86134	47247.31072	472660.2154	0.6676	Hepatocyte	hepatocyte (mature)
s8	liver	Labelled in injury	47	Apoa1	64	6146.539436	0.034618754	16	982791	34023	94030	36379	478	6146.539436	5173.480883	114563.3717	0.869	Hepatocyte	hepatocyte (mature)
s8	liver	Labelled in injury	47	Asl	298	159.1053598	0.025308005	55	16477	417	2434	460	9	159.1053598	133.9173931	3407.6705	0.5999	Hepatocyte	hepatocyte (mature)
s8	liver	Labelled in injury	47	Ass1	255	1644.982079	0.035334455	62	309160	10924	25165	8089	8189	1644.982079	1384.564994	20954.0468	0.7824	Hepatocyte	hepatocyte (mature)
s8	liver	Labelled in injury	47	Bmp2	1170	32.88003122	0.000140519	385	14233	2	503	2	0	32.88003122	27.67479405	503	0	Endothelial cell	endothelial
s8	liver	Labelled in injury	47	Cd44	2992	57.13150555	0.004358974	1005	27300	119	874	94	6	57.13150555	48.08701789	881	0.1421	Liver stem cell	hepatocyte (progenitor)
s8	liver	Labelled in injury	47	Cd44	2992	57.13150555	0.004358974	1005	27300	119	874	94	6	57.13150555	48.08701789	881	0.1421	CD4+ T cell	immune
s8	liver	Labelled in injury	47	Cd68	158	81.31761202	0.00942964	41	26194	247	1244	177	8	81.31761202	68.44422226	1276.4394	0.2212	Kupffer cell	immune
s8	liver	Labelled in injury	47	Clec4f	669	134.9192534	0.000799382	217	37529	30	2064	30	5	134.9192534	113.5601887	2080.3107	0.014	Kupffer cell	immune
s8	liver	Labelled in injury	47	Cyp2e1	245	1169.888507	0.018708311	61	408535	7643	17897	5714	2296	1169.888507	984.6834773	17126.7281	0.5106	Hepatocyte	hepatocyte (mature)
s8	liver	Labelled in injury	47	Cyp2f2	263	637.4673251	0.024887745	82	242529	6036	9752	4220	47	637.4673251	536.5498838	7847.307	0.6323	Hepatocyte	hepatocyte (mature)
s8	liver	Labelled in injury	47	Dpp4	2545	50.07177717	0.015899762	805	23145	368	766	262	0	50.07177717	42.14491499	775	0.4627	Endothelial cell	endothelial
s8	liver	Labelled in injury	47	Eng	1283	52.29428425	0.000301629	249	9946	3	800	3	2	52.29428425	44.01557701	797.2963	0.0026	Liver stem cell	hepatocyte (progenitor)
s8	liver	Labelled in injury	47	F8	140	6.667521242	0.000900495	47	2221	2	102	2	2	6.667521242	5.611986069	211.0864	0.1	Endothelial cell	endothelial
s8	liver	Labelled in injury	47	Fcgr2b	2397	46.80338441	0.00041606	808	19228	8	716	8	0	46.80338441	39.39394143	717.2727	0	Endothelial cell	endothelial
s8	liver	Labelled in injury	47	G6pc	1104	420.3153097	0.016804385	323	190486	3201	6430	2485	1	420.3153097	353.7752002	6305.0714	0.5311	Hepatocyte	hepatocyte (mature)
s8	liver	Labelled in injury	47	Gata4	1453	22.02896724	0.01051085	361	8848	93	337	73	0	22.02896724	18.54156182	231	0.3174	Liver stem cell	hepatocyte (progenitor)
s8	liver	Labelled in injury	47	Glul	1541	99.35914008	0.006667172	483	39597	264	1520	248	3	99.35914008	83.62959633	1540.05	0.2257	Hepatocyte	hepatocyte (mature)
s8	liver	Labelled in injury	47	Igfbp3	2118	10.32812114	0.003441946	619	4358	15	158	15	1	10.32812114	8.69307646	157.3333	0.1153	Ito cell (hepatic stellate cell)	mesenchymal
s8	liver	Labelled in injury	47	Irf7	1024	68.11330524	0.01554349	214	18786	292	1042	216	18	68.11330524	57.33028906	1035.6623	0.3773	Kupffer cell	immune
s8	liver	Labelled in injury	47	Itga1	6994	53.86311278	0.007072958	1965	20642	146	824	105	0	53.86311278	45.33604432	878.3601	0.1761	Natural killer cell	immune
s8	liver	Labelled in injury	47	Itgam	2355	10.85106398	0.00061792	663	4855	3	166	3	0	10.85106398	9.13323223	162	0	Monocyte	immune
s8	liver	Labelled in injury	47	Itgb1	3115	110.9946183	0.019129288	917	50028	957	1698	563	0	110.9946183	93.42306221	1707.0588	0.4594	Liver stem cell	hepatocyte (progenitor)
s8	liver	Labelled in injury	47	Lyve1	1565	21.5060244	0	404	7113	0	329	0	0	21.5060244	18.10140605	315.0256	0	Endothelial cell	endothelial
s8	liver	Labelled in injury	47	Mmrn2	992	28.2389135	0.001110775	261	9903	11	432	11	9	28.2389135	23.76841159	426.6952	0.011	Endothelial cell	endothelial
s8	liver	Labelled in injury	47	Mup3	402	5664.255399	0.008136446	116	2359384	19197	86652	12441	66	5664.255399	4767.547224	85942.33	0.2004	Hepatocyte	hepatocyte (mature)
s8	liver	Labelled in injury	47	Oit3	981	26.67008497	0.000788799	282	10142	8	408	8	2	26.67008497	22.44794428	402.25	0.0155	Endothelial cell	endothelial
s8	liver	Labelled in injury	47	Pck1	627	1673.220993	0.016145327	190	798807	12897	25597	9853	20	1673.220993	1408.333406	25696.0175	0.5371	Hepatocyte	hepatocyte (mature)
s8	liver	Labelled in injury	47	Ptprc	1099	15.23071029	0.000255951	397	7814	2	233	2	2	15.23071029	12.81953681	241.5732	0	CD4+ T cell	immune
s8	liver	Labelled in injury	47	Sox9	2250	42.68520952	0.015330931	788	17481	268	653	216	5	42.68520952	35.92771474	654.0625	0.5375	Progenitor cell	hepatocyte (progenitor)
s8	liver	Labelled in injury	47	Stx2	2142	20.85234585	0.009711813	519	9473	92	319	74	0	20.85234585	17.55121133	340	0.3072	Ito cell (hepatic stellate cell)	mesenchymal
s8	liver	Labelled in injury	47	Twf1	1869	51.96744498	0.013945458	584	22588	315	795	236	2	51.96744498	43.74047966	650.8333	0.4293	Progenitor cell	hepatocyte (progenitor)
s9	liver	Labelled in injury	48	Acly	1058	105.5455039	0.044047853	332	45723	2014	1799	1084	5	105.5455039	91.30328311	1789.0943	0.841	Hepatocyte	hepatocyte (mature)
s9	liver	Labelled in injury	48	Acta2	577	87.06477367	0.001137326	182	41325	47	1484	55	0	87.06477367	75.31632692	1566	0.0255	Ito cell (hepatic stellate cell)	mesenchymal
s9	liver	Labelled in injury	48	Acta2	577	87.06477367	0.001137326	182	41325	47	1484	55	0	87.06477367	75.31632692	1566	0.0255	Myofibroblast	mesenchymal
s9	liver	Labelled in injury	48	Adgre1	409	23.17424906	0.000733743	142	10903	8	395	8	1	23.17424906	20.04713553	389.1667	0.0123	Kupffer cell	immune
s9	liver	Labelled in injury	48	Afp	201	11.49912105	0.037966674	77	4741	180	196	118	0	11.49912105	9.947439405	138	0.8906	Hepatocyte	hepatocyte (mature)
s9	liver	Labelled in injury	48	Afp	201	11.49912105	0.037966674	77	4741	180	196	118	0	11.49912105	9.947439405	138	0.8906	Hepatoblast	hepatocyte (progenitor)
s9	liver	Labelled in injury	48	Afp	201	11.49912105	0.037966674	77	4741	180	196	118	0	11.49912105	9.947439405	138	0.8906	Stem cell	hepatocyte (progenitor)
s9	liver	Labelled in injury	48	Alb	169	60877.98957	0.030172306	45	17387766	524629	1037652	374554	10078	60877.98957	52663.16527	447837.8189	0.6329	Hepatocyte	hepatocyte (mature)
s9	liver	Labelled in injury	48	Apoa1	64	9719.397392	0.028975056	16	1790264	51873	165665	55943	861	9719.397392	8407.870148	252557.019	0.6666	Hepatocyte	hepatocyte (mature)
s9	liver	Labelled in injury	48	Asl	298	213.2617603	0.032259646	55	20397	658	3635	1022	13	213.2617603	184.4843992	4774.0922	0.7812	Hepatocyte	hepatocyte (mature)
s9	liver	Labelled in injury	48	Ass1	255	910.1319636	0.039170212	62	219044	8580	15513	6326	4569	910.1319636	787.319528	14233.8193	0.8519	Hepatocyte	hepatocyte (mature)
s9	liver	Labelled in injury	48	Bmp2	1170	37.84149529	0.000318032	385	18866	6	645	6	0	37.84149529	32.735196	645	0	Endothelial cell	endothelial
s9	liver	Labelled in injury	48	C1qtnf1	1612	6.101574435	0.000831947	405	2404	2	104	2	1	6.101574435	5.278233154	104.5	0.1232	Endothelial cell	endothelial
s9	liver	Labelled in injury	48	Cd44	2992	55.32485281	0.02146313	1005	30797	661	943	320	4	55.32485281	47.85936407	953.5411	0.4342	Liver stem cell	hepatocyte (progenitor)
s9	liver	Labelled in injury	48	Cd44	2992	55.32485281	0.02146313	1005	30797	661	943	320	4	55.32485281	47.85936407	953.5411	0.4342	CD4+ T cell	immune
s9	liver	Labelled in injury	48	Cd68	158	100.4999712	0.013266493	41	36106	479	1713	344	9	100.4999712	86.93859031	1784.1167	0.2883	Kupffer cell	immune
s9	liver	Labelled in injury	48	Clec4f	669	120.4474261	0.001340413	217	38794	52	2053	54	14	120.4474261	104.1943525	2171.8622	0.0251	Kupffer cell	immune
s9	liver	Labelled in injury	48	Cyp2e1	245	1000.540869	0.024697093	61	387495	9570	17054	6503	2492	1000.540869	865.5287327	16348.5481	0.5707	Hepatocyte	hepatocyte (mature)
s9	liver	Labelled in injury	48	Cyp2f2	263	501.7371593	0.044791125	82	205889	9222	8552	5415	17	501.7371593	434.0331724	7481.7818	0.9031	Hepatocyte	hepatocyte (mature)
s9	liver	Labelled in injury	48	Des	1529	7.157616164	0	325	1136	0	122	0	0	7.157616164	6.191773507	122	0	Ito cell (hepatic stellate cell)	mesenchymal
s9	liver	Labelled in injury	48	Des	1529	7.157616164	0	325	1136	0	122	0	0	7.157616164	6.191773507	122	0	Myofibroblast	mesenchymal
s9	liver	Labelled in injury	48	Dpp4	2545	24.69964266	0.026815558	805	13164	353	421	175	2	24.69964266	21.36669382	429.8333	0.5371	Endothelial cell	endothelial
s9	liver	Labelled in injury	48	Eng	1283	62.7758139	0.000659341	249	13650	9	1070	9	6	62.7758139	54.30489879	1065.5634	0.0078	Liver stem cell	hepatocyte (progenitor)
s9	liver	Labelled in injury	48	Fcgr2b	2397	58.78632292	0.001146921	808	26157	30	1002	27	0	58.78632292	50.85374634	1007.5	0.0221	Endothelial cell	endothelial
s9	liver	Labelled in injury	48	G6pc	1104	109.7110019	0.056731047	323	55296	3137	1870	1485	12	109.7110019	94.90669228	1815.0452	1	Hepatocyte	hepatocyte (mature)
s9	liver	Labelled in injury	48	Gata4	1453	31.27056898	0.018745595	361	14190	266	533	142	0	31.27056898	27.05094491	426	0.3755	Liver stem cell	hepatocyte (progenitor)
s9	liver	Labelled in injury	48	Glul	1541	99.15058457	0.018294022	483	45534	833	1690	472	17	99.15058457	85.77128874	1718.9114	0.3835	Hepatocyte	hepatocyte (mature)
s9	liver	Labelled in injury	48	Igfbp3	2118	12.26181785	0.016794626	619	6252	105	209	52	0	12.26181785	10.60721855	209	0.3288	Ito cell (hepatic stellate cell)	mesenchymal
s9	liver	Labelled in injury	48	Irf7	1024	83.89664848	0.033692185	214	25080	845	1430	563	24	83.89664848	72.57570586	1461.9191	0.6897	Kupffer cell	immune
s9	liver	Labelled in injury	48	Itga1	6994	55.03150789	0.011517127	1965	23617	272	938	160	2	55.03150789	47.60560287	1014.3852	0.2635	Natural killer cell	immune
s9	liver	Labelled in injury	48	Itgam	2355	7.802974999	0.002076304	663	3853	8	133	10	1	7.802974999	6.750048167	124	0.0638	Monocyte	immune
s9	liver	Labelled in injury	48	Itgam	2355	7.802974999	0.002076304	663	3853	8	133	10	1	7.802974999	6.750048167	124	0	Monocyte	immune
s9	liver	Labelled in injury	48	Itgb1	3115	163.921144	0.026069422	917	83316	2172	2794	1193	7	163.921144	141.8017638	2799.5	0.5561	Liver stem cell	hepatocyte (progenitor)
s9	liver	Labelled in injury	48	Lyve1	1565	58.25830206	0.0006849	404	21901	15	993	15	1	58.25830206	50.39697617	959	0.0123	Endothelial cell	endothelial
s9	liver	Labelled in injury	48	Mmrn2	992	36.14009473	0.001051248	261	15220	16	616	11	3	36.14009473	31.26338099	615.5414	0.0112	Endothelial cell	endothelial
s9	liver	Labelled in injury	48	Mup3	402	3888.286978	0.002506683	116	1784430	4473	66275	2638	24	3888.286978	3363.604829	66814.2758	0.0463	Hepatocyte	hepatocyte (mature)
s9	liver	Labelled in injury	48	Oit3	981	33.55865939	0.001841349	282	13577	25	572	21	2	33.55865939	29.03028234	573.25	0.0397	Endothelial cell	endothelial
s9	liver	Labelled in injury	48	Pck1	627	2095.069453	0.061139282	190	1104380	67521	35710	29317	152	2095.069453	1812.362557	35755.4185	1	Hepatocyte	hepatocyte (mature)
s9	liver	Labelled in injury	48	Ptprc	1099	10.73642425	0.000167504	397	5970	1	183	1	3	10.73642425	9.287660261	244.2372	0	CD4+ T cell	immune
s9	liver	Labelled in injury	48	Sox9	2250	88.35549134	0.044331481	788	42295	1875	1506	1032	3	88.35549134	76.43287624	1510.5	0.9932	Progenitor cell	hepatocyte (progenitor)
s9	liver	Labelled in injury	48	Stx2	2142	23.408925	0.032510591	519	10858	353	399	188	2	23.408925	20.2501445	416.5	0.6337	Ito cell (hepatic stellate cell)	mesenchymal
s9	liver	Labelled in injury	48	Twf1	1869	41.18562744	0.049511818	584	18743	928	702	435	7	41.18562744	35.62807379	575.8333	0.8445	Progenitor cell	hepatocyte (progenitor)
s9	liver	Labelled in injury	48	Ushbp1	2339	11.73379699	0.000261438	462	3825	1	200	1	0	11.73379699	10.15044837	265	0.0482	Endothelial cell	endothelial
s11	liver	Labelled in health	3	Acly	1058	165.0033981	0.022569913	332	55605	1255	2213	929	0	165.0033981	184.1945392	2203.21	0.6111	Hepatocyte	hepatocyte (mature)
s11	liver	Labelled in health	3	Adgre1	409	20.50426321	0.00013459	142	7430	1	275	1	0	20.50426321	22.88906384	274	0	Kupffer cell	immune
s11	liver	Labelled in health	3	Alb	169	43447.86269	0.030656089	45	10179511	312064	582716	212710	9526	43447.86269	48501.17717	343269.8309	0.7023	Hepatocyte	hepatocyte (mature)
s11	liver	Labelled in health	3	Apoa1	64	7453.113274	0.026681064	16	1021511	27255	99960	30665	758	7453.113274	8319.966622	140182.6713	0.6785	Hepatocyte	hepatocyte (mature)
s11	liver	Labelled in health	3	Asl	298	262.9019348	0.020616319	55	18432	380	3526	569	5	262.9019348	293.4794149	4792.2375	0.5858	Hepatocyte	hepatocyte (mature)
s11	liver	Labelled in health	3	Ass1	255	1670.612805	0.022858304	62	265724	6074	22406	5143	8719	1670.612805	1864.917688	18267.2319	0.5856	Hepatocyte	hepatocyte (mature)
s11	liver	Labelled in health	3	Bmp2	1170	41.60501408	0.00093727	385	14937	14	558	14	0	41.60501408	46.44399135	560	0.0187	Endothelial cell	endothelial
s11	liver	Labelled in health	3	Cd44	2992	11.40782644	0	1005	4339	0	153	0	0	11.40782644	12.73464279	161.3333	0	Liver stem cell	hepatocyte (progenitor)
s11	liver	Labelled in health	3	Cd44	2992	11.40782644	0	1005	4339	0	153	0	0	11.40782644	12.73464279	161.3333	0	CD4+ T cell	immune
s11	liver	Labelled in health	3	Cd68	158	10.66221687	0.010935143	41	2652	29	143	18	4	10.66221687	11.90231319	144	0.2278	Kupffer cell	immune
s11	liver	Labelled in health	3	Clec4f	669	76.27585914	0.000368189	217	16296	6	1023	6	19	76.27585914	85.14731747	1047.4406	0	Kupffer cell	immune
s11	liver	Labelled in health	3	Cyp2e1	245	4295.382179	0.023466216	61	1329571	31200	57609	23449	7980	4295.382179	4794.967558	53638.8929	0.6625	Hepatocyte	hepatocyte (mature)
s11	liver	Labelled in health	3	Cyp2f2	263	814.6530175	0.026371064	82	268514	7081	10926	5004	80	814.6530175	909.4033144	8271.1102	0.6675	Hepatocyte	hepatocyte (mature)
s11	liver	Labelled in health	3	Dpp4	2545	57.18825411	0.018423308	805	23340	430	767	317	3	57.18825411	63.83967986	780.6244	0.5973	Endothelial cell	endothelial
s11	liver	Labelled in health	3	Eng	1283	44.36376949	0.000420463	249	7135	3	595	3	6	44.36376949	49.52361085	591.6534	0.0015	Liver stem cell	hepatocyte (progenitor)
s11	liver	Labelled in health	3	Fcgr2b	2397	41.53045312	0.000474448	808	14754	7	557	7	3	41.53045312	46.36075839	557.5435	0.0171	Endothelial cell	endothelial
s11	liver	Labelled in health	3	G6pc	1104	385.1073435	0.054896063	323	148936	8176	5165	4005	24	385.1073435	429.8982353	4993.7738	1	Hepatocyte	hepatocyte (mature)
s11	liver	Labelled in health	3	Glul	1541	1317.715795	0.027056339	483	453646	12274	17673	8549	164	1317.715795	1470.976092	17749.0259	0.7255	Hepatocyte	hepatocyte (mature)
s11	liver	Labelled in health	3	Irf7	1024	26.39457882	0.017955556	214	5625	101	354	81	11	26.39457882	29.46446763	350.9827	0.4426	Kupffer cell	immune
s11	liver	Labelled in health	3	Itga1	6994	33.03050401	0.007025761	1965	10675	75	443	57	4	33.03050401	36.87220102	466.976	0.2048	Natural killer cell	immune
s11	liver	Labelled in health	3	Itgb1	3115	88.28017323	0.021141028	917	34057	720	1184	449	4	88.28017323	98.54782393	1177	0.5391	Liver stem cell	hepatocyte (progenitor)
s11	liver	Labelled in health	3	Kit	2177	9.170997726	0	659	3926	0	123	0	0	9.170997726	10.23765401	123.1287	0	Progenitor cell	hepatocyte (progenitor)
s11	liver	Labelled in health	3	Kit	2177	9.170997726	0	659	3926	0	123	0	0	9.170997726	10.23765401	123.1287	0	Stem cell	hepatocyte (progenitor)
s11	liver	Labelled in health	3	Mmrn2	992	18.19287354	0.001668057	261	5995	10	244	10	11	18.19287354	20.30884209	234.7233	0.0414	Endothelial cell	endothelial
s11	liver	Labelled in health	3	Mup3	402	5824.478288	0.008657929	116	2107086	18243	78117	11565	53	5824.478288	6501.90909	79096.9463	0.2084	Hepatocyte	hepatocyte (mature)
s11	liver	Labelled in health	3	Oit3	981	27.66211509	0.000690369	282	8691	6	371	2	6	27.66211509	30.87942794	367	0.0254	Endothelial cell	endothelial
s11	liver	Labelled in health	3	Pck1	627	1590.608898	0.042699571	190	628648	26843	21333	14677	84	1590.608898	1775.608723	21396.3444	0.9894	Hepatocyte	hepatocyte (mature)
s11	liver	Labelled in health	3	Sox9	2250	122.5036526	0.043822659	788	42923	1881	1643	1092	9	122.5036526	136.7517523	1645.1933	1	Progenitor cell	hepatocyte (progenitor)
s11	liver	Labelled in health	3	Stx2	2142	9.170997726	0.006047104	519	3142	19	123	17	0	9.170997726	10.23765401	132	0.3188	Ito cell (hepatic stellate cell)	mesenchymal
s11	liver	Labelled in health	3	Twf1	1869	35.19277176	0.031682877	584	13572	430	472	244	7	35.19277176	39.28595684	372.5	0.8153	Progenitor cell	hepatocyte (progenitor)
s11	liver	Labelled in health	3	Ushbp1	2339	8.574510069	0	462	1986	0	115	0	0	8.574510069	9.571790331	152.0112	0.0805	Endothelial cell	endothelial
s12	liver	Labelled in health	4	Acly	1058	195.9038516	0.018814708	332	86156	1621	3399	1297	3	195.9038516	214.8329194	3389.7154	0.5672	Hepatocyte	hepatocyte (mature)
s12	liver	Labelled in health	4	Adgre1	409	10.54733888	0.001986316	142	4531	9	183	9	0	10.54733888	11.56646786	185	0.0613	Kupffer cell	immune
s12	liver	Labelled in health	4	Alb	169	46291.63634	0.029081884	45	13795289	401193	803176	273862	11570	46291.63634	50764.53217	456469.2829	0.6656	Hepatocyte	hepatocyte (mature)
s12	liver	Labelled in health	4	Apoa1	64	9750.755432	0.027843743	16	1753033	48811	169179	52773	691	9750.755432	10692.91511	232702.9363	0.6873	Hepatocyte	hepatocyte (mature)
s12	liver	Labelled in health	4	Asl	298	360.1656866	0.022017379	55	34064	750	6249	1078	4	360.1656866	394.9664352	8048.9869	0.5808	Hepatocyte	hepatocyte (mature)
s12	liver	Labelled in health	4	Ass1	255	1571.956943	0.024436173	62	342525	8370	27274	6674	9884	1571.956943	1723.846144	22989.0401	0.6112	Hepatocyte	hepatocyte (mature)
s12	liver	Labelled in health	4	Bmp2	1170	37.34795406	0.000456673	385	17518	8	648	8	1	37.34795406	40.95667306	641.1	0.0056	Endothelial cell	endothelial
s12	liver	Labelled in health	4	Cd44	2992	9.394624246	0.000610376	1005	4915	3	163	3	0	9.394624246	10.30237301	164.5	0	Liver stem cell	hepatocyte (progenitor)
s12	liver	Labelled in health	4	Cd44	2992	9.394624246	0.000610376	1005	4915	3	163	3	0	9.394624246	10.30237301	164.5	0	CD4+ T cell	immune
s12	liver	Labelled in health	4	Cd68	158	8.875902662	0.000978793	41	3065	3	154	3	0	8.875902662	9.733530327	155	0.0202	Kupffer cell	immune
s12	liver	Labelled in health	4	Clec4f	669	68.6441563	0.000653656	217	21418	14	1191	14	5	68.6441563	75.27684818	1274.3049	0.0039	Kupffer cell	immune
s12	liver	Labelled in health	4	Cyp2e1	245	4203.200996	0.024343128	61	1671026	40678	72927	29768	9481	4203.200996	4609.332248	68570.2885	0.6646	Hepatocyte	hepatocyte (mature)
s12	liver	Labelled in health	4	Cyp2f2	263	722.8097096	0.024187818	82	312430	7557	12541	5406	43	722.8097096	792.6506742	9798.0833	0.634	Hepatocyte	hepatocyte (mature)
s12	liver	Labelled in health	4	Dpp4	2545	55.5032095	0.01608358	805	29098	468	963	312	0	55.5032095	60.86616692	953	0.458	Endothelial cell	endothelial
s12	liver	Labelled in health	4	Eng	1283	35.67651784	0.000260112	249	7689	2	619	2	0	35.67651784	39.12373554	619	0	Liver stem cell	hepatocyte (progenitor)
s12	liver	Labelled in health	4	Fcgr2b	2397	38.03958284	0.000562082	808	17791	10	660	7	3	38.03958284	41.71512997	659.1364	0.0097	Endothelial cell	endothelial
s12	liver	Labelled in health	4	G6pc	1104	270.0810381	0.016407267	323	137561	2257	4686	1746	11	270.0810381	296.1774228	4609.119	0.5147	Hepatocyte	hepatocyte (mature)
s12	liver	Labelled in health	4	Gata4	1453	10.83551754	0.010604454	361	4715	50	188	44	0	10.83551754	11.88249157	148.0141	0.4114	Liver stem cell	hepatocyte (progenitor)
s12	liver	Labelled in health	4	Glul	1541	1524.292193	0.02546195	483	685572	17456	26447	12340	155	1524.292193	1671.575822	26690.8553	0.6988	Hepatocyte	hepatocyte (mature)
s12	liver	Labelled in health	4	Irf7	1024	28.99077298	0.016275504	214	8479	138	503	94	8	28.99077298	31.79198542	507.4705	0.3582	Kupffer cell	immune
s12	liver	Labelled in health	4	Itga1	6994	32.73709553	0.007532281	1965	13940	105	568	87	3	32.73709553	35.90029367	618.0732	0.2151	Natural killer cell	immune
s12	liver	Labelled in health	4	Itgb1	3115	72.44811459	0.019189417	917	36739	705	1257	464	0	72.44811459	79.44836118	1262.0392	0.5429	Liver stem cell	hepatocyte (progenitor)
s12	liver	Labelled in health	4	Kit	2177	7.262102178	0.000248818	659	4019	1	126	1	0	7.262102178	7.96379754	127.093	0	Progenitor cell	hepatocyte (progenitor)
s12	liver	Labelled in health	4	Kit	2177	7.262102178	0.000248818	659	4019	1	126	1	0	7.262102178	7.96379754	127.093	0	Stem cell	hepatocyte (progenitor)
s12	liver	Labelled in health	4	Lyve1	1565	7.953730957	0.002232143	404	3136	7	138	7	0	7.953730957	8.722254449	133	0.0569	Endothelial cell	endothelial
s12	liver	Labelled in health	4	Mmrn2	992	19.59614873	0.000259235	261	7715	2	340	2	10	19.59614873	21.48961241	330.7199	0.0077	Endothelial cell	endothelial
s12	liver	Labelled in health	4	Mup3	402	5621.039993	0.008750868	116	2640881	23110	97527	14067	76	5621.039993	6164.16891	96963.0549	0.2025	Hepatocyte	hepatocyte (mature)
s12	liver	Labelled in health	4	Nt5e	1775	6.916287789	0.014561747	486	3571	52	120	32	0	6.916287789	7.584569086	118.01	0.5966	Myofibroblast	mesenchymal
s12	liver	Labelled in health	4	Oit3	981	17.3483552	0.000282566	282	7078	2	301	2	2	17.3483552	19.02462746	298.4583	0	Endothelial cell	endothelial
s12	liver	Labelled in health	4	Pck1	627	1603.253145	0.019453044	190	843724	16413	27817	11963	91	1603.253145	1758.166319	27882.5738	0.621	Hepatocyte	hepatocyte (mature)
s12	liver	Labelled in health	4	Ptprc	1099	6.22465901	0	397	3711	0	108	0	0	6.22465901	6.826112177	120.029	0	CD4+ T cell	immune
s12	liver	Labelled in health	4	Sox9	2250	32.10310249	0.01117623	788	14674	164	557	128	0	32.10310249	35.20504151	559	0.3628	Progenitor cell	hepatocyte (progenitor)
s12	liver	Labelled in health	4	Stx2	2142	11.70005351	0.011471938	519	5666	65	203	39	0	11.70005351	12.8305627	202	0.2806	Ito cell (hepatic stellate cell)	mesenchymal
s12	liver	Labelled in health	4	Twf1	1869	38.38539723	0.022620572	584	18744	424	666	282	12	38.38539723	42.09435843	532.5	0.6045	Progenitor cell	hepatocyte (progenitor)
s12	liver	Labelled in health	4	Ushbp1	2339	9.279352783	0.001049318	462	2859	3	161	3	0	9.279352783	10.17596352	218.0361	0.0122	Endothelial cell	endothelial
s13	liver	Labelled in health	5	Acly	1058	184.145282	0.021781313	332	57205	1246	2316	947	10	184.145282	192.6863863	2299.9723	0.695	Hepatocyte	hepatocyte (mature)
s13	liver	Labelled in health	5	Adgre1	409	16.93564122	0.000505732	142	5932	3	213	3	0	16.93564122	17.72115729	207	0.0071	Kupffer cell	immune
s13	liver	Labelled in health	5	Alb	169	54877.52033	0.0217087	45	11978884	260046	690196	190274	11345	54877.52033	57422.87266	411200.4045	0.6042	Hepatocyte	hepatocyte (mature)
s13	liver	Labelled in health	5	Apoa1	64	8835.952156	0.02295438	16	1158341	26589	111130	29862	861	8835.952156	9245.785021	155560.9951	0.6989	Hepatocyte	hepatocyte (mature)
s13	liver	Labelled in health	5	Asl	298	257.1355104	0.023602761	55	17964	424	3234	636	9	257.1355104	269.0620783	4449.5595	0.7269	Hepatocyte	hepatocyte (mature)
s13	liver	Labelled in health	5	Ass1	255	1750.81136	0.026321812	62	262178	6901	22020	5462	8516	1750.81136	1832.018232	18015.5464	0.7414	Hepatocyte	hepatocyte (mature)
s13	liver	Labelled in health	5	Bmp2	1170	33.63275229	9.1000091000091e-05	385	10989	1	423	1	0	33.63275229	35.19272081	423.0156	0	Endothelial cell	endothelial
s13	liver	Labelled in health	5	Cd44	2992	12.56258833	0	1005	4475	0	158	0	0	12.56258833	13.1452716	163	0	Liver stem cell	hepatocyte (progenitor)
s13	liver	Labelled in health	5	Cd44	2992	12.56258833	0	1005	4475	0	158	0	0	12.56258833	13.1452716	163	0	CD4+ T cell	immune
s13	liver	Labelled in health	5	Cd68	158	13.43719891	0.005053341	41	3562	18	169	14	2	13.43719891	14.06044874	170.3667	0.1449	Kupffer cell	immune
s13	liver	Labelled in health	5	Clec4f	669	81.1797638	0.000126831	217	15769	2	1021	2	24	81.1797638	84.9450779	1061.0426	0	Kupffer cell	immune
s13	liver	Labelled in health	5	Cyp2e1	245	3857.271186	0.022514674	61	1119803	25212	48513	19021	6849	3857.271186	4036.180768	45004.6124	0.722	Hepatocyte	hepatocyte (mature)
s13	liver	Labelled in health	5	Cyp2f2	263	1137.709344	0.023448268	82	354056	8302	14309	5955	85	1137.709344	1190.479059	10701.9172	0.7036	Hepatocyte	hepatocyte (mature)
s13	liver	Labelled in health	5	Dpp4	2545	61.858821	0.017548979	805	23990	421	778	294	1	61.858821	64.72798296	786.25	0.6037	Endothelial cell	endothelial
s13	liver	Labelled in health	5	Eng	1283	39.75502635	0.00134839	249	5933	8	500	8	3	39.75502635	41.59896077	498	0.0401	Liver stem cell	hepatocyte (progenitor)
s13	liver	Labelled in health	5	Fcgr2b	2397	45.00268983	0.001376327	808	15258	21	566	17	0	45.00268983	47.09002359	570.0909	0.0334	Endothelial cell	endothelial
s13	liver	Labelled in health	5	G6pc	1104	275.7408627	0.021803264	323	100673	2195	3468	1634	6	275.7408627	288.5303919	3371.098	0.7388	Hepatocyte	hepatocyte (mature)
s13	liver	Labelled in health	5	Gata4	1453	11.44944759	0.006303097	361	3649	23	144	22	0	11.44944759	11.9805007	109	0.2277	Liver stem cell	hepatocyte (progenitor)
s13	liver	Labelled in health	5	Glul	1541	1310.564199	0.027592282	483	425735	11747	16483	8245	136	1310.564199	1371.351341	16541.552	0.8411	Hepatocyte	hepatocyte (mature)
s13	liver	Labelled in health	5	Igfbp3	2118	8.26904548	0	619	3036	0	104	0	0	8.26904548	8.652583841	104.023	0	Ito cell (hepatic stellate cell)	mesenchymal
s13	liver	Labelled in health	5	Irf7	1024	49.45525278	0.010320753	214	9883	102	622	84	17	49.45525278	51.7491072	624.9143	0.3325	Kupffer cell	immune
s13	liver	Labelled in health	5	Itga1	6994	39.03943587	0.006638064	1965	12353	82	491	60	5	39.03943587	40.85017948	512.1046	0.2174	Natural killer cell	immune
s13	liver	Labelled in health	5	Itgb1	3115	79.58956275	0.018645209	917	28211	526	1001	358	0	79.58956275	83.28111947	1008	0.5778	Liver stem cell	hepatocyte (progenitor)
s13	liver	Labelled in health	5	Lyve1	1565	11.29042748	0	404	3369	0	142	0	7	11.29042748	11.81410486	131.3333	0	Endothelial cell	endothelial
s13	liver	Labelled in health	5	Mmrn2	992	13.99376927	0	261	3853	0	176	0	21	13.99376927	14.64283419	156.397	0	Endothelial cell	endothelial
s13	liver	Labelled in health	5	Mup3	402	7567.846326	0.011302254	116	2526841	28559	95181	19283	80	7567.846326	7918.861371	96850.714	0.3253	Hepatocyte	hepatocyte (mature)
s13	liver	Labelled in health	5	Oit3	981	26.47684755	0	282	8098	0	333	0	0	26.47684755	27.70490787	330	0	Endothelial cell	endothelial
s13	liver	Labelled in health	5	Pck1	627	2168.159627	0.021274642	190	806077	17149	27269	12495	68	2168.159627	2268.724123	27347.5216	0.7431	Hepatocyte	hepatocyte (mature)
s13	liver	Labelled in health	5	Sox9	2250	33.63275229	0.01139886	788	10001	114	423	107	0	33.63275229	35.19272081	424	0.4657	Progenitor cell	hepatocyte (progenitor)
s13	liver	Labelled in health	5	Stx2	2142	10.65434706	0.014425851	519	3466	50	134	35	1	10.65434706	11.14852149	133.0217	0.5384	Ito cell (hepatic stellate cell)	mesenchymal
s13	liver	Labelled in health	5	Twf1	1869	43.65101893	0.020229885	584	15225	308	549	203	6	43.65101893	45.67565893	463.0435	0.5348	Progenitor cell	hepatocyte (progenitor)
s14	liver	Labelled in health	6	Acly	1058	89.31723051	0.010759919	332	28253	304	1125	233	3	89.31723051	96.80600551	1101.6	0.3052	Hepatocyte	hepatocyte (mature)
s14	liver	Labelled in health	6	Adgre1	409	18.02223229	0	142	6055	0	227	0	1	18.02223229	19.53330067	228.1667	0	Kupffer cell	immune
s14	liver	Labelled in health	6	Alb	169	47559.24194	0.026000451	45	10414858	270791	599035	185393	9386	47559.24194	51546.83156	355448.9785	0.5936	Hepatocyte	hepatocyte (mature)
s14	liver	Labelled in health	6	Apoa1	64	6374.4715	0.025274369	16	841841	21277	80290	23191	599	6374.4715	6908.937051	110290.9081	0.6374	Hepatocyte	hepatocyte (mature)
s14	liver	Labelled in health	6	Asl	298	207.6923333	0.02264124	55	14001	317	2616	448	7	207.6923333	225.1062315	3485.1417	0.5693	Hepatocyte	hepatocyte (mature)
s14	liver	Labelled in health	6	Ass1	255	1482.189668	0.030475816	62	218698	6665	18669	5113	6951	1482.189668	1606.463393	15346.73	0.6879	Hepatocyte	hepatocyte (mature)
s14	liver	Labelled in health	6	Bmp2	1170	30.80452039	0.000302694	385	9911	3	388	3	1	30.80452039	33.38731568	388.5	0.0283	Endothelial cell	endothelial
s14	liver	Labelled in health	6	Cd44	2992	15.40226019	0.000170678	1005	5859	1	194	1	0	15.40226019	16.69365784	196	0	Liver stem cell	hepatocyte (progenitor)
s14	liver	Labelled in health	6	Cd44	2992	15.40226019	0.000170678	1005	5859	1	194	1	0	15.40226019	16.69365784	196	0	CD4+ T cell	immune
s14	liver	Labelled in health	6	Cd68	158	10.2417091	0	41	2771	0	129	0	0	10.2417091	11.10042196	129	0	Kupffer cell	immune
s14	liver	Labelled in health	6	Clec4f	669	78.91673522	0.000137287	217	14568	2	994	2	29	78.91673522	85.53348398	1021.0026	0	Kupffer cell	immune
s14	liver	Labelled in health	6	Cyp2e1	245	4713.806157	0.020557133	61	1367895	28120	59373	20544	8371	4713.806157	5109.033747	54883.8207	0.5581	Hepatocyte	hepatocyte (mature)
s14	liver	Labelled in health	6	Cyp2f2	263	532.6482662	0.027703763	82	162505	4502	6709	2993	47	532.6482662	577.3079919	5165.8695	0.6882	Hepatocyte	hepatocyte (mature)
s14	liver	Labelled in health	6	Dpp4	2545	46.84192533	0.013358345	805	17592	235	590	177	1	46.84192533	50.76937178	588.25	0.4321	Endothelial cell	endothelial
s14	liver	Labelled in health	6	Eng	1283	38.02929192	0	249	5879	0	479	0	3	38.02929192	41.2178459	476.2747	0	Liver stem cell	hepatocyte (progenitor)
s14	liver	Labelled in health	6	Fcgr2b	2397	44.06316705	0.000467758	808	14965	7	555	7	3	44.06316705	47.75762938	549.4242	0.0028	Endothelial cell	endothelial
s14	liver	Labelled in health	6	G6pc	1104	112.9763725	0.021433583	323	41337	886	1423	614	6	112.9763725	122.4488407	1395.6786	0.6043	Hepatocyte	hepatocyte (mature)
s14	liver	Labelled in health	6	Gata4	1453	11.03564004	0.0137893	361	3626	50	139	42	0	11.03564004	11.96091979	120	0.4902	Liver stem cell	hepatocyte (progenitor)
s14	liver	Labelled in health	6	Glul	1541	1143.339944	0.014934139	483	369489	5518	14401	4339	139	1143.339944	1239.20292	14493.4417	0.451	Hepatocyte	hepatocyte (mature)
s14	liver	Labelled in health	6	Igfbp3	2118	8.018702472	0.000361272	619	2768	1	101	1	0	8.018702472	8.69102805	101	0.0024	Ito cell (hepatic stellate cell)	mesenchymal
s14	liver	Labelled in health	6	Irf7	1024	37.31475408	0.013028484	214	7829	102	470	71	5	37.31475408	40.44339786	479.672	0.2788	Kupffer cell	immune
s14	liver	Labelled in health	6	Itga1	6994	33.66267176	0.005105481	1965	10381	53	424	51	0	33.66267176	36.48510785	436	0.2065	Natural killer cell	immune
s14	liver	Labelled in health	6	Itgb1	3115	87.25301007	0.018580429	917	31108	578	1099	354	0	87.25301007	94.56871116	1094	0.4694	Liver stem cell	hepatocyte (progenitor)
s14	liver	Labelled in health	6	Lyve1	1565	24.61185907	0.000795292	404	6287	5	310	5	0	24.61185907	26.67543263	280.0303	0.0124	Endothelial cell	endothelial
s14	liver	Labelled in health	6	Mmrn2	992	19.37191488	0.000400641	261	4992	2	244	2	6	19.37191488	20.99614697	238.4524	0.0055	Endothelial cell	endothelial
s14	liver	Labelled in health	6	Mup3	402	5326.959021	0.00784225	116	1798336	14103	67096	9341	53	5326.959021	5773.596218	67347.3999	0.195	Hepatocyte	hepatocyte (mature)
s14	liver	Labelled in health	6	Oit3	981	17.62526682	0.000758294	282	5275	4	222	4	0	17.62526682	19.10305175	219	0.0097	Endothelial cell	endothelial
s14	liver	Labelled in health	6	Pck1	627	1283.468754	0.020038941	190	483808	9695	16166	7114	59	1283.468754	1391.080787	16232.8188	0.6351	Hepatocyte	hepatocyte (mature)
s14	liver	Labelled in health	6	Sox9	2250	45.9686013	0.016996252	788	15474	263	579	216	0	45.9686013	49.82282417	580	0.5774	Progenitor cell	hepatocyte (progenitor)
s14	liver	Labelled in health	6	Twf1	1869	44.38073943	0.010151964	584	15859	161	559	136	2	44.38073943	48.10182851	401.8333	0.3108	Progenitor cell	hepatocyte (progenitor)
s15	liver	Labelled in health	7	Acly	1058	129.9888038	0.030406395	332	47786	1453	1882	947	4	129.9888038	135.9441175	1876	0.7794	Hepatocyte	hepatocyte (mature)
s15	liver	Labelled in health	7	Acta2	577	7.52857578	0.000338639	182	2953	1	109	1	0	7.52857578	7.873490331	118	0	Ito cell (hepatic stellate cell)	mesenchymal
s15	liver	Labelled in health	7	Acta2	577	7.52857578	0.000338639	182	2953	1	109	1	0	7.52857578	7.873490331	118	0	Myofibroblast	mesenchymal
s15	liver	Labelled in health	7	Adgre1	409	14.02110902	0.000346021	142	5780	2	203	2	0	14.02110902	14.66347282	202	0	Kupffer cell	immune
s15	liver	Labelled in health	7	Alb	169	51362.22326	0.034089646	45	12669448	431897	743631	303286	6795	51362.22326	53715.33476	373828.8639	0.8029	Hepatocyte	hepatocyte (mature)
s15	liver	Labelled in health	7	Apoa1	64	10305.65327	0.032193576	16	1586683	51081	149207	56835	526	10305.65327	10777.79699	213943.2088	0.8637	Hepatocyte	hepatocyte (mature)
s15	liver	Labelled in health	7	Asl	298	179.7879152	0.027074179	55	15476	419	2603	644	10	179.7879152	188.0247278	3620.1418	0.8209	Hepatocyte	hepatocyte (mature)
s15	liver	Labelled in health	7	Ass1	255	1233.166899	0.032691204	62	245693	8032	17854	6213	5918	1233.166899	1289.663269	15808.291	0.8339	Hepatocyte	hepatocyte (mature)
s15	liver	Labelled in health	7	Bmp2	1170	34.05126477	0.000711339	385	14058	10	493	10	0	34.05126477	35.61129113	492.0455	0.0065	Endothelial cell	endothelial
s15	liver	Labelled in health	7	Cd44	2992	10.91298141	0	1005	5232	0	158	0	0	10.91298141	11.41294929	165	0	Liver stem cell	hepatocyte (progenitor)
s15	liver	Labelled in health	7	Cd44	2992	10.91298141	0	1005	5232	0	158	0	0	10.91298141	11.41294929	165	0	CD4+ T cell	immune
s15	liver	Labelled in health	7	Cd68	158	13.05413599	0.00194742	41	4108	8	189	3	0	13.05413599	13.65219883	199	0.0363	Kupffer cell	immune
s15	liver	Labelled in health	7	Clec4f	669	91.3789519	0.000786456	217	24159	19	1323	19	9	91.3789519	95.56539182	1349.8563	0.0142	Kupffer cell	immune
s15	liver	Labelled in health	7	Cyp2e1	245	3826.243234	0.030871338	61	1256894	38802	55397	28563	6995	3826.243234	4001.538935	53715.8624	0.8572	Hepatocyte	hepatocyte (mature)
s15	liver	Labelled in health	7	Cyp2f2	263	986.8650527	0.033037388	82	353781	11688	14288	7752	38	986.8650527	1032.077338	12026.9678	0.8458	Hepatocyte	hepatocyte (mature)
s15	liver	Labelled in health	7	Dpp4	2545	41.37263204	0.028330824	805	17931	508	599	279	0	41.37263204	43.26807989	597	0.7037	Endothelial cell	endothelial
s15	liver	Labelled in health	7	Eng	1283	35.77800233	0.000293298	249	6819	2	518	2	0	35.77800233	37.41713754	519	0	Liver stem cell	hepatocyte (progenitor)
s15	liver	Labelled in health	7	F8	140	7.459506277	0.003736572	47	2141	8	108	6	1	7.459506277	7.801256475	200.2851	0.0668	Endothelial cell	endothelial
s15	liver	Labelled in health	7	Fcgr2b	2397	32.11731869	0.000803536	808	12445	10	465	9	2	32.11731869	33.58874316	461.0812	0.0132	Endothelial cell	endothelial
s15	liver	Labelled in health	7	G6pc	1104	79.15364994	0.037872492	323	33692	1276	1146	758	7	79.15364994	82.77999926	1125.4167	0.9467	Hepatocyte	hepatocyte (mature)
s15	liver	Labelled in health	7	Gata4	1453	21.20433729	0.015361744	361	8072	124	307	92	0	21.20433729	22.17579387	253	0.4313	Liver stem cell	hepatocyte (progenitor)
s15	liver	Labelled in health	7	Glul	1541	1260.380283	0.036876112	483	481016	17738	18248	11121	89	1260.380283	1318.123409	18526.9556	0.9273	Hepatocyte	hepatocyte (mature)
s15	liver	Labelled in health	7	Irf7	1024	32.60080521	0.019380761	214	8462	164	472	110	7	32.60080521	34.09438015	484.1245	0.4422	Kupffer cell	immune
s15	liver	Labelled in health	7	Itga1	6994	38.88612995	0.010283138	1965	14198	146	563	105	0	38.88612995	40.66766107	631.162	0.3184	Natural killer cell	immune
s15	liver	Labelled in health	7	Itgb1	3115	84.33386264	0.030662764	917	36559	1121	1221	626	3	84.33386264	88.19753848	1220.5196	0.747	Liver stem cell	hepatocyte (progenitor)
s15	liver	Labelled in health	7	Lyve1	1565	13.330414	0	404	4447	0	193	0	1	13.330414	13.94113426	179.0303	0	Endothelial cell	endothelial
s15	liver	Labelled in health	7	Mmrn2	992	21.27340679	0.000408664	261	7341	3	308	6	2	21.27340679	22.24802772	306.1788	0.0158	Endothelial cell	endothelial
s15	liver	Labelled in health	7	Mup3	402	6657.194936	0.015463224	116	2558328	39560	96384	23486	60	6657.194936	6962.188001	95978.4897	0.3669	Hepatocyte	hepatocyte (mature)
s15	liver	Labelled in health	7	Oit3	981	22.72386634	0.000384172	282	7809	3	329	3	0	22.72386634	23.76493871	331	0.0039	Endothelial cell	endothelial
s15	liver	Labelled in health	7	Pck1	627	1140.268418	0.03629229	190	514517	18673	16509	10852	56	1140.268418	1192.508733	16574.24	0.9518	Hepatocyte	hepatocyte (mature)
s15	liver	Labelled in health	7	Sox9	2250	26.10827197	0.027550048	788	10490	289	378	170	4	26.10827197	27.30439766	376.8333	0.6869	Progenitor cell	hepatocyte (progenitor)
s15	liver	Labelled in health	7	Stx2	2142	10.49856439	0.019170104	519	4121	79	152	52	0	10.49856439	10.97954615	165	0.4535	Ito cell (hepatic stellate cell)	mesenchymal
s15	liver	Labelled in health	7	Twf1	1869	35.63986333	0.03511753	584	14124	496	516	293	0	35.63986333	37.27266982	435	0.8268	Progenitor cell	hepatocyte (progenitor)
s15	liver	Labelled in health	7	Ushbp1	2339	8.495548816	0	462	2370	0	123	0	0	8.495548816	8.884764319	179.0202	0.0627	Endothelial cell	endothelial
s16	liver	Labelled in health	8	Acly	1058	94.02161361	0.043135651	332	36675	1582	1490	949	6	94.02161361	88.89055204	1455.8935	0.8546	Hepatocyte	hepatocyte (mature)
s16	liver	Labelled in health	8	Adgre1	409	18.99362798	0.000269614	142	7418	2	301	2	1	18.99362798	17.95708467	300.0884	0.0168	Kupffer cell	immune
s16	liver	Labelled in health	8	Alb	169	56192.80615	0.037746377	45	16885859	637380	890511	378306	11787	56192.80615	53126.18415	570350.47	0.6788	Hepatocyte	hepatocyte (mature)
s16	liver	Labelled in health	8	Apoa1	64	7609.819138	0.041264925	16	1356697	55984	120596	51496	991	7609.819138	7194.526855	138357.2888	0.8068	Hepatocyte	hepatocyte (mature)
s16	liver	Labelled in health	8	Asl	298	106.2002522	0.039508248	55	9517	376	1683	529	11	106.2002522	100.4045631	2250.6584	0.7958	Hepatocyte	hepatocyte (mature)
s16	liver	Labelled in health	8	Ass1	255	1032.218494	0.049963633	62	188357	9411	16358	6790	5398	1032.218494	975.8870136	13730.3064	0.861	Hepatocyte	hepatocyte (mature)
s16	liver	Labelled in health	8	Bmp2	1170	29.2792139	0.000320461	385	12482	4	464	4	0	29.2792139	27.68135312	457.0909	0	Endothelial cell	endothelial
s16	liver	Labelled in health	8	Cd44	2992	11.10590872	0.000359906	1005	5557	2	176	2	6	11.10590872	10.4998236	175	0	Liver stem cell	hepatocyte (progenitor)
s16	liver	Labelled in health	8	Cd44	2992	11.10590872	0.000359906	1005	5557	2	176	2	6	11.10590872	10.4998236	175	0	CD4+ T cell	immune
s16	liver	Labelled in health	8	Cd68	158	11.547621	0.007343941	41	4085	30	183	15	0	11.547621	10.91743022	183.1429	0.1222	Kupffer cell	immune
s16	liver	Labelled in health	8	Clec4f	669	81.96917858	0.000547016	217	18281	10	1299	10	35	81.96917858	77.49585711	1278.881	0.0081	Kupffer cell	immune
s16	liver	Labelled in health	8	Cyp2e1	245	3954.713133	0.04452527	61	1505572	67036	62672	39292	9243	3954.713133	3738.89173	57368.8289	0.8742	Hepatocyte	hepatocyte (mature)
s16	liver	Labelled in health	8	Cyp2f2	263	704.404881	0.044901856	82	274443	12323	11163	7135	52	704.404881	665.9632432	7458.6593	0.8234	Hepatocyte	hepatocyte (mature)
s16	liver	Labelled in health	8	Dpp4	2545	44.86534717	0.034926306	805	22390	782	711	406	3	44.86534717	42.41690101	701.1077	0.6985	Endothelial cell	endothelial
s16	liver	Labelled in health	8	Eng	1283	59.06324184	0.00050247	249	11941	6	936	6	7	59.06324184	55.83997095	931.4167	0	Liver stem cell	hepatocyte (progenitor)
s16	liver	Labelled in health	8	Fcgr2b	2397	47.64182435	0.00285361	808	21026	60	755	31	1	47.64182435	45.04185691	756.5	0.0468	Endothelial cell	endothelial
s16	liver	Labelled in health	8	G6pc	1104	162.6763221	0.050579192	323	74932	3790	2578	1996	12	162.6763221	153.7985525	2491.2667	0.9566	Hepatocyte	hepatocyte (mature)
s16	liver	Labelled in health	8	Gata4	1453	18.17330518	0.021437239	361	7417	159	288	107	1	18.17330518	17.18152952	188.5	0.4353	Liver stem cell	hepatocyte (progenitor)
s16	liver	Labelled in health	8	Glul	1541	1323.811699	0.054727965	483	520319	28476	20979	14824	213	1323.811699	1251.567041	20934.6239	0.9472	Hepatocyte	hepatocyte (mature)
s16	liver	Labelled in health	8	Igfbp3	2118	6.751887689	0	619	3534	0	107	0	0	6.751887689	6.383415482	107	0	Ito cell (hepatic stellate cell)	mesenchymal
s16	liver	Labelled in health	8	Irf7	1024	26.88134725	0.031404959	214	6655	209	426	112	10	26.88134725	25.41434575	421.5379	0.4432	Kupffer cell	immune
s16	liver	Labelled in health	8	Itga1	6994	38.80757877	0.017264188	1965	15118	261	615	150	6	38.80757877	36.6897245	685.2573	0.3341	Natural killer cell	immune
s16	liver	Labelled in health	8	Itgb1	3115	107.525389	0.039938374	917	50628	2022	1704	935	6	107.525389	101.657383	1701.7143	0.6884	Liver stem cell	hepatocyte (progenitor)
s16	liver	Labelled in health	8	Kit	2177	8.392533296	0.001398275	659	4291	6	133	6	0	8.392533296	7.934525786	133.0233	0.022	Progenitor cell	hepatocyte (progenitor)
s16	liver	Labelled in health	8	Kit	2177	8.392533296	0.001398275	659	4291	6	133	6	0	8.392533296	7.934525786	133.0233	0.022	Stem cell	hepatocyte (progenitor)
s16	liver	Labelled in health	8	Lyve1	1565	12.30484205	0	404	4262	0	195	0	2	12.30484205	11.63332728	184.0467	0	Endothelial cell	endothelial
s16	liver	Labelled in health	8	Mmrn2	992	16.34335431	0.002045338	261	5867	12	259	11	4	16.34335431	15.45144495	255.3524	0.0605	Endothelial cell	endothelial
s16	liver	Labelled in health	8	Mup3	402	7235.05782	0.014633174	116	3131583	45825	114657	25685	78	7235.05782	6840.217467	115584.8431	0.2761	Hepatocyte	hepatocyte (mature)
s16	liver	Labelled in health	8	Oit3	981	34.89527002	0.000360542	282	13868	5	553	5	4	34.89527002	32.99092301	538.1266	0	Endothelial cell	endothelial
s16	liver	Labelled in health	8	Pck1	627	942.8664098	0.051041607	190	433705	22137	14942	11094	55	942.8664098	891.4111601	14957.3944	0.9661	Hepatocyte	hepatocyte (mature)
s16	liver	Labelled in health	8	Sox9	2250	38.55517176	0.035988546	788	15366	553	611	319	10	38.55517176	36.45109215	605.6905	0.7056	Progenitor cell	hepatocyte (progenitor)
s16	liver	Labelled in health	8	Stx2	2142	20.57117184	0.026411758	519	9049	239	326	139	1	20.57117184	19.44853689	347.0745	0.5537	Ito cell (hepatic stellate cell)	mesenchymal
s16	liver	Labelled in health	8	Twf1	1869	48.14663838	0.045535919	584	21785	992	763	519	2	48.14663838	45.51912162	562.3333	0.8945	Progenitor cell	hepatocyte (progenitor)
s16	liver	Labelled in health	8	Ushbp1	2339	7.635312246	0	462	2101	0	121	0	1	7.635312246	7.218628723	193.9367	0.142	Endothelial cell	endothelial
s17	liver	Cre -ve	9	Acly	1058	130.148371	0.000207024	332	53134	11	2086	11	0	130.148371	140.184778	2071	0	Hepatocyte	hepatocyte (mature)
s17	liver	Cre -ve	9	Adgre1	409	12.47827143	0	142	5234	0	200	0	0	12.47827143	13.4405348	200	0	Kupffer cell	immune
s17	liver	Cre -ve	9	Alb	169	46027.10243	0.001162872	45	12676376	14741	737716	15213	7687	46027.10243	49576.48786	387831.747	0.0551	Hepatocyte	hepatocyte (mature)
s17	liver	Cre -ve	9	Apoa1	64	7960.949998	0.001490071	16	1325440	1975	127597	2802	411	7960.949998	8574.859595	171587.8121	0.0772	Hepatocyte	hepatocyte (mature)
s17	liver	Cre -ve	9	Asl	298	422.4518793	0.000999318	55	41028	41	6771	76	17	422.4518793	455.0293057	9643.5816	0.0336	Hepatocyte	hepatocyte (mature)
s17	liver	Cre -ve	9	Ass1	255	2270.483878	0.001901204	62	478644	910	36391	837	11624	2270.483878	2445.57251	31537.5161	0.1087	Hepatocyte	hepatocyte (mature)
s17	liver	Cre -ve	9	Bmp2	1170	31.38285265	0.000368623	385	13564	5	503	5	0	31.38285265	33.80294503	503	0.0065	Endothelial cell	endothelial
s17	liver	Cre -ve	9	Cd68	158	9.483486287	0	41	3007	0	152	0	0	9.483486287	10.21480645	154	0	Kupffer cell	immune
s17	liver	Cre -ve	9	Clec4f	669	83.7292013	4.40315265730263e-05	217	22711	1	1342	2	12	83.7292013	90.18598852	1360.38	0	Kupffer cell	immune
s17	liver	Cre -ve	9	Cyp2e1	245	4659.636117	0.000718276	61	1711041	1229	74684	1215	10837	4659.636117	5018.964506	69368.7047	0.0301	Hepatocyte	hepatocyte (mature)
s17	liver	Cre -ve	9	Cyp2f2	263	1503.694099	0.001046407	82	602060	630	24101	594	78	1503.694099	1619.651646	19504.5346	0.0409	Hepatocyte	hepatocyte (mature)
s17	liver	Cre -ve	9	Dpp4	2545	87.47268272	0.00076888	805	41619	32	1402	32	0	87.47268272	94.21814896	1409	0.0369	Endothelial cell	endothelial
s17	liver	Cre -ve	9	Eng	1283	38.05872786	0	249	7716	0	610	0	4	38.05872786	40.99363114	607.3299	0	Liver stem cell	hepatocyte (progenitor)
s17	liver	Cre -ve	9	F8	140	6.613483858	0.000477555	47	2094	1	106	3	1	6.613483858	7.123483445	264.5418	0.012	Endothelial cell	endothelial
s17	liver	Cre -ve	9	Fcgr2b	2397	33.44176743	0.000348894	808	14331	5	536	5	0	33.44176743	36.02063327	537	0.006	Endothelial cell	endothelial
s17	liver	Cre -ve	9	G6pc	1104	154.5433917	0.000287518	323	73039	21	2477	21	0	154.5433917	166.4610235	2442	7e-04	Hepatocyte	hepatocyte (mature)
s17	liver	Cre -ve	9	Gata4	1453	14.4124035	0.000169664	361	5894	1	231	1	0	14.4124035	15.5238177	182	0	Liver stem cell	hepatocyte (progenitor)
s17	liver	Cre -ve	9	Glul	1541	1382.84204	0.00020698	483	584597	121	22164	121	113	1382.84204	1489.480067	22307.2901	0	Hepatocyte	hepatocyte (mature)
s17	liver	Cre -ve	9	Igfbp3	2118	7.237397429	0.000811908	619	3695	3	116	3	0	7.237397429	7.795510185	116	0.0371	Ito cell (hepatic stellate cell)	mesenchymal
s17	liver	Cre -ve	9	Irf7	1024	34.19046372	0.000527816	214	9473	5	548	5	8	34.19046372	36.82706536	546.3318	0.0127	Kupffer cell	immune
s17	liver	Cre -ve	9	Itga1	6994	40.92873029	0.000118991	1965	16808	2	656	2	0	40.92873029	44.08495415	689	0	Natural killer cell	immune
s17	liver	Cre -ve	9	Itgb1	3115	75.43115079	0.00064192	917	35830	23	1209	21	0	75.43115079	81.24803288	1213	0.0303	Liver stem cell	hepatocyte (progenitor)
s17	liver	Cre -ve	9	Mmrn2	992	13.41414179	0	261	4799	0	215	0	5	13.41414179	14.44857491	209.0103	0	Endothelial cell	endothelial
s17	liver	Cre -ve	9	Mup3	402	10746.78649	0.000519549	116	4675207	2429	172248	2338	86	10746.78649	11575.52619	169804.8055	0.0155	Hepatocyte	hepatocyte (mature)
s17	liver	Cre -ve	9	Oit3	981	16.28414422	0.000163881	282	6102	1	261	1	1	16.28414422	17.53989792	259.25	0	Endothelial cell	endothelial
s17	liver	Cre -ve	9	Pck1	627	2529.719967	0.000235316	190	1270632	299	40546	297	42	2529.719967	2724.79962	40734.9674	6e-04	Hepatocyte	hepatocyte (mature)
s17	liver	Cre -ve	9	Sox9	2250	14.97392572	0	788	6316	0	240	0	0	14.97392572	16.12864176	240	0	Progenitor cell	hepatocyte (progenitor)
s17	liver	Cre -ve	9	Stx2	2142	15.16109979	0	519	7049	0	243	0	0	15.16109979	16.33024978	260	0	Ito cell (hepatic stellate cell)	mesenchymal
s17	liver	Cre -ve	9	Twf1	1869	31.81959215	0	584	14929	0	510	0	0	31.81959215	34.27336374	399.5	0	Progenitor cell	hepatocyte (progenitor)
s17	liver	Cre -ve	9	Ushbp1	2339	8.98435543	0	462	2662	0	144	0	0	8.98435543	9.677185057	220.0505	0	Endothelial cell	endothelial
s18	liver	Cre -ve	10	Acly	1058	109.1198653	0.001072983	332	50327	54	1960	54	0	109.1198653	122.5722985	1953.1667	0.0656	Hepatocyte	hepatocyte (mature)
s18	liver	Cre -ve	10	Adgre1	409	9.01909091	0	142	4547	0	162	0	0	9.01909091	10.13097569	162	0	Kupffer cell	immune
s18	liver	Cre -ve	10	Alb	169	50933.64571	0.003507387	45	15801506	55422	914865	51915	8119	50933.64571	57212.8091	480985.7057	0.2415	Hepatocyte	hepatocyte (mature)
s18	liver	Cre -ve	10	Apoa1	64	10230.21007	0.002532423	16	1886336	4777	183754	6735	468	10230.21007	11491.40313	256693.2143	0.187	Hepatocyte	hepatocyte (mature)
s18	liver	Cre -ve	10	Asl	298	303.7540741	0.001412126	55	32575	46	5456	106	8	303.7540741	341.2012553	7806.9192	0.1223	Hepatocyte	hepatocyte (mature)
s18	liver	Cre -ve	10	Ass1	255	1058.796734	0.0028411	62	253423	720	19018	677	6198	1058.796734	1189.326516	16574.1693	0.2267	Hepatocyte	hepatocyte (mature)
s18	liver	Cre -ve	10	Bmp2	1170	40.25186869	0.000585766	385	20486	12	723	12	0	40.25186869	45.21416928	727	0.0274	Endothelial cell	endothelial
s18	liver	Cre -ve	10	Cd44	2992	6.56946128	0.000527844	1005	3789	2	118	2	0	6.56946128	7.379352663	120	0.0165	Liver stem cell	hepatocyte (progenitor)
s18	liver	Cre -ve	10	Cd44	2992	6.56946128	0.000527844	1005	3789	2	118	2	0	6.56946128	7.379352663	120	0.0165	CD4+ T cell	immune
s18	liver	Cre -ve	10	Cd68	158	7.682929294	0.000345066	41	2898	1	138	1	0	7.682929294	8.630090402	141	0.0285	Kupffer cell	immune
s18	liver	Cre -ve	10	Clec4f	669	72.76513469	0.000486362	217	24673	12	1307	12	15	72.76513469	81.73571127	1326.107	0.0186	Kupffer cell	immune
s18	liver	Cre -ve	10	Cyp2e1	245	4036.043182	0.001989622	61	1650565	3284	72495	3300	10124	4036.043182	4533.611621	68425.442	0.1492	Hepatocyte	hepatocyte (mature)
s18	liver	Cre -ve	10	Cyp2f2	263	857.0363301	0.001922041	82	386048	742	15394	705	42	857.0363301	962.692838	12669.7719	0.116	Hepatocyte	hepatocyte (mature)
s18	liver	Cre -ve	10	Dpp4	2545	67.47616162	0.002491739	805	36922	92	1212	80	1	67.47616162	75.79470701	1204.1429	0.177	Endothelial cell	endothelial
s18	liver	Cre -ve	10	Eng	1283	27.22429293	0.000311964	249	6411	2	489	2	1	27.22429293	30.58053773	488.3333	0.0034	Liver stem cell	hepatocyte (progenitor)
s18	liver	Cre -ve	10	Fcgr2b	2397	33.96077441	0.000834874	808	16769	14	610	14	0	33.96077441	38.14750105	609.02	0.05	Endothelial cell	endothelial
s18	liver	Cre -ve	10	G6pc	1104	425.4004546	0.000975	323	228718	223	7641	217	2	425.4004546	477.8443534	7566.4977	0.0596	Hepatocyte	hepatocyte (mature)
s18	liver	Cre -ve	10	Gata4	1453	14.25239057	0	361	6805	0	256	0	0	14.25239057	16.00944306	176	0.011	Liver stem cell	hepatocyte (progenitor)
s18	liver	Cre -ve	10	Glul	1541	964.5416668	0.001743203	483	461220	804	17325	774	80	964.5416668	1083.451567	17469.0101	0.1259	Hepatocyte	hepatocyte (mature)
s18	liver	Cre -ve	10	Igfbp3	2118	7.293215489	0	619	4217	0	131	0	0	7.293215489	8.192332193	131	0	Ito cell (hepatic stellate cell)	mesenchymal
s18	liver	Cre -ve	10	Irf7	1024	69.92579125	0.001099674	214	22734	25	1256	23	11	69.92579125	78.54633004	1281.319	0.0774	Kupffer cell	immune
s18	liver	Cre -ve	10	Itga1	6994	34.07212122	0.00057986	1965	15521	9	612	9	0	34.07212122	38.27257483	657.1082	0.0821	Natural killer cell	immune
s18	liver	Cre -ve	10	Itgb1	3115	74.37966331	0.002105592	917	38469	81	1336	73	0	74.37966331	83.54928099	1325	0.1472	Liver stem cell	hepatocyte (progenitor)
s18	liver	Cre -ve	10	Lyve1	1565	12.52651515	0.000215936	404	4631	1	225	1	2	12.52651515	14.07079957	214	0	Endothelial cell	endothelial
s18	liver	Cre -ve	10	Mmrn2	992	16.98038721	0.000713267	261	7010	5	305	5	10	16.98038721	19.07375053	295.3737	0.0333	Endothelial cell	endothelial
s18	liver	Cre -ve	10	Mup3	402	8637.839462	0.001304101	116	4214396	5496	155152	4838	52	8637.839462	9702.723087	153216.6832	0.0809	Hepatocyte	hepatocyte (mature)
s18	liver	Cre -ve	10	Oit3	981	21.15589226	0	282	8977	0	380	0	0	21.15589226	23.76401705	379	0	Endothelial cell	endothelial
s18	liver	Cre -ve	10	Pck1	627	2811.451061	0.000895746	190	1600900	1434	50499	1417	53	2811.451061	3158.050255	50759.6833	0.0575	Hepatocyte	hepatocyte (mature)
s18	liver	Cre -ve	10	Sox9	2250	30.95441078	0.000200334	788	14975	3	556	3	2	30.95441078	34.77050916	559.1	0	Progenitor cell	hepatocyte (progenitor)
s18	liver	Cre -ve	10	Stx2	2142	11.91410775	0.001827485	519	5472	10	214	10	0	11.91410775	13.38289381	237	0.132	Ito cell (hepatic stellate cell)	mesenchymal
s18	liver	Cre -ve	10	Twf1	1869	39.41676768	0.001438635	584	20158	29	708	29	0	39.41676768	44.27611598	602	0.0922	Progenitor cell	hepatocyte (progenitor)
s18	liver	Cre -ve	10	Ushbp1	2339	7.961296297	0	462	2585	0	143	0	0	7.961296297	8.942774837	185.0101	0	Endothelial cell	endothelial
s19	liver	Cre -ve	11	Acly	1058	92.00090492	0.001997811	332	36540	73	1427	73	0	92.00090492	101.2473724	1420	0.1365	Hepatocyte	hepatocyte (mature)
s19	liver	Cre -ve	11	Acta2	577	7.285285393	0	182	3121	0	113	0	0	7.285285393	8.017486394	114	0	Ito cell (hepatic stellate cell)	mesenchymal
s19	liver	Cre -ve	11	Acta2	577	7.285285393	0	182	3121	0	113	0	0	7.285285393	8.017486394	114	0	Myofibroblast	mesenchymal
s19	liver	Cre -ve	11	Adgre1	409	13.86138371	0.00034229	142	5843	2	215	2	0	13.86138371	15.25450951	216	0.0279	Kupffer cell	immune
s19	liver	Cre -ve	11	Alb	169	52489.12736	0.003792537	45	13944226	52884	814144	50347	8496	52489.12736	57764.49949	436455.6377	0.23	Hepatocyte	hepatocyte (mature)
s19	liver	Cre -ve	11	Apoa1	64	8094.467844	0.004752436	16	1302069	6188	125551	8279	351	8094.467844	8907.994993	175267.4149	0.2984	Hepatocyte	hepatocyte (mature)
s19	liver	Cre -ve	11	Asl	298	305.5951572	0.006823821	55	27404	187	4740	336	21	305.5951572	336.3087213	5911.0297	0.4607	Hepatocyte	hepatocyte (mature)
s19	liver	Cre -ve	11	Ass1	255	1207.810058	0.007918111	62	243745	1930	18734	1762	6579	1207.810058	1329.199912	15982.6586	0.5036	Hepatocyte	hepatocyte (mature)
s19	liver	Cre -ve	11	Bmp2	1170	38.8118744	0.000415208	385	16859	7	602	7	0	38.8118744	42.71262663	607	0.0237	Endothelial cell	endothelial
s19	liver	Cre -ve	11	Cd44	2992	11.28252163	0	1005	5971	0	175	0	0	11.28252163	12.41646123	176	0	Liver stem cell	hepatocyte (progenitor)
s19	liver	Cre -ve	11	Cd44	2992	11.28252163	0	1005	5971	0	175	0	0	11.28252163	12.41646123	176	0	CD4+ T cell	immune
s19	liver	Cre -ve	11	Cd68	158	10.18650524	0.000856898	41	3501	3	158	3	0	10.18650524	11.21029071	169	0.0343	Kupffer cell	immune
s19	liver	Cre -ve	11	Clec4f	669	82.58805831	0.000311028	217	22506	7	1281	7	10	82.58805831	90.8884962	1294.5744	0	Kupffer cell	immune
s19	liver	Cre -ve	11	Cyp2e1	245	2606.971683	0.005558354	61	921136	5120	40436	4731	5945	2606.971683	2868.983007	37977.4629	0.369	Hepatocyte	hepatocyte (mature)
s19	liver	Cre -ve	11	Cyp2f2	263	790.0988716	0.003010109	82	305969	921	12255	847	33	790.0988716	869.5070421	9833.3684	0.1883	Hepatocyte	hepatocyte (mature)
s19	liver	Cre -ve	11	Dpp4	2545	49.19179429	0.00320691	805	23387	75	763	64	0	49.19179429	54.13577096	764	0.1959	Endothelial cell	endothelial
s19	liver	Cre -ve	11	Eng	1283	27.91618208	0.000559388	249	5363	3	433	3	0	27.91618208	30.72187264	434	0.0316	Liver stem cell	hepatocyte (progenitor)
s19	liver	Cre -ve	11	Fcgr2b	2397	39.32764681	0.000932372	808	16088	15	610	15	1	39.32764681	43.28023629	606.5909	0.0551	Endothelial cell	endothelial
s19	liver	Cre -ve	11	G6pc	1104	239.0605154	0.000641243	323	109163	70	3708	71	12	239.0605154	263.0870756	3652.4762	0.0281	Hepatocyte	hepatocyte (mature)
s19	liver	Cre -ve	11	Gata4	1453	14.63504234	0	361	6077	0	227	0	0	14.63504234	16.10592399	163	0	Liver stem cell	hepatocyte (progenitor)
s19	liver	Cre -ve	11	Glul	1541	918.9130328	0.002555763	483	377578	965	14253	880	67	918.9130328	1011.267554	14388.2063	0.1615	Hepatocyte	hepatocyte (mature)
s19	liver	Cre -ve	11	Irf7	1024	68.59773149	0.003008709	214	18945	57	1064	45	8	68.59773149	75.49208427	1066.1429	0.153	Kupffer cell	immune
s19	liver	Cre -ve	11	Itga1	6994	33.0094347	0.000542215	1965	12910	7	512	7	0	33.0094347	36.327018	547.5472	0.0253	Natural killer cell	immune
s19	liver	Cre -ve	11	Itgb1	3115	77.62374879	0.00377772	917	34677	131	1204	110	0	77.62374879	85.42525326	1216	0.2313	Liver stem cell	hepatocyte (progenitor)
s19	liver	Cre -ve	11	Lyve1	1565	7.672114706	0	404	2217	0	119	0	0	7.672114706	8.443193636	110	0.01	Endothelial cell	endothelial
s19	liver	Cre -ve	11	Mmrn2	992	13.21666819	0.000237699	261	4207	1	205	1	8	13.21666819	14.54499744	198.4752	0	Endothelial cell	endothelial
s19	liver	Cre -ve	11	Mup3	402	6604.78816	0.001113526	116	2775867	3091	102445	2873	32	6604.78816	7268.596404	101434.7954	0.0605	Hepatocyte	hepatocyte (mature)
s19	liver	Cre -ve	11	Oit3	981	16.37577425	0	282	5961	0	254	0	0	16.37577425	18.02160658	250	0	Endothelial cell	endothelial
s19	liver	Cre -ve	11	Pck1	627	1764.779797	0.000867149	190	856831	743	27373	732	19	1764.779797	1942.14739	27538.5201	0.0484	Hepatocyte	hepatocyte (mature)
s19	liver	Cre -ve	11	Sox9	2250	54.54293312	0.000307247	788	22783	7	846	7	0	54.54293312	60.02472114	850	0	Progenitor cell	hepatocyte (progenitor)
s19	liver	Cre -ve	11	Stx2	2142	13.28113974	0.001731768	519	5197	9	206	9	0	13.28113974	14.61594865	227.0714	0.1333	Ito cell (hepatic stellate cell)	mesenchymal
s19	liver	Cre -ve	11	Twf1	1869	39.97236234	0.002260607	584	17252	39	620	39	0	39.97236234	43.98974836	530.5	0.1786	Progenitor cell	hepatocyte (progenitor)
s19	liver	Cre -ve	11	Ushbp1	2339	8.897074197	0.000773694	462	2585	2	138	2	0	8.897074197	9.791266569	175.5225	0.0223	Endothelial cell	endothelial
s20	liver	Cre -ve	13	Acly	1058	281.8872087	0.000479272	332	100152	48	3931	48	1	281.8872087	304.7282986	3917.0133	0.0129	Hepatocyte	hepatocyte (mature)
s20	liver	Cre -ve	13	Adgre1	409	21.94288625	0.000240125	142	8329	2	306	2	0	21.94288625	23.72090037	308	0.001	Kupffer cell	immune
s20	liver	Cre -ve	13	Alb	169	70975.62805	0.003954124	45	16710906	66077	989776	63271	10220	70975.62805	76726.72513	535915.6672	0.231	Hepatocyte	hepatocyte (mature)
s20	liver	Cre -ve	13	Apoa1	64	4518.800392	0.004742985	16	674259	3198	63016	3941	389	4518.800392	4884.955091	75391.4754	0.3241	Hepatocyte	hepatocyte (mature)
s20	liver	Cre -ve	13	Asl	298	170.6668931	0.007169107	55	16599	119	2380	136	12	170.6668931	184.4958918	3338.7175	0.3571	Hepatocyte	hepatocyte (mature)
s20	liver	Cre -ve	13	Ass1	255	1326.82753	0.00625678	62	237822	1488	18503	1346	6906	1326.82753	1434.33928	15195.7851	0.3819	Hepatocyte	hepatocyte (mature)
s20	liver	Cre -ve	13	Bmp2	1170	41.94963548	0.000302279	385	16541	5	585	5	0	41.94963548	45.34878013	580	0.0021	Endothelial cell	endothelial
s20	liver	Cre -ve	13	Cd44	2992	11.61682213	0.000174004	1005	5747	1	162	1	0	11.61682213	12.55812373	166.0256	0	Liver stem cell	hepatocyte (progenitor)
s20	liver	Cre -ve	13	Cd44	2992	11.61682213	0.000174004	1005	5747	1	162	1	0	11.61682213	12.55812373	166.0256	0	CD4+ T cell	immune
s20	liver	Cre -ve	13	Cd68	158	8.031383204	0.000440917	41	2268	1	112	1	0	8.031383204	8.682159614	113	0.0383	Kupffer cell	immune
s20	liver	Cre -ve	13	Clec4f	669	79.88357936	0.000561081	217	19605	11	1114	11	18	79.88357936	86.35648045	1106.9227	0.0219	Kupffer cell	immune
s20	liver	Cre -ve	13	Cyp2e1	245	3191.614318	0.004124281	61	1013025	4178	44508	3941	5100	3191.614318	3450.228215	44065.0923	0.2559	Hepatocyte	hepatocyte (mature)
s20	liver	Cre -ve	13	Cyp2f2	263	1586.3416	0.002825319	82	552858	1562	22122	1377	71	1586.3416	1714.881562	18114.4211	0.1546	Hepatocyte	hepatocyte (mature)
s20	liver	Cre -ve	13	Dpp4	2545	92.36090684	0.003108084	805	38609	120	1288	92	0	92.36090684	99.84483556	1298	0.1614	Endothelial cell	endothelial
s20	liver	Cre -ve	13	Eng	1283	28.97034656	0	249	5054	0	404	0	0	28.97034656	31.31779004	404	0	Liver stem cell	hepatocyte (progenitor)
s20	liver	Cre -ve	13	Fcgr2b	2397	46.82583243	0.000169559	808	17693	3	653	3	0	46.82583243	50.62009132	651.0909	0	Endothelial cell	endothelial
s20	liver	Cre -ve	13	G6pc	1104	294.5796625	0.000214654	323	121125	26	4108	26	5	294.5796625	318.4492116	4064.6714	0	Hepatocyte	hepatocyte (mature)
s20	liver	Cre -ve	13	Gata4	1453	28.25325877	9.87459267305224e-05	361	10127	1	394	1	0	28.25325877	30.54259721	313	0	Liver stem cell	hepatocyte (progenitor)
s20	liver	Cre -ve	13	Glul	1541	1186.708577	0.000996602	483	445514	444	16549	426	64	1186.708577	1282.866602	16598.4959	0.0548	Hepatocyte	hepatocyte (mature)
s20	liver	Cre -ve	13	Igfbp3	2118	7.457712975	0.000307125	619	3256	1	104	1	0	7.457712975	8.062005356	105	0	Ito cell (hepatic stellate cell)	mesenchymal
s20	liver	Cre -ve	13	Irf7	1024	28.75522022	0.000153327	214	6522	1	401	1	12	28.75522022	31.08523219	393.0952	0	Kupffer cell	immune
s20	liver	Cre -ve	13	Itga1	6994	36.21293319	0.00153787	1965	13005	20	505	15	1	36.21293319	39.14723755	581.0147	0.0594	Natural killer cell	immune
s20	liver	Cre -ve	13	Itgb1	3115	67.04770799	0.003322846	917	28289	94	935	79	0	67.04770799	72.48052892	943	0.1946	Liver stem cell	hepatocyte (progenitor)
s20	liver	Cre -ve	13	Lyve1	1565	15.91934885	0	404	4728	0	222	0	0	15.91934885	17.20928066	210	0	Endothelial cell	endothelial
s20	liver	Cre -ve	13	Mmrn2	992	23.37706182	0.000143205	261	6983	1	326	1	9	23.37706182	25.27128602	319.7718	0	Endothelial cell	endothelial
s20	liver	Cre -ve	13	Mup3	402	11500.51049	0.00110179	116	4391035	4838	160378	4261	63	11500.51049	12432.38745	161009.9576	0.055	Hepatocyte	hepatocyte (mature)
s20	liver	Cre -ve	13	Nt5e	1775	7.744548089	0.000314367	486	3181	1	108	1	0	7.744548089	8.372082485	104	0.0027	Myofibroblast	mesenchymal
s20	liver	Cre -ve	13	Oit3	981	25.52832518	0.000121389	282	8238	1	356	1	0	25.52832518	27.59686449	354	0	Endothelial cell	endothelial
s20	liver	Cre -ve	13	Pck1	627	629.4596586	0.000227637	190	276756	63	8778	63	4	629.4596586	680.4642597	8830.8913	9e-04	Hepatocyte	hepatocyte (mature)
s20	liver	Cre -ve	13	Sox9	2250	25.88686908	0.000414551	788	9649	4	361	4	0	25.88686908	27.9844609	361	0.0299	Progenitor cell	hepatocyte (progenitor)
s20	liver	Cre -ve	13	Stx2	2142	15.48909618	0	519	6015	0	216	0	0	15.48909618	16.74416497	201	0	Ito cell (hepatic stellate cell)	mesenchymal
s20	liver	Cre -ve	13	Twf1	1869	38.65103167	0.000188419	584	15922	3	539	3	2	38.65103167	41.78289314	433	0	Progenitor cell	hepatocyte (progenitor)
s21	liver	Cre -ve	14	Acly	1058	122.8301023	0.00023245	332	47322	11	1879	11	1	122.8301023	136.1513664	1866.3333	0	Hepatocyte	hepatocyte (mature)
s21	liver	Cre -ve	14	Acta2	577	11.6358479	0	182	5011	0	178	0	1	11.6358479	12.89778777	184.25	0	Ito cell (hepatic stellate cell)	mesenchymal
s21	liver	Cre -ve	14	Acta2	577	11.6358479	0	182	5011	0	178	0	1	11.6358479	12.89778777	184.25	0	Myofibroblast	mesenchymal
s21	liver	Cre -ve	14	Adgre1	409	11.57047797	0.000211909	142	4719	1	177	1	0	11.57047797	12.82532829	180	0	Kupffer cell	immune
s21	liver	Cre -ve	14	Alb	169	57223.40037	0.002780943	45	15027636	41791	875378	40786	5756	57223.40037	63429.43633	355264.3906	0.2039	Hepatocyte	hepatocyte (mature)
s21	liver	Cre -ve	14	Apoa1	64	10740.60668	0.002924839	16	1836682	5372	164305	6838	362	10740.60668	11905.45517	203312.2579	0.2179	Hepatocyte	hepatocyte (mature)
s21	liver	Cre -ve	14	Asl	298	195.3907269	0.004028777	55	17375	70	2989	122	8	195.3907269	216.5813913	4068.5496	0.2788	Hepatocyte	hepatocyte (mature)
s21	liver	Cre -ve	14	Ass1	255	984.5365465	0.00618667	62	199946	1237	15061	1154	4072	984.5365465	1091.312257	13722.5943	0.4915	Hepatocyte	hepatocyte (mature)
s21	liver	Cre -ve	14	Bmp2	1170	27.78222112	8.15195239259803e-05	385	12267	1	425	1	2	27.78222112	30.7952798	423	0	Endothelial cell	endothelial
s21	liver	Cre -ve	14	Cd44	2992	8.95568069	0	1005	4843	0	137	0	0	8.95568069	9.926949017	138	0	Liver stem cell	hepatocyte (progenitor)
s21	liver	Cre -ve	14	Cd44	2992	8.95568069	0	1005	4843	0	137	0	0	8.95568069	9.926949017	138	0	CD4+ T cell	immune
s21	liver	Cre -ve	14	Cd68	158	11.17825838	0	41	3903	0	171	0	0	11.17825838	12.3905714	177	0	Kupffer cell	immune
s21	liver	Cre -ve	14	Clec4f	669	85.37313125	0.000246225	217	24368	6	1306	6	8	85.37313125	94.63208333	1330.9505	0	Kupffer cell	immune
s21	liver	Cre -ve	14	Cyp2e1	245	3218.357864	0.002467462	61	1119369	2762	49233	2575	11695	3218.357864	3567.397671	43674.6796	0.1852	Hepatocyte	hepatocyte (mature)
s21	liver	Cre -ve	14	Cyp2f2	263	1236.080045	0.002073129	82	461621	957	18909	873	20	1236.080045	1370.136343	14987.3684	0.1386	Hepatocyte	hepatocyte (mature)
s21	liver	Cre -ve	14	Dpp4	2545	73.73728334	0.000757363	805	35650	27	1128	20	1	73.73728334	81.73429556	1128.3333	0.0381	Endothelial cell	endothelial
s21	liver	Cre -ve	14	Eng	1283	40.398618	0.000113766	249	8790	1	618	1	0	40.398618	44.7799598	618	0	Liver stem cell	hepatocyte (progenitor)
s21	liver	Cre -ve	14	F8	140	6.667733068	0	47	2693	0	102	0	7	6.667733068	7.390867152	160.5	0	Endothelial cell	endothelial
s21	liver	Cre -ve	14	Fcgr2b	2397	50.92317706	0.000321529	808	21771	7	779	7	0	50.92317706	56.44593638	779	0.002	Endothelial cell	endothelial
s21	liver	Cre -ve	14	G6pc	1104	474.1281171	0.000161348	323	216923	35	7253	35	2	474.1281171	525.5486221	7130.5	0	Hepatocyte	hepatocyte (mature)
s21	liver	Cre -ve	14	Gata4	1453	16.7347026	0.000858001	361	6993	6	256	6	0	16.7347026	18.54962736	190	0.0247	Liver stem cell	hepatocyte (progenitor)
s21	liver	Cre -ve	14	Glul	1541	966.8866648	0.000440154	483	393044	173	14791	167	70	966.8866648	1071.748196	14879.5658	0.0169	Hepatocyte	hepatocyte (mature)
s21	liver	Cre -ve	14	Irf7	1024	35.03828357	0.000309789	214	9684	3	536	3	7	35.03828357	38.83828229	540.976	0.0198	Kupffer cell	immune
s21	liver	Cre -ve	14	Itga1	6994	35.36513323	0.000362004	1965	13812	5	541	5	0	35.36513323	39.2005797	605	0.0061	Natural killer cell	immune
s21	liver	Cre -ve	14	Itgb1	3115	117.7312476	0.001098633	917	57344	63	1801	54	0	117.7312476	130.4995269	1803	0.0759	Liver stem cell	hepatocyte (progenitor)
s21	liver	Cre -ve	14	Lyve1	1565	16.66933267	0	404	6255	0	255	0	0	16.66933267	18.47716788	251	0	Endothelial cell	endothelial
s21	liver	Cre -ve	14	Mmrn2	992	18.17284111	0.000132732	261	7534	1	278	1	3	18.17284111	20.14373596	275.4322	0	Endothelial cell	endothelial
s21	liver	Cre -ve	14	Mup3	402	11870.46059	0.000836312	116	4890519	4090	181589	3838	67	11870.46059	13157.84485	180582.3617	0.0496	Hepatocyte	hepatocyte (mature)
s21	liver	Cre -ve	14	Oit3	981	20.91837825	0	282	8135	0	320	0	0	20.91837825	23.1870342	317	0	Endothelial cell	endothelial
s21	liver	Cre -ve	14	Pck1	627	2075.495342	0.000284824	190	1028705	293	31750	289	56	2075.495342	2300.58855	31899.0651	0.0044	Hepatocyte	hepatocyte (mature)
s21	liver	Cre -ve	14	Sox9	2250	73.34506375	0.000328192	788	33517	11	1122	11	1	73.34506375	81.29953867	1122.5	0.0198	Progenitor cell	hepatocyte (progenitor)
s21	liver	Cre -ve	14	Stx2	2142	15.1004543	0.000433025	519	6928	3	231	3	0	15.1004543	16.73814031	237	0.0128	Ito cell (hepatic stellate cell)	mesenchymal
s21	liver	Cre -ve	14	Twf1	1869	30.2009086	0	584	13501	0	462	0	2	30.2009086	33.47628063	338.5	0	Progenitor cell	hepatocyte (progenitor)
s21	liver	Cre -ve	14	Ushbp1	2339	7.125322592	0	462	1895	0	109	0	0	7.125322592	7.898083525	139.0722	0	Endothelial cell	endothelial
s22	liver	4sU	15	Acly	1058	179.6307664	6.11751751139388e-05	332	65386	4	2568	4	0	179.6307664	200.6429081	2551	0	Hepatocyte	hepatocyte (mature)
s22	liver	4sU	15	Adgre1	409	18.32681496	0	142	7141	0	262	0	0	18.32681496	20.47057707	262	0	Kupffer cell	immune
s22	liver	4sU	15	Alb	169	61113.35261	0.002414911	45	14861830	35890	873676	31924	8444	61113.35261	68262.03012	456292.9905	0.0864	Hepatocyte	hepatocyte (mature)
s22	liver	4sU	15	Apoa1	64	10084.57475	0.001615856	16	1474760	2383	144169	3296	347	10084.57475	11264.20849	207778.3857	0.0606	Hepatocyte	hepatocyte (mature)
s22	liver	4sU	15	Asl	298	282.946437	0.000955348	55	24075	23	4045	33	7	282.946437	316.043833	5645.6349	0.0199	Hepatocyte	hepatocyte (mature)
s22	liver	4sU	15	Ass1	255	1953.064887	0.002307265	62	374036	863	27921	786	9309	1953.064887	2181.522833	24043.3739	0.0986	Hepatocyte	hepatocyte (mature)
s22	liver	4sU	15	Bmp2	1170	28.53946757	0.000347162	385	11522	4	408	4	0	28.53946757	31.8778452	407	0	Endothelial cell	endothelial
s22	liver	4sU	15	Cd44	2992	12.10129385	0	1005	5615	0	173	0	2	12.10129385	13.51683142	175.527	0	Liver stem cell	hepatocyte (progenitor)
s22	liver	4sU	15	Cd44	2992	12.10129385	0	1005	5615	0	173	0	2	12.10129385	13.51683142	175.527	0	CD4+ T cell	immune
s22	liver	4sU	15	Cd68	158	10.42250164	0.00029824	41	3353	1	149	1	5	10.42250164	11.64166406	145	0	Kupffer cell	immune
s22	liver	4sU	15	Clec4f	669	108.4219969	0.000139894	217	28593	4	1550	4	6	108.4219969	121.104559	1650.3639	0	Kupffer cell	immune
s22	liver	4sU	15	Cyp2e1	245	2499.8615	0.001010795	61	810253	819	35738	759	4842	2499.8615	2792.28047	33898.4456	0.0354	Hepatocyte	hepatocyte (mature)
s22	liver	4sU	15	Cyp2f2	263	1347.650446	0.001709395	82	483212	826	19266	710	60	1347.650446	1505.290602	16048.5814	0.0635	Hepatocyte	hepatocyte (mature)
s22	liver	4sU	15	Dpp4	2545	60.22667052	0.000617641	805	25905	16	861	16	0	60.22667052	67.27162922	866	0.017	Endothelial cell	endothelial
s22	liver	4sU	15	Eng	1283	29.5887127	0.000185805	249	5382	1	423	1	0	29.5887127	33.04982481	422	0	Liver stem cell	hepatocyte (progenitor)
s22	liver	4sU	15	Fcgr2b	2397	36.58368024	7.19631548647093e-05	808	13896	1	523	1	1	36.58368024	40.86302216	523.1818	0	Endothelial cell	endothelial
s22	liver	4sU	15	G6pc	1104	101.6368784	0.000278526	323	43084	12	1453	12	0	101.6368784	113.5257576	1435	0	Hepatocyte	hepatocyte (mature)
s22	liver	4sU	15	Gata4	1453	11.96139449	0.000222222	361	4500	1	171	1	0	11.96139449	13.36056748	134	0	Liver stem cell	hepatocyte (progenitor)
s22	liver	4sU	15	Glul	1541	1111.150594	0.000225215	483	421819	95	15885	88	53	1111.150594	1241.1264	16083.9696	0.0016	Hepatocyte	hepatocyte (mature)
s22	liver	4sU	15	Irf7	1024	37.42307634	0.000616586	214	9731	6	535	6	7	37.42307634	41.80060584	542.6789	0.0118	Kupffer cell	immune
s22	liver	4sU	15	Itga1	6994	31.75715263	0	1965	11059	0	454	0	1	31.75715263	35.47191599	490.5	0	Natural killer cell	immune
s22	liver	4sU	15	Itgb1	3115	76.03529717	0.000160524	917	31148	5	1087	5	0	76.03529717	84.92945524	1088	0	Liver stem cell	hepatocyte (progenitor)
s22	liver	4sU	15	Kit	2177	7.134866891	0.000585652	659	3415	2	102	2	0	7.134866891	7.969461301	104	0.0059	Progenitor cell	hepatocyte (progenitor)
s22	liver	4sU	15	Kit	2177	7.134866891	0.000585652	659	3415	2	102	2	0	7.134866891	7.969461301	104	0.0059	Stem cell	hepatocyte (progenitor)
s22	liver	4sU	15	Lyve1	1565	16.71797242	0.000633446	404	4736	3	239	3	0	16.71797242	18.67354168	232	0.0138	Endothelial cell	endothelial
s22	liver	4sU	15	Mmrn2	992	16.43817372	0.000177117	261	5646	1	235	1	1	16.43817372	18.36101378	234.5731	0	Endothelial cell	endothelial
s22	liver	4sU	15	Mup3	402	6706.634979	0.000892977	116	2604771	2326	95878	1915	38	6706.634979	7491.137359	94592.2865	0.0267	Hepatocyte	hepatocyte (mature)
s22	liver	4sU	15	Oit3	981	22.45384581	0.000125109	282	7993	1	321	1	2	22.45384581	25.08036351	316	0	Endothelial cell	endothelial
s22	liver	4sU	15	Pck1	627	1418.789266	0.000180277	190	637907	115	20283	114	16	1418.789266	1584.750819	20415.5349	2e-04	Hepatocyte	hepatocyte (mature)
s22	liver	4sU	15	Sox9	2250	22.10409743	0	788	8447	0	316	0	0	22.10409743	24.68970364	316	0	Progenitor cell	hepatocyte (progenitor)
s22	liver	4sU	15	Stx2	2142	13.50028735	0.000195503	519	5115	1	193	1	1	13.50028735	15.07947089	202.25	0	Ito cell (hepatic stellate cell)	mesenchymal
s22	liver	4sU	15	Twf1	1869	40.36096271	0.000427899	584	16359	7	577	7	2	40.36096271	45.08214873	475	0.0094	Progenitor cell	hepatocyte (progenitor)
s23	liver	4sU	16	Acly	1058	264.9431839	0.000121423	332	82357	10	3207	10	1	264.9431839	283.8423836	3194.0213	0	Hepatocyte	hepatocyte (mature)
s23	liver	4sU	16	Adgre1	409	21.23180488	0.00102519	142	6828	7	257	7	0	21.23180488	22.74633383	256	0.0333	Kupffer cell	immune
s23	liver	4sU	16	Alb	169	64318.40702	0.002326709	45	12863662	29930	778541	27016	10122	64318.40702	68906.43379	463995.2037	0.0853	Hepatocyte	hepatocyte (mature)
s23	liver	4sU	16	Apoa1	64	6765.510494	0.002087092	16	847591	1769	81893	2311	435	6765.510494	7248.114848	113379.4254	0.0937	Hepatocyte	hepatocyte (mature)
s23	liver	4sU	16	Asl	298	226.1972053	0.000276106	55	18109	5	2738	5	12	226.1972053	242.332537	4334.0952	0.0084	Hepatocyte	hepatocyte (mature)
s23	liver	4sU	16	Ass1	255	2185.141008	0.002172505	62	335097	728	26450	613	10748	2185.141008	2341.013734	21400.4074	0.0797	Hepatocyte	hepatocyte (mature)
s23	liver	4sU	16	Bmp2	1170	34.94573332	8.38363514419852e-05	385	11928	1	423	1	0	34.94573332	37.43851832	423	0	Endothelial cell	endothelial
s23	liver	4sU	16	Cd44	2992	11.64857777	0	1005	4412	0	141	0	0	11.64857777	12.47950611	142	0	Liver stem cell	hepatocyte (progenitor)
s23	liver	4sU	16	Cd44	2992	11.64857777	0	1005	4412	0	141	0	0	11.64857777	12.47950611	142	0	CD4+ T cell	immune
s23	liver	4sU	16	Clec4f	669	82.36618469	0.000404507	217	17305	7	997	7	5	82.36618469	88.2416141	1046.4802	0.0103	Kupffer cell	immune
s23	liver	4sU	16	Cyp2e1	245	3411.133165	0.000767478	61	905563	695	41290	638	6324	3411.133165	3654.459625	40745.9348	0.0238	Hepatocyte	hepatocyte (mature)
s23	liver	4sU	16	Cyp2f2	263	1534.059863	0.001443117	82	462194	667	18569	564	61	1534.059863	1643.488999	15474.6941	0.0486	Hepatocyte	hepatocyte (mature)
s23	liver	4sU	16	Dpp4	2545	99.13683213	0.000634152	805	34692	22	1200	22	0	99.13683213	106.2085626	1191	0.0195	Endothelial cell	endothelial
s23	liver	4sU	16	Eng	1283	33.54129487	0.000188964	249	5292	1	406	1	0	33.54129487	35.93389702	407.5238	0	Liver stem cell	hepatocyte (progenitor)
s23	liver	4sU	16	Fcgr2b	2397	41.55485547	7.41784734070173e-05	808	13481	1	503	1	0	41.55485547	44.51908916	505.4545	0	Endothelial cell	endothelial
s23	liver	4sU	16	G6pc	1104	260.0689563	0.000129815	323	92439	12	3148	12	2	260.0689563	278.6204626	3124.3333	0	Hepatocyte	hepatocyte (mature)
s23	liver	4sU	16	Gata4	1453	11.56596375	0	361	3635	0	140	0	0	11.56596375	12.39099897	110	0	Liver stem cell	hepatocyte (progenitor)
s23	liver	4sU	16	Glul	1541	1527.533355	0.000208128	483	499693	104	18490	101	95	1527.533355	1636.496936	18625.4525	7e-04	Hepatocyte	hepatocyte (mature)
s23	liver	4sU	16	Irf7	1024	23.62761166	0.000450653	214	4438	2	286	2	13	23.62761166	25.31304076	275.943	0.0062	Kupffer cell	immune
s23	liver	4sU	16	Itga1	6994	41.47224144	0.000233318	1965	12858	3	502	3	0	41.47224144	44.43058202	540.325	8e-04	Natural killer cell	immune
s23	liver	4sU	16	Itgb1	3115	69.97408068	0.00059111	917	25376	15	847	14	0	69.97408068	74.96554378	852	0.0164	Liver stem cell	hepatocyte (progenitor)
s23	liver	4sU	16	Kit	2177	9.417999052	0	659	3777	0	114	0	0	9.417999052	10.08981345	131.0698	0	Progenitor cell	hepatocyte (progenitor)
s23	liver	4sU	16	Kit	2177	9.417999052	0	659	3777	0	114	0	0	9.417999052	10.08981345	131.0698	0	Stem cell	hepatocyte (progenitor)
s23	liver	4sU	16	Lyve1	1565	17.51417368	0	404	4766	0	212	0	1	17.51417368	18.76351273	205	0	Endothelial cell	endothelial
s23	liver	4sU	16	Mmrn2	992	17.01848951	0	261	4747	0	206	0	8	17.01848951	18.23246991	206.8418	0	Endothelial cell	endothelial
s23	liver	4sU	16	Mup3	402	10055.5315	0.000965155	116	3225390	3113	121717	2515	117	10055.5315	10772.82301	125572.0352	0.0306	Hepatocyte	hepatocyte (mature)
s23	liver	4sU	16	Oit3	981	24.45375192	0	282	7092	0	296	0	0	24.45375192	26.19811211	294	0	Endothelial cell	endothelial
s23	liver	4sU	16	Pck1	627	2423.152019	0.000146212	190	930155	136	29331	136	33	2423.152019	2596.002792	29506.2395	5e-04	Hepatocyte	hepatocyte (mature)
s23	liver	4sU	16	Ptprc	1099	8.922314891	0	397	3488	0	108	0	0	8.922314891	9.558770635	125	0	CD4+ T cell	immune
s23	liver	4sU	16	Sox9	2250	9.583227105	0	788	3284	0	116	0	0	9.583227105	10.26682772	116.025	0	Progenitor cell	hepatocyte (progenitor)
s23	liver	4sU	16	Stx2	2142	10.65720945	0	519	3324	0	129	0	0	10.65720945	11.41742048	140	0.0141	Ito cell (hepatic stellate cell)	mesenchymal
s23	liver	4sU	16	Twf1	1869	47.17260929	0.000186197	584	16112	3	571	4	0	47.17260929	50.53757438	485	0.0049	Progenitor cell	hepatocyte (progenitor)
s24	liver	4sU	17	Acly	1058	367.2818072	0.000144482	332	138426	20	5579	20	12	367.2818072	368.5787461	5515.7	0	Hepatocyte	hepatocyte (mature)
s24	liver	4sU	17	Adgre1	409	19.42070857	0.000542152	142	7378	4	295	4	0	19.42070857	19.48928663	295	0.0225	Kupffer cell	immune
s24	liver	4sU	17	Alb	169	56988.52223	0.005007313	45	17044071	85345	865654	65552	8015	56988.52223	57189.75907	562305.4826	0.1515	Hepatocyte	hepatocyte (mature)
s24	liver	4sU	17	Apoa1	64	7265.714991	0.003617559	16	1246697	4510	110366	4925	546	7265.714991	7291.371552	127709.9456	0.1155	Hepatocyte	hepatocyte (mature)
s24	liver	4sU	17	Asl	298	309.9413422	0.002911156	55	27824	81	4708	100	16	309.9413422	311.0358015	7150.4264	0.043	Hepatocyte	hepatocyte (mature)
s24	liver	4sU	17	Ass1	255	2601.189956	0.002943122	62	491315	1446	39512	1254	10296	2601.189956	2610.375231	34742.8546	0.0908	Hepatocyte	hepatocyte (mature)
s24	liver	4sU	17	Bmp2	1170	36.20810073	0.000272331	385	14688	4	550	4	1	36.20810073	36.33595812	549.5	0	Endothelial cell	endothelial
s24	liver	4sU	17	Cd44	2992	7.834116339	0	1005	3769	0	119	0	0	7.834116339	7.861780029	119	0	Liver stem cell	hepatocyte (progenitor)
s24	liver	4sU	17	Cd44	2992	7.834116339	0	1005	3769	0	119	0	0	7.834116339	7.861780029	119	0	CD4+ T cell	immune
s24	liver	4sU	17	Cd68	158	12.70575171	0.001888574	41	4236	8	193	8	0	12.70575171	12.75061803	193	0.0603	Kupffer cell	immune
s24	liver	4sU	17	Clec4f	669	82.48863675	0	217	18137	0	1253	0	26	82.48863675	82.77991913	1219.5466	0	Kupffer cell	immune
s24	liver	4sU	17	Cyp2e1	245	3753.134223	0.002004701	61	1374270	2755	57010	2294	8168	3753.134223	3766.387222	52106.3503	0.0626	Hepatocyte	hepatocyte (mature)
s24	liver	4sU	17	Cyp2f2	263	1449.772353	0.003085089	82	554279	1710	22022	1285	81	1449.772353	1454.891763	15167.1927	0.0893	Hepatocyte	hepatocyte (mature)
s24	liver	4sU	17	Dpp4	2545	100.4610213	0.001461023	805	49965	73	1526	59	0	100.4610213	100.8157674	1508	0.0427	Endothelial cell	endothelial
s24	liver	4sU	17	Eng	1283	56.02380676	0.000182648	249	10950	2	851	2	6	56.02380676	56.22163701	844.8958	0	Liver stem cell	hepatocyte (progenitor)
s24	liver	4sU	17	F8	140	6.714956862	0	47	2380	0	102	0	1	6.714956862	6.738668596	289.0634	0	Endothelial cell	endothelial
s24	liver	4sU	17	Fcgr2b	2397	50.03301191	0.000238777	808	20940	5	760	5	0	50.03301191	50.20968758	764	0	Endothelial cell	endothelial
s24	liver	4sU	17	G6pc	1104	522.9766403	0.000227574	323	237285	54	7944	54	4	522.9766403	524.823366	7772.6389	0	Hepatocyte	hepatocyte (mature)
s24	liver	4sU	17	Gata4	1453	15.53656686	0.000152788	361	6545	1	236	1	0	15.53656686	15.5914293	162	0	Liver stem cell	hepatocyte (progenitor)
s24	liver	4sU	17	Glul	1541	909.8766548	0.000468083	483	350365	164	13821	133	81	909.8766548	913.0895948	13837.1031	0.008	Hepatocyte	hepatocyte (mature)
s24	liver	4sU	17	Igfbp3	2118	11.3890935	0.000346801	619	5767	2	173	2	0	11.3890935	11.42931046	173	0	Ito cell (hepatic stellate cell)	mesenchymal
s24	liver	4sU	17	Irf7	1024	35.68143744	0.000217202	214	9208	2	542	2	13	35.68143744	35.80743509	539.5372	5e-04	Kupffer cell	immune
s24	liver	4sU	17	Itga1	6994	42.33056139	0.000496802	1965	16103	8	643	8	1	42.33056139	42.48003831	706.2119	0.007	Natural killer cell	immune
s24	liver	4sU	17	Itgb1	3115	98.0252036	0.000823224	917	46160	38	1489	28	1	98.0252036	98.37134843	1498.0714	0.0185	Liver stem cell	hepatocyte (progenitor)
s24	liver	4sU	17	Lyve1	1565	18.23571618	0	404	6496	0	277	0	2	18.23571618	18.30010982	260.0417	0.0065	Endothelial cell	endothelial
s24	liver	4sU	17	Mmrn2	992	13.2982479	0	261	4184	0	202	0	12	13.2982479	13.34520644	191.3466	0	Endothelial cell	endothelial
s24	liver	4sU	17	Mup3	402	9867.102445	0.002296858	116	4152629	9538	149881	7135	62	9867.102445	9901.944979	149409.414	0.0669	Hepatocyte	hepatocyte (mature)
s24	liver	4sU	17	Oit3	981	37.06392856	0	282	14016	0	563	0	0	37.06392856	37.19480804	556.0541	0	Endothelial cell	endothelial
s24	liver	4sU	17	Pck1	627	1560.503308	0.000196468	190	722764	142	23704	140	54	1560.503308	1566.013729	23742.6111	4e-04	Hepatocyte	hepatocyte (mature)
s24	liver	4sU	17	Ptprc	1099	6.780789772	0.000577034	397	3466	2	103	2	0	6.780789772	6.804733975	115.1	7e-04	CD4+ T cell	immune
s24	liver	4sU	17	Sox9	2250	36.53726528	0.000359118	788	13923	5	555	5	5	36.53726528	36.66628501	553.5	0	Progenitor cell	hepatocyte (progenitor)
s24	liver	4sU	17	Stx2	2142	18.89404529	0.000114653	519	8722	1	287	1	2	18.89404529	18.9607636	292	0	Ito cell (hepatic stellate cell)	mesenchymal
s24	liver	4sU	17	Twf1	1869	37.98558931	0.000517271	584	17399	9	577	9	1	37.98558931	38.11972333	316.0115	0.0276	Progenitor cell	hepatocyte (progenitor)
s24	liver	4sU	17	Ushbp1	2339	7.373285966	0	462	1911	0	112	0	0	7.373285966	7.39932238	155.0406	0	Endothelial cell	endothelial
