# Supplementary material for: SLAMseq reveals potential transfer of RNA from liver to kidney in the mouse
Source: Nat Commun. 2025 Aug 11;16:7413. doi: 10.1038/s41467-025-62688-9 (PMC12339719; doi:10.1038/s41467-025-62688-9)
Supplement: Supplementary file 6 — Source Data [file 41467_2025_62688_MOESM6_ESM.zip › Source data/Fig2j_data.csv]

library	sample_name	tissue	group	gene_name	biotype	n_parents	readCount	readsCPM	coverageOnTs	conversionOnTs	conversionRate	wtheta	cpm_raw	cpm_norm	gene_name_short
L1	L1	liver	RNA labelling group	Mus musculus (house mouse) mmu-miR-122-5p	miRNA	72	6536852	265393	51797798	151704	0.002928773	4.06937662018548e-05	296066.8908	312187.044	miR-122-5p
L1	L1	liver	RNA labelling group	Mus musculus (house mouse) mmu-miR-126a-3p	miRNA	10	30538	1240	176762	131	0.00074111	7.22441049246996e-05	1383.126115	1458.434113	miR-126a-3p
L1	L1	liver	RNA labelling group	Mus musculus (house mouse) mmu-miR-23a-3p	miRNA	6	5999	244	36220	14	0.000386527	6.48256190846622e-05	271.7065153	286.5003028	miR-23a-3p
L2	L2	liver	RNA labelling group	Mus musculus (house mouse) mmu-miR-122-5p	miRNA	61	4132118	188232	32743717	230712	0.007045993	0.000115644	213894.4386	193689.2624	miR-122-5p
L2	L2	liver	RNA labelling group	Mus musculus (house mouse) mmu-miR-126a-3p	miRNA	9	28926	1318	167128	85	0.000508592	5.64659245430869e-05	1497.321841	1355.879867	miR-126a-3p
L2	L2	liver	RNA labelling group	Mus musculus (house mouse) mmu-miR-23a-3p	miRNA	5	7129	325	43141	18	0.000417237	8.41632767569084e-05	369.024663	334.1653728	miR-23a-3p
L3	L3	liver	RNA labelling group	Mus musculus (house mouse) mmu-miR-122-5p	miRNA	69	6385173	275700	50590713	166477	0.003290663	4.76659175835479e-05	303334.8735	296299.287	miR-122-5p
L3	L3	liver	RNA labelling group	Mus musculus (house mouse) mmu-miR-126a-3p	miRNA	10	36591	1580	211385	220	0.001040755	0.000102666	1738.296888	1697.978616	miR-126a-3p
L3	L3	liver	RNA labelling group	Mus musculus (house mouse) mmu-miR-23a-3p	miRNA	7	9617	415	58208	34	0.000584112	8.20542420982119e-05	456.8664746	446.2698573	miR-23a-3p
L4	L4	liver	control group (UPRT -ve)	Mus musculus (house mouse) mmu-miR-122-5p	miRNA	72	6000067	293665	47505638	47823	0.001006681	1.39047931057656e-05	322968.4582	312970.2902	miR-122-5p
L4	L4	liver	control group (UPRT -ve)	Mus musculus (house mouse) mmu-miR-126a-3p	miRNA	12	38943	1906	225030	131	0.000582145	4.80148234558526e-05	2096.203371	2031.310985	miR-126a-3p
L4	L4	liver	control group (UPRT -ve)	Mus musculus (house mouse) mmu-miR-23a-3p	miRNA	3	5486	269	32916	9	0.000273423	9.11410864017499e-05	295.2975295	286.1559732	miR-23a-3p
L5	L5	liver	control group (UPRT -ve)	Mus musculus (house mouse) mmu-miR-122-5p	miRNA	66	5472714	280593	43349775	33735	0.000778205	1.17226132006002e-05	308937.3186	298414.7611	miR-122-5p
L5	L5	liver	control group (UPRT -ve)	Mus musculus (house mouse) mmu-miR-126a-3p	miRNA	10	34809	1785	201045	108	0.000537193	5.21895678320741e-05	1964.984672	1898.056325	miR-126a-3p
L5	L5	liver	control group (UPRT -ve)	Mus musculus (house mouse) mmu-miR-23a-3p	miRNA	6	6866	352	41597	11	0.000264442	4.45027025277535e-05	387.5889787	374.3875068	miR-23a-3p
L6	L6	liver	control group (UPRT -ve)	Mus musculus (house mouse) mmu-miR-122-5p	miRNA	74	7441749	352379	58898777	49518	0.000840731	1.13070913312228e-05	384977.3183	476964.738	miR-122-5p
L6	L6	liver	control group (UPRT -ve)	Mus musculus (house mouse) mmu-miR-126a-3p	miRNA	9	18834	892	108564	71	0.000653992	7.07939541963116e-05	974.322409	1207.129383	miR-126a-3p
L6	L6	liver	control group (UPRT -ve)	Mus musculus (house mouse) mmu-miR-23a-3p	miRNA	6	4799	227	29094	7	0.000240599	4.05177004468524e-05	248.2623575	307.5827709	miR-23a-3p
L7	L7	liver	control group (4TU -ve)	Mus musculus (house mouse) mmu-miR-122-5p	miRNA	67	6381501	315981	50507981	45978	0.000910312	1.35037249996451e-05	346664.8204	347934.4647	miR-122-5p
L7	L7	liver	control group (4TU -ve)	Mus musculus (house mouse) mmu-miR-126a-3p	miRNA	8	24030	1190	138997	71	0.000510802	6.4849493688445e-05	1305.39126	1310.172197	miR-126a-3p
L7	L7	liver	control group (4TU -ve)	Mus musculus (house mouse) mmu-miR-23a-3p	miRNA	5	4847	240	29301	10	0.000341285	6.7788617406938e-05	263.3055114	264.269856	miR-23a-3p
L8	L8	liver	control group (Cre -ve)	Mus musculus (house mouse) mmu-miR-122-5p	miRNA	72	6420402	298197	50868567	56410	0.001108936	1.533395999032e-05	326213.285	334509.9823	miR-122-5p
L8	L8	liver	control group (Cre -ve)	Mus musculus (house mouse) mmu-miR-126a-3p	miRNA	8	29276	1360	169561	122	0.000719505	8.92369176116955e-05	1487.480088	1525.311693	miR-126a-3p
L8	L8	liver	control group (Cre -ve)	Mus musculus (house mouse) mmu-miR-23a-3p	miRNA	5	6158	286	37244	27	0.000724949	0.000146151	312.8809394	320.8385505	miR-23a-3p
L9	L9	liver	control group (Cre -ve)	Mus musculus (house mouse) mmu-miR-122-5p	miRNA	77	7534446	304660	59690276	55229	0.00092526	1.19633902794602e-05	333196.3597	332127.1982	miR-122-5p
L9	L9	liver	control group (Cre -ve)	Mus musculus (house mouse) mmu-miR-126a-3p	miRNA	11	38433	1554	222122	157	0.000706819	6.30771062431354e-05	1699.625386	1694.171623	miR-126a-3p
L9	L9	liver	control group (Cre -ve)	Mus musculus (house mouse) mmu-miR-23a-3p	miRNA	7	7699	311	46548	12	0.000257798	3.7110570946134e-05	340.4734434	339.3809311	miR-23a-3p
L10	L10	liver	control group (Cre -ve)	Mus musculus (house mouse) mmu-miR-122-5p	miRNA	70	6880162	280801	54452374	56698	0.00104124	1.47979701601196e-05	309046.7672	273995.4567	miR-122-5p
L10	L10	liver	control group (Cre -ve)	Mus musculus (house mouse) mmu-miR-126a-3p	miRNA	9	24826	1013	143181	104	0.000726353	7.92180241145036e-05	1115.14744	988.6702098	miR-126a-3p
L10	L10	liver	control group (Cre -ve)	Mus musculus (house mouse) mmu-miR-23a-3p	miRNA	6	10619	433	64119	48	0.000748608	0.000125561	476.9898763	422.8908788	miR-23a-3p
L11	L11	liver	control group (4TU -ve)	Mus musculus (house mouse) mmu-miR-122-5p	miRNA	73	6738907	296424	53374006	52695	0.000987278	1.34440940754698e-05	326724.3346	337812.201	miR-122-5p
L11	L11	liver	control group (4TU -ve)	Mus musculus (house mouse) mmu-miR-126a-3p	miRNA	13	65931	2900	379430	282	0.00074322	5.59637134237853e-05	3196.551326	3305.030953	miR-126a-3p
L11	L11	liver	control group (4TU -ve)	Mus musculus (house mouse) mmu-miR-23a-3p	miRNA	6	8336	367	50233	18	0.00035833	5.99808061420345e-05	404.1566464	417.8722911	miR-23a-3p
L12	L12	liver	control group (4TU -ve)	Mus musculus (house mouse) mmu-miR-122-5p	miRNA	73	6019658	292862	47663426	57483	0.001206019	1.64409959247232e-05	322730.2904	317280.9535	miR-122-5p
L12	L12	liver	control group (4TU -ve)	Mus musculus (house mouse) mmu-miR-126a-3p	miRNA	11	43244	2104	249921	223	0.000892282	8.06557854934508e-05	2318.428834	2279.281905	miR-126a-3p
L12	L12	liver	control group (4TU -ve)	Mus musculus (house mouse) mmu-miR-23a-3p	miRNA	5	6032	293	36192	53	0.001464412	0.000292882	323.3919787	317.9314692	miR-23a-3p
