# Supplementary material for: SLAMseq reveals potential transfer of RNA from liver to kidney in the mouse
Source: Nat Commun. 2025 Aug 11;16:7413. doi: 10.1038/s41467-025-62688-9 (PMC12339719; doi:10.1038/s41467-025-62688-9)
Supplement: Supplementary file 6 — Source Data [file 41467_2025_62688_MOESM6_ESM.zip › Source data/TableS3_data_smallRNA.csv]

library	sample_name	tissue	group	gene_name	biotype	n_parents	readCount	readsCPM	coverageOnTs	conversionOnTs	conversionRate	wtheta
L1	L1	liver	crepos	Mus musculus (house mouse) mmu-miR-122-5p	miRNA	72	6536852	265393	51797798	151704	0.00292877314977753	4.06937662018548e-5
L1	L1	liver	crepos	18_TGGAGTGTGACAATGGTGTTTGT	genome	1	1867464	75818	16807176	58075	0.00345536930177919	0.00345536930177919
L1	L1	liver	crepos	18_TGGAGTGTGACAATGGTGTTTGA	genome	1	1391279	56485	11130232	17929	0.00161083794120374	0.00161083794120374
L1	L1	liver	crepos	MU069435.1_TCGCTGCGATCTATTGAAAGTCAGCCCTCGACACAAGGGTTTGT	genome	1	993273	40326	11919276	10020	8.40655086768693e-4	8.40655086768693e-4
L1	L1	liver	crepos	Mus musculus (house mouse) mmu-let-7c-5p	miRNA	34	659671	26782	5840825	13452	0.00230309930532074	6.7215267385905e-5
L1	L1	liver	crepos	Mus musculus (house mouse) mmu-let-7a-5p	miRNA	23	594552	24139	5145331	13062	0.00253861219035277	1.09186287264762e-4
L1	L1	liver	crepos	Mus musculus (house mouse) mmu-let-7f-5p	miRNA	18	593291	24087	5161346	11108	0.00215215178366263	1.17898363398183e-4
L1	L1	liver	crepos	>ENSMUST00000018315.10|ENSMUSG00000018171.10|OTTMUSG00000001205.2|OTTMUST00000002400.1|Vmp1-201|Vmp1|2787|UTR5:1-123|CDS:124-1344|UTR3:1345-2787|	pctranscripts	34	563754	22888	4486242	27404	0.00610845335583769	1.78832508535295e-4
L1	L1	liver	crepos	Mus musculus long noncoding RNA near Ppara (Lncppara)	lncRNA	71	406444	16501	4019928	10488	0.00260900195227377	3.60431444609006e-5
L1	L1	liver	crepos	>ENSMUST00000030127.13|ENSMUSG00000028420.14|OTTMUSG00000007005.3|OTTMUST00000016196.1|Tmem38b-201|Tmem38b|2862|UTR5:1-64|CDS:65-943|UTR3:944-2862|	pctranscripts	102	362303	14709	2650676	7620	0.00287473836862747	2.91620810098113e-5
L1	L1	liver	crepos	Mus musculus (house mouse) mmu-let-7g-5p	miRNA	13	247122	10033	2151718	4246	0.00197330691103574	1.50764909669419e-4
L1	L1	liver	crepos	Mus musculus tRNA-Gly (GCC) (tRNA-Gly-GCC-2-1, tRNA-Gly-GCC-3-1, tRNA-Gly-GCC-4-1)	tRNA	16	247127	10033	2698529	9290	0.00344261632911857	2.14580064996045e-4
L1	L1	liver	crepos	9_CTCGCTGCGATCTATTGAAAGTCAGCCCTCGACACAAGGGTTTGT	genome	1	216742	8800	2600904	2819	0.00108385392155958	0.00108385392155958
L1	L1	liver	crepos	Mus musculus tRNA-Glu (CTC) (tRNA-Glu-CTC-1 1 to 9)	tRNA	39	213178	8655	2309404	10030	0.00434311190246488	1.10560943455715e-4
L1	L1	liver	crepos	18_GGAGTGTGACAATGGTGTTTGT	genome	1	171839	6977	1374712	4847	0.00352582941008735	0.00352582941008735
L1	L1	liver	crepos	Mus musculus (house mouse) mmu-miR-122b-3p	miRNA	31	166146	6745	1162105	1367	0.00117631367217248	3.7653728558308e-5
L1	L1	liver	crepos	MU069435.1_CGCTGCGATCTATTGAAAGTCAGCCCTCGACACAAGGGTTTGT	genome	1	164870	6694	1813570	1575	8.68452830604829e-4	8.68452830604829e-4
L1	L1	liver	crepos	9_TCGCTGCGATCTATTGAAAGTCAGCGCTCGACACAAGGGTTTGT	genome	1	149014	6050	1788168	1071	5.98937012629686e-4	5.98937012629686e-4
L1	L1	liver	crepos	18_GGAGTGTGACAATGGTGTTTGA	genome	1	143036	5807	1001252	1508	0.00150611434484026	0.00150611434484026
L1	L1	liver	crepos	Mus musculus tRNA-Gly (GCC) (tRNA-Gly-GCC-2-1, tRNA-Gly-GCC-3-1, tRNA-Gly-GCC-4-1, tRNA-Gly-GCC-5-1)	tRNA	23	117625	4776	1329385	4370	0.00328723432263791	1.44834606526609e-4
L1	L1	liver	crepos	Mus musculus (house mouse) mmu-miR-26a-5p	miRNA	9	105818	4296	608523	1363	0.00223984960305527	2.43394843557387e-4
L1	L1	liver	crepos	Mus musculus tRNA-Gly (GCC) (tRNA-Gly-GCC-1 1 to 9, tRNA-Gly-GCC-2 1 to 8)	tRNA	21	90138	3660	997255	4089	0.00410025520052544	1.94134345934918e-4
L1	L1	liver	crepos	MU069435.1_GCTGCGATCTATTGAAAGTCAGCCCTCGACACAAGGGTTTGT	genome	1	86916	3529	956076	994	0.00103966630267887	0.00103966630267887
L1	L1	liver	crepos	Mus musculus (house mouse) tRNA-Val	tRNA	37	82676	3357	934044	3615	0.00387026735357221	NA
L1	L1	liver	crepos	Mus musculus (house mouse) tRNA-Glu	tRNA	31	81947	3327	920115	4295	0.00466789477402281	1.46617304284514e-4
L1	L1	liver	crepos	Mus musculus (house mouse) mmu-let-7d-5p	miRNA	5	73638	2990	495478	942	0.00190119440217325	3.72879426900449e-4
L1	L1	liver	crepos	Mus musculus Mir17 host gene (Mir17hg)	lncRNA	17	72520	2944	604345	2340	0.00387196055233352	2.28894763708689e-4
L1	L1	liver	crepos	18_TGGAGTGTGACAATGGTGTTTGTT	genome	1	67821	2753	678210	3909	0.00576370150838236	0.00576370150838236
L1	L1	liver	crepos	Mus musculus tRNA	tRNA	30	62959	2556	629854	2755	0.00437402953700381	1.40989603616075e-4
L1	L1	liver	crepos	18_TGGAGTGTGACAATGGTGTTTGAT	genome	1	62607	2542	563463	3119	0.00553541226309447	0.00553541226309447
L1	L1	liver	crepos	X_TGAGGTAGTAGATTGTATAGTTT	genome	1	59480	2415	594800	1917	0.00322293207800941	0.00322293207800941
L1	L1	liver	crepos	Mus musculus (house mouse) predicted gene, 23647	rRNA	21	59070	2398	630692	1490	0.00236248438223412	1.10303680969377e-4
L1	L1	liver	crepos	13_TCGCTGCGATCTATTGAAAGTCAGCCCTCGACACAAGGGTTTG	genome	1	57013	2315	627143	562	8.9612735851313e-4	8.9612735851313e-4
L1	L1	liver	crepos	1_TGTAAACATCCTCGACTGGAAGCT	genome	1	54316	2205	325896	1993	0.00611544787294106	0.00611544787294106
L1	L1	liver	crepos	18_TGGAGTGTGACAATGGTGTTTGAA	genome	1	53883	2188	431064	1005	0.00233144034296531	0.00233144034296531
L1	L1	liver	crepos	18_TTGCTGTGATGACTATCTTAGGACACCTTTGGATTAACCGTGAAATCAAACAAGTGCTGAGCAA	genome	1	52911	2148	952398	3625	0.00380618186934454	0.00369761104913411
L1	L1	liver	crepos	4_GGTCGATGATGAGAGCTTTGTTCTGAGC	genome	1	52218	2120	469962	496	0.00105540447951111	0.00105540447951111
L1	L1	liver	crepos	Mus musculus RIKEN cDNA E130102H24 gene (E130102H24Rik)	lncRNA	13	50875	2066	307078	1201	0.00391105842815181	2.96201096201096e-4
L1	L1	liver	crepos	1_AGCCCATGATGGTATGAGAGTAGTGGACAGAAGGGATTTCTGAAAAACACTTTTCTGAGG	genome	1	50838	2064	762570	688	9.02212255924046e-4	9.02212255924046e-4
L1	L1	liver	crepos	2_TGAATCTGACAACAGGAAATAAACCTCCTTATTCACCCCA	genome	1	50616	2055	455544	584	0.00128198373812409	0.00128198373812409
L1	L1	liver	crepos	Mus musculus (house mouse) predicted gene, 25018	rRNA	27	46581	1891	505780	1251	0.00247340741033651	9.20517801839719e-5
L1	L1	liver	crepos	Mus musculus (house mouse) mmu-miR-125a-5p	miRNA	13	45951	1866	318341	579	0.00181880436387396	1.40398798752262e-4
L1	L1	liver	crepos	9_CGCTGCGATCTATTGAAAGTCAGCGCTCGACACAAGGGTTTGT	genome	1	43689	1774	480579	306	6.36731942094848e-4	6.36731942094848e-4
L1	L1	liver	crepos	Mus musculus (house mouse) mmu-miR-125b-5p	miRNA	12	41867	1700	243390	448	0.00184066724187518	1.4979407579785e-4
L1	L1	liver	crepos	NA_TCCTCCCGGGGCTACGCCTGTCTGAGCGTCGCT	unmapped	1	39444	1601	315552	300	9.507149376331e-4	9.507149376331e-4
L1	L1	liver	crepos	18_TGGAGTGTGACAATGGTGTTTTT	genome	1	38707	1571	387070	1233	0.00318547032836438	0.00318547032836438
L1	L1	liver	crepos	Mus musculus tRNA Lys CUU	tRNA	9	38411	1559	201558	416	0.00206392204725191	2.25436964912636e-4
L1	L1	liver	crepos	9_GCTGCGATCTATTGAAAGTCAGCGCTCGACACAAGGGTTTGT	genome	1	38268	1554	420948	278	6.60414112907057e-4	6.60414112907057e-4
L1	L1	liver	crepos	19_CTTAATGATGAACAATGTAAATGACAAGCATATGGCTGAGTTGCAATGATGTCATCTTACTACTGAAA	genome	1	37875	1538	757500	1544	0.00203828382838284	0.00201737477225318
L1	L1	liver	crepos	Mus musculus tRNA-Val (CAC) (tRNA-Val-CAC-2-1, tRNA-Val-CAC-4-1)	tRNA	2	37887	1538	492531	1656	0.0033622249157921	0.00168111245789605
L1	L1	liver	crepos	10_GTACATGATGAAAACAGTCTCCCTCTTCTGAATCTCGCTGAGGAAACTGCACGTCACCCTCCTGAAA	genome	1	37569	1525	601104	1500	0.00249540844845484	0.00249540844845484
L1	L1	liver	crepos	Mus musculus (house mouse) mmu-miR-10a-5p	miRNA	8	36795	1494	280780	139	4.95049504950495e-4	6.26662201774309e-5
L1	L1	liver	crepos	1_TGTAAACATCCTCGACTGGAAGC	genome	1	36785	1493	183925	805	0.0043767840152236	0.0043767840152236
L1	L1	liver	crepos	9_CTCGCTGCGATCTATTGAAAGTCAGCGCTCGACACAAGGGTTTGT	genome	1	36581	1485	438972	376	8.5654665901242e-4	8.5654665901242e-4
L1	L1	liver	crepos	Mus musculus (house mouse) mmu-miR-30a-5p	miRNA	9	35937	1459	176901	374	0.00211417685598159	2.30959735091966e-4
L1	L1	liver	crepos	1_TGCTATGATGAAGGCTATGTTGGTAGGGACAACTGAGCTTGTTGATGAATACCAACGATTCTGATG	genome	1	34835	1414	696700	1711	0.0024558633558203	0.00242183238106176
L1	L1	liver	crepos	9_TGAGGTAGTAGTTTGTACAGTTT	genome	1	33864	1375	338640	644	0.00190172454523978	0.00190172454523978
L1	L1	liver	crepos	Mus musculus (mouse) 18S ribosomal RNA	rRNA	43	32942	1337	209435	456	0.00217728650894072	4.67648892011373e-5
L1	L1	liver	crepos	19_CACCCTGATGAACTGAATACCGCCCCAGTCTGATAGCTGTGGAGAAAGGTATTTTCTGAGT	genome	1	31316	1271	501056	1726	0.00344472474134628	0.00344472474134628
L1	L1	liver	crepos	Mus musculus (house mouse) mmu-miR-29a-3p	miRNA	9	31311	1271	185019	984	0.00531837270766786	5.86453127093796e-4
L1	L1	liver	crepos	8_TGGAATGATGACATTCTCCGGAATCGCTGTACTGACTTGATGAAAGTACTTTTGAACCCTTTTCCATCTGATG	genome	1	31047	1260	776175	1939	0.00249814796920798	0.00244740148854593
L1	L1	liver	crepos	18_TGGAGTGTGACAATGGTGTTTGTA	genome	1	30910	1255	278190	609	0.00218915129947158	0.00218915129947158
L1	L1	liver	crepos	Mus musculus (house mouse) mmu-miR-126a-3p	miRNA	10	30538	1240	176762	131	7.41109514488408e-4	7.22441049246996e-5
L1	L1	liver	crepos	Mus musculus (house mouse) mmu-miR-143-3p	miRNA	10	30432	1236	148649	128	8.61088873789935e-4	8.56554504030844e-5
L1	L1	liver	crepos	16_GTGAAATGATGGCAAATCATCTTTCGGGACTGACCTGAAATGAAGAGAATACTCTTGCTGATC	genome	1	29551	1200	502367	1893	0.00376816152334847	0.00364273693225386
L1	L1	liver	crepos	1_ATACATGATGATCTCACACAACTTGAACTCTCTCACTGATTACTTGATGATAGTAAAAGATCTGATG	genome	1	28332	1150	594972	1313	0.00220682653973632	0.00218688908723855
L1	L1	liver	crepos	6_CCTGTCTGAGCGTCGCT	genome	1	27789	1128	138945	379	0.00272769801000396	0.00272769801000396
L1	L1	liver	crepos	9_GTAAATGATGAGATTCCATTGGTCCGTGTTTCTGAACTACATGATTTTCCTTGGCTATTCTGATA	genome	1	27738	1126	721188	1365	0.00189271036123729	0.00183790891739536
L1	L1	liver	crepos	13_TGAGGTAGTAGATTGTATAGTTA	genome	1	26326	1069	236934	287	0.00121130779035512	0.00121130779035512
L1	L1	liver	crepos	4_GGTCCATGATGAAACCCATTATCAGTGGACATCTATGGATGAGAAATGCGGATATGGGACTGAGA	genome	1	26026	1057	390390	779	0.0019954404569789198	0.0019954404569789198
L1	L1	liver	crepos	NA_GACTCTTAGCGGTGGATCACTCGGCTCGTGCG	unmapped	1	25985	1055	207880	1383	0.00665287665961131	0.00665287665961131
L1	L1	liver	crepos	16_TGAAATGATGGCAAATCATCTTTCGGGACTGACCTGAAATGAAGAGAATACTCTTGCTGATC	genome	1	25721	1044	437257	1037	0.00237160297033552	0.00237160297033552
L1	L1	liver	crepos	18_TGGAGTGTGACAATGGTGTTTAT	genome	1	25421	1032	228789	489	0.00213734051899348	0.00213734051899348
L1	L1	liver	crepos	Mus musculus (house mouse) nuclear encoded rRNA 5S 136	rRNA	15	25130	1020	246039	588	0.00238986502139905	1.86468330636304e-4
L1	L1	liver	crepos	Mus musculus (house mouse) mmu-miR-27b-3p	miRNA	11	25092	1019	173595	525	0.00302428065324462	2.75026862186116e-4
L1	L1	liver	crepos	NA_ACTGGGCGTGGAGCATCTGG	unmapped	1	24752	1005	99008	73	7.37314156431803e-4	7.37314156431803e-4
L1	L1	liver	crepos	9_CTCGCTGCGATCTATTGAAAGTCAGCCCTCGACACAAGGGTTTG	genome	1	24088	978	264968	365	0.0013775248331874	0.0013775248331874
L1	L1	liver	crepos	Mus musculus (house mouse) mmu-miR-192-5p	miRNA	9	23885	970	119249	253	0.00212161108269252	2.34921964040658e-4
L1	L1	liver	crepos	Mus musculus (house mouse) nuclear encoded rRNA 5S 185	rRNA	16	23838	968	224787	729	0.00324307010636736	2.21641876542927e-4
L1	L1	liver	crepos	18_TGGAGTGTGACAATGGTGTTTGTAT	genome	1	23345	948	233450	768	0.00328978367958878	0.00328978367958878
L1	L1	liver	crepos	Mus musculus (house mouse) mmu-miR-103-3p	miRNA	8	23222	943	118269	273	0.00230829718692134	2.92287486004651e-4
L1	L1	liver	crepos	>ENSMUST00000087204.9|ENSMUSG00000056602.14|OTTMUSG00000055493.4|OTTMUST00000137355.1|Fry-201|Fry|10893|UTR5:1-502|CDS:503-9565|UTR3:9566-10893|	pctranscripts	1	22486	913	134916	269	0.00199383319991699	0.00199383319991699
L1	L1	liver	crepos	1_TGTAAACATCCTACACTCTCAGCT	genome	1	22454	912	157178	672	0.00427540749977732	0.00427540749977732
L1	L1	liver	crepos	13_TGAGGTAGTAGGTTGTATAGTTA	genome	1	22340	907	201060	500	0.00248681985476972	0.00248681985476972
L1	L1	liver	crepos	10_GCCTGTCTGAGCGTCGCT	genome	1	21791	885	108955	367	0.00336836308567757	0.00336836308567757
L1	L1	liver	crepos	1_TTCAAGTAATTCAGGATAGGTT	genome	1	21379	868	171032	454	0.00265447401655831	0.00265447401655831
L1	L1	liver	crepos	Mus musculus (house mouse) tRNA-Pro	tRNA	11	21314	865	13855	306	0.0220858895705521	NA
L1	L1	liver	crepos	18_TTGCTGTGATGACTATCTTAGGACACCTTTGGATTAACCGTGAAATCAAACAAGTGCTGAGCA	genome	1	21127	858	380286	571	0.0015015015015015	0.0015015015015015
L1	L1	liver	crepos	Mus musculus (house mouse) mmu-miR-122-3p	miRNA	7	19120	776	93435	226	0.00241879381388131	3.4307132894999e-4
L1	L1	liver	crepos	NA_TGGAGTGTGACAATGGTGTTTGAAA	unmapped	1	18221	740	145768	290	0.00198946270786455	0.00198946270786455
L1	L1	liver	crepos	Mus musculus (house mouse) mmu-miR-148a-3p	miRNA	6	17927	728	119315	320	0.00268197628127226	4.48467816125539e-4
L1	L1	liver	crepos	Mus musculus (house mouse) mmu-let-7e-5p	miRNA	5	17699	719	134699	197	0.00146252013749174	2.94474533132085e-4
L1	L1	liver	crepos	13_AGAGGTAGTAGGTTGCATAGTTT	genome	1	17560	713	140480	696	0.00495444191343964	0.00495444191343964
L1	L1	liver	crepos	18_TGGAGTGTGACAATGGTGTTTGTTT	genome	1	17496	710	192456	1766	0.00917612337365424	0.00917612337365424
L1	L1	liver	crepos	11_TGCTGTGATGAGATGACTAAGTAGGAAGTGCCGTCAGAGTCGATAACTGACGATAACTGCTCCTGGCTGACT	genome	1	17204	698	309672	1287	0.00415601023017903	0.00390220877301883
L1	L1	liver	crepos	19_CTGACCTATGAATTGACAGCCA	genome	1	17194	698	85970	339	0.00394323601256252	0.00394323601256252
L1	L1	liver	crepos	18_TGAGATGAAGCACTGTAGCTCT	genome	1	17169	697	103014	159	0.00154347952705458	0.00154347952705458
L1	L1	liver	crepos	Mus musculus (house mouse) mmu-miR-22-3p	miRNA	7	16859	684	77194	1756	0.0227478819597378	0.00300207039337474
L1	L1	liver	crepos	1_TACCATGATGATAACATAGTTCAGCAGACTTAACTCTGATGAACAATCATGTCTTTCGCTCCTATCTGATG	genome	1	16497	670	379431	645	0.0016999138183227	0.00167903317210749
L1	L1	liver	crepos	Mus musculus (house mouse) nuclear encoded rRNA 5S 120	rRNA	18	16002	650	183281	401	0.00218789727249415	1.39065784766322e-4
L1	L1	liver	crepos	NA_TGGAGTGTGACAATGGTGTTTAA	unmapped	1	15857	644	126856	108	8.51359021252444e-4	8.51359021252444e-4
L1	L1	liver	crepos	9_CAACGGAATCCCAAAAGCAGCT	genome	1	15753	640	31506	33	0.0010474195391354	0.0010474195391354
L1	L1	liver	crepos	NA_CGCGACCTCAGATCAGA	unmapped	1	15181	616	30362	23	7.5752585468678e-4	7.5752585468678e-4
L1	L1	liver	crepos	18_TGGAGTGTGACAATGGTGTTTGTAA	genome	1	14923	606	134307	155	0.00115407238639833	0.00115407238639833
L1	L1	liver	crepos	10_CCACCATGATGACGGAAATTCTTCACTTTGACCTGATGTCTGTTGAAGAAACTCAGTGTCTGAGA	genome	1	14631	594	277989	1490	0.00535992431355198	0.00533187504272336
L1	L1	liver	crepos	18_GAGTGTGACAATGGTGTTTGT	genome	1	14590	592	116720	324	0.00277587388622344	0.00277587388622344
L1	L1	liver	crepos	19_TGTAACAGCAACTCCATGTGGAA	genome	1	14575	592	72875	235	0.00322469982847341	0.00322469982847341
L1	L1	liver	crepos	NA_CGCCTGTCTGAGCGTCGCT	unmapped	1	14513	589	72565	185	0.00254943843450699	0.00254943843450699
L1	L1	liver	crepos	Mus musculus (house mouse) mmu-miR-423-5p	miRNA	6	14422	586	58930	110	0.00186662141523842	3.12986332609131e-4
L1	L1	liver	crepos	Mus musculus (house mouse) mmu-let-7d-3p	miRNA	5	14205	577	110050	726	0.00659700136301681	0.00128274752350782
L1	L1	liver	crepos	19_TTTCTATGATGAATCAAACTAGCTCACTATGACTGCTAATGAAAACACAGGAACACCTGAGA	genome	1	14163	575	212445	511	0.00240532843794865	0.00240532843794865
L1	L1	liver	crepos	>ENSMUST00000026827.16|ENSMUSG00000025731.17|OTTMUSG00000035873.4|OTTMUST00000091995.2|Mettl26-201|Mettl26|1243|UTR5:1-456|CDS:457-1071|UTR3:1072-1243|	pctranscripts	8	14036	570	51819	826	0.0159400991914163	0.00219858756055856
L1	L1	liver	crepos	9_TCGCTGCGATCTATTGAAAGTCAGCCCTCGACACAAGGGTTTGTA	genome	1	13796	560	165552	149	9.00019329274186e-4	9.00019329274186e-4
L1	L1	liver	crepos	MT_ACTAATCCTAGCCCTAGCCCTACAC	genome	1	13588	552	67940	42	6.18192522814248e-4	6.18192522814248e-4
L1	L1	liver	crepos	NA_AGACGAGAGGACGGGACGCC	unmapped	1	13521	549	0	0	NA	NA
L1	L1	liver	crepos	18_CTGCAGTGATGACTATCTTAGGACACCTTTGGATTTACCGTGAAAAGAAGTAACCTCTGAGCAG	genome	1	13474	547	229058	736	0.00321315998568048	0.00321315998568048
L1	L1	liver	crepos	Mus musculus (house mouse) mmu-miR-194-5p	miRNA	4	13464	547	66462	152	0.00228702115494568	6.33169934640523e-4
L1	L1	liver	crepos	Mus musculus (house mouse) predicted gene, 24312	rRNA	11	13382	543	125798	242	0.00192371897804417	1.53395525910845e-4
L1	L1	liver	crepos	Mus musculus tRNA-Lys (CTT) (tRNA-Lys-CTT-1 1 to 8, tRNA-Lys-CTT-3 1 to 7)	tRNA	7	13354	542	78309	124	0.00158347061001928	2.26256445366824e-4
L1	L1	liver	crepos	MT_ACTAATCCTAGCCCTAGCCCTACA	genome	1	13281	539	66405	64	9.63782847677133e-4	9.63782847677133e-4
L1	L1	liver	crepos	Mus musculus (house mouse) mmu-let-7i-5p	miRNA	4	12949	526	126090	195	0.00154651439448013	3.92565706489562e-4
L1	L1	liver	crepos	18_GAGTGTGACAATGGTGTTTGA	genome	1	12908	524	90356	119	0.00131701270529904	0.00131701270529904
L1	L1	liver	crepos	NA_GACTCTTAGCGGTGGATCACTCGGCTCGTG	unmapped	1	12778	519	102224	658	0.00643684457661606	0.00643684457661606
L1	L1	liver	crepos	Mus musculus (house mouse) nuclear encoded rRNA 5S 194	rRNA	10	12450	505	128554	411	0.00319710005134029	3.08275526347815e-4
L1	L1	liver	crepos	Mus musculus (house mouse) nuclear encoded rRNA 5S 33	rRNA	15	12309	500	90228	245	0.00271534335239615	1.74191809580549e-4
L1	L1	liver	crepos	1_ACGCGGGAGACCGGGGTTCGATTCCCCGACGGGGAGCCA	genome	1	12278	498	49112	293	0.00596595536732367	0.00596595536732367
L1	L1	liver	crepos	19_CTGACCTATGAATTGACAGCCAT	genome	1	12201	495	73206	334	0.00456246755730405	0.00456246755730405
L1	L1	liver	crepos	Mus musculus tRNA-Gly (GCC) (tRNA-Gly-GCC-1 1 to 3, tRNA-Gly-GCC-2 1 to 3, tRNA-Gly-GCC-3 1 to 3)	tRNA	8	12161	494	117999	927	0.00785599877965068	9.63348226114446e-4
L1	L1	liver	crepos	6_ACCATTCGTAGACGACCTGCTTC	genome	1	12130	492	72780	50	6.87001923605386e-4	6.87001923605386e-4
L1	L1	liver	crepos	13_TCGCTGCGATCTATTGAAAGTCAGCGCTCGACACAAGGGTTTG	genome	1	12061	490	132671	94	7.08519570968787e-4	7.08519570968787e-4
L1	L1	liver	crepos	NA_AACGGGTAACTGAAGGCATACG	unmapped	1	11844	481	35532	17	4.7844196780367e-4	4.7844196780367e-4
L1	L1	liver	crepos	NA_ACGCCTGTCTGAGCGTCGCT	unmapped	1	11830	480	59150	111	0.00187658495350803	0.00187658495350803
L1	L1	liver	crepos	Mus musculus tRNA-Gly (TCC) (tRNA-Gly-TCC-1 1 to 7)	tRNA	24	11779	478	102610	275	0.0026800506773219	1.1461049271984e-4
L1	L1	liver	crepos	9_TGAGGTAGTAGTTTGTACAGTTA	genome	1	11678	474	105102	107	0.00101805864778977	0.00101805864778977
L1	L1	liver	crepos	1_CTGCATGATGACGAACAAATACTGACTACCTGAAGATCTTATTAGCTCTATCTGATG	genome	1	11547	469	196299	580	0.0029546762846474	0.0028741636132925
L1	L1	liver	crepos	>ENSMUST00000066039.8|ENSMUSG00000053536.8|OTTMUSG00000073999.1|OTTMUST00000179561.1|Cstf2t-201|Cstf2t|4233|UTR5:1-229|CDS:230-2128|UTR3:2129-4233|	pctranscripts	19	11371	462	56855	133	0.00233928414387477	1.23120218098672e-4
L1	L1	liver	crepos	9_CCTCGCTGCGATCTATTGAAAGTCAGCCCTCGACACAAGGGTTTGT	genome	1	11281	458	135372	163	0.00120408947197352	0.00120408947197352
L1	L1	liver	crepos	>ENSMUST00000037378.6|ENSMUSG00000035085.6|OTTMUSG00000000935.2|OTTMUST00000001828.2|1700020L24Rik-201|1700020L24Rik|949|UTR5:1-68|CDS:69-638|UTR3:639-949|	pctranscripts	1	11076	450	55380	211	0.00381003972553268	0.00381003972553268
L1	L1	liver	crepos	Mus musculus tRNA-Val (TAC) (tRNA-Val-TAC-1 1 to 4)	tRNA	10	11076	450	83416	495	0.00593411335954733	6.32040254196268e-4
L1	L1	liver	crepos	10_TTCAAGTAATCCAGGATAGGCTT	genome	1	10895	442	76265	237	0.00310758539303744	0.00310758539303744
L1	L1	liver	crepos	10_TGTACATGATGAAAACAGTCTCCCTCTTCTGAATCTCGCTGAGGAAACTGCACGTCACCCTCCTGAAA	genome	1	10841	440	184297	1018	0.00552369273509607	0.00552369273509607
L1	L1	liver	crepos	11_GAAAATGATGATTGGAGCTTGCATGATC	genome	1	10757	437	86056	62	7.20461095100865e-4	7.20461095100865e-4
L1	L1	liver	crepos	Mus musculus (house mouse) tRNA-Met	tRNA	9	10756	437	43862	139	0.0031690301399845	3.28498822362712e-4
L1	L1	liver	crepos	>ENSMUST00000188702.2|ENSMUSG00000035085.6|OTTMUSG00000000935.2|OTTMUST00000118598.1|1700020L24Rik-202|1700020L24Rik|564|CDS:1-336|UTR3:337-564|	pctranscripts	1	10747	436	53735	146	0.00271703731273844	0.00271703731273844
L1	L1	liver	crepos	NA_CGACTCTTAGCGGTGGATCACTCGGCTCGTGCG	unmapped	1	10721	435	85768	597	0.00696063800018655	0.00696063800018655
L1	L1	liver	crepos	Mus musculus (house mouse) mmu-miR-101a-3p	miRNA	8	10502	426	62161	149	0.00239700133524235	2.97165619247128e-4
L1	L1	liver	crepos	MU069435.1_CTGCGATCTATTGAAAGTCAGCCCTCGACACAAGGGTTTGT	genome	1	10288	418	113168	82	7.24586455535134e-4	7.24586455535134e-4
L1	L1	liver	crepos	9_CGCTGCGATCTATTGAAAGTCAGCCCTCGACACAAGGGTTTG	genome	1	10206	414	102060	88	8.62237899274936e-4	8.62237899274936e-4
L1	L1	liver	crepos	4_GTCGATGATGAGAGCTTTGTTCTGAGC	genome	1	10004	406	90036	149	0.00165489359811631	0.00165489359811631
L1	L1	liver	crepos	>ENSMUST00000042732.6|ENSMUSG00000035764.6|OTTMUSG00000025766.1|OTTMUST00000063466.1|Fbxo45-201|Fbxo45|4179|UTR5:1-347|CDS:348-1208|UTR3:1209-4179|	pctranscripts	2	9836	399	39344	413	0.0104971533143554	0.00524857665717771
L1	L1	liver	crepos	1_AGCCCATGATGGTATGAGAGTAGTGGACAGAAGGGATTTCTGAAAAACACTTTTCTGAGGC	genome	1	9688	393	145320	352	0.00242224057252959	0.00242224057252959
L1	L1	liver	crepos	19_TGACCTATGAATTGACAGCCAGT	genome	1	9642	391	57852	250	0.00432137177625665	0.00432137177625665
L1	L1	liver	crepos	Mus musculus (house mouse) nuclear encoded rRNA 5S 2	rRNA	6	9364	380	95275	206	0.00216216216216216	3.5152356542788e-4
L1	L1	liver	crepos	NA_TACGCCTGTCTGAGCGTCGCT	unmapped	1	9299	378	55794	159	0.00284976879234326	0.00284976879234326
L1	L1	liver	crepos	Mus musculus (house mouse) mmu-miR-26b-5p	miRNA	3	9028	367	61824	326	0.005273033126294	0.00173885829623535
L1	L1	liver	crepos	11_AACAGTGATGACCACAACATGCCATCTGAGTTGCTTTGCTGAAATCCAGAGGCTGTTTCTGAGC	genome	1	9009	366	153153	261	0.00170417817476641	0.00170417817476641
L1	L1	liver	crepos	4_GTCCATGATGAAACCCATTATCAGTGGACATCTATGGATGAGAAATGCGGATATGGGACTGAGA	genome	1	8832	359	132480	185	0.00139643719806763	0.00139643719806763
L1	L1	liver	crepos	NA_GACTCTTAGCGGTGGATCACTCGGCTCGTGCGTCGATGAAGAACGCAGCTAGCTGCGAGAATTAATGTGAATTGCAGGACA	unmapped	1	8842	359	159156	127	7.97959234964437e-4	7.97959234964437e-4
L1	L1	liver	crepos	18_TGGAGTGTGACAATGGTGTTTGAAT	genome	1	8616	350	77544	512	0.00660270298153307	0.00660270298153307
L1	L1	liver	crepos	NA_CATTGATCATCGACACTTCGAACGCACTTGCGGCCCCGGGTT	unmapped	1	8581	348	85810	62	7.22526512061531e-4	7.22526512061531e-4
L1	L1	liver	crepos	1_GCCCATGATGGTATGAGAGTAGTGGACAGAAGGGATTTCTGAAAAACACTTTTCTGAGG	genome	1	8491	345	127365	118	9.26471165547835e-4	9.26471165547835e-4
L1	L1	liver	crepos	Mus musculus predicted gene 29483 (Gm29483)	lncRNA	1	8495	345	42475	134	0.0031547969393761	0.0031547969393761
L1	L1	liver	crepos	4_GGTCGATGATGAGAGCTTTGTTCTGAGCCA	genome	1	8464	344	76176	85	0.00111583700903172	0.00111583700903172
L1	L1	liver	crepos	3_TAGCAGCACGTAAATATTGGCG	genome	1	8193	333	40965	9	2.19699743683632e-4	2.19699743683632e-4
L1	L1	liver	crepos	Mus musculus (house mouse) mmu-miR-30d-5p	miRNA	3	8203	333	32677	23	7.03858983382807e-4	2.32977095100709e-4
L1	L1	liver	crepos	Mus musculus (house mouse) mmu-miR-99a-5p	miRNA	5	8183	332	49098	122	0.00248482626583568	4.96965253167135e-4
L1	L1	liver	crepos	>ENSMUST00000146233.8|ENSMUSG00000040483.16|OTTMUSG00000006106.5|OTTMUST00000013799.2|Xaf1-204|Xaf1|2597|UTR5:1-48|CDS:49-870|UTR3:871-2597|	pctranscripts	1	8150	331	48900	91	0.00186094069529652	0.00186094069529652
L1	L1	liver	crepos	9_ACTAATCCTAGCCCTAGCCCT	genome	1	8098	329	40490	34	8.39713509508521e-4	8.39713509508521e-4
L1	L1	liver	crepos	Mus musculus (house mouse) mmu-miR-24-3p	miRNA	7	8023	326	32153	21	6.53127235405716e-4	9.3481241430886e-5
L1	L1	liver	crepos	8_ATCACATTGCCAGGGATTTCCA	genome	1	7814	317	46884	36	7.67852572306117e-4	7.67852572306117e-4
L1	L1	liver	crepos	Mus musculus per-hexamer repeat gene 4 (Phxr4)	lncRNA	2	7799	317	23397	73	0.00312005812711031	0.00156002906355516
L1	L1	liver	crepos	13_CACGCGGGAGACCGGGGTTCGATTCCCCGACGGGGAGCCA	genome	1	7726	314	30904	166	0.00537147294848563	0.00537147294848563
L1	L1	liver	crepos	19_TTGCAATGATGTCATCTTACTACTGAAA	genome	1	7703	313	77030	103	0.00133714137349085	0.00133714137349085
L1	L1	liver	crepos	MU069435.1_TCGCTGCGATCTATTGAAAGTCANCCCTCGACACAAGGGTTTGT	genome	1	7698	313	92376	80	8.66025807569066e-4	8.66025807569066e-4
L1	L1	liver	crepos	11_TGCAATGATGATGAAACTAGAAAAAAAAGGAAGTGCCGTCCGATGCGACAACTGACGACATCCCTAGTTAGCTGACT	genome	1	7684	312	115260	367	0.00318410550060732	0.00314113410560111
L1	L1	liver	crepos	19_CTGACCTATGAATTGACAGCCATT	genome	1	7691	312	53837	398	0.00739268532793432	0.00739268532793432
L1	L1	liver	crepos	1_TCACGCGGGAGACCGGGGTTCGATTCCCCGACGGGGAGCCA	genome	1	7571	307	37855	194	0.00512481838594637	0.00512481838594637
L1	L1	liver	crepos	NA_GGAGTGTGACAATGGTGTTTGAT	unmapped	1	7570	307	60560	399	0.0065885072655218	0.0065885072655218
L1	L1	liver	crepos	17_AGTAATGATGATTTCTGGTGATTCTGAGTGTCTCGCTGACGCCATCACCGCAGCGCGCTGACC	genome	1	7526	306	127942	245	0.00191493020274812	0.00191493020274812
L1	L1	liver	crepos	1_GTAAACATCCTCGACTGGAAGCT	genome	1	7469	303	37345	299	0.00800642656312759	0.00800642656312759
L1	L1	liver	crepos	2_TTGCAATGATGTCAATCTTTGACTGAAGTGACCTTGAAGTGCAATTACTGAGCTTTTTAACCCTGAGCA	genome	1	7388	300	169924	238	0.00140062616228432	0.00140062616228432
L1	L1	liver	crepos	18_ACTGGACTTGGAGTCAGAAGGC	genome	1	7321	297	29284	286	0.00976642535172791	0.00976642535172791
L1	L1	liver	crepos	Mus musculus (house mouse) transfer RNA-Lys	tRNA	9	7171	291	22387	48	0.00214410148747041	2.53076950887577e-4
L1	L1	liver	crepos	19_TGACCTATGAATTGACAGCCAG	genome	1	7135	290	35675	112	0.00313945339873861	0.00313945339873861
L1	L1	liver	crepos	Mus musculus (house mouse) mmu-miR-100-5p	miRNA	4	7136	290	35680	15	4.20403587443946e-4	1.05100896860987e-4
L1	L1	liver	crepos	2_TTGCAATGATGTCAATCTTTGACTGAAGTGACCTTGAAGTGCAATTACTGAGCTTTTTAACCCTGAGC	genome	1	7092	288	163116	107	6.55974889036023e-4	6.55974889036023e-4
L1	L1	liver	crepos	18_TGCTGTGATGACTATCTTAGGACACCTTTGGATTAACCGTGAAATCAAACAAGTGCTGAGCAA	genome	1	7081	287	120377	460	0.00382132799455045	0.00382132799455045
L1	L1	liver	crepos	1_CGCTAAACCATTCGTAGACGACCTGCTTC	genome	1	6880	279	48160	28	5.81395348837209e-4	5.81395348837209e-4
L1	L1	liver	crepos	10_ACGCGGGAGACCGGGGTTCAATTCCCCGACGGGGAGCCA	genome	1	6775	275	27100	57	0.00210332103321033	0.00210332103321033
L1	L1	liver	crepos	NA_CTCCCGGGGCTACGCCTGTCTGAGCGTCGCT	unmapped	1	6781	275	47467	51	0.00107443065708808	0.00107443065708808
L1	L1	liver	crepos	NA_TGGAGTGTGACAATGGTGTTTTA	unmapped	1	6720	273	60480	209	0.00345568783068783	0.00345568783068783
L1	L1	liver	crepos	9_CTCGCTGCGATCTATTGAAAGTCAGCCCTCGACACAAGGGTTTGTA	genome	1	6709	272	80508	90	0.00111790132657624	0.00111790132657624
L1	L1	liver	crepos	Mus musculus (house mouse) tRNA-Thr	tRNA	4	6684	271	24387	441	0.0180834050928774	0.00455066826251745
L1	L1	liver	crepos	Mus musculus (house mouse) tRNA-Ser	tRNA	15	6644	270	38324	268	0.00699300699300699	4.99411674908364e-4
L1	L1	liver	crepos	NA_TGAGGTAGTAGGTTGTGTGGTAA	unmapped	1	6604	268	52832	56	0.00105996365838886	0.00105996365838886
L1	L1	liver	crepos	4_TGTAAACATCCTTGACTGGAAGCT	genome	1	6566	267	45962	189	0.00411209259823332	0.00411209259823332
L1	L1	liver	crepos	19_TGCAATGATGTCATCTTACTACTGAAA	genome	1	6545	266	58905	48	8.14871403106697e-4	8.14871403106697e-4
L1	L1	liver	crepos	NA_CATTGATCATCGACACTTCGAACGCACTTGCGGCCCCGGGTTCCTCCCGGGGCTACGCCTGTCTGAGCGTCGCT	unmapped	1	6530	265	111010	92	8.28754166291325e-4	8.28754166291325e-4
L1	L1	liver	crepos	1_ATACCATGATGATAACATAGTTCAGCAGACTTAACTCTGATGAACAATCATGTCTTTCGCTCCTATCTGATG	genome	1	6475	263	148925	781	0.00524425046164177	0.00493107925381267
L1	L1	liver	crepos	19_CTGACCTATGAATTGACAGCCT	genome	1	6400	260	38400	159	0.004140625	0.004140625
L1	L1	liver	crepos	>ENSMUST00000218022.2|ENSMUSG00000020608.8|OTTMUSG00000065715.1|OTTMUST00000159939.1|Smc6-205|Smc6|5272|UTR5:1-189|CDS:190-465|UTR3:466-5272|	pctranscripts	2	6391	259	25564	3	1.17352526991081e-4	5.86762634955406e-5
L1	L1	liver	crepos	11_TCAAATGATGATATCACCTAAAATAGCTGGAATTACCGGCAGATTGGTAGTGGTGAGCCTATGGTTTTCTGAAG	genome	1	6373	259	140206	440	0.00313823944766986	0.00294084056646871
L1	L1	liver	crepos	>ENSMUST00000073890.4|ENSMUSG00000057723.4|OTTMUSG00000002195.1|OTTMUST00000004416.1|Krt33b-201|Krt33b|1581|UTR5:1-43|CDS:44-1258|UTR3:1259-1581|	pctranscripts	2	6360	258	25235	66	0.00261541509807807	0.00130372117400419
L1	L1	liver	crepos	1_TTCAAGTAATTCAGGATAGGTTT	genome	1	6357	258	57213	97	0.00169541887333298	0.00169541887333298
L1	L1	liver	crepos	18_GGAGTGTGACAATGGTGTTTGTT	genome	1	6325	257	56925	408	0.00716732542819499	0.00716732542819499
L1	L1	liver	crepos	NA_CGGTGCCTGACTGCGTTAGCA	unmapped	1	6224	253	31120	24	7.7120822622108e-4	7.7120822622108e-4
L1	L1	liver	crepos	NA_ACGGGTAACTGAAGGCATACG	unmapped	1	6079	247	18237	3	1.64500740253331e-4	1.64500740253331e-4
L1	L1	liver	crepos	Mus musculus (house mouse) mmu-miR-30c-5p	miRNA	4	6066	246	36396	77	0.00211561710078031	5.28904275195076e-4
L1	L1	liver	crepos	X_TGAGGTAGTAAGTTGTATTGTT	genome	1	6055	246	60550	102	0.00168455821635012	0.00168455821635012
L1	L1	liver	crepos	>ENSMUST00000220884.2|ENSMUSG00000021458.18|OTTMUSG00000030849.3|OTTMUST00000163255.1|Aopep-209|Aopep|772|CDS:1-468|UTR3:469-772|	pctranscripts	6	6018	244	43768	116	0.00265033814659112	4.53500609283262e-4
L1	L1	liver	crepos	19_TGACCTATGAATTGACAGCCA	genome	1	6000	244	30000	215	0.00716666666666667	0.00716666666666667
L1	L1	liver	crepos	Mus musculus (house mouse) mmu-miR-23a-3p	miRNA	6	5999	244	36220	14	3.86526780784097e-4	6.48256190846622e-5
L1	L1	liver	crepos	NA_TCAAGAAGAAGGAGCTACCA	unmapped	1	5998	244	11996	9	7.5025008336112e-4	7.5025008336112e-4
L1	L1	liver	crepos	Mus musculus (house mouse) mmu-miR-151-5p	miRNA	3	5974	243	29167	112	0.00383995611478726	0.00125544024104453
L1	L1	liver	crepos	Mus musculus (house mouse) mmu-miR-378a-3p	miRNA	4	5980	243	23920	425	0.0177675585284281	0.00444188963210703
L1	L1	liver	crepos	19_ACTTAATGATGAACAATGTAAATGACAAGCATATGGCTGAGTTGCAATGATGTCATCTTACTACTGAAA	genome	1	5893	239	117860	669	0.0056762260308841	0.00554423501443369
L1	L1	liver	crepos	Mus musculus (house mouse) mitochondrially encoded tRNA histidine	tRNA	10	5814	236	62388	378	0.00605885747259088	6.04019208250374e-4
L1	L1	liver	crepos	10_ACCGCCGCGGCCCGGGTTCGATTCCCGGTCAGGGAACCA	genome	1	5718	232	28590	72	0.00251836306400839	0.00251836306400839
L1	L1	liver	crepos	9_AGTCTATGATGATCCTATCCCGAACCTGAATTCCTGTTGAAAAACCATAATTACGGATCTGGCTTCTGAGA	genome	1	5710	232	119910	320	0.00266866816779251	0.00230616900208057
L1	L1	liver	crepos	Mus musculus (house mouse) mmu-miR-22-5p	miRNA	5	5718	232	45998	26	5.65241967042045e-4	1.12704519839882e-4
L1	L1	liver	crepos	MU069435.1_AACCATTCGTAGACGACCTGCTTC	genome	1	5687	231	34122	30	8.79198171267804e-4	8.79198171267804e-4
L1	L1	liver	crepos	13_ATCACATTGCCAGGGATTACCA	genome	1	5660	230	28300	84	0.00296819787985866	0.00296819787985866
L1	L1	liver	crepos	13_ATCACATTGCCAGGGATTACCACT	genome	1	5667	230	34002	154	0.00452914534439151	0.00452914534439151
L1	L1	liver	crepos	Mus musculus tRNA-His (GTG) (tRNA-His-GTG-1 1 to 9, tRNA-His-GTG-2 1 to 8)	tRNA	7	5666	230	68137	97	0.00142360244800916	1.97193675838222e-4
L1	L1	liver	crepos	1_CCTGCATGATGACGAACAAATACTGACTACCTGAAGATCTTATTAGCTCTATCTGATG	genome	1	5647	229	95999	855	0.0089063427744039	0.00776776273776996
L1	L1	liver	crepos	1_TGTAAACATCCTCGACTGGAAGCTT	genome	1	5649	229	39543	520	0.0131502415092431	0.0131502415092431
L1	L1	liver	crepos	18_TGGAGTGTGGCAATGGTGTTTGT	genome	1	5581	227	50229	187	0.00372294889406518	0.00372294889406518
L1	L1	liver	crepos	NA_CGACTCTTAGCGGTGGATCACTCGGCTCGTG	unmapped	1	5557	226	44456	525	0.0118094295483174	0.0118094295483174
L1	L1	liver	crepos	Mus musculus (house mouse) mmu-miR-486b-5p	miRNA	4	5529	224	27646	31	0.00112131953989727	2.68282389823356e-4
L1	L1	liver	crepos	MU069435.1_TCCCTCGCTGCGATCTATTGAAAGTCAGCCCTCGACACAAGGGTTTGT	genome	1	5494	223	71422	107	0.00149813782868024	0.00149813782868024
L1	L1	liver	crepos	NA_GGAGTGTGACAATGGTGTTTGAA	unmapped	1	5500	223	38500	108	0.00280519480519481	0.00280519480519481
L1	L1	liver	crepos	1_ACCGGGGTTCGATTCCCCGACGGGGAGCCA	genome	1	5479	222	21916	17	7.75688994342033e-4	7.75688994342033e-4
L1	L1	liver	crepos	NA_TGAGGTAGTAGGTTGTATGGTAA	unmapped	1	5442	221	43536	27	6.20176405733186e-4	6.20176405733186e-4
L1	L1	liver	crepos	Mus musculus (house mouse) mmu-miR-126b-3p	miRNA	3	5389	219	48501	14	2.88653842188821e-4	9.62179473962737e-5
L1	L1	liver	crepos	Mus musculus (house mouse) mmu-miR-30a-3p	miRNA	6	5390	219	44300	138	0.00311512415349887	4.96890675462103e-4
L1	L1	liver	crepos	Mus musculus (house mouse) mmu-miR-320-3p	miRNA	3	5340	217	16020	106	0.0066167290886392	0.00220557636287973
L1	L1	liver	crepos	10_CACCATGATGACGGAAATTCTTCACTTTGACCTGATGTCTGTTGAAGAAACTCAGTGTCTGAGA	genome	1	5323	216	101137	401	0.00396491887242058	0.00396491887242058
L1	L1	liver	crepos	13_CTCGCTGCGATCTATTGAAAGTCAGCGCTCGACACAAGGGTTTG	genome	1	5295	215	58245	57	9.78624774658769e-4	9.78624774658769e-4
L1	L1	liver	crepos	NA_GATGGGGAAGATCGGGCTCGCC	unmapped	1	5223	212	15669	9	5.74382538770821e-4	5.74382538770821e-4
L1	L1	liver	crepos	6_TCAGTGCACTACAGAACTTTGTC	genome	1	5138	209	35966	67	0.00186287048879497	0.00186287048879497
L1	L1	liver	crepos	9_TGTTGTGATGATGGGCAAAAATGTTCAACTGCTCTGAATGGGCTGAATGAAAGTAGCCTTTCTGAAC	genome	1	5095	207	101900	381	0.00373895976447498	0.00373895976447498
L1	L1	liver	crepos	Mus musculus (house mouse) nuclear encoded rRNA 5S 129	rRNA	4	5103	207	22212	46	0.00207095263821358	5.24201450127376e-4
L1	L1	liver	crepos	NA_CGCGACCTCAGATCAGACGTGGCGACCCGCTGAATTT	unmapped	1	5087	207	35609	58	0.00162880170743351	0.00162880170743351
L1	L1	liver	crepos	NA_TTCCTCCCGGGGCTACGCCTGTCTGAGCGTCGCT	unmapped	1	5057	205	45513	165	0.00362533781556918	0.00362533781556918
L1	L1	liver	crepos	9_CCCTCGCTGCGATCTATTGAAAGTCAGCCCTCGACACAAGGGTTTGT	genome	1	4988	203	59856	119	0.00198810478481689	0.00198810478481689
L1	L1	liver	crepos	NA_CCTCCCGGGGCTACGCCTGTCTGAGCGTCGCT	unmapped	1	5009	203	35063	77	0.00219604711519265	0.00219604711519265
L1	L1	liver	crepos	18_TGGAGTGTGACAATGGTGTTTGATT	genome	1	4949	201	49490	536	0.0108304708021823	0.0108304708021823
L1	L1	liver	crepos	Mus musculus (house mouse) tRNA-Tyr	tRNA	3	4946	201	67984	1568	0.0230642504118616	0.00749527500611733
L1	L1	liver	crepos	13_CGCGGGAGACCGGGGTTCGATTCCCCGACGGGGAGCCA	genome	1	4912	199	19648	21	0.00106881107491857	0.00106881107491857
L1	L1	liver	crepos	NA_CGCGACCTCAGATCAGAC	unmapped	1	4851	197	9702	6	6.18429189857761e-4	6.18429189857761e-4
L1	L1	liver	crepos	Mus musculus tRNA-Gly (CCC) (multiple tRNAs)	tRNA	3	4799	195	43191	95	0.00219953230997198	0.00073317743665732705
L1	L1	liver	crepos	NA_TGGAGTGTGACAATGGTGTTAA	unmapped	1	4814	195	33698	36	0.00106831265950502	0.00106831265950502
L1	L1	liver	crepos	Mus musculus tRNA-Val (CAC) (tRNA-Val-CAC-1-1, tRNA-Val-CAC-3-1, tRNA-Val-CAC-3-2)	tRNA	4	4717	192	59931	402	0.00670771387095159	0.00169581849145131
L1	L1	liver	crepos	15_TCGAGGAGCTCACAGTCTAGTA	genome	1	4674	190	23370	45	0.00192554557124519	0.00192554557124519
L1	L1	liver	crepos	1_GTAAACATCCTCGACTGGAAGC	genome	1	4623	188	18492	121	0.00654337010599178	0.00654337010599178
L1	L1	liver	crepos	>ENSMUST00000048486.13|ENSMUSG00000033860.14|OTTMUSG00000051802.1|OTTMUST00000130533.1|Fgg-201|Fgg|1695|UTR5:1-184|CDS:185-1495|UTR3:1496-1695|	pctranscripts	5	4563	185	12829	125	0.00974354977005223	0.00184089414858646
L1	L1	liver	crepos	19_TGTAACAGCAACTCCATGTGGAAA	genome	1	4536	184	22680	148	0.00652557319223986	0.00652557319223986
L1	L1	liver	crepos	11_CCTAGTGATGACAAGACGACATTGTCAACCAATCCCCCACAAGGGAATGAGGACATGTCCTGCAATTCTGAAT	genome	1	4512	183	67680	185	0.00273345153664303	0.00273345153664303
L1	L1	liver	crepos	8_TGACTTGATGAAAGTACTTTTGAACCCTTTTCCATCTGATG	genome	1	4511	183	72176	66	9.14431389935713e-4	9.14431389935713e-4
L1	L1	liver	crepos	19_TACAGTACTGTGATAGCTGAAA	genome	1	4480	182	26880	44	0.00163690476190476	0.00163690476190476
L1	L1	liver	crepos	9_TTCAAGTAATCCAGGATAGGCTTT	genome	1	4472	182	35776	69	0.00192866726296959	0.00192866726296959
L1	L1	liver	crepos	3_ACATGTGATGAGAAACTGTTTCGGTCCCAGTTGATGGCCACTGATAACATTACATTTTTCTGATG	genome	1	4387	178	96514	104	0.00107756387674327	0.00107756387674327
L1	L1	liver	crepos	NA_CGCGACCTCAGATCAGACG	unmapped	1	4391	178	8782	4	4.55477112275108e-4	4.55477112275108e-4
L1	L1	liver	crepos	19_TGACCTATGAATTGACAGCCAGA	genome	1	4357	177	21785	15	6.88547165480835e-4	6.88547165480835e-4
L1	L1	liver	crepos	NA_GACTCTTAGCGGTGGATCACTCGGCTCGTGCGTCGATGAAGAACGCAGCTAGCTGCGAGAATTAATGTGAATTGCAGGACACA	unmapped	1	4335	176	78030	70	8.97090862488786e-4	8.97090862488786e-4
L1	L1	liver	crepos	11_CCACGAGGACGAGACGTAGCG	genome	1	4314	175	4314	5	0.00115901715345387	0.00115901715345387
L1	L1	liver	crepos	NA_ATTGATCATCGACACTTCGAACGCACTTGCGGCCCCGGGTT	unmapped	1	4280	174	42800	36	8.41121495327103e-4	8.41121495327103e-4
L1	L1	liver	crepos	NA_CGCGACCTCAGATCAGACGTGGCGACCCGCTGAATT	unmapped	1	4278	174	25668	32	0.00124668848371513	0.00124668848371513
L1	L1	liver	crepos	19_GTACAGTACTGTGATAGCTGAAA	genome	1	4266	173	25596	19	7.42303484919519e-4	7.42303484919519e-4
L1	L1	liver	crepos	X_GAGGTAGTAGATTGTATAGTTT	genome	1	4271	173	38439	84	0.00218528057441661	0.00218528057441661
L1	L1	liver	crepos	1_AGACCGGGGTTCGATTCCCCGACGGGGAGCCA	genome	1	4202	171	16808	14	8.32936696811042e-4	8.32936696811042e-4
L1	L1	liver	crepos	9_CAACGGAATCCCAAAAGCAGCTG	genome	1	4224	171	8448	16	0.00189393939393939	0.00189393939393939
L1	L1	liver	crepos	Mus musculus (house mouse) mmu-miR-199a-3p	miRNA	4	4219	171	29950	26	8.68113522537563e-4	2.13743947448616e-4
L1	L1	liver	crepos	Mus musculus RIKEN cDNA A330023F24 gene (A330023F24Rik)	lncRNA	3	4214	171	28547	279	0.00977335621956773	0.00316405632020251
L1	L1	liver	crepos	>ENSMUST00000135811.2|ENSMUSG00000028391.17|OTTMUSG00000000235.10|OTTMUST00000071862.3|Wdr31-205|Wdr31|400|UTR5:1-356|CDS:357-400|	pctranscripts	1	4160	169	20800	224	0.0107692307692308	0.0107692307692308
L1	L1	liver	crepos	11_CGGCGATGATGACACTCCATACATAGCACGCGTTAGACTGCTGATCCGGGTGATGCGAATCGTAATCTGAGCCGA	genome	1	4155	169	66480	154	0.0023164861612515	0.0023164861612515
L1	L1	liver	crepos	17_CACCCGTAGAACCGACCTTGCG	genome	1	4132	168	12396	7	5.64698289770894e-4	5.64698289770894e-4
L1	L1	liver	crepos	18_GGAGTGTGACAATGGTGTTTTT	genome	1	4135	168	37215	86	0.00231089614402795	0.00231089614402795
L1	L1	liver	crepos	4_GCGGATGATGACACCTGGGTATGCTGCACACTCCCGACTGCGTCGTGGGGAAGCCAACCTTGGAGAGCTGAGC	genome	1	4119	167	53547	156	0.00291332847778587	0.00291332847778587
L1	L1	liver	crepos	18_TGGAGTGTGACAATGGTGTTTGAG	genome	1	4082	166	32656	166	0.00508329250367467	0.00508329250367467
L1	L1	liver	crepos	MU069435.1_CTGCGATCTATTGAAAGTCAGCGCTCGACACAAGGGTTTGT	genome	1	4093	166	45023	25	5.55271749994447e-4	5.55271749994447e-4
L1	L1	liver	crepos	>ENSMUST00000092880.14|ENSMUSG00000019437.18|OTTMUSG00000000096.5|OTTMUST00000000319.2|Tlcd1-201|Tlcd1|2700|UTR5:1-428|CDS:429-1121|UTR3:1122-2700|	pctranscripts	6	4061	165	63853	128	0.00200460432556027	2.74382191309308e-4
L1	L1	liver	crepos	18_TGCTGTGATGACTATCTTAGGACACCTTTGGATTAACCGTGAAATCAAACAAGTGCTGAGCA	genome	1	4059	165	69003	151	0.00218831065316001	0.00218831065316001
L1	L1	liver	crepos	>ENSMUST00000197438.5|ENSMUSG00000038975.15|OTTMUSG00000052933.1|OTTMUST00000132456.1|Rabggtb-207|Rabggtb|1992|UTR5:1-252|CDS:253-651|UTR3:652-1992|	pctranscripts	7	4035	164	92541	116	0.00125349844933597	1.79255688549369e-4
L1	L1	liver	crepos	9_TTCAAGTAATCCAGGATAGGCTA	genome	1	4029	164	24174	14	5.7913460742947e-4	5.7913460742947e-4
L1	L1	liver	crepos	NA_TGGAGTGTGACAATGGTGTTTTTT	unmapped	1	4046	164	44506	95	0.00213454365703501	0.00213454365703501
L1	L1	liver	crepos	11_GAGCAATGATGACCCCAACATGCCATCTGAGTGGCTTTGCTGAAATCCAGAGGCTGTTTCTGAGC	genome	1	3984	162	63744	61	9.5695281124498e-4	9.5695281124498e-4
L1	L1	liver	crepos	NA_TGGAGTGTGGCAATGGTGTTTGA	unmapped	1	3977	161	31816	49	0.00154010560724164	0.00154010560724164
L1	L1	liver	crepos	9_TCGCTGCGATCTATTGAAAGTCAGCCCTCGACACAAGGGTTTGTAA	genome	1	3941	160	47292	48	0.00101497081958894	0.00101497081958894
L1	L1	liver	crepos	11_GACTGCTGATCCGGGTGATGCGAATCGTAATCTGAGCCGA	genome	1	3910	159	35190	19	5.39926115373686e-4	5.39926115373686e-4
L1	L1	liver	crepos	3_GGTCAATGATGTGTTGGCATGTATTATCTGAATTCGCTGATGTGTCATAACACTTTAGCTCTAGAATTACGCTGAGACCT	genome	1	3908	159	109424	486	0.00444143880684311	0.00392545307799545
L1	L1	liver	crepos	9_AGTCTATGATGATCCTATCCCGAACCTGAATTCCTGTTGAAAAACCATACTTACGGATCTGGCTTCTGAGA	genome	1	3921	159	82341	225	0.00273253907530878	0.00273253907530878
L1	L1	liver	crepos	MT_ACTAATCCTAGCCCTAGCCC	genome	1	3917	159	15668	9	5.74419198366097e-4	5.74419198366097e-4
L1	L1	liver	crepos	18_TGGGGTGTGACAATGGTGTTTGT	genome	1	3877	157	34893	99	0.00283724529275213	0.00283724529275213
L1	L1	liver	crepos	6_TCAGTGCACTACAGAACTTTGTCT	genome	1	3862	157	30896	66	0.00213619886069394	0.00213619886069394
L1	L1	liver	crepos	Mus musculus (house mouse) mmu-miR-7a-5p	miRNA	5	3879	157	38825	192	0.00494526722472634	9.67655414677843e-4
L1	L1	liver	crepos	8_CTGGAGGATGAAGTAAGGAGTGATCCATCGGCTAAGTGTTTTCCCACTGTGCTGACACTCACATTGCTGACA	genome	1	3845	156	73055	62	8.48675655328177e-4	8.48675655328177e-4
L1	L1	liver	crepos	NA_TGGTCGCGAAGGCGTGGTTATG	unmapped	1	3853	156	23118	10	4.32563370533783e-4	4.32563370533783e-4
L1	L1	liver	crepos	1_GCTATGATGAAGGCTATGTTGGTAGGGACAACTGAGCTTGTTGATGAATACCAACGATTCTGATG	genome	1	3823	155	72637	237	0.00326279995043848	0.00326279995043848
L1	L1	liver	crepos	>ENSMUST00000145440.8|ENSMUSG00000026222.17|OTTMUSG00000030061.3|OTTMUST00000074497.1|Sp100-209|Sp100|3807|UTR5:1-94|CDS:95-1009|UTR3:1010-3807|	pctranscripts	2	3785	154	18925	43	0.00227212681638045	0.00113606340819022
L1	L1	liver	crepos	>ENSMUST00000219238.2|ENSMUSG00000019947.11|OTTMUSG00000064422.2|OTTMUST00000157183.1|Arid5b-204|Arid5b|7581|UTR5:1-30|CDS:31-3597|UTR3:3598-7581|	pctranscripts	3	3785	154	18456	11	5.96012136974426e-4	1.72219775918587e-4
L1	L1	liver	crepos	10_CACCGCCGCGGCCCGGGTTCGATTCCCGGTCAGGGAACCA	genome	1	3728	151	18640	92	0.00493562231759657	0.00493562231759657
L1	L1	liver	crepos	1_TCGCTGCGATCTATTGAAAGTCAGCCCTCGACACA	genome	1	3686	150	29488	19	6.44329896907216e-4	6.44329896907216e-4
L1	L1	liver	crepos	Mus musculus (house mouse) mmu-miR-93-5p	miRNA	3	3703	150	22218	27	0.00121523089386984	4.05076964623278e-4
L1	L1	liver	crepos	10_TGAGGTAGTAGTTTGTGCTGTTT	genome	1	3662	149	40282	193	0.00479122188570577	0.00479122188570577
L1	L1	liver	crepos	>ENSMUST00000212152.2|ENSMUSG00000045348.17|OTTMUSG00000026838.5|OTTMUST00000151150.1|Nyap1-204|Nyap1|2499|CDS:1-2499|	pctranscripts	1	3647	148	18235	58	0.00318069646284617	0.00318069646284617
L1	L1	liver	crepos	Mus musculus (house mouse) mmu-miR-203-3p	miRNA	5	3618	147	21437	18	8.39669729906237e-4	1.65837479270315e-4
L1	L1	liver	crepos	NA_TGGAGTGTGACAATGGTGTTAT	unmapped	1	3619	147	28952	27	9.32578060237635e-4	9.32578060237635e-4
L1	L1	liver	crepos	>ENSMUST00000116556.4|ENSMUSG00000024101.16|OTTMUSG00000072513.1|OTTMUST00000175466.1|Washc1-202|Washc1|1831|UTR5:1-92|CDS:93-1520|UTR3:1521-1831|	pctranscripts	1	3597	146	7194	118	0.0164025576869614	0.0164025576869614
L1	L1	liver	crepos	13_TGAGGTAGGAGGTTGTATAGTTT	genome	1	3591	146	32319	180	0.00556947925368978	0.00556947925368978
L1	L1	liver	crepos	NA_CGACTCTTAGCGGTGGATCACTCGGCTCGTGCGTCGATGAAGAACGCAGCTAGCTGCGAGAATTAATGTGAATTGCAGGACA	unmapped	1	3606	146	64908	39	6.00850434461083e-4	6.00850434461083e-4
L1	L1	liver	crepos	1_AATACATGATGATCTCACACAACTTGAACTCTCTCACTGATTACTTGATGATAGTAAAAGATCTGATG	genome	1	3546	144	74466	475	0.00637875003357237	0.00617084778575462
L1	L1	liver	crepos	9_AGCGCCGAAGGAGCCTCGGTTGGCCCCGGATAGCCGGGTCCCCGTC	genome	1	3535	144	21210	37	0.00174446016030174	0.00174446016030174
L1	L1	liver	crepos	Mus musculus (house mouse) mmu-miR-23b-3p	miRNA	2	3537	144	17685	10	5.65450947130336e-4	2.82725473565168e-4
L1	L1	liver	crepos	9_CGCTGCGATCTATTGAAAGTCAGCGCTCGACACAAGGGTTTG	genome	1	3528	143	35280	17	4.81859410430839e-4	4.81859410430839e-4
L1	L1	liver	crepos	NA_TGGAGTGTGACAATGGTGTAA	unmapped	1	3521	143	21126	14	6.62690523525514e-4	6.62690523525514e-4
L1	L1	liver	crepos	2_AGTGGTGATGACACTAGAACCACCAAGATCGCTGATG	genome	1	3471	141	24297	21	8.64304235090752e-4	8.64304235090752e-4
L1	L1	liver	crepos	Mus musculus (house mouse) nuclear encoded rRNA 5S 195	rRNA	2	3468	141	18070	78	0.00431654676258993	0.00224913494809689
L1	L1	liver	crepos	Mus musculus tRNA-Leu (AAG) (tRNA-Leu-AAG-1 1 to 4)	tRNA	4	3471	141	9452	31	0.00327972915785019	6.12215499855949e-4
L1	L1	liver	crepos	3_GGTCAATGATGTGTTGGCATGTATTATCTGAATTCGCTGATGTGTCATAACACTTTAGCTCTAGAATTACGCTGAGACC	genome	1	3443	140	92961	147	0.00158130829057347	0.00158130829057347
L1	L1	liver	crepos	Mus musculus RIKEN cDNA 1500012K07 gene, transcript variant 1 (1500012K07Rik)	lncRNA	3	3456	140	25943	23	8.86558994719192e-4	3.03130511463845e-4
L1	L1	liver	crepos	1_GACCGGGGTTCGATTCCCCGACGGGGAGCCA	genome	1	3434	139	13736	112	0.0081537565521258	0.0081537565521258
L1	L1	liver	crepos	Mus musculus (house mouse) mitochondrially encoded tRNA serine 2	tRNA	7	3398	138	42268	1430	0.0338317403236491	0.00291765009239924
L1	L1	liver	crepos	>ENSMUST00000165824.3|ENSMUSG00000026227.12|OTTMUSG00000022123.2|OTTMUST00000052508.2|2810459M11Rik-202|2810459M11Rik|3331|UTR5:1-100|CDS:101-964|UTR3:965-3331|	pctranscripts	3	3369	137	16845	3	1.78094390026714e-4	5.93647966755714e-5
L1	L1	liver	crepos	13_AGAGGTAGTAGGTTGCATAGTTA	genome	1	3343	136	23401	49	0.0020939276099312	0.0020939276099312
L1	L1	liver	crepos	18_GGAGTGTGACAATGGTGTTTAT	genome	1	3338	136	26704	69	0.00258388256440983	0.00258388256440983
L1	L1	liver	crepos	NA_TGAGATGAAGCACTGTAGCTCTT	unmapped	1	3342	136	23394	105	0.00448833034111311	0.00448833034111311
L1	L1	liver	crepos	2_GGAAAGGATGAACGAACTTGGCCTGACCTTCAGAAATGGAGGCAATACAACTGATTTAATGAGCCTGATC	genome	1	3289	134	49335	80	0.00162156683895814	0.00162156683895814
L1	L1	liver	crepos	11_CGTTCGCGCTCTCCCCTG	genome	1	3265	133	16325	56	0.00343032159264931	0.00343032159264931
L1	L1	liver	crepos	8_TCCTGTACTGAGCTGCCCCGAGT	genome	1	3267	133	19602	10	5.1015202530354e-4	5.1015202530354e-4
L1	L1	liver	crepos	Mus musculus tRNA-Lys (CTT) (tRNA-Lys-CTT-2-1, tRNA-Lys-CTT-2-2)	tRNA	3	3288	133	13492	11	8.15297954343315e-4	2.19653960529873e-4
L1	L1	liver	crepos	Mus musculus (house mouse) mmu-miR-423-3p	miRNA	3	3248	132	15902	109	0.00685448371274054	0.00223727422003284
L1	L1	liver	crepos	10_GAGTTATGATGTGTAAATCCTATTCCATTGCTGAAATGCAGTGTGGAACATAATGAACTGAAC	genome	1	3232	131	61408	119	0.00193785825951016	0.00193785825951016
L1	L1	liver	crepos	NA_CGCGACCTCAGATCAGACGTGGCGACCCGCTGA	unmapped	1	3218	131	12872	12	9.32256059664388e-4	9.32256059664388e-4
L1	L1	liver	crepos	9_GCACCTGATGAGAATTCTGCTGCTGAGGTTGTGTGATTGCTCAGACTCAAAGTAAACGCCCTGATG	genome	1	3190	130	57420	124	0.00215952629745733	0.00215952629745733
L1	L1	liver	crepos	1_ATGCTATGATGAAGGCTATGTTGGTAGGGACAACTGAGCTTGTTGATGAATACCAACGATTCTGATG	genome	1	3186	129	63720	568	0.0089139987445072209	0.0089139987445072209
L1	L1	liver	crepos	MT_ACTAATCCTAGCCCTAGCCCTAC	genome	1	3161	128	15805	22	0.00139196456817463	0.00139196456817463
L1	L1	liver	crepos	13_CCGGGGTTCGATTCCCCGACGGGGAGCCA	genome	1	3119	127	12476	15	0.0012023084321898	0.0012023084321898
L1	L1	liver	crepos	15_ACAAATGATGAACCTTTTGACGGGCGGACAGAAACTCTGTGCTGAATGTCAAGTTCTGATT	genome	1	3120	127	53040	237	0.0044683257918552	0.0044683257918552
L1	L1	liver	crepos	17_GAGAGTGATGATTTCACAGACTAGAGTCTCTGACG	genome	1	3140	127	28260	17	6.01556970983723e-4	6.01556970983723e-4
L1	L1	liver	crepos	18_CTGCAGTGATGACTATCTTAGGACACCTTTGGATTTACCGTGAAAAGAAGTAACCTCTGAGCAGC	genome	1	3119	127	53023	286	0.00539388567225544	0.00539388567225544
L1	L1	liver	crepos	2_GAATCTGACAACAGGAAATAAACCTCCTTATTCACCCCA	genome	1	3139	127	25112	23	9.15896782414782e-4	9.15896782414782e-4
L1	L1	liver	crepos	4_TGTAAACATCCTTGACTGGAAGC	genome	1	3132	127	18792	239	0.012718177948063	0.012718177948063
L1	L1	liver	crepos	Mus musculus (house mouse) mmu-miR-574-5p	miRNA	5	3119	127	29820	66	0.00221327967806841	4.65248833315522e-4
L1	L1	liver	crepos	NA_TGGGGTGTGACAATGGTGTTTGA	unmapped	1	3089	125	24712	37	0.00149724830042085	0.00149724830042085
L1	L1	liver	crepos	NA_ACATTGATCATCGACACTTCGAACGCACTTGCGGCCCCGGGTT	unmapped	1	3047	124	30470	13	4.26649163111257e-4	4.26649163111257e-4
L1	L1	liver	crepos	10_TTGCATGATGACTTGAATTGTCGGATACCCCTTCACCCCGTTCATGGGTGAGAAACAGCTAGTCTGACA	genome	1	3023	123	57437	174	0.00302940613193586	0.00302940613193586
L1	L1	liver	crepos	19_TTAATGATGAACAATGTAAATGACAAGCATATGGCTGAGTTGCAATGATGTCATCTTACTACTGAAA	genome	1	3002	122	60040	94	0.00156562291805463	0.00156562291805463
L1	L1	liver	crepos	9_GTCTATGATGATCCTATCCCGAACCTGAATTCCTGTTGAAAAACCATAATTACGGATCTGGCTTCTGAGA	genome	1	3012	122	63252	94	0.00148611901599949	0.00148611901599949
L1	L1	liver	crepos	14_AAAAGCTGGGTTGAGAGGGCGAAT	genome	1	2981	121	11924	187	0.0156826568265683	0.0156826568265683
L1	L1	liver	crepos	NA_TCGAGATCCCGGTGCCTAATG	unmapped	1	2986	121	14930	1	6.69792364367046e-5	6.69792364367046e-5
L1	L1	liver	crepos	19_TACGGGGATGATATGAAAACTGAACTCTCTCTTTCTGATGGTTTAGTGGAGAAAACAAAAATTCTCTGAGT	genome	1	2962	120	65164	92	0.0014118224786692	0.0014118224786692
L1	L1	liver	crepos	Mus musculus tRNA-Ser (AGA) (tRNA-Ser-AGA-1-1)	tRNA	4	2962	120	11215	36	0.00320998662505573	8.15890164303401e-4
L1	L1	liver	crepos	19_ACCCTGATGAACTGAATACCGCCCCAGTCTGATAGCTGTGGAGAAAGGTATTTTCTGAGT	genome	1	2934	119	46944	147	0.00313139059304703	0.00313139059304703
L1	L1	liver	crepos	2_TGGAAAGGATGAACGAACTTGGCCTGACCTTCAGAAATGGAGGCAATACAACTGATTTAATGAGCCTGATC	genome	1	2937	119	46992	129	0.00274514811031665	0.00232349931787176
L1	L1	liver	crepos	4_GCAGTCCACGGGCATATACACT	genome	1	2939	119	11756	108	0.00918679823069071	0.00918679823069071
L1	L1	liver	crepos	10_TTCAAGTAATCCAGGATAGGCTAT	genome	1	2895	118	20265	86	0.00424377004687885	0.00424377004687885
L1	L1	liver	crepos	MT_ACTAATCCTAGCCCTAGCCCTACACA	genome	1	2909	118	14545	5	3.43760742523204e-4	3.43760742523204e-4
L1	L1	liver	crepos	Mus musculus RIKEN cDNA 2810433D01 gene (2810433D01Rik)	lncRNA	3	2901	118	20562	18	8.75401225561716e-4	2.93412780486204e-4
L1	L1	liver	crepos	Mus musculus tRNA-Asp (GTC) (tRNA-Asp-GTC-1 1 to 13, tRNA-Asp-GTC-2 1 to 14)	tRNA	6	2895	118	21631	82	0.00379085571633304	6.59967551159261e-4
L1	L1	liver	crepos	Mus musculus tRNA-Leu (CAG) (tRNA-Leu-CAG-1 1 to 7)	tRNA	5	2910	118	13219	16	0.00121037899992435	2.25822287677958e-4
L1	L1	liver	crepos	NA_GACTCTTAGCGGTGGATCACTCGGCTCGTGCGTCGATG	unmapped	1	2909	118	29090	20	6.87521485046408e-4	6.87521485046408e-4
L1	L1	liver	crepos	13_TGAGGTAGTAGGTTGTATAGTTAT	genome	1	2882	117	28820	119	0.00412907702984039	0.00412907702984039
L1	L1	liver	crepos	MU069435.1_TGCGATCTATTGAAAGTCAGCCCTCGACACAAGGGTTTGT	genome	1	2887	117	31757	29	9.13184494757061e-4	9.13184494757061e-4
L1	L1	liver	crepos	19_TGACCTATGAATTGACAGCCAT	genome	1	2868	116	17208	105	0.00610181311018131	0.00610181311018131
L1	L1	liver	crepos	Mus musculus (house mouse) mmu-miR-221-3p	miRNA	4	2857	116	26595	70	0.00263207369806355	6.55045378531553e-4
L1	L1	liver	crepos	9_TCGCTGCGATCTATTGAAGGTCAGCCCTCGACACAAGGGTTTGT	genome	1	2840	115	34080	25	7.33568075117371e-4	7.33568075117371e-4
L1	L1	liver	crepos	11_GCTGTGATGAGATGACTAAGTAGGAAGTGCCGTCAGAGTCGATAACTGACGATAACTGCTCCTGGCTGACT	genome	1	2820	114	47940	220	0.00458906967042136	0.00368563231629426
L1	L1	liver	crepos	11_TGGCTTTGCTGAAATCCAGAGGCTGTTTCTGAGC	genome	1	2820	114	31020	43	0.00138620245003224	0.00138620245003224
L1	L1	liver	crepos	19_CTGACCTATGAATTGACAGCCAA	genome	1	2800	114	14000	10	7.14285714285714e-4	7.14285714285714e-4
L1	L1	liver	crepos	NA_CGCGACCTCAGATCAGACGTGGCGACCCGCTGAATTTAA	unmapped	1	2809	114	19663	5	2.54284697146926e-4	2.54284697146926e-4
L1	L1	liver	crepos	>ENSMUST00000228239.2|ENSMUSG00000096099.3|OTTMUSG00000000539.3|OTTMUST00000169987.1|Vmn1r220-205|Vmn1r220|7849|UTR5:1-1838|CDS:1839-2735|UTR3:2736-7849|	pctranscripts	1	2772	113	13860	6	4.32900432900433e-4	4.32900432900433e-4
L1	L1	liver	crepos	8_GGAATGATGACATTCTCCGGAATCGCTGTACTGACTTGATGAAAGTACTTTTGAACCCTTTTCCATCTGATG	genome	1	2794	113	67056	205	0.00305714626580768	0.00229234088457389
L1	L1	liver	crepos	1_ACAAGTGATGAGTGACAAAGGGACTTAATACTGAACCATGGGGTTGAAATGAAATATGCTGATG	genome	1	2757	112	41355	42	0.00101559666303954	0.00101559666303954
L1	L1	liver	crepos	18_GGAGTGTGACAATGGTGTTTGTA	genome	1	2752	112	22016	51	0.00231649709302326	0.00231649709302326
L1	L1	liver	crepos	2_TTGCAATGATGACTTATATATCTGTCAATCCCCTGAGAGATCACTGACGACTCCATGTGTCTGAGCAA	genome	1	2754	112	55080	177	0.00321350762527233	0.00321350762527233
L1	L1	liver	crepos	>ENSMUST00000164099.3|ENSMUSG00000031993.8|OTTMUSG00000062819.1|OTTMUST00000152971.1|Snx19-201|Snx19|5762|UTR5:1-460|CDS:461-3454|UTR3:3455-5762|	pctranscripts	1	2742	111	10968	217	0.0197848285922684	0.0197848285922684
L1	L1	liver	crepos	9_CAACGGAATCCCAAAAGCAGCTGT	genome	1	2743	111	8229	40	0.00486085794142666	0.00486085794142666
L1	L1	liver	crepos	18_TGGAGTGTGACAATGGTGTTTGTTTT	genome	1	2716	110	32592	230	0.00705694648993618	0.00705694648993618
L1	L1	liver	crepos	NA_CGCGACCTCAGATCAGACGTGGCGACCCGCTGAATTTA	unmapped	1	2717	110	19019	25	0.00131447499868553	0.00131447499868553
L1	L1	liver	crepos	NA_GCACGGGGTCGGCGGCGATGTCGG	unmapped	1	2721	110	8163	4	4.90015925517579e-4	4.90015925517579e-4
L1	L1	liver	crepos	18_GGAGTGTGACAATGGTGTTTGTAT	genome	1	2694	109	24246	126	0.00519673348181143	0.00519673348181143
L1	L1	liver	crepos	2_TGCCAGTGATGCTTAGGAATTTCTTCACCTGAATCAACTATGTGGTCACACTGTTGTCTGAGGC	genome	1	2692	109	56532	60	0.00106134578645723	0.00106134578645723
L1	L1	liver	crepos	Mus musculus tRNA Gln CUG	tRNA	4	2697	109	9870	88	0.00891590678824721	0.00207020145841058
L1	L1	liver	crepos	11_AGACTGCTGATCCGGGTGATGCGAATCGTAATCTGAGCCGA	genome	1	2658	108	23922	48	0.00200652119388011	0.00200652119388011
L1	L1	liver	crepos	NA_CGCACGGGGTCGGCGGCGATGTCGG	unmapped	1	2672	108	8016	5	6.2375249500998e-4	6.2375249500998e-4
L1	L1	liver	crepos	NA_CTCGGCCGATCGAAAGGGAGTCGGGTTCAGATCCCCGAATCCGGAGTG	unmapped	1	2671	108	21368	14	6.55185323848746e-4	6.55185323848746e-4
L1	L1	liver	crepos	13_TGAGGTAGTAGATTGTATAGTTG	genome	1	2645	107	23805	14	5.88111741230834e-4	5.88111741230834e-4
L1	L1	liver	crepos	18_TGGAGTGTGATAATGGTGTTTGT	genome	1	2637	107	26370	34	0.00128934395145999	0.00128934395145999
L1	L1	liver	crepos	2_CTACAATGATGGTAATATTTTTCGTCAACAGAGTTCACCTAGTGAGTGTTGACACCTTGGGTCTGAGT	genome	1	2624	107	60352	39	6.46208907741251e-4	6.46208907741251e-4
L1	L1	liver	crepos	Mus musculus (house mouse) mmu-miR-25-3p	miRNA	4	2639	107	21472	69	0.00321348733233979	8.17070860174308e-4
L1	L1	liver	crepos	Mus musculus (house mouse) mmu-miR-28a-5p	miRNA	2	2626	107	13130	84	0.0063975628332064	0.0031987814166032
L1	L1	liver	crepos	1_GAGACCGGGGTTCGATTCCCCGACGGGGAGCCA	genome	1	2603	106	10412	25	0.00240107568190549	0.00240107568190549
L1	L1	liver	crepos	16_GAAATGATGGCAAATCATCTTTCGGGACTGACCTGAAATGAAGAGAATACTCTTGCTGATC	genome	1	2615	106	41840	148	0.00353728489483748	0.00353728489483748
L1	L1	liver	crepos	9_ACTAATCCTAGCCCTAGCCCTA	genome	1	2611	106	13055	8	6.12792033703562e-4	6.12792033703562e-4
L1	L1	liver	crepos	Mus musculus (house mouse) nuclear encoded rRNA 5S 102	rRNA	4	2588	105	10576	21	0.0019856278366112	4.79778464708913e-4
L1	L1	liver	crepos	Mus musculus tRNA-Leu (CAG) (tRNA-Leu-CAG-2 1 to 3)	tRNA	3	2580	105	9540	24	0.00251572327044025	0.00116279069767442
L1	L1	liver	crepos	2_AGCAGCATTGTACAGGGCTATGAT	genome	1	2553	104	15318	89	0.00581015798407103	0.00581015798407103
L1	L1	liver	crepos	4_AGCTCGCTCTGAAGGCCTGTTTCCTAGGCT	genome	1	2558	104	23022	30	0.00130310138128746	0.00130310138128746
L1	L1	liver	crepos	9_TAAATGATGAGATTCCATTGGTCCGTGTTTCTGAACTACATGATTTTCCTTGGCTATTCTGATA	genome	1	2563	104	66638	108	0.00162069689966686	0.00162069689966686
L1	L1	liver	crepos	NA_ATTGATCATCGACACTTCGAACGCACTTGCGGCCCCGGGTTCCTCCCGGGGCTACGCCTGTCTGAGCGTCGCT	unmapped	1	2535	103	43095	38	8.81772827474185e-4	8.81772827474185e-4
L1	L1	liver	crepos	NA_GAAATTTCGGTTGGGACA	unmapped	1	2530	103	12650	3	2.37154150197628e-4	2.37154150197628e-4
L1	L1	liver	crepos	X_TGAGGTAGTAGATTGTATAGTTTT	genome	1	2534	103	27874	155	0.0055607376049365	0.0055607376049365
L1	L1	liver	crepos	13_GAGGTAGTAGATTGTATAGTTA	genome	1	2509	102	20072	46	0.00229174970107613	0.00229174970107613
L1	L1	liver	crepos	5_GCCAATGATGACACCACACTAACTGAGCAGTTAGTAGTTGGTCCTTTGATTGCATGTGATGTAATCATTGTTTCAAGACGGGACTGAAG	genome	1	2506	102	65156	96	0.00147338694824728	0.00147338694824728
L1	L1	liver	crepos	MT_ACTAATCCTAGCCCTAGCCCTACAA	genome	1	2510	102	12550	8	6.37450199203187e-4	6.37450199203187e-4
L1	L1	liver	crepos	MU069435.1_AGCTCCCTCGCTGCGATCTATTGAAAGTCAGCCCTCGACACAAGGGTTTGT	genome	1	2506	102	32578	77	0.00236355822948002	0.00236355822948002
L1	L1	liver	crepos	NA_TGGAGTGTGACAATGGTGTTTGATA	unmapped	1	2504	102	22536	74	0.00328363507277245	0.00328363507277245
L1	L1	liver	crepos	Mus musculus (mouse) predicted gene 12505	lncRNA	5	2489	101	6987	73	0.0104479748103621	0.0017945627427347
L1	L1	liver	crepos	NA_CGACTCTTAGCGGTGGATCACTCGGCTCGTGCGTCGATG	unmapped	1	2482	101	24820	25	0.00100725221595488	0.00100725221595488
L1	L1	liver	crepos	9_GCTAAACCATTCGTAGACGACCTGCTTC	genome	1	2459	100	17213	15	8.71434380991111e-4	8.71434380991111e-4
L1	L1	liver	crepos	>ENSMUST00000041029.6|ENSMUSG00000036867.8|OTTMUSG00000021505.5|OTTMUST00000050977.2|Smad6-201|Smad6|2971|UTR5:1-1035|CDS:1036-2523|UTR3:2524-2971|	pctranscripts	2	2436	99	8513	159	0.0186773170445201	0.00997194854953475
L1	L1	liver	crepos	NA_AATCGTCGGAGACAGCAGCAG	unmapped	1	2442	99	4884	4	8.19000819000819e-4	8.19000819000819e-4
L1	L1	liver	crepos	10_AGTTATGATGTGTAAATCCTATTCCATTGCTGAAATGCAGTGTGGAACATAATGAACTGAAC	genome	1	2405	98	45695	71	0.00155378050114892	0.00155378050114892
L1	L1	liver	crepos	10_TACATGATGAAAACAGTCTCCCTCTTCTGAATCTCGCTGAGGAAACTGCACGTCACCCTCCTGAAA	genome	1	2425	98	38800	55	0.00141752577319588	0.00141752577319588
L1	L1	liver	crepos	NA_TGAGGTAGTAGGTTGTATAGTAA	unmapped	1	2410	98	19280	12	6.22406639004149e-4	6.22406639004149e-4
L1	L1	liver	crepos	1_TACATGATGATCTCACACAACTTGAACTCTCTCACTGATTACTTGATGATAGTAAAAGATCTGATG	genome	1	2393	97	50253	164	0.00326348675700953	0.0020825824021787
L1	L1	liver	crepos	2_TTGCAATGATGACTTATATATCTGTCAATCCCCTGAGAGATCACTGACGACTCCATGTGTCTGAGC	genome	1	2396	97	47920	53	0.00110601001669449	0.00110601001669449
L1	L1	liver	crepos	MU069435.1_TCTGGGTCGGGGTTTCGTACGTAGCAGAGCAGCTCCCTCGCTGCGATCTATTGAAAGTCAGCCCTCGACACAAGGGTTTGT	genome	1	2383	97	50043	51	0.00101912355374378	0.00101912355374378
L1	L1	liver	crepos	19_GATTGCTGTTGAGACTTGGAAATCTGATT	genome	1	2366	96	26026	17	6.53192960885269e-4	6.53192960885269e-4
L1	L1	liver	crepos	9_GAGGTAGTAGTTTGTACAGTTT	genome	1	2376	96	21384	49	0.0022914328469884	0.0022914328469884
L1	L1	liver	crepos	>ENSMUST00000033740.12|ENSMUSG00000031374.14|OTTMUSG00000017695.2|OTTMUST00000042893.2|Zfp92-201|Zfp92|5767|UTR5:1-171|CDS:172-1638|UTR3:1639-5767|	pctranscripts	1	2332	95	18656	22	0.00117924528301887	0.00117924528301887
L1	L1	liver	crepos	14_AAAAGCTGGGTTGAGAGGGCGAA	genome	1	2348	95	7044	7	9.93753549119818e-4	9.93753549119818e-4
L1	L1	liver	crepos	18_TGAGATGAAGCACTGTAGCTCA	genome	1	2329	95	11645	17	0.00145985401459854	0.00145985401459854
L1	L1	liver	crepos	1_TCAAGTAATTCAGGATAGGTT	genome	1	2310	94	16170	51	0.00315398886827458	0.00315398886827458
L1	L1	liver	crepos	9_AACGGAATCCCAAAAGCAGCT	genome	1	2304	94	4608	1	2.17013888888889e-4	2.17013888888889e-4
L1	L1	liver	crepos	2_CATTATTACTTTTGGTACGCGA	genome	1	2285	93	20565	17	8.26647216143934e-4	8.26647216143934e-4
L1	L1	liver	crepos	2_TACAATGATGGTAATATTTTTCGTCAACAGAGTTCACCTAGTGAGTGTTGACACCTTGGGTCTGAGT	genome	1	2279	93	52417	27	5.15100062956674e-4	5.15100062956674e-4
L1	L1	liver	crepos	9_CGCTGCGATCTATTGAAAGTCAGCCCTCGACACAAGGGTTTGTA	genome	1	2292	93	25212	26	0.00103125495795653	0.00103125495795653
L1	L1	liver	crepos	NA_TTGCGGCCCCGGGTTCCTCCCGGGGCTACGCCTGTCTGAGCGTCGCT	unmapped	1	2283	93	25113	52	0.00207064070401784	0.00207064070401784
L1	L1	liver	crepos	>ENSMUST00000047616.10|ENSMUSG00000056962.12|OTTMUSG00000003777.5|OTTMUST00000008289.1|Jmjd6-201|Jmjd6|1668|UTR5:1-256|CDS:257-1468|UTR3:1469-1668|	pctranscripts	4	2273	92	5283	11	0.00208215029339391	6.04927408710955e-4
L1	L1	liver	crepos	11_ACCCTGTAGATCCGAATTTGTGT	genome	1	2277	92	18216	7	3.84277558190602e-4	3.84277558190602e-4
L1	L1	liver	crepos	Mus musculus (house mouse) mmu-miR-532-5p	miRNA	2	2267	92	13602	7	5.14630201440965e-4	2.57315100720482e-4
L1	L1	liver	crepos	11_TCCTAGTGATGACAAGACGACATTGTCAACCAATCCCCCACAAGGGAATGAGGACATGTCCTGCAATTCTGAAT	genome	1	2239	91	35824	198	0.00552702099151407	0.00508948545861298
L1	L1	liver	crepos	19_CTACGGGGATGATATGAAAACTGAACTCTCTCTTTCTGATGGTTTAGTGGAGAAAACAAAAATTCTCTGAGTAG	genome	1	2248	91	49456	353	0.00713765771594953	0.00713765771594953
L1	L1	liver	crepos	1_GTACATGATGAATAAAATCAAATCACCATCTTTCGGCTGAGCTCCTGATGGATTTGCTTTTTCTGATA	genome	1	2217	90	53208	165	0.00310103743797925	0.00310103743797925
L1	L1	liver	crepos	18_AGTGTGACAATGGTGTTTGT	genome	1	2227	90	17816	91	0.00510776829815896	0.00510776829815896
L1	L1	liver	crepos	Mus musculus (house mouse) mmu-miR-139-5p	miRNA	3	2223	90	13119	13	9.90929186675814e-4	3.39881041635428e-4
L1	L1	liver	crepos	Mus musculus tRNA Phe #AA	tRNA	5	2223	90	9261	16	0.00172767519706295	1.57444894287e-4
L1	L1	liver	crepos	17_AGCCCGTGATGAATTAATTTCTGACACCTCGTATGAAAACTGCATGCGTAGTCTGATTACATTATAAGACTGAGG	genome	1	2181	89	47982	31	6.46075611687716e-4	6.46075611687716e-4
L1	L1	liver	crepos	Mus musculus BRCA1 interacting protein C-terminal helicase 1, opposite strand, transcript variant 1 (Brip1os)	lncRNA	1	2196	89	6588	17	0.00258044930176078	0.00258044930176078
L1	L1	liver	crepos	>ENSMUST00000203003.2|ENSMUSG00000030222.14|OTTMUSG00000027079.4|OTTMUST00000141638.2|Rerg-205|Rerg|391|UTR5:1-212|CDS:213-391|	pctranscripts	1	2170	88	6510	6	9.21658986175115e-4	9.21658986175115e-4
L1	L1	liver	crepos	2_GAAAGTCAGCCCTCGACACAAGGGTTTGT	genome	1	2177	88	13062	16	0.00122492726994335	0.00122492726994335
L1	L1	liver	crepos	9_CAACGGAATCCCAAAAGCAGC	genome	1	2157	88	2157	0	0	0
L1	L1	liver	crepos	Mus musculus (house mouse) mmu-miR-30b-5p	miRNA	1	2179	88	13074	52	0.00397735964509714	0.00397735964509714
L1	L1	liver	crepos	NA_CTACGCCTGTCTGAGCGTCGCT	unmapped	1	2166	88	12996	17	0.00130809479839951	0.00130809479839951
L1	L1	liver	crepos	>ENSMUST00000124026.8|ENSMUSG00000001827.13|OTTMUSG00000022222.4|OTTMUST00000052830.3|Folr1-208|Folr1|601|UTR5:1-592|CDS:593-601|	pctranscripts	4	2154	87	10770	3	2.78551532033426e-4	6.96378830083566e-5
L1	L1	liver	crepos	11_ACCCTGTAGATCCGAATTTGTGA	genome	1	2154	87	15078	5	3.3160896670646e-4	3.3160896670646e-4
L1	L1	liver	crepos	2_TGCCAGTGATGCTTAGGAATTTCTTCACCTGAATCAACTATGTGGTCACACTGTTGTCTGAGGCA	genome	1	2150	87	45150	48	0.00106312292358804	0.00106312292358804
L1	L1	liver	crepos	8_CTGGGCGTGGAGCATCTGG	genome	1	2151	87	8604	4	4.64900046490005e-4	4.64900046490005e-4
L1	L1	liver	crepos	NA_CTGACCTATGAATTGACAGCCTTT	unmapped	1	2148	87	17184	80	0.00465549348230913	0.00465549348230913
L1	L1	liver	crepos	NA_GACTCTTAGCGGTGGATC	unmapped	1	2131	87	10655	39	0.00366025340215861	0.00366025340215861
L1	L1	liver	crepos	9_GTCTGATGATGAGCCCATTGCCCTGAGCTCTTGTGATGCTGGCTTCAAAGTAAACGCTCTGAAG	genome	1	2113	86	38034	109	0.00286585686491034	0.00286585686491034
L1	L1	liver	crepos	NA_CGACTCTTAGCGGTGGATC	unmapped	1	2130	86	10650	9	8.45070422535211e-4	8.45070422535211e-4
L1	L1	liver	crepos	NA_GACTCTTAGCGGTGGATCACTCGGCTCGTGCGTCGATGAAGAACGCAGCTAGCTGCGAGAATTAATGTGAATTGCAGGAC	unmapped	1	2113	86	38034	34	8.93937003733502e-4	8.93937003733502e-4
L1	L1	liver	crepos	1_TAACTCTGATGAACAATCATGTCTTTCGCTCCTATCTGATG	genome	1	2083	85	31245	37	0.00118418947031525	0.00118418947031525
L1	L1	liver	crepos	13_GAGGTAGTAGGTTGTATAGTTA	genome	1	2105	85	16840	206	0.0122327790973872	0.0122327790973872
L1	L1	liver	crepos	18_GTGTGACAATGGTGTTTGT	genome	1	2085	85	16680	38	0.00227817745803357	0.00227817745803357
L1	L1	liver	crepos	3_ATGAGTGATGACAAGATGTTTCGGTCCCAAATGAAGCCTACTGATTACCGTAACATTTATTGCTGACA	genome	1	2103	85	42060	123	0.0029243937232525	0.0025488327775131
L1	L1	liver	crepos	4_TCTCGGTGATGAGAACTTTGTCCAGTTCTGCTGCTGATCTCTTAAGTGAGGATGAAGTTATCTGAGG	genome	1	2090	85	48070	128	0.00266278344081548	0.00266278344081548
L1	L1	liver	crepos	4_TTCTTGTGATGAAAATACTGTCCAGTTCTGCTACTGAAGGAATGAGATGAACACTTTAGTGCTGAAG	genome	1	2084	85	43764	175	0.00399872040946897	0.00399872040946897
L1	L1	liver	crepos	NA_CTGACCTATGAATTGACAGCCTT	unmapped	1	2095	85	14665	233	0.0158881691101262	0.0158881691101262
L1	L1	liver	crepos	1_GCTTGTTGATGAATACCAACGATTCTGATG	genome	1	2070	84	20700	12	5.79710144927536e-4	5.79710144927536e-4
L1	L1	liver	crepos	1_TGTAAACATCCTCGACTGGAAGCTTT	genome	1	2061	84	16488	247	0.0149805919456574	0.0149805919456574
L1	L1	liver	crepos	9_GCTGCGATCTATTGAAAGTCAGCCCTCGACACAAGGGTTTGTA	genome	1	2079	84	22869	13	5.68455113909659e-4	5.68455113909659e-4
L1	L1	liver	crepos	MU069435.1_TCGCTGCGATCTATTGAAAGTCGGCCCTCGACACAAGGGTTTGT	genome	1	2066	84	24792	16	6.45369474023879e-4	6.45369474023879e-4
L1	L1	liver	crepos	NA_CGCGACCTCAGATCAGACGTGGCGACCCGCTGAA	unmapped	1	2066	84	8264	6	7.26040658276864e-4	7.26040658276864e-4
L1	L1	liver	crepos	NA_GACTCTTAGCGGTGGATCACTCGGCTCGTGCGTCGATGAAGAACGCAGCTAGCTGCGAGAATTAATGTGAATTGCAGGACAC	unmapped	1	2070	84	37260	38	0.0010198604401503	0.0010198604401503
L1	L1	liver	crepos	13_ATCACATTGCCAGGGATTACCAC	genome	1	2045	83	10225	10	9.7799511002445e-4	9.7799511002445e-4
L1	L1	liver	crepos	14_TAGCAGCACGTAAATATTGGC	genome	1	2044	83	10220	1	9.78473581213307e-5	9.78473581213307e-5
L1	L1	liver	crepos	Mus musculus (house mouse) mmu-miR-146a-5p	miRNA	2	2050	83	15053	2	1.32863880953963e-4	6.96864111498258e-5
L1	L1	liver	crepos	NA_ACTCTTAGCGGTGGATCACTCGGCTCGTGCG	unmapped	1	2036	83	16288	40	0.00245579567779961	0.00245579567779961
L1	L1	liver	crepos	NA_CGCGACCTCAGATCAGACGTGGCGACCCGCTGAAT	unmapped	1	2038	83	10190	26	0.00255152109911678	0.00255152109911678
L1	L1	liver	crepos	11_TGGTGGGTGCATATGTTT	genome	1	2030	82	16240	9	5.54187192118227e-4	5.54187192118227e-4
L1	L1	liver	crepos	19_TACAGTACTGTGATAGCTGAAGT	genome	1	2020	82	14140	142	0.01004243281471	0.01004243281471
L1	L1	liver	crepos	4_GGTCCATGATGAAACCCATTATCAGTGGACATCTATGGATGAGAAATGCGGATATGGGACTGAGACCA	genome	1	2018	82	30270	838	0.0276841757515692	0.0276841757515692
L1	L1	liver	crepos	MU069435.1_CCTCGCTGCGATCTATTGAAAGTCAGCGCTCGACACAAGGGTTTGT	genome	1	2012	82	24144	12	4.97017892644135e-4	4.97017892644135e-4
L1	L1	liver	crepos	Mus musculus (house mouse) mmu-miR-30e-5p	miRNA	4	2015	82	12090	11	9.09842845326716e-4	2.27460711331679e-4
L1	L1	liver	crepos	11_GAGCAATGATGACCCCAACATGCCATCTGAGTGGCTTTGCTGAAATCCAGAGGCTGTTTCTGAGCTG	genome	1	1999	81	33983	72	0.00211870641202954	0.00211870641202954
L1	L1	liver	crepos	18_TGCAGTGATGACTATCTTAGGACACCTTTGGATTTACCGTGAAAAGAAGTAACCTCTGAGCAG	genome	1	1990	81	33830	135	0.00399054093999409	0.00399054093999409
L1	L1	liver	crepos	9_ATGTTGTGATGATGGGCAAAAATGTTCAACTGCTCTGAATGGGCTGAATGAAAGTAGCCTTTCTGAAC	genome	1	1989	81	39780	371	0.00932629462041227	0.00932629462041227
L1	L1	liver	crepos	Mus musculus predicted gene, 31314 (Gm31314)	lncRNA	1	1985	81	1985	5	0.00251889168765743	0.00251889168765743
L1	L1	liver	crepos	1_TTACTTGATGATAGTAAAAGATCTGATG	genome	1	1979	80	19790	11	5.55836280949975e-4	5.55836280949975e-4
L1	L1	liver	crepos	4_GTCGATGATGAGAGCTTTGTTCTGAGCCA	genome	1	1980	80	17820	14	7.85634118967452e-4	7.85634118967452e-4
L1	L1	liver	crepos	Mus musculus (house mouse) nuclear encoded rRNA 5S 71	rRNA	4	1977	80	9016	36	0.00399290150842946	9.86342943854326e-4
L1	L1	liver	crepos	18_TGCTGTGATGACTATCTTAGGACACCTTTGGATTAACCGTGAAATCAAACAAGTGCTGAGC	genome	1	1956	79	33252	36	0.0010826416456153	0.0010826416456153
L1	L1	liver	crepos	3_AACATGTGATGAGAAACTGTTTCGGTCCCAGTTGATGGCCACTGATAACATTACATTTTTCTGATG	genome	1	1939	79	42658	131	0.00307093628393267	0.00307093628393267
L1	L1	liver	crepos	Mus musculus (house mouse) mmu-miR-455-3p	miRNA	4	1958	79	5874	2	3.40483486550902e-4	8.51208716377253e-5
L1	L1	liver	crepos	Mus musculus predicted gene, 33302, transcript variant 1 (Gm33302)	lncRNA	1	1935	79	1935	5	0.00258397932816537	0.00258397932816537
L1	L1	liver	crepos	NA_CATGACCAATGAACACTCTGACCA	unmapped	1	1940	79	7760	153	0.0197164948453608	0.0197164948453608
L1	L1	liver	crepos	11_ATCAAATGATGATATCACCTAAAATAGCTGGAATTACCGGCAGATTGGTAGTGGTGAGCCTATGGTTTTCTGAAG	genome	1	1915	78	42130	338	0.00802278661286494	0.00793198442101263
L1	L1	liver	crepos	13_TACATGTGATGAAGCAAATCAGTATGAATAAAATGATACTGTAAACGCTTTCTGATG	genome	1	1911	78	32487	100	0.00307815433865854	0.00219352446861097
L1	L1	liver	crepos	6_TAGCACCATCTGAAATCGGTTAA	genome	1	1931	78	11586	9	7.76799585706888e-4	7.76799585706888e-4
L1	L1	liver	crepos	Mus musculus tRNA Gln JUG	tRNA	4	1928	78	7057	64	0.00906900949411931	0.00246369294605809
L1	L1	liver	crepos	NA_GTTCCTCCCGGGGCTACGCCTGTCTGAGCGTCGCT	unmapped	1	1928	78	17352	20	0.00115260488704472	0.00115260488704472
L1	L1	liver	crepos	>ENSMUST00000110082.11|ENSMUSG00000001175.17|OTTMUSG00000016979.4|OTTMUST00000041174.3|Calm1-202|Calm1|4115|UTR5:1-279|CDS:280-729|UTR3:730-4115|	pctranscripts	1	1902	77	1902	0	0	0
L1	L1	liver	crepos	10_CCTGTCTGAGCGTCGCTT	genome	1	1905	77	11430	43	0.00376202974628171	0.00376202974628171
L1	L1	liver	crepos	2_AGGTCCCTGGTAGCTC	genome	1	1903	77	7612	17	0.00223331581713085	0.00223331581713085
L1	L1	liver	crepos	NA_ATCCCATCCTCGTCGCCA	unmapped	1	1888	77	7552	107	0.0141684322033898	0.0141684322033898
L1	L1	liver	crepos	>ENSMUST00000220485.2|ENSMUSG00000021458.18|OTTMUSG00000030849.3|OTTMUST00000163265.1|Aopep-205|Aopep|493|CDS:1-60|UTR3:61-493|	pctranscripts	2	1861	76	8885	30	0.00337647720877884	0.00177324019344438
L1	L1	liver	crepos	1_GCGGGAGACCGGGGTTCGATTCCCCGACGGGGAGCCA	genome	1	1860	76	7440	3	4.03225806451613e-4	4.03225806451613e-4
L1	L1	liver	crepos	NA_ACGGATAATATCGGCGACTTCC	unmapped	1	1869	76	9345	3	3.21027287319422e-4	3.21027287319422e-4
L1	L1	liver	crepos	1_AGCCCATGATGGTATGAGAGTAGTGGACAGAAGGGATTTCTGAAAAACACTTTTCTGAGGCT	genome	1	1848	75	29568	168	0.00568181818181818	0.00501899077590884
L1	L1	liver	crepos	10_GTACATGATGAAAACAGTCTCCCTCTTCTGAAT	genome	1	1848	75	18480	27	0.00146103896103896	0.00146103896103896
L1	L1	liver	crepos	11_TGGTGGGTGCATATGTTTT	genome	1	1835	75	16515	8	4.84408113835907e-4	4.84408113835907e-4
L1	L1	liver	crepos	5_TCGATCCCCGGCATCTCCACCA	genome	1	1856	75	7424	177	0.0238415948275862	0.0238415948275862
L1	L1	liver	crepos	NA_ACGCGGGAGACCGGGGTTCATTTCCCCGACGGGGAGCCA	unmapped	1	1840	75	9200	9	9.78260869565217e-4	9.78260869565217e-4
L1	L1	liver	crepos	11_TGCATATGATGGAAAAAATCTGAAGTCTCCTGAGACCTGTGATGTCTTCAAAGGAACCACTGATG	genome	1	1832	74	31144	93	0.00298612894939635	0.00298612894939635
L1	L1	liver	crepos	13_TGAGGTAGTAGATTGTATAGTTAT	genome	1	1819	74	18190	55	0.00302363936228697	0.00302363936228697
L1	L1	liver	crepos	4_GGTCGATGATGAGAGCTTTGTTCTGAG	genome	1	1822	74	16398	39	0.00237833882180754	0.00237833882180754
L1	L1	liver	crepos	7_TCTACAGTGCACGTGTCTCCAGT	genome	1	1812	74	12684	8	6.30715862503942e-4	6.30715862503942e-4
L1	L1	liver	crepos	9_TCGCTGCGATCTATTGAAAGTCAGCCCTCGGCACAAGGGTTTGT	genome	1	1822	74	21864	21	9.60482985729967e-4	9.60482985729967e-4
L1	L1	liver	crepos	Mus musculus (house mouse) mmu-miR-451a	miRNA	2	1813	74	11772	8	6.79578661230037e-4	3.21750321750321e-4
L1	L1	liver	crepos	NA_TTCAAGTAATCCAGGATAGGCAT	unmapped	1	1811	74	10866	132	0.0121479845389288	0.0121479845389288
L1	L1	liver	crepos	2_TGCCAGTGATGCTTAGGAATTTCTTCACCTGAATCAACTATGTGGTCACACTGTTGTCTGAGGCAA	genome	1	1798	73	37758	163	0.00431696594099264	0.00431696594099264
L1	L1	liver	crepos	MU069435.1_CTCGCTGCGATCTATTGAAAGTCAGCCCTCGACACA	genome	1	1799	73	14392	6	4.16898276820456e-4	4.16898276820456e-4
L1	L1	liver	crepos	Mus musculus (house mouse) mmu-miR-484	miRNA	2	1806	73	8609	4	4.64630038331978e-4	2.21483942414175e-4
L1	L1	liver	crepos	Mus musculus tRNA-Glu (TTC) (tRNA-Glu-TTC-1 1 to 4, tRNA-Glu-TTC-3 1 to 4)	tRNA	4	1810	73	22228	241	0.0108421810329314	0.00277289469278419
L1	L1	liver	crepos	1_CCACAATGATGACATCATATTTGCTACTCTTGACAGCTGGGGTGACGATAGCTTTAAACCACCATGATTATAACTGAGG	genome	1	1781	72	39182	109	0.00278188964320351	0.00278188964320351
L1	L1	liver	crepos	15_CTCTGTGCTGAATGTCAAGTTCTGATT	genome	1	1771	72	19481	11	5.64652738565782e-4	5.64652738565782e-4
L1	L1	liver	crepos	18_CTGGAGTGTGACAATGGTGTTTG	genome	1	1781	72	14248	54	0.00379000561482313	0.00379000561482313
L1	L1	liver	crepos	9_CTCGCTGCGATCTATTGAAAGTCAGCCCTCGACACAAGGGTTTGTAA	genome	1	1768	72	21216	8	3.77073906485671e-4	3.77073906485671e-4
L1	L1	liver	crepos	9_TCCCTGAGACCCTAACTTGTGAA	genome	1	1770	72	10620	31	0.00291902071563089	0.00291902071563089
L1	L1	liver	crepos	MU069435.1_TCGCTGCGATCTATTGAAAGTCAGCCCTCGACGCAAGGGTTTGT	genome	1	1762	72	21144	25	0.00118236852062051	0.00118236852062051
L1	L1	liver	crepos	NA_GGAGTGTGACAATGGTGTTTGAAA	unmapped	1	1783	72	12481	47	0.0037657239003285	0.0037657239003285
L1	L1	liver	crepos	11_ACTGCTGATCCGGGTGATGCGAATCGTAATCTGAGCCGA	genome	1	1749	71	15741	9	5.71755288736421e-4	5.71755288736421e-4
L1	L1	liver	crepos	16_AACCCGTAGATCCGATCTTGTGA	genome	1	1747	71	10482	21	0.0020034344590727	0.0020034344590727
L1	L1	liver	crepos	2_TGCAGTGATGTGTGAATTTCTTCACCTGAAAATATTGTGAAGAGTAAATCGAGCTTTTTAACCCTGAGT	genome	1	1739	71	41736	117	0.00280333525014376	0.00280333525014376
L1	L1	liver	crepos	9_CAACGGAATCCCAAAAGCAGCTT	genome	1	1747	71	5241	35	0.00667811486357565	0.00667811486357565
L1	L1	liver	crepos	MU069435.1_CTCGCTGCGATCTATTGAAAGTCNGCCCTCGACACAAGGGTTTGT	genome	1	1760	71	21120	18	8.52272727272727e-4	8.52272727272727e-4
L1	L1	liver	crepos	NA_ACCCCGTCCGTGCCTCCA	unmapped	1	1752	71	5256	3	5.70776255707763e-4	5.70776255707763e-4
L1	L1	liver	crepos	1_CGGGGTTCGATTCCCCGACGGGGAGCCA	genome	1	1721	70	6884	31	0.00450319581638582	0.00450319581638582
L1	L1	liver	crepos	11_CAACAGTGATGACCACAACATGCCATCTGAGTTGCTTTGCTGAAATCCAGAGGCTGTTTCTGAGC	genome	1	1719	70	29223	154	0.00526982171577182	0.00526982171577182
L1	L1	liver	crepos	2_GTGCAGTGATGTGTGAATTTCTTCACCTGAAAATATTGTGAAGAGTAAATCGAGCTTTTTAACCCTGAGT	genome	1	1724	70	41376	175	0.00422950502706883	0.00422950502706883
L1	L1	liver	crepos	4_GGTCGATGATGAGAGCTTTGTTCTGAGCC	genome	1	1730	70	15570	22	0.00141297366730893	0.00141297366730893
L1	L1	liver	crepos	4_TCTTGTGATGAAAATACTGTCCAGTTCTGCTACTGAAGGAATGAGATGAACACTTTAGTGCTGAAG	genome	1	1726	70	34520	60	0.00173812282734647	0.0016231884057971
L1	L1	liver	crepos	9_GTCTATGATGATCCTATCCCGAACCTGAATTCCTGTTGAAAAACCATACTTACGGATCTGGCTTCTGAGA	genome	1	1735	70	36435	53	0.00145464525867984	0.00145464525867984
L1	L1	liver	crepos	Mus musculus (house mouse) mmu-let-7j	miRNA	1	1721	70	17210	20	0.00116211504938989	0.00116211504938989
L1	L1	liver	crepos	Mus musculus tRNA-Asp (GTC) (tRNA-Asp-GTC-3-1, tRNA-Asp-GTC-4-1, tRNA-Asp-GTC-5-1)	tRNA	3	1729	70	20068	25	0.00124576440103648	4.08071460703039e-4
L1	L1	liver	crepos	1_GTAAACATCCTACACTCTCAGCT	genome	1	1702	69	10212	28	0.0027418723070897	0.0027418723070897
L1	L1	liver	crepos	11_GGAGGGAACGCAGTCTGAGTGGA	genome	1	1697	69	5091	2	3.92850127676292e-4	3.92850127676292e-4
L1	L1	liver	crepos	17_CACCCGTAGAACCGACCTTGC	genome	1	1697	69	5091	0	0	0
L1	L1	liver	crepos	19_TTCTATGATGAATCAAACTAGCTCACTATGACTGCTAATGAAAACACAGGAACACCTGAGA	genome	1	1709	69	23926	54	0.00225695895678342	0.00225695895678342
L1	L1	liver	crepos	8_ATCACATTGCCAGGGATTTCCAT	genome	1	1693	69	11851	30	0.00253143194667117	0.00253143194667117
L1	L1	liver	crepos	NA_TAACCACGCCTTCGCGACCAGC	unmapped	1	1691	69	5073	3	5.91366055588409e-4	5.91366055588409e-4
L1	L1	liver	crepos	12_GGTGGTGTCGATGGTAGAAC	genome	1	1671	68	8355	15	0.00179533213644524	0.00179533213644524
L1	L1	liver	crepos	13_AGAGGTAGTAGGTTGCATAGTTTT	genome	1	1678	68	15102	42	0.00278108859753675	0.00278108859753675
L1	L1	liver	crepos	18_GGAGTGTGACAATGGTGTTTGTAA	genome	1	1676	68	13408	25	0.0018645584725537	0.0018645584725537
L1	L1	liver	crepos	9_TGAGGTAGTAGTTTGTACAGTTTT	genome	1	1663	68	18293	76	0.00415459465369267	0.00415459465369267
L1	L1	liver	crepos	NA_AAATAACGCCGGAACATTAGTG	unmapped	1	1675	68	6700	0	0	0
L1	L1	liver	crepos	>ENSMUST00000034281.13|ENSMUSG00000031824.16|OTTMUSG00000023422.4|OTTMUST00000056912.2|6430548M08Rik-201|6430548M08Rik|5564|UTR5:1-298|CDS:299-1522|UTR3:1523-5564|	pctranscripts	1	1638	67	4914	7	0.00142450142450142	0.00142450142450142
L1	L1	liver	crepos	>ENSMUST00000124910.8|ENSMUSG00000039842.16|OTTMUSG00000020492.3|OTTMUST00000048603.2|Mcph1-202|Mcph1|3878|UTR5:1-432|CDS:433-834|UTR3:835-3878|	pctranscripts	1	1662	67	6648	2	3.00842358604091e-4	3.00842358604091e-4
L1	L1	liver	crepos	10_TCACCGCCGCGGCCCGGGTTCGATTCCCGGTCAGGGAACCA	genome	1	1639	67	9834	40	0.00406752084604434	0.00406752084604434
L1	L1	liver	crepos	11_TACCCTGTAGATCCGAATTTGTGT	genome	1	1642	67	14778	42	0.00284206252537556	0.00284206252537556
L1	L1	liver	crepos	13_CGAATCCCACTTCTGACACAGTACTCTTT	genome	1	1660	67	14940	29	0.00194109772423025	0.00194109772423025
L1	L1	liver	crepos	14_CACCCAGGCGGCCCGGGTTCGACTCCCGGTGTGGGAACCA	genome	1	1661	67	8305	35	0.00421432871763998	0.00421432871763998
L1	L1	liver	crepos	19_TGACCTATGAATTGACAGCCATT	genome	1	1646	67	11522	85	0.007377191459816	0.007377191459816
L1	L1	liver	crepos	9_TGAGGTAGTAGTTTGTACAGTTAT	genome	1	1647	67	16470	26	0.001578627808136	0.001578627808136
L1	L1	liver	crepos	MU069435.1_TCTGGGTCGGGGTTTCGTACGTAGCAGAGCAGCTC	genome	1	1659	67	14931	17	0.00113857075882392	0.00113857075882392
L1	L1	liver	crepos	NA_GACTCTTAGCGGTGGATCACTCGGCTCGTGCGTCGA	unmapped	1	1645	67	14805	37	0.00249915569064505	0.00249915569064505
L1	L1	liver	crepos	NA_GGAGTGTGACAATGGTGTTTAA	unmapped	1	1662	67	11634	9	7.73594636410521e-4	7.73594636410521e-4
L1	L1	liver	crepos	14_GAGGTATGAGGAAAATATCGGACAGTCTGATTACCACTGAAGACTGATAAGATCCAACTCTGACC	genome	1	1636	66	22904	91	0.00397310513447433	0.00397310513447433
L1	L1	liver	crepos	15_TGTAAACATCCCCGACTGGAAGT	genome	1	1627	66	8135	6	7.37553779963122e-4	7.37553779963122e-4
L1	L1	liver	crepos	2_TGCAGATGATGTGACAGAATATTTGCTATCAGATGAGTGGTGATGACACTAGAACCACCAAGATCGCTGATGCA	genome	1	1617	66	29106	110	0.00377928949357521	0.00377928949357521
L1	L1	liver	crepos	2_TGGAAAGGATGAACGAACTTGGCCTGACCTTCAGAAATGGAGGCAATACAACTGATTTAATGAGCCTGATCCA	genome	1	1617	66	25872	160	0.00618429189857761	0.00618429189857761
L1	L1	liver	crepos	4_AGCTCGCTCTGAAGGCCTGTTTCCTAGGCTA	genome	1	1631	66	14679	16	0.00108999250630152	0.00108999250630152
L1	L1	liver	crepos	NA_CGGTGGATCACTCGGCTCGTGCG	unmapped	1	1636	66	8180	2	2.44498777506112e-4	2.44498777506112e-4
L1	L1	liver	crepos	9_CAACGGAATCCCAAAAGCAG	genome	1	1591	65	1591	1	6.28535512256443e-4	6.28535512256443e-4
L1	L1	liver	crepos	MU069435.1_CCCTCGCTGCGATCTATTGAAAGTCAGCGCTCGACACAAGGGTTTGT	genome	1	1597	65	19164	30	0.00156543519098309	0.00156543519098309
L1	L1	liver	crepos	NA_AACTGGATGAAAGCGATGACG	unmapped	1	1593	65	4779	2	4.18497593638837e-4	4.18497593638837e-4
L1	L1	liver	crepos	NA_ATCACGTCGGGGTCACCA	unmapped	1	1591	65	4773	122	0.0255604441650953	0.0255604441650953
L1	L1	liver	crepos	12_TGAAATGTTTAGGACCACTAGT	genome	1	1584	64	11088	78	0.00703463203463203	0.00703463203463203
L1	L1	liver	crepos	18_ATGGAGTGTGACAATGGTGTTTG	genome	1	1585	64	12680	21	0.00165615141955836	0.00165615141955836
L1	L1	liver	crepos	6_AAACCATTCGTAGACGACCTGCTTC	genome	1	1585	64	9510	6	6.30914826498423e-4	6.30914826498423e-4
L1	L1	liver	crepos	6_TCAGTGCACTACAGAACTTTGTT	genome	1	1578	64	12624	8	6.33713561470215e-4	6.33713561470215e-4
L1	L1	liver	crepos	Mus musculus (house mouse) mmu-miR-185-5p	miRNA	1	1579	64	6316	6	9.49968334388854e-4	9.49968334388854e-4
L1	L1	liver	crepos	NA_ACATTGATCATCGACACTTCGAACGCACTTGCGGCCCCGGGTTCCTCCCGGGGCTACGCCTGTCTGAGCGTCGCT	unmapped	1	1576	64	26792	18	6.71842340997313e-4	6.71842340997313e-4
L1	L1	liver	crepos	>ENSMUST00000146415.2|ENSMUSG00000043621.14|OTTMUSG00000010000.4|OTTMUST00000023256.4|Ubxn10-205|Ubxn10|2460|UTR5:1-56|CDS:57-890|UTR3:891-2460|	pctranscripts	1	1547	63	4641	3	6.46412411118293e-4	6.46412411118293e-4
L1	L1	liver	crepos	1_TGTAAACATCCTCGACTGGAAGT	genome	1	1542	63	9252	2	2.16169476869866e-4	2.16169476869866e-4
L1	L1	liver	crepos	15_CACAAATGATGAACCTTTTGACGGGCGGACAGAAACTCTGTGCTGAATGTCAAGTTCTGATT	genome	1	1544	63	26248	220	0.00838159097836026	0.00838159097836026
L1	L1	liver	crepos	16_AACCCGTAGATCCGATCTTGTGT	genome	1	1552	63	10864	28	0.00257731958762887	0.00257731958762887
L1	L1	liver	crepos	18_AGTGTGACAATGGTGTTTGA	genome	1	1550	63	10850	7	6.45161290322581e-4	6.45161290322581e-4
L1	L1	liver	crepos	2_TGAACTGATGATATCATTTCTTTCCCCGTCAGATCGACCCTGTTGATCTCAAATACTAATTGCCAGTTTTGTCTGATG	genome	1	1551	63	44979	171	0.00380177416127526	0.00380177416127526
L1	L1	liver	crepos	4_TCCATGATGAAACCCATTATCAGTGGACATCTATGGATGAGAAATGCGGATATGGGACTGAGA	genome	1	1564	63	23460	19	8.09889173060529e-4	8.09889173060529e-4
L1	L1	liver	crepos	8_TTCTGGGTCGGGGTTTCGTACGTAGCAGAGCAGCTC	genome	1	1544	63	15440	6	3.8860103626943e-4	3.8860103626943e-4
L1	L1	liver	crepos	NA_TGGAGTGTGACAATGGTGTTTAG	unmapped	1	1551	63	12408	11	8.86524822695035e-4	8.86524822695035e-4
L1	L1	liver	crepos	>ENSMUST00000170285.2|ENSMUSG00000040701.17|OTTMUSG00000027952.2|-|Ap1g2-211|Ap1g2|2596|UTR5:1-15|CDS:16-2391|UTR3:2392-2596|	pctranscripts	1	1521	62	3042	13	0.00427350427350427	0.00427350427350427
L1	L1	liver	crepos	Mus musculus (house mouse) mmu-miR-92a-3p	miRNA	2	1537	62	10759	11	0.00102239985128729	5.11199925643648e-4
L1	L1	liver	crepos	NA_TGAGGTAGTAGATTGTATAGTAA	unmapped	1	1528	62	12224	8	6.54450261780105e-4	6.54450261780105e-4
L1	L1	liver	crepos	1_TGTAAACATCCTACACTCTCAGCTT	genome	1	1503	61	12024	18	0.00149700598802395	0.00149700598802395
L1	L1	liver	crepos	18_TGGAGTGTGACAATGGTGTTTGTG	genome	1	1511	61	13599	29	0.00213250974336348	0.00213250974336348
L1	L1	liver	crepos	9_AACCCGTAGATCCGAACTTGTGT	genome	1	1510	61	9060	8	8.83002207505519e-4	8.83002207505519e-4
L1	L1	liver	crepos	9_TGAGGTAGTAGGTTGTATAGTTAA	genome	1	1492	61	13428	8	5.95770032767352e-4	5.95770032767352e-4
L1	L1	liver	crepos	Mus musculus predicted gene, 49890, transcript variant 2 (Gm49890)	lncRNA	1	1491	61	7455	6	8.04828973843058e-4	8.04828973843058e-4
L1	L1	liver	crepos	NA_ACTCTTAGCGGTGGATCACTCGGCTCGTG	unmapped	1	1509	61	12072	139	0.0115142478462558	0.0115142478462558
L1	L1	liver	crepos	NA_ATGGGGAAGATCGGGCTCGCC	unmapped	1	1505	61	4515	0	0	0
L1	L1	liver	crepos	NA_GAGGTAGTAGGTTGTGTGGTTAT	unmapped	1	1501	61	13509	57	0.00421940928270042	0.00421940928270042
L1	L1	liver	crepos	15_ACTCTGTGCTGAATGTCAAGTTCTGATT	genome	1	1480	60	16280	20	0.00122850122850123	0.00122850122850123
L1	L1	liver	crepos	3_TCGATTCCCGGCCAATGCACCA	genome	1	1477	60	5908	56	0.00947867298578199	0.00947867298578199
L1	L1	liver	crepos	4_GGTCGATGATGAGAGCTTTGTTCTGAGCCAG	genome	1	1474	60	13266	7	5.27664706769184e-4	5.27664706769184e-4
L1	L1	liver	crepos	NA_ATAAATCACGGTGCCTGCTTCC	unmapped	1	1479	60	8874	3	3.38066260987153e-4	3.38066260987153e-4
L1	L1	liver	crepos	11_CGCGACCTCAGATCA	genome	1	1451	59	2902	27	0.0093039283252929	0.0093039283252929
L1	L1	liver	crepos	11_TGCTGTGATGAGATGACTAAGTAGGAAGTGCCGTCAGAGTCGATAACTGACGATAACAGCTCCTGGCTGACT	genome	1	1451	59	24667	87	0.00352697936514371	0.00352697936514371
L1	L1	liver	crepos	9_AGTAAATGATGAGATTCCATTGGTCCGTGTTTCTGAACTACATGATTTTCCTTGGCTATTCTGATA	genome	1	1443	59	37518	237	0.00631696785542939	0.00631696785542939
L1	L1	liver	crepos	9_TCGCTGCGATCTATTGAAAGTCAGCGCTCGACACAAGGGTTTGTA	genome	1	1447	59	17364	11	6.33494586500806e-4	6.33494586500806e-4
L1	L1	liver	crepos	MT_TATTAATGGTTCGTTTGT	genome	1	1456	59	14560	37	0.00254120879120879	0.00254120879120879
L1	L1	liver	crepos	Mus musculus (house mouse) mmu-miR-145a-5p	miRNA	3	1448	59	10090	5	4.95540138751239e-4	1.52098132070508e-4
L1	L1	liver	crepos	NA_ACTGGGCGTGGAGCATCTGGT	unmapped	1	1442	59	7210	10	0.0013869625520111	0.0013869625520111
L1	L1	liver	crepos	NA_TGAGGTAGTAGGTTGTGTGGTTTTTT	unmapped	1	1454	59	18902	102	0.0053962543646175	0.0053962543646175
L1	L1	liver	crepos	>ENSMUST00000091641.13|ENSMUSG00000021431.16|OTTMUSG00000068343.4|OTTMUST00000165183.3|Snrnp48-201|Snrnp48|1785|UTR5:1-28|CDS:29-1042|UTR3:1043-1785|	pctranscripts	2	1434	58	4302	1	2.32450023245002e-4	1.16225011622501e-4
L1	L1	liver	crepos	1_CACAATGATGACTTAAGTTTTTGCCGTTTACCCAGCTGAGTGTTTCTTTGAAGAGAGAATCTTAAAAGACTGAGA	genome	1	1420	58	34080	73	0.00214201877934272	0.00214201877934272
L1	L1	liver	crepos	18_GAGATGAAGCACTGTAGCTCT	genome	1	1436	58	7180	10	0.00139275766016713	0.00139275766016713
L1	L1	liver	crepos	7_GTCCATGATGAGCAACACTCACCATCTTTCGTTTGAGTCTCACGACTGTGAGATCAACCCATGCACCGCTCTGAGA	genome	1	1425	58	27075	48	0.00177285318559557	0.00177285318559557
L1	L1	liver	crepos	Mus musculus predicted gene, 34746 (Gm34746)	lncRNA	3	1424	58	4327	38	0.00878206609660273	0.00329666042446941
L1	L1	liver	crepos	NA_AAAGCCCAGGAACTGCTGGATC	unmapped	1	1425	58	4275	2	4.67836257309942e-4	4.67836257309942e-4
L1	L1	liver	crepos	NA_CATTGATCATCGACACTTCGAACGCACTTGCGGCCCCGGGT	unmapped	1	1435	58	12915	15	0.00116144018583043	0.00116144018583043
L1	L1	liver	crepos	NA_GACCAATGAACACTCTGACCA	unmapped	1	1440	58	4320	0	0	0
L1	L1	liver	crepos	>ENSMUST00000105321.10|ENSMUSG00000055053.19|OTTMUSG00000030419.2|OTTMUST00000075329.1|Nfic-203|Nfic|6237|UTR5:1-82|CDS:83-1369|UTR3:1370-6237|	pctranscripts	1	1397	57	0	0	NA	NA
L1	L1	liver	crepos	13_ACCCAGGCGGCCCGGGTTCGACTCCCGGTGTGGGAACCA	genome	1	1406	57	7030	10	0.00142247510668563	0.00142247510668563
L1	L1	liver	crepos	14_TCACCCAGGCGGCCCGGGTTCGACTCCCGGTGTGGGAACCA	genome	1	1402	57	8412	7	8.32144555397052e-4	8.32144555397052e-4
L1	L1	liver	crepos	19_TGACCTATGAATTGACAGCCT	genome	1	1395	57	8370	8	9.55794504181601e-4	9.55794504181601e-4
L1	L1	liver	crepos	4_AGAAATGCGGATATGGGACTGAGA	genome	1	1405	57	5620	0	0	0
L1	L1	liver	crepos	MT_ACTAATCCTAGCCCTAGCCCTACACAAATATAATTATACTATTATA	genome	1	1395	57	19530	9	4.60829493087558e-4	4.60829493087558e-4
L1	L1	liver	crepos	NA_ATGACCAATGAACACTCTGACCA	unmapped	1	1416	57	5664	22	0.00388418079096045	0.00388418079096045
L1	L1	liver	crepos	NA_TGACCAATGAACACTCTGACCA	unmapped	1	1416	57	5664	3	5.29661016949153e-4	5.29661016949153e-4
L1	L1	liver	crepos	NA_TGGAGTGTGACAATGGTGTTTGTAAT	unmapped	1	1393	57	13930	28	0.00201005025125628	0.00201005025125628
L1	L1	liver	crepos	1_ACCATGATGATAACATAGTTCAGCAGACTTAACTCTGATGAACAATCATGTCTTTCGCTCCTATCTGATG	genome	1	1373	56	30206	51	0.00168840627689863	0.00168840627689863
L1	L1	liver	crepos	10_TTTGCATGATGACTTGAATTGTCGGATACCCCTTCACCCCGTTCATGGGTGAGAAACAGCTAGTCTGACA	genome	1	1379	56	27580	235	0.00852066715010878	0.00824255628177197
L1	L1	liver	crepos	11_TCACGTCGGGGTCACCA	genome	1	1380	56	4140	76	0.0183574879227053	0.0183574879227053
L1	L1	liver	crepos	12_TCAGCGGCGGCACTTCC	genome	1	1376	56	4128	0	0	0
L1	L1	liver	crepos	15_TCGAGGAGCTCACAGTCTAGTAA	genome	1	1388	56	6940	3	4.32276657060519e-4	4.32276657060519e-4
L1	L1	liver	crepos	MU069435.1_CGCTGCGATCTATTGAAAGTCAGNCCTCGACACAAGGGTTTGT	genome	1	1391	56	15301	13	8.49617672047579e-4	8.49617672047579e-4
L1	L1	liver	crepos	NA_CTTGCGGCCCCGGGTTCCTCCCGGGGCTACGCCTGTCTGAGCGTCGCT	unmapped	1	1373	56	15103	6	3.97272065152619e-4	3.97272065152619e-4
L1	L1	liver	crepos	NA_GACTCTTAGCGGTGGATCACTCGGCTCGTGCGTCGATGA	unmapped	1	1385	56	13850	36	0.00259927797833935	0.00259927797833935
L1	L1	liver	crepos	NA_TGAGGTAGTAGGTTGTGTGGTTATT	unmapped	1	1390	56	15290	27	0.00176586003924133	0.00176586003924133
L1	L1	liver	crepos	>ENSMUST00000068792.13|ENSMUSG00000055296.15|OTTMUSG00000007316.1|OTTMUST00000016917.1|Tmem245-201|Tmem245|15981|UTR5:1-26|CDS:27-2657|UTR3:2658-15981|	pctranscripts	4	1354	55	15790	146	0.00924635845471818	0.0018862049989863
L1	L1	liver	crepos	11_CGGCGATGATGACACTCCATACATAGCACGCGTTAGACTGCTGATCCGGGTGATGCGAATCGTAATCTGAGCCG	genome	1	1356	55	21696	26	0.00119837758112094	0.00119837758112094
L1	L1	liver	crepos	13_TGAGGTAGTAGGTTGTATAGTTG	genome	1	1367	55	12303	11	8.94090872145005e-4	8.94090872145005e-4
L1	L1	liver	crepos	14_AAAAGCTGGGTTGAGAGGGCGAT	genome	1	1345	55	5380	32	0.00594795539033457	0.00594795539033457
L1	L1	liver	crepos	18_TAGATGTGTAGAGAAATGATAACTGAGC	genome	1	1358	55	9506	2	2.10393435724805e-4	2.10393435724805e-4
L1	L1	liver	crepos	2_ATTCATGATGAAATAGATCCTTGACTGAAGCTGATGATGCGTCTGTGTAATTAAGCAGGATTACTCTGAGA	genome	1	1352	55	29744	134	0.00450511027434104	0.00450511027434104
L1	L1	liver	crepos	8_GCTGGAGGATGAAGTAAGGAGTGATCCATCGGCTAAGTGTTTTCCCACTGTGCTGACACTCACATTGCTGACA	genome	1	1353	55	25707	35	0.0013614968685572	0.0013614968685572
L1	L1	liver	crepos	9_GGTTATGATGAAATTCCACTTCATGGTCCGTGTTTCTGAAATAACATGATATTGTGGAAGTTCTGAGT	genome	1	1366	55	34150	174	0.00509516837481698	0.00509516837481698
L1	L1	liver	crepos	NA_TATATTTCAGCGGCGGCACTTCC	unmapped	1	1352	55	9464	1	1.05663567202029e-4	1.05663567202029e-4
L1	L1	liver	crepos	NA_TGGAGTGTGACAATGGTGTTTATT	unmapped	1	1346	55	13460	68	0.0050520059435364	0.0050520059435364
L1	L1	liver	crepos	12_CTGCGTTCGCGCTCTCCCCTG	genome	1	1326	54	7956	84	0.0105580693815988	0.0105580693815988
L1	L1	liver	crepos	13_GCTGCGATCTATTGAAAGTCAGCCCTCGACACAAGGGTTTG	genome	1	1325	54	13250	23	0.00173584905660377	0.00173584905660377
L1	L1	liver	crepos	2_GAAAGTCAGCGCTCGACACAAGGGTTTGT	genome	1	1327	54	7962	6	7.53579502637528e-4	7.53579502637528e-4
L1	L1	liver	crepos	9_CCATTCGTAGACGACCTGCTTC	genome	1	1321	54	7926	1	1.26167045167802e-4	1.26167045167802e-4
L1	L1	liver	crepos	MU069435.1_TCCCTCGCTGCGATCTATTGAAAGTCAGCGCTCGACACAAGGGTTTGT	genome	1	1326	54	17238	25	0.00145028425571412	0.00145028425571412
L1	L1	liver	crepos	NA_TGGAGTGTGACAATGGTGTTTAAA	unmapped	1	1326	54	10608	6	5.65610859728507e-4	5.65610859728507e-4
L1	L1	liver	crepos	NA_TGGAGTGTGACAATGGTTTTG	unmapped	1	1321	54	10568	8	7.57002271006813e-4	7.57002271006813e-4
L1	L1	liver	crepos	9_TCAAGTAATCCAGGATAGGCTT	genome	1	1306	53	7836	17	0.0021694742215416	0.0021694742215416
L1	L1	liver	crepos	Mus musculus (house mouse) mmu-miR-30e-3p	miRNA	3	1299	53	10392	34	0.00327174749807544	0.00109058249935848
L1	L1	liver	crepos	Mus musculus (house mouse) mmu-miR-340-5p	miRNA	2	1312	53	8565	6	7.00525394045534e-4	3.35728803716608e-4
L1	L1	liver	crepos	NA_TGGCGGGACCAGTGACGAAGGC	unmapped	1	1311	53	2622	1	3.813882532418e-4	3.813882532418e-4
L1	L1	liver	crepos	>ENSMUST00000129990.9|ENSMUSG00000049571.19|OTTMUSG00000031406.5|OTTMUST00000077823.3|Cfap46-202|Cfap46|8180|UTR5:1-47|CDS:48-7973|UTR3:7974-8180|	pctranscripts	1	1292	52	2584	2	7.73993808049536e-4	7.73993808049536e-4
L1	L1	liver	crepos	13_TCGCTGCGATCTATTGAAAGTCAGCCCTCGACACAAGGGTTT	genome	1	1287	52	14157	11	7.77000777000777e-4	7.77000777000777e-4
L1	L1	liver	crepos	16_GTGAAATGATGGCAAATCATCTTTCGGGACTGACCTGAAATGAAGAGAATACTCTTGCTGATCA	genome	1	1288	52	21896	155	0.00707891852393131	0.00672399597475071
L1	L1	liver	crepos	18_ACTGGACTTGGAGTCAGAAGGCA	genome	1	1285	52	5140	4	7.78210116731518e-4	7.78210116731518e-4
L1	L1	liver	crepos	6_TCGCTGCGATCTATTGAAAGTCAGCCCTTGACACAAGGGTTTGT	genome	1	1281	52	16653	18	0.00108088632678797	0.00108088632678797
L1	L1	liver	crepos	8_ATCACATTGCCAGGGATTTCCAA	genome	1	1274	52	7644	17	0.0022239665096808	0.0022239665096808
L1	L1	liver	crepos	MU069435.1_CAGCTCCCTCGCTGCGATCTATTGAAAGTCAGCCCTCGACACAAGGGTTTGT	genome	1	1293	52	16809	15	8.92379082634303e-4	8.92379082634303e-4
L1	L1	liver	crepos	NA_TGGAGTGTGACAATGGTGTTTAAT	unmapped	1	1283	52	11547	96	0.00831384775266303	0.00831384775266303
L1	L1	liver	crepos	NA_TTGCAGCACTGGGGCCAGATGG	unmapped	1	1291	52	5164	1	1.93648334624322e-4	1.93648334624322e-4
L1	L1	liver	crepos	>ENSMUST00000038648.11|ENSMUSG00000035032.13|OTTMUSG00000024183.7|OTTMUST00000059162.3|Nek11-201|Nek11|3173|UTR5:1-468|CDS:469-2355|UTR3:2356-3173|	pctranscripts	3	1244	51	3732	1	2.67952840300107e-4	8.93176134333691e-5
L1	L1	liver	crepos	>ENSMUST00000194175.2|ENSMUSG00000033860.14|OTTMUSG00000051802.1|OTTMUST00000130534.1|Fgg-202|Fgg|1741|UTR5:1-47|CDS:48-1379|UTR3:1380-1741|	pctranscripts	2	1266	51	3798	65	0.017114270668773	0.00855713533438653
L1	L1	liver	crepos	10_GCCTGTCTGAGCGTCGCTT	genome	1	1244	51	7464	9	0.00120578778135048	0.00120578778135048
L1	L1	liver	crepos	11_AAAATGATGATTGGAGCTTGCATGATC	genome	1	1247	51	9976	5	5.01202886928629e-4	5.01202886928629e-4
L1	L1	liver	crepos	19_GGGAGGGAACGCAGTCTGAGTGGA	genome	1	1265	51	3795	7	0.00184453227931489	0.00184453227931489
L1	L1	liver	crepos	19_TGTAACAGCAACTCCATGTGGAAT	genome	1	1267	51	7602	64	0.00841883714811892	0.00841883714811892
L1	L1	liver	crepos	4_GCGTCGTGGGGAAGCCAACCTTGGAGAGCTGAGC	genome	1	1254	51	6270	27	0.00430622009569378	0.00430622009569378
L1	L1	liver	crepos	4_GGTCGATGATGAGAGCTTTGTTCTGAGA	genome	1	1267	51	11403	10	8.76962202929054e-4	8.76962202929054e-4
L1	L1	liver	crepos	5_GTTCGATCCCCGGCATCTCCACCA	genome	1	1244	51	6220	44	0.00707395498392283	0.00707395498392283
L1	L1	liver	crepos	5_GTTTCAAGACGGGACTGAAG	genome	1	1258	51	5032	3	5.96184419713831e-4	5.96184419713831e-4
L1	L1	liver	crepos	MU069435.1_TTGCTGCGATCTATTGAAAGTCAGCCCTCGACACAAGGGTTTGT	genome	1	1244	51	16172	25	0.00154588177096216	0.00154588177096216
L1	L1	liver	crepos	Mus musculus (house mouse) mmu-miR-15b-5p	miRNA	2	1263	51	7578	8	0.00105568751649512	5.27843758247559e-4
L1	L1	liver	crepos	NA_ACGCGGGAGACCGGGGTTCGTTTCCCCGACGGGGAGCCA	unmapped	1	1260	51	6300	39	0.00619047619047619	0.00619047619047619
L1	L1	liver	crepos	NA_CGACTCTTAGCGGTGGATCACTCGGCTCGTGCGTCGATGA	unmapped	1	1247	51	12470	89	0.00713712910986367	0.00713712910986367
L1	L1	liver	crepos	NA_CGATACGACTCTTAGCGGTGGATCACTCGGCTCGTGCG	unmapped	1	1248	51	11232	39	0.00347222222222222	0.00347222222222222
L1	L1	liver	crepos	NA_GGGGAATTGTGAGCGGATAACA	unmapped	1	1246	51	4984	3	6.01926163723917e-4	6.01926163723917e-4
L1	L1	liver	crepos	NA_TGGAGTGTGACAATGGTGTTTTAT	unmapped	1	1246	51	12460	15	0.00120385232744783	0.00120385232744783
L1	L1	liver	crepos	13_CGATCCCCGGCATCTCCAGTTCCTTTT	genome	1	1228	50	11052	113	0.0102243937748824	0.0102243937748824
L1	L1	liver	crepos	17_GAGAGTGATGATTTCACAGACTAGAGTCTCTGACGCTGTCCTTGATGTCAGCTATAAATCTGACT	genome	1	1223	50	24460	37	0.00151267375306623	0.00151267375306623
L1	L1	liver	crepos	9_TCGCTGCGATCTATTGAAAGTCAGCCCTCGACACAGGGGTTTGT	genome	1	1230	50	14760	8	5.42005420054201e-4	5.42005420054201e-4
L1	L1	liver	crepos	NA_TGTGTTTGATCTGCGCGAGAA	unmapped	1	1231	50	8617	5	5.80248346292213e-4	5.80248346292213e-4
L1	L1	liver	crepos	>ENSMUST00000045870.5|ENSMUSG00000033967.5|OTTMUSG00000060830.1|OTTMUST00000148671.1|Rnf225-201|Rnf225|3239|UTR5:1-62|CDS:63-1061|UTR3:1062-3239|	pctranscripts	3	1209	49	7923	5	6.31074088097943e-4	1.37854976564654e-4
L1	L1	liver	crepos	1_AGCCCATGATGGTATGAGAGTAGTGGACAGAAGGGATTTCTGAAAAACACTTTTCTGAGGCTT	genome	1	1212	49	20604	202	0.00980392156862745	0.00980392156862745
L1	L1	liver	crepos	13_CAATCCCCGGCACCTCCAC	genome	1	1198	49	2396	12	0.00500834724540901	0.00500834724540901
L1	L1	liver	crepos	13_GTCACGCGGGAGACCGGGGTTCGATTCCCCGACGGGGAGCCA	genome	1	1208	49	6040	53	0.00877483443708609	0.00877483443708609
L1	L1	liver	crepos	19_CTGACCTATGAATTGACAGCCATTT	genome	1	1195	49	9560	72	0.00753138075313808	0.00753138075313808
L1	L1	liver	crepos	8_GGAAATGATGATGCCTGTGACTGCTGACAAGACTCTGATGTCTGTTGTATTCGTACTGGCTGATC	genome	1	1202	49	25242	32	0.00126772838919262	0.00126772838919262
L1	L1	liver	crepos	MU069435.1_TCGCTGCGATCTATTGAAAGTCAGCCCTCGACACAAGGGTTTGTC	genome	1	1216	49	14592	16	0.00109649122807018	0.00109649122807018
L1	L1	liver	crepos	Mus musculus (house mouse) mmu-miR-744-5p	miRNA	2	1211	49	3633	0	0	0
L1	L1	liver	crepos	Mus musculus (house mouse) nuclear encoded rRNA 5S 115	rRNA	3	1215	49	6144	7	0.00113932291666667	3.65797896662094e-4
L1	L1	liver	crepos	NA_CAATCCCCGGCACCTCCACC	unmapped	1	1215	49	2430	65	0.0267489711934156	0.0267489711934156
L1	L1	liver	crepos	NA_CATTGATCATCGACACTTCGAACGCACTTGCGGCCCCGGGTTC	unmapped	1	1218	49	12180	13	0.00106732348111658	0.00106732348111658
L1	L1	liver	crepos	NA_CGACTCTTAGCGGTGGATCACTCG	unmapped	1	1218	49	7308	13	0.00177887246852764	0.00177887246852764
L1	L1	liver	crepos	NA_GAGTCCGGGCTGCGCGTTGG	unmapped	1	1195	49	4780	0	0	0
L1	L1	liver	crepos	NA_GTCCTGCCGCGGTCGCCA	unmapped	1	1213	49	3639	1	2.74800769442154e-4	2.74800769442154e-4
L1	L1	liver	crepos	NA_TATGCCTTCAGTTACCCGTTCG	unmapped	1	1217	49	9736	16	0.00164338537387017	0.00164338537387017
L1	L1	liver	crepos	NA_TTCAAGTAATCCAGGATAGGCAA	unmapped	1	1215	49	6075	1	1.64609053497942e-4	1.64609053497942e-4
L1	L1	liver	crepos	1_GCACAATGATGACTTAAGTTTTTGCCGTTTACCCAGCTGAGTGTTTCTTTGAAGAGAGAATCTTAAAAGACTGAGA	genome	1	1191	48	28584	111	0.00388329135180521	0.00333473743330525
L1	L1	liver	crepos	18_GGAGTGTGACAATGGTGTTTGTTT	genome	1	1174	48	11740	76	0.00647359454855196	0.00647359454855196
L1	L1	liver	crepos	18_TGGAGTGTGACAATGGGGTTTGT	genome	1	1176	48	9408	6	6.37755102040816e-4	6.37755102040816e-4
L1	L1	liver	crepos	18_TGGAGTGTGACAATGGTGTTTGAGA	genome	1	1186	48	9488	84	0.00885328836424958	0.00885328836424958
L1	L1	liver	crepos	9_ATCTATTGAAAGTCAGCCCTCGACACAAGGGTTTGT	genome	1	1171	48	11710	46	0.00392826643894108	0.00392826643894108
L1	L1	liver	crepos	Mus musculus (house mouse) mmu-miR-328-3p	miRNA	2	1173	48	7936	13	0.00163810483870968	8.11918970486744e-4
L1	L1	liver	crepos	NA_CAACGCGTCAGTGGGCTGATC	unmapped	1	1188	48	4752	5	0.00105218855218855	0.00105218855218855
L1	L1	liver	crepos	NA_GACTCTTAGCGGTGGATCACT	unmapped	1	1171	48	7026	1	1.42328494164532e-4	1.42328494164532e-4
L1	L1	liver	crepos	NA_TGGAGTGTGACAATGGTGTTTGTAAA	unmapped	1	1183	48	10647	2	1.87846341692496e-4	1.87846341692496e-4
L1	L1	liver	crepos	NA_TGGTGCGCCTGGGTGTTAGC	unmapped	1	1191	48	7146	1	1.39938427092079e-4	1.39938427092079e-4
L1	L1	liver	crepos	X_AATGGCGCCACTAGGGTTGTGA	genome	1	1182	48	5910	6	0.00101522842639594	0.00101522842639594
L1	L1	liver	crepos	>ENSMUST00000022538.5|ENSMUSG00000021967.5|OTTMUSG00000068996.1|OTTMUST00000166890.1|Mrpl57-201|Mrpl57|2877|UTR5:1-97|CDS:98-406|UTR3:407-2877|	pctranscripts	3	1152	47	6701	1	1.49231457991345e-4	5.78703703703704e-5
L1	L1	liver	crepos	>ENSMUST00000105812.10|ENSMUSG00000028753.13|OTTMUSG00000010001.4|OTTMUST00000091625.1|Vwa5b1-202|Vwa5b1|2400|UTR5:1-151|CDS:152-490|UTR3:491-2400|	pctranscripts	1	1149	47	3447	10	0.00290107339715695	0.00290107339715695
L1	L1	liver	crepos	1_ACCATTCGTAGACGACCTGCTT	genome	1	1153	47	6918	12	0.00173460537727667	0.00173460537727667
L1	L1	liver	crepos	1_TGGATATGATGACTGATTACCTGAGAAATAATTGATGAAATCTCAAGAAAATTCCTCTAGATAGTCAAGTTCTGATC	genome	1	1163	47	27912	34	0.00121811407280023	0.00121811407280023
L1	L1	liver	crepos	11_GCATATGATGGAAAAAATCTGAAGTCTCCTGAGACCTGTGATGTCTTCAAAGGAACCACTGATG	genome	1	1149	47	18384	63	0.00342689295039165	0.00342689295039165
L1	L1	liver	crepos	16_TCCCTGAGACCCTAACTTGTGAAA	genome	1	1157	47	6942	47	0.00677038317487756	0.00677038317487756
L1	L1	liver	crepos	18_ACCAATGAACACTCTGACCA	genome	1	1160	47	3480	3	8.62068965517241e-4	8.62068965517241e-4
L1	L1	liver	crepos	19_TACAGTACTGTGATAGCTGAAGA	genome	1	1152	47	6912	54	0.0078125	0.0078125
L1	L1	liver	crepos	3_ATTTGTGGTAGTGGGGGACTGCGTTCGCGCTCTCCCCTG	genome	1	1147	47	13764	46	0.0033420517291485	0.0033420517291485
L1	L1	liver	crepos	8_TACCTCCAGGAACGGTGCACCA	genome	1	1151	47	3453	0	0	0
L1	L1	liver	crepos	Mus musculus (house mouse) mmu-miR-365-3p	miRNA	1	1154	47	8078	48	0.00594206486754147	0.00594206486754147
L1	L1	liver	crepos	Mus musculus taurine upregulated gene 1, transcript variant b (Tug1)	lncRNA	1	1164	47	4656	2	4.29553264604811e-4	4.29553264604811e-4
L1	L1	liver	crepos	NA_TCCCGGGGCTACGCCTGTCTGAGCGTCGCT	unmapped	1	1165	47	8155	9	0.00110361741263029	0.00110361741263029
L1	L1	liver	crepos	NA_TGGAGTGTGACAATGGTGTTTGAAAT	unmapped	1	1160	47	10440	108	0.0103448275862069	0.0103448275862069
L1	L1	liver	crepos	NA_TGGAGTGTGACAATGGTGTTTGAAG	unmapped	1	1159	47	9272	35	0.00377480586712683	0.00377480586712683
L1	L1	liver	crepos	>ENSMUST00000101454.9|ENSMUSG00000031328.17|OTTMUSG00000016503.8|-|Flna-202|Flna|8345|UTR5:1-98|CDS:99-8018|UTR3:8019-8345|	pctranscripts	1	1132	46	1132	0	0	0
L1	L1	liver	crepos	10_CGCCGCGGCCCGGGTTCGATTCCCGGTCAGGGAACCA	genome	1	1122	46	5610	20	0.0035650623885918	0.0035650623885918
L1	L1	liver	crepos	10_TTCAAGTAATCCAGGATAGGCTTTT	genome	1	1133	46	10197	65	0.00637442385015201	0.00637442385015201
L1	L1	liver	crepos	15_TCAAGAAGAAGGAGCTCCA	genome	1	1135	46	2270	11	0.00484581497797357	0.00484581497797357
L1	L1	liver	crepos	15_TGTAAACATCCCCGACTGGAAGCTAT	genome	1	1144	46	6864	30	0.00437062937062937	0.00437062937062937
L1	L1	liver	crepos	18_GGAGTGTGACAATGGTGTTTGG	genome	1	1125	46	7875	15	0.0019047619047619	0.0019047619047619
L1	L1	liver	crepos	18_TGGAGTGTGACAATGGTGTTTGTATT	genome	1	1129	46	12419	74	0.00595861180449312	0.00595861180449312
L1	L1	liver	crepos	2_TGCAATGATGTCAATCTTTGACTGAAGTGACCTTGAAGTGCAATTACTGAGCTTTTTAACCCTGAGC	genome	1	1142	46	25124	14	5.57236108899857e-4	5.57236108899857e-4
L1	L1	liver	crepos	2_TGCAGATGATGTGACAGAATATTTGCTATCAGATGAGTGGTGATGACACTAGAACCACCAAGATCGCTGATGCAA	genome	1	1141	46	20538	38	0.00185022884409387	0.00185022884409387
L1	L1	liver	crepos	2_TGCAGATGATGTGACAGAATATTTGCTATCAGATGAGTGGTGATGACACTAGAACCACCAAGATCGCTGATGCAC	genome	1	1130	46	20340	94	0.00462143559488692	0.00462143559488692
L1	L1	liver	crepos	3_GGTCAATGATGTGTTGGCATGTATTATCTGAATTCGCTGATGTGTCATAACACTTTAGCTCTAGAATTACGCTGAGA	genome	1	1140	46	30780	58	0.00188434048083171	0.00107684777288302
L1	L1	liver	crepos	5_CACGTCGGGGTCACCA	genome	1	1126	46	2252	99	0.0439609236234458	0.0439609236234458
L1	L1	liver	crepos	9_CAACGGAATCCCAAAAGCAGCTGA	genome	1	1140	46	2280	1	4.3859649122807e-4	4.3859649122807e-4
L1	L1	liver	crepos	Mus musculus (house mouse) nuclear encoded rRNA 5S 109	rRNA	2	1124	46	5620	2	3.55871886120996e-4	1.77935943060498e-4
L1	L1	liver	crepos	Mus musculus BRCA1 interacting protein C-terminal helicase 1, opposite strand, transcript variant 2 (Brip1os)	lncRNA	2	1126	46	3378	51	0.0150976909413854	0.00754884547069273
L1	L1	liver	crepos	NA_GGAGTGTGACAATGGTGTTTGAAT	unmapped	1	1143	46	9144	120	0.0131233595800525	0.0131233595800525
L1	L1	liver	crepos	X_AATGGCGCCACTAGGGTTGTGT	genome	1	1134	46	6804	5	7.34861845972957e-4	7.34861845972957e-4
L1	L1	liver	crepos	10_ATTCTGTGATGACTTTACCAAATGACTTTCGTTCTTCTGAGTTTGCTGAAGCCACACTCAGGTGCTGAGA	genome	1	1103	45	26472	37	0.00139770323360532	0.00139770323360532
L1	L1	liver	crepos	11_TCAGTGCATGACAGAACTTGGT	genome	1	1097	45	6582	4	6.07718018839259e-4	6.07718018839259e-4
L1	L1	liver	crepos	14_TAGCAGCACGTAAATATTGG	genome	1	1104	45	5520	1	1.81159420289855e-4	1.81159420289855e-4
L1	L1	liver	crepos	4_CAGTCCACGGGCATATACACT	genome	1	1102	45	4408	4	9.07441016333938e-4	9.07441016333938e-4
L1	L1	liver	crepos	4_CAGTCCACGGGCATATACACTT	genome	1	1106	45	5530	125	0.0226039783001808	0.0226039783001808
L1	L1	liver	crepos	4_TCGATGATGAGAGCTTTGTTCTGAGC	genome	1	1111	45	9999	7	7.000700070007e-4	7.000700070007e-4
L1	L1	liver	crepos	5_TTCGATCCCCGGCATCTCCACCA	genome	1	1113	45	5565	124	0.0222821203953279	0.0222821203953279
L1	L1	liver	crepos	Mus musculus (house mouse) mmu-miR-182-5p	miRNA	3	1115	45	6690	5	7.47384155455904e-4	2.49128051818635e-4
L1	L1	liver	crepos	NA_CTCGGCCGATCGAAAGGGAGTCGGGTTCAGATCCCCGAATCCGGAGT	unmapped	1	1110	45	8880	7	7.88288288288288e-4	7.88288288288288e-4
L1	L1	liver	crepos	>ENSMUST00000097816.9|ENSMUSG00000040860.17|OTTMUSG00000010088.3|OTTMUST00000023453.1|Crocc-202|Crocc|6273|UTR5:1-326|CDS:327-5864|UTR3:5865-6273|	pctranscripts	1	1072	44	3216	3	9.32835820895522e-4	9.32835820895522e-4
L1	L1	liver	crepos	10_CGCGGGAGACCGGGGTTCAATTCCCCGACGGGGAGCCA	genome	1	1076	44	4304	49	0.0113847583643123	0.0113847583643123
L1	L1	liver	crepos	11_GATAACTGACGATAACTGCTCCTGGCTGACT	genome	1	1089	44	8712	8	9.18273645546373e-4	9.18273645546373e-4
L1	L1	liver	crepos	13_TGTCACGCGGGAGACCGGGGTTCGATTCCCCGACGGGGAGCCA	genome	1	1076	44	6456	10	0.00154894671623296	0.00154894671623296
L1	L1	liver	crepos	17_TGAGGTAGGAGGTTGTATAGTTA	genome	1	1077	44	8616	8	9.28505106778087e-4	9.28505106778087e-4
L1	L1	liver	crepos	17_TGAGGTAGGAGGTTGTATAGTTG	genome	1	1094	44	8752	7	7.9981718464351e-4	7.9981718464351e-4
L1	L1	liver	crepos	18_TGGAGTGTGACAATGGTGTTTGTGT	genome	1	1092	44	10920	9	8.24175824175824e-4	8.24175824175824e-4
L1	L1	liver	crepos	7_AGTCCATGATGAGCAACACTCACCATCTTTCGTTTGAGTCTCACGACTGTGAGATCAACCCATGCACCGCTCTGAGA	genome	1	1092	44	20748	79	0.00380759591285907	0.00285672783614971
L1	L1	liver	crepos	Mus musculus translocase of outer mitochondrial membrane 6, opposite strand (Tomm6os)	lncRNA	1	1073	44	1073	2	0.00186393289841566	0.00186393289841566
L1	L1	liver	crepos	Mus musculus tRNA-Leu (TAG) (tRNA-Leu-TAG-1-1)	tRNA	4	1072	44	4756	5	0.00105130361648444	3.20662313432836e-4
L1	L1	liver	crepos	NA_CAATCCCCGGCACCTCCACCA	unmapped	1	1083	44	2166	36	0.0166204986149584	0.0166204986149584
L1	L1	liver	crepos	NA_CGACTCTTAGCGGTGGATCACTCGGC	unmapped	1	1082	44	6492	9	0.00138632162661738	0.00138632162661738
L1	L1	liver	crepos	NA_CGACTCTTAGCGGTGGATCACTCGGCTCGTGCGTCGA	unmapped	1	1079	44	9711	49	0.00504582432293276	0.00504582432293276
L1	L1	liver	crepos	NA_GCGTGGTAAACGGACAGACA	unmapped	1	1078	44	2156	0	0	0
L1	L1	liver	crepos	NA_TGCGGCCCCGGGTTCCTCCCGGGGCTACGCCTGTCTGAGCGTCGCT	unmapped	1	1073	44	10730	7	6.5237651444548e-4	6.5237651444548e-4
L1	L1	liver	crepos	>ENSMUST00000061789.14|ENSMUSG00000045348.17|OTTMUSG00000026838.5|OTTMUST00000066373.2|Nyap1-201|Nyap1|3912|UTR5:1-641|CDS:642-3143|UTR3:3144-3912|	pctranscripts	1	1066	43	4264	15	0.00351782363977486	0.00351782363977486
L1	L1	liver	crepos	>ENSMUST00000230319.2|ENSMUSG00000022306.10|OTTMUSG00000070566.1|OTTMUST00000170559.1|Zfpm2-203|Zfpm2|5791|UTR5:1-1721|CDS:1722-4781|UTR3:4782-5791|	pctranscripts	1	1066	43	5330	3	5.62851782363977e-4	5.62851782363977e-4
L1	L1	liver	crepos	11_AATGATGATGAAACTAGAAAAAAAAGGAAGTGCCGTCCGATGCGACAACTGACGACATCCCTAGTTAGCTGACT	genome	1	1069	43	14966	78	0.00521181344380596	0.00521181344380596
L1	L1	liver	crepos	13_TGAGGTAGTAGATTGTATAGTTAA	genome	1	1057	43	9513	2	2.10238620834647e-4	2.10238620834647e-4
L1	L1	liver	crepos	15_GAAATTTCGGTTGGGAAA	genome	1	1058	43	5290	6	0.00113421550094518	0.00113421550094518
L1	L1	liver	crepos	3_GGTCAATGATGTGTTGGCATGTATTATCTGAATTCGCTGATGTGTCATAACACTTTAGCTCTAGAATTACGCTGAGAC	genome	1	1066	43	28782	74	0.00257105135153916	0.00257105135153916
L1	L1	liver	crepos	5_GCATGTGATGTAATCATTGTTTCAAGACGGGACTGAAG	genome	1	1071	43	11781	51	0.00432900432900433	0.00432900432900433
L1	L1	liver	crepos	Mus musculus (mouse) dynamin 3, opposite strand	lncRNA	3	1070	43	8407	5	5.94742476507672e-4	1.87286752707314e-4
L1	L1	liver	crepos	NA_CGACTCTTAGCGGTGGATCACTCGGCTCGTGCGTCGATGAAGA	unmapped	1	1062	43	10620	52	0.00489642184557439	0.00489642184557439
L1	L1	liver	crepos	NA_CGACTCTTAGCGGTGGATCACTCGGCTCGTGCGTCGATGAAGAACGCAGCTAGCTGCGAGAATTAATGTGAATTGCAGGACACA	unmapped	1	1060	43	19080	12	6.28930817610063e-4	6.28930817610063e-4
L1	L1	liver	crepos	NA_CGCCTGTCTGAGCGTCGCTT	unmapped	1	1063	43	6378	6	9.40733772342427e-4	9.40733772342427e-4
L1	L1	liver	crepos	NA_TGAGGTAGTAGGTTGTATGGAA	unmapped	1	1056	43	7392	7	9.46969696969697e-4	9.46969696969697e-4
L1	L1	liver	crepos	NA_TGAGGTAGTAGGTTGTGTGGTTAAT	unmapped	1	1059	43	10590	48	0.00453257790368272	0.00453257790368272
L1	L1	liver	crepos	NA_TGTTCCGACCCTGCCGCTTACC	unmapped	1	1058	43	6348	7	0.00110270951480781	0.00110270951480781
L1	L1	liver	crepos	X_TGAGGTAGTAAGTTGTATTGT	genome	1	1069	43	9621	12	0.00124727159338946	0.00124727159338946
L1	L1	liver	crepos	>ENSMUST00000222464.2|ENSMUSG00000021319.8|OTTMUSG00000067171.3|OTTMUST00000162728.1|Sfrp4-203|Sfrp4|4049|UTR5:1-329|CDS:330-1427|UTR3:1428-4049|	pctranscripts	1	1042	42	4168	0	0	0
L1	L1	liver	crepos	1_CAAGTCCTTCTGATCGAGGCCC	genome	1	1029	42	5145	1	1.94363459669582e-4	1.94363459669582e-4
L1	L1	liver	crepos	1_GTTAGTGATGATCAATAAAGTTAAACAGATGGGAATCTCTCTGAATAAGATTGAAGATTGATTGTTAAGCTGAAA	genome	1	1042	42	23966	62	0.00258699824751732	0.00258699824751732
L1	L1	liver	crepos	1_TTCAAGTAATTCAGGATAGGTTA	genome	1	1045	42	8360	13	0.00155502392344498	0.00155502392344498
L1	L1	liver	crepos	12_ACTGCGTTCGCGCTCTCCCCTG	genome	1	1024	42	6144	16	0.00260416666666667	0.00260416666666667
L1	L1	liver	crepos	15_TCGAGGAGCTCACAGTCTAGTAT	genome	1	1037	42	6222	12	0.00192864030858245	0.00192864030858245
L1	L1	liver	crepos	16_TCAGGCTCAGTCCCCTCCCGATT	genome	1	1033	42	6198	6	9.68054211035818e-4	9.68054211035818e-4
L1	L1	liver	crepos	5_CACGCTCATGCACACACCCACA	genome	1	1033	42	2066	5	0.00242013552758954	0.00242013552758954
L1	L1	liver	crepos	9_TCGCTGCGATCTATTGAAAGTCAGCCCTCGACACGAGGGTTTGT	genome	1	1025	42	12300	9	7.31707317073171e-4	7.31707317073171e-4
L1	L1	liver	crepos	NA_AGCCGAGCGCACGGGGTCGGCGGCGATGTCGG	unmapped	1	1040	42	3120	0	0	0
L1	L1	liver	crepos	NA_AGCGCACGGGGTCGGCGGCGATGTCGG	unmapped	1	1030	42	3090	1	3.23624595469256e-4	3.23624595469256e-4
L1	L1	liver	crepos	NA_CGAGCACATGGAACGGGTTGG	unmapped	1	1038	42	3114	2	6.42260757867694e-4	6.42260757867694e-4
L1	L1	liver	crepos	NA_CGTGAACACCCGGACCTGGTTA	unmapped	1	1025	42	4100	0	0	0
L1	L1	liver	crepos	NA_GACTCTTAGCGGTGGATCACTCGGCTCGTGCGTCGATGAAGA	unmapped	1	1029	42	10290	73	0.00709426627793975	0.00709426627793975
L1	L1	liver	crepos	NA_TGGAGTGTGACAATGGTGTTTGATAT	unmapped	1	1040	42	10400	22	0.00211538461538462	0.00211538461538462
L1	L1	liver	crepos	1_ACGCGGGAGACCGGGGTTCGATTCCCCGACGGGGAGC	genome	1	999	41	3996	21	0.00525525525525526	0.00525525525525526
L1	L1	liver	crepos	10_ATTCTGTGATGACTTTACCAAATGACTTTCGTTCTTCTGAGTTTGCTGAAGCCACACTCAGGTGCTGAGAG	genome	1	1021	41	24504	116	0.00473392099249102	0.00473392099249102
L1	L1	liver	crepos	13_ACATGTGATGAAGCAAATCAGTATGAATAAAATGATACTGTAAACGCTTTCTGATG	genome	1	1021	41	16336	79	0.00483594515181195	0.00483594515181195
L1	L1	liver	crepos	18_TGGAGTGTGACAATGGTGTTTGAN	genome	1	1014	41	8112	16	0.0019723865877712	0.0019723865877712
L1	L1	liver	crepos	4_TAATACTGCCTGGTAATGATGA	genome	1	1006	41	7042	4	5.68020448736154e-4	5.68020448736154e-4
L1	L1	liver	crepos	8_ACCACAGGGTAGAACCACGGAC	genome	1	1006	41	1006	0	0	0
L1	L1	liver	crepos	9_TGCGATCTATTGAAAGTCAGCGCTCGACACAAGGGTTTGT	genome	1	1019	41	11209	3	2.67642073333928e-4	2.67642073333928e-4
L1	L1	liver	crepos	MU069435.1_CAGCGCCGAAGGAGCCTCGGTTGGCCCCGGATAGCCGGGTCCCCGTC	genome	1	1005	41	6030	4	6.6334991708126e-4	6.6334991708126e-4
L1	L1	liver	crepos	Mus musculus RIKEN cDNA 1500026H17 gene (1500026H17Rik)	lncRNA	1	1016	41	1016	1	9.84251968503937e-4	9.84251968503937e-4
L1	L1	liver	crepos	Mus musculus tRNA-Ser (AGA) (tRNA-Ser-AGA-2 1 to 7)	tRNA	1	998	41	3992	1	2.50501002004008e-4	2.50501002004008e-4
L1	L1	liver	crepos	NA_AGTAGCTCCTTCTTCTTGACCA	unmapped	1	999	41	7992	14	0.00175175175175175	0.00175175175175175
L1	L1	liver	crepos	NA_CACGGGGTCGGCGGCGATGTCGG	unmapped	1	1011	41	3033	4	0.00131882624464227	0.00131882624464227
L1	L1	liver	crepos	NA_GAATGTTATCACGGGAGACACA	unmapped	1	999	41	3996	0	0	0
L1	L1	liver	crepos	NA_GACGAGAGGACGGGACGCC	unmapped	1	1010	41	0	0	NA	NA
L1	L1	liver	crepos	NA_GACTCTTAGCGGTGGATCACTCG	unmapped	1	1012	41	6072	52	0.00856389986824769	0.00856389986824769
L1	L1	liver	crepos	NA_GGAGTGTGACAATGGTGTTTTA	unmapped	1	1018	41	8144	55	0.00675343811394892	0.00675343811394892
L1	L1	liver	crepos	NA_TAAATCACGGTGCCTGCTTCC	unmapped	1	1001	41	6006	7	0.00116550116550117	0.00116550116550117
L1	L1	liver	crepos	>ENSMUST00000214295.2|ENSMUSG00000032254.11|OTTMUSG00000062532.2|OTTMUST00000152335.1|Kif23-204|Kif23|1829|UTR5:1-138|CDS:139-1829|	pctranscripts	1	986	40	1972	5	0.00253549695740365	0.00253549695740365
L1	L1	liver	crepos	1_GCCCATGATGGTATGAGAGTAGTGGACAGAAGGGATTTCTGAAAAACACTTTTCTGAGGC	genome	1	976	40	14640	44	0.00300546448087432	0.00300546448087432
L1	L1	liver	crepos	10_GTACATGATGAAAACAGTCTCCCTCTTCTGAATCTCGCTGAGGAAACTGCACGTCACCCTCCTGAA	genome	1	987	40	15792	29	0.00183637284701114	0.00183637284701114
L1	L1	liver	crepos	14_GTTCGACTCCCGGTGTGGGAACCA	genome	1	982	40	4910	3	6.10997963340122e-4	6.10997963340122e-4
L1	L1	liver	crepos	19_ACAGTACTGTGATAGCTGAAGT	genome	1	988	40	5928	47	0.00792847503373819	0.00792847503373819
L1	L1	liver	crepos	7_CGTCTGTGATGTTCTGCTATTACCTACATTGTTTGAGCCTCATGAAAACCCCACTGGCTGAGACG	genome	1	990	40	19800	51	0.00257575757575758	0.00257575757575758
L1	L1	liver	crepos	9_AACCCGTAGATCCGAACTTGTGA	genome	1	974	40	4870	2	4.10677618069815e-4	4.10677618069815e-4
L1	L1	liver	crepos	MU069435.1_GCTCCCTCGCTGCGATCTATTGAAAGTCAGCCCTCGACACAAGGGTTTGT	genome	1	981	40	12753	28	0.00219556182858935	0.00219556182858935
L1	L1	liver	crepos	Mus musculus (house mouse) mmu-miR-122b-5p	miRNA	2	984	40	3936	8	0.00203252032520325	0.00101626016260163
L1	L1	liver	crepos	NA_TATGGATGCGGCGGGACCAGAG	unmapped	1	989	40	2967	0	0	0
L1	L1	liver	crepos	NA_TGGAGTGTGACAATGGTGTTTGTTTTT	unmapped	1	996	40	12948	39	0.00301204819277108	0.00301204819277108
L1	L1	liver	crepos	NA_TGGAGTGTGATAATGGTGTTTGA	unmapped	1	978	40	8802	6	6.81663258350375e-4	6.81663258350375e-4
L1	L1	liver	crepos	NA_TTAAGGATCCGGCTGCTAACA	unmapped	1	983	40	4915	2	4.06917599186165e-4	4.06917599186165e-4
L1	L1	liver	crepos	10_GTTCATGGGTGAGAAACAGCTAGTCTGACA	genome	1	961	39	6727	8	0.00118923740151628	0.00118923740151628
L1	L1	liver	crepos	14_TAGCAGCACGTAAATATTGGCA	genome	1	959	39	4795	0	0	0
L1	L1	liver	crepos	18_GTGTGACAATGGTGTTTGA	genome	1	969	39	6783	0	0	0
L1	L1	liver	crepos	19_CTGACCTATGAATTGACAGCCAAT	genome	1	953	39	5718	16	0.00279818118223155	0.00279818118223155
L1	L1	liver	crepos	3_TAGCAGCACGTAAATATTGGCGA	genome	1	970	39	4850	53	0.0109278350515464	0.0109278350515464
L1	L1	liver	crepos	6_CTCGACACAAGGGTTTGT	genome	1	950	39	4750	0	0	0
L1	L1	liver	crepos	9_TGAGGTAGTAGTTTGTACAGTTG	genome	1	954	39	8586	5	5.82343349638947e-4	5.82343349638947e-4
L1	L1	liver	crepos	Mus musculus (house mouse) Tyr-tRNA	tRNA	1	951	39	14265	173	0.0121275849982475	0.0121275849982475
L1	L1	liver	crepos	NA_GGTTCCTCCCGGGGCTACGCCTGTCTGAGCGTCGCT	unmapped	1	955	39	8595	13	0.00151250727166958	0.00151250727166958
L1	L1	liver	crepos	NA_TACGGTCGGTCGTTGATTGATA	unmapped	1	961	39	7688	6	7.80437044745057e-4	7.80437044745057e-4
L1	L1	liver	crepos	>ENSMUST00000006178.5|ENSMUSG00000006021.6|OTTMUSG00000017419.1|OTTMUST00000042218.1|Kptn-201|Kptn|1630|UTR5:1-64|CDS:65-1357|UTR3:1358-1630|	pctranscripts	1	940	38	2820	3	0.00106382978723404	0.00106382978723404
L1	L1	liver	crepos	11_AATTTCGGTTGGGAAAAAAAAAAAAAAAA	genome	1	945	38	4725	18	0.00380952380952381	0.00380952380952381
L1	L1	liver	crepos	11_TTGCTTTGCTGAAATCCAGAGGCTGTTTCTGAGC	genome	1	943	38	11316	6	5.30222693531283e-4	5.30222693531283e-4
L1	L1	liver	crepos	14_AAAAGCTGGGTTGAGAGGGCGAAA	genome	1	933	38	2799	35	0.0125044658806717	0.0125044658806717
L1	L1	liver	crepos	15_TCAGTGCATCACAGAACTTTGTT	genome	1	933	38	7464	3	4.01929260450161e-4	4.01929260450161e-4
L1	L1	liver	crepos	18_ATGGAGTGTGACAATGGTGTTTGT	genome	1	936	38	8424	10	0.00118708452041785	0.00118708452041785
L1	L1	liver	crepos	18_TGGAGTGTGACAATGGTGTTTGGT	genome	1	945	38	8505	53	0.00623162845385068	0.00623162845385068
L1	L1	liver	crepos	18_TGGAGTGTGACAATGGTGTTTGTAG	genome	1	926	38	8334	5	0.00059995200383969305	0.00059995200383969305
L1	L1	liver	crepos	18_TTGCTGTGATGACTATCTTAGGACACCTTTGGATTAACCGTGAAATCAAACAAGTGCTGAGC	genome	1	942	38	16956	33	0.00194621372965322	0.00194621372965322
L1	L1	liver	crepos	19_GTAACAGCAACTCCATGTGGAA	genome	1	937	38	3748	3	8.0042689434365e-4	8.0042689434365e-4
L1	L1	liver	crepos	2_ATGTGTGATGACACAACTTTTTTCCCCATCAGATCGACCATGTTGATCACATTCTTTTAAGCCAGTATGTCTGACA	genome	1	935	38	24310	50	0.00205676676264912	0.00205676676264912
L1	L1	liver	crepos	2_GCCAGTGATGCTTAGGAATTTCTTCACCTGAATCAACTATGTGGTCACACTGTTGTCTGAGGCAA	genome	1	932	38	18640	63	0.00337982832618026	0.00337982832618026
L1	L1	liver	crepos	2_TTGCAATGATGACTTATATATCTGTCAATCCCCTGAGAGATCACTGACGACTCCATGTGTCTGAGCA	genome	1	942	38	18840	17	9.02335456475584e-4	9.02335456475584e-4
L1	L1	liver	crepos	4_CTCGGTGATGAGAACTTTGTCCAGTTCTGCTGCTGATCTCTTAAGTGAGGATGAAGTTATCTGAGG	genome	1	930	38	20460	38	0.00185728250244379	0.00185728250244379
L1	L1	liver	crepos	9_GCTGCGATCTATTGAAAGTCAGCNCTCGACACAAGGGTTTGT	genome	1	947	38	10417	12	0.0011519631371796101	0.0011519631371796101
L1	L1	liver	crepos	>ENSMUST00000057870.4|ENSMUSG00000046215.4|OTTMUSG00000003013.1|OTTMUST00000006188.1|Rprml-201|Rprml|1010|UTR5:1-211|CDS:212-565|UTR3:566-1010|	pctranscripts	2	923	37	0	0	NA	NA
L1	L1	liver	crepos	1_TGCATGATGACGAACAAATACTGACTACCTGAAGATCTTATTAGCTCTATCTGATG	genome	1	902	37	15334	34	0.00221729490022173	0.00221729490022173
L1	L1	liver	crepos	1_TGTAAACATCCTCGACTGGAAGA	genome	1	921	37	4605	5	0.001085776330076	0.001085776330076
L1	L1	liver	crepos	1_TGTAAACATCCTCGACTGGAAGCTAT	genome	1	912	37	6384	41	0.00642230576441103	0.00642230576441103
L1	L1	liver	crepos	11_AATTTCGGTTGGGAAAAAAAAAAAAAAAAA	genome	1	918	37	4590	23	0.00501089324618736	0.00501089324618736
L1	L1	liver	crepos	11_GAAAATGATGATTGGAGCTTGCATGAT	genome	1	920	37	7360	3	4.07608695652174e-4	4.07608695652174e-4
L1	L1	liver	crepos	13_CTCGCTGCGATCTATTGAAAGTCAGCCCTCGACACAAGGGTTT	genome	1	912	37	10032	5	4.98405103668262e-4	4.98405103668262e-4
L1	L1	liver	crepos	19_GTTCGGCTGATGATTGCTGTTGAGACTTGGAAATCTGATT	genome	1	902	37	13530	4	2.95639320029564e-4	2.95639320029564e-4
L1	L1	liver	crepos	6_CCAGCCTGGGCTACACATTTTT	genome	1	908	37	6356	26	0.00409062303335431	0.00409062303335431
L1	L1	liver	crepos	8_GGGAAATGATGATGCCTGTGACTGCTGACAAGACTCTGATGTCTGTTGTATTCGTACTGGCTGATCCTG	genome	1	911	37	20042	193	0.00962977746731863	0.00810429880197322
L1	L1	liver	crepos	Mus musculus tRNA-Ala (TGC) (tRNA-Ala-TGC-4-1, tRNA-Ala-TGC-4-2, tRNA-Ala-TGC-7-1, tRNA-Ala-TGC-7-2)	tRNA	1	908	37	3632	0	0	0
L1	L1	liver	crepos	Mus musculus tRNA-Lys (TTT) (tRNA-Lys-TTT-1 1 to 6)	tRNA	3	920	37	3860	23	0.00595854922279793	0.00277777777777778
L1	L1	liver	crepos	NA_ATTTAACTGTGATAAACTACCG	unmapped	1	910	37	6370	2	3.13971742543171e-4	3.13971742543171e-4
L1	L1	liver	crepos	NA_TCCCTGTGGTCTAGTGGTTAGGATTCGG	unmapped	1	902	37	9020	237	0.0262749445676275	0.0262749445676275
L1	L1	liver	crepos	NA_TGGAGTGTGACAATGGTGTTTGATTT	unmapped	1	921	37	10131	58	0.00572500246767348	0.00572500246767348
L1	L1	liver	crepos	NA_TGTGTTTGATCTGCGCGAGA	unmapped	1	909	37	6363	10	0.00157158573000157	0.00157158573000157
L1	L1	liver	crepos	NA_TTCCCGGGCGGCGCACCA	unmapped	1	912	37	1824	55	0.0301535087719298	0.0301535087719298
L1	L1	liver	crepos	>ENSMUST00000206223.2|ENSMUSG00000039257.12|OTTMUSG00000049457.3|OTTMUST00000142612.2|Vstm2b-204|Vstm2b|599|UTR5:1-36|CDS:37-599|	pctranscripts	1	891	36	1782	1	5.61167227833895e-4	5.61167227833895e-4
L1	L1	liver	crepos	1_TAGTAGATTCTGAATAAACCCAGAAGAGAGTACCA	genome	1	879	36	6153	206	0.0334796034454738	0.0334796034454738
L1	L1	liver	crepos	13_TGAGGTAGTAGGTTGTATAGTTTTT	genome	1	889	36	10668	40	0.00374953130858643	0.00374953130858643
L1	L1	liver	crepos	15_TGTAAACATCCCCGACTGGAAGCA	genome	1	884	36	3536	0	0	0
L1	L1	liver	crepos	15_TGTAAACATCCCCGACTGGAAGCTTTT	genome	1	896	36	7168	80	0.0111607142857143	0.0111607142857143
L1	L1	liver	crepos	2_ATCCCAGCGGTGCCTCCA	genome	1	894	36	2682	46	0.017151379567487	0.017151379567487
L1	L1	liver	crepos	9_CCAGGCGGCCCGGGTTCGACTCCCGGTGTGGGAACCA	genome	1	883	36	4415	1	2.26500566251416e-4	2.26500566251416e-4
L1	L1	liver	crepos	Mus musculus (house mouse) mmu-miR-186-5p	miRNA	2	899	36	6963	4	5.74465029441333e-4	2.88018433179723e-4
L1	L1	liver	crepos	Mus musculus (house mouse) nuclear encoded rRNA 5S 114	rRNA	2	878	36	3512	5	0.00142369020501139	7.11845102505695e-4
L1	L1	liver	crepos	NA_AAAATGACCCAGAGCGCTGCCG	unmapped	1	886	36	1772	0	0	0
L1	L1	liver	crepos	NA_AATTTCGGTTGGGAAAAAAAAAAAAAAA	unmapped	1	888	36	4440	32	0.00720720720720721	0.00720720720720721
L1	L1	liver	crepos	NA_CGACTCTTAGCGGTGGATCACTCGGCTCGTGCGTCGAT	unmapped	1	892	36	8920	11	0.00123318385650224	0.00123318385650224
L1	L1	liver	crepos	NA_CGTGGCCGGGGGACTGTTG	unmapped	1	885	36	3540	0	0	0
L1	L1	liver	crepos	NA_GAAACCCAGCGGGCCGACTTCC	unmapped	1	895	36	1790	2	0.00111731843575419	0.00111731843575419
L1	L1	liver	crepos	>ENSMUST00000120540.2|ENSMUSG00000052562.16|OTTMUSG00000028431.1|OTTMUST00000070450.1|Slc22a30-203|Slc22a30|2598|UTR5:1-200|CDS:201-1517|UTR3:1518-2598|	pctranscripts	2	861	35	1944	1	5.1440329218107e-4	2.90360046457607e-4
L1	L1	liver	crepos	>ENSMUST00000213382.2|ENSMUSG00000034863.10|OTTMUSG00000062157.2|OTTMUST00000152735.1|Ano8-204|Ano8|3785|UTR5:1-104|CDS:105-3419|UTR3:3420-3785|	pctranscripts	2	855	35	2284	1	4.37828371278459e-4	1.94931773879142e-4
L1	L1	liver	crepos	10_TCACGCGGGAGACCGGGGTTCAATTCCCCGACGGGGAGCCA	genome	1	861	35	4305	56	0.0130081300813008	0.0130081300813008
L1	L1	liver	crepos	11_TGCGTTCGCGCTCTCCCCTG	genome	1	868	35	5208	47	0.00902457757296467	0.00902457757296467
L1	L1	liver	crepos	11_TGCTGTGATGAGATGACTAAGTAGGAAGTGCCGTCAGAGTCGATAACTGACGATAACTGCTCCAGGCTGACT	genome	1	859	35	14603	40	0.00273916318564679	0.00273916318564679
L1	L1	liver	crepos	13_TCACATTGCCAGGGATTACCACT	genome	1	860	35	5160	6	0.00116279069767442	0.00116279069767442
L1	L1	liver	crepos	18_GTGGAGTGTGACAATGGTGTTTG	genome	1	853	35	6824	4	5.86166471277843e-4	5.86166471277843e-4
L1	L1	liver	crepos	2_AGCAGCATTGTACAGGGCTATGAA	genome	1	859	35	4295	0	0	0
L1	L1	liver	crepos	2_CATTATTACTTTTGGTACGCGT	genome	1	859	35	8590	3	3.49243306169965e-4	3.49243306169965e-4
L1	L1	liver	crepos	2_CGTACCGTGAGTAATAATGCGA	genome	1	867	35	4335	0	0	0
L1	L1	liver	crepos	2_TGCAATGATGTCAATCTTTGACTGAAGTGACCTTGAAGTGCAATTACTGAGCTTTTTAACCCTGAGCA	genome	1	874	35	19228	8	4.16059912627418e-4	4.16059912627418e-4
L1	L1	liver	crepos	4_CGCGGATGATGACACCTGGGTATGCTGCACACTCCCGACTGCGTCGTGGGGAAGCCAACCTTGGAGAGCTGAGC	genome	1	865	35	11245	107	0.0095153401511783	0.0095153401511783
L1	L1	liver	crepos	5_CGATCCCCGGCATCTCCACCA	genome	1	864	35	2592	92	0.0354938271604938	0.0354938271604938
L1	L1	liver	crepos	7_CGTCTGTGATGTTCTGCTATTACCTACATTGTTTGAGCCTCATGAAAACCCCACTGGCTGAGA	genome	1	854	35	17080	7	4.0983606557377e-4	4.0983606557377e-4
L1	L1	liver	crepos	9_AGAGCAGCTCCCTCGCTGCGATCTATTGAAAGTCAGCCCTCGACACAAGGGTTTGT	genome	1	855	35	11115	8	7.19748088169141e-4	7.19748088169141e-4
L1	L1	liver	crepos	MU069435.1_GATCTATTGAAAGTCAGCCCTCGACACAAGGGTTTGT	genome	1	854	35	8540	4	4.68384074941452e-4	4.68384074941452e-4
L1	L1	liver	crepos	MU069435.1_GCTGCGATCTATTGAAAGTCAGCGCTCGACACAAGGGTTTG	genome	1	852	35	8520	13	0.00152582159624413	0.00152582159624413
L1	L1	liver	crepos	MU069435.1_TTCTGGGTCGGGGTTTCGTACGTAGCAGAGCAGCTCCCTCGCTGCGATCTATTGAAAGTCAGCCCTCGACACAAGGGTTTGT	genome	1	854	35	18788	19	0.00101128379816904	0.00101128379816904
L1	L1	liver	crepos	NA_AATAACGCCGGAACATTAGTG	unmapped	1	870	35	3480	1	2.8735632183908e-4	2.8735632183908e-4
L1	L1	liver	crepos	NA_ACCGCCGCGGCCCGGGTTCGTTTCCCGGTCAGGGAACCA	unmapped	1	866	35	5196	8	0.00153964588144727	0.00153964588144727
L1	L1	liver	crepos	NA_ACTCTTAGCGGTGGATCACTCGGCTCGTGCGTCGATGAAGAACGCAGCTAGCTGCGAGAATTAATGTGAATTGCAGGACA	unmapped	1	850	35	15300	20	0.00130718954248366	0.00130718954248366
L1	L1	liver	crepos	NA_ACTGGGCGTGGAGCATCTG	unmapped	1	852	35	3408	1	2.93427230046948e-4	2.93427230046948e-4
L1	L1	liver	crepos	NA_TCTGGAGCCGGTGAGCGTGGG	unmapped	1	867	35	3468	1	2.88350634371396e-4	2.88350634371396e-4
L1	L1	liver	crepos	>ENSMUST00000047737.10|ENSMUSG00000041515.11|OTTMUSG00000033858.6|OTTMUST00000085321.1|Irf8-201|Irf8|2847|UTR5:1-53|CDS:54-1328|UTR3:1329-2847|	pctranscripts	2	842	34	2187	3	0.00137174211248285	7.91765637371338e-4
L1	L1	liver	crepos	1_CCCATGATGGTATGAGAGTAGTGGACAGAAGGGATTTCTGAAAAACACTTTTCTGAGG	genome	1	838	34	12570	4	3.18217979315831e-4	3.18217979315831e-4
L1	L1	liver	crepos	1_TGTAAACATCCTCGACTGGAAGCA	genome	1	834	34	4170	0	0	0
L1	L1	liver	crepos	10_CACGCGGGAGACCGGGGTTCAATTCCCCGACGGGGAGCCA	genome	1	849	34	3396	27	0.00795053003533569	0.00795053003533569
L1	L1	liver	crepos	11_ACATCCTGGTTGCTCCTATCTGATT	genome	1	843	34	8430	7	8.30367734282325e-4	8.30367734282325e-4
L1	L1	liver	crepos	18_ACTGGACTTGGAGTCAGAAGGCT	genome	1	834	34	4170	17	0.00407673860911271	0.00407673860911271
L1	L1	liver	crepos	18_TAGATGTGTAGAGAAATGATAACTGAGCA	genome	1	846	34	5922	9	0.00151975683890578	0.00151975683890578
L1	L1	liver	crepos	18_TGGAGTGTGACAGTGGTGTTTGT	genome	1	837	34	7533	13	0.00172574007699456	0.00172574007699456
L1	L1	liver	crepos	18_TTGGAGTGTGACAATGGTGTTTG	genome	1	843	34	7587	48	0.00632661130881771	0.00632661130881771
L1	L1	liver	crepos	2_TGGAAAGGATGAACGAACTTGGCCTGACCTTCAGAAATGGAGGCAATACAACTGATTTAATGAGCCTGATCC	genome	1	831	34	13296	41	0.00308363417569194	0.00308363417569194
L1	L1	liver	crepos	8_CTGACTTGATGAAAGTACTTTTGAACCCTTTTCCATCTGATG	genome	1	837	34	13392	11	8.21385902031063e-4	8.21385902031063e-4
L1	L1	liver	crepos	8_TCCTGTACTGAGCTGCCCCGAGA	genome	1	843	34	4215	5	0.00118623962040332	0.00118623962040332
L1	L1	liver	crepos	9_TAAACCATTCGTAGACGACCTGCTTC	genome	1	836	34	5852	16	0.00273410799726589	0.00273410799726589
L1	L1	liver	crepos	9_TGAGGTAGTAGGTTGTATAGTAT	genome	1	849	34	7641	10	0.00130872922392357	0.00130872922392357
L1	L1	liver	crepos	9_TGAGGTAGTAGTTTGTACAGTTAA	genome	1	834	34	7506	6	7.99360511590727e-4	7.99360511590727e-4
L1	L1	liver	crepos	MT_CTAATCCTAGCCCTAGCCCTACAC	genome	1	826	34	4130	1	2.42130750605327e-4	2.42130750605327e-4
L1	L1	liver	crepos	Mus musculus (house mouse) mmu-let-7c-2-3p	miRNA	1	835	34	8350	21	0.00251497005988024	0.00203836930455635
L1	L1	liver	crepos	Mus musculus (house mouse) nuclear encoded rRNA 5S 127	rRNA	2	847	34	2769	2	7.22282412423258e-4	3.93545848091303e-4
L1	L1	liver	crepos	NA_ACATTGATCATCGACACTTCGAACGCACTTGCGGCCCCGGGT	unmapped	1	842	34	7578	1	1.3196093956189e-4	1.3196093956189e-4
L1	L1	liver	crepos	NA_ACGACTCTTAGCGGTGGATCACTCGGCTCGTGCG	unmapped	1	826	34	6608	27	0.00408595641646489	0.00408595641646489
L1	L1	liver	crepos	NA_AGAAACGTGGCTGGCCTGGT	unmapped	1	839	34	3356	0	0	0
L1	L1	liver	crepos	NA_AGTAGGTTGAGGCCGTTGAGC	unmapped	1	843	34	4215	0	0	0
L1	L1	liver	crepos	NA_CGACTCTTAGCGGTGGATCA	unmapped	1	832	34	4160	44	0.0105769230769231	0.0105769230769231
L1	L1	liver	crepos	NA_CGAGGGCGTGCAAGATTCCG	unmapped	1	847	34	2541	0	0	0
L1	L1	liver	crepos	NA_CGCGACCTCAGATCAGACGTGGCGACCCGCTGAATTTAAG	unmapped	1	841	34	5887	8	0.001358926448106	0.001358926448106
L1	L1	liver	crepos	NA_GATACCCGTCGCCGCGCTCTCCCTCTCCCCCCGTCCGCCTCCCGGGCGGGCGTT	unmapped	1	843	34	8430	30	0.00355871886120996	0.00355871886120996
L1	L1	liver	crepos	NA_GGAGTGTGACAATGGTGTTAA	unmapped	1	846	34	5076	6	0.00118203309692671	0.00118203309692671
L1	L1	liver	crepos	NA_TCAGCGGCGGCACTTCCATACT	unmapped	1	834	34	4170	7	0.0016786570743405301	0.0016786570743405301
L1	L1	liver	crepos	NA_TGCGGTTGCTGGCGCCTATATC	unmapped	1	847	34	5929	1	1.68662506324844e-4	1.68662506324844e-4
L1	L1	liver	crepos	>ENSMUST00000163060.2|ENSMUSG00000022096.15|OTTMUSG00000034183.1|OTTMUST00000086690.1|Hr-205|Hr|5278|UTR5:1-402|CDS:403-4038|UTR3:4039-5278|	pctranscripts	1	822	33	0	0	NA	NA
L1	L1	liver	crepos	1_GTAAACATCCTCGACTGGAAGCTT	genome	1	823	33	4938	83	0.0168084244633455	0.0168084244633455
L1	L1	liver	crepos	1_TGTAAACATCCTCGACTGGAAGCTTTT	genome	1	818	33	7362	67	0.00910078782939419	0.00910078782939419
L1	L1	liver	crepos	13_CGATCCCCGGCATCTCCAGTTCCTTTTT	genome	1	808	33	8080	106	0.0131188118811881	0.0131188118811881
L1	L1	liver	crepos	15_CTAGACTGAGGCTCCTTGAGGA	genome	1	809	33	4045	44	0.0108776266996292	0.0108776266996292
L1	L1	liver	crepos	19_AGGGAGGGAACGCAGTCTGAGTGGA	genome	1	808	33	2424	8	0.0033003300330033	0.0033003300330033
L1	L1	liver	crepos	19_CCAGTGGGGCTGCTGTTATCTGT	genome	1	822	33	6576	37	0.00562652068126521	0.00562652068126521
L1	L1	liver	crepos	3_GGTCAATGATGTGTTGGCATGTATTATCTGAATTCGCTGATGTG	genome	1	804	33	13668	17	0.00124378109452736	0.00124378109452736
L1	L1	liver	crepos	Mus musculus (house mouse) tRNA-Leu (CAG)	tRNA	2	803	33	4703	3	6.37890708058686e-4	2.66856431239993e-4
L1	L1	liver	crepos	Mus musculus predicted gene, 36738 (Gm36738)	lncRNA	2	819	33	819	29	0.0354090354090354	0.0177045177045177
L1	L1	liver	crepos	Mus musculus tRNA-Gly (CCC) (tRNA-Gly-CCC-1-1, tRNA-Gly-CCC-2-1, tRNA-Gly-CCC-2-2)	tRNA	2	812	33	8932	3	3.35871025526198e-4	1.67935512763099e-4
L1	L1	liver	crepos	NA_AAAAACCGCTGGGTGATCTGG	unmapped	1	821	33	3284	1	3.04506699147381e-4	3.04506699147381e-4
L1	L1	liver	crepos	NA_GCAGCGCTCTGGGTCATTTTCG	unmapped	1	823	33	5761	7	0.00121506682867558	0.00121506682867558
L1	L1	liver	crepos	NA_TATTGCACTTGTCCCGGCCTGTAAT	unmapped	1	804	33	7236	5	6.90989496959646e-4	6.90989496959646e-4
L1	L1	liver	crepos	NA_TCGAGCCCCAGTGGAACCACCA	unmapped	1	820	33	1640	0	0	0
L1	L1	liver	crepos	1_TCAAGTAATTCAGGATAGGTTT	genome	1	792	32	6336	43	0.00678661616161616	0.00678661616161616
L1	L1	liver	crepos	1_TCCCAGCGGTGCCTCCA	genome	1	789	32	2367	3	0.00126742712294043	0.00126742712294043
L1	L1	liver	crepos	10_CCGCCGCGGCCCGGGTTCGATTCCCGGTCAGGGAACCA	genome	1	790	32	3950	14	0.00354430379746835	0.00354430379746835
L1	L1	liver	crepos	10_GAGTTATGATGTGTAAATCCTATTCCATTGCTGAAATGCAGTGTGGAACATAATGAACTGAACTCT	genome	1	785	32	16485	100	0.00606612071580224	0.00606612071580224
L1	L1	liver	crepos	11_ACAGTGATGACCACAACATGCCATCTGAGTTGCTTTGCTGAAATCCAGAGGCTGTTTCTGAGC	genome	1	794	32	13498	44	0.00325974218402726	0.00325974218402726
L1	L1	liver	crepos	11_CACGAGGACGAGACGTAGCG	genome	1	798	32	798	0	0	0
L1	L1	liver	crepos	13_TCGCTGCGATCTATTGAAAGTCAGCCCTCGACACAAGGGTTTGA	genome	1	800	32	8800	7	7.95454545454545e-4	7.95454545454545e-4
L1	L1	liver	crepos	15_TGTAAACATCCCCGACTGGAAGCTA	genome	1	789	32	3945	23	0.00583016476552598	0.00583016476552598
L1	L1	liver	crepos	17_TGAGAGTGATGATTTCACAGACTAGAGTCTCTGACGCTGTCCTTGATGTCAGCTATAAATCTGACTCA	genome	1	789	32	16569	50	0.00301768362604864	0.00301768362604864
L1	L1	liver	crepos	19_TTGCAATGATGTCATCTTACTACTGAA	genome	1	791	32	7910	69	0.00872313527180784	0.00872313527180784
L1	L1	liver	crepos	4_GTAAACATCCTTGACTGGAAGCT	genome	1	794	32	4764	73	0.0153232577665827	0.0153232577665827
L1	L1	liver	crepos	9_CTCGCTGCGATCTATTGAAAGTCAGCCCTCGACACAA	genome	1	787	32	6296	5	7.9415501905972e-4	7.9415501905972e-4
L1	L1	liver	crepos	9_GTCTGATGATGAGCCCATTGCCCGGAGCTCTTGTGATGCTGGCTTCAAAGTAAACGCTCTGAAG	genome	1	777	32	13209	33	0.00249829661594367	0.00249829661594367
L1	L1	liver	crepos	Mus musculus (house mouse) mitochondrially encoded tRNA serine 1	tRNA	1	792	32	7128	2	2.80583613916947e-4	2.80583613916947e-4
L1	L1	liver	crepos	Mus musculus (house mouse) mmu-miR-128-3p	miRNA	1	779	32	5453	6	0.00110031175499725	0.00110031175499725
L1	L1	liver	crepos	Mus musculus tRNA-Arg (TCT) (tRNA-Arg-TCT-1-1, tRNA-Arg-TCT-5-1)	tRNA	1	780	32	3120	4	0.00128205128205128	0.00128205128205128
L1	L1	liver	crepos	NA_ACGCCTGTCTGAGCGTCGCTT	unmapped	1	776	32	4656	7	0.00150343642611684	0.00150343642611684
L1	L1	liver	crepos	NA_CGGCCCCGGGTTCCTCCCGGGGCTACGCCTGTCTGAGCGTCGCT	unmapped	1	786	32	7074	20	0.00282725473565168	0.00282725473565168
L1	L1	liver	crepos	NA_TCTGTATTAACGAAGCGCTGG	unmapped	1	792	32	4752	6	0.00126262626262626	0.00126262626262626
L1	L1	liver	crepos	NA_TGATCGCGTCGCGGTGGAAGAA	unmapped	1	783	32	3132	7	0.00223499361430396	0.00223499361430396
L1	L1	liver	crepos	NA_TGGAGTGTGACAATGGTGTTTTAA	unmapped	1	782	32	7038	31	0.00440466041489059	0.00440466041489059
L1	L1	liver	crepos	NA_TGGAGTGTGACAATGGTTTG	unmapped	1	794	32	5558	167	0.0300467794170565	0.0300467794170565
L1	L1	liver	crepos	1_TAAACATCCTCGACTGGAAGCT	genome	1	772	31	3860	9	0.00233160621761658	0.00233160621761658
L1	L1	liver	crepos	1_TGTAAACATCCTCGACTGGAAGCTA	genome	1	771	31	4626	20	0.00432338953739732	0.00432338953739732
L1	L1	liver	crepos	10_TTCGTTTCCCGGCCAATGCACCA	genome	1	758	31	4548	4	8.79507475813544e-4	8.79507475813544e-4
L1	L1	liver	crepos	11_ATCCGGGTGCCCCCTCCA	genome	1	752	31	2256	2	8.86524822695035e-4	8.86524822695035e-4
L1	L1	liver	crepos	11_GAGCAATGATGACCCCAACATGCCATCTGAGTGGCTTTGCTGAAATCCAGAGGCTGTTTCTGAGCTGT	genome	1	756	31	13608	117	0.0085978835978836	0.0085978835978836
L1	L1	liver	crepos	12_ATAATTTGTGGTAGTGGGGGACTGCGTTCGCGCTCTCCCCTG	genome	1	763	31	9919	23	0.0023187821352959	0.0023187821352959
L1	L1	liver	crepos	17_CTCTTAGATCGATGTGGTGCTCCGGAGTTCTCTTCGGGCCAGGGCCTAAGCCGCGCCAG	genome	1	759	31	10626	24	0.00225861095426313	0.00225861095426313
L1	L1	liver	crepos	18_CAATGAACACTCTGACCA	genome	1	760	31	2280	1	4.3859649122807e-4	4.3859649122807e-4
L1	L1	liver	crepos	18_TGGAGTGTGACAATGGTGTTTGTN	genome	1	755	31	6795	28	0.00412067696835909	0.00412067696835909
L1	L1	liver	crepos	19_CTGACCTATGAATTGACAGCCAAA	genome	1	755	31	3775	3	7.94701986754967e-4	7.94701986754967e-4
L1	L1	liver	crepos	19_GCAATGATGTCATCTTACTACTGAAA	genome	1	758	31	6064	2	3.29815303430079e-4	3.29815303430079e-4
L1	L1	liver	crepos	19_TTTCTATGATGAATCAAACTAGCTCACTATGACTGCTAATGAAAACACAGGAACACCTGAGAA	genome	1	760	31	11400	32	0.0028070175438596502	0.0028070175438596502
L1	L1	liver	crepos	5_ATAGTCGGCATTGGCAATTTTTGACAGTCTCTACGGAGACTG	genome	1	756	31	9828	74	0.00752950752950753	0.00752950752950753
L1	L1	liver	crepos	5_GACTCTTAGCGGTGGAT	genome	1	762	31	3810	2	5.249343832021e-4	5.249343832021e-4
L1	L1	liver	crepos	9_AACGGAATCCCAAAAGCAGCTG	genome	1	772	31	1544	0	0	0
L1	L1	liver	crepos	MU069435.1_AGCTCCCTCGCTGCGATCTATTGAAAGTCAGCGCTCGACACAAGGGTTTGT	genome	1	759	31	9867	24	0.00243235025843721	0.00243235025843721
L1	L1	liver	crepos	Mus musculus Mir22 host gene (Mir22hg)	lncRNA	2	759	31	4248	22	0.0051789077212806	0.00243741765480896
L1	L1	liver	crepos	Mus musculus RIKEN cDNA D030028A08 gene (D030028A08Rik)	lncRNA	1	754	31	2262	2	8.84173297966401e-4	8.84173297966401e-4
L1	L1	liver	crepos	Mus musculus tRNA-Cys (GCA) (tRNA-Cys-GCA-2-1, tRNA-Cys-GCA-3-1)	tRNA	2	761	31	6849	21	0.00306614104248795	0.00153307052124398
L1	L1	liver	crepos	NA_ATAACACTGCGGCCAACTTACT	unmapped	1	758	31	3790	2	5.27704485488127e-4	5.27704485488127e-4
L1	L1	liver	crepos	NA_CGACTCTTAGCGGTGGATCACT	unmapped	1	775	31	4650	16	0.00344086021505376	0.00344086021505376
L1	L1	liver	crepos	NA_GACTCTTAGCGGTGGATCACTCGGC	unmapped	1	771	31	4626	11	0.00237786424556853	0.00237786424556853
L1	L1	liver	crepos	NA_GCACTTGCGGCCCCGGGTTCCTCCCGGGGCTACGCCTGTCTGAGCGTCGCT	unmapped	1	773	31	8503	19	0.00223450546865812	0.00223450546865812
L1	L1	liver	crepos	>ENSMUST00000028801.8|ENSMUSG00000027329.10|OTTMUSG00000015912.1|OTTMUST00000037801.1|Spef1-201|Spef1|2328|UTR5:1-201|CDS:202-906|UTR3:907-2328|	pctranscripts	1	735	30	1470	1	6.80272108843537e-4	6.80272108843537e-4
L1	L1	liver	crepos	10_CTGTCTGAGCGTCGCTT	genome	1	728	30	4368	56	0.0128205128205128	0.0128205128205128
L1	L1	liver	crepos	10_TTGCATGATGACTTGAATTGTCGGATACCCCTTCACCCCGTTCATGGGTGAGAAACAGCTAGTCTGAC	genome	1	746	30	14174	8	5.64413715253281e-4	5.64413715253281e-4
L1	L1	liver	crepos	13_CGGGAGACCGGGGTTCGATTCCCCGACGGGGAGCCA	genome	1	738	30	2952	2	6.77506775067751e-4	6.77506775067751e-4
L1	L1	liver	crepos	13_TCGTTTCCCGGCCAATGCACCA	genome	1	735	30	3675	2	5.4421768707483e-4	5.4421768707483e-4
L1	L1	liver	crepos	18_CTGGACTTGGAGTCAGAAGGC	genome	1	741	30	2964	8	0.00269905533063428	0.00269905533063428
L1	L1	liver	crepos	18_CTGGAGTGTGACAATGGTGTTTGT	genome	1	748	30	6732	2	2.9708853238265e-4	2.9708853238265e-4
L1	L1	liver	crepos	18_TGCCAATGATGACATGACCACTGCGCAATCTGAGT	genome	1	748	30	5984	4	6.68449197860963e-4	6.68449197860963e-4
L1	L1	liver	crepos	18_TGCCAATGATGACATGACCACTGCGCAATCTGAGTTCTGGGAACCAGGTGATGGAGTGTGCTGAGAACACTGAGGCC	genome	1	741	30	11856	46	0.00387989203778677	0.00387989203778677
L1	L1	liver	crepos	19_TACGGGGATGATATGAAAACTGAACTCTCTCTTTCTGATGGTTTAGTGGAGAAAACAAAAATTCTCTGAGTAG	genome	1	748	30	16456	75	0.00455760816723384	0.00455760816723384
L1	L1	liver	crepos	19_TGCAATGATGTCATCTTACTACTGAA	genome	1	751	30	6759	1	1.47950880307738e-4	1.47950880307738e-4
L1	L1	liver	crepos	2_GTAAATGATGAACTCACTTTTTTCCCCGTCATATCGACAGTGCTGATGTTTTAAAACATTTGCCAGTTTGTCCTGATA	genome	1	739	30	21431	67	0.00312631235126686	0.00312631235126686
L1	L1	liver	crepos	7_AAGGTAGATAGAACAGGTCTTGT	genome	1	732	30	4392	4	9.10746812386157e-4	9.10746812386157e-4
L1	L1	liver	crepos	9_TATTGAAAGTCAGCCCTCGACACAAGGGTTTGT	genome	1	748	30	6732	3	4.45632798573975e-4	4.45632798573975e-4
L1	L1	liver	crepos	MT_TCATGACCAATGAACACTCTGACCA	genome	1	745	30	3725	54	0.014496644295302	0.014496644295302
L1	L1	liver	crepos	MU069435.1_TCTGGGTCGGGGTTTCGTACGTAGCAGAGCAGCTCC	genome	1	747	30	6723	14	0.00208240368882939	0.00208240368882939
L1	L1	liver	crepos	Mus musculus (house mouse) mmu-miR-152-3p	miRNA	1	730	30	3650	14	0.00383561643835616	0.00383561643835616
L1	L1	liver	crepos	Mus musculus (house mouse) nuclear encoded rRNA 5S 152	rRNA	1	749	30	2996	0	0	0
L1	L1	liver	crepos	NA_AATTTCGGTTGGGAAAAAAAAAAAAAA	unmapped	1	736	30	3680	6	0.0016304347826087	0.0016304347826087
L1	L1	liver	crepos	NA_CGACTCTTAGCGGTGGATCACTCGGCTCGT	unmapped	1	730	30	5840	15	0.00256849315068493	0.00256849315068493
L1	L1	liver	crepos	NA_CGGGTAACTGAAGGCATACG	unmapped	1	736	30	2208	0	0	0
L1	L1	liver	crepos	NA_GAAATTTCGGTTGGGAAAA	unmapped	1	750	30	3750	1	2.66666666666667e-4	2.66666666666667e-4
L1	L1	liver	crepos	NA_GAAATTTCGGTTGGGAAAAAAAAA	unmapped	1	734	30	3670	7	0.00190735694822888	0.00190735694822888
L1	L1	liver	crepos	NA_GCGGCCCCGGGTTCCTCCCGGGGCTACGCCTGTCTGAGCGTCGCT	unmapped	1	733	30	6597	4	6.06336213430347e-4	6.06336213430347e-4
L1	L1	liver	crepos	1_TTCAAGTAATTCAGGATAGGTA	genome	1	707	29	4949	20	0.00404122044857547	0.00404122044857547
L1	L1	liver	crepos	10_CGCGGCCCGGGTTCGATTCCCGGTCAGGGAACCA	genome	1	711	29	3555	26	0.00731364275668073	0.00731364275668073
L1	L1	liver	crepos	11_TGCTGTGATGAGATGACTAAGTAGGAAGTGCCGTCAGAGTCGATAACTGACGATAACTGCTCCTGGCTGAC	genome	1	721	29	12257	22	0.0017948927143673	0.0017948927143673
L1	L1	liver	crepos	15_ATCAATGATGTCCTAAAAAATAAATGTCTGAACATATGACTGCTATAATGATTTCAGCATTTAACTGAGA	genome	1	724	29	15928	15	9.41737820190859e-4	9.41737820190859e-4
L1	L1	liver	crepos	15_TCCTGCCGCGGTCGCCA	genome	1	718	29	2154	12	0.00557103064066852	0.00557103064066852
L1	L1	liver	crepos	16_CAGCCTGGGCTACACATTTTT	genome	1	713	29	4991	6	0.00120216389501102	0.00120216389501102
L1	L1	liver	crepos	17_TCTTAGATCGATGTGGTGCTCCGGAGTTCTCTTCGGGCCAGGGCCTAAGCCGCGCCAG	genome	1	720	29	10080	11	0.00109126984126984	0.00109126984126984
L1	L1	liver	crepos	18_AACGCCATTATCACACTAAATA	genome	1	711	29	3555	52	0.0146272855133615	0.0146272855133615
L1	L1	liver	crepos	18_CTGCGATGATGTCATATCTTAGGACACCTTTGGATTAATCATGAAAATAACTATCCTCTGAGCAG	genome	1	723	29	14460	199	0.013762102351314	0.013762102351314
L1	L1	liver	crepos	18_TAGAGTGTGACAATGGTGTTTGT	genome	1	716	29	6444	5	7.75915580384854e-4	7.75915580384854e-4
L1	L1	liver	crepos	18_TGGAGTGTGACAATGATGTTTGT	genome	1	723	29	6507	16	0.0024588904256954	0.0024588904256954
L1	L1	liver	crepos	18_TGGAGTGTGACAATGGTGTTTGTTA	genome	1	722	29	7220	46	0.00637119113573407	0.00637119113573407
L1	L1	liver	crepos	19_GTGGTGTGCTAGTTAATTTTT	genome	1	708	29	7788	7	8.98818695428865e-4	8.98818695428865e-4
L1	L1	liver	crepos	6_CAGTGCACTACAGAACTTTGTC	genome	1	716	29	4296	3	6.98324022346369e-4	6.98324022346369e-4
L1	L1	liver	crepos	6_TCCTGTCTGAGCGTCGCT	genome	1	702	29	4212	23	0.00546058879392213	0.00546058879392213
L1	L1	liver	crepos	9_CGATCTATTGAAAGTCAGCCCTCGACACAAGGGTTTGT	genome	1	716	29	7160	7	9.77653631284916e-4	9.77653631284916e-4
L1	L1	liver	crepos	9_CGCTGCGATCTATTGAAAGTCAGCCCTCGACACAAGGGTTTGTAA	genome	1	718	29	7898	2	2.53228665484933e-4	2.53228665484933e-4
L1	L1	liver	crepos	9_CTCGCTGCGATCTATTGAAAGTCAGCGCTCGACACAAGGGTTTGTA	genome	1	713	29	8556	12	0.00140252454417952	0.00140252454417952
L1	L1	liver	crepos	9_GCTGCGATCTATTGAAAGTCAGCGCTCGACACAAGGGTTTGTA	genome	1	726	29	7986	3	3.75657400450789e-4	3.75657400450789e-4
L1	L1	liver	crepos	9_TCGCTGCGATCTATTGAAAGTCAGCCCTCGACACAAGGGTTTGTG	genome	1	717	29	8604	6	6.97350069735007e-4	6.97350069735007e-4
L1	L1	liver	crepos	9_TCGCTGCGATCTATTGAAAGTCANCGCTCGACACAAGGGTTTGT	genome	1	703	29	8436	7	8.29777145566619e-4	8.29777145566619e-4
L1	L1	liver	crepos	9_TCGCTGCGATCTATTGGAAGTCAGCCCTCGACACAAGGGTTTGT	genome	1	722	29	8664	6	6.92520775623269e-4	6.92520775623269e-4
L1	L1	liver	crepos	MT_AATCTGACAACAGGAAATAAACCTCCTTATTCACCCCA	genome	1	721	29	5768	3	5.20110957004161e-4	5.20110957004161e-4
L1	L1	liver	crepos	Mus musculus (house mouse) mmu-miR-10b-5p	miRNA	1	718	29	5026	5	9.94826900119379e-4	9.94826900119379e-4
L1	L1	liver	crepos	Mus musculus tRNA-Ala (TGC) (tRNA-Ala-TGC-6 1 to 4, tRNA-Ala-TGC-8-1)	tRNA	1	713	29	3565	2	5.61009817671809e-4	5.61009817671809e-4
L1	L1	liver	crepos	NA_AAAAAACCGCTGGGTGATCTGG	unmapped	1	723	29	2892	4	0.00138312586445367	0.00138312586445367
L1	L1	liver	crepos	NA_CGCGACCTCAGATCAG	unmapped	1	724	29	1448	0	0	0
L1	L1	liver	crepos	NA_GATGCCGCCGGAAGCGAGAAG	unmapped	1	713	29	713	0	0	0
L1	L1	liver	crepos	NA_TCGACTCCCGGTGTGGGAACCA	unmapped	1	725	29	2900	1	3.44827586206897e-4	3.44827586206897e-4
L1	L1	liver	crepos	NA_TGAGGTAGTAGGTTGTGTGGTAAT	unmapped	1	707	29	6363	5	7.85792865000786e-4	7.85792865000786e-4
L1	L1	liver	crepos	NA_TGGAGTGTGACAATGGTGTTTGAAAA	unmapped	1	721	29	5768	6	0.00104022191400832	0.00104022191400832
L1	L1	liver	crepos	X_AGCTACATCTGGCTACTGGGTCTCT	genome	1	722	29	5776	51	0.00882963988919668	0.00882963988919668
L1	L1	liver	crepos	>ENSMUST00000225868.2|ENSMUSG00000042167.7|OTTMUSG00000068313.1|OTTMUST00000165100.1|Tent2-205|Tent2|3081|UTR5:1-329|CDS:330-1772|UTR3:1773-3081|	pctranscripts	3	683	28	683	0	0	0
L1	L1	liver	crepos	1_CGCTGCGATCTATTGAAAGTCAGCCCTCGACACA	genome	1	700	28	4900	3	6.12244897959184e-4	6.12244897959184e-4
L1	L1	liver	crepos	1_TCGCTGCGATCTATTGAAAGTCAGCCCTCGACACAA	genome	1	693	28	5544	13	0.00234487734487734	0.00234487734487734
L1	L1	liver	crepos	13_ATCACATTGCCAGGGATTACCAT	genome	1	693	28	4158	1	2.40500240500241e-4	2.40500240500241e-4
L1	L1	liver	crepos	14_AGGTATGAGGAAAATATCGGACAGTCTGATTACCACTGAAGACTGATAAGATCCAACTCTGACC	genome	1	681	28	9534	23	0.00241241871197818	0.00241241871197818
L1	L1	liver	crepos	15_GAAAATGATGAATTCTGGGGCGCTGATTCATGTGACTTGAAAAAACGCCATCCATTTCCTGACT	genome	1	680	28	12240	59	0.0048202614379085	0.0048202614379085
L1	L1	liver	crepos	16_GCCCTCTTTCCGTGTGGATTTAAGAATTTT	genome	1	687	28	8931	4	4.47878177135819e-4	4.47878177135819e-4
L1	L1	liver	crepos	17_AGCCCGTGATGAATTAATTTCTGACACCTCGTATGAAA	genome	1	695	28	7645	8	0.00104643557880968	0.00104643557880968
L1	L1	liver	crepos	17_TGAGAGTGATGATTTCACAGACTAGAGTCTCTGACG	genome	1	679	28	6790	44	0.00648011782032401	0.00648011782032401
L1	L1	liver	crepos	18_GCTGTGATGACTATCTTAGGACACCTTTGGATTAACCGTGAAATCAAACAAGTGCTGAGCAA	genome	1	698	28	11168	33	0.00295487106017192	0.00117243867243867
L1	L1	liver	crepos	18_TGGAGTGTGACAATGGTGTTTGAGT	genome	1	690	28	6210	45	0.0072463768115942	0.0072463768115942
L1	L1	liver	crepos	18_TGGAGTGTGACGATGGTGTTTGT	genome	1	684	28	6156	33	0.00536062378167641	0.00536062378167641
L1	L1	liver	crepos	19_ATATATGATGACTTTCATAGAATCTCGTTCGGCTGATGATTGCTGTTGAGACTTGGAAATCTGATT	genome	1	685	28	17125	245	0.0143065693430657	0.0135483870967742
L1	L1	liver	crepos	19_TGACCTATGAATTGACAGCCAGTT	genome	1	689	28	4823	55	0.0114036906489737	0.0114036906489737
L1	L1	liver	crepos	19_TGAGAACTGAATTCCATAGGCTGT	genome	1	697	28	4879	20	0.0040992006558721	0.0040992006558721
L1	L1	liver	crepos	5_CCTTCTGATCGAGGCCC	genome	1	694	28	2776	3	0.0010806916426513	0.0010806916426513
L1	L1	liver	crepos	9_AAGGGCTGGGTCGGTCGGGCTG	genome	1	689	28	2756	0	0	0
L1	L1	liver	crepos	9_ACTAATCCTAGCCCTAGCCCTAA	genome	1	697	28	3485	3	8.60832137733142e-4	8.60832137733142e-4
L1	L1	liver	crepos	9_CCTCGCTGCGATCTATTGAAAGTCAGCCCTCGACACAAGGGTTTG	genome	1	700	28	7700	6	7.79220779220779e-4	7.79220779220779e-4
L1	L1	liver	crepos	9_GACTCTTAGCGGTGGA	genome	1	678	28	2712	5	0.00184365781710914	0.00184365781710914
L1	L1	liver	crepos	9_TCCCTGAGACCCTAACTTGTGAT	genome	1	679	28	4753	4	8.41573742899221e-4	8.41573742899221e-4
L1	L1	liver	crepos	MU069435.1_AGGAGCCTCGGTTGGCCCCGGATAGCCGGGTCCCCGTC	genome	1	692	28	4152	2	4.81695568400771e-4	4.81695568400771e-4
L1	L1	liver	crepos	NA_AGAATAGTGTATGCGGCGACC	unmapped	1	701	28	2804	0	0	0
L1	L1	liver	crepos	NA_AGCGCACGGGGTCGGCGGCGATGTCGGC	unmapped	1	685	28	2055	0	0	0
L1	L1	liver	crepos	NA_CCGATCAACTGGGTGCCAGCGT	unmapped	1	687	28	2748	2	7.27802037845706e-4	7.27802037845706e-4
L1	L1	liver	crepos	NA_GAAGGCGACTGGAGTGCCATGT	unmapped	1	678	28	2712	2	7.37463126843658e-4	7.37463126843658e-4
L1	L1	liver	crepos	NA_GGTGGTGTCGATGGTAGAACA	unmapped	1	691	28	3455	3	8.68306801736614e-4	8.68306801736614e-4
L1	L1	liver	crepos	NA_TATTGCACTTGTCCCGGCCTGTATT	unmapped	1	688	28	6880	10	0.00145348837209302	0.00145348837209302
L1	L1	liver	crepos	NA_TTGCGGCGGCGGTGCTCAACGG	unmapped	1	700	28	2800	1	3.57142857142857e-4	3.57142857142857e-4
L1	L1	liver	crepos	>ENSMUST00000029433.9|ENSMUSG00000027843.14|OTTMUSG00000022455.4|OTTMUST00000053696.2|Ptpn22-201|Ptpn22|2743|UTR5:1-127|CDS:128-2536|UTR3:2537-2743|	pctranscripts	1	659	27	1977	2	0.00101163378856854	0.00101163378856854
L1	L1	liver	crepos	>ENSMUST00000037522.14|ENSMUSG00000040594.20|OTTMUSG00000005398.6|OTTMUST00000012035.2|Ranbp17-201|Ranbp17|3950|UTR5:1-11|CDS:12-1562|UTR3:1563-3950|	pctranscripts	1	655	27	3930	0	0	0
L1	L1	liver	crepos	>ENSMUST00000046972.14|ENSMUSG00000024491.17|OTTMUSG00000073534.1|-|Rbm27-201|Rbm27|6134|UTR5:1-181|CDS:182-3067|UTR3:3068-6134|	pctranscripts	1	657	27	3942	3	7.6103500761035e-4	7.6103500761035e-4
L1	L1	liver	crepos	1_AACTCTGATGAACAATCATGTCTTTCGCTCCTATCTGATG	genome	1	675	27	9450	35	0.0037037037037037	0.0037037037037037
L1	L1	liver	crepos	1_CCTGTCACGCGGGAGACCGGGGTTCGATTCCCCGACGGGGAGCCA	genome	1	676	27	4056	6	0.0014792899408284	0.0014792899408284
L1	L1	liver	crepos	13_TGAGGTAGTAGGTTGTATAGTTGT	genome	1	663	27	6630	59	0.00889894419306184	0.00889894419306184
L1	L1	liver	crepos	16_CTAAACCATTCGTAGACGACCTGCTTC	genome	1	670	27	4690	3	6.39658848614073e-4	6.39658848614073e-4
L1	L1	liver	crepos	19_GACCTATGAATTGACAGCCA	genome	1	658	27	2632	0	0	0
L1	L1	liver	crepos	19_TACAGTACTGTGATAGCTGAAT	genome	1	659	27	4613	120	0.0260134402774767	0.0260134402774767
L1	L1	liver	crepos	2_TCGTACCGTGAGTAATAATGCGA	genome	1	675	27	4050	3	7.40740740740741e-4	7.40740740740741e-4
L1	L1	liver	crepos	3_CCAATGAACACTCTGACCA	genome	1	664	27	1992	15	0.00753012048192771	0.00753012048192771
L1	L1	liver	crepos	3_TAATTTGTGGTAGTGGGGGACTGCGTTCGCGCTCTCCCCTG	genome	1	664	27	8632	23	0.00266450417052827	0.00266450417052827
L1	L1	liver	crepos	5_AGTCGGCATTGGCAATTTTTGACAGTCTCTACGGAGACTG	genome	1	666	27	7992	95	0.0118868868868869	0.0118868868868869
L1	L1	liver	crepos	5_GAAATTTCGGTTGGGAC	genome	1	653	27	3265	3	9.18836140888208e-4	9.18836140888208e-4
L1	L1	liver	crepos	7_AATTTCGGTTGGGAAAAAAAAAAAAAAAAAA	genome	1	661	27	3305	20	0.00605143721633888	0.00605143721633888
L1	L1	liver	crepos	8_TGAAATGATGACCATTTAATTCATGTCTCTTCTCTGACATTCTCCTCTGGAGATGATTTTTGCCTTATTGATCTGATC	genome	1	659	27	21747	25	0.00114958385064607	0.00114958385064607
L1	L1	liver	crepos	8_TGAAGTGATGATTCACAATCATGTCTCTTCTCTGAAGAATTCATGGAGATTCTGTGTATCTGATC	genome	1	676	27	16224	21	0.00129437869822485	0.00129437869822485
L1	L1	liver	crepos	9_ATTTTCCTTGGCTATTCTGATA	genome	1	664	27	7304	3	4.10733844468784e-4	4.10733844468784e-4
L1	L1	liver	crepos	9_CTCGCTGCGATCTATTGAAGGTCAGCCCTCGACACAAGGGTTTGT	genome	1	660	27	7920	1	1.26262626262626e-4	1.26262626262626e-4
L1	L1	liver	crepos	9_GAGCAGCTCCCTCGCTGCGATCTATTGAAAGTCAGCCCTCGACACAAGGGTTTGT	genome	1	671	27	8723	22	0.00252206809583859	0.00252206809583859
L1	L1	liver	crepos	9_GTAAATGAGGAGATTCCATTGGTCCGTGTTTCTGAACTACATGATTTTCCTTGGCTATTCTGATA	genome	1	671	27	16775	49	0.00292101341281669	0.0026865671641791
L1	L1	liver	crepos	9_TGAGGTAGTAGGTTGTATAGTTTA	genome	1	655	27	6550	6	9.16030534351145e-4	9.16030534351145e-4
L1	L1	liver	crepos	MT_TTTCATGACCAATGAACACTCTGACCA	genome	1	664	27	4648	4	8.60585197934596e-4	8.60585197934596e-4
L1	L1	liver	crepos	Mus musculus (house mouse) mmu-miR-183-5p	miRNA	1	675	27	4725	90	0.019047619047619	0.019047619047619
L1	L1	liver	crepos	Mus musculus (house mouse) mmu-miR-223-3p	miRNA	2	669	27	4683	7	0.00149476831091181	7.47384155455903e-4
L1	L1	liver	crepos	Mus musculus (house mouse) mmu-miR-28a-3p	miRNA	1	674	27	4044	0	0	0
L1	L1	liver	crepos	Mus musculus Hoxa distal transcript antisense RNA, transcript variant 1 (Hottip)	lncRNA	1	675	27	2025	2	9.87654320987654e-4	9.87654320987654e-4
L1	L1	liver	crepos	NA_ATGGAGTGTGACAATGGTGTTTGA	unmapped	1	655	27	5240	3	5.72519083969466e-4	5.72519083969466e-4
L1	L1	liver	crepos	NA_CAACGCGGGGAGGCAGACAAGG	unmapped	1	665	27	0	0	NA	NA
L1	L1	liver	crepos	NA_GACTCTTAGCGGTGGATCACTC	unmapped	1	672	27	4032	3	7.44047619047619e-4	7.44047619047619e-4
L1	L1	liver	crepos	NA_GACTCTTAGCGGTGGATCACTCGGCTCGTGCGTCG	unmapped	1	658	27	5922	55	0.00928740290442418	0.00928740290442418
L1	L1	liver	crepos	NA_GCACGGGGTCGGCGGCGATG	unmapped	1	667	27	1334	0	0	0
L1	L1	liver	crepos	NA_TCCCTGTGGTCTAGTGGTTAGGATTCG	unmapped	1	665	27	6650	49	0.00736842105263158	0.00736842105263158
L1	L1	liver	crepos	NA_TGGAGTGTGACAATGGTGTTTGAATT	unmapped	1	661	27	6610	93	0.0140695915279879	0.0140695915279879
L1	L1	liver	crepos	NA_TGGAGTGTGACAATGGTGTTTTTTT	unmapped	1	675	27	8100	34	0.00419753086419753	0.00419753086419753
L1	L1	liver	crepos	NA_TGGAGTGTGACAGTGGTGTTTGA	unmapped	1	659	27	5272	7	0.00132776934749621	0.00132776934749621
L1	L1	liver	crepos	X_AGCTACATCTGGCTACTGGGTCTC	genome	1	665	27	4655	74	0.0158968850698174	0.0158968850698174
L1	L1	liver	crepos	>ENSMUST00000032386.11|ENSMUSG00000030256.12|OTTMUSG00000025458.2|OTTMUST00000062685.1|Bhlhe41-201|Bhlhe41|6133|UTR5:1-291|CDS:292-1524|UTR3:1525-6133|	pctranscripts	1	637	26	637	2	0.00313971742543171	0.00313971742543171
L1	L1	liver	crepos	>ENSMUST00000047497.15|ENSMUSG00000039523.17|OTTMUSG00000010498.4|OTTMUST00000024479.1|Cep104-201|Cep104|5151|UTR5:1-443|CDS:444-3224|UTR3:3225-5151|	pctranscripts	2	634	26	1268	0	0	0
L1	L1	liver	crepos	>ENSMUST00000113451.9|ENSMUSG00000061742.13|OTTMUSG00000018619.4|OTTMUST00000044832.2|Slc22a12-201|Slc22a12|2226|UTR5:1-280|CDS:281-1942|UTR3:1943-2226|	pctranscripts	1	648	26	0	0	NA	NA
L1	L1	liver	crepos	>ENSMUST00000179022.8|ENSMUSG00000062075.14|OTTMUSG00000031736.2|-|Lmnb2-204|Lmnb2|3370|UTR5:1-84|CDS:85-1875|UTR3:1876-3370|	pctranscripts	1	646	26	1292	3	0.00232198142414861	0.00232198142414861
L1	L1	liver	crepos	1_CTGTCACGCGGGAGACCGGGGTTCGATTCCCCGACGGGGAGCCA	genome	1	641	26	3846	43	0.0111804472178887	0.0111804472178887
L1	L1	liver	crepos	11_AAACCGTTACCATTACTGAGTTT	genome	1	650	26	5200	3	5.76923076923077e-4	5.76923076923077e-4
L1	L1	liver	crepos	11_AAATGCGGGAAACTCGACTGCATAATTTGTGGTAGTGGGGGACTGCGTTCGCGCTCTCCCCTG	genome	1	650	26	10400	36	0.00346153846153846	0.00346153846153846
L1	L1	liver	crepos	11_GGAGGGAACGCAGTCTGAGTGG	genome	1	645	26	1935	3	0.00155038759689922	0.00155038759689922
L1	L1	liver	crepos	13_CGATCCCCGGCATCTCCAGTTCCTTT	genome	1	632	26	5056	27	0.00534018987341772	0.00534018987341772
L1	L1	liver	crepos	14_AAAGCTGGGTTGAGAGGGCGAAT	genome	1	644	26	2576	0	0	0
L1	L1	liver	crepos	17_AGCCCGTGATGAATTAATTTCTGACACCTCGTATGAAAACTGCATGCGTAGTCTGATTACATTATAAGACTGAGGC	genome	1	633	26	13926	22	0.00157977883096367	0.00157977883096367
L1	L1	liver	crepos	17_CACCCGTAGAACCGACCTTGCGT	genome	1	639	26	2556	0	0	0
L1	L1	liver	crepos	19_GTGGTGTGCTAGTTAATTTT	genome	1	635	26	6350	3	4.7244094488189e-4	4.7244094488189e-4
L1	L1	liver	crepos	19_TGTAACAGCAACTCCATGTGGAATT	genome	1	638	26	4466	41	0.00918047469771608	0.00918047469771608
L1	L1	liver	crepos	2_AGGTCCCTGGTAGCTCA	genome	1	642	26	2568	1	3.89408099688474e-4	3.89408099688474e-4
L1	L1	liver	crepos	2_GTCTAGTGATGAATTTCATAGGGCAGATTCTGAGGTGAAAATTTAGTTCATCATTGATTGTCCTATTATGAAATCTGAAG	genome	1	643	26	18647	13	6.97163082533383e-4	6.97163082533383e-4
L1	L1	liver	crepos	3_GGTCAATGATGTGTTGGCATGTATTATCTGAAT	genome	1	629	26	8177	10	0.00122294239941299	0.00122294239941299
L1	L1	liver	crepos	4_GTCGATGATGAGAGCTTTGTTCTGAG	genome	1	644	26	5796	3	5.175983436853e-4	5.175983436853e-4
L1	L1	liver	crepos	5_CAAAGTGCTGTTCGTGCAGGTAGT	genome	1	649	26	4543	2	4.40237728373322e-4	4.40237728373322e-4
L1	L1	liver	crepos	6_TCAGTGCACTACAGAACTTTGTTT	genome	1	635	26	5715	24	0.0041994750656168	0.0041994750656168
L1	L1	liver	crepos	9_AATGACACGATCACTCCCGTTGAGT	genome	1	629	26	3774	37	0.00980392156862745	0.00980392156862745
L1	L1	liver	crepos	9_GAGGTAGTAGTTTGTACAGTTA	genome	1	644	26	5152	2	3.88198757763975e-4	3.88198757763975e-4
L1	L1	liver	crepos	9_TCAAGTAATCCAGGATAGGCTTT	genome	1	637	26	4459	14	0.00313971742543171	0.00313971742543171
L1	L1	liver	crepos	9_TCGCTGTGATCTATTGAAAGTCAGCCCTCGACACAAGGGTTTGT	genome	1	650	26	8450	9	0.00106508875739645	0.00106508875739645
L1	L1	liver	crepos	MT_TTGTAAACCTGAAATGAAGATCTTCTCTTCTCAAGACACCA	genome	1	651	26	7812	26	0.00332821300563236	0.00332821300563236
L1	L1	liver	crepos	MU069435.1_TCGCTGCGATCTATTGAAAGTCAGCCCTCGACACAAGGGTTAGT	genome	1	629	26	6919	3	4.33588668882787e-4	4.33588668882787e-4
L1	L1	liver	crepos	Mus musculus (house mouse) mmu-miR-194-2-3p	miRNA	2	633	26	4431	23	0.00519070187316633	0.00259535093658316
L1	L1	liver	crepos	NA_ACTTGCGGCCCCGGGTTCCTCCCGGGGCTACGCCTGTCTGAGCGTCGCT	unmapped	1	648	26	7128	6	8.41750841750842e-4	8.41750841750842e-4
L1	L1	liver	crepos	NA_CAGACGCGCCGAGACAGAACTT	unmapped	1	647	26	1294	0	0	0
L1	L1	liver	crepos	NA_CGACTCTTAGCGGTGGATCACTCGGCTC	unmapped	1	629	26	4403	1	2.27117874176698e-4	2.27117874176698e-4
L1	L1	liver	crepos	NA_CGACTCTTAGCGGTGGATCACTCGGCTCGTGCGTCG	unmapped	1	647	26	5823	19	0.00326292289198008	0.00326292289198008
L1	L1	liver	crepos	NA_GAAATTTCGGTTGGGAAAAAA	unmapped	1	629	26	3145	15	0.00476947535771065	0.00476947535771065
L1	L1	liver	crepos	NA_GACTCTTAGCGGTGGATCACTCGGCTCGTGCGTCGAT	unmapped	1	630	26	6300	1	1.58730158730159e-4	1.58730158730159e-4
L1	L1	liver	crepos	NA_GGCTACGCCTGTCTGAGCGTCGCT	unmapped	1	637	26	3822	2	5.23286237571952e-4	5.23286237571952e-4
L1	L1	liver	crepos	NA_GTTCTGTCTCGGCGCGTCTGCG	unmapped	1	640	26	4480	5	0.00111607142857143	0.00111607142857143
L1	L1	liver	crepos	NA_TATAGGGCGGCGCCTACAATCC	unmapped	1	642	26	2568	1	3.89408099688474e-4	3.89408099688474e-4
L1	L1	liver	crepos	NA_TGAGGTAGTAGTTTGTACAGTAA	unmapped	1	634	26	5072	1	1.97160883280757e-4	1.97160883280757e-4
L1	L1	liver	crepos	NA_TGTGGAAGCTGCCTGCACTAATG	unmapped	1	643	26	3858	1	2.59201658890617e-4	2.59201658890617e-4
L1	L1	liver	crepos	NA_TTCAAGTAATTCAGGATAGGTAT	unmapped	1	641	26	5128	43	0.00838533541341654	0.00838533541341654
L1	L1	liver	crepos	>ENSMUST00000150180.4|ENSMUSG00000033174.18|OTTMUSG00000023902.2|OTTMUST00000058396.2|Mgll-205|Mgll|1312|UTR5:1-603|CDS:604-954|UTR3:955-1312|	pctranscripts	1	604	25	1208	9	0.00745033112582781	0.00745033112582781
L1	L1	liver	crepos	>ENSMUST00000168720.8|ENSMUSG00000033159.15|OTTMUSG00000048448.2|OTTMUST00000124176.1|Cnppd1-202|Cnppd1|3669|UTR5:1-600|CDS:601-1824|UTR3:1825-3669|	pctranscripts	2	609	25	609	0	0	0
L1	L1	liver	crepos	1_CTTGTTGATGAATACCAACGATTCTGATG	genome	1	607	25	6070	4	6.58978583196046e-4	6.58978583196046e-4
L1	L1	liver	crepos	1_TCCAGGAACGGTGCACCA	genome	1	608	25	1216	2	0.00164473684210526	0.00164473684210526
L1	L1	liver	crepos	10_ACCGGGGTTCAATTCCCCGACGGGGAGCCA	genome	1	627	25	2508	42	0.0167464114832536	0.0167464114832536
L1	L1	liver	crepos	10_ATCCGGCTCGAAGGACCA	genome	1	621	25	1242	2	0.00161030595813205	0.00161030595813205
L1	L1	liver	crepos	10_TTCTGTGATGACTTTACCAAATGACTTTCGTTCTTCTGAGTTTGCTGAAGCCACACTCAGGTGCTGAGA	genome	1	621	25	14904	8	5.36768652710682e-4	5.36768652710682e-4
L1	L1	liver	crepos	11_AGCAATGATGACCCCAACATGCCATCTGAGTGGCTTTGCTGAAATCCAGAGGCTGTTTCTGAGC	genome	1	615	25	9840	20	0.00203252032520325	0.00203252032520325
L1	L1	liver	crepos	11_CTAGTGATGACAAGACGACATTGTCAACCAATCCCCCACAAGGGAATGAGGACATGTCCTGCAATTCTGAAT	genome	1	612	25	9180	22	0.00239651416122004	0.00239651416122004
L1	L1	liver	crepos	11_TCCGGGTGATGCGAATCGTAATCTGAGC	genome	1	620	25	4340	1	2.30414746543779e-4	2.30414746543779e-4
L1	L1	liver	crepos	13_CGATCCCCGTACGGGCCAGCTGGAGTTTT	genome	1	610	25	4270	8	0.00187353629976581	0.00187353629976581
L1	L1	liver	crepos	18_AACGCCATTATCACACTAAATT	genome	1	604	25	3624	61	0.016832229580574	0.016832229580574
L1	L1	liver	crepos	18_CTGCAGTGATGACTATCTTAGGACACCTTTGGATTTACCGTGAAAAGAAGTAACCTCTGAGCA	genome	1	619	25	10523	26	0.00247077829516298	0.00247077829516298
L1	L1	liver	crepos	18_GTGGAGTGTGACAATGGTGTTTGT	genome	1	624	25	5616	29	0.00516381766381766	0.00516381766381766
L1	L1	liver	crepos	18_TGGAGTGTGACAATAGTGTTTGT	genome	1	627	25	5643	20	0.00354421407052986	0.00354421407052986
L1	L1	liver	crepos	19_AGCAGCATTGTACAGGGCTATCT	genome	1	606	25	3636	0	0	0
L1	L1	liver	crepos	19_TGACCTATGAATTGACAGCCAGTA	genome	1	622	25	3732	2	5.35905680600214e-4	5.35905680600214e-4
L1	L1	liver	crepos	2_TCTAGTGATGAATTTCATAGGGCAGATTCTGAGGTGAAAATTTAGTTCATCATTGATTGTCCTATTATGAAATCTGAAG	genome	1	625	25	18125	32	0.00176551724137931	0.00176551724137931
L1	L1	liver	crepos	2_TGCAATGATGACTTATATATCTGTCAATCCCCTGAGAGATCACTGACGACTCCATGTGTCTGAGC	genome	1	627	25	11913	13	0.00109124485855788	0.00109124485855788
L1	L1	liver	crepos	4_GGTCGATGATGAGAGCTTTGTTCTGA	genome	1	612	25	5508	7	0.00127087872185911	0.00127087872185911
L1	L1	liver	crepos	4_TGTAAACATCCTTGACTGGAAGCTT	genome	1	607	25	4856	48	0.00988467874794069	0.00988467874794069
L1	L1	liver	crepos	6_TCAGTGCACTACAGAACTTTGTCA	genome	1	622	25	4354	1	2.29673863114378e-4	2.29673863114378e-4
L1	L1	liver	crepos	6_TGAAATTTCGGTTGGGA	genome	1	611	25	3666	1	2.72776868521549e-4	2.72776868521549e-4
L1	L1	liver	crepos	8_ACCACAGGGTAGAACCACGGA	genome	1	606	25	606	0	0	0
L1	L1	liver	crepos	8_ACCTCCAGGAACGGTGCACCA	genome	1	618	25	1236	0	0	0
L1	L1	liver	crepos	9_AGTCTATGATGATCCTATCCCGAACCTGAATTCCTGTTGAAAGACCATACTTACGGATCTGGCTTCTGAGA	genome	1	628	25	13188	53	0.00401880497421899	0.00401880497421899
L1	L1	liver	crepos	MT_ACTAATCCTAGCCCTAGCCCTACAAA	genome	1	605	25	3025	0	0	0
L1	L1	liver	crepos	MT_CTAATCCTAGCCCTAGCCCTACA	genome	1	607	25	3035	1	3.29489291598023e-4	3.29489291598023e-4
L1	L1	liver	crepos	MT_GAATTGATCAGGACATAGGGTTTA	genome	1	615	25	4305	1	2.32288037166086e-4	2.32288037166086e-4
L1	L1	liver	crepos	MU069435.1_TCGCTGCGATCTATTGAAAGTCAGCCCTCGACATAAGGGTTTGT	genome	1	621	25	8073	1	1.2386968908708e-4	1.2386968908708e-4
L1	L1	liver	crepos	Mus musculus (house mouse) mmu-miR-193a-5p	miRNA	1	609	25	3654	1	2.73672687465791e-4	2.73672687465791e-4
L1	L1	liver	crepos	NA_ATTAACTGGCGAACTACTTACT	unmapped	1	618	25	4326	5	0.00115580212667591	0.00115580212667591
L1	L1	liver	crepos	NA_CACGGGGTCGGCGGCGATG	unmapped	1	616	25	1232	0	0	0
L1	L1	liver	crepos	NA_CACTTGCGGCCCCGGGTTCCTCCCGGGGCTACGCCTGTCTGAGCGTCGCT	unmapped	1	626	25	6886	41	0.0059541097879756	0.0059541097879756
L1	L1	liver	crepos	NA_CCCGGGGCTACGCCTGTCTGAGCGTCGCT	unmapped	1	617	25	3702	12	0.00324149108589951	0.00324149108589951
L1	L1	liver	crepos	NA_CGGTGGATCACTCGGCTCGTG	unmapped	1	608	25	3040	1	3.28947368421053e-4	3.28947368421053e-4
L1	L1	liver	crepos	NA_CTTTCGCCGAATCCCGGGGCCGAGGAAGCCA	unmapped	1	612	25	2448	0	0	0
L1	L1	liver	crepos	NA_GAAATTTCGGTTGGGAAAAAAA	unmapped	1	617	25	3085	4	0.00129659643435981	0.00129659643435981
L1	L1	liver	crepos	NA_TCAATCAACGACCGACCGTATC	unmapped	1	626	25	2504	0	0	0
L1	L1	liver	crepos	NA_TCAATCCCCGGCACCTCCACCA	unmapped	1	621	25	1863	4	0.00214707461084273	0.00214707461084273
L1	L1	liver	crepos	NA_TCGCTCTGCTAATCCTGTTACC	unmapped	1	607	25	4856	4	8.23723228995058e-4	8.23723228995058e-4
L1	L1	liver	crepos	NA_TGAAGTGTGACAATGGTGTTTGA	unmapped	1	607	25	4856	2	4.11861614497529e-4	4.11861614497529e-4
L1	L1	liver	crepos	NA_TGAGGTAGTAGGTTGTGTGGTATT	unmapped	1	607	25	6070	6	9.88467874794069e-4	9.88467874794069e-4
L1	L1	liver	crepos	NA_TGGAGTGTGACAATGGTGTTTTTA	unmapped	1	613	25	6130	11	0.00179445350734095	0.00179445350734095
L1	L1	liver	crepos	NA_TTAGGCACCGGGATCTCGACC	unmapped	1	617	25	2468	0	0	0
L1	L1	liver	crepos	>ENSMUST00000002395.8|ENSMUSG00000002324.9|OTTMUSG00000027876.2|OTTMUST00000069034.1|Rec8-201|Rec8|2184|UTR5:1-374|CDS:375-2150|UTR3:2151-2184|	pctranscripts	1	581	24	581	0	0	0
L1	L1	liver	crepos	>ENSMUST00000205845.2|ENSMUSG00000039257.12|OTTMUSG00000049457.3|-|Vstm2b-203|Vstm2b|1455|UTR5:1-90|CDS:91-948|UTR3:949-1455|	pctranscripts	1	600	24	1800	1	5.55555555555556e-4	5.55555555555556e-4
L1	L1	liver	crepos	1_TGTAACAGCAACTCCATGTGGAT	genome	1	595	24	3570	5	0.00140056022408964	0.00140056022408964
L1	L1	liver	crepos	11_CTGCTGATCCGGGTGATGCGAATCGTAATCTGAGCCGA	genome	1	580	24	5220	4	7.66283524904215e-4	7.66283524904215e-4
L1	L1	liver	crepos	11_GCAATGATGATGAAACTAGAAAAAAAAGGAAGTGCCGTCCGATGCGACAACTGACGACATCCCTAGTTAGCTGACT	genome	1	580	24	8120	31	0.00381773399014778	0.00381773399014778
L1	L1	liver	crepos	12_AATTTGTGGTAGTGGGGGACTGCGTTCGCGCTCTCCCCTG	genome	1	586	24	7032	10	0.00142207053469852	0.00142207053469852
L1	L1	liver	crepos	14_CGAATCCCACCGCTGCCATCTTTGTTT	genome	1	596	24	5364	10	0.00186428038777032	0.00186428038777032
L1	L1	liver	crepos	15_CTAGACTGAGGCTCCTTGAGGAA	genome	1	590	24	2950	6	0.00203389830508475	0.00203389830508475
L1	L1	liver	crepos	16_GTGAAATGATGGCAAATCATCTTTCGGGACTGACCTGAAATGAAGAGAATACTCTTGCTGATCACT	genome	1	586	24	10548	192	0.0182025028441411	0.0182025028441411
L1	L1	liver	crepos	18_AGATGTGTAGAGAAATGATAACTGAGC	genome	1	579	24	3474	1	2.87852619458837e-4	2.87852619458837e-4
L1	L1	liver	crepos	18_GATTCCTGGAAATACTGTTCTT	genome	1	593	24	5337	31	0.00580850665167697	0.00580850665167697
L1	L1	liver	crepos	18_TTGGAGTGTGACAATGGTGTTTGT	genome	1	592	24	5920	84	0.0141891891891892	0.0141891891891892
L1	L1	liver	crepos	4_AGCTCGCTCTGAAGGCCTGTTTCCTAGGCTACATACGAGGGACATGTTCCTT	genome	1	594	24	8910	28	0.00314253647586981	0.00314253647586981
L1	L1	liver	crepos	5_TCACGCGGGAGACCGGGGTTCGATTCCCCGACGGGGAGCC	genome	1	603	24	3015	3	9.9502487562189e-4	9.9502487562189e-4
L1	L1	liver	crepos	6_TCAGTGCACTACAGAACTTTGTA	genome	1	589	24	4123	1	2.42541838467136e-4	2.42541838467136e-4
L1	L1	liver	crepos	8_ACCTACTACTGGGCTGCTTCCT	genome	1	590	24	4130	3	7.26392251815981e-4	7.26392251815981e-4
L1	L1	liver	crepos	8_CTGGCCCTCTCTGCCCTTCCGTT	genome	1	590	24	4720	59	0.0125	0.0125
L1	L1	liver	crepos	8_GGGAAATGATGATGCCTGTGACTGCTGACAAGACTCTGATGTCTGTTGTATTCGTACTGGCTGATC	genome	1	586	24	12306	12	9.75134080936129e-4	9.75134080936129e-4
L1	L1	liver	crepos	9_ATCGCTGCGATCTATTGAAAGTCAGCCCTCGACACAAGGGTTTGT	genome	1	598	24	7176	4	5.57413600891862e-4	5.57413600891862e-4
L1	L1	liver	crepos	9_CAAGAAGAAGGAGCTACCA	genome	1	585	24	585	0	0	0
L1	L1	liver	crepos	9_TCGTAGACGACCTGCTTC	genome	1	579	24	2895	18	0.00621761658031088	0.00621761658031088
L1	L1	liver	crepos	9_TTCAAGTAATCCAGGATAGGCTAA	genome	1	599	24	3594	1	2.78241513633834e-4	2.78241513633834e-4
L1	L1	liver	crepos	MT_ACTAATCCTAGCCCTAGCCCTACACAAATATAATTATACTATTAT	genome	1	597	24	8358	0	0	0
L1	L1	liver	crepos	MT_GAATTGATCAGGACATAGGGTTTGATA	genome	1	589	24	4712	58	0.0123089983022071	0.0123089983022071
L1	L1	liver	crepos	Mus musculus (house mouse) mitochondrially encoded tRNA isoleucine	tRNA	2	601	24	1803	1	5.54631170271769e-4	2.77315585135885e-4
L1	L1	liver	crepos	Mus musculus (house mouse) mmu-miR-1839-5p	miRNA	2	594	24	2970	3	0.00101010101010101	5.05050505050505e-4
L1	L1	liver	crepos	Mus musculus (house mouse) mmu-miR-31-5p	miRNA	2	589	24	2356	3	0.00127334465195246	6.36672325976232e-4
L1	L1	liver	crepos	Mus musculus tRNA-Cys (GCA) (tRNA-Cys-GCA-1-1, tRNA-Cys-GCA-1-2, tRNA-Cys-GCA-2-1, tRNA-Cys-GCA-2-2)	tRNA	1	591	24	5319	0	0	0
L1	L1	liver	crepos	Mus musculus tRNA-Ile (AAT) (tRNA-Ile-AAT-3-1, tRNA-Ile-AAT-4-1)	tRNA	2	580	24	2478	1	4.03551251008878e-4	2.87356321839081e-4
L1	L1	liver	crepos	NA_ACCAGATGCTCCACGCCCAGTCG	unmapped	1	582	24	1746	1	5.72737686139748e-4	5.72737686139748e-4
L1	L1	liver	crepos	NA_ATTGATCATCGACACTTCGAACGCACTTGCGGCCCCGGGTTC	unmapped	1	600	24	6000	7	0.00116666666666667	0.00116666666666667
L1	L1	liver	crepos	NA_CAGACGCGCCGAGACAGAACT	unmapped	1	593	24	593	0	0	0
L1	L1	liver	crepos	NA_CCTCGGCCGATCGAAAGGGAGTCGGGTTCAGATCCCCGAATCCGGAGTG	unmapped	1	593	24	4744	1	2.1079258010118e-4	2.1079258010118e-4
L1	L1	liver	crepos	NA_CTGACCTATGAATTGACAGCCTAT	unmapped	1	596	24	4172	5	0.00119846596356663	0.00119846596356663
L1	L1	liver	crepos	NA_GAAATTTCGGTTGGGAAAAAAAAAA	unmapped	1	579	24	2895	2	6.90846286701209e-4	6.90846286701209e-4
L1	L1	liver	crepos	NA_GACTCTTAGCGGTGGATCACTCGGCTCGTGCGTCGATGAA	unmapped	1	603	24	6030	40	0.0066334991708126	0.0066334991708126
L1	L1	liver	crepos	NA_GACTCTTAGCGGTGGATCACTCGGCTCGTGCGTCGATGAAG	unmapped	1	579	24	5790	17	0.00293609671848014	0.00293609671848014
L1	L1	liver	crepos	NA_GAGGTAGTAGGTTGTGTGGTTAA	unmapped	1	601	24	4808	7	0.00145590682196339	0.00145590682196339
L1	L1	liver	crepos	NA_GAGTGTGACAATGGTGTTTGAT	unmapped	1	603	24	4824	53	0.0109867330016584	0.0109867330016584
L1	L1	liver	crepos	NA_GTGACGGTGCCGAGGATGACGA	unmapped	1	588	24	1764	5	0.00283446712018141	0.00283446712018141
L1	L1	liver	crepos	NA_TCTTGATCCGGCAAACAAACCACC	unmapped	1	599	24	2396	2	8.34724540901503e-4	8.34724540901503e-4
L1	L1	liver	crepos	NA_TGGTGCGCCTGGGTGTTAGCG	unmapped	1	601	24	3606	7	0.00194120909595119	0.00194120909595119
L1	L1	liver	crepos	NA_TGGTGGTGTCGATGGTAGAAC	unmapped	1	591	24	3546	8	0.00225606316976875	0.00225606316976875
L1	L1	liver	crepos	X_GAGGTAGTAAGTTGTATTGTT	genome	1	603	24	5427	47	0.00866040169522757	0.00866040169522757
L1	L1	liver	crepos	>ENSMUST00000044705.12|ENSMUSG00000039257.12|OTTMUSG00000049457.3|OTTMUST00000126080.2|Vstm2b-201|Vstm2b|2627|UTR5:1-636|CDS:637-1494|UTR3:1495-2627|	pctranscripts	1	560	23	1680	12	0.00714285714285714	0.00714285714285714
L1	L1	liver	crepos	>ENSMUST00000090070.6|ENSMUSG00000054435.17|OTTMUSG00000026892.4|OTTMUST00000112086.1|Gimap4-202|Gimap4|1804|UTR5:1-56|CDS:57-1043|UTR3:1044-1804|	pctranscripts	1	577	23	577	0	0	0
L1	L1	liver	crepos	>ENSMUST00000191829.2|ENSMUSG00000102692.2|OTTMUSG00000051805.1|OTTMUST00000130538.1|Dchs2-201|Dchs2|10783|CDS:1-10041|UTR3:10042-10783|	pctranscripts	2	556	23	556	0	0	0
L1	L1	liver	crepos	10_AGACCGGGGTTCAATTCCCCGACGGGGAGCCA	genome	1	578	23	2312	33	0.0142733564013841	0.0142733564013841
L1	L1	liver	crepos	10_GACCGGGGTTCAATTCCCCGACGGGGAGCCA	genome	1	556	23	2224	0	0	0
L1	L1	liver	crepos	11_ACCACGAGGACGAGACGTAGCG	genome	1	564	23	564	0	0	0
L1	L1	liver	crepos	11_GTTGCTCCTATCTGATT	genome	1	578	23	4624	1	2.16262975778547e-4	2.16262975778547e-4
L1	L1	liver	crepos	12_CAACTGTGATGAAAGATTTGGTCTATACAGTAATATATTTATTACTACATGAGGACAACAGTCCCTCTAAACTGATG	genome	1	570	23	13680	47	0.00343567251461988	0.00343567251461988
L1	L1	liver	crepos	12_TAATGGTTCGTTTGTAAAAAAAAAAAAAAA	genome	1	566	23	4528	10	0.00220848056537102	0.00220848056537102
L1	L1	liver	crepos	13_TAATGGTTCGTTTGTA	genome	1	564	23	4512	0	0	0
L1	L1	liver	crepos	13_TCACATTGCCAGGGATTACCA	genome	1	563	23	2815	1	3.55239786856128e-4	3.55239786856128e-4
L1	L1	liver	crepos	14_CGGGCCTCATAACCCAATTCAGACTACTCTCCCCCGCCCTCT	genome	1	573	23	5157	8	0.00155128950940469	0.00155128950940469
L1	L1	liver	crepos	18_ACTGGACTTGGAGTCAGAAGGCAT	genome	1	558	23	2790	46	0.0164874551971326	0.0164874551971326
L1	L1	liver	crepos	18_GAGTGTGACAATGGTGTTTGTT	genome	1	563	23	5067	86	0.0169725675942372	0.0169725675942372
L1	L1	liver	crepos	18_GGAGTGTGGCAATGGTGTTTGT	genome	1	559	23	4472	3	6.70840787119857e-4	6.70840787119857e-4
L1	L1	liver	crepos	3_TAGCAGCACGTAAATATTGGCGT	genome	1	557	23	3342	3	8.97666068222621e-4	8.97666068222621e-4
L1	L1	liver	crepos	4_GGTCCATGATGAAACCCATTATCAGTGGACATCTATGGATGAGAAATGCGGATATGGGACTGAGACC	genome	1	566	23	8490	192	0.0226148409893993	0.0226148409893993
L1	L1	liver	crepos	5_TCCTTCTGATCGAGGCCC	genome	1	564	23	2820	6	0.00212765957446809	0.00212765957446809
L1	L1	liver	crepos	6_TCAAGAAGAAGGAGCTCCCA	genome	1	568	23	1136	1	8.80281690140845e-4	8.80281690140845e-4
L1	L1	liver	crepos	8_ATCACATTGCCAGGGATTTCCAAT	genome	1	569	23	3983	0	0	0
L1	L1	liver	crepos	9_CAACGGAATCCCAAAAGCAGCTA	genome	1	577	23	1154	0	0	0
L1	L1	liver	crepos	9_TCGCTGCGATCTATTAAAAGTCAGCCCTCGACACAAGGGTTTGT	genome	1	569	23	6828	3	4.39367311072056e-4	4.39367311072056e-4
L1	L1	liver	crepos	MT_TTGAAATTTCGGTTGGG	genome	1	569	23	3983	0	0	0
L1	L1	liver	crepos	MU069435.1_TTCGCTGCGATCTATTGAAAGTCAGCCCTCGACACAAGGGTTTGT	genome	1	568	23	7384	10	0.00135427952329361	0.00135427952329361
L1	L1	liver	crepos	Mus musculus (house mouse) mitochondrially encoded tRNA methionine	tRNA	2	562	23	5210	0	0	0
L1	L1	liver	crepos	Mus musculus tRNA-Leu (TAG) (tRNA-Leu-TAG-2-1)	tRNA	1	555	23	1665	12	0.00720720720720721	0.00720720720720721
L1	L1	liver	crepos	NA_CGTGTTGACGCCGGGCAAGAGC	unmapped	1	568	23	1704	1	5.86854460093897e-4	5.86854460093897e-4
L1	L1	liver	crepos	NA_GATACCCGTCGCCGCGCTCTCCCTCTCCCCCCGTCCGCCTCT	unmapped	1	555	23	4995	59	0.0118118118118118	0.0118118118118118
L1	L1	liver	crepos	NA_TAATGGTGCAGGGCGCTGACT	unmapped	1	573	23	2865	0	0	0
L1	L1	liver	crepos	NA_TCAATCAACGACCGACCGTATCA	unmapped	1	561	23	2244	9	0.00401069518716578	0.00401069518716578
L1	L1	liver	crepos	NA_TCGAGATCCCGGTGCCTAATGA	unmapped	1	556	23	2780	3	0.00107913669064748	0.00107913669064748
L1	L1	liver	crepos	NA_TCGTACCGTGAGTAATAATGCAA	unmapped	1	571	23	3426	4	0.00116754232340922	0.00116754232340922
L1	L1	liver	crepos	NA_TGGAGTGTGACAATGGTATTTGA	unmapped	1	558	23	4464	1	2.24014336917563e-4	2.24014336917563e-4
L1	L1	liver	crepos	NA_TGGAGTGTGACAATGGTGTAAA	unmapped	1	574	23	3444	9	0.00261324041811847	0.00261324041811847
L1	L1	liver	crepos	NA_TGGAGTGTGACGATGGTGTTTGA	unmapped	1	578	23	4624	11	0.00237889273356401	0.00237889273356401
L1	L1	liver	crepos	NA_TTCAAGTAATTCAGGATAGGTAA	unmapped	1	566	23	3962	43	0.0108531044926805	0.0108531044926805
L1	L1	liver	crepos	NA_TTCGATTCCCGGCCAACGCACCA	unmapped	1	575	23	2300	33	0.0143478260869565	0.0143478260869565
L1	L1	liver	crepos	>ENSMUST00000020931.6|ENSMUSG00000020608.8|OTTMUSG00000065715.1|OTTMUST00000159938.1|Smc6-201|Smc6|5603|UTR5:1-408|CDS:409-3702|UTR3:3703-5603|	pctranscripts	1	540	22	2160	1	4.62962962962963e-4	4.62962962962963e-4
L1	L1	liver	crepos	>ENSMUST00000218815.2|ENSMUSG00000020608.8|OTTMUSG00000065715.1|OTTMUST00000159949.1|Smc6-207|Smc6|470|CDS:1-311|UTR3:312-470|	pctranscripts	1	544	22	1632	0	0	0
L1	L1	liver	crepos	1_CACAAGTGATGAGTGACAAAGGGACTTAATACTGAACCATGGGGTTGAAATGAAATATGCTGATG	genome	1	547	22	8205	17	0.00207190737355271	0.00207190737355271
L1	L1	liver	crepos	1_TAAACATCCTCGACTGGAAGC	genome	1	547	22	2188	6	0.00274223034734918	0.00274223034734918
L1	L1	liver	crepos	1_TCACAGTGAACCGGTCTCTTTT	genome	1	539	22	4312	1	2.3191094619666e-4	2.3191094619666e-4
L1	L1	liver	crepos	10_CCGGCTCGAAGGACCA	genome	1	531	22	531	12	0.0225988700564972	0.0225988700564972
L1	L1	liver	crepos	11_CCGGGTGATGCGAATCGTAATCTGAGC	genome	1	535	22	3210	5	0.00155763239875389	0.00155763239875389
L1	L1	liver	crepos	11_CCGGGTGATGCGAATCGTAATCTGAGCCGA	genome	1	532	22	3192	2	6.265664160401e-4	6.265664160401e-4
L1	L1	liver	crepos	11_TGCTGTGATGAGATGACTAAGTAGGAAGTGCCGTCAGAGTCGATAACAGACGATAACTGCTCCTGGCTGACT	genome	1	535	22	9095	24	0.00263881253435954	0.00263881253435954
L1	L1	liver	crepos	13_TATGTGTTCCTGGCTGGCTTGG	genome	1	535	22	4815	2	4.15368639667705e-4	4.15368639667705e-4
L1	L1	liver	crepos	14_AAAAGCTGGGTTGAGAGGGCGAATT	genome	1	549	22	2745	1	3.64298724954463e-4	3.64298724954463e-4
L1	L1	liver	crepos	14_TAAAGTGCTTATAGTGCAGGTAG	genome	1	535	22	3745	64	0.0170894526034713	0.0170894526034713
L1	L1	liver	crepos	15_GTTCTGTGATGAGGCTCTGGAATGTGCGCTGGGCACAGCGCCCGAGAGAGACTGAGGAATTATTCCCTGTTGCCTTCCTTCTGAGA	genome	1	534	22	12282	37	0.00301253867448298	0.00301253867448298
L1	L1	liver	crepos	17_CACCCGTAGAACCGACCTTGCGA	genome	1	548	22	1644	0	0	0
L1	L1	liver	crepos	18_TGAAGTGTGACAATGGTGTTTGT	genome	1	554	22	4986	26	0.00521460088247092	0.00521460088247092
L1	L1	liver	crepos	18_TGGAGTGTGACAATTGTGTTTGT	genome	1	542	22	5420	44	0.00811808118081181	0.00811808118081181
L1	L1	liver	crepos	19_CTTAATGATGAACAATGTAAATGACAAGCATATGGCTGAGTTGCAATGATGTC	genome	1	540	22	8100	9	0.00111111111111111	0.00111111111111111
L1	L1	liver	crepos	19_TGACCTATGAATTGACAGCCAA	genome	1	532	22	2660	1	3.7593984962406e-4	3.7593984962406e-4
L1	L1	liver	crepos	2_TGAAATGATGATTCTGTTTATCCATTCGCTGAGT	genome	1	534	22	7476	6	8.02568218298555e-4	8.02568218298555e-4
L1	L1	liver	crepos	4_GGTCGATGATGAGAGCTTTGTTCTGAGCA	genome	1	532	22	4788	1	2.08855472013367e-4	2.08855472013367e-4
L1	L1	liver	crepos	5_CAAAGTGCTGTTCGTGCAGGTAGA	genome	1	539	22	3234	1	3.09214594928881e-4	3.09214594928881e-4
L1	L1	liver	crepos	9_ATCTATTGAAAGTCAGCGCTCGACACAAGGGTTTGT	genome	1	535	22	5350	0	0	0
L1	L1	liver	crepos	9_CGCTAGACCATTCGTAGACGACCTGCTTC	genome	1	532	22	3724	0	0	0
L1	L1	liver	crepos	9_TCACTGCGATCTATTGAAAGTCAGCCCTCGACACAAGGGTTTGT	genome	1	544	22	6528	4	6.12745098039216e-4	6.12745098039216e-4
L1	L1	liver	crepos	MU069435.1_CTCCCTCGCTGCGATCTATTGAAAGTCAGCCCTCGACACAAGGGTTTGT	genome	1	543	22	7059	3	4.24989375265618e-4	4.24989375265618e-4
L1	L1	liver	crepos	MU069435.1_CTCGCTGCGATCTATTGAAAGTCAGCCCTCGACACAAGGGTTTGTC	genome	1	530	22	6360	5	7.86163522012579e-4	7.86163522012579e-4
L1	L1	liver	crepos	Mus musculus (house mouse) mmu-miR-378d	miRNA	1	542	22	2710	3	0.0011070110701107	0.0011070110701107
L1	L1	liver	crepos	Mus musculus expressed sequence BB283400	lncRNA	2	547	22	3282	0	0	0
L1	L1	liver	crepos	Mus musculus predicted gene, 20139, transcript variant 1 (Gm20139)	lncRNA	1	538	22	2152	44	0.0204460966542751	0.0204460966542751
L1	L1	liver	crepos	NA_AAGCAGGCACCGTGATTTATCT	unmapped	1	543	22	3258	0	0	0
L1	L1	liver	crepos	NA_CAACCGCGTGGCACAACAACTG	unmapped	1	532	22	1064	0	0	0
L1	L1	liver	crepos	NA_CGACTCTTAGCGGTGGAT	unmapped	1	542	22	2710	18	0.00664206642066421	0.00664206642066421
L1	L1	liver	crepos	NA_CGACTCTTAGCGGTGGATCACTCGGCTCGTGCGTCGATGAAGAACGCAG	unmapped	1	553	22	5530	11	0.00198915009041591	0.00198915009041591
L1	L1	liver	crepos	NA_CGAGTCCGGGCTGCGCGTTGG	unmapped	1	545	22	2180	1	4.58715596330275e-4	4.58715596330275e-4
L1	L1	liver	crepos	NA_GAAATTTCGGTTGGGAAAAA	unmapped	1	536	22	2680	19	0.00708955223880597	0.00708955223880597
L1	L1	liver	crepos	NA_GAAATTTCGGTTGGGAAAAAAAA	unmapped	1	539	22	2695	48	0.017810760667903498	0.017810760667903498
L1	L1	liver	crepos	NA_GACTCTTAGCGGTGGATCACTCGGCTCGT	unmapped	1	552	22	4416	49	0.0110960144927536	0.0110960144927536
L1	L1	liver	crepos	NA_TCGAATCCCACTCCTGACACCA	unmapped	1	533	22	2132	38	0.0178236397748593	0.0178236397748593
L1	L1	liver	crepos	NA_TGACCTATGAATTGACAGCCAAA	unmapped	1	553	22	2765	0	0	0
L1	L1	liver	crepos	NA_TGAGGTAGTAGGTTGTGTGGTAG	unmapped	1	534	22	4272	9	0.00210674157303371	0.00210674157303371
L1	L1	liver	crepos	NA_TGGAGTGTGACAATGGGGTTTGA	unmapped	1	551	22	3857	59	0.0152968628467721	0.0152968628467721
L1	L1	liver	crepos	NA_TGGAGTGTGACAATGGTGTTAAA	unmapped	1	549	22	3843	2	5.20426749934947e-4	5.20426749934947e-4
L1	L1	liver	crepos	NA_TGGAGTGTGGCAATGGTGTTTT	unmapped	1	548	22	4932	18	0.00364963503649635	0.00364963503649635
L1	L1	liver	crepos	NA_TTCACCACCCTGAATTGACTCTCT	unmapped	1	535	22	4280	0	0	0
L1	L1	liver	crepos	NA_TTGATCATCGACACTTCGAACGCACTTGCGGCCCCGGGTT	unmapped	1	546	22	5460	2	3.66300366300366e-4	3.66300366300366e-4
L1	L1	liver	crepos	NA_TTTCGTCACCCAGATAAATCACG	unmapped	1	546	22	3276	3	9.15750915750916e-4	9.15750915750916e-4
L1	L1	liver	crepos	NA_TTTGCCGGATCAAGAGCTACC	unmapped	1	534	22	2670	0	0	0
L1	L1	liver	crepos	X_AGGTCCCTGGTAGCTCAA	genome	1	535	22	2140	0	0	0
L1	L1	liver	crepos	X_TGAGGTAGTAAGTTGTATTGTTT	genome	1	544	22	5984	42	0.00701871657754011	0.00701871657754011
L1	L1	liver	crepos	>ENSMUST00000063414.9|ENSMUSG00000051864.11|OTTMUSG00000070703.1|OTTMUST00000170822.1|Tbc1d22a-201|Tbc1d22a|3229|UTR5:1-116|CDS:117-1667|UTR3:1668-3229|	pctranscripts	1	524	21	524	1	0.00190839694656489	0.00190839694656489
L1	L1	liver	crepos	>ENSMUST00000207204.2|ENSMUSG00000039057.12|OTTMUSG00000059084.2|OTTMUST00000144938.1|Myo16-202|Myo16|6719|UTR5:1-36|CDS:37-5628|UTR3:5629-6719|	pctranscripts	1	529	21	1587	48	0.0302457466918715	0.0302457466918715
L1	L1	liver	crepos	1_AGGCGGCCCGGGTTCGACTCCCGGTATGGGAACCA	genome	1	525	21	2625	0	0	0
L1	L1	liver	crepos	1_TTCGATTCCCGGCCAATGCACCA	genome	1	514	21	2570	11	0.00428015564202335	0.00428015564202335
L1	L1	liver	crepos	10_CCGGGGTTCAATTCCCCGACGGGGAGCCA	genome	1	521	21	2084	4	0.00191938579654511	0.00191938579654511
L1	L1	liver	crepos	11_ACCTCCAGGAACGGTGCACC	genome	1	505	21	1010	47	0.0465346534653465	0.0465346534653465
L1	L1	liver	crepos	11_AGCTCGGTCTGAGGCCCCTCAGTT	genome	1	525	21	3150	2	6.34920634920635e-4	6.34920634920635e-4
L1	L1	liver	crepos	11_CAAATGATGATATCACCTAAAATAGCTGGAATTACCGGCAGATTGGTAGTGGTGAGCCTATGGTTTTCTGAAG	genome	1	507	21	10647	47	0.00441438902977364	0.00441438902977364
L1	L1	liver	crepos	11_CCTCCAGGAACGGTGCACCA	genome	1	529	21	1058	1	9.45179584120983e-4	9.45179584120983e-4
L1	L1	liver	crepos	11_CGGCGATGATGACACTCCATACATAGCACGCGTTAGACTGCTGATC	genome	1	519	21	5190	2	3.85356454720617e-4	3.85356454720617e-4
L1	L1	liver	crepos	11_GCCGTCCGATGCGACAACTGACGACATCCCTAGTTAGCTGACT	genome	1	505	21	4545	1	2.2002200220022e-4	2.2002200220022e-4
L1	L1	liver	crepos	11_TACCCTGTAGATCCGAATTTGTGA	genome	1	511	21	4088	4	9.78473581213307e-4	9.78473581213307e-4
L1	L1	liver	crepos	12_AATGGTTCGTTTGTAAAAAAAAAAAAAAA	genome	1	526	21	3682	2	5.43183052688756e-4	5.43183052688756e-4
L1	L1	liver	crepos	13_AGAGGTAGTAGGTTGCATAGTTAT	genome	1	514	21	4112	5	0.001215953307393	0.001215953307393
L1	L1	liver	crepos	13_TGAGGTAGGAGGTTGTATAGTTTT	genome	1	512	21	5120	32	0.00625	0.00625
L1	L1	liver	crepos	14_AAAAGCTGGGTTGAGAGGGCGATT	genome	1	508	21	2540	63	0.0248031496062992	0.0248031496062992
L1	L1	liver	crepos	14_CTGCTGTGCTGAGTTTGTTCAATCCAACCCTGAGC	genome	1	505	21	5555	3	5.4005400540054e-4	5.4005400540054e-4
L1	L1	liver	crepos	17_GCCCGTGATGAATTAATTTCTGACACCTCGTATGAAAACTGCATGCGTAGTCTGATTACATTATAAGACTGAGG	genome	1	529	21	11638	8	6.87403333906169e-4	6.87403333906169e-4
L1	L1	liver	crepos	17_TGAGGTAGGAGGTTGTATAGTTGT	genome	1	517	21	4653	13	0.00279389641091769	0.00279389641091769
L1	L1	liver	crepos	19_ACGGGGATGATATGAAAACTGAACTCTCTCTTTCTGATGGTTTAGTGGAGAAAACAAAAATTCTCTGAGT	genome	1	529	21	11109	9	8.10153929246557e-4	8.10153929246557e-4
L1	L1	liver	crepos	19_ATTGCTGTTGAGACTTGGAAATCTGATT	genome	1	527	21	5797	11	0.00189753320683112	0.00189753320683112
L1	L1	liver	crepos	19_GACCTATGAATTGACAGCCAGA	genome	1	524	21	2096	3	0.00143129770992366	0.00143129770992366
L1	L1	liver	crepos	19_TATCTGTGAGGATAAGTAACTCTGAGG	genome	1	523	21	4184	1	2.39005736137667e-4	2.39005736137667e-4
L1	L1	liver	crepos	3_AATGAGTGATGACAAGATGTTTCGGTCCCAAATGAAGCCTACTGATTACCGTAACATTTATTGCTGACA	genome	1	522	21	10440	43	0.00411877394636015	0.00411877394636015
L1	L1	liver	crepos	3_GCGTTCGCGCTCTCCCCTG	genome	1	527	21	2635	4	0.0015180265654649	0.0015180265654649
L1	L1	liver	crepos	3_GTCAATGATGTGTTGGCATGTATTATCTGAATTCGCTGATGTGTCATAACACTTTAGCTCTAGAATTACGCTGAGACCT	genome	1	509	21	14252	89	0.00624473758069043	0.00624473758069043
L1	L1	liver	crepos	4_GGTCCATGATGAAACCCATTATCAGTGGACATCTATGGATGAGAAATGCGGATATGGGACTGAGAC	genome	1	515	21	7725	58	0.00750809061488673	0.00750809061488673
L1	L1	liver	crepos	5_GTCACGTCGGGGTCACCA	genome	1	528	21	1584	4	0.00252525252525253	0.00252525252525253
L1	L1	liver	crepos	7_CAGGCGGCCCGGGTTCGACTCCCGGTGTGGGAACCA	genome	1	521	21	2605	6	0.00230326295585413	0.00230326295585413
L1	L1	liver	crepos	8_TGACTTGATGAAAGTACTTTTGAACCCTTTTCCATCTGAT	genome	1	523	21	8368	6	7.17017208413002e-4	7.17017208413002e-4
L1	L1	liver	crepos	8_TTCTGGGTCGGGGTTTCGTACGTAGCAGAGCAGCTCC	genome	1	519	21	5190	4	7.70712909441233e-4	7.70712909441233e-4
L1	L1	liver	crepos	9_CTCGCTGCGATCTATTGAAAGTCGGCCCTCGACACAAGGGTTTGT	genome	1	524	21	6288	8	0.00127226463104326	0.00127226463104326
L1	L1	liver	crepos	9_GCAGAGCAGCTCCCTCGCTGCGATCTATTGAAAGTCAGCCCTCGACACAAGGGTTTGT	genome	1	509	21	6617	25	0.00377814719661478	0.00377814719661478
L1	L1	liver	crepos	9_TTTCACCCAGGCGGCCCGGGTTCGACTCCCGGTGTGGGAACCA	genome	1	513	21	4104	59	0.0143762183235867	0.0143762183235867
L1	L1	liver	crepos	MU069435.1_TCGCTGCGATCTATTGAAAGTCAACCCTCGACACAAGGGTTTGT	genome	1	522	21	6264	34	0.00542784163473819	0.00542784163473819
L1	L1	liver	crepos	Mus musculus (mouse) predicted gene 5627	lncRNA	1	510	21	1020	2	0.00196078431372549	0.00196078431372549
L1	L1	liver	crepos	Mus musculus (mouse) predicted gene 6093	lncRNA	1	518	21	518	0	0	0
L1	L1	liver	crepos	Mus musculus predicted gene, 24105, transcript variant 1 (Gm24105)	lncRNA	2	522	21	4401	8	0.00181776868893433	9.30487137383691e-4
L1	L1	liver	crepos	Mus musculus RIKEN cDNA 3110039M20 gene (3110039M20Rik)	lncRNA	1	528	21	1584	2	0.00126262626262626	0.00126262626262626
L1	L1	liver	crepos	Mus musculus tRNA-Ser (TGA) (tRNA-Ser-TGA-1 1 to 3, tRNA-Ser-TGA-2-1, tRNA-Ser-TGA-2-2)	tRNA	1	515	21	3090	3	9.70873786407767e-4	9.70873786407767e-4
L1	L1	liver	crepos	NA_AAAGTGGAAGCGGCGATGGC	unmapped	1	515	21	1030	0	0	0
L1	L1	liver	crepos	NA_ACTGGATGGAGGCGGATAAAG	unmapped	1	516	21	1548	0	0	0
L1	L1	liver	crepos	NA_AGGGCTGGGTCGGTCGGGCTGGGGCG	unmapped	1	514	21	2056	0	0	0
L1	L1	liver	crepos	NA_CACATTGATCATCGACACTTCGAACGCACTTGCGGCCCCGGGTTCCTCCCGGGGCTACGCCTGTCTGAGCGTCGCT	unmapped	1	506	21	8602	10	0.00116252034410602	0.00116252034410602
L1	L1	liver	crepos	NA_CCGATCAACTGGGTGCCAGCG	unmapped	1	513	21	1539	1	6.49772579597141e-4	6.49772579597141e-4
L1	L1	liver	crepos	NA_CGACTCTTAGCGGTGGATCACTCGGCTCGTGC	unmapped	1	524	21	4192	5	0.00119274809160305	0.00119274809160305
L1	L1	liver	crepos	NA_CTGGAGTGTGACAATGGTGTTTGA	unmapped	1	524	21	4192	13	0.00310114503816794	0.00310114503816794
L1	L1	liver	crepos	NA_GACTCTTAGCGGTGGATCACTCGGCTC	unmapped	1	511	21	3577	4	0.00111825552138664	0.00111825552138664
L1	L1	liver	crepos	NA_GACTCTTAGCGGTGGATCACTCGGCTCGTGCGTCGATGAAGAA	unmapped	1	527	21	5270	9	0.00170777988614801	0.00170777988614801
L1	L1	liver	crepos	NA_GACTCTTAGCGGTGGATCACTCGGCTCGTGCGTCGATGAAGAACGCAG	unmapped	1	528	21	5280	15	0.00284090909090909	0.00284090909090909
L1	L1	liver	crepos	NA_GAGTGTGACAATGGTGTTTGAA	unmapped	1	521	21	3647	2	5.4839594187003e-4	5.4839594187003e-4
L1	L1	liver	crepos	NA_TAAGCGGCAGGGTCGGAACAGG	unmapped	1	525	21	1050	2	0.0019047619047619	0.0019047619047619
L1	L1	liver	crepos	NA_TAGCAGCACGTAAATATTGGAA	unmapped	1	521	21	2605	0	0	0
L1	L1	liver	crepos	NA_TATATTTCAGCGGCGGCACTTC	unmapped	1	526	21	3682	0	0	0
L1	L1	liver	crepos	NA_TGCGGATATCTCGGTAGTGG	unmapped	1	527	21	3162	2	6.32511068943707e-4	6.32511068943707e-4
L1	L1	liver	crepos	NA_TGGAGTGTGACAATGGTGAAA	unmapped	1	510	21	2550	2	7.84313725490196e-4	7.84313725490196e-4
L1	L1	liver	crepos	NA_TTGCGTCGCGGTGCATGGAGC	unmapped	1	520	21	2600	0	0	0
L1	L1	liver	crepos	X_AATCCTTGGAACCTAGGTGTGAATGC	genome	1	506	21	3542	0	0	0
L1	L1	liver	crepos	X_AGCTACATTGTCTGCTGGGTTTCT	genome	1	519	21	5190	7	0.00134874759152216	0.00134874759152216
L1	L1	liver	crepos	>ENSMUST00000102781.10|ENSMUSG00000028530.15|OTTMUSG00000008208.2|OTTMUST00000018649.1|Jak1-201|Jak1|4906|UTR5:1-316|CDS:317-3778|UTR3:3779-4906|	pctranscripts	1	489	20	4401	8	0.00181776868893433	0.00181776868893433
L1	L1	liver	crepos	>ENSMUST00000125716.8|ENSMUSG00000031748.17|OTTMUSG00000034033.3|OTTMUST00000085916.1|Gnao1-203|Gnao1|3462|UTR5:1-496|CDS:497-1561|UTR3:1562-3462|	pctranscripts	1	493	20	0	0	NA	NA
L1	L1	liver	crepos	1_TAGTAGATTCTGAATAAACCCAGAAGAGAGTACC	genome	1	500	20	3500	77	0.022	0.022
L1	L1	liver	crepos	1_TGTAAACATCCTACACTCTCAGCA	genome	1	483	20	2898	4	0.00138026224982747	0.00138026224982747
L1	L1	liver	crepos	1_TGTAATGATGTTGATCAAATGTCTGAGCTGAAAATAACTTGTAGACAATTTTTAACACTGAAG	genome	1	497	20	10437	73	0.00699434703458848	0.00699434703458848
L1	L1	liver	crepos	1_TTCAAGTAATTCAGGATAGGTTTT	genome	1	499	20	4990	6	0.00120240480961924	0.00120240480961924
L1	L1	liver	crepos	11_CCTGGTTGCTCCTATCTGATT	genome	1	495	20	4455	0	0	0
L1	L1	liver	crepos	11_CGGCGATGATGACACTCCA	genome	1	498	20	1494	2	0.00133868808567604	0.00133868808567604
L1	L1	liver	crepos	11_GGTGGGTGCATATGTTTT	genome	1	499	20	3992	10	0.00250501002004008	0.00250501002004008
L1	L1	liver	crepos	11_TCAGTGCATGACAGAACTTGGA	genome	1	502	20	2510	36	0.0143426294820717	0.0143426294820717
L1	L1	liver	crepos	11_TTCTGACACAACTCCTTT	genome	1	491	20	3437	1	2.90951411114344e-4	2.90951411114344e-4
L1	L1	liver	crepos	13_CGAATCCCACTTCTGACAGCTGTATTTT	genome	1	502	20	5020	24	0.0047808764940239	0.0047808764940239
L1	L1	liver	crepos	14_AAAAGCTGGGTTGAGAGGGCGAAAT	genome	1	496	20	1984	12	0.00604838709677419	0.00604838709677419
L1	L1	liver	crepos	16_CTGAAATGAAGAGAATACTCTTGCTGATC	genome	1	484	20	3872	1	2.58264462809917e-4	2.58264462809917e-4
L1	L1	liver	crepos	18_AGGAGTGTGACAATGGTGTTTGT	genome	1	490	20	3920	8	0.00204081632653061	0.00204081632653061
L1	L1	liver	crepos	18_TGGAGTGTGACAATGGTGTTTGGA	genome	1	497	20	3976	7	0.00176056338028169	0.00176056338028169
L1	L1	liver	crepos	19_GACCTATGAATTGACAGCCAGT	genome	1	503	20	2515	8	0.00318091451292247	0.00318091451292247
L1	L1	liver	crepos	2_ATTCATGATGAAATAGATCCTTGACTGAAGCTGATGATGCG	genome	1	498	20	5976	1	1.67336010709505e-4	1.67336010709505e-4
L1	L1	liver	crepos	2_GCCAGTGATGCTTAGGAATTTCTTCACCTGAATCAACTATGTGGTCACACTGTTGTCTGAGGC	genome	1	502	20	10040	7	6.97211155378486e-4	6.97211155378486e-4
L1	L1	liver	crepos	5_ATCCTTAGGTCGCTGGTTCGATTCCGGCTCGAAGGACTTCGTGCACTACTTT	genome	1	488	20	8296	3	3.61620057859209e-4	3.61620057859209e-4
L1	L1	liver	crepos	5_TGGGGGGCCCAAGTCCTTCTGATCGAGGCC	genome	1	495	20	2970	0	0	0
L1	L1	liver	crepos	8_TCACATTGCCAGGGATTTCCA	genome	1	484	20	2904	0	0	0
L1	L1	liver	crepos	9_AGTCTATGATGATCCTATCCCGAACCTGAATTCCTGTTGAAAA	genome	1	488	20	6344	12	0.00189155107187894	0.00189155107187894
L1	L1	liver	crepos	9_CGCTGCGATCTATTGAAGGTCAGCCCTCGACACAAGGGTTTGT	genome	1	499	20	5489	2	3.64365093824012e-4	3.64365093824012e-4
L1	L1	liver	crepos	9_CGTAGACGACCTGCTTC	genome	1	498	20	1992	2	0.00100401606425703	0.00100401606425703
L1	L1	liver	crepos	9_CTCGCTGCGATCTATTGAAAGTCAGCCCTCGGCACAAGGGTTTGT	genome	1	481	20	5772	1	1.73250173250173e-4	1.73250173250173e-4
L1	L1	liver	crepos	9_GTTGTGATGATGGGCAAAAATGTTCAACTGCTCTGAATGGGCTGAATGAAAGTAGCCTTTCTGAAC	genome	1	504	20	9576	50	0.00522138680033417	0.00522138680033417
L1	L1	liver	crepos	9_TCGCTGCGATCTATTGAAAGTCAGTCCTCGACACAAGGGTTTGT	genome	1	496	20	6448	5	7.75434243176179e-4	7.75434243176179e-4
L1	L1	liver	crepos	MT_ACTAATCCTAGCCCTAGCCCTAAA	genome	1	495	20	2475	0	0	0
L1	L1	liver	crepos	Mus musculus (house mouse) mmu-miR-149-5p	miRNA	2	499	20	4272	4	9.36329588014981e-4	4.59251837007348e-4
L1	L1	liver	crepos	Mus musculus (house mouse) mmu-miR-501-3p	miRNA	2	496	20	1984	0	0	0
L1	L1	liver	crepos	Mus musculus tRNA-Asp (GTC) (tRNA-Asp-GTC-1-1, tRNA-Asp-GTC-2-1)	tRNA	2	483	20	3096	4	0.00129198966408269	0.00120772946859903
L1	L1	liver	crepos	NA_AATTTAACTGTGATAAACTACCG	unmapped	1	483	20	3381	1	2.95770482105886e-4	2.95770482105886e-4
L1	L1	liver	crepos	NA_AGACGAGAGGACGGGACGCCGG	unmapped	1	503	20	0	0	NA	NA
L1	L1	liver	crepos	NA_CCCAGTTGATCGGCGCGAGATT	unmapped	1	482	20	2410	0	0	0
L1	L1	liver	crepos	NA_CGACTCTTAGCGGTGGATCACTCGG	unmapped	1	496	20	2976	0	0	0
L1	L1	liver	crepos	NA_CGCGACCTCAGATCAGACGT	unmapped	1	500	20	1500	0	0	0
L1	L1	liver	crepos	NA_GAAATTTCGGTTGGGACAA	unmapped	1	500	20	2500	0	0	0
L1	L1	liver	crepos	NA_GACTCTTAGCGGTGGATCACTCGGCTCGTGCGTCGATGAAGAACGCA	unmapped	1	493	20	4930	10	0.00202839756592292	0.00202839756592292
L1	L1	liver	crepos	NA_GAGGTAGTAGGTTGTATGGTAA	unmapped	1	486	20	3402	2	5.87889476778366e-4	5.87889476778366e-4
L1	L1	liver	crepos	NA_GAGGTAGTAGGTTGTGTGGTAA	unmapped	1	493	20	3451	1	2.89771080846132e-4	2.89771080846132e-4
L1	L1	liver	crepos	NA_GCACGGGGTCGGCGGCGATGT	unmapped	1	494	20	1482	0	0	0
L1	L1	liver	crepos	NA_TAATGGTTCGTTTGTAAAAAAAAAAAAAAAA	unmapped	1	503	20	4024	5	0.00124254473161034	0.00124254473161034
L1	L1	liver	crepos	NA_TAGCTCCTTCTTCTTGACCA	unmapped	1	483	20	3864	50	0.0129399585921325	0.0129399585921325
L1	L1	liver	crepos	NA_TATGGAAGTGCCGCCGCTGAAA	unmapped	1	483	20	1932	0	0	0
L1	L1	liver	crepos	NA_TGAACCTTTACTATAGCTTGACA	unmapped	1	483	20	3864	0	0	0
L1	L1	liver	crepos	NA_TGAGGTAGTAGGTTGTGTGGAA	unmapped	1	494	20	3458	2	5.78368999421631e-4	5.78368999421631e-4
L1	L1	liver	crepos	NA_TGAGGTAGTAGGTTGTGTGGTAAA	unmapped	1	491	20	3928	2	5.09164969450102e-4	5.09164969450102e-4
L1	L1	liver	crepos	NA_TGGAGTGTGACAATAGTGTTTGA	unmapped	1	487	20	3896	3	7.70020533880904e-4	7.70020533880904e-4
L1	L1	liver	crepos	NA_TGTAAACATCCTCGACTGGAAGCTTTTT	unmapped	1	495	20	4950	42	0.00848484848484849	0.00848484848484849
L1	L1	liver	crepos	X_TGAGGTAGTAGATTGTATAGTAT	genome	1	500	20	4500	5	0.00111111111111111	0.00111111111111111
L1	L1	liver	crepos	>ENSMUST00000062353.12|ENSMUSG00000042849.12|OTTMUSG00000048562.3|OTTMUST00000124429.3|Olfr1414-201|Olfr1414|6017|UTR5:1-356|CDS:357-1295|UTR3:1296-6017|	pctranscripts	1	469	19	3283	3	9.13798355162961e-4	9.13798355162961e-4
L1	L1	liver	crepos	>ENSMUST00000091920.6|ENSMUSG00000024491.17|OTTMUSG00000073534.1|OTTMUST00000178470.1|Rbm27-202|Rbm27|6266|UTR5:1-181|CDS:182-3199|UTR3:3200-6266|	pctranscripts	1	476	19	2380	0	0	0
L1	L1	liver	crepos	>ENSMUST00000143522.9|ENSMUSG00000079344.12|OTTMUSG00000033071.2|OTTMUST00000082600.2|Lipo4-201|Lipo4|2314|UTR5:1-10|CDS:11-1207|UTR3:1208-2314|	pctranscripts	1	463	19	3241	9	0.00277692070348658	0.00277692070348658
L1	L1	liver	crepos	1_ACGCGGGAGACCGGGGTTCGATTCCCCGACGGGGAGCC	genome	1	463	19	1852	3	0.00161987041036717	0.00161987041036717
L1	L1	liver	crepos	1_CACAAGTGATGAGTGACAAAGGGACTTAATACTGAACCATGGGGTTGAAATGAAATATGCTGATGTG	genome	1	474	19	7584	52	0.00685654008438819	0.00685654008438819
L1	L1	liver	crepos	1_CAGGCGGCCCGGGTTCGACTCCCGGTATGGGAACCA	genome	1	470	19	2350	1	4.25531914893617e-4	4.25531914893617e-4
L1	L1	liver	crepos	10_CGTGGAGCATCTGGTCG	genome	1	477	19	1908	0	0	0
L1	L1	liver	crepos	11_ACAACATCCTGGTTGCTCCTATCTGATT	genome	1	464	19	4640	1	2.1551724137931e-4	2.1551724137931e-4
L1	L1	liver	crepos	13_CGAATCCCACTTCTGACACAGTACTCTTTT	genome	1	473	19	4730	34	0.00718816067653277	0.00718816067653277
L1	L1	liver	crepos	14_AAGCAGTGATGACAGATTGGATCTGACTTAACTGCTGTGCTGAGTTTGTTCAATCCAACCCTGAGCTT	genome	1	471	19	9891	109	0.0110201193003741	0.0075242218099361
L1	L1	liver	crepos	16_TGAGGTAGTAGGTTGTATGGTTAAA	genome	1	469	19	4221	23	0.00544894574745321	0.00544894574745321
L1	L1	liver	crepos	17_GTAATGATGATTTCTGGTGATTCTGAGTGTCTCGCTGACGCCATCACCGCAGCGCGCTGACC	genome	1	460	19	7820	24	0.0030690537084399	0.0030690537084399
L1	L1	liver	crepos	19_CCCCTATGATGAGGACCTTTTCACAGACCTGTACTGATATATCTGTGAGGATAAGTAACTCTGAGG	genome	1	457	19	8683	20	0.00230335137625245	0.00230335137625245
L1	L1	liver	crepos	19_CCCTGATGAACTGAATACCGCCCCAGTCTGATAGCTGTGGAGAAAGGTATTTTCTGAGT	genome	1	465	19	7440	4	5.37634408602151e-4	5.37634408602151e-4
L1	L1	liver	crepos	3_GTCAATGATGTGTTGGCATGTATTATCTGAATTCGCTGATGTGTCATAACACTTTAGCTCTAGAATTACGCTGAGACC	genome	1	480	19	12960	37	0.00285493827160494	0.00285493827160494
L1	L1	liver	crepos	4_CGGATGATGACACCTGGGTATGCTGCACACTCCCGACTGCGTCGTGGGGAAGCCAACCTTGGAGAGCTGAGC	genome	1	472	19	6136	21	0.00342242503259452	0.00342242503259452
L1	L1	liver	crepos	7_TCTACAGTGCACGTGTCTCCAGA	genome	1	462	19	2772	2	7.21500721500722e-4	7.21500721500722e-4
L1	L1	liver	crepos	9_AGCAGAGCAGCTCCCTCGCTGCGATCTATTGAAAGTCAGCCCTCGACACAAGGGTTTGT	genome	1	476	19	6188	8	0.00129282482223659	0.00129282482223659
L1	L1	liver	crepos	9_ATTGAAAGTCAGCCCTCGACACAAGGGTTTGT	genome	1	476	19	3808	0	0	0
L1	L1	liver	crepos	9_CCTCGACACAAGGGTTTGT	genome	1	478	19	2390	1	4.18410041841004e-4	4.18410041841004e-4
L1	L1	liver	crepos	MT_ATTTCATGACCAATGAACACTCTGACCA	genome	1	461	19	3227	9	0.00278896808180973	0.00278896808180973
L1	L1	liver	crepos	MU069435.1_CTGGGTCGGGGTTTCGTACGTAGCAGAGCAGCTCCCTCGCTGCGATCTATTGAAAGTCAGCCCTCGACACAAGGGTTTGT	genome	1	462	19	9240	7	7.57575757575758e-4	7.57575757575758e-4
L1	L1	liver	crepos	MU069435.1_TCGCTGCGATCTATTGAAAGTCAGCGCTCGACACA	genome	1	468	19	3744	1	2.67094017094017e-4	2.67094017094017e-4
L1	L1	liver	crepos	Mus musculus (house mouse) mitochondrially encoded tRNA glycine	tRNA	2	467	19	4926	22	0.00446609825416159	0.00224839400428265
L1	L1	liver	crepos	Mus musculus (house mouse) mmu-miR-145a-3p	miRNA	1	457	19	4113	4	9.72526136639922e-4	9.72526136639922e-4
L1	L1	liver	crepos	Mus musculus (house mouse) mmu-miR-1948-3p	miRNA	2	476	19	2380	0	0	0
L1	L1	liver	crepos	Mus musculus (mouse) RIKEN cDNA gene D630044L22 gene	lncRNA	1	463	19	926	0	0	0
L1	L1	liver	crepos	Mus musculus small nucleolar RNA host gene 16, transcript variant 3 (Snhg16)	lncRNA	1	469	19	5159	3	5.81508044194611e-4	5.81508044194611e-4
L1	L1	liver	crepos	Mus musculus tRNA-Val (AAC) (tRNA-Val-AAC-3-1, tRNA-Val-AAC-4-1)	tRNA	1	459	19	5967	4	6.70353611530082e-4	6.70353611530082e-4
L1	L1	liver	crepos	NA_AACCCGTAGATGCGATCTTGTGT	unmapped	1	458	19	3206	22	0.00686213349968808	0.00686213349968808
L1	L1	liver	crepos	NA_AAGAACGTCGCGCACTGCTGG	unmapped	1	470	19	1410	0	0	0
L1	L1	liver	crepos	NA_AATGGTTCGTTTGTAAAAAAAAAAAAAA	unmapped	1	475	19	3325	8	0.00240601503759398	0.00240601503759398
L1	L1	liver	crepos	NA_AGAGGTAGTAGGTTGCATAGTAA	unmapped	1	469	19	2814	2	7.10732054015636e-4	7.10732054015636e-4
L1	L1	liver	crepos	NA_ATTAACTATCCGCTGGATGACC	unmapped	1	458	19	2748	1	3.63901018922853e-4	3.63901018922853e-4
L1	L1	liver	crepos	NA_ATTTTGGTCGCCCGTTTTTCT	unmapped	1	466	19	5126	2	3.90167772142021e-4	3.90167772142021e-4
L1	L1	liver	crepos	NA_CATACGAACTGGATGAAAGCGA	unmapped	1	467	19	1401	1	7.13775874375446e-4	7.13775874375446e-4
L1	L1	liver	crepos	NA_GAAATTTCGGTTGGGAAAAAAAAAAAAAAA	unmapped	1	465	19	2325	4	0.00172043010752688	0.00172043010752688
L1	L1	liver	crepos	NA_GAAATTTCGGTTGGGAAAAAAAAAAAAAAAA	unmapped	1	463	19	2315	0	0	0
L1	L1	liver	crepos	NA_GAATTGATCAGGACATAGGGAAA	unmapped	1	468	19	1872	0	0	0
L1	L1	liver	crepos	NA_GACTCTTAGCGGTGGATCACTCGG	unmapped	1	477	19	2862	3	0.0010482180293501	0.0010482180293501
L1	L1	liver	crepos	NA_GACTCTTAGCGGTGGATCACTCGGCTCGTGC	unmapped	1	463	19	3704	1	2.69978401727862e-4	2.69978401727862e-4
L1	L1	liver	crepos	NA_GATACGACTCTTAGCGGTGGATCACTCGGCTCGTGCG	unmapped	1	477	19	4293	4	9.31749359422315e-4	9.31749359422315e-4
L1	L1	liver	crepos	NA_GCGCACGGGGTCGGCGGCGATGTCGG	unmapped	1	461	19	1383	0	0	0
L1	L1	liver	crepos	NA_GGAGTGTGACAATGGTGTTTGATT	unmapped	1	471	19	4239	28	0.00660533144609578	0.00660533144609578
L1	L1	liver	crepos	NA_TGAGGTAGTAGGTTGTGTGGAAA	unmapped	1	471	19	3297	3	9.09918107370337e-4	9.09918107370337e-4
L1	L1	liver	crepos	NA_TGGAGTGTGACAATGGGTTTG	unmapped	1	479	19	3353	24	0.00715776916194453	0.00715776916194453
L1	L1	liver	crepos	NA_TGGAGTGTGACAATGGTGTTAAT	unmapped	1	476	19	3808	3	7.8781512605042e-4	7.8781512605042e-4
L1	L1	liver	crepos	NA_TGGAGTGTGACAATGGTGTTGA	unmapped	1	460	19	3220	11	0.00341614906832298	0.00341614906832298
L1	L1	liver	crepos	NA_TTCACAGTGGCTAAGTTCTGAAA	unmapped	1	473	19	3311	3	9.06070673512534e-4	9.06070673512534e-4
L1	L1	liver	crepos	X_GAGGTAGTAGATTGTATAGTTTT	genome	1	460	19	4600	0	0	0
L1	L1	liver	crepos	>ENSMUST00000033020.14|ENSMUSG00000030760.15|OTTMUSG00000030994.3|OTTMUST00000076772.2|Acer3-201|Acer3|11340|UTR5:1-88|CDS:89-892|UTR3:893-11340|	pctranscripts	1	444	18	1332	0	0	0
L1	L1	liver	crepos	>ENSMUST00000033611.5|ENSMUSG00000031258.5|OTTMUSG00000019158.1|OTTMUST00000045923.1|Xkrx-201|Xkrx|2876|UTR5:1-18|CDS:19-1368|UTR3:1369-2876|	pctranscripts	1	445	18	2225	0	0	0
L1	L1	liver	crepos	>ENSMUST00000034393.7|ENSMUSG00000031919.7|OTTMUSG00000061932.1|OTTMUST00000151143.1|Tmed6-201|Tmed6|871|UTR5:1-33|CDS:34-753|UTR3:754-871|	pctranscripts	1	433	18	433	1	0.0023094688221709	0.0023094688221709
L1	L1	liver	crepos	>ENSMUST00000061469.4|ENSMUSG00000044177.5|OTTMUSG00000001708.2|OTTMUST00000003368.1|Wfikkn2-201|Wfikkn2|3516|UTR5:1-158|CDS:159-1874|UTR3:1875-3516|	pctranscripts	1	445	18	890	0	0	0
L1	L1	liver	crepos	1_CTATGATGAAGGCTATGTTGGTAGGGACAACTGAGCTTGTTGATGAATACCAACGATTCTGATG	genome	1	450	18	8550	27	0.00315789473684211	0.00315789473684211
L1	L1	liver	crepos	1_TGTAAACATCCTACACTCTCAGCTTT	genome	1	454	18	4086	13	0.00318159569260891	0.00318159569260891
L1	L1	liver	crepos	1_TGTAAACATCCTCGACTGGAAGCN	genome	1	449	18	2245	13	0.00579064587973274	0.00579064587973274
L1	L1	liver	crepos	10_CGAACCCTGCTCGCTGCGC	genome	1	437	18	1311	1	7.627765064836e-4	7.627765064836e-4
L1	L1	liver	crepos	10_CTCGCTGAGGAAACTGCACGTCACCCTCCTGAAA	genome	1	435	18	2610	7	0.00268199233716475	0.00268199233716475
L1	L1	liver	crepos	11_ACCTGACAACATCCTGGTTGCTCCTATCTGATT	genome	1	447	18	4917	3	6.1012812690665e-4	6.1012812690665e-4
L1	L1	liver	crepos	11_CAACATCCTGGTTGCTCCTATCTGATT	genome	1	447	18	4470	6	0.00134228187919463	0.00134228187919463
L1	L1	liver	crepos	11_CGGCGATGATGACACTCCATACATAGCACGCGTTAGACTGCTGAT	genome	1	445	18	4450	11	0.00247191011235955	0.00247191011235955
L1	L1	liver	crepos	13_GCTGCGATCTATTGAAAGTCAGCCCTCGACACAAGGGTTTGA	genome	1	441	18	4410	3	6.80272108843537e-4	6.80272108843537e-4
L1	L1	liver	crepos	13_TTCTGACACAGTACTCTTT	genome	1	449	18	3592	23	0.00640311804008909	0.00640311804008909
L1	L1	liver	crepos	14_CCAGGCGGCCCGGGTTCGACTCCCGGTATGGGAACCA	genome	1	448	18	2240	8	0.00357142857142857	0.00357142857142857
L1	L1	liver	crepos	15_AGCTCCTTCTTCTTGACCA	genome	1	446	18	3122	3	9.60922485586163e-4	9.60922485586163e-4
L1	L1	liver	crepos	16_CACTAGATTGTGAGCTGCTGGAA	genome	1	448	18	2688	0	0	0
L1	L1	liver	crepos	18_GAGTGTGACAATGGTGTTTTT	genome	1	446	18	4014	9	0.00224215246636771	0.00224215246636771
L1	L1	liver	crepos	18_GCTGTGATGACTATCTTAGGACACCTTTGGATTAACCGTGAAATCAAACAAGTGCTGAGCA	genome	1	438	18	7008	32	0.0045662100456621	0.0045662100456621
L1	L1	liver	crepos	19_TGACCTATGAATTGACAGCCAAT	genome	1	443	18	2658	2	7.52445447705041e-4	7.52445447705041e-4
L1	L1	liver	crepos	19_TTCGGCTGATGATTGCTGTTGAGACTTGGAAATCTGATT	genome	1	445	18	6675	4	5.99250936329588e-4	5.99250936329588e-4
L1	L1	liver	crepos	2_TGAATCTGACAACAGGAAATAAACCTCCTTATTCACCCCCA	genome	1	452	18	4068	0	0	0
L1	L1	liver	crepos	2_TTGCAATGATGTCAATCTTTGACTGAAGTGACCTTGAAGTGCAATTACTGAGCTTTTTAACCCTGAGCAA	genome	1	453	18	10419	197	0.018907764660716	0.0175268713082212
L1	L1	liver	crepos	4_CGTCGTGGGGAAGCCAACCTTGGAGAGCTGAGC	genome	1	433	18	2165	0	0	0
L1	L1	liver	crepos	5_AATATAGTCGGCATTGGCAATTTTTGACAGTCTCTACGGAGACTG	genome	1	438	18	6132	61	0.00994781474233529	0.00994781474233529
L1	L1	liver	crepos	5_CATTGCACTTGTCTCGGTCTGAT	genome	1	435	18	3915	6	0.00153256704980843	0.00153256704980843
L1	L1	liver	crepos	7_AGGTAGATAGAACAGGTCTTGT	genome	1	437	18	2622	4	0.0015255530129672	0.0015255530129672
L1	L1	liver	crepos	8_CTGGCCCTCTCTGCCCTTCCGTTT	genome	1	444	18	3996	9	0.00225225225225225	0.00225225225225225
L1	L1	liver	crepos	8_GCTGGAGGATGAAGTAAGGAGTGATCCATCGGCTAAGTGTTTTCCCACTGTGCTGACACTCACATTGCTGACAGTG	genome	1	451	18	9020	10	0.00110864745011086	0.00110864745011086
L1	L1	liver	crepos	9_AACGGAATCCCAAAAGCAGCTGT	genome	1	433	18	1299	34	0.0261739799846035	0.0261739799846035
L1	L1	liver	crepos	9_CATTCGTAGACGACCTGCTTC	genome	1	444	18	2664	5	0.00187687687687688	0.00187687687687688
L1	L1	liver	crepos	9_CGTTTCCCGGCCAATGCACT	genome	1	443	18	2215	100	0.0451467268623025	0.0451467268623025
L1	L1	liver	crepos	9_TCGCTGCGATCTATTGAAAGTCAGCCCTCGATACAAGGGTTTGT	genome	1	454	18	5902	1	1.69434090138936e-4	1.69434090138936e-4
L1	L1	liver	crepos	9_TGAGGTAGTAGTTTGTACAGTTTA	genome	1	452	18	4520	51	0.011283185840708	0.011283185840708
L1	L1	liver	crepos	MT_ACACCCAGAAGATTTCATGACCAATGAACACTCTGACCA	genome	1	453	18	3171	22	0.00693787448754336	0.00693787448754336
L1	L1	liver	crepos	MT_CTGGCCTACACCCAGAAGATTTCATGACCAATGAACACTCTGACCA	genome	1	432	18	3888	27	0.00694444444444444	0.00694444444444444
L1	L1	liver	crepos	MT_TAAGTTTGAAATTTCGGTTGGGA	genome	1	449	18	4041	1	2.47463499133878e-4	2.47463499133878e-4
L1	L1	liver	crepos	MU069435.1_CAGCTCCCTCGCTGCGATCTATTGAAAGTCAGCGCTCGACACAAGGGTTTGT	genome	1	439	18	5707	5	8.76117049237778e-4	8.76117049237778e-4
L1	L1	liver	crepos	Mus musculus (mouse) predicted gene 10684	lncRNA	1	440	18	880	0	0	0
L1	L1	liver	crepos	NA_AACGGTTTCGCCAGAGCTCAGG	unmapped	1	452	18	1808	0	0	0
L1	L1	liver	crepos	NA_AATAACGCCGGAACATTAGTGC	unmapped	1	455	18	1820	3	0.00164835164835165	0.00164835164835165
L1	L1	liver	crepos	NA_AATCCCCGGCACCTCCACCA	unmapped	1	451	18	902	41	0.0454545454545455	0.0454545454545455
L1	L1	liver	crepos	NA_AATGGTTCGTTTGTAAAAAAAAAAA	unmapped	1	448	18	3136	6	0.00191326530612245	0.00191326530612245
L1	L1	liver	crepos	NA_AATGGTTCGTTTGTAAAAAAAAAAAAA	unmapped	1	447	18	3129	7	0.00223713646532438	0.00223713646532438
L1	L1	liver	crepos	NA_ATAGTTGCCTGACTCCCCGTCG	unmapped	1	439	18	2634	0	0	0
L1	L1	liver	crepos	NA_ATTGATAGAAGCGGCGAATCG	unmapped	1	437	18	1748	0	0	0
L1	L1	liver	crepos	NA_ATTGCACTTGTCCCGGCCTGTAT	unmapped	1	450	18	3600	2	5.55555555555556e-4	5.55555555555556e-4
L1	L1	liver	crepos	NA_CACATTGATCATCGACACTTCGAACGCACTTGCGGCCCCGGGTT	unmapped	1	451	18	4510	1	2.21729490022173e-4	2.21729490022173e-4
L1	L1	liver	crepos	NA_CACGCGGGAGGCCCGGGTTCGTTTCCCGGCCAATGCACCA	unmapped	1	443	18	2658	1	3.76222723852521e-4	3.76222723852521e-4
L1	L1	liver	crepos	NA_CGACTCTTAGCGGTGGATCACTC	unmapped	1	436	18	2616	4	0.00152905198776758	0.00152905198776758
L1	L1	liver	crepos	NA_CGCACGGGGTCGGCGGCGATG	unmapped	1	441	18	882	0	0	0
L1	L1	liver	crepos	NA_CGCGACCTCAGATCAGACGTG	unmapped	1	432	18	1296	1	7.71604938271605e-4	7.71604938271605e-4
L1	L1	liver	crepos	NA_CGCGACCTCAGATCAGACGTGGCGACCCGCTGAATTTAAGC	unmapped	1	450	18	3150	4	0.00126984126984127	0.00126984126984127
L1	L1	liver	crepos	NA_GACTCTTAGCGGTGGATCACTCGGCTCGTGCGT	unmapped	1	448	18	4032	2	4.96031746031746e-4	4.96031746031746e-4
L1	L1	liver	crepos	NA_GCGCAACCCTGGCTGATTATCG	unmapped	1	454	18	2270	0	0	0
L1	L1	liver	crepos	NA_TAATGGTTCGTTTGTAAAAAAAAAAAAAAAAA	unmapped	1	434	18	3472	4	0.00115207373271889	0.00115207373271889
L1	L1	liver	crepos	NA_TACGACTCTTAGCGGTGGATCACTCGGCTCGTGCG	unmapped	1	446	18	4014	9	0.00224215246636771	0.00224215246636771
L1	L1	liver	crepos	NA_TAGAGTGTGACAATGGTGTTTGA	unmapped	1	440	18	3520	9	0.00255681818181818	0.00255681818181818
L1	L1	liver	crepos	NA_TCATCACAGCAGCGGCCATATC	unmapped	1	432	18	1728	1	5.78703703703704e-4	5.78703703703704e-4
L1	L1	liver	crepos	NA_TGAGGTAGTAGGTTGTGTAA	unmapped	1	443	18	3101	3	9.67429861335053e-4	9.67429861335053e-4
L1	L1	liver	crepos	NA_TGAGGTAGTAGTTTGTGCTGTAA	unmapped	1	443	18	3987	0	0	0
L1	L1	liver	crepos	NA_TGATAAATCTGGAGCCGGTGA	unmapped	1	435	18	2175	5	0.00229885057471264	0.00229885057471264
L1	L1	liver	crepos	NA_TGGAGTGTGACAATGGTGTTGT	unmapped	1	438	18	3504	19	0.00542237442922374	0.00542237442922374
L1	L1	liver	crepos	NA_TGGAGTGTGACAATGGTGTTTGTATTT	unmapped	1	448	18	5376	1	1.86011904761905e-4	1.86011904761905e-4
L1	L1	liver	crepos	NA_TGGAGTGTGACAATGGTGTTTTG	unmapped	1	452	18	4068	5	0.0012291052114061	0.0012291052114061
L1	L1	liver	crepos	>ENSMUST00000050104.8|ENSMUSG00000046733.8|OTTMUSG00000023088.1|OTTMUST00000055751.1|Gprc5a-201|Gprc5a|2083|UTR5:1-136|CDS:137-1207|UTR3:1208-2083|	pctranscripts	1	410	17	1230	0	0	0
L1	L1	liver	crepos	1_ACCGGGGTTCGATTCCCCGACGGGGAGCC	genome	1	426	17	1704	5	0.00293427230046948	0.00293427230046948
L1	L1	liver	crepos	1_TGTCAATGATGCATCTTATTGGAACTGAATTTAAGTGATCTAACCCATTCGTCACTACCACTGAGACA	genome	1	412	17	8652	16	0.00184928340268146	0.00184928340268146
L1	L1	liver	crepos	10_ACCATGATGACGGAAATTCTTCACTTTGACCTGATGTCTGTTGAAGAAACTCAGTGTCTGAGA	genome	1	411	17	7809	23	0.00294531950313741	0.00294531950313741
L1	L1	liver	crepos	10_CTCACCGCCGCGGCCCGGGTTCGATTCCCGGTCAGGGAACCA	genome	1	430	17	2580	27	0.0104651162790698	0.0104651162790698
L1	L1	liver	crepos	10_GCGGCCCGGGTTCGATTCCCGGTCAGGGAACCA	genome	1	422	17	2110	26	0.0123222748815166	0.0123222748815166
L1	L1	liver	crepos	10_TTCATGGGTGAGAAACAGCTAGTCTGACA	genome	1	428	17	2996	2	6.67556742323097e-4	6.67556742323097e-4
L1	L1	liver	crepos	11_AGGGAGGGAACGCAGTCTGAGTGG	genome	1	427	17	1281	0	0	0
L1	L1	liver	crepos	11_CGGCGATGATGACACTCC	genome	1	409	17	1227	0	0	0
L1	L1	liver	crepos	11_TGAGGGGCAGAGAGCGAGACTTTA	genome	1	426	17	1704	0	0	0
L1	L1	liver	crepos	11_TGCTGATCCGGGTGATGCGAATCGTAATCTGAGCCGA	genome	1	414	17	3726	13	0.00348899624261943	0.00348899624261943
L1	L1	liver	crepos	12_GTGAAATGTTTAGGACCACTAGT	genome	1	410	17	2870	1	3.48432055749129e-4	3.48432055749129e-4
L1	L1	liver	crepos	13_GGGAGACCGGGGTTCGATTCCCCGACGGGGAGCCA	genome	1	422	17	1688	0	0	0
L1	L1	liver	crepos	13_TCGCTGCGATCTATTGAAAGTCANCCCTCGACACAAGGGTTTG	genome	1	407	17	4477	6	0.00134018315836498	0.00134018315836498
L1	L1	liver	crepos	14_CACCCAGGCGGCCCGGGTTCGACTCCCGGTATGGGAACCA	genome	1	416	17	2080	35	0.0168269230769231	0.0168269230769231
L1	L1	liver	crepos	15_TTTGCGGGATGCCTGGGTGACGCGATCTGCCCG	genome	1	420	17	3360	3	8.92857142857143e-4	8.92857142857143e-4
L1	L1	liver	crepos	16_TGAAATGATGGCAAATCATCTTTCGGGACTGACCTGAAATGAAGAGAATACTCTTGCTGAT	genome	1	428	17	7276	6	8.24628916987356e-4	8.24628916987356e-4
L1	L1	liver	crepos	17_ATCGATGTGGTGCTCCGGAGTTCTCTTCGGGCCAGGGCCTAAGCCG	genome	1	413	17	4543	1	2.20118864186661e-4	2.20118864186661e-4
L1	L1	liver	crepos	17_GATCGATGTGGTGCTCCGGAGTTCTCTTCGGGCCAGGGCCTAAGCCGCGCCAG	genome	1	419	17	4609	23	0.00499023649381645	0.00499023649381645
L1	L1	liver	crepos	17_TCTTAGATCGATGTGGTGCTCCGGAGTTCTCTTCGGGCCAGGGCCTAAGCCGCGCCAGGCGAGGGACGGACAT	genome	1	422	17	6330	10	0.00157977883096367	0.00157977883096367
L1	L1	liver	crepos	17_TGAGAGTGATGATTTCACAGACTAGAGTCTCTGACGCTGTCCTTGATGTCAGCTATAAATCTGACTCAT	genome	1	425	17	9350	89	0.00951871657754011	0.00621321124918247
L1	L1	liver	crepos	18_GGAGTGTGACAATGGTGTTTGAG	genome	1	428	17	2996	1	3.33778371161549e-4	3.33778371161549e-4
L1	L1	liver	crepos	18_GTGCGATGATGCATTTTATTCAACACATCATTCTGAAAATAGATGTGTAGAGAAATGATAACTGAGC	genome	1	419	17	8380	0	0	0
L1	L1	liver	crepos	18_TGCAGTGATGACTATCTTAGGACACCTTTGGATTTACCGTGAAAAGAAGTAACCTCTGAGCAGC	genome	1	421	17	7157	78	0.0108984211261702	0.0108984211261702
L1	L1	liver	crepos	18_TTGCTGTGATGACTATCTTAGGANACCTTTGGATTAACCGTGAAATCAAACAAGTGCTGAGCAA	genome	1	424	17	7632	32	0.00419287211740042	0.00354609929078014
L1	L1	liver	crepos	19_GACCTATGAATTGACAGCCAG	genome	1	407	17	1628	0	0	0
L1	L1	liver	crepos	2_CGTACCGTGAGTAATAATGCGT	genome	1	431	17	2586	0	0	0
L1	L1	liver	crepos	2_TGAACTGATGATATCATTTCTTTCCCCGTCAGATCGACCCTGTTGATAA	genome	1	412	17	7004	7	9.99428897772701e-4	9.99428897772701e-4
L1	L1	liver	crepos	3_AGCAGCACGTAAATATTGGCG	genome	1	425	17	1700	10	0.00588235294117647	0.00588235294117647
L1	L1	liver	crepos	3_TAGCAGCACGTAAATATTGGA	genome	1	414	17	2070	0	0	0
L1	L1	liver	crepos	4_GGTCGATGATGAGAGCTTTGTTCGGAGC	genome	1	431	17	3448	4	0.00116009280742459	0.00116009280742459
L1	L1	liver	crepos	4_GTCGATGATGAGAGCTTTGTTCTGAGCC	genome	1	409	17	3681	3	8.14995925020375e-4	8.14995925020375e-4
L1	L1	liver	crepos	4_TTCTTGTGATGAAAATACTGTCCAGTTCTGCTACTGAAGGAATGAGATGAACACTTTAGTGCTGAAGAAA	genome	1	416	17	8736	102	0.0116758241758242	0.0116758241758242
L1	L1	liver	crepos	5_GGTGCCTGACTGCGTTAGCA	genome	1	419	17	2095	2	9.54653937947494e-4	9.54653937947494e-4
L1	L1	liver	crepos	5_TGCATGTGATGTAATCATTGTTTCAAGACGGGACTGAAG	genome	1	427	17	5124	1	1.95160031225605e-4	1.95160031225605e-4
L1	L1	liver	crepos	7_AATTTCGGTTGGGAAAAAAAAAAAAAAAAAAA	genome	1	418	17	2090	12	0.00574162679425837	0.00574162679425837
L1	L1	liver	crepos	8_GACTTGATGAAAGTACTTTTGAACCCTTTTCCATCTGATG	genome	1	411	17	6165	7	0.00113544201135442	0.00113544201135442
L1	L1	liver	crepos	8_TCCTGTACTGAGCTGCCCCGAGTT	genome	1	417	17	2919	3	0.00102774922918808	0.00102774922918808
L1	L1	liver	crepos	9_GCGCCGAAGGAGCCTCGGTTGGCCCCGGATAGCCGGGTCCCCGTC	genome	1	427	17	2562	2	7.8064012490242e-4	7.8064012490242e-4
L1	L1	liver	crepos	MT_GAATTGATCAGGACATAGGGTTTGATACCA	genome	1	412	17	3296	1	3.03398058252427e-4	3.03398058252427e-4
L1	L1	liver	crepos	MT_TGAATCTGACAACAGGAAATAAANCTCCTTATTCACCCCA	genome	1	418	17	3762	5	0.0013290802764487	0.0013290802764487
L1	L1	liver	crepos	MU069435.1_TCGCTGCGATCTATTGAAAGTCAGCCCTCGACACAAAGGTTTGT	genome	1	420	17	5040	6	0.00119047619047619	0.00119047619047619
L1	L1	liver	crepos	Mus musculus (house mouse) mmu-miR-30c-2-3p	miRNA	1	407	17	2849	11	0.00386100386100386	0.00386100386100386
L1	L1	liver	crepos	Mus musculus (house mouse) RNA, Y1 small cytoplasmic, Ro-associated	YRNA	1	420	17	3360	2	5.95238095238095e-4	5.95238095238095e-4
L1	L1	liver	crepos	Mus musculus coatomer protein complex, subunit gamma 2, opposite strand 2 (Copg2os2)	lncRNA	1	427	17	854	0	0	0
L1	L1	liver	crepos	Mus musculus Mir1a-1 and Mir133a-2 host gene (Mir1a-1hg)	lncRNA	1	424	17	848	0	0	0
L1	L1	liver	crepos	Mus musculus tRNA-Ala (AGC) (tRNA-Ala-AGC-2-1, tRNA-Ala-AGC-2-2, tRNA-Ala-AGC-3-1, tRNA-Ala-AGC-3-2)	tRNA	1	422	17	1688	2	0.00118483412322275	0.00118483412322275
L1	L1	liver	crepos	NA_AAAAAGTGGAAGCGGCGATGGC	unmapped	1	410	17	820	0	0	0
L1	L1	liver	crepos	NA_AATGGTTCGTTTGTAAAAAAAAAAAA	unmapped	1	425	17	2975	2	6.72268907563025e-4	6.72268907563025e-4
L1	L1	liver	crepos	NA_AATGGTTCGTTTGTAAAAAAAAAAAAAAAA	unmapped	1	420	17	2940	11	0.00374149659863946	0.00374149659863946
L1	L1	liver	crepos	NA_ACTCTTAGCGGTGGATCACTCGGCTCGTGCGTCGA	unmapped	1	427	17	3843	5	0.00130106687483737	0.00130106687483737
L1	L1	liver	crepos	NA_ACTGGGCATGGCTGGTCGCG	unmapped	1	427	17	1708	0	0	0
L1	L1	liver	crepos	NA_ACTTCTGCGCTCGGCCCTTCCG	unmapped	1	414	17	2484	3	0.00120772946859903	0.00120772946859903
L1	L1	liver	crepos	NA_AGTCGCGTACCGTCTTCATGGG	unmapped	1	425	17	2550	1	3.92156862745098e-4	3.92156862745098e-4
L1	L1	liver	crepos	NA_ATACCCGTCGCCGCGCTCTCCCTCTCCCCCCGTCCGCCTCCCGGGCGGGCGTT	unmapped	1	420	17	4200	5	0.00119047619047619	0.00119047619047619
L1	L1	liver	crepos	NA_ATAGTTGCCTGACTCCCCGTCGT	unmapped	1	423	17	2961	0	0	0
L1	L1	liver	crepos	NA_ATTCGCCGCTTCTATCAATCA	unmapped	1	422	17	2954	0	0	0
L1	L1	liver	crepos	NA_CGACTCTTAGCGGTGGATCACTCGGCTCGTGCGT	unmapped	1	411	17	3699	14	0.00378480670451473	0.00378480670451473
L1	L1	liver	crepos	NA_CGACTCTTAGCGGTGGATCACTCGGCTCGTGCGTCGATGAAGAA	unmapped	1	409	17	4090	4	9.7799511002445e-4	9.7799511002445e-4
L1	L1	liver	crepos	NA_CGATACGACTCTTAGCGGTGGATCACTCGGCTCGTGCGTCGA	unmapped	1	429	17	4290	7	0.00163170163170163	0.00163170163170163
L1	L1	liver	crepos	NA_GAAATTTCGGTTGGGAAAAAAAAAAAAAAAAA	unmapped	1	409	17	2045	0	0	0
L1	L1	liver	crepos	NA_GCACGGGGTCGGCGGCGATGTCGGC	unmapped	1	416	17	1248	0	0	0
L1	L1	liver	crepos	NA_GCGCACGGGGTCGGCGGCGATGTCGGC	unmapped	1	427	17	1281	3	0.00234192037470726	0.00234192037470726
L1	L1	liver	crepos	NA_GGAGTGTGACAATGGTGTTTTTT	unmapped	1	412	17	4120	1	2.42718446601942e-4	2.42718446601942e-4
L1	L1	liver	crepos	NA_TACGCCTGTCTGAGCGTCGCTT	unmapped	1	420	17	2940	3	0.00102040816326531	0.00102040816326531
L1	L1	liver	crepos	NA_TCTGTATTAACGAAGCGCTGGC	unmapped	1	427	17	2562	3	0.00117096018735363	0.00117096018735363
L1	L1	liver	crepos	NA_TGAGGTAGTAGGTTGTATGGTAG	unmapped	1	430	17	3440	0	0	0
L1	L1	liver	crepos	NA_TGATTTATCTGGGTGACGAAACG	unmapped	1	418	17	2926	6	0.00205058099794942	0.00205058099794942
L1	L1	liver	crepos	NA_TGGAGTGTAACAATGGTGTTTGA	unmapped	1	417	17	3336	9	0.00269784172661871	0.00269784172661871
L1	L1	liver	crepos	NA_TGGGGTGTGACAATGGTGTTTT	unmapped	1	408	17	3672	9	0.00245098039215686	0.00245098039215686
L1	L1	liver	crepos	NA_TTAGCAGCCGGATCCTTAATAC	unmapped	1	431	17	2586	2	7.73395204949729e-4	7.73395204949729e-4
L1	L1	liver	crepos	X_TACCTCCAGGAACGGTGCACC	genome	1	419	17	1257	0	0	0
L1	L1	liver	crepos	>ENSMUST00000031810.15|ENSMUSG00000029790.17|OTTMUSG00000014400.5|OTTMUST00000034104.1|Cep41-201|Cep41|3447|UTR5:1-80|CDS:81-1202|UTR3:1203-3447|	pctranscripts	1	402	16	2010	4	0.00199004975124378	0.00199004975124378
L1	L1	liver	crepos	>ENSMUST00000106015.9|ENSMUSG00000028782.15|OTTMUSG00000009519.7|OTTMUST00000021772.3|Adgrb2-204|Adgrb2|4982|UTR5:1-1|CDS:2-4687|UTR3:4688-4982|	pctranscripts	1	392	16	392	0	0	0
L1	L1	liver	crepos	>ENSMUST00000146071.8|ENSMUSG00000027843.14|OTTMUSG00000022455.4|OTTMUST00000053697.2|Ptpn22-204|Ptpn22|2757|UTR5:1-152|CDS:153-2300|UTR3:2301-2757|	pctranscripts	1	405	16	1215	0	0	0
L1	L1	liver	crepos	>ENSMUST00000197825.2|ENSMUSG00000041468.8|OTTMUSG00000055165.3|OTTMUST00000136608.3|Gpr12-204|Gpr12|580|UTR5:1-124|CDS:125-580|	pctranscripts	1	385	16	770	1	0.0012987012987013	0.0012987012987013
L1	L1	liver	crepos	>ENSMUST00000214054.2|ENSMUSG00000031939.17|OTTMUSG00000062264.4|OTTMUST00000151920.1|Taf1d-207|Taf1d|3126|UTR5:1-917|CDS:918-1784|UTR3:1785-3126|	pctranscripts	1	382	16	6876	57	0.00828970331588133	0.00828970331588133
L1	L1	liver	crepos	1_AACCAGTGATGTGATGATTCTGCCAAATGATACAAAGTGATATCACCTTTAAACCGTTCCATTTTATTTCTGAGGT	genome	1	387	16	10062	5	4.96919101570264e-4	4.96919101570264e-4
L1	L1	liver	crepos	1_AGCCCATGATGGTATGAGAGTAGNGGACAGAAGGGATTTCTGAAAAACACTTTTCTGAGG	genome	1	384	16	5376	9	0.00167410714285714	0.00167410714285714
L1	L1	liver	crepos	1_CACGCGGGAGGCCCGGGTTCGATTCCCGGCCAATGCACCA	genome	1	404	16	2020	1	4.95049504950495e-4	4.95049504950495e-4
L1	L1	liver	crepos	1_CCAAGTCCTTCTGATCGAGGCCC	genome	1	393	16	1965	2	0.00101781170483461	0.00101781170483461
L1	L1	liver	crepos	1_CTGGCTGGGGAAAATGACTGGA	genome	1	389	16	1556	1	6.426735218509e-4	6.426735218509e-4
L1	L1	liver	crepos	1_GGTACATGATGAATAAAATCAAATCACCATCTTTCGGCTGAGCTCCTGATGGATTTGCTTTTTCTGATA	genome	1	400	16	9600	134	0.0139583333333333	0.00841968911917098
L1	L1	liver	crepos	1_GTCACGCGGGAGACCGGGGTTCAATTCCCCGACGGGGAGCCA	genome	1	391	16	1955	10	0.0051150895140665	0.0051150895140665
L1	L1	liver	crepos	1_GTTCGATTCCCGGCCAATGCACCA	genome	1	403	16	2015	22	0.0109181141439206	0.0109181141439206
L1	L1	liver	crepos	10_TGGAGTGTGACAATGGTAA	genome	1	396	16	1980	1	5.05050505050505e-4	5.05050505050505e-4
L1	L1	liver	crepos	11_ATAACTGACGATAACTGCTCCTGGCTGACT	genome	1	406	16	3248	0	0	0
L1	L1	liver	crepos	11_CTGACAACATCCTGGTTGCTCCTATCTGATT	genome	1	388	16	4268	20	0.00468603561387067	0.00468603561387067
L1	L1	liver	crepos	11_GAAAATGATGATTGGAGCTTGCATGATA	genome	1	393	16	3144	4	0.00127226463104326	0.00127226463104326
L1	L1	liver	crepos	11_GGCGATGATGACACTCCATACATAGCACGCGTTAGACTGCTGATCCGGGTGATGCGAATCGTAATCTGAGCCGA	genome	1	390	16	6240	21	0.00336538461538462	0.00336538461538462
L1	L1	liver	crepos	11_TGAGGGGCAGAGAGCGAGACTTTTT	genome	1	389	16	2334	9	0.0038560411311054	0.0038560411311054
L1	L1	liver	crepos	12_ACTCCAGCCTGGGCAACATAGCGAGACCCCGTCTCTA	genome	1	383	16	2298	2	8.70322019147084e-4	8.70322019147084e-4
L1	L1	liver	crepos	12_TAATGGTTCGTTTGTAAAAAAAAAAAAAA	genome	1	399	16	3192	2	6.265664160401e-4	6.265664160401e-4
L1	L1	liver	crepos	15_TGAAAATGATGAATTCTGGGGCGCTGATTCATGTGACTTGAAAAAACGCCATCCATTTCCTGACT	genome	1	394	16	7486	31	0.00414106331819396	0.00414106331819396
L1	L1	liver	crepos	16_AAATGATGGCAAATCATCTTTCGGGACTGACCTGAAATGAAGAGAATACTCTTGCTGATC	genome	1	394	16	6304	44	0.00697969543147208	0.00697969543147208
L1	L1	liver	crepos	16_TCAGGCTCAGTCCCCTCCCGATTT	genome	1	382	16	2674	28	0.0104712041884817	0.0104712041884817
L1	L1	liver	crepos	19_TAATGATGAACAATGTAAATGACAAGCATATGGCTGAGTTGCAATGATGTCATCTTACTACTGAAA	genome	1	393	16	7467	19	0.00254452926208651	0.00254452926208651
L1	L1	liver	crepos	2_CTCGTACCGTGAGTAATAATGCG	genome	1	403	16	2418	0	0	0
L1	L1	liver	crepos	2_GAGTGGTGATGACACTAGAACCACCAAGATCGCTGATG	genome	1	405	16	2835	0	0	0
L1	L1	liver	crepos	2_TGAATCTGACAACAGGAAATAAACCTCCTTATTCACCA	genome	1	398	16	3582	4	0.00111669458403127	0.00111669458403127
L1	L1	liver	crepos	2_TGGAAAGGATGAACGAACTTGGCCTGACCTTCAGAAATGGAGGCAATACAACTGATTTAATGAGCCTGATCCAG	genome	1	385	16	6160	43	0.00698051948051948	0.00634765625
L1	L1	liver	crepos	2_TTGTGGCAACAATGGCACGGCAAGGGGATCCAGTCTTTT	genome	1	402	16	4020	5	0.00124378109452736	0.00124378109452736
L1	L1	liver	crepos	4_GGTCGATGATGAGAGCTTTGTTCNGAGC	genome	1	390	16	3120	1	3.20512820512821e-4	3.20512820512821e-4
L1	L1	liver	crepos	5_ATCCGATGATTAAACTCTTCACTGCTGTTCACATACTGAGCCGTTGTGATTATTGAGGAACTAATGAGG	genome	1	388	16	8536	7	8.20056232427366e-4	8.20056232427366e-4
L1	L1	liver	crepos	5_TAAGGCTAAATACCGGCACGAGACC	genome	1	395	16	1185	0	0	0
L1	L1	liver	crepos	6_TTGAAATTTCGGTTGGGA	genome	1	396	16	2772	0	0	0
L1	L1	liver	crepos	7_CCCAGGCGGCCCGGGTTCGACTCCCGGTGTGGGAACCA	genome	1	392	16	1960	2	0.00102040816326531	0.00102040816326531
L1	L1	liver	crepos	8_GAATGATGACATTCTCCGGAATCGCTGTACTGACTTGATGAAAGTACTTTTGAACCCTTTTCCATCTGATG	genome	1	382	16	9168	43	0.00469022687609075	0.00166666666666667
L1	L1	liver	crepos	9_AACCATTCGTAGACGACCTGCTT	genome	1	382	16	2292	2	8.7260034904014e-4	8.7260034904014e-4
L1	L1	liver	crepos	9_ACCCAGGCGGCCCGGGTTCGACTCCCGGTGTGGGAACC	genome	1	400	16	2000	0	0	0
L1	L1	liver	crepos	9_CAACGGAATCCCAAAAGCAGCTTT	genome	1	393	16	1572	14	0.0089058524173028	0.0089058524173028
L1	L1	liver	crepos	9_CAGCGCCGAAGGAGCCTCGGTTGGCCCCGGATAGCCGGGTCCCCGT	genome	1	406	16	2436	2	8.21018062397373e-4	8.21018062397373e-4
L1	L1	liver	crepos	9_CGCTGCGATCTATTGAAAGTCAGCGCTCGACACAAGGGTTTGTA	genome	1	388	16	4268	4	9.37207122774133e-4	9.37207122774133e-4
L1	L1	liver	crepos	9_CGCTGCGATCTATTGAAAGTCGGCCCTCGACACAAGGGTTTGT	genome	1	385	16	4235	5	0.00118063754427391	0.00118063754427391
L1	L1	liver	crepos	9_CTCGCTGCGATCTATTGAAAGTCAGCCCTCGACGCAAGGGTTTGT	genome	1	393	16	4716	4	8.48176420695505e-4	8.48176420695505e-4
L1	L1	liver	crepos	9_GCGGCCCGGGTTCGACTCCCGGTGTGGGAACCA	genome	1	392	16	1960	0	0	0
L1	L1	liver	crepos	9_TCGCTGCGATCTATTGAAAGTCAGCCCTCAACACAAGGGTTTGT	genome	1	404	16	4848	3	6.18811881188119e-4	6.18811881188119e-4
L1	L1	liver	crepos	9_TCGTTGCGATCTATTGAAAGTCAGCCCTCGACACAAGGGTTTGT	genome	1	403	16	5239	4	7.63504485588853e-4	7.63504485588853e-4
L1	L1	liver	crepos	MT_TTCATGACCAATGAACACTCTGACCA	genome	1	406	16	2436	46	0.0188834154351396	0.0188834154351396
L1	L1	liver	crepos	MU069435.1_AGGAGCCTCGGTTGGCCCCGGATAGCCGGGTCCCCGT	genome	1	399	16	2394	2	8.35421888053467e-4	8.35421888053467e-4
L1	L1	liver	crepos	MU069435.1_TCGCTACGATCTATTGAAAGTCAGCCCTCGACACAAGGGTTTGT	genome	1	386	16	4632	2	4.31778929188256e-4	4.31778929188256e-4
L1	L1	liver	crepos	Mus musculus (house mouse) mmu-miR-200a-3p	miRNA	1	387	16	2709	2	7.3827980804725e-4	7.3827980804725e-4
L1	L1	liver	crepos	Mus musculus (house mouse) mmu-miR-24-2-5p	miRNA	1	383	16	1532	0	0	0
L1	L1	liver	crepos	Mus musculus (house mouse) nuclear encoded rRNA 5S 193	rRNA	1	398	16	2388	1	4.18760469011725e-4	4.18760469011725e-4
L1	L1	liver	crepos	NA_AACCCGTAGATGCGATCTTGTGA	unmapped	1	395	16	2370	19	0.0080168776371308	0.0080168776371308
L1	L1	liver	crepos	NA_ACGACTCTTAGCGGTGGATCACTCGGCTCGTGCGTCGATGAAGAACGCAGCTAGCTGCGAGAATTAATGTGAATTGCAGGACA	unmapped	1	389	16	7002	7	9.99714367323622e-4	9.99714367323622e-4
L1	L1	liver	crepos	NA_ACTGAGCGTCAGACCCCGTAGA	unmapped	1	391	16	1173	0	0	0
L1	L1	liver	crepos	NA_CAAGCCCTCTTATTTCTACCA	unmapped	1	401	16	2807	38	0.0135375846099038	0.0135375846099038
L1	L1	liver	crepos	NA_CATGAAGACGGTACGCGACTGG	unmapped	1	400	16	1200	1	8.33333333333333e-4	8.33333333333333e-4
L1	L1	liver	crepos	NA_CGACTCTTAGCGGTGGATCACTCGGCT	unmapped	1	387	16	2709	5	0.00184569952011812	0.00184569952011812
L1	L1	liver	crepos	NA_CTCTTAGCGGTGGATCACTCGGCTCGTGCG	unmapped	1	403	16	3224	30	0.00930521091811414	0.00930521091811414
L1	L1	liver	crepos	NA_GAAATTTCGGTTGGGAAAAAAAAAAAAA	unmapped	1	396	16	1980	4	0.00202020202020202	0.00202020202020202
L1	L1	liver	crepos	NA_GAAATTTCGGTTGGGAAAAAAAAAAAAAA	unmapped	1	384	16	1920	11	0.00572916666666667	0.00572916666666667
L1	L1	liver	crepos	NA_GACTCTTAGCGGTGGATCA	unmapped	1	405	16	2025	1	4.93827160493827e-4	4.93827160493827e-4
L1	L1	liver	crepos	NA_GATAAATCACGGTGCCTGCTTCC	unmapped	1	392	16	2352	2	8.50340136054422e-4	8.50340136054422e-4
L1	L1	liver	crepos	NA_GCGACCTCAGATCAGACG	unmapped	1	403	16	806	2	0.00248138957816377	0.00248138957816377
L1	L1	liver	crepos	NA_GCGACCTCAGATCAGACGTGGCGACCCGCTGAATT	unmapped	1	405	16	2430	0	0	0
L1	L1	liver	crepos	NA_GGTACGTTCTTGGATCAGGTC	unmapped	1	390	16	2730	2	7.32600732600733e-4	7.32600732600733e-4
L1	L1	liver	crepos	NA_GTAGCTCCTTCTTCTTGACCA	unmapped	1	394	16	3152	0	0	0
L1	L1	liver	crepos	NA_GTTCAATCCCCGGCACCTCCACCA	unmapped	1	390	16	1560	1	6.41025641025641e-4	6.41025641025641e-4
L1	L1	liver	crepos	NA_TGAGGTAGGAGGTTGTATAGTAT	unmapped	1	387	16	3096	3	9.68992248062015e-4	9.68992248062015e-4
L1	L1	liver	crepos	NA_TGGAGTATGACAATGGTGTTTGA	unmapped	1	405	16	3240	1	3.08641975308642e-4	3.08641975308642e-4
L1	L1	liver	crepos	NA_TGGGGAAGATCGGGCTCGCC	unmapped	1	403	16	1209	2	0.00165425971877585	0.00165425971877585
L1	L1	liver	crepos	NA_TTGTTGCCGGGAAGCTAGAG	unmapped	1	384	16	1920	1	5.20833333333333e-4	5.20833333333333e-4
L1	L1	liver	crepos	>ENSMUST00000027783.14|ENSMUSG00000026502.14|OTTMUSG00000029657.5|OTTMUST00000073574.3|Desi2-201|Desi2|8802|UTR5:1-384|CDS:385-969|UTR3:970-8802|	pctranscripts	1	374	15	374	1	0.00267379679144385	0.00267379679144385
L1	L1	liver	crepos	>ENSMUST00000068879.11|ENSMUSG00000044098.15|OTTMUSG00000024243.4|OTTMUST00000059328.2|Rsbn1-202|Rsbn1|6712|UTR5:1-300|CDS:301-2688|UTR3:2689-6712|	pctranscripts	1	370	15	1480	5	0.00337837837837838	0.00337837837837838
L1	L1	liver	crepos	>ENSMUST00000071555.13|ENSMUSG00000062825.16|OTTMUSG00000004137.3|OTTMUST00000009340.1|Actg1-202|Actg1|1952|UTR5:1-124|CDS:125-1252|UTR3:1253-1952|	pctranscripts	1	371	15	1484	1	6.73854447439353e-4	6.73854447439353e-4
L1	L1	liver	crepos	>ENSMUST00000183637.8|ENSMUSG00000027849.20|OTTMUSG00000028617.10|OTTMUST00000117374.2|Syt6-209|Syt6|578|UTR5:1-313|CDS:314-578|	pctranscripts	1	369	15	738	0	0	0
L1	L1	liver	crepos	>ENSMUST00000187407.7|ENSMUSG00000026393.11|OTTMUSG00000049434.4|OTTMUST00000126020.4|Nek7-203|Nek7|4336|UTR5:1-264|CDS:265-1173|UTR3:1174-4336|	pctranscripts	1	363	15	363	0	0	0
L1	L1	liver	crepos	>ENSMUST00000206280.2|ENSMUSG00000047444.4|OTTMUSG00000006161.3|OTTMUST00000013896.3|Olfr139-203|Olfr139|1059|UTR5:1-111|CDS:112-1059|	pctranscripts	1	369	15	369	0	0	0
L1	L1	liver	crepos	1_ACATGATGATCTCACACAACTTGAACTCTCTCACTGATTACTTGATGATAGTAAAAGATCTGATG	genome	1	380	15	7600	25	0.00328947368421053	0.00328947368421053
L1	L1	liver	crepos	1_AGCCCATGATGGTATGAGAGTAGTGGACAGAAGGGATTTCTGAAAAACACTTTTCTGAGGCA	genome	1	358	15	5370	5	9.31098696461825e-4	9.31098696461825e-4
L1	L1	liver	crepos	1_GTAAACATCCTCGACTGGAAGCTTT	genome	1	378	15	2646	6	0.00226757369614512	0.00226757369614512
L1	L1	liver	crepos	1_GTGGACAGAAGGGATTTCTGAAAAACACTTTTCTGAGG	genome	1	376	15	3760	2	5.31914893617021e-4	5.31914893617021e-4
L1	L1	liver	crepos	1_TGTCAATGATGTATACCTTTTGGAACTGAATCTAAGTGATTTAACAAAAATTCGTCACTACCACTGAGACA	genome	1	360	15	7920	58	0.00732323232323232	0.00436569080636877
L1	L1	liver	crepos	1_TTCAAGTAATTCAGGATAGGTTG	genome	1	371	15	2968	1	3.36927223719677e-4	3.36927223719677e-4
L1	L1	liver	crepos	10_CGTTTCCCGGCCAATGCACA	genome	1	379	15	1516	31	0.0204485488126649	0.0204485488126649
L1	L1	liver	crepos	10_TCAAGTAATCCAGGATAGGCTAT	genome	1	381	15	2286	3	0.00131233595800525	0.00131233595800525
L1	L1	liver	crepos	11_CCGTCCGATGCGACAACTGACGACATCCCTAGTTAGCTGACT	genome	1	367	15	3303	2	6.05510142294883e-4	6.05510142294883e-4
L1	L1	liver	crepos	11_GAAAATGATGATTGGAGCTTGTATGATC	genome	1	361	15	3249	1	3.07787011388119e-4	3.07787011388119e-4
L1	L1	liver	crepos	11_GAGCAATGATGACCCCAACATGCCATCTGAGTGGCTTTGCTGAAATCCAGAGGCTGTTTCTGAGCT	genome	1	369	15	6273	27	0.00430416068866571	0.00430416068866571
L1	L1	liver	crepos	11_GCTGTGATGAGATGACTAAGTAGGAAGTGCCGTCAGAGTCGATAACAGACGATAACTGCTCCTGGCTGACT	genome	1	373	15	5968	12	0.00201072386058981	0.00201072386058981
L1	L1	liver	crepos	11_TGCTGTGATGAGATGACTAAGTAGGAAGTGCCGTCAGAGTCGATAAATGACGATAACTGCTCCTGGCTGACT	genome	1	375	15	6750	19	0.00281481481481481	0.00281481481481481
L1	L1	liver	crepos	13_ATCACATTGCCAGGGATTACCATT	genome	1	360	15	2520	1	3.96825396825397e-4	3.96825396825397e-4
L1	L1	liver	crepos	13_TGAGGTAGTAGATTGTATAGTTGT	genome	1	361	15	3610	1	2.77008310249308e-4	2.77008310249308e-4
L1	L1	liver	crepos	14_AAGCAGTGATGACAGATTGGATCTGACTTAACTGCTGTGCTGAGTTTGTTCAATCCAACCCTGAGCTTC	genome	1	365	15	7665	49	0.00639269406392694	0.00639269406392694
L1	L1	liver	crepos	14_AGGGGGTGGAAAAAAAAAAAAA	genome	1	371	15	371	1	0.00269541778975741	0.00269541778975741
L1	L1	liver	crepos	14_CAAATCCCGGACGAGCCCTACTTT	genome	1	360	15	1800	11	0.00611111111111111	0.00611111111111111
L1	L1	liver	crepos	15_CGAGGAGCTCACAGTCTAGTA	genome	1	363	15	1452	4	0.00275482093663912	0.00275482093663912
L1	L1	liver	crepos	15_CTAGACTGAGGCTCCTTGAGGT	genome	1	359	15	2154	7	0.00324976787372331	0.00324976787372331
L1	L1	liver	crepos	15_GAATTGATCAGGACATAGGGA	genome	1	371	15	1484	1	6.73854447439353e-4	6.73854447439353e-4
L1	L1	liver	crepos	15_TCAGTGCATCACAGAACTTTGTTT	genome	1	364	15	3276	35	0.0106837606837607	0.0106837606837607
L1	L1	liver	crepos	16_CCCTGAGACCCTAACTTGTGAA	genome	1	364	15	1820	1	5.49450549450549e-4	5.49450549450549e-4
L1	L1	liver	crepos	16_TGGAGAGAAAGGCAGTTCCTGAA	genome	1	363	15	1452	0	0	0
L1	L1	liver	crepos	16_TGGAGAGAAAGGCAGTTCCTGAAA	genome	1	381	15	1524	0	0	0
L1	L1	liver	crepos	17_TTGCTGTGATGACTGTCATTGGGTTTCGCATATTGCTGAGTTCCCATGATGCCTCTTCTCTTGGCTGTCTGAGCA	genome	1	375	15	10875	23	0.00211494252873563	0.00211494252873563
L1	L1	liver	crepos	18_TGCAGTGATGACTATCTTAGGACACCTTTGGATTTACCGTGAAAAGAAGTAACCTCTGAGCA	genome	1	362	15	6154	4	6.4998375040624e-4	6.4998375040624e-4
L1	L1	liver	crepos	18_TGGAGTATGACAATGGTGTTTGT	genome	1	379	15	3411	14	0.00410436822046321	0.00410436822046321
L1	L1	liver	crepos	18_TGGAGTGTAACAATGGTGTTTGT	genome	1	376	15	3384	15	0.00443262411347518	0.00443262411347518
L1	L1	liver	crepos	18_TGGAGTGTGACAATGGTATTTGT	genome	1	365	15	3285	9	0.00273972602739726	0.00273972602739726
L1	L1	liver	crepos	19_CACCCTGATGAACTGAATACCGCCCCAGTCTGATAGCTGTGGAGAAAGGTATTTTCTGAG	genome	1	361	15	5415	18	0.00332409972299169	0.00332409972299169
L1	L1	liver	crepos	19_CGAGCCCCAGTGGAACCAGTGTAACTTTT	genome	1	365	15	2555	0	0	0
L1	L1	liver	crepos	2_ACAGGTCCCTGGTAGCTC	genome	1	379	15	1516	2	0.00131926121372032	0.00131926121372032
L1	L1	liver	crepos	2_GGAAAGGATGAACGAACTTGGCCTGACCTTCAGAAATGGAGGCAATACAACTGATTTAATGAGCCTGATCCA	genome	1	374	15	5610	29	0.00516934046345811	0.00516934046345811
L1	L1	liver	crepos	2_TCGTACCGTGAGTAATAATGCGT	genome	1	372	15	2604	32	0.0122887864823349	0.0122887864823349
L1	L1	liver	crepos	2_TGCAATGATGTCAATCTTTGACTGAAGTGACCTTGAAGTGCAATTACTGAGCTTTTTAACCCTGAGCAA	genome	1	360	15	7920	30	0.00378787878787879	0.00378787878787879
L1	L1	liver	crepos	4_AATGCGGGAAACTCGACTGCATAATTTGTGGTAGTGGGGGACTGCGTTCGCGCTCTCCCCTG	genome	1	367	15	5872	35	0.00596049046321526	0.00596049046321526
L1	L1	liver	crepos	4_TTCTTGTGATGAAAATACTGTCCAGTTCTGCTACTGAAGGAAGGAGATGAACACTTTAGTGCTGAAG	genome	1	370	15	7400	18	0.00243243243243243	0.00243243243243243
L1	L1	liver	crepos	5_CACCACTGATGATCTTGTAATTCTGACT	genome	1	380	15	3800	1	2.63157894736842e-4	2.63157894736842e-4
L1	L1	liver	crepos	5_CTTAATGATGATTGTCTGTTTGATTGCTTGATGCAATGTGAAAACCACATTTCACCGGCTCTGAGA	genome	1	376	15	8648	34	0.00393154486586494	0.00393154486586494
L1	L1	liver	crepos	5_GCGACCTCAGATCAGAC	genome	1	381	15	762	0	0	0
L1	L1	liver	crepos	5_TGCCAATGATGACACCACACTAACTGAGCAGTTAGTAGTTGGTCCTTTGATTGCATGTGATGTAATCATTGTTTCAAGACGGGACTGAAG	genome	1	377	15	10179	84	0.00825228411435308	0.00556052030582862
L1	L1	liver	crepos	6_CAGTGCACTACAGAACTTTGTCT	genome	1	362	15	2534	2	7.89265982636148e-4	7.89265982636148e-4
L1	L1	liver	crepos	6_GCTGGTTTCATATGGTGGTTTAGA	genome	1	377	15	3770	10	0.0026525198938992	0.0026525198938992
L1	L1	liver	crepos	7_CGTCTGTGATGTTCTGCTATTACCTACATTGTTTGAGCCTCATGAAAACCCCACTGGCTGAGAC	genome	1	373	15	7460	6	8.04289544235925e-4	8.04289544235925e-4
L1	L1	liver	crepos	8_CCTGTACTGAGCTGCCCCGAGT	genome	1	364	15	1820	3	0.00164835164835165	0.00164835164835165
L1	L1	liver	crepos	8_CGATCCTCACACGGGGCATCCTGCATTGTTT	genome	1	381	15	3429	69	0.0201224846894138	0.0201224846894138
L1	L1	liver	crepos	9_GCTGCGATCTATTGAAAGTCAGCCCTCGACACAAGGGTTTGTAA	genome	1	358	15	3938	5	0.00126968004062976	0.00126968004062976
L1	L1	liver	crepos	9_TCGCTGCAATCTATTGAAAGTCAGCCCTCGACACAAGGGTTTGT	genome	1	371	15	4452	5	0.00112309074573226	0.00112309074573226
L1	L1	liver	crepos	9_TCGCTGCGATCTATTGAAAGTCAGCCCTCGACACAAGGATTTGT	genome	1	362	15	4344	1	2.30202578268877e-4	2.30202578268877e-4
L1	L1	liver	crepos	9_TCGCTGCGATCTATTGAAAGTTAGCCCTCGACACAAGGGTTTGT	genome	1	375	15	4875	1	2.05128205128205e-4	2.05128205128205e-4
L1	L1	liver	crepos	MT_ACTAATCCTAGCCCTAGCCCTACAAAA	genome	1	377	15	1885	0	0	0
L1	L1	liver	crepos	MT_CTAATCCTAGCCCTAGCCCTACACA	genome	1	367	15	1835	6	0.00326975476839237	0.00326975476839237
L1	L1	liver	crepos	MT_GATAAGTCGTAACAAGGTAAGCATACTGGAAAGTGTGCTTGGAATAATA	genome	1	372	15	4464	1	2.24014336917563e-4	2.24014336917563e-4
L1	L1	liver	crepos	MU069435.1_GCGATCTATTGAAAGTCAGCCCTCGACACAAGGGTTTGT	genome	1	369	15	3690	11	0.0029810298102981	0.0029810298102981
L1	L1	liver	crepos	MU069435.1_TCGCTGCGATCTATTGAGAGTCAGCCCTCGACACAAGGGTTTGT	genome	1	362	15	4344	6	0.00138121546961326	0.00138121546961326
L1	L1	liver	crepos	Mus musculus (house mouse) mmu-miR-351-5p	miRNA	1	374	15	1870	4	0.00213903743315508	0.00213903743315508
L1	L1	liver	crepos	Mus musculus (house mouse) mmu-miR-425-5p	miRNA	1	369	15	1845	5	0.002710027100271	0.002710027100271
L1	L1	liver	crepos	NA_AACGATCAGATGGCGCTGGGC	unmapped	1	363	15	1089	0	0	0
L1	L1	liver	crepos	NA_AATTGTTGCCGGGAAGCTAGAG	unmapped	1	360	15	1800	0	0	0
L1	L1	liver	crepos	NA_ACAGAACTTAATGGGCCCGCTA	unmapped	1	379	15	1516	0	0	0
L1	L1	liver	crepos	NA_ACTCTTAGCGGTGGATCACTCGGCTCGTGCGTCGATGAAGAACGCAGCTAGCTGCGAGAATTAATGTGAATTGCAGGACACA	unmapped	1	368	15	6624	4	6.03864734299517e-4	6.03864734299517e-4
L1	L1	liver	crepos	NA_AGATACCCGTCGCCGCGCTCTCCCTCTCCCCCCGTCCGCCTCCCGGGCGGGCGTT	unmapped	1	365	15	3650	5	0.00136986301369863	0.00136986301369863
L1	L1	liver	crepos	NA_ATTGCACTTGTCCCGGCCTGTAA	unmapped	1	358	15	2506	1	3.99042298483639e-4	3.99042298483639e-4
L1	L1	liver	crepos	NA_CACCGCCGCGGCCCGGGTTCGTTTCCCGGTCAGGGAACCA	unmapped	1	373	15	2238	0	0	0
L1	L1	liver	crepos	NA_CAGAATCAGGGGATAACGCAGG	unmapped	1	367	15	734	0	0	0
L1	L1	liver	crepos	NA_CCATTCCTTGCGGCGGCGGTGC	unmapped	1	369	15	1845	0	0	0
L1	L1	liver	crepos	NA_CCGATACGACTCTTAGC	unmapped	1	370	15	1480	5	0.00337837837837838	0.00337837837837838
L1	L1	liver	crepos	NA_CGACTCTTAGCGGTGGATCACTCGGCTCGTGCGTCGATGAAGAACGCAGCTAGCTGCGAGAATTAATGTG	unmapped	1	376	15	6016	26	0.0043218085106383	0.0043218085106383
L1	L1	liver	crepos	NA_GCGACCTCAGATCAGACGTGGCGACCCGCTGAATTT	unmapped	1	374	15	2618	0	0	0
L1	L1	liver	crepos	NA_GGAGTGTGACAATGGTGTTAT	unmapped	1	363	15	2541	3	0.00118063754427391	0.00118063754427391
L1	L1	liver	crepos	NA_GGAGTGTGGCAATGGTGTTTGA	unmapped	1	366	15	2562	1	3.9032006245121e-4	3.9032006245121e-4
L1	L1	liver	crepos	NA_TATGGCATGATAGCGCCCGGAAG	unmapped	1	379	15	1516	0	0	0
L1	L1	liver	crepos	NA_TATGGCCGCTGCTGTGATGATG	unmapped	1	366	15	2562	6	0.00234192037470726	0.00234192037470726
L1	L1	liver	crepos	NA_TCCTCCGATCGTTGTCAGAAG	unmapped	1	363	15	2178	1	4.59136822773186e-4	4.59136822773186e-4
L1	L1	liver	crepos	NA_TCGCTGCGATCTATTGAAGGTCAGCGCTCGACACAAGGGTTTGT	unmapped	1	374	15	4488	2	4.45632798573975e-4	4.45632798573975e-4
L1	L1	liver	crepos	NA_TGAAATTTCGGTTGGGACA	unmapped	1	369	15	2214	2	9.03342366757001e-4	9.03342366757001e-4
L1	L1	liver	crepos	NA_TGACCTATGAATTGACAGCCTTT	unmapped	1	364	15	2912	0	0	0
L1	L1	liver	crepos	NA_TGAGGTAGTAGGTTGTATGGAAA	unmapped	1	379	15	2653	0	0	0
L1	L1	liver	crepos	NA_TGAGGTAGTAGGTTGTGTGAA	unmapped	1	377	15	2639	0	0	0
L1	L1	liver	crepos	NA_TGATCGCGTCGCGGTGGAAGA	unmapped	1	375	15	1500	0	0	0
L1	L1	liver	crepos	NA_TGGAGTGTGACAAGGTGTTTG	unmapped	1	376	15	2632	4	0.00151975683890578	0.00151975683890578
L1	L1	liver	crepos	NA_TGGAGTGTGACAATGATGTTTGA	unmapped	1	370	15	2960	3	0.00101351351351351	0.00101351351351351
L1	L1	liver	crepos	NA_TGGAGTGTGACAATGGAGTTTGA	unmapped	1	373	15	2611	0	0	0
L1	L1	liver	crepos	NA_TGGAGTGTGACAATGGTTTGT	unmapped	1	362	15	2896	64	0.0220994475138122	0.0220994475138122
L1	L1	liver	crepos	NA_TTAGCAGCCGGATCCTTAATA	unmapped	1	366	15	2196	1	4.55373406193078e-4	4.55373406193078e-4
L1	L1	liver	crepos	NA_TTCTGTCTCGGCGCGTCTGCG	unmapped	1	377	15	2639	0	0	0
L1	L1	liver	crepos	X_CCAGGAACGGTGCACCA	genome	1	365	15	365	0	0	0
L1	L1	liver	crepos	>ENSMUST00000048934.15|ENSMUSG00000035033.16|OTTMUSG00000013075.2|OTTMUST00000031566.2|Tbr1-201|Tbr1|3977|UTR5:1-255|CDS:256-2301|UTR3:2302-3977|	pctranscripts	1	357	14	357	0	0	0
L1	L1	liver	crepos	>ENSMUST00000075275.3|ENSMUSG00000022454.18|OTTMUSG00000070882.2|-|Nell2-201|Nell2|2675|UTR5:1-44|CDS:45-2504|UTR3:2505-2675|	pctranscripts	1	343	14	1715	0	0	0
L1	L1	liver	crepos	>ENSMUST00000114694.9|ENSMUSG00000022708.17|OTTMUSG00000025618.6|OTTMUST00000062820.2|Zbtb20-204|Zbtb20|26901|UTR5:1-817|CDS:818-3043|UTR3:3044-26901|	pctranscripts	1	352	14	2464	0	0	0
L1	L1	liver	crepos	>ENSMUST00000228557.2|ENSMUSG00000069295.3|OTTMUSG00000000482.3|OTTMUST00000169592.1|Vmn1r196-205|Vmn1r196|5790|UTR5:1-622|CDS:623-1528|UTR3:1529-5790|	pctranscripts	1	333	14	1998	1	5.005005005005e-4	5.005005005005e-4
L1	L1	liver	crepos	1_AACATTCAACGCTGTCGGTGAGT	genome	1	337	14	2022	2	9.89119683481701e-4	9.89119683481701e-4
L1	L1	liver	crepos	1_AAGCCCATGATGGTATGAGAGTAGTGGACAGAAGGGATTTCTGAAAAACACTTTTCTGAGGCT	genome	1	347	14	5552	76	0.0136887608069164	0.0136887608069164
L1	L1	liver	crepos	1_ATTCGTAGACGACCTGCTTC	genome	1	333	14	1998	0	0	0
L1	L1	liver	crepos	1_TGCTATGATGAAGGCTATGTTGGTAGGGACAACTGAGCTTGTTGATGAATACCAACGATTCTGAT	genome	1	347	14	6940	4	5.76368876080692e-4	5.76368876080692e-4
L1	L1	liver	crepos	1_TGTCAATGATGTATACCTTTTGGAACTGAATCTAAGTGATTTAACAAAAATTCGTCACTACCACTGAGA	genome	1	334	14	7348	8	0.00108873162765378	0.00108873162765378
L1	L1	liver	crepos	10_ATGCAGTGTGGAACATAATGAACTGAAC	genome	1	348	14	2088	3	0.0014367816091954	0.0014367816091954
L1	L1	liver	crepos	10_GGAGAGGACACAGTCTGAGTGG	genome	1	344	14	1032	0	0	0
L1	L1	liver	crepos	10_TTCAAGTAATCCAGGATAGGCTGT	genome	1	355	14	2485	6	0.00241448692152917	0.00241448692152917
L1	L1	liver	crepos	11_CTGGTTGCTCCTATCTGATT	genome	1	342	14	3078	3	9.74658869395711e-4	9.74658869395711e-4
L1	L1	liver	crepos	11_TAATGCCCCTAAAAATCCTTATT	genome	1	352	14	2816	0	0	0
L1	L1	liver	crepos	12_TGCGGGAAACTCGACTGCATAATTTGTGGTAGTGGGGGACTGCGTTCGCGCTCTCCCCTG	genome	1	355	14	5680	29	0.0051056338028169	0.0051056338028169
L1	L1	liver	crepos	13_CGATCCCCGGCACCTCCAC	genome	1	339	14	678	0	0	0
L1	L1	liver	crepos	13_TCGCTGCGATCTATTGAAAGTCAGCCCTCGACACAAGGGTTTGAA	genome	1	357	14	3927	0	0	0
L1	L1	liver	crepos	14_AAATGTGATGAGTACACAAATGTTGATGAAAGTGAAAAACATGAAGATCCAACTCTGATT	genome	1	351	14	5265	23	0.0043684710351377	0.0043684710351377
L1	L1	liver	crepos	14_AAGCAGTGATGACAGATTGGATCTGACTTAACTGCTGTGCTGAGTTTGTTCAATCCAACCCTGAGC	genome	1	357	14	6783	4	5.89709568037741e-4	5.89709568037741e-4
L1	L1	liver	crepos	15_ACTTTGCGGGATGCCTGGGTGACGCGATCTGCCCG	genome	1	345	14	2760	1	3.6231884057971e-4	3.6231884057971e-4
L1	L1	liver	crepos	15_CTAGACTGAGGCTCCTTGAGGAT	genome	1	348	14	2088	0	0	0
L1	L1	liver	crepos	16_GCCCTCTTTCCGTGTGGATTTAAGAATTTTT	genome	1	352	14	4928	15	0.00304383116883117	0.00304383116883117
L1	L1	liver	crepos	16_GTGAAATGATGGCAAATCATCTTTCGGGACTGACCTGAAATGAAGAGAATACTCTTGCTGAT	genome	1	349	14	5933	37	0.00623630541041632	0.00623630541041632
L1	L1	liver	crepos	16_TCAGGCTCAGTCCCCTCCCGATAT	genome	1	343	14	2058	15	0.00728862973760933	0.00728862973760933
L1	L1	liver	crepos	16_TTCCGCTGATGACTTCTGTCAGTGCCACGTGTCTGGGCCACTGAGACCACATGATGGGATTGAGGACCTGAGG	genome	1	355	14	6390	3	4.69483568075117e-4	4.69483568075117e-4
L1	L1	liver	crepos	17_AGGTCCCTGGTAGCTCAAA	genome	1	340	14	1360	3	0.00220588235294118	0.00220588235294118
L1	L1	liver	crepos	18_GAGTGTGACAATGGTGTTTGTA	genome	1	345	14	2760	6	0.00217391304347826	0.00217391304347826
L1	L1	liver	crepos	18_GGAGTGTGACAATGGTGTTTGTG	genome	1	333	14	2664	4	0.0015015015015015	0.0015015015015015
L1	L1	liver	crepos	18_TGGAGTGTGACAATGGTGTTTGTNT	genome	1	333	14	3330	14	0.0042042042042042	0.0042042042042042
L1	L1	liver	crepos	18_TGGAGTGTGACAATGGTGTTTGTTTA	genome	1	334	14	3674	35	0.00952640174197061	0.00952640174197061
L1	L1	liver	crepos	19_CGAGCCCCAGTGGAACCAGTGTAACTTT	genome	1	334	14	2004	3	0.00149700598802395	0.00149700598802395
L1	L1	liver	crepos	19_GTACAGTACTGTGATAGCTGAAT	genome	1	348	14	2436	33	0.0135467980295567	0.0135467980295567
L1	L1	liver	crepos	19_TCGGCTGATGATTGCTGTTGAGACTTGGAAATCTGATT	genome	1	335	14	4690	20	0.00426439232409382	0.00426439232409382
L1	L1	liver	crepos	2_CAATCCCCGGCACCTCCAA	genome	1	354	14	708	27	0.038135593220339	0.038135593220339
L1	L1	liver	crepos	3_TCCTGTTCGTGACGCCA	genome	1	357	14	1785	2	0.00112044817927171	0.00112044817927171
L1	L1	liver	crepos	4_TAATACTGCCTGGTAATGATGAC	genome	1	357	14	2499	4	0.00160064025610244	0.00160064025610244
L1	L1	liver	crepos	5_CAATCCCCGGCATCTCCAAC	genome	1	351	14	1053	0	0	0
L1	L1	liver	crepos	5_CCAATGATGACACCACACTAACTGAGCAGTTAGTAGTTGGTCCTTTGATTGCATGTGATGTAATCATTGTTTCAAGACGGGACTGAAG	genome	1	345	14	8970	3	3.34448160535117e-4	3.34448160535117e-4
L1	L1	liver	crepos	7_AACCCATGCACCGCTCTGAGA	genome	1	346	14	1038	0	0	0
L1	L1	liver	crepos	7_AATTTCGGTTGGGAAAAAAAAAAAAAAAAAAAA	genome	1	339	14	1695	4	0.0023598820058997	0.0023598820058997
L1	L1	liver	crepos	7_GACTTATGATGAGCTATGTTTACTGAGCATGATGAAATGATGCTCAAAATGATTACTCTGAAG	genome	1	336	14	6720	0	0	0
L1	L1	liver	crepos	7_GGTGGGCGCGGGGCATGAC	genome	1	339	14	678	0	0	0
L1	L1	liver	crepos	8_CTGAAGTGATGATTCACAATCATGTCTCTTCTCTGAAGAATTCATGGAGATTCTGTGTATCTGATC	genome	1	336	14	8064	52	0.0064484126984127	0.0064484126984127
L1	L1	liver	crepos	8_GGGAAATGATGATGCCTGTGACTGCTGACAAGACTCTGATGT	genome	1	335	14	3685	3	8.14111261872456e-4	8.14111261872456e-4
L1	L1	liver	crepos	8_TGGAGGATGAAGTAAGGAGTGATCCATCGGCTAAGTGTTTTCCCACTGTGCTGACACTCACATTGCTGACA	genome	1	336	14	6384	13	0.00203634085213033	0.00203634085213033
L1	L1	liver	crepos	9_TACAGTACTGTGATAACTGACT	genome	1	348	14	2436	0	0	0
L1	L1	liver	crepos	9_TCGCTGCGATCTATTGAAAATCAGCCCTCGACACAAGGGTTTGT	genome	1	352	14	4224	2	4.73484848484848e-4	4.73484848484848e-4
L1	L1	liver	crepos	9_TCGCTGCGATCTATTGAAAGTCAGCGCTCGACACAAGGGTTTGTAA	genome	1	344	14	4128	4	9.68992248062015e-4	9.68992248062015e-4
L1	L1	liver	crepos	9_TGCACCTGATGAGAATTCTGCTGCTGAGGTTGTGTGATTGCTCAGACTCAAAGTAAACGCCCTGATG	genome	1	340	14	6460	25	0.00386996904024768	0.00386996904024768
L1	L1	liver	crepos	MT_GAATTGATCAGGACATAGGGTTT	genome	1	353	14	2471	0	0	0
L1	L1	liver	crepos	MT_GAATTGATCAGGACATAGGGTTTGATAA	genome	1	340	14	2720	1	3.67647058823529e-4	3.67647058823529e-4
L1	L1	liver	crepos	MU069435.1_CAGAGCAGCTCCCTCGCTGCGATCTATTGAAAGTCAGCCCTCGACACAAGGGTTTGT	genome	1	341	14	4433	1	2.25580870742161e-4	2.25580870742161e-4
L1	L1	liver	crepos	Mus musculus (house mouse) mmu-miR-101b-3p	miRNA	1	348	14	2088	0	0	0
L1	L1	liver	crepos	Mus musculus (house mouse) mmu-miR-361-5p	miRNA	1	352	14	2112	14	0.00662878787878788	0.00662878787878788
L1	L1	liver	crepos	Mus musculus (house mouse) mmu-miR-674-3p	miRNA	1	347	14	1041	5	0.0048030739673391	0.0048030739673391
L1	L1	liver	crepos	Mus musculus (house mouse) predicted gene 10432	lncRNA	1	345	14	345	0	0	0
L1	L1	liver	crepos	Mus musculus predicted gene 6093, transcript variant 1 (Gm6093)	lncRNA	1	333	14	333	2	0.00600600600600601	0.00600600600600601
L1	L1	liver	crepos	Mus musculus predicted gene, 26533 (Gm26533)	lncRNA	1	339	14	2373	25	0.010535187526338	0.010535187526338
L1	L1	liver	crepos	Mus musculus RIKEN cDNA 9330159M07 gene, transcript variant 1 (9330159M07Rik)	lncRNA	1	343	14	343	3	0.0087463556851312	0.0087463556851312
L1	L1	liver	crepos	Mus musculus tRNA-Ser (GCT) (tRNA-Ser-GCT-3 1 to 4, tRNA-Ser-GCT-4 1 to 3)	tRNA	1	339	14	1356	6	0.00442477876106195	0.00442477876106195
L1	L1	liver	crepos	NA_AATGGTTCGTTTGTAAAAAAAAAAAAAAAAA	unmapped	1	346	14	2422	13	0.00536746490503716	0.00536746490503716
L1	L1	liver	crepos	NA_AATGGTTCGTTTGTAAAAAAAAAAAAAAAAAA	unmapped	1	356	14	2492	7	0.00280898876404494	0.00280898876404494
L1	L1	liver	crepos	NA_ACTGGACTTGGAGTCAGAAGGAA	unmapped	1	345	14	1380	0	0	0
L1	L1	liver	crepos	NA_AGCCGAGCGCACGGGGTCGGCGGCGATGTCGGC	unmapped	1	342	14	1026	0	0	0
L1	L1	liver	crepos	NA_AGGAGTGTGACAATGGTGTTTGA	unmapped	1	357	14	2499	3	0.00120048019207683	0.00120048019207683
L1	L1	liver	crepos	NA_ATGTTATCACGGGAGACACACG	unmapped	1	347	14	1388	2	0.00144092219020173	0.00144092219020173
L1	L1	liver	crepos	NA_ATTGTTGCCGGGAAGCTAGAG	unmapped	1	347	14	1735	0	0	0
L1	L1	liver	crepos	NA_CGAACCCTGCTCGCTGCGCCA	unmapped	1	337	14	1011	21	0.0207715133531157	0.0207715133531157
L1	L1	liver	crepos	NA_CGACTCTTAGCGGTGGATCACTCGGCTCGTGCGTCGATGAAG	unmapped	1	346	14	3460	1	2.89017341040462e-4	2.89017341040462e-4
L1	L1	liver	crepos	NA_CGATACGACTCTTAGCGGTGGATCACTCGGCTCGTG	unmapped	1	356	14	3204	9	0.00280898876404494	0.00280898876404494
L1	L1	liver	crepos	NA_CGATACGACTCTTAGCGGTGGATCACTCGGCTCGTGCGTCGATGAAGAACGCAGCTAGCTGCGAGAATTAATGTGAATTGCAGGACA	unmapped	1	351	14	6669	5	7.49737591842855e-4	7.49737591842855e-4
L1	L1	liver	crepos	NA_CGCGACCTCAGATCAGACGTGGCGACCCGCT	unmapped	1	342	14	1368	5	0.00365497076023392	0.00365497076023392
L1	L1	liver	crepos	NA_CGGTGGATCACTCGGCTCGTGCGTCGA	unmapped	1	344	14	2064	6	0.00290697674418605	0.00290697674418605
L1	L1	liver	crepos	NA_CTACGCCTGTCTGAGCGTCGCTT	unmapped	1	348	14	2436	0	0	0
L1	L1	liver	crepos	NA_CTCGGCCGATCGAAAGGGAGTCGGGTTCAGATCCCCGAATCCG	unmapped	1	352	14	2464	1	4.05844155844156e-4	4.05844155844156e-4
L1	L1	liver	crepos	NA_CTGACCTATGAATTGACAGCAT	unmapped	1	351	14	2106	13	0.00617283950617284	0.00617283950617284
L1	L1	liver	crepos	NA_GAAATTTCGGTTGGGAAAAAAAAAAAA	unmapped	1	353	14	1765	1	5.6657223796034e-4	5.6657223796034e-4
L1	L1	liver	crepos	NA_GACTCTTAGCGGTGGATCACTCGGCTCGTGCGTCGATGAAGAACG	unmapped	1	349	14	3490	3	8.59598853868195e-4	8.59598853868195e-4
L1	L1	liver	crepos	NA_GACTCTTAGCGGTGGATCACTCGGCTCGTGCGTCGATGAAGAACGCAGCTAGCTGCGAGAATTAATGTGAATTGCAGGACACATTGATCATCG	unmapped	1	356	14	7832	11	0.00140449438202247	0.00140449438202247
L1	L1	liver	crepos	NA_GCAGCGTTGGGTCCTGGCCACG	unmapped	1	357	14	1428	0	0	0
L1	L1	liver	crepos	NA_GGAGATGAAGCACTGTAGCTCT	unmapped	1	347	14	1735	3	0.00172910662824207	0.00172910662824207
L1	L1	liver	crepos	NA_TAAATCCTTCCCGTACTACCA	unmapped	1	344	14	2064	1	4.84496124031008e-4	4.84496124031008e-4
L1	L1	liver	crepos	NA_TAAGGATCCGGCTGCTAACA	unmapped	1	336	14	1344	0	0	0
L1	L1	liver	crepos	NA_TAATGGTTCGTTTGTAAAAAAAAAAAAA	unmapped	1	345	14	2760	1	3.6231884057971e-4	3.6231884057971e-4
L1	L1	liver	crepos	NA_TAATGGTTCGTTTGTAAAAAAAAAAAAAAAAAA	unmapped	1	353	14	2824	2	7.08215297450425e-4	7.08215297450425e-4
L1	L1	liver	crepos	NA_TAATGGTTCGTTTGTAAAAAAAAAAAAAAAAAAA	unmapped	1	337	14	2696	0	0	0
L1	L1	liver	crepos	NA_TGAACGTGCACGTCGCCTGGG	unmapped	1	355	14	1420	1	7.04225352112676e-4	7.04225352112676e-4
L1	L1	liver	crepos	NA_TGAGGTAGTAGGTTGTGTGGAAT	unmapped	1	333	14	2664	2	7.50750750750751e-4	7.50750750750751e-4
L1	L1	liver	crepos	NA_TGGAGTGTGACAATGGTTTTGT	unmapped	1	333	14	2997	4	0.00133466800133467	0.00133466800133467
L1	L1	liver	crepos	NA_TGGAGTGTGACAATGTGTTTGT	unmapped	1	341	14	3069	16	0.00521342456826328	0.00521342456826328
L1	L1	liver	crepos	NA_TTGGAGTGTGACAATGGTGTTTGA	unmapped	1	357	14	3213	5	0.00155617802676626	0.00155617802676626
L1	L1	liver	crepos	X_ATCCCACTCCTGACACCATT	genome	1	338	14	1690	33	0.0195266272189349	0.0195266272189349
L1	L1	liver	crepos	X_TAAGTCACTAGTGGTTCCGTTT	genome	1	352	14	3168	2	6.31313131313131e-4	6.31313131313131e-4
L1	L1	liver	crepos	>ENSMUST00000034029.8|ENSMUSG00000031616.8|OTTMUSG00000024406.1|OTTMUST00000059825.1|Ednra-201|Ednra|3625|UTR5:1-396|CDS:397-1680|UTR3:1681-3625|	pctranscripts	1	322	13	2576	0	0	0
L1	L1	liver	crepos	>ENSMUST00000112976.9|ENSMUSG00000026885.14|OTTMUSG00000012151.4|-|Ttll11-202|Ttll11|3077|CDS:1-2085|UTR3:2086-3077|	pctranscripts	1	318	13	954	0	0	0
L1	L1	liver	crepos	>ENSMUST00000133454.8|ENSMUSG00000023088.18|OTTMUSG00000027051.5|OTTMUST00000066860.3|Abcc1-203|Abcc1|4845|UTR5:1-38|CDS:39-1970|UTR3:1971-4845|	pctranscripts	1	314	13	314	0	0	0
L1	L1	liver	crepos	1_ATACATGATGATCTCACACAACTTGAACTCTCTCACTGATT	genome	1	312	13	4056	12	0.0029585798816568	0.0029585798816568
L1	L1	liver	crepos	1_GGACAACTGAGCTTGTTGATGAATACCAACGATTCTGATG	genome	1	310	13	3410	7	0.00205278592375367	0.00205278592375367
L1	L1	liver	crepos	1_TGTCAATGATGCATCTTATTGGAACTGAATTTAAGTGATCTAACCCATTCGTCACTACCACTGAGAC	genome	1	327	13	6867	11	0.00160186398718509	0.00160186398718509
L1	L1	liver	crepos	10_CCGCGGCCCGGGTTCGATTCCCGGTCAGGGAACCA	genome	1	325	13	1625	0	0	0
L1	L1	liver	crepos	10_CTCTCACCGCCGCGGCCCGGGTTCGATTCCCGGTCAGGGAACCA	genome	1	322	13	2254	10	0.00443655723158829	0.00443655723158829
L1	L1	liver	crepos	10_TCTCACCGCCGCGGCCCGGGTTCGATTCCCGGTCAGGGAACCA	genome	1	325	13	2275	17	0.00747252747252747	0.00747252747252747
L1	L1	liver	crepos	10_TGTCACGCGGGAGACCGGGGTTCAATTCCCCGACGGGGAGCCA	genome	1	319	13	1914	0	0	0
L1	L1	liver	crepos	11_ACTGCTGATCCGGGTGATGCGAATCGTAATCTGAGCCG	genome	1	312	13	2808	2	7.12250712250712e-4	7.12250712250712e-4
L1	L1	liver	crepos	11_CGAATCCCACTTCTGACACAACTCCTTT	genome	1	312	13	2496	2	8.01282051282051e-4	8.01282051282051e-4
L1	L1	liver	crepos	11_CGGCGATGATGACACTCCATA	genome	1	330	13	1320	0	0	0
L1	L1	liver	crepos	11_GAGGGAGGGAACGCAGTCTGAGTGGA	genome	1	315	13	945	2	0.00211640211640212	0.00211640211640212
L1	L1	liver	crepos	11_GCAGCATTGTACAGGGCTATGAT	genome	1	314	13	1884	0	0	0
L1	L1	liver	crepos	11_GGCTTTGCTGAAATCCAGAGGCTGTTTCTGAGC	genome	1	330	13	3300	0	0	0
L1	L1	liver	crepos	11_TCGAATCCCACTTCTGACACCA	genome	1	316	13	1580	29	0.0183544303797468	0.0183544303797468
L1	L1	liver	crepos	11_TGCTTTGCTGAAATCCAGAGGCTGTTTCTGAGC	genome	1	317	13	3487	2	5.73558933180384e-4	5.73558933180384e-4
L1	L1	liver	crepos	12_AACTGTGATGAAAGATTTGGTCTATACAGTAATATATTTATTACTACATGAGGACAACAGTCCCTCTAAACTGATG	genome	1	325	13	7800	54	0.00692307692307692	0.00692307692307692
L1	L1	liver	crepos	12_TCCCACCAGAGTCGCCA	genome	1	316	13	632	0	0	0
L1	L1	liver	crepos	12_TGAAATGTTTAGGACCACTAGA	genome	1	314	13	1884	0	0	0
L1	L1	liver	crepos	13_AGAGGTAGTAGGTTGCATAGTTG	genome	1	317	13	2219	4	0.00180261378999549	0.00180261378999549
L1	L1	liver	crepos	13_ATGAGGTAGTAGGTTGTATAGTT	genome	1	315	13	2835	3	0.00105820105820106	0.00105820105820106
L1	L1	liver	crepos	14_AGGGGGTGGAAAAAAAAAAAA	genome	1	318	13	318	0	0	0
L1	L1	liver	crepos	14_AGGGGGTGGAAAAAAAAAAAAAAA	genome	1	314	13	314	1	0.00318471337579618	0.00318471337579618
L1	L1	liver	crepos	14_AGGGGGTGGAAAAAAAAAAAAAAAA	genome	1	322	13	322	0	0	0
L1	L1	liver	crepos	14_CCGGGCCTCATAACCCAATTCAGACTACTCTCCCCCGCCCTCT	genome	1	328	13	2952	3	0.00101626016260163	0.00101626016260163
L1	L1	liver	crepos	14_GGGGGTGGAAAAAAAAAAAAAAA	genome	1	309	13	309	0	0	0
L1	L1	liver	crepos	15_TATCAATGATGTCCTAAAAAATAAATGTCTGAACATATGACTGCTATAATGATTTCAGCATTTAACTGAGA	genome	1	314	13	7222	9	0.00124619219052894	0.00124619219052894
L1	L1	liver	crepos	15_TGGGCGTGGAGCATCTGG	genome	1	322	13	1288	1	7.7639751552795e-4	7.7639751552795e-4
L1	L1	liver	crepos	15_TTGAAATTTCGGTTGGGAA	genome	1	319	13	2233	0	0	0
L1	L1	liver	crepos	15_TTGAAATTTCGGTTGGGAAA	genome	1	318	13	2226	0	0	0
L1	L1	liver	crepos	16_ATTCCGGTTGTTCTTCTCT	genome	1	317	13	3170	6	0.00189274447949527	0.00189274447949527
L1	L1	liver	crepos	16_GTGAAATGATGGCAAATCATCTTTCGGGACTGACCTGAAATGAAGAGAATACTCTTGCTGATCAC	genome	1	312	13	5304	59	0.0111236802413273	0.0111236802413273
L1	L1	liver	crepos	16_TGAAATGATGGCAAATCATCTTTCGGGACTGACCTGAAATGAAGAGAATACTCTTGCTGATCA	genome	1	314	13	5338	45	0.00843012364181341	0.00843012364181341
L1	L1	liver	crepos	18_ACTGGACTTGGAGTCAGAAGGCTT	genome	1	323	13	1938	2	0.00103199174406605	0.00103199174406605
L1	L1	liver	crepos	18_TCCCTCGCTGCGATCTATT	genome	1	312	13	2184	4	0.00183150183150183	0.00183150183150183
L1	L1	liver	crepos	19_ACAGTACTGTGATAGCTGAAA	genome	1	327	13	1635	1	6.11620795107034e-4	6.11620795107034e-4
L1	L1	liver	crepos	19_GAGGGAACGCAGTCTGAGTGGA	genome	1	316	13	948	26	0.0274261603375527	0.0274261603375527
L1	L1	liver	crepos	19_TACGGGGATGATATGAAAACTGAACTCTCTCTTTCTGATGGTTTAGTGGAGAAAACAAAAATTCTCTGAGTA	genome	1	317	13	6974	35	0.00501864066532836	0.00501864066532836
L1	L1	liver	crepos	2_GAAAGGATGAACGAACTTGGCCTGACCTTCAGAAATGGAGGCAATACAACTGATTTAATGAGCCTGATC	genome	1	317	13	4755	8	0.00168243953732913	0.00168243953732913
L1	L1	liver	crepos	2_GTGGTGATGACACTAGAACCACCAAGATCGCTGATG	genome	1	321	13	2247	12	0.00534045393858478	0.00534045393858478
L1	L1	liver	crepos	2_TTGTGGCAACAATGGCACGGCAAGGGAGCTGTATTTT	genome	1	311	13	3110	3	9.64630225080386e-4	9.64630225080386e-4
L1	L1	liver	crepos	3_ATGCGGGAAACTCGACTGCATAATTTGTGGTAGTGGGGGACTGCGTTCGCGCTCTCCCCTG	genome	1	330	13	5280	3	5.68181818181818e-4	5.68181818181818e-4
L1	L1	liver	crepos	3_CATGTGATGAGAAACTGTTTCGGTCCCAGTTGATGGCCACTGATAACATTACATTTTTCTGATG	genome	1	318	13	6996	18	0.00257289879931389	0.00257289879931389
L1	L1	liver	crepos	3_GTCAATGATGTGTTGGCATGTATTATCTGAATTCGCTGATGTGTCATAACACTTTAGCTCTAGAATTACGCTGAGAC	genome	1	328	13	8856	16	0.001806684733514	0.001806684733514
L1	L1	liver	crepos	4_TGGCAGTGTCTTAGCTGGTTGTT	genome	1	327	13	3270	3	9.17431192660551e-4	9.17431192660551e-4
L1	L1	liver	crepos	4_TGTAAACATCCTACACTCTCAGCTA	genome	1	314	13	2198	0	0	0
L1	L1	liver	crepos	4_TTGGTCCCGGCGCCCTT	genome	1	308	13	1540	0	0	0
L1	L1	liver	crepos	5_CGGAAGACCCACTCCCCGGCGCCGCTCGTGGGGGGCCCAAGTCCTTCTGATCGAGGCCC	genome	1	330	13	2640	0	0	0
L1	L1	liver	crepos	7_AGTCCATGATGAGCAACACTCACCATCTTTCGTTTGAGTCTCACGACTGTGAGATCAACCCATGCACCGCTCTGAGAC	genome	1	316	13	6004	40	0.00666222518321119	0.00666222518321119
L1	L1	liver	crepos	7_CAAATCCCGGACGAGCCCAAACATTT	genome	1	330	13	1320	1	7.57575757575758e-4	7.57575757575758e-4
L1	L1	liver	crepos	8_AGGGGGTGGAAAAAAAAAAA	genome	1	329	13	329	0	0	0
L1	L1	liver	crepos	8_ATCACATTGCCAGGGATTTCCATT	genome	1	317	13	2536	2	7.88643533123028e-4	7.88643533123028e-4
L1	L1	liver	crepos	8_TACCACAGGGTAGAACCACGGAA	genome	1	319	13	638	0	0	0
L1	L1	liver	crepos	8_TACCACAGGGTAGAACCACGGACT	genome	1	332	13	996	0	0	0
L1	L1	liver	crepos	9_AGAGCAGCTCCCTCGCTGCGATCTATTGAAAGTCAGCGCTCGACACAAGGGTTTGT	genome	1	324	13	4212	5	0.00118708452041785	0.00118708452041785
L1	L1	liver	crepos	9_AGCTGCGATCTATTGAAAGTCAGCCCTCGACACAAGGGTTTGT	genome	1	312	13	3432	5	0.00145687645687646	0.00145687645687646
L1	L1	liver	crepos	9_CAACGGAATCCCAAAAGCAGCTAT	genome	1	315	13	945	0	0	0
L1	L1	liver	crepos	9_CACCTGATGAGAATTCTGCTGCTGAGGTTGTGTGATTGCTCAGACTCAAAGTAAACGCCCTGATG	genome	1	330	13	5940	26	0.00437710437710438	0.00437710437710438
L1	L1	liver	crepos	9_TCGCTGCGATCTATTGAAAGTCAGCCCTCGACACAAGGGTTTGTAAA	genome	1	311	13	3732	2	5.35905680600214e-4	5.35905680600214e-4
L1	L1	liver	crepos	9_TCGCTGCGATCTATTGAAAGTCATCCCTCGACACAAGGGTTTGT	genome	1	328	13	4264	7	0.00164165103189493	0.00164165103189493
L1	L1	liver	crepos	9_TCGCTGCGATTTATTGAAAGTCAGCCCTCGACACAAGGGTTTGT	genome	1	320	13	4160	15	0.00360576923076923	0.00360576923076923
L1	L1	liver	crepos	MT_TATTAATGGTTCGTTTGTA	genome	1	316	13	3160	0	0	0
L1	L1	liver	crepos	MT_TGAATTCTTAAGTGTAGGTTCAATTCCTATTGTCCTAGCCA	genome	1	328	13	5248	4	7.6219512195122e-4	7.6219512195122e-4
L1	L1	liver	crepos	MU069435.1_CTATTGAAAGTCAGCCCTCGACACAAGGGTTTGT	genome	1	331	13	2979	24	0.0080563947633434	0.0080563947633434
L1	L1	liver	crepos	MU069435.1_TCGCTGCGATCTATTGAAAGTCAGCCCTCGACACAAGAGTTTGT	genome	1	329	13	3948	2	5.06585612968592e-4	5.06585612968592e-4
L1	L1	liver	crepos	Mus musculus (house mouse) mmu-miR-1249-3p	miRNA	1	311	13	1866	0	0	0
L1	L1	liver	crepos	Mus musculus (house mouse) mmu-miR-200c-3p	miRNA	1	310	13	2170	0	0	0
L1	L1	liver	crepos	Mus musculus (house mouse) mmu-miR-486a-3p	miRNA	1	330	13	1650	1	6.06060606060606e-4	6.06060606060606e-4
L1	L1	liver	crepos	Mus musculus (house mouse) predicted gene, 25164	rRNA	1	315	13	1260	0	0	0
L1	L1	liver	crepos	Mus musculus predicted gene 10941 (Gm10941)	lncRNA	1	309	13	927	0	0	0
L1	L1	liver	crepos	Mus musculus predicted gene, 24105, transcript variant 2 (Gm24105)	lncRNA	1	328	13	2296	5	0.00217770034843206	0.00217770034843206
L1	L1	liver	crepos	Mus musculus tRNA-iMet (CAT) (tRNA-iMet-CAT-1 1 to 9)	tRNA	1	330	13	660	0	0	0
L1	L1	liver	crepos	NA_AAATCGAACGGGTAACTGAAGG	unmapped	1	318	13	954	0	0	0
L1	L1	liver	crepos	NA_AAATTTCGGTTGGGACAA	unmapped	1	312	13	1560	0	0	0
L1	L1	liver	crepos	NA_AACGCGGGGAGGCAGACAAGG	unmapped	1	327	13	0	0	NA	NA
L1	L1	liver	crepos	NA_AAGTGCCGCCGCTGAAATATACC	unmapped	1	331	13	1324	1	7.55287009063444e-4	7.55287009063444e-4
L1	L1	liver	crepos	NA_ACATTGATCATCGACACTTCGAACGCACTTGCGGCCCCGGGTTC	unmapped	1	309	13	3090	4	0.00129449838187702	0.00129449838187702
L1	L1	liver	crepos	NA_ACTCTTAGCGGTGGATCACTCGGCTCGTGCGTCGATGAAGA	unmapped	1	320	13	3200	2	6.25e-4	6.25e-4
L1	L1	liver	crepos	NA_ACTGCGGCCAACTTACTTCTGA	unmapped	1	317	13	1902	0	0	0
L1	L1	liver	crepos	NA_ACTGGGCGTGGAGCATCTGGTC	unmapped	1	312	13	1560	1	6.41025641025641e-4	6.41025641025641e-4
L1	L1	liver	crepos	NA_AGAGGACGGGACGCCGGTACGT	unmapped	1	325	13	650	0	0	0
L1	L1	liver	crepos	NA_AGAGTATGCCGGTGTCTCTTAT	unmapped	1	313	13	2504	0	0	0
L1	L1	liver	crepos	NA_AGCTTTCGCCGAATCCCGGGGCCGAGGAAGCCAGAT	unmapped	1	320	13	1600	0	0	0
L1	L1	liver	crepos	NA_AGTCCGGGCTGCGCGTTGGT	unmapped	1	329	13	1645	0	0	0
L1	L1	liver	crepos	NA_AGTGCCGCCGCTGAAATATACC	unmapped	1	326	13	1304	0	0	0
L1	L1	liver	crepos	NA_ATTAAGGATCCGGCTGCTAACA	unmapped	1	311	13	1555	0	0	0
L1	L1	liver	crepos	NA_ATTGATCATCGACACTTCGAACGCACTTGCGGCCCCGGGT	unmapped	1	331	13	2979	1	3.35683115139308e-4	3.35683115139308e-4
L1	L1	liver	crepos	NA_ATTTCGGTTGGGAAAAAAAAAAAAAAAAAA	unmapped	1	325	13	1625	3	0.00184615384615385	0.00184615384615385
L1	L1	liver	crepos	NA_CACGGGGTCGGCGGCGATGT	unmapped	1	308	13	924	2	0.00216450216450216	0.00216450216450216
L1	L1	liver	crepos	NA_CGACTCTTAGCGGTGGATCACTCGGCTCG	unmapped	1	311	13	2177	0	0	0
L1	L1	liver	crepos	NA_CGCGGGAGACCGGGGTTCGTTTCCCCGACGGGGAGCCA	unmapped	1	309	13	1545	1	6.47249190938511e-4	6.47249190938511e-4
L1	L1	liver	crepos	NA_CTGACCTATGAATTGACAGCCTA	unmapped	1	320	13	1920	0	0	0
L1	L1	liver	crepos	NA_GAAATTTCGGTTGGGAAAAAAAAAAA	unmapped	1	331	13	1655	0	0	0
L1	L1	liver	crepos	NA_GAATTGATCAGGACATAGGGAAAAA	unmapped	1	329	13	1316	3	0.00227963525835866	0.00227963525835866
L1	L1	liver	crepos	NA_GACTCTTAGCGGTGGATCACTCGGCT	unmapped	1	308	13	2156	0	0	0
L1	L1	liver	crepos	NA_GACTCTTAGCGGTGGATCACTCGGCTCG	unmapped	1	311	13	2177	1	4.59347726228755e-4	4.59347726228755e-4
L1	L1	liver	crepos	NA_GACTCTTAGCGGTGGATCACTCGGCTCGTGCGTCGATGAAGAAC	unmapped	1	313	13	3130	1	0.00031948881789137397	0.00031948881789137397
L1	L1	liver	crepos	NA_GAGAAAGACATATAGGATACCA	unmapped	1	309	13	927	0	0	0
L1	L1	liver	crepos	NA_GAGAGCGTCGAGATCCCGGACA	unmapped	1	310	13	620	0	0	0
L1	L1	liver	crepos	NA_GCATGGCTGGTCGCGAAGGCGT	unmapped	1	332	13	1328	1	7.53012048192771e-4	7.53012048192771e-4
L1	L1	liver	crepos	NA_GCATTGTGGTTCAGTGGTAGAATTCTCG	unmapped	1	319	13	3190	3	9.40438871473354e-4	9.40438871473354e-4
L1	L1	liver	crepos	NA_GCCGAGCGCACGGGGTCGGCGGCGATGTCGG	unmapped	1	318	13	954	0	0	0
L1	L1	liver	crepos	NA_GGAGTGTGACAATGGTGTAA	unmapped	1	313	13	1565	0	0	0
L1	L1	liver	crepos	NA_GGAGTGTGACAATGGTGTTTGATA	unmapped	1	327	13	2616	1	3.82262996941896e-4	3.82262996941896e-4
L1	L1	liver	crepos	NA_GGTCGCGAAGGCGTGGTTATG	unmapped	1	328	13	1640	0	0	0
L1	L1	liver	crepos	NA_TAAAGCGGCGGTGCACAATCT	unmapped	1	308	13	1232	0	0	0
L1	L1	liver	crepos	NA_TAAGTAGTTCGCCAGTTAATAG	unmapped	1	309	13	2163	0	0	0
L1	L1	liver	crepos	NA_TACAGTACTGTGATAGCTGATT	unmapped	1	322	13	2576	17	0.00659937888198758	0.00659937888198758
[truncated: 63,789 more rows]
