# Supplementary material for: SLAMseq reveals potential transfer of RNA from liver to kidney in the mouse
Source: Nat Commun. 2025 Aug 11;16:7413. doi: 10.1038/s41467-025-62688-9 (PMC12339719; doi:10.1038/s41467-025-62688-9)
Supplement: Supplementary file 6 — Source Data [file 41467_2025_62688_MOESM6_ESM.zip › Source data/FigS14b_data.csv]

tissue	group_pos	group_neg	gene_name	cR_pos	cR_neg	cpm_pos	cpm_neg	pval	fdr	sig	delta	delta_sign	labelled
kidney	Labelled in health	Cre -ve	Mus musculus tRNA-Gly (GCC) (tRNA-Gly-GCC-1 1 to 9, tRNA-Gly-GCC-2 1 to 8)	0.000811129264749482	0.000781893171330912	34143.3333333333	23685	0.982890982410177	0.990589867389891	no	2.92360934185697e-05	pos	no
kidney	Labelled in health	Cre -ve	Mus musculus (house mouse) mmu-let-7g-5p	0.00059206341220487	0.000684576687121374	49883.3333333333	42642.2	0.355562063399954	0.757340018938202	no	-9.2513274916504e-05	neg	no
kidney	Labelled in health	Cre -ve	Mus musculus (house mouse) mmu-let-7f-5p	0.000571260351835315	0.000673800469676798	43688.8333333333	36490	0.15191284663668	0.638279743855123	no	-0.000102540117841483	neg	no
kidney	Labelled in health	Cre -ve	Mus musculus (house mouse) mmu-miR-143-3p	0.000602758846492687	0.000735636711927292	23490.6666666667	22949.2	0.238705972842748	0.685495881464388	no	-0.000132877865434605	neg	no
kidney	Labelled in health	Cre -ve	18_TGAGATGAAGCACTGTAGCTCT	0.001469267	0.001550342	21255.6666666667	22137.2	0.387659802678852	0.777333422514477	no	-8.10749999999999e-05	neg	no
kidney	Labelled in health	Cre -ve	Mus musculus tRNA-Gly (GCC) (tRNA-Gly-GCC-2-1, tRNA-Gly-GCC-3-1, tRNA-Gly-GCC-4-1, tRNA-Gly-GCC-5-1)	0.000901872116189712	0.000791599031918662	10348.6666666667	7089.8	0.923715853838156	0.982761456289719	no	0.00011027308427105	pos	no
kidney	Labelled in health	Cre -ve	Mus musculus (house mouse) mmu-let-7a-5p	0.000713154965233852	0.000806201879760568	26805.1666666667	22476	0.185275582753135	0.65478169608229	no	-9.30469145267163e-05	neg	no
kidney	Labelled in health	Cre -ve	Mus musculus (house mouse) mmu-miR-26a-5p	0.0006566057936894	0.000763930855439618	29280.8333333333	32848.6	0.153643618403637	0.638279743855123	no	-0.000107325061750218	neg	no
kidney	Labelled in health	Cre -ve	1_TGTAAACATCCTCGACTGGAAGCT	0.0011443433629858	0.00126737630267105	20467.1666666667	22762	0.360030812111814	0.757340018938202	no	-0.00012303293968525	neg	no
kidney	Labelled in health	Cre -ve	MU069435.1_TCGCTGCGATCTATTGAAAGTCAGCCCTCGACACAAGGGTTTGT	0.000503108685922515	0.000671878260459902	20537	18575	0.124998828491983	0.622574810295552	no	-0.000168769574537387	neg	no
kidney	Labelled in health	Cre -ve	Mus musculus (house mouse) mmu-miR-10a-5p	0.000536488699604563	0.000617953810139046	25727.3333333333	27707.2	0.113207070384907	0.613304269032616	no	-8.14651105344827e-05	neg	no
kidney	Labelled in health	Cre -ve	>ENSMUST00000018315.10|ENSMUSG00000018171.10|OTTMUSG00000001205.2|OTTMUST00000002400.1|Vmp1-201|Vmp1|2787|UTR5:1-123|CDS:124-1344|UTR3:1345-2787|	0.000758361494523585	0.000925051070627228	14714.8333333333	16104.2	0.129411146613519	0.624408782410228	no	-0.000166689576103643	neg	no
kidney	Labelled in health	Cre -ve	Mus musculus (house mouse) mmu-let-7c-5p	0.000940930276267708	0.00104549039988033	24261.1666666667	20168	0.185901099286491	0.65478169608229	no	-0.000104560123612622	neg	no
kidney	Labelled in health	Cre -ve	Mus musculus (house mouse) mmu-miR-30b-5p	0.000934341549384458	0.00113416983184687	12764.3333333333	13224.6	0.123285198723314	0.622574810295552	no	-0.000199828282462412	neg	no
kidney	Labelled in health	Cre -ve	Mus musculus (house mouse) mmu-miR-10b-5p	0.000496178404683542	0.00058621866595989	16891.6666666667	19231.4	0.0434645034933781	0.532612645982348	no	-9.00402612763483e-05	neg	no
kidney	Labelled in health	Cre -ve	Mus musculus (mouse) mitochondrially encoded 16S rRNA (ENSMUSG00000064339.1)	0.000438168303547047	0.000550584822231582	13855.6666666667	14654.4	0.246952578578594	0.685495881464388	no	-0.000112416518684535	neg	no
kidney	Labelled in health	Cre -ve	MT_TGAATCTGACAACAGGAAATAAACCTCCTTATTCACCCCA	0.000496733003736092	0.000646835460411874	12579.5	12683.8	0.152359459465053	0.638279743855123	no	-0.000150102456675782	neg	no
kidney	Labelled in health	Cre -ve	Mus musculus (house mouse) mmu-miR-21a-5p	0.000566292056979473	0.000735020763551534	10695.6666666667	11374.2	0.135496872685187	0.633634611742436	no	-0.000168728706572061	neg	no
kidney	Labelled in health	Cre -ve	Mus musculus tRNA-Glu (CTC) (tRNA-Glu-CTC-1 1 to 9)	0.00146769516666666	0.0014873274	5751.16666666667	6837.8	0.678031433868176	0.910330899036925	no	-1.963223333334e-05	neg	no
kidney	Labelled in health	Cre -ve	1_TGTAAACATCCTCGACTGGAAGC	0.000819290408532905	0.000953027081100858	9671.66666666667	10419	0.40063688660552	0.785905973674004	no	-0.000133736672567953	neg	no
kidney	Labelled in health	Cre -ve	Mus musculus (house mouse) mmu-miR-30a-5p	0.000612618562129555	0.000764175209561748	10143	12021.6	0.28572256431648	0.709941230658857	no	-0.000151556647432193	neg	no
kidney	Labelled in health	Cre -ve	Mus musculus (house mouse) mmu-miR-125a-5p	0.00078992869250344	0.000918133172944532	13729.5	13061.2	0.257352899820809	0.692252399517996	no	-0.000128204480441092	neg	no
kidney	Labelled in health	Cre -ve	Mus musculus tRNA Lys CUU	0.000648406641457238	0.00078419573494403	4288.5	3508.2	0.237916461354158	0.685495881464388	no	-0.000135789093486792	neg	no
kidney	Labelled in health	Cre -ve	4_TGTAAACATCCTTGACTGGAAGCT	0.000923707413767683	0.000951518883838482	9194.33333333333	10656	0.825771416048647	0.961374172290169	no	-2.78114700707987e-05	neg	no
kidney	Labelled in health	Cre -ve	MU069435.1_GCTGCGATCTATTGAAAGTCAGCCCTCGACACAAGGGTTTGT	0.000486341529314532	0.000638422487020094	7327.5	6640.6	0.198126796135902	0.667920902257277	no	-0.000152080957705562	neg	no
kidney	Labelled in health	Cre -ve	Mus musculus long noncoding RNA near Ppara (Lncppara)	0.001477485	0.0015328416	10228.1666666667	8403.4	0.445602487928323	0.814930593550539	no	-5.53566000000001e-05	neg	no
kidney	Labelled in health	Cre -ve	Mus musculus (house mouse) mmu-miR-24-3p	0.000776021126673082	0.000841332101214852	6785.5	6613.6	0.563100336975687	0.868786941721013	no	-6.53109745417704e-05	neg	no
kidney	Labelled in health	Cre -ve	Mus musculus (house mouse) mmu-miR-22-3p	0.00173842033333333	0.00188320779999999	6988	7438.8	0.281283697699662	0.709941230658857	no	-0.00014478746666666	neg	no
kidney	Labelled in health	Cre -ve	Mus musculus (house mouse) mmu-miR-200b-3p	0.000587864271916933	0.000746843450109682	7148.16666666667	7833.8	0.0129589608496436	0.43497033808369	no	-0.000158979178192749	neg	no
kidney	Labelled in health	Cre -ve	Mus musculus (house mouse) mmu-miR-30c-5p	0.000787686899637813	0.000947621738462582	4933	5748	0.322306599922314	0.735913084622987	no	-0.000159934838824769	neg	no
kidney	Labelled in health	Cre -ve	9_CTCGCTGCGATCTATTGAAAGTCAGCCCTCGACACAAGGGTTTGT	0.00059745751992761	0.000750585405623976	5728.16666666667	5520	0.158387508351012	0.638279743855123	no	-0.000153127885696366	neg	no
kidney	Labelled in health	Cre -ve	Mus musculus (house mouse) mmu-miR-29c-3p	0.000583015386279055	0.000771682382245064	5665.66666666667	5759.8	0.0408933620259119	0.526161258066733	no	-0.000188666995966009	neg	no
kidney	Labelled in health	Cre -ve	Mus musculus (house mouse) mmu-let-7i-5p	0.00065132096993986	0.000796004428609904	4620.66666666667	3950.2	0.161355695351817	0.638279743855123	no	-0.000144683458670044	neg	no
kidney	Labelled in health	Cre -ve	Mus musculus (house mouse) tRNA-Glu	0.00205789133333333	0.00197813999999999	3102.66666666667	3805	0.571411905663107	0.873917538383459	no	7.97513333333404e-05	pos	no
kidney	Labelled in health	Cre -ve	16_GTGAAATGATGGCAAATCATCTTTCGGGACTGACCTGAAATGAAGAGAATACTCTTGCTGATC	0.000531736082095597	0.00068634356028794	3570.16666666667	3027.6	0.176963964731808	0.65478169608229	no	-0.000154607478192343	neg	no
kidney	Labelled in health	Cre -ve	Mus musculus (house mouse) mmu-miR-125b-5p	0.000840821925650893	0.00103219057085334	6151	6257.8	0.0519732808482959	0.541528939382237	no	-0.000191368645202447	neg	no
kidney	Labelled in health	Cre -ve	Mus musculus (house mouse) mmu-miR-99a-5p	0.000573950775751285	0.000727107897443938	5900.16666666667	7035.6	0.0579823992419965	0.541528939382237	no	-0.000153157121692653	neg	no
kidney	Labelled in health	Cre -ve	Mus musculus (house mouse) mmu-miR-27a-3p	0.00371218583333333	0.0042280386	5205.5	5539.4	0.225256948856122	0.683750051905481	no	-0.00051585276666667	neg	no
kidney	Labelled in health	Cre -ve	4_TAATACTGCCTGGTAATGATGAC	0.000672999063089198	0.00076246141638597	3929.33333333333	3721.4	0.151689938116198	0.638279743855123	no	-8.94623532967716e-05	neg	no
kidney	Labelled in health	Cre -ve	>ENSMUST00000030127.13|ENSMUSG00000028420.14|OTTMUSG00000007005.3|OTTMUST00000016196.1|Tmem38b-201|Tmem38b|2862|UTR5:1-64|CDS:65-943|UTR3:944-2862|	0.000876209208793507	0.000897327603997616	3170.83333333333	2621.8	0.948335204703792	0.986755481799214	no	-2.11183952041093e-05	neg	no
kidney	Labelled in health	Cre -ve	9_TGAGGTAGTAGTTTGTACAGTTA	0.000483329010383945	0.000571690635561646	3974	3607	0.439332853258924	0.809605988147427	no	-8.8361625177701e-05	neg	no
kidney	Labelled in health	Cre -ve	2_TCGTACCGTGAGTAATAATGCG	0.00051712568688792	0.000596532505089106	3974.5	4295.8	0.222231229952696	0.682231130217135	no	-7.9406818201186e-05	neg	no
kidney	Labelled in health	Cre -ve	19_CACCCTGATGAACTGAATACCGCCCCAGTCTGATAGCTGTGGAGAAAGGTATTTTCTGAGT	0.000515851248085875	0.000660453134437982	4524	5394.4	0.0743461752946609	0.541528939382237	no	-0.000144601886352107	neg	no
kidney	Labelled in health	Cre -ve	19_CTTAATGATGAACAATGTAAATGACAAGCATATGGCTGAGTTGCAATGATGTCATCTTACTACTGAAA	0.00056246803697911	0.000688530529853296	3390.83333333333	3766	0.168448491495101	0.640602144996147	no	-0.000126062492874186	neg	no
kidney	Labelled in health	Cre -ve	16_TGAAATGATGGCAAATCATCTTTCGGGACTGACCTGAAATGAAGAGAATACTCTTGCTGATC	0.000549890267176783	0.000659830544483858	3162.5	2960.2	0.460296884969723	0.822567581473672	no	-0.000109940277307075	neg	no
kidney	Labelled in health	Cre -ve	Mus musculus (house mouse) mmu-let-7b-5p	0.00101017880767521	0.00113455088133861	5341.33333333333	4521	0.43290081960178	0.808386446624811	no	-0.0001243720736634	neg	no
kidney	Labelled in health	Cre -ve	Mus musculus (house mouse) mmu-let-7d-5p	0.000688476302293433	0.00077293065527565	4434.66666666667	4097	0.531815788025794	0.858018366470037	no	-8.44543529822167e-05	neg	no
kidney	Labelled in health	Cre -ve	18_TGAGATGAAGCACTGTAGCTCTT	0.00227167699999999	0.0019554404	3039	3252	0.16034407772914	0.638279743855123	no	0.00031623659999999	pos	no
kidney	Labelled in health	Cre -ve	3_TAGCAGCACGTAAATATTGGCG	0.000300965421040035	0.00039799220956882	3756.83333333333	4279.6	0.271855046591063	0.70902735124426	no	-9.7026788528785e-05	neg	no
kidney	Labelled in health	Cre -ve	Mus musculus tRNA-Val (CAC) (tRNA-Val-CAC-2-1, tRNA-Val-CAC-4-1)	0.00131917578961669	0.001384141	1300.66666666667	1161.4	0.57969599219991	0.875919735977482	no	-6.49652103833099e-05	neg	no
kidney	Labelled in health	Cre -ve	18_TGAGATGAAGCACTGTAGCTCA	0.000652273797230082	0.000829622190802424	2836	3027.8	0.187685815993002	0.658419633422635	no	-0.000177348393572342	neg	no
kidney	Labelled in health	Cre -ve	1_TGCTATGATGAAGGCTATGTTGGTAGGGACAACTGAGCTTGTTGATGAATACCAACGATTCTGATG	0.000526274237679205	0.000639049601393018	2429.5	2298.4	0.286297781451131	0.709941230658857	no	-0.000112775363713813	neg	no
kidney	Labelled in health	Cre -ve	9_GTAAATGATGAGATTCCATTGGTCCGTGTTTCTGAACTACATGATTTTCCTTGGCTATTCTGATA	0.000573147426718483	0.000731297444999858	2212.16666666667	1507.6	0.097804361047962	0.583675828739873	no	-0.000158150018281375	neg	no
kidney	Labelled in health	Cre -ve	9_TGAGGTAGTAGTTTGTACAGTTT	0.002154951	0.0022770142	2934.16666666667	2555.6	0.749827897704934	0.93811413271428	no	-0.0001220632	neg	no
kidney	Labelled in health	Cre -ve	Mus musculus (house mouse) mmu-miR-30d-5p	0.000559298528105243	0.000769739715925134	7824.33333333333	7441.8	0.0189793993670047	0.449654084927244	no	-0.000210441187819891	neg	no
kidney	Labelled in health	Cre -ve	MU069435.1_CGCTGCGATCTATTGAAAGTCAGCCCTCGACACAAGGGTTTGT	0.000476882246583425	0.000700043327427202	2972.83333333333	2688.2	0.0367423891852811	0.506520079482804	no	-0.000223161080843777	neg	no
kidney	Labelled in health	Cre -ve	Mus musculus (house mouse) tRNA	0.00085194544849434	0.000882769781314872	2460	2269	0.67747215624438	0.910330899036925	no	-3.0824332820532e-05	neg	no
kidney	Labelled in health	Cre -ve	Mus musculus Mir17 host gene (Mir17hg)	0.000937822943708832	0.00109241679719096	3725.66666666667	3903.8	0.0706561726676665	0.541528939382237	no	-0.000154593853482128	neg	no
kidney	Labelled in health	Cre -ve	Mus musculus (house mouse) mmu-miR-103-3p	0.000510290674415722	0.000545362941447662	3442.16666666667	3704.4	0.5620224054802	0.868631225286716	no	-3.50722670319403e-05	neg	no
kidney	Labelled in health	Cre -ve	19_TGTAACAGCAACTCCATGTGGAA	0.000748771360596668	0.000839666291278228	2524.83333333333	2947.2	0.80220872031314	0.957453526247429	no	-9.08949306815597e-05	neg	no
kidney	Labelled in health	Cre -ve	X_TGAGGTAGTAGATTGTATAGTTA	0.000582405660035658	0.00062201441053464	2835.33333333333	2418	0.772323154313	0.946865064605015	no	-3.96087504989817e-05	neg	no
kidney	Labelled in health	Cre -ve	11_TGCTGTGATGAGATGACTAAGTAGGAAGTGCCGTCAGAGTCGATAACTGACGATAACTGCTCCTGGCTGACT	0.00064523406756949	0.000757911729412308	1912	1460.6	0.0743550098115507	0.541528939382237	no	-0.000112677661842818	neg	no
kidney	Labelled in health	Cre -ve	>ENSMUST00000220485.2|ENSMUSG00000021458.18|OTTMUSG00000030849.3|OTTMUST00000163265.1|Aopep-205|Aopep|493|CDS:1-60|UTR3:61-493|	0.00105108644658219	0.00115226662668559	2371.16666666667	2375.6	0.610850454294731	0.883180863404388	no	-0.0001011801801034	neg	no
kidney	Labelled in health	Cre -ve	Mus musculus (house mouse) mmu-miR-194-5p	0.000750136285771138	0.000869820814482324	2277.83333333333	2658.2	0.290849138575591	0.709941230658857	no	-0.000119684528711186	neg	no
kidney	Labelled in health	Cre -ve	Mus musculus (house mouse) mmu-miR-191-5p	0.000726587025641	0.000994221443202838	3793.16666666667	4104.8	0.223250774986884	0.682231130217135	no	-0.000267634417561838	neg	no
kidney	Labelled in health	Cre -ve	10_GTACATGATGAAAACAGTCTCCCTCTTCTGAATCTCGCTGAGGAAACTGCACGTCACCCTCCTGAAA	0.000910035627819505	0.00103683575967923	2367.5	2078.4	0.364864349940959	0.759257546880676	no	-0.000126800131859725	neg	no
kidney	Labelled in health	Cre -ve	8_ATCACATTGCCAGGGATTTCCA	0.000500570976414013	0.00066802469763704	2842.5	2799.2	0.0513002223654664	0.541528939382237	no	-0.000167453721223027	neg	no
kidney	Labelled in health	Cre -ve	Mus musculus tRNA-Gly (GCC) (tRNA-Gly-GCC-2-1, tRNA-Gly-GCC-3-1, tRNA-Gly-GCC-4-1)	0.00105775457760234	0.00084025378060937	1255.83333333333	948.4	0.890880810599316	0.977162628694335	no	0.00021750079699297	pos	no
kidney	Labelled in health	Cre -ve	4_TGTAAACATCCTTGACTGGAAGC	0.00102288713561857	0.000931463088561872	2445.33333333333	2783.4	0.357908182472917	0.757340018938202	no	9.1424047056698e-05	pos	no
kidney	Labelled in health	Cre -ve	Mus musculus (mouse) RIKEN cDNA E130102H24 gene	0.001293563	0.00133401207000571	1874.66666666667	1881.8	0.960845008170348	0.986755481799214	no	-4.04490700057101e-05	neg	no
kidney	Labelled in health	Cre -ve	Mus musculus (mouse) mitochondrially encoded tRNA serine 2 (ENSMUSG00000064365.1)	0.000521371933059817	0.000824166459499902	1473.83333333333	2237.6	0.0451441803046879	0.536173956849524	no	-0.000302794526440085	neg	no
kidney	Labelled in health	Cre -ve	19_CTGACCTATGAATTGACAGCCA	0.000536562353875542	0.000661552554083322	2050.5	2260.6	0.144153260359883	0.638279743855123	no	-0.00012499020020778	neg	no
kidney	Labelled in health	Cre -ve	8_TGGAATGATGACATTCTCCGGAATCGCTGTACTGACTTGATGAAAGTACTTTTGAACCCTTTTCCATCTGATG	0.000614397456343207	0.000739873913997262	1819	1656.6	0.148833500679767	0.638279743855123	no	-0.000125476457654055	neg	no
kidney	Labelled in health	Cre -ve	Mus musculus (house mouse) mmu-miR-192-5p	0.000638445941624612	0.000846033311072254	1868.5	2148.6	0.152773427394962	0.638279743855123	no	-0.000207587369447642	neg	no
kidney	Labelled in health	Cre -ve	Mus musculus (house mouse) tRNA-Ser	0.000958220121389473	0.000822630919601302	1107	2042.2	0.0587901313201938	0.541528939382237	no	0.000135589201788171	pos	no
kidney	Labelled in health	Cre -ve	Mus musculus (house mouse) mmu-miR-23b-3p	0.000341480237822912	0.000486680987206296	1913.16666666667	2056.6	0.0198161942731137	0.449654084927244	no	-0.000145200749383384	neg	no
kidney	Labelled in health	Cre -ve	Mus musculus (house mouse) mmu-miR-200a-3p	0.000577085813207742	0.000669206374444246	2038.66666666667	2484.4	0.317138253968354	0.733026143902902	no	-9.21205612365043e-05	neg	no
kidney	Labelled in health	Cre -ve	1_TACCATGATGATAACATAGTTCAGCAGACTTAACTCTGATGAACAATCATGTCTTTCGCTCCTATCTGATG	0.000630937801451123	0.000758297267186864	1597.33333333333	1685.4	0.191826647639403	0.661656576837162	no	-0.000127359465735741	neg	no
kidney	Labelled in health	Cre -ve	9_TTCAAGTAATCCAGGATAGGCTT	0.00101862593623932	0.00120493465246834	2599.66666666667	3028.8	0.0539182632049916	0.541528939382237	no	-0.00018630871622902	neg	no
kidney	Labelled in health	Cre -ve	13_ATCACATTGCCAGGGATTACCACT	0.00138068933333333	0.001527464	1849.66666666667	1831.4	0.140305430804058	0.638279743855123	no	-0.00014677466666667	neg	no
kidney	Labelled in health	Cre -ve	>ENSMUST00000046514.13|ENSMUSG00000026615.15|OTTMUSG00000050732.6|OTTMUST00000128583.5|Eprs-201|Eprs|4906|UTR5:1-154|CDS:155-4693|UTR3:4694-4906|	0.000591776918861723	0.000758774714628044	755.5	1104.8	0.252554304565547	0.686520856072543	no	-0.000166997795766321	neg	no
kidney	Labelled in health	Cre -ve	Mus musculus (house mouse) mmu-miR-199b-3p	0.00050765036619561	0.000750212705225844	1511.5	1562.6	0.0317038341436461	0.491603307423677	no	-0.000242562339030234	neg	no
kidney	Labelled in health	Cre -ve	4_TAATACTGCCTGGTAATGATGACA	0.00060960069596648	0.000708551918469068	1407.16666666667	1463	0.308187545626232	0.729897376090604	no	-9.8951222502588e-05	neg	no
kidney	Labelled in health	Cre -ve	19_TGACCTATGAATTGACAGCCAG	0.000701829563155378	0.000502878777479244	1421.83333333333	1560.4	0.0349923910923607	0.495936328502649	no	0.000198950785676134	pos	no
kidney	Labelled in health	Cre -ve	15_GAAAATGATGAATTCTGGGGCGCTGATTCATGTGACTTGAAAAAACGCCATCCATTTCCTGACT	0.000614431134981067	0.00078836811891063	1153.5	1047.8	0.120014648403687	0.622574810295552	no	-0.000173936983929563	neg	no
kidney	Labelled in health	Cre -ve	13_ATCACATTGCCAGGGATTACCA	0.000446597162783285	0.000572256320838466	1806	1926.4	0.185544821839969	0.65478169608229	no	-0.000125659158055181	neg	no
kidney	Labelled in health	Cre -ve	Mus musculus (house mouse) mmu-miR-23a-3p	0.000672771469660163	0.000550296312086016	1546.5	1617.2	0.216170580093097	0.681374601469345	no	0.000122475157574147	pos	no
kidney	Labelled in health	Cre -ve	Mus musculus (house mouse) mmu-miR-145a-5p	0.0013600352687734	0.001830195	1225.66666666667	1200.8	0.0350110490976611	0.495936328502649	no	-0.0004701597312266	neg	no
kidney	Labelled in health	Cre -ve	4_TAATACTGCCTGGTAATGATGACT	0.0108271106666667	0.00833973476334405	1333.66666666667	1207	0.092417760230607	0.582748462439036	no	0.00248737590332261	pos	no
kidney	Labelled in health	Cre -ve	Mus musculus (house mouse) mmu-miR-99b-5p	0.000470939640100775	0.000479509251739888	2102.33333333333	2242.4	0.959688287319874	0.986755481799214	no	-8.56961163911299e-06	neg	no
kidney	Labelled in health	Cre -ve	Mus musculus (house mouse) mmu-miR-429-3p	0.00075444431103982	0.000684927954483	1698	1973.8	0.216169631847302	0.681374601469345	no	6.951635655682e-05	pos	no
kidney	Labelled in health	Cre -ve	4_GGTCGATGATGAGAGCTTTGTTCTGAGC	0.000595338327981723	0.000811271880768832	1335.16666666667	1080	0.0220933555874664	0.457554828297957	no	-0.000215933552787109	neg	no
kidney	Labelled in health	Cre -ve	11_TGCAATGATGATGAAACTAGAAAAAAAAGGAAGTGCCGTCCGATGCGACAACTGACGACATCCCTAGTTAGCTGACT	0.000542333574573645	0.000704777330283628	1012.66666666667	903.8	0.124502417235548	0.622574810295552	no	-0.000162443755709983	neg	no
kidney	Labelled in health	Cre -ve	Mus musculus tRNA-Lys (CTT) (tRNA-Lys-CTT-1 1 to 8, tRNA-Lys-CTT-3 1 to 7)	0.000568911343296802	0.000781629789328488	537.5	450.2	0.117736492509938	0.618316817807293	no	-0.000212718446031686	neg	no
kidney	Labelled in health	Cre -ve	Mus musculus tRNA-Gly (GCC) (tRNA-Gly-GCC-1 1 to 3, tRNA-Gly-GCC-2 1 to 3, tRNA-Gly-GCC-3 1 to 3)	0.00168695658060625	0.00070305584294648	504.5	405.8	0.348107368157344	0.757024689962145	no	0.00098390073765977	pos	no
kidney	Labelled in health	Cre -ve	Mus musculus (house mouse) mmu-miR-151-5p	0.000936075127288982	0.000888977902652456	1545.5	1619.8	0.621515207699026	0.88853655619194	no	4.70972246365257e-05	pos	no
kidney	Labelled in health	Cre -ve	MT_TGACCAATGAACACTCTGACCA	0.000596277732604023	0.000912807682925638	768.5	960.8	0.0424190410620308	0.532509630266203	no	-0.000316529950321615	neg	no
kidney	Labelled in health	Cre -ve	Mus musculus (house mouse) mmu-miR-196a-5p	0.000698346349472413	0.000893832167259822	1533.33333333333	1325.4	0.402691837976225	0.785905973674004	no	-0.000195485817787409	neg	no
kidney	Labelled in health	Cre -ve	Mus musculus (house mouse) mmu-miR-30e-5p	0.00162050383333333	0.0016502142	1452.33333333333	1885.6	0.896951396931405	0.977341536247064	no	-2.971036666667e-05	neg	no
kidney	Labelled in health	Cre -ve	Mus musculus (house mouse) mmu-miR-98-5p	0.000661970370950297	0.000640557734499034	1287.33333333333	1172	0.653403564139563	0.904651685411361	no	2.14126364512626e-05	pos	no
kidney	Labelled in health	Cre -ve	Mus musculus (house mouse) mmu-miR-378d	0.000763509727555848	0.00108654845310288	1434.33333333333	1571.8	0.018754156258623	0.449654084927244	no	-0.000323038725547032	neg	no
kidney	Labelled in health	Cre -ve	11_AACAGTGATGACCACAACATGCCATCTGAGTTGCTTTGCTGAAATCCAGAGGCTGTTTCTGAGC	0.000660351440258938	0.000750561496153228	874.833333333333	942.2	0.549067605924158	0.86154510523059	no	-9.02100558942896e-05	neg	no
kidney	Labelled in health	Cre -ve	11_ACCCTGTAGATCCGAATTTGTGA	0.00042351657770838	0.000472528760194132	1419.33333333333	1608	0.428148088402719	0.806171522553413	no	-4.9012182485752e-05	neg	no
kidney	Labelled in health	Cre -ve	1_ATACATGATGATCTCACACAACTTGAACTCTCTCACTGATTACTTGATGATAGTAAAAGATCTGATG	0.000596051474803057	0.00076115345002851	1289.16666666667	1644.2	0.0665161925456143	0.541528939382237	no	-0.000165101975225453	neg	no
kidney	Labelled in health	Cre -ve	Mus musculus RIKEN cDNA A330023F24 gene (A330023F24Rik)	0.000929357054109435	0.000815051638595734	1389.16666666667	1594	0.318903505120093	0.733214050220827	no	0.000114305415513701	pos	no
kidney	Labelled in health	Cre -ve	Mus musculus tRNA-Gly (TCC) (tRNA-Gly-TCC-1 1 to 7)	0.000952598003716242	0.000866775249533966	508.5	462.8	0.916908017090849	0.982761456289719	no	8.58227541822756e-05	pos	no
kidney	Labelled in health	Cre -ve	18_TTGCTGTGATGACTATCTTAGGACACCTTTGGATTAACCGTGAAATCAAACAAGTGCTGAGCAA	0.000663197069308287	0.000960802424732314	1152.66666666667	983.6	0.00134493826980077	0.207658468857239	no	-0.000297605355424027	neg	no
kidney	Labelled in health	Cre -ve	1_AGCCCATGATGGTATGAGAGTAGTGGACAGAAGGGATTTCTGAAAAACACTTTTCTGAGG	0.000435956625656013	0.000621323370861076	1273.5	1242	0.12278200390128	0.622574810295552	no	-0.000185366745205063	neg	no
kidney	Labelled in health	Cre -ve	>ENSMUST00000220884.2|ENSMUSG00000021458.18|OTTMUSG00000030849.3|OTTMUST00000163255.1|Aopep-209|Aopep|772|CDS:1-468|UTR3:469-772|	0.00259697016666666	0.0029772654	1322.83333333333	1448.6	0.15274249066118	0.638279743855123	no	-0.00038029523333334	neg	no
kidney	Labelled in health	Cre -ve	Mus musculus (house mouse) mmu-miR-423-3p	0.000580893556756013	0.000953281110817682	1269	1285.2	0.0162875322502123	0.449654084927244	no	-0.000372387554061669	neg	no
kidney	Labelled in health	Cre -ve	Mus musculus tRNA-His (GTG) (tRNA-His-GTG-1 1 to 9, tRNA-His-GTG-2 1 to 8)	0.000662644391598345	0.000552574994809912	514.833333333333	390	0.176005272889208	0.65478169608229	no	0.000110069396788433	pos	no
kidney	Labelled in health	Cre -ve	9_TGTTGTGATGATGGGCAAAAATGTTCAACTGCTCTGAATGGGCTGAATGAAAGTAGCCTTTCTGAAC	0.000585347213756022	0.000676984488229646	822.5	807.6	0.508115288434939	0.848140546317346	no	-9.16372744736244e-05	neg	no
kidney	Labelled in health	Cre -ve	Mus musculus (house mouse) mmu-let-7e-5p	0.0006236034899361	0.00075395118469575	1521.83333333333	1241.6	0.144979419309116	0.638279743855123	no	-0.00013034769475965	neg	no
kidney	Labelled in health	Cre -ve	Mus musculus (house mouse) mmu-miR-25-3p	0.000828373951068905	0.00114940088416818	1024.83333333333	1054	0.162369620595598	0.638279743855123	no	-0.000321026933099275	neg	no
kidney	Labelled in health	Cre -ve	19_TGACCTATGAATTGACAGCCA	0.000433521305726947	0.000658681688088392	923.833333333333	1048.6	0.150386011859943	0.638279743855123	no	-0.000225160382361445	neg	no
kidney	Labelled in health	Cre -ve	Mus musculus (house mouse) mmu-miR-181a-5p	0.000620437921891207	0.000819408276122842	1830	2399	0.276064688896725	0.709941230658857	no	-0.000198970354231635	neg	no
kidney	Labelled in health	Cre -ve	X_AATGGCGCCACTAGGGTTGTGT	0.000953397026109133	0.000859244851585756	1151.33333333333	1048.2	0.605932938613955	0.883180863404388	no	9.41521745233772e-05	pos	no
kidney	Labelled in health	Cre -ve	>ENSMUST00000066039.8|ENSMUSG00000053536.8|OTTMUSG00000073999.1|OTTMUST00000179561.1|Cstf2t-201|Cstf2t|4233|UTR5:1-229|CDS:230-2128|UTR3:2129-4233|	0.000432920264505767	0.000547631133171754	1374	1534.2	0.202098221600053	0.668179130943217	no	-0.000114710868665987	neg	no
kidney	Labelled in health	Cre -ve	>ENSMUST00000197969.2|ENSMUSG00000104975.2|OTTMUSG00000053529.3|OTTMUST00000133489.3|Iglj2-201|Iglj2|38|CDS:1-38|	0.000519413053596575	0.000656282776158164	493.166666666667	845.6	0.185737725647376	0.65478169608229	no	-0.000136869722561589	neg	no
kidney	Labelled in health	Cre -ve	1_GTAAACATCCTCGACTGGAAGCT	0.000968360182620555	0.000828058240786834	801.166666666667	875.8	0.57492221929293	0.873917538383459	no	0.000140301941833721	pos	no
kidney	Labelled in health	Cre -ve	10_TGAGGTAGTAGTTTGTGCTGTTT	0.00129420377464945	0.0013370116	941.666666666667	812	0.626066947212563	0.892564512000182	no	-4.280782535055e-05	neg	no
kidney	Labelled in health	Cre -ve	19_TGCAATGATGTCATCTTACTACTGAAA	0.00057517385871186	0.000829443418258608	723.5	756.4	0.0304100214341582	0.487226389418595	no	-0.000254269559546748	neg	no
kidney	Labelled in health	Cre -ve	Mus musculus (house mouse) mmu-miR-146a-5p	0.000582831019607763	0.000718155550835542	756.833333333333	675.4	0.323946057735952	0.735913084622987	no	-0.000135324531227779	neg	no
kidney	Labelled in health	Cre -ve	18_TTGCTGTGATGACTATCTTAGGACACCTTTGGATTAACCGTGAAATCAAACAAGTGCTGAGCA	0.000521079139848222	0.000773274621385372	787.333333333333	658.6	0.0380124764984761	0.510358814901279	no	-0.00025219548153715	neg	no
kidney	Labelled in health	Cre -ve	11_ACCCTGTAGATCCGAATTTGTGT	0.00101334998055985	0.00098330060889201	1075	1115.8	0.900309989950718	0.977574081408376	no	3.004937166784e-05	pos	no
kidney	Labelled in health	Cre -ve	MT_GACCAATGAACACTCTGACCA	0.000454910191005673	0.000958028418396704	441.833333333333	501.6	0.085566929163953	0.564595464227109	no	-0.000503118227391031	neg	no
kidney	Labelled in health	Cre -ve	Mus musculus (house mouse) mmu-miR-30a-3p	0.000629629061405172	0.000866754390283526	795.666666666667	779.6	0.051656751151734	0.541528939382237	no	-0.000237125328878354	neg	no
kidney	Labelled in health	Cre -ve	2_ACCCTGTAGAACCGAATTTGTGT	0.000518197440796253	0.000760131456064136	933	971.4	0.11516266939	0.617399866451945	no	-0.000241934015267883	neg	no
kidney	Labelled in health	Cre -ve	14_TAGCAGCACGTAAATATTGGC	0.000371674201892325	0.000454630604160532	739.333333333333	804.6	0.757869374221805	0.938372344665972	no	-8.29564022682066e-05	neg	no
kidney	Labelled in health	Cre -ve	7_TTCGGCGGTAGAAGAAA	0.000697984336433912	0.000632071403739086	328.5	445.2	0.455146431669214	0.820007106764606	no	6.59129326948257e-05	pos	no
kidney	Labelled in health	Cre -ve	>ENSMUST00000092880.14|ENSMUSG00000019437.18|OTTMUSG00000000096.5|OTTMUST00000000319.2|Tlcd1-201|Tlcd1|2700|UTR5:1-428|CDS:429-1121|UTR3:1122-2700|	0.000532686266425455	0.000579800762275032	586.166666666667	492	0.608500757914531	0.883180863404388	no	-4.7114495849577e-05	neg	no
kidney	Labelled in health	Cre -ve	Mus musculus (house mouse) mmu-miR-221-3p	0.000799950864082805	0.00105288263937551	772.833333333333	920	0.285265682915194	0.709941230658857	no	-0.000252931775292705	neg	no
kidney	Labelled in health	Cre -ve	Mus musculus (house mouse) mmu-miR-203-3p	0.000443326549872412	0.000416772461404168	743.833333333333	817.4	0.927835221805564	0.982761456289719	no	2.65540884682437e-05	pos	no
kidney	Labelled in health	Cre -ve	Mus musculus (house mouse) tRNA-Thr	0.00114315112998842	0.000847614767714468	1037.33333333333	1034.4	0.250401345301758	0.685495881464388	no	0.000295536362273952	pos	no
kidney	Labelled in health	Cre -ve	10_CCACCATGATGACGGAAATTCTTCACTTTGACCTGATGTCTGTTGAAGAAACTCAGTGTCTGAGA	0.00081209409787886	0.00089747096530307	1046.5	1400.6	0.47834511720383	0.829102642947452	no	-8.53768674242101e-05	neg	no
kidney	Labelled in health	Cre -ve	Mus musculus (mouse) mitochondrially encoded tRNA histidine (ENSMUSG00000064364.1)	0.000679028877778075	0.000847144301572464	696.833333333333	725.8	0.00990238284791228	0.383531000683295	no	-0.000168115423794389	neg	no
kidney	Labelled in health	Cre -ve	Mus musculus (house mouse) mmu-miR-182-5p	0.000617192438604628	0.00074871092007404	763.833333333333	659	0.373707860043372	0.763899217868827	no	-0.000131518481469412	neg	no
kidney	Labelled in health	Cre -ve	NA_CGCGACCTCAGATCAGACGTGGCGACCCGCTGA	0.00074479877526104	0.000836565798510942	779	756.4	0.558739940252779	0.868283400465742	no	-9.1767023249902e-05	neg	no
kidney	Labelled in health	Cre -ve	4_GGTCCATGATGAAACCCATTATCAGTGGACATCTATGGATGAGAAATGCGGATATGGGACTGAGA	0.000594918668924675	0.000669363785358934	655.833333333333	589.2	0.526356797935188	0.855468311591505	no	-7.4445116434259e-05	neg	no
kidney	Labelled in health	Cre -ve	NA_CGCGACCTCAGATCAGA	0.000606282963364217	0.000926040481113848	677	813	0.235343903462916	0.685495881464388	no	-0.000319757517749631	neg	no
kidney	Labelled in health	Cre -ve	Mus musculus (house mouse) tRNA-Pro	0.00137539481874864	0.00129904861073468	1124.33333333333	1305	0.643804200292968	0.901209143474472	no	7.63462080139599e-05	pos	no
kidney	Labelled in health	Cre -ve	Mus musculus (house mouse) mmu-miR-200c-3p	0.000493501479468088	0.000578244266137398	994.166666666667	1019.8	0.282559465856857	0.709941230658857	no	-8.47427866693097e-05	neg	no
kidney	Labelled in health	Cre -ve	10_GCCTGTCTGAGCGTCGCT	0.000856800503851303	0.00112783503584857	656.166666666667	429.8	0.16124770594014	0.638279743855123	no	-0.000271034531997267	neg	no
kidney	Labelled in health	Cre -ve	1_TGTAAACATCCTCGACTGGAAGCTT	0.002412953	0.0027981152	793	898.4	0.438261805850939	0.809605988147427	no	-0.0003851622	neg	no
kidney	Labelled in health	Cre -ve	>ENSMUST00000042732.6|ENSMUSG00000035764.6|OTTMUSG00000025766.1|OTTMUST00000063466.1|Fbxo45-201|Fbxo45|4179|UTR5:1-347|CDS:348-1208|UTR3:1209-4179|	0.00140074016666666	0.0015258288705667	799	865.8	0.973278212203051	0.987556832272195	no	-0.00012508870390004	neg	no
kidney	Labelled in health	Cre -ve	19_ACTTAATGATGAACAATGTAAATGACAAGCATATGGCTGAGTTGCAATGATGTCATCTTACTACTGAAA	0.000748909482514367	0.000696067405665496	529.5	616.8	0.703763439088048	0.919357502982274	no	5.28420768488707e-05	pos	no
kidney	Labelled in health	Cre -ve	9_TTCAAGTAATCCAGGATAGGCTA	0.000624070112086372	0.000776585372090446	927.833333333333	1012	0.266185146031425	0.703384331415006	no	-0.000152515260004074	neg	no
kidney	Labelled in health	Cre -ve	13_TCGCTGCGATCTATTGAAAGTCAGCCCTCGACACAAGGGTTTG	0.000468597665503878	0.000720691874262766	677.833333333333	580	0.0635288781092349	0.541528939382237	no	-0.000252094208758888	neg	no
kidney	Labelled in health	Cre -ve	11_TACCCTGTAGATCCGAATTTGTGA	0.000480265123274222	0.000610067536382898	783.666666666667	927.4	0.219582414824263	0.681374601469345	no	-0.000129802413108676	neg	no
kidney	Labelled in health	Cre -ve	19_TTGCAATGATGTCATCTTACTACTGAAA	0.000812088637624957	0.00105428486503841	605	616.2	0.212219468594753	0.681220082141993	no	-0.000242196227413453	neg	no
kidney	Labelled in health	Cre -ve	11_TACCCTGTAGATCCGAATTTGTGT	0.000802497927702168	0.0011629020430589	830	888.6	0.0211636865173005	0.453843499759888	no	-0.000360404115356732	neg	no
kidney	Labelled in health	Cre -ve	2_TACCCTGTAGAACCGAATTTGTGT	0.000853943812192503	0.000813098101545184	739.166666666667	810.4	0.643052247744158	0.90097338522412	no	4.08457106473194e-05	pos	no
kidney	Labelled in health	Cre -ve	15_TGTAAACATCCCCGACTGGAAGT	0.000369662140490985	0.000428231567978816	678.666666666667	664	0.466110498729587	0.824369541853932	no	-5.8569427487831e-05	neg	no
kidney	Labelled in health	Cre -ve	4_GCGGATGATGACACCTGGGTATGCTGCACACTCCCGACTGCGTCGTGGGGAAGCCAACCTTGGAGAGCTGAGC	0.000626755048268588	0.000806412102608218	464.166666666667	445.2	0.34344300300103	0.755787249309697	no	-0.00017965705433963	neg	no
kidney	Labelled in health	Cre -ve	Mus musculus tRNA-Gly (CCC) (multiple tRNAs)	0.000595113618599158	0.000896728761058124	235	216.8	0.150447935165479	0.638279743855123	no	-0.000301615142458966	neg	no
kidney	Labelled in health	Cre -ve	1_CTGCATGATGACGAACAAATACTGACTACCTGAAGATCTTATTAGCTCTATCTGATG	0.000783282115723103	0.000776109733141288	656.166666666667	758	0.979909469939546	0.988230059821463	no	7.17238258181535e-06	pos	no
kidney	Labelled in health	Cre -ve	Mus musculus (house mouse) mmu-miR-93-5p	0.000461792583028007	0.000640426919005708	801.333333333333	919.2	0.0779269286336731	0.551922833992621	no	-0.000178634335977701	neg	no
kidney	Labelled in health	Cre -ve	1_ATACCATGATGATAACATAGTTCAGCAGACTTAACTCTGATGAACAATCATGTCTTTCGCTCCTATCTGATG	0.000818644540888785	0.000878217808166762	518.833333333333	570.4	0.378673014019159	0.768549566143978	no	-5.95732672779769e-05	neg	no
kidney	Labelled in health	Cre -ve	10_TGAGGTAGTAGTTTGTGCTGTTA	0.000595775634830122	0.000685083741758254	579.333333333333	529.2	0.38328002526131	0.773574325494722	no	-8.93081069281324e-05	neg	no
kidney	Labelled in health	Cre -ve	Mus musculus (house mouse) mmu-miR-378c	0.00106461199986351	0.00125662058270712	576.666666666667	598.2	0.279485533935136	0.709941230658857	no	-0.00019200858284361	neg	no
kidney	Labelled in health	Cre -ve	NA_GACTCTTAGCGGTGGATCACTCGGCTCGTGCGTCGATGAAGAACGCAGCTAGCTGCGAGAATTAATGTGAATTGCAGGACA	0.000508538348671785	0.000557920775104564	307.833333333333	313	0.48960436953967	0.837558476405768	no	-4.9382426432779e-05	neg	no
kidney	Labelled in health	Cre -ve	2_CGTACCGTGAGTAATAATGCG	0.00048652114633672	0.00040944518640568	547.166666666667	590.6	0.535442033488801	0.861169270527821	no	7.707595993104e-05	pos	no
kidney	Labelled in health	Cre -ve	19_TGACCTATGAATTGACAGCCAGT	0.000993911775610033	0.00105559398642701	546	637	0.773023112323204	0.946865064605015	no	-6.16822108169769e-05	neg	no
kidney	Labelled in health	Cre -ve	7_TTTCGGCGGTAGAAGAAA	0.000614043440653912	0.00076972357538827	243.166666666667	382.2	0.504046135215924	0.846079467784784	no	-0.000155680134734358	neg	no
kidney	Labelled in health	Cre -ve	Mus musculus (house mouse) mmu-miR-30e-3p	0.000582787733017108	0.000814508527255836	502.166666666667	559.4	0.165456826919312	0.640602144996147	no	-0.000231720794238728	neg	no
kidney	Labelled in health	Cre -ve	19_TGTAACAGCAACTCCATGTGGAAA	0.000581292345027183	0.000930816681062248	641.666666666667	877.4	0.0270469169233916	0.485586508485077	no	-0.000349524336035065	neg	no
kidney	Labelled in health	Cre -ve	3_GGTCAATGATGTGTTGGCATGTATTATCTGAATTCGCTGATGTGTCATAACACTTTAGCTCTAGAATTACGCTGAGACCT	0.000640213966276453	0.00072358412434087	415.833333333333	363	0.379150143966229	0.768549566143978	no	-8.33701580644167e-05	neg	no
kidney	Labelled in health	Cre -ve	Mus musculus (mouse) nuclear encoded rRNA 5S 115 (ENSMUSG00000119399.1)	0.00100963996151844	0.00105940879506951	339.666666666667	266	0.95251136259535	0.986755481799214	no	-4.97688335510699e-05	neg	no
kidney	Labelled in health	Cre -ve	10_TGTACATGATGAAAACAGTCTCCCTCTTCTGAATCTCGCTGAGGAAACTGCACGTCACCCTCCTGAAA	0.00113417566138705	0.0012998724	464.5	441	0.135764423383972	0.633634611742436	no	-0.00016569673861295	neg	no
kidney	Labelled in health	Cre -ve	>ENSMUST00000184179.8|ENSMUSG00000028710.19|OTTMUSG00000008684.8|OTTMUST00000019684.3|Atpaf1-206|Atpaf1|2655|CDS:1-814|UTR3:815-2655|	0.000962127596022297	0.00117441772722515	652	715	0.200633483010847	0.668179130943217	no	-0.000212290131202853	neg	no
kidney	Labelled in health	Cre -ve	Mus musculus (mouse) 18s RNA, related sequence 5	0.00123154537553494	0.0010370368227863	591.5	593.4	0.411839458155162	0.789636665747077	no	0.00019450855274864	pos	no
kidney	Labelled in health	Cre -ve	Mus musculus (house mouse) mmu-miR-26b-5p	0.0114133776666667	0.012306317	621.166666666667	768.2	0.270606354647778	0.708163070468083	no	-0.000892939333333341	neg	no
kidney	Labelled in health	Cre -ve	Mus musculus (mouse) dynamin 3, opposite strand	0.00095174107785078	0.000983412861981718	514.333333333333	531.2	0.650074327528833	0.904651685411361	no	-3.1671784130938e-05	neg	no
kidney	Labelled in health	Cre -ve	MT_GATAAGTCGTAACAAGGTAAGCATACTGGAAAGTGTGCTTGGAATAATA	0.000580831426139498	0.00063206355970396	430.666666666667	404.4	0.593603559806185	0.879130050504512	no	-5.12321335644617e-05	neg	no
kidney	Labelled in health	Cre -ve	Mus musculus (house mouse) mmu-let-7d-3p	0.00188628466666666	0.0017856222	767.333333333333	728	0.5867936733483	0.879130050504512	no	0.00010066246666666	pos	no
kidney	Labelled in health	Cre -ve	18_TGAGATGAAGCACTGTAGCTCTA	0.00219924120942162	0.0020549652	443.333333333333	480.6	0.826248115536549	0.961374172290169	no	0.00014427600942162	pos	no
kidney	Labelled in health	Cre -ve	Mus musculus (mouse) predicted gene, 54867 (ENSMUSG00002075795.1)	0.000435170763696952	0.0006010780405901	695.333333333333	677	0.152077166646662	0.638279743855123	no	-0.000165907276893148	neg	no
kidney	Labelled in health	Cre -ve	16_GTGAAATGATGGCAAATCATCTTTCGGGACTGACCTGAAATGAAGAGAATACTCTTGCTGATCA	0.000829214161600918	0.000786619907743926	344.333333333333	294.2	0.611143214197165	0.883180863404388	no	4.25942538569924e-05	pos	no
kidney	Labelled in health	Cre -ve	7_TTTCGGCGGTAGAAGAA	0.0011389010139861	0.00126186888123807	225.333333333333	354.8	0.656900740514875	0.904651685411361	no	-0.00012296786725197	neg	no
kidney	Labelled in health	Cre -ve	4_TAACACTGTCTGGTAACGATGTT	0.00110245706985088	0.00107470902372913	543.166666666667	655.2	0.745875607020123	0.937811023810318	no	2.77480461217498e-05	pos	no
kidney	Labelled in health	Cre -ve	7_TTTCGGCGGTAGAAGA	0.00057602660168937	0.000563474186722594	222.833333333333	399	0.966943681322675	0.986755481799214	no	1.2552414966776e-05	pos	no
kidney	Labelled in health	Cre -ve	1_TGTAAACATCCTCGACTGGAAGT	0.00038625076364274	0.000250082717861749	481.666666666667	541.4	0.13544461749628	0.633634611742436	no	0.000136168045780991	pos	no
kidney	Labelled in health	Cre -ve	Mus musculus (house mouse) mmu-miR-196b-5p	0.000818099577756458	0.00094343795114737	459	431.6	0.718730290025868	0.927084016541303	no	-0.000125338373390912	neg	no
kidney	Labelled in health	Cre -ve	>ENSMUST00000028278.14|ENSMUSG00000026914.16|OTTMUSG00000013076.1|OTTMUST00000031567.1|Psmd14-201|Psmd14|1541|UTR5:1-312|CDS:313-1245|UTR3:1246-1541|	0.000632093339948975	0.000535635550091358	222.166666666667	292.6	0.238033803672047	0.685495881464388	no	9.6457789857617e-05	pos	no
kidney	Labelled in health	Cre -ve	Mus musculus (house mouse) mmu-miR-107-3p	0.000786392236490258	0.000750740589193766	549.166666666667	559.2	0.721688714320995	0.928632717314419	no	3.56516472964923e-05	pos	no
kidney	Labelled in health	Cre -ve	2_TCGTACCGTGAGTAATAATGC	0.000578969073662325	0.000658777269337502	456.833333333333	549.6	0.493793240432318	0.842417565767878	no	-7.9808195675177e-05	neg	no
kidney	Labelled in health	Cre -ve	Mus musculus (house mouse) tRNA-Leu	0.000634635948900615	0.000824215580240342	593.833333333333	773.4	0.127489139184053	0.624408782410228	no	-0.000189579631339727	neg	no
kidney	Labelled in health	Cre -ve	1_AGCCCATGATGGTATGAGAGTAGTGGACAGAAGGGATTTCTGAAAAACACTTTTCTGAGGC	0.00046271743659436	0.000675114623848664	444.166666666667	385.2	0.0614490275790312	0.541528939382237	no	-0.000212397187254304	neg	no
kidney	Labelled in health	Cre -ve	Mus musculus (mouse) RNA, Y1 small cytoplasmic, Ro-associated (ENSMUSG00000065701.3)	0.00120042825785307	0.0011147916271544	563.666666666667	568.6	0.538964730857104	0.86154510523059	no	8.563663069867e-05	pos	no
kidney	Labelled in health	Cre -ve	NA_TCCTCCCGGGGCTACGCCTGTCTGAGCGTCGCT	0.000774555421265435	0.000831153202596382	792	966.8	0.648346722313994	0.904651685411361	no	-5.6597781330947e-05	neg	no
kidney	Labelled in health	Cre -ve	MT_GAATTGATCAGGACATAGGGTTTGAAA	0.000506216333633173	0.000477820737451916	350.666666666667	289	0.974410562680194	0.987556832272195	no	2.83955961812574e-05	pos	no
kidney	Labelled in health	Cre -ve	13_ATCACATTGCCAGGGATTACCAC	0.000584301920036702	0.000563622600519178	494.166666666667	494.6	0.657184288698313	0.904651685411361	no	2.06793195175241e-05	pos	no
kidney	Labelled in health	Cre -ve	4_TGTAAACATCCTACACTCTCAGCTT	0.002394098	0.003237789	369.166666666667	351.2	0.137355513743516	0.63375106887649	no	-0.000843691	neg	no
kidney	Labelled in health	Cre -ve	1_TGGATATGATGACTGATTACCTGAGAAATAATTGATGAAATCTCAAGAAAATTCCTCTAGATAGTCAAGTTCTGATC	0.000467033357032352	0.00058641199235688	284.833333333333	268.6	0.412206705046725	0.789636665747077	no	-0.000119378635324528	neg	no
kidney	Labelled in health	Cre -ve	>ENSMUST00000048486.13|ENSMUSG00000033860.14|OTTMUSG00000051802.1|OTTMUST00000130533.1|Fgg-201|Fgg|1695|UTR5:1-184|CDS:185-1495|UTR3:1496-1695|	0.00154876745866757	0.00106637680741735	715.166666666667	803.2	0.280272753459654	0.709941230658857	no	0.00048239065125022	pos	no
kidney	Labelled in health	Cre -ve	Mus musculus (mouse) nuclear encoded rRNA 5S 118 (ENSMUSG00000118860.1, ENSMUSG00000119012.1, ENSMUSG00000119562.1, ENSMUSG00000119730.1)	0.00047518289364982	0.0010622592390872	200.166666666667	104.4	0.00105064284006647	0.195028015471497	no	-0.00058707634543738	neg	no
kidney	Labelled in health	Cre -ve	18_CTGCAGTGATGACTATCTTAGGACACCTTTGGATTTACCGTGAAAAGAAGTAACCTCTGAGCAGC	0.000791463011094225	0.00088886961777214	342.833333333333	308.8	0.536928474257373	0.86154510523059	no	-9.7406606677915e-05	neg	no
kidney	Labelled in health	Cre -ve	17_AGTAATGATGATTTCTGGTGATTCTGAGTGTCTCGCTGACGCCATCACCGCAGCGCGCTGACC	0.000546880484043097	0.000854096150150418	331.333333333333	330.2	0.146924053729933	0.638279743855123	no	-0.000307215666107321	neg	no
kidney	Labelled in health	Cre -ve	11_TCAAATGATGATATCACCTAAAATAGCTGGAATTACCGGCAGATTGGTAGTGGTGAGCCTATGGTTTTCTGAAG	0.00051321483796611	0.00062294344429888	378.5	381.6	0.070095901767571	0.541528939382237	no	-0.00010972860633277	neg	no
kidney	Labelled in health	Cre -ve	9_CTCGCTGCGATCTATTGAAAGTCAGCCCTCGACACAAGGGTTTG	0.000580582090544282	0.000656983140756252	467.333333333333	448.8	0.291977125303351	0.709941230658857	no	-7.64010502119704e-05	neg	no
kidney	Labelled in health	Cre -ve	Mus musculus (house mouse) mmu-miR-185-5p	0.000955548059130032	0.00121782896768115	403.5	354	0.442515911877346	0.811454356221642	no	-0.000262280908551118	neg	no
kidney	Labelled in health	Cre -ve	>ENSMUST00000073890.4|ENSMUSG00000057723.4|OTTMUSG00000002195.1|OTTMUST00000004416.1|Krt33b-201|Krt33b|1581|UTR5:1-43|CDS:44-1258|UTR3:1259-1581|	0.000563934285715357	0.000881142187614108	379.833333333333	375.6	0.421107842172015	0.798759838223085	no	-0.000317207901898751	neg	no
kidney	Labelled in health	Cre -ve	15_GAATTGATCAGGACATAGGGA	0.000342826858286562	0.000362940381595226	392	347.8	0.72173527252416	0.928632717314419	no	-2.01135233086642e-05	neg	no
kidney	Labelled in health	Cre -ve	19_CTGACCTATGAATTGACAGCCAT	0.0016462571270622	0.00128939548143101	394.833333333333	433.2	0.266178104972607	0.703384331415006	no	0.00035686164563119	pos	no
kidney	Labelled in health	Cre -ve	MT_ATGACCAATGAACACTCTGACCA	0.000498702383189038	0.000810753022856734	286.5	332.8	0.0787621011020148	0.55330742148696	no	-0.000312050639667696	neg	no
kidney	Labelled in health	Cre -ve	18_GAGATGAAGCACTGTAGCTCT	0.00217313174106113	0.0022935614	320	344.8	0.512852423349227	0.849245666200861	no	-0.00012042965893887	neg	no
kidney	Labelled in health	Cre -ve	4_GGTCGATGATGAGAGCTTTGTTCTGAGCCA	0.000869245419298043	0.000841894775383828	367.833333333333	320.6	0.764116517913144	0.943836722926316	no	2.73506439142153e-05	pos	no
kidney	Labelled in health	Cre -ve	5_TTGTGCTTGATCTAACCATGTG	0.000850601584337337	0.00112019850409528	336.5	333.6	0.518483423709772	0.851636602348816	no	-0.000269596919757943	neg	no
kidney	Labelled in health	Cre -ve	3_GGTCAATGATGTGTTGGCATGTATTATCTGAATTCGCTGATGTGTCATAACACTTTAGCTCTAGAATTACGCTGAGACC	0.000547732306693817	0.000739114747457962	290	258.4	0.0324763842987144	0.491603307423677	no	-0.000191382440764145	neg	no
kidney	Labelled in health	Cre -ve	4_GTAAACATCCTTGACTGGAAGCT	0.000639673393853853	0.00077312902846738	352.833333333333	390	0.66857511794981	0.905508756240796	no	-0.000133455634613527	neg	no
kidney	Labelled in health	Cre -ve	Mus musculus (house mouse) mmu-miR-365-3p	0.00194970988400045	0.0017790706874446	334.166666666667	337.2	0.928677494637269	0.982761456289719	no	0.00017063919655585	pos	no
kidney	Labelled in health	Cre -ve	Mus musculus (house mouse) transfer RNA-Lys	0.00082216441537533	0.000756735225810944	333.5	357.6	0.839290453708132	0.965566296717851	no	6.5429189564386e-05	pos	no
kidney	Labelled in health	Cre -ve	MU069435.1_CTGCGATCTATTGAAAGTCAGCCCTCGACACAAGGGTTTGT	0.000548036423558017	0.000707619629689612	332.5	302.6	0.577545072975092	0.875102642466675	no	-0.000159583206131595	neg	no
kidney	Labelled in health	Cre -ve	>ENSMUST00000165824.3|ENSMUSG00000026227.12|OTTMUSG00000022123.2|OTTMUST00000052508.2|2810459M11Rik-202|2810459M11Rik|3331|UTR5:1-100|CDS:101-964|UTR3:965-3331|	0.000314967802284702	0.000482506762023768	416.5	413.6	0.150176921995004	0.638279743855123	no	-0.000167538959739066	neg	no
kidney	Labelled in health	Cre -ve	MT_GAATCTGACAACAGGAAATAAACCTCCTTATTCACCCCA	0.000567910573715487	0.00056957369181237	313.833333333333	342.4	0.926845169684687	0.982761456289719	no	-1.66311809688335e-06	neg	no
kidney	Labelled in health	Cre -ve	Mus musculus (mouse) nuclear encoded rRNA 5S 195 (ENSMUSG00000118708.1)	0.000506972432371457	0.000734849075432976	261.333333333333	227.8	0.0375158013956958	0.508108748727669	no	-0.000227876643061519	neg	no
kidney	Labelled in health	Cre -ve	Mus musculus (house mouse) mmu-miR-22-5p	0.000614246585327892	0.00119222593239877	326.5	308.6	0.0349791690438992	0.495936328502649	no	-0.000577979347070878	neg	no
kidney	Labelled in health	Cre -ve	13_AGAGGTAGTAGGTTGCATAGTTT	0.00244915216666666	0.00236461687234879	415	384.2	0.644665150737535	0.90159691371264	no	8.45352943178702e-05	pos	no
kidney	Labelled in health	Cre -ve	NA_GACTCTTAGCGGTGGATCACTCGGCTCGTGCG	0.00109603068282531	0.00100656263073233	369.333333333333	343.8	0.69225490874513	0.914321282380222	no	8.946805209298e-05	pos	no
kidney	Labelled in health	Cre -ve	MT_GAATTGATCAGGACATAGGGTTTGAA	0.000349279326039128	0.00062422805845933	289.833333333333	241.4	0.20994737754886	0.67861504472473	no	-0.000274948732420202	neg	no
kidney	Labelled in health	Cre -ve	19_TGACCTATGAATTGACAGCCAGA	0.000426439918161657	0.00073276874057691	311.833333333333	339.6	0.120756190185004	0.622574810295552	no	-0.000306328822415253	neg	no
kidney	Labelled in health	Cre -ve	1_GCTTGTTGATGAATACCAACGATTCTGATG	0.00062935629813869	0.000652670541440592	294.833333333333	240	0.77646484315124	0.948610369238983	no	-2.33142433019019e-05	neg	no
kidney	Labelled in health	Cre -ve	NA_TGAGATGAAGCACTGTAGCTCTTT	0.00279033966666666	0.0025150964	298.166666666667	312	0.494320151933742	0.842417565767878	no	0.00027524326666666	pos	no
kidney	Labelled in health	Cre -ve	7_GTCCATGATGAGCAACACTCACCATCTTTCGTTTGAGTCTCACGACTGTGAGATCAACCCATGCACCGCTCTGAGA	0.000718508418377297	0.00090580232741598	262.166666666667	227.6	0.104491353793041	0.592868665087415	no	-0.000187293909038683	neg	no
kidney	Labelled in health	Cre -ve	Mus musculus (mouse) mitochondrially encoded tRNA glycine (ENSMUSG00000064359.1)	0.00050508121099209	0.000796644550103884	237.5	273.8	0.138322810772648	0.63375106887649	no	-0.000291563339111794	neg	no
kidney	Labelled in health	Cre -ve	Mus musculus (house mouse) mmu-miR-3074-5p	0.000723996403247348	0.000780833374579238	348.333333333333	343.6	0.609931064113903	0.883180863404388	no	-5.68369713318896e-05	neg	no
kidney	Labelled in health	Cre -ve	Mus musculus (house mouse) mmu-miR-24-2-5p	0.000882797439471043	0.000557056229574124	267.666666666667	272.8	0.194125925717121	0.661656576837162	no	0.000325741209896919	pos	no
kidney	Labelled in health	Cre -ve	Mus musculus (mouse) nuclear encoded rRNA 5S 2 (ENSMUSG00000118952.1)	0.00055472895881616	0.000690578410812016	209.666666666667	141.4	0.659972931228079	0.904651685411361	no	-0.000135849451995856	neg	no
kidney	Labelled in health	Cre -ve	9_ATGTTGTGATGATGGGCAAAAATGTTCAACTGCTCTGAATGGGCTGAATGAAAGTAGCCTTTCTGAAC	0.00069141088424517	0.000840098429911228	255.333333333333	255.4	0.311331658822873	0.729897376090604	no	-0.000148687545666058	neg	no
kidney	Labelled in health	Cre -ve	9_CCTCGCTGCGATCTATTGAAAGTCAGCCCTCGACACAAGGGTTTGT	0.00053721977260577	0.000771551925283988	370.333333333333	329.2	0.523675241675939	0.854607452405055	no	-0.000234332152678218	neg	no
kidney	Labelled in health	Cre -ve	3_ATGAGTGATGACAAGATGTTTCGGTCCCAAATGAAGCCTACTGATTACCGTAACATTTATTGCTGACA	0.000479299595755243	0.000581586509387884	272	270.8	0.218724780551026	0.681374601469345	no	-0.000102286913632641	neg	no
kidney	Labelled in health	Cre -ve	17_GATCGATGTGGTGCTCCGGAGTTCTCTTCGGGCCAGGGCCTAAGCCGCGCCAGGC	0.000821897843425258	0.000641691643046896	341.166666666667	329	0.276978202462122	0.709941230658857	no	0.000180206200378362	pos	no
kidney	Labelled in health	Cre -ve	9_GGTTATGATGAAATTCCACTTCATGGTCCGTGTTTCTGAAATAACATGATATTGTGGAAGTTCTGAGT	0.000770843492625788	0.000831276357826354	221.666666666667	182.2	0.848582493901968	0.967564942677755	no	-6.04328652005656e-05	neg	no
kidney	Labelled in health	Cre -ve	1_TTCAAGTAATTCAGGATAGGTTT	0.00193164629489204	0.0017481892595429	436.166666666667	525.2	0.575630917445581	0.873917538383459	no	0.00018345703534914	pos	no
kidney	Labelled in health	Cre -ve	MT_TTTTCGGCGGTAGAAGA	0.000325642230250471	0.00046655585370277	140.5	263.8	0.11147567508039	0.608192375703612	no	-0.000140913623452299	neg	no
kidney	Labelled in health	Cre -ve	MT_TTTTCGGCGGTAGAAGAAA	0.00027623776570641	0.00045537532834768	122.5	195.2	0.105694756985011	0.592868665087415	no	-0.00017913756264127	neg	no
kidney	Labelled in health	Cre -ve	Mus musculus (house mouse) mmu-miR-28a-5p	0.000941391075908127	0.000804969655444232	319.5	353	0.776782895526388	0.948610369238983	no	0.000136421420463895	pos	no
kidney	Labelled in health	Cre -ve	MT_GAATTGATCAGGACATAGGGTTTGATA	0.00434946966666666	0.0038734026	265.166666666667	212.8	0.781317925014874	0.949885729309422	no	0.00047606706666666	pos	no
kidney	Labelled in health	Cre -ve	2_TCGTACCGTGAGTAATAATGCA	0.000489112547467317	0.000463446479386916	321.666666666667	374.8	0.926011664808404	0.982761456289719	no	2.56660680804007e-05	pos	no
kidney	Labelled in health	Cre -ve	11_CGCGACCTCAGATCA	0.00123646874112507	0.00116572249013893	424.666666666667	412.2	0.807875151727157	0.957453526247429	no	7.07462509861401e-05	pos	no
kidney	Labelled in health	Cre -ve	8_TGACTTGATGAAAGTACTTTTGAACCCTTTTCCATCTGATG	0.000530256021066943	0.000609225873168184	331	312.8	0.437790331734924	0.809605988147427	no	-7.89698521012407e-05	neg	no
kidney	Labelled in health	Cre -ve	Mus musculus (house mouse) mmu-miR-222-3p	0.000927912583761005	0.00102627236979503	255.666666666667	272	0.581848026619044	0.877682672599965	no	-9.83597860340249e-05	neg	no
kidney	Labelled in health	Cre -ve	11_CCTAGTGATGACAAGACGACATTGTCAACCAATCCCCCACAAGGGAATGAGGACATGTCCTGCAATTCTGAAT	0.000623065984148435	0.0008360328642329	310.333333333333	426.4	0.0916394058622338	0.582748462439036	no	-0.000212966880084465	neg	no
kidney	Labelled in health	Cre -ve	16_GTGAAATGATGGCAAATCATCTTTCGGGACTGACCTGAAATGAAGAGAATACTCTTGCTGATCACT	0.000997259781102038	0.000982202023314094	201	167	0.989973459210104	0.995129570976823	no	1.50577577879443e-05	pos	no
kidney	Labelled in health	Cre -ve	8_CTGGAGGATGAAGTAAGGAGTGATCCATCGGCTAAGTGTTTTCCCACTGTGCTGACACTCACATTGCTGACA	0.000576792396975222	0.000612905143596576	236.5	207.2	0.510456613945736	0.849245666200861	no	-3.61127466213543e-05	neg	no
kidney	Labelled in health	Cre -ve	Mus musculus (house mouse) mmu-miR-423-5p	0.000383873199684935	0.00128920035017939	453.333333333333	349	0.00355691761533052	0.366125386538022	no	-0.000905327150494455	neg	no
kidney	Labelled in health	Cre -ve	2_TACCCTGTAGAACCGAATTTGTGA	0.000537386355281408	0.000684092054501834	365.5	444.6	0.35078337409239	0.757340018938202	no	-0.000146705699220426	neg	no
kidney	Labelled in health	Cre -ve	9_TTCAAGTAATCCAGGATAGGCTTT	0.00245417599999999	0.0023368848	429.833333333333	486	0.976043864020317	0.987556832272195	no	0.00011729119999999	pos	no
kidney	Labelled in health	Cre -ve	4_TGTAAACATCCTACACTCTCAGCA	0.00075113936618933	0.000610034451250608	215	253	0.548132944927328	0.86154510523059	no	0.000141104914938722	pos	no
kidney	Labelled in health	Cre -ve	1_GCCCATGATGGTATGAGAGTAGTGGACAGAAGGGATTTCTGAAAAACACTTTTCTGAGG	0.000603559432175447	0.000669422076112176	258.166666666667	218	0.445995046340807	0.814930593550539	no	-6.58626439367292e-05	neg	no
kidney	Labelled in health	Cre -ve	4_TTCTTGTGATGAAAATACTGTCCAGTTCTGCTACTGAAGGAATGAGATGAACACTTTAGTGCTGAAG	0.000690339036268618	0.000746462852442036	224.666666666667	200.2	0.784313595552507	0.952326642096511	no	-5.61238161734177e-05	neg	no
kidney	Labelled in health	Cre -ve	Mus musculus (house mouse) mmu-miR-100-5p	0.000298939864048698	0.000559220819202488	372.333333333333	425.6	0.0279877039684734	0.487226389418595	no	-0.00026028095515379	neg	no
kidney	Labelled in health	Cre -ve	9_ACTGGACTTGGAGTCAGAAGGCA	0.000718145463214822	0.000804598536322572	316.333333333333	348.4	0.836596005692527	0.965566296717851	no	-8.64530731077503e-05	neg	no
kidney	Labelled in health	Cre -ve	15_ACAAATGATGAACCTTTTGACGGGCGGACAGAAACTCTGTGCTGAATGTCAAGTTCTGATT	0.000677638267379393	0.00083814702273224	332.833333333333	419.6	0.225407238613918	0.683750051905481	no	-0.000160508755352847	neg	no
kidney	Labelled in health	Cre -ve	4_GCAGTCCACGGGCATATACACT	0.000697915550470135	0.00103305249857396	336.833333333333	356.4	0.122116424798432	0.622574810295552	no	-0.000335136948103825	neg	no
kidney	Labelled in health	Cre -ve	2_TCGTACCGTGAGTAATAATG	0.000476474288402995	0.000406450117864426	285.166666666667	393.6	0.555580975124657	0.866481844032799	no	7.0024170538569e-05	pos	no
kidney	Labelled in health	Cre -ve	NA_CGACTCTTAGCGGTGGATCACTCGGCTCGTGCGTCGATGAAGAACGCAGCTAGCTGCGAGAATTAATGTGAATTGCAGGACA	0.00053738415062577	0.000560642552969434	160.666666666667	209	0.963501649120857	0.986755481799214	no	-2.3258402343664e-05	neg	no
kidney	Labelled in health	Cre -ve	10_TTGCATGATGACTTGAATTGTCGGATACCCCTTCACCCCGTTCATGGGTGAGAAACAGCTAGTCTGACA	0.000637633640666193	0.000856376048868024	236.166666666667	251.2	0.405536599229653	0.785905973674004	no	-0.000218742408201831	neg	no
kidney	Labelled in health	Cre -ve	9_AGTCTATGATGATCCTATCCCGAACCTGAATTCCTGTTGAAAAACCATAATTACGGATCTGGCTTCTGAGA	0.000588651220816098	0.000703412292592338	288.333333333333	285.6	0.279429372442477	0.709941230658857	no	-0.00011476107177624	neg	no
kidney	Labelled in health	Cre -ve	9_TCGCTGCGATCTATTGAAAGTCAGCCCTCGACACAAGGGTTTGTA	0.000463269870430625	0.000686835062716664	289	308.4	0.0939122992859035	0.582748462439036	no	-0.000223565192286039	neg	no
kidney	Labelled in health	Cre -ve	Mus musculus (house mouse) mmu-miR-200b-5p	0.000898523416837182	0.00108502417958792	321.166666666667	302	0.687692575146075	0.912424733854304	no	-0.000186500762750738	neg	no
kidney	Labelled in health	Cre -ve	5_TTTTTCGGCGGTAGAAGA	0.000273976375556924	0.000576914484670208	115.333333333333	234.6	0.0619723332756732	0.541528939382237	no	-0.000302938109113284	neg	no
kidney	Labelled in health	Cre -ve	2_TTGCAATGATGTCAATCTTTGACTGAAGTGACCTTGAAGTGCAATTACTGAGCTTTTTAACCCTGAGCA	0.00047903704465378	0.000538657038675572	296.166666666667	344.8	0.530066646726515	0.856090902244496	no	-5.9619994021792e-05	neg	no
kidney	Labelled in health	Cre -ve	4_TGTAAACATCCTTGACTGGAAGCTT	0.0016945363651285	0.0016090902102285	316.333333333333	374.2	0.97490720135841	0.987556832272195	no	8.54461549e-05	pos	no
kidney	Labelled in health	Cre -ve	>ENSMUST00000052650.4|ENSMUSG00000056648.6|OTTMUSG00000001990.3|OTTMUST00000003995.2|Hoxb8-201|Hoxb8|2635|UTR5:1-1058|CDS:1059-1790|UTR3:1791-2635|	0.000701707340686607	0.000887054971058146	336	315.8	0.374528308242683	0.763899217868827	no	-0.000185347630371539	neg	no
kidney	Labelled in health	Cre -ve	MT_TTTTCGGCGGTAGAAGAA	0.00030107979795821	0.001638430333498	111	184.6	0.0697687438230302	0.541528939382237	no	-0.00133735053553979	neg	no
kidney	Labelled in health	Cre -ve	9_TGAGGTAGTAGTTTGTACAGTTAA	0.000347391936515014	0.000522258952463454	228.5	202.4	0.160218088794766	0.638279743855123	no	-0.00017486701594844	neg	no
kidney	Labelled in health	Cre -ve	10_CACCATGATGACGGAAATTCTTCACTTTGACCTGATGTCTGTTGAAGAAACTCAGTGTCTGAGA	0.00065352003966725	0.000780985486656004	403.666666666667	522.2	0.194071085873228	0.661656576837162	no	-0.000127465446988754	neg	no
kidney	Labelled in health	Cre -ve	15_TGAAAATGATGAATTCTGGGGCGCTGATTCATGTGACTTGAAAAAACGCCATCCATTTCCTGACT	0.000970167140017923	0.00113615872677756	179.666666666667	166	0.365368107080532	0.759257546880676	no	-0.000165991586759637	neg	no
kidney	Labelled in health	Cre -ve	18_TGAGATGAAGCACTGTAGCTTT	0.00110579539276709	0.00089328028031284	231.333333333333	244.4	0.693939519807555	0.91498136935319	no	0.00021251511245425	pos	no
kidney	Labelled in health	Cre -ve	>ENSMUST00000197438.5|ENSMUSG00000038975.15|OTTMUSG00000052933.1|OTTMUST00000132456.1|Rabggtb-207|Rabggtb|1992|UTR5:1-252|CDS:253-651|UTR3:652-1992|	0.000616710211803825	0.000663821279059822	195.5	193.2	0.811478606144757	0.957484648398888	no	-4.7111067255997e-05	neg	no
kidney	Labelled in health	Cre -ve	4_GTCGATGATGAGAGCTTTGTTCTGAGC	0.000502967301914825	0.000802366782241012	217	180.4	0.103392960520277	0.592868665087415	no	-0.000299399480326187	neg	no
kidney	Labelled in health	Cre -ve	Mus musculus tRNA Gln JUG	0.000594286090585572	0.00099116618280071	285.833333333333	316.2	0.0988929120486461	0.586688009910185	no	-0.000396880092215138	neg	no
kidney	Labelled in health	Cre -ve	19_TTTCTATGATGAATCAAACTAGCTCACTATGACTGCTAATGAAAACACAGGAACACCTGAGA	0.000659474282555403	0.000714976650922078	278.666666666667	367	0.958914617711227	0.986755481799214	no	-5.55023683666748e-05	neg	no
kidney	Labelled in health	Cre -ve	Mus musculus Mir22 host gene (Mir22hg)	0.00314108483333333	0.0032605986	276	310.2	0.833871518154994	0.965140647699633	no	-0.00011951376666667	neg	no
kidney	Labelled in health	Cre -ve	9_GTCTATGATGATCCTATCCCGAACCTGAATTCCTGTTGAAAAACCATAATTACGGATCTGGCTTCTGAGA	0.000617693436418113	0.000792882352721036	204	176.2	0.243031901791036	0.685495881464388	no	-0.000175188916302923	neg	no
kidney	Labelled in health	Cre -ve	8_GGGAAATGATGATGCCTGTGACTGCTGACAAGACTCTGATGTCTGTTGTATTCGTACTGGCTGATCCTG	0.00086482310409987	0.0012397066964878	182.166666666667	149.8	0.103480857919945	0.592868665087415	no	-0.00037488359238793	neg	no
kidney	Labelled in health	Cre -ve	15_GAAATTTCGGTTGGGAAA	0.00028799392123349	0.000578348602826492	249.166666666667	259.6	0.0458498029246155	0.538142554068996	no	-0.000290354681593002	neg	no
kidney	Labelled in health	Cre -ve	Mus musculus (house mouse) mmu-miR-15b-5p	0.000535711750957025	0.000896941959670784	262.833333333333	277.6	0.143894852157963	0.638279743855123	no	-0.000361230208713759	neg	no
kidney	Labelled in health	Cre -ve	NA_GACTCTTAGCGGTGGATCACTCGGCTCGTGCGTCGATGAAGAACGCAGCTAGCTGCGAGAATTAATGTGAATTGCAGGACACA	0.000544647287924593	0.000564702254835806	128.666666666667	136.8	0.515795701486968	0.850284907856509	no	-2.00549669112127e-05	neg	no
kidney	Labelled in health	Cre -ve	11_CAACAGTGATGACCACAACATGCCATCTGAGTTGCTTTGCTGAAATCCAGAGGCTGTTTCTGAGC	0.000894450766009113	0.000776814698066984	189.666666666667	195.2	0.243435102739051	0.685495881464388	no	0.000117636067942129	pos	no
kidney	Labelled in health	Cre -ve	Mus musculus (house mouse) mmu-miR-140-3p	0.000299596029611405	0.000514060270125592	229.333333333333	261.2	0.37113838506997	0.763032844937462	no	-0.000214464240514187	neg	no
kidney	Labelled in health	Cre -ve	NA_GAAATTTCGGTTGGGACA	0.000387873774711308	0.000343568781581092	271.5	228.8	0.544664732238883	0.86154510523059	no	4.43049931302163e-05	pos	no
kidney	Labelled in health	Cre -ve	>ENSMUST00000072383.14|ENSMUSG00000024101.16|OTTMUSG00000072513.1|OTTMUST00000175464.1|Washc1-201|Washc1|2905|UTR5:1-110|CDS:111-1538|UTR3:1539-2905|	0.00103868562127443	0.0011993358284937	309.333333333333	309.2	0.843940786955418	0.965639438802025	no	-0.00016065020721927	neg	no
kidney	Labelled in health	Cre -ve	9_AGTCTATGATGATCCTATCCCGAACCTGAATTCCTGTTGAAAAACCATACTTACGGATCTGGCTTCTGAGA	0.000476514316408652	0.000757574808021176	239.333333333333	228.8	0.0103024006780818	0.383531000683295	no	-0.000281060491612524	neg	no
kidney	Labelled in health	Cre -ve	18_ACCAATGAACACTCTGACCA	0.000621945747558387	0.00110444016087582	174.833333333333	246.4	0.0599838861664842	0.541528939382237	no	-0.000482494413317433	neg	no
kidney	Labelled in health	Cre -ve	6_CCTGTCTGAGCGTCGCT	0.000946166195545695	0.00134163596304936	237.333333333333	223.4	0.146185793224569	0.638279743855123	no	-0.000395469767503665	neg	no
kidney	Labelled in health	Cre -ve	8_ATCACATTGCCAGGGATTTCCAT	0.00130552652575228	0.0013070466	299.666666666667	299.2	0.933200582326904	0.983062430548668	no	-1.52007424772003e-06	neg	no
kidney	Labelled in health	Cre -ve	Mus musculus (house mouse) mmu-miR-30c-2-3p	0.00107367631440205	0.000967790623186894	256.666666666667	260.4	0.632164870452234	0.897216870816875	no	0.000105885691215156	pos	no
kidney	Labelled in health	Cre -ve	1_GCACAATGATGACTTAAGTTTTTGCCGTTTACCCAGCTGAGTGTTTCTTTGAAGAGAGAATCTTAAAAGACTGAGA	0.000639578950757455	0.00074570307046389	168.5	150.6	0.249158587266876	0.685495881464388	no	-0.000106124119706435	neg	no
kidney	Labelled in health	Cre -ve	Mus musculus RIKEN cDNA C630031E19 gene (C630031E19Rik)	0.000238609177837992	0.000223470752291736	126	232.8	0.991408096145516	0.995531695047829	no	1.51384255462555e-05	pos	no
kidney	Labelled in health	Cre -ve	>ENSMUST00000111863.9|ENSMUSG00000079267.10|OTTMUSG00000036395.1|OTTMUST00000093293.1|Gm5930-201|Gm5930|1746|UTR5:1-24|CDS:25-819|UTR3:820-1746|	0.000399862389635598	0.000375635800023267	247.666666666667	274.8	0.961315833413255	0.986755481799214	no	2.42265896123311e-05	pos	no
kidney	Labelled in health	Cre -ve	1_TGTAAACATCCTCGACTGGAAGA	0.000895486848556117	0.000974426675582908	200.166666666667	230.6	0.867203254525067	0.969380661746585	no	-7.89398270267913e-05	neg	no
kidney	Labelled in health	Cre -ve	10_TTCAAGTAATCCAGGATAGGCTAT	0.00131188483406278	0.00184282883483267	293.166666666667	314.8	0.130232160395047	0.624467253571281	no	-0.00053094400076989	neg	no
kidney	Labelled in health	Cre -ve	Mus musculus (house mouse) mmu-miR-186-5p	0.000553821112971263	0.000776981987912034	243.833333333333	254	0.128785129442583	0.624408782410228	no	-0.000223160874940771	neg	no
kidney	Labelled in health	Cre -ve	11_AGCAGCATTGTACAGGGCTATGAT	0.00135838376271949	0.001444145	266.833333333333	253.4	0.465868524087059	0.824369541853932	no	-8.57612372805101e-05	neg	no
kidney	Labelled in health	Cre -ve	Mus musculus (house mouse) mmu-miR-9-5p	0.000612048485442745	0.00096297154430042	241	231.6	0.0309249910382269	0.487226389418595	no	-0.000350923058857675	neg	no
kidney	Labelled in health	Cre -ve	NA_GACTCTTAGCGGTGGATCACTCGGCTCGTG	0.00138654679295801	0.00103063599670689	215.666666666667	151	0.40588560232634	0.785905973674004	no	0.00035591079625112	pos	no
kidney	Labelled in health	Cre -ve	Mus musculus tRNA-Lys (TTT) (tRNA-Lys-TTT-1 1 to 6)	0.000506945067255467	0.000460121090830402	121	122.2	0.866800079534857	0.969380661746585	no	4.68239764250649e-05	pos	no
kidney	Labelled in health	Cre -ve	>ENSMUST00000103749.3|ENSMUSG00000076937.4|OTTMUSG00000053528.1|-|Iglc2-201|Iglc2|606|UTR5:1-156|CDS:157-471|UTR3:472-606|	0.00215971692627382	0.000309379150969063	125.833333333333	204.6	0.123054720536358	0.622574810295552	no	0.00185033777530476	pos	no
kidney	Labelled in health	Cre -ve	11_GAGCAATGATGACCCCAACATGCCATCTGAGTGGCTTTGCTGAAATCCAGAGGCTGTTTCTGAGCTG	0.000533490489588497	0.000801547559425434	202.166666666667	168.4	0.0925982228356373	0.582748462439036	no	-0.000268057069836937	neg	no
kidney	Labelled in health	Cre -ve	9_TGAGGTAGTAGTTTGTACAGTTAT	0.00349642816666666	0.00302696679999999	201.333333333333	176.2	0.167486636466341	0.640602144996147	no	0.00046946136666667	pos	no
kidney	Labelled in health	Cre -ve	1_GTAAACATCCTCGACTGGAAGC	0.000360853386279947	0.000985098036999848	223.666666666667	267.2	0.0231148164554667	0.457554828297957	no	-0.000624244650719901	neg	no
kidney	Labelled in health	Cre -ve	5_TTTTTCGGCGGTAGAAGAA	0.000336198461788693	0.000537843073154054	94.5	177.4	0.717702950868363	0.926854252852586	no	-0.000201644611365361	neg	no
kidney	Labelled in health	Cre -ve	7_TTCGGCGGTAGAAGAAAA	0.000497595357923945	0.000371901178397722	104.666666666667	125.4	0.296311936114657	0.712625590905033	no	0.000125694179526223	pos	no
kidney	Labelled in health	Cre -ve	Mus musculus (mouse) nuclear encoded rRNA 5S 71 (ENSMUSG00000119837.1)	0.0012365638149937	0.000627359514842318	149.833333333333	112.6	0.205355093189413	0.676417187085906	no	0.000609204300151382	pos	no
kidney	Labelled in health	Cre -ve	Mus musculus tRNA-Asp (GTC) (tRNA-Asp-GTC-1 1 to 13, tRNA-Asp-GTC-2 1 to 14)	0.000754407656645465	0.000838585314850576	255	259.2	0.745411248416797	0.937811023810318	no	-8.4177658205111e-05	neg	no
kidney	Labelled in health	Cre -ve	X_AATGGCGCCACTAGGGTTGTGA	0.0005230428032155	0.000853364747285634	258.833333333333	243	0.183677588391309	0.65478169608229	no	-0.000330321944070134	neg	no
kidney	Labelled in health	Cre -ve	19_CTGACCTATGAATTGACAGCCT	0.0105756587116295	0.0117032526	205.166666666667	227.8	0.286898785265446	0.709941230658857	no	-0.00112759388837053	neg	no
kidney	Labelled in health	Cre -ve	Mus musculus tRNA-Val (TAC) (tRNA-Val-TAC-1 1 to 4)	0.000848833204972278	0.000980053792654102	89	93.6	0.358201764651581	0.757340018938202	no	-0.000131220587681824	neg	no
kidney	Labelled in health	Cre -ve	3_TAGCAGCACGTAAATATTGGCGA	0.000249442806580765	0.000245843914311247	222.833333333333	232.6	0.924916547591824	0.982761456289719	no	3.59889226951831e-06	pos	no
kidney	Labelled in health	Cre -ve	Mus musculus (house mouse) mmu-miR-151-3p	0.000659546329827475	0.00102096318741784	229.666666666667	231.2	0.296025710396721	0.712625590905033	no	-0.000361416857590365	neg	no
kidney	Labelled in health	Cre -ve	1_TTACTTGATGATAGTAAAAGATCTGATG	0.000738234732257943	0.000376385759762076	222.166666666667	246.6	0.105979113707336	0.592868665087415	no	0.000361848972495867	pos	no
kidney	Labelled in health	Cre -ve	10_TTTGCATGATGACTTGAATTGTCGGATACCCCTTCACCCCGTTCATGGGTGAGAAACAGCTAGTCTGACA	0.000946348278605225	0.000930833124250078	160	177.4	0.651877487383328	0.904651685411361	no	1.5515154355147e-05	pos	no
kidney	Labelled in health	Cre -ve	6_ACCATTCGTAGACGACCTGCTTC	0.000443152952698998	0.000664247264256332	270.333333333333	279.6	0.0901690800204246	0.582748462439036	no	-0.000221094311557334	neg	no
kidney	Labelled in health	Cre -ve	9_GAGCAGCTCCCTCGCTGCGATCTATTGAAAGTCAGCCCTCGACACAAGGGTTTGT	0.000577568442209593	0.000796247641113736	197.666666666667	187.8	0.0724370913229905	0.541528939382237	no	-0.000218679198904143	neg	no
kidney	Labelled in health	Cre -ve	Mus musculus (house mouse) mmu-miR-375-3p	0.00074760134310493	0.00132064135372154	218.166666666667	216.6	0.128662451755418	0.624408782410228	no	-0.00057304001061661	neg	no
kidney	Labelled in health	Cre -ve	Mus musculus (house mouse) mmu-miR-340-5p	0.000375322274319567	0.0007528458938677	199.5	259	0.193738412731987	0.661656576837162	no	-0.000377523619548133	neg	no
kidney	Labelled in health	Cre -ve	13_TCACATTGCCAGGGATTACCACT	0.000961681703699737	0.00103982603803968	269	283	0.717552544466686	0.926854252852586	no	-7.81443343399433e-05	neg	no
kidney	Labelled in health	Cre -ve	7_AGTCCATGATGAGCAACACTCACCATCTTTCGTTTGAGTCTCACGACTGTGAGATCAACCCATGCACCGCTCTGAGA	0.00067240597536833	0.00104442450483058	175.833333333333	181.2	0.000183772537495689	0.112043664313781	no	-0.00037201852946225	neg	no
kidney	Labelled in health	Cre -ve	1_ATGCTATGATGAAGGCTATGTTGGTAGGGACAACTGAGCTTGTTGATGAATACCAACGATTCTGATG	0.00103220303786306	0.000788606505774094	132.666666666667	136.6	0.291828855942242	0.709941230658857	no	0.000243596532088966	pos	no
kidney	Labelled in health	Cre -ve	13_TACATGTGATGAAGCAAATCAGTATGAATAAAATGATACTGTAAACGCTTTCTGATG	0.0004966221772617	0.000705449824674334	273.666666666667	353.2	0.026261085732833	0.482703766327311	no	-0.000208827647412634	neg	no
kidney	Labelled in health	Cre -ve	9_GTCTGATGATGAGCCCATTGCCCTGAGCTCTTGTGATGCTGGCTTCAAAGTAAACGCTCTGAAG	0.00100958851634184	0.00107453926659127	156.5	125.2	0.440983572559577	0.809605988147427	no	-6.49507502494299e-05	neg	no
kidney	Labelled in health	Cre -ve	X_AGCTACATCTGGCTACTGGGTCTCT	0.00664389133333333	0.0111805934	200.333333333333	198	0.000280019218325231	0.112043664313781	no	-0.00453670206666667	neg	no
kidney	Labelled in health	Cre -ve	16_AACCCGTAGATCCGATCTTGTGA	0.000840616229380902	0.00062618451328478	265.333333333333	335.6	0.422314937410229	0.800066580811526	no	0.000214431716096122	pos	no
kidney	Labelled in health	Cre -ve	3_TAGCAGCACGTAAATATTGGCA	0.000238175617900353	0.000288742544910354	225.333333333333	264.2	0.827033373387682	0.961550849782064	no	-5.0566927010001e-05	neg	no
kidney	Labelled in health	Cre -ve	NA_TGCGTTGAGCTAACCGGTACTA	0.00025053167810772	0.000622778004437094	253	229.6	0.000474599963297368	0.11523148584403	no	-0.000372246326329374	neg	no
kidney	Labelled in health	Cre -ve	Mus musculus (mouse) nuclear encoded rRNA 5S 104 (multiple genes)	0.000691084643718282	0.00107141839851982	164.166666666667	111.6	0.208655073212661	0.67861504472473	no	-0.000380333754801538	neg	no
kidney	Labelled in health	Cre -ve	10_GAGTAGGGAACTGCCAGGCAT	0.000195104306919126	0.000536981620723302	290.5	251.6	0.114186081835839	0.614297248622075	no	-0.000341877313804176	neg	no
kidney	Labelled in health	Cre -ve	MT_TGAATCTGACAACAGGAAATAAACCTCCTTATTCACCCCCA	0.000365836073235612	0.000950529348458178	184.666666666667	186	0.00409096594169455	0.383531000683295	no	-0.000584693275222566	neg	no
kidney	Labelled in health	Cre -ve	Mus musculus RIKEN cDNA C430049B03 gene (C430049B03Rik)	0.00204054997052448	0.00184458194320662	193.833333333333	231.8	0.614286647623214	0.883180863404388	no	0.00019596802731786	pos	no
kidney	Labelled in health	Cre -ve	17_TCTTAGATCGATGTGGTGCTCCGGAGTTCTCTTCGGGCCAGGGCCTAAGCCGCGCCAGGC	0.000936296853723892	0.000813383674454038	187.166666666667	215.6	0.35149180304022	0.757340018938202	no	0.000122913179269854	pos	no
kidney	Labelled in health	Cre -ve	Mus musculus (house mouse) tRNA-His	0.00194681665254077	0.0027686352	165.166666666667	221	0.146724183220688	0.638279743855123	no	-0.00082181854745923	neg	no
kidney	Labelled in health	Cre -ve	18_CTGCAGTGATGACTATCTTAGGACACCTTTGGATTTACCGTGAAAAGAAGTAACCTCTGAGCAG	0.00062533729602483	0.000685508693494	184.833333333333	183.2	0.697681272782211	0.91756378635071	no	-6.017139746917e-05	neg	no
kidney	Labelled in health	Cre -ve	9_AATGACACGATCACTCCCGTTGAGT	0.000830923326527263	0.00057944075664948	169.333333333333	180.4	0.574057602721982	0.873917538383459	no	0.000251482569877783	pos	no
kidney	Labelled in health	Cre -ve	MT_CATGACCAATGAACACTCTGACCA	0.000713804388723232	0.000601172743143236	162.5	187.2	0.908948567287932	0.979355609136473	no	0.000112631645579996	pos	no
kidney	Labelled in health	Cre -ve	MT_GAATTGATCAGGACATAGGGTTTGATAG	0.000697353778098897	0.000375475233964334	186	138.6	0.302735771630916	0.721333381787244	no	0.000321878544134563	pos	no
kidney	Labelled in health	Cre -ve	NA_CGACTCTTAGCGGTGGATCACTCGGCTCGTGCG	0.000989974376335107	0.00153242611594734	228.166666666667	225	0.185080980209749	0.65478169608229	no	-0.000542451739612233	neg	no
kidney	Labelled in health	Cre -ve	8_GGAAATGATGATGCCTGTGACTGCTGACAAGACTCTGATGTCTGTTGTATTCGTACTGGCTGATC	0.000659931909687882	0.000733859633629414	142.333333333333	125	0.650046810834471	0.904651685411361	no	-7.39277239415324e-05	neg	no
kidney	Labelled in health	Cre -ve	1_CACAATGATGACTTAAGTTTTTGCCGTTTACCCAGCTGAGTGTTTCTTTGAAGAGAGAATCTTAAAAGACTGAGA	0.000637162691927043	0.000620555384890688	142.5	143	0.837468034738157	0.965566296717851	no	1.66073070363554e-05	pos	no
kidney	Labelled in health	Cre -ve	1_CCTGCATGATGACGAACAAATACTGACTACCTGAAGATCTTATTAGCTCTATCTGATG	0.000875846696378507	0.00105078685120134	194.833333333333	229.8	0.169210226665387	0.641917911477538	no	-0.000174940154822833	neg	no
kidney	Labelled in health	Cre -ve	2_TGAATCTGACAACAGGAAATAAACCTCCTTATTCACCA	0.000509070310240165	0.000801385546475518	234	253	0.0694372664283009	0.541528939382237	no	-0.000292315236235353	neg	no
kidney	Labelled in health	Cre -ve	9_AGCGCCGAAGGAGCCTCGGTTGGCCCCGGATAGCCGGGTCCCCGTC	0.000593584545772578	0.00083928584836167	182.5	166	0.220652396848881	0.681374601469345	no	-0.000245701302589092	neg	no
kidney	Labelled in health	Cre -ve	Mus musculus (house mouse) tRNA Ser	0.00024400022919697	0.000931036609499122	94.5	137.2	0.0467529093768862	0.538142554068996	no	-0.000687036380302152	neg	no
kidney	Labelled in health	Cre -ve	11_GAAAATGATGATTGGAGCTTGCATGATC	0.000407750165194343	0.00073742520353556	204.5	179.2	0.0737824422706118	0.541528939382237	no	-0.000329675038341217	neg	no
kidney	Labelled in health	Cre -ve	12_GAATTGATCAGGACATAGGGAAA	0.000484767599483821	0.000321001317672467	176.333333333333	150.8	0.875878677149122	0.969791429662009	no	0.000163766281811353	pos	no
kidney	Labelled in health	Cre -ve	2_TCGTACCGTGAGTAATAATGCGA	0.000459114739255188	0.000514062048017332	210.666666666667	273	0.648954570314426	0.904651685411361	no	-5.49473087621437e-05	neg	no
kidney	Labelled in health	Cre -ve	2_TTGCAATGATGTCAATCTTTGACTGAAGTGACCTTGAAGTGCAATTACTGAGCTTTTTAACCCTGAGC	0.000513701049776373	0.000709119731853738	191.833333333333	201.4	0.261330863737306	0.696882303299482	no	-0.000195418682077365	neg	no
kidney	Labelled in health	Cre -ve	Mus musculus (house mouse) mmu-miR-7b-5p	0.00102488965770721	0.00116560689578361	171.833333333333	165.6	0.599527860706788	0.881591444696457	no	-0.0001407172380764	neg	no
kidney	Labelled in health	Cre -ve	1_AATACATGATGATCTCACACAACTTGAACTCTCTCACTGATTACTTGATGATAGTAAAAGATCTGATG	0.000818762271300847	0.00102760155246626	181.833333333333	248.4	0.067698515041489	0.541528939382237	no	-0.000208839281165413	neg	no
kidney	Labelled in health	Cre -ve	MT_TTTTTCGGCGGTAGAAGAAA	0.000201405265735793	0.000513262575799682	76.5	132.6	0.128276515343767	0.624408782410228	no	-0.000311857310063889	neg	no
kidney	Labelled in health	Cre -ve	11_TAGCAGCACAGAAATATTGGC	0.000359367426175072	0.000300157208406808	158.666666666667	195.6	0.458271237992377	0.822335933669196	no	5.92102177682642e-05	pos	no
kidney	Labelled in health	Cre -ve	2_GGAAAGGATGAACGAACTTGGCCTGACCTTCAGAAATGGAGGCAATACAACTGATTTAATGAGCCTGATC	0.000512617227370002	0.00058344021765495	241.166666666667	217.8	0.440453772920759	0.809605988147427	no	-7.08229902849483e-05	neg	no
kidney	Labelled in health	Cre -ve	11_GAGCAATGATGACCCCAACATGCCATCTGAGTGGCTTTGCTGAAATCCAGAGGCTGTTTCTGAGC	0.000436414416209627	0.000976640333242972	151.833333333333	119.2	0.0109296399158452	0.383531000683295	no	-0.000540225917033345	neg	no
kidney	Labelled in health	Cre -ve	MT_GAATTGATCAGGACATAGGGTTTGA	0.000452202851461221	0.000315630332978304	183	146.2	0.833578439246928	0.965140647699633	no	0.000136572518482917	pos	no
kidney	Labelled in health	Cre -ve	Mus musculus (house mouse) mmu-miR-181b-5p	0.000808507319980488	0.000765644981239174	291.333333333333	380.8	0.722883653661794	0.929335854499425	no	4.28623387413144e-05	pos	no
kidney	Labelled in health	Cre -ve	1_TCACGCGGGAGACCGGGGTTCGATTCCCCGACGGGGAGCCA	0.000708632199652448	0.000886251255040874	194.666666666667	211.2	0.451359616327169	0.817050407340408	no	-0.000177619055388426	neg	no
kidney	Labelled in health	Cre -ve	Mus musculus (house mouse) mmu-miR-152-3p	0.000353233773809392	0.000411914230204767	152.333333333333	170.6	0.724188647267747	0.929465728496593	no	-5.86804563953755e-05	neg	no
kidney	Labelled in health	Cre -ve	NA_CGCGACCTCAGATCAGACGTGGCGACCCGCTGAATTTA	0.00066633378462684	0.000523271870844406	238.5	212.2	0.663372090957648	0.904651685411361	no	0.000143061913782434	pos	no
kidney	Labelled in health	Cre -ve	2_AGTGGTGATGACACTAGAACCACCAAGATCGCTGATG	0.000483328031432742	0.000703360829897634	180.5	178.2	0.216689745108863	0.681374601469345	no	-0.000220032798464892	neg	no
kidney	Labelled in health	Cre -ve	MT_GAATTGATCAGGACATAGGGTTTGATAGAA	0.000426104133761767	0.000346678329627642	170.166666666667	138.6	0.314366421697054	0.729897376090604	no	7.94258041341246e-05	pos	no
kidney	Labelled in health	Cre -ve	Mus musculus tRNA Gln CUG	0.00104698378175344	0.00138161012964754	204.333333333333	242.2	0.650427558584825	0.904651685411361	no	-0.0003346263478941	neg	no
kidney	Labelled in health	Cre -ve	MT_GAATTGATCAGGACATAGGG	0.000268630304147073	0.000101368955417419	194	161.4	0.155044836986175	0.638279743855123	no	0.000167261348729654	pos	no
kidney	Labelled in health	Cre -ve	Mus musculus (house mouse) mmu-miR-1839-5p	0.00058799521960193	0.00058582925014149	169.166666666667	185.4	0.979584796100002	0.988230059821463	no	2.16596946044003e-06	pos	no
kidney	Labelled in health	Cre -ve	Mus musculus (mouse) nuclear encoded rRNA 5S 120 (ENSMUSG00000118867.1, ENSMUSG00000119767.1, ENSMUSG00000119904.1)	0.000716656952348347	0.000651758790269178	119.333333333333	84.2	0.92619603308987	0.982761456289719	no	6.48981620791686e-05	pos	no
kidney	Labelled in health	Cre -ve	2_TTTTTTCGGCGGTAGAAGA	0.00136732393716578	0.000431362503053354	77.1666666666667	157.4	0.157341685547972	0.638279743855123	no	0.000935961434112426	pos	no
kidney	Labelled in health	Cre -ve	MT_GAATTGATCAGGACATAGGGTTTGATAA	0.00148633095947875	0.000946598427297192	132.833333333333	104	0.344111724743512	0.755787249309697	no	0.000539732532181558	pos	no
kidney	Labelled in health	Cre -ve	Mus musculus (house mouse) mmu-miR-425-5p	0.000545122334212415	0.000704503430095738	208.166666666667	228	0.507257211372959	0.848140546317346	no	-0.000159381095883323	neg	no
kidney	Labelled in health	Cre -ve	17_CACCCGTAGAACCGACCTTGCGT	0.00144921976032845	0.00139221806319454	277.666666666667	306.4	0.769465995187442	0.945904057778192	no	5.700169713391e-05	pos	no
kidney	Labelled in health	Cre -ve	9_GTCTATGATGATCCTATCCCGAACCTGAATTCCTGTTGAAAAACCATACTTACGGATCTGGCTTCTGAGA	0.000716456922659835	0.000890650050199022	159.333333333333	133.4	0.178066045635005	0.65478169608229	no	-0.000174193127539187	neg	no
kidney	Labelled in health	Cre -ve	12_TGAAATGTTTAGGACCACTAGT	0.00171998016780291	0.000623340939582172	160.5	181.2	0.0620259059064263	0.541528939382237	no	0.00109663922822074	pos	no
kidney	Labelled in health	Cre -ve	3_TAGCAGCACGTAAATATTGGCGT	0.00316515733333333	0.00142915133473119	164.166666666667	179	0.0197183771076766	0.449654084927244	no	0.00173600599860214	pos	no
kidney	Labelled in health	Cre -ve	8_ACCACAGGGTAGAACCACGGAC	0.000535623919147023	0.000638451096545808	160.166666666667	188.8	0.673324534018182	0.907959022291768	no	-0.000102827177398785	neg	no
kidney	Labelled in health	Cre -ve	11_TAGCAGCACAGAAATATTGGCA	0.000294012531677963	0.000287634902878078	185.333333333333	237.2	0.965979741446349	0.986755481799214	no	6.37762879988533e-06	pos	no
kidney	Labelled in health	Cre -ve	1_ATGTAAACATCCTACACTCTCAGCT	0.000553716465539895	0.000881061842494276	117.5	123.6	0.0694470795334913	0.541528939382237	no	-0.000327345376954381	neg	no
kidney	Labelled in health	Cre -ve	8_ATCACATTGCCAGGGATTTCCAA	0.00083773027234455	0.00045869421129364	179.833333333333	185.4	0.275341074014513	0.709941230658857	no	0.00037903606105091	pos	no
kidney	Labelled in health	Cre -ve	4_AGCTCGCTCTGAAGGCCTGTTTCCTAGGCTA	0.000639955592172678	0.000740293635948402	187.166666666667	189.2	0.399891328398037	0.785905973674004	no	-0.000100338043775724	neg	no
kidney	Labelled in health	Cre -ve	MT_AAGTCGTAACAAGGTAAGCATACTGGAAAGTGTGCTTGGAATAATA	0.00093444923468455	0.000624397882798984	150.166666666667	137.4	0.540412531085049	0.86154510523059	no	0.000310051351885566	pos	no
kidney	Labelled in health	Cre -ve	NA_CGCGACCTCAGATCAGACG	0.000510264687277932	0.00137781281920768	321.5	655	0.00345056680700597	0.366125386538022	no	-0.000867548131929748	neg	no
kidney	Labelled in health	Cre -ve	1_TTCAAGTAATTCAGGATAGGTTA	0.0010316057850059	0.00117260655055952	228.166666666667	282.2	0.661735458239891	0.904651685411361	no	-0.00014100076555362	neg	no
kidney	Labelled in health	Cre -ve	11_AATGATGATGAAACTAGAAAAAAAAGGAAGTGCCGTCCGATGCGACAACTGACGACATCCCTAGTTAGCTGACT	0.000678477624593373	0.000835149611270766	148.666666666667	163.8	0.625742084494744	0.892564512000182	no	-0.000156671986677393	neg	no
kidney	Labelled in health	Cre -ve	16_GCCCTCTTTCCGTGTGGATTTAAGAATTTTT	0.000513281403919902	0.000497655112342162	117.333333333333	103.8	0.794258397322488	0.955833955936027	no	1.56262915777398e-05	pos	no
kidney	Labelled in health	Cre -ve	9_TGAGGTAGTAGTTTGTACAGTTG	0.00047396657956815	0.00106566617813041	140.5	124.2	0.142577362984737	0.638279743855123	no	-0.00059169959856226	neg	no
kidney	Labelled in health	Cre -ve	11_TTGTGCTTGATCTAACCATGTGA	0.00080250512988231	0.000696824719251894	132.833333333333	145.8	0.840802772529639	0.965566296717851	no	0.000105680410630416	pos	no
kidney	Labelled in health	Cre -ve	2_TGAACTGATGATATCATTTCTTTCCCCGTCAGATCGACCCTGTTGATCTCAAATACTAATTGCCAGTTTTGTCTGATG	0.000707758357505105	0.000858139472410676	153.833333333333	185	0.193275165152156	0.661656576837162	no	-0.000150381114905571	neg	no
kidney	Labelled in health	Cre -ve	9_TGAGGTAGTAGTTTGTACAGTAA	0.000414602294663018	0.000538362450129066	141.333333333333	136.6	0.812687803549967	0.957484648398888	no	-0.000123760155466047	neg	no
kidney	Labelled in health	Cre -ve	13_AGAGGTAGTAGGTTGCATAGTTA	0.000748401593731863	0.000609857015010252	228.5	212.6	0.658618882921164	0.904651685411361	no	0.000138544578721611	pos	no
kidney	Labelled in health	Cre -ve	Mus musculus (house mouse) mmu-miR-126b-3p	0.000455664010745477	0.000558175249115788	104.666666666667	140.2	0.952738353786076	0.986755481799214	no	-0.000102511238370311	neg	no
kidney	Labelled in health	Cre -ve	11_TCCTAGTGATGACAAGACGACATTGTCAACCAATCCCCCACAAGGGAATGAGGACATGTCCTGCAATTCTGAAT	0.000869813125515363	0.000898445794292934	166.5	228.8	0.963169788584064	0.986755481799214	no	-2.86326687775708e-05	neg	no
kidney	Labelled in health	Cre -ve	5_GCCAATGATGACACCACACTAACTGAGCAGTTAGTAGTTGGTCCTTTGATTGCATGTGATGTAATCATTGTTTCAAGACGGGACTGAAG	0.000517655238411448	0.000697033762146358	118.5	129	0.288229547633438	0.709941230658857	no	-0.00017937852373491	neg	no
kidney	Labelled in health	Cre -ve	Mus musculus (house mouse) mmu-miR-1a-3p	0.00548952983333333	0.0049512282	160.666666666667	151	0.977165610453499	0.988044336961494	no	0.00053830163333333	pos	no
kidney	Labelled in health	Cre -ve	15_TCAGTGCATCACAGAACTTTGTT	0.00126694681613569	0.00175757955905457	154.666666666667	165.8	0.169708004480178	0.64222833067989	no	-0.00049063274291888	neg	no
kidney	Labelled in health	Cre -ve	18_CAATGAACACTCTGACCA	0.000958698741742073	0.000880257362320358	110	152	0.717951869437624	0.926854252852586	no	7.84413794217151e-05	pos	no
kidney	Labelled in health	Cre -ve	9_TTCAAGTAATCCAGGATAGGCAT	0.00113034132765166	0.00143103429079008	208.666666666667	220.6	0.282227369636804	0.709941230658857	no	-0.00030069296313842	neg	no
kidney	Labelled in health	Cre -ve	12_GAATTGATCAGGACATAGGGAAAA	0.000336606831824892	0.000648284086691649	170.333333333333	139.4	0.871669018508912	0.969637582548818	no	-0.000311677254866758	neg	no
kidney	Labelled in health	Cre -ve	2_TTTTTTCGGCGGTAGAAGAA	0.0002318597834316	0.000658019263420718	71.6666666666667	138.4	0.00762738175794214	0.383531000683295	no	-0.000426159479989118	neg	no
kidney	Labelled in health	Cre -ve	9_CCCTCGCTGCGATCTATTGAAAGTCAGCCCTCGACACAAGGGTTTGT	0.000686045155265523	0.000589412917477346	171.166666666667	144	0.396685759796689	0.781228077966948	no	9.66322377881773e-05	pos	no
kidney	Labelled in health	Cre -ve	NA_CATTGATCATCGACACTTCGAACGCACTTGCGGCCCCGGGTTCCTCCCGGGGCTACGCCTGTCTGAGCGTCGCT	0.000446573356835928	0.000579479627443634	101	128	0.270016049535356	0.707817963467894	no	-0.000132906270607706	neg	no
kidney	Labelled in health	Cre -ve	2_ACCCTGTAGAACCGAATTTGTGA	0.000537824368454577	0.000629407981428652	218.333333333333	254.2	0.638393466983824	0.899342621371372	no	-9.15836129740754e-05	neg	no
kidney	Labelled in health	Cre -ve	6_TATGGCACTGGTAGAATTCACT	0.000665398790003295	0.0007841526564976	196.666666666667	171	0.8567563455927	0.969380661746585	no	-0.000118753866494305	neg	no
kidney	Labelled in health	Cre -ve	2_GTCTAGTGATGAATTTCATAGGGCAGATTCTGAGGTGAAAATTTAGTTCATCATTGATTGTCCTATTATGAAATCTGAAG	0.000617945615755985	0.000491581876479548	114.833333333333	120	0.258358151135481	0.692350205460484	no	0.000126363739276437	pos	no
kidney	Labelled in health	Cre -ve	6_TAGGTAGTTTCCTGTTGTTGGGA	0.000584852641767517	0.000801561499311866	163.333333333333	147.6	0.358426103006206	0.757340018938202	no	-0.000216708857544349	neg	no
kidney	Labelled in health	Cre -ve	19_TGAGAACTGAATTCCATAGGCTGT	0.00118774365735573	0.000447850346258374	124.5	114	0.0946080517024632	0.582748462439036	no	0.000739893311097356	pos	no
kidney	Labelled in health	Cre -ve	3_TAATGGTTCGTTTGTAAAAA	0.000937225751452697	0.00080163411908444	139.166666666667	145	0.845469456763286	0.966015730324803	no	0.000135591632368257	pos	no
kidney	Labelled in health	Cre -ve	MU069435.1_TGCGATCTATTGAAAGTCAGCCCTCGACACAAGGGTTTGT	0.000687163608775502	0.000708106458011016	141.166666666667	125.4	0.872448952260077	0.969777894055292	no	-2.09428492355143e-05	neg	no
kidney	Labelled in health	Cre -ve	11_GCATATGATGGAAAAAATCTGAAGTCTCCTGAGACCTGTGATGTCTTCAAAGGAACCACTGATG	0.000682050926044055	0.00101216622465724	124.833333333333	104.2	0.0332086435442307	0.493020631079734	no	-0.000330115298613185	neg	no
kidney	Labelled in health	Cre -ve	NA_GAATTGATCAGGACATAGGACCA	0.000159473944327633	0.000464807121896096	118	90	0.560143952772221	0.868283400465742	no	-0.000305333177568463	neg	no
kidney	Labelled in health	Cre -ve	MT_GAATTGATCAGGACATAGGGTTTGATAGA	0.000380311095209164	0.000335565600575622	147.333333333333	109	0.802493615780704	0.957453526247429	no	4.47454946335417e-05	pos	no
kidney	Labelled in health	Cre -ve	NA_CTCCCGGGGCTACGCCTGTCTGAGCGTCGCT	0.000909231938900268	0.000817224727019208	209.833333333333	227.6	0.896090341102626	0.977341536247064	no	9.20072118810604e-05	pos	no
kidney	Labelled in health	Cre -ve	10_ATTCTGTGATGACTTTACCAAATGACTTTCGTTCTTCTGAGTTTGCTGAAGCCACACTCAGGTGCTGAGAG	0.000716964416289813	0.000913988243651432	124.166666666667	111.6	0.257315587063587	0.692252399517996	no	-0.000197023827361619	neg	no
kidney	Labelled in health	Cre -ve	7_GACTTATGATGAGCTATGTTTACTGAGCATGATGAAATGATGCTCAAAATGATTACTCTGAAG	0.000503246719427213	0.000766035759553138	109.166666666667	104.4	0.0829798298450849	0.558573389090337	no	-0.000262789040125925	neg	no
kidney	Labelled in health	Cre -ve	MT_TTGTAAACCTGAAATGAAGATCTTCTCTTCTCAAGACACCA	0.00070149662679483	0.000996480318726246	169.166666666667	192.8	0.0951117956830551	0.582748462439036	no	-0.000294983691931416	neg	no
kidney	Labelled in health	Cre -ve	11_TGCATATGATGGAAAAAATCTGAAGTCTCCTGAGACCTGTGATGTCTTCAAAGGAACCACTGATG	0.00102684466401346	0.00094463393457656	113.666666666667	101.4	0.432989372641657	0.808386446624811	no	8.22107294369e-05	pos	no
kidney	Labelled in health	Cre -ve	>ENSMUST00000045791.11|ENSMUSG00000040188.11|OTTMUSG00000063190.1|OTTMUST00000153857.1|Scamp2-201|Scamp2|2340|UTR5:1-111|CDS:112-1101|UTR3:1102-2340|	0.0011684710063661	0.0013955631055782	67.1666666666667	133.6	0.280553992504076	0.709941230658857	no	-0.0002270920992121	neg	no
kidney	Labelled in health	Cre -ve	8_TACCACAGGGTAGAACCACGGA	0.000516538575423767	0.00055619505475147	122.666666666667	136.8	0.8086265532556	0.957453526247429	no	-3.96564793277033e-05	neg	no
kidney	Labelled in health	Cre -ve	MT_TCATGACCAATGAACACTCTGACCA	0.00101556590628343	0.0013654856	104.166666666667	110.2	0.181927268427584	0.65478169608229	no	-0.00034991969371657	neg	no
kidney	Labelled in health	Cre -ve	MT_TGGCCTACACCCAGAAGATTTCATGACCAATGAACACTCTGACCA	0.000915243199541362	0.00100731456780318	114.666666666667	116.8	0.952754729785003	0.986755481799214	no	-9.20713682618184e-05	neg	no
kidney	Labelled in health	Cre -ve	Mus musculus (house mouse) mmu-miR-199a-5p	0.000860332969705795	0.00129316421325838	206	248.8	0.0270357356773849	0.485586508485077	no	-0.000432831243552585	neg	no
kidney	Labelled in health	Cre -ve	12_ATAATTTGTGGTAGTGGGGGACTGCGTTCGCGCTCTCCCCTG	0.00089204434301298	0.000847664472121626	90.3333333333333	99	0.839480777122457	0.965566296717851	no	4.4379870891354e-05	pos	no
kidney	Labelled in health	Cre -ve	12_TAATGGTTCGTTTGTAAAAAAAAA	0.000629439581110387	0.00115533466866438	140.333333333333	152	0.150356623051439	0.638279743855123	no	-0.000525895087553993	neg	no
kidney	Labelled in health	Cre -ve	X_AGCTACATTGTCTGCTGGGTTTCT	0.000917870990841055	0.000930424705840268	124	126	0.779115947963119	0.94870270004342	no	-1.25537149992129e-05	neg	no
kidney	Labelled in health	Cre -ve	19_CTGACCTATGAATTGACAGCCAA	0.000734046305697357	0.0008930732388448	129	143.6	0.213217117951269	0.681374601469345	no	-0.000159026933147443	neg	no
kidney	Labelled in health	Cre -ve	2_GTAAATGATGAACTCACTTTTTTCCCCGTCATATCGACAGTGCTGATGTTTTAAAACATTTGCCAGTTTGTCCTGATA	0.000528443269377045	0.000686793549127428	118.833333333333	133.2	0.243466631869247	0.685495881464388	no	-0.000158350279750383	neg	no
kidney	Labelled in health	Cre -ve	2_TGCAGATGATGTGACAGAATATTTGCTATCAGATGAGTGGTGATGACACTAGAACCACCAAGATCGCTGATGCA	0.000654838073178855	0.000735925601114738	122.166666666667	116.8	0.610463068346781	0.883180863404388	no	-8.1087527935883e-05	neg	no
kidney	Labelled in health	Cre -ve	4_AATACTGCCTGGTAATGATGACT	0.00898826866666666	0.0095618186	141.833333333333	133.4	0.444927475974939	0.814908686720411	no	-0.000573549933333341	neg	no
kidney	Labelled in health	Cre -ve	7_TTTCGGCGGTAGAAGAAAA	0.00242123211261261	0.00203626898543046	62.5	88.2	0.369450986131986	0.761591885965002	no	0.00038496312718215	pos	no
kidney	Labelled in health	Cre -ve	MT_GAATTGATCAGGACATAGGGTTTGAAAA	0.000396722907292473	0.000457335911908712	147.666666666667	118	0.365314331611342	0.759257546880676	no	-6.06130046162395e-05	neg	no
kidney	Labelled in health	Cre -ve	10_GTACATGATGAAAACAGTCTCCCTCTTCTGAAT	0.00109485830450503	0.000781946845364958	147.333333333333	129.2	0.150884488898641	0.638279743855123	no	0.000312911459140072	pos	no
kidney	Labelled in health	Cre -ve	11_TCAGTGCATGACAGAACTTGGT	0.0013484128978712	0.00165125118104862	143.333333333333	155.8	0.817796270600495	0.960552336779795	no	-0.00030283828317742	neg	no
kidney	Labelled in health	Cre -ve	NA_CGCGACCTCAGATCAGACGT	0.000707762790544648	0.000719295926807416	166.166666666667	181.2	0.939565914319702	0.984185733859986	no	-1.15331362627677e-05	neg	no
kidney	Labelled in health	Cre -ve	Mus musculus (house mouse) mmu-miR-361-5p	0.000567674217961732	0.00059109698350814	248.833333333333	363.6	0.71031471998245	0.922799788913022	no	-2.34227655464083e-05	neg	no
kidney	Labelled in health	Cre -ve	Met-tRNA from Mus musculus (PDB 7CPV, chain S6)	0.000839065774106968	0.00231490376829995	149.5	177.2	0.0545150143889314	0.541528939382237	no	-0.00147583799419298	neg	no
kidney	Labelled in health	Cre -ve	4_GTCCATGATGAAACCCATTATCAGTGGACATCTATGGATGAGAAATGCGGATATGGGACTGAGA	0.000746616234429125	0.000576253006321312	134.166666666667	128	0.248329545866897	0.685495881464388	no	0.000170363228107813	pos	no
kidney	Labelled in health	Cre -ve	Mus musculus (house mouse) mmu-miR-335-5p	0.000582026016523092	0.000371637056851114	115	153.4	0.233666829728996	0.685495881464388	no	0.000210388959671978	pos	no
kidney	Labelled in health	Cre -ve	>ENSMUST00000188702.2|ENSMUSG00000035085.6|OTTMUSG00000000935.2|OTTMUST00000118598.1|1700020L24Rik-202|1700020L24Rik|564|CDS:1-336|UTR3:337-564|	0.00111199080877411	0.00115722120531152	125.5	121.2	0.687455452695486	0.912424733854304	no	-4.523039653741e-05	neg	no
kidney	Labelled in health	Cre -ve	2_TTTTTTCGGCGGTAGAAGAAA	0.000304552029058773	0.000941375647195894	62.1666666666667	98.2	0.0911042795832246	0.582748462439036	no	-0.000636823618137121	neg	no
kidney	Labelled in health	Cre -ve	Mus musculus small nucleolar RNA host gene 16, transcript variant 3 (Snhg16)	0.00062545570499523	0.00074938302122185	179	169.6	0.666544239574282	0.904651685411361	no	-0.00012392731622662	neg	no
kidney	Labelled in health	Cre -ve	NA_CGCGACCTCAGATCAGACGTGGCGACCCGCTGAATTT	0.000506207200881253	0.000483716889970244	174.833333333333	192.6	0.929399896562093	0.982761456289719	no	2.24903109110093e-05	pos	no
kidney	Labelled in health	Cre -ve	4_GGTCGATGATGAGAGCTTTGTTCTGAGCCAG	0.000950742845649827	0.00091392757407127	133.666666666667	120.2	0.855678255022022	0.969380661746585	no	3.68152715785568e-05	pos	no
kidney	Labelled in health	Cre -ve	12_GAATTGATCAGGACATAGGGAAAAA	0.000125317422385903	0.000578148707613748	133.833333333333	119.8	0.000406815822156426	0.11523148584403	no	-0.000452831285227845	neg	no
kidney	Labelled in health	Cre -ve	19_TGTAACAGCAACTCCATGTGGAAT	0.00872948083333333	0.0108933154	123.833333333333	172	0.312349917988448	0.729897376090604	no	-0.00216383456666667	neg	no
kidney	Labelled in health	Cre -ve	8_TGAAGTGATGATTCACAATCATGTCTCTTCTCTGAAGAATTCATGGAGATTCTGTGTATCTGATC	0.000686742051923968	0.00101391029353264	103.5	117.4	0.06056454428819	0.541528939382237	no	-0.000327168241608672	neg	no
kidney	Labelled in health	Cre -ve	Mus musculus (house mouse) mmu-miR-322-3p	0.00059080514337509	0.000637018599938052	214	279.4	0.971273226470543	0.987556832272195	no	-4.62134565629623e-05	neg	no
kidney	Labelled in health	Cre -ve	1_TGTAAACATCCTACACTCTCAGCTA	0.0012051183712758	0.00137492899920785	130.333333333333	138	0.392955104227388	0.778678764876314	no	-0.00016981062793205	neg	no
kidney	Labelled in health	Cre -ve	11_CCACGAGGACGAGACGTAGCG	0.000512427910039837	0.000396919654241348	185.166666666667	200	0.75139928545659	0.93811413271428	no	0.000115508255798489	pos	no
kidney	Labelled in health	Cre -ve	15_GAATTGATCAGGACATAGGGAA	0.00114531532393733	0.000580346622370142	120.166666666667	106.6	0.201431114140379	0.668179130943217	no	0.000564968701567188	pos	no
kidney	Labelled in health	Cre -ve	17_GATCGATGTGGTGCTCCGGAGTTCTCTTCGGGCCAGGGCCTAAGCCGCGCCAGGCG	0.00120168072794774	0.000709694969181128	136.666666666667	142.6	0.215459101761803	0.681374601469345	no	0.000491985758766612	pos	no
kidney	Labelled in health	Cre -ve	2_TGCAGTGATGTGTGAATTTCTTCACCTGAAAATATTGTGAAGAGTAAATCGAGCTTTTTAACCCTGAGT	0.00065499913487832	0.000800412368427506	110.833333333333	95.4	0.401870294225314	0.785905973674004	no	-0.000145413233549186	neg	no
kidney	Labelled in health	Cre -ve	3_ACATGTGATGAGAAACTGTTTCGGTCCCAGTTGATGGCCACTGATAACATTACATTTTTCTGATG	0.000418861449570952	0.000603565973116044	157.666666666667	191	0.0568619876143361	0.541528939382237	no	-0.000184704523545092	neg	no
kidney	Labelled in health	Cre -ve	3_TAATGGTTCGTTTGTAAAA	0.000839174844035657	0.000721449151455082	140.833333333333	142.6	0.493480165685587	0.842417565767878	no	0.000117725692580575	pos	no
kidney	Labelled in health	Cre -ve	4_TGTAAACATCCTTGACTGGAAGA	0.00102846746999472	0.00135234560101014	116.166666666667	130	0.26484176536538	0.703327128882491	no	-0.00032387813101542	neg	no
kidney	Labelled in health	Cre -ve	Mus musculus tRNA-Lys (CTT) (tRNA-Lys-CTT-2-1, tRNA-Lys-CTT-2-2)	0.00044058819761522	0.000559845637012752	112.666666666667	97.8	0.855982180621146	0.969380661746585	no	-0.000119257439397532	neg	no
kidney	Labelled in health	Cre -ve	>ENSMUST00000037378.6|ENSMUSG00000035085.6|OTTMUSG00000000935.2|OTTMUST00000001828.2|1700020L24Rik-201|1700020L24Rik|949|UTR5:1-68|CDS:69-638|UTR3:639-949|	0.000441519012431075	0.00078178986607787	136	137.4	0.0177669673536508	0.449654084927244	no	-0.000340270853646795	neg	no
kidney	Labelled in health	Cre -ve	15_TCGAGGAGCTCACAGTCTAGTAA	0.000851246560033755	0.000709375781127216	151.5	172.2	0.279692214650372	0.709941230658857	no	0.000141870778906539	pos	no
kidney	Labelled in health	Cre -ve	9_ATGAGGTAGTAGTTTGTACAGTT	0.00168832160998855	0.000606023587632418	134.333333333333	108.2	0.0628163940479118	0.541528939382237	no	0.00108229802235613	pos	no
kidney	Labelled in health	Cre -ve	9_CTCGCTGCGATCTATTGAAAGTCAGCCCTCGACACAAGGGTTTGTA	0.00060050200653319	0.00080542208456561	137.5	159.6	0.54735465234669	0.86154510523059	no	-0.00020492007803242	neg	no
kidney	Labelled in health	Cre -ve	Mus musculus (house mouse) mmu-miR-101b-3p	0.000722988135060785	0.000643606044334496	114	135.6	0.61286631210268	0.883180863404388	no	7.93820907262889e-05	pos	no
kidney	Labelled in health	Cre -ve	NA_CGCGACCTCAGATCAGACGTGGCGACCCGCTGAATTTAA	0.000513377829808077	0.000642208875188092	159.833333333333	165	0.386964709485134	0.777333422514477	no	-0.000128831045380015	neg	no
kidney	Labelled in health	Cre -ve	>ENSMUST00000146071.8|ENSMUSG00000027843.14|OTTMUSG00000022455.4|OTTMUST00000053697.2|Ptpn22-204|Ptpn22|2757|UTR5:1-152|CDS:153-2300|UTR3:2301-2757|	0.000572834761183863	0.00048299152549082	81	116.8	0.861472881083573	0.969380661746585	no	8.98432356930432e-05	pos	no
kidney	Labelled in health	Cre -ve	Mus musculus (house mouse) mmu-miR-145a-3p	0.000880031829742665	0.00197607757161968	130.666666666667	150.4	0.0542477456201124	0.541528939382237	no	-0.00109604574187702	neg	no
kidney	Labelled in health	Cre -ve	19_TACGGGGATGATATGAAAACTGAACTCTCTCTTTCTGATGGTTTAGTGGAGAAAACAAAAATTCTCTGAGT	0.000831710227119288	0.001150198498842	108	104.2	0.248171713996005	0.685495881464388	no	-0.000318488271722712	neg	no
kidney	Labelled in health	Cre -ve	MT_GCCTACACCCAGAAGATTTCATGACCAATGAACACTCTGACCA	0.000567976970415472	0.000750463210254142	110	128	0.348482288190329	0.757024689962145	no	-0.00018248623983867	neg	no
kidney	Labelled in health	Cre -ve	17_GATCGATGTGGTGCTCCGGAGTTCTCTTCGGGCCAGGGCCTAAGCCGCGCCAGG	0.000674926930902702	0.000780311402687264	141.166666666667	148.6	0.49937246828475	0.844502837931714	no	-0.000105384471784562	neg	no
kidney	Labelled in health	Cre -ve	8_CTGGCCCTCTCTGCCCTTCCGT	0.00197555106066644	0.0021655544	132.833333333333	115.8	0.331264654780119	0.740191934848774	no	-0.00019000333933356	neg	no
kidney	Labelled in health	Cre -ve	12_TAATGGTTCGTTTGTAAAAAAAAAAA	0.00059773802401827	0.00078429330469287	152.833333333333	156.4	0.51091391328953	0.849245666200861	no	-0.0001865552806746	neg	no
kidney	Labelled in health	Cre -ve	4_GGTCGATGATGAGAGCTTTGTTCTGAGCC	0.000585526884049043	0.000669772016737602	121.833333333333	91.4	0.827847249417917	0.961772876675142	no	-8.42451326885586e-05	neg	no
kidney	Labelled in health	Cre -ve	Mus musculus (house mouse) mmu-miR-218-5p	0.000905855868964202	0.000923835604521722	103.166666666667	108.4	0.290629567923207	0.709941230658857	no	-1.79797355575199e-05	neg	no
kidney	Labelled in health	Cre -ve	12_TAATGGTTCGTTTGTAAAAAAAAAA	0.000575150387133585	0.000961648773901636	133.833333333333	140.6	0.31772795255949	0.733214050220827	no	-0.000386498386768051	neg	no
kidney	Labelled in health	Cre -ve	18_TGAGATGAAGCACTGTAGCTCAA	0.000620123372917075	0.000827277002959298	118	128	0.540533572836406	0.86154510523059	no	-0.000207153630042223	neg	no
kidney	Labelled in health	Cre -ve	2_CGTACCGTGAGTAATAATGCGA	0.000177465761718892	0.000266662934388092	127.666666666667	151	0.403813011609204	0.785905973674004	no	-8.91971726692002e-05	neg	no
kidney	Labelled in health	Cre -ve	1_TGTAAACATCCTCGACTGGAAGCA	0.000494772905289058	0.000511891114966118	148.333333333333	175.8	0.861271812482629	0.969380661746585	no	-1.71182096770597e-05	neg	no
kidney	Labelled in health	Cre -ve	1_TGTAAACATCCTCGACTGGAAGCTTT	0.00232675366666666	0.0031360247397855	170	200.2	0.72010707625903	0.928084579085094	no	-0.00080927107311884	neg	no
kidney	Labelled in health	Cre -ve	19_CTGACCTATGAATTGACAGCCATT	0.006128597	0.00267039517328763	103	111.6	0.000522422539448322	0.11523148584403	no	0.00345820182671237	pos	no
kidney	Labelled in health	Cre -ve	MU069435.1_TCCCTCGCTGCGATCTATTGAAAGTCAGCCCTCGACACAAGGGTTTGT	0.000633120968969277	0.000814366495989456	132	108.2	0.477852968501832	0.829102642947452	no	-0.000181245527020179	neg	no
kidney	Labelled in health	Cre -ve	Mus musculus (mouse) mitochondrially encoded tRNA leucine 1 (ENSMUSG00000064340.1)	0.00163465166407292	0.00130952370020102	185	236.8	0.487079786515705	0.836541924783369	no	0.0003251279638719	pos	no
kidney	Labelled in health	Cre -ve	15_TCAGTGCATCACAGAACTTTGT	0.000465522115298078	0.000739329933179108	98.5	95.6	0.150508710174921	0.638279743855123	no	-0.00027380781788103	neg	no
kidney	Labelled in health	Cre -ve	3_TAATTTGTGGTAGTGGGGGACTGCGTTCGCGCTCTCCCCTG	0.00111266323607123	0.000990907428707782	72.6666666666667	84.6	0.941892128981366	0.98424861680262	no	0.000121755807363448	pos	no
kidney	Labelled in health	Cre -ve	Mus musculus (house mouse) mmu-miR-101a-3p	0.000735426210297795	0.0006706679740079	112.166666666667	136.8	0.745444281452306	0.937811023810318	no	6.47582362898949e-05	pos	no
kidney	Labelled in health	Cre -ve	Mus musculus (house mouse) mmu-miR-455-3p	0.000778777278743338	0.000344348184444884	165.166666666667	165	0.392636853550076	0.778678764876314	no	0.000434429094298454	pos	no
kidney	Labelled in health	Cre -ve	X_TGAGGTAGTAGATTGTATAGTAA	0.000417570824283208	0.000677644869290926	134.166666666667	113.4	0.0978645020489123	0.583675828739873	no	-0.000260074045007718	neg	no
kidney	Labelled in health	Cre -ve	7_TCTACAGTGCACGTGTCTCCAGT	0.0010744872084195	0.00108628234449733	136	139.6	0.926437579464241	0.982761456289719	no	-1.179513607783e-05	neg	no
kidney	Labelled in health	Cre -ve	Mus musculus (house mouse) mmu-miR-872-5p	0.000618813974237282	0.000832018100934058	125.5	125.4	0.0640476683734052	0.541528939382237	no	-0.000213204126696776	neg	no
kidney	Labelled in health	Cre -ve	NA_GACTCTTAGCGGTGGATCACTCGGCTCGTGCGTCGATGAAGAACGCAGCTAGCTGCGAGAATTAATGTGAATTGCAGGAC	0.000368983983401632	0.000693089672724932	60.8333333333333	61.4	0.0206770984649186	0.449654084927244	no	-0.0003241056893233	neg	no
kidney	Labelled in health	Cre -ve	16_GCCCTCTTTCCGTGTGGATTTAAGAATTTT	0.000700909276860788	0.000794146375078476	100.333333333333	87.2	0.960528540849376	0.986755481799214	no	-9.32370982176877e-05	neg	no
kidney	Labelled in health	Cre -ve	2_TGCCAGTGATGCTTAGGAATTTCTTCACCTGAATCAACTATGTGGTCACACTGTTGTCTGAGGCA	0.000525734292485145	0.000858566498128896	107.833333333333	91.8	0.0638487675370826	0.541528939382237	no	-0.000332832205643751	neg	no
kidney	Labelled in health	Cre -ve	Mus musculus (house mouse) mmu-miR-122-5p	0.0055026215	0.0051046542	129	124.2	0.27678538103102	0.709941230658857	no	0.0003979673	pos	no
kidney	Labelled in health	Cre -ve	NA_CGCCTGTCTGAGCGTCGCT	0.000618301562140018	0.000956307509090618	130.666666666667	129.8	0.243857499350951	0.685495881464388	no	-0.0003380059469506	neg	no
kidney	Labelled in health	Cre -ve	12_TAATGGTTCGTTTGTAAAAAAAAAAAA	0.000916465679613375	0.000997288504048624	140.833333333333	151.8	0.897921447245732	0.977450310182046	no	-8.0822824435249e-05	neg	no
kidney	Labelled in health	Cre -ve	14_GAGGTATGAGGAAAATATCGGACAGTCTGATTACCACTGAAGACTGATAAGATCCAACTCTGACC	0.000376123739165783	0.00078480153304398	97.3333333333333	87.6	0.0160000043202502	0.449654084927244	no	-0.000408677793878197	neg	no
kidney	Labelled in health	Cre -ve	9_AGTAAATGATGAGATTCCATTGGTCCGTGTTTCTGAACTACATGATTTTCCTTGGCTATTCTGATA	0.000871018099440745	0.00104689296179827	82.1666666666667	66.2	0.477580730752238	0.829102642947452	no	-0.000175874862357525	neg	no
kidney	Labelled in health	Cre -ve	NA_TAATGGTTCGTTTGTAAAAAAAA	0.00107861352482567	0.000965940756659672	124.833333333333	124.6	0.681088064552864	0.911265140094993	no	0.000112672768165998	pos	no
kidney	Labelled in health	Cre -ve	13_TGAGGTAGTAGATTGTATAGTTAA	0.000321889974668217	0.000492189228054906	114.333333333333	108.4	0.406939417002337	0.785905973674004	no	-0.000170299253386689	neg	no
kidney	Labelled in health	Cre -ve	18_TGAGATGAAGCACTGTAGCTCAT	0.00334327466666666	0.00284601579760341	114.5	120.4	0.330209974514722	0.73997706915926	no	0.00049725886906325	pos	no
kidney	Labelled in health	Cre -ve	>ENSMUST00000029433.9|ENSMUSG00000027843.14|OTTMUSG00000022455.4|OTTMUST00000053696.2|Ptpn22-201|Ptpn22|2743|UTR5:1-127|CDS:128-2536|UTR3:2537-2743|	0.000297620466265575	0.00059501422267186	73.3333333333333	98.8	0.189550410373553	0.660645222611209	no	-0.000297393756406285	neg	no
kidney	Labelled in health	Cre -ve	18_GATTCCTGGAAATACTGTTCTT	0.000763838981511173	0.00129143847317834	108.166666666667	101.6	0.353502094030543	0.757340018938202	no	-0.000527599491667167	neg	no
kidney	Labelled in health	Cre -ve	18_GGATTCCTGGAAATACTGTTCT	0.000387463126020645	0.000410199549288217	121.666666666667	115	0.867671032729132	0.969380661746585	no	-2.27364232675716e-05	neg	no
kidney	Labelled in health	Cre -ve	18_TGAGATGAAGCACTGTAGCTAT	0.00429403782309785	0.005127176	114.333333333333	112.8	0.406240677386445	0.785905973674004	no	-0.00083313817690215	neg	no
kidney	Labelled in health	Cre -ve	3_TAATGGTTCGTTTGTAAA	0.000456330675314174	0.00100780947649498	118.166666666667	128.8	0.107438026452457	0.596845102249088	no	-0.000551478801180806	neg	no
kidney	Labelled in health	Cre -ve	16_CTGAAATGAAGAGAATACTCTTGCTGATC	0.000798216699715657	0.000629950214207388	123.666666666667	147.4	0.330843410359009	0.740191934848774	no	0.000168266485508269	pos	no
kidney	Labelled in health	Cre -ve	11_ATCAAATGATGATATCACCTAAAATAGCTGGAATTACCGGCAGATTGGTAGTGGTGAGCCTATGGTTTTCTGAAG	0.00073004495625236	0.000800889655576046	97.6666666666667	98.4	0.57234056756661	0.873917538383459	no	-7.0844699323686e-05	neg	no
kidney	Labelled in health	Cre -ve	MT_CTGGCCTACACCCAGAAGATTTCATGACCAATGAACACTCTGACCA	0.00066138070222118	0.00115944928645874	87	79.8	0.157224997689392	0.638279743855123	no	-0.00049806858423756	neg	no
kidney	Labelled in health	Cre -ve	MT_GAATTGATCAGGACATAGGGTTA	0.0138202856666667	0.016848813	115.333333333333	101.8	0.904739513547103	0.978233759745607	no	-0.00302852733333334	neg	no
kidney	Labelled in health	Cre -ve	17_AATGGTTCGTTTGTAAAAA	0.000588853231928678	0.000406010248354602	112.5	106	0.28055785595969	0.709941230658857	no	0.000182842983574076	pos	no
kidney	Labelled in health	Cre -ve	NA_TGATTTATCTGGGTGACGAAACG	0.000726634637542198	0.000339028575239144	143	134.6	0.100736196732777	0.588805412546183	no	0.000387606062303054	pos	no
kidney	Labelled in health	Cre -ve	3_TAATGGTTCGTTTGTAAAAAA	0.000503217469015281	0.000945281872433494	127.5	130.8	0.141037385773022	0.638279743855123	no	-0.000442064403418213	neg	no
kidney	Labelled in health	Cre -ve	MU069435.1_AGCTGCGATCTATTGAAAGTCAGCCCTCGACACAAGGGTTTGT	0.000543144811255395	0.000550381642871734	94.1666666666667	88.4	0.755096384736838	0.93811413271428	no	-7.23683161633903e-06	neg	no
kidney	Labelled in health	Cre -ve	1_CCACAATGATGACATCATATTTGCTACTCTTGACAGCTGGGGTGACGATAGCTTTAAACCACCATGATTATAACTGAGG	0.00042139674475998	0.000639199850076184	100.166666666667	103.4	0.0554042831268953	0.541528939382237	no	-0.000217803105316204	neg	no
kidney	Labelled in health	Cre -ve	15_CTAGACTGAGGCTCCTTGAGGA	0.00081933292400373	0.00152201521687279	106.666666666667	102.6	0.252537546870922	0.686520856072543	no	-0.00070268229286906	neg	no
kidney	Labelled in health	Cre -ve	17_GAGAGTGATGATTTCACAGACTAGAGTCTCTGACG	0.000457841758604358	0.000747925035152076	109.5	101	0.177368934571297	0.65478169608229	no	-0.000290083276547718	neg	no
kidney	Labelled in health	Cre -ve	2_ATGAATCTGACAACAGGAAATAAACCTCCTTATTCACCCCA	0.000715028788223698	0.000493298874677276	96.8333333333333	97.6	0.941555298431395	0.98424861680262	no	0.000221729913546422	pos	no
kidney	Labelled in health	Cre -ve	16_GTGAAATGATGGCAAATCATCTTTCGGGACTGACCTGAAATGAAGAGAATACTCTTGCTGATCAC	0.00130035803632613	0.0007863365941491	79.6666666666667	67.8	0.0488378704365983	0.541528939382237	no	0.00051402144217703	pos	no
kidney	Labelled in health	Cre -ve	4_TCTTGTGATGAAAATACTGTCCAGTTCTGCTACTGAAGGAATGAGATGAACACTTTAGTGCTGAAG	0.000695384570173397	0.000994556702485598	88.1666666666667	85.2	0.210907520405278	0.679835514625782	no	-0.000299172132312201	neg	no
kidney	Labelled in health	Cre -ve	5_TTGTGCTTGATCTAACCATGTGT	0.00120554819479429	0.00131489964839023	118	117	0.611224304920842	0.883180863404388	no	-0.00010935145359594	neg	no
kidney	Labelled in health	Cre -ve	Mus musculus (house mouse) mmu-miR-484	0.000842026269527602	0.00154436738972836	100.333333333333	93	0.440423404394571	0.809605988147427	no	-0.000702341120200758	neg	no
kidney	Labelled in health	Cre -ve	Mus musculus (house mouse) mmu-miR-9b-3p	0.000629091664391227	0.000858299841646398	122	113	0.348891792225678	0.757024689962145	no	-0.000229208177255171	neg	no
kidney	Labelled in health	Cre -ve	NA_GCGTTAATCGGAATTACTGGG	0.000181149594927198	0.000288996434869886	183.333333333333	148.2	0.0509084246846593	0.541528939382237	no	-0.000107846839942688	neg	no
kidney	Labelled in health	Cre -ve	18_TGCTGTGATGACTATCTTAGGACACCTTTGGATTAACCGTGAAATCAAACAAGTGCTGAGCA	0.000371788174619422	0.000714791247689694	115.5	95.6	0.00532207133185768	0.383531000683295	no	-0.000343003073070272	neg	no
kidney	Labelled in health	Cre -ve	2_TACAATGATGGTAATATTTTTCGTCAACAGAGTTCACCTAGTGAGTGTTGACACCTTGGGTCTGAGT	0.000394079959321335	0.000699274161127754	106.5	84.6	0.0206460859269527	0.449654084927244	no	-0.000305194201806419	neg	no
kidney	Labelled in health	Cre -ve	Mus musculus (house mouse) mmu-miR-615-3p	0.00189343133333333	0.0022857622	187.333333333333	200.6	0.323773112382845	0.735913084622987	no	-0.00039233086666667	neg	no
kidney	Labelled in health	Cre -ve	NA_TAATGGTTCGTTTGTAAAAAAAAAAAAA	0.0005099774546957	0.00094502723092971	138.833333333333	148.8	0.0245145407600454	0.467289517697656	no	-0.00043504977623401	neg	no
kidney	Labelled in health	Cre -ve	18_TGAGATGAAGCACTGTAGCTAA	0.000556616539838056	0.000656064754738684	97	88	0.71120245080396	0.922799788913022	no	-9.94482149006279e-05	neg	no
kidney	Labelled in health	Cre -ve	3_TAATGGTTCGTTTGTAAAAAAA	0.000618847096196068	0.000636779278682918	120.333333333333	122.8	0.957028078018778	0.986755481799214	no	-1.79321824868497e-05	neg	no
kidney	Labelled in health	Cre -ve	Mus musculus (mouse) mitochondrially encoded tRNA methionine (ENSMUSG00000064344.1)	0.000339590467133997	0.00042307807168126	149.666666666667	221.2	0.660570862750198	0.904651685411361	no	-8.34876045472625e-05	neg	no
kidney	Labelled in health	Cre -ve	Mus musculus RIKEN cDNA 3110039M20 gene (3110039M20Rik)	0.00209231362198204	0.00069812117238096	65.6666666666667	89.8	0.407225255089478	0.785905973674004	no	0.00139419244960108	pos	no
kidney	Labelled in health	Cre -ve	2_TCGTACCGTGAGTAATAATGCGT	0.00247831816666666	0.0021628106	126.166666666667	161.4	0.656892798669263	0.904651685411361	no	0.00031550756666666	pos	no
kidney	Labelled in health	Cre -ve	Mus musculus predicted gene 13648 (Gm13648)	0.00134858159110264	0.001512845899695	175.5	203.4	0.703422400360764	0.919357502982274	no	-0.00016426430859236	neg	no
kidney	Labelled in health	Cre -ve	NA_AATGGTTCGTTTGTAAAAAAAAA	0.000508861267025332	0.0010301656846252	122	106.6	0.471022564398376	0.8278177781335	no	-0.000521304417599868	neg	no
kidney	Labelled in health	Cre -ve	NA_GACTCTTAGCGGTGGATCACTCG	0.00080313695867196	0.00125420153020567	104	93.8	0.341209094849225	0.754538170664	no	-0.000451064571533711	neg	no
kidney	Labelled in health	Cre -ve	1_GCGGGAGACCGGGGTTCGATTCCCCGACGGGGAGCCA	0.000529833799772297	0.000711145476184676	92.1666666666667	98	0.986680469882536	0.99376036888365	no	-0.000181311676412379	neg	no
kidney	Labelled in health	Cre -ve	2_GTGCAGTGATGTGTGAATTTCTTCACCTGAAAATATTGTGAAGAGTAAATCGAGCTTTTTAACCCTGAGT	0.000596193269372687	0.00104069979812156	86.1666666666667	76.8	0.0722646221104939	0.541528939382237	no	-0.000444506528748873	neg	no
kidney	Labelled in health	Cre -ve	3_TCGATTCCCGGCCAATGCACCA	0.000368312099517782	0.000561039542766148	162.166666666667	163.4	0.648090324557089	0.904651685411361	no	-0.000192727443248366	neg	no
kidney	Labelled in health	Cre -ve	5_GAAATTTCGGTTGGGAC	0.000588814268284752	0.000361713694341957	102.5	85	0.548525739357738	0.86154510523059	no	0.000227100573942795	pos	no
kidney	Labelled in health	Cre -ve	9_TTCAAGTAATCCAGGATAGGCAA	0.000305949916630538	0.000379404264724397	116.833333333333	128.6	0.750780419153959	0.93811413271428	no	-7.34543480938583e-05	neg	no
kidney	Labelled in health	Cre -ve	13_ATCACATTGCCAGGGATTACCAT	0.000285107794553928	0.000972275508968424	135.666666666667	149.4	0.103810915714045	0.592868665087415	no	-0.000687167714414496	neg	no
kidney	Labelled in health	Cre -ve	15_GAAATTTCGGTTGGGAAAA	0.00067252287106926	0.000245104659927388	142.333333333333	137.2	0.0712795210132318	0.541528939382237	no	0.000427418211141872	pos	no
kidney	Labelled in health	Cre -ve	9_CAACGGAATCCCAAAAGCAGCTGT	0.003277125	0.0049177156	132.5	143.8	0.385277248804681	0.775577669040974	no	-0.0016405906	neg	no
kidney	Labelled in health	Cre -ve	9_GCACCTGATGAGAATTCTGCTGCTGAGGTTGTGTGATTGCTCAGACTCAAAGTAAACGCCCTGATG	0.000751236064907292	0.00079922206023688	106.333333333333	86	0.661160248377455	0.904651685411361	no	-4.79859953295883e-05	neg	no
kidney	Labelled in health	Cre -ve	Mus musculus (house mouse) mmu-miR-7a-5p	0.00197584500696839	0.000720775526844044	90.8333333333333	88.6	0.307299658064191	0.729897376090604	no	0.00125506948012435	pos	no
kidney	Labelled in health	Cre -ve	15_TCGAGGAGCTCACAGTCTAGTAT	0.00241205980307889	0.00304145207467876	101.166666666667	105.6	0.652438389611633	0.904651685411361	no	-0.00062939227159987	neg	no
kidney	Labelled in health	Cre -ve	2_ATGTGTGATGACACAACTTTTTTCCCCATCAGATCGACCATGTTGATCACATTCTTTTAAGCCAGTATGTCTGACA	0.00058136369710533	0.000782521575848674	97.3333333333333	115.6	0.400393406232322	0.785905973674004	no	-0.000201157878743344	neg	no
kidney	Labelled in health	Cre -ve	2_TGCCAGTGATGCTTAGGAATTTCTTCACCTGAATCAACTATGTGGTCACACTGTTGTCTGAGGCAA	0.000558331492636913	0.00105228432837269	83.6666666666667	69.6	0.0330497952442628	0.493020631079734	no	-0.000493952835735777	neg	no
kidney	Labelled in health	Cre -ve	MU069435.1_GCTGGGTTTAGAACGTCGTGA	0.000385918811750728	0.000448455883194626	127	113	0.889696115213723	0.977162628694335	no	-6.25370714438977e-05	neg	no
kidney	Labelled in health	Cre -ve	1_ACCGGGGTTCGATTCCCCGACGGGGAGCCA	0.000550726046536085	0.000624942717961568	120.333333333333	140.6	0.821713202638287	0.960552336779795	no	-7.4216671425483e-05	neg	no
kidney	Labelled in health	Cre -ve	11_ATACCCTGTAGATCCGAATTTGT	0.00028428175419623	0.00085098949163599	134.5	157	5.38190859692544e-05	0.0830966687365288	no	-0.00056670773743976	neg	no
kidney	Labelled in health	Cre -ve	2_TGCAGATGATGTGACAGAATATTTGCTATCAGATGAGTGGTGATGACACTAGAACCACCAAGATCGCTGATGCAA	0.000395987693997613	0.00059332312174948	93.8333333333333	103	0.179841399682912	0.65478169608229	no	-0.000197335427751867	neg	no
kidney	Labelled in health	Cre -ve	Mus musculus (house mouse) mmu-miR-351-5p	0.000559429288240145	0.000977948556329648	112.833333333333	126.2	0.194928308463602	0.662927991779298	no	-0.000418519268089503	neg	no
kidney	Labelled in health	Cre -ve	1_GGACAACTGAGCTTGTTGATGAATACCAACGATTCTGATG	0.000425871932912917	0.000833449592869726	73.3333333333333	59.2	0.0495894537312148	0.541528939382237	no	-0.000407577659956809	neg	no
kidney	Labelled in health	Cre -ve	11_TGGCTTTGCTGAAATCCAGAGGCTGTTTCTGAGC	0.000854364852685147	0.000960744611531264	105.833333333333	90.2	0.593567086974112	0.879130050504512	no	-0.000106379758846117	neg	no
kidney	Labelled in health	Cre -ve	15_CACAAATGATGAACCTTTTGACGGGCGGACAGAAACTCTGTGCTGAATGTCAAGTTCTGATT	0.000659502534831792	0.00109905834566469	124.5	156.4	0.0100198975613812	0.383531000683295	no	-0.000439555810832898	neg	no
kidney	Labelled in health	Cre -ve	18_TGCTGTGATGACTATCTTAGGACACCTTTGGATTAACCGTGAAATCAAACAAGTGCTGAGCAA	0.000849618502164713	0.000628205740127114	98.1666666666667	82	0.27560771563304	0.709941230658857	no	0.000221412762037599	pos	no
kidney	Labelled in health	Cre -ve	5_TCGATCCCCGGCATCTCCACCA	0.0055755135	0.0061051486	213.5	234	0.465302783820689	0.824369541853932	no	-0.000529635099999999	neg	no
kidney	Labelled in health	Cre -ve	Mus musculus (house mouse) mmu-miR-532-5p	0.00029406938650856	0.00128817540907171	91.1666666666667	89.6	0.0121641731426883	0.417366296273571	no	-0.00099410602256315	neg	no
kidney	Labelled in health	Cre -ve	NA_AATGGTTCGTTTGTAAAAAAAAAAA	0.00075386417126535	0.000559169229504868	134.166666666667	129.6	0.174610736270588	0.65220710277711	no	0.000194694941760482	pos	no
kidney	Labelled in health	Cre -ve	NA_ATCACGTCGGGGTCACCA	0.00207048679231762	0.0010953511469368	114	142.8	0.456580309841894	0.82067520185784	no	0.00097513564538082	pos	no
kidney	Labelled in health	Cre -ve	17_CACCCGTAGAACCGACCTTGCGA	0.000389517276951857	0.000428905517246434	189.333333333333	220	0.843495295648898	0.965639438802025	no	-3.93882402945773e-05	neg	no
kidney	Labelled in health	Cre -ve	7_TCGACTCCCGGTGTGGGAACCA	0.00126552033953861	0.000751493017413692	198.166666666667	232	0.156783200466919	0.638279743855123	no	0.000514027322124918	pos	no
kidney	Labelled in health	Cre -ve	Mus musculus (house mouse) mmu-miR-1198-5p	0.000916486751921367	0.000606622643803308	111	88.4	0.223103481632048	0.682231130217135	no	0.000309864108118059	pos	no
kidney	Labelled in health	Cre -ve	1_GGATATGATGACTGATTACCTGAGAAATAATTGATGAAATCTCAAGAAAATTCCTCTAGATAGTCAAGTTCTGATC	0.000462706036258225	0.00048009412018831	66.8333333333333	62.6	0.876929268220788	0.969791429662009	no	-1.73880839300845e-05	neg	no
kidney	Labelled in health	Cre -ve	19_ACCCTGATGAACTGAATACCGCCCCAGTCTGATAGCTGTGGAGAAAGGTATTTTCTGAGT	0.000575885082915475	0.000618787962308836	112.5	137.8	0.859753225462957	0.969380661746585	no	-4.2902879393361e-05	neg	no
kidney	Labelled in health	Cre -ve	2_TCGTACCGTGAGTAATAATGA	0.0015029359364579	0.000705286263871076	90.3333333333333	116.4	0.0847651044641247	0.564126384881934	no	0.000797649672586824	pos	no
kidney	Labelled in health	Cre -ve	2_TGGAAAGGATGAACGAACTTGGCCTGACC	0.00041429950678081	0.000734492639031756	94.8333333333333	90.6	0.511285737936216	0.849245666200861	no	-0.000320193132250946	neg	no
kidney	Labelled in health	Cre -ve	3_AATGGTTCGTTTGTAAAAAA	0.000302563900526767	0.000599315743048254	103	108.4	0.312477674408035	0.729897376090604	no	-0.000296751842521487	neg	no
kidney	Labelled in health	Cre -ve	13_CCGGGGTTCGATTCCCCGACGGGGAGCCA	0.000224549424687465	0.000268274962881342	93	84.4	0.672347232283447	0.907433677137798	no	-4.3725538193877e-05	neg	no
kidney	Labelled in health	Cre -ve	13_TGAGGTAGTAGATTGTATAGTTG	0.000692082285136155	0.000432972493002588	118.833333333333	104.8	0.426329735339763	0.803727852704021	no	0.000259109792133567	pos	no
kidney	Labelled in health	Cre -ve	18_ACTGGACTTGGAGTCAGAAGGCT	0.00377202566666666	0.0073927264	112.166666666667	123	0.245376896720818	0.685495881464388	no	-0.00362070073333334	neg	no
kidney	Labelled in health	Cre -ve	9_TCGCTGCGATCTATTGAAAGTCAGCCCTCGACACAAGGGTTTGN	0.000516634150109488	0.000727249015118606	104.833333333333	90.6	0.136247856929073	0.633634611742436	no	-0.000210614865009118	neg	no
kidney	Labelled in health	Cre -ve	MT_GAATTGATCAGGACATAGGGTTTGATAGAAA	0.000358665462087982	0.000405437252882272	91	70	0.325206983314996	0.737326846164984	no	-4.67717907942902e-05	neg	no
kidney	Labelled in health	Cre -ve	4_CGCGGATGATGACACCTGGGTATGCTGCACACTCCCGACTGCGTCGTGGGGAAGCCAACCTTGGAGAGCTGAGC	0.000663765814609685	0.00117438186162339	68.6666666666667	69.6	0.00969683707925919	0.383531000683295	no	-0.000510616047013705	neg	no
kidney	Labelled in health	Cre -ve	MT_GGCCTACACCCAGAAGATTTCATGACCAATGAACACTCTGACCA	0.000480165599229417	0.000930645144546714	74.1666666666667	81.4	0.118687175199313	0.61909796793155	no	-0.000450479545317297	neg	no
kidney	Labelled in health	Cre -ve	Mus musculus (house mouse) mmu-miR-92a-3p	0.00148741949995711	0.00144963150086369	94.5	87.2	0.85933456510804	0.969380661746585	no	3.778799909342e-05	pos	no
kidney	Labelled in health	Cre -ve	NA_CGACTCTTAGCGGTGGATCACTCGGCTCGTG	0.000802743468492132	0.0013582929496786	131.166666666667	115.4	0.0427663174566122	0.532509630266203	no	-0.000555549481186468	neg	no
kidney	Labelled in health	Cre -ve	NA_CGCGACCTCAGATCAGAC	0.000514707076182168	0.0010048969655181	116.666666666667	159.4	0.131974794102379	0.625655459314563	no	-0.000490189889335932	neg	no
kidney	Labelled in health	Cre -ve	12_AATTTGTGGTAGTGGGGGACTGCGTTCGCGCTCTCCCCTG	0.000817315845848132	0.00105444509324009	60.3333333333333	69	0.0895460086677453	0.582748462439036	no	-0.000237129247391958	neg	no
kidney	Labelled in health	Cre -ve	MT_GAATTGATCAGGACATAGAA	0.000289054056116722	0.00014445787931152	75.1666666666667	66.6	0.952959562087643	0.986755481799214	no	0.000144596176805202	pos	no
kidney	Labelled in health	Cre -ve	MT_TTTTTTTCGGCGGTAGAAGAAA	0.000626705359044995	0.000532268193141484	46.6666666666667	71.2	0.685783187636312	0.912424733854304	no	9.44371659035114e-05	pos	no
kidney	Labelled in health	Cre -ve	NA_AATGGTTCGTTTGTAAAAAAAA	0.00132073256079658	0.00066894687958072	102.5	97.6	0.939245723050812	0.984185733859986	no	0.00065178568121586	pos	no
kidney	Labelled in health	Cre -ve	13_ACATGTGATGAAGCAAATCAGTATGAATAAAATGATACTGTAAACGCTTTCTGATG	0.00050341224091759	0.00063279211209927	119.333333333333	153.8	0.374218138168489	0.763899217868827	no	-0.00012937987118168	neg	no
kidney	Labelled in health	Cre -ve	2_CGTACCGTGAGTAATAATGCGT	0.00223809766666666	0.00186415330904446	91.6666666666667	124.2	0.90037734879219	0.977574081408376	no	0.0003739443576222	pos	no
kidney	Labelled in health	Cre -ve	2_TGCAGATGATGTGACAGAATATTTGCTATCAGATGAGTGGTGATGACACTAGAACCACCAAGATCGCTGATGCAC	0.000775912612314828	0.00062002015320762	77.8333333333333	71.2	0.409359538353529	0.786133242808269	no	0.000155892459107208	pos	no
kidney	Labelled in health	Cre -ve	3_ATTTGTGGTAGTGGGGGACTGCGTTCGCGCTCTCCCCTG	0.000582726986355138	0.000816088341805594	66.1666666666667	78.2	0.238920349438687	0.685495881464388	no	-0.000233361355450456	neg	no
kidney	Labelled in health	Cre -ve	Mus musculus (mouse) predicted gene, 56034 (ENSMUSG00002076334.1)	0.000953344832460477	0.000613012193790152	86.1666666666667	76	0.556706390801999	0.866486559877305	no	0.000340332638670325	pos	no
kidney	Labelled in health	Cre -ve	Mus musculus (mouse) RNA, Y3 small cytoplasmic (associated with Ro protein) (ENSMUSG00000064945.3)	0.000315900414464295	0.00143089862724073	76	84.6	0.0165722075585367	0.449654084927244	no	-0.00111499821277644	neg	no
kidney	Labelled in health	Cre -ve	NA_AGTAGCTCCTTCTTCTTGACCA	0.000810973419857403	0.00117446932740663	62.1666666666667	72.6	0.451082275001069	0.817050407340408	no	-0.000363495907549227	neg	no
kidney	Labelled in health	Cre -ve	NA_GACTCTTAGCGGTGGATCACTCGGCTCGTGCGTCGATG	0.00107715612269267	0.00142760656663607	83.5	69.8	0.858686997207691	0.969380661746585	no	-0.0003504504439434	neg	no
kidney	Labelled in health	Cre -ve	>ENSMUST00000219238.2|ENSMUSG00000019947.11|OTTMUSG00000064422.2|OTTMUST00000157183.1|Arid5b-204|Arid5b|7581|UTR5:1-30|CDS:31-3597|UTR3:3598-7581|	0.00116363012767635	0.00113073833693482	130.333333333333	136.2	0.738707392776703	0.936630889738144	no	3.28917907415302e-05	pos	no
kidney	Labelled in health	Cre -ve	2_TTTTTTTCGGCGGTAGAAGAA	0.000223104377242428	0.000411120738964466	46.1666666666667	94.2	0.478452367141308	0.829102642947452	no	-0.000188016361722038	neg	no
kidney	Labelled in health	Cre -ve	4_AGCTCGCTCTGAAGGCCTGTTTCCTAGGCT	0.00100726162193352	0.000894147713762366	102.666666666667	100.2	0.703808658371145	0.919357502982274	no	0.000113113908171154	pos	no
kidney	Labelled in health	Cre -ve	9_AGAGCAGCTCCCTCGCTGCGATCTATTGAAAGTCAGCCCTCGACACAAGGGTTTGT	0.000700991166053365	0.00101533290298601	100.5	99.4	0.284075852371781	0.709941230658857	no	-0.000314341736932645	neg	no
kidney	Labelled in health	Cre -ve	9_GACTCCAGACACATCCAAATGAGGCGCTGCATGTGGCAGTCTGCCTTTCTTT	0.00102182865817264	0.000871976544523366	106.666666666667	107.4	0.938129603114421	0.984185733859986	no	0.000149852113649274	pos	no
kidney	Labelled in health	Cre -ve	MU069435.1_AGCTCCCTCGCTGCGATCTATTGAAAGTCAGCCCTCGACACAAGGGTTTGT	0.000931630150762157	0.00129712533317492	89.5	74.4	0.871663745960217	0.969637582548818	no	-0.000365495182412763	neg	no
kidney	Labelled in health	Cre -ve	NA_AGTTGAATGCTGTGTAGAAATACCA	0.000282659105199878	0.000569710186568822	79.5	94.8	0.269343724019696	0.707256309330631	no	-0.000287051081368944	neg	no
kidney	Labelled in health	Cre -ve	NA_TAATGGTTCGTTTGTAAAAAAAAAAAAAA	0.000754458928596067	0.000755410506123158	129.833333333333	136.2	0.90745968294357	0.979007316272076	no	-9.51577527091374e-07	neg	no
kidney	Labelled in health	Cre -ve	NA_TGAATTCTTAAGTGTAGGTTCAATTCCTATTGTCCTAGCCA	0.00052314519379478	0.000701356017576006	81.3333333333333	86.6	0.225949141906915	0.684049951184855	no	-0.000178210823781226	neg	no
kidney	Labelled in health	Cre -ve	1_TGTAACAGCAACTCCATGTGGAT	0.007681155	0.0087690302	74	90.6	0.283276078454069	0.709941230658857	no	-0.0010878752	neg	no
kidney	Labelled in health	Cre -ve	2_TGGAAAGGATGAACGAACTTGGCCTGACCTTCAGAAATGGAGGCAATACAACTGATTTAATGAGCCTGATC	0.000512633827235697	0.000720026156861168	126	114	0.105502203598306	0.592868665087415	no	-0.000207392329625471	neg	no
kidney	Labelled in health	Cre -ve	MT_GAATTGATCAGGACATAGGGTTAA	0.0139357686666667	0.00888009962871117	78.8333333333333	80.4	0.0444261810328418	0.535890808708655	no	0.00505566903795549	pos	no
kidney	Labelled in health	Cre -ve	Mus musculus (mouse) mitochondrially encoded tRNA serine 1 (ENSMUSG00000064352.1)	0.000179402204762268	0.000438456617704724	52.6666666666667	67.6	0.599353780469066	0.881591444696457	no	-0.000259054412942456	neg	no
kidney	Labelled in health	Cre -ve	3_GGTCAATGATGTGTTGGCATGTATTATCTGAATTCGCTGATGTG	0.000648005364064703	0.00111942002240896	77.6666666666667	77.2	0.0186784565824611	0.449654084927244	no	-0.000471414658344257	neg	no
kidney	Labelled in health	Cre -ve	NA_CGCGACCTCAGATCAGACGTGGCGACCCGCTGAATT	0.000481215213560917	0.000684780294560184	115.666666666667	123.2	0.715130511777773	0.925533537455893	no	-0.000203565080999267	neg	no
kidney	Labelled in health	Cre -ve	17_TCTTAGATCGATGTGGTGCTCCGGAGTTCTCTTCGGGCCAGGGCCTAAGCCGCGCCAGGCGAGGGACGGACATTC	0.000716627641154382	0.000872552965792994	54.5	53.8	0.893591946594688	0.977341536247064	no	-0.000155925324638612	neg	no
kidney	Labelled in health	Cre -ve	MT_CATTGGTCGCAGTTGAATGCTGTGTAGAAATACCA	0.000413036021233752	0.00079122427953698	117.333333333333	154	0.0639011089319198	0.541528939382237	no	-0.000378188258303228	neg	no
kidney	Labelled in health	Cre -ve	MT_GAATTGATCAGGACATAGGA	0.000143566149626733	0.000370505000691084	70.8333333333333	58.6	0.732351854452704	0.933727491472431	no	-0.000226938851064351	neg	no
kidney	Labelled in health	Cre -ve	7_CGTCTGTGATGTTCTGCTATTACCTACATTGTTTGAGCCTCATGAAAACCCCACTGGCTGAGACG	0.000822421804608673	0.000715824974945392	87	73.8	0.690528382329441	0.913041187545412	no	0.000106596829663281	pos	no
kidney	Labelled in health	Cre -ve	MT_GAATTGATCAGGACATAGGGTTTGAAAAA	0.000768315092903127	0.00027790424474826	77.5	62.4	0.149431799314131	0.638279743855123	no	0.000490410848154867	pos	no
kidney	Labelled in health	Cre -ve	>ENSMUST00000087204.9|ENSMUSG00000056602.14|OTTMUSG00000055493.4|OTTMUST00000137355.1|Fry-201|Fry|10893|UTR5:1-502|CDS:503-9565|UTR3:9566-10893|	0.00132091551529543	0.00118699762543655	60.6666666666667	59.4	0.988229332539524	0.994031357145998	no	0.00013391788985888	pos	no
kidney	Labelled in health	Cre -ve	16_GTGAAATGATGGCAAATCATCTTTCGGGACTGACCTGAAATGAAGAGAATACTCTTGCTGANC	0.000506851385519283	0.00092784270239664	69	58.6	0.0406277869448545	0.526161258066733	no	-0.000420991316877357	neg	no
kidney	Labelled in health	Cre -ve	2_AATCTGACAACAGGAAATAAACCTCCTTATTCACCCCA	0.000431379382635217	0.000753127142385996	110.666666666667	139.6	0.0523104088200866	0.541528939382237	no	-0.000321747759750779	neg	no
kidney	Labelled in health	Cre -ve	2_CTACAATGATGGTAATATTTTTCGTCAACAGAGTTCACCTAGTGAGTGTTGACACCTTGGGTCTGAGT	0.000499173339486267	0.000494085829376582	110.833333333333	97.6	0.516807779503092	0.850284907856509	no	5.08751010968439e-06	pos	no
kidney	Labelled in health	Cre -ve	Mus musculus (house mouse) mmu-miR-320-3p	0.000558635807934878	0.00164323584075772	121.666666666667	123	0.179489386556982	0.65478169608229	no	-0.00108460003282284	neg	no
kidney	Labelled in health	Cre -ve	NA_AATGGTTCGTTTGTAAAAAAAAAA	0.000509189907480563	0.000585389497141776	117.166666666667	115.4	0.391269204911162	0.778559333959073	no	-7.61995896612126e-05	neg	no
kidney	Labelled in health	Cre -ve	>ENSMUST00000093450.6|ENSMUSG00000034863.10|OTTMUSG00000062157.2|OTTMUST00000151693.1|Ano8-201|Ano8|3653|UTR5:1-104|CDS:105-3287|UTR3:3288-3653|	0.000541628702863678	0.00124552311007231	95.6666666666667	87.8	0.542659155475724	0.86154510523059	no	-0.000703894407208632	neg	no
kidney	Labelled in health	Cre -ve	Mus musculus (house mouse) mmu-miR-223-3p	0.000336187680979045	0.000917008957586368	88.3333333333333	105.4	0.247851743121032	0.685495881464388	no	-0.000580821276607323	neg	no
kidney	Labelled in health	Cre -ve	Mus musculus (mouse) predicted gene, 23647 (ENSMUSG00000119181.1)	0.000884738901518076	0.00071793638840937	72.8333333333333	62	0.675390168543907	0.909949755874164	no	0.000166802513108706	pos	no
kidney	Labelled in health	Cre -ve	NA_AATGGTTCGTTTGTAAAAAAAAAAAA	0.000601632613075365	0.000806425189827692	122.166666666667	128	0.096230124024159	0.583675828739873	no	-0.000204792576752327	neg	no
kidney	Labelled in health	Cre -ve	1_TAACTCTGATGAACAATCATGTCTTTCGCTCCTATCTGATG	0.000882132621852675	0.000941495551564104	95.6666666666667	79.2	0.553565186473774	0.866481844032799	no	-5.9362929711429e-05	neg	no
kidney	Labelled in health	Cre -ve	9_GTTCGACTCCCGGTGTGGGAACCA	0.00047005412520456	0.00152554262325341	68.6666666666667	70.8	0.179139552688208	0.65478169608229	no	-0.00105548849804885	neg	no
kidney	Labelled in health	Cre -ve	1_CGGGGTTCGATTCCCCGACGGGGAGCCA	0.000380609963050492	0.000701942785626356	77.6666666666667	71.8	0.609383232797998	0.883180863404388	no	-0.000321332822575864	neg	no
kidney	Labelled in health	Cre -ve	1_TTCAAGTAATTCAGGATAGGTA	0.00889399333333333	0.012654328	126.333333333333	153.6	0.0427274831473018	0.532509630266203	no	-0.00376033466666667	neg	no
kidney	Labelled in health	Cre -ve	3_CAAAGAATTCTCCTTTTGGGCTT	0.00152522929296095	0.00127449733758273	92.6666666666667	94.8	0.756899510258656	0.93811413271428	no	0.00025073195537822	pos	no
kidney	Labelled in health	Cre -ve	9_TCCCTGAGACCCTAACTTGTGAA	0.00117188286410213	0.00151126782536873	146	150	0.184368297266892	0.65478169608229	no	-0.0003393849612666	neg	no
kidney	Labelled in health	Cre -ve	MT_GAATTGATCAGGACATAGGGTTTA	0.00941722083333333	0.0106301832	75	59	0.946558626159227	0.986755481799214	no	-0.00121296236666667	neg	no
kidney	Labelled in health	Cre -ve	1_TAAACATCCTCGACTGGAAGCT	0.00109619141220958	0.00180940617722419	81.5	104.2	0.805699033032904	0.957453526247429	no	-0.00071321476501461	neg	no
kidney	Labelled in health	Cre -ve	2_GATTCATGATGAAATAGATCCTTGACTGAAGCTGATGATGCGTCTGTGTAATTAAGCAGGATTACTCTGAGA	0.00108004011784511	0.00094058217603791	52	46.2	0.191279737726782	0.661656576837162	no	0.0001394579418072	pos	no
kidney	Labelled in health	Cre -ve	9_TGAGATGAAGCACTGTAGCTCTTA	0.00130072706153899	0.00147219277776714	61.5	81	0.56105074828184	0.868283400465742	no	-0.00017146571622815	neg	no
kidney	Labelled in health	Cre -ve	MT_TTTTTTTCGGCGGTAGAAGA	0.000296098834433073	0.0016960138	42.5	88.8	0.000290268560398397	0.112043664313781	no	-0.00139991496556693	neg	no
kidney	Labelled in health	Cre -ve	NA_AGACTGACGCTCAGGTGCGAAA	0.000757693414090238	0.000665545609954774	104	90.6	0.933965652322706	0.983062430548668	no	9.21478041354643e-05	pos	no
kidney	Labelled in health	Cre -ve	NA_GCGAATATAAAGACTGACTAAGC	8.95765210728633e-05	0.000245160163866034	129.5	120.4	0.0710032098513874	0.541528939382237	no	-0.000155583642793171	neg	no
kidney	Labelled in health	Cre -ve	13_CGCGGGAGACCGGGGTTCGATTCCCCGACGGGGAGCCA	0.000488147970672322	0.000463084398411392	98.3333333333333	73.4	0.545906333991352	0.86154510523059	no	2.50635722609297e-05	pos	no
kidney	Labelled in health	Cre -ve	15_CTAGACTGAGGCTCCTTGAGGAA	0.000359627635972672	0.000835723662011594	82.8333333333333	73.4	0.0323967221542595	0.491603307423677	no	-0.000476096026038922	neg	no
kidney	Labelled in health	Cre -ve	8_GCTGGAGGATGAAGTAAGGAGTGATCCATCGGCTAAGTGTTTTCCCACTGTGCTGACACTCACATTGCTGACA	0.000492252248512477	0.000627705187314684	74.6666666666667	63.8	0.329452368702899	0.73997706915926	no	-0.000135452938802207	neg	no
kidney	Labelled in health	Cre -ve	10_CACGCGGGAGACCGGGGTTCGATTCCCCGACGGGGAGCCA	0.000541521637466947	0.00051042543682641	95.5	99.8	0.992810053123645	0.996035556869985	no	3.10962006405366e-05	pos	no
kidney	Labelled in health	Cre -ve	17_GATCGATGTGGTGCTCCGGAGTTCTCTTCGGGCCAGGGCCTAAGCCGCGCCAG	0.000827174428012628	0.000695400209401472	94.6666666666667	109.2	0.528336838525488	0.855643651590378	no	0.000131774218611156	pos	no
kidney	Labelled in health	Cre -ve	3_CCAATGAACACTCTGACCA	0.000717675481014052	0.000855003492771674	82.3333333333333	127.2	0.504140615519431	0.846079467784784	no	-0.000137328011757622	neg	no
kidney	Labelled in health	Cre -ve	9_AATGCTGTGTTGGCTAGTTCCTTCCTTGGATGTCTGAGCGAA	0.000742890333783148	0.000868000313826574	80.1666666666667	61.2	0.339264370400899	0.753703867480559	no	-0.000125109980043426	neg	no
kidney	Labelled in health	Cre -ve	9_CTGAGGTAGTAGTTTGTACAGTT	0.0006372737882921	0.000820033946871818	103.666666666667	105.4	0.660383900740884	0.904651685411361	no	-0.000182760158579718	neg	no
kidney	Labelled in health	Cre -ve	NA_GTCATTGGTCGCAGTTGAATGCTGTGTAGAAATACCA	0.000510934460190042	0.000902599989622606	51.3333333333333	69.4	0.498774873679392	0.844454652036447	no	-0.000391665529432564	neg	no
kidney	Labelled in health	Cre -ve	>ENSMUST00000038648.11|ENSMUSG00000035032.13|OTTMUSG00000024183.7|OTTMUST00000059162.3|Nek11-201|Nek11|3173|UTR5:1-468|CDS:469-2355|UTR3:2356-3173|	0.000396098518890325	0.00128079766173293	135.833333333333	143.4	0.149847493018675	0.638279743855123	no	-0.000884699142842605	neg	no
kidney	Labelled in health	Cre -ve	9_TGAGGTAGTAGTTTGTACAGTTTT	0.00323121366666666	0.00502780850165892	78	65.2	0.604868381324014	0.883180863404388	no	-0.00179659483499226	neg	no
kidney	Labelled in health	Cre -ve	Mus musculus (house mouse) mmu-miR-150-5p	0.00090742747826024	0.000902957039352474	113.666666666667	136	0.808427614593025	0.957453526247429	no	4.47043890776605e-06	pos	no
kidney	Labelled in health	Cre -ve	Mus musculus tRNA-Ser (AGA) (tRNA-Ser-AGA-1-1)	0.000185324511469045	0.000892885012754614	85.1666666666667	88.6	0.0832071758359959	0.558573389090337	no	-0.000707560501285569	neg	no
kidney	Labelled in health	Cre -ve	>ENSMUST00000124026.8|ENSMUSG00000001827.13|OTTMUSG00000022222.4|OTTMUST00000052830.3|Folr1-208|Folr1|601|UTR5:1-592|CDS:593-601|	0.000338606137281145	0.00042763924757689	98.1666666666667	91.6	0.887155525888876	0.975618327615687	no	-8.9033110295745e-05	neg	no
kidney	Labelled in health	Cre -ve	1_AACTCTGATGAACAATCATGTCTTTCGCTCCTATCTGATG	0.00103481368972451	0.00092917772615661	86.3333333333333	85.6	0.41966795873204	0.79700778386503	no	0.0001056359635679	pos	no
kidney	Labelled in health	Cre -ve	17_ATCGATGTGGTGCTCCGGAGTTCTCTTCGGGCCAGGGCCTAAGCCGCGCCAGGC	0.00067046157708789	0.000660155840233534	128.833333333333	170.2	0.817538514271517	0.960552336779795	no	1.0305736854356e-05	pos	no
kidney	Labelled in health	Cre -ve	2_TGCCAGTGATGCTTAGGAATTTCTTCACCTGAATCAACTATGTGGTCACACTGTTGTCTGAGGC	0.00063908235739402	0.000742302496696336	69.8333333333333	60.4	0.418466671710885	0.795741767210722	no	-0.000103220139302316	neg	no
kidney	Labelled in health	Cre -ve	4_AATACTGCCTGGTAATGATGAC	0.00187602415509202	0.000971880706923446	73	76	0.598767336541426	0.881591444696457	no	0.000904143448168574	pos	no
kidney	Labelled in health	Cre -ve	4_TCTCGGTGATGAGAACTTTGTCCAGTTCTGCTGCTGATCTCTTAAGTGAGGATGAAGTTATCTGAGG	0.000624074310499725	0.000957919699901122	73	72.4	0.100878653000946	0.588805412546183	no	-0.000333845389401397	neg	no
kidney	Labelled in health	Cre -ve	6_TAGGTAGTTTCCTGTTGTTGGGT	0.00106058433534735	0.00138183815502617	92.3333333333333	81.2	0.392112688285491	0.778678764876314	no	-0.00032125381967882	neg	no
kidney	Labelled in health	Cre -ve	Mus musculus (house mouse) mmu-miR-3535	0.000622741611938667	0.000387276610319396	113.333333333333	131.4	0.319119068489894	0.733214050220827	no	0.000235465001619271	pos	no
kidney	Labelled in health	Cre -ve	Mus musculus (house mouse) mmu-miR-674-3p	0.00302197960066635	0.00271956236430507	96.6666666666667	112.4	0.876423171552259	0.969791429662009	no	0.00030241723636128	pos	no
kidney	Labelled in health	Cre -ve	NA_CGCGACCTCAGATCAGACGTGGCGACCCGCTGAA	0.000532045901762548	0.000956964522928398	131.166666666667	171.4	0.0103321579031016	0.383531000683295	no	-0.00042491862116585	neg	no
kidney	Labelled in health	Cre -ve	X_TGAGGTAGTAGATTGTATAGTTAT	0.00309198021220206	0.0029593484	74.5	66.4	0.671513929213255	0.907433677137798	no	0.00013263181220206	pos	no
kidney	Labelled in health	Cre -ve	6_TCAGTGCACTACAGAACTTTGT	0.000824531459553103	0.000494173342993753	114.5	125.6	0.207184652738994	0.67861504472473	no	0.000330358116559351	pos	no
kidney	Labelled in health	Cre -ve	X_AGCTACATCTGGCTACTGGGTCTC	0.00137234138734915	0.00248394406134538	117.833333333333	134	0.391296660072695	0.778559333959073	no	-0.00111160267399623	neg	no
kidney	Labelled in health	Cre -ve	10_ATTCTGTGATGACTTTACCAAATGACTTTCGTTCTTCTGAGTTTGCTGAAGCCACACTCAGGTGCTGAGA	0.000783778056391538	0.000893718483589026	69.3333333333333	62.2	0.351471397705192	0.757340018938202	no	-0.000109940427197488	neg	no
kidney	Labelled in health	Cre -ve	17_AATGGTTCGTTTGTAAAA	0.000635733295957392	0.00108772271447026	99.8333333333333	107.2	0.283959492431423	0.709941230658857	no	-0.000451989418512868	neg	no
kidney	Labelled in health	Cre -ve	19_TGACCTATGAATTGACAGCCAT	0.00217792894922563	0.0047471362	85.1666666666667	92.8	0.00821727149195462	0.383531000683295	no	-0.00256920725077437	neg	no
kidney	Labelled in health	Cre -ve	9_ATCTATTGAAAGTCAGCCCTCGACACAAGGGTTTGT	0.00051398805932284	0.000912246191962114	89.1666666666667	90	0.124011870966716	0.622574810295552	no	-0.000398258132639274	neg	no
kidney	Labelled in health	Cre -ve	NA_AGACCGGGGTTCGATTCCCCGACGGGGAGCCA	0.000574386024275987	0.00045562971646564	69.5	65	0.690694369853006	0.913041187545412	no	0.000118756307810347	pos	no
kidney	Labelled in health	Cre -ve	NA_GACTCTTAGCGGTGGATCACTCGGCTCGTGCGTCGATGA	0.00118312071336771	0.00101649155774782	66.5	55	0.771275857322395	0.946865064605015	no	0.00016662915561989	pos	no
kidney	Labelled in health	Cre -ve	NA_TAATGGTTCGTTTGTAAAAAAAAAAAAAAA	0.000662033223283575	0.00104484569310402	115.5	125.4	0.219634530944911	0.681374601469345	no	-0.000382812469820445	neg	no
kidney	Labelled in health	Cre -ve	12_GAATTGATCAGGACATAGGGAAAAAA	0.000130707061866473	0.00109974120560224	78.1666666666667	63.2	0.0564200099091493	0.541528939382237	no	-0.000969034143735767	neg	no
kidney	Labelled in health	Cre -ve	16_GAAATGATGGCAAATCATCTTTCGGGACTGACCTGAAATGAAGAGAATACTCTTGCTGATC	0.000455423817481125	0.000641620526008998	69.6666666666667	67.6	0.258013051044148	0.692350205460484	no	-0.000186196708527873	neg	no
kidney	Labelled in health	Cre -ve	8_TGAAATGATGACCATTTAATTCATGTCTCTTCTCTGACATTCTCCTCTGGAGATGATTTTTGCCTTATTGATCTGATC	0.000762136799444423	0.0007575602083501	48	46.6	0.877460250801701	0.969791429662009	no	4.5765910943234e-06	pos	no
kidney	Labelled in health	Cre -ve	9_TATTGAAAGTCAGCCCTCGACACAAGGGTTTGT	0.000727340901259787	0.000886631333659428	79	77	0.301671538788373	0.721022996732583	no	-0.000159290432399641	neg	no
kidney	Labelled in health	Cre -ve	9_TGTTGTGATGATGGGCAAAAATGTTCAACTGCTCTGAAT	0.00080774618198457	0.00076040748601002	69.1666666666667	70	0.821491914357619	0.960552336779795	no	4.733869597455e-05	pos	no
kidney	Labelled in health	Cre -ve	MT_GAATTGATCAGGACATAGA	0.000242592532637025	0.00109850207967845	56.6666666666667	54.8	0.296267162298771	0.712625590905033	no	-0.000855909547041425	neg	no
kidney	Labelled in health	Cre -ve	MT_TTCATGACCAATGAACACTCTGACCA	0.000395246501766895	0.000522676713248488	60	69.4	0.869989842423291	0.969637582548818	no	-0.000127430211481593	neg	no
kidney	Labelled in health	Cre -ve	Mus musculus tRNA-Leu (CAG) (tRNA-Leu-CAG-2 1 to 3)	0.000505506010801898	0.000414687697667184	54.5	58.4	0.513727624502334	0.849245666200861	no	9.08183131347143e-05	pos	no
kidney	Labelled in health	Cre -ve	NA_GAATTGATCAGGACATAGGGACA	0.000291871775912433	9.4339622641508e-05	64.1666666666667	51	0.377326049851652	0.767577629737749	no	0.000197532153270925	pos	no
kidney	Labelled in health	Cre -ve	1_AGCCCATGATGGTATGAGAGTAGTGGACAGAAGGGATTTCTGAAAAACACTTTTCTGAGGCT	0.000522329204682545	0.00101216402372937	77.6666666666667	72	0.0230541940933598	0.457554828297957	no	-0.000489834819046825	neg	no
kidney	Labelled in health	Cre -ve	8_GGGAAATGATGATGCCTGTGACTGCTGACAAGACTCTGATGTCTGTTGTATTCGTACTGGCTGATC	0.000828559833644638	0.000806873089457688	62.3333333333333	53.4	0.598323610354476	0.881591444696457	no	2.16867441869504e-05	pos	no
kidney	Labelled in health	Cre -ve	9_GCTGCGATCTATTGAAAGTCAGCCCTCGACACAAGGGTTTGTA	0.000508838845792672	0.000772338872673994	78.5	75.6	0.459588748494752	0.822335933669196	no	-0.000263500026881322	neg	no
kidney	Labelled in health	Cre -ve	MT_ATTTCATGACCAATGAACACTCTGACCA	0.000629226346882242	0.000824491695010716	55.1666666666667	66.8	0.479861579736924	0.829682283442117	no	-0.000195265348128474	neg	no
kidney	Labelled in health	Cre -ve	Mus musculus (house mouse) mmu-miR-15a-5p	0.000343739859497077	0.000331372951235998	86.3333333333333	101.6	0.65716607708272	0.904651685411361	no	1.23669082610786e-05	pos	no
kidney	Labelled in health	Cre -ve	Mus musculus (house mouse) mmu-miR-214-3p	0.00114878501387618	0.0042672128	99.8333333333333	90.6	0.240147478323075	0.685495881464388	no	-0.00311842778612382	neg	no
kidney	Labelled in health	Cre -ve	11_ATCCGGGTGCCCCCTCCA	0.000492493691326698	0.00110276449568197	82	75.4	0.138044898632212	0.63375106887649	no	-0.000610270804355272	neg	no
kidney	Labelled in health	Cre -ve	13_TGAGGTAGTAGGTTGTATAGTAA	0.00097154850122758	0.000575690896185795	91	91	0.380151007298503	0.769270190391729	no	0.000395857605041785	pos	no
kidney	Labelled in health	Cre -ve	16_TGAAATGATGGCAAATCATCTTTCGGGACTGACCTGAAATGAAGAGAATACTCTTGCTGATN	0.000720928351706388	0.000700139233740788	60	58.4	0.480717470002133	0.830232409041716	no	2.07891179656003e-05	pos	no
kidney	Labelled in health	Cre -ve	3_AATGGTTCGTTTGTAAAAAAA	0.000619028751498955	0.00063335133268647	98.3333333333333	100.2	0.591276538029863	0.879130050504512	no	-1.4322581187515e-05	neg	no
kidney	Labelled in health	Cre -ve	9_TCGCTGCGATCTATTGAAAGTCAGNCCTCGACACAAGGGTTTGT	0.000531974543097362	0.000416300955646764	81.8333333333333	73.4	0.371834412946109	0.763447252112756	no	0.000115673587450598	pos	no
kidney	Labelled in health	Cre -ve	MT_GAATTGATCAGGACATAGGGTTTGATAAA	0.00069147422797501	0.00153683331991712	54	46.6	0.0374533799767687	0.508108748727669	no	-0.00084535909194211	neg	no
kidney	Labelled in health	Cre -ve	Mus musculus per-hexamer repeat gene 4 (Phxr4)	0.000653078003121318	0.00123936384990158	96	113.2	0.188080060575985	0.658419633422635	no	-0.000586285846780262	neg	no
kidney	Labelled in health	Cre -ve	NA_GAGTAGCTCCTTCTTCTTGACCA	0.00113102639950209	0.00116203027052023	37	41.4	0.684948253543558	0.912424733854304	no	-3.10038710181399e-05	neg	no
kidney	Labelled in health	Cre -ve	16_TGAAATGATGGCAAATCATCTTTCGGGACTGACCTGAAATGAAGAGAATACTCTTGCTGATCA	0.00147403339594253	0.00112083168186945	55	47.6	0.286665218640512	0.709941230658857	no	0.00035320171407308	pos	no
kidney	Labelled in health	Cre -ve	17_AATGGTTCGTTTGTAAA	0.000462227256082735	0.0012816126	83.5	93.4	0.19083356481667	0.661656576837162	no	-0.000819385343917265	neg	no
kidney	Labelled in health	Cre -ve	4_AGATGAAGCACTGTAGCTCT	0.0033685506152228	0.00155136778188824	56.5	62.4	0.881173472703379	0.971114805034988	no	0.00181718283333456	pos	no
kidney	Labelled in health	Cre -ve	8_ATCACATTGCCAGGGATTTCCAAT	0.00175329024466114	0.00190331484400296	106.833333333333	110.8	0.593131168763134	0.879130050504512	no	-0.00015002459934182	neg	no
kidney	Labelled in health	Cre -ve	MT_GAATTGATCAGGACATAGGGTTTGATAGTTAATATTATATGTCTTTCAAGTTCTTAGTGTTTTTGGA	0.000563001470079852	0.000837342777804028	52.8333333333333	48.8	0.0555473163893446	0.541528939382237	no	-0.000274341307724176	neg	no
kidney	Labelled in health	Cre -ve	2_ATTCATGATGAAATAGATCCTTGACTGAAGCTGATGATGCGTCTGTGTAATTAAGCAGGATTACTCTGAGA	0.0005474311548818	0.000676102219014164	72.8333333333333	84.6	0.355970058731855	0.757340018938202	no	-0.000128671064132364	neg	no
kidney	Labelled in health	Cre -ve	8_ACCACAGGGTAGAACCACGGACA	0.000329130333909237	0	63.8333333333333	79	0.0806656734261814	0.553545776755663	no	0.000329130333909237	pos	no
kidney	Labelled in health	Cre -ve	9_CGCTGCGATCTATTGAAAGTCAGCCCTCGACACAAGGGTTTG	0.000506839771703563	0.000567022338654452	87.3333333333333	81.8	0.511629098990029	0.849245666200861	no	-6.01825669508887e-05	neg	no
kidney	Labelled in health	Cre -ve	Mus musculus (house mouse) mmu-miR-195b	0.00045456622003284	0.00033840762421477	79.8333333333333	96.2	0.473520502204394	0.827990549720933	no	0.00011615859581807	pos	no
kidney	Labelled in health	Cre -ve	NA_CGACTCTTAGCGGTGGATCACTCGGCTCGTGCGTCGATGAAGAACGCAGCTAGCTGCGAGAATTAATGTGAATTGCAGGACACA	0.000619247465967745	0.000744331983561896	33.8333333333333	44.2	0.881068602866609	0.971114805034988	no	-0.000125084517594151	neg	no
kidney	Labelled in health	Cre -ve	NA_GAATTGATCAGGACATAGGACAA	0.000553789886415157	0.000168691189833664	49.1666666666667	46.2	0.0548379599263541	0.541528939382237	no	0.000385098696581493	pos	no
kidney	Labelled in health	Cre -ve	1_ACAAGTGATGAGTGACAAAGGGACTTAATACTGAACCATGGGGTTGAAATGAAATATGCTGATG	0.000493288135593793	0.000400388086755932	58.8333333333333	51.2	0.575517043865736	0.873917538383459	no	9.29000488378613e-05	pos	no
kidney	Labelled in health	Cre -ve	17_GAGAGTGATGATTTCACAGACTAGAGTCTCTGACGCTGTCCTTGATGTCAGCTATAAATCTGACT	0.00145057212358692	0.00096217779830391	68.3333333333333	67.8	0.0588917793491855	0.541528939382237	no	0.00048839432528301	pos	no
kidney	Labelled in health	Cre -ve	4_AATACTGCCTGGTAATGATGACA	0.000176665310047373	0.000277466749127262	53.5	60	0.344118158202537	0.755787249309697	no	-0.000100801439079889	neg	no
kidney	Labelled in health	Cre -ve	NA_TTGAATGCTGTGTAGAAATACCA	0.000446075085117337	0.00024026159841732	48.1666666666667	56.2	0.561234995896898	0.868283400465742	no	0.000205813486700017	pos	no
kidney	Labelled in health	Cre -ve	X_ATGAGGTAGTAGATTGTATAGTT	0.000302316480123765	0.000462886759745072	74.1666666666667	69	0.38737253709913	0.777333422514477	no	-0.000160570279621307	neg	no
kidney	Labelled in health	Cre -ve	14_TGGAGAGAAAGGCAGTTCCTGAAA	0.000624773663139838	0.000496400292577478	64.8333333333333	47.6	0.555307515190099	0.866481844032799	no	0.00012837337056236	pos	no
kidney	Labelled in health	Cre -ve	4_TGTAAACATCCTTGACTGGAAGT	0.00170239541254924	0.0029813111847851	76.6666666666667	73.6	0.357287005891557	0.757340018938202	no	-0.00127891577223586	neg	no
kidney	Labelled in health	Cre -ve	6_TATGGCACTGGTAGAATTCACTG	0.000260424873357929	0.000569969919356722	88.5	65.4	0.0303153997605192	0.487226389418595	no	-0.000309545045998793	neg	no
kidney	Labelled in health	Cre -ve	7_TCTACAGTGCACGTGTCTCCAG	0.000913809363546798	0.00111312731775583	85	72.2	0.714868842161255	0.925533537455893	no	-0.000199317954209032	neg	no
kidney	Labelled in health	Cre -ve	MT_GATAAGTCGTAACAAGGTAAGCATACTGGAAAGTGTGCTTGGAATAAA	0.00143804516313325	0.000989591730911152	60	55.8	0.676498222531725	0.910330899036925	no	0.000448453432222098	pos	no
kidney	Labelled in health	Cre -ve	1_TGTCAATGATGCATCTTATTGGAACTGAATTTAAGTGATCTAACCCATTCGTCACTACCACTGAGACA	0.00044661482432969	0.00088328136915277	54.6666666666667	45.4	0.0462132131267001	0.538142554068996	no	-0.00043666654482308	neg	no
kidney	Labelled in health	Cre -ve	11_TAATGCCCCTAAAAATCCTTATT	0.00306779313009845	0.00478969599999999	66.1666666666667	65	0.0470526196886752	0.538142554068996	no	-0.00172190286990154	neg	no
kidney	Labelled in health	Cre -ve	3_TGAGGTAGTAGTTTGTGCTGTTAA	0.000701536885759362	0.000986270877922446	67.8333333333333	68.2	0.753247969609587	0.93811413271428	no	-0.000284733992163084	neg	no
kidney	Labelled in health	Cre -ve	4_GGTCCATGATGAAACCCATTATCAGTGGACATCTATGGATGAGAAATGCGGATATGGGACTGAGACCA	0.00269995766666666	0.0029924358	62	51.4	0.79672097688537	0.95681895778856	no	-0.00029247813333334	neg	no
kidney	Labelled in health	Cre -ve	9_GAGGTAGTAGTTTGTACAGTTA	0.000643223918302248	0.000315348035977914	64	65.4	0.163674216327293	0.6394625288115	no	0.000327875882324334	pos	no
kidney	Labelled in health	Cre -ve	Mus musculus (house mouse) mmu-miR-140-5p	0.000412902415504375	0.000585822525307808	65.5	72.6	0.100116713636984	0.588805412546183	no	-0.000172920109803433	neg	no
kidney	Labelled in health	Cre -ve	Mus musculus predicted gene, 49890, transcript variant 2 (Gm49890)	0.0011763621786558	0.00101630779954406	139.5	102	0.708493159427583	0.922355344145184	no	0.00016005437911174	pos	no
kidney	Labelled in health	Cre -ve	Mus musculus tRNA-Val (AAC) (tRNA-Val-AAC-3-1, tRNA-Val-AAC-4-1)	0.00108543847123223	0.00120463917796765	40.5	41.2	0.723905927040324	0.929465728496593	no	-0.00011920070673542	neg	no
kidney	Labelled in health	Cre -ve	10_TGAGGTAGTAGTTTGTGCTGTAA	0.000464466980123802	0.00115341540653311	70.6666666666667	60.8	0.118349626053699	0.61909796793155	no	-0.000688948426409308	neg	no
kidney	Labelled in health	Cre -ve	15_ATCAATGATGTCCTAAAAAATAAATGTCTGAACATATGACTGCTATAATGATTTCAGCATTTAACTGAGA	0.000450623449063365	0.000560731134278346	63.5	68.4	0.927600798402054	0.982761456289719	no	-0.000110107685214981	neg	no
kidney	Labelled in health	Cre -ve	18_TGAGATGAAGCACTGTAGCTCG	0.00093370313910955	0.00071668586748479	62.8333333333333	63.4	0.526983702645176	0.855586579268298	no	0.00021701727162476	pos	no
kidney	Labelled in health	Cre -ve	19_CTTAATGATGAACAATGTAAATGACAAGCATATGGCTGAGTTGCAATGATGTCATCTTACTNCTGAAA	0.000478826842997247	0.00071003702800725	62.5	72.4	0.0180231321717123	0.449654084927244	no	-0.000231210185010003	neg	no
kidney	Labelled in health	Cre -ve	2_CGTACCGTGAGTAATAATGC	0.000446431106632853	0.000548511239230608	76.5	94.8	0.808058434837938	0.957453526247429	no	-0.000102080132597755	neg	no
kidney	Labelled in health	Cre -ve	3_AATGAGTGATGACAAGATGTTTCGGTCCCAAATGAAGCCTACTGATTACCGTAACATTTATTGCTGACA	0.000871642242788417	0.000805730997937006	61.1666666666667	65.8	0.607223788559749	0.883180863404388	no	6.59112448514107e-05	pos	no
kidney	Labelled in health	Cre -ve	4_TAATACTGCCTGGTAATGATGAAA	0.000331357977706743	0.000403281886922518	63.1666666666667	71.6	0.603055714004407	0.883180863404388	no	-7.19239092157747e-05	neg	no
kidney	Labelled in health	Cre -ve	MT_TTTCATGACCAATGAACACTCTGACCA	0.00074045244766594	0.000956938867839132	57.3333333333333	63	0.740729184570183	0.936630889738144	no	-0.000216486420173192	neg	no
kidney	Labelled in health	Cre -ve	NA_CGACTCTTAGCGGTGGATCACTCGGCTCGTGCGTCGATG	0.00072641234031968	0.000575877601207863	62.6666666666667	57.6	0.522214671966362	0.854607452405055	no	0.000150534739111817	pos	no
kidney	Labelled in health	Cre -ve	NA_GACCGGGGTTCGATTCCCCGACGGGGAGCCA	0.00101226431385971	0.00047738153165457	72.1666666666667	71.2	0.808610485811516	0.957453526247429	no	0.00053488278220514	pos	no
kidney	Labelled in health	Cre -ve	NA_GCACGGGGTCGGCGGCGATGTCGG	0.0001654630948847	0.000442717128371248	99.3333333333333	93	0.0759503795707079	0.5479784395195	no	-0.000277254033486548	neg	no
kidney	Labelled in health	Cre -ve	15_GAATTGATCAGGACATAGGAA	8.70776732845683e-05	0.000129200885100314	56.6666666666667	47.6	0.593322692101434	0.879130050504512	no	-4.21232118157457e-05	neg	no
kidney	Labelled in health	Cre -ve	2_CATTATTACTTTTGGTACGCGA	0.000336511572075823	0.000580157582446702	73.3333333333333	95.2	0.0685875233064876	0.541528939382237	no	-0.000243646010370879	neg	no
kidney	Labelled in health	Cre -ve	7_AAGGTAGATAGAACAGGTCTTGT	0.0013392087470552	0.00165510655624568	65.5	62.8	0.698682762637147	0.917699964463509	no	-0.00031589780919048	neg	no
kidney	Labelled in health	Cre -ve	9_ATCGCTGCGATCTATTGAAAGTCAGCCCTCGACACAAGGGTTTGT	0.000367574071799015	0.000518935946165708	64.6666666666667	59.8	0.320197169682986	0.734597964324712	no	-0.000151361874366693	neg	no
kidney	Labelled in health	Cre -ve	11_CTCGGCCGATCGAAAGGGAGTCGGGTTCAGATCCCCGAATCCGGAGTG	0.000830149197143783	0.00081697023445002	92.3333333333333	86.2	0.820804874172708	0.960552336779795	no	1.31789626937633e-05	pos	no
kidney	Labelled in health	Cre -ve	11_TGAGAACTGAATTCCATGGGTTA	0.0004062560761659	0.00105077122797694	65.6666666666667	64.8	0.428975002379458	0.806744706058322	no	-0.00064451515181104	neg	no
kidney	Labelled in health	Cre -ve	17_TGAGGTAGGAGGTTGTATAGTTA	0.000469126622987057	0.00125231053633572	93.6666666666667	81.6	0.0926358378552127	0.582748462439036	no	-0.000783183913348663	neg	no
kidney	Labelled in health	Cre -ve	8_TACCACAGGGTAGAACCACGGAC	0.0025300795	0.00277788971014492	53.5	58.2	0.611971084235458	0.883180863404388	no	-0.00024781021014492	neg	no
kidney	Labelled in health	Cre -ve	MT_GAATTGATCAGGACATAGGGT	0.000824531124501903	0.000799905358078932	89.8333333333333	76	0.583323506299203	0.877757550500283	no	2.46257664229713e-05	pos	no
kidney	Labelled in health	Cre -ve	MT_GAATTGATCAGGACATAGGGTTAAA	0.011906666	0.0068387436	52.1666666666667	47.6	0.313211777767101	0.729897376090604	no	0.0050679224	pos	no
kidney	Labelled in health	Cre -ve	10_TTCAAGTAATCCAGGATAGGCTAA	0.000419755353983133	0.00059468902228438	77.8333333333333	81	0.970153579007983	0.987556832272195	no	-0.000174933668301247	neg	no
kidney	Labelled in health	Cre -ve	16_GCCCTCTTTCCGTGTGGATTTAAGAATTTTTT	0.00102680654690457	0.000348988878882135	44.5	37.8	0.0106560913663687	0.383531000683295	no	0.000677817668022435	pos	no
kidney	Labelled in health	Cre -ve	18_ATGAGATGAAGCACTGTAGCTCT	0.00117664563501859	0.0020266872165038	53.3333333333333	58.4	0.166870669452319	0.640602144996147	no	-0.00085004158148521	neg	no
kidney	Labelled in health	Cre -ve	4_ATGTAAACATCCTACACTCTCAGC	0.000604720467455302	0.000363259459817884	46.3333333333333	51.2	0.174731287380887	0.65220710277711	no	0.000241461007637418	pos	no
kidney	Labelled in health	Cre -ve	MU069435.1_AACCATTCGTAGACGACCTGCTTC	0.000516537271935903	0.000720619914983064	89.1666666666667	93.6	0.253950784697058	0.687894757144312	no	-0.000204082643047161	neg	no
kidney	Labelled in health	Cre -ve	Mus musculus (house mouse) tRNA-Tyr	0.00127361711545903	0.00485726108135593	28.3333333333333	55.6	0.10478339697889	0.592868665087415	no	-0.0035836439658969	neg	no
kidney	Labelled in health	Cre -ve	Mus musculus tRNA Phe #AA	0.000848976341684025	0.000775789879589354	151.666666666667	192.6	0.617895611683339	0.88582249251539	no	7.3186462094671e-05	pos	no
kidney	Labelled in health	Cre -ve	11_AGCTCGGTCTGAGGCCCCTCAGTT	0.000626716363192015	0.0012269481672756	79.6666666666667	77.6	0.0666712728454777	0.541528939382237	no	-0.000600231804083585	neg	no
kidney	Labelled in health	Cre -ve	11_TCACGTCGGGGTCACCA	0.00104667314115142	0.00104167464109589	93.5	104.8	0.819055649907466	0.960552336779795	no	4.99850005552995e-06	pos	no
kidney	Labelled in health	Cre -ve	12_TTTGTGGTAGTGGGGGACTGCGTTCGCGCTCTCCCCTG	0.000614577700947782	0.00114647610949008	48.5	56.6	0.0686292641987558	0.541528939382237	no	-0.000531898408542298	neg	no
kidney	Labelled in health	Cre -ve	3_TTGTGGTAGTGGGGGACTGCGTTCGCGCTCTCCCCTG	0.00131459757822367	0.00140755430608801	45.3333333333333	48.2	0.880615682580098	0.971114805034988	no	-9.29567278643401e-05	neg	no
kidney	Labelled in health	Cre -ve	4_TAATACTGCCTGGTAATGATGACG	0.000324279293742998	0.000637611161837766	56.3333333333333	61.8	0.109285611087927	0.602632083999139	no	-0.000313331868094768	neg	no
kidney	Labelled in health	Cre -ve	6_TAATGGTTCGTTTGTAA	0.000504928623118793	0.000567992583369064	69.3333333333333	72.8	0.407773095167262	0.785905973674004	no	-6.30639602502707e-05	neg	no
kidney	Labelled in health	Cre -ve	NA_AATGGTTCGTTTGTAAAAAAAAAAAAA	0.000955593248181348	0.000917480256477656	106.666666666667	114.6	0.935686765681311	0.983458384078927	no	3.81129917036924e-05	pos	no
kidney	Labelled in health	Cre -ve	X_AATGGCGCCACTAGGGTTGTG	0.000466365502182637	0.000625163001921684	72.3333333333333	63.4	0.755501010792636	0.93811413271428	no	-0.000158797499739047	neg	no
kidney	Labelled in health	Cre -ve	16_AACCCGTAGATCCGATCTTGTGT	0.0012265931206648	0.00179033614524575	85.1666666666667	89.2	0.231003383576268	0.685495881464388	no	-0.00056374302458095	neg	no
kidney	Labelled in health	Cre -ve	18_TTGCTGTGATGACTATCTTAGGACACCTTTGGATTAACCGTGAAATCAAACAAGTGCTGAGC	0.000507591565417048	0.000811043740221902	62.6666666666667	51.2	0.0307263388825889	0.487226389418595	no	-0.000303452174804854	neg	no
kidney	Labelled in health	Cre -ve	9_AGCAGAGCAGCTCCCTCGCTGCGATCTATTGAAAGTCAGCCCTCGACACAAGGGTTTGT	0.000947138014207917	0.000695116003666972	60.3333333333333	51.8	0.459634657225723	0.822335933669196	no	0.000252022010540945	pos	no
kidney	Labelled in health	Cre -ve	9_GTAAATGATGAGATTCCATTGGTCCGTGTTTCTGAACTACATGATTTTCCTTGGCTATTCTNATA	0.000757135933592178	0.000981467798238576	45.6666666666667	30.8	0.413771943133	0.790673119056128	no	-0.000224331864646398	neg	no
kidney	Labelled in health	Cre -ve	9_TCACAGTGAACCGGTCTCTTT	0.000900161230066163	0.00104983798328314	84	93.6	0.671907170303066	0.907433677137798	no	-0.000149676753216977	neg	no
kidney	Labelled in health	Cre -ve	MU069435.1_GATCTATTGAAAGTCAGCCCTCGACACAAGGGTTTGT	0.000710686867717773	0.00057002806969691	75.5	72	0.682554299146099	0.911797645679446	no	0.000140658798020863	pos	no
kidney	Labelled in health	Cre -ve	NA_GCACGGGGTCGGCGGCGATGTCGGC	0.000646978963588487	0.000143523501973448	72.8333333333333	66.2	0.102796120228861	0.592868665087415	no	0.000503455461615039	pos	no
kidney	Labelled in health	Cre -ve	10_ACGCGGGAGACCGGGGTTCGATTCCCCGACGGGGAGCCA	0.000327127820342423	0.000535010170483712	68	60.6	0.658165118019956	0.904651685411361	no	-0.000207882350141289	neg	no
kidney	Labelled in health	Cre -ve	18_TGGAGTGTGACAATGGTGTTTGT	0.00406365266666666	0.0050149382	59.6666666666667	57.4	0.0204571832926586	0.449654084927244	no	-0.00095128553333334	neg	no
kidney	Labelled in health	Cre -ve	2_TTGCAATGATGACTTATATATCTGTCAATCCCCTGAGAGATCACTGACGACTCCATGTGTCTGAGC	0.000787452941364092	0.0007746936118423	65	56.2	0.90099309227128	0.977574081408376	no	1.27593295217916e-05	pos	no
kidney	Labelled in health	Cre -ve	3_GGTCAATGATGTGTTGGCATGTATTATCTGAATTCGCTGATGTGTCATAACACTTTAGCTCTAGAATTACGCTGAGAC	0.000702138544762837	0.000706116445926924	46.3333333333333	40	0.821926833040099	0.960552336779795	no	-3.97790116408731e-06	neg	no
kidney	Labelled in health	Cre -ve	4_TAAACATCCTACACTCTCAGCT	0.00128468957332657	0.00109819956931688	47.6666666666667	59.4	0.956257564229015	0.986755481799214	no	0.00018649000400969	pos	no
kidney	Labelled in health	Cre -ve	MT_GAATTGATCAGGACATAGG	0.000280583666666667	0.000109821450027634	54	46.4	0.592573144992536	0.879130050504512	no	0.000170762216639033	pos	no
kidney	Labelled in health	Cre -ve	Mus musculus (house mouse) mmu-miR-501-3p	0.000258211407591691	0.00136318432255994	104.5	103.6	0.0302875334099608	0.487226389418595	no	-0.00110497291496825	neg	no
kidney	Labelled in health	Cre -ve	NA_CGACTCTTAGCGGTGGATCACTCG	0.000485741448236972	0.000536867823488582	56	58.6	0.856995151226861	0.969380661746585	no	-5.11263752516104e-05	neg	no
kidney	Labelled in health	Cre -ve	>ENSMUST00000207477.2|ENSMUSG00000039057.12|OTTMUSG00000059084.2|OTTMUST00000144937.1|Myo16-203|Myo16|7169|UTR5:1-317|CDS:318-6077|UTR3:6078-7169|	0.000474218474772082	0.000510747556153824	95.5	114.4	0.865865774159486	0.969380661746585	no	-3.65290813817424e-05	neg	no
kidney	Labelled in health	Cre -ve	11_TCAGTGCATGACAGAACTTGGA	0.000392688861854445	0.000594906360169784	50.3333333333333	55.4	0.546320934001441	0.86154510523059	no	-0.000202217498315339	neg	no
kidney	Labelled in health	Cre -ve	19_TACGGGGATGATATGAAAACTGAACTCTCTCTTTCTGATGGTTTAGTGGAGAAAACAAAAATTCTCTGAGTA	0.000516385226078627	0.000955055928944854	45.6666666666667	41.4	0.0573849846581154	0.541528939382237	no	-0.000438670702866227	neg	no
kidney	Labelled in health	Cre -ve	19_TTAATGATGAACAATGTAAATGACAAGCATATGGCTGAGTTGCAATGATGTCATCTTACTACTGAAA	0.000544594137528907	0.000736173404458716	58.6666666666667	65.8	0.21916540386635	0.681374601469345	no	-0.000191579266929809	neg	no
kidney	Labelled in health	Cre -ve	7_AGTCCATGATGAGCAACACTCACCATCTTTCGTTTGAGTCTCACGACTGTGAGATCAACCCATGCACCGCTCTGAGACT	0.00102588814866884	0.00103104597816545	57.3333333333333	58.8	0.663616291062007	0.904651685411361	no	-5.15782949661006e-06	neg	no
kidney	Labelled in health	Cre -ve	NA_TAATGGTTCGTTTGTAAAAAAAAAAAAAAAA	0.000880401514646607	0.000866231031499576	103.666666666667	108.6	0.942659423377401	0.98424861680262	no	1.41704831470307e-05	pos	no
kidney	Labelled in health	Cre -ve	NA_TGAGATGAAGCACTGTAGCTTTT	0.0028912371324251	0.0025253346	52.8333333333333	49.6	0.765062509746594	0.944249812189242	no	0.0003659025324251	pos	no
kidney	Labelled in health	Cre -ve	13_ATCACATTGCCAGGGATTACCACTT	0.00190615092047684	0.0031187458	49.6666666666667	40.6	0.116489036215087	0.61799383644764	no	-0.00121259487952316	neg	no
kidney	Labelled in health	Cre -ve	15_GAATTGATCAGGACATAGGACA	0.000490896366148532	0.00100545536546437	51.5	33.8	0.123312735538259	0.622574810295552	no	-0.000514558999315838	neg	no
kidney	Labelled in health	Cre -ve	9_TGAGGTAGTAGGTTGTATAGTTAA	0.000451833927645607	0.000608780656789522	81.3333333333333	74	0.496333056485798	0.844358963703987	no	-0.000156946729143915	neg	no
kidney	Labelled in health	Cre -ve	MT_GAATTGATCAGGACATAGGAC	0.000782831679012962	0.000771273747227532	46	37.4	0.846146473262313	0.966015730324803	no	1.15579317854297e-05	pos	no
kidney	Labelled in health	Cre -ve	NA_ACCGGGGGAACTGAAACATCTA	0.000425773918870965	0.000161263619738474	86.3333333333333	75.2	0.113911184220254	0.614297248622075	no	0.000264510299132491	pos	no
kidney	Labelled in health	Cre -ve	NA_CGACTCTTAGCGGTGGATCACTCGGCTCGTGCGTCGATGA	0.000673397422048173	0.000839304425850156	54.5	48.8	0.323140597267163	0.735913084622987	no	-0.000165907003801983	neg	no
kidney	Labelled in health	Cre -ve	NA_CGCGACCTCAGATCAGACGTGGCGACCCGCTGAATTTAAG	0.000389213638969062	0.000394331068696646	52.1666666666667	60	0.966530749262686	0.986755481799214	no	-5.11742972758431e-06	neg	no
kidney	Labelled in health	Cre -ve	11_GCTGTGATGAGATGACTAAGTAGGAAGTGCCGTCAGAGTCGATAACTGACGATAACTGCTCCTGGCTGACT	0.000461244832979868	0.00073204220307075	46.3333333333333	35.6	0.0199746567933845	0.449654084927244	no	-0.000270797370090882	neg	no
kidney	Labelled in health	Cre -ve	12_GAATTGATCAGGACATAGAAA	0.00038297873099458	0.00029749822779233	52	48	0.964705677097554	0.986755481799214	no	8.548050320225e-05	pos	no
kidney	Labelled in health	Cre -ve	18_ACTGGACTTGGAGTCAGAAGGCAT	0.00231075582034821	0.0041845642	58.1666666666667	56.6	0.312497714283637	0.729897376090604	no	-0.00187380837965179	neg	no
kidney	Labelled in health	Cre -ve	19_ATATATGATGACTTTCATAGAATCTCGTTCGGCTGATGATTGCTGTTGAGACTTGGAAATCTGATT	0.000731326294950295	0.00089446823192441	68.1666666666667	93.8	0.39622216400884	0.781228077966948	no	-0.000163141936974115	neg	no
kidney	Labelled in health	Cre -ve	19_CTGACCTATGAATTGACAGCCAAA	0.000646396431774715	0.000553579924568564	39.5	37.6	0.734275024219917	0.934641910466242	no	9.2816507206151e-05	pos	no
kidney	Labelled in health	Cre -ve	19_TCGAGCCCCAGTGGAACCACCA	0.000188005333333333	0.000552435853706616	93.8333333333333	100.6	0.029469043718424	0.487226389418595	no	-0.000364430520373283	neg	no
kidney	Labelled in health	Cre -ve	4_GTCGATGATGAGAGCTTTGTTCTGAGCCA	0.00142024404234961	0.000747118923452926	60.3333333333333	48.6	0.154725054517455	0.638279743855123	no	0.000673125118896684	pos	no
kidney	Labelled in health	Cre -ve	5_TAAATCCTCTTTTTACCACCA	0.0005730907851305	0.000460539494536858	42	51	0.688201991387062	0.912424733854304	no	0.000112551290593642	pos	no
kidney	Labelled in health	Cre -ve	MT_GAATTGATCAGGACATAGGGTTTAA	0.00324220486948209	0.00390946027223237	46	30	0.367909280816876	0.761320987428442	no	-0.00066725540275028	neg	no
kidney	Labelled in health	Cre -ve	MU069435.1_TCGCTGCGATCTATTGAAAGTCAGCCCTCGACACAAGGNTTTGT	0.000468082618772867	0.000395163341443378	62.6666666666667	57.4	0.788127107354505	0.954748675299579	no	7.29192773294887e-05	pos	no
kidney	Labelled in health	Cre -ve	MU069435.1_TCGCTGCGATCTATTGAAAGTCAGCCCTCGANACAAGGGTTTGT	0.000542503567141453	0.000776458090911988	57.6666666666667	48.4	0.107463043021533	0.596845102249088	no	-0.000233954523770535	neg	no
kidney	Labelled in health	Cre -ve	1_GCTATGATGAAGGCTATGTTGGTAGGGACAACTGAGCTTGTTGATGAATACCAACGATTCTGATG	0.00043123092883586	0.000689307992691154	52.8333333333333	53	0.63020993036629	0.896814868650279	no	-0.000258077063855294	neg	no
kidney	Labelled in health	Cre -ve	15_CTAGACTGAGGCTCCTTGAGGT	0.000597393621045377	0.00160449468638168	54.6666666666667	56	0.0822448697081831	0.558573389090337	no	-0.0010071010653363	neg	no
kidney	Labelled in health	Cre -ve	18_CTGAGATGAAGCACTGTAGCT	0.000550330503376842	0.000934763951814636	47.3333333333333	43.8	0.464369465198685	0.824369541853932	no	-0.000384433448437794	neg	no
kidney	Labelled in health	Cre -ve	5_CTTAATGATGATTGTCTGTTTGATTGCTTGATGCAATGTGAAAACCACATTTCACCGGCTCTGAGA	0.000842247760863602	0.00100228207262613	49.5	51.4	0.393601023500863	0.778678764876314	no	-0.000160034311762528	neg	no
kidney	Labelled in health	Cre -ve	8_ACCACAGGGTAGAACCACGGA	0.00015001500150015	0	56.5	75.4	0.205466101517675	0.676417187085906	no	0.00015001500150015	pos	no
kidney	Labelled in health	Cre -ve	NA_CGCGACCTCAGATCAG	0.00123199186587326	0.00102334097187758	60.3333333333333	73.6	0.885457921422488	0.97481442211053	no	0.00020865089399568	pos	no
kidney	Labelled in health	Cre -ve	NA_GACTCTTAGCGGTGGATCACTCGGCTCGTGCGTCGATGAAGA	0.000721024233485365	0.000957786002670966	38.6666666666667	44.6	0.376518065983026	0.766944451026112	no	-0.000236761769185601	neg	no
kidney	Labelled in health	Cre -ve	1_GTAAACATCCTCGACTGGAAGCTT	0.00429680219989615	0.00313275992136129	65	80.4	0.220472513223357	0.681374601469345	no	0.00116404227853486	pos	no
kidney	Labelled in health	Cre -ve	1_TGCTATGATGAAGGCTATGTTGGTAGGGACAACTGAGCTTGTTGATGAATACCAACGATTCNGATG	0.000626716684366892	0.000872318898393326	45.3333333333333	44.4	0.329864923646353	0.73997706915926	no	-0.000245602214026434	neg	no
kidney	Labelled in health	Cre -ve	12_GTGAAATGTTTAGGACCACTAGA	0.000175048288887858	0.000502416533971568	49.8333333333333	56.8	0.843336814157868	0.965639438802025	no	-0.00032736824508371	neg	no
kidney	Labelled in health	Cre -ve	15_ACTCTGTGCTGAATGTCAAGTTCTGATT	0.00101145137942356	0.00066740319553868	76.1666666666667	76.6	0.826258760770113	0.961374172290169	no	0.00034404818388488	pos	no
kidney	Labelled in health	Cre -ve	17_CTCTTAGATCGATGTGGTGCTCCGGAGTTCTCTTCGGGCCAGGGCCTAAGCCGCGCCAGGC	0.000685697051584355	0.000607599429337346	65.8333333333333	69.6	0.864352536236633	0.969380661746585	no	7.80976222470091e-05	pos	no
kidney	Labelled in health	Cre -ve	2_CATTATTACTTTTGGTACGCGT	0.001875456	0.0025040102	87	123.4	0.138325200914104	0.63375106887649	no	-0.0006285542	neg	no
kidney	Labelled in health	Cre -ve	3_AACATGTGATGAGAAACTGTTTCGGTCCCAGTTGATGGCCACTGATAACATTACATTTTTCTGATG	0.000614903661105365	0.00054092832182608	81.1666666666667	104	0.548337301229257	0.86154510523059	no	7.3975339279285e-05	pos	no
kidney	Labelled in health	Cre -ve	4_TGTAAACATCCTACACTCTCAGCTTT	0.00202577197823261	0.0045445842	49.6666666666667	44.6	0.0283163249840233	0.487226389418595	no	-0.00251881222176739	neg	no
kidney	Labelled in health	Cre -ve	MT_AAAGGTTTGGTCCTGGCCTTATAATTAATTAGA	0.000560688919242068	0.000852483761584528	50.6666666666667	53.8	0.16475821590695	0.640602144996147	no	-0.00029179484234246	neg	no
kidney	Labelled in health	Cre -ve	MT_GAATCTGACAACAGGAAATAAACCTCCTTATTCACCA	0.000743818396644253	0.000452490781620446	54.5	48.4	0.918140540255158	0.982761456289719	no	0.000291327615023807	pos	no
kidney	Labelled in health	Cre -ve	MT_GAATTGATCAGGACATAG	0.000987162307178312	0.00135314270163339	45.1666666666667	42.8	0.738875837768063	0.936630889738144	no	-0.000365980394455078	neg	no
kidney	Labelled in health	Cre -ve	Mus musculus predicted gene, 33302, transcript variant 1 (Gm33302)	0.00247929354735716	0.00127727747088448	56.5	75.4	0.501837308404317	0.845285930235119	no	0.00120201607647268	pos	no
kidney	Labelled in health	Cre -ve	Mus musculus tRNA-Ile (AAT) (tRNA-Ile-AAT-3-1, tRNA-Ile-AAT-4-1)	0.000982680846254233	0.00174235164426557	48.1666666666667	47.8	0.207293484049815	0.67861504472473	no	-0.000759670798011337	neg	no
kidney	Labelled in health	Cre -ve	NA_GACTCTTAGCGGTGGATCACTCGGCTCGTGCGTCGATGAAGAACGCAGCTAGCTGCGAGAATTAATGTGAATTGCAGGACAC	0.000388355536737888	0.000507539578957362	28.8333333333333	30.4	0.347256103920036	0.757024689962145	no	-0.000119184042219474	neg	no
kidney	Labelled in health	Cre -ve	X_TGAGGTAGTAAGTTGTATTGTTA	0.000404276300750603	0.00050821769249184	52.3333333333333	50.4	0.711822894168011	0.922799788913022	no	-0.000103941391741237	neg	no
kidney	Labelled in health	Cre -ve	11_AAGCTCGGTCTGAGGCCCCTCAGT	0.00103543865505053	0.0011294998449697	64.6666666666667	57	0.255176365406727	0.688959740794086	no	-9.40611899191701e-05	neg	no
kidney	Labelled in health	Cre -ve	12_TGAAATGTTTAGGACCACTAGA	0.000295880315807537	0.00050196038600557	68	75.6	0.370977965800599	0.763032844937462	no	-0.000206080070198033	neg	no
kidney	Labelled in health	Cre -ve	13_GAGACCGGGGTTCGATTCCCCGACGGGGAGCCA	0.000327880724197255	0.000514000553482722	56.1666666666667	58.6	0.725197070019405	0.929986940290666	no	-0.000186119829285467	neg	no
kidney	Labelled in health	Cre -ve	13_GCTGCGATCTATTGAAAGTCAGCCCTCGACACAAGGGTTTG	0.000541115050932213	0.000278993888304218	50.5	47.4	0.230359890119132	0.685495881464388	no	0.000262121162627995	pos	no
kidney	Labelled in health	Cre -ve	15_TAGGTTGAGGCCGTTGAGCA	0.000342466740290783	0.00027127230069798	81	71	0.893752436969821	0.977341536247064	no	7.11944395928033e-05	pos	no
kidney	Labelled in health	Cre -ve	17_TGAGAGTGATGATTTCACAGACTAGAGTCTCTGACGCTGTCCTTGATGTCAGCTATAAATCTGACTCA	0.00092735419881185	0.000844734074961334	46	48.4	0.735308633370281	0.935009990464992	no	8.2620123850516e-05	pos	no
kidney	Labelled in health	Cre -ve	2_GGAAAGGATGAACGAACTTGGCCTGACC	0.000391262179479498	0.000265888123889606	63.1666666666667	65.2	0.865843137264699	0.969380661746585	no	0.000125374055589892	pos	no
kidney	Labelled in health	Cre -ve	Mus musculus (house mouse) mmu-miR-374b-5p	0.000442080313134638	0.000371406546727444	76.1666666666667	86.4	0.361117157233604	0.758591688120658	no	7.06737664071943e-05	pos	no
kidney	Labelled in health	Cre -ve	1_CGCTAAACCATTCGTAGACGACCTGCTTC	0.000980504387950578	0.000886156892594438	71.3333333333333	73.8	0.903641494329339	0.977957649654774	no	9.43474953561405e-05	pos	no
kidney	Labelled in health	Cre -ve	11_TGCTGTGATGAGATGACTAAGTAGGAAGTGCCGTCAGAGTCGATAACTGACGATAACTGCTNCTGGCTGACT	0.000444090051287245	0.000816379482004962	40.3333333333333	29.6	0.0689920026580364	0.541528939382237	no	-0.000372289430717717	neg	no
kidney	Labelled in health	Cre -ve	16_TGGAGAGAAAGGCAGTTCCTGAA	0.00157976274169504	0.00162570389072918	50.6666666666667	43.6	0.833241241019251	0.965140647699633	no	-4.59411490341399e-05	neg	no
kidney	Labelled in health	Cre -ve	18_CTGAGATGAAGCACTGTAGCTC	0.00076544801364347	0.00095235662656799	58.5	64.8	0.340067509961809	0.754402637041714	no	-0.00018690861292452	neg	no
kidney	Labelled in health	Cre -ve	2_AGCAGCATTGTACAGGGCTATGAA	0.000655709228754227	0.00118526352098913	52.8333333333333	57.2	0.239765989803761	0.685495881464388	no	-0.000529554292234903	neg	no
kidney	Labelled in health	Cre -ve	2_CTCGTACCGTGAGTAATAATGCG	0.000543139345266892	0.000485374672928056	53.3333333333333	57.2	0.694532490208509	0.91498136935319	no	5.77646723388357e-05	pos	no
kidney	Labelled in health	Cre -ve	MT_AATGGGCTACATTTTCTTATAAAAGAACAT	0.000920388650793372	0.000276663579366711	58.8333333333333	51.8	0.0146012316359931	0.442045130313202	no	0.000643725071426661	pos	no
kidney	Labelled in health	Cre -ve	MT_GAATTGATCAGGACATAGGGTTT	0.00953553733333333	0.012228570745722	44	35	0.743399401046691	0.936986673645788	no	-0.00269303341238869	neg	no
kidney	Labelled in health	Cre -ve	MT_GAATTGATCAGGACATAGGGTTTGATAAAA	0.00101901213234219	0.0033592920854862	46.5	34.6	0.18506976578585	0.65478169608229	no	-0.00234027995314401	neg	no
kidney	Labelled in health	Cre -ve	Mus musculus (house mouse) mmu-miR-27a-5p	0.00058393350284661	0.000537194898293118	37.1666666666667	25.4	0.953564503053173	0.986755481799214	no	4.6738604553492e-05	pos	no
kidney	Labelled in health	Cre -ve	NA_CGCGACCTCAGATCAGACGTGG	0.000654022451361553	0.00103842864990822	57.6666666666667	57.4	0.951775286273918	0.986755481799214	no	-0.000384406198546667	neg	no
kidney	Labelled in health	Cre -ve	1_TGTAAACATCCTCGACTGGAAGCTAT	0.0062057105	0.0033979514	43.6666666666667	46.8	0.16822560151412	0.640602144996147	no	0.0028077591	pos	no
kidney	Labelled in health	Cre -ve	11_GACTGCTGATCCGGGTGATGCGAATCGTAATCTGAGCCGA	0.000208353129250258	0.000489286523697862	63.5	50.4	0.329733821457073	0.73997706915926	no	-0.000280933394447604	neg	no
kidney	Labelled in health	Cre -ve	12_GTGAAATGTTTAGGACCACTAGT	0.00123905352585568	0.000618754793570274	48.8333333333333	50.8	0.19585604579776	0.664619197168663	no	0.000620298732285406	pos	no
kidney	Labelled in health	Cre -ve	18_TGCTGTGATGACTATCTTAGGACACCTTTGGATTAACCGTGAAATCAAACAAGTGCTGAGC	0.00052000404994602	0.000893355777760892	48.5	41.2	0.0442188431200497	0.535890808708655	no	-0.000373351727814872	neg	no
kidney	Labelled in health	Cre -ve	19_TGCAATGATGTCATCTTACTACTGAA	0.000613573658832457	0.000564158334518084	49.5	54	0.85552945926523	0.969380661746585	no	4.94153243143727e-05	pos	no
kidney	Labelled in health	Cre -ve	2_TCGTACCGTGAGTAATAATGCAA	0.000569040790719353	0.000759084072757432	59	64	0.148529775234909	0.638279743855123	no	-0.000190043282038079	neg	no
kidney	Labelled in health	Cre -ve	2_TTGCAATGATGACTTATATATCTGTCAATCCCCTGAGAGATCACTGACGACTCCATGTGTCTGAGCA	0.000599969025768935	0.000781220927410406	51.3333333333333	46.6	0.893870370047787	0.977341536247064	no	-0.000181251901641471	neg	no
kidney	Labelled in health	Cre -ve	MT_GAATTGATCAGGACATAGGGTT	0.0123848335063206	0.00514345823088137	60.3333333333333	58.2	0.29022257424323	0.709941230658857	no	0.00724137527543925	pos	no
kidney	Labelled in health	Cre -ve	MT_TAAATCCTTCCCGTACTACCA	0.000449214261556345	0.000638487092233094	73.6666666666667	72	0.363779133665425	0.759257546880676	no	-0.000189272830676749	neg	no
kidney	Labelled in health	Cre -ve	Mus musculus (mouse) mitochondrially encoded tRNA isoleucine (ENSMUSG00000064342.1)	0.000521742079646593	0.0007490289071047	91.1666666666667	98.2	0.24023427933025	0.685495881464388	no	-0.000227286827458107	neg	no
kidney	Labelled in health	Cre -ve	NA_GACTCTTAGCGGTGGATCACTCGGCTCGTGCGTCGATGAAGAACGCAG	0.000645073532159747	0.000838133531828982	50.3333333333333	56.8	0.896749723940865	0.977341536247064	no	-0.000193059999669235	neg	no
kidney	Labelled in health	Cre -ve	NA_GTAGCTCCTTCTTCTTGACCA	0.000596164951676008	0.0024218978	34.8333333333333	43.6	0.00966291666915002	0.383531000683295	no	-0.00182573284832399	neg	no
kidney	Labelled in health	Cre -ve	10_GCCTGTCTGAGCGTCGCTT	0.00160745261331479	0.00335194614056593	51.6666666666667	30.8	0.213764990838555	0.681374601469345	no	-0.00174449352725114	neg	no
kidney	Labelled in health	Cre -ve	17_GATCGATGTGGTGCTCCGGAGTTCTCTTCGGGCCAGGGCCTAAGCCGCGC	0.00123235665141818	0.000698288342836248	36.5	29.6	0.199291074935561	0.668179130943217	no	0.000534068308581932	pos	no
kidney	Labelled in health	Cre -ve	18_CTGAGATGAAGCACTGTAGCTCT	0.0017742341289684	0.00209238775318947	57	64.8	0.709168234849594	0.922456406577737	no	-0.00031815362422107	neg	no
kidney	Labelled in health	Cre -ve	18_TGAGATGAGGCACTGTAGCTCT	0.0012045417177626	0.00175358479143389	54.5	56.2	0.234204868935908	0.685495881464388	no	-0.00054904307367129	neg	no
kidney	Labelled in health	Cre -ve	5_TTTTTTCGGCGGTAGAAG	0	0.000158312413904788	26	63	0.00837965394130577	0.383531000683295	no	-0.000158312413904788	neg	no
kidney	Labelled in health	Cre -ve	8_TGACTTGATGAAAGTACTTTTGAACCCTTTTCCATCTGAT	0.000576121904204445	0.000764138733677724	50.3333333333333	37.2	0.253255905248854	0.687218133047857	no	-0.000188016829473279	neg	no
kidney	Labelled in health	Cre -ve	Mus musculus (house mouse) mmu-miR-203b-3p	0.000525063200828157	0.00058116309034058	31.8333333333333	34.2	0.778014710274083	0.948610369238983	no	-5.60998895124233e-05	neg	no
kidney	Labelled in health	Cre -ve	Mus musculus (mouse) predicted gene 12505	0.000970962614834052	0.00148634091398459	92.1666666666667	95.8	0.25963472785168	0.69355712768684	no	-0.000515378299150538	neg	no
kidney	Labelled in health	Cre -ve	NA_GAATTGATCAGGACATAGGGTTAAAA	0.00552664676619132	0.00569756051745126	42.5	42.2	0.498797048353134	0.844454652036447	no	-0.00017091375125994	neg	no
kidney	Labelled in health	Cre -ve	10_GAGTTATGATGTGTAAATCCTATTCCATTGCTGAAATGCAGTGTGGAACATAATGAACTGAAC	0.000687541915526295	0.000848886796667652	48.1666666666667	46.2	0.614336947730772	0.883180863404388	no	-0.000161344881141357	neg	no
kidney	Labelled in health	Cre -ve	11_ATACCCTGTAGATCCGAATTTG	0.000282888432215592	0.00073514438126654	63.6666666666667	74.2	0.225348574254312	0.683750051905481	no	-0.000452255949050948	neg	no
kidney	Labelled in health	Cre -ve	NA_TAATGGTTCGTTTGTAAAAAAAAAAAAAAAAA	0.000486488775637335	0.000821895502271322	81.1666666666667	87.8	0.211831447344843	0.681220082141993	no	-0.000335406726633987	neg	no
kidney	Labelled in health	Cre -ve	10_GTACATGATGAAAACAGTCTCCCTCTTCTGAATCTCGCTGAGGAAACTGCACGTCACCCTCNTGAAA	0.00109674624242424	0.000799746141066236	44.8333333333333	39.2	0.15243826836607	0.638279743855123	no	0.000297000101358004	pos	no
kidney	Labelled in health	Cre -ve	11_TGGGTCTTTGCGGGCAAGATGA	0.00046187803782161	0.00161455701059268	62.6666666666667	52.6	0.147150363379358	0.638279743855123	no	-0.00115267897277107	neg	no
kidney	Labelled in health	Cre -ve	18_ATGAGATGAAGCACTGTAGCTC	0.000342523604155225	0.000470210025968784	34.8333333333333	38	0.810637252388698	0.957484648398888	no	-0.000127686421813559	neg	no
kidney	Labelled in health	Cre -ve	9_ATTGAAAGTCAGCCCTCGACACAAGGGTTTGT	0.00118347077169198	0.000562800854673423	57.5	56.8	0.80989880049585	0.957484648398888	no	0.000620669917018557	pos	no
kidney	Labelled in health	Cre -ve	9_TAAATGATGAGATTCCATTGGTCCGTGTTTCTGAACTACATGATTTTCCTTGGCTATTCTGATA	0.000349485258721223	0.00041763716161123	41.3333333333333	27.2	0.676992663638196	0.910330899036925	no	-6.81519028900068e-05	neg	no
kidney	Labelled in health	Cre -ve	MT_TGAATCTGACAACAGGAAATAAACNTCCTTATTCACCCCA	0.000693247194200637	0.00070798186538909	53.3333333333333	56	0.54514521820559	0.86154510523059	no	-1.47346711884533e-05	neg	no
kidney	Labelled in health	Cre -ve	Mus musculus RIKEN cDNA D930003E18 gene (D930003E18Rik)	0.000222056871522577	0.000640754853649154	29.8333333333333	44.4	0.343313547456537	0.755787249309697	no	-0.000418697982126577	neg	no
kidney	Labelled in health	Cre -ve	NA_ATCCCATCCTCGTCGCCA	0.00116392486392835	0.00105706771058233	71.3333333333333	72.8	0.817911073643359	0.960552336779795	no	0.00010685715334602	pos	no
kidney	Labelled in health	Cre -ve	NA_GAAATTTCGGTTGGGAAAAA	0.000185147871171855	0.00096650089774911	64.5	59.2	0.0282918202516434	0.487226389418595	no	-0.000781353026577255	neg	no
kidney	Labelled in health	Cre -ve	NA_GAATTGATCAGGACATAGGGTTTGAAAAAA	0.00151159399389276	0.00026494296778272	45.3333333333333	37.4	0.128735060959763	0.624408782410228	no	0.00124665102611004	pos	no
kidney	Labelled in health	Cre -ve	11_CTCGGCCGATCGAAAGGGAGTCGGGTTCAGATCCCCGAATCCGGAGT	0.00030489043084603	0.000871987751038816	52.6666666666667	52.6	0.0195290606928187	0.449654084927244	no	-0.000567097320192786	neg	no
kidney	Labelled in health	Cre -ve	11_GCTGAGGATGATTTAAGTTATCCCTGTCTGAAATGACACTTTCTGAAGAGTCATGGTTTACTGAGG	0.000494025228921662	0.00112332934674681	33.1666666666667	32.8	0.0522540818653107	0.541528939382237	no	-0.000629304117825148	neg	no
kidney	Labelled in health	Cre -ve	16_TCAGGCTCAGTCCCCTCCCGATT	0.00157241391249326	0.00142192425250994	71.6666666666667	57	0.991663048564482	0.995531695047829	no	0.00015048965998332	pos	no
kidney	Labelled in health	Cre -ve	18_GAGATGAAGCACTGTAGCTCA	0.00045722907510634	0.000321446347552088	42	50.2	0.502572852303005	0.845285930235119	no	0.000135782727554252	pos	no
kidney	Labelled in health	Cre -ve	19_TACGGGGATGATATGAAAACTGAACTCTCTCTTTCTGATGGTTTAGTGGAGAAAACAAAAATTCTCTGAGTAG	0.0010329053095651	0.00134437531933815	35.3333333333333	29.2	0.380715340580305	0.769403777298416	no	-0.00031147000977305	neg	no
kidney	Labelled in health	Cre -ve	2_AGGTCCCTGGTAGCTC	0.000612455154540093	0.00178681759064856	59.3333333333333	51.6	0.0991745923488072	0.586688009910185	no	-0.00117436243610847	neg	no
kidney	Labelled in health	Cre -ve	4_GTAAACATCCTTGACTGGAAGC	0.000370061122336027	0.000669249844940513	64.1666666666667	76	0.66102265519219	0.904651685411361	no	-0.000299188722604486	neg	no
kidney	Labelled in health	Cre -ve	8_CTGGAGGATGAAGTAAGGAGTGATCCATCGGCTAAGTGTTTTCCCACTGTGCTGACACTCACATTGCTGACAG	0.00086964008182874	0.000799998198498448	43	34.4	0.437442455907063	0.809605988147427	no	6.96418833302921e-05	pos	no
kidney	Labelled in health	Cre -ve	MT_GAATTGATCAGGACATAGGGTTTGAT	0.00548047010467244	0.0062736018	43.1666666666667	42.8	0.228187222570662	0.685495881464388	no	-0.000793131695327559	neg	no
kidney	Labelled in health	Cre -ve	Mus musculus (house mouse) mmu-miR-10a-3p	0.00037739085687787	0.000706927983646518	98.8333333333333	125.2	0.0753367125237084	0.546102742425379	no	-0.000329537126768648	neg	no
kidney	Labelled in health	Cre -ve	NA_AATGGTTCGTTTGTAAAAAAAAAAAAAA	0.000711758953212195	0.000837175959371314	99.1666666666667	101.6	0.665457372712222	0.904651685411361	no	-0.000125417006159119	neg	no
kidney	Labelled in health	Cre -ve	NA_CGACTCTTAGCGGTGGATCACTCGGCTCGTGCGTCGATGAAGAACGCAGCTAGCTGCGAGAATTAATGTGAATTGCAGGA	0.000513812622615612	0.000634947297796786	26.5	28.6	0.663742029806925	0.904651685411361	no	-0.000121134675181174	neg	no
kidney	Labelled in health	Cre -ve	10_TTCTGTGATGACTTTACCAAATGACTTTCGTTCTTCTGAGTTTGCTGAAGCCACACTCAGGTGCTGAGA	0.00100667769344033	0.00119197363212758	42.5	44.6	0.87305134244615	0.969777894055292	no	-0.00018529593868725	neg	no
kidney	Labelled in health	Cre -ve	13_CTGCCCTGGCCCGAGGGACCGACT	0.006879195	0.00430783720112637	59.6666666666667	55.8	0.563655529315768	0.868786941721013	no	0.00257135779887363	pos	no
kidney	Labelled in health	Cre -ve	15_CTCTGTGCTGAATGTCAAGTTCTGATT	0.000659135454801127	0.00087627346135618	60	56.8	0.299206931717701	0.717188837473237	no	-0.000217138006555053	neg	no
kidney	Labelled in health	Cre -ve	17_AGCCCGTGATGAATTAATTTCTGACACCTCGTATGAAAACTGCATGCGTAGTCTGATTACATTATAAGACTGAGG	0.000426233997835045	0.00052909902048528	48.3333333333333	48.6	0.129877708988824	0.624467253571281	no	-0.000102865022650235	neg	no
kidney	Labelled in health	Cre -ve	2_TGGAAAGGATGAACGAACTTGGCCTGACCTTCAGAAATGGAGGCAATACAACTGATTTAATGAGCCTGATCC	0.000614481241025198	0.00046151610146536	59	47	0.426222512718677	0.803727852704021	no	0.000152965139559838	pos	no
kidney	Labelled in health	Cre -ve	6_CTCGACACAAGGGTTTGT	0.000417638116154872	0.00120292690427043	36.6666666666667	42.2	0.0364355582105365	0.506520079482804	no	-0.000785288788115558	neg	no
kidney	Labelled in health	Cre -ve	NA_ACATTGATCATCGACACTTCGAACGCACTTGCGGCCCCGGGTTCCTCCCGGGGCTACGCCTGTCTGAGCGTCGCT	0.000621321989014337	0.00077383897896309	32	38.4	0.327530741050801	0.73997706915926	no	-0.000152516989948753	neg	no
kidney	Labelled in health	Cre -ve	11_GAGCAATGATGACCCCAACATGCCATCTGAGTGGCTTTGCTGAAATCCAGAGGCTGTTTCTGAGCT	0.000540069658995107	0.00056517091187674	47.8333333333333	39.6	0.901671760761808	0.977574081408376	no	-2.51012528816333e-05	neg	no
kidney	Labelled in health	Cre -ve	11_GCGTTTGGAAGAGATATTTT	0.000293944621168227	0.000246768302294404	39.1666666666667	40.6	0.922041641791838	0.982761456289719	no	4.71763188738226e-05	pos	no
kidney	Labelled in health	Cre -ve	11_TAACAGTCTACAGCCATGGTCG	0.000294939982481595	0.00079163715568807	48.3333333333333	39.2	0.0186841959086449	0.449654084927244	no	-0.000496697173206475	neg	no
kidney	Labelled in health	Cre -ve	12_AACTGTGATGAAAGATTTGGTCTATACAGTAATATATTTATTACTACATGAGGACAACAGTCCCTCTAAACTGATG	0.000424950335369437	0.000434607961757238	37.5	39.8	0.732951890974473	0.933727491472431	no	-9.65762638780116e-06	neg	no
kidney	Labelled in health	Cre -ve	19_TGAGAACTGAATTCCATAGGCTG	0.000388548885301152	0.00074640909171922	40.3333333333333	38.8	0.0828915895213518	0.558573389090337	no	-0.000357860206418068	neg	no
kidney	Labelled in health	Cre -ve	19_TTGCAATGATGTCATCTTACTACTGAA	0.00081959270394859	0.00139909247237269	43.5	43.6	0.296136182109694	0.712625590905033	no	-0.0005794997684241	neg	no
kidney	Labelled in health	Cre -ve	MU069435.1_CAGCTCCCTCGCTGCGATCTATTGAAAGTCAGCCCTCGACACAAGGGTTTGT	0.000706954424226287	0.000710458536265788	45.5	35.2	0.86489371101708	0.969380661746585	no	-3.50411203950136e-06	neg	no
kidney	Labelled in health	Cre -ve	Mus musculus (house mouse) mmu-miR-146b-5p	0.000447125377034665	0.000242668515973598	37.1666666666667	32.8	0.453845189374854	0.818906679573285	no	0.000204456861061067	pos	no
kidney	Labelled in health	Cre -ve	Mus musculus (house mouse) mmu-miR-744-5p	0.00136851120715542	0.000180916812650792	57.1666666666667	58	0.08002588533108	0.55330742148696	no	0.00118759439450463	pos	no
kidney	Labelled in health	Cre -ve	NA_GACTCTTAGCGGTGGATCACTCGGCTCG	0.000559355065049857	0.00170846147331862	42	62.2	0.0767824876603191	0.548852596979318	no	-0.00114910640826876	neg	no
kidney	Labelled in health	Cre -ve	NA_GAGTAGGGAACTGCCAGGCATC	0.000626859994856893	0.000368869404632762	79.8333333333333	68.4	0.246459415365812	0.685495881464388	no	0.000257990590224131	pos	no
kidney	Labelled in health	Cre -ve	NA_GTCCTGCCGCGGTCGCCA	0.000449257467806903	0.00102983065563128	72.5	72.8	0.0528552029713328	0.541528939382237	no	-0.000580573187824377	neg	no
kidney	Labelled in health	Cre -ve	NA_TGAGATGAAGCACTGTAGCTCTAT	0.00267656468015602	0.0039615924	39	43.6	0.250288383983742	0.685495881464388	no	-0.00128502771984398	neg	no
kidney	Labelled in health	Cre -ve	11_AGTCAATGATGGTCATGCCCAAGATGTCTGAACCTGTCTGAAGCATCTTTTTGATGTAGTCTATGTGGTTCTGAGACT	0.000667274625625275	0.000874425500130372	30.8333333333333	28.8	0.932147624168268	0.983062430548668	no	-0.000207150874505097	neg	no
kidney	Labelled in health	Cre -ve	17_ATCGATGTGGTGCTCCGGAGTTCTCTTCGGGCCAGGGCCTAAGCCGCGCCAGG	0.00104357075001293	0.000920306279372404	58	74	0.761605921981413	0.941488825892155	no	0.000123264470640526	pos	no
kidney	Labelled in health	Cre -ve	19_TGACCTATGAATTGACAGCCAA	0.000167676863496942	0.00053041886153846	42.5	41.4	0.408223180626005	0.785905973674004	no	-0.000362741998041518	neg	no
kidney	Labelled in health	Cre -ve	2_TTGCAATGATGTCAATCTTTGACTGAAGTGACCTTGAAGTGCAATTACTGAGCTTTTTAACCCTGAGCAAT	0.000810463019532038	0.00142590931460877	38.6666666666667	42.4	0.00428987556618547	0.383531000683295	no	-0.000615446295076732	neg	no
kidney	Labelled in health	Cre -ve	4_CAAGCCCTCTTATTTCTACCA	0.000451050105499223	0.00152390508131225	49.1666666666667	54.4	0.553037884046579	0.866481844032799	no	-0.00107285497581303	neg	no
kidney	Labelled in health	Cre -ve	8_CTGGCCCTCTCTGCCCTTCCGTT	0.00204408530282854	0.002636802	65.3333333333333	59.4	0.208830574266569	0.67861504472473	no	-0.00059271669717146	neg	no
kidney	Labelled in health	Cre -ve	8_GCTGGAGGATGAAGTAAGGAGTGATCCATCGGCTAAGTGTTTTCCCACTGTGCTGACACTCACATTGCTGACAGTG	0.0006980742238408	0.000647309563187848	41.1666666666667	44.8	0.653715900536044	0.904651685411361	no	5.0764660652952e-05	pos	no
kidney	Labelled in health	Cre -ve	9_TTCAAGTAATCCAGGATAGGCTTTT	0.00261712360635343	0.0041989148	64.5	70.8	0.0940650880263994	0.582748462439036	no	-0.00158179119364657	neg	no
kidney	Labelled in health	Cre -ve	MT_GAATTGATCAGGACATA	0.00798240219100602	0.0029288054	40	46.6	0.312952751347019	0.729897376090604	no	0.00505359679100602	pos	no
kidney	Labelled in health	Cre -ve	MT_GAATTGATCAGGACATAGGGTTTGATAGTTAATATTATATGTCTTTCAAGTTCTTAGTGTTTTTGGGA	0.000509154635160242	0.000676616355006043	27.1666666666667	24	0.612173344481724	0.883180863404388	no	-0.000167461719845801	neg	no
kidney	Labelled in health	Cre -ve	MT_TAAGTCGTAACAAGGTAAGCATACTGGAAAGTGTGCTTGGAATAATA	0.000839210879986627	0.000467828103124852	39	36.8	0.604595211308436	0.883180863404388	no	0.000371382776861775	pos	no
kidney	Labelled in health	Cre -ve	Mus musculus (house mouse) mmu-miR-155-5p	0.000781441073068958	0.00117267771499748	53.3333333333333	45.4	0.595746271989612	0.880932806674815	no	-0.000391236641928522	neg	no
kidney	Labelled in health	Cre -ve	Mus musculus BRCA1 interacting protein C-terminal helicase 1, opposite strand, transcript variant 1 (Brip1os)	0.00184560267902853	0.00193159982459228	53.1666666666667	69.6	0.579786250109447	0.875919735977482	no	-8.599714556375e-05	neg	no
kidney	Labelled in health	Cre -ve	NA_AGGGAAACCGAGTCTTAACTGGG	0.000721881523188653	0.000443211309866254	69.3333333333333	64	0.53663052664506	0.86154510523059	no	0.000278670213322399	pos	no
kidney	Labelled in health	Cre -ve	NA_GAAATTTCGGTTGGGAAAAAAA	0.00021194350928019	0.00043412817483188	50.6666666666667	44.2	0.201952440771919	0.668179130943217	no	-0.00022218466555169	neg	no
kidney	Labelled in health	Cre -ve	NA_GACTCTTAGCGGTGGATCACTCGGCTCGT	0.000396767258605742	0.0010023644793057	35.1666666666667	38.4	0.174879365641013	0.65220710277711	no	-0.000605597220699958	neg	no
kidney	Labelled in health	Cre -ve	15_AATGGTTCGTTTGTAAAAAAAAAAAAAAA	0.000826684577638232	0.000836492302334258	88.8333333333333	90.2	0.697312508966465	0.91756378635071	no	-9.80772469602641e-06	neg	no
kidney	Labelled in health	Cre -ve	Mus musculus (house mouse) mmu-miR-29b-3p	0.00166666600132582	0.00204139745959328	47.6666666666667	54.4	0.730569507769609	0.932410654323335	no	-0.00037473145826746	neg	no
kidney	Labelled in health	Cre -ve	NA_CGCGACCTCAGATCAGACGTGGCGACCCGCTGAAT	0.0014081232911544	0.000953943257066988	56	74.8	0.838490287302092	0.965566296717851	no	0.000454180034087412	pos	no
kidney	Labelled in health	Cre -ve	NA_GCGGTGGAGCATGTGGTTTAAT	0.000619137583634962	0.000293704980632818	80	53.8	0.289328972772349	0.709941230658857	no	0.000325432603002144	pos	no
kidney	Labelled in health	Cre -ve	NA_GGTAAAATGGCTGAGTAAGCATTAGACTGTACCACCA	0.000113883039105013	0.00022125018681084	36.8333333333333	39	0.322642961050537	0.735913084622987	no	-0.000107367147705827	neg	no
kidney	Labelled in health	Cre -ve	1_GACAACTGAGCTTGTTGATGAATACCAACGATTCTGATG	0.000571888919154008	0.000372676879671854	43.1666666666667	39.6	0.669602416611945	0.906105285932377	no	0.000199212039482155	pos	no
kidney	Labelled in health	Cre -ve	1_TGTCAATGATGCATCTTATTGGAACTGAATTTAAGTGATCTAACCCATTCGTCACTACCACTGAGACAA	0.000730807066676168	0.00114940850839097	35	33.6	0.122638916697719	0.622574810295552	no	-0.000418601441714802	neg	no
kidney	Labelled in health	Cre -ve	10_ATTCAAGTAATCCAGGATAGGCT	0.000779237679321373	0.00116106880453392	64.5	72.8	0.246688947361069	0.685495881464388	no	-0.000381831125212547	neg	no
kidney	Labelled in health	Cre -ve	10_TTGCATGATGACTTGAATTGTCGGATACCCCTTCACCCCGTTCATGGGTGAGAAACAGCTAGTCTGAC	0.000435809890901121	0.000612783851892666	41.6666666666667	45.8	0.922055924172293	0.982761456289719	no	-0.000176973960991545	neg	no
kidney	Labelled in health	Cre -ve	16_TGAAATGATGGCAAATCATCTTTCGGGACTGACCTGAAATGAAGAGAATACTCTTGCTGAT	0.000640493905499805	0.000566407640159462	32.3333333333333	35.2	0.94281327995536	0.98424861680262	no	7.4086265340343e-05	pos	no
kidney	Labelled in health	Cre -ve	18_ACTGGACTTGGAGTCGGAAGGC	0.00408422238566442	0.00088743274978295	46.3333333333333	42	0.154359733929927	0.638279743855123	no	0.00319678963588147	pos	no
kidney	Labelled in health	Cre -ve	MT_GAATTGATCAGGACATAGGGTTTGATAGTTAA	0.00095056353672082	0.00180994453856209	52.6666666666667	42	0.902229965030399	0.977574081408376	no	-0.00085938100184127	neg	no
kidney	Labelled in health	Cre -ve	Mus musculus (house mouse) mmu-miR-20a-5p	0.0130804712624978	0.0146494252	40.1666666666667	49.4	0.367817990711626	0.761320987428442	no	-0.00156895393750223	neg	no
kidney	Labelled in health	Cre -ve	Mus musculus (house mouse) mmu-miR-574-3p	0.000124225410056825	0.00077933269218843	59.3333333333333	68.2	0.158834537163787	0.638279743855123	no	-0.000655107282131605	neg	no
kidney	Labelled in health	Cre -ve	>ENSMUST00000194175.2|ENSMUSG00000033860.14|OTTMUSG00000051802.1|OTTMUST00000130534.1|Fgg-202|Fgg|1741|UTR5:1-47|CDS:48-1379|UTR3:1380-1741|	0.00335250171906331	0.00300880301186283	53.8333333333333	65.4	0.293474270710614	0.711936088566341	no	0.00034369870720048	pos	no
kidney	Labelled in health	Cre -ve	1_TGTAAACATCCTCGACTGGAAGCTA	0.0053090905	0.0039492298	55.8333333333333	71.6	0.291101802349592	0.709941230658857	no	0.0013598607	pos	no
kidney	Labelled in health	Cre -ve	10_ATTCTGTGATGACTTTACCAAATGACTTTCGTTCTTCTGAGTTTGCTGAAGCCACACTCAGGTGCTGAGAGG	0.00130287529794409	0.00120537746574458	31.1666666666667	29.6	0.952541030185785	0.986755481799214	no	9.749783219951e-05	pos	no
kidney	Labelled in health	Cre -ve	12_GAATGCTGTGTAGAAATACCA	0.000585922376240805	0.00089992816825258	35.1666666666667	36.6	0.255236380656876	0.688959740794086	no	-0.000314005792011775	neg	no
kidney	Labelled in health	Cre -ve	2_GAAAACACACAAGTTTAACTTCTGCCA	0.000686918739356827	0.00123429683317384	29.3333333333333	29.8	0.841939962686226	0.965639438802025	no	-0.000547378093817013	neg	no
kidney	Labelled in health	Cre -ve	4_CTCGGTGATGAGAACTTTGTCCAGTTCTGCTGCTGATCTCTTAAGTGAGGATGAAGTTATCTGAGG	0.000665526958319743	0.000957517928142568	37.6666666666667	43	0.064093724246211	0.541528939382237	no	-0.000291990969822825	neg	no
kidney	Labelled in health	Cre -ve	4_GCGTCGTGGGGAAGCCAACCTTGGAGAGCTGAGC	0.000725631577114427	0.001055074	45.8333333333333	42	0.347212751463633	0.757024689962145	no	-0.000329442422885573	neg	no
kidney	Labelled in health	Cre -ve	9_TCTATTGAAAGTCAGCCCTCGACACAAGGGTTTGT	0.000367016383197553	0.00065982649496204	43.8333333333333	44.4	0.166640045934951	0.640602144996147	no	-0.000292810111764487	neg	no
kidney	Labelled in health	Cre -ve	MU069435.1_TCGCTGCGATCTATTGAAAGTCAGCCCTCGACACAAGGGTTTNT	0.000497948442664612	0.000618560474820994	45.5	39.6	0.449438271881586	0.817050407340408	no	-0.000120612032156382	neg	no
kidney	Labelled in health	Cre -ve	NA_CGACTCTTAGCGGTGGATCACTCGG	0.000815016412413495	0.00081306275651135	33.5	34.8	0.711707237651045	0.922799788913022	no	1.95365590214495e-06	pos	no
kidney	Labelled in health	Cre -ve	NA_TACGCCTGTCTGAGCGTCGCT	0.00192962684681684	0.000790522386381336	48	50.6	0.47586641380609	0.82834018367148	no	0.0011391044604355	pos	no
kidney	Labelled in health	Cre -ve	NA_TTCCCGGGCGGCGCACCA	0.00226358917409998	0.000491179133056776	73.3333333333333	76.6	0.84430909480747	0.965639438802025	no	0.0017724100410432	pos	no
kidney	Labelled in health	Cre -ve	1_TGTAATGATGTTGATCAAATGTCTGAGCTGAAAATAACTTGTAGACAATTTTTAACACTGAAG	0.000503249949162002	0.000844708947474018	31.8333333333333	29.8	0.0586908530262714	0.541528939382237	no	-0.000341458998312016	neg	no
kidney	Labelled in health	Cre -ve	1_TTCAAGTAATTCAGGATAGGTAA	0.00650377624919923	0.0081650844	53.5	75.2	0.220131548707297	0.681374601469345	no	-0.00166130815080077	neg	no
kidney	Labelled in health	Cre -ve	1_TTTCAGTCGGATGTTTGCAGCT	0.0045829945	0.005972675	48	47.2	0.358589465053711	0.757340018938202	no	-0.0013896805	neg	no
kidney	Labelled in health	Cre -ve	11_ACTGGACTTGGAGTCAGAAGGAA	0.000655888847062395	0.000814000217237024	49.1666666666667	55.6	0.688178012470871	0.912424733854304	no	-0.000158111370174629	neg	no
kidney	Labelled in health	Cre -ve	11_TCGAATCCCACTTCTGACACCA	0.00139839096839394	0.00189774334331199	55	54.8	0.877452951349812	0.969791429662009	no	-0.00049935237491805	neg	no
kidney	Labelled in health	Cre -ve	12_TGAAATTTCGGTTGGGAA	0.000931952226760887	0.0019660144	54.5	54.4	0.29960284985119	0.717188837473237	no	-0.00103406217323911	neg	no
kidney	Labelled in health	Cre -ve	18_GAGATGAAGCACTGTAGCTCTT	0.0012459363606501	0.0017602892919011	46.6666666666667	51.2	0.365361440179811	0.759257546880676	no	-0.000514352931251	neg	no
kidney	Labelled in health	Cre -ve	2_TGCAATGATGTCAATCTTTGACTGAAGTGACCTTGAAGTGCAATTACTGAGCTTTTTAACCCTGAGCAA	0.000846313010982593	0.00078531256727027	42.1666666666667	41.8	0.918196419595975	0.982761456289719	no	6.10004437123234e-05	pos	no
kidney	Labelled in health	Cre -ve	4_TGGCAGTGTCTTAGCTGGTTGTT	0.00113494989196116	0.000739844504378892	42.5	49	0.52923554874923	0.855643651590378	no	0.000395105387582268	pos	no
kidney	Labelled in health	Cre -ve	7_TCCCTGAGACCCTAACTTGTGAAA	0.0010706412949187	0.0010260797658457	78.3333333333333	79.8	0.970930175953524	0.987556832272195	no	4.45615290729999e-05	pos	no
kidney	Labelled in health	Cre -ve	8_TGGAATGATGACATTCTCCGGAATCGCTGTACTGACTTGATGAAAGTACTTTTGAACCCTTNTCCATCTGATG	0.000744435675586157	0.000594523498275314	35.8333333333333	32.2	0.431514892215938	0.807586658886556	no	0.000149912177310843	pos	no
kidney	Labelled in health	Cre -ve	9_GAGGTAGTAGTTTGTACAGTTT	0.00350084223280423	0.00424015033722794	49.5	41.2	0.570020976333205	0.873917538383459	no	-0.00073930810442371	neg	no
kidney	Labelled in health	Cre -ve	9_TGAGGTAGTAGTTTGTACAGTTTA	0.000493785572990057	0.000734105257666688	42.6666666666667	32.4	0.149098290943844	0.638279743855123	no	-0.000240319684676631	neg	no
kidney	Labelled in health	Cre -ve	MT_GAATTGATCAGGACATAGGGTTTGATAGT	0.00359890101948667	0.00265451829989429	46.3333333333333	36.4	0.938393724763776	0.984185733859986	no	0.00094438271959238	pos	no
kidney	Labelled in health	Cre -ve	Mus musculus (house mouse) mmu-miR-342-3p	0.000252421544703963	0.00114653991544192	58.6666666666667	77.4	0.00467027580785435	0.383531000683295	no	-0.000894118370737957	neg	no
kidney	Labelled in health	Cre -ve	NA_ATTGATCATCGACACTTCGAACGCACTTGCGGCCCCGGGTTCCTCCCGGGGCTACGCCTGTCTGAGCGTCGCT	0.000319726440259033	0.000673488724912026	25.6666666666667	25.8	0.128731927607093	0.624408782410228	no	-0.000353762284652993	neg	no
kidney	Labelled in health	Cre -ve	NA_TGAATGCTGTGTAGAAATACCA	0.000381147341162202	0.000574817522862604	33.5	44.4	0.451388599392078	0.817050407340408	no	-0.000193670181700402	neg	no
kidney	Labelled in health	Cre -ve	>ENSMUST00000229948.2|ENSMUSG00000022453.9|OTTMUSG00000070955.2|OTTMUST00000171562.1|Naga-205|Naga|704|UTR5:1-117|CDS:118-288|UTR3:289-704|	0.00146627212809848	0.0010495272122233	40.1666666666667	35.4	0.239672303068532	0.685495881464388	no	0.00041674491587518	pos	no
kidney	Labelled in health	Cre -ve	10_TTCAAGTAATCCAGGATAGGCTG	0.000291961731630278	0.000771426339972356	57.8333333333333	67.2	0.030703500062794	0.487226389418595	no	-0.000479464608342078	neg	no
kidney	Labelled in health	Cre -ve	11_GAACAGGCGGACATTCG	0.000187899333333333	0.00047065498077506	51.6666666666667	56.2	0.163377271642618	0.6394625288115	no	-0.000282755647441727	neg	no
kidney	Labelled in health	Cre -ve	11_TTGCTTTGCTGAAATCCAGAGGCTGTTTCTGAGC	0.000764292644215175	0.000778115540693858	48.8333333333333	40.4	0.798550245331359	0.957268306515232	no	-1.3822896478683e-05	neg	no
kidney	Labelled in health	Cre -ve	14_AAAAGCTGGGTTGAGAGGGCGAA	0.000632720989872673	0.000332984131358544	51	45	0.80214242305336	0.957453526247429	no	0.000299736858514129	pos	no
kidney	Labelled in health	Cre -ve	15_TCCTGCCGCGGTCGCCA	0.00107300349310217	0.00045724377762143	77.6666666666667	71.4	0.094577339114678	0.582748462439036	no	0.00061575971548074	pos	no
kidney	Labelled in health	Cre -ve	19_GATTGCTGTTGAGACTTGGAAATCTGATT	0.000294127771762973	0.000604099458571706	38.8333333333333	36.4	0.0448297186940358	0.536173956849524	no	-0.000309971686808733	neg	no
kidney	Labelled in health	Cre -ve	19_GTAACAGCAACTCCATGTGGAA	0.00036583783368128	0.00130807872160352	41.5	49.6	0.244353094802439	0.685495881464388	no	-0.00094224088792224	neg	no
kidney	Labelled in health	Cre -ve	19_GTGGTGTGCTAGTTAATTTT	0.000733063926873564	0.000620448163782779	48.8333333333333	44.4	0.784559254369665	0.952326642096511	no	0.000112615763090785	pos	no
kidney	Labelled in health	Cre -ve	2_TTGTGGCAACAATGGCACGGCAAGGGGATCCAGTCTTT	0.000659927084874135	0.000971149773283052	61	44	0.074125945026891	0.541528939382237	no	-0.000311222688408917	neg	no
kidney	Labelled in health	Cre -ve	NA_GACTCTTAGCGGTGGATCACTCGGCTC	0.00107327958588071	0.000926811704346068	43.5	51.4	0.788409689771349	0.954748675299579	no	0.000146467881534642	pos	no
kidney	Labelled in health	Cre -ve	NA_GACTCTTAGCGGTGGATCACTCGGCTCGTGCGTCGA	0.00151341714422633	0.00108019896958408	55.5	66.6	0.462444428944174	0.824369541853932	no	0.00043321817464225	pos	no
kidney	Labelled in health	Cre -ve	12_GAATTGATCAGGACATAGGGAAAAAAA	0.000129718811312407	0.000242096471565986	41.8333333333333	35.2	0.446555561429771	0.814990291781993	no	-0.000112377660253579	neg	no
kidney	Labelled in health	Cre -ve	13_TCACATTGCCAGGGATTACCA	0.000228252092570193	0.000637274449003494	70.5	84.2	0.0386936351262027	0.51062369773382	no	-0.000409022356433301	neg	no
kidney	Labelled in health	Cre -ve	15_TATCAATGATGTCCTAAAAAATAAATGTCTGAACATATGACTGCTATAATGATTTCAGCATTTAACTGAGA	0.000790560455156917	0.000841350965708036	32.5	33.8	0.679703750467469	0.91099183222376	no	-5.07905105511194e-05	neg	no
kidney	Labelled in health	Cre -ve	15_TGAAATTTCGGTTGGGAAA	0.00166032877806114	0.00103733468360869	40.1666666666667	37.6	0.628807467170527	0.89564458423551	no	0.00062299409445245	pos	no
kidney	Labelled in health	Cre -ve	17_ATCGATGTGGTGCTCCGGAGTTCTCTTCGGGCCAGGGCCTAAGCCG	0.0010426766064859	0.00048146320931031	25	30	0.0287610259467865	0.487226389418595	no	0.00056121339717559	pos	no
kidney	Labelled in health	Cre -ve	17_GATCGATGTGGTGCTCCGGAGTTCTCTTCGGGCCAGGGCCTAAGCCG	0.00112244026734777	0.000652982689008168	36.3333333333333	35.4	0.393878313062436	0.778678764876314	no	0.000469457578339602	pos	no
kidney	Labelled in health	Cre -ve	17_TGAGAGTGATGATTTCACAGACTAGAGTCTCTGACG	0.00107466365053878	0.000939723047250564	38.5	31.4	0.936483490577814	0.983626196906221	no	0.000134940603288216	pos	no
kidney	Labelled in health	Cre -ve	18_TGCAGTGATGACTATCTTAGGACACCTTTGGATTTACCGTGAAAAGAAGTAACCTCTGAGCAG	0.00118864971170537	0.00087270611712837	36.8333333333333	33.2	0.484617727579796	0.83466012098139	no	0.000315943594577	pos	no
kidney	Labelled in health	Cre -ve	19_TAGCTCCTTCTTCTTGACCA	0.00121097355167595	0.00101212037292889	39.3333333333333	50	0.418485955294758	0.795741767210722	no	0.00019885317874706	pos	no
kidney	Labelled in health	Cre -ve	4_TGTAAACATCCTTGACTGGAAGCTTT	0.00360402533333333	0.0036230076	48.1666666666667	52.6	0.747908451330683	0.93811413271428	no	-1.89822666666699e-05	neg	no
kidney	Labelled in health	Cre -ve	5_TGCCAATGATGACACCACACTAACTGAGCAGTTAGTAGTTGGTCCTTTGATTGCATGTGATGTAATCATTGTTTCAAGACGGGACTGAAG	0.000422373787758352	0.000729029019714872	28.6666666666667	32.8	0.193025179997052	0.661656576837162	no	-0.00030665523195652	neg	no
kidney	Labelled in health	Cre -ve	6_TCGCTGCGATCTATTGAAAGTCAGCCCTTGACACAAGGGTTTGT	0.000480592840325	0.000360185446877208	38.5	31.4	0.569453224074319	0.873917538383459	no	0.000120407393447792	pos	no
kidney	Labelled in health	Cre -ve	MT_GAATTGATCAGGACATAGGGTTTGATAGTTAATATTATATGT	0.00051558203257728	0.000456107014159752	57.5	46.2	0.588055794597247	0.879130050504512	no	5.94750184175279e-05	pos	no
kidney	Labelled in health	Cre -ve	Mus musculus (house mouse) mmu-let-7b-3p	0.00154532593345205	0.000448293945285954	53.3333333333333	61.6	0.245413168696295	0.685495881464388	no	0.0010970319881661	pos	no
kidney	Labelled in health	Cre -ve	>ENSMUST00000067506.14|ENSMUSG00000054435.17|OTTMUSG00000026892.4|OTTMUST00000066504.2|Gimap4-201|Gimap4|1359|UTR5:1-60|CDS:61-720|UTR3:721-1359|	0.00012588116817724	0	57	67.4	0.227948504712173	0.685495881464388	no	0.00012588116817724	pos	no
kidney	Labelled in health	Cre -ve	1_AACATTCAACGCTGTCGGTGAGTT	0.00100647701907428	0.00059623578821573	75.1666666666667	87.6	0.620618648915418	0.88853655619194	no	0.00041024123085855	pos	no
kidney	Labelled in health	Cre -ve	1_GGCAATGATGATTTTTCTTATTTGTTCACCTGACAATATATGAAGGTGTTCAGTCACTACCTCATCTGATG	0.000476768442370852	0.000852011274826048	28.3333333333333	23.4	0.291006663722996	0.709941230658857	no	-0.000375242832455196	neg	no
kidney	Labelled in health	Cre -ve	1_TGTAAACATCCNCGACTGGAAGCT	0.000476664957953415	0.00154923661471465	39.3333333333333	41.6	0.0345162505493634	0.495936328502649	no	-0.00107257165676123	neg	no
kidney	Labelled in health	Cre -ve	14_AAAAGCTGGGTTGAGAGGGCGAAT	0.0016258708661217	0.0030425894	51.5	43.6	0.44858507100399	0.81676338399783	no	-0.0014167185338783	neg	no
kidney	Labelled in health	Cre -ve	15_AATGGTTCGTTTGTAAAAAAAAAAAAAAAA	0.000606559882684585	0.000628863815611206	71.6666666666667	72.4	0.683257691742953	0.911797645679446	no	-2.23039329266209e-05	neg	no
kidney	Labelled in health	Cre -ve	2_TTGCAATGATGACTTATATATCTGTCAATCCCCTGAGAGATCACTGACGACTCCATGTGTCTGAGCAA	0.000774066727586953	0.0007793136880511	45.3333333333333	41.8	0.666613620226272	0.904651685411361	no	-5.24696046414668e-06	neg	no
kidney	Labelled in health	Cre -ve	4_ATAATACTGCCTGGTAATGATGAC	0.000412083009036758	0.0009581838	26.3333333333333	22.4	0.54458366941572	0.86154510523059	no	-0.000546100790963242	neg	no
kidney	Labelled in health	Cre -ve	7_AGTCCATGATGAGCAACACTCACCATCTTTCGTTTGAGTCTCACGACTGTGAGATCAACCCATGCACCGCTCTGAGAC	0.000661656473662907	0.000828765293455594	34.1666666666667	35.4	0.198802626027916	0.668179130943217	no	-0.000167108819792687	neg	no
kidney	Labelled in health	Cre -ve	8_CTGAAGTGATGATTCACAATCATGTCTCTTCTCTGAAGAATTCATGGAGATTCTGTGTATCTGATC	0.000722770082465223	0.00085842144682418	28.3333333333333	31.6	0.517109798236569	0.850284907856509	no	-0.000135651364358957	neg	no
kidney	Labelled in health	Cre -ve	9_AACCCGTAGATCCGAACTTGTGA	0.000233979720313008	9.2807424593966e-05	47.8333333333333	54.8	0.193034999036403	0.661656576837162	no	0.000141172295719042	pos	no
kidney	Labelled in health	Cre -ve	9_GACTCCAGACACATCCAAATGAGGCGCTGCATGTGGCAGTCTGCCTTTCTTTA	0.000744066849713801	0.000881733178362706	36	34.4	0.501351122014997	0.845285930235119	no	-0.000137666328648905	neg	no
kidney	Labelled in health	Cre -ve	9_TGGTTATGATGAAATTCCACTTCATGGTCCGTGTTTCTGAAATAACATGATATTGTGGAAGTTCTGAGT	0.000861488387633855	0.00145322906023419	24.8333333333333	22.4	0.0578181105654142	0.541528939382237	no	-0.000591740672600335	neg	no
kidney	Labelled in health	Cre -ve	MT_GAATTGATCAGGACATAGGGTAA	0.000717902983981693	0.0003162056	37.6666666666667	35.2	0.239149944526244	0.685495881464388	no	0.000401697383981693	pos	no
kidney	Labelled in health	Cre -ve	MT_GAATTGATCAGGACATAGGGTTTGATAGAAAA	0.000354771921589377	0.00104592399065817	37.6666666666667	28	0.0465949592333506	0.538142554068996	no	-0.000691152069068793	neg	no
kidney	Labelled in health	Cre -ve	Mus musculus (house mouse) mmu-miR-497a-5p	0.000534633717184723	0.000443382608521756	50	61.8	0.434929468730484	0.809605988147427	no	9.12511086629673e-05	pos	no
kidney	Labelled in health	Cre -ve	X_TGAGGTAGTAGATTGTATAGTAT	0.00170947694822812	0.0023880354	34.1666666666667	27.8	0.537845698848477	0.86154510523059	no	-0.00067855845177188	neg	no
kidney	Labelled in health	Cre -ve	10_TTCCGGCTCGAAGGACCA	0.00042285555600089	0.00062753349832614	40.1666666666667	59.4	0.522148842547996	0.854607452405055	no	-0.00020467794232525	neg	no
kidney	Labelled in health	Cre -ve	13_ATCCGGCTCGAAGGACCA	0.000948164140291807	0.00125345049948032	36.8333333333333	51.6	0.702495026627875	0.919357502982274	no	-0.000305286359188513	neg	no
kidney	Labelled in health	Cre -ve	17_GATCGATGTGGTGCTCCGGAGTTCTCTTCGGGCCAGGGCCTAAGCCGCG	0.000614724300857942	0.000924252720923136	27.1666666666667	24.6	0.286212689995896	0.709941230658857	no	-0.000309528420065194	neg	no
kidney	Labelled in health	Cre -ve	19_TTTCTATGATGAATCAAACTAGCTCACTATGACTGCTAATGAAAACACAGGAACACCTGAGAA	0.000793554729573473	0.00103047119942045	38.5	48.6	0.222329885201578	0.682231130217135	no	-0.000236916469846977	neg	no
kidney	Labelled in health	Cre -ve	2_TGCAATGATGTCAATCTTTGACTGAAGTGACCTTGAAGTGCAATTACTGAGCTTTTTAACCCTGAGCA	0.000517382341841918	0.000752943030851428	46.1666666666667	48.8	0.302153354834504	0.721058392371675	no	-0.00023556068900951	neg	no
kidney	Labelled in health	Cre -ve	5_GCATGTGATGTAATCATTGTTTCAAGACGGGACTGAAG	0.000583429993193357	0.00053945270334284	36.5	33.6	0.657684124020043	0.904651685411361	no	4.39772898505167e-05	pos	no
kidney	Labelled in health	Cre -ve	MU069435.1_CAGAGCAGCTCCCTCGCTGCGATCTATTGAAAGTCAGCCCTCGACACAAGGGTTTGT	0.000744663234111205	0.000714905878425286	37.6666666666667	34	0.573762753542343	0.873917538383459	no	2.97573556859194e-05	pos	no
kidney	Labelled in health	Cre -ve	NA_GAAATTTCGGTTGGGAAAAAA	0.000630301330200115	0.000826259411558662	55	45	0.555285165742062	0.866481844032799	no	-0.000195958081358547	neg	no
kidney	Labelled in health	Cre -ve	NA_GACTCTTAGCGGTGGATCACTCGG	0.000921705488916757	0.000756162968401874	36	38.6	0.964799476539356	0.986755481799214	no	0.000165542520514883	pos	no
kidney	Labelled in health	Cre -ve	NA_GACTCTTAGCGGTGGATCACTCGGCTCGTGCGTCGATGAAGAACGCA	0.00143420173787126	0.0011186820103615	39	39	0.389227993110416	0.778559333959073	no	0.00031551972750976	pos	no
kidney	Labelled in health	Cre -ve	>ENSMUST00000075275.3|ENSMUSG00000022454.18|OTTMUSG00000070882.2|-|Nell2-201|Nell2|2675|UTR5:1-44|CDS:45-2504|UTR3:2505-2675|	0.0012715712506043	0.00138528302563237	46.8333333333333	45	0.0773834898713594	0.550599577702207	no	-0.00011371177502807	neg	no
kidney	Labelled in health	Cre -ve	1_ATGTAAACATCCTCGACTGGAAGCT	0.00138192046639341	0.00162014918626716	44	49.8	0.354291302682323	0.757340018938202	no	-0.00023822871987375	neg	no
kidney	Labelled in health	Cre -ve	11_ACCCTGTAGATCCGAATTTGTGAA	0.000241715185791545	0.00039061525102227	47.5	55.4	0.542595262021603	0.86154510523059	no	-0.000148900065230725	neg	no
kidney	Labelled in health	Cre -ve	12_CAACTGTGATGAAAGATTTGGTCTATACAGTAATATATTTATTACTACATGAGGACAACAGTCCCTCTAAACTGATG	0.000855744950930663	0.000609249374324646	40.1666666666667	44	0.369385971341455	0.761591885965002	no	0.000246495576606017	pos	no
kidney	Labelled in health	Cre -ve	13_ATCACATTGCCAGGGATTACCATT	0.0045161145	0.000822237800731542	41.8333333333333	40.4	0.362005069748439	0.758793911138803	no	0.00369387669926846	pos	no
kidney	Labelled in health	Cre -ve	16_ATAAACCCAGAAGAGAGTACCA	0.000794449166666667	0.000947377300990098	44.8333333333333	45.6	0.44720352360075	0.815209256717305	no	-0.000152928134323431	neg	no
kidney	Labelled in health	Cre -ve	17_ATCGATGTGGTGCTCCGGAGTTCTCTTCGGGCCAGGGCCTAAGCCGCGCCAGGCG	0.00059521863457066	0.00067783781935791	52.5	67.4	0.633212013341494	0.897216870816875	no	-8.261918478725e-05	neg	no
kidney	Labelled in health	Cre -ve	17_GATCGATGTGGTGCTCCGGAGTTCTCTTCGGGCCAGGGCCTAAGCCGC	0.000776620545778307	0.000858634060709954	30.1666666666667	30	0.754376918096123	0.93811413271428	no	-8.20135149316474e-05	neg	no
kidney	Labelled in health	Cre -ve	19_CTTAATGATGAACAATGTAAATGACAAGCATATGGCTGAGTTGCAATGATGTC	0.000766797542012435	0.000462371214916372	30.8333333333333	33.6	0.526074439415365	0.855468311591505	no	0.000304426327096063	pos	no
kidney	Labelled in health	Cre -ve	3_AGAAGTGATGAATTGATCAGATAGACGAGGCCGGGTCCGTCCCAGCCGCTGATTACCGAGCGATTCTGATC	0.00043227782918236	0.00065739272434678	28.6666666666667	29.6	0.917810647664854	0.982761456289719	no	-0.00022511489516442	neg	no
kidney	Labelled in health	Cre -ve	3_AGCAGCACGTAAATATTGGCG	0.000222962186200687	0.000124229351653244	41.6666666666667	51.8	0.590721124895186	0.879130050504512	no	9.87328345474427e-05	pos	no
kidney	Labelled in health	Cre -ve	4_GTAAACATCCTTGACTGGAAGCTGT	0.00608132522826908	0.00626775363736263	30.8333333333333	27.4	0.97917931184533	0.988230059821463	no	-0.00018642840909355	neg	no
kidney	Labelled in health	Cre -ve	4_TGTAAACATCCTACACTCTCAGCTAT	0.00158928412215248	0.0020988798	32.6666666666667	28.4	0.13139058608194	0.625655459314563	no	-0.00050959567784752	neg	no
kidney	Labelled in health	Cre -ve	5_CGATCCCCGGCATCTCCACCA	0.00565879071594891	0.0032546347737043	57.1666666666667	68	0.891091309068409	0.977162628694335	no	0.00240415594224461	pos	no
kidney	Labelled in health	Cre -ve	8_TACCACAGGGTAGAACCACGGACA	0.00070234120289855	0.0014516519989515	29.8333333333333	36.4	0.13749060327395	0.63375106887649	no	-0.00074931079605295	neg	no
kidney	Labelled in health	Cre -ve	MT_TGAATCTGACAACAGGAAATAAACCTCCTTANTCACCCCA	0.000288157798545148	0.000654396564029124	37.5	38.2	0.223580927389813	0.682231130217135	no	-0.000366238765483976	neg	no
kidney	Labelled in health	Cre -ve	MT_TTAAATCCTTCCCGTACTACCA	0.000756444472817225	0.000345437384725812	34.5	34.8	0.312450250332721	0.729897376090604	no	0.000411007088091413	pos	no
kidney	Labelled in health	Cre -ve	MU069435.1_TCTGGGTCGGGGTTTCGTACGTAGCAGAGCAGCTCC	0.000690654423259268	0.000401443664133904	40.5	33.2	0.324106798927222	0.735913084622987	no	0.000289210759125364	pos	no
kidney	Labelled in health	Cre -ve	NA_ATTGGTCGCAGTTGAATGCTGTGTAGAAATACCA	0.000255363063489195	0.00193634799976105	33.6666666666667	40.8	0.0070941174855266	0.383531000683295	no	-0.00168098493627185	neg	no
kidney	Labelled in health	Cre -ve	NA_GAAATTTCGGTTGGGACAA	0.000720887028561648	0.000335376604138384	57.8333333333333	44.4	0.509853439094458	0.849245666200861	no	0.000385510424423264	pos	no
kidney	Labelled in health	Cre -ve	NA_GACTCTTAGCGGTGGATCACTCGGCTCGTGCGTCGATGAAGAACGCAGCTAGCTGCGAGAATTAATGTGA	0.000346906247794988	0.00048932004248279	25.6666666666667	19.6	0.592261582913534	0.879130050504512	no	-0.000142413794687802	neg	no
kidney	Labelled in health	Cre -ve	NA_TGAAATTTCGGTTGGGACA	0.000488083434450175	0.00115859460060882	42	35.4	0.951022628967639	0.986755481799214	no	-0.000670511166158645	neg	no
kidney	Labelled in health	Cre -ve	>ENSMUST00000214295.2|ENSMUSG00000032254.11|OTTMUSG00000062532.2|OTTMUST00000152335.1|Kif23-204|Kif23|1829|UTR5:1-138|CDS:139-1829|	0.000565957112305853	0.002737329	62.3333333333333	62	0.0108015860658423	0.383531000683295	no	-0.00217137188769415	neg	no
kidney	Labelled in health	Cre -ve	>ENSMUST00000218022.2|ENSMUSG00000020608.8|OTTMUSG00000065715.1|OTTMUST00000159939.1|Smc6-205|Smc6|5272|UTR5:1-189|CDS:190-465|UTR3:466-5272|	3.91972405142667e-05	0.000215573081344522	73.6666666666667	65.2	0.0766882735549957	0.548852596979318	no	-0.000176375840830255	neg	no
kidney	Labelled in health	Cre -ve	11_GATAACTGACGATAACTGCTCCTGGCTGACT	0.00039024628603896	0.000999978904671192	53.3333333333333	35.2	0.39113156274285	0.778559333959073	no	-0.000609732618632232	neg	no
kidney	Labelled in health	Cre -ve	12_GAATTGATCAGGACATAGGAAAAA	0.00124051379042615	0.000344737816260162	31.1666666666667	22.2	0.920774034942023	0.982761456289719	no	0.000895775974165988	pos	no
kidney	Labelled in health	Cre -ve	15_TCAGTGCATCACAGAACTTTGTTT	0.00297954683333333	0.00208200837987838	37.5	43.6	0.20972318917645	0.67861504472473	no	0.00089753845345495	pos	no
kidney	Labelled in health	Cre -ve	9_GACTCTTAGCGGTGGA	0.0020126889237929	0.00125156433733905	46.3333333333333	58.8	0.702419890311358	0.919357502982274	no	0.00076112458645385	pos	no
kidney	Labelled in health	Cre -ve	Mus musculus (house mouse) mmu-miR-326-3p	0.00169318063831867	0.0014288152	31	27.8	0.955705040112546	0.986755481799214	no	0.00026436543831867	pos	no
kidney	Labelled in health	Cre -ve	NA_TTCCTCCCGGGGCTACGCCTGTCTGAGCGTCGCT	0.00110009713297314	0.00199752464061302	67.6666666666667	88.8	0.0937600159708341	0.582748462439036	no	-0.00089742750763988	neg	no
kidney	Labelled in health	Cre -ve	>ENSMUST00000173731.8|ENSMUSG00000019432.16|OTTMUSG00000037268.2|OTTMUST00000096125.1|Ddx39b-203|Ddx39b|2848|UTR5:1-1370|CDS:1371-2657|UTR3:2658-2848|	0.000435013780356162	0.000605912281392232	29.8333333333333	23.8	0.596227191046102	0.880932806674815	no	-0.00017089850103607	neg	no
kidney	Labelled in health	Cre -ve	1_TCGCTGCGATCTATTGAAAGTCAGCCCTCGACACA	0.000325337222368745	0.00063719147562478	38.3333333333333	38.2	0.105065270467779	0.592868665087415	no	-0.000311854253256035	neg	no
kidney	Labelled in health	Cre -ve	10_TACATGATGAAAACAGTCTCCCTCTTCTGAATCTCGCTGAGGAAACTGCACGTCACCCTCCTGAAA	0.000924518607433495	0.0010293953448185	33.5	33.4	0.707462321338564	0.92219815707294	no	-0.000104876737385005	neg	no
kidney	Labelled in health	Cre -ve	11_AGCTCGGTCTGAGGCCCCTCAGTA	0.00111048197583675	0.000755080535906616	39.6666666666667	42.2	0.761448443522596	0.941488825892155	no	0.000355401439930134	pos	no
kidney	Labelled in health	Cre -ve	16_AAGGAGCTCACAGTCTATTGAGA	0.00142351950997321	0.000887599998112786	32.3333333333333	32.6	0.907991241516589	0.979007316272076	no	0.000535919511860424	pos	no
kidney	Labelled in health	Cre -ve	17_GCCAAATGATGTATGTTTGACATAGGAGCACTTGTGTGCAAGGACGACCCTTATCTATCACCCATGACTGATG	0.000681867509800053	0.00105081604419112	27.5	22.6	0.524099811164163	0.854607452405055	no	-0.000368948534391066	neg	no
kidney	Labelled in health	Cre -ve	18_TGCCAATGATGACATGACCACTGCGCAATCTGAGT	0.000158760033876342	0.000225734275265202	34.5	27.8	0.964778403396608	0.986755481799214	no	-6.69742413888603e-05	neg	no
kidney	Labelled in health	Cre -ve	3_GGTCAATGATGTGTTGGCATGTATTATCTGAATTCGCTGATGTGTCATAACACTTTAGCTCTAGAATTACGCTGAGA	0.000621626742647842	0.00103688274884423	33	28.2	0.155462847557517	0.638279743855123	no	-0.000415256006196388	neg	no
kidney	Labelled in health	Cre -ve	5_CACGTCGGGGTCACCA	0.000312510025857653	0.00150790109402633	53.8333333333333	62	0.00792552724749472	0.383531000683295	no	-0.00119539106816868	neg	no
kidney	Labelled in health	Cre -ve	6_ATGGCACTGGTAGAATTCACTG	0.000280079710136095	0.00141939150064451	37.3333333333333	28.8	0.00587709425135511	0.383531000683295	no	-0.00113931179050842	neg	no
kidney	Labelled in health	Cre -ve	MT_TGAATCTGACAACAGGAAATAAACCTCCTTATTCACCCNA	0.000612799488819697	0.000987869321362002	37	38.2	0.178694746395526	0.65478169608229	no	-0.000375069832542305	neg	no
kidney	Labelled in health	Cre -ve	Mus musculus (house mouse) mmu-miR-1843a-5p	0.00111114216666666	0.00171219742266172	24.3333333333333	25.2	0.635702114002992	0.897216870816875	no	-0.00060105525599506	neg	no
kidney	Labelled in health	Cre -ve	NA_GAATTGATCAGGACATAGGGTAAA	0.00129750830217363	0.00176967733954305	38	30.2	0.806699331080246	0.957453526247429	no	-0.00047216903736942	neg	no
kidney	Labelled in health	Cre -ve	NA_TAATGGTTCGTTTGTAAAAAAAAAAAAAAAAAA	0.000817617268840377	0.00114641813638118	59.8333333333333	64.8	0.236331523632593	0.685495881464388	no	-0.000328800867540803	neg	no
kidney	Labelled in health	Cre -ve	NA_TGTGGGCACTCGAAGATACGGAA	0.000274801351739228	0.000446662630648934	66.6666666666667	56.2	0.534125806756188	0.859948118489629	no	-0.000171861278909706	neg	no
kidney	Labelled in health	Cre -ve	>ENSMUST00000124910.8|ENSMUSG00000039842.16|OTTMUSG00000020492.3|OTTMUST00000048603.2|Mcph1-202|Mcph1|3878|UTR5:1-432|CDS:433-834|UTR3:835-3878|	0.00079812333400918	0.00129124230677618	33.3333333333333	36.8	0.53401734997307	0.859948118489629	no	-0.000493118972767	neg	no
kidney	Labelled in health	Cre -ve	10_AGTTATGATGTGTAAATCCTATTCCATTGCTGAAATGCAGTGTGGAACATAATGAACTGAAC	0.000602540612221204	0.00123303546432748	30	30.6	0.0260277184551585	0.482703766327311	no	-0.000630494852106276	neg	no
kidney	Labelled in health	Cre -ve	11_GAGCAATGATGACCCCAACATGCCATCTGAGTGGCTTTGCTGAAATCCAGAGGCTGTTTCTGAGCTGT	0.000890306029675297	0.0015308618	30.6666666666667	22.8	0.0359679723812067	0.504859539605302	no	-0.000640555770324703	neg	no
kidney	Labelled in health	Cre -ve	11_TGGCTTTGCTGAAATCCAGAGGCTGTTTCTGAGCT	0.00102443337931348	0.00070709889236646	30	22.6	0.907690143091817	0.979007316272076	no	0.00031733448694702	pos	no
kidney	Labelled in health	Cre -ve	16_TGGAGAGAAAGGCAGTTCCTGAT	0.00284335217487508	0.0059830066	34.6666666666667	33.6	0.0141015953101086	0.441122441624338	no	-0.00313965442512492	neg	no
kidney	Labelled in health	Cre -ve	18_GATTCCTGGAAATACTGTTCT	0.000463063965917112	0.000197732761257006	32.3333333333333	35.2	0.340625536366343	0.754538170664	no	0.000265331204660106	pos	no
kidney	Labelled in health	Cre -ve	18_TGAGATGAAGCNCTGTAGCTCT	0.00101079258484723	0.000965470141440276	26.5	27.6	0.794125611934613	0.955833955936027	no	4.5322443406954e-05	pos	no
kidney	Labelled in health	Cre -ve	2_TCGTACCGTGAGTAATAATGCT	0.00398951157864719	0.0029033522	26.6666666666667	30.4	0.589110426567054	0.879130050504512	no	0.00108615937864719	pos	no
kidney	Labelled in health	Cre -ve	3_GGTCAATGATGTGTTGGCATGTATTATCTGAAT	0.000541765726752842	0.000983972779799422	33.1666666666667	38.2	0.164007228892069	0.6394625288115	no	-0.00044220705304658	neg	no
kidney	Labelled in health	Cre -ve	4_AGCTCGCTCTGAAGGCCTGTTTCCTAGGCTACATACGAGGGACATGTTCCTT	0.000837262479361	0.000785882486485998	33	30.2	0.892033284807201	0.977341536247064	no	5.1379992875002e-05	pos	no
kidney	Labelled in health	Cre -ve	4_TTCTTGTGATGAAAATACTGTCCAGTTCTGCTACTGAAGGAATGAGATGAACACTTTAGTGCTGAAGA	0.00120275231401498	0.00119471365315175	27	26.2	0.876938358333367	0.969791429662009	no	8.03866086322995e-06	pos	no
kidney	Labelled in health	Cre -ve	6_AATGGTTCGTTTGTAA	0.000549839816328975	0.000894814195766964	47.8333333333333	51.2	0.0979093521007948	0.583675828739873	no	-0.000344974379437989	neg	no
kidney	Labelled in health	Cre -ve	8_ACCACAGGGTAGAACCACGGAA	0.000321130333333333	0	23.5	24.8	0.243375113574975	0.685495881464388	no	0.000321130333333333	pos	no
kidney	Labelled in health	Cre -ve	8_CTGACTTGATGAAAGTACTTTTGAACCCTTTTCCATCTGATG	0.000626876843552702	0.00063499248551251	45.8333333333333	43.2	0.880135764425738	0.971114805034988	no	-8.11564195980828e-06	neg	no
kidney	Labelled in health	Cre -ve	8_GGAATGATGACATTCTCCGGAATCGCTGTACTGACTTGATGAAAGTACTTTTGAACCCTTTTCCATCTGATG	0.000759241362176913	0.000680200196673394	35.3333333333333	31.2	0.507992573061339	0.848140546317346	no	7.90411655035194e-05	pos	no
kidney	Labelled in health	Cre -ve	MT_GAATTGATCAGGACATAGGGTTTGATAGTAA	0.00397865836491115	0.0050863442	35.1666666666667	29.6	0.450555992939017	0.817050407340408	no	-0.00110768583508885	neg	no
kidney	Labelled in health	Cre -ve	MT_GATAAGTCGTAACAAGGTAAGCATACTGGAAAGTGTGCTTGGAATAATAA	0.000767754859814552	0.000325145079958462	28	23.2	0.395223344241811	0.780338674564394	no	0.00044260977985609	pos	no
kidney	Labelled in health	Cre -ve	MU069435.1_AGCAGCTCCCTCGCTGCGATCTATTGAAAGTCAGCCCTCGACACAAGGGTTTGT	0.000773069445034768	0.000646971718324634	35.6666666666667	31.4	0.637300719026707	0.89862311431711	no	0.000126097726710134	pos	no
kidney	Labelled in health	Cre -ve	Mus musculus (house mouse) mmu-miR-221-5p	0.000794260970802362	0.000707103231004428	44.3333333333333	58	0.923712555718703	0.982761456289719	no	8.71577397979337e-05	pos	no
kidney	Labelled in health	Cre -ve	X_GAGGTAGTAGATTGTATAGTTT	0.000874375135195768	0.00320136661414843	37.8333333333333	30.6	0.0690479382340263	0.541528939382237	no	-0.00232699147895266	neg	no
kidney	Labelled in health	Cre -ve	>ENSMUST00000170285.2|ENSMUSG00000040701.17|OTTMUSG00000027952.2|-|Ap1g2-211|Ap1g2|2596|UTR5:1-15|CDS:16-2391|UTR3:2392-2596|	0.000671643570706638	0.000662458127311542	54.8333333333333	59.8	0.923909363675034	0.982761456289719	no	9.18544339509634e-06	pos	no
kidney	Labelled in health	Cre -ve	11_AGCTCGGTCTGAGGCCCCTCAGTTT	0.00183105809737927	0.00179789470770015	34.8333333333333	30.4	0.840751150851747	0.965566296717851	no	3.316338967912e-05	pos	no
kidney	Labelled in health	Cre -ve	13_TCACATTGCCAGGGATTACCAC	0.00025238375971834	0.000829086827705408	33.6666666666667	32	0.14897667111939	0.638279743855123	no	-0.000576703067987068	neg	no
kidney	Labelled in health	Cre -ve	15_AAAATGATGAATTCTGGGGCGCTGATTCATGTGACTTGAAAAAACGCCATCCATTTCCTGACT	0.000759104820156683	0.000695773779219638	23	20.6	0.741758541010879	0.936630889738144	no	6.33310409370453e-05	pos	no
kidney	Labelled in health	Cre -ve	19_ATGTAACAGCAACTCCATGTGGAA	0.000142022251665243	0.00119583459600886	21.1666666666667	23	0.197395649762913	0.666912217142095	no	-0.00105381234434362	neg	no
kidney	Labelled in health	Cre -ve	19_TCACCCTGATGAACTGAATACCGCCCCAGTCTGATAGCTGTGGAGAAAGGTATTTTCTGAGT	0.00441207833333333	0.005084418	32.6666666666667	38.2	0.44033352179488	0.809605988147427	no	-0.00067233966666667	neg	no
kidney	Labelled in health	Cre -ve	2_TTGCAATGATGTCAATCTTTGACTGAAGTGACCTTGAAGTGCAATTACTGAGCTTTTTAACCCTGAGCAA	0.00135659982989747	0.00178556459999999	26.5	28.4	0.230610586413097	0.685495881464388	no	-0.00042896477010252	neg	no
kidney	Labelled in health	Cre -ve	3_TGAGGTAGTAGTTTGTGCTGTTAT	0.000347820985935305	0.00211593977272727	51.5	41.8	0.00113682133370691	0.195028015471497	no	-0.00176811878679197	neg	no
kidney	Labelled in health	Cre -ve	4_GGTCGATGATGAGAGCTTTGTTCTGAG	0.000770809467623295	0.000757296222873136	33.6666666666667	36.4	0.839570752237995	0.965566296717851	no	1.3513244750159e-05	pos	no
kidney	Labelled in health	Cre -ve	4_TAAACATCCTTGACTGGAAGCT	0.000465464980133595	0.00149103456745729	43.5	56.6	0.126573330013174	0.624408782410228	no	-0.0010255695873237	neg	no
kidney	Labelled in health	Cre -ve	5_CATTGCACTTGTCTCGGTCTGAA	0.000845849618197702	0.00032773693351212	42.8333333333333	57.6	0.0843666970809671	0.563905542393997	no	0.000518112684685582	pos	no
kidney	Labelled in health	Cre -ve	5_TGTCACGCGGGAGACCGGGGTTCGATTCCCCGACGGGGAGCCA	0.000341837020128648	0.0012208197832936	28.1666666666667	25.2	0.161487049957205	0.638279743855123	no	-0.000878982763164952	neg	no
kidney	Labelled in health	Cre -ve	MT_CCTACACCCAGAAGATTTCATGACCAATGAACACTCTGACCA	0.00115591927757491	0.00116738290916662	30.5	36.8	0.506242656373664	0.848140546317346	no	-1.14636315917101e-05	neg	no
kidney	Labelled in health	Cre -ve	MT_TGAATCTGACAACAGGAAATAAACCTCCTTATTCACCACCA	0.000487354950079568	0.00053357975923945	41.3333333333333	42.8	0.767180589864475	0.94535261831664	no	-4.62248091598817e-05	neg	no
kidney	Labelled in health	Cre -ve	MU069435.1_AGGAGCCTCGGTTGGCCCCGGATAGCCGGGTCCCCGTC	0.000758163733929992	0.000526277478051014	43.5	36.8	0.528808177664082	0.855643651590378	no	0.000231886255878978	pos	no
kidney	Labelled in health	Cre -ve	MU069435.1_CAGCGCCGAAGGAGCCTCGGTTGGCCCCGGATAGCCGGGTCCCCGTC	0.00123153075360552	0.0007455776898881	33.1666666666667	31	0.341594677003974	0.754538170664	no	0.00048595306371742	pos	no
kidney	Labelled in health	Cre -ve	Mus musculus (house mouse) mmu-miR-194-2-3p	0.000802922466033105	0.000431863639479364	52.1666666666667	39.8	0.374267024280019	0.763899217868827	no	0.000371058826553741	pos	no
kidney	Labelled in health	Cre -ve	NA_ACGCCTGTCTGAGCGTCGCT	0.000578851888466602	0.00193646902588264	48.6666666666667	48.2	0.0639559292109683	0.541528939382237	no	-0.00135761713741604	neg	no
kidney	Labelled in health	Cre -ve	1_AGCCCATGATGGTATGAGAGTAGTGGACAGAAGGGATTTCTGAAAAACACTTTTCTGAGGCTT	0.000455856931691473	0.000774132660295462	34.3333333333333	27.6	0.168392937915323	0.640602144996147	no	-0.000318275728603989	neg	no
kidney	Labelled in health	Cre -ve	10_TCAAGTAATCCAGGATAGGCTT	0.00099202112327449	0.00088094473099446	53.3333333333333	63.6	0.569710238541717	0.873917538383459	no	0.00011107639228003	pos	no
kidney	Labelled in health	Cre -ve	10_TCCGGCTCGAAGGACCA	0.000514859116571808	0.000684381503095928	37.6666666666667	48.2	0.749574797404631	0.93811413271428	no	-0.00016952238652412	neg	no
kidney	Labelled in health	Cre -ve	11_CCCATAAAGTAGAAAGCACT	0.000146830625091493	0.000177266578420844	43.1666666666667	57	0.808248780816415	0.957453526247429	no	-3.04359533293507e-05	neg	no
kidney	Labelled in health	Cre -ve	11_GGACATGTCCTGCAATTCTGAAT	0.000532421524064525	0.00136014169034419	34.6666666666667	31.2	0.313765738916909	0.729897376090604	no	-0.000827720166279665	neg	no
kidney	Labelled in health	Cre -ve	17_GAAGCTGAGTTGGCTGCTGCCACC	0.000801729155443945	0.000617506395046418	49.5	44	0.988237132913929	0.994031357145998	no	0.000184222760397527	pos	no
kidney	Labelled in health	Cre -ve	17_TGAGGTAGGAGGTTGTATAGTTG	0.00039674392638083	0.000592955245239026	57.5	42.8	0.249736356888098	0.685495881464388	no	-0.000196211318858196	neg	no
kidney	Labelled in health	Cre -ve	2_CTACAATGATGGTAATATTTTTCGTCAACAGAGTTCACCTAGTGAGTGTTGACACCTTGGGTCTGAGTG	0.00044722495086371	0.00058489150505992	38.5	33.2	0.462945923376612	0.824369541853932	no	-0.00013766655419621	neg	no
kidney	Labelled in health	Cre -ve	2_GCCAGTGATGCTTAGGAATTTCTTCACCTGAATCAACTATGTGGTCACACTGTTGTCTGAGGCAA	0.000811909857954038	0.000944552421277596	31.5	26.8	0.539524497933867	0.86154510523059	no	-0.000132642563323558	neg	no
kidney	Labelled in health	Cre -ve	2_TCTAGTGATGAATTTCATAGGGCAGATTCTGAGGTGAAAATTTAGTTCATCATTGATTGTCCTATTATGAAATCTGAAG	0.000395497395267335	0.000495921315563244	36.5	49	0.276901767446109	0.709941230658857	no	-0.000100423920295909	neg	no
kidney	Labelled in health	Cre -ve	2_TTGTGGCAACAATGGCACGGCAAGGGAGCTGTATTTT	0.000282119148706422	0.000707023862475244	41	31.4	0.239533111791487	0.685495881464388	no	-0.000424904713768822	neg	no
kidney	Labelled in health	Cre -ve	2_TTGTGGCAACAATGGCACGGCAAGGGGATCCAGTCTTTT	0.000610502609205345	0.00073007016095909	43	36.6	0.363161191724108	0.759257546880676	no	-0.000119567551753745	neg	no
kidney	Labelled in health	Cre -ve	4_CTTTCAGTCGGATGTTTACAGTT	0.00395809193817711	0.00518239546421404	31.3333333333333	34.6	0.345728072085149	0.757024689962145	no	-0.00122430352603693	neg	no
kidney	Labelled in health	Cre -ve	4_TTCTTGTGATGAAAATACTGTCCAGTTCTGCTACTGAAGGAATGAGATGAACACTTTAGTGCTGAAGAAA	0.000737707775038898	0.00090993624937177	25.3333333333333	26.6	0.942329859759228	0.98424861680262	no	-0.000172228474332872	neg	no
kidney	Labelled in health	Cre -ve	7_GCTTGTGATGAGACATCTCCCACTCATGTTCGAGTTGCTCGACTATGAGATGACTCTACATGCACTACCATCTGAGG	0.000590540228304637	0.000807457174982318	28.1666666666667	36.4	0.219954127597196	0.681374601469345	no	-0.000216916946677681	neg	no
kidney	Labelled in health	Cre -ve	8_TACCACAGGGTAGAACCACGGAA	0.000336437630881378	0.0021551721596766	25.5	35.4	0.459145335122155	0.822335933669196	no	-0.00181873452879522	neg	no
kidney	Labelled in health	Cre -ve	9_CAACGGAATCCCAAAAGCAGCTGA	0.000362273026827758	0.0002710028	32.6666666666667	34.4	0.686612914358101	0.912424733854304	no	9.12702268277583e-05	pos	no
kidney	Labelled in health	Cre -ve	9_CGCTGCGATCTATTGAAAGTCAGCCCTCGACACAAGGGTTTGTA	0.000770313274620073	0.000582886334011468	36.3333333333333	40.8	0.607145147765743	0.883180863404388	no	0.000187426940608605	pos	no
kidney	Labelled in health	Cre -ve	MT_GAATTGATCAGGACATAGGGTTTAAA	0.00135962064258326	0.0029649358	37.6666666666667	26.4	0.31306283161988	0.729897376090604	no	-0.00160531515741674	neg	no
kidney	Labelled in health	Cre -ve	Mus musculus (house mouse) mmu-miR-149-5p	0.00200421430998372	0.00123366601578629	42.8333333333333	49.8	0.86349058718729	0.969380661746585	no	0.00077054829419743	pos	no
kidney	Labelled in health	Cre -ve	Mus musculus tRNA-Glu (TTC) (tRNA-Glu-TTC-1 1 to 4, tRNA-Glu-TTC-3 1 to 4)	0.00303445240248391	0.000995478799839768	47.8333333333333	77.8	0.582090062656972	0.877682672599965	no	0.00203897360264414	pos	no
kidney	Labelled in health	Cre -ve	NA_CGACTCTTAGCGGTGGATCACTCGGCTCGTGCGTCGATGAAGAACGCAG	0.000595244016157578	0.000800989703539906	38.5	43.4	0.572115307671814	0.873917538383459	no	-0.000205745687382328	neg	no
kidney	Labelled in health	Cre -ve	>ENSMUST00000206223.2|ENSMUSG00000039257.12|OTTMUSG00000049457.3|OTTMUST00000142612.2|Vstm2b-204|Vstm2b|599|UTR5:1-36|CDS:37-599|	0.000314546532989098	0.0003868472	26	29.4	0.790196475587812	0.955697318190291	no	-7.23006670109017e-05	neg	no
kidney	Labelled in health	Cre -ve	1_ACCATGATGATAACATAGTTCAGCAGACTTAACTCTGATGAACAATCATGTCTTTCGCTCCTATCTGATG	0.00045828500981599	0.00077744984778401	30.5	36	0.186171738717698	0.65478169608229	no	-0.00031916483796802	neg	no
kidney	Labelled in health	Cre -ve	1_TACCATGATGATAACATAGTTCAGCAGACTTAACTCTGATGAACAATCATGTCTTTCGCTCNTATCTGATG	0.000811137796366732	0.000670793509663194	30.6666666666667	31.2	0.462834908444284	0.824369541853932	no	0.000140344286703538	pos	no
kidney	Labelled in health	Cre -ve	1_TGTAAACATCCTCGACTGGAGGCT	0.00112813547468961	0.00174946203875408	36.3333333333333	41.2	0.474907887679558	0.82834018367148	no	-0.00062132656406447	neg	no
kidney	Labelled in health	Cre -ve	1_TGTCAATGATGCATCTTATTGGAACTGAATTTAAGTGATCTAACCCATTCGTCACTACCACTGAGAC	0.00057885598259317	0.00105336162664304	27	26.8	0.308799019343352	0.729897376090604	no	-0.00047450564404987	neg	no
kidney	Labelled in health	Cre -ve	10_TCACGCGGGAGACCGGGGTTCAATTCCCCGACGGGGAGCCA	0.00113174098480046	0.000916249640454836	44.8333333333333	53.8	0.579777548836823	0.875919735977482	no	0.000215491344345624	pos	no
kidney	Labelled in health	Cre -ve	11_ATAACTGACGATAACTGCTCCTGGCTGACT	0.000724254653572143	0.00118550204373464	34.3333333333333	28.2	0.465208234791558	0.824369541853932	no	-0.000461247390162497	neg	no
kidney	Labelled in health	Cre -ve	17_TCTTAGATCGATGTGGTGCTCCGGAGTTCTCTTCGGGCCAGGGCCTAAGCCGCGCCAG	0.000877323379359527	0.000651014725177844	45.6666666666667	67.4	0.180533652877146	0.65478169608229	no	0.000226308654181683	pos	no
kidney	Labelled in health	Cre -ve	19_CCCTGATGAACTGAATACCGCCCCAGTCTGATAGCTGTGGAGAAAGGTATTTTCTGAGT	0.000442390594502447	0.000848747663671324	37.6666666666667	46.2	0.0743103854837442	0.541528939382237	no	-0.000406357069168877	neg	no
kidney	Labelled in health	Cre -ve	19_TGACCTATGAATTGACAGCCATT	0.00832199233333333	0.0043160972	26.5	30.2	0.61307913425653	0.883180863404388	no	0.00400589513333333	pos	no
kidney	Labelled in health	Cre -ve	2_TGAAATGATGATTCTGTTTATCCATTCGCTGAGT	0.000611392672205128	0.000382713799344118	35.1666666666667	36	0.357168235603873	0.757340018938202	no	0.00022867887286101	pos	no
kidney	Labelled in health	Cre -ve	4_CTCGGTGATGAGAACTTTGTCCAGTTCTGCTGCTGATCTCTTAAGTGAGGATGAAGTTATCTGAGGA	0.00075233698021562	0.000807042587129548	20.3333333333333	22.2	0.820136067746548	0.960552336779795	no	-5.4705606913928e-05	neg	no
kidney	Labelled in health	Cre -ve	4_GGTCGATGATGAGAGCTTTGTTCTGAGA	0.000417456898620323	0.000273392295122478	31.6666666666667	26.8	0.796935997225446	0.95681895778856	no	0.000144064603497845	pos	no
kidney	Labelled in health	Cre -ve	4_TGTAAACATCCTTGACTGGAAGCA	0.00339421439962119	0.00127627131909385	39.8333333333333	50.6	0.43815585281236	0.809605988147427	no	0.00211794308052734	pos	no
kidney	Labelled in health	Cre -ve	9_TCGCTGCGATCTATTGAAAGTCAGNCCTCGACACAAGGNTTTGT	0.000580204478979923	0.000838629326726726	34.5	30.8	0.16187970712028	0.638279743855123	no	-0.000258424847746803	neg	no
kidney	Labelled in health	Cre -ve	9_TCGCTGCGATCTATTGAAGGTCAGCCCTCGACACAAGGGTTTGT	0.000582264556919303	0.000566456338067074	37.5	37.6	0.929931662978808	0.982761456289719	no	1.58082188522293e-05	pos	no
kidney	Labelled in health	Cre -ve	MT_TAAACCTGAAATGAAGATCTTCTCTTCTCAAGACACCA	0.000665918527720405	0.000853208923535478	32	48.6	0.485139062528281	0.83466012098139	no	-0.000187290395815073	neg	no
kidney	Labelled in health	Cre -ve	NA_GAATTGATCAGGACATAGGGTAAAA	0.00502179921166372	0.0094332498	28.6666666666667	27	0.956719231859093	0.986755481799214	no	-0.00441145058833628	neg	no
kidney	Labelled in health	Cre -ve	NA_GACTCTTAGCGGTGGATCACTC	0.00103137528488368	0.000508881333364274	30.3333333333333	35.6	0.271191018497966	0.708492271676581	no	0.000522493951519406	pos	no
kidney	Labelled in health	Cre -ve	NA_GACTCTTAGCGGTGGATCACTCGGCTCGTGC	0.00104722887177985	0.000889343921981718	30.1666666666667	25.8	0.778425736933802	0.948610369238983	no	0.000157884949798132	pos	no
kidney	Labelled in health	Cre -ve	NA_GACTCTTAGCGGTGGATCACTCGGCTCGTGCGTCGATGAAGAACGCAGCTAGCTGCGAGAATTA	0.00122363338765509	0.000818755230110602	24.6666666666667	21	0.329660851333093	0.73997706915926	no	0.000404878157544488	pos	no
kidney	Labelled in health	Cre -ve	NA_TATTAATGGTTCGTTTGTAAAAA	0.000897872220353378	0.000743762197281236	34.3333333333333	43.6	0.57663810917826	0.874586680325376	no	0.000154110023072142	pos	no
kidney	Labelled in health	Cre -ve	NA_TATTAATGGTTCGTTTGTAAAAAA	0.000669472731690925	0.0013804601978581	38.1666666666667	38.4	0.286982159930695	0.709941230658857	no	-0.000710987466167175	neg	no
kidney	Labelled in health	Cre -ve	NA_TGTGGGCACTCGAAGATACGGAT	0.00182228920297951	0.00537308462608695	31.8333333333333	33.2	0.607542172579052	0.883180863404388	no	-0.00355079542310744	neg	no
kidney	Labelled in health	Cre -ve	X_AATGGCGCCACTAGGGTTGT	0.000403475779135292	0.000461375634050436	35.8333333333333	37	0.793412351548851	0.955833955936027	no	-5.78998549151443e-05	neg	no
kidney	Labelled in health	Cre -ve	>ENSMUST00000205845.2|ENSMUSG00000039257.12|OTTMUSG00000049457.3|-|Vstm2b-203|Vstm2b|1455|UTR5:1-90|CDS:91-948|UTR3:949-1455|	0.000333982922392178	0.000988625749007426	42.6666666666667	37.8	0.0661827403338567	0.541528939382237	no	-0.000654642826615248	neg	no
kidney	Labelled in health	Cre -ve	1_CACAAGTGATGAGTGACAAAGGGACTTAATACTGAACCATGGGGTTGAAATGAAATATGCTGATG	0.000328332204382587	0.000320607781075542	27	25	0.666623081730363	0.904651685411361	no	7.72442330704466e-06	pos	no
kidney	Labelled in health	Cre -ve	1_TAAACATCCTCGACTGGAAGC	0.000503398323172742	0.000538748697294038	31.6666666666667	36.8	0.900272317528406	0.977574081408376	no	-3.53503741212963e-05	neg	no
kidney	Labelled in health	Cre -ve	13_TCGTTTCCCGGCCAATGCACCA	0.00062002138183081	0.00301640122809653	41.1666666666667	44.6	0.839144840675804	0.965566296717851	no	-0.00239637984626572	neg	no
kidney	Labelled in health	Cre -ve	16_TGAAATGATGGCAAATCATCTTTCGGGACTGATCTGAAATGAAGAGAATACTCTTGCTGATC	0.000530240251240742	0.000422933864207126	22.3333333333333	24.4	0.593444677922827	0.879130050504512	no	0.000107306387033616	pos	no
kidney	Labelled in health	Cre -ve	17_TTGCTGTGATGACTGTCATTGGGTTTCGCATATTGCTGAGTTCCCATGATGCCTCTTCTCTTGGCTGTCTGAGCA	0.00074923660691642	0.000983963561420314	23.1666666666667	23.4	0.219544801511436	0.681374601469345	no	-0.000234726954503894	neg	no
kidney	Labelled in health	Cre -ve	18_TGAGGTGAAGCACTGTAGCTCT	0.0017570666078238	0.0017412908640291	32	36.6	0.890281809499953	0.977162628694335	no	1.57757437947001e-05	pos	no
kidney	Labelled in health	Cre -ve	19_CTACGGGGATGATATGAAAACTGAACTCTCTCTTTCTGATGGTTTAGTGGAGAAAACAAAAATTCTCTGAGTAG	0.00115018415050221	0.00128155341818181	30.1666666666667	27.8	0.522691176631138	0.854607452405055	no	-0.0001313692676796	neg	no
kidney	Labelled in health	Cre -ve	2_GAAAGTCAGCCCTCGACACAAGGGTTTGT	0.000735122888761828	0.000626041881103912	32.1666666666667	37.6	0.742376188536402	0.936630889738144	no	0.000109081007657916	pos	no
kidney	Labelled in health	Cre -ve	2_TCGCTGCGATCTANTGAAAGTCAGCCCTCGACACAAGGGTTTGT	0.000525044055744513	0.00112652644098888	31.8333333333333	28.4	0.0193228800012805	0.449654084927244	no	-0.000601482385244367	neg	no
kidney	Labelled in health	Cre -ve	MT_AAAGGTTTGGTCCTGGCCTTATAATTAATTAG	0.000928038592024742	0.000426705867177996	41	42.4	0.108693640201247	0.601516059034859	no	0.000501332724846746	pos	no
kidney	Labelled in health	Cre -ve	MT_GAATTGATCAGGACATAGGGTTTGATAGTA	0.00615187296873102	0.0036629014	32.5	25	0.278811405675754	0.709941230658857	no	0.00248897156873102	pos	no
kidney	Labelled in health	Cre -ve	MT_GAATTGATCAGGACATAGGGTTTGATAGTTAATATTATATGTCTTTCAAGTTCTTAGTGTTTTTGGAA	0.000566338573724392	0.000426628162722722	20.3333333333333	17.4	0.640707646847839	0.900241663248601	no	0.00013971041100167	pos	no
kidney	Labelled in health	Cre -ve	MT_GCATCTGGCCTACACCCAGAAGATTTCATGACCAATGAACACTCTGACCA	0.000558228333763125	0.000783649195364764	23.5	28	0.544346007148445	0.86154510523059	no	-0.000225420861601639	neg	no
kidney	Labelled in health	Cre -ve	MU069435.1_ACTCGCTGCGATCTATTGAAAGTCAGCCCTCGACACAAGGGTTTGT	0.000275663342422363	0.00094383537382554	21.3333333333333	18.4	0.199522160252498	0.668179130943217	no	-0.000668172031403177	neg	no
kidney	Labelled in health	Cre -ve	Mus musculus (house mouse) mmu-miR-34a-5p	0.00144833662648865	0.00105676719701916	42.5	44.4	0.932164404485542	0.983062430548668	no	0.00039156942946949	pos	no
kidney	Labelled in health	Cre -ve	NA_GAATTGATCAGGACATAGGGACAA	0.000172890666666667	0.000933730737732656	28	24.2	0.274478950365861	0.709941230658857	no	-0.000760840071065989	neg	no
kidney	Labelled in health	Cre -ve	NA_GAGGACCGGAGTGGACGCATCAC	0.00169446523090444	0.000283875989292364	43.8333333333333	42.8	0.250092524448628	0.685495881464388	no	0.00141058924161208	pos	no
kidney	Labelled in health	Cre -ve	NA_TCCCGGGGCTACGCCTGTCTGAGCGTCGCT	0.000682068868810872	0.00103968492658684	47.1666666666667	50	0.183733732698527	0.65478169608229	no	-0.000357616057775968	neg	no
kidney	Labelled in health	Cre -ve	NA_TGGGGTACCGCCAAGCGGTAAGGCA	0.00113241094010741	6.5681444991788e-05	43.1666666666667	41	0.00327908822270666	0.366125386538022	no	0.00106672949511562	pos	no
kidney	Labelled in health	Cre -ve	>ENSMUST00000033020.14|ENSMUSG00000030760.15|OTTMUSG00000030994.3|OTTMUST00000076772.2|Acer3-201|Acer3|11340|UTR5:1-88|CDS:89-892|UTR3:893-11340|	0.0133927724300789	0.0173712602	29	32.6	0.667356392282086	0.904651685411361	no	-0.00397848776992114	neg	no
kidney	Labelled in health	Cre -ve	1_TGTAAACATCCTCNACTGGAAGCT	0.00109971789181207	0.0014740644229885	28.8333333333333	31.6	0.404845731937872	0.785905973674004	no	-0.00037434653117643	neg	no
kidney	Labelled in health	Cre -ve	18_TGAGATGAAGCACNGTAGCTCT	0.00114730029358132	0.0022548272	28.8333333333333	31.8	0.0168249826433115	0.449654084927244	no	-0.00110752690641868	neg	no
kidney	Labelled in health	Cre -ve	7_CGTCTGTGATGTTCTGCTATTACCTACATTGTTTGAGCCTCATGAAAACCCCACTGGCTGAGA	0.000788240604500592	0.00066746897519828	31.5	30.4	0.951082891533712	0.986755481799214	no	0.000120771629302312	pos	no
kidney	Labelled in health	Cre -ve	8_TCACATTGCCAGGGATTTCCA	0.000734682075162593	0.0014559184	41	46.8	0.666417789264055	0.904651685411361	no	-0.000721236324837407	neg	no
kidney	Labelled in health	Cre -ve	9_TCGCTGTGATGATGGATTCCAAAACCATTCGTAGTTTCCACCAGA	0.0004142085991494	0.000736901053890608	34.5	27.2	0.0630977281235487	0.541528939382237	no	-0.000322692454741208	neg	no
kidney	Labelled in health	Cre -ve	MT_GAATTGATCAGGACATAGGGTTTAAAA	0.00700292833333333	0.004125433	27.1666666666667	21.8	0.390888634746016	0.778559333959073	no	0.00287749533333333	pos	no
kidney	Labelled in health	Cre -ve	MT_GTCGTAACAAGGTAAGCATACTGGAAAGTGTGCTTGGAATAATA	0.000509384514248272	0.000355602526917382	19.5	15.4	0.513618935000196	0.849245666200861	no	0.00015378198733089	pos	no
kidney	Labelled in health	Cre -ve	MU069435.1_GCTGCGATCTATTGAAAGTCAGCCCTCGACACA	0.000404509734597128	0.00118227423318059	24.3333333333333	26.2	0.2891609081422	0.709941230658857	no	-0.000777764498583462	neg	no
kidney	Labelled in health	Cre -ve	MU069435.1_GCTGCGATCTATTGAAAGTCAGCCNTCGACACAAGGGTTTGT	0.000329225211946338	0.000735996880809622	29.1666666666667	28	0.149368027441143	0.638279743855123	no	-0.000406771668863284	neg	no
kidney	Labelled in health	Cre -ve	Mus musculus (house mouse) mmu-miR-3068-3p	0.00050555768802698	0.00159258931496063	32.8333333333333	32.8	0.0792823224799557	0.55330742148696	no	-0.00108703162693365	neg	no
kidney	Labelled in health	Cre -ve	Mus musculus (house mouse) mmu-miR-6395	0.00595821983333333	0.0025389816	31.3333333333333	27.2	0.022885342602511	0.457554828297957	no	0.00341923823333333	pos	no
kidney	Labelled in health	Cre -ve	NA_ACCCCGTCCGTGCCTCCA	0.00109394382964851	0.00125540844739326	70.5	70.2	0.860211831822725	0.969380661746585	no	-0.00016146461774475	neg	no
kidney	Labelled in health	Cre -ve	NA_CGACTCTTAGCGGTGGATCACTCGGCTCG	0.00061775183157412	0.00049656829926189	28	40.8	0.735775348714355	0.935009990464992	no	0.00012118353231223	pos	no
kidney	Labelled in health	Cre -ve	NA_CGACTCTTAGCGGTGGATCACTCGGCTCGT	0.00147724016397212	0.000340404882729312	32	28.4	0.0225914609982769	0.457554828297957	no	0.00113683528124281	pos	no
kidney	Labelled in health	Cre -ve	NA_TCAATCAACGACCGACCGTATC	0.000569038700584127	0.000696478427313582	61	67.2	0.74251049808257	0.936630889738144	no	-0.000127439726729455	neg	no
kidney	Labelled in health	Cre -ve	>ENSMUST00000093914.5|ENSMUSG00000070332.5|OTTMUSG00000003440.3|OTTMUST00000007261.3|Trim80-201|Trim80|1934|UTR5:1-9|CDS:10-1884|UTR3:1885-1934|	0.00306732316666666	0.0041395334	29.3333333333333	33.2	0.423719528929896	0.801743814543823	no	-0.00107221023333334	neg	no
kidney	Labelled in health	Cre -ve	10_GTTCATGGGTGAGAAACAGCTAGTCTGACA	0.00159105815529847	0.00078969046237805	38.1666666666667	35.2	0.564913459005342	0.869617528119888	no	0.00080136769292042	pos	no
kidney	Labelled in health	Cre -ve	15_TATCAATGATGTCCTAAAAAATAAATGTCTGAACATATGACTGCTATAATGATTTCAGCATTTAACTGAGAT	0.000345197816632985	0.000606351587085168	24.3333333333333	29.4	0.218830596287193	0.681374601469345	no	-0.000261153770452183	neg	no
kidney	Labelled in health	Cre -ve	15_TGTAAACATCCTACACTCAGCTT	0.00235030107512394	0.004408819	28.1666666666667	25.2	0.101057923785452	0.588805412546183	no	-0.00205851792487606	neg	no
kidney	Labelled in health	Cre -ve	18_TGCAGTGATGACTATCTTAGGACACCTTTGGATTTACCGTGAAAAGAAGTAACCTCTGAGCAGC	0.00115218686944096	0.000959072536037952	23.5	20	0.496887013864038	0.844358963703987	no	0.000193114333403008	pos	no
kidney	Labelled in health	Cre -ve	2_ATACCCTGTAGAACCGAATTTGT	0.000320497183493517	0.000186437754768694	37.5	42	0.42994422957503	0.807052903223695	no	0.000134059428724823	pos	no
kidney	Labelled in health	Cre -ve	2_CACCAAGATGAGTGGTGCAAATCTGATC	0.00040554474062713	0.000269424181417276	29.8333333333333	32.2	0.778135258623907	0.948610369238983	no	0.000136120559209854	pos	no
kidney	Labelled in health	Cre -ve	2_CTCGTACCGTGAGTAATAATGC	0.00127789442767112	0.000541518645994344	29.8333333333333	33.8	0.597057858725259	0.881316762783747	no	0.000736375781676776	pos	no
kidney	Labelled in health	Cre -ve	4_GGTCCATGATGAAACCCATTATCAGTGGACATCTATGGATGAGAAATGCGGATATGGGACTGAGAC	0.00137958575551057	0.0006766338990951	22.8333333333333	21.6	0.556165061841152	0.866486559877305	no	0.00070295185641547	pos	no
kidney	Labelled in health	Cre -ve	6_ATAGCACCATCTGAAATCGGTTA	0.00013419216317767	8.4175084175084e-05	21.1666666666667	19.2	0.865931380988012	0.969380661746585	no	5.0017079002586e-05	pos	no
kidney	Labelled in health	Cre -ve	MU069435.1_GCTCCCTCGCTGCGATCTATTGAAAGTCAGCCCTCGACACAAGGGTTTGT	0.000886354309658973	0.000568266028035486	32.6666666666667	31	0.895784956396697	0.977341536247064	no	0.000318088281623487	pos	no
kidney	Labelled in health	Cre -ve	NA_AATGATGGCCAGGCTGTCTCCACC	0.000367491296315173	0.000726585730195486	38.5	34.6	0.403463562355471	0.785905973674004	no	-0.000359094433880313	neg	no
kidney	Labelled in health	Cre -ve	NA_GAAATTTCGGTTGGGAAAAAAAA	0.000274793138955052	0.000836140496953246	40.3333333333333	34.2	0.471141212990134	0.8278177781335	no	-0.000561347357998194	neg	no
kidney	Labelled in health	Cre -ve	NA_TGAATCTGACAACAGGAAATAAACCTCCTTATTCACCCCACCACCA	0.00038426485808652	0.000592975418405516	33.3333333333333	31.8	0.349000875653684	0.757024689962145	no	-0.000208710560318996	neg	no
kidney	Labelled in health	Cre -ve	X_AATGGTTCGTTTGTAAAAAAAAAAAAAAAAA	0.000524364381390773	0.000830257253514748	56.8333333333333	52.8	0.170941691765644	0.645315335173972	no	-0.000305892872123975	neg	no
kidney	Labelled in health	Cre -ve	X_AGCTACATCTGGCTACTGGGTCTCA	0.00140967222746845	0.000808892707403514	30.3333333333333	27.8	0.124825398086193	0.622574810295552	no	0.000600779520064936	pos	no
kidney	Labelled in health	Cre -ve	>ENSMUST00000146415.2|ENSMUSG00000043621.14|OTTMUSG00000010000.4|OTTMUST00000023256.4|Ubxn10-205|Ubxn10|2460|UTR5:1-56|CDS:57-890|UTR3:891-2460|	0.000612028689289778	0.000475661595231618	45.5	44	0.910196960293782	0.980016810804463	no	0.00013636709405816	pos	no
kidney	Labelled in health	Cre -ve	1_GTAAACATCCTCGACTGGAAGCTTT	0.0100626546666667	0.0026551946	32.8333333333333	33.4	0.24675759652117	0.685495881464388	no	0.00740746006666666	pos	no
kidney	Labelled in health	Cre -ve	11_TAACAGTCTACAGCCATGGTCGT	0.000905745016704217	0.00116540034757834	31.8333333333333	22.8	0.777406847083976	0.948610369238983	no	-0.000259655330874123	neg	no
kidney	Labelled in health	Cre -ve	11_TACCCTGTAGATCCGAATTTGTAA	0.000726304756876112	0.000957275929953916	32.6666666666667	38.8	0.560574859457342	0.868283400465742	no	-0.000230971173077804	neg	no
kidney	Labelled in health	Cre -ve	14_AAAAGCTGGGTTGAGAGGGCGAT	0.00171126631025223	0.0013518347719457	35.5	32	0.402673661286076	0.785905973674004	no	0.00035943153830653	pos	no
kidney	Labelled in health	Cre -ve	15_GAAAATGATGAATTCTGGGGCGCTGATTCATGTGACTTGAAAAAACGCCATCCATTTCCTGNCT	0.000760431870632047	0.000693226694198386	22.5	21.8	0.750287630175213	0.93811413271428	no	6.72051764336607e-05	pos	no
kidney	Labelled in health	Cre -ve	15_TTGAAATTTCGGTTGGGACA	0.000540376558666303	0.000698589897017266	33.5	27.4	0.352913641651883	0.757340018938202	no	-0.000158213338350963	neg	no
kidney	Labelled in health	Cre -ve	17_TTGCTGTGATGACTGTCATTGGGTTTCGCATATTGCTGAGTTCCCATGATGC	0.000917392002747715	0.00041201658529024	24.3333333333333	21	0.123295160373493	0.622574810295552	no	0.000505375417457475	pos	no
kidney	Labelled in health	Cre -ve	18_TNAGATGAAGCACTGTAGCTCT	0.00122265663214061	0.00121953976565559	23.8333333333333	25	0.997769272325074	0.999453659838754	no	3.11686648501986e-06	pos	no
kidney	Labelled in health	Cre -ve	2_ATCCCAGCGGTGCCTCCA	0.000538593202929828	0.00105208652773403	33.5	40.4	0.559645069173158	0.868283400465742	no	-0.000513493324804202	neg	no
kidney	Labelled in health	Cre -ve	4_GTCGATGATGAGAGCTTTGTTCTGAGCC	0.000889958703943782	0.0024199658	20.1666666666667	18.6	0.111072970435065	0.608144206921065	no	-0.00153000709605622	neg	no
kidney	Labelled in health	Cre -ve	Mus musculus (house mouse) mmu-miR-187-3p	0.000425167686393912	0.000930027584661224	28.6666666666667	32.4	0.0596368381651565	0.541528939382237	no	-0.000504859898267312	neg	no
kidney	Labelled in health	Cre -ve	NA_AAATAACGCCGGAACATTAGTG	0	0.000290924032075274	41.8333333333333	46	0.00704045740002633	0.383531000683295	no	-0.000290924032075274	neg	no
kidney	Labelled in health	Cre -ve	NA_GAATTGATCAGGACATAGGGAAAAAAAA	0.000263715502824858	0	30	25.6	0.097136842681968	0.583675828739873	no	0.000263715502824858	pos	no
kidney	Labelled in health	Cre -ve	NA_TGTCGACTTGGAGGTTGTGCCC	0.00130831488954625	0.000245463405479526	33.8333333333333	28.8	0.232300898183371	0.685495881464388	no	0.00106285148406672	pos	no
kidney	Labelled in health	Cre -ve	NA_TGTGGGCACTCGAAGATACGGA	0.000483559056485965	0.00154223331519699	40.6666666666667	36.6	0.266502483081463	0.703384331415006	no	-0.00105867425871103	neg	no
kidney	Labelled in health	Cre -ve	>ENSMUST00000212152.2|ENSMUSG00000045348.17|OTTMUSG00000026838.5|OTTMUST00000151150.1|Nyap1-204|Nyap1|2499|CDS:1-2499|	0.000807961876477167	0.00187109877299412	35.6666666666667	40.2	0.162109216714242	0.638279743855123	no	-0.00106313689651695	neg	no
kidney	Labelled in health	Cre -ve	1_CTTTCAGTCGGATGTTTGCAGCA	0.0015911526860686	0.000507862831558486	29.6666666666667	30.4	0.349094287080989	0.757024689962145	no	0.00108328985451011	pos	no
kidney	Labelled in health	Cre -ve	10_TGAGGTAGTAGTTTGTGCTGTTG	0.000719702609253378	0.000520027644819394	29.6666666666667	25.4	0.739854213674778	0.936630889738144	no	0.000199674964433984	pos	no
kidney	Labelled in health	Cre -ve	10_TTCATGGGTGAGAAACAGCTAGTCTGACA	0.000755852833333333	0.000735616012684724	27.6666666666667	30.4	0.563811214769725	0.868786941721013	no	2.02368206486093e-05	pos	no
kidney	Labelled in health	Cre -ve	11_TGAGAACTGAATTCCATGGGTTAT	0.00153920949999999	0.00127686240979175	30.1666666666667	25.4	0.965343736794071	0.986755481799214	no	0.00026234709020824	pos	no
kidney	Labelled in health	Cre -ve	14_AGGTATGAGGAAAATATCGGACAGTCTGATTACCACTGAAGACTGATAAGATCCAACTCTGACC	0.00038446602372997	0.000689498769009396	32.5	35.2	0.0861187498295537	0.565801102944992	no	-0.000305032745279426	neg	no
kidney	Labelled in health	Cre -ve	14_TAGCAGCACGTAAATATTGGAA	0.000180529825384757	0.000233773296983814	34.5	39.8	0.799345967808429	0.957453526247429	no	-5.32434715990573e-05	neg	no
kidney	Labelled in health	Cre -ve	15_CTAGACTGAGGCTCCTTGAGGAAA	0.000461384666666667	0.00142273386997929	20.3333333333333	20.2	0.1327347687135	0.626735421693102	no	-0.000961349203312623	neg	no
kidney	Labelled in health	Cre -ve	16_TTCCGCTGATGACTTCTGTCAGTGCCACGTGTCTGGGCCACTGAGACCACATGATGGGATTGAGGACCTGAGG	0.000483407038650058	0.000688933150256418	23.8333333333333	23.8	0.210089372654418	0.67861504472473	no	-0.00020552611160636	neg	no
kidney	Labelled in health	Cre -ve	18_TGAGATGAAGCACTGTAGCTTA	0.000239157003308952	0.000623573927272726	25.1666666666667	29.2	0.373824003431691	0.763899217868827	no	-0.000384416923963774	neg	no
kidney	Labelled in health	Cre -ve	18_TGAGATGAAGCACTGTANCTCT	0.00190257795424836	0.0015971448496124	24.1666666666667	27	0.72914127240382	0.932410654323335	no	0.00030543310463596	pos	no
kidney	Labelled in health	Cre -ve	19_GTGGTGTGCTAGTTAATTTTT	0.00078928210293125	0.00028316283862231	33.6666666666667	26.6	0.0256100321469972	0.482218166280045	no	0.00050611926430894	pos	no
kidney	Labelled in health	Cre -ve	19_TGACCTATGAATTGACAGCCAAA	0.000202020166666667	9.7560975609756e-05	18.8333333333333	23.4	0.822441832398244	0.960552336779795	no	0.000104459191056911	pos	no
kidney	Labelled in health	Cre -ve	4_TCTCGGTGATGAGAACTTTGTCCAGTTCTGCTGCTGATCTCTTAAGTGAGGATGAAGTTATCTGAGGA	0.00079657851957304	0.000851459082051354	16.8333333333333	17.8	0.972267637991178	0.987556832272195	no	-5.4880562478314e-05	neg	no
kidney	Labelled in health	Cre -ve	9_AACCCGTAGATCCGAACTTGTGT	0.00236543750535475	0.00179293245454676	39.3333333333333	46.2	0.635432077074502	0.897216870816875	no	0.00057250505080799	pos	no
kidney	Labelled in health	Cre -ve	9_GCAGAGCAGCTCCCTCGCTGCGATCTATTGAAAGTCAGCCCTCGACACAAGGGTTTGT	0.00107727647188152	0.00117355273830824	28	26.2	0.800829469848405	0.957453526247429	no	-9.627626642672e-05	neg	no
kidney	Labelled in health	Cre -ve	9_GCTAAACCATTCGTAGACGACCTGCTTC	0.00020885725117234	0.000695420746077644	36	33.2	0.00709624763194909	0.383531000683295	no	-0.000486563494905304	neg	no
kidney	Labelled in health	Cre -ve	MU069435.1_CTCGCTGCGATCTATTGAAAGTCAGCCCTCGACACAAGGGTTTNT	0.000592592707364073	0.000933858617448972	24.5	23.4	0.251533466906891	0.686161966261907	no	-0.000341265910084899	neg	no
kidney	Labelled in health	Cre -ve	Mus musculus (house mouse) mmu-miR-126b-5p	0.000286208320309867	0.000786490716265702	36.6666666666667	57.6	0.246619376869838	0.685495881464388	no	-0.000500282395955835	neg	no
kidney	Labelled in health	Cre -ve	NA_ACTGGACTTGGAGTCAGAAGGCAA	0.00182381423448572	0.00105147987425569	31	31.2	0.470144297005187	0.8278177781335	no	0.00077233436023003	pos	no
kidney	Labelled in health	Cre -ve	NA_CCTCCCGGGGCTACGCCTGTCTGAGCGTCGCT	0.0011323638677998	0.000762601907209304	56.1666666666667	65.8	0.32666940943453	0.739556551564389	no	0.000369761960590496	pos	no
kidney	Labelled in health	Cre -ve	NA_TATTAATGGTTCGTTTGTAAAAAAA	0.00040521925002552	0.000769895440813328	34.8333333333333	37	0.358511044994459	0.757340018938202	no	-0.000364676190787808	neg	no
kidney	Labelled in health	Cre -ve	NA_TATTAATGGTTCGTTTGTAAAAAAAAA	0.000286574849157465	0.000608607019462706	30.1666666666667	32.8	0.173743546318245	0.65220710277711	no	-0.000322032170305241	neg	no
kidney	Labelled in health	Cre -ve	NA_TCATTGGTCGCAGTTGAATGCTGTGTAGAAATACCA	0.000510291835999805	0.000955394098110798	42	58.2	0.117467039638436	0.618316817807293	no	-0.000445102262110993	neg	no
kidney	Labelled in health	Cre -ve	NA_TCGTACCGTGAGTAATAATGAAA	6.47500647500633e-05	0.00129099572820512	22.1666666666667	26.8	0.348801418405853	0.757024689962145	no	-0.00122624566345506	neg	no
kidney	Labelled in health	Cre -ve	1_ATGTAAACATCCTCGACTGGAAGC	0.000982356842773778	0.000274532906111852	24	25	0.062646814644588	0.541528939382237	no	0.000707823936661927	pos	no
kidney	Labelled in health	Cre -ve	11_TGAGAACTGAATTCCATGGGTTAA	0.000152062734401635	0.000327555063307424	24.3333333333333	26.4	0.544806552756859	0.86154510523059	no	-0.000175492328905789	neg	no
kidney	Labelled in health	Cre -ve	15_TTGAAATTTCGGTTGGGAAA	0.000514459874313815	0.00104682903211304	26.1666666666667	26.4	0.805631742316268	0.957453526247429	no	-0.000532369157799225	neg	no
kidney	Labelled in health	Cre -ve	17_ATCGATGTGGTGCTCCGGAGTTCTCTTCGGGCCAGGGCCTAAGCCGCGCCAG	0.000611356115668998	0.00112955906573945	34	47.6	0.0798870366891701	0.55330742148696	no	-0.000518202950070452	neg	no
kidney	Labelled in health	Cre -ve	18_TGAGATGAAGCACTGTAGCTCTG	0.00522832909375874	0.00478177304004471	23.8333333333333	24.8	0.635170474570899	0.897216870816875	no	0.00044655605371403	pos	no
kidney	Labelled in health	Cre -ve	18_TGGGATGAAGCACTGTAGCTCT	0.00101868797071794	0.00133574600683286	27	31.8	0.362196316392032	0.758793911138803	no	-0.00031705803611492	neg	no
kidney	Labelled in health	Cre -ve	19_GTTCGGCTGATGATTGCTGTTGAGACTTGGAAATCTGATT	0.000684166972441137	0.000661336284209678	27.1666666666667	26.2	0.487844907414274	0.836925041164044	no	2.28306882314586e-05	pos	no
kidney	Labelled in health	Cre -ve	4_AAGGTTACTTGTTAGTTCAGGA	0.00080248036844505	0.000705250168350168	21	23.8	0.78030734817242	0.949404685246821	no	9.7230200094882e-05	pos	no
kidney	Labelled in health	Cre -ve	MT_GAATTGATCAGGACATAGGGTTTGATAAAAA	0.00114338748550724	0.000182850115494928	25.1666666666667	19.4	0.60794384821231	0.883180863404388	no	0.000960537370012312	pos	no
kidney	Labelled in health	Cre -ve	MU069435.1_TCGCTGCGATCNATTGAAAGTCAGCCCTCGACACAAGGGTTTGT	0.000809167342510317	0.000895217245471686	24.6666666666667	23.8	0.849125969772253	0.967564942677755	no	-8.60499029613693e-05	neg	no
kidney	Labelled in health	Cre -ve	NA_CTCGGCCGATCGAAAGGGA	0	0	42.6666666666667	44.6	1	1	no	0	zero	no
kidney	Labelled in health	Cre -ve	NA_GAATTCATCTCCGGGGGTAGAGC	0.000595678352439387	0.000496480735042734	31.6666666666667	25.8	0.679466912948517	0.91099183222376	no	9.91976173966527e-05	pos	no
kidney	Labelled in health	Cre -ve	NA_GAATTGATCAGGACATAGGGTTAAAAA	0.00484701654458161	0.0136422574	27.3333333333333	23.2	0.180540015899318	0.65478169608229	no	-0.00879524085541839	neg	no
kidney	Labelled in health	Cre -ve	NA_TGGCCAGGCTGTCTCCACCCG	0.000781690353459303	0.00170006294930875	44	40.4	0.482467078909415	0.83232309478898	no	-0.000918372595849446	neg	no
kidney	Labelled in health	Cre -ve	X_AGCTACATCTGGCTACTGGGTCTCTT	0.00470968383333333	0.0083162286248147	19.3333333333333	17	0.790631773664184	0.955697318190291	no	-0.00360654479148137	neg	no
kidney	Labelled in health	Cre -ve	X_AGCTACATTGTCTGCTGGGTTTCA	0.000874784676377973	0.00104166918065398	37.6666666666667	32.8	0.464425826846104	0.824369541853932	no	-0.000166884504276007	neg	no
kidney	Labelled in health	Cre -ve	>ENSMUST00000135811.2|ENSMUSG00000028391.17|OTTMUSG00000000235.10|OTTMUST00000071862.3|Wdr31-205|Wdr31|400|UTR5:1-356|CDS:357-400|	0.0011782878053461	0.000379283639527672	40.3333333333333	45	0.032024529071966	0.491603307423677	no	0.000799004165818428	pos	no
kidney	Labelled in health	Cre -ve	>ENSMUST00000214054.2|ENSMUSG00000031939.17|OTTMUSG00000062264.4|OTTMUST00000151920.1|Taf1d-207|Taf1d|3126|UTR5:1-917|CDS:918-1784|UTR3:1785-3126|	0.000653871859644802	0.00115286920591038	18.8333333333333	21.8	0.593868291888735	0.879130050504512	no	-0.000498997346265578	neg	no
kidney	Labelled in health	Cre -ve	1_CTTGTTGATGAATACCAACGATTCTGATG	0.000986050161534782	0.000562802186582808	37.8333333333333	40.8	0.456149298941303	0.82067520185784	no	0.000423247974951974	pos	no
kidney	Labelled in health	Cre -ve	1_GTTAGTGATGATCAATAAAGTTAAACAGATGGGAATCTCTCTGAATAAGATTGAAGATTGATTGTTAAGCTGAAA	0.00053093066770347	0.000588772813452558	22.3333333333333	20	0.528570747449782	0.855643651590378	no	-5.7842145749088e-05	neg	no
kidney	Labelled in health	Cre -ve	10_TTCAAGTAATCCAGGATAGGCTGT	0.000880051253179993	0.00119832441180589	26.1666666666667	19.4	0.929219069775001	0.982761456289719	no	-0.000318273158625897	neg	no
kidney	Labelled in health	Cre -ve	11_AGCAGCATTGTACAGGGCTATGTT	0.00217514164858157	0.00162180510485592	33.3333333333333	36.6	0.513651238459394	0.849245666200861	no	0.00055333654372565	pos	no
kidney	Labelled in health	Cre -ve	11_AGTCAATGATGGTCATGCCCAAGATGTCTGAACCTGTCTGAAGCATCTTTTTGATGTAGTCTATGTGGTTCTGAGACTT	0.000786948665672141	0.00118609301865372	25	27	0.232880636330636	0.685495881464388	no	-0.000399144352981579	neg	no
kidney	Labelled in health	Cre -ve	11_GACCTGTGATGTCTTCAAAGGAACCACTGATG	0.000574861927406947	0.00111355729334385	23.3333333333333	22.8	0.772520620744147	0.946865064605015	no	-0.000538695365936903	neg	no
kidney	Labelled in health	Cre -ve	11_TGCAATGATGATGAAACTAGAAAAAAAAGGAAGTGCCGTCCGATGCGACAACTGACGACATNCCTAGTTAGCTGACT	0.000104393780588147	0.00061576222879836	19	17.4	0.0286049693573022	0.487226389418595	no	-0.000511368448210213	neg	no
kidney	Labelled in health	Cre -ve	13_ATCACATTGCCAGGGATTACCACA	0.000432753144272178	0.00019591049779729	31.8333333333333	31.8	0.839295916154409	0.965566296717851	no	0.000236842646474888	pos	no
kidney	Labelled in health	Cre -ve	15_TATCAATGATGTCCTAAAAAATAAATGTCTGAACATATGACTGCTATAATGATTTCAGCATTTAACTGAGATA	0.000582545509829217	0.000573852030474218	19.8333333333333	25.2	0.859253797832853	0.969380661746585	no	8.69347935499867e-06	pos	no
kidney	Labelled in health	Cre -ve	16_AAATGATGGCAAATCATCTTTCGGGACTGACCTGAAATGAAGAGAATACTCTTGCTGATC	0.000368344999961552	0.000876392226994794	20.1666666666667	20.6	0.167245375631233	0.640602144996147	no	-0.000508047227033242	neg	no
kidney	Labelled in health	Cre -ve	16_TCAGGCTCAGTCCCCTCCCGATA	0.00220866468802698	0.00154343237118117	25.8333333333333	26.6	0.471942757188421	0.827990549720933	no	0.00066523231684581	pos	no
kidney	Labelled in health	Cre -ve	18_GATTCCTGGAAATACTGTTCTTT	0.0026217953348554	0.0015636347934073	20.5	21.6	0.791163669477291	0.955697318190291	no	0.0010581605414481	pos	no
kidney	Labelled in health	Cre -ve	19_CTGACCTATGAATTGACAGCCAAT	0.00382548616666666	0.0043498772	24.3333333333333	26.2	0.0919543029490525	0.582748462439036	no	-0.00052439103333334	neg	no
kidney	Labelled in health	Cre -ve	19_TTCTATGATGAATCAAACTAGCTCACTATGACTGCTAATGAAAACACAGGAACACCTGAGA	0.000411167067754142	0.000649772115392484	29.8333333333333	38.8	0.334356135414708	0.746020047803916	no	-0.000238605047638342	neg	no
kidney	Labelled in health	Cre -ve	2_TGCAATGATGTCAATCTTTGACTGAAGTGACCTTGAAGTGCAATTACTGAGCTTTTTAACCCTGAGC	0.000377197266291009	0.000518340791120819	23.8333333333333	24.2	0.812291825495615	0.957484648398888	no	-0.00014114352482981	neg	no
kidney	Labelled in health	Cre -ve	7_TCTACAGTGCACGTGTCTCCA	0.000368309265264078	0.0012297070553389	29.6666666666667	32.4	0.116874482022481	0.61799383644764	no	-0.000861397790074822	neg	no
kidney	Labelled in health	Cre -ve	8_GCTGGAGGATGAAGTAAGGAGTGATCCATCGGCTAAGTGTTTTCCCACTGTGCTGACACTCACATTGCTGACAG	0.000677891705577867	0.00075294090175628	23.8333333333333	20.4	0.635722316498485	0.897216870816875	no	-7.50491961784134e-05	neg	no
kidney	Labelled in health	Cre -ve	MT_AAGTCGTAACAAGGTAAGCATACTGGAAAGTGTGCTTGGAATAAA	0.00123225486398446	0.000712692828464022	32.6666666666667	33	0.82324271526817	0.960760961733979	no	0.000519562035520438	pos	no
kidney	Labelled in health	Cre -ve	MT_GAATTGATCAGGACATAGGGTA	0.00064114650051182	0.00108203597743414	28.1666666666667	26.6	0.613892864001951	0.883180863404388	no	-0.00044088947692232	neg	no
kidney	Labelled in health	Cre -ve	MU069435.1_CTATTGAAAGTCAGCCCTCGACACAAGGGTTTGT	0.000360060910156152	0.000659158935988072	28.1666666666667	34.6	0.251274207201069	0.686161966261907	no	-0.00029909802583192	neg	no
kidney	Labelled in health	Cre -ve	MU069435.1_GCTGCGATCTATTGAAAGTCAGCCCTCGACACAAGGGTNTGT	0.000400669883323657	0.000624740457188324	21.8333333333333	19	0.35996664148618	0.757340018938202	no	-0.000224070573864667	neg	no
kidney	Labelled in health	Cre -ve	MU069435.1_TCGCTGCGATCTATTGANAGTCAGCCCTCGACACAAGGGTTTGT	0.000423378124689768	0.000907643995800524	25.3333333333333	22.6	0.131320197858455	0.625655459314563	no	-0.000484265871110756	neg	no
kidney	Labelled in health	Cre -ve	MU069435.1_TTGAAAGTCAGCCCTCGACACAAGGGTTTGT	0.000563056220150442	0.00109430398839893	37.6666666666667	47.2	0.311718270451229	0.729897376090604	no	-0.000531247768248488	neg	no
kidney	Labelled in health	Cre -ve	Mus musculus (house mouse) mmu-miR-200a-5p	0.000382242328500773	0.000657674372416568	44.8333333333333	59.2	0.293719746383911	0.711936088566341	no	-0.000275432043915795	neg	no
kidney	Labelled in health	Cre -ve	NA_GACTCTTAGCGGTGGATCACTCGGCT	0.000625368991431085	0.00056002812813416	26	35	0.853649135159737	0.969380661746585	no	6.5340863296925e-05	pos	no
kidney	Labelled in health	Cre -ve	NA_GACTCTTAGCGGTGGATCACTCGGCTCGTGCGT	0.00193070472695017	0.00172129729305794	26.6666666666667	21.2	0.431331204657047	0.807586658886556	no	0.00020940743389223	pos	no
kidney	Labelled in health	Cre -ve	NA_TTGGTCGCAGTTGAATGCTGTGTAGAAATACCA	0.000342444931574832	0.000702227760675812	23.6666666666667	31	0.0637375879484351	0.541528939382237	no	-0.00035978282910098	neg	no
kidney	Labelled in health	Cre -ve	NA_TTTGCCGGATCAAGAGCTACC	0.000665935995312697	0.000769594327289932	36.5	33.4	0.430184287145791	0.807052903223695	no	-0.000103658331977235	neg	no
kidney	Labelled in health	Cre -ve	>ENSMUST00000160943.3|ENSMUSG00000041515.11|OTTMUSG00000033858.6|OTTMUST00000085324.4|Irf8-204|Irf8|1284|UTR5:1-53|CDS:54-1055|UTR3:1056-1284|	0.00511963917800453	0.0017403428249875	37.6666666666667	39.8	0.973705788580603	0.987556832272195	no	0.00337929635301703	pos	no
kidney	Labelled in health	Cre -ve	1_TGTAAACATCCTCGACTNGAAGCT	0.000580182132317453	0.00111061817733661	23.3333333333333	26	0.519523424891179	0.852438010660977	no	-0.000530436045019157	neg	no
kidney	Labelled in health	Cre -ve	11_CGTTCGCGCTCTCCCCTG	0.00161101270179609	0.00172732492409972	30.5	35.6	0.286460823017407	0.709941230658857	no	-0.00011631222230363	neg	no
kidney	Labelled in health	Cre -ve	11_TAAACCCAGAAGAGAGTACCA	0.00253174249999999	0.00120410824277588	26.8333333333333	43.4	0.898317351132334	0.977450310182046	no	0.00132763425722411	pos	no
kidney	Labelled in health	Cre -ve	12_GAATTGATCAGGACATAGGAAAAAA	0.000530858079406445	0.00043235397921739	23.5	19	0.80974234531361	0.957484648398888	no	9.8504100189055e-05	pos	no
kidney	Labelled in health	Cre -ve	13_TGAGATGAAGCACTGTAGAAA	0.000930836851548268	0.0019765834	17.5	16	0.641862810901373	0.900241663248601	no	-0.00104574654845173	neg	no
kidney	Labelled in health	Cre -ve	15_CTAGACTGAGGCTCCTTGAGGAAT	0.00170854501217881	0.00121069943000739	24.6666666666667	23.6	0.957674125511731	0.986755481799214	no	0.00049784558217142	pos	no
kidney	Labelled in health	Cre -ve	18_TGGAGTGTGACAATGGTGTTTGA	0.0019822105	0.00195611919688715	26.8333333333333	27.2	0.944078499907198	0.984903516119401	no	2.60913031128501e-05	pos	no
kidney	Labelled in health	Cre -ve	18_TTGCTGTGATGACTATCTTAGGACACCTTTGGATTAACCGTGAAATCAAACAAGTGCTGAGCAAC	0.000918408880905302	0.00109705891626157	20.5	18.2	0.72960571159572	0.932410654323335	no	-0.000178650035356268	neg	no
kidney	Labelled in health	Cre -ve	19_GACCTATGAATTGACAGCCAG	0.0001911315	0.000344531252920962	21.5	28.4	0.565951044493033	0.870347024598848	no	-0.000153399752920962	neg	no
kidney	Labelled in health	Cre -ve	19_TCGGCTGATGATTGCTGTTGAGACTTGGAAATCTGATT	0.00020895958408182	0.00129968164364645	26.6666666666667	22.6	0.0134263798264877	0.441070860682914	no	-0.00109072205956463	neg	no
kidney	Labelled in health	Cre -ve	19_TTCGGCTGATGATTGCTGTTGAGACTTGGAAATCTGATT	0.000293212463725798	0.000444066533179768	24	23.2	0.35201061703139	0.757340018938202	no	-0.00015085406945397	neg	no
kidney	Labelled in health	Cre -ve	2_TGGAAAGGATGAACGAACTTGGCCTGACCTTCAGAAATGGAGGCAATACAACTGATTTAATGAGCCTGATCCA	0.000916287822021897	0.00132407896571687	28.8333333333333	26.6	0.184628332573489	0.65478169608229	no	-0.000407791143694973	neg	no
kidney	Labelled in health	Cre -ve	5_CAAAGTGCTGTTCGTGCAGGTAGT	0.00102257646800787	0.00173748458384617	32.1666666666667	37	0.507770824438958	0.848140546317346	no	-0.0007149081158383	neg	no
kidney	Labelled in health	Cre -ve	8_TACCACAGGGTAGAACCACGGACT	0.00135232831692805	0.008518524	25.1666666666667	30	0.0552073854221954	0.541528939382237	no	-0.00716619568307195	neg	no
kidney	Labelled in health	Cre -ve	9_AATGACACGATCACTCCCGTTGAG	0.000491977131841262	0.000717057788235294	33	31.2	0.661970273254367	0.904651685411361	no	-0.000225080656394032	neg	no
kidney	Labelled in health	Cre -ve	9_CAACGGAATCCCAAAAGCAGCTTT	0.00704406966666666	0.00355665278062283	26.3333333333333	28.2	0.31142820662653	0.729897376090604	no	0.00348741688604383	pos	no
kidney	Labelled in health	Cre -ve	9_CGATCTATTGAAAGTCAGCCCTCGACACAAGGGTTTGT	0.000596371733378408	0.000739407366729678	21.8333333333333	24.2	0.917260776320073	0.982761456289719	no	-0.00014303563335127	neg	no
kidney	Labelled in health	Cre -ve	9_CTCGCTGCGATCTATTGAAAGTCANCCCTCGACACAAGGGTTTGT	0.000470754476243852	0.00059774057288341	23	21.8	0.846515079747059	0.966015730324803	no	-0.000126986096639558	neg	no
kidney	Labelled in health	Cre -ve	9_GCTGCGATCTATTGAAAGTCAGCCCTCGACANAAGGGTTTGT	0.000620325563898377	0.00037752905880899	20.1666666666667	18.4	0.28671516519447	0.709941230658857	no	0.000242796505089387	pos	no
kidney	Labelled in health	Cre -ve	9_TCCCTGAGACCCTAACTTGTGAT	0.003480566385833	0.00693172	31	29.6	0.0486884396928588	0.541528939382237	no	-0.003451153614167	neg	no
kidney	Labelled in health	Cre -ve	9_TTGCTGCGATCTATTGAAAGTCAGCCCTCGACACAAGGGTTTGT	0.000575998085730962	0.00096564266984934	27.3333333333333	25	0.230320619628735	0.685495881464388	no	-0.000389644584118378	neg	no
kidney	Labelled in health	Cre -ve	MT_TGAATCTGACAACAGGAAATAAACCTCCTTATTTACCCCA	0.000374685529128815	0.000318298104869614	22.3333333333333	22.8	0.919272120380945	0.982761456289719	no	5.6387424259201e-05	pos	no
kidney	Labelled in health	Cre -ve	NA_ATTTAACTGTGATAAACTACCG	0.000469520364920012	0.000177528506535644	29.3333333333333	25.8	0.200521080677731	0.668179130943217	no	0.000291991858384368	pos	no
kidney	Labelled in health	Cre -ve	NA_CGCACGGGGTCGGCGGCGATGTCGG	0.000629466403826355	0.000191713457981536	37.3333333333333	36	0.0802725792830823	0.55330742148696	no	0.000437752945844819	pos	no
kidney	Labelled in health	Cre -ve	NA_GACTCTTAGCGGTGGATCACTCGGC	0.0010258769412383	0.00205296159229388	23.5	27.6	0.249148790582327	0.685495881464388	no	-0.00102708465105558	neg	no
kidney	Labelled in health	Cre -ve	NA_TATTAATGGTTCGTTTGTAAAAAAAA	0.000375265172193973	0.000532956042791592	28.3333333333333	32.8	0.31402450259802	0.729897376090604	no	-0.000157690870597619	neg	no
kidney	Labelled in health	Cre -ve	X_GAGGTAGTAGATTGTATAGTTA	0.000360283750705638	0.000847317760342958	33.3333333333333	35.2	0.116829508803611	0.61799383644764	no	-0.00048703400963732	neg	no
kidney	Labelled in health	Cre -ve	1_CACAAGTGATGAGTGACAAAGGGACTTAATACTGAACCATGGGGTTGAAATGAAATATGCTGATGTG	0.00070322461189939	0.000464413756298614	18.8333333333333	14.6	0.932201238873046	0.983062430548668	no	0.000238810855600776	pos	no
kidney	Labelled in health	Cre -ve	1_GTAAAGGCTGGGCTTAGACGTGGC	0.0001194743130227	0.00180102000097323	22	21.6	0.0792609337594138	0.55330742148696	no	-0.00168154568795053	neg	no
kidney	Labelled in health	Cre -ve	1_TGCTATGATGAAGGCTATGTTGGTAGGGACAACTGAGCTTGTTGATGAATACCAACGATTCTGAT	0.000448491033756222	0.000448002083644934	19.5	19.4	0.924873878160472	0.982761456289719	no	4.889501112877e-07	pos	no
kidney	Labelled in health	Cre -ve	1_TGTAAACATCCTCGACTGGAAGCTTTT	0.0090531745590704	0.00572992305146198	28.6666666666667	32.6	0.906442637627183	0.979007316272076	no	0.00332325150760842	pos	no
kidney	Labelled in health	Cre -ve	1_TNTAAACATCCTCGACTGGAAGCT	0.00136468256432748	0.000372425112510494	22	24.4	0.0434395636820668	0.532612645982348	no	0.000992257451816986	pos	no
kidney	Labelled in health	Cre -ve	11_TGCTTTGCTGAAATCCAGAGGCTGTTTCTGAGC	0.000979678800739547	0.00107858538519938	23.5	18	0.360026189683892	0.757340018938202	no	-9.89065844598333e-05	neg	no
kidney	Labelled in health	Cre -ve	13_AAGAGGTAGTAGGTTGCATAGTT	0.000854742290484008	0.000178484953303354	18	15.6	0.110176398666321	0.605382062422775	no	0.000676257337180654	pos	no
kidney	Labelled in health	Cre -ve	13_TATGTGTTCCTGGCTGGCTTGGA	0.000705683150748718	0.00149176963939288	30.6666666666667	26.2	0.273221185291791	0.709941230658857	no	-0.000786086488644162	neg	no
kidney	Labelled in health	Cre -ve	16_CACTAGATTGTGAGCTGCTGGA	0.00071370351117361	0.000746927665433134	31.6666666666667	35.2	0.912496642875818	0.981808234564643	no	-3.3224154259524e-05	neg	no
kidney	Labelled in health	Cre -ve	19_GCAATGATGTCATCTTACTACTGAAA	0.00119488893556346	0.000571199362337046	20.1666666666667	19.2	0.0693950375184901	0.541528939382237	no	0.000623689573226414	pos	no
kidney	Labelled in health	Cre -ve	6_TTTGGCAATGGTAGAACTCACACCGT	0.000646648911894558	0.00376181785868845	27.1666666666667	23	0.214344841890854	0.681374601469345	no	-0.00311516894679389	neg	no
kidney	Labelled in health	Cre -ve	8_TTCTGGGTCGGGGTTTCGTACGTAGCAGAGCAGCTCC	0.000304072714766713	0.000887951915952664	28.5	23.6	0.0616940770695058	0.541528939382237	no	-0.000583879201185951	neg	no
kidney	Labelled in health	Cre -ve	MT_GAATTGATCAGGACATAGGGTTTGATAGTTAATATTATATGTCTTTCAAGTTCTTAGTGTTTTTGGG	0.000237612373273169	0.000534728517097062	17.5	15	0.0186264326680491	0.449654084927244	no	-0.000297116143823893	neg	no
kidney	Labelled in health	Cre -ve	Mus musculus RIKEN cDNA C130071C03 gene, transcript variant 1 (C130071C03Rik)	0.000164690382081685	0.000405540081238614	19.5	19.2	0.296047833442626	0.712625590905033	no	-0.000240849699156929	neg	no
kidney	Labelled in health	Cre -ve	NA_CACGGGGTCGGCGGCGATGTCGG	9.62834585018283e-05	0.000185185185185184	26.3333333333333	27	0.975677699194739	0.987556832272195	no	-8.89017266833557e-05	neg	no
kidney	Labelled in health	Cre -ve	NA_GACTCTTAGCGGTGGATC	0.000245180888510298	0.000485191227230046	18	17.4	0.452217268232716	0.817591876055402	no	-0.000240010338719748	neg	no
kidney	Labelled in health	Cre -ve	NA_TCAATCAACGACCGACCGTATCA	0.00127740314620905	0.000541091974747056	47.8333333333333	41.8	0.26759643424006	0.705066372809989	no	0.000736311171461994	pos	no
kidney	Labelled in health	Cre -ve	1_ATACATGATGATCTCACACAACTTGAACTCTCTCACTGATTACTTGATGATAGTAAAAGATNTGATG	0.000581695337921013	0.000776600887980306	24.6666666666667	30.6	0.243517387669332	0.685495881464388	no	-0.000194905550059293	neg	no
kidney	Labelled in health	Cre -ve	10_TGAGGTAGTAGTTTGTGCTGTAT	0.00274628173134328	0.00181409576632624	27.1666666666667	26.8	0.220461433158403	0.681374601469345	no	0.00093218596501704	pos	no
kidney	Labelled in health	Cre -ve	11_TGCAATGATGATGAAACTAGAAAAAAAGGAAGTGCCGTCCGATGCGACAACTGACGACATCCCTAGTTAGCTGACT	0.000724461268809407	0.000497712872100194	17.6666666666667	16	0.489841518260627	0.837558476405768	no	0.000226748396709213	pos	no
kidney	Labelled in health	Cre -ve	13_TCACATTGCCAGGGATTACCACTT	0.000518460738566713	0.0016234463960826	30	28.6	0.554319356131091	0.866481844032799	no	-0.00110498565751589	neg	no
kidney	Labelled in health	Cre -ve	18_CTGCAGTGATGACTATCTTAGGACACCTTTGGATTTACCGTGAAAAGAAGTAACCTCTGAGCA	0.000652252570631828	0.000954742951271412	24.3333333333333	22.4	0.472951076798222	0.827990549720933	no	-0.000302490380639584	neg	no
kidney	Labelled in health	Cre -ve	19_CACCCTGATGAACTGAATACCGCCCCAGTCTGATTGCTGTGGAGAAAGGTATTTTCTGAGT	0.00110377882414842	0.000767458039533564	20.6666666666667	24.6	0.162268148043682	0.638279743855123	no	0.000336320784614856	pos	no
kidney	Labelled in health	Cre -ve	19_TGTAACAGCAACTCCATGTGGAAAT	0.00538444533200266	0.003984047	23.3333333333333	34.6	0.971603895569811	0.987556832272195	no	0.00140039833200266	pos	no
kidney	Labelled in health	Cre -ve	4_AGGTCGATGATGAGAGCTTTGTTCTGAGCCA	0.000790360408442792	0.000458970160369894	18.8333333333333	20.4	0.201683749175894	0.668179130943217	no	0.000331390248072898	pos	no
kidney	Labelled in health	Cre -ve	4_CAGTCCACGGGCATATACACTT	0.00556884816666666	0.0102589164955083	31	28.2	0.0510025586388141	0.541528939382237	no	-0.00469006832884161	neg	no
kidney	Labelled in health	Cre -ve	4_CATCTTACTGGGCAGCATTGGAA	0.000932068833333333	0.0011436532696783	22	20.8	0.515288183922302	0.850284907856509	no	-0.000211584436344967	neg	no
kidney	Labelled in health	Cre -ve	6_TATGGCACTGGTAGAATTCACTGT	0.0012488809240065	0.00118335212971558	28	22.8	0.885793156878933	0.97481442211053	no	6.552879429092e-05	pos	no
kidney	Labelled in health	Cre -ve	8_ACCACAGGGTAGAACCACGGACT	0.0128379028333333	0.00889149679999999	17.3333333333333	19.4	0.871575718327894	0.969637582548818	no	0.00394640603333334	pos	no
kidney	Labelled in health	Cre -ve	MU069435.1_TCGCTGCGATCTATTGAAAGTCGGCCCTCGACACAAGGGTTTGT	0.000350008104759652	0.00070694494730944	25.3333333333333	25.2	0.128544097228	0.624408782410228	no	-0.000356936842549788	neg	no
kidney	Labelled in health	Cre -ve	MU069435.1_TNGCTGCGATCTATTGAAAGTCAGCCCTCGACACAAGGGTTTGT	0.000625696499973548	0.000505069509093842	22.6666666666667	21.6	0.454005257587261	0.818906679573285	no	0.000120626990879706	pos	no
kidney	Labelled in health	Cre -ve	Mus musculus (house mouse) mmu-miR-19b-3p	0.00178443433333333	0.00106488530035357	25	29.8	0.975823841292398	0.987556832272195	no	0.00071954903297976	pos	no
kidney	Labelled in health	Cre -ve	Mus musculus (house mouse) mmu-miR-450a-5p	0.000654141176960957	0.000591711844687998	34.3333333333333	36.2	0.749994912291864	0.93811413271428	no	6.24293322729582e-05	pos	no
kidney	Labelled in health	Cre -ve	Mus musculus predicted gene, 34746 (Gm34746)	0.00129977232558701	0.000462276302564102	34.3333333333333	39.4	0.497099933942309	0.844358963703987	no	0.000837496023022908	pos	no
kidney	Labelled in health	Cre -ve	Mus musculus RIKEN cDNA A230103J11 gene (A230103J11Rik)	0.000569792177099947	0.000368270201548968	23	23.6	0.47127709001253	0.8278177781335	no	0.000201521975550979	pos	no
kidney	Labelled in health	Cre -ve	NA_AGGCACATGCTCGTGAACTGGCG	0.000654621470449172	0.00100297476003275	37.3333333333333	33.2	0.866590930112933	0.969380661746585	no	-0.000348353289583578	neg	no
kidney	Labelled in health	Cre -ve	NA_GAACTCGGGTGAAGGAACTAGG	0.000610508799001248	0.0002225932	29	24.2	0.69897354806288	0.917699964463509	no	0.000387915599001248	pos	no
kidney	Labelled in health	Cre -ve	NA_GTTGATAGATCCAGTAATGACCTC	0.00019896467690147	0.000189990145226612	27.3333333333333	21.6	0.798278174525777	0.957268306515232	no	8.974531674858e-06	pos	no
kidney	Labelled in health	Cre -ve	NA_TATTAATGGTTCGTTTGTAAAAAAAAAA	0.00178772923364122	0.00124232244027792	24.5	27.4	0.965368842041119	0.986755481799214	no	0.0005454067933633	pos	no
kidney	Labelled in health	Cre -ve	>ENSMUST00000061469.4|ENSMUSG00000044177.5|OTTMUSG00000001708.2|OTTMUST00000003368.1|Wfikkn2-201|Wfikkn2|3516|UTR5:1-158|CDS:159-1874|UTR3:1875-3516|	0.000357037678332252	0.000563374580048044	42.6666666666667	43.4	0.592382463862624	0.879130050504512	no	-0.000206336901715792	neg	no
kidney	Labelled in health	Cre -ve	1_TCACAGTGAACCGGTCTCTTTT	0.00360889251032118	0.00288169628511365	27.6666666666667	28	0.81998883997601	0.960552336779795	no	0.00072719622520753	pos	no
kidney	Labelled in health	Cre -ve	10_TGAGGTAGTAGTTTGTGCTGTTTT	0.00334919504971548	0.00605535299999999	28.3333333333333	24.6	0.0852912278164043	0.564595464227109	no	-0.00270615795028451	neg	no
kidney	Labelled in health	Cre -ve	11_ACCACGAGGACGAGACGTAGCG	0.0001678415	0	36.6666666666667	35.6	0.265114241586535	0.703327128882491	no	0.0001678415	pos	no
kidney	Labelled in health	Cre -ve	11_AGCTGAGGATGATTTAAGTTATCCCTGTCTGAAATGACACTTTCTGAAGAGTCATGGTTTACTGAGGCTC	0.000585319082707255	0.000981095196167952	17.5	22.2	0.0978549913357945	0.583675828739873	no	-0.000395776113460697	neg	no
kidney	Labelled in health	Cre -ve	12_GGTGGTGTCGATGGTAGAAC	0.000628771318263393	0.000884033670143858	24	23.6	0.368333405187206	0.761320987428442	no	-0.000255262351880465	neg	no
kidney	Labelled in health	Cre -ve	16_TTCCGCTGATGACTTCTGTCAGTGCCACGTGTCTGGGCCACTGAGACCACATGATGGGATTGAGGACCTGAGGA	0.00058072633324453	0.000912285427538034	21	21.6	0.243915642176045	0.685495881464388	no	-0.000331559094293504	neg	no
kidney	Labelled in health	Cre -ve	17_TGAGGTAGGAGGTTGTATAGTTAT	0.00114745522826908	0.0018626871560948	18.8333333333333	16.6	0.182737550453617	0.65478169608229	no	-0.00071523192782572	neg	no
kidney	Labelled in health	Cre -ve	19_TATATATGATGACTTTCATAGAATCTCGTTCGGCTGATGATTGCTGTTGAGACTTGGAAATCTGATT	0.00107718090165739	0.00136617919880239	25.6666666666667	30.4	0.188485413194822	0.658419633422635	no	-0.000288998297145	neg	no
kidney	Labelled in health	Cre -ve	3_TAGCAGCACGTAAATATTGGCAA	0.00134228183333333	0.0011162466	17.3333333333333	19.6	0.438601511350338	0.809605988147427	no	0.00022603523333333	pos	no
kidney	Labelled in health	Cre -ve	4_TTCTTGTGATGAAAATACTGTCCAGTTCTGCTACTGAAGGAATGAGATGAACACTTTAGTGCTGAAGAAG	0.000905549271440337	0.000696710793366496	16.6666666666667	18.4	0.315103919564622	0.730511188900565	no	0.000208838478073841	pos	no
kidney	Labelled in health	Cre -ve	8_AATCACATTGCCAGGGATTTCCA	0.000507419007641837	0.00183059695115423	24.6666666666667	27.2	0.0719228474256231	0.541528939382237	no	-0.00132317794351239	neg	no
kidney	Labelled in health	Cre -ve	8_ATCACATTGCCAGGGATTTCCATT	0.00636966116666666	0.0037513056	34.6666666666667	32.8	0.00525638647761535	0.383531000683295	no	0.00261835556666666	pos	no
kidney	Labelled in health	Cre -ve	9_TTCAAGTAATTCAGGATAGGTAT	0.00577128138679245	0.0052094066	34.3333333333333	40.6	0.730249074467755	0.932410654323335	no	0.00056187478679245	pos	no
kidney	Labelled in health	Cre -ve	NA_ACCTTAAAATCTCCATAGTGACCA	0.000463406347958795	0.00030564692982456	40.1666666666667	31.8	0.415952064590726	0.792876528059358	no	0.000157759418134235	pos	no
kidney	Labelled in health	Cre -ve	NA_CGACTCTTAGCGGTGGATCACTC	0.000757492499085503	0.000583389661873638	13.8333333333333	18	0.74103313515874	0.936630889738144	no	0.000174102837211865	pos	no
kidney	Labelled in health	Cre -ve	NA_GAGTAGGGAACTGCCAGGCATCA	0.000221336833333333	0.0012599398	31.5	28	0.243763802745146	0.685495881464388	no	-0.00103860296666667	neg	no
kidney	Labelled in health	Cre -ve	NA_GCGAAGCTCTTGATCGAAGCCCC	0.000705540230615507	0.0002096436	21.3333333333333	18	0.612999584311137	0.883180863404388	no	0.000495896630615507	pos	no
kidney	Labelled in health	Cre -ve	NA_TAATGGTTCGTTTGTAAAAAAAAAAAAAAAAAAA	0.000923975506095855	0.000760658647819254	41.5	41.8	0.680448347510774	0.911198827889536	no	0.000163316858276601	pos	no
kidney	Labelled in health	Cre -ve	NA_TGCGTTGAGCTAACCGGTACTAAT	0.000364833149555927	0.0004593416440586	38.6666666666667	37	0.729697235865615	0.932410654323335	no	-9.45084945026733e-05	neg	no
kidney	Labelled in health	Cre -ve	>ENSMUST00000006293.5|ENSMUSG00000006134.5|OTTMUSG00000025644.2|OTTMUST00000063107.2|Crkl-201|Crkl|5042|UTR5:1-491|CDS:492-1403|UTR3:1404-5042|	0.000520833333333333	0	18.6666666666667	36.4	0.153457167440745	0.638279743855123	no	0.000520833333333333	pos	no
kidney	Labelled in health	Cre -ve	1_TGTAAACATCCTCGACTGGAAGCG	0.00138295708218125	0.000741848408838034	19.6666666666667	20.2	0.621248048269868	0.88853655619194	no	0.000641108673343216	pos	no
kidney	Labelled in health	Cre -ve	11_ACTGCTGATCCGGGTGATGCGAATCGTAATCTGAGCCGA	0.000493055931124505	0.00042543497898747	29.6666666666667	27.2	0.634179184395355	0.897216870816875	no	6.7620952137035e-05	pos	no
kidney	Labelled in health	Cre -ve	11_AGACTGCTGATCCGGGTGATGCGAATCGTAATCTGAGCCGA	0.00035787171466554	0.000682707038372036	22.6666666666667	20.4	0.754101109419698	0.93811413271428	no	-0.000324835323706496	neg	no
kidney	Labelled in health	Cre -ve	15_GAAAATGATGAATTCTGGGGCGCTGATT	0.000250455373406192	0.000514889792592592	20	13.2	0.625178186810356	0.892564512000182	no	-0.0002644344191864	neg	no
kidney	Labelled in health	Cre -ve	19_ACACCCTGATGAACTGAATACCGCCCCAGTCTGATAGCTGTGGAGAAAGGTATTTTCTGAGT	0.000494105265121248	0.000681640851489678	25	33.4	0.339080411981612	0.753703867480559	no	-0.00018753558636843	neg	no
kidney	Labelled in health	Cre -ve	19_CTGACCTATGAATTGACAGCCTT	0.0079349665896027	0.0108166824	23.6666666666667	28.8	0.229777376069348	0.685495881464388	no	-0.0028817158103973	neg	no
kidney	Labelled in health	Cre -ve	19_GACCTATGAATTGACAGCCA	0.000287441328442392	0.0002074688	21.6666666666667	26.8	0.548004619295631	0.86154510523059	no	7.99725284423917e-05	pos	no
kidney	Labelled in health	Cre -ve	2_TGAATCTGACAACAGGAAATAAACNTCCTTATTCACCCNA	0.000592813802436902	0.000627850432276446	20.1666666666667	21	0.591735313852076	0.879130050504512	no	-3.50366298395444e-05	neg	no
kidney	Labelled in health	Cre -ve	5_GTCACGTCGGGGTCACCA	0.0002569927908635	0.0016363943100271	30.1666666666667	35.6	0.00577951220914635	0.383531000683295	no	-0.0013794015191636	neg	no
kidney	Labelled in health	Cre -ve	6_AAACCATTCGTAGACGACCTGCTTC	0.000479855201486737	0.000951136741082656	36.3333333333333	38	0.135955118458862	0.633634611742436	no	-0.000471281539595919	neg	no
kidney	Labelled in health	Cre -ve	6_ATGGCACTGGTAGAATTCACT	0.000227878513526555	0.000919523357371484	34.6666666666667	31.6	0.0864825520045453	0.565801102944992	no	-0.000691644843844929	neg	no
kidney	Labelled in health	Cre -ve	7_AGGTAGATAGAACAGGTCTTGT	0.000696528391010203	0.00196143383606115	20	22	0.307400915017429	0.729897376090604	no	-0.00126490544505095	neg	no
kidney	Labelled in health	Cre -ve	MT_ACACCCAGAAGATTTCATGACCAATGAACACTCTGACCA	0.00149565598777348	0.00085807208382353	34.8333333333333	45.8	0.934673347179692	0.983062430548668	no	0.00063758390394995	pos	no
kidney	Labelled in health	Cre -ve	MT_AGTTAGAGACCTTAAAATCTCCATAGTGACCA	0.00209140337255207	0.00135103274579632	22.5	26.6	0.354859204379959	0.757340018938202	no	0.00074037062675575	pos	no
kidney	Labelled in health	Cre -ve	MT_GAATTGATCAGGACATAGGGTTTGATAGTTAATATTATA	0.00148638413440575	0.00112925256488919	21.3333333333333	22	0.615522555075199	0.883269113029369	no	0.00035713156951656	pos	no
kidney	Labelled in health	Cre -ve	MU069435.1_CTCGCTGCGATCTATTGAAAGTCAGCCCTCGNCACAAGGGTTTGT	0.00120089834320858	0.000562277276311468	16.3333333333333	16	0.161804109003169	0.638279743855123	no	0.000638621066897112	pos	no
kidney	Labelled in health	Cre -ve	NA_CGACTCTTAGCGGTGGATCACT	7.78089013383117e-05	0.000939851025387706	19	22.4	0.00828570290158005	0.383531000683295	no	-0.000862042124049394	neg	no
kidney	Labelled in health	Cre -ve	NA_CGACTCTTAGCGGTGGATCACTCGGCTCGTGCGT	0.000998745256925902	0.000886673336752018	29.1666666666667	32.8	0.516731910147443	0.850284907856509	no	0.000112071920173884	pos	no
kidney	Labelled in health	Cre -ve	NA_CGCGACCTCAGATCAGACGTG	0.0011155549001236	0.000670653311603092	36.3333333333333	45.4	0.235778575954633	0.685495881464388	no	0.000444901588520508	pos	no
kidney	Labelled in health	Cre -ve	NA_CGCGACCTCAGATCAGACGTGGCGACCCGCTGAATTTAAGC	0.000438220779642223	0.000346510319435364	26.3333333333333	26.4	0.583845210080176	0.877757550500283	no	9.17104602068593e-05	pos	no
kidney	Labelled in health	Cre -ve	NA_CTGAGGCGTGATGACGAGGCA	0.000248314049942903	0.00030298717989877	40.1666666666667	39.4	0.769265280974166	0.945904057778192	no	-5.46731299558666e-05	neg	no
kidney	Labelled in health	Cre -ve	NA_GAGGACCGGAGTGGACGCATC	0.000589092843086258	0.000145772594752186	34.8333333333333	30	0.26309063326851	0.700365409942377	no	0.000443320248334072	pos	no
kidney	Labelled in health	Cre -ve	NA_GCGGTGGAGCATGTGGTTTAATT	0.000773007614063812	0.000217664679495458	30.3333333333333	24	0.022309230517654	0.457554828297957	no	0.000555342934568354	pos	no
kidney	Labelled in health	Cre -ve	NA_TCTTGATCCGGCAAACAAACCACC	0.000265310662815685	0.0003571428	29.5	27.8	0.682762963859617	0.911797645679446	no	-9.1832137184315e-05	neg	no
kidney	Labelled in health	Cre -ve	NA_TGAGATGAAGCACTGTAGCTCTAA	0.00184676086900274	0.000157232704402514	17.6666666666667	17.4	0.0733468419921038	0.541528939382237	no	0.00168952816460023	pos	no
kidney	Labelled in health	Cre -ve	X_AATGGCGCCACTAGGGTTGTGTT	0.00324576348299319	0.00344685952481203	27.3333333333333	24	0.707775139981499	0.92219815707294	no	-0.00020109604181884	neg	no
kidney	Labelled in health	Cre -ve	1_AACATTCAACGCTGTCGGTGAGTTT	0.00105245901494689	0.001127299598967	47.1666666666667	63	0.591257465480534	0.879130050504512	no	-7.48405840201099e-05	neg	no
kidney	Labelled in health	Cre -ve	1_ATTACTTGATGATAGTAAAAGATCTGATG	0.000355811575542872	0.000208012351312646	23.1666666666667	22.8	0.278542471363691	0.709941230658857	no	0.000147799224230226	pos	no
kidney	Labelled in health	Cre -ve	11_CACGAGGACGAGACGTAGCG	0.0012086315	0	22.5	18	0.0950990886222301	0.582748462439036	no	0.0012086315	pos	no
kidney	Labelled in health	Cre -ve	11_CCCTGTAGATCCGAATTTGTGA	0.000727914613638675	0.000174748798602008	30.1666666666667	33	0.234795408141675	0.685495881464388	no	0.000553165815036667	pos	no
kidney	Labelled in health	Cre -ve	12_GGTGGTGTCGATGGTAGAACA	0.000873478269661618	0.000621941411848294	45.3333333333333	49.2	0.974778283139463	0.987556832272195	no	0.000251536857813324	pos	no
kidney	Labelled in health	Cre -ve	15_TGTAAACATCCTACACTCAGCTA	0.00141240975750575	0.000518504789722164	23.5	26.4	0.415576727986719	0.792876528059358	no	0.000893904967783586	pos	no
kidney	Labelled in health	Cre -ve	16_TATTAATGGTTCGTTTGTAAAAAAAAAAA	0.000355583873015872	0.000676489711530786	24.3333333333333	30	0.231420985606843	0.685495881464388	no	-0.000320905838514914	neg	no
kidney	Labelled in health	Cre -ve	17_TCCCTGAGACCCTTTAACCTGTGAT	0.0025573000927135	0.00290493552250922	25	27.6	0.634638818080851	0.897216870816875	no	-0.00034763542979572	neg	no
kidney	Labelled in health	Cre -ve	17_TGAGGTAGGAGGTTGTATAGTTGT	0.000928601158436213	0.00187855118306484	23.1666666666667	16.4	0.162262962992713	0.638279743855123	no	-0.000949950024628627	neg	no
kidney	Labelled in health	Cre -ve	19_CCAGTGGGGCTGCTGTTATCTGT	0.00142700899382716	0.000665935115562604	17.8333333333333	18	0.0710192652753236	0.541528939382237	no	0.000761073878264556	pos	no
kidney	Labelled in health	Cre -ve	19_TGACCTATGAATTGACAGCCAGTA	0.00162977483333333	0.0031167024	16.6666666666667	17.6	0.328173010736847	0.73997706915926	no	-0.00148692756666667	neg	no
kidney	Labelled in health	Cre -ve	19_TGGTGTCGATGGTAGAACA	0.000216013555884667	0.00108839313514168	23	22	0.0404294654820002	0.526161258066733	no	-0.000872379579257013	neg	no
kidney	Labelled in health	Cre -ve	2_GAGTGGTGATGACACTAGAACCACCAAGATCGCTGATG	0.000247062998553012	0.00088915298237727	22.3333333333333	18	0.0693508534291691	0.541528939382237	no	-0.000642089983824258	neg	no
kidney	Labelled in health	Cre -ve	4_CAGTCCACGGGCATATACACT	0.00764529939664378	0.0127687246	23.3333333333333	26.4	0.473385303181136	0.827990549720933	no	-0.00512342520335622	neg	no
kidney	Labelled in health	Cre -ve	5_GCCAATGATGACACCACACTAACTGAGC	0.00120027433333333	0.00120774038315018	23	23.6	0.479841266255089	0.829682283442117	no	-7.46604981685011e-06	neg	no
kidney	Labelled in health	Cre -ve	6_TAATACTGCCGGGTAATGATGGAT	0.00235521460107861	0.00232141191475248	29	25	0.641432467682623	0.900241663248601	no	3.38026863261299e-05	pos	no
kidney	Labelled in health	Cre -ve	9_GTTGTGATGATGGGCAAAAATGTTCAACTGCTCTGAATGGGCTGAATGAAAGTAGCCTTTCTGAAC	0.000459398615567265	0.00118775406931202	16.6666666666667	17.6	0.00607297961909687	0.383531000683295	no	-0.000728355453744755	neg	no
kidney	Labelled in health	Cre -ve	9_TCGCTGCGATCTATTGAAAGTCAGCCCTCGACACAAGGGTTTGTAA	0.000733408799720012	0.000730881117646932	29.3333333333333	32.2	0.640145446927616	0.900241663248601	no	2.52768207307966e-06	pos	no
kidney	Labelled in health	Cre -ve	MT_ATCTGACAACAGGAAATAAACCTCCTTATTCACCCCA	0.00102110395098176	0.000362939202622364	22.5	28.6	0.16811325974459	0.640602144996147	no	0.000658164748359396	pos	no
kidney	Labelled in health	Cre -ve	MT_TACACCCAGAAGATTTCATGACCAATGAACACTCTGACCA	0.00112504824802995	0.00088778934874762	36.8333333333333	46	0.437011294730598	0.809605988147427	no	0.00023725889928233	pos	no
kidney	Labelled in health	Cre -ve	NA_CGACTCTTAGCGGTGGATCACTCGGCT	0.001493816770086	0.00132439515629855	21	25.4	0.739029906485725	0.936630889738144	no	0.00016942161378745	pos	no
kidney	Labelled in health	Cre -ve	NA_GCGAAGCTCTTGATCGAAGCCC	0.000168350166666667	0.000969488626401446	31.8333333333333	28.2	0.00994335070993488	0.383531000683295	no	-0.000801138459734779	neg	no
kidney	Labelled in health	Cre -ve	NA_TCAATCCCCGGCACCTCCACCA	0.00028055501410276	0.000751268906636584	37.3333333333333	37.6	0.112140722744905	0.60966646450047	no	-0.000470713892533824	neg	no
kidney	Labelled in health	Cre -ve	NA_TTCAAGTAATCCAGGATAGGCTTA	0.00370564483333333	0.0029529798	28.5	36.4	0.635236042095191	0.897216870816875	no	0.00075266503333333	pos	no
kidney	Labelled in health	Cre -ve	X_AGCTACATCTGGCTACTGGGTCTT	0.000171219632246948	0.001187260694955	26.3333333333333	22.6	0.0235846941192895	0.46094642683776	no	-0.00101604106270805	neg	no
kidney	Labelled in health	Cre -ve	>ENSMUST00000044705.12|ENSMUSG00000039257.12|OTTMUSG00000049457.3|OTTMUST00000126080.2|Vstm2b-201|Vstm2b|2627|UTR5:1-636|CDS:637-1494|UTR3:1495-2627|	0.000630420527644868	0.00108077503132279	19.6666666666667	21.4	0.409191836352584	0.786133242808269	no	-0.000450354503677922	neg	no
kidney	Labelled in health	Cre -ve	>ENSMUST00000150180.4|ENSMUSG00000033174.18|OTTMUSG00000023902.2|OTTMUST00000058396.2|Mgll-205|Mgll|1312|UTR5:1-603|CDS:604-954|UTR3:955-1312|	0.00284551700745473	0.0012030832	23.3333333333333	28	0.193394377020549	0.661656576837162	no	0.00164243380745473	pos	no
kidney	Labelled in health	Cre -ve	1_TGTAAACATCCTCGACTGGAGGC	0.000698847092592592	0.0008219508	17.8333333333333	18.4	0.582937455901523	0.877757550500283	no	-0.000123103707407408	neg	no
kidney	Labelled in health	Cre -ve	1_TTTCAGTCGGATGTTTGCAGTT	0.000677945134846407	0.000919416089082968	19.5	20	0.379297130441523	0.768549566143978	no	-0.000241470954236561	neg	no
kidney	Labelled in health	Cre -ve	11_TCCGTCTCAGTTACTTTATAGCC	0.00155615830052212	0.000568185690270258	22.3333333333333	22.8	0.299395007515749	0.717188837473237	no	0.000987972610251862	pos	no
kidney	Labelled in health	Cre -ve	11_TGGTGGGTGCATATGTTT	0.000585720595451463	0.000400720466153414	29	24.2	0.439064610895762	0.809605988147427	no	0.000185000129298049	pos	no
kidney	Labelled in health	Cre -ve	13_AAGAGGTAGTAGGTTGCATAGT	0.000822593067001882	0.000956341	19	17.8	0.877014460816865	0.969791429662009	no	-0.000133747932998118	neg	no
kidney	Labelled in health	Cre -ve	13_AGTCATGGTTAAGTGGGAAACG	0.000644977949727872	0	20.5	17.2	0.0149889551218657	0.445056667464628	no	0.000644977949727872	pos	no
kidney	Labelled in health	Cre -ve	14_CTGCTGTGCTGAGTTTGTTCAATCCAACCCTGAGC	0.000849508091471622	0.000698070857238708	21.3333333333333	22.2	0.831464658089762	0.965140647699633	no	0.000151437234232914	pos	no
kidney	Labelled in health	Cre -ve	15_CTAGACTGAGGCTCCTTGAGGAT	0.00577876658144552	0.00680502497187758	23.6666666666667	21.2	0.700061345607793	0.918347253711498	no	-0.00102625839043206	neg	no
kidney	Labelled in health	Cre -ve	15_TCCGAGCCTGGGTCTCCCTCTTT	0.00197460237438844	0.00188846109110521	23.6666666666667	25.6	0.903850755218499	0.977957649654774	no	8.61412832832301e-05	pos	no
kidney	Labelled in health	Cre -ve	15_TGTAAACATCCNCGACTGGAAGC	0.000196483683096742	0.00066072399416792	19.8333333333333	21.6	0.146291771982272	0.638279743855123	no	-0.000464240311071178	neg	no
kidney	Labelled in health	Cre -ve	16_CACTAGATTGTGAGCTGCTGGAA	0.000933433287581698	0.00109095208885867	20.6666666666667	23	0.575431227038886	0.873917538383459	no	-0.000157518801276972	neg	no
kidney	Labelled in health	Cre -ve	18_TAGATGTGTAGAGAAATGATAACTGAGCA	0.000486185673124777	0.000577692005816564	27.5	20.4	0.384346471559636	0.774714036668509	no	-9.15063326917874e-05	neg	no
kidney	Labelled in health	Cre -ve	18_TAGATGTGTAGAGAAATGATAACTGAGCAC	0.000664978953468145	0.000144477759126388	18.5	18.6	0.0426022911830068	0.532509630266203	no	0.000520501194341757	pos	no
kidney	Labelled in health	Cre -ve	19_ATGGCTGAGTTGCAATGATGTCATCTTACTACTGAAA	0.000755436397282173	0.00071791668779061	18.6666666666667	19.2	0.862527733400526	0.969380661746585	no	3.75197094915633e-05	pos	no
kidney	Labelled in health	Cre -ve	2_CGTACCGTGAGTAATAATGCAA	0.000251275180405707	0.00053965645631226	20	20.8	0.425461115705223	0.803727852704021	no	-0.000288381275906553	neg	no
kidney	Labelled in health	Cre -ve	2_TACCCTGTAGAACCGAATTTGTAA	0.000458483292938975	0.000302580183748692	18.5	24.4	0.502363443087952	0.845285930235119	no	0.000155903109190283	pos	no
kidney	Labelled in health	Cre -ve	2_TGAATCTGACAACNGGAAATAAACCTCCTTATTCACCCCA	0.000364530786266388	0.000738640748331044	19	18.8	0.157310524931827	0.638279743855123	no	-0.000374109962064656	neg	no
kidney	Labelled in health	Cre -ve	4_AGGTCGATGATGAGAGCTTTGTTCTGAGCCAG	0.000967311676849212	0.000864304527474266	16	14.8	0.812993765577035	0.957484648398888	no	0.000103007149374945	pos	no
kidney	Labelled in health	Cre -ve	4_GTAAACATCCTTGACTGGAAGCTT	0.003011147835593	0.0020990717998556	26.3333333333333	28.4	0.962730733207677	0.986755481799214	no	0.0009120760357374	pos	no
kidney	Labelled in health	Cre -ve	5_TTCGATCCCCGGCATCTCCACCA	0.002855898	0.00230924979511201	30.8333333333333	34.6	0.773314019732464	0.946865064605015	no	0.00054664820488799	pos	no
kidney	Labelled in health	Cre -ve	6_TAATACTGCCGGGTAATGATGGAA	0.00051163479038505	8.5424406210484e-05	35.6666666666667	36.8	0.0561905722379464	0.541528939382237	no	0.000426210384174566	pos	no
kidney	Labelled in health	Cre -ve	9_AGTCTATGATGATCCTATCCCGAACCTGAATTCCTGTTGAAAGACCATACTTACGGATCTGGCTTCTGAGA	0.000266063652248767	0.000519137212757114	20	18.4	0.124605567044947	0.622574810295552	no	-0.000253073560508347	neg	no
kidney	Labelled in health	Cre -ve	9_CCCTGAGACCCTAACTTGTGAA	0.000324030074102258	0.000615542438073146	34.1666666666667	33.4	0.322450734246642	0.735913084622987	no	-0.000291512363970888	neg	no
kidney	Labelled in health	Cre -ve	9_CTGGACTTGGAGTCAGAAGGCA	0.000513494243733568	0.000812311804472842	22.6666666666667	25.2	0.607721902921256	0.883180863404388	no	-0.000298817560739274	neg	no
kidney	Labelled in health	Cre -ve	9_TCGCTGCGATCTATTGAAAGTTAGCCCTCGACACAAGGGTTTGT	0.000435314348740778	0.000697471434108538	20.1666666666667	19.2	0.48886477760175	0.837558476405768	no	-0.00026215708536776	neg	no
kidney	Labelled in health	Cre -ve	9_TCGCTGTGATCTATTGAAAGTCAGCCCTCGACACAAGGGTTTGT	0.00110567800185599	0.000905711993523166	18.6666666666667	18	0.615542464779534	0.883269113029369	no	0.000199966008332824	pos	no
kidney	Labelled in health	Cre -ve	MT_CACCCAGAAGATTTCATGACCAATGAACACTCTGACCA	0.000562505151029573	0.000710891262867952	30.1666666666667	42.2	0.475792527241632	0.82834018367148	no	-0.000148386111838379	neg	no
kidney	Labelled in health	Cre -ve	MU069435.1_CTCGCTGCGATCTATTGAAAGTCAGCCCTCGACACAAGNGTTTGT	0.000323472228422393	0.00108847594245014	16.8333333333333	16.6	0.0689640232335377	0.541528939382237	no	-0.000765003714027747	neg	no
kidney	Labelled in health	Cre -ve	MU069435.1_TCGCTGCGATCTATTGAAAGTCAGCCCTCGACACAAGGGTTTGG	0.00024332794831041	0.000911141610949098	22.1666666666667	18	0.0101035733670238	0.383531000683295	no	-0.000667813662638688	neg	no
kidney	Labelled in health	Cre -ve	Mus musculus (house mouse) mmu-miR-106b-5p	0.000237956588758893	0.00093465157033126	27.8333333333333	37	0.210036840321461	0.67861504472473	no	-0.000696694981572367	neg	no
kidney	Labelled in health	Cre -ve	Mus musculus (house mouse) mmu-miR-204-5p	0.000572881708228473	0.00108016031636826	31.6666666666667	44	0.470707559282698	0.8278177781335	no	-0.000507278608139787	neg	no
kidney	Labelled in health	Cre -ve	Mus musculus (house mouse) mmu-miR-378a-5p	0.00064586342011126	0.00208961554275315	23	28.2	0.0386235414060287	0.51062369773382	no	-0.00144375212264189	neg	no
kidney	Labelled in health	Cre -ve	NA_AATGGTTCGTTTGTAAAAAAAAAAAAAAAAAA	0.000567596529686647	0.00123046838986328	38.8333333333333	37.2	0.0349716174427282	0.495936328502649	no	-0.000662871860176633	neg	no
kidney	Labelled in health	Cre -ve	NA_ATTCTTGAAGACGAAAGGGCCT	0	0.000603388442032112	24	20.8	0.00182174746038838	0.234398173236639	no	-0.000603388442032112	neg	no
kidney	Labelled in health	Cre -ve	NA_CGACTCTTAGCGGTGGATCACTCGGCTC	0.000630057255117852	0.000894947747845804	23.1666666666667	26.6	0.666936782498554	0.904651685411361	no	-0.000264890492727952	neg	no
kidney	Labelled in health	Cre -ve	NA_CGTTAAGTTGCAGGGTATAGACC	0.00015439501824049	0.00033693423200732	31.5	34.6	0.180735838747141	0.65478169608229	no	-0.00018253921376683	neg	no
kidney	Labelled in health	Cre -ve	NA_GGTGCGACGGATTTTCGG	6.37348629700433e-05	0.000690543372549018	25.6666666666667	24	0.0525678919926463	0.541528939382237	no	-0.000626808509578975	neg	no
kidney	Labelled in health	Cre -ve	NA_GTGGACGTATACGGTGTGACGC	5.15995872033017e-05	0.000534821375232848	24	24.4	0.0244945123904192	0.467289517697656	no	-0.000483221788029546	neg	no
kidney	Labelled in health	Cre -ve	NA_TCGGTGATGTCGGCGATA	0.000121432908318153	0.000527938094117646	20.8333333333333	23.2	0.366273137483091	0.760115220798243	no	-0.000406505185799493	neg	no
kidney	Labelled in health	Cre -ve	NA_TCTGCGCGAGAAAAACACCAATCG	0.000249128	0.0006650042	27.1666666666667	28.8	0.868551823625311	0.969637582548818	no	-0.0004158762	neg	no
kidney	Labelled in health	Cre -ve	>ENSMUST00000061789.14|ENSMUSG00000045348.17|OTTMUSG00000026838.5|OTTMUST00000066373.2|Nyap1-201|Nyap1|3912|UTR5:1-641|CDS:642-3143|UTR3:3144-3912|	0.000504447917680453	0.000793850586486144	21.1666666666667	23.6	0.756120822691675	0.93811413271428	no	-0.000289402668805691	neg	no
kidney	Labelled in health	Cre -ve	>ENSMUST00000099007.3|ENSMUSG00000074527.12|OTTMUSG00000016221.4|OTTMUST00000040068.1|Gm14296-201|Gm14296|3823|UTR5:1-170|CDS:171-575|UTR3:576-3823|	0.000657137253341118	0.000526213902646072	19.3333333333333	22.8	0.793288001796161	0.955833955936027	no	0.000130923350695046	pos	no
kidney	Labelled in health	Cre -ve	1_TTCAAGTAATTCAGGATAGGTTG	0.00193645863768115	0.000963776774908532	22.3333333333333	26.6	0.17999616524701	0.65478169608229	no	0.000972681862772618	pos	no
kidney	Labelled in health	Cre -ve	11_AGCAGCATTGTACAGGGCTATGATT	0.00450450576231506	0.0035133996744268	22.3333333333333	19.6	0.653568899478658	0.904651685411361	no	0.00099110608788826	pos	no
kidney	Labelled in health	Cre -ve	11_AGCTCGGTCTGAGGCCCCTCAGTAT	0.000536274402892923	0.00292601931985475	25.3333333333333	18.8	0.0902541495069348	0.582748462439036	no	-0.00238974491696183	neg	no
kidney	Labelled in health	Cre -ve	11_GCTGAGGATGATTTAAGTTATCCCTGTCTGAAATGACACTTTTGTGAAGAGTCATGGTTTACTGAGG	0.000353632662325823	0.000629186740684694	16	17.4	0.0682392961406446	0.541528939382237	no	-0.000275554078358871	neg	no
kidney	Labelled in health	Cre -ve	13_TCGCTGCGATCTATTGAAAGTCAGCCCTCGACACAAGGGTTTGA	0.000368746926717937	0.000705458398460796	18.8333333333333	19.4	0.351947727964524	0.757340018938202	no	-0.000336711471742859	neg	no
kidney	Labelled in health	Cre -ve	17_ATCCCTGAGACCCTTTAACCTGT	0.0011842646327806	0.00033086158672105	26.5	27.8	0.401306289487489	0.785905973674004	no	0.00085340304605955	pos	no
kidney	Labelled in health	Cre -ve	17_GGTTCGTTTGTAAAAAAAAAAAAAA	0.000865001342305627	0.000999165770198496	26.3333333333333	33.2	0.756240647400041	0.93811413271428	no	-0.000134164427892869	neg	no
kidney	Labelled in health	Cre -ve	17_TATTAATGGTTCGTTTGTAAAAAAAAAAAA	0.000675170432313825	0.000898353017512056	21.8333333333333	28	0.956835188522433	0.986755481799214	no	-0.000223182585198231	neg	no
kidney	Labelled in health	Cre -ve	2_CGTACCGTGAGTAATAATG	0.000738391963184975	0.000355167586493316	21	30	0.196576009863219	0.665599471993004	no	0.000383224376691659	pos	no
kidney	Labelled in health	Cre -ve	4_TAACACTGTCTGGTAACGATGTTT	0.00347121168509657	0.00209542692488308	21.1666666666667	30.6	0.757053244405435	0.93811413271428	no	0.00137578476021349	pos	no
kidney	Labelled in health	Cre -ve	4_TGTAAACATCCTATACTCTCAGCT	0.000323733996602965	0.000399086379387208	20.8333333333333	25.4	0.998159030745699	0.999453659838754	no	-7.5352382784243e-05	neg	no
kidney	Labelled in health	Cre -ve	4_TGTAACCATCCTTGACTGGAAGCT	0.00118058259178288	0.00133483881729574	16	23.6	0.855962253756074	0.969380661746585	no	-0.00015425622551286	neg	no
kidney	Labelled in health	Cre -ve	9_TCGCTGCGATCTATTGAAAGTCAGCCCTCGGCACAAGGGTTTGT	0.000587574700228937	0.000810203082020688	23.3333333333333	25	0.115958413409839	0.61799383644764	no	-0.000222628381791751	neg	no
kidney	Labelled in health	Cre -ve	9_TCGCTGCGATCTATTGAAAGTCAGGCCTCGACACAAGGGTTTGT	0.00041888764077343	0.000314119656526096	18.5	17.2	0.499961246339655	0.844573483969832	no	0.000104767984247334	pos	no
kidney	Labelled in health	Cre -ve	MT_AGTCGTAACAAGGTAAGCATACTGGAAAGTGTGCTTGGAATAATA	0.000264222472406457	0.00027020899753988	18.6666666666667	21	0.787562571749414	0.954748675299579	no	-5.98652513342332e-06	neg	no
kidney	Labelled in health	Cre -ve	Mus musculus (house mouse) tRNA-Met	0.00101271824677353	0.00141127212145708	47.5	79.6	0.753732010525455	0.93811413271428	no	-0.00039855387468355	neg	no
kidney	Labelled in health	Cre -ve	NA_AATAAACCCAGAAGAGAGTACCA	0	0	21.3333333333333	30.8	0.999995695575077	1	no	0	zero	no
kidney	Labelled in health	Cre -ve	NA_ACACAGCACTGTGCAAACACGAAA	0.00188896435024154	0.00127575524365971	25	26.4	0.694052577100693	0.91498136935319	no	0.00061320910658183	pos	no
kidney	Labelled in health	Cre -ve	NA_ACGGATAATATCGGCGACTTCC	0.000774862106382857	0.000657232274413516	28.8333333333333	28.8	0.730710422105722	0.932410654323335	no	0.000117629831969341	pos	no
kidney	Labelled in health	Cre -ve	NA_CAATTTAACTGTGATAAACTACCG	6.78334011667333e-05	0.000486980683927278	25	32.8	0.0102506794701398	0.383531000683295	no	-0.000419147282760545	neg	no
kidney	Labelled in health	Cre -ve	NA_GAATTGATCAGGACATAGGGAAAAAAAAA	0.000683060166666667	0.00142239369523809	20.3333333333333	20	0.132100828844914	0.625655459314563	no	-0.000739333528571423	neg	no
kidney	Labelled in health	Cre -ve	NA_GCGTGGTAAACGGACAGACA	0.000104166666666667	0.00019193857965451	24.8333333333333	22	0.870577269672557	0.969637582548818	no	-8.77719129878433e-05	neg	no
kidney	Labelled in health	Cre -ve	NA_GTTTGACCTGATCCAAGAACGT	0.000368976743490358	0.000373540822407794	22.1666666666667	18.2	0.82553792079643	0.961374172290169	no	-4.56407891743566e-06	neg	no
kidney	Labelled in health	Cre -ve	NA_TGAAGGACGTGCTAATCTGCGA	0.00043136196491228	0.000392914557487922	19.1666666666667	15	0.806774988618118	0.957453526247429	no	3.8447407424358e-05	pos	no
kidney	Labelled in health	Cre -ve	>ENSMUST00000041029.6|ENSMUSG00000036867.8|OTTMUSG00000021505.5|OTTMUST00000050977.2|Smad6-201|Smad6|2971|UTR5:1-1035|CDS:1036-2523|UTR3:2524-2971|	0.000625913920354433	0.00033773745974733	39.3333333333333	52.6	0.233117041856913	0.685495881464388	no	0.000288176460607103	pos	no
kidney	Labelled in health	Cre -ve	>ENSMUST00000183637.8|ENSMUSG00000027849.20|OTTMUSG00000028617.10|OTTMUST00000117374.2|Syt6-209|Syt6|578|UTR5:1-313|CDS:314-578|	0.00154240059357836	0.000696064922580644	28.1666666666667	25.8	0.641946937329475	0.900241663248601	no	0.000846335670997716	pos	no
kidney	Labelled in health	Cre -ve	1_TACATGATGATCTCACACAACTTGAACTCTCTCACTGATTACTTGATGATAGTAAAAGATCTGATG	0.000824001644961667	0.000830407595537978	22.8333333333333	30.6	0.925358180746123	0.982761456289719	no	-6.40595057631126e-06	neg	no
kidney	Labelled in health	Cre -ve	1_TCCCAGCGGTGCCTCCA	0.00029492696540703	0.00108693824751439	22	21.4	0.357014983812282	0.757340018938202	no	-0.00079201128210736	neg	no
kidney	Labelled in health	Cre -ve	10_CACGCGGGAGACCGGGGTTCAATTCCCCGACGGGGAGCCA	0.000993058578880407	0.000484776398920836	21.3333333333333	21.6	0.245127704019967	0.685495881464388	no	0.000508282179959571	pos	no
kidney	Labelled in health	Cre -ve	11_CCCTGTAGATCCGAATTTGTGT	0.000844297467741935	0.000978938496128506	24.5	26.4	0.841118308993206	0.965566296717851	no	-0.000134641028386571	neg	no
kidney	Labelled in health	Cre -ve	11_GGAGGGAACGCAGTCTGAGTGGA	0.00160715053491919	0.000329875805453532	27	21.8	0.0818924489209047	0.558573389090337	no	0.00127727472946566	pos	no
kidney	Labelled in health	Cre -ve	13_ACGCGGGAGACCGGGGTTCAATTCCCCGACGGGGAGCCA	0.000470538632334582	0.00103520288026755	19.1666666666667	15.2	0.248899281129957	0.685495881464388	no	-0.000564664247932968	neg	no
kidney	Labelled in health	Cre -ve	14_ACTGGACTTGGAGTCAGAAGGCTT	0.00658516433333333	0.00124959231065493	17.5	18.6	0.524166617504914	0.854607452405055	no	0.0053355720226784	pos	no
kidney	Labelled in health	Cre -ve	15_TAGGTTGAGGCCGTTGAGC	0	0.00119751131248604	21	19.2	0.00568735361963509	0.383531000683295	no	-0.00119751131248604	neg	no
kidney	Labelled in health	Cre -ve	17_CTCTTAGATCGATGTGGTGCTCCGGAGTTCTCTTCGGGCCAGGGCCTAAGCCGCGCCAG	0.000969501075548658	0.00096316304357048	27	36	0.857893844231932	0.969380661746585	no	6.3380319781784e-06	pos	no
kidney	Labelled in health	Cre -ve	17_TCTTAGATCGATGTGGTGCTCCGGAGTTCTCTTCGGGCCAGGGCCTAAGCCGCGCCAGG	0.00150869236559049	0.00076680519972372	20	25.4	0.105800972472401	0.592868665087415	no	0.00074188716586677	pos	no
kidney	Labelled in health	Cre -ve	19_CCTGATGAACTGAATACCGCCCCAGTCTGATAGCTGTGGAGAAAGGTATTTTCTGAGT	0.000457137985060073	0.000434673305645508	16.6666666666667	19.6	0.996886697366576	0.999453659838754	no	2.24646794145653e-05	pos	no
kidney	Labelled in health	Cre -ve	19_CTTAATGATGAACAATGTAAATGANAAGCATATGGCTGAGTTGCAATGATGTCATCTTACTACTGAAA	0.000602029524791638	0.000985275033226552	14.1666666666667	16	0.0960039659404021	0.583675828739873	no	-0.000383245508434914	neg	no
kidney	Labelled in health	Cre -ve	2_ACAGATTCGATTCTAGGGGAAT	0.00042216191398366	0.000550997362308236	21.5	25.6	0.791668957231465	0.955697318190291	no	-0.000128835448324576	neg	no
kidney	Labelled in health	Cre -ve	4_AAACATCCTTGACTGGAAGCT	0.00236486483333333	0.00182126592361396	22	26.8	0.485443515959384	0.83466012098139	no	0.00054359890971937	pos	no
kidney	Labelled in health	Cre -ve	5_TCAATCCCCGGCATCTCCACCA	0.000688705166666667	0.0003862377646908	17.6666666666667	22.6	0.404948818087784	0.785905973674004	no	0.000302467401975867	pos	no
kidney	Labelled in health	Cre -ve	7_AAGGTAGATAGAACAGGTCTTGA	0.000159633745971507	0.00153169736391232	21.1666666666667	30	0.129228463084254	0.624408782410228	no	-0.00137206361794081	neg	no
kidney	Labelled in health	Cre -ve	MT_AACTAATCCTAGCCCTAGCCCTACA	0.000179546396636465	0.00107544374557367	18	16.2	0.25873450035667	0.692350205460484	no	-0.000895897348937205	neg	no
kidney	Labelled in health	Cre -ve	MU069435.1_ACGCTGCGATCTATTGAAAGTCAGCCCTCGACACAAGGGTTTGT	0.00099963151844115	0.000395617233173842	17.3333333333333	16.6	0.208246321750129	0.67861504472473	no	0.000604014285267308	pos	no
kidney	Labelled in health	Cre -ve	Mus musculus RIKEN cDNA 1500026H17 gene (1500026H17Rik)	0.00139470016666666	0.0013274336	22.8333333333333	24.2	0.896774715122552	0.977341536247064	no	6.72665666666601e-05	pos	no
kidney	Labelled in health	Cre -ve	NA_GCGACCTCAGATCAGACGTGGCGACCCGCTGA	0.000635049407099092	0.0004791716	16.6666666666667	13.4	0.765803327815367	0.944409215772305	no	0.000155877807099092	pos	no
kidney	Labelled in health	Cre -ve	NA_GCGTTGGTGCGGATATCTCG	0.000211477404421842	0.00045510634280477	19	19.2	0.272917605474569	0.709941230658857	no	-0.000243628938382928	neg	no
kidney	Labelled in health	Cre -ve	NA_GGCGTAGTCGATGGGAAACAG	0.0007417785	0.0005934718	28.1666666666667	21.2	0.688702428743193	0.912424733854304	no	0.0001483067	pos	no
kidney	Labelled in health	Cre -ve	NA_TTTGACCTGATCCAAGAACGTACC	0.000417885911501953	0.00048904722721088	20.8333333333333	24	0.833402087927041	0.965140647699633	no	-7.11613157089267e-05	neg	no
kidney	Labelled in health	Cre -ve	>ENSMUST00000219305.2|ENSMUSG00000035852.12|OTTMUSG00000064917.1|OTTMUST00000158088.1|Misp-205|Misp|2569|UTR5:1-233|CDS:234-2180|UTR3:2181-2569|	0.000208174781610128	0.000288703587161736	18.3333333333333	18.6	0.919280641026468	0.982761456289719	no	-8.05288055516077e-05	neg	no
kidney	Labelled in health	Cre -ve	17_TCCCTGAGACCCTTTAACCTGTGAA	0.00112074958081265	0.000289398342157566	19.6666666666667	23.8	0.319017851381942	0.733214050220827	no	0.000831351238655084	pos	no
kidney	Labelled in health	Cre -ve	19_CACCCTGATGAACTGAATACCGCCCCAGTCTGATAGCTGTGGANAAAGGTATTTTCTGAGT	0.000566956710988495	0.00033446180569053	19.3333333333333	21.6	0.289206976098486	0.709941230658857	no	0.000232494905297965	pos	no
kidney	Labelled in health	Cre -ve	19_CACCCTGATGAACTGAATACCGCCNCAGTCTGATAGCTGTGGAGAAAGGTATTTTCTGAGT	0.000580617419232248	0.000765869619401294	18.1666666666667	21.8	0.413230711866296	0.790617371897844	no	-0.000185252200169046	neg	no
kidney	Labelled in health	Cre -ve	4_GCAGTCCACGGGCATATACACA	0.000213983507748333	0.000308116033922484	25.1666666666667	26.6	0.934209163904398	0.983062430548668	no	-9.41325261741506e-05	neg	no
kidney	Labelled in health	Cre -ve	4_TGTAAACATCCTTGACTGGAGGCT	0.00106744371974132	0.00101340723114835	16.8333333333333	20.4	0.796470400561921	0.95681895778856	no	5.403648859297e-05	pos	no
kidney	Labelled in health	Cre -ve	5_GTTCGATCCCCGGCATCTCCACCA	0.00126780643805309	0.00302116539190031	20.8333333333333	25.8	0.0669019488638517	0.541528939382237	no	-0.00175335895384722	neg	no
kidney	Labelled in health	Cre -ve	7_TCTACAGTGCACGTGTCTCCAGA	0.000693678707753795	0.000686322450201774	19.1666666666667	23.6	0.706173974707394	0.921667469947774	no	7.35625755202097e-06	pos	no
kidney	Labelled in health	Cre -ve	MU069435.1_TCGCTGCGATCTATTGAAAGTCAGCCCTCGACACAAGGGTTTGTC	0.00046158297338335	0.000587408393175862	20.1666666666667	20.8	0.222551888042864	0.682231130217135	no	-0.000125825419792512	neg	no
kidney	Labelled in health	Cre -ve	Mus musculus predicted gene, 31314 (Gm31314)	0.0006840145	0.0016879842	22.3333333333333	22.2	0.469038428227759	0.8278177781335	no	-0.0010039697	neg	no
kidney	Labelled in health	Cre -ve	NA_CGCACGGGGTCGGCGGCGATGTCGGC	0.000255427833333333	0.00042918856091954	22.3333333333333	20.8	0.474477994431204	0.82834018367148	no	-0.000173760727586207	neg	no
kidney	Labelled in health	Cre -ve	NA_GGCTGAGGCGTGATGACGAGG	0.000385252511966388	0	22.3333333333333	18.6	0.0712333477412312	0.541528939382237	no	0.000385252511966388	pos	no
kidney	Labelled in health	Cre -ve	NA_TATTGCACTTGTCCCGGCCTGTAAT	0.00449182381397578	0.00225833575994949	19.8333333333333	22.4	0.173604383029635	0.65220710277711	no	0.00223348805402629	pos	no
kidney	Labelled in health	Cre -ve	10_ATCCTGTTCGTGACGCCA	0.000731561230440327	0.000574418380592372	29	30.4	0.803433537073048	0.957453526247429	no	0.000157142849847955	pos	no
kidney	Labelled in health	Cre -ve	10_CCACCATGATGACGGAAATTCTTCACTTTGACCTGATGTCTGTTGAAGAAACTCAGTGTCTNAGA	0.00117513404998411	0.000836047601444242	20.8333333333333	26.6	0.220127109965459	0.681374601469345	no	0.000339086448539868	pos	no
kidney	Labelled in health	Cre -ve	11_CCTCGGCCGATCGAAAGGGAGTCGGGTTCAGATCCCCGAATCCGGAGTG	0.000370205471652003	0.000496843093410158	16.3333333333333	16.8	0.544201496779232	0.86154510523059	no	-0.000126637621758155	neg	no
kidney	Labelled in health	Cre -ve	11_TACCCTGTAGATCCGAATTTGTGAA	0.0007629905065116	0.0010963460187619	18.5	22.4	0.978347038666346	0.988230059821463	no	-0.0003333555122503	neg	no
kidney	Labelled in health	Cre -ve	12_GGTTCGTTTGTAAAAAAAAAAAAAAA	0.00110795065800066	0.00124202871908647	27	34	0.755152761154245	0.93811413271428	no	-0.00013407806108581	neg	no
kidney	Labelled in health	Cre -ve	13_AGAGGTAGTAGGTTGCATAGTTAT	0.00189551932143209	0.0043419794	16.5	15	0.571800098138893	0.873917538383459	no	-0.00244646007856791	neg	no
kidney	Labelled in health	Cre -ve	17_GGAAGCTGAGTTGGCTGCTGCCACC	7.3746312684365e-05	0.000542177964734652	20.6666666666667	24	0.055519065615577	0.541528939382237	no	-0.000468431652050287	neg	no
kidney	Labelled in health	Cre -ve	19_CCCCTATGATGAGGACCTTTTCACAGACCTGTACTGATATATCTGTGAGGATAAGTAACTCTGAGG	0.000818920412242175	0.000884529367582082	19.5	27.2	0.768582354072178	0.945904057778192	no	-6.5608955339907e-05	neg	no
kidney	Labelled in health	Cre -ve	5_TAAAGTGCTGACAGTGCAGATA	0.000440044	0.00289109448649706	16.6666666666667	18.8	0.152407782182413	0.638279743855123	no	-0.00245105048649706	neg	no
kidney	Labelled in health	Cre -ve	MT_GACAGCTAAGACCCAAACTGGGA	0.000183150166666667	0.0009433962	20.3333333333333	16.4	0.68904613968531	0.912424733854304	no	-0.000760246033333333	neg	no
kidney	Labelled in health	Cre -ve	Mus musculus (house mouse) mmu-miR-92b-3p	7.3486184597295e-05	0.00240013487116035	18	16	0.0142850531614099	0.441122441624338	no	-0.00232664868656305	neg	no
kidney	Labelled in health	Cre -ve	NA_ACAGCACTGTGCAAACACGAAA	0.00110616953638309	0.000152905198776758	22	24.2	0.162463691279186	0.638279743855123	no	0.000953264337606332	pos	no
kidney	Labelled in health	Cre -ve	NA_GAAATTTCGGTTGGGACAAAAA	0.000630274333333333	0.000277599633531836	18	14.2	0.851271351448789	0.969294223183577	no	0.000352674699801497	pos	no
kidney	Labelled in health	Cre -ve	NA_TGGGGTATCGCCAAGCGGTAAGGCA	0.000117370892018778	0	20.6666666666667	19.4	0.268803002906602	0.707038903727076	no	0.000117370892018778	pos	no
kidney	Labelled in health	Cre -ve	19_TTCCCTTTGTCATCCTATGCCTGT	0.00146165166954277	0.000517309434594322	31	30	0.0142411000712465	0.441122441624338	no	0.000944342234948448	pos	no
kidney	Labelled in health	Cre -ve	5_TCCCGGGCGGCGCACCA	0.0005733945	0.001706237	27	30.4	0.390448687232745	0.778559333959073	no	-0.0011328425	neg	no
kidney	Labelled in health	Cre -ve	MU069435.1_CTCGCTGCGATCTATTGAAAGTCAGCCCTCGACACAAGGGTTNGT	0.000455065626236572	0.00036694327955993	13.5	15	0.498367455316239	0.844454652036447	no	8.81223466766417e-05	pos	no
kidney	Labelled in health	Cre -ve	Mus musculus coatomer protein complex, subunit gamma 2, opposite strand 2 (Copg2os2)	0.00169262916666666	0.000992268	24.6666666666667	24.2	0.525207025911102	0.855400472580951	no	0.00070036116666666	pos	no
kidney	Labelled in health	Cre -ve	NA_CTACGGTGCTGAAGCAACAAATGCC	0.000493136166666667	0.0002155172	16.3333333333333	17.8	0.541078074389274	0.86154510523059	no	0.000277618966666667	pos	no
kidney	Labelled in health	Cre -ve	NA_GACTCTTAGCGGTGGATCACT	0.000306164571651295	0.000942687865156418	18.6666666666667	19.6	0.337195316860359	0.751269219671564	no	-0.000636523293505123	neg	no
kidney	Labelled in health	Cre -ve	NA_TGTGTTTGATCTGCGCGAGAA	7.58265089475267e-05	0.00155924928663594	19.6666666666667	17	0.00152131748203874	0.213537653842529	no	-0.00148342277768841	neg	no
kidney	Labelled in health	Cre -ve	X_GGTTCGTTTGTAAAAAAAAAAAAAAAAA	0.00239681513609839	0.00103036564347826	21.5	24.4	0.440615963887809	0.809605988147427	no	0.00136644949262013	pos	no
kidney	Labelled in health	Cre -ve	X_TATGTGTTCCTGGCTGGCTTGGT	0.000393351977112397	0.0020584482	18.5	14.4	0.315663092527755	0.730710367110726	no	-0.0016650962228876	neg	no
