# Supplementary material for: SLAMseq reveals potential transfer of RNA from liver to kidney in the mouse
Source: Nat Commun. 2025 Aug 11;16:7413. doi: 10.1038/s41467-025-62688-9 (PMC12339719; doi:10.1038/s41467-025-62688-9)
Supplement: Supplementary file 6 — Source Data [file 41467_2025_62688_MOESM6_ESM.zip › Source data/FigS7h_data.csv]

batch	Mode	Type	Condition	T..C	p_new	p_old	ntr_lower	ntr	ntr_upper	tissue	group
batch5	single	Exonic	s25_no4sU	0.00024373	0.1	0.00025401	8.7082e-05	9.6536e-05	0.00010081	kidney	Cre -ve
batch5	single	Exonic	s26_no4sU	0.00032397	0.1	0.00029218	0.00017473	0.00018558	0.00019472	kidney	Cre -ve
batch5	single	Exonic	s27_no4sU	0.00025539	0.1	0.00025537	9.7208e-05	0.00010098	0.0001112	kidney	Cre -ve
batch5	single	Exonic	s41	0.00030775	0.1	0.0002716	0.00019948	0.00021472	0.00022079	kidney	Cre -ve
batch5	single	Exonic	s42	0.00040599	0.1	0.00026625	0.00020737	0.00021655	0.00023116	kidney	Cre -ve
batch5	single	Exonic	s43	0.00051081	0.099647	0.00027175	0.00062119	0.00064112	0.00066368	kidney	Cre -ve
batch5	single	Exonic	s44	0.00046342	0.1	0.00027419	0.00063267	0.00065273	0.00067581	kidney	Cre -ve
batch5	single	Exonic	s45	0.00041342	0.099217	0.00026192	0.00035452	0.00036657	0.0003859	kidney	Cre -ve
batch5	single	Intronic	s25_no4sU	0.00042561	0.1	0.00025401	0.002128	0.0022124	0.0023043	kidney	Cre -ve
batch5	single	Intronic	s26_no4sU	0.00050773	0.1	0.00029218	0.0022535	0.0023407	0.0024408	kidney	Cre -ve
batch5	single	Intronic	s27_no4sU	0.00040957	0.1	0.00025537	0.0018773	0.0019505	0.0020193	kidney	Cre -ve
batch5	single	Intronic	s41	0.00045955	0.1	0.0002716	0.0021778	0.0022705	0.0023659	kidney	Cre -ve
batch5	single	Intronic	s42	0.00053815	0.1	0.00026625	0.002551	0.0026475	0.002752	kidney	Cre -ve
batch5	single	Intronic	s43	0.00053331	0.099647	0.00027175	0.0026343	0.0027308	0.0028393	kidney	Cre -ve
batch5	single	Intronic	s44	0.00049315	0.1	0.00027419	0.0024532	0.002562	0.0026704	kidney	Cre -ve
batch5	single	Intronic	s45	0.00049329	0.099217	0.00026192	0.0024279	0.0025346	0.0026365	kidney	Cre -ve
batch6	single	Exonic	s25_no4sU	0.00024221	0.1	0.00025371	8.4075e-05	8.6535e-05	9.8249e-05	kidney	Labelled in health
batch6	single	Exonic	s26_no4sU	0.00032255	0.1	0.00029115	0.00017097	0.00018433	0.00019163	kidney	Labelled in health
batch6	single	Exonic	s27_no4sU	0.00025517	0.1	0.00025515	9.8644e-05	0.00010403	0.0001134	kidney	Labelled in health
batch6	single	Exonic	s35	0.0005432	0.1	0.00026356	0.00044646	0.00046893	0.00048422	kidney	Labelled in health
batch6	single	Exonic	s36	0.00054624	0.075319	0.00027869	0.0011878	0.0012211	0.0012578	kidney	Labelled in health
batch6	single	Exonic	s37	0.00053812	0.1	0.00026845	0.00047119	0.0004913	0.00050998	kidney	Labelled in health
batch6	single	Exonic	s38	0.00060548	0.096467	0.00026976	0.00072463	0.00075627	0.00078352	kidney	Labelled in health
batch6	single	Exonic	s39	0.00064678	0.1	0.00025994	0.00070254	0.00073432	0.00075816	kidney	Labelled in health
batch6	single	Exonic	s40	0.00068154	0.089548	0.00025034	0.0015473	0.0015934	0.0016415	kidney	Labelled in health
batch6	single	Intronic	s25_no4sU	0.00041431	0.1	0.00025371	0.0020845	0.0021706	0.0022655	kidney	Labelled in health
batch6	single	Intronic	s26_no4sU	0.00049494	0.1	0.00029115	0.0021972	0.0022935	0.0023884	kidney	Labelled in health
batch6	single	Intronic	s27_no4sU	0.00040246	0.1	0.00025515	0.0018607	0.0019373	0.0020073	kidney	Labelled in health
batch6	single	Intronic	s35	0.00080197	0.1	0.00026356	0.0045486	0.0046906	0.0048454	kidney	Labelled in health
batch6	single	Intronic	s36	0.00061602	0.075319	0.00027869	0.004633	0.0047587	0.0048945	kidney	Labelled in health
batch6	single	Intronic	s37	0.00067119	0.1	0.00026845	0.0035736	0.0036955	0.0038137	kidney	Labelled in health
batch6	single	Intronic	s38	0.00069706	0.096467	0.00026976	0.0039434	0.0040932	0.0042414	kidney	Labelled in health
batch6	single	Intronic	s39	0.00081666	0.1	0.00025994	0.0048224	0.0049847	0.0051441	kidney	Labelled in health
batch6	single	Intronic	s40	0.00082547	0.089548	0.00025034	0.0061813	0.0063474	0.0065203	kidney	Labelled in health
batch7	single	Exonic	s25_no4sU	0.00024223	0.1	0.00025391	8.4228e-05	8.6535e-05	9.8424e-05	kidney	Labelled in injury
batch7	single	Exonic	s26_no4sU	0.00032248	0.1	0.00029141	0.00017432	0.00018558	0.00019515	kidney	Labelled in injury
batch7	single	Exonic	s27_no4sU	0.00025539	0.1	0.00025537	9.8036e-05	0.00010298	0.00011276	kidney	Labelled in injury
batch7	single	Exonic	s28	0.00091813	0.1	0.00025499	0.0032135	0.0032795	0.0033378	kidney	Labelled in injury
batch7	single	Exonic	s29	0.00098085	0.090974	0.00026962	0.0051146	0.0051833	0.0052504	kidney	Labelled in injury
batch7	single	Exonic	s30	0.0010466	0.093279	0.00022727	0.0077528	0.0078242	0.007901	kidney	Labelled in injury
batch7	single	Exonic	s31	0.00077166	0.074582	0.00025419	0.0046576	0.0047279	0.0048005	kidney	Labelled in injury
batch7	single	Exonic	s32	0.00064525	0.083032	0.00025091	0.0022574	0.002309	0.0023664	kidney	Labelled in injury
batch7	single	Exonic	s33	0.00093022	0.083478	0.00023821	0.0067403	0.0068142	0.006893	kidney	Labelled in injury
batch7	single	Intronic	s25_no4sU	0.00041478	0.1	0.00025391	0.0021519	0.00224	0.0023348	kidney	Labelled in injury
batch7	single	Intronic	s26_no4sU	0.00049178	0.1	0.00029141	0.0021941	0.0022897	0.0023846	kidney	Labelled in injury
batch7	single	Intronic	s27_no4sU	0.00040366	0.1	0.00025537	0.0019107	0.0019853	0.002059	kidney	Labelled in injury
batch7	single	Intronic	s28	0.0010232	0.1	0.00025499	0.0072918	0.0074823	0.00767	kidney	Labelled in injury
batch7	single	Intronic	s29	0.0010779	0.090974	0.00026962	0.0094458	0.0096421	0.0098394	kidney	Labelled in injury
batch7	single	Intronic	s30	0.0011845	0.093279	0.00022727	0.012261	0.012466	0.01267	kidney	Labelled in injury
batch7	single	Intronic	s31	0.00095361	0.074582	0.00025419	0.010348	0.010555	0.010767	kidney	Labelled in injury
batch7	single	Intronic	s32	0.00060054	0.083032	0.00025091	0.0040779	0.0042226	0.0043758	kidney	Labelled in injury
batch7	single	Intronic	s33	0.0010762	0.083478	0.00023821	0.011459	0.011665	0.01187	kidney	Labelled in injury
batch8	single	Exonic	s25_no4sU	0.00024265	0.1	0.00025394	9.1509e-05	9.6536e-05	0.0001062	kidney	4sU
batch8	single	Exonic	s26_no4sU	0.00032306	0.1	0.00029209	0.00018255	0.00019305	0.0002038	kidney	4sU
batch8	single	Exonic	s27_no4sU	0.00025533	0.1	0.00025531	0.00010073	0.00010759	0.00011558	kidney	4sU
batch8	single	Exonic	s46	0.00050649	0.036843	0.00026918	0.006614	0.0067026	0.0067931	kidney	4sU
batch8	single	Exonic	s47	0.00042722	0.062108	0.00028864	0.0014309	0.0014666	0.001506	kidney	4sU
batch8	single	Exonic	s48	0.0004721	0.044045	0.00024851	0.0047439	0.0048286	0.0049053	kidney	4sU
batch8	single	Intronic	s25_no4sU	0.0004282	0.1	0.00025394	0.0022558	0.0023433	0.0024435	kidney	4sU
batch8	single	Intronic	s26_no4sU	0.00050702	0.1	0.00029209	0.0023784	0.0024745	0.0025762	kidney	4sU
batch8	single	Intronic	s27_no4sU	0.00041692	0.1	0.00025531	0.0020524	0.0021248	0.0022063	kidney	4sU
batch8	single	Intronic	s46	0.0005425	0.036843	0.00026918	0.0092962	0.0095373	0.0097867	kidney	4sU
batch8	single	Intronic	s47	0.00052655	0.062108	0.00028864	0.0046973	0.0048557	0.0050233	kidney	4sU
batch8	single	Intronic	s48	0.00046157	0.044045	0.00024851	0.0063365	0.0065426	0.0067595	kidney	4sU
