# Supplementary material for: SLAMseq reveals potential transfer of RNA from liver to kidney in the mouse
Source: Nat Commun. 2025 Aug 11;16:7413. doi: 10.1038/s41467-025-62688-9 (PMC12339719; doi:10.1038/s41467-025-62688-9)
Supplement: Supplementary file 6 — Source Data [file 41467_2025_62688_MOESM6_ESM.zip › Source data/FigS17f_data.csv]

ONTOLOGY	ID	Description	GeneRatio	BgRatio	pvalue	p.adjust	qvalue	geneID	Count	name	p-value (adjusted)
CC	GO:0005759	mitochondrial matrix	107/3287	284/16302	4.94047639684449e-12	3.268984305586e-09	2.32953050323689e-09	Acaa2/Acot11/Acot13/Acsm3/Acsm5/Ak3/Ak4/Alas1/Atad3a/Aurkaip1/Bckdhb/Bckdk/Bloc1s1/Bola3/Capn10/Coq5/Cs/Dap3/Ddx28/Dglucy/Dhfr/Dlat/Dnajc15/Dnajc19/Etfb/Etfdh/Fdx1/Glrx5/Glud1/Grpel2/Grsf1/Hadhb/Hagh/Hmgcs2/Iba57/Idh3a/Lactb2/Lrpprc/Maip1/Mccc2/Mlycd/Mrpl10/Mrpl12/Mrpl16/Mrpl19/Mrpl2/Mrpl21/Mrpl22/Mrpl27/Mrpl3/Mrpl32/Mrpl34/Mrpl35/Mrpl36/Mrpl37/Mrpl39/Mrpl4/Mrpl40/Mrpl41/Mrpl45/Mrpl46/Mrpl49/Mrpl…	107	mitochondrial matrix	2.32953050323689e-09
CC	GO:0005743	mitochondrial inner membrane	163/3287	495/16302	8.79941939592463e-12	3.268984305586e-09	2.32953050323689e-09	Abcb10/Abcd3/Acaa2/Acad9/Acsl5/Adck1/Afg3l2/Agk/Ak2/Akap1/Aldh3a2/Atad3a/Atp5g1/Atp5g2/Aurkaip1/Bckdhb/Bcs1l/Bdh1/Capn10/Chchd6/Coq10b/Coq3/Coq5/Coq8a/Cox20/Cpt1a/Cpt2/Crat/Cyb5b/Dap3/Dhfr/Dhrs1/Dmac2/Dnajc11/Dnajc15/Dnajc19/Eci1/Etfdh/Fahd1/Fdx1/Fech/Foxred1/Fpgs/Glud1/Gpx4/Grpel2/Hadhb/Hccs/Higd1a/Hmgcl/Hmgcs2/Hsd3b3/Immt/Kmo/Letm1/Maip1/Mcu/Mfn1/Mpc2/Mrpl10/Mrpl12/Mrpl16/Mrpl19/Mrpl2/Mrpl21/Mr…	163	mitochondrial inner membrane	2.32953050323689e-09
CC	GO:0036464	cytoplasmic ribonucleoprotein granule	86/3287	219/16302	5.0922230735025e-11	1.26117391453745e-08	8.98732703849739e-09	Actb/Ago1/Ago3/Apobec3/Atxn2/Caprin1/Cdc42/Cdk9/Chtop/Cirbp/Ckap5/Clock/Cnot1/Cnot2/Cnot7/Cnot8/Dcp1b/Dcp2/Dcps/Ddx19a/Ddx19b/Dhx9/Eif4e/Eif4e2/Elavl1/Fmr1/Fxr1/G3bp1/G3bp2/Ghr/Grb7/Helz/Hnrnpa2b1/Hnrnpu/Htt/Igf2bp2/Kpnb1/Larp1/Larp1b/Larp4/Larp4b/Lig4/Limd1/Lsm1/Lsm14a/Lsm3/Mapt/Mcrip1/Ncl/Noct/Pabpc1/Pabpc4/Patl1/Pcbp1/Pms2/Pnrc2/Poldip3/Polr2d/Polr2g/Prkaa2/Psma2/Psma4/Psma6/Psmc3/Pum1/Pum2/Ra…	86	cytoplasmic ribonucleoprotein granule	8.98732703849739e-09
CC	GO:0035770	ribonucleoprotein granule	90/3287	237/16302	1.49189678941581e-10	2.77119828633987e-08	1.97480022388461e-08	Actb/Ago1/Ago3/Apobec3/Atxn2/Caprin1/Cdc42/Cdk9/Chtop/Cirbp/Ckap5/Clock/Cnot1/Cnot2/Cnot7/Cnot8/Dcp1b/Dcp2/Dcps/Ddx19a/Ddx19b/Ddx28/Dhx9/Eif4e/Eif4e2/Elavl1/Fmr1/Fxr1/G3bp1/G3bp2/Ghr/Grb7/Grsf1/Helz/Hnrnpa2b1/Hnrnpa3/Hnrnpu/Htt/Igf2bp2/Kpnb1/Larp1/Larp1b/Larp4/Larp4b/Lig4/Limd1/Lsm1/Lsm14a/Lsm3/Mapt/Mcrip1/Ncl/Noct/Pabpc1/Pabpc4/Patl1/Pcbp1/Pms2/Pnrc2/Poldip3/Polr2d/Polr2g/Prkaa2/Psma2/Psma4/Psma…	90	ribonucleoprotein granule	1.97480022388461e-08
CC	GO:0005681	spliceosomal complex	73/3287	190/16302	4.40875473523037e-09	6.55140953655233e-07	4.66863922488605e-07	Alyref/Bud31/Casc3/Ccdc12/Cdc5l/Cirbp/Cwc15/Cwf19l2/Ddx23/Ddx39b/Dhx15/Dhx16/Dhx32/Dhx35/Dhx8/Dqx1/Eftud2/Hnrnpa2b1/Hnrnpa3/Hnrnpc/Hnrnpf/Hnrnpm/Hnrnpu/Lsm3/Luc7l/Luc7l3/Magoh/Ncl/Pabpc1/Pnn/Ppil1/Prpf18/Prpf31/Prpf38b/Prpf40a/Prpf4b/Prpf6/Prpf8/Ptbp2/Rbm22/Rbm28/Rbm3/Rbm5/Rbm8a/Rbmx/Rnpc3/Sf1/Sf3a3/Sf3b1/Sf3b6/Slu7/Smndc1/Smu1/Snrnp70/Snrpa/Snrpb/Snrpd1/Snrpf/Snu13/Srrm1/Srsf1/Srsf2/Tfip11/Tra2b…	73	spliceosomal complex	4.66863922488605e-07
CC	GO:0016363	nuclear matrix	46/3287	102/16302	1.05447780383642e-08	1.30579501375077e-06	9.30530412859157e-07	Actb/Actl6a/Anp32a/Arid2/Brd7/Cad/Cebpb/Clic4/Csnk2b/Dcaf7/Ddx39b/Fign/Hnrnpa2b1/Hnrnpm/Hnrnpu/Kin/Maea/Matr3/Men1/Morc2a/Ncor2/Nono/Npm1/Nufip1/Numa1/Pbrm1/Phb2/Phf10/Prkcz/Prpf40a/Psma6/Rad21/Ruvbl1/S100a10/Scaf8/Sf3b1/Sfpq/Smarcc2/Smarce1/Smc1a/Smc3/Sorbs1/Srrm1/Xpot/Yy1/Zfp326	46	nuclear matrix	9.30530412859157e-07
CC	GO:0098798	mitochondrial protein-containing complex	92/3287	264/16302	1.49781872476619e-08	1.47360845564507e-06	1.05011695571222e-06	Afg3l2/Agk/Atp5g1/Atp5g2/Aurkaip1/Bckdhb/Bckdk/Chchd6/Dap3/Dlat/Dmac2/Dnajc11/Dnajc15/Dnajc19/Etfb/Etfdh/Foxred1/Grpel2/Hadhb/Idh3a/Immt/Mccc2/Mcu/Mfn1/Mrpl10/Mrpl12/Mrpl16/Mrpl19/Mrpl2/Mrpl21/Mrpl22/Mrpl27/Mrpl3/Mrpl32/Mrpl34/Mrpl35/Mrpl36/Mrpl37/Mrpl39/Mrpl4/Mrpl40/Mrpl41/Mrpl45/Mrpl46/Mrpl49/Mrpl50/Mrpl51/Mrpl57/Mrps10/Mrps12/Mrps14/Mrps18b/Mrps2/Mrps23/Mrps24/Mrps25/Mrps26/Mrps27/Mrps30/Mrps3…	92	mitochondrial protein-containing complex	1.05011695571222e-06
CC	GO:0016607	nuclear speck	108/3287	325/16302	1.68702381467673e-08	1.47360845564507e-06	1.05011695571222e-06	Aagab/Afdn/Alkbh5/Ap5z1/Arhgap18/Bnip3l/Brd1/Brd2/Cd2bp2/Cdc5l/Chtop/Cir1/Cnot7/Cops4/Cpsf6/Csnk1a1/Cwc15/Dazap2/Ddx17/Ddx39b/Dhx15/Dnajc11/Dusp11/Dyrk1a/Eftud2/Ehmt2/Epas1/Erbin/Fam76a/Fam76b/Fnbp4/Fyttd1/Glis2/Gtf2h4/Hbp1/Hdac4/Heatr5b/Hectd1/Hipk1/Hnrnpu/Hp1bp3/Hspa1a/Il15/Itpkc/Limk1/Luc7l3/Mapt/Mettl3/Mocs2/Morf4l1/Msl1/Nampt/Ncbp3/Npm1/Nr3c1/Nrip1/Osgep/Pacsin2/Pcbp1/Plcb1/Pnn/Poldip3/Polr2…	108	nuclear speck	1.05011695571222e-06
CC	GO:0000313	organellar ribosome	42/3287	91/16302	1.98332228216025e-08	1.47360845564507e-06	1.05011695571222e-06	Aurkaip1/Dap3/Mrpl10/Mrpl12/Mrpl16/Mrpl19/Mrpl2/Mrpl21/Mrpl22/Mrpl27/Mrpl3/Mrpl32/Mrpl34/Mrpl35/Mrpl36/Mrpl37/Mrpl39/Mrpl4/Mrpl40/Mrpl41/Mrpl45/Mrpl46/Mrpl49/Mrpl50/Mrpl51/Mrpl57/Mrps10/Mrps12/Mrps14/Mrps18b/Mrps2/Mrps23/Mrps24/Mrps25/Mrps26/Mrps27/Mrps30/Mrps33/Mrps34/Mrps35/Mrps9/Ndufab1	42	organellar ribosome	1.05011695571222e-06
CC	GO:0005761	mitochondrial ribosome	42/3287	91/16302	1.98332228216025e-08	1.47360845564507e-06	1.05011695571222e-06	Aurkaip1/Dap3/Mrpl10/Mrpl12/Mrpl16/Mrpl19/Mrpl2/Mrpl21/Mrpl22/Mrpl27/Mrpl3/Mrpl32/Mrpl34/Mrpl35/Mrpl36/Mrpl37/Mrpl39/Mrpl4/Mrpl40/Mrpl41/Mrpl45/Mrpl46/Mrpl49/Mrpl50/Mrpl51/Mrpl57/Mrps10/Mrps12/Mrps14/Mrps18b/Mrps2/Mrps23/Mrps24/Mrps25/Mrps26/Mrps27/Mrps30/Mrps33/Mrps34/Mrps35/Mrps9/Ndufab1	42	mitochondrial ribosome	1.05011695571222e-06
CC	GO:0034399	nuclear periphery	53/3287	127/16302	2.24931721691427e-08	1.51931153833391e-06	1.08268570345252e-06	Actb/Actl6a/Anapc4/Anp32a/Arid2/Atf4/Brd7/Cad/Cebpb/Clic4/Csnk2b/Dcaf7/Ddx39b/Ebna1bp2/Fign/Hnrnpa2b1/Hnrnpm/Hnrnpu/Kin/Lmnb2/Maea/Mapt/Matr3/Men1/Morc2a/Narf/Ncor2/Nono/Npm1/Nufip1/Numa1/Pbrm1/Phb2/Phf10/Prkcz/Prpf40a/Psma6/Rad21/Ruvbl1/S100a10/Scaf8/Sf3b1/Sfpq/Smarcc2/Smarce1/Smc1a/Smc3/Sorbs1/Srrm1/Tpr/Xpot/Yy1/Zfp326	53	nuclear periphery	1.08268570345252e-06
CC	GO:0140534	endoplasmic reticulum protein-containing complex	52/3287	125/16302	3.45443077936481e-08	2.01075295152333e-06	1.43289471504744e-06	Caml/Derl1/Dnajb11/Dnajc10/Dpm2/Emc4/Emc6/Emc7/Ext2/Fam8a1/Ganab/Hsp90b1/Hyou1/Insig1/Magt1/Map3k5/Mlec/Nploc4/Ormdl2/Ostc/P4ha2/Pdia3/Piga/Pigh/Pigq/Pigs/Ppib/Prkcsh/Pyurf/Rint1/Rnf139/Rp9/Rpn1/Sec61a1/Sec61b/Sec61g/Sel1l/Selenos/Spcs1/Spcs2/Sptlc1/Sptlc2/Sptssa/Srebf2/Srpr/Stt3a/Stt3b/Ubxn1/Ubxn7/Ufd1/Ugt3a1/Vcp	52	endoplasmic reticulum protein-containing complex	1.43289471504744e-06
CC	GO:0000502	proteasome complex	32/3287	62/16302	3.51814109956976e-08	2.01075295152333e-06	1.43289471504744e-06	Ide/Psma1/Psma2/Psma3/Psma4/Psma5/Psma6/Psmb1/Psmb3/Psmc1/Psmc3/Psmc4/Psmc6/Psmd10/Psmd11/Psmd12/Psmd13/Psmd14/Psmd2/Psmd3/Psmd4/Psmd7/Psme1/Psme3/Rad23a/Rad23b/Sem1/Txnl1/Ube3a/Ubr1/Usp14/Vcp	32	proteasome complex	1.43289471504744e-06
CC	GO:0005777	peroxisome	55/3287	140/16302	1.44427891641131e-07	7.15399489929069e-06	5.09805119266589e-06	Abcd1/Abcd3/Acaa1b/Acad11/Acbd5/Acnat2/Acot6/Acot8/Acox3/Agps/Akap11/Aldh3a2/Arf1/Crat/Crot/Decr2/Dhrs4/Dhrs7b/Ech1/Eci2/Ephx2/Far1/Fndc5/Gbf1/Hacl1/Hmgcl/Hsdl2/Ide/Idh1/Idi1/Lonp2/Mavs/Mff/Mlycd/Mpv17l/Mul1/Nbr1/Nudt12/Paox/Pex1/Pex11a/Pex11b/Pex13/Pex5/Pxmp2/Pxmp4/Rab8b/Slc25a17/Slc27a2/Tkt/Tmem135/Tysnd1/Vim/Xdh/Zadh2	55	peroxisome	5.09805119266589e-06
CC	GO:0042579	microbody	55/3287	140/16302	1.44427891641131e-07	7.15399489929069e-06	5.09805119266589e-06	Abcd1/Abcd3/Acaa1b/Acad11/Acbd5/Acnat2/Acot6/Acot8/Acox3/Agps/Akap11/Aldh3a2/Arf1/Crat/Crot/Decr2/Dhrs4/Dhrs7b/Ech1/Eci2/Ephx2/Far1/Fndc5/Gbf1/Hacl1/Hmgcl/Hsdl2/Ide/Idh1/Idi1/Lonp2/Mavs/Mff/Mlycd/Mpv17l/Mul1/Nbr1/Nudt12/Paox/Pex1/Pex11a/Pex11b/Pex13/Pex5/Pxmp2/Pxmp4/Rab8b/Slc25a17/Slc27a2/Tkt/Tmem135/Tysnd1/Vim/Xdh/Zadh2	55	microbody	5.09805119266589e-06
CC	GO:0031252	cell leading edge	120/3287	388/16302	2.52581386394301e-07	1.17292481306853e-05	8.35844982607457e-06	Aak1/Abi2/Abl1/Ablim1/Actb/Actr2/Actr3/Adgre5/Akt2/Als2/Amot/Amotl1/Apc/Arf1/Arhgap18/Arhgef2/Arhgef7/Arpc3/Arpc5/Atf4/Atp2b1/Atp6v1b2/Bcas3/Brk1/Caprin1/Capzb/Cd2ap/Cdc37/Cdc42/Cdc42bpa/Cdk6/Cfl1/Cib1/Coro1b/Cttn/Cyfip1/Dlc1/Dock8/Dpp9/Dst/Dusp22/Enah/Epb41l3/Epb41l5/Exoc4/Exoc8/Fat1/Fgd4/Flot1/Frmd4b/Gabarapl1/Gbf1/Hax1/Hdac6/Ilk/Iqgap2/Itgav/Itgb1/Itgb5/Itsn1/Kank1/Limk1/Macf1/Mapk8ip3/Mapt/Mk…	120	cell leading edge	8.35844982607457e-06
CC	GO:0005769	early endosome	103/3287	323/16302	3.55831461214357e-07	1.55519279813099e-05	1.10825526310106e-05	Als2/Ankfy1/Ap1m1/Ap1s1/Ap3s1/Apbb2/Aph1a/Atp11b/Atp13a3/Atp6v0d1/Bloc1s1/Clcn3/Clcn4/Cln3/Cmtm6/Commd1/Derl1/Dnajc13/Dtx3l/Ece1/Eea1/Ehd1/Ehd4/Flot1/Gga1/Gpr107/Hgs/Hps5/Htt/Ifitm3/Igf2r/Laptm4b/Ldlr/Llgl1/Lmtk2/Lrp6/Mapk1/Mgrn1/Mon2/Ncstn/Neurl1b/Nrp1/Nucb1/Pcsk9/Pi4k2a/Picalm/Pick1/Pikfyve/Plekhf2/Plpp2/Pmepa1/Ppp1r21/Psen1/Psen2/Ptpn1/Rab14/Rab21/Rab22a/Rab34/Rab5a/Rab5c/Rac1/Rap1gap/Rubcn/Ru…	103	early endosome	1.10825526310106e-05
CC	GO:0030135	coated vesicle	68/3287	191/16302	4.46718669825184e-07	1.84395539822284e-05	1.31403211065537e-05	Ap1m1/Ap1s1/Ap2a2/Ap2m1/Ap2s1/Arcn1/Arf1/Bcap31/Btbd8/Clta/Cltb/Cltc/Cnih4/Copa/Copb2/Copg2/Copz1/Dab2/Ece1/Epn1/Ergic1/Ergic3/Fcho2/Gga2/Golga2/Gopc/Gpr107/Hax1/Htt/Ier3ip1/Igf2r/Kdelr1/Kdelr2/Lman1/Lman2/Lmbrd1/Necap2/Pcsk9/Pdcd6/Picalm/Rab14/Rab35/Rab3a/Rab8a/Rab8b/Sar1b/Scamp1/Sec16a/Sec22b/Sec23a/Sec23b/Sec31a/Smn1/Snx18/Snx3/Snx9/Spg21/Steap2/Tex261/Tgoln1/Tmed2/Tmed4/Tmed9/Uso1/Vamp2/Vamp3…	68	coated vesicle	1.31403211065537e-05
CC	GO:0000932	P-body	36/3287	81/16302	6.34095196298447e-07	2.47964595184077e-05	1.76703536697019e-05	Ago1/Apobec3/Caprin1/Cnot1/Cnot2/Cnot7/Cnot8/Dcp1b/Dcp2/Dcps/Eif4e/Eif4e2/Igf2bp2/Limd1/Lsm1/Lsm14a/Lsm3/Noct/Patl1/Pnrc2/Polr2d/Polr2g/Psma2/Psma4/Psma6/Psmc3/Pum1/Samd4b/Sqstm1/Tnrc6a/Tnrc6b/Tnrc6c/Top1/Ythdf2/Ythdf3/Zfp36l1	36	P-body	1.76703536697019e-05
CC	GO:0010494	cytoplasmic stress granule	33/3287	72/16302	7.80389986927324e-07	2.89914880143501e-05	2.06597980749707e-05	Atxn2/Caprin1/Cirbp/Ddx19a/Ddx19b/Eif4e/Elavl1/Fmr1/G3bp1/G3bp2/Grb7/Igf2bp2/Kpnb1/Larp1/Larp1b/Larp4/Larp4b/Lsm14a/Mcrip1/Pabpc1/Pabpc4/Prkaa2/Pum1/Pum2/Rock1/Stau1/Tial1/Trim25/Vcp/Ythdf2/Ythdf3/Zfand1/Znfx1	33	cytoplasmic stress granule	2.06597980749707e-05
