# Supplementary material for: SLAMseq reveals potential transfer of RNA from liver to kidney in the mouse
Source: Nat Commun. 2025 Aug 11;16:7413. doi: 10.1038/s41467-025-62688-9 (PMC12339719; doi:10.1038/s41467-025-62688-9)
Supplement: Supplementary file 6 — Source Data [file 41467_2025_62688_MOESM6_ESM.zip › Source data/FigS17g_data.csv]

ID	Description	GeneRatio	BgRatio	pvalue	p.adjust	qvalue	geneID	Count	geneID_symbol	name	p-value (adjusted)
mmu04141	Protein processing in endoplasmic reticulum	70/1645	160/7067	5.88464648110139e-09	2.01254909653668e-06	1.85830941508465e-06	11911/226641/213539/27061/12334/67819/56445/67838/56709/66861/100037258/192193/67397/14376/64209/15519/15516/22027/193740/18415/15505/12282/70361/66890/67075/17155/17156/26408/56453/217365/386649/66357/14827/17872/50907/19089/19358/19359/56438/103963/81910/66397/20334/27054/69162/53421/66212/20335/69276/20338/109815/81500/107513/67437/16430/68292/72265/105245/216080/56550/66105/67128/22213/140499…	70	Atf4/Atf6/Bag2/Bcap31/Capn2/Derl1/Dnaja2/Dnajb11/Dnajb12/Dnajc10/Dnajc3/Edem1/Erp29/Ganab/Herpud1/Hsp90aa1/Hsp90ab1/Hsp90b1/Hspa1a/Hspa4l/Hsph1/Hyou1/Lman1/Lman2/Magt1/Man1a/Man1a2/Map3k5/Mbtps1/Nploc4/Nsfl1c/Ostc/Pdia3/Ppp1r15a/Preb/Prkcsh/Rad23a/Rad23b/Rbx1/Rpn1/Rrbp1/Sar1b/Sec23a/Sec23b/Sec31a/Sec61a1/Sec61b/Sec61g/Sec62/Sel1l/Selenos/Sil1/Ssr1/Ssr3/Stt3a/Stt3b/Tram1/Txndc5/Ube2d1/Ube2d2a/Ube2…	Protein processing in endoplasmic reticulum	1.85830941508465e-06
mmu03040	Spliceosome	58/1645	126/7067	1.2775855657632e-08	2.18467131745508e-06	2.01724036699453e-06	21681/231889/72654/71702/66070/74351/53817/13204/69192/217207/20624/229279/15381/76936/51810/193740/67678/17149/23983/68816/67229/68988/66921/56194/68879/192159/67959/66810/67039/60365/19655/55934/75062/81898/66055/193116/76479/66618/20637/53607/20638/20641/69878/20826/110809/14105/20382/20383/57317/20384/108014/331401/20462/233073/22185/67958/28035/66492	58	Alyref/Bud31/Ccdc12/Cdc5l/Cwc15/Ddx23/Ddx39b/Dhx15/Dhx16/Dhx8/Eftud2/Hnrnpa3/Hnrnpc/Hnrnpm/Hnrnpu/Hspa1a/Lsm3/Magoh/Pcbp1/Ppil1/Prpf18/Prpf31/Prpf38b/Prpf40a/Prpf6/Prpf8/Puf60/Rbm22/Rbm25/Rbm8a/Rbmx/Rp9/Sf3a3/Sf3b1/Sf3b6/Slu7/Smndc1/Snrnp27/Snrnp70/Snrpa/Snrpb/Snrpd1/Snrpf/Snu13/Srsf1/Srsf10/Srsf2/Srsf3/Srsf4/Srsf5/Srsf9/Thoc2/Tra2b/U2af1l4/U2af2/U2surp/Usp39/Zmat2	Spliceosome	2.01724036699453e-06
mmu03050	Proteasome	25/1645	47/7067	8.03003661716226e-06	0.000915424174356498	0.00084526701233287	66537/26440/19166/19167/26441/26442/26443/19170/26446/19179/19182/23996/67089/69077/66997/23997/59029/21762/22123/19185/17463/19186/621823/19192/20422	25	Pomp/Psma1/Psma2/Psma3/Psma4/Psma5/Psma6/Psmb1/Psmb3/Psmc1/Psmc3/Psmc4/Psmc6/Psmd11/Psmd12/Psmd13/Psmd14/Psmd2/Psmd3/Psmd4/Psmd7/Psme1/Psme2b/Psme3/Sem1	Proteasome	0.00084526701233287
mmu04216	Ferroptosis	21/1645	38/7067	1.97768901841367e-05	0.00149475208770907	0.00138019583352638	433256/11793/12870/14325/14629/14630/625249/14792/67443/27057/23983/19122/20229/69215/18174/67547/17254/53945/22042/22334/22335	21	Acsl5/Atg5/Cp/Ftl1/Gclc/Gclm/Gpx4/Lpcat3/Map1lc3b/Ncoa4/Pcbp1/Prnp/Sat1/Sat2/Slc11a2/Slc39a8/Slc3a2/Slc40a1/Tfrc/Vdac2/Vdac3	Ferroptosis	0.00138019583352638
mmu01240	Biosynthesis of cofactors	52/1645	132/7067	2.1853100697501e-05	0.00149475208770907	0.00138019583352638	11566/11637/56248/11639/78801/17025/11655/11671/69719/66588/22169/230027/52064/70383/51797/55936/13361/20148/67417/14151/14287/14629/14630/331026/268566/107766/98256/70789/79464/232087/77697/17434/18041/18102/171567/18104/75735/211347/103711/66812/106564/67375/17252/108841/54391/19733/108037/29807/216558/100727/112417/69568	52	Adss/Ak2/Ak3/Ak4/Ak7/Alad/Alas1/Aldh3a2/Cad/Cmpk1/Cmpk2/Coq3/Coq5/Cox10/Ctps/Ctps2/Dhfr/Dhrs3/Ears2/Fech/Fpgs/Gclc/Gclm/Gmppb/Gphn/Haao/Kmo/Kynu/Lias/Mat2a/Mmab/Mocs2/Nfs1/Nme1/Nme7/Nqo1/Pank1/Pank3/Pnpo/Ppcdc/Ppcs/Qprt/Rdh11/Rdh13/Rfk/Rgn/Shmt2/Tpk1/Ugp2/Ugt2b34/Ugt2b37/Vkorc1l1	Biosynthesis of cofactors	0.00138019583352638
mmu04530	Tight junction	59/1645	159/7067	5.10912988186295e-05	0.00256526809761616	0.00236866860352369	11461/60595/66713/74117/17356/27494/75723/70497/16800/11867/56378/68089/67771/74192/12443/12540/68178/64945/12738/13043/16456/15525/16412/16476/16897/14924/26408/77579/71960/17886/67268/17999/83814/93742/58220/19052/51792/73699/71978/105787/108079/18747/18749/18754/18759/18762/17274/235442/19353/19684/19877/105782/26941/20869/68188/21873/22143/22145/56449	59	Actb/Actn4/Actr2/Actr3/Afdn/Amot/Amotl1/Arhgap17/Arhgef2/Arpc1b/Arpc3/Arpc4/Arpc5/Arpc5l/Ccnd1/Cdc42/Cgnl1/Cldn12/Cldn2/Cttn/F11r/Hspa4/Itgb1/Jun/Llgl1/Magi1/Map3k5/Myh10/Myh14/Myh9/Myl12a/Nedd4/Nedd4l/Pard3/Pard6b/Ppp2ca/Ppp2r1a/Ppp2r1b/Ppp2r2a/Prkaa1/Prkaa2/Prkaca/Prkacb/Prkce/Prkci/Prkcz/Rab8a/Rab8b/Rac1/Rdx/Rock1/Scrib/Slc9a3r1/Stk11/Sympk/Tjp2/Tuba1b/Tuba4a/Ybx3	Tight junction	0.00236866860352369
mmu04120	Ubiquitin mediated proteolysis	53/1645	139/7067	5.25054873781085e-05	0.00256526809761616	0.00236866860352369	75430/52717/99152/52206/12234/69957/26554/13194/67923/231672/235439/67345/59026/50868/242521/17237/17999/83814/105193/229615/56438/68098/69288/19823/56459/75788/69807/14897/22201/50995/231380/22187/22210/216080/56550/66105/22194/67128/22213/22214/22196/140499/22195/93765/70093/67615/22215/117146/140630/63958/70790/107568/66894	53	Anapc15/Anapc16/Anapc2/Anapc4/Btrc/Cdc16/Cul3/Ddb1/Eloc/Fbxw8/Herc1/Herc4/Huwe1/Keap1/Klhl9/Mgrn1/Nedd4/Nedd4l/Nhlrc1/Pias3/Rbx1/Rchy1/Rhobtb1/Rnf7/Sae1/Smurf1/Trim32/Trip12/Uba1/Uba2/Uba6/Ubb/Ube2b/Ube2d1/Ube2d2a/Ube2d3/Ube2e1/Ube2g1/Ube2g2/Ube2h/Ube2i/Ube2j2/Ube2l3/Ube2n/Ube2q1/Ube2r2/Ube3a/Ube3b/Ube4a/Ube4b/Ubr5/Wwp1/Wwp2	Ubiquitin mediated proteolysis	0.00236866860352369
mmu04144	Endocytosis	86/1645	254/7067	6.21521388409723e-05	0.00265700393545157	0.00245337390161733	66713/74117/213990/11772/11773/232910/212285/11840/11842/11844/77038/66251/99371/11867/56378/68089/67771/74192/211914/12345/12540/67064/75608/76959/105513/12757/74325/67300/13132/216238/13660/98878/13854/13859/14184/107338/26431/110355/15239/193740/16004/16835/17999/83814/93742/58220/18571/18717/18759/18762/19325/19326/19334/77407/19341/271457/19345/19349/17274/54189/216724/20405/54673/227700/171…	86	Actr2/Actr3/Agap3/Ap2a2/Ap2m1/Ap2s1/Arap2/Arf1/Arf3/Arf5/Arfgap2/Arfgap3/Arfgef2/Arpc1b/Arpc3/Arpc4/Arpc5/Arpc5l/Asap2/Capzb/Cdc42/Chmp1b/Chmp4b/Chmp5/Chmp7/Clta/Cltb/Cltc/Dab2/Eea1/Ehd1/Ehd4/Epn1/Eps15l1/Fgfr3/Gbf1/Git2/Grk2/Hgs/Hspa1a/Igf2r/Ldlr/Nedd4/Nedd4l/Pard3/Pard6b/Pdcd6ip/Pip5k1c/Prkci/Prkcz/Rab10/Rab11b/Rab22a/Rab35/Rab4a/Rab5a/Rab5c/Rab7/Rab8a/Rabep1/Rufy1/Sh3gl1/Sh3glb1/Sh3glb2/Smad2/…	Endocytosis	0.00245337390161733
mmu04140	Autophagy - animal	57/1645	157/7067	0.000136158940643038	0.00517403974443545	0.00477750668922941	11651/11652/66795/68118/67526/77040/329015/666468/11793/12176/207565/69635/57436/70231/384783/16438/67443/26409/26413/170749/56717/17966/71648/18607/18706/353047/19052/105787/108079/18747/18749/19211/19338/19349/17274/58988/68441/54170/52187/100502698/54673/67474/18412/20869/56790/52440/68728/64930/22187/22241/22320/75909/228545/77573/218035/52639/56418	57	Akt1/Akt2/Atg10/Atg101/Atg12/Atg16l1/Atg2a/Atg4a/Atg5/Bnip3/Camkk2/Dapk1/Gabarapl1/Gorasp2/Irs2/Itpr1/Map1lc3b/Map3k7/Mapk1/Mtmr4/Mtor/Nbr1/Optn/Pdpk1/Pik3ca/Plekhm1/Ppp2ca/Prkaa1/Prkaa2/Prkaca/Prkacb/Pten/Rab33b/Rab7/Rab8a/Rps6kb2/Rraga/Rragc/Rragd/Rubcn/Sh3glb1/Snap29/Sqstm1/Stk11/Supt20/Tax1bp1/Trp53inp2/Tsc1/Ubb/Ulk1/Vamp8/Vmp1/Vps18/Vps33a/Vps41/Wipi1/Ykt6	Autophagy - animal	0.00477750668922941
mmu04137	Mitophagy - animal	37/1645	94/7067	0.000330992921473438	0.0113199579143916	0.0104524080465296	23806/11911/94044/12176/12177/231874/13001/72018/57436/59026/16476/67443/67414/170731/17342/53375/68350/17966/71648/12034/271457/19345/19349/68653/75788/20683/18412/52440/66687/233204/641376/28185/22187/22241/14479/84092/269523	37	Arih1/Atf4/Bcl2l13/Bnip3/Bnip3l/Ccz1/Csnk2b/Fundc1/Gabarapl1/Huwe1/Jun/Map1lc3b/Mfn1/Mfn2/Mitf/Mtx2/Mul1/Nbr1/Optn/Phb2/Rab5a/Rab5c/Rab7/Samm50/Smurf1/Sp1/Sqstm1/Tax1bp1/Tbc1d15/Tbc1d17/Tomm40l/Tomm70a/Ubb/Ulk1/Usp15/Usp8/Vcp	Mitophagy - animal	0.0104524080465296
mmu05017	Spinocerebellar ataxia	49/1645	137/7067	0.000582652852895256	0.0178035878003038	0.0164391392431245	69597/11651/11652/68118/329015/54138/52335/20239/14682/16438/16439/26408/215999/56717/67013/18706/18795/18750/26440/19166/19167/26441/26442/26443/19170/26446/19179/19182/23996/67089/69077/66997/23997/59029/21762/22123/19185/17463/80912/80913/19883/20422/11739/20683/20743/22241/22334/22335/52639	49	Afg3l2/Akt1/Akt2/Atg101/Atg2a/Atxn10/Atxn1l/Atxn2/Gnaq/Itpr1/Itpr2/Map3k5/Mcu/Mtor/Oma1/Pik3ca/Plcb1/Prkca/Psma1/Psma2/Psma3/Psma4/Psma5/Psma6/Psmb1/Psmb3/Psmc1/Psmc3/Psmc4/Psmc6/Psmd11/Psmd12/Psmd13/Psmd14/Psmd2/Psmd3/Psmd4/Psmd7/Pum1/Pum2/Rora/Sem1/Slc25a4/Sp1/Sptbn2/Ulk1/Vdac2/Vdac3/Wipi1	Spinocerebellar ataxia	0.0164391392431245
mmu03083	Polycomb repressive complex	31/1645	77/7067	0.000624687291238731	0.0178035878003038	0.0164391392431245	11569/228790/75302/71458/12151/12418/494448/13001/71833/14055/14123/17425/68837/15182/16468/225876/237339/17187/108155/22658/76073/13619/241915/245688/216080/56550/66105/252870/140858/67057/22632	31	Aebp2/Asxl1/Asxl2/Bcor/Bmi1/Cbx4/Cbx6/Csnk2b/Dcaf7/Ezh1/Fbrs/Foxk1/Foxk2/Hdac2/Jarid2/Kdm2a/L3mbtl3/Max/Ogt/Pcgf2/Pcgf5/Phc1/Phc3/Rbbp7/Ube2d1/Ube2d2a/Ube2d3/Usp7/Wdr5/Yaf2/Yy1	Polycomb repressive complex	0.0164391392431245
mmu04152	AMPK signaling pathway	44/1645	122/7067	0.000892681596081915	0.0234843927584627	0.0216845731841761	68465/11651/11652/12283/207565/12443/12894/74343/13629/15568/14104/56458/14936/232493/15378/384783/16890/26409/56690/56717/18534/18607/18641/56421/18706/19017/19052/51792/73699/71978/226849/26932/105787/108079/19325/19326/68365/59021/17274/58988/20250/20869/64930/22241	44	Adipor2/Akt1/Akt2/Cab39/Camkk2/Ccnd1/Cpt1a/Crtc2/Eef2/Elavl1/Fasn/Foxo1/Gys1/Gys2/Hnf4a/Irs2/Lipe/Map3k7/Mlycd/Mtor/Pck1/Pdpk1/Pfkl/Pfkp/Pik3ca/Ppargc1a/Ppp2ca/Ppp2r1a/Ppp2r1b/Ppp2r2a/Ppp2r5a/Ppp2r5e/Prkaa1/Prkaa2/Rab10/Rab11b/Rab14/Rab2a/Rab8a/Rps6kb2/Scd2/Stk11/Tsc1/Ulk1	AMPK signaling pathway	0.0216845731841761
mmu04146	Peroxisome	33/1645	86/7067	0.00114686671184326	0.0280163153893139	0.0258691739513517	11666/19299/235674/209186/170789/80911/433256/228061/12908/74114/26378/28200/51798/23986/13850/67420/56794/15356/15926/56690/93734/67993/212503/71382/18631/18632/72129/19305/19301/59038/20524/26458/22436	33	Abcd1/Abcd3/Acaa1b/Acnat2/Acot8/Acox3/Acsl5/Agps/Crat/Crot/Decr2/Dhrs4/Ech1/Eci2/Ephx2/Far1/Hacl1/Hmgcl/Idh1/Mlycd/Mpv17l/Nudt12/Paox/Pex1/Pex11a/Pex11b/Pex13/Pex5/Pxmp2/Pxmp4/Slc25a17/Slc27a2/Xdh	Peroxisome	0.0258691739513517
mmu05012	Parkinson disease	75/1645	239/7067	0.00215528520795989	0.0491405027414856	0.0453744254307346	11911/226641/11951/67942/12313/12314/12315/12325/19252/14677/14678/16438/16439/50868/16593/74764/26408/17762/215999/67414/170731/67184/70316/68342/227197/68349/17993/407785/17995/72900/57320/18747/18749/26440/19166/19167/26441/26442/26443/19170/26446/19179/19182/23996/67089/69077/66997/23997/59029/21762/22123/19185/17463/20422/18174/110877/11739/30791/227059/68427/14977/67547/68015/22143/22145/22…	75	Atf4/Atf6/Atp5g1/Atp5g2/Calm1/Calm2/Calm3/Camk2g/Dusp1/Gnai1/Gnai2/Itpr1/Itpr2/Keap1/Klc1/Klc4/Map3k5/Mapt/Mcu/Mfn1/Mfn2/Ndufa13/Ndufab1/Ndufb10/Ndufs1/Ndufs3/Ndufs4/Ndufs6/Ndufv1/Ndufv2/Park7/Prkaca/Prkacb/Psma1/Psma2/Psma3/Psma4/Psma5/Psma6/Psmb1/Psmb3/Psmc1/Psmc3/Psmc4/Psmc6/Psmd11/Psmd12/Psmd13/Psmd14/Psmd2/Psmd3/Psmd4/Psmd7/Sem1/Slc11a2/Slc18a1/Slc25a4/Slc39a1/Slc39a10/Slc39a13/Slc39a7/Slc39…	Parkinson disease	0.0453744254307346
