# Supplementary material for: SLAMseq reveals potential transfer of RNA from liver to kidney in the mouse
Source: Nat Commun. 2025 Aug 11;16:7413. doi: 10.1038/s41467-025-62688-9 (PMC12339719; doi:10.1038/s41467-025-62688-9)
Supplement: Supplementary file 6 — Source Data [file 41467_2025_62688_MOESM6_ESM.zip › Source data/Fig6i_data.csv]

gene	logFC	logCPM	F	PValue	FDR	change	label
miR-122-5p	0.482673823859817	8.54874991179631	29.9188395822222	0.000118620551244387	0.0201654937115458	fdr < 0.05	miR-122-5p
miR-15a-5p	0.205596025381446	7.8010365802534	7.6124480792945	0.0166046608064099	0.968470690468858	fdr > 0.05	NA
miR-196b-5p	0.181160007480231	10.2053907715651	7.25360392903506	0.0188030531382262	0.968470690468858	fdr > 0.05	NA
miR-195b	0.400224561349165	7.79274510569855	6.65442918985494	0.0232868781171257	0.968470690468858	fdr > 0.05	NA
miR-140-3p	-0.172667635287469	9.03101868283711	6.08313947804509	0.0287804284114597	0.968470690468858	fdr > 0.05	NA
miR-34a-5p	-0.5450030854095	6.41714519396238	5.20507182493476	0.0405310514562104	0.968470690468858	fdr > 0.05	NA
let-7d-3p	-0.47977189105421	10.6396639692729	4.76052337141527	0.0486250017490522	0.968470690468858	fdr > 0.05	NA
miR-335-5p	0.419499150122321	8.34640187472496	4.69392072966807	0.0499973494402004	0.968470690468858	fdr > 0.05	NA
miR-92a-3p	0.186598123895069	7.93455903507586	4.34643835670643	0.057955299312733	0.968470690468858	fdr > 0.05	NA
miR-15b-5p	0.174851501196268	9.39655831971605	4.20127035960693	0.0617239905985863	0.968470690468858	fdr > 0.05	NA
miR-126b-5p	0.384729065994199	6.65671378431958	4.00947007198114	0.0671647214813897	0.968470690468858	fdr > 0.05	NA
miR-200b-5p	-0.173981550536801	9.50961693522076	3.86278177800693	0.0717182557296104	0.968470690468858	fdr > 0.05	NA
miR-101a-3p	-0.268916539154273	7.95553813028002	3.55347625753301	0.0826031269714767	0.968470690468858	fdr > 0.05	NA
miR-423-3p	0.143579605636845	11.647189165406	2.67123613220046	0.126808830910735	0.968470690468858	fdr > 0.05	NA
miR-9-5p	-0.133700881464446	9.11955201357392	2.62650582290154	0.129745759906297	0.968470690468858	fdr > 0.05	NA
miR-101b-3p	0.247805096770061	8.24107563084159	2.62605829409633	0.129775567959946	0.968470690468858	fdr > 0.05	NA
miR-214-3p	-0.422845187566475	7.72418339737601	2.51507621163848	0.137438008400877	0.968470690468858	fdr > 0.05	NA
miR-379-5p	3.19780069219199	4.3066041368446	2.31427474348293	0.152793633559308	0.968470690468858	fdr > 0.05	NA
miR-10b-5p	0.209691424324433	15.4116537714406	2.27482780228248	0.15605904267584	0.968470690468858	fdr > 0.05	NA
miR-378d	-0.106501609397276	11.6987063928992	2.27223833853	0.156276456730154	0.968470690468858	fdr > 0.05	NA
miR-185-5p	-0.247778860136153	9.82873025156666	2.02325753747232	0.179100272678205	0.968470690468858	fdr > 0.05	NA
miR-3074-5p	0.106943534227675	9.76845557300417	1.97402629873929	0.184105652560409	0.968470690468858	fdr > 0.05	NA
miR-532-5p	-0.175704093664093	7.70980968424904	1.91862416884417	0.189954848319201	0.968470690468858	fdr > 0.05	NA
miR-574-3p	-0.226060968777603	7.05372810497284	1.89867028242831	0.192119908046707	0.968470690468858	fdr > 0.05	NA
miR-150-5p	-0.203495148117997	7.9856156235545	1.81671776291526	0.201353171871912	0.968470690468858	fdr > 0.05	NA
miR-125a-5p	-0.194272026022397	14.91801865753	1.79707336993465	0.2036512562739	0.968470690468858	fdr > 0.05	NA
miR-27a-5p	-0.45875851666188	6.30702794482016	1.77329271130987	0.206478959787385	0.968470690468858	fdr > 0.05	NA
miR-194-2-3p	-0.318893502211568	6.82477939936907	1.74827494357515	0.209509095441365	0.968470690468858	fdr > 0.05	NA
miR-423-5p	-0.331249007035774	9.94597918797966	1.73030913130994	0.211720899952437	0.968470690468858	fdr > 0.05	NA
miR-339-5p	-0.510136980468462	5.8697558371352	1.72412068380999	0.212489816923799	0.968470690468858	fdr > 0.05	NA
miR-19b-3p	-0.405596339806119	5.7166379487198	1.5355049237425	0.23779257886336	0.968470690468858	fdr > 0.05	NA
miR-23b-3p	0.0853731939154888	12.2162389893686	1.50631290541318	0.242058741201503	0.968470690468858	fdr > 0.05	NA
let-7b-5p	-0.239513461038816	13.5398532187566	1.48534222834172	0.245186553371987	0.968470690468858	fdr > 0.05	NA
miR-455-3p	0.16772511340917	8.7157041996951	1.46460813473955	0.248332375377263	0.968470690468858	fdr > 0.05	NA
miR-3068-3p	-0.322619137353794	6.17551894541598	1.39531762362457	0.259246549667978	0.968470690468858	fdr > 0.05	NA
miR-145a-3p	0.255072719797114	8.40849798379838	1.39008385784029	0.260096973213233	0.968470690468858	fdr > 0.05	NA
miR-322-3p	0.159761870554075	9.0743483498694	1.3599755574304	0.265063223439485	0.968470690468858	fdr > 0.05	NA
miR-484	-0.213892094603974	7.83474735764284	1.34494658084937	0.267590346555582	0.968470690468858	fdr > 0.05	NA
miR-125b-5p	-0.0904591117795639	13.806505647321	1.30871255369963	0.27381937286681	0.968470690468858	fdr > 0.05	NA
miR-378c	-0.0975243056585843	10.4005804132719	1.27491569136858	0.279809277788461	0.968470690468858	fdr > 0.05	NA
miR-194-5p	0.108360031102795	12.4814036078939	1.27258339255481	0.280229236003287	0.968470690468858	fdr > 0.05	NA
miR-30e-3p	0.103348009543041	10.2950875079433	1.22069516061664	0.289801071685035	0.968470690468858	fdr > 0.05	NA
let-7g-5p	-0.111170915458194	16.8319211992119	1.19781320553063	0.294165938190452	0.968470690468858	fdr > 0.05	NA
miR-30a-3p	0.0766903816050196	10.9459714689924	1.12235699618059	0.309226456846149	0.968470690468858	fdr > 0.05	NA
miR-429-3p	0.14449020161397	12.0546140467731	1.08289912717701	0.317535949469669	0.968470690468858	fdr > 0.05	NA
miR-28a-5p	-0.153326218967968	9.52617013238248	1.04048999170972	0.326824727350006	0.968470690468858	fdr > 0.05	NA
miR-6395	-0.225756603754559	6.14948553049335	1.02656757380141	0.329958779253058	0.968470690468858	fdr > 0.05	NA
miR-143-3p	0.196478196278547	15.9051440909843	1.00713645742068	0.334405516149495	0.968470690468858	fdr > 0.05	NA
miR-155-5p	-0.213068306378186	6.89222296041767	0.963629361862395	0.344681098572611	0.968470690468858	fdr > 0.05	NA
miR-24-3p	0.104643245479351	14.0567395428331	0.9587376091406	0.345865018581934	0.968470690468858	fdr > 0.05	NA
miR-149-5p	0.245367455964701	6.78809919859033	0.928685543577056	0.353270433997397	0.968470690468858	fdr > 0.05	NA
miR-106b-5p	-0.350496867486661	5.87138396012268	0.900355747864435	0.360466767843122	0.968470690468858	fdr > 0.05	NA
let-7a-5p	-0.128816065971939	15.9199389261495	0.860274870629539	0.371025082728178	0.968470690468858	fdr > 0.05	NA
let-7b-3p	-0.195689926062727	6.892537024122	0.850190984104322	0.373754138151808	0.968470690468858	fdr > 0.05	NA
miR-199b-3p	-0.116350078347747	11.789137165122	0.847863927212328	0.374388200090398	0.968470690468858	fdr > 0.05	NA
miR-340-5p	0.121629929969008	8.96657581878915	0.791332222238536	0.390305280726439	0.968470690468858	fdr > 0.05	NA
miR-22-3p	0.0856706265715715	14.0871766281776	0.772030398719061	0.395976913883481	0.968470690468858	fdr > 0.05	NA
miR-186-5p	-0.0699812376335038	9.1569097320113	0.765656846001313	0.397877591931139	0.968470690468858	fdr > 0.05	NA
miR-744-5p	0.139550778207085	7.18215875024624	0.762496815833377	0.398825182183637	0.968470690468858	fdr > 0.05	NA
miR-30b-5p	-0.163519672203834	14.8439087417757	0.747525997261415	0.403362292845442	0.968470690468858	fdr > 0.05	NA
miR-1a-3p	-0.0842560013571655	8.55411902650689	0.726118566117716	0.409990999548514	0.968470690468858	fdr > 0.05	NA
miR-151-5p	-0.125005260602989	11.8109461220929	0.720175583613777	0.411861458250759	0.968470690468858	fdr > 0.05	NA
let-7f-5p	-0.0945987284710488	16.646924611031	0.718495082926763	0.412392799488325	0.968470690468858	fdr > 0.05	NA
miR-378a-5p	0.278380931355119	5.92159520756906	0.708708294391669	0.415508734868532	0.968470690468858	fdr > 0.05	NA
miR-20a-5p	0.175064764056356	6.69794203901955	0.705343682047599	0.416588547953265	0.968470690468858	fdr > 0.05	NA
miR-365-3p	0.104502140016848	9.71240142046196	0.693903577149289	0.420293458166836	0.968470690468858	fdr > 0.05	NA
let-7c-5p	-0.124352454752826	15.7776268308647	0.68519378283431	0.423149343099915	0.968470690468858	fdr > 0.05	NA
miR-351-5p	0.0905296563708002	8.12433891954499	0.667495993381902	0.429048599157511	0.968470690468858	fdr > 0.05	NA
miR-140-5p	0.12831077934219	7.38396178541708	0.664042371880065	0.430215177039204	0.968470690468858	fdr > 0.05	NA
miR-10a-5p	0.136531742092434	15.973743389511	0.657241045001756	0.432527533752401	0.968470690468858	fdr > 0.05	NA
miR-145a-5p	0.146808982445927	11.6178851310466	0.634849661771976	0.440284103124957	0.968470690468858	fdr > 0.05	NA
miR-3535	0.357520054114646	8.25260279660963	0.618570628691813	0.446066625422281	0.968470690468858	fdr > 0.05	NA
miR-27a-3p	0.0778922676787428	13.6424121424605	0.577588903039657	0.461192348738528	0.968470690468858	fdr > 0.05	NA
miR-26a-5p	0.13918979481609	16.1517298038309	0.572933153540213	0.462964801047126	0.968470690468858	fdr > 0.05	NA
miR-126b-3p	0.20371210411777	8.0905777774255	0.570025148283797	0.464077709198449	0.968470690468858	fdr > 0.05	NA
miR-100-5p	0.089581958590071	9.84519067023871	0.561324675600154	0.467434541024037	0.968470690468858	fdr > 0.05	NA
miR-181a-2-3p	1.06315969641832	5.12348036866076	0.516259788340418	0.485505037155142	0.968470690468858	fdr > 0.05	NA
miR-21a-5p	0.0890135361560397	14.6955798145297	0.496639050004493	0.493755067611112	0.968470690468858	fdr > 0.05	NA
miR-223-3p	-0.784825092235021	7.37138219581116	0.480442369449468	0.500753699548644	0.968470690468858	fdr > 0.05	NA
miR-26b-5p	0.121630196369035	10.5906258458284	0.478684709685945	0.501523811809691	0.968470690468858	fdr > 0.05	NA
miR-221-5p	0.135078636419764	6.79535663296722	0.45821887725951	0.510649913394394	0.968470690468858	fdr > 0.05	NA
miR-1198-5p	-0.119930069097222	8.01500633140143	0.449198239590495	0.514768431719412	0.968470690468858	fdr > 0.05	NA
miR-872-3p	1.40944379634907	4.202893495293	0.448056109837243	0.515294215468985	0.968470690468858	fdr > 0.05	NA
miR-218-5p	0.0916974049696911	8.01703888166905	0.434746321680156	0.521494926605179	0.968470690468858	fdr > 0.05	NA
let-7e-5p	-0.134566030168532	11.7801073212046	0.426582674562238	0.525366819595114	0.968470690468858	fdr > 0.05	NA
miR-7a-5p	0.103949165790114	7.84161876676175	0.421412765886725	0.52784662100014	0.968470690468858	fdr > 0.05	NA
miR-342-3p	-0.140197625939201	7.06119660627416	0.407301502975414	0.534728379024448	0.968470690468858	fdr > 0.05	NA
miR-22-5p	-0.0586641174410477	9.59878989138243	0.371583102560588	0.552937151604863	0.968470690468858	fdr > 0.05	NA
miR-31-5p	-0.690840831991551	7.36873793279062	0.369351290451978	0.554114913752816	0.968470690468858	fdr > 0.05	NA
miR-181a-5p	0.152375947440117	12.1454492471182	0.362073339570585	0.557990194883431	0.968470690468858	fdr > 0.05	NA
miR-361-3p	-0.891377329769263	5.70434179404875	0.356925508337805	0.560763839921846	0.968470690468858	fdr > 0.05	NA
miR-200c-3p	0.0875997009322959	11.2504395659331	0.355841188415415	0.561351574170052	0.968470690468858	fdr > 0.05	NA
miR-450b-3p	-1.07588512852108	4.44075824633937	0.315835863121742	0.583944256235827	0.968470690468858	fdr > 0.05	NA
miR-1839-5p	-0.0615158712857061	8.64208915623691	0.31045847925093	0.587125183072189	0.968470690468858	fdr > 0.05	NA
miR-501-3p	0.0918467615604103	8.02070408770606	0.305128022480804	0.590314636669659	0.968470690468858	fdr > 0.05	NA
miR-375-3p	0.0812894499387685	9.08880170956279	0.294838125644548	0.596577111652034	0.968470690468858	fdr > 0.05	NA
miR-1249-3p	-0.889549920334833	5.26830303150327	0.277906848017284	0.607200501228884	0.968470690468858	fdr > 0.05	NA
miR-103-3p	0.0496117990330992	13.0357480986312	0.277506358061573	0.607456811011329	0.968470690468858	fdr > 0.05	NA
miR-674-5p	-1.09262363285733	4.45882663657156	0.277386237414402	0.607533733708829	0.968470690468858	fdr > 0.05	NA
let-7i-5p	-0.0496926581185232	13.4295663854546	0.274616285746264	0.60931355331864	0.968470690468858	fdr > 0.05	NA
miR-30e-5p	0.0618366056853033	11.7941987001062	0.266736060352316	0.614441065464517	0.968470690468858	fdr > 0.05	NA
miR-107-3p	-0.0470077503384303	10.3363858743668	0.251738400098051	0.624474144334621	0.968470690468858	fdr > 0.05	NA
miR-203b-3p	0.155351092858189	6.36193417640794	0.249847296138514	0.625765966315219	0.968470690468858	fdr > 0.05	NA
miR-25-3p	0.056462497674712	11.2995961910871	0.249654763037978	0.625897832991684	0.968470690468858	fdr > 0.05	NA
miR-30d-5p	0.181772281658701	14.2390980037744	0.242519884246891	0.630830490008208	0.968470690468858	fdr > 0.05	NA
miR-24-2-5p	0.0848759574595117	9.39227459766735	0.231890030375243	0.638351313927279	0.968470690468858	fdr > 0.05	NA
miR-181d-5p	0.661054491167027	5.4667857676407	0.204703234761242	0.658614225564623	0.968470690468858	fdr > 0.05	NA
miR-106b-3p	0.639416003694895	4.73495551632191	0.182719162781325	0.676234829240174	0.968470690468858	fdr > 0.05	NA
miR-1247-5p	0.714465786855766	4.9049139167697	0.181807772373647	0.676992161221273	0.968470690468858	fdr > 0.05	NA
miR-204-5p	0.154479356723856	6.28983605457459	0.18144907248203	0.677290848937252	0.968470690468858	fdr > 0.05	NA
let-7d-5p	-0.0409415999229796	13.3608761939438	0.168622741940711	0.688210858247398	0.968470690468858	fdr > 0.05	NA
miR-615-3p	-0.065464361461474	8.78101366004652	0.152403833936977	0.702744744049506	0.968470690468858	fdr > 0.05	NA
miR-99b-5p	0.0591303424676176	12.3243517412915	0.151465438285235	0.703612711302509	0.968470690468858	fdr > 0.05	NA
miR-10a-3p	-0.124014324152376	7.79427780142594	0.151402093894336	0.70367141398493	0.968470690468858	fdr > 0.05	NA
miR-222-3p	-0.0470443077729668	9.25808988938157	0.125336840938895	0.729149347853403	0.968470690468858	fdr > 0.05	NA
miR-200a-3p	-0.0281434287501799	12.2378915780916	0.103578426202901	0.752834439960761	0.968470690468858	fdr > 0.05	NA
miR-7b-5p	0.0378634099176944	8.72603480295473	0.102004876939429	0.754651002172803	0.968470690468858	fdr > 0.05	NA
miR-672-5p	-0.458908128073551	6.06928234056188	0.0997640378369816	0.757264935435605	0.968470690468858	fdr > 0.05	NA
miR-106a-5p	-0.266355567269949	6.80255958512597	0.099511701147465	0.757561314021864	0.968470690468858	fdr > 0.05	NA
miR-125b-2-3p	0.440287688015534	4.82437237223605	0.089271666706306	0.769957963050752	0.968470690468858	fdr > 0.05	NA
miR-196a-5p	-0.0411258771772526	11.8305153231941	0.0891276553408115	0.770137734812956	0.968470690468858	fdr > 0.05	NA
miR-205-5p	-0.612486731946363	5.15985463391919	0.0880939623220638	0.771432805547721	0.968470690468858	fdr > 0.05	NA
miR-181c-5p	0.456570845015579	5.25337316689655	0.0747866628130737	0.788905822735177	0.968470690468858	fdr > 0.05	NA
miR-450a-5p	-0.0972312730421491	6.29455595738139	0.0691585483965594	0.79680140415425	0.968470690468858	fdr > 0.05	NA
miR-99b-3p	0.38616672818862	4.91019863928269	0.0687039043145714	0.797454068924223	0.968470690468858	fdr > 0.05	NA
miR-374b-5p	-0.0514829452047565	7.47420730854593	0.0644708294955819	0.803645483769036	0.968470690468858	fdr > 0.05	NA
miR-92b-3p	-0.215537196654828	5.36432843783231	0.059515373614722	0.811176369543908	0.968470690468858	fdr > 0.05	NA
miR-30a-5p	-0.0252130998468855	14.554941419763	0.0582788063028476	0.813107192469264	0.968470690468858	fdr > 0.05	NA
miR-30c-2-3p	0.0237853464802598	9.27993676173286	0.0579227209946094	0.813667226941144	0.968470690468858	fdr > 0.05	NA
miR-872-5p	-0.0262469901980908	8.22030293374274	0.0534569300356088	0.820852030134858	0.968470690468858	fdr > 0.05	NA
miR-181b-5p	0.0469263939519636	9.44686846994014	0.0454340308487699	0.834605424119109	0.968470690468858	fdr > 0.05	NA
miR-200b-3p	0.0131739539134391	14.0760932489961	0.0448248507970028	0.835700127341936	0.968470690468858	fdr > 0.05	NA
miR-182-5p	-0.0289298740633697	10.8368339936456	0.0397804865073628	0.845081362713042	0.968470690468858	fdr > 0.05	NA
miR-141-3p	0.341599130306371	4.87088956749754	0.0334131727233675	0.857858354369907	0.968470690468858	fdr > 0.05	NA
miR-151-3p	0.0189298694758742	9.12921979849684	0.0308123343519868	0.863439002695521	0.968470690468858	fdr > 0.05	NA
miR-126a-5p	0.211038627046325	5.92524474839058	0.0306463703047473	0.863803236259349	0.968470690468858	fdr > 0.05	NA
miR-10b-3p	0.249102584677193	5.32574605751244	0.0288373019935309	0.867841507482872	0.968470690468858	fdr > 0.05	NA
miR-146b-5p	-0.0466348172570422	6.49688808203716	0.0277082118849323	0.8704284283615	0.968470690468858	fdr > 0.05	NA
miR-221-3p	0.0331196436317425	10.8649232392773	0.0269258402194415	0.872252944635958	0.968470690468858	fdr > 0.05	NA
miR-125a-3p	-0.268119095725329	4.77057684619764	0.024843806744553	0.87724557584457	0.968470690468858	fdr > 0.05	NA
miR-326-3p	0.040338918862458	6.25238967487948	0.0216053703011484	0.885459055667757	0.968470690468858	fdr > 0.05	NA
miR-361-5p	0.039640245390814	9.21281912658481	0.020806317378903	0.887581012423994	0.968470690468858	fdr > 0.05	NA
miR-674-3p	-0.0185982425138499	7.84707745288197	0.0207807547826445	0.887649578051019	0.968470690468858	fdr > 0.05	NA
miR-98-5p	-0.0127337414360304	11.5959074299249	0.0206949983131289	0.887879915022687	0.968470690468858	fdr > 0.05	NA
miR-30c-5p	0.0278788140977136	13.559797120614	0.01952470094555	0.891073393936728	0.968470690468858	fdr > 0.05	NA
miR-199a-5p	-0.0325070061461531	8.91509924350986	0.0186563417899822	0.893506623201797	0.968470690468858	fdr > 0.05	NA
miR-187-3p	-0.031963472250754	6.099500660813	0.0158289145607495	0.901857970990116	0.968470690468858	fdr > 0.05	NA
miR-191-5p	-0.0176624073045409	13.130023686717	0.0144578040603054	0.906181731309706	0.968470690468858	fdr > 0.05	NA
miR-340-3p	-0.226225331078681	4.61305357684869	0.0144496049491773	0.906208199625143	0.968470690468858	fdr > 0.05	NA
miR-34c-5p	0.172827319291626	4.88910578561491	0.0138808943620528	0.908063088619923	0.968470690468858	fdr > 0.05	NA
miR-425-5p	-0.0102474261460593	8.95583531025717	0.013052303511722	0.910836046173559	0.968470690468858	fdr > 0.05	NA
miR-9b-3p	-0.0138121904032124	8.19190759180653	0.0116612612152874	0.915700132871246	0.968470690468858	fdr > 0.05	NA
miR-200a-5p	-0.0322719167516623	6.70520733493983	0.00940384165865175	0.924267421303004	0.968470690468858	fdr > 0.05	NA
miR-29c-3p	-0.00950633982262738	13.7351144065388	0.00915523056549784	0.925271869511338	0.968470690468858	fdr > 0.05	NA
miR-203b-5p	0.0876148569485433	5.32585699709847	0.00907282220237407	0.9256078518034	0.968470690468858	fdr > 0.05	NA
miR-152-3p	0.0126841846450588	8.53081364982656	0.00852932280956141	0.927863419004846	0.968470690468858	fdr > 0.05	NA
miR-23a-3p	-0.00621193727609487	11.8588743653218	0.00849046974888669	0.928027403947241	0.968470690468858	fdr > 0.05	NA
miR-146a-5p	-0.0135737566732614	10.8426744390951	0.00738139763064098	0.932879203329354	0.968470690468858	fdr > 0.05	NA
miR-29b-3p	0.0255675167486344	6.84190242278471	0.00736794932433969	0.93294021355888	0.968470690468858	fdr > 0.05	NA
miR-27b-5p	-0.12680908401226	4.65175647197922	0.00697435822611866	0.934751328180239	0.968470690468858	fdr > 0.05	NA
miR-192-5p	-0.00663560385393126	12.1380071018394	0.00666204507515981	0.93622540701353	0.968470690468858	fdr > 0.05	NA
miR-99a-5p	-0.00920380274272631	13.7774510259389	0.00567074658313288	0.94115069111493	0.968470690468858	fdr > 0.05	NA
miR-203-3p	-0.00685898203005769	10.7969778310648	0.00566300982659723	0.941190767948004	0.968470690468858	fdr > 0.05	NA
miR-130a-3p	-0.141402387735016	4.78572430634864	0.00564797977891835	0.941268703245223	0.968470690468858	fdr > 0.05	NA
miR-1843a-5p	0.0217104981940263	5.89838957264261	0.00506274847995143	0.944388851745047	0.968470690468858	fdr > 0.05	NA
miR-320-3p	0.015635857211142	8.20507556781505	0.00479374120051294	0.945883840299019	0.968470690468858	fdr > 0.05	NA
miR-497a-5p	0.00910132303891794	6.91097397597843	0.0030201716282493	0.957032121439571	0.968470690468858	fdr > 0.05	NA
miR-421-3p	-0.0814526545468814	4.80929725484669	0.00301387071901334	0.957076917639813	0.968470690468858	fdr > 0.05	NA
let-7c-2-3p	0.0578660131115349	5.28282887097547	0.00220376125764616	0.963290868757044	0.96899081472602	fdr > 0.05	NA
miR-93-5p	-0.00762903817639112	10.8854909861121	0.00119336927216767	0.9729816917608	0.9729816917608	fdr > 0.05	NA
