# Supplementary material for: SLAMseq reveals potential transfer of RNA from liver to kidney in the mouse
Source: Nat Commun. 2025 Aug 11;16:7413. doi: 10.1038/s41467-025-62688-9 (PMC12339719; doi:10.1038/s41467-025-62688-9)
Supplement: Supplementary file 6 — Source Data [file 41467_2025_62688_MOESM6_ESM.zip › Source data/FigS10a_data.csv]

library	tissue	group	timepoint	test	result
s1	liver	4TU -ve	36 hrs	urea (mmol/L)	4.3
s1	liver	4TU -ve	36 hrs	creatinine (umol/L)	24
s2	liver	4TU -ve	36 hrs	urea (mmol/L)	6.4
s2	liver	4TU -ve	36 hrs	creatinine (umol/L)	28
s3	liver	4TU -ve	36 hrs	urea (mmol/L)	3.9
s3	liver	4TU -ve	36 hrs	creatinine (umol/L)	16
s5	liver	Labelled in injury	36 hrs	urea (mmol/L)	4.1
s5	liver	Labelled in injury	36 hrs	creatinine (umol/L)	68
s6	liver	Labelled in injury	36 hrs	urea (mmol/L)	4.7
s6	liver	Labelled in injury	36 hrs	creatinine (umol/L)	64
s7	liver	Labelled in injury	36 hrs	urea (mmol/L)	11.2
s7	liver	Labelled in injury	36 hrs	creatinine (umol/L)	68
s8	liver	Labelled in injury	36 hrs	urea (mmol/L)	4.3
s8	liver	Labelled in injury	36 hrs	creatinine (umol/L)	40
s9	liver	Labelled in injury	36 hrs	urea (mmol/L)	9.3
s9	liver	Labelled in injury	36 hrs	creatinine (umol/L)	72
s11	liver	Labelled in health	36 hrs	urea (mmol/L)	4.4
s11	liver	Labelled in health	36 hrs	creatinine (umol/L)	28
s12	liver	Labelled in health	36 hrs	urea (mmol/L)	6
s12	liver	Labelled in health	36 hrs	creatinine (umol/L)	24
s13	liver	Labelled in health	36 hrs	urea (mmol/L)	6.6
s13	liver	Labelled in health	36 hrs	creatinine (umol/L)	40
s14	liver	Labelled in health	36 hrs	urea (mmol/L)	11.9
s14	liver	Labelled in health	36 hrs	creatinine (umol/L)	48
s15	liver	Labelled in health	36 hrs	urea (mmol/L)	6.5
s15	liver	Labelled in health	36 hrs	creatinine (umol/L)	24
s16	liver	Labelled in health	36 hrs	urea (mmol/L)	7.6
s16	liver	Labelled in health	36 hrs	creatinine (umol/L)	32
s18	liver	Cre -ve	36 hrs	urea (mmol/L)	5
s18	liver	Cre -ve	36 hrs	creatinine (umol/L)	20
s19	liver	Cre -ve	36 hrs	urea (mmol/L)	6
s19	liver	Cre -ve	36 hrs	creatinine (umol/L)	64
s21	liver	Cre -ve	36 hrs	urea (mmol/L)	2.9
s21	liver	Cre -ve	36 hrs	creatinine (umol/L)	24
s22	liver	4sU	36 hrs	urea (mmol/L)	5.6
s22	liver	4sU	36 hrs	creatinine (umol/L)	24
s23	liver	4sU	36 hrs	urea (mmol/L)	7
s23	liver	4sU	36 hrs	creatinine (umol/L)	28
s24	liver	4sU	36 hrs	urea (mmol/L)	NA
s24	liver	4sU	36 hrs	creatinine (umol/L)	NA
