# Supplementary material for: SLAMseq reveals potential transfer of RNA from liver to kidney in the mouse
Source: Nat Commun. 2025 Aug 11;16:7413. doi: 10.1038/s41467-025-62688-9 (PMC12339719; doi:10.1038/s41467-025-62688-9)
Supplement: Supplementary file 6 — Source Data [file 41467_2025_62688_MOESM6_ESM.zip › Source data/FigS4f_data.csv]

library	sample_name	tissue	group	Name	Strand	A_count	C_count	G_count	T_count	min_count	T>A	T>C	T>G	T>A_nudge	T>C_nudge	T>G_nudge
7035_GTTACC_5035_AGGAGA	L7	liver	4TU -ve	0610009O20Rik	+	5670	2139	5510	5064	5064	0	0	0	1e-05	1e-05	1e-05
7035_GTTACC_5035_AGGAGA	L7	liver	4TU -ve	0610030E20Rik	+	10706	6538	6456	8761	8761	0	0.00091313776966099	0	1e-05	0.00092313776966099	1e-05
7035_GTTACC_5035_AGGAGA	L7	liver	4TU -ve	0610037L13Rik	+	2845	3503	2575	2902	2845	0	0	0	1e-05	1e-05	1e-05
7035_GTTACC_5035_AGGAGA	L7	liver	4TU -ve	0610040J01Rik	+	4408	3782	4696	6882	4408	0	0.000871839581517001	0	1e-05	0.000881839581517001	1e-05
7035_GTTACC_5035_AGGAGA	L7	liver	4TU -ve	1110004F10Rik	+	2679	1469	1504	2896	2679	0.000345303867403315	0	0	0.000355303867403315	1e-05	1e-05
7035_GTTACC_5035_AGGAGA	L7	liver	4TU -ve	1110008F13Rik	+	29528	19158	15914	28558	28558	0.000245115204145949	7.0032915470271e-05	0	0.000255115204145949	8.0032915470271e-05	1e-05
7035_GTTACC_5035_AGGAGA	L7	liver	4TU -ve	1110037F02Rik	+	4490	1871	2636	4211	4211	0.000712419852766564	0	0	0.000722419852766564	1e-05	1e-05
7035_GTTACC_5035_AGGAGA	L7	liver	4TU -ve	1110038F14Rik	+	1827	1206	1636	2761	1827	0	0.00217312567910177	0	1e-05	0.00218312567910177	1e-05
7035_GTTACC_5035_AGGAGA	L7	liver	4TU -ve	1300002E11Rik	+	2843	1112	896	1277	1277	0	0	0	1e-05	1e-05	1e-05
7035_GTTACC_5035_AGGAGA	L7	liver	4TU -ve	1600012H06Rik	+	6343	3057	2441	5426	5426	0.000184297825285662	0.000184297825285662	0	0.000194297825285662	0.000194297825285662	1e-05
7035_GTTACC_5035_AGGAGA	L7	liver	4TU -ve	1600014C10Rik	+	14318	11495	10238	18627	14318	0.000161056530842326	0.00252321898319643	0.0023621624523541	0.000171056530842326	0.00253321898319643	0.0023721624523541
7035_GTTACC_5035_AGGAGA	L7	liver	4TU -ve	1700066M21Rik	+	3829	1662	1853	3853	3829	0	0	0	1e-05	1e-05	1e-05
7035_GTTACC_5035_AGGAGA	L7	liver	4TU -ve	1700123O20Rik	+	4215	2772	2405	4797	4215	0.00145924536168438	0.00125078173858661	0	0.00146924536168438	0.00126078173858661	1e-05
7035_GTTACC_5035_AGGAGA	L7	liver	4TU -ve	1810009A15Rik	+	3162	2185	2391	2316	2316	0	0.000431778929188256	0	1e-05	0.000441778929188256	1e-05
7035_GTTACC_5035_AGGAGA	L7	liver	4TU -ve	1810013L24Rik	+	7492	4418	4339	7838	7492	0	0	0	1e-05	1e-05	1e-05
7035_GTTACC_5035_AGGAGA	L7	liver	4TU -ve	1810026J23Rik	+	6564	3018	2965	5944	5944	0	0	0	1e-05	1e-05	1e-05
7035_GTTACC_5035_AGGAGA	L7	liver	4TU -ve	1810037I17Rik	+	7978	2766	3607	8528	7978	0	0.00105534709193245	0	1e-05	0.00106534709193245	1e-05
7035_GTTACC_5035_AGGAGA	L7	liver	4TU -ve	1810055G02Rik	+	1758	1348	1269	1326	1326	0	0	0	1e-05	1e-05	1e-05
7035_GTTACC_5035_AGGAGA	L7	liver	4TU -ve	2010111I01Rik	+	2449	1726	1857	2937	2449	0.000680966973101805	0	0	0.000690966973101805	1e-05	1e-05
7035_GTTACC_5035_AGGAGA	L7	liver	4TU -ve	2210408F21Rik	+	5845	3322	2015	3667	3667	0	0.000272702481592582	0.000272702481592582	1e-05	0.000282702481592583	0.000282702481592583
7035_GTTACC_5035_AGGAGA	L7	liver	4TU -ve	2310009A05Rik	+	6608	3103	2987	6008	6008	0.000166444740346205	0.000166444740346205	0	0.000176444740346205	0.000176444740346205	1e-05
7035_GTTACC_5035_AGGAGA	L7	liver	4TU -ve	2310035C23Rik	+	2450	1038	1403	2640	2450	0.000378787878787879	0	0	0.000388787878787879	1e-05	1e-05
7035_GTTACC_5035_AGGAGA	L7	liver	4TU -ve	2310036O22Rik	+	5641	7837	5566	10005	5641	0	0.000299850074962519	0	1e-05	0.000309850074962519	1e-05
7035_GTTACC_5035_AGGAGA	L7	liver	4TU -ve	2310039H08Rik	+	5764	5035	4254	6656	5764	0	0	0	1e-05	1e-05	1e-05
7035_GTTACC_5035_AGGAGA	L7	liver	4TU -ve	2410006H16Rik	+	3165	2516	2853	4278	3165	0	0.00116877045348293	0	1e-05	0.00117877045348293	1e-05
7035_GTTACC_5035_AGGAGA	L7	liver	4TU -ve	2410016O06Rik	+	1777	1092	2265	2403	1777	0	0	0	1e-05	1e-05	1e-05
7035_GTTACC_5035_AGGAGA	L7	liver	4TU -ve	2510002D24Rik	+	8706	7024	7590	7315	7315	0.000136705399863295	0.000136705399863295	0.000136705399863295	0.000146705399863295	0.000146705399863295	0.000146705399863295
7035_GTTACC_5035_AGGAGA	L7	liver	4TU -ve	2510039O18Rik	+	4142	2642	3194	7626	4142	0.000262260687123	0.000262260687123	0	0.000272260687123	0.000272260687123	1e-05
7035_GTTACC_5035_AGGAGA	L7	liver	4TU -ve	2610507B11Rik	+	12620	8793	13369	12033	12033	0.00049862877088008	0	0	0.00050862877088008	1e-05	1e-05
7035_GTTACC_5035_AGGAGA	L7	liver	4TU -ve	2610528J11Rik	+	3262	1850	1611	3386	3262	0.000295333727111636	0	0	0.000305333727111636	1e-05	1e-05
7035_GTTACC_5035_AGGAGA	L7	liver	4TU -ve	2810403A07Rik	+	7513	3512	3322	11096	7513	0.000270367700072098	0.000180245133381399	0	0.000280367700072098	0.000190245133381399	1e-05
7035_GTTACC_5035_AGGAGA	L7	liver	4TU -ve	2810459M11Rik	+	8004	7731	7492	8771	8004	0	0.00022802417056208	0	1e-05	0.00023802417056208	1e-05
7035_GTTACC_5035_AGGAGA	L7	liver	4TU -ve	2810474O19Rik	+	2415	992	1294	3109	2415	0	0.000321646831778707	0	1e-05	0.000331646831778707	1e-05
7035_GTTACC_5035_AGGAGA	L7	liver	4TU -ve	3010026O09Rik	+	2475	2317	1878	1687	1687	0	0	0	1e-05	1e-05	1e-05
7035_GTTACC_5035_AGGAGA	L7	liver	4TU -ve	3830406C13Rik	+	2901	1761	1524	2781	2781	0	0.000359582883854729	0	1e-05	0.000369582883854729	1e-05
7035_GTTACC_5035_AGGAGA	L7	liver	4TU -ve	4833420G17Rik	+	2604	1238	2017	4681	2604	0	0.00192266609698782	0	1e-05	0.00193266609698782	1e-05
7035_GTTACC_5035_AGGAGA	L7	liver	4TU -ve	4932438A13Rik	+	5523	1327	3295	8298	5523	0.000120510966497951	0.000120510966497951	0	0.000130510966497951	0.000130510966497951	1e-05
7035_GTTACC_5035_AGGAGA	L7	liver	4TU -ve	4933434E20Rik	+	9700	5198	5464	8826	8826	0	0.000339904826648538	0	1e-05	0.000349904826648538	1e-05
7035_GTTACC_5035_AGGAGA	L7	liver	4TU -ve	5730409E04Rik	+	2057	1224	1935	1435	1435	0	0.000696864111498258	0	1e-05	0.000706864111498258	1e-05
7035_GTTACC_5035_AGGAGA	L7	liver	4TU -ve	5830473C10Rik	+	3541	2602	3023	2720	2720	0	0	0	1e-05	1e-05	1e-05
7035_GTTACC_5035_AGGAGA	L7	liver	4TU -ve	8430408G22Rik	+	5614	4838	3957	6460	5614	0.00356037151702786	0.000154798761609907	0	0.00357037151702786	0.000164798761609907	1e-05
7035_GTTACC_5035_AGGAGA	L7	liver	4TU -ve	9030617O03Rik	+	4016	2226	2411	3828	3828	0.000522466039707419	0	0	0.000532466039707419	1e-05	1e-05
7035_GTTACC_5035_AGGAGA	L7	liver	4TU -ve	9430016H08Rik	+	5465	2229	2571	4987	4987	0	0.000200521355524363	0	1e-05	0.000210521355524363	1e-05
7035_GTTACC_5035_AGGAGA	L7	liver	4TU -ve	9530068E07Rik	+	16592	7776	11724	22135	16592	9.03546419697312e-05	0.000180709283939462	0.000180709283939462	0.000100354641969731	0.000190709283939462	0.000190709283939462
7035_GTTACC_5035_AGGAGA	L7	liver	4TU -ve	A1cf	+	13199	5551	7074	11228	11228	0	0.039365871036694	0.0444424652654079	1e-05	0.039375871036694	0.0444524652654079
7035_GTTACC_5035_AGGAGA	L7	liver	4TU -ve	A230050P20Rik	+	3182	3163	2185	3266	3182	0	0.000306184935701164	0	1e-05	0.000316184935701164	1e-05
7035_GTTACC_5035_AGGAGA	L7	liver	4TU -ve	A430005L14Rik	+	11765	4293	6996	11019	11019	0.000181504673745349	9.07523368726745e-05	0	0.000191504673745349	0.000100752336872674	1e-05
7035_GTTACC_5035_AGGAGA	L7	liver	4TU -ve	Aacs	+	5202	2726	3098	5046	5046	0	0.000792707094728498	0	1e-05	0.000802707094728498	1e-05
7035_GTTACC_5035_AGGAGA	L7	liver	4TU -ve	Aadac	+	145320	53228	66902	112514	112514	0.000106653394244272	0.000115541177097961	8.88778285368932e-05	0.000116653394244272	0.000125541177097961	9.88778285368932e-05
7035_GTTACC_5035_AGGAGA	L7	liver	4TU -ve	Aadat	+	22229	11502	8478	23984	22229	8.33889259506337e-05	0.000625416944629753	0	9.33889259506337e-05	0.000635416944629753	1e-05
7035_GTTACC_5035_AGGAGA	L7	liver	4TU -ve	Aagab	+	9807	3201	4832	7778	7778	0.000385703265620982	0	0.000128567755206994	0.000395703265620982	1e-05	0.000138567755206994
7035_GTTACC_5035_AGGAGA	L7	liver	4TU -ve	Aak1	+	4083	2762	4446	6979	4083	0.000143287003868749	0.000286574007737498	0	0.000153287003868749	0.000296574007737498	1e-05
7035_GTTACC_5035_AGGAGA	L7	liver	4TU -ve	Aars	+	25141	19743	20326	22778	22778	4.39020107120906e-05	0.000131706032136272	0	5.39020107120906e-05	0.000141706032136272	1e-05
7035_GTTACC_5035_AGGAGA	L7	liver	4TU -ve	Abat	+	44903	20857	25041	40259	40259	0.000124195831987878	0.000248391663975757	4.96783327951514e-05	0.000134195831987878	0.000258391663975757	5.96783327951514e-05
7035_GTTACC_5035_AGGAGA	L7	liver	4TU -ve	Abca2	+	2186	2231	2172	2233	2186	0	0	0	1e-05	1e-05	1e-05
7035_GTTACC_5035_AGGAGA	L7	liver	4TU -ve	Abca3	+	6152	3359	4273	5289	5289	0.000189071658158442	0	0	0.000199071658158442	1e-05	1e-05
7035_GTTACC_5035_AGGAGA	L7	liver	4TU -ve	Abcb4	+	100313	52464	35291	110559	100313	6.33146102985736e-05	0.000814044989553089	9.04494432836766e-06	7.33146102985736e-05	0.000824044989553089	1.90449443283677e-05
7035_GTTACC_5035_AGGAGA	L7	liver	4TU -ve	Abcb8	+	3805	1855	2114	1739	1739	0.000575043128234618	0	0	0.000585043128234618	1e-05	1e-05
7035_GTTACC_5035_AGGAGA	L7	liver	4TU -ve	Abcc2	+	44146	31969	28423	44245	44146	9.04056955588202e-05	0.000565035597242626	0.000452028477794101	0.00010040569555882	0.000575035597242626	0.000462028477794101
7035_GTTACC_5035_AGGAGA	L7	liver	4TU -ve	Abcf3	+	2420	2413	2258	2510	2420	0	0	0	1e-05	1e-05	1e-05
7035_GTTACC_5035_AGGAGA	L7	liver	4TU -ve	Abcg2	+	10935	7451	6086	15552	10935	0.000257201646090535	0	0	0.000267201646090535	1e-05	1e-05
7035_GTTACC_5035_AGGAGA	L7	liver	4TU -ve	Abcg8	+	7490	7963	6591	9847	7490	0.000101553772722657	0.000101553772722657	0.000101553772722657	0.000111553772722657	0.000111553772722657	0.000111553772722657
7035_GTTACC_5035_AGGAGA	L7	liver	4TU -ve	Abhd11	+	5573	3871	3832	3956	3956	0.000252780586450961	0.000758341759352882	0	0.000262780586450961	0.000768341759352882	1e-05
7035_GTTACC_5035_AGGAGA	L7	liver	4TU -ve	Abhd13	+	3699	1951	1970	4740	3699	0.000210970464135021	0.000421940928270042	0	0.000220970464135021	0.000431940928270042	1e-05
7035_GTTACC_5035_AGGAGA	L7	liver	4TU -ve	Abhd14b	+	24605	18659	24838	18488	18488	5.40891389009087e-05	0.000378623972306361	0	6.40891389009087e-05	0.000388623972306361	1e-05
7035_GTTACC_5035_AGGAGA	L7	liver	4TU -ve	Abhd15	+	5024	3729	4269	3494	3494	0	0	0	1e-05	1e-05	1e-05
7035_GTTACC_5035_AGGAGA	L7	liver	4TU -ve	Abhd16a	+	7347	4632	3096	8140	7347	0	0	0	1e-05	1e-05	1e-05
7035_GTTACC_5035_AGGAGA	L7	liver	4TU -ve	Abhd17b	+	13175	5040	5390	10291	10291	0.00544164804197842	0.000485861432319502	0	0.00545164804197842	0.000495861432319502	1e-05
7035_GTTACC_5035_AGGAGA	L7	liver	4TU -ve	Abhd18	+	2832	1238	1527	2803	2803	0	0	0	1e-05	1e-05	1e-05
7035_GTTACC_5035_AGGAGA	L7	liver	4TU -ve	Abhd2	+	8353	3608	3621	8756	8353	0	0.000342622201918684	0	1e-05	0.000352622201918684	1e-05
7035_GTTACC_5035_AGGAGA	L7	liver	4TU -ve	Abhd4	+	4687	3292	3180	5117	4687	0.000586281024037522	0	0	0.000596281024037522	1e-05	1e-05
7035_GTTACC_5035_AGGAGA	L7	liver	4TU -ve	Abhd5	+	6974	4309	3863	7645	6974	0.00013080444735121	0.00026160889470242	0	0.00014080444735121	0.00027160889470242	1e-05
7035_GTTACC_5035_AGGAGA	L7	liver	4TU -ve	Abhd6	+	16038	9904	5112	10309	10309	0.00038801047628286	0.00203705500048501	0	0.00039801047628286	0.00204705500048501	1e-05
7035_GTTACC_5035_AGGAGA	L7	liver	4TU -ve	Abtb2	+	4030	1513	2152	4605	4030	0	0.000434310532030402	0	1e-05	0.000444310532030402	1e-05
7035_GTTACC_5035_AGGAGA	L7	liver	4TU -ve	Acaa1a	+	14676	11503	17778	15047	14676	0	6.64584302518775e-05	0	1e-05	7.64584302518775e-05	1e-05
7035_GTTACC_5035_AGGAGA	L7	liver	4TU -ve	Acaa2	+	238501	165764	153262	207425	207425	0.000159093648306617	0.000255514041219718	4.82101964565506e-05	0.000169093648306617	0.000265514041219718	5.82101964565506e-05
7035_GTTACC_5035_AGGAGA	L7	liver	4TU -ve	Acaca	+	9060	9285	7801	9527	9060	0.000209929673559358	0.000944683531017109	0	0.000219929673559358	0.000954683531017109	1e-05
7035_GTTACC_5035_AGGAGA	L7	liver	4TU -ve	Acacb	+	10508	7458	10288	9068	9068	0	0.000220555800617556	0	1e-05	0.000230555800617556	1e-05
7035_GTTACC_5035_AGGAGA	L7	liver	4TU -ve	Acad11	+	47573	18494	17284	42838	42838	0.000116718801064475	0.000280125122554741	0	0.000126718801064475	0.000290125122554741	1e-05
7035_GTTACC_5035_AGGAGA	L7	liver	4TU -ve	Acad9	+	5044	3266	3361	4592	4592	0	0	0	1e-05	1e-05	1e-05
7035_GTTACC_5035_AGGAGA	L7	liver	4TU -ve	Acadsb	+	21092	14951	16053	40638	21092	4.92150204242335e-05	0.000270682612333284	0	5.92150204242335e-05	0.000280682612333284	1e-05
7035_GTTACC_5035_AGGAGA	L7	liver	4TU -ve	Acbd3	+	2141	829	957	2470	2141	0	0	0	1e-05	1e-05	1e-05
7035_GTTACC_5035_AGGAGA	L7	liver	4TU -ve	Acbd4	+	14134	11018	10352	9477	9477	0.00168829798459428	0.000105518624037143	0	0.00169829798459428	0.000115518624037143	1e-05
7035_GTTACC_5035_AGGAGA	L7	liver	4TU -ve	Acbd5	+	55197	15094	22564	63644	55197	9.42744013575514e-05	0.000267110803846396	0	0.000104274401357551	0.000277110803846396	1e-05
7035_GTTACC_5035_AGGAGA	L7	liver	4TU -ve	Acbd6	+	2741	2600	2234	2865	2741	0.000349040139616056	0	0	0.000359040139616056	1e-05	1e-05
7035_GTTACC_5035_AGGAGA	L7	liver	4TU -ve	Acbd6	+	2349	1533	1492	2002	2002	0	0	0	1e-05	1e-05	1e-05
7035_GTTACC_5035_AGGAGA	L7	liver	4TU -ve	Aco1	+	25725	10816	15620	27924	25725	0.000179057441627274	0.000107434464976364	0	0.000189057441627274	0.000117434464976364	1e-05
7035_GTTACC_5035_AGGAGA	L7	liver	4TU -ve	Aco2	+	23956	13146	13352	26083	23956	7.66782962082583e-05	0.00042173062914542	0	8.66782962082583e-05	0.00043173062914542	1e-05
7035_GTTACC_5035_AGGAGA	L7	liver	4TU -ve	Acot1	+	4468	1953	2741	2402	2402	0.000416319733555371	0	0	0.000426319733555371	1e-05	1e-05
7035_GTTACC_5035_AGGAGA	L7	liver	4TU -ve	Acot12	+	14080	7648	8180	12486	12486	0	0.000400448502322601	0.000720807304180682	1e-05	0.000410448502322601	0.000730807304180682
7035_GTTACC_5035_AGGAGA	L7	liver	4TU -ve	Acot2	+	3946	2001	797	1753	1753	0.000570450656018254	0	0	0.000580450656018254	1e-05	1e-05
7035_GTTACC_5035_AGGAGA	L7	liver	4TU -ve	Acot7	+	2738	3034	2274	2297	2297	0.00043535045711798	0	0	0.00044535045711798	1e-05	1e-05
7035_GTTACC_5035_AGGAGA	L7	liver	4TU -ve	Acox3	+	7134	2723	3920	4442	4442	0	0	0	1e-05	1e-05	1e-05
7035_GTTACC_5035_AGGAGA	L7	liver	4TU -ve	Acp2	+	15269	9764	11033	10780	10780	0.000185528756957328	9.27643784786642e-05	9.27643784786642e-05	0.000195528756957328	0.000102764378478664	0.000102764378478664
7035_GTTACC_5035_AGGAGA	L7	liver	4TU -ve	Acp6	+	7708	4020	4184	6150	6150	0	0.00016260162601626	0	1e-05	0.00017260162601626	1e-05
7035_GTTACC_5035_AGGAGA	L7	liver	4TU -ve	Acsf3	+	2429	1789	2630	1487	1487	0	0	0	1e-05	1e-05	1e-05
7035_GTTACC_5035_AGGAGA	L7	liver	4TU -ve	Acsl1	+	245646	121429	124505	257015	245646	0.000132287998754936	0.000108943057798183	3.50174114351302e-05	0.000142287998754936	0.000118943057798183	4.50174114351302e-05
7035_GTTACC_5035_AGGAGA	L7	liver	4TU -ve	Acsl3	+	3815	938	1809	4278	3815	0	0	0	1e-05	1e-05	1e-05
7035_GTTACC_5035_AGGAGA	L7	liver	4TU -ve	Acsl5	+	48033	35897	33341	60669	48033	0.000197794590317955	0.000840627008851308	1.64828825264962e-05	0.000207794590317955	0.000850627008851308	2.64828825264962e-05
7035_GTTACC_5035_AGGAGA	L7	liver	4TU -ve	Acsm1	+	36718	28561	25317	35604	35604	8.42601954836535e-05	0.000112346927311538	0.000112346927311538	9.42601954836535e-05	0.000122346927311538	0.000122346927311538
7035_GTTACC_5035_AGGAGA	L7	liver	4TU -ve	Acsm3	+	3822	1139	1438	3580	3580	0	0	0	1e-05	1e-05	1e-05
7035_GTTACC_5035_AGGAGA	L7	liver	4TU -ve	Acsm5	+	12926	6317	5300	8096	8096	0.000741106719367589	0.000988142292490118	0	0.000751106719367589	0.000998142292490118	1e-05
7035_GTTACC_5035_AGGAGA	L7	liver	4TU -ve	Acss2	+	24515	20445	18707	35795	24515	0.000307305489593519	8.38105880709596e-05	0	0.000317305489593519	9.38105880709596e-05	1e-05
7035_GTTACC_5035_AGGAGA	L7	liver	4TU -ve	Actl6a	+	4626	2885	2266	4827	4626	0	0.000414336026517506	0	1e-05	0.000424336026517506	1e-05
7035_GTTACC_5035_AGGAGA	L7	liver	4TU -ve	Actr10	+	14415	8182	9174	13230	13230	7.55857898715042e-05	0.000529100529100529	0	8.55857898715042e-05	0.000539100529100529	1e-05
7035_GTTACC_5035_AGGAGA	L7	liver	4TU -ve	Actr8	+	5420	2802	3900	4658	4658	0	0	0	1e-05	1e-05	1e-05
7035_GTTACC_5035_AGGAGA	L7	liver	4TU -ve	Acvr2a	+	2310	1115	827	2302	2302	0	0.000868809730668983	0	1e-05	0.000878809730668983	1e-05
7035_GTTACC_5035_AGGAGA	L7	liver	4TU -ve	Acvr2b	+	4500	1451	2195	3627	3627	0	0.000551419906258616	0.000551419906258616	1e-05	0.000561419906258616	0.000561419906258616
7035_GTTACC_5035_AGGAGA	L7	liver	4TU -ve	Acy3	+	11932	12721	5778	10953	10953	0.000639094312060623	0.000182598374874464	0	0.000649094312060623	0.000192598374874464	1e-05
7035_GTTACC_5035_AGGAGA	L7	liver	4TU -ve	Adam10	+	3577	1481	1919	4604	3577	0.000217202432667246	0	0	0.000227202432667246	1e-05	1e-05
7035_GTTACC_5035_AGGAGA	L7	liver	4TU -ve	Adap2	+	17272	10060	10661	5124	5124	0.00117096018735363	0	0	0.00118096018735363	1e-05	1e-05
7035_GTTACC_5035_AGGAGA	L7	liver	4TU -ve	Adat3	+	2271	2221	2276	3887	2271	0	0	0	1e-05	1e-05	1e-05
7035_GTTACC_5035_AGGAGA	L7	liver	4TU -ve	Adck1	+	2937	1419	1874	3956	2937	0.000252780586450961	0.000505561172901921	0	0.000262780586450961	0.000515561172901921	1e-05
7035_GTTACC_5035_AGGAGA	L7	liver	4TU -ve	Adck2	+	2516	1241	1642	2045	2045	0	0	0	1e-05	1e-05	1e-05
7035_GTTACC_5035_AGGAGA	L7	liver	4TU -ve	Adck5	+	4693	5381	5036	3734	3734	0	0.00214247455811462	0	1e-05	0.00215247455811462	1e-05
7035_GTTACC_5035_AGGAGA	L7	liver	4TU -ve	Add1	+	2478	2557	2254	3413	2478	0.000292997363023733	0	0	0.000302997363023733	1e-05	1e-05
7035_GTTACC_5035_AGGAGA	L7	liver	4TU -ve	Add3	+	2390	981	1304	2577	2390	0	0	0	1e-05	1e-05	1e-05
7035_GTTACC_5035_AGGAGA	L7	liver	4TU -ve	Adgre1	+	4655	3183	1948	5669	4655	0.000176397953783736	0.000352795907567472	0	0.000186397953783736	0.000362795907567472	1e-05
7035_GTTACC_5035_AGGAGA	L7	liver	4TU -ve	Adgrf5	+	7103	4277	5131	6873	6873	0.000290993743634512	0.000290993743634512	0	0.000300993743634512	0.000300993743634512	1e-05
7035_GTTACC_5035_AGGAGA	L7	liver	4TU -ve	Adgrl4	+	2730	1785	1498	2938	2730	0	0.000340367597004765	0	1e-05	0.000350367597004765	1e-05
7035_GTTACC_5035_AGGAGA	L7	liver	4TU -ve	Adh1	+	535719	492366	257521	494863	494863	6.26436003499959e-05	0.000193993084954826	1.01038065080638e-05	7.26436003499959e-05	0.000203993084954826	2.01038065080638e-05
7035_GTTACC_5035_AGGAGA	L7	liver	4TU -ve	Adh4	+	23162	14796	11080	21316	21316	9.38262338149747e-05	0.000469131169074873	0.000140739350722462	0.000103826233814975	0.000479131169074873	0.000150739350722462
7035_GTTACC_5035_AGGAGA	L7	liver	4TU -ve	Adh5	+	95599	48300	37531	72577	72577	6.88923488157405e-05	6.88923488157405e-05	0	7.88923488157405e-05	7.88923488157405e-05	1e-05
7035_GTTACC_5035_AGGAGA	L7	liver	4TU -ve	Adhfe1	+	14750	3865	5624	9730	9730	0.000205549845837616	0.000719424460431655	0	0.000215549845837616	0.000729424460431655	1e-05
7035_GTTACC_5035_AGGAGA	L7	liver	4TU -ve	Adi1	+	6661	8783	6244	9285	6661	0.000215401184706516	0	0	0.000225401184706516	1e-05	1e-05
7035_GTTACC_5035_AGGAGA	L7	liver	4TU -ve	Adipor1	+	12225	6536	7152	10567	10567	0	0.0003785369546702	0	1e-05	0.0003885369546702	1e-05
7035_GTTACC_5035_AGGAGA	L7	liver	4TU -ve	Adk	+	136923	85726	68930	153661	136923	9.76174826403577e-05	0.000305868112273121	9.76174826403577e-05	0.000107617482640358	0.000315868112273121	0.000107617482640358
7035_GTTACC_5035_AGGAGA	L7	liver	4TU -ve	Adrm1	+	4589	4492	3597	4607	4589	0	0.000217060994139353	0	1e-05	0.000227060994139353	1e-05
7035_GTTACC_5035_AGGAGA	L7	liver	4TU -ve	Adsl	+	2283	1649	1488	1939	1939	0	0.000515729757607014	0	1e-05	0.000525729757607014	1e-05
7035_GTTACC_5035_AGGAGA	L7	liver	4TU -ve	Aebp2	+	3186	1558	1964	3833	3186	0.00026089225150013	0.00026089225150013	0	0.00027089225150013	0.00027089225150013	1e-05
7035_GTTACC_5035_AGGAGA	L7	liver	4TU -ve	Aen	+	1775	1154	1913	1417	1417	0	0	0	1e-05	1e-05	1e-05
7035_GTTACC_5035_AGGAGA	L7	liver	4TU -ve	Aes	+	42575	44098	43047	34854	34854	5.73822229873185e-05	0.000200837780455615	0	6.73822229873185e-05	0.000210837780455615	1e-05
7035_GTTACC_5035_AGGAGA	L7	liver	4TU -ve	Afdn	+	4079	2747	3039	6714	4079	0	0.000297885016383676	0	1e-05	0.000307885016383676	1e-05
7035_GTTACC_5035_AGGAGA	L7	liver	4TU -ve	Aff1	+	3367	1957	2011	3075	3075	0	0.00032520325203252	0	1e-05	0.00033520325203252	1e-05
7035_GTTACC_5035_AGGAGA	L7	liver	4TU -ve	Aff4	+	8273	3656	4142	9260	8273	0	0.000107991360691145	0	1e-05	0.000117991360691145	1e-05
7035_GTTACC_5035_AGGAGA	L7	liver	4TU -ve	Afg3l1	+	11756	10056	11552	9650	9650	0.000103626943005181	0.000829015544041451	0	0.000113626943005181	0.000839015544041451	1e-05
7035_GTTACC_5035_AGGAGA	L7	liver	4TU -ve	Afm	+	3610	1525	1539	1013	1013	0	0	0	1e-05	1e-05	1e-05
7035_GTTACC_5035_AGGAGA	L7	liver	4TU -ve	Afm	+	36033	22163	30185	41639	36033	4.80318931770696e-05	9.60637863541391e-05	0	5.80318931770696e-05	0.000106063786354139	1e-05
7035_GTTACC_5035_AGGAGA	L7	liver	4TU -ve	Afmid	+	49465	43053	43828	32243	32243	0.00201594144465465	0.000341159321403095	0.000372173805167013	0.00202594144465465	0.000351159321403095	0.000382173805167013
7035_GTTACC_5035_AGGAGA	L7	liver	4TU -ve	Aga	+	5615	1585	2655	7066	5615	0	0.000283045570336824	0	1e-05	0.000293045570336824	1e-05
7035_GTTACC_5035_AGGAGA	L7	liver	4TU -ve	Agap1	+	2842	1272	2038	2133	2133	0.0023441162681669	0.00046882325363338	0	0.0023541162681669	0.00047882325363338	1e-05
7035_GTTACC_5035_AGGAGA	L7	liver	4TU -ve	Agap3	+	3606	1806	4173	4403	3606	0.000227117874176698	0.000454235748353395	0	0.000237117874176698	0.000464235748353395	1e-05
7035_GTTACC_5035_AGGAGA	L7	liver	4TU -ve	Agfg1	+	5902	2747	3177	6356	5902	0.000157331655129012	0.000157331655129012	0	0.000167331655129012	0.000167331655129012	1e-05
7035_GTTACC_5035_AGGAGA	L7	liver	4TU -ve	Agmat	+	26304	31528	12479	28511	26304	3.50741818947073e-05	0.00136789309389358	0	4.50741818947073e-05	0.00137789309389358	1e-05
7035_GTTACC_5035_AGGAGA	L7	liver	4TU -ve	Agmo	+	13183	4643	5258	11524	11524	0	0.00190905935439083	0	1e-05	0.00191905935439083	1e-05
7035_GTTACC_5035_AGGAGA	L7	liver	4TU -ve	Agpat5	+	2282	1634	2252	3074	2282	0	0.000325309043591412	0	1e-05	0.000335309043591412	1e-05
7035_GTTACC_5035_AGGAGA	L7	liver	4TU -ve	Agps	+	2167	1055	1174	2163	2163	0	0	0	1e-05	1e-05	1e-05
7035_GTTACC_5035_AGGAGA	L7	liver	4TU -ve	Agtr1a	+	10801	4419	4983	13148	10801	7.6057195010648e-05	0.00136902951019166	7.6057195010648e-05	8.6057195010648e-05	0.00137902951019166	8.6057195010648e-05
7035_GTTACC_5035_AGGAGA	L7	liver	4TU -ve	Agxt	+	17135	14893	19722	18452	17135	5.41946672447431e-05	0.000216778668978972	0	6.41946672447431e-05	0.000226778668978972	1e-05
7035_GTTACC_5035_AGGAGA	L7	liver	4TU -ve	Agxt2	+	20631	16938	16667	21751	20631	0.000229874488529263	0.000689623465587789	0	0.000239874488529263	0.000699623465587789	1e-05
7035_GTTACC_5035_AGGAGA	L7	liver	4TU -ve	Ahcyl2	+	2970	1336	1330	2930	2930	0.00102389078498293	0	0	0.00103389078498293	1e-05	1e-05
7035_GTTACC_5035_AGGAGA	L7	liver	4TU -ve	Ahdc1	+	7287	2549	2025	4027	4027	0.000496647628507574	0.000248323814253787	0	0.000506647628507574	0.000258323814253787	1e-05
7035_GTTACC_5035_AGGAGA	L7	liver	4TU -ve	Ahnak	+	3885	4509	4026	7071	3885	0	0.000141422712487626	0	1e-05	0.000151422712487625	1e-05
7035_GTTACC_5035_AGGAGA	L7	liver	4TU -ve	Ahsa1	+	17510	12286	16136	25576	17510	0.000156396621832968	3.90991554582421e-05	0	0.000166396621832968	4.90991554582421e-05	1e-05
7035_GTTACC_5035_AGGAGA	L7	liver	4TU -ve	Ahsg	+	1344356	1043562	756171	925601	925601	0.000137208149083676	0.000181503693276044	2.37683407861487e-05	0.000147208149083676	0.000191503693276044	3.37683407861487e-05
7035_GTTACC_5035_AGGAGA	L7	liver	4TU -ve	AI661453	+	2943	2289	3421	3230	2943	0	0	0	1e-05	1e-05	1e-05
7035_GTTACC_5035_AGGAGA	L7	liver	4TU -ve	AI837181	+	1827	2848	1737	2553	1827	0	0.000391696043869957	0	1e-05	0.000401696043869957	1e-05
7035_GTTACC_5035_AGGAGA	L7	liver	4TU -ve	Aida	+	2020	1253	1346	1827	1827	0	0.000547345374931582	0	1e-05	0.000557345374931582	1e-05
7035_GTTACC_5035_AGGAGA	L7	liver	4TU -ve	Aifm2	+	2420	1116	2060	1844	1844	0	0	0	1e-05	1e-05	1e-05
7035_GTTACC_5035_AGGAGA	L7	liver	4TU -ve	Ak2	+	7708	4213	6434	8092	7708	0.000123578843302027	0	0	0.000133578843302027	1e-05	1e-05
7035_GTTACC_5035_AGGAGA	L7	liver	4TU -ve	Ak2	+	42546	24168	32817	51431	42546	0.000252765841613035	0.000524975209503996	0	0.000262765841613035	0.000534975209503996	1e-05
7035_GTTACC_5035_AGGAGA	L7	liver	4TU -ve	Ak4	+	3926	1828	2861	7270	3926	0.000137551581843191	0.00261348005502063	0	0.000147551581843191	0.00262348005502063	1e-05
7035_GTTACC_5035_AGGAGA	L7	liver	4TU -ve	Ak6	+	3289	2650	2711	3052	3052	0	0	0	1e-05	1e-05	1e-05
7035_GTTACC_5035_AGGAGA	L7	liver	4TU -ve	Akap13	+	5024	3149	2589	6235	5024	0	0	0.000160384923817161	1e-05	1e-05	0.000170384923817161
7035_GTTACC_5035_AGGAGA	L7	liver	4TU -ve	Akap2	+	6557	3001	2689	3913	3913	0.00178890876565295	0.00153335037055967	0	0.00179890876565295	0.00154335037055967	1e-05
7035_GTTACC_5035_AGGAGA	L7	liver	4TU -ve	Akap9	+	1845	1016	1185	2359	1845	0.000423908435777872	0	0	0.000433908435777872	1e-05	1e-05
7035_GTTACC_5035_AGGAGA	L7	liver	4TU -ve	Akip1	+	3505	2652	2624	3507	3505	0.000855431993156544	0.000855431993156544	0	0.000865431993156544	0.000865431993156544	1e-05
7035_GTTACC_5035_AGGAGA	L7	liver	4TU -ve	Akirin2	+	2216	1241	1567	3730	2216	0	0	0	1e-05	1e-05	1e-05
7035_GTTACC_5035_AGGAGA	L7	liver	4TU -ve	Akr1c13	+	20473	13044	13769	26606	20473	0.000300684056227918	0.000187927535142449	0	0.000310684056227919	0.000197927535142449	1e-05
7035_GTTACC_5035_AGGAGA	L7	liver	4TU -ve	Akr1c14	+	20905	4319	9770	19578	19578	5.10777403207682e-05	0.000102155480641536	0	6.10777403207682e-05	0.000112155480641536	1e-05
7035_GTTACC_5035_AGGAGA	L7	liver	4TU -ve	Akr1c19	+	10213	8010	5671	14176	10213	7.05417607223476e-05	0.000211625282167043	0	8.05417607223476e-05	0.000221625282167043	1e-05
7035_GTTACC_5035_AGGAGA	L7	liver	4TU -ve	Akr1c6	+	262069	142888	104288	246954	246954	7.28880682232319e-05	0.000473772443451007	2.42960227410773e-05	8.28880682232319e-05	0.000483772443451007	3.42960227410773e-05
7035_GTTACC_5035_AGGAGA	L7	liver	4TU -ve	Akr1d1	+	20347	7565	8728	23281	20347	4.29534813796658e-05	4.29534813796658e-05	0	5.29534813796658e-05	5.29534813796658e-05	1e-05
7035_GTTACC_5035_AGGAGA	L7	liver	4TU -ve	Akr7a5	+	13152	21742	22163	22536	13152	0.000266240681576145	8.8746893858715e-05	0	0.000276240681576145	9.87468938587149e-05	1e-05
7035_GTTACC_5035_AGGAGA	L7	liver	4TU -ve	Akt2	+	7662	9367	7168	12263	7662	0	8.15461143276523e-05	0	1e-05	9.15461143276523e-05	1e-05
7035_GTTACC_5035_AGGAGA	L7	liver	4TU -ve	Alas2	+	11234	12932	11537	15284	11234	0	0	0	1e-05	1e-05	1e-05
7035_GTTACC_5035_AGGAGA	L7	liver	4TU -ve	Alb	+	739107	692170	238871	370440	370440	0.000116078177302667	0.0678409459021704	7.01868048806824e-05	0.000126078177302667	0.0678509459021704	8.01868048806824e-05
7035_GTTACC_5035_AGGAGA	L7	liver	4TU -ve	Alb	+	6618087	3471371	2849546	6110052	6110052	0.000109164373723824	0.00108296950664249	2.04580910277032e-05	0.000119164373723824	0.00109296950664249	3.04580910277032e-05
7035_GTTACC_5035_AGGAGA	L7	liver	4TU -ve	Aldh1a1	+	130864	89069	88957	138044	130864	0.000166613543507867	0.000115905073744603	1.44881342180754e-05	0.000176613543507867	0.000125905073744603	2.44881342180754e-05
7035_GTTACC_5035_AGGAGA	L7	liver	4TU -ve	Aldh1b1	+	14447	7136	8404	14616	14447	6.84181718664477e-05	0.000205254515599343	0	7.84181718664477e-05	0.000215254515599343	1e-05
7035_GTTACC_5035_AGGAGA	L7	liver	4TU -ve	Aldh1l1	+	32549	31365	32356	27686	27686	0.00014447735317489	0.000975222133930506	0	0.00015447735317489	0.000985222133930506	1e-05
7035_GTTACC_5035_AGGAGA	L7	liver	4TU -ve	Aldh4a1	+	20323	20565	26661	31952	20323	3.12969454181272e-05	0.000312969454181272	0	4.12969454181272e-05	0.000322969454181272	1e-05
7035_GTTACC_5035_AGGAGA	L7	liver	4TU -ve	Aldh8a1	+	60266	29766	31052	55665	55665	3.59292194377077e-05	0.000808407437348424	0	4.59292194377077e-05	0.000818407437348424	1e-05
7035_GTTACC_5035_AGGAGA	L7	liver	4TU -ve	Aldh9a1	+	36104	24117	16776	28518	28518	7.01311452416018e-05	0.000280524580966407	0	8.01311452416018e-05	0.000290524580966407	1e-05
7035_GTTACC_5035_AGGAGA	L7	liver	4TU -ve	Aldoc	+	2399	2191	2041	2379	2379	0.00210172341319882	0	0	0.00211172341319882	1e-05	1e-05
7035_GTTACC_5035_AGGAGA	L7	liver	4TU -ve	Alg1	+	4193	2860	3943	5457	4193	0	0.000366501740883269	0	1e-05	0.000376501740883269	1e-05
7035_GTTACC_5035_AGGAGA	L7	liver	4TU -ve	Alg10b	+	3646	1123	1306	4144	3646	0.000241312741312741	0	0	0.000251312741312741	1e-05	1e-05
7035_GTTACC_5035_AGGAGA	L7	liver	4TU -ve	Alg11	+	7250	5519	3901	9606	7250	0.000728711222152821	0	0	0.000738711222152821	1e-05	1e-05
7035_GTTACC_5035_AGGAGA	L7	liver	4TU -ve	Alg14	+	10196	4355	2914	7124	7124	0.000701852891633914	0.00294778214486243	0	0.000711852891633914	0.00295778214486243	1e-05
7035_GTTACC_5035_AGGAGA	L7	liver	4TU -ve	Alg5	+	9442	7069	6907	10096	9442	0	0.000396196513470681	0	1e-05	0.000406196513470681	1e-05
7035_GTTACC_5035_AGGAGA	L7	liver	4TU -ve	Alg8	+	3360	1421	2262	3813	3360	0	0	0	1e-05	1e-05	1e-05
7035_GTTACC_5035_AGGAGA	L7	liver	4TU -ve	Alg9	+	2376	1657	1265	3370	2376	0	0	0	1e-05	1e-05	1e-05
7035_GTTACC_5035_AGGAGA	L7	liver	4TU -ve	Alkbh5	+	14063	5654	7032	14698	14063	0.000476255272826235	0.00013607293509321	0	0.000486255272826235	0.00014607293509321	1e-05
7035_GTTACC_5035_AGGAGA	L7	liver	4TU -ve	Alkbh7	+	2581	2128	1764	1704	1704	0	0	0	1e-05	1e-05	1e-05
7035_GTTACC_5035_AGGAGA	L7	liver	4TU -ve	Alkbh8	+	4547	2027	1723	2993	2993	0.000668225860340795	0	0	0.000678225860340795	1e-05	1e-05
7035_GTTACC_5035_AGGAGA	L7	liver	4TU -ve	Als2cl	+	1941	1501	742	3190	1941	0	0.0012539184952978	0	1e-05	0.0012639184952978	1e-05
7035_GTTACC_5035_AGGAGA	L7	liver	4TU -ve	Alyref2	+	2433	742	1391	1927	1927	0	0.00570835495588998	0	1e-05	0.00571835495588998	1e-05
7035_GTTACC_5035_AGGAGA	L7	liver	4TU -ve	Amacr	+	28117	16985	13382	35453	28117	0.000705158942825713	8.46190731390856e-05	0	0.000715158942825713	9.46190731390856e-05	1e-05
7035_GTTACC_5035_AGGAGA	L7	liver	4TU -ve	Ambra1	+	3423	2090	2024	2418	2418	0.000413564929693962	0.0020678246484698	0	0.000423564929693962	0.0020778246484698	1e-05
7035_GTTACC_5035_AGGAGA	L7	liver	4TU -ve	Ammecr1l	+	20480	10434	12693	19227	19227	0.000104020387996047	0.000156030581994071	0	0.000114020387996047	0.000166030581994071	1e-05
7035_GTTACC_5035_AGGAGA	L7	liver	4TU -ve	Amotl2	+	2643	1368	1832	2955	2643	0.00169204737732656	0	0	0.00170204737732656	1e-05	1e-05
7035_GTTACC_5035_AGGAGA	L7	liver	4TU -ve	Amt	+	11951	7904	7241	14408	11951	0	6.94058856191005e-05	0	1e-05	7.94058856191005e-05	1e-05
7035_GTTACC_5035_AGGAGA	L7	liver	4TU -ve	Anapc11	+	8538	6357	6454	12483	8538	0.000160217896339021	8.01089481695105e-05	0	0.000170217896339021	9.01089481695105e-05	1e-05
7035_GTTACC_5035_AGGAGA	L7	liver	4TU -ve	Anapc13	+	12373	9195	8464	9012	9012	0	0.000110963160230803	0.00033288948069241	1e-05	0.000120963160230803	0.00034288948069241
7035_GTTACC_5035_AGGAGA	L7	liver	4TU -ve	Anapc2	+	3642	4072	2262	3427	3427	0.000583600817041144	0.000291800408520572	0	0.000593600817041144	0.000301800408520572	1e-05
7035_GTTACC_5035_AGGAGA	L7	liver	4TU -ve	Anapc4	+	4879	1915	3676	4369	4369	0.000686655985351339	0.000686655985351339	0	0.000696655985351339	0.000696655985351339	1e-05
7035_GTTACC_5035_AGGAGA	L7	liver	4TU -ve	Anapc7	+	2348	2461	2844	1764	1764	0	0	0	1e-05	1e-05	1e-05
7035_GTTACC_5035_AGGAGA	L7	liver	4TU -ve	Ang	+	72503	44358	32556	53739	53739	0.000241909972273395	0.000111650756433875	1.86084594056458e-05	0.000251909972273396	0.000121650756433875	2.86084594056458e-05
7035_GTTACC_5035_AGGAGA	L7	liver	4TU -ve	Angel2	+	5549	3311	4074	5211	5211	0	0.000959508731529457	0	1e-05	0.000969508731529457	1e-05
7035_GTTACC_5035_AGGAGA	L7	liver	4TU -ve	Angptl3	+	186558	76267	61769	84870	84870	0.000341699069164605	0.00058913632614587	0	0.000351699069164605	0.00059913632614587	1e-05
7035_GTTACC_5035_AGGAGA	L7	liver	4TU -ve	Angptl8	+	7020	5018	4696	1823	1823	0	0.0148107515085025	0	1e-05	0.0148207515085025	1e-05
7035_GTTACC_5035_AGGAGA	L7	liver	4TU -ve	Ank	+	6187	2570	3505	5898	5898	0.000169548999660902	0.000339097999321804	0	0.000179548999660902	0.000349097999321804	1e-05
7035_GTTACC_5035_AGGAGA	L7	liver	4TU -ve	Ank3	+	5221	2663	2856	3657	3657	0.000546896363139185	0	0	0.000556896363139185	1e-05	1e-05
7035_GTTACC_5035_AGGAGA	L7	liver	4TU -ve	Ankfy1	+	4601	2870	3897	6039	4601	0	0.000165590329524756	0	1e-05	0.000175590329524756	1e-05
7035_GTTACC_5035_AGGAGA	L7	liver	4TU -ve	Ankhd1	+	4096	3812	3392	4176	4096	0.000239463601532567	0	0	0.000249463601532567	1e-05	1e-05
7035_GTTACC_5035_AGGAGA	L7	liver	4TU -ve	Ankle2	+	5057	2353	2506	4938	4938	0	0.00162008910490076	0	1e-05	0.00163008910490076	1e-05
7035_GTTACC_5035_AGGAGA	L7	liver	4TU -ve	Ankra2	+	2780	925	1721	2941	2780	0	0	0	1e-05	1e-05	1e-05
7035_GTTACC_5035_AGGAGA	L7	liver	4TU -ve	Ankrd13a	+	1671	1493	1450	1790	1671	0	0	0	1e-05	1e-05	1e-05
7035_GTTACC_5035_AGGAGA	L7	liver	4TU -ve	Ankrd13c	+	4699	2167	2461	5166	4699	0	0	0	1e-05	1e-05	1e-05
7035_GTTACC_5035_AGGAGA	L7	liver	4TU -ve	Ankrd24	+	2306	1169	1385	2019	2019	0	0	0	1e-05	1e-05	1e-05
7035_GTTACC_5035_AGGAGA	L7	liver	4TU -ve	Ankrd27	+	3698	1419	2489	5132	3698	0	0	0	1e-05	1e-05	1e-05
7035_GTTACC_5035_AGGAGA	L7	liver	4TU -ve	Ankrd40	+	7038	7026	5163	8384	7038	0	0.000954198473282443	0.000477099236641221	1e-05	0.000964198473282443	0.000487099236641221
7035_GTTACC_5035_AGGAGA	L7	liver	4TU -ve	Anks1	+	1985	1414	1651	2777	1985	0	0.000360100828231905	0	1e-05	0.000370100828231905	1e-05
7035_GTTACC_5035_AGGAGA	L7	liver	4TU -ve	Anks4b	+	10121	6306	7976	8542	8542	0.000351205806602669	0.000234137204401779	0.00011706860220089	0.000361205806602669	0.000244137204401779	0.00012706860220089
7035_GTTACC_5035_AGGAGA	L7	liver	4TU -ve	Ankzf1	+	2079	1274	2180	1460	1460	0	0	0	1e-05	1e-05	1e-05
7035_GTTACC_5035_AGGAGA	L7	liver	4TU -ve	Anp32a	+	16395	8387	8185	13709	13709	0.000145889561601867	0.00160478517762054	0	0.000155889561601867	0.00161478517762054	1e-05
7035_GTTACC_5035_AGGAGA	L7	liver	4TU -ve	Anp32b	+	12262	8010	6789	12959	12262	0.000154332896056795	0.000385832240141986	0	0.000164332896056795	0.000395832240141986	1e-05
7035_GTTACC_5035_AGGAGA	L7	liver	4TU -ve	Anp32e	+	3461	2441	2860	6362	3461	0.000314366551398931	0	0	0.000324366551398931	1e-05	1e-05
7035_GTTACC_5035_AGGAGA	L7	liver	4TU -ve	Anxa11	+	3647	2335	2229	3229	3229	0.000309693403530505	0	0	0.000319693403530505	1e-05	1e-05
7035_GTTACC_5035_AGGAGA	L7	liver	4TU -ve	Anxa2	+	1889	1847	1647	2884	1889	0	0	0	1e-05	1e-05	1e-05
7035_GTTACC_5035_AGGAGA	L7	liver	4TU -ve	Aox1	+	10809	4932	3506	8944	8944	0	0	0	1e-05	1e-05	1e-05
7035_GTTACC_5035_AGGAGA	L7	liver	4TU -ve	Aox3	+	111947	52378	54609	96275	96275	8.30952999220982e-05	0.00569202804466372	0	9.30952999220982e-05	0.00570202804466372	1e-05
7035_GTTACC_5035_AGGAGA	L7	liver	4TU -ve	Ap1b1	+	3331	3596	3862	5059	3331	0.000197667523225934	0.000197667523225934	0	0.000207667523225934	0.000207667523225934	1e-05
7035_GTTACC_5035_AGGAGA	L7	liver	4TU -ve	Ap1g1	+	19072	7470	12061	20651	19072	0.000193695220570432	0.000387390441140865	4.84238051426081e-05	0.000203695220570432	0.000397390441140865	5.84238051426081e-05
7035_GTTACC_5035_AGGAGA	L7	liver	4TU -ve	Ap1m1	+	1835	1726	1682	2724	1835	0	0	0	1e-05	1e-05	1e-05
7035_GTTACC_5035_AGGAGA	L7	liver	4TU -ve	Ap2a2	+	7406	5757	6964	5892	5892	0.000848608282416836	0.000169721656483367	0.000169721656483367	0.000858608282416836	0.000179721656483367	0.000179721656483367
7035_GTTACC_5035_AGGAGA	L7	liver	4TU -ve	Ap2b1	+	2039	1007	445	1515	1515	0.0528052805280528	0.00198019801980198	0	0.0528152805280528	0.00199019801980198	1e-05
7035_GTTACC_5035_AGGAGA	L7	liver	4TU -ve	Ap2m1	+	10573	9989	10956	13504	10573	7.40521327014218e-05	0.000222156398104265	0.000296208530805687	8.40521327014218e-05	0.000232156398104265	0.000306208530805687
7035_GTTACC_5035_AGGAGA	L7	liver	4TU -ve	Ap2s1	+	850	1446	1583	1569	850	0	0	0	1e-05	1e-05	1e-05
7035_GTTACC_5035_AGGAGA	L7	liver	4TU -ve	Ap3b1	+	10863	4642	5195	8180	8180	0.00146699266503667	0.000611246943765281	0	0.00147699266503667	0.000621246943765281	1e-05
7035_GTTACC_5035_AGGAGA	L7	liver	4TU -ve	Ap3s1	+	5666	2905	2514	7382	5666	0.000135464643727987	0	0	0.000145464643727987	1e-05	1e-05
7035_GTTACC_5035_AGGAGA	L7	liver	4TU -ve	Ap4b1	+	2300	1133	1888	3138	2300	0	0	0	1e-05	1e-05	1e-05
7035_GTTACC_5035_AGGAGA	L7	liver	4TU -ve	Ap4m1	+	2443	1500	1174	1892	1892	0	0.000528541226215645	0	1e-05	0.000538541226215645	1e-05
7035_GTTACC_5035_AGGAGA	L7	liver	4TU -ve	Ap5m1	+	2601	1046	1280	2897	2601	0	0.000345184673800483	0	1e-05	0.000355184673800483	1e-05
7035_GTTACC_5035_AGGAGA	L7	liver	4TU -ve	Ap5s1	+	1878	2291	2644	2484	1878	0	0	0	1e-05	1e-05	1e-05
7035_GTTACC_5035_AGGAGA	L7	liver	4TU -ve	Apba3	+	2219	2461	1420	2352	2219	0	0.000425170068027211	0	1e-05	0.000435170068027211	1e-05
7035_GTTACC_5035_AGGAGA	L7	liver	4TU -ve	Apc	+	3135	1493	1811	4209	3135	0	0	0	1e-05	1e-05	1e-05
7035_GTTACC_5035_AGGAGA	L7	liver	4TU -ve	Apex1	+	2507	2200	1607	3576	2507	0	0	0	1e-05	1e-05	1e-05
7035_GTTACC_5035_AGGAGA	L7	liver	4TU -ve	Aph1a	+	19274	9544	15578	26335	19274	0.000341750522118853	0.000683501044237706	0.000227833681412569	0.000351750522118853	0.000693501044237707	0.000237833681412569
7035_GTTACC_5035_AGGAGA	L7	liver	4TU -ve	Apip	+	4702	2522	2186	2786	2786	0	0.000358937544867193	0	1e-05	0.000368937544867193	1e-05
7035_GTTACC_5035_AGGAGA	L7	liver	4TU -ve	Apoa1	+	1203210	1452169	927200	1053994	1053994	0.000119545272553734	0.000145162116672391	3.79508801757885e-05	0.000129545272553734	0.000155162116672391	4.79508801757885e-05
7035_GTTACC_5035_AGGAGA	L7	liver	4TU -ve	Apoa2	+	833159	1173971	755216	1023555	833159	8.49978750531237e-05	0.000732740302182101	3.6148521574317e-05	9.49978750531237e-05	0.000742740302182101	4.6148521574317e-05
7035_GTTACC_5035_AGGAGA	L7	liver	4TU -ve	Apoa4	+	12464	12164	9444	9507	9507	0.000105185652676975	0.000420742610707899	0	0.000115185652676975	0.0004307426107079	1e-05
7035_GTTACC_5035_AGGAGA	L7	liver	4TU -ve	Apoa5	+	90745	85372	82291	85992	85992	9.30319099451112e-05	0.000290724718578472	2.32579774862778e-05	0.000103031909945111	0.000300724718578472	3.32579774862778e-05
7035_GTTACC_5035_AGGAGA	L7	liver	4TU -ve	Apob	+	21007	8841	16217	16418	16418	0	0.000182726276038494	0	1e-05	0.000192726276038494	1e-05
7035_GTTACC_5035_AGGAGA	L7	liver	4TU -ve	Apof	+	158075	102021	94602	183458	158075	0.000218033555364171	0.000218033555364171	1.09016777682085e-05	0.000228033555364171	0.000228033555364171	2.09016777682085e-05
7035_GTTACC_5035_AGGAGA	L7	liver	4TU -ve	Apoh	+	300919	176599	205261	371974	300919	0.000110222757504557	0.000325291552635399	1.34417996956777e-05	0.000120222757504557	0.000335291552635399	2.34417996956777e-05
7035_GTTACC_5035_AGGAGA	L7	liver	4TU -ve	Apol9b	+	5802	7841	4835	6524	5802	0	0.000459840588595953	0	1e-05	0.000469840588595953	1e-05
7035_GTTACC_5035_AGGAGA	L7	liver	4TU -ve	Apon	+	48652	43492	40074	67609	48652	7.39546510080019e-05	0.00076912837048322	0	8.39546510080019e-05	0.00077912837048322	1e-05
7035_GTTACC_5035_AGGAGA	L7	liver	4TU -ve	Apool	+	3851	1488	1923	2892	2892	0.000345781466113416	0.000345781466113416	0	0.000355781466113416	0.000355781466113416	1e-05
7035_GTTACC_5035_AGGAGA	L7	liver	4TU -ve	Apopt1	+	3811	2095	1779	2675	2675	0	0	0	1e-05	1e-05	1e-05
7035_GTTACC_5035_AGGAGA	L7	liver	4TU -ve	Aqp1	+	17403	13226	16372	25733	17403	3.88606070026814e-05	0.000233163642016088	0	4.88606070026814e-05	0.000243163642016088	1e-05
7035_GTTACC_5035_AGGAGA	L7	liver	4TU -ve	Aqp8	+	20034	22323	14053	27947	20034	0	7.15640319175582e-05	0	1e-05	8.15640319175582e-05	1e-05
7035_GTTACC_5035_AGGAGA	L7	liver	4TU -ve	Ar	+	4337	1914	2358	3625	3625	0.00193103448275862	0.00137931034482758	0	0.00194103448275862	0.00138931034482758	1e-05
7035_GTTACC_5035_AGGAGA	L7	liver	4TU -ve	Araf	+	3008	3275	2764	4387	3008	0	0.000455892409391384	0	1e-05	0.000465892409391384	1e-05
7035_GTTACC_5035_AGGAGA	L7	liver	4TU -ve	Arap1	+	2320	3125	3266	4287	2320	0	0.00046652670865407	0	1e-05	0.00047652670865407	1e-05
7035_GTTACC_5035_AGGAGA	L7	liver	4TU -ve	Arf2	+	1772	851	1666	1753	1753	0	0.0011409013120365	0	1e-05	0.0011509013120365	1e-05
7035_GTTACC_5035_AGGAGA	L7	liver	4TU -ve	Arf4	+	12038	6000	5738	16028	12038	6.23908160718742e-05	0.000311954080359371	0	7.23908160718742e-05	0.000321954080359371	1e-05
7035_GTTACC_5035_AGGAGA	L7	liver	4TU -ve	Arf5	+	39014	11963	45761	56836	39014	7.03779294813147e-05	0.00200577099021746	5.2783447110986e-05	8.03779294813147e-05	0.00201577099021746	6.2783447110986e-05
7035_GTTACC_5035_AGGAGA	L7	liver	4TU -ve	Arf6	+	15368	7942	10595	18417	15368	0	0.000271488298854319	0	1e-05	0.000281488298854319	1e-05
7035_GTTACC_5035_AGGAGA	L7	liver	4TU -ve	Arfgap1	+	1326	2016	1965	1969	1326	0	0	0	1e-05	1e-05	1e-05
7035_GTTACC_5035_AGGAGA	L7	liver	4TU -ve	Arfgef2	+	4864	1382	2816	4795	4795	0.000834202294056309	0.000417101147028154	0	0.000844202294056309	0.000427101147028154	1e-05
7035_GTTACC_5035_AGGAGA	L7	liver	4TU -ve	Arhgap18	+	2839	1386	2613	4136	2839	0.000241779497098646	0.00169245647969052	0	0.000251779497098646	0.00170245647969052	1e-05
7035_GTTACC_5035_AGGAGA	L7	liver	4TU -ve	Arhgap26	+	3141	1511	1990	3201	3141	0.000624804748516089	0	0	0.000634804748516089	1e-05	1e-05
7035_GTTACC_5035_AGGAGA	L7	liver	4TU -ve	Arhgap29	+	9959	5636	7331	13416	9959	7.45378652355396e-05	0.000447227191413238	0	8.45378652355396e-05	0.000457227191413238	1e-05
7035_GTTACC_5035_AGGAGA	L7	liver	4TU -ve	Arhgap5	+	2682	1490	1645	3575	2682	0.00027972027972028	0.000559440559440559	0	0.00028972027972028	0.00056944055944056	1e-05
7035_GTTACC_5035_AGGAGA	L7	liver	4TU -ve	Arhgap5	+	2290	812	1057	3679	2290	0	0	0	1e-05	1e-05	1e-05
7035_GTTACC_5035_AGGAGA	L7	liver	4TU -ve	Arhgap5	+	2928	1638	1001	3509	2928	0	0.000284981476204047	0	1e-05	0.000294981476204047	1e-05
7035_GTTACC_5035_AGGAGA	L7	liver	4TU -ve	Arhgef1	+	1423	1968	1363	2752	1423	0	0	0	1e-05	1e-05	1e-05
7035_GTTACC_5035_AGGAGA	L7	liver	4TU -ve	Arhgef18	+	2632	2256	1822	2278	2278	0	0	0	1e-05	1e-05	1e-05
7035_GTTACC_5035_AGGAGA	L7	liver	4TU -ve	Arhgef19	+	3361	3348	2251	4437	3361	0	0.000450755014649538	0	1e-05	0.000460755014649538	1e-05
7035_GTTACC_5035_AGGAGA	L7	liver	4TU -ve	Arhgef3	+	4942	2102	3614	5583	4942	0	0	0	1e-05	1e-05	1e-05
7035_GTTACC_5035_AGGAGA	L7	liver	4TU -ve	Arhgef5	+	1564	1749	1665	2387	1564	0.000418935902806871	0.00251361541684122	0	0.000428935902806871	0.00252361541684122	1e-05
7035_GTTACC_5035_AGGAGA	L7	liver	4TU -ve	Arhgef7	+	2562	3208	2248	4546	2562	0	0.00021997360316762	0	1e-05	0.00022997360316762	1e-05
7035_GTTACC_5035_AGGAGA	L7	liver	4TU -ve	Arid1b	+	14696	5262	7238	10064	10064	0.000496820349761526	0	0	0.000506820349761526	1e-05	1e-05
7035_GTTACC_5035_AGGAGA	L7	liver	4TU -ve	Arid2	+	5335	2267	2767	5145	5145	0.000388726919339164	0	0	0.000398726919339164	1e-05	1e-05
7035_GTTACC_5035_AGGAGA	L7	liver	4TU -ve	Arid4a	+	2844	680	1072	3580	2844	0	0.000279329608938547	0.000558659217877095	1e-05	0.000289329608938547	0.000568659217877095
7035_GTTACC_5035_AGGAGA	L7	liver	4TU -ve	Arid4b	+	7751	3234	5952	3534	3534	0.000848896434634975	0.00141482739105829	0	0.000858896434634975	0.00142482739105829	1e-05
7035_GTTACC_5035_AGGAGA	L7	liver	4TU -ve	Arid4b	+	3435	1272	1480	2814	2814	0	0	0	1e-05	1e-05	1e-05
7035_GTTACC_5035_AGGAGA	L7	liver	4TU -ve	Arl1	+	42620	17199	13130	23618	23618	0.000211702938436786	0.0002963841138115	0	0.000221702938436786	0.0003063841138115	1e-05
7035_GTTACC_5035_AGGAGA	L7	liver	4TU -ve	Arl15	+	1890	1381	1113	2350	1890	0	0	0	1e-05	1e-05	1e-05
7035_GTTACC_5035_AGGAGA	L7	liver	4TU -ve	Arl5b	+	3824	2233	2344	5914	3824	0	0.000338180588434224	0	1e-05	0.000348180588434224	1e-05
7035_GTTACC_5035_AGGAGA	L7	liver	4TU -ve	Arl6ip4	+	3717	2791	3544	3489	3489	0	0.000286615075952995	0	1e-05	0.000296615075952995	1e-05
7035_GTTACC_5035_AGGAGA	L7	liver	4TU -ve	Arl8b	+	9678	6664	8237	11239	9678	0	0.00106771065041373	0	1e-05	0.00107771065041373	1e-05
7035_GTTACC_5035_AGGAGA	L7	liver	4TU -ve	Armc10	+	1958	827	1057	2606	1958	0	0	0	1e-05	1e-05	1e-05
7035_GTTACC_5035_AGGAGA	L7	liver	4TU -ve	Armcx3	+	2172	867	1058	2611	2172	0	0.000382995021064726	0	1e-05	0.000392995021064726	1e-05
7035_GTTACC_5035_AGGAGA	L7	liver	4TU -ve	Armt1	+	2393	861	1111	2122	2122	0.00942507068803016	0	0	0.00943507068803016	1e-05	1e-05
7035_GTTACC_5035_AGGAGA	L7	liver	4TU -ve	Arnt	+	2940	1738	1624	4957	2940	0.000201734920314706	0.00100867460157353	0	0.000211734920314706	0.00101867460157353	1e-05
7035_GTTACC_5035_AGGAGA	L7	liver	4TU -ve	Arntl	+	2106	911	860	2862	2106	0	0.000698812019566737	0	1e-05	0.000708812019566737	1e-05
7035_GTTACC_5035_AGGAGA	L7	liver	4TU -ve	Arpc1a	+	7643	2940	5287	7280	7280	0	0.000137362637362637	0	1e-05	0.000147362637362637	1e-05
7035_GTTACC_5035_AGGAGA	L7	liver	4TU -ve	Arpc1b	+	36485	17193	17922	18389	18389	0	5.43803360704769e-05	0.000217521344281908	1e-05	6.43803360704769e-05	0.000227521344281908
7035_GTTACC_5035_AGGAGA	L7	liver	4TU -ve	Arpc2	+	43484	25876	29838	43678	43484	0.00148816337744402	0.00103026695361509	0	0.00149816337744402	0.00104026695361509	1e-05
7035_GTTACC_5035_AGGAGA	L7	liver	4TU -ve	Arpc3	+	16952	5565	8214	20324	16952	0	0.00108246408187364	4.92029128124385e-05	1e-05	0.00109246408187364	5.92029128124385e-05
7035_GTTACC_5035_AGGAGA	L7	liver	4TU -ve	Arpc4	+	3678	8108	5427	6679	3678	0	0.00014972301242701	0	1e-05	0.00015972301242701	1e-05
7035_GTTACC_5035_AGGAGA	L7	liver	4TU -ve	Arpc5	+	13528	8767	9049	19814	13528	0	0	0	1e-05	1e-05	1e-05
7035_GTTACC_5035_AGGAGA	L7	liver	4TU -ve	Arpc5l	+	8719	6226	8910	10348	8719	0.000193274062620796	9.66370313103981e-05	0	0.000203274062620796	0.000106637031310398	1e-05
7035_GTTACC_5035_AGGAGA	L7	liver	4TU -ve	Arpp19	+	15603	13252	12892	11214	11214	8.91742464776173e-05	0.000535045478865704	0	9.91742464776173e-05	0.000545045478865704	1e-05
7035_GTTACC_5035_AGGAGA	L7	liver	4TU -ve	Arrb1	+	1894	1151	1742	1470	1470	0.000680272108843537	0.000680272108843537	0.000680272108843537	0.000690272108843537	0.000690272108843537	0.000690272108843537
7035_GTTACC_5035_AGGAGA	L7	liver	4TU -ve	Arrb2	+	2993	2337	2988	3068	2993	0	0.00195567144719687	0	1e-05	0.00196567144719687	1e-05
7035_GTTACC_5035_AGGAGA	L7	liver	4TU -ve	Arrdc3	+	11198	5750	6628	14410	11198	0.000138792505204719	0.000485773768216516	0	0.000148792505204719	0.000495773768216516	1e-05
7035_GTTACC_5035_AGGAGA	L7	liver	4TU -ve	Arsb	+	2515	1205	964	2375	2375	0	0.00126315789473684	0	1e-05	0.00127315789473684	1e-05
7035_GTTACC_5035_AGGAGA	L7	liver	4TU -ve	Arsg	+	4272	2257	1318	2633	2633	0	0	0	1e-05	1e-05	1e-05
7035_GTTACC_5035_AGGAGA	L7	liver	4TU -ve	As3mt	+	4659	2462	2538	5142	4659	0	0	0	1e-05	1e-05	1e-05
7035_GTTACC_5035_AGGAGA	L7	liver	4TU -ve	Asb13	+	6236	3843	3516	6929	6236	0.000144320969836917	0	0	0.000154320969836917	1e-05	1e-05
7035_GTTACC_5035_AGGAGA	L7	liver	4TU -ve	Ascc2	+	3164	2565	3039	2563	2563	0	0	0	1e-05	1e-05	1e-05
7035_GTTACC_5035_AGGAGA	L7	liver	4TU -ve	Ascc3	+	3099	868	1418	2924	2924	0.000683994528043776	0	0	0.000693994528043776	1e-05	1e-05
7035_GTTACC_5035_AGGAGA	L7	liver	4TU -ve	Asf1a	+	2336	849	954	1925	1925	0	0	0	1e-05	1e-05	1e-05
7035_GTTACC_5035_AGGAGA	L7	liver	4TU -ve	Asgr1	+	224412	150542	223903	301738	224412	0.00012925120468751	0.000268444809735598	2.31989341746813e-05	0.00013925120468751	0.000278444809735598	3.31989341746813e-05
7035_GTTACC_5035_AGGAGA	L7	liver	4TU -ve	Asgr2	+	44977	24049	28746	36149	36149	0.000138316412625522	5.53265650502089e-05	2.76632825251044e-05	0.000148316412625522	6.53265650502089e-05	3.76632825251044e-05
7035_GTTACC_5035_AGGAGA	L7	liver	4TU -ve	Ash1l	+	2708	1245	1712	2725	2708	0	0.00146788990825688	0	1e-05	0.00147788990825688	1e-05
7035_GTTACC_5035_AGGAGA	L7	liver	4TU -ve	Asic5	+	3315	1247	1376	3839	3315	0.00052096900234436	0	0	0.000530969002344361	1e-05	1e-05
7035_GTTACC_5035_AGGAGA	L7	liver	4TU -ve	Aspdh	+	4688	7268	3235	5714	4688	0.000175008750437522	0.0248512425621281	0	0.000185008750437522	0.0248612425621281	1e-05
7035_GTTACC_5035_AGGAGA	L7	liver	4TU -ve	Aspg	+	7874	9323	8680	10663	7874	0	0	0	1e-05	1e-05	1e-05
7035_GTTACC_5035_AGGAGA	L7	liver	4TU -ve	Ass1	+	224265	74287	124148	127265	127265	0.000110006678976938	0.000447884335834676	0	0.000120006678976938	0.000457884335834676	1e-05
7035_GTTACC_5035_AGGAGA	L7	liver	4TU -ve	Asxl1	+	3135	2234	2316	3498	3135	0	0	0	1e-05	1e-05	1e-05
7035_GTTACC_5035_AGGAGA	L7	liver	4TU -ve	Asxl2	+	8922	5488	5896	6623	6623	0	0	0	1e-05	1e-05	1e-05
7035_GTTACC_5035_AGGAGA	L7	liver	4TU -ve	Atad2b	+	3504	1041	1949	5340	3504	0.000187265917602996	0	0	0.000197265917602996	1e-05	1e-05
7035_GTTACC_5035_AGGAGA	L7	liver	4TU -ve	Atf1	+	4070	1823	2206	4818	4070	0.00228310502283105	0	0	0.00229310502283105	1e-05	1e-05
7035_GTTACC_5035_AGGAGA	L7	liver	4TU -ve	Atf4	+	34008	14718	37973	55115	34008	0	0.00299374036106323	0	1e-05	0.00300374036106323	1e-05
7035_GTTACC_5035_AGGAGA	L7	liver	4TU -ve	Atf6b	+	7144	2376	6973	11181	7144	0.00107324926214113	8.9437438511761e-05	0	0.00108324926214113	9.9437438511761e-05	1e-05
7035_GTTACC_5035_AGGAGA	L7	liver	4TU -ve	Atf7ip	+	6675	3878	5231	7398	6675	0.000675858340091917	0.0008110300081103	0	0.000685858340091917	0.0008210300081103	1e-05
7035_GTTACC_5035_AGGAGA	L7	liver	4TU -ve	Atg101	+	4898	5784	8789	9482	4898	0	0	0	1e-05	1e-05	1e-05
7035_GTTACC_5035_AGGAGA	L7	liver	4TU -ve	Atg16l1	+	7601	3709	4013	8647	7601	0	0.000115647045217995	0	1e-05	0.000125647045217995	1e-05
7035_GTTACC_5035_AGGAGA	L7	liver	4TU -ve	Atg2a	+	2973	2761	4034	3937	2973	0	0	0	1e-05	1e-05	1e-05
7035_GTTACC_5035_AGGAGA	L7	liver	4TU -ve	Atg3	+	13230	4899	4179	13412	13230	7.45600954369222e-05	0.000447360572621533	0.000447360572621533	8.45600954369222e-05	0.000457360572621533	0.000457360572621533
7035_GTTACC_5035_AGGAGA	L7	liver	4TU -ve	Atg4b	+	4428	3123	4592	6115	4428	0	0.000654129190515127	0	1e-05	0.000664129190515127	1e-05
7035_GTTACC_5035_AGGAGA	L7	liver	4TU -ve	Atg4c	+	3437	1068	1528	2495	2495	0	0.00160320641282565	0	1e-05	0.00161320641282565	1e-05
7035_GTTACC_5035_AGGAGA	L7	liver	4TU -ve	Atg4d	+	2829	3156	3528	3024	2829	0	0.000330687830687831	0	1e-05	0.000340687830687831	1e-05
7035_GTTACC_5035_AGGAGA	L7	liver	4TU -ve	Atg5	+	16657	9629	10119	15096	15096	0.000861155272919979	0.000596184419713831	0	0.000871155272919979	0.000606184419713831	1e-05
7035_GTTACC_5035_AGGAGA	L7	liver	4TU -ve	Atg7	+	8409	6231	4625	7059	7059	0.000141663125088539	0	0	0.000151663125088539	1e-05	1e-05
7035_GTTACC_5035_AGGAGA	L7	liver	4TU -ve	Atic	+	1544	1574	1017	2533	1544	0	0	0	1e-05	1e-05	1e-05
7035_GTTACC_5035_AGGAGA	L7	liver	4TU -ve	Atl3	+	8920	4648	5202	9684	8920	0.000103263114415531	0.000103263114415531	0	0.000113263114415531	0.000113263114415531	1e-05
7035_GTTACC_5035_AGGAGA	L7	liver	4TU -ve	Atp11a	+	2709	1127	1350	2612	2612	0	0	0	1e-05	1e-05	1e-05
7035_GTTACC_5035_AGGAGA	L7	liver	4TU -ve	Atp11b	+	5978	3550	2434	6472	5978	0.00169962917181705	0	0	0.00170962917181705	1e-05	1e-05
7035_GTTACC_5035_AGGAGA	L7	liver	4TU -ve	Atp13a1	+	3181	3150	3777	3394	3181	0.00736593989393046	0.00147318797878609	0	0.00737593989393046	0.00148318797878609	1e-05
7035_GTTACC_5035_AGGAGA	L7	liver	4TU -ve	Atp2b1	+	8144	3922	4099	9630	8144	0	0.000103842159916926	0	1e-05	0.000113842159916926	1e-05
7035_GTTACC_5035_AGGAGA	L7	liver	4TU -ve	Atp5a1	+	135743	83561	94978	152692	135743	9.82369737772771e-05	0.000130982631703036	0.000111335236947581	0.000108236973777277	0.000140982631703036	0.000121335236947581
7035_GTTACC_5035_AGGAGA	L7	liver	4TU -ve	Atp5b	+	159089	113059	115506	147656	147656	6.77249823915046e-05	0.00029798992252262	6.77249823915046e-06	7.77249823915046e-05	0.00030798992252262	1.67724982391505e-05
7035_GTTACC_5035_AGGAGA	L7	liver	4TU -ve	Atp5d	+	35378	46091	24863	26008	26008	3.84497077822209e-05	0.000153798831128883	0	4.84497077822209e-05	0.000163798831128883	1e-05
7035_GTTACC_5035_AGGAGA	L7	liver	4TU -ve	Atp5s	+	2805	1133	738	1851	1851	0.00108049702863317	0	0	0.00109049702863317	1e-05	1e-05
7035_GTTACC_5035_AGGAGA	L7	liver	4TU -ve	Atp5sl	+	5057	3995	4226	6715	5057	0	0.00104244229337304	0	1e-05	0.00105244229337304	1e-05
7035_GTTACC_5035_AGGAGA	L7	liver	4TU -ve	Atp6ap1	+	13665	10565	14582	21076	13665	0.000332131334219017	4.74473334598596e-05	4.74473334598596e-05	0.000342131334219017	5.74473334598596e-05	5.74473334598596e-05
7035_GTTACC_5035_AGGAGA	L7	liver	4TU -ve	Atp6ap2	+	18856	6972	10985	17938	17938	0	0.000222990299921953	0	1e-05	0.000232990299921953	1e-05
7035_GTTACC_5035_AGGAGA	L7	liver	4TU -ve	Atp6v0a1	+	3012	3589	3628	4331	3012	0	0	0	1e-05	1e-05	1e-05
7035_GTTACC_5035_AGGAGA	L7	liver	4TU -ve	Atp6v0a2	+	4776	3208	3730	4724	4724	0	0	0.000211685012701101	1e-05	1e-05	0.000221685012701101
7035_GTTACC_5035_AGGAGA	L7	liver	4TU -ve	Atp6v0e	+	10209	9158	8493	11067	10209	9.03587241348152e-05	0	0	0.000100358724134815	1e-05	1e-05
7035_GTTACC_5035_AGGAGA	L7	liver	4TU -ve	Atp6v1b2	+	8827	3180	5103	9215	8827	0.00010851871947911	0	0	0.00011851871947911	1e-05	1e-05
7035_GTTACC_5035_AGGAGA	L7	liver	4TU -ve	Atp6v1c1	+	5444	3319	3717	5863	5444	0.000170561146170902	0.000170561146170902	0	0.000180561146170902	0.000180561146170902	1e-05
7035_GTTACC_5035_AGGAGA	L7	liver	4TU -ve	Atp6v1f	+	13434	14319	12836	21459	13434	0.000139801481895708	4.6600493965236e-05	9.32009879304721e-05	0.000149801481895708	5.6600493965236e-05	0.000103200987930472
7035_GTTACC_5035_AGGAGA	L7	liver	4TU -ve	Atp6v1g1	+	16320	10858	11726	20123	16320	9.93887591313422e-05	0.000397555036525369	0	0.000109388759131342	0.000407555036525369	1e-05
7035_GTTACC_5035_AGGAGA	L7	liver	4TU -ve	Atp6v1h	+	4817	1551	1899	7246	4817	0	0	0	1e-05	1e-05	1e-05
7035_GTTACC_5035_AGGAGA	L7	liver	4TU -ve	Atp7a	+	2581	1098	1818	3028	2581	0	0	0	1e-05	1e-05	1e-05
7035_GTTACC_5035_AGGAGA	L7	liver	4TU -ve	Atpaf1	+	2274	1548	1449	2066	2066	0	0	0	1e-05	1e-05	1e-05
7035_GTTACC_5035_AGGAGA	L7	liver	4TU -ve	Atraid	+	23470	18626	20366	29285	23470	3.41471743213249e-05	0.000273177394570599	0	4.41471743213249e-05	0.000283177394570599	1e-05
7035_GTTACC_5035_AGGAGA	L7	liver	4TU -ve	Atrn	+	5664	1893	2790	5609	5609	0	0.000178284899269032	0	1e-05	0.000188284899269032	1e-05
7035_GTTACC_5035_AGGAGA	L7	liver	4TU -ve	Atrnl1	+	3357	1929	2263	3220	3220	0.00031055900621118	0.00031055900621118	0	0.00032055900621118	0.00032055900621118	1e-05
7035_GTTACC_5035_AGGAGA	L7	liver	4TU -ve	Atxn10	+	5502	4810	4874	7023	5502	0	0.000284778584650434	0	1e-05	0.000294778584650434	1e-05
7035_GTTACC_5035_AGGAGA	L7	liver	4TU -ve	Atxn2	+	17969	7579	8965	16814	16814	0.000832639467110741	0.000713690971809207	0	0.000842639467110741	0.000723690971809207	1e-05
7035_GTTACC_5035_AGGAGA	L7	liver	4TU -ve	Atxn7	+	10410	3877	6749	9197	9197	0.00141350440360987	0.00010873110796999	0	0.00142350440360987	0.00011873110796999	1e-05
7035_GTTACC_5035_AGGAGA	L7	liver	4TU -ve	AU040320	+	3239	1659	2103	4018	3239	0	0	0	1e-05	1e-05	1e-05
7035_GTTACC_5035_AGGAGA	L7	liver	4TU -ve	Aup1	+	19158	16086	21147	14534	14534	0.000206412549883033	6.88041832943443e-05	0.000550433466354754	0.000216412549883033	7.88041832943443e-05	0.000560433466354754
7035_GTTACC_5035_AGGAGA	L7	liver	4TU -ve	Aurkaip1	+	14257	12709	9964	13879	13879	7.20513005259745e-05	0.00064846170473377	0	8.20513005259745e-05	0.00065846170473377	1e-05
7035_GTTACC_5035_AGGAGA	L7	liver	4TU -ve	Aven	+	3055	1856	2218	3057	3055	0	0.00196270853778213	0	1e-05	0.00197270853778213	1e-05
7035_GTTACC_5035_AGGAGA	L7	liver	4TU -ve	Avl9	+	3268	1558	1358	3981	3268	0.000251193167545843	0.000251193167545843	0	0.000261193167545843	0.000261193167545843	1e-05
7035_GTTACC_5035_AGGAGA	L7	liver	4TU -ve	Avpr1a	+	7013	2855	5221	7072	7013	0.000282805429864253	0.000707013574660633	0	0.000292805429864253	0.000717013574660633	1e-05
7035_GTTACC_5035_AGGAGA	L7	liver	4TU -ve	AW209491	+	2554	1258	1402	2724	2554	0	0	0	1e-05	1e-05	1e-05
7035_GTTACC_5035_AGGAGA	L7	liver	4TU -ve	Axin1	+	1985	1191	1176	2089	1985	0	0	0	1e-05	1e-05	1e-05
7035_GTTACC_5035_AGGAGA	L7	liver	4TU -ve	Azgp1	+	229887	154420	111567	244153	229887	0.000110586394596831	0.000208885412016236	4.09579239247521e-05	0.000120586394596831	0.000218885412016236	5.09579239247521e-05
7035_GTTACC_5035_AGGAGA	L7	liver	4TU -ve	Azi2	+	3803	1576	1839	3454	3454	0	0.000289519397799653	0	1e-05	0.000299519397799653	1e-05
7035_GTTACC_5035_AGGAGA	L7	liver	4TU -ve	B230219D22Rik	+	9294	4469	5975	10647	9294	0.000281769512538743	0	0	0.000291769512538743	1e-05	1e-05
7035_GTTACC_5035_AGGAGA	L7	liver	4TU -ve	B2m	+	978107	627103	324777	1087847	978107	0.000198557333889784	0.00130073438636131	1.65464444908153e-05	0.000208557333889784	0.00131073438636131	2.65464444908153e-05
7035_GTTACC_5035_AGGAGA	L7	liver	4TU -ve	B3galt1	+	7349	3904	4182	7246	7246	0.0009660502346122	0.000276014352746343	0.00110405741098537	0.0009760502346122	0.000286014352746343	0.00111405741098537
7035_GTTACC_5035_AGGAGA	L7	liver	4TU -ve	B3gat3	+	3335	3435	3727	2455	2455	0	0	0.000407331975560081	1e-05	1e-05	0.000417331975560082
7035_GTTACC_5035_AGGAGA	L7	liver	4TU -ve	B4galnt1	+	3155	4249	3121	2420	2420	0.000413223140495868	0	0	0.000423223140495868	1e-05	1e-05
7035_GTTACC_5035_AGGAGA	L7	liver	4TU -ve	B4gat1	+	2812	1692	2386	2353	2353	0	0	0	1e-05	1e-05	1e-05
7035_GTTACC_5035_AGGAGA	L7	liver	4TU -ve	Babam1	+	7604	7825	6063	9159	7604	0	0.000436728900534993	0	1e-05	0.000446728900534993	1e-05
7035_GTTACC_5035_AGGAGA	L7	liver	4TU -ve	Bace1	+	5634	4387	3635	6296	5634	0.000158831003811944	0.000476493011435832	0	0.000168831003811944	0.000486493011435832	1e-05
7035_GTTACC_5035_AGGAGA	L7	liver	4TU -ve	Bach1	+	7736	3598	4725	7693	7693	0	0	0	1e-05	1e-05	1e-05
7035_GTTACC_5035_AGGAGA	L7	liver	4TU -ve	Bad	+	3411	3439	4282	3381	3381	0	0.000591540964211772	0	1e-05	0.000601540964211772	1e-05
7035_GTTACC_5035_AGGAGA	L7	liver	4TU -ve	Bag3	+	4187	1464	3528	4724	4187	0	0	0	1e-05	1e-05	1e-05
7035_GTTACC_5035_AGGAGA	L7	liver	4TU -ve	Bag6	+	3474	4506	2476	3811	3474	0	0.000262398320650748	0	1e-05	0.000272398320650748	1e-05
7035_GTTACC_5035_AGGAGA	L7	liver	4TU -ve	Baiap2	+	1711	1852	1651	2447	1711	0	0	0	1e-05	1e-05	1e-05
7035_GTTACC_5035_AGGAGA	L7	liver	4TU -ve	Bap1	+	1886	1408	1431	1849	1849	0	0	0	1e-05	1e-05	1e-05
7035_GTTACC_5035_AGGAGA	L7	liver	4TU -ve	Baz1b	+	6182	2047	4346	6003	6003	0	0	0	1e-05	1e-05	1e-05
7035_GTTACC_5035_AGGAGA	L7	liver	4TU -ve	Baz2a	+	3008	1398	1739	2767	2767	0	0	0	1e-05	1e-05	1e-05
7035_GTTACC_5035_AGGAGA	L7	liver	4TU -ve	Bbc3	+	2492	1060	1835	4332	2492	0	0.00023084025854109	0	1e-05	0.00024084025854109	1e-05
7035_GTTACC_5035_AGGAGA	L7	liver	4TU -ve	BC003965	+	6515	3496	3714	5791	5791	0.000172681747539285	0.000518045242617855	0	0.000182681747539285	0.000528045242617855	1e-05
7035_GTTACC_5035_AGGAGA	L7	liver	4TU -ve	BC004004	+	24417	13341	18916	10950	10950	0.000821917808219178	0.000547945205479452	0	0.000831917808219178	0.000557945205479452	1e-05
7035_GTTACC_5035_AGGAGA	L7	liver	4TU -ve	BC005537	+	18584	6970	10687	18882	18584	0	0.000476644423260248	0.000158881474420083	1e-05	0.000486644423260248	0.000168881474420083
7035_GTTACC_5035_AGGAGA	L7	liver	4TU -ve	BC025446	+	62643	13644	38537	49411	49411	0.000222622492967153	0.000202384084515594	6.07152253546781e-05	0.000232622492967153	0.000212384084515594	7.07152253546781e-05
7035_GTTACC_5035_AGGAGA	L7	liver	4TU -ve	BC030336	+	2683	1376	1279	2750	2683	0	0	0	1e-05	1e-05	1e-05
7035_GTTACC_5035_AGGAGA	L7	liver	4TU -ve	BC031181	+	11106	12073	12327	14521	11106	6.8865780593623e-05	6.8865780593623e-05	0	7.8865780593623e-05	7.8865780593623e-05	1e-05
7035_GTTACC_5035_AGGAGA	L7	liver	4TU -ve	BC089597	+	8927	7191	8423	9164	8927	0.000109122653862942	0.000218245307725884	0	0.000119122653862942	0.000228245307725884	1e-05
7035_GTTACC_5035_AGGAGA	L7	liver	4TU -ve	Bcar3	+	6334	1866	3065	5742	5742	0.000522466039707419	0	0	0.000532466039707419	1e-05	1e-05
7035_GTTACC_5035_AGGAGA	L7	liver	4TU -ve	Bcas2	+	3687	2062	2938	4609	3687	0	0.000216966804078976	0	1e-05	0.000226966804078976	1e-05
7035_GTTACC_5035_AGGAGA	L7	liver	4TU -ve	Bcas3	+	1594	1872	1901	2141	1594	0	0	0	1e-05	1e-05	1e-05
7035_GTTACC_5035_AGGAGA	L7	liver	4TU -ve	Bccip	+	5035	1401	1606	4494	4494	0.000222518914107699	0.000445037828215398	0	0.000232518914107699	0.000455037828215398	1e-05
7035_GTTACC_5035_AGGAGA	L7	liver	4TU -ve	Bckdhb	+	28653	14008	23413	30012	28653	0.0122284419565507	0.000466480074636812	0	0.0122384419565507	0.000476480074636812	1e-05
7035_GTTACC_5035_AGGAGA	L7	liver	4TU -ve	Bcl2l13	+	5324	4100	4041	4577	4577	0.00109241861481319	0.00196635350666375	0	0.00110241861481319	0.00197635350666375	1e-05
7035_GTTACC_5035_AGGAGA	L7	liver	4TU -ve	Bcl9l	+	12278	6422	9578	11656	11656	8.57927247769389e-05	0.000428963623884695	0	9.57927247769389e-05	0.000438963623884695	1e-05
7035_GTTACC_5035_AGGAGA	L7	liver	4TU -ve	Bclaf1	+	6386	3188	4013	6290	6290	0.000158982511923688	0.00095389507154213	0	0.000168982511923688	0.00096389507154213	1e-05
7035_GTTACC_5035_AGGAGA	L7	liver	4TU -ve	Bcr	+	2848	3146	2763	3675	2848	0.000272108843537415	0.00299319727891156	0	0.000282108843537415	0.00300319727891156	1e-05
7035_GTTACC_5035_AGGAGA	L7	liver	4TU -ve	Bdh1	+	45867	26662	26490	50814	45867	9.83980792694927e-05	0.000118077695123391	1.96796158538985e-05	0.000108398079269493	0.000128077695123391	2.96796158538985e-05
7035_GTTACC_5035_AGGAGA	L7	liver	4TU -ve	Bdh2	+	2814	1557	2100	3137	2814	0	0.00159387950270959	0.000318775900541919	1e-05	0.00160387950270959	0.000328775900541919
7035_GTTACC_5035_AGGAGA	L7	liver	4TU -ve	Bfar	+	38183	14476	23735	20342	20342	9.83187493855078e-05	0.000442434372234785	4.91593746927539e-05	0.000108318749385508	0.000452434372234785	5.91593746927539e-05
7035_GTTACC_5035_AGGAGA	L7	liver	4TU -ve	Bgn	+	7441	6354	7685	7356	7356	0.000135943447525829	0.00108754758020663	0	0.000145943447525829	0.00109754758020663	1e-05
7035_GTTACC_5035_AGGAGA	L7	liver	4TU -ve	Bhlhe40	+	8811	2781	4574	10978	8811	0	0.000728730187648023	0	1e-05	0.000738730187648023	1e-05
7035_GTTACC_5035_AGGAGA	L7	liver	4TU -ve	Bicd2	+	3050	1687	2160	2097	2097	0.00238435860753457	0.000476871721506915	0	0.00239435860753457	0.000486871721506915	1e-05
7035_GTTACC_5035_AGGAGA	L7	liver	4TU -ve	Bin1	+	3030	1622	1156	837	837	0	0	0	1e-05	1e-05	1e-05
7035_GTTACC_5035_AGGAGA	L7	liver	4TU -ve	Birc6	+	6288	3230	3493	7019	6288	0	0.000142470437384243	0	1e-05	0.000152470437384243	1e-05
7035_GTTACC_5035_AGGAGA	L7	liver	4TU -ve	Bivm	+	2134	1019	1257	2910	2134	0	0.000687285223367698	0	1e-05	0.000697285223367698	1e-05
7035_GTTACC_5035_AGGAGA	L7	liver	4TU -ve	Blmh	+	11620	8399	12905	13707	11620	0.000729554242357919	7.29554242357919e-05	7.29554242357919e-05	0.000739554242357919	8.29554242357919e-05	8.29554242357919e-05
7035_GTTACC_5035_AGGAGA	L7	liver	4TU -ve	Blvra	+	3247	2359	2286	2770	2770	0	0	0	1e-05	1e-05	1e-05
7035_GTTACC_5035_AGGAGA	L7	liver	4TU -ve	Blvrb	+	18338	12473	12946	12343	12343	0.000324070323260147	0	0	0.000334070323260147	1e-05	1e-05
7035_GTTACC_5035_AGGAGA	L7	liver	4TU -ve	Bmi1	+	3687	1708	1856	4717	3687	0	0.000423998304006784	0	1e-05	0.000433998304006784	1e-05
7035_GTTACC_5035_AGGAGA	L7	liver	4TU -ve	Bmp2	+	5469	3605	3629	6542	5469	0.00030571690614491	0.000152858453072455	0	0.00031571690614491	0.000162858453072455	1e-05
7035_GTTACC_5035_AGGAGA	L7	liver	4TU -ve	Bmpr2	+	8135	3399	5108	9146	8135	0	0	0	1e-05	1e-05	1e-05
7035_GTTACC_5035_AGGAGA	L7	liver	4TU -ve	Bnip2	+	9561	6629	7771	12543	9561	0.000159451486885115	0.000239177230327673	0.000398628717212788	0.000169451486885115	0.000249177230327673	0.000408628717212788
7035_GTTACC_5035_AGGAGA	L7	liver	4TU -ve	Bok	+	1671	981	1380	1530	1530	0	0.00326797385620915	0	1e-05	0.00327797385620915	1e-05
7035_GTTACC_5035_AGGAGA	L7	liver	4TU -ve	Bola2	+	5262	4092	4919	3507	3507	0.000285143997718848	0	0	0.000295143997718848	1e-05	1e-05
7035_GTTACC_5035_AGGAGA	L7	liver	4TU -ve	Bola3	+	13496	8128	6455	15587	13496	6.41560274587798e-05	0.000192468082376339	0	7.41560274587798e-05	0.000202468082376339	1e-05
7035_GTTACC_5035_AGGAGA	L7	liver	4TU -ve	Borcs5	+	1622	1380	1766	2133	1622	0	0.00187529301453352	0	1e-05	0.00188529301453352	1e-05
7035_GTTACC_5035_AGGAGA	L7	liver	4TU -ve	Borcs6	+	2393	1891	3046	5362	2393	0.000186497575531518	0	0	0.000196497575531518	1e-05	1e-05
7035_GTTACC_5035_AGGAGA	L7	liver	4TU -ve	Borcs7	+	4317	1994	1564	2813	2813	0	0.000355492356914326	0	1e-05	0.000365492356914326	1e-05
7035_GTTACC_5035_AGGAGA	L7	liver	4TU -ve	Borcs8	+	2197	1877	1622	1932	1932	0	0.0005175983436853	0	1e-05	0.0005275983436853	1e-05
7035_GTTACC_5035_AGGAGA	L7	liver	4TU -ve	Bpgm	+	1712	1402	1401	2236	1712	0	0.000447227191413238	0	1e-05	0.000457227191413238	1e-05
7035_GTTACC_5035_AGGAGA	L7	liver	4TU -ve	Bphl	+	24201	13680	9780	25141	24201	3.97756652480013e-05	0	0.000198878326240006	4.97756652480013e-05	1e-05	0.000208878326240006
7035_GTTACC_5035_AGGAGA	L7	liver	4TU -ve	Bpnt1	+	10835	4784	4411	12611	10835	0	0.000237887558480691	0	1e-05	0.000247887558480691	1e-05
7035_GTTACC_5035_AGGAGA	L7	liver	4TU -ve	Brap	+	4476	2928	2609	3416	3416	0	0.000292740046838407	0	1e-05	0.000302740046838408	1e-05
7035_GTTACC_5035_AGGAGA	L7	liver	4TU -ve	Brap	+	31991	14563	18833	21482	21482	0	0.000139651801508239	0	1e-05	0.000149651801508239	1e-05
7035_GTTACC_5035_AGGAGA	L7	liver	4TU -ve	Brcc3	+	2506	974	1072	1916	1916	0	0.000521920668058455	0	1e-05	0.000531920668058455	1e-05
7035_GTTACC_5035_AGGAGA	L7	liver	4TU -ve	Brcc3	+	1992	1800	1409	2311	1992	0	0	0.00043271311120727	1e-05	1e-05	0.00044271311120727
7035_GTTACC_5035_AGGAGA	L7	liver	4TU -ve	Bre	+	4403	3091	2699	3736	3736	0	0	0	1e-05	1e-05	1e-05
7035_GTTACC_5035_AGGAGA	L7	liver	4TU -ve	Bri3	+	31179	27689	39984	33014	31179	0.000121160719694675	3.02901799236687e-05	0	0.000131160719694675	4.02901799236687e-05	1e-05
7035_GTTACC_5035_AGGAGA	L7	liver	4TU -ve	Bri3bp	+	10194	5563	6528	10581	10194	9.45090256119459e-05	0.00047254512805973	0	0.000104509025611946	0.00048254512805973	1e-05
7035_GTTACC_5035_AGGAGA	L7	liver	4TU -ve	Brk1	+	5627	6126	5397	8493	5627	0	0.000470976097963028	0	1e-05	0.000480976097963028	1e-05
7035_GTTACC_5035_AGGAGA	L7	liver	4TU -ve	Brpf1	+	2462	1010	1104	1769	1769	0	0	0	1e-05	1e-05	1e-05
7035_GTTACC_5035_AGGAGA	L7	liver	4TU -ve	Brpf3	+	2709	1497	1707	3481	2709	0.000287273771904625	0.000287273771904625	0	0.000297273771904625	0.000297273771904625	1e-05
7035_GTTACC_5035_AGGAGA	L7	liver	4TU -ve	Bscl2	+	4573	7150	2498	7158	4573	0.000419111483654652	0.000139703827884884	0	0.000429111483654652	0.000149703827884884	1e-05
7035_GTTACC_5035_AGGAGA	L7	liver	4TU -ve	Bsdc1	+	5604	1032	2184	4141	4141	0.00169041294373339	0	0.000724462690171456	0.00170041294373339	1e-05	0.000734462690171456
7035_GTTACC_5035_AGGAGA	L7	liver	4TU -ve	Bsg	+	23995	30420	30282	24449	23995	0	0.000204507341813571	4.09014683627142e-05	1e-05	0.000214507341813571	5.09014683627142e-05
7035_GTTACC_5035_AGGAGA	L7	liver	4TU -ve	Btaf1	+	4236	2967	2146	3263	3263	0	0	0	1e-05	1e-05	1e-05
7035_GTTACC_5035_AGGAGA	L7	liver	4TU -ve	Btd	+	10967	7494	4606	10833	10833	0	0.000184621065263547	0	1e-05	0.000194621065263547	1e-05
7035_GTTACC_5035_AGGAGA	L7	liver	4TU -ve	Btg1	+	14847	6819	7370	26625	14847	0	0.000187793427230047	0	1e-05	0.000197793427230047	1e-05
7035_GTTACC_5035_AGGAGA	L7	liver	4TU -ve	Bub3	+	2908	2550	2427	6315	2908	0.000158353127474268	0	0	0.000168353127474268	1e-05	1e-05
7035_GTTACC_5035_AGGAGA	L7	liver	4TU -ve	Bud31	+	6188	5154	5447	5730	5730	0.000698080279232112	0.000174520069808028	0	0.000708080279232112	0.000184520069808028	1e-05
7035_GTTACC_5035_AGGAGA	L7	liver	4TU -ve	Bzw1	+	10552	5526	4985	12566	10552	0.000238739455674041	0.000716218367022123	0	0.000248739455674041	0.000726218367022123	1e-05
7035_GTTACC_5035_AGGAGA	L7	liver	4TU -ve	C1d	+	7583	3430	3071	8864	7583	0.000112815884476534	0.000338447653429603	0	0.000122815884476534	0.000348447653429603	1e-05
7035_GTTACC_5035_AGGAGA	L7	liver	4TU -ve	C1galt1	+	8404	2369	3294	9848	8404	0.000203086921202275	0	0	0.000213086921202275	1e-05	1e-05
7035_GTTACC_5035_AGGAGA	L7	liver	4TU -ve	C1qtnf1	+	1820	1326	1243	2049	1820	0	0.000488042947779405	0	1e-05	0.000498042947779405	1e-05
7035_GTTACC_5035_AGGAGA	L7	liver	4TU -ve	C1ra	+	94123	34837	33070	67151	67151	4.46754329794046e-05	0.000416970707807776	1.48918109931349e-05	5.46754329794046e-05	0.000426970707807777	2.48918109931349e-05
7035_GTTACC_5035_AGGAGA	L7	liver	4TU -ve	C1rb	+	14927	7263	15186	12793	12793	0	7.81677479871805e-05	0	1e-05	8.81677479871805e-05	1e-05
7035_GTTACC_5035_AGGAGA	L7	liver	4TU -ve	C1rl	+	53309	34996	39640	37340	37340	0.000508837707552223	0.000401713979646492	0.000133904659882164	0.000518837707552223	0.000411713979646492	0.000143904659882164
7035_GTTACC_5035_AGGAGA	L7	liver	4TU -ve	C6	+	25902	23484	18122	30495	25902	3.27922610263978e-05	0.00029513034923758	6.55845220527955e-05	4.27922610263978e-05	0.00030513034923758	7.55845220527955e-05
7035_GTTACC_5035_AGGAGA	L7	liver	4TU -ve	C8b	+	68969	48596	43290	65182	65182	0.000138074928661287	0.000444908103464147	4.6024976220429e-05	0.000148074928661287	0.000454908103464147	5.6024976220429e-05
7035_GTTACC_5035_AGGAGA	L7	liver	4TU -ve	C9	+	11369	6637	7411	7213	7213	0	0.000138638569249965	0	1e-05	0.000148638569249965	1e-05
7035_GTTACC_5035_AGGAGA	L7	liver	4TU -ve	C9	+	138803	90298	71507	90321	90321	8.8572978598554e-05	0.000907873030635179	1.10716223248193e-05	9.8572978598554e-05	0.000917873030635179	2.10716223248193e-05
7035_GTTACC_5035_AGGAGA	L7	liver	4TU -ve	Cab39	+	6243	2630	3692	7156	6243	0	0.000139742873113471	0	1e-05	0.000149742873113471	1e-05
7035_GTTACC_5035_AGGAGA	L7	liver	4TU -ve	Cab39l	+	11270	5664	8462	9494	9494	0	0.000210659363808721	0	1e-05	0.000220659363808721	1e-05
7035_GTTACC_5035_AGGAGA	L7	liver	4TU -ve	Cacfd1	+	1350	1456	2286	3234	1350	0	0.000618429189857761	0	1e-05	0.000628429189857761	1e-05
7035_GTTACC_5035_AGGAGA	L7	liver	4TU -ve	Cadm1	+	12980	5782	6929	11412	11412	0.000788643533123028	0.000350508236943568	0	0.000798643533123028	0.000360508236943568	1e-05
7035_GTTACC_5035_AGGAGA	L7	liver	4TU -ve	Cald1	+	44588	17936	14633	39634	39634	0.000176616036736136	5.0461724781753e-05	0	0.000186616036736136	6.0461724781753e-05	1e-05
7035_GTTACC_5035_AGGAGA	L7	liver	4TU -ve	Calm1	+	141330	85165	53984	125917	125917	0.000198543484994083	0.000492387842785327	8.73591333973967e-05	0.000208543484994083	0.000502387842785327	9.73591333973967e-05
7035_GTTACC_5035_AGGAGA	L7	liver	4TU -ve	Caln1	+	1537	1553	1375	1987	1537	0.00150981378963261	0	0	0.00151981378963261	1e-05	1e-05
7035_GTTACC_5035_AGGAGA	L7	liver	4TU -ve	Calu	+	5365	3427	5241	8761	5365	0	0.000342426663622874	0	1e-05	0.000352426663622874	1e-05
7035_GTTACC_5035_AGGAGA	L7	liver	4TU -ve	Camk2n1	+	221385	64710	45537	63980	63980	0.00523601125351672	0.0015942482025633	3.12597686777118e-05	0.00524601125351672	0.0016042482025633	4.12597686777118e-05
7035_GTTACC_5035_AGGAGA	L7	liver	4TU -ve	Caml	+	2082	1327	983	1941	1941	0	0	0	1e-05	1e-05	1e-05
7035_GTTACC_5035_AGGAGA	L7	liver	4TU -ve	Capn10	+	3862	2145	2470	3925	3862	0	0.00127388535031847	0	1e-05	0.00128388535031847	1e-05
7035_GTTACC_5035_AGGAGA	L7	liver	4TU -ve	Capn7	+	9455	4285	4664	11103	9455	0.000180131495992074	0.000180131495992074	9.00657479960371e-05	0.000190131495992074	0.000190131495992074	0.000100065747996037
7035_GTTACC_5035_AGGAGA	L7	liver	4TU -ve	Capza2	+	11578	5687	6670	14598	11578	0.00013700506918756	0.0006850253459378	0	0.00014700506918756	0.0006950253459378	1e-05
7035_GTTACC_5035_AGGAGA	L7	liver	4TU -ve	Capzb	+	25802	11946	9957	16337	16337	0.00116300422354165	0.000122421497214911	0.000183632245822366	0.00117300422354165	0.000132421497214911	0.000193632245822366
7035_GTTACC_5035_AGGAGA	L7	liver	4TU -ve	Car3	+	1583859	835431	1025060	1047581	1047581	0.00112449538508239	0.000350330905199693	3.34103043105975e-05	0.00113449538508239	0.000360330905199693	4.34103043105975e-05
7035_GTTACC_5035_AGGAGA	L7	liver	4TU -ve	Carnmt1	+	6758	3044	2797	6339	6339	0.000946521533364884	0	0	0.000956521533364884	1e-05	1e-05
7035_GTTACC_5035_AGGAGA	L7	liver	4TU -ve	Casc3	+	2458	1896	2467	3772	2458	0	0.000265111346765642	0	1e-05	0.000275111346765642	1e-05
7035_GTTACC_5035_AGGAGA	L7	liver	4TU -ve	Casd1	+	5536	1711	2900	6043	5536	0	0	0	1e-05	1e-05	1e-05
7035_GTTACC_5035_AGGAGA	L7	liver	4TU -ve	Casp3	+	6966	3230	4197	9201	6966	0	0.000434735354852733	0	1e-05	0.000444735354852733	1e-05
7035_GTTACC_5035_AGGAGA	L7	liver	4TU -ve	Casp6	+	4103	1866	2150	5530	4103	0	0.000180831826401447	0	1e-05	0.000190831826401447	1e-05
7035_GTTACC_5035_AGGAGA	L7	liver	4TU -ve	Casp8	+	5406	3979	994	4724	4724	0	0.000846740050804403	0	1e-05	0.000856740050804403	1e-05
7035_GTTACC_5035_AGGAGA	L7	liver	4TU -ve	Casp9	+	3049	1975	1811	3856	3049	0	0	0	1e-05	1e-05	1e-05
7035_GTTACC_5035_AGGAGA	L7	liver	4TU -ve	Cbfb	+	3036	1883	1610	5314	3036	0.000188182160331201	0	0	0.000198182160331201	1e-05	1e-05
7035_GTTACC_5035_AGGAGA	L7	liver	4TU -ve	Cbr1	+	13331	6517	5798	9577	9577	0.000104416831993317	0.000104416831993317	0	0.000114416831993317	0.000114416831993317	1e-05
7035_GTTACC_5035_AGGAGA	L7	liver	4TU -ve	Cbr4	+	4661	2416	2657	4437	4437	0.000225377507324769	0.000901510029299076	0.000450755014649538	0.000235377507324769	0.000911510029299076	0.000460755014649538
7035_GTTACC_5035_AGGAGA	L7	liver	4TU -ve	Cbx3	+	18049	7645	9386	19659	18049	0	0.000305203723485427	0	1e-05	0.000315203723485427	1e-05
7035_GTTACC_5035_AGGAGA	L7	liver	4TU -ve	Cc2d1b	+	2398	513	1642	1360	1360	0	0	0	1e-05	1e-05	1e-05
7035_GTTACC_5035_AGGAGA	L7	liver	4TU -ve	Ccdc107	+	12691	7043	10377	5885	5885	0	0.00356839422259983	0	1e-05	0.00357839422259983	1e-05
7035_GTTACC_5035_AGGAGA	L7	liver	4TU -ve	Ccdc12	+	3609	2934	2726	4457	3609	0	0.00381422481489791	0	1e-05	0.00382422481489791	1e-05
7035_GTTACC_5035_AGGAGA	L7	liver	4TU -ve	Ccdc125	+	2245	1842	1774	1680	1680	0	0	0	1e-05	1e-05	1e-05
7035_GTTACC_5035_AGGAGA	L7	liver	4TU -ve	Ccdc127	+	4277	2294	2349	4623	4277	0	0	0	1e-05	1e-05	1e-05
7035_GTTACC_5035_AGGAGA	L7	liver	4TU -ve	Ccdc25	+	25355	4028	14300	27469	25355	0.000109214023080564	0.000145618697440751	3.64046743601878e-05	0.000119214023080564	0.000155618697440751	4.64046743601878e-05
7035_GTTACC_5035_AGGAGA	L7	liver	4TU -ve	Ccdc50	+	5258	3085	3789	8396	5258	0.000357313006193425	0.000119104335397808	0	0.000367313006193425	0.000129104335397808	1e-05
7035_GTTACC_5035_AGGAGA	L7	liver	4TU -ve	Ccdc53	+	6276	3263	1705	5855	5855	0	0	0	1e-05	1e-05	1e-05
7035_GTTACC_5035_AGGAGA	L7	liver	4TU -ve	Ccdc58	+	9783	5583	4169	10235	9783	9.77039570102589e-05	0.000390815828041036	0	0.000107703957010259	0.000400815828041036	1e-05
7035_GTTACC_5035_AGGAGA	L7	liver	4TU -ve	Ccdc59	+	4960	1812	3000	3421	3421	0.000292312189418299	0.000584624378836597	0	0.000302312189418299	0.000594624378836597	1e-05
7035_GTTACC_5035_AGGAGA	L7	liver	4TU -ve	Ccdc6	+	3470	2156	2583	4099	3470	0.000243961941937058	0.00195169553549646	0	0.000253961941937058	0.00196169553549646	1e-05
7035_GTTACC_5035_AGGAGA	L7	liver	4TU -ve	Ccdc71	+	3746	4411	2984	8471	3746	0.000236099634045567	0.000236099634045567	0	0.000246099634045567	0.000246099634045567	1e-05
7035_GTTACC_5035_AGGAGA	L7	liver	4TU -ve	Ccdc91	+	2193	2230	2455	3675	2193	0	0	0	1e-05	1e-05	1e-05
7035_GTTACC_5035_AGGAGA	L7	liver	4TU -ve	Ccl25	+	3316	898	2679	1628	1628	0.000614250614250614	0.000614250614250614	0	0.000624250614250614	0.000624250614250614	1e-05
7035_GTTACC_5035_AGGAGA	L7	liver	4TU -ve	Ccm2	+	2333	2173	1802	2327	2327	0	0.000859475719810915	0	1e-05	0.000869475719810915	1e-05
7035_GTTACC_5035_AGGAGA	L7	liver	4TU -ve	Ccnc	+	3621	1073	1192	3435	3435	0	0	0	1e-05	1e-05	1e-05
7035_GTTACC_5035_AGGAGA	L7	liver	4TU -ve	Ccnd3	+	4627	5287	7109	5426	4627	0.000184297825285662	0.000184297825285662	0	0.000194297825285662	0.000194297825285662	1e-05
7035_GTTACC_5035_AGGAGA	L7	liver	4TU -ve	Ccndbp1	+	3987	2343	2422	5242	3987	0	0	0	1e-05	1e-05	1e-05
7035_GTTACC_5035_AGGAGA	L7	liver	4TU -ve	Ccnh	+	4909	1953	1884	4055	4055	0	0	0	1e-05	1e-05	1e-05
7035_GTTACC_5035_AGGAGA	L7	liver	4TU -ve	Ccnk	+	3343	2221	2217	3575	3343	0	0.00139860139860139	0	1e-05	0.00140860139860139	1e-05
7035_GTTACC_5035_AGGAGA	L7	liver	4TU -ve	Ccnl2	+	13490	7986	11204	14981	13490	6.67512182097323e-05	0.000400507309258394	0	7.67512182097323e-05	0.000410507309258394	1e-05
7035_GTTACC_5035_AGGAGA	L7	liver	4TU -ve	Ccnt2	+	6423	2812	3701	7315	6423	0.000410116199589884	0	0	0.000420116199589884	1e-05	1e-05
7035_GTTACC_5035_AGGAGA	L7	liver	4TU -ve	Ccpg1	+	4014	2786	2969	5983	4014	0.0010028413839211	0.000835701153267592	0	0.0010128413839211	0.000845701153267592	1e-05
7035_GTTACC_5035_AGGAGA	L7	liver	4TU -ve	Ccpg1	+	8745	6407	6980	6174	6174	0	0.000161969549724652	0	1e-05	0.000171969549724652	1e-05
7035_GTTACC_5035_AGGAGA	L7	liver	4TU -ve	Cct3	+	15246	15268	10801	20905	15246	9.56708921310691e-05	0	4.78354460655346e-05	0.000105670892131069	1e-05	5.78354460655346e-05
7035_GTTACC_5035_AGGAGA	L7	liver	4TU -ve	Cct4	+	15205	8152	11582	20410	15205	0.000293973542381186	0	0.000538951494365507	0.000303973542381186	1e-05	0.000548951494365507
7035_GTTACC_5035_AGGAGA	L7	liver	4TU -ve	Cct6a	+	16784	8564	9443	15933	15933	0.000376576915835059	6.27628193058432e-05	0.00558589091822004	0.000386576915835059	7.27628193058432e-05	0.00559589091822004
7035_GTTACC_5035_AGGAGA	L7	liver	4TU -ve	Cct7	+	18745	11966	22942	26735	18745	3.74041518608566e-05	0.00164578268187768	0	4.74041518608566e-05	0.00165578268187768	1e-05
7035_GTTACC_5035_AGGAGA	L7	liver	4TU -ve	Cd151	+	6065	4067	3551	5520	5520	0.00072463768115942	0	0	0.00073463768115942	1e-05	1e-05
7035_GTTACC_5035_AGGAGA	L7	liver	4TU -ve	Cd163	+	12192	5074	6156	9368	9368	0	0.000426985482493595	0.000106746370623399	1e-05	0.000436985482493595	0.000116746370623399
7035_GTTACC_5035_AGGAGA	L7	liver	4TU -ve	Cd164	+	57607	31257	24216	63356	57607	0.000299892669991792	6.31352989456405e-05	1.57838247364101e-05	0.000309892669991792	7.31352989456405e-05	2.57838247364101e-05
7035_GTTACC_5035_AGGAGA	L7	liver	4TU -ve	Cd300lg	+	2106	2222	1237	2584	2106	0	0	0	1e-05	1e-05	1e-05
7035_GTTACC_5035_AGGAGA	L7	liver	4TU -ve	Cd47	+	40915	20878	19742	32104	32104	0.000436082731123848	0.00143284325940692	0.000155743832544231	0.000446082731123848	0.00144284325940692	0.000165743832544231
7035_GTTACC_5035_AGGAGA	L7	liver	4TU -ve	Cd59a	+	61358	33183	36890	36543	36543	0	0.000109460088115371	2.73650220288427e-05	1e-05	0.000119460088115371	3.73650220288427e-05
7035_GTTACC_5035_AGGAGA	L7	liver	4TU -ve	Cd5l	+	12310	11499	14146	17799	12310	0.000112365863250744	0.00106747570088207	0	0.000122365863250744	0.00107747570088207	1e-05
7035_GTTACC_5035_AGGAGA	L7	liver	4TU -ve	Cd63	+	1348	882	1727	2554	1348	0	0.00156617071260767	0	1e-05	0.00157617071260767	1e-05
7035_GTTACC_5035_AGGAGA	L7	liver	4TU -ve	Cd74	+	7127	4539	5759	5347	5347	0.000561062277912848	0.000187020759304283	0	0.000571062277912848	0.000197020759304283	1e-05
7035_GTTACC_5035_AGGAGA	L7	liver	4TU -ve	Cd81	+	58385	37866	25064	62830	58385	0.000159159637116027	0.000620722584752507	6.3663854846411e-05	0.000169159637116027	0.000630722584752507	7.3663854846411e-05
7035_GTTACC_5035_AGGAGA	L7	liver	4TU -ve	Cdc16	+	3324	2164	2321	3435	3324	0	0.000291120815138282	0	1e-05	0.000301120815138282	1e-05
7035_GTTACC_5035_AGGAGA	L7	liver	4TU -ve	Cdc34	+	8118	6723	7289	7051	7051	0.000283647709544745	0	0	0.000293647709544745	1e-05	1e-05
7035_GTTACC_5035_AGGAGA	L7	liver	4TU -ve	Cdc37l1	+	4834	2301	2613	4305	4305	0.000464576074332172	0	0	0.000474576074332172	1e-05	1e-05
7035_GTTACC_5035_AGGAGA	L7	liver	4TU -ve	Cdc37l1	+	5688	3311	2670	6470	5688	0.000927357032457496	0	0	0.000937357032457496	1e-05	1e-05
7035_GTTACC_5035_AGGAGA	L7	liver	4TU -ve	Cdc42bpa	+	4801	1748	2146	3868	3868	0.000517063081695967	0.000258531540847983	0	0.000527063081695967	0.000268531540847983	1e-05
7035_GTTACC_5035_AGGAGA	L7	liver	4TU -ve	Cdc42ep1	+	1906	1416	1674	2272	1906	0	0.000880281690140845	0	1e-05	0.000890281690140845	1e-05
7035_GTTACC_5035_AGGAGA	L7	liver	4TU -ve	Cdh1	+	33382	12047	26428	43303	33382	6.92792647160705e-05	0.000207837794148211	2.30930882386902e-05	7.92792647160705e-05	0.000217837794148211	3.30930882386902e-05
7035_GTTACC_5035_AGGAGA	L7	liver	4TU -ve	Cdh5	+	2775	1403	1330	3698	2775	0	0	0	1e-05	1e-05	1e-05
7035_GTTACC_5035_AGGAGA	L7	liver	4TU -ve	Cdipt	+	6217	4551	5776	7808	6217	0	0.00153688524590163	0	1e-05	0.00154688524590163	1e-05
7035_GTTACC_5035_AGGAGA	L7	liver	4TU -ve	Cdk10	+	2360	1669	3173	1715	1715	0	0	0	1e-05	1e-05	1e-05
7035_GTTACC_5035_AGGAGA	L7	liver	4TU -ve	Cdk11b	+	3343	1712	3600	5133	3343	0	0	0.00116890707188778	1e-05	1e-05	0.00117890707188778
7035_GTTACC_5035_AGGAGA	L7	liver	4TU -ve	Cdk16	+	3743	1618	1618	2702	2702	0	0.00111028867505551	0	1e-05	0.00112028867505551	1e-05
7035_GTTACC_5035_AGGAGA	L7	liver	4TU -ve	Cdk17	+	4634	1904	2512	6378	4634	0.000156788962057071	0	0	0.000166788962057071	1e-05	1e-05
7035_GTTACC_5035_AGGAGA	L7	liver	4TU -ve	Cdk2ap2	+	8861	7277	6855	16847	8861	0.000118715498308304	5.93577491541521e-05	5.93577491541521e-05	0.000128715498308304	6.93577491541521e-05	6.93577491541521e-05
7035_GTTACC_5035_AGGAGA	L7	liver	4TU -ve	Cdk6	+	13188	7857	8139	14353	13188	0.000836062147286282	0.000905733992893472	0	0.000846062147286282	0.000915733992893472	1e-05
7035_GTTACC_5035_AGGAGA	L7	liver	4TU -ve	Cdk8	+	5745	1850	2606	4344	4344	0.00138121546961325	0	0	0.00139121546961325	1e-05	1e-05
7035_GTTACC_5035_AGGAGA	L7	liver	4TU -ve	Cdkn1b	+	6087	2186	2717	5279	5279	0	0	0	1e-05	1e-05	1e-05
7035_GTTACC_5035_AGGAGA	L7	liver	4TU -ve	Cds2	+	8428	6206	6412	10907	8428	0.000550105436875401	0.000183368478958467	0	0.000560105436875401	0.000193368478958467	1e-05
7035_GTTACC_5035_AGGAGA	L7	liver	4TU -ve	Cebpa	+	37733	21485	18552	40926	37733	0.000122171724576064	0.000268777794067341	0	0.000132171724576064	0.000278777794067341	1e-05
7035_GTTACC_5035_AGGAGA	L7	liver	4TU -ve	Cebpb	+	13826	5673	8512	17241	13826	0.00307406762948784	0.000522011484252654	0.000116002552056145	0.00308406762948784	0.000532011484252654	0.000126002552056145
7035_GTTACC_5035_AGGAGA	L7	liver	4TU -ve	Cebpd	+	2181	821	1294	2042	2042	0	0	0	1e-05	1e-05	1e-05
7035_GTTACC_5035_AGGAGA	L7	liver	4TU -ve	Cebpzos	+	3901	1658	1905	3380	3380	0.00266272189349112	0	0	0.00267272189349112	1e-05	1e-05
7035_GTTACC_5035_AGGAGA	L7	liver	4TU -ve	Celf1	+	32725	16631	20790	36151	32725	0.0002489557688584	0.000165970512572266	0	0.0002589557688584	0.000175970512572266	1e-05
7035_GTTACC_5035_AGGAGA	L7	liver	4TU -ve	Cenpl	+	2749	1353	1968	2662	2662	0	0	0	1e-05	1e-05	1e-05
7035_GTTACC_5035_AGGAGA	L7	liver	4TU -ve	Cep170b	+	4725	2202	3098	7528	4725	0.000132837407013815	0	0	0.000142837407013815	1e-05	1e-05
7035_GTTACC_5035_AGGAGA	L7	liver	4TU -ve	Cers2	+	120997	37439	45665	118038	118038	0.000177908809027601	0.000516782730984937	8.47184804893339e-06	0.000187908809027601	0.000526782730984937	1.84718480489334e-05
7035_GTTACC_5035_AGGAGA	L7	liver	4TU -ve	Ces2a	+	1626	2402	2372	1495	1495	0	0	0	1e-05	1e-05	1e-05
7035_GTTACC_5035_AGGAGA	L7	liver	4TU -ve	Ces2a	+	43242	22821	43593	41786	41786	7.17943808931221e-05	0.00179485952232805	0	8.17943808931221e-05	0.00180485952232805	1e-05
7035_GTTACC_5035_AGGAGA	L7	liver	4TU -ve	Ces2c	+	21563	14109	7850	27394	21563	0	0.000146017376067752	3.6504344016938e-05	1e-05	0.000156017376067752	4.6504344016938e-05
7035_GTTACC_5035_AGGAGA	L7	liver	4TU -ve	Ces2e	+	33085	25584	19252	37721	33085	0.000212083454839479	5.30208637098698e-05	0.00010604172741974	0.000222083454839479	6.30208637098698e-05	0.00011604172741974
7035_GTTACC_5035_AGGAGA	L7	liver	4TU -ve	Ces2g	+	7767	3925	5393	8261	7767	0	0.000242101440503571	0	1e-05	0.000252101440503571	1e-05
7035_GTTACC_5035_AGGAGA	L7	liver	4TU -ve	Ces3a	+	333488	285022	233829	395677	333488	0.000111201813600487	0.000123838383327815	3.79097091819843e-05	0.000121201813600487	0.000133838383327815	4.79097091819843e-05
7035_GTTACC_5035_AGGAGA	L7	liver	4TU -ve	Ces3b	+	149413	116135	100821	163985	149413	9.75698996859469e-05	7.92755434948318e-05	1.21962374607434e-05	0.000107569899685947	8.92755434948318e-05	2.21962374607434e-05
7035_GTTACC_5035_AGGAGA	L7	liver	4TU -ve	Cetn3	+	2398	935	970	2873	2398	0	0.000348068221371389	0	1e-05	0.000358068221371389	1e-05
7035_GTTACC_5035_AGGAGA	L7	liver	4TU -ve	Cfap97	+	3395	2092	1556	2187	2187	0	0.00137174211248285	0	1e-05	0.00138174211248285	1e-05
7035_GTTACC_5035_AGGAGA	L7	liver	4TU -ve	Cfi	+	59920	41613	30739	80018	59920	0.000262440950786073	0.000324926891449424	1.24971881326701e-05	0.000272440950786073	0.000334926891449424	2.24971881326701e-05
7035_GTTACC_5035_AGGAGA	L7	liver	4TU -ve	Cfl1	+	72406	30112	22615	28360	28360	0.00141043723554301	3.52609308885755e-05	0	0.00142043723554301	4.52609308885755e-05	1e-05
7035_GTTACC_5035_AGGAGA	L7	liver	4TU -ve	Cflar	+	13592	6211	11178	18713	13592	0.00021375514348314	0.00053438785870785	5.3438785870785e-05	0.00022375514348314	0.00054438785870785	6.3438785870785e-05
7035_GTTACC_5035_AGGAGA	L7	liver	4TU -ve	Cggbp1	+	9211	8084	7017	11877	9211	0	0.0007577671129073	8.41963458785889e-05	1e-05	0.0007677671129073	9.41963458785889e-05
7035_GTTACC_5035_AGGAGA	L7	liver	4TU -ve	Cgrrf1	+	6463	4313	4423	6365	6365	0.000157109190887667	0	0	0.000167109190887667	1e-05	1e-05
7035_GTTACC_5035_AGGAGA	L7	liver	4TU -ve	Chchd1	+	12782	5253	9888	15584	12782	6.41683778234086e-05	0.000192505133470226	0	7.41683778234086e-05	0.000202505133470226	1e-05
7035_GTTACC_5035_AGGAGA	L7	liver	4TU -ve	Chchd10	+	345422	178164	179991	237241	237241	0.000155959551679516	0.000236046889028456	1.68604920734612e-05	0.000165959551679516	0.000246046889028456	2.68604920734612e-05
7035_GTTACC_5035_AGGAGA	L7	liver	4TU -ve	Chchd5	+	2751	1994	2475	2268	2268	0	0	0	1e-05	1e-05	1e-05
7035_GTTACC_5035_AGGAGA	L7	liver	4TU -ve	Chchd7	+	8326	4101	4743	5820	5820	0	0	0	1e-05	1e-05	1e-05
7035_GTTACC_5035_AGGAGA	L7	liver	4TU -ve	Chd1	+	4692	2355	2421	5249	4692	0	0	0	1e-05	1e-05	1e-05
7035_GTTACC_5035_AGGAGA	L7	liver	4TU -ve	Chd1	+	2498	1021	1045	2564	2498	0	0	0	1e-05	1e-05	1e-05
7035_GTTACC_5035_AGGAGA	L7	liver	4TU -ve	Chd4	+	15548	8983	8110	10195	10195	0	0.000588523786169691	0	1e-05	0.000598523786169691	1e-05
7035_GTTACC_5035_AGGAGA	L7	liver	4TU -ve	Chd7	+	2084	1058	1237	1959	1959	0	0	0	1e-05	1e-05	1e-05
7035_GTTACC_5035_AGGAGA	L7	liver	4TU -ve	Chdh	+	29404	13090	19913	29961	29404	0.000166883615366643	0.000166883615366643	0	0.000176883615366643	0.000176883615366643	1e-05
7035_GTTACC_5035_AGGAGA	L7	liver	4TU -ve	Chfr	+	2086	1262	2141	4338	2086	0	0.000922083909635777	0	1e-05	0.000932083909635777	1e-05
7035_GTTACC_5035_AGGAGA	L7	liver	4TU -ve	Chka	+	6836	3879	3128	6198	6198	0	0	0	1e-05	1e-05	1e-05
7035_GTTACC_5035_AGGAGA	L7	liver	4TU -ve	Chmp1b	+	4964	2320	2293	5121	4964	0.000195274360476469	0.00136692052333528	0	0.000205274360476469	0.00137692052333528	1e-05
7035_GTTACC_5035_AGGAGA	L7	liver	4TU -ve	Chmp3	+	8303	4398	4946	12309	8303	0.000243724104313917	0.000243724104313917	8.12413681046389e-05	0.000253724104313917	0.000253724104313917	9.12413681046389e-05
7035_GTTACC_5035_AGGAGA	L7	liver	4TU -ve	Chmp4b	+	22634	9644	11410	26262	22634	0.000152311324346965	0.000152311324346965	3.80778310867413e-05	0.000162311324346965	0.000162311324346965	4.80778310867413e-05
7035_GTTACC_5035_AGGAGA	L7	liver	4TU -ve	Chmp5	+	13558	5964	7946	18270	13558	0.000711548987411056	5.47345374931582e-05	0.000437876299945265	0.000721548987411056	6.47345374931582e-05	0.000447876299945266
7035_GTTACC_5035_AGGAGA	L7	liver	4TU -ve	Chn2	+	5529	2387	3595	6808	5529	0.00308460634547591	0.000293772032902468	0	0.00309460634547591	0.000303772032902468	1e-05
7035_GTTACC_5035_AGGAGA	L7	liver	4TU -ve	Chordc1	+	6289	5165	4222	7018	6289	0.000142490738102023	0	0	0.000152490738102023	1e-05	1e-05
7035_GTTACC_5035_AGGAGA	L7	liver	4TU -ve	Chp1	+	40843	22748	22964	51918	40843	1.92611425709773e-05	9.63057128548866e-05	5.77834277129319e-05	2.92611425709773e-05	0.000106305712854887	6.77834277129319e-05
7035_GTTACC_5035_AGGAGA	L7	liver	4TU -ve	Chpf2	+	3103	2003	2145	2993	2993	0	0.00133645172068159	0	1e-05	0.00134645172068159	1e-05
7035_GTTACC_5035_AGGAGA	L7	liver	4TU -ve	Chrac1	+	2194	1400	1347	3132	2194	0	0.000957854406130268	0	1e-05	0.000967854406130268	1e-05
7035_GTTACC_5035_AGGAGA	L7	liver	4TU -ve	Cic	+	2149	1678	1411	1892	1892	0	0	0	1e-05	1e-05	1e-05
7035_GTTACC_5035_AGGAGA	L7	liver	4TU -ve	Cipc	+	3004	1547	1815	3507	3004	0.000285143997718848	0.000285143997718848	0	0.000295143997718848	0.000295143997718848	1e-05
7035_GTTACC_5035_AGGAGA	L7	liver	4TU -ve	Cirbp	+	1934	1293	1665	2212	1934	0	0	0	1e-05	1e-05	1e-05
7035_GTTACC_5035_AGGAGA	L7	liver	4TU -ve	Cisd3	+	4061	4278	3985	3356	3356	0	0	0	1e-05	1e-05	1e-05
7035_GTTACC_5035_AGGAGA	L7	liver	4TU -ve	Cish	+	19643	10386	10757	18306	18306	0.000163880694854146	0.000491642084562439	0	0.000173880694854146	0.000501642084562439	1e-05
7035_GTTACC_5035_AGGAGA	L7	liver	4TU -ve	Cited2	+	6476	2723	3104	6718	6476	0.000148853825543316	0.000446561476629949	0	0.000158853825543316	0.000456561476629949	1e-05
7035_GTTACC_5035_AGGAGA	L7	liver	4TU -ve	Ciz1	+	1729	1084	1295	1985	1729	0	0.00100755667506297	0	1e-05	0.00101755667506297	1e-05
7035_GTTACC_5035_AGGAGA	L7	liver	4TU -ve	Cks2	+	6212	2889	4446	11228	6212	8.9063056644104e-05	0.000178126113288208	0	9.9063056644104e-05	0.000188126113288208	1e-05
7035_GTTACC_5035_AGGAGA	L7	liver	4TU -ve	Clcc1	+	10211	3629	5293	8331	8331	0	0.00024006721882127	0	1e-05	0.00025006721882127	1e-05
7035_GTTACC_5035_AGGAGA	L7	liver	4TU -ve	Clcn7	+	6683	4838	5646	7064	6683	0.00028312570781427	0.000141562853907135	0.000849377123442809	0.00029312570781427	0.000151562853907135	0.000859377123442809
7035_GTTACC_5035_AGGAGA	L7	liver	4TU -ve	Cldn2	+	15323	10761	10314	14037	14037	0.00106860440265013	0.00135356557669017	0	0.00107860440265013	0.00136356557669017	1e-05
7035_GTTACC_5035_AGGAGA	L7	liver	4TU -ve	Cldn3	+	25182	20854	17492	24195	24195	4.13308534821244e-05	0.000123992560446373	0	5.13308534821244e-05	0.000133992560446373	1e-05
7035_GTTACC_5035_AGGAGA	L7	liver	4TU -ve	Cldnd1	+	2852	1413	1147	3454	2852	0	0	0	1e-05	1e-05	1e-05
7035_GTTACC_5035_AGGAGA	L7	liver	4TU -ve	Clec16a	+	2642	1004	1566	1809	1809	0	0.00221116639027086	0	1e-05	0.00222116639027086	1e-05
7035_GTTACC_5035_AGGAGA	L7	liver	4TU -ve	Clec2h	+	3953	1339	2373	4664	3953	0.000214408233276158	0	0	0.000224408233276158	1e-05	1e-05
7035_GTTACC_5035_AGGAGA	L7	liver	4TU -ve	Clic1	+	5965	1437	4732	4352	4352	0	0	0	1e-05	1e-05	1e-05
7035_GTTACC_5035_AGGAGA	L7	liver	4TU -ve	Clint1	+	4609	2008	1995	6122	4609	0.000163345311989546	0.000653381247958184	0	0.000173345311989546	0.000663381247958184	1e-05
7035_GTTACC_5035_AGGAGA	L7	liver	4TU -ve	Clk2-scamp3	+	12174	11725	7290	15356	12174	6.51211252930451e-05	0.000325605626465225	0	7.51211252930451e-05	0.000335605626465225	1e-05
7035_GTTACC_5035_AGGAGA	L7	liver	4TU -ve	Clk4	+	1779	1176	1338	2733	1779	0	0	0	1e-05	1e-05	1e-05
7035_GTTACC_5035_AGGAGA	L7	liver	4TU -ve	Cln5	+	6531	3515	3070	5299	5299	0.00150971881487073	0.000188714851858841	0	0.00151971881487073	0.000198714851858841	1e-05
7035_GTTACC_5035_AGGAGA	L7	liver	4TU -ve	Cln8	+	5051	3375	4023	6158	5051	0	0	0	1e-05	1e-05	1e-05
7035_GTTACC_5035_AGGAGA	L7	liver	4TU -ve	Clns1a	+	5591	3944	3368	6985	5591	0.00157480314960629	0.000429491768074445	0	0.00158480314960629	0.000439491768074445	1e-05
7035_GTTACC_5035_AGGAGA	L7	liver	4TU -ve	Clpb	+	4873	5764	3918	3795	3795	0	0.000263504611330698	0	1e-05	0.000273504611330698	1e-05
7035_GTTACC_5035_AGGAGA	L7	liver	4TU -ve	Clpp	+	8143	7000	7795	7361	7361	0.000407553321559571	0	0	0.000417553321559571	1e-05	1e-05
7035_GTTACC_5035_AGGAGA	L7	liver	4TU -ve	Clptm1l	+	13479	8542	9524	24773	13479	0.000201832640374601	0.000524764864973964	4.03665280749203e-05	0.000211832640374601	0.000534764864973964	5.03665280749203e-05
7035_GTTACC_5035_AGGAGA	L7	liver	4TU -ve	Clpx	+	22846	8554	9040	21299	21299	0	9.39011221184093e-05	0	1e-05	0.000103901122118409	1e-05
7035_GTTACC_5035_AGGAGA	L7	liver	4TU -ve	Clta	+	19024	13361	17758	20391	19024	4.90412436859399e-05	0.00117698984846255	0	5.90412436859399e-05	0.00118698984846255	1e-05
7035_GTTACC_5035_AGGAGA	L7	liver	4TU -ve	Clu	+	162590	201900	120888	136288	136288	0.000146748062925569	0.00081445174923691	4.40244188776708e-05	0.000156748062925569	0.00082445174923691	5.40244188776708e-05
7035_GTTACC_5035_AGGAGA	L7	liver	4TU -ve	Cluh	+	37746	28586	25289	48220	37746	6.2214848610535e-05	0.000103691414350892	2.07382828701783e-05	7.2214848610535e-05	0.000113691414350892	3.07382828701783e-05
7035_GTTACC_5035_AGGAGA	L7	liver	4TU -ve	Clybl	+	4571	5082	2602	5722	4571	0	0.000699056274030059	0	1e-05	0.000709056274030059	1e-05
7035_GTTACC_5035_AGGAGA	L7	liver	4TU -ve	Cmah	+	25323	10817	14143	15912	15912	0	0.00012569130216189	0	1e-05	0.00013569130216189	1e-05
7035_GTTACC_5035_AGGAGA	L7	liver	4TU -ve	Cmas	+	11460	6292	8910	14587	11460	0.000205662576266539	6.85541920888462e-05	0	0.000215662576266539	7.85541920888462e-05	1e-05
7035_GTTACC_5035_AGGAGA	L7	liver	4TU -ve	Cmbl	+	35558	18259	17841	30728	30728	6.50872168706066e-05	0.00029289247591773	0	7.50872168706066e-05	0.00030289247591773	1e-05
7035_GTTACC_5035_AGGAGA	L7	liver	4TU -ve	Cmip	+	14403	9251	8661	11124	11124	0.00116864437252786	0.000359582883854729	0	0.00117864437252786	0.000369582883854729	1e-05
7035_GTTACC_5035_AGGAGA	L7	liver	4TU -ve	Cmtm6	+	15107	8395	8993	25863	15107	0.000193326373583884	0.000425318021884545	3.86652747167769e-05	0.000203326373583884	0.000435318021884546	4.86652747167769e-05
7035_GTTACC_5035_AGGAGA	L7	liver	4TU -ve	Cmtr1	+	6506	5297	4994	8570	6506	0.000116686114352392	0.000233372228704784	0	0.000126686114352392	0.000243372228704784	1e-05
7035_GTTACC_5035_AGGAGA	L7	liver	4TU -ve	Cnep1r1	+	2746	1458	1143	3098	2746	0	0.000968366688185926	0	1e-05	0.000978366688185926	1e-05
7035_GTTACC_5035_AGGAGA	L7	liver	4TU -ve	Cnih4	+	8542	4631	3699	6908	6908	0	0	0	1e-05	1e-05	1e-05
7035_GTTACC_5035_AGGAGA	L7	liver	4TU -ve	Cnn3	+	14855	11360	12199	21253	14855	0.00014115654260575	0.000188208723474333	4.70521808685833e-05	0.00015115654260575	0.000198208723474333	5.70521808685833e-05
7035_GTTACC_5035_AGGAGA	L7	liver	4TU -ve	Cnnm3	+	2513	2539	2936	3968	2513	0	0.00100806451612903	0	1e-05	0.00101806451612903	1e-05
7035_GTTACC_5035_AGGAGA	L7	liver	4TU -ve	Cnot11	+	3208	1095	1679	2339	2339	0	0.000855066267635742	0	1e-05	0.000865066267635742	1e-05
7035_GTTACC_5035_AGGAGA	L7	liver	4TU -ve	Cnot8	+	11122	4401	5990	11094	11094	0.000270416441319632	0	9.01388137732108e-05	0.000280416441319632	1e-05	0.000100138813773211
7035_GTTACC_5035_AGGAGA	L7	liver	4TU -ve	Cnp	+	2766	2700	1650	2559	2559	0	0	0	1e-05	1e-05	1e-05
7035_GTTACC_5035_AGGAGA	L7	liver	4TU -ve	Cnpy2	+	24852	17023	18222	17420	17420	0.000114810562571757	0.000287026406429392	0	0.000124810562571757	0.000297026406429392	1e-05
7035_GTTACC_5035_AGGAGA	L7	liver	4TU -ve	Coa6	+	6157	1791	2253	4361	4361	0	0.000229305205228159	0	1e-05	0.000239305205228159	1e-05
7035_GTTACC_5035_AGGAGA	L7	liver	4TU -ve	Coa7	+	4254	3489	3813	3714	3714	0.000269251480883145	0.00053850296176629	0	0.000279251480883145	0.00054850296176629	1e-05
7035_GTTACC_5035_AGGAGA	L7	liver	4TU -ve	Coasy	+	20558	13440	26140	27989	20558	0	0.000178641609203616	3.57283218407231e-05	1e-05	0.000188641609203616	4.57283218407231e-05
7035_GTTACC_5035_AGGAGA	L7	liver	4TU -ve	Cog2	+	2346	2038	1630	1685	1685	0	0	0	1e-05	1e-05	1e-05
7035_GTTACC_5035_AGGAGA	L7	liver	4TU -ve	Cog4	+	8133	6207	7337	4963	4963	0	0.000402982067298005	0	1e-05	0.000412982067298005	1e-05
7035_GTTACC_5035_AGGAGA	L7	liver	4TU -ve	Col14a1	+	1881	931	1045	2871	1881	0	0.000348310693138279	0	1e-05	0.000358310693138279	1e-05
7035_GTTACC_5035_AGGAGA	L7	liver	4TU -ve	Col1a2	+	3039	1551	654	1910	1910	0.000523560209424084	0.00680628272251308	0	0.000533560209424084	0.00681628272251308	1e-05
7035_GTTACC_5035_AGGAGA	L7	liver	4TU -ve	Col27a1	+	7806	4274	4269	5337	5337	0	0	0	1e-05	1e-05	1e-05
7035_GTTACC_5035_AGGAGA	L7	liver	4TU -ve	Col3a1	+	3747	1988	1250	4299	3747	0.000930448941614329	0.000697836706210747	0	0.000940448941614329	0.000707836706210747	1e-05
7035_GTTACC_5035_AGGAGA	L7	liver	4TU -ve	Col4a3bp	+	4311	1458	1912	3745	3745	0	0.000267022696929239	0	1e-05	0.000277022696929239	1e-05
7035_GTTACC_5035_AGGAGA	L7	liver	4TU -ve	Colec10	+	4110	1985	2405	4998	4110	0.000200080032012805	0	0	0.000210080032012805	1e-05	1e-05
7035_GTTACC_5035_AGGAGA	L7	liver	4TU -ve	Colec12	+	4673	2200	1898	5171	4673	0.00038677238445175	0.000193386192225875	0	0.00039677238445175	0.000203386192225875	1e-05
7035_GTTACC_5035_AGGAGA	L7	liver	4TU -ve	Colgalt1	+	9085	7714	8962	19472	9085	0.00112982744453574	0.000513557929334429	0	0.00113982744453574	0.000523557929334429	1e-05
7035_GTTACC_5035_AGGAGA	L7	liver	4TU -ve	Commd3	+	10708	8918	7202	11926	10708	0	0	0	1e-05	1e-05	1e-05
7035_GTTACC_5035_AGGAGA	L7	liver	4TU -ve	Commd5	+	4876	2363	4998	4675	4675	0.00385026737967914	0.00235294117647058	0	0.00386026737967914	0.00236294117647058	1e-05
7035_GTTACC_5035_AGGAGA	L7	liver	4TU -ve	Commd9	+	1994	1421	1820	1454	1454	0	0	0	1e-05	1e-05	1e-05
7035_GTTACC_5035_AGGAGA	L7	liver	4TU -ve	Copa	+	13583	11237	8447	21287	13583	9.39540564663879e-05	4.6977028233194e-05	4.6977028233194e-05	0.000103954056466388	5.6977028233194e-05	5.6977028233194e-05
7035_GTTACC_5035_AGGAGA	L7	liver	4TU -ve	Copb2	+	11798	7077	6496	16482	11798	0	0.000424705739594709	0	1e-05	0.000434705739594709	1e-05
7035_GTTACC_5035_AGGAGA	L7	liver	4TU -ve	Cope	+	10790	16471	13123	16609	10790	0.000722499849479198	0.00331145764344632	6.02083207899332e-05	0.000732499849479198	0.00332145764344632	7.02083207899332e-05
7035_GTTACC_5035_AGGAGA	L7	liver	4TU -ve	Copg1	+	4100	3563	2244	4143	4100	0	0.000965483948829351	0	1e-05	0.000975483948829351	1e-05
7035_GTTACC_5035_AGGAGA	L7	liver	4TU -ve	Cops4	+	4387	2977	3623	5284	4387	0.00170325510976532	0.00151400454201362	0	0.00171325510976532	0.00152400454201362	1e-05
7035_GTTACC_5035_AGGAGA	L7	liver	4TU -ve	Cops6	+	11592	9304	9941	10061	10061	9.93936984395189e-05	0.000596362190637114	0	0.000109393698439519	0.000606362190637114	1e-05
7035_GTTACC_5035_AGGAGA	L7	liver	4TU -ve	Cops7b	+	5375	3332	5131	7750	5375	0	0	0	1e-05	1e-05	1e-05
7035_GTTACC_5035_AGGAGA	L7	liver	4TU -ve	Cops8	+	5919	3371	3193	8700	5919	0.000114942528735632	0.000574712643678161	0	0.000124942528735632	0.000584712643678161	1e-05
7035_GTTACC_5035_AGGAGA	L7	liver	4TU -ve	Copz1	+	25901	25875	31801	25833	25833	0	0.000348391592149576	0	1e-05	0.000358391592149576	1e-05
7035_GTTACC_5035_AGGAGA	L7	liver	4TU -ve	Coq10b	+	1896	609	939	2316	1896	0	0	0	1e-05	1e-05	1e-05
7035_GTTACC_5035_AGGAGA	L7	liver	4TU -ve	Coq3	+	4782	2403	2694	4382	4382	0.000228206298493838	0	0	0.000238206298493838	1e-05	1e-05
7035_GTTACC_5035_AGGAGA	L7	liver	4TU -ve	Coq5	+	10643	6270	4931	6692	6692	0.012104004781829	0.00104602510460251	0	0.012114004781829	0.00105602510460251	1e-05
7035_GTTACC_5035_AGGAGA	L7	liver	4TU -ve	Coq6	+	1716	1439	1321	1705	1705	0.0064516129032258	0.0064516129032258	0	0.0064616129032258	0.0064616129032258	1e-05
7035_GTTACC_5035_AGGAGA	L7	liver	4TU -ve	Coq9	+	13480	8610	8638	11691	11691	0.000171071764605252	0.000769822940723634	0	0.000181071764605252	0.000779822940723634	1e-05
7035_GTTACC_5035_AGGAGA	L7	liver	4TU -ve	Coro1b	+	7443	6687	4319	5915	5915	0	0.00169061707523245	0	1e-05	0.00170061707523245	1e-05
7035_GTTACC_5035_AGGAGA	L7	liver	4TU -ve	Cox11	+	2670	1248	1406	2359	2359	0.00211954217888936	0	0	0.00212954217888936	1e-05	1e-05
7035_GTTACC_5035_AGGAGA	L7	liver	4TU -ve	Cox14	+	7559	2766	7689	8719	7559	0.000114692051840807	0.000802844362885652	0	0.000124692051840807	0.000812844362885652	1e-05
7035_GTTACC_5035_AGGAGA	L7	liver	4TU -ve	Cox17	+	17702	3327	10242	15792	15792	6.3323201621074e-05	0.000379939209726444	0	7.3323201621074e-05	0.000389939209726444	1e-05
7035_GTTACC_5035_AGGAGA	L7	liver	4TU -ve	Cox20	+	45810	21923	10742	20180	20180	9.91080277502478e-05	0.00148662041625371	0	0.000109108027750248	0.00149662041625371	1e-05
7035_GTTACC_5035_AGGAGA	L7	liver	4TU -ve	Cox4i1	+	45703	54900	48239	40821	40821	4.89943901423287e-05	0.000342960730996301	0.000195977560569315	5.89943901423287e-05	0.000352960730996301	0.000205977560569315
7035_GTTACC_5035_AGGAGA	L7	liver	4TU -ve	Cox5a	+	2716	2527	2326	2285	2285	0	0.00218818380743982	0	1e-05	0.00219818380743982	1e-05
7035_GTTACC_5035_AGGAGA	L7	liver	4TU -ve	Cox5a	+	91281	40542	45851	110277	91281	9.0680740317564e-05	0.00245744806260598	4.5340370158782e-05	0.000100680740317564	0.00246744806260598	5.5340370158782e-05
7035_GTTACC_5035_AGGAGA	L7	liver	4TU -ve	Cox5b	+	67522	57293	43307	59551	59551	6.71693170559688e-05	0.000184715621903914	0	7.71693170559688e-05	0.000194715621903914	1e-05
7035_GTTACC_5035_AGGAGA	L7	liver	4TU -ve	Cox7b	+	134702	51486	58726	79068	79068	0.000101178732230485	0.000101178732230485	6.32367076440532e-05	0.000111178732230485	0.000111178732230485	7.32367076440532e-05
7035_GTTACC_5035_AGGAGA	L7	liver	4TU -ve	Cp	+	435656	195820	164357	246765	246765	0.00019451705063522	0.000482240188033149	2.83670698843029e-05	0.00020451705063522	0.000492240188033149	3.83670698843029e-05
7035_GTTACC_5035_AGGAGA	L7	liver	4TU -ve	Cpb2	+	51114	35472	28377	60416	51114	9.93114406779661e-05	0.000463453389830508	4.96557203389831e-05	0.000109311440677966	0.000473453389830509	5.9655720338983e-05
7035_GTTACC_5035_AGGAGA	L7	liver	4TU -ve	Cpeb2	+	5897	1766	2706	7951	5897	0.00113193309017733	0	0	0.00114193309017733	1e-05	1e-05
7035_GTTACC_5035_AGGAGA	L7	liver	4TU -ve	Cpeb4	+	11203	3443	4957	12548	11203	0.00015938795027096	0.00015938795027096	0	0.00016938795027096	0.00016938795027096	1e-05
7035_GTTACC_5035_AGGAGA	L7	liver	4TU -ve	Cped1	+	3673	2824	2010	4092	3673	0	0.000244379276637341	0	1e-05	0.000254379276637341	1e-05
7035_GTTACC_5035_AGGAGA	L7	liver	4TU -ve	Cpne2	+	2896	1546	1835	3908	2896	0	0	0	1e-05	1e-05	1e-05
7035_GTTACC_5035_AGGAGA	L7	liver	4TU -ve	Cpox	+	66802	34202	39313	72675	66802	0.000123839009287926	0.000178878568971448	1.37598899208806e-05	0.000133839009287926	0.000188878568971448	2.37598899208806e-05
7035_GTTACC_5035_AGGAGA	L7	liver	4TU -ve	Cpq	+	17133	7853	6384	18740	17133	0	5.33617929562433e-05	0	1e-05	6.33617929562433e-05	1e-05
7035_GTTACC_5035_AGGAGA	L7	liver	4TU -ve	Cps1	+	219603	106687	86666	243533	219603	0.000106761711965114	0.000558445877971363	1.23186590728977e-05	0.000116761711965114	0.000568445877971363	2.23186590728977e-05
7035_GTTACC_5035_AGGAGA	L7	liver	4TU -ve	Cpsf2	+	2755	1760	2095	4141	2755	0	0	0	1e-05	1e-05	1e-05
7035_GTTACC_5035_AGGAGA	L7	liver	4TU -ve	Cpsf3	+	5829	6155	4205	5958	5829	0	0	0	1e-05	1e-05	1e-05
7035_GTTACC_5035_AGGAGA	L7	liver	4TU -ve	Cpsf3l	+	1847	1420	1685	1581	1581	0.000632511068943707	0.00126502213788741	0	0.000642511068943707	0.00127502213788741	1e-05
7035_GTTACC_5035_AGGAGA	L7	liver	4TU -ve	Cpsf4	+	3816	2721	3155	4448	3816	0	0.000674460431654676	0	1e-05	0.000684460431654676	1e-05
7035_GTTACC_5035_AGGAGA	L7	liver	4TU -ve	Cpsf7	+	3478	1476	2484	4939	3478	0	0	0	1e-05	1e-05	1e-05
7035_GTTACC_5035_AGGAGA	L7	liver	4TU -ve	Cpt1a	+	34254	17999	17711	31436	31436	9.54319888026466e-05	0.00104975187682911	0	0.000105431988802647	0.00105975187682911	1e-05
7035_GTTACC_5035_AGGAGA	L7	liver	4TU -ve	Crb3	+	2665	908	1824	2756	2665	0	0	0	1e-05	1e-05	1e-05
7035_GTTACC_5035_AGGAGA	L7	liver	4TU -ve	Crcp	+	4227	3021	1666	2037	2037	0	0.000490918016691213	0	1e-05	0.000500918016691213	1e-05
7035_GTTACC_5035_AGGAGA	L7	liver	4TU -ve	Creb1	+	6693	3184	4602	7754	6693	0.000515862780500387	0.000257931390250193	0	0.000525862780500387	0.000267931390250193	1e-05
7035_GTTACC_5035_AGGAGA	L7	liver	4TU -ve	Creb3	+	5866	4857	6834	6672	5866	0	0	0	1e-05	1e-05	1e-05
7035_GTTACC_5035_AGGAGA	L7	liver	4TU -ve	Crebl2	+	6905	1897	2999	7108	6905	0.00140686550365785	0	0	0.00141686550365785	1e-05	1e-05
7035_GTTACC_5035_AGGAGA	L7	liver	4TU -ve	Crebrf	+	6165	3111	3664	7791	6165	0	0.000256706456167373	0	1e-05	0.000266706456167373	1e-05
7035_GTTACC_5035_AGGAGA	L7	liver	4TU -ve	Crebzf	+	5255	2226	3306	5116	5116	0.000390930414386239	0.00234558248631743	0	0.000400930414386239	0.00235558248631743	1e-05
7035_GTTACC_5035_AGGAGA	L7	liver	4TU -ve	Creg1	+	136181	65666	78523	121470	121470	0.000148184736972092	0.000740923684860459	1.64649707746769e-05	0.000158184736972092	0.000750923684860459	2.64649707746769e-05
7035_GTTACC_5035_AGGAGA	L7	liver	4TU -ve	Creld1	+	4846	4151	3799	4517	4517	0	0	0	1e-05	1e-05	1e-05
7035_GTTACC_5035_AGGAGA	L7	liver	4TU -ve	Creld2	+	8000	4890	5330	11606	8000	0	0.000172324659658797	0	1e-05	0.000182324659658797	1e-05
7035_GTTACC_5035_AGGAGA	L7	liver	4TU -ve	Crim1	+	3521	1737	2082	4512	3521	0	0	0	1e-05	1e-05	1e-05
7035_GTTACC_5035_AGGAGA	L7	liver	4TU -ve	Crip2	+	5990	8044	7741	9269	5990	0	0	0	1e-05	1e-05	1e-05
7035_GTTACC_5035_AGGAGA	L7	liver	4TU -ve	Cript	+	5017	3601	3336	5103	5017	0	0	0	1e-05	1e-05	1e-05
7035_GTTACC_5035_AGGAGA	L7	liver	4TU -ve	Crk	+	5178	2215	2475	4812	4812	0.00124688279301745	0	0	0.00125688279301745	1e-05	1e-05
7035_GTTACC_5035_AGGAGA	L7	liver	4TU -ve	Crkl	+	3478	2918	2571	3946	3478	0	0	0	1e-05	1e-05	1e-05
7035_GTTACC_5035_AGGAGA	L7	liver	4TU -ve	Crls1	+	9588	3880	4144	7991	7991	0.00112626705043173	0.000125140783381304	0.000125140783381304	0.00113626705043173	0.000135140783381304	0.000135140783381304
7035_GTTACC_5035_AGGAGA	L7	liver	4TU -ve	Crp	+	67132	55757	58137	86097	67132	8.13036458877777e-05	0.000197451711441746	0	9.13036458877777e-05	0.000207451711441746	1e-05
7035_GTTACC_5035_AGGAGA	L7	liver	4TU -ve	Cryz	+	7747	5089	5224	10284	7747	9.72384286269934e-05	9.72384286269934e-05	0	0.000107238428626993	0.000107238428626993	1e-05
7035_GTTACC_5035_AGGAGA	L7	liver	4TU -ve	Cs	+	23226	11052	15195	19298	19298	0.000155456523992124	0.000310913047984247	0	0.000165456523992124	0.000320913047984247	1e-05
7035_GTTACC_5035_AGGAGA	L7	liver	4TU -ve	Csde1	+	48877	23991	24003	49277	48877	0.00196846398928506	0.000284108204639081	0	0.00197846398928506	0.000294108204639081	1e-05
7035_GTTACC_5035_AGGAGA	L7	liver	4TU -ve	Cse1l	+	4364	2387	2724	6566	4364	0.000152299725860493	0	0	0.000162299725860493	1e-05	1e-05
7035_GTTACC_5035_AGGAGA	L7	liver	4TU -ve	Csf1r	+	13740	14947	7505	11563	11563	8.64827466920349e-05	0	0	9.64827466920349e-05	1e-05	1e-05
7035_GTTACC_5035_AGGAGA	L7	liver	4TU -ve	Csnk1a1	+	13298	6316	9103	16608	13298	0.000301059730250482	0.000240847784200385	0.000240847784200385	0.000311059730250482	0.000250847784200385	0.000250847784200385
7035_GTTACC_5035_AGGAGA	L7	liver	4TU -ve	Csnk1g2	+	7422	4914	6595	7599	7422	0.00013159626266614	0.00013159626266614	0	0.00014159626266614	0.00014159626266614	1e-05
7035_GTTACC_5035_AGGAGA	L7	liver	4TU -ve	Csnk1g3	+	6011	2916	2812	5405	5405	0	0	0	1e-05	1e-05	1e-05
7035_GTTACC_5035_AGGAGA	L7	liver	4TU -ve	Csnk2a1	+	14563	7715	12010	15867	14563	0	0.000189071658158442	6.3023886052814e-05	1e-05	0.000199071658158442	7.3023886052814e-05
7035_GTTACC_5035_AGGAGA	L7	liver	4TU -ve	Csrp1	+	3177	1968	3018	3292	3177	0.000303766707168894	0	0	0.000313766707168894	1e-05	1e-05
7035_GTTACC_5035_AGGAGA	L7	liver	4TU -ve	Csrp2	+	6530	6563	5591	7322	6530	0.000819448238186288	0	0	0.000829448238186288	1e-05	1e-05
7035_GTTACC_5035_AGGAGA	L7	liver	4TU -ve	Cstb	+	13736	8531	7517	17922	13736	0.000111594688092847	5.57973440464234e-05	0	0.000121594688092847	6.57973440464234e-05	1e-05
7035_GTTACC_5035_AGGAGA	L7	liver	4TU -ve	Cstf1	+	2307	2296	2066	2779	2307	0	0.00179920834832673	0	1e-05	0.00180920834832673	1e-05
7035_GTTACC_5035_AGGAGA	L7	liver	4TU -ve	Cstf2	+	3324	1296	2699	5951	3324	0	0	0	1e-05	1e-05	1e-05
7035_GTTACC_5035_AGGAGA	L7	liver	4TU -ve	Cstf2t	+	3549	1612	1774	4550	3549	0.00021978021978022	0.00021978021978022	0	0.00022978021978022	0.00022978021978022	1e-05
7035_GTTACC_5035_AGGAGA	L7	liver	4TU -ve	Cstf3	+	6310	1505	1031	8069	6310	0	0	0	1e-05	1e-05	1e-05
7035_GTTACC_5035_AGGAGA	L7	liver	4TU -ve	Ctcf	+	5040	2442	3883	3893	3893	0	0.00051374261494991	0	1e-05	0.00052374261494991	1e-05
7035_GTTACC_5035_AGGAGA	L7	liver	4TU -ve	Ctdnep1	+	6267	4802	3440	6809	6267	0	0.00117491555294463	0	1e-05	0.00118491555294463	1e-05
7035_GTTACC_5035_AGGAGA	L7	liver	4TU -ve	Ctdsp1	+	14727	11664	8951	9682	9682	0.000103284445362528	0.000516422226812642	0	0.000113284445362528	0.000526422226812642	1e-05
7035_GTTACC_5035_AGGAGA	L7	liver	4TU -ve	Ctdsp2	+	5386	2988	4491	7712	5386	0	0.000129668049792531	0	1e-05	0.000139668049792531	1e-05
7035_GTTACC_5035_AGGAGA	L7	liver	4TU -ve	Ctdspl	+	3840	2290	2613	3767	3767	0	0.000530926466684364	0	1e-05	0.000540926466684364	1e-05
7035_GTTACC_5035_AGGAGA	L7	liver	4TU -ve	Ctnna1	+	11985	8149	7359	15956	11985	6.2672348959639e-05	0.000250689395838556	0	7.2672348959639e-05	0.000260689395838556	1e-05
7035_GTTACC_5035_AGGAGA	L7	liver	4TU -ve	Ctnnb1	+	37990	22619	27107	47049	37990	2.12544368636953e-05	0.000127526621182172	0	3.12544368636953e-05	0.000137526621182172	1e-05
7035_GTTACC_5035_AGGAGA	L7	liver	4TU -ve	Ctnnbip1	+	6270	5021	6609	9441	6270	0.000317762948840165	0.000105920982946722	0	0.000327762948840165	0.000115920982946722	1e-05
7035_GTTACC_5035_AGGAGA	L7	liver	4TU -ve	Ctnnbl1	+	2017	1908	2083	2180	2017	0	0.00137614678899082	0	1e-05	0.00138614678899082	1e-05
7035_GTTACC_5035_AGGAGA	L7	liver	4TU -ve	Ctr9	+	3087	2203	4038	2727	2727	0	0	0	1e-05	1e-05	1e-05
7035_GTTACC_5035_AGGAGA	L7	liver	4TU -ve	Ctsa	+	17405	10561	15593	14974	14974	0.000333912114331508	6.67824228663016e-05	0	0.000343912114331508	7.67824228663016e-05	1e-05
7035_GTTACC_5035_AGGAGA	L7	liver	4TU -ve	Ctsb	+	76142	50944	46427	73120	73120	6.83807439824945e-05	0.000232494529540481	0	7.83807439824945e-05	0.000242494529540481	1e-05
7035_GTTACC_5035_AGGAGA	L7	liver	4TU -ve	Ctsc	+	5196	1605	3153	5087	5087	0.000393159032828779	0.000393159032828779	0.00019657951641439	0.000403159032828779	0.000403159032828779	0.00020657951641439
7035_GTTACC_5035_AGGAGA	L7	liver	4TU -ve	Ctsc	+	37422	15066	12059	26671	26671	0.00011248172172022	0.000487420794120955	0	0.00012248172172022	0.000497420794120955	1e-05
7035_GTTACC_5035_AGGAGA	L7	liver	4TU -ve	Ctsf	+	1917	2011	2244	2161	1917	0	0	0	1e-05	1e-05	1e-05
7035_GTTACC_5035_AGGAGA	L7	liver	4TU -ve	Ctsh	+	39250	35591	27457	48772	39250	4.1007135241532e-05	0.00020503567620766	0	5.1007135241532e-05	0.00021503567620766	1e-05
7035_GTTACC_5035_AGGAGA	L7	liver	4TU -ve	Ctso	+	4646	2186	2101	4747	4646	0	0	0.000631978091426164	1e-05	1e-05	0.000641978091426164
7035_GTTACC_5035_AGGAGA	L7	liver	4TU -ve	Ctss	+	6488	3854	3419	8018	6488	0.000124719381391868	0.000124719381391868	0	0.000134719381391868	0.000134719381391868	1e-05
7035_GTTACC_5035_AGGAGA	L7	liver	4TU -ve	Ctu2	+	2592	1020	2242	1813	1813	0	0.000551571980143409	0	1e-05	0.000561571980143409	1e-05
7035_GTTACC_5035_AGGAGA	L7	liver	4TU -ve	Cul1	+	13278	6266	8798	14684	13278	0.000136202669572324	6.81013347861618e-05	6.81013347861618e-05	0.000146202669572324	7.81013347861618e-05	7.81013347861618e-05
7035_GTTACC_5035_AGGAGA	L7	liver	4TU -ve	Cul2	+	6260	2583	3007	6897	6260	0.000144990575612585	0.00028998115122517	0	0.000154990575612585	0.00029998115122517	1e-05
7035_GTTACC_5035_AGGAGA	L7	liver	4TU -ve	Cul4a	+	7070	3927	4497	10817	7070	0.000554682444300638	0.000462235370250532	0	0.000564682444300638	0.000472235370250532	1e-05
7035_GTTACC_5035_AGGAGA	L7	liver	4TU -ve	Cutal	+	5234	4081	4034	5954	5234	0.000503862949277796	0.00151158884783338	0	0.000513862949277796	0.00152158884783338	1e-05
7035_GTTACC_5035_AGGAGA	L7	liver	4TU -ve	Cutc	+	2889	1611	2104	4221	2889	0	0	0	1e-05	1e-05	1e-05
7035_GTTACC_5035_AGGAGA	L7	liver	4TU -ve	Cwc15	+	28302	7752	11748	23207	23207	0.000258542681087603	8.61808936958676e-05	0	0.000268542681087603	9.61808936958676e-05	1e-05
7035_GTTACC_5035_AGGAGA	L7	liver	4TU -ve	Cxadr	+	11713	5991	6676	14079	11713	0.000710277718587968	7.10277718587968e-05	0	0.000720277718587968	8.10277718587968e-05	1e-05
7035_GTTACC_5035_AGGAGA	L7	liver	4TU -ve	Cxcl12	+	18429	8794	9765	20652	18429	0.000145264381173736	0.000823164826651172	0	0.000155264381173736	0.000833164826651172	1e-05
7035_GTTACC_5035_AGGAGA	L7	liver	4TU -ve	Cxcl12	+	15585	10377	10634	22404	15585	8.92697732547759e-05	0.000312444206391716	0	9.92697732547759e-05	0.000322444206391716	1e-05
7035_GTTACC_5035_AGGAGA	L7	liver	4TU -ve	Cxxc1	+	4667	2694	1535	3111	3111	0	0	0	1e-05	1e-05	1e-05
7035_GTTACC_5035_AGGAGA	L7	liver	4TU -ve	Cxxc5	+	8166	6099	6434	11224	8166	0.00213827512473271	0.000534568781183179	0	0.00214827512473271	0.000544568781183179	1e-05
7035_GTTACC_5035_AGGAGA	L7	liver	4TU -ve	Cyb561a3	+	3657	2951	2398	4651	3657	0	0.000860030101053537	0	1e-05	0.000870030101053537	1e-05
7035_GTTACC_5035_AGGAGA	L7	liver	4TU -ve	Cyb5a	+	148205	98894	65142	203464	148205	0.00010321236189203	0.000555380804466638	9.82974875162191e-06	0.00011321236189203	0.000565380804466638	1.98297487516219e-05
7035_GTTACC_5035_AGGAGA	L7	liver	4TU -ve	Cyb5b	+	55527	39286	39614	83220	55527	4.80653689017063e-05	0.000660898822398462	0	5.80653689017063e-05	0.000670898822398462	1e-05
7035_GTTACC_5035_AGGAGA	L7	liver	4TU -ve	Cyb5r1	+	2080	1459	1762	2141	2080	0.000934142923867352	0.00420364315740308	0	0.000944142923867352	0.00421364315740308	1e-05
7035_GTTACC_5035_AGGAGA	L7	liver	4TU -ve	Cyb5r4	+	4912	2597	3490	6155	4912	0.00016246953696182	0	0	0.00017246953696182	1e-05	1e-05
7035_GTTACC_5035_AGGAGA	L7	liver	4TU -ve	Cyb5rl	+	2139	1663	1865	1941	1941	0	0	0	1e-05	1e-05	1e-05
7035_GTTACC_5035_AGGAGA	L7	liver	4TU -ve	Cyc1	+	16169	17531	14141	17339	16169	5.76734529096257e-05	0.000346040717457754	0	6.76734529096257e-05	0.000356040717457754	1e-05
7035_GTTACC_5035_AGGAGA	L7	liver	4TU -ve	Cyfip1	+	9551	4290	3209	8220	8220	0.00097323600973236	0.000608272506082725	0	0.00098323600973236	0.000618272506082725	1e-05
7035_GTTACC_5035_AGGAGA	L7	liver	4TU -ve	Cyld	+	4428	2184	3804	5896	4428	0.000169606512890095	0.000508819538670285	0	0.000179606512890095	0.000518819538670285	1e-05
7035_GTTACC_5035_AGGAGA	L7	liver	4TU -ve	Cyp20a1	+	2017	927	995	2742	2017	0	0.000729394602479942	0	1e-05	0.000739394602479942	1e-05
7035_GTTACC_5035_AGGAGA	L7	liver	4TU -ve	Cyp27a1	+	142005	74739	60884	104945	104945	0.00013340321120587	0.00012387441040545	4.76440040020963e-05	0.00014340321120587	0.00013387441040545	5.76440040020963e-05
7035_GTTACC_5035_AGGAGA	L7	liver	4TU -ve	Cyp2a12	+	271208	73299	126059	100754	100754	0.000238203942275245	0.000119101971137622	9.92516426146853e-06	0.000248203942275245	0.000129101971137622	1.99251642614685e-05
7035_GTTACC_5035_AGGAGA	L7	liver	4TU -ve	Cyp2a5	+	23429	5366	12647	12760	12760	0.00384012539184952	7.83699059561129e-05	0	0.00385012539184952	8.83699059561129e-05	1e-05
7035_GTTACC_5035_AGGAGA	L7	liver	4TU -ve	Cyp2c29	+	100674	66159	51915	157145	100674	0.0016290686945178	0.00828534156352413	3.8181297527761e-05	0.0016390686945178	0.00829534156352413	4.8181297527761e-05
7035_GTTACC_5035_AGGAGA	L7	liver	4TU -ve	Cyp2c37	+	21612	12829	7555	25399	21612	0.000314973030434269	0.000118114886412851	0.000314973030434269	0.000324973030434269	0.000128114886412851	0.000324973030434269
7035_GTTACC_5035_AGGAGA	L7	liver	4TU -ve	Cyp2c39	+	4998	2993	2428	7052	4998	0	0.000425411230856495	0	1e-05	0.000435411230856495	1e-05
7035_GTTACC_5035_AGGAGA	L7	liver	4TU -ve	Cyp2c50	+	3491	1264	1453	3881	3491	0	0	0	1e-05	1e-05	1e-05
7035_GTTACC_5035_AGGAGA	L7	liver	4TU -ve	Cyp2c50	+	73454	42271	26632	93011	73454	0.000204276913483351	0.000967627484921138	2.15028329982475e-05	0.000214276913483351	0.000977627484921138	3.15028329982475e-05
7035_GTTACC_5035_AGGAGA	L7	liver	4TU -ve	Cyp2d9	+	160750	187491	153962	227086	160750	8.36687422386233e-05	9.24759782637415e-05	2.20180900627956e-05	9.36687422386233e-05	0.000102475978263741	3.20180900627956e-05
7035_GTTACC_5035_AGGAGA	L7	liver	4TU -ve	Cyp2e1	+	482835	361507	360284	534823	482835	6.35724342446005e-05	0.000123405313533636	2.80466621667355e-05	7.35724342446005e-05	0.000133405313533636	3.80466621667355e-05
7035_GTTACC_5035_AGGAGA	L7	liver	4TU -ve	Cyp2f2	+	268245	235630	141548	384877	268245	8.31434458281477e-05	0.000488467744240368	3.11787921855554e-05	9.31434458281477e-05	0.000498467744240368	4.11787921855554e-05
7035_GTTACC_5035_AGGAGA	L7	liver	4TU -ve	Cyp39a1	+	2400	496	1221	1455	1455	0.00343642611683848	0	0	0.00344642611683848	1e-05	1e-05
7035_GTTACC_5035_AGGAGA	L7	liver	4TU -ve	Cyp4a10	+	6746	9251	3240	10651	6746	9.38878978499671e-05	9.38878978499671e-05	0	0.000103887897849967	0.000103887897849967	1e-05
7035_GTTACC_5035_AGGAGA	L7	liver	4TU -ve	Cyp4a12a	+	110039	101248	59327	166982	110039	0.000101807380436215	0.00064078762980441	5.98866943742439e-06	0.000111807380436215	0.00065078762980441	1.59886694374244e-05
7035_GTTACC_5035_AGGAGA	L7	liver	4TU -ve	Cyp4a12b	+	16244	16184	7533	23948	16244	8.35142809420411e-05	0.000835142809420411	0	9.35142809420411e-05	0.000845142809420411	1e-05
7035_GTTACC_5035_AGGAGA	L7	liver	4TU -ve	Cyp4f15	+	24642	15257	12738	30823	24642	0.000259546442591571	0.000129773221295786	0.000162216526619732	0.000269546442591571	0.000139773221295786	0.000172216526619732
7035_GTTACC_5035_AGGAGA	L7	liver	4TU -ve	Cystm1	+	2204	1548	801	2751	2204	0	0	0	1e-05	1e-05	1e-05
7035_GTTACC_5035_AGGAGA	L7	liver	4TU -ve	D10Wsu102e	+	4975	2026	3363	4513	4513	0.000664746288499889	0.00022158209616663	0	0.000674746288499889	0.00023158209616663	1e-05
7035_GTTACC_5035_AGGAGA	L7	liver	4TU -ve	D17H6S53E	+	2039	1865	1743	1410	1410	0	0	0	1e-05	1e-05	1e-05
7035_GTTACC_5035_AGGAGA	L7	liver	4TU -ve	D230025D16Rik	+	3222	4336	3359	3771	3222	0	0.00185627154600901	0	1e-05	0.00186627154600901	1e-05
7035_GTTACC_5035_AGGAGA	L7	liver	4TU -ve	D2hgdh	+	3497	2809	2230	4074	3497	0	0.000490918016691213	0	1e-05	0.000500918016691213	1e-05
7035_GTTACC_5035_AGGAGA	L7	liver	4TU -ve	D3Ertd751e	+	3838	1015	1780	3121	3121	0	0	0	1e-05	1e-05	1e-05
7035_GTTACC_5035_AGGAGA	L7	liver	4TU -ve	D6Wsu163e	+	2033	966	816	2827	2033	0	0	0	1e-05	1e-05	1e-05
7035_GTTACC_5035_AGGAGA	L7	liver	4TU -ve	Daam1	+	6970	2470	4142	6161	6161	0.000162311313098523	0.000162311313098523	0.000162311313098523	0.000172311313098523	0.000172311313098523	0.000172311313098523
7035_GTTACC_5035_AGGAGA	L7	liver	4TU -ve	Dab2	+	3259	2312	1770	4966	3259	0.000201369311316955	0	0	0.000211369311316955	1e-05	1e-05
7035_GTTACC_5035_AGGAGA	L7	liver	4TU -ve	Dab2ip	+	2258	1178	1517	2884	2258	0.00138696255201109	0.000346740638002774	0	0.00139696255201109	0.000356740638002774	1e-05
7035_GTTACC_5035_AGGAGA	L7	liver	4TU -ve	Dach2	+	666	222	111	444	444	0	0	0	1e-05	1e-05	1e-05
7035_GTTACC_5035_AGGAGA	L7	liver	4TU -ve	Daglb	+	5734	3244	2840	3890	3890	0.00025706940874036	0	0	0.00026706940874036	1e-05	1e-05
7035_GTTACC_5035_AGGAGA	L7	liver	4TU -ve	Dalrd3	+	7976	4505	4539	4758	4758	0	0.000210172341319882	0	1e-05	0.000220172341319882	1e-05
7035_GTTACC_5035_AGGAGA	L7	liver	4TU -ve	Dap	+	38783	26776	33332	58380	38783	6.85166152792052e-05	0.000239808153477218	0	7.85166152792052e-05	0.000249808153477218	1e-05
7035_GTTACC_5035_AGGAGA	L7	liver	4TU -ve	Dapk1	+	11303	8199	5240	15791	11303	0.000189981635108606	0.000126654423405737	0	0.000199981635108606	0.000136654423405737	1e-05
7035_GTTACC_5035_AGGAGA	L7	liver	4TU -ve	Dapk2	+	1426	1365	1371	3152	1426	0.000317258883248731	0.000317258883248731	0	0.000327258883248731	0.000327258883248731	1e-05
7035_GTTACC_5035_AGGAGA	L7	liver	4TU -ve	Daxx	+	3755	2024	2810	3931	3755	0.00559654032052912	0	0	0.00560654032052912	1e-05	1e-05
7035_GTTACC_5035_AGGAGA	L7	liver	4TU -ve	Dazap1	+	5802	5295	5793	6577	5802	0.000456135015964726	0	0	0.000466135015964726	1e-05	1e-05
7035_GTTACC_5035_AGGAGA	L7	liver	4TU -ve	Dazap2	+	30940	14046	21209	42179	30940	0.000403044168899215	0.000379335688375732	0	0.000413044168899215	0.000389335688375732	1e-05
7035_GTTACC_5035_AGGAGA	L7	liver	4TU -ve	Dbnl	+	3558	2376	3356	3641	3558	0	0	0	1e-05	1e-05	1e-05
7035_GTTACC_5035_AGGAGA	L7	liver	4TU -ve	Dbt	+	42806	13731	25125	20483	20483	9.76419469804228e-05	0.000390567787921691	9.76419469804228e-05	0.000107641946980423	0.000400567787921691	0.000107641946980423
7035_GTTACC_5035_AGGAGA	L7	liver	4TU -ve	Dcaf10	+	6683	4486	6630	8103	6683	0.000740466493891151	0	0	0.000750466493891151	1e-05	1e-05
7035_GTTACC_5035_AGGAGA	L7	liver	4TU -ve	Dcaf11	+	23010	24024	22299	25669	23010	0.000155829989481476	0.000194787486851845	0	0.000165829989481476	0.000204787486851845	1e-05
7035_GTTACC_5035_AGGAGA	L7	liver	4TU -ve	Dcaf13	+	6478	3091	5091	8514	6478	0.000234907211651398	0.000352360817477097	0	0.000244907211651398	0.000362360817477097	1e-05
7035_GTTACC_5035_AGGAGA	L7	liver	4TU -ve	Dcaf17	+	8780	3195	3818	5738	5738	0.00069710700592541	0.000348553502962705	0	0.00070710700592541	0.000358553502962705	1e-05
7035_GTTACC_5035_AGGAGA	L7	liver	4TU -ve	Dcaf7	+	3885	2742	2245	4938	3885	0.000202511138112596	0.000202511138112596	0	0.000212511138112596	0.000212511138112596	1e-05
7035_GTTACC_5035_AGGAGA	L7	liver	4TU -ve	Dcaf8	+	15958	12257	12596	23322	15958	0.00141497298687934	0.000514535631592488	4.2877969299374e-05	0.00142497298687934	0.000524535631592488	5.2877969299374e-05
7035_GTTACC_5035_AGGAGA	L7	liver	4TU -ve	Dclk3	+	2527	1630	1400	2493	2493	0.000401123144805455	0.000401123144805455	0	0.000411123144805455	0.000411123144805455	1e-05
7035_GTTACC_5035_AGGAGA	L7	liver	4TU -ve	Dcn	+	42211	22478	16094	35233	35233	0.000113529929327619	0.000312207305650952	0	0.000123529929327619	0.000322207305650952	1e-05
7035_GTTACC_5035_AGGAGA	L7	liver	4TU -ve	Dctn2	+	12413	10787	10188	12977	12413	7.70594128072744e-05	0.000231178238421823	0	8.70594128072744e-05	0.000241178238421823	1e-05
7035_GTTACC_5035_AGGAGA	L7	liver	4TU -ve	Dctn4	+	2841	2245	2580	3816	2841	0	0	0	1e-05	1e-05	1e-05
7035_GTTACC_5035_AGGAGA	L7	liver	4TU -ve	Dctn5	+	2656	1723	1847	1977	1977	0	0	0	1e-05	1e-05	1e-05
7035_GTTACC_5035_AGGAGA	L7	liver	4TU -ve	Dcun1d4	+	6666	2762	3317	6030	6030	0	0.000165837479270315	0	1e-05	0.000175837479270315	1e-05
7035_GTTACC_5035_AGGAGA	L7	liver	4TU -ve	Dcun1d5	+	3926	1738	2109	5510	3926	0	0	0	1e-05	1e-05	1e-05
7035_GTTACC_5035_AGGAGA	L7	liver	4TU -ve	Dda1	+	3816	2151	1634	3534	3534	0.00311262026032824	0	0	0.00312262026032824	1e-05	1e-05
7035_GTTACC_5035_AGGAGA	L7	liver	4TU -ve	Ddah1	+	33961	28797	22700	36469	33961	0.000109682195837561	0.000246784940634512	8.22616468781705e-05	0.000119682195837561	0.000256784940634512	9.22616468781705e-05
7035_GTTACC_5035_AGGAGA	L7	liver	4TU -ve	Ddb1	+	25478	14499	21317	27369	25478	0.000109613065877453	0.00043845226350981	7.3075377251635e-05	0.000119613065877453	0.00044845226350981	8.3075377251635e-05
7035_GTTACC_5035_AGGAGA	L7	liver	4TU -ve	Ddit3	+	1538	1175	1486	1896	1538	0	0	0	1e-05	1e-05	1e-05
7035_GTTACC_5035_AGGAGA	L7	liver	4TU -ve	Ddo	+	2079	904	1044	2077	2077	0.0038517091959557	0.00240731824747231	0	0.0038617091959557	0.00241731824747231	1e-05
7035_GTTACC_5035_AGGAGA	L7	liver	4TU -ve	Ddost	+	13890	11424	9757	12480	12480	0	0.000801282051282051	0	1e-05	0.000811282051282051	1e-05
7035_GTTACC_5035_AGGAGA	L7	liver	4TU -ve	Ddx27	+	3314	2022	1736	2755	2755	0.000362976406533575	0	0	0.000372976406533575	1e-05	1e-05
7035_GTTACC_5035_AGGAGA	L7	liver	4TU -ve	Ddx39	+	1691	1313	1305	2122	1691	0	0.00754005655042412	0	1e-05	0.00755005655042412	1e-05
7035_GTTACC_5035_AGGAGA	L7	liver	4TU -ve	Ddx39b	+	6937	6059	4922	13971	6937	7.15768377353089e-05	0.00207572829432395	7.15768377353089e-05	8.15768377353089e-05	0.00208572829432395	8.15768377353089e-05
7035_GTTACC_5035_AGGAGA	L7	liver	4TU -ve	Ddx3x	+	57179	29729	42910	75210	57179	0.000106368833931658	0.000664805212072863	0	0.000116368833931658	0.000674805212072863	1e-05
7035_GTTACC_5035_AGGAGA	L7	liver	4TU -ve	Ddx42	+	4198	1672	2567	4674	4198	0	0.00106974753958065	0	1e-05	0.00107974753958065	1e-05
7035_GTTACC_5035_AGGAGA	L7	liver	4TU -ve	Ddx46	+	3044	1444	1625	3712	3044	0	0.000269396551724138	0	1e-05	0.000279396551724138	1e-05
7035_GTTACC_5035_AGGAGA	L7	liver	4TU -ve	Ddx47	+	4837	2833	3847	6254	4837	0	0.00127918132395267	0	1e-05	0.00128918132395267	1e-05
7035_GTTACC_5035_AGGAGA	L7	liver	4TU -ve	Ddx52	+	3150	1206	1809	2298	2298	0.000435161009573542	0	0	0.000445161009573542	1e-05	1e-05
7035_GTTACC_5035_AGGAGA	L7	liver	4TU -ve	Ddx54	+	3338	3171	3103	3746	3338	0.000533902829684997	0.00266951414842498	0	0.000543902829684997	0.00267951414842498	1e-05
7035_GTTACC_5035_AGGAGA	L7	liver	4TU -ve	Ddx6	+	15172	7841	10697	21482	15172	0.000139651801508239	0.000139651801508239	9.3101201005493e-05	0.000149651801508239	0.000149651801508239	0.000103101201005493
7035_GTTACC_5035_AGGAGA	L7	liver	4TU -ve	Deb1	+	14426	7194	8680	12500	12500	8e-05	0	0	9e-05	1e-05	1e-05
7035_GTTACC_5035_AGGAGA	L7	liver	4TU -ve	Dedd	+	5045	2366	4644	5290	5045	0	0	0.000189035916824197	1e-05	1e-05	0.000199035916824197
7035_GTTACC_5035_AGGAGA	L7	liver	4TU -ve	Def8	+	3766	3598	2107	4481	3766	0	0.000446328944432046	0	1e-05	0.000456328944432046	1e-05
7035_GTTACC_5035_AGGAGA	L7	liver	4TU -ve	Dennd1b	+	4419	1786	2302	4322	4322	0	0	0	1e-05	1e-05	1e-05
7035_GTTACC_5035_AGGAGA	L7	liver	4TU -ve	Dennd2d	+	2236	1366	1097	1835	1835	0	0.00108991825613079	0	1e-05	0.00109991825613079	1e-05
7035_GTTACC_5035_AGGAGA	L7	liver	4TU -ve	Dennd4c	+	3034	787	701	2882	2882	0	0.000346981263011797	0	1e-05	0.000356981263011797	1e-05
7035_GTTACC_5035_AGGAGA	L7	liver	4TU -ve	Dennd6a	+	2965	1531	2112	3336	2965	0.000299760191846523	0.000899280575539568	0	0.000309760191846523	0.000909280575539568	1e-05
7035_GTTACC_5035_AGGAGA	L7	liver	4TU -ve	Denr	+	3851	1949	3280	4798	3851	0.000625260525218841	0	0	0.000635260525218841	1e-05	1e-05
7035_GTTACC_5035_AGGAGA	L7	liver	4TU -ve	Deptor	+	104690	65196	65569	87615	87615	0.000502197112366604	0.000582092107515836	6.84814244136278e-05	0.000512197112366604	0.000592092107515836	7.84814244136278e-05
7035_GTTACC_5035_AGGAGA	L7	liver	4TU -ve	Dera	+	15854	6517	8099	16034	15854	0	0.000623674691281028	0.000187102407384308	1e-05	0.000633674691281028	0.000197102407384308
7035_GTTACC_5035_AGGAGA	L7	liver	4TU -ve	Desi2	+	5242	2602	2610	5240	5240	0.000381679389312977	0	0	0.000391679389312977	1e-05	1e-05
7035_GTTACC_5035_AGGAGA	L7	liver	4TU -ve	Dgcr6	+	3854	3544	3863	3125	3125	0	0	0	1e-05	1e-05	1e-05
7035_GTTACC_5035_AGGAGA	L7	liver	4TU -ve	Dhcr24	+	23383	23567	29457	32552	23383	0.000153600393217007	0.00129024330302285	0	0.000163600393217007	0.00130024330302285	1e-05
7035_GTTACC_5035_AGGAGA	L7	liver	4TU -ve	Dhcr7	+	6297	5303	5142	8249	6297	0	0.00012122681537156	0	1e-05	0.00013122681537156	1e-05
7035_GTTACC_5035_AGGAGA	L7	liver	4TU -ve	Dhfr	+	17440	6422	7972	11446	11446	0.00078630089114101	0.000873667656823344	0	0.00079630089114101	0.000883667656823344	1e-05
7035_GTTACC_5035_AGGAGA	L7	liver	4TU -ve	Dhrs3	+	25137	26142	17342	20511	20511	0.000390034615572132	0.000195017307786066	0	0.000400034615572132	0.000205017307786066	1e-05
7035_GTTACC_5035_AGGAGA	L7	liver	4TU -ve	Dhrs4	+	1816	1919	1095	1716	1716	0	0	0	1e-05	1e-05	1e-05
7035_GTTACC_5035_AGGAGA	L7	liver	4TU -ve	Dhrs4	+	41685	20512	25443	28062	28062	0.000142541515216307	0.000285083030432614	0	0.000152541515216307	0.000295083030432614	1e-05
7035_GTTACC_5035_AGGAGA	L7	liver	4TU -ve	Dhrs7b	+	6890	2636	5213	4596	4596	0	0.000870322019147084	0	1e-05	0.000880322019147084	1e-05
7035_GTTACC_5035_AGGAGA	L7	liver	4TU -ve	Dhx16	+	3916	2552	2391	3662	3662	0	0.000273074822501365	0	1e-05	0.000283074822501365	1e-05
7035_GTTACC_5035_AGGAGA	L7	liver	4TU -ve	Dhx29	+	3221	2124	2173	3598	3221	0.000833796553640912	0.000277932184546971	0	0.000843796553640912	0.000287932184546971	1e-05
7035_GTTACC_5035_AGGAGA	L7	liver	4TU -ve	Dhx8	+	1508	1666	1098	1875	1508	0	0	0	1e-05	1e-05	1e-05
7035_GTTACC_5035_AGGAGA	L7	liver	4TU -ve	Diaph2	+	5172	2910	2796	5134	5134	0.000194779898714453	0.00155823918971562	0	0.000204779898714453	0.00156823918971562	1e-05
7035_GTTACC_5035_AGGAGA	L7	liver	4TU -ve	Dkc1	+	2912	1438	1599	1538	1538	0	0	0	1e-05	1e-05	1e-05
7035_GTTACC_5035_AGGAGA	L7	liver	4TU -ve	Dlg1	+	4434	2274	2389	4877	4434	0.000205044084478163	0	0	0.000215044084478163	1e-05	1e-05
7035_GTTACC_5035_AGGAGA	L7	liver	4TU -ve	Dlg3	+	2836	1758	2320	2321	2321	0	0.000430848772081	0	1e-05	0.000440848772081	1e-05
7035_GTTACC_5035_AGGAGA	L7	liver	4TU -ve	Dlgap4	+	3100	2792	2677	2873	2873	0	0.000696136442742778	0	1e-05	0.000706136442742778	1e-05
7035_GTTACC_5035_AGGAGA	L7	liver	4TU -ve	Dlst	+	31675	13848	17499	25221	25221	7.92989968676896e-05	0.000158597993735379	0	8.92989968676896e-05	0.000168597993735379	1e-05
7035_GTTACC_5035_AGGAGA	L7	liver	4TU -ve	Dmd	+	2657	1635	781	2720	2657	0	0	0	1e-05	1e-05	1e-05
7035_GTTACC_5035_AGGAGA	L7	liver	4TU -ve	Dmd	+	3186	1771	1151	4459	3186	0.000224265530387979	0	0	0.000234265530387979	1e-05	1e-05
7035_GTTACC_5035_AGGAGA	L7	liver	4TU -ve	Dmgdh	+	74751	29733	45746	55586	55586	0.000107940848415069	7.19605656100457e-05	0	0.000117940848415069	8.19605656100457e-05	1e-05
7035_GTTACC_5035_AGGAGA	L7	liver	4TU -ve	Dnaja1	+	46959	19771	27883	56109	46959	5.34673581778324e-05	0.000196046979985386	0	6.34673581778324e-05	0.000206046979985386	1e-05
7035_GTTACC_5035_AGGAGA	L7	liver	4TU -ve	Dnaja3	+	12552	6157	6457	15023	12552	0.000133129201890435	0.000199693802835652	0	0.000143129201890435	0.000209693802835652	1e-05
7035_GTTACC_5035_AGGAGA	L7	liver	4TU -ve	Dnajb1	+	3677	2955	2831	3687	3677	0	0	0	1e-05	1e-05	1e-05
7035_GTTACC_5035_AGGAGA	L7	liver	4TU -ve	Dnajb11	+	24487	13624	16202	20679	20679	0	0.000338507664780695	0	1e-05	0.000348507664780695	1e-05
7035_GTTACC_5035_AGGAGA	L7	liver	4TU -ve	Dnajb12	+	9664	5979	6949	7638	7638	0.000130924325739722	0.000392772977219167	0	0.000140924325739722	0.000402772977219167	1e-05
7035_GTTACC_5035_AGGAGA	L7	liver	4TU -ve	Dnajb14	+	8353	7422	7109	8692	8353	0.000805338242061666	0.000115048320294524	0	0.000815338242061666	0.000125048320294524	1e-05
7035_GTTACC_5035_AGGAGA	L7	liver	4TU -ve	Dnajb2	+	6456	5523	7020	4952	4952	0	0.000201938610662359	0	1e-05	0.000211938610662359	1e-05
7035_GTTACC_5035_AGGAGA	L7	liver	4TU -ve	Dnajb6	+	17366	5627	11173	21303	17366	0.00018776698117636	0.00018776698117636	0	0.00019776698117636	0.00019776698117636	1e-05
7035_GTTACC_5035_AGGAGA	L7	liver	4TU -ve	Dnajb6	+	6653	2666	6037	6838	6653	0.000146241591108511	0.000146241591108511	0	0.000156241591108511	0.000156241591108511	1e-05
7035_GTTACC_5035_AGGAGA	L7	liver	4TU -ve	Dnajc10	+	2966	2087	2377	4144	2966	0.000241312741312741	0.00168918918918918	0	0.000251312741312741	0.00169918918918918	1e-05
7035_GTTACC_5035_AGGAGA	L7	liver	4TU -ve	Dnajc11	+	2666	2795	2640	2792	2666	0.000358166189111748	0	0	0.000368166189111748	1e-05	1e-05
7035_GTTACC_5035_AGGAGA	L7	liver	4TU -ve	Dnajc14	+	2256	1520	1835	3089	2256	0	0.000323729362253156	0	1e-05	0.000333729362253156	1e-05
7035_GTTACC_5035_AGGAGA	L7	liver	4TU -ve	Dnajc22	+	6392	2624	3985	4588	4588	0	0	0	1e-05	1e-05	1e-05
7035_GTTACC_5035_AGGAGA	L7	liver	4TU -ve	Dnajc25	+	5974	3373	3591	8244	5974	0.000363901018922853	0.000606501698204755	0	0.000373901018922853	0.000616501698204755	1e-05
7035_GTTACC_5035_AGGAGA	L7	liver	4TU -ve	Dnajc3	+	53411	27126	28788	56847	53411	0.000158319700248034	0.00049255017854944	3.51821556106743e-05	0.000168319700248034	0.00050255017854944	4.51821556106743e-05
7035_GTTACC_5035_AGGAGA	L7	liver	4TU -ve	Dnajc30	+	3397	2875	3200	4184	3397	0	0.000717017208413002	0	1e-05	0.000727017208413002	1e-05
7035_GTTACC_5035_AGGAGA	L7	liver	4TU -ve	Dnajc5	+	14149	10115	10872	12548	12548	0.00015938795027096	0.000717245776219318	0	0.00016938795027096	0.000727245776219318	1e-05
7035_GTTACC_5035_AGGAGA	L7	liver	4TU -ve	Dnajc8	+	2663	2466	2013	4852	2663	0.000206100577081616	0	0	0.000216100577081616	1e-05	1e-05
7035_GTTACC_5035_AGGAGA	L7	liver	4TU -ve	Dnase2a	+	5403	1521	2398	953	953	0	0.00524658971668415	0	1e-05	0.00525658971668415	1e-05
7035_GTTACC_5035_AGGAGA	L7	liver	4TU -ve	Dnm2	+	3572	2619	2215	3117	3117	0.000320821302534488	0.000962463907603465	0	0.000330821302534488	0.000972463907603465	1e-05
7035_GTTACC_5035_AGGAGA	L7	liver	4TU -ve	Dnmt3a	+	6427	2574	3722	5407	5407	0.00221934529313852	0.000739781764379508	0.000369890882189754	0.00222934529313852	0.000749781764379508	0.000379890882189754
7035_GTTACC_5035_AGGAGA	L7	liver	4TU -ve	Dnttip2	+	2940	811	1259	1724	1724	0	0	0	1e-05	1e-05	1e-05
7035_GTTACC_5035_AGGAGA	L7	liver	4TU -ve	Dock8	+	7438	2572	2242	3475	3475	0	0.0014388489208633	0	1e-05	0.0014488489208633	1e-05
7035_GTTACC_5035_AGGAGA	L7	liver	4TU -ve	Dohh	+	7239	5655	6336	5797	5797	0	0.000172503018802829	0	1e-05	0.000182503018802829	1e-05
7035_GTTACC_5035_AGGAGA	L7	liver	4TU -ve	Dolpp1	+	2469	1031	1354	2449	2449	0	0.000408329930583912	0.000408329930583912	1e-05	0.000418329930583912	0.000418329930583912
7035_GTTACC_5035_AGGAGA	L7	liver	4TU -ve	Dot1l	+	7365	3749	5665	8025	7365	0.000249221183800623	0	0	0.000259221183800623	1e-05	1e-05
7035_GTTACC_5035_AGGAGA	L7	liver	4TU -ve	Dpagt1	+	8691	6177	8586	8238	8238	0.00097110949259529	0	0	0.00098110949259529	1e-05	1e-05
7035_GTTACC_5035_AGGAGA	L7	liver	4TU -ve	Dph5	+	2893	1288	1489	1455	1455	0.000687285223367698	0	0	0.000697285223367698	1e-05	1e-05
7035_GTTACC_5035_AGGAGA	L7	liver	4TU -ve	Dpm2	+	3399	2341	2256	2729	2729	0.000366434591425431	0	0	0.000376434591425431	1e-05	1e-05
7035_GTTACC_5035_AGGAGA	L7	liver	4TU -ve	Dpm3	+	15617	19902	11997	25697	15617	0.000350235436043118	0.00105070630812935	0	0.000360235436043118	0.00106070630812935	1e-05
7035_GTTACC_5035_AGGAGA	L7	liver	4TU -ve	Dpp8	+	2672	1303	1216	3523	2672	0	0	0	1e-05	1e-05	1e-05
7035_GTTACC_5035_AGGAGA	L7	liver	4TU -ve	Dpp8	+	3027	2761	3150	4542	3027	0	0	0	1e-05	1e-05	1e-05
7035_GTTACC_5035_AGGAGA	L7	liver	4TU -ve	Dpyd	+	38796	11059	12475	33876	33876	0.000206635966465935	0.000236155390246782	0.000118077695123391	0.000216635966465935	0.000246155390246782	0.000128077695123391
7035_GTTACC_5035_AGGAGA	L7	liver	4TU -ve	Dr1	+	2138	868	1226	3919	2138	0.00076550140341924	0	0	0.00077550140341924	1e-05	1e-05
7035_GTTACC_5035_AGGAGA	L7	liver	4TU -ve	Dram2	+	16513	7444	8793	14592	14592	0	0.00102796052631578	0	1e-05	0.00103796052631578	1e-05
7035_GTTACC_5035_AGGAGA	L7	liver	4TU -ve	Drg2	+	2611	2036	970	2334	2334	0	0.00599828620394173	0	1e-05	0.00600828620394173	1e-05
7035_GTTACC_5035_AGGAGA	L7	liver	4TU -ve	Drosha	+	2800	1899	1961	2019	2019	0	0	0	1e-05	1e-05	1e-05
7035_GTTACC_5035_AGGAGA	L7	liver	4TU -ve	Dsg2	+	21611	14153	14955	29759	21611	3.36032796800968e-05	0.000268826237440774	0	4.36032796800968e-05	0.000278826237440774	1e-05
7035_GTTACC_5035_AGGAGA	L7	liver	4TU -ve	Dsp	+	4249	3043	3990	7799	4249	0.000128221566867547	0.000128221566867547	0	0.000138221566867547	0.000138221566867547	1e-05
7035_GTTACC_5035_AGGAGA	L7	liver	4TU -ve	Dst	+	6931	4251	3944	6700	6700	0	0.000149253731343284	0	1e-05	0.000159253731343284	1e-05
7035_GTTACC_5035_AGGAGA	L7	liver	4TU -ve	Dstn	+	48107	27353	38208	39593	39593	0.000126284949359735	2.52569898719471e-05	0	0.000136284949359735	3.52569898719471e-05	1e-05
7035_GTTACC_5035_AGGAGA	L7	liver	4TU -ve	Dstyk	+	2888	2101	2911	2976	2888	0	0	0	1e-05	1e-05	1e-05
7035_GTTACC_5035_AGGAGA	L7	liver	4TU -ve	Dtd1	+	3367	2329	1636	4353	3367	0	0.000689179875947622	0	1e-05	0.000699179875947622	1e-05
7035_GTTACC_5035_AGGAGA	L7	liver	4TU -ve	Dusp22	+	1840	1236	1296	2191	1840	0	0.000912825193975354	0	1e-05	0.000922825193975354	1e-05
7035_GTTACC_5035_AGGAGA	L7	liver	4TU -ve	Dusp28	+	2830	1590	2600	2911	2830	0	0.000687049124012367	0	1e-05	0.000697049124012367	1e-05
7035_GTTACC_5035_AGGAGA	L7	liver	4TU -ve	Dusp6	+	11883	2852	6754	12220	11883	0.000245499181669394	0.000654664484451719	0	0.000255499181669394	0.000664664484451719	1e-05
7035_GTTACC_5035_AGGAGA	L7	liver	4TU -ve	Dut	+	1827	1008	1135	2807	1827	0	0.000356252226576416	0	1e-05	0.000366252226576416	1e-05
7035_GTTACC_5035_AGGAGA	L7	liver	4TU -ve	Dvl1	+	9019	5402	5978	10242	9019	9.76371802382347e-05	0.000390548720952939	0	0.000107637180238235	0.000400548720952939	1e-05
7035_GTTACC_5035_AGGAGA	L7	liver	4TU -ve	Dvl3	+	2678	1770	1852	2669	2669	0.000374672161858374	0	0	0.000384672161858374	1e-05	1e-05
7035_GTTACC_5035_AGGAGA	L7	liver	4TU -ve	Dxo	+	1812	2030	1722	1578	1578	0	0.00190114068441064	0	1e-05	0.00191114068441064	1e-05
7035_GTTACC_5035_AGGAGA	L7	liver	4TU -ve	Dym	+	3338	2633	2991	2139	2139	0	0	0	1e-05	1e-05	1e-05
7035_GTTACC_5035_AGGAGA	L7	liver	4TU -ve	Dync1h1	+	13725	8373	23697	10476	10476	0	9.54562810232913e-05	0	1e-05	0.000105456281023291	1e-05
7035_GTTACC_5035_AGGAGA	L7	liver	4TU -ve	Dync1i2	+	7446	6105	4983	11850	7446	0	0.000337552742616034	8.43881856540084e-05	1e-05	0.000347552742616034	9.43881856540084e-05
7035_GTTACC_5035_AGGAGA	L7	liver	4TU -ve	Dync1li1	+	4957	2502	3265	5514	4957	0.000181356546971346	0	0	0.000191356546971346	1e-05	1e-05
7035_GTTACC_5035_AGGAGA	L7	liver	4TU -ve	Dynlrb1	+	7566	7840	5475	10293	7566	0.000485767026134266	9.71534052268532e-05	0	0.000495767026134266	0.000107153405226853	1e-05
7035_GTTACC_5035_AGGAGA	L7	liver	4TU -ve	Dyrk1a	+	4685	2571	3348	4773	4685	0	0	0	1e-05	1e-05	1e-05
7035_GTTACC_5035_AGGAGA	L7	liver	4TU -ve	E2f4	+	3298	986	1166	3110	3110	0	0.000321543408360129	0	1e-05	0.000331543408360129	1e-05
7035_GTTACC_5035_AGGAGA	L7	liver	4TU -ve	E2f6	+	2582	1483	1890	2441	2441	0	0	0	1e-05	1e-05	1e-05
7035_GTTACC_5035_AGGAGA	L7	liver	4TU -ve	Eaf1	+	3439	1325	1555	5124	3439	0	0.000195160031225605	0	1e-05	0.000205160031225605	1e-05
7035_GTTACC_5035_AGGAGA	L7	liver	4TU -ve	Ebag9	+	4437	1168	1903	4773	4437	0.000419023674837628	0.000209511837418814	0	0.000429023674837628	0.000219511837418814	1e-05
7035_GTTACC_5035_AGGAGA	L7	liver	4TU -ve	Ebna1bp2	+	4081	1886	2518	3039	3039	0	0	0	1e-05	1e-05	1e-05
7035_GTTACC_5035_AGGAGA	L7	liver	4TU -ve	Ece1	+	25109	15497	27467	49990	25109	6.00120024004801e-05	0.00014002800560112	0	7.00120024004801e-05	0.00015002800560112	1e-05
7035_GTTACC_5035_AGGAGA	L7	liver	4TU -ve	Ech1	+	18831	18938	16617	20026	18831	4.99350843902926e-05	0.000349545590732048	0	5.99350843902926e-05	0.000359545590732048	1e-05
7035_GTTACC_5035_AGGAGA	L7	liver	4TU -ve	Echdc1	+	16759	7546	8545	13896	13896	7.19631548647093e-05	0.000791594703511802	7.19631548647093e-05	8.19631548647093e-05	0.000801594703511802	8.19631548647093e-05
7035_GTTACC_5035_AGGAGA	L7	liver	4TU -ve	Echdc2	+	18972	17794	10674	24090	18972	8.302200083022e-05	0.00058115400581154	0	9.302200083022e-05	0.00059115400581154	1e-05
7035_GTTACC_5035_AGGAGA	L7	liver	4TU -ve	Eci1	+	46850	25245	25900	28345	28345	0.000952548950432175	0.000740871405891692	0	0.000962548950432175	0.000750871405891692	1e-05
7035_GTTACC_5035_AGGAGA	L7	liver	4TU -ve	Edc3	+	2874	2286	2182	2325	2325	0	0	0	1e-05	1e-05	1e-05
7035_GTTACC_5035_AGGAGA	L7	liver	4TU -ve	Edem1	+	21003	11542	12905	31229	21003	3.20215184604054e-05	0.000192129110762432	0	4.20215184604054e-05	0.000202129110762432	1e-05
7035_GTTACC_5035_AGGAGA	L7	liver	4TU -ve	Edem3	+	6805	2020	2832	7567	6805	0	0	0	1e-05	1e-05	1e-05
7035_GTTACC_5035_AGGAGA	L7	liver	4TU -ve	Edf1	+	38311	38405	30541	25179	25179	3.97156360459113e-05	0.000357440724413201	0	4.97156360459113e-05	0.000367440724413201	1e-05
7035_GTTACC_5035_AGGAGA	L7	liver	4TU -ve	Eea1	+	4040	1577	2314	4383	4040	0.000228154232261008	0	0	0.000238154232261008	1e-05	1e-05
7035_GTTACC_5035_AGGAGA	L7	liver	4TU -ve	Eef1b2	+	78615	38632	54737	78351	78351	0.000140393868616865	0.000599864711362969	1.27630789651696e-05	0.000150393868616865	0.000609864711362969	2.27630789651696e-05
7035_GTTACC_5035_AGGAGA	L7	liver	4TU -ve	Eef1g	+	22528	19137	20927	16649	16649	0.00018019100246261	0.000420445672412758	0	0.00019019100246261	0.000430445672412758	1e-05
7035_GTTACC_5035_AGGAGA	L7	liver	4TU -ve	Eef2	+	161609	118471	178717	132573	132573	0.000113145210563237	0.000150860280750982	3.01720561501965e-05	0.000123145210563237	0.000160860280750982	4.01720561501965e-05
7035_GTTACC_5035_AGGAGA	L7	liver	4TU -ve	Eepd1	+	4184	2038	2415	4308	4184	0	0	0	1e-05	1e-05	1e-05
7035_GTTACC_5035_AGGAGA	L7	liver	4TU -ve	Efcab14	+	3221	1809	904	3486	3221	0	0	0	1e-05	1e-05	1e-05
7035_GTTACC_5035_AGGAGA	L7	liver	4TU -ve	Efnb1	+	3369	2314	2649	3705	3369	0.000539811066126856	0.000809716599190283	0	0.000549811066126856	0.000819716599190283	1e-05
7035_GTTACC_5035_AGGAGA	L7	liver	4TU -ve	Efr3a	+	13097	5443	5876	14496	13097	0.000551876379690949	0.000137969094922737	0.000137969094922737	0.000561876379690949	0.000147969094922737	0.000147969094922737
7035_GTTACC_5035_AGGAGA	L7	liver	4TU -ve	Egfl7	+	3335	3307	5123	5841	3335	0	0	0	1e-05	1e-05	1e-05
7035_GTTACC_5035_AGGAGA	L7	liver	4TU -ve	Egfr	+	10814	12058	7764	16229	10814	0.00123236182143077	0.00043132663750077	0	0.00124236182143077	0.00044132663750077	1e-05
7035_GTTACC_5035_AGGAGA	L7	liver	4TU -ve	Egfr	+	61283	29980	25312	54577	54577	3.66454733679022e-05	0.000201550103523462	5.49682100518533e-05	4.66454733679022e-05	0.000211550103523462	6.49682100518533e-05
7035_GTTACC_5035_AGGAGA	L7	liver	4TU -ve	Egr1	+	10850	4180	7139	10029	10029	0.00109681922424967	0.000598265031408914	0	0.00110681922424967	0.000608265031408914	1e-05
7035_GTTACC_5035_AGGAGA	L7	liver	4TU -ve	Ehd1	+	6797	3971	6127	7249	6797	0.000137950062077528	0	0	0.000147950062077528	1e-05	1e-05
7035_GTTACC_5035_AGGAGA	L7	liver	4TU -ve	Ehd3	+	13253	10162	8127	14842	13253	0.000404258186228271	0.000673763643713785	0	0.000414258186228271	0.000683763643713785	1e-05
7035_GTTACC_5035_AGGAGA	L7	liver	4TU -ve	Ehmt2	+	2502	2153	3125	4640	2502	0.0125	0.00646551724137931	0	0.01251	0.00647551724137931	1e-05
7035_GTTACC_5035_AGGAGA	L7	liver	4TU -ve	Eif1	+	39892	28242	36798	54076	39892	0.000184924920482284	0.000480804793253939	7.39699681929137e-05	0.000194924920482284	0.000490804793253939	8.39699681929137e-05
7035_GTTACC_5035_AGGAGA	L7	liver	4TU -ve	Eif1a	+	10962	5691	5836	11287	10962	0.000177195003100913	0	0	0.000187195003100913	1e-05	1e-05
7035_GTTACC_5035_AGGAGA	L7	liver	4TU -ve	Eif1ad	+	2348	1707	1921	2458	2348	0	0.00122050447518307	0	1e-05	0.00123050447518307	1e-05
7035_GTTACC_5035_AGGAGA	L7	liver	4TU -ve	Eif1ax	+	9306	5802	5536	11126	9306	0.00116843429804062	0.000629156929714183	0	0.00117843429804062	0.000639156929714183	1e-05
7035_GTTACC_5035_AGGAGA	L7	liver	4TU -ve	Eif1b	+	5248	2769	4450	7878	5248	0.000634678852500635	0.000126935770500127	0	0.000644678852500635	0.000136935770500127	1e-05
7035_GTTACC_5035_AGGAGA	L7	liver	4TU -ve	Eif2a	+	2513	829	1076	2989	2513	0.000669120107059217	0	0	0.000679120107059217	1e-05	1e-05
7035_GTTACC_5035_AGGAGA	L7	liver	4TU -ve	Eif2ak1	+	3941	3765	2488	4127	3941	0	0.000242306760358614	0	1e-05	0.000252306760358614	1e-05
7035_GTTACC_5035_AGGAGA	L7	liver	4TU -ve	Eif2ak3	+	2382	926	1142	2621	2382	0	0	0	1e-05	1e-05	1e-05
7035_GTTACC_5035_AGGAGA	L7	liver	4TU -ve	Eif2b2	+	4326	4040	3205	4648	4326	0	0	0	1e-05	1e-05	1e-05
7035_GTTACC_5035_AGGAGA	L7	liver	4TU -ve	Eif2b5	+	3346	3608	4290	4343	3346	0	0.000230255583697905	0	1e-05	0.000240255583697905	1e-05
7035_GTTACC_5035_AGGAGA	L7	liver	4TU -ve	Eif2d	+	3599	2165	2646	3658	3599	0	0.00109349371241115	0	1e-05	0.00110349371241115	1e-05
7035_GTTACC_5035_AGGAGA	L7	liver	4TU -ve	Eif2s1	+	12711	6503	3277	9708	9708	0.000103007828594973	0.000206015657189946	0	0.000113007828594973	0.000216015657189946	1e-05
7035_GTTACC_5035_AGGAGA	L7	liver	4TU -ve	Eif2s3y	+	6078	2099	2946	6281	6078	0	0	0	1e-05	1e-05	1e-05
7035_GTTACC_5035_AGGAGA	L7	liver	4TU -ve	Eif3b	+	4159	5021	4840	4196	4159	0.000476644423260248	0.000714966634890372	0	0.000486644423260248	0.000724966634890372	1e-05
7035_GTTACC_5035_AGGAGA	L7	liver	4TU -ve	Eif3f	+	11178	9509	11539	12428	11178	0.000321853878339234	0	8.04634695848085e-05	0.000331853878339234	1e-05	9.04634695848085e-05
7035_GTTACC_5035_AGGAGA	L7	liver	4TU -ve	Eif3l	+	9318	6186	7431	8780	8780	0	0.000455580865603645	0.000113895216400911	1e-05	0.000465580865603645	0.000123895216400911
7035_GTTACC_5035_AGGAGA	L7	liver	4TU -ve	Eif4a2	+	28847	18678	16916	27531	27531	3.63226907849333e-05	0.000617485743343867	0	4.63226907849333e-05	0.000627485743343867	1e-05
7035_GTTACC_5035_AGGAGA	L7	liver	4TU -ve	Eif4b	+	19018	11861	10365	19458	19018	0.000154178230033919	0	0	0.000164178230033919	1e-05	1e-05
7035_GTTACC_5035_AGGAGA	L7	liver	4TU -ve	Eif4e	+	17961	6771	9269	15366	15366	0.000195236235845373	0.000976181179226864	0	0.000205236235845373	0.000986181179226864	1e-05
7035_GTTACC_5035_AGGAGA	L7	liver	4TU -ve	Eif4e2	+	4489	3547	3378	2946	2946	0.000339443312966735	0	0	0.000349443312966735	1e-05	1e-05
7035_GTTACC_5035_AGGAGA	L7	liver	4TU -ve	Eif4e2	+	4794	2290	3881	4880	4794	0.000204918032786885	0	0.000614754098360656	0.000214918032786885	1e-05	0.000624754098360656
7035_GTTACC_5035_AGGAGA	L7	liver	4TU -ve	Eif4ebp1	+	4031	4699	2980	4452	4031	0	0	0	1e-05	1e-05	1e-05
7035_GTTACC_5035_AGGAGA	L7	liver	4TU -ve	Eif4ebp3	+	4132	3850	3403	4219	4132	0.000237022991230149	0	0	0.000247022991230149	1e-05	1e-05
7035_GTTACC_5035_AGGAGA	L7	liver	4TU -ve	Eif4g1	+	7286	7715	9782	10364	7286	0	0.000771902740254728	0	1e-05	0.000781902740254728	1e-05
7035_GTTACC_5035_AGGAGA	L7	liver	4TU -ve	Eif4g3	+	24906	10908	10506	21610	21610	0	0.0001850994909764	0	1e-05	0.0001950994909764	1e-05
7035_GTTACC_5035_AGGAGA	L7	liver	4TU -ve	Eif5	+	35078	18945	21030	42454	35078	0.000141329438922127	0.000259103971357234	0	0.000151329438922127	0.000269103971357234	1e-05
7035_GTTACC_5035_AGGAGA	L7	liver	4TU -ve	Eif5b	+	5154	3761	2609	7992	5154	0.00988488488488488	0	0	0.00989488488488488	1e-05	1e-05
7035_GTTACC_5035_AGGAGA	L7	liver	4TU -ve	Elac2	+	1956	1410	1538	1718	1718	0	0	0	1e-05	1e-05	1e-05
7035_GTTACC_5035_AGGAGA	L7	liver	4TU -ve	Elf1	+	5234	2536	3058	4977	4977	0.00221016676712879	0	0	0.00222016676712879	1e-05	1e-05
7035_GTTACC_5035_AGGAGA	L7	liver	4TU -ve	Ell	+	3684	2511	2878	3807	3684	0	0.00026267402153927	0	1e-05	0.00027267402153927	1e-05
7035_GTTACC_5035_AGGAGA	L7	liver	4TU -ve	Ell2	+	13065	4737	7876	15690	13065	0.00165710643722115	0	0	0.00166710643722115	1e-05	1e-05
7035_GTTACC_5035_AGGAGA	L7	liver	4TU -ve	Elmo3	+	3535	2218	2131	2220	2220	0	0.00045045045045045	0	1e-05	0.00046045045045045	1e-05
7035_GTTACC_5035_AGGAGA	L7	liver	4TU -ve	Elovl1	+	7113	6851	8871	6683	6683	0	0.000448900194523418	0	1e-05	0.000458900194523418	1e-05
7035_GTTACC_5035_AGGAGA	L7	liver	4TU -ve	Elovl3	+	169848	95444	129645	143280	143280	0.000174483528754886	0.000369905080960357	6.97934115019542e-06	0.000184483528754886	0.000379905080960357	1.69793411501954e-05
7035_GTTACC_5035_AGGAGA	L7	liver	4TU -ve	Elovl5	+	163486	99203	81660	200279	163486	9.48676596148373e-05	0.000244658701111949	4.99303471657038e-06	0.000104867659614837	0.000254658701111949	1.49930347165704e-05
7035_GTTACC_5035_AGGAGA	L7	liver	4TU -ve	Elovl6	+	28430	10716	13901	20055	20055	0.000299177262528048	9.9725754176016e-05	0	0.000309177262528048	0.000109725754176016	1e-05
7035_GTTACC_5035_AGGAGA	L7	liver	4TU -ve	Elp2	+	5456	4750	3550	6897	5456	0	0	0	1e-05	1e-05	1e-05
7035_GTTACC_5035_AGGAGA	L7	liver	4TU -ve	Emc1	+	5390	5270	7446	9035	5390	0.000110680686220255	0	0	0.000120680686220255	1e-05	1e-05
7035_GTTACC_5035_AGGAGA	L7	liver	4TU -ve	Emc2	+	5033	2930	2240	4974	4974	0	0.00060313630880579	0	1e-05	0.00061313630880579	1e-05
7035_GTTACC_5035_AGGAGA	L7	liver	4TU -ve	Emc7	+	15173	8301	8465	14310	14310	0.000209643605870021	0	0	0.000219643605870021	1e-05	1e-05
7035_GTTACC_5035_AGGAGA	L7	liver	4TU -ve	Emd	+	2814	2655	3241	4288	2814	0	0.000233208955223881	0	1e-05	0.000243208955223881	1e-05
7035_GTTACC_5035_AGGAGA	L7	liver	4TU -ve	Emd	+	2250	1078	1155	1418	1418	0	0.000705218617771509	0	1e-05	0.000715218617771509	1e-05
7035_GTTACC_5035_AGGAGA	L7	liver	4TU -ve	Eml2	+	1953	1301	2331	4900	1953	0	0.000204081632653061	0	1e-05	0.000214081632653061	1e-05
7035_GTTACC_5035_AGGAGA	L7	liver	4TU -ve	Eml3	+	2259	2565	1897	1504	1504	0	0.00132978723404255	0	1e-05	0.00133978723404255	1e-05
7035_GTTACC_5035_AGGAGA	L7	liver	4TU -ve	Eml4	+	2465	1456	1779	3004	2465	0.00066577896138482	0	0	0.00067577896138482	1e-05	1e-05
7035_GTTACC_5035_AGGAGA	L7	liver	4TU -ve	Endog	+	6732	7172	9596	7070	6732	0	0	0	1e-05	1e-05	1e-05
7035_GTTACC_5035_AGGAGA	L7	liver	4TU -ve	Eng	+	6947	4114	3977	4829	4829	0.00600538413750258	0	0.000621246634914061	0.00601538413750258	1e-05	0.000631246634914061
7035_GTTACC_5035_AGGAGA	L7	liver	4TU -ve	Enpp5	+	2984	2345	2120	4680	2984	0	0.000213675213675214	0	1e-05	0.000223675213675214	1e-05
7035_GTTACC_5035_AGGAGA	L7	liver	4TU -ve	Ensa	+	5317	2464	2874	4333	4333	0	0	0	1e-05	1e-05	1e-05
7035_GTTACC_5035_AGGAGA	L7	liver	4TU -ve	Entpd8	+	7203	4333	7332	12346	7203	0.000161995788109509	0.00242993682164263	0	0.000171995788109509	0.00243993682164263	1e-05
7035_GTTACC_5035_AGGAGA	L7	liver	4TU -ve	Eny2	+	12681	4924	6329	15224	12681	0.000131371518654756	0.000328428796636889	0	0.000141371518654756	0.000338428796636889	1e-05
7035_GTTACC_5035_AGGAGA	L7	liver	4TU -ve	Ep300	+	6614	2402	2931	7745	6614	0	0.00025823111684958	0	1e-05	0.00026823111684958	1e-05
7035_GTTACC_5035_AGGAGA	L7	liver	4TU -ve	Epas1	+	14100	7597	7811	16257	14100	6.1511964077013e-05	0.00061511964077013	0	7.1511964077013e-05	0.00062511964077013	1e-05
7035_GTTACC_5035_AGGAGA	L7	liver	4TU -ve	Epb41l2	+	4106	1053	1877	4910	4106	0.000610997963340122	0.000814663951120163	0	0.000620997963340122	0.000824663951120163	1e-05
7035_GTTACC_5035_AGGAGA	L7	liver	4TU -ve	Epb41l4aos	+	3474	1726	2217	3404	3404	0	0	0	1e-05	1e-05	1e-05
7035_GTTACC_5035_AGGAGA	L7	liver	4TU -ve	Epc2	+	2143	1250	1441	2800	2143	0	0	0	1e-05	1e-05	1e-05
7035_GTTACC_5035_AGGAGA	L7	liver	4TU -ve	Epg5	+	2743	672	1484	3036	2743	0	0	0	1e-05	1e-05	1e-05
7035_GTTACC_5035_AGGAGA	L7	liver	4TU -ve	Ephb4	+	2047	819	1758	1986	1986	0	0	0	1e-05	1e-05	1e-05
7035_GTTACC_5035_AGGAGA	L7	liver	4TU -ve	Epm2aip1	+	2841	1705	1872	4125	2841	0	0.00266666666666666	0.00121212121212121	1e-05	0.00267666666666666	0.00122212121212121
7035_GTTACC_5035_AGGAGA	L7	liver	4TU -ve	Epn1	+	6622	8880	7760	10047	6622	0	0	0	1e-05	1e-05	1e-05
7035_GTTACC_5035_AGGAGA	L7	liver	4TU -ve	Eprs	+	10517	5803	4754	8905	8905	0	0.00101066816395283	0	1e-05	0.00102066816395283	1e-05
7035_GTTACC_5035_AGGAGA	L7	liver	4TU -ve	Eps15	+	5007	2875	3010	5638	5007	0	0.000177367860943597	0	1e-05	0.000187367860943597	1e-05
7035_GTTACC_5035_AGGAGA	L7	liver	4TU -ve	Eps8l2	+	3568	3693	3640	3305	3305	0	0	0	1e-05	1e-05	1e-05
7035_GTTACC_5035_AGGAGA	L7	liver	4TU -ve	Erap1	+	4349	1377	2297	4834	4349	0.000206868018204386	0.00103434009102192	0.000827472072817542	0.000216868018204386	0.00104434009102192	0.000837472072817542
7035_GTTACC_5035_AGGAGA	L7	liver	4TU -ve	Ercc3	+	3413	1591	1974	4045	3413	0.000247218788627936	0	0	0.000257218788627936	1e-05	1e-05
7035_GTTACC_5035_AGGAGA	L7	liver	4TU -ve	Ercc5	+	4115	1806	2888	2392	2392	0	0	0	1e-05	1e-05	1e-05
7035_GTTACC_5035_AGGAGA	L7	liver	4TU -ve	Erdr1	+	3203	2706	2853	2066	2066	0	0.0280735721200387	0	1e-05	0.0280835721200387	1e-05
7035_GTTACC_5035_AGGAGA	L7	liver	4TU -ve	Ergic1	+	12858	10608	11541	19721	12858	0.000405658942244308	0.000101414735561077	0	0.000415658942244308	0.000111414735561077	1e-05
7035_GTTACC_5035_AGGAGA	L7	liver	4TU -ve	Ergic3	+	7875	8802	5573	6251	6251	0.000159974404095345	0.000319948808190689	0	0.000169974404095345	0.00032994880819069	1e-05
7035_GTTACC_5035_AGGAGA	L7	liver	4TU -ve	Erlin2	+	2121	1404	1506	3245	2121	0	0.00154083204930662	0	1e-05	0.00155083204930662	1e-05
7035_GTTACC_5035_AGGAGA	L7	liver	4TU -ve	Ermard	+	1855	1338	1106	2112	1855	0	0.000473484848484848	0	1e-05	0.000483484848484849	1e-05
7035_GTTACC_5035_AGGAGA	L7	liver	4TU -ve	Ero1lb	+	13858	8524	8355	14518	13858	6.88800110208018e-05	0	0	7.88800110208018e-05	1e-05	1e-05
7035_GTTACC_5035_AGGAGA	L7	liver	4TU -ve	Errfi1	+	87938	36392	50624	143680	87938	0.000299276169265033	0.00022271714922049	6.95991091314031e-06	0.000309276169265033	0.00023271714922049	1.69599109131403e-05
7035_GTTACC_5035_AGGAGA	L7	liver	4TU -ve	Esd	+	46514	37139	33705	33090	33090	0.00024176488365065	0.000392867935932306	0	0.00025176488365065	0.000402867935932306	1e-05
7035_GTTACC_5035_AGGAGA	L7	liver	4TU -ve	Esr1	+	2910	1607	1344	2845	2845	0	0	0	1e-05	1e-05	1e-05
7035_GTTACC_5035_AGGAGA	L7	liver	4TU -ve	Etfb	+	45097	48852	51874	37881	37881	0.000184789208310235	0.000105593833320134	0	0.000194789208310235	0.000115593833320134	1e-05
7035_GTTACC_5035_AGGAGA	L7	liver	4TU -ve	Etfbkmt	+	3988	1395	1881	3971	3971	0.000503651473180559	0	0	0.000513651473180559	1e-05	1e-05
7035_GTTACC_5035_AGGAGA	L7	liver	4TU -ve	Etfrf1	+	7252	4252	4131	5998	5998	0	0.000666888962987663	0	1e-05	0.000676888962987663	1e-05
7035_GTTACC_5035_AGGAGA	L7	liver	4TU -ve	Ethe1	+	11013	14137	9345	17137	11013	0	0.000350119624204937	0	1e-05	0.000360119624204937	1e-05
7035_GTTACC_5035_AGGAGA	L7	liver	4TU -ve	Etnk1	+	10621	4282	6563	14110	10621	7.0871722182849e-05	7.0871722182849e-05	0.000141743444365698	8.0871722182849e-05	8.0871722182849e-05	0.000151743444365698
7035_GTTACC_5035_AGGAGA	L7	liver	4TU -ve	Etnk2	+	15380	15872	16395	23277	15380	8.59217253082442e-05	0.000257765175924733	8.59217253082442e-05	9.59217253082442e-05	0.000267765175924733	9.59217253082442e-05
7035_GTTACC_5035_AGGAGA	L7	liver	4TU -ve	Etnppl	+	32028	13866	17959	26283	26283	0.000532663698968915	0.000266331849484458	0	0.000542663698968915	0.000276331849484458	1e-05
7035_GTTACC_5035_AGGAGA	L7	liver	4TU -ve	Ets1	+	2499	912	1635	3207	2499	0.00155908949173682	0	0	0.00156908949173682	1e-05	1e-05
7035_GTTACC_5035_AGGAGA	L7	liver	4TU -ve	Ets2	+	6440	3609	4446	9777	6440	0	0.000204561726500972	0	1e-05	0.000214561726500972	1e-05
7035_GTTACC_5035_AGGAGA	L7	liver	4TU -ve	Etv6	+	6343	2162	1770	4676	4676	0.000213857998289136	0.00192472198460222	0	0.000223857998289136	0.00193472198460222	1e-05
7035_GTTACC_5035_AGGAGA	L7	liver	4TU -ve	Eva1a	+	14722	5373	6679	12228	12228	8.17795224075891e-05	0	0	9.17795224075891e-05	1e-05	1e-05
7035_GTTACC_5035_AGGAGA	L7	liver	4TU -ve	Exoc1	+	1929	847	1525	1937	1929	0	0	0	1e-05	1e-05	1e-05
7035_GTTACC_5035_AGGAGA	L7	liver	4TU -ve	Exoc4	+	4595	3588	2812	3639	3639	0.000549601538884309	0.000824402308326463	0	0.000559601538884309	0.000834402308326463	1e-05
7035_GTTACC_5035_AGGAGA	L7	liver	4TU -ve	Exoc6	+	2486	829	1055	2256	2256	0	0	0	1e-05	1e-05	1e-05
7035_GTTACC_5035_AGGAGA	L7	liver	4TU -ve	Exosc10	+	1910	1839	1256	1828	1828	0	0	0	1e-05	1e-05	1e-05
7035_GTTACC_5035_AGGAGA	L7	liver	4TU -ve	Exosc2	+	1846	1029	1340	1733	1733	0	0	0	1e-05	1e-05	1e-05
7035_GTTACC_5035_AGGAGA	L7	liver	4TU -ve	Exosc4	+	3587	2957	3244	3212	3212	0	0.00062266500622665	0	1e-05	0.00063266500622665	1e-05
7035_GTTACC_5035_AGGAGA	L7	liver	4TU -ve	Exosc5	+	2217	2596	2463	2278	2217	0	0	0	1e-05	1e-05	1e-05
7035_GTTACC_5035_AGGAGA	L7	liver	4TU -ve	Exosc6	+	2868	1875	2031	2424	2424	0	0	0	1e-05	1e-05	1e-05
7035_GTTACC_5035_AGGAGA	L7	liver	4TU -ve	Exosc7	+	2253	1855	1752	3489	2253	0	0	0	1e-05	1e-05	1e-05
7035_GTTACC_5035_AGGAGA	L7	liver	4TU -ve	Exosc9	+	2879	1805	1756	3061	2879	0	0	0	1e-05	1e-05	1e-05
7035_GTTACC_5035_AGGAGA	L7	liver	4TU -ve	Exph5	+	2464	865	1118	2165	2165	0	0.00046189376443418	0	1e-05	0.00047189376443418	1e-05
7035_GTTACC_5035_AGGAGA	L7	liver	4TU -ve	Extl2	+	1982	1354	1220	2697	1982	0.000741564701520208	0.000370782350760104	0	0.000751564701520208	0.000380782350760104	1e-05
7035_GTTACC_5035_AGGAGA	L7	liver	4TU -ve	Eya3	+	2517	1107	1390	2521	2517	0	0.00119000396667988	0	1e-05	0.00120000396667988	1e-05
7035_GTTACC_5035_AGGAGA	L7	liver	4TU -ve	F10	+	106754	81722	79270	46057	46057	4.34244523090953e-05	0.000151985583081833	0	5.34244523090953e-05	0.000161985583081833	1e-05
7035_GTTACC_5035_AGGAGA	L7	liver	4TU -ve	F11r	+	27900	9992	26872	39109	27900	0.000255695619934031	5.11391239868061e-05	0	0.000265695619934031	6.11391239868061e-05	1e-05
7035_GTTACC_5035_AGGAGA	L7	liver	4TU -ve	F13b	+	42750	17093	21226	61970	42750	0.000112957882846539	6.45473616265935e-05	1.61368404066484e-05	0.000122957882846539	7.45473616265935e-05	2.61368404066484e-05
7035_GTTACC_5035_AGGAGA	L7	liver	4TU -ve	F5	+	104369	69377	56053	76034	76034	0.000131520109424731	0.000105216087539785	1.31520109424731e-05	0.000141520109424731	0.000115216087539785	2.31520109424731e-05
7035_GTTACC_5035_AGGAGA	L7	liver	4TU -ve	F7	+	7977	11030	10535	13794	7977	0	7.24952878062926e-05	0	1e-05	8.24952878062926e-05	1e-05
7035_GTTACC_5035_AGGAGA	L7	liver	4TU -ve	F830016B08Rik	+	21681	7344	7207	7401	7401	0.000135116876097825	0	0	0.000145116876097825	1e-05	1e-05
7035_GTTACC_5035_AGGAGA	L7	liver	4TU -ve	F9	+	38525	42319	20749	56038	38525	8.92251686355687e-05	8.92251686355687e-05	0	9.92251686355687e-05	9.92251686355687e-05	1e-05
7035_GTTACC_5035_AGGAGA	L7	liver	4TU -ve	Fabp1	+	1129171	418679	446317	1068283	1068283	0.000265847158477669	0.000189088471874962	3.18267724938055e-05	0.000275847158477669	0.000199088471874962	4.18267724938055e-05
7035_GTTACC_5035_AGGAGA	L7	liver	4TU -ve	Fabp2	+	15435	6763	5972	12672	12672	0	0.00220959595959595	0	1e-05	0.00221959595959595	1e-05
7035_GTTACC_5035_AGGAGA	L7	liver	4TU -ve	Fabp5	+	24263	19420	16427	35345	24263	0.00011317017965766	0.00022634035931532	2.8292544914415e-05	0.00012317017965766	0.00023634035931532	3.82925449144151e-05
7035_GTTACC_5035_AGGAGA	L7	liver	4TU -ve	Fads1	+	44306	31575	25985	46723	44306	0.000107013676347837	0.000214027352695674	0	0.000117013676347837	0.000224027352695674	1e-05
7035_GTTACC_5035_AGGAGA	L7	liver	4TU -ve	Faf1	+	3845	3384	2453	3932	3845	0.000254323499491353	0.000508646998982706	0	0.000264323499491353	0.000518646998982706	1e-05
7035_GTTACC_5035_AGGAGA	L7	liver	4TU -ve	Faf2	+	5212	3933	3960	5631	5212	0.000177588350204227	0	0	0.000187588350204227	1e-05	1e-05
7035_GTTACC_5035_AGGAGA	L7	liver	4TU -ve	Faim	+	2448	1226	952	1691	1691	0	0	0	1e-05	1e-05	1e-05
7035_GTTACC_5035_AGGAGA	L7	liver	4TU -ve	Fam102a	+	1555	934	1952	2737	1555	0.000365363536719035	0	0	0.000375363536719035	1e-05	1e-05
7035_GTTACC_5035_AGGAGA	L7	liver	4TU -ve	Fam103a1	+	2635	1290	1613	3092	2635	0	0	0	1e-05	1e-05	1e-05
7035_GTTACC_5035_AGGAGA	L7	liver	4TU -ve	Fam107b	+	3945	1913	1934	4263	3945	0.000234576589256392	0	0.000234576589256392	0.000244576589256392	1e-05	0.000244576589256392
7035_GTTACC_5035_AGGAGA	L7	liver	4TU -ve	Fam114a1	+	2157	1438	1451	3166	2157	0.000315855969677827	0	0	0.000325855969677827	1e-05	1e-05
7035_GTTACC_5035_AGGAGA	L7	liver	4TU -ve	Fam120b	+	2323	1902	1222	2122	2122	0	0.000471253534401508	0	1e-05	0.000481253534401508	1e-05
7035_GTTACC_5035_AGGAGA	L7	liver	4TU -ve	Fam120c	+	1801	948	1009	2549	1801	0	0	0	1e-05	1e-05	1e-05
7035_GTTACC_5035_AGGAGA	L7	liver	4TU -ve	Fam124a	+	4390	1415	2836	2533	2533	0	0	0	1e-05	1e-05	1e-05
7035_GTTACC_5035_AGGAGA	L7	liver	4TU -ve	Fam134a	+	20013	10838	18767	19206	19206	0	0.000416536499010726	0.000260335311881704	1e-05	0.000426536499010726	0.000270335311881704
7035_GTTACC_5035_AGGAGA	L7	liver	4TU -ve	Fam134b	+	10989	5132	5865	10376	10376	0.000192752505782575	0.00134926754047802	0	0.000202752505782575	0.00135926754047802	1e-05
7035_GTTACC_5035_AGGAGA	L7	liver	4TU -ve	Fam136a	+	5415	3481	3827	8683	5415	0.000230335137625245	0.000115167568812622	0	0.000240335137625245	0.000125167568812622	1e-05
7035_GTTACC_5035_AGGAGA	L7	liver	4TU -ve	Fam149b	+	2298	1026	849	2192	2192	0	0	0	1e-05	1e-05	1e-05
7035_GTTACC_5035_AGGAGA	L7	liver	4TU -ve	Fam160b1	+	10075	6341	7186	9553	9553	0.000104679158379567	0.00115147074217523	0	0.000114679158379567	0.00116147074217523	1e-05
7035_GTTACC_5035_AGGAGA	L7	liver	4TU -ve	Fam168a	+	5110	3086	4368	6507	5110	0.000153680651605963	0.000153680651605963	0	0.000163680651605963	0.000163680651605963	1e-05
7035_GTTACC_5035_AGGAGA	L7	liver	4TU -ve	Fam173b	+	3452	2391	3525	4403	3452	0.00340676811265046	0.000227117874176698	0	0.00341676811265046	0.000237117874176698	1e-05
7035_GTTACC_5035_AGGAGA	L7	liver	4TU -ve	Fam174a	+	3306	733	1385	3127	3127	0	0.000959385992964503	0	1e-05	0.000969385992964503	1e-05
7035_GTTACC_5035_AGGAGA	L7	liver	4TU -ve	Fam175b	+	4162	2449	2163	5136	4162	0	0.000389408099688474	0	1e-05	0.000399408099688474	1e-05
7035_GTTACC_5035_AGGAGA	L7	liver	4TU -ve	Fam178a	+	1813	1371	1437	3100	1813	0	0	0	1e-05	1e-05	1e-05
7035_GTTACC_5035_AGGAGA	L7	liver	4TU -ve	Fam193a	+	2829	986	782	1453	1453	0.00206469373709566	0	0	0.00207469373709566	1e-05	1e-05
7035_GTTACC_5035_AGGAGA	L7	liver	4TU -ve	Fam199x	+	4061	1395	2055	4517	4061	0.000221385875581138	0.00243524463139251	0	0.000231385875581138	0.00244524463139251	1e-05
7035_GTTACC_5035_AGGAGA	L7	liver	4TU -ve	Fam208a	+	6666	3880	3910	6953	6666	0.000143822810297713	0	0	0.000153822810297713	1e-05	1e-05
7035_GTTACC_5035_AGGAGA	L7	liver	4TU -ve	Fam20c	+	7065	6439	8151	5900	5900	0.000508474576271186	0.000169491525423729	0	0.000518474576271186	0.000179491525423729	1e-05
7035_GTTACC_5035_AGGAGA	L7	liver	4TU -ve	Fam21	+	6558	4477	2693	8578	6558	0	0.000233154581487526	0	1e-05	0.000243154581487526	1e-05
7035_GTTACC_5035_AGGAGA	L7	liver	4TU -ve	Fam210b	+	17751	11228	13477	16242	16242	0	0.00055411895086812	6.156877231868e-05	1e-05	0.00056411895086812	7.156877231868e-05
7035_GTTACC_5035_AGGAGA	L7	liver	4TU -ve	Fam214a	+	8289	3261	3009	9574	8289	0	0.000522247754334656	0	1e-05	0.000532247754334656	1e-05
7035_GTTACC_5035_AGGAGA	L7	liver	4TU -ve	Fam222b	+	5130	3337	3147	4768	4768	0.000209731543624161	0	0	0.000219731543624161	1e-05	1e-05
7035_GTTACC_5035_AGGAGA	L7	liver	4TU -ve	Fam234b	+	4931	2492	3435	3400	3400	0	0	0	1e-05	1e-05	1e-05
7035_GTTACC_5035_AGGAGA	L7	liver	4TU -ve	Fam32a	+	7965	5743	6588	8851	7965	0	0.000451926336007231	0	1e-05	0.000461926336007231	1e-05
7035_GTTACC_5035_AGGAGA	L7	liver	4TU -ve	Fam45a	+	2562	1215	1216	2290	2290	0	0.00174672489082969	0.0179039301310044	1e-05	0.00175672489082969	0.0179139301310044
7035_GTTACC_5035_AGGAGA	L7	liver	4TU -ve	Fam47e	+	2210	1303	1469	2533	2210	0	0	0	1e-05	1e-05	1e-05
7035_GTTACC_5035_AGGAGA	L7	liver	4TU -ve	Fam53c	+	4219	1778	2479	4505	4219	0	0.000221975582685905	0	1e-05	0.000231975582685905	1e-05
7035_GTTACC_5035_AGGAGA	L7	liver	4TU -ve	Fam63a	+	6272	5822	4900	12923	6272	7.73814129846011e-05	0	0.000154762825969202	8.73814129846011e-05	1e-05	0.000164762825969202
7035_GTTACC_5035_AGGAGA	L7	liver	4TU -ve	Fam65a	+	2666	1881	1721	3395	2666	0.000589101620029455	0.000589101620029455	0	0.000599101620029455	0.000599101620029455	1e-05
7035_GTTACC_5035_AGGAGA	L7	liver	4TU -ve	Fam8a1	+	15864	10478	9221	23291	15864	4.29350392855609e-05	0.000128805117856683	4.29350392855609e-05	5.29350392855609e-05	0.000138805117856683	5.29350392855609e-05
7035_GTTACC_5035_AGGAGA	L7	liver	4TU -ve	Fam91a1	+	9197	3641	5440	11895	9197	0.000420344682639765	0.000168137873055906	0	0.000430344682639765	0.000178137873055906	1e-05
7035_GTTACC_5035_AGGAGA	L7	liver	4TU -ve	Fam96a	+	14894	7640	5085	16394	14894	6.09979260705136e-05	6.09979260705136e-05	0	7.09979260705136e-05	7.09979260705136e-05	1e-05
7035_GTTACC_5035_AGGAGA	L7	liver	4TU -ve	Fam98b	+	2301	1126	1379	3491	2301	0	0.00343741048410197	0	1e-05	0.00344741048410197	1e-05
7035_GTTACC_5035_AGGAGA	L7	liver	4TU -ve	Fance	+	1598	1579	2197	3390	1598	0	0	0.000294985250737463	1e-05	1e-05	0.000304985250737463
7035_GTTACC_5035_AGGAGA	L7	liver	4TU -ve	Farp1	+	2759	1654	1294	1699	1699	0	0	0	1e-05	1e-05	1e-05
7035_GTTACC_5035_AGGAGA	L7	liver	4TU -ve	Fars2	+	3139	2415	2810	2732	2732	0	0	0	1e-05	1e-05	1e-05
7035_GTTACC_5035_AGGAGA	L7	liver	4TU -ve	Farsa	+	3663	4369	6073	7026	3663	0.000142328494164532	0	0.000142328494164532	0.000152328494164532	1e-05	0.000152328494164532
7035_GTTACC_5035_AGGAGA	L7	liver	4TU -ve	Fas	+	3181	1262	1500	3561	3181	0	0	0	1e-05	1e-05	1e-05
7035_GTTACC_5035_AGGAGA	L7	liver	4TU -ve	Fastkd2	+	2136	1131	1410	1629	1629	0	0	0	1e-05	1e-05	1e-05
7035_GTTACC_5035_AGGAGA	L7	liver	4TU -ve	Fat1	+	3230	1387	1684	3892	3230	0.00128468653648509	0.00128468653648509	0	0.00129468653648509	0.00129468653648509	1e-05
7035_GTTACC_5035_AGGAGA	L7	liver	4TU -ve	Fau	+	17505	15209	17284	11389	11389	0	0.000175608042848362	0	1e-05	0.000185608042848362	1e-05
7035_GTTACC_5035_AGGAGA	L7	liver	4TU -ve	Fbl	+	2686	1994	6567	7724	2686	0.000258933195235629	0	0.000388399792853444	0.000268933195235629	1e-05	0.000398399792853444
7035_GTTACC_5035_AGGAGA	L7	liver	4TU -ve	Fbrs	+	3445	2397	2254	3872	3445	0	0	0	1e-05	1e-05	1e-05
7035_GTTACC_5035_AGGAGA	L7	liver	4TU -ve	Fbxo21	+	12797	6696	7157	20915	12797	9.5625149414296e-05	0.00095625149414296	0	0.000105625149414296	0.00096625149414296	1e-05
7035_GTTACC_5035_AGGAGA	L7	liver	4TU -ve	Fbxo22	+	9362	5550	4564	7997	7997	0.000125046892584719	0.000125046892584719	0	0.000135046892584719	0.000135046892584719	1e-05
7035_GTTACC_5035_AGGAGA	L7	liver	4TU -ve	Fbxo3	+	9147	5047	5061	10296	9147	9.71250971250971e-05	0.000291375291375291	0	0.000107125097125097	0.000301375291375291	1e-05
7035_GTTACC_5035_AGGAGA	L7	liver	4TU -ve	Fbxo3	+	13369	7508	9500	18898	13369	0.000264578262249974	0.000264578262249974	0.000582072176949942	0.000274578262249974	0.000274578262249974	0.000592072176949942
7035_GTTACC_5035_AGGAGA	L7	liver	4TU -ve	Fbxo30	+	3300	1465	1614	2916	2916	0.000685871056241427	0	0	0.000695871056241427	1e-05	1e-05
7035_GTTACC_5035_AGGAGA	L7	liver	4TU -ve	Fbxo34	+	3097	1249	1326	2878	2878	0	0	0	1e-05	1e-05	1e-05
7035_GTTACC_5035_AGGAGA	L7	liver	4TU -ve	Fbxo7	+	2582	1732	3206	3911	2582	0	0.00127844541038097	0	1e-05	0.00128844541038097	1e-05
7035_GTTACC_5035_AGGAGA	L7	liver	4TU -ve	Fbxo8	+	9307	4049	3619	11340	9307	0	8.81834215167549e-05	0	1e-05	9.81834215167549e-05	1e-05
7035_GTTACC_5035_AGGAGA	L7	liver	4TU -ve	Fbxw11	+	8524	3514	4276	8261	8261	0.00242101440503571	0	0	0.00243101440503571	1e-05	1e-05
7035_GTTACC_5035_AGGAGA	L7	liver	4TU -ve	Fbxw5	+	1309	1449	1682	1582	1309	0.000632111251580278	0	0	0.000642111251580278	1e-05	1e-05
7035_GTTACC_5035_AGGAGA	L7	liver	4TU -ve	Fbxw7	+	4517	2000	1983	2909	2909	0	0	0	1e-05	1e-05	1e-05
7035_GTTACC_5035_AGGAGA	L7	liver	4TU -ve	Fbxw9	+	2271	2253	2220	2940	2271	0	0	0	1e-05	1e-05	1e-05
7035_GTTACC_5035_AGGAGA	L7	liver	4TU -ve	Fcf1	+	5495	6206	2767	9929	5495	0.000201430154094068	0.00050357538523517	0.000100715077047034	0.000211430154094068	0.00051357538523517	0.000110715077047034
7035_GTTACC_5035_AGGAGA	L7	liver	4TU -ve	Fchsd2	+	2086	1465	1733	2226	2086	0	0	0	1e-05	1e-05	1e-05
7035_GTTACC_5035_AGGAGA	L7	liver	4TU -ve	Fem1a	+	4684	3506	4231	5364	4684	0	0.000186428038777032	0	1e-05	0.000196428038777032	1e-05
7035_GTTACC_5035_AGGAGA	L7	liver	4TU -ve	Fetub	+	65066	34343	60736	47854	47854	0.000229865841935888	0.000250762736657333	2.08968947214444e-05	0.000239865841935888	0.000260762736657333	3.08968947214444e-05
7035_GTTACC_5035_AGGAGA	L7	liver	4TU -ve	Fga	+	716096	487802	312705	799930	716096	0.000158763891840536	0.000157513782455965	1.6251421999425e-05	0.000168763891840536	0.000167513782455965	2.6251421999425e-05
7035_GTTACC_5035_AGGAGA	L7	liver	4TU -ve	Fgd6	+	4134	1375	1978	4227	4134	0.000236574402649633	0	0	0.000246574402649633	1e-05	1e-05
7035_GTTACC_5035_AGGAGA	L7	liver	4TU -ve	Fgfr1op2	+	4191	1767	2570	4408	4191	0	0	0	1e-05	1e-05	1e-05
7035_GTTACC_5035_AGGAGA	L7	liver	4TU -ve	Fgfr3	+	4731	3790	3721	4846	4731	0	0.000206355757325629	0	1e-05	0.000216355757325629	1e-05
7035_GTTACC_5035_AGGAGA	L7	liver	4TU -ve	Fgfr4	+	5075	2218	3678	4463	4463	0.000224064530584808	0	0	0.000234064530584808	1e-05	1e-05
7035_GTTACC_5035_AGGAGA	L7	liver	4TU -ve	Fgfrl1	+	3752	1948	2555	5975	3752	0	0.000334728033472803	0	1e-05	0.000344728033472803	1e-05
7035_GTTACC_5035_AGGAGA	L7	liver	4TU -ve	Fgg	+	57585	19198	22001	79549	57585	5.02834730794856e-05	0.00045255125771537	8.79960778890998e-05	6.02834730794856e-05	0.00046255125771537	9.79960778890998e-05
7035_GTTACC_5035_AGGAGA	L7	liver	4TU -ve	Fgg	+	579145	382469	382744	726043	579145	0.000236900569250031	0.00319815768487541	2.89239067107596e-05	0.000246900569250031	0.00320815768487541	3.89239067107596e-05
7035_GTTACC_5035_AGGAGA	L7	liver	4TU -ve	Fggy	+	9531	8665	8137	14345	9531	6.9710700592541e-05	6.9710700592541e-05	0	7.9710700592541e-05	7.9710700592541e-05	1e-05
7035_GTTACC_5035_AGGAGA	L7	liver	4TU -ve	Fibp	+	1558	1958	1011	1768	1558	0	0	0	1e-05	1e-05	1e-05
7035_GTTACC_5035_AGGAGA	L7	liver	4TU -ve	Ficd	+	2506	1530	1498	2635	2506	0	0	0	1e-05	1e-05	1e-05
7035_GTTACC_5035_AGGAGA	L7	liver	4TU -ve	Fip1l1	+	7888	2971	4855	6898	6898	0.000144969556393157	0	0	0.000154969556393157	1e-05	1e-05
7035_GTTACC_5035_AGGAGA	L7	liver	4TU -ve	Fis1	+	5622	6737	6097	7657	5622	0	0.000130599451482304	0	1e-05	0.000140599451482304	1e-05
7035_GTTACC_5035_AGGAGA	L7	liver	4TU -ve	Fitm1	+	4228	3866	2861	2613	2613	0	0	0	1e-05	1e-05	1e-05
7035_GTTACC_5035_AGGAGA	L7	liver	4TU -ve	Fkbp1a	+	9683	9297	8012	17198	9683	5.81462960809396e-05	0.000639609256890336	0	6.81462960809396e-05	0.000649609256890336	1e-05
7035_GTTACC_5035_AGGAGA	L7	liver	4TU -ve	Fkbp8	+	11311	18638	8545	10659	10659	9.38174312787316e-05	0.00112580917534477	0	0.000103817431278732	0.00113580917534477	1e-05
7035_GTTACC_5035_AGGAGA	L7	liver	4TU -ve	Fkbp9	+	3431	2049	2602	4268	3431	0	0.00140581068416119	0	1e-05	0.00141581068416119	1e-05
7035_GTTACC_5035_AGGAGA	L7	liver	4TU -ve	Flnb	+	11553	5284	6270	8305	8305	0.00325105358217941	0.000120409391932571	0	0.00326105358217941	0.000130409391932571	1e-05
7035_GTTACC_5035_AGGAGA	L7	liver	4TU -ve	Flot1	+	2164	3036	1987	2994	2164	0.000334001336005344	0	0	0.000344001336005344	1e-05	1e-05
7035_GTTACC_5035_AGGAGA	L7	liver	4TU -ve	Flot2	+	3634	4436	2700	3996	3634	0	0	0	1e-05	1e-05	1e-05
7035_GTTACC_5035_AGGAGA	L7	liver	4TU -ve	Flt4	+	4097	1749	2424	3677	3677	0	0	0	1e-05	1e-05	1e-05
7035_GTTACC_5035_AGGAGA	L7	liver	4TU -ve	Fmc1	+	14261	11666	13850	17315	14261	0.000115506786023679	0	0	0.000125506786023679	1e-05	1e-05
7035_GTTACC_5035_AGGAGA	L7	liver	4TU -ve	Fmo5	+	115068	56674	75140	102310	102310	0.000381194409148666	0.000254129606099111	6.84195093343759e-05	0.000391194409148666	0.000264129606099111	7.84195093343759e-05
7035_GTTACC_5035_AGGAGA	L7	liver	4TU -ve	Fmr1	+	3504	1259	1766	4724	3504	0	0	0	1e-05	1e-05	1e-05
7035_GTTACC_5035_AGGAGA	L7	liver	4TU -ve	Fn3k	+	1849	1670	1829	1351	1351	0	0	0	1e-05	1e-05	1e-05
7035_GTTACC_5035_AGGAGA	L7	liver	4TU -ve	Fnip1	+	16280	5798	7394	18312	16280	5.4608999563128e-05	0	0	6.4608999563128e-05	1e-05	1e-05
7035_GTTACC_5035_AGGAGA	L7	liver	4TU -ve	Foxk1	+	4701	2765	2504	6026	4701	0.00016594756057086	0.000331895121141719	0	0.00017594756057086	0.000341895121141719	1e-05
7035_GTTACC_5035_AGGAGA	L7	liver	4TU -ve	Foxk2	+	3055	1714	2386	2628	2628	0.00114155251141552	0	0	0.00115155251141552	1e-05	1e-05
7035_GTTACC_5035_AGGAGA	L7	liver	4TU -ve	Foxo1	+	9985	6730	6554	8653	8653	0.000231133710851728	0.000462267421703455	0	0.000241133710851728	0.000472267421703455	1e-05
7035_GTTACC_5035_AGGAGA	L7	liver	4TU -ve	Foxo4	+	4432	2093	3515	4170	4170	0.000239808153477218	0	0	0.000249808153477218	1e-05	1e-05
7035_GTTACC_5035_AGGAGA	L7	liver	4TU -ve	Foxp2	+	2939	1582	1434	2757	2757	0	0	0	1e-05	1e-05	1e-05
7035_GTTACC_5035_AGGAGA	L7	liver	4TU -ve	Foxq1	+	23602	13616	14740	28259	23602	0	0.000176934781839414	3.53869563678828e-05	1e-05	0.000186934781839414	4.53869563678828e-05
7035_GTTACC_5035_AGGAGA	L7	liver	4TU -ve	Frrs1	+	11220	6916	8485	8961	8961	0.00022318937618569	0.00022318937618569	0	0.00023318937618569	0.00023318937618569	1e-05
7035_GTTACC_5035_AGGAGA	L7	liver	4TU -ve	Ftcd	+	64344	67584	68914	108811	64344	0.000137853709643327	0.000110282967714661	9.1902473095551e-06	0.000147853709643327	0.000120282967714661	1.91902473095551e-05
7035_GTTACC_5035_AGGAGA	L7	liver	4TU -ve	Fth1	+	236280	209390	145605	314568	236280	0.000104905775539788	0.00018120088502327	9.53688868543526e-06	0.000114905775539788	0.00019120088502327	1.95368886854353e-05
7035_GTTACC_5035_AGGAGA	L7	liver	4TU -ve	Ftl1-ps1	+	16059	9851	8760	9982	9982	0.000100180324584252	0	0	0.000110180324584252	1e-05	1e-05
7035_GTTACC_5035_AGGAGA	L7	liver	4TU -ve	Fto	+	4170	3413	3623	5605	4170	0.00124888492417484	0.000356824264049955	0	0.00125888492417484	0.000366824264049955	1e-05
7035_GTTACC_5035_AGGAGA	L7	liver	4TU -ve	Fubp1	+	5155	2816	3467	2129	2129	0	0	0	1e-05	1e-05	1e-05
7035_GTTACC_5035_AGGAGA	L7	liver	4TU -ve	Fubp1	+	6430	2772	3884	9452	6430	0	0.000846381718154888	0	1e-05	0.000856381718154888	1e-05
7035_GTTACC_5035_AGGAGA	L7	liver	4TU -ve	Fubp3	+	1796	828	1082	2888	1796	0	0.000346260387811634	0	1e-05	0.000356260387811634	1e-05
7035_GTTACC_5035_AGGAGA	L7	liver	4TU -ve	Fuca1	+	11531	12706	11337	9767	9767	0	0	0	1e-05	1e-05	1e-05
7035_GTTACC_5035_AGGAGA	L7	liver	4TU -ve	Fus	+	58732	45729	35260	77975	58732	0.000141070856043604	0.00109009297851875	2.56492465533825e-05	0.000151070856043604	0.00110009297851875	3.56492465533825e-05
7035_GTTACC_5035_AGGAGA	L7	liver	4TU -ve	Fxr1	+	3673	1716	1975	3537	3537	0	0	0	1e-05	1e-05	1e-05
7035_GTTACC_5035_AGGAGA	L7	liver	4TU -ve	Fxr2	+	15968	5037	10026	12741	12741	0.000156973549956832	0	0	0.000166973549956832	1e-05	1e-05
7035_GTTACC_5035_AGGAGA	L7	liver	4TU -ve	Fyb	+	2005	688	1159	2228	2005	0	0.000448833034111311	0	1e-05	0.000458833034111311	1e-05
7035_GTTACC_5035_AGGAGA	L7	liver	4TU -ve	Fyttd1	+	3704	1732	2749	5142	3704	0.000194476857253987	0	0	0.000204476857253987	1e-05	1e-05
7035_GTTACC_5035_AGGAGA	L7	liver	4TU -ve	Fzd4	+	4762	2556	2046	4851	4762	0.000412286126571841	0.000412286126571841	0	0.000422286126571841	0.000422286126571841	1e-05
7035_GTTACC_5035_AGGAGA	L7	liver	4TU -ve	Fzd7	+	2736	925	813	2755	2736	0.00181488203266787	0	0.000362976406533575	0.00182488203266787	1e-05	0.000372976406533575
7035_GTTACC_5035_AGGAGA	L7	liver	4TU -ve	G3bp1	+	13348	7595	9692	17231	13348	0	0.000232139748128373	0.000116069874064187	1e-05	0.000242139748128373	0.000126069874064187
7035_GTTACC_5035_AGGAGA	L7	liver	4TU -ve	G6pc	+	138167	64908	55644	149425	138167	9.3692487870169e-05	0.00044838547766438	0.000970386481512464	0.000103692487870169	0.00045838547766438	0.000980386481512464
7035_GTTACC_5035_AGGAGA	L7	liver	4TU -ve	Gaa	+	7213	6000	6000	6376	6376	0	0	0	1e-05	1e-05	1e-05
7035_GTTACC_5035_AGGAGA	L7	liver	4TU -ve	Gabarap	+	21946	14475	18027	15904	15904	0.000125754527162978	0.000125754527162978	0	0.000135754527162978	0.000135754527162978	1e-05
7035_GTTACC_5035_AGGAGA	L7	liver	4TU -ve	Gabarapl1	+	62238	41376	48021	66420	62238	4.516711833785e-05	0.000858175248419151	3.01114122252334e-05	5.516711833785e-05	0.000868175248419151	4.01114122252334e-05
7035_GTTACC_5035_AGGAGA	L7	liver	4TU -ve	Gabarapl2	+	18659	9425	10411	20412	18659	0.000146972369194591	0.000391926317852244	0	0.000156972369194591	0.000401926317852244	1e-05
7035_GTTACC_5035_AGGAGA	L7	liver	4TU -ve	Gabpa	+	2280	835	920	2549	2280	0	0	0	1e-05	1e-05	1e-05
7035_GTTACC_5035_AGGAGA	L7	liver	4TU -ve	Gadd45g	+	11739	7517	7288	10923	10923	0.000183099880985077	0	0	0.000193099880985077	1e-05	1e-05
7035_GTTACC_5035_AGGAGA	L7	liver	4TU -ve	Gadd45gip1	+	8641	9991	8293	5823	5823	0	0.0013738622703074	0	1e-05	0.0013838622703074	1e-05
7035_GTTACC_5035_AGGAGA	L7	liver	4TU -ve	Gale	+	2753	1834	1813	2929	2753	0	0	0	1e-05	1e-05	1e-05
7035_GTTACC_5035_AGGAGA	L7	liver	4TU -ve	Galk2	+	2863	1066	1153	2449	2449	0	0	0	1e-05	1e-05	1e-05
7035_GTTACC_5035_AGGAGA	L7	liver	4TU -ve	Galm	+	29030	11907	13438	25289	25289	3.95428842579778e-05	3.95428842579778e-05	3.95428842579778e-05	4.95428842579778e-05	4.95428842579778e-05	4.95428842579778e-05
7035_GTTACC_5035_AGGAGA	L7	liver	4TU -ve	Galnt1	+	10468	5200	6438	13016	10468	7.68285187461586e-05	0.00053779963122311	0	8.68285187461586e-05	0.00054779963122311	1e-05
7035_GTTACC_5035_AGGAGA	L7	liver	4TU -ve	Galnt2	+	5915	2940	3768	6956	5915	0	0.000718803910293272	0	1e-05	0.000728803910293272	1e-05
7035_GTTACC_5035_AGGAGA	L7	liver	4TU -ve	Galnt4	+	3064	1579	2862	5662	3064	0	0.000176616036736136	0	1e-05	0.000186616036736136	1e-05
7035_GTTACC_5035_AGGAGA	L7	liver	4TU -ve	Galt	+	10533	8439	8366	9175	9175	0.000326975476839237	0.00119891008174386	0	0.000336975476839237	0.00120891008174386	1e-05
7035_GTTACC_5035_AGGAGA	L7	liver	4TU -ve	Gan	+	2980	1565	2152	2644	2644	0	0	0	1e-05	1e-05	1e-05
7035_GTTACC_5035_AGGAGA	L7	liver	4TU -ve	Ganab	+	36570	19395	26269	35550	35550	0.00526019690576652	0.000393811533052039	0	0.00527019690576652	0.000403811533052039	1e-05
7035_GTTACC_5035_AGGAGA	L7	liver	4TU -ve	Ganc	+	6409	4236	4178	5128	5128	0	0.000195007800312012	0	1e-05	0.000205007800312012	1e-05
7035_GTTACC_5035_AGGAGA	L7	liver	4TU -ve	Gars	+	8655	7210	7319	9394	8655	0.000851607408984458	0	0	0.000861607408984458	1e-05	1e-05
7035_GTTACC_5035_AGGAGA	L7	liver	4TU -ve	Gas2	+	4982	2353	2647	4709	4709	0	0	0	1e-05	1e-05	1e-05
7035_GTTACC_5035_AGGAGA	L7	liver	4TU -ve	Gas7	+	2327	1425	1510	2500	2327	0	0.0016	0	1e-05	0.00161	1e-05
7035_GTTACC_5035_AGGAGA	L7	liver	4TU -ve	Gata6	+	2093	1004	1009	2316	2093	0	0	0	1e-05	1e-05	1e-05
7035_GTTACC_5035_AGGAGA	L7	liver	4TU -ve	Gatad2b	+	8183	4367	3936	8399	8183	0.000119061793070604	0.000357185379211811	0	0.000129061793070604	0.000367185379211811	1e-05
7035_GTTACC_5035_AGGAGA	L7	liver	4TU -ve	Gatb	+	3383	2463	2586	2364	2364	0	0	0	1e-05	1e-05	1e-05
7035_GTTACC_5035_AGGAGA	L7	liver	4TU -ve	Gba	+	1166	1480	1521	1363	1166	0	0	0	1e-05	1e-05	1e-05
7035_GTTACC_5035_AGGAGA	L7	liver	4TU -ve	Gbas	+	3743	1865	1521	3420	3420	0	0.000584795321637427	0	1e-05	0.000594795321637427	1e-05
7035_GTTACC_5035_AGGAGA	L7	liver	4TU -ve	Gbe1	+	18270	12177	10516	26099	18270	0.00026820950994291	7.6631288555117e-05	0	0.00027820950994291	8.6631288555117e-05	1e-05
7035_GTTACC_5035_AGGAGA	L7	liver	4TU -ve	Gbf1	+	11870	7177	10684	10478	10478	0.000190876121397213	9.54380606986066e-05	9.54380606986066e-05	0.000200876121397213	0.000105438060698607	0.000105438060698607
7035_GTTACC_5035_AGGAGA	L7	liver	4TU -ve	Gbp7	+	14829	7481	4103	4686	4686	0	0	0	1e-05	1e-05	1e-05
7035_GTTACC_5035_AGGAGA	L7	liver	4TU -ve	Gcat	+	12681	11064	13400	11500	11500	0	0	0	1e-05	1e-05	1e-05
7035_GTTACC_5035_AGGAGA	L7	liver	4TU -ve	Gcgr	+	16881	16285	17987	19601	16881	0.000357124636498138	0.000153053415642059	0	0.000367124636498138	0.000163053415642059	1e-05
7035_GTTACC_5035_AGGAGA	L7	liver	4TU -ve	Gchfr	+	16500	18499	13585	12084	12084	0	0.000248262164846077	0	1e-05	0.000258262164846077	1e-05
7035_GTTACC_5035_AGGAGA	L7	liver	4TU -ve	Gckr	+	19824	16697	16645	26756	19824	0.000112124383315892	0.000224248766631784	7.47495888772612e-05	0.000122124383315892	0.000234248766631784	8.47495888772612e-05
7035_GTTACC_5035_AGGAGA	L7	liver	4TU -ve	Gclc	+	59480	32242	27178	71709	59480	0.000251014517006234	0.000278905018895815	2.78905018895815e-05	0.000261014517006234	0.000288905018895815	3.78905018895815e-05
7035_GTTACC_5035_AGGAGA	L7	liver	4TU -ve	Gclm	+	61104	30993	27973	53142	53142	0.000206992585901923	0.000922057882654021	5.64525234277972e-05	0.000216992585901923	0.000932057882654021	6.64525234277972e-05
7035_GTTACC_5035_AGGAGA	L7	liver	4TU -ve	Gcn1l1	+	1711	2288	2524	2336	1711	0	0	0	1e-05	1e-05	1e-05
7035_GTTACC_5035_AGGAGA	L7	liver	4TU -ve	Gcnt2	+	2299	1352	2238	4404	2299	0.000227066303360581	0	0	0.000237066303360581	1e-05	1e-05
7035_GTTACC_5035_AGGAGA	L7	liver	4TU -ve	Gdap2	+	5267	3771	3887	6111	5267	0	0	0	1e-05	1e-05	1e-05
7035_GTTACC_5035_AGGAGA	L7	liver	4TU -ve	Gdf2	+	1779	994	1959	2147	1779	0	0.00186306474149976	0	1e-05	0.00187306474149976	1e-05
7035_GTTACC_5035_AGGAGA	L7	liver	4TU -ve	Gdi1	+	6301	5005	3231	5363	5363	0	0.000186462800671266	0	1e-05	0.000196462800671266	1e-05
7035_GTTACC_5035_AGGAGA	L7	liver	4TU -ve	Gdi2	+	46887	32045	26193	35371	35371	5.65434960843629e-05	0.00011308699216872	0	6.65434960843629e-05	0.00012308699216872	1e-05
7035_GTTACC_5035_AGGAGA	L7	liver	4TU -ve	Get4	+	2866	2624	2464	2851	2851	0.000350754121360926	0	0	0.000360754121360926	1e-05	1e-05
7035_GTTACC_5035_AGGAGA	L7	liver	4TU -ve	Gfm1	+	10317	4701	5805	12191	10317	0.000328110901484702	0.000492166352227053	0	0.000338110901484702	0.000502166352227053	1e-05
7035_GTTACC_5035_AGGAGA	L7	liver	4TU -ve	Gfm2	+	5508	2533	3194	5675	5508	0	0.00105726872246696	0	1e-05	0.00106726872246696	1e-05
7035_GTTACC_5035_AGGAGA	L7	liver	4TU -ve	Gfpt1	+	3873	2202	2333	6131	3873	0	0	0	1e-05	1e-05	1e-05
7035_GTTACC_5035_AGGAGA	L7	liver	4TU -ve	Gga1	+	1632	1247	1813	1896	1632	0	0	0	1e-05	1e-05	1e-05
7035_GTTACC_5035_AGGAGA	L7	liver	4TU -ve	Ggcx	+	7190	6662	5325	10333	7190	9.67773153972709e-05	0.000290331946191813	0	0.000106777315397271	0.000300331946191813	1e-05
7035_GTTACC_5035_AGGAGA	L7	liver	4TU -ve	Ggh	+	3853	1345	1583	3503	3503	0	0.00228375677990294	0	1e-05	0.00229375677990294	1e-05
7035_GTTACC_5035_AGGAGA	L7	liver	4TU -ve	Ggt6	+	2476	2115	1715	2341	2341	0.000427167876975651	0	0	0.000437167876975651	1e-05	1e-05
7035_GTTACC_5035_AGGAGA	L7	liver	4TU -ve	Gid4	+	7655	2411	3930	6592	6592	0.000606796116504854	0.000151699029126214	0	0.000616796116504854	0.000161699029126214	1e-05
7035_GTTACC_5035_AGGAGA	L7	liver	4TU -ve	Gid8	+	6598	4014	6763	12068	6598	8.28637719588996e-05	0	0	9.28637719588996e-05	1e-05	1e-05
7035_GTTACC_5035_AGGAGA	L7	liver	4TU -ve	Gigyf1	+	2812	2260	2120	3108	2812	0	0.000643500643500643	0	1e-05	0.000653500643500644	1e-05
7035_GTTACC_5035_AGGAGA	L7	liver	4TU -ve	Gimap4	+	1805	1962	1074	2691	1805	0	0	0	1e-05	1e-05	1e-05
7035_GTTACC_5035_AGGAGA	L7	liver	4TU -ve	Gimap9	+	1926	875	1346	2510	1926	0	0	0	1e-05	1e-05	1e-05
7035_GTTACC_5035_AGGAGA	L7	liver	4TU -ve	Gjb1	+	98261	80248	106121	77265	77265	0.00027179188507086	0.00170840613473112	0.00016825211932958	0.00028179188507086	0.00171840613473112	0.00017825211932958
7035_GTTACC_5035_AGGAGA	L7	liver	4TU -ve	Glcci1	+	2760	1370	1660	3798	2760	0	0.00210637177461822	0	1e-05	0.00211637177461822	1e-05
7035_GTTACC_5035_AGGAGA	L7	liver	4TU -ve	Gle1	+	3310	2258	2169	3247	3247	0	0	0	1e-05	1e-05	1e-05
7035_GTTACC_5035_AGGAGA	L7	liver	4TU -ve	Glmp	+	5494	5635	5027	5856	5494	0	0	0	1e-05	1e-05	1e-05
7035_GTTACC_5035_AGGAGA	L7	liver	4TU -ve	Glrx	+	5188	3149	3484	6283	5188	0	0	0	1e-05	1e-05	1e-05
7035_GTTACC_5035_AGGAGA	L7	liver	4TU -ve	Glrx2	+	8930	4898	6598	8734	8734	0	0.000457980306846806	0.000228990153423403	1e-05	0.000467980306846806	0.000238990153423403
7035_GTTACC_5035_AGGAGA	L7	liver	4TU -ve	Glrx3	+	19272	11186	12689	11473	11473	0.000435805804933322	0.000261483482959993	8.71611609866643e-05	0.000445805804933322	0.000271483482959993	9.71611609866643e-05
7035_GTTACC_5035_AGGAGA	L7	liver	4TU -ve	Glrx5	+	33919	15479	31604	36867	33919	0.000108498114845255	0.00029836981582445	2.71245287113136e-05	0.000118498114845255	0.00030836981582445	3.71245287113136e-05
7035_GTTACC_5035_AGGAGA	L7	liver	4TU -ve	Gls2	+	58882	40802	40814	59128	58882	0.000202949533216074	0.000253686916520092	8.45623055066973e-05	0.000212949533216074	0.000263686916520092	9.45623055066973e-05
7035_GTTACC_5035_AGGAGA	L7	liver	4TU -ve	Glt1d1	+	1790	1667	1335	1661	1661	0.000602046959662854	0	0	0.000612046959662854	1e-05	1e-05
7035_GTTACC_5035_AGGAGA	L7	liver	4TU -ve	Gltpd2	+	12669	10540	11782	10301	10301	0	0.000679545675177167	0	1e-05	0.000689545675177167	1e-05
7035_GTTACC_5035_AGGAGA	L7	liver	4TU -ve	Glud1	+	111812	57725	60790	114166	111812	0.000315330308498152	0.000289052782789972	0.000105110102832717	0.000325330308498152	0.000299052782789972	0.000115110102832717
7035_GTTACC_5035_AGGAGA	L7	liver	4TU -ve	Glul	+	143724	108646	91501	171838	143724	0.000290971729186792	0.000232777383349434	5.81943458373584e-06	0.000300971729186792	0.000242777383349434	1.58194345837358e-05
7035_GTTACC_5035_AGGAGA	L7	liver	4TU -ve	Glyat	+	123994	44139	94650	69223	69223	0.00010112245929821	0.00010112245929821	7.22303280701501e-05	0.00011112245929821	0.00011112245929821	8.22303280701501e-05
7035_GTTACC_5035_AGGAGA	L7	liver	4TU -ve	Gm10076	+	5700	2323	2492	2029	2029	0	0.00295712173484475	0	1e-05	0.00296712173484475	1e-05
7035_GTTACC_5035_AGGAGA	L7	liver	4TU -ve	Gm10263	+	17127	18048	22273	11906	11906	0	0.000419956324542248	0	1e-05	0.000429956324542248	1e-05
7035_GTTACC_5035_AGGAGA	L7	liver	4TU -ve	Gm16286	+	17037	6476	7137	9876	9876	0	0	0.000101255569056298	1e-05	1e-05	0.000111255569056298
7035_GTTACC_5035_AGGAGA	L7	liver	4TU -ve	Gm2000	+	15704	4607	6314	3380	3380	0.00118343195266272	0	0	0.00119343195266272	1e-05	1e-05
7035_GTTACC_5035_AGGAGA	L7	liver	4TU -ve	Gm20388	+	5915	2940	3768	6956	5915	0	0.000718803910293272	0	1e-05	0.000728803910293272	1e-05
7035_GTTACC_5035_AGGAGA	L7	liver	4TU -ve	Gm20521	+	60723	10315	33722	20117	20117	0.000397673609385097	0.00034796440821196	4.97092011731372e-05	0.000407673609385097	0.00035796440821196	5.97092011731371e-05
7035_GTTACC_5035_AGGAGA	L7	liver	4TU -ve	Gm20708	+	49465	43053	43828	32243	32243	0.00201594144465465	0.000341159321403095	0.000372173805167013	0.00202594144465465	0.000351159321403095	0.000382173805167013
7035_GTTACC_5035_AGGAGA	L7	liver	4TU -ve	Gm28046	+	2377	2241	2365	2381	2377	0.000839983200335993	0	0	0.000849983200335993	1e-05	1e-05
7035_GTTACC_5035_AGGAGA	L7	liver	4TU -ve	Gm2a	+	28985	32445	29755	27998	27998	7.14336738338453e-05	7.14336738338453e-05	0	8.14336738338453e-05	8.14336738338453e-05	1e-05
7035_GTTACC_5035_AGGAGA	L7	liver	4TU -ve	Gm38426	+	5711	1182	3657	2145	2145	0	0	0	1e-05	1e-05	1e-05
7035_GTTACC_5035_AGGAGA	L7	liver	4TU -ve	Gm4951	+	38282	30777	31114	31087	31087	0.00012867114871168	9.65033615337601e-05	6.433557435584e-05	0.00013867114871168	0.00010650336153376	7.433557435584e-05
7035_GTTACC_5035_AGGAGA	L7	liver	4TU -ve	Gm4952	+	19402	11335	12440	24273	19402	0.000164792155893379	0.000535574506653483	0	0.000174792155893379	0.000545574506653483	1e-05
7035_GTTACC_5035_AGGAGA	L7	liver	4TU -ve	Gm5096	+	52597	12321	9450	26064	26064	0.000422038060159607	3.83670963781461e-05	0.00283916513198281	0.000432038060159607	4.83670963781461e-05	0.00284916513198281
7035_GTTACC_5035_AGGAGA	L7	liver	4TU -ve	Gm5424	+	36224	5658	8199	10017	10017	0.036837376460018	0.00419287211740041	0	0.036847376460018	0.00420287211740041	1e-05
7035_GTTACC_5035_AGGAGA	L7	liver	4TU -ve	Gm561	+	7818	4548	4983	9429	7818	0.000318167356029271	0.00010605578534309	0	0.000328167356029271	0.00011605578534309	1e-05
7035_GTTACC_5035_AGGAGA	L7	liver	4TU -ve	Gm5617	+	3284	3927	2269	2549	2549	0	0	0	1e-05	1e-05	1e-05
7035_GTTACC_5035_AGGAGA	L7	liver	4TU -ve	Gm6563	+	5927	2057	4518	2785	2785	0	0.000359066427289048	0	1e-05	0.000369066427289049	1e-05
7035_GTTACC_5035_AGGAGA	L7	liver	4TU -ve	Gmppb	+	2248	3104	4291	2749	2248	0	0	0	1e-05	1e-05	1e-05
7035_GTTACC_5035_AGGAGA	L7	liver	4TU -ve	Gmps	+	7200	3588	4442	5595	5595	0	0.000714924039320822	0	1e-05	0.000724924039320822	1e-05
7035_GTTACC_5035_AGGAGA	L7	liver	4TU -ve	Gna13	+	7993	5451	4897	11439	7993	8.74202290410001e-05	0	0	9.74202290410001e-05	1e-05	1e-05
7035_GTTACC_5035_AGGAGA	L7	liver	4TU -ve	Gnaq	+	14810	5326	5406	9136	9136	0.00109457092819614	0.000656742556917688	0	0.00110457092819614	0.000666742556917688	1e-05
7035_GTTACC_5035_AGGAGA	L7	liver	4TU -ve	Gnas	+	157872	50767	41095	73008	73008	0.000452005259697567	0.000219154065307911	4.10913872452334e-05	0.000462005259697567	0.000229154065307911	5.10913872452334e-05
7035_GTTACC_5035_AGGAGA	L7	liver	4TU -ve	Gnb1	+	12813	4836	7132	13510	12813	0.00185048112509252	0.000518134715025907	7.4019245003701e-05	0.00186048112509252	0.000528134715025907	8.4019245003701e-05
7035_GTTACC_5035_AGGAGA	L7	liver	4TU -ve	Gng11	+	2260	1753	1498	2725	2260	0	0	0	1e-05	1e-05	1e-05
7035_GTTACC_5035_AGGAGA	L7	liver	4TU -ve	Gng12	+	11728	6648	6167	12928	11728	0.00015470297029703	0.000309405940594059	0	0.00016470297029703	0.000319405940594059	1e-05
7035_GTTACC_5035_AGGAGA	L7	liver	4TU -ve	Gng5	+	36831	27866	15175	47043	36831	2.12571477159195e-05	0.000297600068022873	4.2514295431839e-05	3.12571477159195e-05	0.000307600068022873	5.2514295431839e-05
7035_GTTACC_5035_AGGAGA	L7	liver	4TU -ve	Gnl1	+	1771	1948	2129	2438	1771	0	0	0	1e-05	1e-05	1e-05
7035_GTTACC_5035_AGGAGA	L7	liver	4TU -ve	Gnl2	+	16328	6507	8259	7296	7296	0	0.000822368421052632	0	1e-05	0.000832368421052632	1e-05
7035_GTTACC_5035_AGGAGA	L7	liver	4TU -ve	Gnpat	+	5448	3594	2948	5765	5448	0	0.000346921075455334	0	1e-05	0.000356921075455334	1e-05
7035_GTTACC_5035_AGGAGA	L7	liver	4TU -ve	Gns	+	16234	18463	13170	22110	16234	4.52284034373587e-05	0.000768882858435097	0	5.52284034373587e-05	0.000778882858435097	1e-05
7035_GTTACC_5035_AGGAGA	L7	liver	4TU -ve	Golga2	+	5121	4670	7220	7913	5121	0	0.000252748641476052	0	1e-05	0.000262748641476052	1e-05
7035_GTTACC_5035_AGGAGA	L7	liver	4TU -ve	Golga4	+	3509	1934	1971	4070	3509	0.00786240786240786	0.000491400491400491	0	0.00787240786240786	0.000501400491400491	1e-05
7035_GTTACC_5035_AGGAGA	L7	liver	4TU -ve	Golgb1	+	5754	3014	2398	4957	4957	0.000201734920314706	0.00141214444220294	0	0.000211734920314706	0.00142214444220294	1e-05
7035_GTTACC_5035_AGGAGA	L7	liver	4TU -ve	Golph3	+	9150	3360	4373	10271	9150	0	9.73615032616104e-05	9.73615032616104e-05	1e-05	0.00010736150326161	0.00010736150326161
7035_GTTACC_5035_AGGAGA	L7	liver	4TU -ve	Golph3	+	8376	4151	5208	6107	6107	0	0	0	1e-05	1e-05	1e-05
7035_GTTACC_5035_AGGAGA	L7	liver	4TU -ve	Golt1a	+	3829	3170	2725	2514	2514	0	0	0	1e-05	1e-05	1e-05
7035_GTTACC_5035_AGGAGA	L7	liver	4TU -ve	Gorasp2	+	14967	11264	12338	15433	14967	0.000129592431801983	6.47962159009914e-05	0.000129592431801983	0.000139592431801983	7.47962159009914e-05	0.000139592431801983
7035_GTTACC_5035_AGGAGA	L7	liver	4TU -ve	Gpaa1	+	2116	3400	3198	3770	2116	0	0.000795755968169761	0	1e-05	0.000805755968169761	1e-05
7035_GTTACC_5035_AGGAGA	L7	liver	4TU -ve	Gpatch11	+	4044	2573	2198	3479	3479	0.00114975567691865	0	0.00143719459614831	0.00115975567691865	1e-05	0.00144719459614831
7035_GTTACC_5035_AGGAGA	L7	liver	4TU -ve	Gpbp1l1	+	11796	3982	4525	10264	10264	0	0	0	1e-05	1e-05	1e-05
7035_GTTACC_5035_AGGAGA	L7	liver	4TU -ve	Gpd1	+	28310	28267	24411	32042	28310	9.36271144123338e-05	0.000436926533924224	0	0.000103627114412334	0.000446926533924224	1e-05
7035_GTTACC_5035_AGGAGA	L7	liver	4TU -ve	Gpd2	+	35657	20734	20473	27271	27271	0.000696710791683473	0	0	0.000706710791683473	1e-05	1e-05
7035_GTTACC_5035_AGGAGA	L7	liver	4TU -ve	Gphn	+	21107	8115	7506	16779	16779	0.000238393229632278	0.000119196614816139	0	0.000248393229632278	0.000129196614816139	1e-05
7035_GTTACC_5035_AGGAGA	L7	liver	4TU -ve	Gpihbp1	+	2478	3232	2215	2757	2478	0	0.00326441784548422	0	1e-05	0.00327441784548422	1e-05
7035_GTTACC_5035_AGGAGA	L7	liver	4TU -ve	Gpkow	+	3700	2024	885	2569	2569	0	0	0	1e-05	1e-05	1e-05
7035_GTTACC_5035_AGGAGA	L7	liver	4TU -ve	Gpld1	+	23351	22601	16310	20171	20171	0.000198304496554459	0.00138813147588121	0	0.000208304496554459	0.00139813147588121	1e-05
7035_GTTACC_5035_AGGAGA	L7	liver	4TU -ve	Gpn1	+	2512	1924	2750	2559	2512	0	0	0	1e-05	1e-05	1e-05
7035_GTTACC_5035_AGGAGA	L7	liver	4TU -ve	Gpr107	+	2467	1420	2880	2477	2467	0	0.00121114251110213	0	1e-05	0.00122114251110213	1e-05
7035_GTTACC_5035_AGGAGA	L7	liver	4TU -ve	Gpr146	+	11763	8969	7499	10972	10972	0	0.00027342325920525	0	1e-05	0.00028342325920525	1e-05
7035_GTTACC_5035_AGGAGA	L7	liver	4TU -ve	Gpr180	+	4181	2515	2544	3980	3980	0.000251256281407035	0	0	0.000261256281407035	1e-05	1e-05
7035_GTTACC_5035_AGGAGA	L7	liver	4TU -ve	Gprc5c	+	3645	3094	2687	3821	3645	0	0.000523423187647213	0	1e-05	0.000533423187647213	1e-05
7035_GTTACC_5035_AGGAGA	L7	liver	4TU -ve	Gps1	+	4606	4710	4071	5006	4606	0	0	0	1e-05	1e-05	1e-05
7035_GTTACC_5035_AGGAGA	L7	liver	4TU -ve	Gps2	+	2265	2482	1037	1277	1277	0	0	0	1e-05	1e-05	1e-05
7035_GTTACC_5035_AGGAGA	L7	liver	4TU -ve	Gpt	+	11043	14054	16511	15881	11043	0	0	0	1e-05	1e-05	1e-05
7035_GTTACC_5035_AGGAGA	L7	liver	4TU -ve	Gpt2	+	17208	17757	18578	23630	17208	0.000296233601354211	0.000296233601354211	0	0.000306233601354211	0.000306233601354211	1e-05
7035_GTTACC_5035_AGGAGA	L7	liver	4TU -ve	Gpx1	+	416361	381476	340264	448289	416361	0.000131611527385236	0.000214147569982757	6.02290040576503e-05	0.000141611527385236	0.000224147569982757	7.02290040576503e-05
7035_GTTACC_5035_AGGAGA	L7	liver	4TU -ve	Gpx4	+	15125	20358	25376	16782	15125	5.95876534382076e-05	5.95876534382076e-05	0	6.95876534382076e-05	6.95876534382076e-05	1e-05
7035_GTTACC_5035_AGGAGA	L7	liver	4TU -ve	Gramd3	+	7128	4996	6094	8648	7128	0.000115633672525439	0.00231267345050878	0.000346901017576318	0.000125633672525439	0.00232267345050878	0.000356901017576318
7035_GTTACC_5035_AGGAGA	L7	liver	4TU -ve	Grb7	+	21025	14583	16641	23807	21025	0	4.2004452471962e-05	8.40089049439241e-05	1e-05	5.2004452471962e-05	9.40089049439241e-05
7035_GTTACC_5035_AGGAGA	L7	liver	4TU -ve	Grhpr	+	34838	34695	34119	33545	33545	5.96214040840662e-05	0.000178864212252199	5.96214040840662e-05	6.96214040840662e-05	0.000188864212252199	6.96214040840662e-05
7035_GTTACC_5035_AGGAGA	L7	liver	4TU -ve	Grina	+	23252	20369	24055	24554	23252	4.07265618636475e-05	8.14531237272949e-05	0	5.07265618636475e-05	9.14531237272949e-05	1e-05
7035_GTTACC_5035_AGGAGA	L7	liver	4TU -ve	Gripap1	+	3274	2140	3216	3487	3274	0	0.000860338399770576	0	1e-05	0.000870338399770576	1e-05
7035_GTTACC_5035_AGGAGA	L7	liver	4TU -ve	Grn	+	14354	17444	23283	32253	14354	0.000124019471056956	0.000496077884227824	0	0.000134019471056956	0.000506077884227824	1e-05
7035_GTTACC_5035_AGGAGA	L7	liver	4TU -ve	Grpel1	+	18645	11962	12638	19026	18645	0	0.00152423000105119	0	1e-05	0.00153423000105119	1e-05
7035_GTTACC_5035_AGGAGA	L7	liver	4TU -ve	Gsdmd	+	5580	3203	3500	3356	3356	0.00655542312276519	0.000297973778307509	0	0.00656542312276519	0.000307973778307509	1e-05
7035_GTTACC_5035_AGGAGA	L7	liver	4TU -ve	Gsk3b	+	11299	6462	7920	12114	11299	0.000165098233448902	0.000330196466897804	0	0.000175098233448902	0.000340196466897804	1e-05
7035_GTTACC_5035_AGGAGA	L7	liver	4TU -ve	Gsn	+	1729	1138	1378	2148	1729	0	0	0	1e-05	1e-05	1e-05
7035_GTTACC_5035_AGGAGA	L7	liver	4TU -ve	Gsr	+	3820	3025	3833	6768	3820	0.000443262411347518	0	0.000443262411347518	0.000453262411347518	1e-05	0.000453262411347518
7035_GTTACC_5035_AGGAGA	L7	liver	4TU -ve	Gsta3	+	377580	232690	200017	415469	377580	0.000142008188336555	0.000296050968905021	1.6848429124676e-05	0.000152008188336555	0.000306050968905021	2.6848429124676e-05
7035_GTTACC_5035_AGGAGA	L7	liver	4TU -ve	Gsta4	+	16942	10668	6577	7852	7852	0.000127356087620988	0.00624044829342842	0	0.000137356087620988	0.00625044829342842	1e-05
7035_GTTACC_5035_AGGAGA	L7	liver	4TU -ve	Gstk1	+	19285	18506	12951	20941	19285	4.77532114034669e-05	0.000573038536841603	0	5.77532114034669e-05	0.000583038536841603	1e-05
7035_GTTACC_5035_AGGAGA	L7	liver	4TU -ve	Gsto1	+	10798	9312	5828	13151	10798	0	0.000912478138544597	0.000228119534636149	1e-05	0.000922478138544597	0.000238119534636149
7035_GTTACC_5035_AGGAGA	L7	liver	4TU -ve	Gstz1	+	100673	90576	70966	98790	98790	6.07348921955664e-05	0.000475756655531936	6.07348921955664e-05	7.07348921955664e-05	0.000485756655531937	7.07348921955664e-05
7035_GTTACC_5035_AGGAGA	L7	liver	4TU -ve	Gtf2a2	+	8193	4289	3744	7823	7823	0	0.000127828198900678	0	1e-05	0.000137828198900677	1e-05
7035_GTTACC_5035_AGGAGA	L7	liver	4TU -ve	Gtf2b	+	4463	1623	2084	5075	4463	0.000197044334975369	0	0	0.000207044334975369	1e-05	1e-05
7035_GTTACC_5035_AGGAGA	L7	liver	4TU -ve	Gtf2e2	+	2653	1116	1954	2933	2653	0.000340947834981248	0	0	0.000350947834981248	1e-05	1e-05
7035_GTTACC_5035_AGGAGA	L7	liver	4TU -ve	Gtf2h1	+	6169	2130	3941	6677	6169	0	0	0	1e-05	1e-05	1e-05
7035_GTTACC_5035_AGGAGA	L7	liver	4TU -ve	Gtf2h3	+	2686	1367	1065	2175	2175	0.000459770114942529	0	0	0.000469770114942529	1e-05	1e-05
7035_GTTACC_5035_AGGAGA	L7	liver	4TU -ve	Gtf2h5	+	16527	10008	11927	14424	14424	0.000138657792567942	0	0	0.000148657792567942	1e-05	1e-05
7035_GTTACC_5035_AGGAGA	L7	liver	4TU -ve	Gtpbp2	+	3107	1183	1353	3385	3107	0	0	0	1e-05	1e-05	1e-05
7035_GTTACC_5035_AGGAGA	L7	liver	4TU -ve	Guf1	+	2495	1084	1332	1343	1343	0	0.000744601638123604	0	1e-05	0.000754601638123604	1e-05
7035_GTTACC_5035_AGGAGA	L7	liver	4TU -ve	Gzf1	+	6639	2108	3691	6804	6639	0.000587889476778366	0.000293944738389183	0	0.000597889476778366	0.000303944738389183	1e-05
7035_GTTACC_5035_AGGAGA	L7	liver	4TU -ve	H13	+	15753	19469	15325	18390	15753	0.000163132137030995	0.000380641653072322	0	0.000173132137030995	0.000390641653072322	1e-05
7035_GTTACC_5035_AGGAGA	L7	liver	4TU -ve	H1f0	+	27973	13330	15274	27005	27005	0.000111090538789113	3.7030179596371e-05	0.000259211257174597	0.000121090538789113	4.7030179596371e-05	0.000269211257174597
7035_GTTACC_5035_AGGAGA	L7	liver	4TU -ve	H2-Ab1	+	3190	3069	1785	3419	3190	0	0.000584966364434045	0	1e-05	0.000594966364434045	1e-05
7035_GTTACC_5035_AGGAGA	L7	liver	4TU -ve	H2-D1	+	77149	39471	49662	91787	77149	8.71583121792846e-05	0.000577423818187761	2.17895780448212e-05	9.71583121792846e-05	0.000587423818187761	3.17895780448212e-05
7035_GTTACC_5035_AGGAGA	L7	liver	4TU -ve	H2-Eb1	+	2980	3327	1927	4966	2980	0.000201369311316955	0.000805477245267821	0	0.000211369311316955	0.000815477245267821	1e-05
7035_GTTACC_5035_AGGAGA	L7	liver	4TU -ve	H2-Q10	+	492882	157673	324849	337890	337890	0.000115422178815591	0.000174613039746663	6.51099470241795e-05	0.000125422178815591	0.000184613039746663	7.51099470241795e-05
7035_GTTACC_5035_AGGAGA	L7	liver	4TU -ve	H2-Q4	+	8676	1219	2183	3221	3221	0	0	0	1e-05	1e-05	1e-05
7035_GTTACC_5035_AGGAGA	L7	liver	4TU -ve	H2-Q7	+	22855	7610	9600	27303	22855	0.000183130058967879	0.000329634106142182	0	0.000193130058967879	0.000339634106142182	1e-05
7035_GTTACC_5035_AGGAGA	L7	liver	4TU -ve	H2-Q9	+	22855	7610	9600	27303	22855	0.000183130058967879	0.000329634106142182	0	0.000193130058967879	0.000339634106142182	1e-05
7035_GTTACC_5035_AGGAGA	L7	liver	4TU -ve	H2afj	+	8506	8274	8579	2953	2953	0	0.00270910938029122	0	1e-05	0.00271910938029122	1e-05
7035_GTTACC_5035_AGGAGA	L7	liver	4TU -ve	H2afx	+	1594	1179	1291	1944	1594	0	0.00205761316872428	0	1e-05	0.00206761316872428	1e-05
7035_GTTACC_5035_AGGAGA	L7	liver	4TU -ve	H2afz	+	20024	9821	12595	24364	20024	0.000205220817599737	0.00016417665407979	4.10441635199475e-05	0.000215220817599737	0.00017417665407979	5.10441635199475e-05
7035_GTTACC_5035_AGGAGA	L7	liver	4TU -ve	Habp2	+	15325	13057	10035	15264	15264	0	0.000393081761006289	0	1e-05	0.000403081761006289	1e-05
7035_GTTACC_5035_AGGAGA	L7	liver	4TU -ve	Habp4	+	9820	8388	10725	13260	9820	7.54147812971342e-05	0.00105580693815987	0	8.54147812971342e-05	0.00106580693815987	1e-05
7035_GTTACC_5035_AGGAGA	L7	liver	4TU -ve	Hacd2	+	29301	11829	8718	21217	21217	0.00023566008389499	0	0	0.00024566008389499	1e-05	1e-05
7035_GTTACC_5035_AGGAGA	L7	liver	4TU -ve	Hadhb	+	26029	11927	10624	22712	22712	0.000132088763649172	4.40295878830574e-05	0	0.000142088763649172	5.40295878830574e-05	1e-05
7035_GTTACC_5035_AGGAGA	L7	liver	4TU -ve	Hagh	+	41972	21302	25024	40456	40456	0.00138421989321732	0.000420209610440973	0	0.00139421989321732	0.000430209610440973	1e-05
7035_GTTACC_5035_AGGAGA	L7	liver	4TU -ve	Hal	+	75944	39578	47842	79754	75944	0.000401233793916293	0.00125385560598841	1.25385560598841e-05	0.000411233793916293	0.00126385560598841	2.25385560598841e-05
7035_GTTACC_5035_AGGAGA	L7	liver	4TU -ve	Harbi1	+	2304	1300	1346	1703	1703	0.001174398120963	0	0	0.001184398120963	1e-05	1e-05
7035_GTTACC_5035_AGGAGA	L7	liver	4TU -ve	Hars2	+	4452	2359	3164	4489	4452	0.000222766763198931	0	0	0.000232766763198931	1e-05	1e-05
7035_GTTACC_5035_AGGAGA	L7	liver	4TU -ve	Haus2	+	3327	1911	1420	2862	2862	0	0	0	1e-05	1e-05	1e-05
7035_GTTACC_5035_AGGAGA	L7	liver	4TU -ve	Hba-a1	+	2710	5721	3548	4253	2710	0	0.00141076886903362	0	1e-05	0.00142076886903362	1e-05
7035_GTTACC_5035_AGGAGA	L7	liver	4TU -ve	Hba-a1	+	2852	5509	3671	4701	2852	0	0.00127632418634333	0	1e-05	0.00128632418634333	1e-05
7035_GTTACC_5035_AGGAGA	L7	liver	4TU -ve	Hba-a2	+	2710	5721	3548	4253	2710	0	0.00141076886903362	0	1e-05	0.00142076886903362	1e-05
7035_GTTACC_5035_AGGAGA	L7	liver	4TU -ve	Hba-a2	+	2852	5509	3671	4701	2852	0	0.00127632418634333	0	1e-05	0.00128632418634333	1e-05
7035_GTTACC_5035_AGGAGA	L7	liver	4TU -ve	Hbs1l	+	10049	5185	6318	8463	8463	0	0	0	1e-05	1e-05	1e-05
7035_GTTACC_5035_AGGAGA	L7	liver	4TU -ve	Hcfc1r1	+	11720	7726	9322	7087	7087	0.00014110342881332	0.00014110342881332	0	0.00015110342881332	0.00015110342881332	1e-05
7035_GTTACC_5035_AGGAGA	L7	liver	4TU -ve	Hcfc2	+	2924	1402	1948	3518	2924	0	0	0	1e-05	1e-05	1e-05
7035_GTTACC_5035_AGGAGA	L7	liver	4TU -ve	Hdac11	+	5426	4601	4883	5363	5363	0.000372925601342532	0.00130523960469886	0	0.000382925601342532	0.00131523960469886	1e-05
7035_GTTACC_5035_AGGAGA	L7	liver	4TU -ve	Hdac2	+	3831	1927	1869	6444	3831	0	0	0	1e-05	1e-05	1e-05
7035_GTTACC_5035_AGGAGA	L7	liver	4TU -ve	Hdgf	+	70143	31184	42526	62623	62623	6.3874295386679e-05	0.000287434329240056	1.59685738466698e-05	7.3874295386679e-05	0.000297434329240056	2.59685738466698e-05
7035_GTTACC_5035_AGGAGA	L7	liver	4TU -ve	Hdgfrp2	+	4031	1988	2967	4807	4031	0.000208029956313709	0.000208029956313709	0	0.000218029956313709	0.000218029956313709	1e-05
7035_GTTACC_5035_AGGAGA	L7	liver	4TU -ve	Hdhd2	+	2736	1244	1376	3149	2736	0	0	0	1e-05	1e-05	1e-05
7035_GTTACC_5035_AGGAGA	L7	liver	4TU -ve	Heatr1	+	2899	2717	2340	3733	2899	0	0.000535762121618002	0	1e-05	0.000545762121618002	1e-05
7035_GTTACC_5035_AGGAGA	L7	liver	4TU -ve	Heatr3	+	4617	1763	2565	2012	2012	0	0.000497017892644135	0	1e-05	0.000507017892644135	1e-05
7035_GTTACC_5035_AGGAGA	L7	liver	4TU -ve	Heatr6	+	3836	2921	2820	3578	3578	0	0	0	1e-05	1e-05	1e-05
7035_GTTACC_5035_AGGAGA	L7	liver	4TU -ve	Hectd3	+	4289	3532	2731	4313	4289	0	0	0	1e-05	1e-05	1e-05
7035_GTTACC_5035_AGGAGA	L7	liver	4TU -ve	Heg1	+	2050	1112	1190	2506	2050	0	0	0	1e-05	1e-05	1e-05
7035_GTTACC_5035_AGGAGA	L7	liver	4TU -ve	Helz	+	7054	2845	3243	8152	7054	0.000368007850834151	0	0	0.000378007850834151	1e-05	1e-05
7035_GTTACC_5035_AGGAGA	L7	liver	4TU -ve	Herc1	+	2416	1054	1475	3132	2416	0	0	0	1e-05	1e-05	1e-05
7035_GTTACC_5035_AGGAGA	L7	liver	4TU -ve	Herc4	+	8645	4966	5574	10235	8645	9.77039570102589e-05	0.000683927699071812	0	0.000107703957010259	0.000693927699071812	1e-05
7035_GTTACC_5035_AGGAGA	L7	liver	4TU -ve	Herpud1	+	47439	28148	40596	62102	47439	4.83076229429004e-05	0.000789024508067373	1.61025409809668e-05	5.83076229429004e-05	0.000799024508067373	2.61025409809668e-05
7035_GTTACC_5035_AGGAGA	L7	liver	4TU -ve	Hexa	+	2988	2745	3527	3883	2988	0.00257532835436518	0.0028328611898017	0	0.00258532835436518	0.0028428611898017	1e-05
7035_GTTACC_5035_AGGAGA	L7	liver	4TU -ve	Hexim1	+	7092	3779	3595	8372	7092	0.000358337314859054	0.000119445771619685	0	0.000368337314859054	0.000129445771619685	1e-05
7035_GTTACC_5035_AGGAGA	L7	liver	4TU -ve	Hfe2	+	12816	11342	8977	13235	12816	0.00022667170381564	0.000151114469210427	0	0.00023667170381564	0.000161114469210427	1e-05
7035_GTTACC_5035_AGGAGA	L7	liver	4TU -ve	Hgd	+	97277	61394	65477	89598	89598	0.000111609634143619	3.34828902430858e-05	4.46438536574477e-05	0.000121609634143619	4.34828902430858e-05	5.46438536574477e-05
7035_GTTACC_5035_AGGAGA	L7	liver	4TU -ve	Hgfac	+	30209	36304	27068	23230	23230	4.30477830391735e-05	8.6095566078347e-05	0	5.30477830391735e-05	9.6095566078347e-05	1e-05
7035_GTTACC_5035_AGGAGA	L7	liver	4TU -ve	Hgs	+	2968	2471	2634	2931	2931	0	0	0	1e-05	1e-05	1e-05
7035_GTTACC_5035_AGGAGA	L7	liver	4TU -ve	Hhex	+	33268	12661	21622	44309	33268	0.00020311900516825	0.000315962896928389	9.02751134081112e-05	0.00021311900516825	0.000325962896928389	0.000100275113408111
7035_GTTACC_5035_AGGAGA	L7	liver	4TU -ve	Hibch	+	9748	4996	4666	10250	9748	0.000975609756097561	0.000195121951219512	0	0.000985609756097561	0.000205121951219512	1e-05
7035_GTTACC_5035_AGGAGA	L7	liver	4TU -ve	Hif1a	+	4285	2188	2130	5365	4285	0	0	0	1e-05	1e-05	1e-05
7035_GTTACC_5035_AGGAGA	L7	liver	4TU -ve	Hif1an	+	3653	2388	3439	3918	3653	0	0.00102092904543134	0	1e-05	0.00103092904543134	1e-05
7035_GTTACC_5035_AGGAGA	L7	liver	4TU -ve	Higd2a	+	14582	13820	10108	22812	14582	4.38365772400491e-05	0.00105207785376117	0	5.38365772400491e-05	0.00106207785376117	1e-05
7035_GTTACC_5035_AGGAGA	L7	liver	4TU -ve	Hint1	+	90912	44051	68360	82756	82756	8.45860118903765e-05	0.000362511479530185	0	9.45860118903765e-05	0.000372511479530185	1e-05
7035_GTTACC_5035_AGGAGA	L7	liver	4TU -ve	Hist1h1c	+	15518	7688	11139	20504	15518	9.75419430355053e-05	9.75419430355053e-05	0	0.000107541943035505	0.000107541943035505	1e-05
7035_GTTACC_5035_AGGAGA	L7	liver	4TU -ve	Hist1h2bc	+	116780	34693	60143	107422	107422	6.51635605369477e-05	8.37817206903614e-05	1.86181601534136e-05	7.51635605369477e-05	9.37817206903614e-05	2.86181601534136e-05
7035_GTTACC_5035_AGGAGA	L7	liver	4TU -ve	Hist2h3c1	+	1963	1437	1111	2225	1963	0	0.00134831460674157	0	1e-05	0.00135831460674157	1e-05
7035_GTTACC_5035_AGGAGA	L7	liver	4TU -ve	Hist3h2a	+	1959	900	1583	2849	1959	0	0.000351000351000351	0	1e-05	0.000361000351000351	1e-05
7035_GTTACC_5035_AGGAGA	L7	liver	4TU -ve	Hivep1	+	1908	898	1211	2653	1908	0	0.000376931775348662	0	1e-05	0.000386931775348662	1e-05
7035_GTTACC_5035_AGGAGA	L7	liver	4TU -ve	Hmg20a	+	2754	1632	2086	3888	2754	0	0.000257201646090535	0	1e-05	0.000267201646090535	1e-05
7035_GTTACC_5035_AGGAGA	L7	liver	4TU -ve	Hmgb3	+	4942	1801	3146	6709	4942	0	0.000298107020420331	0	1e-05	0.000308107020420331	1e-05
7035_GTTACC_5035_AGGAGA	L7	liver	4TU -ve	Hmgcl	+	35956	23780	26479	53359	35956	0.000618452369797035	0.000431042560767631	1.87409809029405e-05	0.000628452369797035	0.000441042560767631	2.87409809029405e-05
7035_GTTACC_5035_AGGAGA	L7	liver	4TU -ve	Hmgcs1	+	70052	43144	50515	65660	65660	0.000411209259823332	9.13798355162961e-05	3.04599451720987e-05	0.000421209259823332	0.000101379835516296	4.04599451720987e-05
7035_GTTACC_5035_AGGAGA	L7	liver	4TU -ve	Hmgcs2	+	226728	129848	139728	318553	226728	0.000134985387047053	0.000222882848380018	1.56959752380295e-05	0.000144985387047053	0.000232882848380018	2.56959752380295e-05
7035_GTTACC_5035_AGGAGA	L7	liver	4TU -ve	Hmox2	+	7670	6338	4586	7178	7178	0	0.000557258289217052	0	1e-05	0.000567258289217052	1e-05
7035_GTTACC_5035_AGGAGA	L7	liver	4TU -ve	Hnf4a	+	76406	42585	31969	61631	61631	0.000194707209034414	0.00133049926173516	0	0.000204707209034414	0.00134049926173516	1e-05
7035_GTTACC_5035_AGGAGA	L7	liver	4TU -ve	Hnrnpa1	+	7493	2851	3341	6088	6088	0.000164257555847569	0	0.00147831800262812	0.000174257555847569	1e-05	0.00148831800262812
7035_GTTACC_5035_AGGAGA	L7	liver	4TU -ve	Hnrnpa3	+	45583	13331	25985	45166	45166	0.000221405481999734	0.000265686578399681	2.21405481999734e-05	0.000231405481999734	0.000275686578399681	3.21405481999734e-05
7035_GTTACC_5035_AGGAGA	L7	liver	4TU -ve	Hnrnpf	+	27978	13048	19031	49508	27978	0.000242385069079745	0.000363577603619617	0	0.000252385069079745	0.000373577603619617	1e-05
7035_GTTACC_5035_AGGAGA	L7	liver	4TU -ve	Hnrnph1	+	6410	3345	5084	12816	6410	0.000234082397003745	7.80274656679151e-05	0	0.000244082397003745	8.80274656679151e-05	1e-05
7035_GTTACC_5035_AGGAGA	L7	liver	4TU -ve	Hnrnph2	+	7240	3186	4466	11055	7240	9.04568068747173e-05	0	0	0.000100456806874717	1e-05	1e-05
7035_GTTACC_5035_AGGAGA	L7	liver	4TU -ve	Hnrnpl	+	6018	3463	4414	7380	6018	0.00013550135501355	0.0002710027100271	0	0.00014550135501355	0.0002810027100271	1e-05
7035_GTTACC_5035_AGGAGA	L7	liver	4TU -ve	Hnrnpr	+	10165	5572	6705	10688	10165	9.3562874251497e-05	0	0	0.000103562874251497	1e-05	1e-05
7035_GTTACC_5035_AGGAGA	L7	liver	4TU -ve	Hnrnpul2	+	9816	4617	9508	7594	7594	0.000395048722675797	0.000790097445351593	0	0.000405048722675797	0.000800097445351593	1e-05
7035_GTTACC_5035_AGGAGA	L7	liver	4TU -ve	Hoga1	+	35800	20701	18636	31125	31125	0.000417670682730924	0.0001285140562249	0	0.000427670682730924	0.0001385140562249	1e-05
7035_GTTACC_5035_AGGAGA	L7	liver	4TU -ve	Homer1	+	4111	1588	2327	3490	3490	0	0	0	1e-05	1e-05	1e-05
7035_GTTACC_5035_AGGAGA	L7	liver	4TU -ve	Hook1	+	6648	1634	2557	7589	6648	0.000263539333245487	0.000131769666622743	0	0.000273539333245487	0.000141769666622743	1e-05
7035_GTTACC_5035_AGGAGA	L7	liver	4TU -ve	Hp1bp3	+	14490	9600	12567	22434	14490	0.000178300793438531	0.000133725595078898	0	0.000188300793438531	0.000143725595078898	1e-05
7035_GTTACC_5035_AGGAGA	L7	liver	4TU -ve	Hpf1	+	2914	778	2048	2525	2525	0.00118811881188118	0.000792079207920792	0	0.00119811881188118	0.000802079207920792	1e-05
7035_GTTACC_5035_AGGAGA	L7	liver	4TU -ve	Hpgd	+	9827	4558	4089	12742	9827	0.00415947261026526	0	7.84806152880239e-05	0.00416947261026526	1e-05	8.84806152880239e-05
7035_GTTACC_5035_AGGAGA	L7	liver	4TU -ve	Hprt	+	13744	8484	7331	16997	13744	5.88339118668e-05	0.0001176678237336	0	6.88339118668e-05	0.0001276678237336	1e-05
7035_GTTACC_5035_AGGAGA	L7	liver	4TU -ve	Hrg	+	124546	49023	67533	88198	88198	0.00358284768362094	0.000476201274405315	4.53525023243157e-05	0.00359284768362094	0.000486201274405315	5.53525023243157e-05
7035_GTTACC_5035_AGGAGA	L7	liver	4TU -ve	Hs6st1	+	20169	10601	12938	20547	20169	9.73378108726335e-05	0.000194675621745267	0	0.000107337810872633	0.000204675621745267	1e-05
7035_GTTACC_5035_AGGAGA	L7	liver	4TU -ve	Hsbp1	+	18331	13643	8303	20043	18331	0.00309334929900713	9.97854612582947e-05	0	0.00310334929900713	0.000109785461258295	1e-05
7035_GTTACC_5035_AGGAGA	L7	liver	4TU -ve	Hsd17b10	+	22623	24744	13499	21221	21221	0	0.000141369398237595	0	1e-05	0.000151369398237595	1e-05
7035_GTTACC_5035_AGGAGA	L7	liver	4TU -ve	Hsd17b2	+	41457	28120	25740	34380	34380	5.8173356602676e-05	5.8173356602676e-05	2.9086678301338e-05	6.8173356602676e-05	6.8173356602676e-05	3.9086678301338e-05
7035_GTTACC_5035_AGGAGA	L7	liver	4TU -ve	Hsd17b4	+	36457	20271	15711	36826	36457	2.71547276380818e-05	2.71547276380818e-05	2.71547276380818e-05	3.71547276380818e-05	3.71547276380818e-05	3.71547276380818e-05
7035_GTTACC_5035_AGGAGA	L7	liver	4TU -ve	Hsd3b7	+	44372	45112	24717	50959	44372	1.96236189878137e-05	0.000137365332914696	0	2.96236189878137e-05	0.000147365332914696	1e-05
7035_GTTACC_5035_AGGAGA	L7	liver	4TU -ve	Hsdl2	+	13788	7456	5236	17394	13788	0.000114982177762447	0.000114982177762447	0	0.000124982177762447	0.000124982177762447	1e-05
7035_GTTACC_5035_AGGAGA	L7	liver	4TU -ve	Hsf1	+	1661	1241	917	2104	1661	0	0	0	1e-05	1e-05	1e-05
7035_GTTACC_5035_AGGAGA	L7	liver	4TU -ve	Hsf2	+	4274	2046	3208	7011	4274	0.000142633005277421	0	0	0.000152633005277421	1e-05	1e-05
7035_GTTACC_5035_AGGAGA	L7	liver	4TU -ve	Hspa4l	+	6509	2548	2827	4785	4785	0	0.000626959247648903	0	1e-05	0.000636959247648903	1e-05
7035_GTTACC_5035_AGGAGA	L7	liver	4TU -ve	Hspa5	+	250546	127413	227325	334981	250546	0.000226878539379845	0.000370170248461853	1.49262196960425e-05	0.000236878539379845	0.000380170248461853	2.49262196960425e-05
7035_GTTACC_5035_AGGAGA	L7	liver	4TU -ve	Hspa8	+	154386	96983	115220	108650	108650	9.2038656235619e-05	9.2038656235619e-05	9.2038656235619e-06	0.000102038656235619	0.000102038656235619	1.92038656235619e-05
7035_GTTACC_5035_AGGAGA	L7	liver	4TU -ve	Hspb1	+	8479	8010	5440	12675	8479	0.000157790927021696	0.00134122287968441	0	0.000167790927021696	0.00135122287968441	1e-05
7035_GTTACC_5035_AGGAGA	L7	liver	4TU -ve	Hspb6	+	1606	2156	939	1743	1606	0	0	0	1e-05	1e-05	1e-05
7035_GTTACC_5035_AGGAGA	L7	liver	4TU -ve	Hspe1	+	42823	29545	16933	48857	42823	4.09357922099187e-05	2.04678961049594e-05	0	5.09357922099187e-05	3.04678961049594e-05	1e-05
7035_GTTACC_5035_AGGAGA	L7	liver	4TU -ve	Htatip2	+	5348	4497	5099	5208	5208	0	0	0.000192012288786482	1e-05	1e-05	0.000202012288786482
7035_GTTACC_5035_AGGAGA	L7	liver	4TU -ve	Htatsf1	+	3105	941	1675	3103	3103	0	0.000644537544311956	0	1e-05	0.000654537544311956	1e-05
7035_GTTACC_5035_AGGAGA	L7	liver	4TU -ve	Huwe1	+	13708	6891	9915	13273	13273	7.5340917652377e-05	0.000150681835304754	0	8.5340917652377e-05	0.000160681835304754	1e-05
7035_GTTACC_5035_AGGAGA	L7	liver	4TU -ve	Hyal1	+	21776	15437	12392	11000	11000	9.09090909090909e-05	9.09090909090909e-05	0	0.000100909090909091	0.000100909090909091	1e-05
7035_GTTACC_5035_AGGAGA	L7	liver	4TU -ve	Hyal2	+	5776	3262	3681	6049	5776	0.0001653165812531	0	0	0.0001753165812531	1e-05	1e-05
7035_GTTACC_5035_AGGAGA	L7	liver	4TU -ve	Hyi	+	6953	9061	10657	7301	6953	0.000958772770853308	0	0	0.000968772770853308	1e-05	1e-05
7035_GTTACC_5035_AGGAGA	L7	liver	4TU -ve	Hykk	+	9864	6208	5901	11323	9864	0.000176631634725779	0	0	0.000186631634725779	1e-05	1e-05
7035_GTTACC_5035_AGGAGA	L7	liver	4TU -ve	Hyou1	+	32042	15141	23312	48653	32042	0.000123322302838468	8.22148685589789e-05	0	0.000133322302838468	9.22148685589789e-05	1e-05
7035_GTTACC_5035_AGGAGA	L7	liver	4TU -ve	Hypk	+	14534	8385	11871	17030	14534	5.87199060481503e-05	0.000117439812096301	0	6.87199060481503e-05	0.000127439812096301	1e-05
7035_GTTACC_5035_AGGAGA	L7	liver	4TU -ve	Iah1	+	20006	12366	14135	21921	20006	0.000182473427307148	9.12367136535742e-05	0	0.000192473427307148	0.000101236713653574	1e-05
7035_GTTACC_5035_AGGAGA	L7	liver	4TU -ve	Iars	+	4764	2073	2870	5709	4764	0	0.00157645822385706	0	1e-05	0.00158645822385706	1e-05
7035_GTTACC_5035_AGGAGA	L7	liver	4TU -ve	Ice2	+	2653	1286	1609	3217	2653	0	0	0	1e-05	1e-05	1e-05
7035_GTTACC_5035_AGGAGA	L7	liver	4TU -ve	Icmt	+	2492	1451	1255	3402	2492	0	0	0	1e-05	1e-05	1e-05
7035_GTTACC_5035_AGGAGA	L7	liver	4TU -ve	Id1	+	2394	829	1549	3434	2394	0.00029120559114735	0.0005824111822947	0	0.00030120559114735	0.0005924111822947	1e-05
7035_GTTACC_5035_AGGAGA	L7	liver	4TU -ve	Id3	+	32962	17800	21041	42075	32962	7.1301247771836e-05	0.000190136660724896	0	8.1301247771836e-05	0.000200136660724896	1e-05
7035_GTTACC_5035_AGGAGA	L7	liver	4TU -ve	Idh3a	+	10183	2705	3312	7818	7818	0.000127909951394218	0	0	0.000137909951394218	1e-05	1e-05
7035_GTTACC_5035_AGGAGA	L7	liver	4TU -ve	Idi1	+	32131	9957	13429	37566	32131	2.66198157908747e-05	0.000186338710536123	0	3.66198157908747e-05	0.000196338710536123	1e-05
7035_GTTACC_5035_AGGAGA	L7	liver	4TU -ve	Idnk	+	1987	2716	2318	2969	1987	0.000336813742000674	0	0	0.000346813742000674	1e-05	1e-05
7035_GTTACC_5035_AGGAGA	L7	liver	4TU -ve	Ier3ip1	+	27415	10307	13242	18313	18313	0.000109212035166275	0	0	0.000119212035166275	1e-05	1e-05
7035_GTTACC_5035_AGGAGA	L7	liver	4TU -ve	Iffo2	+	2087	1256	1196	1848	1848	0	0	0	1e-05	1e-05	1e-05
7035_GTTACC_5035_AGGAGA	L7	liver	4TU -ve	Ifi27	+	33744	24483	20494	21012	21012	0	0	4.75918522748905e-05	1e-05	1e-05	5.75918522748905e-05
7035_GTTACC_5035_AGGAGA	L7	liver	4TU -ve	Ifi35	+	1927	2320	1939	1923	1923	0	0	0	1e-05	1e-05	1e-05
7035_GTTACC_5035_AGGAGA	L7	liver	4TU -ve	Ifi47	+	9651	4875	4177	9774	9651	0.000306936771025169	0.00010231225700839	0	0.000316936771025169	0.00011231225700839	1e-05
7035_GTTACC_5035_AGGAGA	L7	liver	4TU -ve	Ifit1	+	10206	1249	3064	1694	1694	0.0011806375442739	0	0	0.0011906375442739	1e-05	1e-05
7035_GTTACC_5035_AGGAGA	L7	liver	4TU -ve	Ifit3	+	2871	1559	1527	2638	2638	0.000379075056861259	0	0	0.000389075056861259	1e-05	1e-05
7035_GTTACC_5035_AGGAGA	L7	liver	4TU -ve	Ifnar1	+	5578	1545	3291	2376	2376	0	0	0	1e-05	1e-05	1e-05
7035_GTTACC_5035_AGGAGA	L7	liver	4TU -ve	Ifnar2	+	16485	10108	9500	15127	15127	0.000132213922126	0.000132213922126	0	0.000142213922126	0.000142213922126	1e-05
7035_GTTACC_5035_AGGAGA	L7	liver	4TU -ve	Ifnar2	+	1903	1042	1404	3790	1903	0.000263852242744063	0	0	0.000273852242744063	1e-05	1e-05
7035_GTTACC_5035_AGGAGA	L7	liver	4TU -ve	Ifngr1	+	5884	2557	4210	7279	5884	0.000137381508448963	0	0	0.000147381508448963	1e-05	1e-05
7035_GTTACC_5035_AGGAGA	L7	liver	4TU -ve	Ifngr2	+	3559	2253	2701	2782	2782	0	0	0	1e-05	1e-05	1e-05
7035_GTTACC_5035_AGGAGA	L7	liver	4TU -ve	Ifrd2	+	2669	1010	2228	2433	2433	0.00041101520756268	0	0	0.00042101520756268	1e-05	1e-05
7035_GTTACC_5035_AGGAGA	L7	liver	4TU -ve	Ift20	+	50916	21626	25304	41120	41120	0	4.86381322957198e-05	9.72762645914397e-05	1e-05	5.86381322957198e-05	0.00010727626459144
7035_GTTACC_5035_AGGAGA	L7	liver	4TU -ve	Ift46	+	3371	2965	3544	2963	2963	0	0.000337495781302734	0	1e-05	0.000347495781302734	1e-05
7035_GTTACC_5035_AGGAGA	L7	liver	4TU -ve	Ift52	+	4206	2378	3129	5120	4206	0.00078125	0.00078125	0	0.00079125	0.00079125	1e-05
7035_GTTACC_5035_AGGAGA	L7	liver	4TU -ve	Igbp1	+	6665	4006	4152	6666	6665	0	0	0	1e-05	1e-05	1e-05
7035_GTTACC_5035_AGGAGA	L7	liver	4TU -ve	Igf1	+	13038	7235	5062	5548	5548	0.000540735400144196	0.00450612833453496	0.000180245133381399	0.000550735400144196	0.00451612833453496	0.000190245133381399
7035_GTTACC_5035_AGGAGA	L7	liver	4TU -ve	Igf1	+	367581	169276	140769	251927	251927	0.000210378403267613	0.000341368729830467	7.93880767047597e-06	0.000220378403267613	0.000351368729830467	1.7938807670476e-05
7035_GTTACC_5035_AGGAGA	L7	liver	4TU -ve	Igfals	+	14667	13708	17731	7774	7774	0	0	0	1e-05	1e-05	1e-05
7035_GTTACC_5035_AGGAGA	L7	liver	4TU -ve	Igfbp1	+	17754	11345	11525	16443	16443	0.000243264611080703	0.000364896916621055	6.08161527701758e-05	0.000253264611080703	0.000374896916621055	7.08161527701758e-05
7035_GTTACC_5035_AGGAGA	L7	liver	4TU -ve	Igfbp2	+	68405	26494	55876	81103	68405	0.0002835900028359	0.0002342700023427	2.46600002466e-05	0.0002935900028359	0.0002442700023427	3.46600002466e-05
7035_GTTACC_5035_AGGAGA	L7	liver	4TU -ve	Igfbp4	+	193707	179882	97067	344626	193707	0.000107362764271993	0.000153789905578801	5.803392663351e-06	0.000117362764271993	0.000163789905578801	1.5803392663351e-05
7035_GTTACC_5035_AGGAGA	L7	liver	4TU -ve	Igip	+	3597	1367	1872	4175	3597	0.000718562874251497	0.000239520958083832	0	0.000728562874251497	0.000249520958083832	1e-05
7035_GTTACC_5035_AGGAGA	L7	liver	4TU -ve	Igsf11	+	3867	1750	1901	4758	3867	0	0	0	1e-05	1e-05	1e-05
7035_GTTACC_5035_AGGAGA	L7	liver	4TU -ve	Igsf5	+	4027	2328	2616	2466	2466	0	0	0	1e-05	1e-05	1e-05
7035_GTTACC_5035_AGGAGA	L7	liver	4TU -ve	Igsf5	+	2227	1277	1591	1537	1537	0.00195185426154847	0	0	0.00196185426154847	1e-05	1e-05
7035_GTTACC_5035_AGGAGA	L7	liver	4TU -ve	Igtp	+	4060	2893	2470	5972	4060	0	0.000167448091091762	0	1e-05	0.000177448091091762	1e-05
7035_GTTACC_5035_AGGAGA	L7	liver	4TU -ve	Iigp1	+	160794	83852	81109	136793	136793	0.000438618935179432	0.000160826942899125	0	0.000448618935179432	0.000170826942899125	1e-05
7035_GTTACC_5035_AGGAGA	L7	liver	4TU -ve	Ik	+	11091	7061	6908	13636	11091	0.000146670577882077	0	0	0.000156670577882077	1e-05	1e-05
7035_GTTACC_5035_AGGAGA	L7	liver	4TU -ve	Ikbkg	+	9454	4178	4947	8205	8205	0	0.00036563071297989	0	1e-05	0.00037563071297989	1e-05
7035_GTTACC_5035_AGGAGA	L7	liver	4TU -ve	Il11ra1	+	17272	8156	24526	19116	17272	5.23121992048546e-05	0	5.23121992048546e-05	6.23121992048546e-05	1e-05	6.23121992048546e-05
7035_GTTACC_5035_AGGAGA	L7	liver	4TU -ve	Il13ra1	+	4358	1894	2470	4899	4358	0	0.000204123290467442	0	1e-05	0.000214123290467442	1e-05
7035_GTTACC_5035_AGGAGA	L7	liver	4TU -ve	Il15ra	+	2097	999	742	2927	2097	0.000341646737273659	0	0.000341646737273659	0.000351646737273659	1e-05	0.000351646737273659
7035_GTTACC_5035_AGGAGA	L7	liver	4TU -ve	Il17ra	+	4155	1815	4103	4089	4089	0.000244558571777941	0.00195646857422352	0	0.000254558571777941	0.00196646857422352	1e-05
7035_GTTACC_5035_AGGAGA	L7	liver	4TU -ve	Il17rc	+	3099	3232	2691	2245	2245	0.00178173719376391	0.00133630289532293	0.00044543429844098	0.00179173719376391	0.00134630289532293	0.00045543429844098
7035_GTTACC_5035_AGGAGA	L7	liver	4TU -ve	Il18	+	2315	1663	1571	2214	2214	0	0	0	1e-05	1e-05	1e-05
7035_GTTACC_5035_AGGAGA	L7	liver	4TU -ve	Il1r1	+	3529	1334	923	3425	3425	0.00204379562043795	0	0	0.00205379562043795	1e-05	1e-05
7035_GTTACC_5035_AGGAGA	L7	liver	4TU -ve	Il1rap	+	20045	5130	6592	18033	18033	0.00011090778018078	5.54538900903898e-05	5.54538900903898e-05	0.00012090778018078	6.54538900903898e-05	6.54538900903898e-05
7035_GTTACC_5035_AGGAGA	L7	liver	4TU -ve	Il4ra	+	2754	1968	3832	3329	2754	0.000300390507659958	0	0	0.000310390507659958	1e-05	1e-05
7035_GTTACC_5035_AGGAGA	L7	liver	4TU -ve	Il6st	+	26174	16158	13466	29812	26174	0.000503153092714343	0.000234804776600027	0	0.000513153092714343	0.000244804776600027	1e-05
7035_GTTACC_5035_AGGAGA	L7	liver	4TU -ve	Ildr2	+	7995	4599	3966	6886	6886	0.0042114435085681	0.000290444379901249	0	0.0042214435085681	0.000300444379901249	1e-05
7035_GTTACC_5035_AGGAGA	L7	liver	4TU -ve	Ilf3	+	2092	667	1199	2169	2092	0	0	0	1e-05	1e-05	1e-05
7035_GTTACC_5035_AGGAGA	L7	liver	4TU -ve	Ilk	+	3798	3655	2945	3500	3500	0	0	0	1e-05	1e-05	1e-05
7035_GTTACC_5035_AGGAGA	L7	liver	4TU -ve	Ilvbl	+	4457	4381	2643	4870	4457	0.000205338809034908	0.00102669404517453	0	0.000215338809034908	0.00103669404517453	1e-05
7035_GTTACC_5035_AGGAGA	L7	liver	4TU -ve	Immp1l	+	4857	2591	2499	6358	4857	0	0	0.000471846492607738	1e-05	1e-05	0.000481846492607738
7035_GTTACC_5035_AGGAGA	L7	liver	4TU -ve	Immp2l	+	4886	3956	3938	4786	4786	0.000208942749686586	0.00125365649811951	0	0.000218942749686586	0.00126365649811951	1e-05
7035_GTTACC_5035_AGGAGA	L7	liver	4TU -ve	Immt	+	9367	6653	5895	9811	9367	0.000101926409132606	0	0	0.000111926409132606	1e-05	1e-05
7035_GTTACC_5035_AGGAGA	L7	liver	4TU -ve	Imp3	+	11178	8030	6953	13636	11178	0.000440011733646231	7.33352889410384e-05	0.000220005866823115	0.000450011733646231	8.33352889410384e-05	0.000230005866823115
7035_GTTACC_5035_AGGAGA	L7	liver	4TU -ve	Imp4	+	4814	3894	3134	4419	4419	0.000226295541977823	0.00316813758768952	0	0.000236295541977823	0.00317813758768952	1e-05
7035_GTTACC_5035_AGGAGA	L7	liver	4TU -ve	Inf2	+	3102	2528	3388	2786	2786	0	0	0	1e-05	1e-05	1e-05
7035_GTTACC_5035_AGGAGA	L7	liver	4TU -ve	Ing1	+	10756	4446	8304	10423	10423	9.59416674661806e-05	0.000287825002398542	0	0.000105941667466181	0.000297825002398542	1e-05
7035_GTTACC_5035_AGGAGA	L7	liver	4TU -ve	Ing3	+	2734	832	1302	2972	2734	0	0.00302826379542395	0	1e-05	0.00303826379542395	1e-05
7035_GTTACC_5035_AGGAGA	L7	liver	4TU -ve	Ing4	+	4276	2911	2989	3941	3941	0.000253742704897234	0.000507485409794468	0	0.000263742704897234	0.000517485409794468	1e-05
7035_GTTACC_5035_AGGAGA	L7	liver	4TU -ve	Inhba	+	24191	7687	11228	11275	11275	0.000354767184035477	0.00106430155210643	0	0.000364767184035477	0.00107430155210643	1e-05
7035_GTTACC_5035_AGGAGA	L7	liver	4TU -ve	Inpp5a	+	1289	2161	2505	2362	1289	0	0	0	1e-05	1e-05	1e-05
7035_GTTACC_5035_AGGAGA	L7	liver	4TU -ve	Inpp5b	+	4857	2560	2875	5269	4857	0	0.000379578667678876	0	1e-05	0.000389578667678876	1e-05
7035_GTTACC_5035_AGGAGA	L7	liver	4TU -ve	Inpp5f	+	2445	1440	1332	3164	2445	0.000316055625790139	0	0	0.000326055625790139	1e-05	1e-05
7035_GTTACC_5035_AGGAGA	L7	liver	4TU -ve	Insc	+	2522	1249	1237	3056	2522	0	0	0	1e-05	1e-05	1e-05
7035_GTTACC_5035_AGGAGA	L7	liver	4TU -ve	Insig1	+	27894	19268	21871	52217	27894	7.66034050213532e-05	0.000268111917574736	3.83017025106766e-05	8.66034050213532e-05	0.000278111917574736	4.83017025106766e-05
7035_GTTACC_5035_AGGAGA	L7	liver	4TU -ve	Ints11	+	1847	1420	1685	1581	1581	0.000632511068943707	0.00126502213788741	0	0.000642511068943707	0.00127502213788741	1e-05
7035_GTTACC_5035_AGGAGA	L7	liver	4TU -ve	Ints4	+	3568	2770	1262	4088	3568	0.000244618395303327	0	0	0.000254618395303327	1e-05	1e-05
7035_GTTACC_5035_AGGAGA	L7	liver	4TU -ve	Ints5	+	2596	1869	1729	3072	2596	0	0	0	1e-05	1e-05	1e-05
7035_GTTACC_5035_AGGAGA	L7	liver	4TU -ve	Ints7	+	3152	3287	3955	4544	3152	0	0.000440140845070423	0	1e-05	0.000450140845070423	1e-05
7035_GTTACC_5035_AGGAGA	L7	liver	4TU -ve	Ints9	+	1607	1225	1044	1735	1607	0	0	0	1e-05	1e-05	1e-05
7035_GTTACC_5035_AGGAGA	L7	liver	4TU -ve	Ip6k1	+	3037	4049	3232	3851	3037	0	0.000259672812256557	0	1e-05	0.000269672812256557	1e-05
7035_GTTACC_5035_AGGAGA	L7	liver	4TU -ve	Ipmk	+	7838	3255	3737	8456	7838	0.000236518448438978	0.000236518448438978	0.000118259224219489	0.000246518448438978	0.000246518448438978	0.000128259224219489
7035_GTTACC_5035_AGGAGA	L7	liver	4TU -ve	Ipo5	+	4185	3202	2508	4189	4185	0.00023872045834328	0.00023872045834328	0	0.00024872045834328	0.00024872045834328	1e-05
7035_GTTACC_5035_AGGAGA	L7	liver	4TU -ve	Ipo7	+	17099	6516	6806	15407	15407	6.49055624066983e-05	0	0	7.49055624066983e-05	1e-05	1e-05
7035_GTTACC_5035_AGGAGA	L7	liver	4TU -ve	Irak2	+	18921	7847	5395	13563	13563	0.0002949200029492	0.0002211900022119	0	0.0003049200029492	0.0002311900022119	1e-05
7035_GTTACC_5035_AGGAGA	L7	liver	4TU -ve	Ireb2	+	12573	2230	6177	14888	12573	0.000201504567436862	0.000403009134873724	0	0.000211504567436862	0.000413009134873724	1e-05
7035_GTTACC_5035_AGGAGA	L7	liver	4TU -ve	Irf1	+	6834	3376	5509	10573	6834	9.458053532583e-05	0	0	0.00010458053532583	1e-05	1e-05
7035_GTTACC_5035_AGGAGA	L7	liver	4TU -ve	Irf2	+	4291	1021	1987	4266	4266	0	0.00093764650726676	0	1e-05	0.00094764650726676	1e-05
7035_GTTACC_5035_AGGAGA	L7	liver	4TU -ve	Irf2bp1	+	1395	1726	1800	2433	1395	0	0	0	1e-05	1e-05	1e-05
7035_GTTACC_5035_AGGAGA	L7	liver	4TU -ve	Irf3	+	4124	4920	3422	3471	3471	0	0	0.000576202823393835	1e-05	1e-05	0.000586202823393835
7035_GTTACC_5035_AGGAGA	L7	liver	4TU -ve	Irf6	+	7172	4088	4929	8761	7172	0.000798995548453373	0	0	0.000808995548453373	1e-05	1e-05
7035_GTTACC_5035_AGGAGA	L7	liver	4TU -ve	Irf8	+	1514	1350	1262	2265	1514	0.000883002207505519	0	0	0.000893002207505519	1e-05	1e-05
7035_GTTACC_5035_AGGAGA	L7	liver	4TU -ve	Irf9	+	6231	5014	4764	8367	6231	0.00155372295924465	0.00119517150711127	0	0.00156372295924465	0.00120517150711127	1e-05
7035_GTTACC_5035_AGGAGA	L7	liver	4TU -ve	Irgm2	+	4481	2543	2983	5002	4481	0.000999600159936026	0.00199920031987205	0	0.00100960015993603	0.00200920031987205	1e-05
7035_GTTACC_5035_AGGAGA	L7	liver	4TU -ve	Irgq	+	2053	600	1989	1752	1752	0	0	0	1e-05	1e-05	1e-05
7035_GTTACC_5035_AGGAGA	L7	liver	4TU -ve	Isca2	+	5851	3398	2535	6523	5851	0	0	0	1e-05	1e-05	1e-05
7035_GTTACC_5035_AGGAGA	L7	liver	4TU -ve	Iscu	+	19659	12498	17126	19565	19565	0	0	0	1e-05	1e-05	1e-05
7035_GTTACC_5035_AGGAGA	L7	liver	4TU -ve	Isoc1	+	12679	9360	7328	15212	12679	0	0.000131475151196424	0	1e-05	0.000141475151196424	1e-05
7035_GTTACC_5035_AGGAGA	L7	liver	4TU -ve	Isoc1	+	13901	5268	8328	14803	13901	0	0	0	1e-05	1e-05	1e-05
7035_GTTACC_5035_AGGAGA	L7	liver	4TU -ve	Isoc2a	+	44535	23976	33443	30214	30214	3.30972396902098e-05	0.000264777917521679	0	4.30972396902098e-05	0.000274777917521679	1e-05
7035_GTTACC_5035_AGGAGA	L7	liver	4TU -ve	Itch	+	1798	1175	1087	2536	1798	0	0.00315457413249211	0	1e-05	0.00316457413249211	1e-05
7035_GTTACC_5035_AGGAGA	L7	liver	4TU -ve	Itga9	+	4405	2788	2716	3934	3934	0	0	0	1e-05	1e-05	1e-05
7035_GTTACC_5035_AGGAGA	L7	liver	4TU -ve	Itgal	+	2079	1181	1146	2854	2079	0	0	0	1e-05	1e-05	1e-05
7035_GTTACC_5035_AGGAGA	L7	liver	4TU -ve	Itgav	+	2445	1730	2356	3953	2445	0	0.000252972426005565	0	1e-05	0.000262972426005565	1e-05
7035_GTTACC_5035_AGGAGA	L7	liver	4TU -ve	Itgb1	+	10481	8546	6894	14600	10481	0	0.000684931506849315	0	1e-05	0.000694931506849315	1e-05
7035_GTTACC_5035_AGGAGA	L7	liver	4TU -ve	Itgb5	+	4019	3471	4197	6243	4019	0.000160179400929041	0.000160179400929041	0	0.000170179400929041	0.000170179400929041	1e-05
7035_GTTACC_5035_AGGAGA	L7	liver	4TU -ve	Itih4	+	155840	122666	166551	117449	117449	0.000119200674335243	0.000187315345383954	8.51433388108881e-06	0.000129200674335243	0.000197315345383954	1.85143338810888e-05
7035_GTTACC_5035_AGGAGA	L7	liver	4TU -ve	Itih5	+	4247	2672	2694	4118	4118	0	0.000485672656629432	0	1e-05	0.000495672656629432	1e-05
7035_GTTACC_5035_AGGAGA	L7	liver	4TU -ve	Itm2c	+	6960	5824	7000	11122	6960	8.99118863513757e-05	0	0	9.99118863513756e-05	1e-05	1e-05
7035_GTTACC_5035_AGGAGA	L7	liver	4TU -ve	Itpa	+	8257	3215	4285	7451	7451	0	0.000134210173131123	0	1e-05	0.000144210173131123	1e-05
7035_GTTACC_5035_AGGAGA	L7	liver	4TU -ve	Itpr1	+	3206	2027	1754	3228	3206	0.000309789343246592	0	0	0.000319789343246592	1e-05	1e-05
7035_GTTACC_5035_AGGAGA	L7	liver	4TU -ve	Itsn1	+	5052	3260	4271	7363	5052	0.00054325682466386	0	0	0.00055325682466386	1e-05	1e-05
7035_GTTACC_5035_AGGAGA	L7	liver	4TU -ve	Ivd	+	11853	9155	7592	14562	11853	0.000137343771459964	0.00199148468616948	0	0.000147343771459964	0.00200148468616948	1e-05
7035_GTTACC_5035_AGGAGA	L7	liver	4TU -ve	Ivns1abp	+	14436	7610	8930	15547	14436	6.43210908857014e-05	0.000192963272657104	0	7.43210908857014e-05	0.000202963272657104	1e-05
7035_GTTACC_5035_AGGAGA	L7	liver	4TU -ve	Iws1	+	3606	2160	2082	5017	3606	0	0.000199322304165836	0	1e-05	0.000209322304165836	1e-05
7035_GTTACC_5035_AGGAGA	L7	liver	4TU -ve	Iyd	+	29606	12567	19659	26910	26910	0.000185804533630621	0.000222965440356745	0	0.000195804533630621	0.000232965440356745	1e-05
7035_GTTACC_5035_AGGAGA	L7	liver	4TU -ve	Jade1	+	23861	9413	9825	19116	19116	0	5.23121992048546e-05	0	1e-05	6.23121992048546e-05	1e-05
7035_GTTACC_5035_AGGAGA	L7	liver	4TU -ve	Jagn1	+	6043	3819	3733	5683	5683	0	0.00193559739574168	0	1e-05	0.00194559739574168	1e-05
7035_GTTACC_5035_AGGAGA	L7	liver	4TU -ve	Jak2	+	2352	1337	1328	2464	2352	0	0	0	1e-05	1e-05	1e-05
7035_GTTACC_5035_AGGAGA	L7	liver	4TU -ve	Jarid2	+	2453	2012	1783	3959	2453	0	0	0	1e-05	1e-05	1e-05
7035_GTTACC_5035_AGGAGA	L7	liver	4TU -ve	Jkamp	+	9165	3195	3829	5463	5463	0	0.000183049606443346	0	1e-05	0.000193049606443346	1e-05
7035_GTTACC_5035_AGGAGA	L7	liver	4TU -ve	Jmjd1c	+	3216	1005	1543	3758	3216	0	0	0	1e-05	1e-05	1e-05
7035_GTTACC_5035_AGGAGA	L7	liver	4TU -ve	Jmjd8	+	2533	3661	3050	3243	2533	0.000308356460067838	0.000308356460067838	0	0.000318356460067838	0.000318356460067838	1e-05
7035_GTTACC_5035_AGGAGA	L7	liver	4TU -ve	Josd2	+	1538	2381	1706	2193	1538	0.000455996352029184	0.00227998176014591	0	0.000465996352029184	0.00228998176014591	1e-05
7035_GTTACC_5035_AGGAGA	L7	liver	4TU -ve	Jtb	+	18900	9729	14022	13564	13564	7.37245650250664e-05	0	0	8.37245650250664e-05	1e-05	1e-05
7035_GTTACC_5035_AGGAGA	L7	liver	4TU -ve	Jund	+	3275	4472	4578	8523	3275	0	0	0	1e-05	1e-05	1e-05
7035_GTTACC_5035_AGGAGA	L7	liver	4TU -ve	Kank1	+	9068	5639	6498	14645	9068	0	0.000409696142027996	0	1e-05	0.000419696142027996	1e-05
7035_GTTACC_5035_AGGAGA	L7	liver	4TU -ve	Kat2b	+	21390	5421	7003	22780	21390	0	0.000219490781387182	0	1e-05	0.000229490781387182	1e-05
7035_GTTACC_5035_AGGAGA	L7	liver	4TU -ve	Kat6b	+	2687	1861	1968	2793	2687	0	0.00107411385606874	0	1e-05	0.00108411385606874	1e-05
7035_GTTACC_5035_AGGAGA	L7	liver	4TU -ve	Kat8	+	3305	2211	2463	4669	3305	0.000214178624973228	0	0	0.000224178624973228	1e-05	1e-05
7035_GTTACC_5035_AGGAGA	L7	liver	4TU -ve	Katna1	+	3155	1408	1962	3725	3155	0.000268456375838926	0	0	0.000278456375838926	1e-05	1e-05
7035_GTTACC_5035_AGGAGA	L7	liver	4TU -ve	Katnbl1	+	2299	1270	1312	3450	2299	0	0	0	1e-05	1e-05	1e-05
7035_GTTACC_5035_AGGAGA	L7	liver	4TU -ve	Kbtbd7	+	2568	928	1556	3328	2568	0	0.000300480769230769	0	1e-05	0.000310480769230769	1e-05
7035_GTTACC_5035_AGGAGA	L7	liver	4TU -ve	Kcnn2	+	2266	1168	635	2474	2266	0.000404203718674212	0.000404203718674212	0	0.000414203718674212	0.000414203718674212	1e-05
7035_GTTACC_5035_AGGAGA	L7	liver	4TU -ve	Kctd2	+	1661	1216	2640	2828	1661	0.000707213578500707	0.000353606789250354	0	0.000717213578500707	0.000363606789250354	1e-05
7035_GTTACC_5035_AGGAGA	L7	liver	4TU -ve	Kctd20	+	1910	1766	1778	3276	1910	0	0.000305250305250305	0	1e-05	0.000315250305250305	1e-05
7035_GTTACC_5035_AGGAGA	L7	liver	4TU -ve	Kctd6	+	2478	1284	1263	2031	2031	0.00344657804037419	0	0	0.00345657804037419	1e-05	1e-05
7035_GTTACC_5035_AGGAGA	L7	liver	4TU -ve	Kctd9	+	2662	1290	2036	2018	2018	0	0	0	1e-05	1e-05	1e-05
7035_GTTACC_5035_AGGAGA	L7	liver	4TU -ve	Kdelr1	+	39255	31252	31992	46091	39255	0.000412227983771235	8.67848386886811e-05	0	0.000422227983771235	9.67848386886811e-05	1e-05
7035_GTTACC_5035_AGGAGA	L7	liver	4TU -ve	Kdelr2	+	23619	14175	10848	33368	23619	0.000209781826900024	0.000419563653800048	2.99688324142891e-05	0.000219781826900024	0.000429563653800048	3.99688324142891e-05
7035_GTTACC_5035_AGGAGA	L7	liver	4TU -ve	Kdm1b	+	2307	1135	1195	2653	2307	0.000376931775348662	0	0	0.000386931775348662	1e-05	1e-05
7035_GTTACC_5035_AGGAGA	L7	liver	4TU -ve	Kdm5a	+	3658	2357	3128	4367	3658	0.000457980306846806	0	0	0.000467980306846806	1e-05	1e-05
7035_GTTACC_5035_AGGAGA	L7	liver	4TU -ve	Kdm5b	+	4591	2895	2744	4936	4591	0	0	0	1e-05	1e-05	1e-05
7035_GTTACC_5035_AGGAGA	L7	liver	4TU -ve	Kdm5c	+	4412	2484	2459	4307	4307	0	0	0	1e-05	1e-05	1e-05
7035_GTTACC_5035_AGGAGA	L7	liver	4TU -ve	Keg1	+	42062	25443	22096	32128	32128	6.22509960159363e-05	0.000435756972111554	0.000155627490039841	7.22509960159363e-05	0.000445756972111554	0.000165627490039841
7035_GTTACC_5035_AGGAGA	L7	liver	4TU -ve	Khdrbs3	+	3184	1655	2161	3836	3184	0.000260688216892596	0.000260688216892596	0	0.000270688216892596	0.000270688216892596	1e-05
7035_GTTACC_5035_AGGAGA	L7	liver	4TU -ve	Khk	+	38844	56387	36480	49994	38844	4.00048005760691e-05	0.000240028803456415	0.000160019202304277	5.00048005760691e-05	0.000250028803456415	0.000170019202304277
7035_GTTACC_5035_AGGAGA	L7	liver	4TU -ve	Khnyn	+	1781	1024	1249	2068	1781	0	0.00145067698259187	0	1e-05	0.00146067698259187	1e-05
7035_GTTACC_5035_AGGAGA	L7	liver	4TU -ve	Kidins220	+	4046	3129	4193	4303	4046	0	0.000232396002788752	0	1e-05	0.000242396002788752	1e-05
7035_GTTACC_5035_AGGAGA	L7	liver	4TU -ve	Kif1c	+	18056	14777	18460	23053	18056	0.000260269813039518	0.000650674532598794	4.33783021732529e-05	0.000270269813039518	0.000660674532598794	5.33783021732529e-05
7035_GTTACC_5035_AGGAGA	L7	liver	4TU -ve	Kif3b	+	3541	1806	3108	3835	3541	0.000260756192959583	0.000260756192959583	0	0.000270756192959583	0.000270756192959583	1e-05
7035_GTTACC_5035_AGGAGA	L7	liver	4TU -ve	Kiz	+	2937	1985	2124	3259	2937	0	0.000306842589751458	0	1e-05	0.000316842589751458	1e-05
7035_GTTACC_5035_AGGAGA	L7	liver	4TU -ve	Klb	+	2125	1790	1293	2251	2125	0	0	0	1e-05	1e-05	1e-05
7035_GTTACC_5035_AGGAGA	L7	liver	4TU -ve	Klc1	+	2290	1266	1981	4354	2290	0	0.000229673863114378	0	1e-05	0.000239673863114378	1e-05
7035_GTTACC_5035_AGGAGA	L7	liver	4TU -ve	Klf15	+	15903	5225	5223	17923	15903	0.000502148077888746	5.57942308765274e-05	0	0.000512148077888746	6.57942308765274e-05	1e-05
7035_GTTACC_5035_AGGAGA	L7	liver	4TU -ve	Klf2	+	2695	1803	2017	4026	2695	0	0	0	1e-05	1e-05	1e-05
7035_GTTACC_5035_AGGAGA	L7	liver	4TU -ve	Klf3	+	16977	11016	10378	15613	15613	0.000256196759110997	0.00108883622622173	0.000192147569333248	0.000266196759110997	0.00109883622622173	0.000202147569333248
7035_GTTACC_5035_AGGAGA	L7	liver	4TU -ve	Klf6	+	3596	1499	1689	2471	2471	0.00809388911371914	0	0	0.00810388911371914	1e-05	1e-05
7035_GTTACC_5035_AGGAGA	L7	liver	4TU -ve	Klf9	+	73479	47708	38764	75516	73479	0.000185391175380052	9.2695587690026e-05	1.32422268128609e-05	0.000195391175380052	0.000102695587690026	2.32422268128609e-05
7035_GTTACC_5035_AGGAGA	L7	liver	4TU -ve	Klf9	+	15219	4066	6956	15926	15219	0.000125580811252041	0.000251161622504081	0	0.000135580811252041	0.000261161622504081	1e-05
7035_GTTACC_5035_AGGAGA	L7	liver	4TU -ve	Klhdc10	+	5651	5406	3736	7461	5651	0.000134030290845731	0.000938212035920118	0	0.000144030290845731	0.000948212035920118	1e-05
7035_GTTACC_5035_AGGAGA	L7	liver	4TU -ve	Klhdc2	+	9534	5780	7349	14358	9534	6.9647583228862e-05	0	0	7.9647583228862e-05	1e-05	1e-05
7035_GTTACC_5035_AGGAGA	L7	liver	4TU -ve	Klhl21	+	2699	2288	2543	4820	2699	0	0.00124481327800829	0	1e-05	0.00125481327800829	1e-05
7035_GTTACC_5035_AGGAGA	L7	liver	4TU -ve	Klhl22	+	2940	1377	1748	2441	2441	0.000409668168783285	0.00491601802539942	0	0.000419668168783286	0.00492601802539942	1e-05
7035_GTTACC_5035_AGGAGA	L7	liver	4TU -ve	Klhl24	+	9600	2895	4128	8162	8162	0.000122518990443519	0	0	0.000132518990443519	1e-05	1e-05
7035_GTTACC_5035_AGGAGA	L7	liver	4TU -ve	Klhl5	+	4714	1691	1787	4562	4562	0	0	0	1e-05	1e-05	1e-05
7035_GTTACC_5035_AGGAGA	L7	liver	4TU -ve	Kmo	+	52744	30596	28680	41419	41419	0.000144861054105604	0.00077259228856322	0	0.000154861054105604	0.00078259228856322	1e-05
7035_GTTACC_5035_AGGAGA	L7	liver	4TU -ve	Kmt2e	+	11800	5429	5575	12939	11800	0.000386428626632661	0.000154571450653064	0	0.000396428626632661	0.000164571450653064	1e-05
7035_GTTACC_5035_AGGAGA	L7	liver	4TU -ve	Kmt5a	+	13759	5402	6295	11155	11155	0.000537875392200807	0.000358583594800538	0	0.000547875392200807	0.000368583594800538	1e-05
7035_GTTACC_5035_AGGAGA	L7	liver	4TU -ve	Kmt5b	+	3914	1780	2658	5440	3914	0	0	0	1e-05	1e-05	1e-05
7035_GTTACC_5035_AGGAGA	L7	liver	4TU -ve	Kng1	+	44751	39221	31009	43524	43524	0.000183806635419539	0.000229758294274423	0	0.000193806635419539	0.000239758294274423	1e-05
7035_GTTACC_5035_AGGAGA	L7	liver	4TU -ve	Kng1	+	310411	236166	216246	286919	286919	0.000142897472805914	0.000383383463625623	4.87942590068974e-05	0.000152897472805914	0.000393383463625623	5.87942590068974e-05
7035_GTTACC_5035_AGGAGA	L7	liver	4TU -ve	Kpna1	+	4845	3547	3516	6140	4845	0	0.000651465798045603	0	1e-05	0.000661465798045603	1e-05
7035_GTTACC_5035_AGGAGA	L7	liver	4TU -ve	Krcc1	+	9203	2958	2924	10200	9203	9.80392156862745e-05	0.000392156862745098	0	0.000108039215686275	0.000402156862745098	1e-05
7035_GTTACC_5035_AGGAGA	L7	liver	4TU -ve	Krr1	+	4347	1762	1829	3374	3374	0.00148192056905749	0.000889152341434499	0	0.00149192056905749	0.000899152341434499	1e-05
7035_GTTACC_5035_AGGAGA	L7	liver	4TU -ve	Krt18	+	34964	22203	37474	16220	16220	6.1652281134402e-05	0	0	7.1652281134402e-05	1e-05	1e-05
7035_GTTACC_5035_AGGAGA	L7	liver	4TU -ve	Krtcap2	+	33730	16112	21831	19884	19884	0.000150875075437538	0.00256487628243814	0.000150875075437538	0.000160875075437538	0.00257487628243814	0.000160875075437538
7035_GTTACC_5035_AGGAGA	L7	liver	4TU -ve	Kti12	+	2519	1518	1202	2648	2519	0	0.00151057401812688	0	1e-05	0.00152057401812688	1e-05
7035_GTTACC_5035_AGGAGA	L7	liver	4TU -ve	Ktn1	+	5638	2681	2205	5143	5143	0	0	0	1e-05	1e-05	1e-05
7035_GTTACC_5035_AGGAGA	L7	liver	4TU -ve	Kyat3	+	25115	18165	20125	22753	22753	8.7900496637806e-05	0.000175800993275612	0	9.7900496637806e-05	0.000185800993275612	1e-05
7035_GTTACC_5035_AGGAGA	L7	liver	4TU -ve	Kynu	+	27039	12572	12872	26669	26669	0.000299973752296674	0.000187483595185421	0	0.000309973752296674	0.000197483595185421	1e-05
7035_GTTACC_5035_AGGAGA	L7	liver	4TU -ve	L3mbtl2	+	3908	1786	1789	2541	2541	0	0	0.00196772924045651	1e-05	1e-05	0.00197772924045651
7035_GTTACC_5035_AGGAGA	L7	liver	4TU -ve	Lamp1	+	88434	82216	75175	107205	88434	7.46233851033068e-05	6.52954619653934e-05	1.86558462758267e-05	8.46233851033068e-05	7.52954619653934e-05	2.86558462758267e-05
7035_GTTACC_5035_AGGAGA	L7	liver	4TU -ve	Lamtor1	+	7450	7752	7994	17737	7450	0.0001127586401308	5.63793200654e-05	0	0.0001227586401308	6.63793200654e-05	1e-05
7035_GTTACC_5035_AGGAGA	L7	liver	4TU -ve	Lamtor3	+	2558	1308	1643	3291	2558	0.000303859009419629	0	0	0.000313859009419629	1e-05	1e-05
7035_GTTACC_5035_AGGAGA	L7	liver	4TU -ve	Lamtor4	+	6545	8897	6687	7175	6545	0	0.000139372822299652	0	1e-05	0.000149372822299652	1e-05
7035_GTTACC_5035_AGGAGA	L7	liver	4TU -ve	Lamtor5	+	7236	4815	4436	8050	7236	0	0.000124223602484472	0	1e-05	0.000134223602484472	1e-05
7035_GTTACC_5035_AGGAGA	L7	liver	4TU -ve	Lap3	+	74812	36909	41950	72557	72557	8.2693606405998e-05	0.00027564535468666	8.2693606405998e-05	9.2693606405998e-05	0.00028564535468666	9.2693606405998e-05
7035_GTTACC_5035_AGGAGA	L7	liver	4TU -ve	Laptm4a	+	67603	46097	53184	85991	67603	0.000697747438685444	0.00102336291007198	0	0.000707747438685444	0.00103336291007198	1e-05
7035_GTTACC_5035_AGGAGA	L7	liver	4TU -ve	Laptm4b	+	4580	4013	4170	6310	4580	0.000158478605388273	0	0.000158478605388273	0.000168478605388273	1e-05	0.000168478605388273
7035_GTTACC_5035_AGGAGA	L7	liver	4TU -ve	Laptm5	+	3814	3007	4058	4160	3814	0.000480769230769231	0.000480769230769231	0	0.000490769230769231	0.000490769230769231	1e-05
7035_GTTACC_5035_AGGAGA	L7	liver	4TU -ve	Larp1	+	75835	27789	25474	55799	55799	0.000286743490026703	7.16858725066757e-05	0	0.000296743490026703	8.16858725066757e-05	1e-05
7035_GTTACC_5035_AGGAGA	L7	liver	4TU -ve	Larp1b	+	14682	6738	7612	17768	14682	0.000675371454299865	0	0.000112561909049977	0.000685371454299865	1e-05	0.000122561909049977
7035_GTTACC_5035_AGGAGA	L7	liver	4TU -ve	Larp4	+	18344	13770	13174	20604	18344	9.706853038245e-05	4.8534265191225e-05	0	0.00010706853038245	5.8534265191225e-05	1e-05
7035_GTTACC_5035_AGGAGA	L7	liver	4TU -ve	Larp4b	+	58114	29242	34716	44979	44979	2.22325974343583e-05	0.000155628182040508	0	3.22325974343583e-05	0.000165628182040508	1e-05
7035_GTTACC_5035_AGGAGA	L7	liver	4TU -ve	Lasp1	+	16169	11216	11358	22035	16169	4.5382346267302e-05	0.000408441116405718	0	5.5382346267302e-05	0.000418441116405718	1e-05
7035_GTTACC_5035_AGGAGA	L7	liver	4TU -ve	Lats1	+	4157	1629	1688	4920	4157	0.000203252032520325	0.00040650406504065	0	0.000213252032520325	0.00041650406504065	1e-05
7035_GTTACC_5035_AGGAGA	L7	liver	4TU -ve	Lbhd1	+	4326	3180	3010	3301	3301	0	0.000302938503483793	0	1e-05	0.000312938503483793	1e-05
7035_GTTACC_5035_AGGAGA	L7	liver	4TU -ve	Lbp	+	18729	16869	16430	26646	18729	0.00022517451024544	0.00011258725512272	0	0.00023517451024544	0.00012258725512272	1e-05
7035_GTTACC_5035_AGGAGA	L7	liver	4TU -ve	Lclat1	+	7634	3698	4557	6802	6802	0.000147015583651867	0	0	0.000157015583651867	1e-05	1e-05
7035_GTTACC_5035_AGGAGA	L7	liver	4TU -ve	Lcmt1	+	2392	2338	2209	3009	2392	0	0	0	1e-05	1e-05	1e-05
7035_GTTACC_5035_AGGAGA	L7	liver	4TU -ve	Lcor	+	1806	1219	1070	3182	1806	0	0	0	1e-05	1e-05	1e-05
7035_GTTACC_5035_AGGAGA	L7	liver	4TU -ve	Lcp1	+	16490	8642	11640	18811	16490	0.000106320769762373	0.000744245388336612	0.000584764233693052	0.000116320769762373	0.000754245388336612	0.000594764233693052
7035_GTTACC_5035_AGGAGA	L7	liver	4TU -ve	Ldah	+	5715	4499	2802	5741	5715	0.00330952795680195	0	0	0.00331952795680195	1e-05	1e-05
7035_GTTACC_5035_AGGAGA	L7	liver	4TU -ve	Ldha	+	127922	76485	80429	101223	101223	3.95167106290073e-05	0.000197583553145036	0	4.95167106290072e-05	0.000207583553145036	1e-05
7035_GTTACC_5035_AGGAGA	L7	liver	4TU -ve	Ldlr	+	36416	20677	33339	54223	36416	9.22117920439666e-05	7.37694336351733e-05	1.84423584087933e-05	0.000102211792043967	8.37694336351733e-05	2.84423584087933e-05
7035_GTTACC_5035_AGGAGA	L7	liver	4TU -ve	Leo1	+	4762	1127	2431	4125	4125	0	0	0	1e-05	1e-05	1e-05
7035_GTTACC_5035_AGGAGA	L7	liver	4TU -ve	Letmd1	+	3696	2505	2866	3928	3696	0	0.000254582484725051	0	1e-05	0.000264582484725051	1e-05
7035_GTTACC_5035_AGGAGA	L7	liver	4TU -ve	Lgals1	+	2354	2732	2356	1922	1922	0.00208116545265348	0.00312174817898022	0	0.00209116545265348	0.00313174817898022	1e-05
7035_GTTACC_5035_AGGAGA	L7	liver	4TU -ve	Lgr4	+	6563	2160	2585	7578	6563	0	0	0.00013196093956189	1e-05	1e-05	0.00014196093956189
7035_GTTACC_5035_AGGAGA	L7	liver	4TU -ve	Lhpp	+	3976	3119	2577	2722	2722	0	0	0	1e-05	1e-05	1e-05
7035_GTTACC_5035_AGGAGA	L7	liver	4TU -ve	Lias	+	10573	6663	8867	8526	8526	0.000117288294628196	0.000117288294628196	0	0.000127288294628196	0.000127288294628196	1e-05
7035_GTTACC_5035_AGGAGA	L7	liver	4TU -ve	Lifr	+	40419	23727	29431	35084	35084	8.55090639607798e-05	0.000342036255843119	0	9.55090639607798e-05	0.000352036255843119	1e-05
7035_GTTACC_5035_AGGAGA	L7	liver	4TU -ve	Lifr	+	36973	14988	20444	39448	36973	0.000152098965727033	0.000304197931454066	2.53498276211722e-05	0.000162098965727033	0.000314197931454066	3.53498276211722e-05
7035_GTTACC_5035_AGGAGA	L7	liver	4TU -ve	Lig3	+	2791	1016	1376	1790	1790	0	0	0	1e-05	1e-05	1e-05
7035_GTTACC_5035_AGGAGA	L7	liver	4TU -ve	Lilrb4a	+	2956	747	937	1779	1779	0	0	0	1e-05	1e-05	1e-05
7035_GTTACC_5035_AGGAGA	L7	liver	4TU -ve	Limd1	+	11797	4832	6939	11221	11221	0	0.00828803136975314	0	1e-05	0.00829803136975314	1e-05
7035_GTTACC_5035_AGGAGA	L7	liver	4TU -ve	Lims1	+	3022	1201	1367	3857	3022	0	0.000518537723619393	0	1e-05	0.000528537723619393	1e-05
7035_GTTACC_5035_AGGAGA	L7	liver	4TU -ve	Lims2	+	5025	5385	3793	3434	3434	0	0.00145602795573675	0	1e-05	0.00146602795573675	1e-05
7035_GTTACC_5035_AGGAGA	L7	liver	4TU -ve	Lin7a	+	8685	4818	3661	4752	4752	0.00126262626262626	0.000420875420875421	0.00021043771043771	0.00127262626262626	0.000430875420875421	0.00022043771043771
7035_GTTACC_5035_AGGAGA	L7	liver	4TU -ve	Lin7c	+	9894	4751	5042	10535	9894	0.00018984337921215	0.0003796867584243	0	0.00019984337921215	0.0003896867584243	1e-05
7035_GTTACC_5035_AGGAGA	L7	liver	4TU -ve	Llph	+	5844	3137	2184	3674	3674	0.000272182906913446	0.000272182906913446	0	0.000282182906913446	0.000282182906913446	1e-05
7035_GTTACC_5035_AGGAGA	L7	liver	4TU -ve	Lmbrd1	+	22336	10284	12697	20285	20285	0.000542272615232931	0.000739462657135815	0	0.000552272615232931	0.000749462657135815	1e-05
7035_GTTACC_5035_AGGAGA	L7	liver	4TU -ve	Lmbrd2	+	2608	1012	1592	4465	2608	0.000223964165733483	0.000223964165733483	0	0.000233964165733483	0.000233964165733483	1e-05
7035_GTTACC_5035_AGGAGA	L7	liver	4TU -ve	Lmf1	+	10655	9017	5114	3305	3305	0	0.00121028744326777	0	1e-05	0.00122028744326777	1e-05
7035_GTTACC_5035_AGGAGA	L7	liver	4TU -ve	Lmnb1	+	3353	1655	1401	3896	3353	0	0	0	1e-05	1e-05	1e-05
7035_GTTACC_5035_AGGAGA	L7	liver	4TU -ve	LOC109729085	+	5903	2835	3327	4900	4900	0	0.000816326530612245	0	1e-05	0.000826326530612245	1e-05
7035_GTTACC_5035_AGGAGA	L7	liver	4TU -ve	Lonp2	+	71754	26556	37801	67016	67016	0.000104452668019577	0.00053718514981497	0	0.000114452668019577	0.00054718514981497	1e-05
7035_GTTACC_5035_AGGAGA	L7	liver	4TU -ve	Lpar6	+	7843	3854	3688	8605	7843	0.000929692039511912	0.000464846019755956	0.000348634514816967	0.000939692039511912	0.000474846019755956	0.000358634514816967
7035_GTTACC_5035_AGGAGA	L7	liver	4TU -ve	Lpcat3	+	17076	13104	9499	14679	14679	0	6.81245316438449e-05	0	1e-05	7.81245316438449e-05	1e-05
7035_GTTACC_5035_AGGAGA	L7	liver	4TU -ve	Lpgat1	+	50787	25816	25698	48374	48374	8.26890478356142e-05	0.000165378095671228	2.06722619589035e-05	9.26890478356142e-05	0.000175378095671228	3.06722619589035e-05
7035_GTTACC_5035_AGGAGA	L7	liver	4TU -ve	Lpin2	+	20062	12740	14331	16214	16214	0.000123350191192796	0.000123350191192796	0	0.000133350191192796	0.000133350191192796	1e-05
7035_GTTACC_5035_AGGAGA	L7	liver	4TU -ve	Lpl	+	8663	5046	5005	7813	7813	0	0.000127991808524254	0	1e-05	0.000137991808524254	1e-05
7035_GTTACC_5035_AGGAGA	L7	liver	4TU -ve	Lpp	+	19685	12533	10308	18409	18409	0	0.000108642511814873	0	1e-05	0.000118642511814873	1e-05
7035_GTTACC_5035_AGGAGA	L7	liver	4TU -ve	Lrba	+	2007	913	1235	2835	2007	0	0	0	1e-05	1e-05	1e-05
7035_GTTACC_5035_AGGAGA	L7	liver	4TU -ve	Lrig3	+	2940	1651	1564	2521	2521	0	0	0	1e-05	1e-05	1e-05
7035_GTTACC_5035_AGGAGA	L7	liver	4TU -ve	Lrit1	+	2239	1003	1079	1964	1964	0	0.0168024439918534	0	1e-05	0.0168124439918534	1e-05
7035_GTTACC_5035_AGGAGA	L7	liver	4TU -ve	Lrp10	+	5926	3654	3588	3975	3975	0.000251572327044025	0.000251572327044025	0	0.000261572327044025	0.000261572327044025	1e-05
7035_GTTACC_5035_AGGAGA	L7	liver	4TU -ve	Lrrc14	+	1981	1768	2390	2679	1981	0	0	0	1e-05	1e-05	1e-05
7035_GTTACC_5035_AGGAGA	L7	liver	4TU -ve	Lrrc17	+	5409	7837	8932	5610	5409	0	0	0	1e-05	1e-05	1e-05
7035_GTTACC_5035_AGGAGA	L7	liver	4TU -ve	Lrrc40	+	4648	1849	2850	4123	4123	0.000485083676934271	0.000485083676934271	0	0.000495083676934271	0.000495083676934271	1e-05
7035_GTTACC_5035_AGGAGA	L7	liver	4TU -ve	Lrrc47	+	1897	1323	1423	2472	1897	0	0	0	1e-05	1e-05	1e-05
7035_GTTACC_5035_AGGAGA	L7	liver	4TU -ve	Lrrc58	+	22304	14357	12657	24932	22304	4.01090967431413e-05	0.000120327290229424	4.01090967431413e-05	5.01090967431413e-05	0.000130327290229424	5.01090967431413e-05
7035_GTTACC_5035_AGGAGA	L7	liver	4TU -ve	Lrrc59	+	8286	6447	6338	11008	8286	0	0	0	1e-05	1e-05	1e-05
7035_GTTACC_5035_AGGAGA	L7	liver	4TU -ve	Lrrc8a	+	5222	3534	3051	4671	4671	0	0	0	1e-05	1e-05	1e-05
7035_GTTACC_5035_AGGAGA	L7	liver	4TU -ve	Lrrc8d	+	9953	3830	4910	9862	9862	0.000202798620969377	0.000304197931454066	0	0.000212798620969377	0.000314197931454066	1e-05
7035_GTTACC_5035_AGGAGA	L7	liver	4TU -ve	Lrrfip1	+	5547	1990	2392	4090	4090	0.000488997555012225	0.00146699266503667	0	0.000498997555012225	0.00147699266503667	1e-05
7035_GTTACC_5035_AGGAGA	L7	liver	4TU -ve	Lrrfip2	+	4755	3687	3602	5234	4755	0.000955292319449752	0.00286587695834925	0	0.000965292319449752	0.00287587695834925	1e-05
7035_GTTACC_5035_AGGAGA	L7	liver	4TU -ve	Lsm1	+	2207	1404	1014	3022	2207	0.000661813368630046	0	0	0.000671813368630046	1e-05	1e-05
7035_GTTACC_5035_AGGAGA	L7	liver	4TU -ve	Lsm10	+	3762	4303	3700	7517	3762	0	0.000399095383796727	0	1e-05	0.000409095383796727	1e-05
7035_GTTACC_5035_AGGAGA	L7	liver	4TU -ve	Lsm14b	+	6257	3684	4501	4422	4422	0	0.000226142017186793	0	1e-05	0.000236142017186793	1e-05
7035_GTTACC_5035_AGGAGA	L7	liver	4TU -ve	Lsm2	+	2350	1739	2095	2059	2059	0	0.00339970859640602	0	1e-05	0.00340970859640602	1e-05
7035_GTTACC_5035_AGGAGA	L7	liver	4TU -ve	Lsm4	+	6499	5941	3806	5733	5733	0.0010465724751439	0	0.000174428745857317	0.0010565724751439	1e-05	0.000184428745857317
7035_GTTACC_5035_AGGAGA	L7	liver	4TU -ve	Lsm8	+	4815	1296	1348	3499	3499	0.000285795941697628	0.000285795941697628	0	0.000295795941697628	0.000295795941697628	1e-05
7035_GTTACC_5035_AGGAGA	L7	liver	4TU -ve	Lss	+	10343	5822	3528	6764	6764	0.000147841513897102	0.000443524541691307	0	0.000157841513897102	0.000453524541691307	1e-05
7035_GTTACC_5035_AGGAGA	L7	liver	4TU -ve	Lta4h	+	5366	2546	2897	4632	4632	0.000431778929188256	0.000431778929188256	0	0.000441778929188256	0.000441778929188256	1e-05
7035_GTTACC_5035_AGGAGA	L7	liver	4TU -ve	Luc7l	+	1326	1560	922	3239	1326	0	0.000308737264587836	0	1e-05	0.000318737264587836	1e-05
7035_GTTACC_5035_AGGAGA	L7	liver	4TU -ve	Luc7l	+	2279	2383	1912	2058	2058	0	0	0	1e-05	1e-05	1e-05
7035_GTTACC_5035_AGGAGA	L7	liver	4TU -ve	Luc7l2	+	23284	10509	11348	22004	22004	0	0.00045446282494092	0	1e-05	0.00046446282494092	1e-05
7035_GTTACC_5035_AGGAGA	L7	liver	4TU -ve	Luc7l2	+	7306	3359	4741	7062	7062	0.000424808836023789	0.000141602945341263	0	0.000434808836023789	0.000151602945341263	1e-05
7035_GTTACC_5035_AGGAGA	L7	liver	4TU -ve	Lurap1l	+	9617	4394	5083	11097	9617	0.000180228890691178	0.000270343336036767	0	0.000190228890691178	0.000280343336036767	1e-05
7035_GTTACC_5035_AGGAGA	L7	liver	4TU -ve	Luzp1	+	1277	1508	1390	1897	1277	0	0.000527148128624143	0	1e-05	0.000537148128624143	1e-05
7035_GTTACC_5035_AGGAGA	L7	liver	4TU -ve	Ly6e	+	23948	40696	17348	32162	23948	6.21851874883403e-05	0.000310925937441701	0	7.21851874883403e-05	0.000320925937441701	1e-05
7035_GTTACC_5035_AGGAGA	L7	liver	4TU -ve	Lyn	+	7604	5300	4337	12074	7604	8.28225940036442e-05	0.000579758158025509	8.28225940036442e-05	9.28225940036442e-05	0.000589758158025509	9.28225940036442e-05
7035_GTTACC_5035_AGGAGA	L7	liver	4TU -ve	Lypla1	+	24848	9016	11624	33526	24848	0.000119310385969099	0.000417586350891845	0	0.000129310385969099	0.000427586350891845	1e-05
7035_GTTACC_5035_AGGAGA	L7	liver	4TU -ve	Lyrm2	+	3359	2187	2334	3047	3047	0	0	0	1e-05	1e-05	1e-05
7035_GTTACC_5035_AGGAGA	L7	liver	4TU -ve	Lyrm5	+	14706	7494	5793	8749	8749	0.000342896331009258	0.00102868899302777	0	0.000352896331009258	0.00103868899302777	1e-05
7035_GTTACC_5035_AGGAGA	L7	liver	4TU -ve	Lyrm9	+	2375	1420	1470	1910	1910	0	0	0	1e-05	1e-05	1e-05
7035_GTTACC_5035_AGGAGA	L7	liver	4TU -ve	Lysmd3	+	3550	1462	1360	4195	3550	0	0.00119189511323003	0	1e-05	0.00120189511323003	1e-05
7035_GTTACC_5035_AGGAGA	L7	liver	4TU -ve	Lztr1	+	3263	1912	2235	2643	2643	0	0.00302686341278849	0	1e-05	0.00303686341278849	1e-05
7035_GTTACC_5035_AGGAGA	L7	liver	4TU -ve	M6pr	+	18542	7205	6022	13963	13963	0	7.16178471675141e-05	0	1e-05	8.16178471675141e-05	1e-05
7035_GTTACC_5035_AGGAGA	L7	liver	4TU -ve	Macrod1	+	2809	4889	2978	3893	2809	0	0	0	1e-05	1e-05	1e-05
7035_GTTACC_5035_AGGAGA	L7	liver	4TU -ve	Mad2l2	+	2575	3247	2812	3253	2575	0	0	0	1e-05	1e-05	1e-05
7035_GTTACC_5035_AGGAGA	L7	liver	4TU -ve	Maea	+	6284	2725	4258	7976	6284	0.000501504513540622	0	0	0.000511504513540622	1e-05	1e-05
7035_GTTACC_5035_AGGAGA	L7	liver	4TU -ve	Maf1	+	1973	2666	2385	3606	1973	0	0.000831946755407654	0.000831946755407654	1e-05	0.000841946755407654	0.000841946755407654
7035_GTTACC_5035_AGGAGA	L7	liver	4TU -ve	Magoh	+	5183	1621	3158	7663	5183	0.000913480360172256	0.000782983165861934	0	0.000923480360172256	0.000792983165861934	1e-05
7035_GTTACC_5035_AGGAGA	L7	liver	4TU -ve	Maip1	+	4937	1753	2421	4554	4554	0	0.000219587176108915	0	1e-05	0.000229587176108915	1e-05
7035_GTTACC_5035_AGGAGA	L7	liver	4TU -ve	Mal2	+	26342	7570	12047	28350	26342	0.000105820105820106	0.000388007054673721	0	0.000115820105820106	0.000398007054673721	1e-05
7035_GTTACC_5035_AGGAGA	L7	liver	4TU -ve	Malsu1	+	7208	4865	4882	6188	6188	0	0.000161603102779573	0	1e-05	0.000171603102779573	1e-05
7035_GTTACC_5035_AGGAGA	L7	liver	4TU -ve	Man1b1	+	3275	2976	3588	2414	2414	0	0	0	1e-05	1e-05	1e-05
7035_GTTACC_5035_AGGAGA	L7	liver	4TU -ve	Man2a1	+	17246	7581	10091	26583	17246	3.76180265583268e-05	0.00011285407967498	0	4.76180265583267e-05	0.00012285407967498	1e-05
7035_GTTACC_5035_AGGAGA	L7	liver	4TU -ve	Man2b1	+	6970	6512	4333	5377	5377	0	0	0	1e-05	1e-05	1e-05
7035_GTTACC_5035_AGGAGA	L7	liver	4TU -ve	Man2c1	+	1562	1466	1052	1486	1486	0.0053835800807537	0	0	0.0053935800807537	1e-05	1e-05
7035_GTTACC_5035_AGGAGA	L7	liver	4TU -ve	Manba	+	2762	1190	1526	4112	2762	0	0	0	1e-05	1e-05	1e-05
7035_GTTACC_5035_AGGAGA	L7	liver	4TU -ve	Map1lc3a	+	5773	7700	6681	6917	5773	0	0	0	1e-05	1e-05	1e-05
7035_GTTACC_5035_AGGAGA	L7	liver	4TU -ve	Map1lc3b	+	23427	16319	16006	22878	22878	0.000174840458082	0.000349680916164	4.37101145205e-05	0.000184840458082	0.000359680916164	5.37101145205e-05
7035_GTTACC_5035_AGGAGA	L7	liver	4TU -ve	Map2k2	+	23979	13943	18676	13824	13824	7.2337962962963e-05	0.00072337962962963	0.000506365740740741	8.2337962962963e-05	0.00073337962962963	0.000516365740740741
7035_GTTACC_5035_AGGAGA	L7	liver	4TU -ve	Map2k3	+	10446	5756	6771	10092	10092	0.000792707094728498	0.000693618707887436	0	0.000802707094728498	0.000703618707887436	1e-05
7035_GTTACC_5035_AGGAGA	L7	liver	4TU -ve	Map2k7	+	2215	2336	1704	2915	2215	0	0.000343053173241852	0	1e-05	0.000353053173241852	1e-05
7035_GTTACC_5035_AGGAGA	L7	liver	4TU -ve	Map3k2	+	4678	2369	3243	5316	4678	0.00018811136192626	0.000376222723852521	0.00018811136192626	0.00019811136192626	0.000386222723852521	0.00019811136192626
7035_GTTACC_5035_AGGAGA	L7	liver	4TU -ve	Map3k5	+	2739	1927	2498	3631	2739	0	0.000275406224180667	0	1e-05	0.000285406224180667	1e-05
7035_GTTACC_5035_AGGAGA	L7	liver	4TU -ve	Map3k7	+	8123	3681	4717	9975	8123	0.000100250626566416	0	0	0.000110250626566416	1e-05	1e-05
7035_GTTACC_5035_AGGAGA	L7	liver	4TU -ve	Map4	+	2613	1744	1779	3539	2613	0	0	0	1e-05	1e-05	1e-05
7035_GTTACC_5035_AGGAGA	L7	liver	4TU -ve	Map4k4	+	2099	1160	1224	2694	2099	0.000742390497401633	0	0	0.000752390497401633	1e-05	1e-05
7035_GTTACC_5035_AGGAGA	L7	liver	4TU -ve	Map7	+	4987	2274	2101	5732	4987	0.00052337752965806	0	0	0.00053337752965806	1e-05	1e-05
7035_GTTACC_5035_AGGAGA	L7	liver	4TU -ve	Mapk1	+	6447	1932	2318	5254	5254	0	0	0	1e-05	1e-05	1e-05
7035_GTTACC_5035_AGGAGA	L7	liver	4TU -ve	Mapk1	+	7688	3215	3743	8234	7688	0.000242895312120476	0.000242895312120476	0	0.000252895312120476	0.000252895312120476	1e-05
7035_GTTACC_5035_AGGAGA	L7	liver	4TU -ve	Mapk14	+	8521	6122	7710	10100	8521	0.000495049504950495	0.000198019801980198	9.9009900990099e-05	0.000505049504950495	0.000208019801980198	0.000109009900990099
7035_GTTACC_5035_AGGAGA	L7	liver	4TU -ve	Mapk1ip1l	+	21251	6899	15938	28065	21251	0.000142526278282558	3.56315695706396e-05	0	0.000152526278282558	4.56315695706396e-05	1e-05
7035_GTTACC_5035_AGGAGA	L7	liver	4TU -ve	Mapk3	+	1383	3189	4134	2728	1383	0	0.00146627565982404	0	1e-05	0.00147627565982404	1e-05
7035_GTTACC_5035_AGGAGA	L7	liver	4TU -ve	Mapk9	+	7262	3685	4060	9043	7262	0.000110582771204246	0.000331748313612739	0	0.000120582771204246	0.000341748313612739	1e-05
7035_GTTACC_5035_AGGAGA	L7	liver	4TU -ve	Mapkap1	+	5648	2830	2167	6447	5648	0.000155110904296572	0.000310221808593144	0	0.000165110904296572	0.000320221808593144	1e-05
7035_GTTACC_5035_AGGAGA	L7	liver	4TU -ve	Mapre1	+	14474	7214	11641	15609	14474	6.40656031776539e-05	0.000192196809532962	0	7.40656031776539e-05	0.000202196809532962	1e-05
7035_GTTACC_5035_AGGAGA	L7	liver	4TU -ve	Mapre2	+	5139	2484	1295	3482	3482	0.00717978173463526	0.000287191269385411	0	0.00718978173463526	0.000297191269385411	1e-05
7035_GTTACC_5035_AGGAGA	L7	liver	4TU -ve	Mapre3	+	2583	2312	2137	4374	2583	0	0	0	1e-05	1e-05	1e-05
7035_GTTACC_5035_AGGAGA	L7	liver	4TU -ve	March5	+	20361	11530	12966	23104	20361	0.00030297783933518	0.000129847645429363	0	0.00031297783933518	0.000139847645429363	1e-05
7035_GTTACC_5035_AGGAGA	L7	liver	4TU -ve	March7	+	6039	2422	3435	6130	6039	0	0.00163132137030995	0	1e-05	0.00164132137030995	1e-05
7035_GTTACC_5035_AGGAGA	L7	liver	4TU -ve	March8	+	12699	6169	9545	14393	12699	6.94782185784756e-05	0.000416869311470854	0	7.94782185784756e-05	0.000426869311470854	1e-05
7035_GTTACC_5035_AGGAGA	L7	liver	4TU -ve	Mark3	+	4971	4114	4421	4863	4863	0	0	0	1e-05	1e-05	1e-05
7035_GTTACC_5035_AGGAGA	L7	liver	4TU -ve	Marveld1	+	2847	2198	3145	5009	2847	0	0.000598921940507087	0	1e-05	0.000608921940507087	1e-05
7035_GTTACC_5035_AGGAGA	L7	liver	4TU -ve	Masp2	+	20065	23786	12696	16643	16643	6.00853211560416e-05	6.00853211560416e-05	0	7.00853211560416e-05	7.00853211560416e-05	1e-05
7035_GTTACC_5035_AGGAGA	L7	liver	4TU -ve	Masp2	+	17806	10056	8798	15793	15793	6.33191920471095e-05	0.000759830304565314	0	7.33191920471095e-05	0.000769830304565314	1e-05
7035_GTTACC_5035_AGGAGA	L7	liver	4TU -ve	Mat1a	+	205345	105841	119419	187046	187046	0.000240582530500519	0.00113341103258022	2.13851138222683e-05	0.000250582530500519	0.00114341103258022	3.13851138222683e-05
7035_GTTACC_5035_AGGAGA	L7	liver	4TU -ve	Matr3	+	10428	5042	5906	11540	10428	0.00129982668977469	0	8.66551126516465e-05	0.00130982668977469	1e-05	9.66551126516464e-05
7035_GTTACC_5035_AGGAGA	L7	liver	4TU -ve	Mavs	+	11782	6649	6079	11654	11654	0.000171614896172988	0	0	0.000181614896172988	1e-05	1e-05
7035_GTTACC_5035_AGGAGA	L7	liver	4TU -ve	Mbd1	+	7155	4545	3474	6954	6954	0	0	0	1e-05	1e-05	1e-05
7035_GTTACC_5035_AGGAGA	L7	liver	4TU -ve	Mbd2	+	7274	3489	2574	7396	7274	0.000135208220659816	0	0	0.000145208220659816	1e-05	1e-05
7035_GTTACC_5035_AGGAGA	L7	liver	4TU -ve	Mbl1	+	24478	25948	17266	31002	24478	0	3.22559834849365e-05	0	1e-05	4.22559834849365e-05	1e-05
7035_GTTACC_5035_AGGAGA	L7	liver	4TU -ve	Mbl2	+	63772	31233	35006	60262	60262	0.00111181175533503	0.00200789884172447	6.6376821214032e-05	0.00112181175533503	0.00201789884172447	7.6376821214032e-05
7035_GTTACC_5035_AGGAGA	L7	liver	4TU -ve	Mblac2	+	3067	906	1525	2988	2988	0	0	0	1e-05	1e-05	1e-05
7035_GTTACC_5035_AGGAGA	L7	liver	4TU -ve	Mbnl1	+	21170	12278	12074	26503	21170	0.000188657887786288	0.000150926310229031	3.77315775572577e-05	0.000198657887786288	0.000160926310229031	4.77315775572577e-05
7035_GTTACC_5035_AGGAGA	L7	liver	4TU -ve	Mbnl2	+	21957	12861	15836	18357	18357	5.44751321021953e-05	0.000490276188919758	0	6.44751321021953e-05	0.000500276188919758	1e-05
7035_GTTACC_5035_AGGAGA	L7	liver	4TU -ve	Mbtd1	+	6315	3367	3708	7262	6315	0.000275406224180667	0.000413109336271	0	0.000285406224180667	0.000423109336271	1e-05
7035_GTTACC_5035_AGGAGA	L7	liver	4TU -ve	Mcee	+	29037	14430	11222	28470	28470	0.000105374077976818	0.000140498770635757	0	0.000115374077976818	0.000150498770635757	1e-05
7035_GTTACC_5035_AGGAGA	L7	liver	4TU -ve	Mcl1	+	17632	11552	11480	17663	17632	0.000169846571930023	0.000283077619883372	5.66155239766744e-05	0.000179846571930023	0.000293077619883372	6.66155239766744e-05
7035_GTTACC_5035_AGGAGA	L7	liver	4TU -ve	Mcm3ap	+	2078	1155	1653	2814	2078	0	0.000710732054015636	0	1e-05	0.000720732054015636	1e-05
7035_GTTACC_5035_AGGAGA	L7	liver	4TU -ve	Mcoln1	+	2128	740	2525	1182	1182	0	0.00253807106598984	0	1e-05	0.00254807106598984	1e-05
7035_GTTACC_5035_AGGAGA	L7	liver	4TU -ve	Mcts1	+	9361	4936	7060	9267	9267	0	0.000107909787417719	0	1e-05	0.000117909787417719	1e-05
7035_GTTACC_5035_AGGAGA	L7	liver	4TU -ve	Mcts2	+	3559	1711	1899	2498	2498	0	0	0	1e-05	1e-05	1e-05
7035_GTTACC_5035_AGGAGA	L7	liver	4TU -ve	Mdfic	+	5207	2933	2253	6133	5207	0	0.000326104679602152	0	1e-05	0.000336104679602152	1e-05
7035_GTTACC_5035_AGGAGA	L7	liver	4TU -ve	Mdh2	+	40231	29324	34740	51874	40231	9.63874002390408e-05	0.000192774800478081	1.92774800478082e-05	0.000106387400239041	0.000202774800478081	2.92774800478081e-05
7035_GTTACC_5035_AGGAGA	L7	liver	4TU -ve	Mea1	+	1691	2097	1187	1387	1387	0	0	0	1e-05	1e-05	1e-05
7035_GTTACC_5035_AGGAGA	L7	liver	4TU -ve	Mecr	+	2236	2323	1932	1968	1968	0	0.00101626016260162	0	1e-05	0.00102626016260162	1e-05
7035_GTTACC_5035_AGGAGA	L7	liver	4TU -ve	Med11	+	2524	1491	1521	1846	1846	0.000541711809317443	0	0	0.000551711809317443	1e-05	1e-05
7035_GTTACC_5035_AGGAGA	L7	liver	4TU -ve	Med13l	+	4841	2880	2670	4487	4487	0.000222866057499443	0.000222866057499443	0.000668598172498329	0.000232866057499443	0.000232866057499443	0.000678598172498329
7035_GTTACC_5035_AGGAGA	L7	liver	4TU -ve	Med20	+	1432	1479	1420	2641	1432	0	0.000378644452858766	0	1e-05	0.000388644452858766	1e-05
7035_GTTACC_5035_AGGAGA	L7	liver	4TU -ve	Med21	+	5075	2467	1976	5802	5075	0	0.000517063081695967	0	1e-05	0.000527063081695967	1e-05
7035_GTTACC_5035_AGGAGA	L7	liver	4TU -ve	Med28	+	9223	6631	4008	10310	9223	0.000193986420950533	0.00135790494665373	0	0.000203986420950533	0.00136790494665373	1e-05
7035_GTTACC_5035_AGGAGA	L7	liver	4TU -ve	Med4	+	3383	1782	2447	3055	3055	0.000654664484451719	0.00163666121112929	0	0.000664664484451719	0.00164666121112929	1e-05
7035_GTTACC_5035_AGGAGA	L7	liver	4TU -ve	Med7	+	2936	863	1758	3279	2936	0.00182982616651418	0.000914913083257091	0	0.00183982616651418	0.000924913083257091	1e-05
7035_GTTACC_5035_AGGAGA	L7	liver	4TU -ve	Med8	+	10424	4476	7284	10929	10424	0	0	9.14996797511209e-05	1e-05	1e-05	0.000101499679751121
7035_GTTACC_5035_AGGAGA	L7	liver	4TU -ve	Mef2c	+	2016	1270	1320	1636	1636	0	0	0	1e-05	1e-05	1e-05
7035_GTTACC_5035_AGGAGA	L7	liver	4TU -ve	Mef2d	+	5226	2704	3775	7768	5226	0.000128733264675592	0.000128733264675592	0	0.000138733264675592	0.000138733264675592	1e-05
7035_GTTACC_5035_AGGAGA	L7	liver	4TU -ve	Men1	+	3022	2173	2369	3963	3022	0.000252334090335604	0	0	0.000262334090335604	1e-05	1e-05
7035_GTTACC_5035_AGGAGA	L7	liver	4TU -ve	Mertk	+	6866	6025	6654	7357	6866	0.000135924969416882	0.000135924969416882	0.000271849938833764	0.000145924969416882	0.000145924969416882	0.000281849938833764
7035_GTTACC_5035_AGGAGA	L7	liver	4TU -ve	Mesdc2	+	3888	2720	2705	4451	3888	0	0	0	1e-05	1e-05	1e-05
7035_GTTACC_5035_AGGAGA	L7	liver	4TU -ve	Met	+	10091	4601	5972	10603	10091	9.43129303027445e-05	0.000660190512119212	0	0.000104312930302745	0.000670190512119212	1e-05
7035_GTTACC_5035_AGGAGA	L7	liver	4TU -ve	Metap1d	+	3531	2700	1643	2150	2150	0.000465116279069767	0	0	0.000475116279069767	1e-05	1e-05
7035_GTTACC_5035_AGGAGA	L7	liver	4TU -ve	Mettl1	+	3673	2527	3566	2297	2297	0	0.0021767522855899	0	1e-05	0.0021867522855899	1e-05
7035_GTTACC_5035_AGGAGA	L7	liver	4TU -ve	Mettl16	+	3888	2315	3080	3485	3485	0	0	0	1e-05	1e-05	1e-05
7035_GTTACC_5035_AGGAGA	L7	liver	4TU -ve	Mettl2	+	2833	2295	2390	2340	2340	0.00299145299145299	0	0	0.00300145299145299	1e-05	1e-05
7035_GTTACC_5035_AGGAGA	L7	liver	4TU -ve	Mettl23	+	3982	2102	2422	3396	3396	0.000294464075382803	0	0	0.000304464075382803	1e-05	1e-05
7035_GTTACC_5035_AGGAGA	L7	liver	4TU -ve	Mettl26	+	16333	18639	15708	17103	16333	0.000175407823188914	0.000584692743963047	0	0.000185407823188914	0.000594692743963047	1e-05
7035_GTTACC_5035_AGGAGA	L7	liver	4TU -ve	Mettl7a1	+	46919	13220	18578	48108	46919	0.000706743161220587	0.000623596906959342	8.31462542612455e-05	0.000716743161220587	0.000633596906959342	9.31462542612455e-05
7035_GTTACC_5035_AGGAGA	L7	liver	4TU -ve	Mettl9	+	7930	3583	3393	8587	7930	0.000116455106556422	0.000116455106556422	0	0.000126455106556422	0.000126455106556422	1e-05
7035_GTTACC_5035_AGGAGA	L7	liver	4TU -ve	Mex3c	+	3191	676	1231	3621	3191	0	0	0	1e-05	1e-05	1e-05
7035_GTTACC_5035_AGGAGA	L7	liver	4TU -ve	Mfap3	+	6882	4407	4297	4453	4453	0	0	0	1e-05	1e-05	1e-05
7035_GTTACC_5035_AGGAGA	L7	liver	4TU -ve	Mff	+	7186	3610	3846	7411	7186	0.000134934556739981	0.000269869113479962	0	0.000144934556739981	0.000279869113479962	1e-05
7035_GTTACC_5035_AGGAGA	L7	liver	4TU -ve	Mfhas1	+	14883	7579	7704	8694	8694	0.000115021854152289	0.000230043708304578	0	0.000125021854152289	0.000240043708304578	1e-05
7035_GTTACC_5035_AGGAGA	L7	liver	4TU -ve	Mfn1	+	7610	5626	4477	9737	7610	0	0.00143781452192667	0.000102701037280477	1e-05	0.00144781452192667	0.000112701037280477
7035_GTTACC_5035_AGGAGA	L7	liver	4TU -ve	Mfsd1	+	15344	11399	13284	21096	15344	0	9.48047023132347e-05	4.74023511566174e-05	1e-05	0.000104804702313235	5.74023511566174e-05
7035_GTTACC_5035_AGGAGA	L7	liver	4TU -ve	Mfsd11	+	1919	1734	1433	2302	1919	0	0	0	1e-05	1e-05	1e-05
7035_GTTACC_5035_AGGAGA	L7	liver	4TU -ve	Mfsd3	+	1839	1269	1295	1512	1512	0	0.000661375661375661	0	1e-05	0.000671375661375661	1e-05
7035_GTTACC_5035_AGGAGA	L7	liver	4TU -ve	Mfsd5	+	4243	3395	3062	4019	4019	0	0	0	1e-05	1e-05	1e-05
7035_GTTACC_5035_AGGAGA	L7	liver	4TU -ve	Mga	+	4885	2288	2618	4415	4415	0	0	0	1e-05	1e-05	1e-05
7035_GTTACC_5035_AGGAGA	L7	liver	4TU -ve	Mgam	+	24465	8919	14263	18610	18610	0.00016120365394949	0.000591080064481462	5.37345513164965e-05	0.00017120365394949	0.000601080064481462	6.37345513164965e-05
7035_GTTACC_5035_AGGAGA	L7	liver	4TU -ve	Mgat1	+	14413	6375	9597	14247	14247	0.00161437495613111	7.01902154839615e-05	0	0.00162437495613111	8.01902154839615e-05	1e-05
7035_GTTACC_5035_AGGAGA	L7	liver	4TU -ve	Mgat2	+	6923	2808	3490	8303	6923	0	0.000602191978802842	0	1e-05	0.000612191978802842	1e-05
7035_GTTACC_5035_AGGAGA	L7	liver	4TU -ve	Mgat4b	+	3951	3310	3843	7180	3951	0	0.000278551532033426	0	1e-05	0.000288551532033426	1e-05
7035_GTTACC_5035_AGGAGA	L7	liver	4TU -ve	Mgat5	+	1904	1241	1361	2170	1904	0	0	0	1e-05	1e-05	1e-05
7035_GTTACC_5035_AGGAGA	L7	liver	4TU -ve	Mgll	+	47191	27319	37207	36194	36194	5.52577775321877e-05	0.000497319997789689	0	6.52577775321877e-05	0.000507319997789689	1e-05
7035_GTTACC_5035_AGGAGA	L7	liver	4TU -ve	Mgmt	+	4619	3017	4679	3499	3499	0	0.000285795941697628	0	1e-05	0.000295795941697628	1e-05
7035_GTTACC_5035_AGGAGA	L7	liver	4TU -ve	Mgrn1	+	7414	4560	4500	10528	7414	0.000189969604863222	0.000379939209726444	0	0.000199969604863222	0.000389939209726444	1e-05
7035_GTTACC_5035_AGGAGA	L7	liver	4TU -ve	Mgst1	+	473777	228119	228819	538804	473777	9.09421607857403e-05	0.000157756809526284	2.04155871151662e-05	0.00010094216078574	0.000167756809526284	3.04155871151662e-05
7035_GTTACC_5035_AGGAGA	L7	liver	4TU -ve	Mia2	+	38876	15125	22102	45665	38876	0.000131391656629804	0.00032847914157451	0	0.000141391656629804	0.00033847914157451	1e-05
7035_GTTACC_5035_AGGAGA	L7	liver	4TU -ve	Mib1	+	7594	2693	3834	7452	7452	0.00013419216317767	0.00013419216317767	0	0.00014419216317767	0.00014419216317767	1e-05
7035_GTTACC_5035_AGGAGA	L7	liver	4TU -ve	Mical2	+	2127	973	1160	2533	2127	0.000394788787998421	0	0	0.000404788787998421	1e-05	1e-05
7035_GTTACC_5035_AGGAGA	L7	liver	4TU -ve	Micall1	+	1544	1122	1115	2189	1544	0	0.000913659205116492	0	1e-05	0.000923659205116492	1e-05
7035_GTTACC_5035_AGGAGA	L7	liver	4TU -ve	Micu1	+	2513	1990	1156	2267	2267	0	0	0	1e-05	1e-05	1e-05
7035_GTTACC_5035_AGGAGA	L7	liver	4TU -ve	Mid1ip1	+	9871	3981	4922	13727	9871	0.000291396517811612	7.2849129452903e-05	7.2849129452903e-05	0.000301396517811612	8.2849129452903e-05	8.2849129452903e-05
7035_GTTACC_5035_AGGAGA	L7	liver	4TU -ve	Midn	+	34316	15517	16374	20757	20757	9.63530375295081e-05	0.000433588668882787	0	0.000106353037529508	0.000443588668882787	1e-05
7035_GTTACC_5035_AGGAGA	L7	liver	4TU -ve	Mief1	+	2663	1946	1906	2509	2509	0	0	0	1e-05	1e-05	1e-05
7035_GTTACC_5035_AGGAGA	L7	liver	4TU -ve	Mief2	+	2161	1324	1396	1220	1220	0	0.00245901639344262	0	1e-05	0.00246901639344262	1e-05
7035_GTTACC_5035_AGGAGA	L7	liver	4TU -ve	Mier1	+	3011	1933	1139	4132	3011	0.000242013552758955	0.000968054211035818	0	0.000252013552758955	0.000978054211035818	1e-05
7035_GTTACC_5035_AGGAGA	L7	liver	4TU -ve	Mier3	+	4593	2164	2743	5967	4593	0	0.000167588402882521	0	1e-05	0.000177588402882521	1e-05
7035_GTTACC_5035_AGGAGA	L7	liver	4TU -ve	Miga2	+	2426	2670	2624	2931	2426	0.000341180484476288	0	0	0.000351180484476288	1e-05	1e-05
7035_GTTACC_5035_AGGAGA	L7	liver	4TU -ve	Mina	+	2501	1067	1545	1570	1570	0	0	0	1e-05	1e-05	1e-05
7035_GTTACC_5035_AGGAGA	L7	liver	4TU -ve	Mink1	+	1892	2403	1389	3048	1892	0	0.000328083989501312	0	1e-05	0.000338083989501312	1e-05
7035_GTTACC_5035_AGGAGA	L7	liver	4TU -ve	Minpp1	+	2132	1159	1260	2973	2132	0	0.000336360578540195	0	1e-05	0.000346360578540195	1e-05
7035_GTTACC_5035_AGGAGA	L7	liver	4TU -ve	Mipep	+	4627	3517	2972	3682	3682	0	0.00108636610537751	0.000271591526344378	1e-05	0.00109636610537751	0.000281591526344378
7035_GTTACC_5035_AGGAGA	L7	liver	4TU -ve	Mir22hg	+	3887	2394	2410	9133	3887	0.000109493047191503	0.000218986094383007	0	0.000119493047191503	0.000228986094383007	1e-05
7035_GTTACC_5035_AGGAGA	L7	liver	4TU -ve	Mis12	+	2347	1155	1418	2012	2012	0.00298210735586481	0	0	0.00299210735586481	1e-05	1e-05
7035_GTTACC_5035_AGGAGA	L7	liver	4TU -ve	Mitf	+	2620	1183	1499	3047	2620	0	0	0	1e-05	1e-05	1e-05
7035_GTTACC_5035_AGGAGA	L7	liver	4TU -ve	Mkl2	+	4043	2268	2893	5816	4043	0.000171939477303989	0	0	0.000181939477303989	1e-05	1e-05
7035_GTTACC_5035_AGGAGA	L7	liver	4TU -ve	Mkln1	+	9284	7332	6006	10852	9284	9.21489126428308e-05	0.000829340213785477	0	0.000102148912642831	0.000839340213785477	1e-05
7035_GTTACC_5035_AGGAGA	L7	liver	4TU -ve	Mknk1	+	2390	1302	543	2117	2117	0	0	0	1e-05	1e-05	1e-05
7035_GTTACC_5035_AGGAGA	L7	liver	4TU -ve	Mkrn2	+	3603	1764	1723	3629	3603	0	0	0	1e-05	1e-05	1e-05
7035_GTTACC_5035_AGGAGA	L7	liver	4TU -ve	Mlf2	+	11517	9855	6003	14498	11517	6.8975031038764e-05	0	0	7.8975031038764e-05	1e-05	1e-05
7035_GTTACC_5035_AGGAGA	L7	liver	4TU -ve	Mllt6	+	2035	1013	1259	2278	2035	0.000438981562774363	0	0	0.000448981562774364	1e-05	1e-05
7035_GTTACC_5035_AGGAGA	L7	liver	4TU -ve	Mlx	+	4178	3219	2712	5995	4178	0.000166805671392827	0.000166805671392827	0	0.000176805671392827	0.000176805671392827	1e-05
7035_GTTACC_5035_AGGAGA	L7	liver	4TU -ve	Mlxipl	+	36790	16688	28222	31362	31362	0.00041451438046043	6.37714431477584e-05	0	0.00042451438046043	7.37714431477584e-05	1e-05
7035_GTTACC_5035_AGGAGA	L7	liver	4TU -ve	Mlycd	+	17212	9351	14031	15130	15130	0.000198281559814937	0.00125578321216126	6.60938532716457e-05	0.000208281559814937	0.00126578321216126	7.60938532716457e-05
7035_GTTACC_5035_AGGAGA	L7	liver	4TU -ve	Mmd	+	27223	15707	15892	36571	27223	0.000191408493068278	8.20322113149763e-05	0	0.000201408493068278	9.20322113149763e-05	1e-05
7035_GTTACC_5035_AGGAGA	L7	liver	4TU -ve	Mme	+	2166	1197	1297	2473	2166	0	0	0	1e-05	1e-05	1e-05
7035_GTTACC_5035_AGGAGA	L7	liver	4TU -ve	Mmp14	+	19765	6190	10557	10607	10607	0.000188554728009805	0	0	0.000198554728009805	1e-05	1e-05
7035_GTTACC_5035_AGGAGA	L7	liver	4TU -ve	Mmp15	+	4770	4081	4066	4012	4012	0	0.000249252243270189	0	1e-05	0.000259252243270189	1e-05
7035_GTTACC_5035_AGGAGA	L7	liver	4TU -ve	Mmp19	+	13596	7581	6776	8714	8714	0	0	0	1e-05	1e-05	1e-05
7035_GTTACC_5035_AGGAGA	L7	liver	4TU -ve	Mmrn2	+	3193	2178	2071	2545	2545	0	0	0	1e-05	1e-05	1e-05
7035_GTTACC_5035_AGGAGA	L7	liver	4TU -ve	Mn1	+	1926	1178	1223	2110	1926	0	0	0	1e-05	1e-05	1e-05
7035_GTTACC_5035_AGGAGA	L7	liver	4TU -ve	Mob1a	+	7148	3248	2817	7706	7148	0.000129769011160135	0	0	0.000139769011160135	1e-05	1e-05
7035_GTTACC_5035_AGGAGA	L7	liver	4TU -ve	Mob1b	+	7691	2509	4004	8141	7691	0.000245670065102567	0	0	0.000255670065102567	1e-05	1e-05
7035_GTTACC_5035_AGGAGA	L7	liver	4TU -ve	Mob3c	+	3907	2469	2800	2349	2349	0	0.000851426138782461	0	1e-05	0.000861426138782461	1e-05
7035_GTTACC_5035_AGGAGA	L7	liver	4TU -ve	Mob4	+	13521	6188	11888	14224	13521	7.03037120359955e-05	0.000140607424071991	0	8.03037120359955e-05	0.000150607424071991	1e-05
7035_GTTACC_5035_AGGAGA	L7	liver	4TU -ve	Mocos	+	6745	7915	5683	9805	6745	0.000407955124936257	0.000407955124936257	0.000101988781234064	0.000417955124936257	0.000417955124936257	0.000111988781234064
7035_GTTACC_5035_AGGAGA	L7	liver	4TU -ve	Mocs1	+	3585	4595	3334	3472	3472	0	0.000288018433179724	0	1e-05	0.000298018433179724	1e-05
7035_GTTACC_5035_AGGAGA	L7	liver	4TU -ve	Mocs2	+	28990	10613	11780	20361	20361	0.000343794509110555	0.00103138352733166	4.91135013015078e-05	0.000353794509110555	0.00104138352733166	5.91135013015078e-05
7035_GTTACC_5035_AGGAGA	L7	liver	4TU -ve	Mogs	+	7530	5743	6170	10251	7530	0.000195102916788606	0	9.7551458394303e-05	0.000205102916788606	1e-05	0.000107551458394303
7035_GTTACC_5035_AGGAGA	L7	liver	4TU -ve	Mpc1	+	34975	16969	14935	37225	34975	0.000188045668233714	0.000107454667562122	8.05910006715917e-05	0.000198045668233714	0.000117454667562122	9.05910006715917e-05
7035_GTTACC_5035_AGGAGA	L7	liver	4TU -ve	Mpc2	+	109871	44947	40490	65061	65061	0.000107591337360323	0.000445735540492768	0.000122961528411798	0.000117591337360323	0.000455735540492768	0.000132961528411798
7035_GTTACC_5035_AGGAGA	L7	liver	4TU -ve	Mpeg1	+	6487	3719	2857	6471	6471	0.000154535620460516	0.000154535620460516	0	0.000164535620460516	0.000164535620460516	1e-05
7035_GTTACC_5035_AGGAGA	L7	liver	4TU -ve	Mpg	+	2188	1502	1387	1901	1901	0	0.000526038926880589	0	1e-05	0.000536038926880589	1e-05
7035_GTTACC_5035_AGGAGA	L7	liver	4TU -ve	Mplkip	+	3751	1572	1509	4946	3751	0	0.00141528507885159	0	1e-05	0.00142528507885159	1e-05
7035_GTTACC_5035_AGGAGA	L7	liver	4TU -ve	Mpnd	+	4909	5435	8690	5788	4909	0	0.000345542501727712	0	1e-05	0.000355542501727713	1e-05
7035_GTTACC_5035_AGGAGA	L7	liver	4TU -ve	Mpp5	+	6262	2822	2919	6395	6262	0.000781860828772478	0.00031274433150899	0	0.000791860828772479	0.00032274433150899	1e-05
7035_GTTACC_5035_AGGAGA	L7	liver	4TU -ve	Mpp6	+	14180	6259	7807	10396	10396	9.61908426317815e-05	0.000288572527895344	0	0.000106190842631781	0.000298572527895344	1e-05
7035_GTTACC_5035_AGGAGA	L7	liver	4TU -ve	Mprip	+	16925	11499	8161	17082	16925	5.85411544315654e-05	5.85411544315654e-05	0	6.85411544315654e-05	6.85411544315654e-05	1e-05
7035_GTTACC_5035_AGGAGA	L7	liver	4TU -ve	Mpst	+	32278	22504	25777	27392	27392	0	3.65070093457944e-05	0	1e-05	4.65070093457944e-05	1e-05
7035_GTTACC_5035_AGGAGA	L7	liver	4TU -ve	Mpv17l	+	5337	3474	3597	5477	5337	0.00073032682125251	0.000547745115939383	0	0.00074032682125251	0.000557745115939383	1e-05
7035_GTTACC_5035_AGGAGA	L7	liver	4TU -ve	Mpzl2	+	3801	2915	2877	7053	3801	0	0	0	1e-05	1e-05	1e-05
7035_GTTACC_5035_AGGAGA	L7	liver	4TU -ve	Mrap	+	12992	8733	11294	10669	10669	0	0.000562376980035617	9.37294966726029e-05	1e-05	0.000572376980035617	0.000103729496672603
7035_GTTACC_5035_AGGAGA	L7	liver	4TU -ve	Mrc1	+	10124	2913	5137	9690	9690	0.000103199174406605	0	0	0.000113199174406605	1e-05	1e-05
7035_GTTACC_5035_AGGAGA	L7	liver	4TU -ve	Mrnip	+	2475	2317	1878	1687	1687	0	0	0	1e-05	1e-05	1e-05
7035_GTTACC_5035_AGGAGA	L7	liver	4TU -ve	Mroh1	+	1411	1649	1116	1329	1329	0	0	0	1e-05	1e-05	1e-05
7035_GTTACC_5035_AGGAGA	L7	liver	4TU -ve	Mrpl1	+	6487	2367	3936	4838	4838	0.000620090946672179	0.000413393964448119	0.00103348491112029	0.000630090946672179	0.000423393964448119	0.00104348491112029
7035_GTTACC_5035_AGGAGA	L7	liver	4TU -ve	Mrpl10	+	11191	6230	8056	10695	10695	0.00018700327255727	9.35016362786349e-05	0	0.00019700327255727	0.000103501636278635	1e-05
7035_GTTACC_5035_AGGAGA	L7	liver	4TU -ve	Mrpl11	+	5426	4620	4552	6533	5426	0	0	0	1e-05	1e-05	1e-05
7035_GTTACC_5035_AGGAGA	L7	liver	4TU -ve	Mrpl12	+	22334	18782	27143	19172	19172	0.00026079699561861	5.21593991237221e-05	0	0.000270796995618611	6.21593991237221e-05	1e-05
7035_GTTACC_5035_AGGAGA	L7	liver	4TU -ve	Mrpl14	+	13463	13647	16035	14057	13463	7.11389343387636e-05	0.00128050081809774	0	8.11389343387636e-05	0.00129050081809774	1e-05
7035_GTTACC_5035_AGGAGA	L7	liver	4TU -ve	Mrpl16	+	10178	7590	8773	11380	10178	8.78734622144113e-05	0.000263620386643234	0	9.78734622144113e-05	0.000273620386643234	1e-05
7035_GTTACC_5035_AGGAGA	L7	liver	4TU -ve	Mrpl2	+	8102	8137	7407	9492	8102	0	0.000632111251580278	0	1e-05	0.000642111251580278	1e-05
7035_GTTACC_5035_AGGAGA	L7	liver	4TU -ve	Mrpl20	+	12489	6936	8905	12686	12489	0.000157654106889484	0.000630616427557938	0	0.000167654106889484	0.000640616427557938	1e-05
7035_GTTACC_5035_AGGAGA	L7	liver	4TU -ve	Mrpl21	+	7493	3971	5300	5202	5202	0.000192233756247597	0	0	0.000202233756247597	1e-05	1e-05
7035_GTTACC_5035_AGGAGA	L7	liver	4TU -ve	Mrpl22	+	10348	6090	6457	12285	10348	0	0.000162800162800163	0	1e-05	0.000172800162800163	1e-05
7035_GTTACC_5035_AGGAGA	L7	liver	4TU -ve	Mrpl23	+	7616	6616	6353	6048	6048	0	0.000165343915343915	0	1e-05	0.000175343915343915	1e-05
7035_GTTACC_5035_AGGAGA	L7	liver	4TU -ve	Mrpl24	+	11556	7782	9796	11686	11556	0.000171144959780934	0	0	0.000181144959780934	1e-05	1e-05
7035_GTTACC_5035_AGGAGA	L7	liver	4TU -ve	Mrpl27	+	14641	7826	7246	11432	11432	8.74737578726382e-05	0	0	9.74737578726382e-05	1e-05	1e-05
7035_GTTACC_5035_AGGAGA	L7	liver	4TU -ve	Mrpl28	+	4867	4639	6483	5528	4867	0	0	0	1e-05	1e-05	1e-05
7035_GTTACC_5035_AGGAGA	L7	liver	4TU -ve	Mrpl3	+	4401	2508	2750	5993	4401	0	0	0	1e-05	1e-05	1e-05
7035_GTTACC_5035_AGGAGA	L7	liver	4TU -ve	Mrpl30	+	15575	13736	12420	13820	13820	7.23589001447178e-05	7.23589001447178e-05	0	8.23589001447178e-05	8.23589001447178e-05	1e-05
7035_GTTACC_5035_AGGAGA	L7	liver	4TU -ve	Mrpl33	+	13983	9722	10185	11139	11139	0	0.00116707065266181	0	1e-05	0.00117707065266181	1e-05
7035_GTTACC_5035_AGGAGA	L7	liver	4TU -ve	Mrpl34	+	15731	13305	7655	17046	15731	0.000117329578786812	0.000410653525753843	0	0.000127329578786812	0.000420653525753843	1e-05
7035_GTTACC_5035_AGGAGA	L7	liver	4TU -ve	Mrpl36	+	7911	4862	4108	7194	7194	0	0	0	1e-05	1e-05	1e-05
7035_GTTACC_5035_AGGAGA	L7	liver	4TU -ve	Mrpl4	+	9905	8172	6191	10018	9905	0	0.000299460970253544	0	1e-05	0.000309460970253544	1e-05
7035_GTTACC_5035_AGGAGA	L7	liver	4TU -ve	Mrpl44	+	3059	1750	2199	3721	3059	0	0	0	1e-05	1e-05	1e-05
7035_GTTACC_5035_AGGAGA	L7	liver	4TU -ve	Mrpl45	+	5361	4343	4701	5095	5095	0.00176643768400392	0.000588812561334642	0	0.00177643768400392	0.000598812561334642	1e-05
7035_GTTACC_5035_AGGAGA	L7	liver	4TU -ve	Mrpl51	+	25040	13556	21185	17237	17237	0.000174044207228636	0.000522132621685908	0.000116029471485757	0.000184044207228636	0.000532132621685908	0.000126029471485757
7035_GTTACC_5035_AGGAGA	L7	liver	4TU -ve	Mrpl52	+	25594	13898	16070	11061	11061	9.040773890245e-05	0.00461079468402495	0	0.00010040773890245	0.00462079468402495	1e-05
7035_GTTACC_5035_AGGAGA	L7	liver	4TU -ve	Mrpl53	+	14998	8786	10755	20833	14998	4.80007680122882e-05	0.000192003072049153	0	5.80007680122882e-05	0.000202003072049153	1e-05
7035_GTTACC_5035_AGGAGA	L7	liver	4TU -ve	Mrpl55	+	5108	3010	3707	4203	4203	0.000951701165833928	0	0	0.000961701165833928	1e-05	1e-05
7035_GTTACC_5035_AGGAGA	L7	liver	4TU -ve	Mrpl57	+	11447	7364	5886	10226	10226	0.000586739683160571	0.00176021904948171	0	0.000596739683160571	0.00177021904948171	1e-05
7035_GTTACC_5035_AGGAGA	L7	liver	4TU -ve	Mrpl58	+	4184	5112	3482	3510	3510	0.00056980056980057	0	0	0.00057980056980057	1e-05	1e-05
7035_GTTACC_5035_AGGAGA	L7	liver	4TU -ve	Mrpl9	+	3484	2779	2847	3296	3296	0	0	0	1e-05	1e-05	1e-05
7035_GTTACC_5035_AGGAGA	L7	liver	4TU -ve	Mrps10	+	3870	3245	2296	5946	3870	0	0.000168180289270098	0	1e-05	0.000178180289270098	1e-05
7035_GTTACC_5035_AGGAGA	L7	liver	4TU -ve	Mrps11	+	1719	2298	2102	1515	1515	0	0	0	1e-05	1e-05	1e-05
7035_GTTACC_5035_AGGAGA	L7	liver	4TU -ve	Mrps14	+	9717	4607	4950	10478	9717	9.54380606986066e-05	0	9.54380606986066e-05	0.000105438060698607	1e-05	0.000105438060698607
7035_GTTACC_5035_AGGAGA	L7	liver	4TU -ve	Mrps15	+	11058	6286	6682	4519	4519	0	0	0	1e-05	1e-05	1e-05
7035_GTTACC_5035_AGGAGA	L7	liver	4TU -ve	Mrps17	+	9130	5949	5935	10633	9130	9.40468353239914e-05	9.40468353239914e-05	0	0.000104046835323991	0.000104046835323991	1e-05
7035_GTTACC_5035_AGGAGA	L7	liver	4TU -ve	Mrps18a	+	5123	4757	6446	3952	3952	0	0	0	1e-05	1e-05	1e-05
7035_GTTACC_5035_AGGAGA	L7	liver	4TU -ve	Mrps18c	+	8167	4672	4623	8294	8167	0.000843983602604292	0.00096455268869062	0	0.000853983602604292	0.00097455268869062	1e-05
7035_GTTACC_5035_AGGAGA	L7	liver	4TU -ve	Mrps2	+	7347	4100	4441	8837	7347	0.000226321149711441	0.00158424804798008	0.000339481724567161	0.000236321149711441	0.00159424804798008	0.000349481724567161
7035_GTTACC_5035_AGGAGA	L7	liver	4TU -ve	Mrps23	+	3856	3515	3693	5513	3856	0.000362778886268819	0.00018138944313441	0	0.000372778886268819	0.00019138944313441	1e-05
7035_GTTACC_5035_AGGAGA	L7	liver	4TU -ve	Mrps26	+	3358	3022	3598	4189	3358	0.00023872045834328	0	0	0.00024872045834328	1e-05	1e-05
7035_GTTACC_5035_AGGAGA	L7	liver	4TU -ve	Mrps31	+	12237	2605	4306	8843	8843	0	0.000113083795092163	0	1e-05	0.000123083795092163	1e-05
7035_GTTACC_5035_AGGAGA	L7	liver	4TU -ve	Mrps34	+	6875	7673	7130	6398	6398	0.000156298843388559	0	0	0.000166298843388559	1e-05	1e-05
7035_GTTACC_5035_AGGAGA	L7	liver	4TU -ve	Mrps35	+	6074	2989	5221	5382	5382	0.000371609067261241	0.000185804533630621	0	0.000381609067261241	0.000195804533630621	1e-05
7035_GTTACC_5035_AGGAGA	L7	liver	4TU -ve	Mrps5	+	8025	5951	3833	9108	8025	0	0.000548967940272288	0	1e-05	0.000558967940272288	1e-05
7035_GTTACC_5035_AGGAGA	L7	liver	4TU -ve	Mrps6	+	2219	1703	1967	2436	2219	0	0	0	1e-05	1e-05	1e-05
7035_GTTACC_5035_AGGAGA	L7	liver	4TU -ve	Mrps7	+	9884	7425	6666	7902	7902	0	0.000632751202227284	0	1e-05	0.000642751202227284	1e-05
7035_GTTACC_5035_AGGAGA	L7	liver	4TU -ve	Mrps9	+	4340	2365	3606	6357	4340	0.000157306905773163	0.000314613811546327	0	0.000167306905773163	0.000324613811546327	1e-05
7035_GTTACC_5035_AGGAGA	L7	liver	4TU -ve	Mrrf	+	4974	3442	2954	4444	4444	0	0.00045004500450045	0	1e-05	0.00046004500450045	1e-05
7035_GTTACC_5035_AGGAGA	L7	liver	4TU -ve	Ms4a6c	+	3466	659	1569	2284	2284	0	0.00656742556917688	0	1e-05	0.00657742556917688	1e-05
7035_GTTACC_5035_AGGAGA	L7	liver	4TU -ve	Msantd4	+	1974	1040	1251	2800	1974	0.000714285714285714	0	0.000357142857142857	0.000724285714285714	1e-05	0.000367142857142857
7035_GTTACC_5035_AGGAGA	L7	liver	4TU -ve	Msh2	+	1755	822	1288	1922	1755	0	0	0	1e-05	1e-05	1e-05
7035_GTTACC_5035_AGGAGA	L7	liver	4TU -ve	Msh6	+	3341	1151	1713	2803	2803	0	0.000356760613628255	0	1e-05	0.000366760613628255	1e-05
7035_GTTACC_5035_AGGAGA	L7	liver	4TU -ve	Msl1	+	2434	1538	1785	2623	2434	0	0	0	1e-05	1e-05	1e-05
7035_GTTACC_5035_AGGAGA	L7	liver	4TU -ve	Msl1	+	16768	7494	7697	15880	15880	0.000188916876574307	6.29722921914358e-05	0	0.000198916876574307	7.29722921914358e-05	1e-05
7035_GTTACC_5035_AGGAGA	L7	liver	4TU -ve	Msl2	+	9895	3202	7090	13956	9895	7.16537689882488e-05	7.16537689882488e-05	0	8.16537689882488e-05	8.16537689882488e-05	1e-05
7035_GTTACC_5035_AGGAGA	L7	liver	4TU -ve	Msn	+	3315	1696	2145	4223	3315	0	0	0	1e-05	1e-05	1e-05
7035_GTTACC_5035_AGGAGA	L7	liver	4TU -ve	Msrb1	+	41397	47470	44330	44777	41397	0.000111664470598745	0.000133997364718494	0	0.000121664470598745	0.000143997364718494	1e-05
7035_GTTACC_5035_AGGAGA	L7	liver	4TU -ve	Msrb2	+	4356	2584	1840	4044	4044	0	0.000741839762611276	0	1e-05	0.000751839762611276	1e-05
7035_GTTACC_5035_AGGAGA	L7	liver	4TU -ve	Mst1	+	27505	26570	29235	31509	27505	6.34739280840395e-05	0	3.17369640420197e-05	7.34739280840395e-05	1e-05	4.17369640420197e-05
7035_GTTACC_5035_AGGAGA	L7	liver	4TU -ve	Mta1	+	6448	4752	4691	6777	6448	0	0.000147557916482219	0	1e-05	0.000157557916482219	1e-05
7035_GTTACC_5035_AGGAGA	L7	liver	4TU -ve	Mta2	+	2831	3380	1372	4994	2831	0	0	0	1e-05	1e-05	1e-05
7035_GTTACC_5035_AGGAGA	L7	liver	4TU -ve	Mta3	+	6448	540	574	3272	3272	0.00244498777506112	0.000305623471882641	0	0.00245498777506112	0.000315623471882641	1e-05
7035_GTTACC_5035_AGGAGA	L7	liver	4TU -ve	Mtap	+	5935	2921	2441	4460	4460	0.00156950672645739	0.000448430493273543	0	0.00157950672645739	0.000458430493273543	1e-05
7035_GTTACC_5035_AGGAGA	L7	liver	4TU -ve	Mtch2	+	59094	28140	44854	65465	59094	6.11013518674101e-05	0.000336057435270755	0	7.11013518674101e-05	0.000346057435270755	1e-05
7035_GTTACC_5035_AGGAGA	L7	liver	4TU -ve	Mtdh	+	6443	2800	2980	7445	6443	0.000402955003357958	0	0	0.000412955003357958	1e-05	1e-05
7035_GTTACC_5035_AGGAGA	L7	liver	4TU -ve	Mtdh	+	4562	1268	2550	4952	4562	0.00141357027463651	0	0.000605815831987076	0.00142357027463651	1e-05	0.000615815831987076
7035_GTTACC_5035_AGGAGA	L7	liver	4TU -ve	Mtf1	+	4348	2306	2913	4083	4083	0.000244917952485917	0.000244917952485917	0	0.000254917952485917	0.000254917952485917	1e-05
7035_GTTACC_5035_AGGAGA	L7	liver	4TU -ve	Mtfmt	+	2075	1425	1774	2287	2075	0	0	0	1e-05	1e-05	1e-05
7035_GTTACC_5035_AGGAGA	L7	liver	4TU -ve	Mtfr1	+	12998	5294	6602	14516	12998	0.000482226508680077	0.000757784513640121	0	0.000492226508680077	0.000767784513640121	1e-05
7035_GTTACC_5035_AGGAGA	L7	liver	4TU -ve	Mtg1	+	2532	1076	1466	2140	2140	0	0	0	1e-05	1e-05	1e-05
7035_GTTACC_5035_AGGAGA	L7	liver	4TU -ve	Mthfd1	+	17110	11446	9335	18219	17110	0.000164663263625885	0.00032932652725177	0	0.000174663263625885	0.00033932652725177	1e-05
7035_GTTACC_5035_AGGAGA	L7	liver	4TU -ve	Mthfs	+	4465	1802	1850	3693	3693	0	0.00135391280801516	0	1e-05	0.00136391280801516	1e-05
7035_GTTACC_5035_AGGAGA	L7	liver	4TU -ve	Mtif2	+	3946	3228	2947	3059	3059	0	0.0013076168682576	0	1e-05	0.0013176168682576	1e-05
7035_GTTACC_5035_AGGAGA	L7	liver	4TU -ve	Mtmr1	+	2755	1687	1543	3060	2755	0.000980392156862745	0	0	0.000990392156862745	1e-05	1e-05
7035_GTTACC_5035_AGGAGA	L7	liver	4TU -ve	Mtmr10	+	2321	1634	1447	1912	1912	0	0	0	1e-05	1e-05	1e-05
7035_GTTACC_5035_AGGAGA	L7	liver	4TU -ve	Mtmr14	+	4266	2676	2801	3793	3793	0	0.000263643553915107	0	1e-05	0.000273643553915107	1e-05
7035_GTTACC_5035_AGGAGA	L7	liver	4TU -ve	Mtmr2	+	2788	2067	1956	3426	2788	0	0	0	1e-05	1e-05	1e-05
7035_GTTACC_5035_AGGAGA	L7	liver	4TU -ve	Mtmr4	+	12574	7098	8429	10441	10441	9.57762666411263e-05	9.57762666411263e-05	0	0.000105776266641126	0.000105776266641126	1e-05
7035_GTTACC_5035_AGGAGA	L7	liver	4TU -ve	Mtmr6	+	4506	1529	2841	6739	4506	0.000593559875352426	0.000148389968838107	0.000593559875352426	0.000603559875352426	0.000158389968838107	0.000603559875352426
7035_GTTACC_5035_AGGAGA	L7	liver	4TU -ve	Mto1	+	2022	983	1388	1531	1531	0	0	0	1e-05	1e-05	1e-05
7035_GTTACC_5035_AGGAGA	L7	liver	4TU -ve	Mtor	+	10421	4347	4218	7203	7203	0	0	0	1e-05	1e-05	1e-05
7035_GTTACC_5035_AGGAGA	L7	liver	4TU -ve	Mtpap	+	1973	1041	957	2341	1973	0	0	0	1e-05	1e-05	1e-05
7035_GTTACC_5035_AGGAGA	L7	liver	4TU -ve	Mtrf1	+	2629	828	1559	2277	2277	0	0	0	1e-05	1e-05	1e-05
7035_GTTACC_5035_AGGAGA	L7	liver	4TU -ve	Mtx2	+	5554	2612	2260	9114	5554	0.00021944261575598	0	0	0.00022944261575598	1e-05	1e-05
7035_GTTACC_5035_AGGAGA	L7	liver	4TU -ve	Mtx3	+	2373	1019	1113	2138	2138	0	0	0	1e-05	1e-05	1e-05
7035_GTTACC_5035_AGGAGA	L7	liver	4TU -ve	Mug1	+	369295	219369	201803	307444	307444	9.43261211797921e-05	0.000136610244467285	4.87893730240304e-05	0.000104326121179792	0.000146610244467285	5.87893730240304e-05
7035_GTTACC_5035_AGGAGA	L7	liver	4TU -ve	Mug2	+	72743	34645	37680	70384	70384	0.000170493293930439	0.000156285519436236	4.26233234826097e-05	0.000180493293930439	0.000166285519436236	5.26233234826097e-05
7035_GTTACC_5035_AGGAGA	L7	liver	4TU -ve	Mul1	+	3815	3727	5570	4629	3815	0	0.000432058759991359	0	1e-05	0.000442058759991359	1e-05
7035_GTTACC_5035_AGGAGA	L7	liver	4TU -ve	Mut	+	72134	33395	33384	66584	66584	0.000195242100204253	6.00744923705395e-05	0	0.000205242100204253	7.00744923705395e-05	1e-05
7035_GTTACC_5035_AGGAGA	L7	liver	4TU -ve	Mvb12a	+	3307	4462	4074	2945	2945	0	0	0	1e-05	1e-05	1e-05
7035_GTTACC_5035_AGGAGA	L7	liver	4TU -ve	Mvk	+	3098	2009	2580	1834	1834	0	0	0.00599781897491821	1e-05	1e-05	0.00600781897491821
7035_GTTACC_5035_AGGAGA	L7	liver	4TU -ve	Mxi1	+	3899	1673	1857	4000	3899	0	0	0	1e-05	1e-05	1e-05
7035_GTTACC_5035_AGGAGA	L7	liver	4TU -ve	Myadm	+	5959	2924	1112	4268	4268	0	0	0	1e-05	1e-05	1e-05
7035_GTTACC_5035_AGGAGA	L7	liver	4TU -ve	Mybbp1a	+	5062	3939	3385	5378	5062	0	0.000371885459278542	0	1e-05	0.000381885459278542	1e-05
7035_GTTACC_5035_AGGAGA	L7	liver	4TU -ve	Mycbp	+	6008	2666	1955	4715	4715	0.00106044538706256	0.000424178154825026	0	0.00107044538706256	0.000434178154825027	1e-05
7035_GTTACC_5035_AGGAGA	L7	liver	4TU -ve	Myg1	+	1798	2317	1628	1929	1798	0.00103680663556246	0.0031104199066874	0	0.00104680663556246	0.0031204199066874	1e-05
7035_GTTACC_5035_AGGAGA	L7	liver	4TU -ve	Myh10	+	2671	1481	1362	2717	2671	0	0.000368052999631947	0	1e-05	0.000378052999631947	1e-05
7035_GTTACC_5035_AGGAGA	L7	liver	4TU -ve	Mylk	+	41892	21333	20709	32910	32910	0.000151929504709815	0.000151929504709815	0	0.000161929504709815	0.000161929504709815	1e-05
7035_GTTACC_5035_AGGAGA	L7	liver	4TU -ve	Myo10	+	4566	3171	2938	4026	4026	0.000248385494287134	0	0	0.000258385494287134	1e-05	1e-05
7035_GTTACC_5035_AGGAGA	L7	liver	4TU -ve	Myo18a	+	1914	2907	2447	3017	1914	0.000331455087835598	0	0	0.000341455087835598	1e-05	1e-05
7035_GTTACC_5035_AGGAGA	L7	liver	4TU -ve	Myo1c	+	2385	1997	1581	1908	1908	0	0	0	1e-05	1e-05	1e-05
7035_GTTACC_5035_AGGAGA	L7	liver	4TU -ve	Myo1e	+	1903	2826	1268	2227	1903	0	0.00224517287831163	0	1e-05	0.00225517287831163	1e-05
7035_GTTACC_5035_AGGAGA	L7	liver	4TU -ve	Myo5b	+	3956	2118	2281	3833	3833	0.00026089225150013	0.00104356900600052	0	0.00027089225150013	0.00105356900600052	1e-05
7035_GTTACC_5035_AGGAGA	L7	liver	4TU -ve	Myo6	+	9522	5910	7898	13529	9522	0	0.00221745879222411	0.000665237637667233	1e-05	0.00222745879222411	0.000675237637667233
7035_GTTACC_5035_AGGAGA	L7	liver	4TU -ve	N4bp2	+	3930	1484	1768	4508	3930	0.00288376220053238	0.000443655723158829	0	0.00289376220053238	0.000453655723158829	1e-05
7035_GTTACC_5035_AGGAGA	L7	liver	4TU -ve	N6amt1	+	4819	3052	3021	3712	3712	0	0.000269396551724138	0	1e-05	0.000279396551724138	1e-05
7035_GTTACC_5035_AGGAGA	L7	liver	4TU -ve	Naa15	+	2128	1093	1073	2424	2128	0	0	0	1e-05	1e-05	1e-05
7035_GTTACC_5035_AGGAGA	L7	liver	4TU -ve	Naa20	+	2904	1279	1110	3268	2904	0	0	0	1e-05	1e-05	1e-05
7035_GTTACC_5035_AGGAGA	L7	liver	4TU -ve	Naa25	+	3191	1649	1609	3486	3191	0	0	0	1e-05	1e-05	1e-05
7035_GTTACC_5035_AGGAGA	L7	liver	4TU -ve	Naa30	+	4369	1913	3079	5473	4369	0.000913575735428467	0	0	0.000923575735428467	1e-05	1e-05
7035_GTTACC_5035_AGGAGA	L7	liver	4TU -ve	Naa35	+	12498	3063	7073	14134	12498	0.000141502759303806	0	0	0.000151502759303806	1e-05	1e-05
7035_GTTACC_5035_AGGAGA	L7	liver	4TU -ve	Naa38	+	6178	7109	5042	6722	6178	0.000148765248437965	0.000148765248437965	0.000743826242189824	0.000158765248437965	0.000158765248437965	0.000753826242189824
7035_GTTACC_5035_AGGAGA	L7	liver	4TU -ve	Naa50	+	12954	5089	6718	12837	12837	0.000155799641660824	0.000467398924982473	0	0.000165799641660824	0.000477398924982473	1e-05
7035_GTTACC_5035_AGGAGA	L7	liver	4TU -ve	Naa60	+	13847	9516	8132	15055	13847	0	0.00026569246097642	0	1e-05	0.00027569246097642	1e-05
7035_GTTACC_5035_AGGAGA	L7	liver	4TU -ve	Naca	+	15825	10188	13139	26979	15825	0	0.00011119759813188	0.000296526928351681	1e-05	0.00012119759813188	0.000306526928351681
7035_GTTACC_5035_AGGAGA	L7	liver	4TU -ve	Nadk	+	23192	10184	10168	27993	23192	0.000178616082592077	0.000142892866073661	7.14464330368306e-05	0.000188616082592077	0.000152892866073661	8.14464330368306e-05
7035_GTTACC_5035_AGGAGA	L7	liver	4TU -ve	Nadk2	+	22924	8240	12061	22904	22904	0.000349283967865875	0	0	0.000359283967865875	1e-05	1e-05
7035_GTTACC_5035_AGGAGA	L7	liver	4TU -ve	Nagk	+	2369	1589	1279	1642	1642	0	0.00426309378806333	0	1e-05	0.00427309378806333	1e-05
7035_GTTACC_5035_AGGAGA	L7	liver	4TU -ve	Naglu	+	4199	3493	3609	4668	4199	0	0	0	1e-05	1e-05	1e-05
7035_GTTACC_5035_AGGAGA	L7	liver	4TU -ve	Nags	+	5850	6312	5352	7539	5850	0.000132643586682584	0	0.000132643586682584	0.000142643586682584	1e-05	0.000142643586682584
7035_GTTACC_5035_AGGAGA	L7	liver	4TU -ve	Nampt	+	8051	2574	3951	11673	8051	0	0	0	1e-05	1e-05	1e-05
7035_GTTACC_5035_AGGAGA	L7	liver	4TU -ve	Nans	+	6053	4087	4641	3803	3803	0	0	0	1e-05	1e-05	1e-05
7035_GTTACC_5035_AGGAGA	L7	liver	4TU -ve	Nap1l1	+	6395	3383	3863	8100	6395	0	0	0	1e-05	1e-05	1e-05
7035_GTTACC_5035_AGGAGA	L7	liver	4TU -ve	Napa	+	6285	6486	4579	4779	4779	0	0.000209248796819418	0	1e-05	0.000219248796819418	1e-05
7035_GTTACC_5035_AGGAGA	L7	liver	4TU -ve	Napg	+	3682	1287	2166	4362	3682	0	0.000229252636405319	0	1e-05	0.000239252636405319	1e-05
7035_GTTACC_5035_AGGAGA	L7	liver	4TU -ve	Narfl	+	2202	2332	1730	1973	1973	0	0.000506842372022301	0.000506842372022301	1e-05	0.000516842372022301	0.000516842372022301
7035_GTTACC_5035_AGGAGA	L7	liver	4TU -ve	Nat2	+	3660	786	1173	3543	3543	0	0.0016934801016088	0	1e-05	0.0017034801016088	1e-05
7035_GTTACC_5035_AGGAGA	L7	liver	4TU -ve	Nat6	+	5511	6079	8649	6915	5511	0	0.00216919739696312	0	1e-05	0.00217919739696312	1e-05
7035_GTTACC_5035_AGGAGA	L7	liver	4TU -ve	Nav2	+	5939	3004	2998	6226	5939	0.00016061676839062	0	0	0.00017061676839062	1e-05	1e-05
7035_GTTACC_5035_AGGAGA	L7	liver	4TU -ve	Naxd	+	7278	4251	4262	6291	6291	0	0	0	1e-05	1e-05	1e-05
7035_GTTACC_5035_AGGAGA	L7	liver	4TU -ve	Nbas	+	2503	1545	1623	2139	2139	0	0	0	1e-05	1e-05	1e-05
7035_GTTACC_5035_AGGAGA	L7	liver	4TU -ve	Nbeal1	+	5604	2407	3277	7142	5604	0.000840100812097452	0	0	0.000850100812097452	1e-05	1e-05
7035_GTTACC_5035_AGGAGA	L7	liver	4TU -ve	Nbr1	+	32104	11719	12977	30325	30325	0	0.000164880461665293	0	1e-05	0.000174880461665293	1e-05
7035_GTTACC_5035_AGGAGA	L7	liver	4TU -ve	Ncaph2	+	2723	3883	3133	3309	2723	0	0	0	1e-05	1e-05	1e-05
7035_GTTACC_5035_AGGAGA	L7	liver	4TU -ve	Ncbp1	+	2991	2567	2706	2803	2803	0.00107028184088476	0	0	0.00108028184088476	1e-05	1e-05
7035_GTTACC_5035_AGGAGA	L7	liver	4TU -ve	Ncbp2	+	3420	2110	2233	3228	3228	0	0	0	1e-05	1e-05	1e-05
7035_GTTACC_5035_AGGAGA	L7	liver	4TU -ve	Ncbp3	+	3262	1297	2328	4078	3262	0	0.000245218244237371	0	1e-05	0.000255218244237371	1e-05
7035_GTTACC_5035_AGGAGA	L7	liver	4TU -ve	Nceh1	+	6779	4647	5635	6825	6779	0.000293040293040293	0	0	0.000303040293040293	1e-05	1e-05
7035_GTTACC_5035_AGGAGA	L7	liver	4TU -ve	Ncoa3	+	3896	1975	2428	3978	3896	0.000251382604323781	0	0	0.000261382604323781	1e-05	1e-05
7035_GTTACC_5035_AGGAGA	L7	liver	4TU -ve	Nde1	+	3904	2385	2743	4540	3904	0.000220264317180617	0	0	0.000230264317180617	1e-05	1e-05
7035_GTTACC_5035_AGGAGA	L7	liver	4TU -ve	Ndfip1	+	6671	3213	3858	3470	3470	0	0.00028818443804034	0	1e-05	0.00029818443804034	1e-05
7035_GTTACC_5035_AGGAGA	L7	liver	4TU -ve	Ndfip1	+	44472	23759	25955	48869	44472	0.000102314350610817	0.00012277722073298	2.04628701221633e-05	0.000112314350610817	0.00013277722073298	3.04628701221633e-05
7035_GTTACC_5035_AGGAGA	L7	liver	4TU -ve	Ndfip2	+	12591	5468	5219	12662	12591	0.000236929395040278	0.000315905860053704	0	0.000246929395040278	0.000325905860053704	1e-05
7035_GTTACC_5035_AGGAGA	L7	liver	4TU -ve	Ndufa11	+	19426	20381	20461	18754	18754	5.33219579822971e-05	0.000799829369734457	0	6.33219579822971e-05	0.000809829369734457	1e-05
7035_GTTACC_5035_AGGAGA	L7	liver	4TU -ve	Ndufa12	+	17832	17717	13149	15823	15823	0	0.000126398280983379	0	1e-05	0.000136398280983379	1e-05
7035_GTTACC_5035_AGGAGA	L7	liver	4TU -ve	Ndufa3	+	31203	32530	27376	28591	28591	0.0033926760169284	0.00129411353223042	0.000139904165646532	0.0034026760169284	0.00130411353223042	0.000149904165646532
7035_GTTACC_5035_AGGAGA	L7	liver	4TU -ve	Ndufa7	+	16396	15892	14365	20504	16396	9.75419430355053e-05	0.000243854857588763	0	0.000107541943035505	0.000253854857588763	1e-05
7035_GTTACC_5035_AGGAGA	L7	liver	4TU -ve	Ndufaf4	+	9631	5139	5744	8761	8761	0	0.000456568884830499	0	1e-05	0.000466568884830499	1e-05
[truncated: 8,811 more rows]
