# Supplementary material for: SLAMseq reveals potential transfer of RNA from liver to kidney in the mouse
Source: Nat Commun. 2025 Aug 11;16:7413. doi: 10.1038/s41467-025-62688-9 (PMC12339719; doi:10.1038/s41467-025-62688-9)
Supplement: Supplementary file 6 — Source Data [file 41467_2025_62688_MOESM6_ESM.zip › Source data/Fig5f_data.csv]

tissue	group_pos	group_neg	gene_name	cR_pos	cR_neg	cpm_pos	cpm_neg	pval	fdr	sig	delta	delta_sign	labelled
liver	Labelled in health	Cre -ve	Mus musculus (house mouse) mmu-miR-122-5p	0.006111564	0.000954056881593548	186838.5	196675.4	7.4606164606732e-08	9.96787281221092e-07	yes	0.00515750711840645	pos	yes
liver	Labelled in health	Cre -ve	18_TGGAGTGTGACAATGGTGTTTGT	0.00480541183333333	0.0012798364	83951.5	75789.6	2.11519451299895e-07	2.11464639697847e-06	yes	0.00352557543333333	pos	yes
liver	Labelled in health	Cre -ve	MU069435.1_TCGCTGCGATCTATTGAAAGTCAGCCCTCGACACAAGGGTTTGT	0.000548162361612813	0.000489418597411162	45541.3333333333	43964.2	0.396477887486748	0.494838404749922	no	5.87437642016513e-05	pos	no
liver	Labelled in health	Cre -ve	18_TGGAGTGTGACAATGGTGTTTGA	0.00224211466666666	0.000706691715708838	33572.8333333333	41562.6	6.84571324381683e-08	9.70569796373344e-07	yes	0.00153542295095782	pos	yes
liver	Labelled in health	Cre -ve	9_CTCGCTGCGATCTATTGAAAGTCAGCCCTCGACACAAGGGTTTGT	0.00087371638133737	0.000603128638371182	19456	21137	0.00562598382424697	0.0118480021104943	yes	0.000270587742966188	pos	yes
liver	Labelled in health	Cre -ve	Mus musculus (house mouse) mmu-let-7g-5p	0.002804379	0.00072812860167606	19478.8333333333	23488.2	8.94959012748059e-08	1.13967436779636e-06	yes	0.00207625039832394	pos	yes
liver	Labelled in health	Cre -ve	>ENSMUST00000018315.10|ENSMUSG00000018171.10|OTTMUSG00000001205.2|OTTMUST00000002400.1|Vmp1-201|Vmp1|2787|UTR5:1-123|CDS:124-1344|UTR3:1345-2787|	0.00997120583333333	0.0016834044	16401	16025.2	8.14322329215461e-07	5.66082743382104e-06	yes	0.00828780143333333	pos	yes
liver	Labelled in health	Cre -ve	Mus musculus (house mouse) mmu-let-7f-5p	0.00423916483333333	0.000801748313290852	18078.1666666667	21010.4	9.31574498326181e-09	2.23943821202194e-07	yes	0.00343741652004248	pos	yes
liver	Labelled in health	Cre -ve	Mus musculus (house mouse) mmu-miR-21a-5p	0.00224655283333333	0.000736518286330566	11771.3333333333	12609.8	3.70277606859485e-05	0.000134122777595769	yes	0.00151003454700276	pos	yes
liver	Labelled in health	Cre -ve	MU069435.1_GCTGCGATCTATTGAAAGTCAGCCCTCGACACAAGGGTTTGT	0.0005641184188712	0.000489211916887718	16169.3333333333	15449.2	0.378397648445145	0.47518348764683	no	7.4906501983482e-05	pos	no
liver	Labelled in health	Cre -ve	Mus musculus (house mouse) mmu-let-7a-5p	0.00499898866666666	0.00104157026577473	14956	16256.6	3.3413899684749e-10	5.44646564861409e-08	yes	0.00395741840089193	pos	yes
liver	Labelled in health	Cre -ve	Mus musculus tRNA-Gly (GCC) (tRNA-Gly-GCC-1 1 to 9, tRNA-Gly-GCC-2 1 to 8)	0.00564680583333333	0.00109984694172384	18647	15326.4	2.82481373793022e-05	0.000106488273598323	yes	0.00454695889160949	pos	yes
liver	Labelled in health	Cre -ve	Mus musculus (house mouse) mmu-let-7c-5p	0.00373474966666666	0.00116739840050442	11139.8333333333	11601.2	5.18424312326464e-09	1.90579358677566e-07	yes	0.00256735126616224	pos	yes
liver	Labelled in health	Cre -ve	Mus musculus (house mouse) mmu-miR-26a-5p	0.00495575366666666	0.00091721071968821	7398	8915.4	7.85599221268161e-10	8.00329206666939e-08	yes	0.00403854294697845	pos	yes
liver	Labelled in health	Cre -ve	19_CACCCTGATGAACTGAATACCGCCCCAGTCTGATAGCTGTGGAGAAAGGTATTTTCTGAGT	0.00354740816666666	0.000661602933058994	6007.83333333333	5946	9.58056771825067e-09	2.23943821202194e-07	yes	0.00288580523360767	pos	yes
liver	Labelled in health	Cre -ve	Mus musculus long noncoding RNA near Ppara (Lncppara)	0.00311454066666666	0.0016913972	7360.16666666667	7611.4	8.29328160071735e-07	5.67985252486104e-06	yes	0.00142314346666666	pos	yes
liver	Labelled in health	Cre -ve	19_CTTAATGATGAACAATGTAAATGACAAGCATATGGCTGAGTTGCAATGATGTCATCTTACTACTGAAA	0.00158973716666666	0.000652900310847382	5729.5	4992.2	3.63672553683739e-07	3.18702291669083e-06	yes	0.000936836855819278	pos	yes
liver	Labelled in health	Cre -ve	Mus musculus (house mouse) mmu-miR-22-3p	0.0182263346666667	0.0030630308	6172.16666666667	6352	2.9030042513167e-09	1.31441581379062e-07	yes	0.0151633038666667	pos	yes
liver	Labelled in health	Cre -ve	MU069435.1_CGCTGCGATCTATTGAAAGTCAGCCCTCGACACAAGGGTTTGT	0.000687154604584435	0.00055098636515979	6526.66666666667	6548.8	0.130643224486071	0.191845455776843	no	0.000136168239424645	pos	no
liver	Labelled in health	Cre -ve	1_TGTAAACATCCTCGACTGGAAGCT	0.011978658	0.0019072944	4761.33333333333	5617.4	6.44769730732229e-08	9.38370233119226e-07	yes	0.0100713636	pos	yes
liver	Labelled in health	Cre -ve	1_TGCTATGATGAAGGCTATGTTGGTAGGGACAACTGAGCTTGTTGATGAATACCAACGATTCTGATG	0.002988535	0.000633198459316094	5056.33333333333	4259.8	1.6575285239564e-07	1.87623020420065e-06	yes	0.00235533654068391	pos	yes
liver	Labelled in health	Cre -ve	Mus musculus (house mouse) mmu-miR-122b-3p	0.00131405043963301	0.000729855210658402	5125.5	5832.2	6.1880534476725e-05	0.00021056103519058	yes	0.000584195228974608	pos	yes
liver	Labelled in health	Cre -ve	1_ATACATGATGATCTCACACAACTTGAACTCTCTCACTGATTACTTGATGATAGTAAAAGATCTGATG	0.00233564266666666	0.000701129166807388	4162.66666666667	3914.4	1.40076962349511e-06	8.79336952051281e-06	yes	0.00163451349985927	pos	yes
liver	Labelled in health	Cre -ve	Mus musculus (mouse) mitochondrially encoded 16S rRNA (ENSMUSG00000064339.1)	0.00118259431926392	0.000449452438001116	4335.66666666667	5649.8	2.09889695869128e-05	8.30388845307472e-05	yes	0.000733141881262804	pos	yes
liver	Labelled in health	Cre -ve	1_TACCATGATGATAACATAGTTCAGCAGACTTAACTCTGATGAACAATCATGTCTTTCGCTCCTATCTGATG	0.00168171466666666	0.000684695546451312	4098.83333333333	3756.4	7.05359133884405e-06	3.28495825209023e-05	yes	0.000997019120215348	pos	yes
liver	Labelled in health	Cre -ve	16_GTGAAATGATGGCAAATCATCTTTCGGGACTGACCTGAAATGAAGAGAATACTCTTGCTGATC	0.00299791683333333	0.00067825248201773	4742.83333333333	4117	3.88544314082767e-08	6.3332723195491e-07	yes	0.0023196643513156	pos	yes
liver	Labelled in health	Cre -ve	1_AGCCCATGATGGTATGAGAGTAGTGGACAGAAGGGATTTCTGAAAAACACTTTTCTGAGG	0.000569885004550058	0.000445324874621536	4333.83333333333	3678	0.0508507808011262	0.0837240128341774	no	0.000124560129928522	pos	no
liver	Labelled in health	Cre -ve	>ENSMUST00000030127.13|ENSMUSG00000028420.14|OTTMUSG00000007005.3|OTTMUST00000016196.1|Tmem38b-201|Tmem38b|2862|UTR5:1-64|CDS:65-943|UTR3:944-2862|	0.00262845016666666	0.00112653288739154	2866.83333333333	3036.6	1.06388271946448e-06	7.10708538002909e-06	yes	0.00150191727927512	pos	yes
liver	Labelled in health	Cre -ve	16_TGAAATGATGGCAAATCATCTTTCGGGACTGACCTGAAATGAAGAGAATACTCTTGCTGATC	0.00154766133333333	0.000593837577794252	3930	3496.4	5.52052688615311e-07	4.16595315945813e-06	yes	0.000953823755539078	pos	yes
liver	Labelled in health	Cre -ve	NA_TCCTCCCGGGGCTACGCCTGTCTGAGCGTCGCT	0.000709169085314878	0.000708494187637292	3147.5	2927.8	0.920879908170183	0.942448756715553	no	6.74897677586331e-07	pos	no
liver	Labelled in health	Cre -ve	Mus musculus Mir17 host gene (Mir17hg)	0.006809928	0.00150071476375671	3441.83333333333	4151.6	1.5553187039815e-06	9.38951662033278e-06	yes	0.00530921323624329	pos	yes
liver	Labelled in health	Cre -ve	MT_TGAATCTGACAACAGGAAATAAACCTCCTTATTCACCCCA	0.00182144883333333	0.000575963934795602	2986.33333333333	3926.4	7.29561251190979e-06	3.37836602114005e-05	yes	0.00124548489853773	pos	yes
liver	Labelled in health	Cre -ve	Mus musculus (house mouse) mmu-miR-194-5p	0.00288665816666666	0.000634762727727106	2552.5	3066.2	1.24311346609641e-05	5.38902912164135e-05	yes	0.00225189543893955	pos	yes
liver	Labelled in health	Cre -ve	Mus musculus (house mouse) mmu-miR-30a-5p	0.00161748789675397	0.000700883887753038	2238.66666666667	2504.6	0.00631006249151257	0.013220310875534	yes	0.000916604009000932	pos	yes
liver	Labelled in health	Cre -ve	11_TGCTGTGATGAGATGACTAAGTAGGAAGTGCCGTCAGAGTCGATAACTGACGATAACTGCTCCTGGCTGACT	0.004684298	0.000821303383532776	3606	2913	3.71547912707875e-07	3.22139945592466e-06	yes	0.00386299461646722	pos	yes
liver	Labelled in health	Cre -ve	Mus musculus tRNA-Glu (CTC) (tRNA-Glu-CTC-1 1 to 9)	0.00518738583333333	0.0015830544	3736.16666666667	3594.6	2.29746472589639e-08	4.35449709675712e-07	yes	0.00360433143333333	pos	yes
liver	Labelled in health	Cre -ve	19_TGTAACAGCAACTCCATGTGGAA	0.00705390166666666	0.00102929015368944	2425.83333333333	2773.6	6.41426759807181e-07	4.6262195508217e-06	yes	0.00602461151297722	pos	yes
liver	Labelled in health	Cre -ve	18_TGGAGTGTGACAATGGTGTTTGTT	0.007092231	0.0025316784	3610.66666666667	2830.2	2.22644843051067e-05	8.68208359266124e-05	yes	0.0045605526	pos	yes
liver	Labelled in health	Cre -ve	Mus musculus (house mouse) mmu-miR-29c-3p	0.00341527583333333	0.000898062103329852	2659.5	2856	1.32266026017657e-07	1.58524722359397e-06	yes	0.00251721373000348	pos	yes
liver	Labelled in health	Cre -ve	9_GTAAATGATGAGATTCCATTGGTCCGTGTTTCTGAACTACATGATTTTCCTTGGCTATTCTGATA	0.00228456983333333	0.000609264662955024	3346.83333333333	3869	2.17748896641514e-07	2.13813675617872e-06	yes	0.00167530517037831	pos	yes
liver	Labelled in health	Cre -ve	1_TGTAAACATCCTCGACTGGAAGC	0.006415147	0.00127196419791711	2081	2311	3.00871672729657e-06	1.59227541087448e-05	yes	0.00514318280208289	pos	yes
liver	Labelled in health	Cre -ve	9_TGAGGTAGTAGTTTGTACAGTTT	0.00285180416666666	0.0020839496	2649.33333333333	2811.4	0.00893209267029533	0.0178861315142278	yes	0.00076785456666666	pos	yes
liver	Labelled in health	Cre -ve	10_CCACCATGATGACGGAAATTCTTCACTTTGACCTGATGTCTGTTGAAGAAACTCAGTGTCTGAGA	0.008582676	0.00130525389347482	2061.83333333333	1843.6	9.77704421638065e-10	8.0515939650836e-08	yes	0.00727742210652518	pos	yes
liver	Labelled in health	Cre -ve	Mus musculus (house mouse) mmu-miR-125a-5p	0.00233826916666666	0.00081293738762239	2588	2722.6	5.85524367280836e-06	2.82368259960876e-05	yes	0.00152533177904427	pos	yes
liver	Labelled in health	Cre -ve	Mus musculus tRNA-Gly (GCC) (tRNA-Gly-GCC-2-1, tRNA-Gly-GCC-3-1, tRNA-Gly-GCC-4-1, tRNA-Gly-GCC-5-1)	0.00538847966666666	0.000940015071734	6938	5048.2	2.28173949405773e-07	2.18778551489065e-06	yes	0.00444846459493266	pos	yes
liver	Labelled in health	Cre -ve	Mus musculus (house mouse) mmu-miR-143-3p	0.0005810767802462	0.000540795550775552	3218.33333333333	3831.2	0.648997552921162	0.735062928962751	no	4.02812294706481e-05	pos	no
liver	Labelled in health	Cre -ve	Mus musculus (house mouse) mmu-miR-192-5p	0.003566708	0.000779464265857368	2087.16666666667	2533.4	0.000205254442771097	0.000608299530394342	yes	0.00278724373414263	pos	yes
liver	Labelled in health	Cre -ve	Mus musculus (house mouse) mmu-miR-99a-5p	0.00504953866666666	0.000926016409482156	1924	2498.6	7.44277012728966e-08	9.96787281221092e-07	yes	0.0041235222571845	pos	yes
liver	Labelled in health	Cre -ve	Mus musculus (house mouse) mmu-miR-125b-5p	0.00458384533333333	0.00106692576899843	2248.33333333333	2631.8	4.43096498654439e-07	3.57570278621848e-06	yes	0.0035169195643349	pos	yes
liver	Labelled in health	Cre -ve	6_TCAGTGCACTACAGAACTTTGT	0.00277356283333333	0.000675047154704372	1933.66666666667	2350.6	1.00318032314881e-08	2.23943821202194e-07	yes	0.00209851567862896	pos	yes
liver	Labelled in health	Cre -ve	10_GTACATGATGAAAACAGTCTCCCTCTTCTGAATCTCGCTGAGGAAACTGCACGTCACCCTCCTGAAA	0.00204838099999999	0.000924605526302718	3117.33333333333	3020.8	3.23176193012983e-05	0.000117610326235454	yes	0.00112377547369727	pos	yes
liver	Labelled in health	Cre -ve	8_TGGAATGATGACATTCTCCGGAATCGCTGTACTGACTTGATGAAAGTACTTTTGAACCCTTTTCCATCTGATG	0.0050469895	0.000868930741476454	2377.5	2131.2	7.16186933800558e-09	2.15372780435336e-07	yes	0.00417805875852355	pos	yes
liver	Labelled in health	Cre -ve	Mus musculus (house mouse) mmu-miR-30b-5p	0.00917445533333333	0.00154596370435971	1890.66666666667	2407.6	3.40432484125186e-07	3.02844621612169e-06	yes	0.00762849162897362	pos	yes
liver	Labelled in health	Cre -ve	Mus musculus (house mouse) mmu-let-7b-5p	0.00627173066666666	0.0014345216	2200.66666666667	2346	4.72052744673347e-10	6.24029849225469e-08	yes	0.00483720906666666	pos	yes
liver	Labelled in health	Cre -ve	Mus musculus (house mouse) tRNA-Pro	0.014519668	0.00194251012723814	1453.16666666667	1420.6	1.31351777728221e-05	5.63429993939474e-05	yes	0.0125771578727619	pos	yes
liver	Labelled in health	Cre -ve	Mus musculus (house mouse) mmu-miR-122-3p	0.00691489966666666	0.000570124676396542	1414	2025.6	2.39669582531719e-07	2.24518057199254e-06	yes	0.00634477499027012	pos	yes
liver	Labelled in health	Cre -ve	19_CTGACCTATGAATTGACAGCCA	0.010776728	0.00086422667339364	1639.16666666667	2120	2.57106589569773e-09	1.30963669062103e-07	yes	0.00991250132660636	pos	yes
liver	Labelled in health	Cre -ve	1_CTGCATGATGACGAACAAATACTGACTACCTGAAGATCTTATTAGCTCTATCTGATG	0.00388747566666666	0.000838864426161342	1464.5	1341.8	1.52189696461316e-05	6.42666334797786e-05	yes	0.00304861124050532	pos	yes
liver	Labelled in health	Cre -ve	11_TGCAATGATGATGAAACTAGAAAAAAAAGGAAGTGCCGTCCGATGCGACAACTGACGACATCCCTAGTTAGCTGACT	0.00350628583333333	0.000714763310717398	1691.5	1429.6	5.7814530772422e-07	4.20703951602892e-06	yes	0.00279152252261593	pos	yes
liver	Labelled in health	Cre -ve	19_TGACCTATGAATTGACAGCCAGT	0.005539011	0.00109740938419702	1628.66666666667	1706.4	1.83190750379658e-06	1.05605041987729e-05	yes	0.00444160161580298	pos	yes
liver	Labelled in health	Cre -ve	9_TGAGGTAGTAGTTTGTACAGTTA	0.00113350137640733	0.000482529640884736	1643.5	2059.6	0.000417451850154482	0.00112284903589406	yes	0.000650971735522594	pos	yes
liver	Labelled in health	Cre -ve	Mus musculus (house mouse) mmu-miR-30d-5p	0.000801802421591835	0.00062686367809321	1699.66666666667	1759.8	0.711575683456396	0.781718584945263	no	0.000174938743498625	pos	no
liver	Labelled in health	Cre -ve	Mus musculus (house mouse) mmu-miR-191-5p	0.002776874	0.000886505664980586	1358	1550.2	5.17340677056667e-05	0.000179418149702631	yes	0.00189036833501941	pos	yes
liver	Labelled in health	Cre -ve	18_TGAGATGAAGCACTGTAGCTCT	0.00115107072474776	0.00101473212002949	1925	2359.6	0.277915154757213	0.370458441181555	no	0.00013633860471827	pos	no
liver	Labelled in health	Cre -ve	18_TTGCTGTGATGACTATCTTAGGACACCTTTGGATTAACCGTGAAATCAAACAAGTGCTGAGCAA	0.00810968133333333	0.00106338157118409	2021.83333333333	1728.6	1.30857466425049e-10	5.10916996720949e-08	yes	0.00704629976214924	pos	yes
liver	Labelled in health	Cre -ve	Mus musculus (house mouse) mmu-miR-27a-3p	0.00432059916666666	0.0026420914	1354.66666666667	1646.4	0.00274797981057929	0.00613590012499213	yes	0.00167850776666666	pos	yes
liver	Labelled in health	Cre -ve	4_GGTCGATGATGAGAGCTTTGTTCTGAGC	0.000670913694173092	0.000599453365694288	2164.5	2231.8	0.290433437825557	0.382396206506994	no	7.14603284788037e-05	pos	no
liver	Labelled in health	Cre -ve	NA_CGCGACCTCAGATCAGA	0.00171117140099777	0.00125702029473184	1449.83333333333	1651	0.424575157474274	0.52205576184049	no	0.00045415110626593	pos	no
liver	Labelled in health	Cre -ve	Mus musculus (house mouse) mmu-miR-10a-5p	0.000350794459312268	0.000411378674975808	1243.83333333333	1578.4	0.360498744561309	0.460345938263508	no	-6.05842156635397e-05	neg	no
liver	Labelled in health	Cre -ve	1_ATACCATGATGATAACATAGTTCAGCAGACTTAACTCTGATGAACAATCATGTCTTTCGCTCCTATCTGATG	0.0109381693333333	0.00142875060899472	1310.83333333333	1145.2	8.46929772646444e-09	2.23943821202194e-07	yes	0.00950941872433861	pos	yes
liver	Labelled in health	Cre -ve	Mus musculus (house mouse) mmu-let-7d-5p	0.0040105915	0.00096522111901869	1636.33333333333	1850	2.09390010486687e-06	1.18508929546285e-05	yes	0.00304537038098131	pos	yes
liver	Labelled in health	Cre -ve	2_TCGTACCGTGAGTAATAATGCG	0.000381894656490685	0.000408566387231696	1340.5	1556	0.843268086472391	0.886791600612902	no	-2.6671730741011e-05	neg	no
liver	Labelled in health	Cre -ve	Mus musculus (mouse) predicted gene, 54867 (ENSMUSG00002075795.1)	0.00037100690180557	0.00033445446874189	1521.83333333333	1378.8	0.577773012699689	0.668870746236146	no	3.655243306368e-05	pos	no
liver	Labelled in health	Cre -ve	18_TTGCTGTGATGACTATCTTAGGACACCTTTGGATTAACCGTGAAATCAAACAAGTGCTGAGCA	0.00159090233333333	0.000613105412879726	1861	1634	1.89604869898854e-06	1.08061516760536e-05	yes	0.000977796920453604	pos	yes
liver	Labelled in health	Cre -ve	NA_CGCGACCTCAGATCAGACGTGGCGACCCGCTGA	0.0021690865	0.000684302670666088	1318.66666666667	1602.4	4.52102831217783e-07	3.61239026904405e-06	yes	0.00148478382933391	pos	yes
liver	Labelled in health	Cre -ve	9_CTCGCTGCGATCTATTGAAAGTCAGCCCTCGACACAAGGGTTTG	0.000841166095774568	0.000593991476976496	1326	1423.6	0.0400895194516062	0.0680686632355397	no	0.000247174618798072	pos	no
liver	Labelled in health	Cre -ve	18_TGGAGTGTGACAATGGTGTTTGAA	0.002678517	0.000778310205534078	1458.33333333333	1987	2.45298328065135e-06	1.34368464539366e-05	yes	0.00190020679446592	pos	yes
liver	Labelled in health	Cre -ve	3_TAGCAGCACGTAAATATTGGCG	0.00193828505605467	0.000575886479413262	1248.5	1466.8	0.0010341768087499	0.00253871716605775	yes	0.00136239857664141	pos	yes
liver	Labelled in health	Cre -ve	11_AACAGTGATGACCACAACATGCCATCTGAGTTGCTTTGCTGAAATCCAGAGGCTGTTTCTGAGC	0.00237228466666666	0.000754992675905114	1226	1116.8	9.53670803223086e-07	6.42348516220508e-06	yes	0.00161729199076155	pos	yes
liver	Labelled in health	Cre -ve	Mus musculus (house mouse) mmu-miR-24-3p	0.00128395960774765	0.000755673109747394	1452	1537.4	0.0658616827650231	0.10608156413734	no	0.000528286498000256	pos	no
liver	Labelled in health	Cre -ve	18_GGAGTGTGACAATGGTGTTTGT	0.00471980366666666	0.00130058548252517	1648.83333333333	1435.6	2.12674315149762e-05	8.37340902642784e-05	yes	0.00341921818414149	pos	yes
liver	Labelled in health	Cre -ve	18_TGGAGTGTGACAATGGTGTTTGAT	0.007707993	0.004608281	1465	1552	2.95919596356083e-05	0.000110343709787803	yes	0.003099712	pos	yes
liver	Labelled in health	Cre -ve	Mus musculus (house mouse) tRNA	0.0108353301666667	0.0013276294	1227.66666666667	719.4	1.41341276955482e-06	8.79336952051281e-06	yes	0.00950770076666666	pos	yes
liver	Labelled in health	Cre -ve	Mus musculus (house mouse) tRNA-Glu	0.00610863433333333	0.0025078152	1676.33333333333	1693	2.67989474000951e-06	1.4537635686035e-05	yes	0.00360081913333333	pos	yes
liver	Labelled in health	Cre -ve	Mus musculus tRNA Lys CUU	0.00300923233333333	0.000633166564571662	2858	2864.2	1.19163456337952e-05	5.2214095115823e-05	yes	0.00237606576876167	pos	yes
liver	Labelled in health	Cre -ve	10_GCCTGTCTGAGCGTCGCT	0.00208183833333333	0.00133883840448359	1598	814.2	0.0325732565738594	0.0566038467115041	no	0.00074299992884974	pos	no
liver	Labelled in health	Cre -ve	11_CGCGACCTCAGATCA	0.00109576548939248	0.000804379272516192	1120.66666666667	1344.4	0.554569958228786	0.646601596504236	no	0.000291386216876288	pos	no
liver	Labelled in health	Cre -ve	X_TGAGGTAGTAGATTGTATAGTTA	0.00185372333333333	0.000680902585016232	1257.83333333333	1501.6	4.03766887437464e-05	0.000143698695747394	yes	0.0011728207483171	pos	yes
liver	Labelled in health	Cre -ve	4_GGTCCATGATGAAACCCATTATCAGTGGACATCTATGGATGAGAAATGCGGATATGGGACTGAGA	0.00209262833333333	0.000538638667438962	1579.5	1316.4	2.39889601194692e-05	9.17887441190957e-05	yes	0.00155398966589437	pos	yes
liver	Labelled in health	Cre -ve	Mus musculus (mouse) 18s RNA, related sequence 5	0.00276764966666666	0.0013980034	1098.66666666667	1097.4	0.0010646107505546	0.00258231476697023	yes	0.00136964626666666	pos	yes
liver	Labelled in health	Cre -ve	>ENSMUST00000048486.13|ENSMUSG00000033860.14|OTTMUSG00000051802.1|OTTMUST00000130533.1|Fgg-201|Fgg|1695|UTR5:1-184|CDS:185-1495|UTR3:1496-1695|	0.00617039666666666	0.00124062838435346	927.5	1036.2	0.000266778880729089	0.00075757765781954	yes	0.0049297682823132	pos	yes
liver	Labelled in health	Cre -ve	Mus musculus (mouse) RIKEN cDNA E130102H24 gene	0.00615671016666666	0.00158997279999999	992.666666666667	1222	0.000645921423135702	0.00165542754671571	yes	0.00456673736666667	pos	yes
liver	Labelled in health	Cre -ve	18_TGGAGTGTGACAATGGTGTTTGTA	0.00266092999999999	0.00093248617495837	1437.5	1630.6	1.56910489584794e-06	9.40309183908875e-06	yes	0.00172844382504162	pos	yes
liver	Labelled in health	Cre -ve	4_TGTAAACATCCTTGACTGGAAGCT	0.00873738866666666	0.00142258584501845	876.833333333333	1146.8	1.90198142506095e-08	3.9746534908325e-07	yes	0.00731480282164821	pos	yes
liver	Labelled in health	Cre -ve	19_CTGACCTATGAATTGACAGCCAT	0.00381760583333333	0.001649974	985.5	1094.8	0.000338873323173427	0.000933046481034944	yes	0.00216763183333333	pos	yes
liver	Labelled in health	Cre -ve	13_TCGCTGCGATCTATTGAAAGTCAGCCCTCGACACAAGGGTTTG	0.000587272356809897	0.000463385234577826	1275.66666666667	1203.2	0.192250458436591	0.268294732235996	no	0.000123887122232071	pos	no
liver	Labelled in health	Cre -ve	Mus musculus (house mouse) tRNA-Thr	0.0127904351666667	0.00140348291515343	981.666666666667	1169	1.97284146933095e-07	2.05264363663629e-06	yes	0.0113869522515132	pos	yes
liver	Labelled in health	Cre -ve	9_TTCAAGTAATCCAGGATAGGCTT	0.00411455316666666	0.00132448705366979	895.333333333333	979.2	1.91463894779091e-05	7.84136051482206e-05	yes	0.00279006611299687	pos	yes
liver	Labelled in health	Cre -ve	18_TGGAGTGTGACAATGGTGTTTGTTT	0.0108169481666667	0.0038751674	1454	1053.6	1.60092782350647e-05	6.72554729978232e-05	yes	0.00694178076666666	pos	yes
liver	Labelled in health	Cre -ve	>ENSMUST00000073890.4|ENSMUSG00000057723.4|OTTMUSG00000002195.1|OTTMUST00000004416.1|Krt33b-201|Krt33b|1581|UTR5:1-43|CDS:44-1258|UTR3:1259-1581|	0.000609697877186948	0.000595488498143656	1241	1228	0.445449349002998	0.539437175984314	no	1.42093790432922e-05	pos	no
liver	Labelled in health	Cre -ve	19_TGACCTATGAATTGACAGCCAG	0.0148888676666667	0.000980592127475198	918.666666666667	1036.4	2.48131923528762e-08	4.45408980243724e-07	yes	0.0139082755391915	pos	yes
liver	Labelled in health	Cre -ve	19_TTTCTATGATGAATCAAACTAGCTCACTATGACTGCTAATGAAAACACAGGAACACCTGAGA	0.003646894	0.000625077053948798	785.833333333333	576.4	1.25023050122331e-06	7.9604520195078e-06	yes	0.0030218169460512	pos	yes
liver	Labelled in health	Cre -ve	15_ACAAATGATGAACCTTTTGACGGGCGGACAGAAACTCTGTGCTGAATGTCAAGTTCTGATT	0.00288615183333333	0.000859307685993896	790	668.4	1.37661096115544e-09	8.0515939650836e-08	yes	0.00202684414733943	pos	yes
liver	Labelled in health	Cre -ve	>ENSMUST00000092880.14|ENSMUSG00000019437.18|OTTMUSG00000000096.5|OTTMUST00000000319.2|Tlcd1-201|Tlcd1|2700|UTR5:1-428|CDS:429-1121|UTR3:1122-2700|	0.00149703383333333	0.000546063625674894	1060.33333333333	918.4	1.45987410523511e-06	8.945845080952e-06	yes	0.000950970207658436	pos	yes
liver	Labelled in health	Cre -ve	19_TGACCTATGAATTGACAGCCA	0.00688350816666666	0.00093431600837597	785	920.6	5.0086793707052e-07	3.92507085300456e-06	yes	0.00594919215829069	pos	yes
liver	Labelled in health	Cre -ve	10_CACCATGATGACGGAAATTCTTCACTTTGACCTGATGTCTGTTGAAGAAACTCAGTGTCTGAGA	0.00518245883333333	0.000955544530180612	800.333333333333	698.6	1.38309589584258e-09	8.0515939650836e-08	yes	0.00422691430315272	pos	yes
liver	Labelled in health	Cre -ve	19_CTGACCTATGAATTGACAGCCATT	0.00455234133333333	0.0028252152	922.333333333333	873.8	0.00266221586557876	0.0059771513235446	yes	0.00172712613333333	pos	yes
liver	Labelled in health	Cre -ve	6_ACCATTCGTAGACGACCTGCTTC	0.00063695939396577	0.00068260300178607	875.5	878.2	0.845863340422548	0.887231174317087	no	-4.56436078203e-05	neg	no
liver	Labelled in health	Cre -ve	>ENSMUST00000042732.6|ENSMUSG00000035764.6|OTTMUSG00000025766.1|OTTMUST00000063466.1|Fbxo45-201|Fbxo45|4179|UTR5:1-347|CDS:348-1208|UTR3:1209-4179|	0.0121889813333333	0.002698932	755.666666666667	887.2	1.58649580885643e-06	9.43791302348898e-06	yes	0.00949004933333333	pos	yes
liver	Labelled in health	Cre -ve	NA_GACTCTTAGCGGTGGATCACTCGGCTCGTGCGTCGATGAAGAACGCAGCTAGCTGCGAGAATTAATGTGAATTGCAGGACA	0.000539334347539477	0.00053175632227996	674.833333333333	511.6	0.99930571889738	0.99930571889738	no	7.57802525951665e-06	pos	no
liver	Labelled in health	Cre -ve	9_TCGCTGCGATCTATTGAAAGTCAGCCCTCGACACAAGGGTTTGTA	0.000505647322055557	0.000510848628721698	719	783.6	0.831883850979626	0.87821935045129	no	-5.20130666614141e-06	neg	no
liver	Labelled in health	Cre -ve	19_ACTTAATGATGAACAATGTAAATGACAAGCATATGGCTGAGTTGCAATGATGTCATCTTACTACTGAAA	0.00928776866666666	0.00130890088156594	780.166666666667	657.6	1.31008970472968e-09	8.0515939650836e-08	yes	0.00797886778510072	pos	yes
liver	Labelled in health	Cre -ve	11_CCTAGTGATGACAAGACGACATTGTCAACCAATCCCCCACAAGGGAATGAGGACATGTCCTGCAATTCTGAAT	0.00326258416666666	0.000669695801139804	654	596.8	8.68220955729069e-09	2.23943821202194e-07	yes	0.00259288836552686	pos	yes
liver	Labelled in health	Cre -ve	1_AGCCCATGATGGTATGAGAGTAGTGGACAGAAGGGATTTCTGAAAAACACTTTTCTGAGGC	0.00244722183333333	0.000548095394885082	976.166666666667	799.6	4.69690816152876e-06	2.35845383697451e-05	yes	0.00189912643844825	pos	yes
liver	Labelled in health	Cre -ve	Mus musculus RIKEN cDNA A330023F24 gene (A330023F24Rik)	0.00384938633333333	0.000999752211552158	633	655	0.000330116855414464	0.000912017753094198	yes	0.00284963412178117	pos	yes
liver	Labelled in health	Cre -ve	Mus musculus (house mouse) mmu-miR-103-3p	0.00138827885927184	0.00043796431136182	816.5	905.8	0.00838234409928906	0.0169099268339618	yes	0.00095031454791002	pos	yes
liver	Labelled in health	Cre -ve	Mus musculus (mouse) mitochondrially encoded tRNA histidine (ENSMUSG00000064364.1)	0.0164165488333333	0.0019710994	829.166666666667	148	8.84936787779218e-08	1.13967436779636e-06	yes	0.0144454494333333	pos	yes
liver	Labelled in health	Cre -ve	4_GCGGATGATGACACCTGGGTATGCTGCACACTCCCGACTGCGTCGTGGGGAAGCCAACCTTGGAGAGCTGAGC	0.00476739083333333	0.000813763250378	765.333333333333	645	3.25457512159837e-09	1.39604143373825e-07	yes	0.00395362758295533	pos	yes
liver	Labelled in health	Cre -ve	18_TGGAGTGTGACAATGGTGTTTAT	0.00259047566666666	0.0019575112	884.666666666667	893	0.00380666929756212	0.00831752138743467	yes	0.00063296446666666	pos	yes
liver	Labelled in health	Cre -ve	3_GGTCAATGATGTGTTGGCATGTATTATCTGAATTCGCTGATGTGTCATAACACTTTAGCTCTAGAATTACGCTGAGACC	0.0030170085	0.000744973273601234	947.333333333333	703.6	1.34450675421067e-07	1.58807681837927e-06	yes	0.00227203522639877	pos	yes
liver	Labelled in health	Cre -ve	Mus musculus (house mouse) mmu-miR-30c-5p	0.00396184149999999	0.00107584220346495	645.833333333333	837.6	6.65243609818087e-06	3.13395110983665e-05	yes	0.00288599929653504	pos	yes
liver	Labelled in health	Cre -ve	9_AGTCTATGATGATCCTATCCCGAACCTGAATTCCTGTTGAAAAACCATAATTACGGATCTGGCTTCTGAGA	0.0016697765	0.000570590939712708	814	714.4	1.22693226737834e-07	1.4924623849453e-06	yes	0.00109918556028729	pos	yes
liver	Labelled in health	Cre -ve	Mus musculus (house mouse) mmu-let-7i-5p	0.00243226316666666	0.000727348181712526	824	937.6	0.000131472818240073	0.000405872526006287	yes	0.00170491498495413	pos	yes
liver	Labelled in health	Cre -ve	18_TGGAGTGTGACAATGGTGTTTGTAT	0.00563548283333333	0.002117813	971.5	946.6	2.81965594199875e-06	1.51185499521643e-05	yes	0.00351766983333333	pos	yes
liver	Labelled in health	Cre -ve	NA_CGACTCTTAGCGGTGGATCACTCGGCTCGTGCGTCGATGAAGAACGCAGCTAGCTGCGAGAATTAATGTGAATTGCAGGACA	0.000468707616206802	0.000423423151381308	443.333333333333	325.6	0.513293380981773	0.608043757994397	no	4.52844648254937e-05	pos	no
liver	Labelled in health	Cre -ve	8_ATCACATTGCCAGGGATTTCCA	0.000942740927937422	0.000463510483634198	797.166666666667	781.4	0.0280340902781753	0.0495613526609823	yes	0.000479230444303224	pos	yes
liver	Labelled in health	Cre -ve	9_CTCGCTGCGATCTATTGAAAGTCAGCCCTCGACACAAGGGTTTGTA	0.00104595623897969	0.000599696968334144	544.166666666667	645	0.0049670433488159	0.0105695569955221	yes	0.000446259270645546	pos	yes
liver	Labelled in health	Cre -ve	Mus musculus (house mouse) transfer RNA-Lys	0.00429460997147712	0.00139995985496283	471.5	500.4	0.037844439155625	0.0645255604850091	no	0.00289465011651429	pos	no
liver	Labelled in health	Cre -ve	1_AATACATGATGATCTCACACAACTTGAACTCTCTCACTGATTACTTGATGATAGTAAAAGATCTGATG	0.0168300196666667	0.00194384249113304	516.5	489.8	1.32447170035302e-08	2.84064325207291e-07	yes	0.0148861771755336	pos	yes
liver	Labelled in health	Cre -ve	9_TGTTGTGATGATGGGCAAAAATGTTCAACTGCTCTGAATGGGCTGAATGAAAGTAGCCTTTCTGAAC	0.0018787105	0.00059508438380372	772.833333333333	587.4	4.06046409409177e-05	0.000143881662464556	yes	0.00128362611619628	pos	yes
liver	Labelled in health	Cre -ve	19_TGTAACAGCAACTCCATGTGGAAA	0.0060898545	0.000667616642298606	518.666666666667	588.4	2.05419449778666e-05	8.17145015090084e-05	yes	0.00542223785770139	pos	yes
liver	Labelled in health	Cre -ve	2_TTGCAATGATGTCAATCTTTGACTGAAGTGACCTTGAAGTGCAATTACTGAGCTTTTTAACCCTGAGCA	0.00137386983333333	0.000484590054181182	648.666666666667	587.8	4.29669784595672e-07	3.57327422903543e-06	yes	0.000889279779152148	pos	yes
liver	Labelled in health	Cre -ve	9_AGTCTATGATGATCCTATCCCGAACCTGAATTCCTGTTGAAAAACCATACTTACGGATCTGGCTTCTGAGA	0.001624908	0.000554429000715658	659	579.4	5.75954524214666e-07	4.20703951602892e-06	yes	0.00107047899928434	pos	yes
liver	Labelled in health	Cre -ve	MU069435.1_CTGCGATCTATTGAAAGTCAGCCCTCGACACAAGGGTTTGT	0.000638963399876945	0.000620777497307386	602.5	595	0.76211823126433	0.817941532542416	no	1.8185902569559e-05	pos	no
liver	Labelled in health	Cre -ve	1_GCCCATGATGGTATGAGAGTAGTGGACAGAAGGGATTTCTGAAAAACACTTTTCTGAGG	0.000577890256599677	0.000430018309953572	733.333333333333	630.2	0.244944791887388	0.333876424069338	no	0.000147871946646105	pos	no
liver	Labelled in health	Cre -ve	1_TCACGCGGGAGACCGGGGTTCGATTCCCCGACGGGGAGCCA	0.0161177115	0.0022736226	480.833333333333	459.4	4.02261814572687e-05	0.000143698695747394	yes	0.0138440889	pos	yes
liver	Labelled in health	Cre -ve	1_CCTGCATGATGACGAACAAATACTGACTACCTGAAGATCTTATTAGCTCTATCTGATG	0.017791507	0.0023806864	502.333333333333	384.8	5.71364597043727e-09	1.90579358677566e-07	yes	0.0154108206	pos	yes
liver	Labelled in health	Cre -ve	11_TCAAATGATGATATCACCTAAAATAGCTGGAATTACCGGCAGATTGGTAGTGGTGAGCCTATGGTTTTCTGAAG	0.00409097766666666	0.000693865253447826	596.5	499	6.4936243777004e-07	4.6423718138823e-06	yes	0.00339711241321883	pos	yes
liver	Labelled in health	Cre -ve	10_TGTACATGATGAAAACAGTCTCCCTCTTCTGAATCTCGCTGAGGAAACTGCACGTCACCCTCCTGAAA	0.0101800918333333	0.0017189468	665.333333333333	599.6	6.90712247725815e-08	9.70569796373344e-07	yes	0.00846114503333333	pos	yes
liver	Labelled in health	Cre -ve	Mus musculus (house mouse) mmu-miR-423-3p	0.0052080715	0.00080159290085525	550	579.4	0.00320167960779769	0.00709067630531283	yes	0.00440647859914475	pos	yes
liver	Labelled in health	Cre -ve	Mus musculus tRNA-Val (CAC) (tRNA-Val-CAC-2-1, tRNA-Val-CAC-4-1)	0.00572019533333333	0.0030982408	935.333333333333	1062.2	0.00118333395549034	0.00284488841806676	yes	0.00262195453333333	pos	yes
liver	Labelled in health	Cre -ve	2_TTGCAATGATGTCAATCTTTGACTGAAGTGACCTTGAAGTGCAATTACTGAGCTTTTTAACCCTGAGC	0.000540200970588943	0.000499341238143654	627.833333333333	555.4	0.679120454322082	0.761324855945662	no	4.08597324452893e-05	pos	no
liver	Labelled in health	Cre -ve	19_TGCAATGATGTCATCTTACTACTGAAA	0.00123932787699899	0.000610789774528148	626.833333333333	658.4	0.0119439609678971	0.0232878664804693	yes	0.000628538102470842	pos	yes
liver	Labelled in health	Cre -ve	19_TTGCAATGATGTCATCTTACTACTGAAA	0.00092585806917048	0.000768091802383074	563	602.2	0.429989400675077	0.52777313486474	no	0.000157766266787406	pos	no
liver	Labelled in health	Cre -ve	13_ATCACATTGCCAGGGATTACCACT	0.00707614	0.0019905662	570.833333333333	629	1.16579908219184e-05	5.15586698002762e-05	yes	0.0050855738	pos	yes
liver	Labelled in health	Cre -ve	9_CCTCGCTGCGATCTATTGAAAGTCAGCCCTCGACACAAGGGTTTGT	0.00219637683333333	0.000940180806899068	425.333333333333	615.4	0.000147874325169782	0.000451376685443342	yes	0.00125619602643426	pos	yes
liver	Labelled in health	Cre -ve	19_CTGACCTATGAATTGACAGCCT	0.009624348	0.0088028488	493.166666666667	532.4	0.443772919936648	0.539437175984314	no	0.000821499199999999	pos	no
liver	Labelled in health	Cre -ve	18_GGAGTGTGACAATGGTGTTTGA	0.00188152979458922	0.000537622777624002	567.166666666667	693.6	0.000273755095129826	0.000771277850705399	yes	0.00134390701696522	pos	yes
liver	Labelled in health	Cre -ve	11_GAAAATGATGATTGGAGCTTGCATGATC	0.000487274622536362	0.0006454730910825	606.833333333333	676.4	0.135482613202574	0.197423750261519	no	-0.000158198468546138	neg	no
liver	Labelled in health	Cre -ve	13_ATCACATTGCCAGGGATTACCA	0.00157677186157553	0.000453214809395483	533	606	0.0150890145728381	0.0284665436964422	yes	0.00112355705218005	pos	yes
liver	Labelled in health	Cre -ve	17_AGTAATGATGATTTCTGGTGATTCTGAGTGTCTCGCTGACGCCATCACCGCAGCGCGCTGACC	0.00366991116666666	0.000793983344165822	526	429	2.23313016750338e-07	2.16666796013721e-06	yes	0.00287592782250084	pos	yes
liver	Labelled in health	Cre -ve	8_TGACTTGATGAAAGTACTTTTGAACCCTTTTCCATCTGATG	0.000734301302548755	0.000523818331356868	534.5	583.4	0.0154451110310727	0.0290710519407027	yes	0.000210482971191887	pos	yes
liver	Labelled in health	Cre -ve	Mus musculus Mir22 host gene (Mir22hg)	0.0155595105	0.00312169049457865	428.666666666667	424	1.60882458713124e-06	9.50139158342003e-06	yes	0.0124378200054213	pos	yes
liver	Labelled in health	Cre -ve	1_TTACTTGATGATAGTAAAAGATCTGATG	0.00038400018687326	0.000350537840010242	388.5	445	0.594092590621668	0.684845065568118	no	3.3462346863018e-05	pos	no
liver	Labelled in health	Cre -ve	>ENSMUST00000197438.5|ENSMUSG00000038975.15|OTTMUSG00000052933.1|OTTMUST00000132456.1|Rabggtb-207|Rabggtb|1992|UTR5:1-252|CDS:253-651|UTR3:652-1992|	0.00167756109651027	0.000592539305965536	625.5	530	0.00783908327569448	0.0159721321742275	yes	0.00108502179054473	pos	yes
liver	Labelled in health	Cre -ve	Mus musculus tRNA-Gly (TCC) (tRNA-Gly-TCC-1 1 to 7)	0.00926117516666666	0.00140957518644536	542.666666666667	426.2	5.46842180591473e-05	0.000188049104296224	yes	0.0078515999802213	pos	yes
liver	Labelled in health	Cre -ve	1_TGTAAACATCCTCGACTGGAAGCTT	0.0179194703333333	0.0035344006	360.333333333333	398.4	1.23142687180268e-06	7.9604520195078e-06	yes	0.0143850697333333	pos	yes
liver	Labelled in health	Cre -ve	NA_CGCGACCTCAGATCAGACGTGGCGACCCGCTGAATTT	0.00123598419519045	0.000572756463075998	315.5	382.4	0.00333684010640315	0.00736998560086334	yes	0.000663227732114452	pos	yes
liver	Labelled in health	Cre -ve	10_CACGCGGGAGACCGGGGTTCGATTCCCCGACGGGGAGCCA	0.00796319033333333	0.00098379758210339	650.833333333333	646.4	3.76917889687898e-06	1.93200050374615e-05	yes	0.00697939275122994	pos	yes
liver	Labelled in health	Cre -ve	NA_CTCCCGGGGCTACGCCTGTCTGAGCGTCGCT	0.00083681259501404	0.000899378721343632	417.5	414.2	0.595015094779745	0.684939692437135	no	-6.2566126329592e-05	neg	no
liver	Labelled in health	Cre -ve	NA_GACTCTTAGCGGTGGATCACTCGGCTCGTGCGTCGATGAAGAACGCAGCTAGCTGCGAGAATTAATGTGAATTGCAGGACACA	0.00094924820565824	0.00048168512433402	339	262.2	0.00440822221119991	0.0095045002701797	yes	0.00046756308132422	pos	yes
liver	Labelled in health	Cre -ve	Mus musculus (house mouse) mmu-miR-25-3p	0.00384483833333333	0.00132021952407322	437	516.6	0.000707820797096313	0.0017971151078925	yes	0.00252461880926011	pos	yes
liver	Labelled in health	Cre -ve	13_TACATGTGATGAAGCAAATCAGTATGAATAAAATGATACTGTAAACGCTTTCTGATG	0.00214656366666666	0.000698058487315838	315.833333333333	304.4	7.00780721990711e-05	0.00023503550963886	yes	0.00144850517935082	pos	yes
liver	Labelled in health	Cre -ve	Mus musculus tRNA-Gly (GCC) (tRNA-Gly-GCC-2-1, tRNA-Gly-GCC-3-1, tRNA-Gly-GCC-4-1)	0.00683666433333333	0.00120500302093199	550	485.4	3.23248013211555e-05	0.000117610326235454	yes	0.00563166131240134	pos	yes
liver	Labelled in health	Cre -ve	18_TGGAGTGTGACAATGGTGTTTAA	0.00097641408263755	0.000543218433789816	460.5	672.6	0.0129592918961549	0.0248513479890971	yes	0.000433195648847734	pos	yes
liver	Labelled in health	Cre -ve	Mus musculus (house mouse) mmu-miR-99b-5p	0.00135696848626207	0.000233252519626869	405	377.8	0.00201823116975478	0.00465965553356982	yes	0.0011237159666352	pos	yes
liver	Labelled in health	Cre -ve	>ENSMUST00000220884.2|ENSMUSG00000021458.18|OTTMUSG00000030849.3|OTTMUST00000163255.1|Aopep-209|Aopep|772|CDS:1-468|UTR3:469-772|	0.0035605595	0.0020929296	401.333333333333	518.8	0.00338892414762555	0.00746479237922926	yes	0.0014676299	pos	yes
liver	Labelled in health	Cre -ve	Mus musculus (house mouse) mmu-miR-23b-3p	0.000634211973673542	0.000288364660574403	437.666666666667	478.6	0.244955082190464	0.333876424069338	no	0.00034584731309914	pos	no
liver	Labelled in health	Cre -ve	19_TGACCTATGAATTGACAGCCAGA	0.00260007083333333	0.000454235420995378	415.166666666667	538	1.42758528342501e-06	8.81425762114681e-06	yes	0.00214583541233795	pos	yes
liver	Labelled in health	Cre -ve	18_TGGAGTGTGACAATGGTGTTTGTAA	0.00234652294340256	0.000796318760243524	498.333333333333	649.6	0.0015897118509524	0.0037663231352506	yes	0.00155020418315904	pos	yes
liver	Labelled in health	Cre -ve	>ENSMUST00000220485.2|ENSMUSG00000021458.18|OTTMUSG00000030849.3|OTTMUST00000163265.1|Aopep-205|Aopep|493|CDS:1-60|UTR3:61-493|	0.00279376266666666	0.00103464874027337	508.166666666667	531.2	0.000456438835074277	0.00121171873154897	yes	0.00175911392639329	pos	yes
liver	Labelled in health	Cre -ve	15_CACAAATGATGAACCTTTTGACGGGCGGACAGAAACTCTGTGCTGAATGTCAAGTTCTGATT	0.0105006508333333	0.00113890885554587	318.833333333333	242.6	7.39931024808516e-09	2.15372780435336e-07	yes	0.00936174197778746	pos	yes
liver	Labelled in health	Cre -ve	6_CCTGTCTGAGCGTCGCT	0.00223714066666666	0.00103982780980023	423	377.2	0.00104209214746581	0.00255046576632023	yes	0.00119731285686643	pos	yes
liver	Labelled in health	Cre -ve	11_TCCTAGTGATGACAAGACGACATTGTCAACCAATCCCCCACAAGGGAATGAGGACATGTCCTGCAATTCTGAAT	0.00803980033333333	0.00118533013550864	319	267.8	4.68550909718886e-08	7.48762728276259e-07	yes	0.00685447019782469	pos	yes
liver	Labelled in health	Cre -ve	1_ATGCTATGATGAAGGCTATGTTGGTAGGGACAACTGAGCTTGTTGATGAATACCAACGATTCTGATG	0.021997387	0.00192810137385159	349	236	3.82314929438535e-08	6.3332723195491e-07	yes	0.0200692856261484	pos	yes
liver	Labelled in health	Cre -ve	NA_TGGAGTGTGACAATGGTGTTTGAAA	0.002729153	0.000774051844469242	427.333333333333	637	1.321643111776e-05	5.63525668477354e-05	yes	0.00195510115553076	pos	yes
liver	Labelled in health	Cre -ve	1_TTCAAGTAATTCAGGATAGGTTT	0.00262009016666666	0.00132101625151756	397.833333333333	413.2	0.00105745914152686	0.0025803269471389	yes	0.0012990739151491	pos	yes
liver	Labelled in health	Cre -ve	18_CTGCAGTGATGACTATCTTAGGACACCTTTGGATTTACCGTGAAAAGAAGTAACCTCTGAGCAG	0.005774876	0.000672396156370446	455.666666666667	376.4	1.15335817750104e-09	8.0515939650836e-08	yes	0.00510247984362955	pos	yes
liver	Labelled in health	Cre -ve	3_ATGAGTGATGACAAGATGTTTCGGTCCCAAATGAAGCCTACTGATTACCGTAACATTTATTGCTGACA	0.00215917866666666	0.000547973850338252	436.166666666667	397.6	1.12254434619975e-06	7.37801324316768e-06	yes	0.00161120481632841	pos	yes
liver	Labelled in health	Cre -ve	MU069435.1_AACCATTCGTAGACGACCTGCTTC	0.000475559436827248	0.000569356507975872	370.5	338.2	0.711699619667957	0.781718584945263	no	-9.37970711486237e-05	neg	no
liver	Labelled in health	Cre -ve	10_ACGCGGGAGACCGGGGTTCGATTCCCCGACGGGGAGCCA	0.008267223	0.000812395925210258	635.166666666667	594	2.03241371866198e-05	8.15969054536705e-05	yes	0.00745482707478974	pos	yes
liver	Labelled in health	Cre -ve	Mus musculus (house mouse) mmu-miR-151-5p	0.00166511783333333	0.000816789765153456	431.333333333333	478.8	0.0237198743642574	0.0423940736992759	yes	0.000848328068179874	pos	yes
liver	Labelled in health	Cre -ve	7_GTCCATGATGAGCAACACTCACCATCTTTCGTTTGAGTCTCACGACTGTGAGATCAACCCATGCACCGCTCTGAGA	0.00116902167873942	0.000742473258718174	471.666666666667	426.4	0.0041940784351379	0.00906677433590819	yes	0.000426548420021246	pos	yes
liver	Labelled in health	Cre -ve	9_GTCTATGATGATCCTATCCCGAACCTGAATTCCTGTTGAAAAACCATAATTACGGATCTGGCTTCTGAGA	0.00063897446462416	0.000580515728063926	515.5	447.4	0.703875331348052	0.776454134614836	no	5.8458736560234e-05	pos	no
liver	Labelled in health	Cre -ve	11_GAGCAATGATGACCCCAACATGCCATCTGAGTGGCTTTGCTGAAATCCAGAGGCTGTTTCTGAGC	0.000509999938333733	0.000521839501252062	543.333333333333	491.6	0.868698543860824	0.906516406205597	no	-1.18395629183287e-05	neg	no
liver	Labelled in health	Cre -ve	19_TGTAACAGCAACTCCATGTGGAAT	0.0143050833313398	0.0049001708	329.666666666667	297.4	3.10940567189064e-06	1.63494556296185e-05	yes	0.00940491253133979	pos	yes
liver	Labelled in health	Cre -ve	NA_GACTCTTAGCGGTGGATCACTCGGCTCGTGCG	0.02691836	0.00224704905109361	392.5	331.6	5.611928017128e-07	4.1960746183113e-06	yes	0.0246713109489064	pos	yes
liver	Labelled in health	Cre -ve	3_ACATGTGATGAGAAACTGTTTCGGTCCCAGTTGATGGCCACTGATAACATTACATTTTTCTGATG	0.00148619516666666	0.000503894689318152	322	296.4	3.74591689618752e-06	1.93200050374615e-05	yes	0.000982300477348508	pos	yes
liver	Labelled in health	Cre -ve	2_TGAACTGATGATATCATTTCTTTCCCCGTCAGATCGACCCTGTTGATCTCAAATACTAATTGCCAGTTTTGTCTGATG	0.00678526183333333	0.000926936657603106	301.166666666667	266.6	2.78367226284535e-07	2.578060107067e-06	yes	0.00585832517573022	pos	yes
liver	Labelled in health	Cre -ve	3_GGTCAATGATGTGTTGGCATGTATTATCTGAATTCGCTGATGTGTCATAACACTTTAGCTCTAGAATTACGCTGAGACCT	0.00553504516666666	0.0009727216058611	477	493.4	2.93322432808663e-10	5.44646564861409e-08	yes	0.00456232356080556	pos	yes
liver	Labelled in health	Cre -ve	18_CTGCAGTGATGACTATCTTAGGACACCTTTGGATTTACCGTGAAAAGAAGTAACCTCTGAGCAGC	0.0178246986666667	0.00157336538373393	419.5	361.4	2.27673548052264e-08	4.35449709675712e-07	yes	0.0162513332829327	pos	yes
liver	Labelled in health	Cre -ve	4_TTCTTGTGATGAAAATACTGTCCAGTTCTGCTACTGAAGGAATGAGATGAACACTTTAGTGCTGAAG	0.00370447733333333	0.000730743571721002	444.333333333333	367.2	9.22452641628874e-06	4.19999387110353e-05	yes	0.00297373376161233	pos	yes
liver	Labelled in health	Cre -ve	1_CCACAATGATGACATCATATTTGCTACTCTTGACAGCTGGGGTGACGATAGCTTTAAACCACCATGATTATAACTGAGG	0.00476938133333333	0.000891611074788436	307.333333333333	258.2	1.76364241575197e-06	1.02669183488418e-05	yes	0.00387777025854489	pos	yes
liver	Labelled in health	Cre -ve	9_GTCTATGATGATCCTATCCCGAACCTGAATTCCTGTTGAAAAACCATACTTACGGATCTGGCTTCTGAGA	0.00080663733325313	0.000562915346675116	405.833333333333	360.6	0.101565479466873	0.153288640306485	no	0.000243721986578014	pos	no
liver	Labelled in health	Cre -ve	Mus musculus (house mouse) mmu-let-7d-3p	0.00500455533333333	0.003679482	351.333333333333	403.2	0.0618614524766395	0.100232770911454	no	0.00132507333333333	pos	no
liver	Labelled in health	Cre -ve	Mus musculus (mouse) nuclear encoded rRNA 5S 115 (ENSMUSG00000119399.1)	0.001977871	0.000791861772931178	215.666666666667	248.8	0.00657656987406971	0.0136732256310378	yes	0.00118600922706882	pos	yes
liver	Labelled in health	Cre -ve	6_TCAGTGCACTACAGAACTTTGTCT	0.0035357395	0.000880461325202148	311.666666666667	392.4	2.1256895296719e-06	1.19478411495351e-05	yes	0.00265527817479785	pos	yes
liver	Labelled in health	Cre -ve	13_AGAGGTAGTAGGTTGCATAGTTT	0.00416692466666666	0.0023847262238576	390	379.2	0.017467807067244	0.0322817749655416	yes	0.00178219844280906	pos	yes
liver	Labelled in health	Cre -ve	18_TGAGATGAAGCACTGTAGCTCTT	0.0011825577717378	0.00149045189653572	377.166666666667	436.4	0.377030768939568	0.474197649206401	no	-0.00030789412479792	neg	no
liver	Labelled in health	Cre -ve	2_CGTACCGTGAGTAATAATGCG	0.000282605457102358	0.000307526592003252	299	336.2	0.781062205867378	0.832112023244331	no	-2.49211349008936e-05	neg	no
liver	Labelled in health	Cre -ve	1_TGGATATGATGACTGATTACCTGAGAAATAATTGATGAAATCTCAAGAAAATTCCTCTAGATAGTCAAGTTCTGATC	0.00122854478726287	0.000519845501069436	373	323.4	0.000236274624695739	0.00068772792545367	yes	0.000708699286193434	pos	yes
liver	Labelled in health	Cre -ve	1_GCTTGTTGATGAATACCAACGATTCTGATG	0.000622428908978547	0.000487738580381188	339.833333333333	382.6	0.360604197173459	0.460345938263508	no	0.000134690328597359	pos	no
liver	Labelled in health	Cre -ve	Mus musculus (mouse) nuclear encoded rRNA 5S 195 (ENSMUSG00000118708.1)	0.00204078716666666	0.000951456157391562	356.166666666667	345.8	0.000379612576263709	0.00103472993195626	yes	0.0010893310092751	pos	yes
liver	Labelled in health	Cre -ve	11_AATGATGATGAAACTAGAAAAAAAAGGAAGTGCCGTCCGATGCGACAACTGACGACATCCCTAGTTAGCTGACT	0.0058459055	0.000738491954896926	272.166666666667	235.4	5.70190042795701e-08	8.59018054230673e-07	yes	0.00510741354510307	pos	yes
liver	Labelled in health	Cre -ve	11_CAACAGTGATGACCACAACATGCCATCTGAGTTGCTTTGCTGAAATCCAGAGGCTGTTTCTGAGC	0.00843169266666666	0.00122708913036959	324	284.6	7.41232226222155e-08	9.96787281221092e-07	yes	0.00720460353629707	pos	yes
liver	Labelled in health	Cre -ve	Mus musculus (house mouse) mmu-miR-93-5p	0.00314865560648869	0.000353102730724675	266	261.2	0.0763791993815265	0.12058246542817	no	0.00279555287576402	pos	no
liver	Labelled in health	Cre -ve	10_TTGCATGATGACTTGAATTGTCGGATACCCCTTCACCCCGTTCATGGGTGAGAAACAGCTAGTCTGACA	0.00428826316666666	0.000755283976451258	312.5	293.8	5.26891029590082e-09	1.90579358677566e-07	yes	0.0035329791902154	pos	yes
liver	Labelled in health	Cre -ve	4_TGTAAACATCCTTGACTGGAAGC	0.00366513166666666	0.00088279103010509	238.333333333333	302	0.000256507134436909	0.00073352040198625	yes	0.00278234063656157	pos	yes
liver	Labelled in health	Cre -ve	2_GTAAATGATGAACTCACTTTTTTCCCCGTCATATCGACAGTGCTGATGTTTTAAAACATTTGCCAGTTTGTCCTGATA	0.00461313116666666	0.000685504741106574	241.166666666667	205.6	5.19187560909337e-07	4.0298844013439e-06	yes	0.00392762642556009	pos	yes
liver	Labelled in health	Cre -ve	Mus musculus predicted gene, 49890, transcript variant 2 (Gm49890)	0.0037607965	0.000773372903598142	329.5	400	0.000715699043725517	0.0018058660081619	yes	0.00298742359640186	pos	yes
liver	Labelled in health	Cre -ve	NA_CGCGACCTCAGATCAGACGTGGCGACCCGCTGAATTTA	0.0016859681919781	0.00084763562690592	359.5	422.6	0.041585995067652	0.0700248190158173	no	0.00083833256507218	pos	no
liver	Labelled in health	Cre -ve	9_TTCAAGTAATCCAGGATAGGCTA	0.00196982278128128	0.000728565525597468	249.833333333333	329.6	0.0470944181014031	0.0781709791296203	no	0.00124125725568381	pos	no
liver	Labelled in health	Cre -ve	7_TCGACTCCCGGTGTGGGAACCA	0.00750125233333333	0.00116980903423794	201.833333333333	172.6	8.82470280161505e-05	0.000288840674028766	yes	0.00633144329909539	pos	yes
liver	Labelled in health	Cre -ve	7_AGTCCATGATGAGCAACACTCACCATCTTTCGTTTGAGTCTCACGACTGTGAGATCAACCCATGCACCGCTCTGAGA	0.0038577135	0.000973331631112394	315.333333333333	263.2	3.29287294416893e-07	2.98187938833075e-06	yes	0.00288438186888761	pos	yes
liver	Labelled in health	Cre -ve	9_GTCTGATGATGAGCCCATTGCCCTGAGCTCTTGTGATGCTGGCTTCAAAGTAAACGCTCTGAAG	0.0022174405	0.000952950290165416	350.166666666667	321.4	4.52124778787115e-05	0.000158828316685991	yes	0.00126449020983458	pos	yes
liver	Labelled in health	Cre -ve	Mus musculus tRNA Phe #AA	0.00715485166666666	0.000706220695875168	250.5	227.2	2.05539543672966e-05	8.17145015090084e-05	yes	0.00644863097079149	pos	yes
liver	Labelled in health	Cre -ve	Mus musculus (house mouse) mmu-miR-98-5p	0.00210776542800374	0.000875123182499388	273.333333333333	310.8	0.0595743311392065	0.0973007612794655	no	0.00123264224550435	pos	no
liver	Labelled in health	Cre -ve	9_GGTTATGATGAAATTCCACTTCATGGTCCGTGTTTCTGAAATAACATGATATTGTGGAAGTTCTGAGT	0.00574062116666666	0.000782631579383912	340.833333333333	314	2.12761968775748e-07	2.11464639697847e-06	yes	0.00495798958728275	pos	yes
liver	Labelled in health	Cre -ve	Mus musculus (mouse) mitochondrially encoded tRNA serine 2 (ENSMUSG00000064365.1)	0.0054748965	0.0011179000858858	251.833333333333	333	0.000825581117812993	0.00205136771651704	yes	0.0043569964141142	pos	yes
liver	Labelled in health	Cre -ve	17_AGCCCGTGATGAATTAATTTCTGACACCTCGTATGAAAACTGCATGCGTAGTCTGATTACATTATAAGACTGAGG	0.000378992336417952	0.00034299931108837	338.833333333333	292	0.643124313430862	0.730008795886007	no	3.59930253295817e-05	pos	no
liver	Labelled in health	Cre -ve	5_TCGATCCCCGGCATCTCCACCA	0.0233174921666667	0.0124626796	269.833333333333	270.8	0.000107905508749054	0.000336946320423291	yes	0.0108548125666667	pos	yes
liver	Labelled in health	Cre -ve	4_GCAGTCCACGGGCATATACACT	0.0169045258333333	0.0151111654	266.166666666667	364.8	0.481763170470025	0.577407329313338	no	0.00179336043333333	pos	no
liver	Labelled in health	Cre -ve	14_TAGCAGCACGTAAATATTGGC	0.000558208863790455	0.000404295191349806	273.5	334	0.280104625623097	0.37119556078508	no	0.000153913672440649	pos	no
liver	Labelled in health	Cre -ve	9_TTCAAGTAATCCAGGATAGGCTTT	0.00570340966666666	0.002669369	215.333333333333	213.6	9.26779766204045e-05	0.000300926497791353	yes	0.00303404066666666	pos	yes
liver	Labelled in health	Cre -ve	NA_CGACTCTTAGCGGTGGATCACTCGGCTCGTGCG	0.025180865	0.00256774816279875	241.166666666667	210.4	3.13693505304368e-06	1.638847479635e-05	yes	0.0226131168372012	pos	yes
liver	Labelled in health	Cre -ve	10_GAGTAGGGAACTGCCAGGCAT	0.00050591219221354	0.00023595580124107	310.5	350	0.0198249346087821	0.0360654502369584	yes	0.00026995639097247	pos	yes
liver	Labelled in health	Cre -ve	Mus musculus (house mouse) mmu-miR-23a-3p	0.000462455601884605	0.00056699341918556	340	342.8	0.923542432974886	0.943216895832747	no	-0.000104537817300955	neg	no
liver	Labelled in health	Cre -ve	13_CGCGGGAGACCGGGGTTCGATTCCCCGACGGGGAGCCA	0.0030431835	0.00102362801274929	160	100	0.0161787308480825	0.0301042594547654	yes	0.00201955548725071	pos	yes
liver	Labelled in health	Cre -ve	Mus musculus (house mouse) mmu-let-7e-5p	0.0033603575	0.00059718276087441	298.5	261.4	2.87647920243475e-06	1.53224218953224e-05	yes	0.00276317473912559	pos	yes
liver	Labelled in health	Cre -ve	>ENSMUST00000188702.2|ENSMUSG00000035085.6|OTTMUSG00000000935.2|OTTMUST00000118598.1|1700020L24Rik-202|1700020L24Rik|564|CDS:1-336|UTR3:337-564|	0.00199696921947911	0.00206384932941931	230.333333333333	209	0.833352240058396	0.878631404460017	no	-6.68801099401998e-05	neg	no
liver	Labelled in health	Cre -ve	Mus musculus (house mouse) mmu-miR-31-5p	0.0056682311780371	0.00160195192602035	259.666666666667	291.2	0.035514967959116	0.0613235145904228	no	0.00406627925201675	pos	no
liver	Labelled in health	Cre -ve	MU069435.1_TGCGATCTATTGAAAGTCAGCCCTCGACACAAGGGTTTGT	0.000873572690813672	0.000954324448533338	244.166666666667	271.4	0.563479195322075	0.656050777410702	no	-8.07517577196663e-05	neg	no
liver	Labelled in health	Cre -ve	Mus musculus (house mouse) mmu-miR-423-5p	0.00394616517427717	0.00117050548870504	361.666666666667	386.8	0.0179861818480917	0.0330897024970536	yes	0.00277565968557213	pos	yes
liver	Labelled in health	Cre -ve	3_TCGATTCCCGGCCAATGCACCA	0.0123425561666667	0.00117198828312687	210.166666666667	194.6	0.000185327286922625	0.000553266442644466	yes	0.0111705678835398	pos	yes
liver	Labelled in health	Cre -ve	Mus musculus (house mouse) mmu-miR-26b-5p	0.0109156425	0.0091738388	217.333333333333	268.8	0.232435336880156	0.319451601277112	no	0.0017418037	pos	no
liver	Labelled in health	Cre -ve	Mus musculus tRNA Gln JUG	0.012408304	0.00103509797647672	201.333333333333	194	1.98906183789392e-05	8.02517523704723e-05	yes	0.0113732060235233	pos	yes
liver	Labelled in health	Cre -ve	>ENSMUST00000072383.14|ENSMUSG00000024101.16|OTTMUSG00000072513.1|OTTMUST00000175464.1|Washc1-201|Washc1|2905|UTR5:1-110|CDS:111-1538|UTR3:1539-2905|	0.00800311166666666	0.00130250241498236	307.166666666667	328.2	0.000104690985662417	0.000331978333218161	yes	0.0067006092516843	pos	yes
liver	Labelled in health	Cre -ve	8_GGAAATGATGATGCCTGTGACTGCTGACAAGACTCTGATGTCTGTTGTATTCGTACTGGCTGATC	0.00088201233054217	0.000566609924653918	302.5	262.6	0.0361945801678418	0.0621022796564023	no	0.000315402405888252	pos	no
liver	Labelled in health	Cre -ve	9_GAGCAGCTCCCTCGCTGCGATCTATTGAAAGTCAGCCCTCGACACAAGGGTTTGT	0.00173578670048937	0.000733507317741256	229	244.2	0.00222327162187235	0.00506135858051947	yes	0.00100227938274811	pos	yes
liver	Labelled in health	Cre -ve	Mus musculus (house mouse) mmu-miR-100-5p	0.000245464152521228	0.000597361594633424	261.5	322.6	0.130928737719956	0.191918923096698	no	-0.000351897442112196	neg	no
liver	Labelled in health	Cre -ve	Mus musculus (house mouse) mmu-miR-22-5p	0.00521924683333333	0.000636950879854762	255.833333333333	319	1.72565396689276e-07	1.9265862781063e-06	yes	0.00458229595347857	pos	yes
liver	Labelled in health	Cre -ve	19_TGACCTATGAATTGACAGCCAT	0.00352348783333333	0.00218027482282453	220.5	223	0.2344407422007	0.321665328103654	no	0.0013432130105088	pos	no
liver	Labelled in health	Cre -ve	6_TCAGTGCACTACAGAACTTTGTC	0.00691501533333333	0.000934249208678588	235.166666666667	320.4	2.56861620508651e-08	4.45408980243724e-07	yes	0.00598076612465474	pos	yes
liver	Labelled in health	Cre -ve	NA_CGCGACCTCAGATCAGACGT	0.000786379684656171	0.00148355085053791	240.666666666667	273	0.0600300427386351	0.0978489696639753	no	-0.000697171165881739	neg	no
liver	Labelled in health	Cre -ve	9_AGCGCCGAAGGAGCCTCGGTTGGCCCCGGATAGCCGGGTCCCCGTC	0.000450010902990177	0.000514295814214656	337.333333333333	281.4	0.482526006653361	0.577472386817164	no	-6.42849112244793e-05	neg	no
liver	Labelled in health	Cre -ve	9_CCCTCGCTGCGATCTATTGAAAGTCAGCCCTCGACACAAGGGTTTGT	0.00185598	0.00078323884838449	184.5	240	0.000467502691313793	0.00123706069292448	yes	0.00107274115161551	pos	yes
liver	Labelled in health	Cre -ve	Mus musculus (house mouse) mmu-miR-378d	0.0178725693333333	0.00156385298900018	233	342.4	1.92567893180286e-07	2.03821860963549e-06	yes	0.0163087163443331	pos	yes
liver	Labelled in health	Cre -ve	Mus musculus tRNA-Gly (GCC) (tRNA-Gly-GCC-1 1 to 3, tRNA-Gly-GCC-2 1 to 3, tRNA-Gly-GCC-3 1 to 3)	0.0115571286666667	0.00101917667157504	416.666666666667	251.2	0.00063504278118358	0.0016378476793184	yes	0.0105379519950916	pos	yes
liver	Labelled in health	Cre -ve	NA_TGCGTTGAGCTAACCGGTACTA	0.000601608289609785	0.000304005148655798	257.666666666667	280.8	0.19635250656467	0.27355092794907	no	0.000297603140953987	pos	no
liver	Labelled in health	Cre -ve	NA_CGCCTGTCTGAGCGTCGCT	0.0022900614716312	0.00108608244271298	218.333333333333	223	0.0184303935867201	0.0338305648044525	yes	0.00120397902891822	pos	yes
liver	Labelled in health	Cre -ve	4_GTCCATGATGAAACCCATTATCAGTGGACATCTATGGATGAGAAATGCGGATATGGGACTGAGA	0.00133288909997291	0.00051034991202621	321.5	284.6	4.54465005221383e-05	0.000158965227148252	yes	0.0008225391879467	pos	yes
liver	Labelled in health	Cre -ve	2_ATGTGTGATGACACAACTTTTTTCCCCATCAGATCGACCATGTTGATCACATTCTTTTAAGCCAGTATGTCTGACA	0.0027479425	0.000670376785107416	207.833333333333	192.2	0.000232055721635442	0.000680307241485197	yes	0.00207756571489258	pos	yes
liver	Labelled in health	Cre -ve	2_CTACAATGATGGTAATATTTTTCGTCAACAGAGTTCACCTAGTGAGTGTTGACACCTTGGGTCTGAGT	0.000836784366380552	0.000489149036527574	229.666666666667	198.2	0.0013392732111006	0.00320090224940466	yes	0.000347635329852978	pos	yes
liver	Labelled in health	Cre -ve	19_ATATATGATGACTTTCATAGAATCTCGTTCGGCTGATGATTGCTGTTGAGACTTGGAAATCTGATT	0.008700452	0.000739889801189712	168.5	127.6	1.8806760615495e-10	5.10916996720949e-08	yes	0.00796056219881029	pos	yes
liver	Labelled in health	Cre -ve	3_AACATGTGATGAGAAACTGTTTCGGTCCCAGTTGATGGCCACTGATAACATTACATTTTTCTGATG	0.0052033335	0.000746366863028578	178.166666666667	159	2.01486491939759e-07	2.05264363663629e-06	yes	0.00445696663697142	pos	yes
liver	Labelled in health	Cre -ve	NA_TTCCTCCCGGGGCTACGCCTGTCTGAGCGTCGCT	0.00158611858290027	0.00175391982775649	183.833333333333	164.4	0.761105492970048	0.817941532542416	no	-0.00016780124485622	neg	no
liver	Labelled in health	Cre -ve	Mus musculus (house mouse) mmu-miR-203-3p	0.00402710416666666	0.000696284450412228	248.666666666667	370.8	2.81400603714552e-05	0.000106488273598323	yes	0.00333081971625443	pos	yes
liver	Labelled in health	Cre -ve	NA_GCACGGGGTCGGCGGCGATGTCGG	0.000237894147112387	0.000313165668276877	320.666666666667	281.2	0.360487546811991	0.460345938263508	no	-7.52715211644905e-05	neg	no
liver	Labelled in health	Cre -ve	Mus musculus tRNA-Ser (AGA) (tRNA-Ser-AGA-1-1)	0.00476699516666666	0.000307042012062258	137.166666666667	125.4	0.00762332813123675	0.0155714597166866	yes	0.0044599531546044	pos	yes
liver	Labelled in health	Cre -ve	8_CTGGAGGATGAAGTAAGGAGTGATCCATCGGCTAAGTGTTTTCCCACTGTGCTGACACTCACATTGCTGACA	0.000600457424072087	0.000557741138126368	296.666666666667	264.6	0.495529330240718	0.591297809877285	no	4.27162859457186e-05	pos	no
liver	Labelled in health	Cre -ve	9_GCACCTGATGAGAATTCTGCTGCTGAGGTTGTGTGATTGCTCAGACTCAAAGTAAACGCCCTGATG	0.003717504	0.000985525356178718	296.833333333333	250.8	1.75716814702567e-07	1.92911843637772e-06	yes	0.00273197864382128	pos	yes
liver	Labelled in health	Cre -ve	1_CGCTAAACCATTCGTAGACGACCTGCTTC	0.000727251970966315	0.000489493245258352	228.166666666667	228	0.06841131339982	0.109323961609516	no	0.000237758725707963	pos	no
liver	Labelled in health	Cre -ve	9_ATGTTGTGATGATGGGCAAAAATGTTCAACTGCTCTGAATGGGCTGAATGAAAGTAGCCTTTCTGAAC	0.0102169221666667	0.00148000074193548	231.666666666667	156.2	5.15203470254485e-08	7.92246845768689e-07	yes	0.00873692142473118	pos	yes
liver	Labelled in health	Cre -ve	11_GAGCAATGATGACCCCAACATGCCATCTGAGTGGCTTTGCTGAAATCCAGAGGCTGTTTCTGAGCTG	0.00261078600439486	0.000554533918324894	296.333333333333	250.8	0.000287991493943349	0.00080657411533962	yes	0.00205625208606997	pos	yes
liver	Labelled in health	Cre -ve	4_GGTCGATGATGAGAGCTTTGTTCTGAGCCA	0.000767494864787872	0.000422263242250432	302.833333333333	310.8	0.00127740385957242	0.0030620121927986	yes	0.00034523162253744	pos	yes
liver	Labelled in health	Cre -ve	>ENSMUST00000184179.8|ENSMUSG00000028710.19|OTTMUSG00000008684.8|OTTMUST00000019684.3|Atpaf1-206|Atpaf1|2655|CDS:1-814|UTR3:815-2655|	0.0101471691666667	0.000827894179022442	243.5	282	3.83094303944202e-07	3.28654587067921e-06	yes	0.00931927498764422	pos	yes
liver	Labelled in health	Cre -ve	>ENSMUST00000037378.6|ENSMUSG00000035085.6|OTTMUSG00000000935.2|OTTMUST00000001828.2|1700020L24Rik-201|1700020L24Rik|949|UTR5:1-68|CDS:69-638|UTR3:639-949|	0.00328541244899727	0.00142406877853908	218.333333333333	222.8	0.117800643926732	0.174559136000521	no	0.00186134367045819	pos	no
liver	Labelled in health	Cre -ve	NA_CGCGACCTCAGATCAGACG	0.00215621179256794	0.000927849153002374	205	339.4	0.403599688338145	0.500660191774107	no	0.00122836263956557	pos	no
liver	Labelled in health	Cre -ve	19_TACGGGGATGATATGAAAACTGAACTCTCTCTTTCTGATGGTTTAGTGGAGAAAACAAAAATTCTCTGAGT	0.000863455456710762	0.000835357864621824	264.5	208.4	0.660325916721288	0.744350791324827	no	2.80975920889376e-05	pos	no
liver	Labelled in health	Cre -ve	9_GCTGCGATCTATTGAAAGTCAGCCCTCGACACAAGGGTTTGTA	0.000557773732164485	0.000706684588617402	209	205.2	0.988415401807806	0.989629671343196	no	-0.000148910856452917	neg	no
liver	Labelled in health	Cre -ve	NA_CGCACGGGGTCGGCGGCGATGTCGG	0.000201729189894264	0.000391874472680514	208.5	193.2	0.326967096892436	0.424046026584684	no	-0.00019014528278625	neg	no
liver	Labelled in health	Cre -ve	4_GTCGATGATGAGAGCTTTGTTCTGAGC	0.000691161476208675	0.000507549878914484	289.166666666667	289.4	0.332758677782316	0.429791319164164	no	0.000183611597294191	pos	no
liver	Labelled in health	Cre -ve	10_TTTGCATGATGACTTGAATTGTCGGATACCCCTTCACCCCGTTCATGGGTGAGAAACAGCTAGTCTGACA	0.018169906	0.001937526	204.5	173.6	1.41244905055163e-06	8.79336952051281e-06	yes	0.01623238	pos	yes
liver	Labelled in health	Cre -ve	18_TGAGATGAAGCACTGTAGCTCA	0.000531100921050558	0.000553022884509652	303.833333333333	370.2	0.571101773593372	0.662088115901278	no	-2.19219634590935e-05	neg	no
liver	Labelled in health	Cre -ve	18_TGGAGTGTGACAATGGTGTTTGAAT	0.006188903	0.0055599782	219	255.8	0.545720755623376	0.639026459530247	no	0.0006289248	pos	no
liver	Labelled in health	Cre -ve	10_TGAGGTAGTAGTTTGTGCTGTTT	0.00263127816666666	0.00123766311051997	246.833333333333	271.6	0.00726093448826787	0.0149059486346053	yes	0.00139361505614669	pos	yes
liver	Labelled in health	Cre -ve	NA_CGCGACCTCAGATCAGACGTGGCGACCCGCTGAATT	0.00201376075069607	0.000986763491773102	158	185.6	0.231307954094087	0.318439159774799	no	0.00102699725892297	pos	no
liver	Labelled in health	Cre -ve	Mus musculus (house mouse) mmu-miR-146a-5p	0.00068526765256063	0.000931682472340594	289.833333333333	316.4	0.717803474410536	0.787361819171718	no	-0.000246414819779964	neg	no
liver	Labelled in health	Cre -ve	Mus musculus (house mouse) mmu-miR-30e-5p	0.00206218276024503	0.0018353254	162.5	193.8	0.444463790711118	0.539437175984314	no	0.00022685736024503	pos	no
liver	Labelled in health	Cre -ve	16_GTGAAATGATGGCAAATCATCTTTCGGGACTGACCTGAAATGAAGAGAATACTCTTGCTGATCA	0.01843053	0.0018940442	242.5	228.4	1.69351943742385e-10	5.10916996720949e-08	yes	0.0165364858	pos	yes
liver	Labelled in health	Cre -ve	11_TGCATATGATGGAAAAAATCTGAAGTCTCCTGAGACCTGTGATGTCTTCAAAGGAACCACTGATG	0.00639318066666666	0.00099124860559343	219.666666666667	178.2	5.36268567154475e-07	4.12319700217827e-06	yes	0.00540193206107323	pos	yes
liver	Labelled in health	Cre -ve	18_GAGTGTGACAATGGTGTTTGT	0.0050355575	0.00176033088266512	234.833333333333	205.8	0.000374921503266489	0.00102537256765835	yes	0.00327522661733488	pos	yes
liver	Labelled in health	Cre -ve	13_ACATGTGATGAAGCAAATCAGTATGAATAAAATGATACTGTAAACGCTTTCTGATG	0.00162818116666666	0.000658832459666462	141.333333333333	137.8	6.8823300928684e-05	0.00023274269816131	yes	0.000969348707000198	pos	yes
liver	Labelled in health	Cre -ve	2_TTGCAATGATGACTTATATATCTGTCAATCCCCTGAGAGATCACTGACGACTCCATGTGTCTGAGC	0.000441789785034387	0.000594940772094	233.666666666667	202	0.183983635310786	0.258083756933375	no	-0.000153150987059613	neg	no
liver	Labelled in health	Cre -ve	9_TCGCTGCGATCTATTGAAAGTCAGCCCTCGACACAAGGGTTTGN	0.000579186042569318	0.000405678441175504	243.166666666667	217.4	0.13565312901405	0.197423750261519	no	0.000173507601393814	pos	no
liver	Labelled in health	Cre -ve	11_GCATATGATGGAAAAAATCTGAAGTCTCCTGAGACCTGTGATGTCTTCAAAGGAACCACTGATG	0.00196952933333333	0.000686314279558844	228.333333333333	199.2	1.93191256722792e-05	7.87254371145376e-05	yes	0.00128321505377449	pos	yes
liver	Labelled in health	Cre -ve	1_TGTAACAGCAACTCCATGTGGAT	0.00927543016666666	0.0056380544	152.666666666667	139.6	0.0259211579120085	0.0460255853993179	yes	0.00363737576666666	pos	yes
liver	Labelled in health	Cre -ve	2_TGCCAGTGATGCTTAGGAATTTCTTCACCTGAATCAACTATGTGGTCACACTGTTGTCTGAGGC	0.000615401158745817	0.000515855266690528	228.333333333333	198.4	0.596542139588837	0.685728975690976	no	9.95458920552886e-05	pos	no
liver	Labelled in health	Cre -ve	>ENSMUST00000219238.2|ENSMUSG00000019947.11|OTTMUSG00000064422.2|OTTMUST00000157183.1|Arid5b-204|Arid5b|7581|UTR5:1-30|CDS:31-3597|UTR3:3598-7581|	0.00115498857223533	0.00054377962220401	185.166666666667	181	0.567448201196352	0.659729363730423	no	0.00061120895003132	pos	no
liver	Labelled in health	Cre -ve	MU069435.1_AGGAGCCTCGGTTGGCCCCGGATAGCCGGGTCCCCGTC	0.00044820550074271	0.000434438967141334	219.166666666667	195.4	0.94701313912993	0.963565179014848	no	1.3766533601376e-05	pos	no
liver	Labelled in health	Cre -ve	19_CTGACCTATGAATTGACAGCCTTT	0.0109971	0.0080781318	207.5	162.2	0.0910220417823195	0.139704263752524	no	0.0029189682	pos	no
liver	Labelled in health	Cre -ve	NA_CGCGACCTCAGATCAGACGTGGCGACCCGCTGAATTTAA	0.00174416311584048	0.000775702867445734	222	270	0.0044519865758461	0.00957353313803318	yes	0.000968460248394746	pos	yes
liver	Labelled in health	Cre -ve	11_CCACGAGGACGAGACGTAGCG	0.000188075435826575	0.000228349388395802	235.166666666667	275.4	0.76284314882572	0.817941532542416	no	-4.0273952569227e-05	neg	no
liver	Labelled in health	Cre -ve	Mus musculus (house mouse) mmu-miR-30a-3p	0.00965416066666666	0.00120197954256859	163	199.2	8.27503942584084e-05	0.000276399882461487	yes	0.00845218112409807	pos	yes
liver	Labelled in health	Cre -ve	1_GCACAATGATGACTTAAGTTTTTGCCGTTTACCCAGCTGAGTGTTTCTTTGAAGAGAGAATCTTAAAAGACTGAGA	0.007397705	0.000928652453604446	211.666666666667	177.8	2.55555166848526e-08	4.45408980243724e-07	yes	0.00646905254639555	pos	yes
liver	Labelled in health	Cre -ve	NA_CGCGACCTCAGATCAGAC	0.000452916846071207	0.000811422505581706	153.166666666667	182.4	0.370336615471328	0.467905623684657	no	-0.000358505659510499	neg	no
liver	Labelled in health	Cre -ve	19_CTGACCTATGAATTGACAGCCTT	0.00914180483333333	0.006314737	176.333333333333	172.4	0.0764921897255998	0.12058246542817	no	0.00282706783333333	pos	no
liver	Labelled in health	Cre -ve	2_TGCCAGTGATGCTTAGGAATTTCTTCACCTGAATCAACTATGTGGTCACACTGTTGTCTGAGGCA	0.00114309902747341	0.000414123845492634	224.5	185.4	0.000265952633545761	0.00075757765781954	yes	0.000728975181980776	pos	yes
liver	Labelled in health	Cre -ve	11_ATCAAATGATGATATCACCTAAAATAGCTGGAATTACCGGCAGATTGGTAGTGGTGAGCCTATGGTTTTCTGAAG	0.0193110936666667	0.00216995120912155	178.333333333333	128.6	8.64770941709397e-08	1.13675535079542e-06	yes	0.0171411424575451	pos	yes
liver	Labelled in health	Cre -ve	5_GCCAATGATGACACCACACTAACTGAGCAGTTAGTAGTTGGTCCTTTGATTGCATGTGATGTAATCATTGTTTCAAGACGGGACTGAAG	0.000811265248259497	0.000561672898414042	191.5	162.8	0.019143033695642	0.0349811041747719	yes	0.000249592349845455	pos	yes
liver	Labelled in health	Cre -ve	MU069435.1_AGCTGCGATCTATTGAAAGTCAGCCCTCGACACAAGGGTTTGT	0.000501360782048465	0.000597221832970562	186.833333333333	197	0.342060709881117	0.441106769862516	no	-9.5861050922097e-05	neg	no
liver	Labelled in health	Cre -ve	14_GAGGTATGAGGAAAATATCGGACAGTCTGATTACCACTGAAGACTGATAAGATCCAACTCTGACC	0.003187277	0.000599925578014514	230.333333333333	178.8	1.70677231821675e-05	7.09703795585027e-05	yes	0.00258735142198549	pos	yes
liver	Labelled in health	Cre -ve	NA_CATTGATCATCGACACTTCGAACGCACTTGCGGCCCCGGGTTCCTCCCGGGGCTACGCCTGTCTGAGCGTCGCT	0.000571610339784445	0.000492390334008658	164	125	0.424690760859196	0.52205576184049	no	7.9220005775787e-05	pos	no
liver	Labelled in health	Cre -ve	1_CACAATGATGACTTAAGTTTTTGCCGTTTACCCAGCTGAGTGTTTCTTTGAAGAGAGAATCTTAAAAGACTGAGA	0.00219766883333333	0.00053217866149485	181	169.8	6.46206446207835e-06	3.07987282841746e-05	yes	0.00166549017183848	pos	yes
liver	Labelled in health	Cre -ve	Mus musculus per-hexamer repeat gene 4 (Phxr4)	0.00652189133333333	0.00185190260989322	126	158.4	0.0111196874011745	0.0218374583902583	yes	0.00466998872344011	pos	yes
liver	Labelled in health	Cre -ve	19_CTGACCTATGAATTGACAGCCAA	0.005947311	0.000797248371321044	171.333333333333	279	4.11855276616979e-05	0.000145308246944952	yes	0.00515006262867896	pos	yes
liver	Labelled in health	Cre -ve	NA_GACTCTTAGCGGTGGATCACTCGGCTCGTGCGTCGATGAAGAACGCAGCTAGCTGCGAGAATTAATGTGAATTGCAGGAC	0.00042679624188942	0.000471808414590342	150.166666666667	107.2	0.878307716357008	0.913465012865072	no	-4.5012172700922e-05	neg	no
liver	Labelled in health	Cre -ve	X_AATGGCGCCACTAGGGTTGTGT	0.00126998907114288	0.000765044149226396	222.166666666667	233.2	0.628156757715018	0.716010849703133	no	0.000504944921916484	pos	no
liver	Labelled in health	Cre -ve	1_TGTAAACATCCTCGACTGGAAGT	0.000722658437054215	0.0005369336951862	161.666666666667	158	0.917809167282358	0.942448756715553	no	0.000185724741868015	pos	no
liver	Labelled in health	Cre -ve	18_GTGTGACAATGGTGTTTGT	0.0043241335	0.00092979301947879	191.166666666667	166.8	5.32497970803383e-06	2.61437256749854e-05	yes	0.00339434048052121	pos	yes
liver	Labelled in health	Cre -ve	1_TAACTCTGATGAACAATCATGTCTTTCGCTCCTATCTGATG	0.00126696903305729	0.000990970107861194	206.666666666667	207	0.246826843753447	0.334715270647353	no	0.000275998925196096	pos	no
liver	Labelled in health	Cre -ve	2_CAATCCCCGGCACCTCCACCA	0.0353704058333333	0.00302946276205387	142.166666666667	36.4	1.1703501733805e-05	5.15586698002762e-05	yes	0.0323409430712795	pos	yes
liver	Labelled in health	Cre -ve	4_GGTCCATGATGAAACCCATTATCAGTGGACATCTATGGATGAGAAATGCGGATATGGGACTGAGACCA	0.0596164271666667	0.008540122	175.166666666667	99.4	5.35976557616967e-10	6.24029849225469e-08	yes	0.0510763051666667	pos	yes
liver	Labelled in health	Cre -ve	Mus musculus (house mouse) mmu-miR-7a-5p	0.0151732965	0.00149649365282389	151.5	199.4	3.68525429358302e-06	1.91304601864341e-05	yes	0.0136768028471761	pos	yes
liver	Labelled in health	Cre -ve	Mus musculus tRNA-Lys (CTT) (tRNA-Lys-CTT-1 1 to 8, tRNA-Lys-CTT-3 1 to 7)	0.00495654683333333	0.000597190414588016	727.166666666667	744	0.000536205421202637	0.00141426348957977	yes	0.00435935641874531	pos	yes
liver	Labelled in health	Cre -ve	Mus musculus (mouse) nuclear encoded rRNA 5S 2 (ENSMUSG00000118952.1)	0.00228706366666666	0.000976017989655986	122	134.4	0.00985897178733354	0.0195977122114069	yes	0.00131104567701067	pos	yes
liver	Labelled in health	Cre -ve	NA_CGACTCTTAGCGGTGGATCACTCGGCTCGTGCGTCGATGAAGAACGCAGCTAGCTGCGAGAATTAATGTGAATTGCAGGACACA	0.000949601901475045	0.000471061543320846	106.5	84.6	0.00738933653651651	0.0151314303448768	yes	0.000478540358154199	pos	yes
liver	Labelled in health	Cre -ve	9_TCGCTGCGATCTATTGAAAGTCAGNCCTCGACACAAGGGTTTGT	0.000530142791660907	0.000530734699023772	191.166666666667	174	0.971584590682134	0.980001783918242	no	-5.91907362865272e-07	neg	no
liver	Labelled in health	Cre -ve	NA_TCAATCCCCGGCACCTCCACCA	0.00488005716666666	0.000850709042426974	140.166666666667	115.8	9.00086475468512e-06	4.1444659746149e-05	yes	0.00402934812423969	pos	yes
liver	Labelled in health	Cre -ve	11_CTCGGCCGATCGAAAGGGAGTCGGGTTCAGATCCCCGAATCCGGAGTG	0.000568254057738885	0.000529654846632638	229.333333333333	193	0.509658031779692	0.605497515889867	no	3.8599211106247e-05	pos	no
liver	Labelled in health	Cre -ve	2_TGCAGATGATGTGACAGAATATTTGCTATCAGATGAGTGGTGATGACACTAGAACCACCAAGATCGCTGATGCAA	0.00298083116666666	0.000558120534784322	139	124.6	4.74584575783827e-06	2.35845383697451e-05	yes	0.00242271063188234	pos	yes
liver	Labelled in health	Cre -ve	NA_CCTCCCGGGGCTACGCCTGTCTGAGCGTCGCT	0.00110186272242436	0.0011185014306276	150.5	145.2	0.446582471933469	0.540006994993735	no	-1.663870820324e-05	neg	no
liver	Labelled in health	Cre -ve	9_AGAGCAGCTCCCTCGCTGCGATCTATTGAAAGTCAGCCCTCGACACAAGGGTTTGT	0.00141797176054934	0.000697879630451092	147.5	148.8	0.00914791380066196	0.0182734062439694	yes	0.000720092130098248	pos	yes
liver	Labelled in health	Cre -ve	1_AACTCTGATGAACAATCATGTCTTTCGCTCCTATCTGATG	0.0016065715	0.000793337962726838	181.666666666667	182	0.00112844962383464	0.00272903989146954	yes	0.000813233537273162	pos	yes
liver	Labelled in health	Cre -ve	Mus musculus tRNA-Asp (GTC) (tRNA-Asp-GTC-1 1 to 13, tRNA-Asp-GTC-2 1 to 14)	0.00854279616666666	0.000974602571973136	164	218.4	0.00057464818706647	0.0015010842065999	yes	0.00756819359469352	pos	yes
liver	Labelled in health	Cre -ve	8_GGGAAATGATGATGCCTGTGACTGCTGACAAGACTCTGATGTCTGTTGTATTCGTACTGGCTGATCCTG	0.0106516198333333	0.00126044850404491	231.5	183.8	5.84599259747135e-09	1.90579358677566e-07	yes	0.00939117132928842	pos	yes
liver	Labelled in health	Cre -ve	7_CGTCTGTGATGTTCTGCTATTACCTACATTGTTTGAGCCTCATGAAAACCCCACTGGCTGAGACG	0.00412776916666666	0.000867122616434092	189.333333333333	127.6	3.96030793372732e-06	2.01728185374235e-05	yes	0.00326064655023257	pos	yes
liver	Labelled in health	Cre -ve	19_ACCCTGATGAACTGAATACCGCCCCAGTCTGATAGCTGTGGAGAAAGGTATTTTCTGAGT	0.002995458	0.000612684371924538	155	152.4	1.50455428335249e-06	9.1508338875543e-06	yes	0.00238277362807546	pos	yes
liver	Labelled in health	Cre -ve	2_TACAATGATGGTAATATTTTTCGTCAACAGAGTTCACCTAGTGAGTGTTGACACCTTGGGTCTGAGT	0.000492496173097953	0.000452965419281754	184.166666666667	167.4	0.527926839489394	0.623565759686748	no	3.95307538161993e-05	pos	no
liver	Labelled in health	Cre -ve	9_TGAGGTAGTAGTTTGTACAGTTAT	0.00382388	0.00211648111085583	186.833333333333	222	0.0843912052085493	0.131257313444595	no	0.00170739888914417	pos	no
liver	Labelled in health	Cre -ve	NA_GCGTTAATCGGAATTACTGGG	0.000240814088654343	0.000169191191408247	192.5	217.4	0.480891516001963	0.577211466187923	no	7.16228972460965e-05	pos	no
liver	Labelled in health	Cre -ve	12_TGAAATGTTTAGGACCACTAGT	0.0021688904586484	0.00079644513633821	156.333333333333	204.6	0.106553843479847	0.159928881097744	no	0.00137244532231019	pos	no
liver	Labelled in health	Cre -ve	1_GTAAACATCCTCGACTGGAAGCT	0.00628182816666666	0.00129066068627542	149.5	179	0.00552112434845207	0.0116572962279493	yes	0.00499116748039124	pos	yes
liver	Labelled in health	Cre -ve	2_TCGTACCGTGAGTAATAATGC	0.000399775623696412	0.000524451030299902	138.833333333333	152	0.105409235456552	0.158502817153302	no	-0.00012467540660349	neg	no
liver	Labelled in health	Cre -ve	MU069435.1_TCCCTCGCTGCGATCTATTGAAAGTCAGCCCTCGACACAAGGGTTTGT	0.00246642986396662	0.00111758297922809	120.666666666667	149.6	0.0358391379181916	0.0616221464205193	no	0.00134884688473853	pos	no
liver	Labelled in health	Cre -ve	18_TTGCTGTGATGACTATCTTAGGACACCTTTGGATTAACCGTGAAATCAAACAAGTGCTGAGC	0.00092244205785066	0.000574750426754726	205.666666666667	188.2	0.125271683577046	0.184622824801614	no	0.000347691631095934	pos	no
liver	Labelled in health	Cre -ve	2_AGTGGTGATGACACTAGAACCACCAAGATCGCTGATG	0.000813276870894678	0.000368816172838824	163.5	173	0.123093764610647	0.18174169956101	no	0.000444460698055855	pos	no
liver	Labelled in health	Cre -ve	Mus musculus (house mouse) mmu-miR-199b-3p	0.000437718156633303	0.000510271570528604	203.333333333333	252	0.753304386953597	0.813963747017263	no	-7.25534138953007e-05	neg	no
liver	Labelled in health	Cre -ve	NA_CGCGACCTCAGATCAGACGTGGCGACCCGCTGAA	0.00124134270978984	0.000698934142202152	153.166666666667	141.8	0.40171885573068	0.499848652550388	no	0.000542408567587688	pos	no
liver	Labelled in health	Cre -ve	9_GACTCCAGACACATCCAAATGAGGCGCTGCATGTGGCAGTCTGCCTTTCTTT	0.0140577498333333	0.00177071045712099	149.5	127.8	1.45466384827008e-07	1.69364433762874e-06	yes	0.0122870393762123	pos	yes
liver	Labelled in health	Cre -ve	18_ATGGAGTGTGACAATGGTGTTTG	0.0110517778333333	0.00073951099383428	150.166666666667	186.8	4.73063144408472e-09	1.90579358677566e-07	yes	0.010312266839499	pos	yes
liver	Labelled in health	Cre -ve	19_CTGACCTATGAATTGACAGCCATTT	0.00536262033333333	0.0042457286	160.5	121	0.460831113839583	0.555587807365769	no	0.00111689173333333	pos	no
liver	Labelled in health	Cre -ve	10_TGAGGTAGTAGTTTGTGCTGTTA	0.00113535607472953	0.000350345804434398	157.166666666667	184.2	0.0414992691198297	0.0700246466514724	no	0.000785010270295132	pos	no
liver	Labelled in health	Cre -ve	9_CGCTGCGATCTATTGAAAGTCAGCCCTCGACACAAGGGTTTG	0.000782606689316963	0.000425341402734008	162	165	0.0889898000129395	0.137621796983958	no	0.000357265286582955	pos	no
liver	Labelled in health	Cre -ve	8_TGAAGTGATGATTCACAATCATGTCTCTTCTCTGAAGAATTCATGGAGATTCTGTGTATCTGATC	0.0029258825	0.000974977208612282	138.833333333333	126.6	3.0913475574965e-05	0.000114002183681432	yes	0.00195090529138772	pos	yes
liver	Labelled in health	Cre -ve	NA_GACTCTTAGCGGTGGATCACTCGGCTCGTG	0.0235178088333333	0.00186357453745194	189.666666666667	149.6	2.44327168800402e-08	4.45408980243724e-07	yes	0.0216542342958814	pos	yes
liver	Labelled in health	Cre -ve	19_TGACCTATGAATTGACAGCCAGTT	0.00645763	0.0028554984	153.666666666667	129.4	0.0188698001498408	0.0345592969036411	yes	0.0036021316	pos	yes
liver	Labelled in health	Cre -ve	Mus musculus (house mouse) mmu-miR-7b-5p	0.022424928	0.00176528520466356	115.833333333333	136.6	7.71687772634107e-07	5.46891769301563e-06	yes	0.0206596427953364	pos	yes
liver	Labelled in health	Cre -ve	Mus musculus (house mouse) mmu-miR-28a-5p	0.00401946016666666	0.000975153410830194	150	169.2	0.00256076464206686	0.00577685578568565	yes	0.00304430675583647	pos	yes
liver	Labelled in health	Cre -ve	NA_TGATTTATCTGGGTGACGAAACG	0.000264731274218137	0.00051838803971088	170	172.6	0.187541960006982	0.262172722822797	no	-0.000253656765492743	neg	no
liver	Labelled in health	Cre -ve	10_TTCAAGTAATCCAGGATAGGCTAT	0.00385394266666666	0.00130098260091628	137	161.8	0.010171374163074	0.0200718400554607	yes	0.00255296006575038	pos	yes
liver	Labelled in health	Cre -ve	16_GTGAAATGATGGCAAATCATCTTTCGGGACTGACCTGAAATGAAGAGAATACTCTTGCTGATCACT	0.0311802025	0.0033901954	179.666666666667	121.2	7.26860785494114e-09	2.15372780435336e-07	yes	0.0277900071	pos	yes
liver	Labelled in health	Cre -ve	11_TGGCTTTGCTGAAATCCAGAGGCTGTTTCTGAGC	0.000674810376285103	0.000654404373886152	198	211.4	0.725902781181976	0.790923484843998	no	2.04060023989513e-05	pos	no
liver	Labelled in health	Cre -ve	4_TCTCGGTGATGAGAACTTTGTCCAGTTCTGCTGCTGATCTCTTAAGTGAGGATGAAGTTATCTGAGG	0.00595567833333333	0.00103187139475026	140.833333333333	111.8	5.52013291245997e-07	4.16595315945813e-06	yes	0.00492380693858307	pos	yes
liver	Labelled in health	Cre -ve	4_TCTTGTGATGAAAATACTGTCCAGTTCTGCTACTGAAGGAATGAGATGAACACTTTAGTGCTGAAG	0.00331669333333333	0.000628950864739072	187.5	152.8	3.68760065743253e-08	6.26123861626565e-07	yes	0.00268774246859426	pos	yes
liver	Labelled in health	Cre -ve	17_GAGAGTGATGATTTCACAGACTAGAGTCTCTGACGCTGTCCTTGATGTCAGCTATAAATCTGACT	0.00103721243798394	0.000633972745654106	148.833333333333	133.4	0.00796502630935739	0.0161480010998166	yes	0.000403239692329834	pos	yes
liver	Labelled in health	Cre -ve	2_GTCTAGTGATGAATTTCATAGGGCAGATTCTGAGGTGAAAATTTAGTTCATCATTGATTGTCCTATTATGAAATCTGAAG	0.000462353305818537	0.000435134136347798	131	115.4	0.964690648838001	0.974916669601406	no	2.72191694707386e-05	pos	no
liver	Labelled in health	Cre -ve	MU069435.1_GCTGGGTTTAGAACGTCGTGA	0.00037353274450425	0.000219169962895323	150.833333333333	180	0.0966319108690556	0.147205621230431	no	0.000154362781608927	pos	no
liver	Labelled in health	Cre -ve	1_ACCGGGGTTCGATTCCCCGACGGGGAGCCA	0.00552889558819714	0.000636476123262544	95.3333333333333	115.8	0.0758471071896492	0.120029888076823	no	0.0048924194649346	pos	no
liver	Labelled in health	Cre -ve	Mus musculus (mouse) nuclear encoded rRNA 5S 104 (multiple genes)	0.00384476183333333	0.0020506344	103.166666666667	109.6	0.0727091165121196	0.115738144448003	no	0.00179412743333333	pos	no
liver	Labelled in health	Cre -ve	1_TGTAAACATCCTCGACTGGAAGCTTT	0.0208805415	0.0043081898	106.666666666667	113.4	8.80150029535452e-05	0.000288840674028766	yes	0.0165723517	pos	yes
liver	Labelled in health	Cre -ve	15_ATCAATGATGTCCTAAAAAATAAATGTCTGAACATATGACTGCTATAATGATTTCAGCATTTAACTGAGA	0.00050154220573517	0.00051891096317267	142.5	131.2	0.625504327725306	0.713997351462723	no	-1.73687574375e-05	neg	no
liver	Labelled in health	Cre -ve	16_CTGAAATGAAGAGAATACTCTTGCTGATC	0.00160595282207655	0.000628645897494188	104.166666666667	123.6	0.0436231751062496	0.0727052918437494	no	0.000977306924582362	pos	no
liver	Labelled in health	Cre -ve	17_GAGAGTGATGATTTCACAGACTAGAGTCTCTGACG	0.000471449353930665	0.000610849204577804	171.666666666667	181	0.211275173296473	0.291846213960382	no	-0.000139399850647139	neg	no
liver	Labelled in health	Cre -ve	1_AGCCCATGATGGTATGAGAGTAGTGGACAGAAGGGATTTCTGAAAAACACTTTTCTGAGGCT	0.008762419	0.00079277312649968	144	111.8	9.00872119733213e-09	2.23943821202194e-07	yes	0.00796964587350032	pos	yes
liver	Labelled in health	Cre -ve	19_CTGACCTATGAATTGACAGCCAAT	0.00282786527248677	0.0023993048	113.5	161	0.840688381745076	0.885220970442167	no	0.00042856047248677	pos	no
liver	Labelled in health	Cre -ve	>ENSMUST00000111863.9|ENSMUSG00000079267.10|OTTMUSG00000036395.1|OTTMUST00000093293.1|Gm5930-201|Gm5930|1746|UTR5:1-24|CDS:25-819|UTR3:820-1746|	0.000184587544656502	0.000124428776602689	123.166666666667	141.4	0.156152955467859	0.224057497722368	no	6.01587680538138e-05	pos	no
liver	Labelled in health	Cre -ve	3_GGTCAATGATGTGTTGGCATGTATTATCTGAATTCGCTGATGTGTCATAACACTTTAGCTCTAGAATTACGCTGAGAC	0.00226201883333333	0.000675244864015218	174.833333333333	133	5.71349599525684e-07	4.20703951602892e-06	yes	0.00158677396931811	pos	yes
liver	Labelled in health	Cre -ve	4_CGCGGATGATGACACCTGGGTATGCTGCACACTCCCGACTGCGTCGTGGGGAAGCCAACCTTGGAGAGCTGAGC	0.0223854536666667	0.0023277248	129.5	88.8	2.49322063371898e-09	1.30963669062103e-07	yes	0.0200577288666667	pos	yes
liver	Labelled in health	Cre -ve	18_ATGGAGTGTGACAATGGTGTTTGT	0.00467547857858605	0.000963288201089004	159.333333333333	154.2	0.0282485058592713	0.0497707025848653	yes	0.00371219037749705	pos	yes
liver	Labelled in health	Cre -ve	>ENSMUST00000038648.11|ENSMUSG00000035032.13|OTTMUSG00000024183.7|OTTMUST00000059162.3|Nek11-201|Nek11|3173|UTR5:1-468|CDS:469-2355|UTR3:2356-3173|	0.00440838312724014	0.000940224849448514	127.833333333333	137.4	0.0295629126057498	0.051592663326951	no	0.00346815827779163	pos	no
liver	Labelled in health	Cre -ve	Mus musculus (mouse) nuclear encoded rRNA 5S 71 (ENSMUSG00000119837.1)	0.00250917086084602	0.000666630484287524	93.8333333333333	101.2	0.00537556625536364	0.0114090794221911	yes	0.0018425403765585	pos	yes
liver	Labelled in health	Cre -ve	18_AACGCCATTATCACACTAAATA	0.0152464608333333	0.00118778142652281	110	128	0.000131233310384771	0.000405872526006287	yes	0.0140586794068105	pos	yes
liver	Labelled in health	Cre -ve	9_AGTAAATGATGAGATTCCATTGGTCCGTGTTTCTGAACTACATGATTTTCCTTGGCTATTCTGATA	0.016694688	0.001871074851414	129.333333333333	161	4.36343217326037e-07	3.57570278621848e-06	yes	0.014823613148586	pos	yes
liver	Labelled in health	Cre -ve	18_TGGAGTGTGACAATGGTGTTTGATT	0.0123961288333333	0.007890846	150.166666666667	137.8	0.0072404094347033	0.0149059486346053	yes	0.00450528283333333	pos	yes
liver	Labelled in health	Cre -ve	9_ATCGCTGCGATCTATTGAAAGTCAGCCCTCGACACAAGGGTTTGT	0.000499907281863223	0.000474177382226458	129	133.2	0.604667468551618	0.693113905583079	no	2.57298996367654e-05	pos	no
liver	Labelled in health	Cre -ve	Mus musculus (house mouse) mmu-miR-378c	0.00893420433333333	0.00174875858721139	115.166666666667	159	0.000735797179321326	0.00185084784304592	yes	0.00718544574612194	pos	yes
liver	Labelled in health	Cre -ve	NA_GCGAATATAAAGACTGACTAAGC	0.000328632047195487	0.00028706267753187	146.333333333333	142.2	0.920618265379362	0.942448756715553	no	4.15693696636166e-05	pos	no
liver	Labelled in health	Cre -ve	1_GCGGGAGACCGGGGTTCGATTCCCCGACGGGGAGCCA	0.005834727	0.00128827325119798	95.1666666666667	110.8	0.000652422323468809	0.00166684700196576	yes	0.00454645374880202	pos	yes
liver	Labelled in health	Cre -ve	18_TGCTGTGATGACTATCTTAGGACACCTTTGGATTAACCGTGAAATCAAACAAGTGCTGAGCA	0.00101777018765742	0.000639350941606734	185.5	165	0.00791516047139551	0.0160869221550806	yes	0.000378419246050686	pos	yes
liver	Labelled in health	Cre -ve	19_TGACCTATGAATTGACAGCCATT	0.0081003755	0.005553934	155.833333333333	150.8	0.537103969157132	0.631659069066469	no	0.0025464415	pos	no
liver	Labelled in health	Cre -ve	16_AACCCGTAGATCCGATCTTGTGA	0.00564398156924697	0.00098659457428147	88.5	118.4	0.0148196575361338	0.028153894853028	yes	0.0046573869949655	pos	yes
liver	Labelled in health	Cre -ve	2_ATTCATGATGAAATAGATCCTTGACTGAAGCTGATGATGCGTCTGTGTAATTAAGCAGGATTACTCTGAGA	0.005371888	0.00088270732508508	110.833333333333	91.8	8.19604462810899e-07	5.66082743382104e-06	yes	0.00448918067491492	pos	yes
liver	Labelled in health	Cre -ve	6_AAACCATTCGTAGACGACCTGCTTC	0.000650916904360032	0.000354573417493086	109.5	112	0.0854243882775451	0.132611193230856	no	0.000296343486866946	pos	no
liver	Labelled in health	Cre -ve	MU069435.1_CAGCGCCGAAGGAGCCTCGGTTGGCCCCGGATAGCCGGGTCCCCGTC	0.000495619125270552	0.000563751480841683	118.166666666667	111	0.766452101356197	0.819761761949213	no	-6.81323555711311e-05	neg	no
liver	Labelled in health	Cre -ve	MU069435.1_TCGCTGCGATCTATTGAAAGTCAGCCCTCGACACAAGGNTTTGT	0.000504108883211165	0.00043423493713429	147.166666666667	137.6	0.762417871559105	0.817941532542416	no	6.9873946076875e-05	pos	no
liver	Labelled in health	Cre -ve	1_CGGGGTTCGATTCCCCGACGGGGAGCCA	0.00826150683333333	0.0011649142042821	74.6666666666667	74.6	0.000238960298132989	0.000692536923422245	yes	0.00709659262905123	pos	yes
liver	Labelled in health	Cre -ve	10_TCACGCGGGAGACCGGGGTTCAATTCCCCGACGGGGAGCCA	0.0175096005	0.00196249425374449	93.1666666666667	93	2.76324559363113e-09	1.31441581379062e-07	yes	0.0155471062462555	pos	yes
liver	Labelled in health	Cre -ve	10_GTACATGATGAAAACAGTCTCCCTCTTCTGAAT	0.00242628236455463	0.000967413304606786	162.166666666667	175.6	0.0126175430580192	0.0243880800496387	yes	0.00145886905994784	pos	yes
liver	Labelled in health	Cre -ve	18_TGGAGTGTGGCAATGGTGTTTGT	0.00412634633333333	0.00108646197608612	151.833333333333	151.2	4.10004737032746e-06	2.07548981789868e-05	yes	0.00303988435724721	pos	yes
liver	Labelled in health	Cre -ve	9_TGAGGTAGTAGTTTGTACAGTTTT	0.0056808755	0.0037854784	151.833333333333	150	0.0677300639850355	0.108661421550795	no	0.0018953971	pos	no
liver	Labelled in health	Cre -ve	11_TCACGTCGGGGTCACCA	0.0141742881666667	0.00385171299370078	93.5	109.8	0.000155116116288887	0.000471578192560985	yes	0.0103225751729659	pos	yes
liver	Labelled in health	Cre -ve	18_TGGAGTGTGACAATGGTGTTTGTTTT	0.0129267445	0.0071319196	190.166666666667	148	0.00176774991423852	0.00416391959567743	yes	0.0057948249	pos	yes
liver	Labelled in health	Cre -ve	10_ATTCTGTGATGACTTTACCAAATGACTTTCGTTCTTCTGAGTTTGCTGAAGCCACACTCAGGTGCTGAGA	0.000806179515376397	0.000511010820587782	113.833333333333	98.8	0.0624901187751523	0.100850389706434	no	0.000295168694788615	pos	no
liver	Labelled in health	Cre -ve	11_ACCCTGTAGATCCGAATTTGTGA	0.000226729666661555	0.000322545675032278	107.5	139.2	0.694901584462643	0.771334380451877	no	-9.58160083707234e-05	neg	no
liver	Labelled in health	Cre -ve	19_CTTAATGATGAACAATGTAAATGACAAGCATATGGCTGAGTTGCAATGATGTCATCTTACTNCTGAAA	0.00159009200434467	0.000717470916385148	107.333333333333	92.2	0.00724261062156802	0.0149059486346053	yes	0.000872621087959522	pos	yes
liver	Labelled in health	Cre -ve	Mus musculus (house mouse) mmu-miR-221-3p	0.00421017166666666	0.00100086524943657	92.3333333333333	101.6	8.56845216109703e-05	0.000283873516719271	yes	0.00320930641723009	pos	yes
liver	Labelled in health	Cre -ve	NA_CGACTCTTAGCGGTGGATCACTCGGCTCGTG	0.0202399246666667	0.00222001315617529	119.166666666667	102.6	4.72161504210222e-06	2.35845383697451e-05	yes	0.0180199115104914	pos	yes
liver	Labelled in health	Cre -ve	13_CCGGGGTTCGATTCCCCGACGGGGAGCCA	0.00456732362343572	0.000421979735376258	75.5	77	0.00286596869178057	0.00636448088229201	yes	0.00414534388805946	pos	yes
liver	Labelled in health	Cre -ve	7_TCTACAGTGCACGTGTCTCCAGT	0.00125555185798108	0.00115647122471069	118.666666666667	132.8	0.635015927080521	0.721810293682879	no	9.908063327039e-05	pos	no
liver	Labelled in health	Cre -ve	Mus musculus (house mouse) mmu-miR-15b-5p	0.00298890683333333	0.00126781005839575	148	179.4	0.0126578624061315	0.0243880800496387	yes	0.00172109677493758	pos	yes
liver	Labelled in health	Cre -ve	Mus musculus (mouse) predicted gene, 56034 (ENSMUSG00002076334.1)	0.000771871471473725	0.000361031903786382	108.333333333333	117	0.649380747059118	0.735062928962751	no	0.000410839567687343	pos	no
liver	Labelled in health	Cre -ve	18_TGGGGTGTGACAATGGTGTTTGT	0.005656986	0.000966687235513734	114.166666666667	104.8	1.64488009957049e-07	1.87623020420065e-06	yes	0.00469029876448627	pos	yes
liver	Labelled in health	Cre -ve	2_TGCAGTGATGTGTGAATTTCTTCACCTGAAAATATTGTGAAGAGTAAATCGAGCTTTTTAACCCTGAGT	0.00465103466666666	0.00102174356513645	129.333333333333	114.8	0.000235105756119559	0.000686778463216632	yes	0.00362929110153021	pos	yes
liver	Labelled in health	Cre -ve	6_TCAGTGCACTACAGAACTTTG	0.00137590975848863	0.000559064224371004	110.666666666667	130.4	0.97557385768267	0.98093617799489	no	0.000816845534117626	pos	no
liver	Labelled in health	Cre -ve	1_ACCATTCGTAGACGACCTGCTT	0.000240825289308967	0.000462789614368398	127	114.2	0.10123556330698	0.153074181994784	no	-0.000221964325059431	neg	no
liver	Labelled in health	Cre -ve	6_TCAGTGCACTACAGAACTTTGTT	0.00303052792708956	0.000541164728235038	123	158.4	0.0209438335188701	0.0379316095952869	yes	0.00248936319885452	pos	yes
liver	Labelled in health	Cre -ve	NA_ATCACGTCGGGGTCACCA	0.0108199285	0.00303311106266142	87.1666666666667	114.2	0.00193007414535652	0.00449431550990161	yes	0.00778681743733858	pos	yes
liver	Labelled in health	Cre -ve	2_TTGTGGCAACAATGGCACGGCAAGGGAGCTGTATTTT	0.0136382846666667	0.00023100540906527	151.333333333333	78	5.68239979775163e-06	2.77314720668717e-05	yes	0.0134072792576014	pos	yes
liver	Labelled in health	Cre -ve	MU069435.1_AGCTCCCTCGCTGCGATCTATTGAAAGTCAGCCCTCGACACAAGGGTTTGT	0.00238723833333333	0.000928440555598346	77	95.6	0.000214991668054732	0.00063484858501669	yes	0.00145879777773498	pos	yes
liver	Labelled in health	Cre -ve	16_TTCCGCTGATGACTTCTGTCAGTGCCACGTGTCTGGGCCACTGAGACCACATGATGGGATTGAGGACCTGAGG	0.000550024990470148	0.000593732896696914	114.833333333333	90.4	0.735379053042824	0.799111904306536	no	-4.37079062267656e-05	neg	no
liver	Labelled in health	Cre -ve	17_GATCGATGTGGTGCTCCGGAGTTCTCTTCGGGCCAGGGCCTAAGCCGCGCCAGGC	0.016368789	0.000692811933617608	146.166666666667	442.2	4.98791034953732e-05	0.000173724227986022	yes	0.0156759770663824	pos	yes
liver	Labelled in health	Cre -ve	2_TCGTACCGTGAGTAATAATGCA	0.000394807259405845	0.000273656213976703	95.8333333333333	109.2	0.249698250441612	0.338046634734075	no	0.000121151045429142	pos	no
liver	Labelled in health	Cre -ve	2_TGCAGATGATGTGACAGAATATTTGCTATCAGATGAGTGGTGATGACACTAGAACCACCAAGATCGCTGATGCA	0.0105825191666667	0.00151452652068011	111.833333333333	92.6	2.95441969955512e-07	2.70545174734542e-06	yes	0.00906799264598655	pos	yes
liver	Labelled in health	Cre -ve	19_TATATATGATGACTTTCATAGAATCTCGTTCGGCTGATGATTGCTGTTGAGACTTGGAAATCTGATT	0.0296773845	0.00319804538125172	79.3333333333333	49	3.98981857027624e-07	3.35227024203622e-06	yes	0.0264793391187483	pos	yes
liver	Labelled in health	Cre -ve	19_TTAATGATGAACAATGTAAATGACAAGCATATGGCTGAGTTGCAATGATGTCATCTTACTACTGAAA	0.00285507383333333	0.000678126128414356	102	86.2	0.00117296362474	0.00282829986438787	yes	0.00217694770491897	pos	yes
liver	Labelled in health	Cre -ve	8_GGGAAATGATGATGCCTGTGACTGCTGACAAGACTCTGATGTCTGTTGTATTCGTACTGGCTGATC	0.000981823808810253	0.000737230015609506	147	122.4	0.0827842392899452	0.129004120499628	no	0.000244593793200747	pos	no
liver	Labelled in health	Cre -ve	9_CGCTGCGATCTATTGAAAGTCAGCCCTCGACACAAGGGTTTGTA	0.000583085505622337	0.00047094554491791	93.3333333333333	112.8	0.358889227619856	0.460345938263508	no	0.000112139960704427	pos	no
liver	Labelled in health	Cre -ve	NA_AGACTGACGCTCAGGTGCGAAA	0.000446310386378738	0.000643162007114582	116.833333333333	131.4	0.541440368511021	0.635841354951703	no	-0.000196851620735844	neg	no
liver	Labelled in health	Cre -ve	1_GCTATGATGAAGGCTATGTTGGTAGGGACAACTGAGCTTGTTGATGAATACCAACGATTCTGATG	0.00313772916666666	0.000913067956794786	107.166666666667	96.4	0.000404462069045963	0.00109513816037361	yes	0.00222466120987187	pos	yes
liver	Labelled in health	Cre -ve	MU069435.1_TCGCTGCGATCTATTGAAAGTCAGCCCTCGANACAAGGGTTTGT	0.000453998520854895	0.000473539782270778	125.666666666667	114.8	0.8603243578895	0.900082608061544	no	-1.9541261415883e-05	neg	no
liver	Labelled in health	Cre -ve	11_CTCGGCCGATCGAAAGGGAGTCGGGTTCAGATCCCCGAATCCGGAGT	0.000357629192563682	0.000559558003008958	126.5	107.2	0.170337423110239	0.242007292592713	no	-0.000201928810445276	neg	no
liver	Labelled in health	Cre -ve	17_TCTTAGATCGATGTGGTGCTCCGGAGTTCTCTTCGGGCCAGGGCCTAAGCCGCGCCAGGCGAGGGACGGACATTC	0.0238601458333333	0.000825672843099526	76.3333333333333	45.2	6.17188412278793e-05	0.00021056103519058	yes	0.0230344729902338	pos	yes
liver	Labelled in health	Cre -ve	13_AGAGGTAGTAGGTTGCATAGTTA	0.00260088083333333	0.000539900751544806	108.166666666667	121.4	9.9773529530545e-05	0.000317834107977557	yes	0.00206098008178852	pos	yes
liver	Labelled in health	Cre -ve	>ENSMUST00000207477.2|ENSMUSG00000039057.12|OTTMUSG00000059084.2|OTTMUST00000144937.1|Myo16-203|Myo16|7169|UTR5:1-317|CDS:318-6077|UTR3:6078-7169|	0.0082301045	0.000368634024562958	94	105.6	0.000124498486854961	0.000387275827430509	yes	0.00786147047543704	pos	yes
liver	Labelled in health	Cre -ve	15_ACTCTGTGCTGAATGTCAAGTTCTGATT	0.00112867236655226	0.000807790807469308	95.6666666666667	108	0.97839375289842	0.982008508143118	no	0.000320881559082952	pos	no
liver	Labelled in health	Cre -ve	5_CACGTCGGGGTCACCA	0.0115566846666667	0.00130340071617113	63.3333333333333	71.4	0.00181794301989916	0.00426980853376894	yes	0.0102532839504955	pos	yes
liver	Labelled in health	Cre -ve	Mus musculus (house mouse) mmu-miR-365-3p	0.00465817933333333	0.00243950889594948	118	134.8	0.0249979482539378	0.0444832485304789	yes	0.00221867043738385	pos	yes
liver	Labelled in health	Cre -ve	11_GACTGCTGATCCGGGTGATGCGAATCGTAATCTGAGCCGA	0.00114624092395111	0.000433205752539788	156.166666666667	157.6	0.0195292493042702	0.0356070205435799	yes	0.000713035171411322	pos	yes
liver	Labelled in health	Cre -ve	NA_GACTCTTAGCGGTGGATCACTCGGCTCGTGCGTCGA	0.0214689015	0.0010793730870295	88.5	101	5.85161308961572e-06	2.82368259960876e-05	yes	0.0203895284129705	pos	yes
liver	Labelled in health	Cre -ve	NA_TACGCCTGTCTGAGCGTCGCT	0.00252163710126517	0.00223381019999999	95	82.8	0.77683539191479	0.828692204725856	no	0.00028782690126518	pos	no
liver	Labelled in health	Cre -ve	9_AGCAGAGCAGCTCCCTCGCTGCGATCTATTGAAAGTCAGCCCTCGACACAAGGGTTTGT	0.0123106146666667	0.00110847784535617	75.1666666666667	48.2	8.49389843558762e-05	0.000282552131632812	yes	0.0112021368213105	pos	yes
liver	Labelled in health	Cre -ve	2_TGGAAAGGATGAACGAACTTGGCCTGACCTTCAGAAATGGAGGCAATACAACTGATTTAATGAGCCTGATC	0.00213049933333333	0.000404351139303416	159.166666666667	249.2	8.79769668751995e-05	0.000288840674028766	yes	0.00172614819402991	pos	yes
liver	Labelled in health	Cre -ve	4_TGTAAACATCCTTGACTGGAAGCTT	0.0124459508333333	0.00265276059643435	72.8333333333333	87.8	5.35536035494371e-05	0.000184941469884709	yes	0.00979319023689898	pos	yes
liver	Labelled in health	Cre -ve	9_CTCGCTGCGATCTATTGAAAGTCAGCCCTCGACACAAGGGTTTGTAA	0.000788215189396595	0.000741226562896842	75.6666666666667	84.4	0.689635384102026	0.767831745960589	no	4.6988626499753e-05	pos	no
liver	Labelled in health	Cre -ve	1_TCGCTGCGATCTATTGAAAGTCAGCCCTCGACACA	0.000385206531480325	0.000883353960774524	92.6666666666667	91.4	0.0156153188493507	0.0293236978392184	yes	-0.000498147429294199	neg	no
liver	Labelled in health	Cre -ve	1_TGCTATGATGAAGGCTATGTTGGTAGGGACAACTGAGCTTGTTGATGAATACCAACGATTCNGATG	0.00309097666666666	0.000714721262593928	95.5	77	0.000181081566804088	0.000544581095739231	yes	0.00237625540407273	pos	yes
liver	Labelled in health	Cre -ve	13_GCTGCGATCTATTGAAAGTCAGCCCTCGACACAAGGGTTTG	0.000851992905950502	0.000375317208194576	100	92.4	0.0897085642783982	0.138470605846391	no	0.000476675697755926	pos	no
liver	Labelled in health	Cre -ve	2_GTGCAGTGATGTGTGAATTTCTTCACCTGAAAATATTGTGAAGAGTAAATCGAGCTTTTTAACCCTGAGT	0.00916543966666666	0.00125200975121136	119.166666666667	104.2	5.68420398293211e-09	1.90579358677566e-07	yes	0.0079134299154553	pos	yes
liver	Labelled in health	Cre -ve	2_TTGCAATGATGACTTATATATCTGTCAATCCCCTGAGAGATCACTGACGACTCCATGTGTCTGAGCA	0.00129109184167887	0.000627469595056264	109.166666666667	92.4	0.00356044684338311	0.00780044133698182	yes	0.000663622246622606	pos	yes
liver	Labelled in health	Cre -ve	Mus musculus tRNA-Lys (CTT) (tRNA-Lys-CTT-2-1, tRNA-Lys-CTT-2-2)	0.0011941202044335	0.00108921490587614	125.5	137.8	0.686525365219228	0.767221143903574	no	0.00010490529855736	pos	no
liver	Labelled in health	Cre -ve	3_AATGAGTGATGACAAGATGTTTCGGTCCCAAATGAAGCCTACTGATTACCGTAACATTTATTGCTGACA	0.0084306835	0.00108495349854491	103.166666666667	86.4	8.76563484030812e-09	2.23943821202194e-07	yes	0.00734573000145509	pos	yes
liver	Labelled in health	Cre -ve	8_TGAAATGATGACCATTTAATTCATGTCTCTTCTCTGACATTCTCCTCTGGAGATGATTTTTGCCTTATTGATCTGATC	0.00281877816666666	0.000736404705628056	85.3333333333333	78.2	9.81312660427561e-05	0.000316114552667376	yes	0.0020823734610386	pos	yes
liver	Labelled in health	Cre -ve	NA_GACCGGGGTTCGATTCCCCGACGGGGAGCCA	0.00570744716666666	0.0009940326498277	62.3333333333333	76.6	0.312951854523076	0.40678749830352	no	0.00471341451683896	pos	no
liver	Labelled in health	Cre -ve	MU069435.1_CTCGCTGCGATCTATTGAAAGTCAGCCCTCGACACAAGGGTTTNT	0.000962693833192683	0.000669558263542258	90.5	91.4	0.0736864171515551	0.117065165650131	no	0.000293135569650425	pos	no
liver	Labelled in health	Cre -ve	18_TGCTGTGATGACTATCTTAGGACACCTTTGGATTAACCGTGAAATCAAACAAGTGCTGAGC	0.000647621950676187	0.000481300706261636	136.333333333333	114.8	0.303575291749831	0.396496574961719	no	0.000166321244414551	pos	no
liver	Labelled in health	Cre -ve	4_TGTAAACATCCTACACTCTCAGCTT	0.00468979683333333	0.00191526372217091	99.8333333333333	103.8	0.00989452621186003	0.0196205325125692	yes	0.00277453311116242	pos	yes
liver	Labelled in health	Cre -ve	2_GGAAAGGATGAACGAACTTGGCCTGACCTTCAGAAATGGAGGCAATACAACTGATTTAATGAGCCTGATC	0.00104325039218405	0.000322658210413366	201.333333333333	447.2	3.0648865147982e-05	0.000113540114070933	yes	0.000720592181770684	pos	yes
liver	Labelled in health	Cre -ve	NA_TGGAGTGTGACAATGGTGTTTTTT	0.00710131566666666	0.003721218	127.333333333333	100.2	0.0377334632376811	0.0644712212551575	no	0.00338009766666666	pos	no
liver	Labelled in health	Cre -ve	19_TTCTATGATGAATCAAACTAGCTCACTATGACTGCTAATGAAAACACAGGAACACCTGAGA	0.0049364145	0.000610816791223622	86.8333333333333	68.8	1.78598350080757e-05	7.38871346780799e-05	yes	0.00432559770877638	pos	yes
liver	Labelled in health	Cre -ve	NA_AGACCGGGGTTCGATTCCCCGACGGGGAGCCA	0.00423325416666666	0.000444696771394138	56.1666666666667	77.6	0.149257446892641	0.214920175295941	no	0.00378855739527252	pos	no
liver	Labelled in health	Cre -ve	NA_GACTCTTAGCGGTGGATCACTCGGCTCGTGCGTCGATGAAGAACGCAGCTAGCTGCGAGAATTAATGTGAATTGCAGGACAC	0.000729946233847053	0.000566523110446604	73.1666666666667	52.4	0.432464436013996	0.530012805039709	no	0.000163423123400449	pos	no
liver	Labelled in health	Cre -ve	X_TGAGGTAGTAGATTGTATAGTTAT	0.00358954191704718	0.00244419313362007	92	91.8	0.370879794969679	0.467905623684657	no	0.00114534878342711	pos	no
liver	Labelled in health	Cre -ve	15_TATCAATGATGTCCTAAAAAATAAATGTCTGAACATATGACTGCTATAATGATTTCAGCATTTAACTGAGA	0.00152028995982006	0.000418993953320936	89.1666666666667	75.4	0.00093452674648226	0.00230102507064363	yes	0.00110129600649912	pos	yes
liver	Labelled in health	Cre -ve	15_TCCTGCCGCGGTCGCCA	0.00343423495286803	0.00148333894009297	77	102	0.0416712113161612	0.0700248190158173	no	0.00195089601277506	pos	no
liver	Labelled in health	Cre -ve	17_TCTTAGATCGATGTGGTGCTCCGGAGTTCTCTTCGGGCCAGGGCCTAAGCCGCGCCAGGC	0.017801397	0.000827321080001732	90.6666666666667	259	2.45655229648657e-06	1.34368464539366e-05	yes	0.0169740759199983	pos	yes
liver	Labelled in health	Cre -ve	18_TGGAGTGTGACAANGGTGTTTGT	0.00487443966666666	0.0017239464	118.333333333333	107.2	1.97563234246355e-05	8.01064855277508e-05	yes	0.00315049326666666	pos	yes
liver	Labelled in health	Cre -ve	8_GCTGGAGGATGAAGTAAGGAGTGATCCATCGGCTAAGTGTTTTCCCACTGTGCTGACACTCACATTGCTGACA	0.000797527312015675	0.000403718005463538	122.666666666667	97.2	0.00281879490345763	0.00627682471671577	yes	0.000393809306552137	pos	yes
liver	Labelled in health	Cre -ve	9_TATTGAAAGTCAGCCCTCGACACAAGGGTTTGT	0.003021318	0.00060810104308242	74.6666666666667	85	0.00158366369346722	0.00376293268272823	yes	0.00241321695691758	pos	yes
liver	Labelled in health	Cre -ve	MT_CATTGGTCGCAGTTGAATGCTGTGTAGAAATACCA	0.0182146163333333	0.00207945010072992	71.5	27.4	9.84567094188249e-06	4.40891308661221e-05	yes	0.0161351662326034	pos	yes
liver	Labelled in health	Cre -ve	X_AATGGCGCCACTAGGGTTGTGA	0.00191186283333333	0.000580634152876454	103.333333333333	110	0.0776649692695754	0.12219488408244	no	0.00133122868045688	pos	no
liver	Labelled in health	Cre -ve	1_ATACATGATGATCTCACACAACTTGAACTCTCTCACTGATTACTTGATGATAGTAAAAGATNTGATG	0.00187223466666666	0.000701752484932614	80.6666666666667	75.6	9.98350081500056e-05	0.000317834107977557	yes	0.00117048218173405	pos	yes
liver	Labelled in health	Cre -ve	10_CACGCGGGAGACCGGGGTTCAATTCCCCGACGGGGAGCCA	0.00573883933333333	0.000398810142643008	109.833333333333	99.8	1.24385528810143e-06	7.9604520195078e-06	yes	0.00534002919069032	pos	yes
liver	Labelled in health	Cre -ve	19_TCGAGCCCCAGTGGAACCACCA	0.00355196472030651	0.000488981722681216	106.833333333333	104.2	0.177635322962865	0.251341646206137	no	0.00306298299762529	pos	no
liver	Labelled in health	Cre -ve	Mus musculus (mouse) nuclear encoded rRNA 5S 120 (ENSMUSG00000118867.1, ENSMUSG00000119767.1, ENSMUSG00000119904.1)	0.00242992009579077	0.000766824450105262	79.1666666666667	81.8	0.0238524715776669	0.0425377775400405	yes	0.00166309564568551	pos	yes
liver	Labelled in health	Cre -ve	MT_GATAAGTCGTAACAAGGTAAGCATACTGGAAAGTGTGCTTGGAATAATA	0.010462316	0.00105775970609159	87.1666666666667	83.6	6.9104043872885e-06	3.23676987105755e-05	yes	0.00940455629390841	pos	yes
liver	Labelled in health	Cre -ve	19_CCCCTATGATGAGGACCTTTTCACAGACCTGTACTGATATATCTGTGAGGATAAGTAACTCTGAGG	0.000783857359307058	0.000409488953979356	78.5	63.2	0.113874274094124	0.169977167374929	no	0.000374368405327702	pos	no
liver	Labelled in health	Cre -ve	Mus musculus (house mouse) mmu-miR-145a-5p	0.00125344746832064	0.000504837956116952	127.5	129.6	0.187189742675186	0.262129966117314	no	0.000748609512203688	pos	no
liver	Labelled in health	Cre -ve	Mus musculus (house mouse) mmu-miR-30c-2-3p	0.00643758783333333	0.00093965001183359	70.3333333333333	81.2	0.000106863237296596	0.000336268488018246	yes	0.00549793782149974	pos	yes
liver	Labelled in health	Cre -ve	NA_TTCCCGGGCGGCGCACCA	0.00910442166666666	0.00253280111368065	71.6666666666667	85	0.0809863421783013	0.126444193247731	no	0.00657162055298601	pos	no
liver	Labelled in health	Cre -ve	11_AGCAGCATTGTACAGGGCTATGAT	0.00148055149623482	0.000689752188205612	92.3333333333333	100.2	0.0481318477285594	0.0795688760624257	no	0.000790799308029208	pos	no
liver	Labelled in health	Cre -ve	9_ATCTATTGAAAGTCAGCCCTCGACACAAGGGTTTGT	0.00313226233333333	0.00117094792812623	75.3333333333333	78.4	0.00393251236955248	0.00856951224915849	yes	0.0019613144052071	pos	yes
liver	Labelled in health	Cre -ve	9_CTCGCTGCGATCTATTGAAAGTCANCCCTCGACACAAGGGTTTGT	0.000863353356947138	0.00053248252907511	89.1666666666667	87.8	0.0609948299674957	0.0992231265938304	no	0.000330870827872028	pos	no
liver	Labelled in health	Cre -ve	9_GTTCGACTCCCGGTGTGGGAACCA	0.00207799391201622	0.000436199387063084	62.1666666666667	69.4	0.048820723986363	0.0805443118398499	no	0.00164179452495314	pos	no
liver	Labelled in health	Cre -ve	9_TCGCTGCGATCTATTGAAAGTCAGCCCTCGACACAAGGGTTTGTAA	0.000815858620655187	0.000241394205292254	73.5	82.8	0.014936157130547	0.0283092280497576	yes	0.000574464415362933	pos	yes
liver	Labelled in health	Cre -ve	MU069435.1_TCGCTGCGATCTATTGAAAGTCAGCCCTCGACACAAGGGTTTNT	0.000516434538525532	0.00046670562740134	100.5	95	0.763746633453716	0.817941532542416	no	4.97289111241916e-05	pos	no
liver	Labelled in health	Cre -ve	NA_CTCGGCCGATCGAAAGGGA	0.000193693646609998	0.00100804799506172	83.8333333333333	92.4	0.297525090703058	0.389843969329569	no	-0.000814354348451722	neg	no
liver	Labelled in health	Cre -ve	3_TAGCAGCACGTAAATATTGGCA	0.000336547376635355	0.000222538934620847	84.5	89.2	0.890407843156051	0.924436168372206	no	0.000114008442014508	pos	no
liver	Labelled in health	Cre -ve	NA_ACATTGATCATCGACACTTCGAACGCACTTGCGGCCCCGGGTTCCTCCCGGGGCTACGCCTGTCTGAGCGTCGCT	0.000580191291299597	0.000710139199596086	76.3333333333333	58.2	0.791401065807976	0.842025938163839	no	-0.000129947908296489	neg	no
liver	Labelled in health	Cre -ve	1_TTCAAGTAATTCAGGATAGGTTA	0.00362261888486538	0.000968723052261474	76	94.6	0.0366222240265421	0.0627040180286383	no	0.00265389583260391	pos	no
liver	Labelled in health	Cre -ve	3_TAGCAGCACGTAAATATTGGCGT	0.00192623516769999	0.00210510624126587	93.8333333333333	96.6	0.984302319884908	0.986723727805904	no	-0.00017887107356588	neg	no
liver	Labelled in health	Cre -ve	9_CAACGGAATCCCAAAAGCAGCTGT	0.00559630547044917	0.00355823017966947	83.8333333333333	94.8	0.936873904786978	0.954440290501734	no	0.0020380752907797	pos	no
liver	Labelled in health	Cre -ve	>ENSMUST00000170285.2|ENSMUSG00000040701.17|OTTMUSG00000027952.2|-|Ap1g2-211|Ap1g2|2596|UTR5:1-15|CDS:16-2391|UTR3:2392-2596|	0.00864464716666666	0.00233111253733905	65.3333333333333	78.8	0.103630533065424	0.15611623742758	no	0.00631353462932761	pos	no
liver	Labelled in health	Cre -ve	>ENSMUST00000205845.2|ENSMUSG00000039257.12|OTTMUSG00000049457.3|-|Vstm2b-203|Vstm2b|1455|UTR5:1-90|CDS:91-948|UTR3:949-1455|	0.00127105300796063	0.000513479311739588	84	99.6	0.364491444561547	0.462711101740904	no	0.000757573696221042	pos	no
liver	Labelled in health	Cre -ve	17_TGAGAGTGATGATTTCACAGACTAGAGTCTCTGACGCTGTCCTTGATGTCAGCTATAAATCTGACTCA	0.00644007316666666	0.00118198108191358	78.8333333333333	58.2	3.41861413353614e-07	3.02844621612169e-06	yes	0.00525809208475308	pos	yes
liver	Labelled in health	Cre -ve	18_TGCTGTGATGACTATCTTAGGACACCTTTGGATTAACCGTGAAATCAAACAAGTGCTGAGCAA	0.00713906433333333	0.00103391062856107	130.5	111	4.4312390356818e-07	3.57570278621848e-06	yes	0.00610515370477226	pos	yes
liver	Labelled in health	Cre -ve	NA_ACCGGGGGAACTGAAACATCTA	5.61586928769067e-05	0.00023294098139758	99.6666666666667	112.6	0.279093844031258	0.370458441181555	no	-0.000176782288520673	neg	no
liver	Labelled in health	Cre -ve	NA_GCGGTGGAGCATGTGGTTTAAT	0.000377828121402189	0.000427880809915772	105.666666666667	99.8	0.901461956982519	0.932349612868976	no	-5.00526885135832e-05	neg	no
liver	Labelled in health	Cre -ve	1_TACCATGATGATAACATAGTTCAGCAGACTTAACTCTGATGAACAATCATGTCTTTCGCTCNTATCTGATG	0.00182634102081895	0.000810127496313728	79.6666666666667	70.8	0.0132816684939315	0.0254097648416765	yes	0.00101621352450522	pos	yes
liver	Labelled in health	Cre -ve	1_TGTCAATGATGCATCTTATTGGAACTGAATTTAAGTGATCTAACCCATTCGTCACTACCACTGAGACA	0.00399351383333333	0.000587534398066318	89.3333333333333	68.8	1.69537630095011e-05	7.0858035142274e-05	yes	0.00340597943526701	pos	yes
liver	Labelled in health	Cre -ve	13_ATCACATTGCCAGGGATTACCAC	0.005816675	0.000935959643357042	102.5	127	0.000274442425404375	0.000771277850705399	yes	0.00488071535664296	pos	yes
liver	Labelled in health	Cre -ve	18_GAGTGTGACAATGGTGTTTGA	0.00320016812433862	0.00091768516833192	79.1666666666667	95.8	0.0128164705464053	0.0246354327719819	yes	0.0022824829560067	pos	yes
liver	Labelled in health	Cre -ve	NA_GACTCTTAGCGGTGGATCACTCG	0.00289644167301368	0.0018312641485153	90.1666666666667	113	0.395840274226505	0.494800342783131	no	0.00106517752449838	pos	no
liver	Labelled in health	Cre -ve	>ENSMUST00000214295.2|ENSMUSG00000032254.11|OTTMUSG00000062532.2|OTTMUST00000152335.1|Kif23-204|Kif23|1829|UTR5:1-138|CDS:139-1829|	0.0111224303333333	0.00450035462352941	68.1666666666667	79.2	0.0063980423235302	0.0133545740141876	yes	0.00662207570980392	pos	yes
liver	Labelled in health	Cre -ve	1_ACCATGATGATAACATAGTTCAGCAGACTTAACTCTGATGAACAATCATGTCTTTCGCTCCTATCTGATG	0.0024129805	0.000825258114087288	79.5	74.6	2.96506410350046e-05	0.000110343709787803	yes	0.00158772238591271	pos	yes
liver	Labelled in health	Cre -ve	10_ATTCTGTGATGACTTTACCAAATGACTTTCGTTCTTCTGAGTTTGCTGAAGCCACACTCAGGTGCTGAGAG	0.0053298825	0.00105098738736297	88.5	86	1.83998968862055e-06	1.05605041987729e-05	yes	0.00427889511263703	pos	yes
liver	Labelled in health	Cre -ve	9_TCGCTGCGATCTATTGAAGGTCAGCCCTCGACACAAGGGTTTGT	0.000626349473884083	0.000548288066453712	78.1666666666667	74.8	0.443826392811014	0.539437175984314	no	7.80614074303714e-05	pos	no
liver	Labelled in health	Cre -ve	Mus musculus BRCA1 interacting protein C-terminal helicase 1, opposite strand, transcript variant 1 (Brip1os)	0.0056749556631671	0.00069463291624266	59.6666666666667	84	0.0932614802963041	0.142872380529112	no	0.00498032274692444	pos	no
liver	Labelled in health	Cre -ve	NA_CGACTCTTAGCGGTGGATCACTCGGCTCGTGCGTCGATG	0.00628725733333333	0.00174164476750359	94.6666666666667	96.6	0.00210390815565833	0.00481653131140882	yes	0.00454561256582974	pos	yes
liver	Labelled in health	Cre -ve	13_GAGACCGGGGTTCGATTCCCCGACGGGGAGCCA	0.00461961721192341	0.0003961548124031	48	57	0.0354662141518817	0.0613235145904228	no	0.00422346239952031	pos	no
liver	Labelled in health	Cre -ve	2_TCTAGTGATGAATTTCATAGGGCAGATTCTGAGGTGAAAATTTAGTTCATCATTGATTGTCCTATTATGAAATCTGAAG	0.000594086699686542	0.000425899535834693	56.6666666666667	48.8	0.166299278517773	0.236947398587387	no	0.000168187163851849	pos	no
liver	Labelled in health	Cre -ve	NA_ACGCCTGTCTGAGCGTCGCT	0.002440137753909	0.0005156249716345	90.5	88.4	0.0719947886413944	0.114825347833144	no	0.0019245127822745	pos	no
liver	Labelled in health	Cre -ve	NA_CGCGACCTCAGATCAGACGTGGCGACCCGCTGAAT	0.00101537445551793	0.000534973405083348	68	82.8	0.252147654210578	0.340796580732374	no	0.000480401050434582	pos	no
liver	Labelled in health	Cre -ve	16_GTGAAATGATGGCAAATCATCTTTCGGGACTGACCTGAAATGAAGAGAATACTCTTGCTGANC	0.00295369516666666	0.000677250585222474	88.5	73.8	1.01667747048849e-08	2.23943821202194e-07	yes	0.00227644458144419	pos	yes
liver	Labelled in health	Cre -ve	19_CTACGGGGATGATATGAAAACTGAACTCTCTCTTTCTGATGGTTTAGTGGAGAAAACAAAAATTCTCTGAGTAG	0.0145413348333333	0.0019798096	93.1666666666667	59.6	1.77526236476477e-07	1.92911843637772e-06	yes	0.0125615252333333	pos	yes
liver	Labelled in health	Cre -ve	19_TCACCCTGATGAACTGAATACCGCCCCAGTCTGATAGCTGTGGAGAAAGGTATTTTCTGAGT	0.0262785896666667	0.0059149342	62.8333333333333	49	1.10382259821343e-06	7.31394648409709e-06	yes	0.0203636554666667	pos	yes
liver	Labelled in health	Cre -ve	MT_GAATCTGACAACAGGAAATAAACCTCCTTATTCACCCCA	0.004503666856676	0.000707935745551474	69.8333333333333	88.4	0.00413818655991491	0.00896973948492194	yes	0.00379573111112453	pos	yes
liver	Labelled in health	Cre -ve	NA_GACTCTTAGCGGTGGATCACTCGGCTCGTGCGTCGATG	0.0080442995	0.00144817068334721	97.5	109.2	0.000579352725145472	0.00150853824598581	yes	0.00659612881665279	pos	yes
liver	Labelled in health	Cre -ve	NA_TCCCGGGGCTACGCCTGTCTGAGCGTCGCT	0.00209959232147087	0.000918180877536364	64	64.6	0.0612777969134338	0.0994848694909334	no	0.00118141144393451	pos	no
liver	Labelled in health	Cre -ve	1_TACATGATGATCTCACACAACTTGAACTCTCTCACTGATTACTTGATGATAGTAAAAGATCTGATG	0.00258132992767112	0.000864970228929218	72.6666666666667	72.4	0.0166935188773687	0.0309823431299135	yes	0.0017163596987419	pos	yes
liver	Labelled in health	Cre -ve	15_CTCTGTGCTGAATGTCAAGTTCTGATT	0.000850351645205777	0.00062377808821032	73.3333333333333	78	0.878041657254577	0.913465012865072	no	0.000226573556995457	pos	no
liver	Labelled in health	Cre -ve	18_TGGAGTGTGACNATGGTGTTTGT	0.005307338	0.00157748401173663	97	91.2	7.83372062516446e-07	5.50386405992158e-06	yes	0.00372985398826337	pos	yes
liver	Labelled in health	Cre -ve	9_TCTATTGAAAGTCAGCCCTCGACACAAGGGTTTGT	0.0074865025	0.00119386410438106	60	43.6	0.000229589829978676	0.000675507983511267	yes	0.00629263839561894	pos	yes
liver	Labelled in health	Cre -ve	MU069435.1_CTCGCTGCGATCTATTGAAAGTCAGCCCTCGACACA	0.00044453650375224	0.000356317257629592	65.8333333333333	73.6	0.476993779169494	0.573377477910233	no	8.82192461226479e-05	pos	no
liver	Labelled in health	Cre -ve	Mus musculus (house mouse) mmu-miR-186-5p	0.00204273468363234	0.000513801171938726	63	76.2	0.110818696269756	0.165719701761195	no	0.00152893351169361	pos	no
liver	Labelled in health	Cre -ve	2_TTGCAATGATGACTTATATATCTGTCAATCCCCTGAGAGATCACTGACGACTCCATGTGTCTGAGCAA	0.00548818116666666	0.00107529963105873	84.8333333333333	63.6	0.000140207641797734	0.00042958356415471	yes	0.00441288153560793	pos	yes
liver	Labelled in health	Cre -ve	3_TAGCAGCACGTAAATATTGGCGA	0.000918885571161152	7.8554102188872e-05	80	96.8	0.117093440914073	0.174144442235345	no	0.00084033146897228	pos	no
liver	Labelled in health	Cre -ve	NA_CGATACGACTCTTAGCGGTGGATCACTCGGCTCGTGCGTCGATGAAGAACGCAGCTAGCTGCGAGAATTAATGTGAATTGCAGGACA	0.000337072344947938	0.000557684428546862	56.8333333333333	41.6	0.440978747748601	0.53882710556988	no	-0.000220612083598924	neg	no
liver	Labelled in health	Cre -ve	13_TCACATTGCCAGGGATTACCACT	0.00413220704263256	0.00101548215551923	79.5	85.4	0.00412644248913851	0.00896813500972771	yes	0.00311672488711333	pos	yes
liver	Labelled in health	Cre -ve	16_GAAATGATGGCAAATCATCTTTCGGGACTGACCTGAAATGAAGAGAATACTCTTGCTGATC	0.00183031254856254	0.000687850719734454	87.6666666666667	80.2	0.0123850751707355	0.0240903013464186	yes	0.00114246182882809	pos	yes
liver	Labelled in health	Cre -ve	2_TTGTGGCAACAATGGCACGGCAAGGGGATCCAGTCTTTT	0.0159172568333333	0.00046418829266436	103.833333333333	51.8	0.000186772480485669	0.00055554588173657	yes	0.015453068540669	pos	yes
liver	Labelled in health	Cre -ve	5_ATCCGATGATTAAACTCTTCACTGCTGTTCACATACTGAGCCGTTGTGATTATTGAGGAACTAATGAGG	0.000647858941064645	0.000445295688885618	66.3333333333333	52.8	0.511361241980741	0.606636699001898	no	0.000202563252179027	pos	no
liver	Labelled in health	Cre -ve	5_CGATCCCCGGCATCTCCACCA	0.0163043631666667	0.0180548424	64.3333333333333	65.2	0.658227246963448	0.743012751073698	no	-0.00175047923333334	neg	no
liver	Labelled in health	Cre -ve	7_CGTCTGTGATGTTCTGCTATTACCTACATTGTTTGAGCCTCATGAAAACCCCACTGGCTGAGA	0.000802595531765217	0.0004489282315853	87	68.8	0.0412806597046846	0.0698002856002447	no	0.000353667300179917	pos	no
liver	Labelled in health	Cre -ve	9_AGTCTATGATGATCCTATCCCGAACCTGAATTCCTGTTGAAAGACCATACTTACGGATCTGGCTTCTGAGA	0.0023062435	0.000800260108827866	72.6666666666667	47.2	0.00150346240754767	0.00358281246243086	yes	0.00150598339117213	pos	yes
liver	Labelled in health	Cre -ve	9_GCTAAACCATTCGTAGACGACCTGCTTC	0.000621726754621265	0.000289420779936085	79	77.6	0.115279381596582	0.171759956126535	no	0.00033230597468518	pos	no
liver	Labelled in health	Cre -ve	1_ACAAGTGATGAGTGACAAAGGGACTTAATACTGAACCATGGGGTTGAAATGAAATATGCTGATG	0.00155595280101182	0.000292198521992346	86.8333333333333	79.4	0.00256591631216957	0.00577685578568565	yes	0.00126375427901947	pos	yes
liver	Labelled in health	Cre -ve	15_TAGGTTGAGGCCGTTGAGCA	0.000170811476943898	0.000153132200868484	86.3333333333333	82.2	0.878719717897198	0.913465012865072	no	1.76792760754143e-05	pos	no
liver	Labelled in health	Cre -ve	18_TGGAGTGTGACAATGGTNTTTGT	0.005449007	0.00113984640029831	95.8333333333333	85.8	2.01136273089968e-07	2.05264363663629e-06	yes	0.00430916059970169	pos	yes
liver	Labelled in health	Cre -ve	2_TTGTGGCAACAATGGCACGGCAAGGGGATCCAGTCTTT	0.0198493705	0.000478320357030742	96.1666666666667	84.4	1.13811200124323e-05	5.06864087985375e-05	yes	0.0193710501429693	pos	yes
liver	Labelled in health	Cre -ve	18_TGCCAATGATGACATGACCACTGCGCAATCTGAGT	0.000182798613607065	0.00038078532566259	72.3333333333333	98.2	0.183036532478103	0.257642096666069	no	-0.000197986712055525	neg	no
liver	Labelled in health	Cre -ve	2_GAAAGTCAGCCCTCGACACAAGGGTTTGT	0.00426356183333333	0.00158465300438516	56.8333333333333	56.8	0.00550114558377056	0.0116452822098	yes	0.00267890882894817	pos	yes
liver	Labelled in health	Cre -ve	2_TGCCAGTGATGCTTAGGAATTTCTTCACCTGAATCAACTATGTGGTCACACTGTTGTCTGAGGCAA	0.004528242	0.000702843136780652	92.8333333333333	79.4	1.03998886194452e-07	1.28422867043149e-06	yes	0.00382539886321935	pos	yes
liver	Labelled in health	Cre -ve	7_GCTTGTGATGAGACATCTCCCACTCATGTTCGAGTTGCTCGACTATGAGATGACTCTACATGCACTACCATCTGAGG	0.00387852866666666	0.000411515133462832	60	57.4	2.69347605962121e-06	1.4537635686035e-05	yes	0.00346701353320383	pos	yes
liver	Labelled in health	Cre -ve	MU069435.1_ACTCGCTGCGATCTATTGAAAGTCAGCCCTCGACACAAGGGTTTGT	0.000475907982768273	0.000640158777596035	64.8333333333333	66.6	0.672284079421699	0.754699069874221	no	-0.000164250794827762	neg	no
liver	Labelled in health	Cre -ve	MU069435.1_GATCTATTGAAAGTCAGCCCTCGACACAAGGGTTTGT	0.00381690349999999	0.000546613360011988	72.1666666666667	82	0.000381389147608497	0.00103610718433641	yes	0.003270290139988	pos	yes
liver	Labelled in health	Cre -ve	18_TNGAGTGTGACAATGGTGTTTGT	0.0046221295	0.001693894	94	88.4	0.000105092527570902	0.000331978333218161	yes	0.0029282355	pos	yes
liver	Labelled in health	Cre -ve	Mus musculus tRNA-Leu (CAG) (tRNA-Leu-CAG-2 1 to 3)	0.00453461788361796	0.0004792332	69.8333333333333	96	0.0679307624930388	0.108769295543864	no	0.00405538468361796	pos	no
liver	Labelled in health	Cre -ve	11_GCTGTGATGAGATGACTAAGTAGGAAGTGCCGTCAGAGTCGATAACTGACGATAACTGCTCCTGGCTGACT	0.00397077083333333	0.00058338114077893	84	66	9.61182070171982e-06	4.32797451486279e-05	yes	0.0033873896925544	pos	yes
liver	Labelled in health	Cre -ve	8_ATCACATTGCCAGGGATTTCCAT	0.00113909483470253	0.00150052006950462	84.1666666666667	82	0.928713448796323	0.947310964667088	no	-0.00036142523480209	neg	no
liver	Labelled in health	Cre -ve	NA_CGCGACCTCAGATCAG	0.000368913733424905	0.00045275296667119	73	86.6	0.702726343125257	0.776454134614836	no	-8.3839233246285e-05	neg	no
liver	Labelled in health	Cre -ve	NA_GAGTAGGGAACTGCCAGGCATC	0.00037607780850838	0.000428062724928212	85.5	105	0.261034239468519	0.35164116556503	no	-5.1984916419832e-05	neg	no
liver	Labelled in health	Cre -ve	NA_TCAATCAACGACCGACCGTATC	0.000732318224631347	0.00067498069122447	73.1666666666667	82.4	0.631135594429803	0.718401549525544	no	5.73375334068767e-05	pos	no
liver	Labelled in health	Cre -ve	X_TGAGGTAGTAGATTGTATAGTAA	0.000656138904458551	0.000501788820847395	74	77.2	0.921633937548829	0.942448756715553	no	0.000154350083611156	pos	no
liver	Labelled in health	Cre -ve	10_TTGCATGATGACTTGAATTGTCGGATACCCCTTCACCCCGTTCATGGGTGAGAAACAGCTAGTCTGAC	0.000646847751663312	0.000539112563791112	72	66.2	0.450500874179161	0.543938092527432	no	0.0001077351878722	pos	no
liver	Labelled in health	Cre -ve	11_GAGCAATGATGACCCCAACATGCCATCTGAGTGGCTTTGCTGAAATCCAGAGGCTGTTTCTGAGCT	0.000825685867254442	0.000804206911715992	95.8333333333333	87	0.815447822756759	0.864226236081611	no	2.14789555384497e-05	pos	no
liver	Labelled in health	Cre -ve	18_GTGCGATGATGCATTTTATTCAACACATCATTCTGAAAATAGATGTGTAGAGAAATGATAACTGAGC	0.000232930786406573	0.000269081545510976	68.8333333333333	54	0.915759203650529	0.942448756715553	no	-3.61507591044029e-05	neg	no
liver	Labelled in health	Cre -ve	19_GTGGTGTGCTAGTTAATTTT	0.0108178963333333	0.000485732910969988	89.3333333333333	107.4	0.000812029548859113	0.00203007387214778	yes	0.0103321634223633	pos	yes
liver	Labelled in health	Cre -ve	MT_TGACCAATGAACACTCTGACCA	0.0106077451666667	0.00242513605309404	92.3333333333333	121.8	0.000713835637612909	0.0018058660081619	yes	0.00818260911357262	pos	yes
liver	Labelled in health	Cre -ve	NA_CGACTCTTAGCGGTGGATCACTCGGCTCGTGCGTCGATGA	0.00681749066666666	0.00067064148687282	82.5	84.6	0.000422456352023641	0.00113257212795811	yes	0.00614684917979384	pos	yes
liver	Labelled in health	Cre -ve	2_TCGTACCGTGAGTAATAATGCGA	7.950785899651e-05	0.000250283662602788	57.6666666666667	70.2	0.0752092887550864	0.119252082364582	no	-0.000170775803606278	neg	no
liver	Labelled in health	Cre -ve	9_ATTGAAAGTCAGCCCTCGACACAAGGGTTTGT	0.00281864843540054	0.000659275228774122	61.6666666666667	71.4	0.0282746445359419	0.0497707025848653	yes	0.00215937320662642	pos	yes
liver	Labelled in health	Cre -ve	MU069435.1_AACCATTCGTAGACGACCTGCTTCTGGGTCGGGGTTTCGTACGTAGCAGAGCAGCTCCCTCGCTGCGATCTATTGAAAGTCAGCCCTCGACAC	0.000510512410326348	0.000725412797425318	47.1666666666667	38	0.441778216744361	0.538995878213554	no	-0.00021490038709897	neg	no
liver	Labelled in health	Cre -ve	>ENSMUST00000218022.2|ENSMUSG00000020608.8|OTTMUSG00000065715.1|OTTMUST00000159939.1|Smc6-205|Smc6|5272|UTR5:1-189|CDS:190-465|UTR3:466-5272|	0.000166996364934755	0.000455314789539666	105.5	111.4	0.345580740616055	0.444942027807401	no	-0.000288318424604911	neg	no
liver	Labelled in health	Cre -ve	3_GGTCAATGATGTGTTGGCATGTATTATCTGAATTCGCTGATGTGTCATAACACTTTAGCTCTAGAATTACGCTGAGA	0.000977059344361587	0.000466870302765288	91.1666666666667	115.6	0.000429509186075922	0.0011466357515984	yes	0.000510189041596299	pos	yes
liver	Labelled in health	Cre -ve	4_AGCTCGCTCTGAAGGCCTGTTTCCTAGGCT	0.00131424110514314	0.000762059257947208	89.6666666666667	83.2	0.0995798091921921	0.151131367768411	no	0.000552181847195932	pos	no
liver	Labelled in health	Cre -ve	4_AGCTCGCTCTGAAGGCCTGTTTCCTAGGCTA	0.00303884244319855	0.00100658984265037	75.5	135.4	0.0134162041336161	0.0256070406765741	yes	0.00203225260054818	pos	yes
liver	Labelled in health	Cre -ve	9_TCGCTGCGATCTATTGAAAGTCAGNCCTCGACACAAGGNTTTGT	0.00068898980766273	0.000593686472081364	80.3333333333333	72.2	0.422163250875153	0.520518985572238	no	9.5303335581366e-05	pos	no
liver	Labelled in health	Cre -ve	Mus musculus (house mouse) mmu-miR-185-5p	0.0134719408333333	0.00204076761449102	72.5	88.4	0.00640691833073292	0.0133545740141876	yes	0.0114311732188423	pos	yes
liver	Labelled in health	Cre -ve	NA_ATTGATCATCGACACTTCGAACGCACTTGCGGCCCCGGGTTCCTCCCGGGGCTACGCCTGTCTGAGCGTCGCT	0.00085982538954576	0.000646916464344158	69.5	49.8	0.329721485561219	0.426544461479989	no	0.000212908925201602	pos	no
liver	Labelled in health	Cre -ve	NA_GACTCTTAGCGGTGGATCACTCGGCTCGTGCGTCGATGA	0.00977950016666666	0.00232017075194993	82	88.4	0.00064212312910119	0.00165088438554407	yes	0.00745932941471673	pos	yes
liver	Labelled in health	Cre -ve	NA_TGTGGGCACTCGAAGATACGGAA	0.000411099683856543	0.000417148127076952	79.5	92.8	0.830687020362471	0.878093283521937	no	-6.04844322040865e-06	neg	no
liver	Labelled in health	Cre -ve	2_TCGCTGCGATCTANTGAAAGTCAGCCCTCGACACAAGGGTTTGT	0.00050884686576316	0.00043288338637044	71.5	67.2	0.724216737305004	0.790262300813124	no	7.596347939272e-05	pos	no
liver	Labelled in health	Cre -ve	NA_CGACTCTTAGCGGTGGATCACTCG	0.00210741818753142	0.000604614531559122	65.3333333333333	71	0.265505420595962	0.356121181090417	no	0.0015028036559723	pos	no
liver	Labelled in health	Cre -ve	10_TCCGGCTCGAAGGACCA	0.00851202166666666	0.000960719051471188	54.3333333333333	49.4	0.278494107325619	0.370458441181555	no	0.00755130261519547	pos	no
liver	Labelled in health	Cre -ve	8_CTGACTTGATGAAAGTACTTTTGAACCCTTTTCCATCTGATG	0.00116921812007702	0.00058642847176223	69.1666666666667	73.8	0.0940536415079425	0.143815605682876	no	0.00058278964831479	pos	no
liver	Labelled in health	Cre -ve	9_TCCCTGAGACCCTAACTTGTGAA	0.00196863652579415	0.0017523926	54.1666666666667	55.4	0.845623576514241	0.887231174317087	no	0.00021624392579415	pos	no
liver	Labelled in health	Cre -ve	MU069435.1_TCGCTGCGATCTATTGAAAGTCAGCCCTCGACACAAGGGTTTGTC	0.000468661830926003	0.000425547307763688	53.5	56	0.535935478878554	0.631659069066469	no	4.31145231623154e-05	pos	no
liver	Labelled in health	Cre -ve	NA_GACTCTTAGCGGTGGATCACTCGGCTCGTGCGTCGATGAAGAACGCAGCTAGCTGCGAGAATTAATGTGAATTGCAGGACACATTGATCATCG	0.00276290383333333	0.0011288709542648	60.3333333333333	36.4	0.00200300753645447	0.00463764529037044	yes	0.00163403287906853	pos	yes
liver	Labelled in health	Cre -ve	>ENSMUST00000087204.9|ENSMUSG00000056602.14|OTTMUSG00000055493.4|OTTMUST00000137355.1|Fry-201|Fry|10893|UTR5:1-502|CDS:503-9565|UTR3:9566-10893|	0.00156421762413619	0.000867278356384206	71.8333333333333	64	0.244979265758852	0.333876424069338	no	0.000696939267751984	pos	no
liver	Labelled in health	Cre -ve	1_GGACAACTGAGCTTGTTGATGAATACCAACGATTCTGATG	0.000943324923813938	0.000314626852554326	93	86.8	0.0126345833520229	0.0243880800496387	yes	0.000628698071259612	pos	yes
liver	Labelled in health	Cre -ve	18_CTGCAGTGATGACTATCTTAGGACACCTTTGGATTTACCGTGAAAAGAAGTAACCTCTGAGCA	0.00219884083333333	0.000421458998196808	78.8333333333333	58.2	0.000413151097952401	0.00111496074447419	yes	0.00177738183513652	pos	yes
liver	Labelled in health	Cre -ve	Mus musculus (mouse) predicted gene, 23647 (ENSMUSG00000119181.1)	0.00137978651529687	0.000787485870044087	91.6666666666667	87.4	0.0352978069087512	0.0612078992141112	no	0.000592300645252783	pos	no
liver	Labelled in health	Cre -ve	13_TGAGGTAGTAGATTGTATAGTTAA	0.00105127503045341	0.000342561175130052	56.3333333333333	72.2	0.267120344631488	0.357476323275308	no	0.000708713855323358	pos	no
liver	Labelled in health	Cre -ve	7_AGTCCATGATGAGCAACACTCACCATCTTTCGTTTGAGTCTCACGACTGTGAGATCAACCCATGCACCGCTCTGAGACT	0.0151277715	0.00226412476599732	72.5	55.8	2.34375389434962e-07	2.22111560918017e-06	yes	0.0128636467340027	pos	yes
liver	Labelled in health	Cre -ve	9_GACTCCAGACACATCCAAATGAGGCGCTGCATGTGGCAGTCTGCCTTTCTTTA	0.0100983688333333	0.00126277356852225	63.5	65.4	1.27496845025453e-05	5.49787982517165e-05	yes	0.00883559526481108	pos	yes
liver	Labelled in health	Cre -ve	MU069435.1_CAGCTCCCTCGCTGCGATCTATTGAAAGTCAGCCCTCGACACAAGGGTTTGT	0.0021035279991287	0.000909407212200268	49.3333333333333	45.2	0.0217904450138738	0.0391172085601479	yes	0.00119412078692843	pos	yes
liver	Labelled in health	Cre -ve	12_AACTGTGATGAAAGATTTGGTCTATACAGTAATATATTTATTACTACATGAGGACAACAGTCCCTCTAAACTGATG	0.00461981616666666	0.00102727731230363	54.8333333333333	44.8	0.000607329494344174	0.00157134456473175	yes	0.00359253885436303	pos	yes
liver	Labelled in health	Cre -ve	12_GTGAAATGTTTAGGACCACTAGT	0.000511739503154136	0.0014066369019557	67.1666666666667	79.6	0.262261974158894	0.352712060956268	no	-0.000894897398801564	neg	no
liver	Labelled in health	Cre -ve	14_AGGTATGAGGAAAATATCGGACAGTCTGATTACCACTGAAGACTGATAAGATCCAACTCTGACC	0.00422328484910896	0.000797573074633616	68.3333333333333	58.8	0.0176192392813431	0.0324879638332457	yes	0.00342571177447534	pos	yes
liver	Labelled in health	Cre -ve	2_TGCAGATGATGTGACAGAATATTTGCTATCAGATGAGTGGTGATGACACTAGAACCACCAAGATCGCTGATGCAC	0.0259116713333333	0.0024586118	62.1666666666667	49	5.79705435370393e-08	8.59018054230673e-07	yes	0.0234530595333333	pos	yes
liver	Labelled in health	Cre -ve	MU069435.1_CTCGCTGCGATCTATTGAAAGTCAGCCCTCGACACAAGNGTTTGT	0.000936732467133102	0.000525604066792882	62	65.6	0.0167266637756588	0.0309823431299135	yes	0.00041112840034022	pos	yes
liver	Labelled in health	Cre -ve	NA_ACCCCGTCCGTGCCTCCA	0.00494517643085598	0.00164698932207962	63.1666666666667	66	0.362108981551518	0.461123156194511	no	0.00329818710877636	pos	no
liver	Labelled in health	Cre -ve	NA_CGCGACCTCAGATCAGACGTGG	0.000202490205326278	0.00026313689013649	64.6666666666667	79	0.707519809193855	0.779227897963503	no	-6.06466848102117e-05	neg	no
liver	Labelled in health	Cre -ve	1_TGTAAACATCCTCGACTGGAAGA	0.000489497009731258	0.0002140946	50.6666666666667	55.4	0.0580494867812815	0.0950006661179607	no	0.000275402409731258	pos	no
liver	Labelled in health	Cre -ve	17_ATCGATGTGGTGCTCCGGAGTTCTCTTCGGGCCAGGGCCTAAGCCGCGCCAGGC	0.0145586873333333	0.000723551425114406	67	197.6	5.97157418863749e-06	2.8628429198468e-05	yes	0.0138351359082189	pos	yes
liver	Labelled in health	Cre -ve	4_GGTCCATGATGAAACCCATTATCAGTGGACATCTATGGATGAGAAATGCGGATATGGGACTGAGACC	0.0323297006666667	0.00218700661810436	67.5	29.8	1.00562877597733e-08	2.23943821202194e-07	yes	0.0301426940485623	pos	yes
liver	Labelled in health	Cre -ve	MU069435.1_TCTGGGTCGGGGTTTCGTACGTAGCAGAGCAGCTC	0.000950851549007597	0.00071873179868202	88	66.4	0.798420902612128	0.848387269398806	no	0.000232119750325577	pos	no
liver	Labelled in health	Cre -ve	>ENSMUST00000067506.14|ENSMUSG00000054435.17|OTTMUSG00000026892.4|OTTMUST00000066504.2|Gimap4-201|Gimap4|1359|UTR5:1-60|CDS:61-720|UTR3:721-1359|	0.00135714793045842	0	68.8333333333333	66	0.0886915427456644	0.137421306725697	no	0.00135714793045842	pos	no
liver	Labelled in health	Cre -ve	15_TCAGTGCATCACAGAACTTTGTT	0.00333395355755395	0.00140279059700308	61	70	0.100710892393885	0.152563898329027	no	0.00193116296055087	pos	no
liver	Labelled in health	Cre -ve	17_AGCCCGTGATGAATTAATTTCTGACACCTCGTATGAAAACTGCATGCGTAGTCTGATTACATTATAAGACTGAGGC	0.000898926613055715	0.000219917125602627	70.6666666666667	59.8	0.00726063548001819	0.0149059486346053	yes	0.000679009487453088	pos	yes
liver	Labelled in health	Cre -ve	5_CTTAATGATGATTGTCTGTTTGATTGCTTGATGCAATGTGAAAACCACATTTCACCGGCTCTGAGA	0.00673544966666666	0.000790238845637526	69.3333333333333	62	0.000137934013241795	0.000424212153932312	yes	0.00594521082102913	pos	yes
liver	Labelled in health	Cre -ve	MU069435.1_GCTGCGATCTATTGAAAGTCAGCCNTCGACACAAGGGTTTGT	0.000574018448650935	0.000690734826377053	70.5	62.8	0.748620675540152	0.811337567240989	no	-0.000116716377726118	neg	no
liver	Labelled in health	Cre -ve	Mus musculus (house mouse) mmu-miR-320-3p	0.0198470985	0.0045516918	49.5	42.8	0.0277152370294915	0.0491041699544252	yes	0.0152954067	pos	yes
liver	Labelled in health	Cre -ve	1_GGATATGATGACTGATTACCTGAGAAATAATTGATGAAATCTCAAGAAAATTCCTCTAGATAGTCAAGTTCTGATC	0.000611228933532597	0.000494381642323694	84.5	70.4	0.368149558452435	0.465903556116047	no	0.000116847291208903	pos	no
liver	Labelled in health	Cre -ve	1_GTTAGTGATGATCAATAAAGTTAAACAGATGGGAATCTCTCTGAATAAGATTGAAGATTGATTGTTAAGCTGAAA	0.00368006233333333	0.000871254001178872	55.3333333333333	46.4	0.000546355342810433	0.00143638582061452	yes	0.00280880833215446	pos	yes
liver	Labelled in health	Cre -ve	16_TGAAATGATGGCAAATCATCTTTCGGGACTGACCTGAAATGAAGAGAATACTCTTGCTGATN	0.00162372474152312	0.000634238406610296	73.6666666666667	64.8	0.00160835490459825	0.00379944709347124	yes	0.000989486334912824	pos	yes
liver	Labelled in health	Cre -ve	17_CACCCGTAGAACCGACCTTGCGT	0.0008484506719907	0.001271062088045	61	57.2	0.552226593918431	0.644791796623956	no	-0.0004226114160543	neg	no
liver	Labelled in health	Cre -ve	18_ATGGAGTGTGACAATGGTGTTTGA	0.00245299987453205	0.000629976077721656	66.3333333333333	80	0.400465999045539	0.499051665477239	no	0.00182302379681039	pos	no
liver	Labelled in health	Cre -ve	18_TGGAGTGTGACAATGGTGTTTGAG	0.00195261	0.00077172217783059	78.6666666666667	100.8	0.0114662466504187	0.0224639207213731	yes	0.00118088782216941	pos	yes
liver	Labelled in health	Cre -ve	6_TCGCTGCGATCTATTGAAAGTCAGCCCTTGACACAAGGGTTTGT	0.000653247666483815	0.000445668648658831	71.3333333333333	62.4	0.31290770624014	0.40678749830352	no	0.000207579017824984	pos	no
liver	Labelled in health	Cre -ve	8_TGACTTGATGAAAGTACTTTTGAACCCTTTTCCATCTGAT	0.000944616311632135	0.000334754132561978	68.6666666666667	72.2	0.0902748938203395	0.138818940497315	no	0.000609862179070157	pos	no
liver	Labelled in health	Cre -ve	18_TGGAGTGTGGCAATGGTGTTTGA	0.00239801266666666	0.000732017265262874	62	76.4	0.000306082141706046	0.00085138889245879	yes	0.00166599540140379	pos	yes
liver	Labelled in health	Cre -ve	MU069435.1_AGGAGCCTCGGTTGGCCCCGGATAGCCGGGTCCCCGT	0.000373205672352115	0.000658957742685086	81.3333333333333	64.6	0.741535624429897	0.804729073116333	no	-0.000285752070332971	neg	no
liver	Labelled in health	Cre -ve	NA_CGACTCTTAGCGGTGGATCACTCGGCTCGTGCGTCGATGAAGAACGCAGCTAGCTGCGAGAATTAATGTGAATTGCAGGA	0.000332373961652603	0.000704669181740494	45.1666666666667	31.2	0.416505280949064	0.514320915111344	no	-0.000372295220087891	neg	no
liver	Labelled in health	Cre -ve	11_CGGCGATGATGACACTCCATACATAGCACGCGTTAGACTGCTGATCCGGGTGATGCGAATCGTAATCTGAGCCGA	0.00805629083333333	0.00115107141968911	62.1666666666667	46.8	9.22119838384294e-06	4.19999387110353e-05	yes	0.00690521941364422	pos	yes
liver	Labelled in health	Cre -ve	11_GAACAGGCGGACATTCG	0.000202621913305755	0	70.3333333333333	64.2	0.0798960802803564	0.125221741208635	no	0.000202621913305755	pos	no
liver	Labelled in health	Cre -ve	18_TGGAGTGTGACAATGGTGTTTGTG	0.00357490716666666	0.00296381615186104	53.1666666666667	52.4	0.182000294577321	0.25662671294207	no	0.00061109101480562	pos	no
liver	Labelled in health	Cre -ve	19_GATTGCTGTTGAGACTTGGAAATCTGATT	0.00260720933333333	0.000448801825929836	63.3333333333333	71.2	0.0217398848951779	0.0391125964449668	yes	0.00215840750740349	pos	yes
liver	Labelled in health	Cre -ve	7_GACTTATGATGAGCTATGTTTACTGAGCATGATGAAATGATGCTCAAAATGATTACTCTGAAG	0.00160716635859446	0.000443138546380828	64.1666666666667	55.8	0.00917077811812304	0.0182742889150863	yes	0.00116402781221363	pos	yes
liver	Labelled in health	Cre -ve	MU069435.1_CTCGCTGCGATCTATTGAAAGTCAGCCCTCGNCACAAGGGTTTGT	0.00099093067926967	0.000504386884865456	58.8333333333333	60.2	0.00184012430762953	0.00430948652505193	yes	0.000486543794404214	pos	yes
liver	Labelled in health	Cre -ve	MU069435.1_TCGCTGCGATCTATTGAAAGTCAGCCCTCGACGCAAGGGTTTGT	0.000468816661501793	0.00123984274758948	50.6666666666667	46	0.327269878186216	0.424046026584684	no	-0.000771026086087687	neg	no
liver	Labelled in health	Cre -ve	NA_TCAATCAACGACCGACCGTATCA	0.00027017058695393	0.000625863076738608	52.5	51.8	0.288462867416289	0.380623118882421	no	-0.000355692489784678	neg	no
liver	Labelled in health	Cre -ve	>ENSMUST00000003964.17|ENSMUSG00000003865.17|OTTMUSG00000023845.2|OTTMUST00000058241.1|Gys1-201|Gys1|3678|UTR5:1-209|CDS:210-2426|UTR3:2427-3678|	0.0266333903333333	0.0053425604	53.8333333333333	41.6	0.000604087618320662	0.00156793442334821	yes	0.0212908299333333	pos	yes
liver	Labelled in health	Cre -ve	10_GAGTTATGATGTGTAAATCCTATTCCATTGCTGAAATGCAGTGTGGAACATAATGAACTGAAC	0.0060680285	0.00076582646323667	65	49.8	8.72242192627383e-07	5.92397822492764e-06	yes	0.00530220203676333	pos	yes
liver	Labelled in health	Cre -ve	11_TGCTGTGATGAGATGACTAAGTAGGAAGTGCCGTCAGAGTCGATAACTGACGATAACTGCTNCTGGCTGACT	0.00510154466666666	0.00073781428688959	73.6666666666667	58.2	2.26870756657093e-05	8.80474603216813e-05	yes	0.00436373037977707	pos	yes
liver	Labelled in health	Cre -ve	4_CTCGGTGATGAGAACTTTGTCCAGTTCTGCTGCTGATCTCTTAAGTGAGGATGAAGTTATCTGAGG	0.00513624516666666	0.000581678490675408	66.3333333333333	56.8	3.9811147168671e-05	0.000142934294900735	yes	0.00455456667599125	pos	yes
liver	Labelled in health	Cre -ve	4_GGTCGATGATGAGAGCTTTGTTCTGAGA	0.00069913338031802	0.000498269464821844	88.8333333333333	84.4	0.858403268498472	0.899227074326806	no	0.000200863915496176	pos	no
liver	Labelled in health	Cre -ve	11_AGACTGCTGATCCGGGTGATGCGAATCGTAATCTGAGCCGA	0.00274908271647661	0.000342353789232998	70.5	64	0.0539431266052481	0.0884580446343606	no	0.00240672892724361	pos	no
liver	Labelled in health	Cre -ve	19_CCCTGATGAACTGAATACCGCCCCAGTCTGATAGCTGTGGAGAAAGGTATTTTCTGAGT	0.00302607516666666	0.000564701264531738	51.8333333333333	59.4	1.32756967297733e-05	5.63525668477354e-05	yes	0.00246137390213492	pos	yes
liver	Labelled in health	Cre -ve	19_TGACCTATGAATTGACAGCCAGTA	0.00461621533333333	0.0016156246	74.1666666666667	90	0.0157439833942154	0.0294973481983575	yes	0.00300059073333333	pos	yes
liver	Labelled in health	Cre -ve	9_TCGCTGCGATCTATTGAAAGTCAGCCCTCGGCACAAGGGTTTGT	0.000476782529661475	0.000626950528593252	50	46	0.536671279359816	0.631659069066469	no	-0.000150167998931777	neg	no
liver	Labelled in health	Cre -ve	Mus musculus (house mouse) mmu-miR-24-2-5p	0.000534828006087938	0.00046538317244354	87.3333333333333	83.6	0.898858690140959	0.930838414821959	no	6.94448336443983e-05	pos	no
liver	Labelled in health	Cre -ve	1_ATACATGATGATCTCACACAACTTGAACTCTCTCACTGATTACTTGATGATAGTAAAAGATCTGAT	0.00112730743733654	0.000901637814905594	43.1666666666667	38.4	0.590015571184482	0.68207473831965	no	0.000225669622430946	pos	no
liver	Labelled in health	Cre -ve	15_GAAAATGATGAATTCTGGGGCGCTGATTCATGTGACTTGAAAAAACGCCATCCATTTCCTGACT	0.003433915	0.00100218210957198	89.6666666666667	80.8	5.05262848144803e-06	2.49569224992736e-05	yes	0.00243173289042802	pos	yes
liver	Labelled in health	Cre -ve	2_TGCAATGATGTCAATCTTTGACTGAAGTGACCTTGAAGTGCAATTACTGAGCTTTTTAACCCTGAGCA	0.000835767319046772	0.000461997540219066	55.8333333333333	49.4	0.0521789105559778	0.0857375244014554	no	0.000373769778827705	pos	no
liver	Labelled in health	Cre -ve	6_TCAGTGCACTACAGAACTTTGTA	0.00420384609016434	0.000591537253220384	51.3333333333333	66.8	0.0408908759669375	0.0692849561601955	no	0.00361230883694396	pos	no
liver	Labelled in health	Cre -ve	9_GTAAATGATGAGATTCCATTGGTCCGTGTTTCTGAACTACATGATTTTCCTTGGCTATTCTNATA	0.00225411734632861	0.000675295372592062	66.1666666666667	74.8	0.000821712420004092	0.00204799884496432	yes	0.00157882197373655	pos	yes
liver	Labelled in health	Cre -ve	9_TTGCTGCGATCTATTGAAAGTCAGCCCTCGACACAAGGGTTTGT	0.000547889149666567	0.000656130485445669	65.5	67.8	0.919648535518895	0.942448756715553	no	-0.000108241335779103	neg	no
liver	Labelled in health	Cre -ve	MU069435.1_TCGCTGCGATCTATTGAAAGTCGGCCCTCGACACAAGGGTTTGT	0.00039598531892335	0.00039156990307807	55.8333333333333	51.6	0.951252334815603	0.964627786111355	no	4.41541584528e-06	pos	no
liver	Labelled in health	Cre -ve	>ENSMUST00000179022.8|ENSMUSG00000062075.14|OTTMUSG00000031736.2|-|Lmnb2-204|Lmnb2|3370|UTR5:1-84|CDS:85-1875|UTR3:1876-3370|	0.00691091566666666	0.0018484288	55	59.2	0.0357726840919156	0.0616221464205193	no	0.00506248686666666	pos	no
liver	Labelled in health	Cre -ve	11_CGGCGATGATGACACTCCATACATAGCACGCGTTAGACTGCTGATCCGGGTGATGCGAATCGTAATCTGAGCCG	0.00142719152775808	0.000453990520385944	57.6666666666667	37.2	0.00885708344145025	0.0178235135920542	yes	0.000973201007372136	pos	yes
liver	Labelled in health	Cre -ve	18_AGTGTGACAATGGTGTTTGT	0.00413291366666666	0.00209086887859807	74.6666666666667	66.8	0.299918482032257	0.39234921806788	no	0.00204204478806859	pos	no
liver	Labelled in health	Cre -ve	18_GGAGTGTGACAATGGTGTTTGTT	0.00653490216666666	0.00432197797317274	70.8333333333333	56	0.142747262179572	0.207008930029094	no	0.00221292419349392	pos	no
liver	Labelled in health	Cre -ve	12_GGTGGTGTCGATGGTAGAACA	0.000487115213179175	0.00038030975276699	60.3333333333333	66.8	0.500217889117172	0.596019853260958	no	0.000106805460412185	pos	no
liver	Labelled in health	Cre -ve	13_TGAGGTAGTAGATTGTATAGTTG	0.0030997172510806	0.000142705282172796	66.1666666666667	67.2	0.00043051599998664	0.0011466357515984	yes	0.0029570119689078	pos	yes
liver	Labelled in health	Cre -ve	3_GGTCAATGATGTGTTGGCATGTATTATCTGAATTCGCTGATGTG	0.00108284647735313	0.000477446536978976	96.3333333333333	116.4	0.0431355846327354	0.0721878880404093	no	0.000605399940374154	pos	no
liver	Labelled in health	Cre -ve	4_GGTCGATGATGAGAGCTTTGTTCTGAGCCAG	0.00167079951309503	0.000459666231223742	76.8333333333333	86.6	0.00209492332613965	0.0048094718614192	yes	0.00121113328187129	pos	yes
liver	Labelled in health	Cre -ve	MU069435.1_TCGCTGCGATCNATTGAAAGTCAGCCCTCGACACAAGGGTTTGT	0.00063227648082304	0.00066145991699394	62	56	0.915946957546952	0.942448756715553	no	-2.91834361709e-05	neg	no
liver	Labelled in health	Cre -ve	11_TCAGTGCATGACAGAACTTGGT	0.00437259533333333	0.00226570497241991	50.3333333333333	53.6	0.0969926065408554	0.147479429721637	no	0.00210689036091342	pos	no
liver	Labelled in health	Cre -ve	13_TGAGGTAGTAGGTTGTATAGTAA	0.000611432792864043	0.00057250472098757	66.8333333333333	82.4	0.625514244103539	0.713997351462723	no	3.89280718764739e-05	pos	no
liver	Labelled in health	Cre -ve	15_TCGAGGAGCTCACAGTCTAGTAA	0.00466594831732898	0.0015115286	56.1666666666667	58.6	0.0453379553003223	0.0754090481015565	no	0.00315441971732898	pos	no
liver	Labelled in health	Cre -ve	19_CTGACCTATGAATTGACAGCCATTA	0.00449191536187457	0.00213938975645158	52.8333333333333	60.2	0.210200269665099	0.291349013226286	no	0.00235252560542299	pos	no
liver	Labelled in health	Cre -ve	19_TGACCTATGAATTGACAGCCAA	0.003567474	0.000117009422252312	55.5	73.8	0.0147134725770537	0.0280174769866793	yes	0.00345046457774769	pos	yes
liver	Labelled in health	Cre -ve	2_TGGAAAGGATGAACGAACTTGGCCTGACCTTCAGAAATGGAGGCAATACAACTGATTTAATGAGCCTGATCC	0.00458775316666666	0.000501516437536954	79	70	2.11014182693581e-08	4.19455021695777e-07	yes	0.00408623672912971	pos	yes
liver	Labelled in health	Cre -ve	MU069435.1_CTCGCTGCGATCTATTGAAAGTCAGCCCTCGACACAAGGGTTNGT	0.000900829254663498	0.000761814291889734	52.5	54.8	0.603284375314076	0.692502487156299	no	0.000139014962773764	pos	no
liver	Labelled in health	Cre -ve	NA_CGCGACCTCAGATCAGACGTGGCGACCCGCTGAATTTAAG	0.00113677145970268	0.000385026864368408	69.6666666666667	72	0.0900691845128502	0.138764433606754	no	0.000751744595334272	pos	no
liver	Labelled in health	Cre -ve	11_TGCTGTGATGAGATGACTAAGTAGGAAGTGCCGTCAGAGTCGATAACTGACGATAACTGCTCCTGGCTGAC	0.00169123989320437	0.00044772676046552	68.8333333333333	56.6	0.000240420540635974	0.000692536923422245	yes	0.00124351313273885	pos	yes
liver	Labelled in health	Cre -ve	16_GGAGCCTCGGTTGGCCCCGGATAGCCGGGTCCCCGTC	0.000769443288876975	0.000403485306074828	66	51.4	0.364134306330896	0.462711101740904	no	0.000365957982802147	pos	no
liver	Labelled in health	Cre -ve	18_TGGAGTGTGACAATGGTGTTTGTTA	0.00822188033333333	0.0038530342	75.6666666666667	75	0.0160882650432378	0.0300044302293795	yes	0.00436884613333333	pos	yes
liver	Labelled in health	Cre -ve	2_TTGCCAGTGATGCTTAGGAATTTCTTCACCTGAATCAACTATGTGGTCACACTGTTGTCTGAGGCA	0.00749048233333333	0.00094060522252293	54.8333333333333	25.4	2.31792926217054e-05	8.95313909321794e-05	yes	0.0065498771108104	pos	yes
liver	Labelled in health	Cre -ve	>ENSMUST00000093450.6|ENSMUSG00000034863.10|OTTMUSG00000062157.2|OTTMUST00000151693.1|Ano8-201|Ano8|3653|UTR5:1-104|CDS:105-3287|UTR3:3288-3653|	0.00472106583333333	0.00058456755935921	55.6666666666667	69	0.0479383552716326	0.0794100803788223	no	0.00413649827397412	pos	no
liver	Labelled in health	Cre -ve	11_ACTGCTGATCCGGGTGATGCGAATCGTAATCTGAGCCGA	0.00151097368662208	0.000406155082720602	67.8333333333333	72.2	0.0301139586028856	0.0524420432934867	no	0.00110481860390148	pos	no
liver	Labelled in health	Cre -ve	11_AGTCAATGATGGTCATGCCCAAGATGTCTGAACCTGTCTGAAGCATCTTTTTGATGTAGTCTATGTGGTTCTGAGACT	0.00275822916666666	0.000961250788277528	54.6666666666667	41.2	0.000703164623433726	0.00179087240030777	yes	0.00179697837838913	pos	yes
liver	Labelled in health	Cre -ve	15_GTTCTGTGATGAGGCTCTGGAATGTGCGCTGGGCACAGCGCCCGAGAGAGACTGAGGAATTATTCCCTGTTGCCTTCCTTCTGAGA	0.00107101528428612	0.000957292144087112	61.5	45.2	0.472233537560337	0.568493845068944	no	0.000113723140199008	pos	no
liver	Labelled in health	Cre -ve	16_TTCCGCTGATGACTTCTGTCAGTGCCACGTGTCTGGGCCACTGAGACCACATGATGGGATTGAGGACCTGAGGA	0.003967072	0.00066292383717962	50.3333333333333	47	6.53763107223261e-06	3.09777286271487e-05	yes	0.00330414816282038	pos	yes
liver	Labelled in health	Cre -ve	9_TAAACCATTCGTAGACGACCTGCTTC	0.000547559010067222	0.000426442715632012	52.8333333333333	46.2	0.288619739226179	0.380623118882421	no	0.00012111629443521	pos	no
liver	Labelled in health	Cre -ve	NA_CGCGACCTCAGATCAGACGTG	0.000649321833333333	0.000479928553151114	43.5	51.8	0.687204214784796	0.767221143903574	no	0.000169393280182219	pos	no
liver	Labelled in health	Cre -ve	13_TCGTTTCCCGGCCAATGCACCA	0.00240683127394608	0.00013008008008008	46.3333333333333	46.6	0.295771165749035	0.388169887416206	no	0.002276751193866	pos	no
liver	Labelled in health	Cre -ve	16_GTGAAATGATGGCAAATCATCTTTCGGGACTGACCTGAAATGAAGAGAATACTCTTGCTGATCAC	0.0256076810488637	0.003561956	63.1666666666667	52	3.95532953769122e-07	3.35227024203622e-06	yes	0.0220457250488637	pos	yes
liver	Labelled in health	Cre -ve	4_GGTCCATGATGAAACCCATTATCAGTGGACATCTATGGATGAGAAATGCGGATATGGGACTGAGAC	0.0102360456666667	0.00128537970560301	64.3333333333333	34	1.6401135830142e-06	9.61649331047894e-06	yes	0.00895066596106365	pos	yes
liver	Labelled in health	Cre -ve	5_TGGGGGGCCCAAGTCCTTCTGATCGAGGCC	0.000521479965638807	0.000850736732270172	61.6666666666667	47.2	0.109029830307411	0.163344322978933	no	-0.000329256766631365	neg	no
liver	Labelled in health	Cre -ve	9_TAAATGATGAGATTCCATTGGTCCGTGTTTCTGAACTACATGATTTTCCTTGGCTATTCTGATA	0.00254439	0.000642401215976064	57	68.8	0.000314332265727826	0.000871363253633259	yes	0.00190198878402394	pos	yes
liver	Labelled in health	Cre -ve	MU069435.1_TCGCTGCGATCTATTGANAGTCAGCCCTCGACACAAGGGTTTGT	0.00064417997336155	0.000515598277306732	59.8333333333333	51.2	0.704048595681428	0.776454134614836	no	0.000128581696054818	pos	no
liver	Labelled in health	Cre -ve	>ENSMUST00000173731.8|ENSMUSG00000019432.16|OTTMUSG00000037268.2|OTTMUST00000096125.1|Ddx39b-203|Ddx39b|2848|UTR5:1-1370|CDS:1371-2657|UTR3:2658-2848|	0.00082943475086641	0.000510194277444946	63.6666666666667	46.8	0.0622257408625805	0.100622973815482	no	0.000319240473421464	pos	no
liver	Labelled in health	Cre -ve	13_ATCACATTGCCAGGGATTACCAT	0.00155473692307692	0.000398816564726796	52.5	58.4	0.405579815019703	0.501589604311165	no	0.00115592035835012	pos	no
liver	Labelled in health	Cre -ve	16_AAGGAGCCTCGGTTGGCCCCGGATAGCCGGGTCCCCGTC	0.000597159887822153	0.000753516161103648	51.1666666666667	54	0.652706697442568	0.737802993641738	no	-0.000156356273281495	neg	no
liver	Labelled in health	Cre -ve	17_GAAGCTGAGTTGGCTGCTGCCACC	0.000918622194610208	0.000539312749633444	64.5	71.4	0.976121767305344	0.98093617799489	no	0.000379309444976764	pos	no
liver	Labelled in health	Cre -ve	18_TGGGGTGTGACAATGGTGTTTGA	0.00211398716666666	0.0007299029165302	44.1666666666667	55.2	0.00473842776158313	0.0101094728421211	yes	0.00138408425013646	pos	yes
liver	Labelled in health	Cre -ve	2_TTGTGGCAACAATGGTACGGCAAGGGCGCCTTTTT	0.0112706443333333	0.000592531152661502	72.1666666666667	32.4	9.33338482073524e-06	4.22594923827734e-05	yes	0.0106781131806718	pos	yes
liver	Labelled in health	Cre -ve	8_TTCTGGGTCGGGGTTTCGTACGTAGCAGAGCAGCTC	0.000932930637308628	0.000683652070451062	68.3333333333333	56.6	0.279063590476997	0.370458441181555	no	0.000249278566857566	pos	no
liver	Labelled in health	Cre -ve	9_TGTTGTGATGATGGGCAAAAATGTTCAACTGCTCTGAAT	0.00109592756939254	0.000320852607748524	58.3333333333333	44.4	0.117724998012299	0.174559136000521	no	0.000775074961644016	pos	no
liver	Labelled in health	Cre -ve	MU069435.1_TNGCTGCGATCTATTGAAAGTCAGCCCTCGACACAAGGGTTTGT	0.000740394374550013	0.000457425443339454	51.6666666666667	52	0.544152058295142	0.638106370518764	no	0.000282968931210559	pos	no
liver	Labelled in health	Cre -ve	NA_CGACTCTTAGCGGTGGATCACTCGGCTCGTGCGTCGATGAAGAACGCAGCTAGCTGCGAGAATTAATGTGAATTGCAGGACACATTGATCATC	0.00106212920969468	0.000670471684254972	38.1666666666667	28.8	0.235179679581981	0.322136872032461	no	0.000391657525439708	pos	no
liver	Labelled in health	Cre -ve	1_TGTAATGATGTTGATCAAATGTCTGAGCTGAAAATAACTTGTAGACAATTTTTAACACTGAAG	0.0106695298333333	0.00100198862712253	52.1666666666667	40.8	4.90413370639977e-08	7.68628648214579e-07	yes	0.0096675412062108	pos	yes
liver	Labelled in health	Cre -ve	10_TTCTGTGATGACTTTACCAAATGACTTTCGTTCTTCTGAGTTTGCTGAAGCCACACTCAGGTGCTGAGA	0.00158348546265	0.000790072017971318	55.1666666666667	50.6	0.380258499523438	0.476785657094772	no	0.000793413444678682	pos	no
liver	Labelled in health	Cre -ve	4_GCGTCGTGGGGAAGCCAACCTTGGAGAGCTGAGC	0.00134590735476079	0.000340318829592754	83.8333333333333	68.8	0.694244371353172	0.771334380451877	no	0.00100558852516804	pos	no
liver	Labelled in health	Cre -ve	4_TGTAAACATCCTACACTCTCAGCA	0.00106577569013562	0.00044861297207334	55.1666666666667	66.8	0.681367920890065	0.762795131216213	no	0.00061716271806228	pos	no
liver	Labelled in health	Cre -ve	9_CTCGCTGCGATCTATTGAAGGTCAGCCCTCGACACAAGGGTTTGT	0.000684693741842333	0.000614978934173002	37.6666666666667	41	0.52195747684167	0.617409787555822	no	6.97148076693314e-05	pos	no
liver	Labelled in health	Cre -ve	NA_ATCCCATCCTCGTCGCCA	0.0124505073333333	0.00234986123717571	44.8333333333333	52.2	0.010579619888996	0.0208270294916225	yes	0.0101006460961576	pos	yes
liver	Labelled in health	Cre -ve	1_AGCCCATGATGGTATGAGAGTAGTGGACAGAAGGGATTTCTGAAAAACACTTTTCTGAGGCTT	0.020961947	0.00255452252838874	53.1666666666667	35.4	1.96365028074667e-08	4.00093744702134e-07	yes	0.0184074244716113	pos	yes
liver	Labelled in health	Cre -ve	14_CTGCTGTGCTGAGTTTGTTCAATCCAACCCTGAGC	0.000313325757186925	0.0006654781660974	46	49	0.309417028573269	0.403479805259543	no	-0.000352152408910475	neg	no
liver	Labelled in health	Cre -ve	4_GGTCGATGATGAGAGCTTTGTTCTGAGCC	0.000583536261282547	0.00078847483587864	61.6666666666667	106.8	0.360933809264272	0.460345938263508	no	-0.000204938574596093	neg	no
liver	Labelled in health	Cre -ve	9_ACTGGACTTGGAGTCAGAAGGCA	0.0121173533333333	0.00123962377142857	48.6666666666667	71.6	0.020413596928995	0.0370536336238996	yes	0.0108777295619048	pos	yes
liver	Labelled in health	Cre -ve	MT_TGAATCTGACAACAGGAAATAAACCTCCTTATTCACCCCCA	0.0010503967730117	0.00037566529841667	46.6666666666667	69.8	0.0284012195079404	0.0498857627133004	yes	0.00067473147459503	pos	yes
liver	Labelled in health	Cre -ve	MU069435.1_GCTGCGATCTATTGAAAGTCAGCCCTCGACACAAGGGTNTGT	0.000423510646643215	0.000691300741187852	52.1666666666667	46.4	0.163452781064435	0.233708800995639	no	-0.000267790094544637	neg	no
liver	Labelled in health	Cre -ve	NA_AGGGAAACCGAGTCTTAACTGGG	0.00025039608385727	0.000497042534081928	73.1666666666667	66.4	0.210784734327921	0.291663087397717	no	-0.000246646450224658	neg	no
liver	Labelled in health	Cre -ve	16_GCCCTCTTTCCGTGTGGATTTAAGAATTTT	0.0119769271666667	0.000894894563843376	79	113	2.19537185871671e-06	1.22549867455762e-05	yes	0.0110820326028233	pos	yes
liver	Labelled in health	Cre -ve	18_TGGAGTGTGACAATGGTGTTTATT	0.009145473	0.006494695	55.8333333333333	54.6	0.28649571522731	0.379048714140028	no	0.002650778	pos	no
liver	Labelled in health	Cre -ve	MU069435.1_GCTGCGATCTATTGAAAGTCAGCCCTCGACACA	0.000500257208126388	0.000209276345048796	47.6666666666667	43.4	0.149187141694329	0.214920175295941	no	0.000290980863077592	pos	no
liver	Labelled in health	Cre -ve	Mus musculus (house mouse) mmu-miR-574-3p	0.00351698180972941	0.00048527120952766	59.5	66	0.0222563363763762	0.0398657453774651	yes	0.00303171060020175	pos	yes
liver	Labelled in health	Cre -ve	NA_AGCCGAGCGCACGGGGTCGGCGGCGATGTCGG	0.000257240619760038	0.00322465074715823	51.8333333333333	42.8	0.695620576235742	0.771334380451877	no	-0.00296741012739819	neg	no
liver	Labelled in health	Cre -ve	NA_TGGAGTGTGACAATGGTGTTTGTTTTT	0.0141705168333333	0.0037231914	66.5	50.4	0.0118739246314387	0.0232068311142028	yes	0.0104473254333333	pos	yes
liver	Labelled in health	Cre -ve	NA_TGGCCAGGCTGTCTCCACCCG	0.000559796972103035	0.00155012111702304	52.3333333333333	62.2	0.179844319253028	0.254026204837466	no	-0.000990324144920005	neg	no
liver	Labelled in health	Cre -ve	2_TTGTGGCAACAATGGCACGGCAAGGGAGCTGTATTT	0.0181713425	0.00024965405675563	63.5	54.2	9.44806056035984e-05	0.000305562276059257	yes	0.0179216884432444	pos	yes
liver	Labelled in health	Cre -ve	MU069435.1_TCGCTGCGATCTATTGAAAGTCAGCCCTCGACACAAGGGTTTGG	0.000898215417941033	0.000521535241297874	45.8333333333333	97.6	0.183501907549925	0.257851818367566	no	0.000376680176643159	pos	no
liver	Labelled in health	Cre -ve	NA_GACTCTTAGCGGTGGATCACTCGGCTCGTGCGTCGATGAAGAACGCA	0.011194134	0.000566418361136938	44.8333333333333	42.8	1.83900837910413e-05	7.56965570186801e-05	yes	0.0106277156388631	pos	yes
liver	Labelled in health	Cre -ve	NA_TTGCGGCCCCGGGTTCCTCCCGGGGCTACGCCTGTCTGAGCGTCGCT	0.000929369948396472	0.000410302649331204	39.8333333333333	36.6	0.0390684647264682	0.0664734838247841	no	0.000519067299065268	pos	no
liver	Labelled in health	Cre -ve	19_CCAGTGGGGCTGCTGTTATCTGT	0.00835887616666666	0.000335477437684576	58.5	72.4	0.00255844367369136	0.00577685578568565	yes	0.00802339872898208	pos	yes
liver	Labelled in health	Cre -ve	4_GTCGATGATGAGAGCTTTGTTCTGAGCCA	0.00205080152334646	0.000695544445451216	58.8333333333333	59.2	0.24608662856495	0.334267670467391	no	0.00135525707789524	pos	no
liver	Labelled in health	Cre -ve	9_TCGCTGCGATCTATTGAAAGTCAGCCCTCGACACAGGGGTTTGT	0.000408025635172102	0.000407288007285416	38.6666666666667	33.8	0.912639536555692	0.94152053454796	no	7.37627886685682e-07	pos	no
liver	Labelled in health	Cre -ve	Mus musculus (house mouse) mmu-miR-151-3p	0.00541634530053804	0.00133577901281987	61.1666666666667	62	0.122151012715967	0.180677087774071	no	0.00408056628771817	pos	no
liver	Labelled in health	Cre -ve	1_GCAGACTTAACTCTGATGAACAATCATGTCTTTCGCTCCTATCTGATG	0.00619667683333333	0.001665954	47.5	47.6	0.00272152357542695	0.00609352119223343	yes	0.00453072283333333	pos	yes
liver	Labelled in health	Cre -ve	16_GCCCTCTTTCCGTGTGGATTTAAGAATTTTT	0.00952611983333333	0.000374446199842936	83.6666666666667	97.6	2.20894846576539e-05	8.65525480576341e-05	yes	0.0091516736334904	pos	yes
liver	Labelled in health	Cre -ve	17_GATCGATGTGGTGCTCCGGAGTTCTCTTCGGGCCAGGGCCTAAGCCGCGCCAGG	0.0188369905	0.00051765598225981	58.8333333333333	166.2	2.3959951950076e-05	9.17887441190957e-05	yes	0.0183193345177402	pos	yes
liver	Labelled in health	Cre -ve	17_GCCCGTGATGAATTAATTTCTGACACCTCGTATGAAAACTGCATGCGTAGTCTGATTACATTATAAGACTGAGG	0.000359558219041668	0.00021227763518121	56.1666666666667	46.4	0.38429540826007	0.481107154734189	no	0.000147280583860458	pos	no
liver	Labelled in health	Cre -ve	19_TGTAACAGCAACTCCATGTGGAAAT	0.00681889133333333	0.00286091705115907	38.6666666666667	40.2	0.00815059197763008	0.0164832071011626	yes	0.00395797428217426	pos	yes
liver	Labelled in health	Cre -ve	NA_TGGAGTGTGACAATGGTGTTTGATA	0.00507831939281152	0.00204746547238513	51.8333333333333	70.2	0.365581239313012	0.463372799440287	no	0.00303085392042639	pos	no
liver	Labelled in health	Cre -ve	NA_TGTGGGCACTCGAAGATACGGA	0.000263244706505295	0.000359771017444218	51.6666666666667	63.8	0.724326305162459	0.790262300813124	no	-9.6526310938923e-05	neg	no
liver	Labelled in health	Cre -ve	19_TGACCTATGAATTGACAGCCT	0.00559001714798318	0.00675892159999999	49.6666666666667	48.2	0.252927706791122	0.341284902375437	no	-0.00116890445201681	neg	no
liver	Labelled in health	Cre -ve	2_TGCAATGATGTCAATCTTTGACTGAAGTGACCTTGAAGTGCAATTACTGAGCTTTTTAACCCTGAGC	0.000374084618128472	0.00064798773640455	55.3333333333333	51.8	0.204466219234003	0.28388410336578	no	-0.000273903118276078	neg	no
liver	Labelled in health	Cre -ve	8_TGGAATGATGACATTCTCCGGAATCGCTGTACTGACTTGATGAAAGTACTTTTGAACCCTTNTCCATCTGATG	0.00549044916666666	0.000972559706824988	49	39.2	1.00467773008736e-09	8.0515939650836e-08	yes	0.00451788945984167	pos	yes
liver	Labelled in health	Cre -ve	MU069435.1_TTCGCTGCGATCTATTGAAAGTCAGCCCTCGACACAAGGGTTTGT	0.000475658213137622	0.0003955542522716	40.1666666666667	40.8	0.805742848566896	0.855052632268255	no	8.01039608660217e-05	pos	no
liver	Labelled in health	Cre -ve	NA_AATGATGGCCAGGCTGTCTCCACC	0.00146337576258992	0.00043984299236986	42.8333333333333	48	0.00891893928624143	0.0178861315142278	yes	0.00102353277022006	pos	yes
liver	Labelled in health	Cre -ve	NA_AGCGCACGGGGTCGGCGGCGATGTCGG	0.0004844900837704	0	54.5	47.6	0.0286904883882565	0.0501775708936245	no	0.0004844900837704	pos	no
liver	Labelled in health	Cre -ve	NA_GCACGGGGTCGGCGGCGATGTCGGC	0	0.000425077197701024	54	49.2	0.00453290604728554	0.00972189060141504	yes	-0.000425077197701024	neg	no
liver	Labelled in health	Cre -ve	10_GTACATGATGAAAACAGTCTCCCTCTTCTGAATCTCGCTGAGGAAACTGCACGTCACCCTCNTGAAA	0.00192542179390681	0.000822330400206626	57.3333333333333	52.6	0.000836043827932178	0.00207105081995357	yes	0.00110309139370018	pos	yes
liver	Labelled in health	Cre -ve	13_TCGCTGCGATCTATTGAAAGTCAGCCCTCGACACAAGGGTTTGA	0.000787390880863855	0.000276771281006152	44.3333333333333	41.8	0.0213106045299604	0.0384250944511454	yes	0.000510619599857703	pos	yes
liver	Labelled in health	Cre -ve	17_GATCGATGTGGTGCTCCGGAGTTCTCTTCGGGCCAGGGCCTAAGCCGCGCCAGGCG	0.0154106056666667	0.000554080199768174	50	158.2	0.000107893097147348	0.000336946320423291	yes	0.0148565254668985	pos	yes
liver	Labelled in health	Cre -ve	17_GCCAAATGATGTATGTTTGACATAGGAGCACTTGTGTGCAAGGACGACCCTTATCTATCACCCATGACTGATG	0.000562885652163833	0.00065506585143987	57.3333333333333	43.2	0.688971695258384	0.767831745960589	no	-9.21801992760367e-05	neg	no
liver	Labelled in health	Cre -ve	18_TGGAGTGTGACAANGGTGTTTGA	0.00192033883333333	0.00037809223764986	48.8333333333333	58.6	2.41508030558859e-05	9.19761892081635e-05	yes	0.00154224659568347	pos	yes
liver	Labelled in health	Cre -ve	18_TGGAGTGTGATAATGGTGTTTGT	0.00316010716666666	0.00111728413445394	61.8333333333333	61.6	0.00687655238112963	0.0142605348361849	yes	0.00204282303221272	pos	yes
liver	Labelled in health	Cre -ve	19_TACGGGGATGATATGAAAACTGAACTCTCTCTTTCTGATGGTTTAGTGGAGAAAACAAAAATTCTCTGAGTA	0.00443624783333333	0.00108866751785593	47.3333333333333	42	6.20057036144039e-05	0.00021056103519058	yes	0.0033475803154774	pos	yes
liver	Labelled in health	Cre -ve	9_GCTGCGATCTATTGAAAGTCAGCCCTCGACANAAGGGTTTGT	0.000630063201078803	0.000492331732369124	46.6666666666667	41	0.907867530520672	0.937784584758362	no	0.000137731468709679	pos	no
liver	Labelled in health	Cre -ve	11_TTGCTTTGCTGAAATCCAGAGGCTGTTTCTGAGC	0.000899211223320832	0.000755695097137948	64	72.8	0.720181285997068	0.788908263558617	no	0.000143516126182884	pos	no
liver	Labelled in health	Cre -ve	12_GTGAAATGTTTAGGACCACTAGA	0.00012116521929189	0.000225202023325774	39.6666666666667	55.6	0.570140054087242	0.661914735158265	no	-0.000104036804033884	neg	no
liver	Labelled in health	Cre -ve	18_TGGAGTGTGACAATGGTGTTTGTATT	0.0120091765	0.00548933356001341	60.5	50	0.021163393455989	0.0382442697708004	yes	0.00651984293998659	pos	yes
liver	Labelled in health	Cre -ve	19_CTGACCTATGAATTGACAGCCTAT	0.00247017346206365	0.00113795994489859	44.1666666666667	51.4	0.203154368191102	0.282544044497864	no	0.00133221351716506	pos	no
liver	Labelled in health	Cre -ve	9_TCGCTGCGATCTATTGAAAGTCAGGCCTCGACACAAGGGTTTGT	0.000574008285659943	0.00061963119688011	47.6666666666667	39.8	0.548076900813787	0.640864668813825	no	-4.56229112201666e-05	neg	no
liver	Labelled in health	Cre -ve	NA_AAATAACGCCGGAACATTAGTG	0.000131760116507602	0.000111651066360212	45.1666666666667	57.4	0.592056798841066	0.683465001494998	no	2.01090501473897e-05	pos	no
liver	Labelled in health	Cre -ve	11_GGACATGTCCTGCAATTCTGAAT	0.00600330366666666	0.000717019203284466	49	61.2	0.000342585188649205	0.000940090669188896	yes	0.00528628446338219	pos	yes
liver	Labelled in health	Cre -ve	18_TGCAGTGATGACTATCTTAGGACACCTTTGGATTTACCGTGAAAAGAAGTAACCTCTGAGCAG	0.0101085865	0.0014539884983162	46.8333333333333	36.4	3.18431292618664e-05	0.000116901578146041	yes	0.0086545980016838	pos	yes
liver	Labelled in health	Cre -ve	2_TGGAAAGGATGAACGAACTTGGCCTGACC	0.00134552048185231	0.000683977064057446	45.5	50	0.773716892670844	0.826447270677245	no	0.000661543417794864	pos	no
liver	Labelled in health	Cre -ve	3_GGCCGCCGGTGAAATACCACTACTCTCATC	0.00075185483578505	0.0015025661503	60.5	61.4	0.170444399936463	0.242007292592713	no	-0.00075071131451495	neg	no
liver	Labelled in health	Cre -ve	9_CGATCTATTGAAAGTCAGCCCTCGACACAAGGGTTTGT	0.00156382310807004	0.000491544254755988	38.8333333333333	40.8	0.0955398214884754	0.145814521560126	no	0.00107227885331405	pos	no
liver	Labelled in health	Cre -ve	Mus musculus (house mouse) mmu-miR-92a-3p	0.00797433216666666	0.00066183842708911	56.8333333333333	70.6	0.000564506359821575	0.00147933338667068	yes	0.00731249373957755	pos	yes
liver	Labelled in health	Cre -ve	NA_TGGAGTGTGACAATGGTGTTTGTAAA	0.00282530333333333	0.00107321021040685	42.3333333333333	75	0.159494008290546	0.228449238588393	no	0.00175209312292648	pos	no
liver	Labelled in health	Cre -ve	1_GACAACTGAGCTTGTTGATGAATACCAACGATTCTGATG	0.000969188996799213	0.000855544763322904	46.1666666666667	46.2	0.752270948938274	0.813963747017263	no	0.000113644233476309	pos	no
liver	Labelled in health	Cre -ve	1_TGCTATGATGAAGGCTATGTTGGTAGGGACAACTGAGCTTGTTGATGAATACCAACGATTCTGAT	0.00167420595278365	0.00047121633770972	43.3333333333333	36.4	0.00212627269623739	0.00485409593118621	yes	0.00120298961507393	pos	yes
liver	Labelled in health	Cre -ve	10_GTTCATGGGTGAGAAACAGCTAGTCTGACA	0.0017738525	0.000728780115910094	52.5	57	0.265670770678495	0.356121181090417	no	0.00104507238408991	pos	no
liver	Labelled in health	Cre -ve	11_CGGCGATGATGACACTCCATACATAGCACGCGTTAGACTGCTGATC	0.00245512440794357	0.000443130710007314	38	38	0.00194237324073737	0.00451006892080045	yes	0.00201199369793626	pos	yes
liver	Labelled in health	Cre -ve	18_TGGAGTGTGACAAAGGTGTTTGT	0.00473899716666666	0.00159667828030475	42.3333333333333	34.2	0.0010630073946383	0.00258231476697023	yes	0.00314231888636191	pos	yes
liver	Labelled in health	Cre -ve	2_TGCAATGATGACTTATATATCTGTCAATCCCCTGAGAGATCACTGACGACTCCATGTGTCTGAGC	0.000456067892179785	0.000463976038192244	49.3333333333333	38.8	0.75594664552691	0.814942481619618	no	-7.90814601245901e-06	neg	no
liver	Labelled in health	Cre -ve	5_GCATGTGATGTAATCATTGTTTCAAGACGGGACTGAAG	0.00154691936437656	0.000449242809559974	40.6666666666667	41	0.0124858695248151	0.0242285325302959	yes	0.00109767655481659	pos	yes
liver	Labelled in health	Cre -ve	9_GACTCTTAGCGGTGGA	0.00326805205703422	0.00036388658944928	36.1666666666667	55.4	0.163984849745131	0.234058936151106	no	0.00290416546758494	pos	no
liver	Labelled in health	Cre -ve	9_TCGCTGCGATCTATTGAAAGTCAGCCCTCGACACGAGGGTTTGT	0.00082204854492337	0.00026050012707872	28.6666666666667	23.4	0.128215024126444	0.188619575204064	no	0.00056154841784465	pos	no
liver	Labelled in health	Cre -ve	MT_GAATTGATCAGGACATAGGGTTTGATA	0.0175286073333333	0.00058609135373651	40.3333333333333	54	0.000268861491260114	0.000760840678392337	yes	0.0169425159795968	pos	yes
liver	Labelled in health	Cre -ve	NA_TTTGCCGGATCAAGAGCTACC	8.16677603431417e-05	0.0003206412	37.1666666666667	47.2	0.72422278992563	0.790262300813124	no	-0.000238973439656858	neg	no
liver	Labelled in health	Cre -ve	1_CACAAGTGATGAGTGACAAAGGGACTTAATACTGAACCATGGGGTTGAAATGAAATATGCTGATG	0.000589027638721612	0.000392508235123183	39.8333333333333	39.8	0.356121387516664	0.457790111713062	no	0.000196519403598429	pos	no
liver	Labelled in health	Cre -ve	11_GGAGGGAACGCAGTCTGAGTGGA	0.00193554085746757	0.00059571218639899	52.8333333333333	58.2	0.956495987044357	0.968377924771616	no	0.00133982867106858	pos	no
liver	Labelled in health	Cre -ve	17_TTGCTGTGATGACTGTCATTGGGTTTCGCATATTGCTGAGTTCCCATGATGCCTCTTCTCTTGGCTGTCTGAGCA	0.00224416983333333	0.000635248690002726	43.5	35.4	0.000184263711980154	0.000552113695822887	yes	0.0016089211433306	pos	yes
liver	Labelled in health	Cre -ve	18_TGGAGTGTGACAATGGTGTTTTAT	0.00341668256114379	0.0032310044	53.8333333333333	49.2	0.823895868416917	0.872045626960762	no	0.00018567816114379	pos	no
liver	Labelled in health	Cre -ve	4_GGTCGATGATGAGAGCTTTGTTCTGAG	0.00053495691163469	0.000978911668173238	61.8333333333333	67.6	0.145314272974024	0.209984277435867	no	-0.000443954756538548	neg	no
liver	Labelled in health	Cre -ve	8_GGAATGATGACATTCTCCGGAATCGCTGTACTGACTTGATGAAAGTACTTTTGAACCCTTTTCCATCTGATG	0.00456094283333333	0.000907912666675018	46.8333333333333	41.4	0.000802404566575614	0.00201218375925884	yes	0.00365303016665831	pos	yes
liver	Labelled in health	Cre -ve	NA_TGGAGTGTGACAATGGTGTTTGAAAA	0.00379686499197665	0.000392137178980526	35.6666666666667	57.2	0.0785971150925285	0.12342321541505	no	0.00340472781299612	pos	no
liver	Labelled in health	Cre -ve	NA_TGGGGTACCGCCAAGCGGTAAGGCA	8.230452674897e-05	7.627765064836e-05	46.3333333333333	50	0.667353621344268	0.75090065704431	no	6.02687610061e-06	pos	no
liver	Labelled in health	Cre -ve	11_GATAACTGACGATAACTGCTCCTGGCTGACT	0.00468806634733893	0.000541726989781716	48.5	49.2	0.0158761424264622	0.0296767341228594	yes	0.00414633935755721	pos	yes
liver	Labelled in health	Cre -ve	19_CACCCTGATGAACTGAATACCGCCCCAGTCTGATAGCTGTGGAGAAAGGTATTTTCTGAG	0.00327710516666666	0.000451236906440294	35.8333333333333	31.6	9.11776453985241e-05	0.000297239123999189	yes	0.00282586826022637	pos	yes
liver	Labelled in health	Cre -ve	NA_GAGGACCGGAGTGGACGCATCAC	0.000401345473373445	0.000347730490045478	55.1666666666667	53.8	0.610791018793183	0.699149831905118	no	5.3614983327967e-05	pos	no
liver	Labelled in health	Cre -ve	1_TGTCAATGATGCATCTTATTGGAACTGAATTTAAGTGATCTAACCCATTCGTCACTACCACTGAGAC	0.000853391281164257	0.000513295884598583	51	39.6	0.133958217042909	0.196007085978404	no	0.000340095396565674	pos	no
liver	Labelled in health	Cre -ve	1_TTCAAGTAATTCAGGATAGGTA	0.00680221893675267	0.0086044162	40.6666666666667	57.6	0.245936534452954	0.334267670467391	no	-0.00180219726324733	neg	no
liver	Labelled in health	Cre -ve	15_GAATTGATCAGGACATAGGGA	0.0251503498333333	0	39.3333333333333	56.6	1.82668385209465e-07	1.95887807823307e-06	yes	0.0251503498333333	pos	yes
liver	Labelled in health	Cre -ve	18_TGGAGTGTGACAATGGGGTTTGT	0.00833959016666666	0.000621544399633504	43	35.8	0.000241004459731246	0.000692536923422245	yes	0.00771804576703316	pos	yes
liver	Labelled in health	Cre -ve	19_TGCAATGATGTCATCTTACTACTGAA	0.00206364243954236	0.0011271890211382	43.1666666666667	44.8	0.949344393619122	0.964627786111355	no	0.00093645341840416	pos	no
liver	Labelled in health	Cre -ve	18_TGGAGTGTGACNATGGTGTTTGA	0.00218476805555555	0.000591146460039716	41.6666666666667	50.4	0.00208751692437302	0.00480600647842942	yes	0.00159362159551583	pos	yes
liver	Labelled in health	Cre -ve	MU069435.1_TCTGGGTCGGGGTTTCGTACGTAGCAGAGCAGCTCC	0.000896438219008723	0.000603708641129542	58.1666666666667	47.6	0.434755818555226	0.532021009192957	no	0.000292729577879181	pos	no
liver	Labelled in health	Cre -ve	NA_CTGACCTATGAATTGACAGCCTTA	0.00712080766666666	0.0111556683947686	45.1666666666667	51.8	0.275650499033974	0.368287142151949	no	-0.00403486072810194	neg	no
liver	Labelled in health	Cre -ve	1_GGCAATGATGATTTTTCTTATTTGTTCACCTGACAATATATGAAGGTGTTCAGTCACTACCTCATCTGATG	0.00104731463076013	0.000502275545834024	46.1666666666667	38.8	0.00251475407714806	0.00570898209714672	yes	0.000545039084926106	pos	yes
liver	Labelled in health	Cre -ve	11_CCTCGGCCGATCGAAAGGGAGTCGGGTTCAGATCCCCGAATCCGGAGTG	0.000418896469620178	0.000999142067111788	42	36.4	0.489076068489354	0.584453073048129	no	-0.00058024559749161	neg	no
liver	Labelled in health	Cre -ve	11_TGCTGTGATGAGATGACTAAGTAGGAAGTGCCGTCAGAGTCGATAACTGACGATAACAGCTCCTGGCTGACT	0.0036593765	0.000796811299568032	46.8333333333333	37.2	2.83533194734186e-05	0.000106488273598323	yes	0.00286256520043197	pos	yes
liver	Labelled in health	Cre -ve	16_TGAAATGATGGCAAATCATCTTTCGGGACTGACCTGAAATGAAGAGAATACTCTTGCTGAT	0.00139468436302355	0.000717278874524709	49.5	52.4	0.0802123211669626	0.125476087813963	no	0.000677405488498841	pos	no
liver	Labelled in health	Cre -ve	17_TTGCTGTGATGACTGTCATTGGGTTTCGCATATTGCTGAGTTCCCATGATGCCTCTTCTCTTGGCTGTCTGAGC	0.00119281195471812	0.00075742264532407	47	39	0.135450142229808	0.197423750261519	no	0.00043538930939405	pos	no
liver	Labelled in health	Cre -ve	18_TGGAGTGTGACAATGGTGTATGT	0.00396030316666666	0.00128101678709677	43.5	41.8	9.86426016652861e-05	0.000316510710067749	yes	0.00267928637956989	pos	yes
liver	Labelled in health	Cre -ve	NA_TGGAGTGTGACAATGGTGTTTGTAAT	0.00493600717647058	0.003882989	57.6666666666667	59.4	0.965346935421269	0.974916669601406	no	0.00105301817647058	pos	no
liver	Labelled in health	Cre -ve	15_TCGAGGAGCTCACAGTCTAGTAT	0.0100786603678002	0.000897560439332876	48.5	44.2	0.0669484195055557	0.107619254234769	no	0.0091810999284673	pos	no
liver	Labelled in health	Cre -ve	9_TCGCTGCGATCTATTGAAAGTCAGCCCACGACACAAGGGTTTGT	0.000436828009251125	0.000419813922214394	30.1666666666667	31	0.895842117921745	0.928894816929036	no	1.7014087036731e-05	pos	no
liver	Labelled in health	Cre -ve	MT_GAATTGATCAGGACATAGGGTTTGATAG	0.0293222968333333	0.000955183788839254	32.6666666666667	54.2	0.000293084644430339	0.000818027346612076	yes	0.0283671130444941	pos	yes
liver	Labelled in health	Cre -ve	10_AGTTATGATGTGTAAATCCTATTCCATTGCTGAAATGCAGTGTGGAACATAATGAACTGAAC	0.00495207566666666	0.000975577792864116	37.6666666666667	33	0.000155649734722583	0.000471578192560985	yes	0.00397649787380254	pos	yes
liver	Labelled in health	Cre -ve	19_TGAGAACTGAATTCCATAGGCTGT	0.00445766577700972	0.0003185084181763	32.5	32	0.0018615713258348	0.00434722243712139	yes	0.00413915735883342	pos	yes
liver	Labelled in health	Cre -ve	2_GCCAGTGATGCTTAGGAATTTCTTCACCTGAATCAACTATGTGGTCACACTGTTGTCTGAGGCAA	0.003988252	0.00054956372272707	38.6666666666667	32	0.000166820174324118	0.000503549785459839	yes	0.00343868827727293	pos	yes
liver	Labelled in health	Cre -ve	NA_CTGAGGCGTGATGACGAGGCA	0.00049053209532757	0.000617726739292584	47.3333333333333	49.6	0.403557896835513	0.500660191774107	no	-0.000127194643965014	neg	no
liver	Labelled in health	Cre -ve	NA_GACTCTTAGCGGTGGATCACTCGGCTCGTGCGTCGATGAAGAACGCAG	0.0182552093333333	0.00177069773957239	50.5	48.8	1.14860704906889e-06	7.48891795992918e-06	yes	0.0164845115937609	pos	yes
liver	Labelled in health	Cre -ve	NA_GAGGACCGGAGTGGACGCATC	0.000216517927090052	0.000491589795461948	42.6666666666667	49.6	0.404412513353777	0.500906076570408	no	-0.000275071868371896	neg	no
liver	Labelled in health	Cre -ve	10_TACATGATGAAAACAGTCTCCCTCTTCTGAATCTCGCTGAGGAAACTGCACGTCACCCTCCTGAAA	0.00268075433333333	0.00109782239424444	45.6666666666667	42.6	0.0150421129029651	0.0284439025891336	yes	0.00158293193908889	pos	yes
liver	Labelled in health	Cre -ve	2_CTACAATGATGGTAATATTTTTCGTCAACAGAGTTCACCTAGTGAGTGTTGACACCTTGGGTCTGAGTG	0.00513169933333333	0.0009765024422367	35.6666666666667	35.2	0.000241325750002353	0.000692536923422245	yes	0.00415519689109663	pos	yes
liver	Labelled in health	Cre -ve	2_TGGAAAGGATGAACGAACTTGGCCTGACCTTCAGAAATGGAGGCAATACAACTGATTTAATGAGCCTGATCCA	0.0147843941666667	0.00173346590269413	48.5	39.6	2.25754626635573e-06	1.25163279393192e-05	yes	0.0130509282639725	pos	yes
liver	Labelled in health	Cre -ve	NA_AGCGCACGGGGTCGGCGGCGATGTCGGC	0.000251888254436433	0.000634549033173842	38.5	32	0.667979112094631	0.75090065704431	no	-0.000382660778737409	neg	no
liver	Labelled in health	Cre -ve	10_GTACATGATGAAAACAGTCTCCCTCTTCTGAATCTCGCTGAGGAAACTGCACGTCACCCTCCTGAA	0.00109220264435768	0.0011067175994126	36.5	37.6	0.862295249795685	0.900987985363441	no	-1.45149550549199e-05	neg	no
liver	Labelled in health	Cre -ve	11_TGGTGGGTGCATATGTTTT	0.0123486308333333	0.0040066356	51.8333333333333	42.6	0.0100091367659531	0.019799627340417	yes	0.00834199523333333	pos	yes
liver	Labelled in health	Cre -ve	17_GATCGATGTGGTGCTCCGGAGTTCTCTTCGGGCCAGGGCCTAAGCCGCGCCAG	0.020348335	0.00126246669764445	34.1666666666667	88.2	3.90648614967372e-05	0.00014087549610549	yes	0.0190858683023555	pos	yes
liver	Labelled in health	Cre -ve	18_TAGAGTGTGACAATGGTGTTTGT	0.00434418933333333	0.00113256591831879	39.3333333333333	39.6	4.83180813740382e-07	3.82322682716904e-06	yes	0.00321162341501454	pos	yes
liver	Labelled in health	Cre -ve	18_TTGCTGTGATGACTATCTTAGGACACCTTTGGATTAACCGTGAAATCAAACAAGTGCTGAGNAA	0.00837915566666666	0.00142270220288252	37.5	31.2	1.03522783919871e-07	1.28422867043149e-06	yes	0.00695645346378414	pos	yes
liver	Labelled in health	Cre -ve	7_CGTCTGTGATGTTCTGCTATTACCTACATTGTTTGAGCCTCATGAAAACCCCACTGGCTGAGAC	0.0024362435	0.000609381322195232	35.3333333333333	26.8	1.23659637541513e-05	5.38902912164135e-05	yes	0.00182686217780477	pos	yes
liver	Labelled in health	Cre -ve	NA_TGCGTTGAGCTAACCGGTACTAAT	0.000313861420265598	0.000962603831785224	44	42	0.728533624757529	0.792730179142037	no	-0.000648742411519626	neg	no
liver	Labelled in health	Cre -ve	NA_TGTGGGCACTCGAAGATACGGAT	0.00614814183333333	0.00235246126396677	45.1666666666667	49.6	0.144538239338644	0.209233863341021	no	0.00379568056936656	pos	no
liver	Labelled in health	Cre -ve	18_TTGCTGTGATGACTATCTTAGGACACCTTTGGATTAACCGTGAAATCAAACAAGTGCTGAGNA	0.00152507973957146	0.000901680053179158	35.1666666666667	29	0.173314181817011	0.24565401422759	no	0.000623399686392302	pos	no
liver	Labelled in health	Cre -ve	11_GACCTGTGATGTCTTCAAAGGAACCACTGATG	0.000386434335908698	0.000940402240514564	33	32.2	0.043314086884393	0.0723380754319269	no	-0.000553967904605866	neg	no
liver	Labelled in health	Cre -ve	11_TGGTGGGTGCATATGTTT	0.0174691473333333	0.00146335177811998	59.5	55.4	6.92486884334892e-05	0.000233213558154106	yes	0.0160057955552134	pos	yes
liver	Labelled in health	Cre -ve	2_TGAATCTGACAACAGGAAATAAACCTCCTTATTCACCA	0.00125792717362912	0.000482511766142612	41.3333333333333	29.4	0.444849812443324	0.539437175984314	no	0.000775415407486508	pos	no
liver	Labelled in health	Cre -ve	NA_GACTCTTAGCGGTGGATCACTCGGCTCGTGCGTCGATGAAGAACGCAGCTAGCTGCGAGAATTA	0.00452701842179035	0.000950711503298132	31.1666666666667	32.6	0.0419224854927672	0.0703021104456899	no	0.00357630691849222	pos	no
liver	Labelled in health	Cre -ve	1_TGTCAATGATGTATACCTTTTGGAACTGAATCTAAGTGATTTAACAAAAATTCGTCACTACCACTGAGA	0.000492762307449792	0.000626108057804006	32.3333333333333	29.2	0.509602121100755	0.605497515889867	no	-0.000133345750354214	neg	no
liver	Labelled in health	Cre -ve	18_ACTGGACTTGGAGTCAGAAGGCT	0.0241415573333333	0.0043712008	35	39.8	0.000879615302053224	0.00217238324597993	yes	0.0197703565333333	pos	yes
liver	Labelled in health	Cre -ve	18_TGGAGTGTGACGATGGTGTTTGT	0.00951160883333333	0.00216073626260922	25.6666666666667	22.8	0.00462546884499764	0.00989437561331517	yes	0.00735087257072411	pos	yes
liver	Labelled in health	Cre -ve	13_GCTGCGATCTATTGAAAGTCAGCCCTCGACACAAGGGTTTGA	0.000452002206852782	0.000275028287608068	26.3333333333333	26.4	0.217862423560424	0.300436337058791	no	0.000176973919244714	pos	no
liver	Labelled in health	Cre -ve	NA_GAACTCGGGTGAAGGAACTAGG	0.000177872666666667	0.00122331124255646	40.5	38.4	0.0285088360822094	0.0499670998000014	yes	-0.00104543857588979	neg	no
liver	Labelled in health	Cre -ve	8_TTCTGGGTCGGGGTTTCGTACGTAGCAGAGCAGCTCC	0.000259872977997903	0.000548394974376716	36.8333333333333	32.8	0.142346512135821	0.206795735099276	no	-0.000288521996378813	neg	no
liver	Labelled in health	Cre -ve	9_GTCTATGATGATCCTATCCCGAACCTGAATTCCTGTTGAAAGACCATACTTACGGATCTGGCTTCTGAGA	0.000937732823712438	0.000519247802579542	36	29.4	0.69746072041368	0.772324031436343	no	0.000418485021132896	pos	no
liver	Labelled in health	Cre -ve	NA_TGTCGACTTGGAGGTTGTGCCC	0.000258739899827698	0.00034519723239071	40.5	36.6	0.75404003558041	0.813963747017263	no	-8.64573325630117e-05	neg	no
liver	Labelled in health	Cre -ve	NA_GACTCTTAGCGGTGGATCACTCGGCTCGTGCGTCGATGAAGAACGCAGCTAGCTGCGAGAATTAATGTGA	0.00303045980348258	0.00099353545208596	34.3333333333333	32.8	0.00346082242334564	0.00760261529656791	yes	0.00203692435139662	pos	yes
liver	Labelled in health	Cre -ve	NA_GGCGTAGTCGATGGGAAACAG	0.000165717247397542	0.000240556168986802	36.6666666666667	43.8	0.974477756781795	0.98093617799489	no	-7.48389215892603e-05	neg	no
liver	Labelled in health	Cre -ve	NA_GACTCTTAGCGGTGGATCACTCGGCTCGTGCGTCGATGAAGAACGCAGCTAGCTGCGAGA	0.0087651685	0.00128220956129685	26.3333333333333	20.6	0.00570903074809124	0.0119919073703463	yes	0.00748295893870315	pos	yes
liver	Labelled in health	Cre -ve	NA_TGGAGTGTGACAATGGTGTTTAAT	0.00375794553462763	0.00170411989387338	41.6666666666667	39.6	0.373929662284941	0.471024226834972	no	0.00205382564075425	pos	no
liver	Labelled in health	Cre -ve	18_TGGAGTGTGACAATGGTGTTTGTAG	0.00082765930720774	0.00151438577792965	32	38	0.95160826997979	0.964627786111355	no	-0.00068672647072191	neg	no
liver	Labelled in health	Cre -ve	1_TGCTATGATGAAGGCTATGTTGGTAGGGACAACTGAGC	0.000307061330277868	0.000511888656497326	31	27.4	0.293899120337067	0.386335133991467	no	-0.000204827326219458	neg	no
liver	Labelled in health	Cre -ve	18_TGGAGTGTGACAATGGTATTTGT	0.0022867723085676	0.00155878309079604	26.1666666666667	23	0.152437408665225	0.219111971890932	no	0.00072798921777156	pos	no
