# Supplementary material for: SLAMseq reveals potential transfer of RNA from liver to kidney in the mouse
Source: Nat Commun. 2025 Aug 11;16:7413. doi: 10.1038/s41467-025-62688-9 (PMC12339719; doi:10.1038/s41467-025-62688-9)
Supplement: Supplementary file 6 — Source Data [file 41467_2025_62688_MOESM6_ESM.zip › Source data/FigS12c_data.csv]

class	perc	lower_norm	upper_norm	lower_perc	upper_perc
genome	0.589453758788534	0.582233167017231	0.596515021192612	0.582424305303992	0.596645462137869
lncRNA	0.875	0.836660795419485	0.91328773399228	0.834558823529412	0.911764705882353
miRNA	0.708333333333333	0.690638125249647	0.727742309532962	0.688858695652174	0.72643776944257
pctranscripts	0.473975636766334	0.441779881724123	0.50635522348075	0.441860465116279	0.504983388704319
rRNA	0.636363636363636	0.586026237605863	0.686182318543869	0.588235294117647	0.68716577540107
tRNA	0.863636363636364	0.837679480880527	0.889587898798618	0.838235294117647	0.88903743315508
unmapped	0.257501530924678	0.242172649457903	0.272601386059549	0.242804654011023	0.27372933251684
