# Supplementary material for: SLAMseq reveals potential transfer of RNA from liver to kidney in the mouse
Source: Nat Commun. 2025 Aug 11;16:7413. doi: 10.1038/s41467-025-62688-9 (PMC12339719; doi:10.1038/s41467-025-62688-9)
Supplement: Supplementary file 6 — Source Data [file 41467_2025_62688_MOESM6_ESM.zip › Source data/Fig7e_data.csv]

group	set	n	mean	sd	lower	upper	parameter	.group
Labelled in injury	kidney-enriched	143.85	0.000777311764630386	8.90406561961953e-05	0.000762636823813187	0.000791986705447584	mean_cR	1
Labelled in injury	liver-enriched	157.84	0.00093756920727606	7.15537921383438e-05	0.000926319628683698	0.000948818785868422	mean_cR	1
Labelled in health	kidney-enriched	144.24	0.000428318737304182	4.78207311338386e-05	0.000420448167163965	0.000436189307444399	mean_cR	2
Labelled in health	liver-enriched	158.24	0.000493010448992562	4.04823934784034e-05	0.000486654043556615	0.000499366854428509	mean_cR	2
Cre -ve	kidney-enriched	119.65	0.00031928406481244	9.43325632150051e-05	0.00030220730227496	0.000336360827349921	mean_cR	3
Cre -ve	liver-enriched	132.41	0.000329596312215572	3.29819104212492e-05	0.000323926333323647	0.000335266291107497	mean_cR	3
4TU -ve	kidney-enriched	72.27	0.000200828171373712	4.14299305837508e-05	0.000191111455881005	0.00021054488686642	mean_cR	4
4TU -ve	liver-enriched	75.93	0.000170786700261326	2.26164574540251e-05	0.000165616157488545	0.000175957243034106	mean_cR	4
4sU	kidney-enriched	72.17	6.56356352058861e-05	1.18479959940322e-05	6.2854888774253e-05	6.84163816375192e-05	mean_cR	5
4sU	liver-enriched	79.4	6.24095370536124e-05	7.98329338960197e-06	6.06260299671392e-05	6.41930441400855e-05	mean_cR	5
