# Supplementary material for: SLAMseq reveals potential transfer of RNA from liver to kidney in the mouse
Source: Nat Commun. 2025 Aug 11;16:7413. doi: 10.1038/s41467-025-62688-9 (PMC12339719; doi:10.1038/s41467-025-62688-9)
Supplement: Supplementary file 6 — Source Data [file 41467_2025_62688_MOESM6_ESM.zip › Source data/Fig7d_data.csv]

sample_name	tissue	group	source	gene_name	length	readsCPM	conversionRate	Tcontent	coverageOnTs	conversionsOnTs	readCount	tcReadCount	multimapCount	cpm_raw	cpm_norm	set	bin
s38	kidney	Labelled in health	32	Lmx1b	3671	1.849661062	0	803	426	0	22	0	0	1.849661062	1.853337577	kidney-enriched	(2.19,3.15]
s46	kidney	4sU	41	Apobec2	424	7.45302711	0	98	1832	0	100	0	7	7.45302711	7.473325991	kidney-enriched	(3.15,7.93]
s47	kidney	4sU	42	Pou3f3	4537	66.6722971	7.30300153363032e-05	1478	27386	2	896	2	0	66.6722971	70.02709454	kidney-enriched	(7.93,89.6]
s41	kidney	Cre -ve	36	Pou3f3	4537	98.07213822	0.000205931	1478	33992	7	1153	7	0	98.07213822	99.38895137	kidney-enriched	(7.93,89.6]
s25	kidney	4TU -ve	18	Mbl1	1176	8.913663838	0	299	2319	0	118	0	0	8.913663838	9.24989531	liver-enriched	(3.15,7.93]
s39	kidney	Labelled in health	33	Aqp7	1172	24.76565412	0.000175994	422	5682	1	353	1	0	24.76565412	25.30180234	kidney-enriched	(7.93,89.6]
s41	kidney	Cre -ve	36	Proz	3324	6.549483646	0	735	1580	0	77	0	0	6.549483646	6.637423465	liver-enriched	(3.15,7.93]
s27	kidney	4TU -ve	20	Ddn	1500	4.033661796	0	395	1584	0	59	0	0	4.033661796	4.011828543	kidney-enriched	(3.15,7.93]
s32	kidney	Labelled in injury	26	Emx2	1374	42.25271355	0.000544827	354	16519	9	563	9	0	42.25271355	41.00652751	kidney-enriched	(7.93,89.6]
s35	kidney	Labelled in health	29	Gpld1	2379	4.732905056	0	629	1126	0	65	0	0	4.732905056	4.825366635	liver-enriched	(2.19,3.15]
s43	kidney	Cre -ve	38	Mycbpap	72	3.438321948	0	21	573	0	42	0	0	3.438321948	3.344020288	kidney-enriched	(3.15,7.93]
s48	kidney	4sU	43	Tm4sf4	586	1.881093926	0	205	672	0	23	0	0	1.881093926	1.76673815	liver-enriched	(2.19,3.15]
s28	kidney	Labelled in injury	21	Casr	771	11.29284036	0.000519886	205	3847	2	160	2	0	11.29284036	11.38440545	kidney-enriched	(7.93,89.6]
s36	kidney	Labelled in health	30	Serpinf1	1193	1.792264992	0	276	511	0	29	0	0	1.792264992	1.797505575	liver-enriched	(2.19,3.15]
s46	kidney	4sU	41	Serpinf1	1193	3.651983284	0	276	836	0	49	0	0	3.651983284	3.661929735	liver-enriched	(2.19,3.15]
s32	kidney	Labelled in injury	26	Ttpa	2251	12.38312209	0.000232612	750	4299	1	165	1	0	12.38312209	12.01789883	liver-enriched	(7.93,89.6]
s48	kidney	4sU	43	Tmem151b	2887	2.453600774	0	715	597	0	30	0	0	2.453600774	2.304441066	kidney-enriched	(2.19,3.15]
s30	kidney	Labelled in injury	24	Iigp1	1574	15.22421105	0.001386482	458	5770	8	238	8	2	15.22421105	14.75088886	liver-enriched	(7.93,89.6]
s47	kidney	4sU	42	Dleu7	935	47.8463025	5.92522367719381e-05	286	16877	1	643	2	1	47.8463025	50.25381896	kidney-enriched	(7.93,89.6]
s32	kidney	Labelled in injury	26	Fn1	2124	21.23893061	0.00110543	499	7237	8	283	4	4	21.23893061	20.61251738	liver-enriched	(7.93,89.6]
s41	kidney	Cre -ve	36	Ankrd45	3156	3.317270937	0	966	957	0	39	0	0	3.317270937	3.361811885	kidney-enriched	(2.19,3.15]
s42	kidney	Cre -ve	37	Mycbpap	72	1.677297812	0	21	237	0	22	0	0	1.677297812	1.710553114	kidney-enriched	(3.15,7.93]
s39	kidney	Labelled in health	33	St8sia6	5801	30.16779397	0.001400342	1826	12854	18	430	18	2	30.16779397	30.82089237	kidney-enriched	(7.93,89.6]
s28	kidney	Labelled in injury	21	C8g	159	20.04479164	0.000484183	45	6196	3	284	3	0	20.04479164	20.20731967	liver-enriched	(7.93,89.6]
s44	kidney	Cre -ve	39	Tbx10	263	3.636714592	0	64	662	0	39	0	0	3.636714592	3.728150408	kidney-enriched	(2.19,3.15]
s43	kidney	Cre -ve	38	C4b	682	24.88690172	0	154	4959	0	304	0	36	24.88690172	24.20433733	liver-enriched	(7.93,89.6]
s39	kidney	Labelled in health	33	Trpc1	3678	29.18558673	0.000458169	1149	10913	5	416	5	5	29.18558673	29.81742145	kidney-enriched	(7.93,89.6]
s33	kidney	Labelled in injury	27	Itih3	111	2.917468606	0	17	435	0	40	0	0	2.917468606	2.735121314	liver-enriched	(3.15,7.93]
s27	kidney	4TU -ve	20	Sfrp2	894	7.041816357	0.000335683	307	2979	1	103	1	0	7.041816357	7.003700676	kidney-enriched	(3.15,7.93]
s33	kidney	Labelled in injury	27	Serpinf1	1193	1.823417879	0	276	357	0	25	0	1	1.823417879	1.709450821	liver-enriched	(2.19,3.15]
s39	kidney	Labelled in health	33	Cfi	194	5.823085813	0.002643172	70	2270	6	83	6	0	5.823085813	5.949148992	liver-enriched	(2.19,3.15]
s26	kidney	4TU -ve	19	Fgg	562	3.978702934	0.000797448	224	1254	1	47	2	0	3.978702934	4.205830865	liver-enriched	(7.93,89.6]
s36	kidney	Labelled in health	30	Aqp7	1172	27.68740402	0	422	7524	0	448	4	1	27.68740402	27.76836199	kidney-enriched	(7.93,89.6]
s47	kidney	4sU	42	Aqp7	1172	18.37952833	0	422	3776	0	247	0	0	18.37952833	19.30434414	kidney-enriched	(7.93,89.6]
s35	kidney	Labelled in health	29	Itih3	111	3.058184806	0	17	338	0	42	0	0	3.058184806	3.11792921	liver-enriched	(3.15,7.93]
s37	kidney	Labelled in health	31	Emx1	282	9.898907753	0	55	2057	0	142	1	0	9.898907753	9.959750313	kidney-enriched	(7.93,89.6]
s35	kidney	Labelled in health	29	Slc38a4	2170	3.203812654	0	707	1105	0	44	0	0	3.203812654	3.26640203	liver-enriched	(2.19,3.15]
s37	kidney	Labelled in health	31	Fgg	562	7.389325506	0	224	2790	0	106	0	0	7.389325506	7.434743192	liver-enriched	(7.93,89.6]
s37	kidney	Labelled in health	31	Gfra1	3020	4.879743259	0.000606796	823	1648	1	70	1	0	4.879743259	4.90973607	liver-enriched	(3.15,7.93]
s36	kidney	Labelled in health	30	Rbp4	252	4.573365842	0	86	1760	0	74	0	0	4.573365842	4.586738364	liver-enriched	(3.15,7.93]
s46	kidney	4sU	41	Emx2	1374	43.67473887	0.00017319	354	17322	3	586	3	1	43.67473887	43.79369031	kidney-enriched	(7.93,89.6]
s42	kidney	Cre -ve	37	Emx1	282	6.55670963	0	55	1228	0	86	0	0	6.55670963	6.686707626	kidney-enriched	(7.93,89.6]
s31	kidney	Labelled in injury	25	Gm45753,Klkb1	3405	2.425596185	0.002254791	964	887	2	36	2	0	2.425596185	2.314482906	liver-enriched	(3.15,7.93]
s42	kidney	Cre -ve	37	C4b	682	9.072656348	0	154	2090	0	119	0	9	9.072656348	9.252537297	liver-enriched	(7.93,89.6]
s33	kidney	Labelled in injury	27	Hmgcs2	1714	127.6392515	0.000773118	381	53032	41	1750	36	10	127.6392515	119.6615575	liver-enriched	(7.93,89.6]
s31	kidney	Labelled in injury	25	Aqp7	1172	26.81631337	0.000422714	422	7097	3	398	3	0	26.81631337	25.58789435	kidney-enriched	(7.93,89.6]
s25	kidney	4TU -ve	18	Mycbpap	72	3.097120486	0	21	507	0	41	0	0	3.097120486	3.213946675	kidney-enriched	(3.15,7.93]
s33	kidney	Labelled in injury	27	Fn1	2124	24.87141986	0.000373832	499	8025	3	341	3	1	24.87141986	23.3169092	liver-enriched	(7.93,89.6]
s32	kidney	Labelled in injury	26	Lbp	1675	8.405513176	0	416	2530	0	112	0	4	8.405513176	8.157604051	liver-enriched	(3.15,7.93]
s28	kidney	Labelled in injury	21	Dleu7	935	48.91211481	0.001081081	286	18500	20	693	20	0	48.91211481	49.30870609	kidney-enriched	(7.93,89.6]
s44	kidney	Cre -ve	39	Fgb	2262	0.466245461	0	713	158	0	5	0	0	0.466245461	0.477968001	liver-enriched	(3.15,7.93]
s29	kidney	Labelled in injury	22	Emx1	282	9.686099429	0.002028398	55	2465	5	157	6	0	9.686099429	10.20899677	kidney-enriched	(7.93,89.6]
s38	kidney	Labelled in health	32	Gfra1	3020	5.464907684	0	823	1566	0	65	0	1	5.464907684	5.475770115	liver-enriched	(3.15,7.93]
s28	kidney	Labelled in injury	21	Adora2b	728	4.164234883	0	209	1608	0	59	0	0	4.164234883	4.197999508	kidney-enriched	(3.15,7.93]
s46	kidney	4sU	41	Fgf9	3142	44.27098104	0.000234101	1019	12815	3	594	3	1	44.27098104	44.39155639	kidney-enriched	(7.93,89.6]
s32	kidney	Labelled in injury	26	Fgg	562	57.48770619	0.00149412	224	20748	31	766	31	9	57.48770619	55.79218485	liver-enriched	(7.93,89.6]
s44	kidney	Cre -ve	39	Rbp4	252	6.434187355	0	86	1555	0	69	0	1	6.434187355	6.595958414	liver-enriched	(3.15,7.93]
s39	kidney	Labelled in health	33	Dusp9	1105	7.366554342	0.000639795	275	3126	2	105	2	0	7.366554342	7.526031857	kidney-enriched	(3.15,7.93]
s43	kidney	Cre -ve	38	Casr	771	11.78853239	0.000298507	205	3350	1	144	1	0	11.78853239	11.46521242	kidney-enriched	(7.93,89.6]
s40	kidney	Labelled in health	35	Osbpl10	1753	3.115549068	0	321	734	0	45	0	0	3.115549068	3.097985054	kidney-enriched	(3.15,7.93]
s28	kidney	Labelled in injury	21	Selenbp2	562	9.246013045	0.001421464	127	2814	4	131	4	0	9.246013045	9.320981959	liver-enriched	(7.93,89.6]
s46	kidney	4sU	41	St8sia6	5801	27.42713977	9.09669789866279e-05	1826	10993	1	368	1	8	27.42713977	27.50183965	kidney-enriched	(7.93,89.6]
s27	kidney	4TU -ve	20	Ttpa	2251	18.32239596	0	750	6926	0	268	0	0	18.32239596	18.22322118	liver-enriched	(7.93,89.6]
s31	kidney	Labelled in injury	25	Mbl1	1176	6.805144851	0	299	2156	0	101	0	0	6.805144851	6.493410374	liver-enriched	(3.15,7.93]
s36	kidney	Labelled in health	30	Adora2b	728	2.533891886	0	209	991	0	41	0	0	2.533891886	2.541300986	kidney-enriched	(3.15,7.93]
s48	kidney	4sU	43	Dusp9	1105	5.234348317	0	275	1975	0	64	0	0	5.234348317	4.91614094	kidney-enriched	(3.15,7.93]
s47	kidney	4sU	42	Ddn	1500	3.869374385	0	395	1224	0	52	0	0	3.869374385	4.064072451	kidney-enriched	(3.15,7.93]
s48	kidney	4sU	43	Apoa1	64	0.736080232	0	16	87	0	9	0	0	0.736080232	0.69133232	liver-enriched	(2.19,3.15]
s28	kidney	Labelled in injury	21	Fgf9	3142	39.66610177	0.000243072	1019	12342	3	562	3	3	39.66610177	39.98772413	kidney-enriched	(7.93,89.6]
s38	kidney	Labelled in health	32	Grip2	3405	3.951548633	0	714	1151	0	47	0	0	3.951548633	3.959403006	kidney-enriched	(3.15,7.93]
s35	kidney	Labelled in health	29	Adora2b	728	5.242602524	0	209	1954	0	72	0	0	5.242602524	5.345021504	kidney-enriched	(3.15,7.93]
s38	kidney	Labelled in health	32	Pacrg	306	3.86747313	0	91	1163	0	46	0	0	3.86747313	3.875160389	kidney-enriched	(3.15,7.93]
s31	kidney	Labelled in injury	25	Klhl14	2125	5.99661279	0	611	2295	0	89	0	1	5.99661279	5.721916072	kidney-enriched	(3.15,7.93]
s47	kidney	4sU	42	Serpina1a	86	0.818521505	0	24	181	0	11	0	0	0.818521505	0.859707634	liver-enriched	(3.15,7.93]
s27	kidney	4TU -ve	20	Lmx1b	3671	1.982647324	0	803	697	0	29	0	1	1.982647324	1.971915724	kidney-enriched	(2.19,3.15]
s32	kidney	Labelled in injury	26	Igf1	6795	30.09473914	0.000644122	2126	9315	6	401	6	0	30.09473914	29.20713593	liver-enriched	(7.93,89.6]
s40	kidney	Labelled in health	35	Pacrg	306	2.146267136	0	91	813	0	31	0	0	2.146267136	2.134167482	kidney-enriched	(3.15,7.93]
s43	kidney	Cre -ve	38	Ddn	1500	4.175105223	0	395	1202	0	51	0	0	4.175105223	4.060596065	kidney-enriched	(3.15,7.93]
s32	kidney	Labelled in injury	26	Fgf9	3142	51.7839651	0.000151734	1019	13181	2	690	2	2	51.7839651	50.25666782	kidney-enriched	(7.93,89.6]
s35	kidney	Labelled in health	29	Serpinf1	1193	1.310650631	0	276	343	0	18	0	0	1.310650631	1.336255376	liver-enriched	(2.19,3.15]
s30	kidney	Labelled in injury	24	Rbp4	252	5.309283686	0.000460617	86	2171	1	83	1	0	5.309283686	5.144217542	liver-enriched	(3.15,7.93]
s29	kidney	Labelled in injury	22	Igf1	6795	11.35186175	0	2126	4312	0	184	0	0	11.35186175	11.96468412	liver-enriched	(7.93,89.6]
s29	kidney	Labelled in injury	22	Fn1	2124	7.033218694	0.000911023	499	3293	3	114	3	0	7.033218694	7.412902116	liver-enriched	(7.93,89.6]
s39	kidney	Labelled in health	33	Ttpa	2251	10.4534914	0.00105042	750	3808	4	149	4	0	10.4534914	10.67979759	liver-enriched	(7.93,89.6]
s36	kidney	Labelled in health	30	Fgf9	3142	38.9354119	0.00115141	1019	13896	16	630	16	4	38.9354119	39.04925905	kidney-enriched	(7.93,89.6]
s30	kidney	Labelled in injury	24	Lbp	1675	15.73594924	0.000154727	416	6463	1	246	1	4	15.73594924	15.24671705	liver-enriched	(3.15,7.93]
s44	kidney	Cre -ve	39	Gfra1	3020	4.289458237	0	823	968	0	46	0	0	4.289458237	4.397305609	liver-enriched	(3.15,7.93]
s28	kidney	Labelled in injury	21	Iigp1	1574	13.62198868	0.000213675	458	4680	1	193	1	0	13.62198868	13.73243907	liver-enriched	(7.93,89.6]
s35	kidney	Labelled in health	29	Sfrp2	894	5.461044296	0	307	2117	0	75	0	0	5.461044296	5.567730733	kidney-enriched	(3.15,7.93]
s37	kidney	Labelled in health	31	C4b	682	5.925402528	0	154	1338	0	85	0	15	5.925402528	5.961822371	liver-enriched	(7.93,89.6]
s30	kidney	Labelled in injury	24	Gpld1	2379	3.262330939	0	629	890	0	51	0	1	3.262330939	3.160904755	liver-enriched	(2.19,3.15]
s38	kidney	Labelled in health	32	Proz	3324	0.924830531	0	735	216	0	11	0	0	0.924830531	0.926668789	liver-enriched	(3.15,7.93]
s25	kidney	4TU -ve	18	Gpld1	2379	1.964027625	0	629	435	0	26	0	1	1.964027625	2.038112526	liver-enriched	(2.19,3.15]
s33	kidney	Labelled in injury	27	Mbl1	1176	9.846456545	0.001231527	299	2436	3	135	3	2	9.846456545	9.231034434	liver-enriched	(3.15,7.93]
s41	kidney	Cre -ve	36	Mycbpap	72	2.721863333	0	21	374	0	32	0	0	2.721863333	2.758409752	kidney-enriched	(3.15,7.93]
s41	kidney	Cre -ve	36	Dleu7	935	41.25324114	0.000156642	286	12768	2	485	2	0	41.25324114	41.8071478	kidney-enriched	(7.93,89.6]
s37	kidney	Labelled in health	31	Klhl14	2125	5.367717584	0	611	1900	0	77	0	0	5.367717584	5.400709677	kidney-enriched	(3.15,7.93]
s45	kidney	Cre -ve	40	Serpina6	216	1.927145843	0	55	434	0	23	0	0	1.927145843	1.899181911	liver-enriched	(2.19,3.15]
s36	kidney	Labelled in health	30	Proz	3324	3.213716538	0	735	999	0	52	0	0	3.213716538	3.223113445	liver-enriched	(3.15,7.93]
s39	kidney	Labelled in health	33	Rbp4	252	3.50788302	0	86	1127	0	50	0	0	3.50788302	3.583824694	liver-enriched	(3.15,7.93]
s36	kidney	Labelled in health	30	Igf1	6795	19.52950819	0.000411749	2126	7286	3	316	3	0	19.52950819	19.58661247	liver-enriched	(7.93,89.6]
s41	kidney	Cre -ve	36	Fgb	2262	0.170116458	0	713	76	0	2	0	0	0.170116458	0.172400609	liver-enriched	(3.15,7.93]
s47	kidney	4sU	42	Sec14l2	1266	2.15792033	0	261	513	0	29	0	0	2.15792033	2.266501944	liver-enriched	(2.19,3.15]
s36	kidney	Labelled in health	30	Itih3	111	2.657496368	0	17	442	0	43	0	0	2.657496368	2.665266887	liver-enriched	(3.15,7.93]
s27	kidney	4TU -ve	20	Mycbpap	72	2.529584516	0	21	439	0	37	0	0	2.529584516	2.515892476	kidney-enriched	(3.15,7.93]
s28	kidney	Labelled in injury	21	Serpina6	216	13.48082818	0.001667593	55	3598	6	191	6	0	13.48082818	13.590134	liver-enriched	(2.19,3.15]
s35	kidney	Labelled in health	29	Dleu7	935	41.28549488	0.000670691	286	14910	10	567	10	0	41.28549488	42.09204434	kidney-enriched	(7.93,89.6]
s30	kidney	Labelled in injury	24	Fgb	2262	31.98363666	0.000725847	713	13777	10	500	8	0	31.98363666	30.9892623	liver-enriched	(3.15,7.93]
s45	kidney	Cre -ve	40	Slc38a4	2170	2.010934793	0	707	629	0	24	0	0	2.010934793	1.981755037	liver-enriched	(2.19,3.15]
s26	kidney	4TU -ve	19	St8sia6	5801	26.75042824	0.000216357	1826	9244	2	316	2	1	26.75042824	28.27750114	kidney-enriched	(7.93,89.6]
s36	kidney	Labelled in health	30	Fn1	2124	14.95614235	0	499	6307	0	242	0	0	14.95614235	14.99987411	liver-enriched	(7.93,89.6]
s43	kidney	Cre -ve	38	Cfi	194	4.175105223	0.00068306	70	1464	1	51	1	0	4.175105223	4.060596065	liver-enriched	(2.19,3.15]
s45	kidney	Cre -ve	40	Ror2	908	2.597457441	0.001117318	234	895	1	31	1	0	2.597457441	2.559766923	kidney-enriched	(2.19,3.15]
s48	kidney	4sU	43	Hoxc10	818	41.38406638	0.000369932	244	13516	5	506	5	0	41.38406638	38.86823931	kidney-enriched	(7.93,89.6]
s33	kidney	Labelled in injury	27	St8sia6	5801	36.614231	0.000605938	1826	14853	9	502	9	12	36.614231	34.32577249	kidney-enriched	(7.93,89.6]
s31	kidney	Labelled in injury	25	Osbpl10	1753	7.14203321	0	321	1720	0	106	0	0	7.14203321	6.814866333	kidney-enriched	(3.15,7.93]
s44	kidney	Cre -ve	39	Hmgcs2	1714	29.18696583	0.000589136	381	8487	5	313	5	2	29.18696583	29.92079686	liver-enriched	(7.93,89.6]
s41	kidney	Cre -ve	36	Dusp9	1105	9.18628875	0	275	3318	0	108	0	1	9.18628875	9.309632912	kidney-enriched	(3.15,7.93]
s39	kidney	Labelled in health	33	Tbx10	263	1.543468529	0	64	318	0	22	0	0	1.543468529	1.576882865	kidney-enriched	(2.19,3.15]
s36	kidney	Labelled in health	30	Ttll10	73	2.163078439	0	15	395	0	35	0	1	2.163078439	2.16940328	kidney-enriched	(2.19,3.15]
s38	kidney	Labelled in health	32	Apoa1	64	4.119699639	0	16	555	0	49	0	0	4.119699639	4.127888241	liver-enriched	(2.19,3.15]
s41	kidney	Cre -ve	36	Rflna	942	2.466688646	0	217	705	0	29	0	0	2.466688646	2.499808837	kidney-enriched	(2.19,3.15]
s32	kidney	Labelled in injury	26	C8g	159	16.9611248	0	45	4819	0	226	0	2	16.9611248	16.4608796	liver-enriched	(7.93,89.6]
s43	kidney	Cre -ve	38	Trpc1	3678	23.7407944	0	1149	7333	0	290	0	0	23.7407944	23.0896639	kidney-enriched	(7.93,89.6]
s39	kidney	Labelled in health	33	Apobec2	424	7.927815625	0.0004914	98	2035	1	113	1	2	7.927815625	8.099443808	kidney-enriched	(3.15,7.93]
s48	kidney	4sU	43	Apobec2	424	7.933309168	0	98	1803	0	97	0	1	7.933309168	7.451026112	kidney-enriched	(3.15,7.93]
s37	kidney	Labelled in health	31	Fn1	2124	23.70161011	0.000238863	499	8373	2	340	2	0	23.70161011	23.84728948	liver-enriched	(7.93,89.6]
s45	kidney	Cre -ve	40	Osbpl10	1753	3.770502737	0	321	776	0	45	0	0	3.770502737	3.715790695	kidney-enriched	(3.15,7.93]
s30	kidney	Labelled in injury	24	Masp2	1126	3.006461846	0.004	317	750	3	47	3	4	3.006461846	2.912990657	liver-enriched	(2.19,3.15]
s46	kidney	4sU	41	Gpld1	2379	3.279331929	0	629	770	0	44	0	3	3.279331929	3.288263436	liver-enriched	(2.19,3.15]
s48	kidney	4sU	43	Klhl14	2125	4.3346947	0	611	1322	0	53	0	0	4.3346947	4.071179216	kidney-enriched	(3.15,7.93]
s31	kidney	Labelled in injury	25	Cfi	194	1.88657481	0.00802139	70	748	6	28	6	0	1.88657481	1.800153371	liver-enriched	(2.19,3.15]
s44	kidney	Cre -ve	39	Klhl14	2125	3.077220039	0	611	892	0	33	0	0	3.077220039	3.154588807	kidney-enriched	(3.15,7.93]
s25	kidney	4TU -ve	18	Gm45753,Klkb1	3405	6.269780496	0	964	2158	0	83	0	0	6.269780496	6.506282294	liver-enriched	(3.15,7.93]
s41	kidney	Cre -ve	36	Aplnr	2157	4.848319062	0.001436782	641	1392	2	57	2	0	4.848319062	4.91341737	kidney-enriched	(2.19,3.15]
s42	kidney	Cre -ve	37	Fgb	2262	0.533685668	0	713	180	0	7	0	0	0.533685668	0.5442669	liver-enriched	(3.15,7.93]
s44	kidney	Cre -ve	39	Gm45753,Klkb1	3405	4.755703697	0	964	1227	0	51	0	0	4.755703697	4.87527361	liver-enriched	(3.15,7.93]
s27	kidney	4TU -ve	20	Pacrg	306	3.965294647	0.000667111	91	1499	1	58	1	0	3.965294647	3.943831449	kidney-enriched	(3.15,7.93]
s27	kidney	4TU -ve	20	Rflna	942	2.529584516	0	217	747	0	37	0	0	2.529584516	2.515892476	kidney-enriched	(2.19,3.15]
s48	kidney	4sU	43	Gpld1	2379	1.717520542	0	629	333	0	21	0	1	1.717520542	1.613108746	liver-enriched	(2.19,3.15]
s46	kidney	4sU	41	Angptl3	63	4.620876808	0	14	688	0	62	1	0	4.620876808	4.633462114	liver-enriched	(3.15,7.93]
s31	kidney	Labelled in injury	25	Ror2	908	1.819197138	0	234	742	0	27	0	0	1.819197138	1.735862179	kidney-enriched	(2.19,3.15]
s33	kidney	Labelled in injury	27	Arnt2	4995	46.09600397	0.000942754	1228	19093	18	632	18	0	46.09600397	43.21491676	kidney-enriched	(7.93,89.6]
s26	kidney	4TU -ve	19	Adora2b	728	2.285637856	0	209	682	0	27	0	0	2.285637856	2.416115603	kidney-enriched	(3.15,7.93]
s26	kidney	4TU -ve	19	Emx1	282	11.85145555	0	55	2041	0	140	1	0	11.85145555	12.52800683	kidney-enriched	(7.93,89.6]
s33	kidney	Labelled in injury	27	Ror2	908	4.595013054	0	234	1669	0	63	0	7	4.595013054	4.307816069	kidney-enriched	(2.19,3.15]
s41	kidney	Cre -ve	36	Rbp4	252	1.616106354	0	86	449	0	19	0	0	1.616106354	1.63780579	liver-enriched	(3.15,7.93]
s32	kidney	Labelled in injury	26	Masp2	1126	2.551673643	0	317	479	0	34	0	2	2.551673643	2.476415516	liver-enriched	(2.19,3.15]
s29	kidney	Labelled in injury	22	Pemt	204	2.159321529	0	39	462	0	35	0	0	2.159321529	2.275891	liver-enriched	(2.19,3.15]
s38	kidney	Labelled in health	32	Cyp27b1	2004	4.119699639	0.001328904	525	1505	2	49	2	0	4.119699639	4.127888241	kidney-enriched	(3.15,7.93]
s32	kidney	Labelled in injury	26	Pacrg	306	4.202756588	0	91	1321	0	56	0	0	4.202756588	4.078802026	kidney-enriched	(3.15,7.93]
s44	kidney	Cre -ve	39	Apoa1	64	2.890721855	0	16	240	0	31	0	0	2.890721855	2.963401606	liver-enriched	(2.19,3.15]
s38	kidney	Labelled in health	32	Mbl1	1176	9.164229808	0	299	2158	0	109	0	1	9.164229808	9.18244527	liver-enriched	(3.15,7.93]
s40	kidney	Labelled in health	35	Grip2	3405	1.315454051	0	714	506	0	19	0	0	1.315454051	1.308038134	kidney-enriched	(3.15,7.93]
s38	kidney	Labelled in health	32	Sfrp2	894	5.801209695	0.000487805	307	2050	1	69	1	0	5.801209695	5.812740584	kidney-enriched	(3.15,7.93]
s47	kidney	4sU	42	Hoxc10	818	61.61234598	9.28763815361753e-05	244	21534	2	828	2	3	61.61234598	64.71253825	kidney-enriched	(7.93,89.6]
s29	kidney	Labelled in injury	22	Pou3f3	4537	72.67659317	0.001786401	1478	36386	65	1178	65	0	72.67659317	76.59998853	kidney-enriched	(7.93,89.6]
s45	kidney	Cre -ve	40	St8sia6	5801	37.36987157	0.000144123	1826	13877	2	446	1	1	37.36987157	36.82761444	kidney-enriched	(7.93,89.6]
s29	kidney	Labelled in injury	22	Sec14l2	1266	3.331524644	0.005994006	261	1001	6	54	6	0	3.331524644	3.511374686	liver-enriched	(2.19,3.15]
s39	kidney	Labelled in health	33	Proz	3324	4.209459624	0.000717875	735	1393	1	60	1	0	4.209459624	4.300589632	liver-enriched	(3.15,7.93]
s35	kidney	Labelled in health	29	Pacrg	306	4.441649361	0	91	1364	0	61	0	0	4.441649361	4.528420996	kidney-enriched	(3.15,7.93]
s36	kidney	Labelled in health	30	Casr	771	18.97328802	0.000398195	205	7534	3	307	3	0	18.97328802	19.02876592	kidney-enriched	(7.93,89.6]
s42	kidney	Cre -ve	37	Tm4sf4	586	4.726930198	0	205	1942	0	62	0	0	4.726930198	4.820649684	liver-enriched	(2.19,3.15]
s46	kidney	4sU	41	Apoa1	64	3.204801657	0	16	462	0	43	0	0	3.204801657	3.213530176	liver-enriched	(2.19,3.15]
s46	kidney	4sU	41	Serpina1d	86	10.88141958	0	24	137	0	146	4	0	10.88141958	10.91105595	liver-enriched	(2.19,3.15]
s48	kidney	4sU	43	Grip2	3405	2.698960851	0	714	781	0	33	0	0	2.698960851	2.534885172	kidney-enriched	(3.15,7.93]
s42	kidney	Cre -ve	37	Serpina6	216	0.304963239	0	55	70	0	4	0	0	0.304963239	0.311009657	liver-enriched	(2.19,3.15]
s26	kidney	4TU -ve	19	Fgf9	3142	33.18407554	0.000234219	1019	8539	2	392	2	0	33.18407554	35.07841913	kidney-enriched	(7.93,89.6]
s39	kidney	Labelled in health	33	Serpina1a	86	2.104729812	0	24	557	0	30	0	0	2.104729812	2.150294816	liver-enriched	(3.15,7.93]
s29	kidney	Labelled in injury	22	Hoxc10	818	41.58236316	0.001099203	244	18195	20	674	20	0	41.58236316	43.82715812	kidney-enriched	(7.93,89.6]
s45	kidney	Cre -ve	40	Mycbpap	72	3.435346938	0	21	462	0	41	0	0	3.435346938	3.385498189	kidney-enriched	(3.15,7.93]
s48	kidney	4sU	43	Sec14l2	1266	1.962880619	0	261	449	0	24	0	0	1.962880619	1.843552852	liver-enriched	(2.19,3.15]
s26	kidney	4TU -ve	19	Cyp27b1	2004	2.200984602	0.001239157	525	807	1	26	1	0	2.200984602	2.32662984	kidney-enriched	(3.15,7.93]
s43	kidney	Cre -ve	38	Serpina1a	86	19.7294188	0.000431686	24	4633	2	241	4	0	19.7294188	19.18830689	liver-enriched	(3.15,7.93]
s42	kidney	Cre -ve	37	Selenbp2	562	25.38818961	0.000148258	127	6745	1	333	1	2	25.38818961	25.89155395	liver-enriched	(7.93,89.6]
s47	kidney	4sU	42	Tmem151b	2887	2.306742422	0	715	624	0	31	0	0	2.306742422	2.422812423	kidney-enriched	(2.19,3.15]
s41	kidney	Cre -ve	36	Apoa1	64	0.850582292	0	16	82	0	10	0	0	0.850582292	0.862003047	liver-enriched	(2.19,3.15]
s45	kidney	Cre -ve	40	Apobec2	424	7.541005474	0	98	1686	0	90	0	1	7.541005474	7.43158139	kidney-enriched	(3.15,7.93]
s30	kidney	Labelled in injury	24	Ttpa	2251	16.24768742	0.000598713	750	6681	4	254	4	0	16.24768742	15.74254525	liver-enriched	(7.93,89.6]
s30	kidney	Labelled in injury	24	Cfi	194	2.750592753	0.000763359	70	1310	1	43	1	0	2.750592753	2.665076558	liver-enriched	(2.19,3.15]
s26	kidney	4TU -ve	19	Sfrp2	894	9.05789817	0.000322685	307	3099	1	107	1	0	9.05789817	9.574976651	kidney-enriched	(3.15,7.93]
s39	kidney	Labelled in health	33	Klhl14	2125	3.016779397	0	611	1063	0	43	0	1	3.016779397	3.082089237	kidney-enriched	(3.15,7.93]
s35	kidney	Labelled in health	29	Proz	3324	4.223207589	0	735	1394	0	58	0	0	4.223207589	4.305711767	liver-enriched	(3.15,7.93]
s36	kidney	Labelled in health	30	Slc38a4	2170	2.719298609	0.003265306	707	1225	4	44	4	0	2.719298609	2.727249838	liver-enriched	(2.19,3.15]
s40	kidney	Labelled in health	35	Tmem151b	2887	1.730860594	0	715	487	0	25	0	0	1.730860594	1.721102808	kidney-enriched	(2.19,3.15]
s43	kidney	Cre -ve	38	Serpina6	216	0.163729617	0	55	45	0	2	0	0	0.163729617	0.159239061	liver-enriched	(2.19,3.15]
s31	kidney	Labelled in injury	25	Gfra1	3020	11.38682653	0.000718219	823	4177	3	169	3	0	11.38682653	10.86521142	liver-enriched	(3.15,7.93]
s44	kidney	Cre -ve	39	Pacrg	306	2.983970947	0	91	641	0	32	0	0	2.983970947	3.058995207	kidney-enriched	(3.15,7.93]
s41	kidney	Cre -ve	36	Ror2	908	2.296572187	0	234	797	0	27	0	0	2.296572187	2.327408228	kidney-enriched	(2.19,3.15]
s31	kidney	Labelled in injury	25	Emx2	1374	36.18180975	0.000606134	354	16498	10	537	10	0	36.18180975	34.52437001	kidney-enriched	(7.93,89.6]
s35	kidney	Labelled in health	29	Hpd	216	24.24703667	0	41	4741	0	333	0	2	24.24703667	24.72072445	liver-enriched	(7.93,89.6]
s37	kidney	Labelled in health	31	Sfrp2	894	7.94701045	0	307	3338	0	114	0	1	7.94701045	7.995855885	kidney-enriched	(3.15,7.93]
s28	kidney	Labelled in injury	21	Tbx10	263	1.129284036	0	64	264	0	16	0	0	1.129284036	1.138440545	kidney-enriched	(2.19,3.15]
s26	kidney	4TU -ve	19	Pemt	204	5.417808251	0.001043841	39	958	1	64	1	0	5.417808251	5.727088838	liver-enriched	(2.19,3.15]
s25	kidney	4TU -ve	18	Casr	771	14.125891	0	205	4437	0	187	0	0	14.125891	14.6587324	kidney-enriched	(7.93,89.6]
s35	kidney	Labelled in health	29	Ttll10	73	3.422254425	0	15	445	0	47	0	0	3.422254425	3.489111259	kidney-enriched	(2.19,3.15]
s46	kidney	4sU	41	Tbx10	263	4.173695182	0	64	979	0	56	0	0	4.173695182	4.185062555	kidney-enriched	(2.19,3.15]
s31	kidney	Labelled in injury	25	Hoxc10	818	53.56524908	0.000228258	244	21905	5	795	5	0	53.56524908	51.1114975	kidney-enriched	(7.93,89.6]
s32	kidney	Labelled in injury	26	Gm45753,Klkb1	3405	4.728101162	0	964	1666	0	63	0	1	4.728101162	4.588652279	liver-enriched	(3.15,7.93]
s27	kidney	4TU -ve	20	Emx2	1374	41.7723281	5.74118727752899e-05	354	17418	1	611	1	6	41.7723281	41.5462244	kidney-enriched	(7.93,89.6]
s25	kidney	4TU -ve	18	Igf1	6795	18.28056482	0.000374462	2126	5341	2	242	2	0	18.28056482	18.97012428	liver-enriched	(7.93,89.6]
s44	kidney	Cre -ve	39	C4b	682	4.382707329	0	154	787	0	47	0	5	4.382707329	4.49289921	liver-enriched	(7.93,89.6]
s26	kidney	4TU -ve	19	Igf1	6795	26.83508149	0.000268168	2126	7458	2	317	2	0	26.83508149	28.3669869	liver-enriched	(7.93,89.6]
s25	kidney	4TU -ve	18	Dusp9	1105	6.723017641	0	275	2721	0	89	0	0	6.723017641	6.976615954	kidney-enriched	(3.15,7.93]
s27	kidney	4TU -ve	20	Slc38a4	2170	1.845913026	0	707	521	0	27	0	0	1.845913026	1.835921537	liver-enriched	(2.19,3.15]
s46	kidney	4sU	41	Tm4sf4	586	1.788726506	0	205	792	0	24	0	0	1.788726506	1.793598238	liver-enriched	(2.19,3.15]
s33	kidney	Labelled in injury	27	Gm45753,Klkb1	3405	3.500962327	0.001855288	964	1078	2	48	2	2	3.500962327	3.282145576	liver-enriched	(3.15,7.93]
s40	kidney	Labelled in health	35	Rbp4	252	5.054112933	0.002935995	86	1703	5	73	7	0	5.054112933	5.025620199	liver-enriched	(3.15,7.93]
s28	kidney	Labelled in injury	21	Fgb	2262	12.13980339	0.003246	713	4313	14	172	15	0	12.13980339	12.23823585	liver-enriched	(3.15,7.93]
s46	kidney	4sU	41	Cfi	194	2.906680573	0	70	1000	0	39	0	0	2.906680573	2.914597136	liver-enriched	(2.19,3.15]
s30	kidney	Labelled in injury	24	Ttll10	73	2.494723659	0	15	388	0	39	0	0	2.494723659	2.41716246	kidney-enriched	(2.19,3.15]
s47	kidney	4sU	42	Pacrg	306	5.357595303	0	91	1498	0	72	0	0	5.357595303	5.627177239	kidney-enriched	(3.15,7.93]
s31	kidney	Labelled in injury	25	C8g	159	20.68494524	0.001519988	45	6579	10	307	10	0	20.68494524	19.73739589	liver-enriched	(7.93,89.6]
s44	kidney	Cre -ve	39	Dusp9	1105	3.636714592	0	275	847	0	39	0	0	3.636714592	3.728150408	kidney-enriched	(3.15,7.93]
s30	kidney	Labelled in injury	24	Aplnr	2157	1.023476373	0	641	309	0	16	0	0	1.023476373	0.991656394	kidney-enriched	(2.19,3.15]
s29	kidney	Labelled in injury	22	Casr	771	12.33898016	0.002045408	205	4889	10	200	9	0	12.33898016	13.00509143	kidney-enriched	(7.93,89.6]
s32	kidney	Labelled in injury	26	St8sia6	5801	38.57530154	0	1826	15684	0	514	0	11	38.57530154	37.43757574	kidney-enriched	(7.93,89.6]
s43	kidney	Cre -ve	38	Apoa1	64	1.801025782	0	16	212	0	22	0	0	1.801025782	1.751629675	liver-enriched	(2.19,3.15]
s43	kidney	Cre -ve	38	St8sia6	5801	32.66405851	0.000160617	1826	12452	2	399	2	3	32.66405851	31.76819274	kidney-enriched	(7.93,89.6]
s42	kidney	Cre -ve	37	Cfi	194	2.820909957	0	70	1025	0	37	0	0	2.820909957	2.876839328	liver-enriched	(2.19,3.15]
s44	kidney	Cre -ve	39	Angptl3	63	4.942201881	0	14	427	0	53	0	0	4.942201881	5.066460811	liver-enriched	(3.15,7.93]
s25	kidney	4TU -ve	18	C8g	159	23.49279198	0.000920952	45	6515	6	311	6	0	23.49279198	24.37896137	liver-enriched	(7.93,89.6]
s46	kidney	4sU	41	Serpina1a	86	30.03569925	0.000251351	24	7957	2	403	2	0	30.03569925	30.11750374	liver-enriched	(3.15,7.93]
s31	kidney	Labelled in injury	25	Hmgcs2	1714	417.8089428	0.000723669	381	189313	137	6201	136	16	417.8089428	398.6696805	liver-enriched	(7.93,89.6]
s26	kidney	4TU -ve	19	Proz	3324	7.11087333	0	735	1902	0	84	0	0	7.11087333	7.5168041	liver-enriched	(3.15,7.93]
s25	kidney	4TU -ve	18	Arnt2	4995	24.32372675	0	1228	10277	0	322	0	2	24.32372675	25.24123974	kidney-enriched	(7.93,89.6]
s35	kidney	Labelled in health	29	Ttpa	2251	13.6890177	0.00060024	750	4998	3	188	3	0	13.6890177	13.95644504	liver-enriched	(7.93,89.6]
s29	kidney	Labelled in injury	22	Cyp27b1	2004	1.604067421	0	525	829	0	26	0	0	1.604067421	1.690661886	kidney-enriched	(3.15,7.93]
s33	kidney	Labelled in injury	27	Osbpl10	1753	8.095975381	0	321	1707	0	111	0	0	8.095975381	7.589961645	kidney-enriched	(3.15,7.93]
s30	kidney	Labelled in injury	24	Dleu7	935	28.01766571	0.001563314	286	11514	18	438	18	0	28.01766571	27.14659378	kidney-enriched	(7.93,89.6]
s43	kidney	Cre -ve	38	Igf1	6795	18.01025782	0	2126	4779	0	220	0	1	18.01025782	17.51629675	liver-enriched	(7.93,89.6]
s29	kidney	Labelled in injury	22	Itih3	111	3.084745041	0	17	476	0	50	0	0	3.084745041	3.251272858	liver-enriched	(3.15,7.93]
s45	kidney	Cre -ve	40	Pou3f3	4537	73.90185365	0.000154012	1478	25972	4	882	4	2	73.90185365	72.82949762	kidney-enriched	(7.93,89.6]
s37	kidney	Labelled in health	31	Aqp7	1172	28.02366843	0.000774593	422	6455	5	402	5	0	28.02366843	28.19591286	kidney-enriched	(7.93,89.6]
s36	kidney	Labelled in health	30	Osbpl10	1753	5.871212905	0	321	1517	0	95	0	0	5.871212905	5.888380332	kidney-enriched	(3.15,7.93]
s41	kidney	Cre -ve	36	Sec14l2	1266	2.296572187	0	261	506	0	27	0	0	2.296572187	2.327408228	liver-enriched	(2.19,3.15]
s44	kidney	Cre -ve	39	Cyp27b1	2004	4.942201881	0	525	1682	0	53	0	0	4.942201881	5.066460811	kidney-enriched	(3.15,7.93]
s32	kidney	Labelled in injury	26	Dleu7	935	40.30143371	0	286	13227	0	537	0	1	40.30143371	39.112798	kidney-enriched	(7.93,89.6]
s39	kidney	Labelled in health	33	Osbpl10	1753	6.314189436	0.003856041	321	1556	6	90	6	0	6.314189436	6.450884449	kidney-enriched	(3.15,7.93]
s35	kidney	Labelled in health	29	Tm4sf4	586	1.820348099	0	205	757	0	25	0	0	1.820348099	1.855910244	liver-enriched	(2.19,3.15]
s46	kidney	4sU	41	Ttll10	73	2.981210844	0	15	438	0	40	0	1	2.981210844	2.989330396	kidney-enriched	(2.19,3.15]
s42	kidney	Cre -ve	37	Slc38a4	2170	3.278354815	0	707	1054	0	43	0	0	3.278354815	3.343353813	liver-enriched	(2.19,3.15]
s48	kidney	4sU	43	Proz	3324	6.951868859	0	735	1898	0	85	0	0	6.951868859	6.529249686	liver-enriched	(3.15,7.93]
s40	kidney	Labelled in health	35	Cyp27b1	2004	2.561673678	0	525	964	0	37	0	0	2.561673678	2.547232156	kidney-enriched	(3.15,7.93]
s42	kidney	Cre -ve	37	Hpd	216	15.55312517	0	41	2618	0	204	0	1	15.55312517	15.86149251	liver-enriched	(7.93,89.6]
s36	kidney	Labelled in health	30	Mbl1	1176	5.747608423	0.000529381	299	1889	1	93	1	1	5.747608423	5.764414431	liver-enriched	(3.15,7.93]
s43	kidney	Cre -ve	38	Ttll10	73	3.110862715	0	15	444	0	38	0	0	3.110862715	3.025542166	kidney-enriched	(2.19,3.15]
s38	kidney	Labelled in health	32	Osbpl10	1753	3.951548633	0.001257862	321	795	1	47	1	0	3.951548633	3.959403006	kidney-enriched	(3.15,7.93]
s32	kidney	Labelled in injury	26	Gpld1	2379	2.926919767	0	629	732	0	39	0	1	2.926919767	2.840594268	liver-enriched	(2.19,3.15]
s29	kidney	Labelled in injury	22	Hpd	216	57.68473227	0.000740028	41	13513	10	935	10	0	57.68473227	60.79880244	liver-enriched	(7.93,89.6]
s28	kidney	Labelled in injury	21	Slc38a4	2170	2.18798782	0	707	742	0	31	0	0	2.18798782	2.205728555	liver-enriched	(2.19,3.15]
s46	kidney	4sU	41	Slc38a4	2170	3.502922742	0	707	1290	0	47	0	0	3.502922742	3.512463216	liver-enriched	(2.19,3.15]
s36	kidney	Labelled in health	30	Serpina6	216	2.348485162	0.002713704	55	737	2	38	2	0	2.348485162	2.355352133	liver-enriched	(2.19,3.15]
s25	kidney	4TU -ve	18	Lmx1b	3671	1.057553337	0	803	362	0	14	0	0	1.057553337	1.097445206	kidney-enriched	(2.19,3.15]
s36	kidney	Labelled in health	30	Tmem151b	2887	2.966507573	0	715	919	0	48	0	0	2.966507573	2.975181642	kidney-enriched	(2.19,3.15]
s35	kidney	Labelled in health	29	Ankrd45	3156	4.150393665	0	966	1463	0	57	0	0	4.150393665	4.231475357	kidney-enriched	(2.19,3.15]
s25	kidney	4TU -ve	18	Fgb	2262	1.284171909	0	713	461	0	17	0	0	1.284171909	1.332612036	liver-enriched	(3.15,7.93]
s31	kidney	Labelled in injury	25	Aplnr	2157	0.539021374	0	641	229	0	8	0	0	0.539021374	0.514329535	kidney-enriched	(2.19,3.15]
s33	kidney	Labelled in injury	27	Sec14l2	1266	0.948177297	0.010526316	261	190	2	13	2	0	0.948177297	0.888914427	liver-enriched	(2.19,3.15]
s25	kidney	4TU -ve	18	Ror2	908	1.812948577	0	234	714	0	24	0	0	1.812948577	1.881334639	kidney-enriched	(2.19,3.15]
s32	kidney	Labelled in injury	26	Grip2	3405	2.851870542	0	714	963	0	38	0	0	2.851870542	2.767758517	kidney-enriched	(3.15,7.93]
s31	kidney	Labelled in injury	25	Fgb	2262	44.46926338	0.001127061	713	16858	19	660	19	0	44.46926338	42.4321866	liver-enriched	(3.15,7.93]
s44	kidney	Cre -ve	39	Iigp1	1574	15.19960201	0	458	4315	0	163	0	0	15.19960201	15.58175683	liver-enriched	(7.93,89.6]
s36	kidney	Labelled in health	30	Pou3f3	4537	74.78071174	0.000560444	1478	35686	20	1210	20	2	74.78071174	74.99937055	kidney-enriched	(7.93,89.6]
s29	kidney	Labelled in injury	22	Ttpa	2251	14.8684711	0.001457018	750	6177	9	241	9	3	14.8684711	15.67113517	liver-enriched	(7.93,89.6]
s28	kidney	Labelled in injury	21	Aplnr	2157	0.776382775	0	641	311	0	11	0	0	0.776382775	0.782677874	kidney-enriched	(2.19,3.15]
s25	kidney	4TU -ve	18	Masp2	1126	2.190646198	0	317	463	0	29	0	1	2.190646198	2.273279356	liver-enriched	(2.19,3.15]
s43	kidney	Cre -ve	38	Osbpl10	1753	6.385455047	0	321	1371	0	78	0	0	6.385455047	6.210323393	kidney-enriched	(3.15,7.93]
s30	kidney	Labelled in injury	24	Arnt2	4995	52.83696776	0.001055011	1228	26540	28	826	28	0	52.83696776	51.19426133	kidney-enriched	(7.93,89.6]
s44	kidney	Cre -ve	39	Trpc1	3678	25.82999851	0	1149	6178	0	277	0	0	25.82999851	26.47942726	kidney-enriched	(7.93,89.6]
s39	kidney	Labelled in health	33	Igf1	6795	20.76666748	0.000972763	2126	7196	7	296	7	0	20.76666748	21.21624219	liver-enriched	(7.93,89.6]
s26	kidney	4TU -ve	19	Tmem151b	2887	2.539597618	0	715	590	0	30	0	0	2.539597618	2.684572893	kidney-enriched	(2.19,3.15]
s48	kidney	4sU	43	Gm4951	1205	20.44667311	0	346	4382	0	250	0	1	20.44667311	19.20367555	liver-enriched	(3.15,7.93]
s32	kidney	Labelled in injury	26	Aplnr	2157	1.72613217	0	641	581	0	23	0	0	1.72613217	1.675222261	kidney-enriched	(2.19,3.15]
s35	kidney	Labelled in health	29	Lbp	1675	6.771694927	0	416	2456	0	93	0	0	6.771694927	6.903986109	liver-enriched	(3.15,7.93]
s26	kidney	4TU -ve	19	C4b	682	5.333154997	0	154	961	0	63	0	7	5.333154997	5.637603075	liver-enriched	(7.93,89.6]
s37	kidney	Labelled in health	31	Gm4951	1205	6.692219326	0	346	1677	0	96	0	4	6.692219326	6.733352324	liver-enriched	(3.15,7.93]
s36	kidney	Labelled in health	30	Serpina1a	86	13.10207512	0.001515152	24	3960	6	212	6	0	13.10207512	13.14038558	liver-enriched	(3.15,7.93]
s26	kidney	4TU -ve	19	Emx2	1374	37.41673823	0.000157841	354	12671	2	442	2	0	37.41673823	39.55270729	kidney-enriched	(7.93,89.6]
s45	kidney	Cre -ve	40	C8g	159	17.42810154	0	45	4571	0	208	0	2	17.42810154	17.17521032	liver-enriched	(7.93,89.6]
s27	kidney	4TU -ve	20	Casr	771	13.53669552	0	205	4669	0	198	0	0	13.53669552	13.4634246	kidney-enriched	(7.93,89.6]
s31	kidney	Labelled in injury	25	Selenbp2	562	6.737767179	0.001890359	127	2116	4	100	4	5	6.737767179	6.429119182	liver-enriched	(7.93,89.6]
s38	kidney	Labelled in health	32	Aplnr	2157	1.681510057	0	641	447	0	20	0	0	1.681510057	1.684852343	kidney-enriched	(2.19,3.15]
s25	kidney	4TU -ve	18	Apobec2	424	7.100715261	0	98	1713	0	94	0	4	7.100715261	7.368560671	kidney-enriched	(3.15,7.93]
s44	kidney	Cre -ve	39	Fn1	2124	23.49877121	0	499	6187	0	252	0	0	23.49877121	24.08958725	liver-enriched	(7.93,89.6]
s40	kidney	Labelled in health	35	Adora2b	728	4.500237543	0	209	1751	0	65	0	0	4.500237543	4.474867301	kidney-enriched	(3.15,7.93]
s36	kidney	Labelled in health	30	Pacrg	306	4.635168083	0.000557103	91	1795	1	75	1	0	4.635168083	4.648721315	kidney-enriched	(3.15,7.93]
s25	kidney	4TU -ve	18	Sec14l2	1266	1.964027625	0	261	489	0	26	0	1	1.964027625	2.038112526	liver-enriched	(2.19,3.15]
s28	kidney	Labelled in injury	21	Arnt2	4995	45.80658371	0.001575329	1228	20948	33	649	33	0	45.80658371	46.17799459	kidney-enriched	(7.93,89.6]
s37	kidney	Labelled in health	31	Fgf9	3142	40.08360534	0.000168364	1019	11879	2	575	2	1	40.08360534	40.32997486	kidney-enriched	(7.93,89.6]
s48	kidney	4sU	43	Pou3f3	4537	88.9021347	6.18199802176063e-05	1478	32352	2	1087	2	4	88.9021347	83.49758128	kidney-enriched	(7.93,89.6]
s29	kidney	Labelled in injury	22	Sfrp2	894	5.429151273	0.002785515	307	2513	7	88	7	0	5.429151273	5.72224023	kidney-enriched	(3.15,7.93]
s40	kidney	Labelled in health	35	Fgf9	3142	41.19448213	0.000542509	1019	12903	7	595	7	0	41.19448213	40.96224683	kidney-enriched	(7.93,89.6]
s28	kidney	Labelled in injury	21	Apoa1	64	3.740753369	0	16	689	0	53	3	0	3.740753369	3.771084304	liver-enriched	(2.19,3.15]
s28	kidney	Labelled in injury	21	Apobec2	424	8.751951279	0.002087683	98	2395	5	124	5	4	8.751951279	8.822914221	kidney-enriched	(3.15,7.93]
s32	kidney	Labelled in injury	26	C4b	682	22.66486589	0.001109878	154	4505	5	302	5	49	22.66486589	21.99639664	liver-enriched	(7.93,89.6]
s26	kidney	4TU -ve	19	Tm4sf4	586	5.502461505	0	205	2163	0	65	0	0	5.502461505	5.816574601	liver-enriched	(2.19,3.15]
s43	kidney	Cre -ve	38	Dusp9	1105	5.484942156	0	275	2036	0	67	0	0	5.484942156	5.334508555	kidney-enriched	(3.15,7.93]
s39	kidney	Labelled in health	33	Angptl3	63	4.911036228	0	14	865	0	70	2	0	4.911036228	5.017354571	liver-enriched	(3.15,7.93]
s25	kidney	4TU -ve	18	Trpc1	3678	40.94242204	7.52558699578567e-05	1149	13288	1	542	1	2	40.94242204	42.48680727	kidney-enriched	(7.93,89.6]
s45	kidney	Cre -ve	40	Igfbp1	529	16.33884519	0	183	4340	0	195	0	0	16.33884519	16.10175968	liver-enriched	(7.93,89.6]
s46	kidney	4sU	41	C4b	682	6.78225467	0	154	1590	0	91	0	7	6.78225467	6.800726652	liver-enriched	(7.93,89.6]
s40	kidney	Labelled in health	35	Serpina1d	86	2.76937695	0	24	51	0	40	0	0	2.76937695	2.753764493	liver-enriched	(2.19,3.15]
s41	kidney	Cre -ve	36	C4b	682	4.848319062	0	154	750	0	57	0	20	4.848319062	4.91341737	liver-enriched	(7.93,89.6]
s47	kidney	4sU	42	Lmx1b	3671	4.018196477	0	803	1073	0	54	0	0	4.018196477	4.22038293	kidney-enriched	(2.19,3.15]
s41	kidney	Cre -ve	36	Pacrg	306	3.232212708	0	91	878	0	38	0	0	3.232212708	3.27561158	kidney-enriched	(3.15,7.93]
s38	kidney	Labelled in health	32	Apobec2	424	6.978266735	0	98	1470	0	83	0	1	6.978266735	6.992137224	kidney-enriched	(3.15,7.93]
s41	kidney	Cre -ve	36	Serpina1d	86	0.680465833	0	24	7	0	8	0	0	0.680465833	0.689602438	liver-enriched	(2.19,3.15]
s41	kidney	Cre -ve	36	Apobec2	424	8.760997604	0	98	1877	0	103	0	1	8.760997604	8.878631388	kidney-enriched	(3.15,7.93]
s37	kidney	Labelled in health	31	Adora2b	728	2.788424719	0	209	1117	0	40	0	0	2.788424719	2.805563469	kidney-enriched	(3.15,7.93]
s29	kidney	Labelled in injury	22	Ankrd45	3156	3.639999149	0.001733102	966	1154	2	59	2	0	3.639999149	3.836501972	kidney-enriched	(2.19,3.15]
s33	kidney	Labelled in injury	27	Tmem151b	2887	3.646835757	0	715	911	0	50	0	1	3.646835757	3.418901642	kidney-enriched	(2.19,3.15]
s36	kidney	Labelled in health	30	Emx1	282	8.837720479	0	55	2282	0	143	0	0	8.837720479	8.863561974	kidney-enriched	(7.93,89.6]
s33	kidney	Labelled in injury	27	Proz	3324	2.917468606	0.004398827	735	682	3	40	3	0	2.917468606	2.735121314	liver-enriched	(3.15,7.93]
s45	kidney	Cre -ve	40	Emx1	282	7.038271776	0	55	1090	0	84	0	0	7.038271776	6.936142631	kidney-enriched	(7.93,89.6]
s27	kidney	4TU -ve	20	Mbl1	1176	5.332637629	0	299	1598	0	78	0	0	5.332637629	5.303773328	liver-enriched	(3.15,7.93]
s35	kidney	Labelled in health	29	Cyp27b1	2004	3.495068349	0.003396739	525	1472	5	48	5	0	3.495068349	3.563347669	kidney-enriched	(3.15,7.93]
s27	kidney	4TU -ve	20	Proz	3324	5.332637629	0	735	1681	0	78	0	0	5.332637629	5.303773328	liver-enriched	(3.15,7.93]
s38	kidney	Labelled in health	32	Lbp	1675	10.17313584	0.000316656	416	3158	1	121	1	3	10.17313584	10.19335668	liver-enriched	(3.15,7.93]
s26	kidney	4TU -ve	19	Dleu7	935	40.04098911	0	286	12220	0	473	0	0	40.04098911	42.32676594	kidney-enriched	(7.93,89.6]
s45	kidney	Cre -ve	40	Aqp7	1172	31.75601194	0	422	6837	0	379	0	0	31.75601194	31.29521496	kidney-enriched	(7.93,89.6]
s32	kidney	Labelled in injury	26	Arnt2	4995	38.04995697	0.000319877	1228	15631	5	507	5	1	38.04995697	36.92772548	kidney-enriched	(7.93,89.6]
s41	kidney	Cre -ve	36	Serpinf1	1193	2.977038021	0.001724138	276	580	1	35	1	0	2.977038021	3.017010666	liver-enriched	(2.19,3.15]
s26	kidney	4TU -ve	19	Igfbp1	529	5.417808251	0	183	1537	0	64	0	0	5.417808251	5.727088838	liver-enriched	(7.93,89.6]
s31	kidney	Labelled in injury	25	Apoa1	64	9.02860802	0	16	1450	0	134	0	0	9.02860802	8.615019704	liver-enriched	(2.19,3.15]
s28	kidney	Labelled in injury	21	Lbp	1675	8.751951279	0	416	3174	0	124	0	0	8.751951279	8.822914221	liver-enriched	(3.15,7.93]
s45	kidney	Cre -ve	40	Fgb	2262	0.586522648	0	713	147	0	7	0	0	0.586522648	0.578011886	liver-enriched	(3.15,7.93]
s35	kidney	Labelled in health	29	St8sia6	5801	26.1401987	0.000360198	1826	11105	4	359	4	2	26.1401987	26.65087111	kidney-enriched	(7.93,89.6]
s32	kidney	Labelled in injury	26	Casr	771	11.48253139	0.003937008	205	3556	14	153	14	0	11.48253139	11.14386982	kidney-enriched	(7.93,89.6]
s28	kidney	Labelled in injury	21	St8sia6	5801	34.93722486	0.000505881	1826	15814	8	495	8	2	34.93722486	35.22050435	kidney-enriched	(7.93,89.6]
s40	kidney	Labelled in health	35	Sec14l2	1266	2.353970407	0	261	624	0	34	0	0	2.353970407	2.340699819	liver-enriched	(2.19,3.15]
s38	kidney	Labelled in health	32	Ttll10	73	2.185963074	0	15	211	0	26	0	1	2.185963074	2.190308046	kidney-enriched	(2.19,3.15]
s40	kidney	Labelled in health	35	Ror2	908	2.838611373	0	234	1070	0	41	0	2	2.838611373	2.822608605	kidney-enriched	(2.19,3.15]
s31	kidney	Labelled in injury	25	Iigp1	1574	14.35144409	0.000576701	458	5202	3	213	3	0	14.35144409	13.69402386	liver-enriched	(7.93,89.6]
s28	kidney	Labelled in injury	21	Pou3f3	4537	72.62707957	0.000799718	1478	31261	25	1029	25	4	72.62707957	73.21595753	kidney-enriched	(7.93,89.6]
s38	kidney	Labelled in health	32	Iigp1	1574	11.01389087	0.001271052	458	3147	4	131	4	0	11.01389087	11.03578285	liver-enriched	(7.93,89.6]
s37	kidney	Labelled in health	31	C8g	159	21.61029157	0	45	6467	0	310	0	0	21.61029157	21.74311688	liver-enriched	(7.93,89.6]
s42	kidney	Cre -ve	37	Pemt	204	1.982261051	0	39	344	0	26	0	0	1.982261051	2.021562771	liver-enriched	(2.19,3.15]
s47	kidney	4sU	42	Mbl1	1176	6.027294716	0	299	1598	0	81	0	0	6.027294716	6.330574394	liver-enriched	(3.15,7.93]
s47	kidney	4sU	42	Dusp9	1105	6.771405174	0	275	2678	0	91	0	0	6.771405174	7.112126789	kidney-enriched	(3.15,7.93]
s26	kidney	4TU -ve	19	Dusp9	1105	5.756421267	0	275	2002	0	68	0	0	5.756421267	6.08503189	kidney-enriched	(3.15,7.93]
s28	kidney	Labelled in injury	21	Serpina1d	86	2.470308829	0	24	20	0	35	0	0	2.470308829	2.490338691	liver-enriched	(2.19,3.15]
s35	kidney	Labelled in health	29	Dusp9	1105	5.024160752	0.003649635	275	2192	8	69	8	0	5.024160752	5.122312274	kidney-enriched	(3.15,7.93]
s40	kidney	Labelled in health	35	Serpina1a	86	10.10822587	0.003537319	24	2827	10	146	11	0	10.10822587	10.0512404	liver-enriched	(3.15,7.93]
s46	kidney	4sU	41	Ror2	908	2.757620031	0	234	1061	0	37	0	2	2.757620031	2.765130617	kidney-enriched	(2.19,3.15]
s32	kidney	Labelled in injury	26	Slc38a4	2170	5.703741084	0	707	1851	0	76	0	0	5.703741084	5.535517035	liver-enriched	(2.19,3.15]
s37	kidney	Labelled in health	31	Osbpl10	1753	3.973505225	0	321	933	0	57	0	0	3.973505225	3.997927943	kidney-enriched	(3.15,7.93]
s28	kidney	Labelled in injury	21	Gm45753,Klkb1	3405	6.422802955	0	964	2341	0	91	0	0	6.422802955	6.474880597	liver-enriched	(3.15,7.93]
s44	kidney	Cre -ve	39	Osbpl10	1753	6.340938263	0	321	913	0	68	0	0	6.340938263	6.500364814	kidney-enriched	(3.15,7.93]
s39	kidney	Labelled in health	33	Ttll10	73	2.104729812	0	15	356	0	30	3	1	2.104729812	2.150294816	kidney-enriched	(2.19,3.15]
s30	kidney	Labelled in injury	24	Rflna	942	1.53521456	0	217	599	0	24	0	0	1.53521456	1.487484591	kidney-enriched	(2.19,3.15]
s42	kidney	Cre -ve	37	Trpc1	3678	36.13814377	0.000329327	1149	12146	4	474	4	1	36.13814377	36.85464436	kidney-enriched	(7.93,89.6]
s40	kidney	Labelled in health	35	Gpld1	2379	4.361768696	0	629	1172	0	63	0	0	4.361768696	4.337179076	liver-enriched	(2.19,3.15]
s39	kidney	Labelled in health	33	Iigp1	1574	21.46824408	0.000273935	458	7301	2	306	2	0	21.46824408	21.93300713	liver-enriched	(7.93,89.6]
s40	kidney	Labelled in health	35	Arnt2	4995	29.35539567	0.000843947	1228	13034	11	424	11	0	29.35539567	29.18990362	kidney-enriched	(7.93,89.6]
s32	kidney	Labelled in injury	26	Cyp27b1	2004	1.350886046	0.003898635	525	513	2	18	2	1	1.350886046	1.311043508	kidney-enriched	(3.15,7.93]
s31	kidney	Labelled in injury	25	Fn1	2124	14.0819334	0	499	5621	0	209	0	0	14.0819334	13.43685909	liver-enriched	(7.93,89.6]
s36	kidney	Labelled in health	30	Cyp27b1	2004	10.13556754	0.000398963	525	5013	2	164	2	0	10.13556754	10.16520394	kidney-enriched	(3.15,7.93]
s25	kidney	4TU -ve	18	Osbpl10	1753	4.532371443	0	321	1155	0	60	0	0	4.532371443	4.703336598	kidney-enriched	(3.15,7.93]
s28	kidney	Labelled in injury	21	Dusp9	1105	4.728876901	0.003100775	275	1935	6	67	6	0	4.728876901	4.767219781	kidney-enriched	(3.15,7.93]
s25	kidney	4TU -ve	18	Serpina1d	86	0.302158096	0	24	0	0	4	0	0	0.302158096	0.313555773	liver-enriched	(2.19,3.15]
s26	kidney	4TU -ve	19	Aplnr	2157	5.163848489	0.000660939	641	1513	1	61	1	0	5.163848489	5.458631549	kidney-enriched	(2.19,3.15]
s48	kidney	4sU	43	Selenbp2	562	12.92229741	0.000306185	127	3266	1	158	1	4	12.92229741	12.13672295	liver-enriched	(7.93,89.6]
s35	kidney	Labelled in health	29	Ddn	1500	6.771694927	0.001688476	395	2369	4	93	4	0	6.771694927	6.903986109	kidney-enriched	(3.15,7.93]
s47	kidney	4sU	42	Ror2	908	2.678797651	0	234	1051	0	36	0	0	2.678797651	2.81358862	kidney-enriched	(2.19,3.15]
s42	kidney	Cre -ve	37	Casr	771	10.82619497	0	205	3158	0	142	0	1	10.82619497	11.04084282	kidney-enriched	(7.93,89.6]
s48	kidney	4sU	43	Pacrg	306	4.580054777	0	91	1064	0	56	0	0	4.580054777	4.301623322	kidney-enriched	(3.15,7.93]
s27	kidney	4TU -ve	20	Adora2b	728	0.820405789	0	209	277	0	12	0	0	0.820405789	0.815965127	kidney-enriched	(3.15,7.93]
s35	kidney	Labelled in health	29	Hoxc10	818	59.12490624	0.000139652	244	21482	3	812	3	0	59.12490624	60.27996474	kidney-enriched	(7.93,89.6]
s37	kidney	Labelled in health	31	Serpina1a	86	2.788424719	0	24	726	0	40	0	0	2.788424719	2.805563469	liver-enriched	(3.15,7.93]
s25	kidney	4TU -ve	18	Proz	3324	6.118701448	0	735	1618	0	81	0	0	6.118701448	6.349504408	liver-enriched	(3.15,7.93]
s26	kidney	4TU -ve	19	Hmgcs2	1714	7.280179837	0	381	2340	0	86	0	0	7.280179837	7.695775626	liver-enriched	(7.93,89.6]
s36	kidney	Labelled in health	30	Grip2	3405	1.236044822	0	714	421	0	20	0	0	1.236044822	1.239659017	kidney-enriched	(3.15,7.93]
s35	kidney	Labelled in health	29	Pemt	204	4.660091132	0	39	1005	0	64	0	0	4.660091132	4.751130226	liver-enriched	(2.19,3.15]
s27	kidney	4TU -ve	20	Aplnr	2157	4.102028946	0	641	1362	0	60	0	0	4.102028946	4.079825637	kidney-enriched	(2.19,3.15]
s42	kidney	Cre -ve	37	Hmgcs2	1714	44.44839202	0.000397231	381	17622	7	583	7	5	44.44839202	45.32965751	liver-enriched	(7.93,89.6]
s39	kidney	Labelled in health	33	Gm45753,Klkb1	3405	2.455518114	0	964	988	0	35	0	0	2.455518114	2.508677286	liver-enriched	(3.15,7.93]
s35	kidney	Labelled in health	29	Igfbp1	529	6.480439231	0	183	2091	0	89	0	0	6.480439231	6.60704047	liver-enriched	(7.93,89.6]
s37	kidney	Labelled in health	31	Tbx10	263	3.624952135	0	64	880	0	52	0	0	3.624952135	3.647232509	kidney-enriched	(2.19,3.15]
s32	kidney	Labelled in injury	26	Ttll10	73	1.951279844	0	15	220	0	26	0	0	1.951279844	1.893729512	kidney-enriched	(2.19,3.15]
s43	kidney	Cre -ve	38	Hpd	216	21.85790381	0.00024728	41	4044	1	267	1	0	21.85790381	21.25841469	liver-enriched	(7.93,89.6]
s40	kidney	Labelled in health	35	Serpina6	216	3.046314645	0	55	717	0	44	0	0	3.046314645	3.029140942	liver-enriched	(2.19,3.15]
s40	kidney	Labelled in health	35	Gm45753,Klkb1	3405	5.123347357	0	964	1752	0	74	0	0	5.123347357	5.094464311	liver-enriched	(3.15,7.93]
s26	kidney	4TU -ve	19	Arnt2	4995	24.63409689	0	1228	9115	0	291	0	0	24.63409689	26.04035706	kidney-enriched	(7.93,89.6]
s44	kidney	Cre -ve	39	Lmx1b	3671	5.967941895	0	803	1458	0	64	0	0	5.967941895	6.117990413	kidney-enriched	(2.19,3.15]
s38	kidney	Labelled in health	32	Gm45753,Klkb1	3405	2.522265085	0	964	722	0	30	0	0	2.522265085	2.527278515	liver-enriched	(3.15,7.93]
s48	kidney	4sU	43	Lmx1b	3671	3.435041083	0	803	898	0	42	0	1	3.435041083	3.226217492	kidney-enriched	(2.19,3.15]
s40	kidney	Labelled in health	35	Emx2	1374	36.76347901	0.00018906	354	15868	3	531	3	0	36.76347901	36.55622364	kidney-enriched	(7.93,89.6]
s41	kidney	Cre -ve	36	Slc38a4	2170	4.082795	0.000762195	707	1312	1	48	1	0	4.082795	4.137614628	liver-enriched	(2.19,3.15]
s48	kidney	4sU	43	Trpc1	3678	50.29881586	0.000125945	1149	15880	2	615	2	1	50.29881586	47.24104184	kidney-enriched	(7.93,89.6]
s48	kidney	4sU	43	Slc38a4	2170	2.617174159	0	707	872	0	32	0	0	2.617174159	2.45807047	liver-enriched	(2.19,3.15]
s36	kidney	Labelled in health	30	Rflna	942	2.657496368	0	217	851	0	43	0	0	2.657496368	2.665266887	kidney-enriched	(2.19,3.15]
s36	kidney	Labelled in health	30	Angptl3	63	4.44976136	0	14	858	0	72	0	0	4.44976136	4.462772462	liver-enriched	(3.15,7.93]
s46	kidney	4sU	41	Rbp4	252	4.397285995	0	86	1370	0	59	0	0	4.397285995	4.409262335	liver-enriched	(3.15,7.93]
s33	kidney	Labelled in injury	27	Igf1	6795	20.27640681	0.000975293	2126	6152	6	278	6	2	20.27640681	19.00909313	liver-enriched	(7.93,89.6]
s43	kidney	Cre -ve	38	Pou3f3	4537	62.2172543	8.95816536773269e-05	1478	22326	2	760	2	0	62.2172543	60.51084332	kidney-enriched	(7.93,89.6]
s39	kidney	Labelled in health	33	Fgg	562	15.29436997	0.000508647	224	5898	3	218	10	0	15.29436997	15.62547566	liver-enriched	(7.93,89.6]
s35	kidney	Labelled in health	29	Mbl1	1176	7.718275938	0.001834021	299	2181	4	106	4	0	7.718275938	7.869059436	liver-enriched	(3.15,7.93]
s30	kidney	Labelled in injury	24	Fgf9	3142	48.55116045	0.001414177	1019	16971	24	759	24	2	48.55116045	47.04170018	kidney-enriched	(7.93,89.6]
s40	kidney	Labelled in health	35	Gfra1	3020	6.231098137	0	823	2132	0	90	0	0	6.231098137	6.195970109	liver-enriched	(3.15,7.93]
s33	kidney	Labelled in injury	27	Angptl3	63	6.345494218	0	14	1040	0	87	0	0	6.345494218	5.948888857	liver-enriched	(3.15,7.93]
s46	kidney	4sU	41	Osbpl10	1753	3.950104368	0	321	795	0	53	0	0	3.950104368	3.960862775	kidney-enriched	(3.15,7.93]
s37	kidney	Labelled in health	31	Serpinf1	1193	3.834083989	0	276	834	0	55	0	1	3.834083989	3.857649769	liver-enriched	(2.19,3.15]
s39	kidney	Labelled in health	33	Ddn	1500	3.367567699	0	395	1058	0	48	0	0	3.367567699	3.440471706	kidney-enriched	(3.15,7.93]
s48	kidney	4sU	43	Aplnr	2157	2.371814081	0	641	561	0	29	0	0	2.371814081	2.227626363	kidney-enriched	(2.19,3.15]
s37	kidney	Labelled in health	31	Mycbpap	72	1.742765449	0	21	346	0	25	0	0	1.742765449	1.753477168	kidney-enriched	(3.15,7.93]
s26	kidney	4TU -ve	19	Apobec2	424	9.142551424	0	98	1910	0	108	0	0	9.142551424	9.664462414	kidney-enriched	(3.15,7.93]
s33	kidney	Labelled in injury	27	Aplnr	2157	1.604607733	0	641	607	0	22	0	0	1.604607733	1.504316722	kidney-enriched	(2.19,3.15]
s42	kidney	Cre -ve	37	Fn1	2124	16.54425569	0.000185805	499	5382	1	217	1	0	16.54425569	16.87227389	liver-enriched	(7.93,89.6]
s43	kidney	Cre -ve	38	Gm45753,Klkb1	3405	5.157482922	0	964	1508	0	63	0	0	5.157482922	5.016030433	liver-enriched	(3.15,7.93]
s38	kidney	Labelled in health	32	Itih3	111	3.531171119	0	17	400	0	42	0	0	3.531171119	3.538189921	liver-enriched	(3.15,7.93]
s39	kidney	Labelled in health	33	Mycbpap	72	2.595833435	0.009615385	21	416	4	37	4	0	2.595833435	2.652030273	kidney-enriched	(3.15,7.93]
s46	kidney	4sU	41	Casr	771	15.94947802	0	205	5060	0	214	0	0	15.94947802	15.99291762	kidney-enriched	(7.93,89.6]
s32	kidney	Labelled in injury	26	Cfi	194	5.478593409	0.000969932	70	2062	2	73	2	0	5.478593409	5.317009784	liver-enriched	(2.19,3.15]
s40	kidney	Labelled in health	35	C8g	159	14.95463553	0	45	4861	0	216	0	3	14.95463553	14.87032826	liver-enriched	(7.93,89.6]
s41	kidney	Cre -ve	36	Hpd	216	44.74062854	0.000253357	41	7894	2	526	2	0	44.74062854	45.34136029	liver-enriched	(7.93,89.6]
s30	kidney	Labelled in injury	24	Gm45753,Klkb1	3405	4.605643679	0.001678791	964	1787	3	72	3	1	4.605643679	4.462453772	liver-enriched	(3.15,7.93]
s41	kidney	Cre -ve	36	Cfi	194	0.680465833	0	70	233	0	8	0	0	0.680465833	0.689602438	liver-enriched	(2.19,3.15]
s47	kidney	4sU	42	Masp2	1126	2.753208697	0	317	641	0	37	0	0	2.753208697	2.891743859	liver-enriched	(2.19,3.15]
s29	kidney	Labelled in injury	22	Gfra1	3020	7.465083	0	823	2991	0	121	0	0	7.465083	7.868080316	liver-enriched	(3.15,7.93]
s28	kidney	Labelled in injury	21	Fn1	2124	6.634543712	0	499	2384	0	94	0	0	6.634543712	6.6883382	liver-enriched	(7.93,89.6]
s31	kidney	Labelled in injury	25	Ttll10	73	2.897239887	0	15	457	0	43	0	0	2.897239887	2.764521248	kidney-enriched	(2.19,3.15]
s42	kidney	Cre -ve	37	Sfrp2	894	6.099264772	0	307	2421	0	80	0	0	6.099264772	6.220193141	kidney-enriched	(3.15,7.93]
s41	kidney	Cre -ve	36	Tmem151b	2887	2.466688646	0	715	553	0	29	0	0	2.466688646	2.499808837	kidney-enriched	(2.19,3.15]
s47	kidney	4sU	42	C4b	682	6.101705762	0	154	1345	0	82	0	6	6.101705762	6.408729634	liver-enriched	(7.93,89.6]
s35	kidney	Labelled in health	29	Masp2	1126	3.276626578	0	317	741	0	45	0	0	3.276626578	3.34063844	liver-enriched	(2.19,3.15]
s46	kidney	4sU	41	Iigp1	1574	12.67014609	0.000508776	458	3931	2	170	2	0	12.67014609	12.70465418	liver-enriched	(7.93,89.6]
s31	kidney	Labelled in injury	25	Cyp27b1	2004	1.617064123	0	525	651	0	24	0	0	1.617064123	1.542988604	kidney-enriched	(3.15,7.93]
s29	kidney	Labelled in injury	22	Dleu7	935	26.96067166	0.000787539	286	11428	9	437	9	0	26.96067166	28.41612478	kidney-enriched	(7.93,89.6]
s26	kidney	4TU -ve	19	Apoa1	64	1.693065078	0	16	229	0	20	0	0	1.693065078	1.789715262	liver-enriched	(2.19,3.15]
s44	kidney	Cre -ve	39	Pou3f3	4537	103.4132431	0	1478	30823	0	1109	0	4	103.4132431	106.0133026	kidney-enriched	(7.93,89.6]
s45	kidney	Cre -ve	40	Trpc1	3678	30.1640219	0.000111819	1149	8943	1	360	1	0	30.1640219	29.72632556	kidney-enriched	(7.93,89.6]
s35	kidney	Labelled in health	29	Angptl3	63	4.368835437	0.00209205	14	478	1	60	1	0	4.368835437	4.454184586	liver-enriched	(3.15,7.93]
s47	kidney	4sU	42	Rbp4	252	1.26498778	0	86	414	0	17	0	0	1.26498778	1.32863907	liver-enriched	(3.15,7.93]
s38	kidney	Labelled in health	32	Mycbpap	72	2.017812068	0	21	275	0	24	3	0	2.017812068	2.021822812	kidney-enriched	(3.15,7.93]
s37	kidney	Labelled in health	31	Serpina6	216	0.906238034	0	55	226	0	13	0	0	0.906238034	0.911808127	liver-enriched	(2.19,3.15]
s42	kidney	Cre -ve	37	Proz	3324	5.946783152	0	735	1418	0	78	0	0	5.946783152	6.064688312	liver-enriched	(3.15,7.93]
s39	kidney	Labelled in health	33	Fgf9	3142	46.30405586	0.000830048	1019	14457	12	660	12	7	46.30405586	47.30648596	kidney-enriched	(7.93,89.6]
s33	kidney	Labelled in injury	27	Gfra1	3020	6.564304363	0.000934143	823	2141	2	90	2	0	6.564304363	6.154022956	liver-enriched	(3.15,7.93]
s35	kidney	Labelled in health	29	Gfra1	3020	4.077579741	0	823	1342	0	56	0	0	4.077579741	4.157238947	liver-enriched	(3.15,7.93]
s29	kidney	Labelled in injury	22	Arnt2	4995	56.88269856	0.001561825	1228	30093	47	922	40	0	56.88269856	59.9534715	kidney-enriched	(7.93,89.6]
s46	kidney	4sU	41	Trpc1	3678	32.94237983	0.00018093	1149	11054	2	442	2	3	32.94237983	33.03210088	kidney-enriched	(7.93,89.6]
s32	kidney	Labelled in injury	26	Itih3	111	5.253445735	0	17	587	0	70	0	0	5.253445735	5.098502532	liver-enriched	(3.15,7.93]
s42	kidney	Cre -ve	37	Pacrg	306	6.937913678	0.003016591	91	1989	6	91	6	0	6.937913678	7.075469698	kidney-enriched	(3.15,7.93]
s26	kidney	4TU -ve	19	Gm4951	1205	4.909888728	0.002012072	346	994	2	58	2	0	4.909888728	5.190174259	liver-enriched	(3.15,7.93]
s31	kidney	Labelled in injury	25	Pacrg	306	4.042660308	0	91	1530	0	60	1	0	4.042660308	3.857471509	kidney-enriched	(3.15,7.93]
s39	kidney	Labelled in health	33	Pacrg	306	5.26182453	0.000568182	91	1760	1	75	1	0	5.26182453	5.375737041	kidney-enriched	(3.15,7.93]
s45	kidney	Cre -ve	40	Tbx10	263	3.267769039	0	64	686	0	39	0	0	3.267769039	3.220351936	kidney-enriched	(2.19,3.15]
s42	kidney	Cre -ve	37	Angptl3	63	3.430836434	0	14	485	0	45	0	0	3.430836434	3.498858642	liver-enriched	(3.15,7.93]
s45	kidney	Cre -ve	40	Aplnr	2157	5.446281731	0.004276115	641	1637	7	65	7	0	5.446281731	5.367253226	kidney-enriched	(2.19,3.15]
s38	kidney	Labelled in health	32	Ankrd45	3156	1.849661062	0	966	380	0	22	0	0	1.849661062	1.853337577	kidney-enriched	(2.19,3.15]
s37	kidney	Labelled in health	31	Casr	771	15.19691472	0.00019861	205	5035	1	218	1	0	15.19691472	15.2903209	kidney-enriched	(7.93,89.6]
s29	kidney	Labelled in injury	22	Mbl1	1176	11.41355665	0.000236016	299	4237	1	185	1	0	11.41355665	12.02970957	liver-enriched	(3.15,7.93]
s39	kidney	Labelled in health	33	Grip2	3405	2.946621737	0	714	1154	0	42	0	0	2.946621737	3.010412743	kidney-enriched	(3.15,7.93]
s36	kidney	Labelled in health	30	Tm4sf4	586	1.174242581	0	205	596	0	19	0	0	1.174242581	1.177676066	liver-enriched	(2.19,3.15]
s48	kidney	4sU	43	Iigp1	1574	625.1774771	0.000216079	458	189745	41	7644	41	3	625.1774771	587.1715835	liver-enriched	(7.93,89.6]
s29	kidney	Labelled in injury	22	Igfbp1	529	8.328811611	0.001262626	183	3168	4	135	4	0	8.328811611	8.778436716	liver-enriched	(7.93,89.6]
s33	kidney	Labelled in injury	27	Cfi	194	3.282152182	0	70	1158	0	45	0	0	3.282152182	3.077011478	liver-enriched	(2.19,3.15]
s38	kidney	Labelled in health	32	Serpina1a	86	16.89917607	0	24	3675	0	201	0	0	16.89917607	16.93276605	liver-enriched	(3.15,7.93]
s43	kidney	Cre -ve	38	Sec14l2	1266	4.420699648	0.000970874	261	1030	1	54	1	0	4.420699648	4.299454657	liver-enriched	(2.19,3.15]
s38	kidney	Labelled in health	32	Gpld1	2379	2.438189582	0	629	412	0	29	0	2	2.438189582	2.443035898	liver-enriched	(2.19,3.15]
s42	kidney	Cre -ve	37	Ror2	908	2.05850186	0	234	730	0	27	0	0	2.05850186	2.099315185	kidney-enriched	(2.19,3.15]
s30	kidney	Labelled in injury	24	Emx1	282	10.81046919	0.000752162	55	2659	2	169	12	0	10.81046919	10.47437066	kidney-enriched	(7.93,89.6]
s27	kidney	4TU -ve	20	Sec14l2	1266	2.25611592	0	261	625	0	33	0	0	2.25611592	2.2439041	liver-enriched	(2.19,3.15]
s29	kidney	Labelled in injury	22	Selenbp2	562	4.812202264	0.001179245	127	1696	2	78	2	2	4.812202264	5.071985658	liver-enriched	(7.93,89.6]
s47	kidney	4sU	42	Serpina1d	86	0.446466275	0	24	5	0	6	0	0	0.446466275	0.468931437	liver-enriched	(2.19,3.15]
s44	kidney	Cre -ve	39	Ttpa	2251	4.382707329	0	750	1198	0	47	0	0	4.382707329	4.49289921	liver-enriched	(7.93,89.6]
s40	kidney	Labelled in health	35	Gm4951	1205	3.184783492	0	346	837	0	46	0	0	3.184783492	3.166829167	liver-enriched	(3.15,7.93]
s36	kidney	Labelled in health	30	Serpina1d	86	3.831738949	0	24	84	0	62	1	0	3.831738949	3.842942954	liver-enriched	(2.19,3.15]
s33	kidney	Labelled in injury	27	Hoxc10	818	34.06144597	0.001201201	244	11655	14	467	14	4	34.06144597	31.93254134	kidney-enriched	(7.93,89.6]
s47	kidney	4sU	42	Serpina6	216	1.116165688	0	55	269	0	15	0	0	1.116165688	1.172328592	liver-enriched	(2.19,3.15]
s46	kidney	4sU	41	Fgb	2262	0.67077244	0	713	303	0	9	0	0	0.67077244	0.672599339	liver-enriched	(3.15,7.93]
s43	kidney	Cre -ve	38	Klhl14	2125	2.86526829	0	611	875	0	35	0	0	2.86526829	2.786683574	kidney-enriched	(3.15,7.93]
s37	kidney	Labelled in health	31	Serpina1d	86	0.278842472	0	24	0	0	4	0	0	0.278842472	0.280556347	liver-enriched	(2.19,3.15]
s41	kidney	Cre -ve	36	Hoxc10	818	50.43952989	0.000126103	244	15860	2	593	2	1	50.43952989	51.11678071	kidney-enriched	(7.93,89.6]
s30	kidney	Labelled in injury	24	Serpinf1	1193	2.942494573	0	276	699	0	46	0	0	2.942494573	2.851012132	liver-enriched	(2.19,3.15]
s47	kidney	4sU	42	Mycbpap	72	4.092607523	0	21	518	0	55	0	0	4.092607523	4.298538169	kidney-enriched	(3.15,7.93]
s35	kidney	Labelled in health	29	Hmgcs2	1714	8.155159482	0	381	2950	0	112	0	0	8.155159482	8.314477895	liver-enriched	(7.93,89.6]
s41	kidney	Cre -ve	36	Ttll10	73	3.147154479	0	15	343	0	37	0	0	3.147154479	3.189411275	kidney-enriched	(2.19,3.15]
s44	kidney	Cre -ve	39	Hpd	216	36.18064774	0	41	4595	0	388	0	2	36.18064774	37.09031688	liver-enriched	(7.93,89.6]
s28	kidney	Labelled in injury	21	Pacrg	306	4.728876901	0	91	1458	0	67	0	0	4.728876901	4.767219781	kidney-enriched	(3.15,7.93]
s39	kidney	Labelled in health	33	Fgb	2262	1.543468529	0	713	521	0	22	0	0	1.543468529	1.576882865	liver-enriched	(3.15,7.93]
s39	kidney	Labelled in health	33	Gfra1	3020	6.033558794	0.001957905	823	2043	4	86	4	0	6.033558794	6.164178473	liver-enriched	(3.15,7.93]
s45	kidney	Cre -ve	40	Cyp27b1	2004	2.597457441	0	525	973	0	31	0	0	2.597457441	2.559766923	kidney-enriched	(3.15,7.93]
s45	kidney	Cre -ve	40	Masp2	1126	1.675778994	0	317	340	0	20	0	0	1.675778994	1.651462531	liver-enriched	(2.19,3.15]
s41	kidney	Cre -ve	36	Angptl3	63	3.912678541	0	14	595	0	46	0	0	3.912678541	3.965214018	liver-enriched	(3.15,7.93]
s45	kidney	Cre -ve	40	Tmem151b	2887	2.094723743	0	715	486	0	25	0	0	2.094723743	2.064328164	kidney-enriched	(2.19,3.15]
s48	kidney	4sU	43	Cfi	194	2.044667311	0	70	615	0	25	0	0	2.044667311	1.920367555	liver-enriched	(2.19,3.15]
s33	kidney	Labelled in injury	27	Klhl14	2125	4.95969663	0.001834862	611	1635	3	68	3	0	4.95969663	4.649706233	kidney-enriched	(3.15,7.93]
s45	kidney	Cre -ve	40	Apoa1	64	1.005467397	0	16	109	0	12	0	0	1.005467397	0.990877519	liver-enriched	(2.19,3.15]
s40	kidney	Labelled in health	35	Iigp1	1574	14.40076014	0	458	5185	0	208	0	0	14.40076014	14.31957536	liver-enriched	(7.93,89.6]
s26	kidney	4TU -ve	19	Sec14l2	1266	2.624250872	0.001650165	261	606	1	31	1	0	2.624250872	2.774058656	liver-enriched	(2.19,3.15]
s32	kidney	Labelled in injury	26	Fgb	2262	4.352855038	0	713	1575	0	58	0	0	4.352855038	4.224473527	liver-enriched	(3.15,7.93]
s26	kidney	4TU -ve	19	Hpd	216	40.04098911	0	41	6627	0	473	0	2	40.04098911	42.32676594	liver-enriched	(7.93,89.6]
s32	kidney	Labelled in injury	26	Serpina1d	86	0.225147674	0	24	3	0	3	0	0	0.225147674	0.218507251	liver-enriched	(2.19,3.15]
s48	kidney	4sU	43	Ttpa	2251	11.04120348	0	750	3674	0	135	0	0	11.04120348	10.3699848	liver-enriched	(7.93,89.6]
s36	kidney	Labelled in health	30	Apoa1	64	0.927033617	0	16	165	0	15	0	0	0.927033617	0.929744263	liver-enriched	(2.19,3.15]
s44	kidney	Cre -ve	39	Slc38a4	2170	1.958230934	0	707	569	0	21	0	0	1.958230934	2.007465604	liver-enriched	(2.19,3.15]
s32	kidney	Labelled in injury	26	Proz	3324	3.902559689	0.00106383	735	940	1	52	1	1	3.902559689	3.787459024	liver-enriched	(3.15,7.93]
s28	kidney	Labelled in injury	21	Ttpa	2251	11.43400086	0	750	4154	0	162	0	0	11.43400086	11.52671051	liver-enriched	(7.93,89.6]
s26	kidney	4TU -ve	19	Pacrg	306	8.211365631	0	91	2325	0	97	0	6	8.211365631	8.68011902	kidney-enriched	(3.15,7.93]
s27	kidney	4TU -ve	20	Ror2	908	1.435710131	0	234	452	0	21	0	0	1.435710131	1.427938973	kidney-enriched	(2.19,3.15]
s43	kidney	Cre -ve	38	Serpina1d	86	6.303590238	0	24	78	0	77	0	0	6.303590238	6.130703862	liver-enriched	(2.19,3.15]
s44	kidney	Cre -ve	39	Gm4951	1205	2.424476395	0	346	374	0	26	0	0	2.424476395	2.485433605	liver-enriched	(3.15,7.93]
s33	kidney	Labelled in injury	27	Dusp9	1105	5.616127066	0.001392111	275	2155	3	77	3	0	5.616127066	5.265108529	kidney-enriched	(3.15,7.93]
s43	kidney	Cre -ve	38	Angptl3	63	3.683916373	0.003418803	14	585	2	45	2	0	3.683916373	3.582878881	liver-enriched	(3.15,7.93]
s30	kidney	Labelled in injury	24	Adora2b	728	5.245316412	0.000913242	209	2190	2	82	2	0	5.245316412	5.082239018	kidney-enriched	(3.15,7.93]
s33	kidney	Labelled in injury	27	Ttll10	73	1.823417879	0	15	251	0	25	0	1	1.823417879	1.709450821	kidney-enriched	(2.19,3.15]
s40	kidney	Labelled in health	35	Ddn	1500	4.292534272	0	395	1259	0	62	0	0	4.292534272	4.268334964	kidney-enriched	(3.15,7.93]
s27	kidney	4TU -ve	20	Dusp9	1105	3.486724604	0	275	1579	0	51	0	0	3.486724604	3.467851791	kidney-enriched	(3.15,7.93]
s45	kidney	Cre -ve	40	Serpina1a	86	2.094723743	0	24	480	0	25	0	0	2.094723743	2.064328164	liver-enriched	(3.15,7.93]
s32	kidney	Labelled in injury	26	Pou3f3	4537	96.96359842	0.000247097	1478	36423	9	1292	9	3	96.96359842	94.10378959	kidney-enriched	(7.93,89.6]
s39	kidney	Labelled in health	33	Hmgcs2	1714	12.62837887	0.000372301	381	5372	2	180	2	0	12.62837887	12.9017689	liver-enriched	(7.93,89.6]
s39	kidney	Labelled in health	33	Cyp27b1	2004	2.315202793	0.000900901	525	1110	1	33	1	0	2.315202793	2.365324298	kidney-enriched	(3.15,7.93]
s29	kidney	Labelled in injury	22	Angptl3	63	6.169490082	0.000874891	14	1143	1	100	1	0	6.169490082	6.502545715	liver-enriched	(3.15,7.93]
s42	kidney	Cre -ve	37	Apobec2	424	6.251746391	0	98	1477	0	82	0	1	6.251746391	6.375697969	kidney-enriched	(3.15,7.93]
s47	kidney	4sU	42	Cyp27b1	2004	7.515515633	0	525	3150	0	101	0	0	7.515515633	7.893679183	kidney-enriched	(3.15,7.93]
s47	kidney	4sU	42	Fgb	2262	0.967343596	0	713	458	0	13	0	0	0.967343596	1.016018113	liver-enriched	(3.15,7.93]
s48	kidney	4sU	43	Igf1	6795	27.15318189	0	2126	7799	0	332	0	0	27.15318189	25.50248113	liver-enriched	(7.93,89.6]
s45	kidney	Cre -ve	40	Gpld1	2379	3.519135888	0	629	636	0	42	0	0	3.519135888	3.468071315	liver-enriched	(2.19,3.15]
s48	kidney	4sU	43	Mycbpap	72	4.580054777	0	21	698	0	56	0	0	4.580054777	4.301623322	kidney-enriched	(3.15,7.93]
s26	kidney	4TU -ve	19	Lbp	1675	7.618792853	0.000434405	416	2302	1	90	1	1	7.618792853	8.053718678	liver-enriched	(3.15,7.93]
s26	kidney	4TU -ve	19	Klhl14	2125	3.724743173	0	611	1088	0	44	0	0	3.724743173	3.937373576	kidney-enriched	(3.15,7.93]
s25	kidney	4TU -ve	18	Tbx10	263	2.870501914	0	64	733	0	38	0	0	2.870501914	2.978779846	kidney-enriched	(2.19,3.15]
s44	kidney	Cre -ve	39	Itih3	111	3.263718224	0	17	281	0	35	0	0	3.263718224	3.345776007	liver-enriched	(3.15,7.93]
s33	kidney	Labelled in injury	27	Gm4951	1205	4.740886485	0	346	1120	0	65	0	3	4.740886485	4.444572135	liver-enriched	(3.15,7.93]
s45	kidney	Cre -ve	40	Grip2	3405	3.602924838	0	714	1100	0	43	0	0	3.602924838	3.550644442	kidney-enriched	(3.15,7.93]
s29	kidney	Labelled in injury	22	C8g	159	22.8271133	0.000812819	45	8612	7	370	7	0	22.8271133	24.05941915	liver-enriched	(7.93,89.6]
s36	kidney	Labelled in health	30	C4b	682	6.180224111	0	154	1650	0	100	0	16	6.180224111	6.198295087	liver-enriched	(7.93,89.6]
s29	kidney	Labelled in injury	22	Ddn	1500	5.552541074	0.002630195	395	1901	5	90	5	0	5.552541074	5.852291144	kidney-enriched	(3.15,7.93]
s43	kidney	Cre -ve	38	Grip2	3405	3.602051565	0	714	1166	0	44	0	0	3.602051565	3.50325935	kidney-enriched	(3.15,7.93]
s41	kidney	Cre -ve	36	Klhl14	2125	6.209250729	0	611	1873	0	73	0	0	6.209250729	6.292622246	kidney-enriched	(3.15,7.93]
s28	kidney	Labelled in injury	21	Fgg	562	120.6922314	0.000923996	224	46537	43	1710	43	8	120.6922314	121.6708332	liver-enriched	(7.93,89.6]
s28	kidney	Labelled in injury	21	Ddn	1500	4.093654631	0	395	1179	0	58	0	0	4.093654631	4.126846974	kidney-enriched	(3.15,7.93]
s48	kidney	4sU	43	Serpinf1	1193	2.208240696	0	276	473	0	27	0	0	2.208240696	2.073996959	liver-enriched	(2.19,3.15]
s39	kidney	Labelled in health	33	Gm4951	1205	5.752928153	0	346	1537	0	82	0	1	5.752928153	5.877472498	liver-enriched	(3.15,7.93]
s39	kidney	Labelled in health	33	Sfrp2	894	5.402139851	0.001877053	307	2131	4	77	4	0	5.402139851	5.519090028	kidney-enriched	(3.15,7.93]
s41	kidney	Cre -ve	36	Adora2b	728	3.147154479	0	209	1136	0	37	0	0	3.147154479	3.189411275	kidney-enriched	(3.15,7.93]
s28	kidney	Labelled in injury	21	Sec14l2	1266	4.093654631	0.001846722	261	1083	2	58	2	0	4.093654631	4.126846974	liver-enriched	(2.19,3.15]
s40	kidney	Labelled in health	35	Lbp	1675	7.546552188	0	416	2569	0	109	0	0	7.546552188	7.504008243	liver-enriched	(3.15,7.93]
s40	kidney	Labelled in health	35	Ttll10	73	2.21550156	0	15	299	0	32	0	0	2.21550156	2.203011594	kidney-enriched	(2.19,3.15]
s25	kidney	4TU -ve	18	Sfrp2	894	7.705031454	0	307	3027	0	102	0	0	7.705031454	7.995672217	kidney-enriched	(3.15,7.93]
s40	kidney	Labelled in health	35	Tm4sf4	586	3.046314645	0	205	1442	0	44	0	0	3.046314645	3.029140942	liver-enriched	(2.19,3.15]
s42	kidney	Cre -ve	37	Rflna	942	3.659558863	0	217	1044	0	48	0	0	3.659558863	3.732115884	kidney-enriched	(2.19,3.15]
s38	kidney	Labelled in health	32	Adora2b	728	4.287850644	0	209	1338	0	51	0	0	4.287850644	4.296373475	kidney-enriched	(3.15,7.93]
s32	kidney	Labelled in injury	26	Serpina1a	86	1.651082945	0	24	323	0	22	0	0	1.651082945	1.60238651	liver-enriched	(3.15,7.93]
s42	kidney	Cre -ve	37	Iigp1	1574	17.00170055	0	458	5589	0	223	0	0	17.00170055	17.33878838	liver-enriched	(7.93,89.6]
s48	kidney	4sU	43	Fgg	562	14.39445787	0	224	4854	0	176	0	0	14.39445787	13.51938758	liver-enriched	(7.93,89.6]
s48	kidney	4sU	43	Serpina6	216	0.65429354	0	55	141	0	8	0	0	0.65429354	0.614517617	liver-enriched	(2.19,3.15]
s27	kidney	4TU -ve	20	Igfbp1	529	5.537739077	0	183	1851	0	81	0	0	5.537739077	5.50776461	liver-enriched	(7.93,89.6]
s45	kidney	Cre -ve	40	Fn1	2124	36.78334892	0.000685342	499	11673	8	439	8	0	36.78334892	36.24960256	liver-enriched	(7.93,89.6]
s44	kidney	Cre -ve	39	Dleu7	935	40.00386051	9.33445346774946e-05	286	10713	1	429	1	0	40.00386051	41.00965449	kidney-enriched	(7.93,89.6]
s39	kidney	Labelled in health	33	Ankrd45	3156	2.385360454	0	966	780	0	34	0	0	2.385360454	2.437000792	kidney-enriched	(2.19,3.15]
s42	kidney	Cre -ve	37	Igf1	6795	17.99283108	0.000383656	2126	5213	2	236	2	1	17.99283108	18.34956977	liver-enriched	(7.93,89.6]
s47	kidney	4sU	42	Gfra1	3020	5.283184257	0	823	1719	0	71	0	0	5.283184257	5.549022	liver-enriched	(3.15,7.93]
s47	kidney	4sU	42	Osbpl10	1753	4.539073798	0	321	977	0	61	2	0	4.539073798	4.767469606	kidney-enriched	(3.15,7.93]
s38	kidney	Labelled in health	32	Tbx10	263	1.008906034	0	64	233	0	12	0	0	1.008906034	1.010911406	kidney-enriched	(2.19,3.15]
s26	kidney	4TU -ve	19	Casr	771	9.142551424	0	205	2527	0	108	0	1	9.142551424	9.664462414	kidney-enriched	(7.93,89.6]
s48	kidney	4sU	43	Fgf9	3142	40.72977284	0.000193874	1019	10316	2	498	2	1	40.72977284	38.25372169	kidney-enriched	(7.93,89.6]
s47	kidney	4sU	42	Adora2b	728	2.678797651	0	209	1015	0	36	0	0	2.678797651	2.81358862	kidney-enriched	(3.15,7.93]
s30	kidney	Labelled in injury	24	Emx2	1374	28.72130572	0.001042054	354	13435	14	449	14	0	28.72130572	27.82835755	kidney-enriched	(7.93,89.6]
s47	kidney	4sU	42	Hmgcs2	1714	25.07652246	0.00010011	381	9989	1	337	1	0	25.07652246	26.33831569	liver-enriched	(7.93,89.6]
s30	kidney	Labelled in injury	24	Hmgcs2	1714	408.8148438	0.000863598	381	195693	169	6391	162	21	408.8148438	396.1047508	liver-enriched	(7.93,89.6]
s43	kidney	Cre -ve	38	Gpld1	2379	3.192727523	0	629	674	0	39	0	0	3.192727523	3.105161696	liver-enriched	(2.19,3.15]
s28	kidney	Labelled in injury	21	Ttll10	73	2.258568072	0	15	286	0	32	0	3	2.258568072	2.276881089	kidney-enriched	(2.19,3.15]
s30	kidney	Labelled in injury	24	Tm4sf4	586	1.279345466	0	205	639	0	20	0	0	1.279345466	1.239570492	liver-enriched	(2.19,3.15]
s33	kidney	Labelled in injury	27	Hpd	216	15.68139376	0.000793966	41	2519	2	215	2	5	15.68139376	14.70127706	liver-enriched	(7.93,89.6]
s48	kidney	4sU	43	Gfra1	3020	6.215788627	0	823	1798	0	76	0	0	6.215788627	5.837917366	liver-enriched	(3.15,7.93]
s25	kidney	4TU -ve	18	Pou3f3	4537	78.25894692	0.000132096	1478	30281	4	1036	3	4	78.25894692	81.21094526	kidney-enriched	(7.93,89.6]
s46	kidney	4sU	41	Hpd	216	44.71816266	0.000336247	41	8922	3	600	3	1	44.71816266	44.83995594	liver-enriched	(7.93,89.6]
s33	kidney	Labelled in injury	27	Iigp1	1574	14.87908989	0	458	4817	0	204	0	0	14.87908989	13.9491187	liver-enriched	(7.93,89.6]
s45	kidney	Cre -ve	40	Gm45753,Klkb1	3405	3.435346938	0	964	1004	0	41	0	0	3.435346938	3.385498189	liver-enriched	(3.15,7.93]
s31	kidney	Labelled in injury	25	Angptl3	63	8.62434199	0.000760456	14	1315	1	128	1	0	8.62434199	8.229272553	liver-enriched	(3.15,7.93]
s48	kidney	4sU	43	Igfbp1	529	13.41301756	0.000533903	183	3746	2	164	2	0	13.41301756	12.59761116	liver-enriched	(7.93,89.6]
s48	kidney	4sU	43	Fn1	2124	27.97104882	0.000226347	499	8836	2	342	2	2	27.97104882	26.27062815	liver-enriched	(7.93,89.6]
s48	kidney	4sU	43	Itih3	111	0.981440309	0	17	79	0	12	0	0	0.981440309	0.921776426	liver-enriched	(3.15,7.93]
s44	kidney	Cre -ve	39	Gpld1	2379	3.170469132	0	629	688	0	34	0	0	3.170469132	3.250182407	liver-enriched	(2.19,3.15]
s28	kidney	Labelled in injury	21	C4b	682	19.69189038	0.000633446	154	4736	3	279	3	37	19.69189038	19.851557	liver-enriched	(7.93,89.6]
s35	kidney	Labelled in health	29	Igf1	6795	19.58694554	0.000619003	2126	6462	4	269	4	0	19.58694554	19.96959423	liver-enriched	(7.93,89.6]
s32	kidney	Labelled in injury	26	Gfra1	3020	5.778790309	0.004081633	823	1715	7	77	7	0	5.778790309	5.608352785	liver-enriched	(3.15,7.93]
s39	kidney	Labelled in health	33	Dleu7	935	52.33761466	0.001226116	286	19574	24	746	24	0	52.33761466	53.47066443	kidney-enriched	(7.93,89.6]
s45	kidney	Cre -ve	40	Pemt	204	1.675778994	0	39	296	0	20	0	0	1.675778994	1.651462531	liver-enriched	(2.19,3.15]
s26	kidney	4TU -ve	19	Ddn	1500	6.348994044	0	395	1545	0	75	0	0	6.348994044	6.711432232	kidney-enriched	(3.15,7.93]
s46	kidney	4sU	41	Gm45753,Klkb1	3405	4.248225453	0	964	1287	0	57	0	0	4.248225453	4.259795815	liver-enriched	(3.15,7.93]
s37	kidney	Labelled in health	31	Angptl3	63	7.528746742	0	14	1189	0	108	0	0	7.528746742	7.575021365	liver-enriched	(3.15,7.93]
s36	kidney	Labelled in health	30	Igfbp1	529	6.242026352	0.001699235	183	2354	4	101	4	0	6.242026352	6.260278038	liver-enriched	(7.93,89.6]
s29	kidney	Labelled in injury	22	Emx2	1374	26.28202775	0.00125441	354	12755	16	426	16	0	26.28202775	27.70084475	kidney-enriched	(7.93,89.6]
s37	kidney	Labelled in health	31	Gm45753,Klkb1	3405	6.273955618	0.000879507	964	2274	2	90	2	0	6.273955618	6.312517804	liver-enriched	(3.15,7.93]
s30	kidney	Labelled in injury	24	Pou3f3	4537	78.168008	0.00110745	1478	36119	40	1222	39	2	78.168008	75.73775707	kidney-enriched	(7.93,89.6]
s32	kidney	Labelled in injury	26	Iigp1	1574	15.76033721	0	458	4886	0	210	0	0	15.76033721	15.2955076	liver-enriched	(7.93,89.6]
s40	kidney	Labelled in health	35	Apoa1	64	0.761578661	0	16	77	0	11	0	0	0.761578661	0.757285235	liver-enriched	(2.19,3.15]
s48	kidney	4sU	43	Ddn	1500	4.171121315	0	395	1085	0	51	0	1	4.171121315	3.917549811	kidney-enriched	(3.15,7.93]
s43	kidney	Cre -ve	38	Lmx1b	3671	5.075618114	0	803	1213	0	62	0	0	5.075618114	4.936410902	kidney-enriched	(2.19,3.15]
s40	kidney	Labelled in health	35	Mycbpap	72	6.300332561	0	21	1095	0	91	2	0	6.300332561	6.264814221	kidney-enriched	(3.15,7.93]
s31	kidney	Labelled in injury	25	Apobec2	424	10.30878378	0.000355745	98	2811	1	153	1	2	10.30878378	9.836552349	kidney-enriched	(3.15,7.93]
s38	kidney	Labelled in health	32	Ddn	1500	3.615246622	0	395	868	0	43	0	0	3.615246622	3.622432538	kidney-enriched	(3.15,7.93]
s41	kidney	Cre -ve	36	Cyp27b1	2004	12.75873437	0	525	4719	0	150	0	0	12.75873437	12.93004571	kidney-enriched	(3.15,7.93]
s25	kidney	4TU -ve	18	Apoa1	64	0.453237144	0	16	57	0	6	0	0	0.453237144	0.47033366	liver-enriched	(2.19,3.15]
s32	kidney	Labelled in injury	26	Igfbp1	529	6.679381006	0	183	1897	0	89	0	0	6.679381006	6.482381791	liver-enriched	(7.93,89.6]
s46	kidney	4sU	41	Mbl1	1176	5.738830875	0	299	1700	0	77	0	0	5.738830875	5.754461013	liver-enriched	(3.15,7.93]
s35	kidney	Labelled in health	29	Sec14l2	1266	4.150393665	0.000971817	261	1029	1	57	1	0	4.150393665	4.231475357	liver-enriched	(2.19,3.15]
s31	kidney	Labelled in injury	25	Lmx1b	3671	1.482308779	0	803	505	0	22	0	1	1.482308779	1.41440622	kidney-enriched	(2.19,3.15]
s43	kidney	Cre -ve	38	Proz	3324	0.9823777	0	735	295	0	12	0	0	0.9823777	0.955434368	liver-enriched	(3.15,7.93]
s36	kidney	Labelled in health	30	Hoxc10	818	54.50957666	0.000169155	244	23647	4	882	4	2	54.50957666	54.66896266	kidney-enriched	(7.93,89.6]
s37	kidney	Labelled in health	31	St8sia6	5801	40.36244781	0.000341413	1826	17574	6	579	6	11	40.36244781	40.61053121	kidney-enriched	(7.93,89.6]
s35	kidney	Labelled in health	29	Serpina1d	86	16.52876074	0	24	201	0	227	0	1	16.52876074	16.85166502	liver-enriched	(2.19,3.15]
s40	kidney	Labelled in health	35	Pou3f3	4537	98.24364729	0.00051039	1478	41145	21	1419	21	2	98.24364729	97.68979538	kidney-enriched	(7.93,89.6]
s31	kidney	Labelled in injury	25	Emx1	282	9.365496379	0	55	2156	0	139	0	0	9.365496379	8.936475664	kidney-enriched	(7.93,89.6]
s29	kidney	Labelled in injury	22	Pacrg	306	3.516609347	0.002267574	91	1323	3	57	3	0	3.516609347	3.706451058	kidney-enriched	(3.15,7.93]
s44	kidney	Cre -ve	39	Arnt2	4995	28.81396946	0	1228	9773	0	309	0	3	28.81396946	29.53842246	kidney-enriched	(7.93,89.6]
s32	kidney	Labelled in injury	26	Hoxc10	818	39.92618759	0.000512408	244	13661	7	532	7	1	39.92618759	38.74861924	kidney-enriched	(7.93,89.6]
s41	kidney	Cre -ve	36	Gm4951	1205	4.167853229	0	346	820	0	49	0	1	4.167853229	4.223814932	liver-enriched	(3.15,7.93]
s40	kidney	Labelled in health	35	Fn1	2124	19.87027961	0.000419992	499	7143	3	287	3	0	19.87027961	19.75826023	liver-enriched	(7.93,89.6]
s43	kidney	Cre -ve	38	Rflna	942	3.028997907	0	217	834	0	37	0	0	3.028997907	2.945922635	kidney-enriched	(2.19,3.15]
s41	kidney	Cre -ve	36	Emx1	282	19.56339271	0	55	3634	0	230	0	0	19.56339271	19.82607009	kidney-enriched	(7.93,89.6]
s41	kidney	Cre -ve	36	Grip2	3405	4.082795	0	714	1071	0	48	0	0	4.082795	4.137614628	kidney-enriched	(3.15,7.93]
s36	kidney	Labelled in health	30	Fgg	562	13.34928408	0.001507443	224	5307	8	216	6	0	13.34928408	13.38831739	liver-enriched	(7.93,89.6]
s32	kidney	Labelled in injury	26	Osbpl10	1753	8.330463951	0	321	1879	0	111	0	0	8.330463951	8.084768301	kidney-enriched	(3.15,7.93]
s30	kidney	Labelled in injury	24	C8g	159	22.19664384	0.001058761	45	7556	8	347	8	0	22.19664384	21.50654804	liver-enriched	(7.93,89.6]
s25	kidney	4TU -ve	18	C4b	682	4.985608588	0	154	999	0	66	0	13	4.985608588	5.173670258	liver-enriched	(7.93,89.6]
s29	kidney	Labelled in injury	22	Iigp1	1574	11.84542096	0.000212269	458	4711	1	192	1	1	11.84542096	12.48488777	liver-enriched	(7.93,89.6]
s36	kidney	Labelled in health	30	Dusp9	1105	4.635168083	0	275	2332	0	75	0	0	4.635168083	4.648721315	kidney-enriched	(3.15,7.93]
s37	kidney	Labelled in health	31	Fgb	2262	1.742765449	0	713	826	0	25	0	0	1.742765449	1.753477168	liver-enriched	(3.15,7.93]
s48	kidney	4sU	43	Emx1	282	12.43157725	0	55	2181	0	152	0	0	12.43157725	11.67583473	kidney-enriched	(7.93,89.6]
s27	kidney	4TU -ve	20	Gm4951	1205	9.981603768	0.000388199	346	2576	1	146	1	0	9.981603768	9.927575716	liver-enriched	(3.15,7.93]
s36	kidney	Labelled in health	30	Gm4951	1205	3.708134467	0	346	1115	0	60	0	0	3.708134467	3.718977052	liver-enriched	(3.15,7.93]
s25	kidney	4TU -ve	18	Emx2	1374	35.05033916	7.41070105231955e-05	354	13494	1	464	1	0	35.05033916	36.37246969	kidney-enriched	(7.93,89.6]
s41	kidney	Cre -ve	36	Hmgcs2	1714	47.88778302	0.000361576	381	16594	6	563	6	0	47.88778302	48.53077157	liver-enriched	(7.93,89.6]
s30	kidney	Labelled in injury	24	Lmx1b	3671	2.558690933	0	803	893	0	40	0	0	2.558690933	2.479140984	kidney-enriched	(2.19,3.15]
s43	kidney	Cre -ve	38	Emx1	282	11.29734354	0	55	2025	0	138	0	0	11.29734354	10.98749523	kidney-enriched	(7.93,89.6]
s37	kidney	Labelled in health	31	Pemt	204	2.927845955	0.001663894	39	601	1	42	1	0	2.927845955	2.945841642	liver-enriched	(2.19,3.15]
s46	kidney	4sU	41	Hoxc10	818	50.75511462	0.000163791	244	18316	3	681	3	0	50.75511462	50.89335	kidney-enriched	(7.93,89.6]
s31	kidney	Labelled in injury	25	C4b	682	10.17402844	0	154	2531	0	151	0	15	10.17402844	9.707969965	liver-enriched	(7.93,89.6]
s33	kidney	Labelled in injury	27	Serpina1a	86	7.293671515	0	24	1867	0	100	0	3	7.293671515	6.837803284	liver-enriched	(3.15,7.93]
s27	kidney	4TU -ve	20	Hmgcs2	1714	26.79992244	8.65501125151463e-05	381	11554	1	392	1	0	26.79992244	26.65486083	liver-enriched	(7.93,89.6]
s39	kidney	Labelled in health	33	Selenbp2	562	12.06711759	0	127	3692	0	172	0	2	12.06711759	12.32835695	liver-enriched	(7.93,89.6]
s41	kidney	Cre -ve	36	Gpld1	2379	4.337969687	0.003333333	629	900	3	51	3	1	4.337969687	4.396215542	liver-enriched	(2.19,3.15]
s48	kidney	4sU	43	Rbp4	252	4.252908008	0.000744602	86	1343	1	52	1	0	4.252908008	3.994364514	liver-enriched	(3.15,7.93]
s47	kidney	4sU	42	Ankrd45	3156	2.15792033	0	966	643	0	29	0	0	2.15792033	2.266501944	kidney-enriched	(2.19,3.15]
s27	kidney	4TU -ve	20	Masp2	1126	1.230608684	0	317	263	0	18	0	0	1.230608684	1.223947691	liver-enriched	(2.19,3.15]
s31	kidney	Labelled in injury	25	Rflna	942	1.953952482	0	217	655	0	29	0	1	1.953952482	1.864444563	kidney-enriched	(2.19,3.15]
s32	kidney	Labelled in injury	26	Aqp7	1172	20.63853682	0.00024777	422	4036	1	275	1	2	20.63853682	20.02983138	kidney-enriched	(7.93,89.6]
s25	kidney	4TU -ve	18	Hoxc10	818	42.22659395	6.66355700673019e-05	244	15007	1	559	1	3	42.22659395	43.81941931	kidney-enriched	(7.93,89.6]
s43	kidney	Cre -ve	38	Ror2	908	2.947133099	0	234	1054	0	36	0	0	2.947133099	2.866303104	kidney-enriched	(2.19,3.15]
s45	kidney	Cre -ve	40	Angptl3	63	4.440814335	0.003395586	14	589	2	53	2	0	4.440814335	4.376375707	liver-enriched	(3.15,7.93]
s43	kidney	Cre -ve	38	Tbx10	263	3.274592332	0.001349528	64	741	1	40	1	0	3.274592332	3.184781227	kidney-enriched	(2.19,3.15]
s25	kidney	4TU -ve	18	Pacrg	306	5.438845732	0	91	1690	0	72	0	0	5.438845732	5.644003918	kidney-enriched	(3.15,7.93]
s43	kidney	Cre -ve	38	Hoxc10	818	57.96028427	0.000311996	244	19231	6	708	6	0	57.96028427	56.37062772	kidney-enriched	(7.93,89.6]
s28	kidney	Labelled in injury	21	Mbl1	1176	14.96301348	0.000867303	299	4612	4	212	4	0	14.96301348	15.08433722	liver-enriched	(3.15,7.93]
s42	kidney	Cre -ve	37	Lmx1b	3671	2.287224289	0	803	554	0	30	0	0	2.287224289	2.332572428	kidney-enriched	(2.19,3.15]
s38	kidney	Labelled in health	32	Tmem151b	2887	1.597434554	0	715	368	0	19	0	0	1.597434554	1.600609726	kidney-enriched	(2.19,3.15]
s30	kidney	Labelled in injury	24	Osbpl10	1753	7.931941892	0.000465983	321	2146	1	124	1	0	7.931941892	7.685337051	kidney-enriched	(3.15,7.93]
s28	kidney	Labelled in injury	21	Igfbp1	529	18.13912483	0	183	6108	0	257	0	0	18.13912483	18.28620125	liver-enriched	(7.93,89.6]
s47	kidney	4sU	42	Gm4951	1205	3.646141248	0	346	982	0	49	0	0	3.646141248	3.829606732	liver-enriched	(3.15,7.93]
s36	kidney	Labelled in health	30	St8sia6	5801	31.95175865	0.000370782	1826	16182	6	517	6	5	31.95175865	32.0451856	kidney-enriched	(7.93,89.6]
s32	kidney	Labelled in injury	26	Ddn	1500	5.32849496	0	395	1618	0	71	0	0	5.32849496	5.171338283	kidney-enriched	(3.15,7.93]
s25	kidney	4TU -ve	18	Slc38a4	2170	2.266185722	0	707	740	0	30	0	0	2.266185722	2.351668299	liver-enriched	(2.19,3.15]
s45	kidney	Cre -ve	40	Ankrd45	3156	3.267769039	0	966	974	0	39	0	0	3.267769039	3.220351936	kidney-enriched	(2.19,3.15]
s31	kidney	Labelled in injury	25	Grip2	3405	3.234128246	0	714	1249	0	48	0	0	3.234128246	3.085977208	kidney-enriched	(3.15,7.93]
s41	kidney	Cre -ve	36	Itih3	111	3.06209625	0	17	340	0	36	0	0	3.06209625	3.103210971	liver-enriched	(3.15,7.93]
s35	kidney	Labelled in health	29	Ror2	908	1.820348099	0.001472754	234	679	1	25	1	0	1.820348099	1.855910244	kidney-enriched	(2.19,3.15]
s36	kidney	Labelled in health	30	Hmgcs2	1714	28.49083315	0.000287728	381	13902	4	461	4	5	28.49083315	28.57414035	liver-enriched	(7.93,89.6]
s42	kidney	Cre -ve	37	Rbp4	252	2.744669147	0	86	844	0	36	0	0	2.744669147	2.799086913	liver-enriched	(3.15,7.93]
s31	kidney	Labelled in injury	25	Adora2b	728	12.19535859	0.001060221	209	4716	5	181	5	0	12.19535859	11.63670572	kidney-enriched	(3.15,7.93]
s39	kidney	Labelled in health	33	Sec14l2	1266	1.964414491	0	261	551	0	28	0	0	1.964414491	2.006941828	liver-enriched	(2.19,3.15]
s48	kidney	4sU	43	St8sia6	5801	29.19784921	0	1826	11310	0	357	0	3	29.19784921	27.42284868	kidney-enriched	(7.93,89.6]
s46	kidney	4sU	41	Adora2b	728	2.534029218	0	209	917	0	34	0	0	2.534029218	2.540930837	kidney-enriched	(3.15,7.93]
s37	kidney	Labelled in health	31	Proz	3324	4.322058315	0	735	1287	0	62	0	0	4.322058315	4.348623376	liver-enriched	(3.15,7.93]
s33	kidney	Labelled in injury	27	Fgf9	3142	58.85992912	0.00159455	1019	13797	22	807	22	3	58.85992912	55.1810725	kidney-enriched	(7.93,89.6]
s45	kidney	Cre -ve	40	C4b	682	5.530070681	0	154	935	0	66	1	17	5.530070681	5.449826353	liver-enriched	(7.93,89.6]
s42	kidney	Cre -ve	37	Grip2	3405	2.668428338	0.001169591	714	855	1	35	1	0	2.668428338	2.721334499	kidney-enriched	(3.15,7.93]
s26	kidney	4TU -ve	19	Gfra1	3020	8.549978646	0.00040404	823	2475	1	101	1	0	8.549978646	9.038062072	liver-enriched	(3.15,7.93]
s31	kidney	Labelled in injury	25	Tmem151b	2887	3.301505918	0	715	1019	0	49	0	0	3.301505918	3.150268399	kidney-enriched	(2.19,3.15]
s25	kidney	4TU -ve	18	Emx1	282	8.76258479	0	55	1501	0	116	0	0	8.76258479	9.093117423	kidney-enriched	(7.93,89.6]
s36	kidney	Labelled in health	30	Gfra1	3020	4.696970324	0.001098901	823	1820	2	76	2	0	4.696970324	4.710704266	liver-enriched	(3.15,7.93]
s47	kidney	4sU	42	Fn1	2124	19.94216029	0.000283688	499	7050	2	268	2	0	19.94216029	20.94560417	liver-enriched	(7.93,89.6]
s32	kidney	Labelled in injury	26	Ror2	908	2.851870542	0	234	958	0	38	0	0	2.851870542	2.767758517	kidney-enriched	(2.19,3.15]
s39	kidney	Labelled in health	33	Igfbp1	529	11.36554098	0	183	3592	0	162	0	0	11.36554098	11.61159201	liver-enriched	(7.93,89.6]
s47	kidney	4sU	42	Aplnr	2157	1.413809872	0	641	412	0	19	0	0	1.413809872	1.484949549	kidney-enriched	(2.19,3.15]
s48	kidney	4sU	43	Adora2b	728	2.862534236	0	209	979	0	35	0	0	2.862534236	2.688514577	kidney-enriched	(3.15,7.93]
s36	kidney	Labelled in health	30	Hpd	216	33.43501244	0.000936455	41	7475	7	541	7	7	33.43501244	33.53277642	liver-enriched	(7.93,89.6]
s32	kidney	Labelled in injury	26	Lmx1b	3671	1.801181395	0	803	480	0	24	0	1	1.801181395	1.748058011	kidney-enriched	(2.19,3.15]
s41	kidney	Cre -ve	36	Tbx10	263	6.464425416	0	64	1461	0	76	0	0	6.464425416	6.55122316	kidney-enriched	(2.19,3.15]
s25	kidney	4TU -ve	18	Klhl14	2125	3.550357631	0	611	1232	0	47	0	0	3.550357631	3.684280335	kidney-enriched	(3.15,7.93]
s33	kidney	Labelled in injury	27	Masp2	1126	2.990405321	0	317	569	0	41	0	0	2.990405321	2.803499346	liver-enriched	(2.19,3.15]
s25	kidney	4TU -ve	18	Lbp	1675	6.571938593	0	416	2170	0	87	0	1	6.571938593	6.819838067	liver-enriched	(3.15,7.93]
s36	kidney	Labelled in health	30	Trpc1	3678	24.90630317	0.000385877	1149	10366	4	403	4	7	24.90630317	24.9791292	kidney-enriched	(7.93,89.6]
s33	kidney	Labelled in injury	27	Ankrd45	3156	3.573899042	0.001109878	966	901	1	49	1	2	3.573899042	3.350523609	kidney-enriched	(2.19,3.15]
s47	kidney	4sU	42	Serpinf1	1193	3.050852881	0	276	739	0	41	0	0	3.050852881	3.204364817	liver-enriched	(2.19,3.15]
s25	kidney	4TU -ve	18	Hmgcs2	1714	92.30929839	0.00034383	381	34901	12	1222	12	5	92.30929839	95.79128872	liver-enriched	(7.93,89.6]
s36	kidney	Labelled in health	30	Pemt	204	3.708134467	0	39	879	0	60	0	0	3.708134467	3.718977052	liver-enriched	(2.19,3.15]
s29	kidney	Labelled in injury	22	Ttll10	73	3.886778752	0	15	590	0	63	0	0	3.886778752	4.096603801	kidney-enriched	(2.19,3.15]
s27	kidney	4TU -ve	20	Hpd	216	20.98871477	0	41	4119	0	307	0	0	20.98871477	20.87510784	liver-enriched	(7.93,89.6]
s29	kidney	Labelled in injury	22	Lmx1b	3671	4.380337958	0	803	1504	0	71	0	0	4.380337958	4.616807458	kidney-enriched	(2.19,3.15]
s47	kidney	4sU	42	Angptl3	63	2.678797651	0	14	348	0	36	0	0	2.678797651	2.81358862	liver-enriched	(3.15,7.93]
s41	kidney	Cre -ve	36	Casr	771	13.09896729	0.000269107	205	3716	1	154	1	0	13.09896729	13.27484693	kidney-enriched	(7.93,89.6]
s29	kidney	Labelled in injury	22	Fgg	562	137.0243747	0.000757015	224	60765	46	2221	50	5	137.0243747	144.4215403	liver-enriched	(7.93,89.6]
s37	kidney	Labelled in health	31	Hmgcs2	1714	17.77620758	0.000271407	381	7369	2	255	2	0	17.77620758	17.88546711	liver-enriched	(7.93,89.6]
s36	kidney	Labelled in health	30	Sec14l2	1266	2.595694127	0	261	772	0	42	0	0	2.595694127	2.603283936	liver-enriched	(2.19,3.15]
s30	kidney	Labelled in injury	24	Trpc1	3678	29.16907663	0.001333	1149	12003	16	456	16	1	29.16907663	28.26220722	kidney-enriched	(7.93,89.6]
s33	kidney	Labelled in injury	27	Emx1	282	8.752405818	0	55	2043	0	120	2	0	8.752405818	8.205363941	kidney-enriched	(7.93,89.6]
s44	kidney	Cre -ve	39	Cfi	194	2.23797821	0.003926702	70	764	3	24	3	0	2.23797821	2.294246405	liver-enriched	(2.19,3.15]
s39	kidney	Labelled in health	33	Ror2	908	2.034572152	0	234	847	0	29	0	0	2.034572152	2.078618322	kidney-enriched	(2.19,3.15]
s38	kidney	Labelled in health	32	St8sia6	5801	28.92197297	0.000847777	1826	10616	9	344	9	0	28.92197297	28.9794603	kidney-enriched	(7.93,89.6]
s44	kidney	Cre -ve	39	Emx1	282	13.61436745	0	55	2020	0	146	0	0	13.61436745	13.95666563	kidney-enriched	(7.93,89.6]
s36	kidney	Labelled in health	30	Tbx10	263	1.545056028	0	64	462	0	25	0	0	1.545056028	1.549573772	kidney-enriched	(2.19,3.15]
s35	kidney	Labelled in health	29	Fgg	562	48.56688727	0.000342505	224	17518	6	667	6	4	48.56688727	49.51568532	liver-enriched	(7.93,89.6]
s27	kidney	4TU -ve	20	Ankrd45	3156	1.709178727	0	966	534	0	25	0	0	1.709178727	1.699927349	kidney-enriched	(2.19,3.15]
s43	kidney	Cre -ve	38	Itih3	111	9.905641803	0	17	1108	0	121	0	0	9.905641803	9.633963212	liver-enriched	(3.15,7.93]
s27	kidney	4TU -ve	20	Hoxc10	818	30.0815456	8.4573748308525e-05	244	11824	1	440	1	1	30.0815456	29.91872134	kidney-enriched	(7.93,89.6]
s37	kidney	Labelled in health	31	Igf1	6795	21.3314491	0.001233384	2126	7297	9	306	9	0	21.3314491	21.46256053	liver-enriched	(7.93,89.6]
s26	kidney	4TU -ve	19	Cfi	194	2.539597618	0	70	900	0	30	0	0	2.539597618	2.684572893	liver-enriched	(2.19,3.15]
s40	kidney	Labelled in health	35	Lmx1b	3671	1.66162617	0.001968504	803	508	1	24	1	0	1.66162617	1.652258696	kidney-enriched	(2.19,3.15]
s45	kidney	Cre -ve	40	Klhl14	2125	3.183980089	0.001054852	611	948	1	38	1	0	3.183980089	3.137778809	kidney-enriched	(3.15,7.93]
s32	kidney	Labelled in injury	26	Pemt	204	3.152067441	0	39	588	0	42	0	0	3.152067441	3.059101519	liver-enriched	(2.19,3.15]
s29	kidney	Labelled in injury	22	Slc38a4	2170	2.467796033	0	707	1037	0	40	0	0	2.467796033	2.601018286	liver-enriched	(2.19,3.15]
s37	kidney	Labelled in health	31	Apoa1	64	1.533633596	0	16	215	0	22	0	0	1.533633596	1.543059908	liver-enriched	(2.19,3.15]
s38	kidney	Labelled in health	32	Fn1	2124	17.7399311	0	499	4972	0	211	0	2	17.7399311	17.77519222	liver-enriched	(7.93,89.6]
s38	kidney	Labelled in health	32	Rflna	942	2.354114079	0	217	597	0	28	0	0	2.354114079	2.35879328	kidney-enriched	(2.19,3.15]
s26	kidney	4TU -ve	19	Lmx1b	3671	1.439105317	0	803	275	0	17	0	3	1.439105317	1.521257973	kidney-enriched	(2.19,3.15]
s25	kidney	4TU -ve	18	Gm4951	1205	8.687045266	0	346	1959	0	115	0	0	8.687045266	9.01472848	liver-enriched	(3.15,7.93]
s38	kidney	Labelled in health	32	Ttpa	2251	14.04060897	0.000678733	750	4420	3	167	3	4	14.04060897	14.06851707	liver-enriched	(7.93,89.6]
s27	kidney	4TU -ve	20	Tbx10	263	2.666318815	0	64	520	0	39	0	0	2.666318815	2.651886664	kidney-enriched	(2.19,3.15]
s29	kidney	Labelled in injury	22	Proz	3324	1.048813314	0	735	343	0	17	0	0	1.048813314	1.105432772	liver-enriched	(3.15,7.93]
s47	kidney	4sU	42	Iigp1	1574	10.78960165	0	458	3375	0	145	0	0	10.78960165	11.33250972	liver-enriched	(7.93,89.6]
s39	kidney	Labelled in health	33	Pemt	204	3.718356001	0	39	686	0	53	0	0	3.718356001	3.798854175	liver-enriched	(2.19,3.15]
s28	kidney	Labelled in injury	21	Gpld1	2379	2.82321009	0	629	744	0	40	0	3	2.82321009	2.846101362	liver-enriched	(2.19,3.15]
s33	kidney	Labelled in injury	27	Rflna	942	2.188101454	0	217	590	0	30	0	0	2.188101454	2.051340985	kidney-enriched	(2.19,3.15]
s37	kidney	Labelled in health	31	Ddn	1500	5.716270674	0	395	1780	0	82	0	0	5.716270674	5.75140511	kidney-enriched	(3.15,7.93]
s30	kidney	Labelled in injury	24	Igfbp1	529	21.49300384	0.001326612	183	7538	10	336	10	1	21.49300384	20.82478427	liver-enriched	(7.93,89.6]
s46	kidney	4sU	41	Emx1	282	11.17954067	0	55	2158	0	150	1	0	11.17954067	11.20998899	kidney-enriched	(7.93,89.6]
s42	kidney	Cre -ve	37	Fgg	562	9.835064444	0.000302939	224	3301	1	129	1	2	9.835064444	10.03006144	liver-enriched	(7.93,89.6]
s31	kidney	Labelled in injury	25	Tm4sf4	586	1.347553436	0	205	652	0	20	0	0	1.347553436	1.285823836	liver-enriched	(2.19,3.15]
s44	kidney	Cre -ve	39	Lbp	1675	6.713934631	0	416	1629	0	72	0	0	6.713934631	6.882739215	liver-enriched	(3.15,7.93]
s43	kidney	Cre -ve	38	Slc38a4	2170	2.619673865	0	707	736	0	32	0	2	2.619673865	2.547824982	liver-enriched	(2.19,3.15]
s30	kidney	Labelled in injury	24	Sfrp2	894	6.012923692	0.000365497	307	2736	1	94	1	0	6.012923692	5.825981313	kidney-enriched	(3.15,7.93]
s25	kidney	4TU -ve	18	Itih3	111	4.230213347	0	17	503	0	56	0	0	4.230213347	4.389780825	liver-enriched	(3.15,7.93]
s48	kidney	4sU	43	Emx2	1374	44.410174	0	354	16880	0	543	0	0	44.410174	41.71038329	kidney-enriched	(7.93,89.6]
s43	kidney	Cre -ve	38	Fgb	2262	28.6526829	0.000708215	713	9884	7	350	6	2	28.6526829	27.86683574	liver-enriched	(3.15,7.93]
s36	kidney	Labelled in health	30	Dleu7	935	50.98684892	9.11037215870268e-05	286	21953	2	825	2	0	50.98684892	51.13593447	kidney-enriched	(7.93,89.6]
s39	kidney	Labelled in health	33	Pou3f3	4537	69.38592613	0.000494438	1478	28315	14	989	14	6	69.38592613	70.88805244	kidney-enriched	(7.93,89.6]
s36	kidney	Labelled in health	30	Sfrp2	894	6.612839799	0.000994365	307	3017	3	107	3	0	6.612839799	6.632175743	kidney-enriched	(3.15,7.93]
s31	kidney	Labelled in injury	25	Serpina1a	86	7.344166226	0.00234852	24	2129	5	109	5	0	7.344166226	7.007739909	liver-enriched	(3.15,7.93]
s48	kidney	4sU	43	Serpina1d	86	0.65429354	0	24	2	0	8	0	0	0.65429354	0.614517617	liver-enriched	(2.19,3.15]
s38	kidney	Labelled in health	32	Hmgcs2	1714	55.57390737	0.000104586	381	19123	2	661	2	4	55.57390737	55.68436994	liver-enriched	(7.93,89.6]
s42	kidney	Cre -ve	37	Itih3	111	4.803171008	0	17	620	0	63	0	0	4.803171008	4.898402098	liver-enriched	(3.15,7.93]
s28	kidney	Labelled in injury	21	Hpd	216	48.4886333	0.000312761	41	9592	3	687	3	1	48.4886333	48.88179088	liver-enriched	(7.93,89.6]
s26	kidney	4TU -ve	19	Mycbpap	72	2.285637856	0	21	374	0	27	0	0	2.285637856	2.416115603	kidney-enriched	(3.15,7.93]
s43	kidney	Cre -ve	38	C8g	159	13.18023413	0	45	3745	0	161	0	0	13.18023413	12.81874444	liver-enriched	(7.93,89.6]
s31	kidney	Labelled in injury	25	Gpld1	2379	3.166750574	0	629	871	0	47	0	2	3.166750574	3.021686016	liver-enriched	(2.19,3.15]
s25	kidney	4TU -ve	18	Angptl3	63	3.701436679	0	14	556	0	49	0	1	3.701436679	3.841058222	liver-enriched	(3.15,7.93]
s36	kidney	Labelled in health	30	Ror2	908	1.483253787	0	234	542	0	24	0	1	1.483253787	1.487590821	kidney-enriched	(2.19,3.15]
s43	kidney	Cre -ve	38	Tm4sf4	586	1.964755399	0	205	747	0	24	0	0	1.964755399	1.910868736	liver-enriched	(2.19,3.15]
s27	kidney	4TU -ve	20	Klhl14	2125	7.998956444	0	611	3007	0	117	0	0	7.998956444	7.955659992	kidney-enriched	(3.15,7.93]
s27	kidney	4TU -ve	20	Iigp1	1574	48.95087875	0.000296472	458	16865	5	716	5	4	48.95087875	48.68591927	liver-enriched	(7.93,89.6]
s43	kidney	Cre -ve	38	Pacrg	306	5.648671772	0	91	1687	0	69	0	0	5.648671772	5.493747617	kidney-enriched	(3.15,7.93]
s29	kidney	Labelled in injury	22	Masp2	1126	3.269829744	0	317	884	0	53	0	0	3.269829744	3.446349229	liver-enriched	(2.19,3.15]
s31	kidney	Labelled in injury	25	Sec14l2	1266	3.571016605	0	261	1044	0	53	0	0	3.571016605	3.407433167	liver-enriched	(2.19,3.15]
s45	kidney	Cre -ve	40	Gfra1	3020	5.86522648	0.001278772	823	1564	2	70	2	5	5.86522648	5.780118859	liver-enriched	(3.15,7.93]
s31	kidney	Labelled in injury	25	Slc38a4	2170	2.6277292	0	707	977	0	39	0	0	2.6277292	2.507356481	liver-enriched	(2.19,3.15]
s44	kidney	Cre -ve	39	Ddn	1500	6.900432816	0	395	1978	0	74	0	1	6.900432816	7.073926415	kidney-enriched	(3.15,7.93]
s44	kidney	Cre -ve	39	Aplnr	2157	1.491985474	0	641	234	0	16	0	2	1.491985474	1.529497603	kidney-enriched	(2.19,3.15]
s36	kidney	Labelled in health	30	Gm45753,Klkb1	3405	5.624003941	0.000425713	964	2349	1	91	1	0	5.624003941	5.640448529	liver-enriched	(3.15,7.93]
s33	kidney	Labelled in injury	27	Mycbpap	72	2.333974885	0	21	488	0	32	0	0	2.333974885	2.188097051	kidney-enriched	(3.15,7.93]
s31	kidney	Labelled in injury	25	Casr	771	10.78042749	0.000802783	205	3737	3	160	2	0	10.78042749	10.28659069	kidney-enriched	(7.93,89.6]
s38	kidney	Labelled in health	32	Rbp4	252	2.774491593	0.004739336	86	844	4	33	4	0	2.774491593	2.780006366	liver-enriched	(3.15,7.93]
s37	kidney	Labelled in health	31	Rbp4	252	3.206688427	0	86	1156	0	46	0	0	3.206688427	3.226397989	liver-enriched	(3.15,7.93]
s38	kidney	Labelled in health	32	Serpinf1	1193	3.531171119	0	276	778	0	42	0	0	3.531171119	3.538189921	liver-enriched	(2.19,3.15]
s27	kidney	4TU -ve	20	Osbpl10	1753	3.7601932	0	321	863	0	55	0	0	3.7601932	3.739840167	kidney-enriched	(3.15,7.93]
s41	kidney	Cre -ve	36	Selenbp2	562	20.49903323	0.000182849	127	5469	1	241	1	0	20.49903323	20.77427344	liver-enriched	(7.93,89.6]
s42	kidney	Cre -ve	37	Gm4951	1205	6.48046882	0	346	1428	0	85	0	0	6.48046882	6.608955212	liver-enriched	(3.15,7.93]
s42	kidney	Cre -ve	37	Mbl1	1176	7.624080965	0	299	2274	0	100	0	0	7.624080965	7.775241426	liver-enriched	(3.15,7.93]
s27	kidney	4TU -ve	20	Serpina1d	86	0.068367149	0	24	1	0	1	0	0	0.068367149	0.067997094	liver-enriched	(2.19,3.15]
s47	kidney	4sU	42	Hpd	216	33.48497064	0.000155836	41	6417	1	450	1	2	33.48497064	35.16985775	liver-enriched	(7.93,89.6]
s41	kidney	Cre -ve	36	Arnt2	4995	35.80951448	0.000217077	1228	13820	3	421	3	0	35.80951448	36.2903283	kidney-enriched	(7.93,89.6]
s47	kidney	4sU	42	Pemt	204	2.827619743	0	39	561	0	38	0	0	2.827619743	2.969899099	liver-enriched	(2.19,3.15]
s38	kidney	Labelled in health	32	Fgg	562	9.584607322	0.000332668	224	3006	1	114	1	0	9.584607322	9.603658356	liver-enriched	(7.93,89.6]
s40	kidney	Labelled in health	35	Igfbp1	529	19.03946653	0.001642306	183	6089	10	275	10	0	19.03946653	18.93213089	liver-enriched	(7.93,89.6]
s45	kidney	Cre -ve	40	Fgg	562	21.95270482	0.001309662	224	6872	9	262	9	0	21.95270482	21.63415916	liver-enriched	(7.93,89.6]
s31	kidney	Labelled in injury	25	Rbp4	252	4.581681682	0	86	1698	0	68	0	0	4.581681682	4.371801044	liver-enriched	(3.15,7.93]
s42	kidney	Cre -ve	37	C8g	159	19.44140646	0.001142639	45	5251	6	255	6	0	19.44140646	19.82686564	liver-enriched	(7.93,89.6]
s33	kidney	Labelled in injury	27	Dleu7	935	33.62382568	0.002751886	286	11265	31	461	31	2	33.62382568	31.52227314	kidney-enriched	(7.93,89.6]
s47	kidney	4sU	42	Igf1	6795	24.77887828	0	2126	7232	0	333	0	0	24.77887828	26.02569473	liver-enriched	(7.93,89.6]
s42	kidney	Cre -ve	37	Ankrd45	3156	2.439705909	0	966	642	0	32	0	1	2.439705909	2.488077256	kidney-enriched	(2.19,3.15]
s25	kidney	4TU -ve	18	Serpina1a	86	0.679855716	0	24	182	0	9	0	0	0.679855716	0.70550049	liver-enriched	(3.15,7.93]
s41	kidney	Cre -ve	36	St8sia6	5801	26.02781812	0.000409082	1826	9778	4	306	3	2	26.02781812	26.37729325	kidney-enriched	(7.93,89.6]
s28	kidney	Labelled in injury	21	Proz	3324	0.846963027	0	735	232	0	12	0	0	0.846963027	0.853830408	liver-enriched	(3.15,7.93]
s47	kidney	4sU	42	Sfrp2	894	5.95288367	0	307	2414	0	80	0	0	5.95288367	6.252419155	kidney-enriched	(3.15,7.93]
s28	kidney	Labelled in injury	21	Masp2	1126	2.399728577	0	317	515	0	34	0	0	2.399728577	2.419186157	liver-enriched	(2.19,3.15]
s35	kidney	Labelled in health	29	Selenbp2	562	18.93162023	0.000182682	127	5474	1	260	1	3	18.93162023	19.30146654	liver-enriched	(7.93,89.6]
s27	kidney	4TU -ve	20	Fn1	2124	23.79176788	0	499	9030	0	348	0	0	23.79176788	23.66298869	liver-enriched	(7.93,89.6]
s36	kidney	Labelled in health	30	Fgb	2262	2.966507573	0	713	1495	0	48	0	0	2.966507573	2.975181642	liver-enriched	(3.15,7.93]
s47	kidney	4sU	42	Ttll10	73	2.678797651	0	15	410	0	36	0	0	2.678797651	2.81358862	kidney-enriched	(2.19,3.15]
s42	kidney	Cre -ve	37	Ttpa	2251	12.35101116	0	750	4178	0	162	0	0	12.35101116	12.59589111	liver-enriched	(7.93,89.6]
s41	kidney	Cre -ve	36	Emx2	1374	37.00032969	0	354	13105	0	435	0	0	37.00032969	37.49713256	kidney-enriched	(7.93,89.6]
s46	kidney	4sU	41	Aqp7	1172	19.00521913	0	422	4343	0	255	0	0	19.00521913	19.05698128	kidney-enriched	(7.93,89.6]
s30	kidney	Labelled in injury	24	Aqp7	1172	26.09864751	0.001373438	422	7281	10	408	8	4	26.09864751	25.28723804	kidney-enriched	(7.93,89.6]
s31	kidney	Labelled in injury	25	Proz	3324	0.471643703	0	735	99	0	7	0	0	0.471643703	0.450038343	liver-enriched	(3.15,7.93]
s35	kidney	Labelled in health	29	Mycbpap	72	2.621301262	0	21	357	0	36	0	0	2.621301262	2.672510752	kidney-enriched	(3.15,7.93]
s38	kidney	Labelled in health	32	Dleu7	935	40.44031686	0.000561753	286	12461	7	481	7	1	40.44031686	40.52069885	kidney-enriched	(7.93,89.6]
s42	kidney	Cre -ve	37	Dusp9	1105	6.175505581	0	275	2356	0	81	0	0	6.175505581	6.297945555	kidney-enriched	(3.15,7.93]
s27	kidney	4TU -ve	20	Fgf9	3142	49.97638599	0.000248663	1019	16086	4	731	4	0	49.97638599	49.70587567	kidney-enriched	(7.93,89.6]
s40	kidney	Labelled in health	35	Mbl1	1176	5.331050628	0.001896334	299	1582	3	77	3	0	5.331050628	5.300996648	liver-enriched	(3.15,7.93]
s44	kidney	Cre -ve	39	Pemt	204	3.450216408	0	39	672	0	37	0	0	3.450216408	3.536963208	liver-enriched	(2.19,3.15]
s33	kidney	Labelled in injury	27	Pacrg	306	4.011519333	0.0042337	91	1181	5	55	6	0	4.011519333	3.760791806	kidney-enriched	(3.15,7.93]
s43	kidney	Cre -ve	38	Ttpa	2251	12.77091009	0.000248694	750	4021	1	156	1	1	12.77091009	12.42064679	liver-enriched	(7.93,89.6]
s35	kidney	Labelled in health	29	Emx2	1374	39.39233285	0.000421331	354	16614	7	541	7	0	39.39233285	40.16189769	kidney-enriched	(7.93,89.6]
s27	kidney	4TU -ve	20	Aqp7	1172	21.46728482	0.000391466	422	5109	2	314	2	0	21.46728482	21.3510875	kidney-enriched	(7.93,89.6]
s28	kidney	Labelled in injury	21	Gfra1	3020	6.28164245	0.000951928	823	2101	2	89	2	0	6.28164245	6.332575529	liver-enriched	(3.15,7.93]
s39	kidney	Labelled in health	33	Emx2	1374	33.46520401	0.000139227	354	14365	2	477	2	0	33.46520401	34.18968758	kidney-enriched	(7.93,89.6]
s39	kidney	Labelled in health	33	Slc38a4	2170	2.525675774	0.005025126	707	995	5	36	5	0	2.525675774	2.580353779	liver-enriched	(2.19,3.15]
s45	kidney	Cre -ve	40	Dusp9	1105	6.703115977	0	275	2444	0	80	0	0	6.703115977	6.605850125	kidney-enriched	(3.15,7.93]
s29	kidney	Labelled in injury	22	Grip2	3405	3.084745041	0.002452984	714	1223	3	50	3	0	3.084745041	3.251272858	kidney-enriched	(3.15,7.93]
s37	kidney	Labelled in health	31	Hpd	216	19.24013056	0	41	3876	0	276	0	3	19.24013056	19.35838793	liver-enriched	(7.93,89.6]
s28	kidney	Labelled in injury	21	Cfi	194	2.117407568	0	70	704	0	30	0	0	2.117407568	2.134576021	liver-enriched	(2.19,3.15]
s32	kidney	Labelled in injury	26	Selenbp2	562	16.13558333	0.000227376	127	4398	1	215	1	7	16.13558333	15.65968635	liver-enriched	(7.93,89.6]
s33	kidney	Labelled in injury	27	Pou3f3	4537	99.12099588	0.000902407	1478	37677	34	1359	30	4	99.12099588	92.92574663	kidney-enriched	(7.93,89.6]
s41	kidney	Cre -ve	36	Aqp7	1172	17.43693698	0	422	3139	0	205	0	0	17.43693698	17.67106247	kidney-enriched	(7.93,89.6]
s38	kidney	Labelled in health	32	C8g	159	18.24438411	0.00020429	45	4895	1	217	1	1	18.24438411	18.28064792	liver-enriched	(7.93,89.6]
s35	kidney	Labelled in health	29	Aplnr	2157	1.747534175	0	641	659	0	24	0	0	1.747534175	1.781673835	kidney-enriched	(2.19,3.15]
s47	kidney	4sU	42	Casr	771	13.84045453	0.00044603	205	4484	2	186	2	0	13.84045453	14.53687454	kidney-enriched	(7.93,89.6]
s37	kidney	Labelled in health	31	Rflna	942	3.694662753	0	217	1181	0	53	0	0	3.694662753	3.717371596	kidney-enriched	(2.19,3.15]
s40	kidney	Labelled in health	35	Hmgcs2	1714	51.09500472	0.000764492	381	22237	17	738	17	3	51.09500472	50.80695489	liver-enriched	(7.93,89.6]
s30	kidney	Labelled in injury	24	Dusp9	1105	5.053414592	0.00128041	275	2343	3	79	3	0	5.053414592	4.896303444	kidney-enriched	(3.15,7.93]
s46	kidney	4sU	41	Sec14l2	1266	1.937787049	0	261	534	0	26	0	0	1.937787049	1.943064758	liver-enriched	(2.19,3.15]
s43	kidney	Cre -ve	38	Mbl1	1176	6.467319855	0.001182033	299	1692	2	79	2	0	6.467319855	6.289942924	liver-enriched	(3.15,7.93]
s48	kidney	4sU	43	C8g	159	11.12299017	0	45	2872	0	136	0	0	11.12299017	10.4467995	liver-enriched	(7.93,89.6]
s33	kidney	Labelled in injury	27	Lmx1b	3671	2.771595176	0.004162331	803	961	4	38	4	0	2.771595176	2.598365248	kidney-enriched	(2.19,3.15]
s46	kidney	4sU	41	Pemt	204	3.875574097	0	39	849	0	52	0	0	3.875574097	3.886129515	liver-enriched	(2.19,3.15]
s48	kidney	4sU	43	Fgb	2262	1.472160464	0	713	511	0	18	0	0	1.472160464	1.382664639	liver-enriched	(3.15,7.93]
s28	kidney	Labelled in injury	21	Sfrp2	894	5.081778162	0	307	2023	0	72	0	0	5.081778162	5.122982451	kidney-enriched	(3.15,7.93]
s39	kidney	Labelled in health	33	Casr	771	12.69853653	0.002416043	205	4139	10	181	10	4	12.69853653	12.97344539	kidney-enriched	(7.93,89.6]
s37	kidney	Labelled in health	31	Iigp1	1574	19.72810489	0	458	6774	0	283	0	0	19.72810489	19.84936154	liver-enriched	(7.93,89.6]
s38	kidney	Labelled in health	32	Angptl3	63	9.584607322	0.005025126	14	1194	6	114	6	0	9.584607322	9.603658356	liver-enriched	(3.15,7.93]
s45	kidney	Cre -ve	40	Ddn	1500	4.608392234	0.000833333	395	1200	1	55	1	0	4.608392234	4.541521961	kidney-enriched	(3.15,7.93]
s33	kidney	Labelled in injury	27	Lbp	1675	10.50288698	0.000973078	416	3083	3	144	3	4	10.50288698	9.846436729	liver-enriched	(3.15,7.93]
s37	kidney	Labelled in health	31	Ankrd45	3156	2.927845955	0	966	754	0	42	0	1	2.927845955	2.945841642	kidney-enriched	(2.19,3.15]
s30	kidney	Labelled in injury	24	Slc38a4	2170	2.366789113	0	707	931	0	37	0	0	2.366789113	2.29320541	liver-enriched	(2.19,3.15]
s47	kidney	4sU	42	Gpld1	2379	2.678797651	0	629	666	0	36	0	0	2.678797651	2.81358862	liver-enriched	(2.19,3.15]
s38	kidney	Labelled in health	32	Igf1	6795	13.11577844	0	2126	3377	0	156	0	0	13.11577844	13.14184828	liver-enriched	(7.93,89.6]
s44	kidney	Cre -ve	39	Mycbpap	72	2.797472763	0.023622047	21	381	9	30	9	0	2.797472763	2.867808006	kidney-enriched	(3.15,7.93]
s28	kidney	Labelled in injury	21	Serpinf1	1193	2.117407568	0	276	519	0	30	0	0	2.117407568	2.134576021	liver-enriched	(2.19,3.15]
s31	kidney	Labelled in injury	25	Tbx10	263	0.269510687	0	64	84	0	4	0	0	0.269510687	0.257164767	kidney-enriched	(2.19,3.15]
s44	kidney	Cre -ve	39	Adora2b	728	3.077220039	0	209	839	0	33	0	0	3.077220039	3.154588807	kidney-enriched	(3.15,7.93]
s38	kidney	Labelled in health	32	Tm4sf4	586	1.513359051	0	205	538	0	18	0	0	1.513359051	1.516367109	liver-enriched	(2.19,3.15]
s47	kidney	4sU	42	Itih3	111	4.836717982	0	17	718	0	65	0	0	4.836717982	5.080090563	liver-enriched	(3.15,7.93]
s25	kidney	4TU -ve	18	Rbp4	252	3.248199534	0	86	1061	0	43	0	0	3.248199534	3.370724562	liver-enriched	(3.15,7.93]
s44	kidney	Cre -ve	39	Ankrd45	3156	3.263718224	0	966	835	0	35	0	0	3.263718224	3.345776007	kidney-enriched	(2.19,3.15]
s35	kidney	Labelled in health	29	Pou3f3	4537	59.19772017	0.000447792	1478	24565	11	813	11	3	59.19772017	60.35420115	kidney-enriched	(7.93,89.6]
s47	kidney	4sU	42	Lbp	1675	6.771405174	0	416	2339	0	91	0	0	6.771405174	7.112126789	liver-enriched	(3.15,7.93]
s42	kidney	Cre -ve	37	Adora2b	728	3.583318053	0	209	1397	0	47	0	0	3.583318053	3.65436347	kidney-enriched	(3.15,7.93]
s37	kidney	Labelled in health	31	Cyp27b1	2004	10.73543517	0.000207039	525	4830	1	154	1	0	10.73543517	10.80141935	kidney-enriched	(3.15,7.93]
s41	kidney	Cre -ve	36	Fgg	562	5.018435521	0	224	1668	0	59	1	0	5.018435521	5.08581798	liver-enriched	(7.93,89.6]
s43	kidney	Cre -ve	38	Arnt2	4995	52.06601807	4.93437284121188e-05	1228	20266	1	636	1	0	52.06601807	50.63802151	kidney-enriched	(7.93,89.6]
s46	kidney	4sU	41	Serpina6	216	2.310438404	0	55	529	0	31	0	0	2.310438404	2.316731057	liver-enriched	(2.19,3.15]
s30	kidney	Labelled in injury	24	Fgg	562	203.4159292	0.001720043	224	85463	147	3180	146	16	203.4159292	197.0917082	liver-enriched	(7.93,89.6]
s26	kidney	4TU -ve	19	Iigp1	1574	22.77172531	0	458	6363	0	269	0	0	22.77172531	24.07167027	liver-enriched	(7.93,89.6]
s32	kidney	Labelled in injury	26	Hpd	216	8.480562401	0	41	1562	0	113	0	0	8.480562401	8.230439802	liver-enriched	(7.93,89.6]
s46	kidney	4sU	41	Fn1	2124	15.20417531	0	499	5680	0	204	0	0	15.20417531	15.24558502	liver-enriched	(7.93,89.6]
s38	kidney	Labelled in health	32	Klhl14	2125	4.203775141	0.001582278	611	1264	2	50	2	0	4.203775141	4.212130858	kidney-enriched	(3.15,7.93]
s31	kidney	Labelled in injury	25	Arnt2	4995	59.22497351	0.000898053	1228	27838	25	879	26	0	59.22497351	56.51195761	kidney-enriched	(7.93,89.6]
s27	kidney	4TU -ve	20	Lbp	1675	4.922434735	0	416	1806	0	72	0	0	4.922434735	4.895790764	liver-enriched	(3.15,7.93]
s29	kidney	Labelled in injury	22	Osbpl10	1753	7.650167702	0.001496259	321	2005	3	124	5	0	7.650167702	8.063156687	kidney-enriched	(3.15,7.93]
s28	kidney	Labelled in injury	21	Emx1	282	14.11605045	0.000660502	55	3028	2	200	2	0	14.11605045	14.23050681	kidney-enriched	(7.93,89.6]
s41	kidney	Cre -ve	36	Igf1	6795	27.30369156	0.00054407	2126	7352	4	321	4	0	27.30369156	27.67029782	liver-enriched	(7.93,89.6]
s44	kidney	Cre -ve	39	St8sia6	5801	35.99414955	0.001369311	1826	12415	17	386	17	2	35.99414955	36.89912968	kidney-enriched	(7.93,89.6]
s48	kidney	4sU	43	Aqp7	1172	24.78136781	0	422	4824	0	303	0	0	24.78136781	23.27485476	kidney-enriched	(7.93,89.6]
s35	kidney	Labelled in health	29	Gm45753,Klkb1	3405	2.694115186	0	964	979	0	37	0	1	2.694115186	2.746747162	liver-enriched	(3.15,7.93]
s27	kidney	4TU -ve	20	Fgg	562	6.494879164	0.001171417	224	2561	3	95	3	0	6.494879164	6.459723925	liver-enriched	(7.93,89.6]
s44	kidney	Cre -ve	39	Igfbp1	529	8.485667381	0	183	1867	0	91	0	0	8.485667381	8.699017619	liver-enriched	(7.93,89.6]
s37	kidney	Labelled in health	31	Itih3	111	2.927845955	0	17	354	0	42	0	0	2.927845955	2.945841642	liver-enriched	(3.15,7.93]
s26	kidney	4TU -ve	19	Gpld1	2379	3.216823649	0	629	585	0	38	0	0	3.216823649	3.400458997	liver-enriched	(2.19,3.15]
s32	kidney	Labelled in injury	26	Gm4951	1205	4.427904262	0	346	953	0	59	0	0	4.427904262	4.297309277	liver-enriched	(3.15,7.93]
s43	kidney	Cre -ve	38	Sfrp2	894	8.677669679	0.000319489	307	3130	1	106	1	0	8.677669679	8.439670252	kidney-enriched	(3.15,7.93]
s29	kidney	Labelled in injury	22	Dusp9	1105	7.526777901	0.000828043	275	3623	3	122	3	0	7.526777901	7.933105773	kidney-enriched	(3.15,7.93]
s48	kidney	4sU	43	Pemt	204	2.208240696	0	39	304	0	27	0	0	2.208240696	2.073996959	liver-enriched	(2.19,3.15]
s43	kidney	Cre -ve	38	Gm4951	1205	6.71291428	0	346	1445	0	82	0	0	6.71291428	6.528801516	liver-enriched	(3.15,7.93]
s27	kidney	4TU -ve	20	Fgb	2262	1.640811578	0	713	595	0	24	0	0	1.640811578	1.631930255	liver-enriched	(3.15,7.93]
s43	kidney	Cre -ve	38	Ankrd45	3156	2.947133099	0	966	890	0	36	0	0	2.947133099	2.866303104	kidney-enriched	(2.19,3.15]
s38	kidney	Labelled in health	32	Casr	771	15.80619453	0.000888691	205	4501	4	188	4	0	15.80619453	15.83761203	kidney-enriched	(7.93,89.6]
s25	kidney	4TU -ve	18	Aplnr	2157	4.003594775	0	641	1242	0	53	0	1	4.003594775	4.154613995	kidney-enriched	(2.19,3.15]
s43	kidney	Cre -ve	38	Apobec2	424	6.631049472	0	98	1487	0	81	0	1	6.631049472	6.449181985	kidney-enriched	(3.15,7.93]
s47	kidney	4sU	42	Fgg	562	5.655239486	0	224	2159	0	76	1	0	5.655239486	5.939798197	liver-enriched	(7.93,89.6]
s28	kidney	Labelled in injury	21	Gm4951	1205	4.234815135	0	346	1021	0	60	0	0	4.234815135	4.269152042	liver-enriched	(3.15,7.93]
s45	kidney	Cre -ve	40	Rbp4	252	2.765035341	0	86	826	0	33	0	0	2.765035341	2.724913176	liver-enriched	(3.15,7.93]
s42	kidney	Cre -ve	37	Masp2	1126	4.955652627	0	317	994	0	65	0	0	4.955652627	5.053906927	liver-enriched	(2.19,3.15]
s45	kidney	Cre -ve	40	Emx2	1374	41.30795221	0.000386698	354	15516	6	493	6	0	41.30795221	40.70855139	kidney-enriched	(7.93,89.6]
s45	kidney	Cre -ve	40	Fgf9	3142	42.56478645	0	1019	10226	0	508	0	0	42.56478645	41.94714829	kidney-enriched	(7.93,89.6]
s48	kidney	4sU	43	Gm45753,Klkb1	3405	5.643281779	0	964	1871	0	69	0	0	5.643281779	5.300214451	liver-enriched	(3.15,7.93]
s37	kidney	Labelled in health	31	Arnt2	4995	38.82881421	0.000455218	1228	17574	8	557	8	3	38.82881421	39.0674713	kidney-enriched	(7.93,89.6]
s35	kidney	Labelled in health	29	Arnt2	4995	44.34367968	0.000514721	1228	19428	10	609	10	0	44.34367968	45.20997355	kidney-enriched	(7.93,89.6]
s45	kidney	Cre -ve	40	Arnt2	4995	40.63764061	0.000518605	1228	15426	8	485	8	1	40.63764061	40.04796638	kidney-enriched	(7.93,89.6]
s43	kidney	Cre -ve	38	Hmgcs2	1714	9.905641803	0.000290951	381	3437	1	121	1	0	9.905641803	9.633963212	liver-enriched	(7.93,89.6]
s25	kidney	4TU -ve	18	Igfbp1	529	11.9352448	0	183	3535	0	158	0	0	11.9352448	12.38545304	liver-enriched	(7.93,89.6]
s39	kidney	Labelled in health	33	Lmx1b	3671	3.57804068	0.002454992	803	1222	3	51	3	0	3.57804068	3.655501188	kidney-enriched	(2.19,3.15]
s41	kidney	Cre -ve	36	Serpina1a	86	1.445989896	0	24	357	0	17	0	0	1.445989896	1.465405181	liver-enriched	(3.15,7.93]
s36	kidney	Labelled in health	30	Apobec2	424	6.365630834	0	98	2011	0	103	0	0	6.365630834	6.384243939	kidney-enriched	(3.15,7.93]
s42	kidney	Cre -ve	37	Klhl14	2125	5.260615866	0.00417412	611	1677	7	69	7	0	5.260615866	5.364916584	kidney-enriched	(3.15,7.93]
s41	kidney	Cre -ve	36	Ttpa	2251	7.570182395	0	750	2323	0	89	0	0	7.570182395	7.671827122	liver-enriched	(7.93,89.6]
s32	kidney	Labelled in injury	26	Mycbpap	72	4.127707363	0	21	677	0	55	0	0	4.127707363	4.005966275	kidney-enriched	(3.15,7.93]
s33	kidney	Labelled in injury	27	Trpc1	3678	40.33400348	0.000794849	1149	12581	10	553	10	3	40.33400348	37.81305216	kidney-enriched	(7.93,89.6]
s40	kidney	Labelled in health	35	Trpc1	3678	40.43290347	0.001705553	1149	14658	25	584	25	1	40.43290347	40.20496159	kidney-enriched	(7.93,89.6]
s25	kidney	4TU -ve	18	Adora2b	728	2.946041438	0	209	1100	0	39	0	0	2.946041438	3.057168789	kidney-enriched	(3.15,7.93]
s32	kidney	Labelled in injury	26	Trpc1	3678	43.52855038	0.000289498	1149	13817	4	580	4	2	43.52855038	42.24473527	kidney-enriched	(7.93,89.6]
s43	kidney	Cre -ve	38	Emx2	1374	43.71580763	0.000316076	354	15819	5	534	5	0	43.71580763	42.51682938	kidney-enriched	(7.93,89.6]
s33	kidney	Labelled in injury	27	Fgb	2262	22.75625513	0.000831354	713	8420	7	312	7	0	22.75625513	21.33394625	liver-enriched	(3.15,7.93]
s40	kidney	Labelled in health	35	Apobec2	424	5.677222747	0	98	1373	0	82	0	0	5.677222747	5.64521721	kidney-enriched	(3.15,7.93]
s31	kidney	Labelled in injury	25	Fgf9	3142	48.64667904	0.001414862	1019	16256	23	722	23	2	48.64667904	46.4182405	kidney-enriched	(7.93,89.6]
s42	kidney	Cre -ve	37	Dleu7	935	51.84375056	0.000400641	286	17472	7	680	7	0	51.84375056	52.8716417	kidney-enriched	(7.93,89.6]
s45	kidney	Cre -ve	40	Ttpa	2251	11.06014136	0.000875401	750	3427	3	132	3	0	11.06014136	10.89965271	liver-enriched	(7.93,89.6]
s29	kidney	Labelled in injury	22	Aqp7	1172	28.93490849	0.000890245	422	7863	7	469	7	3	28.93490849	30.49693941	kidney-enriched	(7.93,89.6]
s47	kidney	4sU	42	C8g	159	12.87311094	0	45	3638	0	173	0	0	12.87311094	13.52085642	liver-enriched	(7.93,89.6]
s44	kidney	Cre -ve	39	Proz	3324	1.025740013	0	735	193	0	11	0	0	1.025740013	1.051529602	liver-enriched	(3.15,7.93]
s46	kidney	4sU	41	Pou3f3	4537	83.02672201	0.000218853	1478	31985	7	1114	7	2	83.02672201	83.25285154	kidney-enriched	(7.93,89.6]
s35	kidney	Labelled in health	29	Grip2	3405	2.111603794	0	714	754	0	29	0	0	2.111603794	2.152855883	kidney-enriched	(3.15,7.93]
s38	kidney	Labelled in health	32	C4b	682	8.32347478	0	154	1668	0	99	0	11	8.32347478	8.340019098	liver-enriched	(7.93,89.6]
s46	kidney	4sU	41	Aplnr	2157	2.68308976	0	641	815	0	36	0	0	2.68308976	2.690397357	kidney-enriched	(2.19,3.15]
s39	kidney	Labelled in health	33	Lbp	1675	6.033558794	0	416	2267	0	86	0	0	6.033558794	6.164178473	liver-enriched	(3.15,7.93]
s40	kidney	Labelled in health	35	Casr	771	13.15454051	0.000682749	205	4394	3	190	3	0	13.15454051	13.08038134	kidney-enriched	(7.93,89.6]
s35	kidney	Labelled in health	29	Apoa1	64	4.296021513	0	16	541	0	59	0	1	4.296021513	4.379948177	liver-enriched	(2.19,3.15]
s42	kidney	Cre -ve	37	Tbx10	263	3.125873196	0	64	781	0	41	0	0	3.125873196	3.187848985	kidney-enriched	(2.19,3.15]
s48	kidney	4sU	43	Arnt2	4995	36.64043822	7.21604849184586e-05	1228	13858	1	448	1	0	36.64043822	34.41298658	kidney-enriched	(7.93,89.6]
s45	kidney	Cre -ve	40	Pacrg	306	5.613859631	0.001218027	91	1642	2	67	2	0	5.613859631	5.532399479	kidney-enriched	(3.15,7.93]
s45	kidney	Cre -ve	40	Sfrp2	894	11.98181981	0	307	4304	0	143	0	0	11.98181981	11.8079571	kidney-enriched	(3.15,7.93]
s31	kidney	Labelled in injury	25	Trpc1	3678	34.02572426	0.000464576	1149	12915	6	505	6	6	34.02572426	32.46705187	kidney-enriched	(7.93,89.6]
s30	kidney	Labelled in injury	24	Serpina1d	86	13.62502922	0	24	144	0	213	1	0	13.62502922	13.20142574	liver-enriched	(2.19,3.15]
s46	kidney	4sU	41	Gm4951	1205	4.620876808	0	346	1018	0	62	0	0	4.620876808	4.633462114	liver-enriched	(3.15,7.93]
s46	kidney	4sU	41	Selenbp2	562	10.50876823	0	127	3208	0	141	0	1	10.50876823	10.53738965	liver-enriched	(7.93,89.6]
s39	kidney	Labelled in health	33	Aplnr	2157	1.894256831	0.003058104	641	654	2	27	2	0	1.894256831	1.935265335	kidney-enriched	(2.19,3.15]
s42	kidney	Cre -ve	37	Pou3f3	4537	83.63616818	0.000125012	1478	31997	4	1097	4	2	83.63616818	85.29439844	kidney-enriched	(7.93,89.6]
s40	kidney	Labelled in health	35	Pemt	204	1.592391746	0.003194888	39	313	1	23	1	0	1.592391746	1.583414583	liver-enriched	(2.19,3.15]
s40	kidney	Labelled in health	35	Dusp9	1105	4.638706391	0	275	1970	0	67	0	0	4.638706391	4.612555525	kidney-enriched	(3.15,7.93]
s30	kidney	Labelled in injury	24	Klhl14	2125	5.181349139	0.001459854	611	2055	3	81	3	0	5.181349139	5.020260493	kidney-enriched	(3.15,7.93]
s37	kidney	Labelled in health	31	Slc38a4	2170	3.276399045	0	707	1328	0	47	0	0	3.276399045	3.296537076	liver-enriched	(2.19,3.15]
s32	kidney	Labelled in injury	26	Dusp9	1105	6.829479456	0	275	2494	0	91	0	4	6.829479456	6.628053292	kidney-enriched	(3.15,7.93]
s38	kidney	Labelled in health	32	Serpina1d	86	7.14641774	0	24	67	0	85	0	0	7.14641774	7.160622458	liver-enriched	(2.19,3.15]
s47	kidney	4sU	42	Slc38a4	2170	3.79496334	0	707	1302	0	51	0	0	3.79496334	3.985917211	liver-enriched	(2.19,3.15]
s28	kidney	Labelled in injury	21	Cyp27b1	2004	2.258568072	0	525	1044	0	32	0	0	2.258568072	2.276881089	kidney-enriched	(3.15,7.93]
s33	kidney	Labelled in injury	27	Rbp4	252	3.428025612	0	86	1119	0	47	0	0	3.428025612	3.213767544	liver-enriched	(3.15,7.93]
s25	kidney	4TU -ve	18	Serpinf1	1193	1.586330005	0	276	394	0	21	0	0	1.586330005	1.646167809	liver-enriched	(2.19,3.15]
s35	kidney	Labelled in health	29	Aqp7	1172	19.51413162	0.000422208	422	4737	2	268	2	0	19.51413162	19.89535782	kidney-enriched	(7.93,89.6]
s29	kidney	Labelled in injury	22	Aplnr	2157	0.802033711	0	641	367	0	13	0	0	0.802033711	0.845330943	kidney-enriched	(2.19,3.15]
s26	kidney	4TU -ve	19	C8g	159	26.58112173	0	45	7145	0	314	0	0	26.58112173	28.09852961	liver-enriched	(7.93,89.6]
s43	kidney	Cre -ve	38	Tmem151b	2887	2.619673865	0.001506024	715	664	1	32	1	0	2.619673865	2.547824982	kidney-enriched	(2.19,3.15]
s25	kidney	4TU -ve	18	Fgf9	3142	46.53234682	0.000153657	1019	13016	2	616	2	2	46.53234682	48.28758907	kidney-enriched	(7.93,89.6]
s27	kidney	4TU -ve	20	Serpina6	216	0.615304342	0	55	156	0	9	0	0	0.615304342	0.611973846	liver-enriched	(2.19,3.15]
s40	kidney	Labelled in health	35	Serpinf1	1193	1.869329441	0	276	381	0	27	0	0	1.869329441	1.858791033	liver-enriched	(2.19,3.15]
s26	kidney	4TU -ve	19	Serpinf1	1193	1.523758571	0	276	289	0	18	0	1	1.523758571	1.610743736	liver-enriched	(2.19,3.15]
s36	kidney	Labelled in health	30	Aplnr	2157	1.66866051	0	641	606	0	27	0	0	1.66866051	1.673539673	kidney-enriched	(2.19,3.15]
s27	kidney	4TU -ve	20	Rbp4	252	1.982647324	0	86	647	0	29	0	0	1.982647324	1.971915724	liver-enriched	(3.15,7.93]
s40	kidney	Labelled in health	35	Dleu7	935	50.40266049	0.001002903	286	18945	19	728	21	3	50.40266049	50.11851377	kidney-enriched	(7.93,89.6]
s47	kidney	4sU	42	Rflna	942	2.083509284	0	217	639	0	28	0	0	2.083509284	2.188346704	kidney-enriched	(2.19,3.15]
s29	kidney	Labelled in injury	22	Fgb	2262	19.92745297	0.001858939	713	9145	17	323	17	0	19.92745297	21.00322266	liver-enriched	(3.15,7.93]
s33	kidney	Labelled in injury	27	C8g	159	16.55663434	0.000426439	45	4690	2	227	2	1	16.55663434	15.52181345	liver-enriched	(7.93,89.6]
s33	kidney	Labelled in injury	27	Adora2b	728	6.126684072	0.002601908	209	2306	6	84	6	0	6.126684072	5.743754759	kidney-enriched	(3.15,7.93]
s32	kidney	Labelled in injury	26	Hmgcs2	1714	58.68849378	0.0008285	381	24140	20	782	20	3	58.68849378	56.95755686	liver-enriched	(7.93,89.6]
s28	kidney	Labelled in injury	21	Serpina1a	86	2.046827315	0	24	576	0	29	1	0	2.046827315	2.063423487	liver-enriched	(3.15,7.93]
s32	kidney	Labelled in injury	26	Klhl14	2125	3.677412015	0	611	985	0	49	0	0	3.677412015	3.568951773	kidney-enriched	(3.15,7.93]
s27	kidney	4TU -ve	20	St8sia6	5801	28.37236687	0.000234907	1826	12771	3	415	3	6	28.37236687	28.21879399	kidney-enriched	(7.93,89.6]
s30	kidney	Labelled in injury	24	Itih3	111	2.814560026	0	17	434	0	44	0	0	2.814560026	2.727055083	liver-enriched	(3.15,7.93]
s37	kidney	Labelled in health	31	Tmem151b	2887	2.091318539	0	715	532	0	30	0	0	2.091318539	2.104172601	kidney-enriched	(2.19,3.15]
s37	kidney	Labelled in health	31	Gpld1	2379	1.673054832	0	629	443	0	24	0	1	1.673054832	1.683338081	liver-enriched	(2.19,3.15]
s31	kidney	Labelled in injury	25	Dusp9	1105	3.099372903	0.003681885	275	1358	5	46	5	0	3.099372903	2.957394824	kidney-enriched	(3.15,7.93]
s46	kidney	4sU	41	C8g	159	9.688935243	0.000696379	45	2872	2	130	2	0	9.688935243	9.715323788	liver-enriched	(7.93,89.6]
s26	kidney	4TU -ve	19	Hoxc10	818	30.72913117	0.000206782	244	9672	2	363	2	3	30.72913117	32.483332	kidney-enriched	(7.93,89.6]
s31	kidney	Labelled in injury	25	Serpinf1	1193	1.684441795	0	276	363	0	25	0	0	1.684441795	1.607279796	liver-enriched	(2.19,3.15]
s43	kidney	Cre -ve	38	Iigp1	1574	32.00914004	0	458	9508	0	391	0	0	32.00914004	31.1312365	liver-enriched	(7.93,89.6]
s44	kidney	Cre -ve	39	Tm4sf4	586	1.118989105	0	205	415	0	12	0	0	1.118989105	1.147123202	liver-enriched	(2.19,3.15]
s45	kidney	Cre -ve	40	Casr	771	13.6575988	0	205	3792	0	163	0	0	13.6575988	13.45941963	kidney-enriched	(7.93,89.6]
s25	kidney	4TU -ve	18	Ttpa	2251	9.744598603	0	750	3254	0	129	0	0	9.744598603	10.11217369	liver-enriched	(7.93,89.6]
s30	kidney	Labelled in injury	24	Proz	3324	1.215378193	0	735	278	0	19	0	0	1.215378193	1.177591968	liver-enriched	(3.15,7.93]
s31	kidney	Labelled in injury	25	Igfbp1	529	22.50414238	0.00027371	183	7307	2	334	2	0	22.50414238	21.47325807	liver-enriched	(7.93,89.6]
s31	kidney	Labelled in injury	25	Fgg	562	631.8678061	0.0014378	224	246905	355	9378	358	49	631.8678061	602.9227969	liver-enriched	(7.93,89.6]
s42	kidney	Cre -ve	37	Serpinf1	1193	0.838648906	0	276	167	0	11	0	0	0.838648906	0.855276557	liver-enriched	(2.19,3.15]
s38	kidney	Labelled in health	32	Pemt	204	2.017812068	0	39	306	0	24	0	0	2.017812068	2.021822812	liver-enriched	(2.19,3.15]
s41	kidney	Cre -ve	36	Serpina6	216	1.360931667	0	55	286	0	16	0	0	1.360931667	1.379204876	liver-enriched	(2.19,3.15]
s32	kidney	Labelled in injury	26	Rbp4	252	1.801181395	0	86	500	0	24	0	2	1.801181395	1.748058011	liver-enriched	(3.15,7.93]
s28	kidney	Labelled in injury	21	Rbp4	252	2.682049586	0	86	991	0	38	0	0	2.682049586	2.703796293	liver-enriched	(3.15,7.93]
s28	kidney	Labelled in injury	21	Pemt	204	1.976247063	0.002141328	39	467	1	28	1	0	1.976247063	1.992270953	liver-enriched	(2.19,3.15]
s44	kidney	Cre -ve	39	Serpina1a	86	1.398736382	0	24	245	0	15	0	0	1.398736382	1.433904003	liver-enriched	(3.15,7.93]
s42	kidney	Cre -ve	37	Sec14l2	1266	2.05850186	0.001886792	261	530	1	27	1	0	2.05850186	2.099315185	liver-enriched	(2.19,3.15]
s35	kidney	Labelled in health	29	Fn1	2124	23.44608351	0.000111433	499	8974	1	322	1	0	23.44608351	23.90412395	liver-enriched	(7.93,89.6]
s35	kidney	Labelled in health	29	Klhl14	2125	2.839743034	0	611	927	0	39	0	4	2.839743034	2.895219981	kidney-enriched	(3.15,7.93]
s47	kidney	4sU	42	Grip2	3405	3.125263927	0	714	1017	0	42	0	0	3.125263927	3.282520056	kidney-enriched	(3.15,7.93]
s37	kidney	Labelled in health	31	Ttpa	2251	7.807589214	0.000354108	750	2824	1	112	1	2	7.807589214	7.855577712	liver-enriched	(7.93,89.6]
s48	kidney	4sU	43	Serpina1a	86	0.817866925	0	24	217	0	10	0	0	0.817866925	0.768147022	liver-enriched	(3.15,7.93]
s32	kidney	Labelled in injury	26	Tm4sf4	586	3.902559689	0.002050581	205	1463	3	52	3	0	3.902559689	3.787459024	liver-enriched	(2.19,3.15]
s31	kidney	Labelled in injury	25	Dleu7	935	47.09699258	0.000645995	286	18576	12	699	12	0	47.09699258	44.93954308	kidney-enriched	(7.93,89.6]
s39	kidney	Labelled in health	33	Itih3	111	1.613626189	0	17	230	0	23	0	0	1.613626189	1.648559359	liver-enriched	(3.15,7.93]
s35	kidney	Labelled in health	29	C4b	682	27.3780354	0.000814465	154	6139	5	376	5	56	27.3780354	27.91289007	liver-enriched	(7.93,89.6]
s46	kidney	4sU	41	Masp2	1126	2.310438404	0	317	472	0	31	0	0	2.310438404	2.316731057	liver-enriched	(2.19,3.15]
s26	kidney	4TU -ve	19	Pou3f3	4537	72.03991909	0.000208438	1478	23988	5	851	5	3	72.03991909	76.15238439	kidney-enriched	(7.93,89.6]
s30	kidney	Labelled in injury	24	St8sia6	5801	37.67672399	0.00221204	1826	18987	42	589	42	2	37.67672399	36.50535099	kidney-enriched	(7.93,89.6]
s42	kidney	Cre -ve	37	Serpina1a	86	3.202114005	0	24	877	0	42	0	0	3.202114005	3.265601399	liver-enriched	(3.15,7.93]
s40	kidney	Labelled in health	35	Igf1	6795	13.01607166	0	2126	4173	0	188	0	0	13.01607166	12.94269312	liver-enriched	(7.93,89.6]
s35	kidney	Labelled in health	29	C8g	159	19.73257339	0.000682594	45	5860	4	271	4	0	19.73257339	20.11806705	liver-enriched	(7.93,89.6]
s40	kidney	Labelled in health	35	Fgg	562	14.19305687	0.000179179	224	5581	1	205	1	0	14.19305687	14.11304302	liver-enriched	(7.93,89.6]
s25	kidney	4TU -ve	18	Tmem151b	2887	3.399278582	0	715	846	0	45	0	0	3.399278582	3.527502449	kidney-enriched	(2.19,3.15]
s28	kidney	Labelled in injury	21	Emx2	1374	33.45503957	0.000714235	354	14001	10	474	10	0	33.45503957	33.72630113	kidney-enriched	(7.93,89.6]
s35	kidney	Labelled in health	29	Tmem151b	2887	1.820348099	0	715	540	0	25	0	2	1.820348099	1.855910244	kidney-enriched	(2.19,3.15]
s38	kidney	Labelled in health	32	Fgf9	3142	46.83005508	0.000415213	1019	12042	5	557	5	0	46.83005508	46.92313776	kidney-enriched	(7.93,89.6]
s43	kidney	Cre -ve	38	Fgf9	3142	31.10862715	0.0004914	1019	8140	4	380	4	0	31.10862715	30.25542166	kidney-enriched	(7.93,89.6]
s37	kidney	Labelled in health	31	Lbp	1675	8.016721068	0	416	2824	0	115	0	2	8.016721068	8.065994972	liver-enriched	(3.15,7.93]
s35	kidney	Labelled in health	29	Osbpl10	1753	5.752299992	0.003025719	321	1322	4	79	4	0	5.752299992	5.864676372	kidney-enriched	(3.15,7.93]
s46	kidney	4sU	41	Grip2	3405	3.801043826	0	714	1270	0	51	0	0	3.801043826	3.811396255	kidney-enriched	(3.15,7.93]
s38	kidney	Labelled in health	32	Selenbp2	562	8.575701288	0.000955566	127	2093	2	102	4	0	8.575701288	8.59274695	liver-enriched	(7.93,89.6]
s39	kidney	Labelled in health	33	Tm4sf4	586	3.788513662	0.001336005	205	1497	2	54	2	0	3.788513662	3.870530669	liver-enriched	(2.19,3.15]
s40	kidney	Labelled in health	35	Itih3	111	0.900047509	0	17	141	0	13	0	0	0.900047509	0.89497346	liver-enriched	(3.15,7.93]
s39	kidney	Labelled in health	33	Tmem151b	2887	3.367567699	0	715	1017	0	48	0	0	3.367567699	3.440471706	kidney-enriched	(2.19,3.15]
s36	kidney	Labelled in health	30	Emx2	1374	34.23844157	0	354	16319	0	554	0	0	34.23844157	34.33855478	kidney-enriched	(7.93,89.6]
s37	kidney	Labelled in health	31	Emx2	1374	36.73749568	0.000527879	354	15155	8	527	8	0	36.73749568	36.9632987	kidney-enriched	(7.93,89.6]
s38	kidney	Labelled in health	32	Slc38a4	2170	2.942642599	0	707	888	0	35	0	0	2.942642599	2.9484916	liver-enriched	(2.19,3.15]
s38	kidney	Labelled in health	32	Masp2	1126	4.287850644	0	317	893	0	51	0	0	4.287850644	4.296373475	liver-enriched	(2.19,3.15]
s40	kidney	Labelled in health	35	Tbx10	263	1.038516356	0	64	215	0	15	0	0	1.038516356	1.032661685	kidney-enriched	(2.19,3.15]
s25	kidney	4TU -ve	18	Iigp1	1574	26.81653104	0	458	8643	0	355	0	0	26.81653104	27.82807487	liver-enriched	(7.93,89.6]
s46	kidney	4sU	41	Sfrp2	894	5.068058435	0.000518135	307	1930	1	68	1	0	5.068058435	5.081861674	kidney-enriched	(3.15,7.93]
s47	kidney	4sU	42	Proz	3324	6.548172037	0	735	1919	0	88	0	0	6.548172037	6.87766107	liver-enriched	(3.15,7.93]
s46	kidney	4sU	41	Cyp27b1	2004	6.335073044	0	525	2561	0	85	0	0	6.335073044	6.352327092	kidney-enriched	(3.15,7.93]
s45	kidney	Cre -ve	40	Itih3	111	2.597457441	0	17	304	0	31	0	0	2.597457441	2.559766923	liver-enriched	(3.15,7.93]
s27	kidney	4TU -ve	20	Dleu7	935	32.54276297	0.000239597	286	12521	3	476	3	0	32.54276297	32.36661672	kidney-enriched	(7.93,89.6]
s47	kidney	4sU	42	Apoa1	64	1.413809872	0	16	224	0	19	0	0	1.413809872	1.484949549	liver-enriched	(2.19,3.15]
s31	kidney	Labelled in injury	25	Itih3	111	1.617064123	0	17	194	0	24	0	0	1.617064123	1.542988604	liver-enriched	(3.15,7.93]
s26	kidney	4TU -ve	19	Mbl1	1176	8.465325392	0	299	2245	0	100	0	0	8.465325392	8.948576309	liver-enriched	(3.15,7.93]
s32	kidney	Labelled in injury	26	Sec14l2	1266	3.302165891	0	261	793	0	44	0	0	3.302165891	3.20477302	liver-enriched	(2.19,3.15]
s47	kidney	4sU	42	Selenbp2	562	20.83509284	0	127	5884	0	280	0	0	20.83509284	21.88346704	liver-enriched	(7.93,89.6]
s30	kidney	Labelled in injury	24	Ror2	908	4.285807312	0	234	2058	0	67	0	1	4.285807312	4.152561149	kidney-enriched	(2.19,3.15]
s43	kidney	Cre -ve	38	Fn1	2124	33.23711217	0.000280426	499	10698	3	406	3	2	33.23711217	32.32552946	liver-enriched	(7.93,89.6]
s46	kidney	4sU	41	Proz	3324	5.068058435	0.000775194	735	1290	1	68	1	0	5.068058435	5.081861674	liver-enriched	(3.15,7.93]
s27	kidney	4TU -ve	20	Arnt2	4995	34.2519417	0.000187301	1228	16017	3	501	3	0	34.2519417	34.06654407	kidney-enriched	(7.93,89.6]
s46	kidney	4sU	41	Igfbp1	529	9.018162803	0	183	2723	0	121	0	0	9.018162803	9.042724449	liver-enriched	(7.93,89.6]
s41	kidney	Cre -ve	36	Gm45753,Klkb1	3405	5.018435521	0	964	1439	0	59	0	0	5.018435521	5.08581798	liver-enriched	(3.15,7.93]
s25	kidney	4TU -ve	18	Fgg	562	7.402873357	0	224	2528	0	98	7	1	7.402873357	7.682116444	liver-enriched	(7.93,89.6]
s33	kidney	Labelled in injury	27	Ttpa	2251	16.92131791	0.000543183	750	5523	3	232	3	11	16.92131791	15.86370362	liver-enriched	(7.93,89.6]
s38	kidney	Labelled in health	32	Fgb	2262	0.672604023	0.003597122	713	278	1	8	1	0	0.672604023	0.673940937	liver-enriched	(3.15,7.93]
s36	kidney	Labelled in health	30	Ddn	1500	4.140750154	0.000604595	395	1654	1	67	1	0	4.140750154	4.152857708	kidney-enriched	(3.15,7.93]
s44	kidney	Cre -ve	39	Serpina6	216	0.745992737	0	55	112	0	8	0	0	0.745992737	0.764748802	liver-enriched	(2.19,3.15]
s27	kidney	4TU -ve	20	Igf1	6795	22.76626065	0.000741198	2126	8095	6	333	6	0	22.76626065	22.64303228	liver-enriched	(7.93,89.6]
s27	kidney	4TU -ve	20	Apobec2	424	4.990801884	0	98	1325	0	73	0	2	4.990801884	4.963787858	kidney-enriched	(3.15,7.93]
s26	kidney	4TU -ve	19	Grip2	3405	3.301476903	0	714	927	0	39	0	0	3.301476903	3.489944761	kidney-enriched	(3.15,7.93]
s48	kidney	4sU	43	C4b	682	40.72977284	0.000242307	154	8254	2	498	2	52	40.72977284	38.25372169	liver-enriched	(7.93,89.6]
s47	kidney	4sU	42	Arnt2	4995	25.96945501	0.000271346	1228	11056	3	349	3	0	25.96945501	27.27617856	kidney-enriched	(7.93,89.6]
s33	kidney	Labelled in injury	27	Serpina6	216	5.324380206	0.00102459	55	976	1	73	1	0	5.324380206	4.991596397	liver-enriched	(2.19,3.15]
s26	kidney	4TU -ve	19	Trpc1	3678	30.39051816	0.000453926	1149	8812	4	359	4	0	30.39051816	32.12538895	kidney-enriched	(7.93,89.6]
s38	kidney	Labelled in health	32	Emx2	1374	38.5065803	0.000861945	354	13922	12	458	12	0	38.5065803	38.58311866	kidney-enriched	(7.93,89.6]
s45	kidney	Cre -ve	40	Selenbp2	562	13.1548651	0.000293858	127	3403	1	157	1	0	13.1548651	12.96398087	liver-enriched	(7.93,89.6]
s25	kidney	4TU -ve	18	Cfi	194	1.208632385	0	70	401	0	16	0	0	1.208632385	1.254223093	liver-enriched	(2.19,3.15]
s29	kidney	Labelled in injury	22	Adora2b	728	7.835252405	0.000563539	209	3549	2	127	2	0	7.835252405	8.258233059	kidney-enriched	(3.15,7.93]
s46	kidney	4sU	41	Itih3	111	4.099164911	0	17	530	0	55	0	0	4.099164911	4.110329295	liver-enriched	(3.15,7.93]
s29	kidney	Labelled in injury	22	Tbx10	263	0.678643909	0	64	210	0	11	0	0	0.678643909	0.715280029	kidney-enriched	(2.19,3.15]
s31	kidney	Labelled in injury	25	St8sia6	5801	27.35533475	0.000558347	1826	12537	7	406	7	5	27.35533475	26.10222388	kidney-enriched	(7.93,89.6]
s35	kidney	Labelled in health	29	Trpc1	3678	27.08677971	0.000728332	1149	9611	7	372	7	1	27.08677971	27.61594444	kidney-enriched	(7.93,89.6]
s35	kidney	Labelled in health	29	Serpina1a	86	21.48010756	0.000697958	24	5731	4	295	8	0	21.48010756	21.89974088	liver-enriched	(3.15,7.93]
s37	kidney	Labelled in health	31	Selenbp2	562	12.89646433	0	127	3984	0	185	0	0	12.89646433	12.97573104	liver-enriched	(7.93,89.6]
s44	kidney	Cre -ve	39	Serpina1d	86	0.932490921	0	24	14	0	10	0	0	0.932490921	0.955936002	liver-enriched	(2.19,3.15]
s39	kidney	Labelled in health	33	Serpina6	216	1.894256831	0.007352941	55	544	4	27	4	0	1.894256831	1.935265335	liver-enriched	(2.19,3.15]
s41	kidney	Cre -ve	36	Iigp1	1574	17.77716989	0	458	5348	0	209	0	0	17.77716989	18.01586369	liver-enriched	(7.93,89.6]
s42	kidney	Cre -ve	37	Apoa1	64	0.686167287	0	16	106	0	9	0	0	0.686167287	0.699771728	liver-enriched	(2.19,3.15]
s43	kidney	Cre -ve	38	Selenbp2	562	11.05174912	0.00070373	127	2842	2	135	2	0	11.05174912	10.74863664	liver-enriched	(7.93,89.6]
s43	kidney	Cre -ve	38	Aqp7	1172	16.61855608	0.000915192	422	3278	3	203	3	0	16.61855608	16.16276473	kidney-enriched	(7.93,89.6]
s45	kidney	Cre -ve	40	Proz	3324	2.681246391	0	735	777	0	32	0	0	2.681246391	2.64234005	liver-enriched	(3.15,7.93]
s42	kidney	Cre -ve	37	Hoxc10	818	35.22325406	8.02310654685494e-05	244	12464	1	462	1	0	35.22325406	35.92161539	kidney-enriched	(7.93,89.6]
s28	kidney	Labelled in injury	21	Mycbpap	72	2.540889081	0	21	386	0	36	1	0	2.540889081	2.561491225	kidney-enriched	(3.15,7.93]
s40	kidney	Labelled in health	35	Angptl3	63	6.300332561	0	14	1027	0	91	0	0	6.300332561	6.264814221	liver-enriched	(3.15,7.93]
s35	kidney	Labelled in health	29	Fgb	2262	7.135764547	0.001243008	713	3218	4	98	4	0	7.135764547	7.275168158	liver-enriched	(3.15,7.93]
s33	kidney	Labelled in injury	27	Apoa1	64	5.032633345	0	16	814	0	69	2	0	5.032633345	4.718084266	liver-enriched	(2.19,3.15]
s27	kidney	4TU -ve	20	Gm45753,Klkb1	3405	5.606106226	0	964	2016	0	82	0	2	5.606106226	5.575761704	liver-enriched	(3.15,7.93]
s32	kidney	Labelled in injury	26	Apoa1	64	1.651082945	0	16	125	0	22	0	0	1.651082945	1.60238651	liver-enriched	(2.19,3.15]
s27	kidney	4TU -ve	20	Pou3f3	4537	101.5252164	0.000186163	1478	42973	8	1485	8	7	101.5252164	100.9756845	kidney-enriched	(7.93,89.6]
s41	kidney	Cre -ve	36	Ddn	1500	6.974774791	0	395	1806	0	82	0	0	6.974774791	7.068424989	kidney-enriched	(3.15,7.93]
s44	kidney	Cre -ve	39	Hoxc10	818	97.25880306	0.000273064	244	25635	7	1043	7	3	97.25880306	99.70412501	kidney-enriched	(7.93,89.6]
s46	kidney	4sU	41	Ankrd45	3156	3.651983284	0	966	1220	0	49	0	0	3.651983284	3.661929735	kidney-enriched	(2.19,3.15]
s27	kidney	4TU -ve	20	C4b	682	8.750995084	0	154	2113	0	128	1	18	8.750995084	8.703628025	liver-enriched	(7.93,89.6]
s32	kidney	Labelled in injury	26	Tmem151b	2887	4.502953487	0.008729389	715	1031	9	60	9	0	4.502953487	4.370145028	kidney-enriched	(2.19,3.15]
s45	kidney	Cre -ve	40	Hoxc10	818	53.87629466	0	244	17618	0	643	0	0	53.87629466	53.09452038	kidney-enriched	(7.93,89.6]
s39	kidney	Labelled in health	33	Fn1	2124	19.01272597	0.000411918	499	7283	3	271	3	0	19.01272597	19.42432984	liver-enriched	(7.93,89.6]
s42	kidney	Cre -ve	37	Lbp	1675	6.48046882	0.000498256	416	2007	1	85	1	2	6.48046882	6.608955212	liver-enriched	(3.15,7.93]
s39	kidney	Labelled in health	33	Hpd	216	27.43164522	0	41	5925	0	391	0	0	27.43164522	28.0255091	liver-enriched	(7.93,89.6]
s36	kidney	Labelled in health	30	Iigp1	1574	15.14154907	0	458	5635	0	245	0	0	15.14154907	15.18582296	liver-enriched	(7.93,89.6]
s44	kidney	Cre -ve	39	Aqp7	1172	14.82660564	0	422	2544	0	159	0	0	14.82660564	15.19938243	kidney-enriched	(7.93,89.6]
s37	kidney	Labelled in health	31	Ror2	908	2.021607921	0	234	890	0	29	0	0	2.021607921	2.034033515	kidney-enriched	(2.19,3.15]
s28	kidney	Labelled in injury	21	Hmgcs2	1714	346.0549768	0.000660652	381	149852	99	4903	95	12	346.0549768	348.8608744	liver-enriched	(7.93,89.6]
s29	kidney	Labelled in injury	22	Trpc1	3678	28.56473908	0.000751428	1149	13308	10	463	10	0	28.56473908	30.10678666	kidney-enriched	(7.93,89.6]
s27	kidney	4TU -ve	20	C8g	159	24.20197078	0.000125282	45	7982	1	354	1	0	24.20197078	24.07097126	liver-enriched	(7.93,89.6]
s45	kidney	Cre -ve	40	Gm4951	1205	3.938080636	0	346	923	0	47	0	2	3.938080636	3.880936948	liver-enriched	(3.15,7.93]
s30	kidney	Labelled in injury	24	Mbl1	1176	12.53758557	0.000682749	299	4394	3	196	3	0	12.53758557	12.14779082	liver-enriched	(3.15,7.93]
s38	kidney	Labelled in health	32	Serpina6	216	2.354114079	0	55	482	0	28	0	0	2.354114079	2.35879328	liver-enriched	(2.19,3.15]
s33	kidney	Labelled in injury	27	Selenbp2	562	11.30519085	0.000358551	127	2789	1	155	1	5	11.30519085	10.59859509	liver-enriched	(7.93,89.6]
s43	kidney	Cre -ve	38	Adora2b	728	6.958508705	0	209	2244	0	85	0	0	6.958508705	6.767660108	kidney-enriched	(3.15,7.93]
s40	kidney	Labelled in health	35	Proz	3324	2.284735984	0	735	638	0	33	0	0	2.284735984	2.271855706	liver-enriched	(3.15,7.93]
s31	kidney	Labelled in injury	25	Serpina6	216	10.0392731	0	55	2592	0	149	0	0	10.0392731	9.579387582	liver-enriched	(2.19,3.15]
s44	kidney	Cre -ve	39	Selenbp2	562	9.791154671	0	127	2463	0	105	0	2	9.791154671	10.03732802	liver-enriched	(7.93,89.6]
s31	kidney	Labelled in injury	25	Ttpa	2251	27.35533475	0.00125	750	10400	13	406	13	0	27.35533475	26.10222388	liver-enriched	(7.93,89.6]
s42	kidney	Cre -ve	37	Serpina1d	86	1.296093764	0	24	35	0	17	0	0	1.296093764	1.321791042	liver-enriched	(2.19,3.15]
s41	kidney	Cre -ve	36	Lbp	1675	5.869017812	0	416	1803	0	69	0	1	5.869017812	5.947821027	liver-enriched	(3.15,7.93]
s39	kidney	Labelled in health	33	Hoxc10	818	39.84955111	0.001111838	244	15290	17	568	17	2	39.84955111	40.71224852	kidney-enriched	(7.93,89.6]
s31	kidney	Labelled in injury	25	Serpina1d	86	2.358218513	0	24	28	0	35	3	0	2.358218513	2.250191714	liver-enriched	(2.19,3.15]
s28	kidney	Labelled in injury	21	Osbpl10	1753	8.328469766	0.001036269	321	1930	2	118	2	0	8.328469766	8.395999017	kidney-enriched	(3.15,7.93]
s44	kidney	Cre -ve	39	Sec14l2	1266	4.196209145	0	261	676	0	45	0	0	4.196209145	4.301712009	liver-enriched	(2.19,3.15]
s47	kidney	4sU	42	Tbx10	263	3.720552294	0	64	942	0	50	0	0	3.720552294	3.907761972	kidney-enriched	(2.19,3.15]
s29	kidney	Labelled in injury	22	Fgf9	3142	47.69015834	0.000633385	1019	17367	11	773	11	2	47.69015834	50.26467838	kidney-enriched	(7.93,89.6]
s39	kidney	Labelled in health	33	C4b	682	9.330968833	0.003770423	154	2387	9	133	9	10	9.330968833	9.532973685	liver-enriched	(7.93,89.6]
s26	kidney	4TU -ve	19	Osbpl10	1753	2.962863887	0	321	594	0	35	0	0	2.962863887	3.132001708	kidney-enriched	(3.15,7.93]
s28	kidney	Labelled in injury	21	Angptl3	63	4.658296649	0	14	726	0	66	0	0	4.658296649	4.696067247	liver-enriched	(3.15,7.93]
s46	kidney	4sU	41	Dusp9	1105	5.664300604	0	275	2269	0	76	0	0	5.664300604	5.679727753	kidney-enriched	(3.15,7.93]
s47	kidney	4sU	42	Ttpa	2251	10.49195747	0	750	3853	0	141	0	2	10.49195747	11.01988876	liver-enriched	(7.93,89.6]
s26	kidney	4TU -ve	19	Tbx10	263	8.6346319	0	64	1825	0	102	0	3	8.6346319	9.127547835	kidney-enriched	(2.19,3.15]
s30	kidney	Labelled in injury	24	Pemt	204	3.006461846	0	39	768	0	47	0	0	3.006461846	2.912990657	liver-enriched	(2.19,3.15]
s44	kidney	Cre -ve	39	C8g	159	13.05487289	0.000329164	45	3038	1	140	1	0	13.05487289	13.38310403	liver-enriched	(7.93,89.6]
s42	kidney	Cre -ve	37	St8sia6	5801	33.24099301	7.590708972218e-05	1826	13174	1	436	1	3	33.24099301	33.90005262	kidney-enriched	(7.93,89.6]
s29	kidney	Labelled in injury	22	Cfi	194	2.344406231	0.003577818	70	1118	4	38	4	0	2.344406231	2.470967372	liver-enriched	(2.19,3.15]
s32	kidney	Labelled in injury	26	Rflna	942	2.326525968	0	217	788	0	31	0	0	2.326525968	2.257908264	kidney-enriched	(2.19,3.15]
s33	kidney	Labelled in injury	27	Grip2	3405	2.115164739	0	714	652	0	29	0	0	2.115164739	1.982962952	kidney-enriched	(3.15,7.93]
s27	kidney	4TU -ve	20	Ttll10	73	3.691826051	0	15	514	0	54	0	0	3.691826051	3.671843073	kidney-enriched	(2.19,3.15]
s25	kidney	4TU -ve	18	Ddn	1500	3.625897155	0	395	1015	0	48	0	1	3.625897155	3.762669279	kidney-enriched	(3.15,7.93]
s36	kidney	Labelled in health	30	Klhl14	2125	6.11842187	0	611	2669	0	99	0	0	6.11842187	6.136312136	kidney-enriched	(3.15,7.93]
s36	kidney	Labelled in health	30	C8g	159	13.65829529	0.000621762	45	4825	3	221	3	2	13.65829529	13.69823214	liver-enriched	(7.93,89.6]
s48	kidney	4sU	43	Rflna	942	2.453600774	0	217	697	0	30	0	0	2.453600774	2.304441066	kidney-enriched	(2.19,3.15]
s41	kidney	Cre -ve	36	C8g	159	22.11513958	0.000730727	45	5474	4	260	4	0	22.11513958	22.41207923	liver-enriched	(7.93,89.6]
s32	kidney	Labelled in injury	26	Ankrd45	3156	2.176427519	0	966	496	0	29	0	0	2.176427519	2.112236763	kidney-enriched	(2.19,3.15]
s38	kidney	Labelled in health	32	Cfi	194	2.270038576	0	70	765	0	27	0	0	2.270038576	2.274550663	liver-enriched	(2.19,3.15]
s48	kidney	4sU	43	Lbp	1675	6.951868859	0	416	2051	0	85	0	1	6.951868859	6.529249686	liver-enriched	(3.15,7.93]
s40	kidney	Labelled in health	35	Masp2	1126	2.492439255	0	317	471	0	36	0	1	2.492439255	2.478388043	liver-enriched	(2.19,3.15]
s38	kidney	Labelled in health	32	Sec14l2	1266	2.185963074	0	261	518	0	26	0	0	2.185963074	2.190308046	liver-enriched	(2.19,3.15]
s28	kidney	Labelled in injury	21	Igf1	6795	11.99864288	0.000258264	2126	3872	1	170	1	1	11.99864288	12.09593079	liver-enriched	(7.93,89.6]
s29	kidney	Labelled in injury	22	Apobec2	424	6.107795182	0.003224073	98	1861	6	99	6	0	6.107795182	6.437520258	kidney-enriched	(3.15,7.93]
s43	kidney	Cre -ve	38	Dleu7	935	33.64643621	0.000275028	286	10908	3	411	3	0	33.64643621	32.72362711	kidney-enriched	(7.93,89.6]
s47	kidney	4sU	42	Cfi	194	2.083509284	0	70	763	0	28	0	0	2.083509284	2.188346704	liver-enriched	(2.19,3.15]
s43	kidney	Cre -ve	38	Aplnr	2157	2.947133099	0	641	913	0	36	0	0	2.947133099	2.866303104	kidney-enriched	(2.19,3.15]
s44	kidney	Cre -ve	39	Igf1	6795	24.71100941	0	2126	5679	0	265	0	3	24.71100941	25.33230405	liver-enriched	(7.93,89.6]
s33	kidney	Labelled in injury	27	Igfbp1	529	15.02496332	0	183	4449	0	206	0	0	15.02496332	14.08587477	liver-enriched	(7.93,89.6]
s43	kidney	Cre -ve	38	Cyp27b1	2004	2.37407944	0.002224694	525	899	2	29	2	0	2.37407944	2.30896639	kidney-enriched	(3.15,7.93]
s25	kidney	4TU -ve	18	Hpd	216	16.3165372	0	41	2718	0	216	0	0	16.3165372	16.93201175	liver-enriched	(7.93,89.6]
s26	kidney	4TU -ve	19	Slc38a4	2170	1.777718332	0	707	626	0	21	0	0	1.777718332	1.879201025	liver-enriched	(2.19,3.15]
s45	kidney	Cre -ve	40	Iigp1	1574	20.27692583	0.000170823	458	5854	1	242	1	0	20.27692583	19.98269663	liver-enriched	(7.93,89.6]
s36	kidney	Labelled in health	30	Ankrd45	3156	3.522727743	0	966	1214	0	57	0	0	3.522727743	3.533028199	kidney-enriched	(2.19,3.15]
s31	kidney	Labelled in injury	25	Ankrd45	3156	2.492973856	0	966	969	0	37	0	0	2.492973856	2.378774097	kidney-enriched	(2.19,3.15]
s40	kidney	Labelled in health	35	Slc38a4	2170	2.700142526	0.000977517	707	1023	1	39	1	0	2.700142526	2.68492038	liver-enriched	(2.19,3.15]
s35	kidney	Labelled in health	29	Cfi	194	4.223207589	0	70	1664	0	58	0	0	4.223207589	4.305711767	liver-enriched	(2.19,3.15]
s26	kidney	4TU -ve	19	Aqp7	1172	25.22666967	0	422	5223	0	298	0	0	25.22666967	26.6667574	kidney-enriched	(7.93,89.6]
s47	kidney	4sU	42	Igfbp1	529	8.929325505	0	183	2762	0	120	0	0	8.929325505	9.378628732	liver-enriched	(7.93,89.6]
s29	kidney	Labelled in injury	22	Hmgcs2	1714	579.0066442	0.000711111	381	286875	204	9385	198	14	579.0066442	610.2639154	liver-enriched	(7.93,89.6]
s48	kidney	4sU	43	Sfrp2	894	8.260455938	0	307	2894	0	101	0	0	8.260455938	7.758284921	kidney-enriched	(3.15,7.93]
s40	kidney	Labelled in health	35	Aqp7	1172	28.38611373	0.000295508	422	6768	2	410	2	0	28.38611373	28.22608605	kidney-enriched	(7.93,89.6]
s29	kidney	Labelled in injury	22	Ror2	908	1.418982719	0.001451379	234	689	1	23	1	0	1.418982719	1.495585515	kidney-enriched	(2.19,3.15]
s44	kidney	Cre -ve	39	Rflna	942	1.77173275	0	217	334	0	19	0	0	1.77173275	1.816278404	kidney-enriched	(2.19,3.15]
s47	kidney	4sU	42	Klhl14	2125	3.125263927	0	611	1004	0	42	0	0	3.125263927	3.282520056	kidney-enriched	(3.15,7.93]
s46	kidney	4sU	41	Lbp	1675	7.974739008	0	416	2784	0	107	0	1	7.974739008	7.99645881	liver-enriched	(3.15,7.93]
s47	kidney	4sU	42	Fgf9	3142	42.48870719	0	1019	11863	0	571	0	0	42.48870719	44.62664172	kidney-enriched	(7.93,89.6]
s29	kidney	Labelled in injury	22	C4b	682	6.477964587	0	154	1680	0	105	0	15	6.477964587	6.827673001	liver-enriched	(7.93,89.6]
s30	kidney	Labelled in injury	24	Mycbpap	72	2.686625479	0	21	356	0	42	0	0	2.686625479	2.603098033	kidney-enriched	(3.15,7.93]
s36	kidney	Labelled in health	30	Gpld1	2379	3.769936708	0	629	936	0	61	0	5	3.769936708	3.780960003	liver-enriched	(2.19,3.15]
s39	kidney	Labelled in health	33	Adora2b	728	2.736148756	0	209	1014	0	39	0	0	2.736148756	2.795383261	kidney-enriched	(3.15,7.93]
s32	kidney	Labelled in injury	26	Serpinf1	1193	2.701772092	0	276	675	0	36	0	0	2.701772092	2.622087017	liver-enriched	(2.19,3.15]
s31	kidney	Labelled in injury	25	Hpd	216	63.26763381	0.000691032	41	13024	9	939	9	0	63.26763381	60.36942912	liver-enriched	(7.93,89.6]
s40	kidney	Labelled in health	35	Sfrp2	894	4.154065425	0.000589971	307	1695	1	60	1	0	4.154065425	4.130646739	kidney-enriched	(3.15,7.93]
s37	kidney	Labelled in health	31	Dleu7	935	53.8863077	0.000350754	286	19957	7	773	7	0	53.8863077	54.21751403	kidney-enriched	(7.93,89.6]
