# Supplementary material for: SLAMseq reveals potential transfer of RNA from liver to kidney in the mouse
Source: Nat Commun. 2025 Aug 11;16:7413. doi: 10.1038/s41467-025-62688-9 (PMC12339719; doi:10.1038/s41467-025-62688-9)
Supplement: Supplementary file 6 — Source Data [file 41467_2025_62688_MOESM6_ESM.zip › Source data/FigS8a_data.csv]

gene	logFC	logCPM	F	PValue	FDR	change	label
Serpina3c	4.37426347599153	8.40686622465326	182.203946065568	2.55380885790157e-12	3.34497884207948e-08	up	Serpina3c
Gm10073	5.37168637182941	4.48959303655621	158.837984037918	1.01486838622555e-11	6.64637306139114e-08	up	Gm10073
Vmn1r84	7.27451467842442	3.8487447167813	146.835325821368	2.21388745000621e-11	9.6658326067271e-08	up	Vmn1r84
Nsun6	3.2936092034098	2.4466246715791	109.123523472035	3.91446988028367e-10	1.28179316229889e-06	up	Nsun6
Ccng1	1.76803157556026	6.3195995985821	81.1243031993841	6.01864054714552e-09	1.57664307773024e-05	up	Ccng1
Psrc1	4.7464197351412	2.24992308878086	77.9495466002506	8.59276571665876e-09	1.87580075594661e-05	up	Psrc1
Slc25a30	-2.64689337562997	6.23988745072394	64.2894923449918	4.58576941343923e-08	8.14738654050807e-05	down	Slc25a30
Mgat5	1.67851963608812	4.21811645240709	63.6733278866746	4.97626296564854e-08	8.14738654050807e-05	up	Mgat5
Prg4	2.54490664238697	6.39790751833822	60.1878872295013	7.99195704300884e-08	0.00011548042717689	up	Prg4
Mdm2	2.08632284608759	6.61326544691896	58.5774164987711	1.00166094876856e-07	0.00011548042717689	up	Mdm2
Gm4952	-2.51611656415071	6.02271849727619	58.400909379391	1.02704458700918e-07	0.00011548042717689	down	Gm4952
Apcs	3.4935290567083	9.74855493664339	58.1919943594273	1.0579975004754e-07	0.00011548042717689	up	Apcs
Ces1e	-2.05683869687508	6.77698202895148	54.7599859170977	1.74316177631342e-07	0.000175630253431948	down	Ces1e
Elovl5	-2.17068703075837	8.37910849698995	48.7079385755365	4.45499530176103e-07	0.00036975463130049	down	Elovl5
Acaa1b	-1.74339733524384	9.56020334918694	48.6905109253806	4.46756795106657e-07	0.00036975463130049	down	Acaa1b
Hamp2	-5.39102203633386	3.41606320583674	48.6228098213996	4.51677668407989e-07	0.00036975463130049	down	Hamp2
Cd302	1.28040583767125	8.62683718170509	46.667309972177	6.22705251481402e-07	0.000465105239920791	up	Cd302
Cyp2a5	2.37465957508472	10.1541245881079	46.5107870069682	6.39173485919548e-07	0.000465105239920791	up	Cyp2a5
Ifit3	-1.2423156009709	3.30523161140651	45.9422181196887	7.0310526221351e-07	0.000484698564445924	down	Ifit3
Itih3	2.26485439713746	11.0929362043281	44.0686824991658	9.68244568192222e-07	0.000611641178000176	up	Itih3
Cxcl14	5.1100186006364	5.43884833603473	43.7552336870904	1.02241127812901e-06	0.000611641178000176	up	Cxcl14
Lipg	-3.38581883856638	2.42978143722442	43.7276116339964	1.02734050358863e-06	0.000611641178000176	down	Lipg
Nqo1	1.96542095266672	3.32339832338006	43.1690339739616	1.13278392116245e-06	0.000641029254116768	up	Nqo1
Rpl22l1	-1.31275090756298	6.71952969702195	42.9631058798397	1.17458406617823e-06	0.000641029254116768	down	Rpl22l1
Nrep	-3.27524531029332	3.74907527255416	42.1766379347724	1.35038512886835e-06	0.000707493776716704	down	Nrep
Cyp4a12a	-1.82812369797425	8.09926426367603	41.6649110663842	1.48005773988677e-06	0.000743178059596742	down	Cyp4a12a
Got1	-1.8049341237721	7.55142317701741	41.4735765914867	1.53197492816552e-06	0.000743178059596742	down	Got1
Sptlc2	0.96282351031553	5.07451068299052	41.1667099145934	1.61942987811651e-06	0.000743452730083562	not significant	NA
Prtn3	6.08711462887226	4.56653257121458	40.8821316283706	1.7054089209343e-06	0.000743452730083562	up	Prtn3
Atp8b5	3.09017670403698	2.69664222704924	40.8095094838217	1.72813792093822e-06	0.000743452730083562	up	Atp8b5
Gstp2	2.13700492938108	3.41254029306319	40.6816498745542	1.76896084754617e-06	0.000743452730083562	up	Gstp2
Fgl1	2.83350947542308	10.8996268216929	40.5372101659718	1.8163450421953e-06	0.000743452730083562	up	Fgl1
Pfn2	1.95012896387082	2.69070681110345	40.1058742202259	1.96626932765791e-06	0.000780430171323131	up	Pfn2
Dglucy	1.69390467110752	4.74760440782582	39.6948183674889	2.12176052559345e-06	0.000817377040124206	up	Dglucy
Gm12888	7.19810483522249	-0.516745209085584	41.897587178502	2.2194121046037e-06	0.000830567421317124	up	Gm12888
Dnajc12	3.48525696868137	5.9314379289281	39.1537217999459	2.34720609268725e-06	0.00085399181672271	up	Dnajc12
Vwa8	-1.06208037600324	6.10707406855185	38.8766712704185	2.4726318664263e-06	0.000875311680714909	down	Vwa8
Ankrd16	1.20169541493395	4.36721878232262	38.1204133630847	2.85372723127925e-06	0.000939521052217437	up	Ankrd16
Tmem128	1.01387159518992	5.11592113165437	38.108139918683	2.86041712312475e-06	0.000939521052217437	up	Tmem128
Ifi27l2b	2.68671504116531	4.68762588706515	38.0920655827019	2.86920461816289e-06	0.000939521052217437	up	Ifi27l2b
Ahr	1.49437923938903	5.15997967662422	37.6806423133937	3.10443604819242e-06	0.000991753740468886	up	Ahr
Xaf1	1.59322438552645	4.14914302791454	37.1344134546012	3.44978360813208e-06	0.00106288923224956	up	Xaf1
Acss3	-3.2360868709926	1.75805943675079	37.0755828552779	3.48940578613003e-06	0.00106288923224956	down	Acss3
Mafb	-2.1059635363783	5.76582785419822	36.6646173991913	3.78041148974526e-06	0.00110370508105093	down	Mafb
Fkbp7	2.08623669256536	2.64786509236507	36.6490637200983	3.79193225280897e-06	0.00110370508105093	up	Fkbp7
Lsmem1	8.648928588245	1.33507250077227	38.2522924149619	4.18357008754207e-06	0.0011912261088397	up	Lsmem1
Gm8797	2.65174690519826	1.28176253914449	35.5135618436643	4.7459191769935e-06	0.0013225967953247	up	Gm8797
Txnip	-1.794596614487	5.7082918519707	35.0290581902477	5.23007016383728e-06	0.0014271553959571	down	Txnip
Lpin1	-2.76019815787174	8.18989056777698	33.6933769932114	6.86662965716298e-06	0.0018354921479494	down	Lpin1
Polk	1.63129087160972	3.67627134949948	33.5798380286411	7.02956284125125e-06	0.00184146428189418	up	Polk
Rgs16	-4.96390510011478	5.61954371655879	33.422738673592	7.26199291274897e-06	0.00186505065041541	down	Rgs16
Plppr4	7.80040306074648	0.204103971776294	35.1168824848009	7.46124206489037e-06	0.00187937208780642	up	Plppr4
Alas2	-1.48381140633718	6.04390119192578	32.963490081251	7.9908369569613e-06	0.00195481398268784	down	Alas2
Arsa	-1.47157104913676	4.73868124191024	32.922750057565	8.05924225569886e-06	0.00195481398268784	down	Arsa
Lcn2	6.46429683586759	9.37260203987336	32.7357343043885	8.3815474423604e-06	0.00199602742545521	up	Lcn2
Aen	1.86705128204934	5.7994892604839	32.4471199207663	8.90684539551176e-06	0.00208324751768595	up	Aen
Slc13a5	4.45129618359492	2.47998030530613	32.2380423210876	9.30976140674705e-06	0.00213928517378198	up	Slc13a5
Cryl1	-1.71505113356442	3.3814700775577	32.0341958622847	9.72178620328175e-06	0.00219544751190663	down	Cryl1
Cyb561	2.13439089291227	4.09022826742417	31.8053470019848	1.02081660489766e-05	0.00224430818186864	up	Cyb561
Gstp1	2.15537991896977	3.36314138174271	31.7721738819255	1.02808437098884e-05	0.00224430818186864	up	Gstp1
Me1	-1.34649090448942	7.31472022057574	31.492578809427	1.09162874314955e-05	0.00234395955373326	down	Me1
Got1l1	7.83131104375677	0.333919025429445	38.0389895981385	1.12778391116799e-05	0.0023825344626578	up	Got1l1
Orm3	3.49154442357843	4.1858033648138	31.1993388529838	1.16290333867064e-05	0.00241773141744571	up	Orm3
Matn3	5.00609636567198	0.545072947814552	30.9914713524387	1.21649407434618e-05	0.0024896311540291	up	Matn3
Pklr	-1.58177724646071	6.43525288881082	30.8984424204205	1.24134474175641e-05	0.00250140514269623	down	Pklr
Elovl6	-1.81817781006714	6.54809410001921	30.5166639169696	1.34928005939518e-05	0.00267770760878153	down	Elovl6
Ltbp4	-1.62891234755976	3.89803620704497	30.3603963140065	1.39637406548257e-05	0.00272980709099861	down	Ltbp4
Ddah1	-1.26869594081704	6.9872844250621	30.2049299908766	1.44500957062009e-05	0.00278334343470322	down	Ddah1
Phlda3	3.27228512219818	3.20315509830562	29.6840666762966	1.62189369675447e-05	0.00307877733914349	up	Phlda3
Cyp4a12b	-1.76939519591769	6.77958488554323	29.5746157989693	1.66198616192635e-05	0.00310981353555876	down	Cyp4a12b
Mup8	5.48362581893851	2.50336590871665	29.4159236724539	1.72204697276373e-05	0.00317681285200836	up	Mup8
Pter	1.04520843095936	6.41478316971722	29.2899835815365	1.77139613219899e-05	0.00319050046668211	up	Pter
D230025D16Rik	-0.991800653295197	4.68373244041465	29.2729605567621	1.77818395226595e-05	0.00319050046668211	not significant	NA
A2ml1	1.56460840494587	7.25837968827368	29.1459911588593	1.8297155032046e-05	0.00323859644067213	up	A2ml1
Fabp1	-1.41846159856161	11.5981497943681	29.0358944121005	1.8757181537685e-05	0.0032757541837413	down	Fabp1
Etnppl	-1.90093338918581	5.98829398968741	28.7895499185768	1.983282910864e-05	0.00341803152190745	down	Etnppl
Pbx1	-0.998814613256718	4.64488217671283	28.7263893227832	2.01193214647292e-05	0.00342237496811719	not significant	NA
H2-Aa	-1.78889226909041	5.26457919067083	28.1446647824165	2.29806258772555e-05	0.00382715708479072	down	H2-Aa
Slc25a34	-2.37060024413392	1.57643618539052	28.0587062945867	2.34398031014902e-05	0.00382715708479072	down	Slc25a34
Mbl2	1.01531092550007	9.39616519596485	28.0450009842648	2.35139347646728e-05	0.00382715708479072	up	Mbl2
Ugt2b35	1.08497704079037	7.84939447132286	27.9637915817661	2.39584715465355e-05	0.00382715708479072	up	Ugt2b35
Fat1	0.87642430307142	4.83606810314731	27.9343418586792	2.41219345939267e-05	0.00382715708479072	not significant	NA
Lgals4	-1.68564972947874	3.19103175339065	27.9110458006471	2.42521024612636e-05	0.00382715708479072	down	Lgals4
Slc35e3	1.03614700862021	5.73967203013984	27.5289323247809	2.65001794475996e-05	0.00409399657003112	up	Slc35e3
Tnfrsf1a	1.22616362210048	6.83597109691328	27.4688340171557	2.68739822531223e-05	0.00409399657003112	up	Tnfrsf1a
Eda2r	3.75613184109981	2.56406047065479	27.4677587101122	2.68807226311404e-05	0.00409399657003112	up	Eda2r
Itih4	1.6393291519977	11.1971462027443	27.2974456710736	2.79719284071796e-05	0.00411821083763403	up	Itih4
Cebpa	-1.05700808904293	7.54860592941207	27.2687858660384	2.81602551693194e-05	0.00411821083763403	down	Cebpa
Pdhb	-0.7571984396445	6.91893151660949	27.1922679575575	2.86698684877697e-05	0.00411821083763403	not significant	NA
Dcn	0.818063560505429	8.28061948348253	27.1885013176364	2.8695212812293e-05	0.00411821083763403	not significant	NA
Ppargc1a	-1.7038971597574	2.57328792442367	27.1693551514021	2.88244184393124e-05	0.00411821083763403	down	Ppargc1a
Rdm1	-1.47888175065689	2.63781654723605	27.1543382146922	2.89262022493763e-05	0.00411821083763403	down	Rdm1
Nfyb	0.9183660243218	5.62969088345428	26.8108507490275	3.13646808569256e-05	0.00441736118133346	not significant	NA
Ppp1r3g	-7.25421619238658	2.2492292124186	26.7491940199954	3.18256671666386e-05	0.00443460200583651	down	Ppp1r3g
Ctbs	0.872536174429262	3.5159118227366	26.4597923220316	3.40904016437198e-05	0.00470016927083623	not significant	NA
Hp	1.87413864754562	12.9375740418946	26.2107170922431	3.61805980963909e-05	0.00493639035277634	up	Hp
Plekhg3	-0.834649145158613	4.91206160755271	26.1434406683621	3.6768854653152e-05	0.00494256171438682	not significant	NA
Tmem184c	1.13472065594836	3.84903456537486	26.0649624092081	3.74682687050712e-05	0.00494256171438682	up	Tmem184c
Il13ra1	1.15102733267514	5.67290503999689	26.0581931270912	3.75292740063137e-05	0.00494256171438682	up	Il13ra1
Phf8	-1.07271918048357	3.14981648906656	26.0354270183914	3.77352398410965e-05	0.00494256171438682	down	Phf8
Zmat3	1.28570668723037	4.37155110070368	25.9188572560745	3.88093442864009e-05	0.005014250534949	up	Zmat3
4930447C04Rik	6.39083763041398	-0.95814945505505	27.0700925876667	3.90482176335927e-05	0.005014250534949	up	4930447C04Rik
Nnt	-1.04515746297814	5.42259156925878	25.7283215059738	4.06374596513452e-05	0.00510505301010474	down	Nnt
S100a8	4.73139741349129	4.17702187062716	25.7102028448311	4.08161298312244e-05	0.00510505301010474	up	S100a8
Aqp4	-3.26135362208852	1.42330235357344	25.6992439969182	4.09246118537943e-05	0.00510505301010474	down	Aqp4
Rdh16	-1.37236894745718	5.39580061310443	25.5966299568997	4.19557832422266e-05	0.00512843567394621	down	Rdh16
Srxn1	2.21850467992017	7.39862556656489	25.5890927584772	4.20326339813144e-05	0.00512843567394621	up	Srxn1
Mlkl	1.706145067993	2.14313402992704	25.5642826267038	4.22866890201703e-05	0.00512843567394621	up	Mlkl
Vps36	0.97332712300637	5.24976397951034	25.4491331808269	4.34879377799987e-05	0.00522573402791214	not significant	NA
Enho	1.78486824376466	5.49528626980797	25.3822314062124	4.42029157999455e-05	0.00526336173770624	up	Enho
Olfr211	6.68943604431353	-0.66482684895503	26.3838740227392	4.55700194434288e-05	0.0053772622943246	up	Olfr211
Trap1	-0.636994786292516	6.58548334799357	25.1748574040188	4.65017959782979e-05	0.00543821896181916	not significant	NA
Pdhx	-0.631292410342832	4.8867655474388	25.1058806319548	4.72950893442897e-05	0.00546860724611741	not significant	NA
Acacb	-1.69749307569865	4.61225738334659	25.0610831786262	4.78181971030032e-05	0.00546860724611741	down	Acacb
Zfp937	1.49519265827569	2.30138446278797	25.0444365356193	4.80141879144527e-05	0.00546860724611741	up	Zfp937
Abhd17b	-1.17877533209145	5.07400491011716	24.9428630153589	4.92292162765192e-05	0.00552412299416379	down	Abhd17b
Mcm10	-2.22352490481995	6.29399422086469	24.9333168109869	4.93451206533183e-05	0.00552412299416379	down	Mcm10
Rplp0	0.717951660595142	9.54065915776036	24.7629003220866	5.14650908744374e-05	0.00564090679094476	not significant	NA
Gimd1	1.32384932574442	3.67178828941057	24.7514355584297	5.16112358012198e-05	0.00564090679094476	up	Gimd1
Parva	-0.870556894107254	5.54487044522011	24.7460284622934	5.16803187443404e-05	0.00564090679094476	not significant	NA
Acat1	-0.942721748257194	8.2595592580596	24.6481314261796	5.29486858213539e-05	0.00573158584205036	not significant	NA
Acpp	1.85893694092243	3.21895885167836	24.5990135223937	5.35978196290422e-05	0.0057542970614852	up	Acpp
Pdk1	-1.56192268416297	4.74952011562358	24.2894132827695	5.78946347264567e-05	0.00615385185337747	down	Pdk1
Atp11a	2.11242487551964	4.80014095342698	24.2643138869724	5.82590952678887e-05	0.00615385185337747	up	Atp11a
Thyn1	1.04092406197597	4.80362415015613	24.1394950523519	6.01091023881616e-05	0.00629847218464113	up	Thyn1
Bbc3	1.60488979437808	3.98605969619167	24.0634105869743	6.12681583434819e-05	0.00636897093637242	up	Bbc3
Mx2	1.58193837214861	2.94869715318625	24.0285851381055	6.18067949740285e-05	0.00637437323283327	up	Mx2
Hykk	-1.18963720519798	5.40462186296754	23.8602207060267	6.44847188867957e-05	0.0065986003748379	down	Hykk
Eno1b	-1.48088526856992	3.33473494175227	23.7172855540174	6.68576299819396e-05	0.00678838168607322	down	Eno1b
Mt1	5.98645479130965	11.4629940696804	23.4737321828042	7.1123313309055e-05	0.00716488007492475	up	Mt1
H2-Eb1	-1.95385599416279	4.50712884676905	23.4442366476413	7.16597411677464e-05	0.00716488007492475	down	H2-Eb1
Mt2	7.40367101755872	10.6111879052751	23.2409290253843	7.54794984035026e-05	0.00741671973903843	up	Mt2
Pgap1	-1.25439594793369	3.75908536189824	23.2313698275305	7.56644828492322e-05	0.00741671973903843	down	Pgap1
Snx24	0.879056161944537	4.10997046076984	23.2079466376045	7.61198495741286e-05	0.00741671973903843	not significant	NA
S100a9	4.22352121082754	4.2201040362796	23.1672925663304	7.69173120944815e-05	0.00741671973903843	up	S100a9
Mmp8	7.82585425470723	0.673872971160147	24.1294557734374	7.7009763666913e-05	0.00741671973903843	up	Mmp8
Tnfrsf10b	2.36216724839317	2.02889062504341	23.0646289839498	7.8971999970039e-05	0.00755018434750052	up	Tnfrsf10b
Pfkfb3	-1.59302840495861	4.13352260168206	22.9410830063759	8.15243619209818e-05	0.00773772530754362	down	Pfkfb3
Adipor2	-0.850931737850733	8.39858481607544	22.9011953319629	8.23675174151886e-05	0.00776150894319525	not significant	NA
Cxcl9	-2.0575928033088	3.24170873351064	22.8006654683931	8.45350428265746e-05	0.00790885707816053	down	Cxcl9
Mybl1	3.74547236741756	1.92367485073196	22.7290652158317	8.61167336140321e-05	0.00798446321138584	up	Mybl1
Hpx	1.17330102615343	12.3957809178012	22.6929225143345	8.69273839439253e-05	0.00798446321138584	up	Hpx
Nfkbie	1.38047386764113	1.9954170222654	22.6820906076981	8.71719529109922e-05	0.00798446321138584	up	Nfkbie
Mycl	-2.23565375182342	1.9573453864505	22.6310549802083	8.8334408586163e-05	0.00803475058098308	down	Mycl
Fam234b	0.920354643668409	4.8922710933699	22.5604886168225	8.99696680539887e-05	0.0081270531873872	not significant	NA
Map3k1	0.973052256837438	3.21957764894091	22.5301842789743	9.06820324213958e-05	0.00813529630585919	not significant	NA
Angptl4	-1.86884377919605	7.24141202075157	22.4896230317587	9.16451526262377e-05	0.00815206704995606	down	Angptl4
Fbp1	-0.919154019988738	9.29382327790946	22.470056080337	9.21137519769046e-05	0.00815206704995606	not significant	NA
Dach2	6.60330439156498	-1.182703821716	23.2494919515998	9.5236436088687e-05	0.00833969793061666	up	Dach2
Slc25a32	-0.965362406829887	5.02571537778566	22.3123645878675	9.59870625728248e-05	0.00833969793061666	not significant	NA
Vnn3	-0.959271184371329	5.17276291813522	22.3061215420826	9.61440210355104e-05	0.00833969793061666	not significant	NA
Rps27l	0.791384798829939	8.75378986985455	22.2319613599858	9.8030079004775e-05	0.00842209156524048	not significant	NA
Dgat2	-0.775779345373629	8.29840233009194	22.2183773023491	9.83799060529695e-05	0.00842209156524048	not significant	NA
Ptgds	-2.48797752810092	1.55674359286353	22.1711848543153	9.96058672196813e-05	0.00844361697119661	down	Ptgds
Vmac	1.23753423807025	3.99377160141647	22.1502606093444	0.000100154760145968	0.00844361697119661	up	Vmac
Sds	-1.52859349097748	7.2965572903085	22.1346922614846	0.000100565296038072	0.00844361697119661	down	Sds
Pccb	-0.645747124809029	6.94436181044041	22.0743226885883	0.000102174686168892	0.00852410216203918	not significant	NA
Myo19	1.10975351704829	2.85914164417416	21.9771732027132	0.000104823898014485	0.00866514205187453	up	Myo19
Elovl2	-1.41334540792888	8.03858755060009	21.964016669986	0.000105188394124908	0.00866514205187453	down	Elovl2
P3h1	0.888537947636068	4.22394650003867	21.8179404785171	0.000109329613017647	0.00884788141515565	not significant	NA
Rpap3	1.60186483905123	3.95574682799864	21.7845785843613	0.000110300159892139	0.00884788141515565	up	Rpap3
Afm	-0.928512533980968	7.52335332959536	21.7732962288466	0.000110630504191225	0.00884788141515565	not significant	NA
Rpl27	2.00159014238788	1.19997410439971	21.7713077678923	0.000110688837600261	0.00884788141515565	up	Rpl27
Rere	-0.656498379911996	4.88886030914799	21.7680566685699	0.000110784284019356	0.00884788141515565	not significant	NA
Rnf146	-0.690674632726221	4.49018820062273	21.5985043543843	0.000115888701752572	0.00919945585184965	not significant	NA
Mkrn2os	0.660172722922047	5.21159538895068	21.5268968912799	0.000118121061406619	0.00932017868857769	not significant	NA
Bdh2	-1.26622513773843	4.35471430649421	21.4761592311251	0.000119731194182516	0.00938190670820017	down	Bdh2
Saa1	4.27566310899975	11.881715162372	21.4572944022655	0.000120335954113424	0.00938190670820017	up	Saa1
Gstt1	-1.04926921340529	7.26529349589648	21.4186595148504	0.000121584922838318	0.00942319123867629	down	Gstt1
Aox1	0.799618012223532	6.1202582237511	21.3348999606334	0.00012434151153913	0.00958014775376191	not significant	NA
2410089E03Rik	2.41830790895499	2.94171953647615	21.272957626819	0.000126423933062408	0.0096541328164005	up	2410089E03Rik
Saa2	5.32097480625586	11.6040703694418	21.2625980657205	0.000126775908109703	0.0096541328164005	up	Saa2
Gls	1.23331752957628	3.29068716506485	21.2079734000436	0.00012864960026618	0.00974018765483479	up	Gls
Fut4	-5.45055618962728	-1.24653897405713	23.6392778736875	0.000131798548274132	0.00992124934077348	down	Fut4
Cd74	-1.30420377953366	5.73497674680202	21.0928321208863	0.00013269884049924	0.00993193950205167	down	Cd74
Ugt2a3	-1.08469934998324	7.04608575192513	21.0645159032486	0.000133715824127282	0.00995119241147236	down	Ugt2a3
H2-Ab1	-1.71095052154776	5.06742602647623	21.0229791241297	0.000135223048599424	0.0100065055963574	down	H2-Ab1
Gstm3	2.94925624399011	8.35491374458849	20.9332133678052	0.000138544054639268	0.0101946630767704	up	Gstm3
Fggy	-1.14329658734099	5.70393400024639	20.8797062713607	0.000140565892377962	0.010285653957355	down	Fggy
Aspg	-1.12378032127608	5.97248158179882	20.7827418229048	0.000144312366121878	0.0105011298414686	down	Aspg
Ggct	1.18723275560794	4.11432008888248	20.7304710736166	0.000146377080561176	0.0105925248684546	up	Ggct
Rgs3	-1.71842320001766	3.05923209392673	20.6943769378735	0.000147821621242167	0.0106382834891753	down	Rgs3
Gpc4	0.737455182145763	4.60667931516009	20.6660190853568	0.000148967458514408	0.0106621626864575	not significant	NA
Cxcl1	4.62669812613377	6.69372182988519	20.6169773993669	0.000150971998490788	0.0107469088925671	up	Cxcl1
Smad9	-2.21877778951688	2.37965435338684	20.5891954010808	0.000152120613674042	0.0107701394481222	down	Smad9
Amdhd1	-1.09432683792299	6.96998406540975	20.5190097094545	0.000155065068142261	0.0108938682854648	down	Amdhd1
Ephx1	1.01872097224894	8.7087676391662	20.4956793637246	0.000156057560206264	0.0108938682854648	up	Ephx1
Flcn	-0.897332853933695	4.04350794362314	20.4885236923047	0.000156363356059504	0.0108938682854648	not significant	NA
Abcd3	-1.11129050145029	8.34569824752913	20.3556242782313	0.000162163299743859	0.0112381740743125	down	Abcd3
Cd163	1.06863872819548	4.84904368818971	20.292387489283	0.000165005152257542	0.0113749341277331	up	Cd163
Pptc7	-0.762335590415383	6.17348425055575	20.2659646496687	0.000166208653784786	0.0113979107187075	not significant	NA
Tmem43	1.44886032902397	4.30895149907408	20.2291334122133	0.000167902248910459	0.0114350988864917	up	Tmem43
Hyi	-1.78412231168239	5.49848581539991	20.2068664296636	0.00016893527211155	0.0114350988864917	down	Hyi
Fxyd1	-1.01613744284931	7.7437560629165	20.1969314008503	0.000169398420295343	0.0114350988864917	down	Fxyd1
Car14	-1.8382666035999	4.07383405899538	20.1788879610118	0.000170243112144288	0.0114350988864917	down	Car14
Hexim1	-0.724819279182133	4.78038531457382	20.0740272133352	0.000175244004948874	0.0117109488613284	not significant	NA
Sesn2	1.43041311340499	3.18713688488191	20.018230570164	0.000177970174943629	0.0117326094105809	up	Sesn2
Gprin3	-1.08361627721307	3.60611786560585	20.0148468101838	0.000178136984560737	0.0117326094105809	down	Gprin3
Olig1	-2.47258823662237	1.49487383347571	20.0124467650338	0.000178255403321546	0.0117326094105809	down	Olig1
D10Wsu102e	1.13863312570386	4.63340781634788	19.9597375215624	0.00018087787580103	0.0118456920862094	up	D10Wsu102e
Ncbp2	0.644396040575336	4.91642057770691	19.9245858871841	0.00018265018917624	0.0119022496409472	not significant	NA
Gys2	-1.42880609328076	6.53027407662834	19.758562168883	0.000191281110832278	0.0123492273841663	down	Gys2
Rps25	0.915286092934897	6.5057422134021	19.7564243564526	0.00019139511062649	0.0123492273841663	not significant	NA
Spata2l	-1.40338619252564	3.6056521665209	19.6749058082986	0.000195797947676493	0.0125713799934642	down	Spata2l
Pcca	-0.985336225595749	5.4066849124596	19.590997128395	0.000200445626040466	0.0128070088286733	not significant	NA
Hsd17b4	-0.748590239620537	7.32419605503817	19.534256545878	0.000203656670115105	0.0129490051707168	not significant	NA
Dnaic1	3.64693653184824	1.93747872083672	19.4824551133449	0.000206637281108247	0.0130189550308106	up	Dnaic1
Mgll	-1.00002251115798	7.66516336351739	19.4806027425564	0.000206744743198092	0.0130189550308106	down	Mgll
Hmgn1	0.662536395664994	7.47551322628085	19.4499057586083	0.000208534487635252	0.0130537330816657	not significant	NA
Sugct	-0.833324208528782	4.43816676135633	19.4370291611795	0.000209290269289189	0.0130537330816657	not significant	NA
Rhbdd1	0.677341707361663	4.44435912499246	19.3860119891901	0.000212314211331649	0.0131597564583576	not significant	NA
Faap20	0.747145701708734	4.24379563330714	19.3745595082725	0.000212999570100153	0.0131597564583576	not significant	NA
Fabp5	-1.34390385397113	5.69994367991666	19.3563721735934	0.000214092936170036	0.0131652078777236	down	Fabp5
Ak2	-0.961125960976191	8.10980548865553	19.2820466070438	0.000218625275615743	0.0133767309768416	not significant	NA
Exoc4	0.938672782494851	5.45034610565382	19.2666806549266	0.000219575290885703	0.0133767309768416	not significant	NA
Insl6	4.07379888752712	-0.507820052050795	19.2393363798459	0.000221277043970632	0.0134179940829969	up	Insl6
Snrpa1	0.806818129536754	5.08874732242797	19.126941346223	0.000228424668563083	0.013760815740255	not significant	NA
Nrm	2.55272215446989	0.982500068761809	19.1175725830662	0.000229031747700076	0.013760815740255	up	Nrm
Ctf2	4.36363297996498	-0.857213960419563	19.0197662680409	0.000235475687618979	0.0140092615480899	up	Ctf2
Htatip2	0.906012396492284	5.6253984162753	19.0185423883097	0.000235557566253702	0.0140092615480899	not significant	NA
Slc25a10	-1.30950740447153	5.49049132990269	19.0063411996979	0.000236375538412571	0.0140092615480899	down	Slc25a10
Slc2a1	1.0667542219318	4.43426424515457	18.9292643607821	0.000241615024600493	0.0142552864514291	up	Slc2a1
Uox	-1.22575591744812	10.3660798575498	18.8558125906124	0.000246726285012631	0.0144490261565842	down	Uox
Spc24	-1.42817706158103	3.52170920245964	18.8504358745008	0.000247105043447463	0.0144490261565842	down	Spc24
Rhbdf2	1.91334015507837	2.57149145715156	18.7566040204651	0.00025381821573431	0.0146187949493968	up	Rhbdf2
Syt12	3.52294794063997	1.62272223675837	18.7465962393985	0.000254545890232775	0.0146187949493968	up	Syt12
Mcf2l	6.44530489266084	-0.841371419822437	19.3823363383148	0.000256498282546413	0.0146187949493968	up	Mcf2l
Hao1	-0.855433078602866	7.61434481765806	18.6955101050946	0.000258296076648418	0.0146187949493968	not significant	NA
Foxo3	-0.990700479743977	5.24775482060517	18.6726834995828	0.000259991222775015	0.0146187949493968	not significant	NA
Plekhf1	-1.12240989033652	3.48325542197708	18.6725295957749	0.000260002693106503	0.0146187949493968	down	Plekhf1
Dnase2b	-1.06996950822239	4.06195523395495	18.6620769014981	0.000260783019088814	0.0146187949493968	down	Dnase2b
Aldh3b1	1.43399118671916	2.32500110544147	18.6538186949931	0.000261401328191944	0.0146187949493968	up	Aldh3b1
Ndufb8	-0.598528749049908	7.93592293595685	18.6441335170972	0.00026212851807749	0.0146187949493968	not significant	NA
Ssr1	0.648706941759214	7.1127225834279	18.637589746499	0.000262621092809699	0.0146187949493968	not significant	NA
2700062C07Rik	1.0098554154582	3.54429961682086	18.6345589292872	0.000262849576468214	0.0146187949493968	up	2700062C07Rik
Slc30a6	0.712265181344882	3.91903833455615	18.6259560904664	0.000263499300469373	0.0146187949493968	not significant	NA
Sult2a7	3.21077411165481	1.93697543738413	18.6011977537353	0.000265378964965006	0.0146187949493968	up	Sult2a7
Gas6	1.36054523620481	6.29995530477054	18.5978542088562	0.000265633928688077	0.0146187949493968	up	Gas6
Aaas	1.13863289995321	4.10136521198749	18.5787022579011	0.000267099534688012	0.0146379485579229	up	Aaas
Hunk	1.72284979849772	2.17947222644614	18.5502674183711	0.000269291828546743	0.0146966015429385	up	Hunk
Atl2	-0.593034877459057	6.393816282157	18.513086069634	0.000272188166306343	0.0147930315447323	not significant	NA
Orm2	3.9452545817629	7.9764504828991	18.4598733766013	0.000276392656803211	0.0149594670198697	up	Orm2
Rspo3	1.0454844813827	2.76054577153443	18.4100371754703	0.000280394745864477	0.015058309165942	up	Rspo3
Mob1b	-0.62712546213327	4.60322305417521	18.4085121812252	0.00028051820403801	0.015058309165942	not significant	NA
Ddhd2	-1.24794318432918	4.14316976090241	18.3749321281004	0.000283251828591174	0.015142989595458	down	Ddhd2
Synrg	-0.917283253622616	6.49875072381142	18.2871280716186	0.000290538093055798	0.0154693818814831	not significant	NA
Slc41a2	1.4049089911292	6.32388661109359	18.2375081111927	0.000294746060107314	0.0156298943128971	up	Slc41a2
Avpr1a	1.72300256568883	4.99908160300175	18.170369661757	0.000300545979520269	0.0158731904828891	up	Avpr1a
Tbc1d8	-0.860374830215008	3.62967432393745	18.1009066391551	0.000306678184093906	0.0161320114669156	not significant	NA
Ccdc149	1.80932609822308	2.12364651021314	18.056346751947	0.000310683814008552	0.0162773463835361	up	Ccdc149
Rrm2	-1.98391186398798	2.18700628855626	18.0355112329014	0.000312576361629507	0.0163112557156306	down	Rrm2
Echdc3	-0.865838930501799	5.67478215456099	17.9827948292205	0.000317421210256182	0.0164983452854582	not significant	NA
Mme	-1.52043082265754	3.44884063134513	17.9380888588711	0.000321594173507913	0.0165666649973794	down	Mme
Iars2	-0.624103881419261	5.57130148368101	17.9351518337025	0.000321870412572659	0.0165666649973794	not significant	NA
Arid3a	1.46217544577074	1.87169829849203	17.9281487753855	0.000322530124777198	0.0165666649973794	up	Arid3a
Slc25a19	0.953044480413289	4.28780957792989	17.8876154811428	0.00032637763204633	0.0166988055646204	not significant	NA
Lrpprc	-0.838422005729998	7.96447081734315	17.7949873410831	0.000335359636226603	0.0170915973357823	not significant	NA
Epm2aip1	1.08692818092208	4.07424835048657	17.7641588352181	0.000338408635098511	0.017180140707443	up	Epm2aip1
Cyp3a59	1.87698575526527	3.06173530416134	17.7268229151122	0.0003421418373653	0.0173026014896166	up	Cyp3a59
Dis3l2	-1.03019255391247	2.58344399569176	17.6833199242661	0.000346548528079389	0.0174580485414763	down	Dis3l2
Btg2	3.35460268548307	6.12635730435388	17.6594080162288	0.000348997091657975	0.0175140379560772	up	Btg2
Il1r1	1.96918994231384	6.1815903685546	17.5934511950399	0.000355849532719859	0.0177897602273462	up	Il1r1
Fga	1.15728779532034	12.8696304951924	17.5770248964104	0.000357578876871329	0.017808243837493	up	Fga
Alpk1	3.76498076159494	0.390983176424994	17.4874606520661	0.000367171076492631	0.0182166922723503	up	Alpk1
Olfr1034	1.23835988418949	1.83094475742817	17.4494843421322	0.000371322844716832	0.0183531570569851	up	Olfr1034
Slc13a3	1.93590485750243	4.98481191316968	17.3986963887342	0.000376955612759396	0.0185615211124908	up	Slc13a3
Prps1l1	6.40557907878988	-1.36072483346429	17.9246703592696	0.000382841193497307	0.018780726413587	up	Prps1l1
Ubap1	0.776998720602486	5.52485909858796	17.3095337829535	0.000387071561226173	0.0189174004064941	not significant	NA
Pclaf	-2.56831484682874	1.86602420079641	17.1385925634818	0.000407305285496133	0.0198322848677634	down	Pclaf
Mbd1	-1.17091844893913	6.09637409264608	17.0287647515371	0.000420913479429998	0.0204110639117895	down	Mbd1
Thrsp	-2.39325830716795	8.30464285827384	17.0177248139422	0.000422308621170787	0.0204110639117895	down	Thrsp
2310022B05Rik	-1.17997606748456	3.55092079144849	16.9595545106266	0.000429743681195441	0.0206940541775658	down	2310022B05Rik
Med15	0.71738106218061	4.10682176719013	16.9167456893934	0.000435306652314446	0.0208851521319217	not significant	NA
Dynll1	1.13490452139034	6.16821580175307	16.8797792376195	0.000440173757137518	0.0210415907700263	up	Dynll1
Gadd45a	2.64738810014227	3.91440150303481	16.8166942564668	0.000448617602230646	0.0212924517461655	up	Gadd45a
Retnlg	3.7957872420142	2.17057421587365	16.8162859517261	0.00044867282653395	0.0212924517461655	up	Retnlg
3110035E14Rik	4.72963731706125	-0.965836539660003	16.8012050588005	0.000450717771025761	0.0213122792956513	up	3110035E14Rik
Lgalsl	1.36372911169594	3.92502177361745	16.7872593438813	0.000452617853784656	0.0213251390247174	up	Lgalsl
Tmem19	0.75831724791831	7.45845446126037	16.7751318523699	0.000454277323438727	0.0213266106896073	not significant	NA
Ier5	2.1408967907734	4.28380086173733	16.7478396149741	0.000458036236774382	0.0214262808188245	up	Ier5
Orc4	0.858192194533537	4.248426319186	16.7280029535978	0.000460789633750895	0.021478372323378	not significant	NA
St3gal5	-1.12908162241411	8.15763417223955	16.7020900849601	0.000464413711276091	0.0215705347173555	down	St3gal5
Wnk2	2.63132889228262	0.579008305210427	16.6544659581013	0.000471155745885194	0.0218063532141494	up	Wnk2
Afap1l1	-1.03290728231489	2.17884026259965	16.5956231794874	0.000479634104819559	0.0221205898060795	down	Afap1l1
Caskin2	1.11744201207854	3.68440304728055	16.5675844598624	0.000483732596878368	0.0222313317681153	up	Caskin2
2200002D01Rik	1.07385802526279	4.97476801364696	16.5000488367374	0.000493762453425965	0.0226129392131933	up	2200002D01Rik
Plin4	-2.12106369293947	2.17995392312932	16.4590016645621	0.000499969363758033	0.0227388692213404	down	Plin4
Lonrf1	-1.55276635036545	2.82528570008295	16.4589035749336	0.000499984298041383	0.0227388692213404	down	Lonrf1
Amy1	-0.705440147694185	6.60821617576521	16.4017433255531	0.00050877052400463	0.0230583955827427	not significant	NA
Dzip3	1.64139625157922	1.63090535613974	16.3712924974472	0.000513519973051738	0.0231176249919046	up	Dzip3
Kdf1	1.12595203899102	3.19782686006389	16.3707352685987	0.000513607334909471	0.0231176249919046	up	Kdf1
Decr1	-0.774513720552716	6.9016289367151	16.3558426899131	0.000515948209725077	0.0231434577088324	not significant	NA
Ppfibp2	1.20161463368828	4.71287375611684	16.3427503247482	0.000518015753828622	0.0231568953708098	up	Ppfibp2
Cdh11	4.15636088600026	0.499693323046793	16.2491457817461	0.000533064280170149	0.0237485576247232	up	Cdh11
Suclg2	-0.837572993752144	6.85946902803897	16.212430056191	0.00053909688119593	0.0239359015250993	not significant	NA
Fdxr	-0.919413656635602	3.83033642775747	16.1965623277979	0.00054172709883316	0.0239714241233673	not significant	NA
Map4k5	-0.701664378013326	3.7837717758311	16.0616935132566	0.000564657657634027	0.0248895823825347	not significant	NA
Orm1	1.87985701461477	11.1713027380139	16.0523967117078	0.000566276954496513	0.0248895823825347	up	Orm1
Timm9	-0.525992898796694	5.89588849766349	16.0113240776762	0.00057349190412148	0.0251223978601443	not significant	NA
Gpt2	-0.9061665681372	7.45035640595167	15.9897747428793	0.00057731747400055	0.0252042940826836	not significant	NA
Sqle	1.19011080990189	6.22566502224223	15.9762148237624	0.000579739009046061	0.0252042940826836	up	Sqle
Kpnb1	0.685517271777685	6.96830591626792	15.9607156915544	0.000582520457157029	0.0252042940826836	not significant	NA
Ttpal	1.09996243763442	3.87939106582101	15.9577265110373	0.000583058566731801	0.0252042940826836	up	Ttpal
Gstm1	1.80960904368316	11.9761586474174	15.9441861904602	0.00058550289835331	0.0252267005349726	up	Gstm1
Ckmt1	-7.84019332443946	-0.712090527206643	17.421963454015	0.000591010072031371	0.0253423974112055	down	Ckmt1
Grina	0.730879595548587	7.93790674489546	15.9081781245562	0.000592057841489456	0.0253423974112055	not significant	NA
C5ar2	0.810148156783605	2.94936301065434	15.8469317194438	0.00060339224572799	0.0257434255196912	not significant	NA
Cdkn1c	-1.23925821910205	1.67742082669875	15.8240082295591	0.000607695352868579	0.0258428367917943	down	Cdkn1c
Atrn	-0.689531750080842	4.68335991442665	15.7932926071505	0.000613513849482561	0.025928096896446	not significant	NA
Txnrd1	0.938621700235678	7.26835550957762	15.7925286537709	0.000613659340196844	0.025928096896446	not significant	NA
Aff1	-0.815031149284582	3.56006366113948	15.7242082792681	0.000626824387924229	0.0263991827428667	not significant	NA
Hmgcs2	-0.838339750272826	10.4057698588555	15.706458491125	0.000630295017187385	0.0264602696638474	not significant	NA
Dera	-0.668280168897852	5.82729010115083	15.6894762511101	0.000633635242635562	0.0265155092908645	not significant	NA
Nup160	1.10810268153883	2.16738390110724	15.6770184381922	0.000636097867231608	0.0265337893789796	up	Nup160
Npc1	-0.974453335510427	6.17739401220539	15.6564290209471	0.000640190895244039	0.0265602206264911	not significant	NA
Suclg1	-0.599855324459344	7.83211442597213	15.6475002385151	0.00064197481707197	0.0265602206264911	not significant	NA
Ddt	-0.604352091718438	9.24013240566426	15.6433047509251	0.00064281492888973	0.0265602206264911	not significant	NA
Mtmr11	2.37406346075997	2.42496818437385	15.6187375202469	0.000647758506344993	0.0266803173462476	up	Mtmr11
Fgg	1.03851288810339	12.4922116650101	15.5931934920191	0.000652942760341444	0.0267052199124317	up	Fgg
Scd1	-2.51045572491036	10.0970870400308	15.5918795201118	0.000653210659855508	0.0267052199124317	down	Scd1
Mup3	-0.854481519499066	12.937648182979	15.5856630509936	0.000654479736745348	0.0267052199124317	not significant	NA
Ccl6	1.02195400998552	6.07418253739938	15.5174024996319	0.000668593695483685	0.0271963982094575	up	Ccl6
Arl14ep	0.881586276462493	3.77527274568015	15.4776597129266	0.000676964211951673	0.027451632347192	not significant	NA
Tedc1	-4.32187849155766	-0.862229060140593	15.4227692550125	0.000688714097312263	0.0278419050820865	down	Tedc1
Mpeg1	1.05031975533697	5.92964471557374	15.3848179581788	0.000696968310710597	0.0280204841406329	up	Mpeg1
N4bp2	-0.843626545591983	3.55321824925872	15.3773597182826	0.000698603124657908	0.0280204841406329	not significant	NA
Pgghg	-0.768890564799437	3.70837482578935	15.3730513047236	0.00069954942082661	0.0280204841406329	not significant	NA
Tmem254c	-1.62488649881124	3.9868204005883	15.3619402070515	0.000701996327717387	0.0280327679891535	down	Tmem254c
Bax	1.24441414949719	3.58985259585661	15.3333359728637	0.000708338777405179	0.0282000647612554	up	Bax
Olfr1033	1.59749310320067	2.01176396830116	15.3029481310164	0.000715145430612166	0.0283847722732065	up	Olfr1033
Efna1	1.46971466043889	5.81790296320461	15.2882461031651	0.000718464224528444	0.0284303456582283	up	Efna1
Rrbp1	0.735468905427074	8.34693848036731	15.2695206907348	0.000722715656802457	0.0285124387734897	not significant	NA
Gnmt	-0.909883942208786	10.1017817368714	15.2437707381393	0.000728606940458911	0.0286204892481909	not significant	NA
Cyp3a13	0.98857659787731	8.04904812843706	15.2328858877234	0.00073111304053273	0.0286204892481909	not significant	NA
Ces3b	-1.51367809572183	8.39185310176951	15.2266395931298	0.000732555427388501	0.0286204892481909	down	Ces3b
Cebpe	1.24818277306781	2.97037099099872	15.2113322499126	0.000736103356448894	0.0286204892481909	up	Cebpe
Ulk1	-0.995087653940572	6.38846128262982	15.2101421986496	0.000736379972258384	0.0286204892481909	not significant	NA
Abcd2	-2.43629511734759	2.32557375337484	15.1855817705177	0.000742114263343687	0.0287580255067326	down	Abcd2
Galnt10	0.742505611660876	3.02375500035851	15.1509583580088	0.000750281143638318	0.0289566503903328	not significant	NA
Abca8a	-1.73869589573594	4.82192387939702	15.1451474699716	0.000751661408819144	0.0289566503903328	down	Abca8a
Rpp40	-1.15712715523535	2.96703745495268	15.1211451302636	0.00075739220439077	0.0290756515564875	down	Rpp40
Gcc1	0.937531775029007	4.0350790732417	15.11064246453	0.000759914834648087	0.0290756515564875	not significant	NA
Gsdme	2.21683606297961	0.624400181556106	15.1044354111111	0.000761410023200123	0.0290756515564875	up	Gsdme
Isyna1	1.91549981929044	5.52588450649312	15.0725938053404	0.000769130964324978	0.029200670166194	up	Isyna1
Acot12	-0.773280746539339	6.00347441549725	15.0706595844556	0.000769602724615123	0.029200670166194	not significant	NA
Psmb5	0.593868114632376	7.73598969067845	15.0600497829003	0.000772196112004483	0.029200670166194	not significant	NA
Plk2	1.50588641861062	2.86196118902507	15.0543164420129	0.000773601507685853	0.029200670166194	up	Plk2
Cnot6l	-0.549025864269899	5.2825530126705	15.0056808769334	0.000785636544157434	0.0295166419586528	not significant	NA
Fgfrl1	-0.948933488429078	4.472327616738	15.0023050762827	0.00078647946583981	0.0295166419586528	not significant	NA
Vwce	-0.926082071110487	3.64670376295468	14.9806822244168	0.000791902107813986	0.0296314262536929	not significant	NA
Spout1	0.70093319141501	4.48481518893217	14.9721127122482	0.000794062499240051	0.0296314262536929	not significant	NA
Il15ra	-0.942383367265162	4.1546649792068	14.955614095552	0.00079824001046073	0.029702692207428	not significant	NA
Nectin2	-0.792866852342527	5.3133474163816	14.9456058435262	0.00080078584770756	0.0297130114257043	not significant	NA
Serpinb1a	-2.755194493562	0.50091258359481	14.9181152432882	0.000807824553105989	0.0297895068583712	down	Serpinb1a
Taf1d	0.808641783245642	4.45009128802219	14.9113448039263	0.000809568426646733	0.0297895068583712	not significant	NA
Dbi	-0.878768779994891	10.7827602058083	14.9109489383662	0.000809670517756922	0.0297895068583712	not significant	NA
Ppm1a	-0.521228483835819	6.85137375324347	14.8720113011882	0.000819781429768104	0.0300770228770382	not significant	NA
Txnrd3	-1.23375761555194	2.26526599119607	14.8550857735899	0.000824219467753826	0.0301553815325129	down	Txnrd3
Glg1	0.608090429826838	4.2740130775386	14.843990806333	0.000827142933633685	0.0301780449714039	not significant	NA
Gdf15	2.36924577474078	6.82283077557803	14.8192416993875	0.000833705150256756	0.0301905724110092	up	Gdf15
G6pc	-1.68234557320706	8.37031070430817	14.8171987244473	0.000834249383507934	0.0301905724110092	down	G6pc
Calcoco1	-1.01814286697184	3.73527527803529	14.8166290022403	0.000834401222536671	0.0301905724110092	down	Calcoco1
Plxnb1	0.762744465594545	5.03137802802036	14.7959012138984	0.00083994608231778	0.0301907520953315	not significant	NA
Ppp1r14a	1.49287258821982	2.0634866266494	14.776311657902	0.000845223521983117	0.0301907520953315	up	Ppp1r14a
Rarres2	-0.770739545205785	8.55945956960678	14.7739031196065	0.000845874883933969	0.0301907520953315	not significant	NA
Eif2d	0.699642604989738	5.14416998462506	14.7615266979373	0.000849230619408246	0.0301907520953315	not significant	NA
Acnat2	2.2453706044604	6.22756070901466	14.758308489963	0.000850105586298547	0.0301907520953315	up	Acnat2
Ptpdc1	2.50394022842005	0.541744809693327	14.7572272237042	0.000850399782433754	0.0301907520953315	up	Ptpdc1
Cdkn1a	3.49811009685024	6.79329208484952	14.7567079264732	0.000850541114916576	0.0301907520953315	up	Cdkn1a
Itpr2	-0.647741392721796	5.57209638971045	14.7360156229756	0.000856193719367737	0.0303092576656179	not significant	NA
Sorbs3	-1.09084433145599	2.3184951352796	14.726837526782	0.000858714084733572	0.0303165419995696	down	Sorbs3
Impact	1.26554472484727	2.83494915784837	14.7050375153908	0.000864733106175991	0.0304469737222934	up	Impact
Gm2000	0.986626544753164	3.10204262656227	14.6960447977494	0.000867229444856856	0.0304530060823997	not significant	NA
Ifitm2	0.874061646012608	7.94171884503573	14.6757144527375	0.000872902167870113	0.0304846209730538	not significant	NA
Fam212b	4.16121396784168	1.48977315511458	14.6678549583655	0.000875106051686386	0.0304846209730538	up	Fam212b
Pnpla2	-1.03762268045559	5.83538691129013	14.6678336361617	0.000875112038927183	0.0304846209730538	down	Pnpla2
Rbms1	-0.604948536006243	7.00621058266194	14.659312117217	0.000877508459655366	0.0304870180492467	not significant	NA
Mdm4	-0.671176086896861	4.33931343055849	14.6310855353116	0.000885497755003721	0.030683199986875	not significant	NA
Notch1	1.20564224817449	3.56161846502313	14.6194989763714	0.000888800240772868	0.0307163734924618	up	Notch1
Hnrnph3	-0.566271878955648	4.32222878283653	14.6002674551024	0.000894311533996171	0.0307812840009891	not significant	NA
Srp19	0.691826109574001	5.82135303109895	14.595295963417	0.000895742318849892	0.0307812840009891	not significant	NA
Lypd3	5.93331747817877	-1.47140529517212	16.2512603444341	0.000897728698150697	0.0307812840009891	up	Lypd3
Socs2	-1.9193100071793	5.14401499925657	14.5676181110359	0.000903753869841137	0.0308404587132995	down	Socs2
Mef2d	-0.640156216427677	5.06193763847931	14.5565614461748	0.000906976186284669	0.0308404587132995	not significant	NA
Ephx2	-0.657547300772729	9.73869290006244	14.5461788492853	0.00091001350155701	0.0308404587132995	not significant	NA
Aspdh	-1.05543497754113	6.04743296969958	14.5435723834451	0.00091077774102328	0.0308404587132995	down	Aspdh
Nrg1	2.28713000143019	1.89593953920059	14.5420396537437	0.000911227479160704	0.0308404587132995	up	Nrg1
Zfp874a	0.821796101990075	4.40419573659007	14.5298969744214	0.000914799019904755	0.0308815401100837	not significant	NA
Inmt	-2.28010878676038	8.28435447440193	14.5173518067161	0.0009185050377935	0.0309221466366048	down	Inmt
Gria3	3.00918265895343	1.80017188050701	14.5098684026078	0.000920723559953875	0.0309221466366048	up	Gria3
Fads2	-1.36203740836179	3.24315010538692	14.4899367256962	0.000926661139736757	0.0310419631925116	down	Fads2
Acaca	-0.907998916359551	5.68159422606281	14.3724959540452	0.000962508300921173	0.0321326270713755	not significant	NA
C4bp	0.66456889585084	9.28661801411441	14.3673094782363	0.000964126006951485	0.0321326270713755	not significant	NA
Dmbt1	-13.1101388577815	3.9044695302277	15.6005386478518	0.000969073501863239	0.032215544993413	down	Dmbt1
Tmem41a	0.771710639836353	4.62569061434087	14.323770947681	0.000977823960861938	0.0324241474414422	not significant	NA
Fam126b	-1.06001532727701	5.5660780525023	14.3039064671054	0.000984144286286264	0.0325091166852028	down	Fam126b
Litaf	1.06449399928844	7.52298485353346	14.2867417963627	0.000989641619899242	0.0325091166852028	up	Litaf
Gtpbp1	-1.21335338480179	3.28151074246454	14.2857930796603	0.000989946444087507	0.0325091166852028	down	Gtpbp1
Ptk2b	-1.2469013182715	3.84292386742544	14.2812361468473	0.000991412026535286	0.0325091166852028	down	Ptk2b
Srsf10	0.569795852528514	4.94571652004193	14.2769386178752	0.000992796356243786	0.0325091166852028	not significant	NA
Serpina10	1.04144609886847	8.72518096612148	14.2431109494861	0.0010037671474139	0.0327863892688959	up	Serpina10
Ubald1	-0.91199964026462	4.19235483755438	14.2250658306194	0.00100967364131257	0.0328972769997812	not significant	NA
Armcx4	1.56495673311644	2.05027039717544	14.1717676439324	0.00102734231466776	0.0333898998449586	up	Armcx4
Osgin1	1.78925264714809	7.46697990699846	14.1424393696522	0.00103720893142219	0.0336271351083364	up	Osgin1
Chil3	7.17794798874351	4.16203140964753	14.5140874773067	0.00104665027645078	0.0338494452369194	up	Chil3
Tcf24	-5.74371626633319	-0.616300826866095	14.0997268985696	0.00105176424358565	0.0339310543410958	down	Tcf24
Gstm2	0.969714733845164	7.01112679842644	14.0717625562439	0.00106141479079402	0.0341582578128259	not significant	NA
Arhgap42	-0.69005579152719	5.5441826091722	14.0526109831386	0.00106807993262028	0.0342267494506082	not significant	NA
S100a1	-0.724580440136339	6.93639242597141	14.0506375761357	0.00106876931785759	0.0342267494506082	not significant	NA
Fam92a	0.803078996503002	3.42157787236894	14.0331562605615	0.00107489750740658	0.0342831464745538	not significant	NA
E030018B13Rik	3.24054855491769	1.65313951704114	14.0306897605241	0.00107576524668206	0.0342831464745538	up	E030018B13Rik
Il1r2	3.0547808433005	0.749207727886886	13.9755404855868	0.00109536892641469	0.0348231606751932	up	Il1r2
Nr1d1	-1.95954589798152	4.32574946160604	13.9514224845957	0.00110406465234592	0.0350067214316019	down	Nr1d1
Fndc3b	1.26250891520723	5.21749488308933	13.9447376502247	0.00110648821748994	0.0350067214316019	up	Fndc3b
Fabp7	0.985292714662842	2.94010030180922	13.9270388066757	0.00111293304050222	0.0350864511756726	not significant	NA
Prpf38a	0.839160584396147	3.05961778689081	13.9231192965827	0.00111436583364482	0.0350864511756726	not significant	NA
Sowahb	1.41292661477057	3.18013254191291	13.9002794018341	0.00112275531836791	0.0351854033297285	up	Sowahb
Arpp19	0.534672287452838	6.28312355219869	13.8999379890064	0.00112288124842163	0.0351854033297285	not significant	NA
Tacc2	1.65066703363352	5.48696007518051	13.8873905489709	0.00112752011161305	0.0352464401477511	up	Tacc2
Oaz1	-0.531612874577135	8.90752438685619	13.8600626229587	0.00113769617393245	0.0354798678242078	not significant	NA
Pmf1	-1.15706247937331	4.39072094802078	13.8310769632872	0.00114859950548822	0.0356784297307264	down	Pmf1
Marco	1.19531040446799	5.54205158237105	13.8286670224289	0.00114951117318419	0.0356784297307264	up	Marco
Shc1	0.644997352931913	5.84916089777623	13.8179396177193	0.0011535789143678	0.0357200392917007	not significant	NA
Fbxo6	0.959086887868473	6.19175049856351	13.8081569064096	0.00115730217533316	0.0357237163870853	not significant	NA
Slc37a1	2.15806379319788	2.3052890974954	13.7967915860925	0.00116164429849648	0.0357237163870853	up	Slc37a1
Tspyl2	1.45800276116884	2.66620990578305	13.7961761899983	0.0011618799191402	0.0357237163870853	up	Tspyl2
Dsp	-0.702443931674596	4.67143027569269	13.755168828488	0.00117769919288513	0.036034792778118	not significant	NA
Gripap1	0.761125700622727	4.72288803552879	13.7490044500621	0.00118009752353641	0.036034792778118	not significant	NA
Tmem110	0.780039102273423	3.7529092851785	13.7464950779731	0.00118107535781754	0.036034792778118	not significant	NA
Deptor	-0.864208038695344	8.18598522367182	13.7400464308528	0.0011835922917266	0.036034792778118	not significant	NA
Dym	-0.68954321204353	4.46164228235142	13.7345218708176	0.00118575322090158	0.036034792778118	not significant	NA
Nfkbiz	1.72577242750619	3.56855119035907	13.6850327178484	0.00120530466856788	0.0365348969053315	up	Nfkbiz
Uqcrc1	-0.840770689388905	6.34802313697253	13.6788092095295	0.00120778823942652	0.0365348969053315	not significant	NA
Net1	0.88050576180106	6.45497085019949	13.666598837484	0.0012126772400198	0.0365982638013348	not significant	NA
Pcsk6	-0.60978551827212	6.2228054516827	13.6540719144586	0.00121771551213308	0.0366658339722279	not significant	NA
Creb3l3	-0.631595486156743	8.50927118805003	13.6436457231002	0.00122192635574232	0.0367082371731946	not significant	NA
Sgms2	-0.833688098640196	5.45295610035073	13.5935459666498	0.00124238381308369	0.0371619364327677	not significant	NA
Sbk1	-1.31314077377528	3.25620793655195	13.5816526520063	0.00124729514798046	0.0371619364327677	down	Sbk1
Mvp	1.40658646036312	5.40204296818723	13.5791122116718	0.0012483469736446	0.0371619364327677	up	Mvp
Atad3a	-0.575097359706292	4.74589282008212	13.5790378657446	0.00124837776992043	0.0371619364327677	not significant	NA
Pnrc2	0.689375490024043	5.51358909813927	13.5490083531994	0.00126088517075088	0.0374491473163151	not significant	NA
Igfbp3	-1.07119240704337	3.27841615419952	13.538593511154	0.00126525498109309	0.037462807871634	down	Igfbp3
Col20a1	2.83865642985999	0.0508628902753162	13.5342899275748	0.0012670654975671	0.037462807871634	up	Col20a1
Eif4b	-0.45211454347631	7.01164865011171	13.5268562603705	0.00127019952464708	0.0374708859770889	not significant	NA
Fosb	-3.58675114289084	0.0954255153508462	13.4984424987916	0.00128225719825491	0.0375900017923287	down	Fosb
Adcy10	5.69818971691244	-0.999640851241978	14.9400911498321	0.00128231357983442	0.0375900017923287	up	Adcy10
Clmn	-0.854019597074841	6.10129394778564	13.4970600091948	0.00128284706070934	0.0375900017923287	not significant	NA
Idh2	-0.648393338609667	5.78252268023289	13.470583353542	0.00129420129573685	0.0377028008706441	not significant	NA
2700097O09Rik	1.3657931568195	2.82178361895014	13.4665916544542	0.00129592261868826	0.0377028008706441	up	2700097O09Rik
Dnd1	-3.79204543507258	-0.696382924598031	13.4622608698981	0.00129779299973332	0.0377028008706441	down	Dnd1
Gm9195	2.28274570130335	-0.299532999630838	13.4507647493593	0.00130277230182964	0.0377028008706441	up	Gm9195
Haao	-0.903007378131773	8.16453196077158	13.447304753627	0.00130427501851407	0.0377028008706441	not significant	NA
Slc13a2	-3.97023876991643	-0.381929966541996	13.4442481581554	0.00130560411277023	0.0377028008706441	down	Slc13a2
Car3	-2.08437132795609	10.3655767411274	13.4387326541283	0.00130800616411034	0.0377028008706441	down	Car3
Pltp	-1.2330263616479	5.17190746312409	13.4347933671149	0.00130972472103703	0.0377028008706441	down	Pltp
Fcgr1	0.806483016220332	2.84209627252066	13.4181428316565	0.00131701605946854	0.0377200003027484	not significant	NA
Aacs	-1.60528563559433	4.72222158962906	13.4137170349401	0.0013189616033615	0.0377200003027484	down	Aacs
Rpsa	0.711708400605038	9.47577966946666	13.4059135230477	0.00132239963390981	0.0377200003027484	not significant	NA
Krt19	-2.82822969903575	1.47333727383027	13.4023683329129	0.00132396479600906	0.0377200003027484	down	Krt19
C3	0.778119974365231	12.1761814890232	13.4006563534823	0.00132472134213348	0.0377200003027484	not significant	NA
Ambp	0.875206647190054	12.1054343263143	13.3521596849746	0.00134635053480203	0.0382527099888004	not significant	NA
Crybg3	-0.853798127426402	2.76009623136812	13.3395849064481	0.00135202173458722	0.0383251617357645	not significant	NA
Tmem62	0.723497345412565	4.20736660325106	13.333550277431	0.00135475262510757	0.0383251617357645	not significant	NA
Atp10a	3.5957383116933	-0.698966941750751	13.3054694425398	0.00136753993045884	0.0385277771330701	up	Atp10a
Gls2	-1.11559123163579	8.05116596394411	13.3049059938535	0.00136779785974024	0.0385277771330701	down	Gls2
Gpat4	-0.817893659519242	7.3046508215058	13.288097958149	0.0013755166070991	0.0385871599350067	not significant	NA
Angptl8	2.15206526528667	6.79431588489218	13.2835879436699	0.0013775958472068	0.0385871599350067	up	Angptl8
Pomk	1.05516578838577	3.24183615399294	13.2811003947568	0.0013787441479297	0.0385871599350067	up	Pomk
Hadha	-0.843638310143538	7.79149047341963	13.2710304629383	0.00138340334547302	0.038635004304916	not significant	NA
Acot3	-3.76656378416719	2.72475915753092	13.2444306372704	0.00139579380160382	0.0388981004540572	down	Acot3
Entpd5	0.717331178944441	7.54691630382236	13.2253627323096	0.00140475059161369	0.0390645928852572	not significant	NA
Gfra1	0.72291740929459	7.88076350829428	13.2188748082158	0.00140781250911091	0.0390667971278279	not significant	NA
Acta2	-1.6003006112238	4.6676324317132	13.1967629131393	0.00141830305159309	0.0391515399469957	down	Acta2
Zmym2	-0.556098173543785	4.0391115104854	13.1945943721406	0.00141933647293995	0.0391515399469957	not significant	NA
Gstm7	-1.0677050406035	5.24535742627559	13.191902390873	0.00142062048794244	0.0391515399469957	down	Gstm7
H2-T23	0.876349299994847	5.58671735651563	13.1872913706768	0.00142282279850129	0.0391515399469957	not significant	NA
Fnip2	-1.29815777764061	3.90259527393522	13.1484033198029	0.00144154592080291	0.0395835816995314	down	Fnip2
Alg5	0.482618050241914	6.3034498656777	13.1308643001805	0.00145007844877408	0.0396052526922912	not significant	NA
Brms1l	1.10636963022439	1.82545296526292	13.1284996250599	0.00145123306099458	0.0396052526922912	up	Brms1l
Aatf	-1.03960613471651	2.70947908290197	13.1281447588529	0.00145140642023971	0.0396052526922912	down	Aatf
Entpd8	-0.543932755713595	5.22103827795999	13.1163000624585	0.00145720582489424	0.0396678408060872	not significant	NA
Commd3	0.526858646593526	6.79375557263293	13.1107605708441	0.00145992677936639	0.0396678408060872	not significant	NA
Abcc3	0.817562532045072	6.40526685510747	13.1049523666555	0.00146278570081998	0.0396678408060872	not significant	NA
Corin	-1.10587812754488	3.10853094797296	13.0987787749789	0.00146583119807666	0.0396682996537356	down	Corin
Coq10a	-0.774636679129397	3.7215102624341	13.0881710590991	0.00147108032633239	0.0397229626684987	not significant	NA
Plbd1	0.578176065477445	5.21064343489114	13.0824565704927	0.00147391661756683	0.0397229626684987	not significant	NA
Pld1	1.16904774764228	3.25898270384556	13.0667038407493	0.00148176628334963	0.0398525149472556	up	Pld1
Dhx33	-0.583425911793529	3.99535776980141	13.0405229238376	0.00149491385399364	0.0399648927233585	not significant	NA
Gatsl2	1.04353026633009	2.66518287342407	13.0354166321121	0.00149749300072843	0.0399648927233585	up	Gatsl2
Zfp930	0.847055701101301	3.12445881618716	13.032857349028	0.0014987875072563	0.0399648927233585	not significant	NA
Srrm4	1.62528871506955	2.99004505319444	13.0287633424278	0.0015008608390366	0.0399648927233585	up	Srrm4
Zfp229	1.31644370498186	1.60186047754509	13.0280927750628	0.00150120073445506	0.0399648927233585	up	Zfp229
Abhd16a	-0.6854714809833	5.05470652740532	13.0210462609439	0.00150477755565576	0.039978856843771	not significant	NA
Esm1	-4.71094171906363	2.5164931787769	12.9630050882841	0.00153459698835158	0.0406885654927712	down	Esm1
Mfsd3	-0.736824991583086	3.41550251612658	12.9370090095583	0.00154816219692514	0.0409653100107586	not significant	NA
Rps19	0.623585102983182	8.00398151989157	12.9197528993819	0.00155723924871858	0.0411224187091047	not significant	NA
Top2b	-0.655517591209135	5.34014864613552	12.8424568836213	0.0015986201667704	0.0421302353005205	not significant	NA
Sult1c2	-3.06715454195014	1.10093988369574	12.8214075248327	0.00161009671088237	0.0422438712068878	down	Sult1c2
Zfp36l1	0.964977312492331	7.97493534820762	12.8173846684207	0.00161230031226506	0.0422438712068878	not significant	NA
Mcts2	0.888680030363677	3.83126522319587	12.8162744418459	0.00161290904304627	0.0422438712068878	not significant	NA
Nup62cl	-3.88789311368511	-0.593450037068303	12.8082468078652	0.00161731804781234	0.0422438712068878	down	Nup62cl
Csf2rb2	1.4273806367139	2.0252439072326	12.8005978474455	0.00162153136147425	0.0422438712068878	up	Csf2rb2
Plxnc1	0.889157261806739	3.97362192455159	12.7970446493004	0.00162349267600471	0.0422438712068878	not significant	NA
Pdgfc	1.46820010420505	2.79005425497342	12.7933974926817	0.00162550855766311	0.0422438712068878	up	Pdgfc
Mmp19	0.620088058146931	6.45767797383085	12.7733761854692	0.00163662383593305	0.0424485128773289	not significant	NA
Tmtc2	-1.31852260617256	1.96777500063069	12.7637574637215	0.00164199347616865	0.0425036176894407	down	Tmtc2
Ulk2	-0.840722228150102	5.27444233626212	12.7516867788537	0.00164875924919253	0.0425945732661219	not significant	NA
Ddias	2.85077524478638	1.739694150406	12.7450989171288	0.00165246470944242	0.0426062652840095	up	Ddias
Pcsk4	-1.60823693957843	3.26605150989435	12.7233346325428	0.00166477143114751	0.0428392459826524	down	Pcsk4
Gm826	-1.44115828199495	1.16456691723482	12.7098114500489	0.0016724687438761	0.0429529325633121	down	Gm826
Fbxl20	-0.881474786720005	4.22224465594813	12.7021200805051	0.00167686401442301	0.042961539690244	not significant	NA
Rit1	0.576594101775935	4.41032567940013	12.6959506489846	0.00168039871378187	0.042961539690244	not significant	NA
S100g	-4.93733751901525	-0.0149015346931744	12.6920392936499	0.0016826439044965	0.042961539690244	down	S100g
Mob3a	1.21534409739825	1.76643826146427	12.6648442109441	0.00169834556141694	0.0432780742479359	up	Mob3a
Ighm	-1.85813383386578	2.84129448790944	12.6484722611564	0.00170787562672832	0.0434364173958981	down	Ighm
Slc3a1	1.57360415874636	6.80693645602778	12.6325051099772	0.00171722652821402	0.0435425974522944	up	Slc3a1
Apoe	-0.685807829868307	13.8133141956422	12.6263448137575	0.00172084919017091	0.0435425974522944	not significant	NA
Mocs2	0.545797701067746	7.40648371688524	12.6243507449219	0.00172202362805684	0.0435425974522944	not significant	NA
Uroc1	-0.874841929190562	7.65902171893633	12.616701200308	0.00172653710025843	0.0435726068192387	not significant	NA
Nek6	0.797195083376228	6.62359745527973	12.6023281270787	0.00173505276752949	0.0437033099021178	not significant	NA
Insc	1.20498914804422	3.82643272007039	12.5814076964246	0.00174752993136837	0.0439331037256486	up	Insc
Piga	1.15624047009162	3.37652269190783	12.5587296049052	0.00176116654608107	0.0440897840420003	up	Piga
Rab23	1.06438342671141	2.71048269867662	12.5567507214549	0.0017623619930337	0.0440897840420003	up	Rab23
Gss	0.83935421811951	6.28377637009602	12.5542719905081	0.00176386065338282	0.0440897840420003	not significant	NA
Tmem25	-0.83450650345327	4.51840098807947	12.528498643354	0.00177952644756514	0.0443966426861108	not significant	NA
Scp2	-0.541982507273793	11.4879565906126	12.507160895054	0.0017926115538125	0.0446380724939849	not significant	NA
Slc25a13	-0.762742018154385	7.00057347396004	12.4970936196674	0.00179882176316008	0.044707718128787	not significant	NA
Tab1	1.38558604322533	1.68504142476473	12.4913835205602	0.00180235463340642	0.0447106836900705	up	Tab1
Hectd3	-0.746419341943921	4.61913984703351	12.4642384564735	0.00181925375753605	0.0449115692864427	not significant	NA
Nrp1	-0.645267232211926	6.64238494900295	12.46046229212	0.00182161833033136	0.0449115692864427	not significant	NA
Myef2	0.856449337073095	2.85267204594934	12.4563783188498	0.00182417943990625	0.0449115692864427	not significant	NA
Ahdc1	0.537955581278277	4.15745350946909	12.4560034294952	0.00182441473528034	0.0449115692864427	not significant	NA
Gtf3a	-0.73535993707872	3.09917900930992	12.4433593721294	0.00183237015757569	0.0449115692864427	not significant	NA
Tmx4	-0.711508437921662	3.76119740500945	12.4419577077719	0.00183325439880533	0.0449115692864427	not significant	NA
Sp140	-1.3466974243065	1.29818371495058	12.4400559920434	0.00183445484564413	0.0449115692864427	down	Sp140
Myh9	0.566759729954458	7.80376408740467	12.4312170201039	0.00184004571356885	0.044964400664785	not significant	NA
Timm44	-0.64608506603345	4.59143821941525	12.4017249347274	0.00185883571370217	0.0452457388570661	not significant	NA
Btg3	3.24184794739408	0.416186019364964	12.3979486108607	0.00186125683447949	0.0452457388570661	up	Btg3
Upp2	-3.32710865986009	6.98820788447193	12.3969121992019	0.00186192191509838	0.0452457388570661	down	Upp2
Ube2k	0.495629577416279	6.81343362253057	12.3887280980092	0.00186718293184671	0.045289559335793	not significant	NA
Dgat1	-0.700346582630668	3.99054830963962	12.3612683659925	0.00188495436601398	0.0456361040407599	not significant	NA
Alas1	-1.20557720813899	8.73710778454223	12.3497839356038	0.00189244178878049	0.0456905454134736	down	Alas1
Ptms	-1.01066723318443	7.7476549561328	12.3471253446585	0.00189417973427364	0.0456905454134736	down	Ptms
Fetub	0.901520125499679	8.66012150619672	12.3356153628301	0.00190172412358043	0.0457882032548833	not significant	NA
Clec2h	-3.26726340834023	2.79114943701732	12.3063059724966	0.00192108453940421	0.0461694776093878	down	Clec2h
Pcnx	-0.520432545840039	4.12947402386774	12.2811761584654	0.00193785621526112	0.0464386933775485	not significant	NA
Ptgr2	-0.636303203702688	5.73784901610744	12.2789086840517	0.00193937740704833	0.0464386933775485	not significant	NA
Dennd2a	1.14532491436844	1.98193705213507	12.2599497853439	0.00195214780441455	0.0466397562477315	up	Dennd2a
Erp27	6.62950426850068	-0.92206655894581	12.56562019796	0.00195489587570656	0.0466397562477315	up	Erp27
Hook2	-0.724971010090943	4.16582779904755	12.2435208775922	0.00196328860909962	0.0467548258217943	not significant	NA
Iba57	-0.687627395488889	4.21360553783846	12.2372562320344	0.00196755514252586	0.0467713924805876	not significant	NA
Slc30a5	0.952578787003201	4.96352982846474	12.217277699464	0.00198122954397499	0.0470111314619282	not significant	NA
Rpl9	0.664131330422612	5.93727236302668	12.2105694589831	0.00198584436665125	0.0470354240766692	not significant	NA
Ang	1.1050685670464	8.9181570064417	12.1866855952746	0.00200237078434349	0.0473011223042266	up	Ang
Rpl37a	0.600404852633908	8.67792148885029	12.1839333815716	0.00200428484339943	0.0473011223042266	not significant	NA
Thpo	0.81400313900149	4.14106541099385	12.172625363643	0.00201217021315168	0.0474018083666559	not significant	NA
Cyp2c23	-0.938202507175664	7.99759004475768	12.1609502077434	0.00202034729616046	0.0475089926124052	not significant	NA
Smarca2	-0.641974063089202	6.23777232284048	12.138017096592	0.00203651552503241	0.0478033697972662	not significant	NA
Gan	1.28162344309054	4.15919469396202	12.1306449709303	0.002041743084301	0.0478403415351959	up	Gan
Ntrk2	-1.77314405649902	2.28056015138424	12.1228273902332	0.0020473025908883	0.047884945241884	down	Ntrk2
Dusp1	-1.19726201440915	6.09509930242728	12.1151775307267	0.00205275889141363	0.0479269803203846	down	Dusp1
Nsd3	-0.587002413270753	5.49521415385418	12.0971895387688	0.00206565184008821	0.0481077934256276	not significant	NA
Acss2	-1.31488884044287	6.22883076211041	12.0941362231332	0.00206784911426388	0.0481077934256276	down	Acss2
H2-DMa	-0.987504762447627	2.16801916174128	12.076056101333	0.0020809128376033	0.0483258800477448	not significant	NA
D3Ertd254e	0.874417177736174	3.32020009993011	12.066205477932	0.00208806842647001	0.0484062305308039	not significant	NA
Ttr	-0.731772938064793	13.7240277769356	12.0441372542174	0.00210419711419802	0.048693946646229	not significant	NA
Actg2	-3.57332825111704	0.179099364437665	12.0305950671642	0.00211416209668567	0.048838263037723	down	Actg2
Ces1b	0.882955670548516	6.46060358304098	12.014189715681	0.00212630329806064	0.0490322545739405	not significant	NA
Palmd	-0.771067257769477	4.64754355417157	12.0090942975941	0.00213008983675445	0.0490332454864846	not significant	NA
Cdcp1	1.62041736889762	2.25596900880995	11.9942338808784	0.0021411752902347	0.0492019543008669	up	Cdcp1
P2ry1	-1.23346528258959	3.23903371122846	11.9757343714153	0.00215506388223739	0.0494343725561214	down	P2ry1
Mdp1	0.588770086638825	4.73245251365603	11.9551729672722	0.00217061646419158	0.0497040812027645	not significant	NA
Lss	1.1547643530543	5.75908961550609	11.9319354946679	0.00218834151448173	0.0500225081268442	not significant	NA
Atp11b	-0.723168372493988	4.31451619010915	11.9109364979065	0.00220449568419375	0.0501887878255181	not significant	NA
Erp29	0.518569755155853	6.79197549032516	11.9095562978952	0.0022055620189884	0.0501887878255181	not significant	NA
N4bp2l1	-0.816853381149051	5.05194620054324	11.9075525039011	0.0022071111457855	0.0501887878255181	not significant	NA
Tmbim6	-0.542773400117035	10.0497114716464	11.880405100795	0.00222821672045888	0.050476853639648	not significant	NA
Dact1	-1.81504056628884	1.49086515320771	11.8790913256677	0.00222924370580353	0.050476853639648	not significant	NA
Celsr3	5.94137135678167	-0.872687119254927	13.0143618813116	0.00223240339056054	0.050476853639648	not significant	NA
Cpt1a	-0.805306927936489	7.90254110994551	11.8714920283993	0.00223519431294823	0.050476853639648	not significant	NA
Slc7a6os	0.80748021068973	3.56691578277886	11.8474259237293	0.00225415442893192	0.0508174091396736	not significant	NA
Nktr	0.60509506429547	5.47055530124756	11.8229335359661	0.00227363163046035	0.051139984663182	not significant	NA
Cnep1r1	0.580028017174491	3.8446597261085	11.8196309779453	0.0022762720307402	0.051139984663182	not significant	NA
Rnf121	0.637409646963849	5.1546495448061	11.7966430280137	0.00229474436809398	0.0514667152967379	not significant	NA
Serpinf1	-0.53705462209509	8.43127648014799	11.7895087022614	0.00230051065071198	0.0515078435949154	not significant	NA
Tom1l2	-0.853375500674705	4.30439274165085	11.777325850873	0.00231039415068527	0.0516408576547367	not significant	NA
Mterf3	0.728170691467472	3.65367675470857	11.7681042792621	0.0023179062383375	0.0517205041051866	not significant	NA
Gm45713,Rpl13a	0.712742858477714	9.41960444512227	11.7491450158638	0.00233343515136356	0.0519784585247619	not significant	NA
Fdft1	0.939126132567194	7.18130525441187	11.7237766013943	0.00235439234874077	0.0523562495480588	not significant	NA
Wipf3	-1.92656149563136	2.65647723253524	11.7143714987859	0.00236221441672925	0.0524411600513893	not significant	NA
Casp6	-0.720785076066343	4.51615571253677	11.6953979556948	0.00237808129427978	0.0527040757909925	not significant	NA
Abcb4	-0.793457188011861	7.52199143230675	11.6615740669761	0.00240665771001168	0.0532473018340083	not significant	NA
Cd84	0.960292698709122	3.18243405118911	11.6413861881825	0.00242389297527343	0.0535381959361407	not significant	NA
Ocrl	1.14925440149801	2.15708602152768	11.6156511615951	0.00244606067490354	0.0537574914124239	not significant	NA
Slc35g1	-0.914995547490137	4.12537466002629	11.61320023959	0.00244818342629197	0.0537574914124239	not significant	NA
Col27a1	-1.13811355412535	4.19208843283911	11.6122578475856	0.00244900017282139	0.0537574914124239	not significant	NA
Zfp9	2.14459119138356	0.927174994174312	11.6108298098485	0.00245023838549527	0.0537574914124239	not significant	NA
Fam187b	0.97427405794559	3.67630257052596	11.5957274227706	0.00246337537203943	0.0539553354899204	not significant	NA
Stard9	-1.22917812840904	1.48385453345133	11.5813052914085	0.00247599278190855	0.0541411576918834	not significant	NA
Ubxn7	-0.615770483729501	4.21622516667073	11.5548357128341	0.0024993349404711	0.054427749890251	not significant	NA
Pi4ka	-0.610970336467714	4.13121207546611	11.5534564517279	0.00250055783951266	0.054427749890251	not significant	NA
Sebox	3.14338576552812	-0.482119347580044	11.5477244120465	0.00250564709471009	0.054427749890251	not significant	NA
Tmem245	-0.485036339931394	5.13061232347542	11.547641307188	0.00250572096379763	0.054427749890251	not significant	NA
Fars2	-0.629976282451236	4.49717602348833	11.5403935451949	0.00251217245230944	0.0544531680491648	not significant	NA
Ccdc51	0.97845011337084	2.97584201066991	11.5369927670401	0.00251520588408495	0.0544531680491648	not significant	NA
Dctn5	0.586097247879351	4.8554192049772	11.5178040867641	0.0025323973139472	0.0547348845182846	not significant	NA
Olfr398	5.31825295636557	-1.3499744741613	11.7864571752229	0.00253951736303135	0.0547983499521988	not significant	NA
Pramef8	0.979498055502419	2.60657972098538	11.4994726380002	0.00254894120046139	0.0548794544478138	not significant	NA
Lifr	-0.82766680065215	7.65645416750389	11.4964771882374	0.0025516558068956	0.0548794544478138	not significant	NA
Chka	2.16410930057013	6.21795624044141	11.4900686895497	0.00255747412387579	0.0549144197943035	not significant	NA
Inf2	0.811027594823269	5.4069009013559	11.4621992680075	0.00258294678869331	0.0553444774431627	not significant	NA
Rpl39	0.583433860292647	9.38812057012923	11.4589294576417	0.00258595359560357	0.0553444774431627	not significant	NA
Ube2h	-0.691944911761442	6.2628018899689	11.4535526489141	0.00259090627963384	0.055359500245034	not significant	NA
Cyp4v3,Gm45753	-0.939717131433699	8.49414150866078	11.44899923878	0.0025951086540274	0.055359500245034	not significant	NA
Armcx5	1.47571992404589	0.990594279542599	11.4213383835652	0.00262079830647109	0.0558166117368429	not significant	NA
Cyp2c55	2.04039852964609	1.70788599838645	11.4091790616336	0.0026321792912409	0.0559679940855086	not significant	NA
Dusp6	1.40295331490275	7.30990336498099	11.4012907472493	0.0026395916577595	0.056034637817397	not significant	NA
Max	-0.572366547331286	4.90573830997033	11.3874332953223	0.00265266852740393	0.0562022376576437	not significant	NA
Tsku	1.25929332378009	7.55856049073053	11.3834258908371	0.00265646343544527	0.0562022376576437	not significant	NA
Aco2	-0.527169819058395	7.20446437642003	11.3793183063766	0.00266035939439144	0.0562022376576437	not significant	NA
Bdh1	-0.893542668730214	7.37577799765882	11.3735216235613	0.0026658680988949	0.0562279232839378	not significant	NA
Tmem189	0.868705657206268	4.92482205986017	11.3654466282789	0.00267356280215761	0.0562570603705173	not significant	NA
Blvrb	0.819236816935742	7.5145997922	11.360588781114	0.0026782036071124	0.0562570603705173	not significant	NA
Sh3bp2	0.64464636006135	4.24585500655232	11.3585699857715	0.00268013480464214	0.0562570603705173	not significant	NA
Apoa5	-0.962649343307633	9.79792807426373	11.3490127740001	0.0026892980814707	0.0563590820337652	not significant	NA
Rpl35	1.64515227833105	0.977915226438291	11.3358110040716	0.00270201228113074	0.0565350748534351	not significant	NA
Fanca	-3.67965139736369	-1.27050448896385	11.3062117735873	0.00273075874096545	0.0570352397432737	not significant	NA
Bri3	-1.15698428248281	7.63421035886789	11.3022559616119	0.00273462593974469	0.0570352397432737	not significant	NA
Ubac1	-0.657906992292652	4.39250378114722	11.2863209799625	0.00275026494184746	0.0572594129684616	not significant	NA
Fbxw9	0.901755729721738	4.91174111712166	11.2824108374547	0.00275411743549632	0.0572594129684616	not significant	NA
5031439G07Rik	-0.541041553277449	4.83555010243282	11.2729368659891	0.00276347630791111	0.0572948409205995	not significant	NA
Fahd2a	-0.665416240974027	3.25970473726552	11.2651504152195	0.00277119429253549	0.0572948409205995	not significant	NA
Elk4	-0.446179769794505	6.29225677365732	11.2621859617339	0.00277413889425652	0.0572948409205995	not significant	NA
Camk2g	0.739589117528748	3.23377285819602	11.2595635227131	0.00277674663426079	0.0572948409205995	not significant	NA
Slc17a4	-1.03386120995137	4.4701726973062	11.2583202077589	0.00277798392025027	0.0572948409205995	not significant	NA
Atp8b1	0.609524745217338	4.65586797004952	11.2542211370638	0.00278206740154995	0.0572948409205995	not significant	NA
Cox7a1	-1.50196318432512	1.35413261644679	11.2472516945197	0.00278902546789404	0.0573479679410928	not significant	NA
Fam162a	0.542373893038439	7.25513991299265	11.2428150077692	0.00279346485990403	0.0573492205878103	not significant	NA
Tm7sf3	0.512097261355427	6.94765643681674	11.2306447528077	0.00280568239791243	0.0575099030482895	not significant	NA
Ap4m1	-0.573482409082865	3.30413641865452	11.2043255758675	0.00283230485774021	0.0578444764945039	not significant	NA
Nr4a2	-2.31478613659544	0.638142395012313	11.2022527211085	0.00283441334578245	0.0578444764945039	not significant	NA
Tsc22d3	-0.673229391899829	6.34728844871894	11.2014269693969	0.0028352537722913	0.0578444764945039	not significant	NA
Gabbr2	-1.179605034538	4.74134566346039	11.1921688216859	0.00284469519616581	0.057946839314743	not significant	NA
0610030E20Rik	0.640373008506294	5.64852396804998	11.1873467063414	0.0028496264333457	0.0579571537639162	not significant	NA
Vcpkmt	1.29096835828175	2.32352614942594	11.1734258632414	0.00286391501122186	0.0581574555302076	not significant	NA
Mrps16	0.459198385502494	6.11551412883273	11.1552186674341	0.00288272198043383	0.0584487499995702	not significant	NA
Maob	-0.758184528312042	6.373615857198	11.1400927521649	0.0028984492697324	0.0586054566185239	not significant	NA
Ugdh	1.0884866467022	7.73441437741803	11.1310285637151	0.00290791894219919	0.0586054566185239	not significant	NA
Rabgap1l	-0.575909598455367	4.0852917243021	11.1302246178191	0.00290876049049677	0.0586054566185239	not significant	NA
Crb3	0.65293379685345	3.59607714180973	11.1290451275566	0.00290999563205245	0.0586054566185239	not significant	NA
Gm45234,Grcc10	-0.536519661384718	6.53292539864477	11.1263474657655	0.00291282274077409	0.0586054566185239	not significant	NA
Tgfbi	0.723096449452742	5.79333656945187	11.1085713917719	0.00293152734947095	0.0587866605746247	not significant	NA
Chd1l	0.852687440979078	3.02931878719601	11.1081957560272	0.00293192402629663	0.0587866605746247	not significant	NA
Rps4x	0.685416587608916	9.33923373769149	11.1050071316632	0.0029352936338223	0.0587866605746247	not significant	NA
Flnb	-0.656768686851024	6.16176454984073	11.091484057536	0.002949631581056	0.0589836251124756	not significant	NA
Ocstamp	1.81550219317191	1.58191611750875	11.0697345760032	0.00297285315731765	0.0593573638026624	not significant	NA
Saal1	0.998998829055255	2.92076114015241	11.0603500134743	0.00298293481720613	0.0593790513973084	not significant	NA
Rabgef1	-0.830026625136798	2.73843667339478	11.0537360031473	0.00299006266863624	0.0593790513973084	not significant	NA
Tex264	-0.547364810225634	5.4769804237601	11.0536128624187	0.00299019555330487	0.0593790513973084	not significant	NA
Asph	0.609898439139064	5.23899377202006	11.0464793807608	0.00299790457297786	0.0593790513973084	not significant	NA
Nol3	1.48757971025767	1.94688619272702	11.0444203423368	0.00300013379263849	0.0593790513973084	not significant	NA
Plxna2	0.977076964721184	3.97592478678881	11.0434914785722	0.00300114002328738	0.0593790513973084	not significant	NA
2610524H06Rik	2.22655861701045	0.374224782172673	11.0349227114708	0.00301043999173073	0.0594732172122008	not significant	NA
Zfp688	1.12189566812729	2.74479426963802	11.0243674202623	0.00302193951326224	0.0595415628011531	not significant	NA
Dpp4	-0.801909804280767	5.87324498772581	11.0211690423275	0.00302543351696161	0.0595415628011531	not significant	NA
Grb10	-0.908394555686599	2.52077689879802	11.0192454048715	0.00302753709158406	0.0595415628011531	not significant	NA
Snrk	-0.490861498640006	6.25320969908267	11.0086834447756	0.0030391156652651	0.0596796656426422	not significant	NA
Bphl	-0.753930375022186	6.71014822655474	11.0043728269649	0.00304385515093373	0.0596832556391168	not significant	NA
Eif1	-0.480326742940708	8.6835065945541	10.9910989174127	0.00305850073178262	0.0598807811433315	not significant	NA
Klb	-1.01104330620381	3.34161677072292	10.9698591253102	0.00308209654376078	0.0602526873584757	not significant	NA
Psmg4	0.606016732884669	4.57841522176167	10.9426425481805	0.00311262470028308	0.0607588052523216	not significant	NA
Pim3	-1.1006001796685	7.21981843327503	10.9275125334011	0.00312973911869068	0.0609033520241808	not significant	NA
Cpb2	0.741063582388464	8.4953166971764	10.9252001055139	0.00313236392680485	0.0609033520241808	not significant	NA
Neto2	4.48071158353702	-0.874909462331544	10.9180972317685	0.00314044143508649	0.0609033520241808	not significant	NA
Trim32	0.839299126030302	3.57127856758761	10.9169393854747	0.00314176032396614	0.0609033520241808	not significant	NA
Alg11	-0.419356334203813	4.58823648378048	10.9108592238015	0.00314869615246867	0.0609033520241808	not significant	NA
Cpne8	1.44241986287448	4.41732972219589	10.9085165724719	0.00315137297223498	0.0609033520241808	not significant	NA
Cryz	-0.574042522920785	5.82028667724137	10.9050442700365	0.00315534517995038	0.0609033520241808	not significant	NA
Smchd1	-0.827902636013338	2.20041597663193	10.9033998351617	0.0031572282809909	0.0609033520241808	not significant	NA
Pbdc1	0.583308411314524	4.14775744674073	10.8981347159066	0.00316326586155227	0.0609300827273701	not significant	NA
Ypel3	-0.859656436973165	5.96657255173691	10.8712734324805	0.00319426600655273	0.061436851914578	not significant	NA
Lhfp	-0.924818658436799	2.90808072680752	10.8636877801434	0.00320308076702132	0.0614485382999136	not significant	NA
Gda	0.720127115548728	4.813509051175	10.8626777197807	0.00320425650166751	0.0614485382999136	not significant	NA
Acot7	-0.818004520480655	4.58233334135431	10.8555119844114	0.00321261120881164	0.061457196369384	not significant	NA
Sfxn4	3.8833949063247	-0.392411311572164	10.8542438986247	0.00321409219064193	0.061457196369384	not significant	NA
Cks2	0.566031097934876	4.65211691911952	10.8431444227384	0.00322708717616776	0.0615359088506187	not significant	NA
Ppard	1.40544353287603	3.46434717656886	10.841572474135	0.00322893223291776	0.0615359088506187	not significant	NA
Hoga1	-0.584085835232003	7.11223875797184	10.8387031597417	0.00323230304544401	0.0615359088506187	not significant	NA
Eif4enif1	0.728651268453875	3.38237679814155	10.8323932885016	0.0032397293540896	0.0615877722494421	not significant	NA
Nsun4	-0.58267857001804	4.49549876449707	10.8166398884615	0.00325835198941636	0.0618520208077905	not significant	NA
Mettl13	-0.75021083749305	2.92174494587443	10.807452449412	0.00326926702121319	0.0619077342241264	not significant	NA
Nrbf2	0.525119586619846	5.3531697010191	10.8062152164017	0.00327073996664342	0.0619077342241264	not significant	NA
Madd	-0.620823101560708	3.84692169963433	10.7870875536601	0.00329360471590021	0.0622505549334213	not significant	NA
Akr7a5	-0.943802911710559	7.38664730175869	10.774015513765	0.0033093316642515	0.0624576745509599	not significant	NA
Pdgfrl	-3.06711043254616	-0.66878105764237	10.7679730633114	0.00331662917978841	0.0625053366861419	not significant	NA
Gcat	-0.656436950958602	5.777767043281	10.7557526529239	0.00333144193597997	0.062694290915899	not significant	NA
Nme1	0.553659664916485	7.58577806698244	10.7494399292889	0.00333912223907084	0.0627486701396699	not significant	NA
Pxk	0.556316626461712	4.17667719839023	10.736008821161	0.00335552782052805	0.0629666237726023	not significant	NA
Gm5483	6.11650406642775	-1.24461254235258	10.965457585138	0.00337258228818799	0.0631961127477629	not significant	NA
Pla2g12b	0.485567182479292	6.7462204583142	10.7136102198861	0.00338308409966965	0.0633023364821045	not significant	NA
Cyp2c68	-0.733266632320897	6.97215835511212	10.7016434954353	0.00339790816050451	0.0634711855632326	not significant	NA
Tcf7l1	-0.719853838267221	3.67016565941385	10.698511562463	0.00340179968433267	0.0634711855632326	not significant	NA
Fcor	1.37044684525106	1.33529869526617	10.6877797220367	0.00341517149606664	0.0636223459359989	not significant	NA
Lrrc59	0.847991039973015	6.63222042208385	10.6842228317949	0.00341961608939863	0.0636223459359989	not significant	NA
Arl6	0.89037993612641	2.1891531703784	10.6662868362725	0.00344212542361115	0.0639225806741825	not significant	NA
Lipc	-0.935270244483007	5.37291214693414	10.6618300880237	0.00344774376595599	0.0639225806741825	not significant	NA
Kcnk10	-3.45668417339671	-0.477368140990333	10.6566467203546	0.00345429078407046	0.0639225806741825	not significant	NA
Mif	-0.886624345990285	8.26412597587992	10.6558687273135	0.00345527463103689	0.0639225806741825	not significant	NA
Bcar1	-0.736823324962876	4.72111103737536	10.6513188710489	0.00346103452809956	0.0639388296883612	not significant	NA
Stard5	-0.723594609102723	6.13832068833369	10.6354473582968	0.00348120980035055	0.0642209661478754	not significant	NA
Lsm10	-0.565918228199619	4.06711828412225	10.6290894490621	0.0034893279432058	0.0642347710242225	not significant	NA
Ccdc189	-2.84840530932083	-0.672663704631419	10.6271828488991	0.00349176645054561	0.0642347710242225	not significant	NA
Pou4f1	5.14612553426284	-1.28654409634466	10.846109416844	0.00351711023772548	0.0645106871831761	not significant	NA
Yipf5	0.508480292120358	6.77194463621711	10.6039917349094	0.00352157779849598	0.0645106871831761	not significant	NA
Hnmt	-1.14799614935103	4.68036065936925	10.6007923024778	0.00352571245301358	0.0645106871831761	not significant	NA
Nr1h4	-0.502065482625424	6.57772216859652	10.6002096241627	0.00352646602711514	0.0645106871831761	not significant	NA
Mesd	0.717304984649951	5.26451953935458	10.5963325203188	0.00353148476781763	0.0645123953819739	not significant	NA
Otc	-0.973669495709837	8.23170570633361	10.5817558808876	0.00355042390389278	0.0647680394055538	not significant	NA
Rap2b	1.11178607200778	2.83854552880441	10.5742745603086	0.00356018753654974	0.0647923620912133	not significant	NA
Myo6	-0.646374719748647	5.470142655605	10.5730215384626	0.00356182569703208	0.0647923620912133	not significant	NA
Nceh1	-0.797191455473375	4.23404033982113	10.5693752691022	0.00356659742462702	0.0647923620912133	not significant	NA
Vegfa	-0.622293807016763	6.04291285231179	10.5649175841793	0.00357244056169875	0.0648086239295432	not significant	NA
Gm20390,Nme2	0.419060149442136	9.04739285032244	10.559425739907	0.00357965373782277	0.0648496606611378	not significant	NA
Cyp8b1	-1.99792550914749	7.35521590154826	10.5530018570078	0.00358811139373815	0.0649130981148928	not significant	NA
Flrt3	-3.63184957870935	-0.285010122907157	10.5459229122645	0.00359745693220361	0.0649924012386246	not significant	NA
Acsl1	-1.02895564835426	9.59019568656812	10.5365784501521	0.0036098343479917	0.0651261849724452	not significant	NA
Chrm3	2.01720418461001	2.38401128662605	10.527910218271	0.00362135788328276	0.0652442167197216	not significant	NA
Ncl	-0.551579316439356	6.88536700588075	10.5214885057269	0.00362992095653658	0.0653086602866979	not significant	NA
Mgst3	-0.86506252791693	2.67088268941315	10.5085014351266	0.00364730670958846	0.0655314448315358	not significant	NA
Hs2st1	0.602882699421725	3.78362686856894	10.503501497748	0.00365402448220536	0.0655622091341449	not significant	NA
Rbm26	0.677483000949496	3.90057316641622	10.4912229619948	0.00367057931983046	0.0657397847598123	not significant	NA
Ugp2	-0.588879377709115	7.48216512405421	10.4887233483792	0.00367395956971924	0.0657397847598123	not significant	NA
Frzb	1.37484641704831	2.31795555517082	10.4846233751393	0.00367951140762233	0.0657493047981409	not significant	NA
Bag2	-0.939638394124279	1.66396806838507	10.4802471132982	0.00368544754350235	0.0657656565732886	not significant	NA
Kit	1.11538649183228	2.42850206438692	10.4677981661248	0.00370239140195142	0.0659781259629384	not significant	NA
Fads1	-0.719459924181473	8.17404954496174	10.4597396705593	0.00371340518057433	0.066084485129297	not significant	NA
Acly	-1.09058038808926	7.33407219269051	10.4523325390823	0.00372356047601738	0.0661752986633319	not significant	NA
Hbegf	1.89886514680287	2.02614152545799	10.4355791291093	0.00374664240645628	0.0664952875877565	not significant	NA
Gigyf1	-0.785954241027771	3.55390423651475	10.427613949372	0.00375767149340856	0.0666007864961641	not significant	NA
Heca	-0.633161090628704	5.10058829256623	10.4135887520485	0.00377717846653226	0.0668560588576211	not significant	NA
Asrgl1	0.75442170823632	3.47937620914289	10.3993887856979	0.00379704192904273	0.0671169435716621	not significant	NA
Spata24	-1.23199190739538	1.4192484723812	10.3907148571207	0.00380923180551207	0.0672416687177858	not significant	NA
Ppp4r1	-0.511905790797896	4.03313537790228	10.369295663899	0.0038395177931157	0.0676059973696067	not significant	NA
Tpd52	0.62040103569827	5.42834246507377	10.3688194949252	0.00384019407871334	0.0676059973696067	not significant	NA
Zfp950	0.687973951375055	4.66216502185753	10.3575285276093	0.00385626864274341	0.0677941296901283	not significant	NA
Ypel2	1.07077929416818	4.25346982277144	10.3540524379752	0.00386123230637011	0.0677941296901283	not significant	NA
Pknox1	0.639860323902685	4.10126691408598	10.3488295172656	0.00386870355205257	0.0678343763383997	not significant	NA
Slc2a2	-1.24886272275719	7.86814687814948	10.3429740128927	0.00387709858439529	0.0678906915219378	not significant	NA
Jmy	-0.785424113530554	3.4589870463553	10.3312813517713	0.00389392230530773	0.0680352456426759	not significant	NA
Adora1	1.30500116246794	5.31746484173743	10.3265940004135	0.00390068910601287	0.0680352456426759	not significant	NA
Hnrnpu	0.422499595335557	7.69219992452858	10.3261049805624	0.00390139581374606	0.0680352456426759	not significant	NA
Afdn	0.582455507350433	4.96140330088519	10.3206904263129	0.00390923007485648	0.0680352456426759	not significant	NA
Tmem267	0.969300791473019	3.68549917316479	10.3192442950623	0.00391132539081806	0.0680352456426759	not significant	NA
Nat8f2	0.8189381585416	8.60160104150569	10.2905731281606	0.00395312320241786	0.0686710977523463	not significant	NA
Mad2l1bp	-0.81017358544709	3.65929814067397	10.270067786026	0.00398331760973965	0.069103965632278	not significant	NA
Fermt2	0.699385074459159	6.05406691534056	10.2609398414006	0.00399684008547957	0.0692468405285865	not significant	NA
Suds3	-0.581980404490592	6.0901743884144	10.2461852987091	0.00401880481915576	0.069368658968295	not significant	NA
Zfp654	0.823298971975744	3.20477942680537	10.2449717161625	0.00402061734612337	0.069368658968295	not significant	NA
Pttg1	-0.448748151354386	5.88902947352833	10.2437464098053	0.00402244829451736	0.069368658968295	not significant	NA
Tmem204	-0.550575226570378	3.84016120049617	10.2420024766368	0.00402505579599208	0.069368658968295	not significant	NA
Cx3cr1	0.956038547037395	2.81429404219498	10.2308673624953	0.00404174870574603	0.0695648154374001	not significant	NA
Crip1	-1.06631149039739	3.37379086568299	10.217424470463	0.00406200270962481	0.0697672949929933	not significant	NA
Tifa	1.76064583843296	4.87763822681094	10.2159930271394	0.00406416598562024	0.0697672949929933	not significant	NA
Slc47a1	-0.63853557758839	6.19961576350342	10.1985807731642	0.00409058196993414	0.0701288516259127	not significant	NA
Mmp14	0.684850400882316	6.12965498698252	10.1946732868869	0.00409653587511499	0.0701391201205963	not significant	NA
Vti1a	0.732601685119934	3.43685759427181	10.1568032032884	0.00415473525147729	0.0710427184384458	not significant	NA
Twf2	0.828902067864637	2.557216666493	10.145959772517	0.00417156654578471	0.0712037505302372	not significant	NA
Nagk	-0.686512933704332	3.56458379784778	10.1437375013311	0.00417502522577662	0.0712037505302372	not significant	NA
Ctsz	0.53698605613025	7.69846789624962	10.134122921617	0.0041900254482883	0.0713666493129782	not significant	NA
Dusp16	0.553912769088574	5.6943188678668	10.1293907111211	0.00419743017047132	0.0713999225621213	not significant	NA
Nudcd2	0.492215270656562	5.52406003007749	10.1234082164336	0.00420681186814186	0.0714268041910181	not significant	NA
Slc10a1	-0.897723353523112	8.14070928151892	10.1214313758254	0.0042099169976688	0.0714268041910181	not significant	NA
Ppcdc	0.532260462505573	3.9404848884464	10.1130076039882	0.00422317693876626	0.0715590834980084	not significant	NA
Gimap9	0.768478002173007	4.60400920234316	10.0867315569573	0.00426483415566569	0.0719727044535324	not significant	NA
Raet1d,Raet1e	-1.21314681029771	1.91037236425586	10.0746189046831	0.0042841891060137	0.0719727044535324	not significant	NA
Mup5	2.75173220723203	0.993345234667254	10.0743446537102	0.00428462845132664	0.0719727044535324	not significant	NA
Vps41	-0.525418457251422	5.27698826796312	10.0740104983706	0.00428516382933975	0.0719727044535324	not significant	NA
Top2a	-2.4273384619107	1.95385196476888	10.0719642772572	0.00428844385451442	0.0719727044535324	not significant	NA
Nsun2	-0.448708061848298	6.02178181932404	10.0709829351821	0.0042900178927681	0.0719727044535324	not significant	NA
Cbr3	2.36594615419609	2.7641301048741	10.0707513129705	0.00429038949930499	0.0719727044535324	not significant	NA
Apoa2	-0.695121791593172	12.3281374734912	10.0669226551878	0.00429653719295497	0.0719727044535324	not significant	NA
Fitm2	-0.551242566472646	5.35367501543839	10.0663129099067	0.00429751715743848	0.0719727044535324	not significant	NA
Rpl38	0.598174825735359	7.63114993559676	10.0626389893024	0.00430342697649024	0.0719727044535324	not significant	NA
Cfap100	-2.63633267279181	-0.819299124771662	10.0572518587787	0.00431210880345544	0.0719727044535324	not significant	NA
Elovl1	0.627696835588837	5.96909943788286	10.0563731642563	0.00431352672133325	0.0719727044535324	not significant	NA
Cfd	-3.64289649901004	0.125929228383486	10.0374307120412	0.00434421844761224	0.0723071449628917	not significant	NA
Slc1a4	1.40646654409939	2.67342021254477	10.0371890035335	0.00434461162664497	0.0723071449628917	not significant	NA
Hgfac	-0.888901496903767	6.81685487017301	10.0270424910462	0.00436115195860262	0.0724339705468949	not significant	NA
Slc6a2	-2.56025172724663	0.949291827490404	10.024524306625	0.00436526769041125	0.0724339705468949	not significant	NA
Kras	0.565112816172274	6.12906783581271	10.0188572127919	0.00437454564134449	0.0724339705468949	not significant	NA
Adi1	-0.587108234740129	6.18892123478622	10.017505954075	0.00437676107041881	0.0724339705468949	not significant	NA
Dpf1	5.3743610547001	-0.900276265240856	10.2307536645153	0.00437988278158045	0.0724339705468949	not significant	NA
Srprb	0.715199187898687	5.00014950040054	10.0027349222049	0.00440105922743504	0.072650767892476	not significant	NA
Hectd2	2.08818959608087	0.752272704500856	9.99731555495263	0.00441001117399164	0.072650767892476	not significant	NA
Gpd2	-0.602802486259111	6.27499787631602	9.99444544217068	0.00441476025854268	0.072650767892476	not significant	NA
Muc3	-8.20096961737961	-0.00382654187320501	11.5848238496341	0.00441517874808451	0.072650767892476	not significant	NA
Ctrb1	-8.06167537106053	-0.581791826285898	11.5690264208469	0.00443538689337869	0.0728917158462661	not significant	NA
Slc22a28	-1.78292692063631	2.76713217317847	9.97126447611454	0.00445332382986145	0.0730431189067951	not significant	NA
Wdtc1	-0.810887497475277	5.63467788985628	9.96912743086389	0.0044568975959126	0.0730431189067951	not significant	NA
Prkar1a	-0.45044658162198	7.07044151166074	9.9661510926689	0.00446188016105974	0.0730431189067951	not significant	NA
Adam23	0.845035820935128	4.13668758791544	9.96315244743751	0.00446690626388325	0.0730431189067951	not significant	NA
Gpd1	-0.58008969843995	8.25994296651872	9.95926079026069	0.00447343845035417	0.0730587242178789	not significant	NA
Erich1	1.03721964405052	2.42480619736088	9.95223832000806	0.00448525233192459	0.0731604421463864	not significant	NA
Wdr90	-1.0969671497634	1.44183118480293	9.93614982582826	0.00451244749669198	0.073512484218497	not significant	NA
Mgp	-1.25271801026369	2.30234856345101	9.92370030580283	0.00453361596812888	0.073595277342163	not significant	NA
Fbxo21	-0.764486377677655	5.09095067750783	9.91581514668025	0.00454707992484221	0.073595277342163	not significant	NA
Leprotl1	0.561957555312806	5.19550716365959	9.9152261894793	0.00454808733610336	0.073595277342163	not significant	NA
Vsig4	0.453199568946571	5.95135728632582	9.90807495322519	0.00456033912746973	0.073595277342163	not significant	NA
Cadm4	0.958301954936218	2.67242904039772	9.90648261770806	0.00456307211949596	0.073595277342163	not significant	NA
Mccc1	-0.60775867684738	4.93414606994724	9.90468774443331	0.00456615489502299	0.073595277342163	not significant	NA
Cyp2f2	-1.04940650604445	9.88737758639084	9.90338772489283	0.00456838916715025	0.073595277342163	not significant	NA
Entpd2	0.913609899181071	2.25729572835464	9.89936192770341	0.00457531571281738	0.073595277342163	not significant	NA
Sdha	-0.447044098646326	8.40135644621201	9.8942532458912	0.00458412203619861	0.073595277342163	not significant	NA
1110004F10Rik	0.463036210532751	4.99071095908539	9.89345963554709	0.0045854917301464	0.073595277342163	not significant	NA
Supt16	-0.693858989708206	3.60499302458185	9.89111237634571	0.00458954550501607	0.073595277342163	not significant	NA
Ten1	-1.19914057019628	1.99295030276613	9.89023234513566	0.00459106635635179	0.073595277342163	not significant	NA
Yjefn3	1.67037510319228	0.731534731079184	9.88665746679499	0.00459725008632933	0.073595277342163	not significant	NA
Tspan4	0.879947286865515	6.67896575376563	9.88538289261087	0.00459945702549881	0.073595277342163	not significant	NA
Wdr55	0.596106814116975	4.6854314960709	9.88333911235009	0.0046029982857396	0.073595277342163	not significant	NA
Abtb1	-0.836948655305732	3.22258470117428	9.87882024339587	0.0046108387832682	0.073595277342163	not significant	NA
Stat6	-0.516242301336894	4.29613853424866	9.8775476091698	0.00461304952648617	0.073595277342163	not significant	NA
Dclk1	-2.37132555287585	0.558577381444188	9.86659856086685	0.00463211777908919	0.0737695352745545	not significant	NA
Shb	0.643063810481528	5.80893500638098	9.8648125053895	0.00463523648885008	0.0737695352745545	not significant	NA
Rad51b	2.31580879959426	2.47246975889372	9.85757134434852	0.00464790427780068	0.0738574401967288	not significant	NA
Rab3il1	1.15242917769086	1.59176563921335	9.85281916697452	0.00465623849380941	0.0738574401967288	not significant	NA
Klf2	-0.740732433866926	4.33644561954115	9.85200021280965	0.00465767640880271	0.0738574401967288	not significant	NA
Avpi1	0.538882411983945	6.15896267351947	9.84473320933825	0.00467045718574506	0.0739705540736261	not significant	NA
Magea6	5.97678227423217	-1.25337605076901	10.6445966102357	0.00468188861302873	0.0740620495814617	not significant	NA
Cd83	-1.80395935695819	0.594147314121113	9.81421028433292	0.00472456192907965	0.0746469386575214	not significant	NA
Qdpr	-0.765270490516156	8.83648307822454	9.80496190689956	0.00474109134046783	0.0748056557591603	not significant	NA
Sox9	1.68478873945657	5.51084041358104	9.80220559763174	0.00474602992333656	0.0748056557591603	not significant	NA
Mtx1	-0.531016173064297	4.77809451086576	9.79637376785907	0.00475649769251389	0.074843565596228	not significant	NA
Slc36a1	0.506818411803804	5.15279588845706	9.79450168351366	0.00475986334872942	0.074843565596228	not significant	NA
Ier3ip1	0.431234096563582	6.83067284520156	9.7811394801255	0.00478396229010798	0.0750471587668311	not significant	NA
Icam1	1.37117407266686	4.20133008309045	9.78096895788375	0.00478427069554924	0.0750471587668311	not significant	NA
Ank2	1.37056805144013	1.11518813000034	9.7723939812123	0.0047998075789886	0.075142101230784	not significant	NA
Cln5	0.403339016078927	5.51389044927769	9.76619426282376	0.004811075330332	0.075142101230784	not significant	NA
Enc1	1.00605940889504	3.16246143169268	9.76456644802503	0.00481403864180727	0.075142101230784	not significant	NA
Pck1	-1.02266797328799	10.9592661507474	9.76400560940585	0.0048150600702733	0.075142101230784	not significant	NA
Arl4d	-1.47262600532401	2.91969316327814	9.76183921144562	0.00481900786638102	0.075142101230784	not significant	NA
Flt3l	-0.815895830971382	2.79795742054653	9.74763783947043	0.00484497515611933	0.0753195426470252	not significant	NA
Foxa1	-0.937958518464468	3.43657174724648	9.74284011626779	0.00485378257112442	0.0753195426470252	not significant	NA
C8g	-0.526861954805112	8.67382640443955	9.74263118131237	0.00485416652320055	0.0753195426470252	not significant	NA
Cdc123	0.464888272442404	5.93341561293801	9.74029590699594	0.00485846024509712	0.0753195426470252	not significant	NA
Cav2	0.994001585517373	3.43490699343773	9.73992649988613	0.0048591398333132	0.0753195426470252	not significant	NA
Rpl23a	0.818870836736907	6.12811916799969	9.72580812599749	0.00488519155243928	0.0756338521913117	not significant	NA
Cep44	0.810874461598123	2.31501470854893	9.72032169121012	0.00489535673590827	0.0756620120000158	not significant	NA
Spp1	0.964004519216465	5.89561783720922	9.71859345078416	0.00489856361093399	0.0756620120000158	not significant	NA
Trim68	1.77978128519165	0.605830704937927	9.70172758678151	0.00492998104729293	0.076057587464597	not significant	NA
Robo2	1.48137233866619	1.13662649518771	9.69856809429996	0.00493589111015856	0.0760591785421846	not significant	NA
Coq10b	-1.38760714794392	4.9084061895732	9.69385461937289	0.00494472250334817	0.0761057289645761	not significant	NA
Ddit4l	1.70579796220267	2.54314824314444	9.68559382775539	0.0049602422780838	0.0761676858957265	not significant	NA
Loxl4	2.77293909287324	0.916842393564845	9.68552150796253	0.00496037838365053	0.0761676858957265	not significant	NA
Anxa6	-0.745153015079077	6.48457115481947	9.67696561344854	0.00497650957598644	0.0762554871106004	not significant	NA
Copg2	-0.762497219843482	3.31299443122026	9.67631413654464	0.00497774022595536	0.0762554871106004	not significant	NA
Cptp	0.585380720896638	3.82700434332632	9.66163862614993	0.00500555140095702	0.0764593621394865	not significant	NA
Slc35e1	0.53697549888745	4.98823618588086	9.65909841173834	0.00501038262762712	0.0764593621394865	not significant	NA
2410131K14Rik	0.82589881700999	2.94208752728206	9.65820680653935	0.00501207958516532	0.0764593621394865	not significant	NA
Mecr	-0.773311835180505	3.84089287119469	9.65524310415487	0.00501772483039782	0.0764593621394865	not significant	NA
Gstm4	0.984522962109074	6.17629240849296	9.65392592906768	0.00502023602381725	0.0764593621394865	not significant	NA
Gstk1	-0.547287056092605	7.25760613483036	9.64300879254084	0.00504110283861408	0.0766815541293423	not significant	NA
Slc25a22	-0.78172953020758	6.68541168325625	9.63736325901684	0.00505193102514539	0.0766815541293423	not significant	NA
Hoxa5	-1.17900378043106	1.55446358099571	9.6371251703129	0.0050523882435198	0.0766815541293423	not significant	NA
Epn2	0.897214187261371	2.81292108836978	9.62451991876232	0.00507666012249737	0.076837081482337	not significant	NA
Rnmt	0.510544218808501	3.94966191016962	9.62423398133557	0.00507721219158172	0.076837081482337	not significant	NA
H3f3b	0.560180114269094	8.42186224713959	9.62266917688294	0.00508023458266177	0.076837081482337	not significant	NA
Med21	0.597977694560228	5.07751821343971	9.61199546155922	0.0051009035467507	0.0770607089450297	not significant	NA
Wdr11	-0.614451427732167	3.90214577180824	9.60573089839288	0.00511307754599517	0.0770795557668676	not significant	NA
Tmem138	1.24553090816043	1.4753110899855	9.60276886605368	0.00511884482629287	0.0770795557668676	not significant	NA
Gfm2	-0.608824265983401	4.60938157272735	9.60099535069967	0.00512230140792338	0.0770795557668676	not significant	NA
BC055324	-2.72237991481275	-0.272959362292282	9.59539237183643	0.00513323849830362	0.0770795557668676	not significant	NA
Mettl26	-0.553627176695661	7.01650075620049	9.5947421730412	0.00513450935810035	0.0770795557668676	not significant	NA
Gstt2	-1.03273708621456	6.05089137675192	9.59323320159951	0.00513746008432398	0.0770795557668676	not significant	NA
Ntf3	1.62424680278885	0.137948450830268	9.58560436795966	0.00515240651693723	0.0772153553304849	not significant	NA
Uqcrh	-0.409049971805589	8.69824424210831	9.57485800942553	0.0051735420437666	0.077443489930577	not significant	NA
Sys1	0.526486800599565	6.34225826896901	9.56303426266666	0.00519690682326667	0.077704435583501	not significant	NA
Jam2	0.760677267801785	4.02821347764134	9.55895037496285	0.00520500390799979	0.0777367630410276	not significant	NA
Tmbim1	0.47617955263432	5.73003879446092	9.55122529688426	0.00522035833791529	0.0778772819020666	not significant	NA
Dennd3	1.23659228985912	1.61528737273545	9.54684327934674	0.00522909022255756	0.0779187983334004	not significant	NA
Wbp4	0.593485663630336	3.61222892351564	9.54264473650556	0.00523747158239429	0.0779550031661368	not significant	NA
Nhsl1	0.726415620538386	2.93595298656839	9.53328622969234	0.0052562067919929	0.0781450585261328	not significant	NA
Ptgr1	1.05257310334613	3.0765714385237	9.52896177709017	0.00526488900764612	0.0781853925421189	not significant	NA
Ptpn2	0.655037542628496	4.06176729928666	9.52391388418234	0.00527504364444004	0.0782474763928376	not significant	NA
Zmym6	1.17928869075113	1.61148046302948	9.51219976259503	0.00529869159849553	0.0785093467840436	not significant	NA
Slc39a7	0.44224380553658	6.38199308646898	9.50522876950222	0.00531281968785094	0.0786297313801939	not significant	NA
Hnrnpa2b1	0.464174536729145	8.23732291193731	9.49184269929192	0.00534006557166184	0.0789437684623327	not significant	NA
Emp3	0.811220074438757	3.57650120522826	9.48436811083086	0.0053553461569166	0.079080410330658	not significant	NA
Iqgap2	-0.59066225209693	6.85536095621035	9.47413458484974	0.00537634503983932	0.07930108933763	not significant	NA
Rnase6	-1.2282045061996	0.318085864495158	9.4657797176533	0.00539355617050843	0.0793825888725443	not significant	NA
Myl12b	0.431741433685574	6.63255005047324	9.46556864768996	0.00539399176183879	0.0793825888725443	not significant	NA
Rufy1	-0.580129678629348	3.54335928202942	9.45921882137443	0.00540711420613453	0.0794863994073514	not significant	NA
Sp100	-0.827256449328084	2.98152609386348	9.45504422496763	0.00541576049760838	0.0795109236217658	not significant	NA
Ass1	-0.904106734315584	10.5823198189976	9.45255496850954	0.00542092340771391	0.0795109236217658	not significant	NA
Olfr52	7.01287745518954	-0.031270812631714	9.63346168867633	0.00544679559484631	0.0798010388157685	not significant	NA
Hibadh	-0.665707140507389	7.56177227668559	9.43377295030374	0.00546005385062022	0.079905905402708	not significant	NA
Txn1	0.48164822679998	9.15859447990726	9.41850457915307	0.00549209309174754	0.0802024466542637	not significant	NA
Ugt2b38	-1.46801357272036	2.6283267834685	9.41286197431089	0.00550398588794815	0.0802024466542637	not significant	NA
Aldh9a1	-0.595559109544321	7.5816818210579	9.41285405607644	0.00550400259694342	0.0802024466542637	not significant	NA
Snrpd1	0.502949492556307	5.40696444013296	9.41247153342985	0.00550480985968721	0.0802024466542637	not significant	NA
Wdr43	-0.453176461505205	4.35174326525736	9.4092170134343	0.00551168336118837	0.0802133651831614	not significant	NA
Scara5	1.92890428729217	4.8924958869883	9.40427385415577	0.00552214132306145	0.0802763674244827	not significant	NA
C2	-0.613531268914575	6.36427101273822	9.39353065218757	0.00554494550554224	0.0805185102345812	not significant	NA
Lrrfip1	0.54426406913651	5.18168114244796	9.39061261464477	0.00555115739884115	0.080519445858274	not significant	NA
Dclre1c	-1.03763977852606	1.45020786804911	9.37483036899708	0.00558488753747194	0.0809190895639463	not significant	NA
Tmem37	0.546447482633928	6.64813315239836	9.37027569704194	0.00559466377744297	0.080971167024252	not significant	NA
Col6a5	5.84397483958632	-1.11666746080746	9.55574026275079	0.00560566143435529	0.0810407874913748	not significant	NA
Tmem86a	-0.955443434518262	3.89017596419664	9.3530307123229	0.00563184981175277	0.0813122573294642	not significant	NA
Nuf2	-4.064739829697	-0.305541960631673	9.34950535405662	0.00563948512661141	0.0813122573294642	not significant	NA
Acsl5	-0.710754535251379	7.93193232874047	9.34511044859861	0.00564901969202195	0.0813122573294642	not significant	NA
Olfm3	-1.35028195525866	1.98504389621657	9.34499462821978	0.00564927119940544	0.0813122573294642	not significant	NA
Phpt1	-0.942823730936627	4.6008252659548	9.33316293779463	0.00567502913285051	0.0815933387289528	not significant	NA
Rpia	-0.761851349712321	2.49811675510291	9.32503104180899	0.0056928074644029	0.0816783343075776	not significant	NA
Spg7	-0.687773690879501	4.44026125286458	9.32389761457899	0.00569529028078689	0.0816783343075776	not significant	NA
Ap2m1	0.397453356018056	6.99237527721632	9.32190931214067	0.00569964861483631	0.0816783343075776	not significant	NA
Dmgdh	-0.617063576793175	7.98095905362482	9.31740966012242	0.00570952535886259	0.0817007256014075	not significant	NA
Snx10	0.778456373769051	5.15003231736878	9.31551652943008	0.00571368641402422	0.0817007256014075	not significant	NA
Leo1	0.951534017454769	4.03402920047642	9.31119752183224	0.0057231919896407	0.0817474031410184	not significant	NA
Treh	1.05778038823123	2.31552489547217	9.30627743965734	0.00573404167062231	0.0818131566468529	not significant	NA
Myh11	-1.6013880082241	1.70942742723619	9.30091048940634	0.00574590260638421	0.08189317991123	not significant	NA
Mlycd	-0.458314170327744	6.61838987723483	9.29737904856611	0.00575372180735341	0.0819154872094729	not significant	NA
Pmm1	1.16611237084804	3.67318387239656	9.2889564391995	0.00577241820501265	0.082019766015655	not significant	NA
Manbal	0.678594342436467	3.79486292204683	9.2868693097798	0.00577706152155472	0.082019766015655	not significant	NA
Slc35b1	0.623488299536868	7.33568932148174	9.28562472978802	0.00577983234329283	0.082019766015655	not significant	NA
Megf9	0.77579836927426	4.33333012599913	9.28246941047814	0.00578686362349433	0.0820306707148579	not significant	NA
Cad	0.872893514131473	3.62903189790268	9.27654037499521	0.00580010131127495	0.0821294345676532	not significant	NA
G3bp2	0.427317993652348	5.27277732886041	9.27369406205	0.00580646808214487	0.0821307979912888	not significant	NA
Wdr83	0.764399302071015	4.39060179254602	9.26438420301974	0.00582734663062413	0.0823372019071357	not significant	NA
Jak3	1.15244840674822	2.16053113437402	9.25285701518757	0.00585331243486866	0.0823487536132714	not significant	NA
Tma7	0.383970028991089	7.19031395812707	9.25084689955544	0.00585785339285879	0.0823487536132714	not significant	NA
Rdh16f2	0.731470831947016	6.77247426983141	9.2507227665482	0.00585813394305126	0.0823487536132714	not significant	NA
Mid1	5.51424857723278	-0.985830374383947	9.43332226892996	0.00586641253307425	0.0823487536132714	not significant	NA
Zfp322a	0.828137647170982	4.11377768324191	9.24541256615324	0.0058701492705871	0.0823487536132714	not significant	NA
Vasn	0.800047762209616	2.95915165751784	9.23642438022204	0.00589054861495502	0.0823487536132714	not significant	NA
Cdkl3	3.52300554138893	-0.311931532243838	9.23602725573689	0.00589145171674539	0.0823487536132714	not significant	NA
Ttc14	0.646144388549654	4.13265223817019	9.23474554678609	0.00589436749449378	0.0823487536132714	not significant	NA
Tmem167	0.52925832397171	6.57433111206396	9.23196901239982	0.00590068932250291	0.0823487536132714	not significant	NA
Cd248	1.87882006198012	1.03846330979674	9.23168927935633	0.00590132665416418	0.0823487536132714	not significant	NA
Ddit3	1.82868402406312	4.64196883221165	9.224031444148	0.00591880340792492	0.0823487536132714	not significant	NA
Hsd17b6	-1.65687282249308	6.36446846747518	9.22261819356839	0.00592203496129829	0.0823487536132714	not significant	NA
Prdm2	-0.595778710561419	4.07443277882862	9.22151903912206	0.00592454964229248	0.0823487536132714	not significant	NA
Cnppd1	-0.878980831885358	5.58726605446923	9.2213376931402	0.00592496464446478	0.0823487536132714	not significant	NA
Gtf2ird1	0.564704360788078	4.51775248570785	9.22046745111536	0.00592695659985159	0.0823487536132714	not significant	NA
Serpina5	2.04517107505192	0.389856433719738	9.21471559995819	0.00594014095662855	0.0823487536132714	not significant	NA
Lrtm2	5.27394441861271	-0.914007890365585	9.39610502471282	0.00594833056419364	0.0823487536132714	not significant	NA
Fosl2	1.50659453306873	4.07625371639776	9.21033058774183	0.00595021394883344	0.0823487536132714	not significant	NA
Ivd	-0.558145989009937	6.46969653344517	9.20755089958419	0.00595660902484612	0.0823487536132714	not significant	NA
Fgfr2	-0.541431165784708	4.7831668699427	9.20731893093153	0.00595714304444819	0.0823487536132714	not significant	NA
Nr3c2	-1.0348993764126	2.07065684054071	9.20599417458811	0.00596019380251804	0.0823487536132714	not significant	NA
Igfals	-1.13186390120544	5.69599599587754	9.19953263993735	0.00597509863771234	0.0824232481902345	not significant	NA
Dlst	-0.396055708742447	6.9809293145686	9.19814826801937	0.00597829730715011	0.0824232481902345	not significant	NA
Grem2	-1.71044952762842	2.44259656889403	9.19547727928137	0.00598447410732056	0.0824232481902345	not significant	NA
Ufm1	0.507846169220624	6.56303913040767	9.1927636222082	0.0059907567779129	0.0824232481902345	not significant	NA
Tfe3	0.660835571378795	4.33982366613995	9.18883032831096	0.00599987605397652	0.08246209502097	not significant	NA
Ythdf2	0.551773093122518	5.72185546919002	9.18525406357516	0.00600818083314315	0.0824896777279969	not significant	NA
Thada	-1.17613663785771	2.00331846798595	9.17828021136225	0.00602441190268752	0.0826259131951844	not significant	NA
Spp2	-0.733933496605742	6.4772424551869	9.17114022527896	0.00604107967563782	0.0827105757320026	not significant	NA
Rbm47	-0.610514294461671	6.77432375266424	9.17022737958795	0.00604321430565938	0.0827105757320026	not significant	NA
Rab21	0.501445659449086	5.78522605107741	9.16463331488839	0.00605631381659382	0.0827351147673457	not significant	NA
Trim33	-0.556268260869146	3.44674370603571	9.16092587177197	0.00606501269112104	0.0827351147673457	not significant	NA
Bhlhe40	-0.576580078389964	5.82477928291383	9.1581316617247	0.00607157791518335	0.0827351147673457	not significant	NA
Ppat	-0.403700690704027	7.11490186553894	9.15655263700859	0.00607529142307957	0.0827351147673457	not significant	NA
1810022K09Rik	0.57560226793006	6.74186929681739	9.15600056972872	0.00607659035014404	0.0827351147673457	not significant	NA
Lgmn	0.609131002075345	6.0890162136789	9.15228498716145	0.00608534048889374	0.0827682136277572	not significant	NA
Tfcp2	0.880931599001297	2.23019152780618	9.14071932740787	0.00611266637867831	0.0830478832862443	not significant	NA
Pts	-0.471230915788401	4.72229742603083	9.13822238842773	0.00611858355254434	0.0830478832862443	not significant	NA
Pi4k2a	0.446473993666976	6.26877441361259	9.10546932902485	0.0061967877155612	0.0840064843147236	not significant	NA
Tubb4b	0.746847035141469	7.88630751293517	9.10328750326306	0.00620203621410427	0.0840064843147236	not significant	NA
Nampt	-0.978958704650795	5.62981727979133	9.09301957666077	0.0062268020881078	0.0842318935905767	not significant	NA
Eif2b4	0.729382624815459	4.44854996409981	9.09106055560328	0.00623153953956855	0.0842318935905767	not significant	NA
Irx3	-3.07796560600791	0.936777048638564	9.08800949865692	0.00623892574215274	0.0842447931656873	not significant	NA
Cdh3	-2.35769063424753	-1.1560869729989	9.07907491087155	0.00626061071116441	0.0843646342839382	not significant	NA
Plxna1	0.720237897009959	2.77392000658368	9.07904522790512	0.00626068289234905	0.0843646342839382	not significant	NA
Nsmf	-0.586291572225457	5.28358151031914	9.06768733844856	0.0062883696978407	0.0846146075616235	not significant	NA
Vmn1r218	2.84796096721677	-0.121708690586344	9.06557749755728	0.00629352763560693	0.0846146075616235	not significant	NA
Rbm48	0.564095165857185	3.161571587773	9.05685018875389	0.00631491288946843	0.0846146075616235	not significant	NA
Rad54b	4.78028773180526	-0.796214404716623	9.23367545583928	0.00632101371072281	0.0846146075616235	not significant	NA
3110018I06Rik	3.26195789166416	-0.592609848573313	9.05212081091282	0.00632653511031312	0.0846146075616235	not significant	NA
Lrig3	0.889120469398406	4.11346257305299	9.05013340042441	0.00633142610621404	0.0846146075616235	not significant	NA
Id3	1.05911844223918	6.93182156922333	9.04729769739151	0.00633841195368228	0.0846146075616235	not significant	NA
Rnf113a2	0.772566854007147	3.60956889900197	9.04713020287471	0.00633882484740193	0.0846146075616235	not significant	NA
Myl9	-1.1357161536852	3.14394187012217	9.04391302769053	0.00634676131590928	0.0846146075616235	not significant	NA
Btbd6	-0.554635288553611	3.15828371376649	9.04317078258538	0.00634859391833137	0.0846146075616235	not significant	NA
Ppp2r2d	-0.719843288927089	4.95865359668572	9.04248216207828	0.00635029464292838	0.0846146075616235	not significant	NA
Zfp51	0.994414861156001	1.68390712772748	9.01836173772632	0.00641018404328613	0.0853258034542294	not significant	NA
Ero1l	0.552731043092497	4.61756217500552	9.01476864143892	0.0064191585870323	0.0853585169268518	not significant	NA
Acsm3	-0.728641140261467	4.51208083542724	9.01121983085259	0.006428036106064	0.0853865193278204	not significant	NA
Foxo4	-0.505152482747931	4.09585728909027	9.00860387932024	0.00643458869301763	0.0853865193278204	not significant	NA
Hrg	0.786528423670893	8.88592098347526	9.00611828046105	0.0064408215831338	0.0853865193278204	not significant	NA
Wfdc21	0.790155532295094	11.3451082928769	8.99690172042533	0.00646399116008464	0.0855880756244912	not significant	NA
Cnpy4	0.612525602150442	3.33295128924361	8.99487671637924	0.00646909412645032	0.0855880756244912	not significant	NA
Irak4	0.650821380259885	3.3898325227352	8.97300252040953	0.00652450043048012	0.0861202473922259	not significant	NA
Socs3	1.84303423678474	5.23082799683553	8.97169282447392	0.0065278343776587	0.0861202473922259	not significant	NA
Echdc2	-0.497797463553855	7.23401647218198	8.9702595529359	0.00653148504854891	0.0861202473922259	not significant	NA
Ndufs1	-0.451302669278796	6.50536989233773	8.96863796022377	0.00653561810260135	0.0861202473922259	not significant	NA
Tnks1bp1	-0.747885488351401	3.41368903528916	8.96142801994621	0.00655402944474975	0.0862760579571179	not significant	NA
Tmem181a	0.757006769197675	3.10389446050216	8.9412018476161	0.00660598482730286	0.0868726799879647	not significant	NA
Emilin1	0.79304682015388	4.03718650027379	8.92375746625184	0.0066511591650694	0.0873790198034895	not significant	NA
Slc10a2	1.38885879295903	5.39258751467589	8.91542865185361	0.00667284760318748	0.0875761101268033	not significant	NA
H2-Q1	-1.36136393203339	2.68175510286725	8.91130758091403	0.00668360778217876	0.0876295242552326	not significant	NA
Fmo2	-0.956548275372757	2.97948148913921	8.90471428002257	0.0067008627763197	0.0877679006442355	not significant	NA
Xylt1	-2.8473319799633	-1.21595614178546	8.89190509046982	0.00673452554690733	0.0880852735604134	not significant	NA
Pimreg	-3.66114453396886	-0.562208541219427	8.89038087474205	0.00673854360265187	0.0880852735604134	not significant	NA
Nop53	-0.604743613221974	3.96373275586852	8.86686884500406	0.00680086060815775	0.08881123853006	not significant	NA
Atp6v0e2	1.81377593294651	1.36759747151559	8.85963150065147	0.00682017030831097	0.088974691930535	not significant	NA
Pygl	-0.800528433755409	8.15196423817983	8.85632780807165	0.00682900485065031	0.0890012990386246	not significant	NA
Rtf1	-0.554540873142596	3.95698873045082	8.83371762544748	0.0068898072730295	0.0897044688490461	not significant	NA
Krtcap2	0.505099180828687	7.34563745165937	8.82774602253226	0.00690596529800608	0.0898255545911456	not significant	NA
Mrap	0.810333818326651	6.83299254814869	8.82243192936722	0.00692037934929949	0.0899237388066713	not significant	NA
Dmtf1	0.579239044167219	4.06043515596259	8.81916707190304	0.0069292514543573	0.0899497874620138	not significant	NA
Gm5096	1.3761461995241	4.4231626579361	8.7861030615782	0.00701981118864297	0.0910351355929165	not significant	NA
Gbp2	-1.30127813613762	1.83274879802959	8.77072842333101	0.00706236478685947	0.0914234884130482	not significant	NA
Eid1	0.676591332498382	3.41140032419355	8.77024140551261	0.00706371738234882	0.0914234884130482	not significant	NA
Gabarapl1	-0.544666894673515	8.18079531473346	8.75667254500663	0.00710151724560183	0.0918219870512268	not significant	NA
Paqr9	-0.942637547944873	7.74171580333757	8.75370554730946	0.00710981232283096	0.0918385816611834	not significant	NA
Tgtp2	-2.15640326033746	-0.240935174019535	8.74842883641032	0.00712459125429873	0.0919388140382313	not significant	NA
Cisd3	0.465702674206473	5.62487878118481	8.74557574107025	0.0071325962626626	0.0919515215042861	not significant	NA
Cyb5r3	-0.865903750722504	7.98568675711613	8.73538715263748	0.00716126368961376	0.0921802993294605	not significant	NA
Cps1	-0.760535777503553	10.2721535729804	8.73426889762859	0.00716441782847693	0.0921802993294605	not significant	NA
Gtf2a2	0.514331471934275	6.07691174478749	8.7108861989384	0.00723072289011325	0.0929421083559405	not significant	NA
D930048N14Rik	1.56428927186666	2.24452398134344	8.7044867048431	0.00724898729013074	0.09308552502562	not significant	NA
Ccdc125	0.960055140963526	2.97932566192364	8.70029489923392	0.00726097842854245	0.0931481836014192	not significant	NA
Egr1	2.38391830905693	6.65140618490718	8.69277810326513	0.00728253588443581	0.0932912416597155	not significant	NA
Clybl	-0.586179856542091	4.90405953171791	8.69144201615755	0.00728637503572217	0.0932912416597155	not significant	NA
Marveld2	0.861435504634404	3.17152851388781	8.68800352939371	0.007296265547	0.0933266466158262	not significant	NA
Nrarp	-1.75187735044351	1.3315797988945	8.68016659728342	0.00731886316449079	0.0935114506168253	not significant	NA
Rpl17	0.6085177107931	8.32564038951751	8.67804561175888	0.00732499223796478	0.0935114506168253	not significant	NA
Naa25	0.477732478419692	4.82041076117819	8.67000243229097	0.00734828631837372	0.09371748217922	not significant	NA
Mrpl18	0.425925228323432	7.42733978087036	8.66534069223707	0.00736182469359426	0.0937608633204636	not significant	NA
Clec2d	-1.17400962059878	1.53300401873654	8.66390330963248	0.00736600460808956	0.0937608633204636	not significant	NA
Tecr	-0.832311446940326	7.61512026811287	8.66019060507345	0.00737681328119066	0.0938072819000343	not significant	NA
Steap4	1.66736634142956	7.31242588933979	8.65092833237543	0.00740385453537521	0.0940598319149801	not significant	NA
Cox6b1	-0.425825703944828	8.51041938224867	8.62898543086231	0.00746835416173571	0.0946961811867592	not significant	NA
Mbtd1	-0.482215321942958	4.79990477043602	8.62896856769398	0.00746840396747002	0.0946961811867592	not significant	NA
Csrp2	-0.694062609783957	5.26592195949244	8.62569758138706	0.00747807182565575	0.094727064576827	not significant	NA
F5	-0.48780818312218	8.9813113986441	8.62151671339085	0.00749044906355019	0.0947576195647831	not significant	NA
Exosc9	0.499914894233591	4.25004899124784	8.61756480686554	0.00750216924311466	0.0947576195647831	not significant	NA
Dcaf8	-0.524165885596928	6.22786494012474	8.61755866610714	0.00750218747050542	0.0947576195647831	not significant	NA
1110034G24Rik	-0.994480468140462	1.92654793457069	8.60538761700966	0.00753841050486418	0.0951232048411497	not significant	NA
Hes6	-0.80132184859516	6.90587014652812	8.60163236344358	0.00754962565288306	0.0951232048411497	not significant	NA
Col5a3	-0.935346348480383	4.19738957824317	8.60053079591684	0.00755291899792301	0.0951232048411497	not significant	NA
Mif4gd	0.677028474960338	6.00528629106442	8.5849986308705	0.0075995243958389	0.095618223378192	not significant	NA
Kat14	-0.572539020712284	3.67784477475786	8.57953577452953	0.00761599140592354	0.0957334505132308	not significant	NA
Aldob	-0.561011610668668	12.2572110484519	8.57429715151786	0.00763181946199154	0.0957697224988326	not significant	NA
Kdsr	-0.532795310107832	4.94860126558183	8.57358130653726	0.00763398514276569	0.0957697224988326	not significant	NA
Serpina1a	0.826685976568153	11.7756188907652	8.57129963293234	0.0076408925253102	0.0957697224988326	not significant	NA
Lmna	0.706305950312821	6.28776969349485	8.56891330007635	0.00764812412076491	0.0957697224988326	not significant	NA
Phb2	-0.412687080164972	7.67714579637926	8.56391642965764	0.00766329120868089	0.0958133831185468	not significant	NA
Plekha7	1.44104256308209	2.36976258220341	8.56146184500663	0.00767075379888471	0.0958133831185468	not significant	NA
Arhgef6	-1.3757256238603	1.06755742409758	8.56054076869428	0.00767355618349027	0.0958133831185468	not significant	NA
Wfdc2	-1.1549504381906	2.52607494028668	8.55062862039199	0.00770378556128854	0.0960992221731022	not significant	NA
Lrg1	1.22751959278126	10.4883215966979	8.54802827341887	0.00771173764762653	0.0961068884002019	not significant	NA
Ripk2	-0.989645123422257	2.34609954950935	8.54110459664542	0.00773295502731675	0.0962376635818339	not significant	NA
Rdh7	-0.486152707843764	9.68121038879032	8.53510346290686	0.00775139739615609	0.0962376635818339	not significant	NA
Trim37	-0.67207151554457	3.03446159074599	8.53333508825647	0.0077568411213989	0.0962376635818339	not significant	NA
Stfa2l1	5.64613273366709	-0.944803589667355	8.69277199744137	0.00776183422985098	0.0962376635818339	not significant	NA
Tlcd1	-0.625119382659158	5.04020445985256	8.52909259161665	0.00776991832895696	0.0962376635818339	not significant	NA
Gch1	-0.68717939544812	7.13636865303539	8.52845173943424	0.00777189582531642	0.0962376635818339	not significant	NA
Wars	0.792210852327403	4.45422314482336	8.52787894918202	0.00777366377077265	0.0962376635818339	not significant	NA
Krt18	1.55020713142744	9.1618015906533	8.5224936164997	0.00779030757352001	0.0963215868327369	not significant	NA
Wdr61	-0.414752810730833	5.4325037578598	8.52092898419307	0.00779515056059712	0.0963215868327369	not significant	NA
Mapk8ip3	0.736257076405555	3.61545540049937	8.51684494058162	0.00780780750375803	0.0963795037238078	not significant	NA
Slc25a47	-1.23670335593966	8.82133368932525	8.51467090151294	0.00781455435598442	0.0963795037238078	not significant	NA
Il20rb	1.68549198551598	0.521517130278572	8.51153737216029	0.0078242901797889	0.0964087984711901	not significant	NA
Scly	0.442930123348331	6.82568565109936	8.5029214915298	0.00785112861138338	0.0966485738269732	not significant	NA
Igfbp5	-1.00297691147435	1.71950702110907	8.47154344717124	0.00794973282395013	0.097585652460859	not significant	NA
Fhl3	2.54524983127021	1.4080848664112	8.46970542328293	0.0079555509443791	0.097585652460859	not significant	NA
Tgm1	1.41615671551213	1.85061079569346	8.46956017860361	0.00795601090522676	0.097585652460859	not significant	NA
Pnrc1	1.18747467005951	6.44433530169701	8.46923122529055	0.00795705274302928	0.097585652460859	not significant	NA
Kat2b	-0.656052245715411	5.58676519553243	8.45157970082468	0.00801317872759352	0.0981092462680216	not significant	NA
Trim2	0.642905696623346	5.96983447452758	8.45109472430621	0.00801472694356261	0.0981092462680216	not significant	NA
Aox3	-1.58078924067484	7.48346626944598	8.44818485142804	0.00802402321581016	0.0981313315412526	not significant	NA
Esr1	0.7407792191321	4.25101179587469	8.44541458777269	0.00803288452725383	0.0981480611361667	not significant	NA
Omd	-1.30243953913448	1.17340567825301	8.43889032424507	0.0080537965330842	0.0982525681236529	not significant	NA
Ushbp1	-0.641797002233386	3.12178527286883	8.43637819704733	0.0080618645793962	0.0982525681236529	not significant	NA
Dyrk3	1.6271381767468	1.94750823286041	8.43396494449891	0.00806962347349287	0.0982525681236529	not significant	NA
Acot8	-0.671924261654818	4.45482111326097	8.43339931831591	0.00807144322041919	0.0982525681236529	not significant	NA
Lsm4	0.465208947359589	5.18313138981388	8.42874984025752	0.00808641880628164	0.0983434665967288	not significant	NA
Tbc1d30	-1.60741379354025	2.5287366712578	8.42099861987322	0.00811145304326162	0.0984658692754945	not significant	NA
Pyroxd2	-0.83335529344209	2.82021135798932	8.41889800695325	0.00811825214222239	0.0984658692754945	not significant	NA
Ppp2r5a	-0.475944798015167	6.53318373698774	8.41196583350057	0.00814073430636659	0.0984658692754945	not significant	NA
Sik3	-0.603210334356931	4.90093778462871	8.41176605357157	0.00814138324261033	0.0984658692754945	not significant	NA
Ptrh2	0.48512843461372	4.4490891495032	8.41134666393893	0.00814274571293543	0.0984658692754945	not significant	NA
Ptgs1	0.584200445716613	3.78429412680513	8.41118959367423	0.00814325605156106	0.0984658692754945	not significant	NA
Mcph1	0.986279099593907	1.55898234740961	8.40774193826605	0.00815446675718233	0.0984658692754945	not significant	NA
Fignl1	-3.51276759184055	-0.564395280039175	8.4070789516554	0.00815662453534215	0.0984658692754945	not significant	NA
Vcan	5.48026751963307	0.73000059967776	9.00299149090861	0.00818112743133365	0.0986707247657534	not significant	NA
Upk3b	-2.42808279996125	-0.322422553777387	8.39575535135026	0.00819357613084699	0.0987299541507212	not significant	NA
Mpp4	-1.55139521785516	1.06705732575426	8.39087570609104	0.00820955648190141	0.0988315908087727	not significant	NA
Ikbip	0.931277180014995	2.23812691929241	8.37954184716707	0.00824680659619723	0.099188863909083	not significant	NA
Myo1d	-0.624773568341848	3.24032587756068	8.35631156735016	0.00832373998243544	0.100022336045816	not significant	NA
Plscr1	1.21799550772323	4.23884512383887	8.34946114767343	0.00834657795323341	0.100204837792348	not significant	NA
Slc22a1	0.597094369449877	8.0987158787761	8.34104057872345	0.00837474527852717	0.100428589968472	not significant	NA
Rmnd5a	-0.500693712120816	6.17853965193975	8.33930903962843	0.00838055037681632	0.100428589968472	not significant	NA
Pigl	1.02405659797441	1.80719756973517	8.32604110963023	0.00842517963226298	0.100871117754461	not significant	NA
9530077C05Rik	4.05148245373759	-0.132920004442272	8.32233026455909	0.00843770866618339	0.10092886585358	not significant	NA
Prrx1	-2.14286090442416	-0.101778561026658	8.30993019718051	0.00847972475069777	0.101338900350948	not significant	NA
Med24	0.717589560153472	3.05139186074142	8.30181484263812	0.00850734759725374	0.101576334392734	not significant	NA
Vcpip1	0.497411056675845	4.9536408722094	8.2901076249156	0.00854737145766075	0.10194103584457	not significant	NA
Mefv	2.16887530432786	0.327629034538494	8.28833245322608	0.0085534584206125	0.10194103584457	not significant	NA
Edc3	-0.669835645010604	3.85224365931298	8.28312906647549	0.00857132811909193	0.102053780171487	not significant	NA
Traf3	0.662711293467911	3.81576026555199	8.28104366790372	0.00857850144822161	0.102053780171487	not significant	NA
4930524J08Rik	-2.04949298752299	-0.544276796660516	8.27620672068253	0.00859516504106454	0.102159230224921	not significant	NA
Rnf217	-0.467247102189211	4.8631860061586	8.27075930745555	0.0086139745129879	0.102217513606141	not significant	NA
Urad	0.990741649940791	2.44472412592056	8.26916880249276	0.0086194749616034	0.102217513606141	not significant	NA
Slc7a2	-0.885994463467404	7.78575178042184	8.2680111601236	0.00862348087759853	0.102217513606141	not significant	NA
Cish	-2.09569408258061	4.68625716752002	8.2644667499315	0.00863575876865019	0.10227049579727	not significant	NA
Ranbp10	-0.554452143957566	5.82924114282044	8.26207816088335	0.008644043759278	0.102276138355035	not significant	NA
Med22	0.526709331495535	4.20868856751169	8.25184747843418	0.00867962900140137	0.102535128820327	not significant	NA
Hlf	-0.594510357009472	5.1902511279624	8.25128521619603	0.0086815893924067	0.102535128820327	not significant	NA
Dlat	-0.587902378219634	4.92990783473724	8.2437268540963	0.00870798997516353	0.102686211234126	not significant	NA
Mcfd2	0.580875123642547	7.93640009792742	8.24313496250735	0.0087100611300286	0.102686211234126	not significant	NA
Trappc10	0.524811822961002	3.86994992794799	8.23469157525356	0.00873966562020966	0.10294257220639	not significant	NA
Ddost	0.48665516972633	6.94450818664977	8.2251386332984	0.00877329445801755	0.103184705683436	not significant	NA
Tmem131l	-0.964315902619068	3.56944408203506	8.22437801219514	0.00877597817463339	0.103184705683436	not significant	NA
Srpr	0.415462881027147	7.31479650704285	8.22073178375162	0.00878885583502232	0.103222795991898	not significant	NA
Serpini1	4.21343993629761	-0.474615209681963	8.21900000006081	0.0087949794111283	0.103222795991898	not significant	NA
Siva1	0.551809592626789	4.18646066381148	8.20746690719989	0.0088358806749961	0.103572812560898	not significant	NA
Rpl19	0.453845031977447	8.97929164922071	8.20400910355492	0.00884818440008006	0.103572812560898	not significant	NA
Bud13	-0.9403060894622	2.13944848957775	8.20391352632646	0.00884852475611888	0.103572812560898	not significant	NA
Noc2l	-0.596243210829563	3.92372245279106	8.19152251641853	0.00889277249625559	0.103774198341251	not significant	NA
Bst1	2.19280376865894	0.246032683593516	8.19128749527918	0.00889361410312068	0.103774198341251	not significant	NA
Sos2	-0.504757656258114	3.50960827164717	8.19097292049836	0.00889474072788955	0.103774198341251	not significant	NA
Abcb11	-0.924512218481169	8.03493665576253	8.19022461953365	0.0088974213419778	0.103774198341251	not significant	NA
Gas2	-0.753712083801946	4.64607550071392	8.18493808996178	0.00891638452935618	0.103890121577403	not significant	NA
Gnpat	-0.451125635478092	4.82272050203839	8.18303446231791	0.00892322391010674	0.103890121577403	not significant	NA
Cep57	0.588190875095625	3.67310260662117	8.17329547195144	0.00895830502582508	0.104205931819056	not significant	NA
Rassf4	-0.818786981180543	1.96945722923569	8.16543709798381	0.00898672292371271	0.104306623452345	not significant	NA
Stn1	1.03124333399996	1.4046928654028	8.16393892475542	0.00899215199045911	0.104306623452345	not significant	NA
Metrn	0.856737747220425	1.95314811376331	8.16350381470854	0.00899372941680361	0.104306623452345	not significant	NA
Cox5a	-0.390012601074626	8.72201566865913	8.1604259750991	0.00900489639120225	0.104306623452345	not significant	NA
Plin5	-0.777377305462985	5.63932622692924	8.15990751044966	0.00900677898340218	0.104306623452345	not significant	NA
Paics	-0.719569705588934	7.56134932355656	8.14832601348858	0.00904894592213216	0.10454316803527	not significant	NA
Pnpla7	-0.770036373245808	7.37467326935106	8.14830673174594	0.00904901630628864	0.10454316803527	not significant	NA
Cfi	0.420146893190659	8.75696715685563	8.14581796851877	0.00905810611611983	0.10454316803527	not significant	NA
Rpl36a-ps1	0.441108431092951	8.43829326899486	8.14553757555493	0.00905913083829829	0.10454316803527	not significant	NA
Atp5k	-0.467545141079067	7.44243526219585	8.14146135810777	0.00907404221831359	0.104623067760098	not significant	NA
Rpa2	0.793979626669165	4.15543878282261	8.13594946651359	0.00909424861140222	0.10476382437304	not significant	NA
Smim8	0.540641476058444	4.00355928714523	8.12247474962404	0.00914385593370403	0.10517530964234	not significant	NA
Fhl1	-0.805964078427916	2.46562284262648	8.12188654140965	0.00914602822435679	0.10517530964234	not significant	NA
Sept6	-1.75404178568573	0.177189935732191	8.11456131746855	0.00917312853400153	0.105288629602049	not significant	NA
Ccdc59	0.448273147576865	4.14916126083889	8.11294852553249	0.00917910710173387	0.105288629602049	not significant	NA
Sec24a	-0.512093921574495	5.78109456363505	8.11270826936986	0.00917999809173459	0.105288629602049	not significant	NA
Msto1	0.813393575614469	2.32446486253792	8.10953849772642	0.00919176213566304	0.105331321481115	not significant	NA
Ak4	-0.669894413476353	5.25750508360522	8.10285265968881	0.00921663005802101	0.105523968968496	not significant	NA
Chek2	-0.982953796301621	1.0006272549341	8.09573066221322	0.00924320201905247	0.105648756334567	not significant	NA
Slc25a38	0.525181023886509	4.93535987122377	8.09501748123681	0.00924586753223166	0.105648756334567	not significant	NA
Limd2	0.977337014626897	4.3406645406439	8.09158795914525	0.00925869722790112	0.105648756334567	not significant	NA
1600014C10Rik	-0.530061368087305	6.47832061240461	8.09129521764568	0.00925979327165082	0.105648756334567	not significant	NA
Fhl2	2.06575316722368	0.312812924273932	8.08626870631169	0.00927863523457948	0.105771596433875	not significant	NA
Xkr8	0.722291925101785	3.47423465871851	8.08315598440651	0.00929032455008358	0.105812757353908	not significant	NA
Adcy1	2.82064737128625	0.223077639118711	8.0665818072947	0.00935284061327033	0.106432238360221	not significant	NA
Sec14l2	-0.576910062218056	8.5760635449479	8.06006679778902	0.00937754162537067	0.106525541393828	not significant	NA
Tprgl	-0.40724828899488	5.62096316503966	8.05600395083417	0.00939298197402313	0.106525541393828	not significant	NA
Zfp759	1.57798101408651	0.628109978764592	8.05187578751947	0.00940869931157398	0.106525541393828	not significant	NA
Pdlim3	-2.74558916567649	-0.58458849197059	8.05037648098828	0.00941441487541602	0.106525541393828	not significant	NA
Msr1	0.720506920508692	5.1088462989923	8.04897256649633	0.00941977026809178	0.106525541393828	not significant	NA
Zdhhc9	-0.402247145748804	6.24835579975904	8.04877696801601	0.0094205166678935	0.106525541393828	not significant	NA
Dhx35	0.840483603665891	2.32737586985607	8.04751390638723	0.00942533805822267	0.106525541393828	not significant	NA
Zfp704	-0.704819411372222	2.859718393123	8.0473134722649	0.00942610341086021	0.106525541393828	not significant	NA
Parp3	0.677873265499577	5.22333735599403	8.04011384039086	0.0094536405879391	0.106652992453318	not significant	NA
Ppara	-0.715418450515063	4.99884281534361	8.04010706816382	0.00945366653216539	0.106652992453318	not significant	NA
Pid1	0.614295416576103	7.07438937608083	8.03565797368304	0.00947072790547115	0.106753523326903	not significant	NA
Stxbp6	0.519186832153132	4.19145676977001	8.02921972484229	0.00949547752471872	0.106940468287847	not significant	NA
1300017J02Rik	-0.522017486186894	8.12116356781485	8.02508460901573	0.00951141121587347	0.106948051172611	not significant	NA
Trp53inp1	1.19714689320952	6.68817901885618	8.0248071836389	0.00951248126554371	0.106948051172611	not significant	NA
Klf6	1.56883429040438	4.7353808835914	8.016346164997	0.00954517997422184	0.107223642626379	not significant	NA
Fam25c	1.15748312255389	6.40204935979895	8.00697837165198	0.00958152792161072	0.107532171741993	not significant	NA
Stard13	0.854396455072078	3.88129632509796	8.0050407245246	0.00958906524619391	0.107532171741993	not significant	NA
Sarm1	2.05388683182082	-0.40218650122518	8.00057495608157	0.00960646175565414	0.107562862254085	not significant	NA
Gtpbp2	-0.58606334800653	4.4827199711108	7.99983122178442	0.00960936237554425	0.107562862254085	not significant	NA
Clec4e	5.73541430395512	-0.454092086263324	8.14135512679735	0.00961643851729532	0.107562862254085	not significant	NA
Zfp53	1.44594138856266	1.97649230650719	7.99403122329576	0.00963201602498224	0.107645175678513	not significant	NA
Irgm2	-0.683987912055018	4.17953088847365	7.98856149999639	0.00965343374178352	0.107771923639613	not significant	NA
Atp9b	-0.815827521254061	3.55982759748134	7.98693478625502	0.00965981358626551	0.107771923639613	not significant	NA
Ube2q1	-0.494569184079401	4.9394741558048	7.96721727484891	0.00973751561990371	0.108488893916169	not significant	NA
Neu3	1.1807545491702	1.4244763115625	7.96598301242335	0.00974240246708953	0.108488893916169	not significant	NA
Lgr5	1.24811186901434	2.813351374725	7.96097968263444	0.00976224004960965	0.108488893916169	not significant	NA
Cpsf1	-0.384716256688505	5.72890884596143	7.9608570579932	0.00976272680099725	0.108488893916169	not significant	NA
Adh4	1.06260625890819	7.12385323627964	7.96016072389738	0.00976549136716776	0.108488893916169	not significant	NA
Zfp677	3.2932155029328	-0.851480162548893	7.95344813715352	0.00979218588772612	0.10869326335376	not significant	NA
Rabggtb	-0.389974994454268	6.0454092646947	7.95105083923053	0.00980173895553584	0.108707177679601	not significant	NA
Rsad2	-0.69324325379878	4.55822168577313	7.94359133081804	0.00983153050808517	0.10894533552868	not significant	NA
Dtnbp1	-0.367583576140398	5.25964678448826	7.93847468129407	0.00985202305974283	0.109080133589613	not significant	NA
Nt5c2	0.782976386051089	3.29802539847303	7.93612100710561	0.00986146553760588	0.109092462509765	not significant	NA
Trim46	-3.10956779142591	-0.807469257965939	7.928144177487	0.00989354144696775	0.109354941664459	not significant	NA
Hars	0.418196219956531	5.27031614040081	7.91179083964841	0.00995966142975203	0.1099605298164	not significant	NA
Zfp949	-1.17368674789398	1.0864413806177	7.91044601026396	0.00996512054451571	0.1099605298164	not significant	NA
2610528A11Rik	3.37057583671711	-0.975010237654592	7.89374925370309	0.0100331743384255	0.110618280711025	not significant	NA
Olfr1423	-0.729098691270759	2.03504245955132	7.88883612421308	0.0100532972742375	0.110746919846898	not significant	NA
Camkk1	3.86159708332978	-0.486283889241875	7.87296289206535	0.010118615411129	0.111372793827704	not significant	NA
Fip1l1	-0.426034225545082	4.5691666682271	7.86843431033576	0.0101373363389431	0.111384239099337	not significant	NA
Capn8	1.82587295064764	2.74252952714779	7.86813485947695	0.0101385756020486	0.111384239099337	not significant	NA
Hmbs	0.428231439470054	5.91485044808845	7.86654282054847	0.0101451669908008	0.111384239099337	not significant	NA
Otulin	-0.437022133828228	5.49185205023434	7.86266430801743	0.0101612447083007	0.111467322604123	not significant	NA
Rpn1	0.458296047722822	7.64209122932104	7.85595447910538	0.0101891256987728	0.111679638830566	not significant	NA
Atp5o	-0.335753620232626	8.59518416045407	7.8495577116976	0.010215784573648	0.111829778410829	not significant	NA
Rnf152	-0.908080092409093	5.34860296241595	7.84857196304859	0.0102198995844985	0.111829778410829	not significant	NA
Dyrk2	-0.495289346096806	6.49405018689998	7.84331263782528	0.0102418856351371	0.111893642839018	not significant	NA
Wdfy3	-0.371067696673564	5.20498838607462	7.84177673431924	0.0102483161738802	0.111893642839018	not significant	NA
Rela	0.527951614329734	5.84304704371931	7.84074357797845	0.0102526443150175	0.111893642839018	not significant	NA
Dhx32	0.497049856976717	3.98764291274026	7.83901095121899	0.0102599072415377	0.111893642839018	not significant	NA
Gtf2f1	0.888718680073644	3.39798826059222	7.83458620848115	0.0102784809521966	0.112002948013203	not significant	NA
Gpx3	1.03135510476425	3.9092109486757	7.83103918845918	0.01029339708723	0.112072248585651	not significant	NA
Fam209	3.09581396385395	0.445380258077409	7.82342482249036	0.0103254983259749	0.11232838627377	not significant	NA
Nck2	-1.19286102666965	1.77871981655887	7.81122565902587	0.0103771593885557	0.112796708440915	not significant	NA
Smad1	0.479748979218893	3.82183797169785	7.79997626089786	0.0104250516462369	0.113143645833605	not significant	NA
Csnk2a2	-0.368603360369614	5.47151159577457	7.79856985393264	0.0104310563272406	0.113143645833605	not significant	NA
Cox8a	-0.436618957090332	9.09873459535664	7.79512027042065	0.0104458005820538	0.113143645833605	not significant	NA
Gadd45b	3.00837662207564	2.92607491312859	7.79361699069441	0.0104522331249684	0.113143645833605	not significant	NA
Tm7sf2	-0.631258966434402	4.77122175091927	7.79360875056374	0.0104522683965996	0.113143645833605	not significant	NA
Rpl26	0.66992759685879	9.1891801275031	7.78694904845956	0.0104808181174285	0.11334119966165	not significant	NA
Chrna2	-1.14288924154705	1.4526176701447	7.78529360139013	0.0104879282825154	0.11334119966165	not significant	NA
Exd1	-1.06022850281956	1.37690403710689	7.78330451509232	0.0104964784844695	0.11334119966165	not significant	NA
Dbr1	0.713817940744466	2.81209367263669	7.78043838995445	0.0105088122406685	0.113380908342897	not significant	NA
Rtn4rl1	0.914749885008437	3.74774216035296	7.77762589323662	0.0105209307923985	0.113381876331566	not significant	NA
Syne3	-1.35428435132212	0.483299602015589	7.77479838705669	0.0105331295898778	0.113381876331566	not significant	NA
St6galnac6	0.524293967215934	5.19134072782388	7.77439499295522	0.0105348712395416	0.113381876331566	not significant	NA
Tbxa2r	1.78241646842782	0.098797949992139	7.7715948723817	0.0105469695069769	0.113418888836112	not significant	NA
Sptb	3.7315851309285	-0.983973257671728	7.76456860275329	0.0105773950466457	0.113652764824418	not significant	NA
Clip4	1.96147416214337	-0.0316426141183698	7.76063803781051	0.0105944577038693	0.113726702826427	not significant	NA
Zfp317	0.560417599544573	3.58111582501672	7.75898520009885	0.0106016417889042	0.113726702826427	not significant	NA
Klc4	-0.591142318928336	5.60127422442873	7.75492243565808	0.0106193235553812	0.113763722011568	not significant	NA
Tcaim	0.677106187515492	5.41733252434892	7.75420165873926	0.0106224638891546	0.113763722011568	not significant	NA
Srsf11	0.36426019256306	5.67245977161526	7.74829490471269	0.0106482375798374	0.113857670116832	not significant	NA
Pdcl3	0.536412754556309	3.78535532217225	7.74663224882907	0.0106555049199967	0.113857670116832	not significant	NA
Ghdc	0.437485412569414	4.85985239056309	7.74621847030954	0.010657314365799	0.113857670116832	not significant	NA
Eif1a	0.735655822119938	6.22474747278314	7.73675271133659	0.0106988008603364	0.114059431086783	not significant	NA
C77080	-0.443513098858632	5.09714196435879	7.73666074428778	0.0106992048078907	0.114059431086783	not significant	NA
Ubr7	0.665456105323924	4.0293633537569	7.73557908243091	0.0107039570648418	0.114059431086783	not significant	NA
Hacd1	0.567733760774363	4.43920258873078	7.7338620424661	0.0107115056339775	0.114059431086783	not significant	NA
Tnfrsf1b	-0.595280087343735	5.14730568820006	7.73130974199258	0.0107227371103944	0.114059431086783	not significant	NA
Ybx3	-0.508930479165664	5.03564749407149	7.72945089219038	0.0107309252296107	0.114059431086783	not significant	NA
Atf7ip	0.51453582108219	4.7720004695571	7.7280372859008	0.0107371567056042	0.114059431086783	not significant	NA
Gm16867	1.21993245008006	2.57032234822345	7.72216692890874	0.0107630773181788	0.114242128617104	not significant	NA
Zfp512	0.471432451788301	3.58617754572483	7.71985623281593	0.0107732991847828	0.114258034592943	not significant	NA
C5ar1	1.43764732731054	2.2384524460623	7.7132904822689	0.0108024028316602	0.11447400670638	not significant	NA
Rab11b	-0.413423806775129	6.51877830924264	7.70723408262039	0.0108293257906647	0.114599915775543	not significant	NA
Zkscan17	-0.614442793878053	3.19316232512794	7.70668212101051	0.010831783152399	0.114599915775543	not significant	NA
Ifit3b	-0.962045337460796	2.20854454809889	7.70178388156097	0.0108536173995619	0.114738241081083	not significant	NA
Ehmt1	-0.369769028463573	5.31327441538605	7.69674266301538	0.0108761398100019	0.114883612283391	not significant	NA
Zhx3	-0.482407843732912	5.78586603955877	7.69320387774221	0.010891980737992	0.114958230222578	not significant	NA
Pkp2	0.584006399468898	4.56689037801119	7.68889898154057	0.0109112854659712	0.115028501286556	not significant	NA
Eva1a	-0.465473946693854	5.73276260254983	7.68780372847889	0.0109162030156657	0.115028501286556	not significant	NA
Syt3	-1.15744993100313	1.56067800992304	7.68049365679028	0.0109490871510556	0.115282269698173	not significant	NA
Gpld1	-0.707157470274601	6.97165304013914	7.67329168025647	0.0109815921682674	0.115531641943748	not significant	NA
Cyp2c29	1.57743798392941	10.2675793893167	7.6703639646982	0.0109948364554242	0.115554128081735	not significant	NA
Tmprss6	-0.54745354750675	7.08818538922393	7.66892022714345	0.0110013740813806	0.115554128081735	not significant	NA
4933434E20Rik	0.339324034388766	6.09595486029152	7.6659259112887	0.0110149468428829	0.115603985375064	not significant	NA
Mfsd2a	-1.45181904935285	6.51435088111892	7.6612795528393	0.0110360447252228	0.115696597574199	not significant	NA
Cpn1	-0.70957891103943	7.89724260738114	7.65860262825118	0.0110482202158613	0.115696597574199	not significant	NA
Arntl	1.88136842429491	3.04080677520585	7.6581521607954	0.0110502705424739	0.115696597574199	not significant	NA
Gclm	0.420453579989468	7.68725072782955	7.65252574988244	0.0110759149292914	0.11587247104142	not significant	NA
Gjc2	1.35100598777489	0.867452634790173	7.64635444923862	0.0111041185494429	0.116074816249484	not significant	NA
C2cd2	0.523028004818321	6.99462385536784	7.64189549965299	0.0111245459292036	0.116195616093069	not significant	NA
Fn1	0.448615407730364	10.004169131283	7.63543072111568	0.0111542362701724	0.116341461530172	not significant	NA
Myadm	0.579343246555846	5.20544331017084	7.6338762792737	0.0111613883087526	0.116341461530172	not significant	NA
Hspa12b	1.23940425884183	0.950697632231742	7.63305777888111	0.0111651562943522	0.116341461530172	not significant	NA
Supt3	-0.849882542591718	2.01628915334198	7.629117623213	0.0111833145884812	0.116438040127128	not significant	NA
Dscr3	0.555806699643007	4.10063760462273	7.62344629178989	0.0112095084046212	0.116590912681789	not significant	NA
Arl13b	0.955411317282504	1.46849119934106	7.62208622920539	0.0112158001205569	0.116590912681789	not significant	NA
Tnfaip2	0.869335590893365	4.38308112040342	7.60980861644607	0.0112727740483956	0.117090241463827	not significant	NA
Rbfa	-0.576324297195963	4.48810771068653	7.60349910176345	0.011302177632878	0.11730263283315	not significant	NA
6430548M08Rik	0.795842296310494	3.67082785440942	7.59998571348213	0.0113185874761175	0.117306730608959	not significant	NA
Pgs1	0.655498409300796	3.66762746642822	7.59957989462062	0.0113204846151873	0.117306730608959	not significant	NA
Nags	0.463500233872081	6.0024738294051	7.59097833800381	0.0113607783744095	0.117390556995193	not significant	NA
Gckr	-0.489574028316838	6.77400404673521	7.59087163839525	0.0113612792008506	0.117390556995193	not significant	NA
Ptpn1	0.708965773465917	5.7933184174592	7.58931259561834	0.01136859981898	0.117390556995193	not significant	NA
Gal3st2c	5.9893605939681	-1.46070153902422	8.09034683261522	0.0113695026499295	0.117390556995193	not significant	NA
Tie1	-0.781264568378013	3.39752725424682	7.5882937882425	0.0113733865343487	0.117390556995193	not significant	NA
Tmed3	0.992670808097494	5.36721628789091	7.5766181798326	0.0114284020946882	0.117865520186005	not significant	NA
Plekhh1	-2.67796549021912	-0.555557779260481	7.5674685249024	0.0114717210786568	0.118219199597362	not significant	NA
Ppl	1.69566983516014	4.51473927428088	7.55894694527251	0.0115122298422815	0.118504254176339	not significant	NA
Prorsd1	0.33250693145377	5.58160612251211	7.55784553068372	0.0115174771389891	0.118504254176339	not significant	NA
Pdp2	-0.597678592603671	5.99999974638223	7.55496148969041	0.0115312296608966	0.118552626450882	not significant	NA
Sf1	-0.549295064646341	6.3236004135687	7.54994664640704	0.0115551861672166	0.118705747778983	not significant	NA
Chchd10	-0.40124625060899	10.5016460257561	7.54621767670007	0.0115730355914791	0.118716293593572	not significant	NA
Tnks2	-0.403605575701372	5.4159918927683	7.54545720965159	0.0115766794549781	0.118716293593572	not significant	NA
Pik3c2a	-0.559701902305329	4.63499047970132	7.54405454334681	0.0115834038183376	0.118716293593572	not significant	NA
Mccc2	-0.610660216362478	4.47498341533652	7.53913897064998	0.0116070031323435	0.118864907217607	not significant	NA
Arpc5	-0.33055194585999	6.59695221044439	7.53725657608166	0.0116160544540035	0.118864907217607	not significant	NA
Sdf2l1	0.922172682289622	7.21238731820289	7.53217064662882	0.0116405487515938	0.119022566392175	not significant	NA
Txnrd2	-0.526932598796791	4.47406938653348	7.52439868134095	0.0116780896872996	0.119313275135921	not significant	NA
Arhgap18	-0.620821521461905	3.61249035235459	7.51490505041691	0.0117241286315749	0.1196097759566	not significant	NA
Mtch1	-0.409467274836368	6.21915395864961	7.51464876007002	0.0117253742806745	0.1196097759566	not significant	NA
Usp24	-0.512652071906656	4.66752207210052	7.51271693976855	0.0117347682279827	0.119612446887251	not significant	NA
Stk26	-3.00553689212618	-0.978989852392693	7.51079709056346	0.0117441122126946	0.119614604791503	not significant	NA
Nat8f7	-2.91091051726946	-1.2421287836095	7.50011198818549	0.0117962676738043	0.119929610579402	not significant	NA
Serpinb6a	-0.60944728573279	4.62334615395264	7.49925256963107	0.011800473735932	0.119929610579402	not significant	NA
Kmt2d	-0.516814454242438	4.27393547830332	7.49883674836804	0.0118025093935601	0.119929610579402	not significant	NA
Vldlr	-2.69923537512197	0.148371394918477	7.48490621796839	0.0118709315115996	0.12053136506894	not significant	NA
Akirin1	0.386595868420749	5.30925244330241	7.4819579561179	0.0118854685918684	0.120585490020365	not significant	NA
Fmc1	-0.626504893634449	6.09401091876753	7.47809274408574	0.011904556752317	0.120685668995239	not significant	NA
Mustn1	0.817454253268188	3.71541217701312	7.47608855275904	0.0119144677050149	0.12068632610286	not significant	NA
Bche	-0.532449249601204	5.80863716813046	7.47435457720129	0.0119230497768439	0.12068632610286	not significant	NA
Dusp18	5.22553322775946	-1.1269290768593	7.59876731889057	0.0119348335955872	0.120712316938224	not significant	NA
Crlf2	0.571120692431273	4.75421668985084	7.46583103225205	0.0119653354527449	0.12092744117288	not significant	NA
Palld	0.751151149830833	6.70759200922344	7.4591283634264	0.0119987042448993	0.121139898031325	not significant	NA
Ist1	-0.366217724349465	5.30457011140592	7.45736997097982	0.012007475326418	0.121139898031325	not significant	NA
Lrrc75a	1.95142758877129	1.05127638021671	7.45604212454106	0.0120141034923416	0.121139898031325	not significant	NA
Aadac	-0.615948049440701	8.14814941658891	7.45139649962356	0.0120373247805897	0.121273543573605	not significant	NA
Trp53bp2	0.573545973100739	2.89775004199039	7.44968830586236	0.0120458757206642	0.121273543573605	not significant	NA
Per1	-1.25420653980166	3.70789642359741	7.44589825097772	0.0120648721310366	0.121371501668446	not significant	NA
Knop1	-0.432792057691423	4.70941468696339	7.44329558455747	0.0120779363434002	0.121409677840258	not significant	NA
Gpihbp1	-0.727099332762264	4.64013975028585	7.43954348614098	0.0120967977462248	0.121506025214764	not significant	NA
Mitf	0.692554007411029	3.05830019704135	7.43562904897597	0.0121165099566721	0.121531839102739	not significant	NA
Rnf220	-0.747477333118561	4.35825546099176	7.43534831849411	0.0121179250166573	0.121531839102739	not significant	NA
Usf2	-0.490556771953736	7.58808743476236	7.43325435843305	0.0121284856771394	0.121544686609924	not significant	NA
Pex26	-0.912124748968857	4.83401413639716	7.42568026676328	0.0121667699222737	0.121732451679256	not significant	NA
Efr3a	-0.461834970664699	5.49399360850311	7.42561927920068	0.012167078734215	0.121732451679256	not significant	NA
Srf	-0.562320367695659	4.01661806805934	7.42403496972008	0.0121751039624236	0.121732451679256	not significant	NA
Ggt6	0.80688553105046	4.21763845515413	7.42013725728698	0.0121948725452851	0.121837101905526	not significant	NA
Afg1l	-0.641628527472546	2.52537818388993	7.41241739423134	0.0122341314132333	0.122136168636075	not significant	NA
Faah	-0.514231420894983	6.37611466541686	7.40791128177846	0.0122571115969161	0.122272389715466	not significant	NA
Ubxn8	0.476937083929854	5.33352384502995	7.39558197610978	0.0123202329019743	0.122808531621049	not significant	NA
Ndufs2	-0.356726536802462	7.58105215226633	7.39308435204003	0.0123330635510342	0.122842940221632	not significant	NA
Abcc6	-0.540552976875618	5.09332757972506	7.38814566604847	0.0123584778390146	0.122930482646332	not significant	NA
Shroom3	0.770018927164025	2.97220073372266	7.38772923474796	0.0123606234268758	0.122930482646332	not significant	NA
Fasn	-1.17798457329294	7.9652962020369	7.38013808885192	0.0123998077995734	0.123226618026413	not significant	NA
Fbxo2	2.31204484724199	-0.232316056501988	7.37773584910878	0.0124122364297297	0.123256613158908	not significant	NA
Klf10	-0.984393261592291	4.56395333053918	7.37261791295172	0.0124387614503291	0.123426437482129	not significant	NA
Tmem120b	-1.2217826362703	1.30021660783268	7.36544134279736	0.0124760616081266	0.123702842500561	not significant	NA
Slc6a8	0.878247204115495	3.07835857487783	7.35950338757824	0.012507017688854	0.123915974045847	not significant	NA
Flrt1	1.88836523528664	-0.465403472191615	7.35637561020454	0.0125233577739741	0.123984081726011	not significant	NA
Tmprss4	-2.06475475792303	-0.687703993924529	7.34615190909847	0.0125769333570223	0.124413730409117	not significant	NA
Pop7	0.743817418867614	3.35945820270942	7.34447349979136	0.0125857529998534	0.124413730409117	not significant	NA
Ankrd42	2.72265600014153	-0.839420976490859	7.33943009064942	0.0126122961422942	0.124582092663477	not significant	NA
Parp2	0.55957249022832	3.34132856883224	7.33620065464815	0.0126293250017495	0.124612650530021	not significant	NA
Kiz	-0.640836306277632	3.33926042423905	7.33424837751762	0.0126396317289082	0.124612650530021	not significant	NA
Rnaset2a	-0.699646737919108	6.2714606161616	7.33343447769826	0.0126439313295464	0.124612650530021	not significant	NA
Map7d1	0.71279437288748	5.45395635682996	7.32619729338931	0.0126822346013974	0.124814179988477	not significant	NA
Klhl21	-0.691054714755618	4.82121812236197	7.32546176719876	0.0126861346075628	0.124814179988477	not significant	NA
Mkrn3	2.81436993414747	-0.871646591319641	7.32417372142364	0.0126929674564553	0.124814179988477	not significant	NA
D430042O09Rik	-0.696117927707025	2.76738107526188	7.3143905936088	0.0127449983690145	0.125231799427871	not significant	NA
Hbp1	-0.386783418899631	5.76316346017675	7.30867297324256	0.0127755164545805	0.125371461340947	not significant	NA
Eefsec	-0.622626727541483	4.22133733745426	7.30663178293008	0.0127864310006346	0.125371461340947	not significant	NA
Gm14296	1.56248138692723	0.241891816978052	7.30457037600393	0.0127974641267597	0.125371461340947	not significant	NA
Tmem176a	0.6313127008114	8.09610714906773	7.30456383623389	0.0127974991458884	0.125371461340947	not significant	NA
Mug1	-0.549613034216287	10.6544934755996	7.30215610325604	0.0128103992758224	0.125404043135069	not significant	NA
Nsfl1c	-0.579277587461377	5.25913354588579	7.29490455485211	0.0128493386163295	0.125522015725304	not significant	NA
Ppp1r3c	1.09673969737259	6.29861418352153	7.29114371054608	0.0128695851803814	0.125522015725304	not significant	NA
Lhfpl4	3.85402228463043	-0.80407553248191	7.29112524367864	0.0128696846841596	0.125522015725304	not significant	NA
Lamp3	2.20337317244506	-0.103940890509724	7.29102532697909	0.0128702230733558	0.125522015725304	not significant	NA
Muc2	5.47957910088459	-1.19515372763649	7.75686439786574	0.0128703670116875	0.125522015725304	not significant	NA
Dnmbp	-0.952686630175438	3.98469523502381	7.2810983194852	0.0129238380975351	0.125949725745175	not significant	NA
Pla2g7	0.91744835229271	3.2021354734435	7.2735093497045	0.0129649923620686	0.126256854987639	not significant	NA
Dpyd	-0.565064548002077	6.73338488727414	7.2691762686893	0.0129885553178907	0.126392345879444	not significant	NA
Zfp207	0.4299593957054	5.94510683921664	7.25648372801171	0.0130578496983878	0.126972320229758	not significant	NA
Slc17a2	-0.685043027857948	6.55734734072343	7.25456817242784	0.0130683431010247	0.12698008749052	not significant	NA
Sgsm1	1.23219878319304	2.1567548504075	7.24226540699151	0.0131359605797094	0.127542484561182	not significant	NA
Tube1	1.66739837863193	0.053134847888006	7.23831149635662	0.0131577739463151	0.127618447212406	not significant	NA
Rps28	0.61624452321169	8.4073298530459	7.23731625953862	0.0131632708950955	0.127618447212406	not significant	NA
Jpt2	0.511173954789834	5.34563238482464	7.23465713046398	0.0131779704281939	0.127666462032902	not significant	NA
Lpgat1	0.660153349265866	8.12076678983828	7.23261229486571	0.0131892865426556	0.127681651984999	not significant	NA
Ran	0.432439337548008	7.83595215209355	7.21943005130111	0.0132624958705047	0.128260837576271	not significant	NA
Hmcn2	1.19501961300861	1.64340907763842	7.2183165954935	0.0132687001768092	0.128260837576271	not significant	NA
Rps23	0.523997827520564	9.42282017970295	7.215071278015	0.0132868018126443	0.128341098924789	not significant	NA
Dnajc4	-0.663204857948267	3.35088397833235	7.20735171422819	0.0133299697753141	0.128663186526944	not significant	NA
Slc25a1	-0.703396837515602	6.78205375397029	7.20300632283298	0.0133543376112874	0.128803471305333	not significant	NA
Pla2g6	-1.01501926066762	4.30506204387555	7.19909425713087	0.0133763176779573	0.128920536384021	not significant	NA
Cdc42ep4	-0.69270016468135	5.87205426743455	7.19685968507933	0.0133888906720199	0.128946830898615	not significant	NA
Fam160b1	-0.409057370605057	4.72141068740638	7.19236205037647	0.0134142366725165	0.129096011709494	not significant	NA
Cep97	0.676512826241019	2.55932920769406	7.18824558482976	0.0134374812181725	0.129202406434118	not significant	NA
Abhd14a	-0.703502200000271	3.10202064277159	7.1869120986363	0.0134450206115211	0.129202406434118	not significant	NA
Macrod1	-0.75282257973579	4.00270039178155	7.18083095418013	0.0134794622340983	0.129352916203857	not significant	NA
Apol10b	3.0034792588902	0.0557557237525635	7.17980271429664	0.0134852955039313	0.129352916203857	not significant	NA
Erlin2	-0.540585080875912	3.82771218848395	7.17812120234984	0.0134948408538849	0.129352916203857	not significant	NA
Klf13	-0.730935634300525	5.70091034599522	7.17718017203645	0.0135001860170005	0.129352916203857	not significant	NA
Tmem106b	-0.456303869195416	7.12988585014942	7.17326560451742	0.0135224464055464	0.129471493435561	not significant	NA
Zfp26	0.566146345031571	3.13219638131107	7.16499358531237	0.0135696195303087	0.129776028387069	not significant	NA
Usp2	-1.98098274785777	4.7591105162205	7.16421495357244	0.0135740692388368	0.129776028387069	not significant	NA
Sult2a8	-1.29460716659908	7.84569477030389	7.15397949362319	0.0136327131673426	0.13015914892609	not significant	NA
Zdhhc3	0.390908063996983	4.90522492465145	7.15375251395971	0.0136340168213922	0.13015914892609	not significant	NA
Rasal2	-0.597152045002752	3.07817999773384	7.14987963921893	0.0136562819108968	0.130276751980281	not significant	NA
Ikbke	0.792743624343192	4.2506290888698	7.14420741579675	0.0136889641613714	0.130481653109412	not significant	NA
Mep1b	4.73792574812216	-0.591921624339818	7.14269645895141	0.0136976846102796	0.130481653109412	not significant	NA
Fam220a	0.573943715784667	3.77039633457292	7.13653448453189	0.0137333120745034	0.13072596043012	not significant	NA
Pip4k2c	-0.470686149557672	4.51044102560919	7.13154843853973	0.0137622156778556	0.130905955663437	not significant	NA
Cldn15	-1.85574904896121	-0.556469898369328	7.12601616587343	0.0137943646039548	0.131116536707257	not significant	NA
Rpl10	-0.532909587221213	5.24704809936645	7.11350055846718	0.0138674023081895	0.131715181604544	not significant	NA
Cyb5rl	-0.736223936606814	2.95075235386742	7.10927281273926	0.0138921710248257	0.131854823248672	not significant	NA
Zdhhc13	0.885086428871575	1.82956117143351	7.098699903375	0.0139543284433449	0.132348873244701	not significant	NA
Pdzk1ip1	-1.6310414739567	1.38692353334147	7.09580332797633	0.0139714109466243	0.132415007654765	not significant	NA
Creb3l2	0.721697148524093	4.90182795362568	7.0885968982297	0.0140140113700493	0.132722719396172	not significant	NA
Trim35	-0.649950950295918	2.89473255494248	7.0814532679102	0.0140563826656309	0.13302781803066	not significant	NA
Nme6	0.803403286961552	4.3200859772239	7.07744198755718	0.0140802371564444	0.133157361931486	not significant	NA
Ppp3cc	1.10343235999348	0.788088964834358	7.07522195501002	0.0140934586440782	0.133186234718713	not significant	NA
Paip2b	0.597725399820094	4.56336465345817	7.05898367495391	0.0141905857491196	0.134007420434008	not significant	NA
Fbxo22	0.391184436012941	5.583599238848	7.05421405095121	0.0142192553928136	0.134181417244288	not significant	NA
Adgrf1	-1.37245529528869	1.02721679354934	7.04993407010679	0.0142450365041512	0.134327925220571	not significant	NA
Nnmt	0.770295340823642	7.72237618085147	7.04587767585742	0.0142695186330752	0.13446198205469	not significant	NA
Tmed9	0.560101847084058	7.56258631362966	7.03827715889072	0.0143155167567458	0.134535813848379	not significant	NA
Tmem56	-0.518584401736342	6.91485042141886	7.03788890051026	0.0143178708940179	0.134535813848379	not significant	NA
Eno3	-0.810986823736032	1.77537983759091	7.03787566070179	0.0143179511788626	0.134535813848379	not significant	NA
Pdss1	1.19965343631729	1.44134349966169	7.03779508369952	0.0143184398003237	0.134535813848379	not significant	NA
Cnnm3	-0.600435783317693	4.0266401894511	7.03461673812432	0.0143377281376145	0.134620475373817	not significant	NA
Arfgef1	-0.557969599334255	4.83048656590474	7.03162156424732	0.0143559312263403	0.134694833239689	not significant	NA
B4galt5	-0.869862666660633	4.80659119566909	7.02992296906238	0.0143662657744617	0.134695310747244	not significant	NA
Tmed5	-0.616799983578048	7.15411632219666	7.01754437097653	0.0144418288103677	0.135251221590894	not significant	NA
Rhod	0.667828693542402	5.39729252968435	7.01557965311104	0.0144538625552632	0.135251221590894	not significant	NA
Cys1	-1.250230355992	2.12046808796396	7.01330504818398	0.0144678082190836	0.135251221590894	not significant	NA
Bloc1s2	0.656518013181777	3.44971185436878	7.01318307044449	0.0144685564891204	0.135251221590894	not significant	NA
Mpv17l2	-0.479546121942381	4.36076397887561	7.0117764745467	0.0144771883242047	0.135251221590894	not significant	NA
Glrx3	0.390072421441004	7.11934681947242	7.00895693029556	0.0144945081722078	0.135316513214239	not significant	NA
Cd9	0.65151757118741	4.98655039096248	7.00644203403218	0.0145099760154685	0.135364434366529	not significant	NA
Vps4b	-0.383020674140751	5.2651940131992	7.00402324286912	0.0145248700291201	0.135406937823071	not significant	NA
Ehd4	0.651123406392787	4.03115804141841	7.00176592140639	0.0145387850618636	0.135440260839466	not significant	NA
Ndufa4l2	-1.47218374765693	-0.0793992826220609	6.98616097627111	0.0146353853571741	0.136197646728855	not significant	NA
Dock5	-0.570758314024095	2.72971720597324	6.98527630297335	0.0146408830809458	0.136197646728855	not significant	NA
Acp5	-0.385519821628845	6.5191334308725	6.98251440833183	0.0146580613667834	0.136208629152205	not significant	NA
Iqcc	0.592389625872981	3.00747514179367	6.98174320472026	0.0146628620479927	0.136208629152205	not significant	NA
Ube2g1	-0.375913507449495	5.19533193665008	6.97472257221299	0.0147066451780139	0.136518524834604	not significant	NA
Gsta1	2.76628044060566	0.455031313296017	6.97143536890323	0.0147271951360482	0.13661246592915	not significant	NA
Pgm2l1	-0.704315919299438	2.46083195439056	6.96768032270251	0.0147507087781241	0.136733746338195	not significant	NA
Lig4	0.755238102119114	2.68646465181973	6.96020067395787	0.014797669555253	0.137072047973624	not significant	NA
Pou5f2	-1.19876881612985	0.830069294474723	6.94606405882624	0.014886879306467	0.137611684360372	not significant	NA
Aqp11	-0.575263044395275	5.41124597666389	6.94435189152819	0.0148977244405783	0.137611684360372	not significant	NA
Morf4l2	0.636023031499103	7.07726648368357	6.94305254464107	0.0149059605526533	0.137611684360372	not significant	NA
S100pbp	-0.542343739060896	4.29525751074303	6.94171192321431	0.01491446358198	0.137611684360372	not significant	NA
Cpped1	0.419923753107443	5.95006669682867	6.94040728033623	0.0149227435776807	0.137611684360372	not significant	NA
Cyp2u1	-0.685897243725884	6.64454409518176	6.94019510192247	0.0149240906627549	0.137611684360372	not significant	NA
Muc1	-2.18702080148693	1.10271627216226	6.93924716218018	0.0149301106198683	0.137611684360372	not significant	NA
Pbld1	-0.552557248940776	6.97351196751645	6.93769450004754	0.014939976726252	0.137611684360372	not significant	NA
Adprm	-0.485218115639633	4.05725923755122	6.93331223823291	0.0149678620225259	0.137702256031407	not significant	NA
Gmds	-1.19483598636859	1.71513375096069	6.93159956077725	0.0149787758472473	0.137702256031407	not significant	NA
Enpep	-0.798318436923571	4.60439364871902	6.93119589677902	0.0149813494308105	0.137702256031407	not significant	NA
Aplp2	-0.415218475407867	7.17871701319799	6.92217618353268	0.0150389832190755	0.138135064658802	not significant	NA
Spcs3	0.404156325966748	5.6247690955554	6.9080770820125	0.0151295662525867	0.138869697811059	not significant	NA
Rdh5	0.623192942824727	4.36785614775674	6.90342104905911	0.0151596128110635	0.139048045237612	not significant	NA
Hist1h4c	-1.78963392023093	-0.720288464369205	6.90137483583918	0.015172838469199	0.139071965199138	not significant	NA
A930033H14Rik	-1.54871593214346	2.47261263150289	6.89459372209957	0.0152167596164143	0.13923380521362	not significant	NA
Mon1b	0.630126733554231	3.2226606223124	6.89279755410238	0.0152284169705958	0.13923380521362	not significant	NA
1110059E24Rik	-0.528869062482158	4.14872505781321	6.88973682792972	0.015248304290431	0.13923380521362	not significant	NA
Gm527	1.96538280772428	-0.0352030710818101	6.88897082146135	0.0152532859857083	0.13923380521362	not significant	NA
Mrps28	0.337444254327915	5.25757923956306	6.88833132725147	0.0152574462956159	0.13923380521362	not significant	NA
Ak3	-0.458849612060265	8.11057589578384	6.88733222055456	0.0152639486289656	0.13923380521362	not significant	NA
Myom3	1.95357185348636	0.308930007825774	6.88718509246323	0.0152649064198166	0.13923380521362	not significant	NA
Ddx52	0.480096465443905	3.84523082700049	6.88383937232804	0.015286704764106	0.13933560125279	not significant	NA
Atg10	-0.784789450840201	2.2748486914421	6.87831580756644	0.0153227679904289	0.139567187161779	not significant	NA
Ice1	0.675543610401009	3.41489766559946	6.87633434598423	0.0153357278954082	0.139588161205043	not significant	NA
Trmt2a	0.595602075927455	4.23472209487298	6.87207688186022	0.0153636153190014	0.139744884339084	not significant	NA
Cldn1	0.815419529012227	6.41365411602095	6.86507414511185	0.0154096073723984	0.139989107449623	not significant	NA
Fam46a	-0.599915858751382	4.44948506963962	6.86473464961217	0.0154118409636858	0.139989107449623	not significant	NA
Neurl1a	3.2897497760763	-0.308457697520773	6.86132428380584	0.0154342981998386	0.140095937506227	not significant	NA
Tbc1d2	1.47271280168741	0.551304506220077	6.85577171046427	0.0154709395571063	0.140331278614251	not significant	NA
Zfp599	5.0835299261787	-1.33092511219914	6.96139140949098	0.015490044735984	0.140335025192844	not significant	NA
C6	-0.675103637759752	7.19902273311864	6.85246881717213	0.0154927810680144	0.140335025192844	not significant	NA
Tcte2	2.19845436981655	-0.64180495893678	6.84938920918914	0.015513176845766	0.140422660902448	not significant	NA
Ccs	-0.553329774691424	7.28601887130482	6.84606469533064	0.015535228035547	0.140525149730383	not significant	NA
Papd5	-0.472920072352123	4.80526049723964	6.84166474577845	0.0155644659687654	0.140678707654769	not significant	NA
Mgmt	0.6617366977945	4.96603750362533	6.83862256494379	0.0155847171377751	0.140678707654769	not significant	NA
Dpys	-0.630655084870588	6.36706834107425	6.83697974080219	0.0155956652313548	0.140678707654769	not significant	NA
Akr1e1	-0.50661080631688	5.25132917913134	6.83416905039519	0.0156144159993499	0.140678707654769	not significant	NA
Nox4	-0.760516452339809	4.64780150881239	6.83023130216912	0.0156407277077898	0.140678707654769	not significant	NA
Slc17a3	0.551028425013487	5.88087512630571	6.8297964286662	0.0156436365112673	0.140678707654769	not significant	NA
Tnip2	0.712065590975169	3.01485067130945	6.82615046727908	0.0156680474200529	0.140678707654769	not significant	NA
Slc38a3	-0.841181086547862	8.87864304602894	6.82529566519329	0.0156737767139317	0.140678707654769	not significant	NA
Ugt3a1	-0.596208810622395	5.66888646365072	6.82331608095823	0.0156870537633877	0.140678707654769	not significant	NA
D2hgdh	-0.557426994304464	4.44251642425827	6.82329630360119	0.0156871864728358	0.140678707654769	not significant	NA
Kdm4a	0.806830199805746	5.36641448678617	6.82236941086693	0.0156934074788645	0.140678707654769	not significant	NA
Dusp23	0.396063584900467	4.95649391345693	6.82195463865059	0.0156961921829831	0.140678707654769	not significant	NA
Ahnak2	-1.85994978100294	1.02465960548166	6.82082285449664	0.0157037935620828	0.140678707654769	not significant	NA
Gm4924	1.24072287333515	1.21382909771087	6.82054691701217	0.0157056474546159	0.140678707654769	not significant	NA
Vegfb	-0.55575303398411	4.44777304688859	6.81940662050764	0.0157133111390232	0.140678707654769	not significant	NA
AI467606	-2.6340129071358	-0.795006597281838	6.81227134684283	0.0157613600640632	0.140930025219652	not significant	NA
Runx1t1	1.60426964738714	0.188770779474746	6.81204280792324	0.0157629017366613	0.140930025219652	not significant	NA
Plcg1	-0.639505625088919	4.22457958647247	6.80916278938645	0.0157823440448613	0.141007600477212	not significant	NA
Snx7	0.72841433378246	2.9966770002385	6.80141202752776	0.01583479984169	0.141379828443392	not significant	NA
Impa2	-0.925829552561594	2.10044016625081	6.79318876938446	0.0158906649917483	0.14178196870703	not significant	NA
Slirp	0.397614633571725	6.58844741231717	6.78938265555447	0.0159165960357749	0.141916660909856	not significant	NA
Scamp1	-0.495818314697933	6.20644609815804	6.78328172493822	0.0159582596661098	0.142191350412725	not significant	NA
C2cd4d	-1.5295951533535	0.432349842738421	6.7813717329501	0.0159713279801948	0.142211049547649	not significant	NA
Parp16	0.937751729725956	4.48658190160043	6.779681756108	0.0159829008356631	0.142217415180377	not significant	NA
Slc25a28	-0.466219601540761	3.97417045118055	6.7774823752724	0.0159979759948159	0.142254914854106	not significant	NA
Pde8a	-0.596561828809689	3.69747499839852	6.7704518422881	0.0160462711236307	0.142579338780812	not significant	NA
Nqo2	-0.643123589111158	6.24649459403502	6.76896381570452	0.0160565136168022	0.142579338780812	not significant	NA
1500011B03Rik,Gm20499	1.86765772315606	0.126145038634257	6.76742440658125	0.0160671174255977	0.142579338780812	not significant	NA
Ddx28	0.75856313187853	4.81097611898604	6.76400316004978	0.0160907116064292	0.142690108180321	not significant	NA
Mtch2	-0.361484457599161	7.69938428994098	6.7624568725908	0.0161013879898087	0.142690108180321	not significant	NA
Pex11a	-0.768642985240751	7.21777258618519	6.75973603288987	0.0161201931917363	0.142760169320732	not significant	NA
Spg20	0.533540709957469	4.9261464154192	6.75790043963208	0.0161328937419436	0.142776109616201	not significant	NA
Acot2	-1.30357579395191	5.32775123582831	6.75445057073186	0.0161567935936053	0.142832240117708	not significant	NA
Tmpo	0.44692491361011	5.50333038071852	6.75383734983073	0.0161610459501025	0.142832240117708	not significant	NA
Gm2a	-0.473098568966434	7.46627875072224	6.75171842493376	0.0161757491157746	0.142865786863395	not significant	NA
Plcxd1	-1.98872340250096	-0.10451213102039	6.7432655463974	0.0162345513345916	0.143288513059623	not significant	NA
Gpr137	-0.681230762316026	3.4878928545785	6.7400037404995	0.0162573053987961	0.143392717921503	not significant	NA
Serf2	-0.59155622905404	7.79505086278414	6.73673298810003	0.0162801574181771	0.143497645937607	not significant	NA
Slc16a5	1.54490960460229	3.8716077252167	6.73127769276997	0.0163183517132488	0.143737572790944	not significant	NA
Skap2	0.410232885508482	5.67356149197759	6.72664632963807	0.0163508554543224	0.143778406945616	not significant	NA
Bckdha	-0.643881140420888	5.65239643842076	6.72604144693142	0.016355105932881	0.143778406945616	not significant	NA
Zfp280d	0.633924482006123	2.98546572209717	6.72592576752917	0.0163559189455618	0.143778406945616	not significant	NA
Tjp2	0.612439628410605	5.00098779219683	6.72322923305974	0.0163748833211972	0.143811560461533	not significant	NA
Fxn	-0.506501997756326	4.61765369006406	6.72226795939311	0.0163816497334408	0.143811560461533	not significant	NA
Uxs1	0.53822877947446	3.10677944114587	6.71808004351223	0.0164111647364731	0.143974169938597	not significant	NA
Naxe	-0.444212930050571	5.83549628284338	6.71316078535107	0.0164459093994341	0.144182410517931	not significant	NA
Akap13	-0.514116798830817	4.90080859421957	6.71115385421222	0.0164601077738753	0.144183640487167	not significant	NA
Kctd15	-0.68900144264029	2.80342365533883	6.70943742559529	0.0164722617337702	0.144183640487167	not significant	NA
Ss18l1	-0.788791440695848	1.51829762864257	6.70751336474479	0.0164858977719705	0.144183640487167	not significant	NA
Ofd1	1.29325217016689	1.1857215486559	6.70692332578156	0.0164900819552433	0.144183640487167	not significant	NA
Zfp938	0.679780117584739	2.89898742268538	6.6978033696397	0.0165549050639793	0.144653866929954	not significant	NA
Zbtb10	-0.662566825245484	1.84377910292144	6.69188806110504	0.0165971012912552	0.144925888475241	not significant	NA
Fyb2	1.04009107713508	2.30647839236929	6.68663982633887	0.0166346389886186	0.145156896384361	not significant	NA
Rab14	-0.407349297620954	7.29792953137364	6.68265496455043	0.0166632034308325	0.145309346562612	not significant	NA
Samd8	-0.40372244020235	5.49346163351105	6.67902850822209	0.0166892460680804	0.145439617431615	not significant	NA
Cbarp	1.40614242236644	0.24873352577611	6.67632707931559	0.0167086751806694	0.145512119359314	not significant	NA
Rnf114	0.423085482811556	6.10858425631714	6.67461151936988	0.0167210268006429	0.145522929591243	not significant	NA
Gsto1	-0.471918142346819	6.55517375268615	6.67066509455446	0.0167494786094796	0.145673752209139	not significant	NA
AI987944	0.509218284931867	5.57805033587076	6.6587724813147	0.0168355441272594	0.146325120755702	not significant	NA
Atp5g1	-0.51671030955806	8.19728165820666	6.65040601396291	0.0168963855087663	0.146700503081822	not significant	NA
Hal	-0.816873756036421	7.87795117063078	6.64840179644527	0.0169109965000154	0.146700503081822	not significant	NA
Rps11	0.404074705389976	9.5215895619595	6.64770939528805	0.0169160474491683	0.146700503081822	not significant	NA
Higd2a	-0.420975398536496	7.1103209175675	6.64530142991063	0.016933626194815	0.146700503081822	not significant	NA
Dbp	-3.05732613614956	4.90585560079392	6.64377977468449	0.0169447451139042	0.146700503081822	not significant	NA
Stard4	-0.682789440464636	5.60140530591948	6.64266124416386	0.016952923521377	0.146700503081822	not significant	NA
Zfp952	0.799476457226442	2.74863541552624	6.6420854118933	0.016957135567711	0.146700503081822	not significant	NA
Phldb2	0.478112548049215	4.78981995653359	6.63968868623456	0.0169746794093762	0.146706131758918	not significant	NA
Arrdc1	-0.752445643648479	1.5807840215368	6.6387932861226	0.016981238837446	0.146706131758918	not significant	NA
Tkfc	-0.538401301930943	8.43135962615733	6.63740860357615	0.0169913881415696	0.146706131758918	not significant	NA
St8sia6	-2.16275093252734	-1.02869408279843	6.632805346653	0.0170251770676125	0.146866600822743	not significant	NA
Foxred1	-0.364616844484567	4.53297438227533	6.63182273043626	0.0170323993472092	0.146866600822743	not significant	NA
Ubac2	0.33972072245309	5.23678898644881	6.62750089019725	0.0170642055075418	0.146985089853462	not significant	NA
Cfh	0.605535186001616	9.12744009036928	6.62690655111766	0.0170685846440003	0.146985089853462	not significant	NA
Lins1	0.703039799250185	2.48496715069076	6.62118026248865	0.0171108403737528	0.147252159799878	not significant	NA
Desi2	0.609943194791471	4.93519645803663	6.61689447964209	0.017142542254857	0.147258255294128	not significant	NA
Matr3	0.478572210316185	5.8570951066007	6.61546972926038	0.017153095556277	0.147258255294128	not significant	NA
Sfrp1	-1.68429203786065	0.452825142829333	6.61448026778632	0.0171604288641345	0.147258255294128	not significant	NA
Coa6	0.483227520168444	5.65405836363291	6.61238521669001	0.0171759676463648	0.147258255294128	not significant	NA
Krit1	0.575473951602044	3.59979256872613	6.61231388771082	0.0171764969611667	0.147258255294128	not significant	NA
Pde4a	-0.707488247343985	2.02473731888028	6.61197587672264	0.01717900550385	0.147258255294128	not significant	NA
Arntl2	1.37593991334953	0.62286366374225	6.60955007209378	0.0171970205124804	0.147316268588926	not significant	NA
Gjc1	3.67332015136062	-1.2065045977862	6.60481730675985	0.0172322283719678	0.147521390337278	not significant	NA
Rnaset2b	-0.547521955370301	6.06333775666989	6.59770498016909	0.0172852888350201	0.147878976591178	not significant	NA
Cyp2c37	1.15588010598524	7.50774524213536	6.59052176486146	0.0173390623852298	0.148242192638212	not significant	NA
S100a13	-0.848618380803383	5.0246440286521	6.57970330411739	0.0174204003472125	0.148776680553619	not significant	NA
Rogdi	0.503992922937307	4.6263048718114	6.57893699951776	0.0174261778150688	0.148776680553619	not significant	NA
Ctnnbip1	-0.642039959456485	5.12961614585186	6.57768063326236	0.0174356546533673	0.148776680553619	not significant	NA
Prodh2	-0.553538975977672	6.63971155379688	6.57344708216653	0.0174676307246615	0.148862250096481	not significant	NA
Ap5m1	0.600164834967163	3.45037633392964	6.57334356905806	0.0174684133759575	0.148862250096481	not significant	NA
Pdzd11	0.65201875970518	4.37380360177746	6.56886272057221	0.0175023299459733	0.148935830628725	not significant	NA
Ak7	1.78675465398901	-0.385111209817842	6.56710239706338	0.0175156742448021	0.148935830628725	not significant	NA
Senp5	0.906613051011508	1.72198201903268	6.56691035466046	0.0175171307239413	0.148935830628725	not significant	NA
Ints14	0.590947845893321	3.24853048771809	6.56619842229554	0.0175225313024022	0.148935830628725	not significant	NA
Ngdn	0.490358811189548	5.625751605798	6.56353310498045	0.0175427663023312	0.148962186148522	not significant	NA
4930430F08Rik	0.673393945376131	3.09584350645025	6.56274679269658	0.0175487409160249	0.148962186148522	not significant	NA
Kcnk5	-1.1358795412333	4.00235468828754	6.56129857831393	0.0175597507568573	0.148962186148522	not significant	NA
Ear2	0.840326980496812	2.60953161853379	6.55509097442897	0.0176070301772639	0.149217648720811	not significant	NA
Snx5	0.309669912939283	6.062119311603	6.55435439282886	0.01761264963524	0.149217648720811	not significant	NA
Gpm6b	-1.09991444074816	0.766476600593756	6.55269329880523	0.0176253296088462	0.149228550237018	not significant	NA
Csf2rb	0.701221215399905	4.13130461685331	6.55017659772165	0.0176445601901428	0.149294863934425	not significant	NA
Dnajc9	0.606630490372407	3.53619745152279	6.54795060150824	0.0176615888673663	0.149342473198686	not significant	NA
Zfand6	-0.432487726655577	6.73776486334277	6.54017553674267	0.0177212108364539	0.14974994808766	not significant	NA
Pigh	0.814307558264697	2.68296591562933	6.53711218701488	0.0177447630670607	0.149778651016462	not significant	NA
Ints4	-0.465447287810533	4.38798525883933	6.53675936093231	0.0177474779643876	0.149778651016462	not significant	NA
Npc2	-0.403383680656309	6.71011693785633	6.52911383933447	0.0178064215854832	0.150159262547113	not significant	NA
Cped1	-0.433098885412037	4.85455483036917	6.52793804483557	0.0178155057259286	0.150159262547113	not significant	NA
Retsat	-0.696666085939366	8.54836683148264	6.52550070423398	0.0178343529229852	0.150221449894058	not significant	NA
Pxdc1	0.482791788483848	5.99614251196036	6.5218823735441	0.017862373213821	0.1502356632767	not significant	NA
Aig1	0.511456834940882	5.1225071485923	6.52106496675866	0.0178687099683415	0.1502356632767	not significant	NA
Tob2	-0.538099907950784	5.08583624501625	6.52047755489862	0.0178732652833829	0.1502356632767	not significant	NA
Mrps10	-0.490100988832924	5.03790755958452	6.51792507836317	0.0178930744504023	0.1502356632767	not significant	NA
Limk1	0.791456239756065	2.27171199556273	6.51788432135339	0.0178933909537069	0.1502356632767	not significant	NA
Nicn1	0.368637685175193	4.89199928371533	6.50653432558698	0.0179817732059896	0.15081321306763	not significant	NA
Abt1	-0.505963939740267	3.72858276257054	6.50609463557879	0.0179852068110885	0.15081321306763	not significant	NA
Gm36028	0.912089795494294	2.58748462570137	6.49882442968445	0.0180420866734628	0.151193378918116	not significant	NA
Ghr	-0.524212495381148	8.38930468787748	6.49470686867455	0.018074389847595	0.151367236715984	not significant	NA
Bbox1	-0.651851945907845	6.91763156521325	6.4922938522017	0.018093350356612	0.151429203176296	not significant	NA
Blzf1	0.617237266099734	3.49037871408811	6.49040298133833	0.0181082235014662	0.151456903845597	not significant	NA
Rsrc1	-0.535381625487912	3.3634598196519	6.48848260192444	0.0181233426598137	0.151486625499834	not significant	NA
Opa1	-0.38167743392074	5.41971812046513	6.48210816164411	0.0181736293106961	0.151810074433353	not significant	NA
Ccl5	-1.11947536395129	1.40751580357696	6.47762627747494	0.0182090788031948	0.1519174612832	not significant	NA
Zc3h4	-0.627217832903399	3.80970909269144	6.47618617917088	0.0182204855764005	0.1519174612832	not significant	NA
Pdk2	-0.711193224703652	5.40079886916924	6.47503468313783	0.0182296120932962	0.1519174612832	not significant	NA
Fmn2	1.76909078201445	1.12205655013883	6.47462265204205	0.0182328789996328	0.1519174612832	not significant	NA
Fech	-0.382632485467505	6.62894929281362	6.46587342723102	0.01830240354568	0.1523997976105	not significant	NA
Klrk1	-1.62786281690725	0.348964985381549	6.46165670436191	0.0183360163415864	0.152578707635373	not significant	NA
Msh6	0.568202462851122	3.795814134265	6.45935614330788	0.018354383742228	0.152578707635373	not significant	NA
Gab1	-0.659794367420399	2.97911285872311	6.45879878366524	0.0183588367104404	0.152578707635373	not significant	NA
Gm5431	-1.43572322551112	0.0791580988611706	6.45593230097729	0.0183817571566408	0.152672324183691	not significant	NA
Kctd11	1.07909022163073	2.26101680318332	6.45184379833224	0.0184145039442809	0.152847384450058	not significant	NA
Nostrin	0.444956989853096	4.20572013081867	6.44532898470226	0.0184668182782673	0.153104975769616	not significant	NA
Gkap1	-0.51650111607506	3.18534083647838	6.44506817939543	0.0184689159960294	0.153104975769616	not significant	NA
Atf1	0.407758717282068	4.91754810097562	6.44204161791085	0.0184932787134894	0.153155001103162	not significant	NA
Klf5	-1.75496449131458	0.803220093907855	6.44141384596663	0.0184983365204766	0.153155001103162	not significant	NA
Serpina1e	1.06314077493682	2.9686280886308	6.43625791846902	0.0185399347996222	0.153402442201801	not significant	NA
Wrap73	0.513649752513597	3.53933455282371	6.42900641940698	0.0185986163122904	0.153790831097462	not significant	NA
Tubb2a	1.40475963998963	8.01405787506264	6.42283559997308	0.0186487152267572	0.154107805703512	not significant	NA
Lactb2	-0.471486690635803	7.96181284262622	6.42095504371384	0.0186640126717947	0.154136972241593	not significant	NA
Slc37a4	-0.490191542792838	7.34673362870058	6.41495129741481	0.0187129437640471	0.154443690876804	not significant	NA
Lbp	0.948545476904716	7.56332644109547	6.4123725901923	0.0187340042318376	0.154520143217008	not significant	NA
Rps12	0.479672444157877	7.79654209225002	6.40339845855273	0.0188075022017665	0.154985497967405	not significant	NA
Tpr	0.399313561140887	4.92224081295506	6.40259607433599	0.0188140893089154	0.154985497967405	not significant	NA
Cldn14	1.41851542874302	4.85522715829729	6.40034389193062	0.0188325921212906	0.155040409556671	not significant	NA
Ppm1f	0.543850987807127	3.95563838113883	6.39672627591048	0.0188623550163771	0.155187893218912	not significant	NA
Stat3	0.705789862690681	7.36141324445184	6.3934145325812	0.0188896472838103	0.155314877666884	not significant	NA
Rbl1	2.21762000564807	0.565861033711233	6.39036485777985	0.0189148186618363	0.155377208951282	not significant	NA
Myl6	-0.431800948180197	8.54581607064418	6.38770562343277	0.0189367978629637	0.155377208951282	not significant	NA
Sept11	0.73575811284761	4.84202631549136	6.38684902186485	0.0189438839228335	0.155377208951282	not significant	NA
Celsr1	0.919311057371398	3.81872607669798	6.38560479045542	0.0189541818219762	0.155377208951282	not significant	NA
Tnfrsf25	-2.52588536141169	-1.11629373208158	6.38531979711376	0.0189565414493929	0.155377208951282	not significant	NA
Gpc3	-1.75471751094786	0.0625557575080392	6.38378354548799	0.0189692666061583	0.155384273925867	not significant	NA
Ect2	-1.85847142174995	0.126287836556079	6.38186550612881	0.0189851675387612	0.155417327764184	not significant	NA
Fam114a1	0.407390709857913	4.14039908974243	6.37793289158973	0.0190178160668606	0.155587354680663	not significant	NA
Fam81a	1.7003369393517	1.49532348070976	6.37518097536474	0.0190406995725182	0.155677330212761	not significant	NA
Cpne1,Gm28036	0.491205046780425	3.66183690980175	6.37036913528031	0.0190807859371617	0.155907756834027	not significant	NA
Cds2	0.37132418612487	6.19426380320284	6.36694782807098	0.0191093451599415	0.156043767397079	not significant	NA
Efcab2	-0.587231623225781	2.58207458139712	6.36519286553265	0.0191240130786436	0.15606406235649	not significant	NA
Ptpn3	0.451329213479347	4.32080844099772	6.3627100504064	0.0191447857528702	0.15606406235649	not significant	NA
Chrna4	-3.00970246440486	1.22399556441101	6.3610383462988	0.0191587863336247	0.15606406235649	not significant	NA
Gpx1	-0.579481712333838	11.2398765188577	6.36017206836695	0.0191660459197917	0.15606406235649	not significant	NA
Zbtb49	2.33785037948861	-0.358288385162587	6.35953268541828	0.0191714060415019	0.15606406235649	not significant	NA
Cdk18	-0.464113864445256	4.49148594530731	6.35786961889097	0.0191853557898474	0.156080614990945	not significant	NA
Lrrc57	0.731481773142628	3.07301761787248	6.3524745048011	0.0192306875879653	0.156352294244053	not significant	NA
Gpatch11	0.520920653872904	3.50420975273905	6.34864194295147	0.0192629625839287	0.156389044960911	not significant	NA
Grpel2	-0.536302929374449	5.02495085768044	6.34811303200789	0.0192674214078762	0.156389044960911	not significant	NA
Wrn	-0.773670012001663	2.62592660830503	6.34768536929133	0.0192710275283944	0.156389044960911	not significant	NA
Rccd1	1.23330981513611	0.822016221318936	6.3455836577655	0.019288760407306	0.156413094616354	not significant	NA
Acsf2	-0.664874774452569	4.3977464039118	6.34450427944897	0.019297874553369	0.156413094616354	not significant	NA
Lims1	0.507972602563713	4.11397728064962	6.33751116899136	0.0193570397234276	0.156795613047282	not significant	NA
Dlg3	-0.481566842409981	3.82387469593707	6.33177034190566	0.0194057607454624	0.15691261821514	not significant	NA
Taf1	0.524500831142802	3.62199684054272	6.33175069416855	0.0194059277250845	0.15691261821514	not significant	NA
Cdc25c	4.12638344815507	-1.10098998810129	6.42473885331941	0.0194154191475077	0.15691261821514	not significant	NA
Pdia6	0.484558255187657	8.89217660579289	6.32976611315778	0.0194228022577668	0.15691261821514	not significant	NA
Tubb6	1.52949456094067	4.67692067901829	6.32875757449237	0.0194313839322765	0.15691261821514	not significant	NA
Ndufb5	-0.40181722370465	7.65139116496941	6.32565122635962	0.0194578424139605	0.156959505340559	not significant	NA
Rbmx	0.689521424986375	3.32446865496772	6.32526238927842	0.0194611571746119	0.156959505340559	not significant	NA
Ubr2	-0.439693741229088	5.93765334615559	6.32188935800082	0.0194899379789599	0.15709489701441	not significant	NA
Spin1	0.353677064007129	5.99661210091396	6.3178010850658	0.0195248851472417	0.157279794377965	not significant	NA
Saa3	2.80459939165084	5.95379595263891	6.31596788006077	0.0195405782847896	0.157309461815719	not significant	NA
Serpina3g	-0.704019194390437	2.78789915998315	6.31433878645193	0.0195545359013661	0.1573251297519	not significant	NA
Cth	-0.802087486808082	7.13141952705004	6.31120666405223	0.0195814022106159	0.157444570997328	not significant	NA
2210016L21Rik	0.553957700320652	3.0824810172282	6.3069850170182	0.0196176790837681	0.157639485054721	not significant	NA
Cln3	-0.520835453594243	3.26051179053442	6.30298733718991	0.0196521003117647	0.157819258052418	not significant	NA
C1rl	0.418710079715529	8.55300693250155	6.29785911159461	0.0196963542772133	0.158077725688076	not significant	NA
Nvl	0.566764190362235	3.97236143084601	6.29495172904227	0.0197214927299724	0.158182554670654	not significant	NA
Ndufv3	-0.409517375852636	6.93097563155282	6.29140775847352	0.0197521836672622	0.158331763570257	not significant	NA
Bloc1s6	0.530100716280686	3.77703385319358	6.28436680297199	0.0198133163968928	0.158722351802076	not significant	NA
Cox6c	-0.372175982787471	8.9007240104337	6.28062105673611	0.0198459243890129	0.158722351802076	not significant	NA
Ctgf	-1.17634302609876	5.40394009064628	6.2806192488436	0.019845940141737	0.158722351802076	not significant	NA
Sms	-0.66277062332345	2.50757089468242	6.27844531155385	0.0198648923949439	0.158722351802076	not significant	NA
Bhlha15	2.8888135354205	0.858451882276152	6.27812085060179	0.0198677227521181	0.158722351802076	not significant	NA
Serinc1	0.389347926847944	6.89694964576909	6.27744513434243	0.0198736186406631	0.158722351802076	not significant	NA
Efnb2	-1.06844954218028	1.23808225499109	6.27548155179127	0.0198907627149053	0.158760204390693	not significant	NA
Nubp1	0.386595078266643	5.32839060680902	6.27321041251778	0.0199106125949494	0.158760204390693	not significant	NA
Lama4	-1.21643697437121	1.03129043141351	6.27274065945207	0.0199147210119032	0.158760204390693	not significant	NA
Relt	3.60820249092202	-0.484883411764954	6.2672955225433	0.0199624125630483	0.159043600821658	not significant	NA
H2afj	0.661049008568992	6.82237026424025	6.26187630383262	0.0200100032939409	0.159325849935585	not significant	NA
Nmt1	0.31888222096045	6.11370789171117	6.25842871990873	0.0200403451234253	0.159463191740117	not significant	NA
Orc3	0.621624585009147	3.46390451145333	6.25656379001871	0.020056779509114	0.159463191740117	not significant	NA
Srek1ip1	0.450575726561929	5.88808147270037	6.25543027461063	0.0200667757519501	0.159463191740117	not significant	NA
Sos1	-0.430830111979944	4.74999484304982	6.25439043412062	0.0200759507695413	0.159463191740117	not significant	NA
Robo4	-0.603211110132598	3.87231434690344	6.25253342558581	0.0200923476700708	0.159488793700255	not significant	NA
Cxcl11	1.52855340847837	1.50535682622593	6.25070954665479	0.0201084665494226	0.159488793700255	not significant	NA
Cttnbp2	-2.6335902025764	-1.23528727405811	6.24989117853746	0.0201157037099421	0.159488793700255	not significant	NA
Mrps9	-0.426226301901762	4.02599788667195	6.24052955419829	0.0201986988603846	0.159972888377028	not significant	NA
Dcaf17	-0.505781016993065	4.24542775342747	6.2391877095857	0.0202106261248109	0.159972888377028	not significant	NA
Fus	-0.530466084251252	7.21435768790285	6.23799144657191	0.0202212659645127	0.159972888377028	not significant	NA
Coq9	-0.329989054203487	6.09856103217162	6.23750269374606	0.0202256148383233	0.159972888377028	not significant	NA
9130401M01Rik	0.517978078064272	4.64599618509601	6.2359755666568	0.0202392097696838	0.159983807823366	not significant	NA
Eif5b	-0.421684797050114	4.97207179323114	6.23209962547418	0.0202737602049894	0.160160260051237	not significant	NA
Dtymk	0.444531971098524	4.32555234554768	6.23018698606212	0.0202908337977904	0.160198517832103	not significant	NA
Lyve1	-1.2975981378117	4.9332342747083	6.2240275873954	0.0203459258312824	0.160405468596185	not significant	NA
Adamts7	-1.30694831976399	0.699639962636016	6.22160487126654	0.0203676411309471	0.160405468596185	not significant	NA
Gorasp2	0.362825933556002	6.96369282058151	6.22003483748221	0.0203817274363203	0.160405468596185	not significant	NA
Etfdh	-0.552214546676649	6.40612260874259	6.21744926467667	0.0204049487664147	0.160405468596185	not significant	NA
Igtp	-0.590493967303746	4.89287316710857	6.2173959397641	0.0204054279934081	0.160405468596185	not significant	NA
Nudt6	-0.512267382996775	3.79461742520545	6.21691166952884	0.0204097806671141	0.160405468596185	not significant	NA
Zbed5	-1.50368727368888	1.39985677648452	6.21273887030791	0.0204473290787747	0.160405468596185	not significant	NA
Lama2	-1.29275900486535	0.486138453116414	6.21263755083011	0.0204482417448382	0.160405468596185	not significant	NA
Trim25	-0.575403207609536	5.96900706959717	6.21193541921311	0.0204545676550199	0.160405468596185	not significant	NA
Flad1,Lenep	0.488874746895795	5.3389610006855	6.21145448226538	0.0204589019511284	0.160405468596185	not significant	NA
Iqck	3.46699032082903	-1.0812246831045	6.21145063198655	0.0204589366547041	0.160405468596185	not significant	NA
Banp	-0.723310423460226	4.2360070908915	6.21088838468778	0.0204640050407868	0.160405468596185	not significant	NA
Mtf2	0.627329231037223	3.20551697049722	6.20650064585117	0.0205036064089228	0.160619758818224	not significant	NA
Spg21	-0.502769303905753	5.06259652490184	6.20120310263125	0.02055153286932	0.160898970425794	not significant	NA
Rgs4	-1.2268115327197	1.5887131892394	6.19705583790091	0.0205891398611028	0.160980780377262	not significant	NA
Klf11	-0.961078056257045	2.25456630830006	6.1962701850121	0.0205962727098976	0.160980780377262	not significant	NA
Nedd4	-0.398019868224674	6.5817222247245	6.19389713449371	0.0206178340563465	0.160980780377262	not significant	NA
Tfb1m	0.572972821961195	2.73592946847952	6.1936139228411	0.0206204089721715	0.160980780377262	not significant	NA
Zbtb6	0.711964348010245	2.73745179680996	6.19209881618003	0.0206341901639636	0.160980780377262	not significant	NA
Gm7694	1.18383405787565	2.55912647489648	6.19193011047064	0.0206357253209209	0.160980780377262	not significant	NA
Neurl2	-1.00814247970571	0.804617540572844	6.18963621297257	0.0206566115240094	0.161041308436693	not significant	NA
Mrpl33	0.50005389841604	6.95997146043886	6.18837835264633	0.0206680744756513	0.161041308436693	not significant	NA
Lsr	0.375565148275284	8.27683932299873	6.18379252605068	0.0207099253662284	0.161226298009664	not significant	NA
Zfp800	0.861038119847618	2.33461106760237	6.1830802083455	0.0207164345358271	0.161226298009664	not significant	NA
Kctd7	0.939585149921566	1.69959763692769	6.18112721891024	0.0207342926648685	0.161251315756314	not significant	NA
Cd200	-2.07256533498064	-0.18265334830296	6.17901113119563	0.0207536615067343	0.161251315756314	not significant	NA
Ogfod1	0.407835522700822	3.70951956806997	6.17869219063522	0.0207565825595622	0.161251315756314	not significant	NA
Cd2bp2	0.582245457916609	4.47686161533459	6.16528870808483	0.0208797545583481	0.162112048135888	not significant	NA
Nenf	0.672933068058798	4.45281286894141	6.16015409055749	0.0209271547482528	0.16238381095534	not significant	NA
Ppil1	0.576647131122506	3.41966486116351	6.15165134287258	0.0210059114527617	0.162898418122127	not significant	NA
Aars2	-0.437194362679634	3.62902284370366	6.13999891411401	0.0211143785346904	0.163642680501405	not significant	NA
Pja2	0.523919246480047	4.81437829152817	6.13772472482659	0.021135620554119	0.163710442352366	not significant	NA
Chchd6	-0.685277608236155	2.51542764560032	6.13200106426379	0.0211891876602249	0.164028356958407	not significant	NA
Snapc5	0.464172755652236	5.07540280390279	6.13054104930239	0.0212028759624212	0.164037371149316	not significant	NA
Ptprs	-0.812505774626372	1.68454422521864	6.12916329956012	0.0212158020199898	0.164040481025872	not significant	NA
Usp6nl	-0.652046209168805	3.72467440980708	6.12511265822298	0.0212538560088985	0.164186709294701	not significant	NA
Decr2	-0.55176204240853	8.70557338644619	6.12448231658824	0.0212597846208438	0.164186709294701	not significant	NA
Utrn	-0.431185941584346	4.10835989131937	6.12126186344595	0.0212901030030122	0.164323965311405	not significant	NA
Nmrk1	-0.757930546721577	4.78300179408782	6.1190774530405	0.0213106951455572	0.164386033578627	not significant	NA
Ncoa4	0.385980586625641	6.50559246058562	6.10975897254903	0.0213987886392518	0.164968412946981	not significant	NA
Vrk1	-0.586283759637155	2.25811740610537	6.10705876392183	0.021424391136141	0.164993362394034	not significant	NA
Abcb10	-0.492166573049803	4.94710831519718	6.10676077953185	0.0214272186159911	0.164993362394034	not significant	NA
Eloc	0.404484245547707	5.82405778006574	6.10312639824479	0.021461737572972	0.165157699229078	not significant	NA
Ap3m1	-0.452523706325381	6.10376456112175	6.10186009357153	0.021473779339374	0.165157699229078	not significant	NA
Lysmd4	0.585328476637765	3.29546327913434	6.09804335655743	0.0215101196607697	0.165211865411632	not significant	NA
Vipas39	-0.421607825541028	3.25452039490117	6.09460376094232	0.0215429277777531	0.165211865411632	not significant	NA
Pigx	-0.423919409280672	4.14423337190705	6.09300131257757	0.0215582315392178	0.165211865411632	not significant	NA
Rnf130	-0.468162969860586	5.84028982443311	6.09256582597597	0.0215623926312622	0.165211865411632	not significant	NA
Phlpp1	-0.592963197272695	3.28466112356391	6.0922375568648	0.0215655298470639	0.165211865411632	not significant	NA
Tbrg1	0.564197952361586	5.3997135416738	6.09029076755573	0.0215841454526666	0.165211865411632	not significant	NA
Nhsl2	1.1960237814613	0.893511805183875	6.08998504011579	0.0215870705077008	0.165211865411632	not significant	NA
Sec22a	-0.45033407549281	3.90277011874677	6.08977697572807	0.0215890614214442	0.165211865411632	not significant	NA
Pdcl	0.474358408992772	4.23306961671686	6.08922504585097	0.0215943436848919	0.165211865411632	not significant	NA
E2f8	-1.65344327118812	1.50931722458658	6.08666091154273	0.0216189027012921	0.165227547543392	not significant	NA
Exoc1	0.599398054463564	3.10945500995448	6.08487558230893	0.0216360207703201	0.165227547543392	not significant	NA
Kif20b	-2.13981781140882	-0.00739609890703768	6.08484082701672	0.0216363541602827	0.165227547543392	not significant	NA
Rhot1	-0.324822921505059	5.6466052340725	6.08339980035466	0.0216501822386277	0.165227547543392	not significant	NA
Cgn	0.570078191495576	5.39828820385975	6.08243280575415	0.0216594670279435	0.165227547543392	not significant	NA
Reep5	0.381553486264835	5.222683812895	6.07807497512919	0.0217013646567451	0.165450799926687	not significant	NA
Nhlrc2	-0.466878331725839	3.85944673006208	6.07049834280584	0.0217744239719677	0.165911230474016	not significant	NA
Khk	-0.595563347860944	7.93964850163652	6.06579448376398	0.0218199197580412	0.166161226157456	not significant	NA
Plch1	1.47126234665956	0.625050308858213	6.06384240300788	0.02183883138615	0.166208607493197	not significant	NA
Tnfrsf11b	0.905345738761215	1.96580481321011	6.06218786726976	0.0218548747127824	0.166234116717784	not significant	NA
Hp1bp3	-0.347266412564874	6.50981419902872	6.05960292492918	0.021879966077035	0.16632837822229	not significant	NA
Acsf3	-0.514017746788526	3.87659998131167	6.05661759189754	0.0219089838636719	0.166391654696067	not significant	NA
Cd207	0.760373195272163	3.43763838861607	6.05508197991071	0.021923926885584	0.166391654696067	not significant	NA
Psmc6	0.410759726590664	6.68317445034103	6.05482787496599	0.0219264006722715	0.166391654696067	not significant	NA
Irf2bp1	-0.693176212258079	3.75398986299961	6.049094089679	0.0219823035093473	0.16669034497222	not significant	NA
Gm7334	5.39681033118701	-1.27248364530738	6.13488979787891	0.0219912136289507	0.16669034497222	not significant	NA
Fam185a	-0.533347625929288	2.90450981070627	6.04108146354058	0.0220606905561618	0.166930904407616	not significant	NA
Hsdl2	-0.573626769409827	6.28369159308034	6.04021416152567	0.0220691939792178	0.166930904407616	not significant	NA
Pdpr	-1.11511589748411	0.437629341908894	6.03812439701464	0.022089697981711	0.166930904407616	not significant	NA
Fam98b	0.582513194761496	4.07545119804183	6.03705114359491	0.0221002365976012	0.166930904407616	not significant	NA
Scnm1	0.567105731538492	3.79267311647199	6.03703315615662	0.0221004132696795	0.166930904407616	not significant	NA
Zfx	0.448439406019503	3.14746081224415	6.03631886178748	0.0221074303194161	0.166930904407616	not significant	NA
Capn5	0.991478213565318	1.25931402444767	6.03583718186157	0.0221121636240048	0.166930904407616	not significant	NA
Ralgapa2	-0.606545543841295	4.20849146396682	6.03136482987416	0.0221561658481056	0.167166739791755	not significant	NA
Awat2	2.1430021523263	-0.86693640522914	6.02511569281058	0.022217812828681	0.167335082764135	not significant	NA
Dnttip1	0.492036498903171	4.25564675504824	6.02279188133998	0.0222407856688692	0.167335082764135	not significant	NA
Yif1b	-0.628016354565992	4.62547251818414	6.02264111520472	0.0222422770334079	0.167335082764135	not significant	NA
Hmgcs1	0.877380055127555	8.48008597114537	6.02263969001905	0.0222422911317432	0.167335082764135	not significant	NA
Mb21d2	0.49112116448231	4.59550423262849	6.02145887335342	0.0222539755223917	0.167335082764135	not significant	NA
Cnn1	-2.31120047328263	0.519492003154025	6.02066002199764	0.0222618841764442	0.167335082764135	not significant	NA
Nop16	0.333705579358117	5.65807150776616	6.0199069282312	0.0222693426963212	0.167335082764135	not significant	NA
Pmpcb	-0.332091000746521	7.44840192143596	6.01748163147745	0.0222933813723167	0.167335082764135	not significant	NA
Snta1	-0.73747065177673	3.14429518412762	6.01747385471761	0.0222934584992682	0.167335082764135	not significant	NA
Slc4a7	-0.563526587541516	3.74057348131723	6.01227164712666	0.0223451186958383	0.167626783893522	not significant	NA
Acadm	-0.446270393644342	7.48983565338947	6.00955295209483	0.0223721695807873	0.16773364463031	not significant	NA
Cryzl2	-0.556982880552377	3.77754710321976	6.00801653101957	0.0223874730314604	0.167752357989742	not significant	NA
Sec22b	0.422672973788418	6.62085139153928	6.00586946996525	0.0224088782747073	0.167792969953012	not significant	NA
Gatb	-0.48991064304772	4.21645024802333	6.00490369260518	0.022418514079842	0.167792969953012	not significant	NA
Zufsp	0.709430699168806	2.55741197562002	6.00085516005285	0.0224589575836214	0.167906543419285	not significant	NA
Tgif2	1.76993149419766	0.0160695206137098	6.00081822510883	0.0224593269255297	0.167906543419285	not significant	NA
Cmtm8	-0.41328924629876	7.16261491879302	5.99920228526261	0.0224754926215965	0.167931547266212	not significant	NA
Slc26a6	0.835741289279853	2.23665828017885	5.99478686693095	0.0225197301631066	0.16808294241918	not significant	NA
Ngp	3.98025942417225	-0.127925538143049	5.99461835692315	0.0225214203653734	0.16808294241918	not significant	NA
Kynu	-0.580808014064642	6.53668469917554	5.99073143757462	0.0225604465092031	0.168278319121607	not significant	NA
Sult5a1	-1.51992213791256	2.30153096969367	5.9894418823034	0.0225734107757039	0.168279188582908	not significant	NA
Foxs1	2.09594677020453	0.387276826807729	5.98422107548404	0.0226259819374138	0.168565101263377	not significant	NA
Krt79	4.16932914506682	-1.4488039494251	5.98277346079496	0.0226405829109935	0.168565101263377	not significant	NA
Megf8	0.68463110665487	2.41623486851259	5.98082398974416	0.0226602623162427	0.168565101263377	not significant	NA
Gskip	0.651592921805694	4.15536090748019	5.98052898527181	0.0226632419701334	0.168565101263377	not significant	NA
Tsc22d1	-0.994889313312472	6.16219247996513	5.97383353520908	0.02273098602971	0.168973016468298	not significant	NA
Renbp	-1.11780891404167	0.978628880782107	5.96747103471388	0.0227955705001269	0.169356995127999	not significant	NA
Cd82	-0.505039016473971	4.26220792347875	5.96466072822529	0.022824162450899	0.169453274563885	not significant	NA
Rps7	0.505180835828359	8.46328514975664	5.96282312116553	0.0228428798052495	0.169453274563885	not significant	NA
Rps5	0.409207650497014	9.09281270305197	5.96100054103185	0.0228614609985095	0.169453274563885	not significant	NA
Zrsr2	0.484198521700163	3.52395678795354	5.96004189737433	0.0228712411245223	0.169453274563885	not significant	NA
Mtap	0.370209186872157	4.81754595547015	5.95984832955031	0.022873216478008	0.169453274563885	not significant	NA
Smc5	0.554592734513295	4.16490265692705	5.95586699714596	0.0229138880538637	0.169658623928495	not significant	NA
Tpm1	0.707063505319218	6.12035854077472	5.95433822845409	0.0229295267076612	0.169678497636693	not significant	NA
Nedd9	1.07629885260981	2.9272093187189	5.94169792409542	0.0230592884288733	0.170505396855805	not significant	NA
Fam212a	2.20845557351539	-0.696145633732431	5.9399052318543	0.0230777578748933	0.170505396855805	not significant	NA
Faim	0.439916367119583	3.414488043935	5.93945967430932	0.0230823508477041	0.170505396855805	not significant	NA
Zfp112	2.05272731193341	-0.292764416845885	5.93839398413606	0.0230933405116964	0.170505396855805	not significant	NA
Il1rap	-0.469637426724542	5.91943396671347	5.9345190140654	0.0231333493593788	0.170695793786461	not significant	NA
Yars2	0.454137761273131	4.86767979461343	5.93337341698481	0.0231451923778253	0.170695793786461	not significant	NA
Bzw2	0.524044345876561	3.35194201419012	5.92802643349809	0.0232005581881872	0.170757306716037	not significant	NA
Cadm1	-0.442940287028779	5.57697109386948	5.92712362872096	0.0232099209196463	0.170757306716037	not significant	NA
Ntpcr	0.56611807255727	3.40104408885489	5.92704206163516	0.0232107670361215	0.170757306716037	not significant	NA
Tead3	0.496169603802317	3.15405150214526	5.9255878236581	0.023225857995471	0.170757306716037	not significant	NA
Tuba1c	0.50834029196463	8.32794548991694	5.92555467836107	0.0232262020792442	0.170757306716037	not significant	NA
Sdhc	-0.394450808134094	7.32816839798771	5.92501989313247	0.0232317545096945	0.170757306716037	not significant	NA
Mfsd4b3	0.589514856435562	4.02361187352498	5.92283282732827	0.0232544772181686	0.170814122182785	not significant	NA
Eepd1	-0.663602863801693	4.08891219166662	5.92176631725191	0.0232655668021139	0.170814122182785	not significant	NA
Gm45753,Klkb1	-0.690711862293441	8.54748045661814	5.91836540583525	0.0233009689102951	0.170978202121594	not significant	NA
Akr1b8	0.954323693981956	3.03126197584593	5.91615682815358	0.023323991469347	0.171024228309625	not significant	NA
Klhdc2	0.312717359850638	5.86793119538792	5.91070475839187	0.0233809333434888	0.171024228309625	not significant	NA
Psd4	0.922384347439021	1.54883673155752	5.91063491970562	0.0233816637491975	0.171024228309625	not significant	NA
Zfp612	0.650679594867384	3.03182697829624	5.910632442449	0.0233816896579752	0.171024228309625	not significant	NA
Pik3ap1	-1.59655555020417	-0.261109243224023	5.90959453951341	0.0233925475453856	0.171024228309625	not significant	NA
Slc38a4	-0.584448381571814	9.2546589980629	5.90803402207478	0.0234088832780339	0.171024228309625	not significant	NA
Nat8f1	-1.026883778994	7.4481036801143	5.90787445892152	0.0234105543258341	0.171024228309625	not significant	NA
Setd1b	-0.365949092694034	5.21259343973604	5.90776510760151	0.0234116995998746	0.171024228309625	not significant	NA
Cxcr3	-1.80291396372436	-0.389633880032188	5.90130926941495	0.0234794246493391	0.171423357891329	not significant	NA
Rps8	0.448457798356516	9.5002358757377	5.89670355399453	0.0235278744630926	0.171606368294415	not significant	NA
Nhlrc3	-0.515375691656598	3.25906465901808	5.89533886437468	0.023542251712341	0.171606368294415	not significant	NA
Hccs	0.549749672022286	3.21925925986171	5.89519230808664	0.0235437962914234	0.171606368294415	not significant	NA
Fam131a	1.85997304257776	-0.392169791329184	5.88373249364435	0.0236649236007038	0.172302463638567	not significant	NA
Zfp617	0.754931657535039	4.54180694455067	5.88273534917156	0.0236754959796191	0.172302463638567	not significant	NA
Fpgt	0.471768334709424	3.60433096439551	5.88082788397949	0.0236957348518268	0.172302463638567	not significant	NA
Abca9	1.93899702734421	-0.196276599698359	5.88034001559111	0.0237009144035079	0.172302463638567	not significant	NA
Apaf1	1.28796823537975	1.29032819684101	5.87985315483602	0.023706084516024	0.172302463638567	not significant	NA
Asns	1.52520821651459	4.24629640175492	5.87617886749183	0.0237451433997008	0.172302463638567	not significant	NA
Mospd3	-0.607986632558909	4.75434506074715	5.8757644486336	0.0237495533100795	0.172302463638567	not significant	NA
Cat	-0.53326552207237	11.1097263552629	5.87359597930911	0.0237726433041474	0.172302463638567	not significant	NA
Eny2	-0.347307707290126	6.40805039850442	5.87220632762833	0.0237874535612399	0.172302463638567	not significant	NA
Mmgt2	1.09464724988141	1.56631219643947	5.87054166191865	0.0238052083355066	0.172302463638567	not significant	NA
Gtf2a1	-0.472812873575754	4.02358800905468	5.87050856715518	0.0238055614631002	0.172302463638567	not significant	NA
Ptdss2	0.566421557780136	3.22295440190291	5.86967172446208	0.0238144926798114	0.172302463638567	not significant	NA
Raph1	0.50416690548242	7.37578522651178	5.86966261842535	0.0238145898846792	0.172302463638567	not significant	NA
Xlr	1.76641266259634	-0.388522590226607	5.86831930057489	0.0238289343448763	0.172302463638567	not significant	NA
Wfdc12	3.41430728933239	-0.266002572103283	5.86686610077037	0.0238444630170794	0.172302463638567	not significant	NA
Twist1	-1.20390152048026	0.741341721387157	5.86607600727441	0.0238529105715653	0.172302463638567	not significant	NA
Ssbp3	-0.386406942036972	6.53775732546906	5.86403123606892	0.0238747884410799	0.172302463638567	not significant	NA
Gns	-0.364424462464917	7.26655177238599	5.86351901265377	0.0238802724397752	0.172302463638567	not significant	NA
Als2cl	0.516831181486819	4.31028676919155	5.86268163556202	0.0238892406449564	0.172302463638567	not significant	NA
Mrps7	0.314332088924873	6.37705661780149	5.85684123621067	0.0239518951559897	0.172659286050167	not significant	NA
Csad	-0.833697328131385	9.0484524856881	5.85340627927508	0.0239888301875482	0.172668899695096	not significant	NA
Chmp2b	0.405664894605639	5.50036969264164	5.8533365555426	0.0239895805627884	0.172668899695096	not significant	NA
Ephb6	-1.95571515422066	-0.911412952862749	5.85303954418395	0.0239927773282238	0.172668899695096	not significant	NA
Rsrp1	-0.485317775377933	7.59252043847451	5.8514709968191	0.0240096676551045	0.172695566692234	not significant	NA
Il1rn	1.50869946586337	2.46845522088772	5.846557369507	0.0240626641458807	0.172981764534987	not significant	NA
Zfp442	1.57690698052733	0.271967812662678	5.84103997841457	0.0241223281571161	0.173315553594024	not significant	NA
BC003331	0.348187786856131	6.09007559156308	5.8388855013672	0.0241456710401651	0.173388157502238	not significant	NA
Alox12	1.85856931640575	0.517843769326937	5.83712932081852	0.0241647171818272	0.173429844190451	not significant	NA
Cenpk	-1.21913959702548	0.476202800990305	5.83502480492862	0.024187563168105	0.173498741717327	not significant	NA
Sox18	-0.891563039750596	1.96534876702522	5.83074441995926	0.0242341040984549	0.173737435950499	not significant	NA
Dync1i2	-0.427089729436304	5.94504995918553	5.82490201027861	0.0242977903363355	0.174068772209658	not significant	NA
Mpp5	0.397835371268317	4.59655173217825	5.82406765290065	0.0243069006238712	0.174068772209658	not significant	NA
Sec11c	0.502756937733385	5.91767547322283	5.81497646442612	0.0244064139853672	0.174685907311661	not significant	NA
Ctr9	0.411160942707331	4.26545718594484	5.81337287256615	0.0244240142255928	0.174716405421526	not significant	NA
Xrcc4	0.811843611806126	2.10936306297874	5.81100215147185	0.0244500600458607	0.174807252445788	not significant	NA
Rbm33	-0.530057535589326	4.45445429733317	5.80295171874087	0.0245387372959752	0.175089245477303	not significant	NA
Rbx1	0.304859067966924	6.47117220423599	5.80260396152237	0.0245425759929844	0.175089245477303	not significant	NA
Npepl1	-0.433450734498818	4.77493755833483	5.8022250020665	0.0245467598768251	0.175089245477303	not significant	NA
Arih1	-0.302826052673804	5.70027946441067	5.80195417743384	0.0245497503908282	0.175089245477303	not significant	NA
Ptbp3	-0.339462686081928	6.94461816147552	5.80135752606864	0.0245563402001684	0.175089245477303	not significant	NA
Tnfaip3	2.42608100383028	1.67998158318768	5.79946227588858	0.0245772856811785	0.175143246927136	not significant	NA
Ppa1	0.412269386232174	8.52097375760216	5.7951066536749	0.0246254977062863	0.175344942386528	not significant	NA
Gtf2ird2	-0.646482371256321	1.69396020757783	5.79332138672447	0.0246452891597359	0.175344942386528	not significant	NA
Ppargc1b	-1.42974105909543	2.42699853023234	5.79327979877521	0.0246457504148418	0.175344942386528	not significant	NA
Rbl2	-0.739691247105212	3.58894919368291	5.79096639209691	0.0246714237602264	0.175432306412294	not significant	NA
Galt	0.344827048665154	6.25429560617663	5.7869761516313	0.0247157761462029	0.175652325536064	not significant	NA
Adgrf5	-0.450587264708505	4.78046451925462	5.78564651251553	0.0247305751281572	0.175662187108787	not significant	NA
D130043K22Rik	-1.2288208403246	1.38116564366083	5.78386429129541	0.0247504268924983	0.175707908638451	not significant	NA
Vps25	1.11303073774245	1.09759716544568	5.78012617180198	0.0247921227548801	0.175817040323529	not significant	NA
Dhcr24	0.512808891410545	8.52618005763615	5.78007933257548	0.0247926457075552	0.175817040323529	not significant	NA
Krt23	-1.80066357651328	0.558845522766152	5.77732014665811	0.0248234733181487	0.175940396927008	not significant	NA
Mtus2	1.55637680191223	1.2716100176727	5.77553561107674	0.02484343421001	0.175986642121531	not significant	NA
Ubtf	-0.545599072665641	3.9322201040955	5.77112975337382	0.0248927925948384	0.176194383974754	not significant	NA
Bnip3	-0.540234319856357	7.57469002866364	5.76921981040006	0.0249142234878411	0.176194383974754	not significant	NA
Esd	0.360220600351231	8.81489873978818	5.76856050767048	0.0249216261041147	0.176194383974754	not significant	NA
Lars2	-0.485140582795507	3.25949624206794	5.76812044717603	0.0249265684459627	0.176194383974754	not significant	NA
Ift52	-0.47122242569569	4.4254094929331	5.76566421558249	0.024954174605753	0.176294379172682	not significant	NA
Snap23	0.418589765458296	4.98762856538877	5.76132745864784	0.0250029997669856	0.176544092155244	not significant	NA
Gnpnat1	0.393777240232899	6.05707046020471	5.75648976157812	0.0250575905679433	0.176834224816229	not significant	NA
Ntan1	2.65418473198618	-0.708865017423132	5.75187989705409	0.0251097341945109	0.177106784318635	not significant	NA
Ubfd1	0.566214877504297	4.86792036760408	5.74806572360948	0.0251529690655079	0.177306745411258	not significant	NA
Mcm5	-1.05533131583112	2.50208883340137	5.74606952440415	0.0251756297343219	0.177306745411258	not significant	NA
Birc5	-1.69353035193933	1.76601112488497	5.74455216976805	0.0251928698460186	0.177306745411258	not significant	NA
Fam58b	0.439063350464455	3.77162595191715	5.74426993468493	0.0251960780408371	0.177306745411258	not significant	NA
Usp40	-0.398459146032431	4.55508904062965	5.74341764989564	0.0252057688162898	0.177306745411258	not significant	NA
Rint1	0.496519045148151	4.48552506012678	5.74180357421228	0.0252241328210146	0.17734068260314	not significant	NA
Dpp7	0.541648764562017	5.05910896713097	5.7394465495507	0.0252509764932446	0.177434168513153	not significant	NA
Mrnip	-1.00852164067684	2.13150047830462	5.73101744994928	0.0253472350098221	0.177915084311257	not significant	NA
Gm42420	-0.789209937839273	3.47301419671102	5.73029367758694	0.0253555194105172	0.177915084311257	not significant	NA
Msantd4	0.577636987164921	3.95986966751336	5.7298877863531	0.0253601666215542	0.177915084311257	not significant	NA
Rhbdd3	-0.561299386382374	4.0086348005928	5.72767439402344	0.0253855253692701	0.177997650581745	not significant	NA
Arhgap29	-0.502713050550581	5.10478906521549	5.72464278464502	0.0254203043418205	0.178146145676386	not significant	NA
Mnda	-1.04067263867477	0.735715769920804	5.71674666971768	0.0255111394211791	0.178687114512623	not significant	NA
Acy3	-0.739570543326508	6.01818513294322	5.70105136954772	0.0256927724439	0.179800993689852	not significant	NA
Inca1	-0.737165304876983	4.06381335122386	5.70063396079235	0.0256976225520998	0.179800993689852	not significant	NA
Pank1	-0.633715732954595	7.25775979140759	5.69732239575108	0.0257361377412441	0.179974336430761	not significant	NA
Plcb4	0.993157886833671	1.26483053196049	5.69423667436128	0.0257720842657012	0.180129540934981	not significant	NA
Itch	-0.56066294107069	3.6405994093174	5.68350468401804	0.0258975417491208	0.180909867642659	not significant	NA
Fas	0.58640575547894	4.19199886446503	5.6746864175902	0.0260011381592094	0.181442999745384	not significant	NA
Adgrd1	-1.22585003940136	0.373041079682494	5.67426659956478	0.0260060816800043	0.181442999745384	not significant	NA
Plpp5	0.643538064609264	4.59326729573101	5.67038867796279	0.0260517953727174	0.181442999745384	not significant	NA
Acp2	0.42456738233839	6.39977411127595	5.66984371265775	0.0260582267173409	0.181442999745384	not significant	NA
Gm28551	1.80667522730447	-0.64870205582386	5.66910275827557	0.0260669738483811	0.181442999745384	not significant	NA
Ces3a	-0.637835461847069	10.4825558307822	5.66901161264797	0.0260680500692055	0.181442999745384	not significant	NA
Zfp101	1.04390813406459	1.67764876157355	5.66833654274597	0.0260760226413408	0.181442999745384	not significant	NA
Ctrc	-2.92404584134576	-0.97831445918241	5.66760355711135	0.026084682281307	0.181442999745384	not significant	NA
R3hdm4	-0.620633564693914	4.55643783228545	5.66292145792455	0.0261400733756846	0.181648494788038	not significant	NA
Tnfsf12	0.494783894054596	4.12551700672291	5.662426815329	0.0261459328613552	0.181648494788038	not significant	NA
Zfp958	0.87321329951174	1.99386408102752	5.66159160669343	0.0261558299870392	0.181648494788038	not significant	NA
Mlph	-1.08896171784174	0.730187702302201	5.66015124115622	0.0261729079823452	0.181648711334582	not significant	NA
Agxt2	-0.421396082631687	6.86085682169152	5.65925017188031	0.02618359803021	0.181648711334582	not significant	NA
Bcas3	-0.575940133559387	3.53829327983618	5.65270675930179	0.0262613737796438	0.18209183365049	not significant	NA
Rad54l2	-0.450290766959879	4.06771656418536	5.64706253601707	0.0263286689586324	0.182397892866523	not significant	NA
Ttc26	5.00907579079266	-1.34255701799915	5.72256351224542	0.026342477993722	0.182397892866523	not significant	NA
Raver1	-0.576114797427511	2.39866283462337	5.64550352922684	0.0263472906782304	0.182397892866523	not significant	NA
Atl3	0.37164435039953	5.51552538066096	5.64413230758104	0.0263636815377917	0.182414950228207	not significant	NA
Slc6a12	-0.572614261976755	4.75715345064869	5.64216453047745	0.0263872232080922	0.182481441171907	not significant	NA
Nsd1	-0.316302919661113	5.17201414819269	5.63947357892778	0.026419454654066	0.18260792456937	not significant	NA
Rpl13	0.440077147114743	9.46441317717911	5.62850042883543	0.026551343925721	0.18332346822505	not significant	NA
Map2k7	-0.674088986504567	3.5340230927852	5.62818864000325	0.0265551021300183	0.18332346822505	not significant	NA
Zfp947	1.43047528142518	0.233911851186676	5.62737043210429	0.0265649673760227	0.18332346822505	not significant	NA
Erg	-0.536278937990096	3.30280723201861	5.6257139180331	0.0265849527319803	0.183364776663232	not significant	NA
Abca1	0.373881943519554	6.57392583436898	5.61545312345286	0.0267091210525101	0.184124246076725	not significant	NA
S1pr2	0.800825559428377	2.65108718137146	5.61397949699085	0.0267270069001925	0.184150624081389	not significant	NA
Gnai1	0.937627510442051	1.61350072330282	5.60511054367722	0.0268349350564223	0.184575127987856	not significant	NA
Tmem59	-0.335973161463059	8.35653191394913	5.60337691026984	0.0268560888450844	0.184575127987856	not significant	NA
Tppp3	-2.51236263966723	0.0704460771674409	5.60277304834058	0.0268634615403171	0.184575127987856	not significant	NA
Eif4ebp2	-0.354066598377813	7.34105260934378	5.60211568097337	0.0268714900669824	0.184575127987856	not significant	NA
Galns	0.664733693646065	2.90102166748326	5.60155612380068	0.0268783261350732	0.184575127987856	not significant	NA
Spns2	0.668338827882038	4.1564203309246	5.60143097216511	0.0268798553690955	0.184575127987856	not significant	NA
Amn1	0.851866255584476	3.0836639781942	5.60068198112183	0.0268890093595055	0.184575127987856	not significant	NA
Gas1	-1.32261097225748	2.40526466476301	5.59939445606384	0.0269047533250251	0.184575127987856	not significant	NA
Ier3	1.36570807160347	3.8787071281425	5.59821000210231	0.0269192460240786	0.184575127987856	not significant	NA
Clic5	-1.23902882434301	0.431283683597607	5.59736941515636	0.0269295365387687	0.184575127987856	not significant	NA
Zfp422	0.662528891083552	3.57010897222242	5.59472917953364	0.0269618870505508	0.184604476534076	not significant	NA
Stard7	-0.377503560147088	6.66189262964429	5.59399873980317	0.0269708447129749	0.184604476534076	not significant	NA
Nod1	0.47570318815723	3.51520258411015	5.59291743287571	0.0269841112993477	0.184604476534076	not significant	NA
Tmem140	-0.456169008368743	5.16744331474478	5.59242178276777	0.0269901948818718	0.184604476534076	not significant	NA
Apom	0.462897129312587	8.77307569612729	5.5902389275821	0.0270170053692951	0.184691407268803	not significant	NA
Cryzl1	-0.427864518077737	3.54770129710818	5.58714594038069	0.0270550453398227	0.184854973323421	not significant	NA
Arhgef3	0.411263287403293	4.72034210175358	5.58546238135731	0.0270757762121807	0.184900165186206	not significant	NA
Cdkn2d	0.805468967498213	2.12643481372206	5.58411615301235	0.0270923660603775	0.184917045679429	not significant	NA
Pole4	0.418062582293812	5.48553068103949	5.58027572506113	0.0271397548912229	0.185050938535741	not significant	NA
Ociad2	-0.471618306056718	5.57315717010736	5.58023651569451	0.0271402391912627	0.185050938535741	not significant	NA
Emilin2	0.883624544929682	2.39017198317267	5.57805380890526	0.0271672144404355	0.185138488418743	not significant	NA
Tgfa	0.616210705285465	3.16312091777277	5.57006313611897	0.0272662240539011	0.185574431405529	not significant	NA
Ttc39c	-0.91673480204117	7.63116675788265	5.56981247805626	0.0272693363855317	0.185574431405529	not significant	NA
4930402H24Rik	-0.427009453147613	5.31854004777566	5.56946197297558	0.0272736891476289	0.185574431405529	not significant	NA
Eef1g	0.454376098420354	7.62873710750309	5.56777886739002	0.0272946016836501	0.185620297431178	not significant	NA
Zfp68	0.570615019586041	3.39872659219879	5.56623195735172	0.0273138377975485	0.185654721054639	not significant	NA
Ddhd1	0.647382379048197	3.92807682973424	5.56165852694434	0.0273707979180435	0.18587256927399	not significant	NA
Tmem41b	0.553117170191476	6.13201750272774	5.56138010551354	0.0273742698220741	0.18587256927399	not significant	NA
Wdfy2	-0.463341909869564	4.22494231706304	5.55837057322178	0.0274118299972964	0.185978906338771	not significant	NA
Btk	1.97930814755189	-0.148461221604339	5.5572325038375	0.0274260485665245	0.185978906338771	not significant	NA
Tmem246	-1.15882351168684	-0.02628169252021	5.55671413047324	0.0274325276413579	0.185978906338771	not significant	NA
Pycr2	0.564048865048384	3.81188998883252	5.55542964719097	0.0274485895869119	0.185991529440958	not significant	NA
Cutc	-0.574759264775847	4.00073728789388	5.55303871001037	0.0274785152896914	0.186098031677548	not significant	NA
Klhl5	0.366117160764962	5.00677047431159	5.55178186139708	0.0274942610127285	0.186104321203414	not significant	NA
Mipep	-0.531440961812169	4.35288485660262	5.55069692106763	0.0275078611887166	0.186104321203414	not significant	NA
Igsf9	-1.96531690333256	-0.31413800843499	5.5475137325185	0.0275478071850083	0.186278357516386	not significant	NA
Fcgrt	-0.431422744614244	6.55859590984827	5.53836125160922	0.0276630238021198	0.186953573633022	not significant	NA
Rnf157	-1.41900984675884	0.590178551433163	5.53681521430874	0.0276825393204863	0.186953573633022	not significant	NA
Cyp2b10	2.47241713137085	2.0076824952099	5.53618633905017	0.0276904819703819	0.186953573633022	not significant	NA
Napa	-0.430914277026695	5.63943458614782	5.53187458540201	0.0277450077661279	0.18722519923789	not significant	NA
Nrbp2	0.432465360551828	5.89295693834163	5.52294560996674	0.0278583042812472	0.187874314608787	not significant	NA
Cdc45	-1.27365626204597	-0.194012225968245	5.52149071211249	0.0278768139028095	0.187874314608787	not significant	NA
Arl9	5.10449496797424	-1.48832547244403	5.59383591816163	0.0278932210148504	0.187874314608787	not significant	NA
Ehhadh	-1.09936793695489	6.76060954523047	5.51978158207791	0.0278985755011521	0.187874314608787	not significant	NA
Eci2	-0.501116120687476	7.52529136640273	5.51577297922801	0.0279496898133185	0.188121807386869	not significant	NA
D1Ertd622e	-0.473898711714219	4.1186951096124	5.51454200309001	0.0279654071835947	0.188130921053273	not significant	NA
Dus2	0.62328885274769	3.61104723058546	5.5034897479061	0.0281069682494333	0.188932663897879	not significant	NA
Map3k21	-0.971009172403644	1.69770374526913	5.5029864068978	0.0281134342599608	0.188932663897879	not significant	NA
Fgr	0.87433827367176	1.95417845318792	5.50111885105164	0.028137439760057	0.18896177729499	not significant	NA
Fnbp4	0.437045941760407	3.33494705576818	5.50018795551883	0.0281494140178849	0.18896177729499	not significant	NA
Trim11	0.519785886385748	4.9533301439015	5.49914646574019	0.0281628176204324	0.18896177729499	not significant	NA
Hmgb3	-0.40899868731847	4.00164579987276	5.49755560720581	0.0281833051797055	0.18896177729499	not significant	NA
Wtap	0.314461815445822	5.42566638588392	5.49704377901811	0.0281899002011308	0.18896177729499	not significant	NA
Dennd1a	-0.575353498189493	3.43011390545556	5.49528644073359	0.0282125570366351	0.189016916657722	not significant	NA
Ccdc120	1.61488041726316	1.81761971622746	5.48689254951644	0.0283210582206379	0.18959989958654	not significant	NA
Atp5g3	-0.39859077882475	9.97077668639229	5.48631632576633	0.0283285237052114	0.18959989958654	not significant	NA
Gstm6	-0.620991128281702	5.96131877024684	5.48399520468415	0.0283586181588302	0.189607425752894	not significant	NA
Foxa2	-0.67469685679394	5.52255085014563	5.48299898311877	0.0283715456144737	0.189607425752894	not significant	NA
Hid1	-0.942708941359466	1.27972322628543	5.48288105187197	0.0283730763838503	0.189607425752894	not significant	NA
Cyp2c40	-0.766908171006641	6.19032413650284	5.47852540175567	0.028429678275099	0.189888794516699	not significant	NA
Npr1	-0.527606334371327	3.41115196677015	5.47534488395728	0.0284710890259292	0.190034701727012	not significant	NA
Slc17a8	-1.13797022481321	3.17016046534061	5.47461969639506	0.0284805405016128	0.190034701727012	not significant	NA
Rps6ka1	-0.538741148794495	3.28318825110399	5.47306603129208	0.0285008014595255	0.190073063908791	not significant	NA
Yif1a	-0.412912204895348	5.38115873555825	5.46116430416711	0.0286565446726874	0.190984294527604	not significant	NA
Rab4a	0.611566434526942	5.41643811396239	5.45876101460175	0.028688108924074	0.190984294527604	not significant	NA
Krt8	0.926900514685632	9.14756908794974	5.45826317032148	0.0286946523566099	0.190984294527604	not significant	NA
Mff	-0.306711615657258	5.11596183397571	5.45754721684173	0.028704065441026	0.190984294527604	not significant	NA
Cdk20	0.643619897623925	3.31709385620096	5.45706987623981	0.0287103432527754	0.190984294527604	not significant	NA
Apoc3	-0.377620956884234	11.549628206586	5.45284567072041	0.0287659654552343	0.191257165245005	not significant	NA
Thap11	-0.358916231520625	4.44803743934644	5.44573503418165	0.0288598671272847	0.19178413984433	not significant	NA
Rbm3	0.674877521374993	6.2621052505342	5.44402044458466	0.0288825609313277	0.191837618193981	not significant	NA
Sez6l2	2.52288593635018	-0.885428462834985	5.44188486814285	0.0289108547114865	0.191900523163013	not significant	NA
Slc35d1	0.449176064287573	8.14493472694562	5.44109449879131	0.028921333999373	0.191900523163013	not significant	NA
Rbm38	-1.03721103069898	1.72713354006154	5.43920869591117	0.0289463545030779	0.191969291788007	not significant	NA
Slc41a1	0.827466560135493	2.40713972276313	5.43673563837578	0.0289792033029736	0.192089881003213	not significant	NA
Nub1	0.3769040982937	4.86537899971264	5.43369062706937	0.0290197064667854	0.192261059839128	not significant	NA
Cwc15	0.351608297620009	6.46333229624957	5.43072888052838	0.0290591628454364	0.192425133948193	not significant	NA
Abcc12	2.32638538790864	-0.637666693597959	5.4243206755943	0.0291447384910123	0.192709324163801	not significant	NA
Zfp932	0.755711986732058	2.08208652032265	5.42422656099655	0.0291459974031749	0.192709324163801	not significant	NA
Rchy1	0.447788796156364	5.66250996485943	5.42230329068781	0.0291717371167522	0.192709324163801	not significant	NA
Slc8b1	-0.895015668865226	3.51007706316412	5.4220903958545	0.0291745879162118	0.192709324163801	not significant	NA
Mcrip1	0.547944114395119	4.18699126842836	5.42201150766581	0.0291756443592012	0.192709324163801	not significant	NA
Zfp687	0.579661628529164	2.89307647281846	5.42045719397566	0.0291964679145016	0.192749665697652	not significant	NA
Nipa1	1.07059575229169	0.710410568502694	5.41359245667527	0.029288635732532	0.193164018555617	not significant	NA
Gtf3c2	-0.280543018479431	5.568411978178	5.41358570160176	0.0292887265881399	0.193164018555617	not significant	NA
Vdac2	-0.319562803632837	6.95563659112863	5.41026489808552	0.029333429534889	0.193284156035758	not significant	NA
Arl5c	-2.19476482089324	-0.96018828433825	5.41004027017931	0.0293364561153678	0.193284156035758	not significant	NA
Slc24a3	-1.48093706784258	-0.473055172571338	5.40477510361666	0.029407497828617	0.193612509962213	not significant	NA
Pde4c	-0.587201617167505	3.6549101360997	5.4041565110502	0.029415856987693	0.193612509962213	not significant	NA
S100a10	0.70697280514201	8.47354244578319	5.40111259212264	0.0294570287902801	0.19378611908342	not significant	NA
Btbd2	-0.568033155549312	3.51365438573967	5.39888147971756	0.0294872475880382	0.193887534592432	not significant	NA
Nts	-3.44297330594182	-0.548436727220119	5.60679800194517	0.0295229092988828	0.194024619165463	not significant	NA
Fa2h	-5.31767775004363	-1.83607916679034	5.89616799379719	0.0296201112081638	0.194565805719423	not significant	NA
Pcnx4	1.11484373307073	1.08213775164177	5.37877042862389	0.0297612082540263	0.195331266721336	not significant	NA
Gpd1l	-0.509632479981	4.26335826848001	5.37838628913	0.029766468802549	0.195331266721336	not significant	NA
Msmo1	0.700669213752364	8.12678253765469	5.37661475702421	0.0297907422882058	0.195370599151486	not significant	NA
Klf15	-0.569958312957772	6.53714129475783	5.3742630098652	0.0298230000950737	0.195370599151486	not significant	NA
Nlrc5	0.407329093188029	3.67807630683353	5.37299460730875	0.0298404144007444	0.195370599151486	not significant	NA
[truncated: 11,099 more rows]
