# Supplementary material for: SLAMseq reveals potential transfer of RNA from liver to kidney in the mouse
Source: Nat Commun. 2025 Aug 11;16:7413. doi: 10.1038/s41467-025-62688-9 (PMC12339719; doi:10.1038/s41467-025-62688-9)
Supplement: Supplementary file 6 — Source Data [file 41467_2025_62688_MOESM6_ESM.zip › Source data/FigS15e_data.csv]

gene_name	cR_pos	cR_neg	cpm_pos	cpm_neg	pval	fdr	sig	delta	delta_sign	labelled
GL456233.2_unassigned	0	0	3.69807862369593	2.76710037976917	1	1	no	0	zero	no
JH584304.1_unassigned	0	0	4.15181825651222	2.99058850259643	1	1	no	0	zero	no
MU069434.1_unassigned	0	0.210526315789474	7.06951559659805	4.02270896525215	0.134632046695866	0.318221201281137	no	-0.210526315789474	neg	no
MU069435.1_unassigned	0.163065249023331	0.0651632675922408	731.145938824531	650.696907926522	0.000128663186596269	0.000745657081516834	yes	0.0979019814310899	pos	yes
Mir128-1	0.0772360236367425	0.0828555596704267	28.0055819643408	32.4243429679519	0.655731180979342	0.892933982803873	no	-0.00561953603368419	neg	no
Mir149	0.509411447299268	0.110580375090182	39.9220674253059	52.1160606231307	0.0720706287562201	0.20820403862908	no	0.398831072209085	pos	no
Mir1843b	0.131910674606911	0.0891314741624771	35.5544940144592	46.6297764607625	0.431566265592145	0.682341257760553	no	0.0427792004444337	pos	no
Mir194-1	0.249650066502221	0.0854700854700855	15.8563351407913	12.1677567624329	0.213622964355296	0.434676292688168	no	0.164179981032135	pos	no
Mir1981	0.131540060042079	0.0710446569205625	32.8671182205734	40.8296811658117	0.38990287923927	0.62491283384924	no	0.0604954031215164	pos	no
Mir205	0	0	0.532857072539023	1.96216135434027	1	1	no	0	zero	no
Mir214	0	0.04279176201373	70.8576148629605	73.0351604580661	0.0905777966693581	0.255363908682287	no	-0.04279176201373	neg	no
Mir26b	0.296152885622731	0.0553811937615291	2599.09874038838	3203.85542179741	4.03387632674763e-07	5.94436636334148e-06	yes	0.240771691861202	pos	yes
Mir29b-2	1.36572217767085	0	2.34207758674153	3.85455985688757	0.0716974586422734	0.20820403862908	no	1.36572217767085	pos	no
Mir29c	0.161332914385137	0.00535618639528655	66.6112719176713	85.6869386835973	0.16629921339802	0.367113357878649	no	0.15597672798985	pos	no
Mir30a	0.382304034561332	0.0575897072526608	16755.5845429454	19509.1836575392	1.52315087437067e-07	2.66832754518194e-06	yes	0.324714327308671	pos	yes
Mir30c-2	0.440806464281527	0.0328540872950732	172.430551024715	195.377550898533	6.20273545404188e-05	0.000392281107093459	yes	0.407952376986454	pos	yes
Mir350	0.0397772474144789	0	6.75775323645604	4.32816385877318	0.359644609462092	0.591399882048711	no	0.0397772474144789	pos	no
Mir3535	0.042387340596494	0.0427773976999854	1081.06818902665	945.176887008094	0.988443673244684	1	no	-0.000390057103491374	neg	no
Mir664	0.138086203719264	0.0158102766798419	32.3976025045177	31.5751315833089	0.548584449626748	0.812460514004172	no	0.122275927039422	pos	no
chr1_unassigned	0.184689768859254	0.0673893956271993	57636.3363135882	50617.3152881356	4.52401364340245e-08	9.62381084141975e-07	yes	0.117300373232055	pos	yes
Mir26a-2	0.77754676821944	0.00477668975400047	41.753589637193	51.4527790493968	0.000162914747385793	0.000886559322983151	yes	0.772770078465439	pos	yes
Mir331	0	0	6.72788014417857	9.18058071345604	1	1	no	0	zero	no
Mir378d	0	0	2.72833678680182	2.66819377916734	1	1	no	0	zero	no
Mir677	0.770040567502539	0.0589970501474926	3.09122276185975	4.73810085807761	0.120748328996983	0.300586265801	no	0.711043517355046	pos	no
Mirlet7i	0.0428191567331387	0.0795778271291099	1559.43403240662	1753.99981302702	0.110583462275065	0.300025076722013	no	-0.0367586703959712	neg	no
chr10_unassigned	0.186841922154192	0.0785811573791201	17176.4468331833	16268.0365406352	4.5349637720147e-06	3.65924662983255e-05	yes	0.108260764775072	pos	yes
Mir10a	0.0210092539354249	0.0266370624859554	2558.00577113055	3187.05201090816	0.239841647470372	0.452604399258606	no	-0.00562780855053047	neg	no
Mir132	0.0467143264855823	0	25.3999819957454	17.5508469849405	0.0606694592881912	0.184372123031646	no	0.0467143264855823	pos	no
Mir142	0.0229364363589983	0	48.5175505921589	77.2980794293304	0.0514798146743815	0.16730939769174	no	0.0229364363589983	pos	no
Mir142b	0.0203356703222601	0	55.4035957064795	85.0328918399702	0.0512829318125544	0.16730939769174	no	0.0203356703222601	pos	no
Mir146	0.0454822244202389	0.0522906527867036	509.797976398801	553.906200676187	0.860305951303013	1	no	-0.00680842836646471	neg	no
Mir152	0.431378520389827	0.0508886912517459	65.8940533657597	83.5480439151695	0.113855129864163	0.300025076722013	no	0.380489829138081	pos	no
Mir193a	1.21682520449444	0.170789938970418	79.3476285410637	73.660861120756	0.000991299172806737	0.00437667936673163	yes	1.04603526552402	pos	yes
Mir195a	0.0557101220767235	0.0232638659384268	96.9246166713124	128.37518662538	0.646191012595868	0.891715279439988	no	0.0324462561382966	pos	no
Mir212	0.0369549150036955	0.0634920634920635	8.2272744273334	6.57698539292294	0.806158750062881	0.992848144814285	no	-0.026537148488368	neg	no
Mir21a	0.0570132477496798	0.0584901632451277	45173.1861310784	46286.3565495719	0.922309462776687	1	no	-0.00147691549544794	neg	no
Mir22	0.96712280172577	0.124233369673929	11410.4968146619	11881.6771583658	3.38379335468296e-10	3.95903822497906e-08	yes	0.842889432051841	pos	yes
Mir3065	0.109230091550889	0	15.4664780022404	16.4165879752921	0.114473541446365	0.300025076722013	no	0.109230091550889	pos	no
Mir338	0.109230091550889	0	15.4664780022404	16.4165879752921	0.114473541446365	0.300025076722013	no	0.109230091550889	pos	no
Mir340	0.15012522959304	0.0562180565639047	150.758652723192	180.700117463272	0.0275059349928796	0.0932809969323743	no	0.0939071730291355	pos	no
Mir365-2	1.37677896489145	0	8.98322984248947	3.9545178580267	0.119009351678675	0.30039265033115	no	1.37677896489145	pos	no
Mir3968	0	0.0338983050847458	9.93943988453886	6.11622857680194	0.142287578048722	0.329656368944564	no	-0.0338983050847458	neg	no
Mir423	0.0896586331029177	0.0968741973462684	1302.69916848651	1344.61839552244	0.599588439432206	0.857461620507262	no	-0.00721556424335061	neg	no
Mir451a	0.0173611111111111	0	29.985193923064	72.4727419781532	0.231849756169354	0.442280090082377	no	0.0173611111111111	pos	no
Mir451b	0.0173611111111111	0	29.985193923064	72.4727419781532	0.231849756169354	0.442280090082377	no	0.0173611111111111	pos	no
Mir497	0.0660392535392535	0.137647899198757	14.7756427389852	20.6491820911078	0.604620373434608	0.857461620507262	no	-0.0716086456595031	neg	no
Mir497b	0.0660392535392535	0.137647899198757	14.7756427389852	20.6491820911078	0.604620373434608	0.857461620507262	no	-0.0716086456595031	neg	no
Mir744	0.0563841743337715	0.0630335521998431	40.3515265354406	37.2378458208723	0.479125680562273	0.74130379940352	no	-0.00664937786607168	neg	no
chr11_unassigned	0.210559965956456	0.0813306048265639	33360.0610838128	28653.4758516956	4.21366421827601e-07	5.94436636334148e-06	yes	0.129229361129892	pos	yes
Gm54371	0.321162947937796	0.0560224089635854	17.52391200927	13.4329702284038	0.927191036085207	1	no	0.26514053897421	pos	no
Mir1247	0	0	2.87870612379956	7.7474889648008	1	1	no	0	zero	no
Mir127	0.474830653591019	0	4.27298777352015	3.07569275858472	0.0238652849314968	0.0821246569701509	no	0.474830653591019	pos	no
Mir1843a	0.0357262522178652	0.044873535055419	81.534123791929	103.31051601429	0.681455912907687	0.911203906402278	no	-0.00914728283755386	neg	no
Mir203	0.2373223295187	0.0360856708872635	648.157133394923	968.708472834626	1.10050705483895e-05	7.57407796565634e-05	yes	0.201236658631437	pos	yes
Mir3068	0.0351541500473976	0.0531067445565587	25.0028277716726	39.2451644947749	0.361411039029768	0.591399882048711	no	-0.017952594509161	neg	no
Mir342	0.0253202546241451	0.0718361910620536	76.9921018776727	82.1469323388125	0.0707865633276622	0.20820403862908	no	-0.0465159364379086	neg	no
Mir345	0.170940170940171	0.452488687782805	6.99966877980128	7.2613355086785	0.791689346892582	0.980186810438434	no	-0.281548516842634	neg	no
Mir379	0.200727411804333	0.0611153552330023	55.7007194846167	34.0864216148889	0.255976521793888	0.462584555215171	no	0.139612056571331	pos	no
Mir382	0.087260034904014	0.111654845603494	8.13699569733219	4.96444832181011	0.254353319731104	0.462584555215171	no	-0.0243948106994797	neg	no
Mir409	0.321162947937796	0.0560224089635854	17.52391200927	13.4329702284038	0.927191036085207	1	no	0.26514053897421	pos	no
Mir411	0.117330132219985	0	24.2334095489249	14.7671237468306	0.0551509423612776	0.174471090970157	no	0.117330132219985	pos	no
Mir434	0.129449838187702	0	8.62105380218903	5.6258567959924	0.271708518873459	0.478043559521725	no	0.129449838187702	pos	no
Mir485	0.496669307744226	0.112994350282486	7.04710033830899	5.49002250023054	0.55960008647071	0.823562391409725	no	0.38367495746174	pos	no
Mir5099	0	0	14.8530726224051	25.356699981918	1	1	no	0	zero	no
Mir541	0.105939403363502	0.124121891726012	45.8066779957853	27.2627898615643	0.592003796963986	0.857461620507262	no	-0.0181824883625104	neg	no
chr12_unassigned	0.495524447765057	0.158582799221795	1238.06328665781	1174.12977410705	7.17690029768965e-08	1.39949555804948e-06	yes	0.336941648543262	pos	yes
Gm54609	0.182567969311225	0.0416943756706509	150.315124627024	151.630460946838	0.000983267390761526	0.00437667936673163	yes	0.140873593640574	pos	yes
Mir23b	0.149666203244698	0.0435822660909982	2066.75163074053	2337.67713954891	0.000328156683141192	0.00163380135861784	yes	0.106083937153699	pos	yes
Mir24-1	0.297740093996811	0.0220507166482911	11.9367010315583	20.1790427405327	0.116676418725227	0.300025076722013	no	0.27568937734852	pos	no
Mir27b	0.125676243251872	0.041298152210402	2611.02878906816	3169.03281090536	1.59643528344219e-07	2.66832754518194e-06	yes	0.0843780910414697	pos	yes
Mir3074-1	0.297740093996811	0.0220507166482911	11.9367010315583	20.1790427405327	0.116676418725227	0.300025076722013	no	0.27568937734852	pos	no
Mir7-1	0	0.0735891153332424	26.6042730677407	25.0040203443088	0.0124299029425087	0.0461682109293182	yes	-0.0735891153332424	neg	no
Mir874	0	0.132890365448505	11.1979691535241	14.8220885708478	0.216356188316765	0.43644265574244	no	-0.132890365448505	neg	no
Mirlet7a-1	0.0477032286365017	0.0426273058775548	443.041434904304	393.197589308431	0.281528080002089	0.4916236620932	no	0.0050759227589469	pos	no
Mirlet7d	0.0777723532937516	0.0783599633491249	4479.92236774846	4870.81862430109	0.728803086199252	0.93191214300888	no	-0.000587610055373347	neg	no
Mirlet7f-1	0.182567969311225	0.0416943756706509	150.315124627024	151.630460946838	0.000983267390761526	0.00437667936673163	yes	0.140873593640574	pos	yes
chr13_unassigned	0.51466258458723	0.134073403728101	7741.06843150879	2731.35502674719	0.000134048069349983	0.000746839243521333	yes	0.380589180859129	pos	yes
Mir15a	0.0317999593830339	0.0496898576799205	73.6940856598927	76.2578238330883	0.99055604125581	1	no	-0.0178898982968867	neg	no
Mir16-1	0.0100040016006402	0.0659630606860158	24.7331066366125	23.9374818272513	0.768533345161503	0.956578738126552	no	-0.0559590590853756	neg	no
Mir17	1.94707667231878	0.0267022696929239	37.192513924624	42.9443536427453	8.38594375036062e-06	6.33003495994963e-05	yes	1.92037440262586	pos	yes
Mir19a	0.329380764163373	4	2.69491952370986	2.11186079223351	0.833474461912396	1	no	-3.67061923583663	neg	no
Mir19b-1	1.03337973490291	0.0229357798165138	4.63144202906359	4.06518901074752	0.0142710986687782	0.0513759552076015	no	1.0104439550864	pos	no
Mir20a	0.581341445530783	0.0197396387671675	32.5712166609748	36.7872697701508	0.00797536551235255	0.031103925498175	yes	0.561601806763615	pos	yes
Mir320	1.78936177912492	0.330115043343667	167.936910154317	144.360605783716	0.000167006317558202	0.000888169961559527	yes	1.45924673578125	pos	yes
Mir346	0	0	3.02211164519752	3.61447904024067	1	1	no	0	zero	no
Mir92-1	0.573610824350602	0.102998039631757	4899.87069090441	5752.29171556494	1.82163245150719e-06	1.70504797461073e-05	yes	0.470612784718845	pos	yes
chr14_unassigned	0.404255047466628	0.150685691658044	2970.54448644289	1839.28986069619	0.00178004936914767	0.00757330095237374	yes	0.253569355808584	pos	yes
Mir1249	0.323624595469256	0	22.8305144859673	23.1656647192103	0.247052672074466	0.462482602123401	no	0.323624595469256	pos	no
Mir1291	0.0262306824208185	0.0408855063879974	14.6913580894282	17.2003467935471	0.714963478668936	0.919238758288631	no	-0.014654823967179	neg	no
Mir148b	0.24657198466182	0.0771884009257802	76.3774417026639	90.0566780828697	0.133735409836936	0.318221201281137	no	0.16938358373604	pos	no
Mir151	0.0606631830202076	0.0639455662830466	1595.56860578867	1736.9761986593	0.766595178305592	0.956578738126552	no	-0.003282383262839	neg	no
Mir30b	0.0607241033080806	0.0596442763562581	385.745459225731	444.284359000692	0.986306151043784	1	no	0.00107982695182249	pos	no
Mir30d	0.0517162092700121	0.0475970847178313	11230.6957491079	12703.9976350274	0.647827339764094	0.891715279439988	no	0.00411912455218081	pos	no
Mirlet7b	0.391130645914572	0.0743301765934427	3906.89664319188	4104.47861837086	8.62783479234579e-11	2.01891334140892e-08	yes	0.316800469321129	pos	yes
Mirlet7c-2	0.0940682623273633	0.043538006790887	558.134119653875	449.10422783516	0.109494583774605	0.300025076722013	no	0.0505302555364763	pos	no
Snord43	0.0643765074202253	0.063193246299965	2642.58152751935	2325.01942451861	0.939890584643836	1	no	0.00118326112026033	pos	no
chr15_unassigned	0.181531466895192	0.0767287413973368	2341.74848969445	2209.43575721218	2.14991209419627e-05	0.000139744286122758	yes	0.104802725497856	pos	yes
Gm55082	0.0986193293885602	0.19898505006172	3.31705375852842	5.36750082940812	0.344437471884278	0.584046147977688	no	-0.10036572067316	neg	no
Mir125b-2	0.357079842292475	0.0677966101694915	13.4745851531622	14.7515793776333	0.291223372080399	0.504787178272691	no	0.289283232122984	pos	no
Mir1306	0	0	3.19035064027417	2.88215553231699	1	1	no	0	zero	no
Mir130b	0	0	2.03041877314239	3.13743447938655	0.999991391150154	1	no	0	zero	no
Mir155	0.44053833057653	0	8.70672130549506	8.41299132468204	0.0652674300164876	0.195802290049463	no	0.44053833057653	pos	no
Mir185	0.06036044774955	0.058936384762996	168.690674586959	202.124639446543	0.71322624270179	0.919238758288631	no	0.00142406298655391	pos	no
Mir28a	0.494845826199716	0.0345771746927113	328.477238781935	376.950231032853	6.55024653125486e-05	0.000403357286398326	yes	0.460268651507005	pos	yes
Mir484	0.503728425365627	0.0338781411826433	73.0786284216381	52.6882001097489	0.00839200946877656	0.0321922986179298	yes	0.469850284182984	pos	yes
Mir802	0.146781073392211	0.0680216630739957	66.8521529187522	104.614882786199	0.818940274528887	1	no	0.0787594103182158	pos	no
Mir99a	0.27027837086493	0.040734415542338	1837.75691481709	2361.34397553915	1.36106167486369e-06	1.44767469053683e-05	yes	0.229543955322592	pos	yes
Mirlet7c-1	0.161409686261449	0.0488674341899186	112.971716402991	141.555901425034	0.656344636932761	0.892933982803873	no	0.11254225207153	pos	no
chr16_unassigned	0.214291402209678	0.0653113000840303	20087.7096049595	18058.5357889473	7.9481274066251e-09	2.41994763458624e-07	yes	0.148980102125648	pos	yes
Gm55583	0.282900474386031	0.0499914475872975	612.123078897625	519.690627901775	1.78419633275214e-06	1.70504797461073e-05	yes	0.232909026798734	pos	yes
Mir125a	0.17927235226506	0.0496809028207763	4440.08887367404	4596.66333755012	3.81077196293985e-06	3.1847165690283e-05	yes	0.129591449444284	pos	yes
Mir99b	0.122862357395673	0.0244374877223103	786.512799705243	738.749764814772	0.00227694993793113	0.00934747869255938	yes	0.0984248696733624	pos	yes
Mirlet7e	0.282900474386031	0.0499914475872975	612.123078897625	519.690627901775	1.78419633275214e-06	1.70504797461073e-05	yes	0.232909026798734	pos	yes
chr17_unassigned	0.392930448332919	0.15594002940676	12044.1041534402	13149.2304454684	3.69380255119898e-06	3.1847165690283e-05	yes	0.236990418926159	pos	yes
Gm54396	0.521577794548028	0.603237734436329	596.774825567307	840.396616412208	0.18947065881872	0.406753524436518	no	-0.0816599398883008	neg	no
Gm54508	0.0378033665187318	0.147782398210977	8.12760610499078	10.0185151042217	0.601759215788245	0.857461620507262	no	-0.109979031692245	neg	no
Mir122	0.366125692951127	0.0648892319145728	481022.90730005	485089.92133659	4.35159523625655e-08	9.62381084141975e-07	yes	0.301236461036554	pos	yes
Mir143	0.0848794985176468	0.0718722656644693	6256.03424293354	7362.25897439148	0.256991419563984	0.462584555215171	no	0.0130072328531774	pos	no
Mir145a	0.0373686981967054	0.0421966488924009	406.600547908912	420.241125652025	0.843255659496364	1	no	-0.0048279506956955	neg	no
Mir1948	0.379525507992582	0.0432870227307149	191.20103511122	217.599464153526	0.000772935843322552	0.00369116300688728	yes	0.336238485261867	pos	yes
Mir378a	0.521902636210179	0.603878459363899	596.38840792432	839.490406784006	0.187386624863468	0.406004353870848	no	-0.0819758231537199	neg	no
chr18_unassigned	0.303431630940862	0.0896445525176861	12898.1612524167	11464.1292749602	9.30749090225478e-09	2.41994763458624e-07	yes	0.213787078423176	pos	yes
Mir101b	0.502031581007393	0.0849577839829069	1101.53928604508	1353.93761198668	5.24824303721634e-06	4.09362956902874e-05	yes	0.417073797024486	pos	yes
Mir107	0.137417773742602	0.0632153678760449	83.7813990267863	84.3792623571491	0.637428752840568	0.887847191456506	no	0.074202405866557	pos	no
Mir192	0.694802916756742	0.0797142119579454	11352.4242470117	13241.1467401914	9.09746015947026e-09	2.41994763458624e-07	yes	0.615088704798796	pos	yes
Mir194-2	0.671097733553613	0.0961287604534358	4784.8194465389	5431.50929603369	2.82108765334058e-06	2.53897888800652e-05	yes	0.574968973100177	pos	yes
chr19_unassigned	0.196627824034901	0.0650770504935881	34005.2011675965	31500.6186004916	1.4426659758545e-09	1.12527946116651e-07	yes	0.131550773541313	pos	yes
Mir103-2	0.382741823242867	0.094492427149628	9.88594824408822	13.0703979868563	0.714568032602034	0.919238758288631	no	0.288249396093239	pos	no
Mir10b	0.0311007486631127	0.0265163233774333	51.6077210842084	64.5274513885938	0.542880002668896	0.809133252385488	no	0.00458442528567941	pos	no
Mir126a	0.0378606285223632	0.0402087316569677	3706.07890995643	4223.49990467938	0.841233132418864	1	no	-0.00234810313460452	neg	no
Mir126b	0.0378628765708862	0.0402159413708176	3705.9553489174	4222.85717788192	0.840706800582111	1	no	-0.00235306479993142	neg	no
Mir130a	0.00635404752827551	0.00839630562552476	23.4681395127528	36.1323755834519	0.861985820379732	1	no	-0.00204225809724925	neg	no
Mir181a-2	0.28032619775739	0	8.82878920788685	15.1735112712143	0.194838173092841	0.407223697614064	no	0.28032619775739	pos	no
Mir1955	0	0	3.21885595866128	4.7073677937708	1	1	no	0	zero	no
Mir511	0.0582599065915547	0	9.83366935867942	11.5423877388489	0.0580628267501458	0.178772387625449	no	0.0582599065915547	pos	no
Mir674	0.488353177276524	0.0399646433394903	91.6671756516359	84.4118884244117	0.155505401343256	0.349887153022327	no	0.448388533937034	pos	no
chr2_unassigned	0.178434173275109	0.0635351247448293	14701.9290811867	13704.336249431	3.2904819996531e-09	1.92493196979707e-07	yes	0.11489904853028	pos	yes
Mir15b	0.239338830731718	0.117969061559442	305.845119055973	355.875195334615	0.0168133240673022	0.059610876238617	no	0.121369769172276	pos	no
Mir16-2	0.265816055289739	0	8.66471212644824	9.20490128639993	0.227128085744124	0.442280090082377	no	0.265816055289739	pos	no
Mir186	0.262045673473837	0.050625043579448	186.228105562255	205.476618051947	0.000130649317701668	0.000745657081516834	yes	0.211420629894389	pos	yes
Mir7j	0	0	24.1140951898331	27.2378197903373	1	1	no	0	zero	no
chr3_unassigned	0.142848291216968	0.0809327703417037	9584.08079875213	8292.15007638513	0.000323698320688181	0.00163380135861784	yes	0.0619155208752641	pos	yes
Mir101a	0.0355317949079091	0.0474341153069476	406.882663087957	468.403753263653	0.11403736832406	0.300025076722013	no	-0.0119023203990385	neg	no
Mir200a	0.0454045512529689	0.105035377520601	88.0332089987803	102.805534098824	0.680279409483596	0.911203906402278	no	-0.0596308262676322	neg	no
Mir200b	0.03119820007239	0.026883120325643	207.158290877963	193.067990575393	0.232480560171506	0.442280090082377	no	0.00431507974674699	pos	no
Mir30c-1	0.033003300330033	0.0462962962962963	11.2883703346159	12.3351263394701	0.893484847644896	1	no	-0.0132929959662633	neg	no
Mir30e	0.0673810353521498	0.0594316033667955	4892.08149042608	6392.09974420107	0.527854579915135	0.791781869872703	no	0.00794943198535433	pos	no
Mir30f	0.0673810353521498	0.0594316033667955	4892.08149042608	6392.09974420107	0.527854579915135	0.791781869872703	no	0.00794943198535433	pos	no
Mir31	0.0553633446638423	0.0632783996115066	784.103111023866	867.661065171093	0.465442293529566	0.726089977906123	no	-0.00791505494766429	neg	no
Mir32	0	0.106951871657754	3.84412055469096	7.28783436231313	0.300675880174455	0.517339382064871	no	-0.106951871657754	neg	no
Mir34a	2.61368673969649	0	35.5025094770719	11.7963346777651	4.88474951609729e-07	6.0159546671935e-06	yes	2.61368673969649	pos	yes
Mir429	0.0168529458933189	0.0335035832545085	29.9064034246494	38.8310547875981	0.689787110188377	0.917103316955001	no	-0.0166506373611896	neg	no
Mir455	0.155611280193907	0.0531983452494803	852.141636950132	1097.39952854438	0.00443693541408645	0.0179007394292454	yes	0.102412934944427	pos	yes
Mir700	0.1001001001001	0.091743119266055	3.35983000868626	6.75879377467432	0.353721174654581	0.591219677636942	no	0.00835698083404507	pos	no
Mir872	0.298637103477802	0.0623285923302025	43.2299248416183	56.4809217195427	0.000875766981999185	0.00409858947575618	yes	0.236308511147599	pos	yes
chr4_unassigned	0.192687964336638	0.0758419633645239	16287.7648078498	15276.0001063132	4.53757907356821e-07	5.94436636334148e-06	yes	0.116846000972114	pos	yes
Mir106b	0.361689763326435	0.0416019478611309	36.0967352674935	34.255840513756	0.360995577337167	0.591399882048711	no	0.320087815465304	pos	no
Mir25	0.0258740098235666	0.0249698974164701	389.128051431378	443.435030213322	0.735892966269399	0.935863881016519	no	0.000904112407096501	pos	no
Mir339	0.0766943971812126	0.123075150492874	46.5552058207058	50.5542529894636	0.481530673116816	0.74130379940352	no	-0.0463807533116619	neg	no
Mir574	0	0	133.059793302775	140.825131720333	1	1	no	0	zero	no
Mir671	1.8120188208866	0.271722140908187	22.7456364464633	23.8105634576285	0.0136337474207772	0.0498483890072165	yes	1.54029667997841	pos	yes
Mir93	0.0818053127611148	0.0569444629808525	320.043769322519	316.899383501314	0.523544031828399	0.791781869872703	no	0.0248608497802623	pos	no
chr5_unassigned	0.33456687187133	0.0836133389427734	5181.08327183773	3938.98614103847	1.16154293038283e-06	1.29429069385516e-05	yes	0.250953532928557	pos	yes
Mir148a	0.0610777947302964	0.0649227865238637	4928.41220427711	6125.32100720518	0.703304177725114	0.919238758288631	no	-0.00384499179356726	neg	no
Mir182	0.0637477256943649	0.092275123147117	304.819936620245	272.878162806852	0.448307242335182	0.704052984606931	no	-0.028527397452752	neg	no
Mir183	0.0417881555841226	0.0578715647639185	151.467609904124	132.561627182727	0.705370096700584	0.919238758288631	no	-0.0160834091797959	neg	no
Mir196b	0	0	0.944797319383737	1.22362574215475	1	1	no	0	zero	no
Mir200c	0.0311275812515994	0.033764876269031	19.3054743476552	21.8368774346559	0.958180198299003	1	no	-0.00263729501743157	neg	no
Mir29a	0.0539443035505472	0.0528252738789238	5191.64374627229	5523.4962436135	0.827133490186607	1	no	0.00111902967162344	pos	no
Mir29b-1	0	0.0217627856365615	19.0710219785115	21.3033655108193	0.226603275190281	0.442280090082377	no	-0.0217627856365615	neg	no
Mir335	0.0827386761931393	0.0255350994243141	112.564214061017	122.271711178726	0.154826312562058	0.349887153022327	no	0.0572035767688253	pos	no
Mir592	0.140056022408964	0.0389105058365759	9.1046979187951	7.94831637369932	0.958590230501097	1	no	0.101145516572388	pos	no
Mir96	1.38888888888889	0	6.0715248237659	4.53954742861842	0.260394519424404	0.46513219500237	no	1.38888888888889	pos	no
chr6_unassigned	1.43439022434088	0.983089276856109	1549.76312996707	1447.55220112988	0.000594772224863057	0.0028995145962074	yes	0.451300947484774	pos	yes
Mir139	0.0872111703414588	0.0922162599700859	401.310214989044	451.014084402761	0.840102408368729	1	no	-0.00500508962862707	neg	no
Mir150	0.0188038483777147	0.0741302669387833	57.3692825306083	69.3026901382863	0.153915034306494	0.349887153022327	no	-0.0553264185610685	neg	no
Mir1839	0.124148602154832	0.0219571786036951	223.733274192957	250.981540538935	0.00188854992035355	0.00789144073862021	yes	0.102191423551137	pos	yes
Mir1964	0	0	3.3367912631772	5.2098379733727	1	1	no	0	zero	no
Mir292	0.160381414122952	0	10.8350991856961	5.25847755390042	0.0568728882102266	0.177443411215907	no	0.160381414122952	pos	no
Mir292b	0.11663956028998	0	10.5848326343533	4.96807136008319	0.169822754245024	0.371388079376969	no	0.11663956028998	pos	no
Mir3105	0.40281973816717	0	8.73173982136563	11.6000155851665	0.230031467834888	0.442280090082377	no	0.40281973816717	pos	no
Mir326	0.131787748358767	0.0220994475138122	17.2953590792832	12.4078572418976	0.594614917230709	0.857461620507262	no	0.109688300844955	pos	no
Mir330	0.055005500550055	0	6.71295884233517	9.83076816083192	0.2509241593095	0.462584555215171	no	0.055005500550055	pos	no
chr7_unassigned	0.162555254733116	0.104244578113109	5428.52338607556	4480.08546746366	0.00176963731411689	0.00757330095237374	yes	0.058310676620007	pos	yes
Gm54919	0.144529720202078	0	5.8129951845583	4.70373551682916	0.0234702151205864	0.0819706020629435	no	0.144529720202078	pos	no
Mir140	0.309697722519227	0.0310499323393995	322.593975801367	371.191610358302	1.2640421127666e-05	8.4510244110681e-05	yes	0.278647790179827	pos	yes
Mir181c	0.0830564784053156	0.0588235294117647	9.99804169927127	11.3129409174091	0.955717142104257	1	no	0.0242329489935509	pos	no
Mir181d	0	0	4.63382731612407	6.04210642729461	1	1	no	0	zero	no
Mir1968	0.0732600732600732	0.0346020761245675	7.79481314784517	6.11633391112759	0.865635180980612	1	no	0.0386579971355058	pos	no
Mir23a	0.0592277270530141	0.0438007089699913	2243.71001304014	2180.49555162436	0.271126281079303	0.478043559521725	no	0.0154270180830228	pos	no
Mir24-2	0.0409007397316412	0.0370293455067064	187.245091101356	172.593880951143	0.62308788869744	0.873069257216772	no	0.00387139422493485	pos	no
Mir27a	0.190085228858441	0.0152383403252538	238.420338377523	230.017934006318	0.000107590787460607	0.000645544724763642	yes	0.174846888533187	pos	yes
Mir3074-2	0.0409007397316412	0.0370293455067064	187.245091101356	172.593880951143	0.62308788869744	0.873069257216772	no	0.00387139422493485	pos	no
chr8_unassigned	0.194590906602542	0.0852083792166733	11275.3904959828	10137.7713288977	7.96559817338518e-09	2.41994763458624e-07	yes	0.109382527385869	pos	yes
Gm55600	0.18169999232875	0.0252348878608223	2551.49693200976	2882.03157876631	1.00192666029718e-05	7.10457086392544e-05	yes	0.156465104467927	pos	yes
Gm56154	0	0	0.587873183830344	0.934370166742609	1	1	no	0	zero	no
Mir100	0.0178665122516728	0.0381821389130339	514.057773025561	621.574757688264	0.701063735109527	0.919238758288631	no	-0.0203156266613611	neg	no
Mir125b-1	0.0821186248312256	0.0254614894971356	28.1355116446067	29.5314386769407	0.307444588868366	0.525124334271515	no	0.05665713533409	pos	no
Mir184	0.045045045045045	0	5.66146811788248	6.3011830364343	0.255948177630438	0.462584555215171	no	0.045045045045045	pos	no
Mir191	0.18169999232875	0.0252348878608223	2551.49693200976	2882.03157876631	1.00192666029718e-05	7.10457086392544e-05	yes	0.156465104467927	pos	yes
Mir26a-1	0.0631313131313131	0	4.46957595229631	6.3457684249089	0.194450226332674	0.407223697614064	no	0.0631313131313131	pos	no
Mir425	0.495798245146585	0.0951629702022193	330.977692900458	362.680333391094	0.0120424743358241	0.0454506289448846	yes	0.400635274944366	pos	yes
Mir6236	0.178977925355973	0.0480412369154127	36.0637570286087	35.4364107209839	0.765104452288632	0.956578738126552	no	0.13093668844056	pos	no
Mirlet7a-2	0.10248339956046	0.0383519238667876	72.565255741621	90.7572245317728	0.970823775188438	1	no	0.0641314756936721	pos	no
Mirlet7g	0.1648484987926	0.0493978730980139	20083.6033982025	23713.4048945464	4.57258951026268e-07	5.94436636334148e-06	yes	0.115450625694586	pos	yes
chr9_unassigned	0.147695139304293	0.0645974501415261	19245.9028813147	18317.8270117843	6.01553913055008e-07	7.03818078274359e-06	yes	0.0830976891627674	pos	yes
chrM_unassigned	0.267846359318161	0.0561161399734278	7953.00040039862	9894.26053038036	8.0771048762777e-09	2.41994763458624e-07	yes	0.211730219344733	pos	yes
Mir1198	0.564833686519455	0.0386100386100386	14.7402100888088	19.5763753036617	0.0316529466602868	0.105811278835816	no	0.526223647909416	pos	no
Mir221	0.053659370929752	0.0622362463168108	211.411802405489	217.709042121253	0.387540250044586	0.62491283384924	no	-0.00857687538705879	neg	no
Mir222	0.0215152625484023	0.112383857326051	112.796608935595	136.870599867597	0.07768021025207	0.221672795109566	no	-0.0908685947776488	neg	no
Mir223	0.0255949237983114	0.0293746419715722	89.3852881034533	77.0487607307199	0.67914473201019	0.911203906402278	no	-0.00377971817326082	neg	no
Mir224	0.0238435860753457	0.0337268128161889	10.757446026169	9.21900794304023	0.877595348146069	1	no	-0.00988322674084313	neg	no
Mir322	0.0521293121926718	0.087024931714106	111.647020597244	118.925729041606	0.138534089077849	0.324169768442166	no	-0.0348956195214342	neg	no
Mir351	0.012012012012012	0.0554067120074505	68.2959510939002	73.2479376819283	0.13233807941297	0.318221201281137	no	-0.0433946999954385	neg	no
Mir361	0.0233872663125557	0.0327575864254147	143.482839848568	151.597880971195	0.414007999467232	0.659033142009063	no	-0.00937032011285904	neg	no
Mir362	0.0600109369164966	0.175408436071408	17.3166210893901	21.6149478306343	0.218494389459517	0.436988778919034	no	-0.115397499154912	neg	no
Mir374b	0.061047310941308	0.0845773556747206	50.0607279373751	49.7501545369999	0.898682732498363	1	no	-0.0235300447334126	neg	no
Mir374c	0.0632536267301855	0.0846292549837089	48.508405398127	49.6105858543627	0.879402649968493	1	no	-0.0213756282535234	neg	no
Mir421	0.0484496124031008	0.350877192982456	5.0205413650525	4.216156233569	0.7591461081667	0.956578738126552	no	-0.302427580579355	neg	no
Mir450b	0.0768049155145929	0.158666043951883	6.19096727029253	7.29585029466846	0.381862476716836	0.620526524664858	no	-0.0818611284372897	neg	no
Mir470	0	0	2.22095342071691	3.00400413176228	0.999992544517336	1	no	0	zero	no
Mir500	0	0.145815776705227	3.07937832707602	4.71797033805875	0.125387422150004	0.308849018769484	no	-0.145815776705227	neg	no
Mir501	0.0250388760019198	0.055200750448616	53.4381053715758	46.8872609555928	0.505962611626541	0.773825170722945	no	-0.0301618744466962	neg	no
Mir503	0	0	4.98729034052266	5.49386986527257	1	1	no	0	zero	no
Mir505	0.190860215053763	0	4.92508527858731	4.79245934424721	0.0551746185119298	0.174471090970157	no	0.190860215053763	pos	no
Mir532	0.0498740723640284	0.0774073318140994	65.1288647955828	65.8902772572836	0.159893827304861	0.356334815136548	no	-0.027533259450071	neg	no
Mir542	0.236406619385343	0	3.75203248438885	5.5872777521137	0.20434558241147	0.423158108710478	no	0.236406619385343	pos	no
Mir652	0.079796926260743	0.012970168612192	40.1865104858071	44.887666083222	0.209063057546538	0.429129433911315	no	0.066826757648551	pos	no
Mir676	0.313040417465686	0.0769876443310816	50.0479003402993	52.9953842668518	0.119386822567508	0.30039265033115	no	0.236052773134604	pos	no
Mir92-2	0.0163719711853307	0	50.9277423212173	80.9269796546812	0.194910487746903	0.407223697614064	no	0.0163719711853307	pos	no
Mir98	0.161228422652119	0.0693444777541552	513.072751455053	584.641098559981	0.131552008019255	0.318221201281137	no	0.0918839448979643	pos	no
Mirlet7f-2	0.0907584471825388	0.0325905728187934	4818.12539526126	4826.93253249848	0.00031375065162454	0.0016315033884476	yes	0.0581678743637453	pos	yes
chrX_unassigned	0.508286324620384	0.381364200821102	1161.75591564057	1232.04874921016	0.00611731091667392	0.024261877194944	yes	0.126922123799282	pos	yes
chrY_unassigned	2.67227894480708	0.354674061570613	5.56505791799416	6.56886954725325	0.351848367046857	0.591219677636942	no	2.31760488323646	pos	no
