# Supplementary material for: SLAMseq reveals potential transfer of RNA from liver to kidney in the mouse
Source: Nat Commun. 2025 Aug 11;16:7413. doi: 10.1038/s41467-025-62688-9 (PMC12339719; doi:10.1038/s41467-025-62688-9)
Supplement: Supplementary file 6 — Source Data [file 41467_2025_62688_MOESM6_ESM.zip › Source data/FigS15d_data.csv]

group	lib	gene_name	chr	gene	nreads	nreads_cpm	nT	nTC	nTA	nTG	cR	cR_A	cR_G	cell
Labelled in health	s11	Mir122	chr18	Mir122	4441932	449277.539127039	36377572	142649	6303	6184	0.392134472306178	0.0173266099232791	0.0169994852872534	hepatocyte
Labelled in health	s12	Mir122	chr18	Mir122	4638431	430976.087788306	38050251	126076	6331	3788	0.33134078405948	0.0166385236197259	0.00995525627413075	hepatocyte
Labelled in health	s13	Mir122	chr18	Mir122	1333475	494296.669560466	11023262	28375	1791	1392	0.257410193098921	0.0162474592366579	0.0126278410147559	hepatocyte
Labelled in health	s14	Mir122	chr18	Mir122	4862732	521716.422538276	40133714	144611	6341	4003	0.360322994278576	0.0157996840262528	0.00997415788630975	hepatocyte
Labelled in health	s15	Mir122	chr18	Mir122	5324611	571424.232733142	43984295	170092	6890	4866	0.386710756646207	0.0156646821325657	0.0110630396599514	hepatocyte
Labelled in health	s16	Mir122	chr18	Mir122	4218280	418446.49205307	34669983	162545	6269	4429	0.4688349573174	0.0180819240667063	0.0127747394626643	hepatocyte
Cre -ve	s17	Mir122	chr18	Mir122	4407470	525666.348501689	36226553	16200	5743	4089	0.0447185797666148	0.0158530125678808	0.0112873007818326	hepatocyte
Cre -ve	s18	Mir122	chr18	Mir122	5312037	501843.544184881	43650656	24177	6723	4443	0.0553874837528215	0.0154018303871539	0.0101785411884761	hepatocyte
Cre -ve	s19	Mir122	chr18	Mir122	4385912	500797.626998307	36046374	25443	6497	17098	0.0705840759461687	0.0180240043006822	0.0474333423938841	hepatocyte
Cre -ve	s20	Mir122	chr18	Mir122	3546872	373333.451221282	29048297	26620	4163	2655	0.0916404841220124	0.0143313048610044	0.00913995061397231	hepatocyte
Cre -ve	s21	Mir122	chr18	Mir122	4016617	523808.63577679	33078681	20547	5322	3846	0.0621155359852468	0.016088912372292	0.0116268239353316	hepatocyte
Labelled in injury	s4	Mir122	chr18	Mir122	3957004	457720.576965631	32584681	172753	5235	3265	0.530166307290226	0.0160658316710236	0.0100200459228065	hepatocyte
Labelled in injury	s5	Mir122	chr18	Mir122	4020764	394197.727695638	33033381	188910	5642	3807	0.571876066818592	0.0170796928113414	0.0115247058725233	hepatocyte
Labelled in injury	s6	Mir122	chr18	Mir122	3621347	407833.274902728	29762484	152505	4966	3172	0.512406827333364	0.0166854352613848	0.0106577125753348	hepatocyte
Labelled in injury	s7	Mir122	chr18	Mir122	3891223	390756.992803695	31886493	189073	5243	3295	0.592956396929571	0.0164426987941258	0.0103335289961176	hepatocyte
Labelled in injury	s8	Mir122	chr18	Mir122	4698495	512832.449159842	38529979	169826	6433	4367	0.440763282014766	0.0166960900757304	0.0113340316121117	hepatocyte
Labelled in injury	s9	Mir122	chr18	Mir122	4687367	463279.865448838	38412753	160707	5696	4488	0.418368868276637	0.0148284086797944	0.0116836197603437	hepatocyte
