# Supplementary material for: SLAMseq reveals potential transfer of RNA from liver to kidney in the mouse
Source: Nat Commun. 2025 Aug 11;16:7413. doi: 10.1038/s41467-025-62688-9 (PMC12339719; doi:10.1038/s41467-025-62688-9)
Supplement: Supplementary file 6 — Source Data [file 41467_2025_62688_MOESM6_ESM.zip › Source data/FigS16a_data.csv]

sample_name	tissue	group	source	gene_name	length	readsCPM	conversionRate	Tcontent	coverageOnTs	conversionsOnTs	readCount	tcReadCount	multimapCount	cpm_raw	cpm_norm
s1	liver	4TU -ve	1	0610009B22Rik	261	23.61320559	0.000323562	96	15453	5	477	5	0	23.61320559	24.94517111
s1	liver	4TU -ve	1	0610009O20Rik	751	21.23703396	0	164	8315	0	429	0	2	21.23703396	22.43496521
s1	liver	4TU -ve	1	0610010F05Rik	2558	8.366104288	0	837	4152	0	169	0	1	8.366104288	8.838016597
s1	liver	4TU -ve	1	0610010K14Rik,Gm21988	619	20.04894815	0.001200873	144	9160	11	405	11	0	20.04894815	21.17986226
s1	liver	4TU -ve	1	0610012G03Rik	1111	54.45393323	5.98874116660678e-05	279	16698	1	1100	1	33	54.45393323	57.52555182
s1	liver	4TU -ve	1	0610030E20Rik	4029	46.03832537	0.000189897	1203	21064	4	930	4	0	46.03832537	48.63523926
s1	liver	4TU -ve	1	0610037L13Rik	4621	32.87037424	0	1270	11514	0	664	0	6	32.87037424	34.72451492
s1	liver	4TU -ve	1	0610040J01Rik	761	42.37506077	0.000136643	203	21955	3	856	3	17	42.37506077	44.76533851
s1	liver	4TU -ve	1	1110004E09Rik	530	27.4744845	0.000254842	112	15696	4	555	4	0	27.4744845	29.02425569
s1	liver	4TU -ve	1	1110004F10Rik	1087	22.72214123	0.000501044	331	11975	6	459	6	112	22.72214123	24.00384389
s1	liver	4TU -ve	1	1110008F13Rik	479	240.4883706	0.00041003	145	124381	51	4858	51	3	240.4883706	254.0537552
s1	liver	4TU -ve	1	1110008L16Rik	133	6.435464837	0	47	2669	0	130	0	3	6.435464837	6.798474306
s1	liver	4TU -ve	1	1110008P14Rik	2367	34.55349582	6.45911380958533e-05	544	15482	1	698	1	5	34.55349582	36.50257743
s1	liver	4TU -ve	1	1110012L19Rik	325	10.24724016	0	82	4831	0	207	0	2	10.24724016	10.82526293
s1	liver	4TU -ve	1	1110032A03Rik	1028	45.24626816	0.000404558	284	14831	6	914	6	4	45.24626816	47.79850396
s1	liver	4TU -ve	1	1110034G24Rik	400	3.960286053	0	124	1942	0	80	0	0	3.960286053	4.183676496
s1	liver	4TU -ve	1	1110038F14Rik	591	20.89050893	0.00056943	170	12293	7	422	7	1	20.89050893	22.06889352
s1	liver	4TU -ve	1	1110051M20Rik	2860	1.683121573	0	581	840	0	34	0	0	1.683121573	1.778062511
s1	liver	4TU -ve	1	1110059E24Rik	2363	16.08866209	0.000101204	645	9881	1	325	1	0	16.08866209	16.99618576
s1	liver	4TU -ve	1	1110059G10Rik	2987	12.57390822	0	867	7098	0	254	0	1	12.57390822	13.28317287
s1	liver	4TU -ve	1	1110065P20Rik	382	36.97917102	6.16941205503116e-05	94	16209	1	747	1	0	36.97917102	39.06507928
s1	liver	4TU -ve	1	1190002N15Rik	2451	31.731792	0.000197814	838	20221	4	641	4	1	31.731792	33.52170792
s1	liver	4TU -ve	1	1190005I06Rik,Gm27021	429	6.484968413	0.001176471	83	2550	3	131	3	0	6.484968413	6.850770262
s1	liver	4TU -ve	1	1190007I07Rik	498	26.83093801	0.00070738	157	12723	9	542	9	11	26.83093801	28.34440826
s1	liver	4TU -ve	1	1300017J02Rik	107	341.6736793	0.000314686	22	82622	26	6902	25	73	341.6736793	360.9466897
s1	liver	4TU -ve	1	1500011B03Rik	324	0.396028605	0	99	136	0	8	0	1	0.396028605	0.41836765
s1	liver	4TU -ve	1	1500011B03Rik,Gm20499	1050	0.396028605	0	283	131	0	8	0	0	0.396028605	0.41836765
s1	liver	4TU -ve	1	1500011K16Rik	608	24.25675208	0.000615069	164	9755	6	490	6	0	24.25675208	25.62501854
s1	liver	4TU -ve	1	1500015O10Rik	172	0.049503576	0	47	28	0	1	0	0	0.049503576	0.052295956
s1	liver	4TU -ve	1	1600002K03Rik	329	7.178018472	0	71	2574	0	145	0	2	7.178018472	7.582913649
s1	liver	4TU -ve	1	1600012H06Rik	1766	35.44456018	0.000106729	552	18739	2	716	2	1	35.44456018	37.44390464
s1	liver	4TU -ve	1	1600014C10Rik	2945	90.14601129	0.000213043	882	42245	9	1821	9	26	90.14601129	95.23093624
s1	liver	4TU -ve	1	1700001C19Rik	828	5.692911202	0	236	2415	0	115	0	0	5.692911202	6.014034963
s1	liver	4TU -ve	1	1700001P01Rik	96	0.049503576	0	32	26	0	1	0	0	0.049503576	0.052295956
s1	liver	4TU -ve	1	1700003E16Rik	1710	0.198014303	0	310	52	0	4	0	0	0.198014303	0.209183825
s1	liver	4TU -ve	1	1700007K13Rik	245	0.198014303	0	67	88	0	4	0	0	0.198014303	0.209183825
s1	liver	4TU -ve	1	1700008O03Rik	143	0.099007151	0	20	28	0	2	0	0	0.099007151	0.104591912
s1	liver	4TU -ve	1	1700010I14Rik	332	0.198014303	0	114	37	0	4	0	2	0.198014303	0.209183825
s1	liver	4TU -ve	1	1700011H14Rik	3271	2.029646602	0.001213592	816	824	1	41	1	0	2.029646602	2.144134204
s1	liver	4TU -ve	1	1700011L22Rik	219	0.148510727	0	63	78	0	3	0	0	0.148510727	0.156887869
s1	liver	4TU -ve	1	1700017B05Rik	1616	14.35603694	0	447	6760	0	290	0	2	14.35603694	15.1658273
s1	liver	4TU -ve	1	1700021F05Rik	96	12.37589392	0	28	2173	0	250	0	0	12.37589392	13.07398905
s1	liver	4TU -ve	1	1700023F06Rik	213	0.049503576	0	33	4	0	1	0	0	0.049503576	0.052295956
s1	liver	4TU -ve	1	1700025G04Rik	11078	4.653336113	0	3177	2638	0	94	0	0	4.653336113	4.915819883
s1	liver	4TU -ve	1	1700027J19Rik	75	1.336596543	0	22	322	0	27	0	2	1.336596543	1.411990817
s1	liver	4TU -ve	1	1700028K03Rik	117	0.198014303	0	47	20	0	4	0	0	0.198014303	0.209183825
s1	liver	4TU -ve	1	1700029I15Rik	443	0.445532181	0	78	73	0	9	0	0	0.445532181	0.470663606
s1	liver	4TU -ve	1	1700029J07Rik	140	0.643546484	0	36	206	0	13	0	0	0.643546484	0.679847431
s1	liver	4TU -ve	1	1700030J22Rik	1543	0.198014303	0	441	56	0	4	0	2	0.198014303	0.209183825
s1	liver	4TU -ve	1	1700030K09Rik	850	2.871207389	0.004803074	199	1041	5	58	5	0	2.871207389	3.033165459
s1	liver	4TU -ve	1	1700037C18Rik	2159	0.792057211	0	454	303	0	16	0	7	0.792057211	0.836735299
s1	liver	4TU -ve	1	1700037H04Rik	1021	6.682982715	0.00060698	247	3295	2	135	2	0	6.682982715	7.059954087
s1	liver	4TU -ve	1	1700047I17Rik1	3125	0.148510727	0	895	54	0	3	0	0	0.148510727	0.156887869
s1	liver	4TU -ve	1	1700047I17Rik2	3125	0.445532181	0	895	170	0	9	0	2	0.445532181	0.470663606
s1	liver	4TU -ve	1	1700056E22Rik	124	0.445532181	0	31	111	0	9	0	0	0.445532181	0.470663606
s1	liver	4TU -ve	1	1700066B19Rik	2021	0.247517878	0	438	70	0	5	0	0	0.247517878	0.261479781
s1	liver	4TU -ve	1	1700066M21Rik	1859	11.53433313	0	627	6378	0	233	0	0	11.53433313	12.18495779
s1	liver	4TU -ve	1	1700067K01Rik	380	0.247517878	0	58	85	0	5	0	0	0.247517878	0.261479781
s1	liver	4TU -ve	1	1700088E04Rik	1434	1.13858224	0	301	544	0	23	0	0	1.13858224	1.202806993
s1	liver	4TU -ve	1	1700102P08Rik	410	0.247517878	0	131	136	0	5	0	0	0.247517878	0.261479781
s1	liver	4TU -ve	1	1700109H08Rik	324	0.247517878	0	90	83	0	5	0	0	0.247517878	0.261479781
s1	liver	4TU -ve	1	1700123O20Rik	508	39.75137126	0.00060796	146	21383	13	803	13	0	39.75137126	41.99365283
s1	liver	4TU -ve	1	1810009A15Rik	113	0.247517878	0	21	66	0	5	1	0	0.247517878	0.261479781
s1	liver	4TU -ve	1	1810009A15Rik,Lbhd1	2217	43.31562871	0	644	16768	0	875	0	84	43.31562871	45.75896167
s1	liver	4TU -ve	1	1810010D01Rik	28	0.247517878	0	3	0	0	5	0	0	0.247517878	0.261479781
s1	liver	4TU -ve	1	1810010H24Rik	668	4.306811083	0	191	2293	0	87	0	0	4.306811083	4.549748189
s1	liver	4TU -ve	1	1810011H11Rik	1113	0.742553635	0	286	387	0	15	0	0	0.742553635	0.784439343
s1	liver	4TU -ve	1	1810013L24Rik	3758	27.77150595	0	1286	14791	0	561	0	10	27.77150595	29.33803143
s1	liver	4TU -ve	1	1810022K09Rik	878	84.10657506	9.6342207521115e-05	277	31139	3	1699	3	147	84.10657506	88.85082958
s1	liver	4TU -ve	1	1810030O07Rik	1609	9.653197255	0	449	5873	0	195	0	0	9.653197255	10.19771146
s1	liver	4TU -ve	1	1810032O08Rik	1673	2.128653754	0.002178649	499	918	2	43	2	25	2.128653754	2.248726116
s1	liver	4TU -ve	1	1810037I17Rik	705	43.86016804	0.000222099	243	27015	6	886	6	200	43.86016804	46.33421719
s1	liver	4TU -ve	1	1810041L15Rik	5189	0.445532181	0	1213	234	0	9	0	0	0.445532181	0.470663606
s1	liver	4TU -ve	1	1810043G02Rik	1075	3.366243145	0	265	1299	0	68	0	0	3.366243145	3.556125021
s1	liver	4TU -ve	1	1810055G02Rik	288	29.94966328	0.000342642	78	11674	4	605	4	3	29.94966328	31.6390535
s1	liver	4TU -ve	1	1810062G17Rik	323	1.188085816	0	79	666	0	24	0	0	1.188085816	1.255102949
s1	liver	4TU -ve	1	2010003K11Rik	726	19.40540166	0	179	6158	0	392	0	5	19.40540166	20.50001483
s1	liver	4TU -ve	1	2010005H15Rik	72	0.099007151	0	22	30	0	2	0	0	0.099007151	0.104591912
s1	liver	4TU -ve	1	2010107E04Rik	135	504.6394504	0.00033843	38	209792	71	10194	72	2	504.6394504	533.1049775
s1	liver	4TU -ve	1	2010109A12Rik	27	0.148510727	0	8	24	0	3	0	0	0.148510727	0.156887869
s1	liver	4TU -ve	1	2010111I01Rik	5297	29.85065613	6.1652281134402e-05	1326	16220	1	603	1	5	29.85065613	31.53446159
s1	liver	4TU -ve	1	2010315B03Rik	1187	13.71249046	0.000379795	400	7899	3	277	3	0	13.71249046	14.48597987
s1	liver	4TU -ve	1	2200002D01Rik	1033	18.26681942	0.001259049	233	3177	4	369	4	4	18.26681942	19.29720784
s1	liver	4TU -ve	1	2210011C24Rik	256	1.287092967	0	66	591	0	26	0	0	1.287092967	1.359694861
s1	liver	4TU -ve	1	2210016F16Rik	1963	38.01874611	0.000201491	509	14889	3	768	4	5	38.01874611	40.16329436
s1	liver	4TU -ve	1	2210016L21Rik	2680	5.346386172	0	586	1515	0	108	0	0	5.346386172	5.647963269
s1	liver	4TU -ve	1	2210408I21Rik	1926	0.495035757	0	622	168	0	10	0	0	0.495035757	0.522959562
s1	liver	4TU -ve	1	2210418O10Rik	3248	0.445532181	0	870	63	0	9	0	6	0.445532181	0.470663606
s1	liver	4TU -ve	1	2300009A05Rik	101	34.50399224	0.000655152	35	16790	11	697	11	0	34.50399224	36.45028147
s1	liver	4TU -ve	1	2310009B15Rik	605	10.69277234	0.000168691	168	5928	1	216	1	0	10.69277234	11.29592654
s1	liver	4TU -ve	1	2310011J03Rik	1094	18.01930154	0	251	7590	0	364	0	17	18.01930154	19.03572806
s1	liver	4TU -ve	1	2310022A10Rik	1535	2.475178783	0	397	1171	0	50	0	0	2.475178783	2.61479781
s1	liver	4TU -ve	1	2310022B05Rik	2152	16.63320142	9.80392156862745e-05	588	10200	1	336	1	3	16.63320142	17.57144128
s1	liver	4TU -ve	1	2310030G06Rik	810	14.6530584	0	248	6226	0	296	0	0	14.6530584	15.47960303
s1	liver	4TU -ve	1	2310033P09Rik	394	5.098868294	0.000665336	105	3006	2	103	2	0	5.098868294	5.386483488
s1	liver	4TU -ve	1	2310034G01Rik	594	0.148510727	0	165	18	0	3	0	0	0.148510727	0.156887869
s1	liver	4TU -ve	1	2310035C23Rik	4228	9.950218709	0	1320	5927	0	201	0	0	9.950218709	10.5114872
s1	liver	4TU -ve	1	2310039H08Rik	250	58.01819068	0.000139553	77	28663	4	1172	4	0	58.01819068	61.29086066
s1	liver	4TU -ve	1	2310057J18Rik	377	0.544539332	0	131	400	0	11	0	0	0.544539332	0.575255518
s1	liver	4TU -ve	1	2310057M21Rik	7540	4.80184684	0	2224	2687	0	97	0	0	4.80184684	5.072707751
s1	liver	4TU -ve	1	2310061I04Rik	336	32.02881346	7.40685875120361e-05	78	13501	1	647	1	0	32.02881346	33.83548366
s1	liver	4TU -ve	1	2410002F23Rik	792	6.484968413	0.001090909	230	2750	3	131	3	46	6.484968413	6.850770262
s1	liver	4TU -ve	1	2410004B18Rik	1400	10.04922586	0	374	5289	0	203	0	3	10.04922586	10.61607911
s1	liver	4TU -ve	1	2410015M20Rik	292	90.5420399	0.000266005	83	22556	6	1829	6	32	90.5420399	95.64930389
s1	liver	4TU -ve	1	2410089E03Rik	303	2.821703813	0	98	1666	0	57	0	0	2.821703813	2.980869503
s1	liver	4TU -ve	1	2410131K14Rik	4910	3.762271751	0	1307	1810	0	76	0	0	3.762271751	3.974492671
s1	liver	4TU -ve	1	2510002D24Rik	1075	43.71165731	0.000586816	236	15337	9	883	9	8	43.71165731	46.17732932
s1	liver	4TU -ve	1	2510009E07Rik	4157	7.574047077	0	1219	4675	0	153	0	5	7.574047077	8.001281298
s1	liver	4TU -ve	1	2510039O18Rik	696	19.05887663	7.85175879396985e-05	212	12736	1	385	1	0	19.05887663	20.13394314
s1	liver	4TU -ve	1	2610001J05Rik	2797	14.75206555	0	840	8755	0	298	0	1	14.75206555	15.58419495
s1	liver	4TU -ve	1	2610002M06Rik	5058	16.13816567	0	1626	8876	0	326	0	3	16.13816567	17.04848172
s1	liver	4TU -ve	1	2610008E11Rik	2384	5.395889748	0	696	2764	0	109	0	3	5.395889748	5.700259226
s1	liver	4TU -ve	1	2610021A01Rik	1154	4.009789629	0.000316756	381	3157	1	81	1	0	4.009789629	4.235972452
s1	liver	4TU -ve	1	2610028H24Rik	664	0.099007151	0	144	22	0	2	0	2	0.099007151	0.104591912
s1	liver	4TU -ve	1	2610044O15Rik8	2363	4.306811083	0	673	1647	0	87	0	9	4.306811083	4.549748189
s1	liver	4TU -ve	1	2610301B20Rik	1373	4.306811083	0	425	2460	0	87	0	0	4.306811083	4.549748189
s1	liver	4TU -ve	1	2610507B11Rik	1165	85.19565372	0.000393092	305	38159	15	1721	15	811	85.19565372	90.00134062
s1	liver	4TU -ve	1	2610524H06Rik	504	0.297021454	0	155	132	0	6	0	0	0.297021454	0.313775737
s1	liver	4TU -ve	1	2610528A11Rik	464	0.148510727	0	91	40	0	3	0	0	0.148510727	0.156887869
s1	liver	4TU -ve	1	2610528J11Rik	433	13.41546901	0.000128667	140	7772	1	271	1	0	13.41546901	14.17220413
s1	liver	4TU -ve	1	2700049A03Rik	538	1.633617997	0	145	1065	0	33	0	0	1.633617997	1.725766555
s1	liver	4TU -ve	1	2700062C07Rik	343	8.366104288	0	74	2589	0	169	0	6	8.366104288	8.838016597
s1	liver	4TU -ve	1	2700081O15Rik	3040	2.722696662	0	766	1210	0	55	0	47	2.722696662	2.876277591
s1	liver	4TU -ve	1	2700097O09Rik	166	4.207803932	0	52	1954	0	85	0	0	4.207803932	4.445156277
s1	liver	4TU -ve	1	2810004N23Rik	1346	26.13788795	0.000413531	340	12091	5	528	5	0	26.13788795	27.61226487
s1	liver	4TU -ve	1	2810006K23Rik	2063	8.11858641	0	527	2530	0	164	0	4	8.11858641	8.576536816
s1	liver	4TU -ve	1	2810021J22Rik	1975	0.841560786	0	517	436	0	17	0	0	0.841560786	0.889031255
s1	liver	4TU -ve	1	2810403A07Rik	2308	45.93931822	0.000124127	767	32225	4	928	4	2	45.93931822	48.53064735
s1	liver	4TU -ve	1	2810408A11Rik	1550	0.099007151	0	311	24	0	2	0	0	0.099007151	0.104591912
s1	liver	4TU -ve	1	2810459M11Rik	2367	46.5828647	0.000152323	639	19695	3	941	3	8	46.5828647	49.21049478
s1	liver	4TU -ve	1	2810474O19Rik	914	4.257307507	0.001081861	311	2773	3	86	3	8	4.257307507	4.497452233
s1	liver	4TU -ve	1	2900011O08Rik	1753	0.495035757	0	482	170	0	10	0	0	0.495035757	0.522959562
s1	liver	4TU -ve	1	2900026A02Rik	4706	38.46427829	0.00058609	1228	15356	9	777	9	4	38.46427829	40.63395797
s1	liver	4TU -ve	1	3110001I22Rik	408	1.386100119	0	152	1034	0	28	0	0	1.386100119	1.464286774
s1	liver	4TU -ve	1	3110002H16Rik	302	4.009789629	0	87	2093	0	81	0	2	4.009789629	4.235972452
s1	liver	4TU -ve	1	3110009E18Rik	294	1.039575089	0	84	549	0	21	0	0	1.039575089	1.09821508
s1	liver	4TU -ve	1	3110018I06Rik	617	0.148510727	0	187	12	0	3	0	3	0.148510727	0.156887869
s1	liver	4TU -ve	1	3110035E14Rik	2247	0.049503576	0	672	19	0	1	0	0	0.049503576	0.052295956
s1	liver	4TU -ve	1	3110040N11Rik	697	3.811775326	0	181	1441	0	77	0	1	3.811775326	4.026788627
s1	liver	4TU -ve	1	3110043O21Rik	1896	11.68284386	0	636	7521	0	236	0	0	11.68284386	12.34184566
s1	liver	4TU -ve	1	3110062M04Rik	2673	7.227522048	0	635	3183	0	146	0	8	7.227522048	7.635209605
s1	liver	4TU -ve	1	3110070M22Rik	591	0.34652503	0	142	122	0	7	0	0	0.34652503	0.366071693
s1	liver	4TU -ve	1	3110082I17Rik	1433	5.841421929	0.00105042	353	2856	3	118	3	0	5.841421929	6.170922831
s1	liver	4TU -ve	1	3300002I08Rik	85	0.198014303	0	18	72	0	4	0	0	0.198014303	0.209183825
s1	liver	4TU -ve	1	3425401B19Rik	649	0.148510727	0	162	63	0	3	0	0	0.148510727	0.156887869
s1	liver	4TU -ve	1	3632451O06Rik	6396	0.396028605	0	1890	84	0	8	0	4	0.396028605	0.41836765
s1	liver	4TU -ve	1	3830406C13Rik	2124	17.27674791	0.000110571	641	9044	1	349	1	2	17.27674791	18.25128871
s1	liver	4TU -ve	1	4430402I18Rik	3949	2.673193086	0	1045	1305	0	54	7	0	2.673193086	2.823981635
s1	liver	4TU -ve	1	4833420G17Rik	1188	16.83121573	9.04895484571532e-05	330	11051	1	340	1	0	16.83121573	17.78062511
s1	liver	4TU -ve	1	4833439L19Rik	1394	36.97917102	0.000234302	433	21340	5	747	5	0	36.97917102	39.06507928
s1	liver	4TU -ve	1	4921524J17Rik	1212	4.999861142	0	410	2577	0	101	0	9	4.999861142	5.281891576
s1	liver	4TU -ve	1	4930402F06Rik	96	0.049503576	0	35	3	0	1	0	0	0.049503576	0.052295956
s1	liver	4TU -ve	1	4930402H24Rik	4325	46.3848504	0	1161	16979	0	937	0	4	46.3848504	49.00131096
s1	liver	4TU -ve	1	4930404N11Rik	939	0.247517878	0	180	90	0	5	0	0	0.247517878	0.261479781
s1	liver	4TU -ve	1	4930430F08Rik	1301	6.039436231	0.000351124	468	2848	1	122	1	0	6.039436231	6.380106656
s1	liver	4TU -ve	1	4930452B06Rik	414	0.34652503	0	135	222	0	7	0	0	0.34652503	0.366071693
s1	liver	4TU -ve	1	4930453N24Rik	4177	39.65236411	0.000143068	1356	20969	3	801	3	40	39.65236411	41.88906091
s1	liver	4TU -ve	1	4930474N05Rik	3272	0.049503576	0	827	7	0	1	0	1	0.049503576	0.052295956
s1	liver	4TU -ve	1	4930486L24Rik,CT010498.2	365	0.099007151	0	90	20	0	2	0	0	0.099007151	0.104591912
s1	liver	4TU -ve	1	4930503L19Rik	1823	0.990071513	0	609	694	0	20	0	0	0.990071513	1.045919124
s1	liver	4TU -ve	1	4930518I15Rik	425	1.386100119	0	100	567	0	28	0	0	1.386100119	1.464286774
s1	liver	4TU -ve	1	4930522L14Rik	115	0.148510727	0	37	44	0	3	0	0	0.148510727	0.156887869
s1	liver	4TU -ve	1	4930524J08Rik	111	1.188085816	0.002849003	40	702	2	24	2	0	1.188085816	1.255102949
s1	liver	4TU -ve	1	4930539E08Rik	2496	0.148510727	0	718	32	0	3	0	0	0.148510727	0.156887869
s1	liver	4TU -ve	1	4930579G24Rik	1536	0.396028605	0	518	265	0	8	0	0	0.396028605	0.41836765
s1	liver	4TU -ve	1	4931406C07Rik	1908	119.5511352	8.40447117866705e-05	551	83289	7	2415	7	16	119.5511352	126.2947342
s1	liver	4TU -ve	1	4931406P16Rik	2222	4.752343264	0	657	2927	0	96	0	0	4.752343264	5.020411795
s1	liver	4TU -ve	1	4931414P19Rik	937	3.762271751	0	237	2875	0	76	0	0	3.762271751	3.974492671
s1	liver	4TU -ve	1	4931422A03Rik	100	0.099007151	0	25	6	0	2	0	2	0.099007151	0.104591912
s1	liver	4TU -ve	1	4931428F04Rik	1571	1.980143027	0	480	748	0	40	0	0	1.980143027	2.091838248
s1	liver	4TU -ve	1	4932438A13Rik	3841	18.95986948	0	1109	13445	0	383	0	2	18.95986948	20.02935122
s1	liver	4TU -ve	1	4933411K16Rik	281	0.148510727	0	46	24	0	3	0	0	0.148510727	0.156887869
s1	liver	4TU -ve	1	4933415A04Rik	1442	0.099007151	0	366	22	0	2	0	0	0.099007151	0.104591912
s1	liver	4TU -ve	1	4933416C03Rik	819	0.148510727	0	286	12	0	3	0	3	0.148510727	0.156887869
s1	liver	4TU -ve	1	4933427D14Rik	3517	2.920710964	0	829	1581	0	59	0	0	2.920710964	3.085461416
s1	liver	4TU -ve	1	4933434E20Rik	5516	56.23606196	3.93112666090101e-05	1597	25438	1	1136	1	119	56.23606196	59.40820624
s1	liver	4TU -ve	1	5031439G07Rik	5302	24.55377353	7.47551767959931e-05	1389	13377	1	496	1	6	24.55377353	25.93879427
s1	liver	4TU -ve	1	5330417C22Rik	5438	2.62368951	0	1425	1208	0	53	0	6	2.62368951	2.771685678
s1	liver	4TU -ve	1	5430403G16Rik	1034	1.336596543	0	279	500	0	27	0	3	1.336596543	1.411990817
s1	liver	4TU -ve	1	5730409E04Rik	1998	12.27688677	0	515	5117	0	248	0	0	12.27688677	12.96939714
s1	liver	4TU -ve	1	5730455P16Rik	3320	8.712629318	0	904	3423	0	176	0	4	8.712629318	9.204088291
s1	liver	4TU -ve	1	5730480H06Rik	1114	5.494896899	0	352	2386	0	111	0	0	5.494896899	5.804851138
s1	liver	4TU -ve	1	5730559C18Rik	969	0.792057211	0	260	296	0	16	0	1	0.792057211	0.836735299
s1	liver	4TU -ve	1	5830473C10Rik	926	18.06880512	0	243	4492	0	365	0	0	18.06880512	19.08802401
s1	liver	4TU -ve	1	6030458C11Rik	2535	18.26681942	0.000165125	831	12112	2	369	2	1	18.26681942	19.29720784
s1	liver	4TU -ve	1	6330409D20Rik	374	0.247517878	0	109	20	0	5	0	5	0.247517878	0.261479781
s1	liver	4TU -ve	1	6430548M08Rik	4612	9.950218709	0	1048	4513	0	201	0	4	9.950218709	10.5114872
s1	liver	4TU -ve	1	6430550D23Rik	3205	0.792057211	0.002710027	799	369	1	16	1	1	0.792057211	0.836735299
s1	liver	4TU -ve	1	6430571L13Rik	1667	0.148510727	0	413	57	0	3	0	0	0.148510727	0.156887869
s1	liver	4TU -ve	1	6430573F11Rik	5165	3.168228843	0	1487	2454	0	64	0	0	3.168228843	3.346941197
s1	liver	4TU -ve	1	6720489N17Rik	2177	0.594042908	0	599	243	0	12	0	3	0.594042908	0.627551474
s1	liver	4TU -ve	1	8030462N17Rik	1858	0.643546484	0	620	376	0	13	0	0	0.643546484	0.679847431
s1	liver	4TU -ve	1	8430408G22Rik	479	104.7000625	0	131	43996	0	2115	0	16	104.7000625	110.6059474
s1	liver	4TU -ve	1	9030624J02Rik	2036	10.69277234	0.000340716	543	5870	2	216	2	10	10.69277234	11.29592654
s1	liver	4TU -ve	1	9130008F23Rik	1591	0.841560786	0	495	475	0	17	0	1	0.841560786	0.889031255
s1	liver	4TU -ve	1	9130011E15Rik	742	1.633617997	0	186	944	0	33	0	0	1.633617997	1.725766555
s1	liver	4TU -ve	1	9130019O22Rik	3325	1.48510727	0	792	549	0	30	0	0	1.48510727	1.568878686
s1	liver	4TU -ve	1	9130023H24Rik	1948	4.554328961	0	558	1937	0	92	0	0	4.554328961	4.81122797
s1	liver	4TU -ve	1	9130204L05Rik	178	2.029646602	0	50	246	0	41	0	41	2.029646602	2.144134204
s1	liver	4TU -ve	1	9130401M01Rik	640	18.11830869	0.000249969	143	8001	2	366	3	0	18.11830869	19.14031997
s1	liver	4TU -ve	1	9130409I23Rik	853	6.039436231	0.000384025	267	2604	1	122	1	0	6.039436231	6.380106656
s1	liver	4TU -ve	1	9330182L06Rik	6296	0.396028605	0	1893	180	0	8	0	1	0.396028605	0.41836765
s1	liver	4TU -ve	1	9430015G10Rik	1751	3.217732418	0	428	1518	0	65	0	0	3.217732418	3.399237153
s1	liver	4TU -ve	1	9430038I01Rik	5062	6.980004169	0	1509	3464	0	141	0	0	6.980004169	7.373729824
s1	liver	4TU -ve	1	9530068E07Rik	1652	59.50329795	5.6707023164819e-05	508	35269	2	1202	2	0	59.50329795	62.85973935
s1	liver	4TU -ve	1	9530077C05Rik	451	0.297021454	0	124	174	0	6	0	0	0.297021454	0.313775737
s1	liver	4TU -ve	1	9930012K11Rik	956	0.148510727	0	265	60	0	3	0	0	0.148510727	0.156887869
s1	liver	4TU -ve	1	9930021J03Rik	1743	3.910782478	0	624	2020	0	79	0	0	3.910782478	4.13138054
s1	liver	4TU -ve	1	9930104L06Rik	1999	2.574185935	0	514	1419	0	52	0	1	2.574185935	2.719389722
s1	liver	4TU -ve	1	9930111J21Rik2	3928	2.97021454	0	908	800	0	60	0	23	2.97021454	3.137757372
s1	liver	4TU -ve	1	A030005L19Rik	398	0.049503576	0	133	40	0	1	0	0	0.049503576	0.052295956
s1	liver	4TU -ve	1	A130010J15Rik	2699	4.504825386	0	856	2412	0	91	0	0	4.504825386	4.758932014
s1	liver	4TU -ve	1	A1bg	272	0.099007151	0	87	58	0	2	0	0	0.099007151	0.104591912
s1	liver	4TU -ve	1	A1cf	1199	4.059293205	0	336	1945	0	82	0	0	4.059293205	4.288268408
s1	liver	4TU -ve	1	A230050P20Rik	536	28.01902383	8.72067672451382e-05	110	11467	1	566	1	2	28.01902383	29.59951121
s1	liver	4TU -ve	1	A2ml1	228	42.12754289	0.000736558	71	8146	6	851	6	0	42.12754289	44.50385872
s1	liver	4TU -ve	1	A430005L14Rik	825	53.66187602	0.00018785	178	26617	5	1084	5	0	53.66187602	56.68881652
s1	liver	4TU -ve	1	A430033K04Rik	1889	3.31673957	0	548	1658	0	67	0	0	3.31673957	3.503829065
s1	liver	4TU -ve	1	A430105I19Rik	3056	2.277164481	0	713	695	0	46	0	0	2.277164481	2.405613985
s1	liver	4TU -ve	1	A4galt	779	0.049503576	0	218	2	0	1	0	1	0.049503576	0.052295956
s1	liver	4TU -ve	1	A530032D15Rik	431	0.544539332	0	118	216	0	11	0	11	0.544539332	0.575255518
s1	liver	4TU -ve	1	A530084C06Rik	2574	0.445532181	0	629	195	0	9	0	0	0.445532181	0.470663606
s1	liver	4TU -ve	1	A630001G21Rik	1655	0.099007151	0	405	35	0	2	0	0	0.099007151	0.104591912
s1	liver	4TU -ve	1	A730017C20Rik	1565	0.099007151	0	455	7	0	2	0	2	0.099007151	0.104591912
s1	liver	4TU -ve	1	A830018L16Rik	7087	0.049503576	0	2331	19	0	1	0	0	0.049503576	0.052295956
s1	liver	4TU -ve	1	A930004D18Rik	1639	0.34652503	0	400	210	0	7	0	0	0.34652503	0.366071693
s1	liver	4TU -ve	1	A930018P22Rik	175	0.049503576	0	58	5	0	1	0	0	0.049503576	0.052295956
s1	liver	4TU -ve	1	A930033H14Rik	2564	3.811775326	0	633	1641	0	77	0	0	3.811775326	4.026788627
s1	liver	4TU -ve	1	AA467197	422	0.297021454	0	150	222	0	6	0	0	0.297021454	0.313775737
s1	liver	4TU -ve	1	AA986860	759	3.267235994	0	180	1522	0	66	0	0	3.267235994	3.451533109
s1	liver	4TU -ve	1	AB124611	1073	4.306811083	0	260	1613	0	87	0	0	4.306811083	4.549748189
s1	liver	4TU -ve	1	AC013548.1,Igf2	3287	0.396028605	0	778	226	0	8	0	0	0.396028605	0.41836765
s1	liver	4TU -ve	1	AC099934.1	369	299.7441507	0.000491436	67	54941	27	6055	49	5377	299.7441507	316.6520148
s1	liver	4TU -ve	1	AC099934.2,Dnaaf2	1308	5.395889748	0	375	2811	0	109	0	0	5.395889748	5.700259226
s1	liver	4TU -ve	1	AC132392.1,Mical2	3471	10.59376519	0	966	5767	0	214	0	0	10.59376519	11.19133463
s1	liver	4TU -ve	1	AC132392.1,Micalcl	304	0.049503576	0	58	17	0	1	0	0	0.049503576	0.052295956
s1	liver	4TU -ve	1	AC134869.1	77	0.049503576	0	17	12	0	1	0	1	0.049503576	0.052295956
s1	liver	4TU -ve	1	AC137513.1	2269	0.148510727	0	509	78	0	3	0	0	0.148510727	0.156887869
s1	liver	4TU -ve	1	AC137513.1,Chkb	481	39.15732835	0	114	16927	0	791	0	2	39.15732835	41.36610135
s1	liver	4TU -ve	1	AC137513.1,Cpt1b	1028	0.495035757	0	252	234	0	10	0	0	0.495035757	0.522959562
s1	liver	4TU -ve	1	AC149222.1,Hsd3b7	1567	315.5852949	0.000200739	394	144466	29	6375	38	129	315.5852949	333.3867208
s1	liver	4TU -ve	1	AC149222.1,Setd1a	643	16.53419427	0.000115101	173	8688	1	334	1	0	16.53419427	17.46684937
s1	liver	4TU -ve	1	AC154682.1	2328	0.049503576	0	700	38	0	1	0	0	0.049503576	0.052295956
s1	liver	4TU -ve	1	AC157554.2,Commd5	940	27.12795947	0.000582751	203	10296	6	548	6	3	27.12795947	28.658184
s1	liver	4TU -ve	1	AC157931.1,Diablo	3490	30.69221691	6.5621103746965e-05	927	15239	1	620	1	8	30.69221691	32.42349284
s1	liver	4TU -ve	1	AC158777.2	172	11.63334028	0	35	1444	0	235	7	0	11.63334028	12.28954971
s1	liver	4TU -ve	1	AC160962.1,Ctla2b	1160	4.158300356	0	327	2314	0	84	0	0	4.158300356	4.392860321
s1	liver	4TU -ve	1	AC163637.1,Fdx1l,Raver1	986	29.65264183	0.000648424	177	7711	5	599	5	46	29.65264183	31.32527776
s1	liver	4TU -ve	1	AC174678.2,Tm9sf1	1083	28.56356316	0.000418651	310	19109	8	577	8	2	28.56356316	30.17476673
s1	liver	4TU -ve	1	AC175538.1	234	0.148510727	0	65	72	0	3	0	0	0.148510727	0.156887869
s1	liver	4TU -ve	1	AC175538.1,Pelo	494	43.86016804	0.000213101	128	23463	5	886	5	0	43.86016804	46.33421719
s1	liver	4TU -ve	1	AI182371	2197	379.147886	0.000104302	608	134226	14	7659	14	30	379.147886	400.5347285
s1	liver	4TU -ve	1	AI314180	3386	47.32541834	0.000121721	1136	16431	2	956	2	29	47.32541834	49.99493412
s1	liver	4TU -ve	1	AI413582	582	3.366243145	0	130	1295	0	68	0	0	3.366243145	3.556125021
s1	liver	4TU -ve	1	AI429214	952	0.594042908	0	301	285	0	12	0	0	0.594042908	0.627551474
s1	liver	4TU -ve	1	AI464131	1874	27.22696662	0.000180668	449	11070	2	550	2	2	27.22696662	28.76277591
s1	liver	4TU -ve	1	AI597479	2705	4.356314659	0	916	2799	0	88	0	0	4.356314659	4.602044145
s1	liver	4TU -ve	1	AI606181	2376	1.188085816	0	740	724	0	24	0	0	1.188085816	1.255102949
s1	liver	4TU -ve	1	AI661453	1245	15.049087	0.0001665	294	6006	1	304	1	0	15.049087	15.89797068
s1	liver	4TU -ve	1	AI837181	606	25.14781644	9.98601957259836e-05	158	10014	1	508	1	1	25.14781644	26.56634575
s1	liver	4TU -ve	1	AI846148	1812	1.683121573	0	497	938	0	34	0	0	1.683121573	1.778062511
s1	liver	4TU -ve	1	AI987944	1419	27.32597377	0	414	14274	0	552	0	2	27.32597377	28.86736782
s1	liver	4TU -ve	1	AK157302	1451	0.049503576	0	441	21	0	1	0	0	0.049503576	0.052295956
s1	liver	4TU -ve	1	AL592169.1,Pdxp	1071	0.34652503	0	273	67	0	7	0	0	0.34652503	0.366071693
s1	liver	4TU -ve	1	AL592187.3	148	0.099007151	0	39	50	0	2	0	0	0.099007151	0.104591912
s1	liver	4TU -ve	1	AL670603.1,Pik3r3	3224	0.643546484	0.002849003	974	351	1	13	1	0	0.643546484	0.679847431
s1	liver	4TU -ve	1	AL731706.1	174	32.17732418	0	53	8249	0	650	0	2	32.17732418	33.99237153
s1	liver	4TU -ve	1	AL732309.1,AL732309.2,Ndor1	3036	13.81149761	0	681	4069	0	279	0	4	13.81149761	14.59057178
s1	liver	4TU -ve	1	AU019823	4001	17.07873361	0.000457457	1275	6558	3	345	3	6	17.07873361	18.04210489
s1	liver	4TU -ve	1	AU021092	169	2.128653754	0	32	450	0	43	0	3	2.128653754	2.248726116
s1	liver	4TU -ve	1	AU022252	6500	62.17649104	0.000230734	1744	30338	7	1256	7	230	62.17649104	65.68372098
s1	liver	4TU -ve	1	AU040320	1662	24.99930571	0	462	14677	0	505	0	0	24.99930571	26.40945788
s1	liver	4TU -ve	1	AU041133	1054	2.227660905	0	308	1143	0	45	0	0	2.227660905	2.353318029
s1	liver	4TU -ve	1	AW011738	1364	4.851350415	0	349	2155	0	98	0	0	4.851350415	5.125003707
s1	liver	4TU -ve	1	AW146154	1410	8.663125742	0	413	5291	0	175	0	0	8.663125742	9.151792335
s1	liver	4TU -ve	1	AW209491	1267	21.03901966	0.000453926	392	11015	5	425	5	0	21.03901966	22.22578138
s1	liver	4TU -ve	1	AW549877	4161	12.32639034	0.000135925	1487	7357	1	249	1	0	12.32639034	13.02169309
s1	liver	4TU -ve	1	AW554918	5001	0.841560786	0	1357	254	0	17	0	0	0.841560786	0.889031255
s1	liver	4TU -ve	1	Aaas	1217	8.91064362	0	318	3976	0	180	0	0	8.91064362	9.413272116
s1	liver	4TU -ve	1	Aacs	1057	26.63292371	7.22700007227e-05	281	13837	1	538	1	2	26.63292371	28.13522443
s1	liver	4TU -ve	1	Aadac	81	337.9609111	0.000157722	22	76083	12	6827	17	68	337.9609111	357.024493
s1	liver	4TU -ve	1	Aadat	413	134.7982365	0.000312086	144	76902	24	2723	29	0	134.7982365	142.4018887
s1	liver	4TU -ve	1	Aaed1	2584	62.07748389	6.52997257411519e-05	746	30628	2	1254	2	11	62.07748389	65.57912907
s1	liver	4TU -ve	1	Aagab	4611	29.00909534	0.000652884	1222	13785	9	586	9	1	29.00909534	30.64543033
s1	liver	4TU -ve	1	Aak1	15925	17.67277651	0.000704411	4608	11357	8	357	8	2	17.67277651	18.66965636
s1	liver	4TU -ve	1	Aamdc	704	36.88016387	0	175	14823	0	745	7	6	36.88016387	38.96048737
s1	liver	4TU -ve	1	Aamp	394	158.7084636	0.000280313	105	82051	23	3206	23	0	158.7084636	167.6608356
s1	liver	4TU -ve	1	Aar2	1940	9.504686528	0	477	5005	0	192	0	5	9.504686528	10.04082359
s1	liver	4TU -ve	1	Aard	768	2.178157329	0	242	1477	0	44	0	0	2.178157329	2.301022073
s1	liver	4TU -ve	1	Aars,Exosc6	2460	210.4397002	0.000440121	504	90884	40	4251	40	4	210.4397002	222.3101098
s1	liver	4TU -ve	1	Aars2	392	14.6530584	0	64	4664	0	296	0	2	14.6530584	15.47960303
s1	liver	4TU -ve	1	Aarsd1,Gm27029	225	18.76185518	0	64	2881	0	379	0	0	18.76185518	19.8201674
s1	liver	4TU -ve	1	Aasdh	3637	6.583975564	0	965	3563	0	133	0	0	6.583975564	6.955362174
s1	liver	4TU -ve	1	Aasdhppt	2616	36.18711381	0.000148478	881	20205	3	731	11	11	36.18711381	38.22834398
s1	liver	4TU -ve	1	Aass	799	164.4013748	0.00016855	263	100860	17	3321	17	34	164.4013748	173.6748705
s1	liver	4TU -ve	1	Aatf	101	6.484968413	0.001798561	28	1668	3	131	10	2	6.484968413	6.850770262
s1	liver	4TU -ve	1	Aatk	1091	5.395889748	0.000556328	286	3595	2	109	2	0	5.395889748	5.700259226
s1	liver	4TU -ve	1	Abat	3536	187.6680554	0.000116293	942	94589	11	3791	10	3	187.6680554	198.2539699
s1	liver	4TU -ve	1	Abca1	3156	79.79976398	8.15394651011089e-05	1008	49056	4	1612	4	3	79.79976398	84.30108139
s1	liver	4TU -ve	1	Abca2	664	22.72214123	0.000418892	151	9549	4	459	4	0	22.72214123	24.00384389
s1	liver	4TU -ve	1	Abca3	801	32.77136709	0	188	12890	0	662	0	0	32.77136709	34.619923
s1	liver	4TU -ve	1	Abca5	3090	2.425675208	0	1099	1294	0	49	0	0	2.425675208	2.562501854
s1	liver	4TU -ve	1	Abca6	149	24.25675208	8.34306691139663e-05	49	11986	1	490	1	0	24.25675208	25.62501854
s1	liver	4TU -ve	1	Abca7	114	3.267235994	0	21	711	0	66	0	2	3.267235994	3.451533109
s1	liver	4TU -ve	1	Abca8a	675	44.3552038	0.000206391	260	29071	6	896	6	1	44.3552038	46.85717675
s1	liver	4TU -ve	1	Abca8b	2320	26.78143444	0	721	13806	0	541	0	13	26.78143444	28.2921123
s1	liver	4TU -ve	1	Abca9	1216	0.148510727	0	384	51	0	3	0	0	0.148510727	0.156887869
s1	liver	4TU -ve	1	Abcb10	1849	36.73165315	0	521	20556	0	742	0	0	36.73165315	38.8035995
s1	liver	4TU -ve	1	Abcb11	802	503.5503717	0.000309957	220	232290	72	10172	72	13	503.5503717	531.9544664
s1	liver	4TU -ve	1	Abcb1a	1014	2.128653754	0	294	1125	0	43	0	0	2.128653754	2.248726116
s1	liver	4TU -ve	1	Abcb1b	3076	0.544539332	0	863	246	0	11	0	0	0.544539332	0.575255518
s1	liver	4TU -ve	1	Abcb4	51	297.4669862	0.000185372	24	118680	22	6009	23	2	297.4669862	314.2464008
s1	liver	4TU -ve	1	Abcb6	163	60.98840522	0.000324728	41	18477	6	1232	6	5	60.98840522	64.42861804
s1	liver	4TU -ve	1	Abcb7	3386	27.96952025	0.000483025	1212	14492	7	565	7	2	27.96952025	29.54721525
s1	liver	4TU -ve	1	Abcb8	675	25.74185935	0.000130976	133	7635	1	520	1	0	25.74185935	27.19389722
s1	liver	4TU -ve	1	Abcb9	2155	1.089078665	0	479	433	0	22	0	0	1.089078665	1.150511036
s1	liver	4TU -ve	1	Abcc1	4837	1.237589392	0	1181	613	0	25	0	0	1.237589392	1.307398905
s1	liver	4TU -ve	1	Abcc10	2232	6.435464837	0	491	2986	0	130	0	0	6.435464837	6.798474306
s1	liver	4TU -ve	1	Abcc12	4451	0.198014303	0	1169	108	0	4	0	0	0.198014303	0.209183825
s1	liver	4TU -ve	1	Abcc2	3183	154.9461918	0.000170792	1029	87826	15	3130	15	9	154.9461918	163.6863429
s1	liver	4TU -ve	1	Abcc3	372	43.31562871	0.00015819	116	12643	2	875	2	9	43.31562871	45.75896167
s1	liver	4TU -ve	1	Abcc4	1641	2.029646602	0	490	1228	0	41	0	0	2.029646602	2.144134204
s1	liver	4TU -ve	1	Abcc5	1651	4.950357567	0	514	2709	0	100	0	0	4.950357567	5.22959562
s1	liver	4TU -ve	1	Abcc6	567	41.03846423	0.00011536	125	17337	2	829	2	3	41.03846423	43.35334769
s1	liver	4TU -ve	1	Abcc9	3400	9.158161499	0.000291715	1030	6856	2	185	2	0	9.158161499	9.674751897
s1	liver	4TU -ve	1	Abcd1	1520	15.84114421	0.000211595	355	4726	1	320	1	58	15.84114421	16.73470598
s1	liver	4TU -ve	1	Abcd2	3115	3.019718116	0	917	1555	0	61	0	3	3.019718116	3.190053328
s1	liver	4TU -ve	1	Abcd3	3224	408.3054921	0.000141686	974	225852	32	8248	32	1	408.3054921	431.3370467
s1	liver	4TU -ve	1	Abcd4	2084	10.64326877	0	476	3923	0	215	0	6	10.64326877	11.24363058
s1	liver	4TU -ve	1	Abce1	1768	48.66201488	0	564	27885	0	983	0	6	48.66201488	51.40692494
s1	liver	4TU -ve	1	Abcf1	930	44.60272168	6.17474529175672e-05	196	16195	1	901	1	2	44.60272168	47.11865653
s1	liver	4TU -ve	1	Abcf2	521	28.56356316	0	133	14884	0	577	0	432	28.56356316	30.17476673
s1	liver	4TU -ve	1	Abcf3	864	19.94994099	0	248	7924	0	403	0	4	19.94994099	21.07527035
s1	liver	4TU -ve	1	Abcg1	1492	6.63347914	0	407	3072	0	134	0	0	6.63347914	7.00765813
s1	liver	4TU -ve	1	Abcg2	3545	102.8189267	0.000382497	1254	65360	25	2077	25	6	102.8189267	108.618701
s1	liver	4TU -ve	1	Abcg3	1528	1.732625148	0	433	743	0	35	0	7	1.732625148	1.830358467
s1	liver	4TU -ve	1	Abcg4	1995	0.148510727	0	516	81	0	3	0	0	0.148510727	0.156887869
s1	liver	4TU -ve	1	Abcg5	254	31.63278485	8.26856292376385e-05	60	12094	1	639	2	0	31.63278485	33.41711601
s1	liver	4TU -ve	1	Abcg8	1534	45.9888218	0	375	21174	0	929	0	0	45.9888218	48.58294331
s1	liver	4TU -ve	1	Abhd10	1890	3.712768175	0	655	1819	0	75	0	0	3.712768175	3.922196715
s1	liver	4TU -ve	1	Abhd11	1076	35.34555303	0.000261803	246	11459	3	714	3	0	35.34555303	37.33931273
s1	liver	4TU -ve	1	Abhd12	1196	18.21731585	0	308	8639	0	368	0	0	18.21731585	19.24491188
s1	liver	4TU -ve	1	Abhd13	3737	20.89050893	0.00059617	1221	13419	8	422	8	2	20.89050893	22.06889352
s1	liver	4TU -ve	1	Abhd14a	171	11.43532598	0.00023116	42	4326	1	231	1	0	11.43532598	12.08036588
s1	liver	4TU -ve	1	Abhd14b	760	208.36055	0.000361214	205	69211	25	4209	25	61	208.36055	220.1136796
s1	liver	4TU -ve	1	Abhd15	1471	9.108657923	0	375	3752	0	184	0	0	9.108657923	9.62245594
s1	liver	4TU -ve	1	Abhd16a	1646	36.73165315	0.000578612	354	19011	11	742	11	0	36.73165315	38.8035995
s1	liver	4TU -ve	1	Abhd17a	485	31.63278485	0.000410889	88	9735	4	639	4	11	31.63278485	33.41711601
s1	liver	4TU -ve	1	Abhd17b	1320	37.62271751	0.000893319	466	21269	19	760	12	4	37.62271751	39.74492671
s1	liver	4TU -ve	1	Abhd17c	1226	105.9376519	0.000114025	417	43850	5	2140	5	9	105.9376519	111.9133463
s1	liver	4TU -ve	1	Abhd18	4662	12.07887246	0	1382	6697	0	244	0	7	12.07887246	12.76021331
s1	liver	4TU -ve	1	Abhd2	5352	45.24626816	0.000531143	1530	28241	15	914	15	1	45.24626816	47.79850396
s1	liver	4TU -ve	1	Abhd3	646	32.17732418	0.000379478	230	26352	10	650	10	0	32.17732418	33.99237153
s1	liver	4TU -ve	1	Abhd4	1997	28.11803098	0.000157542	479	12695	2	568	2	0	28.11803098	29.70410312
s1	liver	4TU -ve	1	Abhd5	2911	73.41380272	0.00031348	840	38280	12	1483	12	5	73.41380272	77.55490304
s1	liver	4TU -ve	1	Abhd6	1119	38.36527114	0.000222519	268	13482	3	775	3	10	38.36527114	40.52936605
s1	liver	4TU -ve	1	Abhd8	478	5.989932656	0	86	1660	0	121	0	0	5.989932656	6.3278107
s1	liver	4TU -ve	1	Abi1	1799	24.55377353	0	648	15230	0	496	0	3	24.55377353	25.93879427
s1	liver	4TU -ve	1	Abi2	4243	3.267235994	0	1407	1435	0	66	0	1	3.267235994	3.451533109
s1	liver	4TU -ve	1	Abi3	2639	7.079011321	0	522	1987	0	143	0	0	7.079011321	7.478321736
s1	liver	4TU -ve	1	Abi3bp	1079	3.960286053	0	388	2534	0	80	0	0	3.960286053	4.183676496
s1	liver	4TU -ve	1	Abl1	4229	8.960147196	0	962	6077	0	181	0	0	8.960147196	9.465568072
s1	liver	4TU -ve	1	Abl2	6852	7.029507745	0	1981	3281	0	142	0	7	7.029507745	7.42602578
s1	liver	4TU -ve	1	Ablim1	4729	12.6234118	0.000374883	1271	5335	2	255	2	4	12.6234118	13.33546883
s1	liver	4TU -ve	1	Ablim2	2012	1.237589392	0	460	471	0	25	0	0	1.237589392	1.307398905
s1	liver	4TU -ve	1	Ablim3	1900	42.42456435	0.000118041	466	25415	3	857	3	3	42.42456435	44.81763446
s1	liver	4TU -ve	1	Abr	2734	2.920710964	0	709	1564	0	59	0	3	2.920710964	3.085461416
s1	liver	4TU -ve	1	Abracl	372	10.84128307	0.00021631	120	4623	1	219	1	2	10.84128307	11.45281441
s1	liver	4TU -ve	1	Abraxas1	1864	4.80184684	0.00045977	553	2175	1	97	1	0	4.80184684	5.072707751
s1	liver	4TU -ve	1	Abraxas2	2984	27.32597377	6.1143381228982e-05	799	16355	1	552	5	2	27.32597377	28.86736782
s1	liver	4TU -ve	1	Abt1	3612	14.95007985	0.001049563	1105	8575	9	302	9	0	14.95007985	15.79337877
s1	liver	4TU -ve	1	Abtb1	4507	12.37589392	0	1156	3714	0	250	0	3	12.37589392	13.07398905
s1	liver	4TU -ve	1	Abtb2	1066	15.74213706	0	275	11181	0	318	0	0	15.74213706	16.63011407
s1	liver	4TU -ve	1	Acaa1a	786	132.2735542	6.07078535726572e-05	168	49417	3	2672	3	24	132.2735542	139.734795
s1	liver	4TU -ve	1	Acaa1b	315	1297.884747	0.000153793	71	494172	76	26218	76	718	1297.884747	1371.09538
s1	liver	4TU -ve	1	Acaa2	268	1285.211831	0.000249812	63	552415	138	25962	176	17	1285.211831	1357.707615
s1	liver	4TU -ve	1	Acaca	1968	55.7410262	0.00038929	434	23119	9	1126	9	230	55.7410262	58.88524668
s1	liver	4TU -ve	1	Acacb	1141	29.85065613	9.22339051835455e-05	264	10842	1	603	1	0	29.85065613	31.53446159
s1	liver	4TU -ve	1	Acad10	183	17.32625148	0.000120077	58	8328	1	350	1	2	17.32625148	18.30358467
s1	liver	4TU -ve	1	Acad11	1405	192.02437	0.000295626	416	98097	29	3879	29	3	192.02437	202.8560141
s1	liver	4TU -ve	1	Acad12	4594	5.692911202	0	1166	2167	0	115	0	9	5.692911202	6.014034963
s1	liver	4TU -ve	1	Acad8	2307	56.48357984	0.000318934	676	28219	9	1141	9	0	56.48357984	59.66968602
s1	liver	4TU -ve	1	Acad9	2176	21.08852323	9.77135040062537e-05	604	10234	1	426	1	130	21.08852323	22.27807734
s1	liver	4TU -ve	1	Acadl	595	187.0740124	0.000132859	184	75268	10	3779	11	6	187.0740124	197.6264185
s1	liver	4TU -ve	1	Acadm	786	174.8466293	0.000179296	233	105970	19	3532	19	487	174.8466293	184.7093173
s1	liver	4TU -ve	1	Acads	555	188.1630911	0.000229483	116	56649	13	3801	13	2	188.1630911	198.7769295
s1	liver	4TU -ve	1	Acadsb	5348	149.3522878	0.000316033	1653	113912	36	3017	36	24	149.3522878	157.7768998
s1	liver	4TU -ve	1	Acadvl	113	269.5469695	0.00022095	33	95044	21	5445	21	7	269.5469695	284.7514815
s1	liver	4TU -ve	1	Acap1	58	0.841560786	0	16	201	0	17	0	0	0.841560786	0.889031255
s1	liver	4TU -ve	1	Acap2	5832	5.742414777	0	1741	3723	0	116	0	0	5.742414777	6.066330919
s1	liver	4TU -ve	1	Acap3	1291	1.732625148	0	312	597	0	35	0	0	1.732625148	1.830358467
s1	liver	4TU -ve	1	Acat1	2023	338.0599182	0.00027425	499	193254	53	6829	53	22	338.0599182	357.1290849
s1	liver	4TU -ve	1	Acat2	972	69.80004169	0.00035983	286	30570	11	1410	11	20	69.80004169	73.73729824
s1	liver	4TU -ve	1	Acat3	827	281.2793169	0.000178027	220	123577	22	5682	22	22	281.2793169	297.1456231
s1	liver	4TU -ve	1	Acbd3	1834	12.77192252	0.000877743	613	7975	7	258	7	11	12.77192252	13.4923567
s1	liver	4TU -ve	1	Acbd4	1263	74.2553635	0.00034991	250	22863	8	1500	8	1	74.2553635	78.4439343
s1	liver	4TU -ve	1	Acbd5	3041	116.9769493	0.000228389	979	70056	16	2363	16	191	116.9769493	123.5753445
s1	liver	4TU -ve	1	Acbd6	4611	39.85037841	0.000378931	1379	10556	4	805	4	7	39.85037841	42.09824474
s1	liver	4TU -ve	1	Accs	2807	1.435603694	0	779	601	0	29	0	0	1.435603694	1.51658273
s1	liver	4TU -ve	1	Acd	2954	17.32625148	0	674	7255	0	350	0	0	17.32625148	18.30358467
s1	liver	4TU -ve	1	Ace	1304	0.594042908	0	285	249	0	12	0	0	0.594042908	0.627551474
s1	liver	4TU -ve	1	Ace2	820	0.049503576	0	246	11	0	1	0	0	0.049503576	0.052295956
s1	liver	4TU -ve	1	Acer2	3295	9.306672226	0.000560748	979	5350	3	188	3	4	9.306672226	9.831639765
s1	liver	4TU -ve	1	Acer3	11003	8.366104288	0	3285	4890	0	169	0	3	8.366104288	8.838016597
s1	liver	4TU -ve	1	Ache	228	0.693050059	0	50	239	0	14	0	3	0.693050059	0.732143387
s1	liver	4TU -ve	1	Acin1	949	19.10838021	7.24112961622013e-05	268	13810	1	386	1	0	19.10838021	20.18623909
s1	liver	4TU -ve	1	Ackr1	336	1.633617997	0	115	913	0	33	0	0	1.633617997	1.725766555
s1	liver	4TU -ve	1	Ackr2	1377	1.683121573	0	351	630	0	34	0	0	1.683121573	1.778062511
s1	liver	4TU -ve	1	Ackr3	1842	1.039575089	0	512	618	0	21	0	0	1.039575089	1.09821508
s1	liver	4TU -ve	1	Ackr4	546	0.792057211	0	129	390	0	16	0	0	0.792057211	0.836735299
s1	liver	4TU -ve	1	Acly	1058	134.8972437	0.000570584	332	68351	39	2725	37	5	134.8972437	142.5064806
s1	liver	4TU -ve	1	Acmsd	1633	18.11830869	0	455	9144	0	366	0	1	18.11830869	19.14031997
s1	liver	4TU -ve	1	Acnat1	224	1.980143027	0	75	156	0	40	0	1	1.980143027	2.091838248
s1	liver	4TU -ve	1	Acnat2	274	46.08782895	0.000396354	78	20184	8	931	8	1	46.08782895	48.68753522
s1	liver	4TU -ve	1	Aco1	671	109.2543915	5.06038728830713e-05	202	59284	3	2207	3	0	109.2543915	115.4171753
s1	liver	4TU -ve	1	Aco2	622	173.4605291	0.000246738	165	97269	24	3504	24	9	173.4605291	183.2450305
s1	liver	4TU -ve	1	Acod1	1065	0.049503576	0	284	16	0	1	0	0	0.049503576	0.052295956
s1	liver	4TU -ve	1	Acot1	992	49.8501007	0	304	19313	0	1007	0	3	49.8501007	52.66202789
s1	liver	4TU -ve	1	Acot11	5225	2.574185935	0	1209	1013	0	52	0	0	2.574185935	2.719389722
s1	liver	4TU -ve	1	Acot12	1368	82.07692846	0.000572508	432	34934	20	1658	20	7	82.07692846	86.70669538
s1	liver	4TU -ve	1	Acot13	87	117.9670208	3.57538703564661e-05	16	27969	1	2383	1	16	117.9670208	124.6212636
s1	liver	4TU -ve	1	Acot2	793	12.12837604	0	253	2863	0	245	0	1	12.12837604	12.81250927
s1	liver	4TU -ve	1	Acot3	1519	0.049503576	0	422	8	0	1	0	0	0.049503576	0.052295956
s1	liver	4TU -ve	1	Acot4	4964	12.37589392	0	1536	6532	0	250	0	4	12.37589392	13.07398905
s1	liver	4TU -ve	1	Acot6	4761	1.881135875	0	1322	1254	0	38	0	0	1.881135875	1.987246336
s1	liver	4TU -ve	1	Acot7	283	34.80101369	0	67	12204	0	703	0	0	34.80101369	36.76405721
s1	liver	4TU -ve	1	Acot8	197	34.35548151	0	46	13635	0	694	0	2	34.35548151	36.2933936
s1	liver	4TU -ve	1	Acot9	1445	3.069221691	0	399	1328	0	62	0	0	3.069221691	3.242349284
s1	liver	4TU -ve	1	Acox1	1660	1116.751163	0.000218774	484	562225	123	22559	123	102	1116.751163	1179.744476
s1	liver	4TU -ve	1	Acox2	255	208.0635285	0.000304395	75	111697	34	4203	34	15	208.0635285	219.7999039
s1	liver	4TU -ve	1	Acox3	3665	32.02881346	7.28013977868375e-05	985	13736	1	647	1	2	32.02881346	33.83548366
s1	liver	4TU -ve	1	Acp1	2834	89.55196838	8.48626286199215e-05	823	47135	4	1809	4	798	89.55196838	94.60338476
s1	liver	4TU -ve	1	Acp2	3358	66.13677709	4.36376330947809e-05	886	22916	1	1336	1	16	66.13677709	69.86739748
s1	liver	4TU -ve	1	Acp5	293	131.2339791	0.000247599	67	56543	14	2651	14	2	131.2339791	138.6365799
s1	liver	4TU -ve	1	Acp6	106	22.87065196	0	39	7203	0	462	1	0	22.87065196	24.16073176
s1	liver	4TU -ve	1	Acpp	4618	2.574185935	0	1265	853	0	52	0	14	2.574185935	2.719389722
s1	liver	4TU -ve	1	Acrbp	568	3.267235994	0	151	1414	0	66	0	4	3.267235994	3.451533109
s1	liver	4TU -ve	1	Acsbg1	514	0.445532181	0	132	195	0	9	0	0	0.445532181	0.470663606
s1	liver	4TU -ve	1	Acsf2	1205	25.14781644	0.000257865	327	3878	1	508	1	112	25.14781644	26.56634575
s1	liver	4TU -ve	1	Acsf3	1095	21.28653754	0	238	6093	0	430	0	0	21.28653754	22.48726116
s1	liver	4TU -ve	1	Acsl1	1725	1281.796085	0.000294108	478	727624	214	25893	214	242	1281.796085	1354.099194
s1	liver	4TU -ve	1	Acsl3	1328	10.09872944	0	445	5984	0	204	0	0	10.09872944	10.66837506
s1	liver	4TU -ve	1	Acsl4	2684	52.47379021	0.000177323	948	39476	7	1060	7	1	52.47379021	55.43371357
s1	liver	4TU -ve	1	Acsl5	1860	208.7565786	0.000182389	535	104173	19	4217	19	3	208.7565786	220.5320473
s1	liver	4TU -ve	1	Acsl6	4193	0.445532181	0	1234	182	0	9	0	0	0.445532181	0.470663606
s1	liver	4TU -ve	1	Acsm1	232	261.8739153	0.000178547	61	117616	21	5290	21	26	261.8739153	276.6456083
s1	liver	4TU -ve	1	Acsm2	4971	3.267235994	0.000529942	1422	1887	1	66	1	0	3.267235994	3.451533109
s1	liver	4TU -ve	1	Acsm3	1682	31.48427412	0.000358573	538	16733	6	636	6	12	31.48427412	33.26022814
s1	liver	4TU -ve	1	Acsm5	2071	91.92814002	0.000180272	515	33283	6	1857	6	3	91.92814002	97.11359066
s1	liver	4TU -ve	1	Acss1	1508	1.48510727	0	451	724	0	30	0	0	1.48510727	1.568878686
s1	liver	4TU -ve	1	Acss2	2642	65.24571273	0.000412224	669	36388	15	1318	15	0	65.24571273	68.92607027
s1	liver	4TU -ve	1	Acss3	3562	6.980004169	0	1213	3785	0	141	0	0	6.980004169	7.373729824
s1	liver	4TU -ve	1	Acta2	577	25.93987365	0.000700574	182	14274	10	524	10	0	25.93987365	27.40308105
s1	liver	4TU -ve	1	Actb	683	1179.026662	0.000202083	247	460208	93	23817	97	360	1179.026662	1245.532789
s1	liver	4TU -ve	1	Actg1	1419	235.8350345	0.000103932	388	163568	17	4764	17	4689	235.8350345	249.1379353
s1	liver	4TU -ve	1	Actg2	80	5.247379021	0	19	1057	0	106	0	0	5.247379021	5.543371357
s1	liver	4TU -ve	1	Actl6a	886	25.44483789	0.000577242	272	13859	8	514	8	3	25.44483789	26.88012149
s1	liver	4TU -ve	1	Actn1	775	43.61265016	0.000234456	236	21326	5	881	5	0	43.61265016	46.07273741
s1	liver	4TU -ve	1	Actn4	981	168.3616608	0.000295755	241	74386	22	3401	22	22	168.3616608	177.858547
s1	liver	4TU -ve	1	Actr10	3065	45.64229677	0	979	11480	0	922	6	2	45.64229677	48.21687161
s1	liver	4TU -ve	1	Actr1a	1553	56.43407626	0.000536193	383	20515	11	1140	11	0	56.43407626	59.61739007
s1	liver	4TU -ve	1	Actr1b	1962	40.19690344	0.000384446	445	18208	7	812	7	4	40.19690344	42.46431643
s1	liver	4TU -ve	1	Actr2	2385	88.95792548	0.000285359	833	49061	14	1797	14	7	88.95792548	93.97583329
s1	liver	4TU -ve	1	Actr3	2096	52.62230094	0.000124062	658	32242	4	1063	4	302	52.62230094	55.59060144
s1	liver	4TU -ve	1	Actr5	1214	3.712768175	0	273	1815	0	75	0	0	3.712768175	3.922196715
s1	liver	4TU -ve	1	Actr6	755	5.247379021	0	264	3645	0	106	0	0	5.247379021	5.543371357
s1	liver	4TU -ve	1	Actr8	479	21.28653754	0	140	7342	0	430	2	0	21.28653754	22.48726116
s1	liver	4TU -ve	1	Acvr1	1105	12.37589392	0	338	8100	0	250	0	0	12.37589392	13.07398905
s1	liver	4TU -ve	1	Acvr1b	2822	6.435464837	0.000236855	752	4222	1	130	1	0	6.435464837	6.798474306
s1	liver	4TU -ve	1	Acvr1c	7465	0.099007151	0	2436	56	0	2	0	0	0.099007151	0.104591912
s1	liver	4TU -ve	1	Acvr2a	3481	12.07887246	0.000328515	1169	6088	2	244	2	0	12.07887246	12.76021331
s1	liver	4TU -ve	1	Acvr2b	1534	4.900853991	0	442	1107	0	99	0	0	4.900853991	5.177299664
s1	liver	4TU -ve	1	Acvrl1	1859	4.306811083	0	418	1402	0	87	0	4	4.306811083	4.549748189
s1	liver	4TU -ve	1	Acy1	1163	39.15732835	0	261	15508	0	791	0	3	39.15732835	41.36610135
s1	liver	4TU -ve	1	Acy3	139	75.24543502	3.66784037558685e-05	36	27264	1	1520	5	0	75.24543502	79.48985342
s1	liver	4TU -ve	1	Acyp1	218	12.12837604	0	78	5191	0	245	0	0	12.12837604	12.81250927
s1	liver	4TU -ve	1	Acyp2	334	0.841560786	0	119	519	0	17	0	0	0.841560786	0.889031255
s1	liver	4TU -ve	1	Ada	481	2.326668056	0	139	967	0	47	0	0	2.326668056	2.457909941
s1	liver	4TU -ve	1	Adal	1133	10.14823301	0.000383583	348	5214	2	205	2	1	10.14823301	10.72067102
s1	liver	4TU -ve	1	Adam10	2817	19.15788378	0.000265557	911	11297	3	387	3	13	19.15788378	20.23853505
s1	liver	4TU -ve	1	Adam11	2583	5.692911202	0	584	1747	0	115	0	0	5.692911202	6.014034963
s1	liver	4TU -ve	1	Adam15	1224	2.475178783	0	277	820	0	50	0	0	2.475178783	2.61479781
s1	liver	4TU -ve	1	Adam17	3916	19.80143027	9.61908426317815e-05	1049	10396	1	400	1	0	19.80143027	20.91838248
s1	liver	4TU -ve	1	Adam19	3498	0.495035757	0	947	392	0	10	0	0	0.495035757	0.522959562
s1	liver	4TU -ve	1	Adam1a,Gm42878	808	0.099007151	0	249	60	0	2	0	0	0.099007151	0.104591912
s1	liver	4TU -ve	1	Adam1a,Gm42878,Mapkapk5	2314	33.86044576	0	743	16103	0	684	0	0	33.86044576	35.77043404
s1	liver	4TU -ve	1	Adam21	213	0.148510727	0	71	12	0	3	0	3	0.148510727	0.156887869
s1	liver	4TU -ve	1	Adam22	7777	0.643546484	0	2473	81	0	13	0	12	0.643546484	0.679847431
s1	liver	4TU -ve	1	Adam23	3620	12.8214261	0	1168	6545	0	259	0	5	12.8214261	13.54465266
s1	liver	4TU -ve	1	Adam24	419	0.049503576	0	111	27	0	1	0	0	0.049503576	0.052295956
s1	liver	4TU -ve	1	Adam32	514	0.198014303	0	125	56	0	4	0	0	0.198014303	0.209183825
s1	liver	4TU -ve	1	Adam33	1590	2.227660905	0	360	422	0	45	0	0	2.227660905	2.353318029
s1	liver	4TU -ve	1	Adam5	437	0.198014303	0	113	52	0	4	0	0	0.198014303	0.209183825
s1	liver	4TU -ve	1	Adam9	1762	20.3459696	0	576	13813	0	411	0	4	20.3459696	21.493638
s1	liver	4TU -ve	1	Adamdec1	989	3.514753872	0	307	2226	0	71	0	0	3.514753872	3.71301289
s1	liver	4TU -ve	1	Adamts1	1574	8.762132893	0	459	4728	0	177	0	5	8.762132893	9.256384247
s1	liver	4TU -ve	1	Adamts10	3028	3.168228843	0	633	1032	0	64	0	0	3.168228843	3.346941197
s1	liver	4TU -ve	1	Adamts12	3554	0.247517878	0	1040	20	0	5	0	0	0.247517878	0.261479781
s1	liver	4TU -ve	1	Adamts13	420	5.049364718	0	123	3487	0	102	0	98	5.049364718	5.334187532
s1	liver	4TU -ve	1	Adamts14	1366	0.693050059	0	314	225	0	14	0	0	0.693050059	0.732143387
s1	liver	4TU -ve	1	Adamts15	2860	0.445532181	0	762	231	0	9	0	0	0.445532181	0.470663606
s1	liver	4TU -ve	1	Adamts2	3544	4.752343264	0	948	979	0	96	0	21	4.752343264	5.020411795
s1	liver	4TU -ve	1	Adamts4	1459	0.198014303	0	391	63	0	4	0	0	0.198014303	0.209183825
s1	liver	4TU -ve	1	Adamts5	4440	2.673193086	0	1370	1251	0	54	0	4	2.673193086	2.823981635
s1	liver	4TU -ve	1	Adamts6	6359	0.099007151	0	1791	36	0	2	0	0	0.099007151	0.104591912
s1	liver	4TU -ve	1	Adamts7	3681	1.980143027	0	768	1270	0	40	0	0	1.980143027	2.091838248
s1	liver	4TU -ve	1	Adamts8	3152	0.049503576	0	785	26	0	1	0	0	0.049503576	0.052295956
s1	liver	4TU -ve	1	Adamtsl1	2848	0.643546484	0	712	399	0	13	0	0	0.643546484	0.679847431
s1	liver	4TU -ve	1	Adamtsl2	542	7.277025623	0	125	3297	0	147	0	0	7.277025623	7.687505561
s1	liver	4TU -ve	1	Adamtsl4	632	2.178157329	0	165	919	0	44	0	0	2.178157329	2.301022073
s1	liver	4TU -ve	1	Adamtsl5	383	0.297021454	0	109	77	0	6	0	0	0.297021454	0.313775737
s1	liver	4TU -ve	1	Adap1	1172	2.475178783	0	264	842	0	50	0	3	2.475178783	2.61479781
s1	liver	4TU -ve	1	Adap2	627	3.415746721	0	106	620	0	69	0	0	3.415746721	3.608420978
s1	liver	4TU -ve	1	Adar	2271	23.76171632	0.000704225	576	9940	7	480	7	6	23.76171632	25.10205897
s1	liver	4TU -ve	1	Adarb1	6148	4.702839688	0	1414	1697	0	95	0	11	4.702839688	4.968115839
s1	liver	4TU -ve	1	Adarb2	5958	0.247517878	0	1650	103	0	5	0	4	0.247517878	0.261479781
s1	liver	4TU -ve	1	Adat1	2759	4.306811083	0.000408831	780	2446	1	87	1	1	4.306811083	4.549748189
s1	liver	4TU -ve	1	Adat2	518	2.97021454	0	134	1215	0	60	0	2	2.97021454	3.137757372
s1	liver	4TU -ve	1	Adat3	1600	0.34652503	0	368	86	0	7	0	0	0.34652503	0.366071693
s1	liver	4TU -ve	1	Adat3,Scamp4	1558	24.60327711	0.000960699	397	11450	11	497	11	1	24.60327711	25.99109023
s1	liver	4TU -ve	1	Adck1	528	11.53433313	0.000155448	155	6433	1	233	1	0	11.53433313	12.18495779
s1	liver	4TU -ve	1	Adck2,Gm42420	1260	11.48482955	0.000405515	382	4932	2	232	2	6	11.48482955	12.13266184
s1	liver	4TU -ve	1	Adck5	1520	46.68187185	0	313	14476	0	943	3	10	46.68187185	49.31508669
s1	liver	4TU -ve	1	Adcy1	8791	0.247517878	0	2256	102	0	5	0	0	0.247517878	0.261479781
s1	liver	4TU -ve	1	Adcy3	738	0.34652503	0	205	186	0	7	0	0	0.34652503	0.366071693
s1	liver	4TU -ve	1	Adcy4	84	3.811775326	0	20	506	0	77	0	0	3.811775326	4.026788627
s1	liver	4TU -ve	1	Adcy5	1996	0.940567938	0	518	332	0	19	0	0	0.940567938	0.993623168
s1	liver	4TU -ve	1	Adcy6	4298	8.366104288	0	1047	4286	0	169	0	1	8.366104288	8.838016597
s1	liver	4TU -ve	1	Adcy7	2934	1.584114421	0	824	592	0	32	0	11	1.584114421	1.673470598
s1	liver	4TU -ve	1	Adcy9	369	17.12823718	0	99	7762	0	346	0	1	17.12823718	18.09440084
s1	liver	4TU -ve	1	Adcyap1r1	4280	0.891064362	0	1175	383	0	18	0	0	0.891064362	0.941327212
s1	liver	4TU -ve	1	Add1	1888	8.465111439	0.001300954	488	4612	6	171	6	0	8.465111439	8.94260851
s1	liver	4TU -ve	1	Add3	2109	6.831493442	0.000730816	691	4105	3	138	3	0	6.831493442	7.216841955
s1	liver	4TU -ve	1	Adgb	4043	0.990071513	0	1009	527	0	20	0	2	0.990071513	1.045919124
s1	liver	4TU -ve	1	Adgra2	2268	4.10879678	0	490	2519	0	83	0	0	4.10879678	4.340564364
s1	liver	4TU -ve	1	Adgra3	316	21.38554469	0.000795826	106	11309	9	432	9	2	21.38554469	22.59185308
s1	liver	4TU -ve	1	Adgrd1	2040	1.782128724	0	527	912	0	36	0	0	1.782128724	1.882654423
s1	liver	4TU -ve	1	Adgre1	409	13.06894398	0.000139548	142	7166	1	264	1	0	13.06894398	13.80613244
s1	liver	4TU -ve	1	Adgre4	1276	3.663264599	0.000423191	492	2363	1	74	1	0	3.663264599	3.869900759
s1	liver	4TU -ve	1	Adgre5	774	17.82128724	0.000123168	182	8119	1	360	1	2	17.82128724	18.82654423
s1	liver	4TU -ve	1	Adgrf1	819	1.435603694	0	215	457	0	29	0	0	1.435603694	1.51658273
s1	liver	4TU -ve	1	Adgrf2	1061	0.099007151	0	377	8	0	2	0	2	0.099007151	0.104591912
s1	liver	4TU -ve	1	Adgrf5	4623	28.41505243	7.01852891633914e-05	1157	14248	1	574	1	5	28.41505243	30.01787886
s1	liver	4TU -ve	1	Adgrg1	1230	4.851350415	0	315	2425	0	98	0	0	4.851350415	5.125003707
s1	liver	4TU -ve	1	Adgrg2	1581	1.089078665	0	498	393	0	22	0	0	1.089078665	1.150511036
s1	liver	4TU -ve	1	Adgrg3	1734	4.603832537	0	453	1901	0	93	0	0	4.603832537	4.863523926
s1	liver	4TU -ve	1	Adgrg6	2888	1.13858224	0	858	660	0	23	0	0	1.13858224	1.202806993
s1	liver	4TU -ve	1	Adgrl1	7008	6.831493442	0	1503	3165	0	138	0	2	6.831493442	7.216841955
s1	liver	4TU -ve	1	Adgrl2	2436	22.82114838	0.000424953	652	11766	5	461	5	1	22.82114838	24.10843581
s1	liver	4TU -ve	1	Adgrl4	1790	9.158161499	0	561	4474	0	185	0	0	9.158161499	9.674751897
s1	liver	4TU -ve	1	Adgrv1	6194	3.069221691	0	1768	1384	0	62	0	5	3.069221691	3.242349284
s1	liver	4TU -ve	1	Adh1	912	2483.891413	0.000227562	218	984345	224	50176	224	71	2483.891413	2624.001898
s1	liver	4TU -ve	1	Adh4	143	96.68048328	0.000109199	43	45788	5	1953	5	1	96.68048328	102.1340025
s1	liver	4TU -ve	1	Adh5	1678	468.7988616	0.000196247	430	193634	38	9470	39	11	468.7988616	495.2427052
s1	liver	4TU -ve	1	Adh7	2176	2.97021454	0	698	1519	0	60	0	0	2.97021454	3.137757372
s1	liver	4TU -ve	1	Adhfe1	3390	69.00798448	0.000302608	929	33046	10	1394	10	2	69.00798448	72.90056294
s1	liver	4TU -ve	1	Adi1	1090	93.61126159	0.000351379	343	42689	15	1891	15	277	93.61126159	98.89165317
s1	liver	4TU -ve	1	Adig	258	0.396028605	0	56	152	0	8	0	0	0.396028605	0.41836765
s1	liver	4TU -ve	1	Adipoq	434	1.13858224	0	130	520	0	23	0	0	1.13858224	1.202806993
s1	liver	4TU -ve	1	Adipor1	1693	68.06741654	0.000557627	469	28693	16	1375	20	50	68.06741654	71.90693977
s1	liver	4TU -ve	1	Adipor2	3538	579.6868711	0.000247325	981	319418	79	11710	79	47	579.6868711	612.3856471
s1	liver	4TU -ve	1	Adk	767	643.2989658	0.000171487	271	338218	58	12995	56	11	643.2989658	679.5859508
s1	liver	4TU -ve	1	Adm	652	8.366104288	0	190	4209	0	169	0	0	8.366104288	8.838016597
s1	liver	4TU -ve	1	Adnp,Gm20716	4187	24.75178783	5.36308055346991e-05	1090	18646	1	500	1	0	24.75178783	26.1479781
s1	liver	4TU -ve	1	Adnp2	1384	2.772200237	0	448	1679	0	56	0	0	2.772200237	2.928573547
s1	liver	4TU -ve	1	Ado	3492	24.2072485	0.000246265	1083	12182	3	489	3	0	24.2072485	25.57272258
s1	liver	4TU -ve	1	Adora1	3728	10.34624731	0	860	4131	0	209	0	7	10.34624731	10.92985485
s1	liver	4TU -ve	1	Adora2a	848	0.792057211	0	201	348	0	16	0	0	0.792057211	0.836735299
s1	liver	4TU -ve	1	Adpgk	917	8.712629318	0.001248885	260	5605	7	176	7	0	8.712629318	9.204088291
s1	liver	4TU -ve	1	Adprh	291	2.475178783	0	111	1519	0	50	0	0	2.475178783	2.61479781
s1	liver	4TU -ve	1	Adprhl2	526	9.25716865	0	120	2962	0	187	0	6	9.25716865	9.779343809
s1	liver	4TU -ve	1	Adprm	729	18.86086233	0	223	10621	0	381	0	0	18.86086233	19.92475931
s1	liver	4TU -ve	1	Adra1a	4499	0.396028605	0	1321	150	0	8	0	0	0.396028605	0.41836765
s1	liver	4TU -ve	1	Adra1b	1255	62.57251964	0.000150128	342	33305	5	1264	5	3	62.57251964	66.10208863
s1	liver	4TU -ve	1	Adra2b	2295	3.712768175	0	686	1964	0	75	0	0	3.712768175	3.922196715
s1	liver	4TU -ve	1	Adrb1	1090	3.415746721	0	263	1349	0	69	0	0	3.415746721	3.608420978
s1	liver	4TU -ve	1	Adrb2	679	0.049503576	0	291	19	0	1	0	0	0.049503576	0.052295956
s1	liver	4TU -ve	1	Adrb3	827	3.168228843	0	232	1617	0	64	0	0	3.168228843	3.346941197
s1	liver	4TU -ve	1	Adrm1	106	45.84031107	0.000353045	37	22660	8	926	11	4	45.84031107	48.42605544
s1	liver	4TU -ve	1	Adsl	3228	18.26681942	0.000561798	821	7120	4	369	4	0	18.26681942	19.29720784
s1	liver	4TU -ve	1	Adss	1283	55.29549402	0	445	27799	0	1117	0	10	55.29549402	58.41458307
s1	liver	4TU -ve	1	Adssl1	350	10.94029022	0	92	4095	0	221	0	4	10.94029022	11.55740632
s1	liver	4TU -ve	1	Adtrp	1840	177.1732973	0.000228618	531	78734	18	3579	19	25	177.1732973	187.1672272
s1	liver	4TU -ve	1	Aebp1	239	0.891064362	0	39	90	0	18	0	1	0.891064362	0.941327212
s1	liver	4TU -ve	1	Aebp2	5749	16.8807193	0.000280321	1789	10702	3	341	3	0	16.8807193	17.83292106
s1	liver	4TU -ve	1	Aen	3793	25.49434147	0	1003	9246	0	515	0	449	25.49434147	26.93241744
s1	liver	4TU -ve	1	Aes	827	471.0265225	0.000251191	175	139336	35	9515	34	107	471.0265225	497.5960232
s1	liver	4TU -ve	1	Afap1	4198	2.524682359	0	1229	1235	0	51	0	0	2.524682359	2.667093766
s1	liver	4TU -ve	1	Afap1l1	2450	3.861278902	0	507	1732	0	78	0	3	3.861278902	4.079084583
s1	liver	4TU -ve	1	Afap1l2	1021	0.544539332	0	317	391	0	11	0	0	0.544539332	0.575255518
s1	liver	4TU -ve	1	Afdn	2307	22.77164481	0.000199309	730	15052	3	460	3	2	22.77164481	24.05613985
s1	liver	4TU -ve	1	Aff1	4499	14.90057628	0	1343	7667	0	301	0	0	14.90057628	15.74108282
s1	liver	4TU -ve	1	Aff3	2523	0.099007151	0	740	58	0	2	0	0	0.099007151	0.104591912
s1	liver	4TU -ve	1	Aff4	6315	31.43477055	0.000105357	2042	18983	2	635	2	20	31.43477055	33.20793219
s1	liver	4TU -ve	1	Afg1l	1701	9.801707982	0	401	4072	0	198	0	0	9.801707982	10.35459933
s1	liver	4TU -ve	1	Afg3l1	2349	70.93862393	0.000243784	552	28714	7	1433	8	2	70.93862393	74.94010523
s1	liver	4TU -ve	1	Afg3l2	511	33.26640285	0.000192003	136	20833	4	672	4	4	33.26640285	35.14288256
s1	liver	4TU -ve	1	Afm	1280	209.3506215	0.000454325	387	99048	45	4229	47	30	209.3506215	221.1595988
s1	liver	4TU -ve	1	Afmid	491	7.029507745	0	103	2121	0	142	0	0	7.029507745	7.42602578
s1	liver	4TU -ve	1	Afmid,Gm20708	1383	284.0020136	0.000308503	296	84278	26	5737	26	3	284.0020136	300.0219007
s1	liver	4TU -ve	1	Afp	201	1.534610846	0	77	859	0	31	8	0	1.534610846	1.621174642
s1	liver	4TU -ve	1	Aftph	2721	35.69207806	0.000165226	896	18157	3	721	3	0	35.69207806	37.70538442
s1	liver	4TU -ve	1	Aga	2075	18.81135875	0.000587101	597	11923	7	380	7	0	18.81135875	19.87246336
s1	liver	4TU -ve	1	Agap1	8723	16.13816567	0.000145433	2134	6876	1	326	1	0	16.13816567	17.04848172
s1	liver	4TU -ve	1	Agap2	1357	0.891064362	0	303	270	0	18	0	0	0.891064362	0.941327212
s1	liver	4TU -ve	1	Agap3	1300	27.12795947	0	264	11682	0	548	0	1	27.12795947	28.658184
s1	liver	4TU -ve	1	Agbl3	4637	2.673193086	0	1248	1325	0	54	0	0	2.673193086	2.823981635
s1	liver	4TU -ve	1	Agbl4	7023	0.049503576	0	2178	1	0	1	0	1	0.049503576	0.052295956
s1	liver	4TU -ve	1	Agbl5	2046	2.178157329	0	514	859	0	44	0	1	2.178157329	2.301022073
s1	liver	4TU -ve	1	Ager	339	0.099007151	0	66	8	0	2	0	0	0.099007151	0.104591912
s1	liver	4TU -ve	1	Agfg1	6124	23.06866626	8.69414014953921e-05	2102	11502	1	466	1	2	23.06866626	24.36991559
s1	liver	4TU -ve	1	Agfg2	1306	21.78157329	0	341	10722	0	440	0	2	21.78157329	23.01022073
s1	liver	4TU -ve	1	Aggf1	819	36.53363884	0	247	18447	0	738	0	7	36.53363884	38.59441567
s1	liver	4TU -ve	1	Agk	3830	1.980143027	0.000749625	1216	1334	1	40	1	20	1.980143027	2.091838248
s1	liver	4TU -ve	1	Agl	11981	27.37547734	0.000542383	3594	12906	7	553	7	0	27.37547734	28.91966378
s1	liver	4TU -ve	1	Agmat	192	136.5308617	0.000281096	46	49805	14	2758	18	41	136.5308617	144.2322472
s1	liver	4TU -ve	1	Agmo	2298	44.30570022	0.000176764	735	22629	4	895	4	0	44.30570022	46.8048808
s1	liver	4TU -ve	1	Ago1	6514	15.94015137	0.000249345	1696	8021	2	322	2	0	15.94015137	16.8392979
s1	liver	4TU -ve	1	Ago2	11064	34.65250297	0.000106377	3277	18801	2	700	2	0	34.65250297	36.60716934
s1	liver	4TU -ve	1	Ago3	12938	11.03929737	0	4012	5261	0	223	0	4	11.03929737	11.66199823
s1	liver	4TU -ve	1	Ago4	3682	0.544539332	0	1115	323	0	11	0	0	0.544539332	0.575255518
s1	liver	4TU -ve	1	Agpat1	1539	6.039436231	0	377	1783	0	122	0	2	6.039436231	6.380106656
s1	liver	4TU -ve	1	Agpat2	530	331.8224677	0.000337162	97	127535	43	6703	43	7	331.8224677	350.5397944
s1	liver	4TU -ve	1	Agpat3	4729	176.628758	0.000145336	1195	55045	8	3568	9	3	176.628758	186.5919717
s1	liver	4TU -ve	1	Agpat4	1176	1.237589392	0	275	422	0	25	0	1	1.237589392	1.307398905
s1	liver	4TU -ve	1	Agpat5	9624	14.90057628	0.000140647	3058	7110	1	301	1	4	14.90057628	15.74108282
s1	liver	4TU -ve	1	Agps	7102	11.43532598	0.000149656	2401	6682	1	231	1	1	11.43532598	12.08036588
s1	liver	4TU -ve	1	Agrn	1206	28.91008819	0.000145592	345	13737	2	584	2	0	28.91008819	30.54083842
s1	liver	4TU -ve	1	Agt	396	568.3010487	0.000275067	99	199951	55	11480	56	128	568.3010487	600.3575771
s1	liver	4TU -ve	1	Agtpbp1	13980	12.17787961	0	4152	6657	0	246	0	4	12.17787961	12.86480522
s1	liver	4TU -ve	1	Agtr1a	834	37.42470321	0.000555221	234	21613	12	756	12	2	37.42470321	39.53574289
s1	liver	4TU -ve	1	Agtr2	1944	0.049503576	0	662	5	0	1	0	1	0.049503576	0.052295956
s1	liver	4TU -ve	1	Agtrap	3422	2.772200237	0	780	1050	0	56	0	1	2.772200237	2.928573547
s1	liver	4TU -ve	1	Agxt	254	193.0144415	0.000226727	54	66159	15	3899	15	14	193.0144415	203.9019332
s1	liver	4TU -ve	1	Agxt2	1053	144.1544123	0.000209515	319	71594	15	2912	24	2	144.1544123	152.2858244
s1	liver	4TU -ve	1	Ahctf1	2613	21.78157329	0	756	11834	0	440	0	3	21.78157329	23.01022073
s1	liver	4TU -ve	1	Ahcy	1139	306.0806084	0.000133245	310	135089	18	6183	18	30	306.0806084	323.3458972
s1	liver	4TU -ve	1	Ahcyl1	2743	70.69110605	0.000577556	823	39823	23	1428	23	2	70.69110605	74.67862545
s1	liver	4TU -ve	1	Ahcyl2	3757	29.3061168	0	1131	15338	0	592	0	0	29.3061168	30.95920607
s1	liver	4TU -ve	1	Ahdc1	1167	13.26695828	0.000348797	327	5734	2	268	2	1	13.26695828	14.01531626
s1	liver	4TU -ve	1	Ahi1	1725	0.34652503	0	473	63	0	7	0	0	0.34652503	0.366071693
s1	liver	4TU -ve	1	Ahnak	1207	31.83079915	0	397	15412	0	643	6	6	31.83079915	33.62629984
s1	liver	4TU -ve	1	Ahnak2	712	1.633617997	0	175	682	0	33	0	0	1.633617997	1.725766555
s1	liver	4TU -ve	1	Ahr	3525	18.76185518	0.000369004	1094	10840	4	379	4	0	18.76185518	19.8201674
s1	liver	4TU -ve	1	Ahrr	2539	0.594042908	0	717	271	0	12	0	1	0.594042908	0.627551474
s1	liver	4TU -ve	1	Ahsa1	216	147.9166841	9.68549804214575e-05	65	72273	7	2988	10	2411	147.9166841	156.2603171
s1	liver	4TU -ve	1	Ahsa2	2516	47.22641119	0.000230542	749	21688	5	954	5	3	47.22641119	49.89034221
s1	liver	4TU -ve	1	Ahsg	363	9824.133102	0.000225622	79	3727475	841	198453	838	670	9824.133102	10378.2894
s1	liver	4TU -ve	1	Aida	3549	10.04922586	0.003419147	1004	4972	17	203	13	52	10.04922586	10.61607911
s1	liver	4TU -ve	1	Aif1	118	17.17774076	0	23	4701	0	347	0	0	17.17774076	18.1466968
s1	liver	4TU -ve	1	Aifm1	173	70.54259533	6.37145587766805e-05	58	31390	2	1425	2	20	70.54259533	74.52173758
s1	liver	4TU -ve	1	Aifm2	2152	17.92029439	0	532	6971	0	362	0	3	17.92029439	18.93113614
s1	liver	4TU -ve	1	Aifm3	316	4.158300356	0	75	1551	0	84	0	0	4.158300356	4.392860321
s1	liver	4TU -ve	1	Aig1	1076	26.33590226	7.50638042335986e-05	306	13322	1	532	1	1	26.33590226	27.8214487
s1	liver	4TU -ve	1	Aim2	1022	0.643546484	0	275	271	0	13	0	0	0.643546484	0.679847431
s1	liver	4TU -ve	1	Aimp1	76	30.69221691	0.000658689	21	9109	6	620	8	12	30.69221691	32.42349284
s1	liver	4TU -ve	1	Aimp2	98	22.12809832	0.000514734	27	7771	4	447	10	6	22.12809832	23.37629242
s1	liver	4TU -ve	1	Aip	145	17.82128724	0.000744048	40	6720	5	360	5	2	17.82128724	18.82654423
s1	liver	4TU -ve	1	Aipl1	2566	0.247517878	0	656	25	0	5	0	1	0.247517878	0.261479781
s1	liver	4TU -ve	1	Ajuba	1459	5.890925504	0	418	3284	0	119	0	1	5.890925504	6.223218788
s1	liver	4TU -ve	1	Ak1	1349	0.396028605	0	380	216	0	8	0	0	0.396028605	0.41836765
s1	liver	4TU -ve	1	Ak2	1638	270.4380339	0.000216658	384	129236	28	5463	28	42	270.4380339	285.6928087
s1	liver	4TU -ve	1	Ak3	2300	306.2291191	0.000362911	679	137775	50	6186	50	6	306.2291191	323.502785
s1	liver	4TU -ve	1	Ak4	3328	28.46455601	0.000296633	995	20227	6	575	6	47	28.46455601	30.07017481
s1	liver	4TU -ve	1	Ak6	340	15.14809415	0.000414594	81	7236	3	306	3	1	15.14809415	16.0025626
s1	liver	4TU -ve	1	Ak6,Taf9	1022	28.56356316	0.000302224	290	16544	5	577	5	355	28.56356316	30.17476673
s1	liver	4TU -ve	1	Ak7	738	0.396028605	0	198	192	0	8	0	0	0.396028605	0.41836765
s1	liver	4TU -ve	1	Ak9	1246	0.049503576	0	401	1	0	1	0	1	0.049503576	0.052295956
s1	liver	4TU -ve	1	Akap1	2084	67.12684861	8.35701153267592e-05	546	35898	3	1356	3	5	67.12684861	70.9133166
s1	liver	4TU -ve	1	Akap10	3714	3.168228843	0	1164	2055	0	64	0	0	3.168228843	3.346941197
s1	liver	4TU -ve	1	Akap11	3530	17.96979797	0.000239254	1186	12539	3	363	3	0	17.96979797	18.9834321
s1	liver	4TU -ve	1	Akap12	1001	3.861278902	0	327	2768	0	78	0	0	3.861278902	4.079084583
s1	liver	4TU -ve	1	Akap13	3986	22.1776019	0.000695088	1096	12948	9	448	9	1	22.1776019	23.42858838
s1	liver	4TU -ve	1	Akap17b	2659	3.415746721	0	838	2026	0	69	0	0	3.415746721	3.608420978
s1	liver	4TU -ve	1	Akap2,Pakap	4116	13.51447616	0.000935454	1165	7483	7	273	7	4	13.51447616	14.27679604
s1	liver	4TU -ve	1	Akap5	4099	0.396028605	0	1348	181	0	8	0	0	0.396028605	0.41836765
s1	liver	4TU -ve	1	Akap6	7829	0.247517878	0	2515	130	0	5	0	0	0.247517878	0.261479781
s1	liver	4TU -ve	1	Akap7	2258	3.31673957	0	737	1889	0	67	0	2	3.31673957	3.503829065
s1	liver	4TU -ve	1	Akap8	1581	21.88058045	0	540	7901	0	442	0	0	21.88058045	23.11481264
s1	liver	4TU -ve	1	Akap8l	67	9.60369368	0	14	2155	0	194	0	0	9.60369368	10.1454155
s1	liver	4TU -ve	1	Akap9	2321	12.22738319	0.000295596	670	6766	2	247	6	0	12.22738319	12.91710118
s1	liver	4TU -ve	1	Akip1	296	29.7021454	7.84129224496197e-05	87	12753	1	600	1	0	29.7021454	31.37757372
s1	liver	4TU -ve	1	Akirin1	2295	34.60299939	0.000227046	737	22022	5	699	5	490	34.60299939	36.55487338
s1	liver	4TU -ve	1	Akirin2	683	18.86086233	0.000516307	249	11621	6	381	6	0	18.86086233	19.92475931
s1	liver	4TU -ve	1	Akna	921	1.48510727	0	248	1096	0	30	0	0	1.48510727	1.568878686
s1	liver	4TU -ve	1	Akr1a1	94	299.1006042	0.000601205	27	71523	43	6042	47	28	299.1006042	315.9721673
s1	liver	4TU -ve	1	Akr1b10	784	3.762271751	0	175	1350	0	76	0	0	3.762271751	3.974492671
s1	liver	4TU -ve	1	Akr1b3	363	14.4550441	0	106	6754	0	292	0	283	14.4550441	15.27041921
s1	liver	4TU -ve	1	Akr1b7	254	1.48510727	0	67	508	0	30	0	0	1.48510727	1.568878686
s1	liver	4TU -ve	1	Akr1b8	295	4.80184684	0	69	1592	0	97	0	0	4.80184684	5.072707751
s1	liver	4TU -ve	1	Akr1c12	212	87.76983966	0.000127051	72	47225	6	1773	6	13	87.76983966	92.72073034
s1	liver	4TU -ve	1	Akr1c13	978	97.47254049	5.24677323446081e-05	272	57178	3	1969	3	20	97.47254049	102.9707378
s1	liver	4TU -ve	1	Akr1c14	2138	169.5002431	0.000233219	670	94332	22	3424	22	3	169.5002431	179.061354
s1	liver	4TU -ve	1	Akr1c19	4723	48.56300773	0	1671	26801	0	981	0	0	48.56300773	51.30233303
s1	liver	4TU -ve	1	Akr1c20	832	71.13663823	0.000207803	271	38498	8	1437	8	5	71.13663823	75.14928906
s1	liver	4TU -ve	1	Akr1c21	647	0.495035757	0	177	209	0	10	0	0	0.495035757	0.522959562
s1	liver	4TU -ve	1	Akr1c6	731	1177.591058	0.0002474	219	602264	149	23788	150	28	1177.591058	1244.016206
s1	liver	4TU -ve	1	Akr1d1	1649	59.10726935	0.000243817	528	36913	9	1194	9	1	59.10726935	62.4413717
s1	liver	4TU -ve	1	Akr1e1	2506	49.35506494	0.00017891	730	27947	5	997	12	6	49.35506494	52.13906833
s1	liver	4TU -ve	1	Akr7a5	173	206.9249463	0.000156053	45	96121	15	4180	15	4	206.9249463	218.5970969
s1	liver	4TU -ve	1	Akt1	877	35.44456018	0.000282518	218	17698	5	716	3	1	35.44456018	37.44390464
s1	liver	4TU -ve	1	Akt1s1	686	7.376032775	0	162	1524	0	149	0	31	7.376032775	7.792097473
s1	liver	4TU -ve	1	Akt2	2685	74.65139211	2.51978027516001e-05	686	39686	1	1508	4	1084	74.65139211	78.86230195
s1	liver	4TU -ve	1	Akt3	3263	1.336596543	0	978	574	0	27	0	0	1.336596543	1.411990817
s1	liver	4TU -ve	1	Aktip	2553	8.514615015	0	691	3592	0	172	0	0	8.514615015	8.994904466
s1	liver	4TU -ve	1	Alad	80	141.7782407	0.000172434	18	34796	6	2864	10	24	141.7782407	149.7756186
s1	liver	4TU -ve	1	Alas1	1720	451.5716172	0.000231278	412	207542	48	9122	48	7	451.5716172	477.0437124
s1	liver	4TU -ve	1	Alas2	147	122.2738319	0.000146921	41	34032	5	2470	3	15	122.2738319	129.1710118
s1	liver	4TU -ve	1	Alb	169	35148.08326	0.000260731	45	12200293	3181	710011	3548	9325	35148.08326	37130.70416
s1	liver	4TU -ve	1	Alcam	3179	34.40498509	5.94954783436459e-05	1053	16808	1	695	1	0	34.40498509	36.34568956
s1	liver	4TU -ve	1	Aldh16a1	1908	52.27577591	5.42799761168105e-05	500	18423	1	1056	1	23	52.27577591	55.22452974
s1	liver	4TU -ve	1	Aldh18a1	932	0.247517878	0	256	134	0	5	0	0	0.247517878	0.261479781
s1	liver	4TU -ve	1	Aldh1a1	496	1164.3241	0.000337327	147	557322	188	23520	188	88	1164.3241	1230.00089
s1	liver	4TU -ve	1	Aldh1a2	649	0.049503576	0	188	25	0	1	0	0	0.049503576	0.052295956
s1	liver	4TU -ve	1	Aldh1a3	2346	1.584114421	0	639	578	0	32	0	29	1.584114421	1.673470598
s1	liver	4TU -ve	1	Aldh1a7	510	211.4297717	0.000221435	151	103868	23	4271	23	3	211.4297717	223.3560289
s1	liver	4TU -ve	1	Aldh1b1	581	44.05818234	0.000538006	138	26022	14	890	14	3	44.05818234	46.54340102
s1	liver	4TU -ve	1	Aldh1l1	2842	509.8868294	0.000115999	656	163795	19	10300	26	262	509.8868294	538.6483488
s1	liver	4TU -ve	1	Aldh2	2248	2501.960218	0.000213845	529	640652	137	50541	137	313	2501.960218	2643.089922
s1	liver	4TU -ve	1	Aldh3a2	3518	166.5300285	0.000553992	953	88449	49	3364	49	20	166.5300285	175.9235966
s1	liver	4TU -ve	1	Aldh3b1	401	2.821703813	0	91	1103	0	57	0	0	2.821703813	2.980869503
s1	liver	4TU -ve	1	Aldh4a1	1420	263.1610083	0.00012362	363	129429	16	5316	13	96	263.1610083	278.0053031
s1	liver	4TU -ve	1	Aldh5a1	3982	52.86981881	0.00010414	1184	19205	2	1068	3	3	52.86981881	55.85208122
s1	liver	4TU -ve	1	Aldh6a1	1727	233.3598557	0.000243025	588	148133	36	4714	36	20	233.3598557	246.5231375
s1	liver	4TU -ve	1	Aldh7a1	2851	428.849476	0.000160303	752	187146	30	8663	30	73	428.849476	453.0398685
s1	liver	4TU -ve	1	Aldh8a1	745	321.8227454	0.0001331	175	150263	20	6501	23	8	321.8227454	339.9760112
s1	liver	4TU -ve	1	Aldh9a1	1033	209.647643	0.000222368	291	94438	21	4235	21	34	209.647643	221.4733745
s1	liver	4TU -ve	1	Aldoa	559	100.7397765	2.58538224876548e-05	133	38679	1	2035	1	231	100.7397765	106.4222709
s1	liver	4TU -ve	1	Aldob	798	5293.763871	0.00019065	204	1552587	296	106937	298	68	5293.763871	5592.372668
s1	liver	4TU -ve	1	Aldoc	1427	12.42539749	0	384	5905	0	251	0	3	12.42539749	13.12628501
s1	liver	4TU -ve	1	Alg1	286	33.86044576	0.000676628	93	17735	12	684	12	0	33.86044576	35.77043404
s1	liver	4TU -ve	1	Alg11	3475	27.02895231	0.000165654	1074	18110	3	546	3	0	27.02895231	28.55359208
s1	liver	4TU -ve	1	Alg12	585	18.01930154	0.000372532	127	8053	3	364	3	0	18.01930154	19.03572806
s1	liver	4TU -ve	1	Alg13	4912	5.445393323	0	1413	2339	0	110	0	1	5.445393323	5.752555182
s1	liver	4TU -ve	1	Alg14	2135	24.50426996	0.000188519	647	10609	2	495	2	1	24.50426996	25.88649832
s1	liver	4TU -ve	1	Alg2	1726	9.108657923	0.000944465	511	5294	5	184	5	0	9.108657923	9.62245594
s1	liver	4TU -ve	1	Alg3	997	22.07859475	0	288	7172	0	446	0	86	22.07859475	23.32399646
s1	liver	4TU -ve	1	Alg5	2996	64.40415194	6.55651717807501e-05	858	30504	2	1301	2	1	64.40415194	68.03703901
s1	liver	4TU -ve	1	Alg6	1392	9.158161499	0	463	5610	0	185	0	1	9.158161499	9.674751897
s1	liver	4TU -ve	1	Alg8	426	11.78185101	0	131	6443	0	238	0	2	11.78185101	12.44643758
s1	liver	4TU -ve	1	Alg9	1832	12.8214261	0	518	6610	0	259	0	0	12.8214261	13.54465266
s1	liver	4TU -ve	1	Alkbh1	4719	4.851350415	0	1356	2836	0	98	0	0	4.851350415	5.125003707
s1	liver	4TU -ve	1	Alkbh2	22	2.524682359	0	13	439	0	51	0	0	2.524682359	2.667093766
s1	liver	4TU -ve	1	Alkbh3	335	16.18766924	0.000132013	94	7575	1	327	1	4	16.18766924	17.10077768
s1	liver	4TU -ve	1	Alkbh4	1635	7.277025623	0	384	2947	0	147	0	0	7.277025623	7.687505561
s1	liver	4TU -ve	1	Alkbh5	4097	65.24571273	0.000156814	1311	38262	6	1318	6	2	65.24571273	68.92607027
s1	liver	4TU -ve	1	Alkbh6	522	8.663125742	0	104	2951	0	175	0	5	8.663125742	9.151792335
s1	liver	4TU -ve	1	Alkbh7	230	10.64326877	0	53	2425	0	215	0	1	10.64326877	11.24363058
s1	liver	4TU -ve	1	Alkbh8	7334	15.24710131	0	2154	6948	0	308	0	18	15.24710131	16.10715451
s1	liver	4TU -ve	1	Alms1	115	0.396028605	0	52	56	0	8	0	8	0.396028605	0.41836765
s1	liver	4TU -ve	1	Alox12	2000	0.148510727	0	524	12	0	3	0	0	0.148510727	0.156887869
s1	liver	4TU -ve	1	Alox5	1012	0.396028605	0	240	160	0	8	0	0	0.396028605	0.41836765
s1	liver	4TU -ve	1	Alox5ap	419	4.405818234	0	125	2404	0	89	0	0	4.405818234	4.654340102
s1	liver	4TU -ve	1	Alox8	1158	0.198014303	0	306	44	0	4	0	1	0.198014303	0.209183825
s1	liver	4TU -ve	1	Alpk1	622	0.297021454	0	216	242	0	6	0	0	0.297021454	0.313775737
s1	liver	4TU -ve	1	Alpl	704	16.682705	0	156	7101	0	337	0	0	16.682705	17.62373724
s1	liver	4TU -ve	1	Als2	1251	56.78060129	0.000634578	319	31517	20	1147	21	0	56.78060129	59.98346176
s1	liver	4TU -ve	1	Als2cl	2034	15.54412276	0.000330069	491	9089	3	314	3	0	15.54412276	16.42093025
s1	liver	4TU -ve	1	Als2cr12	1491	0.544539332	0	358	297	0	11	0	0	0.544539332	0.575255518
s1	liver	4TU -ve	1	Alyref	2732	19.35589809	0	912	8132	0	391	0	88	19.35589809	20.44771887
s1	liver	4TU -ve	1	Alyref2	437	9.950218709	0.001368301	143	4385	6	201	6	1	9.950218709	10.5114872
s1	liver	4TU -ve	1	Amacr	1377	148.164202	0.000306489	429	94620	29	2993	28	2	148.164202	156.5217969
s1	liver	4TU -ve	1	Ambp	100	3881.228843	0.000496914	22	1141043	567	78403	586	521	3881.228843	4100.159854
s1	liver	4TU -ve	1	Ambra1	1026	11.03929737	0	218	4163	0	223	0	0	11.03929737	11.66199823
s1	liver	4TU -ve	1	Amd1	1871	4.059293205	0	609	2379	0	82	0	0	4.059293205	4.288268408
s1	liver	4TU -ve	1	Amd2	1880	0.34652503	0	609	236	0	7	0	6	0.34652503	0.366071693
s1	liver	4TU -ve	1	Amdhd1	1077	175.6386865	0.000113552	317	70452	8	3548	8	9	175.6386865	185.5460526
s1	liver	4TU -ve	1	Amdhd2	312	14.50454767	0	67	3705	0	293	0	7	14.50454767	15.32271517
s1	liver	4TU -ve	1	Amer1	4794	1.435603694	0	1463	849	0	29	0	0	1.435603694	1.51658273
s1	liver	4TU -ve	1	Amer2	7932	0.099007151	0	2479	42	0	2	0	0	0.099007151	0.104591912
s1	liver	4TU -ve	1	Amfr	1579	183.6087622	0.000172054	470	98806	17	3709	17	11	183.6087622	193.9657015
s1	liver	4TU -ve	1	Amhr2	350	0.148510727	0	90	78	0	3	0	0	0.148510727	0.156887869
s1	liver	4TU -ve	1	Amigo1	3621	4.405818234	0.00066357	954	1507	1	89	1	1	4.405818234	4.654340102
s1	liver	4TU -ve	1	Amigo2	855	5.346386172	0	273	2580	0	108	0	0	5.346386172	5.647963269
s1	liver	4TU -ve	1	Amigo3	795	0.792057211	0.003039514	171	329	1	16	1	0	0.792057211	0.836735299
s1	liver	4TU -ve	1	Ammecr1	4387	4.009789629	0	1454	1650	0	81	0	0	4.009789629	4.235972452
s1	liver	4TU -ve	1	Ammecr1l	3316	77.5225995	0.000211428	992	37838	8	1566	8	0	77.5225995	81.89546741
s1	liver	4TU -ve	1	Amn	297	1.089078665	0	91	348	0	22	0	0	1.089078665	1.150511036
s1	liver	4TU -ve	1	Amn1	821	3.712768175	0.000480307	301	2082	1	75	7	0	3.712768175	3.922196715
s1	liver	4TU -ve	1	Amot	3951	10.29674374	0	1283	6324	0	208	0	0	10.29674374	10.87755889
s1	liver	4TU -ve	1	Amotl1	5826	16.682705	0	1546	9491	0	337	0	0	16.682705	17.62373724
s1	liver	4TU -ve	1	Amotl2	1973	22.12809832	0.000393585	537	10163	4	447	4	4	22.12809832	23.37629242
s1	liver	4TU -ve	1	Ampd2	853	25.93987365	0	246	13533	0	524	0	5	25.93987365	27.40308105
s1	liver	4TU -ve	1	Ampd3	1495	1.435603694	0	445	907	0	29	0	0	1.435603694	1.51658273
s1	liver	4TU -ve	1	Amt	804	58.90925504	0.000346861	261	31713	11	1190	11	2	58.90925504	62.23218788
s1	liver	4TU -ve	1	Amy1	274	123.4124141	0.000128098	102	15613	2	2493	5	8	123.4124141	130.3738188
s1	liver	4TU -ve	1	Amz1	2973	0.891064362	0	798	612	0	18	0	0	0.891064362	0.941327212
s1	liver	4TU -ve	1	Amz2	2002	15.79164064	0	563	3796	0	319	1	4	15.79164064	16.68241003
s1	liver	4TU -ve	1	Anapc1	3913	17.02923003	0.000110632	1192	9039	1	344	1	1	17.02923003	17.98980893
s1	liver	4TU -ve	1	Anapc10	3897	3.514753872	0	1206	1764	0	71	0	0	3.514753872	3.71301289
s1	liver	4TU -ve	1	Anapc11	2772	58.51322644	0.000297389	731	33626	10	1182	10	1	58.51322644	61.81382023
s1	liver	4TU -ve	1	Anapc13	286	117.0264529	0.00022397	79	35719	8	2364	8	436	117.0264529	123.6276405
s1	liver	4TU -ve	1	Anapc15	2608	6.831493442	0.000353107	712	2832	1	138	1	26	6.831493442	7.216841955
s1	liver	4TU -ve	1	Anapc16	1314	50.09761858	4.64317221525746e-05	369	21537	1	1012	1	1	50.09761858	52.92350767
s1	liver	4TU -ve	1	Anapc2	452	31.23675625	0.001154427	124	11261	13	631	13	0	31.23675625	32.99874836
s1	liver	4TU -ve	1	Anapc4	3426	25.6428522	8.66926744690074e-05	1028	11535	1	518	6	0	25.6428522	27.08930531
s1	liver	4TU -ve	1	Anapc5	2870	60.04783729	0.000545384	707	25670	14	1213	14	26	60.04783729	63.43499487
s1	liver	4TU -ve	1	Anapc7	2909	10.59376519	0	771	3276	0	214	0	0	10.59376519	11.19133463
s1	liver	4TU -ve	1	Ang	168	431.770187	0.000172621	45	144826	25	8722	29	8	431.770187	456.12533
s1	liver	4TU -ve	1	Angel1	1779	2.376171632	0.00105042	467	952	1	48	1	0	2.376171632	2.510205897
s1	liver	4TU -ve	1	Angel2	2484	21.23703396	0.000109302	745	9149	1	429	1	1	21.23703396	22.43496521
s1	liver	4TU -ve	1	Angpt1	2247	0.990071513	0	732	702	0	20	0	0	0.990071513	1.045919124
s1	liver	4TU -ve	1	Angpt2	1785	0.396028605	0	506	252	0	8	0	0	0.396028605	0.41836765
s1	liver	4TU -ve	1	Angptl2	1431	8.663125742	0	374	4849	0	175	0	0	8.663125742	9.151792335
s1	liver	4TU -ve	1	Angptl3	63	485.432063	0.000238871	14	104659	25	9806	27	19	485.432063	512.8141465
s1	liver	4TU -ve	1	Angptl4	2401	211.4297717	0.00011106	581	72033	8	4271	8	35	211.4297717	223.3560289
s1	liver	4TU -ve	1	Angptl6	74	19.05887663	0	19	5819	0	385	0	2	19.05887663	20.13394314
s1	liver	4TU -ve	1	Angptl7	972	0.297021454	0	247	207	0	6	0	0	0.297021454	0.313775737
s1	liver	4TU -ve	1	Angptl8	260	50.44414361	0.001080886	29	5551	6	1019	6	5	50.44414361	53.28957937
s1	liver	4TU -ve	1	Ank	1692	26.58342013	0.000548321	501	14590	8	537	8	5	26.58342013	28.08292848
s1	liver	4TU -ve	1	Ank1	6491	0.099007151	0	1279	8	0	2	0	2	0.099007151	0.104591912
s1	liver	4TU -ve	1	Ank2	4080	0.742553635	0	1200	348	0	15	0	0	0.742553635	0.784439343
s1	liver	4TU -ve	1	Ank3	5636	17.22724433	0	1505	7601	0	348	0	0	17.22724433	18.19899276
s1	liver	4TU -ve	1	Ankdd1b	1393	0.099007151	0	397	34	0	2	0	0	0.099007151	0.104591912
s1	liver	4TU -ve	1	Ankef1	2363	0.445532181	0	648	36	0	9	0	6	0.445532181	0.470663606
s1	liver	4TU -ve	1	Ankfy1	6740	22.62313408	0	1817	14179	0	457	0	0	22.62313408	23.89925198
s1	liver	4TU -ve	1	Ankhd1	1179	33.5634243	0.00027115	325	7376	2	678	2	3	33.5634243	35.4566583
s1	liver	4TU -ve	1	Ankhd1,Eif4ebp3	327	162.272721	0.000459077	88	60992	28	3278	28	201	162.272721	171.4261444
s1	liver	4TU -ve	1	Ankib1	2756	10.54426162	0.000191278	920	5228	1	213	1	2	10.54426162	11.13903867
s1	liver	4TU -ve	1	Ankle1	505	0.198014303	0	140	32	0	4	0	0	0.198014303	0.209183825
s1	liver	4TU -ve	1	Ankle2	2131	25.44483789	0.000385386	685	12974	5	514	5	1	25.44483789	26.88012149
s1	liver	4TU -ve	1	Ankmy2	890	10.29674374	0.000183385	265	5453	1	208	1	0	10.29674374	10.87755889
s1	liver	4TU -ve	1	Ankra2	1822	15.69263349	0	549	9090	0	317	0	0	15.69263349	16.57781811
s1	liver	4TU -ve	1	Ankrd1	742	1.237589392	0	204	601	0	25	0	0	1.237589392	1.307398905
s1	liver	4TU -ve	1	Ankrd10	4552	9.059154347	0	1342	5026	0	183	0	0	9.059154347	9.570159984
s1	liver	4TU -ve	1	Ankrd11	9843	68.46344515	0	1805	17936	0	1383	0	2	68.46344515	72.32530742
s1	liver	4TU -ve	1	Ankrd12	2651	2.277164481	0.000720461	848	1388	1	46	1	5	2.277164481	2.405613985
s1	liver	4TU -ve	1	Ankrd13a	1398	17.42525864	0.000736739	353	8144	6	352	6	10	17.42525864	18.40817658
s1	liver	4TU -ve	1	Ankrd13b	1786	1.782128724	0	346	499	0	36	0	0	1.782128724	1.882654423
s1	liver	4TU -ve	1	Ankrd13c	2994	25.14781644	6.87805213563519e-05	942	14539	1	508	1	3	25.14781644	26.56634575
s1	liver	4TU -ve	1	Ankrd13d	1714	0.049503576	0	367	3	0	1	0	0	0.049503576	0.052295956
s1	liver	4TU -ve	1	Ankrd16	1265	8.415607864	0	325	4735	0	170	0	0	8.415607864	8.890312554
s1	liver	4TU -ve	1	Ankrd17	2116	34.70200654	0.000371392	707	18848	7	701	7	5	34.70200654	36.65946529
s1	liver	4TU -ve	1	Ankrd2	103	0.099007151	0	19	32	0	2	0	0	0.099007151	0.104591912
s1	liver	4TU -ve	1	Ankrd22	912	0.198014303	0	271	96	0	4	0	0	0.198014303	0.209183825
s1	liver	4TU -ve	1	Ankrd23,Gm42417	1358	5.346386172	0	316	2413	0	108	0	0	5.346386172	5.647963269
s1	liver	4TU -ve	1	Ankrd24	3318	5.098868294	0	630	1847	0	103	0	0	5.098868294	5.386483488
s1	liver	4TU -ve	1	Ankrd26	1715	1.48510727	0	600	1029	0	30	0	0	1.48510727	1.568878686
s1	liver	4TU -ve	1	Ankrd27	4339	13.56397973	0.000369458	1054	8120	3	274	3	0	13.56397973	14.329092
s1	liver	4TU -ve	1	Ankrd28	3696	14.40554052	0	1167	8226	0	291	0	0	14.40554052	15.21812325
s1	liver	4TU -ve	1	Ankrd29	2232	0.643546484	0	652	293	0	13	0	0	0.643546484	0.679847431
s1	liver	4TU -ve	1	Ankrd33b	7734	17.67277651	0	2070	8421	0	357	0	49	17.67277651	18.66965636
s1	liver	4TU -ve	1	Ankrd34a	806	0.247517878	0	211	120	0	5	0	0	0.247517878	0.261479781
s1	liver	4TU -ve	1	Ankrd37	668	0.742553635	0	166	286	0	15	0	1	0.742553635	0.784439343
s1	liver	4TU -ve	1	Ankrd39,Gm42417	2028	7.821564956	0	518	4071	0	158	0	0	7.821564956	8.262761079
s1	liver	4TU -ve	1	Ankrd40	2425	35.49406375	0.000308814	661	16191	5	717	6	16	35.49406375	37.49620059
s1	liver	4TU -ve	1	Ankrd42	2607	0.049503576	0	711	30	0	1	0	0	0.049503576	0.052295956
s1	liver	4TU -ve	1	Ankrd44	3193	2.62368951	0	1070	1380	0	53	0	0	2.62368951	2.771685678
s1	liver	4TU -ve	1	Ankrd46	1589	40.74144277	4.53988287102193e-05	505	22027	1	823	1	3	40.74144277	43.03957195
s1	liver	4TU -ve	1	Ankrd49	2889	7.178018472	0	864	2792	0	145	0	0	7.178018472	7.582913649
s1	liver	4TU -ve	1	Ankrd50	3250	7.227522048	0.000219202	1003	4562	1	146	1	0	7.227522048	7.635209605
s1	liver	4TU -ve	1	Ankrd52	3390	1.287092967	0	887	451	0	26	0	0	1.287092967	1.359694861
s1	liver	4TU -ve	1	Ankrd54	1194	7.42553635	0	267	2678	0	150	0	0	7.42553635	7.84439343
s1	liver	4TU -ve	1	Ankrd6	2078	0.495035757	0	614	348	0	10	0	0	0.495035757	0.522959562
s1	liver	4TU -ve	1	Ankrd9	1166	3.861278902	0	283	1581	0	78	0	0	3.861278902	4.079084583
s1	liver	4TU -ve	1	Anks1	3187	10.39575089	0	769	7067	0	210	0	0	10.39575089	10.9821508
s1	liver	4TU -ve	1	Anks3	957	5.692911202	0	234	1921	0	115	0	0	5.692911202	6.014034963
s1	liver	4TU -ve	1	Anks4b	2567	72.77025623	3.27482315954938e-05	740	30536	1	1470	1	4	72.77025623	76.87505561
s1	liver	4TU -ve	1	Ankub1	3531	0.396028605	0	982	60	0	8	0	0	0.396028605	0.41836765
s1	liver	4TU -ve	1	Ankzf1	1843	14.80156912	0.000879353	413	5686	5	299	5	2	14.80156912	15.6364909
s1	liver	4TU -ve	1	Anln	1113	0.049503576	0	376	23	0	1	0	0	0.049503576	0.052295956
s1	liver	4TU -ve	1	Ano1	1450	3.267235994	0	389	2118	0	66	0	0	3.267235994	3.451533109
s1	liver	4TU -ve	1	Ano10	2834	7.475039926	0	752	3360	0	151	0	0	7.475039926	7.896689386
s1	liver	4TU -ve	1	Ano2	2137	0.049503576	0	554	3	0	1	0	1	0.049503576	0.052295956
s1	liver	4TU -ve	1	Ano6	3607	4.207803932	0	878	1707	0	85	0	0	4.207803932	4.445156277
s1	liver	4TU -ve	1	Ano8	366	2.227660905	0	73	1011	0	45	0	0	2.227660905	2.353318029
s1	liver	4TU -ve	1	Anp32a	1197	36.08810666	0.000284301	356	17587	5	729	5	18	36.08810666	38.12375207
s1	liver	4TU -ve	1	Anp32b	503	96.97750473	1.85811438552157e-05	163	53818	1	1959	1	366	96.97750473	102.4477782
s1	liver	4TU -ve	1	Anp32e	2283	23.51419844	0.000186637	755	16074	3	475	3	0	23.51419844	24.84057919
s1	liver	4TU -ve	1	Anpep	421	51.78074015	0.000678568	93	19158	13	1046	13	3	51.78074015	54.70157018
s1	liver	4TU -ve	1	Antxr1	5955	1.48510727	0	1518	664	0	30	0	0	1.48510727	1.568878686
s1	liver	4TU -ve	1	Antxr2	4470	30.93973479	0.000365319	1366	16424	6	625	6	0	30.93973479	32.68497262
s1	liver	4TU -ve	1	Anxa1	286	5.544400475	0	96	2750	0	112	0	0	5.544400475	5.857147094
s1	liver	4TU -ve	1	Anxa10	700	0.297021454	0	204	136	0	6	0	0	0.297021454	0.313775737
s1	liver	4TU -ve	1	Anxa11	894	23.66270917	0.000109027	245	9172	1	478	1	478	23.66270917	24.99746706
s1	liver	4TU -ve	1	Anxa2	290	21.63306257	0	78	9486	0	437	0	14	21.63306257	22.85333286
s1	liver	4TU -ve	1	Anxa3	1288	8.91064362	0	355	5219	0	180	0	0	8.91064362	9.413272116
s1	liver	4TU -ve	1	Anxa4	1979	41.0879678	0.000115687	608	25932	3	830	3	3	41.0879678	43.40564364
s1	liver	4TU -ve	1	Anxa5	421	98.21509413	0.000163536	134	42804	7	1984	7	10	98.21509413	103.7551771
s1	liver	4TU -ve	1	Anxa6	354	112.1255989	0.000134249	80	44693	6	2265	6	11	112.1255989	118.4503408
s1	liver	4TU -ve	1	Anxa7	1219	49.40456852	6.53893938403191e-05	362	30586	2	998	2	6	49.40456852	52.19136429
s1	liver	4TU -ve	1	Anxa9	694	1.089078665	0	171	503	0	22	0	0	1.089078665	1.150511036
s1	liver	4TU -ve	1	Aoah	1137	1.237589392	0	343	578	0	25	0	0	1.237589392	1.307398905
s1	liver	4TU -ve	1	Aoc1	355	0.049503576	0	94	15	0	1	0	0	0.049503576	0.052295956
s1	liver	4TU -ve	1	Aoc2	239	1.683121573	0	61	636	0	34	0	0	1.683121573	1.778062511
s1	liver	4TU -ve	1	Aoc3	1940	0.495035757	0	517	181	0	10	0	0	0.495035757	0.522959562
s1	liver	4TU -ve	1	Aox1	335	47.96896482	0.000132667	95	22613	3	969	3	80	47.96896482	50.67478156
s1	liver	4TU -ve	1	Aox2	1640	0.099007151	0	477	50	0	2	0	0	0.099007151	0.104591912
s1	liver	4TU -ve	1	Aox3	1157	437.6611125	0.000183202	358	207421	38	8841	38	18	437.6611125	462.3485487
s1	liver	4TU -ve	1	Ap1ar	1548	19.99944457	8.04828973843058e-05	512	12425	1	404	1	0	19.99944457	21.1275663
s1	liver	4TU -ve	1	Ap1b1	999	43.90967162	0.00027907	250	21500	6	887	6	0	43.90967162	46.38651315
s1	liver	4TU -ve	1	Ap1g1	4009	78.90869961	0.000277778	1278	43200	12	1594	12	8	78.90869961	83.35975418
s1	liver	4TU -ve	1	Ap1g2	2295	5.098868294	0	521	1752	0	103	0	0	5.098868294	5.386483488
s1	liver	4TU -ve	1	Ap1m1	844	24.25675208	0.000194534	206	10281	2	490	2	3	24.25675208	25.62501854
s1	liver	4TU -ve	1	Ap1m2	2120	0.594042908	0	641	226	0	12	0	0	0.594042908	0.627551474
s1	liver	4TU -ve	1	Ap1s1	751	22.3756162	0.000114732	182	8716	1	452	1	0	22.3756162	23.6377722
s1	liver	4TU -ve	1	Ap1s2	4171	4.059293205	0	1415	2085	0	82	0	17	4.059293205	4.288268408
s1	liver	4TU -ve	1	Ap1s3	2542	0.990071513	0	890	613	0	20	0	0	0.990071513	1.045919124
s1	liver	4TU -ve	1	Ap2a1	1307	5.791918353	0	286	1742	0	117	0	6	5.791918353	6.118626875
s1	liver	4TU -ve	1	Ap2a2	1642	48.36499343	6.2582139057513e-05	431	15979	1	977	1	1	48.36499343	51.09314921
s1	liver	4TU -ve	1	Ap2b1	3031	7.623550653	0	765	2192	0	154	0	1	7.623550653	8.053577254
s1	liver	4TU -ve	1	Ap2m1	1464	102.2743873	0.000108552	426	46061	5	2066	5	712	102.2743873	108.0434455
s1	liver	4TU -ve	1	Ap2s1	538	62.6715268	0.000101984	117	19611	2	1266	2	35	62.6715268	66.20668055
s1	liver	4TU -ve	1	Ap3b1	559	41.48399641	0.000236351	174	21155	5	838	5	0	41.48399641	43.82401129
s1	liver	4TU -ve	1	Ap3d1	1766	54.94896899	0.000188439	430	21227	4	1110	4	7	54.94896899	58.04851138
s1	liver	4TU -ve	1	Ap3m1	5502	101.8783587	0.000130861	1597	53492	7	2058	7	233	101.8783587	107.6250779
s1	liver	4TU -ve	1	Ap3m2	1999	2.920710964	0	552	1370	0	59	0	0	2.920710964	3.085461416
s1	liver	4TU -ve	1	Ap3s1	1512	31.97930988	4.85083676934271e-05	565	20615	1	646	1	590	31.97930988	33.7831877
s1	liver	4TU -ve	1	Ap3s2	5530	21.63306257	0.000103252	1483	9685	1	437	1	1	21.63306257	22.85333286
s1	liver	4TU -ve	1	Ap4b1,Gm43064	265	11.08880095	0	88	5733	0	224	0	0	11.08880095	11.71429419
s1	liver	4TU -ve	1	Ap4e1	4243	14.55405125	0.000564334	1305	5316	3	294	3	41	14.55405125	15.37501112
s1	liver	4TU -ve	1	Ap4m1	2899	12.42539749	0.000208986	670	4785	1	251	1	0	12.42539749	13.12628501
s1	liver	4TU -ve	1	Ap4s1	251	10.59376519	0.002026571	75	4441	9	214	9	2	10.59376519	11.19133463
s1	liver	4TU -ve	1	Ap5b1	77	3.267235994	0	21	448	0	66	0	0	3.267235994	3.451533109
s1	liver	4TU -ve	1	Ap5m1	9942	6.484968413	0.000480077	3204	4166	2	131	2	4	6.484968413	6.850770262
s1	liver	4TU -ve	1	Ap5s1	874	19.90043742	0.000130702	204	7651	1	402	1	0	19.90043742	21.02297439
s1	liver	4TU -ve	1	Ap5z1	1703	9.554190104	0	376	3538	0	193	0	0	9.554190104	10.09311955
s1	liver	4TU -ve	1	Apaf1	3761	1.336596543	0.001082251	1214	924	1	27	1	0	1.336596543	1.411990817
s1	liver	4TU -ve	1	Apba1	3816	0.643546484	0	1026	386	0	13	0	0	0.643546484	0.679847431
s1	liver	4TU -ve	1	Apba3	126	23.61320559	0.00011946	43	8371	1	477	1	0	23.61320559	24.94517111
s1	liver	4TU -ve	1	Apbb1	1865	0.396028605	0	398	101	0	8	0	0	0.396028605	0.41836765
s1	liver	4TU -ve	1	Apbb1ip	332	1.782128724	0	126	850	0	36	0	2	1.782128724	1.882654423
s1	liver	4TU -ve	1	Apbb2	4565	20.7419982	0	1359	8994	0	419	0	0	20.7419982	21.91200565
s1	liver	4TU -ve	1	Apc	6785	13.36596543	0	1935	8926	0	270	0	3	13.36596543	14.11990817
s1	liver	4TU -ve	1	Apc2	2238	0.099007151	0	481	23	0	2	0	1	0.099007151	0.104591912
s1	liver	4TU -ve	1	Apcs	142	111.8285774	0.00030621	42	48986	15	2259	18	23	111.8285774	118.1365651
s1	liver	4TU -ve	1	Apeh	159	49.89960427	0.000175829	39	17062	3	1008	3	1	49.89960427	52.71432385
s1	liver	4TU -ve	1	Apex1	166	18.316323	0.000385802	56	10368	4	370	4	1	18.316323	19.34950379
s1	liver	4TU -ve	1	Apex2	5674	7.128514896	0.00027972	1730	3575	1	144	1	0	7.128514896	7.530617692
s1	liver	4TU -ve	1	Aph1a	1917	39.00881763	0.000281281	494	21331	6	788	6	433	39.00881763	41.20921348
s1	liver	4TU -ve	1	Aph1b	4399	1.8316323	0	1343	890	0	37	0	1	1.8316323	1.934950379
s1	liver	4TU -ve	1	Aph1c	4300	0.792057211	0	1275	337	0	16	0	0	0.792057211	0.836735299
s1	liver	4TU -ve	1	Api5	2077	29.15760607	0	694	15962	0	589	0	66	29.15760607	30.8023182
s1	liver	4TU -ve	1	Apip	80	24.10824135	0	20	5823	0	487	0	0	24.10824135	25.46813067
s1	liver	4TU -ve	1	Aplf	2730	2.376171632	0	618	1161	0	48	0	5	2.376171632	2.510205897
s1	liver	4TU -ve	1	Apln	2567	0.34652503	0	716	96	0	7	0	0	0.34652503	0.366071693
s1	liver	4TU -ve	1	Aplp1	311	0.693050059	0	89	174	0	14	0	0	0.693050059	0.732143387
s1	liver	4TU -ve	1	Aplp2	1314	145.6395196	0.000198786	430	65397	13	2942	13	38	145.6395196	153.8547031
s1	liver	4TU -ve	1	Apmap	899	32.91987782	0.000182108	281	21965	4	665	4	0	32.91987782	34.77681087
s1	liver	4TU -ve	1	Apoa1	64	8815.299734	0.000157502	16	1936488	305	178074	463	912	8815.299734	9312.550104
s1	liver	4TU -ve	1	Apoa2	113	7093.218847	0.000195095	28	2101545	410	143287	469	814	7093.218847	7493.330676
s1	liver	4TU -ve	1	Apoa4	169	312.3675625	4.44943770231037e-05	36	89899	4	6310	4	144	312.3675625	329.9874836
s1	liver	4TU -ve	1	Apoa5	1673	968.2899401	0.000174204	388	361644	63	19560	63	81	968.2899401	1022.908903
s1	liver	4TU -ve	1	Apob	938	143.0158301	0.000477004	248	50314	24	2889	24	229	143.0158301	151.0830175
s1	liver	4TU -ve	1	Apobec1	1015	18.316323	0	254	5890	0	370	0	1	18.316323	19.34950379
s1	liver	4TU -ve	1	Apobec3	3422	7.42553635	0	879	3213	0	150	0	0	7.42553635	7.84439343
s1	liver	4TU -ve	1	Apobr	1242	3.267235994	0	261	1302	0	66	0	0	3.267235994	3.451533109
s1	liver	4TU -ve	1	Apoc1	124	8742.975009	0.000162379	21	1878319	305	176613	385	663	8742.975009	9236.145712
s1	liver	4TU -ve	1	Apoc2,Gm44805	182	457.8585714	9.31077023346756e-05	34	128883	12	9249	19	25	457.8585714	483.6852989
s1	liver	4TU -ve	1	Apoc3	290	3798.755886	0.000158379	83	1212284	192	76737	205	1207	3798.755886	4013.034791
s1	liver	4TU -ve	1	Apoc4	64	896.7077697	0.000104299	18	172580	18	18114	43	586	896.7077697	947.2889506
s1	liver	4TU -ve	1	Apod	1149	0.495035757	0	318	113	0	10	0	0	0.495035757	0.522959562
s1	liver	4TU -ve	1	Apoe	506	18708.98536	0.000173018	155	5669915	981	377932	1101	7454	18708.98536	19764.31532
s1	liver	4TU -ve	1	Apof	194	1050.564883	0.000156281	56	511897	80	21222	88	18	1050.564883	1109.824782
s1	liver	4TU -ve	1	Apoh	101	1591.638965	0.000231889	36	758983	176	32152	202	116	1591.638965	1681.419584
s1	liver	4TU -ve	1	Apol10b	1152	0.445532181	0	366	254	0	9	0	0	0.445532181	0.470663606
s1	liver	4TU -ve	1	Apol11b	919	2.673193086	0	270	378	0	54	0	54	2.673193086	2.823981635
s1	liver	4TU -ve	1	Apol7a	785	82.81948209	0.000163354	211	36730	6	1673	6	0	82.81948209	87.49113472
s1	liver	4TU -ve	1	Apol7c	783	0.34652503	0	207	142	0	7	0	7	0.34652503	0.366071693
s1	liver	4TU -ve	1	Apol9a	444	60.44386589	8.95014767743668e-05	76	22346	2	1221	2	3	60.44386589	63.85336252
s1	liver	4TU -ve	1	Apol9b	444	98.11608697	0.000446548	76	33591	15	1982	15	25	98.11608697	103.6505852
s1	liver	4TU -ve	1	Apold1	2511	0.841560786	0	771	324	0	17	0	0	0.841560786	0.889031255
s1	liver	4TU -ve	1	Apom	113	389.890162	0.000190789	24	104828	20	7876	20	61	389.890162	411.882951
s1	liver	4TU -ve	1	Apon	686	407.265917	0.000192369	245	213132	41	8227	42	59	407.265917	430.2388316
s1	liver	4TU -ve	1	Apoo	282	39.55335696	4.57582135993411e-05	85	21854	1	799	4	775	39.55335696	41.784469
s1	liver	4TU -ve	1	Apool	473	20.1479553	0.000107423	154	9309	1	407	1	3	20.1479553	21.28445417
s1	liver	4TU -ve	1	Apopt1	3457	22.12809832	0.000108015	892	9258	1	447	7	2	22.12809832	23.37629242
s1	liver	4TU -ve	1	App	5686	54.10740821	0.000126386	1690	31649	4	1093	4	2	54.10740821	57.15948012
s1	liver	4TU -ve	1	Appbp2	4384	24.0092342	0	1408	14518	0	485	0	0	24.0092342	25.36353876
s1	liver	4TU -ve	1	Appl1	4740	15.44511561	0.000108096	1646	9251	1	312	1	2	15.44511561	16.31633833
s1	liver	4TU -ve	1	Appl2	1753	17.67277651	0.00031325	454	9577	3	357	3	0	17.67277651	18.66965636
s1	liver	4TU -ve	1	Aprt	985	79.25522464	0.000150074	242	33317	5	1601	5	6	79.25522464	83.72582587
s1	liver	4TU -ve	1	Aptx	5033	10.9897938	0	1290	4277	0	222	0	0	10.9897938	11.60970228
s1	liver	4TU -ve	1	Aqp1	1758	107.5217664	4.85162125010108e-05	439	61835	3	2172	3	0	107.5217664	113.5868169
s1	liver	4TU -ve	1	Aqp11	2619	48.71151846	0.000118723	764	25269	3	984	3	8	48.71151846	51.4592209
s1	liver	4TU -ve	1	Aqp2	505	0.049503576	0	106	6	0	1	0	1	0.049503576	0.052295956
s1	liver	4TU -ve	1	Aqp4	4057	1.8316323	0	1239	1244	0	37	0	0	1.8316323	1.934950379
s1	liver	4TU -ve	1	Aqp5	576	0.396028605	0	110	63	0	8	0	5	0.396028605	0.41836765
s1	liver	4TU -ve	1	Aqp8	548	64.99819485	6.23227696238821e-05	142	32091	2	1313	2	32	64.99819485	68.66459049
s1	liver	4TU -ve	1	Aqp9	2011	266.3292371	0.000258546	552	143108	37	5380	37	2	266.3292371	281.3522443
s1	liver	4TU -ve	1	Aqr	307	5.544400475	0.000308166	122	3245	1	112	1	4	5.544400475	5.857147094
s1	liver	4TU -ve	1	Ar	6335	5.989932656	0.001118881	1937	3575	4	121	4	0	5.989932656	6.3278107
s1	liver	4TU -ve	1	Araf	2056	40.74144277	4.55207574654042e-05	597	21968	1	823	1	0	40.74144277	43.03957195
s1	liver	4TU -ve	1	Arap1	1265	27.96952025	0.000337792	301	14802	5	565	5	0	27.96952025	29.54721525
s1	liver	4TU -ve	1	Arap2	1825	6.336457686	0	650	3198	0	128	0	0	6.336457686	6.693882393
s1	liver	4TU -ve	1	Arap3	548	11.78185101	0	135	4403	0	238	0	0	11.78185101	12.44643758
s1	liver	4TU -ve	1	Arcn1	2363	61.13691595	0.000224115	730	31234	7	1235	7	154	61.13691595	64.5855059
s1	liver	4TU -ve	1	Arel1	3558	29.10810249	0.000594707	974	13452	8	588	8	3	29.10810249	30.75002224
s1	liver	4TU -ve	1	Arf1	1122	262.1709367	0.00019192	326	166736	32	5296	32	1965	262.1709367	276.959384
s1	liver	4TU -ve	1	Arf2	1588	12.8214261	0	445	5511	0	259	0	0	12.8214261	13.54465266
s1	liver	4TU -ve	1	Arf3	3699	24.2072485	0	1125	12117	0	489	0	85	24.2072485	25.57272258
s1	liver	4TU -ve	1	Arf4	2168	83.31451785	3.40582054731536e-05	676	58723	2	1683	2	9	83.31451785	88.01409428
s1	liver	4TU -ve	1	Arf5	444	106.2346734	0.000597446	138	40171	24	2146	24	0	106.2346734	112.227122
s1	liver	4TU -ve	1	Arf6	462	40.44442132	0.000441014	175	27210	12	817	12	2	40.44442132	42.72579621
s1	liver	4TU -ve	1	Arfgap1	1156	19.85093384	0.000246548	303	8112	2	401	2	6	19.85093384	20.97067844
s1	liver	4TU -ve	1	Arfgap2	1146	60.34485874	0.00046436	304	25842	12	1219	12	997	60.34485874	63.7487706
s1	liver	4TU -ve	1	Arfgap3	1369	6.534471988	0.000262329	415	3812	1	132	1	0	6.534471988	6.903066218
s1	liver	4TU -ve	1	Arfgef1	1344	31.28625982	0.0002184	438	18315	4	632	4	6	31.28625982	33.05104432
s1	liver	4TU -ve	1	Arfgef2	3264	14.90057628	0	952	7913	0	301	0	2	14.90057628	15.74108282
s1	liver	4TU -ve	1	Arfgef3	7912	0.148510727	0	2459	71	0	3	0	0	0.148510727	0.156887869
s1	liver	4TU -ve	1	Arfip1,Gm37240	1643	17.72228009	0	598	11102	0	358	0	2	17.72228009	18.72195232
s1	liver	4TU -ve	1	Arfip2	2989	12.17787961	0	690	4525	0	246	0	1	12.17787961	12.86480522
s1	liver	4TU -ve	1	Arfrp1	2300	26.2368951	6.95652173913043e-05	632	14375	1	530	1	1	26.2368951	27.71685678
s1	liver	4TU -ve	1	Arg1	389	1303.280637	0.000326893	108	532285	174	26327	174	68	1303.280637	1376.795639
s1	liver	4TU -ve	1	Arg2	270	0.099007151	0	92	78	0	2	0	0	0.099007151	0.104591912
s1	liver	4TU -ve	1	Arglu1	2447	50.79066864	0.000398168	854	25115	10	1026	10	2	50.79066864	53.65565106
s1	liver	4TU -ve	1	Arhgap1	1426	9.752204407	0.000180734	416	5533	1	197	1	0	9.752204407	10.30230337
s1	liver	4TU -ve	1	Arhgap10	553	1.336596543	0	125	665	0	27	0	1	1.336596543	1.411990817
s1	liver	4TU -ve	1	Arhgap11a	3263	0.34652503	0	946	156	0	7	0	0	0.34652503	0.366071693
s1	liver	4TU -ve	1	Arhgap12	2129	18.41533015	0	760	11391	0	372	0	0	18.41533015	19.45409571
s1	liver	4TU -ve	1	Arhgap15	3955	0.297021454	0	1132	187	0	6	0	0	0.297021454	0.313775737
s1	liver	4TU -ve	1	Arhgap17	2833	9.999722285	0	605	3588	0	202	0	0	9.999722285	10.56378315
s1	liver	4TU -ve	1	Arhgap18	1552	7.722557804	0.000648368	493	4627	3	156	3	0	7.722557804	8.158169167
s1	liver	4TU -ve	1	Arhgap19	3598	0.742553635	0	1138	413	0	15	0	0	0.742553635	0.784439343
s1	liver	4TU -ve	1	Arhgap21	1300	14.8510727	0.000446362	377	6721	3	300	3	0	14.8510727	15.68878686
s1	liver	4TU -ve	1	Arhgap22	356	0.34652503	0	62	77	0	7	0	0	0.34652503	0.366071693
s1	liver	4TU -ve	1	Arhgap23	2329	9.108657923	0	476	4945	0	184	0	0	9.108657923	9.62245594
s1	liver	4TU -ve	1	Arhgap24	610	4.356314659	0	196	2479	0	88	0	1	4.356314659	4.602044145
s1	liver	4TU -ve	1	Arhgap25	1375	1.683121573	0.001724138	365	580	1	34	1	0	1.683121573	1.778062511
s1	liver	4TU -ve	1	Arhgap26	5475	18.26681942	0.000521921	1538	9580	5	369	5	0	18.26681942	19.29720784
s1	liver	4TU -ve	1	Arhgap27	1796	2.376171632	0	449	980	0	48	0	0	2.376171632	2.510205897
s1	liver	4TU -ve	1	Arhgap28	3214	0.841560786	0	909	472	0	17	0	0	0.841560786	0.889031255
s1	liver	4TU -ve	1	Arhgap29	1778	31.92980631	0.000389257	659	17983	7	645	7	0	31.92980631	33.73089175
s1	liver	4TU -ve	1	Arhgap30	899	3.861278902	0	265	1707	0	78	0	0	3.861278902	4.079084583
s1	liver	4TU -ve	1	Arhgap31	3085	10.04922586	0	830	3795	0	203	0	0	10.04922586	10.61607911
s1	liver	4TU -ve	1	Arhgap32	7298	9.207665074	0.000726216	2188	4131	3	186	3	1	9.207665074	9.727047853
s1	liver	4TU -ve	1	Arhgap33	772	0.099007151	0	170	18	0	2	0	0	0.099007151	0.104591912
s1	liver	4TU -ve	1	Arhgap35	3934	55.88953693	8.124796880078e-05	981	24616	2	1129	2	6	55.88953693	59.04213455
s1	liver	4TU -ve	1	Arhgap36	1103	0.247517878	0	304	117	0	5	0	0	0.247517878	0.261479781
s1	liver	4TU -ve	1	Arhgap39	1208	2.871207389	0	285	1394	0	58	0	7	2.871207389	3.033165459
s1	liver	4TU -ve	1	Arhgap4	4287	4.702839688	0	933	1664	0	95	0	0	4.702839688	4.968115839
s1	liver	4TU -ve	1	Arhgap42	4059	69.35450951	0.000148166	1350	40495	6	1401	6	6	69.35450951	73.26663463
s1	liver	4TU -ve	1	Arhgap44	3029	1.336596543	0	908	727	0	27	0	0	1.336596543	1.411990817
s1	liver	4TU -ve	1	Arhgap45	424	7.920572107	0	98	2933	0	160	0	0	7.920572107	8.367352992
s1	liver	4TU -ve	1	Arhgap5	4637	47.17690761	0.000125691	1719	31824	4	953	4	0	47.17690761	49.83804626
s1	liver	4TU -ve	1	Arhgap6	3876	0.990071513	0	1098	739	0	20	0	0	0.990071513	1.045919124
s1	liver	4TU -ve	1	Arhgap9	273	2.772200237	0.001044386	81	1915	2	56	2	0	2.772200237	2.928573547
s1	liver	4TU -ve	1	Arhgdia	1127	42.27605362	0	254	13517	0	854	0	17	42.27605362	44.66074659
s1	liver	4TU -ve	1	Arhgdib	472	10.24724016	0	133	3919	0	207	0	1	10.24724016	10.82526293
s1	liver	4TU -ve	1	Arhgdig	1833	0.148510727	0	425	69	0	3	0	0	0.148510727	0.156887869
s1	liver	4TU -ve	1	Arhgef1	344	14.30653337	0	85	8426	0	289	0	0	14.30653337	15.11353134
s1	liver	4TU -ve	1	Arhgef10	1255	1.48510727	0	350	947	0	30	0	0	1.48510727	1.568878686
s1	liver	4TU -ve	1	Arhgef10l	1461	15.69263349	0.00012089	330	8272	1	317	1	22	15.69263349	16.57781811
s1	liver	4TU -ve	1	Arhgef11	3637	7.524543502	0	770	3876	0	152	0	0	7.524543502	7.948985342
s1	liver	4TU -ve	1	Arhgef12	5575	82.96799282	6.58270066265853e-05	1632	45574	3	1676	3	10	82.96799282	87.64802259
s1	liver	4TU -ve	1	Arhgef15	1523	4.900853991	0	373	1846	0	99	0	2	4.900853991	5.177299664
s1	liver	4TU -ve	1	Arhgef16	470	3.31673957	0	109	1615	0	67	0	0	3.31673957	3.503829065
s1	liver	4TU -ve	1	Arhgef17	3648	1.980143027	0	863	1130	0	40	0	0	1.980143027	2.091838248
s1	liver	4TU -ve	1	Arhgef18	2066	18.7123516	0	529	8593	0	378	0	0	18.7123516	19.76787144
s1	liver	4TU -ve	1	Arhgef19	685	33.51392073	0	174	14310	0	677	0	4	33.51392073	35.40436235
s1	liver	4TU -ve	1	Arhgef2	1417	4.752343264	0	343	1548	0	96	0	1	4.752343264	5.020411795
s1	liver	4TU -ve	1	Arhgef25	1034	0.940567938	0	243	516	0	19	0	0	0.940567938	0.993623168
s1	liver	4TU -ve	1	Arhgef26	1875	23.8112199	0.000227411	599	13192	3	481	3	0	23.8112199	25.15435493
s1	liver	4TU -ve	1	Arhgef28	1205	0.297021454	0	254	135	0	6	0	0	0.297021454	0.313775737
s1	liver	4TU -ve	1	Arhgef3	1932	23.95973062	7.74893452150329e-05	529	12905	1	484	1	1	23.95973062	25.3112428
s1	liver	4TU -ve	1	Arhgef37	1046	0.247517878	0	253	89	0	5	0	0	0.247517878	0.261479781
s1	liver	4TU -ve	1	Arhgef39	536	0.594042908	0	163	396	0	12	0	0	0.594042908	0.627551474
s1	liver	4TU -ve	1	Arhgef40	4930	2.97021454	0	1009	1691	0	60	0	0	2.97021454	3.137757372
s1	liver	4TU -ve	1	Arhgef5	549	23.11816984	0	161	11481	0	467	0	1	23.11816984	24.42221154
s1	liver	4TU -ve	1	Arhgef6	2026	0.990071513	0	607	611	0	20	0	0	0.990071513	1.045919124
s1	liver	4TU -ve	1	Arhgef7	4963	16.13816567	0.000813008	1332	7380	6	326	6	3	16.13816567	17.04848172
s1	liver	4TU -ve	1	Arhgef9	5907	0.940567938	0	1904	433	0	19	0	1	0.940567938	0.993623168
s1	liver	4TU -ve	1	Arid1a	1323	24.65278068	0.000287542	419	13911	4	498	4	4	24.65278068	26.04338619
s1	liver	4TU -ve	1	Arid1b	4569	36.33562454	0.000934517	1388	14981	14	734	14	5	36.33562454	38.38523185
s1	liver	4TU -ve	1	Arid2	3092	19.85093384	8.98957209636821e-05	1049	11124	1	401	1	0	19.85093384	20.97067844
s1	liver	4TU -ve	1	Arid3a	3082	1.732625148	0	824	728	0	35	0	0	1.732625148	1.830358467
s1	liver	4TU -ve	1	Arid3b	4623	4.80184684	0	1106	2247	0	97	0	1	4.80184684	5.072707751
s1	liver	4TU -ve	1	Arid4a	988	2.673193086	0	366	1757	0	54	0	0	2.673193086	2.823981635
s1	liver	4TU -ve	1	Arid4b	4192	18.11830869	0	1380	7216	0	366	0	4	18.11830869	19.14031997
s1	liver	4TU -ve	1	Arid5a	5298	0.594042908	0	1123	241	0	12	0	0	0.594042908	0.627551474
s1	liver	4TU -ve	1	Arid5b	6922	81.779907	3.41751819828441e-05	1746	29261	1	1652	1	2	81.779907	86.39291964
s1	liver	4TU -ve	1	Arih1	5487	53.16684027	9.87231802027116e-05	1791	30388	3	1074	9	0	53.16684027	56.16585696
s1	liver	4TU -ve	1	Arih2	3406	26.18739153	7.10176834031674e-05	897	14081	1	529	1	7	26.18739153	27.66456083
s1	liver	4TU -ve	1	Arl1	1041	172.7674791	0.000395541	328	68261	27	3490	27	1164	172.7674791	182.5128871
s1	liver	4TU -ve	1	Arl10	627	1.732625148	0	171	660	0	35	0	0	1.732625148	1.830358467
s1	liver	4TU -ve	1	Arl11	663	0.594042908	0	163	66	0	12	0	0	0.594042908	0.627551474
s1	liver	4TU -ve	1	Arl13b	1947	2.376171632	0	666	1498	0	48	0	0	2.376171632	2.510205897
s1	liver	4TU -ve	1	Arl14	518	0.099007151	0	181	46	0	2	0	0	0.099007151	0.104591912
s1	liver	4TU -ve	1	Arl14ep	2289	9.504686528	0.000188041	738	5318	1	192	1	1	9.504686528	10.04082359
s1	liver	4TU -ve	1	Arl15	3200	11.43532598	0.000641231	964	6238	4	231	4	1	11.43532598	12.08036588
s1	liver	4TU -ve	1	Arl16	212	1.881135875	0	42	526	0	38	0	0	1.881135875	1.987246336
s1	liver	4TU -ve	1	Arl2	284	5.445393323	0	57	1317	0	110	0	0	5.445393323	5.752555182
s1	liver	4TU -ve	1	Arl2bp	1307	4.900853991	0	379	2559	0	99	0	1	4.900853991	5.177299664
s1	liver	4TU -ve	1	Arl3	230	29.20710964	0	56	13790	0	590	0	1	29.20710964	30.85461416
s1	liver	4TU -ve	1	Arl4a	6393	36.18711381	0.000165472	2008	18130	3	731	3	2	36.18711381	38.22834398
s1	liver	4TU -ve	1	Arl4c	4356	2.821703813	0	1177	1451	0	57	0	0	2.821703813	2.980869503
s1	liver	4TU -ve	1	Arl4d	577	20.19745887	6.77231477719084e-05	173	14766	1	408	1	1	20.19745887	21.33675013
s1	liver	4TU -ve	1	Arl5a	4433	147.1741305	0.000116918	1433	94083	11	2973	11	2346	147.1741305	155.4758778
s1	liver	4TU -ve	1	Arl5b	6534	11.93036174	0.000517464	2238	7730	4	241	4	0	11.93036174	12.60332544
s1	liver	4TU -ve	1	Arl5c	1173	0.396028605	0	314	281	0	8	0	0	0.396028605	0.41836765
s1	liver	4TU -ve	1	Arl6	870	2.722696662	0.000683995	316	1462	1	55	1	3	2.722696662	2.876277591
s1	liver	4TU -ve	1	Arl6ip1	1855	285.3386102	0.000202081	595	183095	37	5764	36	42	285.3386102	301.4338915
s1	liver	4TU -ve	1	Arl6ip4	155	37.42470321	0	41	13417	0	756	0	12	37.42470321	39.53574289
s1	liver	4TU -ve	1	Arl6ip5	743	6.138443383	0	217	2287	0	124	2	0	6.138443383	6.484698569
s1	liver	4TU -ve	1	Arl6ip6	1832	4.950357567	0	709	3125	0	100	0	2	4.950357567	5.22959562
s1	liver	4TU -ve	1	Arl8a	998	5.890925504	0	301	4956	0	119	0	0	5.890925504	6.223218788
s1	liver	4TU -ve	1	Arl8b	3726	50.39464003	0.000191806	1182	26068	5	1018	5	30	50.39464003	53.23728341
s1	liver	4TU -ve	1	Armc1	2630	91.58161499	0	869	48996	0	1850	0	86	91.58161499	96.74751897
s1	liver	4TU -ve	1	Armc10	2019	5.296882596	0	613	2890	0	107	0	14	5.296882596	5.595667313
s1	liver	4TU -ve	1	Armc5	283	11.78185101	0	55	3465	0	238	0	3	11.78185101	12.44643758
s1	liver	4TU -ve	1	Armc6	493	8.267097137	0	109	3367	0	167	0	0	8.267097137	8.733424685
s1	liver	4TU -ve	1	Armc7	1393	1.13858224	0	308	584	0	23	0	0	1.13858224	1.202806993
s1	liver	4TU -ve	1	Armc8	3989	12.8214261	0	1228	7790	0	259	0	0	12.8214261	13.54465266
s1	liver	4TU -ve	1	Armc9	3053	1.980143027	0	782	1001	0	40	0	0	1.980143027	2.091838248
s1	liver	4TU -ve	1	Armcx1	396	1.633617997	0	145	1103	0	33	0	0	1.633617997	1.725766555
s1	liver	4TU -ve	1	Armcx2	383	1.188085816	0	136	674	0	24	0	0	1.188085816	1.255102949
s1	liver	4TU -ve	1	Armcx3	1723	14.20752622	0.000885347	528	9036	8	287	8	216	14.20752622	15.00893943
s1	liver	4TU -ve	1	Armcx4	342	0.792057211	0	131	587	0	16	0	0	0.792057211	0.836735299
s1	liver	4TU -ve	1	Armcx5	325	0.445532181	0	134	249	0	9	0	2	0.445532181	0.470663606
s1	liver	4TU -ve	1	Armcx6	714	0.099007151	0	181	35	0	2	0	1	0.099007151	0.104591912
s1	liver	4TU -ve	1	Armt1	4626	18.26681942	0	1423	9812	0	369	0	0	18.26681942	19.29720784
s1	liver	4TU -ve	1	Arnt	2290	17.02923003	0	760	9996	0	344	0	2	17.02923003	17.98980893
s1	liver	4TU -ve	1	Arnt2	4995	0.34652503	0	1228	224	0	7	0	0	0.34652503	0.366071693
s1	liver	4TU -ve	1	Arntl	507	5.445393323	0.001826722	185	3832	7	110	7	0	5.445393323	5.752555182
s1	liver	4TU -ve	1	Arntl2	1947	0.544539332	0	539	154	0	11	0	0	0.544539332	0.575255518
s1	liver	4TU -ve	1	Arpc1a	804	35.54356733	5.00475451679095e-05	221	19981	1	718	8	4	35.54356733	37.54849655
s1	liver	4TU -ve	1	Arpc1b	2048	147.8671805	0.000237737	477	50476	12	2987	12	225	147.8671805	156.2080212
s1	liver	4TU -ve	1	Arpc2	414	161.0846352	0.00019067	140	78670	15	3254	15	22	161.0846352	170.1710415
s1	liver	4TU -ve	1	Arpc3	420	52.02825803	0.000232705	110	30081	7	1051	7	2	52.02825803	54.96304996
s1	liver	4TU -ve	1	Arpc4	1672	44.45421095	0.00034662	445	17310	6	898	6	2	44.45421095	46.96176867
s1	liver	4TU -ve	1	Arpc5	1275	81.779907	0.000321516	401	46654	15	1652	15	39	81.779907	86.39291964
s1	liver	4TU -ve	1	Arpc5l	999	74.50288138	0.000255813	280	35182	9	1505	9	6	74.50288138	78.70541408
s1	liver	4TU -ve	1	Arpin	1481	7.227522048	0	431	4107	0	146	0	0	7.227522048	7.635209605
s1	liver	4TU -ve	1	Arpp19	3508	65.49323061	8.76117049237778e-05	1187	11414	1	1323	1	104	65.49323061	69.18755005
s1	liver	4TU -ve	1	Arpp21	5951	0.099007151	0	1711	4	0	2	0	2	0.099007151	0.104591912
s1	liver	4TU -ve	1	Arrb1	5618	8.613622166	0	1463	3249	0	174	0	5	8.613622166	9.099496378
s1	liver	4TU -ve	1	Arrb2	1365	13.61348331	0	308	5488	0	275	0	0	13.61348331	14.38138795
s1	liver	4TU -ve	1	Arrdc1	998	4.504825386	0	245	1911	0	91	0	0	4.504825386	4.758932014
s1	liver	4TU -ve	1	Arrdc2	812	5.197875445	0	166	1915	0	105	0	0	5.197875445	5.491075401
s1	liver	4TU -ve	1	Arrdc3	2801	49.25605779	5.67038076606844e-05	921	35271	2	995	2	0	49.25605779	52.03447642
s1	liver	4TU -ve	1	Arrdc4	2598	1.930639451	0	776	876	0	39	0	0	1.930639451	2.039542292
s1	liver	4TU -ve	1	Arsa	1156	24.45476638	0.000360036	261	11110	4	494	4	0	24.45476638	25.83420236
s1	liver	4TU -ve	1	Arsb	2285	9.801707982	0	669	4034	0	198	0	1	9.801707982	10.35459933
s1	liver	4TU -ve	1	Arsg	837	26.63292371	0	225	11182	0	538	0	0	26.63292371	28.13522443
s1	liver	4TU -ve	1	Arsi	793	0.495035757	0	211	240	0	10	0	0	0.495035757	0.522959562
s1	liver	4TU -ve	1	Arsk	2113	5.346386172	0	728	3639	0	108	0	0	5.346386172	5.647963269
s1	liver	4TU -ve	1	Art2b	1890	0.396028605	0	498	97	0	8	0	0	0.396028605	0.41836765
s1	liver	4TU -ve	1	Art3	420	0.940567938	0	142	480	0	19	0	0	0.940567938	0.993623168
s1	liver	4TU -ve	1	Art4	1124	7.029507745	0	253	2536	0	142	0	0	7.029507745	7.42602578
s1	liver	4TU -ve	1	Artn	431	0.099007151	0	103	54	0	2	0	0	0.099007151	0.104591912
s1	liver	4TU -ve	1	Arv1	1181	1.584114421	0.00482509	313	829	4	32	4	0	1.584114421	1.673470598
s1	liver	4TU -ve	1	Arvcf	2565	8.712629318	0	590	3638	0	176	0	1	8.712629318	9.204088291
s1	liver	4TU -ve	1	Arxes2	854	0.099007151	0	314	51	0	2	0	0	0.099007151	0.104591912
s1	liver	4TU -ve	1	As3mt	527	25.24682359	7.2716695753345e-05	145	13752	1	510	1	8	25.24682359	26.67093766
s1	liver	4TU -ve	1	Asah1	1980	11.1878081	0	615	3836	0	226	0	15	11.1878081	11.8188861
s1	liver	4TU -ve	1	Asah2	2104	1.237589392	0	668	519	0	25	0	0	1.237589392	1.307398905
s1	liver	4TU -ve	1	Asap1	2590	8.861140045	0.000878735	792	4552	4	179	4	1	8.861140045	9.360976159
s1	liver	4TU -ve	1	Asap2	2379	7.475039926	0	745	4367	0	151	0	0	7.475039926	7.896689386
s1	liver	4TU -ve	1	Asap3	1356	3.910782478	0	341	1373	0	79	0	1	3.910782478	4.13138054
s1	liver	4TU -ve	1	Asb1	5004	4.999861142	0	1524	2361	0	101	0	3	4.999861142	5.281891576
s1	liver	4TU -ve	1	Asb13	3515	31.08824552	0.000423754	910	16519	7	628	7	2	31.08824552	32.84186049
s1	liver	4TU -ve	1	Asb16	1401	0.643546484	0	353	242	0	13	0	0	0.643546484	0.679847431
s1	liver	4TU -ve	1	Asb2	396	0.742553635	0	84	220	0	15	0	0	0.742553635	0.784439343
s1	liver	4TU -ve	1	Asb3	3731	5.296882596	0	1246	3767	0	107	0	0	5.296882596	5.595667313
s1	liver	4TU -ve	1	Asb4	2411	0.198014303	0	771	136	0	4	0	0	0.198014303	0.209183825
s1	liver	4TU -ve	1	Asb6	1331	7.277025623	0	273	2811	0	147	0	0	7.277025623	7.687505561
s1	liver	4TU -ve	1	Asb7	3997	6.880997018	0	1204	4269	0	139	0	0	6.880997018	7.269137911
s1	liver	4TU -ve	1	Asb8	1169	34.35548151	0.000510146	352	17642	9	694	9	0	34.35548151	36.2933936
s1	liver	4TU -ve	1	Ascc1	288	11.97986531	0	70	4434	0	242	0	14	11.97986531	12.6556214
s1	liver	4TU -ve	1	Ascc2	2621	24.2072485	0.000111744	660	8949	1	489	1	0	24.2072485	25.57272258
s1	liver	4TU -ve	1	Ascc3	2060	15.34610846	0.00013113	672	7626	1	310	1	80	15.34610846	16.21174642
s1	liver	4TU -ve	1	Ascl2	529	0.049503576	0	149	20	0	1	0	0	0.049503576	0.052295956
s1	liver	4TU -ve	1	Ascl3	121	0.297021454	0	34	126	0	6	0	0	0.297021454	0.313775737
s1	liver	4TU -ve	1	Ascl4	993	0.049503576	0	288	0	0	1	0	1	0.049503576	0.052295956
s1	liver	4TU -ve	1	Asf1a	1371	7.871068531	0.00071977	470	4168	3	159	3	0	7.871068531	8.315057035
s1	liver	4TU -ve	1	Asf1b	857	0.099007151	0	246	65	0	2	0	0	0.099007151	0.104591912
s1	liver	4TU -ve	1	Asgr1	251	922.6971469	0.000197192	78	431053	85	18639	85	25	922.6971469	974.7443276
s1	liver	4TU -ve	1	Asgr2	306	262.8639868	0.000306263	59	114281	35	5310	35	52	262.8639868	277.6915274
s1	liver	4TU -ve	1	Ash1l	2293	10.04922586	0	693	5480	0	203	0	3	10.04922586	10.61607911
s1	liver	4TU -ve	1	Ash2l	3119	23.06866626	0	868	12001	0	466	0	7	23.06866626	24.36991559
s1	liver	4TU -ve	1	Asic3	326	0.297021454	0	76	45	0	6	0	4	0.297021454	0.313775737
s1	liver	4TU -ve	1	Asic5	140	2.871207389	0	56	1416	0	58	0	0	2.871207389	3.033165459
s1	liver	4TU -ve	1	Asl	298	459.9872251	0.000156449	55	51135	8	9292	16	34	459.9872251	485.934025
s1	liver	4TU -ve	1	Asna1	660	16.23717282	0	131	4179	0	328	0	9	16.23717282	17.15307363
s1	liver	4TU -ve	1	Asns	146	3.415746721	0	34	1101	0	69	0	0	3.415746721	3.608420978
s1	liver	4TU -ve	1	Asnsd1	1113	35.98909951	0.001185712	339	13494	16	727	16	1	35.98909951	38.01916016
s1	liver	4TU -ve	1	Aspa	577	5.59390405	0.001574803	181	2540	4	113	4	5	5.59390405	5.90944305
s1	liver	4TU -ve	1	Aspdh	640	106.8782199	6.76727346552074e-05	127	29554	2	2159	5	63	106.8782199	112.9069694
s1	liver	4TU -ve	1	Aspg	1550	95.64090819	6.8211273049726e-05	356	43981	3	1932	3	0	95.64090819	101.0357874
s1	liver	4TU -ve	1	Asph	8571	24.35575923	0	2846	12122	0	492	0	6	24.35575923	25.72961045
s1	liver	4TU -ve	1	Aspm	341	0.099007151	0	141	80	0	2	0	0	0.099007151	0.104591912
s1	liver	4TU -ve	1	Aspn	934	1.089078665	0	323	596	0	22	0	1	1.089078665	1.150511036
s1	liver	4TU -ve	1	Asprv1	517	0.049503576	0	135	20	0	1	0	0	0.049503576	0.052295956
s1	liver	4TU -ve	1	Aspscr1	873	39.99888914	0	167	6546	0	808	4	2	39.99888914	42.25513261
s1	liver	4TU -ve	1	Asrgl1	3132	8.91064362	0	856	2698	0	180	0	9	8.91064362	9.413272116
s1	liver	4TU -ve	1	Ass1	255	2097.961537	0.00035013	62	548367	192	42380	192	15078	2097.961537	2216.302624
s1	liver	4TU -ve	1	Aste1	2330	3.465250297	0	646	1226	0	70	0	1	3.465250297	3.660716934
s1	liver	4TU -ve	1	Astn1	4222	0.099007151	0	1199	50	0	2	0	0	0.099007151	0.104591912
s1	liver	4TU -ve	1	Astn2	649	0.396028605	0	203	243	0	8	0	0	0.396028605	0.41836765
s1	liver	4TU -ve	1	Asxl1	1934	10.64326877	0.000238892	623	4186	1	215	1	42	10.64326877	11.24363058
s1	liver	4TU -ve	1	Asxl2	10725	31.38526697	7.75133710565072e-05	3221	12901	1	634	3	0	31.38526697	33.15563623
s1	liver	4TU -ve	1	Atad1	1681	51.23620082	6.66955680795011e-05	611	29987	2	1035	2	2	51.23620082	54.12631466
s1	liver	4TU -ve	1	Atad2	1481	0.742553635	0.007797271	555	513	4	15	4	0	0.742553635	0.784439343
s1	liver	4TU -ve	1	Atad2b	3910	10.84128307	0	1312	7880	0	219	0	11	10.84128307	11.45281441
s1	liver	4TU -ve	1	Atad3a	1268	34.25647436	0	288	12146	0	692	0	6	34.25647436	36.18880169
s1	liver	4TU -ve	1	Atad5	1423	0.693050059	0	558	490	0	14	0	0	0.693050059	0.732143387
s1	liver	4TU -ve	1	Atat1	2351	12.47490107	0	569	5629	0	252	0	1	12.47490107	13.17858096
s1	liver	4TU -ve	1	Ate1	3291	27.42498092	0.000170896	1003	11703	2	554	2	11	27.42498092	28.97195973
s1	liver	4TU -ve	1	Atf1	1874	21.9795876	0	585	12014	0	444	0	54	21.9795876	23.21940455
s1	liver	4TU -ve	1	Atf2	2815	19.60341596	0.000252207	959	11895	3	396	3	0	19.60341596	20.70919865
s1	liver	4TU -ve	1	Atf3	1186	0.742553635	0	300	416	0	15	0	0	0.742553635	0.784439343
s1	liver	4TU -ve	1	Atf4	81	93.26473656	0.000225413	35	44363	10	1884	10	14	93.26473656	98.52558148
s1	liver	4TU -ve	1	Atf5	669	270.5865446	0.000136104	157	95515	13	5466	13	35	270.5865446	285.8496966
s1	liver	4TU -ve	1	Atf6	5205	34.90002085	0	1442	20678	0	705	0	9	34.90002085	36.86864912
s1	liver	4TU -ve	1	Atf6b	628	20.04894815	0.000171762	166	11644	2	405	2	0	20.04894815	21.17986226
s1	liver	4TU -ve	1	Atf7	7617	12.07887246	0	2383	5502	0	244	0	3	12.07887246	12.76021331
s1	liver	4TU -ve	1	Atf7ip	3969	23.11816984	0.000179662	1244	11132	2	467	2	3	23.11816984	24.42221154
s1	liver	4TU -ve	1	Atf7ip2	1430	0.049503576	0	471	4	0	1	0	1	0.049503576	0.052295956
s1	liver	4TU -ve	1	Atg10	1187	5.59390405	0	353	2922	0	113	0	1	5.59390405	5.90944305
s1	liver	4TU -ve	1	Atg101	273	53.11733669	3.67917586460633e-05	87	27180	1	1073	1	5	53.11733669	56.113561
s1	liver	4TU -ve	1	Atg12	2033	39.2563355	0.000335265	617	20879	7	793	7	0	39.2563355	41.47069326
s1	liver	4TU -ve	1	Atg13	1768	59.10726935	4.29719393236217e-05	441	23271	1	1194	1	5	59.10726935	62.4413717
s1	liver	4TU -ve	1	Atg14	1944	17.37575506	0.000575904	575	8682	5	351	5	0	17.37575506	18.35588063
s1	liver	4TU -ve	1	Atg16l1	1119	32.77136709	0.000155577	291	19283	3	662	3	0	32.77136709	34.619923
s1	liver	4TU -ve	1	Atg16l2	6184	12.52440464	0.001162453	1698	6882	8	253	8	4	12.52440464	13.23087692
s1	liver	4TU -ve	1	Atg2a	498	22.77164481	0.000222618	115	8984	2	460	2	1	22.77164481	24.05613985
s1	liver	4TU -ve	1	Atg2b	937	15.29660488	0.000120656	287	8288	1	309	1	3	15.29660488	16.15945047
s1	liver	4TU -ve	1	Atg3	797	61.18641953	8.47098686997035e-05	296	35415	3	1236	3	8	61.18641953	64.63780186
s1	liver	4TU -ve	1	Atg4a	956	13.2174547	0	288	6597	0	267	0	0	13.2174547	13.9630203
s1	liver	4TU -ve	1	Atg4a-ps	879	0.049503576	0	260	11	0	1	0	0	0.049503576	0.052295956
s1	liver	4TU -ve	1	Atg4b	3521	28.01902383	0	895	13954	0	566	0	0	28.01902383	29.59951121
s1	liver	4TU -ve	1	Atg4c	1223	12.32639034	0	438	5910	0	249	0	0	12.32639034	13.02169309
s1	liver	4TU -ve	1	Atg4d	4480	18.41533015	0	1137	6637	0	372	0	19	18.41533015	19.45409571
s1	liver	4TU -ve	1	Atg5	1239	62.32500177	0.000284369	397	31649	9	1259	8	2	62.32500177	65.84060885
s1	liver	4TU -ve	1	Atg7	1591	35.93959593	8.03341902313625e-05	338	12448	1	726	1	1	35.93959593	37.9668642
s1	liver	4TU -ve	1	Atg9a	3912	37.32569605	8.58811405015459e-05	921	11644	1	754	1	6	37.32569605	39.43115097
s1	liver	4TU -ve	1	Atg9b	906	0.445532181	0	232	182	0	9	0	0	0.445532181	0.470663606
s1	liver	4TU -ve	1	Atic	960	17.12823718	0.000351865	312	8526	3	346	3	12	17.12823718	18.09440084
s1	liver	4TU -ve	1	Atl1	3079	1.039575089	0	994	793	0	21	0	0	1.039575089	1.09821508
s1	liver	4TU -ve	1	Atl2	3698	103.0664445	0.000160142	1192	68689	11	2082	11	0	103.0664445	108.8801808
s1	liver	4TU -ve	1	Atl3	4572	34.40498509	5.25430853299706e-05	1536	19032	1	695	1	5	34.40498509	36.34568956
s1	liver	4TU -ve	1	Atm	597	5.296882596	0	174	2168	0	107	0	0	5.296882596	5.595667313
s1	liver	4TU -ve	1	Atmin	2386	9.554190104	0.00122125	659	4913	6	193	6	4	9.554190104	10.09311955
s1	liver	4TU -ve	1	Atn1,Gm45234	528	16.38568355	0	124	6881	0	331	0	0	16.38568355	17.3099615
s1	liver	4TU -ve	1	Atoh8	1122	17.87079082	0	222	6309	0	361	0	0	17.87079082	18.87884019
s1	liver	4TU -ve	1	Atox1	188	202.2716102	0.000221446	41	58705	13	4086	13	12	202.2716102	213.681277
s1	liver	4TU -ve	1	Atp10b	2384	0.445532181	0	638	275	0	9	0	1	0.445532181	0.470663606
s1	liver	4TU -ve	1	Atp10d	1529	2.376171632	0	497	1473	0	48	0	0	2.376171632	2.510205897
s1	liver	4TU -ve	1	Atp11a	7230	14.70256197	0.00014652	1852	6825	1	297	1	0	14.70256197	15.53189899
s1	liver	4TU -ve	1	Atp11b	1344	19.00937306	0	455	9395	0	384	0	1	19.00937306	20.08164718
s1	liver	4TU -ve	1	Atp11c	2507	65.98826637	0.000211579	871	37811	8	1333	8	0	65.98826637	69.71050961
s1	liver	4TU -ve	1	Atp13a1	220	36.18711381	0	48	12487	0	731	0	7	36.18711381	38.22834398
s1	liver	4TU -ve	1	Atp13a2	340	13.2174547	0	71	4968	0	267	0	0	13.2174547	13.9630203
s1	liver	4TU -ve	1	Atp13a3	3281	70.1960703	4.57090618215061e-05	1175	43755	2	1418	7	10	70.1960703	74.15566589
s1	liver	4TU -ve	1	Atp13a4	3748	0.099007151	0	969	12	0	2	0	2	0.099007151	0.104591912
s1	liver	4TU -ve	1	Atp13a5	1616	0.148510727	0	459	81	0	3	0	0	0.148510727	0.156887869
s1	liver	4TU -ve	1	Atp1a1	337	412.0182603	0.000250475	79	239545	60	8323	60	3	412.0182603	435.2592434
s1	liver	4TU -ve	1	Atp1a2	3162	1.732625148	0	738	274	0	35	0	0	1.732625148	1.830358467
s1	liver	4TU -ve	1	Atp1a4	285	0.445532181	0	63	187	0	9	0	0	0.445532181	0.470663606
s1	liver	4TU -ve	1	Atp1b1	1167	94.05679377	0.000473914	411	48532	23	1900	23	28	94.05679377	99.36231678
s1	liver	4TU -ve	1	Atp1b2	1512	0.049503576	0	447	15	0	1	0	0	0.049503576	0.052295956
s1	liver	4TU -ve	1	Atp1b3	869	43.16711798	0	274	22257	0	872	0	0	43.16711798	45.6020738
s1	liver	4TU -ve	1	Atp1b4	3047	0.643546484	0	871	78	0	13	0	13	0.643546484	0.679847431
s1	liver	4TU -ve	1	Atp23	472	5.59390405	0	141	2729	0	113	0	1	5.59390405	5.90944305
s1	liver	4TU -ve	1	Atp2a2	2050	208.5090607	0.000125469	682	127522	16	4212	16	9	208.5090607	220.2705675
s1	liver	4TU -ve	1	Atp2a3	1341	0.594042908	0	342	138	0	12	0	0	0.594042908	0.627551474
s1	liver	4TU -ve	1	Atp2b1	5176	37.47420678	4.25151991837082e-05	1670	23521	1	757	1	135	37.47420678	39.58803884
s1	liver	4TU -ve	1	Atp2b2	5137	1.683121573	0	1408	1185	0	34	0	0	1.683121573	1.778062511
s1	liver	4TU -ve	1	Atp2b4	7542	18.36582657	0	2124	3382	0	371	0	232	18.36582657	19.40179975
s1	liver	4TU -ve	1	Atp2c1	2907	17.27674791	0	1026	10342	0	349	0	8	17.27674791	18.25128871
s1	liver	4TU -ve	1	Atp2c2	231	0.594042908	0.003921569	61	255	1	12	1	0	0.594042908	0.627551474
s1	liver	4TU -ve	1	Atp4a	815	3.118725267	0	188	1170	0	63	0	2	3.118725267	3.29464524
s1	liver	4TU -ve	1	Atp4b	421	0.049503576	0	96	0	0	1	0	1	0.049503576	0.052295956
s1	liver	4TU -ve	1	Atp5a1	659	909.9252244	0.000213006	197	460080	98	18381	108	49	909.9252244	961.2519709
s1	liver	4TU -ve	1	Atp5b	272	1081.40561	0.000194556	83	416332	81	21845	93	1236	1081.40561	1142.405163
s1	liver	4TU -ve	1	Atp5c1	176	274.8933557	0.000146411	49	143432	21	5553	21	3581	274.8933557	290.3994448
s1	liver	4TU -ve	1	Atp5d	325	386.4744152	0.000168903	66	106570	18	7807	18	212	386.4744152	408.27453
s1	liver	4TU -ve	1	Atp5e	153	523.4508091	0.000185578	41	188600	35	10574	35	152	523.4508091	552.9774408
s1	liver	4TU -ve	1	Atp5f1	1046	465.6306327	0.000116878	288	248122	29	9406	29	216	465.6306327	491.895764
s1	liver	4TU -ve	1	Atp5g1	4252	340.0400613	0.000714162	1194	103618	74	6869	78	3377	340.0400613	359.2209231
s1	liver	4TU -ve	1	Atp5g2	461	196.6282026	0.000513643	146	79822	41	3972	42	3903	196.6282026	207.719538
s1	liver	4TU -ve	1	Atp5g3	146	1057.693398	0.000241734	51	512960	124	21366	139	1	1057.693398	1117.3554
s1	liver	4TU -ve	1	Atp5h	59	515.7777549	0.000130595	10	61258	8	10419	15	4682	515.7777549	544.8715676
s1	liver	4TU -ve	1	Atp5j	92	241.4289385	0.000583481	28	116542	68	4877	68	4809	241.4289385	255.0473784
s1	liver	4TU -ve	1	Atp5j2	426	615.7254742	0.000228473	100	196960	45	12438	46	122	615.7254742	650.4571032
s1	liver	4TU -ve	1	Atp5k	68	211.7762967	1.391827190736e-05	22	71848	1	4278	4	106	211.7762967	223.7221006
s1	liver	4TU -ve	1	Atp5l	151	589.6865934	0.000206233	55	227898	47	11912	47	11731	589.6865934	622.9494302
s1	liver	4TU -ve	1	Atp5o	351	440.3838091	0.000179291	79	161748	29	8896	29	307	440.3838091	465.2248263
s1	liver	4TU -ve	1	Atp5s	827	3.910782478	0	258	2017	0	79	0	0	3.910782478	4.13138054
s1	liver	4TU -ve	1	Atp6ap1	1843	81.33437482	0.000146237	548	34191	5	1643	5	0	81.33437482	85.92225603
s1	liver	4TU -ve	1	Atp6ap2	1176	73.61181702	0.000283403	424	38814	11	1487	11	2	73.61181702	77.76408687
s1	liver	4TU -ve	1	Atp6v0a1	1314	30.49420261	0.000346428	303	14433	5	616	5	0	30.49420261	32.21430902
s1	liver	4TU -ve	1	Atp6v0a2	5184	43.26612513	0	1360	18607	0	874	0	1	43.26612513	45.70666572
s1	liver	4TU -ve	1	Atp6v0b	289	65.74074849	0	86	26782	0	1328	0	5	65.74074849	69.44902983
s1	liver	4TU -ve	1	Atp6v0c,Gm43796	744	259.3987365	0.000224915	203	102261	23	5240	23	5222	259.3987365	274.0308105
s1	liver	4TU -ve	1	Atp6v0d1	438	60.88939807	0.000130628	119	22966	3	1230	3	0	60.88939807	64.32402612
s1	liver	4TU -ve	1	Atp6v0d2	1378	0.693050059	0	404	290	0	14	0	0	0.693050059	0.732143387
s1	liver	4TU -ve	1	Atp6v0e	2936	86.58175384	0.000162451	934	43090	7	1749	7	1	86.58175384	91.46562739
s1	liver	4TU -ve	1	Atp6v0e2	1407	0.297021454	0	378	135	0	6	0	0	0.297021454	0.313775737
s1	liver	4TU -ve	1	Atp6v1a	2022	81.33437482	0.000175905	664	45479	8	1643	8	0	81.33437482	85.92225603
s1	liver	4TU -ve	1	Atp6v1b2	1142	43.31562871	0.000303004	365	23102	7	875	7	1	43.31562871	45.75896167
s1	liver	4TU -ve	1	Atp6v1c1	1033	34.00895648	0.000124712	321	16037	2	687	2	0	34.00895648	35.92732191
s1	liver	4TU -ve	1	Atp6v1d	2744	39.50385338	0.000813914	867	23344	19	798	19	6	39.50385338	41.73217305
s1	liver	4TU -ve	1	Atp6v1e1	458	71.68117757	0.000285626	131	42013	12	1448	12	2	71.68117757	75.72454457
s1	liver	4TU -ve	1	Atp6v1f	244	128.5112824	0.000252098	77	67434	17	2596	17	16	128.5112824	135.7603023
s1	liver	4TU -ve	1	Atp6v1g1	632	108.5118379	0.000191988	222	62504	12	2192	12	1718	108.5118379	114.632736
s1	liver	4TU -ve	1	Atp6v1g2	969	2.029646602	0	275	1228	0	41	0	0	2.029646602	2.144134204
s1	liver	4TU -ve	1	Atp6v1h	364	34.999028	3.76619463693884e-05	146	26552	1	707	1	0	34.999028	36.97324103
s1	liver	4TU -ve	1	Atp7a	311	8.217593561	0	96	4311	0	166	0	0	8.217593561	8.681128729
s1	liver	4TU -ve	1	Atp7b	1866	9.455182953	0	505	5789	0	191	0	4	9.455182953	9.988527634
s1	liver	4TU -ve	1	Atp8a1	6617	3.415746721	0	2027	2059	0	69	0	3	3.415746721	3.608420978
s1	liver	4TU -ve	1	Atp8b1	2361	18.01930154	0	789	11588	0	364	0	0	18.01930154	19.03572806
s1	liver	4TU -ve	1	Atp8b2	1938	0.940567938	0	516	663	0	19	0	0	0.940567938	0.993623168
s1	liver	4TU -ve	1	Atp8b4	3209	0.594042908	0	883	380	0	12	0	0	0.594042908	0.627551474
s1	liver	4TU -ve	1	Atp8b5	6093	0.940567938	0	1668	482	0	19	0	0	0.940567938	0.993623168
s1	liver	4TU -ve	1	Atp9a	334	62.32500177	0.000281532	70	28416	8	1259	8	4	62.32500177	65.84060885
s1	liver	4TU -ve	1	Atp9b	5844	14.70256197	0	1525	4860	0	297	0	6	14.70256197	15.53189899
s1	liver	4TU -ve	1	Atpaf1	2185	14.80156912	0.0004597	650	6526	3	299	3	232	14.80156912	15.6364909
s1	liver	4TU -ve	1	Atpaf2	1151	12.17787961	0	299	5975	0	246	0	0	12.17787961	12.86480522
s1	liver	4TU -ve	1	Atpif1	127	47.72144694	0.000250282	33	15982	4	964	4	1	47.72144694	50.41330177
s1	liver	4TU -ve	1	Atr	157	0.792057211	0	60	105	0	16	0	0	0.792057211	0.836735299
s1	liver	4TU -ve	1	Atraid	720	135.441783	0.000192296	200	67604	13	2736	13	34	135.441783	143.0817362
s1	liver	4TU -ve	1	Atrip,Gm42641,Trex1	1976	20.09845172	0	396	6641	0	406	0	4	20.09845172	21.23215822
s1	liver	4TU -ve	1	Atrn	4392	29.65264183	0.000228363	1175	17516	4	599	4	1	29.65264183	31.32527776
s1	liver	4TU -ve	1	Atrnl1	2124	14.05901549	0.000132644	624	7539	1	284	1	0	14.05901549	14.85205156
s1	liver	4TU -ve	1	Atrx	8142	27.57349165	0.000349325	2855	17176	6	557	6	0	27.57349165	29.1288476
s1	liver	4TU -ve	1	Atxn1	7300	27.92001668	5.31716913915032e-05	2246	18807	1	564	1	7	27.92001668	29.4949193
s1	liver	4TU -ve	1	Atxn10	289	54.55294039	0.000244354	92	28647	7	1102	7	8	54.55294039	57.63014373
s1	liver	4TU -ve	1	Atxn1l	5114	9.158161499	0.00099108	1516	6054	6	185	6	0	9.158161499	9.674751897
s1	liver	4TU -ve	1	Atxn2	880	38.71179617	0	228	20676	0	782	0	0	38.71179617	40.89543775
s1	liver	4TU -ve	1	Atxn2l	961	32.07831703	6.32271117855336e-05	223	15816	1	648	1	10	32.07831703	33.88777962
s1	liver	4TU -ve	1	Atxn3	4442	11.88085816	0	1449	6385	0	240	0	0	11.88085816	12.55102949
s1	liver	4TU -ve	1	Atxn7	4004	30.74172049	6.25860558267618e-05	1266	15978	1	621	1	6	30.74172049	32.4757888
s1	liver	4TU -ve	1	Atxn7l1	5647	13.11844755	0	1451	6408	0	265	1	0	13.11844755	13.85842839
s1	liver	4TU -ve	1	Atxn7l2	137	0.643546484	0	36	355	0	13	0	0	0.643546484	0.679847431
s1	liver	4TU -ve	1	Atxn7l3	2355	22.3756162	7.44158356898348e-05	595	13438	1	452	1	0	22.3756162	23.6377722
s1	liver	4TU -ve	1	Atxn7l3b	2999	233.7063807	0.000260202	923	111452	29	4721	29	5	233.7063807	246.8892092
s1	liver	4TU -ve	1	Auh	6725	48.95903634	0.000578662	1761	27650	16	989	16	0	48.95903634	51.72070068
s1	liver	4TU -ve	1	Aup1	1222	89.05693263	0.000365915	274	21863	8	1799	8	21	89.05693263	94.0804252
s1	liver	4TU -ve	1	Aurka	606	0.198014303	0	174	97	0	4	0	0	0.198014303	0.209183825
s1	liver	4TU -ve	1	Aurkaip1	138	91.82913286	0.000111049	47	27015	3	1855	3	1	91.82913286	97.00899875
s1	liver	4TU -ve	1	Aurkb	603	0.148510727	0	188	66	0	3	0	0	0.148510727	0.156887869
s1	liver	4TU -ve	1	Auts2	2037	0.049503576	0	514	1	0	1	0	1	0.049503576	0.052295956
s1	liver	4TU -ve	1	Aven	3679	21.23703396	0.000577645	1048	10387	6	429	6	3	21.23703396	22.43496521
s1	liver	4TU -ve	1	Avil	431	0.396028605	0	99	134	0	8	0	0	0.396028605	0.41836765
s1	liver	4TU -ve	1	Avl9	5415	9.356175801	0	1664	6873	0	189	0	0	9.356175801	9.883935721
s1	liver	4TU -ve	1	Avpi1	416	43.16711798	0	103	17114	0	872	0	0	43.16711798	45.6020738
s1	liver	4TU -ve	1	Avpr1a	1092	21.28653754	0	342	10904	0	430	0	5	21.28653754	22.48726116
s1	liver	4TU -ve	1	Avpr1b	2479	0.049503576	0	593	4	0	1	0	1	0.049503576	0.052295956
s1	liver	4TU -ve	1	Awat2	565	0.049503576	0	172	23	0	1	0	0	0.049503576	0.052295956
s1	liver	4TU -ve	1	Axin1	750	12.47490107	0.000475285	208	6312	3	252	3	7	12.47490107	13.17858096
s1	liver	4TU -ve	1	Axin2	1388	6.831493442	0	379	4476	0	138	0	2	6.831493442	7.216841955
s1	liver	4TU -ve	1	Axl	1389	18.7123516	0.000526801	424	7593	4	378	4	13	18.7123516	19.76787144
s1	liver	4TU -ve	1	Azgp1	993	1739.407138	0.000191729	223	787569	151	35137	150	51	1739.407138	1837.523013
s1	liver	4TU -ve	1	Azi2	4512	26.63292371	0.000141935	1394	14091	2	538	2	8	26.63292371	28.13522443
s1	liver	4TU -ve	1	Azin1	3965	54.55294039	0.000183005	1366	32786	6	1102	6	4	54.55294039	57.63014373
s1	liver	4TU -ve	1	B020004J07Rik	402	0.148510727	0	114	9	0	3	0	3	0.148510727	0.156887869
s1	liver	4TU -ve	1	B130006D01Rik	198	0.693050059	0	48	175	0	14	0	0	0.693050059	0.732143387
s1	liver	4TU -ve	1	B230118H07Rik	1608	14.6530584	0	465	7178	0	296	0	0	14.6530584	15.47960303
s1	liver	4TU -ve	1	B230217C12Rik	2019	0.34652503	0	539	182	0	7	0	1	0.34652503	0.366071693
s1	liver	4TU -ve	1	B230219D22Rik	3858	29.60313825	0.000439681	1265	18195	8	598	8	5	29.60313825	31.27298181
s1	liver	4TU -ve	1	B230307C23Rik	992	0.148510727	0	322	57	0	3	0	0	0.148510727	0.156887869
s1	liver	4TU -ve	1	B2m	448	3994.889053	0.000235984	153	1995897	471	80699	462	94	3994.889053	4220.231369
s1	liver	4TU -ve	1	B3galnt1	773	1.732625148	0	253	1000	0	35	0	0	1.732625148	1.830358467
s1	liver	4TU -ve	1	B3galnt2	2967	9.207665074	0.000173461	836	5765	1	186	1	13	9.207665074	9.727047853
s1	liver	4TU -ve	1	B3galt1	3766	28.0685274	0.000207541	1181	14455	3	567	3	15	28.0685274	29.65180716
s1	liver	4TU -ve	1	B3galt2	7218	0.148510727	0	2217	31	0	3	0	2	0.148510727	0.156887869
s1	liver	4TU -ve	1	B3galt4	238	0.247517878	0	44	38	0	5	0	0	0.247517878	0.261479781
s1	liver	4TU -ve	1	B3galt6	2173	4.207803932	0	647	2093	0	85	0	0	4.207803932	4.445156277
s1	liver	4TU -ve	1	B3gat3	400	29.35562037	0	85	8051	0	593	0	2	29.35562037	31.01150203
s1	liver	4TU -ve	1	B3glct	2993	0.495035757	0	897	218	0	10	0	0	0.495035757	0.522959562
s1	liver	4TU -ve	1	B3gnt2,Gm28048	2446	11.28681525	0	725	6422	0	228	0	0	11.28681525	11.92347801
s1	liver	4TU -ve	1	B3gnt3	1848	0.742553635	0	520	242	0	15	0	0	0.742553635	0.784439343
s1	liver	4TU -ve	1	B3gnt6	1159	0.049503576	0	328	13	0	1	0	0	0.049503576	0.052295956
s1	liver	4TU -ve	1	B3gnt7	1078	0.841560786	0	263	422	0	17	0	0	0.841560786	0.889031255
s1	liver	4TU -ve	1	B3gnt8	4468	1.287092967	0	904	806	0	26	0	0	1.287092967	1.359694861
s1	liver	4TU -ve	1	B3gnt9	917	0.247517878	0	229	68	0	5	0	0	0.247517878	0.261479781
s1	liver	4TU -ve	1	B3gntl1	2253	1.782128724	0	519	716	0	36	0	0	1.782128724	1.882654423
s1	liver	4TU -ve	1	B430306N03Rik	4904	0.693050059	0	1277	274	0	14	0	0	0.693050059	0.732143387
s1	liver	4TU -ve	1	B4galnt1	1339	45.64229677	0.000144802	278	13812	2	922	2	1	45.64229677	48.21687161
s1	liver	4TU -ve	1	B4galnt2	128	0.841560786	0	15	17	0	17	0	0	0.841560786	0.889031255
s1	liver	4TU -ve	1	B4galnt4	281	0.049503576	0	85	40	0	1	0	0	0.049503576	0.052295956
s1	liver	4TU -ve	1	B4galt1	2755	62.62202322	8.56188818174035e-05	859	35039	3	1265	3	4	62.62202322	66.15438459
s1	liver	4TU -ve	1	B4galt2	2547	0.049503576	0	565	7	0	1	0	0	0.049503576	0.052295956
s1	liver	4TU -ve	1	B4galt3	517	5.395889748	0	154	2301	0	109	0	0	5.395889748	5.700259226
s1	liver	4TU -ve	1	B4galt4	1251	1.039575089	0	337	488	0	21	0	0	1.039575089	1.09821508
s1	liver	4TU -ve	1	B4galt5	2892	19.20738736	0.000310246	796	12893	4	388	4	0	19.20738736	20.290831
s1	liver	4TU -ve	1	B4galt6	3722	6.039436231	0	1199	2692	0	122	0	0	6.039436231	6.380106656
s1	liver	4TU -ve	1	B4galt7	1069	9.405679377	0.000225734	282	4430	1	190	1	3	9.405679377	9.936231678
s1	liver	4TU -ve	1	B4gat1	636	20.3459696	0.000729306	178	8227	6	411	6	0	20.3459696	21.493638
s1	liver	4TU -ve	1	B630019K06Rik	1205	1.683121573	0	387	1092	0	34	0	0	1.683121573	1.778062511
s1	liver	4TU -ve	1	B930094E09Rik	827	0.247517878	0	236	128	0	5	0	0	0.247517878	0.261479781
s1	liver	4TU -ve	1	B9d1	137	0.148510727	0	29	46	0	3	0	0	0.148510727	0.156887869
s1	liver	4TU -ve	1	B9d2	364	4.306811083	0	76	1306	0	87	0	3	4.306811083	4.549748189
s1	liver	4TU -ve	1	BC003331	1856	54.60244396	0.000211454	467	28375	6	1103	6	5	54.60244396	57.68243969
s1	liver	4TU -ve	1	BC003965	2563	48.51350415	8.21186614658181e-05	817	24355	2	980	2	0	48.51350415	51.25003707
s1	liver	4TU -ve	1	BC004004	1431	93.80927589	0.000517331	384	15464	8	1895	9	9	93.80927589	99.10083699
s1	liver	4TU -ve	1	BC005537	3435	72.6217455	0.000596466	1118	40237	24	1467	24	25	72.6217455	76.71816774
s1	liver	4TU -ve	1	BC005624	1033	24.30625565	0	262	13659	0	491	0	333	24.30625565	25.67731449
s1	liver	4TU -ve	1	BC017158	1728	16.38568355	0	377	8623	0	331	0	0	16.38568355	17.3099615
s1	liver	4TU -ve	1	BC017643	1524	9.504686528	0.000197433	385	5065	1	192	1	1	9.504686528	10.04082359
s1	liver	4TU -ve	1	BC022687	542	0.198014303	0	155	76	0	4	0	0	0.198014303	0.209183825
s1	liver	4TU -ve	1	BC024063	419	0.297021454	0	129	171	0	6	0	0	0.297021454	0.313775737
s1	liver	4TU -ve	1	BC024139	1047	4.999861142	0	203	1526	0	101	0	0	4.999861142	5.281891576
s1	liver	4TU -ve	1	BC024978	6028	14.30653337	0	1560	5323	0	289	0	5	14.30653337	15.11353134
s1	liver	4TU -ve	1	BC025446	1026	147.5701591	0.000221481	280	67726	15	2981	15	14	147.5701591	155.8942454
s1	liver	4TU -ve	1	BC025920	405	1.039575089	0	101	262	0	21	0	0	1.039575089	1.09821508
s1	liver	4TU -ve	1	BC028528	287	3.960286053	0.000550964	78	1815	1	80	1	0	3.960286053	4.183676496
s1	liver	4TU -ve	1	BC029722	1195	12.22738319	0.000224871	268	4447	1	247	1	7	12.22738319	12.91710118
s1	liver	4TU -ve	1	BC030336	4920	10.54426162	0	1620	6369	0	213	0	9	10.54426162	11.13903867
s1	liver	4TU -ve	1	BC030867	790	0.247517878	0	198	70	0	5	0	0	0.247517878	0.261479781
s1	liver	4TU -ve	1	BC030870	947	0.445532181	0	248	270	0	9	0	0	0.445532181	0.470663606
s1	liver	4TU -ve	1	BC031181	590	102.7694231	0.000104726	179	38195	4	2076	4	42	102.7694231	108.5664051
s1	liver	4TU -ve	1	BC034090	1049	0.198014303	0	245	64	0	4	0	0	0.198014303	0.209183825
s1	liver	4TU -ve	1	BC035044	992	0.049503576	0	272	12	0	1	0	0	0.049503576	0.052295956
s1	liver	4TU -ve	1	BC035947	780	0.049503576	0	212	24	0	1	0	0	0.049503576	0.052295956
s1	liver	4TU -ve	1	BC037034	1524	8.514615015	0	358	5985	0	172	0	3	8.514615015	8.994904466
s1	liver	4TU -ve	1	BC048403	1759	3.168228843	0	558	1505	0	64	0	0	3.168228843	3.346941197
s1	liver	4TU -ve	1	BC049352	1235	0.34652503	0	290	210	0	7	0	0	0.34652503	0.366071693
s1	liver	4TU -ve	1	BC049762	142	0.099007151	0	43	35	0	2	0	0	0.099007151	0.104591912
s1	liver	4TU -ve	1	BC052040	1737	4.80184684	0	518	2256	0	97	0	0	4.80184684	5.072707751
s1	liver	4TU -ve	1	BC055324	1600	0.841560786	0	464	508	0	17	0	0	0.841560786	0.889031255
s1	liver	4TU -ve	1	BC106179	3228	0.34652503	0	887	83	0	7	0	1	0.34652503	0.366071693
s1	liver	4TU -ve	1	Baat	398	226.3798515	0.000352958	119	116161	41	4573	41	67	226.3798515	239.1494077
s1	liver	4TU -ve	1	Babam1	227	58.81024789	0.000284669	59	24590	7	1188	7	11	58.81024789	62.12759596
s1	liver	4TU -ve	1	Babam2	1086	35.04853157	0	260	14592	0	708	0	0	35.04853157	37.02553699
s1	liver	4TU -ve	1	Bace1	4273	31.68228843	0	1162	14821	0	640	0	1	31.68228843	33.46941197
s1	liver	4TU -ve	1	Bace2	2117	6.583975564	0	598	3667	0	133	0	0	6.583975564	6.955362174
s1	liver	4TU -ve	1	Bach1	3475	19.10838021	0	1078	10160	0	386	0	16	19.10838021	20.18623909
s1	liver	4TU -ve	1	Bach2	5812	8.267097137	0	1784	4900	0	167	0	0	8.267097137	8.733424685
s1	liver	4TU -ve	1	Bad	680	31.43477055	0	157	10434	0	635	0	0	31.43477055	33.20793219
s1	liver	4TU -ve	1	Bag1	189	92.32416862	2.91647223518432e-05	53	34288	1	1865	1	25	92.32416862	97.53195831
s1	liver	4TU -ve	1	Bag2	1277	3.910782478	0	334	2762	0	79	0	0	3.910782478	4.13138054
s1	liver	4TU -ve	1	Bag3	585	36.23661739	5.60758145012056e-05	183	17833	1	732	1	14	36.23661739	38.28063994
s1	liver	4TU -ve	1	Bag4	3386	26.48441298	0	1119	16723	0	535	0	5	26.48441298	27.97833657
s1	liver	4TU -ve	1	Bag5	556	13.56397973	0.000121862	194	8206	1	274	1	1	13.56397973	14.329092
s1	liver	4TU -ve	1	Bag6	86	37.12768175	0.000674699	27	10375	7	750	7	1	37.12768175	39.22196715
s1	liver	4TU -ve	1	Bahcc1	2413	1.633617997	0	609	993	0	33	0	3	1.633617997	1.725766555
s1	liver	4TU -ve	1	Bahd1	1956	6.732486291	0	481	3821	0	136	0	0	6.732486291	7.112250043
s1	liver	4TU -ve	1	Baiap2	2475	46.5828647	5.50085263215798e-05	568	18179	1	941	1	12	46.5828647	49.21049478
s1	liver	4TU -ve	1	Baiap2l1	1431	25.74185935	0.000250334	389	11984	3	520	5	0	25.74185935	27.19389722
s1	liver	4TU -ve	1	Baiap2l2	618	0.148510727	0	168	69	0	3	0	0	0.148510727	0.156887869
s1	liver	4TU -ve	1	Bak1	1315	7.475039926	0.00209205	303	1912	4	151	4	5	7.475039926	7.896689386
s1	liver	4TU -ve	1	Bambi	4004	1.930639451	0	1288	1135	0	39	0	0	1.930639451	2.039542292
s1	liver	4TU -ve	1	Banf1	371	53.11733669	0.000157277	115	31791	5	1073	5	14	53.11733669	56.113561
s1	liver	4TU -ve	1	Bank1	789	0.792057211	0	257	385	0	16	0	0	0.792057211	0.836735299
s1	liver	4TU -ve	1	Banp	4205	18.76185518	0.000122941	942	8134	1	379	1	0	18.76185518	19.8201674
s1	liver	4TU -ve	1	Bap1	1779	18.316323	0	420	7905	0	370	0	1	18.316323	19.34950379
s1	liver	4TU -ve	1	Bard1	3022	0.34652503	0	1059	103	0	7	0	5	0.34652503	0.366071693
s1	liver	4TU -ve	1	Barhl2	834	0.049503576	1	196	1	1	1	1	0	0.049503576	0.052295956
s1	liver	4TU -ve	1	Basp1	952	3.960286053	0	271	1375	0	80	0	10	3.960286053	4.183676496
s1	liver	4TU -ve	1	Batf	335	0.148510727	0	65	44	0	3	0	0	0.148510727	0.156887869
s1	liver	4TU -ve	1	Batf2	481	0.594042908	0	109	220	0	12	0	0	0.594042908	0.627551474
s1	liver	4TU -ve	1	Batf3	310	0.693050059	0	77	234	0	14	0	0	0.693050059	0.732143387
s1	liver	4TU -ve	1	Bax	224	7.722557804	0	66	1551	0	156	0	23	7.722557804	8.158169167
s1	liver	4TU -ve	1	Baz1a	1953	13.06894398	0	603	6826	0	264	0	1	13.06894398	13.80613244
s1	liver	4TU -ve	1	Baz1b	1666	35.59307091	5.58815311539536e-05	445	17895	1	719	1	0	35.59307091	37.60079251
s1	liver	4TU -ve	1	Baz2a	2550	11.13830453	0	739	4367	0	225	0	179	11.13830453	11.76659014
s1	liver	4TU -ve	1	Baz2b	1286	9.900715134	0	434	5884	0	200	0	0	9.900715134	10.45919124
s1	liver	4TU -ve	1	Bbc3	971	6.187946959	0.000411777	196	4857	2	125	2	3	6.187946959	6.536994525
s1	liver	4TU -ve	1	Bbip1	1668	10.34624731	0	489	5291	0	209	0	1	10.34624731	10.92985485
s1	liver	4TU -ve	1	Bbof1	2782	0.544539332	0	733	220	0	11	0	4	0.544539332	0.575255518
s1	liver	4TU -ve	1	Bbox1	2757	127.6697216	0.00046602	945	75104	35	2579	35	17	127.6697216	134.871271
s1	liver	4TU -ve	1	Bbs1	3774	0.940567938	0	1008	657	0	19	0	0	0.940567938	0.993623168
s1	liver	4TU -ve	1	Bbs10	558	3.31673957	0	166	2031	0	67	0	2	3.31673957	3.503829065
s1	liver	4TU -ve	1	Bbs12	267	0.148510727	0	75	61	0	3	0	0	0.148510727	0.156887869
s1	liver	4TU -ve	1	Bbs2	322	2.871207389	0	89	1543	0	58	0	0	2.871207389	3.033165459
s1	liver	4TU -ve	1	Bbs4	967	2.128653754	0	214	738	0	43	0	7	2.128653754	2.248726116
s1	liver	4TU -ve	1	Bbs5	997	1.336596543	0	316	964	0	27	0	0	1.336596543	1.411990817
s1	liver	4TU -ve	1	Bbs7	762	1.13858224	0	249	745	0	23	0	0	1.13858224	1.202806993
s1	liver	4TU -ve	1	Bbs9	1454	2.574185935	0	352	1597	0	52	0	0	2.574185935	2.719389722
s1	liver	4TU -ve	1	Bbx	7598	4.653336113	0	2458	2592	0	94	0	25	4.653336113	4.915819883
s1	liver	4TU -ve	1	Bcam	667	3.762271751	0	137	1291	0	76	0	0	3.762271751	3.974492671
s1	liver	4TU -ve	1	Bcap29	5375	6.732486291	0.000799361	1641	3753	3	136	3	0	6.732486291	7.112250043
s1	liver	4TU -ve	1	Bcap31	379	124.947025	0.000577317	129	69286	40	2524	40	7	124.947025	131.9949934
s1	liver	4TU -ve	1	Bcar1	408	25.44483789	0	98	13325	0	514	0	3	25.44483789	26.88012149
s1	liver	4TU -ve	1	Bcar3	431	23.51419844	0	137	13109	0	475	0	0	23.51419844	24.84057919
s1	liver	4TU -ve	1	Bcas1	1083	0.049503576	0	330	4	0	1	0	1	0.049503576	0.052295956
s1	liver	4TU -ve	1	Bcas2	1178	29.05859892	0.000130967	330	15271	2	587	2	68	29.05859892	30.69772629
s1	liver	4TU -ve	1	Bcas3	2127	14.60355482	0.000170678	648	5859	1	295	1	2	14.60355482	15.42730708
s1	liver	4TU -ve	1	Bcat1	6750	0.099007151	0	1980	14	0	2	0	2	0.099007151	0.104591912
s1	liver	4TU -ve	1	Bcat2	617	6.534471988	0	139	2474	0	132	0	0	6.534471988	6.903066218
s1	liver	4TU -ve	1	Bccip	268	19.15788378	0.000465593	97	10739	5	387	5	10	19.15788378	20.23853505
s1	liver	4TU -ve	1	Bcdin3d	380	5.197875445	0	84	2376	0	105	0	0	5.197875445	5.491075401
s1	liver	4TU -ve	1	Bche	4109	51.48371869	0.000575043	1336	27824	16	1040	16	8	51.48371869	54.38779445
s1	liver	4TU -ve	1	Bckdha	451	60.29535516	0.000171871	94	17455	3	1218	3	7	60.29535516	63.69647465
s1	liver	4TU -ve	1	Bckdhb	280	115.4423385	9.08562291030673e-05	91	55032	5	2332	5	13	115.4423385	121.9541699
s1	liver	4TU -ve	1	Bckdk	2138	10.64326877	0.00022237	501	4497	1	215	1	14	10.64326877	11.24363058
s1	liver	4TU -ve	1	Bcl10	1050	7.277025623	0	366	5035	0	147	0	0	7.277025623	7.687505561
s1	liver	4TU -ve	1	Bcl11a	4596	0.148510727	0	1486	48	0	3	0	0	0.148510727	0.156887869
s1	liver	4TU -ve	1	Bcl2	7028	3.762271751	0	2018	1692	0	76	0	0	3.762271751	3.974492671
s1	liver	4TU -ve	1	Bcl2a1a	149	0.049503576	0	51	31	0	1	0	0	0.049503576	0.052295956
s1	liver	4TU -ve	1	Bcl2a1b	147	0.445532181	0	50	34	0	9	0	0	0.445532181	0.470663606
s1	liver	4TU -ve	1	Bcl2l1	2711	19.05887663	0.000120934	724	8269	1	385	1	1	19.05887663	20.13394314
s1	liver	4TU -ve	1	Bcl2l11	6015	4.653336113	0	1863	2862	0	94	0	2	4.653336113	4.915819883
s1	liver	4TU -ve	1	Bcl2l12	331	3.663264599	0	109	2599	0	74	0	0	3.663264599	3.869900759
s1	liver	4TU -ve	1	Bcl2l13	5451	28.81108104	0.000497053	1558	14083	7	582	7	0	28.81108104	30.43624651
s1	liver	4TU -ve	1	Bcl2l14	997	0.841560786	0	271	375	0	17	0	0	0.841560786	0.889031255
s1	liver	4TU -ve	1	Bcl2l15	1343	0.247517878	0	401	140	0	5	0	0	0.247517878	0.261479781
s1	liver	4TU -ve	1	Bcl2l2	3316	6.336457686	0	871	2757	0	128	0	0	6.336457686	6.693882393
s1	liver	4TU -ve	1	Bcl3	410	36.78115672	0.000116475	94	17171	2	743	2	0	36.78115672	38.85589545
s1	liver	4TU -ve	1	Bcl6	1073	45.69180034	0.000857719	324	19820	17	923	17	5	45.69180034	48.26916757
s1	liver	4TU -ve	1	Bcl6b	1899	1.980143027	0	587	689	0	40	0	1	1.980143027	2.091838248
s1	liver	4TU -ve	1	Bcl7a	8076	6.237450534	0	2122	3473	0	126	0	6	6.237450534	6.589290481
s1	liver	4TU -ve	1	Bcl7b	1194	16.58369785	0	299	7453	0	335	0	1	16.58369785	17.51914533
s1	liver	4TU -ve	1	Bcl7c	6216	49.50357567	0.000449147	1567	20038	9	1000	9	977	49.50357567	52.2959562
s1	liver	4TU -ve	1	Bcl9	1198	2.079150178	0	405	989	0	42	0	0	2.079150178	2.19643016
s1	liver	4TU -ve	1	Bcl9l	2113	23.51419844	0.000303398	544	9888	3	475	3	2	23.51419844	24.84057919
s1	liver	4TU -ve	1	Bclaf1	4037	24.2072485	0.001367755	1225	11698	16	489	16	6	24.2072485	25.57272258
s1	liver	4TU -ve	1	Bclaf3	1022	1.336596543	0	376	816	0	27	0	0	1.336596543	1.411990817
s1	liver	4TU -ve	1	Bco1	785	15.94015137	0.000430293	154	4648	2	322	2	2	15.94015137	16.8392979
s1	liver	4TU -ve	1	Bco2	319	10.44525447	0.000956389	88	5228	5	211	5	0	10.44525447	11.03444676
s1	liver	4TU -ve	1	Bcor	886	7.128514896	0	325	5469	0	144	0	0	7.128514896	7.530617692
s1	liver	4TU -ve	1	Bcorl1	2401	4.999861142	0	645	2226	0	101	0	0	4.999861142	5.281891576
s1	liver	4TU -ve	1	Bcr	2719	20.5439839	0.000367692	683	8159	3	415	3	5	20.5439839	21.70282182
s1	liver	4TU -ve	1	Bcs1l	372	11.63334028	0	105	4380	0	235	0	3	11.63334028	12.28954971
s1	liver	4TU -ve	1	Bdh1	1807	172.8169827	0.00015665	464	89371	14	3491	11	18	172.8169827	182.5651831
s1	liver	4TU -ve	1	Bdh2	205	23.56370202	0.000262697	58	11420	3	476	3	3	23.56370202	24.89287515
s1	liver	4TU -ve	1	Bdnf	2855	2.227660905	0	923	932	0	45	0	1	2.227660905	2.353318029
s1	liver	4TU -ve	1	Bdp1	4733	5.296882596	0.001267427	1439	3156	4	107	4	2	5.296882596	5.595667313
s1	liver	4TU -ve	1	Becn1	4290	61.73095886	3.06842589751458e-05	1228	32590	1	1247	1	9	61.73095886	65.21305738
s1	liver	4TU -ve	1	Bend3	3306	6.880997018	0	961	3518	0	139	0	3	6.880997018	7.269137911
s1	liver	4TU -ve	1	Bend4	8764	0.198014303	0	2535	145	0	4	0	0	0.198014303	0.209183825
s1	liver	4TU -ve	1	Bend6	1307	0.445532181	0	383	245	0	9	0	0	0.445532181	0.470663606
s1	liver	4TU -ve	1	Bend7	1251	0.841560786	0	399	636	0	17	0	0	0.841560786	0.889031255
s1	liver	4TU -ve	1	Best1	212	0.396028605	0	48	228	0	8	0	0	0.396028605	0.41836765
s1	liver	4TU -ve	1	Bet1	982	23.41519129	0	354	11156	0	473	0	0	23.41519129	24.73598728
s1	liver	4TU -ve	1	Bet1l	1220	41.0879678	0	285	10099	0	830	3	0	41.0879678	43.40564364
s1	liver	4TU -ve	1	Bex1	220	0.34652503	0	81	218	0	7	0	0	0.34652503	0.366071693
s1	liver	4TU -ve	1	Bex3	313	0.742553635	0	95	348	0	15	0	3	0.742553635	0.784439343
s1	liver	4TU -ve	1	Bfar	2028	140.0456156	0.000105	506	47619	5	2829	5	38	140.0456156	147.9452601
s1	liver	4TU -ve	1	Bglap	134	0.34652503	0	34	28	0	7	0	1	0.34652503	0.366071693
s1	liver	4TU -ve	1	Bglap3	140	0.841560786	0	35	216	0	17	0	0	0.841560786	0.889031255
s1	liver	4TU -ve	1	Bgn	1137	85.14615015	0.000204026	318	29408	6	1720	6	10	85.14615015	89.94904466
s1	liver	4TU -ve	1	Bhlha15	2776	0.594042908	0	696	216	0	12	0	3	0.594042908	0.627551474
s1	liver	4TU -ve	1	Bhlhb9	421	0.495035757	0	140	198	0	10	0	0	0.495035757	0.522959562
s1	liver	4TU -ve	1	Bhlhe40	1631	68.51294872	0.000108847	493	45936	5	1384	5	2	68.51294872	72.37760338
s1	liver	4TU -ve	1	Bhlhe41	4922	3.118725267	0	1515	1972	0	63	0	0	3.118725267	3.29464524
s1	liver	4TU -ve	1	Bhmt	801	3320.303827	0.000256506	196	1364488	350	67072	350	18242	3320.303827	3507.594374
s1	liver	4TU -ve	1	Bhmt2	1343	147.1741305	0.000264931	399	86815	23	2973	23	740	147.1741305	155.4758778
s1	liver	4TU -ve	1	Bicc1	2571	8.91064362	0.000252143	757	3966	1	180	1	0	8.91064362	9.413272116
s1	liver	4TU -ve	1	Bicd1	6932	0.792057211	0	2405	404	0	16	0	3	0.792057211	0.836735299
s1	liver	4TU -ve	1	Bicd2	3674	19.55391239	0	1024	5399	0	395	0	1	19.55391239	20.6569027
s1	liver	4TU -ve	1	Bicdl1	1453	0.990071513	0	301	492	0	20	0	0	0.990071513	1.045919124
s1	liver	4TU -ve	1	Bicdl2	346	0.792057211	0	95	419	0	16	0	0	0.792057211	0.836735299
s1	liver	4TU -ve	1	Bicra	1106	1.683121573	0.00204918	260	976	2	34	1	0	1.683121573	1.778062511
s1	liver	4TU -ve	1	Bicral	2932	9.356175801	0	862	5398	0	189	0	2	9.356175801	9.883935721
s1	liver	4TU -ve	1	Bid	2055	9.752204407	0.000168748	507	5926	1	197	1	0	9.752204407	10.30230337
s1	liver	4TU -ve	1	Bik	409	8.960147196	0	117	3623	0	181	0	0	8.960147196	9.465568072
s1	liver	4TU -ve	1	Bin1	494	11.1878081	0	124	2459	0	226	0	6	11.1878081	11.8188861
s1	liver	4TU -ve	1	Bin2	458	9.455182953	0	65	2827	0	191	0	0	9.455182953	9.988527634
s1	liver	4TU -ve	1	Bin3	1163	4.950357567	0.000308261	291	3244	1	100	1	0	4.950357567	5.22959562
s1	liver	4TU -ve	1	Birc2	523	10.69277234	0	181	5489	0	216	0	6	10.69277234	11.29592654
s1	liver	4TU -ve	1	Birc3	2238	8.415607864	0	642	3737	0	170	0	3	8.415607864	8.890312554
s1	liver	4TU -ve	1	Birc5	2936	0.940567938	0	888	537	0	19	0	0	0.940567938	0.993623168
s1	liver	4TU -ve	1	Birc6	2897	24.15774493	0.000356201	822	14037	5	488	5	1	24.15774493	25.52042662
s1	liver	4TU -ve	1	Bivm	1628	7.376032775	0.000223764	539	4469	1	149	1	0	7.376032775	7.792097473
s1	liver	4TU -ve	1	Blcap	1528	31.18725267	5.63316809373592e-05	475	17752	1	630	1	1	31.18725267	32.9464524
s1	liver	4TU -ve	1	Blk	556	0.099007151	0	158	52	0	2	0	0	0.099007151	0.104591912
s1	liver	4TU -ve	1	Blm	1092	1.188085816	0	269	666	0	24	0	0	1.188085816	1.255102949
s1	liver	4TU -ve	1	Blmh	1794	61.2359231	0.000389135	456	25698	10	1237	10	3	61.2359231	64.69009782
s1	liver	4TU -ve	1	Blnk	246	1.534610846	0	71	727	0	31	0	2	1.534610846	1.621174642
s1	liver	4TU -ve	1	Bloc1s1	322	120.7887246	0.000188555	67	21214	4	2440	6	125	120.7887246	127.6021331
s1	liver	4TU -ve	1	Bloc1s2	416	7.128514896	0	129	5092	0	144	0	45	7.128514896	7.530617692
s1	liver	4TU -ve	1	Bloc1s3	2528	11.3858224	0	701	5502	0	230	0	2	11.3858224	12.02806993
s1	liver	4TU -ve	1	Bloc1s4	620	23.71221274	0.000415772	210	14431	6	479	6	0	23.71221274	25.04976302
s1	liver	4TU -ve	1	Bloc1s5	5609	27.12795947	9.14829384319824e-05	1708	10931	1	548	1	3	27.12795947	28.658184
s1	liver	4TU -ve	1	Bloc1s6	2845	9.900715134	0	874	4112	0	200	0	13	9.900715134	10.45919124
s1	liver	4TU -ve	1	Blvra	170	14.00951191	0	45	3791	0	283	0	3	14.00951191	14.7997556
s1	liver	4TU -ve	1	Blvrb	331	111.5810596	0.000175003	94	28571	5	2254	7	13	111.5810596	117.8750853
s1	liver	4TU -ve	1	Blzf1	2426	8.564118591	0	696	4654	0	173	0	0	8.564118591	9.047200422
s1	liver	4TU -ve	1	Bmf	3801	1.089078665	0	951	711	0	22	0	5	1.089078665	1.150511036
s1	liver	4TU -ve	1	Bmi1	2148	22.67263766	0	793	15106	0	458	0	14	22.67263766	23.95154794
s1	liver	4TU -ve	1	Bmp1	5244	91.87863644	0.000594972	1141	26892	16	1856	19	15	91.87863644	97.0612947
s1	liver	4TU -ve	1	Bmp10	3185	1.683121573	0.002114165	948	946	2	34	1	1	1.683121573	1.778062511
s1	liver	4TU -ve	1	Bmp2	1170	33.95945291	0.00063529	385	18889	12	686	12	3	33.95945291	35.87502595
s1	liver	4TU -ve	1	Bmp2k	4786	3.267235994	0	1543	2116	0	66	0	0	3.267235994	3.451533109
s1	liver	4TU -ve	1	Bmp4	339	17.72228009	0.000891266	71	5610	5	358	5	0	17.72228009	18.72195232
s1	liver	4TU -ve	1	Bmp5	1728	4.80184684	0.00031027	598	3223	1	97	1	0	4.80184684	5.072707751
s1	liver	4TU -ve	1	Bmp6	1234	4.10879678	0	337	1983	0	83	0	0	4.10879678	4.340564364
s1	liver	4TU -ve	1	Bmp7	2125	3.712768175	0	482	1138	0	75	0	0	3.712768175	3.922196715
s1	liver	4TU -ve	1	Bmper	1168	0.841560786	0	392	304	0	17	0	0	0.841560786	0.889031255
s1	liver	4TU -ve	1	Bmpr1a	3996	15.94015137	0.00011236	1317	8900	1	322	1	1	15.94015137	16.8392979
s1	liver	4TU -ve	1	Bmpr2	8529	36.03860309	5.05970451325643e-05	2998	19764	1	728	1	0	36.03860309	38.07145611
s1	liver	4TU -ve	1	Bms1	270	16.63320142	0	79	8624	0	336	0	0	16.63320142	17.57144128
s1	liver	4TU -ve	1	Bmt2	4884	16.93022288	0.000114443	1674	8738	1	342	1	0	16.93022288	17.88521702
s1	liver	4TU -ve	1	Bmx	894	0.34652503	0	287	229	0	7	0	0	0.34652503	0.366071693
s1	liver	4TU -ve	1	Bmyc	283	17.07873361	0.000232585	89	8599	2	345	2	1	17.07873361	18.04210489
s1	liver	4TU -ve	1	Bnc2	2099	0.099007151	0	526	54	0	2	0	0	0.099007151	0.104591912
s1	liver	4TU -ve	1	Bnip1	995	7.673054229	0	189	2013	0	155	0	7	7.673054229	8.105873211
s1	liver	4TU -ve	1	Bnip2	1895	66.87933073	8.01282051282051e-05	591	37440	3	1351	3	1	66.87933073	70.65183682
s1	liver	4TU -ve	1	Bnip3	1174	179.4504618	0.000207703	401	110735	23	3625	23	307	179.4504618	189.5728412
s1	liver	4TU -ve	1	Bnip3l	2572	159.1044922	0.000403741	825	89166	36	3214	36	2055	159.1044922	168.0792032
s1	liver	4TU -ve	1	Boc	563	0.841560786	0	147	396	0	17	0	0	0.841560786	0.889031255
s1	liver	4TU -ve	1	Bod1	938	30.89023122	0	260	14860	0	624	1	49	30.89023122	32.63267667
s1	liver	4TU -ve	1	Bod1l	1294	3.712768175	0	476	2474	0	75	0	2	3.712768175	3.922196715
s1	liver	4TU -ve	1	Bok	637	15.049087	0	141	5635	0	304	0	2	15.049087	15.89797068
s1	liver	4TU -ve	1	Bola1	275	28.91008819	0	60	5762	0	584	0	1	28.91008819	30.54083842
s1	liver	4TU -ve	1	Bola2	774	55.24599045	0.000153917	184	12994	2	1116	2	24	55.24599045	58.36228712
s1	liver	4TU -ve	1	Bola3	1924	98.01707982	0.000160401	512	49875	8	1980	8	76	98.01707982	103.5459933
s1	liver	4TU -ve	1	Bop1	236	30.09817401	0.00036062	55	11092	4	608	4	5	30.09817401	31.79594137
s1	liver	4TU -ve	1	Bora	2933	0.742553635	0	702	352	0	15	0	0	0.742553635	0.784439343
s1	liver	4TU -ve	1	Borcs5	916	9.009650772	0.000258933	241	3862	1	182	1	0	9.009650772	9.517864028
s1	liver	4TU -ve	1	Borcs6	698	17.47476221	0	178	12249	0	353	0	0	17.47476221	18.46047254
s1	liver	4TU -ve	1	Borcs7	1816	17.67277651	0.000119048	525	8400	1	357	1	0	17.67277651	18.66965636
s1	liver	4TU -ve	1	Borcs8	908	21.13802681	0.000109206	210	9157	1	427	1	2	21.13802681	22.3303733
s1	liver	4TU -ve	1	Bpgm	1164	18.91036591	0.000105585	333	9471	1	382	1	0	18.91036591	19.97705527
s1	liver	4TU -ve	1	Bphl	1055	160.1440673	0.000415278	263	86689	36	3235	34	0	160.1440673	169.1774183
s1	liver	4TU -ve	1	Bpnt1	1151	38.76129975	0.000729815	423	26034	19	783	19	0	38.76129975	40.9477337
s1	liver	4TU -ve	1	Bptf	3806	34.85051727	0.000122369	1206	16344	2	704	2	0	34.85051727	36.81635316
s1	liver	4TU -ve	1	Braf	7145	14.8510727	0.000631812	2255	6331	4	300	4	1	14.8510727	15.68878686
s1	liver	4TU -ve	1	Brap	3551	123.659932	0.000216489	800	50811	11	2498	11	104	123.659932	130.6352986
s1	liver	4TU -ve	1	Brat1	2772	4.158300356	0	638	1844	0	84	0	0	4.158300356	4.392860321
s1	liver	4TU -ve	1	Brca1	2486	0.445532181	0	632	282	0	9	0	0	0.445532181	0.470663606
s1	liver	4TU -ve	1	Brca2	236	0.396028605	0	78	204	0	8	0	0	0.396028605	0.41836765
s1	liver	4TU -ve	1	Brcc3	3881	12.52440464	0.000212314	1260	4710	1	253	2	0	12.52440464	13.23087692
s1	liver	4TU -ve	1	Brd1	1263	9.851211558	0	437	6724	0	199	0	0	9.851211558	10.40689528
s1	liver	4TU -ve	1	Brd2	2766	90.69055062	0.000131479	628	30423	4	1832	4	0	90.69055062	95.80619175
s1	liver	4TU -ve	1	Brd3	2886	40.64243562	5.05561172901921e-05	852	19780	1	821	1	0	40.64243562	42.93498004
s1	liver	4TU -ve	1	Brd3os	584	0.148510727	0	132	75	0	3	0	0	0.148510727	0.156887869
s1	liver	4TU -ve	1	Brd4	4874	61.4339374	9.06084356453586e-05	1290	22073	2	1241	5	5	61.4339374	64.89928164
s1	liver	4TU -ve	1	Brd7	1429	25.09831286	0.000916051	486	15283	14	507	14	6	25.09831286	26.51404979
s1	liver	4TU -ve	1	Brd8	2526	14.60355482	0.000777907	757	7713	6	295	6	0	14.60355482	15.42730708
s1	liver	4TU -ve	1	Brd9	1243	5.494896899	0	319	2680	0	111	0	0	5.494896899	5.804851138
s1	liver	4TU -ve	1	Brdt	1832	1.633617997	0	573	786	0	33	0	0	1.633617997	1.725766555
s1	liver	4TU -ve	1	Brf1	236	7.376032775	0.000607718	67	3291	2	149	2	3	7.376032775	7.792097473
s1	liver	4TU -ve	1	Brf2	2225	8.366104288	0.000242307	612	4127	1	169	1	1	8.366104288	8.838016597
s1	liver	4TU -ve	1	Bri3	880	265.1411513	0.000135679	260	125296	17	5356	17	5003	265.1411513	280.0971414
s1	liver	4TU -ve	1	Bri3bp	5910	37.82073181	0	1733	19266	0	764	0	4	37.82073181	39.95411054
s1	liver	4TU -ve	1	Brip1	3291	0.34652503	0	1071	123	0	7	0	4	0.34652503	0.366071693
s1	liver	4TU -ve	1	Brix1	1724	34.999028	0.000547585	509	18262	10	707	10	0	34.999028	36.97324103
s1	liver	4TU -ve	1	Brk1	860	58.90925504	3.54974974264314e-05	251	28171	1	1190	1	7	58.90925504	62.23218788
s1	liver	4TU -ve	1	Brms1	503	12.02936889	0.000253421	112	3946	1	243	1	0	12.02936889	12.70791736
s1	liver	4TU -ve	1	Brms1l	1755	2.128653754	0	556	1249	0	43	0	0	2.128653754	2.248726116
s1	liver	4TU -ve	1	Brox	3141	32.12782061	0.00033402	893	17963	6	649	6	352	32.12782061	33.94007557
s1	liver	4TU -ve	1	Brpf1	694	9.851211558	0	183	4089	0	199	0	12	9.851211558	10.40689528
s1	liver	4TU -ve	1	Brpf3	1853	19.40540166	0	472	11765	0	392	0	0	19.40540166	20.50001483
s1	liver	4TU -ve	1	Brsk1	1164	0.34652503	0	267	106	0	7	0	0	0.34652503	0.366071693
s1	liver	4TU -ve	1	Brwd1	8518	15.34610846	0.000470201	2669	8507	4	310	5	2	15.34610846	16.21174642
s1	liver	4TU -ve	1	Brwd3	11196	4.603832537	0.000805477	3543	2483	2	93	2	0	4.603832537	4.863523926
s1	liver	4TU -ve	1	Bscl2	729	65.69124491	0.000105145	157	28532	3	1327	3	9	65.69124491	69.39673387
s1	liver	4TU -ve	1	Bsdc1	1425	37.32569605	5.28764805414552e-05	361	18912	1	754	1	2	37.32569605	39.43115097
s1	liver	4TU -ve	1	Bsg	474	292.5661322	0.000101375	103	88779	9	5910	9	81	292.5661322	309.0691011
s1	liver	4TU -ve	1	Bst1	2150	0.396028605	0	622	210	0	8	0	1	0.396028605	0.41836765
s1	liver	4TU -ve	1	Bst2	244	63.95861976	0.000344037	70	17440	6	1292	6	134	63.95861976	67.56637541
s1	liver	4TU -ve	1	Btaf1	1348	23.21717699	0	424	9994	0	469	0	0	23.21717699	24.52680346
s1	liver	4TU -ve	1	Btbd1	1494	44.3552038	0	478	19971	0	896	5	260	44.3552038	46.85717675
s1	liver	4TU -ve	1	Btbd10	1533	1.8316323	0	472	1333	0	37	0	0	1.8316323	1.934950379
s1	liver	4TU -ve	1	Btbd11	1943	0.396028605	0	581	171	0	8	0	0	0.396028605	0.41836765
s1	liver	4TU -ve	1	Btbd2	913	14.8510727	0	191	6477	0	300	0	0	14.8510727	15.68878686
s1	liver	4TU -ve	1	Btbd3	2932	2.524682359	0	942	1374	0	51	0	3	2.524682359	2.667093766
s1	liver	4TU -ve	1	Btbd6	861	11.28681525	0.000359195	208	5568	2	228	2	1	11.28681525	11.92347801
s1	liver	4TU -ve	1	Btbd7	4314	8.11858641	0	1465	5148	0	164	0	5	8.11858641	8.576536816
s1	liver	4TU -ve	1	Btbd8	2107	1.039575089	0	737	438	0	21	0	0	1.039575089	1.09821508
s1	liver	4TU -ve	1	Btbd9	4849	18.316323	0.000141764	1161	7054	1	370	1	4	18.316323	19.34950379
s1	liver	4TU -ve	1	Btc	2230	1.039575089	0	729	704	0	21	0	0	1.039575089	1.09821508
s1	liver	4TU -ve	1	Btd	666	45.29577174	9.62324977144782e-05	164	20783	2	915	2	1	45.29577174	47.85079992
s1	liver	4TU -ve	1	Btf3	259	195.0935917	0.000147955	91	101382	15	3941	14	3560	195.0935917	206.0983634
s1	liver	4TU -ve	1	Btf3l4	2545	6.682982715	0.000516129	907	3875	2	135	2	2	6.682982715	7.059954087
s1	liver	4TU -ve	1	Btg1	4166	33.86044576	4.07846975814674e-05	1404	24519	1	684	1	616	33.86044576	35.77043404
s1	liver	4TU -ve	1	Btg2	2199	5.197875445	0	648	2886	0	105	0	0	5.197875445	5.491075401
s1	liver	4TU -ve	1	Btg3	439	0.148510727	0	160	21	0	3	0	0	0.148510727	0.156887869
s1	liver	4TU -ve	1	Btk	400	0.049503576	0	116	20	0	1	0	0	0.049503576	0.052295956
s1	liver	4TU -ve	1	Btla	2298	0.396028605	0	696	143	0	8	0	0	0.396028605	0.41836765
s1	liver	4TU -ve	1	Btnl9	3469	6.039436231	0	992	3087	0	122	0	1	6.039436231	6.380106656
s1	liver	4TU -ve	1	Btrc	3628	5.544400475	0	1080	2163	0	112	0	1	5.544400475	5.857147094
s1	liver	4TU -ve	1	Bub1	121	0.396028605	0.02	44	300	6	8	5	0	0.396028605	0.41836765
s1	liver	4TU -ve	1	Bub1b	272	0.297021454	0	96	203	0	6	0	0	0.297021454	0.313775737
s1	liver	4TU -ve	1	Bub3	3903	31.48427412	0	1241	20842	0	636	0	22	31.48427412	33.26022814
s1	liver	4TU -ve	1	Bud13	928	4.554328961	0	238	3038	0	92	0	0	4.554328961	4.81122797
s1	liver	4TU -ve	1	Bud23	909	62.07748389	0.000183871	191	27193	5	1254	5	6	62.07748389	65.57912907
s1	liver	4TU -ve	1	Bud31	193	73.06727769	0.00015387	49	25996	4	1476	4	1	73.06727769	77.18883135
s1	liver	4TU -ve	1	Bves	3170	0.099007151	0	964	26	0	2	0	0	0.099007151	0.104591912
s1	liver	4TU -ve	1	Bysl	2222	31.03874194	0.000290465	566	13771	4	627	4	8	31.03874194	32.78956454
s1	liver	4TU -ve	1	Bzw1	3068	91.77962929	0.000198122	978	50474	10	1854	10	549	91.77962929	96.95670279
s1	liver	4TU -ve	1	Bzw2	446	8.11858641	0	132	4317	0	164	0	0	8.11858641	8.576536816
s1	liver	4TU -ve	1	C030005K15Rik	646	0.34652503	0	171	21	0	7	0	7	0.34652503	0.366071693
s1	liver	4TU -ve	1	C030006K11Rik	1576	33.41491358	7.37952918603793e-05	328	13551	1	675	1	1	33.41491358	35.29977043
s1	liver	4TU -ve	1	C130050O18Rik	2792	0.297021454	0	594	108	0	6	0	0	0.297021454	0.313775737
s1	liver	4TU -ve	1	C130074G19Rik	2382	93.16572941	0.000265745	532	45156	12	1882	12	4	93.16572941	98.42098956
s1	liver	4TU -ve	1	C1d	2481	38.95931405	0.000202216	896	24726	5	787	5	1	38.95931405	41.15691753
s1	liver	4TU -ve	1	C1galt1	4430	27.8705131	0.000406315	1525	17228	7	563	7	0	27.8705131	29.44262334
s1	liver	4TU -ve	1	C1galt1c1	382	18.06880512	0.000167518	150	11939	2	365	2	6	18.06880512	19.08802401
s1	liver	4TU -ve	1	C1qa	237	83.0174964	8.110300081103e-05	57	36990	3	1677	3	11	83.0174964	87.70031854
s1	liver	4TU -ve	1	C1qb	160	91.87863644	0.000261145	32	26805	7	1856	7	2	91.87863644	97.0612947
s1	liver	4TU -ve	1	C1qbp	259	99.50218709	8.8487744447394e-05	85	67806	6	2010	6	11	99.50218709	105.114872
s1	liver	4TU -ve	1	C1qc	239	49.70158997	7.81891395285195e-05	69	25579	2	1004	2	2	49.70158997	52.50514002
s1	liver	4TU -ve	1	C1ql1	469	0.198014303	0	102	36	0	4	0	0	0.198014303	0.209183825
s1	liver	4TU -ve	1	C1ql3	808	0.148510727	0	291	135	0	3	0	0	0.148510727	0.156887869
s1	liver	4TU -ve	1	C1ql4	668	0.099007151	0	136	50	0	2	0	0	0.099007151	0.104591912
s1	liver	4TU -ve	1	C1qtnf1	1612	3.168228843	0	405	1446	0	64	0	1	3.168228843	3.346941197
s1	liver	4TU -ve	1	C1qtnf12	127	2.277164481	0	34	905	0	46	0	0	2.277164481	2.405613985
s1	liver	4TU -ve	1	C1qtnf2	188	1.534610846	0	53	705	0	31	0	0	1.534610846	1.621174642
s1	liver	4TU -ve	1	C1qtnf3	1475	0.396028605	0	454	130	0	8	0	0	0.396028605	0.41836765
s1	liver	4TU -ve	1	C1qtnf5,Mfrp	893	3.31673957	0	195	1444	0	67	0	2	3.31673957	3.503829065
s1	liver	4TU -ve	1	C1qtnf6	1831	1.188085816	0	462	350	0	24	0	0	1.188085816	1.255102949
s1	liver	4TU -ve	1	C1qtnf7	2552	0.34652503	0	698	198	0	7	0	0	0.34652503	0.366071693
s1	liver	4TU -ve	1	C1qtnf9	845	1.039575089	0	203	425	0	21	0	0	1.039575089	1.09821508
s1	liver	4TU -ve	1	C1ra	463	220.6869403	0.000288136	128	107588	31	4458	31	8	220.6869403	233.1353727
s1	liver	4TU -ve	1	C1rb	145	2.029646602	0	43	427	0	41	0	20	2.029646602	2.144134204
s1	liver	4TU -ve	1	C1rl	1523	331.2779284	0.000272098	372	128630	35	6692	31	805	331.2779284	349.9645389
s1	liver	4TU -ve	1	C1s1	599	305.4865654	0.000273014	179	183141	50	6171	50	23	305.4865654	322.7183457
s1	liver	4TU -ve	1	C1s2	541	0.049503576	0	160	24	0	1	0	0	0.049503576	0.052295956
s1	liver	4TU -ve	1	C2	254	127.5707145	0.000157886	73	63337	10	2577	10	5	127.5707145	134.7666791
s1	liver	4TU -ve	1	C2cd2	4146	116.778935	0.000196862	1224	50797	10	2359	10	6	116.778935	123.3661607
s1	liver	4TU -ve	1	C2cd2l	3733	42.12754289	9.20937514389649e-05	976	21717	2	851	2	0	42.12754289	44.50385872
s1	liver	4TU -ve	1	C2cd3	4277	5.890925504	0	1092	3954	0	119	0	0	5.890925504	6.223218788
s1	liver	4TU -ve	1	C2cd4c	5198	0.148510727	0	1352	90	0	3	0	0	0.148510727	0.156887869
s1	liver	4TU -ve	1	C2cd4d	112	1.8316323	0	39	845	0	37	0	0	1.8316323	1.934950379
s1	liver	4TU -ve	1	C2cd5	3754	4.059293205	0	978	2597	0	82	0	0	4.059293205	4.288268408
s1	liver	4TU -ve	1	C3	43	3861.130391	0.000148203	12	742223	110	77997	278	426	3861.130391	4078.927696
s1	liver	4TU -ve	1	C330007P06Rik	2912	31.18725267	0.000137476	949	14548	2	630	2	316	31.18725267	32.9464524
s1	liver	4TU -ve	1	C330018D20Rik	1909	13.06894398	0	596	6843	0	264	0	0	13.06894398	13.80613244
s1	liver	4TU -ve	1	C330021F23Rik	685	0.198014303	0	157	110	0	4	0	4	0.198014303	0.209183825
s1	liver	4TU -ve	1	C330027C09Rik	1436	0.148510727	0	554	57	0	3	0	0	0.148510727	0.156887869
s1	liver	4TU -ve	1	C3ar1	2685	4.702839688	0	896	2213	0	95	0	0	4.702839688	4.968115839
s1	liver	4TU -ve	1	C4b	682	1053.238076	0.000241798	154	343262	83	21276	88	2878	1053.238076	1112.648764
s1	liver	4TU -ve	1	C4bp	1433	527.7576202	0.00024754	487	315100	78	10661	73	25	527.7576202	557.527189
s1	liver	4TU -ve	1	C530008M17Rik	3961	0.049503576	0	1178	6	0	1	0	1	0.049503576	0.052295956
s1	liver	4TU -ve	1	C5ar1	1295	0.34652503	0	429	176	0	7	0	0	0.34652503	0.366071693
s1	liver	4TU -ve	1	C5ar2	2339	4.900853991	0	676	1986	0	99	0	8	4.900853991	5.177299664
s1	liver	4TU -ve	1	C6	468	288.853364	0.000158061	128	139187	22	5835	22	91	288.853364	305.1469044
s1	liver	4TU -ve	1	C730034F03Rik	934	1.039575089	0	235	536	0	21	0	0	1.039575089	1.09821508
s1	liver	4TU -ve	1	C77080	1877	33.36541	0	460	16169	0	674	0	2	33.36541	35.24747448
s1	liver	4TU -ve	1	C87436	1625	6.682982715	0	374	3025	0	135	0	0	6.682982715	7.059954087
s1	liver	4TU -ve	1	C8a	1830	1006.160175	0.000265521	497	451941	120	20325	120	41	1006.160175	1062.91531
s1	liver	4TU -ve	1	C8b	388	407.0679027	0.000156014	98	173061	27	8223	28	13	407.0679027	430.0296478
s1	liver	4TU -ve	1	C8g	159	571.6177882	0.000138598	45	238098	33	11547	33	54	571.6177882	603.8614062
s1	liver	4TU -ve	1	C9	860	980.1707982	0.000247539	201	420136	104	19800	105	763	980.1707982	1035.459933
s1	liver	4TU -ve	1	CT025619.2	2513	1.039575089	0	723	627	0	21	0	0	1.039575089	1.09821508
s1	liver	4TU -ve	1	Caap1	944	3.465250297	0	368	2069	0	70	0	1	3.465250297	3.660716934
s1	liver	4TU -ve	1	Cab39	2355	31.28625982	0	749	16881	0	632	0	85	31.28625982	33.05104432
s1	liver	4TU -ve	1	Cab39l	1942	73.36429914	0.000181187	569	33115	6	1482	6	10	73.36429914	77.50260708
s1	liver	4TU -ve	1	Cabcoco1	296	0.990071513	0	74	360	0	20	0	0	0.990071513	1.045919124
s1	liver	4TU -ve	1	Cabin1	1886	10.24724016	0	491	4105	0	207	0	27	10.24724016	10.82526293
s1	liver	4TU -ve	1	Cables1	1025	1.287092967	0	270	692	0	26	0	0	1.287092967	1.359694861
s1	liver	4TU -ve	1	Cables2	1503	23.11816984	0	410	11139	0	467	0	11	23.11816984	24.42221154
s1	liver	4TU -ve	1	Cabp1	864	0.34652503	0	145	126	0	7	0	0	0.34652503	0.366071693
s1	liver	4TU -ve	1	Cabp2	204	0.297021454	0	52	87	0	6	0	0	0.297021454	0.313775737
s1	liver	4TU -ve	1	Cabyr	695	3.811775326	0	170	1554	0	77	0	0	3.811775326	4.026788627
s1	liver	4TU -ve	1	Cacfd1	3922	21.93008402	0.00035417	1169	11294	4	443	4	2	21.93008402	23.1671086
s1	liver	4TU -ve	1	Cachd1	1634	0.445532181	0	449	128	0	9	0	0	0.445532181	0.470663606
s1	liver	4TU -ve	1	Cacna1a	538	2.079150178	0	144	889	0	42	0	0	2.079150178	2.19643016
s1	liver	4TU -ve	1	Cacna1c	6652	0.099007151	0	1863	56	0	2	0	0	0.099007151	0.104591912
s1	liver	4TU -ve	1	Cacna1d	8120	0.099007151	0	2072	58	0	2	0	0	0.099007151	0.104591912
s1	liver	4TU -ve	1	Cacna1f	4702	1.13858224	0	1111	473	0	23	0	0	1.13858224	1.202806993
s1	liver	4TU -ve	1	Cacna2d1	4703	0.34652503	0	1575	117	0	7	0	0	0.34652503	0.366071693
s1	liver	4TU -ve	1	Cacna2d3	1406	0.148510727	0	360	18	0	3	0	3	0.148510727	0.156887869
s1	liver	4TU -ve	1	Cacnb1	1667	0.099007151	0	404	58	0	2	0	0	0.099007151	0.104591912
s1	liver	4TU -ve	1	Cacnb2	2082	0.445532181	0	643	324	0	9	0	0	0.445532181	0.470663606
s1	liver	4TU -ve	1	Cacnb3	958	0.495035757	0	190	173	0	10	0	0	0.495035757	0.522959562
s1	liver	4TU -ve	1	Cacnb4	6169	0.049503576	0	2027	3	0	1	0	1	0.049503576	0.052295956
s1	liver	4TU -ve	1	Cacng7	1273	0.247517878	0	331	100	0	5	0	0	0.247517878	0.261479781
s1	liver	4TU -ve	1	Cactin	288	13.71249046	0	71	6917	0	277	0	0	13.71249046	14.48597987
s1	liver	4TU -ve	1	Cacul1	4351	92.3736722	3.81919911394581e-05	1421	52367	2	1866	2	96	92.3736722	97.58425426
s1	liver	4TU -ve	1	Cacybp	1200	50.88967579	7.94218092288142e-05	354	25182	2	1028	2	51	50.88967579	53.76024297
s1	liver	4TU -ve	1	Cad	377	9.554190104	0.000237586	103	4209	1	193	1	0	9.554190104	10.09311955
s1	liver	4TU -ve	1	Cadm1	4033	43.56314659	5.05024998737437e-05	1289	19801	1	880	1	1	43.56314659	46.02044145
s1	liver	4TU -ve	1	Cadm3	3763	1.287092967	0	967	486	0	26	0	0	1.287092967	1.359694861
s1	liver	4TU -ve	1	Cadm4	918	6.534471988	0	204	1274	0	132	0	4	6.534471988	6.903066218
s1	liver	4TU -ve	1	Cadps2	1870	13.66298688	0	624	5143	0	276	0	57	13.66298688	14.43368391
s1	liver	4TU -ve	1	Cage1	1446	0.198014303	0	479	49	0	4	0	0	0.198014303	0.209183825
s1	liver	4TU -ve	1	Calcoco1	2244	14.95007985	0	470	8120	0	302	0	0	14.95007985	15.79337877
s1	liver	4TU -ve	1	Calcrl	2828	17.87079082	0	966	6858	0	361	0	0	17.87079082	18.87884019
s1	liver	4TU -ve	1	Cald1	2341	168.9557038	0.000290397	746	86089	25	3413	25	61	168.9557038	178.4860985
s1	liver	4TU -ve	1	Calhm2	2790	2.128653754	0	758	1297	0	43	0	0	2.128653754	2.248726116
s1	liver	4TU -ve	1	Calm1	3386	730.5242661	0.000181422	1023	281112	51	14757	66	5	730.5242661	771.7314256
s1	liver	4TU -ve	1	Calm2	615	92.17565789	7.25439344202833e-05	229	55139	4	1862	4	49	92.17565789	97.37507044
s1	liver	4TU -ve	1	Calm3	1569	61.82996601	0.000150182	402	33293	5	1249	5	10	61.82996601	65.31764929
s1	liver	4TU -ve	1	Calml4	811	2.871207389	0.002525253	201	1188	3	58	3	0	2.871207389	3.033165459
s1	liver	4TU -ve	1	Caln1	8002	4.554328961	0	2095	2228	0	92	0	1	4.554328961	4.81122797
s1	liver	4TU -ve	1	Calr	797	935.4195658	0.000211455	247	406706	86	18896	82	319	935.4195658	988.1843883
s1	liver	4TU -ve	1	Calr3	439	3.118725267	0.003919007	135	1531	6	63	3	0	3.118725267	3.29464524
s1	liver	4TU -ve	1	Calr4	570	0.099007151	0	203	48	0	2	0	0	0.099007151	0.104591912
s1	liver	4TU -ve	1	Calu	3917	48.36499343	0.000335724	1116	32765	11	977	11	167	48.36499343	51.09314921
s1	liver	4TU -ve	1	Camk1	190	8.613622166	0	58	4760	0	174	0	0	8.613622166	9.099496378
s1	liver	4TU -ve	1	Camk1d	5526	32.37533849	9.72478848585043e-05	1512	20566	2	654	2	4	32.37533849	34.20155535
s1	liver	4TU -ve	1	Camk2b	2184	6.781989867	0.001239772	534	4033	5	137	5	0	6.781989867	7.164545999
s1	liver	4TU -ve	1	Camk2d	9771	7.029507745	0	3112	4124	0	142	0	1	7.029507745	7.42602578
s1	liver	4TU -ve	1	Camk2g	2181	5.395889748	0.003460208	543	2601	9	109	9	0	5.395889748	5.700259226
s1	liver	4TU -ve	1	Camk2n1	3335	203.9547318	0.000434842	894	43694	19	4120	19	36	203.9547318	215.4593395
s1	liver	4TU -ve	1	Camk2n2	958	5.494896899	0	191	2683	0	111	0	0	5.494896899	5.804851138
s1	liver	4TU -ve	1	Camkk2	6264	19.50440881	0.000192123	1667	10410	2	394	2	0	19.50440881	20.60460674
s1	liver	4TU -ve	1	Caml	411	17.72228009	0.000364476	129	8231	3	358	4	1	17.72228009	18.72195232
s1	liver	4TU -ve	1	Camsap1	6995	13.51447616	0.000125408	1669	7974	1	273	1	54	13.51447616	14.27679604
s1	liver	4TU -ve	1	Camsap2	2719	14.75206555	0	932	8110	0	298	0	0	14.75206555	15.58419495
s1	liver	4TU -ve	1	Camsap3	737	8.316600712	0	151	3429	0	168	0	0	8.316600712	8.785720641
s1	liver	4TU -ve	1	Camta1	5210	3.217732418	0	1528	1243	0	65	0	0	3.217732418	3.399237153
s1	liver	4TU -ve	1	Camta2	3848	12.32639034	0	825	4904	0	249	0	2	12.32639034	13.02169309
s1	liver	4TU -ve	1	Cand1	3726	40.24640702	9.02975303625446e-05	1226	22149	2	813	2	26	40.24640702	42.51661239
s1	liver	4TU -ve	1	Cand2	1693	0.247517878	0	402	102	0	5	0	0	0.247517878	0.261479781
s1	liver	4TU -ve	1	Cant1	1435	24.30625565	0	365	11159	0	491	0	3	24.30625565	25.67731449
s1	liver	4TU -ve	1	Canx	2321	282.4178992	0.000165018	835	151499	25	5705	25	16	282.4178992	298.3484301
s1	liver	4TU -ve	1	Cap1	1087	29.9001597	0	291	12628	0	604	0	0	29.9001597	31.58675754
s1	liver	4TU -ve	1	Cap2	2191	0.049503576	0	640	3	0	1	0	1	0.049503576	0.052295956
s1	liver	4TU -ve	1	Capg	108	1.089078665	0	27	234	0	22	0	0	1.089078665	1.150511036
s1	liver	4TU -ve	1	Capn1	815	8.366104288	0	182	1593	0	169	0	7	8.366104288	8.838016597
s1	liver	4TU -ve	1	Capn10	1196	14.15802264	0.000552257	306	7243	4	286	4	0	14.15802264	14.95664347
s1	liver	4TU -ve	1	Capn11	407	0.198014303	0.011904762	90	84	1	4	1	0	0.198014303	0.209183825
s1	liver	4TU -ve	1	Capn13	456	0.099007151	0	106	39	0	2	0	0	0.099007151	0.104591912
s1	liver	4TU -ve	1	Capn15	2655	14.30653337	0	589	5656	0	289	0	7	14.30653337	15.11353134
s1	liver	4TU -ve	1	Capn2	952	55.64201905	0.000145138	241	20670	3	1124	3	0	55.64201905	58.78065477
s1	liver	4TU -ve	1	Capn3	414	0.148510727	0	107	31	0	3	0	2	0.148510727	0.156887869
s1	liver	4TU -ve	1	Capn5	2314	0.990071513	0	585	430	0	20	0	0	0.990071513	1.045919124
s1	liver	4TU -ve	1	Capn6	1413	0.049503576	0	394	28	0	1	0	0	0.049503576	0.052295956
s1	liver	4TU -ve	1	Capn7	2962	22.3756162	7.54603078780561e-05	894	13252	1	452	1	1	22.3756162	23.6377722
s1	liver	4TU -ve	1	Capn8	1632	5.296882596	0.000436491	437	2291	1	107	1	0	5.296882596	5.595667313
s1	liver	4TU -ve	1	Capns1	565	105.3931126	5.55848920263472e-05	129	35981	2	2129	2	9	105.3931126	111.3380907
s1	liver	4TU -ve	1	Caprin1	5137	135.6397973	0.000166507	1802	72069	12	2740	12	1292	135.6397973	143.29092
s1	liver	4TU -ve	1	Caprin2	519	1.48510727	0	157	861	0	30	0	0	1.48510727	1.568878686
s1	liver	4TU -ve	1	Capsl	182	0.099007151	0	46	6	0	2	0	0	0.099007151	0.104591912
s1	liver	4TU -ve	1	Capza1	2205	27.22696662	0.000347536	728	14387	5	550	5	385	27.22696662	28.76277591
s1	liver	4TU -ve	1	Capza2	1893	54.50343681	0	650	32954	0	1101	0	3	54.50343681	57.57784777
s1	liver	4TU -ve	1	Capzb	826	98.11608697	0.00010646	215	56359	6	1982	6	73	98.11608697	103.6505852
s1	liver	4TU -ve	1	Car1	320	7.079011321	0	106	4425	0	143	0	0	7.079011321	7.478321736
s1	liver	4TU -ve	1	Car11	488	0.247517878	0	105	83	0	5	0	0	0.247517878	0.261479781
s1	liver	4TU -ve	1	Car13	1428	0.099007151	0	463	52	0	2	0	0	0.099007151	0.104591912
s1	liver	4TU -ve	1	Car14	378	25.93987365	0.000248648	116	16087	4	524	4	4	25.93987365	27.40308105
s1	liver	4TU -ve	1	Car15,Gm20518	264	1.881135875	0	64	790	0	38	0	0	1.881135875	1.987246336
s1	liver	4TU -ve	1	Car2	680	9.999722285	0	202	5297	0	202	0	0	9.999722285	10.56378315
s1	liver	4TU -ve	1	Car3	862	3082.389643	0.000266008	228	932303	248	62266	262	324	3082.389643	3256.260009
s1	liver	4TU -ve	1	Car4	573	1.287092967	0	133	517	0	26	0	0	1.287092967	1.359694861
s1	liver	4TU -ve	1	Car5a	238	38.61278902	0	33	10800	0	780	0	252	38.61278902	40.79084583
s1	liver	4TU -ve	1	Car5b	2369	5.643407626	0	769	2187	0	114	0	47	5.643407626	5.961739007
s1	liver	4TU -ve	1	Car7	664	1.782128724	0	144	719	0	36	0	0	1.782128724	1.882654423
s1	liver	4TU -ve	1	Car8	2890	61.82996601	0.000224957	866	31117	7	1249	7	6	61.82996601	65.31764929
s1	liver	4TU -ve	1	Car9	619	4.257307507	0	191	2216	0	86	0	0	4.257307507	4.497452233
s1	liver	4TU -ve	1	Card10	1455	9.801707982	0	385	3844	0	198	0	1	9.801707982	10.35459933
s1	liver	4TU -ve	1	Card11	335	0.099007151	0	59	44	0	2	0	0	0.099007151	0.104591912
s1	liver	4TU -ve	1	Card19	169	10.64326877	0.00030012	58	6664	2	215	2	0	10.64326877	11.24363058
s1	liver	4TU -ve	1	Card6	2404	10.64326877	0	685	4728	0	215	0	2	10.64326877	11.24363058
s1	liver	4TU -ve	1	Carf	5034	1.435603694	0	1596	1074	0	29	0	0	1.435603694	1.51658273
s1	liver	4TU -ve	1	Carhsp1	2361	97.27452619	0.0004857	600	35001	17	1965	17	436	97.27452619	102.7615539
s1	liver	4TU -ve	1	Carm1	3357	16.03915852	0	738	6972	0	324	4	75	16.03915852	16.94388981
s1	liver	4TU -ve	1	Carmil1	1272	6.880997018	0	396	4377	0	139	0	0	6.880997018	7.269137911
s1	liver	4TU -ve	1	Carmil2	44	0.099007151	0	17	26	0	2	0	0	0.099007151	0.104591912
s1	liver	4TU -ve	1	Carnmt1	667	26.73193086	7.47663551401869e-05	210	13375	1	540	1	534	26.73193086	28.23981635
s1	liver	4TU -ve	1	Carns1	1014	1.287092967	0	247	678	0	26	0	0	1.287092967	1.359694861
s1	liver	4TU -ve	1	Cars	916	16.4846907	0.000543183	186	5523	3	333	3	1	16.4846907	17.41455341
s1	liver	4TU -ve	1	Cars2	1683	7.623550653	0	367	3140	0	154	0	6	7.623550653	8.053577254
s1	liver	4TU -ve	1	Casc1	533	0.297021454	0	124	150	0	6	0	0	0.297021454	0.313775737
s1	liver	4TU -ve	1	Casc3	1596	17.42525864	0.000500902	480	9982	5	352	5	0	17.42525864	18.40817658
s1	liver	4TU -ve	1	Casc4	2672	1.237589392	0	858	775	0	25	0	3	1.237589392	1.307398905
s1	liver	4TU -ve	1	Casd1	1622	17.67277651	0.000179695	551	11130	2	357	2	9	17.67277651	18.66965636
s1	liver	4TU -ve	1	Cask	5091	11.53433313	0	1505	5912	0	233	0	0	11.53433313	12.18495779
s1	liver	4TU -ve	1	Caskin2	804	6.831493442	0	180	2591	0	138	0	0	6.831493442	7.216841955
s1	liver	4TU -ve	1	Casp1	88	5.049364718	0	26	1224	0	102	0	0	5.049364718	5.334187532
s1	liver	4TU -ve	1	Casp12	1875	0.247517878	0	621	94	0	5	0	2	0.247517878	0.261479781
s1	liver	4TU -ve	1	Casp2	2419	3.168228843	0	817	1638	0	64	0	0	3.168228843	3.346941197
s1	liver	4TU -ve	1	Casp3	1541	19.65291954	0	449	12651	0	397	0	0	19.65291954	20.76149461
s1	liver	4TU -ve	1	Casp4	1954	2.871207389	0	593	841	0	58	0	0	2.871207389	3.033165459
s1	liver	4TU -ve	1	Casp6	530	19.85093384	7.6692997929289e-05	203	13039	1	401	1	0	19.85093384	20.97067844
s1	liver	4TU -ve	1	Casp7	1249	11.83135458	0.00012791	384	7818	1	239	1	1	11.83135458	12.49873353
s1	liver	4TU -ve	1	Casp8	749	42.3255572	0.001233578	225	16213	20	855	12	9	42.3255572	44.71304255
s1	liver	4TU -ve	1	Casp8ap2	620	2.227660905	0	248	1647	0	45	0	0	2.227660905	2.353318029
s1	liver	4TU -ve	1	Casp9	2326	8.91064362	0.002006567	711	5482	11	180	11	2	8.91064362	9.413272116
s1	liver	4TU -ve	1	Casq2	1084	0.049503576	0	301	24	0	1	0	0	0.049503576	0.052295956
s1	liver	4TU -ve	1	Cast	2474	39.60286053	0.000101476	796	19709	2	800	2	282	39.60286053	41.83676496
s1	liver	4TU -ve	1	Casz1	3752	3.366243145	0	954	1784	0	68	0	0	3.366243145	3.556125021
s1	liver	4TU -ve	1	Cat	907	3075.508646	0.000255195	265	2033739	519	62127	516	44	3075.508646	3248.990871
s1	liver	4TU -ve	1	Catsper2	1692	4.999861142	0	431	2075	0	101	0	1	4.999861142	5.281891576
s1	liver	4TU -ve	1	Catsper3	79	0.099007151	0	16	26	0	2	0	0	0.099007151	0.104591912
s1	liver	4TU -ve	1	Catsperd	101	0.198014303	0	27	108	0	4	0	0	0.198014303	0.209183825
s1	liver	4TU -ve	1	Catsperg2	2008	0.643546484	0	531	39	0	13	0	13	0.643546484	0.679847431
s1	liver	4TU -ve	1	Catsperz	125	0.049503576	0	29	12	0	1	0	0	0.049503576	0.052295956
s1	liver	4TU -ve	1	Cav1	2390	4.950357567	0	762	3194	0	100	0	0	4.950357567	5.22959562
s1	liver	4TU -ve	1	Cav2	2666	6.732486291	0	903	3051	0	136	0	0	6.732486291	7.112250043
s1	liver	4TU -ve	1	Cavin1	1891	26.48441298	0.000475587	481	12616	6	535	6	10	26.48441298	27.97833657
s1	liver	4TU -ve	1	Cavin2	1538	27.12795947	0.000282353	485	10625	3	548	3	6	27.12795947	28.658184
s1	liver	4TU -ve	1	Cavin3	738	2.97021454	0	183	1273	0	60	0	0	2.97021454	3.137757372
s1	liver	4TU -ve	1	Cbarp	2676	0.643546484	0.01509434	492	265	4	13	4	0	0.643546484	0.679847431
s1	liver	4TU -ve	1	Cbfa2t2	5882	5.94042908	0	1711	3493	0	120	0	0	5.94042908	6.275514744
s1	liver	4TU -ve	1	Cbfa2t3	5566	3.613761024	0.002120141	1314	1415	3	73	3	0	3.613761024	3.817604802
s1	liver	4TU -ve	1	Cbfb	2063	18.95986948	0	751	13213	0	383	0	0	18.95986948	20.02935122
s1	liver	4TU -ve	1	Cbl	8558	6.682982715	0	2720	4432	0	135	0	2	6.682982715	7.059954087
s1	liver	4TU -ve	1	Cblb	3356	2.425675208	0	1117	1693	0	49	0	0	2.425675208	2.562501854
s1	liver	4TU -ve	1	Cblc	144	11.53433313	0	22	2505	0	233	0	14	11.53433313	12.18495779
s1	liver	4TU -ve	1	Cbll1	2450	12.67291537	0	863	7285	0	256	0	0	12.67291537	13.38776479
s1	liver	4TU -ve	1	Cbln3	4067	0.34652503	0	1068	99	0	7	0	0	0.34652503	0.366071693
s1	liver	4TU -ve	1	Cbr1	274	56.53308341	0.000164271	86	24350	4	1142	5	1	56.53308341	59.72198198
s1	liver	4TU -ve	1	Cbr2	233	0.148510727	0	59	79	0	3	0	0	0.148510727	0.156887869
s1	liver	4TU -ve	1	Cbr3	226	3.910782478	0	77	2252	0	79	0	0	3.910782478	4.13138054
s1	liver	4TU -ve	1	Cbr4	3483	25.98937723	0.001379786	1070	11596	16	525	16	2	25.98937723	27.455377
s1	liver	4TU -ve	1	Cbs	567	385.7318616	0.000231742	131	159660	37	7792	37	1	385.7318616	407.4900907
s1	liver	4TU -ve	1	Cbwd1	677	3.514753872	0	229	2089	0	71	0	0	3.514753872	3.71301289
s1	liver	4TU -ve	1	Cbx1	3134	76.97806016	0.000161588	984	43320	7	1555	7	39	76.97806016	81.32021189
s1	liver	4TU -ve	1	Cbx2	2100	3.910782478	0	565	1903	0	79	0	0	3.910782478	4.13138054
s1	liver	4TU -ve	1	Cbx3	1271	77.12657089	0.000265442	447	48975	13	1558	13	1546	77.12657089	81.47709976
s1	liver	4TU -ve	1	Cbx4	3319	18.7123516	0	820	9998	0	378	0	0	18.7123516	19.76787144
s1	liver	4TU -ve	1	Cbx5	8097	15.14809415	0	2630	8397	0	306	0	10	15.14809415	16.0025626
s1	liver	4TU -ve	1	Cbx6	4520	12.6234118	0	1104	6222	0	255	0	10	12.6234118	13.33546883
s1	liver	4TU -ve	1	Cbx7	2512	2.920710964	0	618	1624	0	59	0	0	2.920710964	3.085461416
s1	liver	4TU -ve	1	Cbx8	2372	5.494896899	0.001370614	645	3648	5	111	5	0	5.494896899	5.804851138
s1	liver	4TU -ve	1	Cby1	592	3.366243145	0	119	1491	0	68	0	0	3.366243145	3.556125021
s1	liver	4TU -ve	1	Cc2d1a	409	5.989932656	0	69	1744	0	121	0	1	5.989932656	6.3278107
s1	liver	4TU -ve	1	Cc2d1b	958	7.722557804	0	196	3037	0	156	0	0	7.722557804	8.158169167
s1	liver	4TU -ve	1	Cc2d2a	118	0.099007151	0	47	48	0	2	0	0	0.099007151	0.104591912
s1	liver	4TU -ve	1	Ccar1	1100	21.48455184	0.00024422	362	12284	3	434	3	1	21.48455184	22.69644499
s1	liver	4TU -ve	1	Ccar2	735	0.990071513	0	222	784	0	20	0	1	0.990071513	1.045919124
s1	liver	4TU -ve	1	Ccbe1	4043	0.940567938	0	1257	481	0	19	0	1	0.940567938	0.993623168
s1	liver	4TU -ve	1	Ccdc102a	393	0.544539332	0	88	234	0	11	0	0	0.544539332	0.575255518
s1	liver	4TU -ve	1	Ccdc106	994	0.049503576	0	271	16	0	1	0	0	0.049503576	0.052295956
s1	liver	4TU -ve	1	Ccdc107	19	49.30556137	0.00056243	4	3556	2	996	3	2	49.30556137	52.08677237
s1	liver	4TU -ve	1	Ccdc112	1105	0.049503576	0	425	18	0	1	0	0	0.049503576	0.052295956
s1	liver	4TU -ve	1	Ccdc114	4368	0.396028605	0	1251	229	0	8	0	1	0.396028605	0.41836765
s1	liver	4TU -ve	1	Ccdc115	828	19.90043742	0.000214731	224	13971	3	402	3	14	19.90043742	21.02297439
s1	liver	4TU -ve	1	Ccdc116	2131	0.396028605	0	592	224	0	8	0	0	0.396028605	0.41836765
s1	liver	4TU -ve	1	Ccdc117	2409	15.14809415	0.001067578	758	9367	10	306	10	0	15.14809415	16.0025626
s1	liver	4TU -ve	1	Ccdc12	352	32.62285637	0.000194439	91	15429	3	659	3	303	32.62285637	34.46303513
s1	liver	4TU -ve	1	Ccdc120	1442	0.544539332	0	418	326	0	11	0	0	0.544539332	0.575255518
s1	liver	4TU -ve	1	Ccdc122	1320	0.940567938	0	382	268	0	19	0	0	0.940567938	0.993623168
s1	liver	4TU -ve	1	Ccdc124	214	29.7021454	0	41	8486	0	600	0	2	29.7021454	31.37757372
s1	liver	4TU -ve	1	Ccdc125	899	6.930500594	0	225	2355	0	140	0	7	6.930500594	7.321433868
s1	liver	4TU -ve	1	Ccdc126	1753	2.128653754	0	555	1177	0	43	0	0	2.128653754	2.248726116
s1	liver	4TU -ve	1	Ccdc127	8666	18.7123516	0.000690335	2520	10140	7	378	7	32	18.7123516	19.76787144
s1	liver	4TU -ve	1	Ccdc130	1634	5.989932656	0	308	2927	0	121	0	0	5.989932656	6.3278107
s1	liver	4TU -ve	1	Ccdc134	1664	4.059293205	0	375	1901	0	82	0	0	4.059293205	4.288268408
s1	liver	4TU -ve	1	Ccdc137	1875	3.267235994	0	494	1685	0	66	0	0	3.267235994	3.451533109
s1	liver	4TU -ve	1	Ccdc138	390	1.237589392	0	142	638	0	25	0	6	1.237589392	1.307398905
s1	liver	4TU -ve	1	Ccdc14	1260	0.297021454	0	451	220	0	6	0	0	0.297021454	0.313775737
s1	liver	4TU -ve	1	Ccdc141	4958	2.673193086	0	1489	1612	0	54	0	0	2.673193086	2.823981635
s1	liver	4TU -ve	1	Ccdc142,Gm42688	826	0.445532181	0	177	164	0	9	0	0	0.445532181	0.470663606
s1	liver	4TU -ve	1	Ccdc148	2484	0.891064362	0	717	386	0	18	0	0	0.891064362	0.941327212
s1	liver	4TU -ve	1	Ccdc149	1926	2.029646602	0	467	912	0	41	0	0	2.029646602	2.144134204
s1	liver	4TU -ve	1	Ccdc15	1933	0.148510727	0	629	81	0	3	0	0	0.148510727	0.156887869
s1	liver	4TU -ve	1	Ccdc151	255	4.653336113	0.000956023	40	1046	1	94	1	0	4.653336113	4.915819883
s1	liver	4TU -ve	1	Ccdc152	557	0.247517878	0	177	188	0	5	0	0	0.247517878	0.261479781
s1	liver	4TU -ve	1	Ccdc157	2566	14.60355482	0.000456621	668	8760	4	295	4	0	14.60355482	15.42730708
s1	liver	4TU -ve	1	Ccdc158	2244	0.297021454	0	707	220	0	6	0	0	0.297021454	0.313775737
s1	liver	4TU -ve	1	Ccdc159	603	1.584114421	0.004024145	129	497	2	32	2	0	1.584114421	1.673470598
s1	liver	4TU -ve	1	Ccdc160	414	0.841560786	0	131	435	0	17	0	0	0.841560786	0.889031255
s1	liver	4TU -ve	1	Ccdc162	467	3.811775326	0	138	1909	0	77	0	0	3.811775326	4.026788627
s1	liver	4TU -ve	1	Ccdc163	567	4.900853991	0.000521105	127	1919	1	99	1	0	4.900853991	5.177299664
s1	liver	4TU -ve	1	Ccdc166	1722	2.079150178	0	413	1166	0	42	0	0	2.079150178	2.19643016
s1	liver	4TU -ve	1	Ccdc167	4457	11.83135458	0	1002	4761	0	239	0	0	11.83135458	12.49873353
s1	liver	4TU -ve	1	Ccdc169	1822	0.099007151	0	592	62	0	2	0	0	0.099007151	0.104591912
s1	liver	4TU -ve	1	Ccdc17	248	2.425675208	0	83	1102	0	49	0	0	2.425675208	2.562501854
s1	liver	4TU -ve	1	Ccdc171	3707	0.544539332	0	864	174	0	11	0	0	0.544539332	0.575255518
s1	liver	4TU -ve	1	Ccdc174	4008	8.465111439	0	1179	2967	0	171	0	25	8.465111439	8.94260851
s1	liver	4TU -ve	1	Ccdc18	1465	0.049503576	0	483	43	0	1	0	0	0.049503576	0.052295956
s1	liver	4TU -ve	1	Ccdc181	178	8.613622166	0	50	4315	0	174	0	0	8.613622166	9.099496378
s1	liver	4TU -ve	1	Ccdc184	1243	0.198014303	0	340	8	0	4	0	4	0.198014303	0.209183825
s1	liver	4TU -ve	1	Ccdc186	3482	8.564118591	0	1111	5107	0	173	0	0	8.564118591	9.047200422
s1	liver	4TU -ve	1	Ccdc187	2961	0.34652503	0	840	31	0	7	0	7	0.34652503	0.366071693
s1	liver	4TU -ve	1	Ccdc189	1028	0.891064362	0	235	153	0	18	0	0	0.891064362	0.941327212
s1	liver	4TU -ve	1	Ccdc191	1237	2.920710964	0	343	1604	0	59	0	0	2.920710964	3.085461416
s1	liver	4TU -ve	1	Ccdc22	245	7.821564956	0	71	2907	0	158	0	4	7.821564956	8.262761079
s1	liver	4TU -ve	1	Ccdc25	1448	116.3829064	0.000136627	409	73192	10	2351	10	0	116.3829064	122.947793
s1	liver	4TU -ve	1	Ccdc28a	2022	12.27688677	0	578	6579	0	248	0	0	12.27688677	12.96939714
s1	liver	4TU -ve	1	Ccdc28b	358	8.960147196	0	81	2767	0	181	0	3	8.960147196	9.465568072
s1	liver	4TU -ve	1	Ccdc3	1690	2.772200237	0	475	1234	0	56	0	0	2.772200237	2.928573547
s1	liver	4TU -ve	1	Ccdc30	647	5.643407626	0.000379363	199	2636	1	114	1	0	5.643407626	5.961739007
s1	liver	4TU -ve	1	Ccdc32	1578	8.168089985	0.000198098	404	5048	1	165	1	2	8.168089985	8.628832773
s1	liver	4TU -ve	1	Ccdc34	2560	3.168228843	0	752	622	0	64	0	0	3.168228843	3.346941197
s1	liver	4TU -ve	1	Ccdc36	1152	0.247517878	0	311	65	0	5	0	5	0.247517878	0.261479781
s1	liver	4TU -ve	1	Ccdc38	1772	0.099007151	0	541	24	0	2	0	0	0.099007151	0.104591912
s1	liver	4TU -ve	1	Ccdc40	803	0.198014303	0	178	76	0	4	0	0	0.198014303	0.209183825
s1	liver	4TU -ve	1	Ccdc43	1623	9.25716865	0	539	4471	0	187	0	0	9.25716865	9.779343809
s1	liver	4TU -ve	1	Ccdc47	3858	83.76005003	0.000264579	1311	45355	12	1692	12	59	83.76005003	88.48475789
s1	liver	4TU -ve	1	Ccdc50	7239	28.86058461	0.000110017	2333	18179	2	583	2	17	28.86058461	30.48854246
s1	liver	4TU -ve	1	Ccdc51	222	4.653336113	0.000408998	75	2445	1	94	1	0	4.653336113	4.915819883
s1	liver	4TU -ve	1	Ccdc57	187	0.643546484	0	46	242	0	13	0	0	0.643546484	0.679847431
s1	liver	4TU -ve	1	Ccdc58	234	55.64201905	0.000120591	76	33170	4	1124	4	25	55.64201905	58.78065477
s1	liver	4TU -ve	1	Ccdc59	655	12.47490107	0.000164231	222	6089	1	252	1	5	12.47490107	13.17858096
s1	liver	4TU -ve	1	Ccdc6	4231	20.84100536	0.000182849	1240	10938	2	421	2	7	20.84100536	22.01659756
s1	liver	4TU -ve	1	Ccdc61	1338	2.673193086	0	249	1173	0	54	0	0	2.673193086	2.823981635
s1	liver	4TU -ve	1	Ccdc62	1804	0.693050059	0.005076142	534	394	2	14	2	0	0.693050059	0.732143387
s1	liver	4TU -ve	1	Ccdc66	1426	5.049364718	0	459	2359	0	102	0	0	5.049364718	5.334187532
s1	liver	4TU -ve	1	Ccdc68	449	1.237589392	0	139	670	0	25	0	0	1.237589392	1.307398905
s1	liver	4TU -ve	1	Ccdc69	1164	0.049503576	0	279	32	0	1	0	0	0.049503576	0.052295956
s1	liver	4TU -ve	1	Ccdc71	1647	15.49461918	0.000282326	450	7084	2	313	2	1	15.49461918	16.36863429
s1	liver	4TU -ve	1	Ccdc71l	3303	7.029507745	0.000579542	1118	3451	2	142	2	57	7.029507745	7.42602578
s1	liver	4TU -ve	1	Ccdc73	672	2.376171632	0	232	470	0	48	0	0	2.376171632	2.510205897
s1	liver	4TU -ve	1	Ccdc74a	1020	0.049503576	0	205	18	0	1	0	0	0.049503576	0.052295956
s1	liver	4TU -ve	1	Ccdc77	2034	4.45532181	0	442	1777	0	90	0	0	4.45532181	4.706636058
s1	liver	4TU -ve	1	Ccdc8	871	0.891064362	0	285	540	0	18	0	0	0.891064362	0.941327212
s1	liver	4TU -ve	1	Ccdc80	414	5.742414777	0.000914913	142	3279	3	116	3	0	5.742414777	6.066330919
s1	liver	4TU -ve	1	Ccdc82	3111	2.326668056	0	930	1733	0	47	0	0	2.326668056	2.457909941
s1	liver	4TU -ve	1	Ccdc84	2486	24.80129141	0	686	8052	0	501	3	2	24.80129141	26.20027406
s1	liver	4TU -ve	1	Ccdc85a	3174	0.049503576	0	1105	3	0	1	0	1	0.049503576	0.052295956
s1	liver	4TU -ve	1	Ccdc85c	2743	16.682705	0.000241575	663	8279	2	337	2	1	16.682705	17.62373724
s1	liver	4TU -ve	1	Ccdc86	1689	28.95959177	0	423	10689	0	585	0	0	28.95959177	30.59313438
s1	liver	4TU -ve	1	Ccdc88a	3939	1.13858224	0	1374	708	0	23	0	0	1.13858224	1.202806993
s1	liver	4TU -ve	1	Ccdc88b	441	0.940567938	0	73	229	0	19	0	0	0.940567938	0.993623168
s1	liver	4TU -ve	1	Ccdc88c	1943	1.683121573	0	529	676	0	34	0	0	1.683121573	1.778062511
s1	liver	4TU -ve	1	Ccdc9	685	13.96000834	0	133	5954	0	282	0	1	13.96000834	14.74745965
s1	liver	4TU -ve	1	Ccdc90b	438	6.138443383	0.000785135	167	3821	3	124	5	0	6.138443383	6.484698569
s1	liver	4TU -ve	1	Ccdc91	1083	13.91050476	0	299	6969	0	281	0	2	13.91050476	14.69516369
s1	liver	4TU -ve	1	Ccdc92	1563	0.049503576	0	314	7	0	1	0	0	0.049503576	0.052295956
s1	liver	4TU -ve	1	Ccdc92b	2945	0.049503576	0	703	29	0	1	0	0	0.049503576	0.052295956
s1	liver	4TU -ve	1	Ccdc93	5217	7.821564956	0	1421	4225	0	158	0	2	7.821564956	8.262761079
s1	liver	4TU -ve	1	Ccdc94	315	1.089078665	0	58	119	0	22	0	0	1.089078665	1.150511036
s1	liver	4TU -ve	1	Ccdc97	1887	17.62327294	0.000392054	454	7652	3	356	3	0	17.62327294	18.61736041
s1	liver	4TU -ve	1	Cchcr1	181	0.940567938	0	32	301	0	19	0	0	0.940567938	0.993623168
s1	liver	4TU -ve	1	Cckar	1980	2.178157329	0	553	1277	0	44	0	0	2.178157329	2.301022073
s1	liver	4TU -ve	1	Ccl11	644	0.247517878	0	205	143	0	5	0	0	0.247517878	0.261479781
s1	liver	4TU -ve	1	Ccl19	269	0.594042908	0	54	228	0	12	0	12	0.594042908	0.627551474
s1	liver	4TU -ve	1	Ccl2	275	0.099007151	0	111	48	0	2	0	0	0.099007151	0.104591912
s1	liver	4TU -ve	1	Ccl21a	393	2.871207389	0	75	1058	0	58	0	58	2.871207389	3.033165459
s1	liver	4TU -ve	1	Ccl24	858	3.663264599	0	218	1579	0	74	0	2	3.663264599	3.869900759
s1	liver	4TU -ve	1	Ccl25	1952	5.890925504	0	472	2157	0	119	0	0	5.890925504	6.223218788
s1	liver	4TU -ve	1	Ccl27a	464	13.11844755	0	89	4000	0	265	0	33	13.11844755	13.85842839
s1	liver	4TU -ve	1	Ccl28	3293	0.198014303	0	1046	120	0	4	0	0	0.198014303	0.209183825
s1	liver	4TU -ve	1	Ccl5	199	1.13858224	0	52	452	0	23	0	0	1.13858224	1.202806993
s1	liver	4TU -ve	1	Ccl6	943	28.61306674	0.000762518	288	11803	9	578	9	5	28.61306674	30.22706268
s1	liver	4TU -ve	1	Ccl7	435	0.34652503	0	152	206	0	7	0	0	0.34652503	0.366071693
s1	liver	4TU -ve	1	Ccl9	2465	72.77025623	0.0003694	861	29778	11	1470	11	2	72.77025623	76.87505561
s1	liver	4TU -ve	1	Ccm2	575	12.02936889	0.000585594	124	5123	3	243	3	1	12.02936889	12.70791736
s1	liver	4TU -ve	1	Ccm2l	707	1.584114421	0	172	708	0	32	0	0	1.584114421	1.673470598
[truncated: 672,081 more rows]
