# Supplementary material for: SLAMseq reveals potential transfer of RNA from liver to kidney in the mouse
Source: Nat Commun. 2025 Aug 11;16:7413. doi: 10.1038/s41467-025-62688-9 (PMC12339719; doi:10.1038/s41467-025-62688-9)
Supplement: Supplementary file 6 — Source Data [file 41467_2025_62688_MOESM6_ESM.zip › Source data/FigS5a_data.csv]

library	sample_name	tissue	group	Name	Strand	A_count	C_count	G_count	T_count	mutation	mutation_count	mutation_rate	base_from	base_to	freq
7029_GCGAAT_5029_ACCGAG	L1	liver	RNA labelling group	0610009O20Rik	+	4134	1589	3974	3576	A>C	0	0	A>	>C	Inf
7029_GCGAAT_5029_ACCGAG	L1	liver	RNA labelling group	0610009O20Rik	+	4134	1589	3974	3576	A>G	0	0	A>	>G	Inf
7029_GCGAAT_5029_ACCGAG	L1	liver	RNA labelling group	0610009O20Rik	+	4134	1589	3974	3576	A>T	0	0	A>	>T	Inf
7029_GCGAAT_5029_ACCGAG	L1	liver	RNA labelling group	0610009O20Rik	+	4134	1589	3974	3576	C>A	0	0	C>	>A	Inf
7029_GCGAAT_5029_ACCGAG	L1	liver	RNA labelling group	0610009O20Rik	+	4134	1589	3974	3576	C>G	0	0	C>	>G	Inf
7029_GCGAAT_5029_ACCGAG	L1	liver	RNA labelling group	0610009O20Rik	+	4134	1589	3974	3576	C>T	0	0	C>	>T	Inf
7029_GCGAAT_5029_ACCGAG	L1	liver	RNA labelling group	0610009O20Rik	+	4134	1589	3974	3576	G>A	0	0	G>	>A	Inf
7029_GCGAAT_5029_ACCGAG	L1	liver	RNA labelling group	0610009O20Rik	+	4134	1589	3974	3576	G>C	0	0	G>	>C	Inf
7029_GCGAAT_5029_ACCGAG	L1	liver	RNA labelling group	0610009O20Rik	+	4134	1589	3974	3576	G>T	1	0.000251635631605435	G>	>T	3974
7029_GCGAAT_5029_ACCGAG	L1	liver	RNA labelling group	0610009O20Rik	+	4134	1589	3974	3576	T>A	0	0	T>	>A	Inf
7029_GCGAAT_5029_ACCGAG	L1	liver	RNA labelling group	0610009O20Rik	+	4134	1589	3974	3576	T>C	0	0	T>	>C	Inf
7029_GCGAAT_5029_ACCGAG	L1	liver	RNA labelling group	0610009O20Rik	+	4134	1589	3974	3576	T>G	0	0	T>	>G	Inf
7029_GCGAAT_5029_ACCGAG	L1	liver	RNA labelling group	0610030E20Rik	+	9992	6297	6129	7727	A>C	0	0	A>	>C	Inf
7029_GCGAAT_5029_ACCGAG	L1	liver	RNA labelling group	0610030E20Rik	+	9992	6297	6129	7727	A>G	2	0.000200160128102482	A>	>G	4996
7029_GCGAAT_5029_ACCGAG	L1	liver	RNA labelling group	0610030E20Rik	+	9992	6297	6129	7727	A>T	3	0.000300240192153723	A>	>T	3330.66666666667
7029_GCGAAT_5029_ACCGAG	L1	liver	RNA labelling group	0610030E20Rik	+	9992	6297	6129	7727	C>A	0	0	C>	>A	Inf
7029_GCGAAT_5029_ACCGAG	L1	liver	RNA labelling group	0610030E20Rik	+	9992	6297	6129	7727	C>G	0	0	C>	>G	Inf
7029_GCGAAT_5029_ACCGAG	L1	liver	RNA labelling group	0610030E20Rik	+	9992	6297	6129	7727	C>T	3	0.000476417341591234	C>	>T	2099
7029_GCGAAT_5029_ACCGAG	L1	liver	RNA labelling group	0610030E20Rik	+	9992	6297	6129	7727	G>A	4	0.000652635013868494	G>	>A	1532.25
7029_GCGAAT_5029_ACCGAG	L1	liver	RNA labelling group	0610030E20Rik	+	9992	6297	6129	7727	G>C	0	0	G>	>C	Inf
7029_GCGAAT_5029_ACCGAG	L1	liver	RNA labelling group	0610030E20Rik	+	9992	6297	6129	7727	G>T	0	0	G>	>T	Inf
7029_GCGAAT_5029_ACCGAG	L1	liver	RNA labelling group	0610030E20Rik	+	9992	6297	6129	7727	T>A	1	0.000129416332341141	T>	>A	7727
7029_GCGAAT_5029_ACCGAG	L1	liver	RNA labelling group	0610030E20Rik	+	9992	6297	6129	7727	T>C	6	0.000776497994046849	T>	>C	1287.83333333333
7029_GCGAAT_5029_ACCGAG	L1	liver	RNA labelling group	0610030E20Rik	+	9992	6297	6129	7727	T>G	0	0	T>	>G	Inf
7029_GCGAAT_5029_ACCGAG	L1	liver	RNA labelling group	0610037L13Rik	+	1738	1878	1475	1671	A>C	0	0	A>	>C	Inf
7029_GCGAAT_5029_ACCGAG	L1	liver	RNA labelling group	0610037L13Rik	+	1738	1878	1475	1671	A>G	0	0	A>	>G	Inf
7029_GCGAAT_5029_ACCGAG	L1	liver	RNA labelling group	0610037L13Rik	+	1738	1878	1475	1671	A>T	0	0	A>	>T	Inf
7029_GCGAAT_5029_ACCGAG	L1	liver	RNA labelling group	0610037L13Rik	+	1738	1878	1475	1671	C>A	0	0	C>	>A	Inf
7029_GCGAAT_5029_ACCGAG	L1	liver	RNA labelling group	0610037L13Rik	+	1738	1878	1475	1671	C>G	0	0	C>	>G	Inf
7029_GCGAAT_5029_ACCGAG	L1	liver	RNA labelling group	0610037L13Rik	+	1738	1878	1475	1671	C>T	6	0.00319488817891373	C>	>T	313.000000000001
7029_GCGAAT_5029_ACCGAG	L1	liver	RNA labelling group	0610037L13Rik	+	1738	1878	1475	1671	G>A	0	0	G>	>A	Inf
7029_GCGAAT_5029_ACCGAG	L1	liver	RNA labelling group	0610037L13Rik	+	1738	1878	1475	1671	G>C	0	0	G>	>C	Inf
7029_GCGAAT_5029_ACCGAG	L1	liver	RNA labelling group	0610037L13Rik	+	1738	1878	1475	1671	G>T	0	0	G>	>T	Inf
7029_GCGAAT_5029_ACCGAG	L1	liver	RNA labelling group	0610037L13Rik	+	1738	1878	1475	1671	T>A	0	0	T>	>A	Inf
7029_GCGAAT_5029_ACCGAG	L1	liver	RNA labelling group	0610037L13Rik	+	1738	1878	1475	1671	T>C	2	0.00119688809096349	T>	>C	835.500000000004
7029_GCGAAT_5029_ACCGAG	L1	liver	RNA labelling group	0610037L13Rik	+	1738	1878	1475	1671	T>G	0	0	T>	>G	Inf
7029_GCGAAT_5029_ACCGAG	L1	liver	RNA labelling group	0610040J01Rik	+	3268	2818	3614	5195	A>C	0	0	A>	>C	Inf
7029_GCGAAT_5029_ACCGAG	L1	liver	RNA labelling group	0610040J01Rik	+	3268	2818	3614	5195	A>G	0	0	A>	>G	Inf
7029_GCGAAT_5029_ACCGAG	L1	liver	RNA labelling group	0610040J01Rik	+	3268	2818	3614	5195	A>T	1	0.000305997552019584	A>	>T	3268
7029_GCGAAT_5029_ACCGAG	L1	liver	RNA labelling group	0610040J01Rik	+	3268	2818	3614	5195	C>A	0	0	C>	>A	Inf
7029_GCGAAT_5029_ACCGAG	L1	liver	RNA labelling group	0610040J01Rik	+	3268	2818	3614	5195	C>G	0	0	C>	>G	Inf
7029_GCGAAT_5029_ACCGAG	L1	liver	RNA labelling group	0610040J01Rik	+	3268	2818	3614	5195	C>T	6	0.00212916962384669	C>	>T	469.666666666669
7029_GCGAAT_5029_ACCGAG	L1	liver	RNA labelling group	0610040J01Rik	+	3268	2818	3614	5195	G>A	1	0.000276701715550636	G>	>A	3614
7029_GCGAAT_5029_ACCGAG	L1	liver	RNA labelling group	0610040J01Rik	+	3268	2818	3614	5195	G>C	0	0	G>	>C	Inf
7029_GCGAAT_5029_ACCGAG	L1	liver	RNA labelling group	0610040J01Rik	+	3268	2818	3614	5195	G>T	0	0	G>	>T	Inf
7029_GCGAAT_5029_ACCGAG	L1	liver	RNA labelling group	0610040J01Rik	+	3268	2818	3614	5195	T>A	4	0.000769971126082772	T>	>A	1298.75
7029_GCGAAT_5029_ACCGAG	L1	liver	RNA labelling group	0610040J01Rik	+	3268	2818	3614	5195	T>C	10	0.00192492781520692	T>	>C	519.500000000003
7029_GCGAAT_5029_ACCGAG	L1	liver	RNA labelling group	0610040J01Rik	+	3268	2818	3614	5195	T>G	0	0	T>	>G	Inf
7029_GCGAAT_5029_ACCGAG	L1	liver	RNA labelling group	1110004F10Rik	+	2827	1424	1463	3016	A>C	0	0	A>	>C	Inf
7029_GCGAAT_5029_ACCGAG	L1	liver	RNA labelling group	1110004F10Rik	+	2827	1424	1463	3016	A>G	0	0	A>	>G	Inf
7029_GCGAAT_5029_ACCGAG	L1	liver	RNA labelling group	1110004F10Rik	+	2827	1424	1463	3016	A>T	0	0	A>	>T	Inf
7029_GCGAAT_5029_ACCGAG	L1	liver	RNA labelling group	1110004F10Rik	+	2827	1424	1463	3016	C>A	0	0	C>	>A	Inf
7029_GCGAAT_5029_ACCGAG	L1	liver	RNA labelling group	1110004F10Rik	+	2827	1424	1463	3016	C>G	0	0	C>	>G	Inf
7029_GCGAAT_5029_ACCGAG	L1	liver	RNA labelling group	1110004F10Rik	+	2827	1424	1463	3016	C>T	0	0	C>	>T	Inf
7029_GCGAAT_5029_ACCGAG	L1	liver	RNA labelling group	1110004F10Rik	+	2827	1424	1463	3016	G>A	4	0.00273410799726589	G>	>A	365.75
7029_GCGAAT_5029_ACCGAG	L1	liver	RNA labelling group	1110004F10Rik	+	2827	1424	1463	3016	G>C	0	0	G>	>C	Inf
7029_GCGAAT_5029_ACCGAG	L1	liver	RNA labelling group	1110004F10Rik	+	2827	1424	1463	3016	G>T	0	0	G>	>T	Inf
7029_GCGAAT_5029_ACCGAG	L1	liver	RNA labelling group	1110004F10Rik	+	2827	1424	1463	3016	T>A	0	0	T>	>A	Inf
7029_GCGAAT_5029_ACCGAG	L1	liver	RNA labelling group	1110004F10Rik	+	2827	1424	1463	3016	T>C	1	0.0003315649867374	T>	>C	3016
7029_GCGAAT_5029_ACCGAG	L1	liver	RNA labelling group	1110004F10Rik	+	2827	1424	1463	3016	T>G	0	0	T>	>G	Inf
7029_GCGAAT_5029_ACCGAG	L1	liver	RNA labelling group	1110008F13Rik	+	39950	26638	22689	40468	A>C	0	0	A>	>C	Inf
7029_GCGAAT_5029_ACCGAG	L1	liver	RNA labelling group	1110008F13Rik	+	39950	26638	22689	40468	A>G	8	0.000200250312891114	A>	>G	4993.75
7029_GCGAAT_5029_ACCGAG	L1	liver	RNA labelling group	1110008F13Rik	+	39950	26638	22689	40468	A>T	2	5.00625782227785e-05	A>	>T	19975
7029_GCGAAT_5029_ACCGAG	L1	liver	RNA labelling group	1110008F13Rik	+	39950	26638	22689	40468	C>A	1	3.75403558825738e-05	C>	>A	26638
7029_GCGAAT_5029_ACCGAG	L1	liver	RNA labelling group	1110008F13Rik	+	39950	26638	22689	40468	C>G	0	0	C>	>G	Inf
7029_GCGAAT_5029_ACCGAG	L1	liver	RNA labelling group	1110008F13Rik	+	39950	26638	22689	40468	C>T	17	0.000638186050003754	C>	>T	1566.94117647059
7029_GCGAAT_5029_ACCGAG	L1	liver	RNA labelling group	1110008F13Rik	+	39950	26638	22689	40468	G>A	40	0.00176296883952576	G>	>A	567.225
7029_GCGAAT_5029_ACCGAG	L1	liver	RNA labelling group	1110008F13Rik	+	39950	26638	22689	40468	G>C	1	4.4074220988144e-05	G>	>C	22689
7029_GCGAAT_5029_ACCGAG	L1	liver	RNA labelling group	1110008F13Rik	+	39950	26638	22689	40468	G>T	0	0	G>	>T	Inf
7029_GCGAAT_5029_ACCGAG	L1	liver	RNA labelling group	1110008F13Rik	+	39950	26638	22689	40468	T>A	5	0.000123554413363645	T>	>A	8093.6
7029_GCGAAT_5029_ACCGAG	L1	liver	RNA labelling group	1110008F13Rik	+	39950	26638	22689	40468	T>C	131	0.0032371256301275	T>	>C	308.916030534352
7029_GCGAAT_5029_ACCGAG	L1	liver	RNA labelling group	1110008F13Rik	+	39950	26638	22689	40468	T>G	2	4.94217653454581e-05	T>	>G	20234
7029_GCGAAT_5029_ACCGAG	L1	liver	RNA labelling group	1110037F02Rik	+	5452	1843	2470	4816	A>C	0	0	A>	>C	Inf
7029_GCGAAT_5029_ACCGAG	L1	liver	RNA labelling group	1110037F02Rik	+	5452	1843	2470	4816	A>G	0	0	A>	>G	Inf
7029_GCGAAT_5029_ACCGAG	L1	liver	RNA labelling group	1110037F02Rik	+	5452	1843	2470	4816	A>T	0	0	A>	>T	Inf
7029_GCGAAT_5029_ACCGAG	L1	liver	RNA labelling group	1110037F02Rik	+	5452	1843	2470	4816	C>A	0	0	C>	>A	Inf
7029_GCGAAT_5029_ACCGAG	L1	liver	RNA labelling group	1110037F02Rik	+	5452	1843	2470	4816	C>G	0	0	C>	>G	Inf
7029_GCGAAT_5029_ACCGAG	L1	liver	RNA labelling group	1110037F02Rik	+	5452	1843	2470	4816	C>T	1	0.000542593597395551	C>	>T	1843
7029_GCGAAT_5029_ACCGAG	L1	liver	RNA labelling group	1110037F02Rik	+	5452	1843	2470	4816	G>A	0	0	G>	>A	Inf
7029_GCGAAT_5029_ACCGAG	L1	liver	RNA labelling group	1110037F02Rik	+	5452	1843	2470	4816	G>C	0	0	G>	>C	Inf
7029_GCGAAT_5029_ACCGAG	L1	liver	RNA labelling group	1110037F02Rik	+	5452	1843	2470	4816	G>T	0	0	G>	>T	Inf
7029_GCGAAT_5029_ACCGAG	L1	liver	RNA labelling group	1110037F02Rik	+	5452	1843	2470	4816	T>A	10	0.00207641196013289	T>	>A	481.6
7029_GCGAAT_5029_ACCGAG	L1	liver	RNA labelling group	1110037F02Rik	+	5452	1843	2470	4816	T>C	17	0.00352990033222591	T>	>C	283.294117647059
7029_GCGAAT_5029_ACCGAG	L1	liver	RNA labelling group	1110037F02Rik	+	5452	1843	2470	4816	T>G	13	0.00269933554817275	T>	>G	370.46153846154
7029_GCGAAT_5029_ACCGAG	L1	liver	RNA labelling group	1110038F14Rik	+	1760	1182	1833	2531	A>C	0	0	A>	>C	Inf
7029_GCGAAT_5029_ACCGAG	L1	liver	RNA labelling group	1110038F14Rik	+	1760	1182	1833	2531	A>G	1	0.000568181818181818	A>	>G	1760
7029_GCGAAT_5029_ACCGAG	L1	liver	RNA labelling group	1110038F14Rik	+	1760	1182	1833	2531	A>T	0	0	A>	>T	Inf
7029_GCGAAT_5029_ACCGAG	L1	liver	RNA labelling group	1110038F14Rik	+	1760	1182	1833	2531	C>A	0	0	C>	>A	Inf
7029_GCGAAT_5029_ACCGAG	L1	liver	RNA labelling group	1110038F14Rik	+	1760	1182	1833	2531	C>G	0	0	C>	>G	Inf
7029_GCGAAT_5029_ACCGAG	L1	liver	RNA labelling group	1110038F14Rik	+	1760	1182	1833	2531	C>T	4	0.00338409475465313	C>	>T	295.5
7029_GCGAAT_5029_ACCGAG	L1	liver	RNA labelling group	1110038F14Rik	+	1760	1182	1833	2531	G>A	0	0	G>	>A	Inf
7029_GCGAAT_5029_ACCGAG	L1	liver	RNA labelling group	1110038F14Rik	+	1760	1182	1833	2531	G>C	0	0	G>	>C	Inf
7029_GCGAAT_5029_ACCGAG	L1	liver	RNA labelling group	1110038F14Rik	+	1760	1182	1833	2531	G>T	0	0	G>	>T	Inf
7029_GCGAAT_5029_ACCGAG	L1	liver	RNA labelling group	1110038F14Rik	+	1760	1182	1833	2531	T>A	0	0	T>	>A	Inf
7029_GCGAAT_5029_ACCGAG	L1	liver	RNA labelling group	1110038F14Rik	+	1760	1182	1833	2531	T>C	0	0	T>	>C	Inf
7029_GCGAAT_5029_ACCGAG	L1	liver	RNA labelling group	1110038F14Rik	+	1760	1182	1833	2531	T>G	1	0.000395100750691426	T>	>G	2531
7029_GCGAAT_5029_ACCGAG	L1	liver	RNA labelling group	1300002E11Rik	+	5106	1930	1747	2419	A>C	0	0	A>	>C	Inf
7029_GCGAAT_5029_ACCGAG	L1	liver	RNA labelling group	1300002E11Rik	+	5106	1930	1747	2419	A>G	0	0	A>	>G	Inf
7029_GCGAAT_5029_ACCGAG	L1	liver	RNA labelling group	1300002E11Rik	+	5106	1930	1747	2419	A>T	0	0	A>	>T	Inf
7029_GCGAAT_5029_ACCGAG	L1	liver	RNA labelling group	1300002E11Rik	+	5106	1930	1747	2419	C>A	0	0	C>	>A	Inf
7029_GCGAAT_5029_ACCGAG	L1	liver	RNA labelling group	1300002E11Rik	+	5106	1930	1747	2419	C>G	0	0	C>	>G	Inf
7029_GCGAAT_5029_ACCGAG	L1	liver	RNA labelling group	1300002E11Rik	+	5106	1930	1747	2419	C>T	0	0	C>	>T	Inf
7029_GCGAAT_5029_ACCGAG	L1	liver	RNA labelling group	1300002E11Rik	+	5106	1930	1747	2419	G>A	0	0	G>	>A	Inf
7029_GCGAAT_5029_ACCGAG	L1	liver	RNA labelling group	1300002E11Rik	+	5106	1930	1747	2419	G>C	0	0	G>	>C	Inf
7029_GCGAAT_5029_ACCGAG	L1	liver	RNA labelling group	1300002E11Rik	+	5106	1930	1747	2419	G>T	0	0	G>	>T	Inf
7029_GCGAAT_5029_ACCGAG	L1	liver	RNA labelling group	1300002E11Rik	+	5106	1930	1747	2419	T>A	1	0.000413393964448119	T>	>A	2419
7029_GCGAAT_5029_ACCGAG	L1	liver	RNA labelling group	1300002E11Rik	+	5106	1930	1747	2419	T>C	11	0.0045473336089293	T>	>C	219.909090909091
7029_GCGAAT_5029_ACCGAG	L1	liver	RNA labelling group	1300002E11Rik	+	5106	1930	1747	2419	T>G	0	0	T>	>G	Inf
7029_GCGAAT_5029_ACCGAG	L1	liver	RNA labelling group	1600012H06Rik	+	10639	5215	4346	9434	A>C	0	0	A>	>C	Inf
7029_GCGAAT_5029_ACCGAG	L1	liver	RNA labelling group	1600012H06Rik	+	10639	5215	4346	9434	A>G	1	9.3993796409437e-05	A>	>G	10639
7029_GCGAAT_5029_ACCGAG	L1	liver	RNA labelling group	1600012H06Rik	+	10639	5215	4346	9434	A>T	3	0.000281981389228311	A>	>T	3546.33333333333
7029_GCGAAT_5029_ACCGAG	L1	liver	RNA labelling group	1600012H06Rik	+	10639	5215	4346	9434	C>A	0	0	C>	>A	Inf
7029_GCGAAT_5029_ACCGAG	L1	liver	RNA labelling group	1600012H06Rik	+	10639	5215	4346	9434	C>G	0	0	C>	>G	Inf
7029_GCGAAT_5029_ACCGAG	L1	liver	RNA labelling group	1600012H06Rik	+	10639	5215	4346	9434	C>T	7	0.00134228187919463	C>	>T	745.000000000001
7029_GCGAAT_5029_ACCGAG	L1	liver	RNA labelling group	1600012H06Rik	+	10639	5215	4346	9434	G>A	0	0	G>	>A	Inf
7029_GCGAAT_5029_ACCGAG	L1	liver	RNA labelling group	1600012H06Rik	+	10639	5215	4346	9434	G>C	0	0	G>	>C	Inf
7029_GCGAAT_5029_ACCGAG	L1	liver	RNA labelling group	1600012H06Rik	+	10639	5215	4346	9434	G>T	3	0.000690289921767142	G>	>T	1448.66666666667
7029_GCGAAT_5029_ACCGAG	L1	liver	RNA labelling group	1600012H06Rik	+	10639	5215	4346	9434	T>A	1	0.000105999576001696	T>	>A	9434
7029_GCGAAT_5029_ACCGAG	L1	liver	RNA labelling group	1600012H06Rik	+	10639	5215	4346	9434	T>C	20	0.00211999152003392	T>	>C	471.7
7029_GCGAAT_5029_ACCGAG	L1	liver	RNA labelling group	1600012H06Rik	+	10639	5215	4346	9434	T>G	1	0.000105999576001696	T>	>G	9434
7029_GCGAAT_5029_ACCGAG	L1	liver	RNA labelling group	1600014C10Rik	+	13111	10171	9737	17089	A>C	0	0	A>	>C	Inf
7029_GCGAAT_5029_ACCGAG	L1	liver	RNA labelling group	1600014C10Rik	+	13111	10171	9737	17089	A>G	1	7.62718328121425e-05	A>	>G	13111
7029_GCGAAT_5029_ACCGAG	L1	liver	RNA labelling group	1600014C10Rik	+	13111	10171	9737	17089	A>T	1	7.62718328121425e-05	A>	>T	13111
7029_GCGAAT_5029_ACCGAG	L1	liver	RNA labelling group	1600014C10Rik	+	13111	10171	9737	17089	C>A	3	0.000294956248156523	C>	>A	3390.33333333333
7029_GCGAAT_5029_ACCGAG	L1	liver	RNA labelling group	1600014C10Rik	+	13111	10171	9737	17089	C>G	0	0	C>	>G	Inf
7029_GCGAAT_5029_ACCGAG	L1	liver	RNA labelling group	1600014C10Rik	+	13111	10171	9737	17089	C>T	7	0.000688231245698555	C>	>T	1453
7029_GCGAAT_5029_ACCGAG	L1	liver	RNA labelling group	1600014C10Rik	+	13111	10171	9737	17089	G>A	1	0.000102701037280477	G>	>A	9737
7029_GCGAAT_5029_ACCGAG	L1	liver	RNA labelling group	1600014C10Rik	+	13111	10171	9737	17089	G>C	0	0	G>	>C	Inf
7029_GCGAAT_5029_ACCGAG	L1	liver	RNA labelling group	1600014C10Rik	+	13111	10171	9737	17089	G>T	0	0	G>	>T	Inf
7029_GCGAAT_5029_ACCGAG	L1	liver	RNA labelling group	1600014C10Rik	+	13111	10171	9737	17089	T>A	3	0.000175551524372403	T>	>A	5696.33333333333
7029_GCGAAT_5029_ACCGAG	L1	liver	RNA labelling group	1600014C10Rik	+	13111	10171	9737	17089	T>C	109	0.00637837205219732	T>	>C	156.779816513761
7029_GCGAAT_5029_ACCGAG	L1	liver	RNA labelling group	1600014C10Rik	+	13111	10171	9737	17089	T>G	0	0	T>	>G	Inf
7029_GCGAAT_5029_ACCGAG	L1	liver	RNA labelling group	1700066M21Rik	+	2600	1163	1292	2741	A>C	0	0	A>	>C	Inf
7029_GCGAAT_5029_ACCGAG	L1	liver	RNA labelling group	1700066M21Rik	+	2600	1163	1292	2741	A>G	2	0.000769230769230769	A>	>G	1300
7029_GCGAAT_5029_ACCGAG	L1	liver	RNA labelling group	1700066M21Rik	+	2600	1163	1292	2741	A>T	0	0	A>	>T	Inf
7029_GCGAAT_5029_ACCGAG	L1	liver	RNA labelling group	1700066M21Rik	+	2600	1163	1292	2741	C>A	0	0	C>	>A	Inf
7029_GCGAAT_5029_ACCGAG	L1	liver	RNA labelling group	1700066M21Rik	+	2600	1163	1292	2741	C>G	0	0	C>	>G	Inf
7029_GCGAAT_5029_ACCGAG	L1	liver	RNA labelling group	1700066M21Rik	+	2600	1163	1292	2741	C>T	0	0	C>	>T	Inf
7029_GCGAAT_5029_ACCGAG	L1	liver	RNA labelling group	1700066M21Rik	+	2600	1163	1292	2741	G>A	11	0.00851393188854489	G>	>A	117.454545454545
7029_GCGAAT_5029_ACCGAG	L1	liver	RNA labelling group	1700066M21Rik	+	2600	1163	1292	2741	G>C	0	0	G>	>C	Inf
7029_GCGAAT_5029_ACCGAG	L1	liver	RNA labelling group	1700066M21Rik	+	2600	1163	1292	2741	G>T	1	0.00077399380804953	G>	>T	1292.00000000001
7029_GCGAAT_5029_ACCGAG	L1	liver	RNA labelling group	1700066M21Rik	+	2600	1163	1292	2741	T>A	5	0.00182415176942721	T>	>A	548.200000000002
7029_GCGAAT_5029_ACCGAG	L1	liver	RNA labelling group	1700066M21Rik	+	2600	1163	1292	2741	T>C	18	0.00656694636993797	T>	>C	152.277777777778
7029_GCGAAT_5029_ACCGAG	L1	liver	RNA labelling group	1700066M21Rik	+	2600	1163	1292	2741	T>G	1	0.000364830353885443	T>	>G	2741
7029_GCGAAT_5029_ACCGAG	L1	liver	RNA labelling group	1700123O20Rik	+	6055	4270	3740	6947	A>C	0	0	A>	>C	Inf
7029_GCGAAT_5029_ACCGAG	L1	liver	RNA labelling group	1700123O20Rik	+	6055	4270	3740	6947	A>G	4	0.000660611065235343	A>	>G	1513.75
7029_GCGAAT_5029_ACCGAG	L1	liver	RNA labelling group	1700123O20Rik	+	6055	4270	3740	6947	A>T	0	0	A>	>T	Inf
7029_GCGAAT_5029_ACCGAG	L1	liver	RNA labelling group	1700123O20Rik	+	6055	4270	3740	6947	C>A	0	0	C>	>A	Inf
7029_GCGAAT_5029_ACCGAG	L1	liver	RNA labelling group	1700123O20Rik	+	6055	4270	3740	6947	C>G	0	0	C>	>G	Inf
7029_GCGAAT_5029_ACCGAG	L1	liver	RNA labelling group	1700123O20Rik	+	6055	4270	3740	6947	C>T	9	0.00210772833723653	C>	>T	474.444444444445
7029_GCGAAT_5029_ACCGAG	L1	liver	RNA labelling group	1700123O20Rik	+	6055	4270	3740	6947	G>A	2	0.00053475935828877	G>	>A	1870
7029_GCGAAT_5029_ACCGAG	L1	liver	RNA labelling group	1700123O20Rik	+	6055	4270	3740	6947	G>C	0	0	G>	>C	Inf
7029_GCGAAT_5029_ACCGAG	L1	liver	RNA labelling group	1700123O20Rik	+	6055	4270	3740	6947	G>T	1	0.000267379679144385	G>	>T	3740
7029_GCGAAT_5029_ACCGAG	L1	liver	RNA labelling group	1700123O20Rik	+	6055	4270	3740	6947	T>A	7	0.00100762919245717	T>	>A	992.428571428577
7029_GCGAAT_5029_ACCGAG	L1	liver	RNA labelling group	1700123O20Rik	+	6055	4270	3740	6947	T>C	5	0.000719735137469411	T>	>C	1389.4
7029_GCGAAT_5029_ACCGAG	L1	liver	RNA labelling group	1700123O20Rik	+	6055	4270	3740	6947	T>G	0	0	T>	>G	Inf
7029_GCGAAT_5029_ACCGAG	L1	liver	RNA labelling group	1810009A15Rik	+	4974	3629	3947	3559	A>C	0	0	A>	>C	Inf
7029_GCGAAT_5029_ACCGAG	L1	liver	RNA labelling group	1810009A15Rik	+	4974	3629	3947	3559	A>G	0	0	A>	>G	Inf
7029_GCGAAT_5029_ACCGAG	L1	liver	RNA labelling group	1810009A15Rik	+	4974	3629	3947	3559	A>T	1	0.000201045436268597	A>	>T	4974
7029_GCGAAT_5029_ACCGAG	L1	liver	RNA labelling group	1810009A15Rik	+	4974	3629	3947	3559	C>A	0	0	C>	>A	Inf
7029_GCGAAT_5029_ACCGAG	L1	liver	RNA labelling group	1810009A15Rik	+	4974	3629	3947	3559	C>G	0	0	C>	>G	Inf
7029_GCGAAT_5029_ACCGAG	L1	liver	RNA labelling group	1810009A15Rik	+	4974	3629	3947	3559	C>T	0	0	C>	>T	Inf
7029_GCGAAT_5029_ACCGAG	L1	liver	RNA labelling group	1810009A15Rik	+	4974	3629	3947	3559	G>A	3	0.000760070939954396	G>	>A	1315.66666666667
7029_GCGAAT_5029_ACCGAG	L1	liver	RNA labelling group	1810009A15Rik	+	4974	3629	3947	3559	G>C	6	0.00152014187990879	G>	>C	657.833333333334
7029_GCGAAT_5029_ACCGAG	L1	liver	RNA labelling group	1810009A15Rik	+	4974	3629	3947	3559	G>T	5	0.00126678489992399	G>	>T	789.400000000002
7029_GCGAAT_5029_ACCGAG	L1	liver	RNA labelling group	1810009A15Rik	+	4974	3629	3947	3559	T>A	0	0	T>	>A	Inf
7029_GCGAAT_5029_ACCGAG	L1	liver	RNA labelling group	1810009A15Rik	+	4974	3629	3947	3559	T>C	11	0.0030907558302894	T>	>C	323.545454545455
7029_GCGAAT_5029_ACCGAG	L1	liver	RNA labelling group	1810009A15Rik	+	4974	3629	3947	3559	T>G	0	0	T>	>G	Inf
7029_GCGAAT_5029_ACCGAG	L1	liver	RNA labelling group	1810013L24Rik	+	5039	2947	2915	4910	A>C	0	0	A>	>C	Inf
7029_GCGAAT_5029_ACCGAG	L1	liver	RNA labelling group	1810013L24Rik	+	5039	2947	2915	4910	A>G	2	0.000396904147648343	A>	>G	2519.5
7029_GCGAAT_5029_ACCGAG	L1	liver	RNA labelling group	1810013L24Rik	+	5039	2947	2915	4910	A>T	0	0	A>	>T	Inf
7029_GCGAAT_5029_ACCGAG	L1	liver	RNA labelling group	1810013L24Rik	+	5039	2947	2915	4910	C>A	2	0.000678656260604004	C>	>A	1473.5
7029_GCGAAT_5029_ACCGAG	L1	liver	RNA labelling group	1810013L24Rik	+	5039	2947	2915	4910	C>G	0	0	C>	>G	Inf
7029_GCGAAT_5029_ACCGAG	L1	liver	RNA labelling group	1810013L24Rik	+	5039	2947	2915	4910	C>T	3	0.001017984390906	C>	>T	982.333333333339
7029_GCGAAT_5029_ACCGAG	L1	liver	RNA labelling group	1810013L24Rik	+	5039	2947	2915	4910	G>A	1	0.000343053173241852	G>	>A	2915
7029_GCGAAT_5029_ACCGAG	L1	liver	RNA labelling group	1810013L24Rik	+	5039	2947	2915	4910	G>C	0	0	G>	>C	Inf
7029_GCGAAT_5029_ACCGAG	L1	liver	RNA labelling group	1810013L24Rik	+	5039	2947	2915	4910	G>T	0	0	G>	>T	Inf
7029_GCGAAT_5029_ACCGAG	L1	liver	RNA labelling group	1810013L24Rik	+	5039	2947	2915	4910	T>A	0	0	T>	>A	Inf
7029_GCGAAT_5029_ACCGAG	L1	liver	RNA labelling group	1810013L24Rik	+	5039	2947	2915	4910	T>C	22	0.00448065173116089	T>	>C	223.181818181818
7029_GCGAAT_5029_ACCGAG	L1	liver	RNA labelling group	1810013L24Rik	+	5039	2947	2915	4910	T>G	1	0.000203665987780041	T>	>G	4910
7029_GCGAAT_5029_ACCGAG	L1	liver	RNA labelling group	1810026J23Rik	+	5658	2573	2559	5022	A>C	0	0	A>	>C	Inf
7029_GCGAAT_5029_ACCGAG	L1	liver	RNA labelling group	1810026J23Rik	+	5658	2573	2559	5022	A>G	1	0.000176740897843761	A>	>G	5658
7029_GCGAAT_5029_ACCGAG	L1	liver	RNA labelling group	1810026J23Rik	+	5658	2573	2559	5022	A>T	1	0.000176740897843761	A>	>T	5658
7029_GCGAAT_5029_ACCGAG	L1	liver	RNA labelling group	1810026J23Rik	+	5658	2573	2559	5022	C>A	0	0	C>	>A	Inf
7029_GCGAAT_5029_ACCGAG	L1	liver	RNA labelling group	1810026J23Rik	+	5658	2573	2559	5022	C>G	0	0	C>	>G	Inf
7029_GCGAAT_5029_ACCGAG	L1	liver	RNA labelling group	1810026J23Rik	+	5658	2573	2559	5022	C>T	2	0.000777302759424796	C>	>T	1286.5
7029_GCGAAT_5029_ACCGAG	L1	liver	RNA labelling group	1810026J23Rik	+	5658	2573	2559	5022	G>A	0	0	G>	>A	Inf
7029_GCGAAT_5029_ACCGAG	L1	liver	RNA labelling group	1810026J23Rik	+	5658	2573	2559	5022	G>C	0	0	G>	>C	Inf
7029_GCGAAT_5029_ACCGAG	L1	liver	RNA labelling group	1810026J23Rik	+	5658	2573	2559	5022	G>T	0	0	G>	>T	Inf
7029_GCGAAT_5029_ACCGAG	L1	liver	RNA labelling group	1810026J23Rik	+	5658	2573	2559	5022	T>A	2	0.000398247710075667	T>	>A	2511
7029_GCGAAT_5029_ACCGAG	L1	liver	RNA labelling group	1810026J23Rik	+	5658	2573	2559	5022	T>C	13	0.00258861011549183	T>	>C	386.307692307693
7029_GCGAAT_5029_ACCGAG	L1	liver	RNA labelling group	1810026J23Rik	+	5658	2573	2559	5022	T>G	0	0	T>	>G	Inf
7029_GCGAAT_5029_ACCGAG	L1	liver	RNA labelling group	1810037I17Rik	+	7154	2812	2990	8077	A>C	0	0	A>	>C	Inf
7029_GCGAAT_5029_ACCGAG	L1	liver	RNA labelling group	1810037I17Rik	+	7154	2812	2990	8077	A>G	0	0	A>	>G	Inf
7029_GCGAAT_5029_ACCGAG	L1	liver	RNA labelling group	1810037I17Rik	+	7154	2812	2990	8077	A>T	1	0.00013978194017333	A>	>T	7154
7029_GCGAAT_5029_ACCGAG	L1	liver	RNA labelling group	1810037I17Rik	+	7154	2812	2990	8077	C>A	0	0	C>	>A	Inf
7029_GCGAAT_5029_ACCGAG	L1	liver	RNA labelling group	1810037I17Rik	+	7154	2812	2990	8077	C>G	0	0	C>	>G	Inf
7029_GCGAAT_5029_ACCGAG	L1	liver	RNA labelling group	1810037I17Rik	+	7154	2812	2990	8077	C>T	2	0.000711237553342817	C>	>T	1406
7029_GCGAAT_5029_ACCGAG	L1	liver	RNA labelling group	1810037I17Rik	+	7154	2812	2990	8077	G>A	1	0.000334448160535117	G>	>A	2990
7029_GCGAAT_5029_ACCGAG	L1	liver	RNA labelling group	1810037I17Rik	+	7154	2812	2990	8077	G>C	0	0	G>	>C	Inf
7029_GCGAAT_5029_ACCGAG	L1	liver	RNA labelling group	1810037I17Rik	+	7154	2812	2990	8077	G>T	0	0	G>	>T	Inf
7029_GCGAAT_5029_ACCGAG	L1	liver	RNA labelling group	1810037I17Rik	+	7154	2812	2990	8077	T>A	3	0.000371425034047295	T>	>A	2692.33333333333
7029_GCGAAT_5029_ACCGAG	L1	liver	RNA labelling group	1810037I17Rik	+	7154	2812	2990	8077	T>C	24	0.00297140027237835	T>	>C	336.541666666668
7029_GCGAAT_5029_ACCGAG	L1	liver	RNA labelling group	1810037I17Rik	+	7154	2812	2990	8077	T>G	0	0	T>	>G	Inf
7029_GCGAAT_5029_ACCGAG	L1	liver	RNA labelling group	1810055G02Rik	+	9684	8161	7780	8471	A>C	0	0	A>	>C	Inf
7029_GCGAAT_5029_ACCGAG	L1	liver	RNA labelling group	1810055G02Rik	+	9684	8161	7780	8471	A>G	1	0.000103263114415531	A>	>G	9684
7029_GCGAAT_5029_ACCGAG	L1	liver	RNA labelling group	1810055G02Rik	+	9684	8161	7780	8471	A>T	11	0.00113589425857083	A>	>T	880.363636363643
7029_GCGAAT_5029_ACCGAG	L1	liver	RNA labelling group	1810055G02Rik	+	9684	8161	7780	8471	C>A	0	0	C>	>A	Inf
7029_GCGAAT_5029_ACCGAG	L1	liver	RNA labelling group	1810055G02Rik	+	9684	8161	7780	8471	C>G	0	0	C>	>G	Inf
7029_GCGAAT_5029_ACCGAG	L1	liver	RNA labelling group	1810055G02Rik	+	9684	8161	7780	8471	C>T	3	0.000367602009557652	C>	>T	2720.33333333333
7029_GCGAAT_5029_ACCGAG	L1	liver	RNA labelling group	1810055G02Rik	+	9684	8161	7780	8471	G>A	6	0.00077120822622108	G>	>A	1296.66666666667
7029_GCGAAT_5029_ACCGAG	L1	liver	RNA labelling group	1810055G02Rik	+	9684	8161	7780	8471	G>C	0	0	G>	>C	Inf
7029_GCGAAT_5029_ACCGAG	L1	liver	RNA labelling group	1810055G02Rik	+	9684	8161	7780	8471	G>T	0	0	G>	>T	Inf
7029_GCGAAT_5029_ACCGAG	L1	liver	RNA labelling group	1810055G02Rik	+	9684	8161	7780	8471	T>A	1	0.000118049817022784	T>	>A	8471
7029_GCGAAT_5029_ACCGAG	L1	liver	RNA labelling group	1810055G02Rik	+	9684	8161	7780	8471	T>C	12	0.0014165978042734	T>	>C	705.916666666668
7029_GCGAAT_5029_ACCGAG	L1	liver	RNA labelling group	1810055G02Rik	+	9684	8161	7780	8471	T>G	0	0	T>	>G	Inf
7029_GCGAAT_5029_ACCGAG	L1	liver	RNA labelling group	1810058I24Rik	+	2328	835	1723	2674	A>C	0	0	A>	>C	Inf
7029_GCGAAT_5029_ACCGAG	L1	liver	RNA labelling group	1810058I24Rik	+	2328	835	1723	2674	A>G	0	0	A>	>G	Inf
7029_GCGAAT_5029_ACCGAG	L1	liver	RNA labelling group	1810058I24Rik	+	2328	835	1723	2674	A>T	0	0	A>	>T	Inf
7029_GCGAAT_5029_ACCGAG	L1	liver	RNA labelling group	1810058I24Rik	+	2328	835	1723	2674	C>A	0	0	C>	>A	Inf
7029_GCGAAT_5029_ACCGAG	L1	liver	RNA labelling group	1810058I24Rik	+	2328	835	1723	2674	C>G	0	0	C>	>G	Inf
7029_GCGAAT_5029_ACCGAG	L1	liver	RNA labelling group	1810058I24Rik	+	2328	835	1723	2674	C>T	0	0	C>	>T	Inf
7029_GCGAAT_5029_ACCGAG	L1	liver	RNA labelling group	1810058I24Rik	+	2328	835	1723	2674	G>A	0	0	G>	>A	Inf
7029_GCGAAT_5029_ACCGAG	L1	liver	RNA labelling group	1810058I24Rik	+	2328	835	1723	2674	G>C	0	0	G>	>C	Inf
7029_GCGAAT_5029_ACCGAG	L1	liver	RNA labelling group	1810058I24Rik	+	2328	835	1723	2674	G>T	0	0	G>	>T	Inf
7029_GCGAAT_5029_ACCGAG	L1	liver	RNA labelling group	1810058I24Rik	+	2328	835	1723	2674	T>A	0	0	T>	>A	Inf
7029_GCGAAT_5029_ACCGAG	L1	liver	RNA labelling group	1810058I24Rik	+	2328	835	1723	2674	T>C	12	0.00448765893792071	T>	>C	222.833333333334
7029_GCGAAT_5029_ACCGAG	L1	liver	RNA labelling group	1810058I24Rik	+	2328	835	1723	2674	T>G	0	0	T>	>G	Inf
7029_GCGAAT_5029_ACCGAG	L1	liver	RNA labelling group	2010111I01Rik	+	2773	1747	1898	3153	A>C	0	0	A>	>C	Inf
7029_GCGAAT_5029_ACCGAG	L1	liver	RNA labelling group	2010111I01Rik	+	2773	1747	1898	3153	A>G	1	0.000360620266858997	A>	>G	2773
7029_GCGAAT_5029_ACCGAG	L1	liver	RNA labelling group	2010111I01Rik	+	2773	1747	1898	3153	A>T	0	0	A>	>T	Inf
7029_GCGAAT_5029_ACCGAG	L1	liver	RNA labelling group	2010111I01Rik	+	2773	1747	1898	3153	C>A	0	0	C>	>A	Inf
7029_GCGAAT_5029_ACCGAG	L1	liver	RNA labelling group	2010111I01Rik	+	2773	1747	1898	3153	C>G	0	0	C>	>G	Inf
7029_GCGAAT_5029_ACCGAG	L1	liver	RNA labelling group	2010111I01Rik	+	2773	1747	1898	3153	C>T	0	0	C>	>T	Inf
7029_GCGAAT_5029_ACCGAG	L1	liver	RNA labelling group	2010111I01Rik	+	2773	1747	1898	3153	G>A	0	0	G>	>A	Inf
7029_GCGAAT_5029_ACCGAG	L1	liver	RNA labelling group	2010111I01Rik	+	2773	1747	1898	3153	G>C	0	0	G>	>C	Inf
7029_GCGAAT_5029_ACCGAG	L1	liver	RNA labelling group	2010111I01Rik	+	2773	1747	1898	3153	G>T	0	0	G>	>T	Inf
7029_GCGAAT_5029_ACCGAG	L1	liver	RNA labelling group	2010111I01Rik	+	2773	1747	1898	3153	T>A	0	0	T>	>A	Inf
7029_GCGAAT_5029_ACCGAG	L1	liver	RNA labelling group	2010111I01Rik	+	2773	1747	1898	3153	T>C	6	0.00190294957183634	T>	>C	525.500000000002
7029_GCGAAT_5029_ACCGAG	L1	liver	RNA labelling group	2010111I01Rik	+	2773	1747	1898	3153	T>G	0	0	T>	>G	Inf
7029_GCGAAT_5029_ACCGAG	L1	liver	RNA labelling group	2210408F21Rik	+	9618	5824	3722	6167	A>C	0	0	A>	>C	Inf
7029_GCGAAT_5029_ACCGAG	L1	liver	RNA labelling group	2210408F21Rik	+	9618	5824	3722	6167	A>G	1	0.000103971719692244	A>	>G	9618
7029_GCGAAT_5029_ACCGAG	L1	liver	RNA labelling group	2210408F21Rik	+	9618	5824	3722	6167	A>T	0	0	A>	>T	Inf
7029_GCGAAT_5029_ACCGAG	L1	liver	RNA labelling group	2210408F21Rik	+	9618	5824	3722	6167	C>A	44	0.00755494505494505	C>	>A	132.363636363636
7029_GCGAAT_5029_ACCGAG	L1	liver	RNA labelling group	2210408F21Rik	+	9618	5824	3722	6167	C>G	0	0	C>	>G	Inf
7029_GCGAAT_5029_ACCGAG	L1	liver	RNA labelling group	2210408F21Rik	+	9618	5824	3722	6167	C>T	5	0.000858516483516484	C>	>T	1164.8
7029_GCGAAT_5029_ACCGAG	L1	liver	RNA labelling group	2210408F21Rik	+	9618	5824	3722	6167	G>A	0	0	G>	>A	Inf
7029_GCGAAT_5029_ACCGAG	L1	liver	RNA labelling group	2210408F21Rik	+	9618	5824	3722	6167	G>C	0	0	G>	>C	Inf
7029_GCGAAT_5029_ACCGAG	L1	liver	RNA labelling group	2210408F21Rik	+	9618	5824	3722	6167	G>T	1	0.000268672756582483	G>	>T	3722
7029_GCGAAT_5029_ACCGAG	L1	liver	RNA labelling group	2210408F21Rik	+	9618	5824	3722	6167	T>A	1	0.00016215339711367	T>	>A	6167
7029_GCGAAT_5029_ACCGAG	L1	liver	RNA labelling group	2210408F21Rik	+	9618	5824	3722	6167	T>C	28	0.00454029511918274	T>	>C	220.25
7029_GCGAAT_5029_ACCGAG	L1	liver	RNA labelling group	2210408F21Rik	+	9618	5824	3722	6167	T>G	0	0	T>	>G	Inf
7029_GCGAAT_5029_ACCGAG	L1	liver	RNA labelling group	2310009A05Rik	+	7713	3719	3515	7090	A>C	0	0	A>	>C	Inf
7029_GCGAAT_5029_ACCGAG	L1	liver	RNA labelling group	2310009A05Rik	+	7713	3719	3515	7090	A>G	1	0.000129651238169325	A>	>G	7713
7029_GCGAAT_5029_ACCGAG	L1	liver	RNA labelling group	2310009A05Rik	+	7713	3719	3515	7090	A>T	0	0	A>	>T	Inf
7029_GCGAAT_5029_ACCGAG	L1	liver	RNA labelling group	2310009A05Rik	+	7713	3719	3515	7090	C>A	0	0	C>	>A	Inf
7029_GCGAAT_5029_ACCGAG	L1	liver	RNA labelling group	2310009A05Rik	+	7713	3719	3515	7090	C>G	0	0	C>	>G	Inf
7029_GCGAAT_5029_ACCGAG	L1	liver	RNA labelling group	2310009A05Rik	+	7713	3719	3515	7090	C>T	0	0	C>	>T	Inf
7029_GCGAAT_5029_ACCGAG	L1	liver	RNA labelling group	2310009A05Rik	+	7713	3719	3515	7090	G>A	0	0	G>	>A	Inf
7029_GCGAAT_5029_ACCGAG	L1	liver	RNA labelling group	2310009A05Rik	+	7713	3719	3515	7090	G>C	0	0	G>	>C	Inf
7029_GCGAAT_5029_ACCGAG	L1	liver	RNA labelling group	2310009A05Rik	+	7713	3719	3515	7090	G>T	0	0	G>	>T	Inf
7029_GCGAAT_5029_ACCGAG	L1	liver	RNA labelling group	2310009A05Rik	+	7713	3719	3515	7090	T>A	0	0	T>	>A	Inf
7029_GCGAAT_5029_ACCGAG	L1	liver	RNA labelling group	2310009A05Rik	+	7713	3719	3515	7090	T>C	9	0.00126939351198871	T>	>C	787.777777777782
7029_GCGAAT_5029_ACCGAG	L1	liver	RNA labelling group	2310009A05Rik	+	7713	3719	3515	7090	T>G	1	0.000141043723554302	T>	>G	7090
7029_GCGAAT_5029_ACCGAG	L1	liver	RNA labelling group	2310035C23Rik	+	2154	1015	1296	2503	A>C	0	0	A>	>C	Inf
7029_GCGAAT_5029_ACCGAG	L1	liver	RNA labelling group	2310035C23Rik	+	2154	1015	1296	2503	A>G	0	0	A>	>G	Inf
7029_GCGAAT_5029_ACCGAG	L1	liver	RNA labelling group	2310035C23Rik	+	2154	1015	1296	2503	A>T	0	0	A>	>T	Inf
7029_GCGAAT_5029_ACCGAG	L1	liver	RNA labelling group	2310035C23Rik	+	2154	1015	1296	2503	C>A	0	0	C>	>A	Inf
7029_GCGAAT_5029_ACCGAG	L1	liver	RNA labelling group	2310035C23Rik	+	2154	1015	1296	2503	C>G	0	0	C>	>G	Inf
7029_GCGAAT_5029_ACCGAG	L1	liver	RNA labelling group	2310035C23Rik	+	2154	1015	1296	2503	C>T	5	0.00492610837438423	C>	>T	203
7029_GCGAAT_5029_ACCGAG	L1	liver	RNA labelling group	2310035C23Rik	+	2154	1015	1296	2503	G>A	0	0	G>	>A	Inf
7029_GCGAAT_5029_ACCGAG	L1	liver	RNA labelling group	2310035C23Rik	+	2154	1015	1296	2503	G>C	0	0	G>	>C	Inf
7029_GCGAAT_5029_ACCGAG	L1	liver	RNA labelling group	2310035C23Rik	+	2154	1015	1296	2503	G>T	0	0	G>	>T	Inf
7029_GCGAAT_5029_ACCGAG	L1	liver	RNA labelling group	2310035C23Rik	+	2154	1015	1296	2503	T>A	0	0	T>	>A	Inf
7029_GCGAAT_5029_ACCGAG	L1	liver	RNA labelling group	2310035C23Rik	+	2154	1015	1296	2503	T>C	5	0.00199760287654814	T>	>C	500.600000000001
7029_GCGAAT_5029_ACCGAG	L1	liver	RNA labelling group	2310035C23Rik	+	2154	1015	1296	2503	T>G	0	0	T>	>G	Inf
7029_GCGAAT_5029_ACCGAG	L1	liver	RNA labelling group	2310036O22Rik	+	6269	9051	6297	11545	A>C	0	0	A>	>C	Inf
7029_GCGAAT_5029_ACCGAG	L1	liver	RNA labelling group	2310036O22Rik	+	6269	9051	6297	11545	A>G	0	0	A>	>G	Inf
7029_GCGAAT_5029_ACCGAG	L1	liver	RNA labelling group	2310036O22Rik	+	6269	9051	6297	11545	A>T	2	0.000319030148349019	A>	>T	3134.5
7029_GCGAAT_5029_ACCGAG	L1	liver	RNA labelling group	2310036O22Rik	+	6269	9051	6297	11545	C>A	1	0.000110485029278533	C>	>A	9051
7029_GCGAAT_5029_ACCGAG	L1	liver	RNA labelling group	2310036O22Rik	+	6269	9051	6297	11545	C>G	0	0	C>	>G	Inf
7029_GCGAAT_5029_ACCGAG	L1	liver	RNA labelling group	2310036O22Rik	+	6269	9051	6297	11545	C>T	4	0.000441940117114131	C>	>T	2262.75
7029_GCGAAT_5029_ACCGAG	L1	liver	RNA labelling group	2310036O22Rik	+	6269	9051	6297	11545	G>A	2	0.000317611561060823	G>	>A	3148.5
7029_GCGAAT_5029_ACCGAG	L1	liver	RNA labelling group	2310036O22Rik	+	6269	9051	6297	11545	G>C	0	0	G>	>C	Inf
7029_GCGAAT_5029_ACCGAG	L1	liver	RNA labelling group	2310036O22Rik	+	6269	9051	6297	11545	G>T	0	0	G>	>T	Inf
7029_GCGAAT_5029_ACCGAG	L1	liver	RNA labelling group	2310036O22Rik	+	6269	9051	6297	11545	T>A	0	0	T>	>A	Inf
7029_GCGAAT_5029_ACCGAG	L1	liver	RNA labelling group	2310036O22Rik	+	6269	9051	6297	11545	T>C	35	0.00303161541792983	T>	>C	329.857142857144
7029_GCGAAT_5029_ACCGAG	L1	liver	RNA labelling group	2310036O22Rik	+	6269	9051	6297	11545	T>G	0	0	T>	>G	Inf
7029_GCGAAT_5029_ACCGAG	L1	liver	RNA labelling group	2310039H08Rik	+	6617	6018	5137	7448	A>C	0	0	A>	>C	Inf
7029_GCGAAT_5029_ACCGAG	L1	liver	RNA labelling group	2310039H08Rik	+	6617	6018	5137	7448	A>G	0	0	A>	>G	Inf
7029_GCGAAT_5029_ACCGAG	L1	liver	RNA labelling group	2310039H08Rik	+	6617	6018	5137	7448	A>T	0	0	A>	>T	Inf
7029_GCGAAT_5029_ACCGAG	L1	liver	RNA labelling group	2310039H08Rik	+	6617	6018	5137	7448	C>A	0	0	C>	>A	Inf
7029_GCGAAT_5029_ACCGAG	L1	liver	RNA labelling group	2310039H08Rik	+	6617	6018	5137	7448	C>G	0	0	C>	>G	Inf
7029_GCGAAT_5029_ACCGAG	L1	liver	RNA labelling group	2310039H08Rik	+	6617	6018	5137	7448	C>T	1	0.000166168162180126	C>	>T	6018
7029_GCGAAT_5029_ACCGAG	L1	liver	RNA labelling group	2310039H08Rik	+	6617	6018	5137	7448	G>A	0	0	G>	>A	Inf
7029_GCGAAT_5029_ACCGAG	L1	liver	RNA labelling group	2310039H08Rik	+	6617	6018	5137	7448	G>C	0	0	G>	>C	Inf
7029_GCGAAT_5029_ACCGAG	L1	liver	RNA labelling group	2310039H08Rik	+	6617	6018	5137	7448	G>T	0	0	G>	>T	Inf
7029_GCGAAT_5029_ACCGAG	L1	liver	RNA labelling group	2310039H08Rik	+	6617	6018	5137	7448	T>A	1	0.000134264232008593	T>	>A	7448
7029_GCGAAT_5029_ACCGAG	L1	liver	RNA labelling group	2310039H08Rik	+	6617	6018	5137	7448	T>C	23	0.00308807733619763	T>	>C	323.826086956522
7029_GCGAAT_5029_ACCGAG	L1	liver	RNA labelling group	2310039H08Rik	+	6617	6018	5137	7448	T>G	0	0	T>	>G	Inf
7029_GCGAAT_5029_ACCGAG	L1	liver	RNA labelling group	2410006H16Rik	+	6093	5135	5284	8618	A>C	0	0	A>	>C	Inf
7029_GCGAAT_5029_ACCGAG	L1	liver	RNA labelling group	2410006H16Rik	+	6093	5135	5284	8618	A>G	0	0	A>	>G	Inf
7029_GCGAAT_5029_ACCGAG	L1	liver	RNA labelling group	2410006H16Rik	+	6093	5135	5284	8618	A>T	0	0	A>	>T	Inf
7029_GCGAAT_5029_ACCGAG	L1	liver	RNA labelling group	2410006H16Rik	+	6093	5135	5284	8618	C>A	0	0	C>	>A	Inf
7029_GCGAAT_5029_ACCGAG	L1	liver	RNA labelling group	2410006H16Rik	+	6093	5135	5284	8618	C>G	0	0	C>	>G	Inf
7029_GCGAAT_5029_ACCGAG	L1	liver	RNA labelling group	2410006H16Rik	+	6093	5135	5284	8618	C>T	0	0	C>	>T	Inf
7029_GCGAAT_5029_ACCGAG	L1	liver	RNA labelling group	2410006H16Rik	+	6093	5135	5284	8618	G>A	1	0.000189250567751703	G>	>A	5284
7029_GCGAAT_5029_ACCGAG	L1	liver	RNA labelling group	2410006H16Rik	+	6093	5135	5284	8618	G>C	0	0	G>	>C	Inf
7029_GCGAAT_5029_ACCGAG	L1	liver	RNA labelling group	2410006H16Rik	+	6093	5135	5284	8618	G>T	0	0	G>	>T	Inf
7029_GCGAAT_5029_ACCGAG	L1	liver	RNA labelling group	2410006H16Rik	+	6093	5135	5284	8618	T>A	0	0	T>	>A	Inf
7029_GCGAAT_5029_ACCGAG	L1	liver	RNA labelling group	2410006H16Rik	+	6093	5135	5284	8618	T>C	67	0.00777442562079368	T>	>C	128.626865671642
7029_GCGAAT_5029_ACCGAG	L1	liver	RNA labelling group	2410006H16Rik	+	6093	5135	5284	8618	T>G	0	0	T>	>G	Inf
7029_GCGAAT_5029_ACCGAG	L1	liver	RNA labelling group	2410016O06Rik	+	1892	914	1785	2074	A>C	0	0	A>	>C	Inf
7029_GCGAAT_5029_ACCGAG	L1	liver	RNA labelling group	2410016O06Rik	+	1892	914	1785	2074	A>G	0	0	A>	>G	Inf
7029_GCGAAT_5029_ACCGAG	L1	liver	RNA labelling group	2410016O06Rik	+	1892	914	1785	2074	A>T	0	0	A>	>T	Inf
7029_GCGAAT_5029_ACCGAG	L1	liver	RNA labelling group	2410016O06Rik	+	1892	914	1785	2074	C>A	0	0	C>	>A	Inf
7029_GCGAAT_5029_ACCGAG	L1	liver	RNA labelling group	2410016O06Rik	+	1892	914	1785	2074	C>G	1	0.00109409190371991	C>	>G	914.000000000002
7029_GCGAAT_5029_ACCGAG	L1	liver	RNA labelling group	2410016O06Rik	+	1892	914	1785	2074	C>T	0	0	C>	>T	Inf
7029_GCGAAT_5029_ACCGAG	L1	liver	RNA labelling group	2410016O06Rik	+	1892	914	1785	2074	G>A	0	0	G>	>A	Inf
7029_GCGAAT_5029_ACCGAG	L1	liver	RNA labelling group	2410016O06Rik	+	1892	914	1785	2074	G>C	0	0	G>	>C	Inf
7029_GCGAAT_5029_ACCGAG	L1	liver	RNA labelling group	2410016O06Rik	+	1892	914	1785	2074	G>T	0	0	G>	>T	Inf
7029_GCGAAT_5029_ACCGAG	L1	liver	RNA labelling group	2410016O06Rik	+	1892	914	1785	2074	T>A	0	0	T>	>A	Inf
7029_GCGAAT_5029_ACCGAG	L1	liver	RNA labelling group	2410016O06Rik	+	1892	914	1785	2074	T>C	2	0.000964320154291225	T>	>C	1037
7029_GCGAAT_5029_ACCGAG	L1	liver	RNA labelling group	2410016O06Rik	+	1892	914	1785	2074	T>G	0	0	T>	>G	Inf
7029_GCGAAT_5029_ACCGAG	L1	liver	RNA labelling group	2510002D24Rik	+	5190	4069	4670	3653	A>C	0	0	A>	>C	Inf
7029_GCGAAT_5029_ACCGAG	L1	liver	RNA labelling group	2510002D24Rik	+	5190	4069	4670	3653	A>G	0	0	A>	>G	Inf
7029_GCGAAT_5029_ACCGAG	L1	liver	RNA labelling group	2510002D24Rik	+	5190	4069	4670	3653	A>T	0	0	A>	>T	Inf
7029_GCGAAT_5029_ACCGAG	L1	liver	RNA labelling group	2510002D24Rik	+	5190	4069	4670	3653	C>A	0	0	C>	>A	Inf
7029_GCGAAT_5029_ACCGAG	L1	liver	RNA labelling group	2510002D24Rik	+	5190	4069	4670	3653	C>G	0	0	C>	>G	Inf
7029_GCGAAT_5029_ACCGAG	L1	liver	RNA labelling group	2510002D24Rik	+	5190	4069	4670	3653	C>T	2	0.000491521258294421	C>	>T	2034.5
7029_GCGAAT_5029_ACCGAG	L1	liver	RNA labelling group	2510002D24Rik	+	5190	4069	4670	3653	G>A	0	0	G>	>A	Inf
7029_GCGAAT_5029_ACCGAG	L1	liver	RNA labelling group	2510002D24Rik	+	5190	4069	4670	3653	G>C	0	0	G>	>C	Inf
7029_GCGAAT_5029_ACCGAG	L1	liver	RNA labelling group	2510002D24Rik	+	5190	4069	4670	3653	G>T	0	0	G>	>T	Inf
7029_GCGAAT_5029_ACCGAG	L1	liver	RNA labelling group	2510002D24Rik	+	5190	4069	4670	3653	T>A	0	0	T>	>A	Inf
7029_GCGAAT_5029_ACCGAG	L1	liver	RNA labelling group	2510002D24Rik	+	5190	4069	4670	3653	T>C	7	0.00191623323295921	T>	>C	521.857142857143
7029_GCGAAT_5029_ACCGAG	L1	liver	RNA labelling group	2510002D24Rik	+	5190	4069	4670	3653	T>G	0	0	T>	>G	Inf
7029_GCGAAT_5029_ACCGAG	L1	liver	RNA labelling group	2510039O18Rik	+	5040	3545	3554	9112	A>C	0	0	A>	>C	Inf
7029_GCGAAT_5029_ACCGAG	L1	liver	RNA labelling group	2510039O18Rik	+	5040	3545	3554	9112	A>G	1	0.000198412698412698	A>	>G	5040
7029_GCGAAT_5029_ACCGAG	L1	liver	RNA labelling group	2510039O18Rik	+	5040	3545	3554	9112	A>T	0	0	A>	>T	Inf
7029_GCGAAT_5029_ACCGAG	L1	liver	RNA labelling group	2510039O18Rik	+	5040	3545	3554	9112	C>A	2	0.000564174894217207	C>	>A	1772.5
7029_GCGAAT_5029_ACCGAG	L1	liver	RNA labelling group	2510039O18Rik	+	5040	3545	3554	9112	C>G	3	0.000846262341325811	C>	>G	1181.66666666667
7029_GCGAAT_5029_ACCGAG	L1	liver	RNA labelling group	2510039O18Rik	+	5040	3545	3554	9112	C>T	2	0.000564174894217207	C>	>T	1772.5
7029_GCGAAT_5029_ACCGAG	L1	liver	RNA labelling group	2510039O18Rik	+	5040	3545	3554	9112	G>A	0	0	G>	>A	Inf
7029_GCGAAT_5029_ACCGAG	L1	liver	RNA labelling group	2510039O18Rik	+	5040	3545	3554	9112	G>C	0	0	G>	>C	Inf
7029_GCGAAT_5029_ACCGAG	L1	liver	RNA labelling group	2510039O18Rik	+	5040	3545	3554	9112	G>T	0	0	G>	>T	Inf
7029_GCGAAT_5029_ACCGAG	L1	liver	RNA labelling group	2510039O18Rik	+	5040	3545	3554	9112	T>A	0	0	T>	>A	Inf
7029_GCGAAT_5029_ACCGAG	L1	liver	RNA labelling group	2510039O18Rik	+	5040	3545	3554	9112	T>C	22	0.00241439859525899	T>	>C	414.18181818182
7029_GCGAAT_5029_ACCGAG	L1	liver	RNA labelling group	2510039O18Rik	+	5040	3545	3554	9112	T>G	0	0	T>	>G	Inf
7029_GCGAAT_5029_ACCGAG	L1	liver	RNA labelling group	2610507B11Rik	+	8857	6559	9634	8537	A>C	1	0.000112905046855594	A>	>C	8857
7029_GCGAAT_5029_ACCGAG	L1	liver	RNA labelling group	2610507B11Rik	+	8857	6559	9634	8537	A>G	1	0.000112905046855594	A>	>G	8857
7029_GCGAAT_5029_ACCGAG	L1	liver	RNA labelling group	2610507B11Rik	+	8857	6559	9634	8537	A>T	2	0.000225810093711189	A>	>T	4428.5
7029_GCGAAT_5029_ACCGAG	L1	liver	RNA labelling group	2610507B11Rik	+	8857	6559	9634	8537	C>A	0	0	C>	>A	Inf
7029_GCGAAT_5029_ACCGAG	L1	liver	RNA labelling group	2610507B11Rik	+	8857	6559	9634	8537	C>G	0	0	C>	>G	Inf
7029_GCGAAT_5029_ACCGAG	L1	liver	RNA labelling group	2610507B11Rik	+	8857	6559	9634	8537	C>T	3	0.0004573867967678	C>	>T	2186.33333333333
7029_GCGAAT_5029_ACCGAG	L1	liver	RNA labelling group	2610507B11Rik	+	8857	6559	9634	8537	G>A	3	0.000311397135146357	G>	>A	3211.33333333333
7029_GCGAAT_5029_ACCGAG	L1	liver	RNA labelling group	2610507B11Rik	+	8857	6559	9634	8537	G>C	0	0	G>	>C	Inf
7029_GCGAAT_5029_ACCGAG	L1	liver	RNA labelling group	2610507B11Rik	+	8857	6559	9634	8537	G>T	1	0.000103799045048786	G>	>T	9634
7029_GCGAAT_5029_ACCGAG	L1	liver	RNA labelling group	2610507B11Rik	+	8857	6559	9634	8537	T>A	0	0	T>	>A	Inf
7029_GCGAAT_5029_ACCGAG	L1	liver	RNA labelling group	2610507B11Rik	+	8857	6559	9634	8537	T>C	38	0.0044512123696849	T>	>C	224.657894736842
7029_GCGAAT_5029_ACCGAG	L1	liver	RNA labelling group	2610507B11Rik	+	8857	6559	9634	8537	T>G	0	0	T>	>G	Inf
7029_GCGAAT_5029_ACCGAG	L1	liver	RNA labelling group	2610528J11Rik	+	2262	1175	1050	2127	A>C	0	0	A>	>C	Inf
7029_GCGAAT_5029_ACCGAG	L1	liver	RNA labelling group	2610528J11Rik	+	2262	1175	1050	2127	A>G	1	0.000442086648983201	A>	>G	2262
7029_GCGAAT_5029_ACCGAG	L1	liver	RNA labelling group	2610528J11Rik	+	2262	1175	1050	2127	A>T	0	0	A>	>T	Inf
7029_GCGAAT_5029_ACCGAG	L1	liver	RNA labelling group	2610528J11Rik	+	2262	1175	1050	2127	C>A	0	0	C>	>A	Inf
7029_GCGAAT_5029_ACCGAG	L1	liver	RNA labelling group	2610528J11Rik	+	2262	1175	1050	2127	C>G	0	0	C>	>G	Inf
7029_GCGAAT_5029_ACCGAG	L1	liver	RNA labelling group	2610528J11Rik	+	2262	1175	1050	2127	C>T	1	0.000851063829787234	C>	>T	1175
7029_GCGAAT_5029_ACCGAG	L1	liver	RNA labelling group	2610528J11Rik	+	2262	1175	1050	2127	G>A	0	0	G>	>A	Inf
7029_GCGAAT_5029_ACCGAG	L1	liver	RNA labelling group	2610528J11Rik	+	2262	1175	1050	2127	G>C	0	0	G>	>C	Inf
7029_GCGAAT_5029_ACCGAG	L1	liver	RNA labelling group	2610528J11Rik	+	2262	1175	1050	2127	G>T	0	0	G>	>T	Inf
7029_GCGAAT_5029_ACCGAG	L1	liver	RNA labelling group	2610528J11Rik	+	2262	1175	1050	2127	T>A	0	0	T>	>A	Inf
7029_GCGAAT_5029_ACCGAG	L1	liver	RNA labelling group	2610528J11Rik	+	2262	1175	1050	2127	T>C	3	0.00141043723554301	T>	>C	709.000000000004
7029_GCGAAT_5029_ACCGAG	L1	liver	RNA labelling group	2610528J11Rik	+	2262	1175	1050	2127	T>G	0	0	T>	>G	Inf
7029_GCGAAT_5029_ACCGAG	L1	liver	RNA labelling group	2810403A07Rik	+	9120	4046	4006	12807	A>C	0	0	A>	>C	Inf
7029_GCGAAT_5029_ACCGAG	L1	liver	RNA labelling group	2810403A07Rik	+	9120	4046	4006	12807	A>G	0	0	A>	>G	Inf
7029_GCGAAT_5029_ACCGAG	L1	liver	RNA labelling group	2810403A07Rik	+	9120	4046	4006	12807	A>T	0	0	A>	>T	Inf
7029_GCGAAT_5029_ACCGAG	L1	liver	RNA labelling group	2810403A07Rik	+	9120	4046	4006	12807	C>A	0	0	C>	>A	Inf
7029_GCGAAT_5029_ACCGAG	L1	liver	RNA labelling group	2810403A07Rik	+	9120	4046	4006	12807	C>G	0	0	C>	>G	Inf
7029_GCGAAT_5029_ACCGAG	L1	liver	RNA labelling group	2810403A07Rik	+	9120	4046	4006	12807	C>T	2	0.000494315373208107	C>	>T	2023
7029_GCGAAT_5029_ACCGAG	L1	liver	RNA labelling group	2810403A07Rik	+	9120	4046	4006	12807	G>A	1	0.000249625561657514	G>	>A	4006
7029_GCGAAT_5029_ACCGAG	L1	liver	RNA labelling group	2810403A07Rik	+	9120	4046	4006	12807	G>C	0	0	G>	>C	Inf
7029_GCGAAT_5029_ACCGAG	L1	liver	RNA labelling group	2810403A07Rik	+	9120	4046	4006	12807	G>T	0	0	G>	>T	Inf
7029_GCGAAT_5029_ACCGAG	L1	liver	RNA labelling group	2810403A07Rik	+	9120	4046	4006	12807	T>A	3	0.000234246896228625	T>	>A	4269
7029_GCGAAT_5029_ACCGAG	L1	liver	RNA labelling group	2810403A07Rik	+	9120	4046	4006	12807	T>C	11	0.000858905286171625	T>	>C	1164.27272727273
7029_GCGAAT_5029_ACCGAG	L1	liver	RNA labelling group	2810403A07Rik	+	9120	4046	4006	12807	T>G	0	0	T>	>G	Inf
7029_GCGAAT_5029_ACCGAG	L1	liver	RNA labelling group	2810459M11Rik	+	10226	8787	8548	9712	A>C	0	0	A>	>C	Inf
7029_GCGAAT_5029_ACCGAG	L1	liver	RNA labelling group	2810459M11Rik	+	10226	8787	8548	9712	A>G	2	0.000195579894386857	A>	>G	5113
7029_GCGAAT_5029_ACCGAG	L1	liver	RNA labelling group	2810459M11Rik	+	10226	8787	8548	9712	A>T	1	9.77899471934285e-05	A>	>T	10226
7029_GCGAAT_5029_ACCGAG	L1	liver	RNA labelling group	2810459M11Rik	+	10226	8787	8548	9712	C>A	1	0.000113804483896666	C>	>A	8787
7029_GCGAAT_5029_ACCGAG	L1	liver	RNA labelling group	2810459M11Rik	+	10226	8787	8548	9712	C>G	1	0.000113804483896666	C>	>G	8787
7029_GCGAAT_5029_ACCGAG	L1	liver	RNA labelling group	2810459M11Rik	+	10226	8787	8548	9712	C>T	0	0	C>	>T	Inf
7029_GCGAAT_5029_ACCGAG	L1	liver	RNA labelling group	2810459M11Rik	+	10226	8787	8548	9712	G>A	37	0.00432849789424426	G>	>A	231.027027027027
7029_GCGAAT_5029_ACCGAG	L1	liver	RNA labelling group	2810459M11Rik	+	10226	8787	8548	9712	G>C	0	0	G>	>C	Inf
7029_GCGAAT_5029_ACCGAG	L1	liver	RNA labelling group	2810459M11Rik	+	10226	8787	8548	9712	G>T	0	0	G>	>T	Inf
7029_GCGAAT_5029_ACCGAG	L1	liver	RNA labelling group	2810459M11Rik	+	10226	8787	8548	9712	T>A	5	0.000514827018121911	T>	>A	1942.4
7029_GCGAAT_5029_ACCGAG	L1	liver	RNA labelling group	2810459M11Rik	+	10226	8787	8548	9712	T>C	24	0.00247116968698517	T>	>C	404.666666666667
7029_GCGAAT_5029_ACCGAG	L1	liver	RNA labelling group	2810459M11Rik	+	10226	8787	8548	9712	T>G	1	0.000102965403624382	T>	>G	9712
7029_GCGAAT_5029_ACCGAG	L1	liver	RNA labelling group	3830406C13Rik	+	3168	1764	1679	2933	A>C	0	0	A>	>C	Inf
7029_GCGAAT_5029_ACCGAG	L1	liver	RNA labelling group	3830406C13Rik	+	3168	1764	1679	2933	A>G	1	0.000315656565656566	A>	>G	3168
7029_GCGAAT_5029_ACCGAG	L1	liver	RNA labelling group	3830406C13Rik	+	3168	1764	1679	2933	A>T	0	0	A>	>T	Inf
7029_GCGAAT_5029_ACCGAG	L1	liver	RNA labelling group	3830406C13Rik	+	3168	1764	1679	2933	C>A	0	0	C>	>A	Inf
7029_GCGAAT_5029_ACCGAG	L1	liver	RNA labelling group	3830406C13Rik	+	3168	1764	1679	2933	C>G	0	0	C>	>G	Inf
7029_GCGAAT_5029_ACCGAG	L1	liver	RNA labelling group	3830406C13Rik	+	3168	1764	1679	2933	C>T	0	0	C>	>T	Inf
7029_GCGAAT_5029_ACCGAG	L1	liver	RNA labelling group	3830406C13Rik	+	3168	1764	1679	2933	G>A	4	0.00238237045860631	G>	>A	419.750000000001
7029_GCGAAT_5029_ACCGAG	L1	liver	RNA labelling group	3830406C13Rik	+	3168	1764	1679	2933	G>C	0	0	G>	>C	Inf
7029_GCGAAT_5029_ACCGAG	L1	liver	RNA labelling group	3830406C13Rik	+	3168	1764	1679	2933	G>T	0	0	G>	>T	Inf
7029_GCGAAT_5029_ACCGAG	L1	liver	RNA labelling group	3830406C13Rik	+	3168	1764	1679	2933	T>A	0	0	T>	>A	Inf
7029_GCGAAT_5029_ACCGAG	L1	liver	RNA labelling group	3830406C13Rik	+	3168	1764	1679	2933	T>C	10	0.00340947834981247	T>	>C	293.300000000001
7029_GCGAAT_5029_ACCGAG	L1	liver	RNA labelling group	3830406C13Rik	+	3168	1764	1679	2933	T>G	0	0	T>	>G	Inf
7029_GCGAAT_5029_ACCGAG	L1	liver	RNA labelling group	4833420G17Rik	+	5058	2647	3746	7419	A>C	0	0	A>	>C	Inf
7029_GCGAAT_5029_ACCGAG	L1	liver	RNA labelling group	4833420G17Rik	+	5058	2647	3746	7419	A>G	0	0	A>	>G	Inf
7029_GCGAAT_5029_ACCGAG	L1	liver	RNA labelling group	4833420G17Rik	+	5058	2647	3746	7419	A>T	0	0	A>	>T	Inf
7029_GCGAAT_5029_ACCGAG	L1	liver	RNA labelling group	4833420G17Rik	+	5058	2647	3746	7419	C>A	0	0	C>	>A	Inf
7029_GCGAAT_5029_ACCGAG	L1	liver	RNA labelling group	4833420G17Rik	+	5058	2647	3746	7419	C>G	0	0	C>	>G	Inf
7029_GCGAAT_5029_ACCGAG	L1	liver	RNA labelling group	4833420G17Rik	+	5058	2647	3746	7419	C>T	6	0.0022667170381564	C>	>T	441.166666666667
7029_GCGAAT_5029_ACCGAG	L1	liver	RNA labelling group	4833420G17Rik	+	5058	2647	3746	7419	G>A	5	0.00133475707421249	G>	>A	749.200000000002
7029_GCGAAT_5029_ACCGAG	L1	liver	RNA labelling group	4833420G17Rik	+	5058	2647	3746	7419	G>C	0	0	G>	>C	Inf
7029_GCGAAT_5029_ACCGAG	L1	liver	RNA labelling group	4833420G17Rik	+	5058	2647	3746	7419	G>T	0	0	G>	>T	Inf
7029_GCGAAT_5029_ACCGAG	L1	liver	RNA labelling group	4833420G17Rik	+	5058	2647	3746	7419	T>A	0	0	T>	>A	Inf
7029_GCGAAT_5029_ACCGAG	L1	liver	RNA labelling group	4833420G17Rik	+	5058	2647	3746	7419	T>C	17	0.0022914139371883	T>	>C	436.411764705882
7029_GCGAAT_5029_ACCGAG	L1	liver	RNA labelling group	4833420G17Rik	+	5058	2647	3746	7419	T>G	0	0	T>	>G	Inf
7029_GCGAAT_5029_ACCGAG	L1	liver	RNA labelling group	4930581F22Rik	+	1608	530	1790	1795	A>C	0	0	A>	>C	Inf
7029_GCGAAT_5029_ACCGAG	L1	liver	RNA labelling group	4930581F22Rik	+	1608	530	1790	1795	A>G	0	0	A>	>G	Inf
7029_GCGAAT_5029_ACCGAG	L1	liver	RNA labelling group	4930581F22Rik	+	1608	530	1790	1795	A>T	0	0	A>	>T	Inf
7029_GCGAAT_5029_ACCGAG	L1	liver	RNA labelling group	4930581F22Rik	+	1608	530	1790	1795	C>A	0	0	C>	>A	Inf
7029_GCGAAT_5029_ACCGAG	L1	liver	RNA labelling group	4930581F22Rik	+	1608	530	1790	1795	C>G	0	0	C>	>G	Inf
7029_GCGAAT_5029_ACCGAG	L1	liver	RNA labelling group	4930581F22Rik	+	1608	530	1790	1795	C>T	0	0	C>	>T	Inf
7029_GCGAAT_5029_ACCGAG	L1	liver	RNA labelling group	4930581F22Rik	+	1608	530	1790	1795	G>A	0	0	G>	>A	Inf
7029_GCGAAT_5029_ACCGAG	L1	liver	RNA labelling group	4930581F22Rik	+	1608	530	1790	1795	G>C	0	0	G>	>C	Inf
7029_GCGAAT_5029_ACCGAG	L1	liver	RNA labelling group	4930581F22Rik	+	1608	530	1790	1795	G>T	0	0	G>	>T	Inf
7029_GCGAAT_5029_ACCGAG	L1	liver	RNA labelling group	4930581F22Rik	+	1608	530	1790	1795	T>A	0	0	T>	>A	Inf
7029_GCGAAT_5029_ACCGAG	L1	liver	RNA labelling group	4930581F22Rik	+	1608	530	1790	1795	T>C	5	0.00278551532033426	T>	>C	359
7029_GCGAAT_5029_ACCGAG	L1	liver	RNA labelling group	4930581F22Rik	+	1608	530	1790	1795	T>G	0	0	T>	>G	Inf
7029_GCGAAT_5029_ACCGAG	L1	liver	RNA labelling group	4932438A13Rik	+	5382	1157	3179	7843	A>C	0	0	A>	>C	Inf
7029_GCGAAT_5029_ACCGAG	L1	liver	RNA labelling group	4932438A13Rik	+	5382	1157	3179	7843	A>G	1	0.000185804533630621	A>	>G	5382
7029_GCGAAT_5029_ACCGAG	L1	liver	RNA labelling group	4932438A13Rik	+	5382	1157	3179	7843	A>T	0	0	A>	>T	Inf
7029_GCGAAT_5029_ACCGAG	L1	liver	RNA labelling group	4932438A13Rik	+	5382	1157	3179	7843	C>A	0	0	C>	>A	Inf
7029_GCGAAT_5029_ACCGAG	L1	liver	RNA labelling group	4932438A13Rik	+	5382	1157	3179	7843	C>G	0	0	C>	>G	Inf
7029_GCGAAT_5029_ACCGAG	L1	liver	RNA labelling group	4932438A13Rik	+	5382	1157	3179	7843	C>T	0	0	C>	>T	Inf
7029_GCGAAT_5029_ACCGAG	L1	liver	RNA labelling group	4932438A13Rik	+	5382	1157	3179	7843	G>A	0	0	G>	>A	Inf
7029_GCGAAT_5029_ACCGAG	L1	liver	RNA labelling group	4932438A13Rik	+	5382	1157	3179	7843	G>C	0	0	G>	>C	Inf
7029_GCGAAT_5029_ACCGAG	L1	liver	RNA labelling group	4932438A13Rik	+	5382	1157	3179	7843	G>T	0	0	G>	>T	Inf
7029_GCGAAT_5029_ACCGAG	L1	liver	RNA labelling group	4932438A13Rik	+	5382	1157	3179	7843	T>A	0	0	T>	>A	Inf
7029_GCGAAT_5029_ACCGAG	L1	liver	RNA labelling group	4932438A13Rik	+	5382	1157	3179	7843	T>C	31	0.00395256916996047	T>	>C	253
7029_GCGAAT_5029_ACCGAG	L1	liver	RNA labelling group	4932438A13Rik	+	5382	1157	3179	7843	T>G	0	0	T>	>G	Inf
7029_GCGAAT_5029_ACCGAG	L1	liver	RNA labelling group	4933434E20Rik	+	13031	7035	6992	11572	A>C	1	7.67400813444862e-05	A>	>C	13031
7029_GCGAAT_5029_ACCGAG	L1	liver	RNA labelling group	4933434E20Rik	+	13031	7035	6992	11572	A>G	3	0.000230220244033459	A>	>G	4343.66666666667
7029_GCGAAT_5029_ACCGAG	L1	liver	RNA labelling group	4933434E20Rik	+	13031	7035	6992	11572	A>T	3	0.000230220244033459	A>	>T	4343.66666666667
7029_GCGAAT_5029_ACCGAG	L1	liver	RNA labelling group	4933434E20Rik	+	13031	7035	6992	11572	C>A	0	0	C>	>A	Inf
7029_GCGAAT_5029_ACCGAG	L1	liver	RNA labelling group	4933434E20Rik	+	13031	7035	6992	11572	C>G	0	0	C>	>G	Inf
7029_GCGAAT_5029_ACCGAG	L1	liver	RNA labelling group	4933434E20Rik	+	13031	7035	6992	11572	C>T	2	0.000284292821606254	C>	>T	3517.5
7029_GCGAAT_5029_ACCGAG	L1	liver	RNA labelling group	4933434E20Rik	+	13031	7035	6992	11572	G>A	0	0	G>	>A	Inf
7029_GCGAAT_5029_ACCGAG	L1	liver	RNA labelling group	4933434E20Rik	+	13031	7035	6992	11572	G>C	0	0	G>	>C	Inf
7029_GCGAAT_5029_ACCGAG	L1	liver	RNA labelling group	4933434E20Rik	+	13031	7035	6992	11572	G>T	0	0	G>	>T	Inf
7029_GCGAAT_5029_ACCGAG	L1	liver	RNA labelling group	4933434E20Rik	+	13031	7035	6992	11572	T>A	0	0	T>	>A	Inf
7029_GCGAAT_5029_ACCGAG	L1	liver	RNA labelling group	4933434E20Rik	+	13031	7035	6992	11572	T>C	35	0.00302454199792602	T>	>C	330.628571428572
7029_GCGAAT_5029_ACCGAG	L1	liver	RNA labelling group	4933434E20Rik	+	13031	7035	6992	11572	T>G	0	0	T>	>G	Inf
7029_GCGAAT_5029_ACCGAG	L1	liver	RNA labelling group	5730409E04Rik	+	2231	1610	2305	1840	A>C	0	0	A>	>C	Inf
7029_GCGAAT_5029_ACCGAG	L1	liver	RNA labelling group	5730409E04Rik	+	2231	1610	2305	1840	A>G	0	0	A>	>G	Inf
7029_GCGAAT_5029_ACCGAG	L1	liver	RNA labelling group	5730409E04Rik	+	2231	1610	2305	1840	A>T	1	0.000448229493500672	A>	>T	2231
7029_GCGAAT_5029_ACCGAG	L1	liver	RNA labelling group	5730409E04Rik	+	2231	1610	2305	1840	C>A	1	0.00062111801242236	C>	>A	1610
7029_GCGAAT_5029_ACCGAG	L1	liver	RNA labelling group	5730409E04Rik	+	2231	1610	2305	1840	C>G	0	0	C>	>G	Inf
7029_GCGAAT_5029_ACCGAG	L1	liver	RNA labelling group	5730409E04Rik	+	2231	1610	2305	1840	C>T	0	0	C>	>T	Inf
7029_GCGAAT_5029_ACCGAG	L1	liver	RNA labelling group	5730409E04Rik	+	2231	1610	2305	1840	G>A	0	0	G>	>A	Inf
7029_GCGAAT_5029_ACCGAG	L1	liver	RNA labelling group	5730409E04Rik	+	2231	1610	2305	1840	G>C	0	0	G>	>C	Inf
7029_GCGAAT_5029_ACCGAG	L1	liver	RNA labelling group	5730409E04Rik	+	2231	1610	2305	1840	G>T	0	0	G>	>T	Inf
7029_GCGAAT_5029_ACCGAG	L1	liver	RNA labelling group	5730409E04Rik	+	2231	1610	2305	1840	T>A	0	0	T>	>A	Inf
7029_GCGAAT_5029_ACCGAG	L1	liver	RNA labelling group	5730409E04Rik	+	2231	1610	2305	1840	T>C	0	0	T>	>C	Inf
7029_GCGAAT_5029_ACCGAG	L1	liver	RNA labelling group	5730409E04Rik	+	2231	1610	2305	1840	T>G	0	0	T>	>G	Inf
7029_GCGAAT_5029_ACCGAG	L1	liver	RNA labelling group	5830473C10Rik	+	2798	2107	2357	2039	A>C	0	0	A>	>C	Inf
7029_GCGAAT_5029_ACCGAG	L1	liver	RNA labelling group	5830473C10Rik	+	2798	2107	2357	2039	A>G	1	0.000357398141529664	A>	>G	2798
7029_GCGAAT_5029_ACCGAG	L1	liver	RNA labelling group	5830473C10Rik	+	2798	2107	2357	2039	A>T	1	0.000357398141529664	A>	>T	2798
7029_GCGAAT_5029_ACCGAG	L1	liver	RNA labelling group	5830473C10Rik	+	2798	2107	2357	2039	C>A	0	0	C>	>A	Inf
7029_GCGAAT_5029_ACCGAG	L1	liver	RNA labelling group	5830473C10Rik	+	2798	2107	2357	2039	C>G	0	0	C>	>G	Inf
7029_GCGAAT_5029_ACCGAG	L1	liver	RNA labelling group	5830473C10Rik	+	2798	2107	2357	2039	C>T	1	0.000474608448030375	C>	>T	2107
7029_GCGAAT_5029_ACCGAG	L1	liver	RNA labelling group	5830473C10Rik	+	2798	2107	2357	2039	G>A	0	0	G>	>A	Inf
7029_GCGAAT_5029_ACCGAG	L1	liver	RNA labelling group	5830473C10Rik	+	2798	2107	2357	2039	G>C	0	0	G>	>C	Inf
7029_GCGAAT_5029_ACCGAG	L1	liver	RNA labelling group	5830473C10Rik	+	2798	2107	2357	2039	G>T	0	0	G>	>T	Inf
7029_GCGAAT_5029_ACCGAG	L1	liver	RNA labelling group	5830473C10Rik	+	2798	2107	2357	2039	T>A	1	0.000490436488474743	T>	>A	2039
7029_GCGAAT_5029_ACCGAG	L1	liver	RNA labelling group	5830473C10Rik	+	2798	2107	2357	2039	T>C	8	0.00392349190779794	T>	>C	254.875
7029_GCGAAT_5029_ACCGAG	L1	liver	RNA labelling group	5830473C10Rik	+	2798	2107	2357	2039	T>G	0	0	T>	>G	Inf
7029_GCGAAT_5029_ACCGAG	L1	liver	RNA labelling group	8430408G22Rik	+	14525	12559	10910	16079	A>C	1	6.88468158347676e-05	A>	>C	14525
7029_GCGAAT_5029_ACCGAG	L1	liver	RNA labelling group	8430408G22Rik	+	14525	12559	10910	16079	A>G	4	0.000275387263339071	A>	>G	3631.25
7029_GCGAAT_5029_ACCGAG	L1	liver	RNA labelling group	8430408G22Rik	+	14525	12559	10910	16079	A>T	1	6.88468158347676e-05	A>	>T	14525
7029_GCGAAT_5029_ACCGAG	L1	liver	RNA labelling group	8430408G22Rik	+	14525	12559	10910	16079	C>A	0	0	C>	>A	Inf
7029_GCGAAT_5029_ACCGAG	L1	liver	RNA labelling group	8430408G22Rik	+	14525	12559	10910	16079	C>G	0	0	C>	>G	Inf
7029_GCGAAT_5029_ACCGAG	L1	liver	RNA labelling group	8430408G22Rik	+	14525	12559	10910	16079	C>T	6	0.000477745043395175	C>	>T	2093.16666666667
7029_GCGAAT_5029_ACCGAG	L1	liver	RNA labelling group	8430408G22Rik	+	14525	12559	10910	16079	G>A	5	0.000458295142071494	G>	>A	2182
7029_GCGAAT_5029_ACCGAG	L1	liver	RNA labelling group	8430408G22Rik	+	14525	12559	10910	16079	G>C	7	0.000641613198900092	G>	>C	1558.57142857143
7029_GCGAAT_5029_ACCGAG	L1	liver	RNA labelling group	8430408G22Rik	+	14525	12559	10910	16079	G>T	0	0	G>	>T	Inf
7029_GCGAAT_5029_ACCGAG	L1	liver	RNA labelling group	8430408G22Rik	+	14525	12559	10910	16079	T>A	64	0.00398034703650724	T>	>A	251.234375
7029_GCGAAT_5029_ACCGAG	L1	liver	RNA labelling group	8430408G22Rik	+	14525	12559	10910	16079	T>C	36	0.00223894520803532	T>	>C	446.63888888889
7029_GCGAAT_5029_ACCGAG	L1	liver	RNA labelling group	8430408G22Rik	+	14525	12559	10910	16079	T>G	0	0	T>	>G	Inf
7029_GCGAAT_5029_ACCGAG	L1	liver	RNA labelling group	9030617O03Rik	+	2919	1821	1931	3108	A>C	0	0	A>	>C	Inf
7029_GCGAAT_5029_ACCGAG	L1	liver	RNA labelling group	9030617O03Rik	+	2919	1821	1931	3108	A>G	0	0	A>	>G	Inf
7029_GCGAAT_5029_ACCGAG	L1	liver	RNA labelling group	9030617O03Rik	+	2919	1821	1931	3108	A>T	0	0	A>	>T	Inf
7029_GCGAAT_5029_ACCGAG	L1	liver	RNA labelling group	9030617O03Rik	+	2919	1821	1931	3108	C>A	0	0	C>	>A	Inf
7029_GCGAAT_5029_ACCGAG	L1	liver	RNA labelling group	9030617O03Rik	+	2919	1821	1931	3108	C>G	1	0.000549148819330038	C>	>G	1821
7029_GCGAAT_5029_ACCGAG	L1	liver	RNA labelling group	9030617O03Rik	+	2919	1821	1931	3108	C>T	0	0	C>	>T	Inf
7029_GCGAAT_5029_ACCGAG	L1	liver	RNA labelling group	9030617O03Rik	+	2919	1821	1931	3108	G>A	0	0	G>	>A	Inf
7029_GCGAAT_5029_ACCGAG	L1	liver	RNA labelling group	9030617O03Rik	+	2919	1821	1931	3108	G>C	0	0	G>	>C	Inf
7029_GCGAAT_5029_ACCGAG	L1	liver	RNA labelling group	9030617O03Rik	+	2919	1821	1931	3108	G>T	0	0	G>	>T	Inf
7029_GCGAAT_5029_ACCGAG	L1	liver	RNA labelling group	9030617O03Rik	+	2919	1821	1931	3108	T>A	0	0	T>	>A	Inf
7029_GCGAAT_5029_ACCGAG	L1	liver	RNA labelling group	9030617O03Rik	+	2919	1821	1931	3108	T>C	4	0.00128700128700128	T>	>C	777.000000000004
7029_GCGAAT_5029_ACCGAG	L1	liver	RNA labelling group	9030617O03Rik	+	2919	1821	1931	3108	T>G	0	0	T>	>G	Inf
7029_GCGAAT_5029_ACCGAG	L1	liver	RNA labelling group	9030624J02Rik	+	1505	1095	1069	2521	A>C	0	0	A>	>C	Inf
7029_GCGAAT_5029_ACCGAG	L1	liver	RNA labelling group	9030624J02Rik	+	1505	1095	1069	2521	A>G	0	0	A>	>G	Inf
7029_GCGAAT_5029_ACCGAG	L1	liver	RNA labelling group	9030624J02Rik	+	1505	1095	1069	2521	A>T	0	0	A>	>T	Inf
7029_GCGAAT_5029_ACCGAG	L1	liver	RNA labelling group	9030624J02Rik	+	1505	1095	1069	2521	C>A	0	0	C>	>A	Inf
7029_GCGAAT_5029_ACCGAG	L1	liver	RNA labelling group	9030624J02Rik	+	1505	1095	1069	2521	C>G	0	0	C>	>G	Inf
7029_GCGAAT_5029_ACCGAG	L1	liver	RNA labelling group	9030624J02Rik	+	1505	1095	1069	2521	C>T	0	0	C>	>T	Inf
7029_GCGAAT_5029_ACCGAG	L1	liver	RNA labelling group	9030624J02Rik	+	1505	1095	1069	2521	G>A	0	0	G>	>A	Inf
7029_GCGAAT_5029_ACCGAG	L1	liver	RNA labelling group	9030624J02Rik	+	1505	1095	1069	2521	G>C	0	0	G>	>C	Inf
7029_GCGAAT_5029_ACCGAG	L1	liver	RNA labelling group	9030624J02Rik	+	1505	1095	1069	2521	G>T	0	0	G>	>T	Inf
7029_GCGAAT_5029_ACCGAG	L1	liver	RNA labelling group	9030624J02Rik	+	1505	1095	1069	2521	T>A	1	0.000396667988893296	T>	>A	2521
7029_GCGAAT_5029_ACCGAG	L1	liver	RNA labelling group	9030624J02Rik	+	1505	1095	1069	2521	T>C	12	0.00476001586671955	T>	>C	210.083333333334
7029_GCGAAT_5029_ACCGAG	L1	liver	RNA labelling group	9030624J02Rik	+	1505	1095	1069	2521	T>G	0	0	T>	>G	Inf
7029_GCGAAT_5029_ACCGAG	L1	liver	RNA labelling group	9430016H08Rik	+	4486	1665	2186	4725	A>C	0	0	A>	>C	Inf
7029_GCGAAT_5029_ACCGAG	L1	liver	RNA labelling group	9430016H08Rik	+	4486	1665	2186	4725	A>G	1	0.000222915737851092	A>	>G	4486
7029_GCGAAT_5029_ACCGAG	L1	liver	RNA labelling group	9430016H08Rik	+	4486	1665	2186	4725	A>T	0	0	A>	>T	Inf
7029_GCGAAT_5029_ACCGAG	L1	liver	RNA labelling group	9430016H08Rik	+	4486	1665	2186	4725	C>A	0	0	C>	>A	Inf
7029_GCGAAT_5029_ACCGAG	L1	liver	RNA labelling group	9430016H08Rik	+	4486	1665	2186	4725	C>G	0	0	C>	>G	Inf
7029_GCGAAT_5029_ACCGAG	L1	liver	RNA labelling group	9430016H08Rik	+	4486	1665	2186	4725	C>T	8	0.0048048048048048	C>	>T	208.125
7029_GCGAAT_5029_ACCGAG	L1	liver	RNA labelling group	9430016H08Rik	+	4486	1665	2186	4725	G>A	1	0.000457456541628545	G>	>A	2186
7029_GCGAAT_5029_ACCGAG	L1	liver	RNA labelling group	9430016H08Rik	+	4486	1665	2186	4725	G>C	0	0	G>	>C	Inf
7029_GCGAAT_5029_ACCGAG	L1	liver	RNA labelling group	9430016H08Rik	+	4486	1665	2186	4725	G>T	0	0	G>	>T	Inf
7029_GCGAAT_5029_ACCGAG	L1	liver	RNA labelling group	9430016H08Rik	+	4486	1665	2186	4725	T>A	1	0.000211640211640212	T>	>A	4725
7029_GCGAAT_5029_ACCGAG	L1	liver	RNA labelling group	9430016H08Rik	+	4486	1665	2186	4725	T>C	9	0.0019047619047619	T>	>C	525.000000000001
7029_GCGAAT_5029_ACCGAG	L1	liver	RNA labelling group	9430016H08Rik	+	4486	1665	2186	4725	T>G	0	0	T>	>G	Inf
7029_GCGAAT_5029_ACCGAG	L1	liver	RNA labelling group	9530068E07Rik	+	15653	8080	11071	20829	A>C	0	0	A>	>C	Inf
7029_GCGAAT_5029_ACCGAG	L1	liver	RNA labelling group	9530068E07Rik	+	15653	8080	11071	20829	A>G	0	0	A>	>G	Inf
7029_GCGAAT_5029_ACCGAG	L1	liver	RNA labelling group	9530068E07Rik	+	15653	8080	11071	20829	A>T	2	0.000127771034306523	A>	>T	7826.5
7029_GCGAAT_5029_ACCGAG	L1	liver	RNA labelling group	9530068E07Rik	+	15653	8080	11071	20829	C>A	0	0	C>	>A	Inf
7029_GCGAAT_5029_ACCGAG	L1	liver	RNA labelling group	9530068E07Rik	+	15653	8080	11071	20829	C>G	0	0	C>	>G	Inf
7029_GCGAAT_5029_ACCGAG	L1	liver	RNA labelling group	9530068E07Rik	+	15653	8080	11071	20829	C>T	1	0.000123762376237624	C>	>T	8080
7029_GCGAAT_5029_ACCGAG	L1	liver	RNA labelling group	9530068E07Rik	+	15653	8080	11071	20829	G>A	0	0	G>	>A	Inf
7029_GCGAAT_5029_ACCGAG	L1	liver	RNA labelling group	9530068E07Rik	+	15653	8080	11071	20829	G>C	0	0	G>	>C	Inf
7029_GCGAAT_5029_ACCGAG	L1	liver	RNA labelling group	9530068E07Rik	+	15653	8080	11071	20829	G>T	0	0	G>	>T	Inf
7029_GCGAAT_5029_ACCGAG	L1	liver	RNA labelling group	9530068E07Rik	+	15653	8080	11071	20829	T>A	2	9.60199721542081e-05	T>	>A	10414.5
7029_GCGAAT_5029_ACCGAG	L1	liver	RNA labelling group	9530068E07Rik	+	15653	8080	11071	20829	T>C	86	0.00412885880263094	T>	>C	242.197674418605
7029_GCGAAT_5029_ACCGAG	L1	liver	RNA labelling group	9530068E07Rik	+	15653	8080	11071	20829	T>G	5	0.00024004993038552	T>	>G	4165.8
7029_GCGAAT_5029_ACCGAG	L1	liver	RNA labelling group	A1cf	+	8423	4057	3599	6149	A>C	0	0	A>	>C	Inf
7029_GCGAAT_5029_ACCGAG	L1	liver	RNA labelling group	A1cf	+	8423	4057	3599	6149	A>G	2	0.000237445090822747	A>	>G	4211.5
7029_GCGAAT_5029_ACCGAG	L1	liver	RNA labelling group	A1cf	+	8423	4057	3599	6149	A>T	1	0.000118722545411374	A>	>T	8423
7029_GCGAAT_5029_ACCGAG	L1	liver	RNA labelling group	A1cf	+	8423	4057	3599	6149	C>A	35	0.00862706433325117	C>	>A	115.914285714286
7029_GCGAAT_5029_ACCGAG	L1	liver	RNA labelling group	A1cf	+	8423	4057	3599	6149	C>G	0	0	C>	>G	Inf
7029_GCGAAT_5029_ACCGAG	L1	liver	RNA labelling group	A1cf	+	8423	4057	3599	6149	C>T	0	0	C>	>T	Inf
7029_GCGAAT_5029_ACCGAG	L1	liver	RNA labelling group	A1cf	+	8423	4057	3599	6149	G>A	0	0	G>	>A	Inf
7029_GCGAAT_5029_ACCGAG	L1	liver	RNA labelling group	A1cf	+	8423	4057	3599	6149	G>C	0	0	G>	>C	Inf
7029_GCGAAT_5029_ACCGAG	L1	liver	RNA labelling group	A1cf	+	8423	4057	3599	6149	G>T	1	0.000277854959711031	G>	>T	3599
7029_GCGAAT_5029_ACCGAG	L1	liver	RNA labelling group	A1cf	+	8423	4057	3599	6149	T>A	0	0	T>	>A	Inf
7029_GCGAAT_5029_ACCGAG	L1	liver	RNA labelling group	A1cf	+	8423	4057	3599	6149	T>C	18	0.00292730525288664	T>	>C	341.611111111112
7029_GCGAAT_5029_ACCGAG	L1	liver	RNA labelling group	A1cf	+	8423	4057	3599	6149	T>G	1	0.000162628069604814	T>	>G	6149
7029_GCGAAT_5029_ACCGAG	L1	liver	RNA labelling group	A230046K03Rik	+	3204	1328	1268	3307	A>C	0	0	A>	>C	Inf
7029_GCGAAT_5029_ACCGAG	L1	liver	RNA labelling group	A230046K03Rik	+	3204	1328	1268	3307	A>G	0	0	A>	>G	Inf
7029_GCGAAT_5029_ACCGAG	L1	liver	RNA labelling group	A230046K03Rik	+	3204	1328	1268	3307	A>T	0	0	A>	>T	Inf
7029_GCGAAT_5029_ACCGAG	L1	liver	RNA labelling group	A230046K03Rik	+	3204	1328	1268	3307	C>A	0	0	C>	>A	Inf
7029_GCGAAT_5029_ACCGAG	L1	liver	RNA labelling group	A230046K03Rik	+	3204	1328	1268	3307	C>G	0	0	C>	>G	Inf
7029_GCGAAT_5029_ACCGAG	L1	liver	RNA labelling group	A230046K03Rik	+	3204	1328	1268	3307	C>T	0	0	C>	>T	Inf
7029_GCGAAT_5029_ACCGAG	L1	liver	RNA labelling group	A230046K03Rik	+	3204	1328	1268	3307	G>A	1	0.000788643533123028	G>	>A	1268
7029_GCGAAT_5029_ACCGAG	L1	liver	RNA labelling group	A230046K03Rik	+	3204	1328	1268	3307	G>C	0	0	G>	>C	Inf
7029_GCGAAT_5029_ACCGAG	L1	liver	RNA labelling group	A230046K03Rik	+	3204	1328	1268	3307	G>T	0	0	G>	>T	Inf
7029_GCGAAT_5029_ACCGAG	L1	liver	RNA labelling group	A230046K03Rik	+	3204	1328	1268	3307	T>A	0	0	T>	>A	Inf
7029_GCGAAT_5029_ACCGAG	L1	liver	RNA labelling group	A230046K03Rik	+	3204	1328	1268	3307	T>C	20	0.00604777744179014	T>	>C	165.35
7029_GCGAAT_5029_ACCGAG	L1	liver	RNA labelling group	A230046K03Rik	+	3204	1328	1268	3307	T>G	1	0.000302388872089507	T>	>G	3307
7029_GCGAAT_5029_ACCGAG	L1	liver	RNA labelling group	A230050P20Rik	+	3075	3069	1834	3286	A>C	1	0.00032520325203252	A>	>C	3075
7029_GCGAAT_5029_ACCGAG	L1	liver	RNA labelling group	A230050P20Rik	+	3075	3069	1834	3286	A>G	0	0	A>	>G	Inf
7029_GCGAAT_5029_ACCGAG	L1	liver	RNA labelling group	A230050P20Rik	+	3075	3069	1834	3286	A>T	0	0	A>	>T	Inf
7029_GCGAAT_5029_ACCGAG	L1	liver	RNA labelling group	A230050P20Rik	+	3075	3069	1834	3286	C>A	0	0	C>	>A	Inf
7029_GCGAAT_5029_ACCGAG	L1	liver	RNA labelling group	A230050P20Rik	+	3075	3069	1834	3286	C>G	1	0.000325839035516455	C>	>G	3069
7029_GCGAAT_5029_ACCGAG	L1	liver	RNA labelling group	A230050P20Rik	+	3075	3069	1834	3286	C>T	0	0	C>	>T	Inf
7029_GCGAAT_5029_ACCGAG	L1	liver	RNA labelling group	A230050P20Rik	+	3075	3069	1834	3286	G>A	0	0	G>	>A	Inf
7029_GCGAAT_5029_ACCGAG	L1	liver	RNA labelling group	A230050P20Rik	+	3075	3069	1834	3286	G>C	0	0	G>	>C	Inf
7029_GCGAAT_5029_ACCGAG	L1	liver	RNA labelling group	A230050P20Rik	+	3075	3069	1834	3286	G>T	0	0	G>	>T	Inf
7029_GCGAAT_5029_ACCGAG	L1	liver	RNA labelling group	A230050P20Rik	+	3075	3069	1834	3286	T>A	0	0	T>	>A	Inf
7029_GCGAAT_5029_ACCGAG	L1	liver	RNA labelling group	A230050P20Rik	+	3075	3069	1834	3286	T>C	0	0	T>	>C	Inf
7029_GCGAAT_5029_ACCGAG	L1	liver	RNA labelling group	A230050P20Rik	+	3075	3069	1834	3286	T>G	0	0	T>	>G	Inf
7029_GCGAAT_5029_ACCGAG	L1	liver	RNA labelling group	A430005L14Rik	+	18007	6506	10755	17102	A>C	0	0	A>	>C	Inf
7029_GCGAAT_5029_ACCGAG	L1	liver	RNA labelling group	A430005L14Rik	+	18007	6506	10755	17102	A>G	0	0	A>	>G	Inf
7029_GCGAAT_5029_ACCGAG	L1	liver	RNA labelling group	A430005L14Rik	+	18007	6506	10755	17102	A>T	1	5.55339590159382e-05	A>	>T	18007
7029_GCGAAT_5029_ACCGAG	L1	liver	RNA labelling group	A430005L14Rik	+	18007	6506	10755	17102	C>A	0	0	C>	>A	Inf
7029_GCGAAT_5029_ACCGAG	L1	liver	RNA labelling group	A430005L14Rik	+	18007	6506	10755	17102	C>G	0	0	C>	>G	Inf
7029_GCGAAT_5029_ACCGAG	L1	liver	RNA labelling group	A430005L14Rik	+	18007	6506	10755	17102	C>T	11	0.00169074700276667	C>	>T	591.454545454548
7029_GCGAAT_5029_ACCGAG	L1	liver	RNA labelling group	A430005L14Rik	+	18007	6506	10755	17102	G>A	7	0.000650860065086007	G>	>A	1536.42857142857
7029_GCGAAT_5029_ACCGAG	L1	liver	RNA labelling group	A430005L14Rik	+	18007	6506	10755	17102	G>C	0	0	G>	>C	Inf
7029_GCGAAT_5029_ACCGAG	L1	liver	RNA labelling group	A430005L14Rik	+	18007	6506	10755	17102	G>T	0	0	G>	>T	Inf
7029_GCGAAT_5029_ACCGAG	L1	liver	RNA labelling group	A430005L14Rik	+	18007	6506	10755	17102	T>A	5	0.000292363466261256	T>	>A	3420.4
7029_GCGAAT_5029_ACCGAG	L1	liver	RNA labelling group	A430005L14Rik	+	18007	6506	10755	17102	T>C	56	0.00327447082212606	T>	>C	305.392857142858
7029_GCGAAT_5029_ACCGAG	L1	liver	RNA labelling group	A430005L14Rik	+	18007	6506	10755	17102	T>G	0	0	T>	>G	Inf
7029_GCGAAT_5029_ACCGAG	L1	liver	RNA labelling group	Aacs	+	2560	1053	1365	2327	A>C	0	0	A>	>C	Inf
7029_GCGAAT_5029_ACCGAG	L1	liver	RNA labelling group	Aacs	+	2560	1053	1365	2327	A>G	1	0.000390625	A>	>G	2560
7029_GCGAAT_5029_ACCGAG	L1	liver	RNA labelling group	Aacs	+	2560	1053	1365	2327	A>T	1	0.000390625	A>	>T	2560
7029_GCGAAT_5029_ACCGAG	L1	liver	RNA labelling group	Aacs	+	2560	1053	1365	2327	C>A	8	0.00759734093067426	C>	>A	131.625
7029_GCGAAT_5029_ACCGAG	L1	liver	RNA labelling group	Aacs	+	2560	1053	1365	2327	C>G	0	0	C>	>G	Inf
7029_GCGAAT_5029_ACCGAG	L1	liver	RNA labelling group	Aacs	+	2560	1053	1365	2327	C>T	3	0.00284900284900284	C>	>T	351.000000000001
7029_GCGAAT_5029_ACCGAG	L1	liver	RNA labelling group	Aacs	+	2560	1053	1365	2327	G>A	0	0	G>	>A	Inf
7029_GCGAAT_5029_ACCGAG	L1	liver	RNA labelling group	Aacs	+	2560	1053	1365	2327	G>C	0	0	G>	>C	Inf
7029_GCGAAT_5029_ACCGAG	L1	liver	RNA labelling group	Aacs	+	2560	1053	1365	2327	G>T	0	0	G>	>T	Inf
7029_GCGAAT_5029_ACCGAG	L1	liver	RNA labelling group	Aacs	+	2560	1053	1365	2327	T>A	0	0	T>	>A	Inf
7029_GCGAAT_5029_ACCGAG	L1	liver	RNA labelling group	Aacs	+	2560	1053	1365	2327	T>C	15	0.00644606789858186	T>	>C	155.133333333333
7029_GCGAAT_5029_ACCGAG	L1	liver	RNA labelling group	Aacs	+	2560	1053	1365	2327	T>G	0	0	T>	>G	Inf
7029_GCGAAT_5029_ACCGAG	L1	liver	RNA labelling group	Aadac	+	73428	25865	32979	55452	A>C	1	1.36187830255488e-05	A>	>C	73428
7029_GCGAAT_5029_ACCGAG	L1	liver	RNA labelling group	Aadac	+	73428	25865	32979	55452	A>G	8	0.000108950264204391	A>	>G	9178.5
7029_GCGAAT_5029_ACCGAG	L1	liver	RNA labelling group	Aadac	+	73428	25865	32979	55452	A>T	3	4.08563490766465e-05	A>	>T	24476
7029_GCGAAT_5029_ACCGAG	L1	liver	RNA labelling group	Aadac	+	73428	25865	32979	55452	C>A	1	3.866228494104e-05	C>	>A	25865
7029_GCGAAT_5029_ACCGAG	L1	liver	RNA labelling group	Aadac	+	73428	25865	32979	55452	C>G	0	0	C>	>G	Inf
7029_GCGAAT_5029_ACCGAG	L1	liver	RNA labelling group	Aadac	+	73428	25865	32979	55452	C>T	8	0.00030929827952832	C>	>T	3233.125
7029_GCGAAT_5029_ACCGAG	L1	liver	RNA labelling group	Aadac	+	73428	25865	32979	55452	G>A	1	3.0322326328876e-05	G>	>A	32979
7029_GCGAAT_5029_ACCGAG	L1	liver	RNA labelling group	Aadac	+	73428	25865	32979	55452	G>C	0	0	G>	>C	Inf
7029_GCGAAT_5029_ACCGAG	L1	liver	RNA labelling group	Aadac	+	73428	25865	32979	55452	G>T	5	0.00015161163164438	G>	>T	6595.8
7029_GCGAAT_5029_ACCGAG	L1	liver	RNA labelling group	Aadac	+	73428	25865	32979	55452	T>A	5	9.016807328861e-05	T>	>A	11090.4
7029_GCGAAT_5029_ACCGAG	L1	liver	RNA labelling group	Aadac	+	73428	25865	32979	55452	T>C	476	0.00858400057707567	T>	>C	116.495798319328
7029_GCGAAT_5029_ACCGAG	L1	liver	RNA labelling group	Aadac	+	73428	25865	32979	55452	T>G	4	7.2134458630888e-05	T>	>G	13863
7029_GCGAAT_5029_ACCGAG	L1	liver	RNA labelling group	Aadat	+	7033	3227	2676	7443	A>C	0	0	A>	>C	Inf
7029_GCGAAT_5029_ACCGAG	L1	liver	RNA labelling group	Aadat	+	7033	3227	2676	7443	A>G	3	0.000426560500497654	A>	>G	2344.33333333333
7029_GCGAAT_5029_ACCGAG	L1	liver	RNA labelling group	Aadat	+	7033	3227	2676	7443	A>T	2	0.000284373666998436	A>	>T	3516.5
7029_GCGAAT_5029_ACCGAG	L1	liver	RNA labelling group	Aadat	+	7033	3227	2676	7443	C>A	0	0	C>	>A	Inf
7029_GCGAAT_5029_ACCGAG	L1	liver	RNA labelling group	Aadat	+	7033	3227	2676	7443	C>G	0	0	C>	>G	Inf
7029_GCGAAT_5029_ACCGAG	L1	liver	RNA labelling group	Aadat	+	7033	3227	2676	7443	C>T	48	0.0148744964363186	C>	>T	67.2291666666667
7029_GCGAAT_5029_ACCGAG	L1	liver	RNA labelling group	Aadat	+	7033	3227	2676	7443	G>A	7	0.00261584454409566	G>	>A	382.285714285715
7029_GCGAAT_5029_ACCGAG	L1	liver	RNA labelling group	Aadat	+	7033	3227	2676	7443	G>C	0	0	G>	>C	Inf
7029_GCGAAT_5029_ACCGAG	L1	liver	RNA labelling group	Aadat	+	7033	3227	2676	7443	G>T	0	0	G>	>T	Inf
7029_GCGAAT_5029_ACCGAG	L1	liver	RNA labelling group	Aadat	+	7033	3227	2676	7443	T>A	1	0.000134354426978369	T>	>A	7443
7029_GCGAAT_5029_ACCGAG	L1	liver	RNA labelling group	Aadat	+	7033	3227	2676	7443	T>C	36	0.00483675937122128	T>	>C	206.75
7029_GCGAAT_5029_ACCGAG	L1	liver	RNA labelling group	Aadat	+	7033	3227	2676	7443	T>G	57	0.00765820233776702	T>	>G	130.578947368421
7029_GCGAAT_5029_ACCGAG	L1	liver	RNA labelling group	Aagab	+	6121	1873	2873	4961	A>C	0	0	A>	>C	Inf
7029_GCGAAT_5029_ACCGAG	L1	liver	RNA labelling group	Aagab	+	6121	1873	2873	4961	A>G	0	0	A>	>G	Inf
7029_GCGAAT_5029_ACCGAG	L1	liver	RNA labelling group	Aagab	+	6121	1873	2873	4961	A>T	2	0.000326743996079072	A>	>T	3060.5
7029_GCGAAT_5029_ACCGAG	L1	liver	RNA labelling group	Aagab	+	6121	1873	2873	4961	C>A	0	0	C>	>A	Inf
7029_GCGAAT_5029_ACCGAG	L1	liver	RNA labelling group	Aagab	+	6121	1873	2873	4961	C>G	0	0	C>	>G	Inf
7029_GCGAAT_5029_ACCGAG	L1	liver	RNA labelling group	Aagab	+	6121	1873	2873	4961	C>T	0	0	C>	>T	Inf
7029_GCGAAT_5029_ACCGAG	L1	liver	RNA labelling group	Aagab	+	6121	1873	2873	4961	G>A	0	0	G>	>A	Inf
7029_GCGAAT_5029_ACCGAG	L1	liver	RNA labelling group	Aagab	+	6121	1873	2873	4961	G>C	0	0	G>	>C	Inf
7029_GCGAAT_5029_ACCGAG	L1	liver	RNA labelling group	Aagab	+	6121	1873	2873	4961	G>T	0	0	G>	>T	Inf
7029_GCGAAT_5029_ACCGAG	L1	liver	RNA labelling group	Aagab	+	6121	1873	2873	4961	T>A	3	0.000604716790969563	T>	>A	1653.66666666667
7029_GCGAAT_5029_ACCGAG	L1	liver	RNA labelling group	Aagab	+	6121	1873	2873	4961	T>C	9	0.00181415037290868	T>	>C	551.222222222225
7029_GCGAAT_5029_ACCGAG	L1	liver	RNA labelling group	Aagab	+	6121	1873	2873	4961	T>G	0	0	T>	>G	Inf
7029_GCGAAT_5029_ACCGAG	L1	liver	RNA labelling group	Aak1	+	2887	2022	3004	3721	A>C	0	0	A>	>C	Inf
7029_GCGAAT_5029_ACCGAG	L1	liver	RNA labelling group	Aak1	+	2887	2022	3004	3721	A>G	0	0	A>	>G	Inf
7029_GCGAAT_5029_ACCGAG	L1	liver	RNA labelling group	Aak1	+	2887	2022	3004	3721	A>T	1	0.000346380325597506	A>	>T	2887
7029_GCGAAT_5029_ACCGAG	L1	liver	RNA labelling group	Aak1	+	2887	2022	3004	3721	C>A	0	0	C>	>A	Inf
7029_GCGAAT_5029_ACCGAG	L1	liver	RNA labelling group	Aak1	+	2887	2022	3004	3721	C>G	0	0	C>	>G	Inf
7029_GCGAAT_5029_ACCGAG	L1	liver	RNA labelling group	Aak1	+	2887	2022	3004	3721	C>T	0	0	C>	>T	Inf
7029_GCGAAT_5029_ACCGAG	L1	liver	RNA labelling group	Aak1	+	2887	2022	3004	3721	G>A	3	0.00099866844207723	G>	>A	1001.33333333333
7029_GCGAAT_5029_ACCGAG	L1	liver	RNA labelling group	Aak1	+	2887	2022	3004	3721	G>C	3	0.00099866844207723	G>	>C	1001.33333333333
7029_GCGAAT_5029_ACCGAG	L1	liver	RNA labelling group	Aak1	+	2887	2022	3004	3721	G>T	0	0	G>	>T	Inf
7029_GCGAAT_5029_ACCGAG	L1	liver	RNA labelling group	Aak1	+	2887	2022	3004	3721	T>A	0	0	T>	>A	Inf
7029_GCGAAT_5029_ACCGAG	L1	liver	RNA labelling group	Aak1	+	2887	2022	3004	3721	T>C	12	0.00322493953238376	T>	>C	310.083333333334
7029_GCGAAT_5029_ACCGAG	L1	liver	RNA labelling group	Aak1	+	2887	2022	3004	3721	T>G	0	0	T>	>G	Inf
7029_GCGAAT_5029_ACCGAG	L1	liver	RNA labelling group	Aars	+	24067	19203	19787	21668	A>C	1	4.15506710433374e-05	A>	>C	24067
7029_GCGAAT_5029_ACCGAG	L1	liver	RNA labelling group	Aars	+	24067	19203	19787	21668	A>G	2	8.31013420866747e-05	A>	>G	12033.5
7029_GCGAAT_5029_ACCGAG	L1	liver	RNA labelling group	Aars	+	24067	19203	19787	21668	A>T	6	0.000249304026260024	A>	>T	4011.16666666667
7029_GCGAAT_5029_ACCGAG	L1	liver	RNA labelling group	Aars	+	24067	19203	19787	21668	C>A	0	0	C>	>A	Inf
7029_GCGAAT_5029_ACCGAG	L1	liver	RNA labelling group	Aars	+	24067	19203	19787	21668	C>G	0	0	C>	>G	Inf
7029_GCGAAT_5029_ACCGAG	L1	liver	RNA labelling group	Aars	+	24067	19203	19787	21668	C>T	8	0.000416601572670937	C>	>T	2400.375
7029_GCGAAT_5029_ACCGAG	L1	liver	RNA labelling group	Aars	+	24067	19203	19787	21668	G>A	10	0.000505382321726386	G>	>A	1978.7
7029_GCGAAT_5029_ACCGAG	L1	liver	RNA labelling group	Aars	+	24067	19203	19787	21668	G>C	1	5.05382321726386e-05	G>	>C	19787
7029_GCGAAT_5029_ACCGAG	L1	liver	RNA labelling group	Aars	+	24067	19203	19787	21668	G>T	2	0.000101076464345277	G>	>T	9893.5
7029_GCGAAT_5029_ACCGAG	L1	liver	RNA labelling group	Aars	+	24067	19203	19787	21668	T>A	1	4.61510060919328e-05	T>	>A	21668
7029_GCGAAT_5029_ACCGAG	L1	liver	RNA labelling group	Aars	+	24067	19203	19787	21668	T>C	65	0.00299981539597563	T>	>C	333.353846153846
7029_GCGAAT_5029_ACCGAG	L1	liver	RNA labelling group	Aars	+	24067	19203	19787	21668	T>G	4	0.000184604024367731	T>	>G	5417
7029_GCGAAT_5029_ACCGAG	L1	liver	RNA labelling group	Abat	+	20684	10258	12040	18566	A>C	1	4.83465480564688e-05	A>	>C	20684
7029_GCGAAT_5029_ACCGAG	L1	liver	RNA labelling group	Abat	+	20684	10258	12040	18566	A>G	1	4.83465480564688e-05	A>	>G	20684
7029_GCGAAT_5029_ACCGAG	L1	liver	RNA labelling group	Abat	+	20684	10258	12040	18566	A>T	0	0	A>	>T	Inf
7029_GCGAAT_5029_ACCGAG	L1	liver	RNA labelling group	Abat	+	20684	10258	12040	18566	C>A	0	0	C>	>A	Inf
7029_GCGAAT_5029_ACCGAG	L1	liver	RNA labelling group	Abat	+	20684	10258	12040	18566	C>G	0	0	C>	>G	Inf
7029_GCGAAT_5029_ACCGAG	L1	liver	RNA labelling group	Abat	+	20684	10258	12040	18566	C>T	6	0.000584909339052447	C>	>T	1709.66666666667
7029_GCGAAT_5029_ACCGAG	L1	liver	RNA labelling group	Abat	+	20684	10258	12040	18566	G>A	8	0.000664451827242525	G>	>A	1505
7029_GCGAAT_5029_ACCGAG	L1	liver	RNA labelling group	Abat	+	20684	10258	12040	18566	G>C	4	0.000332225913621262	G>	>C	3010
7029_GCGAAT_5029_ACCGAG	L1	liver	RNA labelling group	Abat	+	20684	10258	12040	18566	G>T	0	0	G>	>T	Inf
7029_GCGAAT_5029_ACCGAG	L1	liver	RNA labelling group	Abat	+	20684	10258	12040	18566	T>A	11	0.000592480879026177	T>	>A	1687.81818181818
7029_GCGAAT_5029_ACCGAG	L1	liver	RNA labelling group	Abat	+	20684	10258	12040	18566	T>C	98	0.0052784660131423	T>	>C	189.448979591837
7029_GCGAAT_5029_ACCGAG	L1	liver	RNA labelling group	Abat	+	20684	10258	12040	18566	T>G	0	0	T>	>G	Inf
7029_GCGAAT_5029_ACCGAG	L1	liver	RNA labelling group	Abca3	+	3311	1898	2314	2804	A>C	0	0	A>	>C	Inf
7029_GCGAAT_5029_ACCGAG	L1	liver	RNA labelling group	Abca3	+	3311	1898	2314	2804	A>G	0	0	A>	>G	Inf
7029_GCGAAT_5029_ACCGAG	L1	liver	RNA labelling group	Abca3	+	3311	1898	2314	2804	A>T	1	0.000302023557837511	A>	>T	3311
7029_GCGAAT_5029_ACCGAG	L1	liver	RNA labelling group	Abca3	+	3311	1898	2314	2804	C>A	0	0	C>	>A	Inf
7029_GCGAAT_5029_ACCGAG	L1	liver	RNA labelling group	Abca3	+	3311	1898	2314	2804	C>G	0	0	C>	>G	Inf
7029_GCGAAT_5029_ACCGAG	L1	liver	RNA labelling group	Abca3	+	3311	1898	2314	2804	C>T	0	0	C>	>T	Inf
7029_GCGAAT_5029_ACCGAG	L1	liver	RNA labelling group	Abca3	+	3311	1898	2314	2804	G>A	0	0	G>	>A	Inf
7029_GCGAAT_5029_ACCGAG	L1	liver	RNA labelling group	Abca3	+	3311	1898	2314	2804	G>C	0	0	G>	>C	Inf
7029_GCGAAT_5029_ACCGAG	L1	liver	RNA labelling group	Abca3	+	3311	1898	2314	2804	G>T	0	0	G>	>T	Inf
7029_GCGAAT_5029_ACCGAG	L1	liver	RNA labelling group	Abca3	+	3311	1898	2314	2804	T>A	1	0.000356633380884451	T>	>A	2804
7029_GCGAAT_5029_ACCGAG	L1	liver	RNA labelling group	Abca3	+	3311	1898	2314	2804	T>C	6	0.0021398002853067	T>	>C	467.333333333334
7029_GCGAAT_5029_ACCGAG	L1	liver	RNA labelling group	Abca3	+	3311	1898	2314	2804	T>G	1	0.000356633380884451	T>	>G	2804
7029_GCGAAT_5029_ACCGAG	L1	liver	RNA labelling group	Abcb4	+	171195	91079	61903	186428	A>C	1	5.84129209381115e-06	A>	>C	171195
7029_GCGAAT_5029_ACCGAG	L1	liver	RNA labelling group	Abcb4	+	171195	91079	61903	186428	A>G	23	0.000134349718157656	A>	>G	7443.26086956522
7029_GCGAAT_5029_ACCGAG	L1	liver	RNA labelling group	Abcb4	+	171195	91079	61903	186428	A>T	18	0.000105143257688601	A>	>T	9510.83333333333
7029_GCGAAT_5029_ACCGAG	L1	liver	RNA labelling group	Abcb4	+	171195	91079	61903	186428	C>A	43	0.00047211761218283	C>	>A	2118.11627906977
7029_GCGAAT_5029_ACCGAG	L1	liver	RNA labelling group	Abcb4	+	171195	91079	61903	186428	C>G	0	0	C>	>G	Inf
7029_GCGAAT_5029_ACCGAG	L1	liver	RNA labelling group	Abcb4	+	171195	91079	61903	186428	C>T	31	0.000340363859945761	C>	>T	2938.03225806452
7029_GCGAAT_5029_ACCGAG	L1	liver	RNA labelling group	Abcb4	+	171195	91079	61903	186428	G>A	7	0.00011308014151172	G>	>A	8843.28571428571
7029_GCGAAT_5029_ACCGAG	L1	liver	RNA labelling group	Abcb4	+	171195	91079	61903	186428	G>C	0	0	G>	>C	Inf
7029_GCGAAT_5029_ACCGAG	L1	liver	RNA labelling group	Abcb4	+	171195	91079	61903	186428	G>T	1	1.61543059302457e-05	G>	>T	61903
7029_GCGAAT_5029_ACCGAG	L1	liver	RNA labelling group	Abcb4	+	171195	91079	61903	186428	T>A	15	8.04600167356835e-05	T>	>A	12428.5333333333
7029_GCGAAT_5029_ACCGAG	L1	liver	RNA labelling group	Abcb4	+	171195	91079	61903	186428	T>C	679	0.0036421567575686	T>	>C	274.562592047129
7029_GCGAAT_5029_ACCGAG	L1	liver	RNA labelling group	Abcb4	+	171195	91079	61903	186428	T>G	0	0	T>	>G	Inf
7029_GCGAAT_5029_ACCGAG	L1	liver	RNA labelling group	Abcb8	+	5889	2746	2906	2597	A>C	0	0	A>	>C	Inf
7029_GCGAAT_5029_ACCGAG	L1	liver	RNA labelling group	Abcb8	+	5889	2746	2906	2597	A>G	0	0	A>	>G	Inf
7029_GCGAAT_5029_ACCGAG	L1	liver	RNA labelling group	Abcb8	+	5889	2746	2906	2597	A>T	0	0	A>	>T	Inf
7029_GCGAAT_5029_ACCGAG	L1	liver	RNA labelling group	Abcb8	+	5889	2746	2906	2597	C>A	0	0	C>	>A	Inf
7029_GCGAAT_5029_ACCGAG	L1	liver	RNA labelling group	Abcb8	+	5889	2746	2906	2597	C>G	0	0	C>	>G	Inf
7029_GCGAAT_5029_ACCGAG	L1	liver	RNA labelling group	Abcb8	+	5889	2746	2906	2597	C>T	10	0.00364166059723233	C>	>T	274.600000000001
7029_GCGAAT_5029_ACCGAG	L1	liver	RNA labelling group	Abcb8	+	5889	2746	2906	2597	G>A	2	0.000688231245698555	G>	>A	1453
7029_GCGAAT_5029_ACCGAG	L1	liver	RNA labelling group	Abcb8	+	5889	2746	2906	2597	G>C	0	0	G>	>C	Inf
7029_GCGAAT_5029_ACCGAG	L1	liver	RNA labelling group	Abcb8	+	5889	2746	2906	2597	G>T	0	0	G>	>T	Inf
7029_GCGAAT_5029_ACCGAG	L1	liver	RNA labelling group	Abcb8	+	5889	2746	2906	2597	T>A	0	0	T>	>A	Inf
7029_GCGAAT_5029_ACCGAG	L1	liver	RNA labelling group	Abcb8	+	5889	2746	2906	2597	T>C	6	0.00231035810550635	T>	>C	432.833333333334
7029_GCGAAT_5029_ACCGAG	L1	liver	RNA labelling group	Abcb8	+	5889	2746	2906	2597	T>G	0	0	T>	>G	Inf
7029_GCGAAT_5029_ACCGAG	L1	liver	RNA labelling group	Abcc2	+	59316	41926	36427	62689	A>C	0	0	A>	>C	Inf
7029_GCGAAT_5029_ACCGAG	L1	liver	RNA labelling group	Abcc2	+	59316	41926	36427	62689	A>G	9	0.000151729718794255	A>	>G	6590.66666666667
7029_GCGAAT_5029_ACCGAG	L1	liver	RNA labelling group	Abcc2	+	59316	41926	36427	62689	A>T	3	5.05765729314182e-05	A>	>T	19772
7029_GCGAAT_5029_ACCGAG	L1	liver	RNA labelling group	Abcc2	+	59316	41926	36427	62689	C>A	42	0.00100176501454944	C>	>A	998.2380952381
7029_GCGAAT_5029_ACCGAG	L1	liver	RNA labelling group	Abcc2	+	59316	41926	36427	62689	C>G	0	0	C>	>G	Inf
7029_GCGAAT_5029_ACCGAG	L1	liver	RNA labelling group	Abcc2	+	59316	41926	36427	62689	C>T	23	0.000548585603205648	C>	>T	1822.86956521739
7029_GCGAAT_5029_ACCGAG	L1	liver	RNA labelling group	Abcc2	+	59316	41926	36427	62689	G>A	2	5.49043292063579e-05	G>	>A	18213.5
7029_GCGAAT_5029_ACCGAG	L1	liver	RNA labelling group	Abcc2	+	59316	41926	36427	62689	G>C	0	0	G>	>C	Inf
7029_GCGAAT_5029_ACCGAG	L1	liver	RNA labelling group	Abcc2	+	59316	41926	36427	62689	G>T	3	8.23564938095369e-05	G>	>T	12142.3333333333
7029_GCGAAT_5029_ACCGAG	L1	liver	RNA labelling group	Abcc2	+	59316	41926	36427	62689	T>A	9	0.000143565856848889	T>	>A	6965.44444444444
7029_GCGAAT_5029_ACCGAG	L1	liver	RNA labelling group	Abcc2	+	59316	41926	36427	62689	T>C	184	0.00293512418446617	T>	>C	340.701086956522
7029_GCGAAT_5029_ACCGAG	L1	liver	RNA labelling group	Abcc2	+	59316	41926	36427	62689	T>G	0	0	T>	>G	Inf
7029_GCGAAT_5029_ACCGAG	L1	liver	RNA labelling group	Abcd1	+	1640	3451	2003	2149	A>C	1	0.000609756097560976	A>	>C	1640
7029_GCGAAT_5029_ACCGAG	L1	liver	RNA labelling group	Abcd1	+	1640	3451	2003	2149	A>G	0	0	A>	>G	Inf
7029_GCGAAT_5029_ACCGAG	L1	liver	RNA labelling group	Abcd1	+	1640	3451	2003	2149	A>T	0	0	A>	>T	Inf
7029_GCGAAT_5029_ACCGAG	L1	liver	RNA labelling group	Abcd1	+	1640	3451	2003	2149	C>A	3	0.000869313242538395	C>	>A	1150.33333333333
7029_GCGAAT_5029_ACCGAG	L1	liver	RNA labelling group	Abcd1	+	1640	3451	2003	2149	C>G	0	0	C>	>G	Inf
7029_GCGAAT_5029_ACCGAG	L1	liver	RNA labelling group	Abcd1	+	1640	3451	2003	2149	C>T	2	0.000579542161692263	C>	>T	1725.5
7029_GCGAAT_5029_ACCGAG	L1	liver	RNA labelling group	Abcd1	+	1640	3451	2003	2149	G>A	0	0	G>	>A	Inf
7029_GCGAAT_5029_ACCGAG	L1	liver	RNA labelling group	Abcd1	+	1640	3451	2003	2149	G>C	0	0	G>	>C	Inf
7029_GCGAAT_5029_ACCGAG	L1	liver	RNA labelling group	Abcd1	+	1640	3451	2003	2149	G>T	0	0	G>	>T	Inf
7029_GCGAAT_5029_ACCGAG	L1	liver	RNA labelling group	Abcd1	+	1640	3451	2003	2149	T>A	0	0	T>	>A	Inf
7029_GCGAAT_5029_ACCGAG	L1	liver	RNA labelling group	Abcd1	+	1640	3451	2003	2149	T>C	2	0.000930665425779432	T>	>C	1074.5
7029_GCGAAT_5029_ACCGAG	L1	liver	RNA labelling group	Abcd1	+	1640	3451	2003	2149	T>G	0	0	T>	>G	Inf
7029_GCGAAT_5029_ACCGAG	L1	liver	RNA labelling group	Abcf3	+	1929	1824	1823	1859	A>C	0	0	A>	>C	Inf
7029_GCGAAT_5029_ACCGAG	L1	liver	RNA labelling group	Abcf3	+	1929	1824	1823	1859	A>G	0	0	A>	>G	Inf
7029_GCGAAT_5029_ACCGAG	L1	liver	RNA labelling group	Abcf3	+	1929	1824	1823	1859	A>T	0	0	A>	>T	Inf
7029_GCGAAT_5029_ACCGAG	L1	liver	RNA labelling group	Abcf3	+	1929	1824	1823	1859	C>A	0	0	C>	>A	Inf
7029_GCGAAT_5029_ACCGAG	L1	liver	RNA labelling group	Abcf3	+	1929	1824	1823	1859	C>G	0	0	C>	>G	Inf
7029_GCGAAT_5029_ACCGAG	L1	liver	RNA labelling group	Abcf3	+	1929	1824	1823	1859	C>T	2	0.00109649122807017	C>	>T	912.000000000005
7029_GCGAAT_5029_ACCGAG	L1	liver	RNA labelling group	Abcf3	+	1929	1824	1823	1859	G>A	0	0	G>	>A	Inf
7029_GCGAAT_5029_ACCGAG	L1	liver	RNA labelling group	Abcf3	+	1929	1824	1823	1859	G>C	0	0	G>	>C	Inf
7029_GCGAAT_5029_ACCGAG	L1	liver	RNA labelling group	Abcf3	+	1929	1824	1823	1859	G>T	0	0	G>	>T	Inf
7029_GCGAAT_5029_ACCGAG	L1	liver	RNA labelling group	Abcf3	+	1929	1824	1823	1859	T>A	1	0.000537923614846692	T>	>A	1859
7029_GCGAAT_5029_ACCGAG	L1	liver	RNA labelling group	Abcf3	+	1929	1824	1823	1859	T>C	8	0.00430338891877353	T>	>C	232.375
7029_GCGAAT_5029_ACCGAG	L1	liver	RNA labelling group	Abcf3	+	1929	1824	1823	1859	T>G	0	0	T>	>G	Inf
7029_GCGAAT_5029_ACCGAG	L1	liver	RNA labelling group	Abcg2	+	14092	10201	8938	19980	A>C	0	0	A>	>C	Inf
7029_GCGAAT_5029_ACCGAG	L1	liver	RNA labelling group	Abcg2	+	14092	10201	8938	19980	A>G	1	7.09622480840193e-05	A>	>G	14092
7029_GCGAAT_5029_ACCGAG	L1	liver	RNA labelling group	Abcg2	+	14092	10201	8938	19980	A>T	2	0.000141924496168039	A>	>T	7046
7029_GCGAAT_5029_ACCGAG	L1	liver	RNA labelling group	Abcg2	+	14092	10201	8938	19980	C>A	1	9.80296049406921e-05	C>	>A	10201
7029_GCGAAT_5029_ACCGAG	L1	liver	RNA labelling group	Abcg2	+	14092	10201	8938	19980	C>G	2	0.000196059209881384	C>	>G	5100.5
7029_GCGAAT_5029_ACCGAG	L1	liver	RNA labelling group	Abcg2	+	14092	10201	8938	19980	C>T	1	9.80296049406921e-05	C>	>T	10201
7029_GCGAAT_5029_ACCGAG	L1	liver	RNA labelling group	Abcg2	+	14092	10201	8938	19980	G>A	6	0.000671291116580891	G>	>A	1489.66666666667
7029_GCGAAT_5029_ACCGAG	L1	liver	RNA labelling group	Abcg2	+	14092	10201	8938	19980	G>C	1	0.000111881852763482	G>	>C	8938
7029_GCGAAT_5029_ACCGAG	L1	liver	RNA labelling group	Abcg2	+	14092	10201	8938	19980	G>T	4	0.000447527411053927	G>	>T	2234.5
7029_GCGAAT_5029_ACCGAG	L1	liver	RNA labelling group	Abcg2	+	14092	10201	8938	19980	T>A	4	0.0002002002002002	T>	>A	4995
7029_GCGAAT_5029_ACCGAG	L1	liver	RNA labelling group	Abcg2	+	14092	10201	8938	19980	T>C	88	0.0044044044044044	T>	>C	227.045454545455
7029_GCGAAT_5029_ACCGAG	L1	liver	RNA labelling group	Abcg2	+	14092	10201	8938	19980	T>G	0	0	T>	>G	Inf
7029_GCGAAT_5029_ACCGAG	L1	liver	RNA labelling group	Abcg8	+	6322	6330	5275	7597	A>C	0	0	A>	>C	Inf
7029_GCGAAT_5029_ACCGAG	L1	liver	RNA labelling group	Abcg8	+	6322	6330	5275	7597	A>G	2	0.000316355583676052	A>	>G	3161
7029_GCGAAT_5029_ACCGAG	L1	liver	RNA labelling group	Abcg8	+	6322	6330	5275	7597	A>T	1	0.000158177791838026	A>	>T	6322
7029_GCGAAT_5029_ACCGAG	L1	liver	RNA labelling group	Abcg8	+	6322	6330	5275	7597	C>A	6	0.000947867298578199	C>	>A	1055
7029_GCGAAT_5029_ACCGAG	L1	liver	RNA labelling group	Abcg8	+	6322	6330	5275	7597	C>G	0	0	C>	>G	Inf
7029_GCGAAT_5029_ACCGAG	L1	liver	RNA labelling group	Abcg8	+	6322	6330	5275	7597	C>T	2	0.000315955766192733	C>	>T	3165
7029_GCGAAT_5029_ACCGAG	L1	liver	RNA labelling group	Abcg8	+	6322	6330	5275	7597	G>A	0	0	G>	>A	Inf
7029_GCGAAT_5029_ACCGAG	L1	liver	RNA labelling group	Abcg8	+	6322	6330	5275	7597	G>C	0	0	G>	>C	Inf
7029_GCGAAT_5029_ACCGAG	L1	liver	RNA labelling group	Abcg8	+	6322	6330	5275	7597	G>T	0	0	G>	>T	Inf
7029_GCGAAT_5029_ACCGAG	L1	liver	RNA labelling group	Abcg8	+	6322	6330	5275	7597	T>A	1	0.000131630906936949	T>	>A	7597
7029_GCGAAT_5029_ACCGAG	L1	liver	RNA labelling group	Abcg8	+	6322	6330	5275	7597	T>C	22	0.00289587995261287	T>	>C	345.318181818182
7029_GCGAAT_5029_ACCGAG	L1	liver	RNA labelling group	Abcg8	+	6322	6330	5275	7597	T>G	0	0	T>	>G	Inf
7029_GCGAAT_5029_ACCGAG	L1	liver	RNA labelling group	Abhd11	+	6547	4840	5017	4563	A>C	0	0	A>	>C	Inf
7029_GCGAAT_5029_ACCGAG	L1	liver	RNA labelling group	Abhd11	+	6547	4840	5017	4563	A>G	0	0	A>	>G	Inf
7029_GCGAAT_5029_ACCGAG	L1	liver	RNA labelling group	Abhd11	+	6547	4840	5017	4563	A>T	1	0.000152741713762028	A>	>T	6547
7029_GCGAAT_5029_ACCGAG	L1	liver	RNA labelling group	Abhd11	+	6547	4840	5017	4563	C>A	0	0	C>	>A	Inf
7029_GCGAAT_5029_ACCGAG	L1	liver	RNA labelling group	Abhd11	+	6547	4840	5017	4563	C>G	1	0.000206611570247934	C>	>G	4840
7029_GCGAAT_5029_ACCGAG	L1	liver	RNA labelling group	Abhd11	+	6547	4840	5017	4563	C>T	5	0.00103305785123966	C>	>T	968.000000000009
7029_GCGAAT_5029_ACCGAG	L1	liver	RNA labelling group	Abhd11	+	6547	4840	5017	4563	G>A	4	0.000797289216663345	G>	>A	1254.25
7029_GCGAAT_5029_ACCGAG	L1	liver	RNA labelling group	Abhd11	+	6547	4840	5017	4563	G>C	0	0	G>	>C	Inf
7029_GCGAAT_5029_ACCGAG	L1	liver	RNA labelling group	Abhd11	+	6547	4840	5017	4563	G>T	0	0	G>	>T	Inf
7029_GCGAAT_5029_ACCGAG	L1	liver	RNA labelling group	Abhd11	+	6547	4840	5017	4563	T>A	0	0	T>	>A	Inf
7029_GCGAAT_5029_ACCGAG	L1	liver	RNA labelling group	Abhd11	+	6547	4840	5017	4563	T>C	30	0.00657462195923734	T>	>C	152.1
7029_GCGAAT_5029_ACCGAG	L1	liver	RNA labelling group	Abhd11	+	6547	4840	5017	4563	T>G	0	0	T>	>G	Inf
7029_GCGAAT_5029_ACCGAG	L1	liver	RNA labelling group	Abhd13	+	2987	1743	2133	4265	A>C	0	0	A>	>C	Inf
7029_GCGAAT_5029_ACCGAG	L1	liver	RNA labelling group	Abhd13	+	2987	1743	2133	4265	A>G	0	0	A>	>G	Inf
7029_GCGAAT_5029_ACCGAG	L1	liver	RNA labelling group	Abhd13	+	2987	1743	2133	4265	A>T	0	0	A>	>T	Inf
7029_GCGAAT_5029_ACCGAG	L1	liver	RNA labelling group	Abhd13	+	2987	1743	2133	4265	C>A	0	0	C>	>A	Inf
7029_GCGAAT_5029_ACCGAG	L1	liver	RNA labelling group	Abhd13	+	2987	1743	2133	4265	C>G	0	0	C>	>G	Inf
7029_GCGAAT_5029_ACCGAG	L1	liver	RNA labelling group	Abhd13	+	2987	1743	2133	4265	C>T	0	0	C>	>T	Inf
7029_GCGAAT_5029_ACCGAG	L1	liver	RNA labelling group	Abhd13	+	2987	1743	2133	4265	G>A	0	0	G>	>A	Inf
7029_GCGAAT_5029_ACCGAG	L1	liver	RNA labelling group	Abhd13	+	2987	1743	2133	4265	G>C	0	0	G>	>C	Inf
7029_GCGAAT_5029_ACCGAG	L1	liver	RNA labelling group	Abhd13	+	2987	1743	2133	4265	G>T	0	0	G>	>T	Inf
7029_GCGAAT_5029_ACCGAG	L1	liver	RNA labelling group	Abhd13	+	2987	1743	2133	4265	T>A	2	0.000468933177022274	T>	>A	2132.5
7029_GCGAAT_5029_ACCGAG	L1	liver	RNA labelling group	Abhd13	+	2987	1743	2133	4265	T>C	19	0.0044548651817116	T>	>C	224.473684210527
7029_GCGAAT_5029_ACCGAG	L1	liver	RNA labelling group	Abhd13	+	2987	1743	2133	4265	T>G	0	0	T>	>G	Inf
7029_GCGAAT_5029_ACCGAG	L1	liver	RNA labelling group	Abhd14b	+	22556	16564	23035	16474	A>C	0	0	A>	>C	Inf
7029_GCGAAT_5029_ACCGAG	L1	liver	RNA labelling group	Abhd14b	+	22556	16564	23035	16474	A>G	1	4.43341017910977e-05	A>	>G	22556
7029_GCGAAT_5029_ACCGAG	L1	liver	RNA labelling group	Abhd14b	+	22556	16564	23035	16474	A>T	3	0.000133002305373293	A>	>T	7518.66666666667
7029_GCGAAT_5029_ACCGAG	L1	liver	RNA labelling group	Abhd14b	+	22556	16564	23035	16474	C>A	1	6.03718908476213e-05	C>	>A	16564
7029_GCGAAT_5029_ACCGAG	L1	liver	RNA labelling group	Abhd14b	+	22556	16564	23035	16474	C>G	0	0	C>	>G	Inf
7029_GCGAAT_5029_ACCGAG	L1	liver	RNA labelling group	Abhd14b	+	22556	16564	23035	16474	C>T	4	0.000241487563390485	C>	>T	4141
7029_GCGAAT_5029_ACCGAG	L1	liver	RNA labelling group	Abhd14b	+	22556	16564	23035	16474	G>A	0	0	G>	>A	Inf
7029_GCGAAT_5029_ACCGAG	L1	liver	RNA labelling group	Abhd14b	+	22556	16564	23035	16474	G>C	0	0	G>	>C	Inf
7029_GCGAAT_5029_ACCGAG	L1	liver	RNA labelling group	Abhd14b	+	22556	16564	23035	16474	G>T	0	0	G>	>T	Inf
7029_GCGAAT_5029_ACCGAG	L1	liver	RNA labelling group	Abhd14b	+	22556	16564	23035	16474	T>A	2	0.000121403423576545	T>	>A	8237
7029_GCGAAT_5029_ACCGAG	L1	liver	RNA labelling group	Abhd14b	+	22556	16564	23035	16474	T>C	60	0.00364210270729634	T>	>C	274.566666666667
7029_GCGAAT_5029_ACCGAG	L1	liver	RNA labelling group	Abhd14b	+	22556	16564	23035	16474	T>G	0	0	T>	>G	Inf
7029_GCGAAT_5029_ACCGAG	L1	liver	RNA labelling group	Abhd15	+	7559	5733	6402	5342	A>C	0	0	A>	>C	Inf
7029_GCGAAT_5029_ACCGAG	L1	liver	RNA labelling group	Abhd15	+	7559	5733	6402	5342	A>G	17	0.00224897473210742	A>	>G	444.64705882353
7029_GCGAAT_5029_ACCGAG	L1	liver	RNA labelling group	Abhd15	+	7559	5733	6402	5342	A>T	0	0	A>	>T	Inf
7029_GCGAAT_5029_ACCGAG	L1	liver	RNA labelling group	Abhd15	+	7559	5733	6402	5342	C>A	1	0.000174428745857317	C>	>A	5733
7029_GCGAAT_5029_ACCGAG	L1	liver	RNA labelling group	Abhd15	+	7559	5733	6402	5342	C>G	1	0.000174428745857317	C>	>G	5733
7029_GCGAAT_5029_ACCGAG	L1	liver	RNA labelling group	Abhd15	+	7559	5733	6402	5342	C>T	1	0.000174428745857317	C>	>T	5733
7029_GCGAAT_5029_ACCGAG	L1	liver	RNA labelling group	Abhd15	+	7559	5733	6402	5342	G>A	0	0	G>	>A	Inf
7029_GCGAAT_5029_ACCGAG	L1	liver	RNA labelling group	Abhd15	+	7559	5733	6402	5342	G>C	5	0.000781005935645111	G>	>C	1280.4
7029_GCGAAT_5029_ACCGAG	L1	liver	RNA labelling group	Abhd15	+	7559	5733	6402	5342	G>T	1	0.000156201187129022	G>	>T	6402
7029_GCGAAT_5029_ACCGAG	L1	liver	RNA labelling group	Abhd15	+	7559	5733	6402	5342	T>A	1	0.000187195806813927	T>	>A	5342
7029_GCGAAT_5029_ACCGAG	L1	liver	RNA labelling group	Abhd15	+	7559	5733	6402	5342	T>C	0	0	T>	>C	Inf
7029_GCGAAT_5029_ACCGAG	L1	liver	RNA labelling group	Abhd15	+	7559	5733	6402	5342	T>G	0	0	T>	>G	Inf
7029_GCGAAT_5029_ACCGAG	L1	liver	RNA labelling group	Abhd16a	+	6616	4784	3063	7626	A>C	0	0	A>	>C	Inf
7029_GCGAAT_5029_ACCGAG	L1	liver	RNA labelling group	Abhd16a	+	6616	4784	3063	7626	A>G	1	0.000151148730350665	A>	>G	6616
7029_GCGAAT_5029_ACCGAG	L1	liver	RNA labelling group	Abhd16a	+	6616	4784	3063	7626	A>T	0	0	A>	>T	Inf
7029_GCGAAT_5029_ACCGAG	L1	liver	RNA labelling group	Abhd16a	+	6616	4784	3063	7626	C>A	1	0.000209030100334448	C>	>A	4784
7029_GCGAAT_5029_ACCGAG	L1	liver	RNA labelling group	Abhd16a	+	6616	4784	3063	7626	C>G	0	0	C>	>G	Inf
7029_GCGAAT_5029_ACCGAG	L1	liver	RNA labelling group	Abhd16a	+	6616	4784	3063	7626	C>T	6	0.00125418060200668	C>	>T	797.333333333339
7029_GCGAAT_5029_ACCGAG	L1	liver	RNA labelling group	Abhd16a	+	6616	4784	3063	7626	G>A	2	0.000652954619653934	G>	>A	1531.5
7029_GCGAAT_5029_ACCGAG	L1	liver	RNA labelling group	Abhd16a	+	6616	4784	3063	7626	G>C	0	0	G>	>C	Inf
7029_GCGAAT_5029_ACCGAG	L1	liver	RNA labelling group	Abhd16a	+	6616	4784	3063	7626	G>T	0	0	G>	>T	Inf
7029_GCGAAT_5029_ACCGAG	L1	liver	RNA labelling group	Abhd16a	+	6616	4784	3063	7626	T>A	0	0	T>	>A	Inf
7029_GCGAAT_5029_ACCGAG	L1	liver	RNA labelling group	Abhd16a	+	6616	4784	3063	7626	T>C	24	0.003147128245476	T>	>C	317.75
7029_GCGAAT_5029_ACCGAG	L1	liver	RNA labelling group	Abhd16a	+	6616	4784	3063	7626	T>G	0	0	T>	>G	Inf
7029_GCGAAT_5029_ACCGAG	L1	liver	RNA labelling group	Abhd17b	+	9854	3913	4045	7941	A>C	0	0	A>	>C	Inf
7029_GCGAAT_5029_ACCGAG	L1	liver	RNA labelling group	Abhd17b	+	9854	3913	4045	7941	A>G	2	0.000202963263649279	A>	>G	4927
7029_GCGAAT_5029_ACCGAG	L1	liver	RNA labelling group	Abhd17b	+	9854	3913	4045	7941	A>T	0	0	A>	>T	Inf
7029_GCGAAT_5029_ACCGAG	L1	liver	RNA labelling group	Abhd17b	+	9854	3913	4045	7941	C>A	0	0	C>	>A	Inf
7029_GCGAAT_5029_ACCGAG	L1	liver	RNA labelling group	Abhd17b	+	9854	3913	4045	7941	C>G	0	0	C>	>G	Inf
7029_GCGAAT_5029_ACCGAG	L1	liver	RNA labelling group	Abhd17b	+	9854	3913	4045	7941	C>T	0	0	C>	>T	Inf
7029_GCGAAT_5029_ACCGAG	L1	liver	RNA labelling group	Abhd17b	+	9854	3913	4045	7941	G>A	8	0.00197775030902348	G>	>A	505.625000000002
7029_GCGAAT_5029_ACCGAG	L1	liver	RNA labelling group	Abhd17b	+	9854	3913	4045	7941	G>C	0	0	G>	>C	Inf
7029_GCGAAT_5029_ACCGAG	L1	liver	RNA labelling group	Abhd17b	+	9854	3913	4045	7941	G>T	1	0.000247218788627936	G>	>T	4045
7029_GCGAAT_5029_ACCGAG	L1	liver	RNA labelling group	Abhd17b	+	9854	3913	4045	7941	T>A	46	0.00579272131973303	T>	>A	172.630434782609
7029_GCGAAT_5029_ACCGAG	L1	liver	RNA labelling group	Abhd17b	+	9854	3913	4045	7941	T>C	21	0.00264450321118247	T>	>C	378.142857142857
7029_GCGAAT_5029_ACCGAG	L1	liver	RNA labelling group	Abhd17b	+	9854	3913	4045	7941	T>G	0	0	T>	>G	Inf
7029_GCGAAT_5029_ACCGAG	L1	liver	RNA labelling group	Abhd2	+	43382	18337	18797	46172	A>C	1	2.30510349914711e-05	A>	>C	43382
7029_GCGAAT_5029_ACCGAG	L1	liver	RNA labelling group	Abhd2	+	43382	18337	18797	46172	A>G	3	6.91531049744134e-05	A>	>G	14460.6666666667
7029_GCGAAT_5029_ACCGAG	L1	liver	RNA labelling group	Abhd2	+	43382	18337	18797	46172	A>T	3	6.91531049744134e-05	A>	>T	14460.6666666667
7029_GCGAAT_5029_ACCGAG	L1	liver	RNA labelling group	Abhd2	+	43382	18337	18797	46172	C>A	0	0	C>	>A	Inf
7029_GCGAAT_5029_ACCGAG	L1	liver	RNA labelling group	Abhd2	+	43382	18337	18797	46172	C>G	0	0	C>	>G	Inf
7029_GCGAAT_5029_ACCGAG	L1	liver	RNA labelling group	Abhd2	+	43382	18337	18797	46172	C>T	57	0.00310846921524785	C>	>T	321.701754385966
7029_GCGAAT_5029_ACCGAG	L1	liver	RNA labelling group	Abhd2	+	43382	18337	18797	46172	G>A	2	0.000106399957440017	G>	>A	9398.5
7029_GCGAAT_5029_ACCGAG	L1	liver	RNA labelling group	Abhd2	+	43382	18337	18797	46172	G>C	0	0	G>	>C	Inf
7029_GCGAAT_5029_ACCGAG	L1	liver	RNA labelling group	Abhd2	+	43382	18337	18797	46172	G>T	6	0.000319199872320051	G>	>T	3132.83333333333
7029_GCGAAT_5029_ACCGAG	L1	liver	RNA labelling group	Abhd2	+	43382	18337	18797	46172	T>A	6	0.000129948886771203	T>	>A	7695.33333333333
7029_GCGAAT_5029_ACCGAG	L1	liver	RNA labelling group	Abhd2	+	43382	18337	18797	46172	T>C	233	0.00504634843628172	T>	>C	198.163090128756
7029_GCGAAT_5029_ACCGAG	L1	liver	RNA labelling group	Abhd2	+	43382	18337	18797	46172	T>G	0	0	T>	>G	Inf
7029_GCGAAT_5029_ACCGAG	L1	liver	RNA labelling group	Abhd4	+	6537	5035	4621	7389	A>C	0	0	A>	>C	Inf
7029_GCGAAT_5029_ACCGAG	L1	liver	RNA labelling group	Abhd4	+	6537	5035	4621	7389	A>G	0	0	A>	>G	Inf
7029_GCGAAT_5029_ACCGAG	L1	liver	RNA labelling group	Abhd4	+	6537	5035	4621	7389	A>T	0	0	A>	>T	Inf
7029_GCGAAT_5029_ACCGAG	L1	liver	RNA labelling group	Abhd4	+	6537	5035	4621	7389	C>A	0	0	C>	>A	Inf
7029_GCGAAT_5029_ACCGAG	L1	liver	RNA labelling group	Abhd4	+	6537	5035	4621	7389	C>G	0	0	C>	>G	Inf
7029_GCGAAT_5029_ACCGAG	L1	liver	RNA labelling group	Abhd4	+	6537	5035	4621	7389	C>T	0	0	C>	>T	Inf
7029_GCGAAT_5029_ACCGAG	L1	liver	RNA labelling group	Abhd4	+	6537	5035	4621	7389	G>A	2	0.000432806751785328	G>	>A	2310.5
7029_GCGAAT_5029_ACCGAG	L1	liver	RNA labelling group	Abhd4	+	6537	5035	4621	7389	G>C	0	0	G>	>C	Inf
7029_GCGAAT_5029_ACCGAG	L1	liver	RNA labelling group	Abhd4	+	6537	5035	4621	7389	G>T	0	0	G>	>T	Inf
7029_GCGAAT_5029_ACCGAG	L1	liver	RNA labelling group	Abhd4	+	6537	5035	4621	7389	T>A	0	0	T>	>A	Inf
7029_GCGAAT_5029_ACCGAG	L1	liver	RNA labelling group	Abhd4	+	6537	5035	4621	7389	T>C	15	0.00203004466098254	T>	>C	492.6
7029_GCGAAT_5029_ACCGAG	L1	liver	RNA labelling group	Abhd4	+	6537	5035	4621	7389	T>G	0	0	T>	>G	Inf
7029_GCGAAT_5029_ACCGAG	L1	liver	RNA labelling group	Abhd5	+	5872	3470	3467	6572	A>C	0	0	A>	>C	Inf
7029_GCGAAT_5029_ACCGAG	L1	liver	RNA labelling group	Abhd5	+	5872	3470	3467	6572	A>G	0	0	A>	>G	Inf
7029_GCGAAT_5029_ACCGAG	L1	liver	RNA labelling group	Abhd5	+	5872	3470	3467	6572	A>T	1	0.000170299727520436	A>	>T	5872
7029_GCGAAT_5029_ACCGAG	L1	liver	RNA labelling group	Abhd5	+	5872	3470	3467	6572	C>A	0	0	C>	>A	Inf
7029_GCGAAT_5029_ACCGAG	L1	liver	RNA labelling group	Abhd5	+	5872	3470	3467	6572	C>G	0	0	C>	>G	Inf
7029_GCGAAT_5029_ACCGAG	L1	liver	RNA labelling group	Abhd5	+	5872	3470	3467	6572	C>T	6	0.00172910662824207	C>	>T	578.333333333335
7029_GCGAAT_5029_ACCGAG	L1	liver	RNA labelling group	Abhd5	+	5872	3470	3467	6572	G>A	1	0.000288433804441881	G>	>A	3467
7029_GCGAAT_5029_ACCGAG	L1	liver	RNA labelling group	Abhd5	+	5872	3470	3467	6572	G>C	0	0	G>	>C	Inf
7029_GCGAAT_5029_ACCGAG	L1	liver	RNA labelling group	Abhd5	+	5872	3470	3467	6572	G>T	0	0	G>	>T	Inf
7029_GCGAAT_5029_ACCGAG	L1	liver	RNA labelling group	Abhd5	+	5872	3470	3467	6572	T>A	0	0	T>	>A	Inf
7029_GCGAAT_5029_ACCGAG	L1	liver	RNA labelling group	Abhd5	+	5872	3470	3467	6572	T>C	9	0.00136944613511868	T>	>C	730.222222222225
7029_GCGAAT_5029_ACCGAG	L1	liver	RNA labelling group	Abhd5	+	5872	3470	3467	6572	T>G	0	0	T>	>G	Inf
7029_GCGAAT_5029_ACCGAG	L1	liver	RNA labelling group	Abhd6	+	21027	13391	7540	14238	A>C	0	0	A>	>C	Inf
7029_GCGAAT_5029_ACCGAG	L1	liver	RNA labelling group	Abhd6	+	21027	13391	7540	14238	A>G	4	0.0001902316069815	A>	>G	5256.75
7029_GCGAAT_5029_ACCGAG	L1	liver	RNA labelling group	Abhd6	+	21027	13391	7540	14238	A>T	1	4.7557901745375e-05	A>	>T	21027
7029_GCGAAT_5029_ACCGAG	L1	liver	RNA labelling group	Abhd6	+	21027	13391	7540	14238	C>A	2	0.000149354043760735	C>	>A	6695.5
7029_GCGAAT_5029_ACCGAG	L1	liver	RNA labelling group	Abhd6	+	21027	13391	7540	14238	C>G	0	0	C>	>G	Inf
7029_GCGAAT_5029_ACCGAG	L1	liver	RNA labelling group	Abhd6	+	21027	13391	7540	14238	C>T	1	7.46770218803674e-05	C>	>T	13391
7029_GCGAAT_5029_ACCGAG	L1	liver	RNA labelling group	Abhd6	+	21027	13391	7540	14238	G>A	0	0	G>	>A	Inf
7029_GCGAAT_5029_ACCGAG	L1	liver	RNA labelling group	Abhd6	+	21027	13391	7540	14238	G>C	0	0	G>	>C	Inf
7029_GCGAAT_5029_ACCGAG	L1	liver	RNA labelling group	Abhd6	+	21027	13391	7540	14238	G>T	0	0	G>	>T	Inf
7029_GCGAAT_5029_ACCGAG	L1	liver	RNA labelling group	Abhd6	+	21027	13391	7540	14238	T>A	3	0.000210703750526759	T>	>A	4746
7029_GCGAAT_5029_ACCGAG	L1	liver	RNA labelling group	Abhd6	+	21027	13391	7540	14238	T>C	42	0.00294985250737463	T>	>C	339
7029_GCGAAT_5029_ACCGAG	L1	liver	RNA labelling group	Abhd6	+	21027	13391	7540	14238	T>G	0	0	T>	>G	Inf
7029_GCGAAT_5029_ACCGAG	L1	liver	RNA labelling group	Abtb2	+	3253	1025	1722	3758	A>C	0	0	A>	>C	Inf
7029_GCGAAT_5029_ACCGAG	L1	liver	RNA labelling group	Abtb2	+	3253	1025	1722	3758	A>G	0	0	A>	>G	Inf
7029_GCGAAT_5029_ACCGAG	L1	liver	RNA labelling group	Abtb2	+	3253	1025	1722	3758	A>T	1	0.000307408545957578	A>	>T	3253
7029_GCGAAT_5029_ACCGAG	L1	liver	RNA labelling group	Abtb2	+	3253	1025	1722	3758	C>A	0	0	C>	>A	Inf
7029_GCGAAT_5029_ACCGAG	L1	liver	RNA labelling group	Abtb2	+	3253	1025	1722	3758	C>G	0	0	C>	>G	Inf
7029_GCGAAT_5029_ACCGAG	L1	liver	RNA labelling group	Abtb2	+	3253	1025	1722	3758	C>T	0	0	C>	>T	Inf
7029_GCGAAT_5029_ACCGAG	L1	liver	RNA labelling group	Abtb2	+	3253	1025	1722	3758	G>A	0	0	G>	>A	Inf
7029_GCGAAT_5029_ACCGAG	L1	liver	RNA labelling group	Abtb2	+	3253	1025	1722	3758	G>C	0	0	G>	>C	Inf
7029_GCGAAT_5029_ACCGAG	L1	liver	RNA labelling group	Abtb2	+	3253	1025	1722	3758	G>T	0	0	G>	>T	Inf
7029_GCGAAT_5029_ACCGAG	L1	liver	RNA labelling group	Abtb2	+	3253	1025	1722	3758	T>A	0	0	T>	>A	Inf
7029_GCGAAT_5029_ACCGAG	L1	liver	RNA labelling group	Abtb2	+	3253	1025	1722	3758	T>C	4	0.00106439595529536	T>	>C	939.500000000009
7029_GCGAAT_5029_ACCGAG	L1	liver	RNA labelling group	Abtb2	+	3253	1025	1722	3758	T>G	0	0	T>	>G	Inf
7029_GCGAAT_5029_ACCGAG	L1	liver	RNA labelling group	Acaa1a	+	21743	17838	26479	21927	A>C	0	0	A>	>C	Inf
7029_GCGAAT_5029_ACCGAG	L1	liver	RNA labelling group	Acaa1a	+	21743	17838	26479	21927	A>G	1	4.59918134572046e-05	A>	>G	21743
7029_GCGAAT_5029_ACCGAG	L1	liver	RNA labelling group	Acaa1a	+	21743	17838	26479	21927	A>T	1	4.59918134572046e-05	A>	>T	21743
7029_GCGAAT_5029_ACCGAG	L1	liver	RNA labelling group	Acaa1a	+	21743	17838	26479	21927	C>A	0	0	C>	>A	Inf
7029_GCGAAT_5029_ACCGAG	L1	liver	RNA labelling group	Acaa1a	+	21743	17838	26479	21927	C>G	1	5.60600964233658e-05	C>	>G	17838
7029_GCGAAT_5029_ACCGAG	L1	liver	RNA labelling group	Acaa1a	+	21743	17838	26479	21927	C>T	19	0.00106514183204395	C>	>T	938.842105263159
7029_GCGAAT_5029_ACCGAG	L1	liver	RNA labelling group	Acaa1a	+	21743	17838	26479	21927	G>A	6	0.000226594659919181	G>	>A	4413.16666666667
7029_GCGAAT_5029_ACCGAG	L1	liver	RNA labelling group	Acaa1a	+	21743	17838	26479	21927	G>C	1	3.77657766531969e-05	G>	>C	26479
7029_GCGAAT_5029_ACCGAG	L1	liver	RNA labelling group	Acaa1a	+	21743	17838	26479	21927	G>T	3	0.000113297329959591	G>	>T	8826.33333333333
7029_GCGAAT_5029_ACCGAG	L1	liver	RNA labelling group	Acaa1a	+	21743	17838	26479	21927	T>A	2	9.12117480731518e-05	T>	>A	10963.5
7029_GCGAAT_5029_ACCGAG	L1	liver	RNA labelling group	Acaa1a	+	21743	17838	26479	21927	T>C	131	0.00597436949879144	T>	>C	167.381679389313
7029_GCGAAT_5029_ACCGAG	L1	liver	RNA labelling group	Acaa1a	+	21743	17838	26479	21927	T>G	0	0	T>	>G	Inf
7029_GCGAAT_5029_ACCGAG	L1	liver	RNA labelling group	Acaa2	+	226213	158752	146255	197749	A>C	6	2.65236745898777e-05	A>	>C	37702.1666666667
7029_GCGAAT_5029_ACCGAG	L1	liver	RNA labelling group	Acaa2	+	226213	158752	146255	197749	A>G	12	5.30473491797554e-05	A>	>G	18851.0833333333
7029_GCGAAT_5029_ACCGAG	L1	liver	RNA labelling group	Acaa2	+	226213	158752	146255	197749	A>T	16	7.07297989063405e-05	A>	>T	14138.3125
7029_GCGAAT_5029_ACCGAG	L1	liver	RNA labelling group	Acaa2	+	226213	158752	146255	197749	C>A	0	0	C>	>A	Inf
7029_GCGAAT_5029_ACCGAG	L1	liver	RNA labelling group	Acaa2	+	226213	158752	146255	197749	C>G	10	6.29913323926628e-05	C>	>G	15875.2
7029_GCGAAT_5029_ACCGAG	L1	liver	RNA labelling group	Acaa2	+	226213	158752	146255	197749	C>T	70	0.000440939326748639	C>	>T	2267.88571428571
7029_GCGAAT_5029_ACCGAG	L1	liver	RNA labelling group	Acaa2	+	226213	158752	146255	197749	G>A	74	0.000505965608013401	G>	>A	1976.41891891892
7029_GCGAAT_5029_ACCGAG	L1	liver	RNA labelling group	Acaa2	+	226213	158752	146255	197749	G>C	8	5.46989846500974e-05	G>	>C	18281.875
7029_GCGAAT_5029_ACCGAG	L1	liver	RNA labelling group	Acaa2	+	226213	158752	146255	197749	G>T	29	0.000198283819356603	G>	>T	5043.27586206897
7029_GCGAAT_5029_ACCGAG	L1	liver	RNA labelling group	Acaa2	+	226213	158752	146255	197749	T>A	24	0.000121365974037795	T>	>A	8239.54166666667
7029_GCGAAT_5029_ACCGAG	L1	liver	RNA labelling group	Acaa2	+	226213	158752	146255	197749	T>C	1462	0.0073932105851357	T>	>C	135.259233926129
7029_GCGAAT_5029_ACCGAG	L1	liver	RNA labelling group	Acaa2	+	226213	158752	146255	197749	T>G	7	3.5398409094357e-05	T>	>G	28249.8571428571
7029_GCGAAT_5029_ACCGAG	L1	liver	RNA labelling group	Acaca	+	5435	5482	4679	5412	A>C	0	0	A>	>C	Inf
7029_GCGAAT_5029_ACCGAG	L1	liver	RNA labelling group	Acaca	+	5435	5482	4679	5412	A>G	0	0	A>	>G	Inf
7029_GCGAAT_5029_ACCGAG	L1	liver	RNA labelling group	Acaca	+	5435	5482	4679	5412	A>T	0	0	A>	>T	Inf
7029_GCGAAT_5029_ACCGAG	L1	liver	RNA labelling group	Acaca	+	5435	5482	4679	5412	C>A	0	0	C>	>A	Inf
7029_GCGAAT_5029_ACCGAG	L1	liver	RNA labelling group	Acaca	+	5435	5482	4679	5412	C>G	0	0	C>	>G	Inf
7029_GCGAAT_5029_ACCGAG	L1	liver	RNA labelling group	Acaca	+	5435	5482	4679	5412	C>T	3	0.000547245530828165	C>	>T	1827.33333333333
7029_GCGAAT_5029_ACCGAG	L1	liver	RNA labelling group	Acaca	+	5435	5482	4679	5412	G>A	6	0.00128232528318016	G>	>A	779.833333333337
7029_GCGAAT_5029_ACCGAG	L1	liver	RNA labelling group	Acaca	+	5435	5482	4679	5412	G>C	0	0	G>	>C	Inf
7029_GCGAAT_5029_ACCGAG	L1	liver	RNA labelling group	Acaca	+	5435	5482	4679	5412	G>T	0	0	G>	>T	Inf
7029_GCGAAT_5029_ACCGAG	L1	liver	RNA labelling group	Acaca	+	5435	5482	4679	5412	T>A	1	0.000184774575018477	T>	>A	5412
7029_GCGAAT_5029_ACCGAG	L1	liver	RNA labelling group	Acaca	+	5435	5482	4679	5412	T>C	21	0.00388026607538802	T>	>C	257.714285714286
7029_GCGAAT_5029_ACCGAG	L1	liver	RNA labelling group	Acaca	+	5435	5482	4679	5412	T>G	0	0	T>	>G	Inf
7029_GCGAAT_5029_ACCGAG	L1	liver	RNA labelling group	Acacb	+	4843	3703	4851	4312	A>C	0	0	A>	>C	Inf
7029_GCGAAT_5029_ACCGAG	L1	liver	RNA labelling group	Acacb	+	4843	3703	4851	4312	A>G	0	0	A>	>G	Inf
7029_GCGAAT_5029_ACCGAG	L1	liver	RNA labelling group	Acacb	+	4843	3703	4851	4312	A>T	0	0	A>	>T	Inf
7029_GCGAAT_5029_ACCGAG	L1	liver	RNA labelling group	Acacb	+	4843	3703	4851	4312	C>A	0	0	C>	>A	Inf
7029_GCGAAT_5029_ACCGAG	L1	liver	RNA labelling group	Acacb	+	4843	3703	4851	4312	C>G	0	0	C>	>G	Inf
7029_GCGAAT_5029_ACCGAG	L1	liver	RNA labelling group	Acacb	+	4843	3703	4851	4312	C>T	7	0.00189035916824196	C>	>T	529.000000000002
7029_GCGAAT_5029_ACCGAG	L1	liver	RNA labelling group	Acacb	+	4843	3703	4851	4312	G>A	0	0	G>	>A	Inf
7029_GCGAAT_5029_ACCGAG	L1	liver	RNA labelling group	Acacb	+	4843	3703	4851	4312	G>C	0	0	G>	>C	Inf
7029_GCGAAT_5029_ACCGAG	L1	liver	RNA labelling group	Acacb	+	4843	3703	4851	4312	G>T	0	0	G>	>T	Inf
7029_GCGAAT_5029_ACCGAG	L1	liver	RNA labelling group	Acacb	+	4843	3703	4851	4312	T>A	0	0	T>	>A	Inf
7029_GCGAAT_5029_ACCGAG	L1	liver	RNA labelling group	Acacb	+	4843	3703	4851	4312	T>C	4	0.000927643784786642	T>	>C	1078
7029_GCGAAT_5029_ACCGAG	L1	liver	RNA labelling group	Acacb	+	4843	3703	4851	4312	T>G	0	0	T>	>G	Inf
7029_GCGAAT_5029_ACCGAG	L1	liver	RNA labelling group	Acad11	+	69218	26512	24572	63022	A>C	1	1.44471091334624e-05	A>	>C	69218
7029_GCGAAT_5029_ACCGAG	L1	liver	RNA labelling group	Acad11	+	69218	26512	24572	63022	A>G	8	0.000115576873067699	A>	>G	8652.25
7029_GCGAAT_5029_ACCGAG	L1	liver	RNA labelling group	Acad11	+	69218	26512	24572	63022	A>T	13	0.000187812418735011	A>	>T	5324.46153846154
7029_GCGAAT_5029_ACCGAG	L1	liver	RNA labelling group	Acad11	+	69218	26512	24572	63022	C>A	0	0	C>	>A	Inf
7029_GCGAAT_5029_ACCGAG	L1	liver	RNA labelling group	Acad11	+	69218	26512	24572	63022	C>G	1	3.77187688593844e-05	C>	>G	26512
7029_GCGAAT_5029_ACCGAG	L1	liver	RNA labelling group	Acad11	+	69218	26512	24572	63022	C>T	7	0.000264031382015691	C>	>T	3787.42857142857
7029_GCGAAT_5029_ACCGAG	L1	liver	RNA labelling group	Acad11	+	69218	26512	24572	63022	G>A	2	8.13934559661403e-05	G>	>A	12286
7029_GCGAAT_5029_ACCGAG	L1	liver	RNA labelling group	Acad11	+	69218	26512	24572	63022	G>C	1	4.06967279830702e-05	G>	>C	24572
7029_GCGAAT_5029_ACCGAG	L1	liver	RNA labelling group	Acad11	+	69218	26512	24572	63022	G>T	0	0	G>	>T	Inf
7029_GCGAAT_5029_ACCGAG	L1	liver	RNA labelling group	Acad11	+	69218	26512	24572	63022	T>A	7	0.000111072323950367	T>	>A	9003.14285714286
7029_GCGAAT_5029_ACCGAG	L1	liver	RNA labelling group	Acad11	+	69218	26512	24572	63022	T>C	207	0.00328456729396083	T>	>C	304.454106280194
7029_GCGAAT_5029_ACCGAG	L1	liver	RNA labelling group	Acad11	+	69218	26512	24572	63022	T>G	3	4.76024245501571e-05	T>	>G	21007.3333333333
7029_GCGAAT_5029_ACCGAG	L1	liver	RNA labelling group	Acad9	+	3440	2286	2141	3001	A>C	0	0	A>	>C	Inf
7029_GCGAAT_5029_ACCGAG	L1	liver	RNA labelling group	Acad9	+	3440	2286	2141	3001	A>G	8	0.00232558139534883	A>	>G	430.000000000001
7029_GCGAAT_5029_ACCGAG	L1	liver	RNA labelling group	Acad9	+	3440	2286	2141	3001	A>T	1	0.000290697674418605	A>	>T	3440
7029_GCGAAT_5029_ACCGAG	L1	liver	RNA labelling group	Acad9	+	3440	2286	2141	3001	C>A	0	0	C>	>A	Inf
7029_GCGAAT_5029_ACCGAG	L1	liver	RNA labelling group	Acad9	+	3440	2286	2141	3001	C>G	0	0	C>	>G	Inf
7029_GCGAAT_5029_ACCGAG	L1	liver	RNA labelling group	Acad9	+	3440	2286	2141	3001	C>T	4	0.00174978127734033	C>	>T	571.500000000001
7029_GCGAAT_5029_ACCGAG	L1	liver	RNA labelling group	Acad9	+	3440	2286	2141	3001	G>A	0	0	G>	>A	Inf
7029_GCGAAT_5029_ACCGAG	L1	liver	RNA labelling group	Acad9	+	3440	2286	2141	3001	G>C	0	0	G>	>C	Inf
7029_GCGAAT_5029_ACCGAG	L1	liver	RNA labelling group	Acad9	+	3440	2286	2141	3001	G>T	0	0	G>	>T	Inf
7029_GCGAAT_5029_ACCGAG	L1	liver	RNA labelling group	Acad9	+	3440	2286	2141	3001	T>A	0	0	T>	>A	Inf
7029_GCGAAT_5029_ACCGAG	L1	liver	RNA labelling group	Acad9	+	3440	2286	2141	3001	T>C	8	0.00266577807397534	T>	>C	375.125
7029_GCGAAT_5029_ACCGAG	L1	liver	RNA labelling group	Acad9	+	3440	2286	2141	3001	T>G	0	0	T>	>G	Inf
7029_GCGAAT_5029_ACCGAG	L1	liver	RNA labelling group	Acadsb	+	7877	5904	6005	15103	A>C	0	0	A>	>C	Inf
7029_GCGAAT_5029_ACCGAG	L1	liver	RNA labelling group	Acadsb	+	7877	5904	6005	15103	A>G	1	0.000126951885235496	A>	>G	7877
7029_GCGAAT_5029_ACCGAG	L1	liver	RNA labelling group	Acadsb	+	7877	5904	6005	15103	A>T	0	0	A>	>T	Inf
7029_GCGAAT_5029_ACCGAG	L1	liver	RNA labelling group	Acadsb	+	7877	5904	6005	15103	C>A	0	0	C>	>A	Inf
7029_GCGAAT_5029_ACCGAG	L1	liver	RNA labelling group	Acadsb	+	7877	5904	6005	15103	C>G	0	0	C>	>G	Inf
7029_GCGAAT_5029_ACCGAG	L1	liver	RNA labelling group	Acadsb	+	7877	5904	6005	15103	C>T	5	0.000846883468834688	C>	>T	1180.8
7029_GCGAAT_5029_ACCGAG	L1	liver	RNA labelling group	Acadsb	+	7877	5904	6005	15103	G>A	1	0.000166527893422148	G>	>A	6005
7029_GCGAAT_5029_ACCGAG	L1	liver	RNA labelling group	Acadsb	+	7877	5904	6005	15103	G>C	0	0	G>	>C	Inf
7029_GCGAAT_5029_ACCGAG	L1	liver	RNA labelling group	Acadsb	+	7877	5904	6005	15103	G>T	1	0.000166527893422148	G>	>T	6005
7029_GCGAAT_5029_ACCGAG	L1	liver	RNA labelling group	Acadsb	+	7877	5904	6005	15103	T>A	0	0	T>	>A	Inf
7029_GCGAAT_5029_ACCGAG	L1	liver	RNA labelling group	Acadsb	+	7877	5904	6005	15103	T>C	107	0.00708468516188836	T>	>C	141.14953271028
7029_GCGAAT_5029_ACCGAG	L1	liver	RNA labelling group	Acadsb	+	7877	5904	6005	15103	T>G	0	0	T>	>G	Inf
7029_GCGAAT_5029_ACCGAG	L1	liver	RNA labelling group	Acbd3	+	2848	1186	1441	3762	A>C	0	0	A>	>C	Inf
7029_GCGAAT_5029_ACCGAG	L1	liver	RNA labelling group	Acbd3	+	2848	1186	1441	3762	A>G	0	0	A>	>G	Inf
7029_GCGAAT_5029_ACCGAG	L1	liver	RNA labelling group	Acbd3	+	2848	1186	1441	3762	A>T	0	0	A>	>T	Inf
7029_GCGAAT_5029_ACCGAG	L1	liver	RNA labelling group	Acbd3	+	2848	1186	1441	3762	C>A	0	0	C>	>A	Inf
7029_GCGAAT_5029_ACCGAG	L1	liver	RNA labelling group	Acbd3	+	2848	1186	1441	3762	C>G	0	0	C>	>G	Inf
7029_GCGAAT_5029_ACCGAG	L1	liver	RNA labelling group	Acbd3	+	2848	1186	1441	3762	C>T	0	0	C>	>T	Inf
7029_GCGAAT_5029_ACCGAG	L1	liver	RNA labelling group	Acbd3	+	2848	1186	1441	3762	G>A	2	0.00138792505204718	G>	>A	720.500000000005
7029_GCGAAT_5029_ACCGAG	L1	liver	RNA labelling group	Acbd3	+	2848	1186	1441	3762	G>C	0	0	G>	>C	Inf
7029_GCGAAT_5029_ACCGAG	L1	liver	RNA labelling group	Acbd3	+	2848	1186	1441	3762	G>T	0	0	G>	>T	Inf
7029_GCGAAT_5029_ACCGAG	L1	liver	RNA labelling group	Acbd3	+	2848	1186	1441	3762	T>A	0	0	T>	>A	Inf
7029_GCGAAT_5029_ACCGAG	L1	liver	RNA labelling group	Acbd3	+	2848	1186	1441	3762	T>C	39	0.0103668261562998	T>	>C	96.4615384615385
7029_GCGAAT_5029_ACCGAG	L1	liver	RNA labelling group	Acbd3	+	2848	1186	1441	3762	T>G	0	0	T>	>G	Inf
7029_GCGAAT_5029_ACCGAG	L1	liver	RNA labelling group	Acbd4	+	11252	8496	6765	7330	A>C	0	0	A>	>C	Inf
7029_GCGAAT_5029_ACCGAG	L1	liver	RNA labelling group	Acbd4	+	11252	8496	6765	7330	A>G	1	8.88730892285816e-05	A>	>G	11252
7029_GCGAAT_5029_ACCGAG	L1	liver	RNA labelling group	Acbd4	+	11252	8496	6765	7330	A>T	1	8.88730892285816e-05	A>	>T	11252
7029_GCGAAT_5029_ACCGAG	L1	liver	RNA labelling group	Acbd4	+	11252	8496	6765	7330	C>A	0	0	C>	>A	Inf
7029_GCGAAT_5029_ACCGAG	L1	liver	RNA labelling group	Acbd4	+	11252	8496	6765	7330	C>G	0	0	C>	>G	Inf
7029_GCGAAT_5029_ACCGAG	L1	liver	RNA labelling group	Acbd4	+	11252	8496	6765	7330	C>T	5	0.000588512241054614	C>	>T	1699.2
7029_GCGAAT_5029_ACCGAG	L1	liver	RNA labelling group	Acbd4	+	11252	8496	6765	7330	G>A	0	0	G>	>A	Inf
7029_GCGAAT_5029_ACCGAG	L1	liver	RNA labelling group	Acbd4	+	11252	8496	6765	7330	G>C	0	0	G>	>C	Inf
7029_GCGAAT_5029_ACCGAG	L1	liver	RNA labelling group	Acbd4	+	11252	8496	6765	7330	G>T	0	0	G>	>T	Inf
7029_GCGAAT_5029_ACCGAG	L1	liver	RNA labelling group	Acbd4	+	11252	8496	6765	7330	T>A	0	0	T>	>A	Inf
7029_GCGAAT_5029_ACCGAG	L1	liver	RNA labelling group	Acbd4	+	11252	8496	6765	7330	T>C	6	0.000818553888130969	T>	>C	1221.66666666667
7029_GCGAAT_5029_ACCGAG	L1	liver	RNA labelling group	Acbd4	+	11252	8496	6765	7330	T>G	0	0	T>	>G	Inf
7029_GCGAAT_5029_ACCGAG	L1	liver	RNA labelling group	Acbd5	+	42230	11767	17178	48988	A>C	0	0	A>	>C	Inf
7029_GCGAAT_5029_ACCGAG	L1	liver	RNA labelling group	Acbd5	+	42230	11767	17178	48988	A>G	1	2.36798484489699e-05	A>	>G	42230
7029_GCGAAT_5029_ACCGAG	L1	liver	RNA labelling group	Acbd5	+	42230	11767	17178	48988	A>T	3	7.10395453469098e-05	A>	>T	14076.6666666667
7029_GCGAAT_5029_ACCGAG	L1	liver	RNA labelling group	Acbd5	+	42230	11767	17178	48988	C>A	5	0.000424917141157474	C>	>A	2353.4
7029_GCGAAT_5029_ACCGAG	L1	liver	RNA labelling group	Acbd5	+	42230	11767	17178	48988	C>G	0	0	C>	>G	Inf
7029_GCGAAT_5029_ACCGAG	L1	liver	RNA labelling group	Acbd5	+	42230	11767	17178	48988	C>T	21	0.00178465199286139	C>	>T	560.333333333334
7029_GCGAAT_5029_ACCGAG	L1	liver	RNA labelling group	Acbd5	+	42230	11767	17178	48988	G>A	5	0.000291069973221562	G>	>A	3435.6
7029_GCGAAT_5029_ACCGAG	L1	liver	RNA labelling group	Acbd5	+	42230	11767	17178	48988	G>C	0	0	G>	>C	Inf
7029_GCGAAT_5029_ACCGAG	L1	liver	RNA labelling group	Acbd5	+	42230	11767	17178	48988	G>T	7	0.000407497962510187	G>	>T	2454
7029_GCGAAT_5029_ACCGAG	L1	liver	RNA labelling group	Acbd5	+	42230	11767	17178	48988	T>A	7	0.000142892136849841	T>	>A	6998.28571428571
7029_GCGAAT_5029_ACCGAG	L1	liver	RNA labelling group	Acbd5	+	42230	11767	17178	48988	T>C	95	0.00193925042867641	T>	>C	515.663157894737
7029_GCGAAT_5029_ACCGAG	L1	liver	RNA labelling group	Acbd5	+	42230	11767	17178	48988	T>G	0	0	T>	>G	Inf
7029_GCGAAT_5029_ACCGAG	L1	liver	RNA labelling group	Acbd6	+	2325	2086	1936	2430	A>C	0	0	A>	>C	Inf
7029_GCGAAT_5029_ACCGAG	L1	liver	RNA labelling group	Acbd6	+	2325	2086	1936	2430	A>G	0	0	A>	>G	Inf
7029_GCGAAT_5029_ACCGAG	L1	liver	RNA labelling group	Acbd6	+	2325	2086	1936	2430	A>T	0	0	A>	>T	Inf
7029_GCGAAT_5029_ACCGAG	L1	liver	RNA labelling group	Acbd6	+	2325	2086	1936	2430	C>A	0	0	C>	>A	Inf
7029_GCGAAT_5029_ACCGAG	L1	liver	RNA labelling group	Acbd6	+	2325	2086	1936	2430	C>G	0	0	C>	>G	Inf
7029_GCGAAT_5029_ACCGAG	L1	liver	RNA labelling group	Acbd6	+	2325	2086	1936	2430	C>T	3	0.00143815915627996	C>	>T	695.333333333334
7029_GCGAAT_5029_ACCGAG	L1	liver	RNA labelling group	Acbd6	+	2325	2086	1936	2430	G>A	1	0.000516528925619835	G>	>A	1936
7029_GCGAAT_5029_ACCGAG	L1	liver	RNA labelling group	Acbd6	+	2325	2086	1936	2430	G>C	0	0	G>	>C	Inf
7029_GCGAAT_5029_ACCGAG	L1	liver	RNA labelling group	Acbd6	+	2325	2086	1936	2430	G>T	0	0	G>	>T	Inf
7029_GCGAAT_5029_ACCGAG	L1	liver	RNA labelling group	Acbd6	+	2325	2086	1936	2430	T>A	0	0	T>	>A	Inf
7029_GCGAAT_5029_ACCGAG	L1	liver	RNA labelling group	Acbd6	+	2325	2086	1936	2430	T>C	3	0.00123456790123456	T>	>C	810.000000000005
7029_GCGAAT_5029_ACCGAG	L1	liver	RNA labelling group	Acbd6	+	2325	2086	1936	2430	T>G	0	0	T>	>G	Inf
7029_GCGAAT_5029_ACCGAG	L1	liver	RNA labelling group	Acer2	+	1857	1090	1108	2230	A>C	0	0	A>	>C	Inf
7029_GCGAAT_5029_ACCGAG	L1	liver	RNA labelling group	Acer2	+	1857	1090	1108	2230	A>G	1	0.00053850296176629	A>	>G	1857
7029_GCGAAT_5029_ACCGAG	L1	liver	RNA labelling group	Acer2	+	1857	1090	1108	2230	A>T	0	0	A>	>T	Inf
7029_GCGAAT_5029_ACCGAG	L1	liver	RNA labelling group	Acer2	+	1857	1090	1108	2230	C>A	0	0	C>	>A	Inf
7029_GCGAAT_5029_ACCGAG	L1	liver	RNA labelling group	Acer2	+	1857	1090	1108	2230	C>G	0	0	C>	>G	Inf
7029_GCGAAT_5029_ACCGAG	L1	liver	RNA labelling group	Acer2	+	1857	1090	1108	2230	C>T	0	0	C>	>T	Inf
7029_GCGAAT_5029_ACCGAG	L1	liver	RNA labelling group	Acer2	+	1857	1090	1108	2230	G>A	0	0	G>	>A	Inf
7029_GCGAAT_5029_ACCGAG	L1	liver	RNA labelling group	Acer2	+	1857	1090	1108	2230	G>C	0	0	G>	>C	Inf
7029_GCGAAT_5029_ACCGAG	L1	liver	RNA labelling group	Acer2	+	1857	1090	1108	2230	G>T	0	0	G>	>T	Inf
7029_GCGAAT_5029_ACCGAG	L1	liver	RNA labelling group	Acer2	+	1857	1090	1108	2230	T>A	0	0	T>	>A	Inf
7029_GCGAAT_5029_ACCGAG	L1	liver	RNA labelling group	Acer2	+	1857	1090	1108	2230	T>C	0	0	T>	>C	Inf
7029_GCGAAT_5029_ACCGAG	L1	liver	RNA labelling group	Acer2	+	1857	1090	1108	2230	T>G	0	0	T>	>G	Inf
7029_GCGAAT_5029_ACCGAG	L1	liver	RNA labelling group	Aco1	+	20260	8488	12232	22065	A>C	0	0	A>	>C	Inf
7029_GCGAAT_5029_ACCGAG	L1	liver	RNA labelling group	Aco1	+	20260	8488	12232	22065	A>G	4	0.000197433366238894	A>	>G	5065
7029_GCGAAT_5029_ACCGAG	L1	liver	RNA labelling group	Aco1	+	20260	8488	12232	22065	A>T	2	9.87166831194472e-05	A>	>T	10130
7029_GCGAAT_5029_ACCGAG	L1	liver	RNA labelling group	Aco1	+	20260	8488	12232	22065	C>A	0	0	C>	>A	Inf
7029_GCGAAT_5029_ACCGAG	L1	liver	RNA labelling group	Aco1	+	20260	8488	12232	22065	C>G	0	0	C>	>G	Inf
7029_GCGAAT_5029_ACCGAG	L1	liver	RNA labelling group	Aco1	+	20260	8488	12232	22065	C>T	4	0.000471253534401508	C>	>T	2122
7029_GCGAAT_5029_ACCGAG	L1	liver	RNA labelling group	Aco1	+	20260	8488	12232	22065	G>A	23	0.00188031393067364	G>	>A	531.826086956523
7029_GCGAAT_5029_ACCGAG	L1	liver	RNA labelling group	Aco1	+	20260	8488	12232	22065	G>C	0	0	G>	>C	Inf
7029_GCGAAT_5029_ACCGAG	L1	liver	RNA labelling group	Aco1	+	20260	8488	12232	22065	G>T	0	0	G>	>T	Inf
7029_GCGAAT_5029_ACCGAG	L1	liver	RNA labelling group	Aco1	+	20260	8488	12232	22065	T>A	0	0	T>	>A	Inf
7029_GCGAAT_5029_ACCGAG	L1	liver	RNA labelling group	Aco1	+	20260	8488	12232	22065	T>C	72	0.00326308633582596	T>	>C	306.458333333334
7029_GCGAAT_5029_ACCGAG	L1	liver	RNA labelling group	Aco1	+	20260	8488	12232	22065	T>G	0	0	T>	>G	Inf
7029_GCGAAT_5029_ACCGAG	L1	liver	RNA labelling group	Aco2	+	26259	14487	14734	29839	A>C	0	0	A>	>C	Inf
7029_GCGAAT_5029_ACCGAG	L1	liver	RNA labelling group	Aco2	+	26259	14487	14734	29839	A>G	6	0.000228493088084085	A>	>G	4376.5
7029_GCGAAT_5029_ACCGAG	L1	liver	RNA labelling group	Aco2	+	26259	14487	14734	29839	A>T	1	3.80821813473476e-05	A>	>T	26259
7029_GCGAAT_5029_ACCGAG	L1	liver	RNA labelling group	Aco2	+	26259	14487	14734	29839	C>A	1	6.90274038793401e-05	C>	>A	14487
7029_GCGAAT_5029_ACCGAG	L1	liver	RNA labelling group	Aco2	+	26259	14487	14734	29839	C>G	3	0.00020708221163802	C>	>G	4829
7029_GCGAAT_5029_ACCGAG	L1	liver	RNA labelling group	Aco2	+	26259	14487	14734	29839	C>T	5	0.0003451370193967	C>	>T	2897.4
7029_GCGAAT_5029_ACCGAG	L1	liver	RNA labelling group	Aco2	+	26259	14487	14734	29839	G>A	27	0.00183249626713723	G>	>A	545.703703703705
7029_GCGAAT_5029_ACCGAG	L1	liver	RNA labelling group	Aco2	+	26259	14487	14734	29839	G>C	0	0	G>	>C	Inf
7029_GCGAAT_5029_ACCGAG	L1	liver	RNA labelling group	Aco2	+	26259	14487	14734	29839	G>T	0	0	G>	>T	Inf
7029_GCGAAT_5029_ACCGAG	L1	liver	RNA labelling group	Aco2	+	26259	14487	14734	29839	T>A	4	0.000134052749757029	T>	>A	7459.75
7029_GCGAAT_5029_ACCGAG	L1	liver	RNA labelling group	Aco2	+	26259	14487	14734	29839	T>C	107	0.00358591105600053	T>	>C	278.869158878505
7029_GCGAAT_5029_ACCGAG	L1	liver	RNA labelling group	Aco2	+	26259	14487	14734	29839	T>G	0	0	T>	>G	Inf
7029_GCGAAT_5029_ACCGAG	L1	liver	RNA labelling group	Acot1	+	37091	18490	24393	20887	A>C	0	0	A>	>C	Inf
7029_GCGAAT_5029_ACCGAG	L1	liver	RNA labelling group	Acot1	+	37091	18490	24393	20887	A>G	3	8.08821547006012e-05	A>	>G	12363.6666666667
7029_GCGAAT_5029_ACCGAG	L1	liver	RNA labelling group	Acot1	+	37091	18490	24393	20887	A>T	2	5.39214364670675e-05	A>	>T	18545.5
7029_GCGAAT_5029_ACCGAG	L1	liver	RNA labelling group	Acot1	+	37091	18490	24393	20887	C>A	0	0	C>	>A	Inf
7029_GCGAAT_5029_ACCGAG	L1	liver	RNA labelling group	Acot1	+	37091	18490	24393	20887	C>G	8	0.000432666306111412	C>	>G	2311.25
7029_GCGAAT_5029_ACCGAG	L1	liver	RNA labelling group	Acot1	+	37091	18490	24393	20887	C>T	4	0.000216333153055706	C>	>T	4622.5
7029_GCGAAT_5029_ACCGAG	L1	liver	RNA labelling group	Acot1	+	37091	18490	24393	20887	G>A	21	0.000860902717992867	G>	>A	1161.57142857143
7029_GCGAAT_5029_ACCGAG	L1	liver	RNA labelling group	Acot1	+	37091	18490	24393	20887	G>C	3	0.00012298610257041	G>	>C	8131
7029_GCGAAT_5029_ACCGAG	L1	liver	RNA labelling group	Acot1	+	37091	18490	24393	20887	G>T	1	4.09953675234698e-05	G>	>T	24393
7029_GCGAAT_5029_ACCGAG	L1	liver	RNA labelling group	Acot1	+	37091	18490	24393	20887	T>A	2	9.57533393977115e-05	T>	>A	10443.5
7029_GCGAAT_5029_ACCGAG	L1	liver	RNA labelling group	Acot1	+	37091	18490	24393	20887	T>C	81	0.00387801024560731	T>	>C	257.864197530865
7029_GCGAAT_5029_ACCGAG	L1	liver	RNA labelling group	Acot1	+	37091	18490	24393	20887	T>G	0	0	T>	>G	Inf
7029_GCGAAT_5029_ACCGAG	L1	liver	RNA labelling group	Acot12	+	18155	9943	10857	16952	A>C	1	5.50812448361333e-05	A>	>C	18155
7029_GCGAAT_5029_ACCGAG	L1	liver	RNA labelling group	Acot12	+	18155	9943	10857	16952	A>G	1	5.50812448361333e-05	A>	>G	18155
7029_GCGAAT_5029_ACCGAG	L1	liver	RNA labelling group	Acot12	+	18155	9943	10857	16952	A>T	1	5.50812448361333e-05	A>	>T	18155
7029_GCGAAT_5029_ACCGAG	L1	liver	RNA labelling group	Acot12	+	18155	9943	10857	16952	C>A	95	0.00955446042441919	C>	>A	104.663157894737
7029_GCGAAT_5029_ACCGAG	L1	liver	RNA labelling group	Acot12	+	18155	9943	10857	16952	C>G	0	0	C>	>G	Inf
7029_GCGAAT_5029_ACCGAG	L1	liver	RNA labelling group	Acot12	+	18155	9943	10857	16952	C>T	0	0	C>	>T	Inf
7029_GCGAAT_5029_ACCGAG	L1	liver	RNA labelling group	Acot12	+	18155	9943	10857	16952	G>A	5	0.000460532375425992	G>	>A	2171.4
7029_GCGAAT_5029_ACCGAG	L1	liver	RNA labelling group	Acot12	+	18155	9943	10857	16952	G>C	0	0	G>	>C	Inf
7029_GCGAAT_5029_ACCGAG	L1	liver	RNA labelling group	Acot12	+	18155	9943	10857	16952	G>T	2	0.000184212950170397	G>	>T	5428.5
7029_GCGAAT_5029_ACCGAG	L1	liver	RNA labelling group	Acot12	+	18155	9943	10857	16952	T>A	4	0.000235960358659745	T>	>A	4238
7029_GCGAAT_5029_ACCGAG	L1	liver	RNA labelling group	Acot12	+	18155	9943	10857	16952	T>C	55	0.00324445493157149	T>	>C	308.218181818182
7029_GCGAAT_5029_ACCGAG	L1	liver	RNA labelling group	Acot12	+	18155	9943	10857	16952	T>G	0	0	T>	>G	Inf
7029_GCGAAT_5029_ACCGAG	L1	liver	RNA labelling group	Acot2	+	58928	25832	11875	26443	A>C	0	0	A>	>C	Inf
7029_GCGAAT_5029_ACCGAG	L1	liver	RNA labelling group	Acot2	+	58928	25832	11875	26443	A>G	90	0.00152728753733369	A>	>G	654.755555555558
7029_GCGAAT_5029_ACCGAG	L1	liver	RNA labelling group	Acot2	+	58928	25832	11875	26443	A>T	16	0.000271517784414879	A>	>T	3683
7029_GCGAAT_5029_ACCGAG	L1	liver	RNA labelling group	Acot2	+	58928	25832	11875	26443	C>A	5	0.000193558377206565	C>	>A	5166.4
7029_GCGAAT_5029_ACCGAG	L1	liver	RNA labelling group	Acot2	+	58928	25832	11875	26443	C>G	4	0.000154846701765252	C>	>G	6458
7029_GCGAAT_5029_ACCGAG	L1	liver	RNA labelling group	Acot2	+	58928	25832	11875	26443	C>T	15	0.000580675131619696	C>	>T	1722.13333333333
7029_GCGAAT_5029_ACCGAG	L1	liver	RNA labelling group	Acot2	+	58928	25832	11875	26443	G>A	3	0.000252631578947368	G>	>A	3958.33333333333
7029_GCGAAT_5029_ACCGAG	L1	liver	RNA labelling group	Acot2	+	58928	25832	11875	26443	G>C	0	0	G>	>C	Inf
7029_GCGAAT_5029_ACCGAG	L1	liver	RNA labelling group	Acot2	+	58928	25832	11875	26443	G>T	0	0	G>	>T	Inf
7029_GCGAAT_5029_ACCGAG	L1	liver	RNA labelling group	Acot2	+	58928	25832	11875	26443	T>A	4	0.000151268766781379	T>	>A	6610.75
7029_GCGAAT_5029_ACCGAG	L1	liver	RNA labelling group	Acot2	+	58928	25832	11875	26443	T>C	53	0.00200431115985326	T>	>C	498.924528301889
7029_GCGAAT_5029_ACCGAG	L1	liver	RNA labelling group	Acot2	+	58928	25832	11875	26443	T>G	0	0	T>	>G	Inf
7029_GCGAAT_5029_ACCGAG	L1	liver	RNA labelling group	Acot3	+	12163	6300	4782	6447	A>C	0	0	A>	>C	Inf
7029_GCGAAT_5029_ACCGAG	L1	liver	RNA labelling group	Acot3	+	12163	6300	4782	6447	A>G	0	0	A>	>G	Inf
7029_GCGAAT_5029_ACCGAG	L1	liver	RNA labelling group	Acot3	+	12163	6300	4782	6447	A>T	2	0.00016443311682973	A>	>T	6081.5
7029_GCGAAT_5029_ACCGAG	L1	liver	RNA labelling group	Acot3	+	12163	6300	4782	6447	C>A	0	0	C>	>A	Inf
7029_GCGAAT_5029_ACCGAG	L1	liver	RNA labelling group	Acot3	+	12163	6300	4782	6447	C>G	0	0	C>	>G	Inf
7029_GCGAAT_5029_ACCGAG	L1	liver	RNA labelling group	Acot3	+	12163	6300	4782	6447	C>T	0	0	C>	>T	Inf
7029_GCGAAT_5029_ACCGAG	L1	liver	RNA labelling group	Acot3	+	12163	6300	4782	6447	G>A	3	0.000627352572145546	G>	>A	1594
7029_GCGAAT_5029_ACCGAG	L1	liver	RNA labelling group	Acot3	+	12163	6300	4782	6447	G>C	0	0	G>	>C	Inf
7029_GCGAAT_5029_ACCGAG	L1	liver	RNA labelling group	Acot3	+	12163	6300	4782	6447	G>T	0	0	G>	>T	Inf
7029_GCGAAT_5029_ACCGAG	L1	liver	RNA labelling group	Acot3	+	12163	6300	4782	6447	T>A	2	0.000310221808593144	T>	>A	3223.5
7029_GCGAAT_5029_ACCGAG	L1	liver	RNA labelling group	Acot3	+	12163	6300	4782	6447	T>C	25	0.0038777726074143	T>	>C	257.88
7029_GCGAAT_5029_ACCGAG	L1	liver	RNA labelling group	Acot3	+	12163	6300	4782	6447	T>G	0	0	T>	>G	Inf
7029_GCGAAT_5029_ACCGAG	L1	liver	RNA labelling group	Acot4	+	8894	3423	3915	7459	A>C	0	0	A>	>C	Inf
7029_GCGAAT_5029_ACCGAG	L1	liver	RNA labelling group	Acot4	+	8894	3423	3915	7459	A>G	1	0.000112435349673937	A>	>G	8894
7029_GCGAAT_5029_ACCGAG	L1	liver	RNA labelling group	Acot4	+	8894	3423	3915	7459	A>T	0	0	A>	>T	Inf
7029_GCGAAT_5029_ACCGAG	L1	liver	RNA labelling group	Acot4	+	8894	3423	3915	7459	C>A	0	0	C>	>A	Inf
7029_GCGAAT_5029_ACCGAG	L1	liver	RNA labelling group	Acot4	+	8894	3423	3915	7459	C>G	3	0.000876424189307625	C>	>G	1141
7029_GCGAAT_5029_ACCGAG	L1	liver	RNA labelling group	Acot4	+	8894	3423	3915	7459	C>T	12	0.00350569675723049	C>	>T	285.250000000001
7029_GCGAAT_5029_ACCGAG	L1	liver	RNA labelling group	Acot4	+	8894	3423	3915	7459	G>A	0	0	G>	>A	Inf
7029_GCGAAT_5029_ACCGAG	L1	liver	RNA labelling group	Acot4	+	8894	3423	3915	7459	G>C	0	0	G>	>C	Inf
7029_GCGAAT_5029_ACCGAG	L1	liver	RNA labelling group	Acot4	+	8894	3423	3915	7459	G>T	0	0	G>	>T	Inf
7029_GCGAAT_5029_ACCGAG	L1	liver	RNA labelling group	Acot4	+	8894	3423	3915	7459	T>A	7	0.000938463601018903	T>	>A	1065.57142857143
7029_GCGAAT_5029_ACCGAG	L1	liver	RNA labelling group	Acot4	+	8894	3423	3915	7459	T>C	27	0.00361978817535862	T>	>C	276.25925925926
7029_GCGAAT_5029_ACCGAG	L1	liver	RNA labelling group	Acot4	+	8894	3423	3915	7459	T>G	0	0	T>	>G	Inf
7029_GCGAAT_5029_ACCGAG	L1	liver	RNA labelling group	Acot7	+	1556	1787	1405	1444	A>C	0	0	A>	>C	Inf
7029_GCGAAT_5029_ACCGAG	L1	liver	RNA labelling group	Acot7	+	1556	1787	1405	1444	A>G	0	0	A>	>G	Inf
7029_GCGAAT_5029_ACCGAG	L1	liver	RNA labelling group	Acot7	+	1556	1787	1405	1444	A>T	1	0.0006426735218509	A>	>T	1556
7029_GCGAAT_5029_ACCGAG	L1	liver	RNA labelling group	Acot7	+	1556	1787	1405	1444	C>A	0	0	C>	>A	Inf
7029_GCGAAT_5029_ACCGAG	L1	liver	RNA labelling group	Acot7	+	1556	1787	1405	1444	C>G	0	0	C>	>G	Inf
7029_GCGAAT_5029_ACCGAG	L1	liver	RNA labelling group	Acot7	+	1556	1787	1405	1444	C>T	3	0.00167879127028539	C>	>T	595.666666666668
7029_GCGAAT_5029_ACCGAG	L1	liver	RNA labelling group	Acot7	+	1556	1787	1405	1444	G>A	0	0	G>	>A	Inf
7029_GCGAAT_5029_ACCGAG	L1	liver	RNA labelling group	Acot7	+	1556	1787	1405	1444	G>C	0	0	G>	>C	Inf
7029_GCGAAT_5029_ACCGAG	L1	liver	RNA labelling group	Acot7	+	1556	1787	1405	1444	G>T	0	0	G>	>T	Inf
7029_GCGAAT_5029_ACCGAG	L1	liver	RNA labelling group	Acot7	+	1556	1787	1405	1444	T>A	0	0	T>	>A	Inf
7029_GCGAAT_5029_ACCGAG	L1	liver	RNA labelling group	Acot7	+	1556	1787	1405	1444	T>C	3	0.0020775623268698	T>	>C	481.333333333335
7029_GCGAAT_5029_ACCGAG	L1	liver	RNA labelling group	Acot7	+	1556	1787	1405	1444	T>G	0	0	T>	>G	Inf
7029_GCGAAT_5029_ACCGAG	L1	liver	RNA labelling group	Acox3	+	5044	1732	2668	2928	A>C	0	0	A>	>C	Inf
7029_GCGAAT_5029_ACCGAG	L1	liver	RNA labelling group	Acox3	+	5044	1732	2668	2928	A>G	1	0.000198255352894528	A>	>G	5044
7029_GCGAAT_5029_ACCGAG	L1	liver	RNA labelling group	Acox3	+	5044	1732	2668	2928	A>T	0	0	A>	>T	Inf
7029_GCGAAT_5029_ACCGAG	L1	liver	RNA labelling group	Acox3	+	5044	1732	2668	2928	C>A	0	0	C>	>A	Inf
7029_GCGAAT_5029_ACCGAG	L1	liver	RNA labelling group	Acox3	+	5044	1732	2668	2928	C>G	0	0	C>	>G	Inf
7029_GCGAAT_5029_ACCGAG	L1	liver	RNA labelling group	Acox3	+	5044	1732	2668	2928	C>T	1	0.000577367205542725	C>	>T	1732
7029_GCGAAT_5029_ACCGAG	L1	liver	RNA labelling group	Acox3	+	5044	1732	2668	2928	G>A	1	0.000374812593703148	G>	>A	2668
7029_GCGAAT_5029_ACCGAG	L1	liver	RNA labelling group	Acox3	+	5044	1732	2668	2928	G>C	0	0	G>	>C	Inf
7029_GCGAAT_5029_ACCGAG	L1	liver	RNA labelling group	Acox3	+	5044	1732	2668	2928	G>T	0	0	G>	>T	Inf
7029_GCGAAT_5029_ACCGAG	L1	liver	RNA labelling group	Acox3	+	5044	1732	2668	2928	T>A	0	0	T>	>A	Inf
7029_GCGAAT_5029_ACCGAG	L1	liver	RNA labelling group	Acox3	+	5044	1732	2668	2928	T>C	9	0.00307377049180327	T>	>C	325.333333333334
7029_GCGAAT_5029_ACCGAG	L1	liver	RNA labelling group	Acox3	+	5044	1732	2668	2928	T>G	0	0	T>	>G	Inf
7029_GCGAAT_5029_ACCGAG	L1	liver	RNA labelling group	Acp2	+	23660	16130	18351	17532	A>C	1	4.22654268808115e-05	A>	>C	23660
7029_GCGAAT_5029_ACCGAG	L1	liver	RNA labelling group	Acp2	+	23660	16130	18351	17532	A>G	187	0.00790363482671174	A>	>G	126.524064171123
7029_GCGAAT_5029_ACCGAG	L1	liver	RNA labelling group	Acp2	+	23660	16130	18351	17532	A>T	3	0.000126796280642434	A>	>T	7886.66666666667
7029_GCGAAT_5029_ACCGAG	L1	liver	RNA labelling group	Acp2	+	23660	16130	18351	17532	C>A	8	0.000495970241785493	C>	>A	2016.25
7029_GCGAAT_5029_ACCGAG	L1	liver	RNA labelling group	Acp2	+	23660	16130	18351	17532	C>G	0	0	C>	>G	Inf
7029_GCGAAT_5029_ACCGAG	L1	liver	RNA labelling group	Acp2	+	23660	16130	18351	17532	C>T	12	0.000743955362678239	C>	>T	1344.16666666667
7029_GCGAAT_5029_ACCGAG	L1	liver	RNA labelling group	Acp2	+	23660	16130	18351	17532	G>A	0	0	G>	>A	Inf
7029_GCGAAT_5029_ACCGAG	L1	liver	RNA labelling group	Acp2	+	23660	16130	18351	17532	G>C	0	0	G>	>C	Inf
7029_GCGAAT_5029_ACCGAG	L1	liver	RNA labelling group	Acp2	+	23660	16130	18351	17532	G>T	1	5.44929431638603e-05	G>	>T	18351
7029_GCGAAT_5029_ACCGAG	L1	liver	RNA labelling group	Acp2	+	23660	16130	18351	17532	T>A	2	0.000114077116130504	T>	>A	8766
7029_GCGAAT_5029_ACCGAG	L1	liver	RNA labelling group	Acp2	+	23660	16130	18351	17532	T>C	56	0.00319415925165411	T>	>C	313.071428571429
7029_GCGAAT_5029_ACCGAG	L1	liver	RNA labelling group	Acp2	+	23660	16130	18351	17532	T>G	0	0	T>	>G	Inf
7029_GCGAAT_5029_ACCGAG	L1	liver	RNA labelling group	Acp6	+	5954	3274	3388	4646	A>C	0	0	A>	>C	Inf
7029_GCGAAT_5029_ACCGAG	L1	liver	RNA labelling group	Acp6	+	5954	3274	3388	4646	A>G	1	0.000167954316425932	A>	>G	5954
7029_GCGAAT_5029_ACCGAG	L1	liver	RNA labelling group	Acp6	+	5954	3274	3388	4646	A>T	1	0.000167954316425932	A>	>T	5954
7029_GCGAAT_5029_ACCGAG	L1	liver	RNA labelling group	Acp6	+	5954	3274	3388	4646	C>A	1	0.00030543677458766	C>	>A	3274
7029_GCGAAT_5029_ACCGAG	L1	liver	RNA labelling group	Acp6	+	5954	3274	3388	4646	C>G	0	0	C>	>G	Inf
7029_GCGAAT_5029_ACCGAG	L1	liver	RNA labelling group	Acp6	+	5954	3274	3388	4646	C>T	0	0	C>	>T	Inf
7029_GCGAAT_5029_ACCGAG	L1	liver	RNA labelling group	Acp6	+	5954	3274	3388	4646	G>A	0	0	G>	>A	Inf
7029_GCGAAT_5029_ACCGAG	L1	liver	RNA labelling group	Acp6	+	5954	3274	3388	4646	G>C	0	0	G>	>C	Inf
7029_GCGAAT_5029_ACCGAG	L1	liver	RNA labelling group	Acp6	+	5954	3274	3388	4646	G>T	0	0	G>	>T	Inf
7029_GCGAAT_5029_ACCGAG	L1	liver	RNA labelling group	Acp6	+	5954	3274	3388	4646	T>A	0	0	T>	>A	Inf
7029_GCGAAT_5029_ACCGAG	L1	liver	RNA labelling group	Acp6	+	5954	3274	3388	4646	T>C	12	0.0025828669823504	T>	>C	387.166666666668
7029_GCGAAT_5029_ACCGAG	L1	liver	RNA labelling group	Acp6	+	5954	3274	3388	4646	T>G	0	0	T>	>G	Inf
7029_GCGAAT_5029_ACCGAG	L1	liver	RNA labelling group	Acsf3	+	2153	1998	2809	1453	A>C	0	0	A>	>C	Inf
7029_GCGAAT_5029_ACCGAG	L1	liver	RNA labelling group	Acsf3	+	2153	1998	2809	1453	A>G	1	0.000464468183929401	A>	>G	2153
7029_GCGAAT_5029_ACCGAG	L1	liver	RNA labelling group	Acsf3	+	2153	1998	2809	1453	A>T	0	0	A>	>T	Inf
7029_GCGAAT_5029_ACCGAG	L1	liver	RNA labelling group	Acsf3	+	2153	1998	2809	1453	C>A	0	0	C>	>A	Inf
7029_GCGAAT_5029_ACCGAG	L1	liver	RNA labelling group	Acsf3	+	2153	1998	2809	1453	C>G	0	0	C>	>G	Inf
7029_GCGAAT_5029_ACCGAG	L1	liver	RNA labelling group	Acsf3	+	2153	1998	2809	1453	C>T	0	0	C>	>T	Inf
7029_GCGAAT_5029_ACCGAG	L1	liver	RNA labelling group	Acsf3	+	2153	1998	2809	1453	G>A	0	0	G>	>A	Inf
7029_GCGAAT_5029_ACCGAG	L1	liver	RNA labelling group	Acsf3	+	2153	1998	2809	1453	G>C	0	0	G>	>C	Inf
7029_GCGAAT_5029_ACCGAG	L1	liver	RNA labelling group	Acsf3	+	2153	1998	2809	1453	G>T	0	0	G>	>T	Inf
7029_GCGAAT_5029_ACCGAG	L1	liver	RNA labelling group	Acsf3	+	2153	1998	2809	1453	T>A	0	0	T>	>A	Inf
7029_GCGAAT_5029_ACCGAG	L1	liver	RNA labelling group	Acsf3	+	2153	1998	2809	1453	T>C	5	0.00344115622849277	T>	>C	290.6
7029_GCGAAT_5029_ACCGAG	L1	liver	RNA labelling group	Acsf3	+	2153	1998	2809	1453	T>G	0	0	T>	>G	Inf
7029_GCGAAT_5029_ACCGAG	L1	liver	RNA labelling group	Acsl1	+	220450	113801	119568	240813	A>C	0	0	A>	>C	Inf
7029_GCGAAT_5029_ACCGAG	L1	liver	RNA labelling group	Acsl1	+	220450	113801	119568	240813	A>G	22	9.97958720798367e-05	A>	>G	10020.4545454545
7029_GCGAAT_5029_ACCGAG	L1	liver	RNA labelling group	Acsl1	+	220450	113801	119568	240813	A>T	13	5.89702880471762e-05	A>	>T	16957.6923076923
7029_GCGAAT_5029_ACCGAG	L1	liver	RNA labelling group	Acsl1	+	220450	113801	119568	240813	C>A	6	5.27236140279962e-05	C>	>A	18966.8333333333
7029_GCGAAT_5029_ACCGAG	L1	liver	RNA labelling group	Acsl1	+	220450	113801	119568	240813	C>G	1	8.78726900466604e-06	C>	>G	113801
7029_GCGAAT_5029_ACCGAG	L1	liver	RNA labelling group	Acsl1	+	220450	113801	119568	240813	C>T	83	0.000729343327387281	C>	>T	1371.09638554217
7029_GCGAAT_5029_ACCGAG	L1	liver	RNA labelling group	Acsl1	+	220450	113801	119568	240813	G>A	256	0.00214104108122574	G>	>A	467.062500000001
7029_GCGAAT_5029_ACCGAG	L1	liver	RNA labelling group	Acsl1	+	220450	113801	119568	240813	G>C	5	4.18172086176904e-05	G>	>C	23913.6
7029_GCGAAT_5029_ACCGAG	L1	liver	RNA labelling group	Acsl1	+	220450	113801	119568	240813	G>T	4	3.34537668941523e-05	G>	>T	29892
7029_GCGAAT_5029_ACCGAG	L1	liver	RNA labelling group	Acsl1	+	220450	113801	119568	240813	T>A	27	0.000112120192846732	T>	>A	8919
7029_GCGAAT_5029_ACCGAG	L1	liver	RNA labelling group	Acsl1	+	220450	113801	119568	240813	T>C	625	0.00259537483441508	T>	>C	385.300800000001
7029_GCGAAT_5029_ACCGAG	L1	liver	RNA labelling group	Acsl1	+	220450	113801	119568	240813	T>G	11	4.56785970857055e-05	T>	>G	21892.0909090909
7029_GCGAAT_5029_ACCGAG	L1	liver	RNA labelling group	Acsl3	+	7754	2153	3912	8678	A>C	0	0	A>	>C	Inf
7029_GCGAAT_5029_ACCGAG	L1	liver	RNA labelling group	Acsl3	+	7754	2153	3912	8678	A>G	0	0	A>	>G	Inf
7029_GCGAAT_5029_ACCGAG	L1	liver	RNA labelling group	Acsl3	+	7754	2153	3912	8678	A>T	1	0.000128965695125097	A>	>T	7754
7029_GCGAAT_5029_ACCGAG	L1	liver	RNA labelling group	Acsl3	+	7754	2153	3912	8678	C>A	0	0	C>	>A	Inf
7029_GCGAAT_5029_ACCGAG	L1	liver	RNA labelling group	Acsl3	+	7754	2153	3912	8678	C>G	0	0	C>	>G	Inf
7029_GCGAAT_5029_ACCGAG	L1	liver	RNA labelling group	Acsl3	+	7754	2153	3912	8678	C>T	0	0	C>	>T	Inf
7029_GCGAAT_5029_ACCGAG	L1	liver	RNA labelling group	Acsl3	+	7754	2153	3912	8678	G>A	7	0.00178936605316973	G>	>A	558.857142857144
7029_GCGAAT_5029_ACCGAG	L1	liver	RNA labelling group	Acsl3	+	7754	2153	3912	8678	G>C	0	0	G>	>C	Inf
7029_GCGAAT_5029_ACCGAG	L1	liver	RNA labelling group	Acsl3	+	7754	2153	3912	8678	G>T	0	0	G>	>T	Inf
7029_GCGAAT_5029_ACCGAG	L1	liver	RNA labelling group	Acsl3	+	7754	2153	3912	8678	T>A	0	0	T>	>A	Inf
7029_GCGAAT_5029_ACCGAG	L1	liver	RNA labelling group	Acsl3	+	7754	2153	3912	8678	T>C	28	0.00322654989628946	T>	>C	309.928571428572
7029_GCGAAT_5029_ACCGAG	L1	liver	RNA labelling group	Acsl3	+	7754	2153	3912	8678	T>G	0	0	T>	>G	Inf
7029_GCGAAT_5029_ACCGAG	L1	liver	RNA labelling group	Acsl5	+	40370	31833	28876	51952	A>C	1	2.4770869457518e-05	A>	>C	40370
7029_GCGAAT_5029_ACCGAG	L1	liver	RNA labelling group	Acsl5	+	40370	31833	28876	51952	A>G	5	0.00012385434728759	A>	>G	8074
7029_GCGAAT_5029_ACCGAG	L1	liver	RNA labelling group	Acsl5	+	40370	31833	28876	51952	A>T	4	9.90834778300718e-05	A>	>T	10092.5
7029_GCGAAT_5029_ACCGAG	L1	liver	RNA labelling group	Acsl5	+	40370	31833	28876	51952	C>A	0	0	C>	>A	Inf
7029_GCGAAT_5029_ACCGAG	L1	liver	RNA labelling group	Acsl5	+	40370	31833	28876	51952	C>G	0	0	C>	>G	Inf
7029_GCGAAT_5029_ACCGAG	L1	liver	RNA labelling group	Acsl5	+	40370	31833	28876	51952	C>T	42	0.00131938554330411	C>	>T	757.928571428576
7029_GCGAAT_5029_ACCGAG	L1	liver	RNA labelling group	Acsl5	+	40370	31833	28876	51952	G>A	2	6.92616705914947e-05	G>	>A	14438
7029_GCGAAT_5029_ACCGAG	L1	liver	RNA labelling group	Acsl5	+	40370	31833	28876	51952	G>C	0	0	G>	>C	Inf
7029_GCGAAT_5029_ACCGAG	L1	liver	RNA labelling group	Acsl5	+	40370	31833	28876	51952	G>T	1	3.46308352957473e-05	G>	>T	28876
7029_GCGAAT_5029_ACCGAG	L1	liver	RNA labelling group	Acsl5	+	40370	31833	28876	51952	T>A	4	7.69941484447182e-05	T>	>A	12988
7029_GCGAAT_5029_ACCGAG	L1	liver	RNA labelling group	Acsl5	+	40370	31833	28876	51952	T>C	252	0.00485063135201724	T>	>C	206.15873015873
7029_GCGAAT_5029_ACCGAG	L1	liver	RNA labelling group	Acsl5	+	40370	31833	28876	51952	T>G	3	5.77456113335387e-05	T>	>G	17317.3333333333
7029_GCGAAT_5029_ACCGAG	L1	liver	RNA labelling group	Acsm1	+	40570	31805	28101	40044	A>C	0	0	A>	>C	Inf
7029_GCGAAT_5029_ACCGAG	L1	liver	RNA labelling group	Acsm1	+	40570	31805	28101	40044	A>G	3	7.39462657135815e-05	A>	>G	13523.3333333333
7029_GCGAAT_5029_ACCGAG	L1	liver	RNA labelling group	Acsm1	+	40570	31805	28101	40044	A>T	3	7.39462657135815e-05	A>	>T	13523.3333333333
7029_GCGAAT_5029_ACCGAG	L1	liver	RNA labelling group	Acsm1	+	40570	31805	28101	40044	C>A	0	0	C>	>A	Inf
7029_GCGAAT_5029_ACCGAG	L1	liver	RNA labelling group	Acsm1	+	40570	31805	28101	40044	C>G	2	6.28831944662789e-05	C>	>G	15902.5
7029_GCGAAT_5029_ACCGAG	L1	liver	RNA labelling group	Acsm1	+	40570	31805	28101	40044	C>T	15	0.000471623958497092	C>	>T	2120.33333333333
7029_GCGAAT_5029_ACCGAG	L1	liver	RNA labelling group	Acsm1	+	40570	31805	28101	40044	G>A	2	7.11718444183481e-05	G>	>A	14050.5
7029_GCGAAT_5029_ACCGAG	L1	liver	RNA labelling group	Acsm1	+	40570	31805	28101	40044	G>C	1	3.5585922209174e-05	G>	>C	28101
7029_GCGAAT_5029_ACCGAG	L1	liver	RNA labelling group	Acsm1	+	40570	31805	28101	40044	G>T	3	0.000106757766627522	G>	>T	9367
7029_GCGAAT_5029_ACCGAG	L1	liver	RNA labelling group	Acsm1	+	40570	31805	28101	40044	T>A	6	0.000149835181300569	T>	>A	6674
7029_GCGAAT_5029_ACCGAG	L1	liver	RNA labelling group	Acsm1	+	40570	31805	28101	40044	T>C	250	0.00624313255419039	T>	>C	160.176
7029_GCGAAT_5029_ACCGAG	L1	liver	RNA labelling group	Acsm1	+	40570	31805	28101	40044	T>G	0	0	T>	>G	Inf
7029_GCGAAT_5029_ACCGAG	L1	liver	RNA labelling group	Acsm3	+	5756	1442	2180	5469	A>C	0	0	A>	>C	Inf
7029_GCGAAT_5029_ACCGAG	L1	liver	RNA labelling group	Acsm3	+	5756	1442	2180	5469	A>G	0	0	A>	>G	Inf
7029_GCGAAT_5029_ACCGAG	L1	liver	RNA labelling group	Acsm3	+	5756	1442	2180	5469	A>T	0	0	A>	>T	Inf
7029_GCGAAT_5029_ACCGAG	L1	liver	RNA labelling group	Acsm3	+	5756	1442	2180	5469	C>A	6	0.00416088765603328	C>	>A	240.333333333334
7029_GCGAAT_5029_ACCGAG	L1	liver	RNA labelling group	Acsm3	+	5756	1442	2180	5469	C>G	0	0	C>	>G	Inf
7029_GCGAAT_5029_ACCGAG	L1	liver	RNA labelling group	Acsm3	+	5756	1442	2180	5469	C>T	0	0	C>	>T	Inf
7029_GCGAAT_5029_ACCGAG	L1	liver	RNA labelling group	Acsm3	+	5756	1442	2180	5469	G>A	0	0	G>	>A	Inf
7029_GCGAAT_5029_ACCGAG	L1	liver	RNA labelling group	Acsm3	+	5756	1442	2180	5469	G>C	0	0	G>	>C	Inf
7029_GCGAAT_5029_ACCGAG	L1	liver	RNA labelling group	Acsm3	+	5756	1442	2180	5469	G>T	0	0	G>	>T	Inf
7029_GCGAAT_5029_ACCGAG	L1	liver	RNA labelling group	Acsm3	+	5756	1442	2180	5469	T>A	0	0	T>	>A	Inf
7029_GCGAAT_5029_ACCGAG	L1	liver	RNA labelling group	Acsm3	+	5756	1442	2180	5469	T>C	11	0.00201133662461144	T>	>C	497.18181818182
7029_GCGAAT_5029_ACCGAG	L1	liver	RNA labelling group	Acsm3	+	5756	1442	2180	5469	T>G	0	0	T>	>G	Inf
7029_GCGAAT_5029_ACCGAG	L1	liver	RNA labelling group	Acsm5	+	10465	4645	4194	6326	A>C	0	0	A>	>C	Inf
7029_GCGAAT_5029_ACCGAG	L1	liver	RNA labelling group	Acsm5	+	10465	4645	4194	6326	A>G	5	0.000477783086478739	A>	>G	2093
7029_GCGAAT_5029_ACCGAG	L1	liver	RNA labelling group	Acsm5	+	10465	4645	4194	6326	A>T	1	9.55566172957477e-05	A>	>T	10465
7029_GCGAAT_5029_ACCGAG	L1	liver	RNA labelling group	Acsm5	+	10465	4645	4194	6326	C>A	2	0.000430570505920344	C>	>A	2322.5
7029_GCGAAT_5029_ACCGAG	L1	liver	RNA labelling group	Acsm5	+	10465	4645	4194	6326	C>G	0	0	C>	>G	Inf
7029_GCGAAT_5029_ACCGAG	L1	liver	RNA labelling group	Acsm5	+	10465	4645	4194	6326	C>T	0	0	C>	>T	Inf
7029_GCGAAT_5029_ACCGAG	L1	liver	RNA labelling group	Acsm5	+	10465	4645	4194	6326	G>A	27	0.00643776824034334	G>	>A	155.333333333334
7029_GCGAAT_5029_ACCGAG	L1	liver	RNA labelling group	Acsm5	+	10465	4645	4194	6326	G>C	0	0	G>	>C	Inf
7029_GCGAAT_5029_ACCGAG	L1	liver	RNA labelling group	Acsm5	+	10465	4645	4194	6326	G>T	0	0	G>	>T	Inf
7029_GCGAAT_5029_ACCGAG	L1	liver	RNA labelling group	Acsm5	+	10465	4645	4194	6326	T>A	7	0.00110654441985456	T>	>A	903.714285714293
7029_GCGAAT_5029_ACCGAG	L1	liver	RNA labelling group	Acsm5	+	10465	4645	4194	6326	T>C	8	0.0012646221941195	T>	>C	790.750000000004
7029_GCGAAT_5029_ACCGAG	L1	liver	RNA labelling group	Acsm5	+	10465	4645	4194	6326	T>G	0	0	T>	>G	Inf
7029_GCGAAT_5029_ACCGAG	L1	liver	RNA labelling group	Acss2	+	6404	5495	5076	9877	A>C	0	0	A>	>C	Inf
7029_GCGAAT_5029_ACCGAG	L1	liver	RNA labelling group	Acss2	+	6404	5495	5076	9877	A>G	1	0.000156152404747033	A>	>G	6404
7029_GCGAAT_5029_ACCGAG	L1	liver	RNA labelling group	Acss2	+	6404	5495	5076	9877	A>T	0	0	A>	>T	Inf
7029_GCGAAT_5029_ACCGAG	L1	liver	RNA labelling group	Acss2	+	6404	5495	5076	9877	C>A	0	0	C>	>A	Inf
7029_GCGAAT_5029_ACCGAG	L1	liver	RNA labelling group	Acss2	+	6404	5495	5076	9877	C>G	0	0	C>	>G	Inf
7029_GCGAAT_5029_ACCGAG	L1	liver	RNA labelling group	Acss2	+	6404	5495	5076	9877	C>T	7	0.00127388535031847	C>	>T	785.000000000001
7029_GCGAAT_5029_ACCGAG	L1	liver	RNA labelling group	Acss2	+	6404	5495	5076	9877	G>A	0	0	G>	>A	Inf
7029_GCGAAT_5029_ACCGAG	L1	liver	RNA labelling group	Acss2	+	6404	5495	5076	9877	G>C	0	0	G>	>C	Inf
7029_GCGAAT_5029_ACCGAG	L1	liver	RNA labelling group	Acss2	+	6404	5495	5076	9877	G>T	3	0.000591016548463357	G>	>T	1692
7029_GCGAAT_5029_ACCGAG	L1	liver	RNA labelling group	Acss2	+	6404	5495	5076	9877	T>A	6	0.00060747190442442	T>	>A	1646.16666666667
7029_GCGAAT_5029_ACCGAG	L1	liver	RNA labelling group	Acss2	+	6404	5495	5076	9877	T>C	16	0.00161992507846512	T>	>C	617.3125
7029_GCGAAT_5029_ACCGAG	L1	liver	RNA labelling group	Acss2	+	6404	5495	5076	9877	T>G	0	0	T>	>G	Inf
7029_GCGAAT_5029_ACCGAG	L1	liver	RNA labelling group	Actl6a	+	4272	2668	2152	4422	A>C	0	0	A>	>C	Inf
7029_GCGAAT_5029_ACCGAG	L1	liver	RNA labelling group	Actl6a	+	4272	2668	2152	4422	A>G	3	0.000702247191011236	A>	>G	1424
7029_GCGAAT_5029_ACCGAG	L1	liver	RNA labelling group	Actl6a	+	4272	2668	2152	4422	A>T	1	0.000234082397003745	A>	>T	4272
7029_GCGAAT_5029_ACCGAG	L1	liver	RNA labelling group	Actl6a	+	4272	2668	2152	4422	C>A	0	0	C>	>A	Inf
7029_GCGAAT_5029_ACCGAG	L1	liver	RNA labelling group	Actl6a	+	4272	2668	2152	4422	C>G	1	0.000374812593703148	C>	>G	2668
7029_GCGAAT_5029_ACCGAG	L1	liver	RNA labelling group	Actl6a	+	4272	2668	2152	4422	C>T	6	0.00224887556221889	C>	>T	444.666666666667
7029_GCGAAT_5029_ACCGAG	L1	liver	RNA labelling group	Actl6a	+	4272	2668	2152	4422	G>A	0	0	G>	>A	Inf
7029_GCGAAT_5029_ACCGAG	L1	liver	RNA labelling group	Actl6a	+	4272	2668	2152	4422	G>C	0	0	G>	>C	Inf
7029_GCGAAT_5029_ACCGAG	L1	liver	RNA labelling group	Actl6a	+	4272	2668	2152	4422	G>T	0	0	G>	>T	Inf
7029_GCGAAT_5029_ACCGAG	L1	liver	RNA labelling group	Actl6a	+	4272	2668	2152	4422	T>A	0	0	T>	>A	Inf
7029_GCGAAT_5029_ACCGAG	L1	liver	RNA labelling group	Actl6a	+	4272	2668	2152	4422	T>C	7	0.00158299412030755	T>	>C	631.714285714287
7029_GCGAAT_5029_ACCGAG	L1	liver	RNA labelling group	Actl6a	+	4272	2668	2152	4422	T>G	0	0	T>	>G	Inf
7029_GCGAAT_5029_ACCGAG	L1	liver	RNA labelling group	Actr10	+	11904	6882	7665	10190	A>C	0	0	A>	>C	Inf
7029_GCGAAT_5029_ACCGAG	L1	liver	RNA labelling group	Actr10	+	11904	6882	7665	10190	A>G	3	0.000252016129032258	A>	>G	3968
7029_GCGAAT_5029_ACCGAG	L1	liver	RNA labelling group	Actr10	+	11904	6882	7665	10190	A>T	2	0.000168010752688172	A>	>T	5952
7029_GCGAAT_5029_ACCGAG	L1	liver	RNA labelling group	Actr10	+	11904	6882	7665	10190	C>A	1	0.0001453065969195	C>	>A	6882
7029_GCGAAT_5029_ACCGAG	L1	liver	RNA labelling group	Actr10	+	11904	6882	7665	10190	C>G	0	0	C>	>G	Inf
7029_GCGAAT_5029_ACCGAG	L1	liver	RNA labelling group	Actr10	+	11904	6882	7665	10190	C>T	4	0.000581226387678001	C>	>T	1720.5
7029_GCGAAT_5029_ACCGAG	L1	liver	RNA labelling group	Actr10	+	11904	6882	7665	10190	G>A	1	0.000130463144161774	G>	>A	7665
7029_GCGAAT_5029_ACCGAG	L1	liver	RNA labelling group	Actr10	+	11904	6882	7665	10190	G>C	0	0	G>	>C	Inf
7029_GCGAAT_5029_ACCGAG	L1	liver	RNA labelling group	Actr10	+	11904	6882	7665	10190	G>T	0	0	G>	>T	Inf
7029_GCGAAT_5029_ACCGAG	L1	liver	RNA labelling group	Actr10	+	11904	6882	7665	10190	T>A	5	0.000490677134445535	T>	>A	2038
7029_GCGAAT_5029_ACCGAG	L1	liver	RNA labelling group	Actr10	+	11904	6882	7665	10190	T>C	26	0.00255152109911678	T>	>C	391.923076923077
7029_GCGAAT_5029_ACCGAG	L1	liver	RNA labelling group	Actr10	+	11904	6882	7665	10190	T>G	0	0	T>	>G	Inf
7029_GCGAAT_5029_ACCGAG	L1	liver	RNA labelling group	Actr8	+	5695	3221	4379	4900	A>C	0	0	A>	>C	Inf
7029_GCGAAT_5029_ACCGAG	L1	liver	RNA labelling group	Actr8	+	5695	3221	4379	4900	A>G	1	0.000175592625109745	A>	>G	5695
7029_GCGAAT_5029_ACCGAG	L1	liver	RNA labelling group	Actr8	+	5695	3221	4379	4900	A>T	0	0	A>	>T	Inf
7029_GCGAAT_5029_ACCGAG	L1	liver	RNA labelling group	Actr8	+	5695	3221	4379	4900	C>A	0	0	C>	>A	Inf
7029_GCGAAT_5029_ACCGAG	L1	liver	RNA labelling group	Actr8	+	5695	3221	4379	4900	C>G	0	0	C>	>G	Inf
7029_GCGAAT_5029_ACCGAG	L1	liver	RNA labelling group	Actr8	+	5695	3221	4379	4900	C>T	1	0.000310462589257994	C>	>T	3221
7029_GCGAAT_5029_ACCGAG	L1	liver	RNA labelling group	Actr8	+	5695	3221	4379	4900	G>A	1	0.000228362639872117	G>	>A	4379
7029_GCGAAT_5029_ACCGAG	L1	liver	RNA labelling group	Actr8	+	5695	3221	4379	4900	G>C	0	0	G>	>C	Inf
7029_GCGAAT_5029_ACCGAG	L1	liver	RNA labelling group	Actr8	+	5695	3221	4379	4900	G>T	0	0	G>	>T	Inf
7029_GCGAAT_5029_ACCGAG	L1	liver	RNA labelling group	Actr8	+	5695	3221	4379	4900	T>A	0	0	T>	>A	Inf
7029_GCGAAT_5029_ACCGAG	L1	liver	RNA labelling group	Actr8	+	5695	3221	4379	4900	T>C	3	0.000612244897959184	T>	>C	1633.33333333333
7029_GCGAAT_5029_ACCGAG	L1	liver	RNA labelling group	Actr8	+	5695	3221	4379	4900	T>G	0	0	T>	>G	Inf
7029_GCGAAT_5029_ACCGAG	L1	liver	RNA labelling group	Acvr2a	+	2837	1278	951	2412	A>C	0	0	A>	>C	Inf
7029_GCGAAT_5029_ACCGAG	L1	liver	RNA labelling group	Acvr2a	+	2837	1278	951	2412	A>G	0	0	A>	>G	Inf
7029_GCGAAT_5029_ACCGAG	L1	liver	RNA labelling group	Acvr2a	+	2837	1278	951	2412	A>T	0	0	A>	>T	Inf
7029_GCGAAT_5029_ACCGAG	L1	liver	RNA labelling group	Acvr2a	+	2837	1278	951	2412	C>A	0	0	C>	>A	Inf
7029_GCGAAT_5029_ACCGAG	L1	liver	RNA labelling group	Acvr2a	+	2837	1278	951	2412	C>G	0	0	C>	>G	Inf
7029_GCGAAT_5029_ACCGAG	L1	liver	RNA labelling group	Acvr2a	+	2837	1278	951	2412	C>T	2	0.00156494522691705	C>	>T	639.000000000003
7029_GCGAAT_5029_ACCGAG	L1	liver	RNA labelling group	Acvr2a	+	2837	1278	951	2412	G>A	1	0.0010515247108307	G>	>A	951.000000000004
7029_GCGAAT_5029_ACCGAG	L1	liver	RNA labelling group	Acvr2a	+	2837	1278	951	2412	G>C	0	0	G>	>C	Inf
7029_GCGAAT_5029_ACCGAG	L1	liver	RNA labelling group	Acvr2a	+	2837	1278	951	2412	G>T	0	0	G>	>T	Inf
7029_GCGAAT_5029_ACCGAG	L1	liver	RNA labelling group	Acvr2a	+	2837	1278	951	2412	T>A	0	0	T>	>A	Inf
7029_GCGAAT_5029_ACCGAG	L1	liver	RNA labelling group	Acvr2a	+	2837	1278	951	2412	T>C	0	0	T>	>C	Inf
7029_GCGAAT_5029_ACCGAG	L1	liver	RNA labelling group	Acvr2a	+	2837	1278	951	2412	T>G	0	0	T>	>G	Inf
7029_GCGAAT_5029_ACCGAG	L1	liver	RNA labelling group	Acvr2b	+	2849	1245	1519	2179	A>C	0	0	A>	>C	Inf
7029_GCGAAT_5029_ACCGAG	L1	liver	RNA labelling group	Acvr2b	+	2849	1245	1519	2179	A>G	0	0	A>	>G	Inf
7029_GCGAAT_5029_ACCGAG	L1	liver	RNA labelling group	Acvr2b	+	2849	1245	1519	2179	A>T	1	0.000351000351000351	A>	>T	2849
7029_GCGAAT_5029_ACCGAG	L1	liver	RNA labelling group	Acvr2b	+	2849	1245	1519	2179	C>A	0	0	C>	>A	Inf
7029_GCGAAT_5029_ACCGAG	L1	liver	RNA labelling group	Acvr2b	+	2849	1245	1519	2179	C>G	0	0	C>	>G	Inf
7029_GCGAAT_5029_ACCGAG	L1	liver	RNA labelling group	Acvr2b	+	2849	1245	1519	2179	C>T	0	0	C>	>T	Inf
7029_GCGAAT_5029_ACCGAG	L1	liver	RNA labelling group	Acvr2b	+	2849	1245	1519	2179	G>A	5	0.00329163923633969	G>	>A	303.800000000001
7029_GCGAAT_5029_ACCGAG	L1	liver	RNA labelling group	Acvr2b	+	2849	1245	1519	2179	G>C	0	0	G>	>C	Inf
7029_GCGAAT_5029_ACCGAG	L1	liver	RNA labelling group	Acvr2b	+	2849	1245	1519	2179	G>T	0	0	G>	>T	Inf
7029_GCGAAT_5029_ACCGAG	L1	liver	RNA labelling group	Acvr2b	+	2849	1245	1519	2179	T>A	0	0	T>	>A	Inf
7029_GCGAAT_5029_ACCGAG	L1	liver	RNA labelling group	Acvr2b	+	2849	1245	1519	2179	T>C	0	0	T>	>C	Inf
7029_GCGAAT_5029_ACCGAG	L1	liver	RNA labelling group	Acvr2b	+	2849	1245	1519	2179	T>G	0	0	T>	>G	Inf
7029_GCGAAT_5029_ACCGAG	L1	liver	RNA labelling group	Acy3	+	5872	5850	2896	5376	A>C	0	0	A>	>C	Inf
7029_GCGAAT_5029_ACCGAG	L1	liver	RNA labelling group	Acy3	+	5872	5850	2896	5376	A>G	0	0	A>	>G	Inf
7029_GCGAAT_5029_ACCGAG	L1	liver	RNA labelling group	Acy3	+	5872	5850	2896	5376	A>T	1	0.000170299727520436	A>	>T	5872
7029_GCGAAT_5029_ACCGAG	L1	liver	RNA labelling group	Acy3	+	5872	5850	2896	5376	C>A	0	0	C>	>A	Inf
7029_GCGAAT_5029_ACCGAG	L1	liver	RNA labelling group	Acy3	+	5872	5850	2896	5376	C>G	0	0	C>	>G	Inf
7029_GCGAAT_5029_ACCGAG	L1	liver	RNA labelling group	Acy3	+	5872	5850	2896	5376	C>T	1	0.000170940170940171	C>	>T	5850
7029_GCGAAT_5029_ACCGAG	L1	liver	RNA labelling group	Acy3	+	5872	5850	2896	5376	G>A	0	0	G>	>A	Inf
7029_GCGAAT_5029_ACCGAG	L1	liver	RNA labelling group	Acy3	+	5872	5850	2896	5376	G>C	0	0	G>	>C	Inf
7029_GCGAAT_5029_ACCGAG	L1	liver	RNA labelling group	Acy3	+	5872	5850	2896	5376	G>T	0	0	G>	>T	Inf
7029_GCGAAT_5029_ACCGAG	L1	liver	RNA labelling group	Acy3	+	5872	5850	2896	5376	T>A	0	0	T>	>A	Inf
7029_GCGAAT_5029_ACCGAG	L1	liver	RNA labelling group	Acy3	+	5872	5850	2896	5376	T>C	1	0.000186011904761905	T>	>C	5376
7029_GCGAAT_5029_ACCGAG	L1	liver	RNA labelling group	Acy3	+	5872	5850	2896	5376	T>G	0	0	T>	>G	Inf
7029_GCGAAT_5029_ACCGAG	L1	liver	RNA labelling group	Adal	+	2027	1207	1106	1990	A>C	0	0	A>	>C	Inf
7029_GCGAAT_5029_ACCGAG	L1	liver	RNA labelling group	Adal	+	2027	1207	1106	1990	A>G	0	0	A>	>G	Inf
7029_GCGAAT_5029_ACCGAG	L1	liver	RNA labelling group	Adal	+	2027	1207	1106	1990	A>T	0	0	A>	>T	Inf
7029_GCGAAT_5029_ACCGAG	L1	liver	RNA labelling group	Adal	+	2027	1207	1106	1990	C>A	0	0	C>	>A	Inf
7029_GCGAAT_5029_ACCGAG	L1	liver	RNA labelling group	Adal	+	2027	1207	1106	1990	C>G	0	0	C>	>G	Inf
7029_GCGAAT_5029_ACCGAG	L1	liver	RNA labelling group	Adal	+	2027	1207	1106	1990	C>T	0	0	C>	>T	Inf
7029_GCGAAT_5029_ACCGAG	L1	liver	RNA labelling group	Adal	+	2027	1207	1106	1990	G>A	0	0	G>	>A	Inf
7029_GCGAAT_5029_ACCGAG	L1	liver	RNA labelling group	Adal	+	2027	1207	1106	1990	G>C	0	0	G>	>C	Inf
7029_GCGAAT_5029_ACCGAG	L1	liver	RNA labelling group	Adal	+	2027	1207	1106	1990	G>T	0	0	G>	>T	Inf
7029_GCGAAT_5029_ACCGAG	L1	liver	RNA labelling group	Adal	+	2027	1207	1106	1990	T>A	0	0	T>	>A	Inf
7029_GCGAAT_5029_ACCGAG	L1	liver	RNA labelling group	Adal	+	2027	1207	1106	1990	T>C	1	0.00050251256281407	T>	>C	1990
7029_GCGAAT_5029_ACCGAG	L1	liver	RNA labelling group	Adal	+	2027	1207	1106	1990	T>G	0	0	T>	>G	Inf
7029_GCGAAT_5029_ACCGAG	L1	liver	RNA labelling group	Adam10	+	5403	2162	2753	6852	A>C	0	0	A>	>C	Inf
7029_GCGAAT_5029_ACCGAG	L1	liver	RNA labelling group	Adam10	+	5403	2162	2753	6852	A>G	1	0.000185082361650935	A>	>G	5403
7029_GCGAAT_5029_ACCGAG	L1	liver	RNA labelling group	Adam10	+	5403	2162	2753	6852	A>T	4	0.000740329446603739	A>	>T	1350.75
7029_GCGAAT_5029_ACCGAG	L1	liver	RNA labelling group	Adam10	+	5403	2162	2753	6852	C>A	0	0	C>	>A	Inf
7029_GCGAAT_5029_ACCGAG	L1	liver	RNA labelling group	Adam10	+	5403	2162	2753	6852	C>G	0	0	C>	>G	Inf
7029_GCGAAT_5029_ACCGAG	L1	liver	RNA labelling group	Adam10	+	5403	2162	2753	6852	C>T	3	0.00138760407030527	C>	>T	720.666666666668
7029_GCGAAT_5029_ACCGAG	L1	liver	RNA labelling group	Adam10	+	5403	2162	2753	6852	G>A	1	0.000363240101707228	G>	>A	2753
7029_GCGAAT_5029_ACCGAG	L1	liver	RNA labelling group	Adam10	+	5403	2162	2753	6852	G>C	0	0	G>	>C	Inf
7029_GCGAAT_5029_ACCGAG	L1	liver	RNA labelling group	Adam10	+	5403	2162	2753	6852	G>T	0	0	G>	>T	Inf
7029_GCGAAT_5029_ACCGAG	L1	liver	RNA labelling group	Adam10	+	5403	2162	2753	6852	T>A	0	0	T>	>A	Inf
7029_GCGAAT_5029_ACCGAG	L1	liver	RNA labelling group	Adam10	+	5403	2162	2753	6852	T>C	19	0.0027729130180969	T>	>C	360.631578947369
7029_GCGAAT_5029_ACCGAG	L1	liver	RNA labelling group	Adam10	+	5403	2162	2753	6852	T>G	0	0	T>	>G	Inf
7029_GCGAAT_5029_ACCGAG	L1	liver	RNA labelling group	Adap2	+	13517	7692	8113	4050	A>C	0	0	A>	>C	Inf
7029_GCGAAT_5029_ACCGAG	L1	liver	RNA labelling group	Adap2	+	13517	7692	8113	4050	A>G	31	0.00229340830065843	A>	>G	436.032258064516
7029_GCGAAT_5029_ACCGAG	L1	liver	RNA labelling group	Adap2	+	13517	7692	8113	4050	A>T	0	0	A>	>T	Inf
7029_GCGAAT_5029_ACCGAG	L1	liver	RNA labelling group	Adap2	+	13517	7692	8113	4050	C>A	7	0.000910036401456058	C>	>A	1098.85714285714
7029_GCGAAT_5029_ACCGAG	L1	liver	RNA labelling group	Adap2	+	13517	7692	8113	4050	C>G	0	0	C>	>G	Inf
7029_GCGAAT_5029_ACCGAG	L1	liver	RNA labelling group	Adap2	+	13517	7692	8113	4050	C>T	0	0	C>	>T	Inf
7029_GCGAAT_5029_ACCGAG	L1	liver	RNA labelling group	Adap2	+	13517	7692	8113	4050	G>A	8	0.000986071736718846	G>	>A	1014.125
7029_GCGAAT_5029_ACCGAG	L1	liver	RNA labelling group	Adap2	+	13517	7692	8113	4050	G>C	0	0	G>	>C	Inf
7029_GCGAAT_5029_ACCGAG	L1	liver	RNA labelling group	Adap2	+	13517	7692	8113	4050	G>T	0	0	G>	>T	Inf
7029_GCGAAT_5029_ACCGAG	L1	liver	RNA labelling group	Adap2	+	13517	7692	8113	4050	T>A	10	0.00246913580246913	T>	>A	405.000000000001
7029_GCGAAT_5029_ACCGAG	L1	liver	RNA labelling group	Adap2	+	13517	7692	8113	4050	T>C	16	0.00395061728395061	T>	>C	253.125
7029_GCGAAT_5029_ACCGAG	L1	liver	RNA labelling group	Adap2	+	13517	7692	8113	4050	T>G	0	0	T>	>G	Inf
7029_GCGAAT_5029_ACCGAG	L1	liver	RNA labelling group	Adat3	+	3226	3012	3045	5270	A>C	0	0	A>	>C	Inf
7029_GCGAAT_5029_ACCGAG	L1	liver	RNA labelling group	Adat3	+	3226	3012	3045	5270	A>G	0	0	A>	>G	Inf
7029_GCGAAT_5029_ACCGAG	L1	liver	RNA labelling group	Adat3	+	3226	3012	3045	5270	A>T	0	0	A>	>T	Inf
7029_GCGAAT_5029_ACCGAG	L1	liver	RNA labelling group	Adat3	+	3226	3012	3045	5270	C>A	0	0	C>	>A	Inf
7029_GCGAAT_5029_ACCGAG	L1	liver	RNA labelling group	Adat3	+	3226	3012	3045	5270	C>G	0	0	C>	>G	Inf
7029_GCGAAT_5029_ACCGAG	L1	liver	RNA labelling group	Adat3	+	3226	3012	3045	5270	C>T	0	0	C>	>T	Inf
7029_GCGAAT_5029_ACCGAG	L1	liver	RNA labelling group	Adat3	+	3226	3012	3045	5270	G>A	0	0	G>	>A	Inf
7029_GCGAAT_5029_ACCGAG	L1	liver	RNA labelling group	Adat3	+	3226	3012	3045	5270	G>C	1	0.000328407224958949	G>	>C	3045
7029_GCGAAT_5029_ACCGAG	L1	liver	RNA labelling group	Adat3	+	3226	3012	3045	5270	G>T	0	0	G>	>T	Inf
7029_GCGAAT_5029_ACCGAG	L1	liver	RNA labelling group	Adat3	+	3226	3012	3045	5270	T>A	6	0.00113851992409867	T>	>A	878.333333333335
7029_GCGAAT_5029_ACCGAG	L1	liver	RNA labelling group	Adat3	+	3226	3012	3045	5270	T>C	5	0.00094876660341556	T>	>C	1054
7029_GCGAAT_5029_ACCGAG	L1	liver	RNA labelling group	Adat3	+	3226	3012	3045	5270	T>G	0	0	T>	>G	Inf
7029_GCGAAT_5029_ACCGAG	L1	liver	RNA labelling group	Adck1	+	2736	1282	1674	3853	A>C	0	0	A>	>C	Inf
7029_GCGAAT_5029_ACCGAG	L1	liver	RNA labelling group	Adck1	+	2736	1282	1674	3853	A>G	1	0.000365497076023392	A>	>G	2736
7029_GCGAAT_5029_ACCGAG	L1	liver	RNA labelling group	Adck1	+	2736	1282	1674	3853	A>T	1	0.000365497076023392	A>	>T	2736
7029_GCGAAT_5029_ACCGAG	L1	liver	RNA labelling group	Adck1	+	2736	1282	1674	3853	C>A	0	0	C>	>A	Inf
7029_GCGAAT_5029_ACCGAG	L1	liver	RNA labelling group	Adck1	+	2736	1282	1674	3853	C>G	0	0	C>	>G	Inf
7029_GCGAAT_5029_ACCGAG	L1	liver	RNA labelling group	Adck1	+	2736	1282	1674	3853	C>T	1	0.00078003120124805	C>	>T	1282
7029_GCGAAT_5029_ACCGAG	L1	liver	RNA labelling group	Adck1	+	2736	1282	1674	3853	G>A	0	0	G>	>A	Inf
7029_GCGAAT_5029_ACCGAG	L1	liver	RNA labelling group	Adck1	+	2736	1282	1674	3853	G>C	0	0	G>	>C	Inf
7029_GCGAAT_5029_ACCGAG	L1	liver	RNA labelling group	Adck1	+	2736	1282	1674	3853	G>T	0	0	G>	>T	Inf
7029_GCGAAT_5029_ACCGAG	L1	liver	RNA labelling group	Adck1	+	2736	1282	1674	3853	T>A	2	0.00051907604464054	T>	>A	1926.5
7029_GCGAAT_5029_ACCGAG	L1	liver	RNA labelling group	Adck1	+	2736	1282	1674	3853	T>C	14	0.00363353231248377	T>	>C	275.214285714286
7029_GCGAAT_5029_ACCGAG	L1	liver	RNA labelling group	Adck1	+	2736	1282	1674	3853	T>G	0	0	T>	>G	Inf
7029_GCGAAT_5029_ACCGAG	L1	liver	RNA labelling group	Adck2	+	2948	1624	2326	2317	A>C	0	0	A>	>C	Inf
7029_GCGAAT_5029_ACCGAG	L1	liver	RNA labelling group	Adck2	+	2948	1624	2326	2317	A>G	1	0.00033921302578019	A>	>G	2948
7029_GCGAAT_5029_ACCGAG	L1	liver	RNA labelling group	Adck2	+	2948	1624	2326	2317	A>T	3	0.00101763907734056	A>	>T	982.666666666676
7029_GCGAAT_5029_ACCGAG	L1	liver	RNA labelling group	Adck2	+	2948	1624	2326	2317	C>A	0	0	C>	>A	Inf
7029_GCGAAT_5029_ACCGAG	L1	liver	RNA labelling group	Adck2	+	2948	1624	2326	2317	C>G	0	0	C>	>G	Inf
7029_GCGAAT_5029_ACCGAG	L1	liver	RNA labelling group	Adck2	+	2948	1624	2326	2317	C>T	0	0	C>	>T	Inf
7029_GCGAAT_5029_ACCGAG	L1	liver	RNA labelling group	Adck2	+	2948	1624	2326	2317	G>A	0	0	G>	>A	Inf
7029_GCGAAT_5029_ACCGAG	L1	liver	RNA labelling group	Adck2	+	2948	1624	2326	2317	G>C	0	0	G>	>C	Inf
7029_GCGAAT_5029_ACCGAG	L1	liver	RNA labelling group	Adck2	+	2948	1624	2326	2317	G>T	0	0	G>	>T	Inf
7029_GCGAAT_5029_ACCGAG	L1	liver	RNA labelling group	Adck2	+	2948	1624	2326	2317	T>A	0	0	T>	>A	Inf
7029_GCGAAT_5029_ACCGAG	L1	liver	RNA labelling group	Adck2	+	2948	1624	2326	2317	T>C	11	0.0047475183426845	T>	>C	210.636363636364
7029_GCGAAT_5029_ACCGAG	L1	liver	RNA labelling group	Adck2	+	2948	1624	2326	2317	T>G	0	0	T>	>G	Inf
7029_GCGAAT_5029_ACCGAG	L1	liver	RNA labelling group	Adck5	+	2249	2329	2254	1645	A>C	0	0	A>	>C	Inf
7029_GCGAAT_5029_ACCGAG	L1	liver	RNA labelling group	Adck5	+	2249	2329	2254	1645	A>G	0	0	A>	>G	Inf
7029_GCGAAT_5029_ACCGAG	L1	liver	RNA labelling group	Adck5	+	2249	2329	2254	1645	A>T	0	0	A>	>T	Inf
7029_GCGAAT_5029_ACCGAG	L1	liver	RNA labelling group	Adck5	+	2249	2329	2254	1645	C>A	2	0.0008587376556462	C>	>A	1164.5
7029_GCGAAT_5029_ACCGAG	L1	liver	RNA labelling group	Adck5	+	2249	2329	2254	1645	C>G	0	0	C>	>G	Inf
7029_GCGAAT_5029_ACCGAG	L1	liver	RNA labelling group	Adck5	+	2249	2329	2254	1645	C>T	1	0.0004293688278231	C>	>T	2329
7029_GCGAAT_5029_ACCGAG	L1	liver	RNA labelling group	Adck5	+	2249	2329	2254	1645	G>A	22	0.00976042590949423	G>	>A	102.454545454545
7029_GCGAAT_5029_ACCGAG	L1	liver	RNA labelling group	Adck5	+	2249	2329	2254	1645	G>C	0	0	G>	>C	Inf
7029_GCGAAT_5029_ACCGAG	L1	liver	RNA labelling group	Adck5	+	2249	2329	2254	1645	G>T	0	0	G>	>T	Inf
7029_GCGAAT_5029_ACCGAG	L1	liver	RNA labelling group	Adck5	+	2249	2329	2254	1645	T>A	1	0.00060790273556231	T>	>A	1645
7029_GCGAAT_5029_ACCGAG	L1	liver	RNA labelling group	Adck5	+	2249	2329	2254	1645	T>C	3	0.00182370820668693	T>	>C	548.333333333333
7029_GCGAAT_5029_ACCGAG	L1	liver	RNA labelling group	Adck5	+	2249	2329	2254	1645	T>G	0	0	T>	>G	Inf
7029_GCGAAT_5029_ACCGAG	L1	liver	RNA labelling group	Add1	+	1704	1786	1491	2406	A>C	0	0	A>	>C	Inf
7029_GCGAAT_5029_ACCGAG	L1	liver	RNA labelling group	Add1	+	1704	1786	1491	2406	A>G	0	0	A>	>G	Inf
7029_GCGAAT_5029_ACCGAG	L1	liver	RNA labelling group	Add1	+	1704	1786	1491	2406	A>T	0	0	A>	>T	Inf
7029_GCGAAT_5029_ACCGAG	L1	liver	RNA labelling group	Add1	+	1704	1786	1491	2406	C>A	0	0	C>	>A	Inf
7029_GCGAAT_5029_ACCGAG	L1	liver	RNA labelling group	Add1	+	1704	1786	1491	2406	C>G	0	0	C>	>G	Inf
7029_GCGAAT_5029_ACCGAG	L1	liver	RNA labelling group	Add1	+	1704	1786	1491	2406	C>T	5	0.00279955207166853	C>	>T	357.2
7029_GCGAAT_5029_ACCGAG	L1	liver	RNA labelling group	Add1	+	1704	1786	1491	2406	G>A	0	0	G>	>A	Inf
7029_GCGAAT_5029_ACCGAG	L1	liver	RNA labelling group	Add1	+	1704	1786	1491	2406	G>C	0	0	G>	>C	Inf
7029_GCGAAT_5029_ACCGAG	L1	liver	RNA labelling group	Add1	+	1704	1786	1491	2406	G>T	0	0	G>	>T	Inf
7029_GCGAAT_5029_ACCGAG	L1	liver	RNA labelling group	Add1	+	1704	1786	1491	2406	T>A	0	0	T>	>A	Inf
7029_GCGAAT_5029_ACCGAG	L1	liver	RNA labelling group	Add1	+	1704	1786	1491	2406	T>C	5	0.00207813798836242	T>	>C	481.200000000002
7029_GCGAAT_5029_ACCGAG	L1	liver	RNA labelling group	Add1	+	1704	1786	1491	2406	T>G	0	0	T>	>G	Inf
7029_GCGAAT_5029_ACCGAG	L1	liver	RNA labelling group	Add3	+	2458	1048	1480	2689	A>C	0	0	A>	>C	Inf
7029_GCGAAT_5029_ACCGAG	L1	liver	RNA labelling group	Add3	+	2458	1048	1480	2689	A>G	0	0	A>	>G	Inf
7029_GCGAAT_5029_ACCGAG	L1	liver	RNA labelling group	Add3	+	2458	1048	1480	2689	A>T	0	0	A>	>T	Inf
7029_GCGAAT_5029_ACCGAG	L1	liver	RNA labelling group	Add3	+	2458	1048	1480	2689	C>A	0	0	C>	>A	Inf
7029_GCGAAT_5029_ACCGAG	L1	liver	RNA labelling group	Add3	+	2458	1048	1480	2689	C>G	0	0	C>	>G	Inf
7029_GCGAAT_5029_ACCGAG	L1	liver	RNA labelling group	Add3	+	2458	1048	1480	2689	C>T	0	0	C>	>T	Inf
7029_GCGAAT_5029_ACCGAG	L1	liver	RNA labelling group	Add3	+	2458	1048	1480	2689	G>A	5	0.00337837837837837	G>	>A	296.000000000001
7029_GCGAAT_5029_ACCGAG	L1	liver	RNA labelling group	Add3	+	2458	1048	1480	2689	G>C	0	0	G>	>C	Inf
7029_GCGAAT_5029_ACCGAG	L1	liver	RNA labelling group	Add3	+	2458	1048	1480	2689	G>T	0	0	G>	>T	Inf
7029_GCGAAT_5029_ACCGAG	L1	liver	RNA labelling group	Add3	+	2458	1048	1480	2689	T>A	2	0.000743770918557084	T>	>A	1344.5
7029_GCGAAT_5029_ACCGAG	L1	liver	RNA labelling group	Add3	+	2458	1048	1480	2689	T>C	0	0	T>	>C	Inf
7029_GCGAAT_5029_ACCGAG	L1	liver	RNA labelling group	Add3	+	2458	1048	1480	2689	T>G	0	0	T>	>G	Inf
7029_GCGAAT_5029_ACCGAG	L1	liver	RNA labelling group	Adgre1	+	3675	2347	1102	3811	A>C	0	0	A>	>C	Inf
7029_GCGAAT_5029_ACCGAG	L1	liver	RNA labelling group	Adgre1	+	3675	2347	1102	3811	A>G	0	0	A>	>G	Inf
7029_GCGAAT_5029_ACCGAG	L1	liver	RNA labelling group	Adgre1	+	3675	2347	1102	3811	A>T	0	0	A>	>T	Inf
7029_GCGAAT_5029_ACCGAG	L1	liver	RNA labelling group	Adgre1	+	3675	2347	1102	3811	C>A	0	0	C>	>A	Inf
7029_GCGAAT_5029_ACCGAG	L1	liver	RNA labelling group	Adgre1	+	3675	2347	1102	3811	C>G	0	0	C>	>G	Inf
7029_GCGAAT_5029_ACCGAG	L1	liver	RNA labelling group	Adgre1	+	3675	2347	1102	3811	C>T	4	0.00170430336599914	C>	>T	586.750000000003
7029_GCGAAT_5029_ACCGAG	L1	liver	RNA labelling group	Adgre1	+	3675	2347	1102	3811	G>A	2	0.00181488203266787	G>	>A	551.000000000002
7029_GCGAAT_5029_ACCGAG	L1	liver	RNA labelling group	Adgre1	+	3675	2347	1102	3811	G>C	0	0	G>	>C	Inf
7029_GCGAAT_5029_ACCGAG	L1	liver	RNA labelling group	Adgre1	+	3675	2347	1102	3811	G>T	0	0	G>	>T	Inf
7029_GCGAAT_5029_ACCGAG	L1	liver	RNA labelling group	Adgre1	+	3675	2347	1102	3811	T>A	2	0.000524796641301496	T>	>A	1905.5
7029_GCGAAT_5029_ACCGAG	L1	liver	RNA labelling group	Adgre1	+	3675	2347	1102	3811	T>C	6	0.00157438992390448	T>	>C	635.16666666667
7029_GCGAAT_5029_ACCGAG	L1	liver	RNA labelling group	Adgre1	+	3675	2347	1102	3811	T>G	0	0	T>	>G	Inf
7029_GCGAAT_5029_ACCGAG	L1	liver	RNA labelling group	Adgrf5	+	5538	3267	3913	5134	A>C	0	0	A>	>C	Inf
7029_GCGAAT_5029_ACCGAG	L1	liver	RNA labelling group	Adgrf5	+	5538	3267	3913	5134	A>G	1	0.000180570603105814	A>	>G	5538
7029_GCGAAT_5029_ACCGAG	L1	liver	RNA labelling group	Adgrf5	+	5538	3267	3913	5134	A>T	0	0	A>	>T	Inf
7029_GCGAAT_5029_ACCGAG	L1	liver	RNA labelling group	Adgrf5	+	5538	3267	3913	5134	C>A	0	0	C>	>A	Inf
7029_GCGAAT_5029_ACCGAG	L1	liver	RNA labelling group	Adgrf5	+	5538	3267	3913	5134	C>G	0	0	C>	>G	Inf
7029_GCGAAT_5029_ACCGAG	L1	liver	RNA labelling group	Adgrf5	+	5538	3267	3913	5134	C>T	0	0	C>	>T	Inf
7029_GCGAAT_5029_ACCGAG	L1	liver	RNA labelling group	Adgrf5	+	5538	3267	3913	5134	G>A	2	0.000511116790186558	G>	>A	1956.5
7029_GCGAAT_5029_ACCGAG	L1	liver	RNA labelling group	Adgrf5	+	5538	3267	3913	5134	G>C	0	0	G>	>C	Inf
7029_GCGAAT_5029_ACCGAG	L1	liver	RNA labelling group	Adgrf5	+	5538	3267	3913	5134	G>T	0	0	G>	>T	Inf
7029_GCGAAT_5029_ACCGAG	L1	liver	RNA labelling group	Adgrf5	+	5538	3267	3913	5134	T>A	0	0	T>	>A	Inf
7029_GCGAAT_5029_ACCGAG	L1	liver	RNA labelling group	Adgrf5	+	5538	3267	3913	5134	T>C	1	0.000194779898714453	T>	>C	5134
7029_GCGAAT_5029_ACCGAG	L1	liver	RNA labelling group	Adgrf5	+	5538	3267	3913	5134	T>G	0	0	T>	>G	Inf
7029_GCGAAT_5029_ACCGAG	L1	liver	RNA labelling group	Adgrl4	+	2049	1224	1186	2148	A>C	0	0	A>	>C	Inf
7029_GCGAAT_5029_ACCGAG	L1	liver	RNA labelling group	Adgrl4	+	2049	1224	1186	2148	A>G	1	0.000488042947779405	A>	>G	2049
7029_GCGAAT_5029_ACCGAG	L1	liver	RNA labelling group	Adgrl4	+	2049	1224	1186	2148	A>T	0	0	A>	>T	Inf
7029_GCGAAT_5029_ACCGAG	L1	liver	RNA labelling group	Adgrl4	+	2049	1224	1186	2148	C>A	0	0	C>	>A	Inf
7029_GCGAAT_5029_ACCGAG	L1	liver	RNA labelling group	Adgrl4	+	2049	1224	1186	2148	C>G	0	0	C>	>G	Inf
7029_GCGAAT_5029_ACCGAG	L1	liver	RNA labelling group	Adgrl4	+	2049	1224	1186	2148	C>T	0	0	C>	>T	Inf
7029_GCGAAT_5029_ACCGAG	L1	liver	RNA labelling group	Adgrl4	+	2049	1224	1186	2148	G>A	0	0	G>	>A	Inf
7029_GCGAAT_5029_ACCGAG	L1	liver	RNA labelling group	Adgrl4	+	2049	1224	1186	2148	G>C	0	0	G>	>C	Inf
7029_GCGAAT_5029_ACCGAG	L1	liver	RNA labelling group	Adgrl4	+	2049	1224	1186	2148	G>T	0	0	G>	>T	Inf
7029_GCGAAT_5029_ACCGAG	L1	liver	RNA labelling group	Adgrl4	+	2049	1224	1186	2148	T>A	0	0	T>	>A	Inf
7029_GCGAAT_5029_ACCGAG	L1	liver	RNA labelling group	Adgrl4	+	2049	1224	1186	2148	T>C	0	0	T>	>C	Inf
7029_GCGAAT_5029_ACCGAG	L1	liver	RNA labelling group	Adgrl4	+	2049	1224	1186	2148	T>G	0	0	T>	>G	Inf
7029_GCGAAT_5029_ACCGAG	L1	liver	RNA labelling group	Adh1	+	431390	397354	206702	397480	A>C	3	6.95426412295139e-06	A>	>C	143796.666666667
7029_GCGAAT_5029_ACCGAG	L1	liver	RNA labelling group	Adh1	+	431390	397354	206702	397480	A>G	59	0.000136767194418044	A>	>G	7311.69491525424
7029_GCGAAT_5029_ACCGAG	L1	liver	RNA labelling group	Adh1	+	431390	397354	206702	397480	A>T	27	6.25883771065625e-05	A>	>T	15977.4074074074
7029_GCGAAT_5029_ACCGAG	L1	liver	RNA labelling group	Adh1	+	431390	397354	206702	397480	C>A	287	0.000722277868097465	C>	>A	1384.50871080139
7029_GCGAAT_5029_ACCGAG	L1	liver	RNA labelling group	Adh1	+	431390	397354	206702	397480	C>G	14	3.52330667364617e-05	C>	>G	28382.4285714286
7029_GCGAAT_5029_ACCGAG	L1	liver	RNA labelling group	Adh1	+	431390	397354	206702	397480	C>T	277	0.000697111391857135	C>	>T	1434.49097472924
7029_GCGAAT_5029_ACCGAG	L1	liver	RNA labelling group	Adh1	+	431390	397354	206702	397480	G>A	780	0.0037735483933392	G>	>A	265.002564102564
7029_GCGAAT_5029_ACCGAG	L1	liver	RNA labelling group	Adh1	+	431390	397354	206702	397480	G>C	3	1.45136476666892e-05	G>	>C	68900.6666666667
7029_GCGAAT_5029_ACCGAG	L1	liver	RNA labelling group	Adh1	+	431390	397354	206702	397480	G>T	15	7.25682383334462e-05	G>	>T	13780.1333333333
7029_GCGAAT_5029_ACCGAG	L1	liver	RNA labelling group	Adh1	+	431390	397354	206702	397480	T>A	50	0.000125792492704035	T>	>A	7949.6
7029_GCGAAT_5029_ACCGAG	L1	liver	RNA labelling group	Adh1	+	431390	397354	206702	397480	T>C	1430	0.00359766529133541	T>	>C	277.958041958042
7029_GCGAAT_5029_ACCGAG	L1	liver	RNA labelling group	Adh1	+	431390	397354	206702	397480	T>G	8	2.01267988326457e-05	T>	>G	49685
7029_GCGAAT_5029_ACCGAG	L1	liver	RNA labelling group	Adh4	+	17249	11004	8222	15871	A>C	0	0	A>	>C	Inf
7029_GCGAAT_5029_ACCGAG	L1	liver	RNA labelling group	Adh4	+	17249	11004	8222	15871	A>G	0	0	A>	>G	Inf
7029_GCGAAT_5029_ACCGAG	L1	liver	RNA labelling group	Adh4	+	17249	11004	8222	15871	A>T	1	5.79743753261059e-05	A>	>T	17249
7029_GCGAAT_5029_ACCGAG	L1	liver	RNA labelling group	Adh4	+	17249	11004	8222	15871	C>A	0	0	C>	>A	Inf
7029_GCGAAT_5029_ACCGAG	L1	liver	RNA labelling group	Adh4	+	17249	11004	8222	15871	C>G	1	9.08760450745184e-05	C>	>G	11004
7029_GCGAAT_5029_ACCGAG	L1	liver	RNA labelling group	Adh4	+	17249	11004	8222	15871	C>T	15	0.00136314067611777	C>	>T	733.600000000003
7029_GCGAAT_5029_ACCGAG	L1	liver	RNA labelling group	Adh4	+	17249	11004	8222	15871	G>A	4	0.000486499635125274	G>	>A	2055.5
7029_GCGAAT_5029_ACCGAG	L1	liver	RNA labelling group	Adh4	+	17249	11004	8222	15871	G>C	1	0.000121624908781318	G>	>C	8222
7029_GCGAAT_5029_ACCGAG	L1	liver	RNA labelling group	Adh4	+	17249	11004	8222	15871	G>T	0	0	G>	>T	Inf
7029_GCGAAT_5029_ACCGAG	L1	liver	RNA labelling group	Adh4	+	17249	11004	8222	15871	T>A	1	6.30080020162561e-05	T>	>A	15871
7029_GCGAAT_5029_ACCGAG	L1	liver	RNA labelling group	Adh4	+	17249	11004	8222	15871	T>C	33	0.00207926406653645	T>	>C	480.939393939394
7029_GCGAAT_5029_ACCGAG	L1	liver	RNA labelling group	Adh4	+	17249	11004	8222	15871	T>G	0	0	T>	>G	Inf
7029_GCGAAT_5029_ACCGAG	L1	liver	RNA labelling group	Adh5	+	89252	44232	36395	66434	A>C	0	0	A>	>C	Inf
7029_GCGAAT_5029_ACCGAG	L1	liver	RNA labelling group	Adh5	+	89252	44232	36395	66434	A>G	7	7.84296150226325e-05	A>	>G	12750.2857142857
7029_GCGAAT_5029_ACCGAG	L1	liver	RNA labelling group	Adh5	+	89252	44232	36395	66434	A>T	21	0.000235288845067898	A>	>T	4250.09523809524
7029_GCGAAT_5029_ACCGAG	L1	liver	RNA labelling group	Adh5	+	89252	44232	36395	66434	C>A	1	2.26080665581479e-05	C>	>A	44232
7029_GCGAAT_5029_ACCGAG	L1	liver	RNA labelling group	Adh5	+	89252	44232	36395	66434	C>G	2	4.52161331162959e-05	C>	>G	22116
7029_GCGAAT_5029_ACCGAG	L1	liver	RNA labelling group	Adh5	+	89252	44232	36395	66434	C>T	43	0.000972146862000362	C>	>T	1028.6511627907
7029_GCGAAT_5029_ACCGAG	L1	liver	RNA labelling group	Adh5	+	89252	44232	36395	66434	G>A	7	0.000192334111828548	G>	>A	5199.28571428572
7029_GCGAAT_5029_ACCGAG	L1	liver	RNA labelling group	Adh5	+	89252	44232	36395	66434	G>C	1	2.74763016897926e-05	G>	>C	36395
7029_GCGAAT_5029_ACCGAG	L1	liver	RNA labelling group	Adh5	+	89252	44232	36395	66434	G>T	2	5.49526033795851e-05	G>	>T	18197.5
7029_GCGAAT_5029_ACCGAG	L1	liver	RNA labelling group	Adh5	+	89252	44232	36395	66434	T>A	9	0.000135472800072252	T>	>A	7381.55555555556
7029_GCGAAT_5029_ACCGAG	L1	liver	RNA labelling group	Adh5	+	89252	44232	36395	66434	T>C	431	0.00648764187012674	T>	>C	154.139211136891
7029_GCGAAT_5029_ACCGAG	L1	liver	RNA labelling group	Adh5	+	89252	44232	36395	66434	T>G	2	3.01050666827227e-05	T>	>G	33217
7029_GCGAAT_5029_ACCGAG	L1	liver	RNA labelling group	Adh7	+	3460	1751	1713	3459	A>C	0	0	A>	>C	Inf
7029_GCGAAT_5029_ACCGAG	L1	liver	RNA labelling group	Adh7	+	3460	1751	1713	3459	A>G	0	0	A>	>G	Inf
7029_GCGAAT_5029_ACCGAG	L1	liver	RNA labelling group	Adh7	+	3460	1751	1713	3459	A>T	1	0.000289017341040462	A>	>T	3460
7029_GCGAAT_5029_ACCGAG	L1	liver	RNA labelling group	Adh7	+	3460	1751	1713	3459	C>A	0	0	C>	>A	Inf
7029_GCGAAT_5029_ACCGAG	L1	liver	RNA labelling group	Adh7	+	3460	1751	1713	3459	C>G	0	0	C>	>G	Inf
7029_GCGAAT_5029_ACCGAG	L1	liver	RNA labelling group	Adh7	+	3460	1751	1713	3459	C>T	0	0	C>	>T	Inf
7029_GCGAAT_5029_ACCGAG	L1	liver	RNA labelling group	Adh7	+	3460	1751	1713	3459	G>A	0	0	G>	>A	Inf
7029_GCGAAT_5029_ACCGAG	L1	liver	RNA labelling group	Adh7	+	3460	1751	1713	3459	G>C	0	0	G>	>C	Inf
7029_GCGAAT_5029_ACCGAG	L1	liver	RNA labelling group	Adh7	+	3460	1751	1713	3459	G>T	0	0	G>	>T	Inf
7029_GCGAAT_5029_ACCGAG	L1	liver	RNA labelling group	Adh7	+	3460	1751	1713	3459	T>A	1	0.000289100896212778	T>	>A	3459
7029_GCGAAT_5029_ACCGAG	L1	liver	RNA labelling group	Adh7	+	3460	1751	1713	3459	T>C	13	0.00375831165076611	T>	>C	266.076923076924
7029_GCGAAT_5029_ACCGAG	L1	liver	RNA labelling group	Adh7	+	3460	1751	1713	3459	T>G	0	0	T>	>G	Inf
7029_GCGAAT_5029_ACCGAG	L1	liver	RNA labelling group	Adhfe1	+	14677	3891	5421	10021	A>C	0	0	A>	>C	Inf
7029_GCGAAT_5029_ACCGAG	L1	liver	RNA labelling group	Adhfe1	+	14677	3891	5421	10021	A>G	3	0.000204401444436874	A>	>G	4892.33333333333
7029_GCGAAT_5029_ACCGAG	L1	liver	RNA labelling group	Adhfe1	+	14677	3891	5421	10021	A>T	0	0	A>	>T	Inf
7029_GCGAAT_5029_ACCGAG	L1	liver	RNA labelling group	Adhfe1	+	14677	3891	5421	10021	C>A	0	0	C>	>A	Inf
7029_GCGAAT_5029_ACCGAG	L1	liver	RNA labelling group	Adhfe1	+	14677	3891	5421	10021	C>G	0	0	C>	>G	Inf
7029_GCGAAT_5029_ACCGAG	L1	liver	RNA labelling group	Adhfe1	+	14677	3891	5421	10021	C>T	0	0	C>	>T	Inf
7029_GCGAAT_5029_ACCGAG	L1	liver	RNA labelling group	Adhfe1	+	14677	3891	5421	10021	G>A	1	0.000184467810367091	G>	>A	5421
7029_GCGAAT_5029_ACCGAG	L1	liver	RNA labelling group	Adhfe1	+	14677	3891	5421	10021	G>C	0	0	G>	>C	Inf
7029_GCGAAT_5029_ACCGAG	L1	liver	RNA labelling group	Adhfe1	+	14677	3891	5421	10021	G>T	0	0	G>	>T	Inf
7029_GCGAAT_5029_ACCGAG	L1	liver	RNA labelling group	Adhfe1	+	14677	3891	5421	10021	T>A	0	0	T>	>A	Inf
7029_GCGAAT_5029_ACCGAG	L1	liver	RNA labelling group	Adhfe1	+	14677	3891	5421	10021	T>C	51	0.00508931244386787	T>	>C	196.490196078432
7029_GCGAAT_5029_ACCGAG	L1	liver	RNA labelling group	Adhfe1	+	14677	3891	5421	10021	T>G	0	0	T>	>G	Inf
7029_GCGAAT_5029_ACCGAG	L1	liver	RNA labelling group	Adi1	+	5855	8035	5839	8492	A>C	1	0.000170794192997438	A>	>C	5855
7029_GCGAAT_5029_ACCGAG	L1	liver	RNA labelling group	Adi1	+	5855	8035	5839	8492	A>G	0	0	A>	>G	Inf
7029_GCGAAT_5029_ACCGAG	L1	liver	RNA labelling group	Adi1	+	5855	8035	5839	8492	A>T	0	0	A>	>T	Inf
7029_GCGAAT_5029_ACCGAG	L1	liver	RNA labelling group	Adi1	+	5855	8035	5839	8492	C>A	0	0	C>	>A	Inf
7029_GCGAAT_5029_ACCGAG	L1	liver	RNA labelling group	Adi1	+	5855	8035	5839	8492	C>G	0	0	C>	>G	Inf
7029_GCGAAT_5029_ACCGAG	L1	liver	RNA labelling group	Adi1	+	5855	8035	5839	8492	C>T	7	0.000871188550093342	C>	>T	1147.85714285714
7029_GCGAAT_5029_ACCGAG	L1	liver	RNA labelling group	Adi1	+	5855	8035	5839	8492	G>A	1	0.000171262202431923	G>	>A	5839
7029_GCGAAT_5029_ACCGAG	L1	liver	RNA labelling group	Adi1	+	5855	8035	5839	8492	G>C	0	0	G>	>C	Inf
7029_GCGAAT_5029_ACCGAG	L1	liver	RNA labelling group	Adi1	+	5855	8035	5839	8492	G>T	1	0.000171262202431923	G>	>T	5839
7029_GCGAAT_5029_ACCGAG	L1	liver	RNA labelling group	Adi1	+	5855	8035	5839	8492	T>A	0	0	T>	>A	Inf
7029_GCGAAT_5029_ACCGAG	L1	liver	RNA labelling group	Adi1	+	5855	8035	5839	8492	T>C	11	0.00129533678756476	T>	>C	772.000000000004
7029_GCGAAT_5029_ACCGAG	L1	liver	RNA labelling group	Adi1	+	5855	8035	5839	8492	T>G	0	0	T>	>G	Inf
7029_GCGAAT_5029_ACCGAG	L1	liver	RNA labelling group	Adipor1	+	15140	7727	8639	12289	A>C	0	0	A>	>C	Inf
7029_GCGAAT_5029_ACCGAG	L1	liver	RNA labelling group	Adipor1	+	15140	7727	8639	12289	A>G	1	6.60501981505944e-05	A>	>G	15140
7029_GCGAAT_5029_ACCGAG	L1	liver	RNA labelling group	Adipor1	+	15140	7727	8639	12289	A>T	0	0	A>	>T	Inf
7029_GCGAAT_5029_ACCGAG	L1	liver	RNA labelling group	Adipor1	+	15140	7727	8639	12289	C>A	0	0	C>	>A	Inf
7029_GCGAAT_5029_ACCGAG	L1	liver	RNA labelling group	Adipor1	+	15140	7727	8639	12289	C>G	0	0	C>	>G	Inf
7029_GCGAAT_5029_ACCGAG	L1	liver	RNA labelling group	Adipor1	+	15140	7727	8639	12289	C>T	7	0.00090591432638799	C>	>T	1103.85714285714
7029_GCGAAT_5029_ACCGAG	L1	liver	RNA labelling group	Adipor1	+	15140	7727	8639	12289	G>A	2	0.000231508276420882	G>	>A	4319.5
7029_GCGAAT_5029_ACCGAG	L1	liver	RNA labelling group	Adipor1	+	15140	7727	8639	12289	G>C	0	0	G>	>C	Inf
7029_GCGAAT_5029_ACCGAG	L1	liver	RNA labelling group	Adipor1	+	15140	7727	8639	12289	G>T	4	0.000463016552841764	G>	>T	2159.75
7029_GCGAAT_5029_ACCGAG	L1	liver	RNA labelling group	Adipor1	+	15140	7727	8639	12289	T>A	1	8.13735861339409e-05	T>	>A	12289
7029_GCGAAT_5029_ACCGAG	L1	liver	RNA labelling group	Adipor1	+	15140	7727	8639	12289	T>C	66	0.0053706566848401	T>	>C	186.19696969697
7029_GCGAAT_5029_ACCGAG	L1	liver	RNA labelling group	Adipor1	+	15140	7727	8639	12289	T>G	0	0	T>	>G	Inf
7029_GCGAAT_5029_ACCGAG	L1	liver	RNA labelling group	Adk	+	162057	102397	81927	180655	A>C	0	0	A>	>C	Inf
7029_GCGAAT_5029_ACCGAG	L1	liver	RNA labelling group	Adk	+	162057	102397	81927	180655	A>G	22	0.000135754703591946	A>	>G	7366.22727272727
7029_GCGAAT_5029_ACCGAG	L1	liver	RNA labelling group	Adk	+	162057	102397	81927	180655	A>T	8	4.93653467607077e-05	A>	>T	20257.125
7029_GCGAAT_5029_ACCGAG	L1	liver	RNA labelling group	Adk	+	162057	102397	81927	180655	C>A	1	9.76591111067707e-06	C>	>A	102397
7029_GCGAAT_5029_ACCGAG	L1	liver	RNA labelling group	Adk	+	162057	102397	81927	180655	C>G	9	8.78931999960936e-05	C>	>G	11377.4444444444
7029_GCGAAT_5029_ACCGAG	L1	liver	RNA labelling group	Adk	+	162057	102397	81927	180655	C>T	224	0.00218756408879166	C>	>T	457.129464285715
7029_GCGAAT_5029_ACCGAG	L1	liver	RNA labelling group	Adk	+	162057	102397	81927	180655	G>A	15	0.000183089823867589	G>	>A	5461.8
7029_GCGAAT_5029_ACCGAG	L1	liver	RNA labelling group	Adk	+	162057	102397	81927	180655	G>C	7	8.54419178048751e-05	G>	>C	11703.8571428571
7029_GCGAAT_5029_ACCGAG	L1	liver	RNA labelling group	Adk	+	162057	102397	81927	180655	G>T	5	6.10299412891965e-05	G>	>T	16385.4
7029_GCGAAT_5029_ACCGAG	L1	liver	RNA labelling group	Adk	+	162057	102397	81927	180655	T>A	36	0.000199274860922753	T>	>A	5018.19444444444
7029_GCGAAT_5029_ACCGAG	L1	liver	RNA labelling group	Adk	+	162057	102397	81927	180655	T>C	992	0.00549112950098253	T>	>C	182.111895161291
7029_GCGAAT_5029_ACCGAG	L1	liver	RNA labelling group	Adk	+	162057	102397	81927	180655	T>G	6	3.32124768204589e-05	T>	>G	30109.1666666667
7029_GCGAAT_5029_ACCGAG	L1	liver	RNA labelling group	Adrm1	+	6338	5130	4493	4807	A>C	0	0	A>	>C	Inf
7029_GCGAAT_5029_ACCGAG	L1	liver	RNA labelling group	Adrm1	+	6338	5130	4493	4807	A>G	0	0	A>	>G	Inf
7029_GCGAAT_5029_ACCGAG	L1	liver	RNA labelling group	Adrm1	+	6338	5130	4493	4807	A>T	0	0	A>	>T	Inf
7029_GCGAAT_5029_ACCGAG	L1	liver	RNA labelling group	Adrm1	+	6338	5130	4493	4807	C>A	5	0.000974658869395711	C>	>A	1026
7029_GCGAAT_5029_ACCGAG	L1	liver	RNA labelling group	Adrm1	+	6338	5130	4493	4807	C>G	0	0	C>	>G	Inf
7029_GCGAAT_5029_ACCGAG	L1	liver	RNA labelling group	Adrm1	+	6338	5130	4493	4807	C>T	2	0.000389863547758285	C>	>T	2565
7029_GCGAAT_5029_ACCGAG	L1	liver	RNA labelling group	Adrm1	+	6338	5130	4493	4807	G>A	5	0.00111284219897618	G>	>A	898.600000000004
7029_GCGAAT_5029_ACCGAG	L1	liver	RNA labelling group	Adrm1	+	6338	5130	4493	4807	G>C	0	0	G>	>C	Inf
7029_GCGAAT_5029_ACCGAG	L1	liver	RNA labelling group	Adrm1	+	6338	5130	4493	4807	G>T	0	0	G>	>T	Inf
7029_GCGAAT_5029_ACCGAG	L1	liver	RNA labelling group	Adrm1	+	6338	5130	4493	4807	T>A	0	0	T>	>A	Inf
7029_GCGAAT_5029_ACCGAG	L1	liver	RNA labelling group	Adrm1	+	6338	5130	4493	4807	T>C	13	0.00270438943207821	T>	>C	369.769230769232
7029_GCGAAT_5029_ACCGAG	L1	liver	RNA labelling group	Adrm1	+	6338	5130	4493	4807	T>G	0	0	T>	>G	Inf
7029_GCGAAT_5029_ACCGAG	L1	liver	RNA labelling group	Adsl	+	2934	1571	1457	2168	A>C	0	0	A>	>C	Inf
7029_GCGAAT_5029_ACCGAG	L1	liver	RNA labelling group	Adsl	+	2934	1571	1457	2168	A>G	4	0.00136332651670074	A>	>G	733.500000000005
7029_GCGAAT_5029_ACCGAG	L1	liver	RNA labelling group	Adsl	+	2934	1571	1457	2168	A>T	0	0	A>	>T	Inf
7029_GCGAAT_5029_ACCGAG	L1	liver	RNA labelling group	Adsl	+	2934	1571	1457	2168	C>A	10	0.00636537237428389	C>	>A	157.1
7029_GCGAAT_5029_ACCGAG	L1	liver	RNA labelling group	Adsl	+	2934	1571	1457	2168	C>G	0	0	C>	>G	Inf
7029_GCGAAT_5029_ACCGAG	L1	liver	RNA labelling group	Adsl	+	2934	1571	1457	2168	C>T	0	0	C>	>T	Inf
7029_GCGAAT_5029_ACCGAG	L1	liver	RNA labelling group	Adsl	+	2934	1571	1457	2168	G>A	11	0.00754975978037062	G>	>A	132.454545454546
7029_GCGAAT_5029_ACCGAG	L1	liver	RNA labelling group	Adsl	+	2934	1571	1457	2168	G>C	0	0	G>	>C	Inf
7029_GCGAAT_5029_ACCGAG	L1	liver	RNA labelling group	Adsl	+	2934	1571	1457	2168	G>T	0	0	G>	>T	Inf
7029_GCGAAT_5029_ACCGAG	L1	liver	RNA labelling group	Adsl	+	2934	1571	1457	2168	T>A	0	0	T>	>A	Inf
7029_GCGAAT_5029_ACCGAG	L1	liver	RNA labelling group	Adsl	+	2934	1571	1457	2168	T>C	6	0.00276752767527675	T>	>C	361.333333333334
7029_GCGAAT_5029_ACCGAG	L1	liver	RNA labelling group	Adsl	+	2934	1571	1457	2168	T>G	0	0	T>	>G	Inf
7029_GCGAAT_5029_ACCGAG	L1	liver	RNA labelling group	Aebp2	+	3913	1870	2178	5010	A>C	0	0	A>	>C	Inf
7029_GCGAAT_5029_ACCGAG	L1	liver	RNA labelling group	Aebp2	+	3913	1870	2178	5010	A>G	1	0.000255558395093279	A>	>G	3913
7029_GCGAAT_5029_ACCGAG	L1	liver	RNA labelling group	Aebp2	+	3913	1870	2178	5010	A>T	1	0.000255558395093279	A>	>T	3913
7029_GCGAAT_5029_ACCGAG	L1	liver	RNA labelling group	Aebp2	+	3913	1870	2178	5010	C>A	2	0.00106951871657754	C>	>A	935
7029_GCGAAT_5029_ACCGAG	L1	liver	RNA labelling group	Aebp2	+	3913	1870	2178	5010	C>G	0	0	C>	>G	Inf
7029_GCGAAT_5029_ACCGAG	L1	liver	RNA labelling group	Aebp2	+	3913	1870	2178	5010	C>T	1	0.00053475935828877	C>	>T	1870
7029_GCGAAT_5029_ACCGAG	L1	liver	RNA labelling group	Aebp2	+	3913	1870	2178	5010	G>A	0	0	G>	>A	Inf
7029_GCGAAT_5029_ACCGAG	L1	liver	RNA labelling group	Aebp2	+	3913	1870	2178	5010	G>C	0	0	G>	>C	Inf
7029_GCGAAT_5029_ACCGAG	L1	liver	RNA labelling group	Aebp2	+	3913	1870	2178	5010	G>T	1	0.000459136822773186	G>	>T	2178
7029_GCGAAT_5029_ACCGAG	L1	liver	RNA labelling group	Aebp2	+	3913	1870	2178	5010	T>A	0	0	T>	>A	Inf
7029_GCGAAT_5029_ACCGAG	L1	liver	RNA labelling group	Aebp2	+	3913	1870	2178	5010	T>C	16	0.00319361277445109	T>	>C	313.125000000001
7029_GCGAAT_5029_ACCGAG	L1	liver	RNA labelling group	Aebp2	+	3913	1870	2178	5010	T>G	0	0	T>	>G	Inf
7029_GCGAAT_5029_ACCGAG	L1	liver	RNA labelling group	Aen	+	3312	2099	3453	2481	A>C	0	0	A>	>C	Inf
7029_GCGAAT_5029_ACCGAG	L1	liver	RNA labelling group	Aen	+	3312	2099	3453	2481	A>G	1	0.000301932367149758	A>	>G	3312
7029_GCGAAT_5029_ACCGAG	L1	liver	RNA labelling group	Aen	+	3312	2099	3453	2481	A>T	1	0.000301932367149758	A>	>T	3312
7029_GCGAAT_5029_ACCGAG	L1	liver	RNA labelling group	Aen	+	3312	2099	3453	2481	C>A	0	0	C>	>A	Inf
7029_GCGAAT_5029_ACCGAG	L1	liver	RNA labelling group	Aen	+	3312	2099	3453	2481	C>G	0	0	C>	>G	Inf
7029_GCGAAT_5029_ACCGAG	L1	liver	RNA labelling group	Aen	+	3312	2099	3453	2481	C>T	0	0	C>	>T	Inf
7029_GCGAAT_5029_ACCGAG	L1	liver	RNA labelling group	Aen	+	3312	2099	3453	2481	G>A	1	0.000289603243556328	G>	>A	3453
7029_GCGAAT_5029_ACCGAG	L1	liver	RNA labelling group	Aen	+	3312	2099	3453	2481	G>C	0	0	G>	>C	Inf
7029_GCGAAT_5029_ACCGAG	L1	liver	RNA labelling group	Aen	+	3312	2099	3453	2481	G>T	0	0	G>	>T	Inf
7029_GCGAAT_5029_ACCGAG	L1	liver	RNA labelling group	Aen	+	3312	2099	3453	2481	T>A	1	0.000403063280935107	T>	>A	2481
7029_GCGAAT_5029_ACCGAG	L1	liver	RNA labelling group	Aen	+	3312	2099	3453	2481	T>C	5	0.00201531640467553	T>	>C	496.200000000001
7029_GCGAAT_5029_ACCGAG	L1	liver	RNA labelling group	Aen	+	3312	2099	3453	2481	T>G	0	0	T>	>G	Inf
7029_GCGAAT_5029_ACCGAG	L1	liver	RNA labelling group	Aes	+	19730	20944	20378	15520	A>C	0	0	A>	>C	Inf
7029_GCGAAT_5029_ACCGAG	L1	liver	RNA labelling group	Aes	+	19730	20944	20378	15520	A>G	1	5.06842372022301e-05	A>	>G	19730
7029_GCGAAT_5029_ACCGAG	L1	liver	RNA labelling group	Aes	+	19730	20944	20378	15520	A>T	2	0.00010136847440446	A>	>T	9865
7029_GCGAAT_5029_ACCGAG	L1	liver	RNA labelling group	Aes	+	19730	20944	20378	15520	C>A	0	0	C>	>A	Inf
7029_GCGAAT_5029_ACCGAG	L1	liver	RNA labelling group	Aes	+	19730	20944	20378	15520	C>G	0	0	C>	>G	Inf
7029_GCGAAT_5029_ACCGAG	L1	liver	RNA labelling group	Aes	+	19730	20944	20378	15520	C>T	33	0.00157563025210084	C>	>T	634.666666666667
7029_GCGAAT_5029_ACCGAG	L1	liver	RNA labelling group	Aes	+	19730	20944	20378	15520	G>A	1	4.90725291981549e-05	G>	>A	20378
7029_GCGAAT_5029_ACCGAG	L1	liver	RNA labelling group	Aes	+	19730	20944	20378	15520	G>C	0	0	G>	>C	Inf
7029_GCGAAT_5029_ACCGAG	L1	liver	RNA labelling group	Aes	+	19730	20944	20378	15520	G>T	7	0.000343507704387084	G>	>T	2911.14285714286
7029_GCGAAT_5029_ACCGAG	L1	liver	RNA labelling group	Aes	+	19730	20944	20378	15520	T>A	0	0	T>	>A	Inf
7029_GCGAAT_5029_ACCGAG	L1	liver	RNA labelling group	Aes	+	19730	20944	20378	15520	T>C	76	0.00489690721649484	T>	>C	204.21052631579
7029_GCGAAT_5029_ACCGAG	L1	liver	RNA labelling group	Aes	+	19730	20944	20378	15520	T>G	6	0.00038659793814433	T>	>G	2586.66666666667
7029_GCGAAT_5029_ACCGAG	L1	liver	RNA labelling group	Afdn	+	5701	3843	3898	9925	A>C	0	0	A>	>C	Inf
7029_GCGAAT_5029_ACCGAG	L1	liver	RNA labelling group	Afdn	+	5701	3843	3898	9925	A>G	0	0	A>	>G	Inf
7029_GCGAAT_5029_ACCGAG	L1	liver	RNA labelling group	Afdn	+	5701	3843	3898	9925	A>T	1	0.000175407823188914	A>	>T	5701
7029_GCGAAT_5029_ACCGAG	L1	liver	RNA labelling group	Afdn	+	5701	3843	3898	9925	C>A	0	0	C>	>A	Inf
7029_GCGAAT_5029_ACCGAG	L1	liver	RNA labelling group	Afdn	+	5701	3843	3898	9925	C>G	0	0	C>	>G	Inf
7029_GCGAAT_5029_ACCGAG	L1	liver	RNA labelling group	Afdn	+	5701	3843	3898	9925	C>T	8	0.00208170699973978	C>	>T	480.375000000001
7029_GCGAAT_5029_ACCGAG	L1	liver	RNA labelling group	Afdn	+	5701	3843	3898	9925	G>A	0	0	G>	>A	Inf
7029_GCGAAT_5029_ACCGAG	L1	liver	RNA labelling group	Afdn	+	5701	3843	3898	9925	G>C	0	0	G>	>C	Inf
7029_GCGAAT_5029_ACCGAG	L1	liver	RNA labelling group	Afdn	+	5701	3843	3898	9925	G>T	0	0	G>	>T	Inf
7029_GCGAAT_5029_ACCGAG	L1	liver	RNA labelling group	Afdn	+	5701	3843	3898	9925	T>A	0	0	T>	>A	Inf
7029_GCGAAT_5029_ACCGAG	L1	liver	RNA labelling group	Afdn	+	5701	3843	3898	9925	T>C	13	0.00130982367758186	T>	>C	763.461538461541
7029_GCGAAT_5029_ACCGAG	L1	liver	RNA labelling group	Afdn	+	5701	3843	3898	9925	T>G	1	0.000100755667506297	T>	>G	9925
7029_GCGAAT_5029_ACCGAG	L1	liver	RNA labelling group	Aff1	+	2192	1076	1103	1955	A>C	0	0	A>	>C	Inf
7029_GCGAAT_5029_ACCGAG	L1	liver	RNA labelling group	Aff1	+	2192	1076	1103	1955	A>G	0	0	A>	>G	Inf
7029_GCGAAT_5029_ACCGAG	L1	liver	RNA labelling group	Aff1	+	2192	1076	1103	1955	A>T	0	0	A>	>T	Inf
7029_GCGAAT_5029_ACCGAG	L1	liver	RNA labelling group	Aff1	+	2192	1076	1103	1955	C>A	0	0	C>	>A	Inf
7029_GCGAAT_5029_ACCGAG	L1	liver	RNA labelling group	Aff1	+	2192	1076	1103	1955	C>G	0	0	C>	>G	Inf
7029_GCGAAT_5029_ACCGAG	L1	liver	RNA labelling group	Aff1	+	2192	1076	1103	1955	C>T	0	0	C>	>T	Inf
7029_GCGAAT_5029_ACCGAG	L1	liver	RNA labelling group	Aff1	+	2192	1076	1103	1955	G>A	0	0	G>	>A	Inf
7029_GCGAAT_5029_ACCGAG	L1	liver	RNA labelling group	Aff1	+	2192	1076	1103	1955	G>C	0	0	G>	>C	Inf
7029_GCGAAT_5029_ACCGAG	L1	liver	RNA labelling group	Aff1	+	2192	1076	1103	1955	G>T	5	0.00453309156844968	G>	>T	220.6
7029_GCGAAT_5029_ACCGAG	L1	liver	RNA labelling group	Aff1	+	2192	1076	1103	1955	T>A	0	0	T>	>A	Inf
7029_GCGAAT_5029_ACCGAG	L1	liver	RNA labelling group	Aff1	+	2192	1076	1103	1955	T>C	4	0.00204603580562659	T>	>C	488.750000000002
7029_GCGAAT_5029_ACCGAG	L1	liver	RNA labelling group	Aff1	+	2192	1076	1103	1955	T>G	0	0	T>	>G	Inf
7029_GCGAAT_5029_ACCGAG	L1	liver	RNA labelling group	Aff4	+	7051	3226	3288	7874	A>C	0	0	A>	>C	Inf
7029_GCGAAT_5029_ACCGAG	L1	liver	RNA labelling group	Aff4	+	7051	3226	3288	7874	A>G	1	0.000141823854772373	A>	>G	7051
7029_GCGAAT_5029_ACCGAG	L1	liver	RNA labelling group	Aff4	+	7051	3226	3288	7874	A>T	0	0	A>	>T	Inf
7029_GCGAAT_5029_ACCGAG	L1	liver	RNA labelling group	Aff4	+	7051	3226	3288	7874	C>A	0	0	C>	>A	Inf
7029_GCGAAT_5029_ACCGAG	L1	liver	RNA labelling group	Aff4	+	7051	3226	3288	7874	C>G	1	0.000309981401115933	C>	>G	3226
7029_GCGAAT_5029_ACCGAG	L1	liver	RNA labelling group	Aff4	+	7051	3226	3288	7874	C>T	0	0	C>	>T	Inf
7029_GCGAAT_5029_ACCGAG	L1	liver	RNA labelling group	Aff4	+	7051	3226	3288	7874	G>A	0	0	G>	>A	Inf
7029_GCGAAT_5029_ACCGAG	L1	liver	RNA labelling group	Aff4	+	7051	3226	3288	7874	G>C	0	0	G>	>C	Inf
7029_GCGAAT_5029_ACCGAG	L1	liver	RNA labelling group	Aff4	+	7051	3226	3288	7874	G>T	0	0	G>	>T	Inf
7029_GCGAAT_5029_ACCGAG	L1	liver	RNA labelling group	Aff4	+	7051	3226	3288	7874	T>A	0	0	T>	>A	Inf
7029_GCGAAT_5029_ACCGAG	L1	liver	RNA labelling group	Aff4	+	7051	3226	3288	7874	T>C	14	0.00177800355600711	T>	>C	562.428571428572
7029_GCGAAT_5029_ACCGAG	L1	liver	RNA labelling group	Aff4	+	7051	3226	3288	7874	T>G	0	0	T>	>G	Inf
7029_GCGAAT_5029_ACCGAG	L1	liver	RNA labelling group	Afg3l1	+	10026	8343	9882	7752	A>C	0	0	A>	>C	Inf
7029_GCGAAT_5029_ACCGAG	L1	liver	RNA labelling group	Afg3l1	+	10026	8343	9882	7752	A>G	1	9.97406742469579e-05	A>	>G	10026
7029_GCGAAT_5029_ACCGAG	L1	liver	RNA labelling group	Afg3l1	+	10026	8343	9882	7752	A>T	1	9.97406742469579e-05	A>	>T	10026
7029_GCGAAT_5029_ACCGAG	L1	liver	RNA labelling group	Afg3l1	+	10026	8343	9882	7752	C>A	0	0	C>	>A	Inf
7029_GCGAAT_5029_ACCGAG	L1	liver	RNA labelling group	Afg3l1	+	10026	8343	9882	7752	C>G	0	0	C>	>G	Inf
7029_GCGAAT_5029_ACCGAG	L1	liver	RNA labelling group	Afg3l1	+	10026	8343	9882	7752	C>T	1	0.00011986096128491	C>	>T	8343
7029_GCGAAT_5029_ACCGAG	L1	liver	RNA labelling group	Afg3l1	+	10026	8343	9882	7752	G>A	15	0.00151791135397692	G>	>A	658.800000000003
7029_GCGAAT_5029_ACCGAG	L1	liver	RNA labelling group	Afg3l1	+	10026	8343	9882	7752	G>C	0	0	G>	>C	Inf
7029_GCGAAT_5029_ACCGAG	L1	liver	RNA labelling group	Afg3l1	+	10026	8343	9882	7752	G>T	1	0.000101194090265129	G>	>T	9882
7029_GCGAAT_5029_ACCGAG	L1	liver	RNA labelling group	Afg3l1	+	10026	8343	9882	7752	T>A	1	0.000128998968008256	T>	>A	7752
7029_GCGAAT_5029_ACCGAG	L1	liver	RNA labelling group	Afg3l1	+	10026	8343	9882	7752	T>C	26	0.00335397316821465	T>	>C	298.153846153847
7029_GCGAAT_5029_ACCGAG	L1	liver	RNA labelling group	Afg3l1	+	10026	8343	9882	7752	T>G	0	0	T>	>G	Inf
7029_GCGAAT_5029_ACCGAG	L1	liver	RNA labelling group	Afm	+	12503	8164	10801	14548	A>C	0	0	A>	>C	Inf
7029_GCGAAT_5029_ACCGAG	L1	liver	RNA labelling group	Afm	+	12503	8164	10801	14548	A>G	1	7.99808046068943e-05	A>	>G	12503
7029_GCGAAT_5029_ACCGAG	L1	liver	RNA labelling group	Afm	+	12503	8164	10801	14548	A>T	0	0	A>	>T	Inf
7029_GCGAAT_5029_ACCGAG	L1	liver	RNA labelling group	Afm	+	12503	8164	10801	14548	C>A	0	0	C>	>A	Inf
7029_GCGAAT_5029_ACCGAG	L1	liver	RNA labelling group	Afm	+	12503	8164	10801	14548	C>G	0	0	C>	>G	Inf
7029_GCGAAT_5029_ACCGAG	L1	liver	RNA labelling group	Afm	+	12503	8164	10801	14548	C>T	0	0	C>	>T	Inf
7029_GCGAAT_5029_ACCGAG	L1	liver	RNA labelling group	Afm	+	12503	8164	10801	14548	G>A	3	0.000277752059994445	G>	>A	3600.33333333333
7029_GCGAAT_5029_ACCGAG	L1	liver	RNA labelling group	Afm	+	12503	8164	10801	14548	G>C	0	0	G>	>C	Inf
7029_GCGAAT_5029_ACCGAG	L1	liver	RNA labelling group	Afm	+	12503	8164	10801	14548	G>T	0	0	G>	>T	Inf
7029_GCGAAT_5029_ACCGAG	L1	liver	RNA labelling group	Afm	+	12503	8164	10801	14548	T>A	1	6.87379708551004e-05	T>	>A	14548
7029_GCGAAT_5029_ACCGAG	L1	liver	RNA labelling group	Afm	+	12503	8164	10801	14548	T>C	87	0.00598020346439373	T>	>C	167.218390804598
7029_GCGAAT_5029_ACCGAG	L1	liver	RNA labelling group	Afm	+	12503	8164	10801	14548	T>G	0	0	T>	>G	Inf
7029_GCGAAT_5029_ACCGAG	L1	liver	RNA labelling group	Afmid	+	11658	10660	10986	7764	A>C	0	0	A>	>C	Inf
7029_GCGAAT_5029_ACCGAG	L1	liver	RNA labelling group	Afmid	+	11658	10660	10986	7764	A>G	1	8.57780065191285e-05	A>	>G	11658
7029_GCGAAT_5029_ACCGAG	L1	liver	RNA labelling group	Afmid	+	11658	10660	10986	7764	A>T	0	0	A>	>T	Inf
7029_GCGAAT_5029_ACCGAG	L1	liver	RNA labelling group	Afmid	+	11658	10660	10986	7764	C>A	0	0	C>	>A	Inf
7029_GCGAAT_5029_ACCGAG	L1	liver	RNA labelling group	Afmid	+	11658	10660	10986	7764	C>G	0	0	C>	>G	Inf
7029_GCGAAT_5029_ACCGAG	L1	liver	RNA labelling group	Afmid	+	11658	10660	10986	7764	C>T	4	0.000375234521575985	C>	>T	2665
7029_GCGAAT_5029_ACCGAG	L1	liver	RNA labelling group	Afmid	+	11658	10660	10986	7764	G>A	13	0.00118332423083925	G>	>A	845.076923076923
7029_GCGAAT_5029_ACCGAG	L1	liver	RNA labelling group	Afmid	+	11658	10660	10986	7764	G>C	0	0	G>	>C	Inf
7029_GCGAAT_5029_ACCGAG	L1	liver	RNA labelling group	Afmid	+	11658	10660	10986	7764	G>T	0	0	G>	>T	Inf
7029_GCGAAT_5029_ACCGAG	L1	liver	RNA labelling group	Afmid	+	11658	10660	10986	7764	T>A	10	0.00128799587841318	T>	>A	776.400000000005
7029_GCGAAT_5029_ACCGAG	L1	liver	RNA labelling group	Afmid	+	11658	10660	10986	7764	T>C	12	0.00154559505409582	T>	>C	647.000000000003
7029_GCGAAT_5029_ACCGAG	L1	liver	RNA labelling group	Afmid	+	11658	10660	10986	7764	T>G	0	0	T>	>G	Inf
7029_GCGAAT_5029_ACCGAG	L1	liver	RNA labelling group	Aga	+	12806	3688	6700	15485	A>C	0	0	A>	>C	Inf
7029_GCGAAT_5029_ACCGAG	L1	liver	RNA labelling group	Aga	+	12806	3688	6700	15485	A>G	1	7.80883960643448e-05	A>	>G	12806
7029_GCGAAT_5029_ACCGAG	L1	liver	RNA labelling group	Aga	+	12806	3688	6700	15485	A>T	1	7.80883960643448e-05	A>	>T	12806
7029_GCGAAT_5029_ACCGAG	L1	liver	RNA labelling group	Aga	+	12806	3688	6700	15485	C>A	0	0	C>	>A	Inf
7029_GCGAAT_5029_ACCGAG	L1	liver	RNA labelling group	Aga	+	12806	3688	6700	15485	C>G	0	0	C>	>G	Inf
7029_GCGAAT_5029_ACCGAG	L1	liver	RNA labelling group	Aga	+	12806	3688	6700	15485	C>T	2	0.000542299349240781	C>	>T	1844
7029_GCGAAT_5029_ACCGAG	L1	liver	RNA labelling group	Aga	+	12806	3688	6700	15485	G>A	1	0.000149253731343284	G>	>A	6700
7029_GCGAAT_5029_ACCGAG	L1	liver	RNA labelling group	Aga	+	12806	3688	6700	15485	G>C	0	0	G>	>C	Inf
7029_GCGAAT_5029_ACCGAG	L1	liver	RNA labelling group	Aga	+	12806	3688	6700	15485	G>T	0	0	G>	>T	Inf
7029_GCGAAT_5029_ACCGAG	L1	liver	RNA labelling group	Aga	+	12806	3688	6700	15485	T>A	2	0.000129157248950597	T>	>A	7742.5
7029_GCGAAT_5029_ACCGAG	L1	liver	RNA labelling group	Aga	+	12806	3688	6700	15485	T>C	105	0.00678075556990636	T>	>C	147.47619047619
7029_GCGAAT_5029_ACCGAG	L1	liver	RNA labelling group	Aga	+	12806	3688	6700	15485	T>G	0	0	T>	>G	Inf
7029_GCGAAT_5029_ACCGAG	L1	liver	RNA labelling group	Agap1	+	2489	1312	1734	2399	A>C	0	0	A>	>C	Inf
7029_GCGAAT_5029_ACCGAG	L1	liver	RNA labelling group	Agap1	+	2489	1312	1734	2399	A>G	0	0	A>	>G	Inf
7029_GCGAAT_5029_ACCGAG	L1	liver	RNA labelling group	Agap1	+	2489	1312	1734	2399	A>T	0	0	A>	>T	Inf
7029_GCGAAT_5029_ACCGAG	L1	liver	RNA labelling group	Agap1	+	2489	1312	1734	2399	C>A	0	0	C>	>A	Inf
7029_GCGAAT_5029_ACCGAG	L1	liver	RNA labelling group	Agap1	+	2489	1312	1734	2399	C>G	0	0	C>	>G	Inf
7029_GCGAAT_5029_ACCGAG	L1	liver	RNA labelling group	Agap1	+	2489	1312	1734	2399	C>T	0	0	C>	>T	Inf
7029_GCGAAT_5029_ACCGAG	L1	liver	RNA labelling group	Agap1	+	2489	1312	1734	2399	G>A	0	0	G>	>A	Inf
7029_GCGAAT_5029_ACCGAG	L1	liver	RNA labelling group	Agap1	+	2489	1312	1734	2399	G>C	0	0	G>	>C	Inf
7029_GCGAAT_5029_ACCGAG	L1	liver	RNA labelling group	Agap1	+	2489	1312	1734	2399	G>T	0	0	G>	>T	Inf
7029_GCGAAT_5029_ACCGAG	L1	liver	RNA labelling group	Agap1	+	2489	1312	1734	2399	T>A	0	0	T>	>A	Inf
7029_GCGAAT_5029_ACCGAG	L1	liver	RNA labelling group	Agap1	+	2489	1312	1734	2399	T>C	1	0.000416840350145894	T>	>C	2399
7029_GCGAAT_5029_ACCGAG	L1	liver	RNA labelling group	Agap1	+	2489	1312	1734	2399	T>G	0	0	T>	>G	Inf
7029_GCGAAT_5029_ACCGAG	L1	liver	RNA labelling group	Agap3	+	2508	1304	2907	3159	A>C	0	0	A>	>C	Inf
7029_GCGAAT_5029_ACCGAG	L1	liver	RNA labelling group	Agap3	+	2508	1304	2907	3159	A>G	0	0	A>	>G	Inf
7029_GCGAAT_5029_ACCGAG	L1	liver	RNA labelling group	Agap3	+	2508	1304	2907	3159	A>T	0	0	A>	>T	Inf
7029_GCGAAT_5029_ACCGAG	L1	liver	RNA labelling group	Agap3	+	2508	1304	2907	3159	C>A	0	0	C>	>A	Inf
7029_GCGAAT_5029_ACCGAG	L1	liver	RNA labelling group	Agap3	+	2508	1304	2907	3159	C>G	0	0	C>	>G	Inf
7029_GCGAAT_5029_ACCGAG	L1	liver	RNA labelling group	Agap3	+	2508	1304	2907	3159	C>T	0	0	C>	>T	Inf
7029_GCGAAT_5029_ACCGAG	L1	liver	RNA labelling group	Agap3	+	2508	1304	2907	3159	G>A	0	0	G>	>A	Inf
7029_GCGAAT_5029_ACCGAG	L1	liver	RNA labelling group	Agap3	+	2508	1304	2907	3159	G>C	0	0	G>	>C	Inf
7029_GCGAAT_5029_ACCGAG	L1	liver	RNA labelling group	Agap3	+	2508	1304	2907	3159	G>T	0	0	G>	>T	Inf
7029_GCGAAT_5029_ACCGAG	L1	liver	RNA labelling group	Agap3	+	2508	1304	2907	3159	T>A	0	0	T>	>A	Inf
7029_GCGAAT_5029_ACCGAG	L1	liver	RNA labelling group	Agap3	+	2508	1304	2907	3159	T>C	3	0.000949667616334283	T>	>C	1053
7029_GCGAAT_5029_ACCGAG	L1	liver	RNA labelling group	Agap3	+	2508	1304	2907	3159	T>G	0	0	T>	>G	Inf
7029_GCGAAT_5029_ACCGAG	L1	liver	RNA labelling group	Agfg1	+	5988	2651	3145	6712	A>C	0	0	A>	>C	Inf
7029_GCGAAT_5029_ACCGAG	L1	liver	RNA labelling group	Agfg1	+	5988	2651	3145	6712	A>G	0	0	A>	>G	Inf
7029_GCGAAT_5029_ACCGAG	L1	liver	RNA labelling group	Agfg1	+	5988	2651	3145	6712	A>T	10	0.00167000668002672	A>	>T	598.8
7029_GCGAAT_5029_ACCGAG	L1	liver	RNA labelling group	Agfg1	+	5988	2651	3145	6712	C>A	0	0	C>	>A	Inf
7029_GCGAAT_5029_ACCGAG	L1	liver	RNA labelling group	Agfg1	+	5988	2651	3145	6712	C>G	1	0.000377216144851	C>	>G	2651
7029_GCGAAT_5029_ACCGAG	L1	liver	RNA labelling group	Agfg1	+	5988	2651	3145	6712	C>T	0	0	C>	>T	Inf
7029_GCGAAT_5029_ACCGAG	L1	liver	RNA labelling group	Agfg1	+	5988	2651	3145	6712	G>A	1	0.000317965023847377	G>	>A	3145
7029_GCGAAT_5029_ACCGAG	L1	liver	RNA labelling group	Agfg1	+	5988	2651	3145	6712	G>C	0	0	G>	>C	Inf
7029_GCGAAT_5029_ACCGAG	L1	liver	RNA labelling group	Agfg1	+	5988	2651	3145	6712	G>T	0	0	G>	>T	Inf
7029_GCGAAT_5029_ACCGAG	L1	liver	RNA labelling group	Agfg1	+	5988	2651	3145	6712	T>A	10	0.00148986889153754	T>	>A	671.200000000002
7029_GCGAAT_5029_ACCGAG	L1	liver	RNA labelling group	Agfg1	+	5988	2651	3145	6712	T>C	18	0.00268176400476758	T>	>C	372.888888888889
7029_GCGAAT_5029_ACCGAG	L1	liver	RNA labelling group	Agfg1	+	5988	2651	3145	6712	T>G	0	0	T>	>G	Inf
7029_GCGAAT_5029_ACCGAG	L1	liver	RNA labelling group	Agmat	+	33134	39403	15949	36307	A>C	0	0	A>	>C	Inf
7029_GCGAAT_5029_ACCGAG	L1	liver	RNA labelling group	Agmat	+	33134	39403	15949	36307	A>G	2	6.03609585320215e-05	A>	>G	16567
7029_GCGAAT_5029_ACCGAG	L1	liver	RNA labelling group	Agmat	+	33134	39403	15949	36307	A>T	15	0.000452707188990161	A>	>T	2208.93333333333
7029_GCGAAT_5029_ACCGAG	L1	liver	RNA labelling group	Agmat	+	33134	39403	15949	36307	C>A	0	0	C>	>A	Inf
7029_GCGAAT_5029_ACCGAG	L1	liver	RNA labelling group	Agmat	+	33134	39403	15949	36307	C>G	1	2.53787782656143e-05	C>	>G	39403
7029_GCGAAT_5029_ACCGAG	L1	liver	RNA labelling group	Agmat	+	33134	39403	15949	36307	C>T	29	0.000735984569702815	C>	>T	1358.72413793103
7029_GCGAAT_5029_ACCGAG	L1	liver	RNA labelling group	Agmat	+	33134	39403	15949	36307	G>A	0	0	G>	>A	Inf
7029_GCGAAT_5029_ACCGAG	L1	liver	RNA labelling group	Agmat	+	33134	39403	15949	36307	G>C	2	0.000125399711580663	G>	>C	7974.5
7029_GCGAAT_5029_ACCGAG	L1	liver	RNA labelling group	Agmat	+	33134	39403	15949	36307	G>T	0	0	G>	>T	Inf
7029_GCGAAT_5029_ACCGAG	L1	liver	RNA labelling group	Agmat	+	33134	39403	15949	36307	T>A	4	0.000110171592254937	T>	>A	9076.75
7029_GCGAAT_5029_ACCGAG	L1	liver	RNA labelling group	Agmat	+	33134	39403	15949	36307	T>C	316	0.00870355578814002	T>	>C	114.895569620253
7029_GCGAAT_5029_ACCGAG	L1	liver	RNA labelling group	Agmat	+	33134	39403	15949	36307	T>G	0	0	T>	>G	Inf
7029_GCGAAT_5029_ACCGAG	L1	liver	RNA labelling group	Agmo	+	17875	6202	6824	15487	A>C	0	0	A>	>C	Inf
7029_GCGAAT_5029_ACCGAG	L1	liver	RNA labelling group	Agmo	+	17875	6202	6824	15487	A>G	1	5.59440559440559e-05	A>	>G	17875
7029_GCGAAT_5029_ACCGAG	L1	liver	RNA labelling group	Agmo	+	17875	6202	6824	15487	A>T	1	5.59440559440559e-05	A>	>T	17875
7029_GCGAAT_5029_ACCGAG	L1	liver	RNA labelling group	Agmo	+	17875	6202	6824	15487	C>A	1	0.000161238310222509	C>	>A	6202
7029_GCGAAT_5029_ACCGAG	L1	liver	RNA labelling group	Agmo	+	17875	6202	6824	15487	C>G	0	0	C>	>G	Inf
7029_GCGAAT_5029_ACCGAG	L1	liver	RNA labelling group	Agmo	+	17875	6202	6824	15487	C>T	10	0.00161238310222508	C>	>T	620.200000000003
7029_GCGAAT_5029_ACCGAG	L1	liver	RNA labelling group	Agmo	+	17875	6202	6824	15487	G>A	0	0	G>	>A	Inf
7029_GCGAAT_5029_ACCGAG	L1	liver	RNA labelling group	Agmo	+	17875	6202	6824	15487	G>C	1	0.000146541617819461	G>	>C	6824
7029_GCGAAT_5029_ACCGAG	L1	liver	RNA labelling group	Agmo	+	17875	6202	6824	15487	G>T	0	0	G>	>T	Inf
7029_GCGAAT_5029_ACCGAG	L1	liver	RNA labelling group	Agmo	+	17875	6202	6824	15487	T>A	2	0.000129140569509912	T>	>A	7743.5
7029_GCGAAT_5029_ACCGAG	L1	liver	RNA labelling group	Agmo	+	17875	6202	6824	15487	T>C	105	0.00677987989927035	T>	>C	147.495238095238
7029_GCGAAT_5029_ACCGAG	L1	liver	RNA labelling group	Agmo	+	17875	6202	6824	15487	T>G	0	0	T>	>G	Inf
7029_GCGAAT_5029_ACCGAG	L1	liver	RNA labelling group	Agpat5	+	2855	1980	2567	3766	A>C	0	0	A>	>C	Inf
7029_GCGAAT_5029_ACCGAG	L1	liver	RNA labelling group	Agpat5	+	2855	1980	2567	3766	A>G	0	0	A>	>G	Inf
7029_GCGAAT_5029_ACCGAG	L1	liver	RNA labelling group	Agpat5	+	2855	1980	2567	3766	A>T	0	0	A>	>T	Inf
7029_GCGAAT_5029_ACCGAG	L1	liver	RNA labelling group	Agpat5	+	2855	1980	2567	3766	C>A	0	0	C>	>A	Inf
7029_GCGAAT_5029_ACCGAG	L1	liver	RNA labelling group	Agpat5	+	2855	1980	2567	3766	C>G	0	0	C>	>G	Inf
7029_GCGAAT_5029_ACCGAG	L1	liver	RNA labelling group	Agpat5	+	2855	1980	2567	3766	C>T	1	0.000505050505050505	C>	>T	1980
7029_GCGAAT_5029_ACCGAG	L1	liver	RNA labelling group	Agpat5	+	2855	1980	2567	3766	G>A	40	0.0155823918971562	G>	>A	64.175
7029_GCGAAT_5029_ACCGAG	L1	liver	RNA labelling group	Agpat5	+	2855	1980	2567	3766	G>C	0	0	G>	>C	Inf
7029_GCGAAT_5029_ACCGAG	L1	liver	RNA labelling group	Agpat5	+	2855	1980	2567	3766	G>T	0	0	G>	>T	Inf
7029_GCGAAT_5029_ACCGAG	L1	liver	RNA labelling group	Agpat5	+	2855	1980	2567	3766	T>A	0	0	T>	>A	Inf
7029_GCGAAT_5029_ACCGAG	L1	liver	RNA labelling group	Agpat5	+	2855	1980	2567	3766	T>C	5	0.00132766861391396	T>	>C	753.200000000004
7029_GCGAAT_5029_ACCGAG	L1	liver	RNA labelling group	Agpat5	+	2855	1980	2567	3766	T>G	13	0.00345193839617631	T>	>G	289.692307692308
7029_GCGAAT_5029_ACCGAG	L1	liver	RNA labelling group	Agpat9	+	5753	2613	3909	6836	A>C	0	0	A>	>C	Inf
7029_GCGAAT_5029_ACCGAG	L1	liver	RNA labelling group	Agpat9	+	5753	2613	3909	6836	A>G	0	0	A>	>G	Inf
7029_GCGAAT_5029_ACCGAG	L1	liver	RNA labelling group	Agpat9	+	5753	2613	3909	6836	A>T	0	0	A>	>T	Inf
7029_GCGAAT_5029_ACCGAG	L1	liver	RNA labelling group	Agpat9	+	5753	2613	3909	6836	C>A	0	0	C>	>A	Inf
7029_GCGAAT_5029_ACCGAG	L1	liver	RNA labelling group	Agpat9	+	5753	2613	3909	6836	C>G	2	0.000765403750478377	C>	>G	1306.5
7029_GCGAAT_5029_ACCGAG	L1	liver	RNA labelling group	Agpat9	+	5753	2613	3909	6836	C>T	4	0.00153080750095675	C>	>T	653.250000000002
7029_GCGAAT_5029_ACCGAG	L1	liver	RNA labelling group	Agpat9	+	5753	2613	3909	6836	G>A	0	0	G>	>A	Inf
7029_GCGAAT_5029_ACCGAG	L1	liver	RNA labelling group	Agpat9	+	5753	2613	3909	6836	G>C	0	0	G>	>C	Inf
7029_GCGAAT_5029_ACCGAG	L1	liver	RNA labelling group	Agpat9	+	5753	2613	3909	6836	G>T	0	0	G>	>T	Inf
7029_GCGAAT_5029_ACCGAG	L1	liver	RNA labelling group	Agpat9	+	5753	2613	3909	6836	T>A	3	0.000438853130485664	T>	>A	2278.66666666667
7029_GCGAAT_5029_ACCGAG	L1	liver	RNA labelling group	Agpat9	+	5753	2613	3909	6836	T>C	18	0.00263311878291398	T>	>C	379.777777777778
7029_GCGAAT_5029_ACCGAG	L1	liver	RNA labelling group	Agpat9	+	5753	2613	3909	6836	T>G	0	0	T>	>G	Inf
7029_GCGAAT_5029_ACCGAG	L1	liver	RNA labelling group	Agtr1a	+	11025	4650	5057	13271	A>C	0	0	A>	>C	Inf
7029_GCGAAT_5029_ACCGAG	L1	liver	RNA labelling group	Agtr1a	+	11025	4650	5057	13271	A>G	0	0	A>	>G	Inf
7029_GCGAAT_5029_ACCGAG	L1	liver	RNA labelling group	Agtr1a	+	11025	4650	5057	13271	A>T	0	0	A>	>T	Inf
7029_GCGAAT_5029_ACCGAG	L1	liver	RNA labelling group	Agtr1a	+	11025	4650	5057	13271	C>A	0	0	C>	>A	Inf
7029_GCGAAT_5029_ACCGAG	L1	liver	RNA labelling group	Agtr1a	+	11025	4650	5057	13271	C>G	0	0	C>	>G	Inf
7029_GCGAAT_5029_ACCGAG	L1	liver	RNA labelling group	Agtr1a	+	11025	4650	5057	13271	C>T	1	0.00021505376344086	C>	>T	4650
7029_GCGAAT_5029_ACCGAG	L1	liver	RNA labelling group	Agtr1a	+	11025	4650	5057	13271	G>A	0	0	G>	>A	Inf
7029_GCGAAT_5029_ACCGAG	L1	liver	RNA labelling group	Agtr1a	+	11025	4650	5057	13271	G>C	0	0	G>	>C	Inf
7029_GCGAAT_5029_ACCGAG	L1	liver	RNA labelling group	Agtr1a	+	11025	4650	5057	13271	G>T	0	0	G>	>T	Inf
7029_GCGAAT_5029_ACCGAG	L1	liver	RNA labelling group	Agtr1a	+	11025	4650	5057	13271	T>A	3	0.000226056815612991	T>	>A	4423.66666666667
7029_GCGAAT_5029_ACCGAG	L1	liver	RNA labelling group	Agtr1a	+	11025	4650	5057	13271	T>C	52	0.00391831813729183	T>	>C	255.211538461539
7029_GCGAAT_5029_ACCGAG	L1	liver	RNA labelling group	Agtr1a	+	11025	4650	5057	13271	T>G	1	7.53522718709969e-05	T>	>G	13271
7029_GCGAAT_5029_ACCGAG	L1	liver	RNA labelling group	Agxt	+	11715	10093	13119	11274	A>C	0	0	A>	>C	Inf
7029_GCGAAT_5029_ACCGAG	L1	liver	RNA labelling group	Agxt	+	11715	10093	13119	11274	A>G	1	8.53606487409304e-05	A>	>G	11715
7029_GCGAAT_5029_ACCGAG	L1	liver	RNA labelling group	Agxt	+	11715	10093	13119	11274	A>T	1	8.53606487409304e-05	A>	>T	11715
7029_GCGAAT_5029_ACCGAG	L1	liver	RNA labelling group	Agxt	+	11715	10093	13119	11274	C>A	1	9.90785693054592e-05	C>	>A	10093
7029_GCGAAT_5029_ACCGAG	L1	liver	RNA labelling group	Agxt	+	11715	10093	13119	11274	C>G	0	0	C>	>G	Inf
7029_GCGAAT_5029_ACCGAG	L1	liver	RNA labelling group	Agxt	+	11715	10093	13119	11274	C>T	0	0	C>	>T	Inf
7029_GCGAAT_5029_ACCGAG	L1	liver	RNA labelling group	Agxt	+	11715	10093	13119	11274	G>A	4	0.000304901288207943	G>	>A	3279.75
7029_GCGAAT_5029_ACCGAG	L1	liver	RNA labelling group	Agxt	+	11715	10093	13119	11274	G>C	4	0.000304901288207943	G>	>C	3279.75
7029_GCGAAT_5029_ACCGAG	L1	liver	RNA labelling group	Agxt	+	11715	10093	13119	11274	G>T	1	7.62253220519857e-05	G>	>T	13119
7029_GCGAAT_5029_ACCGAG	L1	liver	RNA labelling group	Agxt	+	11715	10093	13119	11274	T>A	1	8.86996629412808e-05	T>	>A	11274
7029_GCGAAT_5029_ACCGAG	L1	liver	RNA labelling group	Agxt	+	11715	10093	13119	11274	T>C	110	0.00975696292354089	T>	>C	102.490909090909
7029_GCGAAT_5029_ACCGAG	L1	liver	RNA labelling group	Agxt	+	11715	10093	13119	11274	T>G	1	8.86996629412808e-05	T>	>G	11274
7029_GCGAAT_5029_ACCGAG	L1	liver	RNA labelling group	Agxt2	+	15092	12038	11803	15858	A>C	0	0	A>	>C	Inf
7029_GCGAAT_5029_ACCGAG	L1	liver	RNA labelling group	Agxt2	+	15092	12038	11803	15858	A>G	0	0	A>	>G	Inf
7029_GCGAAT_5029_ACCGAG	L1	liver	RNA labelling group	Agxt2	+	15092	12038	11803	15858	A>T	2	0.000132520540683806	A>	>T	7546
7029_GCGAAT_5029_ACCGAG	L1	liver	RNA labelling group	Agxt2	+	15092	12038	11803	15858	C>A	16	0.00132912443927562	C>	>A	752.375000000004
7029_GCGAAT_5029_ACCGAG	L1	liver	RNA labelling group	Agxt2	+	15092	12038	11803	15858	C>G	0	0	C>	>G	Inf
7029_GCGAAT_5029_ACCGAG	L1	liver	RNA labelling group	Agxt2	+	15092	12038	11803	15858	C>T	16	0.00132912443927562	C>	>T	752.375000000004
7029_GCGAAT_5029_ACCGAG	L1	liver	RNA labelling group	Agxt2	+	15092	12038	11803	15858	G>A	7	0.0005930695585868	G>	>A	1686.14285714286
7029_GCGAAT_5029_ACCGAG	L1	liver	RNA labelling group	Agxt2	+	15092	12038	11803	15858	G>C	0	0	G>	>C	Inf
7029_GCGAAT_5029_ACCGAG	L1	liver	RNA labelling group	Agxt2	+	15092	12038	11803	15858	G>T	1	8.47242226552571e-05	G>	>T	11803
7029_GCGAAT_5029_ACCGAG	L1	liver	RNA labelling group	Agxt2	+	15092	12038	11803	15858	T>A	11	0.000693656198764031	T>	>A	1441.63636363636
7029_GCGAAT_5029_ACCGAG	L1	liver	RNA labelling group	Agxt2	+	15092	12038	11803	15858	T>C	99	0.00624290578887627	T>	>C	160.181818181818
7029_GCGAAT_5029_ACCGAG	L1	liver	RNA labelling group	Agxt2	+	15092	12038	11803	15858	T>G	0	0	T>	>G	Inf
7029_GCGAAT_5029_ACCGAG	L1	liver	RNA labelling group	Ahdc1	+	5808	1937	1361	3458	A>C	0	0	A>	>C	Inf
7029_GCGAAT_5029_ACCGAG	L1	liver	RNA labelling group	Ahdc1	+	5808	1937	1361	3458	A>G	0	0	A>	>G	Inf
7029_GCGAAT_5029_ACCGAG	L1	liver	RNA labelling group	Ahdc1	+	5808	1937	1361	3458	A>T	0	0	A>	>T	Inf
7029_GCGAAT_5029_ACCGAG	L1	liver	RNA labelling group	Ahdc1	+	5808	1937	1361	3458	C>A	3	0.00154878678368611	C>	>A	645.666666666668
7029_GCGAAT_5029_ACCGAG	L1	liver	RNA labelling group	Ahdc1	+	5808	1937	1361	3458	C>G	0	0	C>	>G	Inf
7029_GCGAAT_5029_ACCGAG	L1	liver	RNA labelling group	Ahdc1	+	5808	1937	1361	3458	C>T	0	0	C>	>T	Inf
7029_GCGAAT_5029_ACCGAG	L1	liver	RNA labelling group	Ahdc1	+	5808	1937	1361	3458	G>A	6	0.00440852314474651	G>	>A	226.833333333333
7029_GCGAAT_5029_ACCGAG	L1	liver	RNA labelling group	Ahdc1	+	5808	1937	1361	3458	G>C	0	0	G>	>C	Inf
7029_GCGAAT_5029_ACCGAG	L1	liver	RNA labelling group	Ahdc1	+	5808	1937	1361	3458	G>T	0	0	G>	>T	Inf
7029_GCGAAT_5029_ACCGAG	L1	liver	RNA labelling group	Ahdc1	+	5808	1937	1361	3458	T>A	2	0.000578368999421631	T>	>A	1729
7029_GCGAAT_5029_ACCGAG	L1	liver	RNA labelling group	Ahdc1	+	5808	1937	1361	3458	T>C	1	0.000289184499710815	T>	>C	3458
7029_GCGAAT_5029_ACCGAG	L1	liver	RNA labelling group	Ahdc1	+	5808	1937	1361	3458	T>G	0	0	T>	>G	Inf
7029_GCGAAT_5029_ACCGAG	L1	liver	RNA labelling group	Ahnak	+	1305	1532	1223	2344	A>C	0	0	A>	>C	Inf
7029_GCGAAT_5029_ACCGAG	L1	liver	RNA labelling group	Ahnak	+	1305	1532	1223	2344	A>G	1	0.000766283524904215	A>	>G	1305
7029_GCGAAT_5029_ACCGAG	L1	liver	RNA labelling group	Ahnak	+	1305	1532	1223	2344	A>T	0	0	A>	>T	Inf
7029_GCGAAT_5029_ACCGAG	L1	liver	RNA labelling group	Ahnak	+	1305	1532	1223	2344	C>A	0	0	C>	>A	Inf
7029_GCGAAT_5029_ACCGAG	L1	liver	RNA labelling group	Ahnak	+	1305	1532	1223	2344	C>G	0	0	C>	>G	Inf
7029_GCGAAT_5029_ACCGAG	L1	liver	RNA labelling group	Ahnak	+	1305	1532	1223	2344	C>T	5	0.00326370757180156	C>	>T	306.400000000001
7029_GCGAAT_5029_ACCGAG	L1	liver	RNA labelling group	Ahnak	+	1305	1532	1223	2344	G>A	0	0	G>	>A	Inf
7029_GCGAAT_5029_ACCGAG	L1	liver	RNA labelling group	Ahnak	+	1305	1532	1223	2344	G>C	0	0	G>	>C	Inf
7029_GCGAAT_5029_ACCGAG	L1	liver	RNA labelling group	Ahnak	+	1305	1532	1223	2344	G>T	0	0	G>	>T	Inf
7029_GCGAAT_5029_ACCGAG	L1	liver	RNA labelling group	Ahnak	+	1305	1532	1223	2344	T>A	0	0	T>	>A	Inf
7029_GCGAAT_5029_ACCGAG	L1	liver	RNA labelling group	Ahnak	+	1305	1532	1223	2344	T>C	0	0	T>	>C	Inf
7029_GCGAAT_5029_ACCGAG	L1	liver	RNA labelling group	Ahnak	+	1305	1532	1223	2344	T>G	0	0	T>	>G	Inf
7029_GCGAAT_5029_ACCGAG	L1	liver	RNA labelling group	Ahsa1	+	24348	17202	22293	35263	A>C	0	0	A>	>C	Inf
7029_GCGAAT_5029_ACCGAG	L1	liver	RNA labelling group	Ahsa1	+	24348	17202	22293	35263	A>G	1	4.10711352061771e-05	A>	>G	24348
7029_GCGAAT_5029_ACCGAG	L1	liver	RNA labelling group	Ahsa1	+	24348	17202	22293	35263	A>T	1	4.10711352061771e-05	A>	>T	24348
7029_GCGAAT_5029_ACCGAG	L1	liver	RNA labelling group	Ahsa1	+	24348	17202	22293	35263	C>A	1	5.81327752586908e-05	C>	>A	17202
7029_GCGAAT_5029_ACCGAG	L1	liver	RNA labelling group	Ahsa1	+	24348	17202	22293	35263	C>G	3	0.000174398325776073	C>	>G	5734
7029_GCGAAT_5029_ACCGAG	L1	liver	RNA labelling group	Ahsa1	+	24348	17202	22293	35263	C>T	8	0.000465062202069527	C>	>T	2150.25
7029_GCGAAT_5029_ACCGAG	L1	liver	RNA labelling group	Ahsa1	+	24348	17202	22293	35263	G>A	2	8.971426008164e-05	G>	>A	11146.5
7029_GCGAAT_5029_ACCGAG	L1	liver	RNA labelling group	Ahsa1	+	24348	17202	22293	35263	G>C	0	0	G>	>C	Inf
7029_GCGAAT_5029_ACCGAG	L1	liver	RNA labelling group	Ahsa1	+	24348	17202	22293	35263	G>T	16	0.00071771408065312	G>	>T	1393.3125
7029_GCGAAT_5029_ACCGAG	L1	liver	RNA labelling group	Ahsa1	+	24348	17202	22293	35263	T>A	3	8.50750077985424e-05	T>	>A	11754.3333333333
7029_GCGAAT_5029_ACCGAG	L1	liver	RNA labelling group	Ahsa1	+	24348	17202	22293	35263	T>C	48	0.00136120012477667	T>	>C	734.645833333338
7029_GCGAAT_5029_ACCGAG	L1	liver	RNA labelling group	Ahsa1	+	24348	17202	22293	35263	T>G	0	0	T>	>G	Inf
7029_GCGAAT_5029_ACCGAG	L1	liver	RNA labelling group	Ahsg	+	3633352	2831469	2006429	2474168	A>C	33	9.08252214484036e-06	A>	>C	110101.575757576
7029_GCGAAT_5029_ACCGAG	L1	liver	RNA labelling group	Ahsg	+	3633352	2831469	2006429	2474168	A>G	441	0.000121375523208321	A>	>G	8238.89342403628
7029_GCGAAT_5029_ACCGAG	L1	liver	RNA labelling group	Ahsg	+	3633352	2831469	2006429	2474168	A>T	254	6.99078977208924e-05	A>	>T	14304.5354330709
7029_GCGAAT_5029_ACCGAG	L1	liver	RNA labelling group	Ahsg	+	3633352	2831469	2006429	2474168	C>A	167	5.89799853009162e-05	C>	>A	16954.9041916168
7029_GCGAAT_5029_ACCGAG	L1	liver	RNA labelling group	Ahsg	+	3633352	2831469	2006429	2474168	C>G	132	4.66189105372512e-05	C>	>G	21450.5227272727
7029_GCGAAT_5029_ACCGAG	L1	liver	RNA labelling group	Ahsg	+	3633352	2831469	2006429	2474168	C>T	1822	0.000643482234839936	C>	>T	1554.04445664105
7029_GCGAAT_5029_ACCGAG	L1	liver	RNA labelling group	Ahsg	+	3633352	2831469	2006429	2474168	G>A	1110	0.000553221668945176	G>	>A	1807.59369369369
7029_GCGAAT_5029_ACCGAG	L1	liver	RNA labelling group	Ahsg	+	3633352	2831469	2006429	2474168	G>C	90	4.48558109955548e-05	G>	>C	22293.6555555556
7029_GCGAAT_5029_ACCGAG	L1	liver	RNA labelling group	Ahsg	+	3633352	2831469	2006429	2474168	G>T	173	8.62228366914553e-05	G>	>T	11597.8554913295
7029_GCGAAT_5029_ACCGAG	L1	liver	RNA labelling group	Ahsg	+	3633352	2831469	2006429	2474168	T>A	448	0.000181070970120057	T>	>A	5522.69642857143
7029_GCGAAT_5029_ACCGAG	L1	liver	RNA labelling group	Ahsg	+	3633352	2831469	2006429	2474168	T>C	43142	0.0174369727520524	T>	>C	57.3494042928005
7029_GCGAAT_5029_ACCGAG	L1	liver	RNA labelling group	Ahsg	+	3633352	2831469	2006429	2474168	T>G	99	4.00134509863518e-05	T>	>G	24991.595959596
7029_GCGAAT_5029_ACCGAG	L1	liver	RNA labelling group	AI661453	+	1714	1156	1799	1907	A>C	0	0	A>	>C	Inf
7029_GCGAAT_5029_ACCGAG	L1	liver	RNA labelling group	AI661453	+	1714	1156	1799	1907	A>G	0	0	A>	>G	Inf
7029_GCGAAT_5029_ACCGAG	L1	liver	RNA labelling group	AI661453	+	1714	1156	1799	1907	A>T	0	0	A>	>T	Inf
7029_GCGAAT_5029_ACCGAG	L1	liver	RNA labelling group	AI661453	+	1714	1156	1799	1907	C>A	0	0	C>	>A	Inf
7029_GCGAAT_5029_ACCGAG	L1	liver	RNA labelling group	AI661453	+	1714	1156	1799	1907	C>G	0	0	C>	>G	Inf
7029_GCGAAT_5029_ACCGAG	L1	liver	RNA labelling group	AI661453	+	1714	1156	1799	1907	C>T	1	0.000865051903114187	C>	>T	1156
7029_GCGAAT_5029_ACCGAG	L1	liver	RNA labelling group	AI661453	+	1714	1156	1799	1907	G>A	0	0	G>	>A	Inf
7029_GCGAAT_5029_ACCGAG	L1	liver	RNA labelling group	AI661453	+	1714	1156	1799	1907	G>C	0	0	G>	>C	Inf
7029_GCGAAT_5029_ACCGAG	L1	liver	RNA labelling group	AI661453	+	1714	1156	1799	1907	G>T	0	0	G>	>T	Inf
7029_GCGAAT_5029_ACCGAG	L1	liver	RNA labelling group	AI661453	+	1714	1156	1799	1907	T>A	0	0	T>	>A	Inf
7029_GCGAAT_5029_ACCGAG	L1	liver	RNA labelling group	AI661453	+	1714	1156	1799	1907	T>C	6	0.0031463030938647	T>	>C	317.833333333334
7029_GCGAAT_5029_ACCGAG	L1	liver	RNA labelling group	AI661453	+	1714	1156	1799	1907	T>G	0	0	T>	>G	Inf
7029_GCGAAT_5029_ACCGAG	L1	liver	RNA labelling group	AI837181	+	1216	1758	1185	1735	A>C	0	0	A>	>C	Inf
7029_GCGAAT_5029_ACCGAG	L1	liver	RNA labelling group	AI837181	+	1216	1758	1185	1735	A>G	0	0	A>	>G	Inf
7029_GCGAAT_5029_ACCGAG	L1	liver	RNA labelling group	AI837181	+	1216	1758	1185	1735	A>T	0	0	A>	>T	Inf
7029_GCGAAT_5029_ACCGAG	L1	liver	RNA labelling group	AI837181	+	1216	1758	1185	1735	C>A	0	0	C>	>A	Inf
7029_GCGAAT_5029_ACCGAG	L1	liver	RNA labelling group	AI837181	+	1216	1758	1185	1735	C>G	0	0	C>	>G	Inf
7029_GCGAAT_5029_ACCGAG	L1	liver	RNA labelling group	AI837181	+	1216	1758	1185	1735	C>T	0	0	C>	>T	Inf
7029_GCGAAT_5029_ACCGAG	L1	liver	RNA labelling group	AI837181	+	1216	1758	1185	1735	G>A	0	0	G>	>A	Inf
7029_GCGAAT_5029_ACCGAG	L1	liver	RNA labelling group	AI837181	+	1216	1758	1185	1735	G>C	0	0	G>	>C	Inf
7029_GCGAAT_5029_ACCGAG	L1	liver	RNA labelling group	AI837181	+	1216	1758	1185	1735	G>T	0	0	G>	>T	Inf
7029_GCGAAT_5029_ACCGAG	L1	liver	RNA labelling group	AI837181	+	1216	1758	1185	1735	T>A	0	0	T>	>A	Inf
7029_GCGAAT_5029_ACCGAG	L1	liver	RNA labelling group	AI837181	+	1216	1758	1185	1735	T>C	0	0	T>	>C	Inf
7029_GCGAAT_5029_ACCGAG	L1	liver	RNA labelling group	AI837181	+	1216	1758	1185	1735	T>G	0	0	T>	>G	Inf
7029_GCGAAT_5029_ACCGAG	L1	liver	RNA labelling group	Aida	+	2159	1319	1428	2328	A>C	0	0	A>	>C	Inf
7029_GCGAAT_5029_ACCGAG	L1	liver	RNA labelling group	Aida	+	2159	1319	1428	2328	A>G	0	0	A>	>G	Inf
7029_GCGAAT_5029_ACCGAG	L1	liver	RNA labelling group	Aida	+	2159	1319	1428	2328	A>T	0	0	A>	>T	Inf
7029_GCGAAT_5029_ACCGAG	L1	liver	RNA labelling group	Aida	+	2159	1319	1428	2328	C>A	0	0	C>	>A	Inf
7029_GCGAAT_5029_ACCGAG	L1	liver	RNA labelling group	Aida	+	2159	1319	1428	2328	C>G	0	0	C>	>G	Inf
7029_GCGAAT_5029_ACCGAG	L1	liver	RNA labelling group	Aida	+	2159	1319	1428	2328	C>T	0	0	C>	>T	Inf
7029_GCGAAT_5029_ACCGAG	L1	liver	RNA labelling group	Aida	+	2159	1319	1428	2328	G>A	0	0	G>	>A	Inf
7029_GCGAAT_5029_ACCGAG	L1	liver	RNA labelling group	Aida	+	2159	1319	1428	2328	G>C	0	0	G>	>C	Inf
7029_GCGAAT_5029_ACCGAG	L1	liver	RNA labelling group	Aida	+	2159	1319	1428	2328	G>T	0	0	G>	>T	Inf
7029_GCGAAT_5029_ACCGAG	L1	liver	RNA labelling group	Aida	+	2159	1319	1428	2328	T>A	0	0	T>	>A	Inf
7029_GCGAAT_5029_ACCGAG	L1	liver	RNA labelling group	Aida	+	2159	1319	1428	2328	T>C	19	0.00816151202749141	T>	>C	122.526315789474
7029_GCGAAT_5029_ACCGAG	L1	liver	RNA labelling group	Aida	+	2159	1319	1428	2328	T>G	0	0	T>	>G	Inf
7029_GCGAAT_5029_ACCGAG	L1	liver	RNA labelling group	Aifm2	+	5514	2693	5269	4593	A>C	0	0	A>	>C	Inf
7029_GCGAAT_5029_ACCGAG	L1	liver	RNA labelling group	Aifm2	+	5514	2693	5269	4593	A>G	0	0	A>	>G	Inf
7029_GCGAAT_5029_ACCGAG	L1	liver	RNA labelling group	Aifm2	+	5514	2693	5269	4593	A>T	1	0.000181356546971346	A>	>T	5514
7029_GCGAAT_5029_ACCGAG	L1	liver	RNA labelling group	Aifm2	+	5514	2693	5269	4593	C>A	0	0	C>	>A	Inf
7029_GCGAAT_5029_ACCGAG	L1	liver	RNA labelling group	Aifm2	+	5514	2693	5269	4593	C>G	0	0	C>	>G	Inf
7029_GCGAAT_5029_ACCGAG	L1	liver	RNA labelling group	Aifm2	+	5514	2693	5269	4593	C>T	0	0	C>	>T	Inf
7029_GCGAAT_5029_ACCGAG	L1	liver	RNA labelling group	Aifm2	+	5514	2693	5269	4593	G>A	14	0.00265705067375213	G>	>A	376.357142857144
7029_GCGAAT_5029_ACCGAG	L1	liver	RNA labelling group	Aifm2	+	5514	2693	5269	4593	G>C	0	0	G>	>C	Inf
7029_GCGAAT_5029_ACCGAG	L1	liver	RNA labelling group	Aifm2	+	5514	2693	5269	4593	G>T	0	0	G>	>T	Inf
7029_GCGAAT_5029_ACCGAG	L1	liver	RNA labelling group	Aifm2	+	5514	2693	5269	4593	T>A	0	0	T>	>A	Inf
7029_GCGAAT_5029_ACCGAG	L1	liver	RNA labelling group	Aifm2	+	5514	2693	5269	4593	T>C	10	0.00217722621380361	T>	>C	459.300000000001
7029_GCGAAT_5029_ACCGAG	L1	liver	RNA labelling group	Aifm2	+	5514	2693	5269	4593	T>G	0	0	T>	>G	Inf
7029_GCGAAT_5029_ACCGAG	L1	liver	RNA labelling group	Ak2	+	6143	3557	5126	6638	A>C	0	0	A>	>C	Inf
7029_GCGAAT_5029_ACCGAG	L1	liver	RNA labelling group	Ak2	+	6143	3557	5126	6638	A>G	0	0	A>	>G	Inf
7029_GCGAAT_5029_ACCGAG	L1	liver	RNA labelling group	Ak2	+	6143	3557	5126	6638	A>T	0	0	A>	>T	Inf
7029_GCGAAT_5029_ACCGAG	L1	liver	RNA labelling group	Ak2	+	6143	3557	5126	6638	C>A	0	0	C>	>A	Inf
7029_GCGAAT_5029_ACCGAG	L1	liver	RNA labelling group	Ak2	+	6143	3557	5126	6638	C>G	1	0.000281135788585887	C>	>G	3557
7029_GCGAAT_5029_ACCGAG	L1	liver	RNA labelling group	Ak2	+	6143	3557	5126	6638	C>T	0	0	C>	>T	Inf
7029_GCGAAT_5029_ACCGAG	L1	liver	RNA labelling group	Ak2	+	6143	3557	5126	6638	G>A	1	0.000195083886071011	G>	>A	5126
7029_GCGAAT_5029_ACCGAG	L1	liver	RNA labelling group	Ak2	+	6143	3557	5126	6638	G>C	0	0	G>	>C	Inf
7029_GCGAAT_5029_ACCGAG	L1	liver	RNA labelling group	Ak2	+	6143	3557	5126	6638	G>T	0	0	G>	>T	Inf
7029_GCGAAT_5029_ACCGAG	L1	liver	RNA labelling group	Ak2	+	6143	3557	5126	6638	T>A	0	0	T>	>A	Inf
7029_GCGAAT_5029_ACCGAG	L1	liver	RNA labelling group	Ak2	+	6143	3557	5126	6638	T>C	48	0.00723109370292256	T>	>C	138.291666666667
7029_GCGAAT_5029_ACCGAG	L1	liver	RNA labelling group	Ak2	+	6143	3557	5126	6638	T>G	0	0	T>	>G	Inf
7029_GCGAAT_5029_ACCGAG	L1	liver	RNA labelling group	Ak2	+	53102	31799	41004	63961	A>C	1	1.88316824225076e-05	A>	>C	53102
7029_GCGAAT_5029_ACCGAG	L1	liver	RNA labelling group	Ak2	+	53102	31799	41004	63961	A>G	11	0.000207148506647584	A>	>G	4827.45454545455
7029_GCGAAT_5029_ACCGAG	L1	liver	RNA labelling group	Ak2	+	53102	31799	41004	63961	A>T	5	9.41584121125381e-05	A>	>T	10620.4
7029_GCGAAT_5029_ACCGAG	L1	liver	RNA labelling group	Ak2	+	53102	31799	41004	63961	C>A	0	0	C>	>A	Inf
7029_GCGAAT_5029_ACCGAG	L1	liver	RNA labelling group	Ak2	+	53102	31799	41004	63961	C>G	0	0	C>	>G	Inf
7029_GCGAAT_5029_ACCGAG	L1	liver	RNA labelling group	Ak2	+	53102	31799	41004	63961	C>T	34	0.00106921601308217	C>	>T	935.264705882355
7029_GCGAAT_5029_ACCGAG	L1	liver	RNA labelling group	Ak2	+	53102	31799	41004	63961	G>A	1	2.43878645985757e-05	G>	>A	41004
7029_GCGAAT_5029_ACCGAG	L1	liver	RNA labelling group	Ak2	+	53102	31799	41004	63961	G>C	0	0	G>	>C	Inf
7029_GCGAAT_5029_ACCGAG	L1	liver	RNA labelling group	Ak2	+	53102	31799	41004	63961	G>T	7	0.00017071505219003	G>	>T	5857.71428571429
7029_GCGAAT_5029_ACCGAG	L1	liver	RNA labelling group	Ak2	+	53102	31799	41004	63961	T>A	15	0.000234517909351011	T>	>A	4264.06666666667
7029_GCGAAT_5029_ACCGAG	L1	liver	RNA labelling group	Ak2	+	53102	31799	41004	63961	T>C	221	0.00345523053110489	T>	>C	289.41628959276
7029_GCGAAT_5029_ACCGAG	L1	liver	RNA labelling group	Ak2	+	53102	31799	41004	63961	T>G	0	0	T>	>G	Inf
7029_GCGAAT_5029_ACCGAG	L1	liver	RNA labelling group	Ak4	+	5760	3259	4819	11405	A>C	0	0	A>	>C	Inf
7029_GCGAAT_5029_ACCGAG	L1	liver	RNA labelling group	Ak4	+	5760	3259	4819	11405	A>G	0	0	A>	>G	Inf
7029_GCGAAT_5029_ACCGAG	L1	liver	RNA labelling group	Ak4	+	5760	3259	4819	11405	A>T	0	0	A>	>T	Inf
7029_GCGAAT_5029_ACCGAG	L1	liver	RNA labelling group	Ak4	+	5760	3259	4819	11405	C>A	0	0	C>	>A	Inf
7029_GCGAAT_5029_ACCGAG	L1	liver	RNA labelling group	Ak4	+	5760	3259	4819	11405	C>G	0	0	C>	>G	Inf
7029_GCGAAT_5029_ACCGAG	L1	liver	RNA labelling group	Ak4	+	5760	3259	4819	11405	C>T	9	0.00276158330776311	C>	>T	362.111111111112
7029_GCGAAT_5029_ACCGAG	L1	liver	RNA labelling group	Ak4	+	5760	3259	4819	11405	G>A	0	0	G>	>A	Inf
7029_GCGAAT_5029_ACCGAG	L1	liver	RNA labelling group	Ak4	+	5760	3259	4819	11405	G>C	0	0	G>	>C	Inf
7029_GCGAAT_5029_ACCGAG	L1	liver	RNA labelling group	Ak4	+	5760	3259	4819	11405	G>T	0	0	G>	>T	Inf
7029_GCGAAT_5029_ACCGAG	L1	liver	RNA labelling group	Ak4	+	5760	3259	4819	11405	T>A	0	0	T>	>A	Inf
7029_GCGAAT_5029_ACCGAG	L1	liver	RNA labelling group	Ak4	+	5760	3259	4819	11405	T>C	24	0.00210434020166593	T>	>C	475.208333333335
7029_GCGAAT_5029_ACCGAG	L1	liver	RNA labelling group	Ak4	+	5760	3259	4819	11405	T>G	0	0	T>	>G	Inf
7029_GCGAAT_5029_ACCGAG	L1	liver	RNA labelling group	Ak6	+	3473	2525	2778	2949	A>C	0	0	A>	>C	Inf
7029_GCGAAT_5029_ACCGAG	L1	liver	RNA labelling group	Ak6	+	3473	2525	2778	2949	A>G	1	0.000287935502447452	A>	>G	3473
7029_GCGAAT_5029_ACCGAG	L1	liver	RNA labelling group	Ak6	+	3473	2525	2778	2949	A>T	1	0.000287935502447452	A>	>T	3473
7029_GCGAAT_5029_ACCGAG	L1	liver	RNA labelling group	Ak6	+	3473	2525	2778	2949	C>A	0	0	C>	>A	Inf
7029_GCGAAT_5029_ACCGAG	L1	liver	RNA labelling group	Ak6	+	3473	2525	2778	2949	C>G	0	0	C>	>G	Inf
7029_GCGAAT_5029_ACCGAG	L1	liver	RNA labelling group	Ak6	+	3473	2525	2778	2949	C>T	0	0	C>	>T	Inf
7029_GCGAAT_5029_ACCGAG	L1	liver	RNA labelling group	Ak6	+	3473	2525	2778	2949	G>A	0	0	G>	>A	Inf
7029_GCGAAT_5029_ACCGAG	L1	liver	RNA labelling group	Ak6	+	3473	2525	2778	2949	G>C	0	0	G>	>C	Inf
7029_GCGAAT_5029_ACCGAG	L1	liver	RNA labelling group	Ak6	+	3473	2525	2778	2949	G>T	0	0	G>	>T	Inf
7029_GCGAAT_5029_ACCGAG	L1	liver	RNA labelling group	Ak6	+	3473	2525	2778	2949	T>A	0	0	T>	>A	Inf
7029_GCGAAT_5029_ACCGAG	L1	liver	RNA labelling group	Ak6	+	3473	2525	2778	2949	T>C	0	0	T>	>C	Inf
7029_GCGAAT_5029_ACCGAG	L1	liver	RNA labelling group	Ak6	+	3473	2525	2778	2949	T>G	0	0	T>	>G	Inf
7029_GCGAAT_5029_ACCGAG	L1	liver	RNA labelling group	Akap13	+	3256	2058	1617	4318	A>C	0	0	A>	>C	Inf
7029_GCGAAT_5029_ACCGAG	L1	liver	RNA labelling group	Akap13	+	3256	2058	1617	4318	A>G	0	0	A>	>G	Inf
7029_GCGAAT_5029_ACCGAG	L1	liver	RNA labelling group	Akap13	+	3256	2058	1617	4318	A>T	0	0	A>	>T	Inf
7029_GCGAAT_5029_ACCGAG	L1	liver	RNA labelling group	Akap13	+	3256	2058	1617	4318	C>A	0	0	C>	>A	Inf
7029_GCGAAT_5029_ACCGAG	L1	liver	RNA labelling group	Akap13	+	3256	2058	1617	4318	C>G	0	0	C>	>G	Inf
7029_GCGAAT_5029_ACCGAG	L1	liver	RNA labelling group	Akap13	+	3256	2058	1617	4318	C>T	0	0	C>	>T	Inf
7029_GCGAAT_5029_ACCGAG	L1	liver	RNA labelling group	Akap13	+	3256	2058	1617	4318	G>A	1	0.000618429189857761	G>	>A	1617
[truncated: 521,765 more rows]
