# Supplementary material for: SLAMseq reveals potential transfer of RNA from liver to kidney in the mouse
Source: Nat Commun. 2025 Aug 11;16:7413. doi: 10.1038/s41467-025-62688-9 (PMC12339719; doi:10.1038/s41467-025-62688-9)
Supplement: Supplementary file 6 — Source Data [file 41467_2025_62688_MOESM6_ESM.zip › Source data/FigS11f_data.csv]

class	mean	n	sd	lower	upper
endothelial	18.6544243332184	11	17.0874337606128	7.17493013373022	30.1339185327065
hepatocyte (mature)	6207.22580195389	12	14039.0304683738	-2712.74859716209	15127.2002010699
hepatocyte (progenitor)	14.3466006049672	19	23.5145245141237	3.01296257908034	25.6802386308541
immune	14.5282829519662	14	22.2136199993451	1.70252061391934	27.3540452900131
mesenchymal	5.1852077471648	7	3.25032388710214	2.17915951952182	8.19125597480777
not cell-enriched	77.8519375366701	11869	478.831965661851	69.2366762146826	86.4671988586575
