# Supplementary material for: SLAMseq reveals potential transfer of RNA from liver to kidney in the mouse
Source: Nat Commun. 2025 Aug 11;16:7413. doi: 10.1038/s41467-025-62688-9 (PMC12339719; doi:10.1038/s41467-025-62688-9)
Supplement: Supplementary file 6 — Source Data [file 41467_2025_62688_MOESM6_ESM.zip › Source data/FigS11g_data.csv]

class	perc	lower_norm	upper_norm	lower_perc	upper_perc
endothelial	0.272727272727273	0.0129349472121456	0.536155961878763	0	0.545454545454545
hepatocyte (mature)	1	NA	NA	NA	NA
hepatocyte (progenitor)	0.31578947368421	0.109570990065488	0.528218483618722	0.105263157894737	0.526315789473684
immune	0.214285714285714	-0.000375556547057482	0.424375556547057	0	0.428571428571429
mesenchymal	0.571428571428571	0.208802228128171	0.942340629014686	0.142857142857143	0.857142857142857
not cell-enriched	0.887185104052574	0.881551579728092	0.89271011038902	0.881373780863662	0.89283006150476
