# Supplementary material for: SLAMseq reveals potential transfer of RNA from liver to kidney in the mouse
Source: Nat Commun. 2025 Aug 11;16:7413. doi: 10.1038/s41467-025-62688-9 (PMC12339719; doi:10.1038/s41467-025-62688-9)
Supplement: Supplementary file 6 — Source Data [file 41467_2025_62688_MOESM6_ESM.zip › Source data/Fig2d_data.csv]

tissue	group_pos	group_neg	gene_name	cR_pos	cR_neg	cpm_pos	cpm_neg	pval	fdr	sig	delta	delta_sign	labelled
liver	RNA labelling group	Cre -ve	0610005C13Rik	0.019138324	8.98e-05	210.8066062	233.7940172	0.074641182	0.110821293	no	0.019048524	pos	no
liver	RNA labelling group	Cre -ve	0610007P14Rik	0.030330866	0.000211	174.6032765	161.937554	0.068030323	0.104310253	no	0.030119866	pos	no
liver	RNA labelling group	Cre -ve	0610009B22Rik	0.036905965	9.8e-05	26.48785775	13.0965419	0.021378043	0.069702696	no	0.036807965	pos	no
liver	RNA labelling group	Cre -ve	0610009O20Rik	0.024828216	0.000346	23.49647433	21.00250829	0.221566337	0.255358872	no	0.024482216	pos	no
liver	RNA labelling group	Cre -ve	0610010F05Rik	0.027637338	0.000384	10.54777041	8.549662359	0.041617638	0.082088744	no	0.027253338	pos	no
liver	RNA labelling group	Cre -ve	0610010K14Rik	0.023846888	0.000153	28.39008338	24.9285238	0.074771649	0.110973643	no	0.023693888	pos	no
liver	RNA labelling group	Cre -ve	0610012G03Rik	0.019896896	6.57e-05	37.86958853	41.55124918	0.023543417	0.071618967	no	0.019831196	pos	no
liver	RNA labelling group	Cre -ve	0610030E20Rik	0.029205751	0.000139	63.14142401	50.31095533	0.08151954	0.117380095	no	0.029066751	pos	no
liver	RNA labelling group	Cre -ve	0610031O16Rik	0.049793883	0	4.152246613	5.437696958	0.026314346	0.074246709	no	0.049793883	pos	no
liver	RNA labelling group	Cre -ve	0610037L13Rik	0.016000813	0	19.15292795	17.90670377	0.003287659	0.04775034	yes	0.016000813	pos	yes
liver	RNA labelling group	Cre -ve	0610040J01Rik	0.025616392	0.000437	26.4971422	29.95366047	0.111322977	0.148463761	no	0.025179392	pos	no
liver	RNA labelling group	Cre -ve	0610043K17Rik	0.02299576	0	6.095550546	2.154817582	0.054043303	0.091245311	no	0.02299576	pos	no
liver	RNA labelling group	Cre -ve	1110004E09Rik	0.026132227	3.57e-05	27.57418254	32.57949657	0.004528883	0.04775034	yes	0.026096527	pos	yes
liver	RNA labelling group	Cre -ve	1110004F10Rik	0.027121417	0.000216	22.66886076	14.85780918	0.123840784	0.162047849	no	0.026905417	pos	no
liver	RNA labelling group	Cre -ve	1110008F13Rik	0.030661478	0.000246	250.3263473	169.2508499	0.050755974	0.088505161	no	0.030415478	pos	no
liver	RNA labelling group	Cre -ve	1110008L16Rik	0.021393309	0.000211	9.504419641	7.337338489	0.016788768	0.064644825	no	0.021182309	pos	no
liver	RNA labelling group	Cre -ve	1110008P14Rik	0.024410618	0.001219063	31.37091408	29.47905354	0.004552055	0.04775034	yes	0.023191555	pos	yes
liver	RNA labelling group	Cre -ve	1110012L19Rik	0.023520244	0.000171	8.167713964	9.012111585	0.056769783	0.093652512	no	0.023349244	pos	no
liver	RNA labelling group	Cre -ve	1110020A21Rik	0.034713509	0.000701	3.057926583	5.235599993	0.74121872	0.784680792	no	0.034012509	pos	no
liver	RNA labelling group	Cre -ve	1110032A03Rik	0.025074642	0	49.9793639	42.63077147	0.002357639	0.04775034	yes	0.025074642	pos	yes
liver	RNA labelling group	Cre -ve	1110034G24Rik	0.031316752	0	6.069403722	4.878825846	0.042550967	0.082374012	no	0.031316752	pos	no
liver	RNA labelling group	Cre -ve	1110037F02Rik	0.025678544	0	21.61483631	13.646182	0.001686853	0.04775034	yes	0.025678544	pos	yes
liver	RNA labelling group	Cre -ve	1110038B12Rik	0.039857551	0.000293	87.49836707	20.20062262	0.003267315	0.04775034	yes	0.039564551	pos	yes
liver	RNA labelling group	Cre -ve	1110038F14Rik	0.019873769	8.2e-05	13.49288147	17.22678249	0.234805519	0.267683667	no	0.019791769	pos	no
liver	RNA labelling group	Cre -ve	1110059E24Rik	0.030415053	7.4e-05	20.45893106	20.24689717	0.041779371	0.082177412	no	0.030341053	pos	no
liver	RNA labelling group	Cre -ve	1110059G10Rik	0.034024226	0.001491875	23.52836533	20.64561091	0.085331901	0.121386203	no	0.032532351	pos	no
liver	RNA labelling group	Cre -ve	1110065P20Rik	0.027131161	0.000178	28.50767587	23.73693759	0.046960234	0.08552779	no	0.026953161	pos	no
liver	RNA labelling group	Cre -ve	1190002N15Rik	0.031805189	0	47.22958577	28.26276145	0.002836148	0.04775034	yes	0.031805189	pos	yes
liver	RNA labelling group	Cre -ve	1190005I06Rik	0.022944266	0	7.275026174	7.286494887	0.002935605	0.04775034	yes	0.022944266	pos	yes
liver	RNA labelling group	Cre -ve	1190007I07Rik	0.023781439	8.57e-05	22.13538424	23.03615669	0.179300886	0.218303352	no	0.023695739	pos	no
liver	RNA labelling group	Cre -ve	1300002E11Rik	0.020684199	0.000322	24.67996404	15.56641957	0.042090499	0.082280936	no	0.020362199	pos	no
liver	RNA labelling group	Cre -ve	1300017J02Rik	0.026513235	0.000587	515.5574981	643.9592038	0.015440737	0.063118917	no	0.025926235	pos	no
liver	RNA labelling group	Cre -ve	1500011B03Rik	0.018245665	0	1.576229401	1.470093148	0.00945946	0.054644496	no	0.018245665	pos	no
liver	RNA labelling group	Cre -ve	1500011K16Rik	0.029892329	0.000158	33.10931102	24.06981637	0.018988557	0.067404585	no	0.029734329	pos	no
liver	RNA labelling group	Cre -ve	1500017E21Rik	0.033352558	4.97e-05	96.88687463	17.79275145	0.07635058	0.112562247	no	0.033302858	pos	no
liver	RNA labelling group	Cre -ve	1600002H07Rik	0.027200168	0.000485	70.2246685	52.99391675	0.168713308	0.208721816	no	0.026715168	pos	no
liver	RNA labelling group	Cre -ve	1600002K03Rik	0.022997032	0.000355	6.477998434	6.313660707	0.018630833	0.066960131	no	0.022642032	pos	no
liver	RNA labelling group	Cre -ve	1600012H06Rik	0.026035026	0.000123	38.74081307	26.61807001	0.020839534	0.069251279	no	0.025912026	pos	no
liver	RNA labelling group	Cre -ve	1600014C10Rik	0.029500162	0.001943648	113.9624588	97.73935651	0.081322232	0.117188728	no	0.027556514	pos	no
liver	RNA labelling group	Cre -ve	1600020E01Rik	0.028838092	0.008169653	6.920226103	3.940430879	0.416991575	0.450418735	no	0.020668439	pos	no
liver	RNA labelling group	Cre -ve	1700001C19Rik	0.017474594	0.000578	4.765191069	13.80820348	0.013482576	0.060970013	no	0.016896594	pos	no
liver	RNA labelling group	Cre -ve	1700007L15Rik	0.031067093	0.003508772	2.867075799	1.963488734	0.264201697	0.296362148	no	0.027558321	pos	no
liver	RNA labelling group	Cre -ve	1700012D01Rik	0.019491065	0	7.832522082	10.54067321	0.032462658	0.078050845	no	0.019491065	pos	no
liver	RNA labelling group	Cre -ve	1700012D14Rik	0.027131783	0	0.385000884	0.566619215	0.160824525	0.200728354	no	0.027131783	pos	no
liver	RNA labelling group	Cre -ve	1700017B05Rik	0.037675183	0	10.69259741	9.400417066	0.004135029	0.04775034	yes	0.037675183	pos	yes
liver	RNA labelling group	Cre -ve	1700020I14Rik	0.02840134	0	2.859983158	4.762247905	0.002859893	0.04775034	yes	0.02840134	pos	yes
liver	RNA labelling group	Cre -ve	1700021F05Rik	0.026460018	0.000451	24.36248162	26.54637408	0.110413039	0.147513597	no	0.026009018	pos	no
liver	RNA labelling group	Cre -ve	1700024P16Rik	0.027124252	0	5.318604427	3.000642533	0.005293458	0.048052013	yes	0.027124252	pos	yes
liver	RNA labelling group	Cre -ve	1700025G04Rik	0	0	6.608865019	3.6127168	1	1	no	0	zero	no
liver	RNA labelling group	Cre -ve	1700027J19Rik	0.030845771	0	1.50172667	1.428501055	0.190797816	0.228567255	no	0.030845771	pos	no
liver	RNA labelling group	Cre -ve	1700028E10Rik	0.024509804	0	0.547481103	1.61491166	0.145405732	0.184940865	no	0.024509804	pos	no
liver	RNA labelling group	Cre -ve	1700029I15Rik	0.018518519	0	1.279206005	0.573884231	0.231995884	0.265112803	no	0.018518519	pos	no
liver	RNA labelling group	Cre -ve	1700029J07Rik	0.022644945	0	1.427717703	1.013842141	0.051332295	0.088992264	no	0.022644945	pos	no
liver	RNA labelling group	Cre -ve	1700030C10Rik	0.013859683	0.000216	6.703895117	5.282818109	0.240085308	0.272833206	no	0.013643683	pos	no
liver	RNA labelling group	Cre -ve	1700030K09Rik	0.031043816	0.009739579	3.304378319	1.638110337	0.277584368	0.30939927	no	0.021304237	pos	no
liver	RNA labelling group	Cre -ve	1700037H04Rik	0.022022275	0	4.653322541	7.298554918	0.022662917	0.070951276	no	0.022022275	pos	no
liver	RNA labelling group	Cre -ve	1700040L02Rik	0.034997866	0	0.812128086	0.790522744	0.024067676	0.072035376	no	0.034997866	pos	no
liver	RNA labelling group	Cre -ve	1700056E22Rik	0.025862069	0	0.938924345	1.662600506	0.175852532	0.215082835	no	0.025862069	pos	no
liver	RNA labelling group	Cre -ve	1700061I17Rik	0.034599758	0	4.149216069	1.526563197	0.005836153	0.048984337	yes	0.034599758	pos	yes
liver	RNA labelling group	Cre -ve	1700066M21Rik	0.026339221	0	17.03943679	14.98537095	0.001374978	0.04775034	yes	0.026339221	pos	yes
liver	RNA labelling group	Cre -ve	1700086O06Rik	0.026315789	0	0.697614397	0.905461271	0.189503654	0.227401483	no	0.026315789	pos	no
liver	RNA labelling group	Cre -ve	1700094D03Rik	0.024757406	0.00063	10.67188172	7.769425911	0.038477912	0.080512425	no	0.024127406	pos	no
liver	RNA labelling group	Cre -ve	1700096K18Rik	0.013147718	0	1.4480202	1.147533098	0.188481554	0.22658736	no	0.013147718	pos	no
liver	RNA labelling group	Cre -ve	1700102P08Rik	0.026984127	0	0.450512376	0.740026641	0.141852846	0.181335808	no	0.026984127	pos	no
liver	RNA labelling group	Cre -ve	1700109H08Rik	0.026369759	0	1.811638895	0.651565621	0.054419006	0.091543414	no	0.026369759	pos	no
liver	RNA labelling group	Cre -ve	1700113A16Rik	0.024569221	0.001972387	1.686191222	1.034233984	0.171713861	0.211820009	no	0.022596834	pos	no
liver	RNA labelling group	Cre -ve	1700119H24Rik	0.025699169	0	1.457059579	1.703720604	0.135244255	0.174316762	no	0.025699169	pos	no
liver	RNA labelling group	Cre -ve	1700123O20Rik	0.029158758	0.000128	31.89883102	31.5307501	0.066228313	0.102533782	no	0.029030758	pos	no
liver	RNA labelling group	Cre -ve	1810009A15Rik	0.022993362	0.000163	27.01014736	17.47943228	0.028730425	0.075919973	no	0.022830362	pos	no
liver	RNA labelling group	Cre -ve	1810010H24Rik	0.029919062	0.000432	4.240484765	2.676791413	0.059550459	0.096455764	no	0.029487062	pos	no
liver	RNA labelling group	Cre -ve	1810011H11Rik	0.000702	0.001103753	2.176606176	2.575091007	0.969753403	1	no	-0.000401753	neg	no
liver	RNA labelling group	Cre -ve	1810011O10Rik	0.02480109	7.83e-05	19.90431305	21.1894821	0.040834065	0.081520741	no	0.02472279	pos	no
liver	RNA labelling group	Cre -ve	1810013L24Rik	0.02226645	0.00024	31.45464102	42.31299618	0.034059491	0.078738692	no	0.02202645	pos	no
liver	RNA labelling group	Cre -ve	1810021B22Rik	0.022381617	0	2.801781069	7.414066907	0.021610192	0.070104878	no	0.022381617	pos	no
liver	RNA labelling group	Cre -ve	1810022K09Rik	0.030571137	0.000382	84.70711707	63.92964933	0.020027745	0.06847014	no	0.030189137	pos	no
liver	RNA labelling group	Cre -ve	1810026J23Rik	0.028075317	0.000129	35.00101174	28.28638902	0.045179909	0.084215576	no	0.027946317	pos	no
liver	RNA labelling group	Cre -ve	1810030O07Rik	0.024400158	0.000686	12.1127569	11.58977575	0.04164306	0.082088744	no	0.023714158	pos	no
liver	RNA labelling group	Cre -ve	1810032O08Rik	0.038270709	0	1.688627731	1.058723732	0.007199546	0.051656062	no	0.038270709	pos	no
liver	RNA labelling group	Cre -ve	1810037I17Rik	0.029905307	0.000186	40.75221442	29.73413542	0.032492748	0.078050845	no	0.029719307	pos	no
liver	RNA labelling group	Cre -ve	1810041H14Rik	0.0239355	0	1.535190883	1.187721141	0.045856777	0.084711004	no	0.0239355	pos	no
liver	RNA labelling group	Cre -ve	1810043G02Rik	0.025304183	0	3.863182782	4.86522829	0.030872627	0.076914505	no	0.025304183	pos	no
liver	RNA labelling group	Cre -ve	1810044D09Rik	0.019823914	0	2.987112667	1.134170906	0.017986669	0.066146666	no	0.019823914	pos	no
liver	RNA labelling group	Cre -ve	1810046K07Rik	0.02187928	0	1.254793271	1.74050659	0.020831118	0.069251279	no	0.02187928	pos	no
liver	RNA labelling group	Cre -ve	1810053B23Rik	0.02672956	0	2.485703489	0.878163847	0.249622423	0.281913182	no	0.02672956	pos	no
liver	RNA labelling group	Cre -ve	1810055G02Rik	0.026608087	0.000129	42.12241138	16.26790657	0.044955551	0.084020132	no	0.026479087	pos	no
liver	RNA labelling group	Cre -ve	1810058I24Rik	0.021038798	0.000531	10.38102755	6.855419225	0.016808379	0.064644825	no	0.020507798	pos	no
liver	RNA labelling group	Cre -ve	2010001A14Rik	0.022931449	0.000658	11.23396965	4.236042272	0.226819708	0.260167865	no	0.022273449	pos	no
liver	RNA labelling group	Cre -ve	2010003K11Rik	0.041721468	0.000175	24.28850421	9.290633834	0.068672818	0.104851498	no	0.041546468	pos	no
liver	RNA labelling group	Cre -ve	2010107E04Rik	0.032705849	0.000765	351.647472	296.363651	0.011256922	0.058017564	no	0.031940849	pos	no
liver	RNA labelling group	Cre -ve	2010107G23Rik	0.017876135	0.009557866	3.246669994	2.437302147	0.722022586	0.765308083	no	0.008318269	pos	no
liver	RNA labelling group	Cre -ve	2010111I01Rik	0.021944215	0.000387	20.30521309	20.515099	0.06999126	0.106159333	no	0.021557215	pos	no
liver	RNA labelling group	Cre -ve	2010315B03Rik	0.03229065	0	12.42730941	9.094721888	0.033224156	0.078337959	no	0.03229065	pos	no
liver	RNA labelling group	Cre -ve	2200002D01Rik	0.018857307	8.3e-05	54.03685604	43.49825715	0.009678825	0.055055672	no	0.018774307	pos	no
liver	RNA labelling group	Cre -ve	2210011C24Rik	0.012461059	0	0.782400827	0.575759432	0.226681405	0.260084108	no	0.012461059	pos	no
liver	RNA labelling group	Cre -ve	2210013O21Rik	0.002129163	0	1.894799615	1.664475707	0.069287339	0.105426134	no	0.002129163	pos	no
liver	RNA labelling group	Cre -ve	2210016F16Rik	0.027649686	0.000395	44.8520348	29.8620767	0.070785494	0.106983842	no	0.027254686	pos	no
liver	RNA labelling group	Cre -ve	2210016L21Rik	0.021195381	0.003018558	6.908060022	8.501165105	0.584132342	0.622852151	no	0.018176823	pos	no
liver	RNA labelling group	Cre -ve	2210408F21Rik	0.033070985	0.00135781	42.38272387	31.96556675	0.085797138	0.121844985	no	0.031713175	pos	no
liver	RNA labelling group	Cre -ve	2210417A02Rik	0.025840382	0	12.67432325	8.613151389	0.003424178	0.04775034	yes	0.025840382	pos	yes
liver	RNA labelling group	Cre -ve	2210418O10Rik	0.072751323	0	0.234434068	0.603292643	0.021279006	0.069697638	no	0.072751323	pos	no
liver	RNA labelling group	Cre -ve	2300009A05Rik	0.030331527	9.66e-05	42.65894777	52.07337375	0.029571774	0.076316422	no	0.030234927	pos	no
liver	RNA labelling group	Cre -ve	2310009A05Rik	0.029291969	7.57e-05	30.3120489	24.49982439	0.026275096	0.074198428	no	0.029216269	pos	no
liver	RNA labelling group	Cre -ve	2310009B15Rik	0.025430272	0.000883	11.02888532	9.553432227	0.020377695	0.068975395	no	0.024547272	pos	no
liver	RNA labelling group	Cre -ve	2310010J17Rik	0.020799669	5.97e-05	23.15288076	24.24176513	0.007416292	0.052152182	no	0.020739969	pos	no
liver	RNA labelling group	Cre -ve	2310011J03Rik	0.025274624	0.000618	10.96001814	12.87313045	0.085740978	0.12182157	no	0.024656624	pos	no
liver	RNA labelling group	Cre -ve	2310015A10Rik	0.003333333	0	0.716295298	0.929131943	0.270928939	0.302884919	no	0.003333333	pos	no
liver	RNA labelling group	Cre -ve	2310022A10Rik	0.021663807	0.000705	2.880498301	3.738445628	0.146685932	0.186294554	no	0.020958807	pos	no
liver	RNA labelling group	Cre -ve	2310022B05Rik	0.024562727	0	8.692147257	15.06355803	0.033616805	0.07860002	no	0.024562727	pos	no
liver	RNA labelling group	Cre -ve	2310030G06Rik	0.030363938	0	12.82465709	11.01450881	0.006923306	0.050921445	no	0.030363938	pos	no
liver	RNA labelling group	Cre -ve	2310033P09Rik	0.030421265	0	5.451100716	4.290176217	0.005682144	0.048663175	yes	0.030421265	pos	yes
liver	RNA labelling group	Cre -ve	2310035C23Rik	0.020483591	0.00014	9.341558032	8.842690347	0.027388173	0.07489062	no	0.020343591	pos	no
liver	RNA labelling group	Cre -ve	2310036O22Rik	0.026257546	0.000448	85.08336132	72.32454733	0.030019349	0.076524339	no	0.025809546	pos	no
liver	RNA labelling group	Cre -ve	2310039H08Rik	0.027217276	8.67e-05	73.62651381	55.8029844	0.022674931	0.070951276	no	0.027130576	pos	no
liver	RNA labelling group	Cre -ve	2310040G24Rik	0.053008793	0	3.682403051	7.012544646	0.029916936	0.076403595	no	0.053008793	pos	no
liver	RNA labelling group	Cre -ve	2310057M21Rik	0.034390923	0.00042	2.388843142	2.950494354	0.04943495	0.08750689	no	0.033970923	pos	no
liver	RNA labelling group	Cre -ve	2310061I04Rik	0.032017475	6.03e-05	25.08197621	35.68758749	0.015909765	0.063610263	no	0.031957175	pos	no
liver	RNA labelling group	Cre -ve	2410002F23Rik	0.023561839	0	3.50589407	3.926720343	0.033097649	0.078224858	no	0.023561839	pos	no
liver	RNA labelling group	Cre -ve	2410004B18Rik	0.023246727	0.000329	8.401120595	5.151709291	0.064779108	0.101181377	no	0.022917727	pos	no
liver	RNA labelling group	Cre -ve	2410006H16Rik	0.026481023	0.000281	62.29536625	30.96158075	0.015498594	0.063156901	no	0.026200023	pos	no
liver	RNA labelling group	Cre -ve	2410015M20Rik	0.026148945	9.7e-05	69.86562101	66.35264908	0.00452194	0.04775034	yes	0.026051945	pos	yes
liver	RNA labelling group	Cre -ve	2410016O06Rik	0.021174521	0.000218	13.26961425	14.68123632	0.057776287	0.094685613	no	0.020956521	pos	no
liver	RNA labelling group	Cre -ve	2410131K14Rik	0.022588446	0	13.68828025	5.047775512	0.005472433	0.048434136	yes	0.022588446	pos	yes
liver	RNA labelling group	Cre -ve	2500002B13Rik	0.021442495	0	0.684838063	0.76193425	0.176362709	0.215596512	no	0.021442495	pos	no
liver	RNA labelling group	Cre -ve	2510002D24Rik	0.026795246	0	68.3187872	49.46262149	0.027985999	0.075465491	no	0.026795246	pos	no
liver	RNA labelling group	Cre -ve	2510009E07Rik	0.009425032	0	8.448765976	8.897062186	0.006829559	0.05082713	no	0.009425032	pos	no
liver	RNA labelling group	Cre -ve	2510039O18Rik	0.024807758	5.77e-05	26.70133468	24.93598922	0.022737584	0.070951276	no	0.024750058	pos	no
liver	RNA labelling group	Cre -ve	2610001J05Rik	0.030661765	0.000236	29.0829814	21.29036133	0.041259761	0.081902784	no	0.030425765	pos	no
liver	RNA labelling group	Cre -ve	2610002M06Rik	0.024877341	0.000116	11.80111083	14.16756103	0.029875164	0.076393884	no	0.024761341	pos	no
liver	RNA labelling group	Cre -ve	2610008E11Rik	0.035979267	0	7.880601109	6.094776466	0.040026111	0.081159816	no	0.035979267	pos	no
liver	RNA labelling group	Cre -ve	2610021A01Rik	0.020978519	0	3.494040908	3.095189216	0.037502062	0.080097166	no	0.020978519	pos	no
liver	RNA labelling group	Cre -ve	2610035D17Rik	0.00994454	0	0.658418352	0.77599271	0.020840355	0.069251279	no	0.00994454	pos	no
liver	RNA labelling group	Cre -ve	2610044O15Rik8	0.0307284	0	4.124839374	3.10784447	0.031897396	0.077743676	no	0.0307284	pos	no
liver	RNA labelling group	Cre -ve	2610301B20Rik	0.021601985	0	6.569171095	5.511999317	0.007398622	0.052152182	no	0.021601985	pos	no
liver	RNA labelling group	Cre -ve	2610306M01Rik	0.012793475	0	1.238709391	1.078407795	0.008838066	0.05414278	no	0.012793475	pos	no
liver	RNA labelling group	Cre -ve	2610507B11Rik	0.02199681	0.000234	64.23034548	89.28120509	0.015160023	0.06307437	no	0.02176281	pos	no
liver	RNA labelling group	Cre -ve	2610528J11Rik	0.024397874	0.000325	10.30166003	12.28598591	0.028919477	0.07609744	no	0.024072874	pos	no
liver	RNA labelling group	Cre -ve	2700038G22Rik	0.022099448	0	0.81391431	0.831418146	0.189204185	0.227159057	no	0.022099448	pos	no
liver	RNA labelling group	Cre -ve	2700049A03Rik	0.015649452	0	0.944772665	1.457909888	0.175569847	0.214825022	no	0.015649452	pos	no
liver	RNA labelling group	Cre -ve	2700060E02Rik	0.027379352	0.000255	116.463784	114.4768528	0.012680345	0.059738068	no	0.027124352	pos	no
liver	RNA labelling group	Cre -ve	2700062C07Rik	0.021238399	0	9.138204169	4.586022553	0.004401404	0.04775034	yes	0.021238399	pos	yes
liver	RNA labelling group	Cre -ve	2700081O15Rik	0.001506024	0	2.224789468	1.315662846	0.207761739	0.242686503	no	0.001506024	pos	no
liver	RNA labelling group	Cre -ve	2700097O09Rik	0.028583926	0	12.17306648	5.938820151	0.004900817	0.04775034	yes	0.028583926	pos	yes
liver	RNA labelling group	Cre -ve	2810001G20Rik	0.017328312	0	2.460415723	1.431657077	0.058708194	0.095648901	no	0.017328312	pos	no
liver	RNA labelling group	Cre -ve	2810004N23Rik	0.02747851	0.00026	31.72633998	26.5467032	0.028624122	0.075864458	no	0.02721851	pos	no
liver	RNA labelling group	Cre -ve	2810006K23Rik	0.01698219	0	7.506803101	5.517972843	0.038537741	0.080523868	no	0.01698219	pos	no
liver	RNA labelling group	Cre -ve	2810013P06Rik	0.019895901	0.001390677	11.11308582	3.649973516	0.103901226	0.14057363	no	0.018505224	pos	no
liver	RNA labelling group	Cre -ve	2810025M15Rik	0.009726248	0	6.684880965	6.815826405	0.032256925	0.077943629	no	0.009726248	pos	no
liver	RNA labelling group	Cre -ve	2810403A07Rik	0.029542152	0.000138	52.67772117	41.57976299	0.041480948	0.082041535	no	0.029404152	pos	no
liver	RNA labelling group	Cre -ve	2810408I11Rik	0.022796353	0	2.441353432	4.073189781	0.159200434	0.199158843	no	0.022796353	pos	no
liver	RNA labelling group	Cre -ve	2810417H13Rik	0	0	1.648179134	0.927020956	1	1	no	0	zero	no
liver	RNA labelling group	Cre -ve	2810428I15Rik	0.023699514	0.001257517	37.55843598	31.48823101	0.016582956	0.064406681	no	0.022441997	pos	no
liver	RNA labelling group	Cre -ve	2810459M11Rik	0.027242961	2.56e-05	76.30263366	59.31428642	0.015779477	0.063415035	no	0.027217361	pos	no
liver	RNA labelling group	Cre -ve	2810474O19Rik	0.023793842	7.73e-05	10.45644958	12.81981557	0.033942732	0.078643148	no	0.023716542	pos	no
liver	RNA labelling group	Cre -ve	2900005J15Rik	0.023346304	0	0.684946444	0.377862258	0.200419645	0.236677759	no	0.023346304	pos	no
liver	RNA labelling group	Cre -ve	2900009J06Rik	0.029213955	0	2.3006449	0.830710787	0.051947295	0.089495412	no	0.029213955	pos	no
liver	RNA labelling group	Cre -ve	2900026A02Rik	0.02908479	0.001313221	37.09395895	50.05295532	0.359349739	0.391803328	no	0.027771569	pos	no
liver	RNA labelling group	Cre -ve	2900055J20Rik	0	0	0.416783262	1.305354365	1	1	no	0	zero	no
liver	RNA labelling group	Cre -ve	3010003L21Rik	0.007220978	0	1.155058901	1.221115319	0.034991882	0.079268948	no	0.007220978	pos	no
liver	RNA labelling group	Cre -ve	3010026O09Rik	0.022690489	0	5.688248295	8.072078047	0.033049051	0.078171831	no	0.022690489	pos	no
liver	RNA labelling group	Cre -ve	3110001I22Rik	0.03293329	0	2.941686911	1.820186409	0.049154814	0.087288465	no	0.03293329	pos	no
liver	RNA labelling group	Cre -ve	3110002H16Rik	0.02312444	0	5.045199183	4.08384492	0.011461275	0.058212824	no	0.02312444	pos	no
liver	RNA labelling group	Cre -ve	3110009E18Rik	0.025769081	0	1.343256415	0.853325755	0.03775848	0.080157659	no	0.025769081	pos	no
liver	RNA labelling group	Cre -ve	3110021N24Rik	0.064876957	0	1.498262603	0.708978816	0.228170022	0.261365546	no	0.064876957	pos	no
liver	RNA labelling group	Cre -ve	3110040N11Rik	0.037789581	0	5.133935458	4.230662704	0.003589559	0.04775034	yes	0.037789581	pos	yes
liver	RNA labelling group	Cre -ve	3110043O21Rik	0.033782584	0	16.46552351	10.17016677	0.00361681	0.04775034	yes	0.033782584	pos	yes
liver	RNA labelling group	Cre -ve	3110045C21Rik	0.013796849	0	2.452074647	2.234496978	0.070255862	0.106438313	no	0.013796849	pos	no
liver	RNA labelling group	Cre -ve	3110056K07Rik	0.01994302	0	1.32338744	0.335799014	0.122985992	0.161217487	no	0.01994302	pos	no
liver	RNA labelling group	Cre -ve	3110062M04Rik	0.02204354	0	3.832094714	2.195825121	0.011667499	0.058420592	no	0.02204354	pos	no
liver	RNA labelling group	Cre -ve	3110082I17Rik	0.027491872	0	2.63405068	5.619201255	0.020492387	0.06903185	no	0.027491872	pos	no
liver	RNA labelling group	Cre -ve	3830406C13Rik	0.022288836	6.63e-05	24.96992335	23.12074408	0.16800755	0.208107185	no	0.022222536	pos	no
liver	RNA labelling group	Cre -ve	4430402I18Rik	0.033075599	0	3.590792996	0.846880656	0.036919214	0.079980024	no	0.033075599	pos	no
liver	RNA labelling group	Cre -ve	4632404H12Rik	0.02081512	0	1.385382732	1.071962695	0.021629774	0.07011637	no	0.02081512	pos	no
liver	RNA labelling group	Cre -ve	4833420G17Rik	0.02455734	0.000747	25.45733919	26.6693762	0.072039804	0.108290747	no	0.02381034	pos	no
liver	RNA labelling group	Cre -ve	4833439L19Rik	0.026625235	6.97e-05	16.73986863	22.73188858	0.012550797	0.05956065	no	0.026555535	pos	no
liver	RNA labelling group	Cre -ve	4921524J17Rik	0.035176849	0	4.082339775	2.502564068	0.043031003	0.082575163	no	0.035176849	pos	no
liver	RNA labelling group	Cre -ve	4921531C22Rik	0.027699969	0.001662828	0.972276184	2.025584386	0.265753254	0.297906855	no	0.026037141	pos	no
liver	RNA labelling group	Cre -ve	4930402H24Rik	0.027103661	0.000434	34.87028498	30.880826	0.048639027	0.086856963	no	0.026669661	pos	no
liver	RNA labelling group	Cre -ve	4930430F08Rik	0.037391744	0	11.30846814	5.634314576	0.004268108	0.04775034	yes	0.037391744	pos	yes
liver	RNA labelling group	Cre -ve	4930453N24Rik	0.033807899	5.37e-05	32.54344161	28.18857123	0.027104384	0.074608727	no	0.033754199	pos	no
liver	RNA labelling group	Cre -ve	4930480K23Rik	0.034452978	0	0.547481103	1.090119902	0.037833496	0.080161676	no	0.034452978	pos	no
liver	RNA labelling group	Cre -ve	4930481A15Rik	0.017857143	0.002645503	0.319003737	0.834696975	0.437327398	0.471149907	no	0.01521164	pos	no
liver	RNA labelling group	Cre -ve	4930518I15Rik	0.03374171	0	7.49965409	3.210240723	0.015308274	0.06307437	no	0.03374171	pos	no
liver	RNA labelling group	Cre -ve	4930523C07Rik	0.023102504	0	7.883527265	3.757770255	0.008472683	0.053538274	no	0.023102504	pos	no
liver	RNA labelling group	Cre -ve	4930524J08Rik	0	0	0.28034548	0.423440117	1	1	no	0	zero	no
liver	RNA labelling group	Cre -ve	4930579G24Rik	0.024390244	0.03030303	0.475904529	0.485187845	0.919803678	0.962484115	no	-0.005912786	neg	no
liver	RNA labelling group	Cre -ve	4930581F22Rik	0.030354791	0	12.48147348	10.51640774	0.003301317	0.04775034	yes	0.030354791	pos	yes
liver	RNA labelling group	Cre -ve	4931406C07Rik	0.03134368	0.000573	167.0442939	148.0798205	0.026491391	0.074443287	no	0.03077068	pos	no
liver	RNA labelling group	Cre -ve	4931406P16Rik	0.016607723	0.00170332	9.379947395	11.05163078	0.073514836	0.109762908	no	0.014904403	pos	no
liver	RNA labelling group	Cre -ve	4931414P19Rik	0.041000331	0.000527	1.807038888	1.546011473	0.199436933	0.235940561	no	0.040473331	pos	no
liver	RNA labelling group	Cre -ve	4931428F04Rik	0.031107564	0	1.237031548	1.208460908	0.038882683	0.080640889	no	0.031107564	pos	no
liver	RNA labelling group	Cre -ve	4932438A13Rik	0.027832987	0.00047	23.87530163	18.86876899	0.01498051	0.06307437	no	0.027362987	pos	no
liver	RNA labelling group	Cre -ve	4933404O12Rik	0.012965258	0	1.691662268	2.59747061	0.044827023	0.083893194	no	0.012965258	pos	no
liver	RNA labelling group	Cre -ve	4933421O10Rik	0.016064257	0	0.995396458	0.936048615	0.224504223	0.257932758	no	0.016064257	pos	no
liver	RNA labelling group	Cre -ve	4933427D14Rik	0.025326741	0	2.570815061	0.984905302	0.075564739	0.111694956	no	0.025326741	pos	no
liver	RNA labelling group	Cre -ve	4933431E20Rik	0.025803135	0.001836547	1.936159159	1.101483666	0.520212983	0.556831952	no	0.023966588	pos	no
liver	RNA labelling group	Cre -ve	4933434E20Rik	0.024132021	0.001003258	81.99387946	52.86925514	0.093299123	0.129582453	no	0.023128763	pos	no
liver	RNA labelling group	Cre -ve	5031439G07Rik	0.020064168	0.000119	31.58791543	30.11242573	0.107135754	0.144076415	no	0.019945168	pos	no
liver	RNA labelling group	Cre -ve	5033403H07Rik	0.03157222	0.000435	37.98505459	41.75864639	0.03109706	0.07709439	no	0.03113722	pos	no
liver	RNA labelling group	Cre -ve	5430402O13Rik	0.029856102	0.001430615	0.899511537	1.118472609	0.162495938	0.202487071	no	0.028425487	pos	no
liver	RNA labelling group	Cre -ve	5430403G16Rik	0.040251572	0.000896	2.680122606	2.193714134	0.779167078	0.822668279	no	0.039355572	pos	no
liver	RNA labelling group	Cre -ve	5430405H02Rik	0.026666667	0	3.673520193	2.002734053	0.037528614	0.080097166	no	0.026666667	pos	no
liver	RNA labelling group	Cre -ve	5430416N02Rik	0.026099749	0	6.774428038	3.465325976	0.01201585	0.058833856	no	0.026099749	pos	no
liver	RNA labelling group	Cre -ve	5730409E04Rik	0.023857763	0	12.49569468	11.29954224	0.036089348	0.079633957	no	0.023857763	pos	no
liver	RNA labelling group	Cre -ve	5730435O14Rik	0.020761246	0	2.302912664	1.664228829	0.199028391	0.235593476	no	0.020761246	pos	no
liver	RNA labelling group	Cre -ve	5730455P16Rik	0.024508658	0.000753	23.155378	24.83373711	0.174806733	0.214134514	no	0.023755658	pos	no
liver	RNA labelling group	Cre -ve	5730480H06Rik	0.023175706	0.000196	5.966582681	6.501822862	0.024663899	0.072690051	no	0.022979706	pos	no
liver	RNA labelling group	Cre -ve	5730508B09Rik	0.037787172	0.000245	4.374702923	4.0544476	0.027193272	0.074733039	no	0.037542172	pos	no
liver	RNA labelling group	Cre -ve	5830473C10Rik	0.026417863	0.000195	13.35476573	18.74268115	0.014069515	0.061691033	no	0.026222863	pos	no
liver	RNA labelling group	Cre -ve	6030458C11Rik	0.029953465	0.000101	15.33472917	13.54166409	0.026061821	0.074173725	no	0.029852465	pos	no
liver	RNA labelling group	Cre -ve	6330408A02Rik	0.0279807	0	5.413309505	4.603011075	0.056517816	0.093430282	no	0.0279807	pos	no
liver	RNA labelling group	Cre -ve	6330418K02Rik	0.024154055	0	1.806601372	0.559354198	0.062422596	0.098988306	no	0.024154055	pos	no
liver	RNA labelling group	Cre -ve	6330549D23Rik	0.0270261	0	1.185596957	0.76510052	0.050326504	0.088112196	no	0.0270261	pos	no
liver	RNA labelling group	Cre -ve	6430548M08Rik	0.00862069	0	5.547198405	5.447321105	0.19005806	0.22788663	no	0.00862069	pos	no
liver	RNA labelling group	Cre -ve	6430571L13Rik	0.03660698	0	1.069730567	0.908043831	0.060516732	0.097268791	no	0.03660698	pos	no
liver	RNA labelling group	Cre -ve	6430573F11Rik	0.030042769	0	2.707899012	2.052410237	0.049945601	0.087903525	no	0.030042769	pos	no
liver	RNA labelling group	Cre -ve	6820431F20Rik	0.039146838	0.003603604	7.095382505	3.30468594	0.109791891	0.146815023	no	0.035543234	pos	no
liver	RNA labelling group	Cre -ve	8030462N17Rik	0.026913158	0.000145	8.843721304	9.612955989	0.042032208	0.082280936	no	0.026768158	pos	no
liver	RNA labelling group	Cre -ve	8430408G22Rik	0.023862065	9.03e-05	71.68969868	63.47620245	0.070080679	0.106254506	no	0.023771765	pos	no
liver	RNA labelling group	Cre -ve	9030617O03Rik	0.030122347	0	35.49459818	12.83504356	0.004482681	0.04775034	yes	0.030122347	pos	yes
liver	RNA labelling group	Cre -ve	9030619P08Rik	0.024830335	0	9.387036554	18.09103666	0.015335519	0.06307437	no	0.024830335	pos	no
liver	RNA labelling group	Cre -ve	9030624J02Rik	0.024624991	0	9.569826749	13.44124492	0.001045054	0.04775034	yes	0.024624991	pos	yes
liver	RNA labelling group	Cre -ve	9130011E15Rik	0.026009561	0	5.804588117	5.627520711	0.001069191	0.04775034	yes	0.026009561	pos	yes
liver	RNA labelling group	Cre -ve	9130019O22Rik	0.020125786	0	1.458580902	2.395125923	0.17225001	0.212340032	no	0.020125786	pos	no
liver	RNA labelling group	Cre -ve	9130023H24Rik	0.030674953	0	2.203459411	2.101503132	0.010245445	0.056037075	no	0.030674953	pos	no
liver	RNA labelling group	Cre -ve	9130204L05Rik	0	0	0.319489392	0.240308763	1	1	no	0	zero	no
liver	RNA labelling group	Cre -ve	9130221H12Rik	0.013947001	0	2.424743864	3.137848105	0.188654669	0.226727059	no	0.013947001	pos	no
liver	RNA labelling group	Cre -ve	9130401M01Rik	0.028276798	0.000737	40.90237104	29.29724147	0.055267519	0.092295289	no	0.027539798	pos	no
liver	RNA labelling group	Cre -ve	9130409I23Rik	0.028894722	0.000154	13.35211295	9.679286389	0.163212356	0.203124235	no	0.028740722	pos	no
liver	RNA labelling group	Cre -ve	9330151L19Rik	0.045009472	0	2.837621427	2.153874857	0.051274393	0.088954083	no	0.045009472	pos	no
liver	RNA labelling group	Cre -ve	9330159M07Rik	0.026912925	0	0.919163751	1.166397242	0.029541401	0.076316422	no	0.026912925	pos	no
liver	RNA labelling group	Cre -ve	9430015G10Rik	0.012842902	0	4.026092531	2.072915061	0.06319902	0.099729956	no	0.012842902	pos	no
liver	RNA labelling group	Cre -ve	9430016H08Rik	0.031092391	6.33e-05	23.01142616	23.24798783	0.02163632	0.070118573	no	0.031029091	pos	no
liver	RNA labelling group	Cre -ve	9430020K01Rik	0.003521489	0	3.233885552	3.070362216	0.018116074	0.066305766	no	0.003521489	pos	no
liver	RNA labelling group	Cre -ve	9430038I01Rik	0.03100111	0.000761	27.09682455	19.03877394	0.119866497	0.157783671	no	0.03024011	pos	no
liver	RNA labelling group	Cre -ve	9530062K07Rik	0.022270464	0	1.119491429	0.944594031	0.028632165	0.075864458	no	0.022270464	pos	no
liver	RNA labelling group	Cre -ve	9530068E07Rik	0.025900174	0.000182	77.5729077	79.21432956	0.030457162	0.076828674	no	0.025718174	pos	no
liver	RNA labelling group	Cre -ve	9530082P21Rik	0.019323671	0	1.818350146	1.798862932	0.18828094	0.226414508	no	0.019323671	pos	no
liver	RNA labelling group	Cre -ve	9930021J03Rik	0.027919591	0.000779	9.388770134	7.096671556	0.085697393	0.121804643	no	0.027140591	pos	no
liver	RNA labelling group	Cre -ve	9930104L06Rik	0.028043521	0	3.313530194	1.077229283	0.027596636	0.075230514	no	0.028043521	pos	no
liver	RNA labelling group	Cre -ve	9930111J21Rik2	0	0	17.49887605	13.89820245	1	1	no	0	zero	no
liver	RNA labelling group	Cre -ve	A130010J15Rik	0.029520467	0	7.508324302	8.816808065	0.040752491	0.081477713	no	0.029520467	pos	no
liver	RNA labelling group	Cre -ve	A1cf	0.031034201	9.83e-05	49.6430514	19.82543288	0.017464703	0.065478424	no	0.030935901	pos	no
liver	RNA labelling group	Cre -ve	A230046K03Rik	0.029487024	0.000604	11.90213342	10.78952739	0.036062397	0.079633957	no	0.028883024	pos	no
liver	RNA labelling group	Cre -ve	A230050P20Rik	0.028317469	0.000138	22.37943163	26.38032373	0.3514093	0.384021574	no	0.028179469	pos	no
liver	RNA labelling group	Cre -ve	A2ml1	0.023571271	0.000933	71.20192593	61.90710479	0.024947909	0.073118542	no	0.022638271	pos	no
liver	RNA labelling group	Cre -ve	A330040F15Rik	0.028129395	0	1.198481671	1.316010769	0.067755483	0.104085287	no	0.028129395	pos	no
liver	RNA labelling group	Cre -ve	A430005L14Rik	0.027977858	0.000495	61.08662735	53.84396157	0.08895781	0.124967531	no	0.027482858	pos	no
liver	RNA labelling group	Cre -ve	A430033K04Rik	0.022657504	0.000861	5.027168688	3.649042305	0.216948056	0.251134447	no	0.021796504	pos	no
liver	RNA labelling group	Cre -ve	A430035B10Rik	0.021016701	0	0.500433752	0.77728378	0.019193646	0.06763319	no	0.021016701	pos	no
liver	RNA labelling group	Cre -ve	A430105I19Rik	0.000815	0.001122334	3.285207646	2.985180023	0.865797726	0.908916506	no	-0.000307334	neg	no
liver	RNA labelling group	Cre -ve	A630001G21Rik	0.002083333	0	0.854679818	0.818055954	0.273938758	0.305782952	no	0.002083333	pos	no
liver	RNA labelling group	Cre -ve	A830010M20Rik	0.032655818	0	4.835290467	1.881574701	0.002674151	0.04775034	yes	0.032655818	pos	yes
liver	RNA labelling group	Cre -ve	A830052D11Rik	0.013179281	0	1.262263187	1.061767195	0.018636828	0.066960131	no	0.013179281	pos	no
liver	RNA labelling group	Cre -ve	A830080D01Rik	0.024195361	0.000763	3.414821681	2.302095426	0.162504684	0.202487071	no	0.023432361	pos	no
liver	RNA labelling group	Cre -ve	A930004D18Rik	0	0	0.312938655	0.714952341	1	1	no	0	zero	no
liver	RNA labelling group	Cre -ve	A930005H10Rik	0.028767986	0	16.36395925	14.08062897	0.030790267	0.076828674	no	0.028767986	pos	no
liver	RNA labelling group	Cre -ve	A930011G23Rik	0.021099068	0	19.03039445	22.50832062	0.004773317	0.04775034	yes	0.021099068	pos	yes
liver	RNA labelling group	Cre -ve	A930033H14Rik	0.026222089	0	5.332051376	4.045532921	0.012305145	0.05918354	no	0.026222089	pos	no
liver	RNA labelling group	Cre -ve	AA415398	0.033463002	0	7.765943	7.652622854	0.003351628	0.04775034	yes	0.033463002	pos	yes
liver	RNA labelling group	Cre -ve	AA465934	0.016967982	0	2.755384001	1.475483385	0.057117359	0.094004415	no	0.016967982	pos	no
liver	RNA labelling group	Cre -ve	AA543186	0.043010753	0.001709402	0.377314207	0.751861556	0.798331931	0.841936225	no	0.041301351	pos	no
liver	RNA labelling group	Cre -ve	AA986860	0.01777693	0	1.34948201	0.902889802	0.071887389	0.108116028	no	0.01777693	pos	no
liver	RNA labelling group	Cre -ve	AB124611	0	0.001763668	5.585692033	3.560345919	0.141343073	0.180928822	no	-0.001763668	neg	no
liver	RNA labelling group	Cre -ve	AI182371	0.030841394	0.000255	531.4971892	804.1930942	0.039177398	0.080701848	no	0.030586394	pos	no
liver	RNA labelling group	Cre -ve	AI314180	0.030078912	0.000982	83.08470202	74.1402799	0.128247617	0.166936999	no	0.029096912	pos	no
liver	RNA labelling group	Cre -ve	AI413582	0.026131424	0	8.151000132	5.857061355	0.00788462	0.052837328	no	0.026131424	pos	no
liver	RNA labelling group	Cre -ve	AI429214	0.01021577	0.003058104	1.634266862	0.950107497	0.80274442	0.846365676	no	0.007157666	pos	no
liver	RNA labelling group	Cre -ve	AI464131	0.037013069	0.002295568	19.87351333	19.85978214	0.118734162	0.156582888	no	0.034717501	pos	no
liver	RNA labelling group	Cre -ve	AI597479	0.021680577	0.000229	6.053705346	5.492662756	0.213243509	0.247757988	no	0.021451577	pos	no
liver	RNA labelling group	Cre -ve	AI606181	0.016949153	0.004187605	2.524353637	2.603197258	0.917150261	0.959791604	no	0.012761548	pos	no
liver	RNA labelling group	Cre -ve	AI661453	0.02703344	0	14.16018668	20.77975252	0.003250526	0.04775034	yes	0.02703344	pos	yes
liver	RNA labelling group	Cre -ve	AI662270	0.006869125	0.001169591	3.228900162	1.332887998	0.96812377	1	no	0.005699534	pos	no
liver	RNA labelling group	Cre -ve	AI837181	0.01729439	0.000254	18.54606479	20.38476827	0.391042402	0.42396034	no	0.01704039	pos	no
liver	RNA labelling group	Cre -ve	AI846148	0.006688963	0	0.87336072	0.897264199	0.182200313	0.220745884	no	0.006688963	pos	no
liver	RNA labelling group	Cre -ve	AI987944	0.033935507	0.000102	59.11265476	46.70615966	0.035019388	0.079279772	no	0.033833507	pos	no
liver	RNA labelling group	Cre -ve	AK010878	0.03284525	0.000888	15.65037335	12.01074544	0.052082379	0.089579594	no	0.03195725	pos	no
liver	RNA labelling group	Cre -ve	AU019823	0.032211278	0	40.03027171	27.600507	0.009356057	0.054491113	no	0.032211278	pos	no
liver	RNA labelling group	Cre -ve	AU021092	0.001713796	0	1.939414573	1.663655789	0.156247569	0.196204134	no	0.001713796	pos	no
liver	RNA labelling group	Cre -ve	AU022252	0.023204645	0.000299	68.29012609	78.87444247	0.114558216	0.152057755	no	0.022905645	pos	no
liver	RNA labelling group	Cre -ve	AU040320	0.023367501	0.000278	20.44433558	16.81917668	0.01563193	0.063268822	no	0.023089501	pos	no
liver	RNA labelling group	Cre -ve	AU041133	0.028121787	0	2.655814259	0.885900858	0.072265883	0.108562323	no	0.028121787	pos	no
liver	RNA labelling group	Cre -ve	AW011738	0.02060417	0	3.531988762	0.739790855	0.024182825	0.07214492	no	0.02060417	pos	no
liver	RNA labelling group	Cre -ve	AW112010	0.030509149	0.000299	146.1126557	98.94956559	0.019136007	0.06761317	no	0.030210149	pos	no
liver	RNA labelling group	Cre -ve	AW146154	0.036380882	0.000541	11.5420394	9.238485539	0.012548043	0.05956065	no	0.035839882	pos	no
liver	RNA labelling group	Cre -ve	AW209491	0.021517381	0.00019	15.20700163	13.37331948	0.034593494	0.079002333	no	0.021327381	pos	no
liver	RNA labelling group	Cre -ve	AW549542	0.027440033	0	2.801022404	2.178712527	0.050941081	0.088652398	no	0.027440033	pos	no
liver	RNA labelling group	Cre -ve	AW549877	0.028720202	0.00041	19.47853456	14.91555022	0.03533803	0.079328777	no	0.028310202	pos	no
liver	RNA labelling group	Cre -ve	AW554918	0.013588501	0	1.849859514	1.228257107	0.000429	0.04775034	yes	0.013588501	pos	yes
liver	RNA labelling group	Cre -ve	Aaas	0.019381311	0	14.03219037	9.096137871	0.0027856	0.04775034	yes	0.019381311	pos	yes
liver	RNA labelling group	Cre -ve	Aacs	0.023539979	0.001150374	15.49160615	18.51744699	0.19780944	0.234801711	no	0.022389605	pos	no
liver	RNA labelling group	Cre -ve	Aadac	0.032047394	0.000364	510.9648436	677.126374	0.021867899	0.070274537	no	0.031683394	pos	no
liver	RNA labelling group	Cre -ve	Aadat	0.03317819	0.000616	62.07184299	75.45733065	0.037028596	0.079980024	no	0.03256219	pos	no
liver	RNA labelling group	Cre -ve	Aaed1	0.029143849	0.000383	12.36855706	8.506880662	0.068460249	0.104647257	no	0.028760849	pos	no
liver	RNA labelling group	Cre -ve	Aagab	0.027096792	0.000275	32.56297372	38.00405434	0.084029177	0.120033073	no	0.026821792	pos	no
liver	RNA labelling group	Cre -ve	Aak1	0.019600477	0	17.32145587	24.11372575	0.004022309	0.04775034	yes	0.019600477	pos	yes
liver	RNA labelling group	Cre -ve	Aamdc	0.029314446	5.77e-05	34.96128553	34.83040987	0.0228989	0.071009352	no	0.029256746	pos	no
liver	RNA labelling group	Cre -ve	Aamp	0.024983459	0.000199	151.6524687	146.8096837	0.063192728	0.099729956	no	0.024784459	pos	no
liver	RNA labelling group	Cre -ve	Aar2	0.022523726	0	7.820833549	9.667192242	0.037063634	0.079980024	no	0.022523726	pos	no
liver	RNA labelling group	Cre -ve	Aard	0	0.000549	2.25505863	1.446894049	0.152947711	0.192830279	no	-0.000549	neg	no
liver	RNA labelling group	Cre -ve	Aars	0.028432695	0.000109	155.6821354	159.597372	0.02585746	0.074036801	no	0.028323695	pos	no
liver	RNA labelling group	Cre -ve	Aars2	0.016446524	0.000386	8.886554152	13.45237248	0.04062911	0.081443378	no	0.016060524	pos	no
liver	RNA labelling group	Cre -ve	Aarsd1	0.024288518	0.000858	19.6614012	26.99593522	0.039410273	0.08091383	no	0.023430518	pos	no
liver	RNA labelling group	Cre -ve	Aasdh	0.033649485	0	5.356724895	6.271349742	0.004235181	0.04775034	yes	0.033649485	pos	yes
liver	RNA labelling group	Cre -ve	Aasdhppt	0.031398915	0.000241	25.99185962	21.03508297	0.010924976	0.05721936	no	0.031157915	pos	no
liver	RNA labelling group	Cre -ve	Aass	0.034575914	0.000128	159.8205871	179.34012	0.0278713	0.075357763	no	0.034447914	pos	no
liver	RNA labelling group	Cre -ve	Aatf	0.03496107	0.005498664	7.820131132	7.342841286	0.059630458	0.09651994	no	0.029462406	pos	no
liver	RNA labelling group	Cre -ve	Aatk	0.012139568	0.000411	4.54280647	10.71556271	0.371261692	0.403980311	no	0.011728568	pos	no
liver	RNA labelling group	Cre -ve	Abat	0.029341128	0.000151	104.3187222	157.5980376	0.018616207	0.066957842	no	0.029190128	pos	no
liver	RNA labelling group	Cre -ve	Abca1	0.032908518	0.000202	99.7905331	85.80103064	0.073755775	0.110017285	no	0.032706518	pos	no
liver	RNA labelling group	Cre -ve	Abca2	0.019601762	0.00037	11.76208764	27.80720068	0.006218212	0.049922074	yes	0.019231762	pos	yes
liver	RNA labelling group	Cre -ve	Abca3	0.032865312	5.1e-05	14.7131306	31.05169438	0.019933169	0.068424599	no	0.032814312	pos	no
liver	RNA labelling group	Cre -ve	Abca5	0.027007486	0.000576	3.957534156	2.449496076	0.055711285	0.092673803	no	0.026431486	pos	no
liver	RNA labelling group	Cre -ve	Abca6	0.030758373	0	58.55647802	51.86862767	0.000505	0.04775034	yes	0.030758373	pos	yes
liver	RNA labelling group	Cre -ve	Abca7	0.014379085	0	2.208657448	2.942173633	0.182268605	0.22078574	no	0.014379085	pos	no
liver	RNA labelling group	Cre -ve	Abca8a	0.030720232	0.000408	37.15366804	45.66466403	0.093999207	0.130273483	no	0.030312232	pos	no
liver	RNA labelling group	Cre -ve	Abca8b	0.033757443	0.000217	38.60081894	26.06035691	0.016266944	0.064277822	no	0.033540443	pos	no
liver	RNA labelling group	Cre -ve	Abcb10	0.020818327	0.000591	25.89971129	33.33779171	0.091703406	0.12778449	no	0.020227327	pos	no
liver	RNA labelling group	Cre -ve	Abcb11	0.033748775	0.000278	174.7581413	441.5939546	0.031114226	0.077100788	no	0.033470775	pos	no
liver	RNA labelling group	Cre -ve	Abcb1a	0.019852206	0	6.935302634	1.770746011	0.005542545	0.04845976	yes	0.019852206	pos	yes
liver	RNA labelling group	Cre -ve	Abcb4	0.032124404	0.000984	498.9165047	387.1074076	0.094657394	0.130973046	no	0.031140404	pos	no
liver	RNA labelling group	Cre -ve	Abcb6	0.029502119	6.93e-05	59.84945212	41.46040811	0.004459537	0.04775034	yes	0.029432819	pos	yes
liver	RNA labelling group	Cre -ve	Abcb7	0.032626558	0.00038	31.74421408	24.11071092	0.032684424	0.078056153	no	0.032246558	pos	no
liver	RNA labelling group	Cre -ve	Abcb8	0.028380025	0	17.17860754	18.17561001	0.003226397	0.04775034	yes	0.028380025	pos	yes
liver	RNA labelling group	Cre -ve	Abcb9	0.005376344	0.001430615	1.440277275	1.524339651	0.777642862	0.821276618	no	0.003945729	pos	no
liver	RNA labelling group	Cre -ve	Abcc1	0	0	1.985863773	3.422566885	0.999995696	1	no	0	zero	no
liver	RNA labelling group	Cre -ve	Abcc10	0.064479909	0.002267574	3.882236843	5.053277044	0.092794012	0.128992094	no	0.062212335	pos	no
liver	RNA labelling group	Cre -ve	Abcc2	0.029612996	0.000204	272.6764818	266.9497189	0.067958842	0.104227394	no	0.029408996	pos	no
liver	RNA labelling group	Cre -ve	Abcc3	0.028863282	0.000206	79.61731466	36.51200589	0.009023965	0.054274608	no	0.028657282	pos	no
liver	RNA labelling group	Cre -ve	Abcc4	0.009391746	0	3.72452126	3.3806162	0.014010391	0.061631283	no	0.009391746	pos	no
liver	RNA labelling group	Cre -ve	Abcc5	0.00488746	0	2.957008133	3.03227449	0.038180759	0.080363575	no	0.00488746	pos	no
liver	RNA labelling group	Cre -ve	Abcc6	0.03535905	7.17e-05	32.14383801	32.69829511	0.010325958	0.056225897	no	0.03528735	pos	no
liver	RNA labelling group	Cre -ve	Abcc9	0.000179	0.00016	13.23452033	14.88360193	0.98243261	1	no	1.9e-05	pos	no
liver	RNA labelling group	Cre -ve	Abcd1	0.012040973	0.000257	22.78156828	26.66002744	0.080064667	0.116053073	no	0.011783973	pos	no
liver	RNA labelling group	Cre -ve	Abcd2	0.024807084	0	31.89146115	2.857935008	0.01141332	0.058184182	no	0.024807084	pos	no
liver	RNA labelling group	Cre -ve	Abcd3	0.032679514	0.000287	436.2773264	560.6472598	0.060524431	0.097268791	no	0.032392514	pos	no
liver	RNA labelling group	Cre -ve	Abcd4	0.028030567	0	12.09109795	7.996865396	0.006219375	0.049922074	yes	0.028030567	pos	yes
liver	RNA labelling group	Cre -ve	Abce1	0.034710361	0.000159	37.00137747	41.09111093	0.025077774	0.073158299	no	0.034551361	pos	no
liver	RNA labelling group	Cre -ve	Abcf1	0.028138779	0	32.82168383	24.30180567	0.002166741	0.04775034	yes	0.028138779	pos	yes
liver	RNA labelling group	Cre -ve	Abcf2	0.032560753	0	22.75659343	16.88220522	0.002837782	0.04775034	yes	0.032560753	pos	yes
liver	RNA labelling group	Cre -ve	Abcf3	0.025485669	0	16.26775718	13.15044006	0.00197055	0.04775034	yes	0.025485669	pos	yes
liver	RNA labelling group	Cre -ve	Abcg1	0	0.000238	4.93517712	7.025671052	0.298515916	0.330530069	no	-0.000238	neg	no
liver	RNA labelling group	Cre -ve	Abcg2	0.032080673	7.41e-05	86.215037	69.60210873	0.014818128	0.063049083	no	0.032006573	pos	no
liver	RNA labelling group	Cre -ve	Abcg3	0.002229804	0	5.911904899	5.764849511	0.001304836	0.04775034	yes	0.002229804	pos	yes
liver	RNA labelling group	Cre -ve	Abcg5	0.034877145	0.00089	54.25724553	62.33028072	0.057504938	0.094370917	no	0.033987145	pos	no
liver	RNA labelling group	Cre -ve	Abcg8	0.024605537	0.000107	61.8700939	82.50298514	0.036937047	0.079980024	no	0.024498537	pos	no
liver	RNA labelling group	Cre -ve	Abhd1	0.024279286	0	3.763179518	2.48393571	0.004900171	0.04775034	yes	0.024279286	pos	yes
liver	RNA labelling group	Cre -ve	Abhd10	0.027177625	0	5.973791933	5.605613524	0.022421668	0.070932709	no	0.027177625	pos	no
liver	RNA labelling group	Cre -ve	Abhd11	0.024385398	0.001480904	33.96945728	33.40952302	0.02592403	0.074036801	no	0.022904494	pos	no
liver	RNA labelling group	Cre -ve	Abhd12	0.02103315	0	18.50608963	20.71355981	0.004142633	0.04775034	yes	0.02103315	pos	yes
liver	RNA labelling group	Cre -ve	Abhd13	0.028343347	0.000699	16.20120179	14.73087966	0.08822916	0.124206705	no	0.027644347	pos	no
liver	RNA labelling group	Cre -ve	Abhd14a	0.02815404	0.000603	7.38634469	12.94855754	0.054927495	0.091960946	no	0.02755104	pos	no
liver	RNA labelling group	Cre -ve	Abhd14b	0.028963853	3.05e-05	143.6796253	189.7733859	0.013531421	0.061001324	no	0.028933353	pos	no
liver	RNA labelling group	Cre -ve	Abhd15	0.025375376	0.001002955	36.14908578	28.36467588	0.587228669	0.626042017	no	0.024372421	pos	no
liver	RNA labelling group	Cre -ve	Abhd16a	0.028305412	0.000316	38.22967895	41.70771536	0.034212752	0.078864187	no	0.027989412	pos	no
liver	RNA labelling group	Cre -ve	Abhd17a	0.025599693	0.001789019	33.75595566	32.49340493	0.079256825	0.115295465	no	0.023810674	pos	no
liver	RNA labelling group	Cre -ve	Abhd17b	0.02639246	6.7e-05	36.56386205	55.15492146	0.047490114	0.085941188	no	0.02632546	pos	no
liver	RNA labelling group	Cre -ve	Abhd17c	0.033344447	7.87e-05	98.37479327	121.9178838	0.015298649	0.06307437	no	0.033265747	pos	no
liver	RNA labelling group	Cre -ve	Abhd18	0.023368996	0.000106	20.03451326	17.60019935	0.024731055	0.072768481	no	0.023262996	pos	no
liver	RNA labelling group	Cre -ve	Abhd2	0.030186933	0.000183	120.2546549	46.75490717	0.027777154	0.075335955	no	0.030003933	pos	no
liver	RNA labelling group	Cre -ve	Abhd3	0.033753061	0.000154	38.23593235	37.03354517	0.004982911	0.047821124	yes	0.033599061	pos	yes
liver	RNA labelling group	Cre -ve	Abhd4	0.023206178	0	42.94821165	40.21574957	0.001830665	0.04775034	yes	0.023206178	pos	yes
liver	RNA labelling group	Cre -ve	Abhd5	0.029706285	0.000224	34.51064469	46.08780663	0.060077279	0.096907757	no	0.029482285	pos	no
liver	RNA labelling group	Cre -ve	Abhd6	0.022638698	0.00026	100.4156728	51.87084223	0.029196611	0.076293535	no	0.022378698	pos	no
liver	RNA labelling group	Cre -ve	Abhd8	0.023726274	0	5.070587343	4.742091848	0.047674386	0.086021176	no	0.023726274	pos	no
liver	RNA labelling group	Cre -ve	Abi1	0.028331592	0.000416	35.00343155	20.62709511	0.020774893	0.069251279	no	0.027915592	pos	no
liver	RNA labelling group	Cre -ve	Abi2	0.003814393	0.001715873	4.308163871	4.778406261	0.855648854	0.899289053	no	0.00209852	pos	no
liver	RNA labelling group	Cre -ve	Abi3	0.000674	0	10.82553932	12.82284022	0.088100773	0.124113677	no	0.000674	pos	no
liver	RNA labelling group	Cre -ve	Abi3bp	0	0	2.858257297	3.322966375	1	1	no	0	zero	no
liver	RNA labelling group	Cre -ve	Abl1	0.021227314	0	8.285860464	6.641712882	0.041162696	0.081805211	no	0.021227314	pos	no
liver	RNA labelling group	Cre -ve	Abl2	0.018558698	0	9.163973476	7.613254729	0.01344099	0.060896262	no	0.018558698	pos	no
liver	RNA labelling group	Cre -ve	Ablim1	0.025711506	7.77e-05	24.30340825	34.09874494	0.031215217	0.077131335	no	0.025633806	pos	no
liver	RNA labelling group	Cre -ve	Ablim2	0.010084034	0	3.253425269	2.045965138	0.207255583	0.242360846	no	0.010084034	pos	no
liver	RNA labelling group	Cre -ve	Ablim3	0.027338215	0.000144	20.08155625	17.53832923	0.020711131	0.069251279	no	0.027194215	pos	no
liver	RNA labelling group	Cre -ve	Abr	0.008295626	0	1.486674342	2.284162914	0.1603989	0.200301709	no	0.008295626	pos	no
liver	RNA labelling group	Cre -ve	Abracl	0.024141834	0.000534	16.29178017	13.64501374	0.052773982	0.090236714	no	0.023607834	pos	no
liver	RNA labelling group	Cre -ve	Abt1	0.02829238	0.001033592	10.37525181	12.71574916	0.224503148	0.257932758	no	0.027258788	pos	no
liver	RNA labelling group	Cre -ve	Abtb1	0.020232526	0	9.99949073	7.318699884	0.002979715	0.04775034	yes	0.020232526	pos	yes
liver	RNA labelling group	Cre -ve	Abtb2	0.025731699	0	12.02469896	12.66091769	0.005203425	0.047952497	yes	0.025731699	pos	yes
liver	RNA labelling group	Cre -ve	Acaa1a	0.027511564	0.000266	127.8964294	111.4405398	0.025075239	0.073158299	no	0.027245564	pos	no
liver	RNA labelling group	Cre -ve	Acaa1b	0.031022964	0.000139	642.2638551	1035.281357	0.047631912	0.085995973	no	0.030883964	pos	no
liver	RNA labelling group	Cre -ve	Acaa2	0.030506255	0.000299	1296.372564	1096.709083	0.022968721	0.071009352	no	0.030207255	pos	no
liver	RNA labelling group	Cre -ve	Acaca	0.024148182	0.000317	41.58859499	90.54043765	0.045396957	0.084251873	no	0.023831182	pos	no
liver	RNA labelling group	Cre -ve	Acacb	0.023426181	0.000339	19.36573414	54.01645916	0.163016156	0.202955115	no	0.023087181	pos	no
liver	RNA labelling group	Cre -ve	Acad10	0.029580278	0.005417655	11.76138498	12.29722602	0.083452003	0.119388356	no	0.024162623	pos	no
liver	RNA labelling group	Cre -ve	Acad11	0.03417454	0.000195	276.038649	190.1477143	0.044657644	0.08379092	no	0.03397954	pos	no
liver	RNA labelling group	Cre -ve	Acad12	0.019990387	0	9.214822257	6.456008795	0.030382318	0.076828674	no	0.019990387	pos	no
liver	RNA labelling group	Cre -ve	Acad8	0.028928295	0.000654	48.21360462	47.96018818	0.03533807	0.079328777	no	0.028274295	pos	no
liver	RNA labelling group	Cre -ve	Acad9	0.021238314	0.00016	28.32704482	30.81665137	0.019160459	0.06761317	no	0.021078314	pos	no
liver	RNA labelling group	Cre -ve	Acadl	0.035187058	0.00160855	353.0099587	194.0661949	0.038695696	0.080594676	no	0.033578508	pos	no
liver	RNA labelling group	Cre -ve	Acadm	0.03324092	0.000374	321.1429713	179.2211872	0.03913372	0.080656359	no	0.03286692	pos	no
liver	RNA labelling group	Cre -ve	Acads	0.02115461	0.000204	166.4692956	197.3836941	0.024475274	0.072461847	no	0.02095061	pos	no
liver	RNA labelling group	Cre -ve	Acadsb	0.029181862	0.000908	102.6123266	133.6546432	0.028517574	0.075860681	no	0.028273862	pos	no
liver	RNA labelling group	Cre -ve	Acadvl	0.029052204	0.000283	283.4208112	215.1816072	0.017492559	0.065498453	no	0.028769204	pos	no
liver	RNA labelling group	Cre -ve	Acap1	0	0	0.468759755	0.768615135	1	1	no	0	zero	no
liver	RNA labelling group	Cre -ve	Acap2	0.021799002	0	7.828512118	7.417827978	0.035353099	0.079328777	no	0.021799002	pos	no
liver	RNA labelling group	Cre -ve	Acap3	0.031550069	0	1.602649113	1.064461892	0.213645939	0.248173095	no	0.031550069	pos	no
liver	RNA labelling group	Cre -ve	Acat1	0.028993328	0.000451	476.0420032	277.5803049	0.036128143	0.079634029	no	0.028542328	pos	no
liver	RNA labelling group	Cre -ve	Acat2	0.028204872	0.000364	98.00841481	182.5640428	0.078992795	0.115052631	no	0.027840872	pos	no
liver	RNA labelling group	Cre -ve	Acat3	0.029030127	9e-05	165.487732	183.5150688	0.030747129	0.076828674	no	0.028940127	pos	no
liver	RNA labelling group	Cre -ve	Acbd3	0.029468808	0.000699	12.5350031	10.78684421	0.023054735	0.071026371	no	0.028769808	pos	no
liver	RNA labelling group	Cre -ve	Acbd4	0.022833884	4.6e-05	71.81681316	64.26158998	0.022052463	0.070454701	no	0.022787884	pos	no
liver	RNA labelling group	Cre -ve	Acbd5	0.030648022	0.000201	202.5573752	159.038006	0.073563781	0.109808207	no	0.030447022	pos	no
liver	RNA labelling group	Cre -ve	Acbd6	0.023721932	0.000128	28.89972114	32.77890782	0.02518782	0.073300421	no	0.023593932	pos	no
liver	RNA labelling group	Cre -ve	Accs	0.037720451	0	2.388465868	2.552712247	0.058136225	0.095052767	no	0.037720451	pos	no
liver	RNA labelling group	Cre -ve	Acd	0.026169816	0.000292	20.7870661	18.52757889	0.154310075	0.194240549	no	0.025877816	pos	no
liver	RNA labelling group	Cre -ve	Acer2	0.003676533	0	11.41329616	9.47446019	0.042688364	0.082374012	no	0.003676533	pos	no
liver	RNA labelling group	Cre -ve	Acer3	0.025470756	0	15.28652143	11.46640352	0.002476942	0.04775034	yes	0.025470756	pos	yes
liver	RNA labelling group	Cre -ve	Acin1	0.02257054	0.000141	13.77258901	15.43214575	0.032730058	0.078056153	no	0.02242954	pos	no
liver	RNA labelling group	Cre -ve	Ackr2	0.006337136	0	1.959175167	4.248706931	0.164750041	0.204666094	no	0.006337136	pos	no
liver	RNA labelling group	Cre -ve	Ackr4	0.000671	0	1.519596774	2.142510672	0.219519489	0.253380776	no	0.000671	pos	no
liver	RNA labelling group	Cre -ve	Acly	0.023359766	0.00012	79.42727655	378.3318662	0.148742547	0.188522897	no	0.023239766	pos	no
liver	RNA labelling group	Cre -ve	Acmsd	0.024636037	0.000136	8.929383131	31.17928087	0.106110445	0.142947705	no	0.024500037	pos	no
liver	RNA labelling group	Cre -ve	Acnat1	0.029912866	0.000106	116.9009044	104.3574781	0.036339169	0.079704506	no	0.029806866	pos	no
liver	RNA labelling group	Cre -ve	Acnat2	0.025720465	9.56e-05	99.11599647	43.7208406	0.035154498	0.079287637	no	0.025624865	pos	no
liver	RNA labelling group	Cre -ve	Aco1	0.031661761	0.000173	98.11031906	117.2628669	0.040370804	0.081313097	no	0.031488761	pos	no
liver	RNA labelling group	Cre -ve	Aco2	0.029307821	0.000193	129.6372827	124.9154463	0.045343111	0.084251873	no	0.029114821	pos	no
liver	RNA labelling group	Cre -ve	Acod1	0	0	0.951379651	0.550449767	1	1	no	0	zero	no
liver	RNA labelling group	Cre -ve	Acot1	0.028535345	0	97.87221776	8.044554242	0.003030539	0.04775034	yes	0.028535345	pos	yes
liver	RNA labelling group	Cre -ve	Acot11	0.02715828	0	2.11818321	3.222794089	0.053588616	0.090857243	no	0.02715828	pos	no
liver	RNA labelling group	Cre -ve	Acot12	0.028686958	0.000136	72.86470235	57.89536486	0.03265387	0.078056153	no	0.028550958	pos	no
liver	RNA labelling group	Cre -ve	Acot13	0.027494322	0.000537	184.6474141	200.5949945	0.037656123	0.080097166	no	0.026957322	pos	no
liver	RNA labelling group	Cre -ve	Acot2	0.028681719	0	122.1327638	12.2102722	0.004818322	0.04775034	yes	0.028681719	pos	yes
liver	RNA labelling group	Cre -ve	Acot4	0.028152929	0.001404214	25.81787086	4.721127807	0.072614841	0.10886761	no	0.026748715	pos	no
liver	RNA labelling group	Cre -ve	Acot6	0.037958389	0	3.187219468	1.413735657	0.048289202	0.086449577	no	0.037958389	pos	no
liver	RNA labelling group	Cre -ve	Acot7	0.018326073	0.000278	14.38027906	25.77000355	0.025914936	0.074036801	no	0.018048073	pos	no
liver	RNA labelling group	Cre -ve	Acot8	0.024935063	0.00015	29.68299663	32.38361916	0.034687493	0.079035678	no	0.024785063	pos	no
liver	RNA labelling group	Cre -ve	Acot9	0.02622186	0.003068392	3.361769611	2.170167533	0.017299496	0.065286888	no	0.023153468	pos	no
liver	RNA labelling group	Cre -ve	Acox1	0.033550948	0.000212	1272.407417	1164.511553	0.041917281	0.082224617	no	0.033338948	pos	no
liver	RNA labelling group	Cre -ve	Acox2	0.031470734	0.000608	156.5350132	137.0786616	0.109024558	0.145989015	no	0.030862734	pos	no
liver	RNA labelling group	Cre -ve	Acox3	0.028797377	0.000293	18.88869803	23.02900465	0.022535702	0.070951276	no	0.028504377	pos	no
liver	RNA labelling group	Cre -ve	Acp1	0.028315382	0.000128	166.7005444	127.0324536	0.042033632	0.082280936	no	0.028187382	pos	no
liver	RNA labelling group	Cre -ve	Acp2	0.022585759	0.00036	111.1155064	71.46719891	0.038710772	0.080594676	no	0.022225759	pos	no
liver	RNA labelling group	Cre -ve	Acp5	0.026914216	0.000138	81.71331474	90.25344067	0.004174685	0.04775034	yes	0.026776216	pos	yes
liver	RNA labelling group	Cre -ve	Acp6	0.028417431	0.000576	26.64205314	28.23704841	0.050536767	0.088293442	no	0.027841431	pos	no
liver	RNA labelling group	Cre -ve	Acpp	0.036981405	0.000335	8.931056736	8.935733202	0.003069249	0.04775034	yes	0.036646405	pos	yes
liver	RNA labelling group	Cre -ve	Acrbp	0.028508604	0	7.169130564	4.29110785	0.048227439	0.086449577	no	0.028508604	pos	no
liver	RNA labelling group	Cre -ve	Acsf2	0.029820384	0.000395	34.52123806	34.88748914	0.072022352	0.108278132	no	0.029425384	pos	no
liver	RNA labelling group	Cre -ve	Acsf3	0.016657987	0	15.22801054	13.05894751	0.002570395	0.04775034	yes	0.016657987	pos	yes
liver	RNA labelling group	Cre -ve	Acsl1	0.032026184	0.000105	713.1412519	655.4129075	0.049675082	0.087685214	no	0.031921184	pos	no
liver	RNA labelling group	Cre -ve	Acsl3	0.02752939	0.000144	37.59609475	29.45094434	0.078590657	0.114788651	no	0.02738539	pos	no
liver	RNA labelling group	Cre -ve	Acsl4	0.026848057	0.000306	53.49104145	94.15169913	0.059941492	0.096799822	no	0.026542057	pos	no
liver	RNA labelling group	Cre -ve	Acsl5	0.026493266	0.000656	203.6459329	322.7349835	0.036509277	0.079704506	no	0.025837266	pos	no
liver	RNA labelling group	Cre -ve	Acsm1	0.027642285	0.00033	367.6955039	301.665007	0.023896664	0.071862365	no	0.027312285	pos	no
liver	RNA labelling group	Cre -ve	Acsm2	0.011894611	0.000407	3.497769877	5.680341403	0.009765091	0.055235387	no	0.011487611	pos	no
liver	RNA labelling group	Cre -ve	Acsm3	0.027322473	0.000658	23.23991139	16.85932976	0.063567837	0.10006095	no	0.026664473	pos	no
liver	RNA labelling group	Cre -ve	Acsm5	0.031129396	0.001012728	68.67100937	72.80485974	0.163494501	0.203423513	no	0.030116668	pos	no
liver	RNA labelling group	Cre -ve	Acss2	0.028465337	8.99e-05	62.71665364	236.9833346	0.059182013	0.096028159	no	0.028375437	pos	no
liver	RNA labelling group	Cre -ve	Acta2	0	0	1.076714827	1.995940188	1	1	no	0	zero	no
liver	RNA labelling group	Cre -ve	Actb	0.02366064	0.000202	1408.575502	1319.542802	0.032667483	0.078056153	no	0.02345864	pos	no
liver	RNA labelling group	Cre -ve	Actg1	0.025375195	3.49e-05	170.0395366	136.528439	0.043047585	0.082575163	no	0.025340295	pos	no
liver	RNA labelling group	Cre -ve	Actl6a	0.024695043	0.00027	22.83639435	21.92530895	0.071106877	0.107306742	no	0.024425043	pos	no
liver	RNA labelling group	Cre -ve	Actn1	0.015578015	0.000282	63.71501492	72.56193852	0.13989423	0.17951641	no	0.015296015	pos	no
liver	RNA labelling group	Cre -ve	Actn4	0.021922045	0.000262	293.5046638	286.4947106	0.068792412	0.105011369	no	0.021660045	pos	no
liver	RNA labelling group	Cre -ve	Actr10	0.026934138	0.000384	73.29014881	66.14976754	0.055222261	0.092245487	no	0.026550138	pos	no
liver	RNA labelling group	Cre -ve	Actr1a	0.02452013	0.001282892	32.01264253	33.5459185	0.043490691	0.082916053	no	0.023237238	pos	no
liver	RNA labelling group	Cre -ve	Actr1b	0.025824162	8.77e-05	56.45752696	56.30270565	0.013771113	0.061277864	no	0.025736462	pos	no
liver	RNA labelling group	Cre -ve	Actr2	0.028428837	0.000443	90.72230395	79.31885097	0.034305921	0.078910515	no	0.027985837	pos	no
liver	RNA labelling group	Cre -ve	Actr3	0.024873557	0.000372	59.43863803	56.69044328	0.112323747	0.149648136	no	0.024501557	pos	no
liver	RNA labelling group	Cre -ve	Actr3b	0.001650165	0	0.860528139	0.537794934	0.356803254	0.38920439	no	0.001650165	pos	no
liver	RNA labelling group	Cre -ve	Actr5	0.0176552	0.000166	6.323642408	8.039267157	0.275472589	0.307332062	no	0.0174892	pos	no
liver	RNA labelling group	Cre -ve	Actr6	0.029763352	0	7.537947295	6.130496079	0.038709921	0.080594676	no	0.029763352	pos	no
liver	RNA labelling group	Cre -ve	Actr8	0.018141621	0.000813	24.99810048	31.86103606	0.149195096	0.188896165	no	0.017328621	pos	no
liver	RNA labelling group	Cre -ve	Acvr1	0.032644952	0	11.98411031	17.25035338	0.008230548	0.053340443	no	0.032644952	pos	no
liver	RNA labelling group	Cre -ve	Acvr1b	0.020295689	0	4.451967304	5.42576142	0.02954348	0.076316422	no	0.020295689	pos	no
liver	RNA labelling group	Cre -ve	Acvr2a	0.023700979	0.000651	13.60261843	10.03767693	0.724198376	0.767546244	no	0.023049979	pos	no
liver	RNA labelling group	Cre -ve	Acvr2b	0.027218166	0.000243	14.59039655	17.58335413	0.242458762	0.274992136	no	0.026975166	pos	no
liver	RNA labelling group	Cre -ve	Acvrl1	0	0.001680112	3.6388719	2.994432799	0.059019917	0.095935444	no	-0.001680112	neg	no
liver	RNA labelling group	Cre -ve	Acy1	0.020764919	0.000249	20.55874177	23.0634989	0.048842933	0.087064986	no	0.020515919	pos	no
liver	RNA labelling group	Cre -ve	Acy3	0.022720762	0.000414	72.3257898	95.69685433	0.215311826	0.249627214	no	0.022306762	pos	no
liver	RNA labelling group	Cre -ve	Acyp1	0.028879206	0.000547	13.1481002	10.05723734	0.037527947	0.080097166	no	0.028332206	pos	no
liver	RNA labelling group	Cre -ve	Acyp2	0.039946121	0	2.140276047	1.256733464	0.002303037	0.04775034	yes	0.039946121	pos	yes
liver	RNA labelling group	Cre -ve	Ada	0	0	1.761119368	0.958427796	1	1	no	0	zero	no
liver	RNA labelling group	Cre -ve	Adal	0.025920213	0	8.345728052	6.251430314	0.011244015	0.05799519	no	0.025920213	pos	no
liver	RNA labelling group	Cre -ve	Adam10	0.023278535	0	22.74747324	16.01060844	0.00173843	0.04775034	yes	0.023278535	pos	yes
liver	RNA labelling group	Cre -ve	Adam11	0.015814856	0.000121	4.102048113	20.25757702	0.001899581	0.04775034	yes	0.015693856	pos	yes
liver	RNA labelling group	Cre -ve	Adam15	0.000289	0	6.680814753	6.610551234	0.247046271	0.279426235	no	0.000289	pos	no
liver	RNA labelling group	Cre -ve	Adam17	0.021026753	0.000399	27.42602742	24.27099321	0.091118125	0.127165323	no	0.020627753	pos	no
liver	RNA labelling group	Cre -ve	Adam19	0.002923977	0	0.521221905	0.276982191	0.527439444	0.564162899	no	0.002923977	pos	no
liver	RNA labelling group	Cre -ve	Adam23	0.000246	0	9.876154542	11.69709965	0.143502719	0.182953689	no	0.000246	pos	no
liver	RNA labelling group	Cre -ve	Adam33	0	0	0.871413982	1.450049649	1	1	no	0	zero	no
liver	RNA labelling group	Cre -ve	Adam9	0.032895062	0.000218	12.888599	14.0127807	0.001526603	0.04775034	yes	0.032677062	pos	yes
liver	RNA labelling group	Cre -ve	Adamdec1	0.00021	0.00023	4.779147366	3.687927344	0.772607824	0.816175421	no	-2e-05	neg	no
liver	RNA labelling group	Cre -ve	Adamts1	0.020891736	0.000185	17.99611475	9.098114118	0.187822284	0.226067668	no	0.020706736	pos	no
liver	RNA labelling group	Cre -ve	Adamts10	0.005346171	0.001314924	2.870708488	3.781081913	0.064668385	0.101082507	no	0.004031247	pos	no
liver	RNA labelling group	Cre -ve	Adamts13	0	0	2.168377595	2.556585455	0.999993913	1	no	0	zero	no
liver	RNA labelling group	Cre -ve	Adamts14	0	0	0.384567362	0.170712308	1	1	no	0	zero	no
liver	RNA labelling group	Cre -ve	Adamts2	0.005526196	0	2.804265594	5.569995379	0.004662973	0.04775034	yes	0.005526196	pos	yes
liver	RNA labelling group	Cre -ve	Adamts4	0.00243309	0	1.252621664	2.226412043	0.116300082	0.154001616	no	0.00243309	pos	no
liver	RNA labelling group	Cre -ve	Adamts5	0	0	1.856358119	3.215405844	1	1	no	0	zero	no
liver	RNA labelling group	Cre -ve	Adamts7	0.013083935	0	1.932699207	1.820770962	0.04534048	0.084251873	no	0.013083935	pos	no
liver	RNA labelling group	Cre -ve	Adamtsl2	0	0	2.145742978	2.856059386	1	1	no	0	zero	no
liver	RNA labelling group	Cre -ve	Adamtsl4	0	0	2.719595653	1.465410691	1	1	no	0	zero	no
liver	RNA labelling group	Cre -ve	Adap1	0	0	0.883973554	0.532640905	1	1	no	0	zero	no
liver	RNA labelling group	Cre -ve	Adap2	0.019164333	0.000169	56.48567551	52.54880439	0.020454497	0.068975395	no	0.018995333	pos	no
liver	RNA labelling group	Cre -ve	Adar	0.019082173	0.000197	10.35514175	11.40079325	0.049131089	0.087266277	no	0.018885173	pos	no
liver	RNA labelling group	Cre -ve	Adarb1	0.015855244	0	4.372162149	4.653149005	0.027230553	0.074767804	no	0.015855244	pos	no
liver	RNA labelling group	Cre -ve	Adarb2	0.051587302	0	1.211097491	2.283702432	0.171220547	0.211320527	no	0.051587302	pos	no
liver	RNA labelling group	Cre -ve	Adat1	0.028520839	0	4.361553307	5.467330487	0.001444885	0.04775034	yes	0.028520839	pos	yes
liver	RNA labelling group	Cre -ve	Adat2	0.023945891	0	2.814778278	3.525782213	0.017487798	0.065498453	no	0.023945891	pos	no
liver	RNA labelling group	Cre -ve	Adat3	0.023392361	0.000246	23.88386346	24.77105087	0.078736839	0.114855613	no	0.023146361	pos	no
liver	RNA labelling group	Cre -ve	Adck1	0.020946715	0.000185	10.73207844	9.795841728	0.018867588	0.067294959	no	0.020761715	pos	no
liver	RNA labelling group	Cre -ve	Adck2	0.030605871	0	11.43239424	10.42691362	0.001808152	0.04775034	yes	0.030605871	pos	yes
liver	RNA labelling group	Cre -ve	Adck5	0.023510409	0	19.12513932	21.90821643	0.004093407	0.04775034	yes	0.023510409	pos	yes
liver	RNA labelling group	Cre -ve	Adcy4	0	0	2.221490029	3.627135118	1	1	no	0	zero	no
liver	RNA labelling group	Cre -ve	Adcy6	0.020649004	0.000256	12.20868996	8.137811121	0.033890232	0.078621734	no	0.020393004	pos	no
liver	RNA labelling group	Cre -ve	Adcy7	0	0	2.489167556	1.860958583	1	1	no	0	zero	no
liver	RNA labelling group	Cre -ve	Adcy9	0.028416817	0.000343	27.7292526	38.89793951	0.506210551	0.542280945	no	0.028073817	pos	no
liver	RNA labelling group	Cre -ve	Adcyap1r1	0.000849	0	2.160257395	1.632013162	0.159303795	0.19922559	no	0.000849	pos	no
liver	RNA labelling group	Cre -ve	Add1	0.021724386	0.000113	15.7150299	19.75233585	0.018703908	0.067051323	no	0.021611386	pos	no
liver	RNA labelling group	Cre -ve	Add3	0.009792819	0	11.10057015	11.03290096	0.034586323	0.079002333	no	0.009792819	pos	no
liver	RNA labelling group	Cre -ve	Adgb	0.000775	0	1.335678118	0.846532311	0.36792313	0.400566337	no	0.000775	pos	no
liver	RNA labelling group	Cre -ve	Adgra2	0	0	2.032425469	1.007980752	1	1	no	0	zero	no
liver	RNA labelling group	Cre -ve	Adgra3	0.029796815	0	16.74143809	12.10671709	0.003364737	0.04775034	yes	0.029796815	pos	yes
liver	RNA labelling group	Cre -ve	Adgrd1	0	0	2.010124102	1.423347447	1	1	no	0	zero	no
liver	RNA labelling group	Cre -ve	Adgre1	0.000866	0.000121	23.18890246	14.96524816	0.032795553	0.078056153	no	0.000745	pos	no
liver	RNA labelling group	Cre -ve	Adgre4	0	0	4.442490287	4.936126484	1	1	no	0	zero	no
liver	RNA labelling group	Cre -ve	Adgre5	0.001094296	8.43e-05	22.27716448	16.25301963	0.020394646	0.068975395	no	0.001009996	pos	no
liver	RNA labelling group	Cre -ve	Adgrf1	0.048129377	0.002406739	0.989279243	1.193346743	0.115585738	0.15315751	no	0.045722638	pos	no
liver	RNA labelling group	Cre -ve	Adgrf5	0.000125	0.000517	28.38412244	28.72579355	0.052357951	0.089846748	no	-0.000392	neg	no
liver	RNA labelling group	Cre -ve	Adgrg1	0.001504891	0.000265	2.387646962	5.409018089	0.292349566	0.32434438	no	0.001239891	pos	no
liver	RNA labelling group	Cre -ve	Adgrg3	0	0	4.372539424	5.102370361	1	1	no	0	zero	no
liver	RNA labelling group	Cre -ve	Adgrg6	0	0	0.871574496	0.339549415	1	1	no	0	zero	no
liver	RNA labelling group	Cre -ve	Adgrl1	0	0	9.775188078	8.35151915	1	1	no	0	zero	no
liver	RNA labelling group	Cre -ve	Adgrl2	0.029111961	0.000907	21.8500692	20.57964121	0.361488607	0.393919751	no	0.028204961	pos	no
liver	RNA labelling group	Cre -ve	Adgrl4	0.000162	0.000232	21.91356636	16.66155961	0.557697481	0.595196026	no	-7e-05	neg	no
liver	RNA labelling group	Cre -ve	Adgrv1	0.024774775	0	1.083915849	1.710873062	0.152807243	0.192714168	no	0.024774775	pos	no
liver	RNA labelling group	Cre -ve	Adh1	0.03177021	0.000152	3996.84475	3742.759777	0.039254113	0.080763276	no	0.03161821	pos	no
liver	RNA labelling group	Cre -ve	Adh4	0.030544572	0.000117	144.3633205	81.86210232	0.054234333	0.09140126	no	0.030427572	pos	no
liver	RNA labelling group	Cre -ve	Adh5	0.032785668	0.000103	416.6740253	404.0714901	0.017281629	0.0652813	no	0.032682668	pos	no
liver	RNA labelling group	Cre -ve	Adh6-ps1	0.02863524	0	2.876717322	3.650198211	0.034574791	0.079002333	no	0.02863524	pos	no
liver	RNA labelling group	Cre -ve	Adh7	0.024753064	0	9.079387346	5.848751726	0.006705014	0.050745518	no	0.024753064	pos	no
liver	RNA labelling group	Cre -ve	Adhfe1	0.03190199	0.000463	66.63936664	78.96912263	0.040892354	0.081593558	no	0.03143899	pos	no
liver	RNA labelling group	Cre -ve	Adi1	0.020167308	0.000108	49.80518232	58.11532095	0.018498081	0.066824746	no	0.020059308	pos	no
liver	RNA labelling group	Cre -ve	Adipor1	0.027534041	0.000106	67.68876153	53.09336557	0.015279349	0.06307437	no	0.027428041	pos	no
liver	RNA labelling group	Cre -ve	Adipor2	0.02909353	2e-04	340.2270457	405.9044077	0.08879097	0.124821179	no	0.02889353	pos	no
liver	RNA labelling group	Cre -ve	Adk	0.032364019	0.000303	796.5692059	684.9837584	0.031376335	0.077180901	no	0.032061019	pos	no
liver	RNA labelling group	Cre -ve	Adm	0.000923	0	3.891870381	5.127567889	0.146011968	0.185593433	no	0.000923	pos	no
liver	RNA labelling group	Cre -ve	Adnp	0.02785385	0.000418	31.32435625	25.96144242	0.091256313	0.12729533	no	0.02743585	pos	no
liver	RNA labelling group	Cre -ve	Adnp2	0.034987088	0	2.508550875	2.804855503	0.046023234	0.084842884	no	0.034987088	pos	no
liver	RNA labelling group	Cre -ve	Ado	0.028163244	0.001289385	15.68073842	18.25575115	0.162844782	0.202784	no	0.026873859	pos	no
liver	RNA labelling group	Cre -ve	Adora1	0.027591185	0	96.96918285	19.72676568	0.002271138	0.04775034	yes	0.027591185	pos	yes
liver	RNA labelling group	Cre -ve	Adpgk	0.02348756	0.000135	11.81789313	8.834729485	0.031546013	0.077356984	no	0.02335256	pos	no
liver	RNA labelling group	Cre -ve	Adprh	0.016810123	0	4.912225469	8.137360887	0.025921276	0.074036801	no	0.016810123	pos	no
liver	RNA labelling group	Cre -ve	Adprhl2	0.04139364	0.000597	8.028366242	10.61953395	0.030661198	0.076828674	no	0.04079664	pos	no
liver	RNA labelling group	Cre -ve	Adprm	0.028302266	0	14.52758236	15.83802009	0.003501915	0.04775034	yes	0.028302266	pos	yes
liver	RNA labelling group	Cre -ve	Adra1a	0.069890874	0	3.176442005	1.719183113	0.06777039	0.104085287	no	0.069890874	pos	no
liver	RNA labelling group	Cre -ve	Adra1b	0.025419146	0.000149	65.54979629	104.9796181	0.032983622	0.078124971	no	0.025270146	pos	no
liver	RNA labelling group	Cre -ve	Adra2b	0	0	3.673299317	4.266392986	1	1	no	0	zero	no
liver	RNA labelling group	Cre -ve	Adrb1	0.000494	0	3.807404977	2.949787838	0.268045721	0.300167006	no	0.000494	pos	no
liver	RNA labelling group	Cre -ve	Adrb3	0.032617671	0.000144	41.93791603	34.70046931	0.01393374	0.061618954	no	0.032473671	pos	no
liver	RNA labelling group	Cre -ve	Adrbk1	0.014238854	9.47e-05	15.36310385	17.82189211	0.009167661	0.054324187	no	0.014144154	pos	no
liver	RNA labelling group	Cre -ve	Adrm1	0.0231464	8.2e-05	33.26893256	29.09990709	0.012444922	0.059474447	no	0.0230644	pos	no
liver	RNA labelling group	Cre -ve	Adsl	0.022441253	0	14.24501314	14.02648141	0.006790324	0.05082713	no	0.022441253	pos	no
liver	RNA labelling group	Cre -ve	Adss	0.03224441	0.000414	31.51536368	30.4377014	0.145367922	0.184912452	no	0.03183041	pos	no
liver	RNA labelling group	Cre -ve	Adssl1	0.021958375	0	8.410172074	9.909746312	0.032439571	0.078050845	no	0.021958375	pos	no
liver	RNA labelling group	Cre -ve	Adtrp	0.031249293	0.000399	382.7709186	232.8102085	0.061223836	0.097962033	no	0.030850293	pos	no
liver	RNA labelling group	Cre -ve	Aebp1	0	0	0.929616072	1.142962778	1	1	no	0	zero	no
liver	RNA labelling group	Cre -ve	Aebp2	0.028461018	6.97e-05	29.11831602	21.3795408	0.013556874	0.061005932	no	0.028391318	pos	no
liver	RNA labelling group	Cre -ve	Aen	0.026260942	0.000147	55.12129943	14.03434165	0.030416448	0.076828674	no	0.026113942	pos	no
liver	RNA labelling group	Cre -ve	Aes	0.019103534	0.000373	198.0056083	294.9557547	0.028265297	0.075597273	no	0.018730534	pos	no
liver	RNA labelling group	Cre -ve	Afap1	0	0	1.089330647	1.090120324	1	1	no	0	zero	no
liver	RNA labelling group	Cre -ve	Afap1l1	0	0.000811	2.230477275	1.815144938	0.178770673	0.217782803	no	-0.000811	neg	no
liver	RNA labelling group	Cre -ve	Afdn	0.021274686	0.000216	28.86916637	23.46077658	0.067900229	0.104190979	no	0.021058686	pos	no
liver	RNA labelling group	Cre -ve	Aff1	0.030286553	0.000124	9.39039161	17.42467068	0.028402373	0.075790393	no	0.030162553	pos	no
liver	RNA labelling group	Cre -ve	Aff4	0.02838458	0.000422	40.87842063	33.05004055	0.119899629	0.157789073	no	0.02796258	pos	no
liver	RNA labelling group	Cre -ve	Afg3l1	0.0235458	0.000195	62.04850072	66.82092896	0.035518329	0.079328777	no	0.0233508	pos	no
liver	RNA labelling group	Cre -ve	Afg3l2	0.030613375	4.03e-05	39.75226573	35.933634	0.016899849	0.064739422	no	0.030573075	pos	no
liver	RNA labelling group	Cre -ve	Afm	0.026658421	0.000335	127.8479571	217.5689091	0.023945711	0.071927403	no	0.026323421	pos	no
liver	RNA labelling group	Cre -ve	Afmid	0.020964637	0.000486	146.2377731	379.8153134	0.0980933	0.134620636	no	0.020478637	pos	no
liver	RNA labelling group	Cre -ve	Aftph	0.031911756	0.000223	67.66892486	61.72966186	0.069909527	0.106060104	no	0.031688756	pos	no
liver	RNA labelling group	Cre -ve	Aga	0.025985481	0.000169	48.65067255	29.69811558	0.009418986	0.054533827	no	0.025816481	pos	no
liver	RNA labelling group	Cre -ve	Agap1	0.015830893	0.000586	11.58588734	10.14793342	0.232211958	0.265283629	no	0.015244893	pos	no
liver	RNA labelling group	Cre -ve	Agap3	0.028439556	0.00028	20.14321841	23.47132	0.030228448	0.07678861	no	0.028159556	pos	no
liver	RNA labelling group	Cre -ve	Agbl3	0.023051769	0	1.816134514	2.657915334	0.013347348	0.060645255	no	0.023051769	pos	no
liver	RNA labelling group	Cre -ve	Agbl5	0.021333333	0	1.747207095	2.461679336	0.173976863	0.213335861	no	0.021333333	pos	no
liver	RNA labelling group	Cre -ve	Agfg1	0.023778587	7.2e-05	24.72482344	21.53724951	0.012112603	0.058945372	no	0.023706587	pos	no
liver	RNA labelling group	Cre -ve	Agfg2	0.029198913	0.001632573	33.4651989	36.89146699	0.304912941	0.337062474	no	0.02756634	pos	no
liver	RNA labelling group	Cre -ve	Aggf1	0.029043276	0.000833	30.66138216	31.47013777	0.256522206	0.288696178	no	0.028210276	pos	no
liver	RNA labelling group	Cre -ve	Agk	0.033873176	0	2.833559331	2.318017995	0.007568504	0.052367203	no	0.033873176	pos	no
liver	RNA labelling group	Cre -ve	Agl	0.036428269	0.000108	45.09978226	37.23922373	0.044538632	0.083781844	no	0.036320269	pos	no
liver	RNA labelling group	Cre -ve	Agmat	0.024774922	0.000567	331.4851004	282.1640445	0.01560889	0.063268822	no	0.024207922	pos	no
liver	RNA labelling group	Cre -ve	Agmo	0.02915504	0.001029182	61.55775166	50.72239463	0.030267284	0.076810588	no	0.028125858	pos	no
liver	RNA labelling group	Cre -ve	Ago1	0.023207313	0.001847582	12.92746991	14.2234593	0.640827469	0.681663396	no	0.021359731	pos	no
liver	RNA labelling group	Cre -ve	Ago2	0.02727178	0.000806	31.04984288	31.56495521	0.157144691	0.197119455	no	0.02646578	pos	no
liver	RNA labelling group	Cre -ve	Ago3	0.026464059	0	11.37252254	10.4358078	0.004464082	0.04775034	yes	0.026464059	pos	yes
liver	RNA labelling group	Cre -ve	Ago4	0.027579883	0	3.094473474	2.597818533	0.059839282	0.096726873	no	0.027579883	pos	no
liver	RNA labelling group	Cre -ve	Agpat1	0.021902589	0	7.079619529	6.411015067	0.007784813	0.052567277	no	0.021902589	pos	no
liver	RNA labelling group	Cre -ve	Agpat2	0.026158334	0.000242	218.9314745	333.3207851	0.065874128	0.102130961	no	0.025916334	pos	no
liver	RNA labelling group	Cre -ve	Agpat3	0.03408487	0.000404	190.6128404	105.2887411	0.014963609	0.06307437	no	0.03368087	pos	no
liver	RNA labelling group	Cre -ve	Agpat4	0	0	1.23746507	2.171683719	1	1	no	0	zero	no
liver	RNA labelling group	Cre -ve	Agpat5	0.013912282	0.000231	19.64571892	13.75350675	0.043476975	0.082916053	no	0.013681282	pos	no
liver	RNA labelling group	Cre -ve	Agpat9	0.020865522	0	16.13604687	3.038483802	0.007375842	0.052101693	no	0.020865522	pos	no
liver	RNA labelling group	Cre -ve	Agps	0.027527781	0	8.299872888	6.69888987	0.003764072	0.04775034	yes	0.027527781	pos	yes
liver	RNA labelling group	Cre -ve	Agrn	0.021094608	0	19.64707162	18.61718684	0.000861	0.04775034	yes	0.021094608	pos	yes
liver	RNA labelling group	Cre -ve	Agt	0.027250814	0.001053907	359.7953671	361.2053634	0.005614327	0.048636696	yes	0.026196907	pos	yes
liver	RNA labelling group	Cre -ve	Agtpbp1	0.022177264	0.000175	11.40013432	10.45266242	0.009416416	0.054533827	no	0.022002264	pos	no
liver	RNA labelling group	Cre -ve	Agtr1a	0.017554901	0.00174552	41.94711855	56.26933674	0.040055954	0.081159816	no	0.015809381	pos	no
liver	RNA labelling group	Cre -ve	Agtrap	0.002693235	0.000715	6.551309098	5.597529011	0.195986465	0.233193652	no	0.001978235	pos	no
liver	RNA labelling group	Cre -ve	Agxt	0.02820766	0.000473	114.013135	163.4073022	0.014807316	0.063049083	no	0.02773466	pos	no
liver	RNA labelling group	Cre -ve	Agxt2	0.028947313	0.000398	116.6309731	163.2710409	0.032213623	0.077942543	no	0.028549313	pos	no
liver	RNA labelling group	Cre -ve	Ahctf1	0.032023741	6.87e-05	30.54411082	22.13865628	0.026029386	0.074173725	no	0.031955041	pos	no
liver	RNA labelling group	Cre -ve	Ahcy	0.031895796	0.000761	216.9741141	260.6022847	0.016994797	0.064874421	no	0.031134796	pos	no
liver	RNA labelling group	Cre -ve	Ahcyl1	0.03112351	0.000283	72.39119391	68.28812401	0.082787141	0.118698645	no	0.03084051	pos	no
liver	RNA labelling group	Cre -ve	Ahcyl2	0.02397704	0.000118	10.18291163	14.33805931	0.189520262	0.227401483	no	0.02385904	pos	no
liver	RNA labelling group	Cre -ve	Ahdc1	0.0300189	0.000253	26.43847041	17.18624821	0.228099988	0.261310367	no	0.0297659	pos	no
liver	RNA labelling group	Cre -ve	Ahi1	0.015784077	0	1.382235699	0.71764746	0.063065793	0.099638117	no	0.015784077	pos	no
liver	RNA labelling group	Cre -ve	Ahnak	0.016569248	0.000171	30.005433	38.03516914	0.179029861	0.218054101	no	0.016398248	pos	no
liver	RNA labelling group	Cre -ve	Ahnak2	0	0	0.910557895	1.298909266	1	1	no	0	zero	no
liver	RNA labelling group	Cre -ve	Ahr	0.041419415	0.000138	30.9827336	22.93759054	0.063803549	0.100288742	no	0.041281415	pos	no
liver	RNA labelling group	Cre -ve	Ahsa1	0.026587743	0.000205	171.4999418	112.5860143	0.099819146	0.136222703	no	0.026382743	pos	no
liver	RNA labelling group	Cre -ve	Ahsa2	0.027449431	0	45.63382949	28.3277786	0.002885178	0.04775034	yes	0.027449431	pos	yes
liver	RNA labelling group	Cre -ve	Ahsg	0.041975263	0.000597	17554.95107	10190.88852	0.008419082	0.053486365	no	0.041378263	pos	no
liver	RNA labelling group	Cre -ve	Aida	0.017102243	0.001283139	12.26170224	14.36969212	0.059656453	0.096548941	no	0.015819104	pos	no
liver	RNA labelling group	Cre -ve	Aif1	0.000226	0.00013	26.60025995	19.69961536	0.80303695	0.84659942	no	9.6e-05	pos	no
liver	RNA labelling group	Cre -ve	Aifm1	0.035596322	0.000952	60.8139577	59.36299994	0.02681857	0.074470311	no	0.034644322	pos	no
liver	RNA labelling group	Cre -ve	Aifm2	0.021721269	0.000156	30.26787957	15.90257592	0.033627184	0.07860002	no	0.021565269	pos	no
liver	RNA labelling group	Cre -ve	Aifm3	0.026251088	0	2.533292743	2.832389557	0.042405212	0.082374012	no	0.026251088	pos	no
liver	RNA labelling group	Cre -ve	Aig1	0.027343274	3.7e-05	40.97721537	32.40391165	0.005629194	0.048636696	yes	0.027306274	pos	yes
liver	RNA labelling group	Cre -ve	Aim1	0.022285382	0.000738	20.68003418	22.00486554	0.144519153	0.184009046	no	0.021547382	pos	no
liver	RNA labelling group	Cre -ve	Aim2	0	0	1.36209783	1.156437528	1	1	no	0	zero	no
liver	RNA labelling group	Cre -ve	Aimp1	0.031817536	0.002394262	42.70241069	31.05551509	0.389493622	0.422396132	no	0.029423274	pos	no
liver	RNA labelling group	Cre -ve	Aimp2	0.023133171	0.000132	19.65226978	16.06052126	0.037156458	0.080029631	no	0.023001171	pos	no
liver	RNA labelling group	Cre -ve	Aip	0.023631662	0.00051	24.36405532	20.73730724	0.015234718	0.06307437	no	0.023121662	pos	no
liver	RNA labelling group	Cre -ve	Airn	0.041420118	0	3.255428255	1.734420085	0.220460437	0.254338142	no	0.041420118	pos	no
liver	RNA labelling group	Cre -ve	Ajuba	0.02809497	0	5.752025817	5.274958713	0.0397827	0.081154263	no	0.02809497	pos	no
liver	RNA labelling group	Cre -ve	Ak2	0.029897322	0.000496	311.5757753	263.7029408	0.059864465	0.096726873	no	0.029401322	pos	no
liver	RNA labelling group	Cre -ve	Ak3	0.029443255	0.002300267	219.3117084	287.1116229	0.041389934	0.081998242	no	0.027142988	pos	no
liver	RNA labelling group	Cre -ve	Ak4	0.026186923	0.000643	45.33028357	37.22928999	0.115243574	0.152800614	no	0.025543923	pos	no
liver	RNA labelling group	Cre -ve	Ak6	0.025589856	0.000144	40.82413647	37.49068391	0.128803643	0.167516916	no	0.025445856	pos	no
liver	RNA labelling group	Cre -ve	Akap1	0.028752449	0.000215	77.85162634	49.39151699	0.0208045	0.069251279	no	0.028537449	pos	no
liver	RNA labelling group	Cre -ve	Akap10	0.034254017	0.000975	5.090352052	2.880886808	0.297243831	0.329224193	no	0.033279017	pos	no
liver	RNA labelling group	Cre -ve	Akap11	0.025795195	0.00053	46.69710187	39.22357672	0.050625954	0.088401073	no	0.025265195	pos	no
liver	RNA labelling group	Cre -ve	Akap12	0.00066	0.00054	4.561929125	3.082073902	0.923419148	0.966013625	no	0.00012	pos	no
liver	RNA labelling group	Cre -ve	Akap13	0.02978245	7.63e-05	19.9471656	20.09503791	0.022608773	0.070951276	no	0.02970615	pos	no
liver	RNA labelling group	Cre -ve	Akap17b	0.033203214	0.000275	3.231505292	3.248688307	0.023855915	0.071784544	no	0.032928214	pos	no
liver	RNA labelling group	Cre -ve	Akap2	0.008864149	0.000207	28.85064623	21.50513615	0.138692271	0.178165308	no	0.008657149	pos	no
liver	RNA labelling group	Cre -ve	Akap7	0.02454303	0	5.6940925	6.320094293	0.000291	0.04775034	yes	0.02454303	pos	yes
liver	RNA labelling group	Cre -ve	Akap8	0.033474765	0.000675	29.54936888	20.24735681	0.160169134	0.200098411	no	0.032799765	pos	no
liver	RNA labelling group	Cre -ve	Akap8l	0.027133178	0	10.52607542	6.852971406	0.05307887	0.090504231	no	0.027133178	pos	no
liver	RNA labelling group	Cre -ve	Akap9	0.025093604	0.000337	17.20851564	15.01422724	0.036543572	0.079704506	no	0.024756604	pos	no
liver	RNA labelling group	Cre -ve	Akip1	0.026711998	0.001303796	26.47545905	21.28192805	0.10637052	0.143233489	no	0.025408202	pos	no
liver	RNA labelling group	Cre -ve	Akirin1	0.030176004	0.000364	25.93342855	30.32512031	0.065701161	0.101981853	no	0.029812004	pos	no
liver	RNA labelling group	Cre -ve	Akirin2	0.023534738	0.000396	20.95399005	18.88049134	0.094954734	0.131278077	no	0.023138738	pos	no
liver	RNA labelling group	Cre -ve	Akna	0.000332	0.000424	2.541738086	2.167584972	0.853424502	0.897187936	no	-9.2e-05	neg	no
liver	RNA labelling group	Cre -ve	Akr1a1	0.02995525	0.001922047	364.6972842	228.1521928	0.026778814	0.074463934	no	0.028033203	pos	no
liver	RNA labelling group	Cre -ve	Akr1b10	0.000467	0	3.214610614	3.110662396	0.259525483	0.29174648	no	0.000467	pos	no
liver	RNA labelling group	Cre -ve	Akr1b3	0.009374441	0	11.46848005	13.50019776	0.001474307	0.04775034	yes	0.009374441	pos	yes
liver	RNA labelling group	Cre -ve	Akr1b8	0	0.001212121	1.883913771	1.898575157	0.211422674	0.245977203	no	-0.001212121	neg	no
liver	RNA labelling group	Cre -ve	Akr1c12	0.032863575	0.000339	66.20597705	56.80188853	0.011662925	0.058420592	no	0.032524575	pos	no
liver	RNA labelling group	Cre -ve	Akr1c13	0.030230473	0.000387	116.4464928	103.4026118	0.051962049	0.089495412	no	0.029843473	pos	no
liver	RNA labelling group	Cre -ve	Akr1c14	0.027981362	0.000146	57.32183523	61.6189731	0.035382405	0.079328777	no	0.027835362	pos	no
liver	RNA labelling group	Cre -ve	Akr1c19	0.028138031	8.63e-05	90.44257472	70.48280942	0.020811806	0.069251279	no	0.028051731	pos	no
liver	RNA labelling group	Cre -ve	Akr1c20	0.035333657	6.26e-05	62.89906745	63.73903244	0.012388154	0.059267926	no	0.035271057	pos	no
liver	RNA labelling group	Cre -ve	Akr1c6	0.034274466	0.00053	1130.761861	1220.670996	0.046664856	0.085294136	no	0.033744466	pos	no
liver	RNA labelling group	Cre -ve	Akr1d1	0.029599342	6.33e-05	48.36203951	82.79574787	0.021242164	0.069681659	no	0.029536042	pos	no
liver	RNA labelling group	Cre -ve	Akr1e1	0.026156815	0.000372	40.49946476	45.53031865	0.102121943	0.138684407	no	0.025784815	pos	no
liver	RNA labelling group	Cre -ve	Akr7a5	0.025351154	0.00019	160.066217	233.2967212	0.027671507	0.075247071	no	0.025161154	pos	no
liver	RNA labelling group	Cre -ve	Akt1	0.018131966	0.000119	47.8068318	53.07260686	0.09821939	0.134716336	no	0.018012966	pos	no
liver	RNA labelling group	Cre -ve	Akt1s1	0.017640643	0	6.382169761	6.430114577	0.030522848	0.076828674	no	0.017640643	pos	no
liver	RNA labelling group	Cre -ve	Akt2	0.026680423	2.16e-05	82.49784327	86.42971127	0.008657879	0.053811216	no	0.026658823	pos	no
liver	RNA labelling group	Cre -ve	Akt3	0.003472222	0	2.848503278	2.26576992	0.211668952	0.246224136	no	0.003472222	pos	no
liver	RNA labelling group	Cre -ve	Aktip	0.037483381	0.00047	13.61885871	12.42810972	0.009426614	0.054533827	no	0.037013381	pos	no
liver	RNA labelling group	Cre -ve	Alad	0.025331276	0.000168	126.347336	146.6167575	0.038527599	0.080517899	no	0.025163276	pos	no
liver	RNA labelling group	Cre -ve	Alas1	0.039873677	0.000948	379.051458	224.6125565	0.209240501	0.244079882	no	0.038925677	pos	no
liver	RNA labelling group	Cre -ve	Alas2	0.025765646	0.000336	33.62881104	90.7821866	0.038722201	0.080594676	no	0.025429646	pos	no
liver	RNA labelling group	Cre -ve	Alb	0.030758255	0.001792059	47575.02664	50259.04891	0.008046859	0.053035008	no	0.028966196	pos	no
liver	RNA labelling group	Cre -ve	Alcam	0.031176013	0.000345	70.2351444	69.84149779	0.070976243	0.107171999	no	0.030831013	pos	no
liver	RNA labelling group	Cre -ve	Aldh16a1	0.032722603	0.000787	37.72778361	42.28925606	0.02663738	0.074443287	no	0.031935603	pos	no
liver	RNA labelling group	Cre -ve	Aldh1a1	0.031510612	0.000223	920.0007799	928.3377447	0.021725554	0.070122664	no	0.031287612	pos	no
liver	RNA labelling group	Cre -ve	Aldh1a3	0.008474576	0	0.852030663	1.220172594	0.17272915	0.212786931	no	0.008474576	pos	no
liver	RNA labelling group	Cre -ve	Aldh1a7	0.032785869	0.000325	202.3643864	285.221086	0.018981701	0.067404585	no	0.032460869	pos	no
liver	RNA labelling group	Cre -ve	Aldh1b1	0.029411685	0.000298	49.675244	105.0879403	0.093980754	0.130273483	no	0.029113685	pos	no
liver	RNA labelling group	Cre -ve	Aldh1l1	0.02703835	0.000955	108.9304897	366.8152483	0.025757154	0.073925381	no	0.02608335	pos	no
liver	RNA labelling group	Cre -ve	Aldh2	0.024996504	0.00075	2730.286941	2697.850247	0.011004716	0.057335818	no	0.024246504	pos	no
liver	RNA labelling group	Cre -ve	Aldh3a2	0.034624884	0.000608	356.9918937	162.0385692	0.085215516	0.121327928	no	0.034016884	pos	no
liver	RNA labelling group	Cre -ve	Aldh3b1	0.019582624	0	3.104540412	2.875979657	0.043770158	0.083196712	no	0.019582624	pos	no
liver	RNA labelling group	Cre -ve	Aldh4a1	0.025903553	0.000309	158.3393464	239.4023441	0.020185931	0.068669414	no	0.025594553	pos	no
liver	RNA labelling group	Cre -ve	Aldh5a1	0.029317323	0.001926309	48.61987831	64.1825621	0.056129473	0.093032792	no	0.027391014	pos	no
liver	RNA labelling group	Cre -ve	Aldh6a1	0.033761366	0.000981	185.5084759	177.888668	0.012567935	0.05956065	no	0.032780366	pos	no
liver	RNA labelling group	Cre -ve	Aldh7a1	0.029133118	0.000785	217.6589272	332.6033575	0.015809745	0.063472649	no	0.028348118	pos	no
liver	RNA labelling group	Cre -ve	Aldh8a1	0.031688238	0.00054	298.9478523	337.1584331	0.080884849	0.116782192	no	0.031148238	pos	no
liver	RNA labelling group	Cre -ve	Aldh9a1	0.026918616	0.000255	151.3951799	170.5231409	0.024311215	0.072265669	no	0.026663616	pos	no
liver	RNA labelling group	Cre -ve	Aldoa	0.022027374	0.000138	98.14645245	74.20903598	0.057747278	0.094677018	no	0.021889374	pos	no
liver	RNA labelling group	Cre -ve	Aldob	0.032308867	0.000208	5567.879993	5304.125172	0.041570955	0.082084266	no	0.032100867	pos	no
liver	RNA labelling group	Cre -ve	Aldoc	0.01806103	0	9.848719375	22.69203906	0.002173307	0.04775034	yes	0.01806103	pos	yes
liver	RNA labelling group	Cre -ve	Alg1	0.022985749	0.000935	40.35684865	32.74615238	0.04207401	0.082280936	no	0.022050749	pos	no
liver	RNA labelling group	Cre -ve	Alg10b	0.024511638	0.000738	8.636630239	10.02327012	0.077713003	0.113936888	no	0.023773638	pos	no
liver	RNA labelling group	Cre -ve	Alg11	0.02650637	0.000131	40.18205056	26.61065313	0.067945708	0.104227394	no	0.02637537	pos	no
liver	RNA labelling group	Cre -ve	Alg12	0.022013286	0.001166464	7.926231401	4.596791093	0.56923773	0.607186912	no	0.020846822	pos	no
liver	RNA labelling group	Cre -ve	Alg13	0.031757916	0	2.028202859	1.35011315	0.006612705	0.050745518	no	0.031757916	pos	no
liver	RNA labelling group	Cre -ve	Alg14	0.030487577	0.001308692	40.71693542	28.57933688	0.039280968	0.080763276	no	0.029178885	pos	no
liver	RNA labelling group	Cre -ve	Alg2	0.029098861	0.000166	4.834046024	5.331327295	0.211289626	0.245896305	no	0.028932861	pos	no
liver	RNA labelling group	Cre -ve	Alg3	0.028787342	0	13.22406389	13.05097471	0.001256657	0.04775034	yes	0.028787342	pos	yes
liver	RNA labelling group	Cre -ve	Alg5	0.028765157	0.000107	94.61568409	56.46066727	0.003733348	0.04775034	yes	0.028658157	pos	yes
liver	RNA labelling group	Cre -ve	Alg6	0.028393319	2e-04	9.796678523	5.974807559	0.028107304	0.075523095	no	0.028193319	pos	no
liver	RNA labelling group	Cre -ve	Alg8	0.027991072	0	11.78145026	15.64328918	0.001052999	0.04775034	yes	0.027991072	pos	yes
liver	RNA labelling group	Cre -ve	Alg9	0.022548387	0	13.13407119	12.75372475	0.00188901	0.04775034	yes	0.022548387	pos	yes
liver	RNA labelling group	Cre -ve	Alkbh1	0.037469509	0	5.571137584	5.554982681	0.008351007	0.053410503	no	0.037469509	pos	no
liver	RNA labelling group	Cre -ve	Alkbh2	0.029625457	0	9.378538446	7.593683646	0.007822045	0.052665202	no	0.029625457	pos	no
liver	RNA labelling group	Cre -ve	Alkbh3	0.024508062	0	12.30609632	15.30677383	0.031119675	0.077100788	no	0.024508062	pos	no
liver	RNA labelling group	Cre -ve	Alkbh4	0.02922876	0.000279	5.371074807	6.486225611	0.245695697	0.278125156	no	0.02894976	pos	no
liver	RNA labelling group	Cre -ve	Alkbh5	0.025764041	0.000322	49.76078773	50.36238559	0.082122292	0.118014385	no	0.025442041	pos	no
liver	RNA labelling group	Cre -ve	Alkbh6	0.021372025	0	6.624350748	7.763341094	0.003273556	0.04775034	yes	0.021372025	pos	yes
liver	RNA labelling group	Cre -ve	Alkbh7	0.027123845	0	16.60976083	14.66387643	0.001345642	0.04775034	yes	0.027123845	pos	yes
liver	RNA labelling group	Cre -ve	Alkbh8	0.030706162	0	21.25881661	15.55106751	0.006499065	0.050596723	no	0.030706162	pos	no
liver	RNA labelling group	Cre -ve	Alox12	0	0	1.462149235	0.706632042	1	1	no	0	zero	no
liver	RNA labelling group	Cre -ve	Alox5ap	0.000212	0.00023	7.656880025	6.574597521	0.850603089	0.894615287	no	-1.8e-05	neg	no
liver	RNA labelling group	Cre -ve	Alpk1	0	0	0.194965013	0.800718665	1	1	no	0	zero	no
liver	RNA labelling group	Cre -ve	Alpl	0.025093332	0.000587	12.77707582	7.045355536	0.023816048	0.071784544	no	0.024506332	pos	no
liver	RNA labelling group	Cre -ve	Als2	0.031143891	0.000202	48.6474175	57.15823167	0.100689555	0.137159968	no	0.030941891	pos	no
liver	RNA labelling group	Cre -ve	Als2cl	0.028220441	0.000127	17.97586838	12.0927827	0.01634226	0.064277822	no	0.028093441	pos	no
liver	RNA labelling group	Cre -ve	Alyref	0.029460784	0.000177	25.53475236	20.98148921	0.03377479	0.07860002	no	0.029283784	pos	no
liver	RNA labelling group	Cre -ve	Alyref2	0.029311468	0.000779	8.293687203	6.230925912	0.055938974	0.092842736	no	0.028532468	pos	no
liver	RNA labelling group	Cre -ve	Amacr	0.03171616	0.000359	134.2753142	151.3295073	0.075802942	0.111989711	no	0.03135716	pos	no
liver	RNA labelling group	Cre -ve	Ambp	0.022776518	0.000626	2897.27969	3343.546903	0.00958185	0.054847416	no	0.022150518	pos	no
liver	RNA labelling group	Cre -ve	Ambra1	0.022640176	0	11.26250859	11.73367287	0.004125224	0.04775034	yes	0.022640176	pos	yes
liver	RNA labelling group	Cre -ve	Amd1	0.034310672	0	2.145582464	1.854277276	0.04344298	0.082891203	no	0.034310672	pos	no
liver	RNA labelling group	Cre -ve	Amd2	0.035866292	0.00255102	2.712338505	2.831681776	0.251499989	0.283738707	no	0.033315272	pos	no
liver	RNA labelling group	Cre -ve	Amdhd1	0.024350263	0.000748	106.1161057	258.0663808	0.09173864	0.127792568	no	0.023602263	pos	no
liver	RNA labelling group	Cre -ve	Amdhd2	0.026701892	0.000141	19.06947788	18.60936071	0.002324845	0.04775034	yes	0.026560892	pos	yes
liver	RNA labelling group	Cre -ve	Amer1	0.030498973	0	3.511577762	3.00392094	0.042586762	0.082374012	no	0.030498973	pos	no
liver	RNA labelling group	Cre -ve	Amfr	0.029536798	0.000596	191.3484807	177.2946461	0.051724008	0.089323124	no	0.028940798	pos	no
liver	RNA labelling group	Cre -ve	Amica1	0.02248223	0	4.091551768	6.583489175	0.005533236	0.04845976	yes	0.02248223	pos	yes
liver	RNA labelling group	Cre -ve	Amigo1	0.028471755	0	3.975404382	3.588461996	0.004459675	0.04775034	yes	0.028471755	pos	yes
liver	RNA labelling group	Cre -ve	Amigo2	0.01790705	0.00019	13.03960321	8.183624345	0.033436183	0.07860002	no	0.01771705	pos	no
liver	RNA labelling group	Cre -ve	Ammecr1	0.029459226	0.000262	7.023159517	10.55999868	0.014456498	0.062299995	no	0.029197226	pos	no
liver	RNA labelling group	Cre -ve	Ammecr1l	0.02933234	0.000263	113.2208981	130.5735376	0.091436068	0.127445351	no	0.02906934	pos	no
liver	RNA labelling group	Cre -ve	Amn	0.017713366	0	0.768813696	0.979863831	0.151908328	0.191681623	no	0.017713366	pos	no
liver	RNA labelling group	Cre -ve	Amn1	0.037289941	0.000929	10.9271603	6.807987082	0.036563081	0.079704506	no	0.036360941	pos	no
liver	RNA labelling group	Cre -ve	Amot	0.019700615	0.000423	9.43007331	13.09094873	0.165347829	0.205323351	no	0.019277615	pos	no
liver	RNA labelling group	Cre -ve	Amotl1	0.000386	0.000131	21.04804061	24.59633918	0.155439417	0.195374057	no	0.000255	pos	no
liver	RNA labelling group	Cre -ve	Amotl2	0.021558442	0	16.76251123	15.36697125	0.005602763	0.048636696	yes	0.021558442	pos	yes
liver	RNA labelling group	Cre -ve	Ampd2	0.029033833	0	14.43723284	13.24652553	0.001520263	0.04775034	yes	0.029033833	pos	yes
liver	RNA labelling group	Cre -ve	Ampd3	0	0	0.691388801	0.951982276	1	1	no	0	zero	no
liver	RNA labelling group	Cre -ve	Amt	0.025326324	0.000603	46.29281745	55.92019084	0.056335764	0.093219584	no	0.024723324	pos	no
liver	RNA labelling group	Cre -ve	Amy1	0.030580192	0.000788	172.5335026	261.4145758	0.037107063	0.080011477	no	0.029792192	pos	no
liver	RNA labelling group	Cre -ve	Amz2	0.022951322	0.00045	19.71917389	16.49380979	0.025151077	0.073265568	no	0.022501322	pos	no
liver	RNA labelling group	Cre -ve	Anapc1	0.026216021	5.9e-05	20.41249696	23.75672269	0.012852144	0.059980017	no	0.026157021	pos	no
liver	RNA labelling group	Cre -ve	Anapc10	0.032072678	0.000506	3.590519987	2.460849169	0.220777474	0.254630162	no	0.031566678	pos	no
liver	RNA labelling group	Cre -ve	Anapc11	0.026038881	0.000472	46.77113516	53.10409522	0.007980086	0.052928962	no	0.025566881	pos	no
liver	RNA labelling group	Cre -ve	Anapc13	0.031123675	0.000359	65.8436113	78.06322475	0.007077866	0.051457103	no	0.030764675	pos	no
liver	RNA labelling group	Cre -ve	Anapc15	0.020074861	0	4.862255953	5.550895869	0.00509069	0.047821124	yes	0.020074861	pos	yes
liver	RNA labelling group	Cre -ve	Anapc16	0.026871	0.000454	55.29685295	37.03702698	0.05046953	0.088239387	no	0.026417	pos	no
liver	RNA labelling group	Cre -ve	Anapc2	0.022838667	0.000284	21.43254748	24.98419569	0.060734715	0.097488762	no	0.022554667	pos	no
liver	RNA labelling group	Cre -ve	Anapc4	0.019087776	0.001061443	26.65516236	27.88966093	0.180383809	0.219278609	no	0.018026333	pos	no
liver	RNA labelling group	Cre -ve	Anapc5	0.022101103	0.000355	39.38551597	42.29794688	0.013207033	0.060468696	no	0.021746103	pos	no
liver	RNA labelling group	Cre -ve	Anapc7	0.016916007	0	15.81533785	16.95450662	0.004806895	0.04775034	yes	0.016916007	pos	yes
liver	RNA labelling group	Cre -ve	Ang	0.038147018	0.000406	986.8565295	418.8692636	0.012496383	0.05956065	no	0.037741018	pos	no
liver	RNA labelling group	Cre -ve	Angel1	0.004358866	0.004065041	1.476988794	1.602492614	0.796395546	0.840116467	no	0.000293825	pos	no
liver	RNA labelling group	Cre -ve	Angel2	0.020690163	0.000346	29.01787525	28.51305169	0.054484005	0.091625666	no	0.020344163	pos	no
liver	RNA labelling group	Cre -ve	Angptl2	0.000326	0.000229	6.433014431	5.799985413	0.712918261	0.755993173	no	9.7e-05	pos	no
liver	RNA labelling group	Cre -ve	Angptl3	0.035045328	0.00069	691.290533	940.7573485	0.037374017	0.080091117	no	0.034355328	pos	no
liver	RNA labelling group	Cre -ve	Angptl4	0.036209285	0.000258	157.9958543	67.71795438	0.099016129	0.135374145	no	0.035951285	pos	no
liver	RNA labelling group	Cre -ve	Angptl6	0.005979462	0	15.50610859	13.46667866	0.000569	0.04775034	yes	0.005979462	pos	yes
liver	RNA labelling group	Cre -ve	Angptl8	0.02528814	0.003901945	29.76450866	17.68938388	0.342561023	0.375037954	no	0.021386195	pos	no
liver	RNA labelling group	Cre -ve	Ank	0.019796793	0.000126	23.80877867	28.68759326	0.096937109	0.133340123	no	0.019670793	pos	no
liver	RNA labelling group	Cre -ve	Ank1	0	0	0.123821962	0.471948881	1	1	no	0	zero	no
liver	RNA labelling group	Cre -ve	Ank2	0.037392846	0	1.844500964	1.58280813	0.03452143	0.078981327	no	0.037392846	pos	no
liver	RNA labelling group	Cre -ve	Ank3	0.013179742	0.000203	35.61001023	67.38741862	0.090280863	0.126233444	no	0.012976742	pos	no
liver	RNA labelling group	Cre -ve	Ankfy1	0.021573416	9.83e-05	22.10113691	17.82963894	0.018100282	0.066305766	no	0.021475116	pos	no
liver	RNA labelling group	Cre -ve	Ankhd1	0.02552647	5.3e-05	67.12317734	53.66683448	0.012971134	0.060323342	no	0.02547347	pos	no
liver	RNA labelling group	Cre -ve	Ankib1	0.036481121	0.000443	11.81658845	10.13937649	0.023853199	0.071784544	no	0.036038121	pos	no
liver	RNA labelling group	Cre -ve	Ankle2	0.024296121	0.000155	22.71909057	22.25549008	0.02267071	0.070951276	no	0.024141121	pos	no
liver	RNA labelling group	Cre -ve	Ankmy2	0.017718168	0	8.256687212	7.136039681	0.023673385	0.071722255	no	0.017718168	pos	no
liver	RNA labelling group	Cre -ve	Ankra2	0.021655805	0.000141	15.90370883	15.87961218	0.013582886	0.061034854	no	0.021514805	pos	no
liver	RNA labelling group	Cre -ve	Ankrd1	0.002967359	0	1.331511634	1.18256669	0.246461767	0.278844286	no	0.002967359	pos	no
liver	RNA labelling group	Cre -ve	Ankrd10	0.026022653	0.000372	12.41118537	11.1433608	0.061691952	0.098404139	no	0.025650653	pos	no
liver	RNA labelling group	Cre -ve	Ankrd11	0.036656461	0.000227	24.1031852	18.65788099	0.063397933	0.09988559	no	0.036429461	pos	no
liver	RNA labelling group	Cre -ve	Ankrd12	0.031724138	0	3.879800457	2.920142797	0.198215329	0.235096716	no	0.031724138	pos	no
liver	RNA labelling group	Cre -ve	Ankrd13a	0.016583626	0	12.60360549	12.95912315	0.029856286	0.076393884	no	0.016583626	pos	no
liver	RNA labelling group	Cre -ve	Ankrd13b	0.013307864	0	1.766698795	1.040443297	0.02171012	0.070122664	no	0.013307864	pos	no
liver	RNA labelling group	Cre -ve	Ankrd13c	0.023961738	0.000139	25.98457853	25.05800134	0.046693215	0.085319875	no	0.023822738	pos	no
liver	RNA labelling group	Cre -ve	Ankrd16	0.021433396	0.000218	11.51199087	10.06358097	0.016224187	0.064248392	no	0.021215396	pos	no
liver	RNA labelling group	Cre -ve	Ankrd17	0.030593607	0.000148	30.07093614	29.07795764	0.038739221	0.080594676	no	0.030445607	pos	no
liver	RNA labelling group	Cre -ve	Ankrd2	0.029246423	0	0.89859236	1.674076828	0.024540117	0.072588202	no	0.029246423	pos	no
liver	RNA labelling group	Cre -ve	Ankrd23	0.01159518	0	2.130261242	1.890602781	0.060557369	0.09729556	no	0.01159518	pos	no
liver	RNA labelling group	Cre -ve	Ankrd24	0.02701604	0	5.66577419	4.565630709	0.006086172	0.049663787	yes	0.02701604	pos	yes
liver	RNA labelling group	Cre -ve	Ankrd26	0.029331363	0	4.577956758	1.356322462	0.02346068	0.071452296	no	0.029331363	pos	no
liver	RNA labelling group	Cre -ve	Ankrd27	0.0258236	0.000215	27.32285318	27.78233872	0.213725118	0.248196911	no	0.0256086	pos	no
liver	RNA labelling group	Cre -ve	Ankrd28	0.030849986	0	6.074918914	5.385572956	0.007125974	0.051607927	no	0.030849986	pos	no
liver	RNA labelling group	Cre -ve	Ankrd33b	0.033874933	0.000148	14.93433896	22.92613472	0.029836655	0.076393884	no	0.033726933	pos	no
liver	RNA labelling group	Cre -ve	Ankrd39	0.030436157	0	3.659274669	2.720370422	0.048995284	0.087206498	no	0.030436157	pos	no
liver	RNA labelling group	Cre -ve	Ankrd40	0.021284968	0.000469	45.48994998	48.43893262	0.018396829	0.066650167	no	0.020815968	pos	no
liver	RNA labelling group	Cre -ve	Ankrd44	0.014543523	0	4.180396302	4.424326812	0.035403773	0.079328777	no	0.014543523	pos	no
liver	RNA labelling group	Cre -ve	Ankrd46	0.031199571	3.77e-05	52.62655597	39.6058959	0.013588834	0.061034854	no	0.031161871	pos	no
liver	RNA labelling group	Cre -ve	Ankrd49	0.028339451	0.000122	22.68964032	19.94459211	0.101802238	0.138360285	no	0.028217451	pos	no
liver	RNA labelling group	Cre -ve	Ankrd50	0.020893564	0.000334	6.841894131	6.247556263	0.025217415	0.073311894	no	0.020559564	pos	no
liver	RNA labelling group	Cre -ve	Ankrd54	0.027390311	0	7.562580783	8.241857879	0.041046987	0.081711125	no	0.027390311	pos	no
liver	RNA labelling group	Cre -ve	Ankrd9	0.021502321	0	1.894366092	2.954121106	0.044577545	0.083781844	no	0.021502321	pos	no
liver	RNA labelling group	Cre -ve	Anks1	0.023048634	0.00031	9.422230234	18.36469355	0.227061294	0.260401835	no	0.022738634	pos	no
liver	RNA labelling group	Cre -ve	Anks3	0.02091371	0	8.571130971	6.926768074	0.042764864	0.082413402	no	0.02091371	pos	no
liver	RNA labelling group	Cre -ve	Anks4b	0.02518761	0.000193	49.09694785	85.60422202	0.137073191	0.176331802	no	0.02499461	pos	no
liver	RNA labelling group	Cre -ve	Ankub1	0	0	0.617379834	0.753029819	1	1	no	0	zero	no
liver	RNA labelling group	Cre -ve	Ankzf1	0.019600667	0.00016	12.01812041	13.10380566	0.196116363	0.233255326	no	0.019440667	pos	no
liver	RNA labelling group	Cre -ve	Ano1	0.000527	0	5.063342296	2.076181955	0.384732618	0.417649796	no	0.000527	pos	no
liver	RNA labelling group	Cre -ve	Ano10	0.02211293	0	8.090168466	9.721808852	0.002660242	0.04775034	yes	0.02211293	pos	yes
liver	RNA labelling group	Cre -ve	Ano6	0.012599023	9.23e-05	9.596632087	9.560228621	0.169622288	0.209651043	no	0.012506723	pos	no
liver	RNA labelling group	Cre -ve	Ano8	0.016963284	0.003633061	1.48445871	1.54437248	0.126761447	0.165290511	no	0.013330223	pos	no
liver	RNA labelling group	Cre -ve	Anp32a	0.02043782	0.000103	49.41529269	69.72288815	0.017706074	0.065770728	no	0.02033482	pos	no
liver	RNA labelling group	Cre -ve	Anp32b	0.026051022	0.000166	76.06721446	74.41096886	0.035480157	0.079328777	no	0.025885022	pos	no
liver	RNA labelling group	Cre -ve	Anp32e	0.028859738	0.000195	22.60819012	23.45610522	0.054008602	0.091232673	no	0.028664738	pos	no
liver	RNA labelling group	Cre -ve	Anpep	0.031099677	0.000139	77.49023527	60.13900627	0.017077441	0.064941004	no	0.030960677	pos	no
liver	RNA labelling group	Cre -ve	Antxr1	0	0	1.062637926	0.981739032	1	1	no	0	zero	no
liver	RNA labelling group	Cre -ve	Antxr2	0.031134555	7.8e-05	28.47720568	43.25341134	0.017867811	0.065895423	no	0.031056555	pos	no
liver	RNA labelling group	Cre -ve	Anxa1	0	0.001984127	5.302255768	3.018215187	0.139203448	0.178668343	no	-0.001984127	neg	no
liver	RNA labelling group	Cre -ve	Anxa11	0.023940569	0.000335	16.11095653	23.98485971	0.081523776	0.117380095	no	0.023605569	pos	no
liver	RNA labelling group	Cre -ve	Anxa13	0.004704285	0.002008032	2.817210671	0.711786071	0.77809334	0.821679767	no	0.002696253	pos	no
liver	RNA labelling group	Cre -ve	Anxa2	0.003858647	0	22.79446035	14.2607382	0.00506169	0.047821124	yes	0.003858647	pos	yes
liver	RNA labelling group	Cre -ve	Anxa3	0	0	6.727432697	5.715522094	1	1	no	0	zero	no
liver	RNA labelling group	Cre -ve	Anxa4	0.028023458	0.000435	35.07889412	42.5097571	0.015198064	0.06307437	no	0.027588458	pos	no
liver	RNA labelling group	Cre -ve	Anxa5	0.026238439	0.000458	92.77643778	80.36410671	0.032655509	0.078056153	no	0.025780439	pos	no
liver	RNA labelling group	Cre -ve	Anxa6	0.018735666	0.000986	97.38328743	120.2218762	0.077929967	0.114158471	no	0.017749666	pos	no
liver	RNA labelling group	Cre -ve	Anxa7	0.029054088	0.000387	77.52179399	53.3014706	0.049216101	0.087324392	no	0.028667088	pos	no
liver	RNA labelling group	Cre -ve	Anxa9	0.013602356	0	1.516999752	1.452744767	0.049797502	0.087771678	no	0.013602356	pos	no
liver	RNA labelling group	Cre -ve	Aox1	0.035236967	4.73e-05	76.18415003	28.84085404	0.013370004	0.060692945	no	0.035189667	pos	no
liver	RNA labelling group	Cre -ve	Aox3	0.032259577	0.000431	33.04317742	70.37094603	0.026671993	0.074443287	no	0.031828577	pos	no
liver	RNA labelling group	Cre -ve	Ap1ar	0.030377075	0.000478	17.645445	20.75103954	0.049086522	0.08725195	no	0.029899075	pos	no
liver	RNA labelling group	Cre -ve	Ap1b1	0.019849444	0.000283	34.18292671	40.91334117	0.079848401	0.115833	no	0.019566444	pos	no
liver	RNA labelling group	Cre -ve	Ap1g1	0.028632338	0.000208	84.34334635	73.89277098	0.100196458	0.13661283	no	0.028424338	pos	no
liver	RNA labelling group	Cre -ve	Ap1g2	0.027797572	0	5.797162226	6.046391352	0.005395831	0.048323434	yes	0.027797572	pos	yes
liver	RNA labelling group	Cre -ve	Ap1m1	0.019639462	0.000532	20.98457987	20.96161457	0.141091847	0.180723369	no	0.019107462	pos	no
liver	RNA labelling group	Cre -ve	Ap1s1	0.025350819	0.000123	24.79936684	18.34246147	0.012717919	0.059797233	no	0.025227819	pos	no
liver	RNA labelling group	Cre -ve	Ap1s2	0.000859	0	4.247633655	4.20406197	0.205394625	0.240910359	no	0.000859	pos	no
liver	RNA labelling group	Cre -ve	Ap1s3	0.020934024	0	1.113534728	1.70536044	0.026417524	0.074369942	no	0.020934024	pos	no
liver	RNA labelling group	Cre -ve	Ap2a1	0.037760992	0.000755	3.581151351	4.297205447	0.004620935	0.04775034	yes	0.037005992	pos	yes
liver	RNA labelling group	Cre -ve	Ap2a2	0.027832955	0	35.86010225	38.08576797	0.002182228	0.04775034	yes	0.027832955	pos	yes
liver	RNA labelling group	Cre -ve	Ap2b1	0.016675163	0	10.68902483	10.12684573	0.00519313	0.047952497	yes	0.016675163	pos	yes
liver	RNA labelling group	Cre -ve	Ap2m1	0.025481498	7.83e-05	107.4549122	88.24492288	0.010306404	0.056158393	no	0.025403198	pos	no
liver	RNA labelling group	Cre -ve	Ap2s1	0.020028008	0.000152	21.63956233	13.77387683	0.024037332	0.072035376	no	0.019876008	pos	no
liver	RNA labelling group	Cre -ve	Ap3b1	0.025066612	0.000182	28.73669453	38.93277143	0.029632186	0.076316422	no	0.024884612	pos	no
liver	RNA labelling group	Cre -ve	Ap3d1	0.028315929	0.00012	36.45703093	37.48306886	0.129981293	0.16880676	no	0.028195929	pos	no
liver	RNA labelling group	Cre -ve	Ap3m1	0.03171987	0.000152	88.36160553	77.41792512	0.095411539	0.131787671	no	0.03156787	pos	no
liver	RNA labelling group	Cre -ve	Ap3m2	0.017250127	0	1.937407595	3.751336248	0.155637923	0.195541308	no	0.017250127	pos	no
liver	RNA labelling group	Cre -ve	Ap3s1	0.033234071	6.13e-05	38.61184582	21.27221479	0.014269399	0.061837513	no	0.033172771	pos	no
liver	RNA labelling group	Cre -ve	Ap3s2	0.030230918	0.000256	20.82870688	17.90367013	0.009139038	0.054289158	no	0.029974918	pos	no
liver	RNA labelling group	Cre -ve	Ap4b1	0.026211315	0.000207	19.3764556	15.44094703	0.078631335	0.11479574	no	0.026004315	pos	no
liver	RNA labelling group	Cre -ve	Ap4e1	0.019445123	0	7.780549581	8.349879313	0.036819043	0.079965463	no	0.019445123	pos	no
liver	RNA labelling group	Cre -ve	Ap4m1	0.02441373	0	9.272265562	6.855553545	0.009626177	0.054918098	no	0.02441373	pos	no
liver	RNA labelling group	Cre -ve	Ap4s1	0.022007876	0.000166	12.12532894	16.93341725	0.022567718	0.070951276	no	0.021841876	pos	no
liver	RNA labelling group	Cre -ve	Ap5m1	0.022330735	0	14.316461	9.337714675	0.002914591	0.04775034	yes	0.022330735	pos	yes
liver	RNA labelling group	Cre -ve	Ap5s1	0.027336928	0.000624	10.91194323	18.1879297	0.464930655	0.499626973	no	0.026712928	pos	no
liver	RNA labelling group	Cre -ve	Ap5z1	0.031097528	0	9.465054851	9.322140033	0.004598629	0.04775034	yes	0.031097528	pos	yes
liver	RNA labelling group	Cre -ve	Apaf1	0.029059829	0	2.530201958	1.742741228	0.193372869	0.230888365	no	0.029059829	pos	no
liver	RNA labelling group	Cre -ve	Apba3	0.020907419	0.000156	29.08696767	22.29295521	0.023147249	0.071137602	no	0.020751419	pos	no
liver	RNA labelling group	Cre -ve	Apbb1ip	0.001052853	0.001694197	4.656357079	3.621037521	0.887021714	0.930053822	no	-0.000641344	neg	no
liver	RNA labelling group	Cre -ve	Apbb2	0.025880278	0	23.03755652	25.87826722	0.008574622	0.053712729	no	0.025880278	pos	no
liver	RNA labelling group	Cre -ve	Apbb3	0.025595816	0	13.21590403	6.438896202	0.038971203	0.080640889	no	0.025595816	pos	no
liver	RNA labelling group	Cre -ve	Apc	0.024951147	0.001162529	19.08664956	12.40478866	0.089300906	0.125331661	no	0.023788618	pos	no
liver	RNA labelling group	Cre -ve	Apcs	0.027134417	0.000304	1297.830525	312.4035921	0.009484298	0.054682261	no	0.026830417	pos	no
liver	RNA labelling group	Cre -ve	Apeh	0.025790852	9.8e-05	30.6287285	47.85479241	0.016227168	0.064248392	no	0.025692852	pos	no
liver	RNA labelling group	Cre -ve	Apex1	0.029423584	6.5e-05	23.40471599	26.29997109	0.021774609	0.070161323	no	0.029358584	pos	no
liver	RNA labelling group	Cre -ve	Apex2	0.035109582	0.002871631	5.128191403	4.021524995	0.034365525	0.078910515	no	0.032237951	pos	no
liver	RNA labelling group	Cre -ve	Aph1a	0.026223494	0.000504	96.32343433	103.1951194	0.055540352	0.092556911	no	0.025719494	pos	no
liver	RNA labelling group	Cre -ve	Aph1b	0.019066636	0	6.462195671	4.654922739	0.004020206	0.04775034	yes	0.019066636	pos	yes
liver	RNA labelling group	Cre -ve	Aph1c	0.01083043	0.001114827	1.086681493	1.979883298	0.006918567	0.050921445	no	0.009715603	pos	no
liver	RNA labelling group	Cre -ve	Api5	0.023985489	1.72e-05	46.50391572	45.95528549	0.017764014	0.065770728	no	0.023968289	pos	no
liver	RNA labelling group	Cre -ve	Apip	0.025961747	0	15.34640947	22.81389173	0.003981947	0.04775034	yes	0.025961747	pos	yes
liver	RNA labelling group	Cre -ve	Aplf	0.022964451	0	1.811257505	2.61527905	0.037734326	0.080157659	no	0.022964451	pos	no
liver	RNA labelling group	Cre -ve	Aplp2	0.029341109	0.00046	108.9215162	121.5146126	0.023806975	0.071784544	no	0.028881109	pos	no
liver	RNA labelling group	Cre -ve	Apmap	0.026373221	8.4e-05	33.18389708	35.2711971	0.003090279	0.04775034	yes	0.026289221	pos	yes
liver	RNA labelling group	Cre -ve	Apoa1	0.02602548	0.000593	11981.95959	13114.42921	0.010887401	0.05721936	no	0.02543248	pos	no
liver	RNA labelling group	Cre -ve	Apoa1bp	0.021032004	0.000442	110.5839678	118.8136038	0.018647156	0.066960131	no	0.020590004	pos	no
liver	RNA labelling group	Cre -ve	Apoa2	0.022283204	0.000979	7613.994638	6974.260943	0.014171988	0.061751221	no	0.021304204	pos	no
liver	RNA labelling group	Cre -ve	Apoa4	0.032126821	0.00205419	1499.079624	129.6519738	0.016079542	0.063954304	no	0.030072631	pos	no
liver	RNA labelling group	Cre -ve	Apoa5	0.03071922	0.000145	1083.532558	682.0495947	0.067044279	0.103368578	no	0.03057422	pos	no
liver	RNA labelling group	Cre -ve	Apob	0.029565208	0.000122	104.6184083	75.75580138	0.007735335	0.052441532	no	0.029443208	pos	no
liver	RNA labelling group	Cre -ve	Apobec1	0.030072898	0.000598	27.51801125	14.06927293	0.137803608	0.17712825	no	0.029474898	pos	no
liver	RNA labelling group	Cre -ve	Apobec3	0	0	3.924463556	2.652300823	1	1	no	0	zero	no
liver	RNA labelling group	Cre -ve	Apobr	0.000809	0	2.63242497	1.630609956	0.324974847	0.357355725	no	0.000809	pos	no
liver	RNA labelling group	Cre -ve	Apoc1	0.024515124	0.000407	4389.030511	5297.051134	0.006958404	0.051085285	no	0.024108124	pos	no
liver	RNA labelling group	Cre -ve	Apoc2	0.025815522	0.000412	612.246881	331.7634909	0.004438161	0.04775034	yes	0.025403522	pos	yes
liver	RNA labelling group	Cre -ve	Apoc3	0.023108286	0.000748	2583.561974	2466.919916	0.014007415	0.061631283	no	0.022360286	pos	no
liver	RNA labelling group	Cre -ve	Apoc4	0.020618076	0.000364	1520.389052	1350.600161	0.011946436	0.058772033	no	0.020254076	pos	no
liver	RNA labelling group	Cre -ve	Apoe	0.018300087	0.000441	18926.97073	21480.70319	0.010532194	0.056463091	no	0.017859087	pos	no
liver	RNA labelling group	Cre -ve	Apof	0.02837828	0.000234	1399.103554	1278.27645	0.015385545	0.06307437	no	0.02814428	pos	no
liver	RNA labelling group	Cre -ve	Apoh	0.032452142	0.000944	1465.490839	1305.867293	0.015891737	0.063610263	no	0.031508142	pos	no
liver	RNA labelling group	Cre -ve	Apol11b	0	0	0.613100976	0.473352509	1	1	no	0	zero	no
liver	RNA labelling group	Cre -ve	Apol7a	0.027786105	0.000117	96.28190446	100.4535211	0.029281174	0.076316422	no	0.027669105	pos	no
liver	RNA labelling group	Cre -ve	Apol9a	0.025606916	0	27.95725714	22.76203679	0.001498772	0.04775034	yes	0.025606916	pos	yes
liver	RNA labelling group	Cre -ve	Apol9b	0.022127892	8.77e-05	50.73583953	60.35607288	0.040608686	0.081443378	no	0.022040192	pos	no
liver	RNA labelling group	Cre -ve	Apold1	0.004686263	0.003115265	2.628362873	1.029663665	0.738636301	0.782224089	no	0.001570998	pos	no
liver	RNA labelling group	Cre -ve	Apom	0.01945858	0.000358	355.9962341	357.0651055	0.011816398	0.058623195	no	0.01910058	pos	no
liver	RNA labelling group	Cre -ve	Apon	0.026953835	0.000422	428.6096774	417.7775421	0.031300672	0.077180901	no	0.026531835	pos	no
liver	RNA labelling group	Cre -ve	Apoo	0.011379268	0	1.250891688	0.857896074	0.010366354	0.05625709	no	0.011379268	pos	no
liver	RNA labelling group	Cre -ve	Apoo-ps	0.018395935	0	3.517751225	3.370891429	0.047418774	0.085879827	no	0.018395935	pos	no
liver	RNA labelling group	Cre -ve	Apool	0.028206597	0	19.59140233	15.97192465	0.000876	0.04775034	yes	0.028206597	pos	yes
liver	RNA labelling group	Cre -ve	Apopt1	0.023781663	0.00019	27.44068701	25.07388081	0.014977865	0.06307437	no	0.023591663	pos	no
liver	RNA labelling group	Cre -ve	App	0.012833346	0.000376	52.88187298	41.52251612	0.003407346	0.04775034	yes	0.012457346	pos	yes
liver	RNA labelling group	Cre -ve	Appbp2	0.025535948	0.000554	26.57032004	29.24015275	0.098865848	0.135246036	no	0.024981948	pos	no
liver	RNA labelling group	Cre -ve	Appl1	0.018828297	8.33e-05	11.24479476	19.70792372	0.173614926	0.213021967	no	0.018744997	pos	no
liver	RNA labelling group	Cre -ve	Appl2	0.022163981	0.000323	16.50396912	18.39191169	0.101673615	0.138232629	no	0.021840981	pos	no
liver	RNA labelling group	Cre -ve	Aprt	0.023978336	0	85.60415531	66.95414539	0.00092	0.04775034	yes	0.023978336	pos	yes
liver	RNA labelling group	Cre -ve	Aptx	0.022280201	0	10.28802488	10.9130331	0.006526187	0.050596723	no	0.022280201	pos	no
liver	RNA labelling group	Cre -ve	Aqp1	0.000457	0.000131	117.1682351	126.4547315	0.021659798	0.070118608	no	0.000326	pos	no
liver	RNA labelling group	Cre -ve	Aqp11	0.027530191	0.000307	42.25223806	56.98981827	0.027356999	0.07489062	no	0.027223191	pos	no
liver	RNA labelling group	Cre -ve	Aqp4	0.020010934	0.003897997	10.16632127	2.474323498	0.181946762	0.22050575	no	0.016112937	pos	no
liver	RNA labelling group	Cre -ve	Aqp8	0.02710341	7.55e-05	142.3214715	163.7616281	0.034530259	0.078981327	no	0.02702791	pos	no
liver	RNA labelling group	Cre -ve	Aqp9	0.032120965	0.000296	363.7855586	322.0158849	0.068191388	0.104463403	no	0.031824965	pos	no
liver	RNA labelling group	Cre -ve	Aqr	0.034211099	0	7.708162332	4.76188889	0.001676784	0.04775034	yes	0.034211099	pos	yes
liver	RNA labelling group	Cre -ve	Ar	0.026317741	0	48.44027107	18.58614757	0.002742218	0.04775034	yes	0.026317741	pos	yes
liver	RNA labelling group	Cre -ve	Araf	0.024011979	0.000978	45.21770837	36.46779362	0.094996312	0.13132037	no	0.023033979	pos	no
liver	RNA labelling group	Cre -ve	Arap1	0.024031574	0.00061	20.55108689	27.81811252	0.07172912	0.107986704	no	0.023421574	pos	no
liver	RNA labelling group	Cre -ve	Arap2	0.025070077	0.000577	18.27035499	18.64252893	0.045176123	0.084215576	no	0.024493077	pos	no
liver	RNA labelling group	Cre -ve	Arap3	0	0	9.890937855	10.79644406	1	1	no	0	zero	no
liver	RNA labelling group	Cre -ve	Arcn1	0.029344023	0.000119	87.33094455	59.88390655	0.030994612	0.077001091	no	0.029225023	pos	no
liver	RNA labelling group	Cre -ve	Arel1	0.027791462	0.000175	29.67429797	21.8850186	0.036907068	0.079980024	no	0.027616462	pos	no
liver	RNA labelling group	Cre -ve	Arf1	0.02658392	0.000128	246.5406206	237.1781952	0.072866221	0.109121297	no	0.02645592	pos	no
liver	RNA labelling group	Cre -ve	Arf2	0.019155733	0.000397	9.559366438	10.14172369	0.030021973	0.076524339	no	0.018758733	pos	no
liver	RNA labelling group	Cre -ve	Arf3	0.030106485	0	22.73356097	21.57424994	0.003790241	0.04775034	yes	0.030106485	pos	yes
liver	RNA labelling group	Cre -ve	Arf4	0.029192482	0.000245	94.91920633	74.30806383	0.033300489	0.078456031	no	0.028947482	pos	no
liver	RNA labelling group	Cre -ve	Arf5	0.025487351	0.002235125	201.2854338	320.2396871	0.095331015	0.131721533	no	0.023252226	pos	no
liver	RNA labelling group	Cre -ve	Arf6	0.030047342	0.000176	97.88909617	88.60158049	0.086793052	0.122894273	no	0.029871342	pos	no
liver	RNA labelling group	Cre -ve	Arfgap1	0.021652013	0	11.72200797	12.38172472	0.002285975	0.04775034	yes	0.021652013	pos	yes
liver	RNA labelling group	Cre -ve	Arfgap2	0.020497412	0	8.995934161	8.737264251	0.032320959	0.077943629	no	0.020497412	pos	no
liver	RNA labelling group	Cre -ve	Arfgap3	0.023373779	0	4.345678081	4.46112389	0.045514812	0.084353082	no	0.023373779	pos	no
liver	RNA labelling group	Cre -ve	Arfgef1	0.029394452	0.000638	35.71727799	33.19521724	0.036602716	0.079704506	no	0.028756452	pos	no
liver	RNA labelling group	Cre -ve	Arfgef2	0.02541061	0.000906	18.90887169	19.62626681	0.155103038	0.19499227	no	0.02450461	pos	no
liver	RNA labelling group	Cre -ve	Arfip1	0.027900409	0.000341	22.24020052	19.00863809	0.071141883	0.107346016	no	0.027559409	pos	no
liver	RNA labelling group	Cre -ve	Arfip2	0.02376067	0	9.866894289	7.678763528	0.042193482	0.082359751	no	0.02376067	pos	no
liver	RNA labelling group	Cre -ve	Arfrp1	0.026822752	0.000532	25.01522028	21.93198941	0.011806524	0.058623195	no	0.026290752	pos	no
liver	RNA labelling group	Cre -ve	Arg1	0.033631148	0.001150164	1268.494299	1311.649801	0.069332007	0.105467246	no	0.032480984	pos	no
liver	RNA labelling group	Cre -ve	Arglu1	0.024785867	0.000104	42.43307541	47.91228362	0.027813456	0.075335955	no	0.024681867	pos	no
liver	RNA labelling group	Cre -ve	Arhgap1	0.013002203	0	7.866576339	8.756936802	0.037286337	0.08006581	no	0.013002203	pos	no
liver	RNA labelling group	Cre -ve	Arhgap10	0.012345679	0	1.478827151	3.356833391	0.175415063	0.214701571	no	0.012345679	pos	no
liver	RNA labelling group	Cre -ve	Arhgap12	0.030117189	0.000145	30.60810934	26.74447503	0.035984954	0.079605518	no	0.029972189	pos	no
liver	RNA labelling group	Cre -ve	Arhgap15	0	0	0.704598657	0.587123195	1	1	no	0	zero	no
liver	RNA labelling group	Cre -ve	Arhgap17	0.013933517	0.002388435	7.012651071	9.664856561	0.537188096	0.574127884	no	0.011545082	pos	no
liver	RNA labelling group	Cre -ve	Arhgap18	0.013876391	0.000204	15.35782575	20.15865102	0.039282287	0.080763276	no	0.013672391	pos	no
liver	RNA labelling group	Cre -ve	Arhgap19	0.005405405	0	0.991551122	1.048404582	0.19216787	0.229839926	no	0.005405405	pos	no
liver	RNA labelling group	Cre -ve	Arhgap21	0.029384757	0.000112	20.97335666	17.45539192	0.018847241	0.067262534	no	0.029272757	pos	no
liver	RNA labelling group	Cre -ve	Arhgap23	0.00787587	0	12.13468123	8.812565593	0.004062237	0.04775034	yes	0.00787587	pos	yes
liver	RNA labelling group	Cre -ve	Arhgap24	0.020682523	0.001023685	2.836754504	4.304222742	0.898690477	0.941297746	no	0.019658838	pos	no
liver	RNA labelling group	Cre -ve	Arhgap25	0	0	2.449806882	2.969235271	1	1	no	0	zero	no
liver	RNA labelling group	Cre -ve	Arhgap26	0.033187415	0.000115	6.221327354	13.4704278	0.032712977	0.078056153	no	0.033072415	pos	no
liver	RNA labelling group	Cre -ve	Arhgap27	0.005797101	0	0.44304246	0.55795057	0.174780382	0.214134514	no	0.005797101	pos	no
liver	RNA labelling group	Cre -ve	Arhgap29	0.021565893	0.00029	44.471935	43.67235874	0.074912606	0.111086287	no	0.021275893	pos	no
liver	RNA labelling group	Cre -ve	Arhgap30	0.003236246	0	5.106929696	5.545382404	0.190178985	0.227987724	no	0.003236246	pos	no
liver	RNA labelling group	Cre -ve	Arhgap31	0.001052355	0	7.899330027	7.726677069	0.208009649	0.242900321	no	0.001052355	pos	no
liver	RNA labelling group	Cre -ve	Arhgap32	0.023739193	0	7.521253042	7.624382284	0.047268986	0.085731836	no	0.023739193	pos	no
liver	RNA labelling group	Cre -ve	Arhgap35	0.027877969	3.22e-05	46.65436518	49.88623523	0.013662701	0.06113688	no	0.027845769	pos	no
liver	RNA labelling group	Cre -ve	Arhgap39	0.035680701	0	1.991282686	1.574599966	0.041649684	0.082088744	no	0.035680701	pos	no
liver	RNA labelling group	Cre -ve	Arhgap4	0.008474576	0.001092896	2.694368129	1.98421741	0.888450434	0.931470139	no	0.00738168	pos	no
liver	RNA labelling group	Cre -ve	Arhgap42	0.032263441	5.93e-05	41.3247467	50.72781084	0.020108697	0.06862911	no	0.032204141	pos	no
liver	RNA labelling group	Cre -ve	Arhgap45	0.004694836	0	6.661664534	7.560299294	0.200634704	0.236838121	no	0.004694836	pos	no
liver	RNA labelling group	Cre -ve	Arhgap5	0.031374744	3.6e-05	58.52147702	43.57172471	0.009554252	0.054844647	no	0.031338744	pos	no
liver	RNA labelling group	Cre -ve	Arhgap6	0.021715669	0	4.503193241	4.066744261	0.039965894	0.081159816	no	0.021715669	pos	no
liver	RNA labelling group	Cre -ve	Arhgdia	0.015535078	7.43e-05	29.54810847	24.71739917	0.040056621	0.081159816	no	0.015460778	pos	no
liver	RNA labelling group	Cre -ve	Arhgdib	0.000151	0.000583	9.867492318	8.15327363	0.481360828	0.516679354	no	-0.000432	neg	no
liver	RNA labelling group	Cre -ve	Arhgef1	0.015160166	0.000129	11.6648938	13.43117308	0.013000335	0.060387001	no	0.015031166	pos	no
liver	RNA labelling group	Cre -ve	Arhgef10	0.005083515	0.00140056	1.733455336	2.02792049	0.763290778	0.806760822	no	0.003682955	pos	no
liver	RNA labelling group	Cre -ve	Arhgef10l	0.036894837	0.000899	17.33868392	21.16627276	0.176854721	0.215999144	no	0.035995837	pos	no
liver	RNA labelling group	Cre -ve	Arhgef11	0.027354583	0.000607	7.935066242	6.212623295	0.408432398	0.441652404	no	0.026747583	pos	no
liver	RNA labelling group	Cre -ve	Arhgef12	0.032557781	0.000687	102.471674	82.42983519	0.141711384	0.181236521	no	0.031870781	pos	no
liver	RNA labelling group	Cre -ve	Arhgef15	0	0	2.364318035	2.77509959	1	1	no	0	zero	no
liver	RNA labelling group	Cre -ve	Arhgef16	0.039301894	0	1.491603484	4.137149542	0.024599179	0.072610932	no	0.039301894	pos	no
liver	RNA labelling group	Cre -ve	Arhgef17	0.000861	0	2.756680455	3.392798616	0.170198979	0.210211656	no	0.000861	pos	no
liver	RNA labelling group	Cre -ve	Arhgef18	0.025369792	0.000138	14.70294729	16.43299538	0.241558084	0.274116036	no	0.025231792	pos	no
liver	RNA labelling group	Cre -ve	Arhgef19	0.016135454	0.000179	26.7973887	27.18010052	0.04824038	0.086449577	no	0.015956454	pos	no
liver	RNA labelling group	Cre -ve	Arhgef2	0.011341328	0	5.766849039	3.443183002	0.071368533	0.107579355	no	0.011341328	pos	no
liver	RNA labelling group	Cre -ve	Arhgef25	0.001262626	0	1.193066873	0.960999265	0.314452719	0.346678249	no	0.001262626	pos	no
liver	RNA labelling group	Cre -ve	Arhgef26	0.030507965	0.00093	27.65214885	13.0837856	0.158934515	0.198930289	no	0.029577965	pos	no
liver	RNA labelling group	Cre -ve	Arhgef3	0.02644349	0.000344	24.33619873	25.9227488	0.109027606	0.145989015	no	0.02609949	pos	no
liver	RNA labelling group	Cre -ve	Arhgef40	0.014142576	0	4.936694328	3.871428804	0.046160847	0.084900355	no	0.014142576	pos	no
liver	RNA labelling group	Cre -ve	Arhgef5	0.027771467	0	21.38674856	15.61765589	0.010191874	0.056037075	no	0.027771467	pos	no
liver	RNA labelling group	Cre -ve	Arhgef7	0.023613307	0.000167	20.01593226	20.40669932	0.102701404	0.139281423	no	0.023446307	pos	no
liver	RNA labelling group	Cre -ve	Arhgef9	0.024052872	0	2.463349988	2.191603568	0.01563162	0.063268822	no	0.024052872	pos	no
liver	RNA labelling group	Cre -ve	Arid1a	0.034229083	0.00062	22.77380103	21.68578683	0.207845031	0.242760071	no	0.033609083	pos	no
liver	RNA labelling group	Cre -ve	Arid1b	0.025581599	0.000106	54.51725582	40.06125791	0.020817599	0.069251279	no	0.025475599	pos	no
liver	RNA labelling group	Cre -ve	Arid2	0.027897874	0.000391	21.5969142	24.88142638	0.124839115	0.163175536	no	0.027506874	pos	no
liver	RNA labelling group	Cre -ve	Arid3a	0.022546807	0.003642987	4.299923067	1.901269855	0.337568502	0.370080603	no	0.01890382	pos	no
liver	RNA labelling group	Cre -ve	Arid3b	0.032127964	0	4.18819136	3.828894409	0.008788661	0.054095743	no	0.032127964	pos	no
liver	RNA labelling group	Cre -ve	Arid4a	0.025189714	0	6.712593015	5.801748477	0.012899248	0.060129347	no	0.025189714	pos	no
liver	RNA labelling group	Cre -ve	Arid4b	0.0262879	0.001710716	48.01120061	43.76012054	0.217726344	0.251844936	no	0.024577184	pos	no
liver	RNA labelling group	Cre -ve	Arid5a	0.028673835	0	0.934159831	0.792869517	0.129874585	0.168724026	no	0.028673835	pos	no
liver	RNA labelling group	Cre -ve	Arid5b	0.038500096	0.000247	32.07769993	26.88101424	0.140698198	0.180335106	no	0.038253096	pos	no
liver	RNA labelling group	Cre -ve	Arih1	0.030357932	0.000172	48.59984471	59.00433866	0.029033358	0.076144489	no	0.030185932	pos	no
liver	RNA labelling group	Cre -ve	Arih2	0.028885105	8.67e-05	33.74152618	34.19978653	0.015449628	0.063118917	no	0.028798405	pos	no
liver	RNA labelling group	Cre -ve	Arl1	0.033505023	0.000335	179.3522177	124.6992419	0.020567172	0.069186277	no	0.033170023	pos	no
liver	RNA labelling group	Cre -ve	Arl10	0.019922527	0.004796417	5.0643055	3.409429388	0.448378327	0.482620476	no	0.01512611	pos	no
liver	RNA labelling group	Cre -ve	Arl13b	0.035137702	0.000572	2.776930819	1.944265153	0.794488818	0.838179041	no	0.034565702	pos	no
liver	RNA labelling group	Cre -ve	Arl14ep	0.032952044	0.000131	16.40510191	9.794314874	0.017112444	0.064979057	no	0.032821044	pos	no
liver	RNA labelling group	Cre -ve	Arl15	0.024234988	0.000221	11.11421377	9.463802944	0.232735455	0.265805462	no	0.024013988	pos	no
liver	RNA labelling group	Cre -ve	Arl16	0.024305111	0.00048	20.99286083	17.68845743	0.024262161	0.072224904	no	0.023825111	pos	no
liver	RNA labelling group	Cre -ve	Arl2	0.015129857	0	4.586670994	4.896174648	0.035691124	0.079432223	no	0.015129857	pos	no
liver	RNA labelling group	Cre -ve	Arl2bp	0.014547543	0.000132	5.935988497	8.897163231	0.007753401	0.052473753	no	0.014415543	pos	no
liver	RNA labelling group	Cre -ve	Arl3	0.030609537	0.000149	31.49401728	38.22410516	0.005875199	0.049019183	yes	0.030460537	pos	yes
liver	RNA labelling group	Cre -ve	Arl4a	0.036515264	0.000393	51.30728887	19.38746146	0.090791925	0.126798911	no	0.036122264	pos	no
liver	RNA labelling group	Cre -ve	Arl4c	0	0	3.120624292	2.960219124	1	1	no	0	zero	no
liver	RNA labelling group	Cre -ve	Arl4d	0.044260042	0	2.3569565	6.169998523	0.007274166	0.051689268	no	0.044260042	pos	no
liver	RNA labelling group	Cre -ve	Arl5a	0.027072133	0.000175	163.6666956	152.094665	0.066902366	0.103203031	no	0.026897133	pos	no
liver	RNA labelling group	Cre -ve	Arl5b	0.025874443	0.000649	22.81090592	26.30788675	0.099687067	0.136089072	no	0.025225443	pos	no
liver	RNA labelling group	Cre -ve	Arl6	0.022831408	0	4.612765687	3.594446192	0.006767767	0.050745518	no	0.022831408	pos	no
liver	RNA labelling group	Cre -ve	Arl6ip1	0.028780512	0.000169	276.0291946	282.2993764	0.050554797	0.088312034	no	0.028611512	pos	no
liver	RNA labelling group	Cre -ve	Arl6ip4	0.025360671	0.000307	35.98095403	28.38542674	0.010439892	0.056342536	no	0.025053671	pos	no
liver	RNA labelling group	Cre -ve	Arl6ip5	0.03026928	2e-04	9.629642445	6.932751427	0.039111117	0.080656359	no	0.03006928	pos	no
liver	RNA labelling group	Cre -ve	Arl6ip6	0.031160101	0.000179	7.097814776	6.534385609	0.046848719	0.085441117	no	0.030981101	pos	no
liver	RNA labelling group	Cre -ve	Arl8a	0.024145689	0.000334	5.868694896	4.810048888	0.198929683	0.235535826	no	0.023811689	pos	no
liver	RNA labelling group	Cre -ve	Arl8b	0.023905752	0.000297	56.02754495	47.0468991	0.065532755	0.101881155	no	0.023608752	pos	no
liver	RNA labelling group	Cre -ve	Armc1	0.02821301	0.000104	131.9660789	133.6952972	0.090173507	0.126141591	no	0.02810901	pos	no
liver	RNA labelling group	Cre -ve	Armc10	0.022415223	0.00136902	7.584826025	8.705844212	0.083391638	0.119322023	no	0.021046203	pos	no
liver	RNA labelling group	Cre -ve	Armc5	0.016027744	0	4.37584697	8.305491057	0.024071897	0.072035376	no	0.016027744	pos	no
liver	RNA labelling group	Cre -ve	Armc6	0.023297411	0	5.402913432	5.174436396	0.042661342	0.082374012	no	0.023297411	pos	no
liver	RNA labelling group	Cre -ve	Armc7	0.00648101	0	1.364755093	1.320940524	0.099570031	0.135975892	no	0.00648101	pos	no
liver	RNA labelling group	Cre -ve	Armc8	0.025286894	0	21.11074218	21.00120697	0.002907381	0.04775034	yes	0.025286894	pos	yes
liver	RNA labelling group	Cre -ve	Armc9	0.045353573	0	1.265129103	2.129968398	0.022756404	0.070951276	no	0.045353573	pos	no
liver	RNA labelling group	Cre -ve	Armcx1	0	0	1.288843413	1.662128933	1	1	no	0	zero	no
liver	RNA labelling group	Cre -ve	Armcx3	0.01926606	0	14.00245899	8.874671493	0.005741053	0.048768347	yes	0.01926606	pos	yes
liver	RNA labelling group	Cre -ve	Armcx4	0	0.000431	0.986353086	1.722585592	0.354967341	0.38737853	no	-0.000431	neg	no
liver	RNA labelling group	Cre -ve	Armcx5	0.047339265	0	1.283701624	1.630486306	0.035374988	0.079328777	no	0.047339265	pos	no
liver	RNA labelling group	Cre -ve	Armt1	0.029447474	0	14.96049776	10.40441121	0.004891823	0.04775034	yes	0.029447474	pos	yes
liver	RNA labelling group	Cre -ve	Arnt	0.023270759	0.001464826	15.55534301	14.4037702	0.308372498	0.340634759	no	0.021805933	pos	no
liver	RNA labelling group	Cre -ve	Arntl	0.03169258	0	5.959742596	2.578021912	0.039130011	0.080656359	no	0.03169258	pos	no
liver	RNA labelling group	Cre -ve	Arntl2	0.050980392	0.00877193	1.062096022	0.694560919	0.968836859	1	no	0.042208462	pos	no
liver	RNA labelling group	Cre -ve	Arpc1a	0.030255293	0.000198	45.40322904	37.9777141	0.018626882	0.066960131	no	0.030057293	pos	no
liver	RNA labelling group	Cre -ve	Arpc1b	0.016547275	0.000136	191.3718828	206.3347396	0.036757427	0.079906288	no	0.016411275	pos	no
liver	RNA labelling group	Cre -ve	Arpc2	0.025192426	0.000981	247.9744387	234.3688859	0.04935253	0.087438695	no	0.024211426	pos	no
liver	RNA labelling group	Cre -ve	Arpc3	0.029381329	0.000458	79.09438274	70.05959619	0.022311041	0.070758948	no	0.028923329	pos	no
liver	RNA labelling group	Cre -ve	Arpc4	0.015929068	0.000121	52.74274326	64.21416753	0.021241309	0.069681659	no	0.015808068	pos	no
liver	RNA labelling group	Cre -ve	Arpc5	0.020685065	0.000255	82.95441138	83.20649342	0.023900009	0.071862365	no	0.020430065	pos	no
liver	RNA labelling group	Cre -ve	Arpc5l	0.021950221	0.000209	72.35109688	72.3985099	0.068270577	0.104508594	no	0.021741221	pos	no
liver	RNA labelling group	Cre -ve	Arpin	0.01588785	0	2.718403588	4.156249474	0.170441842	0.210489863	no	0.01588785	pos	no
liver	RNA labelling group	Cre -ve	Arpp19	0.02688101	0.000458	160.4652204	100.0976096	0.044618437	0.083781844	no	0.02642301	pos	no
liver	RNA labelling group	Cre -ve	Arrb1	0.000248	0	10.51200251	10.1588461	0.254951672	0.287144966	no	0.000248	pos	no
liver	RNA labelling group	Cre -ve	Arrb2	0.011768142	0	15.65830111	18.27802115	0.025767826	0.07392632	no	0.011768142	pos	no
liver	RNA labelling group	Cre -ve	Arrdc1	0.009889492	0	1.784673164	1.577418735	0.005707966	0.048663175	yes	0.009889492	pos	yes
liver	RNA labelling group	Cre -ve	Arrdc2	0.062843215	0.052217711	10.52328184	9.014918419	0.942418021	0.984682244	no	0.010625504	pos	no
liver	RNA labelling group	Cre -ve	Arrdc3	0.030511349	4.17e-05	38.0036396	24.07953342	0.021872597	0.070274537	no	0.030469649	pos	no
liver	RNA labelling group	Cre -ve	Arrdc4	0.033392192	0.001373626	7.947196284	5.503195931	0.046828602	0.085441117	no	0.032018566	pos	no
liver	RNA labelling group	Cre -ve	Arsa	0.026966319	0.000181	18.99167559	22.26765453	0.027991091	0.075465491	no	0.026785319	pos	no
liver	RNA labelling group	Cre -ve	Arsb	0.028260472	0.000648	8.14362238	14.57237237	0.010236876	0.056037075	no	0.027612472	pos	no
liver	RNA labelling group	Cre -ve	Arsg	0.024129949	0	31.68104606	18.70015573	0.002467989	0.04775034	yes	0.024129949	pos	yes
liver	RNA labelling group	Cre -ve	Arsk	0.024734402	0	15.17743053	11.76660488	0.002581874	0.04775034	yes	0.024734402	pos	yes
liver	RNA labelling group	Cre -ve	Art4	0.007901336	0	1.966319941	2.414103047	0.033858849	0.078621631	no	0.007901336	pos	no
liver	RNA labelling group	Cre -ve	Arvcf	0.000244	0	6.486126742	4.98696026	0.319393786	0.351639142	no	0.000244	pos	no
liver	RNA labelling group	Cre -ve	As3mt	0.017199596	0.000326	22.79219621	26.33665266	0.009214247	0.054394596	no	0.016873596	pos	no
liver	RNA labelling group	Cre -ve	Asah1	0.027657625	0.003136918	12.43597126	10.69426226	0.005056079	0.047821124	yes	0.024520707	pos	yes
liver	RNA labelling group	Cre -ve	Asah2	0.022918804	0.000984	9.773722759	13.16100651	0.020459973	0.068975395	no	0.021934804	pos	no
liver	RNA labelling group	Cre -ve	Asap1	0.0262899	0	11.49130698	8.833079398	0.007368597	0.052101693	no	0.0262899	pos	no
liver	RNA labelling group	Cre -ve	Asap2	0.018419712	0	5.758829111	7.07301113	0.045764741	0.084653135	no	0.018419712	pos	no
liver	RNA labelling group	Cre -ve	Asap3	0.018125373	0.000929	5.253530573	7.30372046	0.234731101	0.267635818	no	0.017196373	pos	no
liver	RNA labelling group	Cre -ve	Asb1	0.028410618	0	8.075678495	6.79614192	0.007403656	0.052152182	no	0.028410618	pos	no
liver	RNA labelling group	Cre -ve	Asb13	0.026558256	6.47e-05	33.65526656	25.1915584	0.009096747	0.054274608	no	0.026493556	pos	no
liver	RNA labelling group	Cre -ve	Asb2	0.00893609	0	1.095287348	1.034930253	0.022979561	0.071009473	no	0.00893609	pos	no
liver	RNA labelling group	Cre -ve	Asb3	0.0184927	0.000676	8.360459231	8.937934562	0.157842519	0.197812078	no	0.0178167	pos	no
liver	RNA labelling group	Cre -ve	Asb6	0.029581773	0.000651	3.329393197	7.672665509	0.175493573	0.21475368	no	0.028930773	pos	no
liver	RNA labelling group	Cre -ve	Asb7	0.034158203	0.000303	9.586059038	11.05221576	0.084091999	0.120079758	no	0.033855203	pos	no
liver	RNA labelling group	Cre -ve	Asb8	0.029775633	9.43e-05	33.91697904	41.5768304	0.050989965	0.088657559	no	0.029681333	pos	no
liver	RNA labelling group	Cre -ve	Ascc1	0.01636281	0	7.920611944	9.348731361	0.002280759	0.04775034	yes	0.01636281	pos	yes
liver	RNA labelling group	Cre -ve	Ascc2	0.019329919	0.000114	17.2727187	17.36588587	0.033596895	0.07860002	no	0.019215919	pos	no
liver	RNA labelling group	Cre -ve	Ascc3	0.027909602	0	11.28990361	11.00315529	0.034365234	0.078910515	no	0.027909602	pos	no
liver	RNA labelling group	Cre -ve	Asf1a	0.031278284	0	12.40436187	9.877283769	0.000872	0.04775034	yes	0.031278284	pos	yes
liver	RNA labelling group	Cre -ve	Asgr1	0.026856515	0.000233	1965.294954	1585.059619	0.015888206	0.063610263	no	0.026623515	pos	no
liver	RNA labelling group	Cre -ve	Asgr2	0.035717863	0.000318	219.2808813	217.7561199	0.015523739	0.06320538	no	0.035399863	pos	no
liver	RNA labelling group	Cre -ve	Ash1l	0.026803332	0.000215	17.70884513	16.52812535	0.055768476	0.092717321	no	0.026588332	pos	no
liver	RNA labelling group	Cre -ve	Ash2l	0.029270372	8.67e-05	19.05338988	21.21138929	0.042854414	0.08244689	no	0.029183672	pos	no
liver	RNA labelling group	Cre -ve	Asic5	0.029023024	0	3.992138424	3.189399489	0.035029826	0.079279772	no	0.029023024	pos	no
liver	RNA labelling group	Cre -ve	Asl	0.022609488	0.000456	106.3347885	230.0178321	0.072290778	0.108586072	no	0.022153488	pos	no
liver	RNA labelling group	Cre -ve	Asna1	0.013369554	0	20.18518022	21.26608645	0.006762187	0.050745518	no	0.013369554	pos	no
liver	RNA labelling group	Cre -ve	Asns	0.029037788	0.000102	14.40385943	19.59827186	0.046656014	0.085291018	no	0.028935788	pos	no
liver	RNA labelling group	Cre -ve	Asnsd1	0.035243608	0.000101	39.92472931	35.22840474	0.030678091	0.076828674	no	0.035142608	pos	no
liver	RNA labelling group	Cre -ve	Aspa	0.025948553	0.000759	7.468433947	8.029093419	0.021477018	0.069867534	no	0.025189553	pos	no
liver	RNA labelling group	Cre -ve	Aspdh	0.020160844	0.000134	51.27174823	63.1689156	0.018051583	0.066283416	no	0.020026844	pos	no
liver	RNA labelling group	Cre -ve	Aspg	0.026005653	0.000187	49.12419407	86.66365861	0.03460979	0.079002333	no	0.025818653	pos	no
liver	RNA labelling group	Cre -ve	Asph	0.026621621	9.33e-05	38.33870886	34.93817207	0.031444362	0.077227858	no	0.026528321	pos	no
liver	RNA labelling group	Cre -ve	Aspscr1	0.014751061	0	9.146171718	7.000012199	0.040733474	0.081455519	no	0.014751061	pos	no
liver	RNA labelling group	Cre -ve	Asrgl1	0.027279945	0.000674	11.124987	9.684182029	0.058143472	0.095052767	no	0.026605945	pos	no
liver	RNA labelling group	Cre -ve	Ass1	0.031408213	0.000303	342.6222122	1367.960821	0.010241566	0.056037075	no	0.031105213	pos	no
liver	RNA labelling group	Cre -ve	Aste1	0.043010753	0	1.464698116	0.892570651	0.234444838	0.267374494	no	0.043010753	pos	no
liver	RNA labelling group	Cre -ve	Asun	0.025021975	0.001031619	13.61360454	6.629887795	0.119563732	0.157433703	no	0.023990356	pos	no
liver	RNA labelling group	Cre -ve	Asxl1	0.026348087	0	13.45005262	13.0827299	0.007640074	0.052441532	no	0.026348087	pos	no
liver	RNA labelling group	Cre -ve	Asxl2	0.023038454	4.3e-05	36.53278634	42.33202244	0.024888946	0.072990164	no	0.022995454	pos	no
liver	RNA labelling group	Cre -ve	Atad1	0.028033245	0.00024	67.29227292	72.7396903	0.069305696	0.105440641	no	0.027793245	pos	no
liver	RNA labelling group	Cre -ve	Atad2	0.033912114	0	3.203295241	3.173465828	0.041150167	0.081803386	no	0.033912114	pos	no
liver	RNA labelling group	Cre -ve	Atad2b	0.025634052	0	12.04171811	11.88750838	0.004187175	0.04775034	yes	0.025634052	pos	yes
liver	RNA labelling group	Cre -ve	Atad3a	0.029671826	6.77e-05	22.57873538	34.01538545	0.047124794	0.085650174	no	0.029604126	pos	no
liver	RNA labelling group	Cre -ve	Atad3aos	0.027149321	0	1.734214	1.029192092	0.1987955	0.235481053	no	0.027149321	pos	no
liver	RNA labelling group	Cre -ve	Atat1	0.0299547	0.000763	8.958195081	9.690874849	0.038144663	0.080363575	no	0.0291917	pos	no
liver	RNA labelling group	Cre -ve	Ate1	0.025392453	5.57e-05	33.1843513	29.57111576	0.015445986	0.063118917	no	0.025336753	pos	no
liver	RNA labelling group	Cre -ve	Atf1	0.027359797	0.000158	28.61594339	20.50545352	0.035190137	0.079287637	no	0.027201797	pos	no
liver	RNA labelling group	Cre -ve	Atf2	0.028101847	0.00025	30.05066145	22.84059604	0.110574036	0.147660389	no	0.027851847	pos	no
liver	RNA labelling group	Cre -ve	Atf4	0.032695227	0.002173275	190.1732964	207.1316516	0.236136857	0.269021801	no	0.030521952	pos	no
liver	RNA labelling group	Cre -ve	Atf5	0.028396868	6.97e-05	915.756333	426.8350324	0.041037182	0.081711125	no	0.028327168	pos	no
liver	RNA labelling group	Cre -ve	Atf6	0.031462322	0.000402	57.21743623	43.12003377	0.04860719	0.086826055	no	0.031060322	pos	no
liver	RNA labelling group	Cre -ve	Atf6b	0.024608559	0.000756	31.35129367	34.3502093	0.129994764	0.16880676	no	0.023852559	pos	no
liver	RNA labelling group	Cre -ve	Atf7	0.023585943	0.000163	11.63317179	12.37726612	0.21682539	0.251016763	no	0.023422943	pos	no
liver	RNA labelling group	Cre -ve	Atf7ip	0.021190921	0.000118	30.54534316	30.61215259	0.199526599	0.236019588	no	0.021072921	pos	no
liver	RNA labelling group	Cre -ve	Atg10	0.02570226	0	8.970590024	8.816336491	0.032547555	0.078056153	no	0.02570226	pos	no
liver	RNA labelling group	Cre -ve	Atg101	0.026486551	6.1e-05	40.34614041	56.52125698	0.029932689	0.076410827	no	0.026425551	pos	no
liver	RNA labelling group	Cre -ve	Atg12	0.031561368	6.8e-05	47.87495154	48.12672246	0.045461499	0.084280415	no	0.031493368	pos	no
liver	RNA labelling group	Cre -ve	Atg13	0.025312712	0.002244232	33.34775094	32.73194809	0.039923278	0.081159816	no	0.02306848	pos	no
liver	RNA labelling group	Cre -ve	Atg14	0.034982944	0.00117193	22.25420883	15.40321789	0.168237806	0.208284469	no	0.033811014	pos	no
liver	RNA labelling group	Cre -ve	Atg16l1	0.027215732	0.000237	29.73592809	28.32330722	0.029662524	0.076316422	no	0.026978732	pos	no
liver	RNA labelling group	Cre -ve	Atg16l2	0.028080387	0.000721	8.372854418	18.31212184	0.206343117	0.241714489	no	0.027359387	pos	no
liver	RNA labelling group	Cre -ve	Atg2a	0.023873474	0.000154	20.40785317	23.84926112	0.060921798	0.097644807	no	0.023719474	pos	no
liver	RNA labelling group	Cre -ve	Atg2b	0.025687294	0.000301	22.92730187	27.52528663	0.144229276	0.183679095	no	0.025386294	pos	no
liver	RNA labelling group	Cre -ve	Atg3	0.032448834	0.000444	55.99319399	48.33809354	0.036587906	0.079704506	no	0.032004834	pos	no
liver	RNA labelling group	Cre -ve	Atg4a	0.024902693	0	8.300571311	8.350586251	0.002557624	0.04775034	yes	0.024902693	pos	yes
liver	RNA labelling group	Cre -ve	Atg4b	0.020498184	0.000416	24.68494519	25.37631723	0.065091346	0.101404615	no	0.020082184	pos	no
liver	RNA labelling group	Cre -ve	Atg4c	0.025767101	0.000142	10.42054063	11.6661759	0.02271516	0.070951276	no	0.025625101	pos	no
liver	RNA labelling group	Cre -ve	Atg4d	0.020453268	0.000834	13.54014958	15.08345401	0.484795868	0.520132874	no	0.019619268	pos	no
liver	RNA labelling group	Cre -ve	Atg5	0.025721479	0.00018	91.53730259	91.62213696	0.035784329	0.07951186	no	0.025541479	pos	no
liver	RNA labelling group	Cre -ve	Atg7	0.02439456	0	34.54004244	49.52073011	0.00120612	0.04775034	yes	0.02439456	pos	yes
liver	RNA labelling group	Cre -ve	Atg9a	0.027419875	0.000169	25.43497384	26.58231839	0.062138905	0.098796894	no	0.027250875	pos	no
liver	RNA labelling group	Cre -ve	Atic	0.024279246	6.4e-05	20.03201626	22.58169093	0.036151782	0.079634029	no	0.024215246	pos	no
liver	RNA labelling group	Cre -ve	Atl1	0.029555045	0	1.622734849	1.126793331	0.058002148	0.094925835	no	0.029555045	pos	no
liver	RNA labelling group	Cre -ve	Atl2	0.028439368	0.00062	101.0077356	88.10729902	0.112299917	0.149633067	no	0.027819368	pos	no
liver	RNA labelling group	Cre -ve	Atl3	0.027680275	4.97e-05	49.17425524	39.74266022	0.007694362	0.052441532	no	0.027630575	pos	no
liver	RNA labelling group	Cre -ve	Atm	0.023721039	7.43e-05	20.42767388	23.37873847	0.016378467	0.064277822	no	0.023646739	pos	no
liver	RNA labelling group	Cre -ve	Atmin	0.029231251	0.000268	7.79619183	7.61642142	0.066683296	0.103029897	no	0.028963251	pos	no
liver	RNA labelling group	Cre -ve	Atn1	0.040475063	0	9.170307572	8.338167207	0.00138706	0.04775034	yes	0.040475063	pos	yes
liver	RNA labelling group	Cre -ve	Atoh8	0.030135629	0.001381773	27.10604838	34.02910576	0.085125028	0.121265117	no	0.028753856	pos	no
liver	RNA labelling group	Cre -ve	Atox1	0.027179035	0.000521	203.5614764	139.1475448	0.012850444	0.059980017	no	0.026658035	pos	no
liver	RNA labelling group	Cre -ve	Atp10d	0.01658227	0	1.499775817	1.348350085	0.063211619	0.09973667	no	0.01658227	pos	no
liver	RNA labelling group	Cre -ve	Atp11a	0.022868078	0.00014	13.13097641	17.26934286	0.226380877	0.259864026	no	0.022728078	pos	no
liver	RNA labelling group	Cre -ve	Atp11b	0.024622805	0	34.3660988	34.64185711	0.001534962	0.04775034	yes	0.024622805	pos	yes
liver	RNA labelling group	Cre -ve	Atp11c	0.03296799	0.000564	76.14635798	62.68360719	0.088204957	0.12420189	no	0.03240399	pos	no
liver	RNA labelling group	Cre -ve	Atp13a1	0.026340364	0.000623	27.18623069	24.44230032	0.019936114	0.068424599	no	0.025717364	pos	no
liver	RNA labelling group	Cre -ve	Atp13a2	0.01859069	0	12.94160729	10.72861236	0.005395262	0.048323434	yes	0.01859069	pos	yes
liver	RNA labelling group	Cre -ve	Atp13a3	0.029394169	0.000434	59.94870782	56.57685334	0.108244793	0.145250002	no	0.028960169	pos	no
liver	RNA labelling group	Cre -ve	Atp1a1	0.022535717	0.000152	616.3218055	605.3024111	0.047538826	0.085941188	no	0.022383717	pos	no
liver	RNA labelling group	Cre -ve	Atp1b1	0.026993886	0.000168	78.02259067	135.2607208	0.063285536	0.099774267	no	0.026825886	pos	no
liver	RNA labelling group	Cre -ve	Atp1b3	0.017630937	0.000327	46.57968547	35.61411657	0.032492641	0.078050845	no	0.017303937	pos	no
liver	RNA labelling group	Cre -ve	Atp23	0.03037774	0	7.110230052	6.885647555	0.002856568	0.04775034	yes	0.03037774	pos	yes
liver	RNA labelling group	Cre -ve	Atp2a2	0.030662774	5.39e-05	123.757524	94.93358088	0.040362128	0.081313097	no	0.030608874	pos	no
liver	RNA labelling group	Cre -ve	Atp2b1	0.023653686	7.6e-05	48.53615124	38.12079005	0.042248063	0.082371395	no	0.023577686	pos	no
liver	RNA labelling group	Cre -ve	Atp2b4	0.000973	0.00150549	7.459968274	6.716237407	0.478146768	0.513367784	no	-0.00053249	neg	no
liver	RNA labelling group	Cre -ve	Atp2c1	0.030509611	0.000155	19.34456907	12.1167787	0.026927373	0.074550836	no	0.030354611	pos	no
liver	RNA labelling group	Cre -ve	Atp4a	0.018500944	0	1.060530675	2.948270809	0.000248	0.04775034	yes	0.018500944	pos	yes
liver	RNA labelling group	Cre -ve	Atp5a1	0.03193304	0.000433	529.1282685	738.3752063	0.01223908	0.059052952	no	0.03150004	pos	no
liver	RNA labelling group	Cre -ve	Atp5b	0.03109463	0.000588	563.9962513	703.3105944	0.008501184	0.05358974	no	0.03050663	pos	no
liver	RNA labelling group	Cre -ve	Atp5c1	0.033058419	0.000468	143.6874205	158.8392877	0.017114631	0.064979057	no	0.032590419	pos	no
liver	RNA labelling group	Cre -ve	Atp5d	0.023503419	0.000549	274.0047233	257.5103624	0.013007924	0.060387001	no	0.022954419	pos	no
liver	RNA labelling group	Cre -ve	Atp5e	0.031146348	0.000649	322.8909692	348.2056131	0.00351841	0.04775034	yes	0.030497348	pos	yes
liver	RNA labelling group	Cre -ve	Atp5f1	0.036979374	0.000741	355.5500291	319.1321392	0.021355606	0.069702696	no	0.036238374	pos	no
liver	RNA labelling group	Cre -ve	Atp5g1	0.024219083	0.000841	255.0197089	274.9577466	0.010450684	0.056342536	no	0.023378083	pos	no
liver	RNA labelling group	Cre -ve	Atp5g2	0.025180215	0.000476	224.7498498	224.4058138	0.012712353	0.059794588	no	0.024704215	pos	no
liver	RNA labelling group	Cre -ve	Atp5g3	0.029709704	0.00041	824.9286176	1143.348967	0.022637829	0.070951276	no	0.029299704	pos	no
liver	RNA labelling group	Cre -ve	Atp5h	0.031434008	0.000434	276.6596226	277.292746	0.006473978	0.0505295	no	0.031000008	pos	no
liver	RNA labelling group	Cre -ve	Atp5j	0.037198566	0.000752	251.2014625	183.4144509	0.023236792	0.071175329	no	0.036446566	pos	no
liver	RNA labelling group	Cre -ve	Atp5j2	0.03010766	0.00092	483.3845814	485.5706373	0.008729221	0.053973953	no	0.02918766	pos	no
liver	RNA labelling group	Cre -ve	Atp5k	0.029543712	0.000592	93.15185711	139.9297778	0.01514551	0.06307437	no	0.028951712	pos	no
liver	RNA labelling group	Cre -ve	Atp5l	0.029839588	0.000571	531.443027	585.0928498	0.009123662	0.054274722	no	0.029268588	pos	no
liver	RNA labelling group	Cre -ve	Atp5o	0.029877581	0.000503	311.0533231	364.9233644	0.010147495	0.056037075	no	0.029374581	pos	no
liver	RNA labelling group	Cre -ve	Atp5s	0.023842478	0.001005834	10.35438708	4.865687928	0.310751777	0.343041031	no	0.022836644	pos	no
liver	RNA labelling group	Cre -ve	Atp5sl	0.023491281	0.000983	40.18611341	34.47571512	0.277157213	0.309009609	no	0.022508281	pos	no
liver	RNA labelling group	Cre -ve	Atp6ap1	0.020955248	0.000129	143.7940739	126.0813743	0.008059753	0.053035008	no	0.020826248	pos	no
liver	RNA labelling group	Cre -ve	Atp6ap2	0.026114135	0.00026	111.423283	72.95645668	0.011188031	0.057965547	no	0.025854135	pos	no
liver	RNA labelling group	Cre -ve	Atp6v0a1	0.017450535	0.000159	36.45964429	40.76769208	0.023061047	0.071026371	no	0.017291535	pos	no
liver	RNA labelling group	Cre -ve	Atp6v0a2	0.023649459	0.000257	24.82418853	27.01058721	0.014825113	0.063049083	no	0.023392459	pos	no
liver	RNA labelling group	Cre -ve	Atp6v0b	0.014838538	8.53e-05	75.17351683	64.11505137	0.008727298	0.053973953	no	0.014753238	pos	no
liver	RNA labelling group	Cre -ve	Atp6v0c	0.039040943	0	2.948289781	2.988324532	0.001346827	0.04775034	yes	0.039040943	pos	yes
liver	RNA labelling group	Cre -ve	Atp6v0d1	0.018365776	0.000236	39.7349414	46.28164504	0.032487817	0.078050845	no	0.018129776	pos	no
liver	RNA labelling group	Cre -ve	Atp6v0e	0.027243112	0.000191	83.95610379	81.77432859	0.008588693	0.053716413	no	0.027052112	pos	no
liver	RNA labelling group	Cre -ve	Atp6v0e2	0.015649452	0	1.67243547	0.412660485	0.206074764	0.241480873	no	0.015649452	pos	no
liver	RNA labelling group	Cre -ve	Atp6v1a	0.029101316	7.71e-05	152.1951191	101.3371857	0.023913542	0.071884973	no	0.029024216	pos	no
liver	RNA labelling group	Cre -ve	Atp6v1b2	0.026278943	0.000406	56.81179287	53.59747242	0.095478971	0.131834284	no	0.025872943	pos	no
liver	RNA labelling group	Cre -ve	Atp6v1c1	0.023657466	0.000148	42.32451431	36.82025288	0.05579647	0.092720203	no	0.023509466	pos	no
liver	RNA labelling group	Cre -ve	Atp6v1d	0.026529792	0.000227	61.72527937	39.19498865	0.019673192	0.068124198	no	0.026302792	pos	no
liver	RNA labelling group	Cre -ve	Atp6v1e1	0.03035312	0.000271	103.338647	82.54286988	0.053529594	0.090815286	no	0.03008212	pos	no
liver	RNA labelling group	Cre -ve	Atp6v1f	0.022911992	0.000141	181.5243021	155.6275853	0.026738149	0.074443287	no	0.022770992	pos	no
liver	RNA labelling group	Cre -ve	Atp6v1g1	0.022539066	0.000281	120.6630294	150.8388393	0.078629101	0.11479574	no	0.022258066	pos	no
liver	RNA labelling group	Cre -ve	Atp6v1h	0.029614142	2.74e-05	42.94149953	36.31211071	0.006249187	0.049984667	yes	0.029586742	pos	yes
liver	RNA labelling group	Cre -ve	Atp7a	0.02078307	0	19.14960406	14.18548245	0.004188016	0.04775034	yes	0.02078307	pos	yes
liver	RNA labelling group	Cre -ve	Atp7b	0.02595907	0.000194	11.25384636	11.52286248	0.061458388	0.098188833	no	0.02576507	pos	no
liver	RNA labelling group	Cre -ve	Atp8a1	0.004738102	0.001347709	4.62934333	4.083149074	0.117941606	0.155743904	no	0.003390393	pos	no
liver	RNA labelling group	Cre -ve	Atp8b1	0.03154975	0.000619	23.2829928	18.2139126	0.05223146	0.089745602	no	0.03093075	pos	no
liver	RNA labelling group	Cre -ve	Atp8b2	0.0390625	0	0.488143074	0.665388295	0.160384753	0.200301709	no	0.0390625	pos	no
liver	RNA labelling group	Cre -ve	Atp8b4	0.036412401	0.000772	1.712394173	3.013050488	0.211386567	0.245972125	no	0.035640401	pos	no
liver	RNA labelling group	Cre -ve	Atp8b5	0.035714926	0	10.94228909	1.679354085	0.001290118	0.04775034	yes	0.035714926	pos	yes
liver	RNA labelling group	Cre -ve	Atp9a	0.022611282	0.000232	105.3671696	87.81466275	0.014600766	0.062637602	no	0.022379282	pos	no
liver	RNA labelling group	Cre -ve	Atp9b	0.018798273	0.000138	11.64600424	13.88392182	0.046431593	0.085092272	no	0.018660273	pos	no
liver	RNA labelling group	Cre -ve	Atpaf1	0.024738493	0.000286	13.59624454	11.7417557	0.035937859	0.07954246	no	0.024452493	pos	no
liver	RNA labelling group	Cre -ve	Atpaf2	0.02133009	0.000252	10.82185462	7.197202856	0.039755466	0.081137477	no	0.02107809	pos	no
liver	RNA labelling group	Cre -ve	Atpif1	0.026689959	0.000282	85.00307074	62.75129212	0.023226054	0.071175329	no	0.026407959	pos	no
liver	RNA labelling group	Cre -ve	Atr	0.015837821	0	6.064787498	7.811747547	0.035232316	0.079287637	no	0.015837821	pos	no
liver	RNA labelling group	Cre -ve	Atraid	0.026904937	0.000266	163.9251607	143.7935247	0.027251843	0.074798327	no	0.026638937	pos	no
liver	RNA labelling group	Cre -ve	Atrip	0.021558446	0	4.191815941	6.340711253	0.032758497	0.078056153	no	0.021558446	pos	no
liver	RNA labelling group	Cre -ve	Atrn	0.027777382	0.000174	27.09718548	25.72762228	0.027380452	0.07489062	no	0.027603382	pos	no
liver	RNA labelling group	Cre -ve	Atrnl1	0.018205897	0.000128	9.584168426	11.49126379	0.004108683	0.04775034	yes	0.018077897	pos	yes
liver	RNA labelling group	Cre -ve	Atrx	0.024401313	0.000144	23.24174575	22.42561012	0.013634777	0.061069516	no	0.024257313	pos	no
liver	RNA labelling group	Cre -ve	Atxn1	0.036434432	0.000377	19.03804434	25.64519231	0.019488085	0.067887378	no	0.036057432	pos	no
liver	RNA labelling group	Cre -ve	Atxn10	0.027469135	0.000401	78.00648934	55.42511877	0.03569877	0.079432223	no	0.027068135	pos	no
liver	RNA labelling group	Cre -ve	Atxn1l	0.032562691	0	8.604799845	8.409280268	0.003083396	0.04775034	yes	0.032562691	pos	yes
liver	RNA labelling group	Cre -ve	Atxn2	0.031998628	0.000471	64.32362352	59.37516018	0.129682841	0.16849324	no	0.031527628	pos	no
liver	RNA labelling group	Cre -ve	Atxn2l	0.027876772	0.000631	13.71604855	11.32426819	0.07342383	0.109667784	no	0.027245772	pos	no
liver	RNA labelling group	Cre -ve	Atxn3	0.024153137	0.001420302	14.06121097	13.25966261	0.173223963	0.212817613	no	0.022732835	pos	no
liver	RNA labelling group	Cre -ve	Atxn7	0.030369872	0.000124	46.11624049	43.91705496	0.087609244	0.123608913	no	0.030245872	pos	no
liver	RNA labelling group	Cre -ve	Atxn7l1	0.024901241	0	8.382877331	6.266195712	0.000994	0.04775034	yes	0.024901241	pos	yes
liver	RNA labelling group	Cre -ve	Atxn7l2	0.006410256	0	0.657876448	0.704408496	0.189612706	0.227466734	no	0.006410256	pos	no
liver	RNA labelling group	Cre -ve	Atxn7l3	0.024329599	0	7.432087601	6.433270178	0.038912015	0.080640889	no	0.024329599	pos	no
liver	RNA labelling group	Cre -ve	Atxn7l3b	0.031361638	0.000237	314.9671191	293.0858685	0.101088773	0.137562679	no	0.031124638	pos	no
liver	RNA labelling group	Cre -ve	Auh	0.032840824	0.000275	46.26533051	53.0134077	0.030666346	0.076828674	no	0.032565824	pos	no
liver	RNA labelling group	Cre -ve	Aup1	0.025661795	0.000189	168.6733	148.1039544	0.012187368	0.059020368	no	0.025472795	pos	no
liver	RNA labelling group	Cre -ve	Aurka	0.020833333	0.000437	0.2929613	2.902222641	0.467022666	0.501829983	no	0.020396333	pos	no
liver	RNA labelling group	Cre -ve	Aurkaip1	0.028103752	0.000652	105.2516545	87.75327294	0.043817935	0.083209397	no	0.027451752	pos	no
liver	RNA labelling group	Cre -ve	Auts2	0.000367	0	1.925116917	1.133945789	0.347481793	0.379972771	no	0.000367	pos	no
liver	RNA labelling group	Cre -ve	Aven	0.02721618	0.001954837	14.25269981	19.8787375	0.068960858	0.105143536	no	0.025261343	pos	no
liver	RNA labelling group	Cre -ve	Avil	0.017331721	0	3.152619438	0.759003345	0.193403307	0.230895413	no	0.017331721	pos	no
liver	RNA labelling group	Cre -ve	Avl9	0.027541395	7.63e-05	19.71345016	18.11714237	0.07168452	0.107946754	no	0.027465095	pos	no
liver	RNA labelling group	Cre -ve	Avpi1	0.028920404	0.000186	52.70755667	61.33883097	0.059268678	0.096090511	no	0.028734404	pos	no
liver	RNA labelling group	Cre -ve	Avpr1a	0.026222105	5.37e-05	30.80729672	29.32345076	0.025053287	0.073158299	no	0.026168405	pos	no
liver	RNA labelling group	Cre -ve	Axin1	0.022454993	0.000472	12.8143734	11.68680268	0.482125706	0.51740742	no	0.021982993	pos	no
liver	RNA labelling group	Cre -ve	Axin2	0.031947494	0	3.795499683	2.795592057	0.0112844	0.058028835	no	0.031947494	pos	no
liver	RNA labelling group	Cre -ve	Axl	0.000465	0	22.09667409	20.27734247	0.048978665	0.08720289	no	0.000465	pos	no
liver	RNA labelling group	Cre -ve	Azgp1	0.025873619	0.000375	1828.604178	1475.866184	0.011871487	0.058704184	no	0.025498619	pos	no
liver	RNA labelling group	Cre -ve	Azi2	0.023329119	0.000295	32.62022832	23.15273463	0.062209138	0.098820257	no	0.023034119	pos	no
liver	RNA labelling group	Cre -ve	Azin1	0.03191427	0.000346	58.20841041	52.2641193	0.067853872	0.104185989	no	0.03156827	pos	no
liver	RNA labelling group	Cre -ve	B130006D01Rik	0.065391674	0	0.990033793	2.020071342	0.032510887	0.078050845	no	0.065391674	pos	no
liver	RNA labelling group	Cre -ve	B230118H07Rik	0.030389884	0.000236	31.83835357	23.60510429	0.009899066	0.055410704	no	0.030153884	pos	no
liver	RNA labelling group	Cre -ve	B230208H11Rik	0.029479926	0	1.382777602	0.600597946	0.082925302	0.118882477	no	0.029479926	pos	no
liver	RNA labelling group	Cre -ve	B230219D22Rik	0.025183079	8.2e-05	43.20801803	37.88454676	0.040991402	0.081668485	no	0.025101079	pos	no
liver	RNA labelling group	Cre -ve	B230354K17Rik	0.023296489	0.000983	3.384781626	1.680881362	0.209720543	0.2444942	no	0.022313489	pos	no
liver	RNA labelling group	Cre -ve	B2m	0.023100879	0.002236295	6509.148085	5546.621058	0.01161653	0.058404969	no	0.020864584	pos	no
liver	RNA labelling group	Cre -ve	B3galnt1	0	0	0.50248887	1.061295623	1	1	no	0	zero	no
liver	RNA labelling group	Cre -ve	B3galnt2	0.025751029	0	6.906859726	8.31743853	0.003927166	0.04775034	yes	0.025751029	pos	yes
liver	RNA labelling group	Cre -ve	B3galt1	0.022399954	0	38.29350298	21.42720746	0.003615865	0.04775034	yes	0.022399954	pos	yes
liver	RNA labelling group	Cre -ve	B3galt6	0.020553401	0	4.105512181	1.888143449	0.061666337	0.098385718	no	0.020553401	pos	no
liver	RNA labelling group	Cre -ve	B3gat3	0.02545173	0	25.69391269	23.34101917	0.035009151	0.079278018	no	0.02545173	pos	no
liver	RNA labelling group	Cre -ve	B3glct	0.005623025	0	3.494899846	2.735844023	0.009895805	0.055410704	no	0.005623025	pos	no
liver	RNA labelling group	Cre -ve	B3gnt2	0.031621327	0.000242	20.26877846	19.13555568	0.042280887	0.082371395	no	0.031379327	pos	no
liver	RNA labelling group	Cre -ve	B3gnt3	0	0.00534188	0.383864945	0.68179395	0.098833718	0.13521756	no	-0.00534188	neg	no
liver	RNA labelling group	Cre -ve	B3gnt8	0	0.002302821	1.623112124	1.359489153	0.108134509	0.145134605	no	-0.002302821	neg	no
liver	RNA labelling group	Cre -ve	B3gnt9	0	0	0.404167442	0.908863749	1	1	no	0	zero	no
liver	RNA labelling group	Cre -ve	B3gntl1	0.025014907	0	2.55586712	2.829570788	0.046034647	0.084842884	no	0.025014907	pos	no
liver	RNA labelling group	Cre -ve	B430203G13Rik	0.031746032	0	0.77709441	1.604592509	0.121567297	0.159755066	no	0.031746032	pos	no
liver	RNA labelling group	Cre -ve	B430306N03Rik	0	0	1.77855595	1.682049625	1	1	no	0	zero	no
liver	RNA labelling group	Cre -ve	B4galnt1	0.024159498	0.000292	25.10436925	19.09654952	0.018858019	0.067280908	no	0.023867498	pos	no
liver	RNA labelling group	Cre -ve	B4galnt3	0.031518625	0	1.305734097	2.589722507	0.158475729	0.198501562	no	0.031518625	pos	no
liver	RNA labelling group	Cre -ve	B4galt1	0.028633959	0.000458	57.55476743	59.32554016	0.055322859	0.092323207	no	0.028175959	pos	no
liver	RNA labelling group	Cre -ve	B4galt3	0.018152254	0	9.389051129	10.27809909	0.042495839	0.082374012	no	0.018152254	pos	no
liver	RNA labelling group	Cre -ve	B4galt4	0	0	1.562694403	1.910758417	1	1	no	0	zero	no
liver	RNA labelling group	Cre -ve	B4galt5	0.034777782	0.000128	23.42583303	25.6751307	0.059078303	0.095964105	no	0.034649782	pos	no
liver	RNA labelling group	Cre -ve	B4galt6	0.000512	0	2.848126003	3.966447482	0.197413769	0.234425173	no	0.000512	pos	no
liver	RNA labelling group	Cre -ve	B4galt7	0.02336459	0.000325	8.034198468	10.12545277	0.168573424	0.208613539	no	0.02303959	pos	no
liver	RNA labelling group	Cre -ve	B4gat1	0.020987427	0.000748	16.67531598	23.64391734	0.016385615	0.064277822	no	0.020239427	pos	no
liver	RNA labelling group	Cre -ve	B630019K06Rik	0.003003003	0	0.897725314	1.129016876	0.238053497	0.270843922	no	0.003003003	pos	no
liver	RNA labelling group	Cre -ve	B930025P03Rik	0.028809458	0	13.41906945	2.77239338	0.008381258	0.053425492	no	0.028809458	pos	no
liver	RNA labelling group	Cre -ve	B930094E09Rik	0.016060463	0	0.893121314	1.752341926	0.026069605	0.074173725	no	0.016060463	pos	no
liver	RNA labelling group	Cre -ve	B9d1	0.006622517	0	0.411368464	0.918936021	0.046056707	0.08485737	no	0.006622517	pos	no
liver	RNA labelling group	Cre -ve	B9d2	0.011176492	0	5.998742333	4.949130082	0.038725358	0.080594676	no	0.011176492	pos	no
liver	RNA labelling group	Cre -ve	BC003331	0.02991698	2.72e-05	93.12123102	61.02397001	0.009983241	0.055692133	no	0.02988978	pos	no
liver	RNA labelling group	Cre -ve	BC003965	0.027650835	0.000188	37.13095571	39.06068843	0.06445472	0.100898862	no	0.027462835	pos	no
liver	RNA labelling group	Cre -ve	BC004004	0.023595895	2.87e-05	129.9343092	108.0291735	0.01762428	0.065683003	no	0.023567195	pos	no
liver	RNA labelling group	Cre -ve	BC005537	0.024827753	0.000195	80.96850694	61.10351804	0.075278894	0.111369983	no	0.024632753	pos	no
liver	RNA labelling group	Cre -ve	BC005561	0.03023741	0	10.51994199	4.511968337	0.046964432	0.08552779	no	0.03023741	pos	no
liver	RNA labelling group	Cre -ve	BC005624	0.029158448	0.000107	20.83423006	14.80635926	0.020425007	0.068975395	no	0.029051448	pos	no
liver	RNA labelling group	Cre -ve	BC017158	0.024767242	0.001119507	12.62824709	12.825187	0.025694348	0.073875114	no	0.023647735	pos	no
liver	RNA labelling group	Cre -ve	BC017643	0.017733598	0	11.19055873	7.532542232	0.01407559	0.061691033	no	0.017733598	pos	no
liver	RNA labelling group	Cre -ve	BC021891	0.021880711	0	3.70789947	3.25723288	0.054784236	0.091899115	no	0.021880711	pos	no
liver	RNA labelling group	Cre -ve	BC022687	0.035087719	0	0.156523518	0.734401039	0.109763705	0.146793757	no	0.035087719	pos	no
liver	RNA labelling group	Cre -ve	BC024139	0.035858785	0	6.334921865	4.995168001	0.001187675	0.04775034	yes	0.035858785	pos	yes
liver	RNA labelling group	Cre -ve	BC024978	0.021798233	0.00152207	4.4270648	7.846893276	0.032095693	0.077942543	no	0.020276163	pos	no
liver	RNA labelling group	Cre -ve	BC025446	0.034255281	0.000193	307.3546221	230.7166815	0.071851876	0.108089821	no	0.034062281	pos	no
liver	RNA labelling group	Cre -ve	BC025920	0.016858647	0	2.407845193	0.426135236	0.122820444	0.161030051	no	0.016858647	pos	no
liver	RNA labelling group	Cre -ve	BC026585	0.012957803	0.000318	10.7706888	14.6998651	0.212675833	0.247194549	no	0.012639803	pos	no
liver	RNA labelling group	Cre -ve	BC028528	0.015791685	0	2.099948054	1.717195354	0.026867556	0.074472471	no	0.015791685	pos	no
liver	RNA labelling group	Cre -ve	BC029214	0.018289924	0.000856	7.058626961	17.12919614	0.18228022	0.22078574	no	0.017433924	pos	no
liver	RNA labelling group	Cre -ve	BC029722	0.025250634	0.001241003	17.12718529	11.94104668	0.032662602	0.078056153	no	0.024009631	pos	no
liver	RNA labelling group	Cre -ve	BC030336	0.024350973	0.00170765	12.77701558	10.52754807	0.142337715	0.181768541	no	0.022643323	pos	no
liver	RNA labelling group	Cre -ve	BC030499	0.022858617	0	1.474708806	1.017828329	0.00759607	0.052367203	no	0.022858617	pos	no
liver	RNA labelling group	Cre -ve	BC031181	0.026269234	0.000302	137.5801583	109.824135	0.040348022	0.081313097	no	0.025967234	pos	no
liver	RNA labelling group	Cre -ve	BC035044	0	0	1.030911796	0.647579432	1	1	no	0	zero	no
liver	RNA labelling group	Cre -ve	BC037034	0.021865212	0	8.455481464	6.891521299	0.005032884	0.047821124	yes	0.021865212	pos	yes
liver	RNA labelling group	Cre -ve	BC048403	0.027173913	0	1.833129465	1.453687914	0.186686987	0.224950384	no	0.027173913	pos	no
liver	RNA labelling group	Cre -ve	BC048546	0.023625307	0.000941	70.41280974	61.75068672	0.023997003	0.071991009	no	0.022684307	pos	no
liver	RNA labelling group	Cre -ve	BC049762	0.022486773	0	0.586625016	1.087424784	0.043473058	0.082916053	no	0.022486773	pos	no
liver	RNA labelling group	Cre -ve	BC051226	0.022859789	0	8.07062887	5.702608448	0.035896689	0.07954246	no	0.022859789	pos	no
liver	RNA labelling group	Cre -ve	BC052040	0.028909512	0.001257688	4.513480933	8.536188451	0.074378883	0.110623069	no	0.027651824	pos	no
liver	RNA labelling group	Cre -ve	BC065397	0.017536618	0	2.563778668	2.406725473	0.037409207	0.080091117	no	0.017536618	pos	no
liver	RNA labelling group	Cre -ve	BC068281	0.036745407	0	1.010284157	0.522444983	0.218930684	0.252841776	no	0.036745407	pos	no
liver	RNA labelling group	Cre -ve	BC089597	0.027348186	0.000321	160.1749234	114.2795702	0.019796319	0.068324366	no	0.027027186	pos	no
liver	RNA labelling group	Cre -ve	BC106179	0.033898305	0.002469136	0.384190087	0.667263495	0.759906156	0.803467655	no	0.031429169	pos	no
liver	RNA labelling group	Cre -ve	Baat	0.032225045	0.000337	171.5788331	225.3596759	0.078369681	0.114577912	no	0.031888045	pos	no
liver	RNA labelling group	Cre -ve	Babam1	0.025033849	0.000225	55.26248891	54.0424586	0.022783718	0.070951276	no	0.024808849	pos	no
liver	RNA labelling group	Cre -ve	Bace1	0.027031257	0.000125	38.56923	29.69941732	0.026691191	0.074443287	no	0.026906257	pos	no
liver	RNA labelling group	Cre -ve	Bace2	0.005315654	0.000106	6.895215218	9.982376825	0.171949679	0.21206713	no	0.005209654	pos	no
liver	RNA labelling group	Cre -ve	Bach1	0.024745078	0	42.95094873	33.06963256	0.003285874	0.04775034	yes	0.024745078	pos	yes
liver	RNA labelling group	Cre -ve	Bach2	0.029839178	0.001652893	6.736805203	8.162985622	0.321281754	0.353554877	no	0.028186285	pos	no
liver	RNA labelling group	Cre -ve	Bad	0.017067293	0	38.57266962	37.59462064	0.0023748	0.04775034	yes	0.017067293	pos	yes
liver	RNA labelling group	Cre -ve	Bag1	0.023891432	0.000414	51.91955672	60.96145095	0.03508485	0.079287637	no	0.023477432	pos	no
liver	RNA labelling group	Cre -ve	Bag2	0.043795791	0	1.764426915	2.406377549	0.003383939	0.04775034	yes	0.043795791	pos	yes
liver	RNA labelling group	Cre -ve	Bag3	0.03175819	0.000271	33.72208661	29.48808204	0.030115368	0.076647972	no	0.03148719	pos	no
liver	RNA labelling group	Cre -ve	Bag4	0.031955477	0.000603	34.82565068	31.55168423	0.244098504	0.276563212	no	0.031352477	pos	no
liver	RNA labelling group	Cre -ve	Bag5	0.029502285	0.000157	11.87978803	11.78803109	0.057537739	0.0943808	no	0.029345285	pos	no
liver	RNA labelling group	Cre -ve	Bag6	0.023132108	0	29.42592831	30.54984418	0.001697843	0.04775034	yes	0.023132108	pos	yes
liver	RNA labelling group	Cre -ve	Bahcc1	0.025900324	0	1.939683467	2.549668783	0.030606476	0.076828674	no	0.025900324	pos	no
liver	RNA labelling group	Cre -ve	Bahd1	0.022765397	0	4.240436748	4.17183479	0.004657741	0.04775034	yes	0.022765397	pos	yes
liver	RNA labelling group	Cre -ve	Baiap2	0.028562937	0.00017	19.88344008	32.16446755	0.027170278	0.074721391	no	0.028392937	pos	no
liver	RNA labelling group	Cre -ve	Baiap2l1	0.034920523	0.000495	29.46491545	19.6712392	0.063525885	0.100021259	no	0.034425523	pos	no
liver	RNA labelling group	Cre -ve	Bak1	0.030025155	0.000221	10.03153801	10.72718613	0.015291986	0.06307437	no	0.029804155	pos	no
liver	RNA labelling group	Cre -ve	Bambi	0.012281846	0	5.384999303	6.05411685	0.02665409	0.074443287	no	0.012281846	pos	no
liver	RNA labelling group	Cre -ve	Banf1	0.023516535	0.00018	59.34092797	52.35851454	0.035469533	0.079328777	no	0.023336535	pos	no
liver	RNA labelling group	Cre -ve	Bank1	0.000289	0	2.811045317	1.456270474	0.430950613	0.464573079	no	0.000289	pos	no
liver	RNA labelling group	Cre -ve	Banp	0.021072861	0.000468	31.78685437	23.07293622	0.086268384	0.12238335	no	0.020604861	pos	no
liver	RNA labelling group	Cre -ve	Bap1	0.028475168	0.000345	12.93180924	13.20515814	0.029489735	0.076316422	no	0.028130168	pos	no
liver	RNA labelling group	Cre -ve	Basp1	0.000208	0.000167	7.232362068	9.735990962	0.906194185	0.948824608	no	4.1e-05	pos	no
liver	RNA labelling group	Cre -ve	Batf	0	0	0.611531513	0.638910788	1	1	no	0	zero	no
liver	RNA labelling group	Cre -ve	Bax	0.021381905	0	15.03412135	5.982655443	0.007517062	0.052234838	no	0.021381905	pos	no
liver	RNA labelling group	Cre -ve	Baz1a	0.033753028	0	20.39772187	9.905043782	0.007423896	0.052152182	no	0.033753028	pos	no
liver	RNA labelling group	Cre -ve	Baz1b	0.031294897	0.000383	53.90664	35.19688745	0.107198496	0.144104873	no	0.030911897	pos	no
liver	RNA labelling group	Cre -ve	Baz2a	0.026406256	0	12.95762282	7.937229498	0.004258954	0.04775034	yes	0.026406256	pos	yes
liver	RNA labelling group	Cre -ve	Baz2b	0.024864229	0.000347	8.165602719	5.823296228	0.052262667	0.089781566	no	0.024517229	pos	no
liver	RNA labelling group	Cre -ve	Bbc3	0.02804066	0.00021	10.73223908	12.38829136	0.150996243	0.190732097	no	0.02783066	pos	no
liver	RNA labelling group	Cre -ve	Bbip1	0.032625614	0	9.519576358	5.932845782	0.0011239	0.04775034	yes	0.032625614	pos	yes
liver	RNA labelling group	Cre -ve	Bbox1	0.035670018	0.000451	217.3865165	150.2294336	0.028043536	0.075503322	no	0.035219018	pos	no
liver	RNA labelling group	Cre -ve	Bbs10	0.025166165	0	2.991656426	1.983049569	0.011236488	0.05799519	no	0.025166165	pos	no
liver	RNA labelling group	Cre -ve	Bbs2	0.011044644	0	1.481484414	2.026045289	0.02223082	0.070646837	no	0.011044644	pos	no
liver	RNA labelling group	Cre -ve	Bbs4	0.030764489	0	8.258609624	5.311630876	0.003832424	0.04775034	yes	0.030764489	pos	yes
liver	RNA labelling group	Cre -ve	Bbs5	0.031182538	0	0.559177745	0.795912559	0.038840446	0.080640889	no	0.031182538	pos	no
liver	RNA labelling group	Cre -ve	Bbs7	0.043475025	0	2.032911124	1.631901025	0.007474538	0.052175016	no	0.043475025	pos	no
liver	RNA labelling group	Cre -ve	Bbs9	0.018628266	0	3.465770616	2.940882564	0.038621004	0.080586285	no	0.018628266	pos	no
liver	RNA labelling group	Cre -ve	Bbx	0.028185318	0.000434	11.27267156	10.54700617	0.055118761	0.092154373	no	0.027751318	pos	no
liver	RNA labelling group	Cre -ve	Bcam	0	0	1.15343319	0.742485974	1	1	no	0	zero	no
liver	RNA labelling group	Cre -ve	Bcap29	0.032821512	0.000154	9.590984187	7.981044293	0.001891713	0.04775034	yes	0.032667512	pos	yes
liver	RNA labelling group	Cre -ve	Bcap31	0.027755791	0.000908	148.8450422	121.2085008	0.017418132	0.065426076	no	0.026847791	pos	no
liver	RNA labelling group	Cre -ve	Bcar1	0.028311165	0	21.49929918	23.51301609	0.004692876	0.04775034	yes	0.028311165	pos	yes
liver	RNA labelling group	Cre -ve	Bcar3	0.028233094	0.000198	22.34103392	24.25741658	0.056255427	0.093138228	no	0.028035094	pos	no
liver	RNA labelling group	Cre -ve	Bcas2	0.024154487	0.000442	33.92261472	33.37099446	0.030505484	0.076828674	no	0.023712487	pos	no
liver	RNA labelling group	Cre -ve	Bcas3	0.026406126	0.000351	6.733766551	11.58369907	0.133591004	0.172632682	no	0.026055126	pos	no
liver	RNA labelling group	Cre -ve	Bcat2	0.020255092	0	2.841575265	2.00226248	0.061913305	0.09859931	no	0.020255092	pos	no
liver	RNA labelling group	Cre -ve	Bccip	0.030866484	0	20.05047229	13.17939866	0.001510749	0.04775034	yes	0.030866484	pos	yes
liver	RNA labelling group	Cre -ve	Bcdin3d	0.034260525	0	4.676386567	4.547832517	0.034431782	0.078973067	no	0.034260525	pos	no
liver	RNA labelling group	Cre -ve	Bche	0.036974503	0.000471	83.80339605	59.37439571	0.019397749	0.067726207	no	0.036503503	pos	no
liver	RNA labelling group	Cre -ve	Bckdha	0.027244578	0.000524	57.10182302	66.51551516	0.042452828	0.082374012	no	0.026720578	pos	no
liver	RNA labelling group	Cre -ve	Bckdhb	0.032199286	0.000231	86.87195854	115.8877358	0.038665897	0.080594676	no	0.031968286	pos	no
liver	RNA labelling group	Cre -ve	Bckdk	0.023504347	0	4.608057299	7.645256371	0.004715577	0.04775034	yes	0.023504347	pos	yes
liver	RNA labelling group	Cre -ve	Bcl10	0.023119734	0	10.0596958	7.341786003	0.003344078	0.04775034	yes	0.023119734	pos	yes
liver	RNA labelling group	Cre -ve	Bcl2	0.000747	0	7.427335189	5.278472485	0.049468684	0.087553636	no	0.000747	pos	no
liver	RNA labelling group	Cre -ve	Bcl2a1b	0	0.003508772	0.8526247	0.71764746	0.207361364	0.242455783	no	-0.003508772	neg	no
liver	RNA labelling group	Cre -ve	Bcl2l1	0.024961512	0.000185	26.78884321	22.51771067	0.093732018	0.130038894	no	0.024776512	pos	no
liver	RNA labelling group	Cre -ve	Bcl2l11	0.025383085	0	11.74283615	9.260617842	0.009886206	0.055410704	no	0.025383085	pos	no
liver	RNA labelling group	Cre -ve	Bcl2l12	0.029899636	0	1.225282774	1.77648375	0.023028872	0.071026371	no	0.029899636	pos	no
liver	RNA labelling group	Cre -ve	Bcl2l13	0.02659475	0.001124245	31.67503411	36.13889597	0.08804411	0.124090242	no	0.025470505	pos	no
liver	RNA labelling group	Cre -ve	Bcl2l14	0.028156464	0	0.997234814	0.707687325	0.06435414	0.100800192	no	0.028156464	pos	no
liver	RNA labelling group	Cre -ve	Bcl2l2	0.026895729	0	6.624776162	4.918316778	0.013111566	0.060412271	no	0.026895729	pos	no
liver	RNA labelling group	Cre -ve	Bcl3	0.033686602	0.001154997	26.91626881	36.8653186	0.182749439	0.221209367	no	0.032531605	pos	no
liver	RNA labelling group	Cre -ve	Bcl6	0.031008134	0.000279	17.95078128	71.66177306	0.13386187	0.172889244	no	0.030729134	pos	no
liver	RNA labelling group	Cre -ve	Bcl6b	0	0.000728	1.89068127	2.054521224	0.227193407	0.260496508	no	-0.000728	neg	no
liver	RNA labelling group	Cre -ve	Bcl7a	0.035036324	0	7.673289169	6.910025586	0.040314863	0.081313097	no	0.035036324	pos	no
liver	RNA labelling group	Cre -ve	Bcl7b	0.023677554	0.001006503	19.1413635	8.126099434	0.050635354	0.088401073	no	0.022671051	pos	no
liver	RNA labelling group	Cre -ve	Bcl7c	0.02620439	0.000192	20.32248493	30.35430698	0.032221729	0.077942543	no	0.02601239	pos	no
liver	RNA labelling group	Cre -ve	Bcl9	0.027121546	0	1.783918615	1.263526908	0.066412488	0.102725775	no	0.027121546	pos	no
liver	RNA labelling group	Cre -ve	Bcl9l	0.023401769	0.000106	42.97239952	48.2388916	0.079327539	0.115315342	no	0.023295769	pos	no
liver	RNA labelling group	Cre -ve	Bclaf1	0.021667911	0.000588	35.95634487	33.35706214	0.067573111	0.10390246	no	0.021079911	pos	no
liver	RNA labelling group	Cre -ve	Bco1	0.017531003	0	12.5267144	7.434120232	0.005893879	0.049055463	yes	0.017531003	pos	yes
liver	RNA labelling group	Cre -ve	Bco2	0.03049897	0.004073233	9.599333372	9.553084724	0.075018598	0.111127087	no	0.026425737	pos	no
liver	RNA labelling group	Cre -ve	Bcor	0.006688268	0	5.410366888	5.080350194	0.029624541	0.076316422	no	0.006688268	pos	no
liver	RNA labelling group	Cre -ve	Bcorl1	0.023365956	0.000464	7.190777654	8.108997932	0.03723961	0.080037371	no	0.022901956	pos	no
liver	RNA labelling group	Cre -ve	Bcr	0.017033525	0.000287	13.36683976	18.28445263	0.079070621	0.115151951	no	0.016746525	pos	no
liver	RNA labelling group	Cre -ve	Bcs1l	0.025453702	8.87e-05	12.98183888	13.59576813	0.015991753	0.063712578	no	0.025365002	pos	no
liver	RNA labelling group	Cre -ve	Bdh1	0.028722748	8.92e-05	361.260894	223.96494	0.044473674	0.083734932	no	0.028633548	pos	no
liver	RNA labelling group	Cre -ve	Bdh2	0.019259945	0.000296	14.89475392	26.03819176	0.338683138	0.371234489	no	0.018963945	pos	no
liver	RNA labelling group	Cre -ve	Bdnf	0.030363014	0	3.449907613	4.069910953	0.007898534	0.052858592	no	0.030363014	pos	no
liver	RNA labelling group	Cre -ve	Bdp1	0.033050395	0.000633	5.036268307	3.05406954	0.276237707	0.308070642	no	0.032417395	pos	no
liver	RNA labelling group	Cre -ve	Becn1	0.029018322	0.000393	57.13241346	59.14330042	0.057473029	0.094356819	no	0.028625322	pos	no
liver	RNA labelling group	Cre -ve	Bend3	0.0278666	0	1.627989133	2.96431745	0.035934825	0.07954246	no	0.0278666	pos	no
liver	RNA labelling group	Cre -ve	Bend7	0.026584405	0.000345	9.940361231	8.85101149	0.047779111	0.086117981	no	0.026239405	pos	no
liver	RNA labelling group	Cre -ve	Bet1	0.034247299	0.000223	50.98588191	33.86617652	0.017753399	0.065770728	no	0.034024299	pos	no
liver	RNA labelling group	Cre -ve	Bet1l	0.030952501	0.000194	56.71455986	56.62327107	0.116844747	0.154521381	no	0.030758501	pos	no
liver	RNA labelling group	Cre -ve	Bex3	0.000786	0.009416196	0.929832833	1.731612829	0.907103285	0.949693278	no	-0.008630196	neg	no
liver	RNA labelling group	Cre -ve	Bfar	0.026680653	0.000167	198.9107383	137.1881995	0.09693373	0.133340123	no	0.026513653	pos	no
liver	RNA labelling group	Cre -ve	Bgn	0.000664	0	67.72081343	75.45945821	0.00052	0.04775034	yes	0.000664	pos	yes
liver	RNA labelling group	Cre -ve	Bhlhb9	0.018179831	0	1.444287238	0.854145251	0.055910152	0.092836641	no	0.018179831	pos	no
liver	RNA labelling group	Cre -ve	Bhlhe40	0.027521713	0.000173	29.59769685	35.61157584	0.032589706	0.078056153	no	0.027348713	pos	no
liver	RNA labelling group	Cre -ve	Bhlhe41	0.041343669	0	1.392258612	2.319904287	0.171522079	0.211605273	no	0.041343669	pos	no
liver	RNA labelling group	Cre -ve	Bhmt	0.028643214	0.000211	1686.372125	2751.28041	0.03551562	0.079328777	no	0.028432214	pos	no
liver	RNA labelling group	Cre -ve	Bhmt2	0.028753782	0.00017	122.4411063	138.4288207	0.044884915	0.083940621	no	0.028583782	pos	no
liver	RNA labelling group	Cre -ve	Bicc1	0	0.000758	6.121263848	12.22670818	0.227444189	0.260734026	no	-0.000758	neg	no
liver	RNA labelling group	Cre -ve	Bicd2	0.024866208	0.000128	16.17867979	15.40521464	0.012141036	0.05898763	no	0.024738208	pos	no
liver	RNA labelling group	Cre -ve	Bid	0.031767566	0.000428	24.04159139	11.4610248	0.014514202	0.062467771	no	0.031339566	pos	no
liver	RNA labelling group	Cre -ve	Bik	0.029901548	0	6.494997376	6.618029432	0.00794144	0.052878045	no	0.029901548	pos	no
liver	RNA labelling group	Cre -ve	Bin1	0.023097174	0	11.57192306	12.14283068	0.030813242	0.076828674	no	0.023097174	pos	no
liver	RNA labelling group	Cre -ve	Bin2	0.001590446	0.001230769	7.519206152	6.535914574	0.980281433	1	no	0.000359677	pos	no
liver	RNA labelling group	Cre -ve	Bin3	0.024992587	0	9.740314671	8.445256586	0.003607794	0.04775034	yes	0.024992587	pos	yes
liver	RNA labelling group	Cre -ve	Birc2	0.028749777	0	18.23084191	15.41996165	0.005761426	0.048874835	yes	0.028749777	pos	yes
liver	RNA labelling group	Cre -ve	Birc3	0.022589807	0	10.54258459	7.791355703	0.019340274	0.067676984	no	0.022589807	pos	no
liver	RNA labelling group	Cre -ve	Birc5	0	0	0.880397113	5.715052206	1	1	no	0	zero	no
liver	RNA labelling group	Cre -ve	Birc6	0.02603523	0.00052	31.13700158	22.77324489	0.058982603	0.095899887	no	0.02551523	pos	no
liver	RNA labelling group	Cre -ve	Bivm	0.025993553	0	7.591481028	9.603456758	0.002245209	0.04775034	yes	0.025993553	pos	yes
liver	RNA labelling group	Cre -ve	Blcap	0.025608191	0.000254	26.93359326	33.42133533	0.052881584	0.090330241	no	0.025354191	pos	no
liver	RNA labelling group	Cre -ve	Blm	0.051109513	0	1.08164397	2.726590826	0.002762002	0.04775034	yes	0.051109513	pos	yes
liver	RNA labelling group	Cre -ve	Blmh	0.027816445	0.000275	83.98617788	89.08946472	0.058511834	0.095472142	no	0.027541445	pos	no
liver	RNA labelling group	Cre -ve	Blnk	0.017054407	0	2.741206827	1.970394736	0.026941153	0.074571714	no	0.017054407	pos	no
liver	RNA labelling group	Cre -ve	Bloc1s1	0.02688887	0.002046411	138.7862552	139.7236963	0.017323114	0.065291598	no	0.024842459	pos	no
liver	RNA labelling group	Cre -ve	Bloc1s2	0.039037881	0	10.14274839	3.378616927	0.002884034	0.04775034	yes	0.039037881	pos	yes
liver	RNA labelling group	Cre -ve	Bloc1s3	0.019090645	0.000309	5.404213878	5.492426548	0.053162785	0.090590477	no	0.018781645	pos	no
liver	RNA labelling group	Cre -ve	Bloc1s4	0.031578502	8.27e-05	20.34348573	20.99803003	0.035194547	0.079287637	no	0.031495802	pos	no
liver	RNA labelling group	Cre -ve	Bloc1s5	0.026643928	5.17e-05	28.16149339	32.374004	0.010767389	0.056867803	no	0.026592228	pos	no
liver	RNA labelling group	Cre -ve	Bloc1s6	0.025147518	0	12.41723424	8.181176105	0.013099385	0.060412271	no	0.025147518	pos	no
liver	RNA labelling group	Cre -ve	Blvra	0.021986003	0.00013	23.08734595	21.32566735	0.008917671	0.054274608	no	0.021856003	pos	no
liver	RNA labelling group	Cre -ve	Blvrb	0.031199848	0.000615	371.8256484	130.1553628	0.0195454	0.067948406	no	0.030584848	pos	no
liver	RNA labelling group	Cre -ve	Blzf1	0.031589388	0.000241	14.18064981	12.30250455	0.054075934	0.091261729	no	0.031348388	pos	no
liver	RNA labelling group	Cre -ve	Bmf	0.012313907	0	1.869567975	2.628989587	0.050443632	0.088220997	no	0.012313907	pos	no
liver	RNA labelling group	Cre -ve	Bmi1	0.021325216	0	27.45471901	20.64088451	0.002334245	0.04775034	yes	0.021325216	pos	yes
liver	RNA labelling group	Cre -ve	Bmp1	0.028205867	9.33e-05	43.15343992	39.91568855	0.012522541	0.05956065	no	0.028112567	pos	no
liver	RNA labelling group	Cre -ve	Bmp10	0.00059	0.000236	7.731069959	3.939027673	0.99383815	1	no	0.000354	pos	no
liver	RNA labelling group	Cre -ve	Bmp2	0.000264	0.000155	35.84866715	29.25211384	0.523774555	0.560443463	no	0.000109	pos	no
liver	RNA labelling group	Cre -ve	Bmp2k	0.02105542	0.00065	5.761598869	5.235363785	0.017604095	0.065683003	no	0.02040542	pos	no
liver	RNA labelling group	Cre -ve	Bmp4	0.012000818	0.00298474	8.308169942	15.3033837	0.39309326	0.426067891	no	0.009016078	pos	no
liver	RNA labelling group	Cre -ve	Bmp5	0.002227433	0	9.951363808	5.944792834	0.068535637	0.104690486	no	0.002227433	pos	no
liver	RNA labelling group	Cre -ve	Bmp6	0.008115682	0.001012402	2.944717455	3.521784933	0.156383193	0.196333185	no	0.00710328	pos	no
liver	RNA labelling group	Cre -ve	Bmp7	0.01754386	0	0.970112685	2.974984101	0.149106696	0.188844255	no	0.01754386	pos	no
liver	RNA labelling group	Cre -ve	Bmper	0.009772432	0	4.307284481	0.628131156	0.082170408	0.118055142	no	0.009772432	pos	no
liver	RNA labelling group	Cre -ve	Bmpr1a	0.033052449	0	29.86489221	18.36835526	0.004667213	0.04775034	yes	0.033052449	pos	yes
liver	RNA labelling group	Cre -ve	Bmpr2	0.014125549	0.000136	42.2772573	36.28674685	0.056275689	0.093158869	no	0.013989549	pos	no
liver	RNA labelling group	Cre -ve	Bms1	0.024111015	0.000451	23.29059542	27.53320565	0.015171783	0.06307437	no	0.023660015	pos	no
liver	RNA labelling group	Cre -ve	Bmt2	0.030424305	7.8e-05	24.30093208	25.23209395	0.023844162	0.071784544	no	0.030346305	pos	no
liver	RNA labelling group	Cre -ve	Bmyc	0.020547683	0.001367989	5.397382145	8.034009975	0.2836554	0.315401372	no	0.019179694	pos	no
liver	RNA labelling group	Cre -ve	Bnip1	0.021533809	0.00136222	9.996524662	14.75292158	0.112606359	0.149974504	no	0.020171589	pos	no
liver	RNA labelling group	Cre -ve	Bnip2	0.017938188	0.000241	79.81727044	98.09096133	0.157801061	0.19778086	no	0.017697188	pos	no
liver	RNA labelling group	Cre -ve	Bnip3	0.030106281	0.000194	253.1447975	144.8927021	0.044429393	0.083730702	no	0.029912281	pos	no
liver	RNA labelling group	Cre -ve	Bnip3l	0.030594427	0.000202	157.7066936	125.555336	0.046122606	0.08490026	no	0.030392427	pos	no
liver	RNA labelling group	Cre -ve	Bod1	0.024210158	7.17e-05	32.25069334	38.72178366	0.030550992	0.076828674	no	0.024138458	pos	no
liver	RNA labelling group	Cre -ve	Bod1l	0.034950861	0	5.393926186	4.137630942	0.00511789	0.047821124	yes	0.034950861	pos	yes
liver	RNA labelling group	Cre -ve	Bok	0.024314014	0	9.57127984	11.26664055	0.002906779	0.04775034	yes	0.024314014	pos	yes
liver	RNA labelling group	Cre -ve	Bola1	0.026704303	0.003606245	29.05913041	26.24040212	0.320817056	0.353076009	no	0.023098058	pos	no
liver	RNA labelling group	Cre -ve	Bola2	0.02791199	0.000468	48.24412858	37.58664068	0.014009802	0.061631283	no	0.02744399	pos	no
liver	RNA labelling group	Cre -ve	Bola3	0.033274703	0.000372	127.988581	127.4621332	0.021768861	0.070161323	no	0.032902703	pos	no
liver	RNA labelling group	Cre -ve	Bop1	0.0258826	0.00024	14.0573054	13.58843197	0.015671734	0.063288583	no	0.0256426	pos	no
liver	RNA labelling group	Cre -ve	Bora	0.024390244	0	0.475310493	1.20634992	0.164566223	0.204458991	no	0.024390244	pos	no
liver	RNA labelling group	Cre -ve	Borcs5	0.018867617	0	5.434430908	11.38520709	0.027644663	0.075247071	no	0.018867617	pos	no
liver	RNA labelling group	Cre -ve	Borcs6	0.022288029	0.000437	13.63261857	20.38784163	0.10265955	0.139240461	no	0.021851029	pos	no
liver	RNA labelling group	Cre -ve	Borcs7	0.023618758	0.000695	20.07376119	18.45436551	0.108107153	0.145130483	no	0.022923758	pos	no
liver	RNA labelling group	Cre -ve	Borcs8	0.021744573	0.000392	31.5290073	25.85424217	0.013256825	0.060544738	no	0.021352573	pos	no
liver	RNA labelling group	Cre -ve	Bpgm	0.02155728	0	12.66304779	10.6080363	0.003120939	0.04775034	yes	0.02155728	pos	yes
liver	RNA labelling group	Cre -ve	Bphl	0.032916129	0.000244	88.37102496	115.9604759	0.013513738	0.061001324	no	0.032672129	pos	no
liver	RNA labelling group	Cre -ve	Bpnt1	0.02898807	6.06e-05	45.83997344	39.83479822	0.017253041	0.06521453	no	0.02892747	pos	no
liver	RNA labelling group	Cre -ve	Bptf	0.034545117	0.000131	50.15416923	42.95650593	0.038184801	0.080363575	no	0.034414117	pos	no
liver	RNA labelling group	Cre -ve	Braf	0.030128499	0.000149	29.29901144	26.59224693	0.02801322	0.075476557	no	0.029979499	pos	no
liver	RNA labelling group	Cre -ve	Brap	0.028245016	0.000351	144.0080286	136.7328475	0.07406564	0.11032146	no	0.027894016	pos	no
liver	RNA labelling group	Cre -ve	Brat1	0.021763243	0	3.906164044	2.989626693	0.040835398	0.081520741	no	0.021763243	pos	no
liver	RNA labelling group	Cre -ve	Brca1	0.045454545	0	0.55955502	1.546135123	0.175402261	0.214701571	no	0.045454545	pos	no
liver	RNA labelling group	Cre -ve	Brca2	0.038095238	0	1.047481332	1.381160554	0.196322655	0.233407776	no	0.038095238	pos	no
liver	RNA labelling group	Cre -ve	Brcc3	0.029967597	0.000186	24.43606542	23.10597741	0.332566705	0.36499883	no	0.029781597	pos	no
liver	RNA labelling group	Cre -ve	Brd1	0.030889226	9.3e-05	15.21641804	14.11778296	0.041749979	0.082166269	no	0.030796226	pos	no
liver	RNA labelling group	Cre -ve	Brd2	0.032900316	0.00013	60.7386494	50.22545793	0.084406288	0.120413458	no	0.032770316	pos	no
liver	RNA labelling group	Cre -ve	Brd3	0.030175277	0.00012	64.15374261	72.32374285	0.087610031	0.123608913	no	0.030055277	pos	no
liver	RNA labelling group	Cre -ve	Brd4	0.029337607	0.00083	23.11341607	24.9536983	0.086503705	0.122586232	no	0.028507607	pos	no
liver	RNA labelling group	Cre -ve	Brd7	0.032936764	0	25.83140247	20.66014137	0.003677508	0.04775034	yes	0.032936764	pos	yes
liver	RNA labelling group	Cre -ve	Brd8	0.032807831	0.000662	23.70330473	18.30567379	0.191005966	0.228701994	no	0.032145831	pos	no
liver	RNA labelling group	Cre -ve	Brd9	0.014902414	0	5.29517535	5.185093221	0.02643269	0.074369942	no	0.014902414	pos	no
liver	RNA labelling group	Cre -ve	Brdt	0.033228188	0	2.444552598	2.765476708	0.018439462	0.066734123	no	0.033228188	pos	no
liver	RNA labelling group	Cre -ve	Bre	0.027531617	0.000146	27.89316957	27.36442147	0.029292699	0.076316422	no	0.027385617	pos	no
liver	RNA labelling group	Cre -ve	Brf1	0.024256692	0.000663	7.557703774	11.10871824	0.032534916	0.078052452	no	0.023593692	pos	no
liver	RNA labelling group	Cre -ve	Brf2	0.02278917	0	4.673135268	6.119973994	0.034874372	0.079220625	no	0.02278917	pos	no
liver	RNA labelling group	Cre -ve	Bri3	0.021015359	0.000186	269.7762364	348.4720054	0.062618544	0.099199994	no	0.020829359	pos	no
liver	RNA labelling group	Cre -ve	Bri3bp	0.025934947	0.000153	32.01458878	46.33383179	0.049277515	0.087388195	no	0.025781947	pos	no
liver	RNA labelling group	Cre -ve	Brip1	0.030205599	0	1.318349917	1.857443968	0.024259894	0.072224904	no	0.030205599	pos	no
liver	RNA labelling group	Cre -ve	Brix1	0.034150763	5.8e-05	26.88504903	22.49435254	0.01019487	0.056037075	no	0.034092763	pos	no
liver	RNA labelling group	Cre -ve	Brk1	0.023239082	7.77e-05	64.98026561	56.84361916	0.007084107	0.051470668	no	0.023161382	pos	no
liver	RNA labelling group	Cre -ve	Brms1	0.014255381	0	4.498260106	4.459136131	0.01821381	0.066514995	no	0.014255381	pos	no
liver	RNA labelling group	Cre -ve	Brms1l	0.025518341	0	2.372486253	1.266457813	0.211825195	0.24634959	no	0.025518341	pos	no
liver	RNA labelling group	Cre -ve	Brox	0.020916346	0.000572	32.9700026	40.14852726	0.067354325	0.103726181	no	0.020344346	pos	no
liver	RNA labelling group	Cre -ve	Brpf1	0.023390538	0.000226	13.32417554	13.28832997	0.031751897	0.077640393	no	0.023164538	pos	no
liver	RNA labelling group	Cre -ve	Brpf3	0.022560822	0	19.59861121	14.06610877	0.004638492	0.04775034	yes	0.022560822	pos	yes
liver	RNA labelling group	Cre -ve	Brwd1	0.038482977	0.001545379	14.13045131	13.59099277	0.214103885	0.248467777	no	0.036937598	pos	no
liver	RNA labelling group	Cre -ve	Brwd3	0.024109762	0.000956	8.482495091	8.502445084	0.321321306	0.353565849	no	0.023153762	pos	no
liver	RNA labelling group	Cre -ve	Bscl2	0.027075361	0.000129	50.09606067	54.37383229	0.018008984	0.066161372	no	0.026946361	pos	no
liver	RNA labelling group	Cre -ve	Bsdc1	0.037974397	0	40.26626302	18.47215261	0.001619881	0.04775034	yes	0.037974397	pos	yes
liver	RNA labelling group	Cre -ve	Bsg	0.025230214	0.000772	257.662323	195.5303871	0.010070026	0.055856494	no	0.024458214	pos	no
liver	RNA labelling group	Cre -ve	Bst2	0.031547542	0.000509	44.7185521	47.23945939	0.013110649	0.060412271	no	0.031038542	pos	no
liver	RNA labelling group	Cre -ve	Btaf1	0.028176618	0.000237	36.97654765	26.0960667	0.063053049	0.099634338	no	0.027939618	pos	no
liver	RNA labelling group	Cre -ve	Btbd1	0.021407999	0.000245	36.01413289	35.79642758	0.037216556	0.080029631	no	0.021162999	pos	no
liver	RNA labelling group	Cre -ve	Btbd10	0.016518714	0	1.715047443	2.055689909	0.053262612	0.090644275	no	0.016518714	pos	no
liver	RNA labelling group	Cre -ve	Btbd11	0	0	1.237842345	1.610925893	1	1	no	0	zero	no
liver	RNA labelling group	Cre -ve	Btbd2	0.023175342	0	8.647142923	7.776826091	0.006540014	0.050596723	no	0.023175342	pos	no
liver	RNA labelling group	Cre -ve	Btbd3	0.022425783	0.000531	3.142275375	4.249178504	0.326276494	0.358655078	no	0.021894783	pos	no
liver	RNA labelling group	Cre -ve	Btbd6	0.023956523	0	8.563536336	8.094232112	0.041809284	0.082177412	no	0.023956523	pos	no
liver	RNA labelling group	Cre -ve	Btbd7	0.027802229	0.000387	8.560730783	9.288857567	0.132342479	0.171408464	no	0.027415229	pos	no
liver	RNA labelling group	Cre -ve	Btbd9	0.027491562	0.001700737	25.8871158	27.99875296	0.189498455	0.227401483	no	0.025790825	pos	no
liver	RNA labelling group	Cre -ve	Btc	0.038329473	0	2.377580024	0.822042142	0.078060229	0.114290267	no	0.038329473	pos	no
liver	RNA labelling group	Cre -ve	Btd	0.033130543	9.97e-05	60.84129546	50.16612096	0.023556291	0.071619379	no	0.033030843	pos	no
liver	RNA labelling group	Cre -ve	Btf3	0.036425038	0.000376	185.1047128	121.8485711	0.014140391	0.061727376	no	0.036049038	pos	no
liver	RNA labelling group	Cre -ve	Btf3l4	0.026924557	4.56e-05	76.50360367	73.62251906	0.019350572	0.067676984	no	0.026878957	pos	no
liver	RNA labelling group	Cre -ve	Btg1	0.026685955	7.24e-05	70.62990531	55.2642758	0.049663417	0.087685214	no	0.026613555	pos	no
liver	RNA labelling group	Cre -ve	Btg2	0.037098525	0.000362	35.01697899	11.0288133	0.049847377	0.087820733	no	0.036736525	pos	no
liver	RNA labelling group	Cre -ve	Btg3	0.043822637	0	0.933726308	0.665388295	0.033136102	0.078284779	no	0.043822637	pos	no
liver	RNA labelling group	Cre -ve	Btk	0	0	1.51667461	2.047727781	1	1	no	0	zero	no
liver	RNA labelling group	Cre -ve	Btnl9	0.001838786	0	10.21990003	7.829196551	0.032953947	0.078124971	no	0.001838786	pos	no
liver	RNA labelling group	Cre -ve	Btrc	0.027666801	0	5.443353675	8.198974296	0.004600264	0.04775034	yes	0.027666801	pos	yes
liver	RNA labelling group	Cre -ve	Bub3	0.024798162	0.000276	30.3882745	35.23263907	0.03070019	0.076828674	no	0.024522162	pos	no
liver	RNA labelling group	Cre -ve	Bud13	0.029207753	0	2.348454909	6.421659537	0.035900271	0.07954246	no	0.029207753	pos	no
liver	RNA labelling group	Cre -ve	Bud31	0.024734256	0.000244	59.08215225	48.30824683	0.042904608	0.082488675	no	0.024490256	pos	no
liver	RNA labelling group	Cre -ve	Bysl	0.031293176	0.001473622	15.6264984	14.45391024	0.04305626	0.082575163	no	0.029819554	pos	no
liver	RNA labelling group	Cre -ve	Bzw1	0.02660546	0.000636	72.425479	63.58243278	0.090813523	0.126814258	no	0.02596946	pos	no
liver	RNA labelling group	Cre -ve	Bzw2	0.029581753	0	7.456018551	11.30704304	0.005138688	0.047871523	yes	0.029581753	pos	yes
liver	RNA labelling group	Cre -ve	C030006K11Rik	0.022401373	0	25.63868153	25.2393709	0.001365082	0.04775034	yes	0.022401373	pos	yes
liver	RNA labelling group	Cre -ve	C130026I21Rik	0.004728132	0	0.822195024	0.861881841	0.206985977	0.242230138	no	0.004728132	pos	no
liver	RNA labelling group	Cre -ve	C130050O18Rik	0.004331723	0.001972387	1.630044251	1.858970824	0.262791134	0.29494597	no	0.002359336	pos	no
liver	RNA labelling group	Cre -ve	C130074G19Rik	0.021463633	0.000164	73.24468777	96.09250298	0.065766526	0.102060806	no	0.021299633	pos	no
liver	RNA labelling group	Cre -ve	C1d	0.026697572	4.43e-05	48.92650357	33.01373681	0.008535838	0.053627684	no	0.026653272	pos	no
liver	RNA labelling group	Cre -ve	C1galt1	0.028162468	5.8e-05	40.68002348	26.77670179	0.014777475	0.063011195	no	0.028104468	pos	no
liver	RNA labelling group	Cre -ve	C1galt1c1	0.032068152	0.000254	20.50833386	9.561158146	0.022385221	0.070873685	no	0.031814152	pos	no
liver	RNA labelling group	Cre -ve	C1qa	0.000391	9.99e-05	71.41980647	59.13327589	0.011697895	0.058463554	no	0.0002911	pos	no
liver	RNA labelling group	Cre -ve	C1qb	0.000728	0.000138	70.31246553	67.54175968	0.046161302	0.084900355	no	0.00059	pos	no
liver	RNA labelling group	Cre -ve	C1qbp	0.029677434	0.000194	98.94191237	82.85343851	0.01323261	0.060526656	no	0.029483434	pos	no
liver	RNA labelling group	Cre -ve	C1qc	0.000764	0.000579	57.47559771	44.92960422	0.339643775	0.372150935	no	0.000185	pos	no
liver	RNA labelling group	Cre -ve	C1qtnf1	0.001181734	0.00095	13.98578108	13.59178068	0.548986848	0.586161408	no	0.000231734	pos	no
liver	RNA labelling group	Cre -ve	C1qtnf2	0	0	1.035624178	1.13194736	1	1	no	0	zero	no
liver	RNA labelling group	Cre -ve	C1ra	0.026513534	0.00056	219.5000306	228.8837993	0.016364419	0.064277822	no	0.025953534	pos	no
liver	RNA labelling group	Cre -ve	C1rb	0.026150815	0.000423	85.72739509	127.0593308	0.005691205	0.048663175	yes	0.025727815	pos	yes
liver	RNA labelling group	Cre -ve	C1rl	0.024534485	0.000122	408.5665706	295.5272258	0.033063496	0.078182702	no	0.024412485	pos	no
liver	RNA labelling group	Cre -ve	C1s1	0.029778921	0.000366	229.8434548	249.6747875	0.014200551	0.061763315	no	0.029412921	pos	no
liver	RNA labelling group	Cre -ve	C2	0.022320379	0.000435	49.79279473	101.7721251	0.027254578	0.074798327	no	0.021885379	pos	no
liver	RNA labelling group	Cre -ve	C2cd2	0.029179875	0.000196	175.3787917	126.6310443	0.047658758	0.08601118	no	0.028983875	pos	no
liver	RNA labelling group	Cre -ve	C2cd2l	0.029522959	0.002673176	42.56094987	31.35777451	0.333736729	0.366182079	no	0.026849783	pos	no
liver	RNA labelling group	Cre -ve	C2cd3	0.023946719	0.001901514	4.810335707	6.821328357	0.012768879	0.0598882	no	0.022045205	pos	no
liver	RNA labelling group	Cre -ve	C2cd4d	0.026311845	0.003939237	1.488251912	4.299438819	0.104912205	0.141652811	no	0.022372608	pos	no
liver	RNA labelling group	Cre -ve	C2cd5	0.018880208	0	1.604704231	3.885251478	0.158097807	0.19809047	no	0.018880208	pos	no
liver	RNA labelling group	Cre -ve	C3	0.028969519	0.002170488	4397.186867	4283.482018	0.017767907	0.065770728	no	0.026799031	pos	no
liver	RNA labelling group	Cre -ve	C330006A16Rik	0.022391615	0.00042	61.30723421	80.08363541	0.116726684	0.154463831	no	0.021971615	pos	no
liver	RNA labelling group	Cre -ve	C330007P06Rik	0.026319772	0.000247	47.3152643	36.65142434	0.050788453	0.088505161	no	0.026072772	pos	no
liver	RNA labelling group	Cre -ve	C330013E15Rik	0.01826484	0	1.395553936	0.52268077	0.293283959	0.325290449	no	0.01826484	pos	no
liver	RNA labelling group	Cre -ve	C330018D20Rik	0.034376992	0	12.19596987	8.618652919	0.002355181	0.04775034	yes	0.034376992	pos	yes
liver	RNA labelling group	Cre -ve	C330021F23Rik	0.041353383	0	0.411151702	2.374981378	0.001842803	0.04775034	yes	0.041353383	pos	yes
liver	RNA labelling group	Cre -ve	C3ar1	0.000245	0.001728741	9.648496083	7.52234631	0.100860925	0.137337308	no	-0.001483741	neg	no
liver	RNA labelling group	Cre -ve	C4a	0.036338177	0	21.0865497	20.34207446	0.000538	0.04775034	yes	0.036338177	pos	yes
liver	RNA labelling group	Cre -ve	C4b	0.026845085	0.000385	501.6986496	675.3145903	0.015379069	0.06307437	no	0.026460085	pos	no
liver	RNA labelling group	Cre -ve	C4bp	0.032977414	0.000616	694.0254175	541.895964	0.017065989	0.064918109	no	0.032361414	pos	no
liver	RNA labelling group	Cre -ve	C5ar1	0	0	1.12620268	1.332304288	1	1	no	0	zero	no
liver	RNA labelling group	Cre -ve	C5ar2	0.000191	0	8.476377876	5.268052711	0.327338301	0.359656864	no	0.000191	pos	no
liver	RNA labelling group	Cre -ve	C6	0.022363087	0.001168044	44.96817406	135.1301373	0.065111134	0.101421644	no	0.021195043	pos	no
liver	RNA labelling group	Cre -ve	C730034F03Rik	0.009465201	0.000654	3.908548297	1.756676038	0.301904515	0.333922151	no	0.008811201	pos	no
liver	RNA labelling group	Cre -ve	C77080	0.037094981	0.000107	34.94699211	35.19596437	0.018122301	0.066305766	no	0.036987981	pos	no
liver	RNA labelling group	Cre -ve	C87436	0.022784532	0	7.506807094	3.742308589	0.007555549	0.052367203	no	0.022784532	pos	no
liver	RNA labelling group	Cre -ve	C8a	0.029874884	0.000272	800.9004588	985.593529	0.017213092	0.065153127	no	0.029602884	pos	no
liver	RNA labelling group	Cre -ve	C8b	0.027985624	0.000971	143.0009106	242.3430851	0.013093355	0.060412271	no	0.027014624	pos	no
liver	RNA labelling group	Cre -ve	C8g	0.022166398	0.000394	381.4679895	506.1739008	0.011627543	0.058404969	no	0.021772398	pos	no
liver	RNA labelling group	Cre -ve	C9	0.028953058	0.00062	494.8386164	795.8334221	0.010338067	0.05625709	no	0.028333058	pos	no
liver	RNA labelling group	Cre -ve	C920006O11Rik	0.018656241	0.000378	4.689592307	3.146505657	0.275996163	0.307829987	no	0.018278241	pos	no
liver	RNA labelling group	Cre -ve	CH25-588N10.2	0.0242316	0	5.040165898	3.907855355	0.005498371	0.04845976	yes	0.0242316	pos	yes
liver	RNA labelling group	Cre -ve	Caap1	0.03206522	0	5.028898541	4.294509907	0.003360993	0.04775034	yes	0.03206522	pos	yes
liver	RNA labelling group	Cre -ve	Cab39	0.025531593	6.37e-05	36.86352275	34.00414154	0.023000811	0.071016712	no	0.025467893	pos	no
liver	RNA labelling group	Cre -ve	Cab39l	0.023435027	0.000138	58.66569004	60.98333764	0.017859353	0.065895423	no	0.023297027	pos	no
liver	RNA labelling group	Cre -ve	Cabin1	0.013809834	0.000133	8.072639842	9.617035081	0.032386522	0.07802534	no	0.013676834	pos	no
liver	RNA labelling group	Cre -ve	Cables2	0.026812019	0.000483	19.33660927	19.6460515	0.149104649	0.188844255	no	0.026329019	pos	no
liver	RNA labelling group	Cre -ve	Cabyr	0.02535666	0.000133	1.623328885	14.37065238	0.159678418	0.199652312	no	0.02522366	pos	no
liver	RNA labelling group	Cre -ve	Cacfd1	0.02492566	0.000601	30.07330853	23.01565439	0.033690505	0.07860002	no	0.02432466	pos	no
liver	RNA labelling group	Cre -ve	Cachd1	0	0	2.52587496	2.151763448	1	1	no	0	zero	no
liver	RNA labelling group	Cre -ve	Cacna1a	0.006232701	0	3.987052884	4.916318771	0.049008956	0.087217845	no	0.006232701	pos	no
liver	RNA labelling group	Cre -ve	Cacna2d1	0	0	1.419489122	0.91073895	1	1	no	0	zero	no
liver	RNA labelling group	Cre -ve	Cactin	0.020612323	0	9.11606307	11.07927782	0.007142797	0.051607927	no	0.020612323	pos	no
liver	RNA labelling group	Cre -ve	Cacul1	0.028201694	0.000207	78.81399012	78.77599226	0.051063657	0.088721155	no	0.027994694	pos	no
liver	RNA labelling group	Cre -ve	Cacybp	0.029273176	0	58.11608146	32.71309419	0.002685917	0.04775034	yes	0.029273176	pos	yes
liver	RNA labelling group	Cre -ve	Cad	0.018825055	0	6.091376076	7.535225416	0.044247806	0.083571018	no	0.018825055	pos	no
liver	RNA labelling group	Cre -ve	Cadm1	0.019482376	0.000674	73.7026813	55.21234659	0.06825227	0.104508594	no	0.018808376	pos	no
liver	RNA labelling group	Cre -ve	Cadm3	0.00109529	0.000551	3.314401232	3.718997353	0.495430303	0.531208664	no	0.00054429	pos	no
liver	RNA labelling group	Cre -ve	Cadm4	0.033421428	0	4.546374803	3.052429704	0.004879015	0.04775034	yes	0.033421428	pos	yes
liver	RNA labelling group	Cre -ve	Cadps2	0.035860922	0.000352	14.6554502	13.48800214	0.198310493	0.235162914	no	0.035508922	pos	no
liver	RNA labelling group	Cre -ve	Cage1	0.02875817	0	1.265992034	0.652733462	0.192511405	0.230150939	no	0.02875817	pos	no
liver	RNA labelling group	Cre -ve	Calcoco1	0.021733808	0.000704	18.80167638	20.82072805	0.200213343	0.236597773	no	0.021029808	pos	no
liver	RNA labelling group	Cre -ve	Calcrl	0.000344	0.000232	26.8249728	16.86932443	0.76389781	0.807331031	no	0.000112	pos	no
liver	RNA labelling group	Cre -ve	Cald1	0.033027344	0.00025	198.7212026	133.1116156	0.062224447	0.098831441	no	0.032777344	pos	no
liver	RNA labelling group	Cre -ve	Calhm2	0.000482	0.000447	1.949481511	3.206624641	0.791537129	0.83513875	no	3.5e-05	pos	no
liver	RNA labelling group	Cre -ve	Calm1	0.02739599	0.000138	635.1106317	623.5112607	0.029660415	0.076316422	no	0.02725799	pos	no
liver	RNA labelling group	Cre -ve	Calm2	0.026733044	0.000431	139.4625021	129.2241745	0.08759938	0.123608913	no	0.026302044	pos	no
liver	RNA labelling group	Cre -ve	Calm3	0.029152813	0.000398	73.43176553	68.93108066	0.071939945	0.108167848	no	0.028754813	pos	no
liver	RNA labelling group	Cre -ve	Calml4	0.005873715	0	2.475788956	1.58596373	0.234741154	0.267635818	no	0.005873715	pos	no
liver	RNA labelling group	Cre -ve	Caln1	0.034614409	0	4.808103737	3.883129399	0.017585893	0.065683003	no	0.034614409	pos	no
liver	RNA labelling group	Cre -ve	Calr	0.028476581	0.000281	680.7562219	485.9696106	0.020861832	0.069251279	no	0.028195581	pos	no
liver	RNA labelling group	Cre -ve	Calr3	0.05524974	0.042813928	5.379299396	1.292699533	0.457299205	0.491691265	no	0.012435812	pos	no
liver	RNA labelling group	Cre -ve	Calu	0.027952058	0.000222	62.56488677	46.54886192	0.017161471	0.065074206	no	0.027730058	pos	no
liver	RNA labelling group	Cre -ve	Camk1	0.013467105	7.07e-05	17.03199531	17.02806962	0.035566554	0.079352521	no	0.013396405	pos	no
liver	RNA labelling group	Cre -ve	Camk1d	0.033298768	0.000277	83.46875142	137.2733417	0.065055392	0.101374452	no	0.033021768	pos	no
liver	RNA labelling group	Cre -ve	Camk2b	0.031184485	0.000141	6.184447334	8.865644255	0.002554288	0.04775034	yes	0.031043485	pos	yes
liver	RNA labelling group	Cre -ve	Camk2d	0.011610225	0	4.797061495	3.904003486	0.038509314	0.080512425	no	0.011610225	pos	no
liver	RNA labelling group	Cre -ve	Camk2g	0.026169422	0.000287	8.93008131	5.828697557	0.042060093	0.082280936	no	0.025882422	pos	no
liver	RNA labelling group	Cre -ve	Camk2n1	0.02186061	0.00149262	563.8168365	551.1829222	0.122532691	0.160723302	no	0.02036799	pos	no
liver	RNA labelling group	Cre -ve	Camk2n2	0.016082378	0	2.230637788	1.976952393	0.058842756	0.095779129	no	0.016082378	pos	no
liver	RNA labelling group	Cre -ve	Camk4	0	0	0.669841983	0.825208412	1	1	no	0	zero	no
liver	RNA labelling group	Cre -ve	Camkk2	0.025082051	0.000118	25.11222455	27.69811076	0.018388986	0.066641954	no	0.024964051	pos	no
liver	RNA labelling group	Cre -ve	Caml	0.02708078	0.000185	14.10505516	11.0542257	0.031898844	0.077743676	no	0.02689578	pos	no
liver	RNA labelling group	Cre -ve	Camsap1	0.023850454	7.53e-05	15.90826082	19.13601616	0.199711201	0.236191201	no	0.023775154	pos	no
liver	RNA labelling group	Cre -ve	Camsap2	0.017180603	0.000282	12.24042843	10.77828812	0.114482369	0.151998809	no	0.016898603	pos	no
liver	RNA labelling group	Cre -ve	Camsap3	0.017502612	0	9.804642203	10.78412733	0.19440482	0.231611484	no	0.017502612	pos	no
liver	RNA labelling group	Cre -ve	Camta1	0.031946272	0	3.68645704	8.165107702	0.001614817	0.04775034	yes	0.031946272	pos	yes
liver	RNA labelling group	Cre -ve	Camta2	0.025949346	0.000994	9.91768271	13.21148085	0.120943137	0.159022264	no	0.024955346	pos	no
liver	RNA labelling group	Cre -ve	Cand1	0.031279511	0.000262	42.38927412	40.53174521	0.037576041	0.080097166	no	0.031017511	pos	no
liver	RNA labelling group	Cre -ve	Cand2	0.013536379	0	0.982455496	1.675951607	0.134734005	0.173752787	no	0.013536379	pos	no
liver	RNA labelling group	Cre -ve	Cant1	0.025822421	0.000188	23.44929091	27.48895129	0.218209894	0.25215553	no	0.025634421	pos	no
liver	RNA labelling group	Cre -ve	Canx	0.029950749	0.000242	303.2232009	216.5455291	0.015338084	0.06307437	no	0.029708749	pos	no
liver	RNA labelling group	Cre -ve	Cap1	0.025764526	0.000372	44.60848054	28.33583882	0.037161221	0.080029631	no	0.025392526	pos	no
liver	RNA labelling group	Cre -ve	Capg	0	0	1.676228672	1.967587481	1	1	no	0	zero	no
liver	RNA labelling group	Cre -ve	Capn1	0.018832272	0.002610085	14.65443075	14.13299817	0.232079879	0.265183434	no	0.016222187	pos	no
liver	RNA labelling group	Cre -ve	Capn10	0.023699594	0	26.11480258	19.55067718	0.002694239	0.04775034	yes	0.023699594	pos	yes
liver	RNA labelling group	Cre -ve	Capn11	0.04460557	0	1.078886435	1.71122225	0.031126948	0.077100788	no	0.04460557	pos	no
liver	RNA labelling group	Cre -ve	Capn15	0.029366896	0.001871797	8.561208332	6.169627997	0.17324696	0.212817613	no	0.027495099	pos	no
liver	RNA labelling group	Cre -ve	Capn2	0.026460691	0.00012	61.53227169	65.88776351	0.029976664	0.076474086	no	0.026340691	pos	no
liver	RNA labelling group	Cre -ve	Capn3	0.024691358	0	1.92251578	1.384910956	0.046296367	0.084995295	no	0.024691358	pos	no
liver	RNA labelling group	Cre -ve	Capn5	0.009090909	0.00140056	1.152839154	1.164870387	0.806786161	0.850327001	no	0.007690349	pos	no
liver	RNA labelling group	Cre -ve	Capn6	0.001253133	0	1.091446006	1.262943198	0.084721225	0.120761846	no	0.001253133	pos	no
liver	RNA labelling group	Cre -ve	Capn7	0.022823964	0.000139	27.39625989	33.21020944	0.008284415	0.053387067	no	0.022684964	pos	no
liver	RNA labelling group	Cre -ve	Capn8	0.001154201	0	3.362893205	8.369933904	0.02195327	0.070359729	no	0.001154201	pos	no
liver	RNA labelling group	Cre -ve	Capns1	0.020931466	0.000866	93.17114528	94.44840918	0.062910998	0.099485611	no	0.020065466	pos	no
liver	RNA labelling group	Cre -ve	Caprin1	0.032423847	0.000194	156.9869734	140.4467141	0.103611202	0.140228863	no	0.032229847	pos	no
liver	RNA labelling group	Cre -ve	Capza1	0.025157721	0.00069	25.31889093	16.62783716	0.202439586	0.238310993	no	0.024467721	pos	no
liver	RNA labelling group	Cre -ve	Capza2	0.021840851	0.000242	55.79164169	46.92519914	0.031303411	0.077180901	no	0.021598851	pos	no
liver	RNA labelling group	Cre -ve	Capzb	0.021598017	0.000168	126.6988576	122.1529158	0.029074939	0.076173537	no	0.021430017	pos	no
liver	RNA labelling group	Cre -ve	Car1	0.032827731	0.00028	7.619550899	7.320911496	0.076033129	0.112260403	no	0.032547731	pos	no
liver	RNA labelling group	Cre -ve	Car14	0.02429651	0.000462	11.98169401	60.2464499	0.14889917	0.188681392	no	0.02383451	pos	no
liver	RNA labelling group	Cre -ve	Car2	0.033919766	0.000649	5.189552627	3.114300661	0.204989089	0.240505506	no	0.033270766	pos	no
liver	RNA labelling group	Cre -ve	Car3	0.027522679	0.000351	998.0358765	4032.151713	0.131993903	0.171086773	no	0.027171679	pos	no
liver	RNA labelling group	Cre -ve	Car5a	0.019614377	9.47e-05	51.23648618	46.78154889	0.033775912	0.07860002	no	0.019519677	pos	no
liver	RNA labelling group	Cre -ve	Car5b	0.028607802	0.000242	5.599937556	8.338649869	0.164412393	0.204352842	no	0.028365802	pos	no
liver	RNA labelling group	Cre -ve	Car7	0.009053498	0	1.155384043	1.382452466	0.147986249	0.187683749	no	0.009053498	pos	no
liver	RNA labelling group	Cre -ve	Car8	0.031072292	0.000347	95.1066357	89.33834207	0.051466372	0.089121801	no	0.030725292	pos	no
liver	RNA labelling group	Cre -ve	Card10	0.019794476	0	5.600864843	5.703327743	0.007222878	0.051689268	no	0.019794476	pos	no
liver	RNA labelling group	Cre -ve	Card19	0.027865514	0	8.972360032	11.54220928	0.003184541	0.04775034	yes	0.027865514	pos	yes
liver	RNA labelling group	Cre -ve	Card6	0.0371982	0	10.04366805	6.082942395	0.008030532	0.053035008	no	0.0371982	pos	no
liver	RNA labelling group	Cre -ve	Carf	0.041992013	0	1.594260019	1.510045826	0.042377655	0.082374012	no	0.041992013	pos	no
liver	RNA labelling group	Cre -ve	Carhsp1	0.024755838	3.28e-05	72.96272394	78.11360703	0.012729636	0.059820651	no	0.024723038	pos	no
liver	RNA labelling group	Cre -ve	Carm1	0.017995394	0	6.585848889	8.54941548	0.033260018	0.078407049	no	0.017995394	pos	no
liver	RNA labelling group	Cre -ve	Carmil1	0.040178716	0.000102	3.93512453	12.53719669	0.133550434	0.172598918	no	0.040076716	pos	no
liver	RNA labelling group	Cre -ve	Carnmt1	0.029381643	0.000235	40.15578737	34.641528	0.056000751	0.09290963	no	0.029146643	pos	no
liver	RNA labelling group	Cre -ve	Carns1	0.017882853	0.012239279	1.197076837	1.453216341	0.358761228	0.391198847	no	0.005643574	pos	no
liver	RNA labelling group	Cre -ve	Cars	0.037229513	0.000203	10.32969734	14.07150799	0.198865879	0.235494401	no	0.037026513	pos	no
liver	RNA labelling group	Cre -ve	Cars2	0.022758979	0	9.055645473	8.306411599	0.00189875	0.04775034	yes	0.022758979	pos	yes
liver	RNA labelling group	Cre -ve	Casc3	0.018237949	0.000572	14.50343852	14.33148074	0.249109368	0.281453933	no	0.017665949	pos	no
liver	RNA labelling group	Cre -ve	Casc4	0.042597399	0	0.776877648	0.462224533	0.035337478	0.079328777	no	0.042597399	pos	no
liver	RNA labelling group	Cre -ve	Casd1	0.024492875	0.000144	19.94056248	21.83227635	0.048764286	0.086985484	no	0.024348875	pos	no
liver	RNA labelling group	Cre -ve	Cask	0.0275733	0.000333	10.95243173	11.28199219	0.038443631	0.080500121	no	0.0272403	pos	no
liver	RNA labelling group	Cre -ve	Caskin2	0.021541541	0	8.368242066	4.303312871	0.005271678	0.048052013	yes	0.021541541	pos	yes
liver	RNA labelling group	Cre -ve	Casp1	0	0	3.177309051	4.425865603	1	1	no	0	zero	no
liver	RNA labelling group	Cre -ve	Casp12	0.001615509	0.000222	4.419273857	3.00520134	0.877044513	0.920238435	no	0.001393509	pos	no
liver	RNA labelling group	Cre -ve	Casp2	0.02788007	0.000891	3.565505109	2.419492863	0.104880568	0.141626093	no	0.02698907	pos	no
liver	RNA labelling group	Cre -ve	Casp3	0.023911852	0.000307	18.12487807	36.82275363	0.022330598	0.070775739	no	0.023604852	pos	no
liver	RNA labelling group	Cre -ve	Casp4	0	0	1.251108449	1.745076488	1	1	no	0	zero	no
liver	RNA labelling group	Cre -ve	Casp6	0.030151505	0.000301	30.98092768	24.10832147	0.032917244	0.078124971	no	0.029850505	pos	no
liver	RNA labelling group	Cre -ve	Casp7	0.029753532	0.000828	12.13469346	12.77550787	0.056016871	0.09290969	no	0.028925532	pos	no
liver	RNA labelling group	Cre -ve	Casp8	0.020702037	0.003224374	27.65837457	24.30868009	0.230006877	0.263217368	no	0.017477663	pos	no
liver	RNA labelling group	Cre -ve	Casp8ap2	0.022628062	0	2.175092961	0.991350823	0.049922042	0.087887501	no	0.022628062	pos	no
liver	RNA labelling group	Cre -ve	Casp9	0.024330796	0.000118	11.03912899	12.62389759	0.027047536	0.074608727	no	0.024212796	pos	no
liver	RNA labelling group	Cre -ve	Cast	0.032736239	0	24.60058442	27.56203137	0.002693749	0.04775034	yes	0.032736239	pos	yes
liver	RNA labelling group	Cre -ve	Casz1	0.024420024	0	3.400207113	1.303367028	0.208247352	0.243134937	no	0.024420024	pos	no
liver	RNA labelling group	Cre -ve	Cat	0.033813278	0.000176	1230.223771	1981.905732	0.029467087	0.076316422	no	0.033637278	pos	no
liver	RNA labelling group	Cre -ve	Catsper2	0.031430057	0	4.016117635	1.691414116	0.008236913	0.053340443	no	0.031430057	pos	no
liver	RNA labelling group	Cre -ve	Cav1	0.011112371	0	3.694737876	2.500576309	0.008545621	0.053643518	no	0.011112371	pos	no
liver	RNA labelling group	Cre -ve	Cav2	0.019264167	0	5.656778959	4.612039156	0.029656241	0.076316422	no	0.019264167	pos	no
liver	RNA labelling group	Cre -ve	Cbfa2t2	0.032638491	0	6.493869788	6.635512976	0.010294318	0.056151368	no	0.032638491	pos	no
liver	RNA labelling group	Cre -ve	Cbfa2t3	0.002703747	0	7.227260066	3.349915876	0.236885713	0.269694994	no	0.002703747	pos	no
liver	RNA labelling group	Cre -ve	Cbfb	0.023336938	0.000161	14.62997	16.78954357	0.014056981	0.061677327	no	0.023175938	pos	no
liver	RNA labelling group	Cre -ve	Cbl	0.017646845	0.000344	11.93837163	20.1421328	0.079339036	0.11531803	no	0.017302845	pos	no
liver	RNA labelling group	Cre -ve	Cblb	0.020027947	0.000334	6.105613369	4.210136963	0.315786171	0.348012075	no	0.019693947	pos	no
liver	RNA labelling group	Cre -ve	Cblc	0.032623224	0.000156	17.04190098	17.48772015	0.01891192	0.06733252	no	0.032467224	pos	no
liver	RNA labelling group	Cre -ve	Cbll1	0.03038471	0.001376674	14.13753584	10.74361186	0.31300443	0.345177058	no	0.029008036	pos	no
liver	RNA labelling group	Cre -ve	Cbln3	0.026785714	0	0.737031319	0.600597946	0.162843494	0.202784	no	0.026785714	pos	no
liver	RNA labelling group	Cre -ve	Cbr1	0.028614333	0.000161	194.3878259	92.3758109	0.026889885	0.074516092	no	0.028453333	pos	no
liver	RNA labelling group	Cre -ve	Cbr4	0.029866067	0.001237765	29.33583921	28.43250885	0.051753132	0.089336434	no	0.028628302	pos	no
liver	RNA labelling group	Cre -ve	Cbs	0.023201019	0.000552	240.6569084	454.9120691	0.047116028	0.085647265	no	0.022649019	pos	no
liver	RNA labelling group	Cre -ve	Cbwd1	0.025294369	0	8.867122694	6.735438806	0.003531414	0.04775034	yes	0.025294369	pos	yes
liver	RNA labelling group	Cre -ve	Cbx2	0.032770983	0.000285	4.637238539	5.27626003	0.305579483	0.337768055	no	0.032485983	pos	no
liver	RNA labelling group	Cre -ve	Cbx3	0.023595146	0.000429	78.46241317	81.3874054	0.06769497	0.104022921	no	0.023166146	pos	no
liver	RNA labelling group	Cre -ve	Cbx4	0.030106725	0.000106	10.76343565	24.825485	0.031537119	0.077356984	no	0.030000725	pos	no
liver	RNA labelling group	Cre -ve	Cbx5	0.027896384	3.77e-05	39.62281269	35.11172913	0.012555024	0.05956065	no	0.027858684	pos	no
liver	RNA labelling group	Cre -ve	Cbx6	0.000631	0	11.79435156	14.72197522	0.011321646	0.058028835	no	0.000631	pos	no
liver	RNA labelling group	Cre -ve	Cbx7	0.025793657	0	7.218839294	8.57623024	0.028078107	0.075523095	no	0.025793657	pos	no
liver	RNA labelling group	Cre -ve	Cbx8	0.035485486	0.000764	3.616566417	7.724331139	0.08006249	0.116053073	no	0.034721486	pos	no
liver	RNA labelling group	Cre -ve	Cby1	0.032170525	0	3.545150479	3.353891394	0.00033	0.04775034	yes	0.032170525	pos	yes
liver	RNA labelling group	Cre -ve	Cc2d1a	0.018827472	0	3.21509627	3.342999625	0.022501964	0.070951276	no	0.018827472	pos	no
liver	RNA labelling group	Cre -ve	Cc2d1b	0.022294428	0.000321	11.85903579	9.589758575	0.018468139	0.066787049	no	0.021973428	pos	no
liver	RNA labelling group	Cre -ve	Cc2d2a	0.030780781	0.000548	0.87098046	1.491304066	0.32635057	0.35867053	no	0.030232781	pos	no
liver	RNA labelling group	Cre -ve	Ccar1	0.034913187	0.000348	19.25869073	14.64936774	0.059170769	0.096024662	no	0.034565187	pos	no
liver	RNA labelling group	Cre -ve	Ccbe1	0.003646185	0.003712169	3.893929492	3.065197095	0.982714217	1	no	-6.59839999999998e-05	neg	no
liver	RNA labelling group	Cre -ve	Ccdc102a	0	0	0.931020905	0.899599882	1	1	no	0	zero	no
liver	RNA labelling group	Cre -ve	Ccdc107	0.027000452	0.003421026	88.58623917	63.82582975	0.021538154	0.069952179	no	0.023579426	pos	no
liver	RNA labelling group	Cre -ve	Ccdc115	0.026063097	6.4e-05	27.23721654	18.12885701	0.020787979	0.069251279	no	0.025999097	pos	no
liver	RNA labelling group	Cre -ve	Ccdc117	0.033043376	4.53e-05	28.76611311	27.06749767	0.032161199	0.077942543	no	0.032998076	pos	no
liver	RNA labelling group	Cre -ve	Ccdc12	0.01926628	0.000338	27.75334043	34.46647049	0.04104231	0.081711125	no	0.01892828	pos	no
liver	RNA labelling group	Cre -ve	Ccdc120	0.034898694	0	3.528841607	1.553399718	0.069584442	0.10570326	no	0.034898694	pos	no
liver	RNA labelling group	Cre -ve	Ccdc122	0.02791358	0	3.650833442	3.278792144	0.021614498	0.070104878	no	0.02791358	pos	no
liver	RNA labelling group	Cre -ve	Ccdc124	0.047893821	0.027979046	17.01556596	18.9099211	0.207063281	0.24229688	no	0.019914775	pos	no
liver	RNA labelling group	Cre -ve	Ccdc125	0.021128164	0	9.104751935	9.495076729	0.040998924	0.081669857	no	0.021128164	pos	no
liver	RNA labelling group	Cre -ve	Ccdc126	0.014579192	0	1.057387756	2.021126625	0.141465808	0.181047151	no	0.014579192	pos	no
liver	RNA labelling group	Cre -ve	Ccdc127	0.025848911	0.000329	18.16065408	16.02946192	0.069471545	0.105612301	no	0.025519911	pos	no
liver	RNA labelling group	Cre -ve	Ccdc130	0.024257291	0	6.498261021	7.309447529	0.185881185	0.224300531	no	0.024257291	pos	no
liver	RNA labelling group	Cre -ve	Ccdc134	0.014694509	0.001111111	3.316343855	2.304902681	0.855367767	0.899151763	no	0.013583398	pos	no
liver	RNA labelling group	Cre -ve	Ccdc137	0.018960124	0	6.514714191	3.226544491	0.037763019	0.080157659	no	0.018960124	pos	no
liver	RNA labelling group	Cre -ve	Ccdc138	0.019498911	0	1.083807469	0.739555069	0.037059773	0.079980024	no	0.019498911	pos	no
liver	RNA labelling group	Cre -ve	Ccdc141	0.030122935	0	7.775568306	7.149042015	0.010451088	0.056342536	no	0.030122935	pos	no
liver	RNA labelling group	Cre -ve	Ccdc148	0.00245098	0	3.278713157	2.472571947	0.207178424	0.242360846	no	0.00245098	pos	no
liver	RNA labelling group	Cre -ve	Ccdc149	0.031565657	0.004587156	2.100096345	2.028391641	0.838328369	0.882171215	no	0.026978501	pos	no
liver	RNA labelling group	Cre -ve	Ccdc15	0.025974026	0	2.554943827	2.024518012	0.20192371	0.237913267	no	0.025974026	pos	no
liver	RNA labelling group	Cre -ve	Ccdc157	0.030777289	0	10.89954828	7.676775349	0.004639819	0.04775034	yes	0.030777289	pos	yes
liver	RNA labelling group	Cre -ve	Ccdc158	0.035657226	0	0.868162683	0.735456322	0.023100358	0.071038414	no	0.035657226	pos	no
liver	RNA labelling group	Cre -ve	Ccdc162	0.031324678	0	5.404916417	2.852073619	0.030602796	0.076828674	no	0.031324678	pos	no
liver	RNA labelling group	Cre -ve	Ccdc163	0.023951115	0	5.24720882	4.876838509	0.00069	0.04775034	yes	0.023951115	pos	yes
liver	RNA labelling group	Cre -ve	Ccdc166	0.032231771	0.001760563	3.091976725	3.404746511	0.238526397	0.271278665	no	0.030471208	pos	no
liver	RNA labelling group	Cre -ve	Ccdc167	0.033169463	0.001188778	7.864962852	6.394497696	0.015267003	0.06307437	no	0.031980685	pos	no
liver	RNA labelling group	Cre -ve	Ccdc17	0.046215685	0	4.128801076	1.791474265	0.010388317	0.05625709	no	0.046215685	pos	no
liver	RNA labelling group	Cre -ve	Ccdc171	0.03048796	0	1.925446052	2.877619071	0.000182	0.04775034	yes	0.03048796	pos	yes
liver	RNA labelling group	Cre -ve	Ccdc174	0.027043549	0.001370614	8.009954356	6.619691873	0.075990946	0.112223728	no	0.025672935	pos	no
liver	RNA labelling group	Cre -ve	Ccdc181	0.014999208	0	5.378440335	5.740011419	0.007178488	0.051656062	no	0.014999208	pos	no
liver	RNA labelling group	Cre -ve	Ccdc186	0.023815798	0.00039	9.125873338	8.038816504	0.098267115	0.134719953	no	0.023425798	pos	no
liver	RNA labelling group	Cre -ve	Ccdc191	0.029003268	0	3.631502134	1.721058314	0.056323115	0.093211558	no	0.029003268	pos	no
liver	RNA labelling group	Cre -ve	Ccdc22	0.030909926	0	8.061320476	6.371410734	0.034888075	0.079220625	no	0.030909926	pos	no
liver	RNA labelling group	Cre -ve	Ccdc25	0.02904522	0.000105	136.3318913	116.3241716	0.064088461	0.1005758	no	0.02894022	pos	no
liver	RNA labelling group	Cre -ve	Ccdc28a	0.032641524	0	15.68220362	20.01654728	0.003560928	0.04775034	yes	0.032641524	pos	yes
liver	RNA labelling group	Cre -ve	Ccdc28b	0.021323895	0.000819	3.284453097	4.201490079	0.230885578	0.264020706	no	0.020504895	pos	no
liver	RNA labelling group	Cre -ve	Ccdc3	0	0	1.784781545	2.337713149	1	1	no	0	zero	no
liver	RNA labelling group	Cre -ve	Ccdc30	0.026037121	0	4.300593683	5.851087408	0.028542764	0.075864458	no	0.026037121	pos	no
liver	RNA labelling group	Cre -ve	Ccdc32	0.023794163	0	7.898194088	11.10003935	0.005150835	0.047871523	yes	0.023794163	pos	yes
liver	RNA labelling group	Cre -ve	Ccdc34	0.02130629	0	0.769732874	1.09926012	0.037945055	0.080194935	no	0.02130629	pos	no
liver	RNA labelling group	Cre -ve	Ccdc36	0.031609195	0	0.840442403	0.590402024	0.243355136	0.275815159	no	0.031609195	pos	no
liver	RNA labelling group	Cre -ve	Ccdc43	0.030462806	0	9.516433317	5.680476566	0.004481434	0.04775034	yes	0.030462806	pos	yes
liver	RNA labelling group	Cre -ve	Ccdc47	0.029078307	0.000223	96.32757264	78.11789762	0.041709573	0.082131378	no	0.028855307	pos	no
liver	RNA labelling group	Cre -ve	Ccdc50	0.022614783	3.57e-05	42.89965133	38.54222107	0.015275852	0.06307437	no	0.022579083	pos	no
liver	RNA labelling group	Cre -ve	Ccdc51	0.023444605	0.000196	6.755161086	7.245712464	0.186057095	0.224372354	no	0.023248605	pos	no
liver	RNA labelling group	Cre -ve	Ccdc53	0.02815008	0.000424	35.27434091	32.70717005	0.047985329	0.086360243	no	0.02772608	pos	no
liver	RNA labelling group	Cre -ve	Ccdc57	0.080864463	0	0.746941736	2.033197747	0.042318394	0.082374012	no	0.080864463	pos	no
liver	RNA labelling group	Cre -ve	Ccdc58	0.033266233	0.000323	51.25561894	53.56125188	0.036894042	0.079980024	no	0.032943233	pos	no
liver	RNA labelling group	Cre -ve	Ccdc59	0.024311124	0	29.45866179	19.89443495	0.007479009	0.052175016	no	0.024311124	pos	no
liver	RNA labelling group	Cre -ve	Ccdc6	0.022549263	0.000633	26.89187666	23.72721535	0.128619573	0.167348262	no	0.021916263	pos	no
liver	RNA labelling group	Cre -ve	Ccdc61	0.026598373	0	2.516237552	2.836150207	0.033580277	0.07860002	no	0.026598373	pos	no
liver	RNA labelling group	Cre -ve	Ccdc64	0.037593899	0	1.734916418	0.487646756	0.015117849	0.06307437	no	0.037593899	pos	no
liver	RNA labelling group	Cre -ve	Ccdc66	0.038229583	0	8.687306289	4.028430997	0.034928915	0.079220625	no	0.038229583	pos	no
liver	RNA labelling group	Cre -ve	Ccdc68	0.002043577	0	2.246613288	1.000479949	0.117396685	0.155144315	no	0.002043577	pos	no
liver	RNA labelling group	Cre -ve	Ccdc71	0.023387451	0.000596	16.77317196	17.41399209	0.425652627	0.459234537	no	0.022791451	pos	no
liver	RNA labelling group	Cre -ve	Ccdc71l	0.023041111	0.000499	5.572430044	3.848455243	0.088951692	0.124967531	no	0.022542111	pos	no
liver	RNA labelling group	Cre -ve	Ccdc73	0.024518952	0	3.838432805	1.86365328	0.04521635	0.084240833	no	0.024518952	pos	no
liver	RNA labelling group	Cre -ve	Ccdc77	0.023146366	0	6.065446012	5.053401115	0.044615693	0.083781844	no	0.023146366	pos	no
liver	RNA labelling group	Cre -ve	Ccdc8	0	0	1.230316181	0.99732477	1	1	no	0	zero	no
liver	RNA labelling group	Cre -ve	Ccdc80	0.000889	0.000249	3.321220864	4.798674877	0.88993136	0.932859114	no	0.00064	pos	no
liver	RNA labelling group	Cre -ve	Ccdc82	0.020539268	0	3.390902834	3.366085324	0.032141058	0.077942543	no	0.020539268	pos	no
liver	RNA labelling group	Cre -ve	Ccdc84	0.031852125	0.000789	17.42491933	11.15380318	0.181166296	0.219916674	no	0.031063125	pos	no
liver	RNA labelling group	Cre -ve	Ccdc85b	0.012128326	0	4.344060478	3.255706024	0.045443267	0.084280415	no	0.012128326	pos	no
liver	RNA labelling group	Cre -ve	Ccdc86	0.031374727	0.000378	13.89372503	13.78793571	0.056784149	0.09365962	no	0.030996727	pos	no
liver	RNA labelling group	Cre -ve	Ccdc88a	0.007387362	0	1.271896602	2.7858788	0.028656391	0.075875317	no	0.007387362	pos	no
liver	RNA labelling group	Cre -ve	Ccdc88b	0	0	0.404167442	0.649218847	0.999995696	1	no	0	zero	no
liver	RNA labelling group	Cre -ve	Ccdc88c	0.016759777	0.000521	1.484567091	1.404236003	0.896734708	0.939413904	no	0.016238777	pos	no
liver	RNA labelling group	Cre -ve	Ccdc9	0.025636259	0.001158107	12.66771215	15.43614219	0.133809404	0.17284016	no	0.024478152	pos	no
liver	RNA labelling group	Cre -ve	Ccdc90b	0.026092951	0	7.631010324	7.397671499	0.033482508	0.07860002	no	0.026092951	pos	no
liver	RNA labelling group	Cre -ve	Ccdc91	0.029193784	0	23.81728849	20.55548998	0.001531077	0.04775034	yes	0.029193784	pos	yes
liver	RNA labelling group	Cre -ve	Ccdc93	0.019419717	0.00013	7.346341963	7.893505078	0.039061207	0.080655696	no	0.019289717	pos	no
liver	RNA labelling group	Cre -ve	Ccdc94	0.021737414	0	6.744219116	4.993517917	0.027765542	0.075335955	no	0.021737414	pos	no
liver	RNA labelling group	Cre -ve	Ccdc97	0.025829213	0.000923	21.03546856	28.02007601	0.141257485	0.180877379	no	0.024906213	pos	no
liver	RNA labelling group	Cre -ve	Cchcr1	0.027571512	0	1.519540526	1.554107078	0.054196112	0.091361345	no	0.027571512	pos	no
liver	RNA labelling group	Cre -ve	Ccl24	0.002067624	0	4.652282636	2.297166512	0.129140637	0.167861761	no	0.002067624	pos	no
liver	RNA labelling group	Cre -ve	Ccl25	0.029898024	0	10.21833069	7.215595849	0.000953	0.04775034	yes	0.029898024	pos	yes
liver	RNA labelling group	Cre -ve	Ccl27a	0.024063881	0.000375	9.846162384	7.747652623	0.206714216	0.242054306	no	0.023688881	pos	no
liver	RNA labelling group	Cre -ve	Ccl5	0	0	2.240556314	1.797683999	1	1	no	0	zero	no
liver	RNA labelling group	Cre -ve	Ccl6	0.001627802	0.001459255	47.35231034	28.99099923	0.916292839	0.958978285	no	0.000168547	pos	no
liver	RNA labelling group	Cre -ve	Ccl9	0.020290084	3.4e-05	29.9061919	47.91873944	0.007789584	0.052569795	no	0.020256084	pos	no
liver	RNA labelling group	Cre -ve	Ccm2	0.027269846	0.001262048	13.22032694	11.6526001	0.049636148	0.087681235	no	0.026007798	pos	no
liver	RNA labelling group	Cre -ve	Ccm2l	0.003293808	0	1.419111847	2.643273164	0.114564934	0.152057755	no	0.003293808	pos	no
liver	RNA labelling group	Cre -ve	Ccnc	0.021542535	0.000217	16.61615492	16.76890401	0.350277069	0.382819269	no	0.021325535	pos	no
liver	RNA labelling group	Cre -ve	Ccnd1	0.013807478	0.000681	62.22596969	53.24242346	0.055031813	0.092094684	no	0.013126478	pos	no
liver	RNA labelling group	Cre -ve	Ccnd2	0.000188	0.000157	53.82895581	48.50362192	0.591869883	0.630821192	no	3.1e-05	pos	no
liver	RNA labelling group	Cre -ve	Ccnd3	0.018560213	4.53e-05	36.67878606	41.66096068	0.015101639	0.06307437	no	0.018514913	pos	no
liver	RNA labelling group	Cre -ve	Ccndbp1	0.02804301	9.37e-05	19.76790296	13.7044036	0.015594537	0.063268822	no	0.02794931	pos	no
liver	RNA labelling group	Cre -ve	Ccnf	0.034088659	0.00019	19.49490703	8.236714941	0.09006966	0.126025823	no	0.033898659	pos	no
liver	RNA labelling group	Cre -ve	Ccng1	0.036478955	0.000672	78.94238961	20.3552661	0.037452535	0.080097166	no	0.035806955	pos	no
liver	RNA labelling group	Cre -ve	Ccng2	0.017947289	0	11.26987412	6.637141299	0.011484661	0.058237023	no	0.017947289	pos	no
liver	RNA labelling group	Cre -ve	Ccnh	0.029806126	0	32.23726609	30.46746671	0.001938363	0.04775034	yes	0.029806126	pos	yes
liver	RNA labelling group	Cre -ve	Ccni	0.028244189	0.00044	159.5086296	150.0855107	0.022899532	0.071009352	no	0.027804189	pos	no
liver	RNA labelling group	Cre -ve	Ccnj	0.032317802	0.000675	1.860255709	2.618557879	0.129235396	0.167966665	no	0.031642802	pos	no
liver	RNA labelling group	Cre -ve	Ccnk	0.018394285	0	17.6008465	15.22499454	0.006606281	0.050745518	no	0.018394285	pos	no
liver	RNA labelling group	Cre -ve	Ccnl1	0.034750193	0.000184	54.87103269	37.86359942	0.08056125	0.116472464	no	0.034566193	pos	no
liver	RNA labelling group	Cre -ve	Ccnl2	0.029839644	0.000289	94.49724588	71.28014269	0.041804996	0.082177412	no	0.029550644	pos	no
liver	RNA labelling group	Cre -ve	Ccnt1	0.032080602	9.7e-05	61.82838413	46.79801123	0.087317407	0.12340282	no	0.031983602	pos	no
liver	RNA labelling group	Cre -ve	Ccnt2	0.022943491	0.00023	38.3964016	32.39133356	0.070269237	0.106438313	no	0.022713491	pos	no
liver	RNA labelling group	Cre -ve	Ccny	0.028631608	0.000119	40.74431485	41.89415882	0.026274027	0.074198428	no	0.028512608	pos	no
liver	RNA labelling group	Cre -ve	Ccnyl1	0.020089044	0.000437	3.098419081	5.090309486	0.31308933	0.345238829	no	0.019652044	pos	no
liver	RNA labelling group	Cre -ve	Ccp110	0.021189894	0	1.952672569	0.927492529	0.184882548	0.223384171	no	0.021189894	pos	no
liver	RNA labelling group	Cre -ve	Ccpg1	0.024046492	0.000179	82.3933939	83.85014731	0.024254602	0.072224904	no	0.023867492	pos	no
liver	RNA labelling group	Cre -ve	Ccpg1os	0.043711382	0	7.505562652	8.628735861	0.002837196	0.04775034	yes	0.043711382	pos	yes
liver	RNA labelling group	Cre -ve	Ccr2	0.000336	0	2.584831722	2.430867718	0.263493584	0.295706602	no	0.000336	pos	no
liver	RNA labelling group	Cre -ve	Ccr5	0.000171	0.000263	17.03168152	13.68767178	0.828910557	0.872491324	no	-9.2e-05	neg	no
liver	RNA labelling group	Cre -ve	Ccrl2	0	0.002051282	1.516566229	1.687551156	0.132219643	0.171323631	no	-0.002051282	neg	no
liver	RNA labelling group	Cre -ve	Ccs	0.027530235	0.000207	142.7163798	215.3315878	0.044615032	0.083781844	no	0.027323235	pos	no
liver	RNA labelling group	Cre -ve	Ccser2	0.033430342	6.77e-05	25.66275266	26.69129532	0.065811533	0.102086884	no	0.033362642	pos	no
liver	RNA labelling group	Cre -ve	Cct2	0.030668088	0.00025	86.97084267	77.44790404	0.029882514	0.076393884	no	0.030418088	pos	no
liver	RNA labelling group	Cre -ve	Cct3	0.023970699	5.92e-05	127.6988208	94.27042258	0.024457621	0.072461847	no	0.023911499	pos	no
liver	RNA labelling group	Cre -ve	Cct4	0.029665248	0.000288	94.48672395	83.04038091	0.057253501	0.094177517	no	0.029377248	pos	no
liver	RNA labelling group	Cre -ve	Cct5	0.02809147	0.00120402	130.8551286	95.85886672	0.053893512	0.091159815	no	0.02688745	pos	no
liver	RNA labelling group	Cre -ve	Cct6a	0.030674592	0.000378	170.6040601	115.9157878	0.074633602	0.110821293	no	0.030296592	pos	no
liver	RNA labelling group	Cre -ve	Cct7	0.027707379	0.001888125	190.4377392	154.1565046	0.0688708	0.105101823	no	0.025819254	pos	no
liver	RNA labelling group	Cre -ve	Cct8	0.026024126	0.0022707	211.7923981	150.5210636	0.099150539	0.135531586	no	0.023753426	pos	no
liver	RNA labelling group	Cre -ve	Ccz1	0.029995862	0.000365	19.21133857	28.41543894	0.069742985	0.105863368	no	0.029630862	pos	no
liver	RNA labelling group	Cre -ve	Cd14	0.018232328	0.000573	8.130283689	5.594587857	0.107163151	0.144089771	no	0.017659328	pos	no
liver	RNA labelling group	Cre -ve	Cd151	0.022732053	0.001449534	62.96326913	46.132941	0.033547568	0.07860002	no	0.021282519	pos	no
liver	RNA labelling group	Cre -ve	Cd163	0.000676	7.17e-05	52.67372456	32.20841455	0.134593461	0.173609005	no	0.0006043	pos	no
liver	RNA labelling group	Cre -ve	Cd164	0.031079566	0.000111	237.7352193	232.8595551	0.032105664	0.077942543	no	0.030968566	pos	no
liver	RNA labelling group	Cre -ve	Cd180	0	0.000831	4.332697209	3.573931963	0.216722607	0.250970701	no	-0.000831	neg	no
liver	RNA labelling group	Cre -ve	Cd1d1	0.029851983	0.000152	228.3363684	168.8893099	0.016642604	0.064477279	no	0.029699983	pos	no
liver	RNA labelling group	Cre -ve	Cd207	0.002118297	0.001541208	10.10822057	14.44971774	0.831807153	0.875386026	no	0.000577089	pos	no
liver	RNA labelling group	Cre -ve	Cd209b	0	0	0.566756041	0.675584216	1	1	no	0	zero	no
liver	RNA labelling group	Cre -ve	Cd22	0	0	0.87336072	1.431544519	1	1	no	0	zero	no
liver	RNA labelling group	Cre -ve	Cd248	0	0	0.730480581	1.0928146	1	1	no	0	zero	no
liver	RNA labelling group	Cre -ve	Cd24a	0	0	3.53572971	2.829335002	1	1	no	0	zero	no
liver	RNA labelling group	Cre -ve	Cd274	0.018843557	0.004504505	3.392086913	2.017017208	0.368207541	0.400839469	no	0.014339052	pos	no
liver	RNA labelling group	Cre -ve	Cd276	0.05398619	0.000722	0.450620757	2.995365697	0.004108461	0.04775034	yes	0.05326419	pos	yes
liver	RNA labelling group	Cre -ve	Cd2ap	0.024837898	9.77e-05	48.26697696	34.90782009	0.042582658	0.082374012	no	0.024740198	pos	no
liver	RNA labelling group	Cre -ve	Cd2bp2	0.021983796	0.001007049	19.67168914	17.34126264	0.037763663	0.080157659	no	0.020976747	pos	no
liver	RNA labelling group	Cre -ve	Cd300a	0.001505569	0.004233958	4.585426674	6.298546121	0.097628032	0.134105302	no	-0.002728389	neg	no
liver	RNA labelling group	Cre -ve	Cd300c2	0	0	5.550445588	4.487140915	1	1	no	0	zero	no
liver	RNA labelling group	Cre -ve	Cd300e	0.000191	0.000505	3.278669132	2.738538298	0.768009303	0.811532773	no	-0.000314	neg	no
liver	RNA labelling group	Cre -ve	Cd300ld	6.23e-05	0	24.29260322	22.97396041	0.269479527	0.30143372	no	6.23e-05	pos	no
liver	RNA labelling group	Cre -ve	Cd300lf	0.001237757	0.00042	4.814927606	4.455857302	0.236881618	0.269694994	no	0.000817757	pos	no
liver	RNA labelling group	Cre -ve	Cd300lg	0.000843	0.000131	15.40816044	16.2667063	0.070542795	0.106752024	no	0.000712	pos	no
liver	RNA labelling group	Cre -ve	Cd302	0.038166524	0.000338	390.0677295	152.859384	0.015175484	0.06307437	no	0.037828524	pos	no
liver	RNA labelling group	Cre -ve	Cd320	0.021706848	0	5.940223209	4.836763024	0.04907349	0.08725195	no	0.021706848	pos	no
liver	RNA labelling group	Cre -ve	Cd33	0	0	1.63220775	1.161827344	1	1	no	0	zero	no
liver	RNA labelling group	Cre -ve	Cd34	0.003584229	0	1.06902815	2.262255305	0.151551252	0.191311846	no	0.003584229	pos	no
liver	RNA labelling group	Cre -ve	Cd36	0.031325038	0.00032	84.24139937	24.18582127	0.010447441	0.056342536	no	0.031005038	pos	no
liver	RNA labelling group	Cre -ve	Cd37	0	0	1.510392767	0.685308565	1	1	no	0	zero	no
liver	RNA labelling group	Cre -ve	Cd38	0.000555	0.000235	7.935126484	5.416385416	0.399303868	0.432329	no	0.00032	pos	no
liver	RNA labelling group	Cre -ve	Cd3eap	0.019858551	0	9.018881698	8.132084051	0.007495357	0.052175016	no	0.019858551	pos	no
liver	RNA labelling group	Cre -ve	Cd4	0.037037037	0.002575111	0.279534682	1.061059414	0.876465549	0.919711699	no	0.034461926	pos	no
liver	RNA labelling group	Cre -ve	Cd40	0	0	1.0233335	0.335799014	1	1	no	0	zero	no
liver	RNA labelling group	Cre -ve	Cd44	0.000673	0.000153	12.53570164	11.49125355	0.163714807	0.203634028	no	0.00052	pos	no
liver	RNA labelling group	Cre -ve	Cd46	0.020179749	0	1.231126979	0.605167844	0.006872209	0.05082713	no	0.020179749	pos	no
liver	RNA labelling group	Cre -ve	Cd47	0.023675188	0.000392	158.2710493	137.1533536	0.035450493	0.079328777	no	0.023283188	pos	no
liver	RNA labelling group	Cre -ve	Cd48	0.000539	0.002264493	2.506170615	1.957504539	0.455088066	0.489489972	no	-0.001725493	neg	no
liver	RNA labelling group	Cre -ve	Cd52	0.005291467	0.003946794	25.03947238	15.43649011	0.216454716	0.250733356	no	0.001344673	pos	no
liver	RNA labelling group	Cre -ve	Cd53	0.00015	0	8.782870058	7.190522393	0.289528311	0.321363519	no	0.00015	pos	no
liver	RNA labelling group	Cre -ve	Cd55	0.000298	0.000452	9.088170176	7.53861638	0.729258846	0.772635557	no	-0.000154	neg	no
liver	RNA labelling group	Cre -ve	Cd59a	0.02712149	7.83e-05	344.0924864	272.7594939	0.014540338	0.062485236	no	0.02704319	pos	no
liver	RNA labelling group	Cre -ve	Cd59b	0.02586666	0	2.380670809	2.977780687	0.007673907	0.052441532	no	0.02586666	pos	no
liver	RNA labelling group	Cre -ve	Cd5l	0.001228305	0.000499	138.464667	116.220824	0.157377974	0.19735406	no	0.000729305	pos	no
liver	RNA labelling group	Cre -ve	Cd63	0.00731586	0.00046	40.66406146	15.93818466	0.000173	0.04775034	yes	0.00685586	pos	yes
liver	RNA labelling group	Cre -ve	Cd68	0.006536095	0	11.98488119	12.12219196	0.009604053	0.054847416	no	0.006536095	pos	no
liver	RNA labelling group	Cre -ve	Cd72	0	0	3.758575517	2.725176528	1	1	no	0	zero	no
liver	RNA labelling group	Cre -ve	Cd74	0.00081	0.000149	38.29645458	49.00899484	0.038557404	0.080523868	no	0.000661	pos	no
liver	RNA labelling group	Cre -ve	Cd81	0.031365489	0.000562	326.3663701	268.830012	0.012663534	0.059682398	no	0.030803489	pos	no
liver	RNA labelling group	Cre -ve	Cd82	0.024030977	0.000126	22.58965714	31.6950305	0.015437969	0.063118917	no	0.023904977	pos	no
liver	RNA labelling group	Cre -ve	Cd83	0	0	2.410285695	1.660130504	1	1	no	0	zero	no
liver	RNA labelling group	Cre -ve	Cd84	0.000127	0.000222	14.59422568	9.189045142	0.654815035	0.696294421	no	-9.5e-05	neg	no
liver	RNA labelling group	Cre -ve	Cd86	0.00211331	0	4.312446845	2.302084334	0.037464297	0.080097166	no	0.00211331	pos	no
liver	RNA labelling group	Cre -ve	Cd8b1	0.021505376	0	1.47297883	2.354343078	0.176821553	0.215980705	no	0.021505376	pos	no
liver	RNA labelling group	Cre -ve	Cd9	0.031754475	0.000388	36.1405152	17.88621004	0.004598311	0.04775034	yes	0.031366475	pos	yes
liver	RNA labelling group	Cre -ve	Cd93	0.00079	0.000128	14.39059868	17.39678997	0.078356656	0.114572884	no	0.000662	pos	no
liver	RNA labelling group	Cre -ve	Cd99l2	0.021528143	0.000997	27.46717008	24.97705179	0.106017846	0.142855162	no	0.020531143	pos	no
liver	RNA labelling group	Cre -ve	Cda	0.030918047	0	31.284305	12.80008967	0.004532579	0.04775034	yes	0.030918047	pos	yes
liver	RNA labelling group	Cre -ve	Cdadc1	0.025227445	0.000669	62.98977801	45.3966166	0.091435658	0.127445351	no	0.024558445	pos	no
liver	RNA labelling group	Cre -ve	Cdan1	0.025255596	0	2.452347656	2.815635978	0.051422677	0.089098845	no	0.025255596	pos	no
liver	RNA labelling group	Cre -ve	Cdc123	0.030378544	0.000765	79.04766114	53.818695	0.098706726	0.135100784	no	0.029613544	pos	no
liver	RNA labelling group	Cre -ve	Cdc14b	0.031005778	0.000104	63.23641809	64.4866371	0.052540186	0.08997855	no	0.030901778	pos	no
liver	RNA labelling group	Cre -ve	Cdc16	0.027414735	0	13.8574756	11.2782196	0.002987819	0.04775034	yes	0.027414735	pos	yes
liver	RNA labelling group	Cre -ve	Cdc23	0.02443889	0.000498	9.188402426	10.16890855	0.041363185	0.081998242	no	0.02394089	pos	no
liver	RNA labelling group	Cre -ve	Cdc25a	0.023116438	0	5.09662978	6.160634032	0.182989579	0.221397431	no	0.023116438	pos	no
liver	RNA labelling group	Cre -ve	Cdc25b	0.030769231	0	0.950620986	0.635631959	0.228935603	0.262192251	no	0.030769231	pos	no
liver	RNA labelling group	Cre -ve	Cdc26	0.029420108	9.8e-05	21.86905954	18.07930237	0.013343511	0.060645255	no	0.029322108	pos	no
liver	RNA labelling group	Cre -ve	Cdc27	0.030084858	0.000187	20.44976285	13.61711168	0.015041256	0.06307437	no	0.029897858	pos	no
liver	RNA labelling group	Cre -ve	Cdc34	0.023666281	0	66.62423698	55.51846438	0.002961292	0.04775034	yes	0.023666281	pos	yes
liver	RNA labelling group	Cre -ve	Cdc34b	0.058377425	0	0.339197853	0.301236573	0.005973489	0.049340111	yes	0.058377425	pos	yes
liver	RNA labelling group	Cre -ve	Cdc37	0.024037876	0.000209	61.98374439	49.47445514	0.019644181	0.068082493	no	0.023828876	pos	no
liver	RNA labelling group	Cre -ve	Cdc37l1	0.023482754	0.000155	51.31500922	40.41138571	0.015741944	0.063374905	no	0.023327754	pos	no
liver	RNA labelling group	Cre -ve	Cdc40	0.028134499	0	12.20896309	10.84120327	0.002593831	0.04775034	yes	0.028134499	pos	yes
liver	RNA labelling group	Cre -ve	Cdc42	0.023144073	0.000185	249.5983977	230.6743461	0.033279622	0.078422328	no	0.022959073	pos	no
liver	RNA labelling group	Cre -ve	Cdc42bpa	0.024723159	0.001006056	17.21419521	13.07628438	0.138797657	0.178224065	no	0.023717103	pos	no
liver	RNA labelling group	Cre -ve	Cdc42bpb	0.031337556	0.000206	12.63157833	12.2399369	0.02930022	0.076316422	no	0.031131556	pos	no
liver	RNA labelling group	Cre -ve	Cdc42bpg	0.022473101	0	6.185366391	4.541489307	0.003284614	0.04775034	yes	0.022473101	pos	yes
liver	RNA labelling group	Cre -ve	Cdc42ep1	0.02311151	0.000827	9.461161376	10.0947422	0.590006044	0.628890773	no	0.02228451	pos	no
liver	RNA labelling group	Cre -ve	Cdc42ep2	0.00118498	0	4.211745156	4.214842023	0.056207205	0.093084178	no	0.00118498	pos	no
liver	RNA labelling group	Cre -ve	Cdc42ep3	0	0	2.552459301	1.37823007	1	1	no	0	zero	no
liver	RNA labelling group	Cre -ve	Cdc42ep4	0.030084604	8.57e-05	78.10404254	81.99752927	0.065354401	0.101707786	no	0.029998904	pos	no
liver	RNA labelling group	Cre -ve	Cdc42ep5	0.028636884	0	2.448771215	1.830853482	0.185919137	0.224314066	no	0.028636884	pos	no
liver	RNA labelling group	Cre -ve	Cdc42se1	0.022563734	0	12.41080398	7.423677854	0.002519016	0.04775034	yes	0.022563734	pos	yes
liver	RNA labelling group	Cre -ve	Cdc42se2	0.020069947	0	9.711940233	8.773105404	0.003851801	0.04775034	yes	0.020069947	pos	yes
liver	RNA labelling group	Cre -ve	Cdc5l	0.027951039	0.000113	15.62493293	16.02291577	0.06419106	0.100670718	no	0.027838039	pos	no
liver	RNA labelling group	Cre -ve	Cdc73	0.0246839	0.000197	19.82740973	23.29452119	0.110068871	0.147103113	no	0.0244869	pos	no
liver	RNA labelling group	Cre -ve	Cdca3	0.025326797	0	0.827501441	4.336114779	0.042951633	0.082520161	no	0.025326797	pos	no
liver	RNA labelling group	Cre -ve	Cdca4	0.036635206	0	5.658685664	7.354093757	0.00686532	0.05082713	no	0.036635206	pos	no
liver	RNA labelling group	Cre -ve	Cdca7	0.017467249	0	0.612884215	2.167820759	0.143296082	0.182782793	no	0.017467249	pos	no
liver	RNA labelling group	Cre -ve	Cdca7l	0	0	0.384784123	0.553964382	1	1	no	0	zero	no
liver	RNA labelling group	Cre -ve	Cdcp1	0.038886963	0	6.892509938	2.655826108	0.005647823	0.048644912	yes	0.038886963	pos	yes
liver	RNA labelling group	Cre -ve	Cdh1	0.026101492	0.000252	47.33121621	131.6618633	0.094393601	0.130623169	no	0.025849492	pos	no
liver	RNA labelling group	Cre -ve	Cdh13	0	0	1.729292966	2.716507462	1	1	no	0	zero	no
liver	RNA labelling group	Cre -ve	Cdh2	0.029507377	0.000154	283.0245165	248.135187	0.064672029	0.101082507	no	0.029353377	pos	no
liver	RNA labelling group	Cre -ve	Cdh4	0.009708738	0	2.320670273	1.453923279	0.239588265	0.272330855	no	0.009708738	pos	no
liver	RNA labelling group	Cre -ve	Cdh5	0.000285	0	12.99558254	12.4036298	0.056789765	0.09365962	no	0.000285	pos	no
liver	RNA labelling group	Cre -ve	Cdhr5	0.020674869	9.08e-05	68.97712753	86.09301697	0.009239975	0.054394596	no	0.020584069	pos	no
liver	RNA labelling group	Cre -ve	Cdip1	0.028527629	0.000177	73.97334134	71.29022605	0.057288594	0.094182986	no	0.028350629	pos	no
liver	RNA labelling group	Cre -ve	Cdipt	0.027480307	0	44.57567459	39.81715231	0.001747698	0.04775034	yes	0.027480307	pos	yes
liver	RNA labelling group	Cre -ve	Cdk1	0.021978022	4e-04	1.073957292	5.22623803	0.877682646	0.920827158	no	0.021578022	pos	no
liver	RNA labelling group	Cre -ve	Cdk10	0.023540917	0.000111	22.68944389	22.87941288	0.002789942	0.04775034	yes	0.023429917	pos	yes
liver	RNA labelling group	Cre -ve	Cdk11b	0.024062636	8.93e-05	19.03548012	21.48441899	0.012175576	0.05898763	no	0.023973336	pos	no
liver	RNA labelling group	Cre -ve	Cdk12	0.02206536	0	9.972521005	7.295860221	0.005465749	0.048434136	yes	0.02206536	pos	yes
liver	RNA labelling group	Cre -ve	Cdk13	0.03428483	9.23e-05	19.727057	16.44447984	0.019167337	0.067617478	no	0.03419253	pos	no
liver	RNA labelling group	Cre -ve	Cdk14	0	0	2.785588808	2.912293648	1	1	no	0	zero	no
liver	RNA labelling group	Cre -ve	Cdk16	0.019114964	0.000437	22.9121293	17.81169534	0.127198063	0.165823653	no	0.018677964	pos	no
liver	RNA labelling group	Cre -ve	Cdk17	0.021627628	6.87e-05	18.20748866	16.94886867	0.026842211	0.074470311	no	0.021558928	pos	no
liver	RNA labelling group	Cre -ve	Cdk18	0.020858464	0.000131	12.66489438	16.51324571	0.023809476	0.071784544	no	0.020727464	pos	no
liver	RNA labelling group	Cre -ve	Cdk19	0.0142814	0	7.349589267	9.198288089	0.001594471	0.04775034	yes	0.0142814	pos	yes
liver	RNA labelling group	Cre -ve	Cdk2	0.029208979	0.000292	8.481042239	7.49926019	0.10887962	0.145856223	no	0.028916979	pos	no
liver	RNA labelling group	Cre -ve	Cdk20	0.026120737	0.000228	8.863650641	8.57706167	0.215633573	0.249927508	no	0.025892737	pos	no
liver	RNA labelling group	Cre -ve	Cdk2ap1	0.022239553	0.000174	23.97510472	33.3988683	0.055470606	0.092483087	no	0.022065553	pos	no
liver	RNA labelling group	Cre -ve	Cdk2ap2	0.024723004	8.44e-05	59.14506273	54.59537065	0.07288798	0.109140208	no	0.024638604	pos	no
liver	RNA labelling group	Cre -ve	Cdk4	0.023833924	0	14.96514966	11.80011331	0.002232041	0.04775034	yes	0.023833924	pos	yes
liver	RNA labelling group	Cre -ve	Cdk5	0.019698803	0	11.78600225	13.53792562	0.000623	0.04775034	yes	0.019698803	pos	yes
liver	RNA labelling group	Cre -ve	Cdk5r1	0.024078067	0	2.357008632	2.514983536	0.037618428	0.080097166	no	0.024078067	pos	no
liver	RNA labelling group	Cre -ve	Cdk5rap1	0.031389545	0.000323	14.46965328	13.77587441	0.030742261	0.076828674	no	0.031066545	pos	no
liver	RNA labelling group	Cre -ve	Cdk5rap2	0.041173288	0	1.484025187	1.354447261	0.064231306	0.100694198	no	0.041173288	pos	no
liver	RNA labelling group	Cre -ve	Cdk5rap3	0.023127601	0.000265	36.9918124	34.37767222	0.012492389	0.05956065	no	0.022862601	pos	no
liver	RNA labelling group	Cre -ve	Cdk6	0.022237819	5.57e-05	70.0954491	84.68087088	0.014940355	0.06307437	no	0.022182119	pos	no
liver	RNA labelling group	Cre -ve	Cdk7	0.036803789	8.8e-05	17.83975985	16.86323793	0.039065916	0.080655696	no	0.036715789	pos	no
liver	RNA labelling group	Cre -ve	Cdk8	0.02676644	0.000642	21.17337167	18.11586324	0.036912607	0.079980024	no	0.02612444	pos	no
liver	RNA labelling group	Cre -ve	Cdk9	0.028847411	0	27.68266259	26.73368515	0.004500689	0.04775034	yes	0.028847411	pos	yes
liver	RNA labelling group	Cre -ve	Cdkal1	0.032288024	0.000397	20.9680147	15.36643149	0.035766625	0.079488263	no	0.031891024	pos	no
liver	RNA labelling group	Cre -ve	Cdkl2	0.01037821	0	3.304382312	7.123395519	0.023453953	0.071452296	no	0.01037821	pos	no
liver	RNA labelling group	Cre -ve	Cdkl5	0.036706931	0	8.620827476	7.761025063	0.045310912	0.084251873	no	0.036706931	pos	no
liver	RNA labelling group	Cre -ve	Cdkn1a	0.027575275	0	108.4026597	5.996131036	0.00780663	0.052655103	no	0.027575275	pos	no
liver	RNA labelling group	Cre -ve	Cdkn1b	0.026047397	8.87e-05	26.28469271	30.78531441	0.068933884	0.105139831	no	0.025958697	pos	no
liver	RNA labelling group	Cre -ve	Cdkn1c	0.013060405	0	3.188520037	1.225449852	0.081973681	0.117843329	no	0.013060405	pos	no
liver	RNA labelling group	Cre -ve	Cdkn2aip	0.040826121	0.00069	13.30452756	9.877149026	0.105308862	0.142059991	no	0.040136121	pos	no
liver	RNA labelling group	Cre -ve	Cdkn2aipnl	0.027328307	0	11.83921907	12.8075206	0.001608655	0.04775034	yes	0.027328307	pos	yes
liver	RNA labelling group	Cre -ve	Cdkn2c	0.023625731	0	2.785873918	2.491200305	0.034713735	0.079035678	no	0.023625731	pos	no
liver	RNA labelling group	Cre -ve	Cdkn2d	0.02261879	0	3.01801989	4.541264612	0.007007809	0.051165141	no	0.02261879	pos	no
liver	RNA labelling group	Cre -ve	Cdo1	0.028456062	0.000147	2160.831471	2616.589895	0.050414358	0.08819561	no	0.028309062	pos	no
liver	RNA labelling group	Cre -ve	Cdpf1	0.031594139	0.002011061	3.338215815	6.182787253	0.02952769	0.076316422	no	0.029583078	pos	no
liver	RNA labelling group	Cre -ve	Cdr2l	0	0.000612	2.435135944	2.466598	0.225132936	0.258552837	no	-0.000612	neg	no
liver	RNA labelling group	Cre -ve	Cds2	0.026846072	0.000125	65.1872514	52.77685356	0.050773635	0.088505161	no	0.026721072	pos	no
liver	RNA labelling group	Cre -ve	Cdt1	0.029931973	0	4.742648493	2.853129324	0.206169074	0.241557962	no	0.029931973	pos	no
liver	RNA labelling group	Cre -ve	Cdv3	0.026198723	0.000119	127.0368572	97.54538291	0.04683764	0.085441117	no	0.026079723	pos	no
liver	RNA labelling group	Cre -ve	Cdyl	0.026202322	0	3.245200804	2.446442364	0.198128094	0.235071144	no	0.026202322	pos	no
liver	RNA labelling group	Cre -ve	Cdyl2	0.02345986	0	5.767884706	8.394075305	0.001952994	0.04775034	yes	0.02345986	pos	yes
liver	RNA labelling group	Cre -ve	Ceacam1	0.032559176	0.000443	90.15810854	84.54988487	0.009647024	0.054957687	no	0.032116176	pos	no
liver	RNA labelling group	Cre -ve	Cebpa	0.027333926	0.000111	133.5227734	189.9338966	0.109643762	0.146649759	no	0.027222926	pos	no
liver	RNA labelling group	Cre -ve	Cebpb	0.034655577	0.000558	111.9036462	84.00112659	0.176031129	0.215257219	no	0.034097577	pos	no
liver	RNA labelling group	Cre -ve	Cebpd	0.015913537	0	21.80213435	16.37698455	0.008151423	0.053225963	no	0.015913537	pos	no
liver	RNA labelling group	Cre -ve	Cebpe	0.030013261	0	11.7410705	5.429623958	0.002102245	0.04775034	yes	0.030013261	pos	yes
liver	RNA labelling group	Cre -ve	Cebpg	0.032716025	0.000501	69.94934696	52.56017629	0.100267021	0.136693446	no	0.032215025	pos	no
liver	RNA labelling group	Cre -ve	Cebpz	0.030787377	0.000145	31.88735126	22.98890445	0.029897763	0.076393884	no	0.030642377	pos	no
liver	RNA labelling group	Cre -ve	Cebpzos	0.02856905	0	29.34704657	18.81173657	0.001763825	0.04775034	yes	0.02856905	pos	yes
liver	RNA labelling group	Cre -ve	Cecr2	0.033516578	0	6.770538433	10.42069364	0.005388643	0.048323434	yes	0.033516578	pos	yes
liver	RNA labelling group	Cre -ve	Cecr5	0.02530343	0	1.786298875	2.399101863	0.019624164	0.068082493	no	0.02530343	pos	no
liver	RNA labelling group	Cre -ve	Cela1	0.030153762	0.000475	30.70523135	80.754603	0.001962731	0.04775034	yes	0.029678762	pos	yes
liver	RNA labelling group	Cre -ve	Celf1	0.0271053	0.000176	154.8497602	144.3532158	0.091711459	0.12778449	no	0.0269293	pos	no
liver	RNA labelling group	Cre -ve	Celf2	0.0230208	0.000119	65.50898102	63.4179208	0.047232164	0.085731836	no	0.0229018	pos	no
liver	RNA labelling group	Cre -ve	Celf4	0.001474926	0	2.326522708	1.362295987	0.249963204	0.282191387	no	0.001474926	pos	no
liver	RNA labelling group	Cre -ve	Celsr1	0.032904286	0	9.086271333	7.435300008	0.005008131	0.047821124	yes	0.032904286	pos	yes
liver	RNA labelling group	Cre -ve	Cenpa	0.011856517	0	2.513857292	5.835491422	0.017878335	0.065895423	no	0.011856517	pos	no
liver	RNA labelling group	Cre -ve	Cenpb	0.019882687	0.00011	36.11038398	31.41166411	0.010244869	0.056037075	no	0.019772687	pos	no
liver	RNA labelling group	Cre -ve	Cenpc1	0.037356856	0	2.588841685	1.060711491	0.002987443	0.04775034	yes	0.037356856	pos	yes
liver	RNA labelling group	Cre -ve	Cenpf	0.015503876	0	0.547047581	1.042083133	0.198343155	0.235178312	no	0.015503876	pos	no
liver	RNA labelling group	Cre -ve	Cenpj	0.018220467	0	3.3367026	2.050771244	0.045073847	0.084160193	no	0.018220467	pos	no
liver	RNA labelling group	Cre -ve	Cenpl	0.018578055	0	12.14990606	15.85243883	0.004349698	0.04775034	yes	0.018578055	pos	yes
liver	RNA labelling group	Cre -ve	Cenpm	0.016993577	0.00034	9.538473654	8.574751123	0.043978581	0.08331463	no	0.016653577	pos	no
liver	RNA labelling group	Cre -ve	Cenpo	0.017429194	0	2.33984506	1.707706792	0.193547197	0.230981138	no	0.017429194	pos	no
liver	RNA labelling group	Cre -ve	Cenpp	0.023846714	0	0.553706699	0.5631046	0.043160898	0.082636899	no	0.023846714	pos	no
liver	RNA labelling group	Cre -ve	Cenpq	0.034960575	0	1.8564665	1.738519253	0.043089512	0.082583406	no	0.034960575	pos	no
liver	RNA labelling group	Cre -ve	Cenpv	0.02764276	0.000847	27.40791262	26.83561109	0.059440676	0.096304047	no	0.02679576	pos	no
liver	RNA labelling group	Cre -ve	Cenpw	0.026619273	0.000402	3.618131887	4.725452092	0.132263231	0.171347717	no	0.026217273	pos	no
liver	RNA labelling group	Cre -ve	Cenpx	0.016578274	9.53e-05	35.03393381	26.96158638	0.006759217	0.050745518	no	0.016482974	pos	no
liver	RNA labelling group	Cre -ve	Cep104	0.040600006	0	5.232148384	3.014700993	0.006169503	0.049856594	yes	0.040600006	pos	yes
liver	RNA labelling group	Cre -ve	Cep112	0.015873016	0	0.214942368	0.819347024	0.15560451	0.19551988	no	0.015873016	pos	no
liver	RNA labelling group	Cre -ve	Cep120	0.026807225	0	17.12590505	12.09336599	0.00604542	0.049555076	yes	0.026807225	pos	yes
liver	RNA labelling group	Cre -ve	Cep128	0.002469136	0	0.331294415	0.594972343	0.156099105	0.196058901	no	0.002469136	pos	no
liver	RNA labelling group	Cre -ve	Cep152	0.030921605	0	1.50855441	2.340879841	0.035715258	0.079432223	no	0.030921605	pos	no
liver	RNA labelling group	Cre -ve	Cep162	0.01823678	0	4.317050845	4.452465494	0.060858004	0.09760715	no	0.01823678	pos	no
liver	RNA labelling group	Cre -ve	Cep164	0.030299417	0.000642	1.781967762	2.906679138	0.20138858	0.237540344	no	0.029657417	pos	no
liver	RNA labelling group	Cre -ve	Cep170	0.032888599	0	2.93048004	1.979299589	0.070288165	0.10644756	no	0.032888599	pos	no
liver	RNA labelling group	Cre -ve	Cep170b	0.030550691	5.07e-05	28.71864794	27.78154955	0.015480622	0.063148258	no	0.030499991	pos	no
liver	RNA labelling group	Cre -ve	Cep19	0.020280222	0.001453783	4.597934235	3.693103556	0.230323566	0.263478872	no	0.018826439	pos	no
liver	RNA labelling group	Cre -ve	Cep192	0.024915825	0	1.381914672	1.298909266	0.180907476	0.219758731	no	0.024915825	pos	no
liver	RNA labelling group	Cre -ve	Cep250	0.018520411	0	1.841743429	2.293426359	0.028878664	0.076048551	no	0.018520411	pos	no
liver	RNA labelling group	Cre -ve	Cep350	0.029533267	0	13.12151973	8.808590075	0.004869355	0.04775034	yes	0.029533267	pos	yes
liver	RNA labelling group	Cre -ve	Cep41	0.026095688	0.004581901	2.077959606	2.370288252	0.018664325	0.066960131	no	0.021513787	pos	no
liver	RNA labelling group	Cre -ve	Cep44	0.031546711	0.001899335	3.495124715	2.99746475	0.252191568	0.284384718	no	0.029647376	pos	no
liver	RNA labelling group	Cre -ve	Cep57	0.031772159	0	6.915630211	4.401004063	0.005485484	0.048434136	yes	0.031772159	pos	yes
liver	RNA labelling group	Cre -ve	Cep57l1	0.039180954	0.003887269	2.916182262	2.090138948	0.390076272	0.422989621	no	0.035293685	pos	no
liver	RNA labelling group	Cre -ve	Cep63	0.01981189	0	8.292238343	10.9765217	0.004436154	0.04775034	yes	0.01981189	pos	yes
liver	RNA labelling group	Cre -ve	Cep68	0.03041897	0	9.076919158	7.783034982	0.00354946	0.04775034	yes	0.03041897	pos	yes
liver	RNA labelling group	Cre -ve	Cep70	0.016960767	0	2.833888588	3.526130558	0.033196517	0.078337959	no	0.016960767	pos	no
liver	RNA labelling group	Cre -ve	Cep76	0.023141686	0	3.96657765	4.38603531	0.042602551	0.082374012	no	0.023141686	pos	no
liver	RNA labelling group	Cre -ve	Cep78	0.03702122	0	1.479043912	2.641172846	0.003625623	0.04775034	yes	0.03702122	pos	yes
liver	RNA labelling group	Cre -ve	Cep83	0.028653015	0	3.555486311	2.015613581	0.031507685	0.07734234	no	0.028653015	pos	no
liver	RNA labelling group	Cre -ve	Cep85	0.032131612	9.8e-05	23.31515321	26.65616364	0.075084909	0.111184898	no	0.032033612	pos	no
liver	RNA labelling group	Cre -ve	Cep89	0.024445486	0	2.096259118	1.359129717	0.07451158	0.110679091	no	0.024445486	pos	no
liver	RNA labelling group	Cre -ve	Cep97	0.024819393	0	5.322622621	2.720842417	0.054928814	0.091960946	no	0.024819393	pos	no
liver	RNA labelling group	Cre -ve	Cept1	0.027338691	0.000151	139.4172614	100.9346226	0.040435277	0.081325282	no	0.027187691	pos	no
liver	RNA labelling group	Cre -ve	Cerk	0	0	3.429175707	2.89436198	1	1	no	0	zero	no
liver	RNA labelling group	Cre -ve	Cers2	0.029621831	0.000544	358.6987801	345.3887632	0.050329816	0.088112196	no	0.029077831	pos	no
liver	RNA labelling group	Cre -ve	Cers4	0	0	6.869333294	6.179385619	1	1	no	0	zero	no
liver	RNA labelling group	Cre -ve	Cers5	0.000587	0	3.775843477	3.628424923	0.135359404	0.174446366	no	0.000587	pos	no
liver	RNA labelling group	Cre -ve	Cers6	0.022359726	0.000592	12.91156263	5.523608693	0.026265118	0.074198428	no	0.021767726	pos	no
liver	RNA labelling group	Cre -ve	Ces1b	0.029794697	0.001442114	65.91629698	72.66810398	0.032274146	0.077943629	no	0.028352583	pos	no
liver	RNA labelling group	Cre -ve	Ces1c	0.030699684	0.00055	2042.152931	2307.230994	0.020415215	0.068975395	no	0.030149684	pos	no
liver	RNA labelling group	Cre -ve	Ces1d	0.030721124	0.000226	331.9139856	273.6115138	0.03601843	0.079632311	no	0.030495124	pos	no
liver	RNA labelling group	Cre -ve	Ces1e	0.024050757	0.000467	89.83025903	169.0189224	0.010235271	0.056037075	no	0.023583757	pos	no
liver	RNA labelling group	Cre -ve	Ces1f	0.03150111	0.000428	107.0074655	158.7271973	0.048588667	0.086818918	no	0.03107311	pos	no
liver	RNA labelling group	Cre -ve	Ces1g	0.029464631	0.000368	211.844779	115.5569168	0.020189451	0.068669414	no	0.029096631	pos	no
liver	RNA labelling group	Cre -ve	Ces2a	0.024775589	0.001356455	83.95487129	243.2729241	0.020141302	0.068640872	no	0.023419134	pos	no
liver	RNA labelling group	Cre -ve	Ces2c	0.033889536	0.000143	91.80512701	88.21921582	0.013988171	0.061631283	no	0.033746536	pos	no
liver	RNA labelling group	Cre -ve	Ces2e	0.030754787	0.000437	258.9857789	149.9191482	0.008646134	0.053777319	no	0.030317787	pos	no
liver	RNA labelling group	Cre -ve	Ces2g	0.023458939	0.000448	29.84118264	30.36516674	0.004919167	0.047756232	yes	0.023010939	pos	yes
liver	RNA labelling group	Cre -ve	Ces3a	0.02671136	0.000224	852.3819469	1907.375491	0.032809318	0.078056153	no	0.02648736	pos	no
liver	RNA labelling group	Cre -ve	Ces3b	0.028241543	0.000383	223.4556436	611.8486756	0.048773127	0.086985484	no	0.027858543	pos	no
liver	RNA labelling group	Cre -ve	Ces4a	0.015620854	0	1.395666431	3.143113849	0.011781027	0.058620664	no	0.015620854	pos	no
liver	RNA labelling group	Cre -ve	Cetn2	0.021960725	0.000565	15.82440168	20.70045348	0.009423922	0.054533827	no	0.021395725	pos	no
liver	RNA labelling group	Cre -ve	Cetn3	0.025156924	0	18.485233	17.94656228	0.003013476	0.04775034	yes	0.025156924	pos	yes
liver	RNA labelling group	Cre -ve	Cfap100	0.045977011	0	0.371249125	0.728662878	0.195239626	0.232420719	no	0.045977011	pos	no
liver	RNA labelling group	Cre -ve	Cfap126	0.026861813	0	4.274165863	5.254228772	0.00057	0.04775034	yes	0.026861813	pos	yes
liver	RNA labelling group	Cre -ve	Cfap20	0.028048406	0.000351	24.58266668	32.13129596	0.12636196	0.164823545	no	0.027697406	pos	no
liver	RNA labelling group	Cre -ve	Cfap36	0.025410929	0.000774	11.11681454	11.22316343	0.025394291	0.073508903	no	0.024636929	pos	no
liver	RNA labelling group	Cre -ve	Cfap43	0	0	1.349048487	1.092579235	1	1	no	0	zero	no
liver	RNA labelling group	Cre -ve	Cfap97	0.02273882	0.00014	12.73245276	13.45941196	0.021366237	0.069702696	no	0.02259882	pos	no
liver	RNA labelling group	Cre -ve	Cfb	0.02675282	0.000535	1119.561624	1277.463698	0.017063118	0.064918109	no	0.02621782	pos	no
liver	RNA labelling group	Cre -ve	Cfdp1	0.0291287	7.4e-05	48.83159794	36.57468651	0.046702523	0.085323839	no	0.0290547	pos	no
[truncated: 9,953 more rows]
