# Supplementary material for: SLAMseq reveals potential transfer of RNA from liver to kidney in the mouse
Source: Nat Commun. 2025 Aug 11;16:7413. doi: 10.1038/s41467-025-62688-9 (PMC12339719; doi:10.1038/s41467-025-62688-9)
Supplement: Supplementary file 6 — Source Data [file 41467_2025_62688_MOESM6_ESM.zip › Source data/FigS17b_data.csv]

ONTOLOGY	ID	Description	GeneRatio	BgRatio	pvalue	p.adjust	qvalue	geneID	Count	name	p-value (adjusted)
MF	GO:0061629	RNA polymerase II-specific DNA-binding transcription factor binding	27/424	358/16097	1.00405947959502e-06	0.00064859019279235	0.00058920233808101	Ar/Arrb1/Bbs1/Calr/Cited2/Ctnnb1/Ddx5/Dnaja1/Ep300/Fus/Gtf2i/Id2/Kat6b/Ldb1/Lpin1/Mapk14/Med13/Mms19/Ncoa7/Per2/Smad4/Stat3/Stk4/Tcf7l2/Trp53bp2/Uba3/Wbp2	27	RNA polymerase II-specific DNA-binding transcription factor binding	0.00058920233808101
MF	GO:0140297	DNA-binding transcription factor binding	32/424	486/16097	1.9743993692309e-06	0.00064859019279235	0.00058920233808101	Ar/Arrb1/Bbs1/Calr/Cited2/Ctnnb1/Ddx5/Dnaja1/Ep300/Fus/Gtf2i/Id2/Kat6b/Ldb1/Lmo4/Lpin1/Mapk14/Med13/Mms19/Ncoa7/Per2/Pias1/Smad4/Stat3/Stk4/Tcf7l2/Trp53bp2/Uba3/Usf2/Wbp2/Yap1/Ywhaz	32	DNA-binding transcription factor binding	0.00058920233808101
MF	GO:0016922	nuclear receptor binding	15/424	148/16097	8.56882027070913e-06	0.00145186481997859	0.00131892550336916	Ar/Arrb1/Calr/Ctnnb1/Ddx5/Ep300/Fus/Med13/Mms19/Ncoa7/Per2/Stat3/Tcf7l2/Uba3/Wbp2	15	nuclear receptor binding	0.00131892550336916
MF	GO:0044389	ubiquitin-like protein ligase binding	23/424	311/16097	8.83935963457286e-06	0.00145186481997859	0.00131892550336916	Actg1/Arrb1/Calr/Cul1/Dnaja1/Erlin1/Faf2/Hltf/Hspa5/Hspa8/Mdm2/Pias1/Polr2a/Psmd1/Smc6/Sumo2/Sumo3/Trim28/Ubc/Ube2k/Wbp1l/Xbp1/Ywhaz	23	ubiquitin-like protein ligase binding	0.00131892550336916
MF	GO:0031625	ubiquitin protein ligase binding	22/424	295/16097	1.21441908090595e-05	0.00159574667231041	0.00144963288183931	Actg1/Arrb1/Calr/Cul1/Dnaja1/Erlin1/Faf2/Hltf/Hspa5/Hspa8/Mdm2/Pias1/Polr2a/Psmd1/Smc6/Sumo2/Trim28/Ubc/Ube2k/Wbp1l/Xbp1/Ywhaz	22	ubiquitin protein ligase binding	0.00144963288183931
MF	GO:0019789	SUMO transferase activity	6/424	23/16097	2.22393915915749e-05	0.00243521337927745	0.00221223421621455	Mdm2/Pias1/Ranbp2/Sumo2/Sumo3/Trim28	6	SUMO transferase activity	0.00221223421621455
MF	GO:0036002	pre-mRNA binding	7/424	36/16097	3.60830087790607e-05	0.00338664810969184	0.00307655127484623	Ddx5/Ep300/Hnrnpa1/Hnrnpl/Per2/Srsf6/U2af1	7	pre-mRNA binding	0.00307655127484623
MF	GO:0043021	ribonucleoprotein complex binding	14/424	153/16097	5.35901381413696e-05	0.00440109009485998	0.00399810635870481	Ccdc47/Cpeb4/Csnk2a1/Ddx3x/Ddx5/Dnajc1/Eif1/Eif4h/Hspa5/Mdm2/Naa15/Serbp1/Srp72/Uhmk1	14	ribonucleoprotein complex binding	0.00399810635870481
MF	GO:0003729	mRNA binding	21/424	309/16097	7.43998376268808e-05	0.00533045164902611	0.00484237136104751	Ago2/Auh/Calr/Cluh/Cpeb4/Ddx3x/Ddx5/Ddx6/Denr/Eif3a/Eif4g3/Fubp1/Fus/Hnrnpa1/Hnrnpl/Hnrnpr/Luc7l2/Rbms1/Rc3h2/Serbp1/Srsf6	21	mRNA binding	0.00484237136104751
MF	GO:0030674	protein-macromolecule adaptor activity	20/424	289/16097	8.58226764766702e-05	0.00533045164902611	0.00484237136104751	Abi1/Ap1g1/Arrb1/Baiap2/Blnk/Cul1/Cux1/Dcaf12/Gas2/Grb14/Grb2/Hspa8/Iqgap1/Klhdc2/Nlrp6/Ppp2r3a/Pxn/Rptor/Serinc1/Stat3	20	protein-macromolecule adaptor activity	0.00484237136104751
MF	GO:0003712	transcription coregulator activity	27/424	459/16097	8.92465268482301e-05	0.00533045164902611	0.00484237136104751	Arrb1/Cited2/Ctnnb1/Ddx5/Ep300/Fus/Irf2bp2/Jade1/Kat6b/Ldb1/Lmo4/Lpin1/Med13/Mms19/Muc1/Ncoa7/Per2/Phf12/Pias1/Pxn/Rcor1/Rybp/Sap30/Tfb2m/Trim28/Wbp2/Yap1	27	transcription coregulator activity	0.00484237136104751
MF	GO:0060090	molecular adaptor activity	22/424	341/16097	0.000108190804598065	0.00592344655174404	0.00538106896553532	Abi1/Ap1g1/Arrb1/Baiap2/Blnk/Cul1/Cux1/Dcaf12/Gas2/Grb14/Grb2/Hspa8/Iqgap1/Klhdc2/Nlrp6/Pde4dip/Ppp2r3a/Pxn/Rptor/Serinc1/Stat3/Wwc2	22	molecular adaptor activity	0.00538106896553532
MF	GO:0045182	translation regulator activity	11/424	122/16097	0.000379445559035665	0.0185527067337409	0.0168539369030379	Ago2/Cpeb4/Ctif/Denr/Eif1/Eif2ak1/Eif3a/Eif4g3/Eif4h/Mrpl58/Tsfm	11	translation regulator activity	0.0168539369030379
MF	GO:0031267	small GTPase binding	18/424	276/16097	0.000395339260688543	0.0185527067337409	0.0168539369030379	Ap1g1/Arhgap1/Cdc42se1/Chm/Errfi1/Gdi1/Iqgap1/Kctd13/Mical3/Mycbp2/Myo5b/Ndrg1/Rab11fip3/Rabgap1/Ranbp2/Stk19/Tbc1d13/Tmem127	18	small GTPase binding	0.0168539369030379
MF	GO:0008013	beta-catenin binding	9/424	90/16097	0.000601304441631194	0.0238171900087274	0.0216363802530617	Ar/Cdh1/Csnk2a1/Ctnna1/Ctnnb1/Ep300/Pxn/Sufu/Tcf7l2	9	beta-catenin binding	0.0216363802530617
MF	GO:0051020	GTPase binding	19/424	311/16097	0.000616424818869356	0.0238171900087274	0.0216363802530617	Ap1g1/Arhgap1/Cdc42se1/Chm/Errfi1/Gdi1/Iqgap1/Kctd13/Mical3/Mycbp2/Myo5b/Ndrg1/Rab11fip3/Rab3ip/Rabgap1/Ranbp2/Stk19/Tbc1d13/Tmem127	19	GTPase binding	0.0216363802530617
MF	GO:0090079	translation regulator activity, nucleic acid binding	9/424	91/16097	0.000652091099577747	0.0238171900087274	0.0216363802530617	Cpeb4/Ctif/Denr/Eif1/Eif3a/Eif4g3/Eif4h/Mrpl58/Tsfm	9	translation regulator activity, nucleic acid binding	0.0216363802530617
MF	GO:0008135	translation factor activity, RNA binding	8/424	73/16097	0.000652525753663766	0.0238171900087274	0.0216363802530617	Cpeb4/Denr/Eif1/Eif3a/Eif4g3/Eif4h/Mrpl58/Tsfm	8	translation factor activity, RNA binding	0.0216363802530617
MF	GO:0003730	mRNA 3'-UTR binding	9/424	98/16097	0.00111433647188058	0.0385325822118707	0.0350043645183541	Auh/Cpeb4/Ddx5/Fus/Hnrnpa1/Hnrnpl/Hnrnpr/Rbms1/Serbp1	9	mRNA 3'-UTR binding	0.0350043645183541
MF	GO:0004674	protein serine/threonine kinase activity	22/424	409/16097	0.00128952373140924	0.0423608545767934	0.0384821029320545	Cdk11b/Cdk13/Csnk1g3/Csnk2a1/Eif2ak1/Irak1/Lats2/Mapk14/Mapk3/Mark2/Mast4/Mink1/Nek7/Nek9/Pim3/Prkab2/Prkag1/Stk19/Stk4/Taok1/Trio/Uhmk1	22	protein serine/threonine kinase activity	0.0384821029320545
