# Supplementary material for: SLAMseq reveals potential transfer of RNA from liver to kidney in the mouse
Source: Nat Commun. 2025 Aug 11;16:7413. doi: 10.1038/s41467-025-62688-9 (PMC12339719; doi:10.1038/s41467-025-62688-9)
Supplement: Supplementary file 6 — Source Data [file 41467_2025_62688_MOESM6_ESM.zip › Source data/FigS17c_data.csv]

ID	Description	GeneRatio	BgRatio	pvalue	p.adjust	qvalue	geneID	Count	geneID_symbol	name	p-value (adjusted)
mmu04520	Adherens junction	13/199	91/7067	1.31569461001853e-06	0.000360500323145077	0.000297762464372615	11465/108100/12550/12995/12385/12387/328572/16001/29875/26417/17128/66313/21416	13	Actg1/Baiap2/Cdh1/Csnk2a1/Ctnna1/Ctnnb1/Ep300/Igf1r/Iqgap1/Mapk3/Smad4/Smurf2/Tcf7l2	Adherens junction	0.000297762464372615
mmu04068	FoxO signaling pathway	14/199	126/7067	1.07218743729092e-05	0.00146889678908856	0.0012132647316713	328572/66822/14377/14784/16001/16653/26416/26417/17246/108097/19082/17128/20848/58231	14	Ep300/Fbxo25/G6pc/Grb2/Igf1r/Kras/Mapk14/Mapk3/Mdm2/Prkab2/Prkag1/Smad4/Stat3/Stk4	FoxO signaling pathway	0.0012132647316713
mmu05205	Proteoglycans in cancer	17/199	192/7067	2.5805833006587e-05	0.00235693274793495	0.00194675582330393	11465/12387/13207/22350/14784/16001/29875/16653/26416/26417/17246/17532/19303/20971/20848/21859/22339	17	Actg1/Ctnnb1/Ddx5/Ezr/Grb2/Igf1r/Iqgap1/Kras/Mapk14/Mapk3/Mdm2/Mras/Pxn/Sdc4/Stat3/Timp3/Vegfa	Proteoglycans in cancer	0.00194675582330393
mmu05100	Bacterial invasion of epithelial cells	8/199	67/7067	0.000538524727287674	0.0368889438192057	0.0304691622018026	11465/56443/12927/12550/12385/12387/140579/19303	8	Actg1/Arpc1a/Bcar1/Cdh1/Ctnna1/Ctnnb1/Elmo2/Pxn	Bacterial invasion of epithelial cells	0.0304691622018026
mmu04390	Hippo signaling pathway	12/199	147/7067	0.000854919378491962	0.046231853610121	0.0381861257248407	11465/12550/12385/12387/15902/50523/17128/21416/209456/22601/54401/22631	12	Actg1/Cdh1/Ctnna1/Ctnnb1/Id2/Lats2/Smad4/Tcf7l2/Trp53bp2/Yap1/Ywhab/Ywhaz	Hippo signaling pathway	0.0381861257248407
mmu05213	Endometrial cancer	7/199	57/7067	0.00101237635642601	0.046231853610121	0.0381861257248407	12550/12385/12387/14784/16653/26417/21416	7	Cdh1/Ctnna1/Ctnnb1/Grb2/Kras/Mapk3/Tcf7l2	Endometrial cancer	0.0381861257248407
