# Supplementary material for: SLAMseq reveals potential transfer of RNA from liver to kidney in the mouse
Source: Nat Commun. 2025 Aug 11;16:7413. doi: 10.1038/s41467-025-62688-9 (PMC12339719; doi:10.1038/s41467-025-62688-9)
Supplement: Supplementary file 6 — Source Data [file 41467_2025_62688_MOESM6_ESM.zip › Source data/Fig5b_data.csv]

tissue	group_pos	group_neg	gene_name	cR_pos	cR_neg	cpm_pos	cpm_neg	pval	fdr	sig	delta	delta_sign	labelled
liver	Labelled in health	Cre -ve	0610009B22Rik	0.0313930095351952	0.00095805106567771	20.8729204563721	20.6237264620503	6.75626982795016e-06	1.52178192011915e-05	yes	0.0304349584695174	pos	yes
liver	Labelled in health	Cre -ve	0610009O20Rik	0.0235999253172	0.000600498473967612	23.6018686884306	26.4116659577196	1.71063959052479e-06	7.97630437481208e-06	yes	0.0229994268432324	pos	yes
liver	Labelled in health	Cre -ve	0610010F05Rik	0.0224776010806594	0.00167070622945441	10.4732319925289	11.2372357375443	1.01213354039409e-05	1.97813277611043e-05	yes	0.020806894851205	pos	yes
liver	Labelled in health	Cre -ve	0610010K14Rik,Gm21988	0.022653017307221	0.00100596632617972	22.2541643639847	22.099187375492	5.4944732460001e-06	1.35710984443268e-05	yes	0.0216470509810412	pos	yes
liver	Labelled in health	Cre -ve	0610012G03Rik	0.0227322108978855	0.00185048782541399	59.7394693087252	50.8542499639716	2.86444132662639e-06	9.84832437651762e-06	yes	0.0208817230724715	pos	yes
liver	Labelled in health	Cre -ve	0610030E20Rik	0.026134494945027	0.000640032617852082	55.0818007631856	48.8123800312366	2.18257845152364e-06	8.78633405679221e-06	yes	0.0254944623271749	pos	yes
liver	Labelled in health	Cre -ve	0610037L13Rik	0.0238365873462996	0.00139195131777728	26.9543445313533	28.393527094135	6.18969557957043e-07	5.74172539365599e-06	yes	0.0224446360285223	pos	yes
liver	Labelled in health	Cre -ve	0610040J01Rik	0.0257779814189424	0.000724540722598663	35.4962655755855	41.5686803211157	3.52736396624672e-06	1.07810714045284e-05	yes	0.0250534406963437	pos	yes
liver	Labelled in health	Cre -ve	1110004E09Rik	0.0303113671587091	0.00103929997517597	24.3754762423174	27.8970403982949	7.41714260601601e-06	1.60837438354941e-05	yes	0.0292720671835331	pos	yes
liver	Labelled in health	Cre -ve	1110004F10Rik	0.0252803223041323	0.00138240782128793	31.3340614828362	24.7850616939368	1.58790605275118e-05	2.73599429327186e-05	yes	0.0238979144828444	pos	yes
liver	Labelled in health	Cre -ve	1110008F13Rik	0.0321288856168585	0.00250546615616245	247.273482068348	230.151969220465	1.67489596799538e-06	7.90431366228465e-06	yes	0.029623419460696	pos	yes
liver	Labelled in health	Cre -ve	1110008L16Rik	0.0214902130136967	0	5.7028551823929	5.48027977081973	1.674086574074e-06	7.90431366228465e-06	yes	0.0214902130136967	pos	yes
liver	Labelled in health	Cre -ve	1110008P14Rik	0.0278989365650662	0.00255105945770712	32.6414034340238	33.1709006899331	6.8794518073152e-08	2.58127095643048e-06	yes	0.025347877107359	pos	yes
liver	Labelled in health	Cre -ve	1110012L19Rik	0.0246061100100257	0.000605909658858588	9.49123876664428	8.6298502591816	1.07528247532378e-05	2.06091181220409e-05	yes	0.0240002003511671	pos	yes
liver	Labelled in health	Cre -ve	1110032A03Rik	0.0258287463552573	0.00129466716520476	44.1350626587928	52.0517539676348	4.47995571913178e-07	4.99556260460937e-06	yes	0.0245340791900526	pos	yes
liver	Labelled in health	Cre -ve	1110034G24Rik	0.018021287283583	0.000495294700346706	2.77517358967406	4.15798726759441	0.00163999517374816	0.00198767081556463	yes	0.0175259925832362	pos	yes
liver	Labelled in health	Cre -ve	1110038F14Rik	0.0202648463554918	0.00046791008153809	17.0626623025515	17.9995748349168	3.92008081950991e-06	1.13526150069383e-05	yes	0.0197969362739537	pos	yes
liver	Labelled in health	Cre -ve	1110051M20Rik	0.0393847472867816	0	0.799201407847728	0.87432790251188	2.21817826194649e-07	3.78482438447311e-06	yes	0.0393847472867816	pos	yes
liver	Labelled in health	Cre -ve	1110059E24Rik	0.0260455005030741	0.00053901924461284	15.074639428558	13.6854577632712	1.24190298206371e-06	7.20714875666961e-06	yes	0.0255064812584612	pos	yes
liver	Labelled in health	Cre -ve	1110059G10Rik	0.0226291796680044	0.00036671051704363	15.8311207798311	13.3521503622872	1.04526736383557e-05	2.0193820059838e-05	yes	0.0222624691509608	pos	yes
liver	Labelled in health	Cre -ve	1110065P20Rik	0.02859834130458	0.00186665283754691	40.2741348080718	36.3771939928885	6.51430369328676e-06	1.49127136593006e-05	yes	0.0267316884670331	pos	yes
liver	Labelled in health	Cre -ve	1190002N15Rik	0.0254100272387905	0.000275414419396114	34.0465524454154	29.2448239662291	7.63502731576807e-07	6.14564960917127e-06	yes	0.0251346128193943	pos	yes
liver	Labelled in health	Cre -ve	1190005I06Rik,Gm27021	0.0186979415429594	0.000725973408637762	6.06982174411458	6.3485005329325	5.16234396917202e-05	7.41655298451615e-05	yes	0.0179719681343217	pos	yes
liver	Labelled in health	Cre -ve	1190007I07Rik	0.0290007380993444	0.00157771851038033	23.5444839547533	26.4532915426464	3.41644204028977e-06	1.06388906702835e-05	yes	0.0274230195889641	pos	yes
liver	Labelled in health	Cre -ve	1300017J02Rik	0.0233381583357645	0.00159224473946916	274.227502496087	307.793148429648	2.68974096952881e-07	4.04309109164986e-06	yes	0.0217459135962954	pos	yes
liver	Labelled in health	Cre -ve	1500011B03Rik	0.027440569876557	0.0015625	0.687630695483894	0.601114991974454	0.132906161401526	0.146026494967849	no	0.025878069876557	pos	no
liver	Labelled in health	Cre -ve	1500011B03Rik,Gm20499	0.0116401859945567	0	0.877804486645033	0.674810069282855	0.000494347593355292	0.000619363392137385	yes	0.0116401859945567	pos	yes
liver	Labelled in health	Cre -ve	1500011K16Rik	0.0281272675613858	0.00276356394179058	31.9217606680361	21.3048937466867	2.54175897270001e-05	3.99759426765855e-05	yes	0.0253637036195952	pos	yes
liver	Labelled in health	Cre -ve	1600002K03Rik	0.0152266146346273	0.000306245874920864	6.4115932287499	4.5813194847144	1.30085104817294e-06	7.32112582352286e-06	yes	0.0149203687597065	pos	yes
liver	Labelled in health	Cre -ve	1600012H06Rik	0.0230178938403394	0.000618735972008982	32.6842217681744	32.5685867312156	2.33979169739468e-05	3.73364351177303e-05	yes	0.0223991578683304	pos	yes
liver	Labelled in health	Cre -ve	1600014C10Rik	0.0264319537150717	0.00102449575733607	75.5557166591998	95.9498283466417	9.03598449166294e-06	1.82960650824906e-05	yes	0.0254074579577357	pos	yes
liver	Labelled in health	Cre -ve	1700001C19Rik	0.0183517588051081	0.000830908814544114	5.57572772244295	6.41613155377705	1.85695441989358e-06	8.27377269188877e-06	yes	0.017520849990564	pos	yes
liver	Labelled in health	Cre -ve	1700017B05Rik	0.0224588350020009	0.0008304198334496	26.0302968109505	15.3180032571872	3.56707018995128e-05	5.36455673280586e-05	yes	0.0216284151685513	pos	yes
liver	Labelled in health	Cre -ve	1700021F05Rik	0.0279503582178925	0.00133063705950598	14.2262305533506	14.6485759895321	0.00014775977168521	0.000195808391160389	yes	0.0266197211583866	pos	yes
liver	Labelled in health	Cre -ve	1700025G04Rik	0.0001241002730206	0.00011540680900173	4.08966548315833	3.12254312054819	0.784352246813744	0.815764661200578	no	8.69346401887001e-06	pos	no
liver	Labelled in health	Cre -ve	1700027J19Rik	0.0110385571973815	0	2.80516474636486	1.89378149913087	0.00248012027984101	0.00297474680375376	yes	0.0110385571973815	pos	yes
liver	Labelled in health	Cre -ve	1700029I15Rik	0.0157313978026411	0.00349344978165938	0.661994392079306	1.24236834213712	0.00590328001631517	0.00694915048335738	yes	0.0122379480209817	pos	yes
liver	Labelled in health	Cre -ve	1700030K09Rik	0.0207195844546848	0.00571643507895324	2.85316359882382	2.77492014262706	0.0072110620499127	0.00845273474628374	yes	0.0150031493757316	pos	yes
liver	Labelled in health	Cre -ve	1700037H04Rik	0.0205208871628804	0.00185195899124416	5.1419954260373	5.86491296395515	2.675840526555e-05	4.17815287877071e-05	yes	0.0186689281716362	pos	yes
liver	Labelled in health	Cre -ve	1700056E22Rik	0.0144203291734491	0	0.619933476546966	0.938469617973454	0.00244826407821386	0.00293712840301019	yes	0.0144203291734491	pos	yes
liver	Labelled in health	Cre -ve	1700066M21Rik	0.0274164872759781	0.00098302190722948	17.1057342258504	17.8681928805369	3.4717186175928e-06	1.07126590760795e-05	yes	0.0264334653687487	pos	yes
liver	Labelled in health	Cre -ve	1700088E04Rik	0.0366057651789292	0	0.451227954917914	0.322349076371228	0.00119420124420021	0.00146088657952243	yes	0.0366057651789292	pos	yes
liver	Labelled in health	Cre -ve	1700109H08Rik	0.0125726549345728	0	1.42313739829322	0.557976350721301	0.0058482550240887	0.006885736851752	yes	0.0125726549345728	pos	yes
liver	Labelled in health	Cre -ve	1700123O20Rik	0.0273463390679691	0.000954195355931419	40.037270566129	36.6895058803041	5.98780348343132e-06	1.43063975791744e-05	yes	0.0263921437120377	pos	yes
liver	Labelled in health	Cre -ve	1810009A15Rik,Lbhd1	0.0210840564810153	0.00109773153277825	45.5334143021362	45.2396149851169	1.66739871453648e-05	2.84027393801377e-05	yes	0.0199863249482371	pos	yes
liver	Labelled in health	Cre -ve	1810010H24Rik	0.0203254807171195	0.00157287814815819	3.0077341359303	3.3078664549712	0.00157780835995081	0.00191483156695313	yes	0.0187526025689613	pos	yes
liver	Labelled in health	Cre -ve	1810011H11Rik	0	0	1.52375902973004	1.81833055631394	1	1	no	0	zero	no
liver	Labelled in health	Cre -ve	1810013L24Rik	0.0251454777021891	0.000737229116564502	32.5946938253113	34.7655423788886	1.57534810073252e-05	2.71989417160076e-05	yes	0.0244082485856246	pos	yes
liver	Labelled in health	Cre -ve	1810022K09Rik	0.029196718277089	0.0024110701864842	105.78014144672	91.9993096212678	8.78464808268481e-06	1.79579840757337e-05	yes	0.0267856480906048	pos	yes
liver	Labelled in health	Cre -ve	1810030O07Rik	0.0180000498153368	0.000282704254222576	9.32202102270437	9.27621446922924	2.11105127481178e-06	8.68056563873996e-06	yes	0.0177173455611142	pos	yes
liver	Labelled in health	Cre -ve	1810032O08Rik	0.0230777512640344	0.00276157804459691	1.44176966742568	1.39327027947688	0.000361167041056588	0.000458283066786729	yes	0.0203161732194375	pos	yes
liver	Labelled in health	Cre -ve	1810037I17Rik	0.0269042053759346	0.00174788203028063	44.874775750321	42.2467398580403	1.06753853857643e-05	2.05044463097503e-05	yes	0.0251563233456539	pos	yes
liver	Labelled in health	Cre -ve	1810043G02Rik	0.020008646981755	0.00158749550844412	3.67917194852149	3.68772418863173	0.00071416693197853	0.00088500570009191	yes	0.0184211514733109	pos	yes
liver	Labelled in health	Cre -ve	1810055G02Rik	0.0275641098885963	0.0003480530710143	23.0118769177999	22.2669899151116	2.80788723201999e-06	9.75428527147382e-06	yes	0.027216056817582	pos	yes
liver	Labelled in health	Cre -ve	2010003K11Rik	0.021417292638497	0.000316104161700112	21.7203747684864	21.8369596002693	0.000234177119215531	0.000303181412083103	yes	0.0211011884767969	pos	yes
liver	Labelled in health	Cre -ve	2010107E04Rik	0.0344447794481834	0.00350088145389688	466.379995310048	446.88527930303	9.28806307551094e-08	2.77472705134139e-06	yes	0.0309438979942865	pos	yes
liver	Labelled in health	Cre -ve	2010111I01Rik	0.024661455793238	0.000585616677067156	24.8028416897873	25.9430904053108	6.17029834102168e-06	1.45413120254999e-05	yes	0.0240758391161708	pos	yes
liver	Labelled in health	Cre -ve	2010315B03Rik	0.0281871461678103	0.00151858057178186	13.5356436655354	10.0980906251413	2.06985658383096e-05	3.37473539587813e-05	yes	0.0266685655960285	pos	yes
liver	Labelled in health	Cre -ve	2200002D01Rik	0.0218281301491627	0.00141057382567105	34.6345310857382	26.4802887901404	2.01344148620857e-06	8.54442245577913e-06	yes	0.0204175563234917	pos	yes
liver	Labelled in health	Cre -ve	2210016F16Rik	0.0271090297693558	0.00192116747173208	35.3313926036424	31.6196018665593	0.000127223371271577	0.000170336132265214	yes	0.0251878622976238	pos	yes
liver	Labelled in health	Cre -ve	2210016L21Rik	0.0172569264787692	0.000850884871364788	8.09460984844836	6.59018229005895	3.26091248318698e-05	4.95349519556376e-05	yes	0.0164060416074044	pos	yes
liver	Labelled in health	Cre -ve	2210408I21Rik	0.0273793348776146	0.00404040404040404	0.755703420827307	0.595733506762781	0.00242631846402299	0.00291138676174291	yes	0.0233389308372105	pos	yes
liver	Labelled in health	Cre -ve	2300009A05Rik	0.028857770065226	0.000783590322366592	33.4698257128375	31.1540564171375	1.95568594107212e-06	8.44629580347088e-06	yes	0.0280741797428594	pos	yes
liver	Labelled in health	Cre -ve	2310009B15Rik	0.0289862328557838	0.00222263369244434	9.43078960664479	8.25472534856948	5.91592330174307e-05	8.38831111218121e-05	yes	0.0267635991633395	pos	yes
liver	Labelled in health	Cre -ve	2310011J03Rik	0.0229486310777829	0.000246422835798192	14.5751904613808	14.6016361288395	1.19074533342788e-05	2.21326748393269e-05	yes	0.0227022082419847	pos	yes
liver	Labelled in health	Cre -ve	2310022A10Rik	0.0198521645241207	0	4.69615122059002	4.56527233796012	3.70441475334496e-08	2.09216176407897e-06	yes	0.0198521645241207	pos	yes
liver	Labelled in health	Cre -ve	2310022B05Rik	0.0186016221451934	0.000208964213862008	8.2447119857499	10.7950425883437	1.07095524480499e-05	2.05535123459596e-05	yes	0.0183926579313314	pos	yes
liver	Labelled in health	Cre -ve	2310030G06Rik	0.0239621247583658	0.000395462182479146	16.9697249630826	16.9441380210794	1.37113755626149e-05	2.44963424320099e-05	yes	0.0235666625758867	pos	yes
liver	Labelled in health	Cre -ve	2310033P09Rik	0.0179880073384098	0.000619234264256858	6.1013252527114	5.0393286573263	3.44919500308736e-05	5.20303776724897e-05	yes	0.0173687730741529	pos	yes
liver	Labelled in health	Cre -ve	2310035C23Rik	0.0210045479610758	0.00034432197984127	8.05238681134765	10.7238261416872	1.59968599426038e-05	2.75274390812526e-05	yes	0.0206602259812345	pos	yes
liver	Labelled in health	Cre -ve	2310039H08Rik	0.0277691010306437	0.00197205167082766	66.91748515003	57.2665679818992	2.75715987136458e-06	9.67481473849449e-06	yes	0.025797049359816	pos	yes
liver	Labelled in health	Cre -ve	2310057M21Rik	0.0185624260029142	0.000846347122540002	3.73148244925071	3.6114564289994	0.0160225010017626	0.0184976476456185	yes	0.0177160788803742	pos	yes
liver	Labelled in health	Cre -ve	2310061I04Rik	0.0267284816162058	0.000847307164118686	27.3725671427261	25.6172722927309	4.5323587573499e-06	1.22428526306126e-05	yes	0.0258811744520871	pos	yes
liver	Labelled in health	Cre -ve	2410002F23Rik	0.0184642671293486	0.00016142050040355	3.724969265538	3.65011016667531	3.39393831455666e-05	5.1307222206107e-05	yes	0.018302846628945	pos	yes
liver	Labelled in health	Cre -ve	2410004B18Rik	0.0220043227864052	6.8259385665528e-05	9.43902751754524	7.25312031695153	1.54609631385649e-06	7.72724027721988e-06	yes	0.0219360634007396	pos	yes
liver	Labelled in health	Cre -ve	2410015M20Rik	0.0307815905000437	0.00170104283063255	83.3703969024936	69.0994585865382	1.72319749621293e-07	3.44275396727819e-06	yes	0.0290805476694111	pos	yes
liver	Labelled in health	Cre -ve	2410089E03Rik	0.0301338406680526	0.00211576549811843	13.2936974421362	1.86052362951906	0.000234704137417911	0.000303797732437995	yes	0.0280180751699342	pos	yes
liver	Labelled in health	Cre -ve	2410131K14Rik	0.0220070808296792	0.000336350590124588	8.90466110343702	5.87299285207129	7.35123977882818e-06	1.59902879860642e-05	yes	0.0216707302395547	pos	yes
liver	Labelled in health	Cre -ve	2510002D24Rik	0.0222268207693533	0.000525511970365958	39.3468654440178	36.8472216850057	2.58636265434802e-06	9.4366051010651e-06	yes	0.0217013087989873	pos	yes
liver	Labelled in health	Cre -ve	2510009E07Rik	0.00714538665477092	0.000423277427290838	7.11408545054156	6.41516807326224	0.000115415159776983	0.000155171295346451	yes	0.00672210922748008	pos	yes
liver	Labelled in health	Cre -ve	2510039O18Rik	0.0212159898556906	0.000320461163128143	21.1849345050369	22.8156777371583	7.66285681081765e-07	6.1505890192623e-06	yes	0.0208955286925625	pos	yes
liver	Labelled in health	Cre -ve	2610001J05Rik	0.0256473720738947	0.00053645337798327	20.5553009272265	16.1800421962243	2.10627033152643e-06	8.67544656247237e-06	yes	0.0251109186959115	pos	yes
liver	Labelled in health	Cre -ve	2610002M06Rik	0.0232691970342645	0.0005205050879953	14.3748747875443	15.8036685740564	4.30624947124782e-06	1.19121628792111e-05	yes	0.0227486919462692	pos	yes
liver	Labelled in health	Cre -ve	2610008E11Rik	0.0187431281485595	0.00038081103270989	4.69888670489391	4.56725322133162	0.000461035632703601	0.000579314442449926	yes	0.0183623171158496	pos	yes
liver	Labelled in health	Cre -ve	2610021A01Rik	0.024074849826523	0.00187962004505575	4.85154097758807	4.06626692892393	2.23262448977462e-05	3.58712547757291e-05	yes	0.0221952297814672	pos	yes
liver	Labelled in health	Cre -ve	2610044O15Rik8	0.0184494834783383	0	4.54207375242396	3.29976926237478	9.7021172638025e-06	1.92260717614401e-05	yes	0.0184494834783383	pos	yes
liver	Labelled in health	Cre -ve	2610301B20Rik	0.0270347422916025	0	6.36517125530754	5.55993623395725	2.45322588249978e-08	2.02697878725542e-06	yes	0.0270347422916025	pos	yes
liver	Labelled in health	Cre -ve	2610507B11Rik	0.025047575373169	0.00203099400977652	63.5750841368584	69.1354611873703	1.65248548512581e-05	2.8212012292609e-05	yes	0.0230165813633925	pos	yes
liver	Labelled in health	Cre -ve	2610524H06Rik	0.0161664690650198	0	0.755713328698415	0.278604881718798	0.0425395029128978	0.0480226228546019	yes	0.0161664690650198	pos	yes
liver	Labelled in health	Cre -ve	2610528J11Rik	0.0281200798900748	0.000875016262387898	10.5979816534445	11.4729177730949	9.05168876634068e-05	0.000123961546524335	yes	0.0272450636276869	pos	yes
liver	Labelled in health	Cre -ve	2700049A03Rik	0.0186758430724363	0	1.60851687530934	1.80157729788507	5.79378216916021e-07	5.58714033579594e-06	yes	0.0186758430724363	pos	yes
liver	Labelled in health	Cre -ve	2700062C07Rik	0.0216019059147342	0.000859665487879974	11.5699988977231	9.57754478554411	2.43388388350739e-05	3.85232982225575e-05	yes	0.0207422404268542	pos	yes
liver	Labelled in health	Cre -ve	2700081O15Rik	0.000688075415179947	0.0003584229390681	2.49650434985334	2.14978565952047	0.409644232442265	0.431700048688162	no	0.000329652476111847	pos	no
liver	Labelled in health	Cre -ve	2700097O09Rik	0.0292406982128595	0.000225479143179254	8.40628718852624	5.05028011019705	1.94816816032916e-06	8.43399516029457e-06	yes	0.0290152190696803	pos	yes
liver	Labelled in health	Cre -ve	2810004N23Rik	0.0249950300253791	0.00155786764198403	27.6256457587131	24.6703582639881	3.13989113747985e-05	4.79593828277291e-05	yes	0.0234371623833951	pos	yes
liver	Labelled in health	Cre -ve	2810006K23Rik	0.0229792266827829	0.000589575945985328	7.37062321667964	6.73872718062669	0.000140728275140743	0.000187114449489978	yes	0.0223896507367976	pos	yes
liver	Labelled in health	Cre -ve	2810021J22Rik	0.0228876314539377	0	0.871541671592705	0.314117442938511	0.000561360635265545	0.000700525415867388	yes	0.0228876314539377	pos	yes
liver	Labelled in health	Cre -ve	2810403A07Rik	0.0297485521253788	0.000663503571841534	49.9082780549234	44.496306778446	1.12768774681178e-05	2.12960043441009e-05	yes	0.0290850485535372	pos	yes
liver	Labelled in health	Cre -ve	2810459M11Rik	0.0217947657333106	0.000422534936953397	50.2690252455277	47.018546701031	2.72438280431817e-06	9.62968835223822e-06	yes	0.0213722307963572	pos	yes
liver	Labelled in health	Cre -ve	2810474O19Rik	0.0178198905635227	0.000537417020956742	7.58367640206815	6.99509652945147	0.000456321860732934	0.00057359027522267	yes	0.017282473542566	pos	yes
liver	Labelled in health	Cre -ve	2900026A02Rik	0.0195900233374328	0.000690676209094984	38.6758616559503	46.6608705706923	8.67928958688005e-06	1.78159345403152e-05	yes	0.0188993471283378	pos	yes
liver	Labelled in health	Cre -ve	3110001I22Rik	0.018218536343973	0.000108754758020662	1.81130944081658	1.50455832569182	4.75837014007554e-06	1.25278006806491e-05	yes	0.0181097815859523	pos	yes
liver	Labelled in health	Cre -ve	3110002H16Rik	0.0292442455928566	0.000464037122969836	4.81818076311608	4.83814914932517	6.12021277051342e-07	5.73030932982424e-06	yes	0.0287802084698867	pos	yes
liver	Labelled in health	Cre -ve	3110009E18Rik	0.0168740428421374	0	1.15820597826272	1.15761296159178	0.00159406169603169	0.00193357234320726	yes	0.0168740428421374	pos	yes
liver	Labelled in health	Cre -ve	3110040N11Rik	0.0244683022099877	0.000851037770881952	4.22638552106358	3.5869684327171	5.44792313303974e-06	1.35222044822486e-05	yes	0.0236172644391057	pos	yes
liver	Labelled in health	Cre -ve	3110043O21Rik	0.0280464900848716	0.000515756992081668	14.905940828122	16.0872799032187	3.57936142763325e-06	1.0861429421337e-05	yes	0.02753073309279	pos	yes
liver	Labelled in health	Cre -ve	3110062M04Rik	0.0185500463924297	0.000588917947817334	5.99127397728205	3.9596755774247	4.48822538522691e-06	1.21901024958257e-05	yes	0.0179611284446124	pos	yes
liver	Labelled in health	Cre -ve	3110082I17Rik	0.0229396051662634	0.00103987986947356	5.95223349923324	4.908938603105	0.000606111991067156	0.000754632852884948	yes	0.0218997252967899	pos	yes
liver	Labelled in health	Cre -ve	3830406C13Rik	0.0232381489845043	0.00093382108006321	19.2508217323582	21.3263187169764	2.07971837048848e-05	3.38803375375464e-05	yes	0.0223043279044411	pos	yes
liver	Labelled in health	Cre -ve	4430402I18Rik	0.0185505234433775	0	2.01722413376396	1.49462756962049	3.21216373249366e-05	4.89330119510938e-05	yes	0.0185505234433775	pos	yes
liver	Labelled in health	Cre -ve	4833420G17Rik	0.0238099508661847	0.000575406647186266	18.8660363576626	21.8707334375592	5.55927040063054e-07	5.47657051037323e-06	yes	0.0232345442189984	pos	yes
liver	Labelled in health	Cre -ve	4833439L19Rik	0.0316740523153731	0.000902619129388478	36.9531290524784	30.0852325238819	8.45576936445999e-07	6.37639850124111e-06	yes	0.0307714331859846	pos	yes
liver	Labelled in health	Cre -ve	4921524J17Rik	0.0226327706146091	0.000191570881226052	7.64853256894131	4.32027637289334	3.04321376940335e-06	1.01267988441357e-05	yes	0.022441199733383	pos	yes
liver	Labelled in health	Cre -ve	4930402H24Rik	0.0171127382045233	0.000235338232759095	33.4366027231109	38.6058657080657	2.08746951591884e-06	8.64039333882379e-06	yes	0.0168773999717642	pos	yes
liver	Labelled in health	Cre -ve	4930430F08Rik	0.0297963099968298	0.000892275363770866	9.16930173219898	6.53356893376737	2.64698247024873e-05	4.13797128463802e-05	yes	0.0289040346330589	pos	yes
liver	Labelled in health	Cre -ve	4930453N24Rik	0.0257420640808146	0.000806164659438338	39.1348819595488	34.7052554040959	4.56158037061624e-06	1.22934745687871e-05	yes	0.0249358994213763	pos	yes
liver	Labelled in health	Cre -ve	4930503L19Rik	0.00390218901252468	0	1.26729916639543	1.24345084302828	0.0177909196763898	0.0204955796407235	yes	0.00390218901252468	pos	yes
liver	Labelled in health	Cre -ve	4930518I15Rik	0.0126871799430294	0	2.00627472749567	1.88665481979458	4.36357134608998e-05	6.39146847448913e-05	yes	0.0126871799430294	pos	yes
liver	Labelled in health	Cre -ve	4930522L14Rik	0.0273386489489232	0.0125	0.994544274572608	0.376527511056303	0.117744950363601	0.129619487286121	no	0.0148386489489232	pos	no
liver	Labelled in health	Cre -ve	4931406C07Rik	0.0325748836419098	0.00262624469660547	136.469721177207	153.100432222431	1.27345040025405e-07	3.0996244701602e-06	yes	0.0299486389453043	pos	yes
liver	Labelled in health	Cre -ve	4931406P16Rik	0.0139267757310424	0.00023642615081216	7.88053203872517	7.1412019076533	0.00054682482945093	0.000683029651792422	yes	0.0136903495802302	pos	yes
liver	Labelled in health	Cre -ve	4931414P19Rik	0.0150974529286909	0.000130633572828216	2.64094159211191	3.37690658411552	0.00062030112605142	0.000771895753474572	yes	0.0149668193558627	pos	yes
liver	Labelled in health	Cre -ve	4931428F04Rik	0.0107843263972974	0.000595238095238094	1.76338568421894	1.28228180761893	0.0160903359108006	0.018574162701602	yes	0.0101890883020593	pos	yes
liver	Labelled in health	Cre -ve	4932438A13Rik	0.0264873764355852	0.00102397101332093	21.0769503201112	25.2910637629767	3.71883350952584e-06	1.10263467548668e-05	yes	0.0254634054222642	pos	yes
liver	Labelled in health	Cre -ve	4933427D14Rik	0.0128009496401253	0	2.32426936066692	2.37709770432404	0.000491276812908206	0.000615645459405574	yes	0.0128009496401253	pos	yes
liver	Labelled in health	Cre -ve	4933434E20Rik	0.0260986567551706	0.00138490098681116	66.6943372052917	64.2136174196367	6.29908410347727e-06	1.46736530219756e-05	yes	0.0247137557683594	pos	yes
liver	Labelled in health	Cre -ve	5031439G07Rik	0.0200124577480335	0.000831597178185168	20.0544151325984	24.0543312035576	1.82267796309213e-06	8.20480412388903e-06	yes	0.0191808605698484	pos	yes
liver	Labelled in health	Cre -ve	5430403G16Rik	0.0248901305573688	0.00100755667506297	3.36027648787622	2.48499204503301	0.000108377590375171	0.000146253920216465	yes	0.0238825738823059	pos	yes
liver	Labelled in health	Cre -ve	5730409E04Rik	0.0155064246961774	0.00030835235138749	9.46633299856012	8.35268101338894	2.78226535329091e-06	9.71145036931995e-06	yes	0.0151980723447899	pos	yes
liver	Labelled in health	Cre -ve	5730455P16Rik	0.0220632720528425	0.00071822066383646	8.26083176942344	8.14446112879334	9.3255708446376e-07	6.57021457919269e-06	yes	0.0213450513890061	pos	yes
liver	Labelled in health	Cre -ve	5730480H06Rik	0.023030493927304	0.00116622698779776	4.36159189314653	5.26425760275664	4.08879922064784e-06	1.15823399976526e-05	yes	0.0218642669395062	pos	yes
liver	Labelled in health	Cre -ve	5730507C01Rik	0.0236102087394006	0	0.315163919876267	0.412676985457294	0.00962098385912863	0.011211137102489	yes	0.0236102087394006	pos	yes
liver	Labelled in health	Cre -ve	5830473C10Rik	0.0240591406091022	0.000971038074906866	16.8920936815072	24.8772898047205	1.5148127415537e-05	2.64100744176101e-05	yes	0.0230881025341954	pos	yes
liver	Labelled in health	Cre -ve	6030458C11Rik	0.025120364213722	0.000598573544147392	12.4529345598599	13.7842857401804	1.72829983793877e-05	2.92122671469039e-05	yes	0.0245217906695746	pos	yes
liver	Labelled in health	Cre -ve	6430548M08Rik	0.012121086612827	0.00030226920743784	16.5245485072001	7.44698708401039	2.02515291778557e-06	8.5513374383915e-06	yes	0.0118188174053892	pos	yes
liver	Labelled in health	Cre -ve	6430550D23Rik	0.027316928290293	0	0.974499372534251	0.79810321098272	0.000377901165109128	0.000478549016052353	yes	0.027316928290293	pos	yes
liver	Labelled in health	Cre -ve	6430571L13Rik	0.0279010187496548	0	0.970837546141232	0.99439690318954	6.06069440202316e-06	1.44112262661313e-05	yes	0.0279010187496548	pos	yes
liver	Labelled in health	Cre -ve	6430573F11Rik	0.0219266395522774	0.000350467289719626	1.28505575640757	2.30885092664991	5.46470986194134e-05	7.8057928764938e-05	yes	0.0215761722625578	pos	yes
liver	Labelled in health	Cre -ve	8030462N17Rik	0.0370884001819666	0	0.91720276387855	0.919073425134148	2.23698120955863e-06	8.87171918554213e-06	yes	0.0370884001819666	pos	yes
liver	Labelled in health	Cre -ve	8430408G22Rik	0.0241652951636516	0.000205969109202806	55.7258334488012	125.368452647509	7.07295519183123e-06	1.56273634636938e-05	yes	0.0239593260544488	pos	yes
liver	Labelled in health	Cre -ve	9030624J02Rik	0.0263355770534581	0.00105964854517191	8.70642011903973	10.3900523957442	0.000773747377834417	0.000956650632069936	yes	0.0252759285082862	pos	yes
liver	Labelled in health	Cre -ve	9130011E15Rik	0.0190602337963497	0	1.42553576576069	1.64727090689415	4.67515211796675e-06	1.24384845740608e-05	yes	0.0190602337963497	pos	yes
liver	Labelled in health	Cre -ve	9130019O22Rik	0.022451350487889	0	1.41732403327105	1.89192959621379	1.32629663510988e-06	7.35547536127098e-06	yes	0.022451350487889	pos	yes
liver	Labelled in health	Cre -ve	9130023H24Rik	0.0365981630795338	0	2.32975759843999	2.48601457356609	0.000319122402634784	0.000406881916719074	yes	0.0365981630795338	pos	yes
liver	Labelled in health	Cre -ve	9130204L05Rik	0	0	1.21889171057884	1.60965633545578	1	1	no	0	zero	no
liver	Labelled in health	Cre -ve	9130401M01Rik	0.0315046962274213	0.00196588051204875	25.3545697322038	20.588583660093	2.14063635834859e-05	3.46878539852028e-05	yes	0.0295388157153725	pos	yes
liver	Labelled in health	Cre -ve	9130409I23Rik	0.0328861691690175	0.00286720399033758	9.90078266076832	10.6473474703532	3.29171981388903e-05	4.99329348200015e-05	yes	0.0300189651786799	pos	yes
liver	Labelled in health	Cre -ve	9430015G10Rik	0.0183880401248284	0.000992353251389394	3.45472895354416	2.51731552332471	0.000368832115677699	0.000467660761501773	yes	0.017395686873439	pos	yes
liver	Labelled in health	Cre -ve	9430038I01Rik	0.0184689793191216	0.000303022242191134	9.83284754211915	13.3566309418217	7.05290334310693e-06	1.56033350300863e-05	yes	0.0181659570769304	pos	yes
liver	Labelled in health	Cre -ve	9530068E07Rik	0.030762197627589	0.00222608143146438	70.0443063627926	67.5027355810791	4.26466976068017e-06	1.18634454019388e-05	yes	0.0285361161961246	pos	yes
liver	Labelled in health	Cre -ve	9930021J03Rik	0.0231213851361271	0.000839414481642656	5.3333839928953	5.1594900074481	4.79488107161956e-06	1.25750866805008e-05	yes	0.0222819706544845	pos	yes
liver	Labelled in health	Cre -ve	9930104L06Rik	0.0190925970480637	0.00025078369905956	3.48563541639476	2.29250640387241	0.000274090079809781	0.000351988122315513	yes	0.0188418133490041	pos	yes
liver	Labelled in health	Cre -ve	9930111J21Rik2	0.000695259119100177	0.000219780219780218	3.44212172444524	2.66033565072661	0.432660330233414	0.455552613407146	no	0.000475478899319959	pos	no
liver	Labelled in health	Cre -ve	A130010J15Rik	0.0202608620941997	0.000198952884332786	5.86703647967906	8.09795897125517	1.81471917896149e-06	8.19020854498898e-06	yes	0.0200619092098669	pos	yes
liver	Labelled in health	Cre -ve	A1cf	0.0225475003876844	0.000555992828720098	6.40189413868475	4.92669754567759	0.000267605408116989	0.000344105336003722	yes	0.0219915075589643	pos	yes
liver	Labelled in health	Cre -ve	A230050P20Rik	0.0233920617996097	0.000334240880922484	27.9480312610742	46.5590369480314	1.58572159944258e-05	2.73386267679504e-05	yes	0.0230578209186872	pos	yes
liver	Labelled in health	Cre -ve	A2ml1	0.0282817105572986	0.00157641050175756	178.384895894394	142.782044176228	1.31228185193692e-07	3.13714757198201e-06	yes	0.026705300055541	pos	yes
liver	Labelled in health	Cre -ve	A430005L14Rik	0.0263183049620099	0.0004048277332754	53.573673876429	54.4098808942754	9.09454676007974e-06	1.83678409657998e-05	yes	0.0259134772287345	pos	yes
liver	Labelled in health	Cre -ve	A430033K04Rik	0.0119812212851578	0.00021164021164021	2.1582356858786	2.75138284604071	0.0287055132878637	0.0327028307742842	yes	0.0117695810735176	pos	yes
liver	Labelled in health	Cre -ve	A430105I19Rik	0.00266790864802418	0	2.93194000963846	2.72806006780814	0.0333958988371169	0.0379375883101528	yes	0.00266790864802418	pos	yes
liver	Labelled in health	Cre -ve	A930033H14Rik	0.0177735056973352	9.7751710654936e-05	2.48935176507537	3.28047284401728	0.00883484860236639	0.0103175659194873	yes	0.0176757539866802	pos	yes
liver	Labelled in health	Cre -ve	AA986860	0.0170442254358328	0.00037243947858473	3.1028212452416	1.77039339235394	0.000148366917717648	0.00019656926299815	yes	0.0166717859572481	pos	yes
liver	Labelled in health	Cre -ve	AB124611	0.00033288948069241	0	5.30132165851067	4.02045371846799	0.246420954962773	0.264505878717357	no	0.00033288948069241	pos	no
liver	Labelled in health	Cre -ve	AC099934.1	0.0323310900719528	0.00259717744330795	360.441123325772	330.997814440816	1.75627411841064e-07	3.44275396727819e-06	yes	0.0297339126286448	pos	yes
liver	Labelled in health	Cre -ve	AC099934.2,Dnaaf2	0.0161248677890667	0.000433181560428822	6.31207740661423	5.93657518505051	2.01523832096938e-05	3.30466925105998e-05	yes	0.0156916862286379	pos	yes
liver	Labelled in health	Cre -ve	AC132392.1,Mical2	0.026248781170801	0.000604981674971616	11.7631327715057	13.1084282166055	3.73483163266652e-06	1.10495507892569e-05	yes	0.0256437994958294	pos	yes
liver	Labelled in health	Cre -ve	AC132392.1,Micalcl	0.0301478646789704	0	0.604764333895145	0.478954418044737	2.41046306933664e-05	3.82084039713999e-05	yes	0.0301478646789704	pos	yes
liver	Labelled in health	Cre -ve	AC137513.1,Chkb	0.0220442303081078	0.000794605980297636	30.4098025382701	35.9619351555305	2.83244791524141e-06	9.80051644402833e-06	yes	0.0212496243278101	pos	yes
liver	Labelled in health	Cre -ve	AC137513.1,Cpt1b	0.0324687087188006	0	0.672616328298546	0.693236498670893	2.09720173986144e-05	3.41278426473016e-05	yes	0.0324687087188006	pos	yes
liver	Labelled in health	Cre -ve	AC149222.1,Hsd3b7	0.0287162516903054	0.00142706388369872	262.73853570073	322.107228469913	1.04604840786517e-05	2.02023606962944e-05	yes	0.0272891878066067	pos	yes
liver	Labelled in health	Cre -ve	AC149222.1,Setd1a	0.0244912379544499	0.000499212900259518	18.8520261369074	16.5620157231455	7.15535716798959e-06	1.57346199128687e-05	yes	0.0239920250541903	pos	yes
liver	Labelled in health	Cre -ve	AC157554.2,Commd5	0.0205398198473355	0.000548459336531752	22.2288090350621	25.3251606351571	1.02786765101862e-06	6.81813155266666e-06	yes	0.0199913605108037	pos	yes
liver	Labelled in health	Cre -ve	AC157931.1,Diablo	0.0227927606566577	0.00146408990520848	23.3410413629683	20.3996646399173	3.80861821777287e-06	1.11637972475994e-05	yes	0.0213286707514492	pos	yes
liver	Labelled in health	Cre -ve	AC158777.2	0.027392130708846	0.00221239272053046	8.72030672512528	9.78028886903705	1.35799508229488e-05	2.43198638535982e-05	yes	0.0251797379883156	pos	yes
liver	Labelled in health	Cre -ve	AC160962.1,Ctla2b	0	0.000518370875030464	3.75414200754175	3.72238822197134	0.0311721319265921	0.035451942807459	yes	-0.000518370875030464	neg	no
liver	Labelled in health	Cre -ve	AC163637.1,Fdx1l,Raver1	0.0285318377054436	0.00227803702670759	36.8599994956934	27.3031367419368	2.11703904604946e-05	3.43849372242943e-05	yes	0.026253800678736	pos	yes
liver	Labelled in health	Cre -ve	AC174678.2,Tm9sf1	0.0289166358951369	0.0013718900309498	23.2629801477897	23.7868020844546	3.37328342329525e-06	1.05987397511131e-05	yes	0.0275447458641871	pos	yes
liver	Labelled in health	Cre -ve	AC175538.1,Pelo	0.0249278437255923	0.000517042025072419	41.7365771492358	36.5684704167471	5.24805571765775e-06	1.32243512860608e-05	yes	0.0244108017005199	pos	yes
liver	Labelled in health	Cre -ve	AI182371	0.0299035581044397	0.00183546928402809	392.787627591487	399.655866918637	5.25028592496094e-06	1.32243512860608e-05	yes	0.0280680888204116	pos	yes
liver	Labelled in health	Cre -ve	AI314180	0.0210382148722284	0.00139310894106245	42.8057185021382	50.6616603430774	2.40155349024635e-05	3.81077177898515e-05	yes	0.019645105931166	pos	yes
liver	Labelled in health	Cre -ve	AI413582	0.0161110314730787	0.000286123032904148	3.51783632885192	4.10511928731803	0.00102919484571923	0.00126304978492466	yes	0.0158249084401745	pos	yes
liver	Labelled in health	Cre -ve	AI464131	0.021963440175667	0.000448027721982312	24.2578916928456	27.7257124530847	1.02182370097732e-05	1.98989356569999e-05	yes	0.0215154124536847	pos	yes
liver	Labelled in health	Cre -ve	AI597479	0.019068457842004	0.000483022531782894	5.47672729407063	5.88655046094974	2.87238447157844e-05	4.43680483364197e-05	yes	0.0185854353102211	pos	yes
liver	Labelled in health	Cre -ve	AI606181	0.0295935333021666	0	2.43204284257737	1.44941633732837	1.15381344915269e-05	2.16589863211024e-05	yes	0.0295935333021666	pos	yes
liver	Labelled in health	Cre -ve	AI661453	0.0248492564230791	0.000440133170543404	16.1074986650315	16.7629581602178	7.44825574182071e-07	6.12481012859857e-06	yes	0.0244091232525357	pos	yes
liver	Labelled in health	Cre -ve	AI837181	0.0198204245942012	0.00035920844388586	14.3212918280969	17.8665395282934	8.40617692229968e-07	6.37036116466928e-06	yes	0.0194612161503154	pos	yes
liver	Labelled in health	Cre -ve	AI846148	0.0221041757098198	0	1.25417538809277	1.00804738713055	0.000875658916473827	0.00107929420787591	yes	0.0221041757098198	pos	yes
liver	Labelled in health	Cre -ve	AI987944	0.029741124816216	0.000807957064528586	50.797301995494	43.5650877852136	3.64667742794545e-06	1.09537708051883e-05	yes	0.0289331677516874	pos	yes
liver	Labelled in health	Cre -ve	AL670603.1,Pik3r3	0.0287288889748022	0.00108695652173913	0.915008547459947	0.908231173388694	0.00169857800704994	0.002056373130615	yes	0.0276419324530631	pos	yes
liver	Labelled in health	Cre -ve	AL731706.1	0.0262835925337963	0.00206111275022005	24.3798595243216	26.0255253244475	1.43598154399576e-05	2.53846952460766e-05	yes	0.0242224797835763	pos	yes
liver	Labelled in health	Cre -ve	AL732309.1,AL732309.2,Ndor1	0.0177418187975952	0.000167445311097132	9.47762544472126	9.26795917923943	7.20529729749033e-06	1.57969347891197e-05	yes	0.0175743734864981	pos	yes
liver	Labelled in health	Cre -ve	AU019823	0.0274664953295824	0.000270250469758214	18.0180418708778	17.3205630920821	1.0928853287705e-06	6.93894191504145e-06	yes	0.0271962448598242	pos	yes
liver	Labelled in health	Cre -ve	AU021092	0	0	1.79426472781456	1.1600597073906	1	1	no	0	zero	no
liver	Labelled in health	Cre -ve	AU022252	0.0222170412210108	0.000559237275716038	48.4302955731173	51.2079014302905	1.35929368573351e-06	7.4142863684071e-06	yes	0.0216578039452947	pos	yes
liver	Labelled in health	Cre -ve	AU040320	0.0248558685209008	0.000791369396290208	19.6621393185593	21.5680572317225	2.76391966056139e-06	9.69282799467249e-06	yes	0.0240644991246106	pos	yes
liver	Labelled in health	Cre -ve	AU041133	0.0181466589678298	0.000422832980972514	2.05881052423285	1.66128951103321	1.79359419882884e-05	3.00782820062461e-05	yes	0.0177238259868573	pos	yes
liver	Labelled in health	Cre -ve	AW011738	0.0169141395032875	0	4.43874059581983	2.3005241222778	2.23854318176823e-06	8.87171918554213e-06	yes	0.0169141395032875	pos	yes
liver	Labelled in health	Cre -ve	AW146154	0.0229821318430457	0.000129785853341984	7.97754132571747	7.5650308477234	7.99854409333678e-07	6.27071616606556e-06	yes	0.0228523459897037	pos	yes
liver	Labelled in health	Cre -ve	AW209491	0.0276396070030425	0.000657812951796864	17.6823814659308	13.0997519199917	3.39250004046435e-05	5.12919843763763e-05	yes	0.0269817940512456	pos	yes
liver	Labelled in health	Cre -ve	AW549877	0.0242726566630973	0.000699941764461942	15.4268162019941	16.6290718137169	4.19647734013815e-06	1.17512629289009e-05	yes	0.0235727148986354	pos	yes
liver	Labelled in health	Cre -ve	AW554918	0.0156269828880849	0.00104712041884816	1.62332656748704	1.31286466226569	0.000571286971876692	0.000712539573586918	yes	0.0145798624692367	pos	yes
liver	Labelled in health	Cre -ve	Aaas	0.0202203282187745	0.00095282973034507	16.77736512898	8.37512548146448	0.000109696518675695	0.000147936493121098	yes	0.0192674984884294	pos	yes
liver	Labelled in health	Cre -ve	Aacs	0.0290215826100432	0.000594664492534932	20.9507665455179	26.4956360718375	8.36964830507946e-06	1.73506448341821e-05	yes	0.0284269181175083	pos	yes
liver	Labelled in health	Cre -ve	Aadac	0.0382367218736658	0.00297997448150026	303.488242489705	260.335031019498	8.58899198940802e-08	2.7458286952443e-06	yes	0.0352567473921655	pos	yes
liver	Labelled in health	Cre -ve	Aadat	0.0337084543410648	0.00428852553919051	71.8640342436886	80.5970994558774	7.12980991064503e-07	6.03603225389835e-06	yes	0.0294199288018743	pos	yes
liver	Labelled in health	Cre -ve	Aaed1	0.0292393330739493	0.00202516133192087	58.1163619865724	57.3957273862277	3.39867736933262e-06	1.06227471252079e-05	yes	0.0272141717420284	pos	yes
liver	Labelled in health	Cre -ve	Aagab	0.0274801619375509	0.000576185298365586	24.827639251563	29.6643244981107	6.69889530622152e-06	1.51404687239591e-05	yes	0.0269039766391853	pos	yes
liver	Labelled in health	Cre -ve	Aak1	0.0237715990423172	0.000320213265793634	17.9826770815807	17.0678819455144	2.07464279340748e-06	8.64039333882379e-06	yes	0.0234513857765236	pos	yes
liver	Labelled in health	Cre -ve	Aamdc	0.027114125175594	0.00112356969496763	31.6943229000803	35.2040363869187	1.31553107205366e-07	3.13714757198201e-06	yes	0.0259905554806263	pos	yes
liver	Labelled in health	Cre -ve	Aamp	0.0286832638773547	0.00147601692810256	138.37816167506	131.313630497374	3.7544731971094e-06	1.10748132911517e-05	yes	0.0272072469492522	pos	yes
liver	Labelled in health	Cre -ve	Aar2	0.0232527560442923	0.00029618659755646	7.71446318422313	7.00878579283652	5.1525925652796e-07	5.28224212491805e-06	yes	0.0229565694467358	pos	yes
liver	Labelled in health	Cre -ve	Aard	0	0	1.71996105185829	1.33673679331292	1	1	no	0	zero	no
liver	Labelled in health	Cre -ve	Aars,Exosc6	0.0267331785305446	0.000976896854094546	198.616881634829	199.280156541815	9.26487772546576e-06	1.86015399170544e-05	yes	0.0257562816764501	pos	yes
liver	Labelled in health	Cre -ve	Aars2	0.0232348641204076	0.00225059383006543	10.4054211508479	12.1580420581836	0.000314623141709692	0.000401402959347054	yes	0.0209842702903422	pos	yes
liver	Labelled in health	Cre -ve	Aarsd1,Gm27029	0.0210205055982517	0.00151484579574308	18.772470349718	15.937829135567	0.000229786616707865	0.000297885423725694	yes	0.0195056598025086	pos	yes
liver	Labelled in health	Cre -ve	Aasdh	0.0182732157235625	0.000346254778720922	5.24670571282248	4.98047807516082	8.76659028979008e-05	0.000120305959307273	yes	0.0179269609448416	pos	yes
liver	Labelled in health	Cre -ve	Aasdhppt	0.0302756408818078	0.00160114527032369	31.7526562048654	25.6519109197313	2.21360689081056e-05	3.56377554544325e-05	yes	0.0286744956114841	pos	yes
liver	Labelled in health	Cre -ve	Aass	0.0334417922584944	0.00424492289443453	143.534100419338	146.69943817634	9.76385019302083e-06	1.9301010663484e-05	yes	0.0291968693640599	pos	yes
liver	Labelled in health	Cre -ve	Aatf	0.0162208671486701	0.000297536945812806	4.85542636997128	6.35530384426438	1.25397069105896e-05	2.29605693355189e-05	yes	0.0159233302028573	pos	yes
liver	Labelled in health	Cre -ve	Aatk	0.0148105769762922	0.00079974305014727	4.20265165293588	7.31946330718637	7.78822360521995e-05	0.000107935850917593	yes	0.0140108339261449	pos	yes
liver	Labelled in health	Cre -ve	Abat	0.0308622528056086	0.0026417802071546	154.31355280875	182.914652269376	3.50705988157459e-06	1.07525561683368e-05	yes	0.028220472598454	pos	yes
liver	Labelled in health	Cre -ve	Abca1	0.0280560930144072	0.000798865667905566	107.566574901414	93.3768146328384	5.37390600780773e-06	1.34234368134605e-05	yes	0.0272572273465016	pos	yes
liver	Labelled in health	Cre -ve	Abca2	0.023575027932075	0.000808108490326174	15.0595760442935	18.0852973323292	1.73335037396196e-07	3.44275396727819e-06	yes	0.0227669194417488	pos	yes
liver	Labelled in health	Cre -ve	Abca3	0.0271162880562348	0.00140096972091103	28.2297174220536	30.0095615439296	6.00351507978246e-06	1.43295754407303e-05	yes	0.0257153183353238	pos	yes
liver	Labelled in health	Cre -ve	Abca5	0.0285932186743474	0.0045653524854525	2.86862713254327	2.57272870001055	0.000113974272545794	0.000153372468813035	yes	0.0240278661888949	pos	yes
liver	Labelled in health	Cre -ve	Abca6	0.0267882604585196	0.00195120004612702	18.5902840416465	22.5194789764399	1.52709281376173e-05	2.65697654941466e-05	yes	0.0248370604123926	pos	yes
liver	Labelled in health	Cre -ve	Abca7	0.0121688666950981	0.00131147540983606	4.49402292061864	2.17015636460764	0.0232205876035648	0.0265964643254052	yes	0.0108573912852621	pos	yes
liver	Labelled in health	Cre -ve	Abca8a	0.0276069806962189	0.00123495196678173	19.2897090390765	31.3168602678229	3.98092436144127e-07	4.77390527046076e-06	yes	0.0263720287294372	pos	yes
liver	Labelled in health	Cre -ve	Abca8b	0.0237826110481788	0.00118902218365122	28.9470479510257	35.2297374593816	1.08178381238062e-06	6.91573460895154e-06	yes	0.0225935888645276	pos	yes
liver	Labelled in health	Cre -ve	Abca9	0.0145806872756578	0	0.997884955352561	0.572745935423589	0.00587266398320173	0.00691379305479157	yes	0.0145806872756578	pos	yes
liver	Labelled in health	Cre -ve	Abcb10	0.0261805618233971	0.000961819477533516	31.1966404537827	32.9006993556586	1.66981648862858e-05	2.84264675013605e-05	yes	0.0252187423458636	pos	yes
liver	Labelled in health	Cre -ve	Abcb11	0.0293255442229031	0.00176033971730051	230.311911353787	345.461255263095	6.82181167822725e-06	1.52907098917768e-05	yes	0.0275652045056026	pos	yes
liver	Labelled in health	Cre -ve	Abcb1a	0.0180310758983569	0.00018018018018018	2.09232212656456	2.03931701178434	2.82367380902189e-05	4.37232941069641e-05	yes	0.0178508957181767	pos	yes
liver	Labelled in health	Cre -ve	Abcb1b	0.00849453951705239	0.00269058295964125	0.896849209606407	0.391909700318771	0.160435034447248	0.175722283433906	no	0.00580395655741114	pos	no
liver	Labelled in health	Cre -ve	Abcb4	0.0295010002460457	0.00224828402490758	154.047745699637	182.924287635491	4.34207337472313e-06	1.1966958990921e-05	yes	0.0272527162211382	pos	yes
liver	Labelled in health	Cre -ve	Abcb6	0.0300444364966628	0.00304831819370342	59.0020512555831	50.6682822123735	1.07247219125738e-05	2.05793118476947e-05	yes	0.0269961183029594	pos	yes
liver	Labelled in health	Cre -ve	Abcb7	0.0305491088292756	0.0026745675454178	28.1652055577591	28.6911861069122	1.45445754611935e-05	2.56164387563281e-05	yes	0.0278745412838578	pos	yes
liver	Labelled in health	Cre -ve	Abcb8	0.0245816058733076	0.000835239763668484	21.3618193182259	21.3626645298782	1.21543643487274e-05	2.24550562673328e-05	yes	0.0237463661096392	pos	yes
liver	Labelled in health	Cre -ve	Abcc1	0	0.001	1.62370031432905	0.632683275415137	0.11006521018122	0.121344552845	no	-0.001	neg	no
liver	Labelled in health	Cre -ve	Abcc10	0.0194746190047928	0.000528351588196526	4.1249416024173	5.09060021627252	0.00022413135437865	0.000291028948169228	yes	0.0189462674165963	pos	yes
liver	Labelled in health	Cre -ve	Abcc2	0.0315267004002185	0.00144288522831584	211.792080514594	233.617197680241	3.04568572619351e-06	1.01267988441357e-05	yes	0.0300838151719027	pos	yes
liver	Labelled in health	Cre -ve	Abcc3	0.0264417499987763	0.00270091842677209	101.655160820413	70.5872954670992	6.50238376017932e-07	5.81622927832076e-06	yes	0.0237408315720042	pos	yes
liver	Labelled in health	Cre -ve	Abcc4	0.00192365449953191	0.00116566539431917	3.89256634887065	2.2937400186275	0.99727972583478	1	no	0.00075798910521274	pos	no
liver	Labelled in health	Cre -ve	Abcc5	0.00329212840952988	0	4.34465403990428	3.37396302690716	0.000300721634567011	0.000384366489817582	yes	0.00329212840952988	pos	yes
liver	Labelled in health	Cre -ve	Abcc6	0.029180098941756	0.00156323990592907	33.7539247317563	35.4745002900444	1.68636568070957e-06	7.91085356712243e-06	yes	0.027616859035827	pos	yes
liver	Labelled in health	Cre -ve	Abcc9	0.000423718174511387	0.00019713704800678	14.8990236895246	11.5457903411671	0.981499985469026	1	no	0.000226581126504607	pos	no
liver	Labelled in health	Cre -ve	Abcd1	0.0150682081448638	0.000880648550841302	10.9854512843688	11.756560255882	0.0176439659589736	0.0203302150054099	yes	0.0141875595940224	pos	yes
liver	Labelled in health	Cre -ve	Abcd2	0.01596814700957	0.00127279292291027	1.33896157019507	2.00449193244226	0.0141005801175522	0.0163137333929884	yes	0.0146953540866597	pos	yes
liver	Labelled in health	Cre -ve	Abcd3	0.0320525443016284	0.00192307551418466	246.8206793945	372.747519694902	4.71911711848623e-06	1.24658135627204e-05	yes	0.0301294687874437	pos	yes
liver	Labelled in health	Cre -ve	Abcd4	0.0265651405626801	0.000641784256785112	9.19388676171684	7.22047864977925	2.25549876684026e-06	8.89660665146785e-06	yes	0.025923356305895	pos	yes
liver	Labelled in health	Cre -ve	Abce1	0.0310992013567619	0.0015575296809147	53.8789526608357	51.3255946239481	5.21222922185047e-06	1.31938357027941e-05	yes	0.0295416716758472	pos	yes
liver	Labelled in health	Cre -ve	Abcf1	0.0244521002047623	0.000555362456528604	45.3602708676554	40.4591108327348	6.03341188990624e-06	1.437215622056e-05	yes	0.0238967377482337	pos	yes
liver	Labelled in health	Cre -ve	Abcf2	0.0254407351585684	0.000707655240806703	32.004141743555	30.2071113847886	1.69368045960382e-06	7.93579837990468e-06	yes	0.0247330799177617	pos	yes
liver	Labelled in health	Cre -ve	Abcf3	0.0206558258055977	0.000662598531151346	21.5910982222443	19.3280201386662	2.88219928145324e-05	4.45081168997573e-05	yes	0.0199932272744463	pos	yes
liver	Labelled in health	Cre -ve	Abcg1	0.00322523314623289	6.8894247330346e-05	6.74979236804429	5.53137184037498	0.00466379922125773	0.00551786468658979	yes	0.00315633889890254	pos	yes
liver	Labelled in health	Cre -ve	Abcg2	0.032883172779751	0.00300790939097883	103.454705879053	97.2989639147732	3.3817387934975e-06	1.06028837417814e-05	yes	0.0298752633887722	pos	yes
liver	Labelled in health	Cre -ve	Abcg3	0.000944052201715398	0.000317965023847376	3.18902225966967	2.70011795638517	0.213544872972765	0.231404989621396	no	0.000626087177868022	pos	no
liver	Labelled in health	Cre -ve	Abcg5	0.0343302426771627	0.00197957239550145	56.908534902037	43.59543244318	1.93960917537719e-06	8.41344300236394e-06	yes	0.0323506702816612	pos	yes
liver	Labelled in health	Cre -ve	Abcg8	0.0281810784845829	0.000740668777436338	87.4552250921728	67.1880821504842	3.46710602232113e-06	1.07126590760795e-05	yes	0.0274404097071466	pos	yes
liver	Labelled in health	Cre -ve	Abhd10	0.0226753098978135	0.00146520146520146	5.58015301080105	4.42443593807648	8.85676479520178e-06	1.8043520143361e-05	yes	0.0212101084326121	pos	yes
liver	Labelled in health	Cre -ve	Abhd11	0.0241419618308787	0.00199795124859882	32.456345704653	32.5010584163386	3.68797853682245e-07	4.55551338434441e-06	yes	0.0221440105822799	pos	yes
liver	Labelled in health	Cre -ve	Abhd12	0.0240639112372953	0.00178408640909909	19.2873319824834	18.2000634321954	2.7800896141676e-05	4.31324589364543e-05	yes	0.0222798248281962	pos	yes
liver	Labelled in health	Cre -ve	Abhd13	0.0205184693449518	0.000699949799699522	16.7209547718681	14.4265033029455	9.74562894040621e-06	1.92777791187591e-05	yes	0.0198185195452523	pos	yes
liver	Labelled in health	Cre -ve	Abhd14a	0.0270405078575234	0.00189092013679939	6.31049865589364	8.99999027362112	5.55151117371586e-07	5.47345022255526e-06	yes	0.025149587720724	pos	yes
liver	Labelled in health	Cre -ve	Abhd14b	0.0290841327247537	0.00210076583856205	199.946840980165	170.742566878958	1.27332944189009e-05	2.32293953892406e-05	yes	0.0269833668861917	pos	yes
liver	Labelled in health	Cre -ve	Abhd15	0.0207219651030162	0.000533797045690914	9.5312695750342	9.19032059094279	2.37513478986554e-05	3.77689523681926e-05	yes	0.0201881680573253	pos	yes
liver	Labelled in health	Cre -ve	Abhd16a	0.0242299232911515	0.00143559771067947	27.0627800066845	35.2492749679284	2.59039921026403e-05	4.06123353759664e-05	yes	0.022794325580472	pos	yes
liver	Labelled in health	Cre -ve	Abhd17a	0.0268996760468974	0.00286026885686622	32.3602187000949	23.4920921688084	2.9216952028128e-05	4.50188816152128e-05	yes	0.0240394071900312	pos	yes
liver	Labelled in health	Cre -ve	Abhd17b	0.0247236157820556	0.00069282185069636	25.8634658901804	29.6484851688509	2.99853826774009e-06	1.00404084687813e-05	yes	0.0240307939313593	pos	yes
liver	Labelled in health	Cre -ve	Abhd17c	0.0262209673908121	0.00052039924327828	89.164577174007	91.9630612411553	4.71681181658054e-06	1.24658135627204e-05	yes	0.0257005681475338	pos	yes
liver	Labelled in health	Cre -ve	Abhd18	0.0268923936546332	0.000515603214125682	14.0577006729251	14.6422647635176	1.66522871920912e-05	2.83734285881618e-05	yes	0.0263767904405075	pos	yes
liver	Labelled in health	Cre -ve	Abhd2	0.0288895516636972	0.00356499758987888	54.7360761981836	57.1803676268563	5.53602789141197e-07	5.47028150093e-06	yes	0.0253245540738183	pos	yes
liver	Labelled in health	Cre -ve	Abhd3	0.0273951870222184	0.0028502506764535	31.7586081670671	34.5003013295095	1.52075380235193e-07	3.37308610037894e-06	yes	0.0245449363457649	pos	yes
liver	Labelled in health	Cre -ve	Abhd4	0.0248330612177343	0.000909673402662712	30.1966648936351	23.4533786410332	1.61043150739535e-05	2.76654432643456e-05	yes	0.0239233878150715	pos	yes
liver	Labelled in health	Cre -ve	Abhd5	0.028941245685344	0.000987258758769526	44.7478782850062	31.9113749296196	8.63157470049727e-06	1.77516167063367e-05	yes	0.0279539869265744	pos	yes
liver	Labelled in health	Cre -ve	Abhd6	0.0267115640266449	0.00222374329960698	36.1238794586283	40.0606161539089	5.05548239053921e-06	1.29594301280059e-05	yes	0.0244878207270379	pos	yes
liver	Labelled in health	Cre -ve	Abhd8	0.021259670263246	0.000587084148727984	7.28648320468253	4.68603349104476	2.26018220708848e-05	3.62310004148665e-05	yes	0.020672586114518	pos	yes
liver	Labelled in health	Cre -ve	Abi1	0.024069322904859	0.000325447189018464	27.8405044260477	26.838851620192	4.66124329472081e-06	1.2424423093263e-05	yes	0.0237438757158405	pos	yes
liver	Labelled in health	Cre -ve	Abi2	0.00704887441517306	0.000115440115440114	4.41087970126916	5.0899654284742	5.89791501010531e-05	8.36842601124334e-05	yes	0.00693343429973295	pos	yes
liver	Labelled in health	Cre -ve	Abi3	8.61326442721783e-05	0.00104589404588138	9.23691885976606	7.87358923664521	0.318589293391594	0.337713150487133	no	-0.000959761401609202	neg	no
liver	Labelled in health	Cre -ve	Abi3bp	0.00041357652456646	5.9970014992502e-05	2.81005183855053	3.03989684094778	0.245386599481801	0.263514258182258	no	0.000353606509573958	pos	no
liver	Labelled in health	Cre -ve	Abl1	0.016397602233865	0.00055049531397313	6.83872519739732	7.59475743726988	2.59621734973696e-06	9.44655397095988e-06	yes	0.0158471069198918	pos	yes
liver	Labelled in health	Cre -ve	Abl2	0.0141657038900691	0.000988825337749668	6.55189610205902	6.48177040939292	0.0010706764994742	0.00131247057525015	yes	0.0131768785523194	pos	yes
liver	Labelled in health	Cre -ve	Ablim1	0.025403927828036	0.000795668950327504	14.9409583352767	20.4849960230508	1.4272592133851e-05	2.52483649308541e-05	yes	0.0246082588777085	pos	yes
liver	Labelled in health	Cre -ve	Ablim2	0.0100844513908561	0.000389863547758284	1.82348166311723	2.49545085719015	0.00477305337854445	0.00564251889304737	yes	0.00969458784309779	pos	yes
liver	Labelled in health	Cre -ve	Ablim3	0.0277727010329126	0.00044202922819467	24.4282495838206	20.3459182051517	2.69476022737208e-06	9.56682862586891e-06	yes	0.0273306718047179	pos	yes
liver	Labelled in health	Cre -ve	Abr	0.00583394269482005	0	2.41790273088013	2.12567887790685	0.00299956780466632	0.00358265012340907	yes	0.00583394269482005	pos	yes
liver	Labelled in health	Cre -ve	Abracl	0.0228784166232627	0.00103108289886868	11.6932545060553	11.5287360800617	2.37129580177259e-06	9.10626480577617e-06	yes	0.0218473337243941	pos	yes
liver	Labelled in health	Cre -ve	Abraxas1	0.0210879239981138	0.000646830530401034	5.07546749970258	5.34000348385965	7.82808693067196e-06	1.66210894573583e-05	yes	0.0204410934677127	pos	yes
liver	Labelled in health	Cre -ve	Abraxas2	0.0284154844981795	0.000855216248853407	26.6882738202563	26.6995224537112	2.94746730747743e-06	9.9727515973901e-06	yes	0.027560268249326	pos	yes
liver	Labelled in health	Cre -ve	Abt1	0.0248739670309755	0.000520727877089414	11.7395111288658	13.4631198962494	2.83668338019114e-06	9.81232324198445e-06	yes	0.0243532391538861	pos	yes
liver	Labelled in health	Cre -ve	Abtb1	0.023910864747917	0.000697783217932304	8.00214001440715	8.40939748101477	2.77233720039671e-05	4.30289836311573e-05	yes	0.0232130815299847	pos	yes
liver	Labelled in health	Cre -ve	Abtb2	0.0310832758358564	0.000394844660493774	12.3404530749471	16.9014704324784	1.09816112188921e-06	6.94605789770474e-06	yes	0.0306884311753626	pos	yes
liver	Labelled in health	Cre -ve	Acaa1a	0.0288364897764566	0.00247219323228617	119.999489081274	116.136286157741	1.100360909313e-06	6.94605789770474e-06	yes	0.0263642965441705	pos	yes
liver	Labelled in health	Cre -ve	Acaa1b	0.0284563003263236	0.00184353034361844	506.326680887184	555.933298981559	9.00658001411332e-07	6.5154139607379e-06	yes	0.0266127699827052	pos	yes
liver	Labelled in health	Cre -ve	Acaa2	0.031968206879392	0.00271098480071485	1103.19808995783	1133.12553657913	2.66509342821264e-07	4.02635154173569e-06	yes	0.0292572220786771	pos	yes
liver	Labelled in health	Cre -ve	Acaca	0.025274515420763	0.00125320701909806	48.979121400841	51.9085172845001	1.18159063582675e-05	2.20033681822231e-05	yes	0.024021308401665	pos	yes
liver	Labelled in health	Cre -ve	Acacb	0.0265149316077697	0.00143640303565536	19.6904623758107	22.2620243372033	1.65437172974849e-05	2.82401704405011e-05	yes	0.0250785285721143	pos	yes
liver	Labelled in health	Cre -ve	Acad10	0.0209091391556665	0.00206182035401118	12.467667212089	14.7604653516547	5.84879653654296e-09	1.88311311915646e-06	yes	0.0188473188016553	pos	yes
liver	Labelled in health	Cre -ve	Acad11	0.0350865463063647	0.00288050707846703	177.148507914276	195.548458735856	7.4656876266702e-06	1.61449558254552e-05	yes	0.0322060392278976	pos	yes
liver	Labelled in health	Cre -ve	Acad12	0.0204716018293879	0.000576251827202796	4.7761758685415	4.95129108861198	7.81609325789651e-05	0.000108296909954814	yes	0.0198953500021851	pos	yes
liver	Labelled in health	Cre -ve	Acad8	0.029923483417718	0.00235001000451562	48.6406862223151	45.031421087381	5.81811300797653e-05	8.2699626824565e-05	yes	0.0275734734132024	pos	yes
liver	Labelled in health	Cre -ve	Acad9	0.0237018739805755	0.00187656716428053	19.737399300945	21.8517909803093	1.65925233292666e-05	2.82951184670755e-05	yes	0.0218253068162949	pos	yes
liver	Labelled in health	Cre -ve	Acadl	0.0357885613602476	0.00377175521489111	172.906585885114	205.407037528406	1.35587924795273e-07	3.19216466329909e-06	yes	0.0320168061453564	pos	yes
liver	Labelled in health	Cre -ve	Acadm	0.0330955222165371	0.00285879933108967	156.470760509649	166.272120609158	1.3207650779338e-06	7.3444397726091e-06	yes	0.0302367228854474	pos	yes
liver	Labelled in health	Cre -ve	Acads	0.0227126219371205	0.00234331677143655	137.990222631938	122.031678545111	3.78940548245362e-06	1.11365170983351e-05	yes	0.020369305165684	pos	yes
liver	Labelled in health	Cre -ve	Acadsb	0.0303887296407019	0.00316689202942167	106.952859727284	137.535885893099	5.52720607406153e-07	5.47028150093e-06	yes	0.0272218376112802	pos	yes
liver	Labelled in health	Cre -ve	Acadvl	0.03240264566255	0.00326262332160772	181.835976711761	201.061974682759	6.05069256406405e-08	2.47849674789153e-06	yes	0.0291400223409422	pos	yes
liver	Labelled in health	Cre -ve	Acap1	0	0	0.752606169340381	0.452835911428196	1	1	no	0	zero	no
liver	Labelled in health	Cre -ve	Acap2	0.0149022208511586	0.000547030628155392	6.51546128333982	7.47569959966163	0.000958913491724186	0.00117886229593154	yes	0.0143551902230032	pos	yes
liver	Labelled in health	Cre -ve	Acap3	0.00799311416639325	0	1.79301546002952	2.23739817561616	0.00543975797769214	0.00641110491339631	yes	0.00799311416639325	pos	yes
liver	Labelled in health	Cre -ve	Acat1	0.0295214598133942	0.00322016008118434	212.577425679585	351.461259417096	2.26378519298676e-06	8.90865615728033e-06	yes	0.0263012997322098	pos	yes
liver	Labelled in health	Cre -ve	Acat2	0.0281278796448903	0.00161843927091688	94.2168505817858	109.827017923412	4.73548105013072e-06	1.24955562822618e-05	yes	0.0265094403739734	pos	yes
liver	Labelled in health	Cre -ve	Acat3	0.0287905228504189	0.00156101127545543	186.414625110958	223.52395926565	7.81093721877077e-06	1.65965011849818e-05	yes	0.0272295115749634	pos	yes
liver	Labelled in health	Cre -ve	Acbd3	0.0222680493957165	0.000333827536278986	14.5225065356866	12.3748096565709	1.64628080801998e-06	7.87876832324975e-06	yes	0.0219342218594375	pos	yes
liver	Labelled in health	Cre -ve	Acbd4	0.0222016783806264	0.000801019049607814	76.8566523854831	52.4150130844419	7.82361745833243e-06	1.66145590777343e-05	yes	0.0214006593310186	pos	yes
liver	Labelled in health	Cre -ve	Acbd5	0.031223522133994	0.00133080337297614	165.008823966596	131.427185524094	6.25967057353288e-06	1.46275775801827e-05	yes	0.0298927187610179	pos	yes
liver	Labelled in health	Cre -ve	Acbd6	0.0306024031316658	0.00101812106645599	32.651964862759	31.3062688831119	6.90642360162507e-07	5.9594138518268e-06	yes	0.0295842820652098	pos	yes
liver	Labelled in health	Cre -ve	Accs	0.0187387639703208	0.00150993829442374	1.86395631579614	1.67919404449542	0.000255381543528394	0.000329203849773814	yes	0.017228825675897	pos	yes
liver	Labelled in health	Cre -ve	Acd	0.0252144009557267	0.000975853816067652	22.1573080561495	22.5362914951517	1.10589412630844e-05	2.10243349052578e-05	yes	0.024238547139659	pos	yes
liver	Labelled in health	Cre -ve	Acer2	0.00609151428929394	0.000457143765635232	10.2964500315502	8.96976042332265	0.00342463622840659	0.0040801263211001	yes	0.00563437052365871	pos	yes
liver	Labelled in health	Cre -ve	Acer3	0.0152622697750309	0.00105510883593752	13.4003112519559	12.0789716452253	4.15297680751112e-06	1.16896286883473e-05	yes	0.0142071609390933	pos	yes
liver	Labelled in health	Cre -ve	Acin1	0.0259342776725734	0.000541237804069276	19.0669488219154	20.2442000084207	3.62855255058143e-07	4.54377407308617e-06	yes	0.0253930398685041	pos	yes
liver	Labelled in health	Cre -ve	Ackr1	0	0	1.1057651559327	0.629211910435181	1	1	no	0	zero	no
liver	Labelled in health	Cre -ve	Ackr2	0	0	1.93338876220391	1.64859951055313	0.999992544517336	1	no	0	zero	no
liver	Labelled in health	Cre -ve	Ackr3	0	0	1.11745974655771	0.553939173227027	0.999995695575077	1	no	0	zero	no
liver	Labelled in health	Cre -ve	Ackr4	0.00120772946859903	0.000970873786407766	0.991980822571622	1.21808727612412	0.809802808812528	0.841573625200117	no	0.000236855682191264	pos	no
liver	Labelled in health	Cre -ve	Acly	0.024577983211863	0.000797907718702218	143.063363287083	147.197290452638	6.36213282820016e-06	1.47513369601529e-05	yes	0.0237800754931608	pos	yes
liver	Labelled in health	Cre -ve	Acmsd	0.035234686537734	0.00439004148215172	24.4815829024762	24.2454386376724	4.01696516399583e-05	5.95994831401921e-05	yes	0.0308446450555823	pos	yes
liver	Labelled in health	Cre -ve	Acnat1	0.0506843064736186	0	1.5867984617096	1.1566584856285	6.836142254533e-05	9.56979632108436e-05	yes	0.0506843064736186	pos	yes
liver	Labelled in health	Cre -ve	Acnat2	0.0317390034463992	0.000626788919695216	98.0647374858325	70.9965186591716	4.47718646514572e-06	1.21682367170987e-05	yes	0.031112214526704	pos	yes
liver	Labelled in health	Cre -ve	Aco1	0.0310744481200944	0.00235494110610017	115.299186677318	120.8483950425	6.59328763413047e-06	1.50074501423917e-05	yes	0.0287195070139942	pos	yes
liver	Labelled in health	Cre -ve	Aco2	0.0287760888151252	0.0014644087717548	121.364049477608	155.880340468907	8.00861048971725e-06	1.6863210923411e-05	yes	0.0273116800433704	pos	yes
liver	Labelled in health	Cre -ve	Acot1	0.0337273942829217	0.00348363821492187	17.9426647289653	36.3464795492153	2.69327372680097e-06	9.56682862586891e-06	yes	0.0302437560679999	pos	yes
liver	Labelled in health	Cre -ve	Acot11	0.015848975514477	0	3.23929750449253	3.1964372414309	0.000327326415252551	0.00041680705798637	yes	0.015848975514477	pos	yes
liver	Labelled in health	Cre -ve	Acot12	0.0310657855613615	0.00190312790638768	52.1999847402804	66.420976555756	6.18729896432534e-06	1.45432156165936e-05	yes	0.0291626576549738	pos	yes
liver	Labelled in health	Cre -ve	Acot13	0.030496009124641	0.00191505351674242	123.718603969278	117.695799669345	1.88937135249998e-06	8.34740790281682e-06	yes	0.0285809556078986	pos	yes
liver	Labelled in health	Cre -ve	Acot2	0.0205145210105525	0.00242994279299905	7.86993207877526	14.7645777851179	2.64200743200409e-06	9.51714334116587e-06	yes	0.0180845782175534	pos	yes
liver	Labelled in health	Cre -ve	Acot3	0.0170668962586412	0.0001174398120963	0.689542936316892	3.36816020614562	0.000907139129085166	0.00111694023537807	yes	0.0169494564465449	pos	yes
liver	Labelled in health	Cre -ve	Acot4	0.0221506277449958	0.000658087611654957	18.771903252698	32.181343990155	6.29995356722514e-07	5.77353405959989e-06	yes	0.0214925401333408	pos	yes
liver	Labelled in health	Cre -ve	Acot6	0.0180433393474665	0.000338983050847456	1.22372573200853	0.993507680728649	0.149054561304845	0.163527875817188	no	0.0177043562966191	pos	no
liver	Labelled in health	Cre -ve	Acot7	0.0218354729452057	0.00169298864448328	19.005558498284	20.7790162051897	6.6268360692006e-05	9.30082255326401e-05	yes	0.0201424843007224	pos	yes
liver	Labelled in health	Cre -ve	Acot8	0.0227387756393463	0.0015102954788464	17.6948998185323	21.3097421516931	1.86260325590019e-05	3.10130336783492e-05	yes	0.0212284801604999	pos	yes
liver	Labelled in health	Cre -ve	Acot9	0.0132716273829647	0.00208118076590978	3.09564266452579	2.54924440390443	1.07652379883816e-05	2.06271719693793e-05	yes	0.0111904466170549	pos	yes
liver	Labelled in health	Cre -ve	Acox1	0.0334541891548987	0.0036376406435968	1132.97730698451	1468.99008788493	9.62630522896848e-07	6.64421298953701e-06	yes	0.0298165485113019	pos	yes
liver	Labelled in health	Cre -ve	Acox2	0.0300344986836467	0.00112830990429851	212.179972822223	222.363328299308	1.21373937037309e-05	2.24376077325154e-05	yes	0.0289061887793482	pos	yes
liver	Labelled in health	Cre -ve	Acox3	0.0253196364908253	0.00264463999498707	22.4935985536624	22.4662174573978	4.14212637051282e-05	6.1129313280318e-05	yes	0.0226749964958383	pos	yes
liver	Labelled in health	Cre -ve	Acp1	0.0300172871998901	0.00229900818903625	114.927816021463	99.8381478932819	1.12303119260133e-06	6.98638761378572e-06	yes	0.0277182790108539	pos	yes
liver	Labelled in health	Cre -ve	Acp2	0.0216573438340575	0.000559908348921466	78.0983406040083	80.4508850619914	1.17731634099259e-05	2.1956694520745e-05	yes	0.0210974354851361	pos	yes
liver	Labelled in health	Cre -ve	Acp5	0.0249777829655958	0.00189111080945357	87.2604078076215	92.2375534476325	1.08567017557261e-06	6.92783109894298e-06	yes	0.0230866721561422	pos	yes
liver	Labelled in health	Cre -ve	Acp6	0.0263111234153478	0.00111573674257369	24.302598316083	20.5492064388207	1.31779307014848e-05	2.37929315300967e-05	yes	0.0251953866727742	pos	yes
liver	Labelled in health	Cre -ve	Acpp	0.0228209552848005	0.00040983606557377	13.0246377213688	4.54411667480183	9.17447353943972e-07	6.5250432333008e-06	yes	0.0224111192192267	pos	yes
liver	Labelled in health	Cre -ve	Acrbp	0.0197910697083284	0.000136054421768706	2.97241088861286	3.43778241145389	7.70292880101841e-06	1.64550020265483e-05	yes	0.0196550152865597	pos	yes
liver	Labelled in health	Cre -ve	Acsf2	0.025792264665081	0.00288735570039331	18.1736900678231	16.9527813452385	6.58283321338231e-05	9.24995542891867e-05	yes	0.0229049089646877	pos	yes
liver	Labelled in health	Cre -ve	Acsf3	0.0213671488416311	0.00155077430908797	13.3014962982891	11.0911981097063	6.67145695615909e-06	1.51128405392277e-05	yes	0.0198163745325431	pos	yes
liver	Labelled in health	Cre -ve	Acsl1	0.0312048545424851	0.00148650248623917	568.93286640839	763.576012189408	5.69782311953395e-06	1.38438751701681e-05	yes	0.029718352056246	pos	yes
liver	Labelled in health	Cre -ve	Acsl3	0.0301752340170385	0.000827242276855628	29.2018956418174	28.0140176211426	1.14737555082172e-06	7.01284972682834e-06	yes	0.0293479917401829	pos	yes
liver	Labelled in health	Cre -ve	Acsl4	0.0316415766848936	0.00086687683473379	75.7258251392253	71.2629261457677	1.04974706490883e-06	6.86018915225507e-06	yes	0.0307746998501598	pos	yes
liver	Labelled in health	Cre -ve	Acsl5	0.027601496856243	0.00189691090660488	192.371296202316	264.602004135393	2.67206563083853e-06	9.55339601667526e-06	yes	0.0257045859496381	pos	yes
liver	Labelled in health	Cre -ve	Acsm1	0.0316477696954643	0.00254709976884166	272.81453589016	328.173790284861	3.27673526054631e-07	4.3878712683096e-06	yes	0.0291006699266227	pos	yes
liver	Labelled in health	Cre -ve	Acsm2	0.0231121565532722	0.00532169215133346	2.0346828665961	2.23936450283578	0.000151442266733853	0.000200376492337388	yes	0.0177904644019388	pos	yes
liver	Labelled in health	Cre -ve	Acsm3	0.0271077862853065	0.00288291727013416	19.8431315885103	23.2972286966571	7.04856718658437e-05	9.83482627462082e-05	yes	0.0242248690151723	pos	yes
liver	Labelled in health	Cre -ve	Acsm5	0.0282336248064951	0.00219720248961076	71.8441633105956	84.7512702217556	3.7312883041867e-05	5.5793142683362e-05	yes	0.0260364223168844	pos	yes
liver	Labelled in health	Cre -ve	Acss2	0.0324960238343261	0.00145223852556175	68.2136745158049	65.0355188368014	1.60140859819265e-06	7.7867584531207e-06	yes	0.0310437853087643	pos	yes
liver	Labelled in health	Cre -ve	Acss3	0.0307287524191791	0.00137135195265896	1.10309422605068	3.59642371279869	0.00656960939797691	0.00771448566878976	yes	0.0293574004665202	pos	yes
liver	Labelled in health	Cre -ve	Acta2	0.00035832697779494	0	4.71558118981782	5.95318920191396	0.0169060031188978	0.0195025217436623	yes	0.00035832697779494	pos	yes
liver	Labelled in health	Cre -ve	Actb	0.0231467176432205	0.00217066027502251	1432.73386149328	1289.7509000808	1.58603043081391e-06	7.7800340474493e-06	yes	0.020976057368198	pos	yes
liver	Labelled in health	Cre -ve	Actg1	0.0218316548888252	0.000359591628465648	229.242293577887	165.699120184225	4.27747075895146e-06	1.18879579031712e-05	yes	0.0214720632603596	pos	yes
liver	Labelled in health	Cre -ve	Actl6a	0.0257394031129802	0.0006878197344871	24.934744501694	23.5582613109067	8.19263330288106e-06	1.70996653774019e-05	yes	0.0250515833784931	pos	yes
liver	Labelled in health	Cre -ve	Actn1	0.013627895235296	0.000389382478286321	49.094895296488	51.7504515963667	8.83993732841382e-05	0.00012122877698423	yes	0.0132385127570097	pos	yes
liver	Labelled in health	Cre -ve	Actn4	0.0205195024182848	0.00113246836316313	165.54508824301	210.687767933479	2.13517574067402e-05	3.46134840593421e-05	yes	0.0193870340551217	pos	yes
liver	Labelled in health	Cre -ve	Actr10	0.0250726876430955	0.00152372570732773	44.2538016422242	38.1123830790354	6.14936328597967e-06	1.45144183886557e-05	yes	0.0235489619357678	pos	yes
liver	Labelled in health	Cre -ve	Actr1a	0.0214051184969617	0.000757027358090516	45.411653227977	39.4899662475854	1.10666219735961e-06	6.95555563325076e-06	yes	0.0206480911388712	pos	yes
liver	Labelled in health	Cre -ve	Actr1b	0.0289109206765812	0.00158981553740327	39.5852349695541	42.4304311285752	4.19361756540721e-06	1.17480426274157e-05	yes	0.0273211051391779	pos	yes
liver	Labelled in health	Cre -ve	Actr2	0.0301678563421215	0.00298983429226897	96.2462851317181	92.1925567294637	3.43670141371282e-06	1.06681289894028e-05	yes	0.0271780220498525	pos	yes
liver	Labelled in health	Cre -ve	Actr3	0.0250340974964344	0.000678309730891832	59.2265845388989	54.4571784329524	3.72275485056892e-06	1.10270997304236e-05	yes	0.0243557877655425	pos	yes
liver	Labelled in health	Cre -ve	Actr3b	0	0	0.661568442477321	0.28257805174432	1	1	no	0	zero	no
liver	Labelled in health	Cre -ve	Actr5	0.020269026522041	0.00040107604452505	3.92048826358035	3.8111377678195	0.000102898477561598	0.000139428197400733	yes	0.019867950477516	pos	yes
liver	Labelled in health	Cre -ve	Actr6	0.0288988068714992	0.000843589951876064	7.98747133163143	6.07931330613953	2.22235484428721e-06	8.87155718148141e-06	yes	0.0280552169196231	pos	yes
liver	Labelled in health	Cre -ve	Actr8	0.0254787045755308	0.000511457206627754	22.602686652897	25.7997256439934	6.87405345079026e-05	9.61722032082394e-05	yes	0.0249672473689031	pos	yes
liver	Labelled in health	Cre -ve	Acvr1	0.0296596733761721	0.000472979652045566	15.0764157908849	17.5573280344368	3.5669103408801e-06	1.08407881854388e-05	yes	0.0291866937241265	pos	yes
liver	Labelled in health	Cre -ve	Acvr1b	0.0189553749729916	8.0971659919028e-05	6.54134169280604	7.55065564710487	3.28627824608398e-06	1.04739135543639e-05	yes	0.0188744033130726	pos	yes
liver	Labelled in health	Cre -ve	Acvr2a	0.0217323195532405	0.000537755128055706	11.9515634445859	12.2945159612818	1.51827095309883e-05	2.64483549146511e-05	yes	0.0211945644251848	pos	yes
liver	Labelled in health	Cre -ve	Acvr2b	0.0207269557753895	0.00128776265554765	5.623528048589	6.62344607206589	0.00259594659796495	0.00310898055337509	yes	0.0194391931198418	pos	yes
liver	Labelled in health	Cre -ve	Acvrl1	0	0.000662101908577646	3.43315970091039	2.92656133184824	0.0370751862866403	0.042005153553536	yes	-0.000662101908577646	neg	no
liver	Labelled in health	Cre -ve	Acy1	0.0235640209098104	0.00285430950724345	26.803953406921	28.2655828801666	0.000108802674780252	0.000146810944462373	yes	0.0207097114025669	pos	yes
liver	Labelled in health	Cre -ve	Acy3	0.0281133819071602	0.00115974426276757	51.0474236978597	71.4135468199411	2.80642515717427e-05	4.34844506350154e-05	yes	0.0269536376443926	pos	yes
liver	Labelled in health	Cre -ve	Acyp1	0.0294142551881573	0.00220716303524797	12.5068926517653	10.9003284134218	3.37135308836679e-06	1.05987397511131e-05	yes	0.0272070921529094	pos	yes
liver	Labelled in health	Cre -ve	Acyp2	0.0331333969729665	0.00814841970350306	2.0516056308412	0.939952732688119	0.000129427423763188	0.00017307324335396	yes	0.0249849772694634	pos	yes
liver	Labelled in health	Cre -ve	Ada	0.00113571834185122	0.000555555555555554	1.24340373417396	1.02914589886351	0.984287702920616	1	no	0.000580162786295666	pos	no
liver	Labelled in health	Cre -ve	Adal	0.0264101772444174	0.00109409272379802	6.09876320765048	7.45555415531464	9.70335970778722e-06	1.92260717614401e-05	yes	0.0253160845206194	pos	yes
liver	Labelled in health	Cre -ve	Adam10	0.0209050522353096	0.000527888616582878	22.8172813433094	22.2826034092537	1.42630395277038e-06	7.54317268394177e-06	yes	0.0203771636187267	pos	yes
liver	Labelled in health	Cre -ve	Adam11	0.0215885707350705	0.000894607326161848	6.82174355641142	4.46341672524432	2.58043692035252e-05	4.04934282393392e-05	yes	0.0206939634089087	pos	yes
liver	Labelled in health	Cre -ve	Adam15	0.00163924651754946	0	2.5881999006984	1.53827991154247	0.0121959631372718	0.0141416226260973	yes	0.00163924651754946	pos	yes
liver	Labelled in health	Cre -ve	Adam17	0.0242744366949234	0.000422662549346864	22.7626079049328	20.8896794861894	2.07352014005357e-07	3.70005390261057e-06	yes	0.0238517741455766	pos	yes
liver	Labelled in health	Cre -ve	Adam1a,Gm42878	0.00926707772547651	0	0.708769683680799	0.319993731098395	0.0111441898177483	0.0129485079079403	yes	0.00926707772547651	pos	yes
liver	Labelled in health	Cre -ve	Adam1a,Gm42878,Mapkapk5	0.0300246381655421	0.00136041574770247	38.7485941868696	35.3640813216514	7.81816478838867e-06	1.66088975721962e-05	yes	0.0286642224178397	pos	yes
liver	Labelled in health	Cre -ve	Adam23	0.000775561199292417	0.000427931969950758	18.3943985660998	14.4961962232335	0.584654124301925	0.612343129925222	no	0.000347629229341659	pos	no
liver	Labelled in health	Cre -ve	Adam33	0.00150375939849624	0	2.36453981257065	1.92431065577849	0.243398363069908	0.261567660277074	no	0.00150375939849624	pos	no
liver	Labelled in health	Cre -ve	Adam8	0.0037599002080814	0	0.563938443682406	0.767348636094474	0.0367901503146406	0.0416901408641997	yes	0.0037599002080814	pos	yes
liver	Labelled in health	Cre -ve	Adam9	0.0297904700199914	0.00262102706877194	23.3255150386077	22.9447260273017	2.82683650519693e-07	4.10840565992562e-06	yes	0.0271694429512195	pos	yes
liver	Labelled in health	Cre -ve	Adamdec1	0.000107944732297063	0	2.72616717715057	1.46039568355385	0.380519779477341	0.401575544167322	no	0.000107944732297063	pos	no
liver	Labelled in health	Cre -ve	Adamts1	0.0102767450104551	0.000163826009734986	11.3044532309447	7.28544194847597	0.000189208661987395	0.000247299040667735	yes	0.0101129190007201	pos	yes
liver	Labelled in health	Cre -ve	Adamts10	0.00222116392517335	0	2.83732761103233	2.93790422301114	0.0209894280424162	0.0241011446166651	yes	0.00222116392517335	pos	yes
liver	Labelled in health	Cre -ve	Adamts13	0.000236694677871148	0.000174233697875524	3.54666461808162	3.66738619870716	0.69003745358466	0.720123134891363	no	6.24609799956243e-05	pos	no
liver	Labelled in health	Cre -ve	Adamts15	0.000539374325782092	0	0.90113639098648	0.876865147966286	0.248590393582047	0.266738454541183	no	0.000539374325782092	pos	no
liver	Labelled in health	Cre -ve	Adamts2	0.000573274671801415	0	6.78344622169242	4.76044024950494	0.112272051517163	0.123708897585929	no	0.000573274671801415	pos	no
liver	Labelled in health	Cre -ve	Adamts5	0.00351239210202839	0	2.1863661850984	2.60508203557346	0.00144921003679743	0.00176289250317638	yes	0.00351239210202839	pos	yes
liver	Labelled in health	Cre -ve	Adamts7	0.0117046341530909	0	0.866635717766308	1.73473455259189	0.00262513597588863	0.00314299124473608	yes	0.0117046341530909	pos	yes
liver	Labelled in health	Cre -ve	Adamtsl1	0.0016087516087516	0	0.942235622619229	0.674042540656604	0.228374910292943	0.246623385639779	no	0.0016087516087516	pos	no
liver	Labelled in health	Cre -ve	Adamtsl2	0.000299329501915708	0	5.70179603809561	5.47855134511235	0.228236619064043	0.246496375758212	no	0.000299329501915708	pos	no
liver	Labelled in health	Cre -ve	Adamtsl4	0.000936037756861192	0	2.59306885297507	1.9665843341283	0.0396338776457628	0.0448103785959872	yes	0.000936037756861192	pos	yes
liver	Labelled in health	Cre -ve	Adamtsl5	0	0	0.394442346935229	0.436798040038889	0.999991391150154	1	no	0	zero	no
liver	Labelled in health	Cre -ve	Adap1	0	0	0.73466221290969	0.408154867967688	1	1	no	0	zero	no
liver	Labelled in health	Cre -ve	Adap2	0.012262016185463	0.000422832980972514	2.21054052272694	2.82586960793413	0.000184086146780887	0.000240973739251941	yes	0.0118391832044905	pos	yes
liver	Labelled in health	Cre -ve	Adar	0.0176990688534108	0.00016524063751853	14.1768444308579	15.5900752830468	2.26343100915038e-05	3.62684468733331e-05	yes	0.0175338282158922	pos	yes
liver	Labelled in health	Cre -ve	Adarb1	0.0102129683368135	0.000327050008919544	4.93462154174663	6.1816139752333	0.000263338209152609	0.000338874171769308	yes	0.00988591832789397	pos	yes
liver	Labelled in health	Cre -ve	Adat1	0.0237793385057078	0.000352996383039298	4.27807445546837	3.40463662083623	3.30773565086845e-05	5.01567344591679e-05	yes	0.0234263421226685	pos	yes
liver	Labelled in health	Cre -ve	Adat2	0.0149455746904689	0.00168519891277489	2.23613374582396	2.05587580431103	6.74544661048674e-05	9.45282431189771e-05	yes	0.013260375777694	pos	yes
liver	Labelled in health	Cre -ve	Adat3,Scamp4	0.0204584660947252	0.00134844353132263	22.3914663387434	27.2437256095453	2.84317055352017e-05	4.39737809756851e-05	yes	0.0191100225634025	pos	yes
liver	Labelled in health	Cre -ve	Adck1	0.0302365794961912	0.000909278152588074	9.57721868704002	12.4598822219831	1.18994549255072e-06	7.08593425515029e-06	yes	0.0293273013436031	pos	yes
liver	Labelled in health	Cre -ve	Adck2,Gm42420	0.0296089948242394	0.000326370757180156	8.13394076395485	8.01629638804584	6.76343065399493e-06	1.52268671353179e-05	yes	0.0292826240670593	pos	yes
liver	Labelled in health	Cre -ve	Adck5	0.0240711217799759	0.00141030320883759	22.3989556531961	22.0463884740554	0.00124142060276215	0.0015167828602834	yes	0.0226608185711383	pos	yes
liver	Labelled in health	Cre -ve	Adcy1	0.0224119847307539	0.000268096514745308	1.28072306224342	1.53317379223399	2.78521196944541e-06	9.71152368273287e-06	yes	0.0221438882160086	pos	yes
liver	Labelled in health	Cre -ve	Adcy3	0.000821018062397372	0	0.326201360655772	0.423602393241994	0.232223526574315	0.250371240662611	no	0.000821018062397372	pos	no
liver	Labelled in health	Cre -ve	Adcy4	0.000241896468311562	0.00164383561643835	3.26231487575286	2.88382456457577	0.663003735966777	0.692699143897273	no	-0.00140193914812679	neg	no
liver	Labelled in health	Cre -ve	Adcy5	0.000288850375505487	0.00048661800486618	1.07634247044127	1.02716564244019	0.940941398663826	0.972262610269834	no	-0.000197767629360693	neg	no
liver	Labelled in health	Cre -ve	Adcy6	0.0206364604739143	0.000732030102169424	11.2476560454497	13.5546591163922	9.08843268447926e-05	0.000124393291536333	yes	0.0199044303717449	pos	yes
liver	Labelled in health	Cre -ve	Adcy7	0.000708014726706315	0	2.13985115665576	2.26417603032456	0.217118574458076	0.235106595888469	no	0.000708014726706315	pos	no
liver	Labelled in health	Cre -ve	Adcy9	0.0255896357034799	0.000815401176752314	10.2486702430447	9.52784498565805	1.18981134697233e-06	7.08593425515029e-06	yes	0.0247742345267276	pos	yes
liver	Labelled in health	Cre -ve	Adcyap1r1	0.000236071765816808	0.00027063599458728	1.12543491983998	1.04535005978256	0.96935411425042	0.999628085635869	no	-3.45642287704717e-05	neg	no
liver	Labelled in health	Cre -ve	Add1	0.0158338486787456	0.000644321303948212	12.8101921844102	12.3101112267787	3.09116036791879e-05	4.72999121766264e-05	yes	0.0151895273747973	pos	yes
liver	Labelled in health	Cre -ve	Add3	0.00746228132550159	0.000303164410967312	9.15796265004634	10.165538965584	0.000624009361568812	0.000776429184749503	yes	0.00715911691453428	pos	yes
liver	Labelled in health	Cre -ve	Adgb	0	0.00119047619047619	0.93069862308046	1.00065778805865	0.19444892846434	0.211500248863485	no	-0.00119047619047619	neg	no
liver	Labelled in health	Cre -ve	Adgra2	0	0.00160350581612076	3.30203728453533	2.0139396421005	0.0389176439215543	0.044025653938021	yes	-0.00160350581612076	neg	no
liver	Labelled in health	Cre -ve	Adgra3	0.030140078614183	0.00080184024546542	16.6965755474623	19.9053283370161	3.96872883559906e-06	1.14241119826952e-05	yes	0.0293382383687176	pos	yes
liver	Labelled in health	Cre -ve	Adgrd1	0	0	0.500965310512888	0.899453614229856	1	1	no	0	zero	no
liver	Labelled in health	Cre -ve	Adgre1	0.000540378804351702	0.000158864817462002	16.5040354343581	13.774422055365	0.280778897084796	0.299149486347047	no	0.0003815139868897	pos	no
liver	Labelled in health	Cre -ve	Adgre4	0.000487999994206065	0.000875332814966658	3.43305421048154	2.40918599161303	0.904938242357311	0.936847650590511	no	-0.000387332820760593	neg	no
liver	Labelled in health	Cre -ve	Adgre5	0.000490330037872257	0.000524456690963612	21.0550245837206	15.879077540288	0.971347839492752	1	no	-3.41266530913554e-05	neg	no
liver	Labelled in health	Cre -ve	Adgrf1	0.0286119771582992	0.00160444093746971	1.81798212265227	1.91005104835171	0.000371863319125001	0.000471303643165339	yes	0.0270075362208295	pos	yes
liver	Labelled in health	Cre -ve	Adgrf5	0.000762297035236193	3.53091010299666e-05	21.7921467796658	24.6863071834015	0.0380457929734548	0.0430761637769359	yes	0.000726987934206227	pos	yes
liver	Labelled in health	Cre -ve	Adgrg1	0.00207917777305225	0.000159872102318144	4.33249027164537	4.31796779449009	0.0915175910639961	0.101393222928045	no	0.00191930567073411	pos	no
liver	Labelled in health	Cre -ve	Adgrg3	0.000100583383625025	0.000113314447592066	4.12410126154356	5.01022562441104	0.920022533278185	0.95155475893067	no	-1.2731063967041e-05	neg	no
liver	Labelled in health	Cre -ve	Adgrg6	0	0.00033167495854063	0.986032113907103	1.04737457795761	0.219363165571041	0.237386194607972	no	-0.00033167495854063	neg	no
liver	Labelled in health	Cre -ve	Adgrl1	0.000981029409149998	6.4557779212394e-05	6.67325919711693	6.11337213584598	0.14839319935528	0.162832268831348	no	0.000916471629937604	pos	no
liver	Labelled in health	Cre -ve	Adgrl2	0.0237620323713059	0.0003068838472054	24.5441140934229	21.727039426516	3.23561264932234e-06	1.04036439634775e-05	yes	0.0234551485241005	pos	yes
liver	Labelled in health	Cre -ve	Adgrl4	0.000792439462970508	5.3792361484668e-05	9.42595331663024	9.02761828633503	0.0357594759606884	0.0405491774592281	yes	0.00073864710148584	pos	yes
liver	Labelled in health	Cre -ve	Adgrv1	0.0365643071895267	0	1.24872044464364	1.255342952472	2.42194878991253e-05	3.83681691921072e-05	yes	0.0365643071895267	pos	yes
liver	Labelled in health	Cre -ve	Adh1	0.0319563850138655	0.00239553674009382	2947.83307556203	3424.76099580652	5.82335227787042e-06	1.40364819221851e-05	yes	0.0295608482737717	pos	yes
liver	Labelled in health	Cre -ve	Adh4	0.0295740737860305	0.00106914806590412	190.834556321531	145.630424869587	1.32393294127544e-05	2.3887300152263e-05	yes	0.0285049257201264	pos	yes
liver	Labelled in health	Cre -ve	Adh5	0.0329701488745859	0.00305770574970293	575.778803344847	511.036597790119	9.04730235295586e-07	6.5154139607379e-06	yes	0.029912443124883	pos	yes
liver	Labelled in health	Cre -ve	Adh7	0.0223647734651495	0.00157858836715658	5.74656793815009	4.24726608960753	0.00213319905744379	0.00256767977024437	yes	0.0207861850979929	pos	yes
liver	Labelled in health	Cre -ve	Adhfe1	0.0313755700681624	0.00259737824033416	73.6897844256435	74.1926473356724	6.45185488069479e-06	1.48604101427476e-05	yes	0.0287781918278283	pos	yes
liver	Labelled in health	Cre -ve	Adi1	0.0245859324301418	0.00175398478929396	60.6330482982453	74.5785130434366	4.71334737445116e-05	6.84241879228569e-05	yes	0.0228319476408479	pos	yes
liver	Labelled in health	Cre -ve	Adipor1	0.0331927859015432	0.00209710957446684	78.7024492692983	67.0439422951408	8.42497681577608e-06	1.74380489050271e-05	yes	0.0310956763270764	pos	yes
liver	Labelled in health	Cre -ve	Adipor2	0.0295773083924597	0.000912317339352074	283.126662957197	352.277707211049	3.68529477895295e-06	1.09920958916297e-05	yes	0.0286649910531076	pos	yes
liver	Labelled in health	Cre -ve	Adk	0.0362367126244265	0.00404675930505856	599.777690655184	618.112300265628	2.03230166744232e-06	8.56192826701883e-06	yes	0.0321899533193679	pos	yes
liver	Labelled in health	Cre -ve	Adm	0.00158218049855251	0.000609383581509294	6.32112321593829	4.51993782440164	0.815066474029973	0.846822310680491	no	0.000972796917043216	pos	no
liver	Labelled in health	Cre -ve	Adnp,Gm20716	0.0281022261383591	0.000363442699893585	26.9418024466414	24.7479176305173	3.82716177544329e-06	1.119343748909e-05	yes	0.0277387834384655	pos	yes
liver	Labelled in health	Cre -ve	Adnp2	0.0168007166157629	0	3.55119089691743	2.45454894441379	4.05521877711136e-06	1.15412749776866e-05	yes	0.0168007166157629	pos	yes
liver	Labelled in health	Cre -ve	Ado	0.0164078942025324	0.00043288949113193	18.8890558760718	18.8003895912154	4.72882306507699e-06	1.24872775666189e-05	yes	0.0159750047114004	pos	yes
liver	Labelled in health	Cre -ve	Adora1	0.0252986848684286	0.00064889373325801	53.419312787246	22.3153752106111	3.85737441076923e-06	1.12475300822821e-05	yes	0.0246497911351706	pos	yes
liver	Labelled in health	Cre -ve	Adpgk	0.0245575237024245	0.000401079472062416	11.515714131369	10.3244471991552	1.03561047307691e-05	2.00686695814341e-05	yes	0.0241564442303621	pos	yes
liver	Labelled in health	Cre -ve	Adprh	0.0167122947202143	0.000180168629566908	6.09868854154827	6.7355932097501	0.000169113542425127	0.000222301877559276	yes	0.0165321260906474	pos	yes
liver	Labelled in health	Cre -ve	Adprhl2	0.0184356066738552	0	8.69332601003613	7.9329840341235	1.12640199466625e-06	6.98667518427675e-06	yes	0.0184356066738552	pos	yes
liver	Labelled in health	Cre -ve	Adprm	0.0243878157991554	0.000424568294479274	14.0001740745938	16.7983830796991	3.8756493258093e-05	5.77183157966602e-05	yes	0.0239632475046761	pos	yes
liver	Labelled in health	Cre -ve	Adra1a	0.0426055363447815	0.000477326968973746	1.20907820698338	1.5856622276771	0.0243353039378196	0.0278438109943184	yes	0.0421282093758077	pos	yes
liver	Labelled in health	Cre -ve	Adra1b	0.025342650796524	0.000701935234816143	58.5075187119524	73.3143968796769	9.96648639973029e-06	1.95749741118446e-05	yes	0.0246407155617078	pos	yes
liver	Labelled in health	Cre -ve	Adra2b	0.000240114136330252	0.000103092783505154	3.5717139150675	3.52460548388502	0.384074039365477	0.405218848401175	no	0.000137021352825098	pos	no
liver	Labelled in health	Cre -ve	Adrb1	0.000840187597999937	0	4.46794538389035	3.13049542468637	0.0913728726612503	0.101242298022133	no	0.000840187597999937	pos	no
liver	Labelled in health	Cre -ve	Adrb3	0.0289520113893338	0.000545242384996161	20.2404659283993	19.4309206808635	4.2966175069871e-06	1.19050037027922e-05	yes	0.0284067690043377	pos	yes
liver	Labelled in health	Cre -ve	Adrm1	0.0262994686427361	0.000904225665530836	39.3483609771593	40.4686519970995	5.80041263963183e-06	1.39961373814598e-05	yes	0.0253952429772052	pos	yes
liver	Labelled in health	Cre -ve	Adsl	0.0223915513522328	0.00107391920799665	18.1208742575915	17.6069417078189	1.13323238353355e-05	2.13634825426536e-05	yes	0.0213176321442361	pos	yes
liver	Labelled in health	Cre -ve	Adss	0.0255799312630858	0.000915225028439508	37.1678209922942	46.3897129745032	5.57199122896858e-06	1.3691637899259e-05	yes	0.0246647062346463	pos	yes
liver	Labelled in health	Cre -ve	Adssl1	0.0230322364649878	0.00260958365773071	9.63964742945544	9.11298607197386	1.8489453273631e-06	8.25137712548415e-06	yes	0.0204226528072571	pos	yes
liver	Labelled in health	Cre -ve	Adtrp	0.0316830135285478	0.00236915137166045	179.194010222086	181.770208999907	5.54676266138917e-06	1.3649341644046e-05	yes	0.0293138621568873	pos	yes
liver	Labelled in health	Cre -ve	Aebp1	0	0	1.0411331522264	1.75687789721131	1	1	no	0	zero	no
liver	Labelled in health	Cre -ve	Aebp2	0.0232170353557112	0.000765917148949098	26.9716072374974	16.6525991589375	8.25822121872846e-06	1.72004188235616e-05	yes	0.0224511182067621	pos	yes
liver	Labelled in health	Cre -ve	Aen	0.0256354410051084	0.0011814781558047	65.726953407438	17.9976211923159	5.08713818016996e-06	1.30073780087297e-05	yes	0.0244539628493037	pos	yes
liver	Labelled in health	Cre -ve	Aes	0.0251674476934604	0.00208145369056018	343.117467889209	324.986269980754	5.16681916395797e-08	2.33289713766587e-06	yes	0.0230859940029002	pos	yes
liver	Labelled in health	Cre -ve	Afap1l1	0.00107665805340223	0.000346320346320346	2.50965300353265	3.18613226360216	0.977794452258302	1	no	0.000730337707081884	pos	no
liver	Labelled in health	Cre -ve	Afap1l2	0	0	0.453973382849457	0.580916225499971	1	1	no	0	zero	no
liver	Labelled in health	Cre -ve	Afdn	0.0236829002753153	0.000643537326666882	32.8462519992832	33.7309724188517	8.41667234398516e-06	1.74299399479331e-05	yes	0.0230393629486484	pos	yes
liver	Labelled in health	Cre -ve	Aff1	0.0200531930331506	0.000534510156838064	9.14101091353989	9.32997337407551	9.13846412775001e-07	6.51793959632547e-06	yes	0.0195186828763125	pos	yes
liver	Labelled in health	Cre -ve	Aff4	0.0263125674184529	0.000664474163971936	37.0391154161114	35.6634772719039	2.77774137110037e-06	9.70987599516609e-06	yes	0.025648093254481	pos	yes
liver	Labelled in health	Cre -ve	Afg1l	0.0270392525777626	0.000588141441135996	4.93196709616972	5.57872268169293	0.000537806699531761	0.000672117410192765	yes	0.0264511111366266	pos	yes
liver	Labelled in health	Cre -ve	Afg3l1	0.0237422927574875	0.00201199735556844	66.1041173097747	65.4081436965323	2.87326447256794e-07	4.12245673863913e-06	yes	0.0217302954019191	pos	yes
liver	Labelled in health	Cre -ve	Afg3l2	0.0295406862765363	0.00119325635058768	35.1726659009235	33.5726074027529	1.65741380175797e-05	2.82759016988049e-05	yes	0.0283474299259486	pos	yes
liver	Labelled in health	Cre -ve	Afm	0.0264841400324387	0.00166650652678449	139.516969702725	257.506073190419	3.41659498677282e-07	4.4330703213843e-06	yes	0.0248176335056542	pos	yes
liver	Labelled in health	Cre -ve	Afmid	0.0222147226094871	0.00119549834692263	5.6398459514383	4.57402473461191	0.00107427023712868	0.00131674048602303	yes	0.0210192242625645	pos	yes
liver	Labelled in health	Cre -ve	Afmid,Gm20708	0.028202477635553	0.00229224037465009	172.481746996891	238.514189908131	1.06036827309953e-06	6.88430817829323e-06	yes	0.0259102372609029	pos	yes
liver	Labelled in health	Cre -ve	Afp	0.0359499793947545	0	1.5389646685106	1.3189396788295	1.33777655647602e-05	2.40553576002326e-05	yes	0.0359499793947545	pos	yes
liver	Labelled in health	Cre -ve	Aftph	0.0278672692893869	0.000531796056566864	39.4692893472191	39.1520430777838	2.44356662019012e-06	9.24548566329239e-06	yes	0.02733547323282	pos	yes
liver	Labelled in health	Cre -ve	Aga	0.0297716818588025	0.00163541647473522	28.8037196440516	23.9734797837801	3.47301643912161e-07	4.45622776688155e-06	yes	0.0281362653840673	pos	yes
liver	Labelled in health	Cre -ve	Agap1	0.0199144058353572	0.000486658541645056	10.7841711689749	10.1085743901466	5.68472197740212e-06	1.38289563205374e-05	yes	0.0194277472937122	pos	yes
liver	Labelled in health	Cre -ve	Agap2	0.00208333333333333	0	0.573180575291613	0.379545425996953	0.312967886672195	0.33196095471904	no	0.00208333333333333	pos	no
liver	Labelled in health	Cre -ve	Agap3	0.0226787424895832	0.000266550503161656	22.7462579900872	19.2844237493116	4.21593596883134e-07	4.89434364346496e-06	yes	0.0224121919864215	pos	yes
liver	Labelled in health	Cre -ve	Agbl3	0.0157422480334322	0.000899500059048142	1.86798218079144	2.26494560336794	1.2534544694099e-05	2.2954643225328e-05	yes	0.014842747974384	pos	yes
liver	Labelled in health	Cre -ve	Agbl5	0.0314849878025726	0.000378071833648392	1.87780943581688	2.21924912687831	2.55003993145479e-05	4.00797415386881e-05	yes	0.0311069159689242	pos	yes
liver	Labelled in health	Cre -ve	Agfg1	0.0193547466146564	0.000414075258086416	19.5858547533595	20.7233114029538	4.05092694170129e-06	1.15412749776866e-05	yes	0.0189406713565699	pos	yes
liver	Labelled in health	Cre -ve	Agfg2	0.0256209874917013	0.000382399691861826	24.1263884886775	25.6744696310183	1.70194991467766e-05	2.88786376981605e-05	yes	0.0252385877998395	pos	yes
liver	Labelled in health	Cre -ve	Aggf1	0.025679931071916	0.000834202298860065	32.9800459236082	28.2643562780392	8.32207083534787e-06	1.72941220985611e-05	yes	0.0248457287730559	pos	yes
liver	Labelled in health	Cre -ve	Agk	0.0167573653993119	0.00208250410040826	2.72738371027922	3.01653383644216	4.52785752380005e-05	6.60370264085361e-05	yes	0.0146748612989036	pos	yes
liver	Labelled in health	Cre -ve	Agl	0.023290643229926	0.00102592446739257	34.15470724255	34.2671720183281	2.52096699893619e-06	9.37010496642325e-06	yes	0.0222647187625334	pos	yes
liver	Labelled in health	Cre -ve	Agmat	0.0210935324501116	0.00151962318471198	164.951477577787	136.875477753159	9.82651682763756e-08	2.83478668417136e-06	yes	0.0195739092653996	pos	yes
liver	Labelled in health	Cre -ve	Agmo	0.0306451145147881	0.00280851631875402	48.6344527489014	52.0058934234566	6.52888329207108e-07	5.8251713204706e-06	yes	0.0278365981960341	pos	yes
liver	Labelled in health	Cre -ve	Ago1	0.0212708009989185	0.000904722981114548	13.8035266748798	15.6597402348939	3.7498198970722e-06	1.10711372156331e-05	yes	0.0203660780178039	pos	yes
liver	Labelled in health	Cre -ve	Ago2	0.0233148388119754	0.000794999531804242	27.7109230492749	28.0117595743609	6.26347564484764e-06	1.46307328407964e-05	yes	0.0225198392801712	pos	yes
liver	Labelled in health	Cre -ve	Ago3	0.0200510038896585	0.000372489098982324	11.5739987842323	10.3941343427219	2.10042252802833e-05	3.41569393371047e-05	yes	0.0196785147906761	pos	yes
liver	Labelled in health	Cre -ve	Ago4	0.0288120008735253	0.00022883295194508	1.59142061895896	1.60919208252002	0.00192090974536535	0.00231800406608169	yes	0.0285831679215802	pos	yes
liver	Labelled in health	Cre -ve	Agpat1	0.0181716260719466	0	6.45973856652242	4.6705668804475	1.3216294725039e-06	7.3444397726091e-06	yes	0.0181716260719466	pos	yes
liver	Labelled in health	Cre -ve	Agpat2	0.0258475038814073	0.000920033457327756	223.836036591176	201.911856763834	7.85474968721767e-06	1.66628610556388e-05	yes	0.0249274704240795	pos	yes
liver	Labelled in health	Cre -ve	Agpat3	0.0327057296955588	0.00215224047850075	174.946208907316	162.446011979191	9.45808176220872e-08	2.79889112077176e-06	yes	0.0305534892170581	pos	yes
liver	Labelled in health	Cre -ve	Agpat4	0.00121695119608349	0	1.56011960780557	0.606932312305889	0.208618046427078	0.226374794120234	no	0.00121695119608349	pos	no
liver	Labelled in health	Cre -ve	Agpat5	0.0229244530909202	0.00183299465622835	19.7973414183595	16.7294936700829	1.06183362894134e-05	2.041460783384e-05	yes	0.0210914584346919	pos	yes
liver	Labelled in health	Cre -ve	Agps	0.0209081089573537	0.000507614213197968	9.26113307648787	9.37520379663882	2.28879780546717e-07	3.81824747515441e-06	yes	0.0204004947441557	pos	yes
liver	Labelled in health	Cre -ve	Agrn	0.0197854233757495	0.00113343782869636	21.1852610772443	22.831492505491	2.76527049566498e-05	4.29360743888584e-05	yes	0.0186519855470531	pos	yes
liver	Labelled in health	Cre -ve	Agt	0.0235791431164191	0.00309379276720907	485.392818692684	478.462939050914	8.83551497683674e-08	2.760480450917e-06	yes	0.02048535034921	pos	yes
liver	Labelled in health	Cre -ve	Agtpbp1	0.021742936168902	0.0012536458789328	9.58010787257051	12.2501571669208	1.65986533446308e-07	3.43606725665418e-06	yes	0.0204892902899692	pos	yes
liver	Labelled in health	Cre -ve	Agtr1a	0.0226875475179772	0.000827503319699489	32.7779120270852	45.6719966787458	9.38891139053719e-05	0.000128182136954763	yes	0.0218600441982777	pos	yes
liver	Labelled in health	Cre -ve	Agtrap	0.00114207662817657	0.000332225913621262	4.35974650427538	3.6632777942428	0.489497307793389	0.51417059472129	no	0.000809850714555308	pos	no
liver	Labelled in health	Cre -ve	Agxt	0.0269947165647767	0.00287104221837002	147.05820481952	163.47000409557	2.45787840358972e-05	3.88566453193494e-05	yes	0.0241236743464067	pos	yes
liver	Labelled in health	Cre -ve	Agxt2	0.0277345516013527	0.00234243979819614	108.640371709694	137.986696810732	5.60415203321893e-07	5.4935437694054e-06	yes	0.0253921118031566	pos	yes
liver	Labelled in health	Cre -ve	Ahctf1	0.0238012317026928	0.000695721026342321	22.5155866224776	23.4233022451413	8.08456668081431e-06	1.69671920220613e-05	yes	0.0231055106763504	pos	yes
liver	Labelled in health	Cre -ve	Ahcy	0.0379853302434218	0.00465851458500176	286.196724150239	255.551658947367	1.64763088835931e-06	7.87876832324975e-06	yes	0.03332681565842	pos	yes
liver	Labelled in health	Cre -ve	Ahcyl1	0.0335298164834873	0.00244830741788208	66.8812653924876	69.8082294165154	8.53492805362377e-07	6.39172577979621e-06	yes	0.0310815090656053	pos	yes
liver	Labelled in health	Cre -ve	Ahcyl2	0.0223438117239621	0.000642158540294672	16.6756363764808	13.5682980667947	1.10756681376924e-05	2.10480688327249e-05	yes	0.0217016531836674	pos	yes
liver	Labelled in health	Cre -ve	Ahdc1	0.0242480660511799	0.000247743005564542	18.7450343088033	15.2776866114678	1.7440160293031e-06	8.04557141211118e-06	yes	0.0240003230456153	pos	yes
liver	Labelled in health	Cre -ve	Ahnak	0.0132715133935569	0.000358058082490348	28.8376500779114	25.5296479210392	3.84754024983626e-08	2.09216176407897e-06	yes	0.0129134553110665	pos	yes
liver	Labelled in health	Cre -ve	Ahr	0.0321121751292832	0.000523367748041214	52.1683612278341	27.8089853841112	1.2175362890011e-05	2.24719280445629e-05	yes	0.031588807381242	pos	yes
liver	Labelled in health	Cre -ve	Ahsa1	0.0283559850394392	0.00113407815181935	135.049456276821	131.626337434749	3.39049168360253e-06	1.06109962530545e-05	yes	0.0272219068876198	pos	yes
liver	Labelled in health	Cre -ve	Ahsa2	0.0276348707568496	0.00108612376392413	37.8605597893659	44.1350502754572	3.5019507801606e-06	1.07497213755035e-05	yes	0.0265487469929255	pos	yes
liver	Labelled in health	Cre -ve	Ahsg	0.0378072150727887	0.00331870458940014	13728.6645618963	11578.8618068683	3.30495062133873e-08	2.07118574224098e-06	yes	0.0344885104833886	pos	yes
liver	Labelled in health	Cre -ve	Aida	0.0131946643973049	0.00152577585405328	9.94618540235792	11.0354379555966	4.8498737162643e-05	7.02094907673918e-05	yes	0.0116688885432516	pos	yes
liver	Labelled in health	Cre -ve	Aif1	0.00076989070009567	0.000315126050420168	15.944243212554	12.7007223586087	0.112622167628615	0.124083208996496	no	0.000454764649675502	pos	no
liver	Labelled in health	Cre -ve	Aifm1	0.0299244061054304	0.00225278780689737	70.8437802658441	70.9415327501112	2.22398940146669e-06	8.87171918554213e-06	yes	0.0276716182985331	pos	yes
liver	Labelled in health	Cre -ve	Aifm2	0.0268561802471237	0.00108240968853733	19.2536954046696	19.825667430668	4.1743440825194e-06	1.17126877972816e-05	yes	0.0257737705585863	pos	yes
liver	Labelled in health	Cre -ve	Aifm3	0.0255133334021216	0.00180832728592162	2.89486396784697	2.6571554790007	2.71249631378297e-05	4.22763546813454e-05	yes	0.0237050061161999	pos	yes
liver	Labelled in health	Cre -ve	Aig1	0.0267467423834014	0.00186469266954839	33.1164191898883	35.1708535017091	1.32453358347464e-06	7.35372161854576e-06	yes	0.024882049713853	pos	yes
liver	Labelled in health	Cre -ve	Aim2	0	0	0.618587623922398	0.399033751726028	1	1	no	0	zero	no
liver	Labelled in health	Cre -ve	Aimp1	0.0317118725195183	0.000983832489296438	31.6238987357408	25.2238665512437	1.18684074057845e-05	2.20807579642503e-05	yes	0.0307280400302218	pos	yes
liver	Labelled in health	Cre -ve	Aimp2	0.024939694496883	0.000784660373822368	17.5760387243303	15.4192363232654	1.12537275600261e-06	6.98667518427675e-06	yes	0.0241550341230606	pos	yes
liver	Labelled in health	Cre -ve	Aip	0.018853495707326	0.0018392805448272	17.2888885259118	15.3939924523446	1.47597045622467e-05	2.58957430647602e-05	yes	0.0170142151624989	pos	yes
liver	Labelled in health	Cre -ve	Ajuba	0.0232507279512279	0	8.66085109060714	5.0401851906125	6.8393831247951e-07	5.9347306774464e-06	yes	0.0232507279512279	pos	yes
liver	Labelled in health	Cre -ve	Ak1	0.0150880363646321	0	0.264752663026775	0.289343692539121	0.0342822597957223	0.0389111156698733	yes	0.0150880363646321	pos	yes
liver	Labelled in health	Cre -ve	Ak2	0.0271159500052549	0.00107092354842849	208.50893419962	273.364094506814	5.22519890498918e-06	1.32047847581486e-05	yes	0.0260450264568264	pos	yes
liver	Labelled in health	Cre -ve	Ak3	0.0278985592907304	0.00263042044636554	236.586273112433	315.213277924264	2.04770445207384e-06	8.58489318228099e-06	yes	0.0252681388443649	pos	yes
liver	Labelled in health	Cre -ve	Ak4	0.0277566786627375	0.000451131273160037	30.9738500533319	33.7362925270795	2.67636378209744e-07	4.03056165890389e-06	yes	0.0273055473895775	pos	yes
liver	Labelled in health	Cre -ve	Ak6	0.0273073573408332	0.000759860394540762	18.278170443287	11.0653330118568	5.07052457227326e-05	7.30312384020025e-05	yes	0.0265474969462924	pos	yes
liver	Labelled in health	Cre -ve	Ak6,Taf9	0.0251608235708246	0.000876793188685284	24.412271426489	21.248412014228	5.50955200761178e-06	1.35837275111947e-05	yes	0.0242840303821393	pos	yes
liver	Labelled in health	Cre -ve	Ak7	0.0143700256232138	0.00160805481931604	0.965770423467352	0.788825541311709	0.0408371505175402	0.0461445477456707	yes	0.0127619708038977	pos	yes
liver	Labelled in health	Cre -ve	Akap1	0.0272153090468607	0.000858776829076608	56.8473266790297	68.605575683274	1.02044148098668e-05	1.98754894974679e-05	yes	0.0263565322177841	pos	yes
liver	Labelled in health	Cre -ve	Akap10	0.0161508809264777	0.0011218899649877	3.14383239341067	4.35731042701873	2.31567384842761e-05	3.70209660317289e-05	yes	0.01502899096149	pos	yes
liver	Labelled in health	Cre -ve	Akap11	0.027789967698891	0.000625747983049514	28.2306839882418	22.6186263335005	1.15015486866777e-05	2.16073223554291e-05	yes	0.0271642197158415	pos	yes
liver	Labelled in health	Cre -ve	Akap12	0.000575456768810242	0.000134861766689142	3.7070470255116	3.54883625755053	0.963439533422121	0.993958736229157	no	0.0004405950021211	pos	no
liver	Labelled in health	Cre -ve	Akap13	0.0241083598209874	0.00042471431253581	24.8500442590397	26.0411704856721	7.93511534224272e-06	1.6765732302787e-05	yes	0.0236836455084516	pos	yes
liver	Labelled in health	Cre -ve	Akap17b	0.0180785387273188	0.000980392156862744	4.17575021107971	2.68269604784002	5.63390295531184e-05	8.02055693626146e-05	yes	0.017098146570456	pos	yes
liver	Labelled in health	Cre -ve	Akap2,Pakap	0.0030519535560663	3.2976092333058e-05	12.1957156648308	14.5861562484904	0.00853977559932179	0.00997981619057997	yes	0.00301897746373324	pos	yes
liver	Labelled in health	Cre -ve	Akap5	0.0180048965258249	0.00377358490566037	0.542863833304154	0.38450293010657	0.0797917642153309	0.0888314027689123	no	0.0142313116201646	pos	no
liver	Labelled in health	Cre -ve	Akap7	0.0278636816792826	0.00199897345866312	3.58244570730464	4.42266766779023	3.95829553705216e-05	5.88168571449287e-05	yes	0.0258647082206194	pos	yes
liver	Labelled in health	Cre -ve	Akap8	0.0207040689967969	0.000489067397189528	26.1637475715531	23.1970329176869	3.99487282557701e-06	1.14716656422255e-05	yes	0.0202150015996073	pos	yes
liver	Labelled in health	Cre -ve	Akap8l	0.0191909236346078	0.000344795493082274	8.34833927823862	7.5357749877461	1.34568496102945e-06	7.39537332202447e-06	yes	0.0188461281415255	pos	yes
liver	Labelled in health	Cre -ve	Akap9	0.0198173043540002	0.00107293973738908	10.9394124971871	13.7314035588216	2.30786411101323e-05	3.69060104685775e-05	yes	0.0187443646166111	pos	yes
liver	Labelled in health	Cre -ve	Akip1	0.0248744206672934	0.00160035562755776	18.982113781462	20.0235004957233	4.89935333419738e-06	1.27206037341827e-05	yes	0.0232740650397356	pos	yes
liver	Labelled in health	Cre -ve	Akirin1	0.0267850257475504	0.000643299764553346	40.3987381288395	33.9073558999791	8.27113968527752e-07	6.31999904157103e-06	yes	0.026141725982997	pos	yes
liver	Labelled in health	Cre -ve	Akirin2	0.0272686923699689	0.000493286616607493	22.1247491982777	23.4200440006794	9.42858579569048e-07	6.59171511346806e-06	yes	0.0267754057533614	pos	yes
liver	Labelled in health	Cre -ve	Akna	0	0	1.58672167568706	2.00432026120387	1	1	no	0	zero	no
liver	Labelled in health	Cre -ve	Akr1a1	0.0316149434350839	0.00345602198994724	385.092223104227	347.094577718461	3.39311973441018e-07	4.4330703213843e-06	yes	0.0281589214451367	pos	yes
liver	Labelled in health	Cre -ve	Akr1b10	0.000668352502453835	0	3.25584701939588	2.91950615358233	0.087464721004046	0.0969751162094901	no	0.000668352502453835	pos	no
liver	Labelled in health	Cre -ve	Akr1b3	0.0157369222084432	0.00105492663851456	11.7193354721464	11.7567849066289	3.08982852221634e-05	4.7285602753651e-05	yes	0.0146819955699286	pos	yes
liver	Labelled in health	Cre -ve	Akr1b7	0.035303649621087	0.00902259084452183	0.791944681735705	0.680996835617944	0.00270639593965648	0.00323963040778322	yes	0.0262810587765652	pos	yes
liver	Labelled in health	Cre -ve	Akr1b8	0.000359971202303815	0	6.05393364857551	3.36828927418739	0.297796272936233	0.316431767997851	no	0.000359971202303815	pos	no
liver	Labelled in health	Cre -ve	Akr1c12	0.0353684362789613	0.00374131466121643	91.0403119788409	82.5228763621934	9.25045989755328e-06	1.85851141039668e-05	yes	0.0316271216177448	pos	yes
liver	Labelled in health	Cre -ve	Akr1c13	0.0330009025829999	0.00263296446583192	119.188059500951	99.2918962989147	2.81544032651234e-06	9.76718530035712e-06	yes	0.030367938117168	pos	yes
liver	Labelled in health	Cre -ve	Akr1c14	0.0328687312512512	0.00140823284210833	158.011506199247	150.198216993879	6.7136695742633e-06	1.51568205640109e-05	yes	0.0314604984091429	pos	yes
liver	Labelled in health	Cre -ve	Akr1c19	0.0316613947304165	0.00307216471569841	73.905004078592	72.5087390451394	8.48593510492901e-06	1.75307359533369e-05	yes	0.0285892300147181	pos	yes
liver	Labelled in health	Cre -ve	Akr1c20	0.0289481878874657	0.00209626298907987	64.4774658457862	75.21755842796	3.14075850168509e-05	4.79664847406615e-05	yes	0.0268519248983858	pos	yes
liver	Labelled in health	Cre -ve	Akr1c6	0.033028574815402	0.00237455360429598	1227.95540578889	985.747804782685	1.39508193698898e-06	7.51220556261664e-06	yes	0.0306540212111061	pos	yes
liver	Labelled in health	Cre -ve	Akr1d1	0.0312544856313782	0.00228090427212434	66.6947564997769	55.1899784915405	1.15258012049717e-06	7.01795412712146e-06	yes	0.0289735813592539	pos	yes
liver	Labelled in health	Cre -ve	Akr1e1	0.026418883348395	0.00193129280014258	32.6822849263927	40.7388723968765	3.41658334612797e-06	1.06388906702835e-05	yes	0.0244875905482524	pos	yes
liver	Labelled in health	Cre -ve	Akr7a5	0.0251305826916125	0.00193755197500125	136.008487451221	172.615654013705	2.919257107655e-06	9.94215563521362e-06	yes	0.0231930307166112	pos	yes
liver	Labelled in health	Cre -ve	Akt1	0.0175498084570073	0.000599811314878022	36.0067834272943	37.6412229397516	1.16236986885633e-05	2.17590704625814e-05	yes	0.0169499971421292	pos	yes
liver	Labelled in health	Cre -ve	Akt1s1	0.012486735279106	0	10.3756443626166	7.59675769835932	4.32748466101506e-05	6.34484835907744e-05	yes	0.012486735279106	pos	yes
liver	Labelled in health	Cre -ve	Akt2	0.026531159777604	0.00130027631385537	86.4843133273641	92.643851974839	3.05111587040368e-06	1.01391974282721e-05	yes	0.0252308834637487	pos	yes
liver	Labelled in health	Cre -ve	Akt3	0	0	1.6482727676496	1.59002522741327	1	1	no	0	zero	no
liver	Labelled in health	Cre -ve	Aktip	0.0233011764520161	0.00126872550009468	12.8817469452233	9.72607494550335	5.12363775471001e-06	1.30613115879288e-05	yes	0.0220324509519214	pos	yes
liver	Labelled in health	Cre -ve	Alad	0.0260121160659852	0.00158413920386714	150.008304612411	143.319469204456	4.00280102970368e-05	5.9418914413534e-05	yes	0.0244279768621181	pos	yes
liver	Labelled in health	Cre -ve	Alas1	0.0340659279006658	0.000560100132458498	327.73032617514	345.732178734668	1.01554054543729e-05	1.98114789901176e-05	yes	0.0335058277682073	pos	yes
liver	Labelled in health	Cre -ve	Alas2	0.0250381406648304	0.00156682446995511	50.4720874435543	77.7115689964748	5.05077447972992e-07	5.24893040962342e-06	yes	0.0234713161948752	pos	yes
liver	Labelled in health	Cre -ve	Alb	0.0298805246140476	0.00303957277601851	49955.2151182389	55529.7807842197	1.56436732022248e-08	1.98356657635098e-06	yes	0.0268409518380291	pos	yes
liver	Labelled in health	Cre -ve	Alcam	0.0261889415845066	0.00074449045778872	52.1139091806843	53.5699832107974	3.53365362439763e-07	4.49052784678248e-06	yes	0.0254444511267179	pos	yes
liver	Labelled in health	Cre -ve	Aldh16a1	0.0296843893838949	0.00253395689966486	55.4704562604763	44.6485986676437	3.58008021782157e-06	1.0861429421337e-05	yes	0.02715043248423	pos	yes
liver	Labelled in health	Cre -ve	Aldh18a1	0.00364693944404697	0	0.947095372978785	1.24778678097355	0.0188812843279123	0.021730704758976	yes	0.00364693944404697	pos	yes
liver	Labelled in health	Cre -ve	Aldh1a1	0.0325698516516146	0.0031595869994869	1244.18280086503	1510.27100020215	2.2495404545904e-07	3.78482438447311e-06	yes	0.0294102646521277	pos	yes
liver	Labelled in health	Cre -ve	Aldh1a3	0.00970432925725117	0	2.15484552710049	1.12521180127735	0.000723636170286117	0.000896367364627508	yes	0.00970432925725117	pos	yes
liver	Labelled in health	Cre -ve	Aldh1a7	0.0296205271385444	0.00340091145104638	244.272009977728	274.274813067254	1.44941553753945e-06	7.58429903751988e-06	yes	0.026219615687498	pos	yes
liver	Labelled in health	Cre -ve	Aldh1b1	0.0309333862009749	0.00181400769389431	58.9595077193485	47.2925542345609	6.45124242023248e-06	1.48604101427476e-05	yes	0.0291193785070806	pos	yes
liver	Labelled in health	Cre -ve	Aldh1l1	0.0248503161575624	0.00273698346577799	442.167095788978	406.956178364304	1.40159776796437e-06	7.52569612348437e-06	yes	0.0221133326917844	pos	yes
liver	Labelled in health	Cre -ve	Aldh2	0.0273590412052375	0.00226035091172808	2864.70478196889	2050.37610197827	2.62631283874133e-08	2.02697878725542e-06	yes	0.0250986902935094	pos	yes
liver	Labelled in health	Cre -ve	Aldh3a2	0.033717204508402	0.00288905838799122	136.717198697619	181.702869602789	4.96071560009077e-06	1.28157195390295e-05	yes	0.0308281461204108	pos	yes
liver	Labelled in health	Cre -ve	Aldh3b1	0.0117555279922977	0.0004973065063768	4.31236313897884	2.59690886622925	0.00253301246960698	0.00303543868882228	yes	0.0112582214859209	pos	yes
liver	Labelled in health	Cre -ve	Aldh4a1	0.0263070553827664	0.00221791350306273	234.208466683688	254.998108635675	2.12654987157888e-06	8.68991239945843e-06	yes	0.0240891418797037	pos	yes
liver	Labelled in health	Cre -ve	Aldh5a1	0.0277184777287345	0.00231551722773335	56.6869913794563	51.6956782543975	1.72668498432868e-07	3.44275396727819e-06	yes	0.0254029605010012	pos	yes
liver	Labelled in health	Cre -ve	Aldh6a1	0.0357290762979889	0.0036641479930276	189.152601128032	205.546334575692	4.29265395023526e-07	4.92056469405044e-06	yes	0.0320649283049613	pos	yes
liver	Labelled in health	Cre -ve	Aldh7a1	0.0284588963780933	0.00278908598917263	339.307713149746	426.010122773973	6.22067740925542e-08	2.52212499041921e-06	yes	0.0256698103889207	pos	yes
liver	Labelled in health	Cre -ve	Aldh8a1	0.0293661903031473	0.00076467614703677	292.483634114502	322.817258100117	4.58602361699697e-06	1.23232865397447e-05	yes	0.0286015141561105	pos	yes
liver	Labelled in health	Cre -ve	Aldh9a1	0.0270445963423775	0.00243993374578546	149.225015702766	240.329796896976	2.3480705332721e-06	9.05831117184342e-06	yes	0.024604662596592	pos	yes
liver	Labelled in health	Cre -ve	Aldoa	0.0229691471170473	0.000716696774173222	105.034906750138	89.4765953176256	2.66111657818159e-06	9.5371345796526e-06	yes	0.0222524503428741	pos	yes
liver	Labelled in health	Cre -ve	Aldob	0.0339164513451839	0.00357325033334034	4105.20642111806	5387.44234539862	4.50411337527899e-06	1.22076015082596e-05	yes	0.0303432010118435	pos	yes
liver	Labelled in health	Cre -ve	Aldoc	0.0260706173760122	0.000629999833167714	13.2228383240488	15.1937817407944	1.18896162836273e-06	7.08593425515029e-06	yes	0.0254406175428445	pos	yes
liver	Labelled in health	Cre -ve	Alg1	0.0266967568058188	0.00163895797179173	33.2866021597435	32.8872128988845	5.55945875713121e-05	7.92593569967755e-05	yes	0.025057798834027	pos	yes
liver	Labelled in health	Cre -ve	Alg11	0.0241559329798291	0.00051245975295214	21.9547181862313	23.6583315084452	6.5190955994177e-06	1.49174469908326e-05	yes	0.023643473226877	pos	yes
liver	Labelled in health	Cre -ve	Alg12	0.0282628907224609	0.0007312882949523	18.5958573397203	11.617124218333	5.21994414187874e-06	1.32033196680593e-05	yes	0.0275316024275086	pos	yes
liver	Labelled in health	Cre -ve	Alg13	0.0223566409471729	0.00137432243769507	4.71234455574491	3.54523212566725	1.55589285193934e-05	2.6946539653323e-05	yes	0.0209823185094778	pos	yes
liver	Labelled in health	Cre -ve	Alg14	0.0311373778437738	0.00229834345577709	32.0800247515316	28.5752656161646	9.88211785834627e-06	1.94637879827309e-05	yes	0.0288390343879967	pos	yes
liver	Labelled in health	Cre -ve	Alg2	0.0234509825060767	0.00103452743563427	11.8991242343941	9.48393724294878	5.87707176262924e-06	1.41239305263186e-05	yes	0.0224164550704424	pos	yes
liver	Labelled in health	Cre -ve	Alg3	0.0237425531951247	0.00177659459734208	17.4207891375881	15.5455613062166	9.20016968274561e-07	6.52773944156712e-06	yes	0.0219659585977826	pos	yes
liver	Labelled in health	Cre -ve	Alg5	0.0320140673402472	0.00203889952300427	83.1428198921217	64.4664683876802	3.28969988072373e-08	2.07118574224098e-06	yes	0.029975167817243	pos	yes
liver	Labelled in health	Cre -ve	Alg6	0.0203312276959322	0.00184190980881731	6.62060709907673	9.0859640889637	0.00011237337126004	0.000151337768096224	yes	0.0184893178871149	pos	yes
liver	Labelled in health	Cre -ve	Alg8	0.025607080735019	0.000975293257420714	11.7952294433238	12.6830563903291	6.94633160696293e-05	9.70239896355732e-05	yes	0.0246317874775982	pos	yes
liver	Labelled in health	Cre -ve	Alg9	0.0227195912524934	0.00115693877527416	12.3189340743959	10.5059271887167	3.16641839106875e-05	4.83150374059645e-05	yes	0.0215626524772193	pos	yes
liver	Labelled in health	Cre -ve	Alkbh1	0.0256296262844747	0.00011827321111768	5.64981158743186	4.11548365162802	2.64341936529326e-06	9.51714334116587e-06	yes	0.025511353073357	pos	yes
liver	Labelled in health	Cre -ve	Alkbh2	0.0174971794193294	0.00062128521231612	4.13242213115238	3.74542074077725	0.000223636349184039	0.000290544444934468	yes	0.0168758942070133	pos	yes
liver	Labelled in health	Cre -ve	Alkbh3	0.0273594882012302	0.00041651548937383	14.3866457384851	17.1774269670543	6.11028671151782e-06	1.44742880765685e-05	yes	0.0269429727118563	pos	yes
liver	Labelled in health	Cre -ve	Alkbh4	0.0196857924506379	0	6.90959854700178	6.36475434258179	1.53723102575146e-06	7.71892299384493e-06	yes	0.0196857924506379	pos	yes
liver	Labelled in health	Cre -ve	Alkbh5	0.0275234054241604	0.000785106834334979	61.1894102039658	57.0874556596996	3.30893106567096e-06	1.05118297530736e-05	yes	0.0267382985898254	pos	yes
liver	Labelled in health	Cre -ve	Alkbh6	0.0204278795771829	0.00252942048737648	11.5029020140112	9.0153840040582	2.68674930980529e-06	9.56072023608563e-06	yes	0.0178984590898064	pos	yes
liver	Labelled in health	Cre -ve	Alkbh7	0.0221428201745043	0.00083832555130111	11.2671795097049	9.32711057019345	0.000409391228608381	0.000516943161547871	yes	0.0213044946232032	pos	yes
liver	Labelled in health	Cre -ve	Alkbh8	0.0250225971776281	0	10.7448678585204	9.7014766584896	6.97310422971087e-09	1.94739815820083e-06	yes	0.0250225971776281	pos	yes
liver	Labelled in health	Cre -ve	Alms1	0.0391982909869536	0	0.27450003875546	0.361392793803526	0.0111036476808726	0.0129039173594619	yes	0.0391982909869536	pos	yes
liver	Labelled in health	Cre -ve	Alox12	0	0	1.45620317419783	1.33287809010555	1	1	no	0	zero	no
liver	Labelled in health	Cre -ve	Alox5ap	0.000184738537552012	0.000152759064141508	6.68980818703651	4.69546238071087	0.997240013076761	1	no	3.19794734105037e-05	pos	no
liver	Labelled in health	Cre -ve	Alpk1	0.0185113704642718	0.00190023752969121	2.78526642527987	0.535508204067723	0.00378436979469072	0.00449837334989165	yes	0.0166111329345806	pos	yes
liver	Labelled in health	Cre -ve	Alpl	0.0280256685108474	0.000238573333819012	9.82204174822782	12.425412122744	7.17927478845955e-07	6.04911531219115e-06	yes	0.0277870951770284	pos	yes
liver	Labelled in health	Cre -ve	Als2	0.0281620076585601	0.00068054176375279	41.8126211601391	58.9242163950625	1.35513588867424e-06	7.4142863684071e-06	yes	0.0274814658948073	pos	yes
liver	Labelled in health	Cre -ve	Als2cl	0.0224253171150343	0.000410013579290308	19.1552283532755	21.7046558180593	6.66742388675364e-06	1.51096695756874e-05	yes	0.022015303535744	pos	yes
liver	Labelled in health	Cre -ve	Alyref	0.0244486411456526	0.000650817684811096	21.3257630968951	15.6382790851043	2.03489013476225e-05	3.33048062698971e-05	yes	0.0237978234608415	pos	yes
liver	Labelled in health	Cre -ve	Alyref2	0.0197850055501879	0.000228795684785514	7.15292067670139	6.71041919392779	1.15150115412626e-06	7.01795412712146e-06	yes	0.0195562098654024	pos	yes
liver	Labelled in health	Cre -ve	Amacr	0.0302713695140023	0.000926825830862252	126.964114439713	163.315541338352	3.10049475275459e-06	1.02156256032162e-05	yes	0.0293445436831401	pos	yes
liver	Labelled in health	Cre -ve	Ambp	0.0188941082337523	0.00165192832876779	5703.43239974353	4201.52693129736	7.16063594203136e-08	2.5865084978489e-06	yes	0.0172421799049845	pos	yes
liver	Labelled in health	Cre -ve	Ambra1	0.023501751483478	0.00013029315960912	10.9790227687295	8.30350346834748	1.04742770528891e-07	2.92863559938744e-06	yes	0.0233714583238689	pos	yes
liver	Labelled in health	Cre -ve	Amd1	0.0194648094275002	0.00105478276796128	6.09693173434088	3.99133126014446	6.28372581940641e-05	8.87044194307489e-05	yes	0.0184100266595389	pos	yes
liver	Labelled in health	Cre -ve	Amdhd1	0.0250712960443091	0.00108311533720996	92.2550256584964	153.648849468257	3.18174017476605e-05	4.85115667475202e-05	yes	0.0239881807070991	pos	yes
liver	Labelled in health	Cre -ve	Amdhd2	0.0248523254828947	0.00208461171529527	18.4218586201289	11.5191138978189	0.000247414341275974	0.000319417193545934	yes	0.0227677137675994	pos	yes
liver	Labelled in health	Cre -ve	Amer1	0.0114027426990289	0.000319430246195608	2.31724601695355	3.71698513562681	0.000109698881098774	0.000147936493121098	yes	0.0110833124528333	pos	yes
liver	Labelled in health	Cre -ve	Amfr	0.0296361622148853	0.00222639309076899	218.926315097061	208.924822472574	1.73407425371793e-06	8.02665440036472e-06	yes	0.0274097691241163	pos	yes
liver	Labelled in health	Cre -ve	Amigo1	0.016867246767792	0	3.32559044495759	2.90686837918139	1.47811839159174e-05	2.59217896263335e-05	yes	0.016867246767792	pos	yes
liver	Labelled in health	Cre -ve	Amigo2	0.00871461171751105	0.000792112622705608	4.58166765364697	6.81264473056547	0.00876594079703447	0.0102390998824744	yes	0.00792249909480544	pos	yes
liver	Labelled in health	Cre -ve	Amigo3	0.0206755336180027	0	0.883877182922511	0.808891423854553	0.00381820228031521	0.00453768406593792	yes	0.0206755336180027	pos	yes
liver	Labelled in health	Cre -ve	Ammecr1	0.0219166594732719	0	5.38538711491737	6.18862324858338	5.77973029461147e-07	5.58619306285352e-06	yes	0.0219166594732719	pos	yes
liver	Labelled in health	Cre -ve	Ammecr1l	0.0270972507645599	0.000601495577390438	84.1673471504193	84.3359471064552	1.73169012294109e-06	8.02244316574341e-06	yes	0.0264957551871695	pos	yes
liver	Labelled in health	Cre -ve	Amn1	0.0261767481911853	0.000330777043674136	9.80741566227906	5.8005474989765	5.39951695161888e-06	1.34541805535736e-05	yes	0.0258459711475112	pos	yes
liver	Labelled in health	Cre -ve	Amot	0.02257996332786	0.000476517185484604	7.89594669294091	9.04966029608993	3.60786226176989e-06	1.08908798575103e-05	yes	0.0221034461423754	pos	yes
liver	Labelled in health	Cre -ve	Amotl1	0.000408151879581548	0.0001177064498178	14.7107885327006	14.2861307580176	0.141015435728135	0.154864934022422	no	0.000290445429763748	pos	no
liver	Labelled in health	Cre -ve	Amotl2	0.0181362988236655	0.000714868959673992	23.2116518698411	23.6964327759166	6.61622819432567e-05	9.28851671188321e-05	yes	0.0174214298639915	pos	yes
liver	Labelled in health	Cre -ve	Ampd2	0.0235022695882303	0.000747579619266816	25.2089093683964	20.4457073280693	2.43770069998425e-07	3.92870534073893e-06	yes	0.0227546899689635	pos	yes
liver	Labelled in health	Cre -ve	Ampd3	0.00342759211653813	0	1.00304747894821	0.914542797766525	0.248451937125289	0.266637894168853	no	0.00342759211653813	pos	no
liver	Labelled in health	Cre -ve	Amt	0.0291129730313826	0.00130603811932389	44.152093260971	65.5909131599376	5.75675798825075e-06	1.39331076588729e-05	yes	0.0278069349120587	pos	yes
liver	Labelled in health	Cre -ve	Amy1	0.0382344457951455	0.00432363087007117	89.4798389815472	118.609355657747	3.44009232154402e-07	4.4330703213843e-06	yes	0.0339108149250743	pos	yes
liver	Labelled in health	Cre -ve	Amz1	0.00249093989369894	0	1.00138112012387	0.474480713539064	0.162804240265348	0.178235354882711	no	0.00249093989369894	pos	no
liver	Labelled in health	Cre -ve	Amz2	0.0152960862856322	0.00063095135158381	15.9339059352921	12.7557291197756	0.000232036425357467	0.000300671180591478	yes	0.0146651349340483	pos	yes
liver	Labelled in health	Cre -ve	Anapc1	0.0234052947776442	0.00127199890007869	19.0886133461189	21.09973037138	5.47546175755022e-05	7.81740377889551e-05	yes	0.0221332958775655	pos	yes
liver	Labelled in health	Cre -ve	Anapc10	0.0185681137102692	0.000586223742061552	4.39348053422501	3.03111169955839	0.000181783803007897	0.000238064483833678	yes	0.0179818899682077	pos	yes
liver	Labelled in health	Cre -ve	Anapc11	0.0253097174638369	0.00232627788825833	50.2588810398893	57.4611572268187	6.52131150684953e-07	5.8251713204706e-06	yes	0.0229834395755786	pos	yes
liver	Labelled in health	Cre -ve	Anapc13	0.033553054598718	0.00270809274072272	78.7784479632742	85.0127467306469	3.18790186300559e-07	4.34780208318382e-06	yes	0.0308449618579953	pos	yes
liver	Labelled in health	Cre -ve	Anapc15	0.0137428516198435	0.00297902074574941	6.46253679098584	6.90781296698282	0.000838268902035968	0.00103403709505596	yes	0.0107638308740941	pos	yes
liver	Labelled in health	Cre -ve	Anapc16	0.0240346447729527	0.00113744184504095	51.8970516689279	45.8394944860211	5.65523672073739e-06	1.37966479146929e-05	yes	0.0228972029279118	pos	yes
liver	Labelled in health	Cre -ve	Anapc2	0.023573149379026	0.00188628955457349	21.8886487963924	25.5943290946548	3.10068233493593e-06	1.02156256032162e-05	yes	0.0216868598244525	pos	yes
liver	Labelled in health	Cre -ve	Anapc4	0.019317264488368	0.000843524334470514	19.7266271701835	21.6470067741314	1.50012983456288e-07	3.35488698461341e-06	yes	0.0184737401538975	pos	yes
liver	Labelled in health	Cre -ve	Anapc5	0.0249419547516815	0.00180894557638737	41.5840717288253	45.2748435879304	1.15284570724598e-07	3.04698909764347e-06	yes	0.0231330091752941	pos	yes
liver	Labelled in health	Cre -ve	Anapc7	0.0247492644595128	0.000232075874197976	13.9594175756305	11.7578494558972	3.15017737479723e-05	4.80918472177035e-05	yes	0.0245171885853148	pos	yes
liver	Labelled in health	Cre -ve	Ang	0.0376945835765278	0.00299366373881222	716.849166104079	572.747952392795	3.72293959048504e-07	4.58444627258076e-06	yes	0.0347009198377156	pos	yes
liver	Labelled in health	Cre -ve	Angel1	0.0236191677010892	0.0018639448763182	1.58210169529114	1.73816739073405	5.32103867491732e-05	7.62616099615419e-05	yes	0.021755222824771	pos	yes
liver	Labelled in health	Cre -ve	Angel2	0.0196109093666293	0.00058692347050911	24.0412211754835	29.9003463573002	1.66573221051338e-06	7.90229559363231e-06	yes	0.0190239858961202	pos	yes
liver	Labelled in health	Cre -ve	Angptl2	0.000167560321715817	0	7.14648756426612	5.91212060715134	0.249949068481828	0.268075660995446	no	0.000167560321715817	pos	no
liver	Labelled in health	Cre -ve	Angptl3	0.0370746104374344	0.003246919038314	466.523843831067	450.817448846025	1.07917663251752e-06	6.90858510183077e-06	yes	0.0338276913991204	pos	yes
liver	Labelled in health	Cre -ve	Angptl4	0.022859566819115	0.000322091866025286	53.9529893012387	117.705187018163	1.26806579488905e-05	2.31652785824941e-05	yes	0.0225374749530897	pos	yes
liver	Labelled in health	Cre -ve	Angptl6	0.00705525493752298	0.00123400455010658	12.1599472653349	12.4140012428667	0.00193328901257042	0.00233199808033186	yes	0.0058212503874164	pos	yes
liver	Labelled in health	Cre -ve	Angptl8	0.023511930089719	0.000364746871290562	220.665675158582	80.0301576898071	5.18647004753052e-06	1.31537708439497e-05	yes	0.0231471832184285	pos	yes
liver	Labelled in health	Cre -ve	Ank	0.0256708229613781	0.00064899399319954	21.0205643112173	26.1936954972828	6.67847211006388e-06	1.51172403250971e-05	yes	0.0250218289681786	pos	yes
liver	Labelled in health	Cre -ve	Ank2	0.0175520315894673	0.000547470248251198	1.7583312942993	2.58801341575656	4.90873749520918e-05	7.09324171934701e-05	yes	0.0170045613412161	pos	yes
liver	Labelled in health	Cre -ve	Ank3	0.0129345262374982	0.000188105519257536	32.0629876838229	35.9241476248356	4.5204830487312e-06	1.2225992930189e-05	yes	0.0127464207182407	pos	yes
liver	Labelled in health	Cre -ve	Ankef1	0	0	0.486734564146587	0.24313792309001	1	1	no	0	zero	no
liver	Labelled in health	Cre -ve	Ankfy1	0.0225683493246208	0.000981719046769322	19.5044099624446	20.4678265048128	1.09920939675056e-06	6.94605789770474e-06	yes	0.0215866302778515	pos	yes
liver	Labelled in health	Cre -ve	Ankhd1	0.0263736260851149	0.000395861334072466	42.1424614978868	37.1024560297005	3.31136506358392e-06	1.05118297530736e-05	yes	0.0259777647510424	pos	yes
liver	Labelled in health	Cre -ve	Ankhd1,Eif4ebp3	0.0289161976793668	0.00301658478777308	86.4785013089432	64.3571281328945	1.09136861948615e-05	2.08547060098097e-05	yes	0.0258996128915938	pos	yes
liver	Labelled in health	Cre -ve	Ankib1	0.0247450986488639	0.00120398169868484	11.6145213463354	11.4189883504631	9.21501092666585e-06	1.85326354388151e-05	yes	0.023541116950179	pos	yes
liver	Labelled in health	Cre -ve	Ankle2	0.0213063386407817	0.000398826765411163	22.5154862268201	21.6936865307893	7.5157553295039e-06	1.62003261352055e-05	yes	0.0209075118753705	pos	yes
liver	Labelled in health	Cre -ve	Ankmy2	0.0186246971937468	0.000638825225870248	7.6019203170924	8.36639675873396	1.99751403115114e-05	3.2814728846915e-05	yes	0.0179858719678766	pos	yes
liver	Labelled in health	Cre -ve	Ankra2	0.0234159902605656	0.000687101750889598	11.2723892236287	15.4987063854378	1.47328512252058e-05	2.58676663138095e-05	yes	0.022728888509676	pos	yes
liver	Labelled in health	Cre -ve	Ankrd1	0.00133405966379406	0	2.00842037857941	1.36862568580535	0.117027260620697	0.128844442558996	no	0.00133405966379406	pos	no
liver	Labelled in health	Cre -ve	Ankrd10	0.0153092089819268	0.000414671678191572	11.9804417194689	10.7924111407883	8.39962485750465e-05	0.000115726318515745	yes	0.0148945373037353	pos	yes
liver	Labelled in health	Cre -ve	Ankrd11	0.0217217695261093	0.000926751620446529	88.5407976473443	78.4542677444946	4.06957253456731e-06	1.15583636409823e-05	yes	0.0207950179056627	pos	yes
liver	Labelled in health	Cre -ve	Ankrd12	0.015499426266711	0	2.65127594856629	1.79128340467728	1.36742004505498e-06	7.43235963101433e-06	yes	0.015499426266711	pos	yes
liver	Labelled in health	Cre -ve	Ankrd13a	0.0208167635492571	0.00110599353439597	13.7082785160394	13.5190379853231	3.61172531538352e-05	5.42555334081558e-05	yes	0.0197107700148612	pos	yes
liver	Labelled in health	Cre -ve	Ankrd13b	0.0173483545395883	0.00064516129032258	2.6349425968652	1.33086216291899	0.00178218458177557	0.00215562051900201	yes	0.0167031932492657	pos	yes
liver	Labelled in health	Cre -ve	Ankrd13c	0.0245699007625212	0.00055632502277263	24.3042774742219	25.3983752998396	5.96076709740652e-06	1.42646745234061e-05	yes	0.0240135757397485	pos	yes
liver	Labelled in health	Cre -ve	Ankrd16	0.0222469068853952	0.0007770859376891	23.4300823497391	13.288732704997	2.36241741544019e-05	3.760685842955e-05	yes	0.0214698209477061	pos	yes
liver	Labelled in health	Cre -ve	Ankrd17	0.0278492668355522	0.000497455554304857	33.2466574543732	34.0553197780702	6.93034861544605e-06	1.5435305585971e-05	yes	0.0273518112812474	pos	yes
liver	Labelled in health	Cre -ve	Ankrd2	0.0306161745827985	0	0.538705566080946	0.569397677313827	0.00892906585439258	0.0104214692043826	yes	0.0306161745827985	pos	yes
liver	Labelled in health	Cre -ve	Ankrd23,Gm42417	0.017658493740845	0.00033984706881903	2.3003904381314	3.93385793280436	8.7113981510435e-05	0.000119644965964326	yes	0.017318646672026	pos	yes
liver	Labelled in health	Cre -ve	Ankrd24	0.0307958998682239	0	4.13266557465875	4.50162259445333	4.26348536865977e-07	4.91496572479928e-06	yes	0.0307958998682239	pos	yes
liver	Labelled in health	Cre -ve	Ankrd26	0.0249255444699905	0	1.95919432300378	1.55577579009249	2.4588126877373e-06	9.26328926606466e-06	yes	0.0249255444699905	pos	yes
liver	Labelled in health	Cre -ve	Ankrd27	0.0262431846389189	0.000706762215832608	18.109511783282	21.8849023499863	9.94710869635122e-06	1.95433551443063e-05	yes	0.0255364224230862	pos	yes
liver	Labelled in health	Cre -ve	Ankrd28	0.0296790684425738	0.00130108030852856	18.748046563332	20.803869797437	1.03575885289415e-05	2.00686695814341e-05	yes	0.0283779881340452	pos	yes
liver	Labelled in health	Cre -ve	Ankrd29	0.00551846145066484	0	0.469189840784967	0.461129813453228	0.0396468383461548	0.044820780831389	yes	0.00551846145066484	pos	yes
liver	Labelled in health	Cre -ve	Ankrd33b	0.0260248780760745	0.000411313522939322	12.1959172097826	14.8865653961681	2.02699995929752e-06	8.5513374383915e-06	yes	0.0256135645531352	pos	yes
liver	Labelled in health	Cre -ve	Ankrd39,Gm42417	0.0231853680319499	0.00122343644538767	5.66668481764448	6.39785834402645	1.22850303580808e-05	2.26228274167037e-05	yes	0.0219619315865622	pos	yes
liver	Labelled in health	Cre -ve	Ankrd40	0.0217951179871678	0.00089527610061828	32.3470175718727	32.0626606561681	1.79033204359863e-05	3.00574055770362e-05	yes	0.0208998418865495	pos	yes
liver	Labelled in health	Cre -ve	Ankrd42	0.0218244653103808	0.00105263157894736	0.311127978114654	0.599608603387828	0.0344989315908137	0.0391384091141619	yes	0.0207718337314334	pos	yes
liver	Labelled in health	Cre -ve	Ankrd44	0.00222480370506686	0.000344234079173838	3.08239428247031	3.13805592525563	0.151745785062615	0.166403841577403	no	0.00188056962589302	pos	no
liver	Labelled in health	Cre -ve	Ankrd46	0.0266008432460418	0.000665371514879799	30.8392492234609	34.895916160775	7.65763683056384e-06	1.63935041343967e-05	yes	0.025935471731162	pos	yes
liver	Labelled in health	Cre -ve	Ankrd49	0.0178518122314689	0.000593074173637394	8.67475469119808	9.5344530584688	0.000576359432988562	0.000718490320144704	yes	0.0172587380578315	pos	yes
liver	Labelled in health	Cre -ve	Ankrd50	0.0094526175971599	0.000142602495543672	5.37486525445158	6.52150092572534	2.17485253373935e-05	3.51569835753983e-05	yes	0.00931001510161623	pos	yes
liver	Labelled in health	Cre -ve	Ankrd54	0.0187535167024419	0.00103873739914186	8.28728178102783	5.33585493094915	0.000116758921901681	0.000156907141946791	yes	0.0177147793033	pos	yes
liver	Labelled in health	Cre -ve	Ankrd9	0.0212461918680675	0	3.30031255725653	2.44496314164931	1.01799505380197e-05	1.984707399627e-05	yes	0.0212461918680675	pos	yes
liver	Labelled in health	Cre -ve	Anks1	0.0186458246991766	0.000420535414462316	8.96534236375943	10.4799770991511	9.16614779890882e-07	6.52301383659661e-06	yes	0.0182252892847143	pos	yes
liver	Labelled in health	Cre -ve	Anks3	0.018819143610517	0.000256553010615064	7.10612094498021	6.14523229073727	3.55415351967992e-05	5.3491805498213e-05	yes	0.0185625905999019	pos	yes
liver	Labelled in health	Cre -ve	Anks4b	0.0290169173493429	0.000341796424501314	57.1819253326191	52.2206250753828	5.74284648198457e-06	1.39107356361016e-05	yes	0.0286751209248416	pos	yes
liver	Labelled in health	Cre -ve	Ankub1	0.0188003616335415	0	0.554961676431645	0.576264572996089	0.000418660000589767	0.000528143423328397	yes	0.0188003616335415	pos	yes
liver	Labelled in health	Cre -ve	Ankzf1	0.0229501775563272	0.000484415008680978	9.88117616058829	10.6073424080536	3.15269228135383e-06	1.03088987061488e-05	yes	0.0224657625476462	pos	yes
liver	Labelled in health	Cre -ve	Ano1	0.000345065562456867	0.00113314447592068	1.89524445487669	1.72096703118735	0.859815880873159	0.891838261399935	no	-0.000788078913463813	neg	no
liver	Labelled in health	Cre -ve	Ano10	0.0189981182593708	0.000974349995243764	10.3023652284054	7.80883653229494	0.000117625536210998	0.000158000494887886	yes	0.018023768264127	pos	yes
liver	Labelled in health	Cre -ve	Ano6	0.00591550189523605	0	3.77780233916876	3.82155731328239	0.000101762451467232	0.000137982985040315	yes	0.00591550189523605	pos	yes
liver	Labelled in health	Cre -ve	Ano8	0.0206595703259905	0.00198401561832712	1.94074323581577	1.80439266235201	0.000303693340514105	0.000387915197056165	yes	0.0186755547076634	pos	yes
liver	Labelled in health	Cre -ve	Anp32a	0.0208593195186906	0.000638545331576508	26.9204102290625	39.3346881704218	1.13244152407726e-05	2.13620873033722e-05	yes	0.0202207741871141	pos	yes
liver	Labelled in health	Cre -ve	Anp32b	0.0259376852401996	0.000998953760852451	85.3621698997638	81.5359501439081	3.2572181934181e-06	1.04177709814022e-05	yes	0.0249387314793472	pos	yes
liver	Labelled in health	Cre -ve	Anp32e	0.0245844231729693	0.00099759424100433	19.9534228715886	21.6944350826602	2.48811774451693e-05	3.9272197450532e-05	yes	0.0235868289319649	pos	yes
liver	Labelled in health	Cre -ve	Anpep	0.0307741614606506	0.00204243981206647	62.0704778200824	62.258616050159	5.61509171149769e-06	1.37493617915063e-05	yes	0.0287317216485841	pos	yes
liver	Labelled in health	Cre -ve	Antxr1	0.00143253927093777	0.00036563071297989	1.57637792039525	1.28081594515504	0.336744871168977	0.356419718019375	no	0.00106690855795788	pos	no
liver	Labelled in health	Cre -ve	Antxr2	0.0283855610923391	0.00131228542881999	29.6388083462156	38.1693950057759	6.40846430796581e-07	5.79142490909419e-06	yes	0.0270732756635191	pos	yes
liver	Labelled in health	Cre -ve	Anxa1	0.000235737859500235	0.0001410437235543	4.57676078959097	3.47479708512387	0.954986630114428	0.985920719813267	no	9.46941359459349e-05	pos	no
liver	Labelled in health	Cre -ve	Anxa11	0.0221524315305999	0.0010822806612931	23.3807254000333	26.1529254944172	1.69078952252206e-05	2.87178841670889e-05	yes	0.0210701508693068	pos	yes
liver	Labelled in health	Cre -ve	Anxa2	0.00324151049419324	0.000245110061576008	14.3602779810507	11.390811833406	0.0123945294754487	0.0143648800532182	yes	0.00299640043261723	pos	yes
liver	Labelled in health	Cre -ve	Anxa3	0.00019015021867275	0.000276152211933436	6.55845782353653	4.65560888630908	0.438837510912021	0.46181187693752	no	-8.6001993260686e-05	neg	no
liver	Labelled in health	Cre -ve	Anxa4	0.0259869009290224	0.00230621367143587	37.8920448665206	36.5560498561335	3.63276600418912e-07	4.54377407308617e-06	yes	0.0236806872575866	pos	yes
liver	Labelled in health	Cre -ve	Anxa5	0.019820116507481	0.00160778678527482	77.455591272664	83.2358321003724	2.8108609345126e-09	1.88311311915646e-06	yes	0.0182123297222062	pos	yes
liver	Labelled in health	Cre -ve	Anxa6	0.0220559823310872	0.00183457777057531	70.026488788953	78.180171471708	1.32918998971413e-05	2.39370670454636e-05	yes	0.0202214045605119	pos	yes
liver	Labelled in health	Cre -ve	Anxa7	0.0295336653619236	0.0016237018418323	70.337563977132	67.6562416261965	2.05851196146421e-06	8.60058274821359e-06	yes	0.0279099635200913	pos	yes
liver	Labelled in health	Cre -ve	Anxa9	0.00652657548369659	0	1.13312608451727	1.70237333221126	0.00724197403487791	0.00848813475867696	yes	0.00652657548369659	pos	yes
liver	Labelled in health	Cre -ve	Aoah	0.00814230454086396	0.000784313725490196	0.655922778227234	0.473712561895992	0.307294325937798	0.326204324978053	no	0.00735799081537377	pos	no
liver	Labelled in health	Cre -ve	Aoc2	0.0175892512688207	0.00106194690265486	1.77643123086287	1.11855384872351	0.0306188674923462	0.0348393375819747	yes	0.0165273043661658	pos	yes
liver	Labelled in health	Cre -ve	Aox1	0.0324397096649147	0.00252874187114226	90.0425190007998	82.0246081935832	5.14591177342049e-06	1.30815244911862e-05	yes	0.0299109677937724	pos	yes
liver	Labelled in health	Cre -ve	Aox3	0.0297588394136762	0.0016846353755147	113.079714559191	290.474593250207	2.96975773568085e-06	1.0006291963565e-05	yes	0.0280742040381615	pos	yes
liver	Labelled in health	Cre -ve	Ap1ar	0.0262985658134643	0.00113901097360792	26.0203475653432	19.6399421283807	1.48998904081102e-06	7.64453516575572e-06	yes	0.0251595548398563	pos	yes
liver	Labelled in health	Cre -ve	Ap1b1	0.0206191338043054	0.000729750640436838	41.0086628233678	41.0318111818305	1.3502162527786e-05	2.42063907631314e-05	yes	0.0198893831638686	pos	yes
liver	Labelled in health	Cre -ve	Ap1g1	0.0281843840915142	0.000765107567134562	74.5421917818487	77.5543690798388	9.83105681897124e-06	1.93956926215234e-05	yes	0.0274192765243796	pos	yes
liver	Labelled in health	Cre -ve	Ap1g2	0.0186458877362097	0.000813260854291192	5.38625590867799	5.89053291787094	0.000185193032192018	0.000242369449245593	yes	0.0178326268819186	pos	yes
liver	Labelled in health	Cre -ve	Ap1m1	0.0205376309214411	0.00100677119774076	22.9005815754488	22.7121942416076	5.67012730145531e-05	8.06827234491433e-05	yes	0.0195308597237004	pos	yes
liver	Labelled in health	Cre -ve	Ap1s1	0.0276441891751226	0.0015741591458507	21.4871604116634	16.1863863860073	2.66376363372689e-06	9.53801817783856e-06	yes	0.0260700300292719	pos	yes
liver	Labelled in health	Cre -ve	Ap1s2	0.00289716145518088	0.00091120954200683	5.10511266395256	3.9850617570176	0.270927489725976	0.28922225304797	no	0.00198595191317405	pos	no
liver	Labelled in health	Cre -ve	Ap1s3	0.0154479502064366	0	1.85529750878971	1.3513600797825	0.000278759483858335	0.000357599337881119	yes	0.0154479502064366	pos	yes
liver	Labelled in health	Cre -ve	Ap2a1	0.0125365011153687	0.00250518360120823	4.2177531704909	4.67865558854728	0.00173792802752305	0.00210294407553291	yes	0.0100313175141604	pos	yes
liver	Labelled in health	Cre -ve	Ap2a2	0.0215615055535695	0.000695536447275194	44.6221183311317	39.4161874615435	2.52732314958118e-05	3.97698903538055e-05	yes	0.0208659691062943	pos	yes
liver	Labelled in health	Cre -ve	Ap2b1	0.0187667579261139	0.00054869684499314	7.17046550064121	4.65776376290259	4.36296227188737e-06	1.19941213747457e-05	yes	0.0182180610811207	pos	yes
liver	Labelled in health	Cre -ve	Ap2m1	0.0266195276917601	0.00120255105262059	125.892947239935	103.818091869086	1.05768787742558e-05	2.03619452811146e-05	yes	0.0254169766391395	pos	yes
liver	Labelled in health	Cre -ve	Ap2s1	0.0194623385214436	0.00154913291556408	66.254042738801	52.5939253769485	4.43054364975215e-06	1.21100849128745e-05	yes	0.0179132056058795	pos	yes
liver	Labelled in health	Cre -ve	Ap3b1	0.0236979345225246	0.000436726541367056	28.1513748958739	36.6870509632446	2.45606471941331e-07	3.92870534073893e-06	yes	0.0232612079811575	pos	yes
liver	Labelled in health	Cre -ve	Ap3d1	0.0233812162272112	0.000863303191773236	40.9028022822366	47.3063533520534	6.12586215241187e-06	1.44926022177589e-05	yes	0.022517913035438	pos	yes
liver	Labelled in health	Cre -ve	Ap3m1	0.0259484271704864	0.000671079122848172	69.8951068136474	61.1140634891417	7.13521623073093e-06	1.57037993852128e-05	yes	0.0252773480476383	pos	yes
liver	Labelled in health	Cre -ve	Ap3m2	0.00765499711890216	0	2.59406136376941	2.73740721714759	0.015804862907481	0.0182552292497261	yes	0.00765499711890216	pos	yes
liver	Labelled in health	Cre -ve	Ap3s1	0.0325331132075198	0.00156020484302583	45.161328324816	38.1862505935022	2.34173262956752e-06	9.05105478094838e-06	yes	0.0309729083644939	pos	yes
liver	Labelled in health	Cre -ve	Ap3s2	0.0239647897357524	0.000905518512955436	17.3734642633661	20.3652999988992	1.05136986150302e-05	2.02760288749143e-05	yes	0.023059271222797	pos	yes
liver	Labelled in health	Cre -ve	Ap4b1,Gm43064	0.0269165822446754	0.000572809271720392	12.4647333878665	16.0940979175214	2.24770742479757e-05	3.60649784676095e-05	yes	0.026343772972955	pos	yes
liver	Labelled in health	Cre -ve	Ap4e1	0.0108213635554504	0.000375481191425036	7.8013358300549	11.4039995095423	0.000174921410526186	0.000229531397343916	yes	0.0104458823640254	pos	yes
liver	Labelled in health	Cre -ve	Ap4m1	0.0182380302175165	0.000925112849292668	7.8043041140093	9.44486192277105	1.8977138340602e-05	3.14745358313589e-05	yes	0.0173129173682238	pos	yes
liver	Labelled in health	Cre -ve	Ap4s1	0.0287849782272752	0.00295389754449433	12.095048827337	12.0020614765751	4.55406073308512e-07	5.02633369799765e-06	yes	0.0258310806827809	pos	yes
liver	Labelled in health	Cre -ve	Ap5b1	0.0205978866574213	0	1.17082406174371	0.776336490118078	0.000175307347402571	0.000230012502040578	yes	0.0205978866574213	pos	yes
liver	Labelled in health	Cre -ve	Ap5m1	0.0194251882809649	0.000876066018830616	12.9130261820085	8.20760124411922	6.09217219338124e-06	1.44514811035034e-05	yes	0.0185491222621343	pos	yes
liver	Labelled in health	Cre -ve	Ap5s1	0.0235172830230166	0.000578682842643482	15.445141198892	14.1072413146044	2.01402011445992e-06	8.54442245577913e-06	yes	0.0229386001803731	pos	yes
liver	Labelled in health	Cre -ve	Ap5z1	0.0231255796406683	0.000407830342577486	10.0636218754089	11.0082208189896	5.36833177650509e-06	1.3415202259107e-05	yes	0.0227177492980908	pos	yes
liver	Labelled in health	Cre -ve	Apaf1	0.0170380457069446	0	2.18147851770056	0.718368265455955	3.07083167562352e-05	4.70069520655353e-05	yes	0.0170380457069446	pos	yes
liver	Labelled in health	Cre -ve	Apba3	0.0251300788666572	0.00105640200185728	21.1443069039625	23.3940005594695	1.12765470187784e-05	2.12960043441009e-05	yes	0.0240736768647999	pos	yes
liver	Labelled in health	Cre -ve	Apbb1ip	0.0006661731741298	0.00051444021337577	2.82724135030526	2.77577044760717	0.581455878102401	0.609153987254405	no	0.00015173296075403	pos	no
liver	Labelled in health	Cre -ve	Apbb2	0.0213013973606626	0.000254235507978338	24.1012515278253	24.0774876331256	1.18175807971973e-05	2.20033681822231e-05	yes	0.0210471618526843	pos	yes
liver	Labelled in health	Cre -ve	Apc	0.0195240856823717	0.000625147374529062	13.1236199169631	12.2803519028542	3.78327253603096e-07	4.62315283155382e-06	yes	0.0188989383078426	pos	yes
liver	Labelled in health	Cre -ve	Apcs	0.0323951214442395	0.00226327447949506	1169.88092386873	847.197545526613	2.48824353398923e-07	3.93327343019066e-06	yes	0.0301318469647445	pos	yes
liver	Labelled in health	Cre -ve	Apeh	0.0227711883027998	0.00202131572580527	39.0586386034721	37.1662629702799	3.11905091287984e-05	4.76838359388582e-05	yes	0.0207498725769945	pos	yes
liver	Labelled in health	Cre -ve	Apex1	0.0251717530588626	0.00184032620679892	21.8224372562128	21.2802631396333	2.88546091390497e-05	4.4535406051725e-05	yes	0.0233314268520637	pos	yes
liver	Labelled in health	Cre -ve	Apex2	0.0222679918707538	0.000493231525581372	5.19181856326883	5.0822690235134	8.17048415225447e-06	1.7077357723106e-05	yes	0.0217747603451725	pos	yes
liver	Labelled in health	Cre -ve	Aph1a	0.0252916781963809	0.0013125861821846	50.0328155576754	39.5970527128862	3.26891429070184e-05	4.96438506117542e-05	yes	0.0239790920141963	pos	yes
liver	Labelled in health	Cre -ve	Aph1b	0.0167583486029461	0.000196850393700786	4.45118847254625	3.54991425963148	2.57395427150344e-05	4.04076582593454e-05	yes	0.0165614982092453	pos	yes
liver	Labelled in health	Cre -ve	Aph1c	0.0197184389745028	0	1.3369339092612	2.08274576247885	0.00239713351152846	0.00287781563676295	yes	0.0197184389745028	pos	yes
liver	Labelled in health	Cre -ve	Api5	0.0246837059968106	0.000701813732879442	32.549435096869	32.2915781477732	3.21001518972899e-05	4.89113908495073e-05	yes	0.0239818922639312	pos	yes
liver	Labelled in health	Cre -ve	Apip	0.0330391763866458	0.0023894612974757	18.2749050954786	19.9351603696645	2.74234066009072e-05	4.26411435798088e-05	yes	0.0306497150891701	pos	yes
liver	Labelled in health	Cre -ve	Aplf	0.0229025525628026	0.00114613180515759	2.09081128532904	2.31689801644951	1.35734479412169e-05	2.43118706926078e-05	yes	0.021756420757645	pos	yes
liver	Labelled in health	Cre -ve	Aplp1	0.013211492998727	0	0.426926550726324	0.421050119740886	0.0733361491374994	0.0818508331197559	no	0.013211492998727	pos	no
liver	Labelled in health	Cre -ve	Aplp2	0.0296075549645985	0.0022640975436051	128.821058510693	147.893579632084	8.83351118358922e-08	2.760480450917e-06	yes	0.0273434574209934	pos	yes
liver	Labelled in health	Cre -ve	Apmap	0.0301569015337087	0.0032851320088397	30.7604814192373	36.6964292053749	4.99712614098153e-07	5.21591450091942e-06	yes	0.026871769524869	pos	yes
liver	Labelled in health	Cre -ve	Apoa1	0.0293686761680323	0.0032885508333744	8388.29412818136	8309.00699752036	4.78796270450097e-08	2.25035270575662e-06	yes	0.0260801253346579	pos	yes
liver	Labelled in health	Cre -ve	Apoa2	0.0247522103828378	0.0020626781349454	4712.23028964789	5655.78087512164	1.68670254877703e-08	1.98742249010077e-06	yes	0.0226895322478924	pos	yes
liver	Labelled in health	Cre -ve	Apoa4	0.0271621099323647	0.00238225612369856	417.55883143877	347.61523463579	1.44945340275959e-05	2.55697566388845e-05	yes	0.0247798538086661	pos	yes
liver	Labelled in health	Cre -ve	Apoa5	0.0275193021483859	0.00079732280708803	566.219710410074	638.082718975554	2.00363030242497e-06	8.52973659991109e-06	yes	0.0267219793412979	pos	yes
liver	Labelled in health	Cre -ve	Apob	0.0297675152492213	0.00242871255846218	124.925797528207	129.933787701452	1.14666908357944e-07	3.04416380317749e-06	yes	0.0273388026907592	pos	yes
liver	Labelled in health	Cre -ve	Apobec1	0.0167236181024739	0.000376991516639744	31.3033624807899	25.9889129177882	1.6647323083821e-06	7.90229559363231e-06	yes	0.0163466265858341	pos	yes
liver	Labelled in health	Cre -ve	Apobec3	0.000293685756240822	0.000479134682484298	6.74395031550156	3.74501898662281	0.290633116539979	0.309095891252369	no	-0.000185448926243476	neg	no
liver	Labelled in health	Cre -ve	Apobr	0.000282007896221093	0	1.45454723093832	1.53447441622893	0.255188329989427	0.273227781682743	no	0.000282007896221093	pos	no
liver	Labelled in health	Cre -ve	Apoc1	0.0200303443415719	0.00143983972730649	6281.22941941627	6675.12936645074	1.37632771566194e-07	3.21053353633862e-06	yes	0.0185905046142654	pos	yes
liver	Labelled in health	Cre -ve	Apoc2,Gm44805	0.0278673752503516	0.00210681052958523	338.752062734995	376.041774740575	9.66488492303714e-07	6.6592733111331e-06	yes	0.0257605647207664	pos	yes
liver	Labelled in health	Cre -ve	Apoc3	0.0249252449589449	0.00211135871729682	2708.85242219014	2537.18111104315	5.55424683276014e-09	1.88311311915646e-06	yes	0.0228138862416481	pos	yes
liver	Labelled in health	Cre -ve	Apoc4	0.0236045017243139	0.0018392841737568	767.659513964909	745.988170641956	7.03322489910504e-08	2.58127095643048e-06	yes	0.0217652175505571	pos	yes
liver	Labelled in health	Cre -ve	Apoe	0.0160253690680271	0.00113975065994384	12452.4162279889	14979.1972562176	3.51812507718424e-08	2.07118574224098e-06	yes	0.0148856184080832	pos	yes
liver	Labelled in health	Cre -ve	Apof	0.0293775779680237	0.00233278258101334	1078.92198725628	1158.14181966515	1.62236338539353e-07	3.42882474359767e-06	yes	0.0270447953870104	pos	yes
liver	Labelled in health	Cre -ve	Apoh	0.0333976067742505	0.00287532050087178	1593.64828324425	1574.46168400493	3.38652679572062e-08	2.07118574224098e-06	yes	0.0305222862733787	pos	yes
liver	Labelled in health	Cre -ve	Apol10b	0.0263629375950285	0	1.86530105546237	0.564587797508072	3.45953361855022e-05	5.2173128457893e-05	yes	0.0263629375950285	pos	yes
liver	Labelled in health	Cre -ve	Apol11b	0	0	2.41229943311102	1.97377212508065	1	1	no	0	zero	no
liver	Labelled in health	Cre -ve	Apol7a	0.0267273975358907	0.000688938133760588	75.2726472412273	85.3138775613579	3.11349826845742e-05	4.76111601796184e-05	yes	0.0260384594021302	pos	yes
liver	Labelled in health	Cre -ve	Apol9a	0.0231712490711616	0.000637719323317156	42.888591477822	53.5948331523628	1.6100549626041e-06	7.80633005291854e-06	yes	0.0225335297478445	pos	yes
liver	Labelled in health	Cre -ve	Apol9b	0.0217594311503994	0.0006857684129682	63.0863317078695	92.4794179732796	6.5632554146136e-06	1.49901532836246e-05	yes	0.0210736627374312	pos	yes
liver	Labelled in health	Cre -ve	Apold1	0.00153125153125153	0	1.83584845197247	1.25630347331018	0.0985416553014171	0.108962572466873	no	0.00153125153125153	pos	no
liver	Labelled in health	Cre -ve	Apom	0.0258893273340277	0.00169194823043359	483.381703202735	381.011800107554	9.31116460181673e-08	2.77472705134139e-06	yes	0.0241973791035941	pos	yes
liver	Labelled in health	Cre -ve	Apon	0.028334510216357	0.0023332868042784	416.54782554339	460.008673413385	1.21479362904539e-06	7.11138088263646e-06	yes	0.0260012234120786	pos	yes
liver	Labelled in health	Cre -ve	Apoo	0.0317732257108134	0.00279565222265164	34.9257280873764	42.9444722750454	2.67295534665752e-06	9.55371146391534e-06	yes	0.0289775734881618	pos	yes
liver	Labelled in health	Cre -ve	Apool	0.0309677835826675	0.00228410691544314	22.4226929411899	21.4718762309038	1.36226131493735e-06	7.42146018009746e-06	yes	0.0286836766672244	pos	yes
liver	Labelled in health	Cre -ve	Apopt1	0.0276209801955218	0.00229388985443448	27.7687476032511	32.4343217219306	1.87047132260998e-06	8.30701123901303e-06	yes	0.0253270903410873	pos	yes
liver	Labelled in health	Cre -ve	App	0.00927071898626264	0.00105505763024511	64.2360862354947	60.0301587892655	2.23309500470287e-07	3.78482438447311e-06	yes	0.00821566135601753	pos	yes
liver	Labelled in health	Cre -ve	Appbp2	0.0250790949755019	0.00039805750768144	26.7352453612229	27.4588505292474	8.96720921768924e-07	6.5154139607379e-06	yes	0.0246810374678205	pos	yes
liver	Labelled in health	Cre -ve	Appl1	0.0171500995223379	0.000726700714997066	9.7018371696128	13.0288543593676	1.59131801458906e-06	7.7867584531207e-06	yes	0.0164233988073409	pos	yes
liver	Labelled in health	Cre -ve	Appl2	0.0178625112590785	0.000556668622521748	14.1432398361058	18.0860977779875	1.64323117627931e-05	2.80942564848672e-05	yes	0.0173058426365567	pos	yes
liver	Labelled in health	Cre -ve	Aprt	0.0236708401887544	0.00155414466698916	59.1618859526933	64.7473144396523	0.000108287945903131	0.000146149492206219	yes	0.0221166955217652	pos	yes
liver	Labelled in health	Cre -ve	Aptx	0.0203885005768917	0.000585307712398796	9.79600447984451	10.5587480586668	1.87342863093275e-06	8.31704628704597e-06	yes	0.0198031928644929	pos	yes
liver	Labelled in health	Cre -ve	Aqp1	0.000454288138223758	0.000221971529523992	87.3396440528317	67.853672123332	0.0117989774376027	0.0136946261982691	yes	0.000232316608699766	pos	yes
liver	Labelled in health	Cre -ve	Aqp11	0.0266568559376499	0.00149461807587401	33.3184949760414	51.9228934305195	2.59009838218118e-05	4.06123353759664e-05	yes	0.0251622378617759	pos	yes
liver	Labelled in health	Cre -ve	Aqp8	0.026566611394985	0.000835222248443974	63.1381006785976	83.5958741227789	4.74081089429479e-05	6.87726248752512e-05	yes	0.025731389146541	pos	yes
liver	Labelled in health	Cre -ve	Aqp9	0.0322976382449887	0.00121953470356875	348.225352131428	363.528174004646	1.94163226649207e-05	3.20690821900865e-05	yes	0.0310781035414199	pos	yes
liver	Labelled in health	Cre -ve	Aqr	0.019749789444851	0.000517294060836404	6.10844332453785	4.95486099094361	6.41828486096449e-05	9.03898340532806e-05	yes	0.0192324953840146	pos	yes
liver	Labelled in health	Cre -ve	Ar	0.0223686316148362	0.0006060641727285	12.4952457136841	10.6009443541108	1.83283463194688e-06	8.20896533034728e-06	yes	0.0217625674421077	pos	yes
liver	Labelled in health	Cre -ve	Araf	0.0262621190043876	0.00135998274135469	33.4685736127163	34.8092141033137	5.35862354932188e-07	5.39483046519568e-06	yes	0.0249021362630329	pos	yes
liver	Labelled in health	Cre -ve	Arap1	0.0229498341164909	0.000486373085786349	25.9188440580529	31.498687640796	7.06785975232162e-06	1.56190004166989e-05	yes	0.0224634610307046	pos	yes
liver	Labelled in health	Cre -ve	Arap2	0.0155434675984256	0.000236593059936908	9.11906796252652	10.1808815093511	5.74844669346112e-07	5.5799254548906e-06	yes	0.0153068745384887	pos	yes
liver	Labelled in health	Cre -ve	Arap3	0.000179023384652192	6.4998375040622e-05	10.8288919925591	8.89039218955798	0.453130962603947	0.476559120719873	no	0.00011402500961157	pos	no
liver	Labelled in health	Cre -ve	Arcn1	0.0252712378372928	0.00088199959959189	83.7467395091938	68.1423018735567	9.82350021374132e-06	1.93867752562577e-05	yes	0.0243892382377009	pos	yes
liver	Labelled in health	Cre -ve	Arel1	0.0222574546981504	0.000921678961980654	24.4681227021082	30.5781522030421	9.45253861950117e-06	1.88797353124085e-05	yes	0.0213357757361698	pos	yes
liver	Labelled in health	Cre -ve	Arf1	0.0284989410259156	0.00146168210343459	293.787738093662	267.598719434715	5.29863796639912e-06	1.32987257150653e-05	yes	0.027037258922481	pos	yes
liver	Labelled in health	Cre -ve	Arf2	0.0183248603952659	0.000146257295535712	11.0978759528312	7.15636324973887	2.33332380571377e-07	3.85328791217737e-06	yes	0.0181786030997302	pos	yes
liver	Labelled in health	Cre -ve	Arf3	0.0269421814494878	0.000882909811885173	30.4527944779394	27.1689597353412	1.72058524084129e-05	2.91033230471335e-05	yes	0.0260592716376026	pos	yes
liver	Labelled in health	Cre -ve	Arf4	0.0324833684999577	0.00112336529035574	95.9573568985062	79.1661661546292	5.55958409447239e-06	1.36667854003116e-05	yes	0.031360003209602	pos	yes
liver	Labelled in health	Cre -ve	Arf5	0.0254921421912149	0.00140498597390198	141.617943318364	105.115688806368	3.37838850321936e-06	1.06028837417814e-05	yes	0.0240871562173129	pos	yes
liver	Labelled in health	Cre -ve	Arf6	0.0258585313943544	0.000445836407090266	36.2096193766333	34.8694266028678	5.59932894207333e-06	1.37220396771205e-05	yes	0.0254126949872642	pos	yes
liver	Labelled in health	Cre -ve	Arfgap1	0.0179566517010953	0.00057336330960629	14.296819666474	16.1743329548957	2.97017554379118e-06	1.0006291963565e-05	yes	0.017383288391489	pos	yes
liver	Labelled in health	Cre -ve	Arfgap2	0.0245500198071546	0.000351533948614825	48.7108393415754	63.6436369279586	1.71423707333555e-06	7.98170018588189e-06	yes	0.0241984858585397	pos	yes
liver	Labelled in health	Cre -ve	Arfgap3	0.0234362911331002	0.000434581402593366	13.1915136560825	6.2859290746195	7.52507007967396e-09	1.94739815820083e-06	yes	0.0230017097305068	pos	yes
liver	Labelled in health	Cre -ve	Arfgef1	0.0280834970889334	0.00148098841673099	24.5995470028985	30.058528713839	1.5013005540317e-06	7.64453516575572e-06	yes	0.0266025086722024	pos	yes
liver	Labelled in health	Cre -ve	Arfgef2	0.0259585195307057	0.00189650813676727	21.6242531143659	19.7665363740855	1.53155418224474e-05	2.6620189344353e-05	yes	0.0240620113939385	pos	yes
liver	Labelled in health	Cre -ve	Arfip1,Gm37240	0.0201304244226599	0.000754052972103986	16.2987316566151	13.2713866121219	2.05039302705467e-05	3.35079310152066e-05	yes	0.0193763714505559	pos	yes
liver	Labelled in health	Cre -ve	Arfip2	0.0219494252661279	0.000642755615478154	13.0017702728004	9.84243791645067	1.3398061099355e-05	2.40773237304856e-05	yes	0.0213066696506497	pos	yes
liver	Labelled in health	Cre -ve	Arfrp1	0.025750744621637	0.00148526962856175	19.7886406293931	20.6308062414638	2.24669408668777e-05	3.60584267043466e-05	yes	0.0242654749930752	pos	yes
liver	Labelled in health	Cre -ve	Arg1	0.0321490494222449	0.00173599707224195	1666.29165421592	1551.09505508456	6.89911396176858e-06	1.53846798104563e-05	yes	0.030413052350003	pos	yes
liver	Labelled in health	Cre -ve	Arg2	0	0	0.677786065149967	0.399724235469905	1	1	no	0	zero	no
liver	Labelled in health	Cre -ve	Arglu1	0.0235708778503708	0.000955580475680733	52.1521469816931	50.8047114248396	8.08589768392759e-06	1.69671920220613e-05	yes	0.02261529737469	pos	yes
liver	Labelled in health	Cre -ve	Arhgap1	0.0164952073256311	0.000540378259826668	9.27376556634277	9.16337673945703	2.00403884446266e-05	3.28992466960404e-05	yes	0.0159548290658044	pos	yes
liver	Labelled in health	Cre -ve	Arhgap10	0.0100404904140161	0.00385443095654716	1.5207837482791	1.93030194030631	0.0237087774421921	0.0271347697658118	yes	0.00618605945746894	pos	yes
liver	Labelled in health	Cre -ve	Arhgap12	0.0256730726726737	0.000978384368002216	23.4230250952037	21.2946833614453	1.98290905462268e-05	3.26197570122859e-05	yes	0.0246946883046714	pos	yes
liver	Labelled in health	Cre -ve	Arhgap15	0	0	1.00604505280188	0.286750008151435	1	1	no	0	zero	no
liver	Labelled in health	Cre -ve	Arhgap17	0.0148105475301202	0.0017018691588785	8.74962817150148	6.80584004533165	2.61081004619895e-05	4.08946856119467e-05	yes	0.0131086783712417	pos	yes
liver	Labelled in health	Cre -ve	Arhgap18	0.0189738307661112	0.000581535058065792	9.3246974357151	11.3511952117659	4.0957580939861e-05	6.05274441858596e-05	yes	0.0183922957080454	pos	yes
liver	Labelled in health	Cre -ve	Arhgap19	0	0.000455580865603644	0.799021734902718	1.00962944911239	0.171220614469127	0.187225917298596	no	-0.000455580865603644	neg	no
liver	Labelled in health	Cre -ve	Arhgap21	0.023784730386207	0.000621379664257794	17.0633401890445	16.2853735631177	3.70015556818644e-06	1.10010569002758e-05	yes	0.0231633507219492	pos	yes
liver	Labelled in health	Cre -ve	Arhgap23	0.00629277709113569	0.000172921691822648	7.9315486322271	11.8387097076208	0.000913993575812379	0.00112503133247455	yes	0.00611985539931304	pos	yes
liver	Labelled in health	Cre -ve	Arhgap24	0.0128276416807813	0.000687530825184654	2.47675388783885	3.71085733379863	5.461055518311e-05	7.80244297953579e-05	yes	0.0121401108555967	pos	yes
liver	Labelled in health	Cre -ve	Arhgap25	0	0	2.6243806414032	2.19305918145781	1	1	no	0	zero	no
liver	Labelled in health	Cre -ve	Arhgap26	0.0236103061054571	0.000122000813338754	9.62161554040283	10.6461156740684	4.067366091589e-07	4.80982180672033e-06	yes	0.0234883052921184	pos	yes
liver	Labelled in health	Cre -ve	Arhgap27	0.00103792589997372	0	1.62755947644816	1.55508973907866	0.0826576952912684	0.0918504454061638	no	0.00103792589997372	pos	no
liver	Labelled in health	Cre -ve	Arhgap29	0.022815567354969	0.00045602686480323	27.0249628109979	39.2736107883473	9.81977203552104e-08	2.83478668417136e-06	yes	0.0223595404901658	pos	yes
liver	Labelled in health	Cre -ve	Arhgap30	0.00129414358813607	0.00014144271570014	3.58675435488506	3.45329835385464	0.0810655414994856	0.0901821049625636	no	0.00115270087243593	pos	no
liver	Labelled in health	Cre -ve	Arhgap31	0.000295723441731943	6.2853551225644e-05	12.9926874457678	9.82985143432725	0.0779692139760611	0.0868348155278565	no	0.000232869890506299	pos	no
liver	Labelled in health	Cre -ve	Arhgap32	0.0277612700491173	0.000887385336239034	6.99311504157878	5.32017345034739	0.000210802351003617	0.000274229403466454	yes	0.0268738847128783	pos	yes
liver	Labelled in health	Cre -ve	Arhgap35	0.0254063874825986	0.000978133238475564	59.021100112384	59.9799011433828	4.14659982823616e-07	4.85058586384446e-06	yes	0.024428254244123	pos	yes
liver	Labelled in health	Cre -ve	Arhgap39	0.0169630732641522	0	1.95898500494728	1.90642366325734	1.2775935623805e-06	7.27959620629809e-06	yes	0.0169630732641522	pos	yes
liver	Labelled in health	Cre -ve	Arhgap4	0.0026348750756745	0.00151514300951525	3.0721352148423	2.96668902209169	0.402024542871275	0.423894962496736	no	0.00111973206615925	pos	no
liver	Labelled in health	Cre -ve	Arhgap42	0.0267877887681581	0.000424593595985869	40.9070143727281	49.3505465015005	6.15212096182352e-07	5.73364205355249e-06	yes	0.0263631951721722	pos	yes
liver	Labelled in health	Cre -ve	Arhgap44	0.0194158582484459	0	0.900011494472038	0.880126616179162	5.53094470175474e-06	1.36244804391231e-05	yes	0.0194158582484459	pos	yes
liver	Labelled in health	Cre -ve	Arhgap45	0.00112670566797632	0.00103280082337673	9.13307467871223	7.694501023624	0.502250100826656	0.527380303193599	no	9.390484459959e-05	pos	no
liver	Labelled in health	Cre -ve	Arhgap5	0.0297533316046952	0.000857829761855	49.3867255468098	43.9408371462194	5.58603560331848e-07	5.48480596306065e-06	yes	0.0288955018428402	pos	yes
liver	Labelled in health	Cre -ve	Arhgap6	0.01266136278703	0.00096895760357531	3.1151772374237	3.52883449192914	4.23128153682203e-05	6.22063097174625e-05	yes	0.0116924051834547	pos	yes
liver	Labelled in health	Cre -ve	Arhgap9	0.000814000814000813	0.00041407867494824	2.43031104557965	1.53552983347446	0.899502219592376	0.931462640738521	no	0.000399922139052573	pos	no
liver	Labelled in health	Cre -ve	Arhgdia	0.0165497167098496	0.000991552385813562	39.3890433024531	30.8863014359373	0.000411561395083056	0.0005195733773978	yes	0.015558164324036	pos	yes
liver	Labelled in health	Cre -ve	Arhgdib	0.000466666346988388	0.00023286921248771	8.61927280153944	6.99117078038145	0.985696068661184	1	no	0.000233797134500678	pos	no
liver	Labelled in health	Cre -ve	Arhgef1	0.0190127980792113	0.0001642981653568	13.6082665890341	16.5000102104103	8.90327921042929e-07	6.50288530565669e-06	yes	0.0188484999138545	pos	yes
liver	Labelled in health	Cre -ve	Arhgef10	0.00869673508552463	0.000309119010819164	1.29040959265587	1.26058425834965	0.0108767582589481	0.0126464064033029	yes	0.00838761607470547	pos	yes
liver	Labelled in health	Cre -ve	Arhgef10l	0.0265556101850323	3.3729656800742e-05	20.2368244298247	19.1676462630978	7.31045936725932e-08	2.59347248981342e-06	yes	0.0265218805282316	pos	yes
liver	Labelled in health	Cre -ve	Arhgef11	0.0276937071150028	0.000697034222214886	8.18214294920334	11.6361221522363	1.77828864014758e-05	2.98896266584971e-05	yes	0.0269966728927879	pos	yes
liver	Labelled in health	Cre -ve	Arhgef12	0.0280654987936808	0.00101874292428415	69.278901681472	76.8473666747746	3.13867365687877e-06	1.02976767949378e-05	yes	0.0270467558693966	pos	yes
liver	Labelled in health	Cre -ve	Arhgef15	0.000297422562347583	0.000236406619385342	6.33665016456127	5.27889728365641	0.697663402601219	0.727826689918303	no	6.10159429622413e-05	pos	no
liver	Labelled in health	Cre -ve	Arhgef16	0.0156201158257991	0	2.4934986819122	2.29912964718813	0.000105708642831462	0.000142862474212135	yes	0.0156201158257991	pos	yes
liver	Labelled in health	Cre -ve	Arhgef17	0.000703402547623258	0	2.86842531230943	2.24976377440506	0.0278711888801644	0.0317644680611492	yes	0.000703402547623258	pos	yes
liver	Labelled in health	Cre -ve	Arhgef18	0.0253853655349094	0.000384750678380188	15.6221315052651	20.3829405674231	2.49051053736867e-06	9.3237706047219e-06	yes	0.0250006148565292	pos	yes
liver	Labelled in health	Cre -ve	Arhgef19	0.0199071546284424	0.000508089120499822	27.5039291911137	26.2984428650214	4.0541974550025e-05	6.00696502966187e-05	yes	0.0193990655079426	pos	yes
liver	Labelled in health	Cre -ve	Arhgef2	0.00125066515355263	0	5.74655702806406	4.87447174890071	0.0211936602510336	0.0243309669837543	yes	0.00125066515355263	pos	yes
liver	Labelled in health	Cre -ve	Arhgef25	0.000878734622144112	0	1.17681979909288	0.55774693321678	0.321055695378512	0.340267083570006	no	0.000878734622144112	pos	no
liver	Labelled in health	Cre -ve	Arhgef26	0.0275513222001314	0.00039169848451297	32.1897552272592	17.25092829976	7.44288310586599e-06	1.61131795535639e-05	yes	0.0271596237156185	pos	yes
liver	Labelled in health	Cre -ve	Arhgef3	0.0262208658340551	0.00033239759730286	27.4311496874084	21.0095079176328	4.32445929633912e-06	1.19323043547135e-05	yes	0.0258884682367522	pos	yes
liver	Labelled in health	Cre -ve	Arhgef40	0.0165286280204923	0.000555659285260838	3.89713765645785	5.67542173331683	0.000103040111136507	0.000139604242412726	yes	0.0159729687352314	pos	yes
liver	Labelled in health	Cre -ve	Arhgef5	0.021485778826388	0.00047219843236721	21.8459625846548	21.1721545150731	2.82207186605597e-05	4.37041660950853e-05	yes	0.0210135803940208	pos	yes
liver	Labelled in health	Cre -ve	Arhgef6	0	0	0.781356253884207	1.2125905327975	1	1	no	0	zero	no
liver	Labelled in health	Cre -ve	Arhgef7	0.0159513696273415	0.000158841647266464	14.7701766930962	19.0100127152576	7.20912748348122e-07	6.05281552755792e-06	yes	0.015792527980075	pos	yes
liver	Labelled in health	Cre -ve	Arhgef9	0.0101669081191231	0	0.988027742192899	0.81687731325687	0.000198147425762937	0.000258500308098304	yes	0.0101669081191231	pos	yes
liver	Labelled in health	Cre -ve	Arid1a	0.0211551241263054	0.0007184828240308	22.0763364304358	24.9866285065423	1.47784880769882e-05	2.59217896263335e-05	yes	0.0204366413022746	pos	yes
liver	Labelled in health	Cre -ve	Arid1b	0.0244811233922834	0.000310233513234347	49.5739988300084	53.2333930648145	7.77933577082583e-07	6.18197882588293e-06	yes	0.024170889879049	pos	yes
liver	Labelled in health	Cre -ve	Arid2	0.0240691354503446	0.000395995380727024	23.9747884410678	24.4582569514691	2.22365997821426e-05	3.57706166535951e-05	yes	0.0236731400696176	pos	yes
liver	Labelled in health	Cre -ve	Arid3a	0.0137571708946236	0	3.88043268677027	2.16430056445848	9.42319964960159e-06	1.88369176292556e-05	yes	0.0137571708946236	pos	yes
liver	Labelled in health	Cre -ve	Arid3b	0.0152636630100316	0	4.7817784111183	4.38658378786124	2.5585739821244e-06	9.40431756611868e-06	yes	0.0152636630100316	pos	yes
liver	Labelled in health	Cre -ve	Arid4a	0.0186808724608513	0.000181323662737986	3.47583684670724	3.30290614518908	1.18084638615767e-06	7.08496521802086e-06	yes	0.0184995487981133	pos	yes
liver	Labelled in health	Cre -ve	Arid4b	0.0250824163583714	0.000366429512812744	24.2706085721998	24.9227638355522	3.07530234031737e-06	1.01630676602063e-05	yes	0.0247159868455587	pos	yes
liver	Labelled in health	Cre -ve	Arid5a	0.00775786224368189	0	2.87232220141148	1.63678666830797	0.00390850543375802	0.00464315176105198	yes	0.00775786224368189	pos	yes
liver	Labelled in health	Cre -ve	Arid5b	0.0279655741579173	0.000340924900074154	118.70940904029	125.717988668977	9.02742908655724e-06	1.82849540716673e-05	yes	0.0276246492578432	pos	yes
liver	Labelled in health	Cre -ve	Arih1	0.0267932837996831	0.000609076869770278	48.0815818181538	51.0276665700565	2.54845095372093e-06	9.39898990357473e-06	yes	0.0261842069299128	pos	yes
liver	Labelled in health	Cre -ve	Arih2	0.0256644663645648	0.00112529048814245	30.8871368704459	29.8364267147017	3.03458431691557e-06	1.01039790663781e-05	yes	0.0245391758764223	pos	yes
liver	Labelled in health	Cre -ve	Arl1	0.0324487272700049	0.00230615422917909	181.57885848336	179.019560805474	4.35877342971416e-06	1.1992567162126e-05	yes	0.0301425730408258	pos	yes
liver	Labelled in health	Cre -ve	Arl10	0.014651937242476	0	2.27006572687506	1.54114236190968	0.00015181685758947	0.000200805253269693	yes	0.014651937242476	pos	yes
liver	Labelled in health	Cre -ve	Arl13b	0.02557886485877	0.000417827298050138	3.47892946393184	2.11292193326188	4.32599365376022e-05	6.34344253325401e-05	yes	0.0251610375607198	pos	yes
liver	Labelled in health	Cre -ve	Arl14ep	0.0225951010985959	0.000181428548015612	15.8600907733941	11.1235421568794	1.81600009936291e-06	8.19020854498898e-06	yes	0.0224136725505803	pos	yes
liver	Labelled in health	Cre -ve	Arl15	0.0253029288984273	0.000333631455825966	11.6544375034332	10.4573734062356	3.755301916898e-07	4.60453987461254e-06	yes	0.0249692974426013	pos	yes
liver	Labelled in health	Cre -ve	Arl16	0.0140261544644068	0.00123203285420944	3.64520741095945	2.3662616384642	0.000457471661618282	0.000574974926875783	yes	0.0127941216101974	pos	yes
liver	Labelled in health	Cre -ve	Arl2	0.00808456489812527	0.000229357798165136	4.48418893192706	3.83047071395651	1.18232911351564e-05	2.20105622881563e-05	yes	0.00785520709996013	pos	yes
liver	Labelled in health	Cre -ve	Arl2bp	0.0210165063573205	0.000367824856463412	5.41924994674871	5.05411746903253	2.79978962483951e-05	4.33929168223728e-05	yes	0.0206486815008571	pos	yes
liver	Labelled in health	Cre -ve	Arl3	0.0272472820747332	0.00304681619652541	31.231484454059	29.1149575600227	3.37811018645605e-07	4.42982105858703e-06	yes	0.0242004658782077	pos	yes
liver	Labelled in health	Cre -ve	Arl4a	0.0249733177110048	0.000795732378762342	38.0335614467892	36.0742563481925	5.12842894623598e-05	7.37610682433177e-05	yes	0.0241775853322424	pos	yes
liver	Labelled in health	Cre -ve	Arl4c	0	0.000149142431021624	2.43571377759611	2.61640432556822	0.235074662797677	0.253307718364519	no	-0.000149142431021624	neg	no
liver	Labelled in health	Cre -ve	Arl4d	0.0143633194111279	0.000193175633369566	5.11611339644082	8.39166206075253	1.13944963635189e-06	7.01199776216547e-06	yes	0.0141701437777583	pos	yes
liver	Labelled in health	Cre -ve	Arl5a	0.0283068842823473	0.00151200949947966	139.325829720586	152.014596027498	6.33373957466445e-06	1.47055270218154e-05	yes	0.0267948747828676	pos	yes
liver	Labelled in health	Cre -ve	Arl5b	0.0305606247192353	0.000599317666791715	18.3786358848781	23.7048232846996	6.25313285270347e-08	2.52668961370255e-06	yes	0.0299613070524436	pos	yes
liver	Labelled in health	Cre -ve	Arl6	0.0188758247329898	0.00197695689598783	4.39297463689458	2.87073766009133	0.00177806832507149	0.00215085999947759	yes	0.0168988678370019	pos	yes
liver	Labelled in health	Cre -ve	Arl6ip1	0.0271897893590752	0.000726165637255184	214.9571405562	223.322896139856	7.3788022591185e-06	1.60312488687488e-05	yes	0.02646362372182	pos	yes
liver	Labelled in health	Cre -ve	Arl6ip4	0.0236568277936868	0.00137811963046691	40.2738675289896	34.4161847918877	1.52387042632585e-05	2.65253146638494e-05	yes	0.0222787081632199	pos	yes
liver	Labelled in health	Cre -ve	Arl6ip5	0.03080880225543	0.00106058617439475	7.06069415784703	5.29566283531733	1.34180735607607e-05	2.40987549863292e-05	yes	0.0297482160810353	pos	yes
liver	Labelled in health	Cre -ve	Arl6ip6	0.0246558536049237	0.000586548550983396	9.63815526463666	7.43480513264425	3.02845858738018e-07	4.22901669282486e-06	yes	0.0240693050539404	pos	yes
liver	Labelled in health	Cre -ve	Arl8a	0.0166645324114963	0.000712879310415766	7.0816771396012	4.73001453453692	0.000259755973976191	0.00033455334519678	yes	0.0159516531010806	pos	yes
liver	Labelled in health	Cre -ve	Arl8b	0.0248957788469634	0.00100276369882874	57.7206903339913	55.2563191675636	2.23250541510229e-06	8.87171918554213e-06	yes	0.0238930151481347	pos	yes
liver	Labelled in health	Cre -ve	Armc1	0.0274098082425109	0.000429350879997146	87.1874068473221	82.1471760237579	1.64830241919436e-06	7.87876832324975e-06	yes	0.0269804573625138	pos	yes
liver	Labelled in health	Cre -ve	Armc10	0.0199912089690311	0.00099640395464266	7.02988532194046	6.23762749431639	3.06038447635755e-06	1.01478257597644e-05	yes	0.0189948050143884	pos	yes
liver	Labelled in health	Cre -ve	Armc5	0.0250635490605228	0.000401552470517986	8.3233651412294	7.23863279860701	8.52623646445703e-06	1.7586561456364e-05	yes	0.0246619965900049	pos	yes
liver	Labelled in health	Cre -ve	Armc6	0.0176338224442107	0.000285552891371796	6.03315510970335	5.15057884126538	1.9469554052446e-07	3.5869903794471e-06	yes	0.0173482695528389	pos	yes
liver	Labelled in health	Cre -ve	Armc7	0.0113151507613128	0.000701754385964912	1.1922553347907	1.07889422343478	0.00619252896063077	0.0072795803955344	yes	0.0106133963753479	pos	yes
liver	Labelled in health	Cre -ve	Armc8	0.0190843612474969	0.000246750599995698	14.4926808912955	14.1339920564255	1.03814137904888e-06	6.83822889698258e-06	yes	0.0188376106475012	pos	yes
liver	Labelled in health	Cre -ve	Armc9	0.0498810816034798	0.00350386659613592	0.999531916522999	0.563282157760091	0.024709778902758	0.0282614243447395	yes	0.0463772150073439	pos	yes
liver	Labelled in health	Cre -ve	Armcx1	0	0	1.04793343758883	1.26099554629455	1	1	no	0	zero	no
liver	Labelled in health	Cre -ve	Armcx2	0.000655786571279527	0.000266903914590746	3.15917037213937	2.95397328203157	0.568418552924266	0.595705042276882	no	0.000388882656688781	pos	no
liver	Labelled in health	Cre -ve	Armcx3	0.0220456168078658	0.000556266373090144	13.4228016831985	9.01567675658309	4.10586450701245e-05	6.06467223340625e-05	yes	0.0214893504347756	pos	yes
liver	Labelled in health	Cre -ve	Armcx4	0	0	2.98650537866329	1.51998967640857	1	1	no	0	zero	no
liver	Labelled in health	Cre -ve	Armcx5	0.01742635222987	0	2.22950889298584	1.68343487215601	2.51148178453989e-06	9.35819408306204e-06	yes	0.01742635222987	pos	yes
liver	Labelled in health	Cre -ve	Armt1	0.0257354028892804	0.00030455225750919	17.189063570859	14.0880345995849	2.25149833089474e-05	3.61139046525544e-05	yes	0.0254308506317712	pos	yes
liver	Labelled in health	Cre -ve	Arnt	0.0253006445786185	0.000423573481126416	15.6269962961382	16.7925884682741	8.07056441525326e-07	6.27071616606556e-06	yes	0.024877071097492	pos	yes
liver	Labelled in health	Cre -ve	Arntl	0.0279179243635845	0.000101711300547838	8.95387639778184	10.5861740079457	7.45075068066607e-07	6.12481012859857e-06	yes	0.0278162130630366	pos	yes
liver	Labelled in health	Cre -ve	Arntl2	0.0149607130738854	0.00158331030671456	1.42574848701017	1.32792828604395	0.02543136538049	0.0290560601299186	yes	0.0133774027671708	pos	yes
liver	Labelled in health	Cre -ve	Arpc1a	0.029279720584571	0.00233176418726766	38.1842394339088	30.6072762240357	1.3611355017134e-05	2.43687821874793e-05	yes	0.0269479563973033	pos	yes
liver	Labelled in health	Cre -ve	Arpc1b	0.019446229988011	0.00279533689766206	200.309838226689	146.648269286973	4.06311300823234e-08	2.16773786713483e-06	yes	0.016650893090349	pos	yes
liver	Labelled in health	Cre -ve	Arpc2	0.0280556156392807	0.00188639578250038	182.916126446522	183.583891478702	2.57170583449632e-06	9.41980218604438e-06	yes	0.0261692198567804	pos	yes
liver	Labelled in health	Cre -ve	Arpc3	0.028631013233441	0.00307791923924427	63.0296330407631	47.1970574633568	2.24434253287757e-08	2.01349821939434e-06	yes	0.0255530939941967	pos	yes
liver	Labelled in health	Cre -ve	Arpc4	0.0167676646750184	0.00110951318829291	38.9319797155692	39.4906134289633	6.10338851743633e-06	1.44614151646509e-05	yes	0.0156581514867255	pos	yes
liver	Labelled in health	Cre -ve	Arpc5	0.025981863231524	0.00167511619148384	76.8238905739411	81.9522499727473	3.66782775608886e-06	1.09695826487521e-05	yes	0.0243067470400402	pos	yes
liver	Labelled in health	Cre -ve	Arpc5l	0.0268920712344455	0.00158165095895685	83.3989610802672	69.2871663187933	4.1315121633145e-06	1.16581335250881e-05	yes	0.0253104202754886	pos	yes
liver	Labelled in health	Cre -ve	Arpin	0.0193416194546156	0.000528981316441932	3.87166170350516	4.78639925685522	0.000210896902191681	0.000274322465530864	yes	0.0188126381381736	pos	yes
liver	Labelled in health	Cre -ve	Arpp19	0.0218742024459895	0.00097591718088213	90.2910620596362	58.5296846311512	1.71246935288395e-05	2.90075809100138e-05	yes	0.0208982852651074	pos	yes
liver	Labelled in health	Cre -ve	Arrb1	0.000305215338757392	0	10.2907825658492	10.1603091101514	0.0912749744012344	0.10114322718813	no	0.000305215338757392	pos	no
liver	Labelled in health	Cre -ve	Arrb2	0.00827181502912831	0.000773822696336044	15.9135204486833	15.1819530313492	0.00156810070882577	0.00190324411457114	yes	0.00749799233279227	pos	yes
liver	Labelled in health	Cre -ve	Arrdc1	0.00310856570101465	0	1.94880282426891	1.58078333414774	0.00346827738649694	0.00413129473838748	yes	0.00310856570101465	pos	yes
liver	Labelled in health	Cre -ve	Arrdc2	0.0232344043693621	0.000444367951744032	7.04486809343863	5.61678385115368	6.4152349655407e-05	9.03575573546557e-05	yes	0.0227900364176181	pos	yes
liver	Labelled in health	Cre -ve	Arrdc3	0.0226709688654995	0.000303734741588681	33.2319906316436	46.858640837011	7.63331022650964e-06	1.63650698010575e-05	yes	0.0223672341239109	pos	yes
liver	Labelled in health	Cre -ve	Arrdc4	0.0209047768610114	0.000760668931300922	3.18642676410503	3.73723359407585	0.000303569226918881	0.000387798219362669	yes	0.0201441079297105	pos	yes
liver	Labelled in health	Cre -ve	Arsa	0.0245040538291988	0.000621132279807788	16.1458476643255	26.2762267857095	5.75897749022981e-06	1.39356499560575e-05	yes	0.023882921549391	pos	yes
liver	Labelled in health	Cre -ve	Arsb	0.0284152377063785	0.00258270037182427	11.5867094448446	10.7165841366392	3.9737398577591e-05	5.9009566593358e-05	yes	0.0258325373345542	pos	yes
liver	Labelled in health	Cre -ve	Arsg	0.0223750721646171	0.000654369873735516	19.6299857632827	27.6149879939506	1.6180347581558e-05	2.77630262231425e-05	yes	0.0217207022908816	pos	yes
liver	Labelled in health	Cre -ve	Arsk	0.0199180387541556	0.0018170060570512	6.4485479161346	6.98181181605091	0.000126154444336357	0.000168999884972958	yes	0.0181010326971044	pos	yes
liver	Labelled in health	Cre -ve	Art3	0.000183755972069092	0.00043103448275862	1.50846737897914	1.40354369697005	0.877958522906207	0.909785759631574	no	-0.000247278510689528	neg	no
liver	Labelled in health	Cre -ve	Art4	0.00046382189239332	0.000173010380622836	2.97701670743928	3.46714579710364	0.827786136050427	0.859588007816107	no	0.000290811511770484	pos	no
liver	Labelled in health	Cre -ve	Arv1	0.0174102534967802	0	1.61828735903134	1.46870769806173	0.0049419262504927	0.00583534035719396	yes	0.0174102534967802	pos	yes
liver	Labelled in health	Cre -ve	Arvcf	0.0025349477166894	0.000148478099480326	7.76560932093232	5.95619327403454	0.0118314911527828	0.0137310266323797	yes	0.00238646961720907	pos	yes
liver	Labelled in health	Cre -ve	As3mt	0.0282292119773308	0.00220047527702344	25.4993298217665	28.2627157695243	1.63238528009342e-05	2.79448980880563e-05	yes	0.0260287367003074	pos	yes
liver	Labelled in health	Cre -ve	Asah1	0.0166953213689076	0.00214181666309129	16.6407043270575	14.6103724121629	1.99318064081751e-05	3.27570842941468e-05	yes	0.0145535047058163	pos	yes
liver	Labelled in health	Cre -ve	Asah2	0.0304049510268166	0.00131792536122578	2.95632019795213	3.10991885423808	9.28717032080339e-05	0.000126894853535049	yes	0.0290870256655908	pos	yes
liver	Labelled in health	Cre -ve	Asap1	0.0223403045261371	0	14.4853567989614	11.5390576519005	3.90319981120768e-07	4.71389480745649e-06	yes	0.0223403045261371	pos	yes
liver	Labelled in health	Cre -ve	Asap2	0.0185859405318934	0.0003990558680647	7.18543175605436	8.29969372269681	8.02474695624973e-07	6.27071616606556e-06	yes	0.0181868846638287	pos	yes
liver	Labelled in health	Cre -ve	Asap3	0.0206001190610875	0	4.72402867983294	4.94798014877876	6.69176198810827e-07	5.87387397750847e-06	yes	0.0206001190610875	pos	yes
liver	Labelled in health	Cre -ve	Asb1	0.0211506764041847	0.000821018062397372	5.70326971746967	4.29052334069093	1.43665838094806e-05	2.53891295788004e-05	yes	0.0203296583417873	pos	yes
liver	Labelled in health	Cre -ve	Asb13	0.0256090100935841	0.000982886179037474	34.2191463901889	36.0631714362265	1.42760690740908e-05	2.52483649308541e-05	yes	0.0246261239145467	pos	yes
liver	Labelled in health	Cre -ve	Asb2	0.0129294176014327	0	0.887315251887385	0.802606417117077	0.0766309844591329	0.08540027437854	no	0.0129294176014327	pos	no
liver	Labelled in health	Cre -ve	Asb3	0.020971480645647	0.000211869432889056	4.67004221050027	6.3861358664819	2.39975636328432e-06	9.15656077155859e-06	yes	0.020759611212758	pos	yes
liver	Labelled in health	Cre -ve	Asb4	0.00113571834185122	0	0.792398369168022	0.544466473953198	0.239543387373373	0.257726976937504	no	0.00113571834185122	pos	no
liver	Labelled in health	Cre -ve	Asb6	0.0167543255304162	0.000547696466399546	6.98333261218189	5.31978987609119	0.000173192046327786	0.000227362245840002	yes	0.0162066290640166	pos	yes
liver	Labelled in health	Cre -ve	Asb7	0.025121640583478	0.000508837579434712	6.71245155649177	10.2371780271857	2.20851074011921e-05	3.55848623185307e-05	yes	0.0246128030040433	pos	yes
liver	Labelled in health	Cre -ve	Asb8	0.0282124230959465	0.00053946387484146	34.4462533526029	34.3736558015176	2.72491097416942e-06	9.62968835223822e-06	yes	0.027672959221105	pos	yes
liver	Labelled in health	Cre -ve	Ascc1	0.0173966570101961	0.00177846706162993	9.10202967774054	8.68703208598373	0.000302212058912451	0.000386147255036598	yes	0.0156181899485662	pos	yes
liver	Labelled in health	Cre -ve	Ascc2	0.0174735043455961	0.00067550609776583	22.3884474300684	21.2505699586943	3.44984596215372e-05	5.2033612386274e-05	yes	0.0167979982478303	pos	yes
liver	Labelled in health	Cre -ve	Ascc3	0.0263061689475382	0.000983679032893794	13.1395042897747	13.0097271053637	1.6783797185322e-07	3.43606725665418e-06	yes	0.0253224899146444	pos	yes
liver	Labelled in health	Cre -ve	Asf1a	0.0241741729679606	0.0012815576805239	10.0280411617539	9.04328451227504	4.68836931073914e-05	6.8078160779645e-05	yes	0.0228926152874367	pos	yes
liver	Labelled in health	Cre -ve	Asf1b	0.0117597378466944	0	0.634543936356371	0.525374299098082	0.0298850664928464	0.0340271270030308	yes	0.0117597378466944	pos	yes
liver	Labelled in health	Cre -ve	Asgr1	0.0274893404496047	0.00235218007471515	1003.33633856748	1001.89786594284	3.57017180567261e-07	4.51287888903686e-06	yes	0.0251371603748896	pos	yes
liver	Labelled in health	Cre -ve	Asgr2	0.03405465355149	0.00265297243011459	240.545475276145	226.238773895076	1.97013131026806e-07	3.60689576414172e-06	yes	0.0314016811213754	pos	yes
liver	Labelled in health	Cre -ve	Ash1l	0.0268250238159887	0.00031424330493256	12.5813060131405	11.1085386830712	4.74651135953119e-06	1.25145798287131e-05	yes	0.0265107805110562	pos	yes
liver	Labelled in health	Cre -ve	Ash2l	0.0246042848504872	0.000639344220301564	19.6049474328863	24.1172949834738	7.37252698485288e-06	1.60248945403804e-05	yes	0.0239649406301857	pos	yes
liver	Labelled in health	Cre -ve	Asic5	0.0366358134932463	0.00666875623950624	2.55098219117947	2.54243276242102	7.31227659795099e-05	0.000101789486216952	yes	0.0299670572537401	pos	yes
liver	Labelled in health	Cre -ve	Asl	0.0259100212094846	0.00408662965873727	228.980605417703	279.571746104672	3.52196446619731e-06	1.0778997669072e-05	yes	0.0218233915507473	pos	yes
liver	Labelled in health	Cre -ve	Asna1	0.0193968212822541	0.00123654371360946	16.9544808795355	15.8256190186367	1.45059440506096e-05	2.55785285626134e-05	yes	0.0181602775686446	pos	yes
liver	Labelled in health	Cre -ve	Asns	0.0315945394446182	0.00277739911214132	26.9685612501982	18.0442256085559	6.15036302693792e-06	1.45144183886557e-05	yes	0.0288171403324769	pos	yes
liver	Labelled in health	Cre -ve	Asnsd1	0.0277156892687805	0.00277683781538933	35.9994165448821	35.5196227063789	2.44598250989914e-05	3.86891076406552e-05	yes	0.0249388514533912	pos	yes
liver	Labelled in health	Cre -ve	Aspa	0.0189090602231179	0.000595731765821952	4.05903639654131	6.20015148478419	0.000256057228656843	0.000329967801685359	yes	0.018313328457296	pos	yes
liver	Labelled in health	Cre -ve	Aspdh	0.0229180253862725	0.0016780244589243	53.7662656733416	74.8300418919516	3.47355722066819e-06	1.07126590760795e-05	yes	0.0212400009273482	pos	yes
liver	Labelled in health	Cre -ve	Aspg	0.0252638344940486	0.00133421236355418	47.8279828838014	81.9360535895181	1.56621387122923e-05	2.70883188407608e-05	yes	0.0239296221304944	pos	yes
liver	Labelled in health	Cre -ve	Asph	0.0252107851378311	0.00139859593471929	41.2153476236431	35.1637148098117	1.49094431211798e-05	2.60988796307404e-05	yes	0.0238121892031118	pos	yes
liver	Labelled in health	Cre -ve	Aspscr1	0.0168133142867334	0.000819706549349806	29.0483011333697	27.5377209211389	3.41141392362272e-05	5.15126095383618e-05	yes	0.0159936077373836	pos	yes
liver	Labelled in health	Cre -ve	Asrgl1	0.0219102375346062	0.0013520500798759	11.3720041955702	7.98449534909103	1.68344234721983e-07	3.43606725665418e-06	yes	0.0205581874547303	pos	yes
liver	Labelled in health	Cre -ve	Ass1	0.0311244902439269	0.00502077314430136	1456.82602814652	1369.69094943409	3.75249679206564e-06	1.10717232082729e-05	yes	0.0261037170996255	pos	yes
liver	Labelled in health	Cre -ve	Aste1	0.0208221522846607	0	2.8408343246246	2.09602589251956	8.10442255549197e-07	6.27071616606556e-06	yes	0.0208221522846607	pos	yes
liver	Labelled in health	Cre -ve	Asxl1	0.0205946946300692	0	12.1265872195399	10.6995224935158	9.63012004203454e-08	2.8135056593395e-06	yes	0.0205946946300692	pos	yes
liver	Labelled in health	Cre -ve	Asxl2	0.0219837519825776	0.00041568189555389	30.964833692839	32.2257168402795	3.44113724138016e-06	1.06763029456667e-05	yes	0.0215680700870237	pos	yes
liver	Labelled in health	Cre -ve	Atad1	0.0274923299271415	0.000886994003302876	53.8598996274812	54.7318339382519	9.42247878920954e-06	1.88369176292556e-05	yes	0.0266053359238386	pos	yes
liver	Labelled in health	Cre -ve	Atad2	0.010461301725086	0	2.383154143608	2.33558686731585	0.000145288956248774	0.000192662627487527	yes	0.010461301725086	pos	yes
liver	Labelled in health	Cre -ve	Atad2b	0.0281466124629979	0.000537743355488506	12.1493139288684	13.7407188571512	3.39499824983703e-06	1.06160490918304e-05	yes	0.0276088691075094	pos	yes
liver	Labelled in health	Cre -ve	Atad3a	0.0212023620553517	0.000858217831929182	23.3930843402374	27.2255165036921	0.000178390954198858	0.000233801008691631	yes	0.0203441442234225	pos	yes
liver	Labelled in health	Cre -ve	Atat1	0.0195987935744135	0.000702164280612134	8.51661620197552	12.3822544475536	4.73054945760158e-05	6.86488306971157e-05	yes	0.0188966292938014	pos	yes
liver	Labelled in health	Cre -ve	Ate1	0.0232266105797574	0.000318366061139378	27.9345869909412	26.6053819187005	2.65700187177973e-06	9.5371345796526e-06	yes	0.022908244518618	pos	yes
liver	Labelled in health	Cre -ve	Atf1	0.0231822448967396	0.00063711059158053	29.8933956925012	26.4576133518158	7.17041281576933e-06	1.57492759837793e-05	yes	0.022545134305159	pos	yes
liver	Labelled in health	Cre -ve	Atf2	0.027794042987488	0.000750859733000418	21.3411653058731	20.9230219348059	7.53942326102715e-06	1.62366621989961e-05	yes	0.0270431832544875	pos	yes
liver	Labelled in health	Cre -ve	Atf3	0.0205291972864442	0.00074349442379182	5.6745275366168	2.29349473061201	6.60744587328165e-05	9.2790710190289e-05	yes	0.0197857028626524	pos	yes
liver	Labelled in health	Cre -ve	Atf4	0.0251221878942817	0.000366913585500008	165.828403308762	174.300271794312	2.67831154764215e-05	4.18036842318901e-05	yes	0.0247552743087817	pos	yes
liver	Labelled in health	Cre -ve	Atf5	0.0269791333444847	0.00159716561736748	404.016537039286	498.759138785663	1.0279019985934e-05	1.99742113654227e-05	yes	0.0253819677271172	pos	yes
liver	Labelled in health	Cre -ve	Atf6	0.0257959321412764	0.000590727534654027	48.8439407518828	43.399052328263	8.11386524801176e-07	6.27071616606556e-06	yes	0.0252052046066224	pos	yes
liver	Labelled in health	Cre -ve	Atf6b	0.0227556959666062	0.00113009050733723	23.2845143033462	16.9251810878687	2.64528298483709e-06	9.52046291644265e-06	yes	0.021625605459269	pos	yes
liver	Labelled in health	Cre -ve	Atf7	0.0201107337613728	0.00067109360892669	8.57219303669329	9.85345261076446	4.89415296456866e-05	7.07903207592021e-05	yes	0.0194396401524461	pos	yes
liver	Labelled in health	Cre -ve	Atf7ip	0.0221925850136427	0.000455189504255393	27.8026386592082	28.3156276759973	4.64897927889764e-06	1.24139410852285e-05	yes	0.0217373955093873	pos	yes
liver	Labelled in health	Cre -ve	Atg10	0.0206149043627452	0.00192140707730102	3.6769476612825	5.14855981317871	0.0061313718579129	0.00720982071089295	yes	0.0186934972854442	pos	yes
liver	Labelled in health	Cre -ve	Atg101	0.0217561257159097	0.000513295809383528	35.0174982034797	46.6313792712266	4.92433968724747e-06	1.27604628417369e-05	yes	0.0212428299065261	pos	yes
liver	Labelled in health	Cre -ve	Atg12	0.0272537952850616	0.00066973928553303	39.3830327705584	42.2055716803533	3.61580301905176e-06	1.08949373071529e-05	yes	0.0265840559995285	pos	yes
liver	Labelled in health	Cre -ve	Atg13	0.0271447595933271	0.00055261669976255	51.10108005386	40.8442782331361	3.2327618531575e-06	1.04034884691246e-05	yes	0.0265921428935645	pos	yes
liver	Labelled in health	Cre -ve	Atg14	0.0269826741073924	0.0011765079675568	17.3440289317607	18.0408726167919	3.78349410669927e-05	5.64941121781978e-05	yes	0.0258061661398356	pos	yes
liver	Labelled in health	Cre -ve	Atg16l1	0.0305775269858641	0.00061196408984745	31.7803511286024	29.052539078305	1.86773771607634e-06	8.30105651589483e-06	yes	0.0299655628960167	pos	yes
liver	Labelled in health	Cre -ve	Atg16l2	0.0217703346436711	0.000501006208178918	14.143757906414	11.9901775334711	7.50662657770985e-05	0.000104281644110136	yes	0.0212693284354922	pos	yes
liver	Labelled in health	Cre -ve	Atg2a	0.0248301408313679	0.000611872716446682	23.7630794303112	24.6282486634005	3.86053393280593e-06	1.12539898456949e-05	yes	0.0242182681149212	pos	yes
liver	Labelled in health	Cre -ve	Atg2b	0.0244944415744165	0.000525095290750108	12.6668578002399	13.8022532591367	1.17812062742347e-05	2.19596526644061e-05	yes	0.0239693462836664	pos	yes
liver	Labelled in health	Cre -ve	Atg3	0.0323616291863367	0.00164077226865769	62.8129408633396	67.7727950311303	1.57937882930094e-05	2.72566898005896e-05	yes	0.0307208569176791	pos	yes
liver	Labelled in health	Cre -ve	Atg4a	0.0228059265353517	0.00136618648169424	12.4402588422606	12.2640034643638	1.54529127936308e-06	7.72645639681538e-06	yes	0.0214397400536574	pos	yes
liver	Labelled in health	Cre -ve	Atg4b	0.021915889316737	0.000513526795912492	24.7000067341229	25.1249016307388	1.04951876036232e-05	2.02562558670965e-05	yes	0.0214023625208245	pos	yes
liver	Labelled in health	Cre -ve	Atg4c	0.0236552145641692	0.000803788127051246	15.450128186296	17.3681816137394	5.10879056823221e-07	5.27244879422753e-06	yes	0.0228514264371179	pos	yes
liver	Labelled in health	Cre -ve	Atg4d	0.0203871845589226	0.000764501963861082	16.0302900872625	16.2771633043002	2.9558133117251e-05	4.54799208413104e-05	yes	0.0196226825950615	pos	yes
liver	Labelled in health	Cre -ve	Atg5	0.0275174736283746	0.000995799984141326	66.9371513409274	72.0302663643421	6.50834956150648e-06	1.49076723238196e-05	yes	0.0265216736442332	pos	yes
liver	Labelled in health	Cre -ve	Atg7	0.0274221085862426	0.00111260946488251	33.5515413663876	32.310511978258	0.00016084576596541	0.000212112128588084	yes	0.0263094991213601	pos	yes
liver	Labelled in health	Cre -ve	Atg9a	0.022170330354656	0.000562842106874187	40.786196426585	33.4629482175196	7.36939550584929e-06	1.60210093798511e-05	yes	0.0216074882477818	pos	yes
liver	Labelled in health	Cre -ve	Atic	0.0209482750544184	0.00096898653498607	17.7092811145255	17.2988696541958	2.20628012184665e-05	3.55582193785994e-05	yes	0.0199792885194323	pos	yes
liver	Labelled in health	Cre -ve	Atl1	0.0143162909793413	0	1.56876484709891	1.03299429201722	3.83514212914908e-05	5.7186507605025e-05	yes	0.0143162909793413	pos	yes
liver	Labelled in health	Cre -ve	Atl2	0.0288042450161502	0.000563704502588904	72.0326365360359	82.2087532554016	1.62798000865076e-06	7.84078129724933e-06	yes	0.0282405405135613	pos	yes
liver	Labelled in health	Cre -ve	Atl3	0.0260283349905278	0.000920734837373284	50.9049283296325	32.3645523678975	3.21233819762359e-06	1.03799525831267e-05	yes	0.0251076001531545	pos	yes
liver	Labelled in health	Cre -ve	Atm	0.0139482294605744	9.5648015303682e-05	4.61376255346642	6.76861910827393	3.62770583521852e-05	5.44475617675709e-05	yes	0.0138525814452707	pos	yes
liver	Labelled in health	Cre -ve	Atmin	0.0164417327286744	0.00041212834854283	7.95680593910216	8.9862602144194	1.14754660486238e-06	7.01284972682834e-06	yes	0.0160296043801316	pos	yes
liver	Labelled in health	Cre -ve	Atn1,Gm45234	0.0246868609633429	0.000296072143759298	15.3707778649646	15.6548237261734	6.22259818402701e-06	1.45829666830856e-05	yes	0.0243907888195836	pos	yes
liver	Labelled in health	Cre -ve	Atoh8	0.0236066038607984	0.000619277365451126	15.4396480285128	15.861471049269	2.98807236192875e-05	4.59510325040699e-05	yes	0.0229873264953472	pos	yes
liver	Labelled in health	Cre -ve	Atox1	0.0270201606393983	0.00245978790481378	236.841912232894	195.856834639303	3.05993638349655e-08	2.04791694803659e-06	yes	0.0245603727345845	pos	yes
liver	Labelled in health	Cre -ve	Atp10a	0.0159192067658024	0.00879120879120879	0.604069023942278	0.19557180293893	0.252751919439494	0.270813741997193	no	0.00712799797459363	pos	no
liver	Labelled in health	Cre -ve	Atp10d	0.0047232071761164	0.000673400673400672	1.67019792830915	1.43995269875302	0.18899026873222	0.205901106232343	no	0.00404980650271573	pos	no
liver	Labelled in health	Cre -ve	Atp11a	0.0246480059636282	0.00118725839987452	40.7980665951051	33.3109460075254	5.45282247678448e-06	1.35242704792491e-05	yes	0.0234607475637537	pos	yes
liver	Labelled in health	Cre -ve	Atp11b	0.0236616550161697	0.0010292548064935	16.9251991538109	19.7863339895744	2.22893721611336e-06	8.87171918554213e-06	yes	0.0226324002096762	pos	yes
liver	Labelled in health	Cre -ve	Atp11c	0.0331883384111955	0.00111711997536183	85.2863569382126	76.71652274881	1.32670067338361e-06	7.35547536127098e-06	yes	0.0320712184358336	pos	yes
liver	Labelled in health	Cre -ve	Atp13a1	0.0235435605953952	0.00247776158598687	35.6854298949103	26.6017847213452	4.11730963748526e-06	1.16409703223018e-05	yes	0.0210657990094084	pos	yes
liver	Labelled in health	Cre -ve	Atp13a2	0.01696403533969	0.000624810133882	13.9493387933532	11.4379033840683	8.07029379011186e-06	1.69511721547372e-05	yes	0.016339225205808	pos	yes
liver	Labelled in health	Cre -ve	Atp13a3	0.030068362005742	0.00151659652115826	73.9841925509967	73.6408863575267	6.78407750787655e-06	1.52405208997151e-05	yes	0.0285517654845838	pos	yes
liver	Labelled in health	Cre -ve	Atp1a1	0.0283535238098587	0.00233001923335565	439.84318433284	380.580031650118	1.21289313703247e-06	7.111174785237e-06	yes	0.026023504576503	pos	yes
liver	Labelled in health	Cre -ve	Atp1b1	0.0279596028441986	0.00161218749297351	87.7019886109161	66.0132121704539	4.13892789756823e-06	1.16639122927697e-05	yes	0.0263474153512251	pos	yes
liver	Labelled in health	Cre -ve	Atp1b2	0	0	0.575113960507302	0.353481749611283	1	1	no	0	zero	no
liver	Labelled in health	Cre -ve	Atp1b3	0.0171427473495534	0.00125595154383425	45.0719748434301	37.2516321056084	1.54082859233423e-05	2.67540813119068e-05	yes	0.0158867958057192	pos	yes
liver	Labelled in health	Cre -ve	Atp23	0.0197536434567614	0.000871973526561954	7.72056652289973	7.17171127671278	5.18444667590777e-05	7.44471803117945e-05	yes	0.0188816699301994	pos	yes
liver	Labelled in health	Cre -ve	Atp2a2	0.0283694982073537	0.000611438016789258	187.869190167787	162.719419481923	1.43948035883296e-06	7.57888952177069e-06	yes	0.0277580601905644	pos	yes
liver	Labelled in health	Cre -ve	Atp2b1	0.0217462043286587	0.000539923993905738	41.3092635727103	38.695879926466	6.39563663700621e-06	1.47871889687437e-05	yes	0.0212062803347529	pos	yes
liver	Labelled in health	Cre -ve	Atp2b2	0.0237147894891856	0.000273169952367258	2.3131306076013	3.11170409953134	0.000535400718921725	0.000669250898652157	yes	0.0234416195368183	pos	yes
liver	Labelled in health	Cre -ve	Atp2b4	0.000711828889699827	0	12.6302396940368	14.6268087751349	0.0207638807661662	0.0238513499790596	yes	0.000711828889699827	pos	yes
liver	Labelled in health	Cre -ve	Atp2c1	0.0221266349624296	0.00129827773317736	18.7918726963407	18.3898463507841	4.33726519719605e-07	4.96163158834711e-06	yes	0.0208283572292523	pos	yes
liver	Labelled in health	Cre -ve	Atp4a	0.0191444385281806	0.00168067226890756	1.61431741400746	2.10496090463964	0.000783731170172043	0.000968693026591742	yes	0.017463766259273	pos	yes
liver	Labelled in health	Cre -ve	Atp5a1	0.0318624131975972	0.00294846018356381	743.665040332392	810.618004295739	8.54964299508587e-08	2.7458286952443e-06	yes	0.0289139530140333	pos	yes
liver	Labelled in health	Cre -ve	Atp5b	0.0295237751372397	0.00282983656152526	899.325238814637	867.726746926009	3.56230626727659e-08	2.07135076614327e-06	yes	0.0266939385757144	pos	yes
liver	Labelled in health	Cre -ve	Atp5c1	0.032018312489713	0.00279005696281851	225.481450145064	228.82055607237	8.43204263337074e-09	1.97078329783881e-06	yes	0.0292282555268945	pos	yes
liver	Labelled in health	Cre -ve	Atp5d	0.0283986068768458	0.00272072805869489	343.87162695311	335.026801478852	5.30022886079366e-08	2.36982487812934e-06	yes	0.025677878818151	pos	yes
liver	Labelled in health	Cre -ve	Atp5e	0.0287127152947164	0.00257172375329479	518.604899969238	403.574759064462	2.627310487647e-08	2.02697878725542e-06	yes	0.0261409915414216	pos	yes
liver	Labelled in health	Cre -ve	Atp5f1	0.0372936967916447	0.00322752023871308	418.007719442087	418.389252607482	7.98523848847281e-08	2.68124064176326e-06	yes	0.0340661765529316	pos	yes
liver	Labelled in health	Cre -ve	Atp5g1	0.0240280541242488	0.0023868144148678	250.077723494011	287.093856692882	6.70083566475481e-07	5.87387397750847e-06	yes	0.021641239709381	pos	yes
liver	Labelled in health	Cre -ve	Atp5g2	0.0277389543924447	0.00258611751166812	202.746117131176	209.190386512204	4.50693391571592e-07	5.00677094830697e-06	yes	0.0251528368807766	pos	yes
liver	Labelled in health	Cre -ve	Atp5g3	0.0307963330283443	0.00312253407208012	899.881423998853	925.860657082852	2.85961608090817e-07	4.12108396765244e-06	yes	0.0276737989562642	pos	yes
liver	Labelled in health	Cre -ve	Atp5h	0.0286333468746733	0.00224812553574791	420.448157686634	392.658235886997	2.71654138096265e-07	4.05418042349546e-06	yes	0.0263852213389254	pos	yes
liver	Labelled in health	Cre -ve	Atp5j	0.0397439124454196	0.00355316610452276	260.30688328677	214.506538463517	2.69071875315843e-08	2.02697878725542e-06	yes	0.0361907463408969	pos	yes
liver	Labelled in health	Cre -ve	Atp5j2	0.0328883011949806	0.00267610868888008	479.197545534483	452.541540982731	1.23535651423001e-08	1.97152763129507e-06	yes	0.0302121925061005	pos	yes
liver	Labelled in health	Cre -ve	Atp5k	0.0309030607109408	0.00257893764549657	161.902346377163	164.429372448995	5.70234176413287e-09	1.88311311915646e-06	yes	0.0283241230654442	pos	yes
liver	Labelled in health	Cre -ve	Atp5l	0.0333812592821161	0.00302520195585659	533.051840807808	504.486991853146	3.22162371486429e-08	2.05592910468006e-06	yes	0.0303560573262595	pos	yes
liver	Labelled in health	Cre -ve	Atp5o	0.0277300740156425	0.00257912350393618	337.595027115093	368.593992223411	3.77154692259434e-08	2.09216176407897e-06	yes	0.0251509505117063	pos	yes
liver	Labelled in health	Cre -ve	Atp5s	0.0256730176242697	0.00265146433228701	5.33779426711791	5.60508121729766	0.000369445762011446	0.000468339198466068	yes	0.0230215532919827	pos	yes
liver	Labelled in health	Cre -ve	Atp6ap1	0.0223714197870341	0.0017783943192773	85.6060346102897	76.6089872831512	3.31936324194419e-06	1.05119048469646e-05	yes	0.0205930254677568	pos	yes
liver	Labelled in health	Cre -ve	Atp6ap2	0.0276515623317803	0.00328189801904416	80.7875385910015	71.0802369937684	1.8932606541726e-06	8.34865395183583e-06	yes	0.0243696643127362	pos	yes
liver	Labelled in health	Cre -ve	Atp6v0a1	0.0238499778143372	0.00197875116287974	30.1146158225444	30.2578872994613	5.1406849720745e-07	5.28224212491805e-06	yes	0.0218712266514574	pos	yes
liver	Labelled in health	Cre -ve	Atp6v0a2	0.0213576017207132	0.000938821260117402	31.4566785419603	32.0019288588586	2.40248747976132e-06	9.16404824280156e-06	yes	0.0204187804605958	pos	yes
liver	Labelled in health	Cre -ve	Atp6v0b	0.0232461179423082	0.00192577432690724	56.5909558283686	58.1549651650004	3.70369495142142e-06	1.10022854876523e-05	yes	0.021320343615401	pos	yes
liver	Labelled in health	Cre -ve	Atp6v0c,Gm43796	0.0239855250350792	0.00206087155419303	228.76427702488	216.56181584867	2.25190451959326e-06	8.89660665146785e-06	yes	0.0219246534808861	pos	yes
liver	Labelled in health	Cre -ve	Atp6v0d1	0.0246137760696483	0.00202367709922197	51.2462176443262	55.9869583769395	2.29207906674563e-05	3.66831128834693e-05	yes	0.0225900989704264	pos	yes
liver	Labelled in health	Cre -ve	Atp6v0d2	0.0315949919200747	0.00113421550094517	2.24122102006238	1.15087705964091	0.000463823288190908	0.000582528036585778	yes	0.0304607764191295	pos	yes
liver	Labelled in health	Cre -ve	Atp6v0e	0.0273676449746913	0.00170797172925965	78.4462105403782	77.8948935245465	5.50215075351212e-06	1.3574270874082e-05	yes	0.0256596732454316	pos	yes
liver	Labelled in health	Cre -ve	Atp6v0e2	0.0155847998793913	0	1.96191317425327	0.794795373353443	0.000315183396549348	0.000401988667544214	yes	0.0155847998793913	pos	yes
liver	Labelled in health	Cre -ve	Atp6v1a	0.0301985124063106	0.00103698128701867	98.664724588129	83.2252774832272	2.26906236048349e-06	8.91467448020878e-06	yes	0.0291615311192919	pos	yes
liver	Labelled in health	Cre -ve	Atp6v1b2	0.0226089858417191	0.00055640887577918	40.6994458111433	46.2131855459514	8.48124054065718e-06	1.75240747520599e-05	yes	0.0220525769659399	pos	yes
liver	Labelled in health	Cre -ve	Atp6v1c1	0.0253269676904491	0.000525562681583536	36.6049695223532	31.858931693839	4.44384253895173e-07	4.98796120956881e-06	yes	0.0248014050088656	pos	yes
liver	Labelled in health	Cre -ve	Atp6v1d	0.0265894690667047	0.00104162110396891	42.6642644082667	43.5151311101671	1.46513873118978e-05	2.57549825627225e-05	yes	0.0255478479627358	pos	yes
liver	Labelled in health	Cre -ve	Atp6v1e1	0.0314685965356711	0.00141144470962132	74.2307099639502	71.9281744265559	1.77259907681256e-06	8.13274698664515e-06	yes	0.0300571518260498	pos	yes
liver	Labelled in health	Cre -ve	Atp6v1f	0.0272585038558294	0.00237481610684843	112.690168629806	124.952467526116	4.85932465159726e-06	1.26746498571202e-05	yes	0.024883687748981	pos	yes
liver	Labelled in health	Cre -ve	Atp6v1g1	0.0263318093749163	0.00128932995353164	150.990930837491	137.027219968594	1.7842742687508e-05	2.99673765340961e-05	yes	0.0250424794213846	pos	yes
liver	Labelled in health	Cre -ve	Atp6v1g2	0.0265630556054055	0.00210896309314587	1.44822213952772	0.908527315408834	0.0254651705065415	0.0290918950007643	yes	0.0244540925122596	pos	yes
liver	Labelled in health	Cre -ve	Atp6v1h	0.0316069083885885	0.00329434615607318	38.1152980082466	27.6154631659022	3.66195594294613e-05	5.48855964289173e-05	yes	0.0283125622325153	pos	yes
liver	Labelled in health	Cre -ve	Atp7a	0.0201924341947327	9.0826521344232e-05	8.64664686674663	6.79694600564594	1.48680121204956e-05	2.60397743867627e-05	yes	0.0201016076733885	pos	yes
liver	Labelled in health	Cre -ve	Atp7b	0.0255610169678944	0.00168229779205161	10.6971124841538	13.7814772867704	0.000140792527172209	0.00018717900110336	yes	0.0238787191758428	pos	yes
liver	Labelled in health	Cre -ve	Atp8a1	0.00382763472133766	0.000495903952680296	3.47484373702379	4.05293662249107	0.0109604855425094	0.0127400280513615	yes	0.00333173076865736	pos	yes
liver	Labelled in health	Cre -ve	Atp8b1	0.0298145651550425	0.000949386454793922	30.4642589618178	23.7670247077534	5.79679624119486e-06	1.39902432061232e-05	yes	0.0288651787002486	pos	yes
liver	Labelled in health	Cre -ve	Atp8b2	0	0	0.720901748466575	0.649059081641833	1	1	no	0	zero	no
liver	Labelled in health	Cre -ve	Atp8b4	0.0224523382013702	0	0.981991930654604	1.77060082630274	2.13484706724469e-05	3.46134840593421e-05	yes	0.0224523382013702	pos	yes
liver	Labelled in health	Cre -ve	Atp8b5	0.0246978623623249	0	10.1509796550063	0.887843938161888	4.65479905088793e-06	1.24153731740033e-05	yes	0.0246978623623249	pos	yes
liver	Labelled in health	Cre -ve	Atp9a	0.0230527691928697	0.00240914476303737	54.8912286871506	50.7932183856368	9.68110698143485e-08	2.81460476143179e-06	yes	0.0206436244298323	pos	yes
liver	Labelled in health	Cre -ve	Atp9b	0.0190451223609948	0.000984894298361012	9.55127728012784	10.8274061085067	3.70496425733525e-06	1.10022854876523e-05	yes	0.0180602280626338	pos	yes
liver	Labelled in health	Cre -ve	Atpaf1	0.0198488470933212	0.00148369531096104	13.2652700982268	15.2984803561621	2.80800177740832e-06	9.75428527147382e-06	yes	0.0183651517823602	pos	yes
liver	Labelled in health	Cre -ve	Atpaf2	0.023152790850019	0.00126819233631535	11.1028048084127	13.3791523675876	4.21025810531867e-06	1.17736279413781e-05	yes	0.0218845985137037	pos	yes
liver	Labelled in health	Cre -ve	Atpif1	0.029899379135531	0.00185401883893047	45.9695046336387	31.0682176149589	2.69649099965281e-07	4.04813258386165e-06	yes	0.0280453602966005	pos	yes
liver	Labelled in health	Cre -ve	Atr	0.0154477856922676	0	1.65139121006339	1.64923828194817	0.00370975309656319	0.00441319929251828	yes	0.0154477856922676	pos	yes
liver	Labelled in health	Cre -ve	Atraid	0.026387243842019	0.00186941499535632	128.586942676317	134.358409030997	3.21031516291763e-06	1.03788871011603e-05	yes	0.0245178288466627	pos	yes
liver	Labelled in health	Cre -ve	Atrip,Gm42641,Trex1	0.0215509353452183	0.000297353553374962	16.8574133855716	14.4858872443155	3.45845321309892e-06	1.07021708982708e-05	yes	0.0212535817918433	pos	yes
liver	Labelled in health	Cre -ve	Atrn	0.0257063458947398	0.00105100716137306	20.1544074640497	27.6148333032538	2.74890878072219e-07	4.06293403253655e-06	yes	0.0246553387333668	pos	yes
liver	Labelled in health	Cre -ve	Atrnl1	0.01932952018252	0.00202601316615282	11.8426920619196	14.3873465440373	3.26656638737523e-06	1.04390003585825e-05	yes	0.0173035070163671	pos	yes
liver	Labelled in health	Cre -ve	Atrx	0.0183555026521879	0.000533421421742732	21.5997273084469	25.1534258798288	4.83080926451218e-07	5.14595589213451e-06	yes	0.0178220812304451	pos	yes
liver	Labelled in health	Cre -ve	Atxn1	0.0280732210065457	0.000476752212846816	21.6395493046811	15.4251535764892	8.97911054719281e-06	1.8206396779405e-05	yes	0.0275964687936989	pos	yes
liver	Labelled in health	Cre -ve	Atxn10	0.0275921742353751	0.0019346292259021	54.6464678682671	56.9305538451582	1.04203792475075e-05	2.01542950884778e-05	yes	0.025657545009473	pos	yes
liver	Labelled in health	Cre -ve	Atxn1l	0.0203751730974997	0.00036737345298101	7.91970783336466	9.03646552202632	1.90381454282852e-05	3.15625442983532e-05	yes	0.0200077996445187	pos	yes
liver	Labelled in health	Cre -ve	Atxn2	0.0283526452282582	0.000461378544967072	36.0592076637221	46.981765980729	3.82331140941658e-06	1.11889466810557e-05	yes	0.0278912666832912	pos	yes
liver	Labelled in health	Cre -ve	Atxn2l	0.0221793355681012	0.000537777879902978	31.9270773919944	30.462030255059	8.01556224440631e-07	6.27071616606556e-06	yes	0.0216415576881983	pos	yes
liver	Labelled in health	Cre -ve	Atxn3	0.0243702245950414	0.000885462903171114	11.3899588940617	11.6745452986913	5.1867830681746e-05	7.44717588203339e-05	yes	0.0234847616918703	pos	yes
liver	Labelled in health	Cre -ve	Atxn7	0.0263592030052574	0.000794675849903864	35.7378470284409	34.8766656185	3.81601971287765e-05	5.6944109886707e-05	yes	0.0255645271553535	pos	yes
liver	Labelled in health	Cre -ve	Atxn7l1	0.0215183575289634	0.000594533006953268	12.8221516330185	15.9595083070451	1.80235239464573e-05	3.0203515397477e-05	yes	0.0209238245220101	pos	yes
liver	Labelled in health	Cre -ve	Atxn7l3	0.0181983847901134	0.000563761609951093	23.6307773422544	26.5694477655164	9.46812440162577e-06	1.89076969119416e-05	yes	0.0176346231801623	pos	yes
liver	Labelled in health	Cre -ve	Atxn7l3b	0.026027413810021	0.000552059478722356	264.145361688149	278.500253580947	2.69435073648382e-06	9.56682862586891e-06	yes	0.0254753543312986	pos	yes
liver	Labelled in health	Cre -ve	Auh	0.0317544718707078	0.00221246224588323	40.6312707887228	48.8869237841413	1.14133316329479e-06	7.01238676381464e-06	yes	0.0295420096248246	pos	yes
liver	Labelled in health	Cre -ve	Aup1	0.028330592262117	0.00337196885151	116.973274648361	84.782548031699	3.08184448617478e-07	4.25660386497163e-06	yes	0.024958623410607	pos	yes
liver	Labelled in health	Cre -ve	Aurkaip1	0.028180804427694	0.00212746179559249	102.769479842164	82.4109601749871	1.15075112502913e-06	7.01795412712146e-06	yes	0.0260533426321015	pos	yes
liver	Labelled in health	Cre -ve	Aven	0.0306490466015535	0.00244416256482914	23.0585009180861	24.3971694833729	4.86472004855815e-06	1.26797347025447e-05	yes	0.0282048840367243	pos	yes
liver	Labelled in health	Cre -ve	Avl9	0.0265170384485157	0.000304871807318058	12.1818288030338	13.9886726515448	1.49876556811381e-06	7.64453516575572e-06	yes	0.0262121666411976	pos	yes
liver	Labelled in health	Cre -ve	Avpi1	0.0256189304461246	0.000926482732499468	79.3263161936827	54.961263246458	8.85430157227065e-06	1.80415854258917e-05	yes	0.0246924477136251	pos	yes
liver	Labelled in health	Cre -ve	Avpr1a	0.0275606697412385	0.000558654663729611	45.8101703928317	40.2034647814878	4.63781322293494e-06	1.23990824118946e-05	yes	0.0270020150775089	pos	yes
liver	Labelled in health	Cre -ve	Axin1	0.0249672556708273	0.00102252011948473	15.0464261294942	13.7351400506278	1.82189624444921e-06	8.20438354130507e-06	yes	0.0239447355513426	pos	yes
liver	Labelled in health	Cre -ve	Axin2	0.0193871499889016	0.000755471460543564	3.81805323512948	3.65758469410879	0.000128684763126031	0.000172138073893198	yes	0.0186316785283581	pos	yes
liver	Labelled in health	Cre -ve	Axl	0.000671663395076997	0.000373204172887878	19.5388965130471	17.4364067869224	0.312381200853957	0.331397642771375	no	0.000298459222189119	pos	no
liver	Labelled in health	Cre -ve	Azgp1	0.0245890952515234	0.00207174950294914	1565.49479877948	1718.94231559948	1.23696640711619e-07	3.0996244701602e-06	yes	0.0225173457485743	pos	yes
liver	Labelled in health	Cre -ve	Azi2	0.0237578582369801	0.00104765397583702	32.6579327215913	27.6610327824856	6.85746635682048e-06	1.53394095446811e-05	yes	0.022710204261143	pos	yes
liver	Labelled in health	Cre -ve	Azin1	0.0266748382658156	0.000942800494580834	47.3962933366407	53.317122404166	5.45888678005094e-06	1.35336793715073e-05	yes	0.0257320377712347	pos	yes
liver	Labelled in health	Cre -ve	B130006D01Rik	0.030594202205648	0	0.737378928257658	0.854638708667278	0.00231326166943545	0.00278020559585306	yes	0.030594202205648	pos	yes
liver	Labelled in health	Cre -ve	B230118H07Rik	0.0287237868438241	0.00232234224006552	14.6433200789351	15.3927223543688	1.28392712034221e-05	2.33619466867335e-05	yes	0.0264014446037586	pos	yes
liver	Labelled in health	Cre -ve	B230217C12Rik	0.015374771202691	0	0.643733739874647	0.639806422247284	0.00067712570930416	0.000840064368745378	yes	0.015374771202691	pos	yes
liver	Labelled in health	Cre -ve	B230219D22Rik	0.0245104895230367	0.000461162403262033	29.6488986635987	28.770145681652	5.07345061122218e-06	1.29974020928684e-05	yes	0.0240493271197746	pos	yes
liver	Labelled in health	Cre -ve	B2m	0.020542291650558	0.00173672946714823	3340.29569906468	3896.67692551073	3.68514295352266e-09	1.88311311915646e-06	yes	0.0188055621834098	pos	yes
liver	Labelled in health	Cre -ve	B3galnt1	0.0147133357336682	0.000892857142857142	0.93500862285601	0.639288187016606	0.0305804109166871	0.0347989019691561	yes	0.013820478590811	pos	yes
liver	Labelled in health	Cre -ve	B3galnt2	0.0236485355460436	0.00122264819563714	11.2353717840519	10.7653361621998	7.60782455464579e-06	1.63404163267305e-05	yes	0.0224258873504065	pos	yes
liver	Labelled in health	Cre -ve	B3galt1	0.0282344729757029	0.000387795175230384	49.2085687387315	34.7358330710855	2.08710965799892e-06	8.64039333882379e-06	yes	0.0278466778004725	pos	yes
liver	Labelled in health	Cre -ve	B3galt2	0	0	0.208770040311658	0.137117204096133	1	1	no	0	zero	no
liver	Labelled in health	Cre -ve	B3galt6	0.0157368172945522	0.000276369224269702	5.10733899316285	4.38315060945442	2.4271817083151e-05	3.84274219193996e-05	yes	0.0154604480702825	pos	yes
liver	Labelled in health	Cre -ve	B3gat3	0.0241404532884433	0.00193374425479945	31.0197031821897	25.7873167334917	3.67016153968361e-05	5.49947524236689e-05	yes	0.0222067090336438	pos	yes
liver	Labelled in health	Cre -ve	B3glct	0.011690430315429	0.000568181818181818	1.79476224368002	1.47177099201269	0.000443794803357628	0.000558373871228935	yes	0.0111222484972472	pos	yes
liver	Labelled in health	Cre -ve	B3gnt2,Gm28048	0.0228425168447087	0.00022812562467234	14.866936369033	16.340506610609	1.45157026012482e-05	2.55843819321128e-05	yes	0.0226143912200364	pos	yes
liver	Labelled in health	Cre -ve	B3gnt3	0	0	0.664040181246738	0.824340900688768	1	1	no	0	zero	no
liver	Labelled in health	Cre -ve	B3gnt8	0.000319284802043422	0	0.590599819947856	0.354968205728152	0.345719519214235	0.365723879040972	no	0.000319284802043422	pos	no
liver	Labelled in health	Cre -ve	B3gntl1	0.0227283388771629	0	2.91400502945734	2.55467738406424	7.24163564746778e-07	6.05281552755792e-06	yes	0.0227283388771629	pos	yes
liver	Labelled in health	Cre -ve	B430306N03Rik	0	0	1.99476588421586	1.42778246496644	1	1	no	0	zero	no
liver	Labelled in health	Cre -ve	B4galnt1	0.0210540009650509	0.00152331743999413	34.708090698038	37.6764012227317	4.61925919565524e-05	6.71646372434867e-05	yes	0.0195306835250567	pos	yes
liver	Labelled in health	Cre -ve	B4galt1	0.0254300477372693	0.00044019278271909	73.819610387563	70.2018181556972	1.23424148906746e-06	7.1696679092028e-06	yes	0.0249898549545502	pos	yes
liver	Labelled in health	Cre -ve	B4galt3	0.0214761306419823	0.00143411788017366	5.42390397729355	3.82675124116502	0.00165331817728314	0.00200361454587383	yes	0.0200420127618086	pos	yes
liver	Labelled in health	Cre -ve	B4galt4	0	0	1.53985881618443	1.53322394823081	1	1	no	0	zero	no
liver	Labelled in health	Cre -ve	B4galt5	0.0284143168101698	5.6439029644709e-05	22.6415805965332	25.677579689407	3.40098282912329e-07	4.4330703213843e-06	yes	0.0283578777805251	pos	yes
liver	Labelled in health	Cre -ve	B4galt6	0.000116877045348293	0	3.7164485259108	2.29233333527657	0.327463825085385	0.346935276421455	no	0.000116877045348293	pos	no
liver	Labelled in health	Cre -ve	B4galt7	0.0219888022091614	0.000774861449647888	10.0475744357564	8.39840997910953	4.62946519334348e-06	1.23871006917601e-05	yes	0.0212139407595135	pos	yes
liver	Labelled in health	Cre -ve	B4gat1	0.0223264365457525	0.00118408034180136	20.0591963671855	19.1433937344872	1.67360997804359e-06	7.90431366228465e-06	yes	0.0211423562039511	pos	yes
liver	Labelled in health	Cre -ve	B630019K06Rik	0.0109659511430235	0	0.791909758266546	1.25049448833969	6.97127440645719e-06	1.54887437451993e-05	yes	0.0109659511430235	pos	yes
liver	Labelled in health	Cre -ve	B9d2	0.0212607333070218	0.00042115229788331	4.60976234740652	4.49071378437926	8.90827793746627e-06	1.81144102720229e-05	yes	0.0208395810091385	pos	yes
liver	Labelled in health	Cre -ve	BC003331	0.0308426362353655	0.00157715473407324	72.4657228415527	63.9801474103753	2.78142497440592e-06	9.71145036931995e-06	yes	0.0292654815012923	pos	yes
liver	Labelled in health	Cre -ve	BC003965	0.0254886340954733	0.000878220327486548	39.2362768220391	39.2550177181557	4.57579781529829e-06	1.23150846598229e-05	yes	0.0246104137679868	pos	yes
liver	Labelled in health	Cre -ve	BC004004	0.0220470679007261	0.000937624542674985	94.1939312229057	97.3574120819098	4.29958397152016e-06	1.19050037027922e-05	yes	0.0211094433580511	pos	yes
liver	Labelled in health	Cre -ve	BC005537	0.0250411015685589	0.000737195392074446	84.0745788315677	77.98372432151	1.9080984189276e-06	8.35395843760393e-06	yes	0.0243039061764845	pos	yes
liver	Labelled in health	Cre -ve	BC005624	0.0221789716774267	0.00128450345142518	19.1566696966612	24.5931829687408	1.47856558478733e-05	2.5922197044661e-05	yes	0.0208944682260016	pos	yes
liver	Labelled in health	Cre -ve	BC017158	0.0233161418914939	0.00104562365708485	13.0982294275484	14.6786952648067	1.85484654530196e-05	3.0901147197763e-05	yes	0.0222705182344091	pos	yes
liver	Labelled in health	Cre -ve	BC017643	0.0201362826897716	0.00051985878313378	10.8109408778771	9.08571103611232	3.82148313919636e-05	5.7011362977748e-05	yes	0.0196164239066378	pos	yes
liver	Labelled in health	Cre -ve	BC022687	0.0121193420450987	0	0.631061324988895	0.479066627212916	0.0045464570319247	0.00538117047170514	yes	0.0121193420450987	pos	yes
liver	Labelled in health	Cre -ve	BC024139	0.01955793008444	0.000674157303370786	4.40694766294303	4.57934045506282	0.000134542608303533	0.000179502271681534	yes	0.0188837727810692	pos	yes
liver	Labelled in health	Cre -ve	BC024978	0.0238698868152471	0.000328816263381894	9.74643134273368	12.635033277477	1.01981105685026e-05	1.98715461537434e-05	yes	0.0235410705518652	pos	yes
liver	Labelled in health	Cre -ve	BC025446	0.0279812593341819	0.000836303261482954	176.984739367371	199.989945063585	4.92195520218057e-06	1.27570571885176e-05	yes	0.0271449560726989	pos	yes
liver	Labelled in health	Cre -ve	BC025920	0.0197603793567765	0.00408163265306122	0.816035881115845	0.680457513891491	0.0106229797460074	0.0123561591112811	yes	0.0156787467037153	pos	yes
liver	Labelled in health	Cre -ve	BC028528	0.00608254322234745	0.000263852242744062	3.78742577541219	4.13437911347072	4.4583655038995e-05	6.5159044637668e-05	yes	0.00581869097960339	pos	yes
liver	Labelled in health	Cre -ve	BC029722	0.0255802316937567	0.00159469045242639	16.4480118327826	12.6604056406405	7.65370887242761e-05	0.000106145677439601	yes	0.0239855412413303	pos	yes
liver	Labelled in health	Cre -ve	BC030336	0.0288867775610774	0.000561410988779914	12.046210451279	9.60373135145645	4.86206222998725e-07	5.16539944576185e-06	yes	0.0283253665722974	pos	yes
liver	Labelled in health	Cre -ve	BC031181	0.0271033627998686	0.00178591425975357	115.526317241659	92.3832503356306	8.87277594634707e-07	6.49314555880403e-06	yes	0.0253174485401151	pos	yes
liver	Labelled in health	Cre -ve	BC037034	0.0228315744849133	0.000841377176836322	9.7455845579024	9.38024264769792	3.00109439455218e-06	1.0041833016435e-05	yes	0.021990197308077	pos	yes
liver	Labelled in health	Cre -ve	BC048403	0.0251458351404118	0.00112564766953891	3.92886258572677	4.33804431432644	0.00156202960631959	0.00189606852416798	yes	0.0240201874708729	pos	yes
liver	Labelled in health	Cre -ve	BC052040	0.0191353217208091	0.000405608934827818	6.09731840727645	6.4356286049574	3.25515862559304e-07	4.38356375528795e-06	yes	0.0187297127859813	pos	yes
liver	Labelled in health	Cre -ve	BC106179	0.00833333333333333	0	0.238212330338336	0.449437688210797	0.0215246249670366	0.0246966531530538	yes	0.00833333333333333	pos	yes
liver	Labelled in health	Cre -ve	Baat	0.0307973996987389	0.000963846418211338	194.207305891585	228.93946471403	3.27419021477531e-06	1.04577565273638e-05	yes	0.0298335532805276	pos	yes
liver	Labelled in health	Cre -ve	Babam1	0.0237424825124869	0.00202626673494709	51.6446515249383	56.7925825999514	9.067546858589e-06	1.83350565825922e-05	yes	0.0217162157775398	pos	yes
liver	Labelled in health	Cre -ve	Babam2	0.0307357901367483	0.00174185975759228	25.3203886154022	29.9436799217617	1.06132380829862e-05	2.04080977495073e-05	yes	0.028993930379156	pos	yes
liver	Labelled in health	Cre -ve	Bace1	0.0227712397954	0.000749570067414324	21.9821192894064	32.211126024292	2.7975438219564e-07	4.08660813207356e-06	yes	0.0220216697279857	pos	yes
liver	Labelled in health	Cre -ve	Bace2	0.00872601856199434	0	4.6416815698813	5.66667439016661	1.72847416264357e-05	2.92122671469039e-05	yes	0.00872601856199434	pos	yes
liver	Labelled in health	Cre -ve	Bach1	0.0267481146135974	0.000152518877631702	35.7878671195563	26.9220901240911	7.63460374934183e-07	6.14564960917127e-06	yes	0.0265955957359657	pos	yes
liver	Labelled in health	Cre -ve	Bach2	0.0268478801368556	0.00108395734637393	6.68322837575738	5.50860031856859	2.04417060875462e-05	3.34245729168108e-05	yes	0.0257639227904817	pos	yes
liver	Labelled in health	Cre -ve	Bad	0.018218488571575	0.000408652119093352	32.4017944867412	30.878241343569	1.91152234756568e-06	8.35395843760393e-06	yes	0.0178098364524816	pos	yes
liver	Labelled in health	Cre -ve	Bag1	0.0245453101717696	0.00227823918523871	66.6991984993034	74.0483169031636	1.44153858077152e-06	7.58197020060135e-06	yes	0.0222670709865309	pos	yes
liver	Labelled in health	Cre -ve	Bag2	0.0179178033817712	0	2.34449148443356	1.55024502420997	6.70363937789797e-07	5.87387397750847e-06	yes	0.0179178033817712	pos	yes
liver	Labelled in health	Cre -ve	Bag3	0.0298044736573517	0.000343560404335758	48.0778858279362	37.8716714002439	2.20524653707353e-06	8.82394720440299e-06	yes	0.029460913253016	pos	yes
liver	Labelled in health	Cre -ve	Bag4	0.0252564730695151	0.00072341962623572	24.1019654170715	24.4659681460707	3.18856731839267e-06	1.03617660899632e-05	yes	0.0245330534432794	pos	yes
liver	Labelled in health	Cre -ve	Bag5	0.021667441913757	0.000722586337699372	11.8573260506281	11.1886723819624	5.41250682072192e-05	7.74514781548682e-05	yes	0.0209448555760576	pos	yes
liver	Labelled in health	Cre -ve	Bag6	0.0258431210229594	0.00121683288172427	32.107268984883	32.275922643427	3.22736872080973e-06	1.03943396909736e-05	yes	0.0246262881412351	pos	yes
liver	Labelled in health	Cre -ve	Bahcc1	0.0164611031909548	0	3.38015014269366	3.01191322292262	0.000182501963380346	0.000238952482809065	yes	0.0164611031909548	pos	yes
liver	Labelled in health	Cre -ve	Bahd1	0.0200728064994284	0.00051800522100295	6.87672656944316	7.19425987396084	0.000225726213678532	0.000292876506699478	yes	0.0195548012784255	pos	yes
liver	Labelled in health	Cre -ve	Baiap2	0.024197068464871	0.00042144020290837	32.3436842007065	37.5090660473214	2.17265492904995e-06	8.77120419382682e-06	yes	0.0237756282619627	pos	yes
liver	Labelled in health	Cre -ve	Baiap2l1	0.0272024385868127	0.000709202842185278	24.1906817026356	22.042269203094	6.17645200677493e-06	1.45432156165936e-05	yes	0.0264932357446274	pos	yes
liver	Labelled in health	Cre -ve	Bak1	0.0207560607375753	0.000129870129870128	7.89129983407545	6.95187882233185	1.13483932750457e-06	6.99995299416572e-06	yes	0.0206261906077051	pos	yes
liver	Labelled in health	Cre -ve	Bambi	0.0121966848021798	0	5.78272728310701	5.30049618818854	2.26342951654273e-06	8.90865615728033e-06	yes	0.0121966848021798	pos	yes
liver	Labelled in health	Cre -ve	Banf1	0.0259644153109684	0.00178806616338046	44.0623067427733	52.5545578478869	4.48195765624706e-05	6.54637118765653e-05	yes	0.024176349147588	pos	yes
liver	Labelled in health	Cre -ve	Bank1	0.00021505376344086	0.000229621125143512	1.37693761044015	1.69073469642095	0.919032571862904	0.950613350972389	no	-1.4567361702652e-05	neg	no
liver	Labelled in health	Cre -ve	Banp	0.0248863904582267	0.00020742393530376	18.3069324943944	15.252277997298	9.05870135157972e-07	6.5154139607379e-06	yes	0.024678966522923	pos	yes
liver	Labelled in health	Cre -ve	Bap1	0.0274601347250658	0.0005770066235141	18.9799790655209	16.0036056053301	9.43080768668227e-06	1.88489650612429e-05	yes	0.0268831281015517	pos	yes
liver	Labelled in health	Cre -ve	Basp1	0.000140765765765765	0.000127959053103006	3.6873213053479	2.74359139279939	0.846898909336405	0.878975620312577	no	1.2806712662759e-05	pos	no
liver	Labelled in health	Cre -ve	Bax	0.0191325792935825	0.00109356135334177	15.7751478355054	4.62260799194131	1.90128827675556e-05	3.15250469591407e-05	yes	0.0180390179402407	pos	yes
liver	Labelled in health	Cre -ve	Baz1a	0.0245276455002293	0.000598795650699204	12.9572173832038	12.8051402241022	2.18966109768211e-05	3.53285872825808e-05	yes	0.0239288498495301	pos	yes
liver	Labelled in health	Cre -ve	Baz1b	0.0262524364240201	0.000714444516866138	42.9335555766252	42.0812873404103	2.67762569360417e-06	9.55866492994944e-06	yes	0.025537991907154	pos	yes
liver	Labelled in health	Cre -ve	Baz2a	0.0185966092128558	0.00010085728693898	13.7576001342572	11.9299800755852	2.02996490562729e-06	8.55628772103158e-06	yes	0.0184957519259168	pos	yes
liver	Labelled in health	Cre -ve	Baz2b	0.016577185551728	0.000212089077412512	8.94006707936453	7.50486756556872	3.83986059286544e-05	5.72353861034839e-05	yes	0.0163650964743155	pos	yes
liver	Labelled in health	Cre -ve	Bbc3	0.0280436506348224	0.000114382006793148	18.5899957313	17.000592656449	1.43837642228359e-06	7.57642375325691e-06	yes	0.0279292686280293	pos	yes
liver	Labelled in health	Cre -ve	Bbip1	0.0254261255236587	0.00207252679635027	11.3700737390838	9.75765129396656	2.1509431410433e-06	8.72973859081924e-06	yes	0.0233535987273084	pos	yes
liver	Labelled in health	Cre -ve	Bbox1	0.0340822358464192	0.0021587405675936	107.015201888489	125.626706759804	2.55279686747108e-06	9.4033803029219e-06	yes	0.0319234952788256	pos	yes
liver	Labelled in health	Cre -ve	Bbs1	0.0184986747175802	0	0.568910966764697	0.63001533340528	0.0173904959991223	0.0200478445173634	yes	0.0184986747175802	pos	yes
liver	Labelled in health	Cre -ve	Bbs10	0.0201556038388204	0	2.57286573609115	1.80634361619549	2.23348432493491e-07	3.78482438447311e-06	yes	0.0201556038388204	pos	yes
liver	Labelled in health	Cre -ve	Bbs2	0.0248373175873398	0.000136705399863294	1.02209508128666	1.7579587351271	0.000241633891666973	0.000312292745166466	yes	0.0247006121874765	pos	yes
liver	Labelled in health	Cre -ve	Bbs4	0.0163504435203658	0.00130434782608695	2.48154974157262	2.95155562388383	4.43335754136796e-05	6.48412538565719e-05	yes	0.0150460956942788	pos	yes
liver	Labelled in health	Cre -ve	Bbs5	0.0151852038907115	0	1.45537378731206	1.36125699731318	0.000603091808431906	0.00075102949817262	yes	0.0151852038907115	pos	yes
liver	Labelled in health	Cre -ve	Bbs7	0.0133924832878558	0	1.90811052339528	0.992465589420828	9.51316431593615e-05	0.000129729914936459	yes	0.0133924832878558	pos	yes
liver	Labelled in health	Cre -ve	Bbs9	0.0224643577305843	0.000390818512889758	3.16184610046108	4.30164229567916	8.77192562272098e-06	1.79473658466931e-05	yes	0.0220735392176945	pos	yes
liver	Labelled in health	Cre -ve	Bbx	0.0244166489815244	0	5.7280891688058	5.0768561503437	4.98941685512266e-09	1.88311311915646e-06	yes	0.0244166489815244	pos	yes
liver	Labelled in health	Cre -ve	Bcam	0.000730562495268377	0	2.23367315583957	0.971844366698736	0.0892992935144082	0.0989907540864638	no	0.000730562495268377	pos	no
liver	Labelled in health	Cre -ve	Bcap29	0.0228291345529837	0.00253541240475514	9.40659947400874	8.28126698708467	3.28177814229824e-05	4.98049213148025e-05	yes	0.0202937221482286	pos	yes
liver	Labelled in health	Cre -ve	Bcap31	0.0267457898120403	0.00223272259743501	119.747486298987	124.850133457131	2.22253635738126e-09	1.88311311915646e-06	yes	0.0245130672146053	pos	yes
liver	Labelled in health	Cre -ve	Bcar1	0.0250216947845964	0.000198376306893432	20.538982753924	27.0085811916613	6.3964117824423e-07	5.79075736076557e-06	yes	0.024823318477703	pos	yes
liver	Labelled in health	Cre -ve	Bcar3	0.032835481827101	0.000916560369809666	28.5484750935143	26.7125122471115	1.86117670823487e-06	8.2842518155936e-06	yes	0.0319189214572914	pos	yes
liver	Labelled in health	Cre -ve	Bcas2	0.0242135547800753	0.00073017939288294	29.3761293663026	23.8355969710339	2.03417624598971e-06	8.56192826701883e-06	yes	0.0234833753871924	pos	yes
liver	Labelled in health	Cre -ve	Bcas3	0.0243872814887742	0.000889303119158842	9.62416710127162	11.6988372928026	0.000164634921213464	0.000216773253160774	yes	0.0234979783696154	pos	yes
liver	Labelled in health	Cre -ve	Bcat2	0.0166398622153609	0.00101331496466413	5.78294470973605	7.13791820546657	0.000103979935645201	0.000140685679102247	yes	0.0156265472506967	pos	yes
liver	Labelled in health	Cre -ve	Bccip	0.0321846991739483	0.00267172768176716	23.641452907573	22.4738724946936	1.76040223008294e-05	2.96593563004786e-05	yes	0.0295129714921811	pos	yes
liver	Labelled in health	Cre -ve	Bcdin3d	0.0209489028536983	9.5969289827254e-05	4.92994830330078	4.96574198474272	4.75288536804975e-05	6.89226199357092e-05	yes	0.020852933563871	pos	yes
liver	Labelled in health	Cre -ve	Bche	0.0279654559866548	0.0020354019736636	43.0685968517644	61.2045636395679	9.68973516933036e-07	6.65990102214603e-06	yes	0.0259300540129912	pos	yes
liver	Labelled in health	Cre -ve	Bckdha	0.0295821498265424	0.00177636042680193	49.4187734570382	45.0258812097752	2.61660928542577e-06	9.48312030473552e-06	yes	0.0278057893997405	pos	yes
liver	Labelled in health	Cre -ve	Bckdhb	0.0302378233564699	0.00260042259624142	114.291725389552	118.557407511324	2.46816339665471e-06	9.28134973016686e-06	yes	0.0276374007602285	pos	yes
liver	Labelled in health	Cre -ve	Bckdk	0.0182770860053991	0.000147221199852778	7.35490513019231	8.20017850944009	6.63958689570397e-07	5.86523218023454e-06	yes	0.0181298648055463	pos	yes
liver	Labelled in health	Cre -ve	Bcl10	0.0251708872111589	0.000366542079299354	10.842195517732	9.30834582242267	2.80370877897579e-06	9.75090942611608e-06	yes	0.0248043451318596	pos	yes
liver	Labelled in health	Cre -ve	Bcl2	0.00103199174406604	0	3.20239232573949	2.95028206034126	0.239285131135187	0.257495600174364	no	0.00103199174406604	pos	no
liver	Labelled in health	Cre -ve	Bcl2a1a	0	0.000404040404040404	0.904780155347215	0.511334914492857	0.152695201457818	0.167414164953751	no	-0.000404040404040404	neg	no
liver	Labelled in health	Cre -ve	Bcl2l1	0.0214709572798942	0.000387686614448034	29.6144432717317	18.0356763532188	9.64666558273193e-06	1.91482591231364e-05	yes	0.0210832706654461	pos	yes
liver	Labelled in health	Cre -ve	Bcl2l11	0.0195727666964493	0.0011542834627941	7.85415036128402	5.46937838725461	1.59767161404921e-06	7.7867584531207e-06	yes	0.0184184832336552	pos	yes
liver	Labelled in health	Cre -ve	Bcl2l12	0.0216763701687368	0.000227186671715258	3.50862989772382	4.15034075957139	2.55227136981656e-07	3.94592408926244e-06	yes	0.0214491834970215	pos	yes
liver	Labelled in health	Cre -ve	Bcl2l13	0.0287139130864313	0.000973619542037812	26.4423326349084	28.3013068380231	6.17702199014438e-06	1.45432156165936e-05	yes	0.0277402935443935	pos	yes
liver	Labelled in health	Cre -ve	Bcl2l2	0.020265217713129	0.000656810083857112	8.85515702588508	8.78801054242388	1.53854860016133e-05	2.67222778871092e-05	yes	0.0196084076292719	pos	yes
liver	Labelled in health	Cre -ve	Bcl3	0.0276672764178887	0.00033105351452865	51.7919848419732	41.132443568837	2.26283446904626e-05	3.6263762934971e-05	yes	0.02733622290336	pos	yes
liver	Labelled in health	Cre -ve	Bcl6	0.0262084681657854	0.000650626940045743	71.3014004090984	34.1289451754501	4.6959492457458e-06	1.24463905790211e-05	yes	0.0255578412257397	pos	yes
liver	Labelled in health	Cre -ve	Bcl6b	0	0.000212089077412512	2.0468669252586	1.74211240238157	0.192167686533778	0.209152558754806	no	-0.000212089077412512	neg	no
liver	Labelled in health	Cre -ve	Bcl7a	0.0237365244543284	0.000473036132771036	4.29852816448551	5.34744989065307	8.9336907859572e-06	1.81480836942452e-05	yes	0.0232634883215574	pos	yes
liver	Labelled in health	Cre -ve	Bcl7b	0.0266640413068559	0.00219291610661465	17.9979453993892	12.5724654507364	5.71504768782225e-09	1.88311311915646e-06	yes	0.0244711252002413	pos	yes
liver	Labelled in health	Cre -ve	Bcl7c	0.0195222340773214	0.00115244716546568	32.5689059639258	34.6515344702369	6.95343455311953e-06	1.54636081852957e-05	yes	0.0183697869118557	pos	yes
liver	Labelled in health	Cre -ve	Bcl9	0.0124180133676403	0	2.41491686527761	1.93881539688298	0.00376078799887739	0.00447212619180153	yes	0.0124180133676403	pos	yes
liver	Labelled in health	Cre -ve	Bcl9l	0.0200721117634133	0.000414501605613732	18.9651114700592	19.2572106262905	2.87807876027006e-06	9.8695911456902e-06	yes	0.0196576101577996	pos	yes
liver	Labelled in health	Cre -ve	Bclaf1	0.0231464504269264	0.000457186156199456	36.433205646687	31.2360006746521	5.52886471784587e-06	1.36221718554615e-05	yes	0.0226892642707269	pos	yes
liver	Labelled in health	Cre -ve	Bclaf3	0.0261664933481526	0	1.63591951360947	2.00122384266373	0.000135704913187187	0.000180939884249583	yes	0.0261664933481526	pos	yes
liver	Labelled in health	Cre -ve	Bco1	0.0178964054834327	0.00163858923502444	17.3790872223673	14.0010000010687	6.91945312232567e-05	9.67052189214702e-05	yes	0.0162578162484082	pos	yes
liver	Labelled in health	Cre -ve	Bco2	0.0231815050537027	0.00127516405627004	10.2585173177846	10.0479081415951	0.000141652937950138	0.000188196948324303	yes	0.0219063409974327	pos	yes
liver	Labelled in health	Cre -ve	Bcor	0.0229688744943207	0.000139649898119658	4.71063825717537	4.3838945433506	1.87196033502327e-05	3.11427316028993e-05	yes	0.022829224596201	pos	yes
liver	Labelled in health	Cre -ve	Bcorl1	0.0153230053812866	0	6.945586818992	7.40138649701123	1.63953202375757e-05	2.80471035063006e-05	yes	0.0153230053812866	pos	yes
liver	Labelled in health	Cre -ve	Bcr	0.0174864899761167	0.000742812572598492	16.4705708398392	20.2925680420297	4.99400491289391e-06	1.28652131901586e-05	yes	0.0167436774035182	pos	yes
liver	Labelled in health	Cre -ve	Bcs1l	0.0245666558433678	0.00134817695871638	9.9176423159457	11.7001053889016	1.64254970629346e-05	2.80866339105121e-05	yes	0.0232184788846514	pos	yes
liver	Labelled in health	Cre -ve	Bdh1	0.0286891843375176	0.0014279362715748	127.420794666354	146.478881580501	1.23581372235323e-05	2.27218242683819e-05	yes	0.0272612480659428	pos	yes
liver	Labelled in health	Cre -ve	Bdh2	0.0234613491903677	0.00138072090142244	14.1670119936803	16.144774277981	1.82970302176299e-05	3.0567708506538e-05	yes	0.0220806282889452	pos	yes
liver	Labelled in health	Cre -ve	Bdnf	0.0217278759282595	0.00104359490274983	4.31431040847161	3.26228640164058	0.000274127972324612	0.000351998861371256	yes	0.0206842810255097	pos	yes
liver	Labelled in health	Cre -ve	Bdp1	0.0216854386746031	9.3023255813952e-05	6.34507339425055	6.18703588865666	1.28854178495985e-05	2.33994790931161e-05	yes	0.0215924154187891	pos	yes
liver	Labelled in health	Cre -ve	Becn1	0.0271738147563969	0.00204854175236839	61.5058413506079	60.517859622748	2.39802015675748e-06	9.1528659201246e-06	yes	0.0251252730040285	pos	yes
liver	Labelled in health	Cre -ve	Bend3	0.02289737151993	0.0013363418574663	4.49329009666897	5.28343769560392	8.53596531582429e-05	0.000117411385373443	yes	0.0215610296624637	pos	yes
liver	Labelled in health	Cre -ve	Bend7	0.0191335352413385	0	1.45169986416649	1.526356111206	2.19088435706062e-07	3.77277347346815e-06	yes	0.0191335352413385	pos	yes
liver	Labelled in health	Cre -ve	Bet1	0.0315312883935288	0.00167291641766954	41.3492626308326	33.5792878030102	3.9004429799611e-06	1.13232538531749e-05	yes	0.0298583719758593	pos	yes
liver	Labelled in health	Cre -ve	Bet1l	0.024598666213334	0.000358644252661766	36.8702332325018	32.5310755978799	8.70301954578705e-06	1.78516114586236e-05	yes	0.0242400219606723	pos	yes
liver	Labelled in health	Cre -ve	Bex3	0	0	1.453789389981	1.20542866893238	1	1	no	0	zero	no
liver	Labelled in health	Cre -ve	Bfar	0.0263844341711881	0.000714765159375783	128.332171111285	116.805715102647	2.46226442943161e-06	9.2704333540192e-06	yes	0.0256696690118123	pos	yes
liver	Labelled in health	Cre -ve	Bgn	0.000227807341323739	0.000380613792026946	78.6864784503636	65.4924158631982	0.0387284191698846	0.0438157513767107	yes	-0.000152806450703207	neg	no
liver	Labelled in health	Cre -ve	Bhlhb9	0.0169444594331988	0	0.923346450900687	0.826230629053833	0.00110163054259799	0.00134888916977586	yes	0.0169444594331988	pos	yes
liver	Labelled in health	Cre -ve	Bhlhe40	0.0282936201028336	0.00037381882986908	58.5690250774192	54.1817018346341	9.80192758463642e-06	1.93570206774132e-05	yes	0.0279198012729645	pos	yes
liver	Labelled in health	Cre -ve	Bhlhe41	0.0236718298037444	0	2.48670067100067	2.0256114901384	4.45372415505764e-06	1.21455941268101e-05	yes	0.0236718298037444	pos	yes
liver	Labelled in health	Cre -ve	Bhmt	0.0340574529675203	0.00454340713755998	2033.10564203787	2905.7819198016	2.61838344279211e-06	9.48378323855422e-06	yes	0.0295140458299603	pos	yes
liver	Labelled in health	Cre -ve	Bhmt2	0.026695272747963	0.00173764621998476	125.779746105495	148.908540069006	2.49158670332182e-06	9.324870801757e-06	yes	0.0249576265279782	pos	yes
liver	Labelled in health	Cre -ve	Bicc1	0.000596962872153797	0	5.81487388584485	7.50195149496555	0.00421899819107572	0.00500402571518633	yes	0.000596962872153797	pos	yes
liver	Labelled in health	Cre -ve	Bicd2	0.0206723585630127	0.00026441282403599	16.8399204318915	12.4601784668508	4.2400922011412e-06	1.18226664415446e-05	yes	0.0204079457389767	pos	yes
liver	Labelled in health	Cre -ve	Bicdl1	0.0331753281084423	0.000386100386100386	1.5291976243832	1.24679777259496	0.0039778858762942	0.0047222786221917	yes	0.032789227722342	pos	yes
liver	Labelled in health	Cre -ve	Bicra	0.0153973443200388	0.000187090739008418	1.90829809484455	2.04279132103603	0.00136731101298269	0.00166581636087016	yes	0.0152102535810304	pos	yes
liver	Labelled in health	Cre -ve	Bicral	0.0180511239259338	0.000115673799884326	7.60642304808703	9.35019871728974	1.09699906024957e-06	6.94605789770474e-06	yes	0.0179354501260495	pos	yes
liver	Labelled in health	Cre -ve	Bid	0.0271068985007796	0.000712471443131772	12.0886664004082	10.6490561459686	1.91030750470008e-06	8.35395843760393e-06	yes	0.0263944270576478	pos	yes
liver	Labelled in health	Cre -ve	Bik	0.0205017151341131	9.5693779904306e-05	3.7094242838744	4.67508878041551	6.10363923602002e-06	1.44614151646509e-05	yes	0.0204060213542088	pos	yes
liver	Labelled in health	Cre -ve	Bin1	0.019542206568469	0.00117092779300055	10.792584800393	8.6314439383233	0.000184946428279993	0.000242073287042662	yes	0.0183712787754685	pos	yes
liver	Labelled in health	Cre -ve	Bin2	0.00106407479710423	0.00082109275541331	10.9682480531189	9.19572209755008	0.855103293393426	0.887104548063502	no	0.00024298204169092	pos	no
liver	Labelled in health	Cre -ve	Bin3	0.0175159914090964	0.0004253948946976	6.87252023647107	7.29520528336223	2.71593522856378e-06	9.60936418061153e-06	yes	0.0170905965143988	pos	yes
liver	Labelled in health	Cre -ve	Birc2	0.0201957048088538	0.0002661685236525	15.2149739691697	14.3982788620294	3.6844520502612e-06	1.09920958916297e-05	yes	0.0199295362852013	pos	yes
liver	Labelled in health	Cre -ve	Birc3	0.0146532076942833	0.00057308066012727	10.6980307971673	12.0467770542784	0.000129048099507317	0.000172585363640438	yes	0.0140801270341561	pos	yes
liver	Labelled in health	Cre -ve	Birc5	0.0153491630325633	0	0.701384788718366	0.835229673174436	0.0012321923007939	0.00150597069880686	yes	0.0153491630325633	pos	yes
liver	Labelled in health	Cre -ve	Birc6	0.0264199405265781	0.000504107942841526	27.9108795587742	27.5620160194427	2.68265288355697e-05	4.1860482225421e-05	yes	0.0259158325837366	pos	yes
liver	Labelled in health	Cre -ve	Bivm	0.0225759852877882	0.000936902549457612	7.68631624296374	9.23831061102499	0.000266402204627776	0.000342595132070675	yes	0.0216390827383306	pos	yes
liver	Labelled in health	Cre -ve	Blcap	0.0238143198803724	0.000487189135272899	37.7498725739836	38.824382649051	1.34107999428752e-06	7.38709497777598e-06	yes	0.0233271307450995	pos	yes
liver	Labelled in health	Cre -ve	Blm	0.0246322466981748	0	1.1141155861217	0.828815004630645	2.12081686065196e-06	8.68939881740665e-06	yes	0.0246322466981748	pos	yes
liver	Labelled in health	Cre -ve	Blmh	0.0267544712146906	0.00132127649897817	62.6974998474087	52.0338541613468	1.91683667819545e-05	3.17475242518963e-05	yes	0.0254331947157124	pos	yes
liver	Labelled in health	Cre -ve	Blnk	0.0177347726718529	0	2.06171144158522	1.39659819859399	0.000254999246103861	0.000328746594587716	yes	0.0177347726718529	pos	yes
liver	Labelled in health	Cre -ve	Bloc1s1	0.026749616153205	0.00207937663091143	110.273495929199	114.714181971713	7.22214474820726e-08	2.589895919938e-06	yes	0.0246702395222936	pos	yes
liver	Labelled in health	Cre -ve	Bloc1s2	0.0304469808744486	0.000488664110991678	10.5011845515785	6.34692295335407	5.27793082566664e-07	5.36426158594221e-06	yes	0.029958316763457	pos	yes
liver	Labelled in health	Cre -ve	Bloc1s3	0.0260002356122892	0.000469742174150038	8.80743622279293	8.12014930056273	1.22283183837387e-05	2.25462575613558e-05	yes	0.0255304934381391	pos	yes
liver	Labelled in health	Cre -ve	Bloc1s4	0.0248253281289772	0.0004350437842258	27.9846797916831	22.5796256348195	4.05977902528859e-06	1.15412749776866e-05	yes	0.0243902843447514	pos	yes
liver	Labelled in health	Cre -ve	Bloc1s5	0.0239594092577563	0.000439854778586548	27.9138811724016	31.6737488172738	4.60984050022134e-06	1.23648287044641e-05	yes	0.0235195544791698	pos	yes
liver	Labelled in health	Cre -ve	Bloc1s6	0.0217785147823731	0.000158639528795654	13.076497804423	12.3775402751055	7.20834005048254e-06	1.5800166501026e-05	yes	0.0216198752535774	pos	yes
liver	Labelled in health	Cre -ve	Blvra	0.0270062672399606	0.00243993693310848	13.3898267649409	12.1594745415037	4.86280281937138e-06	1.26786486564256e-05	yes	0.0245663303068522	pos	yes
liver	Labelled in health	Cre -ve	Blvrb	0.0327837903612667	0.00341096538676859	217.630727445139	139.164209449288	2.5068810266967e-07	3.94221923987132e-06	yes	0.0293728249744981	pos	yes
liver	Labelled in health	Cre -ve	Blzf1	0.0269620836680346	0.00020564269292387	11.9709577841029	9.66357631382782	3.23992126119947e-06	1.04051288941624e-05	yes	0.0267564409751107	pos	yes
liver	Labelled in health	Cre -ve	Bmf	0.0228031204106087	0	1.18245075565354	3.19403623360645	0.00124789799255967	0.00152429550397735	yes	0.0228031204106087	pos	yes
liver	Labelled in health	Cre -ve	Bmi1	0.0256534990383234	0.00114141529739299	26.5319178712301	23.1938432107479	2.89257000826195e-05	4.46277951054652e-05	yes	0.0245120837409304	pos	yes
liver	Labelled in health	Cre -ve	Bmp1	0.0252281602752463	0.00137646321279806	62.4290406441284	64.2237676794326	1.70928230370991e-05	2.89736073042298e-05	yes	0.0238516970624483	pos	yes
liver	Labelled in health	Cre -ve	Bmp10	0.00107908227622329	0.00158943124498466	5.46298637036236	3.29721791658159	0.7391417557658	0.770154696567162	no	-0.00051034896876137	neg	no
liver	Labelled in health	Cre -ve	Bmp2	0.000469906212397189	0.000350679183397164	34.4534532469716	36.0356904668737	0.435470732342986	0.458430727680685	no	0.000119227029000024	pos	no
liver	Labelled in health	Cre -ve	Bmp2k	0.0170317518890263	6.2774639045824e-05	4.31387619344303	4.65223816360799	2.35993781285672e-05	3.75789740047559e-05	yes	0.0169689772499805	pos	yes
liver	Labelled in health	Cre -ve	Bmp4	0.00652654986583776	0.000551022654703372	10.4877560930814	11.8501952711057	0.0268955556899909	0.0306818857139143	yes	0.00597552721113439	pos	yes
liver	Labelled in health	Cre -ve	Bmp5	0.00104106265918794	0.0003659174072138	7.07490477267542	5.89215634420819	0.284598389227738	0.302921046485815	no	0.00067514525197414	pos	no
liver	Labelled in health	Cre -ve	Bmp6	0.00214982746319779	0.000846740050804402	4.82490168692392	4.55055133056665	0.253305322243428	0.271333522748173	no	0.00130308741239339	pos	no
liver	Labelled in health	Cre -ve	Bmp7	0.0250251951881265	0.000512820512820512	2.68538699179939	2.33041248318584	6.98945246013972e-06	1.55183865179287e-05	yes	0.024512374675306	pos	yes
liver	Labelled in health	Cre -ve	Bmper	0	0.00277777777777777	0.67273891350397	0.510891042526603	0.169709451645677	0.185658651212966	no	-0.00277777777777777	neg	no
liver	Labelled in health	Cre -ve	Bmpr1a	0.0238255342949416	0.000298461272485543	20.8541407881458	22.2570258421358	6.55212326494935e-07	5.8363312715227e-06	yes	0.0235270730224561	pos	yes
liver	Labelled in health	Cre -ve	Bmpr2	0.0167572887991452	0.000902048588224324	37.5456708088271	38.3815128404414	3.63705960227681e-06	1.0938031302605e-05	yes	0.0158552402109209	pos	yes
liver	Labelled in health	Cre -ve	Bms1	0.0267603911540142	0.000707073837208124	16.6793003271037	16.4259732320633	3.1437894339348e-06	1.03005835351496e-05	yes	0.0260533173168061	pos	yes
liver	Labelled in health	Cre -ve	Bmt2	0.0224462497636039	0.000337959524504026	18.9739057961948	17.4018631380132	7.94464433268198e-06	1.67729650098422e-05	yes	0.0221082902390999	pos	yes
liver	Labelled in health	Cre -ve	Bmyc	0.021628418553272	0.00023590469450342	14.0677904587061	10.8282640729438	1.89189574853045e-06	8.34865395183583e-06	yes	0.0213925138587686	pos	yes
liver	Labelled in health	Cre -ve	Bnip1	0.0237454611447536	0.000251241310824228	10.2551466595875	9.04039898522058	6.66235266110534e-07	5.86523218023454e-06	yes	0.0234942198339294	pos	yes
liver	Labelled in health	Cre -ve	Bnip2	0.0215300434644778	0.000513510974940012	62.7877728982115	62.8910962328727	1.40131148159397e-05	2.48973511113432e-05	yes	0.0210165324895378	pos	yes
liver	Labelled in health	Cre -ve	Bnip3	0.031455395218181	0.00319406728171273	178.028863727697	195.758182508553	2.29199410074069e-06	8.95462788621076e-06	yes	0.0282613279364683	pos	yes
liver	Labelled in health	Cre -ve	Bnip3l	0.0319105281845687	0.00243979225682519	146.361208202427	149.997908405	2.97910737962281e-06	1.00221362857577e-05	yes	0.0294707359277435	pos	yes
liver	Labelled in health	Cre -ve	Bod1	0.0240674843364596	0.00121051500696107	30.7021896284699	30.0321595713244	3.13937929513544e-05	4.79577101089511e-05	yes	0.0228569693294986	pos	yes
liver	Labelled in health	Cre -ve	Bod1l	0.0252210304284201	0.000682261208576998	3.3853952295784	4.01491615516423	9.5717298011797e-06	1.90363287134168e-05	yes	0.0245387692198431	pos	yes
liver	Labelled in health	Cre -ve	Bok	0.0175802512635828	0.000330125401909884	13.8660697655833	11.6535123939531	1.04773267511242e-06	6.85454088218442e-06	yes	0.0172501258616729	pos	yes
liver	Labelled in health	Cre -ve	Bola1	0.0319720773921237	0.00261748222339567	30.6801209476275	28.7007774107811	1.64351857725032e-06	7.87409221898062e-06	yes	0.029354595168728	pos	yes
liver	Labelled in health	Cre -ve	Bola2	0.0227570060000969	0.00256319623917427	60.2342017638225	42.5066571449386	5.65447601609304e-06	1.37966479146929e-05	yes	0.0201938097609226	pos	yes
liver	Labelled in health	Cre -ve	Bola3	0.032921330967605	0.00282299422056714	95.7264806311224	94.4180501539548	2.84990453966852e-07	4.11768025610288e-06	yes	0.0300983367470379	pos	yes
liver	Labelled in health	Cre -ve	Bop1	0.0265925478751989	0.00221255328732542	20.9330010702954	19.6051775893603	0.000171144801829484	0.00022482323537662	yes	0.0243799945878735	pos	yes
liver	Labelled in health	Cre -ve	Bora	0.0159950786606312	0	1.15846117607641	0.702945631181229	0.000297777113659667	0.000380888850179551	yes	0.0159950786606312	pos	yes
liver	Labelled in health	Cre -ve	Borcs5	0.0207873736517033	0.00080675286154738	7.06404442419994	7.87194427434522	2.59293034977197e-05	4.06466725003707e-05	yes	0.0199806207901559	pos	yes
liver	Labelled in health	Cre -ve	Borcs6	0.0210639272221488	0.00103226996029823	19.5387514166733	19.3871897426082	1.93939831892753e-06	8.41344300236394e-06	yes	0.0200316572618505	pos	yes
liver	Labelled in health	Cre -ve	Borcs7	0.0247510287692891	0.00164322683696696	17.7419596911988	17.7041132568081	1.23616355054732e-05	2.27218242683819e-05	yes	0.0231078019323222	pos	yes
liver	Labelled in health	Cre -ve	Borcs8	0.0247562961852988	0.00196407454359996	22.5048547955155	20.1630821014127	7.1321328141927e-06	1.57028118110781e-05	yes	0.0227922216416988	pos	yes
liver	Labelled in health	Cre -ve	Bpgm	0.0261164891070434	0.000741748168647448	14.4768841042817	14.1107562740473	4.45080392406731e-07	4.99092970600963e-06	yes	0.025374740938396	pos	yes
liver	Labelled in health	Cre -ve	Bphl	0.0329661156698384	0.0021659180892937	91.909088951409	128.487878003737	8.52117659976703e-07	6.39172577979621e-06	yes	0.0308001975805447	pos	yes
liver	Labelled in health	Cre -ve	Bpnt1	0.0321987712615329	0.00271187951555199	45.6791209410336	40.1316314078504	2.31842380708094e-06	9.00182794149992e-06	yes	0.0294868917459809	pos	yes
liver	Labelled in health	Cre -ve	Bptf	0.0190655327833618	0.000412899733257206	33.6002630387411	34.2525637365567	1.87533076334085e-07	3.51477086462625e-06	yes	0.0186526330501046	pos	yes
liver	Labelled in health	Cre -ve	Braf	0.0226818010738073	0.00050378220833772	13.9950262316537	16.0879489125266	1.0913729537684e-05	2.08547060098097e-05	yes	0.0221780188654696	pos	yes
liver	Labelled in health	Cre -ve	Brap	0.0292238190844029	0.00129496036023303	116.595359715758	125.536998371873	7.6333323732277e-07	6.14564960917127e-06	yes	0.0279288587241699	pos	yes
liver	Labelled in health	Cre -ve	Brat1	0.0175520508865342	0.00011648223645894	4.98837469648235	5.48768045811153	2.36069587789705e-05	3.75844729057472e-05	yes	0.0174355686500753	pos	yes
liver	Labelled in health	Cre -ve	Brca1	0.0134812546007674	0	0.991847314264796	1.5995972409118	2.51174917872356e-05	3.95718348009315e-05	yes	0.0134812546007674	pos	yes
liver	Labelled in health	Cre -ve	Brca2	0.0138877186147489	0	0.850723637105394	1.09040170327274	0.00167028742797942	0.00202273962628413	yes	0.0138877186147489	pos	yes
liver	Labelled in health	Cre -ve	Brcc3	0.0261298167130278	0.0020675487522997	15.4332286747227	14.0535898147674	0.000558804582307001	0.00069740871333886	yes	0.0240622679607281	pos	yes
liver	Labelled in health	Cre -ve	Brd1	0.0266235087872155	0.000439660876877204	12.6157162776064	14.6372467592066	1.90704341033451e-05	3.16028881568015e-05	yes	0.0261838479103383	pos	yes
liver	Labelled in health	Cre -ve	Brd2	0.0261069888629769	0.000345986549889398	114.019361552587	87.3765926332342	1.37997080922364e-05	2.46062109886997e-05	yes	0.0257610023130875	pos	yes
liver	Labelled in health	Cre -ve	Brd3	0.0229360355101552	0.000433277249386896	41.4746099041348	51.4683651616138	4.48947566750626e-06	1.21901024958257e-05	yes	0.0225027582607683	pos	yes
liver	Labelled in health	Cre -ve	Brd3os	0.0187061849841701	0	0.498152184569261	0.436609878715146	0.0575235533205729	0.0645954550712416	no	0.0187061849841701	pos	no
liver	Labelled in health	Cre -ve	Brd4	0.0224895387975999	0.000720763414860086	62.3576272289033	61.7625476755117	1.42663952173171e-05	2.5245758757485e-05	yes	0.0217687753827398	pos	yes
liver	Labelled in health	Cre -ve	Brd7	0.0282757913492629	0.00131935979030536	22.7841360524472	24.1834128307622	7.70183328050259e-06	1.64550020265483e-05	yes	0.0269564315589576	pos	yes
liver	Labelled in health	Cre -ve	Brd8	0.0289470525837947	0.000226087812534494	13.9723870536029	17.0745196914603	6.18838203589438e-07	5.74172539365599e-06	yes	0.0287209647712602	pos	yes
liver	Labelled in health	Cre -ve	Brd9	0.0150632575771845	0.000908870258193082	6.04983588574311	6.44667854290049	0.00266365439794056	0.00318878783001421	yes	0.0141543873189914	pos	yes
liver	Labelled in health	Cre -ve	Brdt	0.0207577046928955	0.000380287476948654	2.55164496252172	2.20430308445294	0.000421023650466096	0.000530881737698395	yes	0.0203774172159469	pos	yes
liver	Labelled in health	Cre -ve	Brf1	0.0219211869352926	0.000970181631367972	7.0636646832048	7.80534860427882	8.84340293839337e-07	6.49013153189398e-06	yes	0.0209510053039246	pos	yes
liver	Labelled in health	Cre -ve	Brf2	0.0253245897372079	0.000658979523857936	8.60519247575176	8.07515454590455	6.62312917926273e-05	9.29671453330331e-05	yes	0.02466561021335	pos	yes
liver	Labelled in health	Cre -ve	Bri3	0.0248317094078311	0.00149774455027914	152.414600321886	161.939664133686	8.3460537963825e-06	1.73248959535707e-05	yes	0.0233339648575519	pos	yes
liver	Labelled in health	Cre -ve	Bri3bp	0.0286272101673123	0.00162027383309907	43.7695063976336	36.6079566216929	6.50323667318017e-06	1.49036147120011e-05	yes	0.0270069363342133	pos	yes
liver	Labelled in health	Cre -ve	Brip1	0.0263725881165567	0.00111607142857142	1.23625247987003	1.04891060108443	9.73218197352818e-05	0.000132519544350532	yes	0.0252565166879853	pos	yes
liver	Labelled in health	Cre -ve	Brix1	0.0290230771322575	0.000448524348896103	36.4046699104216	31.2498356535687	6.05960135992778e-06	1.44112262661313e-05	yes	0.0285745527833614	pos	yes
liver	Labelled in health	Cre -ve	Brk1	0.0254240736393724	0.00189910748371152	72.1565938357239	61.376487644988	2.46466350594182e-06	9.27360763599321e-06	yes	0.0235249661556609	pos	yes
liver	Labelled in health	Cre -ve	Brms1	0.0234323268983253	0.00072139303482587	5.75878680537537	5.63890635056529	3.46413551294838e-06	1.07126590760795e-05	yes	0.0227109338634994	pos	yes
liver	Labelled in health	Cre -ve	Brms1l	0.019716338472911	0.000419469872846076	3.58626756687833	3.06823398211522	4.76581878106159e-07	5.11788827659947e-06	yes	0.0192968686000649	pos	yes
liver	Labelled in health	Cre -ve	Brox	0.0225995644882374	0.000827865344088776	32.5814245799393	35.9880056714686	3.83878727414911e-06	1.1204295863824e-05	yes	0.0217716991441486	pos	yes
liver	Labelled in health	Cre -ve	Brpf1	0.0194584870452945	0.000655702024745936	11.2776343494268	11.2661286928931	3.38096231806389e-05	5.11434909026923e-05	yes	0.0188027850205486	pos	yes
liver	Labelled in health	Cre -ve	Brpf3	0.0286422807420611	0.00157120453785228	18.0828892639049	18.2182646619267	6.74784575559347e-05	9.45320095235951e-05	yes	0.0270710762042088	pos	yes
liver	Labelled in health	Cre -ve	Brwd1	0.0223507757744744	0.000476126526391962	18.2913900348296	19.0088688539731	2.66984688447141e-05	4.16988664346163e-05	yes	0.0218746492480825	pos	yes
liver	Labelled in health	Cre -ve	Brwd3	0.0254386726205096	0.000807929682551956	8.02509084507516	6.66967780779631	3.65218134164205e-05	5.47459778576122e-05	yes	0.0246307429379576	pos	yes
liver	Labelled in health	Cre -ve	Bscl2	0.0295437966648238	0.00243673120600536	60.2298447289933	51.8060444856791	1.47821343584064e-06	7.63502225692007e-06	yes	0.0271070654588185	pos	yes
liver	Labelled in health	Cre -ve	Bsdc1	0.0276497602365025	0.000773341812900696	34.190152794604	29.0292150832273	9.05764642150039e-06	1.83243627536125e-05	yes	0.0268764184236018	pos	yes
liver	Labelled in health	Cre -ve	Bsg	0.027170915315653	0.002282503336008	309.709878365663	216.475528234486	1.61407493020595e-08	1.98356657635098e-06	yes	0.024888411979645	pos	yes
liver	Labelled in health	Cre -ve	Bst1	0.00467289719626168	0	1.00078677659766	0.270884985159343	0.279202481224726	0.297576321190874	no	0.00467289719626168	pos	no
liver	Labelled in health	Cre -ve	Bst2	0.0283717638860998	0.00185839554830209	73.3369631891397	43.6864634070589	8.73440722128869e-08	2.75405446600575e-06	yes	0.0265133683377977	pos	yes
liver	Labelled in health	Cre -ve	Btaf1	0.0285149226655975	0.000673243472205978	19.1637612446351	16.8232431469985	2.67568588408694e-06	9.5577392083657e-06	yes	0.0278416791933915	pos	yes
liver	Labelled in health	Cre -ve	Btbd1	0.0257966848911664	0.00172599267896285	39.1024721946152	34.388732232136	7.05447175413406e-05	9.84191284050539e-05	yes	0.0240706922122035	pos	yes
liver	Labelled in health	Cre -ve	Btbd10	0.0144448657722974	0	1.87559837197649	1.51413452380801	8.19369572679258e-05	0.000113120210240236	yes	0.0144448657722974	pos	yes
liver	Labelled in health	Cre -ve	Btbd11	0	0	1.09132919372634	0.82514391192655	1	1	no	0	zero	no
liver	Labelled in health	Cre -ve	Btbd2	0.0221626154611392	0.000394545437299208	9.81964538844605	10.2183970005773	1.28235918161223e-05	2.33441072767529e-05	yes	0.02176807002384	pos	yes
liver	Labelled in health	Cre -ve	Btbd3	0.0151092745260872	0.000835421888053466	3.20433514728416	3.16235235374762	0.000280717008899996	0.000360033004743701	yes	0.0142738526380337	pos	yes
liver	Labelled in health	Cre -ve	Btbd6	0.0273648096497565	0.00094263260976859	7.11254278923688	8.47769034273655	7.60230590588156e-05	0.000105481883829715	yes	0.0264221770399879	pos	yes
liver	Labelled in health	Cre -ve	Btbd7	0.0201079627077425	0.000146141118923978	10.3701925161391	10.3576851207854	1.05153367133557e-06	6.86433809546548e-06	yes	0.0199618215888185	pos	yes
liver	Labelled in health	Cre -ve	Btbd8	0.028821790054096	0.00228136882129277	1.64488161389242	0.932904797056351	0.00245961855478396	0.0029504531722879	yes	0.0265404212328032	pos	yes
liver	Labelled in health	Cre -ve	Btbd9	0.0209568210756052	0.000419853458387844	19.0849148942095	16.6013925027269	5.55941304987657e-05	7.92593569967755e-05	yes	0.0205369676172173	pos	yes
liver	Labelled in health	Cre -ve	Btc	0.0256792760426993	0	1.09818089850257	0.855387795587816	1.79180716238126e-05	3.00665143179248e-05	yes	0.0256792760426993	pos	yes
liver	Labelled in health	Cre -ve	Btd	0.0326917683319082	0.00192510831959992	43.9054781131198	46.303391584338	2.37580026053818e-06	9.1088900307543e-06	yes	0.0307666600123083	pos	yes
liver	Labelled in health	Cre -ve	Btf3	0.0326337083572445	0.00312125163280762	215.880642928453	181.344198725554	4.13912323812214e-06	1.16639122927697e-05	yes	0.0295124567244368	pos	yes
liver	Labelled in health	Cre -ve	Btf3l4	0.0248486880707916	0.00207137565747792	5.43824589303387	6.14016265664738	0.000235675008973812	0.000304921969713213	yes	0.0227773124133137	pos	yes
liver	Labelled in health	Cre -ve	Btg1	0.0270012080602635	0.000431021012944082	54.765075086104	51.8779516768163	8.1392268776912e-07	6.27552292251482e-06	yes	0.0265701870473194	pos	yes
liver	Labelled in health	Cre -ve	Btg2	0.028098731163303	0.000208406704305628	125.755546727729	29.983197754131	3.80899021862304e-06	1.11637972475994e-05	yes	0.0278903244589974	pos	yes
liver	Labelled in health	Cre -ve	Btg3	0.0346095998872435	0	2.00609457686994	0.71964968859046	7.51031533662711e-05	0.000104314797031689	yes	0.0346095998872435	pos	yes
liver	Labelled in health	Cre -ve	Btk	0	0	0.718235688552612	0.511159141635173	1	1	no	0	zero	no
liver	Labelled in health	Cre -ve	Btnl9	0.00120664559308807	0.000501340612249964	10.9366479588005	11.1323034957991	0.282544976467436	0.300923527474253	no	0.000705304980838106	pos	no
liver	Labelled in health	Cre -ve	Btrc	0.028428541729379	0.000126742712294042	3.97270046940539	4.46721252262387	3.1446160641283e-06	1.03005835351496e-05	yes	0.0283017990170849	pos	yes
liver	Labelled in health	Cre -ve	Bub3	0.021643420651305	0.000818477989075822	28.6962880822415	30.0824844660457	8.12013169280402e-06	1.70079019114785e-05	yes	0.0208249426622292	pos	yes
liver	Labelled in health	Cre -ve	Bud13	0.019316640795864	9.8716683119446e-05	3.92307257031923	3.42223203150384	1.09860702958933e-05	2.09345512060868e-05	yes	0.0192179241127445	pos	yes
liver	Labelled in health	Cre -ve	Bud23	0.0258808969407897	0.00178716367067301	45.0387973469817	47.2297762504543	4.1641247902315e-05	6.14083477663732e-05	yes	0.0240937332701166	pos	yes
liver	Labelled in health	Cre -ve	Bud31	0.027759701155943	0.00113688749034522	73.3071064795902	60.7221822335732	1.03446349308841e-05	2.0062396266373e-05	yes	0.0266228136655978	pos	yes
liver	Labelled in health	Cre -ve	Bysl	0.0242899789548215	0.000339802962928142	21.4083607567549	15.3750968371109	3.09280904157091e-06	1.02009639666644e-05	yes	0.0239501759918933	pos	yes
liver	Labelled in health	Cre -ve	Bzw1	0.0278884320820229	0.00233269467999535	105.498597586904	101.471927684323	4.08862115888778e-05	6.04744561532974e-05	yes	0.0255557374020275	pos	yes
liver	Labelled in health	Cre -ve	Bzw2	0.01730206048942	0.000298316777342824	9.26716476095344	8.5722712444291	6.68123124543602e-06	1.51177441999995e-05	yes	0.0170037437120772	pos	yes
liver	Labelled in health	Cre -ve	C030006K11Rik	0.0215633927344564	0.000790975132228348	27.0188022650611	29.4248211839787	2.95447955690677e-06	9.97942655662473e-06	yes	0.0207724176022281	pos	yes
liver	Labelled in health	Cre -ve	C130026I21Rik	0	0.00300751879699248	0.406521436180585	0.577674819930879	0.217978661971952	0.235973630978628	no	-0.00300751879699248	neg	no
liver	Labelled in health	Cre -ve	C130050O18Rik	0.00040551500405515	0	0.630268003449025	0.416781205792911	0.337372701686217	0.357052526333988	no	0.00040551500405515	pos	no
liver	Labelled in health	Cre -ve	C130074G19Rik	0.0222889404753834	0.00036592046896694	65.4693530795	72.7509477720478	1.69585944198037e-06	7.94288587363692e-06	yes	0.0219230200064165	pos	yes
liver	Labelled in health	Cre -ve	C1d	0.0303632229633139	0.00246801090790636	45.3592080893481	33.9169801099709	1.14899771682379e-05	2.15997422233538e-05	yes	0.0278952120554075	pos	yes
liver	Labelled in health	Cre -ve	C1galt1	0.0283527330245801	0.00100840086780886	36.1061446784488	32.1344209561152	5.01619948913025e-07	5.22210462099848e-06	yes	0.0273443321567713	pos	yes
liver	Labelled in health	Cre -ve	C1galt1c1	0.027836296457769	0.00225901188273976	20.61730061401	17.3982784531696	1.32867260978829e-06	7.35714775191001e-06	yes	0.0255772845750293	pos	yes
liver	Labelled in health	Cre -ve	C1qa	0.000499186203252638	0.000309890531112764	83.6095861842512	75.3779998369414	0.103226398810624	0.114005250979583	no	0.000189295672139874	pos	no
liver	Labelled in health	Cre -ve	C1qb	0.000506578247128965	0.000276187110798402	61.870703171103	60.047607536563	0.984744202471179	1	no	0.000230391136330563	pos	no
liver	Labelled in health	Cre -ve	C1qbp	0.0317019013320467	0.0029309013114625	103.623373319285	99.5718005242205	3.93290365969604e-06	1.13704127149107e-05	yes	0.0287710000205842	pos	yes
liver	Labelled in health	Cre -ve	C1qc	0.00030638032048696	0.000278917775078308	52.6467833573881	42.8407113770128	0.649179434038129	0.67849354263345	no	2.7462545408652e-05	pos	no
liver	Labelled in health	Cre -ve	C1qtnf1	0.00797814828692517	0.000638977635782746	2.84724868812673	2.51376519921927	0.00317992736395761	0.00379274906727784	yes	0.00733917065114242	pos	yes
liver	Labelled in health	Cre -ve	C1qtnf12	0.0118817522329336	0.00294117647058823	2.97363876276287	2.29064241584185	0.00457426689283926	0.00541354858644202	yes	0.0089405757623454	pos	yes
liver	Labelled in health	Cre -ve	C1qtnf2	0	0	0.875883507686691	0.586736625486591	1	1	no	0	zero	no
liver	Labelled in health	Cre -ve	C1qtnf5,Mfrp	0.00176449390008086	0	1.81645936367669	2.01030557317405	0.0706620738851614	0.0789401987545571	no	0.00176449390008086	pos	no
liver	Labelled in health	Cre -ve	C1qtnf6	0.0035035035035035	0	0.678132630881131	0.242750539120584	0.326416008266364	0.345855894980894	no	0.0035035035035035	pos	no
liver	Labelled in health	Cre -ve	C1qtnf9	0.0261369454917842	0.00091324200913242	0.626876650987766	0.478576119305568	0.253627539971187	0.27162985412907	no	0.0252237034826518	pos	no
liver	Labelled in health	Cre -ve	C1ra	0.0240181345902534	0.00173977959818354	227.047796514752	191.059545586615	1.10488084150922e-07	3.02071196569003e-06	yes	0.0222783549920698	pos	yes
liver	Labelled in health	Cre -ve	C1rb	0.0326214060092576	0.00387756426300323	1.53312868572568	1.43775280581797	0.0218935765839888	0.0251127244881781	yes	0.0287438417462544	pos	yes
liver	Labelled in health	Cre -ve	C1rl	0.0247351785345567	0.0010906940198078	411.107643867611	358.721880582786	3.21598519973941e-06	1.03844297828329e-05	yes	0.0236444845147489	pos	yes
liver	Labelled in health	Cre -ve	C1s1	0.0270929410541923	0.00152189070782756	297.380879721605	325.257706447008	7.04183176358549e-08	2.58127095643048e-06	yes	0.0255710503463648	pos	yes
liver	Labelled in health	Cre -ve	C2	0.0217991476087477	0.00132587426410585	71.7893538120795	111.864043747411	2.24739192794349e-07	3.78482438447311e-06	yes	0.0204732733446418	pos	yes
liver	Labelled in health	Cre -ve	C2cd2	0.0302257384942634	0.00185462914544884	160.45034925974	117.921908799737	3.6374459801616e-06	1.0938031302605e-05	yes	0.0283711093488145	pos	yes
liver	Labelled in health	Cre -ve	C2cd2l	0.0252474882592726	0.000523421903212364	39.6614416058744	34.2114409273196	4.02034708398988e-07	4.78112372014809e-06	yes	0.0247240663560602	pos	yes
liver	Labelled in health	Cre -ve	C2cd3	0.0225756791362375	0.000519835841313268	5.28651843975504	5.90873012043854	6.6793080290135e-05	9.36895171873864e-05	yes	0.0220558432949242	pos	yes
liver	Labelled in health	Cre -ve	C2cd4d	0.0291591514106844	0	0.901384276634355	1.43852863437625	2.09503938907987e-05	3.41019657487806e-05	yes	0.0291591514106844	pos	yes
liver	Labelled in health	Cre -ve	C2cd5	0.0239664344927619	0.00139164605093693	4.42330907128109	2.56608493234841	1.34339119822306e-06	7.38984320045098e-06	yes	0.0225747884418249	pos	yes
liver	Labelled in health	Cre -ve	C3	0.0266171225995559	0.00256281232161963	5429.00195035022	5504.91491770134	2.82609354385334e-08	2.02697878725542e-06	yes	0.0240543102779363	pos	yes
liver	Labelled in health	Cre -ve	C330007P06Rik	0.0274354732829978	0.00289715601642045	37.2182430099181	33.4931578693644	1.28799562671025e-05	2.33966898360046e-05	yes	0.0245383172665774	pos	yes
liver	Labelled in health	Cre -ve	C330018D20Rik	0.0207725877429689	0.000510895041863956	12.2038681704362	11.1708640842742	5.65886502572965e-06	1.37998508810756e-05	yes	0.0202616927011049	pos	yes
liver	Labelled in health	Cre -ve	C330021F23Rik	0.0406216358031882	0.00453514739229024	0.814987223920037	1.27841290466021	0.000421858760878657	0.000531840976168545	yes	0.036086488410898	pos	yes
liver	Labelled in health	Cre -ve	C3ar1	0	0	4.85952610918051	4.65378219706651	1	1	no	0	zero	no
liver	Labelled in health	Cre -ve	C4b	0.0221970908681662	0.00193633363226261	979.10184417205	933.057984723933	1.98802895724925e-07	3.60689576414172e-06	yes	0.0202607572359036	pos	yes
liver	Labelled in health	Cre -ve	C4bp	0.0308040157761589	0.00233534735803843	733.667145900066	632.308666956908	5.80949264000132e-08	2.43835043200055e-06	yes	0.0284686684181205	pos	yes
liver	Labelled in health	Cre -ve	C5ar1	0.00101163378856853	0.000223214285714284	1.80004744874407	1.27754006332088	0.936192354215498	0.967523223708057	no	0.000788419502854246	pos	no
liver	Labelled in health	Cre -ve	C5ar2	0.000527552591036652	0	7.95485713372648	6.58960372041123	0.0324231368275185	0.0368557631407725	yes	0.000527552591036652	pos	yes
liver	Labelled in health	Cre -ve	C6	0.0262509744572496	0.00222808883346204	134.727039081757	205.124759154586	2.82282469599205e-09	1.88311311915646e-06	yes	0.0240228856237876	pos	yes
liver	Labelled in health	Cre -ve	C730034F03Rik	0.0153811473776502	0	0.949386232757329	0.953691335069106	0.0188205402173791	0.0216628852251022	yes	0.0153811473776502	pos	yes
liver	Labelled in health	Cre -ve	C77080	0.0272476907857486	0.000707987821466326	29.6562241089675	36.4881195305372	2.85542569439232e-06	9.8325697047183e-06	yes	0.0265397029642823	pos	yes
liver	Labelled in health	Cre -ve	C87436	0.0198998950581484	0.00070089365893709	8.47514089716265	8.99851702874093	3.47359354851642e-06	1.07126590760795e-05	yes	0.0191990013992113	pos	yes
liver	Labelled in health	Cre -ve	C8a	0.0294456952405773	0.00175002982710166	956.080593180894	1076.86765812788	1.8650278085615e-07	3.50135754500698e-06	yes	0.0276956654134756	pos	yes
liver	Labelled in health	Cre -ve	C8b	0.029208951027952	0.00218570735885777	253.572861849013	349.299728432034	7.88823671365265e-08	2.67597498008326e-06	yes	0.0270232436690943	pos	yes
liver	Labelled in health	Cre -ve	C8g	0.0222642856465863	0.00172773210435705	365.218473318873	481.305889144693	1.28197555686995e-07	3.0996244701602e-06	yes	0.0205365535422293	pos	yes
liver	Labelled in health	Cre -ve	C9	0.0257138040230061	0.00209022768668981	532.704950775877	786.873654555979	4.27526762500042e-07	4.91658009493365e-06	yes	0.0236235763363163	pos	yes
liver	Labelled in health	Cre -ve	Caap1	0.0197004859407987	0.000850106361160252	5.60559099112669	5.88998031454983	3.42480803531191e-06	1.06466162865049e-05	yes	0.0188503795796384	pos	yes
liver	Labelled in health	Cre -ve	Cab39	0.0239088989115707	0.000556609422082718	38.1612251023465	31.5376151263189	2.62813884112715e-06	9.50092905608072e-06	yes	0.023352289489488	pos	yes
liver	Labelled in health	Cre -ve	Cab39l	0.025715789401666	0.00219035140563335	68.9790567007661	78.7317706424556	3.32551955457929e-06	1.05280665083753e-05	yes	0.0235254379960326	pos	yes
liver	Labelled in health	Cre -ve	Cabcoco1	0.0188929164465955	0	0.58329571010536	0.582517690280883	0.000405192142039901	0.000511912064983107	yes	0.0188929164465955	pos	yes
liver	Labelled in health	Cre -ve	Cabin1	0.0157817247388457	0.00066669930799352	8.25808196071625	9.12332019163074	4.26384512128227e-06	1.18634454019388e-05	yes	0.0151150254308522	pos	yes
liver	Labelled in health	Cre -ve	Cables1	0	0	0.627135115540091	0.827699914030406	1	1	no	0	zero	no
liver	Labelled in health	Cre -ve	Cables2	0.0215372371644812	0.000631474636067158	17.625387800862	24.8391659119489	7.37215637224796e-07	6.09404327026323e-06	yes	0.020905762528414	pos	yes
liver	Labelled in health	Cre -ve	Cabyr	0.0262468047267648	0.000153491941673062	2.02192193619143	2.83385582038268	0.000127975195531756	0.000171265783174866	yes	0.0260933127850918	pos	yes
liver	Labelled in health	Cre -ve	Cacfd1	0.0229646782144712	0.00135018980877932	27.6486819387992	25.9079403161403	1.29785462095329e-05	2.3518435819038e-05	yes	0.0216144884056918	pos	yes
liver	Labelled in health	Cre -ve	Cachd1	0.000753775696123998	0	2.22852932344362	1.50991591782517	0.0951766239292587	0.105310067505501	no	0.000753775696123998	pos	no
liver	Labelled in health	Cre -ve	Cacna1a	0.00558987999980099	0.000595238095238094	3.42247714677264	3.03509321379853	0.000404484850429646	0.000511126833151848	yes	0.0049946419045629	pos	yes
liver	Labelled in health	Cre -ve	Cacna2d1	0	0	1.03694620121857	0.806705268589522	1	1	no	0	zero	no
liver	Labelled in health	Cre -ve	Cacnb1	0.00615204942736588	0	0.541696072109647	0.473552832022878	0.066360454314541	0.0742668871870556	no	0.00615204942736588	pos	no
liver	Labelled in health	Cre -ve	Cacnb3	0	0	0.501259122264701	0.707541325298513	1	1	no	0	zero	no
liver	Labelled in health	Cre -ve	Cactin	0.0225312468859712	0.000343832193571514	13.2349486131013	13.3871043596114	1.45133080238075e-05	2.55839443424704e-05	yes	0.0221874146923997	pos	yes
liver	Labelled in health	Cre -ve	Cacul1	0.0247386982414654	0.000453603494480864	77.0012253678477	76.2497030915518	5.33578379522966e-07	5.39004600331674e-06	yes	0.0242850947469846	pos	yes
liver	Labelled in health	Cre -ve	Cacybp	0.026698212375425	0.00065729082147407	54.6581342930197	43.553285897339	4.71743459019356e-06	1.24658135627204e-05	yes	0.0260409215539509	pos	yes
liver	Labelled in health	Cre -ve	Cad	0.0252857130218318	0.000524846527221372	13.6110025670018	11.4183753151604	1.18997945051903e-05	2.21287910299327e-05	yes	0.0247608664946104	pos	yes
liver	Labelled in health	Cre -ve	Cadm1	0.0167333647324932	0.000705378749440582	33.9899303660191	42.7034602467397	1.60150524036556e-06	7.7867584531207e-06	yes	0.0160279859830527	pos	yes
liver	Labelled in health	Cre -ve	Cadm3	0.000205761316872427	0	2.47852470101058	1.6686869280915	0.285223987620987	0.30353271426142	no	0.000205761316872427	pos	no
liver	Labelled in health	Cre -ve	Cadm4	0.0244417987197211	0.00152827435010101	8.73004657105846	4.7443902439386	2.52337757735848e-06	9.37614112285322e-06	yes	0.0229135243696201	pos	yes
liver	Labelled in health	Cre -ve	Cadps2	0.0229988929410512	0.00116366998615444	13.7090566554552	13.7973565933049	3.07642424855296e-05	4.70865139223822e-05	yes	0.0218352229548967	pos	yes
liver	Labelled in health	Cre -ve	Calcoco1	0.0233601484555149	0.000974088524201102	7.9350123799536	13.9158271878019	9.1795824845101e-05	0.00012553995320716	yes	0.0223860599313138	pos	yes
liver	Labelled in health	Cre -ve	Calcrl	0.000235591426131202	0.000586485291137826	17.555753878452	13.8982054047631	0.604044920223947	0.632263386816776	no	-0.000350893865006624	neg	no
liver	Labelled in health	Cre -ve	Cald1	0.0307309860681186	0.00166699503487582	185.076969623133	188.864403962148	9.18047426326951e-06	1.84850089895562e-05	yes	0.0290639910332428	pos	yes
liver	Labelled in health	Cre -ve	Calhm2	0	0.000567668272376092	1.99993835626038	1.84315139115418	0.0726127914635964	0.0810662615197218	no	-0.000567668272376092	neg	no
liver	Labelled in health	Cre -ve	Calm1	0.0272193545272252	0.00248594646703062	814.977739575745	881.026618099075	1.62761739292064e-06	7.84078129724933e-06	yes	0.0247334080601945	pos	yes
liver	Labelled in health	Cre -ve	Calm2	0.0254626643188115	0.000754418984922209	114.563909712217	103.308501906902	4.69102694213957e-06	1.24425992768811e-05	yes	0.0247082453338893	pos	yes
liver	Labelled in health	Cre -ve	Calm3	0.0233937000764473	0.000700057519455258	69.5648915200676	56.474136086986	3.98741833229321e-06	1.14530184387795e-05	yes	0.022693642556992	pos	yes
liver	Labelled in health	Cre -ve	Calml4	0	0	1.79314949814787	1.56990896669196	1	1	no	0	zero	no
liver	Labelled in health	Cre -ve	Caln1	0.0170152158806468	0.000303758695216202	3.60300018153539	4.81075286250148	0.000123568334618531	0.000165628533526694	yes	0.0167114571854306	pos	yes
liver	Labelled in health	Cre -ve	Calr	0.0289992426637674	0.00174837567766849	995.967477217572	1072.64387969616	3.43671269457271e-06	1.06681289894028e-05	yes	0.0272508669860989	pos	yes
liver	Labelled in health	Cre -ve	Calr3	0.0199559794118017	0.0106937380381465	2.45026431302372	1.61328626538569	0.057774776759249	0.0648653422784448	no	0.00926224137365524	pos	no
liver	Labelled in health	Cre -ve	Calu	0.0278659062337933	0.00167318449672275	56.3174969316337	44.997099314597	2.1868246271196e-06	8.79748550633333e-06	yes	0.0261927217370705	pos	yes
liver	Labelled in health	Cre -ve	Camk1	0.0137846098829007	0.000942811030451056	10.0513944626295	9.266697076373	5.15586648298714e-05	7.40813988394488e-05	yes	0.0128417988524497	pos	yes
liver	Labelled in health	Cre -ve	Camk1d	0.0271001378699909	0.00117527467625235	54.3680364929366	50.4160227894293	1.04017446705291e-05	2.01313194467781e-05	yes	0.0259248631937385	pos	yes
liver	Labelled in health	Cre -ve	Camk2b	0.026359291087215	0.00219517316787787	5.87506558418579	7.50280450862777	9.86444587821208e-06	1.9445046282171e-05	yes	0.0241641179193372	pos	yes
liver	Labelled in health	Cre -ve	Camk2d	0.0096731014449828	0.000585840120481378	4.5215028735652	5.75257430115275	0.000529033335813945	0.000661708012896351	yes	0.00908726132450142	pos	yes
liver	Labelled in health	Cre -ve	Camk2g	0.0241814755510578	0.000414760358844136	9.34176429803344	9.17475528191944	1.76116784607826e-05	2.96680620763889e-05	yes	0.0237667151922137	pos	yes
liver	Labelled in health	Cre -ve	Camk2n1	0.0180395517957766	0.000897999600563124	222.947086506035	279.6820118062	4.12096951929553e-06	1.16457934257949e-05	yes	0.0171415521952135	pos	yes
liver	Labelled in health	Cre -ve	Camk2n2	0.011887097424057	0.000864702000848166	4.83956015410385	3.4885507311692	5.46090600747592e-05	7.80244297953579e-05	yes	0.0110223954232088	pos	yes
liver	Labelled in health	Cre -ve	Camkk2	0.0177340793417061	0.00102776429951641	18.3061037564047	20.3467629505878	0.00010484001170727	0.000141768909761845	yes	0.0167063150421897	pos	yes
liver	Labelled in health	Cre -ve	Caml	0.0262862095979124	0.000462572750599624	19.114706134711	18.4870846884637	1.77641389305367e-06	8.13791452928509e-06	yes	0.0258236368473127	pos	yes
liver	Labelled in health	Cre -ve	Camsap1	0.0209901272605611	0.00031176490296523	15.7127630420142	13.2122626465376	5.78302201305474e-07	5.58619306285352e-06	yes	0.0206783623575959	pos	yes
liver	Labelled in health	Cre -ve	Camsap2	0.0252195893586555	0.000408019744971128	11.5848354471844	12.4964164289551	6.58615548373399e-06	1.50022880500877e-05	yes	0.0248115696136844	pos	yes
liver	Labelled in health	Cre -ve	Camsap3	0.0196539591906798	0.0001628664495114	7.18686136074928	7.03049546264821	1.80149702048154e-06	8.18161965741626e-06	yes	0.0194910927411684	pos	yes
liver	Labelled in health	Cre -ve	Camta1	0.0145006045571243	0.00113421550094517	2.17926229690849	1.87946491028042	0.000306308754319426	0.000391172096795325	yes	0.0133663890561792	pos	yes
liver	Labelled in health	Cre -ve	Camta2	0.0226500558956399	0.000359971202303814	9.6349279091313	9.26515446401456	1.14248601116083e-07	3.04416380317749e-06	yes	0.0222900846933361	pos	yes
liver	Labelled in health	Cre -ve	Cand1	0.0261476889701075	0.000897887776291905	46.9864045868071	42.3817229745159	3.41983679842098e-06	1.06426896994225e-05	yes	0.0252498011938156	pos	yes
liver	Labelled in health	Cre -ve	Cant1	0.0235809138583726	0.000167305849096852	22.9018487469395	19.4137279937754	5.92634770746254e-06	1.41959380693865e-05	yes	0.0234136080092758	pos	yes
liver	Labelled in health	Cre -ve	Canx	0.0304678178007997	0.00206786202391305	336.503208997408	300.835289912118	5.06005481943003e-07	5.25261606941712e-06	yes	0.0283999557768867	pos	yes
liver	Labelled in health	Cre -ve	Cap1	0.0261461991945171	0.00145665042747896	43.1624337537664	33.6770922243606	4.91446405816924e-06	1.27467760021435e-05	yes	0.0246895487670382	pos	yes
liver	Labelled in health	Cre -ve	Capg	0.00173574295296215	0	1.53907398862731	1.12843991901469	0.0820765417065928	0.0912727285327537	no	0.00173574295296215	pos	no
liver	Labelled in health	Cre -ve	Capn1	0.0174133632055893	0.0010370223575841	13.8752287404551	11.979312400922	6.22449785489598e-05	8.78995550649924e-05	yes	0.0163763408480052	pos	yes
liver	Labelled in health	Cre -ve	Capn10	0.0309260081516818	0.000784567641294806	22.3704360773188	22.1110600600421	6.70666315720556e-07	5.87387397750847e-06	yes	0.030141440510387	pos	yes
liver	Labelled in health	Cre -ve	Capn15	0.0226083994125614	0.000203688185919446	11.549858831475	11.82976140252	3.4985686101413e-06	1.07497213755035e-05	yes	0.022404711226642	pos	yes
liver	Labelled in health	Cre -ve	Capn2	0.0228025958531239	0.000803510745104154	57.8855977941677	59.775321830813	1.37530914388681e-05	2.45414446034892e-05	yes	0.0219990851080198	pos	yes
liver	Labelled in health	Cre -ve	Capn3	0.0182493261812821	0.00127388535031847	1.14125755289689	1.19273300579517	0.00922989243527038	0.0107683584054442	yes	0.0169754408309636	pos	yes
liver	Labelled in health	Cre -ve	Capn5	0.00415945660704734	0.000578034682080924	1.70223650572566	1.56869110590844	0.168620619893088	0.18448442304962	no	0.00358142192496642	pos	no
liver	Labelled in health	Cre -ve	Capn7	0.0250256114615883	0.00131813334360583	26.4752167074882	31.6528733499181	1.53473995125295e-05	2.66716725746248e-05	yes	0.0237074781179825	pos	yes
liver	Labelled in health	Cre -ve	Capn8	0.0245631224867931	0.00360225986305894	8.41737111356876	9.14769406241206	6.22245156921347e-05	8.78810695557163e-05	yes	0.0209608626237342	pos	yes
liver	Labelled in health	Cre -ve	Capns1	0.0210681687316317	0.00232345643793118	78.1594081723299	91.0391899089131	7.6412203869218e-07	6.14564960917127e-06	yes	0.0187447122937005	pos	yes
liver	Labelled in health	Cre -ve	Caprin1	0.0243327918218671	0.000579594168061208	114.416848329862	116.211074832592	1.40803216261015e-06	7.5262459705636e-06	yes	0.0237531976538059	pos	yes
liver	Labelled in health	Cre -ve	Capza1	0.0247903511071138	0.00037776036842148	27.9800651152815	21.9959030449201	1.81469192057655e-08	1.98742249010077e-06	yes	0.0244125907386924	pos	yes
liver	Labelled in health	Cre -ve	Capza2	0.0225443315043541	0.00134541021509172	56.693522468243	59.5064856631481	6.08818391331897e-06	1.44477707041135e-05	yes	0.0211989212892623	pos	yes
liver	Labelled in health	Cre -ve	Capzb	0.0260445336891369	0.00227570357886934	105.53979302824	92.0222504827938	1.95421794307063e-06	8.44437631457998e-06	yes	0.0237688301102675	pos	yes
liver	Labelled in health	Cre -ve	Car1	0.0300712458625795	0.00141260562787172	4.7933643594878	4.02692649981759	2.61486884049052e-05	4.09528794884338e-05	yes	0.0286586402347078	pos	yes
liver	Labelled in health	Cre -ve	Car14	0.0268283538208871	0.00152791932492526	10.8940113110727	19.7129839171803	1.24898122137557e-06	7.22010482967836e-06	yes	0.0253004344959618	pos	yes
liver	Labelled in health	Cre -ve	Car2	0.0209126959355678	0.00222019213889233	4.72399221337852	3.43146334073302	5.20188985203902e-05	7.46616821629201e-05	yes	0.0186925037966755	pos	yes
liver	Labelled in health	Cre -ve	Car3	0.0285174805079274	0.000989108909265806	898.70584758412	1392.43899429845	1.90949161051828e-06	8.35395843760393e-06	yes	0.0275283715986616	pos	yes
liver	Labelled in health	Cre -ve	Car5a	0.0143139564125052	0.000116081704492246	39.8225293549956	37.7417961113474	2.22933762624689e-05	3.58368425600762e-05	yes	0.014197874708013	pos	yes
liver	Labelled in health	Cre -ve	Car5b	0.0178799225135714	0.00197334671174313	5.40792647105722	4.56353299915973	0.000531539511783673	0.000664703208189402	yes	0.0159065758018283	pos	yes
liver	Labelled in health	Cre -ve	Car7	0.0276867101319887	0.000447427293064876	1.34583466362437	1.15442650419192	0.0014119625093775	0.00171845957849498	yes	0.0272392828389239	pos	yes
liver	Labelled in health	Cre -ve	Car8	0.0276416068144824	0.00131442693026333	71.9295760344965	65.987038529803	3.38559877007674e-06	1.06064222698873e-05	yes	0.0263271798842191	pos	yes
liver	Labelled in health	Cre -ve	Card10	0.0142450846324758	0.000167126153927132	6.39437317199128	7.47409116965654	0.000255620566134799	0.000329476335242951	yes	0.0140779584785486	pos	yes
liver	Labelled in health	Cre -ve	Card19	0.0241436473479681	0.000385753369540732	9.46043765925876	10.2671175564821	6.35099205225447e-06	1.473368363903e-05	yes	0.0237578939784274	pos	yes
liver	Labelled in health	Cre -ve	Card6	0.0198790282601992	0.000743208166260076	9.66839553864665	8.47007825016831	2.40300925589486e-05	3.8125742486712e-05	yes	0.0191358200939392	pos	yes
liver	Labelled in health	Cre -ve	Carf	0.0189357550695989	0.000965018094089264	1.74451457151235	1.83121669832511	1.59858400237838e-05	2.75164206618778e-05	yes	0.0179707369755096	pos	yes
liver	Labelled in health	Cre -ve	Carhsp1	0.0237509183892264	0.000892231917910208	70.7515345431114	77.0722174673924	4.41611943166704e-06	1.20789682481577e-05	yes	0.0228586864713162	pos	yes
liver	Labelled in health	Cre -ve	Carm1	0.0217794226843991	0.000841343963764522	13.4436082580289	16.2795055592854	1.79259864837177e-05	3.00742799276445e-05	yes	0.0209380787206346	pos	yes
liver	Labelled in health	Cre -ve	Carmil1	0.0293912777078129	0.000451049708022936	8.36363489737609	10.2138656668976	1.07708447833368e-06	6.90858510183077e-06	yes	0.0289402279997899	pos	yes
liver	Labelled in health	Cre -ve	Carnmt1	0.0298664465352561	0.00098694938409059	32.8112147850505	27.5560395335984	9.75546402537556e-07	6.67155084236814e-06	yes	0.0288794971511655	pos	yes
liver	Labelled in health	Cre -ve	Carns1	0.0159181691206796	0	1.09421174376735	1.23281300553713	0.00149295529828203	0.0018142549857806	yes	0.0159181691206796	pos	yes
liver	Labelled in health	Cre -ve	Cars	0.0261597899929377	0.000812980491932438	20.4292229858584	15.5905442692566	5.05082044236582e-06	1.29545684316452e-05	yes	0.0253468095010053	pos	yes
liver	Labelled in health	Cre -ve	Cars2	0.0225026605197646	0.00219584246733887	11.069218043303	9.48215400180232	0.00189325791800434	0.00228625614249941	yes	0.0203068180524257	pos	yes
liver	Labelled in health	Cre -ve	Casc3	0.023895230632957	0.0003819500004292	16.4808401776248	15.6305021523442	5.29940831766445e-06	1.32987257150653e-05	yes	0.0235132806325278	pos	yes
liver	Labelled in health	Cre -ve	Casc4	0.0232351608614621	0.00234421140304383	0.765605548755498	1.12174891074649	0.00363166514621269	0.00432202960691446	yes	0.0208909494584183	pos	yes
liver	Labelled in health	Cre -ve	Casd1	0.0238025016637136	0.000708939568410176	18.5805114219807	17.9588892542903	2.65830732516553e-06	9.5371345796526e-06	yes	0.0230935620953034	pos	yes
liver	Labelled in health	Cre -ve	Cask	0.0205294268221441	0.00177365204374979	12.5277609774022	11.777443584042	1.86796502885679e-05	3.10849408683135e-05	yes	0.0187557747783943	pos	yes
liver	Labelled in health	Cre -ve	Caskin2	0.0173000852741911	0.000748578851596436	13.8415081696692	9.77059754950212	7.04488946112253e-07	6.01682344173037e-06	yes	0.0165515064225946	pos	yes
liver	Labelled in health	Cre -ve	Casp1	0.000413060252281265	0	4.59903680954776	3.17634189118357	0.152393408452749	0.167098650423767	no	0.000413060252281265	pos	no
liver	Labelled in health	Cre -ve	Casp12	0.00329380764163372	0.000348027842227378	2.02838837944719	2.15259128037186	0.996016278434031	1	no	0.00294577979940634	pos	no
liver	Labelled in health	Cre -ve	Casp2	0.0165057502280981	0	3.08423905376292	3.77370304748552	2.60836316761869e-08	2.02697878725542e-06	yes	0.0165057502280981	pos	yes
liver	Labelled in health	Cre -ve	Casp3	0.0233219182986081	0.0015564220336578	27.4959704278234	26.1838701713858	2.73533446034738e-06	9.64080034516285e-06	yes	0.0217654962649503	pos	yes
liver	Labelled in health	Cre -ve	Casp4	0.00190898976035965	0	2.15890506130662	1.90285663589416	0.0916793037512127	0.101553508104679	no	0.00190898976035965	pos	no
liver	Labelled in health	Cre -ve	Casp6	0.0256421841338714	0.000880755648215254	16.5806385098979	20.3614428489985	1.96256353836096e-06	8.46373277035553e-06	yes	0.0247614284856561	pos	yes
liver	Labelled in health	Cre -ve	Casp7	0.0276774444147019	0.00125274420570184	17.1320785285887	14.0500132337073	2.81305971591121e-05	4.35815854089701e-05	yes	0.0264247002090001	pos	yes
liver	Labelled in health	Cre -ve	Casp8	0.0202766859221134	0.00159020366420389	27.1246516769476	33.4284315251672	2.01575120702573e-05	3.30505562417424e-05	yes	0.0186864822579095	pos	yes
liver	Labelled in health	Cre -ve	Casp8ap2	0.0166087671737109	0	2.39375792065172	2.18452084848341	4.39118519956825e-07	4.97718519164059e-06	yes	0.0166087671737109	pos	yes
liver	Labelled in health	Cre -ve	Casp9	0.0222595384621242	0.000335650476057428	13.1288078195762	17.4892792092252	5.77400600905128e-06	1.39578486367656e-05	yes	0.0219238879860668	pos	yes
liver	Labelled in health	Cre -ve	Cast	0.0220445462772756	0.000843335989231912	37.9837693509753	37.0366605174486	1.76671057194583e-05	2.97446186689186e-05	yes	0.0212012102880437	pos	yes
liver	Labelled in health	Cre -ve	Cat	0.0350868657775095	0.00355297930875398	2201.11017928435	2401.55363050861	2.14099995161608e-06	8.72205038389053e-06	yes	0.0315338864687555	pos	yes
liver	Labelled in health	Cre -ve	Catsper2	0.0230945942787323	0.000118413262285374	6.16798574017619	5.38195615518093	5.2358823166991e-06	1.32172209265255e-05	yes	0.0229761810164469	pos	yes
liver	Labelled in health	Cre -ve	Catsperd	0.0204068470133243	0	0.896143172301731	1.04543453073026	0.000150698132913338	0.000199436187890196	yes	0.0204068470133243	pos	yes
liver	Labelled in health	Cre -ve	Catsperg2	0	0	0.633262451141793	0.278708735714761	1	1	no	0	zero	no
liver	Labelled in health	Cre -ve	Cav1	0.0169073203168335	0.00107881637773874	4.46022169760187	5.3571937920395	5.23767730374509e-05	7.51481866401558e-05	yes	0.0158285039390948	pos	yes
liver	Labelled in health	Cre -ve	Cav2	0.0145593148484596	8.0955272212102e-05	10.091456730842	8.62186031125966	7.80573945679403e-09	1.94739815820083e-06	yes	0.0144783595762475	pos	yes
liver	Labelled in health	Cre -ve	Cavin1	0.000801734954369165	0.00026205622403372	19.5756526932381	16.6073840468136	0.0799479128458465	0.088972002718933	no	0.000539678730335445	pos	no
liver	Labelled in health	Cre -ve	Cavin2	0.00083750413583713	0.000262115478306324	21.9178839347214	20.4459964865253	0.0641364385205496	0.0718385968018184	no	0.000575388657530806	pos	no
liver	Labelled in health	Cre -ve	Cavin3	0	0	1.85829816969455	1.58114950144737	1	1	no	0	zero	no
liver	Labelled in health	Cre -ve	Cbarp	0.0118665593939369	0	1.2089317870651	0.510096094005603	0.0096764870960988	0.0112728426686374	yes	0.0118665593939369	pos	yes
liver	Labelled in health	Cre -ve	Cbfa2t2	0.0212738862795142	5.2314935914202e-05	5.99817270095765	6.85641285034316	1.29973464036505e-05	2.35470173788156e-05	yes	0.0212215713436	pos	yes
liver	Labelled in health	Cre -ve	Cbfa2t3	0.00144549454107339	0.000145454545454544	4.56278192530592	4.71119428529356	0.43804371281348	0.461017222032199	no	0.00130003999561885	pos	no
liver	Labelled in health	Cre -ve	Cbfb	0.0246993930174852	0.000387987923013976	20.6445123105953	16.1419756258428	3.42455132920715e-07	4.4330703213843e-06	yes	0.0243114050944712	pos	yes
liver	Labelled in health	Cre -ve	Cbl	0.0160585528401728	0.00040299366724237	6.84896183608083	6.74888879014426	4.32222268413934e-06	1.19288942799122e-05	yes	0.0156555591729304	pos	yes
liver	Labelled in health	Cre -ve	Cblb	0.016233300319004	0.00029105047708903	3.24704125473446	4.24566500767795	0.000376475333533429	0.000476844753556314	yes	0.0159422498419149	pos	yes
liver	Labelled in health	Cre -ve	Cblc	0.0243906893116588	0.00105115234646136	12.3426634113569	9.32735846232176	9.49216277730677e-05	0.000129473143729828	yes	0.0233395369651974	pos	yes
liver	Labelled in health	Cre -ve	Cbll1	0.026636814598633	0.00064978024747612	11.897495406145	9.01792143869198	8.391631977583e-05	0.000115639599043687	yes	0.0259870343511569	pos	yes
liver	Labelled in health	Cre -ve	Cbr1	0.0310119230784275	0.00269254997444046	86.8283405099741	84.348228198269	6.64447378953288e-06	1.50688979397321e-05	yes	0.0283193731039871	pos	yes
liver	Labelled in health	Cre -ve	Cbr3	0.020152787710535	0.00021308331557639	11.5766752692041	3.18026874240751	9.26840591286471e-05	0.000126652984616929	yes	0.0199397043949586	pos	yes
liver	Labelled in health	Cre -ve	Cbr4	0.0270468101092696	0.00199323935675714	24.2177615955782	27.8162022603742	3.01063886344326e-06	1.00607836423447e-05	yes	0.0250535707525125	pos	yes
liver	Labelled in health	Cre -ve	Cbs	0.0271471218252702	0.00195754717033511	261.003009284244	387.992287591555	5.29040043512167e-06	1.329294973113e-05	yes	0.025189574654935	pos	yes
liver	Labelled in health	Cre -ve	Cbwd1	0.0233684114023576	0.000132100396301188	4.64867015098452	2.82958383429467	1.66949600282586e-05	2.84250712093762e-05	yes	0.0232363110060564	pos	yes
liver	Labelled in health	Cre -ve	Cbx1	0.0269546780812949	0.000919566012091288	91.2528325542005	82.582853950601	3.32623309316621e-06	1.05280665083753e-05	yes	0.0260351120692036	pos	yes
liver	Labelled in health	Cre -ve	Cbx2	0.0162298655427117	0.000304878048780486	3.66886657978417	4.16454234426227	0.0010616369077403	0.00130165726602184	yes	0.0159249874939312	pos	yes
liver	Labelled in health	Cre -ve	Cbx3	0.0273034353247518	0.000812832208939568	75.584139002594	83.1096235169795	3.64880624926281e-06	1.09537708051883e-05	yes	0.0264906031158122	pos	yes
liver	Labelled in health	Cre -ve	Cbx4	0.0207815776632009	0.000301101430787443	22.0816927429947	25.1158748727845	3.97077031042825e-05	5.89801646109717e-05	yes	0.0204804762324135	pos	yes
liver	Labelled in health	Cre -ve	Cbx5	0.0229911697107206	0.00142824804350668	15.6525674021249	15.424464429161	1.80902451842462e-05	3.0285916094974e-05	yes	0.0215629216672139	pos	yes
liver	Labelled in health	Cre -ve	Cbx6	0.000957005207222048	0.000128900411710838	9.74245403729573	9.47125637374852	0.104507363110177	0.115377212954831	no	0.00082810479551121	pos	no
liver	Labelled in health	Cre -ve	Cbx7	0.0169887722813284	0	3.95722237431383	3.78639730224723	1.23758277192261e-05	2.2733836710306e-05	yes	0.0169887722813284	pos	yes
liver	Labelled in health	Cre -ve	Cbx8	0.0219047607011135	0.000396536572845538	5.27717294418691	6.432974693073	0.000483318752450707	0.000605927590367315	yes	0.0215082241282679	pos	yes
liver	Labelled in health	Cre -ve	Cby1	0.0223317502593406	0.000810387189968656	3.8798402700759	4.0202032035101	1.8467037634277e-05	3.07913118758682e-05	yes	0.021521363069372	pos	yes
liver	Labelled in health	Cre -ve	Cc2d1a	0.0149906400230517	0.000112803158488436	6.56623941574208	5.30802678373781	4.61018669621244e-05	6.70408996204127e-05	yes	0.0148778368645632	pos	yes
liver	Labelled in health	Cre -ve	Cc2d1b	0.0177088021741286	0.000510692530869286	8.36797768739664	8.80603592542903	6.69000771208456e-06	1.51294350446908e-05	yes	0.0171981096432593	pos	yes
liver	Labelled in health	Cre -ve	Cc2d2a	0.00576613388425663	0	0.999766024283358	1.18522350974274	0.0152424694915639	0.0176141770566594	yes	0.00576613388425663	pos	yes
liver	Labelled in health	Cre -ve	Ccar1	0.0272157581794942	0.00080902853311426	21.8502845285357	16.3189382022689	2.05218234818273e-06	8.58694563859896e-06	yes	0.02640672964638	pos	yes
liver	Labelled in health	Cre -ve	Ccar2	0.027624772529361	0.0001669449081803	1.83454761827362	1.92134272907829	0.00104148088707271	0.00127746986765864	yes	0.0274578276211807	pos	yes
liver	Labelled in health	Cre -ve	Ccbe1	0.000960614793467818	9.5693779904306e-05	2.25121479508114	2.35092095102296	0.940041216036508	0.971416670581289	no	0.000864921013563512	pos	no
liver	Labelled in health	Cre -ve	Ccdc102a	0	0	1.52450210033423	0.741618655177265	1	1	no	0	zero	no
liver	Labelled in health	Cre -ve	Ccdc107	0.0172582060980597	0.00480210139090705	50.7776358084318	43.3443416037958	9.11668550535269e-05	0.000124751338794403	yes	0.0124561047071527	pos	yes
liver	Labelled in health	Cre -ve	Ccdc115	0.027682261866367	0.000243801921872406	17.0570496182146	15.4135899719677	4.68868386045816e-06	1.24425992768811e-05	yes	0.0274384599444945	pos	yes
liver	Labelled in health	Cre -ve	Ccdc117	0.0265809574577117	0.00040848450541663	20.5134718575309	23.174901221329	8.08354026134436e-06	1.69671920220613e-05	yes	0.0261724729522951	pos	yes
liver	Labelled in health	Cre -ve	Ccdc12	0.021422485392871	0.00117671658060322	32.1755941660599	32.7656308857835	1.55046546594142e-05	2.68822521513043e-05	yes	0.0202457688122677	pos	yes
liver	Labelled in health	Cre -ve	Ccdc120	0.0242273941311687	0.00314960629921259	2.48496415891058	1.18810299827828	1.85232644329227e-05	3.08634766620685e-05	yes	0.0210777878319561	pos	yes
liver	Labelled in health	Cre -ve	Ccdc122	0.0206785914846366	0.00091315889949926	3.89778000174071	4.13910185102392	5.17419429269108e-06	1.31338151552124e-05	yes	0.0197654325851374	pos	yes
liver	Labelled in health	Cre -ve	Ccdc124	0.0191687804475862	0.0015908353686389	19.216908388787	20.4138785001566	1.6175136180817e-05	2.77580799417418e-05	yes	0.0175779450789473	pos	yes
liver	Labelled in health	Cre -ve	Ccdc125	0.0195381195037251	0.00010565240359218	8.14369728120237	8.60126506622868	1.35947470070524e-05	2.43427045702365e-05	yes	0.0194324671001329	pos	yes
liver	Labelled in health	Cre -ve	Ccdc126	0.0195937626368316	0.000154679040989944	2.60525021438262	1.73856964300115	0.00503529818503711	0.0059426489470933	yes	0.0194390835958416	pos	yes
liver	Labelled in health	Cre -ve	Ccdc127	0.0255872829036746	0.00044509781161815	21.7439137143641	19.3022376241355	1.80843237907317e-06	8.18394607386188e-06	yes	0.0251421850920564	pos	yes
liver	Labelled in health	Cre -ve	Ccdc130	0.0225332680699598	0.00064704429322161	5.55505500257085	6.70510546672655	2.42482435456486e-06	9.20213508640976e-06	yes	0.0218862237767382	pos	yes
liver	Labelled in health	Cre -ve	Ccdc134	0.0213606582756129	0.00105999274252381	6.23014949580017	4.21734295548512	0.000178115278935259	0.000233465375512237	yes	0.020300665533089	pos	yes
liver	Labelled in health	Cre -ve	Ccdc137	0.0201170813527647	0.00123534507658938	4.4493381226424	3.87531938306546	0.00188107123691943	0.00227246064093237	yes	0.0188817362761753	pos	yes
liver	Labelled in health	Cre -ve	Ccdc138	0.0167407931473495	0	2.12759852220856	1.89502345998847	1.51846387389161e-05	2.64483549146511e-05	yes	0.0167407931473495	pos	yes
liver	Labelled in health	Cre -ve	Ccdc14	0.0276842631259933	0	0.680905741833163	0.49628559729467	0.000144745172541115	0.000192026984606576	yes	0.0276842631259933	pos	yes
liver	Labelled in health	Cre -ve	Ccdc141	0.0248323297165243	0.000625669989988414	4.49584636985615	4.72895179046502	4.57773331992294e-05	6.6609596159035e-05	yes	0.0242066597265359	pos	yes
liver	Labelled in health	Cre -ve	Ccdc148	0.00232214427129681	0	1.27181291791589	1.32034828029444	0.0923996267385766	0.102332393451996	no	0.00232214427129681	pos	no
liver	Labelled in health	Cre -ve	Ccdc149	0.0212246129681764	0.00136825688045948	6.30667324257699	2.91634827240898	7.43690536071297e-05	0.000103403606555113	yes	0.019856356087717	pos	yes
liver	Labelled in health	Cre -ve	Ccdc151	0.0139464394897811	0.00187793427230046	2.47936367881879	1.5083841774431	0.00355925700834066	0.00423797258409956	yes	0.0120685052174806	pos	yes
liver	Labelled in health	Cre -ve	Ccdc152	0.0117126190775945	0.00185185185185185	0.262518266709382	0.254774795472111	0.284507017041496	0.302850834357442	no	0.00986076722574267	pos	no
liver	Labelled in health	Cre -ve	Ccdc157	0.0248111123982721	0.000659961812401084	9.58733248412036	13.264689382932	1.50051196152066e-06	7.64453516575572e-06	yes	0.024151150585871	pos	yes
liver	Labelled in health	Cre -ve	Ccdc158	0.0254191053231742	0	0.430446397757234	0.429277695347986	0.0172573981280553	0.0199001824210524	yes	0.0254191053231742	pos	yes
liver	Labelled in health	Cre -ve	Ccdc159	0.0253030371789381	0.00762491883596942	1.00821886722823	1.60118898654849	0.0149817457954635	0.0173179218271844	yes	0.0176781183429687	pos	yes
liver	Labelled in health	Cre -ve	Ccdc162	0.0244012390737278	0.00105633802816901	4.38108073308055	3.91484519327219	0.00025769141987471	0.000331930162622276	yes	0.0233449010455588	pos	yes
liver	Labelled in health	Cre -ve	Ccdc163	0.0177213597523645	0	3.64632633801983	4.7322644750286	1.51273151405886e-05	2.6385366765557e-05	yes	0.0177213597523645	pos	yes
liver	Labelled in health	Cre -ve	Ccdc166	0.0229775135145198	0.000446927374301674	2.72990051150197	2.26491389230324	6.27491025877751e-05	8.85904658114744e-05	yes	0.0225305861402181	pos	yes
liver	Labelled in health	Cre -ve	Ccdc167	0.0293151153692773	0.00139175315177403	9.61930227716866	13.3624056647998	4.37336784387135e-06	1.20061134728112e-05	yes	0.0279233622175033	pos	yes
liver	Labelled in health	Cre -ve	Ccdc17	0.0256865309359187	0.00298771522634968	2.70724187913199	2.2794702661055	2.47683782745628e-05	3.91200568481236e-05	yes	0.022698815709569	pos	yes
liver	Labelled in health	Cre -ve	Ccdc171	0.0176362706134062	0	1.33305069004998	1.48316326407731	0.00250254101830584	0.00300073321981748	yes	0.0176362706134062	pos	yes
liver	Labelled in health	Cre -ve	Ccdc174	0.0279387039570314	0.000214132762312632	9.54797388443201	9.83795483148713	4.54909269325975e-07	5.02550369820725e-06	yes	0.0277245711947188	pos	yes
liver	Labelled in health	Cre -ve	Ccdc181	0.0126431579762468	0.0015517586260177	4.03501097717397	5.12399090754954	0.00535548357102857	0.00631365484785486	yes	0.011091399350229	pos	yes
liver	Labelled in health	Cre -ve	Ccdc186	0.0230809755296842	0.000173210161662816	7.83005412593146	7.7247353606751	5.92560489537873e-07	5.65518097301156e-06	yes	0.0229077653680214	pos	yes
liver	Labelled in health	Cre -ve	Ccdc191	0.0195949022767056	0.000135685210312074	2.41512290986736	2.50548373091339	0.000149587657229896	0.000198076524570135	yes	0.0194592170663936	pos	yes
liver	Labelled in health	Cre -ve	Ccdc22	0.0219750300919754	0.000218749333062962	9.68767977609227	7.4277928819944	9.7799431723243e-05	0.000133063488887234	yes	0.0217562807589124	pos	yes
liver	Labelled in health	Cre -ve	Ccdc25	0.0205618681319421	0.000458622317993146	113.372897240872	97.0200442572255	4.50359256429965e-06	1.22076015082596e-05	yes	0.020103245813949	pos	yes
liver	Labelled in health	Cre -ve	Ccdc28a	0.0254331117344369	0.000436110449965046	11.3081575034302	15.2508349033544	1.23593493296505e-05	2.27218242683819e-05	yes	0.0249970012844719	pos	yes
liver	Labelled in health	Cre -ve	Ccdc28b	0.0144477739856039	0	5.88462247972771	5.12584491559891	0.000136519069210492	0.000181944018894126	yes	0.0144477739856039	pos	yes
liver	Labelled in health	Cre -ve	Ccdc3	0.00012121212121212	0	3.36875159410511	2.82246112753707	0.28352290616896	0.301884148417508	no	0.00012121212121212	pos	no
liver	Labelled in health	Cre -ve	Ccdc30	0.0254791194281144	0.000255972696245732	5.49281556147387	5.73494809532444	5.43391782211734e-05	7.77018959208717e-05	yes	0.0252231467318686	pos	yes
liver	Labelled in health	Cre -ve	Ccdc32	0.0181917067495399	0.000115440115440114	8.28462049167909	8.05955606013359	1.01136787134536e-06	6.78584136563023e-06	yes	0.0180762666340998	pos	yes
liver	Labelled in health	Cre -ve	Ccdc34	0.012792811282525	0	4.49692363587043	3.15279020320197	2.89592780339733e-05	4.46738183208181e-05	yes	0.012792811282525	pos	yes
liver	Labelled in health	Cre -ve	Ccdc43	0.0251099554988412	0.000598998745660586	10.0648828717961	8.6139694611286	2.51771747112158e-06	9.36529986179917e-06	yes	0.0245109567531806	pos	yes
liver	Labelled in health	Cre -ve	Ccdc47	0.0258158959930943	0.00139384449997213	77.6620520056108	79.0994735365349	1.16561045449103e-06	7.04350950933363e-06	yes	0.0244220514931222	pos	yes
liver	Labelled in health	Cre -ve	Ccdc50	0.025684697956514	0.00081448969976364	28.8389693705666	27.4942736448725	1.18837632727668e-06	7.08593425515029e-06	yes	0.0248702082567503	pos	yes
liver	Labelled in health	Cre -ve	Ccdc51	0.0245121651707144	0.00050370179503184	9.66889751527055	7.20099665461653	4.63114204032503e-07	5.05167571636277e-06	yes	0.0240084633756826	pos	yes
liver	Labelled in health	Cre -ve	Ccdc57	0.00996731118194436	0	1.14383470315049	1.32167051765791	0.00904838932580793	0.0105597024440602	yes	0.00996731118194436	pos	yes
liver	Labelled in health	Cre -ve	Ccdc58	0.0279818849034658	0.00111176291849146	52.7752579074588	54.0707393900328	2.17665939390958e-05	3.51807186107149e-05	yes	0.0268701219849743	pos	yes
liver	Labelled in health	Cre -ve	Ccdc59	0.0224319492647232	0.000472470773373576	17.1129124675496	14.7839542324592	1.71041638617942e-05	2.89851625295119e-05	yes	0.0219594784913496	pos	yes
liver	Labelled in health	Cre -ve	Ccdc6	0.0245957456928219	0.000817747127025468	21.410915701294	26.486929914296	5.15120883196573e-07	5.28224212491805e-06	yes	0.0237779985657964	pos	yes
liver	Labelled in health	Cre -ve	Ccdc61	0.0220426332909155	0.00106477373558118	2.66634149352705	2.5732175058089	0.000377671349695528	0.00047830880666922	yes	0.0209778595553344	pos	yes
liver	Labelled in health	Cre -ve	Ccdc62	0.0435034948596539	0.00226119636705292	0.368466118254027	0.472606250435947	2.18458773361056e-05	3.52753803639093e-05	yes	0.041242298492601	pos	yes
liver	Labelled in health	Cre -ve	Ccdc66	0.0215591573749293	0.00064717601189663	6.13238543214837	4.00021973590667	0.00013551193491672	0.00018070279272931	yes	0.0209119813630327	pos	yes
liver	Labelled in health	Cre -ve	Ccdc68	0.000659292518627727	0.000269179004037684	1.32732201210859	1.30298446227188	0.334033018309789	0.353675038039855	no	0.000390113514590043	pos	no
liver	Labelled in health	Cre -ve	Ccdc69	0.00435579272212935	0	0.21520485916591	0.326652918788731	0.0213778513091783	0.0245353348358757	yes	0.00435579272212935	pos	yes
liver	Labelled in health	Cre -ve	Ccdc71	0.0188374766307035	0.000746866081958046	15.006516158823	15.2586696922165	1.44352923228018e-05	2.54832918995271e-05	yes	0.0180906105487454	pos	yes
liver	Labelled in health	Cre -ve	Ccdc71l	0.0193546415440709	6.086427267194e-05	7.82959263521027	5.85273633799216	1.38656123052007e-05	2.46867959190428e-05	yes	0.019293777271399	pos	yes
liver	Labelled in health	Cre -ve	Ccdc73	0.0318998035738623	0.000452488687782804	3.70356170105386	2.77314875966819	6.61559830513803e-06	1.50308257469211e-05	yes	0.0314473148860795	pos	yes
liver	Labelled in health	Cre -ve	Ccdc77	0.0163719266238483	0.000151630022744502	4.67881943205632	4.26085050120689	0.000164278111582371	0.000216375148073134	yes	0.0162202966011038	pos	yes
liver	Labelled in health	Cre -ve	Ccdc8	0.00186781609195402	0	0.818402475450415	0.599449072563556	0.162245990503613	0.177656825905113	no	0.00186781609195402	pos	no
liver	Labelled in health	Cre -ve	Ccdc80	0.000246670500694155	0.000446979484236242	4.91447120946152	3.87905086548723	0.68358956324736	0.713581539005913	no	-0.000200308983542087	neg	no
liver	Labelled in health	Cre -ve	Ccdc82	0.0118015954216458	0.000118729593351142	3.89129198871792	3.57552346958384	2.03749060984124e-05	3.33317968230172e-05	yes	0.0116828658282946	pos	yes
liver	Labelled in health	Cre -ve	Ccdc84	0.0274705543411402	0.00054895309860468	23.8011812085371	25.5431075428645	9.811553632369e-07	6.69071620697017e-06	yes	0.0269216012425355	pos	yes
liver	Labelled in health	Cre -ve	Ccdc85c	0.0258584271819994	0.000996810533092698	14.7860816865554	15.7144661004193	8.27850990736796e-06	1.72304637996996e-05	yes	0.0248616166489067	pos	yes
liver	Labelled in health	Cre -ve	Ccdc86	0.0230200840465894	0.00060486681883367	20.2230512331892	14.8688871076616	1.93646300857334e-05	3.19925697327709e-05	yes	0.0224152172277557	pos	yes
liver	Labelled in health	Cre -ve	Ccdc88a	0.00520833333333333	0	0.900585835221548	1.13366952578552	0.238643651994961	0.256898070241121	no	0.00520833333333333	pos	no
liver	Labelled in health	Cre -ve	Ccdc88b	0	0	1.02157025728679	0.736858914996217	1	1	no	0	zero	no
liver	Labelled in health	Cre -ve	Ccdc88c	0.00336673130790777	0	1.27697728313136	1.71395789369903	0.0609965663898085	0.0684116551906772	no	0.00336673130790777	pos	no
liver	Labelled in health	Cre -ve	Ccdc9	0.0156013327338003	0.000551234276467582	9.86121693883178	11.2483412232278	2.98247846704283e-06	1.00241840583161e-05	yes	0.0150500984573327	pos	yes
liver	Labelled in health	Cre -ve	Ccdc90b	0.0243284343277228	0.000506407665637598	7.1907759034255	6.36291037570707	1.95197149249257e-05	3.22086104519814e-05	yes	0.0238220266620852	pos	yes
liver	Labelled in health	Cre -ve	Ccdc91	0.0286430848224743	0.00144928793582171	17.8874691029306	18.8913218114775	1.52541769138413e-07	3.37346546962872e-06	yes	0.0271937968866526	pos	yes
liver	Labelled in health	Cre -ve	Ccdc93	0.0184814424130033	0.000546388734722638	7.14334954055285	8.22304296152878	3.91021669584883e-06	1.13461010259294e-05	yes	0.0179350536782806	pos	yes
liver	Labelled in health	Cre -ve	Ccdc94	0.0165204973599644	0	1.37876800924212	0.878375342395235	0.0304363624190306	0.0346415964895297	yes	0.0165204973599644	pos	yes
liver	Labelled in health	Cre -ve	Ccdc97	0.0248431760852691	0.00064698380268029	17.0725570940473	16.1555768948306	5.59483621891155e-06	1.37194914069997e-05	yes	0.0241961922825888	pos	yes
liver	Labelled in health	Cre -ve	Cchcr1	0.0209730160445691	0	1.31083969775074	1.14180554245613	0.000276820204748438	0.000355226271999287	yes	0.0209730160445691	pos	yes
liver	Labelled in health	Cre -ve	Ccl19	0	0	0.456897661817293	0.701911238582905	1	1	no	0	zero	no
liver	Labelled in health	Cre -ve	Ccl2	0.000365096750638918	0	1.29001006607812	1.93676703770384	0.191324415181144	0.208296798666333	no	0.000365096750638918	pos	no
liver	Labelled in health	Cre -ve	Ccl21a	0	0	0.879718960761475	1.12590089785596	1	1	no	0	zero	no
liver	Labelled in health	Cre -ve	Ccl24	0	0.00182363249802068	3.28196336541404	3.30735771670309	0.0473342548369495	0.0533142131396048	no	-0.00182363249802068	neg	no
liver	Labelled in health	Cre -ve	Ccl25	0.0205371203267721	0.000865137576142702	9.05447780963258	7.68705576893403	8.49875003517607e-05	0.000116939975088651	yes	0.0196719827506294	pos	yes
liver	Labelled in health	Cre -ve	Ccl27a	0.0256942777996111	0.00176599914318707	11.8975073762396	12.0814339533411	6.63498292075128e-06	1.50617018501914e-05	yes	0.0239282786564241	pos	yes
liver	Labelled in health	Cre -ve	Ccl5	0	0	1.40213242550537	1.68651088379589	1	1	no	0	zero	no
liver	Labelled in health	Cre -ve	Ccl6	0.000586056607506048	0.000215712566189266	40.7689514731902	40.9626913748177	0.0529531710195558	0.0595304912339059	no	0.000370344041316782	pos	no
liver	Labelled in health	Cre -ve	Ccl9	0.0251276692342334	0.00134866691059312	75.3876114192819	125.963689924072	9.91427047402694e-06	1.94925220555398e-05	yes	0.0237790023236403	pos	yes
liver	Labelled in health	Cre -ve	Ccm2	0.0275358638753867	0.000901973032403572	13.8409268835482	13.1641862565347	6.37631512314422e-06	1.47698554737425e-05	yes	0.0266338908429831	pos	yes
liver	Labelled in health	Cre -ve	Ccm2l	0.00331865786689872	0	2.59915088578849	1.84005689212702	0.0303464178131571	0.0345425229500413	yes	0.00331865786689872	pos	yes
liver	Labelled in health	Cre -ve	Ccnc	0.0275687003459145	0.00193282829950886	16.4124692878766	17.8530382120913	1.94855317648885e-05	3.21700192018658e-05	yes	0.0256358720464056	pos	yes
liver	Labelled in health	Cre -ve	Ccnd1	0.0149628153465206	0.000601960625059594	26.9439989073946	29.0580668238838	0.000794362994865235	0.000981325204559395	yes	0.014360854721461	pos	yes
liver	Labelled in health	Cre -ve	Ccnd2	0.000428665735042268	0.000391429936711418	30.4921510685166	25.8181844525073	0.690632210917053	0.720680727841309	no	3.72357983308503e-05	pos	no
liver	Labelled in health	Cre -ve	Ccnd3	0.0198133116720654	0.000466504412850638	46.6578734239509	37.2331281911666	7.60816364205994e-06	1.63404163267305e-05	yes	0.0193468072592148	pos	yes
liver	Labelled in health	Cre -ve	Ccndbp1	0.0300034675990791	0.00179770706714489	13.1912666254699	11.5251022022295	3.9329073313391e-05	5.84906492695722e-05	yes	0.0282057605319342	pos	yes
liver	Labelled in health	Cre -ve	Ccne1	0.0154469079090412	0.00113475177304964	1.38103162651375	0.880536077050455	0.000508171552833061	0.000636014795229955	yes	0.0143121561359915	pos	yes
liver	Labelled in health	Cre -ve	Ccne2	0.0196961325163706	0	1.36296322269069	0.271321193845018	0.0233313548003959	0.0267207676038354	yes	0.0196961325163706	pos	yes
liver	Labelled in health	Cre -ve	Ccnf	0.0296637713015262	0.00026294576127057	23.9792489169895	26.1103231196723	6.88482376146208e-06	1.53763335332973e-05	yes	0.0294008255402557	pos	yes
liver	Labelled in health	Cre -ve	Ccng1	0.032591895148876	0.000815968915563238	103.953503409718	28.2173276529093	2.94323065963517e-07	4.1617211699705e-06	yes	0.0317759262333128	pos	yes
liver	Labelled in health	Cre -ve	Ccng2	0.017364184191663	0.000322027285030224	6.9800780076256	9.60454302545061	6.09626818400906e-06	1.44525689644765e-05	yes	0.0170421569066327	pos	yes
liver	Labelled in health	Cre -ve	Ccnh	0.0253423910963421	0.000757494407466854	32.2358683871659	28.6266441874263	4.58999866879335e-05	6.67717648669963e-05	yes	0.0245848966888753	pos	yes
liver	Labelled in health	Cre -ve	Ccni	0.0296755545272195	0.00295235472607767	143.843715288543	165.639578993467	3.65549774266554e-06	1.09634639910834e-05	yes	0.0267231998011418	pos	yes
liver	Labelled in health	Cre -ve	Ccnj	0.0121719818568336	0	2.74915517598978	1.67482695150472	0.000372061794537498	0.000471505059630765	yes	0.0121719818568336	pos	yes
liver	Labelled in health	Cre -ve	Ccnk	0.0268038201699957	0.000217991810836186	24.2856066247672	21.5265002598599	1.66569177051864e-06	7.90229559363231e-06	yes	0.0265858283591595	pos	yes
liver	Labelled in health	Cre -ve	Ccnl1	0.0240692937207267	0.000251632329430938	41.207575265701	35.6748439000301	4.79688918928163e-06	1.25750866805008e-05	yes	0.0238176613912958	pos	yes
liver	Labelled in health	Cre -ve	Ccnl2	0.0274272071178595	0.000697172760107724	90.756937813765	83.7503703607465	6.59530820234104e-06	1.50074501423917e-05	yes	0.0267300343577518	pos	yes
liver	Labelled in health	Cre -ve	Ccno	0.0171300236964288	0	0.747200856725438	0.579032347943728	0.0221816760255483	0.0254358420610424	yes	0.0171300236964288	pos	yes
liver	Labelled in health	Cre -ve	Ccnt1	0.0254806582395431	0.000659787315569565	47.3388719951362	47.5687215922279	2.09552396916063e-05	3.41051962211834e-05	yes	0.0248208709239735	pos	yes
liver	Labelled in health	Cre -ve	Ccnt2	0.0232079876213072	0.00013059054867731	22.7394125351737	19.6956192962582	4.23963469937293e-06	1.18226664415446e-05	yes	0.0230773970726299	pos	yes
liver	Labelled in health	Cre -ve	Ccny	0.0255621347054027	0.00171312649504877	36.8807837480573	34.8690956900375	2.63046166969574e-05	4.11592322168197e-05	yes	0.023849008210354	pos	yes
liver	Labelled in health	Cre -ve	Ccnyl1	0.0171058666137066	0.000414355119777648	3.83226423932319	3.88312463533646	2.56955517358818e-05	4.03492262800304e-05	yes	0.016691511493929	pos	yes
liver	Labelled in health	Cre -ve	Ccp110	0.0225842514583351	0	2.92732482823138	1.10492228703489	5.13836778332513e-06	1.30734992480759e-05	yes	0.0225842514583351	pos	yes
liver	Labelled in health	Cre -ve	Ccpg1,Gm44503	0.0244820038010473	0.00207350197031756	62.706118536698	74.8653283249637	7.44175785821144e-08	2.61668889881653e-06	yes	0.0224085018307298	pos	yes
liver	Labelled in health	Cre -ve	Ccpg1os	0.0313143818102018	0.00168292724870076	5.73197094229806	7.99049152843798	8.41954215044851e-05	0.000115970582890393	yes	0.0296314545615011	pos	yes
liver	Labelled in health	Cre -ve	Ccr2	0.000878344586146535	0	1.82872219862634	0.892672199712663	0.125201090845702	0.137675000265754	no	0.000878344586146535	pos	no
liver	Labelled in health	Cre -ve	Ccr5	0.000252061244989593	0	22.1932278015004	10.5702975024118	0.111410235478044	0.122804698252107	no	0.000252061244989593	pos	no
liver	Labelled in health	Cre -ve	Ccrl2	0.0209925497883205	0	1.07883086931412	1.2996910909717	0.0205979787381244	0.0236676216077158	yes	0.0209925497883205	pos	yes
liver	Labelled in health	Cre -ve	Ccs	0.0275908915039251	0.0022799263578151	145.748725044551	166.867141734784	2.05265155653575e-06	8.58694563859896e-06	yes	0.02531096514611	pos	yes
liver	Labelled in health	Cre -ve	Ccser2	0.0259222710649901	0.000449614570727008	24.2294059032211	28.1495271799285	1.55891607389616e-06	7.77176060261073e-06	yes	0.0254726564942631	pos	yes
liver	Labelled in health	Cre -ve	Cct2	0.0311531406761207	0.00188669903743742	87.5281750926696	87.7287795665399	3.86898137425363e-06	1.12703570020082e-05	yes	0.0292664416386833	pos	yes
liver	Labelled in health	Cre -ve	Cct3	0.0266779892647549	0.00119451813166246	107.716285699929	108.740835534999	1.32689324797559e-05	2.39210035025242e-05	yes	0.0254834711330925	pos	yes
liver	Labelled in health	Cre -ve	Cct4	0.029180392274178	0.00123348429406348	88.9284632353385	86.1837139172376	1.18126224140614e-05	2.20033681822231e-05	yes	0.0279469079801145	pos	yes
liver	Labelled in health	Cre -ve	Cct5	0.0241220267352083	0.0019819441179974	117.157520758621	99.2834881617689	1.15240534242587e-06	7.01795412712146e-06	yes	0.0221400826172109	pos	yes
liver	Labelled in health	Cre -ve	Cct7	0.0274644258437891	0.00188017854754506	118.719693804546	101.305113701956	1.81195688024388e-05	3.03264897676314e-05	yes	0.025584247296244	pos	yes
liver	Labelled in health	Cre -ve	Cct8	0.0264847382582278	0.00131260037333275	179.125190345169	173.194022802671	1.577137256065e-06	7.77937549273804e-06	yes	0.0251721378848951	pos	yes
liver	Labelled in health	Cre -ve	Ccz1	0.0287235078563147	0.00212304021680145	19.370957357632	21.946591035169	5.01215901268188e-06	1.28871733026678e-05	yes	0.0266004676395133	pos	yes
liver	Labelled in health	Cre -ve	Cd14	0.00778079344980339	7.0771408351026e-05	7.93673350341136	4.29094303631075	0.000108887722664337	0.000146909072343961	yes	0.00771002204145236	pos	yes
liver	Labelled in health	Cre -ve	Cd151	0.0239370525219322	0.00274864899834194	48.7413981822066	41.638719046415	2.98974187013833e-05	4.59663653966837e-05	yes	0.0211884035235903	pos	yes
liver	Labelled in health	Cre -ve	Cd163	0.000464649868620098	0.00028062654279046	29.6478233303678	18.8922716247484	0.763063778031247	0.794386046649123	no	0.000184023325829638	pos	no
liver	Labelled in health	Cre -ve	Cd164	0.031292649347412	0.00228500156208712	280.63909737344	297.011842884285	1.2135162233439e-05	2.24376077325154e-05	yes	0.0290076477853249	pos	yes
liver	Labelled in health	Cre -ve	Cd180	0	0.00052219321148825	1.21284549963659	1.99496993305447	0.383512716817896	0.404698263497638	no	-0.00052219321148825	neg	no
liver	Labelled in health	Cre -ve	Cd1d1	0.0305102282787087	0.00257055460970082	153.564538072904	175.3578408292	1.43195307892906e-06	7.56444094026053e-06	yes	0.0279396736690079	pos	yes
liver	Labelled in health	Cre -ve	Cd200r1	0	0	0.598433063462593	0.515158367583438	1	1	no	0	zero	no
liver	Labelled in health	Cre -ve	Cd207	0.0011215422733741	0.00059438310953182	11.7911360769217	8.15713937955946	0.30742586080097	0.326314894100406	no	0.00052715916384228	pos	no
liver	Labelled in health	Cre -ve	Cd209b	0.00292397660818713	0	0.669556764982796	0.794730000574169	0.249394536059677	0.267529055960345	no	0.00292397660818713	pos	no
liver	Labelled in health	Cre -ve	Cd22	0	0	1.01591891974684	1.08678687364634	1	1	no	0	zero	no
liver	Labelled in health	Cre -ve	Cd248	0.0010482180293501	0	1.11140063581565	0.665538143379445	0.285529892827943	0.303831130379315	no	0.0010482180293501	pos	no
liver	Labelled in health	Cre -ve	Cd24a	0.00124331548820301	0	3.41827876631075	2.16538769325763	0.0150874272138184	0.017436700832724	yes	0.00124331548820301	pos	yes
liver	Labelled in health	Cre -ve	Cd274	0.0149068392243824	0	1.03406262948608	1.05211782665434	0.0248672732327196	0.0284333714085389	yes	0.0149068392243824	pos	yes
liver	Labelled in health	Cre -ve	Cd276	0.0242948196348024	0.00438912312283859	1.55795672566879	2.31422751651885	0.0102528625289501	0.0119384703863519	yes	0.0199056965119639	pos	yes
liver	Labelled in health	Cre -ve	Cd2ap	0.0221882107520977	0.000789182777205268	31.3900393402767	32.0969220468115	1.3318680200171e-06	7.36016077821223e-06	yes	0.0213990279748924	pos	yes
liver	Labelled in health	Cre -ve	Cd2bp2	0.0224191632888923	0.000441221976400092	23.012465141348	15.7755394243466	6.38306130540638e-06	1.4771130025324e-05	yes	0.0219779413124922	pos	yes
liver	Labelled in health	Cre -ve	Cd300a	0.000759213181195902	0.000241545893719806	7.57511059912915	4.39655140330114	0.171961797343692	0.188001891620362	no	0.000517667287476096	pos	no
liver	Labelled in health	Cre -ve	Cd300c2	0	0.00010958904109589	5.0736685650693	4.2213828565742	0.193277596235734	0.210284073755399	no	-0.00010958904109589	neg	no
liver	Labelled in health	Cre -ve	Cd300e	0.000515209787844345	0	2.74789316330684	2.42839854974353	0.096942169329367	0.107233728508357	no	0.000515209787844345	pos	no
liver	Labelled in health	Cre -ve	Cd300lb	0	0	1.0855989978955	0.899293048656449	1	1	no	0	zero	no
liver	Labelled in health	Cre -ve	Cd300ld	0.000410078364999535	0.000253393322057824	19.0386026865549	15.3944659088537	0.850960685476963	0.883114345367004	no	0.000156685042941711	pos	no
liver	Labelled in health	Cre -ve	Cd300lf	0.00071332778538899	0.00031347962382445	3.1682548060451	2.16787631304463	0.21816793591292	0.23615708282619	no	0.00039984816156454	pos	no
liver	Labelled in health	Cre -ve	Cd300lg	0.000484399202915997	0.000304683316619346	13.1759727274198	14.40481658046	0.367796412437707	0.388423251196728	no	0.000179715886296651	pos	no
liver	Labelled in health	Cre -ve	Cd302	0.0390635444979703	0.00327542972516799	579.02910986755	302.119912904058	1.42416727101798e-07	3.26462959048738e-06	yes	0.0357881147728023	pos	yes
liver	Labelled in health	Cre -ve	Cd320	0.0181732567752327	0.00117623971955326	4.76828159815934	4.55490770692034	0.000134507602561621	0.00017948400565706	yes	0.0169970170556795	pos	yes
liver	Labelled in health	Cre -ve	Cd33	0	0	0.993655940764562	0.741939313292555	1	1	no	0	zero	no
liver	Labelled in health	Cre -ve	Cd34	0	0.00025	1.12792165464598	1.41007363452594	0.275296351862247	0.293675721693036	no	-0.00025	neg	no
liver	Labelled in health	Cre -ve	Cd36	0.0121133798362494	0.0017982553921728	20.2667744999486	19.2786704495709	1.2985149870331e-06	7.3166628543547e-06	yes	0.0103151244440766	pos	yes
liver	Labelled in health	Cre -ve	Cd37	0	0	1.98599171217891	1.55895628148264	1	1	no	0	zero	no
liver	Labelled in health	Cre -ve	Cd38	0.00015140094757969	0.000334572138606402	12.7270544563913	11.0088036104769	0.913850802721319	0.945581733371365	no	-0.000183171191026712	neg	no
liver	Labelled in health	Cre -ve	Cd3eap	0.018674795519884	0	10.4179485121683	10.3007325691398	2.28149485565151e-08	2.01349821939434e-06	yes	0.018674795519884	pos	yes
liver	Labelled in health	Cre -ve	Cd4	0.011832898142422	0.00349650349650349	0.852863784062423	0.660054013438015	0.175929393926731	0.192163325905492	no	0.00833639464591846	pos	no
liver	Labelled in health	Cre -ve	Cd44	0.000190160068856888	0.000140369517266352	11.7976982223451	8.70811540332445	0.646425644887049	0.675733902223417	no	4.97905515905363e-05	pos	no
liver	Labelled in health	Cre -ve	Cd46	0.0211657320607424	0.00219298245614035	0.686395099790103	0.846608872456973	0.023641519093366	0.0270629893011545	yes	0.018972749604602	pos	yes
liver	Labelled in health	Cre -ve	Cd47	0.0240186753150276	0.00117840969072205	119.754582983585	130.142577889183	4.75820963627912e-07	5.11788827659947e-06	yes	0.0228402656243056	pos	yes
liver	Labelled in health	Cre -ve	Cd48	0.00057175528873642	0	1.79523347953913	1.6732679412132	0.259975737399674	0.278053906667035	no	0.00057175528873642	pos	no
liver	Labelled in health	Cre -ve	Cd52	0.000553844038664603	0.00047261237935463	17.4010890200434	11.8363858370081	0.650637538584537	0.679957869536005	no	8.12316593099734e-05	pos	no
liver	Labelled in health	Cre -ve	Cd53	0.000221236967142112	0.000242068686465658	11.1237682323347	8.33525426499618	0.998329303409749	1	no	-2.08317193235463e-05	neg	no
liver	Labelled in health	Cre -ve	Cd55	0.000886507344975813	0.000158082238218082	8.20402312156034	6.50711771864602	0.376780851525726	0.397735365762191	no	0.000728425106757731	pos	no
liver	Labelled in health	Cre -ve	Cd59a	0.0276531292480014	0.00202638836033437	266.924718045635	233.734709259395	7.25069213310349e-07	6.05281552755792e-06	yes	0.025626740887667	pos	yes
liver	Labelled in health	Cre -ve	Cd59b	0.0185323422618832	0.00082495564754583	1.28910378665705	1.52337906524559	3.83243959489699e-05	5.71533591532242e-05	yes	0.0177073866143374	pos	yes
liver	Labelled in health	Cre -ve	Cd5l	0.000467761394007898	0.000418645715252601	97.9498601464053	75.4584939960554	0.520342926213722	0.546137860391614	no	4.91156787552969e-05	pos	no
liver	Labelled in health	Cre -ve	Cd63	0.00427674196361231	0.00152055701715014	12.9651789647455	12.7117228393282	0.00146120998139063	0.00177640213953863	yes	0.00275618494646217	pos	yes
liver	Labelled in health	Cre -ve	Cd68	0.00437643964124054	0.000328576139835032	11.3031307534362	9.31251248066886	0.0438463615132347	0.0494557749089476	yes	0.00404786350140551	pos	yes
liver	Labelled in health	Cre -ve	Cd7	0	0	0.338803911127008	0.463375300553993	1	1	no	0	zero	no
liver	Labelled in health	Cre -ve	Cd72	0.00040160642570281	0	2.22319432752146	2.32475144315068	0.194696761636749	0.211731174045255	no	0.00040160642570281	pos	no
liver	Labelled in health	Cre -ve	Cd74	0.000324751154714353	0.000314685851667978	40.7997668979453	49.5522451606145	0.991317176431472	1	no	1.00653030463749e-05	pos	no
liver	Labelled in health	Cre -ve	Cd81	0.0317328197259878	0.00240732027178085	303.010386066486	274.942459057183	1.59715655413129e-08	1.98356657635098e-06	yes	0.029325499454207	pos	yes
liver	Labelled in health	Cre -ve	Cd82	0.0188058422708838	0.00094747199506341	17.6019352419722	18.9856795197024	3.61552263027503e-05	5.42920505831171e-05	yes	0.0178583702758204	pos	yes
liver	Labelled in health	Cre -ve	Cd83	0.000839630562552477	0	0.796251001702964	1.06346088686262	0.183044904274717	0.199697534226124	no	0.000839630562552477	pos	no
liver	Labelled in health	Cre -ve	Cd84	0.00123011111044533	0	8.11853705014191	5.86609518812629	0.0393585979897928	0.0445075882779935	yes	0.00123011111044533	pos	yes
liver	Labelled in health	Cre -ve	Cd86	0.00065249502181932	0.000613861951316968	3.21991294938797	2.61060913743929	0.714078062186625	0.744690332569079	no	3.8633070502352e-05	pos	no
liver	Labelled in health	Cre -ve	Cd9	0.0308940272611126	0.00271027975981238	28.8632777800538	18.8722491325519	4.60661722285127e-07	5.0423211475103e-06	yes	0.0281837475013002	pos	yes
liver	Labelled in health	Cre -ve	Cd93	0.000818631848969715	7.6583623609184e-05	21.2532867617218	17.1252481458043	0.101711317608941	0.112373612558956	no	0.000742048225360531	pos	no
liver	Labelled in health	Cre -ve	Cd99l2	0.0223508473251257	0.0012873248954716	21.8383286568951	21.2264178394179	1.57888944237436e-06	7.77937549273804e-06	yes	0.0210635224296541	pos	yes
liver	Labelled in health	Cre -ve	Cda	0.0232164008889427	0.000709993325501052	14.3062313864759	18.7537083117696	3.63544542114841e-06	1.09375339273319e-05	yes	0.0225064075634417	pos	yes
liver	Labelled in health	Cre -ve	Cdadc1	0.0262375718365556	0.00216021073247462	53.7838940008322	47.8823982898493	7.73833191720244e-06	1.64863121453178e-05	yes	0.024077361104081	pos	yes
liver	Labelled in health	Cre -ve	Cdan1	0.018539439950417	0.000301204819277108	3.96693799978268	3.57192622465748	3.64810835927191e-05	5.47055625141794e-05	yes	0.0182382351311399	pos	yes
liver	Labelled in health	Cre -ve	Cdc123	0.0312892528978557	0.00216719967126169	65.9645042573515	51.8862891439775	8.29664310631862e-06	1.72533122518001e-05	yes	0.029122053226594	pos	yes
liver	Labelled in health	Cre -ve	Cdc14a	0.00131752305665349	0	0.654568674407296	0.235645492475168	0.346648037294353	0.366673582797824	no	0.00131752305665349	pos	no
liver	Labelled in health	Cre -ve	Cdc14b	0.0248404621147591	0.000516896923253123	33.5295443946233	57.867439389507	1.10306144695947e-05	2.09872185917907e-05	yes	0.024323565191506	pos	yes
liver	Labelled in health	Cre -ve	Cdc16	0.022139554321024	0.000438612073463118	13.0577648846071	11.6640107735164	5.38152935677712e-06	1.34286465693284e-05	yes	0.0217009422475609	pos	yes
liver	Labelled in health	Cre -ve	Cdc20	0.0166666666666667	0	0.331072335259123	0.441784398228595	0.027740055393296	0.0316180398057075	yes	0.0166666666666667	pos	yes
liver	Labelled in health	Cre -ve	Cdc23	0.0185516529294125	0.00021079802269428	7.40737025975829	7.12902341090723	2.30732965222308e-06	8.98215854163917e-06	yes	0.0183408549067182	pos	yes
liver	Labelled in health	Cre -ve	Cdc25a	0.0189435824899705	0	5.7913431196127	4.92912489430461	1.6311336330108e-06	7.84629253651686e-06	yes	0.0189435824899705	pos	yes
liver	Labelled in health	Cre -ve	Cdc25b	0.00765891740278513	0	0.855118916885419	0.616443188044861	0.0871433219646042	0.0966457385390847	no	0.00765891740278513	pos	no
liver	Labelled in health	Cre -ve	Cdc26	0.0254907731254866	0.0009780489279573	25.3365641627237	23.2901278287153	6.18664925938802e-06	1.45432156165936e-05	yes	0.0245127241975293	pos	yes
liver	Labelled in health	Cre -ve	Cdc27	0.0230075139166168	0.000515547589879884	14.6010157111588	11.6405826842924	4.18418638120158e-06	1.17298922069433e-05	yes	0.0224919663267369	pos	yes
liver	Labelled in health	Cre -ve	Cdc34	0.030061024468253	0.00198399499218528	133.666465089217	100.398163564821	4.13742579489843e-07	4.84460859284767e-06	yes	0.0280770294760677	pos	yes
liver	Labelled in health	Cre -ve	Cdc34b	0.0419138741217225	0.0145977810895844	1.29487113932693	0.616022691782369	0.0266320152037903	0.0303870605177736	yes	0.0273160930321381	pos	yes
liver	Labelled in health	Cre -ve	Cdc37	0.0256801752387287	0.00258093846237035	53.9387046846457	44.5302631980688	6.59392578202891e-06	1.50074501423917e-05	yes	0.0230992367763583	pos	yes
liver	Labelled in health	Cre -ve	Cdc37l1	0.0253186524989312	0.00153352597625488	36.209269178443	36.3555828036628	8.24130197821865e-06	1.71801840160848e-05	yes	0.0237851265226763	pos	yes
liver	Labelled in health	Cre -ve	Cdc40	0.0266205834469781	0.000285465630418118	10.2915188836805	8.67797731201617	6.48432140200106e-07	5.81622927832076e-06	yes	0.0263351178165599	pos	yes
liver	Labelled in health	Cre -ve	Cdc42	0.0249608178297339	0.00216615861931735	202.174137675378	204.478283775379	1.56937028558241e-06	7.77937549273804e-06	yes	0.0227946592104165	pos	yes
liver	Labelled in health	Cre -ve	Cdc42bpa	0.0203439489596441	0.000695303696351692	14.5240447693779	15.0533290674722	9.85595617764235e-06	1.94347390632749e-05	yes	0.0196486452632924	pos	yes
liver	Labelled in health	Cre -ve	Cdc42bpb	0.0230151547997849	0.00085653427921226	19.7842166286538	22.4814401683291	1.41216294387269e-06	7.5262459705636e-06	yes	0.0221586205205726	pos	yes
liver	Labelled in health	Cre -ve	Cdc42bpg	0.0253966216246471	0.00034592329983861	6.86636468346635	7.22273616306048	6.05146993921388e-06	1.44036584815155e-05	yes	0.0250506983248085	pos	yes
liver	Labelled in health	Cre -ve	Cdc42ep1	0.0130290563554591	0.000278776043038914	11.5103249061711	9.69450091345366	7.15923297765755e-05	9.9810593092021e-05	yes	0.0127502803124201	pos	yes
liver	Labelled in health	Cre -ve	Cdc42ep2	0.00100436758014957	0.00147566609457417	4.26850943937198	4.29457568021638	0.733622728315815	0.764604609733717	no	-0.0004712985144246	neg	no
liver	Labelled in health	Cre -ve	Cdc42ep3	0.00146820080582091	0.000138312586445366	4.50408729205912	3.81955355238024	0.0624788391826582	0.0700345836991993	no	0.00132988821937554	pos	no
liver	Labelled in health	Cre -ve	Cdc42ep4	0.0252497238302486	0.00039277740084809	49.3717615808284	53.0239630632977	1.46702069532086e-06	7.61369191985599e-06	yes	0.0248569464294005	pos	yes
liver	Labelled in health	Cre -ve	Cdc42se1	0.0225283292596352	0.000151294485912328	18.6492681502323	14.326924786681	7.01950992965919e-06	1.55456304846213e-05	yes	0.0223770347737228	pos	yes
liver	Labelled in health	Cre -ve	Cdc42se2	0.02112184572981	0.000277221659653554	8.0067791850999	7.95122035960247	3.79731729216282e-07	4.62315283155382e-06	yes	0.0208446240701565	pos	yes
liver	Labelled in health	Cre -ve	Cdc45	0.0242063926274452	0	0.312260164213562	0.310977410195243	0.00191554465817827	0.00231176392887365	yes	0.0242063926274452	pos	yes
liver	Labelled in health	Cre -ve	Cdc5l	0.0232860786183382	0.000574755703061462	18.4681539121442	17.3785012238229	1.21603296026173e-06	7.11242045452396e-06	yes	0.0227113229152767	pos	yes
liver	Labelled in health	Cre -ve	Cdc73	0.0226463672384657	0.000508080135061454	18.8463485314924	15.4301123392018	2.05642042613907e-06	8.59485676002023e-06	yes	0.0221382871034043	pos	yes
liver	Labelled in health	Cre -ve	Cdca3	0.0161516061109198	0	0.883903824507169	0.989715515223715	0.0123836036845123	0.0143536129832154	yes	0.0161516061109198	pos	yes
liver	Labelled in health	Cre -ve	Cdca4	0.0133884440889344	0	3.86309711402089	3.88330091193408	3.71733152526475e-05	5.56246444654229e-05	yes	0.0133884440889344	pos	yes
liver	Labelled in health	Cre -ve	Cdcp1	0.0249090943666333	0.000166805671392826	6.33021329686452	3.94817430269957	6.15563886017656e-06	1.45215338817094e-05	yes	0.0247422886952405	pos	yes
liver	Labelled in health	Cre -ve	Cdh1	0.0256368442594923	0.00123369935680582	94.3188599003536	91.8922340807614	3.54258585240683e-06	1.0797142255354e-05	yes	0.0244031449026865	pos	yes
liver	Labelled in health	Cre -ve	Cdh13	0.000597014925373133	0.000240384615384614	3.38120032049081	2.98431069567779	0.981484754520812	1	no	0.000356630309988519	pos	no
liver	Labelled in health	Cre -ve	Cdh2	0.0250914246010849	0.000683127639107604	203.40291668985	210.520264039833	9.56727173253028e-06	1.90323563170496e-05	yes	0.0244082969619773	pos	yes
liver	Labelled in health	Cre -ve	Cdh4	0	0	1.61100290285907	0.714372126249567	0.999995695575077	1	no	0	zero	no
liver	Labelled in health	Cre -ve	Cdh5	0.000497667319111538	0.000125785073365278	13.6261320699448	11.0478526801875	0.0605642402075355	0.0679331648888513	no	0.00037188224574626	pos	no
liver	Labelled in health	Cre -ve	Cdhr5	0.0255105959836852	0.00244204533669565	96.2962768203108	91.4230405853706	2.06357890958007e-08	2.0063274872756e-06	yes	0.0230685506469896	pos	yes
liver	Labelled in health	Cre -ve	Cdip1	0.0270853953249623	0.000638148836981143	89.5718456866131	82.0399019135621	1.52335846130631e-06	7.68975658953116e-06	yes	0.0264472464879812	pos	yes
liver	Labelled in health	Cre -ve	Cdipt	0.025840963365132	0.00133750758237744	55.4761144360808	50.289918906351	1.21139248562158e-05	2.24255294744669e-05	yes	0.0245034557827546	pos	yes
liver	Labelled in health	Cre -ve	Cdk1	0.0241493243702066	0.000169061707523244	0.618041985252705	0.857325150300069	0.000582753262596962	0.000726308959656607	yes	0.0239802626626834	pos	yes
liver	Labelled in health	Cre -ve	Cdk10	0.0222328360706615	0.00175621113508802	25.7932407307829	22.4017492530742	1.75292499774718e-05	2.95500862298774e-05	yes	0.0204766249355734	pos	yes
liver	Labelled in health	Cre -ve	Cdk11b	0.0268587991480521	0.00095374850824813	23.4999935531304	16.3176112603094	1.78195581019225e-06	8.14350501025547e-06	yes	0.025905050639804	pos	yes
liver	Labelled in health	Cre -ve	Cdk12	0.023393467350502	0.000187793427230046	3.5019912832614	2.71994641522497	9.36616225685698e-07	6.57077670503119e-06	yes	0.023205673923272	pos	yes
liver	Labelled in health	Cre -ve	Cdk13	0.0223730977754192	0.000516931626602894	17.4626778451819	17.0215587983866	1.26071214829519e-07	3.0996244701602e-06	yes	0.0218561661488163	pos	yes
liver	Labelled in health	Cre -ve	Cdk14	0	0	1.38939217961935	1.309464209801	1	1	no	0	zero	no
liver	Labelled in health	Cre -ve	Cdk16	0.0241788264955925	0.000895724640864174	18.8641475361361	15.076733505126	2.3272774360474e-05	3.71715758243133e-05	yes	0.0232831018547283	pos	yes
liver	Labelled in health	Cre -ve	Cdk17	0.0214556077881165	0.000387510342865278	13.869013281207	16.5499597031995	7.31466210609914e-06	1.59427266967822e-05	yes	0.0210680974452512	pos	yes
liver	Labelled in health	Cre -ve	Cdk18	0.0235587201787011	0.00074001299757152	18.3408780112444	20.7577941298073	5.38295117039799e-06	1.34286465693284e-05	yes	0.0228187071811296	pos	yes
liver	Labelled in health	Cre -ve	Cdk19	0.0211695738422	0.00116466379440703	6.17199330441015	6.05102875675444	2.24388847656954e-05	3.60376591763796e-05	yes	0.020004910047793	pos	yes
liver	Labelled in health	Cre -ve	Cdk2	0.0185755099614782	0.000390454733399008	4.92684810838999	5.09739975915247	8.18360265311939e-05	0.000113008044051417	yes	0.0181850552280792	pos	yes
liver	Labelled in health	Cre -ve	Cdk20	0.0213542939579427	0.000994000140228786	10.2376750215128	9.90808603075151	0.000137726466930195	0.000183430110146137	yes	0.020360293817714	pos	yes
liver	Labelled in health	Cre -ve	Cdk2ap1	0.0243076864636616	0.000484138314489358	29.0703320253614	30.9651213842327	1.36800310658099e-06	7.43235963101433e-06	yes	0.0238235481491722	pos	yes
liver	Labelled in health	Cre -ve	Cdk2ap2	0.0264953144319054	0.000812769761031078	76.6221420628532	54.0849611808344	6.1849998588429e-06	1.45432156165936e-05	yes	0.0256825446708744	pos	yes
liver	Labelled in health	Cre -ve	Cdk4	0.0161616210769166	0.00047595586136186	15.0567721923277	17.0306753091829	7.41219314467069e-06	1.60788611982665e-05	yes	0.0156856652155547	pos	yes
liver	Labelled in health	Cre -ve	Cdk5	0.0204684283664827	0.0019140587370851	10.8966202028016	10.975125179562	1.74041159481645e-05	2.9384852988969e-05	yes	0.0185543696293976	pos	yes
liver	Labelled in health	Cre -ve	Cdk5r1	0.0150105923482271	0.00048780487804878	1.36997375187656	1.73001684637469	0.00496614904563553	0.00586336139302451	yes	0.0145227874701783	pos	yes
liver	Labelled in health	Cre -ve	Cdk5rap1	0.0276321469816552	0.00147927173493124	14.6615922554673	13.7124564971429	4.11884282721474e-05	6.08233479935576e-05	yes	0.026152875246724	pos	yes
liver	Labelled in health	Cre -ve	Cdk5rap2	0.0198164941451295	0.000993377483443708	1.01988834725984	1.45944477621765	0.0185913484705724	0.0214011466701326	yes	0.0188231166616857	pos	yes
liver	Labelled in health	Cre -ve	Cdk5rap3	0.0272674191131607	0.00129274707013756	55.578646988733	52.7000043640945	1.47832488154208e-05	2.59217896263335e-05	yes	0.0259746720430231	pos	yes
liver	Labelled in health	Cre -ve	Cdk6	0.0264684635821119	0.00054648828075813	41.1330276424018	58.8992709234247	1.08276655253676e-06	6.91573460895154e-06	yes	0.0259219753013538	pos	yes
liver	Labelled in health	Cre -ve	Cdk7	0.0277564270851033	0.000415071461664038	14.6922340708646	9.04770557489325	1.58867851632274e-05	2.7361722171026e-05	yes	0.0273413556234392	pos	yes
liver	Labelled in health	Cre -ve	Cdk8	0.0291067401541072	0.000833614312150558	26.605849731632	24.8076188778347	1.95150549502408e-05	3.22053793447142e-05	yes	0.0282731258419566	pos	yes
liver	Labelled in health	Cre -ve	Cdk9	0.0252276325910055	0.000484514676901575	40.3520478998784	35.5386482477482	1.39593417124126e-06	7.51220556261664e-06	yes	0.0247431179141039	pos	yes
liver	Labelled in health	Cre -ve	Cdkal1	0.0267239677500915	0.000518625833181366	15.517508165152	15.4892319277884	1.56723907185176e-06	7.77937549273804e-06	yes	0.0262053419169101	pos	yes
liver	Labelled in health	Cre -ve	Cdkl2	0.0208739701362164	0.00162124265598962	3.41779680243671	5.38226626730538	1.57788493583396e-05	2.72348514844205e-05	yes	0.0192527274802268	pos	yes
liver	Labelled in health	Cre -ve	Cdkl5	0.0256045160009181	0.000616605616605614	5.15728546730634	6.12320121494977	1.90601066044294e-05	3.15901655624025e-05	yes	0.0249879103843125	pos	yes
liver	Labelled in health	Cre -ve	Cdkn1a	0.0244794403571508	0.000402735309688712	125.981604293957	40.6870969175975	7.8751800235618e-06	1.66824499521693e-05	yes	0.0240767050474621	pos	yes
liver	Labelled in health	Cre -ve	Cdkn1b	0.0237787376278994	0.000569259891832829	25.7210165660232	29.7910866433887	1.29942466765834e-06	7.3166628543547e-06	yes	0.0232094777360666	pos	yes
liver	Labelled in health	Cre -ve	Cdkn1c	0.00515319708766567	0	1.77749954644279	2.53522809031187	0.00323109431680048	0.00385300562787733	yes	0.00515319708766567	pos	yes
liver	Labelled in health	Cre -ve	Cdkn2aip	0.0216352306185752	0.000396394381942832	9.47616829326453	9.58368507821951	1.56861460260595e-05	2.71205845182946e-05	yes	0.0212388362366324	pos	yes
liver	Labelled in health	Cre -ve	Cdkn2aipnl	0.0274207321418273	0.00031554838321644	20.4266545646983	17.0002728531137	1.68612477778387e-06	7.91085356712243e-06	yes	0.0271051837586108	pos	yes
liver	Labelled in health	Cre -ve	Cdkn2c	0.0192043328476392	0.00114285714285714	2.29759335002319	1.79240004873974	0.000193844604899779	0.000253053081853616	yes	0.018061475704782	pos	yes
liver	Labelled in health	Cre -ve	Cdkn2d	0.0169311133294902	0	3.75154290180045	3.79593169482158	5.52112604655515e-08	2.4018913312021e-06	yes	0.0169311133294902	pos	yes
liver	Labelled in health	Cre -ve	Cdo1	0.0315659009382977	0.00201472983580789	2134.72946678913	1843.65913175366	1.38346170836421e-05	2.4651666695521e-05	yes	0.0295511711024898	pos	yes
liver	Labelled in health	Cre -ve	Cdpf1	0.0236291044555458	5.9241706161136e-05	6.99825105394212	7.69274680793453	9.07054465922284e-06	1.83380075200028e-05	yes	0.0235698627493847	pos	yes
liver	Labelled in health	Cre -ve	Cdr2	0.000367107195301027	0.000411522633744856	0.50210955103749	0.517219851618909	0.97885919508962	1	no	-4.44154384438294e-05	neg	no
liver	Labelled in health	Cre -ve	Cdr2l	0.00270042624066023	0	3.82884443011778	3.07849494135747	0.0023490033920841	0.00282202382923226	yes	0.00270042624066023	pos	yes
liver	Labelled in health	Cre -ve	Cds1	0.00403225806451612	0	0.333018809033619	0.37465483589317	0.213064485930933	0.230905416155716	no	0.00403225806451612	pos	no
liver	Labelled in health	Cre -ve	Cds2	0.0249358568971637	0.00116765837173693	78.0038930515298	63.5602702530527	7.15427716328334e-06	1.57346199128687e-05	yes	0.0237681985254268	pos	yes
liver	Labelled in health	Cre -ve	Cdt1	0.0173077681128835	0.000253968253968252	2.38183428022319	3.32872691767855	0.000257291582281747	0.000331486776999397	yes	0.0170537998589152	pos	yes
liver	Labelled in health	Cre -ve	Cdv3	0.0294809282879223	0.00111163374406246	121.178901964835	115.858394880621	8.50308480942957e-06	1.75570363638317e-05	yes	0.0283692945438598	pos	yes
liver	Labelled in health	Cre -ve	Cdyl	0.0206229232734448	0.000438368804048066	4.07718910723775	3.90861239201344	0.00049505333426423	0.000620182421905372	yes	0.0201845544693967	pos	yes
liver	Labelled in health	Cre -ve	Cdyl2	0.0130324763367144	0.000280377611551444	2.8524023061086	3.07124672724154	0.000237345177086783	0.000307016224728644	yes	0.012752098725163	pos	yes
liver	Labelled in health	Cre -ve	Ceacam1	0.0339690862648942	0.00259371972522097	97.707387345192	99.6167787961917	3.07904735130385e-06	1.0172462424485e-05	yes	0.0313753665396732	pos	yes
liver	Labelled in health	Cre -ve	Cebpa	0.0277264661548448	0.000522419747593148	165.85273661671	184.823748573478	5.13831429917044e-06	1.30734992480759e-05	yes	0.0272040464072517	pos	yes
liver	Labelled in health	Cre -ve	Cebpb	0.0247157746061943	0.00036893648417517	202.58818117924	151.420653802186	1.05772789581092e-05	2.03619452811146e-05	yes	0.0243468381220191	pos	yes
liver	Labelled in health	Cre -ve	Cebpd	0.0180251475434051	0.000339667245165454	32.6681589978813	21.034878468219	5.60364551873432e-06	1.37290224172564e-05	yes	0.0176854802982397	pos	yes
liver	Labelled in health	Cre -ve	Cebpe	0.0214557638707631	0.000697558545092176	11.0168346610859	6.62797108948419	2.07327719309685e-05	3.37846399750026e-05	yes	0.0207582053256709	pos	yes
liver	Labelled in health	Cre -ve	Cebpg	0.0280484009492529	0.000696613610821108	66.2203090369793	73.0635071864992	1.46747204476464e-06	7.61369191985599e-06	yes	0.0273517873384318	pos	yes
liver	Labelled in health	Cre -ve	Cebpz	0.0263765467664333	0.000507406311105974	22.203411908816	19.5090371234651	1.19263886282609e-05	2.21575050574922e-05	yes	0.0258691404553273	pos	yes
liver	Labelled in health	Cre -ve	Cebpzos	0.0324052991627633	0.00129131720921549	18.8988706498277	13.0801260641055	6.81141938872456e-06	1.52731601041378e-05	yes	0.0311139819535478	pos	yes
liver	Labelled in health	Cre -ve	Cecr2	0.0259737009237333	0.000444700155015048	10.2735676057389	12.9285340458401	9.60344743951035e-05	0.000130886226250816	yes	0.0255290007687182	pos	yes
liver	Labelled in health	Cre -ve	Cela1	0.0320204244716532	0.00154458217792459	48.9666121364808	58.0119196789312	1.46163089094659e-06	7.61369191985599e-06	yes	0.0304758422937286	pos	yes
liver	Labelled in health	Cre -ve	Cela2a,Ctrc	0.0223052260036359	0	0.652662647084353	1.21986228961909	0.000816349511611319	0.00100765104881504	yes	0.0223052260036359	pos	yes
liver	Labelled in health	Cre -ve	Celf1	0.0258528656861647	0.00093545528244665	80.9255134484376	87.6591759597341	2.23109149011318e-06	8.87171918554213e-06	yes	0.0249174104037181	pos	yes
liver	Labelled in health	Cre -ve	Celf2	0.0177566128599902	0.000481766791296464	38.0129737386937	36.3076840321125	1.38032030976056e-06	7.46864189393822e-06	yes	0.0172748460686937	pos	yes
liver	Labelled in health	Cre -ve	Celf4	0.00160599571734475	0	1.12968966289146	1.18226632216784	0.218679264996165	0.236667590226465	no	0.00160599571734475	pos	no
liver	Labelled in health	Cre -ve	Celsr1	0.0223294447752226	0.00030385455376068	15.6992801505545	16.2291462913742	5.45401906343747e-05	7.79612750163984e-05	yes	0.0220255902214619	pos	yes
liver	Labelled in health	Cre -ve	Cenpa	0.0100907552600828	0.00133389133532969	1.88349647847762	2.48887950504298	9.50165654659667e-05	0.00012958781010919	yes	0.00875686392475306	pos	yes
liver	Labelled in health	Cre -ve	Cenpb	0.0213361502923419	0.00122160985015503	27.8577043671792	27.0868911873814	1.13001827076932e-05	2.13283888579801e-05	yes	0.0201145404421869	pos	yes
liver	Labelled in health	Cre -ve	Cenpc1	0.0174225181763775	0.000720288115246098	2.36006127404183	1.55771807177655	0.000298635430060977	0.000381863798147054	yes	0.0167022300611314	pos	yes
liver	Labelled in health	Cre -ve	Cenpj	0.0145940979683123	0.000733496332518336	1.62083420398882	1.77714801750837	0.0077094836913708	0.00902189727087571	yes	0.013860601635794	pos	yes
liver	Labelled in health	Cre -ve	Cenpk	0.0224468972333037	0.000627943485086342	0.75369176258718	0.876210370414557	0.0252976397557989	0.0289088165937229	yes	0.0218189537482173	pos	yes
liver	Labelled in health	Cre -ve	Cenpl	0.0251061727088088	0.000383246646591842	10.2846796352161	11.0602893444649	2.84124333384455e-06	9.82524529719382e-06	yes	0.024722926062217	pos	yes
liver	Labelled in health	Cre -ve	Cenpm	0.0308649242381612	0.00136978003261545	3.00771683082032	2.01986405964256	0.00165770441489233	0.0020085217143237	yes	0.0294951442055457	pos	yes
liver	Labelled in health	Cre -ve	Cenpo	0.0184764910229742	0.00114503816793893	2.94017087772134	2.33898518527835	1.71381367929881e-05	2.90179816154003e-05	yes	0.0173314528550353	pos	yes
liver	Labelled in health	Cre -ve	Cenpq	0.030354408812534	0.00038204393505253	1.84997248364016	1.90782456601278	0.000223838663899571	0.000290712232913803	yes	0.0299723648774815	pos	yes
liver	Labelled in health	Cre -ve	Cenpt	0.0274452829379483	0	1.79717807595137	1.81239350207253	8.03746620420266e-06	1.69060520829532e-05	yes	0.0274452829379483	pos	yes
liver	Labelled in health	Cre -ve	Cenpv	0.0250205206025955	0.00058145813959112	18.4203219159262	31.0688727205495	1.4744882016428e-05	2.58811653122989e-05	yes	0.0244390624630043	pos	yes
liver	Labelled in health	Cre -ve	Cenpw	0.0287514385881932	0.0003487358326068	3.7194875137671	2.89252266795589	1.19833225943339e-06	7.08593425515029e-06	yes	0.0284027027555864	pos	yes
liver	Labelled in health	Cre -ve	Cenpx	0.0236274724856415	0.00207475408909145	41.976090842166	43.1901036101197	3.58486551447009e-06	1.08676492707232e-05	yes	0.02155271839655	pos	yes
liver	Labelled in health	Cre -ve	Cep104	0.0160137476964875	0.00134220410625963	4.81267068411477	4.11028844141075	0.0007359375287526	0.000911226274304663	yes	0.0146715435902279	pos	yes
liver	Labelled in health	Cre -ve	Cep120	0.0203760646437576	0.000576314667482564	10.2239408128773	12.4727271714789	4.06075177314441e-06	1.15412878244829e-05	yes	0.019799749976275	pos	yes
liver	Labelled in health	Cre -ve	Cep128	0.0132289792267253	0	0.46300954803314	0.819405001788011	0.00388679746008427	0.00461828406341751	yes	0.0132289792267253	pos	yes
liver	Labelled in health	Cre -ve	Cep131	0.0165630577206313	0	1.75776986719421	1.5697050608981	5.95167759527551e-05	8.43266337046049e-05	yes	0.0165630577206313	pos	yes
liver	Labelled in health	Cre -ve	Cep152	0.0272967388124086	0	1.01321610272373	1.85553584739666	9.44043084132947e-06	1.88618732196861e-05	yes	0.0272967388124086	pos	yes
liver	Labelled in health	Cre -ve	Cep162	0.0207057710564199	0.000796812749003984	2.58656038682693	2.13192120840175	0.000488666429122062	0.000612503032085697	yes	0.0199089583074159	pos	yes
liver	Labelled in health	Cre -ve	Cep164	0.0172333572404791	0.00169347172232187	2.54642236871577	2.82044585294233	0.00459015785944529	0.00543181591229901	yes	0.0155398855181572	pos	yes
liver	Labelled in health	Cre -ve	Cep170	0.0200123525511035	0.000124843945068664	2.53412417279814	2.80658085141294	8.36483577697512e-06	1.73467018896213e-05	yes	0.0198875086060348	pos	yes
liver	Labelled in health	Cre -ve	Cep170b	0.0295137308306686	0.000791961648391314	42.9384811372011	37.3165061824915	2.44805764325466e-06	9.24639153887405e-06	yes	0.0287217691822773	pos	yes
liver	Labelled in health	Cre -ve	Cep19	0.0251017691182392	0.00063363332551892	4.35790542162279	5.3561061347526	1.09396329532961e-05	2.08741002031383e-05	yes	0.0244681357927203	pos	yes
liver	Labelled in health	Cre -ve	Cep192	0.0135273743189084	0	1.27743661553507	1.46467773394932	0.000233467156399931	0.000302447632209968	yes	0.0135273743189084	pos	yes
liver	Labelled in health	Cre -ve	Cep250	0.0109020838330118	0.00128410914927768	2.16200157845621	2.20651629883183	0.00134937515114343	0.00164446905241077	yes	0.00961797468373414	pos	yes
liver	Labelled in health	Cre -ve	Cep290	0.0171136103145307	0	1.06337330394192	0.957397885852958	3.79482540745543e-05	5.66562109930721e-05	yes	0.0171136103145307	pos	yes
liver	Labelled in health	Cre -ve	Cep295	0.0222844162969586	0.00456803542092199	2.4305449097796	2.18846315677914	0.0455567719218626	0.0513607038029512	no	0.0177163808760366	pos	no
liver	Labelled in health	Cre -ve	Cep350	0.0242953873398168	0.000867590052862092	12.1133361099897	15.6275321574605	2.99864548228703e-06	1.00404084687813e-05	yes	0.0234277972869548	pos	yes
liver	Labelled in health	Cre -ve	Cep41	0.0183671858605848	0.00164450880409162	1.68644280809693	2.04833915762602	0.0205199650193322	0.023582528252067	yes	0.0167226770564932	pos	yes
liver	Labelled in health	Cre -ve	Cep44	0.0258400641290703	0.000671473363364588	5.07117379393091	5.79194927856493	1.2141612040379e-05	2.24376077325154e-05	yes	0.0251685907657057	pos	yes
liver	Labelled in health	Cre -ve	Cep57	0.024094195764833	0.000890954350978314	13.0153832242306	13.4006782533604	1.70943717473905e-06	7.97514329662995e-06	yes	0.0232032414138547	pos	yes
liver	Labelled in health	Cre -ve	Cep57l1	0.0274337652936528	0.000344234079173838	1.71431865611184	2.16213696670245	2.04967334978424e-06	8.58489318228099e-06	yes	0.027089531214479	pos	yes
liver	Labelled in health	Cre -ve	Cep63	0.0184543787777478	0.000802279958941366	7.50693681089768	6.39605301505724	0.000328659571557463	0.000418370578061187	yes	0.0176520988188065	pos	yes
liver	Labelled in health	Cre -ve	Cep68	0.0331683814211038	0.000863977295266826	4.93279065846333	5.38320400334923	2.26113009262649e-05	3.62413213716657e-05	yes	0.0323044041258369	pos	yes
liver	Labelled in health	Cre -ve	Cep70	0.0272594075801409	0.000454067789214926	2.04978843657636	2.86446569457793	2.13473081901859e-05	3.46134840593421e-05	yes	0.026805339790926	pos	yes
liver	Labelled in health	Cre -ve	Cep72	0.0226428857041231	0	1.15628174424204	0.480600674248055	0.0104243080988768	0.0121321765806104	yes	0.0226428857041231	pos	yes
liver	Labelled in health	Cre -ve	Cep76	0.0255939642131773	0.000991080277502476	4.5729467633123	3.70186542800843	2.62955189096483e-05	4.11503985037426e-05	yes	0.0246028839356748	pos	yes
liver	Labelled in health	Cre -ve	Cep78	0.00946178186437956	0	0.998731375691281	1.21332617197107	0.00300898436655773	0.00359317708368746	yes	0.00946178186437956	pos	yes
liver	Labelled in health	Cre -ve	Cep83	0.0290900856190094	0.000250312891113892	2.34819024607088	2.05789011049907	6.3341699840263e-05	8.9363600674155e-05	yes	0.0288397727278955	pos	yes
liver	Labelled in health	Cre -ve	Cep85	0.0331470718346251	0.000344256560795386	31.7266796414284	31.9713935610538	4.93009447134796e-06	1.27681237028926e-05	yes	0.0328028152738297	pos	yes
liver	Labelled in health	Cre -ve	Cep85l	0.0294042298140135	0.000634213584396668	15.6290247829188	10.5667008461843	4.98779442184332e-06	1.28550290828913e-05	yes	0.0287700162296169	pos	yes
liver	Labelled in health	Cre -ve	Cep89	0.0179444321741337	0.000985221674876846	2.37635811783619	2.66922776113562	0.000320170802896664	0.000408174970109972	yes	0.0169592104992568	pos	yes
liver	Labelled in health	Cre -ve	Cep95	0.0306533635127881	0	2.27053717154696	2.5247580248102	2.08784851267782e-07	3.70458796607273e-06	yes	0.0306533635127881	pos	yes
liver	Labelled in health	Cre -ve	Cep97	0.021721526014145	0.00107914324165003	7.04550786688311	5.39336647315932	1.12255472126834e-05	2.12178330245047e-05	yes	0.0206423827724949	pos	yes
liver	Labelled in health	Cre -ve	Cept1	0.0271678315976823	0.00179848703536781	83.6132385431212	89.7808909255799	4.65470098683933e-06	1.24153731740033e-05	yes	0.0253693445623145	pos	yes
liver	Labelled in health	Cre -ve	Cerk	0.000267184765330207	0	4.19551087756286	3.91978631358321	0.110726501299001	0.122062322711929	no	0.000267184765330207	pos	no
liver	Labelled in health	Cre -ve	Cers2	0.0307842279029852	0.00194364985889924	282.234855467591	256.423822700036	1.25522205709992e-06	7.23461254616756e-06	yes	0.028840578044086	pos	yes
liver	Labelled in health	Cre -ve	Cers4	0.000510419130445328	0.000544339678910966	5.79333146492372	5.27184712720256	0.910039446139334	0.941815261774556	no	-3.39205484656377e-05	neg	no
liver	Labelled in health	Cre -ve	Cers5	0.00298843662384915	0.000394088669950738	2.33033677723185	2.35414114373271	0.0939109625159226	0.103928945612273	no	0.00259434795389841	pos	no
liver	Labelled in health	Cre -ve	Cers6	0.0222404059476139	0.000587558446578674	12.9197939397663	10.5225990741207	6.31192274809458e-06	1.468735445186e-05	yes	0.0216528475010352	pos	yes
liver	Labelled in health	Cre -ve	Ces1b	0.0331570290659802	0.00313524107842589	122.452602161172	97.4365207897532	9.75201561737585e-07	6.67155084236814e-06	yes	0.0300217879875544	pos	yes
liver	Labelled in health	Cre -ve	Ces1c	0.0279734839293311	0.00222762077541169	2601.67112078282	2466.8337754636	1.81981335459598e-08	1.98742249010077e-06	yes	0.0257458631539194	pos	yes
liver	Labelled in health	Cre -ve	Ces1d	0.031604423188153	0.00265329690430346	298.56523270212	276.432446571051	3.04954731266845e-07	4.23410975301683e-06	yes	0.0289511262838495	pos	yes
liver	Labelled in health	Cre -ve	Ces1e	0.0282839334229327	0.00148298322154468	67.0536241167616	123.99141168136	2.66440782289327e-07	4.02635154173569e-06	yes	0.026800950201388	pos	yes
liver	Labelled in health	Cre -ve	Ces1f	0.0328846772108299	0.00179949138458603	147.070390786405	218.372712318103	1.76190200259095e-06	8.1119628701754e-06	yes	0.0310851858262438	pos	yes
liver	Labelled in health	Cre -ve	Ces1g	0.0305477098049694	0.00207781335923383	172.553831251493	126.067399250268	4.21949666566101e-07	4.89434364346496e-06	yes	0.0284698964457355	pos	yes
liver	Labelled in health	Cre -ve	Ces2a	0.0241895305536063	0.00142845513912038	151.959829246145	165.715572414232	6.345550524255e-07	5.78666327225875e-06	yes	0.022761075414486	pos	yes
liver	Labelled in health	Cre -ve	Ces2c	0.0346555513663274	0.00284904583116453	92.7492195597473	67.7267489741917	6.40286761869884e-07	5.79075736076557e-06	yes	0.0318065055351629	pos	yes
liver	Labelled in health	Cre -ve	Ces2e	0.0324996131127614	0.00149653826189681	223.109701706057	154.298767026545	8.869664536084e-08	2.760480450917e-06	yes	0.0310030748508646	pos	yes
liver	Labelled in health	Cre -ve	Ces2g	0.0304870586987921	0.00181837416430141	35.4660880396323	37.6971576038862	2.56421172910676e-07	3.95924919830991e-06	yes	0.0286686845344907	pos	yes
liver	Labelled in health	Cre -ve	Ces3a	0.0254357590228004	0.00115475784688733	1354.38895820464	1858.6365451458	1.85740848145507e-07	3.50135754500698e-06	yes	0.0242810011759131	pos	yes
liver	Labelled in health	Cre -ve	Ces3b	0.0277472441203715	0.00168692852192687	240.550216771452	432.161044624701	1.61844658491419e-07	3.42662225438316e-06	yes	0.0260603155984447	pos	yes
liver	Labelled in health	Cre -ve	Ces4a	0.0223908605547678	0.00142521969037382	3.70830011228065	5.20229850006558	0.000162118879158245	0.00021364920282656	yes	0.0209656408643939	pos	yes
liver	Labelled in health	Cre -ve	Cetn2	0.0264317270614114	0.00107979486830321	15.2430882596578	15.5833767845814	1.07213965908483e-07	2.95831128154888e-06	yes	0.0253519321931082	pos	yes
liver	Labelled in health	Cre -ve	Cetn3	0.0279826404171257	0.00186463016874678	21.2467627358892	20.2078515675758	3.05352664972242e-05	4.67780974999246e-05	yes	0.0261180102483789	pos	yes
liver	Labelled in health	Cre -ve	Cfap126	0.030552997347551	0.00144675850362342	5.17996591651873	4.23261934841669	1.17604610150379e-05	2.19415707151749e-05	yes	0.0291062388439276	pos	yes
liver	Labelled in health	Cre -ve	Cfap20	0.0288754758381131	0.000579841510210886	23.2371355893793	20.8542930907974	1.00732624331491e-05	1.97261850177653e-05	yes	0.0282956343279022	pos	yes
liver	Labelled in health	Cre -ve	Cfap36	0.0188474988120093	0.00155590200501943	9.09531343068252	13.5499408849745	0.000496252726150307	0.000621554323390948	yes	0.0172915968069899	pos	yes
liver	Labelled in health	Cre -ve	Cfap43	0	0	0.993563771660775	0.659720741937531	1	1	no	0	zero	no
liver	Labelled in health	Cre -ve	Cfap97	0.0213007601275739	0.00018225866803137	11.9892014141631	10.9587779491202	5.4465491369884e-06	1.35222044822486e-05	yes	0.0211185014595425	pos	yes
liver	Labelled in health	Cre -ve	Cfb	0.0213168411570009	0.0020095278945886	175.333973183387	177.027594940801	4.67765389569393e-08	2.25035270575662e-06	yes	0.0193073132624123	pos	yes
liver	Labelled in health	Cre -ve	Cfb,Gm20547	0.0235156906326495	0.00192364380224097	1410.69086121449	1489.72351015396	2.26932489469906e-08	2.01349821939434e-06	yes	0.0215920468304085	pos	yes
liver	Labelled in health	Cre -ve	Cfdp1	0.02798358701098	0.00126655648049713	38.9505524977264	41.8273827343081	1.67367238015988e-05	2.8479906882949e-05	yes	0.0267170305304829	pos	yes
liver	Labelled in health	Cre -ve	Cfh	0.0302928873791167	0.00273288853225913	660.044376249767	711.966394424418	6.48498837918382e-08	2.55119014785053e-06	yes	0.0275599988468575	pos	yes
liver	Labelled in health	Cre -ve	Cfhr1	0.0334579323778152	0.0032617673518638	83.5768530114434	82.377400819321	1.76186040319295e-06	8.1119628701754e-06	yes	0.0301961650259514	pos	yes
liver	Labelled in health	Cre -ve	Cfhr2	0.0366145088711156	0.003048893557808	419.469656468819	398.268252250922	2.78516917864249e-08	2.02697878725542e-06	yes	0.0335656153133076	pos	yes
liver	Labelled in health	Cre -ve	Cfi	0.0275728973465611	0.00209267341989735	464.490279223198	472.769336630925	7.10334934352542e-08	2.58127095643048e-06	yes	0.0254802239266637	pos	yes
liver	Labelled in health	Cre -ve	Cfl1	0.025287746793311	0.00247368590341233	292.334638776044	269.905907507119	1.16396582572691e-06	7.04350950933363e-06	yes	0.0228140608898986	pos	yes
liver	Labelled in health	Cre -ve	Cfl2	0.0284859412404516	0.00160925368753328	65.1489119437426	52.2077740976759	1.40977940613676e-06	7.5262459705636e-06	yes	0.0268766875529183	pos	yes
liver	Labelled in health	Cre -ve	Cflar	0.0176070687270009	0.000366445970469056	115.1945432698	136.032670579788	3.81837617274801e-07	4.63493319543343e-06	yes	0.0172406227565318	pos	yes
liver	Labelled in health	Cre -ve	Cfp	0.00303958379300181	0.000632382324603844	28.7122279382299	25.4972268929861	0.0437814167966816	0.0493871948723805	yes	0.00240720146839797	pos	yes
liver	Labelled in health	Cre -ve	Cggbp1	0.0210665993628855	0.000641354325471202	51.7299929511526	58.5959809451335	9.90816461020109e-07	6.71816394502827e-06	yes	0.0204252450374143	pos	yes
liver	Labelled in health	Cre -ve	Cgn	0.0268906129528223	0.000517110981734538	39.6121214968574	44.0676989531776	2.14940511014477e-06	8.72973859081924e-06	yes	0.0263735019710878	pos	yes
liver	Labelled in health	Cre -ve	Cgnl1	0.0282214624557851	0.000359751424486118	38.0113484534984	42.0631270213122	3.05954186420332e-06	1.01478257597644e-05	yes	0.027861711031299	pos	yes
liver	Labelled in health	Cre -ve	Cgref1	0.0157773521881457	0.000260416666666666	1.54929139743878	1.71786856500368	0.0262762765878994	0.0299955197211033	yes	0.0155169355214791	pos	yes
liver	Labelled in health	Cre -ve	Cgrrf1	0.031894238025307	0.0011714052552473	42.1849079182389	38.8724045032124	2.57011136067013e-06	9.41980218604438e-06	yes	0.0307228327700597	pos	yes
liver	Labelled in health	Cre -ve	Chac1	0.0260076217723716	0.000474777448071216	4.89951317676417	7.38462585308757	9.06097885547251e-05	0.0001240460180972	yes	0.0255328443243004	pos	yes
liver	Labelled in health	Cre -ve	Chac2	0.0267777073370625	0.00102932892839892	14.119138567705	9.73736280718144	1.25124456862452e-05	2.29212160104568e-05	yes	0.0257483784086636	pos	yes
liver	Labelled in health	Cre -ve	Chaf1a	0.0127304494234061	0	0.809484674318106	0.504875866258976	0.0402486269123103	0.0454881608793722	yes	0.0127304494234061	pos	yes
liver	Labelled in health	Cre -ve	Chaf1b	0.0319388214125056	0	0.612800210578779	0.514686090036846	0.0738939303919887	0.0824347824307445	no	0.0319388214125056	pos	no
liver	Labelled in health	Cre -ve	Champ1	0.0190195397715579	0.000406205063118566	5.5327314438397	4.13845775322086	0.000721158671307326	0.000893484186881127	yes	0.0186133347084394	pos	yes
liver	Labelled in health	Cre -ve	Chchd1	0.0313392838159623	0.00272759789419519	85.4204408391273	78.0935110255004	1.66085915107937e-06	7.90001639300324e-06	yes	0.0286116859217671	pos	yes
liver	Labelled in health	Cre -ve	Chchd10	0.0302450162438722	0.00251368668842531	1290.38694442163	1650.73531956263	9.90513247413419e-08	2.84017644766997e-06	yes	0.0277313295554468	pos	yes
liver	Labelled in health	Cre -ve	Chchd2	0.0296121384749678	0.00289286015330225	1847.6821321981	2110.61224055135	3.32755199617879e-08	2.07118574224098e-06	yes	0.0267192783216656	pos	yes
liver	Labelled in health	Cre -ve	Chchd3	0.0293587801257511	0.00235564313338798	64.329815022299	69.5782253626097	4.63890821370668e-06	1.23990824118946e-05	yes	0.0270031369923631	pos	yes
liver	Labelled in health	Cre -ve	Chchd4	0.0213675268022914	0.000319330743461646	27.7096347960591	24.4463899684128	1.40813354302827e-05	2.49924833723898e-05	yes	0.0210481960588298	pos	yes
liver	Labelled in health	Cre -ve	Chchd5	0.0241754526832048	0.00166605825631343	29.4225826587445	25.5883906846831	2.0239002570887e-05	3.31476931361601e-05	yes	0.0225093944268913	pos	yes
liver	Labelled in health	Cre -ve	Chchd6	0.0250550167221206	0.000715496488699748	3.81514825958456	4.38745625344654	3.48994434458509e-05	5.25996313923898e-05	yes	0.0243395202334208	pos	yes
liver	Labelled in health	Cre -ve	Chchd7	0.0264428689234427	0.00114474172006171	35.4995104704514	37.3275964877818	2.27900647794786e-06	8.93020820397436e-06	yes	0.025298127203381	pos	yes
liver	Labelled in health	Cre -ve	Chd1	0.0244528646971223	0.000465905728197423	42.2701877930787	32.1768330606617	8.92206989190969e-06	1.81331752960892e-05	yes	0.0239869589689249	pos	yes
liver	Labelled in health	Cre -ve	Chd1l	0.0273242719780078	0.000106157112526538	9.53045858507025	5.88968701304706	5.43500215077502e-08	2.38501135068936e-06	yes	0.0272181148654812	pos	yes
liver	Labelled in health	Cre -ve	Chd2	0.0254747507274074	0.000428650547579916	25.7167451667817	22.7671675455805	5.5777779975113e-06	1.37003286384801e-05	yes	0.0250461001798275	pos	yes
liver	Labelled in health	Cre -ve	Chd3	0.0254151814810431	0.00125797479820018	33.2363583757235	41.099977816086	2.8001778781603e-06	9.75090942611608e-06	yes	0.0241572066828429	pos	yes
liver	Labelled in health	Cre -ve	Chd3os	0.0279784630931744	0	0.428535865108237	0.245474756443797	0.000123700883895794	0.000165787557458721	yes	0.0279784630931744	pos	yes
liver	Labelled in health	Cre -ve	Chd4	0.0231164870775647	0.000808267918138803	54.1907195328539	67.2346960478051	7.96288091599838e-09	1.94739815820083e-06	yes	0.0223082191594259	pos	yes
liver	Labelled in health	Cre -ve	Chd6	0.0183584116306716	0.000478858252038208	7.23326329104132	7.51698308700233	6.85511523532214e-05	9.59297647394224e-05	yes	0.0178795533786334	pos	yes
liver	Labelled in health	Cre -ve	Chd7	0.022209301782682	0.000395065467991066	19.3325799325396	21.3237301930215	1.94908234521255e-05	3.2173731444718e-05	yes	0.021814236314691	pos	yes
liver	Labelled in health	Cre -ve	Chd8	0.0197037050172803	0.000130474189584816	13.9998156425416	14.8460791263513	6.02741928341952e-07	5.68408527360449e-06	yes	0.0195732308276955	pos	yes
liver	Labelled in health	Cre -ve	Chd9	0.0188036100422055	0.000449650582242742	9.76181331799308	10.9682608508224	1.50088243417782e-06	7.64453516575572e-06	yes	0.0183539594599628	pos	yes
liver	Labelled in health	Cre -ve	Chdh	0.0274586245413422	0.00105589710347178	84.8993654445457	88.9511669356283	5.47164627951752e-06	1.35493743059787e-05	yes	0.0264027274378705	pos	yes
liver	Labelled in health	Cre -ve	Chek1	0.0234493901803398	0.000847457627118644	0.836801869076696	0.309341909223801	0.333013985489711	0.352658733745323	no	0.0226019325532212	pos	no
liver	Labelled in health	Cre -ve	Chek2	0.0175717412353219	0.000770712909441232	0.912749683068396	1.54606402825415	7.50258710919319e-05	0.000104256048428052	yes	0.0168010283258806	pos	yes
liver	Labelled in health	Cre -ve	Cherp	0.0247400577166435	0.000152586951629806	18.4507540582664	14.5832677983745	1.49621277558068e-06	7.64453516575572e-06	yes	0.0245874707650137	pos	yes
liver	Labelled in health	Cre -ve	Chfr	0.0216839476963647	0.000574738661288908	11.8743364728725	10.7257788487704	1.53820936566817e-05	2.67222778871092e-05	yes	0.0211092090350758	pos	yes
liver	Labelled in health	Cre -ve	Chic1	0.0212855675424089	0.000822235826180036	5.95354836181163	7.67035676694988	0.000372550836793865	0.00047202444457726	yes	0.0204633317162289	pos	yes
liver	Labelled in health	Cre -ve	Chic2	0.0252932094742798	0.000242130188352612	22.7062022188288	20.2866241279916	3.73815806131703e-06	1.10513006177825e-05	yes	0.0250510792859272	pos	yes
liver	Labelled in health	Cre -ve	Chid1	0.0250817254327067	0.00221986164577794	38.6880868177475	38.307241585083	8.12856522577233e-06	1.70106210483157e-05	yes	0.0228618637869287	pos	yes
liver	Labelled in health	Cre -ve	Chka	0.029923889298352	0.000405826646435638	77.1181076727817	88.8136692078978	1.46822013923148e-06	7.61369191985599e-06	yes	0.0295180626519164	pos	yes
liver	Labelled in health	Cre -ve	Chm	0.0252940526759679	0.000963407294150278	19.6546075794882	22.8414142799072	4.26963095233408e-06	1.18689367891376e-05	yes	0.0243306453818176	pos	yes
liver	Labelled in health	Cre -ve	Chml	0.022935275818938	0.00103950103950103	1.5379748806079	1.66538452826066	0.000947951480587097	0.00116586686427963	yes	0.021895774779437	pos	yes
liver	Labelled in health	Cre -ve	Chmp1a	0.0204804353857229	0.000975013419626222	63.549011947535	55.5268525657291	1.94021684693705e-05	3.20501452542816e-05	yes	0.0195054219660966	pos	yes
liver	Labelled in health	Cre -ve	Chmp1b	0.0259916287649412	0.000727755692494032	19.2089294621823	22.8373818097701	3.50328547162533e-06	1.07497213755035e-05	yes	0.0252638730724471	pos	yes
liver	Labelled in health	Cre -ve	Chmp2a	0.0226879403265734	0.00209046697360762	84.6165303954803	80.5829026530147	1.99110006759757e-06	8.51899239259262e-06	yes	0.0205974733529658	pos	yes
liver	Labelled in health	Cre -ve	Chmp2b	0.0265328752322344	0.000851106211748889	42.9000675389767	33.1446210865623	7.95969519376647e-06	1.67869013994509e-05	yes	0.0256817690204855	pos	yes
liver	Labelled in health	Cre -ve	Chmp3	0.0291874546056895	0.0019446421667675	41.905949780491	37.0997024546275	2.02514657124086e-06	8.5513374383915e-06	yes	0.027242812438922	pos	yes
liver	Labelled in health	Cre -ve	Chmp4b	0.0266996205435632	0.00179809244486581	85.5394629964445	82.5448842579553	5.6196566618694e-06	1.37577135776306e-05	yes	0.0249015280986974	pos	yes
liver	Labelled in health	Cre -ve	Chmp4c	0.018410823077595	0.000318471337579616	2.41032889576169	1.60795400298795	0.00118727904267434	0.00145271670998544	yes	0.0180923517400154	pos	yes
liver	Labelled in health	Cre -ve	Chmp5	0.0298121294236603	0.00219506599568072	70.0688625654721	71.5385601796955	7.77568894152843e-06	1.65392955358706e-05	yes	0.0276170634279796	pos	yes
[truncated: 9,921 more rows]
