# Supplementary material for: SLAMseq reveals potential transfer of RNA from liver to kidney in the mouse
Source: Nat Commun. 2025 Aug 11;16:7413. doi: 10.1038/s41467-025-62688-9 (PMC12339719; doi:10.1038/s41467-025-62688-9)
Supplement: Supplementary file 6 — Source Data [file 41467_2025_62688_MOESM6_ESM.zip › Source data/Fig5c_data.csv]

tissue	group_pos	group_neg	gene_name	cR_pos	cR_neg	cpm_pos	cpm_neg	pval	fdr	sig	delta	delta_sign	labelled
liver	Labelled in injury	Cre -ve	0610009B22Rik	0.0514489951779943	0.00095805106567771	21.6016202106647	20.6237264620503	1.95158693163565e-06	4.77930848698308e-06	yes	0.0504909441123166	pos	yes
liver	Labelled in injury	Cre -ve	0610009O20Rik	0.0385770897304047	0.000600498473967612	27.8996463419885	26.4116659577196	3.54878943442395e-06	6.75751197447524e-06	yes	0.0379765912564371	pos	yes
liver	Labelled in injury	Cre -ve	0610010F05Rik	0.0382331816108562	0.00167070622945441	14.9866609300545	11.2372357375443	6.16707289405116e-07	2.6905843453595e-06	yes	0.0365624753814018	pos	yes
liver	Labelled in injury	Cre -ve	0610010K14Rik,Gm21988	0.0370970766099814	0.00100596632617972	28.5996728459866	22.099187375492	3.10509748981628e-06	6.23116845526394e-06	yes	0.0360911102838017	pos	yes
liver	Labelled in injury	Cre -ve	0610012G03Rik	0.039454104309523	0.00185048782541399	93.826222100026	50.8542499639716	6.87677181189226e-07	2.84145038808208e-06	yes	0.037603616484109	pos	yes
liver	Labelled in injury	Cre -ve	0610030E20Rik	0.0463965133242847	0.000640032617852082	53.9248828298104	48.8123800312366	1.1059138699174e-05	1.56060436161536e-05	yes	0.0457564807064327	pos	yes
liver	Labelled in injury	Cre -ve	0610037L13Rik	0.0365425295788174	0.00139195131777728	31.1440432491951	28.393527094135	2.55043506393786e-07	1.71293845695807e-06	yes	0.0351505782610401	pos	yes
liver	Labelled in injury	Cre -ve	0610040J01Rik	0.0475582119533783	0.000724540722598663	39.6603274328751	41.5686803211157	2.48698070789962e-05	3.23929769064642e-05	yes	0.0468336712307796	pos	yes
liver	Labelled in injury	Cre -ve	1110004E09Rik	0.0474769382657201	0.00103929997517597	33.2770189367197	27.8970403982949	5.50449170173002e-07	2.52353080236257e-06	yes	0.0464376382905442	pos	yes
liver	Labelled in injury	Cre -ve	1110004F10Rik	0.0418482242105845	0.00138240782128793	44.5331846969127	24.7850616939368	1.9536206076086e-06	4.78100326397214e-06	yes	0.0404658163892966	pos	yes
liver	Labelled in injury	Cre -ve	1110008F13Rik	0.0496913544803141	0.00250546615616245	280.111713270507	230.151969220465	1.26874253778364e-06	3.82065583504142e-06	yes	0.0471858883241517	pos	yes
liver	Labelled in injury	Cre -ve	1110008L16Rik	0.0346770546642074	0	6.12282662471197	5.48027977081973	4.71092891172542e-08	7.4500028744597e-07	yes	0.0346770546642074	pos	yes
liver	Labelled in injury	Cre -ve	1110008P14Rik	0.0394112807433542	0.00255105945770712	55.5099506917485	33.1709006899331	3.73317105610931e-09	2.94137327189529e-07	yes	0.0368602212856471	pos	yes
liver	Labelled in injury	Cre -ve	1110012L19Rik	0.0369189237743335	0.000605909658858588	10.0823882749701	8.6298502591816	3.91988579221681e-06	7.16186123218733e-06	yes	0.036313014115475	pos	yes
liver	Labelled in injury	Cre -ve	1110032A03Rik	0.0402008893767184	0.00129466716520476	42.7228251707838	52.0517539676348	2.29219456624372e-07	1.62742145370171e-06	yes	0.0389062222115136	pos	yes
liver	Labelled in injury	Cre -ve	1110034G24Rik	0.0319844251286154	0.000495294700346706	3.03527060076051	4.15798726759441	2.12367974692396e-05	2.79871719109388e-05	yes	0.0314891304282687	pos	yes
liver	Labelled in injury	Cre -ve	1110038F14Rik	0.0308447919254164	0.00046791008153809	23.2145055016013	17.9995748349168	1.32797366853762e-05	1.8280085045154e-05	yes	0.0303768818438783	pos	yes
liver	Labelled in injury	Cre -ve	1110051M20Rik	0.0200910785269633	0	2.24743957644481	0.87432790251188	0.000571670885361432	0.00067144181415366	yes	0.0200910785269633	pos	yes
liver	Labelled in injury	Cre -ve	1110059E24Rik	0.0463616192212312	0.00053901924461284	21.9405123368814	13.6854577632712	5.33450492315892e-06	8.77865502148051e-06	yes	0.0458225999766183	pos	yes
liver	Labelled in injury	Cre -ve	1110059G10Rik	0.042893547688204	0.00036671051704363	16.8197599140577	13.3521503622872	7.53113735876423e-06	1.13437349038095e-05	yes	0.0425268371711604	pos	yes
liver	Labelled in injury	Cre -ve	1110065P20Rik	0.0419766089514167	0.00186665283754691	45.247923742159	36.3771939928885	5.14661544953487e-08	7.7679727627262e-07	yes	0.0401099561138698	pos	yes
liver	Labelled in injury	Cre -ve	1190002N15Rik	0.0480365858979649	0.000275414419396114	39.4513954195072	29.2448239662291	2.48359904630654e-06	5.46077978033573e-06	yes	0.0477611714785688	pos	yes
liver	Labelled in injury	Cre -ve	1190005I06Rik,Gm27021	0.0322069497350022	0.000725973408637762	5.55120537330367	6.3485005329325	1.94021714096766e-06	4.76102954826974e-06	yes	0.0314809763263645	pos	yes
liver	Labelled in injury	Cre -ve	1190007I07Rik	0.0452797907000179	0.00157771851038033	18.9807724182152	26.4532915426464	1.55299574467724e-07	1.3313151041359e-06	yes	0.0437020721896376	pos	yes
liver	Labelled in injury	Cre -ve	1300017J02Rik	0.0222900312362419	0.00159224473946916	171.470293843797	307.793148429648	2.74435899249564e-10	1.50328488643621e-07	yes	0.0206977864967727	pos	yes
liver	Labelled in injury	Cre -ve	1500011B03Rik	0.0223967097227282	0.0015625	2.16408169521061	0.601114991974454	0.000226980455831969	0.000271596162327034	yes	0.0208342097227282	pos	yes
liver	Labelled in injury	Cre -ve	1500011B03Rik,Gm20499	0.0128297559281657	0	1.78449820051668	0.674810069282855	0.00788388471168137	0.00885102301133556	yes	0.0128297559281657	pos	yes
liver	Labelled in injury	Cre -ve	1500011K16Rik	0.0397065606107543	0.00276356394179058	36.9427617985782	21.3048937466867	2.00087748430336e-08	5.0275365735421e-07	yes	0.0369429966689637	pos	yes
liver	Labelled in injury	Cre -ve	1600002K03Rik	0.03000411836822	0.000306245874920864	6.55580483984775	4.5813194847144	4.66733158358755e-08	7.42032474058636e-07	yes	0.0296978724932991	pos	yes
liver	Labelled in injury	Cre -ve	1600012H06Rik	0.0472135657938528	0.000618735972008982	48.519482273553	32.5685867312156	6.21306940150596e-06	9.78301426832266e-06	yes	0.0465948298218438	pos	yes
liver	Labelled in injury	Cre -ve	1600014C10Rik	0.0460074516712256	0.00102449575733607	83.1446379802827	95.9498283466417	3.72563054876135e-06	6.95188506655361e-06	yes	0.0449829559138896	pos	yes
liver	Labelled in injury	Cre -ve	1700001C19Rik	0.0307630756336202	0.000830908814544114	2.98557358143689	6.41613155377705	2.5289534524089e-05	3.28728865689817e-05	yes	0.0299321668190761	pos	yes
liver	Labelled in injury	Cre -ve	1700011H14Rik	0.000473484848484848	0.00346020761245674	1.33728133108667	0.798834127503195	0.73478159202078	0.747359266232892	no	-0.00298672276397189	neg	no
liver	Labelled in injury	Cre -ve	1700017B05Rik	0.0415476986545039	0.0008304198334496	29.9361981705738	15.3180032571872	1.97176788881341e-05	2.61066354930828e-05	yes	0.0407172788210543	pos	yes
liver	Labelled in injury	Cre -ve	1700021F05Rik	0.0444891615111014	0.00133063705950598	17.158519444559	14.6485759895321	4.54856097321059e-06	7.88473334490938e-06	yes	0.0431585244515954	pos	yes
liver	Labelled in injury	Cre -ve	1700025G04Rik	0.000414080270012472	0.00011540680900173	6.36073898881566	3.12254312054819	0.752791659169924	0.765230343015008	no	0.000298673461010742	pos	no
liver	Labelled in injury	Cre -ve	1700027J19Rik	0.0202627926026838	0	5.76550395863173	1.89378149913087	3.91721162028638e-06	7.16186123218733e-06	yes	0.0202627926026838	pos	yes
liver	Labelled in injury	Cre -ve	1700029I15Rik	0.0410516179559562	0.00349344978165938	1.09333986957704	1.24236834213712	0.000245128730881179	0.000292679187498886	yes	0.0375581681742968	pos	yes
liver	Labelled in injury	Cre -ve	1700029J07Rik	0.0313091704903665	0	0.662269495196269	1.07180138939983	6.86489568652647e-08	8.99380434652284e-07	yes	0.0313091704903665	pos	yes
liver	Labelled in injury	Cre -ve	1700030J22Rik	0.0389850543917726	0	0.658016030442173	0.526502344602496	0.000367825895588617	0.000435802668433513	yes	0.0389850543917726	pos	yes
liver	Labelled in injury	Cre -ve	1700030K09Rik	0.0410485572031004	0.00571643507895324	3.79620488916099	2.77492014262706	1.96669201572667e-05	2.60479237181326e-05	yes	0.0353321221241472	pos	yes
liver	Labelled in injury	Cre -ve	1700037C18Rik	0.0292035375579856	0	1.30130458325357	0.534672293159896	0.00811198916121241	0.00910459227611982	yes	0.0292035375579856	pos	yes
liver	Labelled in injury	Cre -ve	1700037H04Rik	0.0264580529230586	0.00185195899124416	9.87239872177518	5.86491296395515	4.84465693460433e-06	8.22536803314987e-06	yes	0.0246060939318144	pos	yes
liver	Labelled in injury	Cre -ve	1700056E22Rik	0.0336605007335748	0	1.80549989681753	0.938469617973454	1.24961336755536e-05	1.73405564253724e-05	yes	0.0336605007335748	pos	yes
liver	Labelled in injury	Cre -ve	1700066M21Rik	0.0476223698809257	0.00098302190722948	15.328595067963	17.8681928805369	3.65504554840901e-06	6.86963583168803e-06	yes	0.0466393479736963	pos	yes
liver	Labelled in injury	Cre -ve	1700088E04Rik	0.0324571439434633	0	1.37918172229972	0.322349076371228	7.79218475578508e-05	9.59722977858625e-05	yes	0.0324571439434633	pos	yes
liver	Labelled in injury	Cre -ve	1700109H08Rik	0.0344926515534546	0	1.20303358576599	0.557976350721301	6.31714720027305e-05	7.85195612719653e-05	yes	0.0344926515534546	pos	yes
liver	Labelled in injury	Cre -ve	1700123O20Rik	0.0492306325401348	0.000954195355931419	48.6648507492575	36.6895058803041	8.8948171923042e-06	1.29456843770766e-05	yes	0.0482764371842034	pos	yes
liver	Labelled in injury	Cre -ve	1810009A15Rik,Lbhd1	0.038094561033937	0.00109773153277825	52.0448826173107	45.2396149851169	2.53689238277607e-06	5.51917951680573e-06	yes	0.0369968295011587	pos	yes
liver	Labelled in injury	Cre -ve	1810010H24Rik	0.035645186661702	0.00157287814815819	2.76298034199638	3.3078664549712	1.70891280984849e-05	2.29304548763654e-05	yes	0.0340723085135438	pos	yes
liver	Labelled in injury	Cre -ve	1810011H11Rik	0.00252042319953257	0	5.07427616620077	1.81833055631394	0.0186602866904624	0.0206262207056736	yes	0.00252042319953257	pos	yes
liver	Labelled in injury	Cre -ve	1810013L24Rik	0.0423578755473749	0.000737229116564502	33.9804701532609	34.7655423788886	2.01729894743826e-06	4.86099554437631e-06	yes	0.0416206464308104	pos	yes
liver	Labelled in injury	Cre -ve	1810022K09Rik	0.0454089912646102	0.0024110701864842	144.987388544251	91.9993096212678	1.6320102997325e-07	1.37015344416838e-06	yes	0.042997921078126	pos	yes
liver	Labelled in injury	Cre -ve	1810030O07Rik	0.0316530235283329	0.000282704254222576	12.9252134604269	9.27621446922924	1.58550371781209e-06	4.27525530108055e-06	yes	0.0313703192741103	pos	yes
liver	Labelled in injury	Cre -ve	1810032O08Rik	0.03830742614812	0.00276157804459691	2.85191771397323	1.39327027947688	2.01616815989933e-06	4.86027000905082e-06	yes	0.0355458481035231	pos	yes
liver	Labelled in injury	Cre -ve	1810037I17Rik	0.0439403248701869	0.00174788203028063	64.2350716556787	42.2467398580403	2.47299640438088e-06	5.44828525985956e-06	yes	0.0421924428399063	pos	yes
liver	Labelled in injury	Cre -ve	1810043G02Rik	0.0294201818164884	0.00158749550844412	6.7478556236189	3.68772418863173	0.000108980499316875	0.000132895331082076	yes	0.0278326863080443	pos	yes
liver	Labelled in injury	Cre -ve	1810046K07Rik	0.0284406655883881	0.00016750418760469	0.905083118719111	1.56269762691774	5.09189229816543e-05	6.37651280805522e-05	yes	0.0282731614007834	pos	yes
liver	Labelled in injury	Cre -ve	1810055G02Rik	0.055158656329922	0.0003480530710143	42.0324315965105	22.2669899151116	1.98320917496891e-05	2.62410069088598e-05	yes	0.0548106032589077	pos	yes
liver	Labelled in injury	Cre -ve	1810062G17Rik	0.0373955932518309	0	1.9425000292914	0.755318245392816	2.88732025305875e-05	3.72449941782364e-05	yes	0.0373955932518309	pos	yes
liver	Labelled in injury	Cre -ve	2010003K11Rik	0.0502528459990037	0.000316104161700112	23.4019959471456	21.8369596002693	2.00843046767424e-06	4.85340432768434e-06	yes	0.0499367418373036	pos	yes
liver	Labelled in injury	Cre -ve	2010107E04Rik	0.0405125039498828	0.00350088145389688	601.027960996086	446.88527930303	4.88860209347673e-09	3.15589514877629e-07	yes	0.0370116224959859	pos	yes
liver	Labelled in injury	Cre -ve	2010111I01Rik	0.0394079260584803	0.000585616677067156	31.3369215403524	25.9430904053108	4.13336255574172e-06	7.39440289197972e-06	yes	0.0388223093814131	pos	yes
liver	Labelled in injury	Cre -ve	2010315B03Rik	0.0493389641475276	0.00151858057178186	13.4997643941896	10.0980906251413	1.39338016563545e-06	4.01057745690108e-06	yes	0.0478203835757457	pos	yes
liver	Labelled in injury	Cre -ve	2200002D01Rik	0.0318145351474322	0.00141057382567105	40.891183630967	26.4802887901404	4.01706959250302e-06	7.26948465572216e-06	yes	0.0304039613217611	pos	yes
liver	Labelled in injury	Cre -ve	2210016F16Rik	0.0411984037537955	0.00192116747173208	45.7277602536301	31.6196018665593	1.10099821313213e-06	3.57442467396943e-06	yes	0.0392772362820634	pos	yes
liver	Labelled in injury	Cre -ve	2210016L21Rik	0.0311076488791616	0.000850884871364788	12.1178578826199	6.59018229005895	9.64890116020912e-06	1.38796959178681e-05	yes	0.0302567640077969	pos	yes
liver	Labelled in injury	Cre -ve	2210408I21Rik	0.0343565725622534	0.00404040404040404	1.44987899094145	0.595733506762781	0.00173131547213694	0.00199859304076005	yes	0.0303161685218494	pos	yes
liver	Labelled in injury	Cre -ve	2300009A05Rik	0.0480757382279409	0.000783590322366592	36.257208829091	31.1540564171375	2.7600405446412e-06	5.78971359929679e-06	yes	0.0472921479055743	pos	yes
liver	Labelled in injury	Cre -ve	2310009B15Rik	0.0369589653853261	0.00222263369244434	13.3082544226543	8.25472534856948	2.43580379003395e-06	5.38901883532378e-06	yes	0.0347363316928817	pos	yes
liver	Labelled in injury	Cre -ve	2310011J03Rik	0.0336715202536598	0.000246422835798192	22.3240667122917	14.6016361288395	1.95581144933693e-06	4.78100326397214e-06	yes	0.0334250974178616	pos	yes
liver	Labelled in injury	Cre -ve	2310022A10Rik	0.0281561147584154	0	8.11976946105736	4.56527233796012	8.90244512870541e-08	1.01589018212303e-06	yes	0.0281561147584154	pos	yes
liver	Labelled in injury	Cre -ve	2310022B05Rik	0.0313591261019384	0.000208964213862008	12.0666757358064	10.7950425883437	1.33419413398893e-05	1.8349123570192e-05	yes	0.0311501618880764	pos	yes
liver	Labelled in injury	Cre -ve	2310030G06Rik	0.0468126612623544	0.000395462182479146	15.9244906452175	16.9441380210794	1.27839066534405e-06	3.82888534412486e-06	yes	0.0464171990798752	pos	yes
liver	Labelled in injury	Cre -ve	2310033P09Rik	0.0390193678309809	0.000619234264256858	7.39671020968131	5.0393286573263	3.06106501547443e-05	3.93155134473788e-05	yes	0.038400133566724	pos	yes
liver	Labelled in injury	Cre -ve	2310035C23Rik	0.038430913235389	0.00034432197984127	9.78069460539925	10.7238261416872	1.87059057275534e-06	4.66497558843897e-06	yes	0.0380865912555477	pos	yes
liver	Labelled in injury	Cre -ve	2310039H08Rik	0.0419340859541333	0.00197205167082766	79.3266352822999	57.2665679818992	3.76158082651964e-07	2.08737462958573e-06	yes	0.0399620342833057	pos	yes
liver	Labelled in injury	Cre -ve	2310057M21Rik	0.0440469376775203	0.000846347122540002	5.1118495926886	3.6114564289994	7.76919148760531e-05	9.57278186430511e-05	yes	0.0432005905549803	pos	yes
liver	Labelled in injury	Cre -ve	2310061I04Rik	0.0466821142916055	0.000847307164118686	33.275390093566	25.6172722927309	2.18726712656588e-07	1.59539526159874e-06	yes	0.0458348071274868	pos	yes
liver	Labelled in injury	Cre -ve	2410002F23Rik	0.0292086316557105	0.00016142050040355	6.6306034575483	3.65011016667531	4.94781895494555e-07	2.38124783446036e-06	yes	0.0290472111553069	pos	yes
liver	Labelled in injury	Cre -ve	2410004B18Rik	0.037799064302562	6.8259385665528e-05	11.9303267291701	7.25312031695153	2.62802680012418e-07	1.73600837593886e-06	yes	0.0377308049168965	pos	yes
liver	Labelled in injury	Cre -ve	2410015M20Rik	0.0382431794681517	0.00170104283063255	84.9752294428273	69.0994585865382	4.10243384644569e-09	3.02875769854396e-07	yes	0.0365421366375192	pos	yes
liver	Labelled in injury	Cre -ve	2410089E03Rik	0.0352393981005934	0.00211576549811843	9.60407586909555	1.86052362951906	2.68119705553845e-07	1.75400973864199e-06	yes	0.033123632602475	pos	yes
liver	Labelled in injury	Cre -ve	2410131K14Rik	0.0363020908201403	0.000336350590124588	9.26483384995392	5.87299285207129	1.20480599817786e-06	3.73428546152787e-06	yes	0.0359657402300157	pos	yes
liver	Labelled in injury	Cre -ve	2510002D24Rik	0.0426872565017461	0.000525511970365958	34.7861468921604	36.8472216850057	1.17548104489693e-06	3.68623583273584e-06	yes	0.0421617445313801	pos	yes
liver	Labelled in injury	Cre -ve	2510009E07Rik	0.0143365414682964	0.000423277427290838	15.7589660577336	6.41516807326224	2.27671669714987e-05	2.98586198191027e-05	yes	0.0139132640410056	pos	yes
liver	Labelled in injury	Cre -ve	2510039O18Rik	0.0386714518321198	0.000320461163128143	27.7679791615032	22.8156777371583	3.54691583255787e-06	6.75500027460717e-06	yes	0.0383509906689917	pos	yes
liver	Labelled in injury	Cre -ve	2610001J05Rik	0.0371134716300266	0.00053645337798327	34.6658916634877	16.1800421962243	1.10626314248149e-06	3.58102347556924e-06	yes	0.0365770182520434	pos	yes
liver	Labelled in injury	Cre -ve	2610002M06Rik	0.0343252552540908	0.0005205050879953	14.5287649208588	15.8036685740564	4.26860570360473e-07	2.2392715794836e-06	yes	0.0338047501660955	pos	yes
liver	Labelled in injury	Cre -ve	2610008E11Rik	0.0330578184031424	0.00038081103270989	6.80083510305068	4.56725322133162	2.91677002226335e-06	5.98335729895418e-06	yes	0.0326770073704325	pos	yes
liver	Labelled in injury	Cre -ve	2610021A01Rik	0.0445362365100561	0.00187962004505575	3.38790008802629	4.06626692892393	3.59634431892773e-05	4.57610677414172e-05	yes	0.0426566164650004	pos	yes
liver	Labelled in injury	Cre -ve	2610044O15Rik8	0.0345952702280296	0	6.69047745231662	3.29976926237478	1.14402243196794e-07	1.14224075768865e-06	yes	0.0345952702280296	pos	yes
liver	Labelled in injury	Cre -ve	2610301B20Rik	0.040839914490008	0	7.09112593364878	5.55993623395725	4.03258248386506e-08	6.977398755108e-07	yes	0.040839914490008	pos	yes
liver	Labelled in injury	Cre -ve	2610507B11Rik	0.0377946936362141	0.00203099400977652	65.4777512529256	69.1354611873703	1.82359807081992e-06	4.60221332197185e-06	yes	0.0357636996264376	pos	yes
liver	Labelled in injury	Cre -ve	2610524H06Rik	0.0247929093649217	0	3.11104562564826	0.278604881718798	9.80585707189614e-05	0.000119936886226295	yes	0.0247929093649217	pos	yes
liver	Labelled in injury	Cre -ve	2610528J11Rik	0.046191899263285	0.000875016262387898	9.88289472118345	11.4729177730949	2.95534818856251e-06	6.03303105159711e-06	yes	0.0453168830008971	pos	yes
liver	Labelled in injury	Cre -ve	2700049A03Rik	0.0488031307887702	0	2.04813763161694	1.80157729788507	2.74612810642655e-05	3.55403596094155e-05	yes	0.0488031307887702	pos	yes
liver	Labelled in injury	Cre -ve	2700062C07Rik	0.0454096752448183	0.000859665487879974	17.0779122936413	9.57754478554411	1.47859842265998e-06	4.11883461355139e-06	yes	0.0445500097569383	pos	yes
liver	Labelled in injury	Cre -ve	2700081O15Rik	0.00561887722765508	0.0003584229390681	4.02810278176224	2.14978565952047	0.0945320396702001	0.10114139439813	no	0.00526045428858698	pos	no
liver	Labelled in injury	Cre -ve	2700097O09Rik	0.0468103983494249	0.000225479143179254	9.49815280240518	5.05028011019705	4.34404327019351e-08	7.24165636514961e-07	yes	0.0465849192062456	pos	yes
liver	Labelled in injury	Cre -ve	2810004N23Rik	0.0381855363612899	0.00155786764198403	31.7575673508164	24.6703582639881	7.22932749296438e-07	2.9188080275704e-06	yes	0.0366276687193059	pos	yes
liver	Labelled in injury	Cre -ve	2810006K23Rik	0.031603458917003	0.000589575945985328	8.63464101340566	6.73872718062669	8.17294208030636e-05	0.000100438465980843	yes	0.0310138829710177	pos	yes
liver	Labelled in injury	Cre -ve	2810021J22Rik	0.0453380158825879	0	1.23430731276556	0.314117442938511	4.51420169588123e-05	5.68640029550458e-05	yes	0.0453380158825879	pos	yes
liver	Labelled in injury	Cre -ve	2810403A07Rik	0.0508011517323149	0.000663503571841534	71.1412846444521	44.496306778446	8.08955106889202e-06	1.20052170528964e-05	yes	0.0501376481604734	pos	yes
liver	Labelled in injury	Cre -ve	2810459M11Rik	0.0457587805638232	0.000422534936953397	60.4512060095239	47.018546701031	2.28272417851257e-06	5.202219498309e-06	yes	0.0453362456268698	pos	yes
liver	Labelled in injury	Cre -ve	2810474O19Rik	0.0329355256739148	0.000537417020956742	8.31911359203546	6.99509652945147	1.00365982487305e-06	3.43590732784552e-06	yes	0.032398108652958	pos	yes
liver	Labelled in injury	Cre -ve	2900026A02Rik	0.0431313753267016	0.000690676209094984	44.3413940602389	46.6608705706923	2.99080448114158e-06	6.08196817776053e-06	yes	0.0424406991176066	pos	yes
liver	Labelled in injury	Cre -ve	3110001I22Rik	0.0506700592814994	0.000108754758020662	2.78566167134584	1.50455832569182	6.00051330818738e-06	9.53799208893811e-06	yes	0.0505613045234787	pos	yes
liver	Labelled in injury	Cre -ve	3110002H16Rik	0.0374473987428599	0.000464037122969836	4.36113402225719	4.83814914932517	6.68807720657193e-07	2.81142908277151e-06	yes	0.0369833616198901	pos	yes
liver	Labelled in injury	Cre -ve	3110009E18Rik	0.03847556503599	0	1.47147762550541	1.15761296159178	1.3717273286536e-05	1.88016322609761e-05	yes	0.03847556503599	pos	yes
liver	Labelled in injury	Cre -ve	3110040N11Rik	0.0365850198636734	0.000851037770881952	6.73696041035237	3.5869684327171	5.67301760059068e-08	8.09168939025703e-07	yes	0.0357339820927915	pos	yes
liver	Labelled in injury	Cre -ve	3110043O21Rik	0.0430645272206389	0.000515756992081668	18.3484937719655	16.0872799032187	8.71416377336363e-06	1.27412350166057e-05	yes	0.0425487702285572	pos	yes
liver	Labelled in injury	Cre -ve	3110062M04Rik	0.0309366792681274	0.000588917947817334	8.58700404820575	3.9596755774247	7.90457398229579e-07	3.0528096283559e-06	yes	0.03034776132031	pos	yes
liver	Labelled in injury	Cre -ve	3110070M22Rik	0.0244562259464366	0	0.425990884793661	0.365553396493718	0.00235340611655614	0.00270339870857887	yes	0.0244562259464366	pos	yes
liver	Labelled in injury	Cre -ve	3110082I17Rik	0.0304168260746699	0.00103987986947356	4.14760179492603	4.908938603105	1.543687523081e-06	4.20851784213286e-06	yes	0.0293769462051963	pos	yes
liver	Labelled in injury	Cre -ve	3830406C13Rik	0.0376472825208506	0.00093382108006321	22.2986953679158	21.3263187169764	2.94235339303849e-07	1.84429727702395e-06	yes	0.0367134614407874	pos	yes
liver	Labelled in injury	Cre -ve	4430402I18Rik	0.0390197500889495	0	2.41594840094332	1.49462756962049	1.27030748477979e-06	3.82144925437931e-06	yes	0.0390197500889495	pos	yes
liver	Labelled in injury	Cre -ve	4833420G17Rik	0.0411875383443516	0.000575406647186266	22.6072621428495	21.8707334375592	4.05730986162743e-06	7.30502587632723e-06	yes	0.0406121316971654	pos	yes
liver	Labelled in injury	Cre -ve	4833439L19Rik	0.050632018772868	0.000902619129388478	46.2877818215979	30.0852325238819	1.39686192556099e-06	4.01369087050106e-06	yes	0.0497293996434795	pos	yes
liver	Labelled in injury	Cre -ve	4921524J17Rik	0.0492504751238164	0.000191570881226052	9.70721295249701	4.32027637289334	4.95115016889586e-08	7.60042437659081e-07	yes	0.0490589042425903	pos	yes
liver	Labelled in injury	Cre -ve	4930402H24Rik	0.0325150324951115	0.000235338232759095	44.4949532951922	38.6058657080657	3.69599677961897e-07	2.07684963894007e-06	yes	0.0322796942623524	pos	yes
liver	Labelled in injury	Cre -ve	4930430F08Rik	0.0468196532361884	0.000892275363770866	10.9794122859071	6.53356893376737	1.65369762082404e-06	4.37620915039272e-06	yes	0.0459273778724175	pos	yes
liver	Labelled in injury	Cre -ve	4930453N24Rik	0.0455740799326338	0.000806164659438338	47.4429407771157	34.7052554040959	1.20951676002831e-05	1.68571208854747e-05	yes	0.0447679152731955	pos	yes
liver	Labelled in injury	Cre -ve	4930486L24Rik,CT010498.2	0	0	0.795878168634187	0.366480431412467	1	1	no	0	zero	no
liver	Labelled in injury	Cre -ve	4930503L19Rik	0.00876252202290171	0	1.86343320668945	1.24345084302828	0.00599254759137525	0.00676570787010306	yes	0.00876252202290171	pos	yes
liver	Labelled in injury	Cre -ve	4930518I15Rik	0.0424977391931109	0	1.49232379097935	1.88665481979458	2.358671384335e-05	3.08537114825866e-05	yes	0.0424977391931109	pos	yes
liver	Labelled in injury	Cre -ve	4930522L14Rik	0.0285811728865152	0.0125	1.05804024797689	0.376527511056303	0.0299836505274323	0.0328533639538232	yes	0.0160811728865152	pos	yes
liver	Labelled in injury	Cre -ve	4930524J08Rik	0.0213312768919793	0	0.639963600920815	0.535015602130328	0.000665381524228977	0.000779777982165977	yes	0.0213312768919793	pos	yes
liver	Labelled in injury	Cre -ve	4931406C07Rik	0.045996377149456	0.00262624469660547	140.308597723755	153.100432222431	4.1177771072072e-08	7.02279997700571e-07	yes	0.0433701324528506	pos	yes
liver	Labelled in injury	Cre -ve	4931406P16Rik	0.0191272763989535	0.00023642615081216	11.454500427799	7.1412019076533	1.93083869408686e-06	4.7487521823088e-06	yes	0.0188908502481414	pos	yes
liver	Labelled in injury	Cre -ve	4931414P19Rik	0.0323351398733249	0.000130633572828216	2.11778775300978	3.37690658411552	1.26469189799496e-05	1.75198589895106e-05	yes	0.0322045063004967	pos	yes
liver	Labelled in injury	Cre -ve	4931428F04Rik	0.0236098094806228	0.000595238095238094	1.6810290109808	1.28228180761893	0.00504241988851153	0.00571099178632812	yes	0.0230145713853847	pos	yes
liver	Labelled in injury	Cre -ve	4932438A13Rik	0.0460260367610161	0.00102397101332093	25.6537580470571	25.2910637629767	1.32737222983229e-06	3.91021067269338e-06	yes	0.0450020657476952	pos	yes
liver	Labelled in injury	Cre -ve	4933427D14Rik	0.0349014524366418	0	3.37367082797503	2.37709770432404	2.219926247506e-07	1.60385062994488e-06	yes	0.0349014524366418	pos	yes
liver	Labelled in injury	Cre -ve	4933434E20Rik	0.0414285281699734	0.00138490098681116	82.7591680618929	64.2136174196367	8.1206371928366e-07	3.08630579852488e-06	yes	0.0400436271831622	pos	yes
liver	Labelled in injury	Cre -ve	5031439G07Rik	0.0311360522727578	0.000831597178185168	42.4410017585487	24.0543312035576	2.62175392562995e-05	3.39993447972941e-05	yes	0.0303044550945726	pos	yes
liver	Labelled in injury	Cre -ve	5430403G16Rik	0.040300596535679	0.00100755667506297	2.23192403814589	2.48499204503301	5.65475202575778e-05	7.05237375097322e-05	yes	0.039293039860616	pos	yes
liver	Labelled in injury	Cre -ve	5730409E04Rik	0.037853388340137	0.00030835235138749	15.7137315543752	8.35268101338894	1.16770283651141e-05	1.63567022211884e-05	yes	0.0375450359887495	pos	yes
liver	Labelled in injury	Cre -ve	5730455P16Rik	0.0311618052208066	0.00071822066383646	11.3075255170806	8.14446112879334	6.30131029063306e-06	9.88744823524427e-06	yes	0.0304435845569702	pos	yes
liver	Labelled in injury	Cre -ve	5730480H06Rik	0.0362503213366822	0.00116622698779776	6.04899389706187	5.26425760275664	1.55426304960443e-05	2.101740475936e-05	yes	0.0350840943488845	pos	yes
liver	Labelled in injury	Cre -ve	5730507C01Rik	0.0444655335033742	0	0.504834373061336	0.412676985457294	0.000105942962186772	0.000129307737715138	yes	0.0444655335033742	pos	yes
liver	Labelled in injury	Cre -ve	5830473C10Rik	0.0359673518048788	0.000971038074906866	8.65414681688408	24.8772898047205	1.77955755495935e-05	2.3791377355706e-05	yes	0.034996313729972	pos	yes
liver	Labelled in injury	Cre -ve	6030458C11Rik	0.0370339580994717	0.000598573544147392	15.7784131432555	13.7842857401804	1.91781042246968e-06	4.72768949875064e-06	yes	0.0364353845553243	pos	yes
liver	Labelled in injury	Cre -ve	6430548M08Rik	0.01833726706141	0.00030226920743784	14.8288052098489	7.44698708401039	3.10263198049204e-05	3.98283909309448e-05	yes	0.0180349978539722	pos	yes
liver	Labelled in injury	Cre -ve	6430550D23Rik	0.0346810415637768	0	1.09120919007209	0.79810321098272	2.93662060754059e-05	3.7832866864571e-05	yes	0.0346810415637768	pos	yes
liver	Labelled in injury	Cre -ve	6430571L13Rik	0.0366066799933904	0	1.20760642845339	0.99439690318954	2.7492846625426e-05	3.55774317161706e-05	yes	0.0366066799933904	pos	yes
liver	Labelled in injury	Cre -ve	8030462N17Rik	0.0599490579135001	0	1.14701907192923	0.919073425134148	5.41951723760257e-06	8.88374908777243e-06	yes	0.0599490579135001	pos	yes
liver	Labelled in injury	Cre -ve	8430408G22Rik	0.0416702350196843	0.000205969109202806	38.841492255018	125.368452647509	2.151659430842e-06	5.0256054277916e-06	yes	0.0414642659104815	pos	yes
liver	Labelled in injury	Cre -ve	9030624J02Rik	0.0289176741077345	0.00105964854517191	10.826909981995	10.3900523957442	1.58071936464094e-06	4.26650622217844e-06	yes	0.0278580255625626	pos	yes
liver	Labelled in injury	Cre -ve	9130008F23Rik	0	0	0.575624133576453	0.255248462860999	1	1	no	0	zero	no
liver	Labelled in injury	Cre -ve	9130011E15Rik	0.0334250302295122	0	2.32378518327094	1.64727090689415	9.10727775538963e-07	3.26299692569411e-06	yes	0.0334250302295122	pos	yes
liver	Labelled in injury	Cre -ve	9130019O22Rik	0.0372551446509249	0	2.43290444830081	1.89192959621379	1.12166106681508e-06	3.59289573922731e-06	yes	0.0372551446509249	pos	yes
liver	Labelled in injury	Cre -ve	9130023H24Rik	0.0467494836645203	0	3.93707253320515	2.48601457356609	1.26358920373088e-06	3.81375405404476e-06	yes	0.0467494836645203	pos	yes
liver	Labelled in injury	Cre -ve	9130204L05Rik	0	0	1.01442328894764	1.60965633545578	1	1	no	0	zero	no
liver	Labelled in injury	Cre -ve	9130401M01Rik	0.0485602156073871	0.00196588051204875	33.2183602921059	20.588583660093	1.17102379646931e-06	3.68109441672069e-06	yes	0.0465943350953383	pos	yes
liver	Labelled in injury	Cre -ve	9130409I23Rik	0.0465429697260773	0.00286720399033758	2.34612460149899	10.6473474703532	6.66136999580729e-07	2.80768677920168e-06	yes	0.0436757657357397	pos	yes
liver	Labelled in injury	Cre -ve	9430015G10Rik	0.0309819579006388	0.000992353251389394	5.91913927630728	2.51731552332471	3.87260289828639e-06	7.11053115759173e-06	yes	0.0299896046492495	pos	yes
liver	Labelled in injury	Cre -ve	9430038I01Rik	0.0343850816799567	0.000303022242191134	10.0006453754191	13.3566309418217	6.49708161473429e-07	2.7682703357434e-06	yes	0.0340820594377655	pos	yes
liver	Labelled in injury	Cre -ve	9530068E07Rik	0.0445034346382379	0.00222608143146438	74.3751656628992	67.5027355810791	7.38777536791774e-07	2.94909169217159e-06	yes	0.0422773532067736	pos	yes
liver	Labelled in injury	Cre -ve	9930021J03Rik	0.0367941457193923	0.000839414481642656	7.23396129356962	5.1594900074481	6.04326730903086e-06	9.57879493705984e-06	yes	0.0359547312377496	pos	yes
liver	Labelled in injury	Cre -ve	9930104L06Rik	0.0461135905350815	0.00025078369905956	5.34303157802822	2.29250640387241	2.0085388076395e-06	4.85340432768434e-06	yes	0.045862806836022	pos	yes
liver	Labelled in injury	Cre -ve	9930111J21Rik2	0.00187075360780763	0.000219780219780218	4.56442842770411	2.66033565072661	0.617571079953517	0.630247430036343	no	0.00165097338802741	pos	no
liver	Labelled in injury	Cre -ve	A130010J15Rik	0.0445905087568248	0.000198952884332786	5.70586023833656	8.09795897125517	4.43126867325004e-06	7.75090231316179e-06	yes	0.044391555872492	pos	yes
liver	Labelled in injury	Cre -ve	A1cf	0.042239310818492	0.000555992828720098	8.68551542159229	4.92669754567759	1.05436485152518e-06	3.52158438618817e-06	yes	0.0416833179897719	pos	yes
liver	Labelled in injury	Cre -ve	A230050P20Rik	0.0416696622230602	0.000334240880922484	34.5394143720788	46.5590369480314	3.48591025748247e-06	6.69217854159085e-06	yes	0.0413354213421377	pos	yes
liver	Labelled in injury	Cre -ve	A2ml1	0.0383158627545927	0.00157641050175756	184.74892925664	142.782044176228	6.17027984567637e-08	8.43548583615981e-07	yes	0.0367394522528351	pos	yes
liver	Labelled in injury	Cre -ve	A430005L14Rik	0.0468630308517882	0.0004048277332754	59.7414617184592	54.4098808942754	2.87757823594124e-06	5.93560302314633e-06	yes	0.0464582031185128	pos	yes
liver	Labelled in injury	Cre -ve	A430033K04Rik	0.0345702140587284	0.00021164021164021	3.5558696092657	2.75138284604071	1.31980067091577e-07	1.21865207772975e-06	yes	0.0343585738470882	pos	yes
liver	Labelled in injury	Cre -ve	A430105I19Rik	0.00556725704843233	0	9.92714339689387	2.72806006780814	5.32872289620521e-05	6.66008348026633e-05	yes	0.00556725704843233	pos	yes
liver	Labelled in injury	Cre -ve	A530084C06Rik	0.0229534987291271	0	0.67913863337161	0.833578549315498	0.000115266975406018	0.000140252425074488	yes	0.0229534987291271	pos	yes
liver	Labelled in injury	Cre -ve	A930004D18Rik	0.0207197456996684	0	1.07273993372909	0.461064204797225	0.000272223794405399	0.000324521240913306	yes	0.0207197456996684	pos	yes
liver	Labelled in injury	Cre -ve	A930033H14Rik	0.0480869484970159	9.7751710654936e-05	10.0141690920748	3.28047284401728	7.80015100805497e-08	9.45409347553409e-07	yes	0.047989196786361	pos	yes
liver	Labelled in injury	Cre -ve	AA986860	0.0471767475177515	0.00037243947858473	16.9960481783622	1.77039339235394	7.85177985814552e-05	9.66769740746695e-05	yes	0.0468043080391667	pos	yes
liver	Labelled in injury	Cre -ve	AB124611	0.00193412764342402	0	13.4345117747389	4.02045371846799	0.00379742400091762	0.00432101090660229	yes	0.00193412764342402	pos	yes
liver	Labelled in injury	Cre -ve	AC013548.1,Igf2	0.0012460453115808	0.00100250626566416	0.550059875374119	0.736142081535645	0.881687090104003	0.893496709197742	no	0.00024353904591664	pos	no
liver	Labelled in injury	Cre -ve	AC099934.1	0.0413824985572009	0.00259717744330795	391.928145783946	330.997814440816	2.16825436144171e-07	1.58800782456232e-06	yes	0.038785321113893	pos	yes
liver	Labelled in injury	Cre -ve	AC099934.2,Dnaaf2	0.039915180090157	0.000433181560428822	9.81751733772538	5.93657518505051	1.19859831138724e-06	3.72816761412407e-06	yes	0.0394819985297282	pos	yes
liver	Labelled in injury	Cre -ve	AC132392.1,Mical2	0.0389307268075411	0.000604981674971616	18.9064586877885	13.1084282166055	1.77609054831121e-06	4.53744944819188e-06	yes	0.0383257451325695	pos	yes
liver	Labelled in injury	Cre -ve	AC132392.1,Micalcl	0.0569418414799227	0	0.656903262747839	0.478954418044737	6.11412452933575e-07	2.68189236196755e-06	yes	0.0569418414799227	pos	yes
liver	Labelled in injury	Cre -ve	AC137513.1,Chkb	0.0439186862831312	0.000794605980297636	38.8957670313132	35.9619351555305	4.50165403159932e-07	2.28549372808838e-06	yes	0.0431240803028336	pos	yes
liver	Labelled in injury	Cre -ve	AC137513.1,Cpt1b	0.0352777459354824	0	1.76934224573874	0.693236498670893	9.11207782108514e-08	1.02204622411269e-06	yes	0.0352777459354824	pos	yes
liver	Labelled in injury	Cre -ve	AC149222.1,Hsd3b7	0.0507859507963148	0.00142706388369872	210.492856334498	322.107228469913	4.73051573791998e-06	8.09765594085529e-06	yes	0.0493588869126161	pos	yes
liver	Labelled in injury	Cre -ve	AC149222.1,Setd1a	0.0510082352923877	0.000499212900259518	19.6158427904922	16.5620157231455	3.8936119328547e-06	7.13418877167617e-06	yes	0.0505090223921282	pos	yes
liver	Labelled in injury	Cre -ve	AC157554.2,Commd5	0.0382443872615035	0.000548459336531752	25.2596883367345	25.3251606351571	1.61754962478306e-05	2.17957654640292e-05	yes	0.0376959279249718	pos	yes
liver	Labelled in injury	Cre -ve	AC157931.1,Diablo	0.040068325203642	0.00146408990520848	34.1769271362315	20.3996646399173	3.26479474620254e-07	1.94552975864346e-06	yes	0.0386042352984335	pos	yes
liver	Labelled in injury	Cre -ve	AC158777.2	0.0264682877439861	0.00221239272053046	8.93475644530759	9.78028886903705	1.22327102493475e-05	1.70254391621689e-05	yes	0.0242558950234557	pos	yes
liver	Labelled in injury	Cre -ve	AC160962.1,Ctla2b	0.0021318918709183	0.000518370875030464	11.4170560583063	3.72238822197134	0.0115305349895102	0.0128490940176767	yes	0.00161352099588784	pos	yes
liver	Labelled in injury	Cre -ve	AC163637.1,Fdx1l,Raver1	0.0444248988408308	0.00227803702670759	47.730601497021	27.3031367419368	2.31545148095805e-06	5.23566261175978e-06	yes	0.0421468618141232	pos	yes
liver	Labelled in injury	Cre -ve	AC174678.2,Tm9sf1	0.0373584521261937	0.0013718900309498	26.3573231431616	23.7868020844546	4.81497367025472e-07	2.34689658960242e-06	yes	0.0359865620952439	pos	yes
liver	Labelled in injury	Cre -ve	AC175538.1,Pelo	0.041511287406737	0.000517042025072419	40.5599157998442	36.5684704167471	2.25827005294428e-06	5.1706743449087e-06	yes	0.0409942453816645	pos	yes
liver	Labelled in injury	Cre -ve	AI182371	0.0517169030821256	0.00183546928402809	223.776884194692	399.655866918637	1.17002933465809e-07	1.15682851667778e-06	yes	0.0498814337980975	pos	yes
liver	Labelled in injury	Cre -ve	AI314180	0.0356067656802429	0.00139310894106245	35.7662502173437	50.6616603430774	9.42120280417831e-07	3.32248477057988e-06	yes	0.0342136567391804	pos	yes
liver	Labelled in injury	Cre -ve	AI413582	0.03205804562293	0.000286123032904148	11.5576864943014	4.10511928731803	1.41413186218679e-06	4.02965720482332e-06	yes	0.0317719225900258	pos	yes
liver	Labelled in injury	Cre -ve	AI429214	0.0333394659557039	0	1.87029658992245	0.922755721569869	1.1907550694912e-05	1.66375172074699e-05	yes	0.0333394659557039	pos	yes
liver	Labelled in injury	Cre -ve	AI464131	0.0431460124587762	0.000448027721982312	23.6162069035048	27.7257124530847	1.652309115472e-06	4.37600663505424e-06	yes	0.0426979847367939	pos	yes
liver	Labelled in injury	Cre -ve	AI467606	0	0	1.16437808663924	0.166132035477916	0.999995695575077	1	no	0	zero	no
liver	Labelled in injury	Cre -ve	AI597479	0.0351947808202575	0.000483022531782894	6.07260731021295	5.88655046094974	6.24753779479215e-07	2.70628598712629e-06	yes	0.0347117582884746	pos	yes
liver	Labelled in injury	Cre -ve	AI606181	0.0426493366924084	0	3.37553831254423	1.44941633732837	2.06830571238267e-07	1.5512410668063e-06	yes	0.0426493366924084	pos	yes
liver	Labelled in injury	Cre -ve	AI661453	0.0458373829877502	0.000440133170543404	11.9750020693895	16.7629581602178	9.88192707446746e-08	1.06858872999164e-06	yes	0.0453972498172068	pos	yes
liver	Labelled in injury	Cre -ve	AI837181	0.0325254417796606	0.00035920844388586	22.0664381799869	17.8665395282934	4.93980084343353e-06	8.32826492371818e-06	yes	0.0321662333357747	pos	yes
liver	Labelled in injury	Cre -ve	AI846148	0.0159124342964939	0	1.22143368303209	1.00804738713055	7.90533375470206e-05	9.73068618290479e-05	yes	0.0159124342964939	pos	yes
liver	Labelled in injury	Cre -ve	AI987944	0.0512696303677075	0.000807957064528586	55.3726458089203	43.5650877852136	1.23493097339829e-05	1.71681056687567e-05	yes	0.0504616733031789	pos	yes
liver	Labelled in injury	Cre -ve	AL670603.1,Pik3r3	0.0256520947538499	0.00108695652173913	1.58587256572368	0.908231173388694	0.00463556715125956	0.00525997610335284	yes	0.0245651382321108	pos	yes
liver	Labelled in injury	Cre -ve	AL731706.1	0.040445171033188	0.00206111275022005	24.5149728794166	26.0255253244475	3.47598972678252e-06	6.67944957594855e-06	yes	0.0383840582829679	pos	yes
liver	Labelled in injury	Cre -ve	AL732309.1,AL732309.2,Ndor1	0.0288847712504049	0.000167445311097132	9.26966829101959	9.26795917923943	4.49080413428127e-07	2.28312732460681e-06	yes	0.0287173259393078	pos	yes
liver	Labelled in injury	Cre -ve	AU019823	0.0398522532981206	0.000270250469758214	22.661380568353	17.3205630920821	6.05664651458551e-06	9.59375958311654e-06	yes	0.0395820028283623	pos	yes
liver	Labelled in injury	Cre -ve	AU021092	0	0	1.23163618704093	1.1600597073906	1	1	no	0	zero	no
liver	Labelled in injury	Cre -ve	AU022252	0.0375170702336537	0.000559237275716038	48.5178151036332	51.2079014302905	2.34611312220416e-06	5.27756305476803e-06	yes	0.0369578329579376	pos	yes
liver	Labelled in injury	Cre -ve	AU040320	0.0413169588544999	0.000791369396290208	18.8247950972447	21.5680572317225	7.70156350402889e-07	3.01261223643468e-06	yes	0.0405255894582097	pos	yes
liver	Labelled in injury	Cre -ve	AU041133	0.0404841055829196	0.000422832980972514	2.35858229400475	1.66128951103321	5.9638480327112e-06	9.49902995180103e-06	yes	0.0400612726019471	pos	yes
liver	Labelled in injury	Cre -ve	AW011738	0.0391981457080166	0	8.99506793692621	2.3005241222778	3.47549187769858e-07	2.01403266233332e-06	yes	0.0391981457080166	pos	yes
liver	Labelled in injury	Cre -ve	AW146154	0.0374845050139777	0.000129785853341984	9.74086942003178	7.5650308477234	8.95403367771317e-09	3.67235973832404e-07	yes	0.0373547191606357	pos	yes
liver	Labelled in injury	Cre -ve	AW209491	0.0493315470611133	0.000657812951796864	13.5957744073912	13.0997519199917	1.41588809101419e-06	4.02965720482332e-06	yes	0.0486737341093165	pos	yes
liver	Labelled in injury	Cre -ve	AW549877	0.0407771738706214	0.000699941764461942	17.6211948116612	16.6290718137169	3.6544098066314e-06	6.8696247400049e-06	yes	0.0400772321061594	pos	yes
liver	Labelled in injury	Cre -ve	AW554918	0.0350541378930098	0.00104712041884816	2.0729882515164	1.31286466226569	2.61352457486829e-05	3.39179020311854e-05	yes	0.0340070174741616	pos	yes
liver	Labelled in injury	Cre -ve	Aaas	0.04110151393189	0.00095282973034507	32.3371459440188	8.37512548146448	2.52057810231078e-06	5.5003872920544e-06	yes	0.040148684201545	pos	yes
liver	Labelled in injury	Cre -ve	Aacs	0.0456702988883989	0.000594664492534932	8.04519441207718	26.4956360718375	1.07616605502557e-06	3.54785131462225e-06	yes	0.045075634395864	pos	yes
liver	Labelled in injury	Cre -ve	Aadac	0.0517781067963359	0.00297997448150026	163.596229016653	260.335031019498	9.2969560422384e-09	3.73896213445336e-07	yes	0.0487981323148356	pos	yes
liver	Labelled in injury	Cre -ve	Aadat	0.0478520225426635	0.00428852553919051	45.3462933249543	80.5970994558774	6.4554988417301e-08	8.66421762127474e-07	yes	0.043563497003473	pos	yes
liver	Labelled in injury	Cre -ve	Aaed1	0.0428638467014445	0.00202516133192087	45.7341806458754	57.3957273862277	6.60790714734645e-06	1.02653892311985e-05	yes	0.0408386853695236	pos	yes
liver	Labelled in injury	Cre -ve	Aagab	0.0406823319628306	0.000576185298365586	26.665442771758	29.6643244981107	1.24936271580086e-05	1.73390534820215e-05	yes	0.040106146664465	pos	yes
liver	Labelled in injury	Cre -ve	Aak1	0.0382439114258808	0.000320213265793634	21.2853297242589	17.0678819455144	2.52806284175236e-06	5.50882530865572e-06	yes	0.0379236981600872	pos	yes
liver	Labelled in injury	Cre -ve	Aamdc	0.0436004296677448	0.00112356969496763	33.0131345138077	35.2040363869187	6.10422622623051e-07	2.6785151174969e-06	yes	0.0424768599727772	pos	yes
liver	Labelled in injury	Cre -ve	Aamp	0.0416626935081245	0.00147601692810256	149.090119211965	131.313630497374	4.10345062109435e-07	2.1903651189987e-06	yes	0.0401866765800219	pos	yes
liver	Labelled in injury	Cre -ve	Aar2	0.0402801402659157	0.00029618659755646	8.11200349880929	7.00878579283652	4.56320523823638e-07	2.29466183111104e-06	yes	0.0399839536683592	pos	yes
liver	Labelled in injury	Cre -ve	Aard	0.000852882885243367	0	2.5574176917887	1.33673679331292	0.0238522518687872	0.0262318779355089	yes	0.000852882885243367	pos	yes
liver	Labelled in injury	Cre -ve	Aars,Exosc6	0.045299506711281	0.000976896854094546	183.750771481548	199.280156541815	3.76164221182521e-06	6.99337054063535e-06	yes	0.0443226098571864	pos	yes
liver	Labelled in injury	Cre -ve	Aars2	0.037888024318801	0.00225059383006543	13.2224347421431	12.1580420581836	4.29685148311181e-06	7.58659920507101e-06	yes	0.0356374304887356	pos	yes
liver	Labelled in injury	Cre -ve	Aarsd1,Gm27029	0.0332672704898213	0.00151484579574308	21.4713871091484	15.937829135567	7.89224421697791e-06	1.17740877902031e-05	yes	0.0317524246940782	pos	yes
liver	Labelled in injury	Cre -ve	Aasdh	0.0349695204982514	0.000346254778720922	6.10978489782195	4.98047807516082	1.83401367980407e-07	1.46396596551071e-06	yes	0.0346232657195305	pos	yes
liver	Labelled in injury	Cre -ve	Aasdhppt	0.0437478146647026	0.00160114527032369	32.0548731518127	25.6519109197313	1.81789065608588e-06	4.59484055606673e-06	yes	0.0421466693943789	pos	yes
liver	Labelled in injury	Cre -ve	Aass	0.0503015527943065	0.00424492289443453	125.815599391984	146.69943817634	4.40057879032272e-06	7.71494678251598e-06	yes	0.046056629899872	pos	yes
liver	Labelled in injury	Cre -ve	Aatf	0.0267892883537419	0.000297536945812806	6.05890353959422	6.35530384426438	5.12647403396041e-07	2.4252003583203e-06	yes	0.0264917514079291	pos	yes
liver	Labelled in injury	Cre -ve	Aatk	0.00507104618220531	0.00079974305014727	3.3270772282039	7.31946330718637	0.918899260576544	0.930433241320273	no	0.00427130313205804	pos	no
liver	Labelled in injury	Cre -ve	Abat	0.0484608000757786	0.0026417802071546	120.449359972531	182.914652269376	2.15319086561763e-07	1.58016839724028e-06	yes	0.045819019868624	pos	yes
liver	Labelled in injury	Cre -ve	Abca1	0.046353961581379	0.000798865667905566	86.4829848874689	93.3768146328384	4.84959676252241e-06	8.22837561147215e-06	yes	0.0455550959134734	pos	yes
liver	Labelled in injury	Cre -ve	Abca2	0.0303333284223006	0.000808108490326174	11.5350200154263	18.0852973323292	1.07810292289812e-06	3.54928964968164e-06	yes	0.0295252199319744	pos	yes
liver	Labelled in injury	Cre -ve	Abca3	0.0371267327719164	0.00140096972091103	18.4570448929328	30.0095615439296	2.25866283325142e-08	5.31134594050879e-07	yes	0.0357257630510054	pos	yes
liver	Labelled in injury	Cre -ve	Abca5	0.0404131484992018	0.0045653524854525	4.00332310629185	2.57272870001055	0.000151133795720494	0.000182453990651272	yes	0.0358477960137493	pos	yes
liver	Labelled in injury	Cre -ve	Abca6	0.0453900573083924	0.00195120004612702	14.0978383198027	22.5194789764399	5.8314326046202e-07	2.60390977120401e-06	yes	0.0434388572622654	pos	yes
liver	Labelled in injury	Cre -ve	Abca7	0.0198474970445098	0.00131147540983606	7.27021655513224	2.17015636460764	0.000134617203381803	0.00016322637411843	yes	0.0185360216346737	pos	yes
liver	Labelled in injury	Cre -ve	Abca8a	0.0340355928586359	0.00123495196678173	11.4456115323451	31.3168602678229	1.24486518830874e-07	1.1987116884418e-06	yes	0.0328006408918542	pos	yes
liver	Labelled in injury	Cre -ve	Abca8b	0.0435997535747335	0.00118902218365122	17.2519223256316	35.2297374593816	1.15335446461467e-06	3.65380457631735e-06	yes	0.0424107313910823	pos	yes
liver	Labelled in injury	Cre -ve	Abca9	0.0210645465777374	0	0.925577806908221	0.572745935423589	0.00125742880719775	0.00145845936968919	yes	0.0210645465777374	pos	yes
liver	Labelled in injury	Cre -ve	Abcb10	0.0410960243507205	0.000961819477533516	18.2335490375942	32.9006993556586	3.06174798482243e-06	6.17367194224831e-06	yes	0.040134204873187	pos	yes
liver	Labelled in injury	Cre -ve	Abcb11	0.0527542556427256	0.00176033971730051	89.1001332918304	345.461255263095	1.10071796301825e-06	3.57442467396943e-06	yes	0.0509939159254251	pos	yes
liver	Labelled in injury	Cre -ve	Abcb1a	0.0372133742786872	0.00018018018018018	6.99571828846317	2.03931701178434	9.68380814977604e-08	1.05414179689385e-06	yes	0.0370331940985071	pos	yes
liver	Labelled in injury	Cre -ve	Abcb1b	0.0253297901994262	0.00269058295964125	1.36418559626799	0.391909700318771	0.00570688686872122	0.00644797226119035	yes	0.0226392072397849	pos	yes
liver	Labelled in injury	Cre -ve	Abcb4	0.0475743942541703	0.00224828402490758	163.356440248171	182.924287635491	3.86321665103022e-06	7.09878443599322e-06	yes	0.0453261102292627	pos	yes
liver	Labelled in injury	Cre -ve	Abcb6	0.0444606662436403	0.00304831819370342	42.2019355958796	50.6682822123735	1.48915622915621e-07	1.30101353741152e-06	yes	0.0414123480499369	pos	yes
liver	Labelled in injury	Cre -ve	Abcb7	0.0471834785721339	0.0026745675454178	25.4471976299106	28.6911861069122	8.0745012182922e-07	3.07980281525115e-06	yes	0.0445089110267161	pos	yes
liver	Labelled in injury	Cre -ve	Abcb8	0.040508872714916	0.000835239763668484	23.688295511613	21.3626645298782	5.88481525856656e-07	2.616165498708e-06	yes	0.0396736329512476	pos	yes
liver	Labelled in injury	Cre -ve	Abcb9	0.0420896723393184	0	0.719913630806209	0.846286062394414	2.79816902687354e-05	3.61711144778687e-05	yes	0.0420896723393184	pos	yes
liver	Labelled in injury	Cre -ve	Abcc1	0.00272907364098086	0.001	7.48519112689576	0.632683275415137	0.232797090937875	0.243428737635355	no	0.00172907364098086	pos	no
liver	Labelled in injury	Cre -ve	Abcc10	0.043556412416736	0.000528351588196526	3.78141546206078	5.09060021627252	6.76194823704745e-07	2.82011016489221e-06	yes	0.0430280608285395	pos	yes
liver	Labelled in injury	Cre -ve	Abcc12	0.047887023116008	0	0.795214049610697	0.353481948660126	9.24379064341679e-06	1.33807027721283e-05	yes	0.047887023116008	pos	yes
liver	Labelled in injury	Cre -ve	Abcc2	0.0533937397805869	0.00144288522831584	158.889476561716	233.617197680241	2.65653172307806e-06	5.65533403978949e-06	yes	0.0519508545522711	pos	yes
liver	Labelled in injury	Cre -ve	Abcc3	0.0366057197019051	0.00270091842677209	92.3937671967498	70.5872954670992	1.38504316136462e-07	1.24602738172691e-06	yes	0.033904801275133	pos	yes
liver	Labelled in injury	Cre -ve	Abcc4	0.0147559858375396	0.00116566539431917	7.05401753646361	2.2937400186275	3.14439347333804e-05	4.03304800449938e-05	yes	0.0135903204432204	pos	yes
liver	Labelled in injury	Cre -ve	Abcc5	0.0189885338566745	0	10.2914220677353	3.37396302690716	0.000379871720311398	0.000449637297163846	yes	0.0189885338566745	pos	yes
liver	Labelled in injury	Cre -ve	Abcc6	0.0509126110264513	0.00156323990592907	22.1531246698795	35.4745002900444	2.56516944341541e-07	1.71570136040103e-06	yes	0.0493493711205222	pos	yes
liver	Labelled in injury	Cre -ve	Abcc9	0.000720631539767595	0.00019713704800678	20.9003484874032	11.5457903411671	0.0110124522216771	0.0122852532752311	yes	0.000523494491760815	pos	yes
liver	Labelled in injury	Cre -ve	Abcd1	0.02571902904169	0.000880648550841302	12.1518977548846	11.756560255882	7.81772755178181e-06	1.16843851911968e-05	yes	0.0248383804908487	pos	yes
liver	Labelled in injury	Cre -ve	Abcd2	0.0386814538183165	0.00127279292291027	10.6862846372651	2.00449193244226	6.63235051934149e-06	1.02928604505158e-05	yes	0.0374086608954062	pos	yes
liver	Labelled in injury	Cre -ve	Abcd3	0.0523378145772783	0.00192307551418466	225.756880644717	372.747519694902	2.17074283920846e-06	5.05202109912897e-06	yes	0.0504147390630936	pos	yes
liver	Labelled in injury	Cre -ve	Abcd4	0.0397545116854743	0.000641784256785112	10.4025368551879	7.22047864977925	1.39224970792332e-06	4.00921836695365e-06	yes	0.0391127274286892	pos	yes
liver	Labelled in injury	Cre -ve	Abce1	0.0469697577762639	0.0015575296809147	55.8951815972269	51.3255946239481	2.06049236901936e-06	4.90701247223211e-06	yes	0.0454122280953492	pos	yes
liver	Labelled in injury	Cre -ve	Abcf1	0.0415495747982408	0.000555362456528604	56.8977841514514	40.4591108327348	3.0686547705338e-06	6.18452742552486e-06	yes	0.0409942123417122	pos	yes
liver	Labelled in injury	Cre -ve	Abcf2	0.0410505088327091	0.000707655240806703	35.4447610161403	30.2071113847886	1.4060300440727e-06	4.02432272681772e-06	yes	0.0403428535919024	pos	yes
liver	Labelled in injury	Cre -ve	Abcf3	0.0390313407119601	0.000662598531151346	18.8386818312685	19.3280201386662	3.89749244808843e-07	2.12703205690704e-06	yes	0.0383687421808088	pos	yes
liver	Labelled in injury	Cre -ve	Abcg1	0.00257242587618412	6.8894247330346e-05	18.0714840243485	5.53137184037498	0.00247603212535188	0.00284238500790795	yes	0.00250353162885377	pos	yes
liver	Labelled in injury	Cre -ve	Abcg2	0.0486984630593703	0.00300790939097883	95.1672963875322	97.2989639147732	1.17695347612982e-07	1.15990859973603e-06	yes	0.0456905536683915	pos	yes
liver	Labelled in injury	Cre -ve	Abcg3	0.00155709794055816	0.000317965023847376	5.80198930564935	2.70011795638517	0.0514796763547916	0.055779571044095	no	0.00123913291671078	pos	no
liver	Labelled in injury	Cre -ve	Abcg5	0.0545696392378747	0.00197957239550145	38.6587012109151	43.59543244318	1.74912387954913e-06	4.49527675865438e-06	yes	0.0525900668423733	pos	yes
liver	Labelled in injury	Cre -ve	Abcg8	0.043780635789995	0.000740668777436338	55.0798008865996	67.1880821504842	1.15258443870014e-06	3.65380457631735e-06	yes	0.0430399670125586	pos	yes
liver	Labelled in injury	Cre -ve	Abhd10	0.0361756288231168	0.00146520146520146	6.84125294375251	4.42443593807648	3.07586656310803e-06	6.19086758182732e-06	yes	0.0347104273579154	pos	yes
liver	Labelled in injury	Cre -ve	Abhd11	0.0379513070829849	0.00199795124859882	31.0026588976382	32.5010584163386	2.21901472842959e-07	1.60385062994488e-06	yes	0.0359533558343861	pos	yes
liver	Labelled in injury	Cre -ve	Abhd12	0.0285153181597351	0.00178408640909909	30.1605493859408	18.2000634321954	1.6176907112324e-06	4.32764546326895e-06	yes	0.026731231750636	pos	yes
liver	Labelled in injury	Cre -ve	Abhd13	0.0366576324069098	0.000699949799699522	19.9002439770694	14.4265033029455	9.70288374239455e-06	1.3944958855037e-05	yes	0.0359576826072103	pos	yes
liver	Labelled in injury	Cre -ve	Abhd14a	0.0407165625593194	0.00189092013679939	9.1616035117802	8.99999027362112	1.0704166332955e-06	3.54004520479048e-06	yes	0.03882564242252	pos	yes
liver	Labelled in injury	Cre -ve	Abhd14b	0.0476735657099793	0.00210076583856205	179.473231400192	170.742566878958	1.21613356598109e-07	1.17872857677214e-06	yes	0.0455727998714172	pos	yes
liver	Labelled in injury	Cre -ve	Abhd15	0.0394436596956376	0.000533797045690914	7.90395429440086	9.19032059094279	5.49328343952382e-07	2.5215027581052e-06	yes	0.0389098626499466	pos	yes
liver	Labelled in injury	Cre -ve	Abhd16a	0.0356957262252268	0.00143559771067947	30.9650338737885	35.2492749679284	4.78059396524339e-06	8.15351653467233e-06	yes	0.0342601285145473	pos	yes
liver	Labelled in injury	Cre -ve	Abhd17a	0.0380303554940124	0.00286026885686622	39.9146168844908	23.4920921688084	8.72927801443159e-08	1.00669520955124e-06	yes	0.0351700866371461	pos	yes
liver	Labelled in injury	Cre -ve	Abhd17b	0.0483288503794854	0.00069282185069636	30.7465782524541	29.6484851688509	2.28337123810666e-06	5.20272073538668e-06	yes	0.047636028528789	pos	yes
liver	Labelled in injury	Cre -ve	Abhd17c	0.0482105630644131	0.00052039924327828	89.8261748199977	91.9630612411553	6.71806463684996e-06	1.03865628608919e-05	yes	0.0476901638211348	pos	yes
liver	Labelled in injury	Cre -ve	Abhd18	0.0427523897510831	0.000515603214125682	10.3676706221856	14.6422647635176	2.50686661994749e-06	5.48088124030297e-06	yes	0.0422367865369574	pos	yes
liver	Labelled in injury	Cre -ve	Abhd2	0.048403491527258	0.00356499758987888	353.268837189917	57.1803676268563	1.6647416945367e-07	1.38473361066987e-06	yes	0.0448384939373791	pos	yes
liver	Labelled in injury	Cre -ve	Abhd3	0.0334628732183883	0.0028502506764535	18.3339156679695	34.5003013295095	1.87607086855553e-09	2.22450450930906e-07	yes	0.0306126225419348	pos	yes
liver	Labelled in injury	Cre -ve	Abhd4	0.0438984641303762	0.000909673402662712	34.3597795030424	23.4533786410332	1.06869437972985e-07	1.10710846415196e-06	yes	0.0429887907277135	pos	yes
liver	Labelled in injury	Cre -ve	Abhd5	0.048938837868241	0.000987258758769526	57.5812389415582	31.9113749296196	1.66614566428573e-06	4.39387497235437e-06	yes	0.0479515791094715	pos	yes
liver	Labelled in injury	Cre -ve	Abhd6	0.0416487163649867	0.00222374329960698	48.9820548251466	40.0606161539089	5.30062892406318e-07	2.46438782152724e-06	yes	0.0394249730653797	pos	yes
liver	Labelled in injury	Cre -ve	Abhd8	0.0327247416488883	0.000587084148727984	11.6665769846531	4.68603349104476	1.04867877063531e-07	1.09647691889345e-06	yes	0.0321376575001603	pos	yes
liver	Labelled in injury	Cre -ve	Abi1	0.033734596012812	0.000325447189018464	39.7113368307349	26.838851620192	3.43135796651234e-06	6.62398912679665e-06	yes	0.0334091488237935	pos	yes
liver	Labelled in injury	Cre -ve	Abi2	0.0161110216544396	0.000115440115440114	10.0531862210191	5.0899654284742	6.69075239336834e-06	1.0363689585913e-05	yes	0.0159955815389995	pos	yes
liver	Labelled in injury	Cre -ve	Abi3	0.000512156694640327	0.00104589404588138	20.5895109118015	7.87358923664521	0.864267269449364	0.876353917353093	no	-0.000533737351241053	neg	no
liver	Labelled in injury	Cre -ve	Abi3bp	0.000984591823470148	5.9970014992502e-05	2.41117776645923	3.03989684094778	0.391686400263848	0.403580785113681	no	0.000924621808477646	pos	no
liver	Labelled in injury	Cre -ve	Abl1	0.027009380382505	0.00055049531397313	9.88459104251961	7.59475743726988	2.49176296011833e-05	3.24478010448562e-05	yes	0.0264588850685318	pos	yes
liver	Labelled in injury	Cre -ve	Abl2	0.0369585647654008	0.000988825337749668	13.8958106660779	6.48177040939292	6.94547441842567e-06	1.06485618490677e-05	yes	0.0359697394276511	pos	yes
liver	Labelled in injury	Cre -ve	Ablim1	0.0423567655302162	0.000795668950327504	16.455759545119	20.4849960230508	2.96432406760446e-05	3.81534567492497e-05	yes	0.0415610965798887	pos	yes
liver	Labelled in injury	Cre -ve	Ablim2	0.0209844767440303	0.000389863547758284	2.29292399611768	2.49545085719015	1.43199862640557e-05	1.95288572192636e-05	yes	0.020594613196272	pos	yes
liver	Labelled in injury	Cre -ve	Ablim3	0.0498457916138656	0.00044202922819467	17.6421537971895	20.3459182051517	1.47756000987225e-06	4.11817007535863e-06	yes	0.0494037623856709	pos	yes
liver	Labelled in injury	Cre -ve	Abr	0.0200644330806079	0	8.09797775591387	2.12567887790685	7.63473510904458e-05	9.41473054902531e-05	yes	0.0200644330806079	pos	yes
liver	Labelled in injury	Cre -ve	Abracl	0.0342666814228842	0.00103108289886868	20.9793569168667	11.5287360800617	3.68833022818334e-07	2.07517554316403e-06	yes	0.0332355985240155	pos	yes
liver	Labelled in injury	Cre -ve	Abraxas1	0.0447043423966866	0.000646830530401034	8.55691894108886	5.34000348385965	1.80938839517951e-06	4.58596754924712e-06	yes	0.0440575118662856	pos	yes
liver	Labelled in injury	Cre -ve	Abraxas2	0.0442090857589752	0.000855216248853407	28.7622378735511	26.6995224537112	1.33043933723017e-05	1.83041857646563e-05	yes	0.0433538695101218	pos	yes
liver	Labelled in injury	Cre -ve	Abt1	0.0368632595140755	0.000520727877089414	11.8992912122051	13.4631198962494	2.24810845454883e-06	5.15226746798487e-06	yes	0.0363425316369861	pos	yes
liver	Labelled in injury	Cre -ve	Abtb1	0.034110285941931	0.000697783217932304	8.02860160049321	8.40939748101477	9.3462851236216e-06	1.35017906891407e-05	yes	0.0334125027239987	pos	yes
liver	Labelled in injury	Cre -ve	Abtb2	0.0518410028713689	0.000394844660493774	12.9343758582042	16.9014704324784	6.34312708809954e-07	2.73023431307917e-06	yes	0.0514461582108752	pos	yes
liver	Labelled in injury	Cre -ve	Acaa1a	0.0423579421808426	0.00247219323228617	102.638327145499	116.136286157741	8.04452642452098e-08	9.5677279471957e-07	yes	0.0398857489485564	pos	yes
liver	Labelled in injury	Cre -ve	Acaa1b	0.0418522928273212	0.00184353034361844	657.781480102787	555.933298981559	3.81311199273843e-07	2.09861791758336e-06	yes	0.0400087624837028	pos	yes
liver	Labelled in injury	Cre -ve	Acaa2	0.0455511589715121	0.00271098480071485	1462.19723449546	1133.12553657913	9.10875487195215e-09	3.6932929916031e-07	yes	0.0428401741707973	pos	yes
liver	Labelled in injury	Cre -ve	Acaca	0.0393835765397501	0.00125320701909806	26.0326912828653	51.9085172845001	2.93094789708436e-06	6.00267521068706e-06	yes	0.0381303695206521	pos	yes
liver	Labelled in injury	Cre -ve	Acacb	0.034731145668892	0.00143640303565536	5.92402213178186	22.2620243372033	1.02663319384297e-06	3.47179870466442e-06	yes	0.0332947426332366	pos	yes
liver	Labelled in injury	Cre -ve	Acad10	0.0342250217066714	0.00206182035401118	10.3005624353217	14.7604653516547	7.1479112882955e-09	3.56822027971023e-07	yes	0.0321632013526602	pos	yes
liver	Labelled in injury	Cre -ve	Acad11	0.0576908480196111	0.00288050707846703	183.915026234175	195.548458735856	4.58058136100387e-07	2.30086851787168e-06	yes	0.0548103409411441	pos	yes
liver	Labelled in injury	Cre -ve	Acad12	0.0260018309011824	0.000576251827202796	5.60527212191512	4.95129108861198	2.07574894729981e-05	2.73851380126276e-05	yes	0.0254255790739796	pos	yes
liver	Labelled in injury	Cre -ve	Acad8	0.0494356316646259	0.00235001000451562	49.8389536779524	45.031421087381	4.27362586742507e-07	2.24002926443187e-06	yes	0.0470856216601103	pos	yes
liver	Labelled in injury	Cre -ve	Acad9	0.0368084908133653	0.00187656716428053	20.9101555989318	21.8517909803093	1.96087903429462e-06	4.78666683702259e-06	yes	0.0349319236490847	pos	yes
liver	Labelled in injury	Cre -ve	Acadl	0.0461484677983652	0.00377175521489111	318.52418798229	205.407037528406	6.16229474967664e-08	8.43403509503496e-07	yes	0.042376712583474	pos	yes
liver	Labelled in injury	Cre -ve	Acadm	0.0513919651076742	0.00285879933108967	195.789088682656	166.272120609158	2.18664356885719e-07	1.59539526159874e-06	yes	0.0485331657765845	pos	yes
liver	Labelled in injury	Cre -ve	Acads	0.0336342120655366	0.00234331677143655	149.052487818565	122.031678545111	2.20093472856708e-08	5.28913157028359e-07	yes	0.0312908952941	pos	yes
liver	Labelled in injury	Cre -ve	Acadsb	0.0435141650200747	0.00316689202942167	65.1636156076447	137.535885893099	1.58560624427625e-08	4.58667571820454e-07	yes	0.040347272990653	pos	yes
liver	Labelled in injury	Cre -ve	Acadvl	0.0447036376287913	0.00326262332160772	253.329142102242	201.061974682759	1.31423515091881e-08	4.29336946427361e-07	yes	0.0414410143071836	pos	yes
liver	Labelled in injury	Cre -ve	Acap1	0	0	1.33846440500191	0.452835911428196	1	1	no	0	zero	no
liver	Labelled in injury	Cre -ve	Acap2	0.03123888974252	0.000547030628155392	12.9571528325238	7.47569959966163	5.48707525217436e-06	8.96072712786378e-06	yes	0.0306918591143646	pos	yes
liver	Labelled in injury	Cre -ve	Acap3	0.0144521625393892	0	3.66036204666983	2.23739817561616	2.31886798448448e-05	3.03802256020912e-05	yes	0.0144521625393892	pos	yes
liver	Labelled in injury	Cre -ve	Acat1	0.0451490636870419	0.00322016008118434	297.180896401304	351.461259417096	1.9708422184153e-07	1.52132224525687e-06	yes	0.0419289036058575	pos	yes
liver	Labelled in injury	Cre -ve	Acat2	0.0484308687598625	0.00161843927091688	52.2053634959058	109.827017923412	2.24253853371622e-07	1.61088766799795e-06	yes	0.0468124294889457	pos	yes
liver	Labelled in injury	Cre -ve	Acat3	0.0506781329206555	0.00156101127545543	174.20053379434	223.52395926565	4.17931498865647e-07	2.21340155986194e-06	yes	0.0491171216452001	pos	yes
liver	Labelled in injury	Cre -ve	Acbd3	0.039785109448175	0.000333827536278986	20.4836179311848	12.3748096565709	6.82254275559564e-07	2.83056516709504e-06	yes	0.039451281911896	pos	yes
liver	Labelled in injury	Cre -ve	Acbd4	0.0386447442989242	0.000801019049607814	77.8775291772518	52.4150130844419	1.13610039764387e-06	3.62567898811589e-06	yes	0.0378437252493164	pos	yes
liver	Labelled in injury	Cre -ve	Acbd5	0.0507469229430037	0.00133080337297614	160.208308752569	131.427185524094	2.76682558350492e-06	5.79981112247004e-06	yes	0.0494161195700275	pos	yes
liver	Labelled in injury	Cre -ve	Acbd6	0.0395684994313584	0.00101812106645599	33.9030504864848	31.3062688831119	3.27782341149551e-07	1.94869333035435e-06	yes	0.0385503783649024	pos	yes
liver	Labelled in injury	Cre -ve	Accs	0.0297482850319943	0.00150993829442374	2.44667754032075	1.67919404449542	0.000809201312249475	0.000944869745447744	yes	0.0282383467375706	pos	yes
liver	Labelled in injury	Cre -ve	Acd	0.0378352707414151	0.000975853816067652	27.1656569495209	22.5362914951517	2.17078059542247e-06	5.05202109912897e-06	yes	0.0368594169253474	pos	yes
liver	Labelled in injury	Cre -ve	Acer2	0.00760237564717918	0.000457143765635232	21.6513057123782	8.96976042332265	0.000335460175443871	0.000398191424389183	yes	0.00714523188154395	pos	yes
liver	Labelled in injury	Cre -ve	Acer3	0.02423995053262	0.00105510883593752	13.9586209092379	12.0789716452253	2.50156364750504e-06	5.47194594829699e-06	yes	0.0231848416966825	pos	yes
liver	Labelled in injury	Cre -ve	Acin1	0.0329015535485894	0.000541237804069276	20.7005685233449	20.2442000084207	4.94627343815005e-06	8.33686962088084e-06	yes	0.0323603157445201	pos	yes
liver	Labelled in injury	Cre -ve	Ackr1	0	0	1.50859397936572	0.629211910435181	1	1	no	0	zero	no
liver	Labelled in injury	Cre -ve	Ackr2	0.00997596635733915	0	3.11433220932534	1.64859951055313	1.55245311923611e-05	2.10045889652505e-05	yes	0.00997596635733915	pos	yes
liver	Labelled in injury	Cre -ve	Ackr3	0.000276625172890732	0	2.15738664496668	0.553939173227027	0.439618611043804	0.451555299867154	no	0.000276625172890732	pos	no
liver	Labelled in injury	Cre -ve	Ackr4	0	0.000970873786407766	0.765973494650003	1.21808727612412	0.267244495124533	0.278469221138746	no	-0.000970873786407766	neg	no
liver	Labelled in injury	Cre -ve	Acly	0.039936331880656	0.000797907718702218	101.22495474918	147.197290452638	6.48085677278962e-07	2.76702826320891e-06	yes	0.0391384241619537	pos	yes
liver	Labelled in injury	Cre -ve	Acmsd	0.0504572005077109	0.00439004148215172	18.2669814966414	24.2454386376724	1.35928770818334e-06	3.95539839547631e-06	yes	0.0460671590255591	pos	yes
liver	Labelled in injury	Cre -ve	Acnat1	0.0524857855527785	0	1.95394832852919	1.1566584856285	8.56015041220064e-06	1.25658221464227e-05	yes	0.0524857855527785	pos	yes
liver	Labelled in injury	Cre -ve	Acnat2	0.0566589517992439	0.000626788919695216	80.2659929498902	70.9965186591716	4.15569364337875e-06	7.42018532248557e-06	yes	0.0560321628795487	pos	yes
liver	Labelled in injury	Cre -ve	Aco1	0.0498722171391038	0.00235494110610017	94.761680100703	120.8483950425	2.3792285965222e-07	1.65141998586408e-06	yes	0.0475172760330036	pos	yes
liver	Labelled in injury	Cre -ve	Aco2	0.0426196020718634	0.0014644087717548	148.331996151393	155.880340468907	5.83159498878955e-07	2.60390977120401e-06	yes	0.0411551933001086	pos	yes
liver	Labelled in injury	Cre -ve	Acot1	0.0521834051776994	0.00348363821492187	90.6437879063709	36.3464795492153	6.95356500177712e-06	1.06556013695619e-05	yes	0.0486997669627775	pos	yes
liver	Labelled in injury	Cre -ve	Acot11	0.0180481313893949	0	2.9471321338043	3.1964372414309	1.84736076242714e-06	4.632091693521e-06	yes	0.0180481313893949	pos	yes
liver	Labelled in injury	Cre -ve	Acot12	0.0490236606167756	0.00190312790638768	57.8194687111288	66.420976555756	9.34348038417701e-07	3.30889566540365e-06	yes	0.0471205327103879	pos	yes
liver	Labelled in injury	Cre -ve	Acot13	0.0459520716168248	0.00191505351674242	117.142872784874	117.695799669345	4.55174429478583e-07	2.29463615716048e-06	yes	0.0440370181000824	pos	yes
liver	Labelled in injury	Cre -ve	Acot2	0.0402641374818832	0.00242994279299905	119.252015033227	14.7645777851179	1.02473432994499e-05	1.46152536241666e-05	yes	0.0378341946888841	pos	yes
liver	Labelled in injury	Cre -ve	Acot3	0.0444897701283692	0.0001174398120963	14.6819850283048	3.36816020614562	3.01850959508065e-06	6.11788109445547e-06	yes	0.0443723303162729	pos	yes
liver	Labelled in injury	Cre -ve	Acot4	0.0452240163761444	0.000658087611654957	44.5215131339242	32.181343990155	5.26133801422496e-06	8.7005645331624e-06	yes	0.0445659287644895	pos	yes
liver	Labelled in injury	Cre -ve	Acot6	0.0488190571039717	0.000338983050847456	1.63731346024819	0.993507680728649	3.8515704466974e-05	4.88555447372915e-05	yes	0.0484800740531242	pos	yes
liver	Labelled in injury	Cre -ve	Acot7	0.0304855625455149	0.00169298864448328	26.3924218639977	20.7790162051897	7.32422533711489e-07	2.93753062808667e-06	yes	0.0287925739010316	pos	yes
liver	Labelled in injury	Cre -ve	Acot8	0.0415068304542266	0.0015102954788464	22.7529658653753	21.3097421516931	1.13177253131691e-06	3.61555761971446e-06	yes	0.0399965349753802	pos	yes
liver	Labelled in injury	Cre -ve	Acot9	0.0252427465464896	0.00208118076590978	9.23508703955854	2.54924440390443	7.03071769268065e-06	1.07400516948261e-05	yes	0.0231615657805798	pos	yes
liver	Labelled in injury	Cre -ve	Acox1	0.0539412928115878	0.0036376406435968	931.225839988213	1468.99008788493	7.58845703018831e-07	2.99142378914964e-06	yes	0.050303652167991	pos	yes
liver	Labelled in injury	Cre -ve	Acox2	0.0518137888327624	0.00112830990429851	191.081048077252	222.363328299308	8.73076886682026e-07	3.1916729833726e-06	yes	0.0506854789284638	pos	yes
liver	Labelled in injury	Cre -ve	Acox3	0.0401502102628688	0.00264463999498707	23.3178579662248	22.4662174573978	6.37186390803085e-06	9.97310654065078e-06	yes	0.0375055702678818	pos	yes
liver	Labelled in injury	Cre -ve	Acp1	0.0454947789946036	0.00229900818903625	146.07345721504	99.8381478932819	1.05170198956252e-07	1.09775337916547e-06	yes	0.0431957708055674	pos	yes
liver	Labelled in injury	Cre -ve	Acp2	0.0351351871227661	0.000559908348921466	110.673901385695	80.4508850619914	3.83714880101882e-07	2.10731783341796e-06	yes	0.0345752787738446	pos	yes
liver	Labelled in injury	Cre -ve	Acp5	0.0303997555971158	0.00189111080945357	79.7363733065231	92.2375534476325	1.34569883837341e-09	2.13152031358289e-07	yes	0.0285086447876622	pos	yes
liver	Labelled in injury	Cre -ve	Acp6	0.0504626780950132	0.00111573674257369	26.3423174644913	20.5492064388207	4.32675584588941e-06	7.62160453948633e-06	yes	0.0493469413524395	pos	yes
liver	Labelled in injury	Cre -ve	Acpp	0.0394654945041384	0.00040983606557377	12.4802903768641	4.54411667480183	1.11209795920726e-06	3.58746005307092e-06	yes	0.0390556584385647	pos	yes
liver	Labelled in injury	Cre -ve	Acrbp	0.0357101310664007	0.000136054421768706	3.76814736320033	3.43778241145389	2.04986909680778e-05	2.70642266076474e-05	yes	0.035574076644632	pos	yes
liver	Labelled in injury	Cre -ve	Acsf2	0.0463883566179079	0.00288735570039331	23.3980041776167	16.9527813452385	1.97861054244979e-07	1.52400082356067e-06	yes	0.0435010009175146	pos	yes
liver	Labelled in injury	Cre -ve	Acsf3	0.0315569825308044	0.00155077430908797	16.4871252111792	11.0911981097063	5.95084083998833e-07	2.63685675779912e-06	yes	0.0300062082217164	pos	yes
liver	Labelled in injury	Cre -ve	Acsl1	0.0534290676822781	0.00148650248623917	743.108070035426	763.576012189408	4.71836419859175e-06	8.0839271274917e-06	yes	0.051942565196039	pos	yes
liver	Labelled in injury	Cre -ve	Acsl3	0.0464630373755099	0.000827242276855628	13.4008867962168	28.0140176211426	4.40978768467635e-07	2.26723469414767e-06	yes	0.0456357950986542	pos	yes
liver	Labelled in injury	Cre -ve	Acsl4	0.0448805492814626	0.00086687683473379	79.2755482130156	71.2629261457677	3.43677426434986e-07	2.00398981876714e-06	yes	0.0440136724467288	pos	yes
liver	Labelled in injury	Cre -ve	Acsl5	0.041676291734449	0.00189691090660488	231.318002367243	264.602004135393	1.93898104600982e-07	1.51447372394819e-06	yes	0.0397793808278441	pos	yes
liver	Labelled in injury	Cre -ve	Acsl6	0.0309699380128274	0.00096153846153846	0.467551640649713	0.730324692329392	0.0313458344515598	0.0343212233217483	yes	0.0300083995512889	pos	yes
liver	Labelled in injury	Cre -ve	Acsm1	0.0457082985139027	0.00254709976884166	129.319655951096	328.173790284861	2.25179618883102e-08	5.31091766619077e-07	yes	0.0431611987450611	pos	yes
liver	Labelled in injury	Cre -ve	Acsm2	0.0155645978949342	0.00532169215133346	1.54574153810729	2.23936450283578	0.059682228206483	0.0644322628541318	no	0.0102429057436007	pos	no
liver	Labelled in injury	Cre -ve	Acsm3	0.0457125803529828	0.00288291727013416	18.5604394512937	23.2972286966571	1.66628485596512e-06	4.39387497235437e-06	yes	0.0428296630828486	pos	yes
liver	Labelled in injury	Cre -ve	Acsm5	0.046794264595413	0.00219720248961076	37.6651909042458	84.7512702217556	3.15685935767961e-07	1.91298976078087e-06	yes	0.0445970621058022	pos	yes
liver	Labelled in injury	Cre -ve	Acss1	0.00536705026259034	0	1.09820688890511	0.167068484849791	0.213859034135814	0.224087474822223	no	0.00536705026259034	pos	no
liver	Labelled in injury	Cre -ve	Acss2	0.0484367684286219	0.00145223852556175	30.8665613963502	65.0355188368014	2.63213653035991e-07	1.73778076294385e-06	yes	0.0469845299030602	pos	yes
liver	Labelled in injury	Cre -ve	Acss3	0.0274666082690615	0.00137135195265896	0.82257275576928	3.59642371279869	0.00210339636355687	0.00241985937896546	yes	0.0260952563164025	pos	yes
liver	Labelled in injury	Cre -ve	Acta2	0.000904447268309827	0	78.685161040171	5.95318920191396	2.62207868930211e-06	5.61722485304064e-06	yes	0.000904447268309827	pos	yes
liver	Labelled in injury	Cre -ve	Actb	0.0304287898891703	0.00217066027502251	2780.85674969498	1289.7509000808	9.24204702588744e-08	1.02716582867094e-06	yes	0.0282581296141478	pos	yes
liver	Labelled in injury	Cre -ve	Actg1	0.0259235499062809	0.000359591628465648	537.938885960936	165.699120184225	2.64969638261112e-05	3.43470805965585e-05	yes	0.0255639582778152	pos	yes
liver	Labelled in injury	Cre -ve	Actg2	0	0	2.0441806361831	0.244045823072892	1	1	no	0	zero	no
liver	Labelled in injury	Cre -ve	Actl6a	0.0383594266205122	0.0006878197344871	31.3774999717691	23.5582613109067	2.321454592793e-06	5.24534193930839e-06	yes	0.0376716068860251	pos	yes
liver	Labelled in injury	Cre -ve	Actn1	0.0201193946501152	0.000389382478286321	126.301431724312	51.7504515963667	2.16685891761766e-06	5.04771628906115e-06	yes	0.0197300121718289	pos	yes
liver	Labelled in injury	Cre -ve	Actn4	0.0307137990769469	0.00113246836316313	258.867206229914	210.687767933479	1.02657964747259e-06	3.47179870466442e-06	yes	0.0295813307137838	pos	yes
liver	Labelled in injury	Cre -ve	Actr10	0.036338071411732	0.00152372570732773	49.9366511181819	38.1123830790354	1.35467544532858e-06	3.94956955470259e-06	yes	0.0348143457044043	pos	yes
liver	Labelled in injury	Cre -ve	Actr1a	0.0353075031213617	0.000757027358090516	64.2042499072682	39.4899662475854	7.65908301716388e-07	3.00837846218444e-06	yes	0.0345504757632712	pos	yes
liver	Labelled in injury	Cre -ve	Actr1b	0.0433248487665492	0.00158981553740327	60.6918030730703	42.4304311285752	1.03964326263075e-06	3.50024725873554e-06	yes	0.0417350332291459	pos	yes
liver	Labelled in injury	Cre -ve	Actr2	0.0381966988000502	0.00298983429226897	132.602462804637	92.1925567294637	3.81019577576581e-07	2.09861791758336e-06	yes	0.0352068645077812	pos	yes
liver	Labelled in injury	Cre -ve	Actr3	0.0290915530357208	0.000678309730891832	102.008799146329	54.4571784329524	1.29035496403392e-06	3.85429470742942e-06	yes	0.028413243304829	pos	yes
liver	Labelled in injury	Cre -ve	Actr5	0.0303172397537082	0.00040107604452505	3.6013743432775	3.8111377678195	1.20967828321491e-05	1.68574432763309e-05	yes	0.0299161637091831	pos	yes
liver	Labelled in injury	Cre -ve	Actr6	0.045597266793406	0.000843589951876064	12.1811667510349	6.07931330613953	8.57523290899341e-07	3.16886873632897e-06	yes	0.0447536768415299	pos	yes
liver	Labelled in injury	Cre -ve	Actr8	0.0450657925790531	0.000511457206627754	20.1750157280841	25.7997256439934	1.15985011151957e-05	1.62691550073928e-05	yes	0.0445543353724254	pos	yes
liver	Labelled in injury	Cre -ve	Acvr1	0.0449723811735995	0.000472979652045566	19.3505198108176	17.5573280344368	6.09548684546181e-06	9.63648608235825e-06	yes	0.044499401521554	pos	yes
liver	Labelled in injury	Cre -ve	Acvr1b	0.0350456304774039	8.0971659919028e-05	8.61878292612648	7.55065564710487	6.39070843118754e-08	8.63986896784633e-07	yes	0.0349646588174848	pos	yes
liver	Labelled in injury	Cre -ve	Acvr2a	0.0393157495070997	0.000537755128055706	13.2428369899857	12.2945159612818	1.20453234088422e-05	1.67991853037677e-05	yes	0.038777994379044	pos	yes
liver	Labelled in injury	Cre -ve	Acvr2b	0.0432234756532521	0.00128776265554765	2.73908528668175	6.62344607206589	1.86203217953635e-05	2.47803058876131e-05	yes	0.0419357129977044	pos	yes
liver	Labelled in injury	Cre -ve	Acvrl1	0.00209576796445316	0.000662101908577646	6.37766422758061	2.92656133184824	0.531202491657919	0.543471993187058	no	0.00143366605587551	pos	no
liver	Labelled in injury	Cre -ve	Acy1	0.0384640427437242	0.00285430950724345	27.1671813381131	28.2655828801666	2.33909041033718e-07	1.64517597504535e-06	yes	0.0356097332364807	pos	yes
liver	Labelled in injury	Cre -ve	Acy3	0.044617327337127	0.00115974426276757	60.2589608789649	71.4135468199411	8.16873717539177e-07	3.092087866173e-06	yes	0.0434575830743594	pos	yes
liver	Labelled in injury	Cre -ve	Acyp1	0.0369431892722356	0.00220716303524797	13.7696955631933	10.9003284134218	2.66358565259977e-06	5.66232754525617e-06	yes	0.0347360262369876	pos	yes
liver	Labelled in injury	Cre -ve	Acyp2	0.0235272202669443	0.00814841970350306	2.66194265087344	0.939952732688119	0.00414488160294087	0.00471021576690202	yes	0.0153788005634413	pos	yes
liver	Labelled in injury	Cre -ve	Ada	0.00195790720993696	0.000555555555555554	3.83301503833368	1.02914589886351	0.527466489234175	0.539740365033727	no	0.00140235165438141	pos	no
liver	Labelled in injury	Cre -ve	Adal	0.0423277199761455	0.00109409272379802	6.66013725968054	7.45555415531464	6.84593728565871e-06	1.05264279319122e-05	yes	0.0412336272523475	pos	yes
liver	Labelled in injury	Cre -ve	Adam10	0.0278414788194201	0.000527888616582878	37.4523859244086	22.2826034092537	2.05282129152713e-06	4.90302277491998e-06	yes	0.0273135902028372	pos	yes
liver	Labelled in injury	Cre -ve	Adam11	0.0293366372132685	0.000894607326161848	2.18435980796764	4.46341672524432	1.04529204254059e-05	1.48642334464008e-05	yes	0.0284420298871066	pos	yes
liver	Labelled in injury	Cre -ve	Adam12	0.0042662339234911	0	7.35140879420674	0.279788966720289	0.0520544225500764	0.0563822622339036	no	0.0042662339234911	pos	no
liver	Labelled in injury	Cre -ve	Adam15	0.00379462549264637	0	11.0131849759728	1.53827991154247	0.000432109148304632	0.000510377342722653	yes	0.00379462549264637	pos	yes
liver	Labelled in injury	Cre -ve	Adam17	0.0297628638634179	0.000422662549346864	31.6798136139307	20.8896794861894	3.60954166482892e-06	6.82200574387604e-06	yes	0.029340201314071	pos	yes
liver	Labelled in injury	Cre -ve	Adam1a,Gm42878	0.0200273502969644	0	1.86780812568923	0.319993731098395	0.00121021230787424	0.00140463040707157	yes	0.0200273502969644	pos	yes
liver	Labelled in injury	Cre -ve	Adam1a,Gm42878,Mapkapk5	0.0469419881844028	0.00136041574770247	44.1565388868166	35.3640813216514	1.19916229885638e-06	3.72817661112035e-06	yes	0.0455815724367004	pos	yes
liver	Labelled in injury	Cre -ve	Adam23	0.000809028258962998	0.000427931969950758	23.4482664072748	14.4961962232335	0.147082664784928	0.155697743959781	no	0.00038109628901224	pos	no
liver	Labelled in injury	Cre -ve	Adam32	0.063994056396944	0	0.810364689918498	0.167559828457433	0.000221434303899689	0.000265220379134917	yes	0.063994056396944	pos	yes
liver	Labelled in injury	Cre -ve	Adam33	0	0	2.23107395388507	1.92431065577849	1	1	no	0	zero	no
liver	Labelled in injury	Cre -ve	Adam8	0.00347610847720635	0	21.9508582163447	0.767348636094474	0.00713118819644403	0.00802299837636324	yes	0.00347610847720635	pos	yes
liver	Labelled in injury	Cre -ve	Adam9	0.0338474920642797	0.00262102706877194	21.8694798032131	22.9447260273017	4.1189347101453e-08	7.02279997700571e-07	yes	0.0312264649955077	pos	yes
liver	Labelled in injury	Cre -ve	Adamdec1	0.000518929782495673	0	1.69439664782519	1.46039568355385	0.14885051039083	0.157500700753188	no	0.000518929782495673	pos	no
liver	Labelled in injury	Cre -ve	Adamts1	0.0179417791613306	0.000163826009734986	22.9220932060444	7.28544194847597	7.38844915329249e-06	1.11688631343082e-05	yes	0.0177779531515956	pos	yes
liver	Labelled in injury	Cre -ve	Adamts10	0.00282195781556307	0	4.28951871943042	2.93790422301114	0.00874620910115903	0.00980286833467226	yes	0.00282195781556307	pos	yes
liver	Labelled in injury	Cre -ve	Adamts13	0.00244430833282735	0.000174233697875524	4.18659426481899	3.66738619870716	0.0511006371131858	0.0553836516305468	no	0.00227007463495183	pos	no
liver	Labelled in injury	Cre -ve	Adamts14	0.000617396717140962	0	1.91809019424859	0.577767482430876	0.31250063535535	0.324266993718675	no	0.000617396717140962	pos	no
liver	Labelled in injury	Cre -ve	Adamts15	0.00506756756756756	0	1.41219878781664	0.876865147966286	0.269852288043972	0.28113844685799	no	0.00506756756756756	pos	no
liver	Labelled in injury	Cre -ve	Adamts2	0.000713197928603388	0	20.2649285893618	4.76044024950494	0.0183159982634503	0.02024933516492	yes	0.000713197928603388	pos	yes
liver	Labelled in injury	Cre -ve	Adamts5	0.00162372839657157	0	3.09533485289218	2.60508203557346	0.0132832042822086	0.0147616742415457	yes	0.00162372839657157	pos	yes
liver	Labelled in injury	Cre -ve	Adamts6	0.0653424515568844	0	0.496340120868382	0.317722363930473	3.09241786867514e-06	6.21391323957966e-06	yes	0.0653424515568844	pos	yes
liver	Labelled in injury	Cre -ve	Adamts7	0.0120305742752367	0	1.56082351636689	1.73473455259189	0.000145189329777165	0.000175503743774501	yes	0.0120305742752367	pos	yes
liver	Labelled in injury	Cre -ve	Adamts9	0.000910031529956668	0	4.19777359180147	0.652002703531393	0.188581202767369	0.198282920233865	no	0.000910031529956668	pos	no
liver	Labelled in injury	Cre -ve	Adamtsl1	0.00628344678769717	0	1.28846543367247	0.674042540656604	0.00211334943718343	0.00243108031866383	yes	0.00628344678769717	pos	yes
liver	Labelled in injury	Cre -ve	Adamtsl2	0.000516015409801953	0	9.36432699798962	5.47855134511235	0.112866052682773	0.120313414520772	no	0.000516015409801953	pos	no
liver	Labelled in injury	Cre -ve	Adamtsl4	0.0146970704127091	0	5.4098599820603	1.9665843341283	7.46339045464025e-05	9.2108975813549e-05	yes	0.0146970704127091	pos	yes
liver	Labelled in injury	Cre -ve	Adamtsl5	0.012904053979544	0	0.665956673491363	0.436798040038889	0.0348183955464817	0.0380584059719754	yes	0.012904053979544	pos	yes
liver	Labelled in injury	Cre -ve	Adap1	0.00903050580480219	0	2.23523448765273	0.408154867967688	0.014942985294161	0.016574440344944	yes	0.00903050580480219	pos	yes
liver	Labelled in injury	Cre -ve	Adap2	0.0205181471444729	0.000422832980972514	2.66305208212639	2.82586960793413	0.000219357708935371	0.00026275899818485	yes	0.0200953141635004	pos	yes
liver	Labelled in injury	Cre -ve	Adar	0.0296254041746332	0.00016524063751853	22.0078176752599	15.5900752830468	8.73838715996028e-07	3.1916729833726e-06	yes	0.0294601635371147	pos	yes
liver	Labelled in injury	Cre -ve	Adarb1	0.0326736178659096	0.000327050008919544	9.1638884075784	6.1816139752333	1.78730547538637e-05	2.38745125514655e-05	yes	0.0323465678569901	pos	yes
liver	Labelled in injury	Cre -ve	Adat1	0.0416268390784487	0.000352996383039298	3.96138332228532	3.40463662083623	1.32873791623444e-06	3.91216530515167e-06	yes	0.0412738426954094	pos	yes
liver	Labelled in injury	Cre -ve	Adat2	0.0299866224955449	0.00168519891277489	3.33974574916229	2.05587580431103	9.16113038766999e-06	1.32831483456979e-05	yes	0.02830142358277	pos	yes
liver	Labelled in injury	Cre -ve	Adat3,Scamp4	0.0364470776716369	0.00134844353132263	32.1069925152966	27.2437256095453	2.74027492131451e-07	1.7783318495755e-06	yes	0.0350986341403143	pos	yes
liver	Labelled in injury	Cre -ve	Adck1	0.0365095676556867	0.000909278152588074	8.2779039233067	12.4598822219831	9.030438686986e-06	1.31142578046935e-05	yes	0.0356002895030986	pos	yes
liver	Labelled in injury	Cre -ve	Adck2,Gm42420	0.0396025787543085	0.000326370757180156	8.9053355910091	8.01629638804584	1.27538721846973e-06	3.82445423990494e-06	yes	0.0392762079971284	pos	yes
liver	Labelled in injury	Cre -ve	Adck5	0.0402524055557349	0.00141030320883759	18.0829764465619	22.0463884740554	4.60600111705313e-06	7.9514880395159e-06	yes	0.0388421023468973	pos	yes
liver	Labelled in injury	Cre -ve	Adcy1	0.0478508814102288	0.000268096514745308	0.750569358626289	1.53317379223399	0.000138512384177567	0.000167799040444251	yes	0.0475827848954834	pos	yes
liver	Labelled in injury	Cre -ve	Adcy3	0.00391970536611271	0	1.06286610579634	0.423602393241994	0.123697188592353	0.131479533529097	no	0.00391970536611271	pos	no
liver	Labelled in injury	Cre -ve	Adcy4	0.00045662100456621	0.00164383561643835	3.97481811318045	2.88382456457577	0.62825678590052	0.641045058557065	no	-0.00118721461187214	neg	no
liver	Labelled in injury	Cre -ve	Adcy5	0	0.00048661800486618	1.65142762695821	1.02716564244019	0.144193024689101	0.152745041633007	no	-0.00048661800486618	neg	no
liver	Labelled in injury	Cre -ve	Adcy6	0.0348518372715829	0.000732030102169424	13.0586777061987	13.5546591163922	1.03865182024741e-05	1.47804501333443e-05	yes	0.0341198071694135	pos	yes
liver	Labelled in injury	Cre -ve	Adcy7	0.000483220625367895	0	6.68494992007574	2.26417603032456	0.0476810648563848	0.0517557521846038	no	0.000483220625367895	pos	no
liver	Labelled in injury	Cre -ve	Adcy9	0.0402979557328337	0.000815401176752314	7.96624776660815	9.52784498565805	1.76977423661462e-05	2.36664025320896e-05	yes	0.0394825545560814	pos	yes
liver	Labelled in injury	Cre -ve	Adcyap1r1	0.000496647727948132	0.00027063599458728	3.61115680065094	1.04535005978256	0.766017423941382	0.778609666307574	no	0.000226011733360852	pos	no
liver	Labelled in injury	Cre -ve	Add1	0.0348330708146141	0.000644321303948212	23.7632967878772	12.3101112267787	6.22644779847224e-06	9.79901300170418e-06	yes	0.0341887495106659	pos	yes
liver	Labelled in injury	Cre -ve	Add3	0.00367436396991999	0.000303164410967312	15.892646917247	10.165538965584	0.000110953789855388	0.000135179847392327	yes	0.00337119955895268	pos	yes
liver	Labelled in injury	Cre -ve	Adgb	0.00225597538285387	0.00119047619047619	1.35912111627194	1.00065778805865	0.649745203896128	0.662693320661369	no	0.00106549919237768	pos	no
liver	Labelled in injury	Cre -ve	Adgra2	0.00127415014310283	0.00160350581612076	8.67227069653783	2.0139396421005	0.680528227918327	0.693567130544941	no	-0.00032935567301793	neg	no
liver	Labelled in injury	Cre -ve	Adgra3	0.0369753355881121	0.00080184024546542	11.8539100848381	19.9053283370161	2.50163878315987e-06	5.47194594829699e-06	yes	0.0361734953426466	pos	yes
liver	Labelled in injury	Cre -ve	Adgrd1	0.000634659458188868	0	2.12649404570158	0.899453614229856	0.117506964106631	0.125118210645356	no	0.000634659458188868	pos	no
liver	Labelled in injury	Cre -ve	Adgre1	0.000960244764479728	0.000158864817462002	27.9186666568375	13.774422055365	4.2073544301928e-05	5.31471371089687e-05	yes	0.000801379947017726	pos	yes
liver	Labelled in injury	Cre -ve	Adgre4	0.000836954239409155	0.000875332814966658	2.70578614692387	2.40918599161303	0.675222244112704	0.688389869060667	no	-3.83785755575031e-05	neg	no
liver	Labelled in injury	Cre -ve	Adgre5	0.00201677522711923	0.000524456690963612	42.539948135287	15.879077540288	0.0136527889542087	0.0151668602144292	yes	0.00149231853615562	pos	yes
liver	Labelled in injury	Cre -ve	Adgrf1	0.0533143880235724	0.00160444093746971	0.360615304593094	1.91005104835171	0.000735220767135871	0.000860300111861868	yes	0.0517099470861027	pos	yes
liver	Labelled in injury	Cre -ve	Adgrf5	0.000430792648328957	3.53091010299666e-05	35.1380478687416	24.6863071834015	0.00404216939891813	0.00459478027698971	yes	0.00039548354729899	pos	yes
liver	Labelled in injury	Cre -ve	Adgrg1	0.00746255741034206	0.000159872102318144	5.8304561831398	4.31796779449009	0.000197492516026019	0.000237220820206384	yes	0.00730268530802392	pos	yes
liver	Labelled in injury	Cre -ve	Adgrg2	0.0684840515961091	0.00591304347826086	0.492408901541775	0.682528213331245	0.00482978695963061	0.00547537956010897	yes	0.0625710081178482	pos	yes
liver	Labelled in injury	Cre -ve	Adgrg3	0.000930900825691662	0.000113314447592066	8.20513715928002	5.01022562441104	0.0733226396882298	0.0788716949878424	no	0.000817586378099596	pos	no
liver	Labelled in injury	Cre -ve	Adgrg6	0.00198933904739229	0.00033167495854063	1.10374473783815	1.04737457795761	0.434221726830146	0.446124734692814	no	0.00165766408885166	pos	no
liver	Labelled in injury	Cre -ve	Adgrl1	0.00103751486945604	6.4557779212394e-05	13.14838283817	6.11337213584598	0.00655296458101137	0.00738474063847715	yes	0.000972957090243646	pos	yes
liver	Labelled in injury	Cre -ve	Adgrl2	0.0370660776800927	0.0003068838472054	22.892794211445	21.727039426516	2.02790112498822e-06	4.87312361481191e-06	yes	0.0367591938328874	pos	yes
liver	Labelled in injury	Cre -ve	Adgrl4	0.00061394733061188	5.3792361484668e-05	19.4482326654541	9.02761828633503	0.0486817378423456	0.052799594751813	no	0.000560154969127212	pos	no
liver	Labelled in injury	Cre -ve	Adh1	0.0513953844804085	0.00239553674009382	2692.92505971383	3424.76099580652	1.68372832083199e-07	1.39310735072073e-06	yes	0.0489998477403147	pos	yes
liver	Labelled in injury	Cre -ve	Adh4	0.0508187617055033	0.00106914806590412	90.7571586027043	145.630424869587	1.9739123031026e-06	4.806922383865e-06	yes	0.0497496136395992	pos	yes
liver	Labelled in injury	Cre -ve	Adh5	0.0508416843566168	0.00305770574970293	475.29648770352	511.036597790119	1.16774460580144e-08	4.15145097590744e-07	yes	0.0477839786069139	pos	yes
liver	Labelled in injury	Cre -ve	Adh7	0.0355233835865067	0.00157858836715658	9.28139180021504	4.24726608960753	5.99674941024232e-06	9.5362681663551e-06	yes	0.0339447952193501	pos	yes
liver	Labelled in injury	Cre -ve	Adhfe1	0.0490170258765752	0.00259737824033416	36.8336553603289	74.1926473356724	7.21321409484956e-07	2.91520109121972e-06	yes	0.0464196476362411	pos	yes
liver	Labelled in injury	Cre -ve	Adi1	0.0454689381764945	0.00175398478929396	72.0916867746621	74.5785130434366	3.63142113705099e-07	2.05645471271121e-06	yes	0.0437149533872006	pos	yes
liver	Labelled in injury	Cre -ve	Adipor1	0.0463375093262847	0.00209710957446684	98.2391401954512	67.0439422951408	7.57366577357905e-08	9.38608785109959e-07	yes	0.0442403997518178	pos	yes
liver	Labelled in injury	Cre -ve	Adipor2	0.0517484408780587	0.000912317339352074	270.782265749582	352.277707211049	3.73682073661467e-06	6.96316557942531e-06	yes	0.0508361235387066	pos	yes
liver	Labelled in injury	Cre -ve	Adk	0.0572008482557341	0.00404675930505856	540.315757918066	618.112300265628	7.62775498063965e-08	9.39333440522094e-07	yes	0.0531540889506755	pos	yes
liver	Labelled in injury	Cre -ve	Adm	0.01741646105976	0.000609383581509294	14.0562859124511	4.51993782440164	0.000945037158994039	0.00110094659847995	yes	0.0168070774782507	pos	yes
liver	Labelled in injury	Cre -ve	Adnp,Gm20716	0.0479433236780909	0.000363442699893585	39.7980484510163	24.7479176305173	1.20749910608968e-06	3.73977793320072e-06	yes	0.0475798809781973	pos	yes
liver	Labelled in injury	Cre -ve	Adnp2	0.0295624270929062	0	3.51423049303878	2.45454894441379	1.45737253421849e-06	4.08953943678398e-06	yes	0.0295624270929062	pos	yes
liver	Labelled in injury	Cre -ve	Ado	0.0319886924146768	0.00043288949113193	27.6867072233787	18.8003895912154	1.78576844804292e-06	4.55262567300351e-06	yes	0.0315558029235448	pos	yes
liver	Labelled in injury	Cre -ve	Adora1	0.0495907020623849	0.00064889373325801	52.7354887916157	22.3153752106111	1.02461938035365e-07	1.08224815614807e-06	yes	0.0489418083291269	pos	yes
liver	Labelled in injury	Cre -ve	Adora2a	0.000332667997338655	0	0.915159866975131	0.376507883277642	0.425781642376811	0.437674783611134	no	0.000332667997338655	pos	no
liver	Labelled in injury	Cre -ve	Adpgk	0.0374075184500558	0.000401079472062416	13.2809036566034	10.3244471991552	7.41944398399828e-07	2.95284782962776e-06	yes	0.0370064389779933	pos	yes
liver	Labelled in injury	Cre -ve	Adprh	0.0260656000045867	0.000180168629566908	13.0969381494044	6.7355932097501	4.97186382189985e-08	7.61440475243274e-07	yes	0.0258854313750198	pos	yes
liver	Labelled in injury	Cre -ve	Adprhl2	0.0368203159443006	0	10.114087166911	7.9329840341235	1.52369503915755e-06	4.18138529902482e-06	yes	0.0368203159443006	pos	yes
liver	Labelled in injury	Cre -ve	Adprm	0.044648554303682	0.000424568294479274	17.1566241016132	16.7983830796991	2.23941977674112e-06	5.13910555773994e-06	yes	0.0442239860092028	pos	yes
liver	Labelled in injury	Cre -ve	Adra1a	0.041258490774926	0.000477326968973746	1.82100908617131	1.5856622276771	3.87505373675802e-06	7.11075396038326e-06	yes	0.0407811638059523	pos	yes
liver	Labelled in injury	Cre -ve	Adra1b	0.0463382538162359	0.000701935234816143	36.8671867346955	73.3143968796769	1.59665192675517e-06	4.2901466773758e-06	yes	0.0456363185814198	pos	yes
liver	Labelled in injury	Cre -ve	Adra2b	0.00114323056413609	0.000103092783505154	7.69028054532549	3.52460548388502	0.176205703442233	0.185591152064837	no	0.00104013778063094	pos	no
liver	Labelled in injury	Cre -ve	Adrb1	0.00168466102268776	0	5.4541281657187	3.13049542468637	0.0167310500408703	0.0185256722614163	yes	0.00168466102268776	pos	yes
liver	Labelled in injury	Cre -ve	Adrb3	0.0531581425770307	0.000545242384996161	19.8670423660915	19.4309206808635	3.6520312817635e-06	6.86738791744838e-06	yes	0.0526129001920345	pos	yes
liver	Labelled in injury	Cre -ve	Adrm1	0.0438773288682024	0.000904225665530836	42.0551101037142	40.4686519970995	9.84212729529211e-06	1.41143104054572e-05	yes	0.0429731032026715	pos	yes
liver	Labelled in injury	Cre -ve	Adsl	0.0293566180231306	0.00107391920799665	26.6957742024938	17.6069417078189	1.67169511742486e-06	4.39424217206564e-06	yes	0.028282698815134	pos	yes
liver	Labelled in injury	Cre -ve	Adss	0.0392327098593144	0.000915225028439508	49.3174116620982	46.3897129745032	1.64682967221889e-06	4.36574615482203e-06	yes	0.0383174848308749	pos	yes
liver	Labelled in injury	Cre -ve	Adssl1	0.0313373035729756	0.00260958365773071	7.16645436435103	9.11298607197386	6.66888673371273e-07	2.80988271543946e-06	yes	0.0287277199152449	pos	yes
liver	Labelled in injury	Cre -ve	Adtrp	0.0502145919711909	0.00236915137166045	142.327832750276	181.770208999907	3.66489828981103e-07	2.0677223746266e-06	yes	0.0478454405995304	pos	yes
liver	Labelled in injury	Cre -ve	Aebp1	0.00145722848918789	0	5.1231445944895	1.75687789721131	0.163836261987243	0.172876776443746	no	0.00145722848918789	pos	no
liver	Labelled in injury	Cre -ve	Aebp2	0.039050437750496	0.000765917148949098	35.7698770037403	16.6525991589375	6.47465539407701e-06	1.0102187441431e-05	yes	0.0382845206015469	pos	yes
liver	Labelled in injury	Cre -ve	Aen	0.0473255113916388	0.0011814781558047	106.940744444497	17.9976211923159	4.38649492394086e-06	7.69579355732732e-06	yes	0.0461440332358341	pos	yes
liver	Labelled in injury	Cre -ve	Aes	0.0321219668524664	0.00208145369056018	327.140432218454	324.986269980754	3.35781700284518e-09	2.86024957424176e-07	yes	0.0300405131619062	pos	yes
liver	Labelled in injury	Cre -ve	Afap1	0.00218513937725437	0	3.05449708591705	1.38756350303251	0.0100357057127942	0.0112171895106942	yes	0.00218513937725437	pos	yes
liver	Labelled in injury	Cre -ve	Afap1l1	0.000778946134585313	0.000346320346320346	7.48726036350673	3.18613226360216	0.424306861133905	0.436195617813495	no	0.000432625788264967	pos	no
liver	Labelled in injury	Cre -ve	Afap1l2	0.000498256103637268	0	0.883929272034441	0.580916225499971	0.280889569549417	0.292337307474491	no	0.000498256103637268	pos	no
liver	Labelled in injury	Cre -ve	Afdn	0.0375920912759166	0.000643537326666882	30.4919307816719	33.7309724188517	4.61860370259546e-06	7.96647007948389e-06	yes	0.0369485539492497	pos	yes
liver	Labelled in injury	Cre -ve	Aff1	0.0445179764220262	0.000534510156838064	14.396603198897	9.32997337407551	1.81253018911209e-06	4.59002150718031e-06	yes	0.0439834662651881	pos	yes
liver	Labelled in injury	Cre -ve	Aff4	0.0459353695114019	0.000664474163971936	48.5411828614954	35.6634772719039	4.66849612103067e-06	8.02525419845818e-06	yes	0.04527089534743	pos	yes
liver	Labelled in injury	Cre -ve	Afg1l	0.0295758514699842	0.000588141441135996	5.09376538185845	5.57872268169293	9.91401000231429e-06	1.42056882529338e-05	yes	0.0289877100288482	pos	yes
liver	Labelled in injury	Cre -ve	Afg3l1	0.0388373810687012	0.00201199735556844	71.2616287164302	65.4081436965323	7.37360742540958e-07	2.94756298820308e-06	yes	0.0368253837131328	pos	yes
liver	Labelled in injury	Cre -ve	Afg3l2	0.0482752631452266	0.00119325635058768	41.733584079778	33.5726074027529	3.7061499457639e-06	6.93359122859009e-06	yes	0.0470820067946389	pos	yes
liver	Labelled in injury	Cre -ve	Afm	0.0283389529429467	0.00166650652678449	100.381805173257	257.506073190419	3.15256849468925e-10	1.50328488643621e-07	yes	0.0266724464161622	pos	yes
liver	Labelled in injury	Cre -ve	Afmid	0.0355626260017228	0.00119549834692263	3.04197232834456	4.57402473461191	4.55957621077434e-05	5.73999564111639e-05	yes	0.0343671276548002	pos	yes
liver	Labelled in injury	Cre -ve	Afmid,Gm20708	0.0399767586008042	0.00229224037465009	77.7950477352783	238.514189908131	1.04316160731296e-06	3.50527132290379e-06	yes	0.0376845182261541	pos	yes
liver	Labelled in injury	Cre -ve	Afp	0.0403529941121743	0	14.4485410697418	1.3189396788295	8.44914866268191e-09	3.63671660283139e-07	yes	0.0403529941121743	pos	yes
liver	Labelled in injury	Cre -ve	Aftph	0.043826775248951	0.000531796056566864	41.4967964181089	39.1520430777838	3.20663877728786e-06	6.35536396780726e-06	yes	0.0432949791923841	pos	yes
liver	Labelled in injury	Cre -ve	Aga	0.0419455808274771	0.00163541647473522	37.1075517920015	23.9734797837801	7.17064502698414e-08	9.1759214827817e-07	yes	0.0403101643527419	pos	yes
liver	Labelled in injury	Cre -ve	Agap1	0.0319711977577689	0.000486658541645056	17.2985407312133	10.1085743901466	9.65652481243834e-07	3.37124043721704e-06	yes	0.0314845392161239	pos	yes
liver	Labelled in injury	Cre -ve	Agap2	0.0454385727031934	0	1.35104647632666	0.379545425996953	0.000109647528281566	0.000133668589071032	yes	0.0454385727031934	pos	yes
liver	Labelled in injury	Cre -ve	Agap3	0.0407373187125577	0.000266550503161656	29.658023088166	19.2844237493116	2.66547779485883e-06	5.66437282260562e-06	yes	0.040470768209396	pos	yes
liver	Labelled in injury	Cre -ve	Agbl3	0.0389769574100352	0.000899500059048142	2.6211789464009	2.26494560336794	1.29744368694886e-06	3.86598863765266e-06	yes	0.0380774573509871	pos	yes
liver	Labelled in injury	Cre -ve	Agbl5	0.0440371799066811	0.000378071833648392	1.73823316922165	2.21924912687831	4.17126885301331e-05	5.27022361773209e-05	yes	0.0436591080730327	pos	yes
liver	Labelled in injury	Cre -ve	Agfg1	0.0345540376218942	0.000414075258086416	41.141941879681	20.7233114029538	1.27477035023985e-06	3.82445423990494e-06	yes	0.0341399623638078	pos	yes
liver	Labelled in injury	Cre -ve	Agfg2	0.0429304529719091	0.000382399691861826	26.6753336925605	25.6744696310183	7.56121102536817e-06	1.13763724678866e-05	yes	0.0425480532800473	pos	yes
liver	Labelled in injury	Cre -ve	Aggf1	0.0439972231195872	0.000834202298860065	36.6540989578972	28.2643562780392	6.6615714565223e-06	1.03267775159479e-05	yes	0.0431630208207271	pos	yes
liver	Labelled in injury	Cre -ve	Agk	0.0265557439198618	0.00208250410040826	3.54404136661912	3.01653383644216	1.17760731022941e-05	1.64783855782934e-05	yes	0.0244732398194536	pos	yes
liver	Labelled in injury	Cre -ve	Agl	0.0354427948767151	0.00102592446739257	26.9348998714883	34.2671720183281	7.95824355879917e-07	3.06050500601324e-06	yes	0.0344168704093225	pos	yes
liver	Labelled in injury	Cre -ve	Agmat	0.0323358832567667	0.00151962318471198	134.65252323084	136.875477753159	3.40595087918796e-07	1.99236476579857e-06	yes	0.0308162600720547	pos	yes
liver	Labelled in injury	Cre -ve	Agmo	0.0429066344398186	0.00280851631875402	37.5093184577634	52.0058934234566	1.55869913001125e-07	1.33332261956931e-06	yes	0.0400981181210646	pos	yes
liver	Labelled in injury	Cre -ve	Ago1	0.037283116937622	0.000904722981114548	15.8602966673014	15.6597402348939	1.22582795176454e-06	3.77054461368324e-06	yes	0.0363783939565074	pos	yes
liver	Labelled in injury	Cre -ve	Ago2	0.036227275403325	0.000794999531804242	50.0929900195646	28.0117595743609	1.14345749824976e-05	1.60614111925511e-05	yes	0.0354322758715208	pos	yes
liver	Labelled in injury	Cre -ve	Ago3	0.0296185250979673	0.000372489098982324	12.7733882893038	10.3941343427219	1.74207121405856e-05	2.3334945698761e-05	yes	0.029246035998985	pos	yes
liver	Labelled in injury	Cre -ve	Ago4	0.0320479867335109	0.00022883295194508	1.67893102193861	1.60919208252002	0.000130184021631621	0.000157961108426613	yes	0.0318191537815658	pos	yes
liver	Labelled in injury	Cre -ve	Agpat1	0.0360673107936531	0	10.6014616851377	4.6705668804475	1.07939480760845e-07	1.11142080739463e-06	yes	0.0360673107936531	pos	yes
liver	Labelled in injury	Cre -ve	Agpat2	0.0452613768549625	0.000920033457327756	168.307347849056	201.911856763834	2.8492790340252e-06	5.90470879071934e-06	yes	0.0443413433976347	pos	yes
liver	Labelled in injury	Cre -ve	Agpat3	0.0420985364385853	0.00215224047850075	252.378116130785	162.446011979191	1.03316415006018e-08	3.89406393893674e-07	yes	0.0399462959600846	pos	yes
liver	Labelled in injury	Cre -ve	Agpat4	0.000179500987255428	0	3.80895210742479	0.606932312305889	0.533848484711243	0.546041514171437	no	0.000179500987255428	pos	no
liver	Labelled in injury	Cre -ve	Agpat5	0.030685513984941	0.00183299465622835	39.9861700263566	16.7294936700829	3.27887199281808e-06	6.43984839479475e-06	yes	0.0288525193287126	pos	yes
liver	Labelled in injury	Cre -ve	Agps	0.0235941982279178	0.000507614213197968	14.4766917154419	9.37520379663882	6.38592086426952e-07	2.74187176763014e-06	yes	0.0230865840147199	pos	yes
liver	Labelled in injury	Cre -ve	Agrn	0.0321558420145151	0.00113343782869636	26.041520480368	22.831492505491	5.96991185750862e-07	2.63928086598108e-06	yes	0.0310224041858188	pos	yes
liver	Labelled in injury	Cre -ve	Agt	0.0287923021921725	0.00309379276720907	440.612408294619	478.462939050914	7.70926431610432e-09	3.61152318480061e-07	yes	0.0256985094249634	pos	yes
liver	Labelled in injury	Cre -ve	Agtpbp1	0.0321117474676851	0.0012536458789328	11.9119816231263	12.2501571669208	7.57647852941796e-08	9.38608785109959e-07	yes	0.0308581015887523	pos	yes
liver	Labelled in injury	Cre -ve	Agtr1a	0.0308651845975914	0.000827503319699489	32.1926971651929	45.6719966787458	1.36402583019367e-06	3.95882740948036e-06	yes	0.0300376812778919	pos	yes
liver	Labelled in injury	Cre -ve	Agtrap	0.0060172872116594	0.000332225913621262	8.58046079686697	3.6632777942428	0.00310747627169514	0.00354986105838118	yes	0.00568506129803814	pos	yes
liver	Labelled in injury	Cre -ve	Agxt	0.0466095366793291	0.00287104221837002	122.313799591051	163.47000409557	2.61994239905197e-07	1.73429478240889e-06	yes	0.0437384944609591	pos	yes
liver	Labelled in injury	Cre -ve	Agxt2	0.0433322581761024	0.00234243979819614	78.5530071665452	137.986696810732	2.05286168134496e-08	5.09497611552047e-07	yes	0.0409898183779063	pos	yes
liver	Labelled in injury	Cre -ve	Ahctf1	0.0394148279642599	0.000695721026342321	25.8176419150903	23.4233022451413	2.63571253428501e-06	5.63050418587779e-06	yes	0.0387191069379176	pos	yes
liver	Labelled in injury	Cre -ve	Ahcy	0.0490680651858738	0.00465851458500176	232.230056988421	255.551658947367	7.44539849116443e-08	9.31708647908454e-07	yes	0.044409550600872	pos	yes
liver	Labelled in injury	Cre -ve	Ahcyl1	0.047657608233482	0.00244830741788208	63.4685041975957	69.8082294165154	3.80851973957993e-07	2.09861791758336e-06	yes	0.0452093008155999	pos	yes
liver	Labelled in injury	Cre -ve	Ahcyl2	0.0372246455759884	0.000642158540294672	14.0458027849061	13.5682980667947	2.18456447221934e-06	5.07150368517319e-06	yes	0.0365824870356937	pos	yes
liver	Labelled in injury	Cre -ve	Ahdc1	0.039393331874946	0.000247743005564542	21.8654462701023	15.2776866114678	1.43183421804212e-06	4.05325879850595e-06	yes	0.0391455888693815	pos	yes
liver	Labelled in injury	Cre -ve	Ahi1	0.00680733131165372	0	1.32887176755279	0.73289444300041	0.00307748759479303	0.00351659253209887	yes	0.00680733131165372	pos	yes
liver	Labelled in injury	Cre -ve	Ahnak	0.0308051490986982	0.000358058082490348	106.23505891739	25.5296479210392	1.1728952657239e-05	1.64199731269487e-05	yes	0.0304470910162079	pos	yes
liver	Labelled in injury	Cre -ve	Ahnak2	0.0242619652024145	0	5.58324653655029	0.765721503929878	0.000734024716846137	0.000859065629890738	yes	0.0242619652024145	pos	yes
liver	Labelled in injury	Cre -ve	Ahr	0.0514345903304275	0.000523367748041214	32.7275401583127	27.8089853841112	2.99221229340017e-06	6.08318421773552e-06	yes	0.0509112225823862	pos	yes
liver	Labelled in injury	Cre -ve	Ahsa1	0.0404956035603451	0.00113407815181935	118.126433178667	131.626337434749	5.73993730296868e-07	2.58191197516475e-06	yes	0.0393615254085257	pos	yes
liver	Labelled in injury	Cre -ve	Ahsa2	0.0394098372108454	0.00108612376392413	24.6074021658532	44.1350502754572	1.58492197604108e-07	1.34912191405705e-06	yes	0.0383237134469213	pos	yes
liver	Labelled in injury	Cre -ve	Ahsg	0.052619908374476	0.00331870458940014	21842.4402881761	11578.8618068683	2.36868330194855e-08	5.47493952581314e-07	yes	0.0493012037850759	pos	yes
liver	Labelled in injury	Cre -ve	Aida	0.0221690701744316	0.00152577585405328	23.8687551040047	11.0354379555966	2.40779907650076e-05	3.14423247757888e-05	yes	0.0206432943203783	pos	yes
liver	Labelled in injury	Cre -ve	Aif1	0.00102833965876459	0.000315126050420168	35.4425000380726	12.7007223586087	0.0064945124510448	0.00732022357418124	yes	0.000713213608344422	pos	yes
liver	Labelled in injury	Cre -ve	Aifm1	0.0465434042176187	0.00225278780689737	68.6350143778561	70.9415327501112	1.35387430359264e-08	4.32848894804776e-07	yes	0.0442906164107213	pos	yes
liver	Labelled in injury	Cre -ve	Aifm2	0.0461907456544789	0.00108240968853733	36.7987851776248	19.825667430668	3.2281261608564e-06	6.37448754464898e-06	yes	0.0451083359659415	pos	yes
liver	Labelled in injury	Cre -ve	Aifm3	0.0335233498668997	0.00180832728592162	1.97169092581983	2.6571554790007	3.3239779140993e-05	4.25129934603565e-05	yes	0.0317150225809781	pos	yes
liver	Labelled in injury	Cre -ve	Aig1	0.0395122716244977	0.00186469266954839	42.2402738533431	35.1708535017091	1.02512466378493e-07	1.08224815614807e-06	yes	0.0376475789549493	pos	yes
liver	Labelled in injury	Cre -ve	Aim2	0.00142543859649122	0	1.5400532614052	0.399033751726028	0.31750822691043	0.329298474429102	no	0.00142543859649122	pos	no
liver	Labelled in injury	Cre -ve	Aimp1	0.0487266496357726	0.000983832489296438	36.5985942338623	25.2238665512437	2.02103104544353e-06	4.86333053428439e-06	yes	0.0477428171464762	pos	yes
liver	Labelled in injury	Cre -ve	Aimp2	0.0401556003812693	0.000784660373822368	27.6339048745659	15.4192363232654	9.76734705194771e-07	3.38842889446332e-06	yes	0.0393709400074469	pos	yes
liver	Labelled in injury	Cre -ve	Aip	0.032934048986577	0.0018392805448272	23.2399619084641	15.3939924523446	3.57046090460366e-07	2.04081718068064e-06	yes	0.0310947684417498	pos	yes
liver	Labelled in injury	Cre -ve	Ajuba	0.0480448697598539	0	17.4918375983147	5.0401851906125	1.26492557335442e-07	1.20417410320803e-06	yes	0.0480448697598539	pos	yes
liver	Labelled in injury	Cre -ve	Ak1	0.00460921667808808	0	1.97326794958238	0.289343692539121	0.130840527827834	0.138926819165868	no	0.00460921667808808	pos	no
liver	Labelled in injury	Cre -ve	Ak2	0.043576170127208	0.00107092354842849	273.9240173018	273.364094506814	5.70921938489604e-07	2.57833985790531e-06	yes	0.0425052465787795	pos	yes
liver	Labelled in injury	Cre -ve	Ak3	0.0444106292417581	0.00263042044636554	242.278009229489	315.213277924264	1.31730189407462e-07	1.21745480817321e-06	yes	0.0417802087953926	pos	yes
liver	Labelled in injury	Cre -ve	Ak4	0.0497914447085898	0.000451131273160037	43.120231998722	33.7362925270795	1.05389998751032e-06	3.52158438618817e-06	yes	0.0493403134354298	pos	yes
liver	Labelled in injury	Cre -ve	Ak6	0.045741503419357	0.000759860394540762	24.3271012473539	11.0653330118568	3.80635818217048e-06	7.04531971083705e-06	yes	0.0449816430248162	pos	yes
liver	Labelled in injury	Cre -ve	Ak6,Taf9	0.0409949661864015	0.000876793188685284	38.0349656979652	21.248412014228	8.63385396642141e-07	3.17796435714477e-06	yes	0.0401181729977162	pos	yes
liver	Labelled in injury	Cre -ve	Ak7	0.0515942359191787	0.00160805481931604	0.307280455224593	0.788825541311709	0.0293593191195085	0.0321779616874873	yes	0.0499861810998627	pos	yes
liver	Labelled in injury	Cre -ve	Akap1	0.0473326339874802	0.000858776829076608	56.2904009363984	68.605575683274	1.04649763140925e-05	1.48758534198213e-05	yes	0.0464738571584036	pos	yes
liver	Labelled in injury	Cre -ve	Akap10	0.0240431522114219	0.0011218899649877	4.68689213678547	4.35731042701873	2.33060225107855e-05	3.05225954417673e-05	yes	0.0229212622464342	pos	yes
liver	Labelled in injury	Cre -ve	Akap11	0.0452135756446758	0.000625747983049514	30.696666698749	22.6186263335005	4.97569162916901e-06	8.37718033654564e-06	yes	0.0445878276616263	pos	yes
liver	Labelled in injury	Cre -ve	Akap12	0.00359324051703946	0.000134861766689142	13.8218007828149	3.54883625755053	0.00986171244763493	0.0110247356208371	yes	0.00345837875035032	pos	yes
liver	Labelled in injury	Cre -ve	Akap13	0.0440378990185792	0.00042471431253581	35.3260327038663	26.0411704856721	3.79321807862246e-06	7.02954349850908e-06	yes	0.0436131847060434	pos	yes
liver	Labelled in injury	Cre -ve	Akap17b	0.0440334260051355	0.000980392156862744	2.67724951708731	2.68269604784002	2.80170901385183e-06	5.84732949817366e-06	yes	0.0430530338482727	pos	yes
liver	Labelled in injury	Cre -ve	Akap2,Pakap	0.0135544573645116	3.2976092333058e-05	41.020061766202	14.5861562484904	5.80267196857483e-06	9.32361789331355e-06	yes	0.0135214812721785	pos	yes
liver	Labelled in injury	Cre -ve	Akap5	0.0350357319133518	0.00377358490566037	0.836762891122242	0.38450293010657	0.00592285210286794	0.00668950036764343	yes	0.0312621470076915	pos	yes
liver	Labelled in injury	Cre -ve	Akap7	0.026596249491576	0.00199897345866312	4.72244447463216	4.42266766779023	1.25329772452384e-06	3.7987319017855e-06	yes	0.0245972760329129	pos	yes
liver	Labelled in injury	Cre -ve	Akap8	0.037396829992049	0.000489067397189528	29.8232080378769	23.1970329176869	7.53866426691572e-06	1.13508614876762e-05	yes	0.0369077625948595	pos	yes
liver	Labelled in injury	Cre -ve	Akap8l	0.0375963875542443	0.000344795493082274	8.05952725355531	7.5357749877461	6.96080178544946e-08	9.03939515443069e-07	yes	0.037251592061162	pos	yes
liver	Labelled in injury	Cre -ve	Akap9	0.0433591747535514	0.00107293973738908	14.0038705974501	13.7314035588216	1.8719417966923e-05	2.48985837797651e-05	yes	0.0422862350161623	pos	yes
liver	Labelled in injury	Cre -ve	Akip1	0.0406021535584793	0.00160035562755776	26.0244854670038	20.0235004957233	7.12868328967178e-07	2.90028360559425e-06	yes	0.0390017979309215	pos	yes
liver	Labelled in injury	Cre -ve	Akirin1	0.0430628340874965	0.000643299764553346	48.6474444891986	33.9073558999791	3.51355451480607e-06	6.72511117926662e-06	yes	0.0424195343229432	pos	yes
liver	Labelled in injury	Cre -ve	Akirin2	0.04688882584994	0.000493286616607493	35.3935513668964	23.4200440006794	6.84531495420576e-06	1.05264279319122e-05	yes	0.0463955392333325	pos	yes
liver	Labelled in injury	Cre -ve	Akna	0.00282262029794234	0	4.20075561605838	2.00432026120387	0.00646609125005739	0.00728886336451499	yes	0.00282262029794234	pos	yes
liver	Labelled in injury	Cre -ve	Akr1a1	0.0427158311298831	0.00345602198994724	428.441167305628	347.094577718461	8.4605835118316e-08	9.88095568145933e-07	yes	0.0392598091399358	pos	yes
liver	Labelled in injury	Cre -ve	Akr1b10	0.00241029463828516	0	5.89832761478642	2.91950615358233	0.0108566122652143	0.012112510899668	yes	0.00241029463828516	pos	yes
liver	Labelled in injury	Cre -ve	Akr1b3	0.022788617261345	0.00105492663851456	35.0395478606277	11.7567849066289	4.92547152580932e-08	7.59444583021619e-07	yes	0.0217336906228305	pos	yes
liver	Labelled in injury	Cre -ve	Akr1b7	0.0189314890408139	0.00902259084452183	0.883188895066348	0.680996835617944	0.249052758740617	0.259980431418241	no	0.00990889819629208	pos	no
liver	Labelled in injury	Cre -ve	Akr1b8	0.00664498710490482	0	18.6323157588315	3.36828927418739	9.84522788561997e-05	0.00012039425848282	yes	0.00664498710490482	pos	yes
liver	Labelled in injury	Cre -ve	Akr1c12	0.0495049376053436	0.00374131466121643	60.2163368906234	82.5228763621934	1.73123212750627e-07	1.40945699443318e-06	yes	0.0457636229441272	pos	yes
liver	Labelled in injury	Cre -ve	Akr1c13	0.0527381535954679	0.00263296446583192	82.2879367726596	99.2918962989147	1.62364114383903e-07	1.37014338269043e-06	yes	0.0501051891296359	pos	yes
liver	Labelled in injury	Cre -ve	Akr1c14	0.0527980511222269	0.00140823284210833	91.3490784056584	150.198216993879	4.79123255863935e-07	2.34479725981462e-06	yes	0.0513898182801185	pos	yes
liver	Labelled in injury	Cre -ve	Akr1c19	0.0472341648073843	0.00307216471569841	52.9118432948689	72.5087390451394	5.47091459162597e-06	8.93912952925498e-06	yes	0.0441620000916858	pos	yes
liver	Labelled in injury	Cre -ve	Akr1c20	0.0450721449413084	0.00209626298907987	45.7919243602355	75.21755842796	3.5464252934389e-09	2.93924906996822e-07	yes	0.0429758819522285	pos	yes
liver	Labelled in injury	Cre -ve	Akr1c6	0.0490499375921773	0.00237455360429598	470.756094029775	985.747804782685	8.63116401942602e-08	9.99133001326146e-07	yes	0.0466753839878813	pos	yes
liver	Labelled in injury	Cre -ve	Akr1d1	0.0503437563035516	0.00228090427212434	22.2288905966683	55.1899784915405	1.53682205313619e-07	1.32390590022998e-06	yes	0.0480628520314272	pos	yes
liver	Labelled in injury	Cre -ve	Akr1e1	0.0377659093148548	0.00193129280014258	34.9304892250751	40.7388723968765	2.27115920078725e-07	1.61878234200056e-06	yes	0.0358346165147122	pos	yes
liver	Labelled in injury	Cre -ve	Akr7a5	0.0411643051507463	0.00193755197500125	134.52658912297	172.615654013705	1.91412163806445e-07	1.50134679158165e-06	yes	0.039226753175745	pos	yes
liver	Labelled in injury	Cre -ve	Akt1	0.0268681760049223	0.000599811314878022	57.5174498371121	37.6412229397516	7.66848913817139e-07	3.00837846218444e-06	yes	0.0262683646900442	pos	yes
liver	Labelled in injury	Cre -ve	Akt1s1	0.022527624281211	0	10.1922324482824	7.59675769835932	2.52826810860964e-07	1.70525104268959e-06	yes	0.022527624281211	pos	yes
liver	Labelled in injury	Cre -ve	Akt2	0.0425359063965543	0.00130027631385537	80.5830775746785	92.643851974839	1.27517919048539e-06	3.82445423990494e-06	yes	0.0412356300826989	pos	yes
liver	Labelled in injury	Cre -ve	Akt3	0.000445871232388085	0	5.1928761959088	1.59002522741327	0.344973256075527	0.356686124459383	no	0.000445871232388085	pos	no
liver	Labelled in injury	Cre -ve	Aktip	0.0420809243622866	0.00126872550009468	17.4714727267832	9.72607494550335	4.28945660848853e-06	7.57945753215538e-06	yes	0.0408121988621919	pos	yes
liver	Labelled in injury	Cre -ve	Alad	0.0440412498266483	0.00158413920386714	116.147614393406	143.319469204456	3.61002050643764e-07	2.05101025134873e-06	yes	0.0424571106227812	pos	yes
liver	Labelled in injury	Cre -ve	Alas1	0.0616515301041219	0.000560100132458498	418.93156812923	345.732178734668	6.46212749591282e-06	1.00852242187975e-05	yes	0.0610914299716634	pos	yes
liver	Labelled in injury	Cre -ve	Alas2	0.0174163710502569	0.00156682446995511	23.5532357243856	77.7115689964748	3.8569670175253e-05	4.89189038322321e-05	yes	0.0158495465803018	pos	yes
liver	Labelled in injury	Cre -ve	Alb	0.0360915077277983	0.00303957277601851	63652.4688656061	55529.7807842197	9.90803074402651e-10	2.07078309328185e-07	yes	0.0330519349517798	pos	yes
liver	Labelled in injury	Cre -ve	Alcam	0.0482250590174933	0.00074449045778872	86.3955098342277	53.5699832107974	5.98245087045598e-07	2.64157315230339e-06	yes	0.0474805685597046	pos	yes
liver	Labelled in injury	Cre -ve	Aldh16a1	0.0439080924781885	0.00253395689966486	51.4056392979632	44.6485986676437	6.99902933661223e-09	3.56822027971023e-07	yes	0.0413741355785236	pos	yes
liver	Labelled in injury	Cre -ve	Aldh18a1	0.00386296072099575	0	3.49741412794278	1.24778678097355	0.065032334486821	0.0701087588621973	no	0.00386296072099575	pos	no
liver	Labelled in injury	Cre -ve	Aldh1a1	0.0474100908931975	0.0031595869994869	910.646861135701	1510.27100020215	3.38957641311314e-08	6.43709008606646e-07	yes	0.0442505038937106	pos	yes
liver	Labelled in injury	Cre -ve	Aldh1a3	0.00607915016633317	0	3.18341215634319	1.12521180127735	0.000826571426351395	0.00096468971393948	yes	0.00607915016633317	pos	yes
liver	Labelled in injury	Cre -ve	Aldh1a7	0.0481806282066643	0.00340091145104638	184.532798043171	274.274813067254	2.0894755497688e-08	5.15220681614044e-07	yes	0.0447797167556179	pos	yes
liver	Labelled in injury	Cre -ve	Aldh1b1	0.0538384061162547	0.00181400769389431	90.6679679178963	47.2925542345609	1.97360684216429e-07	1.52155094584831e-06	yes	0.0520243984223604	pos	yes
liver	Labelled in injury	Cre -ve	Aldh1l1	0.0418188971922842	0.00273698346577799	165.289990918197	406.956178364304	1.27351027691519e-08	4.29336946427361e-07	yes	0.0390819137265062	pos	yes
liver	Labelled in injury	Cre -ve	Aldh2	0.0302437565658318	0.00226035091172808	2067.04223318687	2050.37610197827	2.32498335646361e-09	2.43215330104397e-07	yes	0.0279834056541037	pos	yes
liver	Labelled in injury	Cre -ve	Aldh3a2	0.0503592516962373	0.00288905838799122	138.539167547464	181.702869602789	3.49398984887986e-06	6.70240792900875e-06	yes	0.0474701933082461	pos	yes
liver	Labelled in injury	Cre -ve	Aldh3b1	0.0138460196599364	0.0004973065063768	9.96964813817401	2.59690886622925	2.67705884267465e-06	5.67960710899383e-06	yes	0.0133487131535596	pos	yes
liver	Labelled in injury	Cre -ve	Aldh4a1	0.042708884696902	0.00221791350306273	158.740559797505	254.998108635675	8.87167633425522e-08	1.01470318711327e-06	yes	0.0404909711938393	pos	yes
liver	Labelled in injury	Cre -ve	Aldh5a1	0.0406762419229481	0.00231551722773335	48.921957040368	51.6956782543975	1.91327383543445e-08	4.98249492817501e-07	yes	0.0383607246952148	pos	yes
liver	Labelled in injury	Cre -ve	Aldh6a1	0.0489004680498038	0.0036641479930276	123.443524685461	205.546334575692	8.16105788225784e-09	3.63024742467215e-07	yes	0.0452363200567762	pos	yes
liver	Labelled in injury	Cre -ve	Aldh7a1	0.0383104481590246	0.00278908598917263	221.741165093507	426.010122773973	2.41987098378848e-08	5.48602811411644e-07	yes	0.035521362169852	pos	yes
liver	Labelled in injury	Cre -ve	Aldh8a1	0.0525693456599141	0.00076467614703677	283.248813622632	322.817258100117	4.23844705330747e-06	7.52492691391026e-06	yes	0.0518046695128773	pos	yes
liver	Labelled in injury	Cre -ve	Aldh9a1	0.0421213173336754	0.00243993374578546	161.409966130718	240.329796896976	1.36668073447075e-07	1.23848167639382e-06	yes	0.0396813835878899	pos	yes
liver	Labelled in injury	Cre -ve	Aldoa	0.0294339462204228	0.000716696774173222	190.879105717467	89.4765953176256	8.83783486300329e-06	1.28844352948512e-05	yes	0.0287172494462496	pos	yes
liver	Labelled in injury	Cre -ve	Aldob	0.0559401634259715	0.00357325033334034	4450.41596478634	5387.44234539862	3.8494153875396e-08	6.83523743959473e-07	yes	0.0523669130926312	pos	yes
liver	Labelled in injury	Cre -ve	Aldoc	0.0288698332628523	0.000629999833167714	7.85895763705929	15.1937817407944	2.06534359714818e-07	1.5512410668063e-06	yes	0.0282398334296846	pos	yes
liver	Labelled in injury	Cre -ve	Alg1	0.0416857372400405	0.00163895797179173	35.6911777783078	32.8872128988845	7.29183583034643e-07	2.93044712139392e-06	yes	0.0400467792682488	pos	yes
liver	Labelled in injury	Cre -ve	Alg11	0.0429728101451716	0.00051245975295214	22.7475230962516	23.6583315084452	5.25583179158591e-06	8.69689257758415e-06	yes	0.0424603503922195	pos	yes
liver	Labelled in injury	Cre -ve	Alg12	0.0504450666478541	0.0007312882949523	19.7071447720456	11.617124218333	5.91519531766096e-06	9.44833387941623e-06	yes	0.0497137783529018	pos	yes
liver	Labelled in injury	Cre -ve	Alg13	0.0333091812590792	0.00137432243769507	6.81379048463595	3.54523212566725	1.48174697423358e-07	1.29756721014661e-06	yes	0.0319348588213841	pos	yes
liver	Labelled in injury	Cre -ve	Alg14	0.0490453839242181	0.00229834345577709	35.0301287278748	28.5752656161646	1.48619230596404e-06	4.12940430632937e-06	yes	0.046747040468441	pos	yes
liver	Labelled in injury	Cre -ve	Alg2	0.038347812160883	0.00103452743563427	11.6471744284372	9.48393724294878	1.50325222631296e-05	2.03909970698421e-05	yes	0.0373132847252487	pos	yes
liver	Labelled in injury	Cre -ve	Alg3	0.0320314001690769	0.00177659459734208	21.9497429328677	15.5455613062166	1.26948642671716e-07	1.20417410320803e-06	yes	0.0302548055717348	pos	yes
liver	Labelled in injury	Cre -ve	Alg5	0.0380438900815975	0.00203889952300427	98.3224013954959	64.4664683876802	7.25440231929655e-09	3.56822027971023e-07	yes	0.0360049905585932	pos	yes
liver	Labelled in injury	Cre -ve	Alg6	0.0387542471712703	0.00184190980881731	8.54025982234177	9.0859640889637	1.23444296836618e-06	3.77936850383182e-06	yes	0.036912337362453	pos	yes
liver	Labelled in injury	Cre -ve	Alg8	0.0356961768159389	0.000975293257420714	13.9209745110415	12.6830563903291	7.52306728537298e-08	9.38608785109959e-07	yes	0.0347208835585182	pos	yes
liver	Labelled in injury	Cre -ve	Alg9	0.0361025594338882	0.00115693877527416	12.9700548013579	10.5059271887167	2.35881709564601e-09	2.43497890186983e-07	yes	0.034945620658614	pos	yes
liver	Labelled in injury	Cre -ve	Alkbh1	0.0438280683860161	0.00011827321111768	5.81194953337916	4.11548365162802	2.7428061717467e-06	5.76931824866975e-06	yes	0.0437097951748984	pos	yes
liver	Labelled in injury	Cre -ve	Alkbh2	0.0338587340997107	0.00062128521231612	3.87310471436596	3.74542074077725	7.99518182005461e-05	9.83432391700345e-05	yes	0.0332374488873946	pos	yes
liver	Labelled in injury	Cre -ve	Alkbh3	0.0380860138544056	0.00041651548937383	18.0622562298082	17.1774269670543	1.11496556937502e-06	3.59107931924681e-06	yes	0.0376694983650318	pos	yes
liver	Labelled in injury	Cre -ve	Alkbh4	0.040510754913581	0	8.89374086508274	6.36475434258179	6.17739259611962e-07	2.69325043405729e-06	yes	0.040510754913581	pos	yes
liver	Labelled in injury	Cre -ve	Alkbh5	0.0431855285612147	0.000785106834334979	50.8738650689284	57.0874556596996	4.28037710474147e-06	7.57068005123505e-06	yes	0.0424004217268797	pos	yes
liver	Labelled in injury	Cre -ve	Alkbh6	0.0340166577497725	0.00252942048737648	13.6988246486051	9.0153840040582	1.38624209809191e-07	1.24618560862418e-06	yes	0.031487237262396	pos	yes
liver	Labelled in injury	Cre -ve	Alkbh7	0.0497022226024154	0.00083832555130111	10.0235450551417	9.32711057019345	3.1283661981458e-06	6.2572460853225e-06	yes	0.0488638970511143	pos	yes
liver	Labelled in injury	Cre -ve	Alkbh8	0.0351535622288482	0	8.97477855585517	9.7014766584896	5.22196276854276e-08	7.78564608122635e-07	yes	0.0351535622288482	pos	yes
liver	Labelled in injury	Cre -ve	Alms1	0.0294691542479153	0	0.259555734847474	0.361392793803526	0.0120462109948903	0.0134126961726471	yes	0.0294691542479153	pos	yes
liver	Labelled in injury	Cre -ve	Alox12	0.000593647966755713	0	1.62054008170584	1.33287809010555	0.228853078792186	0.239489635117493	no	0.000593647966755713	pos	no
liver	Labelled in injury	Cre -ve	Alox5ap	0.00149616203123754	0.000152759064141508	24.9894574757976	4.69546238071087	0.00249263940847513	0.00286117985626041	yes	0.00134340296709603	pos	yes
liver	Labelled in injury	Cre -ve	Alpk1	0.0125644816436287	0.00190023752969121	0.649793089750616	0.535508204067723	0.133525056889121	0.141727842276611	no	0.0106642441139375	pos	no
liver	Labelled in injury	Cre -ve	Alpl	0.0292509830393463	0.000238573333819012	22.5611594769007	12.425412122744	3.3592557884541e-07	1.98251428096702e-06	yes	0.0290124097055273	pos	yes
liver	Labelled in injury	Cre -ve	Als2	0.0468567432519759	0.00068054176375279	33.5482300540837	58.9242163950625	6.71263587506877e-06	1.03843812032274e-05	yes	0.0461762014882231	pos	yes
liver	Labelled in injury	Cre -ve	Als2cl	0.0447068590307088	0.000410013579290308	21.9046721316852	21.7046558180593	3.2600385056682e-06	6.4133621323557e-06	yes	0.0442968454514185	pos	yes
liver	Labelled in injury	Cre -ve	Alyref	0.0334561725724525	0.000650817684811096	29.9315669892102	15.6382790851043	5.09136992479665e-06	8.50960168138694e-06	yes	0.0328053548876414	pos	yes
liver	Labelled in injury	Cre -ve	Alyref2	0.0398652439613474	0.000228795684785514	6.42891989072842	6.71041919392779	5.13554713970099e-06	8.56698160896983e-06	yes	0.0396364482765619	pos	yes
liver	Labelled in injury	Cre -ve	Amacr	0.0524353153986612	0.000926825830862252	120.253078227211	163.315541338352	4.67939841661588e-06	8.03832352458018e-06	yes	0.0515084895677989	pos	yes
liver	Labelled in injury	Cre -ve	Ambp	0.0195911857769005	0.00165192832876779	3584.16581037293	4201.52693129736	6.89673697112645e-09	3.5637876886628e-07	yes	0.0179392574481327	pos	yes
liver	Labelled in injury	Cre -ve	Ambra1	0.0437916795532446	0.00013029315960912	9.31763472818346	8.30350346834748	8.67092890896553e-07	3.18518048974997e-06	yes	0.0436613863936355	pos	yes
liver	Labelled in injury	Cre -ve	Amd1	0.03865551213419	0.00105478276796128	8.45156407273913	3.99133126014446	8.12768745557067e-06	1.20486583653742e-05	yes	0.0376007293662287	pos	yes
liver	Labelled in injury	Cre -ve	Amdhd1	0.0416575135047776	0.00108311533720996	85.537483999754	153.648849468257	6.24947610155178e-07	2.70628598712629e-06	yes	0.0405743981675676	pos	yes
liver	Labelled in injury	Cre -ve	Amdhd2	0.0443556612722981	0.00208461171529527	27.339025521095	11.5191138978189	5.20702780410855e-08	7.77361519946752e-07	yes	0.0422710495570029	pos	yes
liver	Labelled in injury	Cre -ve	Amer1	0.0280083112718343	0.000319430246195608	3.88755371508975	3.71698513562681	3.83736740757365e-06	7.07177741622499e-06	yes	0.0276888810256387	pos	yes
liver	Labelled in injury	Cre -ve	Amfr	0.043406728167788	0.00222639309076899	177.879083723714	208.924822472574	3.00755368578668e-07	1.86461206277469e-06	yes	0.041180335077019	pos	yes
liver	Labelled in injury	Cre -ve	Amhr2	0.070108453456384	0	0.384190305319959	0.162517817971192	0.000116254505645549	0.000141425759839052	yes	0.070108453456384	pos	yes
liver	Labelled in injury	Cre -ve	Amigo1	0.0203439883971647	0	3.72976973225339	2.90686837918139	1.96732624555585e-06	4.79663750943071e-06	yes	0.0203439883971647	pos	yes
liver	Labelled in injury	Cre -ve	Amigo2	0.0131620511031873	0.000792112622705608	4.49858747349857	6.81264473056547	0.000131504885018076	0.000159547908805297	yes	0.0123699384804817	pos	yes
liver	Labelled in injury	Cre -ve	Ammecr1	0.0280137727308123	0	10.5274514142627	6.18862324858338	1.20775717009748e-07	1.17803199959305e-06	yes	0.0280137727308123	pos	yes
liver	Labelled in injury	Cre -ve	Ammecr1l	0.0464469305768192	0.000601495577390438	83.1993822569823	84.3359471064552	4.52770330494585e-06	7.85864262717945e-06	yes	0.0458454349994288	pos	yes
liver	Labelled in injury	Cre -ve	Amn1	0.0481304163889416	0.000330777043674136	10.9452907415961	5.8005474989765	4.26369203103813e-07	2.23765758854267e-06	yes	0.0477996393452675	pos	yes
liver	Labelled in injury	Cre -ve	Amot	0.0436729754476815	0.000476517185484604	15.7879097141949	9.04966029608993	1.45665210873916e-05	1.98162601480363e-05	yes	0.0431964582621969	pos	yes
liver	Labelled in injury	Cre -ve	Amotl1	0.00140331589136899	0.0001177064498178	25.0857130787936	14.2861307580176	0.000125053816745958	0.000151887580195684	yes	0.00128560944155119	pos	yes
liver	Labelled in injury	Cre -ve	Amotl2	0.0347978025005578	0.000714868959673992	28.0782652245331	23.6964327759166	5.19990441218621e-06	8.63884828762142e-06	yes	0.0340829335408838	pos	yes
liver	Labelled in injury	Cre -ve	Ampd2	0.034307154441047	0.000747579619266816	21.7928251603318	20.4457073280693	2.54482551888594e-06	5.52926976493414e-06	yes	0.0335595748217802	pos	yes
liver	Labelled in injury	Cre -ve	Ampd3	0.0196734467567776	0	4.28224510817022	0.914542797766525	8.79808760120699e-06	1.28328284728409e-05	yes	0.0196734467567776	pos	yes
liver	Labelled in injury	Cre -ve	Amt	0.0454372790255344	0.00130603811932389	37.5096044153444	65.5909131599376	4.51208102099254e-07	2.28549372808838e-06	yes	0.0441312409062105	pos	yes
liver	Labelled in injury	Cre -ve	Amy1	0.0445056653969427	0.00432363087007117	50.5811741406296	118.609355657747	5.12213350220866e-08	7.75064698017437e-07	yes	0.0401820345268715	pos	yes
liver	Labelled in injury	Cre -ve	Amz1	0.0129431018691978	0	1.22169068865072	0.474480713539064	0.144929487794605	0.153498486290417	no	0.0129431018691978	pos	no
liver	Labelled in injury	Cre -ve	Amz2	0.0364999136907469	0.00063095135158381	20.7836830160959	12.7557291197756	4.44447224035037e-06	7.76325246868868e-06	yes	0.0358689623391631	pos	yes
liver	Labelled in injury	Cre -ve	Anapc1	0.0322939943385493	0.00127199890007869	22.6248130437406	21.09973037138	3.03112560053778e-06	6.13485048497156e-06	yes	0.0310219954384706	pos	yes
liver	Labelled in injury	Cre -ve	Anapc10	0.03076946848569	0.000586223742061552	4.75586877264439	3.03111169955839	1.0197844030202e-06	3.46134380559739e-06	yes	0.0301832447436284	pos	yes
liver	Labelled in injury	Cre -ve	Anapc11	0.0346262402569212	0.00232627788825833	77.1920450518905	57.4611572268187	2.7384501778837e-07	1.77809496891265e-06	yes	0.0322999623686629	pos	yes
liver	Labelled in injury	Cre -ve	Anapc13	0.0391619770233837	0.00270809274072272	76.5205763551132	85.0127467306469	3.92029866538057e-09	2.98942933353301e-07	yes	0.0364538842826609	pos	yes
liver	Labelled in injury	Cre -ve	Anapc15	0.0269736283099247	0.00297902074574941	11.2362943884519	6.90781296698282	4.85531291928743e-06	8.23368601835448e-06	yes	0.0239946075641753	pos	yes
liver	Labelled in injury	Cre -ve	Anapc16	0.0422791911467624	0.00113744184504095	77.4983340643357	45.8394944860211	6.79925753101187e-07	2.82764615859527e-06	yes	0.0411417493017214	pos	yes
liver	Labelled in injury	Cre -ve	Anapc2	0.0348197087665741	0.00188628955457349	32.9181153487371	25.5943290946548	9.42996423005842e-06	1.36097623562016e-05	yes	0.0329334192120006	pos	yes
liver	Labelled in injury	Cre -ve	Anapc4	0.0293583730096305	0.000843524334470514	27.5041927810233	21.6470067741314	9.60260208901385e-06	1.38179912635886e-05	yes	0.02851484867516	pos	yes
liver	Labelled in injury	Cre -ve	Anapc5	0.0282129420412277	0.00180894557638737	54.7781979885836	45.2748435879304	2.17407380902752e-08	5.25444306900083e-07	yes	0.0264039964648403	pos	yes
liver	Labelled in injury	Cre -ve	Anapc7	0.04295373964571	0.000232075874197976	20.3638662696098	11.7578494558972	1.9782849452877e-06	4.81372131812814e-06	yes	0.042721663771512	pos	yes
liver	Labelled in injury	Cre -ve	Ang	0.0464862429302604	0.00299366373881222	176.748541998182	572.747952392795	7.26963327904219e-08	9.24336147933328e-07	yes	0.0434925791914482	pos	yes
liver	Labelled in injury	Cre -ve	Angel1	0.0187486837242292	0.0018639448763182	2.50777682964302	1.73816739073405	0.00141290496376188	0.00163629923593682	yes	0.016884738847911	pos	yes
liver	Labelled in injury	Cre -ve	Angel2	0.0328785285380767	0.00058692347050911	30.6486461594261	29.9003463573002	4.51428479466497e-06	7.84093869724996e-06	yes	0.0322916050675676	pos	yes
liver	Labelled in injury	Cre -ve	Angpt1	0.000342231348391512	0	0.847509413257602	0.843275797099714	0.258020276511328	0.269156888600196	no	0.000342231348391512	pos	no
liver	Labelled in injury	Cre -ve	Angpt2	0.0178747944318269	0	9.64749669822714	0.566498529859465	0.000502744133162333	0.00059219865448703	yes	0.0178747944318269	pos	yes
liver	Labelled in injury	Cre -ve	Angptl2	0.00113434728265105	0	13.3963723135129	5.91212060715134	0.00445115025259684	0.00505448505890576	yes	0.00113434728265105	pos	yes
liver	Labelled in injury	Cre -ve	Angptl3	0.0513024246205361	0.003246919038314	352.439028319507	450.817448846025	2.62551402259714e-09	2.56220173702048e-07	yes	0.0480555055822221	pos	yes
liver	Labelled in injury	Cre -ve	Angptl4	0.0483937204971691	0.000322091866025286	273.074406500321	117.705187018163	5.92423098586571e-06	9.45718782705208e-06	yes	0.0480716286311439	pos	yes
liver	Labelled in injury	Cre -ve	Angptl6	0.01031397346067	0.00123400455010658	10.757154606161	12.4140012428667	0.0028178067055835	0.00322591198126998	yes	0.0090799689105634	pos	yes
liver	Labelled in injury	Cre -ve	Angptl8	0.040562138901675	0.000364746871290562	50.385894897151	80.0301576898071	1.86216590105674e-06	4.65102375246506e-06	yes	0.0401973920303845	pos	yes
liver	Labelled in injury	Cre -ve	Ank	0.0363672408975016	0.00064899399319954	19.3067070926566	26.1936954972828	6.1268738923561e-07	2.68415872746423e-06	yes	0.035718246904302	pos	yes
liver	Labelled in injury	Cre -ve	Ank2	0.037878110586976	0.000547470248251198	2.59925909186429	2.58801341575656	9.9176707697854e-06	1.42092622496773e-05	yes	0.0373306403387248	pos	yes
liver	Labelled in injury	Cre -ve	Ank3	0.0263140384777189	0.000188105519257536	36.4536901730736	35.9241476248356	1.12460614264807e-05	1.58294747210494e-05	yes	0.0261259329584614	pos	yes
liver	Labelled in injury	Cre -ve	Ankfy1	0.0316324045880318	0.000981719046769322	33.1312677928507	20.4678265048128	9.72509677462105e-07	3.37881927586021e-06	yes	0.0306506855412625	pos	yes
liver	Labelled in injury	Cre -ve	Ankhd1	0.0436030104681121	0.000395861334072466	47.2718030606922	37.1024560297005	9.00359317947895e-06	1.30858809830847e-05	yes	0.0432071491340396	pos	yes
liver	Labelled in injury	Cre -ve	Ankhd1,Eif4ebp3	0.0439626477637658	0.00301658478777308	52.2335206499903	64.3571281328945	8.37806758039108e-06	1.23416666098372e-05	yes	0.0409460629759927	pos	yes
liver	Labelled in injury	Cre -ve	Ankib1	0.0349843402587667	0.00120398169868484	15.6646591311852	11.4189883504631	1.11119824640181e-06	3.58592287028451e-06	yes	0.0337803585600818	pos	yes
liver	Labelled in injury	Cre -ve	Ankle2	0.033244754918522	0.000398826765411163	22.7409532447968	21.6936865307893	3.26012136306925e-06	6.4133621323557e-06	yes	0.0328459281531109	pos	yes
liver	Labelled in injury	Cre -ve	Ankmy2	0.0360889076461275	0.000638825225870248	10.4540027354956	8.36639675873396	1.05776623416649e-06	3.53012690176722e-06	yes	0.0354500824202573	pos	yes
liver	Labelled in injury	Cre -ve	Ankra2	0.0360601420446446	0.000687101750889598	12.3340648443267	15.4987063854378	2.18327195066819e-05	2.87041938813699e-05	yes	0.035373040293755	pos	yes
liver	Labelled in injury	Cre -ve	Ankrd1	0.0358325659819379	0	14.732705265696	1.36862568580535	3.22273911236505e-06	6.37036139011467e-06	yes	0.0358325659819379	pos	yes
liver	Labelled in injury	Cre -ve	Ankrd10	0.0285345300383909	0.000414671678191572	17.482024502901	10.7924111407883	1.46168335480678e-05	1.98780450428731e-05	yes	0.0281198583601993	pos	yes
liver	Labelled in injury	Cre -ve	Ankrd11	0.0389188047371288	0.000926751620446529	99.9634963204565	78.4542677444946	4.26033247776286e-06	7.54837962350972e-06	yes	0.0379920531166823	pos	yes
liver	Labelled in injury	Cre -ve	Ankrd12	0.0304163479687816	0	3.80940783776843	1.79128340467728	8.52909374465141e-07	3.16072074547e-06	yes	0.0304163479687816	pos	yes
liver	Labelled in injury	Cre -ve	Ankrd13a	0.0323082575714678	0.00110599353439597	24.5856569132677	13.5190379853231	1.24634406501363e-05	1.73055956087479e-05	yes	0.0312022640370718	pos	yes
liver	Labelled in injury	Cre -ve	Ankrd13b	0.0306992032819795	0.00064516129032258	4.85312131853218	1.33086216291899	1.11404024825189e-05	1.57043447100524e-05	yes	0.0300540419916569	pos	yes
liver	Labelled in injury	Cre -ve	Ankrd13c	0.0421733407146248	0.00055632502277263	24.7211172281116	25.3983752998396	1.09404588111543e-06	3.56516128353853e-06	yes	0.0416170156918521	pos	yes
liver	Labelled in injury	Cre -ve	Ankrd16	0.0421379187270589	0.0007770859376891	30.6797369475613	13.288732704997	2.62317861862091e-06	5.61859306372803e-06	yes	0.0413608327893698	pos	yes
liver	Labelled in injury	Cre -ve	Ankrd17	0.0472412371273473	0.000497455554304857	44.5059600467286	34.0553197780702	6.93347616252059e-06	1.06328431493974e-05	yes	0.0467437815730425	pos	yes
liver	Labelled in injury	Cre -ve	Ankrd23,Gm42417	0.0301154768106965	0.00033984706881903	3.48631067784369	3.93385793280436	2.71668442973792e-05	3.51779877098306e-05	yes	0.0297756297418775	pos	yes
liver	Labelled in injury	Cre -ve	Ankrd24	0.0337310632964367	0	4.62657110149872	4.50162259445333	1.26536155978944e-07	1.20417410320803e-06	yes	0.0337310632964367	pos	yes
liver	Labelled in injury	Cre -ve	Ankrd26	0.0415991808523008	0	1.73651225006633	1.55577579009249	1.38444595098877e-07	1.24602738172691e-06	yes	0.0415991808523008	pos	yes
liver	Labelled in injury	Cre -ve	Ankrd27	0.0436065726026355	0.000706762215832608	28.6969530674334	21.8849023499863	1.5914194600944e-06	4.28399567810163e-06	yes	0.0428998103868029	pos	yes
liver	Labelled in injury	Cre -ve	Ankrd28	0.0421725166850699	0.00130108030852856	19.2362426436924	20.803869797437	2.43024519859735e-06	5.38241513542043e-06	yes	0.0408714363765414	pos	yes
liver	Labelled in injury	Cre -ve	Ankrd29	0	0	0.787304649463507	0.461129813453228	1	1	no	0	zero	no
liver	Labelled in injury	Cre -ve	Ankrd33b	0.0435831181093771	0.000411313522939322	12.7403107039041	14.8865653961681	5.54248351345589e-06	9.01736231833928e-06	yes	0.0431718045864378	pos	yes
liver	Labelled in injury	Cre -ve	Ankrd39,Gm42417	0.0285313484087305	0.00122343644538767	7.26376416876744	6.39785834402645	4.71248877667942e-07	2.32494231627104e-06	yes	0.0273079119633428	pos	yes
liver	Labelled in injury	Cre -ve	Ankrd40	0.0349694765812177	0.00089527610061828	45.8711193171167	32.0626606561681	4.17321874014892e-06	7.44057047332464e-06	yes	0.0340742004805994	pos	yes
liver	Labelled in injury	Cre -ve	Ankrd42	0.0640806400659844	0.00105263157894736	0.620285015223094	0.599608603387828	0.00374618141347822	0.00426389794408318	yes	0.063028008487037	pos	yes
liver	Labelled in injury	Cre -ve	Ankrd44	0.0050186908510415	0.000344234079173838	5.43648574802357	3.13805592525563	0.00285845477297815	0.00327121736092135	yes	0.00467445677186766	pos	yes
liver	Labelled in injury	Cre -ve	Ankrd46	0.0450013495566419	0.000665371514879799	45.6841192750227	34.895916160775	2.44410973421794e-06	5.39905752614619e-06	yes	0.0443359780417621	pos	yes
liver	Labelled in injury	Cre -ve	Ankrd49	0.0321404171948239	0.000593074173637394	11.5032807242311	9.5344530584688	1.72105170844168e-05	2.30755430495632e-05	yes	0.0315473430211865	pos	yes
liver	Labelled in injury	Cre -ve	Ankrd50	0.0237791954425649	0.000142602495543672	13.4362078511648	6.52150092572534	4.11916847667934e-06	7.37891994786852e-06	yes	0.0236365929470212	pos	yes
liver	Labelled in injury	Cre -ve	Ankrd54	0.0347781257987216	0.00103873739914186	7.9267354399903	5.33585493094915	1.65298306359051e-07	1.38100045936872e-06	yes	0.0337393883995797	pos	yes
liver	Labelled in injury	Cre -ve	Ankrd9	0.0332853248339628	0	2.94193950576267	2.44496314164931	1.99039566637514e-07	1.52400082356067e-06	yes	0.0332853248339628	pos	yes
liver	Labelled in injury	Cre -ve	Anks1	0.0299952867375272	0.000420535414462316	11.6766817663728	10.4799770991511	4.50537168962256e-05	5.6764514430381e-05	yes	0.0295747513230649	pos	yes
liver	Labelled in injury	Cre -ve	Anks3	0.0383051516911856	0.000256553010615064	7.89721453723018	6.14523229073727	3.48519414099708e-05	4.44163526171641e-05	yes	0.0380485986805705	pos	yes
liver	Labelled in injury	Cre -ve	Anks4b	0.0529774989985121	0.000341796424501314	38.200297092994	52.2206250753828	1.65239848274062e-06	4.37600663505424e-06	yes	0.0526357025740108	pos	yes
liver	Labelled in injury	Cre -ve	Ankub1	0.0539261517615176	0	0.306761074380033	0.576264572996089	1.38213847067238e-05	1.89251671664346e-05	yes	0.0539261517615176	pos	yes
liver	Labelled in injury	Cre -ve	Ankzf1	0.0358859986686117	0.000484415008680978	8.9717286191189	10.6073424080536	8.40304858828245e-06	1.23739766506127e-05	yes	0.0354015836599307	pos	yes
liver	Labelled in injury	Cre -ve	Anln	0.00399060878948146	0	3.00855897409156	0.203679083467811	0.179603024426376	0.189054998318154	no	0.00399060878948146	pos	no
liver	Labelled in injury	Cre -ve	Ano1	0.00240489356215375	0.00113314447592068	2.13155064344728	1.72096703118735	0.131901685689962	0.140029147062004	no	0.00127174908623307	pos	no
liver	Labelled in injury	Cre -ve	Ano10	0.0368483972697779	0.000974349995243764	14.3963923543188	7.80883653229494	2.35463438944264e-07	1.64777239305414e-06	yes	0.0358740472745342	pos	yes
liver	Labelled in injury	Cre -ve	Ano6	0.0134666330308517	0	11.1050077156066	3.82155731328239	1.6771409408262e-06	4.39906412579758e-06	yes	0.0134666330308517	pos	yes
liver	Labelled in injury	Cre -ve	Ano8	0.0293754131189588	0.00198401561832712	2.63514409197614	1.80439266235201	5.89139529111972e-05	7.33773885901118e-05	yes	0.0273913975006316	pos	yes
liver	Labelled in injury	Cre -ve	Anp32a	0.0357121980491958	0.000638545331576508	31.2283253259594	39.3346881704218	9.59530516949017e-07	3.35591730506891e-06	yes	0.0350736527176193	pos	yes
liver	Labelled in injury	Cre -ve	Anp32b	0.0347553249380064	0.000998953760852451	141.211632659972	81.5359501439081	2.72052938154036e-06	5.74199813243616e-06	yes	0.0337563711771539	pos	yes
liver	Labelled in injury	Cre -ve	Anp32e	0.0305724902766639	0.00099759424100433	24.3806187459212	21.6944350826602	3.11287813342238e-06	6.239586727533e-06	yes	0.0295748960356596	pos	yes
liver	Labelled in injury	Cre -ve	Anpep	0.0476320098297001	0.00204243981206647	60.7198032895479	62.258616050159	6.74710137757175e-08	8.9139307896097e-07	yes	0.0455895700176336	pos	yes
liver	Labelled in injury	Cre -ve	Antxr1	0.000952380952380952	0.00036563071297989	2.47746110143638	1.28081594515504	0.799049430408139	0.811642854553164	no	0.000586750239401062	pos	no
liver	Labelled in injury	Cre -ve	Antxr2	0.0430321000367812	0.00131228542881999	44.5141349238046	38.1693950057759	5.56338422462294e-07	2.53336759776194e-06	yes	0.0417198146079612	pos	yes
liver	Labelled in injury	Cre -ve	Anxa1	0.00129738973641304	0.0001410437235543	25.7384132275564	3.47479708512387	0.00330879309749097	0.00377523498693682	yes	0.00115634601285874	pos	yes
liver	Labelled in injury	Cre -ve	Anxa11	0.0356979193263089	0.0010822806612931	38.3119072991601	26.1529254944172	2.27607994604639e-06	5.19290687821521e-06	yes	0.0346156386650158	pos	yes
liver	Labelled in injury	Cre -ve	Anxa2	0.0345691578666688	0.000245110061576008	226.251050002954	11.390811833406	2.52003945912057e-07	1.7025291542733e-06	yes	0.0343240478050928	pos	yes
liver	Labelled in injury	Cre -ve	Anxa3	0.0292023463035923	0.000276152211933436	39.2600055047415	4.65560888630908	6.18707570866959e-06	9.74586437440894e-06	yes	0.0289261940916589	pos	yes
liver	Labelled in injury	Cre -ve	Anxa4	0.0381625733471829	0.00230621367143587	76.8159495921587	36.5560498561335	6.43497592045098e-08	8.65170438046506e-07	yes	0.035856359675747	pos	yes
liver	Labelled in injury	Cre -ve	Anxa5	0.0407338491066698	0.00160778678527482	342.375822209511	83.2358321003724	2.67164430764049e-07	1.75400973864199e-06	yes	0.039126062321395	pos	yes
liver	Labelled in injury	Cre -ve	Anxa6	0.0338639812144541	0.00183457777057531	105.379884307433	78.180171471708	2.32045752098841e-07	1.63952976004407e-06	yes	0.0320294034438788	pos	yes
liver	Labelled in injury	Cre -ve	Anxa7	0.0435279709431724	0.0016237018418323	92.180110615641	67.6562416261965	1.8534202386198e-06	4.64059854606944e-06	yes	0.0419042691013401	pos	yes
liver	Labelled in injury	Cre -ve	Anxa9	0.0292924876714514	0	2.64871786851535	1.70237333221126	1.39334769467197e-08	4.42964945767821e-07	yes	0.0292924876714514	pos	yes
liver	Labelled in injury	Cre -ve	Aoah	0.00027870680044593	0.000784313725490196	1.30816471035595	0.473712561895992	0.377667697834337	0.389531772000005	no	-0.000505606925044266	neg	no
liver	Labelled in injury	Cre -ve	Aoc2	0.0410283927309369	0.00106194690265486	2.11495477042835	1.11855384872351	0.000165965080178531	0.000199922927378826	yes	0.039966445828282	pos	yes
liver	Labelled in injury	Cre -ve	Aox1	0.0541934218836484	0.00252874187114226	38.7756763070156	82.0246081935832	3.37705598763693e-07	1.98443795248211e-06	yes	0.0516646800125061	pos	yes
liver	Labelled in injury	Cre -ve	Aox3	0.0509825193975475	0.0016846353755147	36.097715745456	290.474593250207	1.41232993121315e-06	4.02965720482332e-06	yes	0.0492978840220328	pos	yes
liver	Labelled in injury	Cre -ve	Ap1ar	0.0425944075291567	0.00113901097360792	23.4678672154784	19.6399421283807	1.25475770117563e-06	3.79938226226645e-06	yes	0.0414553965555487	pos	yes
liver	Labelled in injury	Cre -ve	Ap1b1	0.0324695380831954	0.000729750640436838	57.6790360061789	41.0318111818305	6.81168549856266e-07	2.8289512805316e-06	yes	0.0317397874427586	pos	yes
liver	Labelled in injury	Cre -ve	Ap1g1	0.0428791368355277	0.000765107567134562	77.280539479952	77.5543690798388	6.66183545852713e-06	1.03267775159479e-05	yes	0.0421140292683932	pos	yes
liver	Labelled in injury	Cre -ve	Ap1g2	0.0334086598522349	0.000813260854291192	7.34920416544034	5.89053291787094	7.58600660382469e-06	1.14024119498011e-05	yes	0.0325953989979437	pos	yes
liver	Labelled in injury	Cre -ve	Ap1m1	0.0335490616202799	0.00100677119774076	34.4513295628828	22.7121942416076	1.53693745920739e-05	2.08015946562281e-05	yes	0.0325422904225392	pos	yes
liver	Labelled in injury	Cre -ve	Ap1s1	0.0429703186550096	0.0015741591458507	42.3368741005125	16.1863863860073	1.15171172472112e-07	1.14559337354552e-06	yes	0.0413961595091589	pos	yes
liver	Labelled in injury	Cre -ve	Ap1s2	0.00480594586883353	0.00091120954200683	14.5676448923623	3.9850617570176	0.0027272699531109	0.00312461204842399	yes	0.0038947363268267	pos	yes
liver	Labelled in injury	Cre -ve	Ap1s3	0.0353429591268316	0	3.2060989191961	1.3513600797825	6.12774380925974e-07	2.68415872746423e-06	yes	0.0353429591268316	pos	yes
liver	Labelled in injury	Cre -ve	Ap2a1	0.0309058618571901	0.00250518360120823	6.18986243649044	4.67865558854728	0.000301003641383896	0.000358199038266631	yes	0.0284006782559819	pos	yes
liver	Labelled in injury	Cre -ve	Ap2a2	0.0378427665578718	0.000695536447275194	50.5203628904279	39.4161874615435	1.80322230358661e-06	4.5757839067958e-06	yes	0.0371472301105966	pos	yes
liver	Labelled in injury	Cre -ve	Ap2b1	0.0256507886174016	0.00054869684499314	9.39497877456914	4.65776376290259	7.72074666524703e-08	9.40170781628443e-07	yes	0.0251020917724085	pos	yes
liver	Labelled in injury	Cre -ve	Ap2m1	0.0412355711005708	0.00120255105262059	170.901050978373	103.818091869086	3.9013725814439e-07	2.12724348319463e-06	yes	0.0400330200479502	pos	yes
liver	Labelled in injury	Cre -ve	Ap2s1	0.0277977091636664	0.00154913291556408	85.2108888974479	52.5939253769485	5.82608655007111e-07	2.60390977120401e-06	yes	0.0262485762481023	pos	yes
liver	Labelled in injury	Cre -ve	Ap3b1	0.0376887945746281	0.000436726541367056	32.144318376333	36.6870509632446	1.2225461321907e-06	3.76686776570876e-06	yes	0.0372520680332611	pos	yes
liver	Labelled in injury	Cre -ve	Ap3d1	0.0352062991703321	0.000863303191773236	47.4902702929768	47.3063533520534	1.26115236515663e-05	1.74807657714758e-05	yes	0.0343429959785589	pos	yes
liver	Labelled in injury	Cre -ve	Ap3m1	0.0424119254403315	0.000671079122848172	57.927294170773	61.1140634891417	3.40095750542913e-06	6.5872258504742e-06	yes	0.0417408463174833	pos	yes
liver	Labelled in injury	Cre -ve	Ap3m2	0.0181717629890451	0	6.09588985111411	2.73740721714759	2.72366429216085e-07	1.77132700175181e-06	yes	0.0181717629890451	pos	yes
liver	Labelled in injury	Cre -ve	Ap3s1	0.0485337567611404	0.00156020484302583	57.4478269972822	38.1862505935022	3.50212745856687e-06	6.71311784310111e-06	yes	0.0469735519181146	pos	yes
liver	Labelled in injury	Cre -ve	Ap3s2	0.0385003601914808	0.000905518512955436	26.7918619925021	20.3652999988992	1.02379944775213e-06	3.46702837727793e-06	yes	0.0375948416785253	pos	yes
liver	Labelled in injury	Cre -ve	Ap4b1,Gm43064	0.0498232375747358	0.000572809271720392	15.5095801892456	16.0940979175214	6.1933386551455e-06	9.75320726028796e-06	yes	0.0492504283030154	pos	yes
liver	Labelled in injury	Cre -ve	Ap4e1	0.0173043596137272	0.000375481191425036	9.30956866804291	11.4039995095423	3.43524284050686e-05	4.38256106411961e-05	yes	0.0169288784223021	pos	yes
liver	Labelled in injury	Cre -ve	Ap4m1	0.0333669968056855	0.000925112849292668	11.0706983021318	9.44486192277105	1.10051568052763e-05	1.55406694928206e-05	yes	0.0324418839563929	pos	yes
liver	Labelled in injury	Cre -ve	Ap4s1	0.0334360354271133	0.00295389754449433	12.379773012838	12.0020614765751	2.86207743685944e-08	6.02123752303711e-07	yes	0.030482137882619	pos	yes
liver	Labelled in injury	Cre -ve	Ap5b1	0.0108566230971466	0	1.49275373037619	0.776336490118078	0.0151806376928698	0.0168365062129515	yes	0.0108566230971466	pos	yes
liver	Labelled in injury	Cre -ve	Ap5m1	0.0390331481102371	0.000876066018830616	12.3916631666695	8.20760124411922	1.55944660725734e-06	4.23536658260906e-06	yes	0.0381570820914064	pos	yes
liver	Labelled in injury	Cre -ve	Ap5s1	0.0398673618594835	0.000578682842643482	12.5076606679706	14.1072413146044	1.43848693593214e-05	1.96041724844366e-05	yes	0.0392886790168401	pos	yes
liver	Labelled in injury	Cre -ve	Ap5z1	0.034524510567625	0.000407830342577486	12.2294874597381	11.0082208189896	9.60182615033671e-07	3.35705638166623e-06	yes	0.0341166802250475	pos	yes
liver	Labelled in injury	Cre -ve	Apaf1	0.0202349404997936	0	4.96844524746662	0.718368265455955	1.41128015361956e-06	4.02965720482332e-06	yes	0.0202349404997936	pos	yes
liver	Labelled in injury	Cre -ve	Apba1	0.00305110918423096	0	1.06069581876575	0.634612816861515	0.0596298558351481	0.0643814282864686	no	0.00305110918423096	pos	no
liver	Labelled in injury	Cre -ve	Apba3	0.0349205632446103	0.00105640200185728	17.3525191664052	23.3940005594695	1.65954049236129e-06	4.38416884200478e-06	yes	0.033864161242753	pos	yes
liver	Labelled in injury	Cre -ve	Apbb1ip	0.000957667065406827	0.00051444021337577	11.414703543417	2.77577044760717	0.737053870405371	0.749607847992638	no	0.000443226852031057	pos	no
liver	Labelled in injury	Cre -ve	Apbb2	0.0293117067148188	0.000254235507978338	38.6496216584304	24.0774876331256	5.87946878388734e-07	2.61569792755777e-06	yes	0.0290574712068405	pos	yes
liver	Labelled in injury	Cre -ve	Apc	0.036390256180014	0.000625147374529062	17.0265249745702	12.2803519028542	1.6940435580934e-05	2.27384513290751e-05	yes	0.035765108805485	pos	yes
liver	Labelled in injury	Cre -ve	Apcs	0.0454316826086162	0.00226327447949506	908.112719956688	847.197545526613	1.38240498904351e-09	2.13152031358289e-07	yes	0.0431684081291211	pos	yes
liver	Labelled in injury	Cre -ve	Apeh	0.040579658891261	0.00202131572580527	35.6202248003048	37.1662629702799	1.1025631764243e-07	1.12394941910783e-06	yes	0.0385583431654558	pos	yes
liver	Labelled in injury	Cre -ve	Apex1	0.0415293672028755	0.00184032620679892	25.3901172541793	21.2802631396333	1.06234277291606e-05	1.50732642013867e-05	yes	0.0396890409960766	pos	yes
liver	Labelled in injury	Cre -ve	Apex2	0.0411674873386104	0.000493231525581372	6.32603350658668	5.0822690235134	3.81136427489158e-07	2.09861791758336e-06	yes	0.040674255813029	pos	yes
liver	Labelled in injury	Cre -ve	Aph1a	0.0423342110803067	0.0013125861821846	53.6117787895789	39.5970527128862	8.01635792150607e-07	3.07081956013111e-06	yes	0.0410216248981221	pos	yes
liver	Labelled in injury	Cre -ve	Aph1b	0.0319790505812314	0.000196850393700786	7.65633836733462	3.54991425963148	3.80408459247934e-06	7.0432519259752e-06	yes	0.0317822001875306	pos	yes
liver	Labelled in injury	Cre -ve	Aph1c	0.027366532394959	0	2.33761631793771	2.08274576247885	3.94642795212188e-06	7.18986522357113e-06	yes	0.027366532394959	pos	yes
liver	Labelled in injury	Cre -ve	Api5	0.0401696431541176	0.000701813732879442	42.5297501514326	32.2915781477732	2.70983680330511e-06	5.72766304026715e-06	yes	0.0394678294212382	pos	yes
liver	Labelled in injury	Cre -ve	Apip	0.0493389951817276	0.0023894612974757	18.3644754860369	19.9351603696645	1.28610735144225e-06	3.84632301692071e-06	yes	0.0469495338842519	pos	yes
liver	Labelled in injury	Cre -ve	Aplf	0.0296792283820101	0.00114613180515759	3.66155498827107	2.31689801644951	7.60419815105334e-05	9.3780234563107e-05	yes	0.0285330965768525	pos	yes
liver	Labelled in injury	Cre -ve	Aplp1	0.0117414184724894	0	1.04661428866228	0.421050119740886	8.05514219558132e-05	9.90353842832742e-05	yes	0.0117414184724894	pos	yes
liver	Labelled in injury	Cre -ve	Aplp2	0.0385419485338788	0.0022640975436051	139.31879540419	147.893579632084	3.75126264223104e-09	2.94137327189529e-07	yes	0.0362778509902737	pos	yes
liver	Labelled in injury	Cre -ve	Apmap	0.0404279419085094	0.0032851320088397	36.6290838921775	36.6964292053749	3.35074536827249e-07	1.9794097638665e-06	yes	0.0371428098996697	pos	yes
liver	Labelled in injury	Cre -ve	Apoa1	0.0408533461116206	0.0032885508333744	9155.43221317326	8309.00699752036	1.71703708027631e-08	4.73460357902862e-07	yes	0.0375647952782462	pos	yes
liver	Labelled in injury	Cre -ve	Apoa2	0.0233321596751288	0.0020626781349454	3396.45057917311	5655.78087512164	1.80953691445512e-10	1.50328488643621e-07	yes	0.0212694815401834	pos	yes
liver	Labelled in injury	Cre -ve	Apoa4	0.0354804582993875	0.00238225612369856	5419.8104774109	347.61523463579	2.05605772657215e-07	1.54884595963979e-06	yes	0.0330982021756889	pos	yes
liver	Labelled in injury	Cre -ve	Apoa5	0.0500591220787061	0.00079732280708803	1406.69139985226	638.082718975554	4.33432494230847e-06	7.63064201795917e-06	yes	0.0492617992716181	pos	yes
liver	Labelled in injury	Cre -ve	Apob	0.0434101168119837	0.00242871255846218	132.864084544941	129.933787701452	7.72605658328603e-08	9.40170781628443e-07	yes	0.0409814042535215	pos	yes
liver	Labelled in injury	Cre -ve	Apobec1	0.0248219992724885	0.000376991516639744	33.7256655022119	25.9889129177882	2.85576939513895e-05	3.68536147920198e-05	yes	0.0244450077558487	pos	yes
liver	Labelled in injury	Cre -ve	Apobec3	0.00319258983601988	0.000479134682484298	10.2366312062275	3.74501898662281	0.00218844981450988	0.00251628348032328	yes	0.00271345515353558	pos	yes
liver	Labelled in injury	Cre -ve	Apobr	0.00181666518502914	0	5.54679791136968	1.53447441622893	0.0158878048299292	0.0176047803723613	yes	0.00181666518502914	pos	yes
liver	Labelled in injury	Cre -ve	Apoc1	0.01837342597737	0.00143983972730649	5314.55883171544	6675.12936645074	4.84804275896845e-12	4.2265241419112e-08	yes	0.0169335862500635	pos	yes
liver	Labelled in injury	Cre -ve	Apoc2,Gm44805	0.0372945618886353	0.00210681052958523	1900.39772558765	376.041774740575	2.81298313141933e-08	5.96952298460708e-07	yes	0.03518775135905	pos	yes
liver	Labelled in injury	Cre -ve	Apoc3	0.0276789364206448	0.00211135871729682	3426.61713774199	2537.18111104315	3.13929318549101e-09	2.77099494872942e-07	yes	0.025567577703348	pos	yes
liver	Labelled in injury	Cre -ve	Apoc4	0.0298890204833196	0.0018392841737568	883.49059226336	745.988170641956	1.22477468269531e-08	4.22634005946502e-07	yes	0.0280497363095628	pos	yes
liver	Labelled in injury	Cre -ve	Apoe	0.0160717120205045	0.00113975065994384	12268.4912626805	14979.1972562176	6.93953557493013e-12	4.2265241419112e-08	yes	0.0149319613605607	pos	yes
liver	Labelled in injury	Cre -ve	Apof	0.0447916469150169	0.00233278258101334	1025.60973583106	1158.14181966515	9.47839045951503e-09	3.76079069014178e-07	yes	0.0424588643340035	pos	yes
liver	Labelled in injury	Cre -ve	Apoh	0.0356847592749301	0.00287532050087178	1259.85025422737	1574.46168400493	6.18528725773312e-10	1.7408978423172e-07	yes	0.0328094387740583	pos	yes
liver	Labelled in injury	Cre -ve	Apol11b	0	0	2.05978195509696	1.97377212508065	1	1	no	0	zero	no
liver	Labelled in injury	Cre -ve	Apol7a	0.0485424815061244	0.000688938133760588	66.1674359091332	85.3138775613579	3.51709010603205e-06	6.72764990288574e-06	yes	0.0478535433723639	pos	yes
liver	Labelled in injury	Cre -ve	Apol9a	0.0444354351393789	0.000637719323317156	60.1504528777695	53.5948331523628	5.22498900735333e-06	8.66436646792735e-06	yes	0.0437977158160617	pos	yes
liver	Labelled in injury	Cre -ve	Apol9b	0.0407283530330895	0.0006857684129682	71.0075067270961	92.4794179732796	3.64218103625463e-06	6.85760960285011e-06	yes	0.0400425846201213	pos	yes
liver	Labelled in injury	Cre -ve	Apold1	0.000293191121062453	0	3.94631310055694	1.25630347331018	0.203256708512262	0.213308345514591	no	0.000293191121062453	pos	no
liver	Labelled in injury	Cre -ve	Apom	0.0327634899032816	0.00169194823043359	481.866381791009	381.011800107554	1.52389121699538e-08	4.54875420445556e-07	yes	0.031071541672848	pos	yes
liver	Labelled in injury	Cre -ve	Apon	0.0462009446345477	0.0023332868042784	393.05144566113	460.008673413385	3.81930952570378e-07	2.09941377854683e-06	yes	0.0438676578302694	pos	yes
liver	Labelled in injury	Cre -ve	Apoo	0.0468497129854204	0.00279565222265164	41.3833968373387	42.9444722750454	4.01972427363363e-08	6.97496600813836e-07	yes	0.0440540607627688	pos	yes
liver	Labelled in injury	Cre -ve	Apool	0.0394005617348841	0.00228410691544314	25.444676856388	21.4718762309038	1.6031460135124e-08	4.58693204428263e-07	yes	0.037116454819441	pos	yes
liver	Labelled in injury	Cre -ve	Apopt1	0.0395208014839705	0.00229388985443448	34.3611883668994	32.4343217219306	2.05082805802268e-06	4.90261988174172e-06	yes	0.037226911629536	pos	yes
liver	Labelled in injury	Cre -ve	App	0.0161410213655976	0.00105505763024511	124.658874672725	60.0301587892655	1.24112333426164e-07	1.19605406128489e-06	yes	0.0150859637353525	pos	yes
liver	Labelled in injury	Cre -ve	Appbp2	0.0370917684562764	0.00039805750768144	25.8876090264191	27.4588505292474	2.66874359467569e-06	5.66766655875737e-06	yes	0.036693710948595	pos	yes
liver	Labelled in injury	Cre -ve	Appl1	0.0263821680334679	0.000726700714997066	13.4224094970716	13.0288543593676	2.35627707235367e-06	5.29473563522643e-06	yes	0.0256554673184709	pos	yes
liver	Labelled in injury	Cre -ve	Appl2	0.0303332360658627	0.000556668622521748	21.4173046763684	18.0860977779875	9.82038873661207e-06	1.4094751408115e-05	yes	0.0297765674433409	pos	yes
liver	Labelled in injury	Cre -ve	Aprt	0.034146904602425	0.00155414466698916	141.671877920391	64.7473144396523	1.09361313707292e-06	3.56516128353853e-06	yes	0.0325927599354359	pos	yes
liver	Labelled in injury	Cre -ve	Aptx	0.0358340694056171	0.000585307712398796	9.99996188640652	10.5587480586668	2.81781307643224e-06	5.86773243644228e-06	yes	0.0352487616932183	pos	yes
liver	Labelled in injury	Cre -ve	Aqp1	0.000676163921438735	0.000221971529523992	106.522507267227	67.853672123332	0.000449047203261354	0.000530023641756449	yes	0.000454192391914743	pos	yes
liver	Labelled in injury	Cre -ve	Aqp11	0.0422875571631656	0.00149461807587401	37.5126980135177	51.9228934305195	3.90053496332232e-07	2.12724348319463e-06	yes	0.0407929390872916	pos	yes
liver	Labelled in injury	Cre -ve	Aqp4	0.04424857471119	0.000923737373737372	1.46083198690156	1.79211756581152	3.63312925970578e-06	6.84746209383818e-06	yes	0.0433248373374526	pos	yes
liver	Labelled in injury	Cre -ve	Aqp8	0.0489329262646466	0.000835222248443974	31.432671567259	83.5958741227789	1.78519549406073e-06	4.55211771261329e-06	yes	0.0480977040162026	pos	yes
liver	Labelled in injury	Cre -ve	Aqp9	0.0540438808429596	0.00121953470356875	269.525093175044	363.528174004646	2.74127222578833e-06	5.76721600001312e-06	yes	0.0528243461393908	pos	yes
liver	Labelled in injury	Cre -ve	Aqr	0.0352749892614328	0.000517294060836404	7.16554414228273	4.95486099094361	1.33828858369353e-06	3.92480067082854e-06	yes	0.0347576952005964	pos	yes
liver	Labelled in injury	Cre -ve	Ar	0.0361306599945645	0.0006060641727285	7.91993667053438	10.6009443541108	4.18798810060128e-07	2.21414422974931e-06	yes	0.035524595821836	pos	yes
liver	Labelled in injury	Cre -ve	Araf	0.0401615056265786	0.00135998274135469	37.9597067406646	34.8092141033137	1.06295645679245e-06	3.53721002067065e-06	yes	0.0388015228852239	pos	yes
liver	Labelled in injury	Cre -ve	Arap1	0.0344080424141131	0.000486373085786349	24.5713261265282	31.498687640796	8.00953590526071e-06	1.19194239245754e-05	yes	0.0339216693283268	pos	yes
liver	Labelled in injury	Cre -ve	Arap2	0.032275366183603	0.000236593059936908	14.1652448986853	10.1808815093511	1.14196502369746e-06	3.63371655092999e-06	yes	0.0320387731236661	pos	yes
liver	Labelled in injury	Cre -ve	Arap3	0.000399119547650838	6.4998375040622e-05	15.098984852756	8.89039218955798	0.149178424703779	0.157806547226811	no	0.000334121172610216	pos	no
liver	Labelled in injury	Cre -ve	Arcn1	0.0408586339561709	0.00088199959959189	83.830632019906	68.1423018735567	1.49415524268083e-06	4.14396744332769e-06	yes	0.039976634356579	pos	yes
liver	Labelled in injury	Cre -ve	Arel1	0.0378313535191494	0.000921678961980654	29.3145405538353	30.5781522030421	2.61558391874747e-05	3.39410117335282e-05	yes	0.0369096745571687	pos	yes
liver	Labelled in injury	Cre -ve	Arf1	0.0426674009830153	0.00146168210343459	353.158691233537	267.598719434715	1.08023047724255e-06	3.55270831567154e-06	yes	0.0412057188795807	pos	yes
liver	Labelled in injury	Cre -ve	Arf2	0.0246882106604596	0.000146257295535712	17.7127715636783	7.15636324973887	2.53698082662367e-05	3.29737126004086e-05	yes	0.0245419533649239	pos	yes
liver	Labelled in injury	Cre -ve	Arf3	0.0412916364183939	0.000882909811885173	46.6767367808401	27.1689597353412	4.82345919885494e-06	8.20594364542627e-06	yes	0.0404087266065087	pos	yes
liver	Labelled in injury	Cre -ve	Arf4	0.0474762885570683	0.00112336529035574	121.435487947179	79.1661661546292	8.20094425326709e-07	3.09909657818611e-06	yes	0.0463529232667125	pos	yes
liver	Labelled in injury	Cre -ve	Arf5	0.0389799580592491	0.00140498597390198	124.222653339624	105.115688806368	3.15887557015649e-07	1.91298976078087e-06	yes	0.0375749720853471	pos	yes
liver	Labelled in injury	Cre -ve	Arf6	0.0402696290315638	0.000445836407090266	60.2302960766989	34.8694266028678	3.81890753125536e-06	7.05795279718725e-06	yes	0.0398237926244735	pos	yes
liver	Labelled in injury	Cre -ve	Arfgap1	0.0314501469517783	0.00057336330960629	20.0455910121829	16.1743329548957	6.95814227891249e-06	1.06612743521299e-05	yes	0.030876783642172	pos	yes
liver	Labelled in injury	Cre -ve	Arfgap2	0.0478364527475716	0.000351533948614825	65.8488479446699	63.6436369279586	1.20536650898118e-05	1.68088580680804e-05	yes	0.0474849187989568	pos	yes
liver	Labelled in injury	Cre -ve	Arfgap3	0.0339542815776856	0.000434581402593366	9.70746947507326	6.2859290746195	1.49711753747337e-05	2.03145691477811e-05	yes	0.0335197001750923	pos	yes
liver	Labelled in injury	Cre -ve	Arfgef1	0.042233050116555	0.00148098841673099	25.166787597177	30.058528713839	2.13719604622762e-06	5.00061180159406e-06	yes	0.040752061699824	pos	yes
liver	Labelled in injury	Cre -ve	Arfgef2	0.0442049614537377	0.00189650813676727	25.1692760965492	19.7665363740855	1.00741029175232e-05	1.44062746699166e-05	yes	0.0423084533169704	pos	yes
liver	Labelled in injury	Cre -ve	Arfip1,Gm37240	0.0357233968700381	0.000754052972103986	17.7507396766346	13.2713866121219	2.06900646928336e-05	2.73109750783925e-05	yes	0.0349693438979341	pos	yes
liver	Labelled in injury	Cre -ve	Arfip2	0.0333956784916939	0.000642755615478154	12.5444709568826	9.84243791645067	0.000281506532358999	0.000335390362936715	yes	0.0327529228762158	pos	yes
liver	Labelled in injury	Cre -ve	Arfrp1	0.0370869237137582	0.00148526962856175	23.1559317179018	20.6308062414638	1.7410094560052e-06	4.48545604560054e-06	yes	0.0356016540851965	pos	yes
liver	Labelled in injury	Cre -ve	Arg1	0.0587049894553956	0.00173599707224195	2130.37399038685	1551.09505508456	4.49205384174281e-07	2.28312732460681e-06	yes	0.0569689923831537	pos	yes
liver	Labelled in injury	Cre -ve	Arg2	0.0365490134785666	0	2.70068796866655	0.399724235469905	1.15212274443252e-05	1.61682110022265e-05	yes	0.0365490134785666	pos	yes
liver	Labelled in injury	Cre -ve	Arglu1	0.0369843415882556	0.000955580475680733	60.7853157915833	50.8047114248396	1.35852717091587e-05	1.86437803840989e-05	yes	0.0360287611125749	pos	yes
liver	Labelled in injury	Cre -ve	Arhgap1	0.0227201619909789	0.000540378259826668	19.2633892858839	9.16337673945703	1.00550528705363e-05	1.43840985338816e-05	yes	0.0221797837311522	pos	yes
liver	Labelled in injury	Cre -ve	Arhgap10	0.0151228021145941	0.00385443095654716	4.10230628571595	1.93030194030631	0.00277062885662271	0.00317249765957147	yes	0.011268371158047	pos	yes
liver	Labelled in injury	Cre -ve	Arhgap12	0.0413549983982866	0.000978384368002216	21.1400360222567	21.2946833614453	3.6686858547924e-06	6.88261838229231e-06	yes	0.0403766140302843	pos	yes
liver	Labelled in injury	Cre -ve	Arhgap15	0	0	1.42271004832789	0.286750008151435	1	1	no	0	zero	no
liver	Labelled in injury	Cre -ve	Arhgap17	0.0282202366598397	0.0017018691588785	12.5460914616763	6.80584004533165	3.13144801050186e-05	4.01686691406099e-05	yes	0.0265183675009612	pos	yes
liver	Labelled in injury	Cre -ve	Arhgap18	0.0289693050723601	0.000581535058065792	14.5868422107454	11.3511952117659	3.16397010593231e-06	6.30527720060525e-06	yes	0.0283877700142943	pos	yes
liver	Labelled in injury	Cre -ve	Arhgap19	0.00457352280560986	0.000455580865603644	2.00944083684276	1.00962944911239	0.228135241607037	0.238779461936356	no	0.00411794194000622	pos	no
liver	Labelled in injury	Cre -ve	Arhgap21	0.0414403006077117	0.000621379664257794	22.1951958150907	16.2853735631177	2.23797012577083e-06	5.1377146818723e-06	yes	0.0408189209434539	pos	yes
liver	Labelled in injury	Cre -ve	Arhgap22	0.0279846779455824	0	3.65922789028727	0.228739480323735	0.00650812116285591	0.00733488377912174	yes	0.0279846779455824	pos	yes
liver	Labelled in injury	Cre -ve	Arhgap23	0.017185372689297	0.000172921691822648	13.824064046654	11.8387097076208	3.07149663683357e-06	6.18890128851679e-06	yes	0.0170124509974744	pos	yes
liver	Labelled in injury	Cre -ve	Arhgap24	0.0213335641246707	0.000687530825184654	4.46198954081252	3.71085733379863	4.14227329093431e-06	7.40388736344207e-06	yes	0.0206460332994861	pos	yes
liver	Labelled in injury	Cre -ve	Arhgap25	0.000707910360038912	0	6.11875041013314	2.19305918145781	0.0786705041069088	0.08447098835281	no	0.000707910360038912	pos	no
liver	Labelled in injury	Cre -ve	Arhgap26	0.0248007400550848	0.000122000813338754	4.84622185980835	10.6461156740684	2.05396002608991e-06	4.90388307899389e-06	yes	0.024678739241746	pos	yes
liver	Labelled in injury	Cre -ve	Arhgap27	0.0220186688099818	0	6.60308843869218	1.55508973907866	2.1912688213775e-06	5.07811485689736e-06	yes	0.0220186688099818	pos	yes
liver	Labelled in injury	Cre -ve	Arhgap29	0.0343994355340249	0.00045602686480323	35.0312456695282	39.2736107883473	1.05363836170295e-06	3.52158438618817e-06	yes	0.0339434086692217	pos	yes
liver	Labelled in injury	Cre -ve	Arhgap30	0.00127877557696512	0.00014144271570014	8.58813882440892	3.45329835385464	0.0255092198553433	0.0280187382378663	yes	0.00113733286126498	pos	yes
liver	Labelled in injury	Cre -ve	Arhgap31	0.000722467224985473	6.2853551225644e-05	20.4453563306816	9.82985143432725	0.0110513664227448	0.0123264073249202	yes	0.000659613673759829	pos	yes
liver	Labelled in injury	Cre -ve	Arhgap32	0.0349090511901581	0.000887385336239034	5.67717878946672	5.32017345034739	8.05551750659782e-05	9.90353842832742e-05	yes	0.034021665853919	pos	yes
liver	Labelled in injury	Cre -ve	Arhgap35	0.0420886750281319	0.000978133238475564	75.6606063594244	59.9799011433828	2.34562854270658e-06	5.27744759488526e-06	yes	0.0411105417896564	pos	yes
liver	Labelled in injury	Cre -ve	Arhgap39	0.0203631844930815	0	2.17947124192689	1.90642366325734	4.98145430334873e-05	6.24270523344556e-05	yes	0.0203631844930815	pos	yes
liver	Labelled in injury	Cre -ve	Arhgap4	0.0086334499192435	0.00151514300951525	4.74657250447907	2.96668902209169	0.00500765512579047	0.00567214497742735	yes	0.00711830690972825	pos	yes
liver	Labelled in injury	Cre -ve	Arhgap42	0.0359919013311075	0.000424593595985869	36.6843276074686	49.3505465015005	8.76266842891075e-07	3.19409241194709e-06	yes	0.0355673077351217	pos	yes
liver	Labelled in injury	Cre -ve	Arhgap44	0.0340809582864132	0	2.51030452420054	0.880126616179162	4.77981715170869e-06	8.15333324813942e-06	yes	0.0340809582864132	pos	yes
liver	Labelled in injury	Cre -ve	Arhgap45	0.000417291703374625	0.00103280082337673	14.1229780038736	7.694501023624	0.914648935916382	0.926206558184176	no	-0.000615509120002105	neg	no
liver	Labelled in injury	Cre -ve	Arhgap5	0.0495673230259494	0.000857829761855	49.0285324442094	43.9408371462194	5.61670966343691e-06	9.11013853666112e-06	yes	0.0487094932640944	pos	yes
liver	Labelled in injury	Cre -ve	Arhgap6	0.0209211775732553	0.00096895760357531	5.39161490972967	3.52883449192914	5.17180451864985e-05	6.47259332597081e-05	yes	0.01995221996968	pos	yes
liver	Labelled in injury	Cre -ve	Arhgap9	0.00022497551401348	0.00041407867494824	5.45011495460409	1.53552983347446	0.86914697491511	0.881081832676511	no	-0.00018910316093476	neg	no
liver	Labelled in injury	Cre -ve	Arhgdia	0.028597665448011	0.000991552385813562	92.9857808151911	30.8863014359373	1.78980960049367e-07	1.44000467262968e-06	yes	0.0276061130621975	pos	yes
liver	Labelled in injury	Cre -ve	Arhgdib	0.00109870326308464	0.00023286921248771	25.5219941347073	6.99117078038145	0.0381660818302839	0.0416391440013155	yes	0.00086583405059693	pos	yes
liver	Labelled in injury	Cre -ve	Arhgef1	0.0249994520339875	0.0001642981653568	19.8822275032366	16.5000102104103	2.25911947302766e-07	1.61587400475338e-06	yes	0.0248351538686307	pos	yes
liver	Labelled in injury	Cre -ve	Arhgef10	0.0102396819341299	0.000309119010819164	2.09928785508142	1.26058425834965	0.0118123735254625	0.0131559405608174	yes	0.00993056292331077	pos	yes
liver	Labelled in injury	Cre -ve	Arhgef10l	0.0487700135086125	3.3729656800742e-05	19.6741692509681	19.1676462630978	2.56784180212454e-07	1.71570136040103e-06	yes	0.0487362838518117	pos	yes
liver	Labelled in injury	Cre -ve	Arhgef11	0.0414039424011516	0.000697034222214886	13.2118970929502	11.6361221522363	1.45482833506842e-06	4.08795016135373e-06	yes	0.0407069081789367	pos	yes
liver	Labelled in injury	Cre -ve	Arhgef12	0.0434459583458441	0.00101874292428415	65.3791233242829	76.8473666747746	2.1492633641447e-06	5.02209419502141e-06	yes	0.04242721542156	pos	yes
liver	Labelled in injury	Cre -ve	Arhgef15	0.000791666314694737	0.000236406619385342	6.98825972112214	5.27889728365641	0.142465510810383	0.150993856015077	no	0.000555259695309395	pos	no
liver	Labelled in injury	Cre -ve	Arhgef16	0.038675894362139	0	2.86743455468158	2.29912964718813	4.82222990589885e-07	2.34689658960242e-06	yes	0.038675894362139	pos	yes
liver	Labelled in injury	Cre -ve	Arhgef17	0.00181740323321744	0	7.92741307962298	2.24976377440506	0.00141176092477054	0.00163512977318912	yes	0.00181740323321744	pos	yes
liver	Labelled in injury	Cre -ve	Arhgef18	0.046296838371863	0.000384750678380188	22.311170179616	20.3829405674231	2.3093587663536e-06	5.22922469871909e-06	yes	0.0459120876934828	pos	yes
liver	Labelled in injury	Cre -ve	Arhgef19	0.0380708854068781	0.000508089120499822	29.6767755020296	26.2984428650214	2.9407510062903e-06	6.01129182876694e-06	yes	0.0375627962863783	pos	yes
liver	Labelled in injury	Cre -ve	Arhgef2	0.00650946732118144	0	13.3023746823143	4.87447174890071	1.1186400490409e-06	3.59289573922731e-06	yes	0.00650946732118144	pos	yes
liver	Labelled in injury	Cre -ve	Arhgef25	0.00230775950362139	0	2.59972183404289	0.55774693321678	0.139590196386427	0.148023694801347	no	0.00230775950362139	pos	no
liver	Labelled in injury	Cre -ve	Arhgef26	0.0524077281915163	0.00039169848451297	25.4360168063243	17.25092829976	1.84807195698891e-06	4.63292128176208e-06	yes	0.0520160297070033	pos	yes
liver	Labelled in injury	Cre -ve	Arhgef3	0.0499048085698312	0.00033239759730286	33.3588173538024	21.0095079176328	5.29283788069075e-06	8.73486766355426e-06	yes	0.0495724109725284	pos	yes
liver	Labelled in injury	Cre -ve	Arhgef40	0.0304773335866362	0.000555659285260838	12.1661456673145	5.67542173331683	1.94879757017942e-06	4.7763185517818e-06	yes	0.0299216743013754	pos	yes
liver	Labelled in injury	Cre -ve	Arhgef5	0.0453089078629807	0.00047219843236721	34.4169624385058	21.1721545150731	1.6855424980663e-05	2.26374266703526e-05	yes	0.0448367094306135	pos	yes
liver	Labelled in injury	Cre -ve	Arhgef6	0.000821474184100422	0	4.06370212419775	1.2125905327975	0.0867446029329197	0.0929646320892042	no	0.000821474184100422	pos	no
liver	Labelled in injury	Cre -ve	Arhgef7	0.0257047546365542	0.000158841647266464	25.2314485864284	19.0100127152576	2.01243009880099e-07	1.53020558683196e-06	yes	0.0255459129892877	pos	yes
liver	Labelled in injury	Cre -ve	Arid1a	0.0340412215267275	0.0007184828240308	31.1141696780428	24.9866285065423	4.46617037607492e-06	7.78512039939448e-06	yes	0.0333227387026967	pos	yes
liver	Labelled in injury	Cre -ve	Arid1b	0.0455449009073901	0.000310233513234347	59.435751577753	53.2333930648145	8.33298369490547e-06	1.22901167680886e-05	yes	0.0452346673941558	pos	yes
liver	Labelled in injury	Cre -ve	Arid2	0.0439684880106227	0.000395995380727024	34.3545050148376	24.4582569514691	1.68023152832608e-06	4.40513606903161e-06	yes	0.0435724926298957	pos	yes
liver	Labelled in injury	Cre -ve	Arid3a	0.0248938327751521	0	5.8578277039939	2.16430056445848	2.55139012249508e-07	1.71293845695807e-06	yes	0.0248938327751521	pos	yes
liver	Labelled in injury	Cre -ve	Arid3b	0.0328140688355694	0	5.53350114987082	4.38658378786124	8.42669219786019e-08	9.8602821961705e-07	yes	0.0328140688355694	pos	yes
liver	Labelled in injury	Cre -ve	Arid4a	0.0306233341975527	0.000181323662737986	4.19948230978483	3.30290614518908	2.07723504077211e-06	4.9217267332011e-06	yes	0.0304420105348147	pos	yes
liver	Labelled in injury	Cre -ve	Arid4b	0.0444655437294268	0.000366429512812744	22.6293169652879	24.9227638355522	9.70848538985615e-07	3.37881927586021e-06	yes	0.0440991142166141	pos	yes
liver	Labelled in injury	Cre -ve	Arid5a	0.0223659017678511	0	2.43356580644612	1.63678666830797	4.64434066831288e-05	5.84308135516621e-05	yes	0.0223659017678511	pos	yes
liver	Labelled in injury	Cre -ve	Arid5b	0.0493598590242771	0.000340924900074154	107.908498498244	125.717988668977	1.22135463949408e-05	1.70007094774053e-05	yes	0.0490189341242029	pos	yes
liver	Labelled in injury	Cre -ve	Arih1	0.0354704898791434	0.000609076869770278	51.6094952054459	51.0276665700565	3.53124696974229e-06	6.74324436506001e-06	yes	0.0348614130093731	pos	yes
liver	Labelled in injury	Cre -ve	Arih2	0.0434695047173697	0.00112529048814245	34.1431056291865	29.8364267147017	3.04359754400458e-06	6.15212758688297e-06	yes	0.0423442142292273	pos	yes
liver	Labelled in injury	Cre -ve	Arl1	0.0500513602979713	0.00230615422917909	187.29933210176	179.019560805474	5.02136652395529e-07	2.39525932364603e-06	yes	0.0477452060687922	pos	yes
liver	Labelled in injury	Cre -ve	Arl10	0.0308707890813473	0	3.08190832189636	1.54114236190968	1.07282778382609e-06	3.54341420705023e-06	yes	0.0308707890813473	pos	yes
liver	Labelled in injury	Cre -ve	Arl11	0.00205007616795107	0	2.31169985679766	0.429647802534863	0.141225593204173	0.149705765452966	no	0.00205007616795107	pos	no
liver	Labelled in injury	Cre -ve	Arl13b	0.0307448150841195	0.000417827298050138	2.6093468173792	2.11292193326188	5.07874976762192e-05	6.36136256240643e-05	yes	0.0303269877860694	pos	yes
liver	Labelled in injury	Cre -ve	Arl14ep	0.0411680885229594	0.000181428548015612	16.3042308231655	11.1235421568794	3.96097963024086e-06	7.2023724251327e-06	yes	0.0409866599749438	pos	yes
liver	Labelled in injury	Cre -ve	Arl15	0.0405064231919326	0.000333631455825966	13.2287688490999	10.4573734062356	7.49281626370031e-07	2.97207011497403e-06	yes	0.0401727917361066	pos	yes
liver	Labelled in injury	Cre -ve	Arl16	0.0293261993474706	0.00123203285420944	4.81206906829281	2.3662616384642	3.66196958666586e-06	6.87616069936559e-06	yes	0.0280941664932612	pos	yes
liver	Labelled in injury	Cre -ve	Arl2	0.0234969304163802	0.000229357798165136	7.28100748746647	3.83047071395651	0.000153212218008088	0.000184889838275859	yes	0.023267572618215	pos	yes
liver	Labelled in injury	Cre -ve	Arl2bp	0.0354711766122587	0.000367824856463412	16.3381837908806	5.05411746903253	2.47061328398171e-06	5.44500459782544e-06	yes	0.0351033517557953	pos	yes
liver	Labelled in injury	Cre -ve	Arl3	0.0384453224067453	0.00304681619652541	31.9148972170073	29.1149575600227	7.3435971265032e-08	9.27929010352027e-07	yes	0.0353985062102199	pos	yes
liver	Labelled in injury	Cre -ve	Arl4a	0.049128236814948	0.000795732378762342	67.21971526807	36.0742563481925	7.81211655390562e-06	1.16802984832606e-05	yes	0.0483325044361856	pos	yes
liver	Labelled in injury	Cre -ve	Arl4c	0.00864250976845341	0.000149142431021624	10.4456738171688	2.61640432556822	7.92766291575874e-05	9.75619943189101e-05	yes	0.00849336733743179	pos	yes
liver	Labelled in injury	Cre -ve	Arl4d	0.0248264894528927	0.000193175633369566	4.7711356782022	8.39166206075253	1.05768601311505e-05	1.50176865902255e-05	yes	0.0246333138195231	pos	yes
liver	Labelled in injury	Cre -ve	Arl5a	0.0450413391716759	0.00151200949947966	158.100350696362	152.014596027498	1.35897789363863e-06	3.95539839547631e-06	yes	0.0435293296721963	pos	yes
liver	Labelled in injury	Cre -ve	Arl5b	0.0499895059690372	0.000599317666791715	19.6546693146583	23.7048232846996	3.56358723267035e-06	6.77615611632182e-06	yes	0.0493901883022455	pos	yes
liver	Labelled in injury	Cre -ve	Arl6	0.043272699085011	0.00197695689598783	7.38081376494572	2.87073766009133	7.77470620820611e-08	9.45146669881823e-07	yes	0.0412957421890231	pos	yes
liver	Labelled in injury	Cre -ve	Arl6ip1	0.0444504174238263	0.000726165637255184	231.350649965678	223.322896139856	3.87373189181751e-06	7.11053115759173e-06	yes	0.0437242517865711	pos	yes
liver	Labelled in injury	Cre -ve	Arl6ip4	0.0454794973250286	0.00137811963046691	45.7813438185721	34.4161847918877	2.59270571001863e-06	5.58968995641362e-06	yes	0.0441013776945617	pos	yes
liver	Labelled in injury	Cre -ve	Arl6ip5	0.0489663779409643	0.00106058617439475	10.7791704945614	5.29566283531733	3.14402222779649e-06	6.2792809897998e-06	yes	0.0479057917665696	pos	yes
liver	Labelled in injury	Cre -ve	Arl6ip6	0.0418858981664126	0.000586548550983396	9.84658475631486	7.43480513264425	2.96820374122069e-06	6.05025099180556e-06	yes	0.0412993496154292	pos	yes
liver	Labelled in injury	Cre -ve	Arl8a	0.0320031951551988	0.000712879310415766	13.8238698606744	4.73001453453692	1.38231146873233e-05	1.89254085653911e-05	yes	0.0312903158447831	pos	yes
liver	Labelled in injury	Cre -ve	Arl8b	0.0397719802240303	0.00100276369882874	65.4906602824385	55.2563191675636	1.2951630051824e-06	3.8639188258944e-06	yes	0.0387692165252016	pos	yes
liver	Labelled in injury	Cre -ve	Armc1	0.0431005201390667	0.000429350879997146	90.999617192051	82.1471760237579	6.23294181870482e-06	9.80669908210326e-06	yes	0.0426711692590696	pos	yes
liver	Labelled in injury	Cre -ve	Armc10	0.0384518631352152	0.00099640395464266	11.1335303522209	6.23762749431639	1.78439122014077e-06	4.55211771261329e-06	yes	0.0374554591805726	pos	yes
liver	Labelled in injury	Cre -ve	Armc5	0.0290762212310426	0.000401552470517986	8.59588298023595	7.23863279860701	1.83963074512735e-06	4.62366524762771e-06	yes	0.0286746687605247	pos	yes
liver	Labelled in injury	Cre -ve	Armc6	0.030958682666817	0.000285552891371796	7.31810765876178	5.15057884126538	3.7235092872343e-06	6.95072592130995e-06	yes	0.0306731297754453	pos	yes
liver	Labelled in injury	Cre -ve	Armc7	0.0148725763634498	0.000701754385964912	2.16845556663533	1.07889422343478	0.00125313450675038	0.00145375537397394	yes	0.0141708219774849	pos	yes
liver	Labelled in injury	Cre -ve	Armc8	0.0324556179933762	0.000246750599995698	19.9503262289239	14.1339920564255	1.58828474797054e-06	4.27650232427699e-06	yes	0.0322088673933805	pos	yes
liver	Labelled in injury	Cre -ve	Armc9	0.037286603366189	0.00350386659613592	2.1194770419411	0.563282157760091	0.00146884115332248	0.00170027122385452	yes	0.0337827367700531	pos	yes
liver	Labelled in injury	Cre -ve	Armcx1	0.000142146410803127	0	3.36232024686235	1.26099554629455	0.370275847925802	0.382166590712099	no	0.000142146410803127	pos	no
liver	Labelled in injury	Cre -ve	Armcx2	0.000830224293741393	0.000266903914590746	7.82091481741398	2.95397328203157	0.23529340503348	0.245933496371445	no	0.000563320379150647	pos	no
liver	Labelled in injury	Cre -ve	Armcx3	0.027001299975821	0.000556266373090144	17.8210890625396	9.01567675658309	4.4963686013549e-06	7.82320610385717e-06	yes	0.0264450336027309	pos	yes
liver	Labelled in injury	Cre -ve	Armcx4	0.00121699241293088	0	9.73325318201696	1.51998967640857	0.0091747292807436	0.0102727619605421	yes	0.00121699241293088	pos	yes
liver	Labelled in injury	Cre -ve	Armcx5	0.0298557943058415	0	2.21206590069088	1.68343487215601	4.03803791918064e-06	7.28485484205264e-06	yes	0.0298557943058415	pos	yes
liver	Labelled in injury	Cre -ve	Armt1	0.0480507597413045	0.00030455225750919	20.8197057152458	14.0880345995849	8.60799645216756e-06	1.26238869231704e-05	yes	0.0477462074837953	pos	yes
liver	Labelled in injury	Cre -ve	Arnt	0.0341779384379186	0.000423573481126416	15.8467898354164	16.7925884682741	1.7012965416445e-06	4.42620529127973e-06	yes	0.0337543649567922	pos	yes
liver	Labelled in injury	Cre -ve	Arntl	0.0355597023931805	0.000101711300547838	7.63066528575957	10.5861740079457	1.59649950285449e-06	4.2901466773758e-06	yes	0.0354579910926326	pos	yes
liver	Labelled in injury	Cre -ve	Arntl2	0.043032797011971	0.00158331030671456	1.99885404983216	1.32792828604395	0.000420857445928023	0.000497328730000897	yes	0.0414494867052564	pos	yes
liver	Labelled in injury	Cre -ve	Arpc1a	0.0430846275046196	0.00233176418726766	46.5514492442065	30.6072762240357	2.62258516476248e-07	1.73429478240889e-06	yes	0.0407528633173519	pos	yes
liver	Labelled in injury	Cre -ve	Arpc1b	0.0197237514498462	0.00279533689766206	413.30884044239	146.648269286973	4.38661959002473e-07	2.2650874618945e-06	yes	0.0169284145521841	pos	yes
liver	Labelled in injury	Cre -ve	Arpc2	0.0348017795592924	0.00188639578250038	274.884959457464	183.583891478702	1.22666618451971e-07	1.18493424215976e-06	yes	0.032915383776792	pos	yes
liver	Labelled in injury	Cre -ve	Arpc3	0.0380813309120106	0.00307791923924427	88.9664497874884	47.1970574633568	5.40334635406718e-08	7.91079799349618e-07	yes	0.0350034116727663	pos	yes
liver	Labelled in injury	Cre -ve	Arpc4	0.0232952512084199	0.00110951318829291	69.06771010441	39.4906134289633	2.89431937692679e-06	5.94932573917401e-06	yes	0.022185738020127	pos	yes
liver	Labelled in injury	Cre -ve	Arpc5	0.0339457696130179	0.00167511619148384	135.519881588208	81.9522499727473	2.52767007205405e-06	5.50882530865572e-06	yes	0.0322706534215341	pos	yes
liver	Labelled in injury	Cre -ve	Arpc5l	0.0427195558661532	0.00158165095895685	98.1969958593692	69.2871663187933	4.36837840820629e-07	2.26400886002506e-06	yes	0.0411379049071964	pos	yes
liver	Labelled in injury	Cre -ve	Arpin	0.0227854790459844	0.000528981316441932	7.11651938723029	4.78639925685522	8.22108569310249e-07	3.09909657818611e-06	yes	0.0222564977295424	pos	yes
liver	Labelled in injury	Cre -ve	Arpp19	0.0365620862465636	0.00097591718088213	90.7008153308228	58.5296846311512	1.65451189454477e-06	4.37741298597954e-06	yes	0.0355861690656815	pos	yes
liver	Labelled in injury	Cre -ve	Arrb1	0.0014120594807186	0	21.5180173271833	10.1603091101514	0.00207044602254948	0.00238330211686592	yes	0.0014120594807186	pos	yes
liver	Labelled in injury	Cre -ve	Arrb2	0.0133344570830955	0.000773822696336044	31.9490005561761	15.1819530313492	3.78535539959166e-05	4.80456539777285e-05	yes	0.0125606343867594	pos	yes
liver	Labelled in injury	Cre -ve	Arrdc1	0.0158167962150672	0	4.96268655285251	1.58078333414774	0.000133873695947674	0.000162341014468753	yes	0.0158167962150672	pos	yes
liver	Labelled in injury	Cre -ve	Arrdc2	0.0400251866818886	0.000444367951744032	6.92690982564523	5.61678385115368	8.30922316691928e-07	3.11279300579868e-06	yes	0.0395808187301446	pos	yes
liver	Labelled in injury	Cre -ve	Arrdc3	0.0374156826567948	0.000303734741588681	19.6020402066701	46.858640837011	8.33796260245269e-06	1.22930898370355e-05	yes	0.0371119479152062	pos	yes
liver	Labelled in injury	Cre -ve	Arrdc4	0.0380569362868909	0.000760668931300922	5.23978635268276	3.73723359407585	5.22522256574947e-06	8.66436646792735e-06	yes	0.03729626735559	pos	yes
liver	Labelled in injury	Cre -ve	Arsa	0.0388952675756754	0.000621132279807788	28.036813924894	26.2762267857095	4.27602347241489e-06	7.56475211594256e-06	yes	0.0382741352958676	pos	yes
liver	Labelled in injury	Cre -ve	Arsb	0.033255404743139	0.00258270037182427	11.9759021334162	10.7165841366392	2.78653112222577e-07	1.79295619973024e-06	yes	0.0306727043713147	pos	yes
liver	Labelled in injury	Cre -ve	Arsg	0.0446770155252191	0.000654369873735516	23.0089844574859	27.6149879939506	2.32435582848614e-06	5.2489763342213e-06	yes	0.0440226456514836	pos	yes
liver	Labelled in injury	Cre -ve	Arsk	0.0342925286517857	0.0018170060570512	5.86503735366665	6.98181181605091	3.33877426917555e-06	6.51545698840808e-06	yes	0.0324755225947345	pos	yes
liver	Labelled in injury	Cre -ve	Art2b	0.00264550264550264	0.0017094017094017	0.297601828101568	0.652408703723601	0.564383281209027	0.576644249992212	no	0.00093610093610094	pos	no
liver	Labelled in injury	Cre -ve	Art3	0.0020600489535994	0.00043103448275862	1.79474738219191	1.40354369697005	0.137824863144674	0.146189886621846	no	0.00162901447084078	pos	no
liver	Labelled in injury	Cre -ve	Art4	0.000704558835467513	0.000173010380622836	5.15321131177231	3.46714579710364	0.230398098374187	0.241065043488745	no	0.000531548454844677	pos	no
liver	Labelled in injury	Cre -ve	Arv1	0.0359428971670899	0	2.5912859468367	1.46870769806173	1.07307206671613e-06	3.54341420705023e-06	yes	0.0359428971670899	pos	yes
liver	Labelled in injury	Cre -ve	Arvcf	0.00541973846716296	0.000148478099480326	13.1148178744522	5.95619327403454	0.00349161281885676	0.00397935401819743	yes	0.00527126036768263	pos	yes
liver	Labelled in injury	Cre -ve	As3mt	0.0438570042891296	0.00220047527702344	26.5824788652236	28.2627157695243	3.09919386659531e-07	1.89991346195256e-06	yes	0.0416565290121061	pos	yes
liver	Labelled in injury	Cre -ve	Asah1	0.0238970351957353	0.00214181666309129	17.1685508692158	14.6103724121629	6.87304497976734e-07	2.84087413975385e-06	yes	0.021755218532644	pos	yes
liver	Labelled in injury	Cre -ve	Asah2	0.0202129603286075	0.00131792536122578	2.66818441314197	3.10991885423808	4.58444481757358e-06	7.92550700012259e-06	yes	0.0188950349673818	pos	yes
liver	Labelled in injury	Cre -ve	Asap1	0.0341173763433399	0	22.2845207241129	11.5390576519005	4.02755615805583e-08	6.977398755108e-07	yes	0.0341173763433399	pos	yes
liver	Labelled in injury	Cre -ve	Asap2	0.0285852455092854	0.0003990558680647	5.42539623513658	8.29969372269681	8.43238083646533e-06	1.24081699648447e-05	yes	0.0281861896412207	pos	yes
liver	Labelled in injury	Cre -ve	Asap3	0.0306812725936254	0	4.75699405730775	4.94798014877876	1.15453028350626e-06	3.65380457631735e-06	yes	0.0306812725936254	pos	yes
liver	Labelled in injury	Cre -ve	Asb1	0.0356804586235871	0.000821018062397372	6.26466916192559	4.29052334069093	4.09644622803142e-06	7.35211603118473e-06	yes	0.0348594405611897	pos	yes
liver	Labelled in injury	Cre -ve	Asb13	0.0504036353863259	0.000982886179037474	38.4741064707526	36.0631714362265	3.87777839547026e-07	2.12007264969584e-06	yes	0.0494207492072884	pos	yes
liver	Labelled in injury	Cre -ve	Asb2	0.00641975308641975	0	0.523634546606993	0.802606417117077	0.0544493013035385	0.0589029253266787	no	0.00641975308641975	pos	no
liver	Labelled in injury	Cre -ve	Asb3	0.0368889793934791	0.000211869432889056	5.6774798904586	6.3861358664819	7.1445835957197e-06	1.08635841692e-05	yes	0.03667710996059	pos	yes
liver	Labelled in injury	Cre -ve	Asb4	0.000982318271119842	0	1.88847099839057	0.544466473953198	0.352819764713606	0.364520572856356	no	0.000982318271119842	pos	no
liver	Labelled in injury	Cre -ve	Asb6	0.0423282730507307	0.000547696466399546	9.71907906167666	5.31978987609119	2.04458952137459e-05	2.70003739807718e-05	yes	0.0417805765843312	pos	yes
liver	Labelled in injury	Cre -ve	Asb7	0.0389894638001375	0.000508837579434712	8.50956823190429	10.2371780271857	1.68023391379817e-05	2.25729891959584e-05	yes	0.0384806262207028	pos	yes
liver	Labelled in injury	Cre -ve	Asb8	0.0487692205933039	0.00053946387484146	39.2840750458619	34.3736558015176	3.03787186591948e-06	6.14485506455749e-06	yes	0.0482297567184624	pos	yes
liver	Labelled in injury	Cre -ve	Ascc1	0.0320898966140474	0.00177846706162993	9.12741171568533	8.68703208598373	7.61681071337762e-08	9.39072584004583e-07	yes	0.0303114295524175	pos	yes
liver	Labelled in injury	Cre -ve	Ascc2	0.0375150509326261	0.00067550609776583	32.219015824086	21.2505699586943	1.33747618398155e-06	3.92384330372814e-06	yes	0.0368395448348603	pos	yes
liver	Labelled in injury	Cre -ve	Ascc3	0.0372165929731796	0.000983679032893794	14.2191575762553	13.0097271053637	2.75009434828104e-06	5.77965825679975e-06	yes	0.0362329139402858	pos	yes
liver	Labelled in injury	Cre -ve	Asf1a	0.0374871412600093	0.0012815576805239	12.5865847519927	9.04328451227504	4.78272310019529e-06	8.15600589156921e-06	yes	0.0362055835794855	pos	yes
liver	Labelled in injury	Cre -ve	Asf1b	0.014705205823228	0	4.14775347862727	0.525374299098082	0.000287260211785946	0.000342144973087378	yes	0.014705205823228	pos	yes
liver	Labelled in injury	Cre -ve	Asgr1	0.0400435175475594	0.00235218007471515	746.912521529846	1001.89786594284	2.68616252259355e-08	5.8115742687936e-07	yes	0.0376913374728443	pos	yes
liver	Labelled in injury	Cre -ve	Asgr2	0.0444346224918327	0.00265297243011459	129.246686848862	226.238773895076	1.54896946102448e-08	4.56072265547994e-07	yes	0.0417816500617182	pos	yes
liver	Labelled in injury	Cre -ve	Ash1l	0.0378416221876861	0.00031424330493256	13.4293871553475	11.1085386830712	1.67641797940534e-06	4.39822860476502e-06	yes	0.0375273788827535	pos	yes
liver	Labelled in injury	Cre -ve	Ash2l	0.0322194016582662	0.000639344220301564	24.7622408619504	24.1172949834738	3.9220910290286e-06	7.16197696285764e-06	yes	0.0315800574379647	pos	yes
liver	Labelled in injury	Cre -ve	Asic5	0.0435423723729937	0.00666875623950624	2.15590472372589	2.54243276242102	0.000309088627405033	0.000367425448464986	yes	0.0368736161334875	pos	yes
liver	Labelled in injury	Cre -ve	Asl	0.0417773162858734	0.00408662965873727	196.632837075398	279.571746104672	8.73448368940155e-07	3.1916729833726e-06	yes	0.0376906866271362	pos	yes
liver	Labelled in injury	Cre -ve	Asna1	0.0348306614568836	0.00123654371360946	22.109527001617	15.8256190186367	2.47670362504426e-07	1.68446269439777e-06	yes	0.0335941177432741	pos	yes
liver	Labelled in injury	Cre -ve	Asns	0.0411946125931342	0.00277739911214132	14.9447200594639	18.0442256085559	5.33441819909023e-06	8.77865502148051e-06	yes	0.0384172134809929	pos	yes
liver	Labelled in injury	Cre -ve	Asnsd1	0.049849289120727	0.00277683781538933	42.4946740800724	35.5196227063789	1.47217490704783e-06	4.11519626100641e-06	yes	0.0470724513053377	pos	yes
liver	Labelled in injury	Cre -ve	Aspa	0.0432714595018841	0.000595731765821952	4.78243856326926	6.20015148478419	2.85049619228952e-07	1.81449994132868e-06	yes	0.0426757277360622	pos	yes
liver	Labelled in injury	Cre -ve	Aspdh	0.0404495659349321	0.0016780244589243	41.6884445113619	74.8300418919516	9.08322465291162e-09	3.6932929916031e-07	yes	0.0387715414760078	pos	yes
liver	Labelled in injury	Cre -ve	Aspg	0.0498372316578115	0.00133421236355418	31.9031615563682	81.9360535895181	1.44832759723598e-06	4.08235711729027e-06	yes	0.0485030192942574	pos	yes
liver	Labelled in injury	Cre -ve	Asph	0.0394799292853329	0.00139859593471929	41.3509592637897	35.1637148098117	1.98753349805528e-07	1.52400082356067e-06	yes	0.0380813333506136	pos	yes
liver	Labelled in injury	Cre -ve	Aspscr1	0.0360613906045294	0.000819706549349806	23.5133777178002	27.5377209211389	2.34390374262452e-06	5.27649075751418e-06	yes	0.0352416840551796	pos	yes
liver	Labelled in injury	Cre -ve	Asrgl1	0.0343797593294181	0.0013520500798759	16.2428079425469	7.98449534909103	2.82561580559481e-06	5.87753178414453e-06	yes	0.0330277092495422	pos	yes
liver	Labelled in injury	Cre -ve	Ass1	0.0460348607706874	0.00502077314430136	978.710824077507	1369.69094943409	1.50816559106845e-08	4.54875420445556e-07	yes	0.041014087626386	pos	yes
liver	Labelled in injury	Cre -ve	Aste1	0.0389424791107221	0	4.17448305328814	2.09602589251956	1.7357775757026e-07	1.4105074482744e-06	yes	0.0389424791107221	pos	yes
liver	Labelled in injury	Cre -ve	Asxl1	0.034995076474476	0	17.9893047745329	10.6995224935158	9.52025378708319e-08	1.04286161313364e-06	yes	0.034995076474476	pos	yes
liver	Labelled in injury	Cre -ve	Asxl2	0.0378613863904376	0.00041568189555389	30.9096257490973	32.2257168402795	2.44414692274155e-06	5.39905752614619e-06	yes	0.0374457044948837	pos	yes
liver	Labelled in injury	Cre -ve	Atad1	0.040769969643803	0.000886994003302876	57.7595009455034	54.7318339382519	9.78530674368164e-07	3.3891049600451e-06	yes	0.0398829756405001	pos	yes
liver	Labelled in injury	Cre -ve	Atad2	0.0189914495194398	0	5.54370311594185	2.33558686731585	1.37395371783069e-05	1.8827911167618e-05	yes	0.0189914495194398	pos	yes
liver	Labelled in injury	Cre -ve	Atad2b	0.0414608759642906	0.000537743355488506	12.5172389714854	13.7407188571512	6.43948956115016e-06	1.0055047089395e-05	yes	0.0409231326088021	pos	yes
liver	Labelled in injury	Cre -ve	Atad3a	0.037715867531481	0.000858217831929182	24.4664555968237	27.2255165036921	4.71158841376456e-06	8.07880890597778e-06	yes	0.0368576496995518	pos	yes
liver	Labelled in injury	Cre -ve	Atat1	0.0395424048828265	0.000702164280612134	8.05514008671724	12.3822544475536	1.26611673256397e-06	3.8193580780985e-06	yes	0.0388402406022143	pos	yes
liver	Labelled in injury	Cre -ve	Ate1	0.0415469900344917	0.000318366061139378	39.0304365402649	26.6053819187005	4.24681366003885e-06	7.5320962715395e-06	yes	0.0412286239733523	pos	yes
liver	Labelled in injury	Cre -ve	Atf1	0.0419162692950887	0.00063711059158053	38.1444462064107	26.4576133518158	1.8007687535564e-05	2.4035902023965e-05	yes	0.0412791587035081	pos	yes
liver	Labelled in injury	Cre -ve	Atf2	0.0403956022968944	0.000750859733000418	21.5720720777057	20.9230219348059	1.2922318919871e-06	3.85893114349811e-06	yes	0.0396447425638939	pos	yes
liver	Labelled in injury	Cre -ve	Atf3	0.0310522622373691	0.00074349442379182	16.2835322782591	2.29349473061201	1.98691699222409e-05	2.62843569529558e-05	yes	0.0303087678135773	pos	yes
liver	Labelled in injury	Cre -ve	Atf4	0.0406912302641569	0.000366913585500008	124.325321104622	174.300271794312	5.64401134309385e-06	9.14179649450448e-06	yes	0.0403243166786569	pos	yes
liver	Labelled in injury	Cre -ve	Atf5	0.0469709680869533	0.00159716561736748	432.277392471807	498.759138785663	5.23151528871831e-07	2.44962629718975e-06	yes	0.0453738024695858	pos	yes
liver	Labelled in injury	Cre -ve	Atf6	0.041251904544571	0.000590727534654027	46.9438007252673	43.399052328263	1.75177673312094e-06	4.49797478628714e-06	yes	0.0406611770099169	pos	yes
liver	Labelled in injury	Cre -ve	Atf6b	0.0323103612934085	0.00113009050733723	24.8266105751055	16.9251810878687	1.2708696140072e-07	1.20417410320803e-06	yes	0.0311802707860713	pos	yes
liver	Labelled in injury	Cre -ve	Atf7	0.034822971090339	0.00067109360892669	14.8078987067465	9.85345261076446	3.17265881963374e-05	4.06673230368921e-05	yes	0.0341518774814123	pos	yes
liver	Labelled in injury	Cre -ve	Atf7ip	0.0372192141602404	0.000455189504255393	29.5435343568005	28.3156276759973	3.45393059005875e-05	4.40501816746997e-05	yes	0.036764024655985	pos	yes
liver	Labelled in injury	Cre -ve	Atg10	0.0307507153714701	0.00192140707730102	4.41272935285372	5.14855981317871	1.97938551367844e-05	2.61989513659861e-05	yes	0.0288293082941691	pos	yes
liver	Labelled in injury	Cre -ve	Atg101	0.0452578082748392	0.000513295809383528	43.4440993249233	46.6313792712266	4.73055739882819e-06	8.09765594085529e-06	yes	0.0447445124654557	pos	yes
liver	Labelled in injury	Cre -ve	Atg12	0.0461895975755672	0.00066973928553303	47.474838220611	42.2055716803533	6.7221360871745e-06	1.0391159857598e-05	yes	0.0455198582900341	pos	yes
liver	Labelled in injury	Cre -ve	Atg13	0.0428306289275961	0.00055261669976255	41.6291073117133	40.8442782331361	2.44913458644568e-06	5.40549164658358e-06	yes	0.0422780122278336	pos	yes
liver	Labelled in injury	Cre -ve	Atg14	0.0519300161930819	0.0011765079675568	15.9913924796343	18.0408726167919	4.66361031743285e-06	8.02138340534447e-06	yes	0.0507535082255251	pos	yes
liver	Labelled in injury	Cre -ve	Atg16l1	0.0471559989058109	0.00061196408984745	35.2753426033872	29.052539078305	5.71408766194018e-07	2.57833985790531e-06	yes	0.0465440348159635	pos	yes
liver	Labelled in injury	Cre -ve	Atg16l2	0.0339932243686673	0.000501006208178918	6.66859337286479	11.9901775334711	1.24080872754745e-06	3.78661091877776e-06	yes	0.0334922181604884	pos	yes
liver	Labelled in injury	Cre -ve	Atg2a	0.0386668953985273	0.000611872716446682	31.4048207170891	24.6282486634005	2.78285230198452e-07	1.79295619973024e-06	yes	0.0380550226820806	pos	yes
liver	Labelled in injury	Cre -ve	Atg2b	0.0386570364494746	0.000525095290750108	11.469878916365	13.8022532591367	6.49790783674932e-06	1.01306816023862e-05	yes	0.0381319411587245	pos	yes
liver	Labelled in injury	Cre -ve	Atg3	0.0495579245568281	0.00164077226865769	60.7886751826666	67.7727950311303	5.16018136521049e-07	2.43345602824735e-06	yes	0.0479171522881705	pos	yes
liver	Labelled in injury	Cre -ve	Atg4a	0.0370062833310476	0.00136618648169424	14.0480795843719	12.2640034643638	5.65096023583067e-07	2.56557385883911e-06	yes	0.0356400968493534	pos	yes
liver	Labelled in injury	Cre -ve	Atg4b	0.034242874220008	0.000513526795912492	28.8282508372694	25.1249016307388	2.35434847846741e-06	5.29285673890385e-06	yes	0.0337293474240955	pos	yes
liver	Labelled in injury	Cre -ve	Atg4c	0.0420074366939804	0.000803788127051246	15.7367757743676	17.3681816137394	7.18076775604418e-05	8.88009462298215e-05	yes	0.0412036485669292	pos	yes
liver	Labelled in injury	Cre -ve	Atg4d	0.0447829438603495	0.000764501963861082	15.101406634691	16.2771633043002	5.52888712327136e-06	9.00365963216156e-06	yes	0.0440184418964884	pos	yes
liver	Labelled in injury	Cre -ve	Atg5	0.0435974504043875	0.000995799984141326	63.045312237688	72.0302663643421	5.52081575417529e-06	8.99827576797715e-06	yes	0.0426016504202461	pos	yes
liver	Labelled in injury	Cre -ve	Atg7	0.0441207753179323	0.00111260946488251	38.5733916119595	32.310511978258	4.78103377395721e-07	2.34177300414634e-06	yes	0.0430081658530497	pos	yes
liver	Labelled in injury	Cre -ve	Atg9a	0.0386655536811844	0.000562842106874187	36.4255141684903	33.4629482175196	8.74234448146226e-06	1.27686448595554e-05	yes	0.0381027115743102	pos	yes
liver	Labelled in injury	Cre -ve	Atic	0.0339486359034784	0.00096898653498607	23.1351941309879	17.2988696541958	1.05009257722239e-06	3.51502546939981e-06	yes	0.0329796493684924	pos	yes
liver	Labelled in injury	Cre -ve	Atl1	0.0362119924775622	0	1.26622176337783	1.03299429201722	1.10735772081633e-05	1.56246083600878e-05	yes	0.0362119924775622	pos	yes
liver	Labelled in injury	Cre -ve	Atl2	0.0478570317980225	0.000563704502588904	82.8779392334256	82.2087532554016	5.01976705004593e-06	8.421124147722e-06	yes	0.0472933272954336	pos	yes
liver	Labelled in injury	Cre -ve	Atl3	0.0433557835543919	0.000920734837373284	56.1203725648655	32.3645523678975	1.03942922892498e-06	3.50024725873554e-06	yes	0.0424350487170186	pos	yes
liver	Labelled in injury	Cre -ve	Atm	0.0318141067038227	9.5648015303682e-05	6.41860258982218	6.76861910827393	5.53387355485671e-06	9.0057600229405e-06	yes	0.031718458688519	pos	yes
liver	Labelled in injury	Cre -ve	Atmin	0.0274082830230437	0.00041212834854283	11.6420270682504	8.9862602144194	2.04914351684027e-06	4.90261988174172e-06	yes	0.0269961546745009	pos	yes
liver	Labelled in injury	Cre -ve	Atn1,Gm45234	0.0358775831305014	0.000296072143759298	26.0067760459295	15.6548237261734	1.20260744741213e-06	3.7305077652556e-06	yes	0.0355815109867422	pos	yes
liver	Labelled in injury	Cre -ve	Atoh8	0.0526608816767518	0.000619277365451126	27.3482025133907	15.861471049269	3.35081881825563e-05	4.2838291378224e-05	yes	0.0520416043113006	pos	yes
liver	Labelled in injury	Cre -ve	Atox1	0.0354167745519187	0.00245978790481378	331.810315311272	195.856834639303	4.85390799576119e-09	3.15589514877629e-07	yes	0.0329569866471049	pos	yes
liver	Labelled in injury	Cre -ve	Atp10a	0.0206084661453666	0.00879120879120879	0.893677180301568	0.19557180293893	0.245340914326493	0.256237475556119	no	0.0118172573541578	pos	no
liver	Labelled in injury	Cre -ve	Atp10d	0.0134242135553286	0.000673400673400672	4.08312089340335	1.43995269875302	8.53662295212921e-05	0.000104802060249835	yes	0.0127508128819279	pos	yes
liver	Labelled in injury	Cre -ve	Atp11a	0.0237546628461278	0.00118725839987452	15.4241520232565	33.3109460075254	2.8002342767261e-05	3.61906140316187e-05	yes	0.0225674044462533	pos	yes
liver	Labelled in injury	Cre -ve	Atp11b	0.0396728180149089	0.0010292548064935	17.3648643128167	19.7863339895744	2.86736569070022e-06	5.92592152670841e-06	yes	0.0386435632084154	pos	yes
liver	Labelled in injury	Cre -ve	Atp11c	0.0529638684359985	0.00111711997536183	49.2728215177745	76.71652274881	9.44055655689599e-07	3.32492000650257e-06	yes	0.0518467484606367	pos	yes
liver	Labelled in injury	Cre -ve	Atp13a1	0.0355276473511575	0.00247776158598687	35.1660583462169	26.6017847213452	2.18422561602954e-06	5.07150368517319e-06	yes	0.0330498857651706	pos	yes
liver	Labelled in injury	Cre -ve	Atp13a2	0.0196725602527852	0.000624810133882	22.0527665565048	11.4379033840683	4.21041494692664e-06	7.48716269613335e-06	yes	0.0190477501189032	pos	yes
liver	Labelled in injury	Cre -ve	Atp13a3	0.0468018725011137	0.00151659652115826	63.8820672297823	73.6408863575267	2.9948567795525e-06	6.08411448160924e-06	yes	0.0452852759799554	pos	yes
liver	Labelled in injury	Cre -ve	Atp1a1	0.0435248029673767	0.00233001923335565	758.593052547708	380.580031650118	7.16185687135749e-08	9.1759214827817e-07	yes	0.041194783734021	pos	yes
liver	Labelled in injury	Cre -ve	Atp1a2	0.00206685386457382	0	2.0581608611075	1.13176717307767	0.150599440130214	0.159254430091686	no	0.00206685386457382	pos	no
liver	Labelled in injury	Cre -ve	Atp1b1	0.0463126600934944	0.00161218749297351	86.5959891763955	66.0132121704539	7.76964058716132e-07	3.0264643477979e-06	yes	0.0447004726005208	pos	yes
liver	Labelled in injury	Cre -ve	Atp1b3	0.0214474770186163	0.00125595154383425	84.9015138780289	37.2516321056084	7.66343206449695e-07	3.00837846218444e-06	yes	0.0201915254747821	pos	yes
liver	Labelled in injury	Cre -ve	Atp23	0.0371917246999488	0.000871973526561954	6.78145052883919	7.17171127671278	1.15198197469496e-06	3.65380457631735e-06	yes	0.0363197511733868	pos	yes
liver	Labelled in injury	Cre -ve	Atp2a2	0.0434470432683265	0.000611438016789258	127.129134252933	162.719419481923	7.14658248022524e-06	1.08652672480808e-05	yes	0.0428356052515372	pos	yes
liver	Labelled in injury	Cre -ve	Atp2b1	0.0300907367594818	0.000539923993905738	47.0666717862136	38.695879926466	6.12645155063809e-07	2.68415872746423e-06	yes	0.029550812765576	pos	yes
liver	Labelled in injury	Cre -ve	Atp2b2	0.0317880638418671	0.000273169952367258	3.61791821553668	3.11170409953134	1.06755679857123e-05	1.51384276640235e-05	yes	0.0315148938894998	pos	yes
liver	Labelled in injury	Cre -ve	Atp2b4	0.000496230007914362	0	16.1621521148983	14.6268087751349	0.0188915093280328	0.0208761203959691	yes	0.000496230007914362	pos	yes
liver	Labelled in injury	Cre -ve	Atp2c1	0.0304985770561907	0.00129827773317736	21.1108167526133	18.3898463507841	4.03508563323799e-06	7.28306423592982e-06	yes	0.0292002993230133	pos	yes
liver	Labelled in injury	Cre -ve	Atp4a	0.0484413786031838	0.00168067226890756	1.21622925881071	2.10496090463964	7.33682940067129e-05	9.06296713615018e-05	yes	0.0467607063342762	pos	yes
liver	Labelled in injury	Cre -ve	Atp5a1	0.0412642718368198	0.00294846018356381	820.863135434473	810.618004295739	3.58926165855279e-08	6.62436307012599e-07	yes	0.038315811653256	pos	yes
liver	Labelled in injury	Cre -ve	Atp5b	0.0381598718631754	0.00282983656152526	1033.36679336327	867.726746926009	5.98476721649431e-09	3.37971396005855e-07	yes	0.0353300353016501	pos	yes
liver	Labelled in injury	Cre -ve	Atp5c1	0.0405658693035006	0.00279005696281851	204.347252696794	228.82055607237	1.15678924774878e-08	4.15145097590744e-07	yes	0.0377758123406821	pos	yes
liver	Labelled in injury	Cre -ve	Atp5d	0.0363101970421826	0.00272072805869489	403.137232832681	335.026801478852	2.19139847082012e-09	2.39306381839994e-07	yes	0.0335894689834877	pos	yes
liver	Labelled in injury	Cre -ve	Atp5e	0.0290574188812239	0.00257172375329479	516.729489355469	403.574759064462	9.92283419002226e-10	2.07078309328185e-07	yes	0.0264856951279291	pos	yes
liver	Labelled in injury	Cre -ve	Atp5f1	0.0472897094407509	0.00322752023871308	428.179300071199	418.389252607482	2.24551779941095e-08	5.31091766619077e-07	yes	0.0440621892020378	pos	yes
liver	Labelled in injury	Cre -ve	Atp5g1	0.0322979754502327	0.0023868144148678	306.695496233297	287.093856692882	6.68232638493457e-09	3.55558196596683e-07	yes	0.0299111610353649	pos	yes
liver	Labelled in injury	Cre -ve	Atp5g2	0.0367652499389204	0.00258611751166812	267.374101460649	209.190386512204	2.10092226869451e-08	5.15954317640481e-07	yes	0.0341791324272523	pos	yes
liver	Labelled in injury	Cre -ve	Atp5g3	0.0419639572942813	0.00312253407208012	1062.69906446144	925.860657082852	1.9799059328019e-08	5.0244237848875e-07	yes	0.0388414232222012	pos	yes
liver	Labelled in injury	Cre -ve	Atp5h	0.0345372965723534	0.00224812553574791	436.188497790981	392.658235886997	7.95431951525946e-10	1.86329934644953e-07	yes	0.0322891710366055	pos	yes
liver	Labelled in injury	Cre -ve	Atp5j	0.0485028305759746	0.00355316610452276	257.051777114009	214.506538463517	1.38204935359275e-09	2.13152031358289e-07	yes	0.0449496644714518	pos	yes
liver	Labelled in injury	Cre -ve	Atp5j2	0.037919836021063	0.00267610868888008	486.831296028244	452.541540982731	1.40053550789389e-09	2.13152031358289e-07	yes	0.0352437273321829	pos	yes
liver	Labelled in injury	Cre -ve	Atp5k	0.0343705718899701	0.00257893764549657	162.422189732431	164.429372448995	6.01957634435798e-10	1.7408978423172e-07	yes	0.0317916342444736	pos	yes
liver	Labelled in injury	Cre -ve	Atp5l	0.0363027658601708	0.00302520195585659	603.469283898043	504.486991853146	2.60155281339876e-09	2.56220173702048e-07	yes	0.0332775639043142	pos	yes
liver	Labelled in injury	Cre -ve	Atp5o	0.0320336436127056	0.00257912350393618	431.120506741226	368.593992223411	3.55767722540878e-09	2.93924906996822e-07	yes	0.0294545201087694	pos	yes
liver	Labelled in injury	Cre -ve	Atp5s	0.0416033000337991	0.00265146433228701	6.9865678071835	5.60508121729766	1.88086881868135e-05	2.49982139447437e-05	yes	0.038951835701512	pos	yes
liver	Labelled in injury	Cre -ve	Atp6ap1	0.0277839147881033	0.0017783943192773	105.837789271898	76.6089872831512	7.0447635241681e-08	9.10958221739826e-07	yes	0.026005520468826	pos	yes
liver	Labelled in injury	Cre -ve	Atp6ap2	0.0348977718351294	0.00328189801904416	105.867742697922	71.0802369937684	6.88859305673337e-08	8.99380434652284e-07	yes	0.0316158738160852	pos	yes
liver	Labelled in injury	Cre -ve	Atp6v0a1	0.0332897588642985	0.00197875116287974	41.9601851666042	30.2578872994613	1.38482580471435e-06	3.99890490722607e-06	yes	0.0313110077014187	pos	yes
liver	Labelled in injury	Cre -ve	Atp6v0a2	0.0353569199685536	0.000938821260117402	38.1334714795755	32.0019288588586	9.99978409624121e-07	3.43278276810352e-06	yes	0.0344180987084362	pos	yes
liver	Labelled in injury	Cre -ve	Atp6v0b	0.0378418361092088	0.00192577432690724	94.5153181533312	58.1549651650004	7.59504248241257e-08	9.38608785109959e-07	yes	0.0359160617823015	pos	yes
liver	Labelled in injury	Cre -ve	Atp6v0c,Gm43796	0.0357119196856119	0.00206087155419303	358.655163613925	216.56181584867	8.98506098051588e-08	1.01801867832322e-06	yes	0.0336510481314189	pos	yes
liver	Labelled in injury	Cre -ve	Atp6v0d1	0.0380512074470226	0.00202367709922197	55.8723559253043	55.9869583769395	2.14638748072517e-07	1.57881315837641e-06	yes	0.0360275303478006	pos	yes
liver	Labelled in injury	Cre -ve	Atp6v0d2	0.0370142260920406	0.00113421550094517	1.1878265054163	1.15087705964091	0.000110377327264054	0.000134504424109988	yes	0.0358800105910955	pos	yes
liver	Labelled in injury	Cre -ve	Atp6v0e	0.0394697721959668	0.00170797172925965	129.559925965627	77.8948935245465	3.57903106732505e-07	2.04389017492201e-06	yes	0.0377618004667072	pos	yes
liver	Labelled in injury	Cre -ve	Atp6v0e2	0.0327275477605027	0	5.89792116424346	0.794795373353443	4.59920510403051e-07	2.30391477925564e-06	yes	0.0327275477605027	pos	yes
liver	Labelled in injury	Cre -ve	Atp6v1a	0.0439995139298527	0.00103698128701867	139.729941136479	83.2252774832272	4.62580577363486e-07	2.30391477925564e-06	yes	0.0429625326428341	pos	yes
liver	Labelled in injury	Cre -ve	Atp6v1b2	0.0333891187200488	0.00055640887577918	63.276465352975	46.2131855459514	4.48935653848781e-05	5.65861465183361e-05	yes	0.0328327098442696	pos	yes
liver	Labelled in injury	Cre -ve	Atp6v1c1	0.0378220017176827	0.000525562681583536	49.7258311705022	31.858931693839	6.03625121841561e-06	9.57141058207765e-06	yes	0.0372964390360991	pos	yes
liver	Labelled in injury	Cre -ve	Atp6v1d	0.043585312957278	0.00104162110396891	57.6040601213292	43.5151311101671	1.51875488937935e-06	4.17469836269894e-06	yes	0.0425436918533091	pos	yes
liver	Labelled in injury	Cre -ve	Atp6v1e1	0.047139515451707	0.00141144470962132	106.773564119582	71.9281744265559	1.18851355576626e-07	1.16532740707107e-06	yes	0.0457280707420857	pos	yes
liver	Labelled in injury	Cre -ve	Atp6v1f	0.0392404665407902	0.00237481610684843	165.162801446604	124.952467526116	9.00068151714424e-08	1.01801867832322e-06	yes	0.0368656504339418	pos	yes
liver	Labelled in injury	Cre -ve	Atp6v1g1	0.0395744847513821	0.00128932995353164	177.828619765435	137.027219968594	9.16572436027402e-07	3.27592076346912e-06	yes	0.0382851547978505	pos	yes
liver	Labelled in injury	Cre -ve	Atp6v1g2	0.024841176644799	0.00210896309314587	1.5799367757509	0.908527315408834	0.00874222742354968	0.00979930728317463	yes	0.0227322135516531	pos	yes
liver	Labelled in injury	Cre -ve	Atp6v1h	0.0485925756996567	0.00329434615607318	41.2551302674089	27.6154631659022	1.17500056678136e-06	3.68623583273584e-06	yes	0.0452982295435835	pos	yes
liver	Labelled in injury	Cre -ve	Atp7a	0.0270766958204001	9.0826521344232e-05	11.2386261160163	6.79694600564594	2.4999400479649e-06	5.47194594829699e-06	yes	0.0269858692990559	pos	yes
liver	Labelled in injury	Cre -ve	Atp7b	0.0448025105433893	0.00168229779205161	11.9094819699237	13.7814772867704	2.62766254615849e-06	5.62148704081368e-06	yes	0.0431202127513377	pos	yes
liver	Labelled in injury	Cre -ve	Atp8a1	0.00774703444237832	0.000495903952680296	7.39157095140207	4.05293662249107	0.000962172269741739	0.00112047996345354	yes	0.00725113048969802	pos	yes
liver	Labelled in injury	Cre -ve	Atp8b1	0.0512352341812719	0.000949386454793922	22.0115642949056	23.7670247077534	2.28716477617356e-06	5.20649488666982e-06	yes	0.050285847726478	pos	yes
liver	Labelled in injury	Cre -ve	Atp8b2	0.000685454156270473	0	1.92915934939182	0.649059081641833	0.154171927804709	0.162876691464801	no	0.000685454156270473	pos	no
liver	Labelled in injury	Cre -ve	Atp8b4	0.0142151563748319	0	2.28773232278164	1.77060082630274	6.34003571414715e-05	7.87799398490528e-05	yes	0.0142151563748319	pos	yes
liver	Labelled in injury	Cre -ve	Atp8b5	0.0447698508044745	0	10.7017364306516	0.887843938161888	4.53374531871058e-07	2.29056622676125e-06	yes	0.0447698508044745	pos	yes
liver	Labelled in injury	Cre -ve	Atp9a	0.0367891598697041	0.00240914476303737	80.7180511892915	50.7932183856368	1.25881754249314e-08	4.28314426958349e-07	yes	0.0343800151066667	pos	yes
liver	Labelled in injury	Cre -ve	Atp9b	0.0284436441162629	0.000984894298361012	11.5397462294292	10.8274061085067	2.61019209743465e-08	5.71848020482939e-07	yes	0.0274587498179018	pos	yes
liver	Labelled in injury	Cre -ve	Atpaf1	0.0382827280801414	0.00148369531096104	19.5933305866542	15.2984803561621	1.80349220396738e-06	4.5757839067958e-06	yes	0.0367990327691803	pos	yes
liver	Labelled in injury	Cre -ve	Atpaf2	0.035580247017777	0.00126819233631535	15.2177383621431	13.3791523675876	4.64043761681802e-07	2.30707839058193e-06	yes	0.0343120546814617	pos	yes
liver	Labelled in injury	Cre -ve	Atpif1	0.0352718967414947	0.00185401883893047	95.8384112273227	31.0682176149589	2.0690684641527e-07	1.5512410668063e-06	yes	0.0334178779025642	pos	yes
liver	Labelled in injury	Cre -ve	Atr	0.0288865991515409	0	1.97362789136429	1.64923828194817	2.94098175491028e-05	3.78850452163305e-05	yes	0.0288865991515409	pos	yes
liver	Labelled in injury	Cre -ve	Atraid	0.0409663148735356	0.00186941499535632	114.200456416323	134.358409030997	1.2835762391132e-07	1.21015806258807e-06	yes	0.0390968998781793	pos	yes
liver	Labelled in injury	Cre -ve	Atrip,Gm42641,Trex1	0.0333769854451871	0.000297353553374962	20.6182867923834	14.4858872443155	4.39494455515829e-06	7.70839735441081e-06	yes	0.0330796318918121	pos	yes
liver	Labelled in injury	Cre -ve	Atrn	0.0461801361954095	0.00105100716137306	24.9525234147539	27.6148333032538	3.81293757580633e-06	7.05387501803376e-06	yes	0.0451291290340365	pos	yes
liver	Labelled in injury	Cre -ve	Atrnl1	0.0201181783642343	0.00202601316615282	14.6714332222063	14.3873465440373	4.69376826739518e-07	2.31852357117359e-06	yes	0.0180921651980814	pos	yes
liver	Labelled in injury	Cre -ve	Atrx	0.0317320038173264	0.000533421421742732	27.1896113722553	25.1534258798288	1.12055471613048e-06	3.59289573922731e-06	yes	0.0311985823955837	pos	yes
liver	Labelled in injury	Cre -ve	Atxn1	0.0399395392400979	0.000476752212846816	15.1627156096125	15.4251535764892	2.89032577006872e-06	5.94541592003392e-06	yes	0.0394627870272511	pos	yes
liver	Labelled in injury	Cre -ve	Atxn10	0.0459475956923123	0.0019346292259021	109.280088756511	56.9305538451582	2.2845205266826e-07	1.62450347551201e-06	yes	0.0440129664664102	pos	yes
liver	Labelled in injury	Cre -ve	Atxn1l	0.0373233824517752	0.00036737345298101	12.9200454333796	9.03646552202632	1.69480143597988e-06	4.42063732155695e-06	yes	0.0369560089987942	pos	yes
liver	Labelled in injury	Cre -ve	Atxn2	0.0518214247810415	0.000461378544967072	40.0915996530748	46.981765980729	1.79523311498486e-06	4.56815010938595e-06	yes	0.0513600462360744	pos	yes
liver	Labelled in injury	Cre -ve	Atxn2l	0.035236593648859	0.000537777879902978	33.1896070328471	30.462030255059	4.54470812708176e-06	7.88029746562034e-06	yes	0.034698815768956	pos	yes
liver	Labelled in injury	Cre -ve	Atxn3	0.0355192024823753	0.000885462903171114	11.4570662550533	11.6745452986913	4.10209854232477e-06	7.35956516814215e-06	yes	0.0346337395792041	pos	yes
liver	Labelled in injury	Cre -ve	Atxn7	0.044463632190071	0.000794675849903864	38.9826363887411	34.8766656185	4.78653509259238e-06	8.16136393657164e-06	yes	0.0436689563401671	pos	yes
liver	Labelled in injury	Cre -ve	Atxn7l1	0.0346017704921577	0.000594533006953268	20.9222347335588	15.9595083070451	1.08831984356352e-05	1.53929523706481e-05	yes	0.0340072374852044	pos	yes
liver	Labelled in injury	Cre -ve	Atxn7l3	0.0367795903323956	0.000563761609951093	33.145344222903	26.5694477655164	5.43779937544364e-06	8.90413149513092e-06	yes	0.0362158287224445	pos	yes
liver	Labelled in injury	Cre -ve	Atxn7l3b	0.0450954917258157	0.000552059478722356	280.673244272486	278.500253580947	5.42855419567783e-06	8.89404854304925e-06	yes	0.0445434322470934	pos	yes
liver	Labelled in injury	Cre -ve	Auh	0.0473268075347365	0.00221246224588323	39.8823877202994	48.8869237841413	5.84992421736312e-08	8.19056630939083e-07	yes	0.0451143452888533	pos	yes
liver	Labelled in injury	Cre -ve	Aup1	0.0389222746804943	0.00337196885151	104.975866624022	84.782548031699	1.68973758487705e-07	1.39310735072073e-06	yes	0.0355503058289844	pos	yes
liver	Labelled in injury	Cre -ve	Aurka	0.0274856271769242	0.000925925925925924	3.74261597376765	0.599916018014412	0.00052400754380577	0.000616649202115552	yes	0.0265597012509983	pos	yes
liver	Labelled in injury	Cre -ve	Aurkaip1	0.0412117543834731	0.00212746179559249	117.614116762583	82.4109601749871	3.45539349722118e-08	6.47336288932261e-07	yes	0.0390842925878806	pos	yes
liver	Labelled in injury	Cre -ve	Aven	0.0440418335122105	0.00244416256482914	24.9284289537348	24.3971694833729	1.38771649939677e-06	3.99954638227598e-06	yes	0.0415976709473814	pos	yes
liver	Labelled in injury	Cre -ve	Avl9	0.037798999114891	0.000304871807318058	11.809103562783	13.9886726515448	2.14117990990659e-06	5.00608684886223e-06	yes	0.0374941273075729	pos	yes
liver	Labelled in injury	Cre -ve	Avpi1	0.046391637857618	0.000926482732499468	87.5390149722614	54.961263246458	1.64203411485444e-06	4.3595504692768e-06	yes	0.0454651551251185	pos	yes
liver	Labelled in injury	Cre -ve	Avpr1a	0.0422047097877072	0.000558654663729611	15.2996818030828	40.2034647814878	5.73162963339574e-06	9.23627206831505e-06	yes	0.0416460551239776	pos	yes
liver	Labelled in injury	Cre -ve	Axin1	0.0432420198128285	0.00102252011948473	19.0690124451565	13.7351400506278	5.40500560144252e-06	8.86473316698147e-06	yes	0.0422194996933438	pos	yes
liver	Labelled in injury	Cre -ve	Axin2	0.056180689655233	0.000755471460543564	2.61600209710408	3.65758469410879	4.49169129402564e-05	5.6609717177989e-05	yes	0.0554252181946895	pos	yes
liver	Labelled in injury	Cre -ve	Axl	0.000999714702777475	0.000373204172887878	54.7926988808213	17.4364067869224	0.0091524824390983	0.0102487946856643	yes	0.000626510529889597	pos	yes
liver	Labelled in injury	Cre -ve	Azgp1	0.0328244990932584	0.00207174950294914	1387.95015358168	1718.94231559948	7.48699615470349e-09	3.60248315052827e-07	yes	0.0307527495903093	pos	yes
liver	Labelled in injury	Cre -ve	Azi2	0.0356289593501785	0.00104765397583702	37.8628652928065	27.6610327824856	2.22775967135453e-06	5.12296404696423e-06	yes	0.0345813053743415	pos	yes
liver	Labelled in injury	Cre -ve	Azin1	0.0412616143890057	0.000942800494580834	39.5280442510488	53.317122404166	1.07708350393835e-06	3.54785131462225e-06	yes	0.0403188138944249	pos	yes
liver	Labelled in injury	Cre -ve	B230118H07Rik	0.0394946446661413	0.00232234224006552	17.7851979157691	15.3927223543688	4.43988902833511e-07	2.27236505269538e-06	yes	0.0371723024260758	pos	yes
liver	Labelled in injury	Cre -ve	B230217C12Rik	0.0301088944815113	0	0.622884594133629	0.639806422247284	0.00341317311660483	0.00389214208325814	yes	0.0301088944815113	pos	yes
liver	Labelled in injury	Cre -ve	B230219D22Rik	0.042860800606926	0.000461162403262033	44.9357017498947	28.770145681652	5.61802971496763e-06	9.11106643030498e-06	yes	0.042399638203664	pos	yes
liver	Labelled in injury	Cre -ve	B2m	0.0216551017745477	0.00173672946714823	2850.36511332928	3896.67692551073	2.80471908425634e-10	1.50328488643621e-07	yes	0.0199183723073994	pos	yes
liver	Labelled in injury	Cre -ve	B3galnt1	0.00412730242545108	0.000892857142857142	1.63371455452447	0.639288187016606	0.192584853358614	0.202405185397867	no	0.00323444528259394	pos	no
liver	Labelled in injury	Cre -ve	B3galnt2	0.0346930712145628	0.00122264819563714	11.4471409992104	10.7653361621998	8.15894474299707e-07	3.08934118478232e-06	yes	0.0334704230189256	pos	yes
liver	Labelled in injury	Cre -ve	B3galt1	0.0430967227807623	0.000387795175230384	17.4788056646883	34.7358330710855	1.33459084022772e-06	3.92007278752374e-06	yes	0.0427089276055319	pos	yes
liver	Labelled in injury	Cre -ve	B3galt2	0	0	0.17764073641228	0.137117204096133	0.999989456355302	1	no	0	zero	no
liver	Labelled in injury	Cre -ve	B3galt6	0.0351380514882789	0.000276369224269702	5.82792853815621	4.38315060945442	3.08046315310873e-05	3.95521467987957e-05	yes	0.0348616822640092	pos	yes
liver	Labelled in injury	Cre -ve	B3gat3	0.0413484766363186	0.00193374425479945	29.3174272809647	25.7873167334917	3.20445536336139e-06	6.35207010270221e-06	yes	0.0394147323815191	pos	yes
liver	Labelled in injury	Cre -ve	B3glct	0.00709416551919699	0.000568181818181818	2.52103181475493	1.47177099201269	0.0472191115332975	0.0512680272383543	no	0.00652598370101517	pos	no
liver	Labelled in injury	Cre -ve	B3gnt2,Gm28048	0.0390708486851474	0.00022812562467234	18.9630452100027	16.340506610609	3.05807423721134e-06	6.17034988959274e-06	yes	0.038842723060475	pos	yes
liver	Labelled in injury	Cre -ve	B3gnt3	0.000316856780735107	0	1.76395975880786	0.824340900688768	0.355848017883071	0.367555728468896	no	0.000316856780735107	pos	no
liver	Labelled in injury	Cre -ve	B3gnt8	0.000506893755068937	0	2.57787014436308	0.354968205728152	0.455641855658336	0.467619297647164	no	0.000506893755068937	pos	no
liver	Labelled in injury	Cre -ve	B3gnt9	0.00225917721867733	0	1.81878833182927	0.447254779602863	0.205574157014422	0.215703230820284	no	0.00225917721867733	pos	no
liver	Labelled in injury	Cre -ve	B3gntl1	0.0459345574002165	0	3.44886094064391	2.55467738406424	7.13598845973842e-07	2.90131760440833e-06	yes	0.0459345574002165	pos	yes
liver	Labelled in injury	Cre -ve	B430306N03Rik	0.000672565112863602	0	5.4540331974395	1.42778246496644	0.0832999585443131	0.0893830862428011	no	0.000672565112863602	pos	no
liver	Labelled in injury	Cre -ve	B4galnt1	0.0428195312185399	0.00152331743999413	51.6889692949709	37.6764012227317	2.05662578492834e-06	4.90633738468705e-06	yes	0.0412962137785458	pos	yes
liver	Labelled in injury	Cre -ve	B4galt1	0.034436487358796	0.00044019278271909	71.8166915949402	70.2018181556972	1.66900716869825e-06	4.39387497235437e-06	yes	0.033996294576077	pos	yes
liver	Labelled in injury	Cre -ve	B4galt3	0.0347994493856307	0.00143411788017366	7.18365504021463	3.82675124116502	4.88037494522583e-05	6.12485547164597e-05	yes	0.0333653315054571	pos	yes
liver	Labelled in injury	Cre -ve	B4galt4	0.000687266473862315	0	3.15877269917086	1.53322394823081	0.051448485382264	0.0557507339597329	no	0.000687266473862315	pos	no
liver	Labelled in injury	Cre -ve	B4galt5	0.035910715790069	5.6439029644709e-05	27.2372598212213	25.677579689407	1.75482973565381e-06	4.50296629660819e-06	yes	0.0358542767604243	pos	yes
liver	Labelled in injury	Cre -ve	B4galt6	0.00972090684499678	0	14.0756082552338	2.29233333527657	2.12761276560356e-05	2.80329379100238e-05	yes	0.00972090684499678	pos	yes
liver	Labelled in injury	Cre -ve	B4galt7	0.0363508686256232	0.000774861449647888	13.4699405806128	8.39840997910953	2.14833972900654e-05	2.82876729424156e-05	yes	0.0355760071759754	pos	yes
liver	Labelled in injury	Cre -ve	B4gat1	0.037993739413039	0.00118408034180136	23.0593785229732	19.1433937344872	7.49300330275449e-07	2.97207011497403e-06	yes	0.0368096590712376	pos	yes
liver	Labelled in injury	Cre -ve	B630019K06Rik	0.028560678374424	0	0.997247419451326	1.25049448833969	0.000114341736255213	0.000139154429945524	yes	0.028560678374424	pos	yes
liver	Labelled in injury	Cre -ve	B9d1	0.0281250859460477	0	2.08809788569788	0.299625208177995	0.000484669265950898	0.000571239122259108	yes	0.0281250859460477	pos	yes
liver	Labelled in injury	Cre -ve	B9d2	0.0325245628117087	0.00042115229788331	6.24381091361051	4.49071378437926	1.45702687045791e-05	1.98191449570607e-05	yes	0.0321034105138253	pos	yes
liver	Labelled in injury	Cre -ve	BC003331	0.0473383634839669	0.00157715473407324	72.0639492958119	63.9801474103753	1.972061263657e-07	1.52132224525687e-06	yes	0.0457612087498936	pos	yes
liver	Labelled in injury	Cre -ve	BC003965	0.0394783467449398	0.000878220327486548	43.8301792496982	39.2550177181557	2.70084576385948e-06	5.7126241100143e-06	yes	0.0386001264174532	pos	yes
liver	Labelled in injury	Cre -ve	BC004004	0.0334745098587845	0.000937624542674985	93.6743601116377	97.3574120819098	2.01107309255104e-06	4.85400815508146e-06	yes	0.0325368853161095	pos	yes
liver	Labelled in injury	Cre -ve	BC005537	0.0332119430582511	0.000737195392074446	100.926622294161	77.98372432151	7.81535596988468e-06	1.16822740298399e-05	yes	0.0324747476661767	pos	yes
liver	Labelled in injury	Cre -ve	BC005624	0.0373565472396508	0.00128450345142518	27.4995369141093	24.5931829687408	2.22527769825383e-07	1.60486131689934e-06	yes	0.0360720437882257	pos	yes
liver	Labelled in injury	Cre -ve	BC017158	0.0368240219377419	0.00104562365708485	14.9999907405721	14.6786952648067	9.49368878335234e-07	3.33264043429438e-06	yes	0.0357783982806571	pos	yes
liver	Labelled in injury	Cre -ve	BC017643	0.0269357597101629	0.00051985878313378	12.9201329068313	9.08571103611232	1.13783818896849e-05	1.59897836241034e-05	yes	0.0264159009270291	pos	yes
liver	Labelled in injury	Cre -ve	BC022687	0.0382969946771312	0	1.40804441890921	0.479066627212916	6.27491599390414e-05	7.80105651375243e-05	yes	0.0382969946771312	pos	yes
liver	Labelled in injury	Cre -ve	BC024139	0.036769819460037	0.000674157303370786	3.22464299649214	4.57934045506282	1.90512628876428e-06	4.71099133646724e-06	yes	0.0360956621566662	pos	yes
liver	Labelled in injury	Cre -ve	BC024978	0.0290825999129124	0.000328816263381894	8.00228364094882	12.635033277477	1.98934721175269e-05	2.63136479382772e-05	yes	0.0287537836495305	pos	yes
liver	Labelled in injury	Cre -ve	BC025446	0.0495442688157544	0.000836303261482954	166.459340424274	199.989945063585	9.42127947528446e-06	1.35988393516341e-05	yes	0.0487079655542714	pos	yes
liver	Labelled in injury	Cre -ve	BC025920	0.0286540125007545	0.00408163265306122	1.71612018782158	0.680457513891491	0.00490102364381427	0.00555446306338869	yes	0.0245723798476932	pos	yes
liver	Labelled in injury	Cre -ve	BC028528	0.00662425295335252	0.000263852242744062	6.53253104822844	4.13437911347072	7.06741824576796e-05	8.74524803450829e-05	yes	0.00636040071060846	pos	yes
liver	Labelled in injury	Cre -ve	BC029722	0.0392080580465919	0.00159469045242639	29.5581127980138	12.6604056406405	1.09768558242694e-06	3.56909697518174e-06	yes	0.0376133675941655	pos	yes
liver	Labelled in injury	Cre -ve	BC030336	0.0395938592391156	0.000561410988779914	15.6933863167863	9.60373135145645	3.5178387504025e-07	2.02925294152013e-06	yes	0.0390324482503357	pos	yes
liver	Labelled in injury	Cre -ve	BC031181	0.0426284936942189	0.00178591425975357	121.7053586868	92.3832503356306	6.70742212304774e-08	8.89452045673122e-07	yes	0.0408425794344653	pos	yes
liver	Labelled in injury	Cre -ve	BC035044	0	0	0.393538112119911	0.324600861442049	1	1	no	0	zero	no
liver	Labelled in injury	Cre -ve	BC037034	0.0349781460713864	0.000841377176836322	14.760782106316	9.38024264769792	4.46724413152386e-05	5.63132575453711e-05	yes	0.0341367688945501	pos	yes
liver	Labelled in injury	Cre -ve	BC048403	0.0427746596496378	0.00112564766953891	6.05771263478042	4.33804431432644	3.92915064510677e-06	7.1680371436342e-06	yes	0.0416490119800988	pos	yes
liver	Labelled in injury	Cre -ve	BC049762	0.057254386956502	0	0.751202642953889	0.485936570503432	5.27344214511522e-06	8.71348328400007e-06	yes	0.057254386956502	pos	yes
liver	Labelled in injury	Cre -ve	BC052040	0.0343377595787499	0.000405608934827818	8.38443500907795	6.4356286049574	1.308058591091e-06	3.89073320370498e-06	yes	0.0339321506439221	pos	yes
liver	Labelled in injury	Cre -ve	Baat	0.0534589272778194	0.000963846418211338	126.608301749483	228.93946471403	3.32698001874449e-06	6.50287926962879e-06	yes	0.052495080859608	pos	yes
liver	Labelled in injury	Cre -ve	Babam1	0.0385550715428366	0.00202626673494709	70.4227020688269	56.7925825999514	2.15314477347613e-08	5.22459292544079e-07	yes	0.0365288048078895	pos	yes
liver	Labelled in injury	Cre -ve	Babam2	0.0405000586877433	0.00174185975759228	34.8056122286783	29.9436799217617	1.0712262232048e-06	3.54004520479048e-06	yes	0.038758198930151	pos	yes
liver	Labelled in injury	Cre -ve	Bace1	0.0434253399078436	0.000749570067414324	39.1491598106603	32.211126024292	9.96514971570502e-06	1.42688948732812e-05	yes	0.0426757698404293	pos	yes
liver	Labelled in injury	Cre -ve	Bace2	0.01071308412328	0	9.24027701977004	5.66667439016661	3.58943177065275e-06	6.80167248406579e-06	yes	0.01071308412328	pos	yes
liver	Labelled in injury	Cre -ve	Bach1	0.0440488541709245	0.000152518877631702	29.2529935586157	26.9220901240911	2.74378084636548e-06	5.77022114416877e-06	yes	0.0438963352932928	pos	yes
liver	Labelled in injury	Cre -ve	Bach2	0.0415222377314327	0.00108395734637393	3.20010011677965	5.50860031856859	1.17986941100719e-05	1.65043515106552e-05	yes	0.0404382803850588	pos	yes
liver	Labelled in injury	Cre -ve	Bad	0.0307940096123703	0.000408652119093352	37.6735188626973	30.878241343569	4.7685890332551e-07	2.3393549341152e-06	yes	0.030385357493277	pos	yes
liver	Labelled in injury	Cre -ve	Bag1	0.0304857697771874	0.00227823918523871	89.5061361547785	74.0483169031636	2.70601961542913e-08	5.82367931723361e-07	yes	0.0282075305919487	pos	yes
liver	Labelled in injury	Cre -ve	Bag2	0.0309058279029559	0	4.45743293886105	1.55024502420997	6.23070689488314e-07	2.70618330420847e-06	yes	0.0309058279029559	pos	yes
liver	Labelled in injury	Cre -ve	Bag3	0.0434580292458043	0.000343560404335758	37.7808879880406	37.8716714002439	4.64326189537442e-06	7.99541605139324e-06	yes	0.0431144688414686	pos	yes
liver	Labelled in injury	Cre -ve	Bag4	0.0453849391137628	0.00072341962623572	24.3387289109865	24.4659681460707	1.5877499001085e-06	4.27600741393359e-06	yes	0.0446615194875271	pos	yes
liver	Labelled in injury	Cre -ve	Bag5	0.0371826536957433	0.000722586337699372	14.6109344381593	11.1886723819624	4.00981394876711e-06	7.26298047731333e-06	yes	0.0364600673580439	pos	yes
liver	Labelled in injury	Cre -ve	Bag6	0.0388344819794705	0.00121683288172427	45.1512494427999	32.275922643427	1.55356878718637e-06	4.22694246073647e-06	yes	0.0376176490977462	pos	yes
liver	Labelled in injury	Cre -ve	Bahcc1	0.0375107428661666	0	2.93514953493258	3.01191322292262	1.01349881691307e-06	3.45326687799108e-06	yes	0.0375107428661666	pos	yes
liver	Labelled in injury	Cre -ve	Bahd1	0.0308710742929318	0.00051800522100295	8.87707028043126	7.19425987396084	1.15412481817988e-06	3.65380457631735e-06	yes	0.0303530690719289	pos	yes
liver	Labelled in injury	Cre -ve	Baiap2	0.043974492577568	0.00042144020290837	41.9815603047537	37.5090660473214	5.00979615305865e-07	2.39525932364603e-06	yes	0.0435530523746597	pos	yes
liver	Labelled in injury	Cre -ve	Baiap2l1	0.049154989354001	0.000709202842185278	37.1715252314856	22.042269203094	6.47075540703371e-06	1.00973957997793e-05	yes	0.0484457865118157	pos	yes
liver	Labelled in injury	Cre -ve	Bak1	0.0266201923777066	0.000129870129870128	18.1286702328522	6.95187882233185	1.2309917223232e-06	3.77793080343773e-06	yes	0.0264903222478365	pos	yes
liver	Labelled in injury	Cre -ve	Bambi	0.0136323239310585	0	7.76266890588708	5.30049618818854	1.83148242735898e-06	4.61412356725123e-06	yes	0.0136323239310585	pos	yes
liver	Labelled in injury	Cre -ve	Banf1	0.0352073758856176	0.00178806616338046	83.3582462476763	52.5545578478869	9.99885621073476e-08	1.07026421355852e-06	yes	0.0334193097222371	pos	yes
liver	Labelled in injury	Cre -ve	Bank1	0.00311206663408346	0.000229621125143512	1.8452966181853	1.69073469642095	0.19641212276283	0.206303015208591	no	0.00288244550893995	pos	no
liver	Labelled in injury	Cre -ve	Banp	0.030659426095192	0.00020742393530376	15.1344534098654	15.252277997298	1.00908616249083e-06	3.44401192079038e-06	yes	0.0304520021598882	pos	yes
liver	Labelled in injury	Cre -ve	Bap1	0.0407044220612017	0.0005770066235141	26.9968632359869	16.0036056053301	1.41800222803049e-06	4.03071498264358e-06	yes	0.0401274154376876	pos	yes
liver	Labelled in injury	Cre -ve	Barhl1	0.0251060205392144	0	0.732965817654269	0.19418104469465	0.0126604894736587	0.0140837828564965	yes	0.0251060205392144	pos	yes
liver	Labelled in injury	Cre -ve	Basp1	0.00202364004272102	0.000127959053103006	19.1795850973559	2.74359139279939	0.0113497392442865	0.0126522534762198	yes	0.00189568098961801	pos	yes
liver	Labelled in injury	Cre -ve	Batf	0	0	1.14358158186555	0.684250196770993	1	1	no	0	zero	no
liver	Labelled in injury	Cre -ve	Batf2	0	0	0.605017547304035	0.49063764620861	1	1	no	0	zero	no
liver	Labelled in injury	Cre -ve	Bax	0.0288477634730074	0.00109356135334177	17.9681092945069	4.62260799194131	3.21420230319484e-05	4.1174017867489e-05	yes	0.0277542021196657	pos	yes
liver	Labelled in injury	Cre -ve	Baz1a	0.0383249280430971	0.000598795650699204	17.5491349348226	12.8051402241022	9.44837073174616e-06	1.36314821607722e-05	yes	0.0377261323923979	pos	yes
liver	Labelled in injury	Cre -ve	Baz1b	0.0424604558388693	0.000714444516866138	53.3186719507665	42.0812873404103	1.3592306231387e-05	1.86513329057705e-05	yes	0.0417460113220032	pos	yes
liver	Labelled in injury	Cre -ve	Baz2a	0.0404452065820895	0.00010085728693898	18.8034813497654	11.9299800755852	1.12149525787482e-06	3.59289573922731e-06	yes	0.0403443492951506	pos	yes
liver	Labelled in injury	Cre -ve	Baz2b	0.0326504791299973	0.000212089077412512	8.28433792315869	7.50486756556872	9.86610485332769e-07	3.40643489848029e-06	yes	0.0324383900525848	pos	yes
liver	Labelled in injury	Cre -ve	Bbc3	0.0480591405350007	0.000114382006793148	16.4711562021751	17.000592656449	2.44167590059843e-06	5.39587339353946e-06	yes	0.0479447585282076	pos	yes
liver	Labelled in injury	Cre -ve	Bbip1	0.0415256400197307	0.00207252679635027	16.7603756079083	9.75765129396656	1.80270241909822e-06	4.5757839067958e-06	yes	0.0394531132233805	pos	yes
liver	Labelled in injury	Cre -ve	Bbox1	0.0512771681576825	0.0021587405675936	99.028908807004	125.626706759804	4.65843165315642e-07	2.30785348483978e-06	yes	0.0491184275900889	pos	yes
liver	Labelled in injury	Cre -ve	Bbs1	0.0150508619096274	0	1.11777692060302	0.63001533340528	0.000120128770952245	0.000146022209257489	yes	0.0150508619096274	pos	yes
liver	Labelled in injury	Cre -ve	Bbs10	0.0420006292221787	0	2.7717414494395	1.80634361619549	1.3866494589228e-06	3.99954638227598e-06	yes	0.0420006292221787	pos	yes
liver	Labelled in injury	Cre -ve	Bbs2	0.0239327093098444	0.000136705399863294	1.20381301932275	1.7579587351271	0.0021457673239322	0.00246767293927664	yes	0.0237960039099811	pos	yes
liver	Labelled in injury	Cre -ve	Bbs4	0.0358507903241841	0.00130434782608695	4.92903194011046	2.95155562388383	2.56544957502196e-06	5.55550955970534e-06	yes	0.0345464424980972	pos	yes
liver	Labelled in injury	Cre -ve	Bbs5	0.0420429563966939	0	1.51451182285668	1.36125699731318	4.85927130745515e-05	6.09962734914584e-05	yes	0.0420429563966939	pos	yes
liver	Labelled in injury	Cre -ve	Bbs7	0.0332459434751499	0	1.94351200300754	0.992465589420828	1.95869534223795e-06	4.78517207456888e-06	yes	0.0332459434751499	pos	yes
liver	Labelled in injury	Cre -ve	Bbs9	0.0221293425632908	0.000390818512889758	3.80094192988857	4.30164229567916	4.90191581816911e-06	8.28618326132639e-06	yes	0.0217385240504011	pos	yes
liver	Labelled in injury	Cre -ve	Bbx	0.0304812753111287	0	7.07420152328565	5.0768561503437	1.58901334297867e-08	4.58667571820454e-07	yes	0.0304812753111287	pos	yes
liver	Labelled in injury	Cre -ve	Bcam	0.00380892728921025	0	6.32503633590611	0.971844366698736	0.0117085995080234	0.0130415554688399	yes	0.00380892728921025	pos	yes
liver	Labelled in injury	Cre -ve	Bcap29	0.038768200517255	0.00253541240475514	15.5393678643643	8.28126698708467	2.29241816879354e-06	5.21163600486638e-06	yes	0.0362327881124998	pos	yes
liver	Labelled in injury	Cre -ve	Bcap31	0.0299012980613971	0.00223272259743501	121.882651170223	124.850133457131	7.55594175386855e-10	1.83974133993424e-07	yes	0.0276685754639621	pos	yes
liver	Labelled in injury	Cre -ve	Bcar1	0.0456783721028029	0.000198376306893432	27.2398371258701	27.0085811916613	4.78551823352477e-07	2.34294202582658e-06	yes	0.0454799957959094	pos	yes
liver	Labelled in injury	Cre -ve	Bcar3	0.0549409889308622	0.000916560369809666	21.6767387605564	26.7125122471115	5.65898206733868e-06	9.15770077979874e-06	yes	0.0540244285610526	pos	yes
liver	Labelled in injury	Cre -ve	Bcas2	0.0340512638780325	0.00073017939288294	34.9897362168692	23.8355969710339	1.04372539924243e-06	3.50527132290379e-06	yes	0.0333210844851496	pos	yes
liver	Labelled in injury	Cre -ve	Bcas3	0.0332634036752393	0.000889303119158842	11.4104466151656	11.6988372928026	7.47375969120347e-06	1.12684573336489e-05	yes	0.0323741005560805	pos	yes
liver	Labelled in injury	Cre -ve	Bcat2	0.0228334981289352	0.00101331496466413	4.76049382326648	7.13791820546657	7.04514392810947e-05	8.71857138964761e-05	yes	0.0218201831642711	pos	yes
liver	Labelled in injury	Cre -ve	Bccip	0.0448983091354773	0.00267172768176716	18.7273347115047	22.4738724946936	2.1634148061418e-07	1.58559300563257e-06	yes	0.0422265814537101	pos	yes
liver	Labelled in injury	Cre -ve	Bcdin3d	0.0361856397551913	9.5969289827254e-05	7.20189052502101	4.96574198474272	1.98126948734038e-06	4.81666289593947e-06	yes	0.036089670465364	pos	yes
liver	Labelled in injury	Cre -ve	Bche	0.0460956575947137	0.0020354019736636	60.4081549044429	61.2045636395679	1.22272963986645e-07	1.18394831027132e-06	yes	0.0440602556210501	pos	yes
liver	Labelled in injury	Cre -ve	Bckdha	0.0440820738149972	0.00177636042680193	38.3085423187748	45.0258812097752	4.85811105096227e-06	8.2361378861199e-06	yes	0.0423057133881953	pos	yes
liver	Labelled in injury	Cre -ve	Bckdhb	0.0526697970967739	0.00260042259624142	109.679784743697	118.557407511324	2.4499683673963e-07	1.67469498783694e-06	yes	0.0500693745005325	pos	yes
liver	Labelled in injury	Cre -ve	Bckdk	0.0221983823902604	0.000147221199852778	9.98625182650659	8.20017850944009	3.33929874219125e-06	6.51545698840808e-06	yes	0.0220511611904076	pos	yes
liver	Labelled in injury	Cre -ve	Bcl10	0.0419338089198805	0.000366542079299354	15.1655343777017	9.30834582242267	2.55540374686642e-06	5.54163664599963e-06	yes	0.0415672668405812	pos	yes
liver	Labelled in injury	Cre -ve	Bcl2	0.00234891005305923	0	6.77200763960217	2.95028206034126	0.000513448469074243	0.00060457378461028	yes	0.00234891005305923	pos	yes
liver	Labelled in injury	Cre -ve	Bcl2a1a	0.00068648058277436	0.000404040404040404	0.92397483786201	0.511334914492857	0.999027238301318	1	no	0.000282440178733956	pos	no
liver	Labelled in injury	Cre -ve	Bcl2a1b	0.00514823362329131	0	2.39630611390571	0.523530361475641	0.194518341196102	0.204349108590747	no	0.00514823362329131	pos	no
liver	Labelled in injury	Cre -ve	Bcl2l1	0.0433063719490061	0.000387686614448034	52.6068766331415	18.0356763532188	2.56911524617968e-07	1.71570136040103e-06	yes	0.0429186853345581	pos	yes
liver	Labelled in injury	Cre -ve	Bcl2l11	0.0330940076986481	0.0011542834627941	11.9313646588754	5.46937838725461	2.549102083378e-06	5.53585531781556e-06	yes	0.031939724235854	pos	yes
liver	Labelled in injury	Cre -ve	Bcl2l12	0.0194254846397024	0.000227186671715258	4.7273273202736	4.15034075957139	2.7285586397248e-07	1.77356311582112e-06	yes	0.0191982979679872	pos	yes
liver	Labelled in injury	Cre -ve	Bcl2l13	0.0481248178765219	0.000973619542037812	33.9459321320425	28.3013068380231	5.23057165496192e-06	8.6696956496246e-06	yes	0.0471511983344841	pos	yes
liver	Labelled in injury	Cre -ve	Bcl2l14	0.0387926711583297	0.000688468158347676	2.5817510709731	0.723153224520936	1.11001654313005e-07	1.12394941910783e-06	yes	0.038104202999982	pos	yes
liver	Labelled in injury	Cre -ve	Bcl2l2	0.0406610475072895	0.000656810083857112	12.4941224851716	8.78801054242388	5.26501575973675e-07	2.45756210588236e-06	yes	0.0400042374234323	pos	yes
liver	Labelled in injury	Cre -ve	Bcl3	0.0454370575082976	0.00033105351452865	17.9622901147594	41.132443568837	3.55434662757148e-06	6.76334584545671e-06	yes	0.045106003993769	pos	yes
liver	Labelled in injury	Cre -ve	Bcl6	0.0389927776796229	0.000650626940045743	30.1088909161337	34.1289451754501	4.47390309539234e-06	7.7974837036735e-06	yes	0.0383421507395772	pos	yes
liver	Labelled in injury	Cre -ve	Bcl6b	0.00104836855123953	0.000212089077412512	6.54068947707153	1.74211240238157	0.375609486712439	0.387507339514205	no	0.000836279473827018	pos	no
liver	Labelled in injury	Cre -ve	Bcl7a	0.0463594671292022	0.000473036132771036	4.81949003083107	5.34744989065307	2.57037191325632e-05	3.33720957955395e-05	yes	0.0458864309964311	pos	yes
liver	Labelled in injury	Cre -ve	Bcl7b	0.0395400032466477	0.00219291610661465	28.7871605256183	12.5724654507364	4.73659806384902e-07	2.33211402650545e-06	yes	0.037347087140033	pos	yes
liver	Labelled in injury	Cre -ve	Bcl7c	0.0345527303864281	0.00115244716546568	39.9092241328629	34.6515344702369	6.72915563014385e-06	1.04006908680094e-05	yes	0.0334002832209625	pos	yes
liver	Labelled in injury	Cre -ve	Bcl9	0.0271625864480881	0	3.40738009526826	1.93881539688298	1.26649520535891e-06	3.81955387384918e-06	yes	0.0271625864480881	pos	yes
liver	Labelled in injury	Cre -ve	Bcl9l	0.033437571613117	0.000414501605613732	22.2039924070765	19.2572106262905	3.35230383609956e-06	6.5314160312746e-06	yes	0.0330230700075032	pos	yes
liver	Labelled in injury	Cre -ve	Bclaf1	0.039609992418818	0.000457186156199456	47.221616852682	31.2360006746521	6.41733177580278e-06	1.0025589119027e-05	yes	0.0391528062626186	pos	yes
liver	Labelled in injury	Cre -ve	Bclaf3	0.0382847098880766	0	2.4559230835632	2.00122384266373	4.5951433129043e-06	7.93836912416497e-06	yes	0.0382847098880766	pos	yes
liver	Labelled in injury	Cre -ve	Bco1	0.0414593955837274	0.00163858923502444	48.5819454042683	14.0010000010687	5.8564402458746e-07	2.60926476353323e-06	yes	0.0398208063487029	pos	yes
liver	Labelled in injury	Cre -ve	Bco2	0.0371271382214135	0.00127516405627004	6.95820502842973	10.0479081415951	1.73986751910088e-06	4.48346229112922e-06	yes	0.0358519741651434	pos	yes
liver	Labelled in injury	Cre -ve	Bcor	0.0350433862706548	0.000139649898119658	6.21291614947969	4.3838945433506	1.26930174546415e-06	3.82139509676195e-06	yes	0.0349037363725352	pos	yes
liver	Labelled in injury	Cre -ve	Bcorl1	0.0307660734202384	0	7.19912860653076	7.40138649701123	1.44862967580104e-07	1.2823952093701e-06	yes	0.0307660734202384	pos	yes
liver	Labelled in injury	Cre -ve	Bcr	0.0276305281461483	0.000742812572598492	16.3503044219248	20.2925680420297	2.65658167438432e-06	5.65533403978949e-06	yes	0.0268877155735498	pos	yes
liver	Labelled in injury	Cre -ve	Bcs1l	0.0306625290255207	0.00134817695871638	10.4807659670027	11.7001053889016	1.13602054024476e-08	4.11841255973853e-07	yes	0.0293143520668043	pos	yes
liver	Labelled in injury	Cre -ve	Bdh1	0.0491143317466867	0.0014279362715748	188.435133373618	146.478881580501	1.22763254730169e-06	3.77239961117102e-06	yes	0.0476863954751119	pos	yes
liver	Labelled in injury	Cre -ve	Bdh2	0.0453305272446373	0.00138072090142244	23.185926727353	16.144774277981	1.85624385247884e-06	4.64289658460878e-06	yes	0.0439498063432149	pos	yes
liver	Labelled in injury	Cre -ve	Bdnf	0.0518673343458522	0.00104359490274983	3.5192822831772	3.26228640164058	6.10796403111498e-06	9.64869794618228e-06	yes	0.0508237394431024	pos	yes
liver	Labelled in injury	Cre -ve	Bdp1	0.0373416280564698	9.3023255813952e-05	8.52276738368569	6.18703588865666	2.58313007032299e-06	5.57617996854738e-06	yes	0.0372486048006559	pos	yes
liver	Labelled in injury	Cre -ve	Becn1	0.0379063934280043	0.00204854175236839	59.6019080182039	60.517859622748	1.20944949005951e-07	1.17803199959305e-06	yes	0.0358578516756359	pos	yes
liver	Labelled in injury	Cre -ve	Bend3	0.033382610962028	0.0013363418574663	3.99769523533058	5.28343769560392	7.72892583187873e-05	9.52509566553165e-05	yes	0.0320462691045617	pos	yes
liver	Labelled in injury	Cre -ve	Bend7	0.0449295891981546	0	1.92605193454405	1.526356111206	5.14050160969926e-07	2.42981956180623e-06	yes	0.0449295891981546	pos	yes
liver	Labelled in injury	Cre -ve	Bet1	0.0477741218983671	0.00167291641766954	26.2325548659231	33.5792878030102	6.89429775118684e-07	2.84579603209783e-06	yes	0.0461012054806976	pos	yes
liver	Labelled in injury	Cre -ve	Bet1l	0.0456963547051789	0.000358644252661766	43.0997192902153	32.5310755978799	1.08544894337357e-06	3.55863855543807e-06	yes	0.0453377104525172	pos	yes
liver	Labelled in injury	Cre -ve	Bex3	0.00509871080838516	0	5.0307865423779	1.20542866893238	0.0026558534943774	0.00304422239719687	yes	0.00509871080838516	pos	yes
liver	Labelled in injury	Cre -ve	Bfar	0.0432067666649975	0.000714765159375783	135.828039343027	116.805715102647	3.20841612220884e-06	6.35785208794955e-06	yes	0.0424920015056217	pos	yes
liver	Labelled in injury	Cre -ve	Bgn	0.00048386803923945	0.000380613792026946	144.19660444396	65.4924158631982	0.511789508732225	0.52405077386241	no	0.000103254247212504	pos	no
liver	Labelled in injury	Cre -ve	Bhlhb9	0.0131700259877979	0	1.77267237833088	0.826230629053833	0.00337464046705623	0.00384928322213803	yes	0.0131700259877979	pos	yes
liver	Labelled in injury	Cre -ve	Bhlhe40	0.045168745446852	0.00037381882986908	35.7297133381965	54.1817018346341	1.41245583912567e-06	4.02965720482332e-06	yes	0.0447949266169829	pos	yes
liver	Labelled in injury	Cre -ve	Bhlhe41	0.0387376243411188	0	4.73258364946709	2.0256114901384	4.359553671483e-07	2.26358581723506e-06	yes	0.0387376243411188	pos	yes
liver	Labelled in injury	Cre -ve	Bhmt	0.0501141145986165	0.00454340713755998	1426.83505032187	2905.7819198016	1.67257910460415e-07	1.38852997251535e-06	yes	0.0455707074610565	pos	yes
liver	Labelled in injury	Cre -ve	Bhmt2	0.0468311971730675	0.00173764621998476	126.537788287823	148.908540069006	4.96302011405735e-07	2.3857359119705e-06	yes	0.0450935509530827	pos	yes
liver	Labelled in injury	Cre -ve	Bicc1	0.00316285019304301	0	15.148656967748	7.50195149496555	0.000142221073109976	0.000172103605359886	yes	0.00316285019304301	pos	yes
liver	Labelled in injury	Cre -ve	Bicd1	0.0139154704944179	0	0.482291468006364	0.400755018742364	0.070791368136479	0.0762026913459218	no	0.0139154704944179	pos	no
liver	Labelled in injury	Cre -ve	Bicd2	0.0380469800595498	0.00026441282403599	25.6578585027035	12.4601784668508	6.73919654630082e-06	1.04109638890465e-05	yes	0.0377825672355138	pos	yes
liver	Labelled in injury	Cre -ve	Bicdl1	0.037443150756591	0.000386100386100386	2.13553343424696	1.24679777259496	5.54586175881396e-05	6.92294958845182e-05	yes	0.0370570503704906	pos	yes
liver	Labelled in injury	Cre -ve	Bicra	0.0325007012437334	0.000187090739008418	2.949616138342	2.04279132103603	6.0683958477563e-06	9.60487653606022e-06	yes	0.032313610504725	pos	yes
liver	Labelled in injury	Cre -ve	Bicral	0.0356540043951486	0.000115673799884326	9.3974016497573	9.35019871728974	8.62663488796715e-07	3.17796435714477e-06	yes	0.0355383305952643	pos	yes
liver	Labelled in injury	Cre -ve	Bid	0.0445018821604945	0.000712471443131772	20.4554291381705	10.6490561459686	1.3436408644087e-06	3.93504051057815e-06	yes	0.0437894107173627	pos	yes
liver	Labelled in injury	Cre -ve	Bik	0.0333361167207704	9.5693779904306e-05	6.26451480075352	4.67508878041551	2.65047447214714e-06	5.64726771824809e-06	yes	0.0332404229408661	pos	yes
liver	Labelled in injury	Cre -ve	Bin1	0.0349876620353689	0.00117092779300055	22.5638435059748	8.6314439383233	1.14778658740804e-05	1.61147861009882e-05	yes	0.0338167342423684	pos	yes
liver	Labelled in injury	Cre -ve	Bin2	0.00157053074677107	0.00082109275541331	26.6334209564016	9.19572209755008	0.317562546055929	0.329323120509729	no	0.00074943799135776	pos	no
liver	Labelled in injury	Cre -ve	Bin3	0.0326277809105093	0.0004253948946976	11.0993516571939	7.29520528336223	2.41650485076833e-05	3.1545863880837e-05	yes	0.0322023860158117	pos	yes
liver	Labelled in injury	Cre -ve	Birc2	0.0362286599902528	0.0002661685236525	16.4522650427239	14.3982788620294	6.73922093958883e-06	1.04109638890465e-05	yes	0.0359624914666003	pos	yes
liver	Labelled in injury	Cre -ve	Birc3	0.0229547399109362	0.00057308066012727	10.2626498291357	12.0467770542784	2.85952828229413e-06	5.91775637217546e-06	yes	0.022381659250809	pos	yes
liver	Labelled in injury	Cre -ve	Birc5	0.0193897636377575	0	9.24374034450556	0.835229673174436	3.58324467266049e-05	4.5608676444804e-05	yes	0.0193897636377575	pos	yes
liver	Labelled in injury	Cre -ve	Birc6	0.0414491637534188	0.000504107942841526	33.9009633497308	27.5620160194427	1.24322129012842e-06	3.78970934310669e-06	yes	0.0409450558105773	pos	yes
liver	Labelled in injury	Cre -ve	Bivm	0.0324128879915941	0.000936902549457612	6.93631257459792	9.23831061102499	9.28186271612772e-06	1.3429429830758e-05	yes	0.0314759854421365	pos	yes
liver	Labelled in injury	Cre -ve	Blcap	0.0398327503541445	0.000487189135272899	48.1394738925779	38.824382649051	4.05978996715806e-06	7.30678214981566e-06	yes	0.0393455612188716	pos	yes
liver	Labelled in injury	Cre -ve	Blm	0.039547793329366	0	1.76302555626065	0.828815004630645	5.26124806475297e-05	6.58115246218484e-05	yes	0.039547793329366	pos	yes
liver	Labelled in injury	Cre -ve	Blmh	0.0399236132627196	0.00132127649897817	60.6344306658545	52.0338541613468	7.34660793172675e-07	2.9417827487299e-06	yes	0.0386023367637414	pos	yes
liver	Labelled in injury	Cre -ve	Blnk	0.0294644688447899	0	4.35352761842486	1.39659819859399	3.16087024620243e-05	4.05290110199913e-05	yes	0.0294644688447899	pos	yes
liver	Labelled in injury	Cre -ve	Bloc1s1	0.0318408686658513	0.00207937663091143	138.709768481851	114.714181971713	1.72739654360954e-09	2.17168476257032e-07	yes	0.0297614920349398	pos	yes
liver	Labelled in injury	Cre -ve	Bloc1s2	0.0527253108288968	0.000488664110991678	18.3492898046553	6.34692295335407	1.50537630141331e-06	4.16310495713629e-06	yes	0.0522366467179051	pos	yes
liver	Labelled in injury	Cre -ve	Bloc1s3	0.0327392002584781	0.000469742174150038	10.074974065515	8.12014930056273	4.62001080893767e-08	7.39505278103414e-07	yes	0.032269458084328	pos	yes
liver	Labelled in injury	Cre -ve	Bloc1s4	0.0464552641416118	0.0004350437842258	30.3343123479482	22.5796256348195	8.10599692644437e-06	1.20237638286677e-05	yes	0.046020220357386	pos	yes
liver	Labelled in injury	Cre -ve	Bloc1s5	0.0419352317790972	0.000439854778586548	36.5953224393829	31.6737488172738	1.29085509735272e-05	1.78356464846341e-05	yes	0.0414953770005106	pos	yes
liver	Labelled in injury	Cre -ve	Bloc1s6	0.0452327870355774	0.000158639528795654	18.1977777917799	12.3775402751055	5.01262542101793e-06	8.41676608110957e-06	yes	0.0450741475067818	pos	yes
liver	Labelled in injury	Cre -ve	Blvra	0.0361043117051668	0.00243993693310848	21.3984153367991	12.1594745415037	8.73745164606483e-06	1.27645596666726e-05	yes	0.0336643747720583	pos	yes
liver	Labelled in injury	Cre -ve	Blvrb	0.0418249283837187	0.00341096538676859	220.725825839913	139.164209449288	5.20751170081726e-08	7.77361519946752e-07	yes	0.0384139629969501	pos	yes
liver	Labelled in injury	Cre -ve	Blzf1	0.039963628469987	0.00020564269292387	13.3301905613736	9.66357631382782	6.26682445102754e-06	9.84718519982401e-06	yes	0.0397579857770632	pos	yes
liver	Labelled in injury	Cre -ve	Bmf	0.0182109886230274	0	1.65290436943308	3.19403623360645	1.72477478524502e-06	4.45961784241719e-06	yes	0.0182109886230274	pos	yes
liver	Labelled in injury	Cre -ve	Bmi1	0.0378893516284854	0.00114141529739299	31.0366852410683	23.1938432107479	1.07981936759265e-06	3.55270831567154e-06	yes	0.0367479363310924	pos	yes
liver	Labelled in injury	Cre -ve	Bmp1	0.0463727895628559	0.00137646321279806	68.6633467032123	64.2237676794326	4.64527355755072e-07	2.30731831385525e-06	yes	0.0449963263500578	pos	yes
liver	Labelled in injury	Cre -ve	Bmp10	0.00116399404488622	0.00158943124498466	3.8845673527877	3.29721791658159	0.585086433736152	0.597496466242461	no	-0.00042543720009844	neg	no
liver	Labelled in injury	Cre -ve	Bmp2	0.000768959277783335	0.000350679183397164	36.4125599964812	36.0356904668737	0.327088288059646	0.338970770533822	no	0.000418280094386171	pos	no
liver	Labelled in injury	Cre -ve	Bmp2k	0.0246798175490862	6.2774639045824e-05	8.62090175921861	4.65223816360799	1.36859022032092e-06	3.97112850731995e-06	yes	0.0246170429100403	pos	yes
liver	Labelled in injury	Cre -ve	Bmp4	0.0240454093644847	0.000551022654703372	11.5479065008178	11.8501952711057	7.78405825897093e-05	9.58819027733086e-05	yes	0.0234943867097813	pos	yes
liver	Labelled in injury	Cre -ve	Bmp5	0.000686305430484478	0.0003659174072138	12.0906697465876	5.89215634420819	0.0844774734604509	0.0906066834746634	no	0.000320388023270678	pos	no
liver	Labelled in injury	Cre -ve	Bmp6	0.00325722102347611	0.000846740050804402	4.92954509060056	4.55055133056665	0.034373551000799	0.0375789108544905	yes	0.00241048097267171	pos	yes
liver	Labelled in injury	Cre -ve	Bmp7	0.0273386199100625	0.000512820512820512	1.0000956944551	2.33041248318584	1.16688113305792e-05	1.63508329480945e-05	yes	0.026825799397242	pos	yes
liver	Labelled in injury	Cre -ve	Bmper	0.00438718528504645	0.00277777777777777	3.86808598778324	0.510891042526603	0.852978861660472	0.865339844581178	no	0.00160940750726868	pos	no
liver	Labelled in injury	Cre -ve	Bmpr1a	0.0421807065281884	0.000298461272485543	25.5751952918807	22.2570258421358	4.43072691883492e-06	7.75090231316179e-06	yes	0.0418822452557029	pos	yes
liver	Labelled in injury	Cre -ve	Bmpr2	0.0224270069979191	0.000902048588224324	48.4070805192806	38.3815128404414	3.01611054900953e-06	6.11607168261779e-06	yes	0.0215249584096947	pos	yes
liver	Labelled in injury	Cre -ve	Bms1	0.0385612605343548	0.000707073837208124	18.1347757179991	16.4259732320633	3.1674793787956e-06	6.30807496373888e-06	yes	0.0378541866971466	pos	yes
liver	Labelled in injury	Cre -ve	Bmt2	0.0355834169141184	0.000337959524504026	21.6794503889402	17.4018631380132	3.50287964951569e-06	6.71311784310111e-06	yes	0.0352454573896144	pos	yes
liver	Labelled in injury	Cre -ve	Bmyc	0.0348038746567315	0.00023590469450342	20.1117166897931	10.8282640729438	1.35251720120394e-06	3.94800192376353e-06	yes	0.0345679699622281	pos	yes
liver	Labelled in injury	Cre -ve	Bnip1	0.0381082769051351	0.000251241310824228	8.40891275839601	9.04039898522058	6.08710781045219e-06	9.62698782642406e-06	yes	0.0378570355943109	pos	yes
liver	Labelled in injury	Cre -ve	Bnip2	0.0285472115120143	0.000513510974940012	93.0428103781092	62.8910962328727	3.50770706513609e-06	6.71919794942958e-06	yes	0.0280337005370743	pos	yes
liver	Labelled in injury	Cre -ve	Bnip3	0.0498639348416375	0.00319406728171273	147.613948148397	195.758182508553	3.37603033546908e-07	1.98443795248211e-06	yes	0.0466698675599247	pos	yes
liver	Labelled in injury	Cre -ve	Bnip3l	0.0478190665885846	0.00243979225682519	170.68351269744	149.997908405	1.25030148399559e-06	3.7987319017855e-06	yes	0.0453792743317594	pos	yes
liver	Labelled in injury	Cre -ve	Bod1	0.0398156274446784	0.00121051500696107	38.9372350959534	30.0321595713244	1.96193203621864e-06	4.78827772654364e-06	yes	0.0386051124377173	pos	yes
liver	Labelled in injury	Cre -ve	Bod1l	0.0434021612311357	0.000682261208576998	3.58955578843189	4.01491615516423	4.4267401947655e-07	2.269617607743e-06	yes	0.0427199000225587	pos	yes
liver	Labelled in injury	Cre -ve	Bok	0.014333028749151	0.000330125401909884	22.032408498616	11.6535123939531	4.86660009302351e-07	2.3598748301401e-06	yes	0.0140029033472411	pos	yes
liver	Labelled in injury	Cre -ve	Bola1	0.0525641731786734	0.00261748222339567	29.8368500619863	28.7007774107811	5.81353303818964e-06	9.33737420071045e-06	yes	0.0499466909552778	pos	yes
liver	Labelled in injury	Cre -ve	Bola2	0.0308587568873717	0.00256319623917427	92.3581394794818	42.5066571449386	1.75801126150561e-06	4.50832254620545e-06	yes	0.0282955606481974	pos	yes
liver	Labelled in injury	Cre -ve	Bola3	0.0454102976289602	0.00282299422056714	121.45452842313	94.4180501539548	1.47297432146304e-08	4.5454586272649e-07	yes	0.0425873034083931	pos	yes
liver	Labelled in injury	Cre -ve	Bop1	0.0446400559451837	0.00221255328732542	24.5451520722974	19.6051775893603	9.71607232424061e-07	3.37881927586021e-06	yes	0.0424275026578583	pos	yes
liver	Labelled in injury	Cre -ve	Bora	0.0339676616091669	0	2.0203505574332	0.702945631181229	0.000109319032936773	0.00013328146734089	yes	0.0339676616091669	pos	yes
liver	Labelled in injury	Cre -ve	Borcs5	0.0361081805327213	0.00080675286154738	5.94673834415896	7.87194427434522	3.69030921485975e-06	6.91563946864717e-06	yes	0.0353014276711739	pos	yes
liver	Labelled in injury	Cre -ve	Borcs6	0.0327696502245033	0.00103226996029823	17.4525316129692	19.3871897426082	2.24843475681698e-05	2.95131290655039e-05	yes	0.031737380264205	pos	yes
liver	Labelled in injury	Cre -ve	Borcs7	0.0396362221670878	0.00164322683696696	23.4868245829005	17.7041132568081	2.78783272497256e-07	1.79295619973024e-06	yes	0.0379929953301208	pos	yes
liver	Labelled in injury	Cre -ve	Borcs8	0.0390922727694417	0.00196407454359996	34.6650450545885	20.1630821014127	4.77829799582033e-08	7.49091993398808e-07	yes	0.0371281982258418	pos	yes
liver	Labelled in injury	Cre -ve	Bpgm	0.0449822193619819	0.000741748168647448	17.9855047247379	14.1107562740473	1.1179581399721e-06	3.59289573922731e-06	yes	0.0442404711933345	pos	yes
liver	Labelled in injury	Cre -ve	Bphl	0.0479977067632964	0.0021659180892937	60.1781313545341	128.487878003737	3.3738728912425e-08	6.43709008606646e-07	yes	0.0458317886740027	pos	yes
liver	Labelled in injury	Cre -ve	Bpnt1	0.0467931143536066	0.00271187951555199	36.4301584482308	40.1316314078504	5.11782541600269e-09	3.21595069632626e-07	yes	0.0440812348380547	pos	yes
liver	Labelled in injury	Cre -ve	Bptf	0.0339328605344152	0.000412899733257206	37.4498469978645	34.2525637365567	3.82015257700055e-06	7.05905317664498e-06	yes	0.033519960801158	pos	yes
liver	Labelled in injury	Cre -ve	Braf	0.0390290085338445	0.00050378220833772	16.1232547703739	16.0879489125266	7.38302956290654e-06	1.11620557410655e-05	yes	0.0385252263255067	pos	yes
liver	Labelled in injury	Cre -ve	Brap	0.0465670438794541	0.00129496036023303	137.246545912438	125.536998371873	2.63867466161643e-06	5.63296460798277e-06	yes	0.045272083519221	pos	yes
liver	Labelled in injury	Cre -ve	Brat1	0.0362984880595247	0.00011648223645894	6.4298233200382	5.48768045811153	1.04877808548666e-06	3.51258557783224e-06	yes	0.0361820058230658	pos	yes
liver	Labelled in injury	Cre -ve	Brca1	0.0278163209541002	0	3.12487409681177	1.5995972409118	1.32489500260148e-07	1.22076747554377e-06	yes	0.0278163209541002	pos	yes
liver	Labelled in injury	Cre -ve	Brca2	0.0293336819019313	0	2.0438740132982	1.09040170327274	8.75276457917297e-06	1.27792670908433e-05	yes	0.0293336819019313	pos	yes
liver	Labelled in injury	Cre -ve	Brcc3	0.0403133334996411	0.0020675487522997	15.2712512980056	14.0535898147674	5.01798535734425e-07	2.39525932364603e-06	yes	0.0382457847473415	pos	yes
liver	Labelled in injury	Cre -ve	Brd1	0.0383218375971912	0.000439660876877204	15.7160830239266	14.6372467592066	6.34053570100787e-07	2.7301276119075e-06	yes	0.037882176720314	pos	yes
liver	Labelled in injury	Cre -ve	Brd2	0.0402351369624096	0.000345986549889398	111.514050846908	87.3765926332342	2.81024133927554e-06	5.85655256693162e-06	yes	0.0398891504125202	pos	yes
liver	Labelled in injury	Cre -ve	Brd3	0.0407056034527622	0.000433277249386896	55.198223611054	51.4683651616138	7.00100640125772e-06	1.07067494003415e-05	yes	0.0402723262033753	pos	yes
liver	Labelled in injury	Cre -ve	Brd3os	0.0383659323971109	0	0.636084460985295	0.436609878715146	0.00030297099452618	0.000360399383234707	yes	0.0383659323971109	pos	yes
liver	Labelled in injury	Cre -ve	Brd4	0.0435494607456838	0.000720763414860086	76.4676065095262	61.7625476755117	8.32252488107602e-06	1.22784915754986e-05	yes	0.0428286973308237	pos	yes
liver	Labelled in injury	Cre -ve	Brd7	0.0437768898120904	0.00131935979030536	29.3208107131679	24.1834128307622	2.10952677015377e-06	4.96447944112115e-06	yes	0.042457530021785	pos	yes
liver	Labelled in injury	Cre -ve	Brd8	0.0419360951200252	0.000226087812534494	22.5736711644186	17.0745196914603	2.65031170426573e-06	5.64726771824809e-06	yes	0.0417100073074907	pos	yes
liver	Labelled in injury	Cre -ve	Brd9	0.0282492476951268	0.000908870258193082	8.92526396435059	6.44667854290049	2.27385015959189e-06	5.19111861945003e-06	yes	0.0273403774369337	pos	yes
liver	Labelled in injury	Cre -ve	Brdt	0.0467899840422728	0.000380287476948654	2.38091099609599	2.20430308445294	2.86014277346046e-07	1.81549760935497e-06	yes	0.0464096965653241	pos	yes
liver	Labelled in injury	Cre -ve	Brf1	0.029137454003367	0.000970181631367972	8.92286177806594	7.80534860427882	7.34181704893407e-06	1.11038829740583e-05	yes	0.028167272371999	pos	yes
liver	Labelled in injury	Cre -ve	Brf2	0.0427186699986574	0.000658979523857936	10.986258261866	8.07515454590455	1.32650105551132e-06	3.90968013344684e-06	yes	0.0420596904747995	pos	yes
liver	Labelled in injury	Cre -ve	Bri3	0.0404688816340188	0.00149774455027914	198.114630349228	161.939664133686	3.33894569277536e-06	6.51545698840808e-06	yes	0.0389711370837397	pos	yes
liver	Labelled in injury	Cre -ve	Bri3bp	0.0413835515946907	0.00162027383309907	45.8588505554633	36.6079566216929	7.56192057949067e-07	2.98482678479507e-06	yes	0.0397632777615917	pos	yes
liver	Labelled in injury	Cre -ve	Brip1	0.034202110234805	0.00111607142857142	2.1756547786932	1.04891060108443	0.000189724513578514	0.000228092607570063	yes	0.0330860388062336	pos	yes
liver	Labelled in injury	Cre -ve	Brix1	0.0455490435050769	0.000448524348896103	40.498600254939	31.2498356535687	3.12068873267274e-06	6.25001890166237e-06	yes	0.0451005191561807	pos	yes
liver	Labelled in injury	Cre -ve	Brk1	0.0382597713543267	0.00189910748371152	98.2583505895816	61.376487644988	3.30732088067977e-07	1.95850635136414e-06	yes	0.0363606638706152	pos	yes
liver	Labelled in injury	Cre -ve	Brms1	0.0410518107553002	0.00072139303482587	8.87750080524992	5.63890635056529	8.12970389171748e-06	1.20486583653742e-05	yes	0.0403304177204744	pos	yes
liver	Labelled in injury	Cre -ve	Brms1l	0.0227751053845587	0.000419469872846076	4.59907976559543	3.06823398211522	5.39421727329688e-06	8.85227328838446e-06	yes	0.0223556355117127	pos	yes
liver	Labelled in injury	Cre -ve	Brox	0.0305247912357831	0.000827865344088776	35.9042925689625	35.9880056714686	7.10704374919201e-07	2.8953478230404e-06	yes	0.0296969258916943	pos	yes
liver	Labelled in injury	Cre -ve	Brpf1	0.0332647296553019	0.000655702024745936	16.1151249638183	11.2661286928931	2.8403272772782e-05	3.66698744722054e-05	yes	0.0326090276305559	pos	yes
liver	Labelled in injury	Cre -ve	Brpf3	0.050180238219772	0.00157120453785228	22.0693773036292	18.2182646619267	5.01590110402809e-06	8.41770680712235e-06	yes	0.0486090336819197	pos	yes
liver	Labelled in injury	Cre -ve	Brwd1	0.0361929773123154	0.000476126526391962	16.1459607241093	19.0088688539731	4.53235543113806e-06	7.86559645343963e-06	yes	0.0357168507859235	pos	yes
liver	Labelled in injury	Cre -ve	Brwd3	0.0390971714830652	0.000807929682551956	6.5301602009372	6.66967780779631	4.31925092786916e-06	7.61418082791786e-06	yes	0.0382892418005133	pos	yes
liver	Labelled in injury	Cre -ve	Bscl2	0.0425986413045436	0.00243673120600536	69.443493158895	51.8060444856791	4.78775551793e-08	7.49609896708294e-07	yes	0.0401619100985382	pos	yes
liver	Labelled in injury	Cre -ve	Bsdc1	0.047620064879859	0.000773341812900696	34.9150831235239	29.0292150832273	2.88994170205155e-06	5.94541592003392e-06	yes	0.0468467230669583	pos	yes
liver	Labelled in injury	Cre -ve	Bsg	0.0323259089290815	0.002282503336008	310.825924575956	216.475528234486	4.53401927076491e-08	7.36385183162498e-07	yes	0.0300434055930735	pos	yes
liver	Labelled in injury	Cre -ve	Bst1	0.000315507177788293	0	2.48383960565448	0.270884985159343	0.542133408386272	0.55442255457587	no	0.000315507177788293	pos	no
liver	Labelled in injury	Cre -ve	Bst2	0.0303477686291017	0.00185839554830209	41.8363398565779	43.6864634070589	1.18914932314506e-08	4.15145097590744e-07	yes	0.0284893730807996	pos	yes
liver	Labelled in injury	Cre -ve	Btaf1	0.0414633349174632	0.000673243472205978	23.507616414863	16.8232431469985	4.45041748483953e-05	5.61069503030742e-05	yes	0.0407900914452573	pos	yes
liver	Labelled in injury	Cre -ve	Btbd1	0.0371039193905971	0.00172599267896285	40.7571916790837	34.388732232136	3.11115061465603e-06	6.23817705960907e-06	yes	0.0353779267116342	pos	yes
liver	Labelled in injury	Cre -ve	Btbd10	0.0259573681092575	0	3.57407919469051	1.51413452380801	1.80414437678644e-07	1.44482407231064e-06	yes	0.0259573681092575	pos	yes
liver	Labelled in injury	Cre -ve	Btbd11	0.0017105944459293	0	2.73428286238558	0.82514391192655	0.0417324719901133	0.0454649173876729	yes	0.0017105944459293	pos	yes
liver	Labelled in injury	Cre -ve	Btbd2	0.0349014051105756	0.000394545437299208	11.8268303712785	10.2183970005773	9.10641226923333e-06	1.32085267744143e-05	yes	0.0345068596732764	pos	yes
liver	Labelled in injury	Cre -ve	Btbd3	0.0318739723969117	0.000835421888053466	6.20910453288192	3.16235235374762	5.00664111252467e-06	8.41300805513353e-06	yes	0.0310385505088582	pos	yes
liver	Labelled in injury	Cre -ve	Btbd6	0.0451691553609553	0.00094263260976859	9.99119415648056	8.47769034273655	1.72153766681628e-05	2.30795182913153e-05	yes	0.0442265227511867	pos	yes
liver	Labelled in injury	Cre -ve	Btbd7	0.0396674182138223	0.000146141118923978	14.9081444117465	10.3576851207854	8.57969714507262e-07	3.16886873632897e-06	yes	0.0395212770948983	pos	yes
liver	Labelled in injury	Cre -ve	Btbd8	0.0593637372710364	0.00228136882129277	1.92953995936155	0.932904797056351	1.2764525612674e-05	1.76626930010204e-05	yes	0.0570823684497436	pos	yes
liver	Labelled in injury	Cre -ve	Btbd9	0.0328513930330634	0.000419853458387844	23.6710172021902	16.6013925027269	1.47507088223731e-06	4.11786382862521e-06	yes	0.0324315395746756	pos	yes
liver	Labelled in injury	Cre -ve	Btc	0.0482008978330119	0	2.84576480780266	0.855387795587816	3.21371500314789e-07	1.9302890756087e-06	yes	0.0482008978330119	pos	yes
liver	Labelled in injury	Cre -ve	Btd	0.0525783538626615	0.00192510831959992	42.140739958214	46.303391584338	3.93433190783629e-07	2.1394686147033e-06	yes	0.0506532455430615	pos	yes
liver	Labelled in injury	Cre -ve	Btf3	0.0472741881864324	0.00312125163280762	309.232933977974	181.344198725554	2.12660388058462e-07	1.57463405786843e-06	yes	0.0441529365536248	pos	yes
liver	Labelled in injury	Cre -ve	Btf3l4	0.0371100843044785	0.00207137565747792	6.11656619613303	6.14016265664738	8.30598506190505e-06	1.22606888074485e-05	yes	0.0350387086470006	pos	yes
liver	Labelled in injury	Cre -ve	Btg1	0.0497744415044445	0.000431021012944082	107.332496017797	51.8779516768163	4.03206210522821e-06	7.28270292167628e-06	yes	0.0493434204915005	pos	yes
liver	Labelled in injury	Cre -ve	Btg2	0.0482650054904546	0.000208406704305628	70.1218381982584	29.983197754131	2.85065581489463e-06	5.90470879071934e-06	yes	0.048056598786149	pos	yes
liver	Labelled in injury	Cre -ve	Btg3	0.0524476483383698	0	1.35395678311233	0.71964968859046	2.84432453443882e-06	5.89999414453707e-06	yes	0.0524476483383698	pos	yes
liver	Labelled in injury	Cre -ve	Btk	0.00195294550133259	0	1.42940430531021	0.511159141635173	0.166535563333885	0.175694586607488	no	0.00195294550133259	pos	no
liver	Labelled in injury	Cre -ve	Btla	0.00510078423747488	0	0.682426714789142	0.21209906637597	0.145937908598155	0.154553092039135	no	0.00510078423747488	pos	no
liver	Labelled in injury	Cre -ve	Btnl9	0.000246811615090565	0.000501340612249964	14.3689156772068	11.1323034957991	0.88460590741188	0.896230937219006	no	-0.000254528997159399	neg	no
liver	Labelled in injury	Cre -ve	Btrc	0.0386885214916356	0.000126742712294042	4.69332204106635	4.46721252262387	5.73015562712583e-07	2.58037063563844e-06	yes	0.0385617787793416	pos	yes
liver	Labelled in injury	Cre -ve	Bub3	0.0317268760220252	0.000818477989075822	40.3499860683633	30.0824844660457	2.15869847990656e-06	5.03705685969542e-06	yes	0.0309083980329494	pos	yes
liver	Labelled in injury	Cre -ve	Bud13	0.0280551164801163	9.8716683119446e-05	3.47527563226455	3.42223203150384	5.61911446436232e-07	2.55397139143274e-06	yes	0.0279563997969969	pos	yes
liver	Labelled in injury	Cre -ve	Bud23	0.0398417157418303	0.00178716367067301	52.0718614041596	47.2297762504543	4.64095603571601e-06	7.9931444219977e-06	yes	0.0380545520711573	pos	yes
liver	Labelled in injury	Cre -ve	Bud31	0.0452894962487696	0.00113688749034522	82.5104953468689	60.7221822335732	3.4145069918113e-06	6.60297025992275e-06	yes	0.0441526087584244	pos	yes
liver	Labelled in injury	Cre -ve	Bysl	0.0413872479153913	0.000339802962928142	22.1774345010103	15.3750968371109	1.87733909057895e-06	4.6740663513451e-06	yes	0.0410474449524632	pos	yes
liver	Labelled in injury	Cre -ve	Bzw1	0.0403793298068979	0.00233269467999535	117.202402334269	101.471927684323	1.24726382452395e-06	3.79538362391362e-06	yes	0.0380466351269025	pos	yes
liver	Labelled in injury	Cre -ve	Bzw2	0.0258899483121143	0.000298316777342824	14.8255789252323	8.5722712444291	2.32769790333387e-07	1.64273975437485e-06	yes	0.0255916315347714	pos	yes
liver	Labelled in injury	Cre -ve	C030006K11Rik	0.0405587425555997	0.000790975132228348	30.9556442346961	29.4248211839787	1.78321539316947e-06	4.55211771261329e-06	yes	0.0397677674233713	pos	yes
liver	Labelled in injury	Cre -ve	C130050O18Rik	0.00161030595813204	0	1.66173203939201	0.416781205792911	0.383979546094049	0.395807298889025	no	0.00161030595813204	pos	no
liver	Labelled in injury	Cre -ve	C130074G19Rik	0.04156097966593	0.00036592046896694	91.9355468097279	72.7509477720478	1.82519785585265e-06	4.60400395157199e-06	yes	0.041195059196963	pos	yes
liver	Labelled in injury	Cre -ve	C1d	0.048138350503654	0.00246801090790636	48.4190405363497	33.9169801099709	1.02218491778903e-06	3.4634900988161e-06	yes	0.0456703395957476	pos	yes
liver	Labelled in injury	Cre -ve	C1galt1	0.0461155225849364	0.00100840086780886	34.9412708484494	32.1344209561152	2.06086050141003e-06	4.90701247223211e-06	yes	0.0451071217171275	pos	yes
liver	Labelled in injury	Cre -ve	C1galt1c1	0.0417825269639711	0.00225901188273976	16.9852892881023	17.3982784531696	3.44162283803137e-06	6.6349091857234e-06	yes	0.0395235150812313	pos	yes
liver	Labelled in injury	Cre -ve	C1qa	0.00108423861771545	0.000309890531112764	141.056548529298	75.3779998369414	4.69440049522244e-05	5.90240425601823e-05	yes	0.000774348086602686	pos	yes
liver	Labelled in injury	Cre -ve	C1qb	0.000956970144966303	0.000276187110798402	136.602941615661	60.047607536563	0.00234129171287266	0.00268973633448098	yes	0.000680783034167901	pos	yes
liver	Labelled in injury	Cre -ve	C1qbp	0.0459623997621231	0.0029309013114625	135.128580097456	99.5718005242205	1.55997474282092e-07	1.3334773573545e-06	yes	0.0430314984506606	pos	yes
liver	Labelled in injury	Cre -ve	C1qc	0.000973317356592525	0.000278917775078308	97.559292396399	42.8407113770128	0.000321935433899738	0.000382361107676746	yes	0.000694399581514217	pos	yes
liver	Labelled in injury	Cre -ve	C1qtnf1	0.00291865629777054	0.000638977635782746	4.42465851837379	2.51376519921927	0.0301365908167452	0.0330150024947183	yes	0.00227967866198779	pos	yes
liver	Labelled in injury	Cre -ve	C1qtnf12	0.0281080059492199	0.00294117647058823	5.19662047475328	2.29064241584185	3.51400387627516e-05	4.47647785159043e-05	yes	0.0251668294786317	pos	yes
liver	Labelled in injury	Cre -ve	C1qtnf2	0.00248464778573449	0	1.96605075822913	0.586736625486591	0.147728938064342	0.156368282461048	no	0.00248464778573449	pos	no
liver	Labelled in injury	Cre -ve	C1qtnf5,Mfrp	0.0006821329923943	0	6.27759808673118	2.01030557317405	0.109102696091435	0.116393408748447	no	0.0006821329923943	pos	no
liver	Labelled in injury	Cre -ve	C1qtnf6	0.00672540736619354	0	3.13502731203597	0.242750539120584	0.0560955996065539	0.0606192777508368	no	0.00672540736619354	pos	no
liver	Labelled in injury	Cre -ve	C1qtnf7	0	0	0.536921534162598	0.414000007630076	1	1	no	0	zero	no
liver	Labelled in injury	Cre -ve	C1qtnf9	0.0404005883606637	0.00091324200913242	0.480084236881028	0.478576119305568	0.000740598770974047	0.000866509809743048	yes	0.0394873463515312	pos	yes
liver	Labelled in injury	Cre -ve	C1ra	0.0307819996683181	0.00173977959818354	134.771149670737	191.059545586615	6.16313190734751e-09	3.38167161096397e-07	yes	0.0290422200701346	pos	yes
liver	Labelled in injury	Cre -ve	C1rb	0.0186092346489563	0.00387756426300323	0.863487073777732	1.43775280581797	0.16037420270051	0.169297006941235	no	0.0147316703859531	pos	no
liver	Labelled in injury	Cre -ve	C1rl	0.0442993464406496	0.0010906940198078	379.715467124255	358.721880582786	2.74806585241834e-07	1.77857421925091e-06	yes	0.0432086524208418	pos	yes
liver	Labelled in injury	Cre -ve	C1s1	0.0380468020577514	0.00152189070782756	233.316318516096	325.257706447008	5.6810652222313e-09	3.35959100824634e-07	yes	0.0365249113499238	pos	yes
liver	Labelled in injury	Cre -ve	C2	0.0266233353550826	0.00132587426410585	42.0128565936646	111.864043747411	4.92258499521792e-09	3.15589514877629e-07	yes	0.0252974610909768	pos	yes
liver	Labelled in injury	Cre -ve	C2cd2	0.047546472837955	0.00185462914544884	100.909656252887	117.921908799737	3.11364131513102e-07	1.90302382637285e-06	yes	0.0456918436925061	pos	yes
liver	Labelled in injury	Cre -ve	C2cd2l	0.0418592025133312	0.000523421903212364	33.1404397128092	34.2114409273196	2.00489115190393e-05	2.65019849390578e-05	yes	0.0413357806101189	pos	yes
liver	Labelled in injury	Cre -ve	C2cd3	0.0261811380454536	0.000519835841313268	6.08999223806741	5.90873012043854	2.71704215229929e-06	5.73890939087179e-06	yes	0.0256613022041403	pos	yes
liver	Labelled in injury	Cre -ve	C2cd4d	0.0363280068502087	0	0.474951605254907	1.43852863437625	0.000174094800135115	0.000209508867856732	yes	0.0363280068502087	pos	yes
liver	Labelled in injury	Cre -ve	C2cd5	0.0294521436410931	0.00139164605093693	4.21476729154394	2.56608493234841	9.38342061118052e-05	0.000114896910398864	yes	0.0280604975901562	pos	yes
liver	Labelled in injury	Cre -ve	C3	0.0314082200593313	0.00256281232161963	3350.53659933519	5504.91491770134	1.23023468512232e-09	2.13152031358289e-07	yes	0.0288454077377117	pos	yes
liver	Labelled in injury	Cre -ve	C330007P06Rik	0.0439160538195126	0.00289715601642045	37.6285625209872	33.4931578693644	4.10744104565311e-07	2.19153479531759e-06	yes	0.0410188978030922	pos	yes
liver	Labelled in injury	Cre -ve	C330018D20Rik	0.0364695622110689	0.000510895041863956	12.4174691369069	11.1708640842742	8.85970968409989e-07	3.218582802501e-06	yes	0.0359586671692049	pos	yes
liver	Labelled in injury	Cre -ve	C3ar1	0.000945410375356565	0	26.265491102818	4.65378219706651	0.00134875206702682	0.00156334084389131	yes	0.000945410375356565	pos	yes
liver	Labelled in injury	Cre -ve	C4b	0.02946960136762	0.00193633363226261	701.817351516339	933.057984723933	1.30682608299316e-09	2.13152031358289e-07	yes	0.0275332677353574	pos	yes
liver	Labelled in injury	Cre -ve	C4bp	0.0445414015094554	0.00233534735803843	556.403426028981	632.308666956908	8.66064230815279e-09	3.6630306929031e-07	yes	0.042206054151417	pos	yes
liver	Labelled in injury	Cre -ve	C5ar1	0.00132169485910879	0.000223214285714284	13.9689221610857	1.27754006332088	0.177903929368334	0.187315045694154	no	0.00109848057339451	pos	no
liver	Labelled in injury	Cre -ve	C5ar2	0.000217391304347825	0	9.9072363638477	6.58960372041123	0.282077129746254	0.29349803685309	no	0.000217391304347825	pos	no
liver	Labelled in injury	Cre -ve	C6	0.0312707763822073	0.00222808883346204	50.4164455518639	205.124759154586	9.78305555242446e-10	2.07078309328185e-07	yes	0.0290426875487452	pos	yes
liver	Labelled in injury	Cre -ve	C730034F03Rik	0.0212496111961652	0	1.68458462699672	0.953691335069106	7.34808243990129e-05	9.07410707628118e-05	yes	0.0212496111961652	pos	yes
liver	Labelled in injury	Cre -ve	C77080	0.0535787728151502	0.000707987821466326	32.6701193865329	36.4881195305372	5.74618712524064e-06	9.25728149352681e-06	yes	0.0528707849936839	pos	yes
liver	Labelled in injury	Cre -ve	C87436	0.0320218830644273	0.00070089365893709	9.16171446646252	8.99851702874093	3.77094093807632e-06	7.0042439107514e-06	yes	0.0313209894054902	pos	yes
liver	Labelled in injury	Cre -ve	C8a	0.0429621677974215	0.00175002982710166	594.067747268986	1076.86765812788	7.87805977463197e-09	3.61600116749305e-07	yes	0.0412121379703199	pos	yes
liver	Labelled in injury	Cre -ve	C8b	0.0274592728812535	0.00218570735885777	114.911778870523	349.299728432034	2.53709020202458e-09	2.56220173702048e-07	yes	0.0252735655223958	pos	yes
liver	Labelled in injury	Cre -ve	C8g	0.0202028828993805	0.00172773210435705	295.052310238984	481.305889144693	7.10601968535817e-10	1.80510158091213e-07	yes	0.0184751507950235	pos	yes
liver	Labelled in injury	Cre -ve	C9	0.0259607814900657	0.00209022768668981	399.311267974594	786.873654555979	2.97309716591043e-10	1.50328488643621e-07	yes	0.0238705538033759	pos	yes
liver	Labelled in injury	Cre -ve	CT025619.2	0.000211104074308633	0	2.3506551944702	0.387624862663108	0.512906334485293	0.525106073320335	no	0.000211104074308633	pos	no
liver	Labelled in injury	Cre -ve	Caap1	0.0356517725491466	0.000850106361160252	6.42995201532916	5.88998031454983	4.51273941587904e-06	7.8393723366832e-06	yes	0.0348016661879863	pos	yes
liver	Labelled in injury	Cre -ve	Cab39	0.040821628770108	0.000556609422082718	46.4114017604503	31.5376151263189	4.22217587301146e-06	7.5022009409142e-06	yes	0.0402650193480253	pos	yes
liver	Labelled in injury	Cre -ve	Cab39l	0.0432346552169352	0.00219035140563335	72.3332010622057	78.7317706424556	1.45746451489215e-06	4.08953943678398e-06	yes	0.0410443038113019	pos	yes
liver	Labelled in injury	Cre -ve	Cabcoco1	0.0330283157286267	0	0.533221592760207	0.582517690280883	2.49038457599315e-06	5.4638642867746e-06	yes	0.0330283157286267	pos	yes
liver	Labelled in injury	Cre -ve	Cabin1	0.0259314376640914	0.00066669930799352	9.30097649295787	9.12332019163074	1.52509055552375e-05	2.0657320201084e-05	yes	0.0252647383560978	pos	yes
liver	Labelled in injury	Cre -ve	Cables1	0.00740600195018023	0	1.79791817865362	0.827699914030406	0.0029456961014769	0.00336915720301316	yes	0.00740600195018023	pos	yes
liver	Labelled in injury	Cre -ve	Cables2	0.0394394094018306	0.000631474636067158	21.997738849129	24.8391659119489	7.86233354062225e-07	3.04655923962157e-06	yes	0.0388079347657634	pos	yes
liver	Labelled in injury	Cre -ve	Cabyr	0.0275015692017768	0.000153491941673062	2.81826688740297	2.83385582038268	2.63438389051201e-06	5.62985245676186e-06	yes	0.0273480772601037	pos	yes
liver	Labelled in injury	Cre -ve	Cacfd1	0.0391049208633402	0.00135018980877932	36.3273245190451	25.9079403161403	3.92465283860724e-06	7.16197696285764e-06	yes	0.0377547310545609	pos	yes
liver	Labelled in injury	Cre -ve	Cachd1	0.0088811156966033	0	2.75428232411415	1.50991591782517	0.0134599522112987	0.0149540019961538	yes	0.0088811156966033	pos	yes
liver	Labelled in injury	Cre -ve	Cacna1a	0.0213048639499444	0.000595238095238094	4.02701413561013	3.03509321379853	0.000209813136381121	0.000251647677654434	yes	0.0207096258547063	pos	yes
liver	Labelled in injury	Cre -ve	Cacna1d	0.0195121951219512	0	0.370128010916719	1.03022319262354	0.0485873992116963	0.0527019688154651	no	0.0195121951219512	pos	no
liver	Labelled in injury	Cre -ve	Cacna2d1	0.0030122028677255	0	1.54757505474418	0.806705268589522	0.0429547644524636	0.0467463580626694	yes	0.0030122028677255	pos	yes
liver	Labelled in injury	Cre -ve	Cacnb1	0.00586854460093896	0	0.335248131597482	0.473552832022878	0.234582517786504	0.245211503403192	no	0.00586854460093896	pos	no
liver	Labelled in injury	Cre -ve	Cacnb3	0.00133145363408521	0	1.62948971328299	0.707541325298513	0.192397834674679	0.202226078537601	no	0.00133145363408521	pos	no
liver	Labelled in injury	Cre -ve	Cactin	0.0360424795074179	0.000343832193571514	16.8576840999936	13.3871043596114	8.7013057613316e-06	1.2725510979459e-05	yes	0.0356986473138464	pos	yes
liver	Labelled in injury	Cre -ve	Cacul1	0.0427139393914007	0.000453603494480864	86.5743884233635	76.2497030915518	7.30887754620894e-06	1.1065055604073e-05	yes	0.0422603358969198	pos	yes
liver	Labelled in injury	Cre -ve	Cacybp	0.037972512090082	0.00065729082147407	48.3135735227747	43.553285897339	1.31194179502328e-06	3.89656336412502e-06	yes	0.0373152212686079	pos	yes
liver	Labelled in injury	Cre -ve	Cad	0.0330055149602633	0.000524846527221372	14.2795277681518	11.4183753151604	3.25886230896022e-06	6.41295666970023e-06	yes	0.0324806684330419	pos	yes
liver	Labelled in injury	Cre -ve	Cadm1	0.0323460192545011	0.000705378749440582	69.3648608368674	42.7034602467397	2.3707051752885e-06	5.31619288295088e-06	yes	0.0316406405050605	pos	yes
liver	Labelled in injury	Cre -ve	Cadm3	0	0	2.11661922404818	1.6686869280915	1	1	no	0	zero	no
liver	Labelled in injury	Cre -ve	Cadm4	0.0376748362275808	0.00152827435010101	5.75527155371088	4.7443902439386	3.03366862006666e-05	3.89841939666969e-05	yes	0.0361465618774798	pos	yes
liver	Labelled in injury	Cre -ve	Cadps2	0.0380405014295513	0.00116366998615444	9.53352473917787	13.7973565933049	1.00550321133129e-06	3.43590732784552e-06	yes	0.0368768314433969	pos	yes
liver	Labelled in injury	Cre -ve	Calcoco1	0.0386450032634872	0.000974088524201102	16.7469105231253	13.9158271878019	3.31380295984999e-06	6.48753356700945e-06	yes	0.0376709147392861	pos	yes
liver	Labelled in injury	Cre -ve	Calcrl	0.00310044777477906	0.000586485291137826	27.8188072875469	13.8982054047631	0.012240502696074	0.0136252913589398	yes	0.00251396248364123	pos	yes
liver	Labelled in injury	Cre -ve	Cald1	0.0465102012024022	0.00166699503487582	262.100101858089	188.864403962148	2.80490287405447e-07	1.79600483190384e-06	yes	0.0448432061675264	pos	yes
liver	Labelled in injury	Cre -ve	Calhm2	0.000498107192667862	0.000567668272376092	3.36750306131411	1.84315139115418	0.426942387815744	0.438830919414697	no	-6.95610797082305e-05	neg	no
liver	Labelled in injury	Cre -ve	Calm1	0.0350371841402703	0.00248594646703062	1172.94385686194	881.026618099075	1.266961004576e-07	1.20417410320803e-06	yes	0.0325512376732397	pos	yes
liver	Labelled in injury	Cre -ve	Calm2	0.03893097924876	0.000754418984922209	189.985015791154	103.308501906902	5.01693585885769e-07	2.39525932364603e-06	yes	0.0381765602638377	pos	yes
liver	Labelled in injury	Cre -ve	Calm3	0.0315849515834425	0.000700057519455258	110.077721097689	56.474136086986	1.80321279941724e-06	4.5757839067958e-06	yes	0.0308848940639873	pos	yes
liver	Labelled in injury	Cre -ve	Calml4	0.0143389444226356	0	3.06900410601444	1.56990896669196	0.000260792526034799	0.000311137488700282	yes	0.0143389444226356	pos	yes
liver	Labelled in injury	Cre -ve	Caln1	0.0363265574649864	0.000303758695216202	5.95636859431375	4.81075286250148	1.1705506039835e-06	3.68088118853378e-06	yes	0.0360227987697702	pos	yes
liver	Labelled in injury	Cre -ve	Calr	0.0446145959908072	0.00174837567766849	912.95738325189	1072.64387969616	3.67035309925382e-08	6.68245705036172e-07	yes	0.0428662203131387	pos	yes
liver	Labelled in injury	Cre -ve	Calr3	0.0264065868970769	0.0106937380381465	3.67072184001304	1.61328626538569	0.016597784327623	0.0183847968441189	yes	0.0157128488589304	pos	yes
liver	Labelled in injury	Cre -ve	Calu	0.0366065071921589	0.00167318449672275	84.0480708835964	44.997099314597	2.60268094102642e-07	1.72672893403549e-06	yes	0.0349333226954361	pos	yes
liver	Labelled in injury	Cre -ve	Camk1	0.0236473015071612	0.000942811030451056	19.144920921062	9.266697076373	2.99389465012551e-07	1.86080936840161e-06	yes	0.0227044904767101	pos	yes
liver	Labelled in injury	Cre -ve	Camk1d	0.0396171809537429	0.00117527467625235	36.3007020124152	50.4160227894293	3.83083649802225e-06	7.07128646498091e-06	yes	0.0384419062774905	pos	yes
liver	Labelled in injury	Cre -ve	Camk2b	0.0388361289551794	0.00219517316787787	10.6089282730021	7.50280450862777	3.84319351491171e-07	2.10968635444523e-06	yes	0.0366409557873015	pos	yes
liver	Labelled in injury	Cre -ve	Camk2d	0.0207481683413621	0.000585840120481378	11.0079620591635	5.75257430115275	1.57754383066276e-05	2.12943942833589e-05	yes	0.0201623282208808	pos	yes
liver	Labelled in injury	Cre -ve	Camk2g	0.0362101860430641	0.000414760358844136	11.4941712830252	9.17475528191944	1.09516932060694e-06	3.56690011285235e-06	yes	0.03579542568422	pos	yes
liver	Labelled in injury	Cre -ve	Camk2n1	0.0320397441494147	0.000897999600563124	171.580204590723	279.6820118062	2.87534543370216e-06	5.9323480230227e-06	yes	0.0311417445488515	pos	yes
liver	Labelled in injury	Cre -ve	Camk2n2	0.0317829417075365	0.000864702000848166	4.88733552135132	3.4885507311692	1.71209477521842e-06	4.44291147356957e-06	yes	0.0309182397066884	pos	yes
liver	Labelled in injury	Cre -ve	Camkk2	0.0210677231574411	0.00102776429951641	26.4874115161898	20.3467629505878	8.64297389030051e-07	3.17874592263739e-06	yes	0.0200399588579247	pos	yes
liver	Labelled in injury	Cre -ve	Caml	0.048017304069474	0.000462572750599624	22.5700815572742	18.4870846884637	2.38041313587545e-06	5.32584213732979e-06	yes	0.0475547313188743	pos	yes
liver	Labelled in injury	Cre -ve	Camsap1	0.0421588965567886	0.00031176490296523	17.2762513902801	13.2122626465376	8.24227045954381e-07	3.09969424105289e-06	yes	0.0418471316538234	pos	yes
liver	Labelled in injury	Cre -ve	Camsap2	0.0300909562440477	0.000408019744971128	15.9207861692978	12.4964164289551	6.19515622457539e-07	2.69511421326974e-06	yes	0.0296829364990766	pos	yes
liver	Labelled in injury	Cre -ve	Camsap3	0.0420968571696749	0.0001628664495114	8.93441672993932	7.03049546264821	7.06951503046594e-07	2.88584995261748e-06	yes	0.0419339907201635	pos	yes
liver	Labelled in injury	Cre -ve	Camta1	0.0321342221554484	0.00113421550094517	1.62737722193398	1.87946491028042	0.000117834441462021	0.0001432905392282	yes	0.0310000066545033	pos	yes
liver	Labelled in injury	Cre -ve	Camta2	0.0288051301722904	0.000359971202303814	10.4159541618779	9.26515446401456	3.47423826978329e-06	6.67944957594855e-06	yes	0.0284451589699866	pos	yes
liver	Labelled in injury	Cre -ve	Cand1	0.0408685227166221	0.000897887776291905	49.49775949141	42.3817229745159	2.07594010772037e-06	4.9217267332011e-06	yes	0.0399706349403302	pos	yes
liver	Labelled in injury	Cre -ve	Cand2	0.0252728961119094	0	0.86498495397833	0.237414443816364	0.0632043277825386	0.0681621882885438	no	0.0252728961119094	pos	no
liver	Labelled in injury	Cre -ve	Cant1	0.0399446761812046	0.000167305849096852	26.6335433902447	19.4137279937754	2.29685092256765e-06	5.21490048234791e-06	yes	0.0397773703321077	pos	yes
liver	Labelled in injury	Cre -ve	Canx	0.0408878482097371	0.00206786202391305	284.650441311154	300.835289912118	1.23936051473393e-08	4.25257758590819e-07	yes	0.038819986185824	pos	yes
liver	Labelled in injury	Cre -ve	Cap1	0.0390603632890916	0.00145665042747896	94.5422094352109	33.6770922243606	3.96425160822315e-06	7.20712727201326e-06	yes	0.0376037128616127	pos	yes
liver	Labelled in injury	Cre -ve	Capg	0.00438868762470591	0	12.1160474810773	1.12843991901469	0.00322564920741279	0.00368174971846845	yes	0.00438868762470591	pos	yes
liver	Labelled in injury	Cre -ve	Capn1	0.0268987400646129	0.0010370223575841	13.9978284678589	11.979312400922	3.73806717830434e-05	4.7465231209137e-05	yes	0.0258617177070288	pos	yes
liver	Labelled in injury	Cre -ve	Capn10	0.0501831057000962	0.000784567641294806	21.7825494160407	22.1110600600421	3.7889353374081e-06	7.02349228804677e-06	yes	0.0493985380588014	pos	yes
liver	Labelled in injury	Cre -ve	Capn15	0.0365386495988715	0.000203688185919446	11.6445871654714	11.82976140252	1.22861714061347e-06	3.77352127831889e-06	yes	0.036334961412952	pos	yes
liver	Labelled in injury	Cre -ve	Capn2	0.0373485078941838	0.000803510745104154	128.201533723756	59.775321830813	2.22786493061772e-07	1.60577649229908e-06	yes	0.0365449971490797	pos	yes
liver	Labelled in injury	Cre -ve	Capn3	0.0231524771838535	0.00127388535031847	1.2858742745165	1.19273300579517	0.00630329655475787	0.00710864321206421	yes	0.021878591833535	pos	yes
liver	Labelled in injury	Cre -ve	Capn5	0.0157478601216003	0.000578034682080924	4.42131518871627	1.56869110590844	0.000169013386884885	0.000203534559134432	yes	0.0151698254395194	pos	yes
liver	Labelled in injury	Cre -ve	Capn7	0.0402675348627006	0.00131813334360583	26.26419322167	31.6528733499181	3.1887343788968e-06	6.33075848674552e-06	yes	0.0389494015190948	pos	yes
liver	Labelled in injury	Cre -ve	Capn8	0.0558191862038958	0.00360225986305894	3.80680034969371	9.14769406241206	0.000104565705296075	0.000127665115386539	yes	0.0522169263408369	pos	yes
liver	Labelled in injury	Cre -ve	Capns1	0.0314078987605298	0.00232345643793118	150.054485845103	91.0391899089131	5.6195612286057e-09	3.35959100824634e-07	yes	0.0290844423225986	pos	yes
liver	Labelled in injury	Cre -ve	Caprin1	0.0396084927100956	0.000579594168061208	121.055031055602	116.211074832592	3.33563919365107e-06	6.51457768444183e-06	yes	0.0390288985420344	pos	yes
liver	Labelled in injury	Cre -ve	Capza1	0.0274844835970805	0.00037776036842148	38.9382300789313	21.9959030449201	2.22110953986202e-06	5.11539710816019e-06	yes	0.027106723228659	pos	yes
liver	Labelled in injury	Cre -ve	Capza2	0.0301020805245582	0.00134541021509172	82.2663231913928	59.5064856631481	1.875607455773e-06	4.67405368632792e-06	yes	0.0287566703094664	pos	yes
liver	Labelled in injury	Cre -ve	Capzb	0.0298126340039597	0.00227570357886934	172.248628987313	92.0222504827938	1.26920503231976e-07	1.20417410320803e-06	yes	0.0275369304250903	pos	yes
liver	Labelled in injury	Cre -ve	Car14	0.0343733962738936	0.00152791932492526	6.44430575802027	19.7129839171803	4.31997403347347e-06	7.61418082791786e-06	yes	0.0328454769489684	pos	yes
liver	Labelled in injury	Cre -ve	Car2	0.0270975711062667	0.00222019213889233	7.00714529795746	3.43146334073302	2.18958015295916e-06	5.07811485689736e-06	yes	0.0248773789673744	pos	yes
liver	Labelled in injury	Cre -ve	Car3	0.024294557031908	0.000989108909265806	167.253264325685	1392.43899429845	2.3938296161243e-07	1.65550058171282e-06	yes	0.0233054481226422	pos	yes
liver	Labelled in injury	Cre -ve	Car5a	0.0315246294352595	0.000116081704492246	23.261165872017	37.7417961113474	1.05647488446468e-05	1.50057376022204e-05	yes	0.0314085477307673	pos	yes
liver	Labelled in injury	Cre -ve	Car5b	0.0204629099907212	0.00197334671174313	6.26513442338462	4.56353299915973	3.456621536226e-05	4.40752715720391e-05	yes	0.0184895632789781	pos	yes
liver	Labelled in injury	Cre -ve	Car7	0.0351459744788392	0.000447427293064876	1.42027634331214	1.15442650419192	0.0002542377009282	0.000303406430391535	yes	0.0346985471857744	pos	yes
liver	Labelled in injury	Cre -ve	Car8	0.040045869810013	0.00131442693026333	56.3070719954042	65.987038529803	3.40381666635837e-07	1.99236476579857e-06	yes	0.0387314428797497	pos	yes
liver	Labelled in injury	Cre -ve	Card10	0.0243825102758851	0.000167126153927132	10.7097889326895	7.47409116965654	3.53586248764599e-06	6.74660729354885e-06	yes	0.024215384121958	pos	yes
liver	Labelled in injury	Cre -ve	Card19	0.0348042283676862	0.000385753369540732	29.3521845373775	10.2671175564821	1.02008087997074e-06	3.46134380559739e-06	yes	0.0344184749981455	pos	yes
liver	Labelled in injury	Cre -ve	Card6	0.038420506847515	0.000743208166260076	9.70009144334435	8.47007825016831	1.32439906530935e-06	3.90968013344684e-06	yes	0.0376772986812549	pos	yes
liver	Labelled in injury	Cre -ve	Carf	0.0396581343986333	0.000965018094089264	1.68973467503595	1.83121669832511	7.97201803079198e-05	9.80781250712828e-05	yes	0.038693116304544	pos	yes
liver	Labelled in injury	Cre -ve	Carhsp1	0.0386072443334967	0.000892231917910208	100.975610056221	77.0722174673924	1.29377077194929e-06	3.86165689123114e-06	yes	0.0377150124155865	pos	yes
liver	Labelled in injury	Cre -ve	Carm1	0.0270594181859662	0.000841343963764522	17.7552767105215	16.2795055592854	3.55364503953101e-07	2.03799200689865e-06	yes	0.0262180742222017	pos	yes
liver	Labelled in injury	Cre -ve	Carmil1	0.0393375369315081	0.000451049708022936	7.55254535447462	10.2138656668976	1.11648889342996e-06	3.59289573922731e-06	yes	0.0388864872234851	pos	yes
liver	Labelled in injury	Cre -ve	Carnmt1	0.0462083819677691	0.00098694938409059	31.5772706725585	27.5560395335984	2.21593005595389e-07	1.60373714290054e-06	yes	0.0452214325836786	pos	yes
liver	Labelled in injury	Cre -ve	Carns1	0.022536895175144	0	0.856347151393817	1.23281300553713	0.00148293038917814	0.00171592809637873	yes	0.022536895175144	pos	yes
liver	Labelled in injury	Cre -ve	Cars	0.041762853609666	0.000812980491932438	18.5714549702876	15.5905442692566	5.95142603860997e-06	9.48257953908541e-06	yes	0.0409498731177335	pos	yes
liver	Labelled in injury	Cre -ve	Cars2	0.0381852908904913	0.00219584246733887	7.63898233997523	9.48215400180232	4.84500579901899e-06	8.22536803314987e-06	yes	0.0359894484231524	pos	yes
liver	Labelled in injury	Cre -ve	Casc3	0.0385394942006943	0.0003819500004292	20.43003990847	15.6305021523442	2.76010728767067e-06	5.78971359929679e-06	yes	0.0381575442002651	pos	yes
liver	Labelled in injury	Cre -ve	Casc4	0.0328560355392362	0.00234421140304383	1.08940506754669	1.12174891074649	0.00525759770447913	0.00594861579400523	yes	0.0305118241361924	pos	yes
liver	Labelled in injury	Cre -ve	Casd1	0.0398136143813745	0.000708939568410176	14.7174404575173	17.9588892542903	3.23095097986941e-06	6.37554088543484e-06	yes	0.0391046748129643	pos	yes
liver	Labelled in injury	Cre -ve	Cask	0.0342854545171516	0.00177365204374979	12.7968644086447	11.777443584042	1.88732021058504e-06	4.68789712176517e-06	yes	0.0325118024734019	pos	yes
liver	Labelled in injury	Cre -ve	Caskin2	0.0340952737499186	0.000748578851596436	18.0991939639483	9.77059754950212	1.41518340062494e-05	1.93276701457702e-05	yes	0.0333466948983221	pos	yes
liver	Labelled in injury	Cre -ve	Casp1	0.00140034685932231	0	7.00976756242734	3.17634189118357	0.0471395460060679	0.0511907649014811	no	0.00140034685932231	pos	no
liver	Labelled in injury	Cre -ve	Casp12	0.000699363365971868	0.000348027842227378	3.65024523805651	2.15259128037186	0.67088285750719	0.684080368934797	no	0.00035133552374449	pos	no
liver	Labelled in injury	Cre -ve	Casp2	0.0242330524637723	0	6.5695054157586	3.77370304748552	1.05415302606181e-06	3.52158438618817e-06	yes	0.0242330524637723	pos	yes
liver	Labelled in injury	Cre -ve	Casp3	0.0366933406503193	0.0015564220336578	29.6680161579193	26.1838701713858	3.74974877014198e-06	6.97658313259499e-06	yes	0.0351369186166615	pos	yes
liver	Labelled in injury	Cre -ve	Casp4	0.00224324432024256	0	3.80933459288119	1.90285663589416	0.00288647889412133	0.00330266761312154	yes	0.00224324432024256	pos	yes
liver	Labelled in injury	Cre -ve	Casp6	0.0426681277713806	0.000880755648215254	29.5605159311766	20.3614428489985	3.1406934729713e-06	6.27366139623867e-06	yes	0.0417873721231654	pos	yes
liver	Labelled in injury	Cre -ve	Casp7	0.0425772807181732	0.00125274420570184	16.2435700868517	14.0500132337073	1.52767497161358e-07	1.32127247516696e-06	yes	0.0413245365124714	pos	yes
liver	Labelled in injury	Cre -ve	Casp8	0.0371195663373877	0.00159020366420389	44.7795834687759	33.4284315251672	7.32369300241877e-06	1.10833525236008e-05	yes	0.0355293626731838	pos	yes
liver	Labelled in injury	Cre -ve	Casp8ap2	0.0262343876356783	0	2.47676283007759	2.18452084848341	2.10276410751489e-05	2.77235302453067e-05	yes	0.0262343876356783	pos	yes
liver	Labelled in injury	Cre -ve	Casp9	0.0463176590701529	0.000335650476057428	19.3927041843925	17.4892792092252	2.96884875755093e-06	6.05025099180556e-06	yes	0.0459820085940955	pos	yes
liver	Labelled in injury	Cre -ve	Cast	0.0409102269352727	0.000843335989231912	67.0290061585309	37.0366605174486	2.83764408215556e-06	5.8914850118863e-06	yes	0.0400668909460408	pos	yes
liver	Labelled in injury	Cre -ve	Casz1	0.0213980097788147	0	2.32666221530821	1.13084321787456	4.80695350605034e-06	8.18586616205777e-06	yes	0.0213980097788147	pos	yes
liver	Labelled in injury	Cre -ve	Cat	0.0541215049980092	0.00355297930875398	1315.72423349189	2401.55363050861	2.17295267029324e-07	1.58917535127502e-06	yes	0.0505685256892552	pos	yes
liver	Labelled in injury	Cre -ve	Catsper2	0.0324300349247546	0.000118413262285374	3.89572619102698	5.38195615518093	8.13572606441457e-07	3.08630579852488e-06	yes	0.0323116216624692	pos	yes
liver	Labelled in injury	Cre -ve	Catsperg2	0	0	0.701261652131979	0.278708735714761	1	1	no	0	zero	no
liver	Labelled in injury	Cre -ve	Cav1	0.0139742281166655	0.00107881637773874	5.86733175394743	5.3571937920395	0.0139496128231361	0.015491930714063	yes	0.0128954117389267	pos	yes
liver	Labelled in injury	Cre -ve	Cav2	0.0294998412229426	8.0955272212102e-05	16.900472812588	8.62186031125966	3.20858262693485e-08	6.32423057907661e-07	yes	0.0294188859507305	pos	yes
liver	Labelled in injury	Cre -ve	Cavin1	0.00449839582737376	0.00026205622403372	59.5242824215619	16.6073840468136	0.000158955188201142	0.000191668298107119	yes	0.00423633960334004	pos	yes
liver	Labelled in injury	Cre -ve	Cavin2	0.00547913493372215	0.000262115478306324	23.6987598207399	20.4459964865253	0.00519094786225861	0.00587538895281287	yes	0.00521701945541583	pos	yes
liver	Labelled in injury	Cre -ve	Cavin3	0.0105287756939826	0	7.55836412469436	1.58114950144737	9.82715602243214e-05	0.000120185328824544	yes	0.0105287756939826	pos	yes
liver	Labelled in injury	Cre -ve	Cbarp	0.0393182075209208	0	1.7736665014549	0.510096094005603	0.000800233956615641	0.000934667736651177	yes	0.0393182075209208	pos	yes
liver	Labelled in injury	Cre -ve	Cbfa2t2	0.0405951847603263	5.2314935914202e-05	8.39685307567589	6.85641285034316	4.02020004822746e-07	2.17065854554338e-06	yes	0.0405428698244121	pos	yes
liver	Labelled in injury	Cre -ve	Cbfa2t3	0.0090130819666647	0.000145454545454544	9.32136518694878	4.71119428529356	0.00947375713193756	0.0105978359467473	yes	0.00886762742121016	pos	yes
liver	Labelled in injury	Cre -ve	Cbfb	0.0352450661618109	0.000387987923013976	28.402073867806	16.1419756258428	1.31387387391577e-05	1.81105552316035e-05	yes	0.0348570782387969	pos	yes
liver	Labelled in injury	Cre -ve	Cbl	0.0202558381856689	0.00040299366724237	11.8199296236488	6.74888879014426	1.37380294117345e-06	3.97825916568276e-06	yes	0.0198528445184265	pos	yes
liver	Labelled in injury	Cre -ve	Cblb	0.0350860128388663	0.00029105047708903	8.57847500582042	4.24566500767795	5.85938640709589e-06	9.38727725655625e-06	yes	0.0347949623617773	pos	yes
liver	Labelled in injury	Cre -ve	Cblc	0.0496628812447585	0.00105115234646136	13.3107780398399	9.32735846232176	3.76117969565554e-07	2.08737462958573e-06	yes	0.0486117288982972	pos	yes
liver	Labelled in injury	Cre -ve	Cbll1	0.0430025849812537	0.00064978024747612	11.6978954836139	9.01792143869198	3.58020386570073e-06	6.79373798315958e-06	yes	0.0423528047337776	pos	yes
liver	Labelled in injury	Cre -ve	Cbr1	0.0479078094315728	0.00269254997444046	133.462993304317	84.348228198269	1.66723307038123e-06	4.39387497235437e-06	yes	0.0452152594571323	pos	yes
liver	Labelled in injury	Cre -ve	Cbr3	0.026968544072207	0.00021308331557639	7.25024754356741	3.18026874240751	5.09127350916008e-06	8.50960168138694e-06	yes	0.0267554607566307	pos	yes
liver	Labelled in injury	Cre -ve	Cbr4	0.0444517989415922	0.00199323935675714	25.4590270034541	27.8162022603742	5.77254192499053e-07	2.58892979338401e-06	yes	0.0424585595848351	pos	yes
liver	Labelled in injury	Cre -ve	Cbs	0.0479380189508117	0.00195754717033511	211.752593060911	387.992287591555	2.30372822159164e-07	1.63054697659545e-06	yes	0.0459804717804766	pos	yes
liver	Labelled in injury	Cre -ve	Cbwd1	0.0378633127570636	0.000132100396301188	5.70181698026871	2.82958383429467	1.0054296893071e-06	3.43590732784552e-06	yes	0.0377312123607624	pos	yes
liver	Labelled in injury	Cre -ve	Cbx1	0.0419240759847718	0.000919566012091288	98.7585904246965	82.582853950601	1.78413186733278e-06	4.55211771261329e-06	yes	0.0410045099726805	pos	yes
liver	Labelled in injury	Cre -ve	Cbx2	0.0310279129856174	0.000304878048780486	2.10349430116104	4.16454234426227	0.000338710394190092	0.00040189278313165	yes	0.0307230349368369	pos	yes
liver	Labelled in injury	Cre -ve	Cbx3	0.0351303353651741	0.000812832208939568	82.222466671893	83.1096235169795	6.9031742008219e-07	2.84720848301961e-06	yes	0.0343175031562346	pos	yes
liver	Labelled in injury	Cre -ve	Cbx4	0.0417961173378832	0.000301101430787443	18.2323414597298	25.1158748727845	2.88820660322789e-06	5.94541592003392e-06	yes	0.0414950159070957	pos	yes
liver	Labelled in injury	Cre -ve	Cbx5	0.0318802545183509	0.00142824804350668	22.5102159221043	15.424464429161	9.70342921396388e-06	1.3944958855037e-05	yes	0.0304520064748442	pos	yes
liver	Labelled in injury	Cre -ve	Cbx6	0.00171370619811259	0.000128900411710838	25.7376052793754	9.47125637374852	0.0265078313009096	0.0290946020072428	yes	0.00158480578640175	pos	yes
liver	Labelled in injury	Cre -ve	Cbx7	0.0343168332047352	0	5.58549628921649	3.78639730224723	2.50147459975997e-08	5.55017524584266e-07	yes	0.0343168332047352	pos	yes
liver	Labelled in injury	Cre -ve	Cbx8	0.0363725959768297	0.000396536572845538	4.4397290494219	6.432974693073	1.67646132599327e-06	4.39822860476502e-06	yes	0.0359760594039841	pos	yes
liver	Labelled in injury	Cre -ve	Cby1	0.0381627831602071	0.000810387189968656	6.57269882224638	4.0202032035101	2.13410453791646e-05	2.81093505367218e-05	yes	0.0373523959702384	pos	yes
liver	Labelled in injury	Cre -ve	Cc2d1a	0.0340279858043129	0.000112803158488436	8.62147116175385	5.30802678373781	2.61858067410955e-05	3.39670950833531e-05	yes	0.0339151826458245	pos	yes
liver	Labelled in injury	Cre -ve	Cc2d1b	0.034232867781879	0.000510692530869286	14.3563882546202	8.80603592542903	1.51134654595715e-06	4.17070588577073e-06	yes	0.0337221752510097	pos	yes
liver	Labelled in injury	Cre -ve	Cc2d2a	0.0229201767931301	0	1.68430194562107	1.18522350974274	0.000726307491363048	0.00085019715090268	yes	0.0229201767931301	pos	yes
liver	Labelled in injury	Cre -ve	Ccar1	0.0491039297129996	0.00080902853311426	26.756958583739	16.3189382022689	1.43848118888948e-05	1.96041724844366e-05	yes	0.0482949011798853	pos	yes
liver	Labelled in injury	Cre -ve	Ccar2	0.02455175711627	0.0001669449081803	2.46699685484994	1.92134272907829	3.57499209352608e-06	6.7883053298895e-06	yes	0.0243848122080897	pos	yes
liver	Labelled in injury	Cre -ve	Ccbe1	0.00234786877461212	9.5693779904306e-05	4.12735023487019	2.35092095102296	0.23060160873469	0.241215817603887	no	0.00225217499470781	pos	no
liver	Labelled in injury	Cre -ve	Ccdc102a	0.000295770482105885	0	2.47149683102049	0.741618655177265	0.407657975028618	0.419717842432896	no	0.000295770482105885	pos	no
liver	Labelled in injury	Cre -ve	Ccdc107	0.0202754636634141	0.00480210139090705	49.5460739597598	43.3443416037958	7.9849169075323e-05	9.8226896435721e-05	yes	0.015473362272507	pos	yes
liver	Labelled in injury	Cre -ve	Ccdc112	0.0141146558249701	0	0.331841477812171	0.165800198162772	0.0522416145995494	0.0565648984388543	no	0.0141146558249701	pos	no
liver	Labelled in injury	Cre -ve	Ccdc115	0.0431934571736227	0.000243801921872406	23.6191957261887	15.4135899719677	7.70296717299624e-06	1.1541186117376e-05	yes	0.0429496552517503	pos	yes
liver	Labelled in injury	Cre -ve	Ccdc117	0.040118315629688	0.00040848450541663	13.1042677262333	23.174901221329	5.2978547305493e-06	8.74077860934864e-06	yes	0.0397098311242713	pos	yes
liver	Labelled in injury	Cre -ve	Ccdc12	0.0316257917260494	0.00117671658060322	42.8325422920783	32.7656308857835	3.44930457863306e-06	6.64599479157376e-06	yes	0.0304490751454462	pos	yes
liver	Labelled in injury	Cre -ve	Ccdc120	0.0479228968668633	0.00314960629921259	8.39774318159108	1.18810299827828	7.58196709115204e-05	9.35155337558961e-05	yes	0.0447732905676507	pos	yes
liver	Labelled in injury	Cre -ve	Ccdc122	0.0421847015048835	0.00091315889949926	5.55155958969109	4.13910185102392	3.15630777149374e-05	4.04747709912257e-05	yes	0.0412715426053843	pos	yes
liver	Labelled in injury	Cre -ve	Ccdc124	0.0341165921095217	0.0015908353686389	30.7073644757629	20.4138785001566	1.63005748540749e-07	1.37015344416838e-06	yes	0.0325257567408828	pos	yes
liver	Labelled in injury	Cre -ve	Ccdc125	0.0300110707332349	0.00010565240359218	8.5259743314572	8.60126506622868	6.45118771614383e-07	2.75841589716066e-06	yes	0.0299054183296427	pos	yes
liver	Labelled in injury	Cre -ve	Ccdc126	0.0320164340062716	0.000154679040989944	3.11411282048564	1.73856964300115	1.36864794846791e-05	1.87636473385342e-05	yes	0.0318617549652816	pos	yes
liver	Labelled in injury	Cre -ve	Ccdc127	0.038843297884133	0.00044509781161815	23.8178301738002	19.3022376241355	3.36477605315469e-06	6.54315726428438e-06	yes	0.0383982000725148	pos	yes
liver	Labelled in injury	Cre -ve	Ccdc130	0.0351746648840342	0.00064704429322161	6.85295239166761	6.70510546672655	7.42223155821639e-07	2.95284782962776e-06	yes	0.0345276205908126	pos	yes
liver	Labelled in injury	Cre -ve	Ccdc134	0.0329174393725427	0.00105999274252381	6.35174139767734	4.21734295548512	9.99182298474683e-06	1.43020441571329e-05	yes	0.0318574466300189	pos	yes
liver	Labelled in injury	Cre -ve	Ccdc137	0.0398005676196513	0.00123534507658938	8.72022215954633	3.87531938306546	6.37253742063458e-06	9.97310654065078e-06	yes	0.0385652225430619	pos	yes
liver	Labelled in injury	Cre -ve	Ccdc138	0.0346366959630885	0	1.60417283650349	1.89502345998847	1.83988577776434e-06	4.62366524762771e-06	yes	0.0346366959630885	pos	yes
liver	Labelled in injury	Cre -ve	Ccdc14	0.0399444406021646	0	1.7315706992113	0.49628559729467	3.72666287441875e-05	4.73253549554783e-05	yes	0.0399444406021646	pos	yes
liver	Labelled in injury	Cre -ve	Ccdc141	0.0406796259822847	0.000625669989988414	4.7084590866347	4.72895179046502	1.25701567437381e-06	3.80226171580517e-06	yes	0.0400539559922962	pos	yes
liver	Labelled in injury	Cre -ve	Ccdc148	0.00238429386083833	0	1.84163838751567	1.32034828029444	0.0289949674219389	0.0317872107071045	yes	0.00238429386083833	pos	yes
liver	Labelled in injury	Cre -ve	Ccdc149	0.0460592856043215	0.00136825688045948	4.52311552005042	2.91634827240898	0.000343028213219783	0.000406897133628413	yes	0.044691028723862	pos	yes
liver	Labelled in injury	Cre -ve	Ccdc151	0.0206644707651351	0.00187793427230046	0.986693892330098	1.5083841774431	0.0133148497654704	0.0147941425698435	yes	0.0187865364928346	pos	yes
liver	Labelled in injury	Cre -ve	Ccdc157	0.0398190597633055	0.000659961812401084	7.96274178670827	13.264689382932	3.64767665472714e-06	6.86213889285425e-06	yes	0.0391590979509045	pos	yes
liver	Labelled in injury	Cre -ve	Ccdc158	0.0237569657842512	0	0.518136846769562	0.429277695347986	1.55034687117566e-05	2.09784217260506e-05	yes	0.0237569657842512	pos	yes
liver	Labelled in injury	Cre -ve	Ccdc159	0.0403357347098945	0.00762491883596942	1.11198251577263	1.60118898654849	0.000756711414796727	0.000884936803344751	yes	0.0327108158739251	pos	yes
liver	Labelled in injury	Cre -ve	Ccdc162	0.0364494633615819	0.00105633802816901	2.36398052859279	3.91484519327219	3.95422696888601e-06	7.19438965018678e-06	yes	0.0353931253334129	pos	yes
liver	Labelled in injury	Cre -ve	Ccdc163	0.023245300995279	0	4.32071379478838	4.7322644750286	1.53546632493755e-08	4.54875420445556e-07	yes	0.023245300995279	pos	yes
liver	Labelled in injury	Cre -ve	Ccdc166	0.0281521539129078	0.000446927374301674	3.50836904084455	2.26491389230324	3.62514730374937e-05	4.61083004145047e-05	yes	0.0277052265386061	pos	yes
liver	Labelled in injury	Cre -ve	Ccdc167	0.0309270197793351	0.00139175315177403	12.4485808009879	13.3624056647998	4.58631906999291e-07	2.3018521875395e-06	yes	0.029535266627561	pos	yes
liver	Labelled in injury	Cre -ve	Ccdc17	0.0300832557486231	0.00298771522634968	2.73855021517865	2.2794702661055	5.63164915748408e-05	7.02499932281757e-05	yes	0.0270955405222734	pos	yes
liver	Labelled in injury	Cre -ve	Ccdc171	0.05000317288998	0	1.74289476903469	1.48316326407731	1.84354818795131e-06	4.63015679947112e-06	yes	0.05000317288998	pos	yes
liver	Labelled in injury	Cre -ve	Ccdc174	0.0343845193929046	0.000214132762312632	12.1341256570481	9.83795483148713	1.64191362084811e-06	4.3595504692768e-06	yes	0.034170386630592	pos	yes
liver	Labelled in injury	Cre -ve	Ccdc181	0.0293934884271598	0.0015517586260177	6.45574485316707	5.12399090754954	6.00285764265664e-06	9.53832623861213e-06	yes	0.0278417298011421	pos	yes
liver	Labelled in injury	Cre -ve	Ccdc186	0.0381274190153004	0.000173210161662816	7.64420912951644	7.7247353606751	5.73889300161092e-07	2.58191197516475e-06	yes	0.0379542088536376	pos	yes
liver	Labelled in injury	Cre -ve	Ccdc191	0.0406486494037572	0.000135685210312074	2.53525302687629	2.50548373091339	1.16158475187964e-06	3.66846353711328e-06	yes	0.0405129641934451	pos	yes
liver	Labelled in injury	Cre -ve	Ccdc22	0.0350897675675403	0.000218749333062962	12.6810654163511	7.4277928819944	1.70878442429475e-07	1.39883757206548e-06	yes	0.0348710182344774	pos	yes
liver	Labelled in injury	Cre -ve	Ccdc25	0.0354087251817863	0.000458622317993146	125.759243637113	97.0200442572255	5.72361813660252e-06	9.22946684166737e-06	yes	0.0349501028637932	pos	yes
liver	Labelled in injury	Cre -ve	Ccdc28a	0.0414883381893423	0.000436110449965046	12.2236376782216	15.2508349033544	4.60222774890004e-06	7.94835335450891e-06	yes	0.0410522277393773	pos	yes
liver	Labelled in injury	Cre -ve	Ccdc28b	0.0264852107702684	0	7.24598592089052	5.12584491559891	5.74360008904689e-07	2.5824320584214e-06	yes	0.0264852107702684	pos	yes
liver	Labelled in injury	Cre -ve	Ccdc3	0.001322002147005	0	4.84073303254346	2.82246112753707	0.0114564778957536	0.0127689044970422	yes	0.001322002147005	pos	yes
liver	Labelled in injury	Cre -ve	Ccdc30	0.0392512259014314	0.000255972696245732	6.18645194794842	5.73494809532444	1.87252323543984e-08	4.94314495047619e-07	yes	0.0389952532051857	pos	yes
liver	Labelled in injury	Cre -ve	Ccdc32	0.0319865075200724	0.000115440115440114	11.9625592005651	8.05955606013359	1.75772599390968e-07	1.42170387329441e-06	yes	0.0318710674046323	pos	yes
liver	Labelled in injury	Cre -ve	Ccdc34	0.0279252845093425	0	12.295118922903	3.15279020320197	2.79648481664337e-07	1.79572947025691e-06	yes	0.0279252845093425	pos	yes
liver	Labelled in injury	Cre -ve	Ccdc43	0.0349266697158705	0.000598998745660586	11.7709618893758	8.6139694611286	5.72472307578194e-07	2.57887765481138e-06	yes	0.0343276709702099	pos	yes
liver	Labelled in injury	Cre -ve	Ccdc47	0.0407717018572612	0.00139384449997213	66.2906909151056	79.0994735365349	6.9523558046112e-07	2.86006910016782e-06	yes	0.0393778573572891	pos	yes
liver	Labelled in injury	Cre -ve	Ccdc50	0.035980767074783	0.00081448969976364	39.8416300212164	27.4942736448725	6.80854692576471e-07	2.8289512805316e-06	yes	0.0351662773750194	pos	yes
liver	Labelled in injury	Cre -ve	Ccdc51	0.0382899461262431	0.00050370179503184	7.71171014024381	7.20099665461653	1.421813972661e-07	1.26750330760827e-06	yes	0.0377862443312113	pos	yes
liver	Labelled in injury	Cre -ve	Ccdc57	0.037959321177137	0	1.62608704124294	1.32167051765791	3.72336271454521e-05	4.72883757959287e-05	yes	0.037959321177137	pos	yes
liver	Labelled in injury	Cre -ve	Ccdc58	0.0472472709202765	0.00111176291849146	46.715512277554	54.0707393900328	4.64218794459922e-07	2.30707839058193e-06	yes	0.046135508001785	pos	yes
liver	Labelled in injury	Cre -ve	Ccdc59	0.0365471064969306	0.000472470773373576	24.0864005631784	14.7839542324592	9.92444030150772e-07	3.41592560928696e-06	yes	0.036074635723557	pos	yes
liver	Labelled in injury	Cre -ve	Ccdc6	0.0394432199510411	0.000817747127025468	26.4422436687945	26.486929914296	6.6206945680114e-06	1.02800102655127e-05	yes	0.0386254728240156	pos	yes
liver	Labelled in injury	Cre -ve	Ccdc61	0.0362087719300067	0.00106477373558118	3.80908194128333	2.5732175058089	1.73053188716811e-05	2.31949922068604e-05	yes	0.0351439981944255	pos	yes
liver	Labelled in injury	Cre -ve	Ccdc66	0.0442086658295297	0.00064717601189663	9.40985447533522	4.00021973590667	1.81562992357452e-05	2.42130371130514e-05	yes	0.0435614898176331	pos	yes
liver	Labelled in injury	Cre -ve	Ccdc68	0.00719786036557613	0.000269179004037684	3.20144447817897	1.30298446227188	0.00517222521131228	0.0058547416874821	yes	0.00692868136153845	pos	yes
liver	Labelled in injury	Cre -ve	Ccdc69	0.00325661043311797	0	0.621858626642106	0.326652918788731	0.121910880215592	0.129637401301277	no	0.00325661043311797	pos	no
liver	Labelled in injury	Cre -ve	Ccdc71	0.0381985141513739	0.000746866081958046	17.3531976408391	15.2586696922165	2.93067392534018e-06	6.00267521068706e-06	yes	0.0374516480694158	pos	yes
liver	Labelled in injury	Cre -ve	Ccdc71l	0.0339898987003231	6.086427267194e-05	12.0158927041213	5.85273633799216	1.08493754978789e-07	1.11295980421606e-06	yes	0.0339290344276512	pos	yes
liver	Labelled in injury	Cre -ve	Ccdc73	0.0332190938701222	0.000452488687782804	4.63916374428984	2.77314875966819	9.58114826565964e-06	1.37968988088427e-05	yes	0.0327666051823394	pos	yes
liver	Labelled in injury	Cre -ve	Ccdc77	0.0323325224819636	0.000151630022744502	7.19459786155536	4.26085050120689	1.30878988479883e-05	1.80588690379865e-05	yes	0.0321808924592191	pos	yes
liver	Labelled in injury	Cre -ve	Ccdc8	0.000578703703703703	0	1.866100606238	0.599449072563556	0.389156814704841	0.401008303859205	no	0.000578703703703703	pos	no
liver	Labelled in injury	Cre -ve	Ccdc80	0.000863192855743292	0.000446979484236242	12.3423447810155	3.87905086548723	0.148515204165258	0.157173214764292	no	0.00041621337150705	pos	no
liver	Labelled in injury	Cre -ve	Ccdc82	0.0155498764216959	0.000118729593351142	5.98071460806785	3.57552346958384	5.39811989078839e-07	2.49070069657929e-06	yes	0.0154311468283447	pos	yes
liver	Labelled in injury	Cre -ve	Ccdc84	0.0521995844526967	0.00054895309860468	20.8872632535614	25.5431075428645	1.37465344638403e-05	1.88353809115904e-05	yes	0.051650631354092	pos	yes
liver	Labelled in injury	Cre -ve	Ccdc85c	0.0442021455568159	0.000996810533092698	15.8133005528486	15.7144661004193	5.48816104077108e-06	8.96129887903921e-06	yes	0.0432053350237232	pos	yes
liver	Labelled in injury	Cre -ve	Ccdc86	0.0395230748348247	0.00060486681883367	25.6031804771277	14.8688871076616	2.60287732734792e-06	5.59972601985605e-06	yes	0.038918208015991	pos	yes
liver	Labelled in injury	Cre -ve	Ccdc88a	0.00653084900778646	0	3.35217010205756	1.13366952578552	0.00094149336315198	0.00109713294332289	yes	0.00653084900778646	pos	yes
liver	Labelled in injury	Cre -ve	Ccdc88b	0.00254730713245997	0	2.11856551904854	0.736858914996217	0.344944196244037	0.356686124459383	no	0.00254730713245997	pos	no
liver	Labelled in injury	Cre -ve	Ccdc88c	0.0143855130396776	0	2.60807422925681	1.71395789369903	0.000237693320715645	0.000284079899885917	yes	0.0143855130396776	pos	yes
liver	Labelled in injury	Cre -ve	Ccdc9	0.036142965463616	0.000551234276467582	12.4540454399666	11.2483412232278	2.00466218542572e-06	4.84965367580665e-06	yes	0.0355917311871484	pos	yes
liver	Labelled in injury	Cre -ve	Ccdc90b	0.0331920007072934	0.000506407665637598	9.02738163268122	6.36291037570707	3.5404733897652e-06	6.75223209029745e-06	yes	0.0326855930416558	pos	yes
liver	Labelled in injury	Cre -ve	Ccdc91	0.0367768456197256	0.00144928793582171	19.604892366639	18.8913218114775	1.29312768695846e-09	2.13152031358289e-07	yes	0.0353275576839039	pos	yes
liver	Labelled in injury	Cre -ve	Ccdc93	0.0341829270587683	0.000546388734722638	8.28970135080121	8.22304296152878	7.93603987630372e-07	3.05720751844578e-06	yes	0.0336365383240457	pos	yes
liver	Labelled in injury	Cre -ve	Ccdc94	0.0413308765759106	0	1.35555094348282	0.878375342395235	9.92362310946604e-05	0.000121328568800969	yes	0.0413308765759106	pos	yes
liver	Labelled in injury	Cre -ve	Ccdc97	0.0391667065635154	0.00064698380268029	21.1822108125082	16.1555768948306	3.05477667902371e-06	6.16880549190779e-06	yes	0.0385197227608351	pos	yes
liver	Labelled in injury	Cre -ve	Cchcr1	0.0250513421509817	0	2.69565495136663	1.14180554245613	2.84948590139714e-06	5.90470879071934e-06	yes	0.0250513421509817	pos	yes
liver	Labelled in injury	Cre -ve	Ccl19	0	0	0.54196757185668	0.701911238582905	1	1	no	0	zero	no
liver	Labelled in injury	Cre -ve	Ccl2	0.0218010720423645	0	28.6703633699682	1.93676703770384	3.10224549888726e-06	6.22955034980971e-06	yes	0.0218010720423645	pos	yes
liver	Labelled in injury	Cre -ve	Ccl21a	0.00294117647058823	0	0.683843089283678	1.12590089785596	0.222865649257438	0.23338432544746	no	0.00294117647058823	pos	no
liver	Labelled in injury	Cre -ve	Ccl24	0.000735009735152412	0.00182363249802068	6.98887168145455	3.30735771670309	0.704085139432171	0.71697551274229	no	-0.00108862276286827	neg	no
liver	Labelled in injury	Cre -ve	Ccl25	0.0334363956684262	0.000865137576142702	8.72461182660629	7.68705576893403	9.4653238790209e-07	3.32784019692225e-06	yes	0.0325712580922835	pos	yes
liver	Labelled in injury	Cre -ve	Ccl27a	0.0484647661133682	0.00176599914318707	11.2621468253754	12.0814339533411	5.13226874578099e-07	2.42686978231204e-06	yes	0.0466987669701811	pos	yes
liver	Labelled in injury	Cre -ve	Ccl3	0.00128218351013892	0	1.81470083723948	0.476919413899987	0.144109432856768	0.152669768797033	no	0.00128218351013892	pos	no
liver	Labelled in injury	Cre -ve	Ccl5	0.0164706055154213	0	4.35832785113091	1.68651088379589	7.78085564186336e-05	9.58521466156327e-05	yes	0.0164706055154213	pos	yes
liver	Labelled in injury	Cre -ve	Ccl6	0.00119937017849896	0.000215712566189266	157.391628208661	40.9626913748177	2.2016348553207e-05	2.89393699931601e-05	yes	0.000983657612309694	pos	yes
liver	Labelled in injury	Cre -ve	Ccl9	0.0313234480117997	0.00134866691059312	104.423949216085	125.963689924072	8.71869019095365e-07	3.1916729833726e-06	yes	0.0299747811012066	pos	yes
liver	Labelled in injury	Cre -ve	Ccm2	0.0440308968052873	0.000901973032403572	17.0597349401867	13.1641862565347	3.1854382244783e-07	1.91993186602525e-06	yes	0.0431289237728837	pos	yes
liver	Labelled in injury	Cre -ve	Ccm2l	0.00481015114933631	0	3.17576810472569	1.84005689212702	0.00711877042641659	0.00800976746389992	yes	0.00481015114933631	pos	yes
liver	Labelled in injury	Cre -ve	Ccnc	0.037299105578998	0.00193282829950886	17.016847578557	17.8530382120913	4.11077189994678e-07	2.19200322871932e-06	yes	0.0353662772794892	pos	yes
liver	Labelled in injury	Cre -ve	Ccnd1	0.0233667437357701	0.000601960625059594	69.3877143739253	29.0580668238838	1.53767015029957e-06	4.20485380657809e-06	yes	0.0227647831107105	pos	yes
liver	Labelled in injury	Cre -ve	Ccnd2	0.00102561468681075	0.000391429936711418	60.1587932145706	25.8181844525073	0.0400006506562115	0.0436094089003234	yes	0.000634184750099332	pos	yes
liver	Labelled in injury	Cre -ve	Ccnd3	0.0275999405041441	0.000466504412850638	58.6406468831524	37.2331281911666	2.11371117187374e-06	4.97048567270154e-06	yes	0.0271334360912934	pos	yes
liver	Labelled in injury	Cre -ve	Ccndbp1	0.0441232159627603	0.00179770706714489	17.4435044075623	11.5251022022295	1.16762338083716e-05	1.63567022211884e-05	yes	0.0423255088956154	pos	yes
liver	Labelled in injury	Cre -ve	Ccne1	0.0257950192423208	0.00113475177304964	3.42361247377833	0.880536077050455	0.00105810681053283	0.00123031682503823	yes	0.0246602674692711	pos	yes
liver	Labelled in injury	Cre -ve	Ccne2	0.0314425980648876	0	1.73770448921354	0.271321193845018	0.000469095078454641	0.00055326325254753	yes	0.0314425980648876	pos	yes
liver	Labelled in injury	Cre -ve	Ccnf	0.0511403436277497	0.00026294576127057	28.3497009751446	26.1103231196723	3.78589017252376e-06	7.01916715243713e-06	yes	0.0508773978664791	pos	yes
liver	Labelled in injury	Cre -ve	Ccng1	0.0525223960289286	0.000815968915563238	135.13457251116	28.2173276529093	5.04293155639685e-07	2.40037035125382e-06	yes	0.0517064271133653	pos	yes
liver	Labelled in injury	Cre -ve	Ccng2	0.0400994312970012	0.000322027285030224	10.8322815653836	9.60454302545061	6.76416040313964e-07	2.82011016489221e-06	yes	0.039777404011971	pos	yes
liver	Labelled in injury	Cre -ve	Ccnh	0.0419305374566136	0.000757494407466854	38.1580134482505	28.6266441874263	1.02885096491894e-06	3.47736781456095e-06	yes	0.0411730430491468	pos	yes
liver	Labelled in injury	Cre -ve	Ccni	0.0414442058757638	0.00295235472607767	149.544187659979	165.639578993467	6.87213476528284e-07	2.84087413975385e-06	yes	0.0384918511496861	pos	yes
liver	Labelled in injury	Cre -ve	Ccnj	0.0476070839364349	0	3.56367465149243	1.67482695150472	1.49285474215487e-06	4.14224683694499e-06	yes	0.0476070839364349	pos	yes
liver	Labelled in injury	Cre -ve	Ccnk	0.0453589026899567	0.000217991810836186	32.1322686798841	21.5265002598599	5.86063205527339e-06	9.38727725655625e-06	yes	0.0451409108791205	pos	yes
liver	Labelled in injury	Cre -ve	Ccnl1	0.0406254037812886	0.000251632329430938	37.0234246486678	35.6748439000301	1.44016334804384e-05	1.9624823517756e-05	yes	0.0403737714518577	pos	yes
liver	Labelled in injury	Cre -ve	Ccnl2	0.0483149293857786	0.000697172760107724	90.8882996716525	83.7503703607465	2.06496292989273e-06	4.91041719894846e-06	yes	0.0476177566256709	pos	yes
liver	Labelled in injury	Cre -ve	Ccnt1	0.0461222460965068	0.000659787315569565	55.6574459609011	47.5687215922279	5.30144967247152e-06	8.74434102374753e-06	yes	0.0454624587809372	pos	yes
liver	Labelled in injury	Cre -ve	Ccnt2	0.0395124119723437	0.00013059054867731	25.0737148676013	19.6956192962582	1.2179913836256e-06	3.75796711198855e-06	yes	0.0393818214236664	pos	yes
liver	Labelled in injury	Cre -ve	Ccny	0.037807794293997	0.00171312649504877	44.6164098602193	34.8690956900375	4.92277906470376e-08	7.59444583021619e-07	yes	0.0360946677989482	pos	yes
liver	Labelled in injury	Cre -ve	Ccnyl1	0.026539174051876	0.000414355119777648	6.31696979748398	3.88312463533646	3.47527876470393e-06	6.67944957594855e-06	yes	0.0261248189320983	pos	yes
liver	Labelled in injury	Cre -ve	Ccp110	0.0450961218772421	0	3.79220461018977	1.10492228703489	3.61678938761682e-07	2.05198470100421e-06	yes	0.0450961218772421	pos	yes
liver	Labelled in injury	Cre -ve	Ccpg1,Gm44503	0.0386509596499897	0.00207350197031756	50.7109257874773	74.8653283249637	7.49997575013224e-07	2.97289959688776e-06	yes	0.0365774576796721	pos	yes
liver	Labelled in injury	Cre -ve	Ccpg1os	0.0476242593213093	0.00168292724870076	6.02133577220292	7.99049152843798	6.77436284937107e-06	1.04506729822934e-05	yes	0.0459413320726085	pos	yes
liver	Labelled in injury	Cre -ve	Ccr2	0.00153580099168652	0	13.2608026063656	0.892672199712663	0.0361571112268498	0.0395039709260254	yes	0.00153580099168652	pos	yes
liver	Labelled in injury	Cre -ve	Ccr5	0.000884839029283172	0	19.7134824411257	10.5702975024118	0.00015573479336228	0.000187859528416116	yes	0.000884839029283172	pos	yes
liver	Labelled in injury	Cre -ve	Ccrl2	0.00276182601835882	0	2.40519998847751	1.2996910909717	0.0388116479804573	0.0423320813081975	yes	0.00276182601835882	pos	yes
liver	Labelled in injury	Cre -ve	Ccs	0.0444389447222639	0.0022799263578151	113.216486316141	166.867141734784	8.88400329841741e-07	3.22263383496195e-06	yes	0.0421590183644488	pos	yes
liver	Labelled in injury	Cre -ve	Ccser2	0.0423935976323985	0.000449614570727008	31.5831434613257	28.1495271799285	3.49763962958187e-06	6.70835275199759e-06	yes	0.0419439830616715	pos	yes
liver	Labelled in injury	Cre -ve	Cct2	0.0426279517851408	0.00188669903743742	109.422982780021	87.7287795665399	5.5594296231176e-07	2.53251354671636e-06	yes	0.0407412527477034	pos	yes
liver	Labelled in injury	Cre -ve	Cct3	0.0400784955135592	0.00119451813166246	121.513704367043	108.740835534999	9.58460259373051e-07	3.35501838624165e-06	yes	0.0388839773818968	pos	yes
liver	Labelled in injury	Cre -ve	Cct4	0.0429291867811089	0.00123348429406348	102.578004104835	86.1837139172376	8.73781390899443e-07	3.1916729833726e-06	yes	0.0416957024870454	pos	yes
liver	Labelled in injury	Cre -ve	Cct5	0.0364557378604865	0.0019819441179974	142.87717300114	99.2834881617689	2.29543090234738e-07	1.62742145370171e-06	yes	0.0344737937424891	pos	yes
liver	Labelled in injury	Cre -ve	Cct7	0.0388557751360908	0.00188017854754506	123.23866646044	101.305113701956	2.11201268219399e-07	1.5703113904343e-06	yes	0.0369755965885457	pos	yes
liver	Labelled in injury	Cre -ve	Cct8	0.0378555355138643	0.00131260037333275	205.010661512419	173.194022802671	3.4688463567838e-07	2.01358011845276e-06	yes	0.0365429351405315	pos	yes
liver	Labelled in injury	Cre -ve	Ccz1	0.0371189977194342	0.00212304021680145	22.1212172807994	21.946591035169	5.08468553226084e-07	2.41373945707207e-06	yes	0.0349959575026327	pos	yes
liver	Labelled in injury	Cre -ve	Cd14	0.033546269248257	7.0771408351026e-05	27.9762722341355	4.29094303631075	1.97381877902523e-06	4.806922383865e-06	yes	0.033475497839906	pos	yes
liver	Labelled in injury	Cre -ve	Cd151	0.031975800743637	0.00274864899834194	103.117372694279	41.638719046415	1.78954878315929e-08	4.8175100198369e-07	yes	0.029227151745295	pos	yes
liver	Labelled in injury	Cre -ve	Cd163	0.00076948497752155	0.00028062654279046	46.6154291977867	18.8922716247484	0.023970344126677	0.0263593718341656	yes	0.00048885843473109	pos	yes
liver	Labelled in injury	Cre -ve	Cd164	0.0476942266652602	0.00228500156208712	244.884328669133	297.011842884285	2.80879172873887e-07	1.79600483190384e-06	yes	0.045409225103173	pos	yes
liver	Labelled in injury	Cre -ve	Cd180	0.00231841589672122	0.00052219321148825	7.18434555985066	1.99496993305447	0.341326722576297	0.353125599431109	no	0.00179622268523297	pos	no
liver	Labelled in injury	Cre -ve	Cd1d1	0.0452849715507617	0.00257055460970082	133.064330113708	175.3578408292	5.7595463286669e-08	8.1496593426528e-07	yes	0.0427144169410609	pos	yes
liver	Labelled in injury	Cre -ve	Cd200	0	0	1.04857593529661	0.759061563048695	1	1	no	0	zero	no
liver	Labelled in injury	Cre -ve	Cd200r1	0.00139885525243297	0	2.38753845853817	0.515158367583438	0.103598249010918	0.110627708530025	no	0.00139885525243297	pos	no
liver	Labelled in injury	Cre -ve	Cd207	0.00149404112295855	0.00059438310953182	14.4022777342841	8.15713937955946	0.0794500119388317	0.0852970734555711	no	0.00089965801342673	pos	no
liver	Labelled in injury	Cre -ve	Cd22	0	0	1.31862598500698	1.08678687364634	1	1	no	0	zero	no
liver	Labelled in injury	Cre -ve	Cd248	0.000275709953129307	0	5.11926357401155	0.665538143379445	0.551505011616031	0.563722627044967	no	0.000275709953129307	pos	no
liver	Labelled in injury	Cre -ve	Cd24a	0.0208977042109743	0	11.7181175905802	2.16538769325763	0.000655732189378704	0.0007689135347345	yes	0.0208977042109743	pos	yes
liver	Labelled in injury	Cre -ve	Cd27	0	0	0.510299417905411	0.616788643753141	1	1	no	0	zero	no
liver	Labelled in injury	Cre -ve	Cd274	0.0163762538490033	0	1.87753156517103	1.05211782665434	1.51460585902141e-06	4.17180644890608e-06	yes	0.0163762538490033	pos	yes
liver	Labelled in injury	Cre -ve	Cd276	0.0359339640561335	0.00438912312283859	3.69457539524678	2.31422751651885	3.053652866466e-05	3.92244496113279e-05	yes	0.0315448409332949	pos	yes
liver	Labelled in injury	Cre -ve	Cd2ap	0.0382994275213364	0.000789182777205268	54.1700875669293	32.0969220468115	4.05342874537251e-06	7.29964747891522e-06	yes	0.0375102447441311	pos	yes
liver	Labelled in injury	Cre -ve	Cd2bp2	0.0391210833488474	0.000441221976400092	31.6799799154238	15.7755394243466	2.3838472076302e-06	5.32881357253382e-06	yes	0.0386798613724473	pos	yes
liver	Labelled in injury	Cre -ve	Cd300a	0.00130057051029206	0.000241545893719806	17.6186224583991	4.39655140330114	0.00965978240787928	0.0108039490873545	yes	0.00105902461657225	pos	yes
liver	Labelled in injury	Cre -ve	Cd300c2	0.00091302834183487	0.00010958904109589	11.4192230262958	4.2213828565742	0.119425940547804	0.127094826298515	no	0.00080343930073898	pos	no
liver	Labelled in injury	Cre -ve	Cd300e	0.000633585457419895	0	9.45807833257798	2.42839854974353	0.00736874493543842	0.00828414232197281	yes	0.000633585457419895	pos	yes
liver	Labelled in injury	Cre -ve	Cd300lb	0.00125937993943448	0	4.38797930929208	0.899293048656449	0.0358011663583557	0.0391220962959658	yes	0.00125937993943448	pos	yes
liver	Labelled in injury	Cre -ve	Cd300ld	0.00103215095792742	0.000253393322057824	28.7003592738444	15.3944659088537	0.00688517845015764	0.00775051831636358	yes	0.000778757635869596	pos	yes
liver	Labelled in injury	Cre -ve	Cd300lf	0.000734666312727237	0.00031347962382445	9.3075441113602	2.16787631304463	0.146904283633793	0.155535947756908	no	0.000421186688902787	pos	no
liver	Labelled in injury	Cre -ve	Cd300lg	0.000970378339043442	0.000304683316619346	9.66968128558119	14.40481658046	0.17198770260513	0.181289564333082	no	0.000665695022424096	pos	no
liver	Labelled in injury	Cre -ve	Cd302	0.0522449773996152	0.00327542972516799	351.645219020339	302.119912904058	7.85452803978147e-09	3.61600116749305e-07	yes	0.0489695476744472	pos	yes
liver	Labelled in injury	Cre -ve	Cd320	0.036805025102286	0.00117623971955326	5.59421706926458	4.55490770692034	3.33824627835886e-06	6.51545698840808e-06	yes	0.0356287853827327	pos	yes
liver	Labelled in injury	Cre -ve	Cd33	0.000471689001706908	0	2.21177034069214	0.741939313292555	0.201165319571039	0.211149914493307	no	0.000471689001706908	pos	no
liver	Labelled in injury	Cre -ve	Cd34	0.00254436236410369	0.00025	3.27834668755102	1.41007363452594	0.419393117906305	0.431253382510273	no	0.00229436236410369	pos	no
liver	Labelled in injury	Cre -ve	Cd36	0.0107619568638645	0.0017982553921728	44.9885856799743	19.2786704495709	0.00341645225270645	0.00389551669851327	yes	0.00896370147169165	pos	yes
liver	Labelled in injury	Cre -ve	Cd37	0.000229971428128108	0	4.6734495322557	1.55895628148264	0.297283778897473	0.308924561572267	no	0.000229971428128108	pos	no
liver	Labelled in injury	Cre -ve	Cd38	0.000828207908013757	0.000334572138606402	18.8779501194638	11.0088036104769	0.0779095709226971	0.0837096659971221	no	0.000493635769407355	pos	no
liver	Labelled in injury	Cre -ve	Cd3eap	0.0331687335144716	0	18.6250734871691	10.3007325691398	1.35163568426103e-07	1.23739894933041e-06	yes	0.0331687335144716	pos	yes
liver	Labelled in injury	Cre -ve	Cd4	0.0228447254695325	0.00349650349650349	0.312711352836624	0.660054013438015	0.0331188522451555	0.0362364806609395	yes	0.019348221973029	pos	yes
liver	Labelled in injury	Cre -ve	Cd44	0.0100938505210636	0.000140369517266352	49.4810768972028	8.70811540332445	2.96249575733603e-05	3.81399542769748e-05	yes	0.00995348100379723	pos	yes
liver	Labelled in injury	Cre -ve	Cd46	0.0215504902532796	0.00219298245614035	1.2943888358069	0.846608872456973	0.00094434079564205	0.00110024057692164	yes	0.0193575077971393	pos	yes
liver	Labelled in injury	Cre -ve	Cd47	0.0334705278098099	0.00117840969072205	189.731986960577	130.142577889183	3.17523268954798e-07	1.91757607294913e-06	yes	0.0322921181190879	pos	yes
liver	Labelled in injury	Cre -ve	Cd48	0.000286427360876163	0	4.9230966711897	1.6732679412132	0.230683661632437	0.241280927558364	no	0.000286427360876163	pos	no
liver	Labelled in injury	Cre -ve	Cd52	0.0012571782735384	0.00047261237935463	37.1488505746595	11.8363858370081	0.0670183568932784	0.0721986915465662	no	0.00078456589418377	pos	no
liver	Labelled in injury	Cre -ve	Cd53	0.00132398481365125	0.000242068686465658	25.2087966252485	8.33525426499618	0.00014441032685989	0.000174596743571248	yes	0.00108191612718559	pos	yes
liver	Labelled in injury	Cre -ve	Cd55	0.000419843620942393	0.000158082238218082	13.8993024188727	6.50711771864602	0.0429408325058298	0.0467353717613932	yes	0.000261761382724311	pos	yes
liver	Labelled in injury	Cre -ve	Cd59a	0.0388175394370432	0.00202638836033437	232.006724850738	233.734709259395	1.74060492468636e-08	4.76456372755157e-07	yes	0.0367911510767089	pos	yes
liver	Labelled in injury	Cre -ve	Cd59b	0.0364450891102389	0.00082495564754583	1.35242608181155	1.52337906524559	1.57797644621157e-05	2.12978737853774e-05	yes	0.0356201334626931	pos	yes
liver	Labelled in injury	Cre -ve	Cd5l	0.00101466968357478	0.000418645715252601	161.886364959057	75.4584939960554	0.0055170677764247	0.00623697471783102	yes	0.000596023968322179	pos	yes
liver	Labelled in injury	Cre -ve	Cd63	0.0156597087188573	0.00152055701715014	106.456432644	12.7117228393282	1.15897134820856e-06	3.66392581616571e-06	yes	0.0141391517017072	pos	yes
liver	Labelled in injury	Cre -ve	Cd68	0.0138073022002443	0.000328576139835032	71.0774240790652	9.31251248066886	1.17689608024872e-06	3.68623583273584e-06	yes	0.0134787260604093	pos	yes
liver	Labelled in injury	Cre -ve	Cd7	0	0	0.362325902534172	0.463375300553993	1	1	no	0	zero	no
liver	Labelled in injury	Cre -ve	Cd72	0.000218936453448388	0	5.75410249972287	2.32475144315068	0.264857860278218	0.276100436118869	no	0.000218936453448388	pos	no
liver	Labelled in injury	Cre -ve	Cd74	0.000838716519876957	0.000314685851667978	41.7250744446124	49.5522451606145	0.0146561329567775	0.0162621930721904	yes	0.000524030668208979	pos	yes
liver	Labelled in injury	Cre -ve	Cd81	0.0442571525694001	0.00240732027178085	407.389606297373	274.942459057183	1.23474818549827e-08	4.24871967445041e-07	yes	0.0418498322976193	pos	yes
liver	Labelled in injury	Cre -ve	Cd82	0.0335684778811561	0.00094747199506341	16.6512524651212	18.9856795197024	1.08568482837521e-06	3.55863855543807e-06	yes	0.0326210058860927	pos	yes
liver	Labelled in injury	Cre -ve	Cd83	0.00528478419572352	0	1.47239465118315	1.06346088686262	0.00910905720966948	0.0102011056238838	yes	0.00528478419572352	pos	yes
liver	Labelled in injury	Cre -ve	Cd84	0.00100545261609826	0	15.9687463432373	5.86609518812629	0.0046168625226166	0.00523924002124025	yes	0.00100545261609826	pos	yes
liver	Labelled in injury	Cre -ve	Cd86	0.00053964111380379	0.000613861951316968	6.01264224386236	2.61060913743929	0.771707851137222	0.784262751101494	no	-7.4220837513178e-05	neg	no
liver	Labelled in injury	Cre -ve	Cd8b1	0.00345591324806803	0	1.72605830361786	0.554142578662933	0.0224481469336131	0.0247256422640692	yes	0.00345591324806803	pos	yes
liver	Labelled in injury	Cre -ve	Cd9	0.0449764256390215	0.00271027975981238	56.4811184356636	18.8722491325519	9.89797130435854e-07	3.41163521387638e-06	yes	0.0422661458792091	pos	yes
liver	Labelled in injury	Cre -ve	Cd93	0.00100186659680694	7.6583623609184e-05	129.177771891624	17.1252481458043	2.11398639438053e-05	2.78654564115888e-05	yes	0.000925282973197756	pos	yes
liver	Labelled in injury	Cre -ve	Cd99l2	0.0343946627900219	0.0012873248954716	26.0389240189512	21.2264178394179	2.05371748848252e-08	5.09497611552047e-07	yes	0.0331073378945503	pos	yes
liver	Labelled in injury	Cre -ve	Cda	0.0502142714223574	0.000709993325501052	35.7491469639107	18.7537083117696	5.79338094189154e-06	9.31359846362825e-06	yes	0.0495042780968563	pos	yes
liver	Labelled in injury	Cre -ve	Cdadc1	0.039809375859171	0.00216021073247462	46.0438358246153	47.8823982898493	7.37894787806263e-07	2.94756298820308e-06	yes	0.0376491651266964	pos	yes
liver	Labelled in injury	Cre -ve	Cdan1	0.0355694671842444	0.000301204819277108	6.23679889004084	3.57192622465748	5.16462626786376e-06	8.59782869602958e-06	yes	0.0352682623649673	pos	yes
liver	Labelled in injury	Cre -ve	Cdc123	0.0471419031673538	0.00216719967126169	71.1359719485988	51.8862891439775	5.19753674893407e-07	2.44108711578211e-06	yes	0.0449747034960921	pos	yes
liver	Labelled in injury	Cre -ve	Cdc14a	0.0222884464286139	0	0.830097799972605	0.235645492475168	0.00130179473160877	0.00150948706575216	yes	0.0222884464286139	pos	yes
liver	Labelled in injury	Cre -ve	Cdc14b	0.0483349015321875	0.000516896923253123	37.6185718518497	57.867439389507	4.44533995313222e-06	7.76325246868868e-06	yes	0.0478180046089343	pos	yes
liver	Labelled in injury	Cre -ve	Cdc16	0.0375904124677714	0.000438612073463118	17.9539373192047	11.6640107735164	2.63252229965522e-06	5.62772097790457e-06	yes	0.0371518003943083	pos	yes
liver	Labelled in injury	Cre -ve	Cdc20	0.0162324690499255	0	4.93056777916092	0.441784398228595	0.0159113718010242	0.0176292905137598	yes	0.0162324690499255	pos	yes
liver	Labelled in injury	Cre -ve	Cdc23	0.030646373886747	0.00021079802269428	10.3068895374548	7.12902341090723	1.84480159830282e-06	4.63044060765024e-06	yes	0.0304355758640527	pos	yes
liver	Labelled in injury	Cre -ve	Cdc25a	0.0237278406427783	0	7.37201912657554	4.92912489430461	1.13733924819433e-07	1.13930340314598e-06	yes	0.0237278406427783	pos	yes
liver	Labelled in injury	Cre -ve	Cdc25b	0.00876091357804315	0	2.36121101028274	0.616443188044861	0.00536092841848758	0.0060627118248628	yes	0.00876091357804315	pos	yes
liver	Labelled in injury	Cre -ve	Cdc26	0.0400665152590664	0.0009780489279573	28.264691716884	23.2901278287153	1.85219886040953e-05	2.46575238455174e-05	yes	0.0390884663311091	pos	yes
liver	Labelled in injury	Cre -ve	Cdc27	0.0374871057036592	0.000515547589879884	17.2907701147029	11.6405826842924	1.19581906313992e-06	3.72495044622895e-06	yes	0.0369715581137793	pos	yes
liver	Labelled in injury	Cre -ve	Cdc34	0.0453797704303138	0.00198399499218528	127.111022464348	100.398163564821	3.31348857317398e-08	6.43709008606646e-07	yes	0.0433957754381285	pos	yes
liver	Labelled in injury	Cre -ve	Cdc34b	0.0697382997999395	0.0145977810895844	0.552416987294134	0.616022691782369	0.00608919875996153	0.00687164444090155	yes	0.0551405187103551	pos	yes
liver	Labelled in injury	Cre -ve	Cdc37	0.0352861319148149	0.00258093846237035	76.0748990368585	44.5302631980688	3.36969468056054e-08	6.43709008606646e-07	yes	0.0327051934524446	pos	yes
liver	Labelled in injury	Cre -ve	Cdc37l1	0.0368253504577573	0.00153352597625488	36.5304700693079	36.3555828036628	2.54136289593655e-06	5.52650206306412e-06	yes	0.0352918244815025	pos	yes
liver	Labelled in injury	Cre -ve	Cdc40	0.0366246258300502	0.000285465630418118	10.9095471893198	8.67797731201617	1.46225446570353e-06	4.10030424648588e-06	yes	0.0363391601996321	pos	yes
liver	Labelled in injury	Cre -ve	Cdc42	0.0371343019521756	0.00216615861931735	365.306764091369	204.478283775379	4.51036751624589e-07	2.28549372808838e-06	yes	0.0349681433328583	pos	yes
liver	Labelled in injury	Cre -ve	Cdc42bpa	0.0347063775674164	0.000695303696351692	20.076579790401	15.0533290674722	2.56878136580262e-07	1.71570136040103e-06	yes	0.0340110738710647	pos	yes
liver	Labelled in injury	Cre -ve	Cdc42bpb	0.0378821004859432	0.00085653427921226	24.0915251540455	22.4814401683291	2.32233353740152e-06	5.24635475131452e-06	yes	0.037025566206731	pos	yes
liver	Labelled in injury	Cre -ve	Cdc42bpg	0.0439226518999501	0.00034592329983861	13.3691877082503	7.22273616306048	4.26357623522692e-07	2.23765758854267e-06	yes	0.0435767286001115	pos	yes
liver	Labelled in injury	Cre -ve	Cdc42ep1	0.027561782930531	0.000278776043038914	15.2194406960112	9.69450091345366	4.49556315543638e-05	5.66467930033832e-05	yes	0.0272830068874921	pos	yes
liver	Labelled in injury	Cre -ve	Cdc42ep2	0.00153652432623426	0.00147566609457417	8.29195301151027	4.29457568021638	0.849778888347114	0.86216530392772	no	6.085823166009e-05	pos	no
liver	Labelled in injury	Cre -ve	Cdc42ep3	0.000760727362697703	0.000138312586445366	6.17937593314959	3.81955355238024	0.0413986817181299	0.0451133782437413	yes	0.000622414776252337	pos	yes
liver	Labelled in injury	Cre -ve	Cdc42ep4	0.0399052802857952	0.00039277740084809	61.3579806480712	53.0239630632977	3.22347438366281e-06	6.37036139011467e-06	yes	0.0395125028849471	pos	yes
liver	Labelled in injury	Cre -ve	Cdc42se1	0.0315823995175979	0.000151294485912328	31.0589733116184	14.326924786681	1.69815849325822e-06	4.42371013823318e-06	yes	0.0314311050316855	pos	yes
liver	Labelled in injury	Cre -ve	Cdc42se2	0.025169762041069	0.000277221659653554	14.9248494016248	7.95122035960247	1.501298721891e-05	2.03667666013524e-05	yes	0.0248925403814155	pos	yes
liver	Labelled in injury	Cre -ve	Cdc45	0.0189122906627425	0	1.60498672838344	0.310977410195243	0.00350655771939667	0.00399601268406501	yes	0.0189122906627425	pos	yes
liver	Labelled in injury	Cre -ve	Cdc5l	0.0394004037219184	0.000574755703061462	21.6827525709616	17.3785012238229	6.17692849879955e-06	9.73491603621133e-06	yes	0.038825648018857	pos	yes
liver	Labelled in injury	Cre -ve	Cdc73	0.0378370547110392	0.000508080135061454	17.6212793220372	15.4301123392018	3.57112363388855e-07	2.04081718068064e-06	yes	0.0373289745759778	pos	yes
liver	Labelled in injury	Cre -ve	Cdca3	0.0167390310789329	0	5.68091442965711	0.989715515223715	0.00252072480754413	0.00289205508907366	yes	0.0167390310789329	pos	yes
liver	Labelled in injury	Cre -ve	Cdca4	0.0203444731386706	0	8.33110517572067	3.88330091193408	6.61488062889898e-07	2.79583139974388e-06	yes	0.0203444731386706	pos	yes
liver	Labelled in injury	Cre -ve	Cdca7	0.0160992601416951	0	2.84964831113037	1.05347268668387	0.000225239193432885	0.000269618574607505	yes	0.0160992601416951	pos	yes
liver	Labelled in injury	Cre -ve	Cdca7l	0.00330010977947879	0	1.93889238490195	0.427632674281165	0.174692130795342	0.184044702060029	no	0.00330010977947879	pos	no
liver	Labelled in injury	Cre -ve	Cdca8	0.0201862151899465	0	4.13583061454177	0.368409923795297	8.16167204854548e-05	0.000100310086997611	yes	0.0201862151899465	pos	yes
liver	Labelled in injury	Cre -ve	Cdcp1	0.0409813312038344	0.000166805671392826	5.03428367102888	3.94817430269957	2.15273604265109e-07	1.58016839724028e-06	yes	0.0408145255324416	pos	yes
liver	Labelled in injury	Cre -ve	Cdh1	0.0474207621697742	0.00123369935680582	125.444357390733	91.8922340807614	8.29313471884463e-07	3.11097454896312e-06	yes	0.0461870628129684	pos	yes
liver	Labelled in injury	Cre -ve	Cdh13	0	0.000240384615384614	3.78753265979132	2.98431069567779	0.167092542137413	0.176251667455475	no	-0.000240384615384614	neg	no
liver	Labelled in injury	Cre -ve	Cdh2	0.0335498754303715	0.000683127639107604	182.327745890857	210.520264039833	1.4777539938751e-06	4.11817007535863e-06	yes	0.0328667477912639	pos	yes
liver	Labelled in injury	Cre -ve	Cdh4	0.000315656565656565	0	1.86207825037172	0.714372126249567	0.448861575671375	0.460816085398484	no	0.000315656565656565	pos	no
liver	Labelled in injury	Cre -ve	Cdh5	0.00087235210049898	0.000125785073365278	34.7114378180902	11.0478526801875	0.000303431550331417	0.000360876754011618	yes	0.000746567027133702	pos	yes
liver	Labelled in injury	Cre -ve	Cdhr5	0.0395841386981406	0.00244204533669565	65.0935562778904	91.4230405853706	7.7008301960876e-08	9.40170781628443e-07	yes	0.037142093361445	pos	yes
liver	Labelled in injury	Cre -ve	Cdip1	0.0505273441538977	0.000638148836981143	98.5708983168539	82.0399019135621	1.14257817108615e-05	1.60519766248875e-05	yes	0.0498891953169166	pos	yes
liver	Labelled in injury	Cre -ve	Cdipt	0.0402926259101172	0.00133750758237744	71.2635690892849	50.289918906351	2.20590578584506e-06	5.09579715102953e-06	yes	0.0389551183277398	pos	yes
liver	Labelled in injury	Cre -ve	Cdk1	0.00987364687624268	0.000169061707523244	10.8465826369072	0.857325150300069	0.00146544674194589	0.00169650320886171	yes	0.00970458516871944	pos	yes
liver	Labelled in injury	Cre -ve	Cdk10	0.0438848615573554	0.00175621113508802	28.9003457703696	22.4017492530742	3.19564308317366e-07	1.92417836856838e-06	yes	0.0421286504222674	pos	yes
liver	Labelled in injury	Cre -ve	Cdk11b	0.040510038090204	0.00095374850824813	25.2930775769769	16.3176112603094	4.8526587051701e-06	8.23147690957764e-06	yes	0.0395562895819559	pos	yes
liver	Labelled in injury	Cre -ve	Cdk12	0.0377420096001475	0.000187793427230046	4.1317931429081	2.71994641522497	9.26472057922998e-07	3.29381175686334e-06	yes	0.0375542161729175	pos	yes
liver	Labelled in injury	Cre -ve	Cdk13	0.0370908086373778	0.000516931626602894	19.1380666350986	17.0215587983866	2.5451617742374e-06	5.52926976493414e-06	yes	0.0365738770107749	pos	yes
liver	Labelled in injury	Cre -ve	Cdk14	0.00104011862496642	0	5.64779258942281	1.309464209801	0.0507768730917268	0.0550425461538065	no	0.00104011862496642	pos	no
liver	Labelled in injury	Cre -ve	Cdk16	0.0390216119745266	0.000895724640864174	22.436435048367	15.076733505126	1.47151896757539e-06	4.11519626100641e-06	yes	0.0381258873336624	pos	yes
liver	Labelled in injury	Cre -ve	Cdk17	0.0389718303686565	0.000387510342865278	19.575310163289	16.5499597031995	2.95708818584378e-06	6.03456042750261e-06	yes	0.0385843200257912	pos	yes
liver	Labelled in injury	Cre -ve	Cdk18	0.0401619928077579	0.00074001299757152	26.8097140774872	20.7577941298073	1.16378080229067e-05	1.63165458259839e-05	yes	0.0394219798101864	pos	yes
liver	Labelled in injury	Cre -ve	Cdk19	0.0271380070549973	0.00116466379440703	8.7399537616116	6.05102875675444	1.78939071155404e-05	2.38971255974562e-05	yes	0.0259733432605903	pos	yes
liver	Labelled in injury	Cre -ve	Cdk2	0.038251642657651	0.000390454733399008	8.12501414213281	5.09739975915247	8.42870295641112e-06	1.24042564591088e-05	yes	0.037861187924252	pos	yes
liver	Labelled in injury	Cre -ve	Cdk20	0.0395929773640987	0.000994000140228786	11.0970575164614	9.90808603075151	7.08106198917685e-06	1.07993509565748e-05	yes	0.03859897722387	pos	yes
liver	Labelled in injury	Cre -ve	Cdk2ap1	0.0374810642102774	0.000484138314489358	44.4118915848101	30.9651213842327	1.96707224679793e-07	1.52132224525687e-06	yes	0.036996925895788	pos	yes
liver	Labelled in injury	Cre -ve	Cdk2ap2	0.0415907633517028	0.000812769761031078	67.8774530145212	54.0849611808344	9.04368113385291e-06	1.31284805019023e-05	yes	0.0407779935906717	pos	yes
liver	Labelled in injury	Cre -ve	Cdk4	0.0280031378520368	0.00047595586136186	29.5321978645576	17.0306753091829	2.07640143553939e-06	4.9217267332011e-06	yes	0.0275271819906749	pos	yes
liver	Labelled in injury	Cre -ve	Cdk5	0.0303468806853626	0.0019140587370851	11.745633212377	10.975125179562	3.02353805845886e-06	6.12571961063145e-06	yes	0.0284328219482775	pos	yes
liver	Labelled in injury	Cre -ve	Cdk5r1	0.018588068849407	0.00048780487804878	2.29505308785104	1.73001684637469	3.45303126182702e-05	4.40433233511151e-05	yes	0.0181002639713582	pos	yes
liver	Labelled in injury	Cre -ve	Cdk5rap1	0.0376508174644718	0.00147927173493124	12.9700653809152	13.7124564971429	5.9542383272315e-06	9.48581965262973e-06	yes	0.0361715457295406	pos	yes
liver	Labelled in injury	Cre -ve	Cdk5rap2	0.0228559297896479	0.000993377483443708	3.76463171337478	1.45944477621765	0.000388413950234522	0.000459614370294027	yes	0.0218625523062042	pos	yes
liver	Labelled in injury	Cre -ve	Cdk5rap3	0.0438416311473253	0.00129274707013756	41.7991404349419	52.7000043640945	3.71351455985074e-08	6.68708206948996e-07	yes	0.0425488840771877	pos	yes
liver	Labelled in injury	Cre -ve	Cdk6	0.0395404823846548	0.00054648828075813	97.16251550964	58.8992709234247	1.23060220063769e-06	3.77771305593943e-06	yes	0.0389939941038966	pos	yes
liver	Labelled in injury	Cre -ve	Cdk7	0.0498856974648323	0.000415071461664038	15.3426216329172	9.04770557489325	1.70446994283002e-06	4.43253146639124e-06	yes	0.0494706260031682	pos	yes
liver	Labelled in injury	Cre -ve	Cdk8	0.0525483849557052	0.000833614312150558	27.8150535117135	24.8076188778347	8.44237601044419e-06	1.24198770752682e-05	yes	0.0517147706435546	pos	yes
liver	Labelled in injury	Cre -ve	Cdk9	0.0386248502034328	0.000484514676901575	41.1324417773468	35.5386482477482	2.71933340573527e-06	5.74175770762026e-06	yes	0.0381403355265313	pos	yes
liver	Labelled in injury	Cre -ve	Cdkal1	0.0468791249965516	0.000518625833181366	20.3363865484412	15.4892319277884	9.60139537127509e-06	1.38179912635886e-05	yes	0.0463604991633703	pos	yes
liver	Labelled in injury	Cre -ve	Cdkl2	0.0319377141220419	0.00162124265598962	4.49880757885493	5.38226626730538	4.3760765629616e-06	7.68083409415494e-06	yes	0.0303164714660523	pos	yes
liver	Labelled in injury	Cre -ve	Cdkl5	0.0397264857165977	0.000616605616605614	6.03045040606134	6.12320121494977	1.8349869645266e-06	4.61919481894569e-06	yes	0.0391098800999921	pos	yes
liver	Labelled in injury	Cre -ve	Cdkn1a	0.0465630309988751	0.000402735309688712	226.345652008066	40.6870969175975	6.60318211526945e-06	1.02593573145532e-05	yes	0.0461602956891864	pos	yes
liver	Labelled in injury	Cre -ve	Cdkn1b	0.0365052917580513	0.000569259891832829	29.8619349510494	29.7910866433887	1.26316009425072e-06	3.81375405404476e-06	yes	0.0359360318662185	pos	yes
liver	Labelled in injury	Cre -ve	Cdkn1c	0.00356522071152369	0	4.43475613012851	2.53522809031187	0.00287356178202834	0.00328819690623647	yes	0.00356522071152369	pos	yes
liver	Labelled in injury	Cre -ve	Cdkn2aip	0.0392172500601598	0.000396394381942832	11.416483179077	9.58368507821951	8.24182269924485e-07	3.09969424105289e-06	yes	0.0388208556782169	pos	yes
liver	Labelled in injury	Cre -ve	Cdkn2aipnl	0.0403182956958564	0.00031554838321644	32.5418933072691	17.0002728531137	2.19324868747533e-06	5.07811485689736e-06	yes	0.0400027473126399	pos	yes
liver	Labelled in injury	Cre -ve	Cdkn2c	0.0304806827314773	0.00114285714285714	3.19368488097144	1.79240004873974	1.91263006336451e-05	2.53898722775099e-05	yes	0.0293378255886202	pos	yes
liver	Labelled in injury	Cre -ve	Cdkn2d	0.025115829318735	0	6.47977773976069	3.79593169482158	1.10911262599562e-06	3.58316118620417e-06	yes	0.025115829318735	pos	yes
liver	Labelled in injury	Cre -ve	Cdo1	0.0531541710237554	0.00201472983580789	1691.92014629155	1843.65913175366	3.81897766080463e-06	7.05795279718725e-06	yes	0.0511394411879475	pos	yes
liver	Labelled in injury	Cre -ve	Cdon	0.0183748248644686	0	1.13580102206381	0.641822161282141	0.000742756814462094	0.000868867834146045	yes	0.0183748248644686	pos	yes
liver	Labelled in injury	Cre -ve	Cdpf1	0.0377086234233973	5.9241706161136e-05	8.54946661875536	7.69274680793453	2.89656806830639e-07	1.82908738413894e-06	yes	0.0376493817172361	pos	yes
liver	Labelled in injury	Cre -ve	Cdr2	0.00922097581076191	0.000411522633744856	3.01397715504214	0.517219851618909	0.0418732788125526	0.045606080938457	yes	0.00880945317701705	pos	yes
liver	Labelled in injury	Cre -ve	Cdr2l	0.00353879439454906	0	10.1383602420138	3.07849494135747	0.00271034599027806	0.0031058066328859	yes	0.00353879439454906	pos	yes
liver	Labelled in injury	Cre -ve	Cds1	0.000650913518560575	0	2.17618922061537	0.37465483589317	0.313708885309749	0.325493009536461	no	0.000650913518560575	pos	no
liver	Labelled in injury	Cre -ve	Cds2	0.0392573697819027	0.00116765837173693	83.0519591298311	63.5602702530527	7.41721924011414e-07	2.95284782962776e-06	yes	0.0380897114101657	pos	yes
liver	Labelled in injury	Cre -ve	Cdt1	0.0261513592588492	0.000253968253968252	15.6090310483223	3.32872691767855	1.64314525877829e-06	4.3609943672562e-06	yes	0.0258973910048809	pos	yes
liver	Labelled in injury	Cre -ve	Cdv3	0.0449217141098861	0.00111163374406246	141.851220801763	115.858394880621	1.91440555132465e-06	4.72275835780667e-06	yes	0.0438100803658237	pos	yes
liver	Labelled in injury	Cre -ve	Cdyl	0.0334500890950854	0.000438368804048066	7.21635027996508	3.90861239201344	5.06438932695978e-06	8.47497271489175e-06	yes	0.0330117202910374	pos	yes
liver	Labelled in injury	Cre -ve	Cdyl2	0.0233611231852522	0.000280377611551444	3.43404911819594	3.07124672724154	5.00522338717118e-06	8.41294688548809e-06	yes	0.0230807455737008	pos	yes
liver	Labelled in injury	Cre -ve	Ceacam1	0.050954042363681	0.00259371972522097	87.1228524088447	99.6167787961917	4.42501631872979e-08	7.29379212157613e-07	yes	0.0483603226384601	pos	yes
liver	Labelled in injury	Cre -ve	Cebpa	0.0498673652092233	0.000522419747593148	116.798380144993	184.823748573478	1.99186995901561e-06	4.83133571699903e-06	yes	0.0493449454616301	pos	yes
liver	Labelled in injury	Cre -ve	Cebpb	0.0388995518998872	0.00036893648417517	146.243712542137	151.420653802186	5.55299818141748e-06	9.0272348655874e-06	yes	0.038530615415712	pos	yes
liver	Labelled in injury	Cre -ve	Cebpd	0.0248314766395628	0.000339667245165454	31.8078225114264	21.034878468219	2.01539432579795e-06	4.86027000905082e-06	yes	0.0244918093943973	pos	yes
liver	Labelled in injury	Cre -ve	Cebpe	0.0385461264762103	0.000697558545092176	6.4835303824673	6.62797108948419	1.74415960652644e-05	2.33596571380963e-05	yes	0.0378485679311181	pos	yes
liver	Labelled in injury	Cre -ve	Cebpg	0.0440017578211202	0.000696613610821108	62.7886187665891	73.0635071864992	1.29502844434922e-06	3.8639188258944e-06	yes	0.0433051442102991	pos	yes
liver	Labelled in injury	Cre -ve	Cebpz	0.0449639758547323	0.000507406311105974	21.5835597502109	19.5090371234651	1.69055158480291e-05	2.26990838343081e-05	yes	0.0444565695436263	pos	yes
liver	Labelled in injury	Cre -ve	Cebpzos	0.0472464417584341	0.00129131720921549	26.5723475387342	13.0801260641055	1.65826403388665e-07	1.38146314286212e-06	yes	0.0459551245492186	pos	yes
liver	Labelled in injury	Cre -ve	Cecr2	0.041146575284832	0.000444700155015048	8.15572702069626	12.9285340458401	1.57550231553117e-06	4.26124009760893e-06	yes	0.040701875129817	pos	yes
liver	Labelled in injury	Cre -ve	Cela1	0.0329573116754109	0.00154458217792459	28.92670629361	58.0119196789312	4.37347609168909e-07	2.26475855829212e-06	yes	0.0314127294974863	pos	yes
liver	Labelled in injury	Cre -ve	Celf1	0.0414386318647916	0.00093545528244665	94.0009411908437	87.6591759597341	2.66888887456139e-06	5.66766655875737e-06	yes	0.040503176582345	pos	yes
liver	Labelled in injury	Cre -ve	Celf2	0.0182456824955526	0.000481766791296464	53.8197043151018	36.3076840321125	1.37910158607358e-05	1.88878304699374e-05	yes	0.0177639157042561	pos	yes
liver	Labelled in injury	Cre -ve	Celf4	0.0115052718132619	0	2.52135036498299	1.18226632216784	3.45472945042047e-06	6.6532900293394e-06	yes	0.0115052718132619	pos	yes
liver	Labelled in injury	Cre -ve	Celsr1	0.0499367890392335	0.00030385455376068	12.5013540402641	16.2291462913742	2.49791170012496e-06	5.46965959116347e-06	yes	0.0496329344854728	pos	yes
liver	Labelled in injury	Cre -ve	Cenpa	0.0285374766794415	0.00133389133532969	6.61935992970006	2.48887950504298	7.87995426250749e-05	9.70140720351766e-05	yes	0.0272035853441118	pos	yes
liver	Labelled in injury	Cre -ve	Cenpb	0.0298376073409571	0.00122160985015503	38.3437208836269	27.0868911873814	9.84594110069415e-07	3.40236619993065e-06	yes	0.0286159974908021	pos	yes
liver	Labelled in injury	Cre -ve	Cenpc1	0.0393397568650043	0.000720288115246098	4.65570142917558	1.55771807177655	3.65664971046917e-06	6.87159057747994e-06	yes	0.0386194687497582	pos	yes
liver	Labelled in injury	Cre -ve	Cenpf	0.0104374512804101	0	2.98300282977141	0.29398756382406	0.0952551435590829	0.101879261014416	no	0.0104374512804101	pos	no
liver	Labelled in injury	Cre -ve	Cenpj	0.0309419180213326	0.000733496332518336	2.35421914883088	1.77714801750837	2.35493151669376e-07	1.64777239305414e-06	yes	0.0302084216888143	pos	yes
liver	Labelled in injury	Cre -ve	Cenpk	0.0235632125387608	0.000627943485086342	1.88322071959855	0.876210370414557	0.0020865099718967	0.00240133956610674	yes	0.0229352690536745	pos	yes
liver	Labelled in injury	Cre -ve	Cenpl	0.0469681572489094	0.000383246646591842	13.952691129195	11.0602893444649	5.39112388067189e-07	2.48841530846776e-06	yes	0.0465849106023175	pos	yes
liver	Labelled in injury	Cre -ve	Cenpm	0.0392439191177049	0.00136978003261545	8.6364212132528	2.01986405964256	5.77603475420247e-06	9.29452569262071e-06	yes	0.0378741390850894	pos	yes
liver	Labelled in injury	Cre -ve	Cenpn	0.0128990485461013	0	2.2482463099598	0.672794129860637	0.000280731321145124	0.000334499483798176	yes	0.0128990485461013	pos	yes
liver	Labelled in injury	Cre -ve	Cenpo	0.0228895256821931	0.00114503816793893	5.62447669647868	2.33898518527835	1.28300537164041e-05	1.77412741877078e-05	yes	0.0217444875142541	pos	yes
liver	Labelled in injury	Cre -ve	Cenpq	0.0338051574706563	0.00038204393505253	2.36852865878962	1.90782456601278	7.07649574966701e-05	8.75557853500866e-05	yes	0.0334231135356038	pos	yes
liver	Labelled in injury	Cre -ve	Cenps	0.0188275418854239	0.0105263157894737	2.43277729074031	0.192213706408064	0.0281776647015098	0.0308967624204781	yes	0.00830122609595023	pos	yes
liver	Labelled in injury	Cre -ve	Cenpt	0.0333471222412482	0	6.92830140757436	1.81239350207253	5.37898658490801e-07	2.48469607852729e-06	yes	0.0333471222412482	pos	yes
liver	Labelled in injury	Cre -ve	Cenpv	0.040860124114806	0.00058145813959112	21.4234183092217	31.0688727205495	1.95002123703655e-06	4.77739515051132e-06	yes	0.0402786659752149	pos	yes
liver	Labelled in injury	Cre -ve	Cenpw	0.0336501379664298	0.0003487358326068	7.6190658104348	2.89252266795589	7.94705335523388e-07	3.05927939725039e-06	yes	0.033301402133823	pos	yes
liver	Labelled in injury	Cre -ve	Cenpx	0.0326400733918671	0.00207475408909145	46.474576549297	43.1901036101197	1.42955174836909e-07	1.27104889393313e-06	yes	0.0305653193027757	pos	yes
liver	Labelled in injury	Cre -ve	Cep104	0.0286223170332875	0.00134220410625963	7.47817120869035	4.11028844141075	2.88422276893357e-07	1.8222363873641e-06	yes	0.0272801129270279	pos	yes
liver	Labelled in injury	Cre -ve	Cep120	0.0380873499678213	0.000576314667482564	13.825988585025	12.4727271714789	3.89460604331572e-06	7.13493701513442e-06	yes	0.0375110353003387	pos	yes
liver	Labelled in injury	Cre -ve	Cep128	0.0312369729669515	0	2.22535752705127	0.819405001788011	0.000160612210700442	0.000193628002626889	yes	0.0312369729669515	pos	yes
liver	Labelled in injury	Cre -ve	Cep131	0.0229180578407671	0	1.46895551950388	1.5697050608981	6.34282523151724e-05	7.88065627755115e-05	yes	0.0229180578407671	pos	yes
liver	Labelled in injury	Cre -ve	Cep135	0.0409211284795324	0.00217168561789328	0.895028813499386	0.807326298535252	0.000107211782333916	0.000130830166360392	yes	0.0387494428616391	pos	yes
liver	Labelled in injury	Cre -ve	Cep152	0.0303324004599084	0	1.20660674043155	1.85553584739666	4.47937324953399e-06	7.80223449984781e-06	yes	0.0303324004599084	pos	yes
liver	Labelled in injury	Cre -ve	Cep162	0.0291269302573835	0.000796812749003984	3.75241003338388	2.13192120840175	7.21854260203014e-06	1.09527986341965e-05	yes	0.0283301175083795	pos	yes
liver	Labelled in injury	Cre -ve	Cep164	0.0260298364272376	0.00169347172232187	2.44330708824802	2.82044585294233	1.67722186822806e-05	2.2542468914141e-05	yes	0.0243363647049157	pos	yes
liver	Labelled in injury	Cre -ve	Cep170	0.0304087064796408	0.000124843945068664	5.66070474411773	2.80658085141294	1.01706619653884e-05	1.45255989448231e-05	yes	0.0302838625345721	pos	yes
liver	Labelled in injury	Cre -ve	Cep170b	0.0506672334759251	0.000791961648391314	60.7268010146686	37.3165061824915	3.225755361897e-06	6.37309844012717e-06	yes	0.0498752718275338	pos	yes
liver	Labelled in injury	Cre -ve	Cep19	0.0427244340880394	0.00063363332551892	7.61115813872033	5.3561061347526	1.75330787832424e-06	4.50095748490359e-06	yes	0.0420908007625204	pos	yes
liver	Labelled in injury	Cre -ve	Cep192	0.0171735874452519	0	4.35024646055102	1.46467773394932	1.09822643926195e-05	1.55173370335806e-05	yes	0.0171735874452519	pos	yes
liver	Labelled in injury	Cre -ve	Cep250	0.0301147941437188	0.00128410914927768	4.38461968621453	2.20651629883183	2.92340944123883e-07	1.83746390112127e-06	yes	0.0288306849944411	pos	yes
liver	Labelled in injury	Cre -ve	Cep290	0.0219715561338737	0	0.802110186156145	0.957397885852958	0.0039450419241535	0.0044864677133894	yes	0.0219715561338737	pos	yes
liver	Labelled in injury	Cre -ve	Cep295	0.0389495978777708	0.00456803542092199	2.948692769741	2.18846315677914	0.000138046173146492	0.000167300809381895	yes	0.0343815624568488	pos	yes
liver	Labelled in injury	Cre -ve	Cep350	0.0383134971134446	0.000867590052862092	13.0889837480164	15.6275321574605	4.86806349683192e-06	8.24488207225584e-06	yes	0.0374459070605825	pos	yes
liver	Labelled in injury	Cre -ve	Cep41	0.0272565875992446	0.00164450880409162	3.12413867035746	2.04833915762602	5.34497798765518e-06	8.79232638320429e-06	yes	0.025612078795153	pos	yes
liver	Labelled in injury	Cre -ve	Cep44	0.043198784143593	0.000671473363364588	4.72453135239393	5.79194927856493	3.98419442985193e-06	7.22966779199262e-06	yes	0.0425273107802284	pos	yes
liver	Labelled in injury	Cre -ve	Cep57	0.034808804842317	0.000890954350978314	13.5530882403106	13.4006782533604	6.55797898560707e-06	1.02034413109822e-05	yes	0.0339178504913387	pos	yes
liver	Labelled in injury	Cre -ve	Cep57l1	0.0397940884736288	0.000344234079173838	3.17784899276936	2.16213696670245	2.417556949271e-06	5.36691474377073e-06	yes	0.0394498543944549	pos	yes
liver	Labelled in injury	Cre -ve	Cep63	0.0244992228492039	0.000802279958941366	6.83814827637347	6.39605301505724	3.91086101473321e-05	4.95611714736426e-05	yes	0.0236969428902625	pos	yes
liver	Labelled in injury	Cre -ve	Cep68	0.0264181983729252	0.000863977295266826	6.25916950091563	5.38320400334923	7.99095441544954e-06	1.18994884761114e-05	yes	0.0255542210776584	pos	yes
liver	Labelled in injury	Cre -ve	Cep70	0.029972726104217	0.000454067789214926	2.65455393572984	2.86446569457793	1.30478248074456e-05	1.80089211765472e-05	yes	0.0295186583150021	pos	yes
liver	Labelled in injury	Cre -ve	Cep72	0.0126020044796301	0	1.31559091231716	0.480600674248055	0.065590697095983	0.0706919378274791	no	0.0126020044796301	pos	no
liver	Labelled in injury	Cre -ve	Cep76	0.0337184324372358	0.000991080277502476	4.78622645798459	3.70186542800843	5.04715342148854e-06	8.45774877247928e-06	yes	0.0327273521597334	pos	yes
liver	Labelled in injury	Cre -ve	Cep78	0.0338381524174284	0	1.14777658581567	1.21332617197107	2.420506285336e-05	3.1594713953791e-05	yes	0.0338381524174284	pos	yes
liver	Labelled in injury	Cre -ve	Cep83	0.0271070447132498	0.000250312891113892	4.66813538072691	2.05789011049907	2.35765914830212e-06	5.29473563522643e-06	yes	0.0268567318221359	pos	yes
liver	Labelled in injury	Cre -ve	Cep85	0.0497258190425501	0.000344256560795386	24.9155019124003	31.9713935610538	7.93157507231929e-07	3.05645415868147e-06	yes	0.0493815624817548	pos	yes
liver	Labelled in injury	Cre -ve	Cep85l	0.0460328325756214	0.000634213584396668	12.1149183020603	10.5667008461843	2.75683182913213e-06	5.78664880514829e-06	yes	0.0453986189912247	pos	yes
liver	Labelled in injury	Cre -ve	Cep89	0.0496388451715027	0.000985221674876846	2.07050512140252	2.66922776113562	2.23830086926422e-05	2.93991189222638e-05	yes	0.0486536234966259	pos	yes
liver	Labelled in injury	Cre -ve	Cep95	0.0379969340074437	0	2.6769163471703	2.5247580248102	5.72662108103935e-06	9.23186492696404e-06	yes	0.0379969340074437	pos	yes
liver	Labelled in injury	Cre -ve	Cep97	0.0373435200300132	0.00107914324165003	5.4055717564383	5.39336647315932	4.67450005633402e-06	8.03275196747997e-06	yes	0.0362643767883632	pos	yes
liver	Labelled in injury	Cre -ve	Cept1	0.037945714883441	0.00179848703536781	70.6939569968708	89.7808909255799	2.49648192881092e-06	5.46965959116347e-06	yes	0.0361472278480732	pos	yes
liver	Labelled in injury	Cre -ve	Cerk	0.00315264620552783	0	13.5807995435488	3.91978631358321	4.87772804506903e-05	6.1221643809362e-05	yes	0.00315264620552783	pos	yes
liver	Labelled in injury	Cre -ve	Cers2	0.0460292443038503	0.00194364985889924	254.729086970706	256.423822700036	2.87989721315036e-07	1.8222363873641e-06	yes	0.044085594444951	pos	yes
liver	Labelled in injury	Cre -ve	Cers4	0.000608492855130877	0.000544339678910966	8.47533757740178	5.27184712720256	0.820451000127013	0.832826136045595	no	6.41531762199107e-05	pos	no
liver	Labelled in injury	Cre -ve	Cers5	0.00864338061304031	0.000394088669950738	8.52208388150621	2.35414114373271	0.00730549966419977	0.00821683207845036	yes	0.00824929194308957	pos	yes
liver	Labelled in injury	Cre -ve	Cers6	0.0449077685849709	0.000587558446578674	18.5835239860567	10.5225990741207	1.16360339237417e-05	1.63161654455045e-05	yes	0.0443202101383922	pos	yes
liver	Labelled in injury	Cre -ve	Ces1a	0.0213344788087056	0.00297029702970297	0.449709567833798	0.476010901797429	0.547570367744628	0.559841753357169	no	0.0183641817790026	pos	no
liver	Labelled in injury	Cre -ve	Ces1b	0.029318341214682	0.00313524107842589	44.9594732036528	97.4365207897532	1.32476523602424e-05	1.82379807188192e-05	yes	0.0261831001362561	pos	yes
liver	Labelled in injury	Cre -ve	Ces1c	0.0247878124878348	0.00222762077541169	1296.4967621339	2466.8337754636	2.67744529771616e-07	1.75400973864199e-06	yes	0.0225601917124231	pos	yes
liver	Labelled in injury	Cre -ve	Ces1d	0.0466289914954873	0.00265329690430346	198.496064597794	276.432446571051	2.19448518642689e-07	1.59970221758623e-06	yes	0.0439756945911838	pos	yes
liver	Labelled in injury	Cre -ve	Ces1e	0.0337967008147722	0.00148298322154468	35.069764575632	123.99141168136	2.66753237724437e-10	1.50328488643621e-07	yes	0.0323137175932275	pos	yes
liver	Labelled in injury	Cre -ve	Ces1f	0.0474032707413559	0.00179949138458603	57.1162440406928	218.372712318103	1.31178814503214e-07	1.21458782804444e-06	yes	0.0456037793567699	pos	yes
liver	Labelled in injury	Cre -ve	Ces1g	0.0407946562161122	0.00207781335923383	92.1403308410967	126.067399250268	1.33522637409397e-08	4.32563629330815e-07	yes	0.0387168428568784	pos	yes
liver	Labelled in injury	Cre -ve	Ces2a	0.00933764562611659	0.00142845513912038	55.6640383172973	165.715572414232	0.00958828501582323	0.0107249678400131	yes	0.00790919048699621	pos	yes
liver	Labelled in injury	Cre -ve	Ces2c	0.0421768013195773	0.00284904583116453	47.3018447619946	67.7267489741917	4.76656859319545e-07	2.33930588371127e-06	yes	0.0393277554884128	pos	yes
liver	Labelled in injury	Cre -ve	Ces2e	0.041410318959488	0.00149653826189681	269.476092104634	154.298767026545	1.17765022560733e-09	2.13152031358289e-07	yes	0.0399137806975912	pos	yes
liver	Labelled in injury	Cre -ve	Ces2g	0.0364525994385364	0.00181837416430141	39.2801866304343	37.6971576038862	2.42129576118857e-09	2.47847089638975e-07	yes	0.034634225274235	pos	yes
liver	Labelled in injury	Cre -ve	Ces2h	0.013889508909305	0	0.575037365700745	0.250885851663891	0.0237907282988547	0.0261665789082031	yes	0.013889508909305	pos	yes
liver	Labelled in injury	Cre -ve	Ces3a	0.017409220673901	0.00115475784688733	603.460224229569	1858.6365451458	1.62380178503377e-06	4.33286517929822e-06	yes	0.0162544628270136	pos	yes
liver	Labelled in injury	Cre -ve	Ces3b	0.0198037119701751	0.00168692852192687	117.38388647499	432.161044624701	0.000229749175761013	0.000274828116463213	yes	0.0181167834482482	pos	yes
liver	Labelled in injury	Cre -ve	Ces4a	0.0428728660092003	0.00142521969037382	0.743938607519569	5.20229850006558	5.23686021711918e-05	6.55199201979547e-05	yes	0.0414476463188265	pos	yes
liver	Labelled in injury	Cre -ve	Cetn2	0.033228554628778	0.00107979486830321	18.1829971076462	15.5833767845814	6.77023153551188e-07	2.82038954630883e-06	yes	0.0321487597604748	pos	yes
liver	Labelled in injury	Cre -ve	Cetn3	0.0400527044454146	0.00186463016874678	28.2322842233148	20.2078515675758	6.80567605185915e-06	1.04870259313974e-05	yes	0.0381880742766678	pos	yes
liver	Labelled in injury	Cre -ve	Cfap126	0.0350015384594291	0.00144675850362342	6.04584686211561	4.23261934841669	2.49701285010917e-05	3.2500603038081e-05	yes	0.0335547799558057	pos	yes
liver	Labelled in injury	Cre -ve	Cfap20	0.0538140684376481	0.000579841510210886	24.170575509781	20.8542930907974	1.33047582924445e-05	1.83041857646563e-05	yes	0.0532342269274372	pos	yes
liver	Labelled in injury	Cre -ve	Cfap36	0.038564386356337	0.00155590200501943	11.3470375052019	13.5499408849745	8.66231051252934e-06	1.26928430594394e-05	yes	0.0370084843513176	pos	yes
liver	Labelled in injury	Cre -ve	Cfap43	0.000551267916207277	0	1.97676143333858	0.659720741937531	0.354487348691208	0.366181342809328	no	0.000551267916207277	pos	no
liver	Labelled in injury	Cre -ve	Cfap97	0.0394681198773238	0.00018225866803137	9.56997937771779	10.9587779491202	2.7178635345703e-07	1.76944391847145e-06	yes	0.0392858612092924	pos	yes
liver	Labelled in injury	Cre -ve	Cfb	0.0239285533288241	0.0020095278945886	127.144591369084	177.027594940801	4.36003035245623e-09	3.10582045165318e-07	yes	0.0219190254342355	pos	yes
liver	Labelled in injury	Cre -ve	Cfb,Gm20547	0.028143143138571	0.00192364380224097	1025.31263269289	1489.72351015396	5.85599116777128e-10	1.7408978423172e-07	yes	0.0262194993363301	pos	yes
liver	Labelled in injury	Cre -ve	Cfdp1	0.0428566120252191	0.00126655648049713	50.0292481393213	41.8273827343081	6.51729410794064e-07	2.7725315490324e-06	yes	0.041590055544722	pos	yes
liver	Labelled in injury	Cre -ve	Cfh	0.038437786378547	0.00273288853225913	316.110860710674	711.966394424418	1.67828065637437e-08	4.70421736471833e-07	yes	0.0357048978462878	pos	yes
liver	Labelled in injury	Cre -ve	Cfhr1	0.0543345293975028	0.0032617673518638	39.2772968457673	82.377400819321	2.20877003303392e-08	5.28913157028359e-07	yes	0.051072762045639	pos	yes
liver	Labelled in injury	Cre -ve	Cfhr2	0.0478412445547753	0.003048893557808	306.799331265451	398.268252250922	6.20434510991137e-09	3.3890191831314e-07	yes	0.0447923509969673	pos	yes
[truncated: 10,182 more rows]
