# Supplementary material for: SLAMseq reveals potential transfer of RNA from liver to kidney in the mouse
Source: Nat Commun. 2025 Aug 11;16:7413. doi: 10.1038/s41467-025-62688-9 (PMC12339719; doi:10.1038/s41467-025-62688-9)
Supplement: Supplementary file 6 — Source Data [file 41467_2025_62688_MOESM6_ESM.zip › Source data/FigS7f_data.csv]

sample_name	tissue.x	group	source	gene_name	length	readsCPM	conversionRate	Tcontent	coverageOnTs	conversionsOnTs	readCount	tcReadCount	multimapCount	cpm_raw	cpm_norm	readCount_GS	NTR	cell	class
s25	kidney	4TU -ve	18	Acly	1058	137.1042362	0.000130262	332	46061	6	1815	6	2	137.1042362	142.2759321	1803.1455	NA	Hepatocyte	hepatocyte (mature)
s25	kidney	4TU -ve	18	Acta2	577	60.35607972	8.90947968638632e-05	182	22448	2	799	2	0	60.35607972	62.6327657	828	NA	Ito cell (hepatic stellate cell)	mesenchymal
s25	kidney	4TU -ve	18	Acta2	577	60.35607972	8.90947968638632e-05	182	22448	2	799	2	0	60.35607972	62.6327657	828	NA	Myofibroblast	mesenchymal
s25	kidney	4TU -ve	18	Asl	298	170.7193244	0.000463285	55	12951	6	2260	6	3	170.7193244	177.1590119	2747.3771	NA	Hepatocyte	hepatocyte (mature)
s25	kidney	4TU -ve	18	Ass1	255	2167.833261	0.000128892	62	372406	48	28698	48	9126	2167.833261	2249.605895	24734.1884	NA	Hepatocyte	hepatocyte (mature)
s25	kidney	4TU -ve	18	Cyp2e1	245	1089.657634	0.00021815	61	330048	72	14425	73	2064	1089.657634	1130.760507	13386.3929	NA	Hepatocyte	hepatocyte (mature)
s25	kidney	4TU -ve	18	Dpp4	2545	51.5179554	0.000242495	805	20619	5	682	5	1	51.5179554	53.46125933	683.5	NA	Endothelial cell	endothelial
s25	kidney	4TU -ve	18	Eng	1283	57.93881495	0.000196734	249	10166	2	767	2	2	57.93881495	60.12431951	766	NA	Liver stem cell	hepatocyte (progenitor)
s25	kidney	4TU -ve	18	Epcam	637	64.43521402	0.000253383	196	19733	5	853	8	3	64.43521402	66.86576864	606.5	NA	Liver progenitor cell	hepatocyte (progenitor)
s25	kidney	4TU -ve	18	Epcam	637	64.43521402	0.000253383	196	19733	5	853	8	3	64.43521402	66.86576864	606.5	NA	Liver stem cell	hepatocyte (progenitor)
s25	kidney	4TU -ve	18	Epcam	637	64.43521402	0.000253383	196	19733	5	853	8	3	64.43521402	66.86576864	606.5	NA	Stem cell	hepatocyte (progenitor)
s25	kidney	4TU -ve	18	Fcgr2b	2397	40.94242204	0	808	14118	0	542	0	2	40.94242204	42.48680727	550.6242	NA	Endothelial cell	endothelial
s25	kidney	4TU -ve	18	G6pc	1104	361.078925	0.000148455	323	141457	21	4780	21	7	361.078925	374.699149	4756.2278	NA	Hepatocyte	hepatocyte (mature)
s25	kidney	4TU -ve	18	Glul	1541	903.0750101	0.000160427	483	317902	51	11955	51	67	903.0750101	937.1398172	12029.1637	NA	Hepatocyte	hepatocyte (mature)
s25	kidney	4TU -ve	18	Igfbp3	2118	125.2445309	0.00026242	619	49539	13	1658	13	0	125.2445309	129.968868	1658	NA	Ito cell (hepatic stellate cell)	mesenchymal
s25	kidney	4TU -ve	18	Irf7	1024	16.99639291	0	214	3953	0	225	0	12	16.99639291	17.63751224	222.6054	NA	Kupffer cell	immune
s25	kidney	4TU -ve	18	Itga1	6994	139.5215009	0.000255825	1965	46907	12	1847	12	2	139.5215009	144.7843783	1990.7951	NA	Natural killer cell	immune
s25	kidney	4TU -ve	18	Itgb1	3115	112.0251142	0.000201387	917	44690	9	1483	9	0	112.0251142	116.2508029	1485.0392	NA	Liver stem cell	hepatocyte (progenitor)
s25	kidney	4TU -ve	18	Ly6c1	958	153.8740105	0.000226912	290	48477	11	2037	11	6	153.8740105	159.6782775	2057.302	NA	Monocyte	immune
s25	kidney	4TU -ve	18	Mmrn2	992	38.90285489	0	261	11970	0	515	0	3	38.90285489	40.3703058	513.5466	NA	Endothelial cell	endothelial
s25	kidney	4TU -ve	18	Nt5e	1775	127.8128747	7.86024484662697e-05	486	50889	4	1692	4	1	127.8128747	132.6340921	1678.7063	NA	Myofibroblast	mesenchymal
s25	kidney	4TU -ve	18	Pcdh12	1713	12.31294242	0	417	2891	0	163	0	0	12.31294242	12.77739776	140	NA	Endothelial cell	endothelial
s25	kidney	4TU -ve	18	Pck1	627	2622.505657	0.000195659	190	1098851	215	34717	215	35	2622.505657	2721.428945	34882.9223	NA	Hepatocyte	hepatocyte (mature)
s25	kidney	4TU -ve	18	Prom1	1286	47.96759777	0.000403179	398	17362	7	635	7	0	47.96759777	49.776979	639	NA	Progenitor cell	hepatocyte (progenitor)
s25	kidney	4TU -ve	18	Prom1	1286	47.96759777	0.000403179	398	17362	7	635	7	0	47.96759777	49.776979	639	NA	Stem cell	hepatocyte (progenitor)
s25	kidney	4TU -ve	18	Ptprc	1099	8.158268598	0	397	3787	0	108	0	0	8.158268598	8.466005877	127.0606	NA	CD4+ T cell	immune
s25	kidney	4TU -ve	18	Stx2	2142	13.44603528	0	519	4654	0	178	0	0	13.44603528	13.95323191	191	NA	Ito cell (hepatic stellate cell)	mesenchymal
s25	kidney	4TU -ve	18	Twf1	1869	80.60067217	0.00012702	584	31491	4	1067	4	2	80.60067217	83.6410025	898.0179	NA	Progenitor cell	hepatocyte (progenitor)
s25	kidney	4TU -ve	18	Ushbp1	2339	19.56473673	0	462	4761	0	259	0	0	19.56473673	20.30273632	343.5447	NA	Endothelial cell	endothelial
s26	kidney	4TU -ve	19	Acly	1058	115.9749579	0.000204648	332	34205	7	1370	7	0	115.9749579	122.5954954	1364	NA	Hepatocyte	hepatocyte (mature)
s26	kidney	4TU -ve	19	Acta2	577	65.7755783	0.000456454	182	21908	10	777	10	0	65.7755783	69.53043792	790	NA	Ito cell (hepatic stellate cell)	mesenchymal
s26	kidney	4TU -ve	19	Acta2	577	65.7755783	0.000456454	182	21908	10	777	10	0	65.7755783	69.53043792	790	NA	Myofibroblast	mesenchymal
s26	kidney	4TU -ve	19	Asl	298	218.3207419	0.000429307	55	13976	6	2579	8	2	218.3207419	230.783783	3080.0095	NA	Hepatocyte	hepatocyte (mature)
s26	kidney	4TU -ve	19	Ass1	255	3105.50462	0.000308028	62	464244	143	36685	143	11950	3105.50462	3282.785219	32239.9747	NA	Hepatocyte	hepatocyte (mature)
s26	kidney	4TU -ve	19	Cyp2e1	245	1363.425308	0.000273516	61	376578	103	16106	105	2242	1363.425308	1441.2577	14746.4173	NA	Hepatocyte	hepatocyte (mature)
s26	kidney	4TU -ve	19	Dpp4	2545	37.92465776	0.000293902	805	13610	4	448	4	0	37.92465776	40.08962187	445.029	NA	Endothelial cell	endothelial
s26	kidney	4TU -ve	19	Eng	1283	59.76519727	0.000107504	249	9302	1	706	1	1	59.76519727	63.17694874	704.0625	NA	Liver stem cell	hepatocyte (progenitor)
s26	kidney	4TU -ve	19	Epcam	637	76.10327528	0.000101374	196	19729	2	899	3	1	76.10327528	80.44770102	572.5537	NA	Liver progenitor cell	hepatocyte (progenitor)
s26	kidney	4TU -ve	19	Epcam	637	76.10327528	0.000101374	196	19729	2	899	3	1	76.10327528	80.44770102	572.5537	NA	Liver stem cell	hepatocyte (progenitor)
s26	kidney	4TU -ve	19	Epcam	637	76.10327528	0.000101374	196	19729	2	899	3	1	76.10327528	80.44770102	572.5537	NA	Stem cell	hepatocyte (progenitor)
s26	kidney	4TU -ve	19	Fcgr2b	2397	29.12071935	0.000429046	808	9323	4	344	4	1	29.12071935	30.7831025	346.5	NA	Endothelial cell	endothelial
s26	kidney	4TU -ve	19	G6pc	1104	278.0859391	0.000163877	323	97634	16	3285	16	2	278.0859391	293.9607318	3260.25	NA	Hepatocyte	hepatocyte (mature)
s26	kidney	4TU -ve	19	Glul	1541	918.6571116	0.000350399	483	282535	99	10852	99	57	918.6571116	971.0995011	10915.6557	NA	Hepatocyte	hepatocyte (mature)
s26	kidney	4TU -ve	19	Igfbp3	2118	91.679474	4e-04	619	32500	13	1083	13	0	91.679474	96.91308143	1084	NA	Ito cell (hepatic stellate cell)	mesenchymal
s26	kidney	4TU -ve	19	Irf7	1024	15.23758571	0.000938673	214	3196	3	180	3	2	15.23758571	16.10743736	178.0697	NA	Kupffer cell	immune
s26	kidney	4TU -ve	19	Itga1	6994	142.3021198	0.000138642	1965	43277	6	1681	6	2	142.3021198	150.4255678	1770.8723	NA	Natural killer cell	immune
s26	kidney	4TU -ve	19	Itgb1	3115	111.3190289	0.000398184	917	37671	15	1315	15	0	111.3190289	117.6737785	1315	NA	Liver stem cell	hepatocyte (progenitor)
s26	kidney	4TU -ve	19	Ly6c1	958	123.4244442	0.000527194	290	34143	18	1458	15	0	123.4244442	130.4702426	1476.7602	NA	Monocyte	immune
s26	kidney	4TU -ve	19	Mmrn2	992	40.88752164	0.000451957	261	11063	5	483	5	16	40.88752164	43.22162357	468.7712	NA	Endothelial cell	endothelial
s26	kidney	4TU -ve	19	Nt5e	1775	48.84492751	0.000833482	486	16797	14	577	14	2	48.84492751	51.6332853	573.246	NA	Myofibroblast	mesenchymal
s26	kidney	4TU -ve	19	Pck1	627	1585.809406	0.000297771	190	564192	168	18733	168	29	1585.809406	1676.3368	18796.0972	NA	Hepatocyte	hepatocyte (mature)
s26	kidney	4TU -ve	19	Prom1	1286	37.41673823	0	398	12486	0	442	0	1	37.41673823	39.55270729	443.027	NA	Progenitor cell	hepatocyte (progenitor)
s26	kidney	4TU -ve	19	Prom1	1286	37.41673823	0	398	12486	0	442	0	1	37.41673823	39.55270729	443.027	NA	Stem cell	hepatocyte (progenitor)
s26	kidney	4TU -ve	19	Stx2	2142	11.68214904	0	519	3879	0	138	1	0	11.68214904	12.34903531	156	NA	Ito cell (hepatic stellate cell)	mesenchymal
s26	kidney	4TU -ve	19	Twf1	1869	66.36815108	8.97988505747126e-05	584	22272	2	784	2	1	66.36815108	70.15683826	642.3333	NA	Progenitor cell	hepatocyte (progenitor)
s26	kidney	4TU -ve	19	Ushbp1	2339	18.3697561	0	462	3940	0	217	0	0	18.3697561	19.41841059	419.8138	NA	Endothelial cell	endothelial
s27	kidney	4TU -ve	20	Acly	1058	119.5741438	0.00020489	332	43926	9	1749	9	4	119.5741438	118.9269173	1745.2909	NA	Hepatocyte	hepatocyte (mature)
s27	kidney	4TU -ve	20	Acta2	577	73.83652102	0.000290294	182	31003	9	1080	9	0	73.83652102	73.43686146	1140	NA	Ito cell (hepatic stellate cell)	mesenchymal
s27	kidney	4TU -ve	20	Acta2	577	73.83652102	0.000290294	182	31003	9	1080	9	0	73.83652102	73.43686146	1140	NA	Myofibroblast	mesenchymal
s27	kidney	4TU -ve	20	Asl	298	232.1064712	0.000163035	55	18401	3	3395	3	11	232.1064712	230.8501339	4220.4321	NA	Hepatocyte	hepatocyte (mature)
s27	kidney	4TU -ve	20	Ass1	255	3046.303429	0.000257512	62	566963	146	44558	146	15547	3046.303429	3029.814512	37908.269	NA	Hepatocyte	hepatocyte (mature)
s27	kidney	4TU -ve	20	Cyp2e1	245	1148.43137	0.000207017	61	386441	80	16798	83	2509	1148.43137	1142.215184	15477.9926	NA	Hepatocyte	hepatocyte (mature)
s27	kidney	4TU -ve	20	Dpp4	2545	38.42233779	0.000185816	805	16145	3	562	3	3	38.42233779	38.2143668	553	NA	Endothelial cell	endothelial
s27	kidney	4TU -ve	20	Eng	1283	60.91512984	0.000163613	249	12224	2	891	2	0	60.91512984	60.58541071	887.5	NA	Liver stem cell	hepatocyte (progenitor)
s27	kidney	4TU -ve	20	Epcam	637	101.6619507	5.81750487216033e-05	196	34379	2	1487	2	4	101.6619507	101.1116787	1097.1053	NA	Liver progenitor cell	hepatocyte (progenitor)
s27	kidney	4TU -ve	20	Epcam	637	101.6619507	5.81750487216033e-05	196	34379	2	1487	2	4	101.6619507	101.1116787	1097.1053	NA	Liver stem cell	hepatocyte (progenitor)
s27	kidney	4TU -ve	20	Epcam	637	101.6619507	5.81750487216033e-05	196	34379	2	1487	2	4	101.6619507	101.1116787	1097.1053	NA	Stem cell	hepatocyte (progenitor)
s27	kidney	4TU -ve	20	Fcgr2b	2397	35.89275327	0	808	13915	0	525	0	0	35.89275327	35.69847432	531.1242	NA	Endothelial cell	endothelial
s27	kidney	4TU -ve	20	G6pc	1104	153.142414	0.000183161	323	65516	12	2240	12	2	153.142414	152.3134904	2208.0357	NA	Hepatocyte	hepatocyte (mature)
s27	kidney	4TU -ve	20	Glul	1541	912.4963389	0.000272283	483	352574	96	13347	96	53	912.4963389	907.5572129	13431.4393	NA	Hepatocyte	hepatocyte (mature)
s27	kidney	4TU -ve	20	Igfbp3	2118	136.4608296	0.000182104	619	60405	11	1996	11	1	136.4608296	135.7221995	1997.25	NA	Ito cell (hepatic stellate cell)	mesenchymal
s27	kidney	4TU -ve	20	Irf7	1024	15.3142414	0.000248385	214	4026	1	224	1	4	15.3142414	15.23134904	221.4952	NA	Kupffer cell	immune
s27	kidney	4TU -ve	20	Itga1	6994	178.1647905	5.93833043839725e-05	1965	67359	4	2606	4	0	178.1647905	177.2004268	2726.6597	NA	Natural killer cell	immune
s27	kidney	4TU -ve	20	Itgb1	3115	124.3598442	0.000111568	917	53779	6	1819	6	0	124.3598442	123.6867139	1836.0392	NA	Liver stem cell	hepatocyte (progenitor)
s27	kidney	4TU -ve	20	Kit	2177	9.503033724	0	659	4616	0	139	0	0	9.503033724	9.451596059	156.8663	NA	Progenitor cell	hepatocyte (progenitor)
s27	kidney	4TU -ve	20	Kit	2177	9.503033724	0	659	4616	0	139	0	0	9.503033724	9.451596059	156.8663	NA	Stem cell	hepatocyte (progenitor)
s27	kidney	4TU -ve	20	Ly6c1	958	178.3015248	0.000210003	290	61904	13	2608	13	0	178.3015248	177.336421	2641.9552	NA	Monocyte	immune
s27	kidney	4TU -ve	20	Mmrn2	992	52.7794391	0.000274168	261	18237	5	772	5	7	52.7794391	52.49375653	767.9193	NA	Endothelial cell	endothelial
s27	kidney	4TU -ve	20	Nt5e	1775	58.31717818	0.000165989	486	24098	4	853	4	5	58.31717818	58.00152114	840.2095	NA	Myofibroblast	mesenchymal
s27	kidney	4TU -ve	20	Pck1	627	1586.117859	0.00020724	190	718974	149	23200	145	34	1586.117859	1577.53258	23337.2469	NA	Hepatocyte	hepatocyte (mature)
s27	kidney	4TU -ve	20	Prom1	1286	39.03764213	0.000453662	398	15430	7	571	7	0	39.03764213	38.82634064	578	NA	Progenitor cell	hepatocyte (progenitor)
s27	kidney	4TU -ve	20	Prom1	1286	39.03764213	0.000453662	398	15430	7	571	7	0	39.03764213	38.82634064	578	NA	Stem cell	hepatocyte (progenitor)
s27	kidney	4TU -ve	20	Stx2	2142	11.5540482	0	519	4186	0	169	0	0	11.5540482	11.49150888	210	NA	Ito cell (hepatic stellate cell)	mesenchymal
s27	kidney	4TU -ve	20	Twf1	1869	66.38450177	3.54459095420388e-05	584	28212	1	971	1	5	66.38450177	66.02517822	783.4592	NA	Progenitor cell	hepatocyte (progenitor)
s27	kidney	4TU -ve	20	Ushbp1	2339	19.41627034	0	462	5182	0	284	0	0	19.41627034	19.31117468	468	NA	Endothelial cell	endothelial
s28	kidney	Labelled in injury	21	Acly	1058	117.3749595	0.000726353	332	42679	31	1663	31	1	117.3749595	118.3266641	1658.0955	0	Hepatocyte	hepatocyte (mature)
s28	kidney	Labelled in injury	21	Acta2	577	51.10010263	0.000250941	182	19925	5	724	5	0	51.10010263	51.51443464	766	0	Ito cell (hepatic stellate cell)	mesenchymal
s28	kidney	Labelled in injury	21	Acta2	577	51.10010263	0.000250941	182	19925	5	724	5	0	51.10010263	51.51443464	766	0	Myofibroblast	mesenchymal
s28	kidney	Labelled in injury	21	Asl	298	158.6644071	0.001219314	55	12302	15	2248	24	0	158.6644071	159.9508965	2943.4883	0.0135	Hepatocyte	hepatocyte (mature)
s28	kidney	Labelled in injury	21	Ass1	255	1064.491364	0.0012006	62	220723	265	15082	270	4430	1064.491364	1073.122518	14071.7243	0.0194	Hepatocyte	hepatocyte (mature)
s28	kidney	Labelled in injury	21	Cyp2e1	245	1031.742127	0.000675508	61	330122	223	14618	239	2117	1031.742127	1040.107743	14165.85	4e-04	Hepatocyte	hepatocyte (mature)
s28	kidney	Labelled in injury	21	Dpp4	2545	60.62843668	0.001613221	805	25415	41	859	41	4	60.62843668	61.12002674	891	0	Endothelial cell	endothelial
s28	kidney	Labelled in injury	21	Eng	1283	50.74720137	0.000385914	249	10365	4	719	4	0	50.74720137	51.15867197	717	0	Liver stem cell	hepatocyte (progenitor)
s28	kidney	Labelled in injury	21	Epcam	637	70.509672	0.001247868	196	24041	30	999	32	1	70.509672	71.0813815	766.5	0.0109	Liver progenitor cell	hepatocyte (progenitor)
s28	kidney	Labelled in injury	21	Epcam	637	70.509672	0.001247868	196	24041	30	999	32	1	70.509672	71.0813815	766.5	0.0109	Liver stem cell	hepatocyte (progenitor)
s28	kidney	Labelled in injury	21	Epcam	637	70.509672	0.001247868	196	24041	30	999	32	1	70.509672	71.0813815	766.5	0.0109	Stem cell	hepatocyte (progenitor)
s28	kidney	Labelled in injury	21	Fcgr2b	2397	29.14964418	0.001117422	808	10739	12	413	12	0	29.14964418	29.38599656	418.0714	0.0025	Endothelial cell	endothelial
s28	kidney	Labelled in injury	21	G6pc	1104	515.7299032	0.000992308	323	218682	217	7307	209	4	515.7299032	519.9115662	7228.8333	0.0024	Hepatocyte	hepatocyte (mature)
s28	kidney	Labelled in injury	21	Glul	1541	606.0726261	0.000777686	483	231456	180	8587	179	32	606.0726261	610.9868098	8748.737	2e-04	Hepatocyte	hepatocyte (mature)
s28	kidney	Labelled in injury	21	Igfbp3	2118	91.11910566	0.000205497	619	38930	8	1291	8	0	91.11910566	91.85792144	1292	0	Ito cell (hepatic stellate cell)	mesenchymal
s28	kidney	Labelled in injury	21	Irf7	1024	14.53953196	0.000282885	214	3535	1	206	1	0	14.53953196	14.65742201	216.0227	0.001	Kupffer cell	immune
s28	kidney	Labelled in injury	21	Itga1	6994	158.3820861	0.001017104	1965	58991	60	2244	59	0	158.3820861	159.6662864	2344.022	0.0011	Natural killer cell	immune
s28	kidney	Labelled in injury	21	Itgb1	3115	164.4519877	0.000949654	917	70552	67	2330	66	0	164.4519877	165.7854043	2343	0.0022	Liver stem cell	hepatocyte (progenitor)
s28	kidney	Labelled in injury	21	Kit	2177	8.540210523	0.000243487	659	4107	1	121	1	0	8.540210523	8.609456619	140.6788	0	Progenitor cell	hepatocyte (progenitor)
s28	kidney	Labelled in injury	21	Kit	2177	8.540210523	0.000243487	659	4107	1	121	1	0	8.540210523	8.609456619	140.6788	0	Stem cell	hepatocyte (progenitor)
s28	kidney	Labelled in injury	21	Ly6c1	958	186.0495449	0.000617189	290	64810	40	2636	34	9	186.0495449	187.5580797	2672.1573	0.0036	Monocyte	immune
s28	kidney	Labelled in injury	21	Mmrn2	992	43.7597564	0.000521105	261	15352	8	620	8	5	43.7597564	44.1145711	621.6402	0	Endothelial cell	endothelial
s28	kidney	Labelled in injury	21	Nt5e	1775	54.20563373	0.00133213	486	23271	31	768	31	0	54.20563373	54.64514614	777.1429	0.0037	Myofibroblast	mesenchymal
s28	kidney	Labelled in injury	21	Pck1	627	8339.127384	0.001032896	190	3809677	3935	118151	3846	78	8339.127384	8406.743049	118847.4754	0.0018	Hepatocyte	hepatocyte (mature)
s28	kidney	Labelled in injury	21	Prom1	1286	37.61927445	0.0016311	398	14714	24	533	19	0	37.61927445	37.92430064	537	0.0181	Progenitor cell	hepatocyte (progenitor)
s28	kidney	Labelled in injury	21	Prom1	1286	37.61927445	0.0016311	398	14714	24	533	19	0	37.61927445	37.92430064	537	0.0181	Stem cell	hepatocyte (progenitor)
s28	kidney	Labelled in injury	21	Ptprc	1099	8.610790775	0	397	4201	0	122	0	0	8.610790775	8.680609153	132	0	CD4+ T cell	immune
s28	kidney	Labelled in injury	21	Stx2	2142	15.17475423	0.000513875	519	5838	3	215	3	0	15.17475423	15.29779482	252	0	Ito cell (hepatic stellate cell)	mesenchymal
s28	kidney	Labelled in injury	21	Twf1	1869	76.15609218	0.001186944	584	30330	36	1079	36	5	76.15609218	76.77358423	952.438	0.0102	Progenitor cell	hepatocyte (progenitor)
s28	kidney	Labelled in injury	21	Ushbp1	2339	19.76247063	0	462	5212	0	280	0	0	19.76247063	19.92270953	342.0204	0	Endothelial cell	endothelial
s29	kidney	Labelled in injury	22	Acly	1058	126.289462	0.000962464	332	51950	50	2047	50	2	126.289462	133.1071108	2043.1217	0	Hepatocyte	hepatocyte (mature)
s29	kidney	Labelled in injury	22	Acta2	577	55.83388525	0.000431001	182	25522	11	905	11	0	55.83388525	58.84803872	961	0	Ito cell (hepatic stellate cell)	mesenchymal
s29	kidney	Labelled in injury	22	Acta2	577	55.83388525	0.000431001	182	25522	11	905	11	0	55.83388525	58.84803872	961	0	Myofibroblast	mesenchymal
s29	kidney	Labelled in injury	22	Asl	298	136.0372563	0.000747136	55	12046	9	2205	17	4	136.0372563	143.381133	2894.1625	0.009	Hepatocyte	hepatocyte (mature)
s29	kidney	Labelled in injury	22	Ass1	255	666.3049289	0.001091595	62	161232	176	10800	181	3045	666.3049289	702.2749373	10672.9625	0.0253	Hepatocyte	hepatocyte (mature)
s29	kidney	Labelled in injury	22	Cyp2e1	245	1146.476342	0.000611027	61	428786	262	18583	274	2628	1146.476342	1208.36807	17673.8105	0.0016	Hepatocyte	hepatocyte (mature)
s29	kidney	Labelled in injury	22	Dpp4	2545	43.86507449	0.001065851	805	21579	23	711	23	2	43.86507449	46.23310004	727	0	Endothelial cell	endothelial
s29	kidney	Labelled in injury	22	Eng	1283	62.74371414	0.000350828	249	14252	5	1017	5	3	62.74371414	66.13088993	1013.1875	5e-04	Liver stem cell	hepatocyte (progenitor)
s29	kidney	Labelled in injury	22	Epcam	637	82.3626926	0.001480337	196	31074	46	1335	46	2	82.3626926	86.8089853	962.0833	0.0017	Liver progenitor cell	hepatocyte (progenitor)
s29	kidney	Labelled in injury	22	Epcam	637	82.3626926	0.001480337	196	31074	46	1335	46	2	82.3626926	86.8089853	962.0833	0.0017	Liver stem cell	hepatocyte (progenitor)
s29	kidney	Labelled in injury	22	Epcam	637	82.3626926	0.001480337	196	31074	46	1335	46	2	82.3626926	86.8089853	962.0833	0.0017	Stem cell	hepatocyte (progenitor)
s29	kidney	Labelled in injury	22	Fcgr2b	2397	23.93762152	0.001205667	808	9953	12	388	12	4	23.93762152	25.22987738	386.1818	0.0075	Endothelial cell	endothelial
s29	kidney	Labelled in injury	22	G6pc	1104	333.7694135	0.000846824	323	161781	137	5410	135	3	333.7694135	351.7877232	5365.4048	9e-04	Hepatocyte	hepatocyte (mature)
s29	kidney	Labelled in injury	22	Glul	1541	638.233749	0.001020382	483	277347	283	10345	279	43	638.233749	672.6883543	10487.889	0.0028	Hepatocyte	hepatocyte (mature)
s29	kidney	Labelled in injury	22	Igfbp3	2118	99.88404443	0.000609013	619	47618	29	1619	29	0	99.88404443	105.2762151	1619	0	Ito cell (hepatic stellate cell)	mesenchymal
s29	kidney	Labelled in injury	22	Irf7	1024	14.06643739	0.000720115	214	4166	3	228	3	2	14.06643739	14.82580423	237.2313	0.0267	Kupffer cell	immune
s29	kidney	Labelled in injury	22	Itga1	6994	156.0264042	0.000754148	1965	66300	50	2529	50	0	156.0264042	164.4493811	2653.4625	0	Natural killer cell	immune
s29	kidney	Labelled in injury	22	Itgb1	3115	174.9050438	0.000938141	917	86341	81	2835	78	0	174.9050438	184.347171	2842	0.0029	Liver stem cell	hepatocyte (progenitor)
s29	kidney	Labelled in injury	22	Kit	2177	7.094913595	0.000796178	659	3768	3	115	3	0	7.094913595	7.477927573	137.1661	0.0113	Progenitor cell	hepatocyte (progenitor)
s29	kidney	Labelled in injury	22	Kit	2177	7.094913595	0.000796178	659	3768	3	115	3	0	7.094913595	7.477927573	137.1661	0.0113	Stem cell	hepatocyte (progenitor)
s29	kidney	Labelled in injury	22	Ly6c1	958	207.6033413	0.000478143	290	83657	40	3365	40	7	207.6033413	218.8106633	3403.9444	0	Monocyte	immune
s29	kidney	Labelled in injury	22	Mmrn2	992	55.58710564	0.000134971	261	22227	3	901	3	0	55.58710564	58.5879369	904.05	0	Endothelial cell	endothelial
s29	kidney	Labelled in injury	22	Nt5e	1775	74.21896569	0.000857419	486	36155	31	1203	31	0	74.21896569	78.22562496	1196.5397	0	Myofibroblast	mesenchymal
s29	kidney	Labelled in injury	22	Pcdh12	1713	8.143726909	0	417	2509	0	132	0	0	8.143726909	8.583360344	105	0	Endothelial cell	endothelial
s29	kidney	Labelled in injury	22	Pck1	627	9121.467697	0.001077556	190	4731077	5098	147848	4985	90	9121.467697	9613.883789	148704.6545	0.0029	Hepatocyte	hepatocyte (mature)
s29	kidney	Labelled in injury	22	Prom1	1286	38.68270282	0.00140812	398	17044	24	627	24	0	38.68270282	40.77096164	637	0	Progenitor cell	hepatocyte (progenitor)
s29	kidney	Labelled in injury	22	Prom1	1286	38.68270282	0.00140812	398	17044	24	627	24	0	38.68270282	40.77096164	637	0	Stem cell	hepatocyte (progenitor)
s29	kidney	Labelled in injury	22	Sox9	2250	12.58575977	0.001124227	788	5337	6	204	6	0	12.58575977	13.26519326	205	0.0055	Progenitor cell	hepatocyte (progenitor)
s29	kidney	Labelled in injury	22	Stx2	2142	14.49830169	0.000297177	519	6730	2	235	2	0	14.49830169	15.28098243	266	0	Ito cell (hepatic stellate cell)	mesenchymal
s29	kidney	Labelled in injury	22	Twf1	1869	70.20879714	0.001338688	584	32868	44	1138	42	3	70.20879714	73.99897024	981.75	0.0123	Progenitor cell	hepatocyte (progenitor)
s29	kidney	Labelled in injury	22	Ushbp1	2339	19.24880906	0.001181834	462	5923	7	312	7	0	19.24880906	20.28794263	432.0684	0.0102	Endothelial cell	endothelial
s30	kidney	Labelled in injury	24	Acly	1058	122.4333611	0.001509988	332	49007	74	1914	74	0	122.4333611	118.6268961	1909	0.017	Hepatocyte	hepatocyte (mature)
s30	kidney	Labelled in injury	24	Acta2	577	90.3857572	0.001762182	182	39156	69	1413	58	0	90.3857572	87.57565527	1478	0.0198	Ito cell (hepatic stellate cell)	mesenchymal
s30	kidney	Labelled in injury	24	Acta2	577	90.3857572	0.001762182	182	39156	69	1413	58	0	90.3857572	87.57565527	1478	0.0198	Myofibroblast	mesenchymal
s30	kidney	Labelled in injury	24	Apoa1	64	6.972432792	0	16	1207	0	109	1	0	6.972432792	6.755659182	139	0.0257	Hepatocyte	hepatocyte (mature)
s30	kidney	Labelled in injury	24	Asl	298	109.8318083	0.001532489	55	9788	15	1717	20	1	109.8318083	106.4171267	2188.7372	0.016	Hepatocyte	hepatocyte (mature)
s30	kidney	Labelled in injury	24	Ass1	255	756.413007	0.000818527	62	171039	140	11825	139	3518	756.413007	732.8960535	11105.1749	0.0191	Hepatocyte	hepatocyte (mature)
s30	kidney	Labelled in injury	24	Cd68	158	9.531123725	0.000303859	41	3291	1	149	1	0	9.531123725	9.234800166	158	0	Kupffer cell	immune
s30	kidney	Labelled in injury	24	Cyp2e1	245	797.4799965	0.000828774	61	287171	238	12467	228	1779	797.4799965	772.6862663	11733.1905	0.0027	Hepatocyte	hepatocyte (mature)
s30	kidney	Labelled in injury	24	Des	1529	7.292269158	0	325	999	0	114	0	3	7.292269158	7.065551805	111.0361	0	Ito cell (hepatic stellate cell)	mesenchymal
s30	kidney	Labelled in injury	24	Des	1529	7.292269158	0	325	999	0	114	0	3	7.292269158	7.065551805	111.0361	0	Myofibroblast	mesenchymal
s30	kidney	Labelled in injury	24	Dpp4	2545	51.36572048	0.000491823	805	24399	12	803	12	1	51.36572048	49.76875526	823.2	0	Endothelial cell	endothelial
s30	kidney	Labelled in injury	24	Eng	1283	76.18502252	0.000473849	249	16883	8	1191	8	3	76.18502252	73.81642281	1190.1951	0	Liver stem cell	hepatocyte (progenitor)
s30	kidney	Labelled in injury	24	Epcam	637	115.0131574	0.000910987	196	41713	38	1798	42	7	115.0131574	111.4373872	1221.5526	5e-04	Liver progenitor cell	hepatocyte (progenitor)
s30	kidney	Labelled in injury	24	Epcam	637	115.0131574	0.000910987	196	41713	38	1798	42	7	115.0131574	111.4373872	1221.5526	5e-04	Liver stem cell	hepatocyte (progenitor)
s30	kidney	Labelled in injury	24	Epcam	637	115.0131574	0.000910987	196	41713	38	1798	42	7	115.0131574	111.4373872	1221.5526	5e-04	Stem cell	hepatocyte (progenitor)
s30	kidney	Labelled in injury	24	Fcgr2b	2397	24.75533477	0.000988533	808	10116	10	387	10	1	24.75533477	23.98568902	387.1429	0	Endothelial cell	endothelial
s30	kidney	Labelled in injury	24	G6pc	1104	398.1323091	0.001387299	323	185252	257	6224	250	4	398.1323091	385.7543372	6143.3214	0.0089	Hepatocyte	hepatocyte (mature)
s30	kidney	Labelled in injury	24	Glul	1541	576.0892635	0.001308102	483	240807	315	9006	317	44	576.0892635	558.1785926	9142.0219	0.0121	Hepatocyte	hepatocyte (mature)
s30	kidney	Labelled in injury	24	Igfbp3	2118	108.9362665	0.000441162	619	52135	23	1703	23	0	108.9362665	105.5494274	1704	0	Ito cell (hepatic stellate cell)	mesenchymal
s30	kidney	Labelled in injury	24	Irf7	1024	20.27762564	0.00305033	214	5901	18	317	18	1	20.27762564	19.6471923	320	0.0631	Kupffer cell	immune
s30	kidney	Labelled in injury	24	Itga1	6994	159.2145433	0.000896708	1965	64681	58	2489	57	1	159.2145433	154.2645477	2635.8333	0.0019	Natural killer cell	immune
s30	kidney	Labelled in injury	24	Itgb1	3115	180.7715144	0.000717489	917	83625	60	2826	59	0	180.7715144	175.1513105	2827	9e-04	Liver stem cell	hepatocyte (progenitor)
s30	kidney	Labelled in injury	24	Kit	2177	8.379712805	0.000904977	659	4420	4	131	4	0	8.379712805	8.119186723	138.093	0	Progenitor cell	hepatocyte (progenitor)
s30	kidney	Labelled in injury	24	Kit	2177	8.379712805	0.000904977	659	4420	4	131	4	0	8.379712805	8.119186723	138.093	0	Stem cell	hepatocyte (progenitor)
s30	kidney	Labelled in injury	24	Krt19	103	9.083352811	0.000542888	21	1842	1	142	1	3	9.083352811	8.800950494	199.2727	0	Liver progenitor cell	hepatocyte (progenitor)
s30	kidney	Labelled in injury	24	Krt19	103	9.083352811	0.000542888	21	1842	1	142	1	3	9.083352811	8.800950494	199.2727	0	Progenitor cell	hepatocyte (progenitor)
s30	kidney	Labelled in injury	24	Ly6c1	958	229.7704458	0.000673824	290	87560	59	3592	59	3	229.7704458	222.6268604	3655.4291	0	Monocyte	immune
s30	kidney	Labelled in injury	24	Mmrn2	992	55.58756051	0.000381989	261	20943	8	869	8	0	55.58756051	53.85933788	868.1553	0	Endothelial cell	endothelial
s30	kidney	Labelled in injury	24	Nt5e	1775	46.5042077	0.001209021	486	21505	26	727	25	2	46.5042077	45.05838739	734.1349	0.0053	Myofibroblast	mesenchymal
s30	kidney	Labelled in injury	24	Pcdh12	1713	12.02584738	0	417	3581	0	188	0	0	12.02584738	11.65196263	173	0	Endothelial cell	endothelial
s30	kidney	Labelled in injury	24	Pck1	627	8241.991265	0.001280698	190	4134463	5295	128847	5142	97	8241.991265	7985.74696	129359.9429	0.0057	Hepatocyte	hepatocyte (mature)
s30	kidney	Labelled in injury	24	Prom1	1286	49.6386041	0.002249874	398	21779	49	776	49	0	49.6386041	48.09533509	780	0.025	Progenitor cell	hepatocyte (progenitor)
s30	kidney	Labelled in injury	24	Prom1	1286	49.6386041	0.002249874	398	21779	49	776	49	0	49.6386041	48.09533509	780	0.025	Stem cell	hepatocyte (progenitor)
s30	kidney	Labelled in injury	24	Sox9	2250	8.635581898	0.000540394	788	3701	2	135	1	0	8.635581898	8.367100822	135.0455	0.0081	Progenitor cell	hepatocyte (progenitor)
s30	kidney	Labelled in injury	24	Stx2	2142	14.52057104	0.000299985	519	6667	2	227	2	0	14.52057104	14.06912509	245	0	Ito cell (hepatic stellate cell)	mesenchymal
s30	kidney	Labelled in injury	24	Twf1	1869	80.98256802	0.000984695	584	35544	35	1266	34	0	80.98256802	78.46481215	1089.0175	0.0096	Progenitor cell	hepatocyte (progenitor)
s30	kidney	Labelled in injury	24	Ushbp1	2339	25.20310569	0	462	7601	0	394	0	2	25.20310569	24.4195387	546.0319	0	Endothelial cell	endothelial
s31	kidney	Labelled in injury	25	Acly	1058	121.7514529	0.001228771	332	45574	56	1807	56	4	121.7514529	116.1741836	1787.65	0.0129	Hepatocyte	hepatocyte (mature)
s31	kidney	Labelled in injury	25	Acta2	577	63.46976683	0.000528342	182	26498	14	942	14	1	63.46976683	60.5623027	996.2857	0	Ito cell (hepatic stellate cell)	mesenchymal
s31	kidney	Labelled in injury	25	Acta2	577	63.46976683	0.000528342	182	26498	14	942	14	1	63.46976683	60.5623027	996.2857	0	Myofibroblast	mesenchymal
s31	kidney	Labelled in injury	25	Apoa1	64	9.02860802	0	16	1450	0	134	0	0	9.02860802	8.615019704	192	0	Hepatocyte	hepatocyte (mature)
s31	kidney	Labelled in injury	25	Asl	298	131.8581037	0.000396118	55	10098	4	1957	12	9	131.8581037	125.8178624	2465.3963	0.0062	Hepatocyte	hepatocyte (mature)
s31	kidney	Labelled in injury	25	Ass1	255	771.6764751	0.000647868	62	152809	99	11453	105	3554	771.6764751	736.32702	10072.0995	0.0118	Hepatocyte	hepatocyte (mature)
s31	kidney	Labelled in injury	25	Cyp2e1	245	1133.696706	0.00053668	61	387568	208	16826	220	2530	1133.696706	1081.763594	15634.5632	0.0021	Hepatocyte	hepatocyte (mature)
s31	kidney	Labelled in injury	25	Des	1529	7.950565272	0	325	957	0	118	0	1	7.950565272	7.586360635	117.1429	0	Ito cell (hepatic stellate cell)	mesenchymal
s31	kidney	Labelled in injury	25	Des	1529	7.950565272	0	325	957	0	118	0	1	7.950565272	7.586360635	117.1429	0	Myofibroblast	mesenchymal
s31	kidney	Labelled in injury	25	Dpp4	2545	46.49059354	0	805	20547	0	690	0	0	46.49059354	44.36092236	708	0	Endothelial cell	endothelial
s31	kidney	Labelled in injury	25	Eng	1283	90.15132486	0.000452642	249	17674	8	1338	8	2	90.15132486	86.02161466	1338.3958	0	Liver stem cell	hepatocyte (progenitor)
s31	kidney	Labelled in injury	25	Epcam	637	113.6661323	0.000762137	196	39363	30	1687	37	5	113.6661323	108.4592406	1197.5526	0.011	Liver progenitor cell	hepatocyte (progenitor)
s31	kidney	Labelled in injury	25	Epcam	637	113.6661323	0.000762137	196	39363	30	1687	37	5	113.6661323	108.4592406	1197.5526	0.011	Liver stem cell	hepatocyte (progenitor)
s31	kidney	Labelled in injury	25	Epcam	637	113.6661323	0.000762137	196	39363	30	1687	37	5	113.6661323	108.4592406	1197.5526	0.011	Stem cell	hepatocyte (progenitor)
s31	kidney	Labelled in injury	25	Fcgr2b	2397	25.8056483	0.000514774	808	9713	5	383	5	1	25.8056483	24.62352647	382.2159	0	Endothelial cell	endothelial
s31	kidney	Labelled in injury	25	G6pc	1104	305.3556086	0.000873467	323	133949	117	4532	113	8	305.3556086	291.3676813	4458.3667	0.0051	Hepatocyte	hepatocyte (mature)
s31	kidney	Labelled in injury	25	Glul	1541	499.4033033	0.000713921	483	196100	140	7412	140	26	499.4033033	476.5263138	7504.2271	0	Hepatocyte	hepatocyte (mature)
s31	kidney	Labelled in injury	25	Igfbp3	2118	77.82121092	0.000296209	619	33760	10	1155	10	0	77.82121092	74.25632656	1155	0	Ito cell (hepatic stellate cell)	mesenchymal
s31	kidney	Labelled in injury	25	Irf7	1024	9.500251723	0	214	2504	0	141	0	3	9.500251723	9.065058047	138.6	0	Kupffer cell	immune
s31	kidney	Labelled in injury	25	Itga1	6994	175.5862127	0.000363515	1965	68773	25	2606	25	5	175.5862127	167.5428459	2768.8548	0	Natural killer cell	immune
s31	kidney	Labelled in injury	25	Itgb1	3115	165.0079182	0.001117118	917	72508	81	2449	81	0	165.0079182	157.4491288	2442	0.0039	Liver stem cell	hepatocyte (progenitor)
s31	kidney	Labelled in injury	25	Krt19	103	8.422208974	0	21	1466	0	125	0	2	8.422208974	8.036398978	160	0.0399	Liver progenitor cell	hepatocyte (progenitor)
s31	kidney	Labelled in injury	25	Krt19	103	8.422208974	0	21	1466	0	125	0	2	8.422208974	8.036398978	160	0.0399	Progenitor cell	hepatocyte (progenitor)
s31	kidney	Labelled in injury	25	Ly6c1	958	210.420469	0.000280835	290	74777	21	3123	19	6	210.420469	200.7813921	3161.1627	0.0011	Monocyte	immune
s31	kidney	Labelled in injury	25	Mmrn2	992	53.76738209	0.000109806	261	18214	2	798	2	0	53.76738209	51.30437108	798.0902	0	Endothelial cell	endothelial
s31	kidney	Labelled in injury	25	Nt5e	1775	83.34618001	0.001164984	486	36052	42	1237	38	0	83.34618001	79.52820429	1236.3832	0.0149	Myofibroblast	mesenchymal
s31	kidney	Labelled in injury	25	Pcdh12	1713	9.837140082	0	417	2621	0	146	0	0	9.837140082	9.386514006	112	0	Endothelial cell	endothelial
s31	kidney	Labelled in injury	25	Pck1	627	6350.749833	0.000880087	190	2934937	2583	94256	2555	93	6350.749833	6059.830577	94681.0411	0.0025	Hepatocyte	hepatocyte (mature)
s31	kidney	Labelled in injury	25	Prom1	1286	54.50853648	0.000948595	398	22138	21	809	21	0	54.50853648	52.01157419	826	0.0023	Progenitor cell	hepatocyte (progenitor)
s31	kidney	Labelled in injury	25	Prom1	1286	54.50853648	0.000948595	398	22138	21	809	21	0	54.50853648	52.01157419	826	0.0023	Stem cell	hepatocyte (progenitor)
s31	kidney	Labelled in injury	25	Sox9	2250	11.85847024	0.000721501	788	4158	3	176	3	0	11.85847024	11.31524976	176.2273	0.0031	Progenitor cell	hepatocyte (progenitor)
s31	kidney	Labelled in injury	25	Stx2	2142	15.90113054	0.000802826	519	6228	5	236	5	0	15.90113054	15.17272127	259	0	Ito cell (hepatic stellate cell)	mesenchymal
s31	kidney	Labelled in injury	25	Twf1	1869	74.85659336	0.000666392	584	31513	21	1111	21	0	74.85659336	71.42751412	911	0	Progenitor cell	hepatocyte (progenitor)
s31	kidney	Labelled in injury	25	Ushbp1	2339	20.68494524	0.001798238	462	5561	10	307	10	1	20.68494524	19.73739589	466.7746	0.0111	Endothelial cell	endothelial
s32	kidney	Labelled in injury	26	Acly	1058	120.3789566	0.000683735	332	39489	27	1604	27	1	120.3789566	116.8285437	1592.332	0	Hepatocyte	hepatocyte (mature)
s32	kidney	Labelled in injury	26	Acta2	577	67.16905618	0.000201735	182	24785	5	895	5	1	67.16905618	65.18799666	907.2857	0	Ito cell (hepatic stellate cell)	mesenchymal
s32	kidney	Labelled in injury	26	Acta2	577	67.16905618	0.000201735	182	24785	5	895	5	1	67.16905618	65.18799666	907.2857	0	Myofibroblast	mesenchymal
s32	kidney	Labelled in injury	26	Asl	298	129.4599128	0.002465585	55	9734	24	1725	31	6	129.4599128	125.6416695	2160.3198	0.019	Hepatocyte	hepatocyte (mature)
s32	kidney	Labelled in injury	26	Ass1	255	1894.917877	0.00095221	62	301404	287	25249	287	8682	1894.917877	1839.029863	21239.9179	0.0144	Hepatocyte	hepatocyte (mature)
s32	kidney	Labelled in injury	26	Cyp2e1	245	1070.276995	0.000626153	61	327396	205	14261	211	2409	1070.276995	1038.710637	12629.5499	0	Hepatocyte	hepatocyte (mature)
s32	kidney	Labelled in injury	26	Des	1529	13.28371279	0	325	1513	0	177	0	5	13.28371279	12.89192783	172.5429	0	Ito cell (hepatic stellate cell)	mesenchymal
s32	kidney	Labelled in injury	26	Des	1529	13.28371279	0	325	1513	0	177	0	5	13.28371279	12.89192783	172.5429	0	Myofibroblast	mesenchymal
s32	kidney	Labelled in injury	26	Dpp4	2545	52.30930968	0.000559232	805	21458	12	697	12	1	52.30930968	50.76651807	709.5	0	Endothelial cell	endothelial
s32	kidney	Labelled in injury	26	Eng	1283	102.1419949	0.000308699	249	16197	5	1361	5	14	102.1419949	99.12945638	1355.7544	0	Liver stem cell	hepatocyte (progenitor)
s32	kidney	Labelled in injury	26	Epcam	637	73.09794494	0.001063399	196	19748	21	974	21	4	73.09794494	70.94202095	654	0	Liver progenitor cell	hepatocyte (progenitor)
s32	kidney	Labelled in injury	26	Epcam	637	73.09794494	0.001063399	196	19748	21	974	21	4	73.09794494	70.94202095	654	0	Liver stem cell	hepatocyte (progenitor)
s32	kidney	Labelled in injury	26	Epcam	637	73.09794494	0.001063399	196	19748	21	974	21	4	73.09794494	70.94202095	654	0	Stem cell	hepatocyte (progenitor)
s32	kidney	Labelled in injury	26	Fcgr2b	2397	42.32776278	6.60938532716457e-05	808	15130	1	564	1	5	42.32776278	41.07936326	558.4328	0	Endothelial cell	endothelial
s32	kidney	Labelled in injury	26	G6pc	1104	251.3398538	0.000408994	323	97801	40	3349	40	5	251.3398538	243.9269283	3310.6429	0	Hepatocyte	hepatocyte (mature)
s32	kidney	Labelled in injury	26	Glul	1541	521.3669646	0.00037757	483	174802	66	6947	66	86	521.3669646	505.9899584	6942.719	0	Hepatocyte	hepatocyte (mature)
s32	kidney	Labelled in injury	26	Igfbp3	2118	119.4033166	0.000361518	619	47024	17	1591	17	4	119.4033166	115.881679	1596.4452	0	Ito cell (hepatic stellate cell)	mesenchymal
s32	kidney	Labelled in injury	26	Irf7	1024	17.03617403	0.000267953	214	3732	1	227	1	3	17.03617403	16.53371535	227.2789	9e-04	Kupffer cell	immune
s32	kidney	Labelled in injury	26	Itga1	6994	158.3538643	0.000170642	1965	52742	9	2110	9	2	158.3538643	153.6834335	2214.0882	0	Natural killer cell	immune
s32	kidney	Labelled in injury	26	Itgb1	3115	152.3499263	0.001068751	917	59883	64	2030	63	0	152.3499263	147.8565734	2044	0.0089	Liver stem cell	hepatocyte (progenitor)
s32	kidney	Labelled in injury	26	Kit	2177	8.93085775	0.000284738	659	3512	1	119	1	0	8.93085775	8.667454305	125.3455	0	Progenitor cell	hepatocyte (progenitor)
s32	kidney	Labelled in injury	26	Kit	2177	8.93085775	0.000284738	659	3512	1	119	1	0	8.93085775	8.667454305	125.3455	0	Stem cell	hepatocyte (progenitor)
s32	kidney	Labelled in injury	26	Ly6c1	958	143.7943147	0.00026824	290	44736	12	1916	11	1	143.7943147	139.5532979	1976.1811	0.0012	Monocyte	immune
s32	kidney	Labelled in injury	26	Mmrn2	992	50.05783293	0.000139567	261	14330	2	667	2	16	50.05783293	48.58144556	652.2594	0	Endothelial cell	endothelial
s32	kidney	Labelled in injury	26	Nt5e	1775	96.21310618	0.00068145	486	35219	24	1282	23	11	96.21310618	93.37543209	1269.1183	0.0014	Myofibroblast	mesenchymal
s32	kidney	Labelled in injury	26	Pcdh12	1713	14.33440193	0	417	3356	0	191	0	0	14.33440193	13.91162834	165	0	Endothelial cell	endothelial
s32	kidney	Labelled in injury	26	Pck1	627	3564.53798	0.000410887	190	1404278	577	47496	570	123	3564.53798	3459.406804	47632.4735	4e-04	Hepatocyte	hepatocyte (mature)
s32	kidney	Labelled in injury	26	Prom1	1286	48.33170076	0.000668124	398	16464	11	644	11	0	48.33170076	46.9062233	650.0405	0	Progenitor cell	hepatocyte (progenitor)
s32	kidney	Labelled in injury	26	Prom1	1286	48.33170076	0.000668124	398	16464	11	644	11	0	48.33170076	46.9062233	650.0405	0	Stem cell	hepatocyte (progenitor)
s32	kidney	Labelled in injury	26	Sox9	2250	13.95915581	0	788	4958	0	186	0	0	13.95915581	13.54744959	186.0909	0	Progenitor cell	hepatocyte (progenitor)
s32	kidney	Labelled in injury	26	Stx2	2142	16.43578023	0	519	6349	0	219	0	0	16.43578023	15.95102935	239.1026	0	Ito cell (hepatic stellate cell)	mesenchymal
s32	kidney	Labelled in injury	26	Twf1	1869	81.57850734	0.000289967	584	31038	9	1087	9	5	81.57850734	79.17246075	802.8805	0	Progenitor cell	hepatocyte (progenitor)
s32	kidney	Labelled in injury	26	Ushbp1	2339	23.41535813	0	462	5793	0	312	0	0	23.41535813	22.72475414	405.8333	0	Endothelial cell	endothelial
s33	kidney	Labelled in injury	27	Acly	1058	121.1478839	0.001021476	332	40138	41	1661	41	5	121.1478839	113.5759125	1648.3942	0.0104	Hepatocyte	hepatocyte (mature)
s33	kidney	Labelled in injury	27	Acta2	577	59.58929627	0.000785272	182	22922	18	817	18	0	59.58929627	55.86485283	827.0357	0	Ito cell (hepatic stellate cell)	mesenchymal
s33	kidney	Labelled in injury	27	Acta2	577	59.58929627	0.000785272	182	22922	18	817	18	0	59.58929627	55.86485283	827.0357	0	Myofibroblast	mesenchymal
s33	kidney	Labelled in injury	27	Asl	298	131.4319607	0.001069976	55	9346	10	1802	13	12	131.4319607	123.2172152	2266.8118	0.0088	Hepatocyte	hepatocyte (mature)
s33	kidney	Labelled in injury	27	Ass1	255	1639.033863	0.001151492	62	269216	310	22472	305	7823	1639.033863	1536.591154	19039.4762	0.0194	Hepatocyte	hepatocyte (mature)
s33	kidney	Labelled in injury	27	Cyp2e1	245	716.0197326	0.000766895	61	229497	176	9817	181	1486	716.0197326	671.2671484	8821.4443	0	Hepatocyte	hepatocyte (mature)
s33	kidney	Labelled in injury	27	Des	1529	9.77351983	0	325	747	0	134	0	0	9.77351983	9.162656401	136	0	Ito cell (hepatic stellate cell)	mesenchymal
s33	kidney	Labelled in injury	27	Des	1529	9.77351983	0	325	747	0	134	0	0	9.77351983	9.162656401	136	0	Myofibroblast	mesenchymal
s33	kidney	Labelled in injury	27	Dpp4	2545	49.52402958	0.000710059	805	21125	15	679	13	1	49.52402958	46.4286843	690.6203	0.0047	Endothelial cell	endothelial
s33	kidney	Labelled in injury	27	Eng	1283	124.8676563	0.000517915	249	21239	11	1712	11	8	124.8676563	117.0631922	1707.9867	0	Liver stem cell	hepatocyte (progenitor)
s33	kidney	Labelled in injury	27	Epcam	637	89.49334948	0.000374407	196	24038	9	1227	9	4	89.49334948	83.8998463	806.6111	0	Liver progenitor cell	hepatocyte (progenitor)
s33	kidney	Labelled in injury	27	Epcam	637	89.49334948	0.000374407	196	24038	9	1227	9	4	89.49334948	83.8998463	806.6111	0	Liver stem cell	hepatocyte (progenitor)
s33	kidney	Labelled in injury	27	Epcam	637	89.49334948	0.000374407	196	24038	9	1227	9	4	89.49334948	83.8998463	806.6111	0	Stem cell	hepatocyte (progenitor)
s33	kidney	Labelled in injury	27	Fcgr2b	2397	30.04992664	0.001593202	808	11298	18	412	18	3	30.04992664	28.17174953	411.5	0.0214	Endothelial cell	endothelial
s33	kidney	Labelled in injury	27	G6pc	1104	461.8352803	0.001437179	323	184389	265	6332	253	15	461.8352803	432.9697039	6193.6762	0.0176	Hepatocyte	hepatocyte (mature)
s33	kidney	Labelled in injury	27	Glul	1541	435.5780629	0.001137162	483	145098	165	5972	163	72	435.5780629	408.3536121	5974.4372	0.01	Hepatocyte	hepatocyte (mature)
s33	kidney	Labelled in injury	27	Igfbp3	2118	131.0672771	0.000440294	619	54509	24	1797	24	1	131.0672771	122.875325	1798.0435	0	Ito cell (hepatic stellate cell)	mesenchymal
s33	kidney	Labelled in injury	27	Irf7	1024	17.43187492	0.000274424	214	3644	1	239	1	15	17.43187492	16.34234985	229.0018	0	Kupffer cell	immune
s33	kidney	Labelled in injury	27	Itga1	6994	174.9022429	0.000964288	1965	59111	57	2398	55	1	174.9022429	163.9705228	2543.9924	0.0066	Natural killer cell	immune
s33	kidney	Labelled in injury	27	Itgb1	3115	165.42047	0.000840891	917	66596	56	2268	54	1	165.42047	155.0813785	2274.5392	0.0027	Liver stem cell	hepatocyte (progenitor)
s33	kidney	Labelled in injury	27	Ly6c1	958	171.9847743	0.000543753	290	51494	28	2358	31	1	171.9847743	161.2354014	2448.2754	0.0013	Monocyte	immune
s33	kidney	Labelled in injury	27	Mmrn2	992	52.36856148	0.000131857	261	15168	2	718	2	11	52.36856148	49.09542758	708.9082	0	Endothelial cell	endothelial
s33	kidney	Labelled in injury	27	Nt5e	1775	47.04418127	0.00132458	486	17364	23	645	23	3	47.04418127	44.10383118	633.546	0.0108	Myofibroblast	mesenchymal
s33	kidney	Labelled in injury	27	Pcdh12	1713	10.79463384	0	417	2562	0	148	0	0	10.79463384	10.11994886	114	0	Endothelial cell	endothelial
s33	kidney	Labelled in injury	27	Pck1	627	3884.463575	0.001269804	190	1527007	1939	53258	1896	169	3884.463575	3641.677273	53390.3239	0.0095	Hepatocyte	hepatocyte (mature)
s33	kidney	Labelled in injury	27	Prom1	1286	41.93861121	0.001887556	398	14834	28	575	28	0	41.93861121	39.31736888	589	0.0161	Progenitor cell	hepatocyte (progenitor)
s33	kidney	Labelled in injury	27	Prom1	1286	41.93861121	0.001887556	398	14834	28	575	28	0	41.93861121	39.31736888	589	0.0161	Stem cell	hepatocyte (progenitor)
s33	kidney	Labelled in injury	27	Ptprc	1099	7.51248166	0.00029985	397	3335	1	103	1	0	7.51248166	7.042937383	128.173	0	CD4+ T cell	immune
s33	kidney	Labelled in injury	27	Sox9	2250	18.08830536	0.000800384	788	6247	5	248	5	0	18.08830536	16.95775214	249.0952	0	Progenitor cell	hepatocyte (progenitor)
s33	kidney	Labelled in injury	27	Stx2	2142	19.10941937	0.00115724	519	6913	8	262	8	0	19.10941937	17.9150446	275	0.0291	Ito cell (hepatic stellate cell)	mesenchymal
s33	kidney	Labelled in injury	27	Twf1	1869	103.4971988	0.001059497	584	42473	45	1419	46	4	103.4971988	97.0284286	910.4601	0	Progenitor cell	hepatocyte (progenitor)
s33	kidney	Labelled in injury	27	Ushbp1	2339	25.81959716	0	462	6110	0	354	0	0	25.81959716	24.20582363	499.5757	0	Endothelial cell	endothelial
s35	kidney	Labelled in health	29	Acly	1058	125.6040188	0.000298583	332	43539	13	1725	13	4	125.6040188	128.0578069	1721.5333	0	Hepatocyte	hepatocyte (mature)
s35	kidney	Labelled in health	29	Acta2	577	130.7009935	0.000348986	182	51578	18	1795	19	0	130.7009935	133.2543555	1872	0	Ito cell (hepatic stellate cell)	mesenchymal
s35	kidney	Labelled in health	29	Acta2	577	130.7009935	0.000348986	182	51578	18	1795	19	0	130.7009935	133.2543555	1872	0	Myofibroblast	mesenchymal
s35	kidney	Labelled in health	29	Asl	298	201.5489415	0.000904568	55	15477	14	2768	14	4	201.5489415	205.4863823	3449.15	0.0045	Hepatocyte	hepatocyte (mature)
s35	kidney	Labelled in health	29	Ass1	255	1485.840932	0.000562298	62	298774	168	20406	168	5506	1485.840932	1514.868178	20262.8893	0.017	Hepatocyte	hepatocyte (mature)
s35	kidney	Labelled in health	29	Cd68	158	12.01429745	0	41	3204	0	165	0	0	12.01429745	12.24900761	173	0	Kupffer cell	immune
s35	kidney	Labelled in health	29	Cyp2e1	245	771.0266406	0.000390421	61	243327	95	10589	98	1843	771.0266406	786.0893431	9798.9231	1e-04	Hepatocyte	hepatocyte (mature)
s35	kidney	Labelled in health	29	Des	1529	10.77646074	0	325	1497	0	148	0	0	10.77646074	10.98698865	148	0	Ito cell (hepatic stellate cell)	mesenchymal
s35	kidney	Labelled in health	29	Des	1529	10.77646074	0	325	1497	0	148	0	0	10.77646074	10.98698865	148	0	Myofibroblast	mesenchymal
s35	kidney	Labelled in health	29	Dpp4	2545	41.57675057	0.000112114	805	17839	2	571	2	3	41.57675057	42.38898998	592	0	Endothelial cell	endothelial
s35	kidney	Labelled in health	29	Eng	1283	86.0660581	0.000179878	249	16678	3	1182	3	1	86.0660581	87.74743635	1186.0455	0	Liver stem cell	hepatocyte (progenitor)
s35	kidney	Labelled in health	29	Epcam	637	66.62474041	0.000581705	196	20629	12	915	13	2	66.62474041	67.92631494	668.5	0.0024	Liver progenitor cell	hepatocyte (progenitor)
s35	kidney	Labelled in health	29	Epcam	637	66.62474041	0.000581705	196	20629	12	915	13	2	66.62474041	67.92631494	668.5	0.0024	Liver stem cell	hepatocyte (progenitor)
s35	kidney	Labelled in health	29	Epcam	637	66.62474041	0.000581705	196	20629	12	915	13	2	66.62474041	67.92631494	668.5	0.0024	Stem cell	hepatocyte (progenitor)
s35	kidney	Labelled in health	29	Fcgr2b	2397	27.01396578	0.000305592	808	9817	3	371	3	0	27.01396578	27.54170803	381	0	Endothelial cell	endothelial
s35	kidney	Labelled in health	29	G6pc	1104	192.8112706	0.000439748	323	79591	35	2648	35	2	192.8112706	196.5780131	2619.2381	0	Hepatocyte	hepatocyte (mature)
s35	kidney	Labelled in health	29	Glul	1541	1004.977778	0.000464659	483	374468	174	13802	175	51	1004.977778	1024.610928	14002.5469	0	Hepatocyte	hepatocyte (mature)
s35	kidney	Labelled in health	29	Igfbp3	2118	85.41073279	0.000304456	619	36130	11	1173	11	0	85.41073279	87.07930866	1174.5	0	Ito cell (hepatic stellate cell)	mesenchymal
s35	kidney	Labelled in health	29	Irf7	1024	16.82001643	0	214	4242	0	231	0	3	16.82001643	17.14861066	240.6	0	Kupffer cell	immune
s35	kidney	Labelled in health	29	Itga1	6994	194.1947352	0.000521105	1965	67165	35	2667	35	2	194.1947352	197.9885049	2806.8897	0	Natural killer cell	immune
s35	kidney	Labelled in health	29	Itgb1	3115	197.5441757	0.000524259	917	83928	44	2713	42	3	197.5441757	201.4033797	2708.5	8e-04	Liver stem cell	hepatocyte (progenitor)
s35	kidney	Labelled in health	29	Kit	2177	7.791089862	0.001407658	659	3552	5	107	5	0	7.791089862	7.943295846	120.1938	0	Progenitor cell	hepatocyte (progenitor)
s35	kidney	Labelled in health	29	Kit	2177	7.791089862	0.001407658	659	3552	5	107	5	0	7.791089862	7.943295846	120.1938	0	Stem cell	hepatocyte (progenitor)
s35	kidney	Labelled in health	29	Ly6c1	958	194.9228744	0.000456964	290	67839	31	2677	31	2	194.9228744	198.730869	2743.3844	5e-04	Monocyte	immune
s35	kidney	Labelled in health	29	Mmrn2	992	56.13953536	0.000352237	261	19873	7	771	7	0	56.13953536	57.23627194	773.1402	0	Endothelial cell	endothelial
s35	kidney	Labelled in health	29	Nt5e	1775	39.90203032	0.000124425	486	16074	2	548	2	0	39.90203032	40.68155256	558.2857	0	Myofibroblast	mesenchymal
s35	kidney	Labelled in health	29	Pck1	627	2225.776027	0.000443997	190	984240	437	30568	434	17	2225.776027	2269.258574	30741.9677	1e-04	Hepatocyte	hepatocyte (mature)
s35	kidney	Labelled in health	29	Prom1	1286	41.6495645	0.000992433	398	16122	16	572	16	0	41.6495645	42.46322639	576	0	Progenitor cell	hepatocyte (progenitor)
s35	kidney	Labelled in health	29	Prom1	1286	41.6495645	0.000992433	398	16122	16	572	16	0	41.6495645	42.46322639	576	0	Stem cell	hepatocyte (progenitor)
s35	kidney	Labelled in health	29	Sox9	2250	14.99966833	0	788	6019	0	206	0	0	14.99966833	15.29270041	207	0	Progenitor cell	hepatocyte (progenitor)
s35	kidney	Labelled in health	29	Stx2	2142	12.08711137	0	519	4522	0	166	0	0	12.08711137	12.32324402	172	0	Ito cell (hepatic stellate cell)	mesenchymal
s35	kidney	Labelled in health	29	Twf1	1869	64.44032269	0.000326677	584	24489	8	885	8	2	64.44032269	65.69922265	769.5465	0	Progenitor cell	hepatocyte (progenitor)
s35	kidney	Labelled in health	29	Ushbp1	2339	18.42192276	0	462	4819	0	253	0	0	18.42192276	18.78181167	314.0533	0	Endothelial cell	endothelial
s36	kidney	Labelled in health	30	Acly	1058	150.1794459	0.00093795	332	61837	58	2430	58	1	150.1794459	150.6185706	2424.0213	0.0038	Hepatocyte	hepatocyte (mature)
s36	kidney	Labelled in health	30	Acta2	577	56.6726551	0.000982727	182	26457	26	917	26	0	56.6726551	56.83836594	990	0	Ito cell (hepatic stellate cell)	mesenchymal
s36	kidney	Labelled in health	30	Acta2	577	56.6726551	0.000982727	182	26457	26	917	26	0	56.6726551	56.83836594	990	0	Myofibroblast	mesenchymal
s36	kidney	Labelled in health	30	Asl	298	203.267571	0.000593184	55	18544	11	3289	17	12	203.267571	203.8619254	4182.9468	0.0036	Hepatocyte	hepatocyte (mature)
s36	kidney	Labelled in health	30	Ass1	255	1928.291725	0.000646599	62	423756	274	31201	283	10510	1928.291725	1933.93005	28097.0457	0.0164	Hepatocyte	hepatocyte (mature)
s36	kidney	Labelled in health	30	Cyp2e1	245	1101.254134	0.000466311	61	407453	190	17819	194	2531	1101.254134	1104.474201	16837.8216	0	Hepatocyte	hepatocyte (mature)
s36	kidney	Labelled in health	30	Dpp4	2545	52.28469598	0.000865018	805	25433	22	846	22	1	52.28469598	52.43757643	854.5417	0	Endothelial cell	endothelial
s36	kidney	Labelled in health	30	Eng	1283	67.67345402	0.000260434	249	15359	4	1095	4	0	67.67345402	67.8713312	1098.0263	0	Liver stem cell	hepatocyte (progenitor)
s36	kidney	Labelled in health	30	Epcam	637	107.5358995	0.001396435	196	39386	55	1740	54	1	107.5358995	107.8503345	1206.5	0	Liver progenitor cell	hepatocyte (progenitor)
s36	kidney	Labelled in health	30	Epcam	637	107.5358995	0.001396435	196	39386	55	1740	54	1	107.5358995	107.8503345	1206.5	0	Liver stem cell	hepatocyte (progenitor)
s36	kidney	Labelled in health	30	Epcam	637	107.5358995	0.001396435	196	39386	55	1740	54	1	107.5358995	107.8503345	1206.5	0	Stem cell	hepatocyte (progenitor)
s36	kidney	Labelled in health	30	Fcgr2b	2397	29.10885556	0.00016975	808	11782	2	471	2	3	29.10885556	29.19396986	469.25	0	Endothelial cell	endothelial
s36	kidney	Labelled in health	30	G6pc	1104	325.6360084	0.000468625	323	155775	73	5269	71	0	325.6360084	326.5881681	5226	6e-04	Hepatocyte	hepatocyte (mature)
s36	kidney	Labelled in health	30	Glul	1541	791.8103131	0.000260594	483	341528	89	12812	89	47	791.8103131	794.1255665	12954.2657	2e-04	Hepatocyte	hepatocyte (mature)
s36	kidney	Labelled in health	30	Igfbp3	2118	83.7420367	0.000304878	619	39360	12	1355	10	0	83.7420367	83.98689842	1357	0.0021	Ito cell (hepatic stellate cell)	mesenchymal
s36	kidney	Labelled in health	30	Irf7	1024	13.90550425	0	214	4022	0	225	0	4	13.90550425	13.94616395	223.4952	0	Kupffer cell	immune
s36	kidney	Labelled in health	30	Itga1	6994	156.7304835	0.000385356	1965	64875	25	2536	25	4	156.7304835	157.1887634	2697.0409	0	Natural killer cell	immune
s36	kidney	Labelled in health	30	Itgb1	3115	138.8078335	0.000667455	917	65922	44	2246	41	1	138.8078335	139.2137076	2254.5	0.0031	Liver stem cell	hepatocyte (progenitor)
s36	kidney	Labelled in health	30	Krt19	103	9.641149613	0	21	1864	0	156	0	4	9.641149613	9.669340335	215	0	Liver progenitor cell	hepatocyte (progenitor)
s36	kidney	Labelled in health	30	Krt19	103	9.641149613	0	21	1864	0	156	0	4	9.641149613	9.669340335	215	0	Progenitor cell	hepatocyte (progenitor)
s36	kidney	Labelled in health	30	Ly6c1	958	156.9158902	0.000717992	290	61282	44	2539	44	7	156.9158902	157.3747123	2583.3793	0.0033	Monocyte	immune
s36	kidney	Labelled in health	30	Mmrn2	992	53.45893856	0.000339756	261	20603	7	865	6	3	53.45893856	53.6152525	864.2932	0.0021	Endothelial cell	endothelial
s36	kidney	Labelled in health	30	Nt5e	1775	53.2117296	0.000361402	486	24903	9	861	9	0	53.2117296	53.3673207	856.3016	0	Myofibroblast	mesenchymal
s36	kidney	Labelled in health	30	Pcdh12	1713	9.084929443	0	417	2602	0	147	0	0	9.084929443	9.111493777	115	0	Endothelial cell	endothelial
s36	kidney	Labelled in health	30	Pck1	627	2383.71244	0.000348337	190	1228695	428	38570	423	36	2383.71244	2390.682415	38787.9269	3e-04	Hepatocyte	hepatocyte (mature)
s36	kidney	Labelled in health	30	Prom1	1286	42.33453516	0.00067878	398	19152	13	685	13	0	42.33453516	42.45832134	692.0161	0	Progenitor cell	hepatocyte (progenitor)
s36	kidney	Labelled in health	30	Prom1	1286	42.33453516	0.00067878	398	19152	13	685	13	0	42.33453516	42.45832134	692.0161	0	Stem cell	hepatocyte (progenitor)
s36	kidney	Labelled in health	30	Ptprc	1099	9.023127202	0.000577923	397	5191	3	146	3	0	9.023127202	9.049510827	205.0833	0	CD4+ T cell	immune
s36	kidney	Labelled in health	30	Stx2	2142	13.96730649	0	519	6000	0	226	0	0	13.96730649	14.0081469	235	0	Ito cell (hepatic stellate cell)	mesenchymal
s36	kidney	Labelled in health	30	Twf1	1869	69.83653245	0.000220452	584	31753	7	1130	7	2	69.83653245	70.04073448	961.4	0	Progenitor cell	hepatocyte (progenitor)
s36	kidney	Labelled in health	30	Ushbp1	2339	19.65311267	0.000488759	462	6138	3	318	3	0	19.65311267	19.71057838	450	0.0052	Endothelial cell	endothelial
s37	kidney	Labelled in health	31	Acly	1058	144.9980854	0.00061203	332	52285	32	2080	32	8	144.9980854	145.8893004	2066.5133	0	Hepatocyte	hepatocyte (mature)
s37	kidney	Labelled in health	31	Acta2	577	57.23241736	0.000824009	182	23058	19	821	20	0	57.23241736	57.58419019	859	0	Ito cell (hepatic stellate cell)	mesenchymal
s37	kidney	Labelled in health	31	Acta2	577	57.23241736	0.000824009	182	23058	19	821	20	0	57.23241736	57.58419019	859	0	Myofibroblast	mesenchymal
s37	kidney	Labelled in health	31	Asl	298	156.3609161	0.00042337	55	14172	6	2243	7	9	156.3609161	157.3219715	2766.729	0.0012	Hepatocyte	hepatocyte (mature)
s37	kidney	Labelled in health	31	Ass1	255	2304.005635	0.000636573	62	413150	263	33051	267	11198	2304.005635	2318.166955	27796.4259	0.007	Hepatocyte	hepatocyte (mature)
s37	kidney	Labelled in health	31	Cyp2e1	245	972.3934102	0.000411018	61	323587	133	13949	139	1926	972.3934102	978.3701206	12853.7265	0	Hepatocyte	hepatocyte (mature)
s37	kidney	Labelled in health	31	Dpp4	2545	45.59074416	0.000610407	805	19659	12	654	12	0	45.59074416	45.87096271	640.0211	0	Endothelial cell	endothelial
s37	kidney	Labelled in health	31	Eng	1283	78.63357708	0	249	14793	0	1128	0	1	78.63357708	79.11688981	1126.5351	0	Liver stem cell	hepatocyte (progenitor)
s37	kidney	Labelled in health	31	Epcam	637	90.76322461	0.000645972	196	27865	18	1302	18	1	90.76322461	91.3210909	850.5	0	Liver progenitor cell	hepatocyte (progenitor)
s37	kidney	Labelled in health	31	Epcam	637	90.76322461	0.000645972	196	27865	18	1302	18	1	90.76322461	91.3210909	850.5	0	Liver stem cell	hepatocyte (progenitor)
s37	kidney	Labelled in health	31	Epcam	637	90.76322461	0.000645972	196	27865	18	1302	18	1	90.76322461	91.3210909	850.5	0	Stem cell	hepatocyte (progenitor)
s37	kidney	Labelled in health	31	Fcgr2b	2397	34.92501961	0.000849946	808	12942	11	501	11	0	34.92501961	35.13968244	511	0	Endothelial cell	endothelial
s37	kidney	Labelled in health	31	G6pc	1104	317.9501286	0.000544939	323	133960	73	4561	73	3	317.9501286	319.9043745	4505.5167	0	Hepatocyte	hepatocyte (mature)
s37	kidney	Labelled in health	31	Glul	1541	834.0178335	0.000457445	483	310420	142	11964	144	66	834.0178335	839.1440334	12027.4355	0	Hepatocyte	hepatocyte (mature)
s37	kidney	Labelled in health	31	Igfbp3	2118	89.50843349	0.000290084	619	37920	11	1284	11	3	89.50843349	90.05858734	1282.1304	0	Ito cell (hepatic stellate cell)	mesenchymal
s37	kidney	Labelled in health	31	Irf7	1024	15.47575719	0.000532765	214	3754	2	222	2	4	15.47575719	15.57087725	218.7952	0	Kupffer cell	immune
s37	kidney	Labelled in health	31	Itga1	6994	163.8199523	0.000457696	1965	61176	28	2350	23	3	163.8199523	164.8268538	2539.95	0.0028	Natural killer cell	immune
s37	kidney	Labelled in health	31	Itgb1	3115	118.0200762	0.000722761	917	49809	36	1693	33	2	118.0200762	118.7454738	1693.75	0.0029	Liver stem cell	hepatocyte (progenitor)
s37	kidney	Labelled in health	31	Ly6c1	958	172.254937	0.000226	290	57522	13	2471	13	0	172.254937	173.3136833	2534.9076	0	Monocyte	immune
s37	kidney	Labelled in health	31	Mmrn2	992	52.28296348	0.000490286	261	16317	8	750	8	7	52.28296348	52.60431503	748.193	0	Endothelial cell	endothelial
s37	kidney	Labelled in health	31	Nt5e	1775	58.41749787	0.000426567	486	23443	10	838	10	2	58.41749787	58.77655467	844.7146	0	Myofibroblast	mesenchymal
s37	kidney	Labelled in health	31	Pcdh12	1713	12.54791124	0	417	3166	0	180	0	0	12.54791124	12.62503561	138	0	Endothelial cell	endothelial
s37	kidney	Labelled in health	31	Pck1	627	1814.98565	0.000403382	190	785856	317	26036	316	22	1814.98565	1826.141262	26176.8346	0	Hepatocyte	hepatocyte (mature)
s37	kidney	Labelled in health	31	Prom1	1286	49.63396	0.000760688	398	19719	15	712	15	0	49.63396	49.93902974	717.0175	0	Progenitor cell	hepatocyte (progenitor)
s37	kidney	Labelled in health	31	Prom1	1286	49.63396	0.000760688	398	19719	15	712	15	0	49.63396	49.93902974	717.0175	0	Stem cell	hepatocyte (progenitor)
s37	kidney	Labelled in health	31	Ptprc	1099	9.062380337	0.000897868	397	4455	4	130	4	0	9.062380337	9.118081273	181	0	CD4+ T cell	immune
s37	kidney	Labelled in health	31	Stx2	2142	16.52141646	0.000170648	519	5860	1	237	1	1	16.52141646	16.62296355	246.0217	0	Ito cell (hepatic stellate cell)	mesenchymal
s37	kidney	Labelled in health	31	Twf1	1869	68.80437995	0.000812864	584	28295	23	987	23	8	68.80437995	69.22727859	769.0175	0	Progenitor cell	hepatocyte (progenitor)
s37	kidney	Labelled in health	31	Ushbp1	2339	17.28823326	0	462	4466	0	248	0	0	17.28823326	17.3944935	340.1656	0.0086	Endothelial cell	endothelial
s38	kidney	Labelled in health	32	Acly	1058	130.8214824	0.000126839	332	39420	5	1556	5	1	130.8214824	131.0815123	1552.2513	0	Hepatocyte	hepatocyte (mature)
s38	kidney	Labelled in health	32	Acta2	577	81.55323774	0.000427564	182	28066	12	970	13	0	81.55323774	81.71533864	994	0	Ito cell (hepatic stellate cell)	mesenchymal
s38	kidney	Labelled in health	32	Acta2	577	81.55323774	0.000427564	182	28066	12	970	13	0	81.55323774	81.71533864	994	0	Myofibroblast	mesenchymal
s38	kidney	Labelled in health	32	Asl	298	263.0722483	0.000769777	55	16888	13	3129	19	5	263.0722483	263.5951491	3740.7002	0.0031	Hepatocyte	hepatocyte (mature)
s38	kidney	Labelled in health	32	Ass1	255	1875.808544	0.000804756	62	292014	235	22311	227	6459	1875.808544	1879.537031	19875.6343	0.0115	Hepatocyte	hepatocyte (mature)
s38	kidney	Labelled in health	32	Cyp2e1	245	912.1351302	0.000560813	61	254987	143	10849	141	1513	912.1351302	913.9481535	10017.9101	7e-04	Hepatocyte	hepatocyte (mature)
s38	kidney	Labelled in health	32	Dpp4	2545	52.21088726	0.000621375	805	19312	12	621	12	0	52.21088726	52.31466525	615.0891	0	Endothelial cell	endothelial
s38	kidney	Labelled in health	32	Eng	1283	75.33165053	0.000246467	249	12172	3	896	3	0	75.33165053	75.48138497	890.0123	0	Liver stem cell	hepatocyte (progenitor)
s38	kidney	Labelled in health	32	Epcam	637	101.3109809	0.000570863	196	26276	15	1205	15	2	101.3109809	101.5123537	791.25	0	Liver progenitor cell	hepatocyte (progenitor)
s38	kidney	Labelled in health	32	Epcam	637	101.3109809	0.000570863	196	26276	15	1205	15	2	101.3109809	101.5123537	791.25	0	Liver stem cell	hepatocyte (progenitor)
s38	kidney	Labelled in health	32	Epcam	637	101.3109809	0.000570863	196	26276	15	1205	15	2	101.3109809	101.5123537	791.25	0	Stem cell	hepatocyte (progenitor)
s38	kidney	Labelled in health	32	Fcgr2b	2397	31.02386054	0.000805396	808	9933	8	369	7	2	31.02386054	31.08552573	366.2338	0.0054	Endothelial cell	endothelial
s38	kidney	Labelled in health	32	G6pc	1104	349.9222428	0.000481994	323	124483	60	4162	60	0	349.9222428	350.6177726	4105	0	Hepatocyte	hepatocyte (mature)
s38	kidney	Labelled in health	32	Glul	1541	958.0403547	0.000428337	483	298830	128	11395	134	51	958.0403547	959.9446225	11431.7722	0	Hepatocyte	hepatocyte (mature)
s38	kidney	Labelled in health	32	Igfbp3	2118	103.4128685	0.000179437	619	39011	7	1230	7	1	103.4128685	103.6184191	1233.25	0	Ito cell (hepatic stellate cell)	mesenchymal
s38	kidney	Labelled in health	32	Irf7	1024	11.09796637	0	214	2270	0	132	0	2	11.09796637	11.12002546	134.2	0	Kupffer cell	immune
s38	kidney	Labelled in health	32	Itga1	6994	152.6811131	0.000440778	1965	47643	21	1816	21	2	152.6811131	152.9845928	1876.2333	0	Natural killer cell	immune
s38	kidney	Labelled in health	32	Itgb1	3115	158.2300963	0.001138425	917	56218	64	1882	61	1	158.2300963	158.5446055	1882.0696	0.004	Liver stem cell	hepatocyte (progenitor)
s38	kidney	Labelled in health	32	Krt19	103	12.27502341	0.000519751	21	1924	1	146	1	0	12.27502341	12.2994221	166	0	Liver progenitor cell	hepatocyte (progenitor)
s38	kidney	Labelled in health	32	Krt19	103	12.27502341	0.000519751	21	1924	1	146	1	0	12.27502341	12.2994221	166	0	Progenitor cell	hepatocyte (progenitor)
s38	kidney	Labelled in health	32	Ly6c1	958	202.9582638	0.000510599	290	56796	29	2414	28	6	202.9582638	203.3616778	2422.6769	9e-04	Monocyte	immune
s38	kidney	Labelled in health	32	Mmrn2	992	53.89239731	0	261	15137	0	641	0	2	53.89239731	53.9995176	641.3819	0	Endothelial cell	endothelial
s38	kidney	Labelled in health	32	Nt5e	1775	76.67685858	0.000393484	486	25414	10	912	10	3	76.67685858	76.82926685	894.9268	0	Myofibroblast	mesenchymal
s38	kidney	Labelled in health	32	Pck1	627	4884.198186	0.000449343	190	1773699	797	58093	788	69	4884.198186	4893.906358	58290.411	2e-04	Hepatocyte	hepatocyte (mature)
s38	kidney	Labelled in health	32	Prom1	1286	45.31669602	0.001875419	398	14930	28	539	26	0	45.31669602	45.40677065	540.3098	0	Progenitor cell	hepatocyte (progenitor)
s38	kidney	Labelled in health	32	Prom1	1286	45.31669602	0.001875419	398	14930	28	539	26	0	45.31669602	45.40677065	540.3098	0	Stem cell	hepatocyte (progenitor)
s38	kidney	Labelled in health	32	Stx2	2142	15.72211903	0.00093301	519	5359	5	187	5	1	15.72211903	15.75336941	202.0495	0	Ito cell (hepatic stellate cell)	mesenchymal
s38	kidney	Labelled in health	32	Twf1	1869	59.525456	0.000542701	584	20269	11	708	9	7	59.525456	59.64377295	532.6667	0.0075	Progenitor cell	hepatocyte (progenitor)
s38	kidney	Labelled in health	32	Ushbp1	2339	21.43925322	0	462	4547	0	255	0	0	21.43925322	21.48186737	396.0109	0	Endothelial cell	endothelial
s39	kidney	Labelled in health	33	Acly	1058	105.5872789	0.000739586	332	37859	28	1505	27	0	105.5872789	107.8731233	1503	0.0014	Hepatocyte	hepatocyte (mature)
s39	kidney	Labelled in health	33	Acta2	577	81.80383203	0.000482378	182	33169	16	1166	16	4	81.80383203	83.57479186	1208.5	0	Ito cell (hepatic stellate cell)	mesenchymal
s39	kidney	Labelled in health	33	Acta2	577	81.80383203	0.000482378	182	33169	16	1166	16	4	81.80383203	83.57479186	1208.5	0	Myofibroblast	mesenchymal
s39	kidney	Labelled in health	33	Asl	298	183.6025973	0.001355289	55	14757	20	2617	26	4	183.6025973	187.5773845	3239.2273	0.0067	Hepatocyte	hepatocyte (mature)
s39	kidney	Labelled in health	33	Ass1	255	1799.333516	0.000638531	62	344541	220	25647	216	7796	1799.333516	1838.287038	23318.8401	0.0126	Hepatocyte	hepatocyte (mature)
s39	kidney	Labelled in health	33	Cyp2e1	245	911.2076933	0.000618277	61	304071	188	12988	192	1795	911.2076933	930.9343024	12024.744	1e-04	Hepatocyte	hepatocyte (mature)
s39	kidney	Labelled in health	33	Dpp4	2545	49.74178122	0.000504402	805	21808	11	709	11	3	49.74178122	50.81863416	698.2472	0	Endothelial cell	endothelial
s39	kidney	Labelled in health	33	Eng	1283	80.40067882	0.000133815	249	14946	2	1146	2	2	80.40067882	82.14126198	1146.375	0	Liver stem cell	hepatocyte (progenitor)
s39	kidney	Labelled in health	33	Epcam	637	79.69910221	0.000453583	196	26456	12	1136	12	2	79.69910221	81.42449704	810	0	Liver progenitor cell	hepatocyte (progenitor)
s39	kidney	Labelled in health	33	Epcam	637	79.69910221	0.000453583	196	26456	12	1136	12	2	79.69910221	81.42449704	810	0	Liver stem cell	hepatocyte (progenitor)
s39	kidney	Labelled in health	33	Epcam	637	79.69910221	0.000453583	196	26456	12	1136	12	2	79.69910221	81.42449704	810	0	Stem cell	hepatocyte (progenitor)
s39	kidney	Labelled in health	33	Fcgr2b	2397	31.99189314	0.00124203	808	12077	15	456	15	2	31.99189314	32.68448121	453.25	0	Endothelial cell	endothelial
s39	kidney	Labelled in health	33	G6pc	1104	283.226475	0.000656206	323	120389	79	4037	79	5	283.226475	289.3580058	3955.1667	0	Hepatocyte	hepatocyte (mature)
s39	kidney	Labelled in health	33	Glul	1541	1001.360287	0.0005487	483	375433	206	14273	215	81	1001.360287	1023.038597	14365.4706	0	Hepatocyte	hepatocyte (mature)
s39	kidney	Labelled in health	33	Igfbp3	2118	69.24561081	0.000301669	619	29834	9	987	9	0	69.24561081	70.74469945	991	0	Ito cell (hepatic stellate cell)	mesenchymal
s39	kidney	Labelled in health	33	Irf7	1024	20.76666748	0.00017618	214	5676	1	296	1	0	20.76666748	21.21624219	300	0	Kupffer cell	immune
s39	kidney	Labelled in health	33	Itga1	6994	159.2578891	0.000513312	1965	58444	30	2270	30	3	159.2578891	162.7056411	2387.5609	0	Natural killer cell	immune
s39	kidney	Labelled in health	33	Itgb1	3115	155.7500061	0.000815033	917	66255	54	2220	53	0	155.7500061	159.1218164	2220	0.001	Liver stem cell	hepatocyte (progenitor)
s39	kidney	Labelled in health	33	Kit	2177	7.997973286	0.000527148	659	3794	2	114	2	0	7.997973286	8.171120302	118.0402	0	Progenitor cell	hepatocyte (progenitor)
s39	kidney	Labelled in health	33	Kit	2177	7.997973286	0.000527148	659	3794	2	114	2	0	7.997973286	8.171120302	118.0402	0	Stem cell	hepatocyte (progenitor)
s39	kidney	Labelled in health	33	Ly6c1	958	170.0621688	0.000393748	290	58413	23	2424	23	3	170.0621688	173.7438212	2454.8206	0	Monocyte	immune
s39	kidney	Labelled in health	33	Mmrn2	992	44.12916839	0.000964719	261	14512	14	629	10	4	44.12916839	45.08451465	625.5228	0.0096	Endothelial cell	endothelial
s39	kidney	Labelled in health	33	Nt5e	1775	61.87905647	0.000386728	486	25858	10	882	10	0	61.87905647	63.2186676	876.1587	0	Myofibroblast	mesenchymal
s39	kidney	Labelled in health	33	Pck1	627	1905.832845	0.000699516	190	843440	590	27165	580	32	1905.832845	1947.091956	27251.6182	7e-04	Hepatocyte	hepatocyte (mature)
s39	kidney	Labelled in health	33	Prom1	1286	43.35743413	0.000474637	398	16855	8	618	8	0	43.35743413	44.29607321	622.027	0	Progenitor cell	hepatocyte (progenitor)
s39	kidney	Labelled in health	33	Prom1	1286	43.35743413	0.000474637	398	16855	8	618	8	0	43.35743413	44.29607321	622.027	0	Stem cell	hepatocyte (progenitor)
s39	kidney	Labelled in health	33	Stx2	2142	18.73209533	0.002122612	519	8009	17	267	17	0	18.73209533	19.13762386	291	0	Ito cell (hepatic stellate cell)	mesenchymal
s39	kidney	Labelled in health	33	Thy1	1430	7.506869663	0	306	1557	0	107	0	0	7.506869663	7.669384845	104	0	Progenitor cell	hepatocyte (progenitor)
s39	kidney	Labelled in health	33	Thy1	1430	7.506869663	0	306	1557	0	107	0	0	7.506869663	7.669384845	104	0	Stem cell	hepatocyte (progenitor)
s39	kidney	Labelled in health	33	Thy1	1430	7.506869663	0	306	1557	0	107	0	0	7.506869663	7.669384845	104	0	T cell	immune
s39	kidney	Labelled in health	33	Twf1	1869	65.73772779	0.000338958	584	26552	9	937	9	4	65.73772779	67.16087476	760.6667	0	Progenitor cell	hepatocyte (progenitor)
s39	kidney	Labelled in health	33	Ushbp1	2339	22.94155495	0.000159033	462	6288	1	327	1	0	22.94155495	23.4382135	403.5316	0	Endothelial cell	endothelial
s40	kidney	Labelled in health	35	Acly	1058	105.7209651	0.000870322	332	37917	33	1527	33	2	105.7209651	105.1249595	1514.2133	0.0031	Hepatocyte	hepatocyte (mature)
s40	kidney	Labelled in health	35	Acta2	577	50.81806703	0.001096439	182	20977	23	734	23	3	50.81806703	50.53157844	750	0	Ito cell (hepatic stellate cell)	mesenchymal
s40	kidney	Labelled in health	35	Acta2	577	50.81806703	0.001096439	182	20977	23	734	23	3	50.81806703	50.53157844	750	0	Myofibroblast	mesenchymal
s40	kidney	Labelled in health	35	Asl	298	202.7183927	0.00144918	55	15181	22	2928	22	18	202.7183927	201.5755609	3601.1075	0.005	Hepatocyte	hepatocyte (mature)
s40	kidney	Labelled in health	35	Ass1	255	1901.038807	0.000667742	62	342947	229	27458	231	9045	1901.038807	1890.321636	23435.859	0.0099	Hepatocyte	hepatocyte (mature)
s40	kidney	Labelled in health	35	Cyp2e1	245	1040.870327	0.00062221	61	351971	219	15034	221	2027	1040.870327	1035.002385	13898.2699	9e-04	Hepatocyte	hepatocyte (mature)
s40	kidney	Labelled in health	35	Dpp4	2545	59.12619788	0.000900266	805	25548	23	854	23	1	59.12619788	58.79287192	852.2316	0	Endothelial cell	endothelial
s40	kidney	Labelled in health	35	Eng	1283	90.35092298	0.00023291	249	17174	4	1305	4	4	90.35092298	89.84156657	1298.52	0	Liver stem cell	hepatocyte (progenitor)
s40	kidney	Labelled in health	35	Epcam	637	106.2748404	0.000691922	196	34686	24	1535	27	2	106.2748404	105.6757124	1063.5105	0.0038	Liver progenitor cell	hepatocyte (progenitor)
s40	kidney	Labelled in health	35	Epcam	637	106.2748404	0.000691922	196	34686	24	1535	27	2	106.2748404	105.6757124	1063.5105	0.0038	Liver stem cell	hepatocyte (progenitor)
s40	kidney	Labelled in health	35	Epcam	637	106.2748404	0.000691922	196	34686	24	1535	27	2	106.2748404	105.6757124	1063.5105	0.0038	Stem cell	hepatocyte (progenitor)
s40	kidney	Labelled in health	35	Fcgr2b	2397	35.51725938	0.001506251	808	13278	20	513	20	2	35.51725938	35.31702962	520.25	0.0178	Endothelial cell	endothelial
s40	kidney	Labelled in health	35	G6pc	1104	486.6487645	0.000972168	323	207783	202	7029	200	15	486.6487645	483.9052655	6899.1548	0.0013	Hepatocyte	hepatocyte (mature)
s40	kidney	Labelled in health	35	Glul	1541	1015.322824	0.000647712	483	384430	249	14665	245	99	1015.322824	1009.598907	14701.5142	9e-04	Hepatocyte	hepatocyte (mature)
s40	kidney	Labelled in health	35	Igfbp3	2118	104.8209175	0.000434992	619	43679	19	1514	19	0	104.8209175	104.229986	1515	0	Ito cell (hepatic stellate cell)	mesenchymal
s40	kidney	Labelled in health	35	Irf7	1024	12.254493	0	214	2970	0	177	0	10	12.254493	12.18540788	171.9264	0	Kupffer cell	immune
s40	kidney	Labelled in health	35	Itga1	6994	171.2859643	0.000357787	1965	64284	23	2474	23	1	171.2859643	170.3203339	2628.5395	0	Natural killer cell	immune
s40	kidney	Labelled in health	35	Itgb1	3115	153.5619519	0.000230323	917	65126	15	2218	15	0	153.5619519	152.6962411	2238	0	Liver stem cell	hepatocyte (progenitor)
s40	kidney	Labelled in health	35	Kit	2177	8.308130849	0	659	3826	0	120	0	0	8.308130849	8.261293478	141.9722	0	Progenitor cell	hepatocyte (progenitor)
s40	kidney	Labelled in health	35	Kit	2177	8.308130849	0	659	3826	0	120	0	0	8.308130849	8.261293478	141.9722	0	Stem cell	hepatocyte (progenitor)
s40	kidney	Labelled in health	35	Krt19	103	8.51583412	0.00234055	21	1709	4	123	4	0	8.51583412	8.467825815	134	0.0253	Liver progenitor cell	hepatocyte (progenitor)
s40	kidney	Labelled in health	35	Krt19	103	8.51583412	0.00234055	21	1709	4	123	4	0	8.51583412	8.467825815	134	0.0253	Progenitor cell	hepatocyte (progenitor)
s40	kidney	Labelled in health	35	Ly6c1	958	156.4697977	0.00032175	290	52836	17	2260	17	0	156.4697977	155.5876938	2296.9775	0	Monocyte	immune
s40	kidney	Labelled in health	35	Mmrn2	992	43.20228042	0.000138523	261	14438	2	624	2	7	43.20228042	42.95872609	618.2286	0	Endothelial cell	endothelial
s40	kidney	Labelled in health	35	Nt5e	1775	57.18763401	0.001089984	486	24771	27	826	27	2	57.18763401	56.86523677	823.4958	0	Myofibroblast	mesenchymal
s40	kidney	Labelled in health	35	Pck1	627	2633.331307	0.000751176	190	1162177	873	38035	857	91	2633.331307	2618.485812	38125.6756	0.0011	Hepatocyte	hepatocyte (mature)
s40	kidney	Labelled in health	35	Prom1	1286	43.06381157	0.001228049	398	16286	20	622	20	0	43.06381157	42.82103786	626	0	Progenitor cell	hepatocyte (progenitor)
s40	kidney	Labelled in health	35	Prom1	1286	43.06381157	0.001228049	398	16286	20	622	20	0	43.06381157	42.82103786	626	0	Stem cell	hepatocyte (progenitor)
s40	kidney	Labelled in health	35	Stx2	2142	15.09310438	0	519	6177	0	218	0	0	15.09310438	15.00801649	227	0	Ito cell (hepatic stellate cell)	mesenchymal
s40	kidney	Labelled in health	35	Twf1	1869	71.726863	0.000268294	584	29818	8	1036	8	4	71.726863	71.32250036	787.5833	0	Progenitor cell	hepatocyte (progenitor)
s40	kidney	Labelled in health	35	Ushbp1	2339	20.49338943	0.001306702	462	5357	7	296	7	0	20.49338943	20.37785725	426.5534	0.0183	Endothelial cell	endothelial
s41	kidney	Cre -ve	36	Acly	1058	103.4308067	9.67929276634187e-05	332	30994	3	1216	3	0	103.4308067	104.8195706	1211.0179	0	Hepatocyte	hepatocyte (mature)
s41	kidney	Cre -ve	36	Acta2	577	71.4489125	0.000539195	182	24110	13	840	13	0	71.4489125	72.40825598	872	0	Ito cell (hepatic stellate cell)	mesenchymal
s41	kidney	Cre -ve	36	Acta2	577	71.4489125	0.000539195	182	24110	13	840	13	0	71.4489125	72.40825598	872	0	Myofibroblast	mesenchymal
s41	kidney	Cre -ve	36	Asl	298	224.1284338	0.000275311	55	14529	4	2635	7	1	224.1284338	227.137803	3286.6578	0	Hepatocyte	hepatocyte (mature)
s41	kidney	Cre -ve	36	Ass1	255	2127.731603	0.000263252	62	364670	96	25015	102	6256	2127.731603	2156.300623	24950.0169	0.0099	Hepatocyte	hepatocyte (mature)
s41	kidney	Cre -ve	36	Cyp2e1	245	941.6796551	0.000376177	61	260516	98	11071	98	1520	941.6796551	954.3235738	10363.8635	1e-04	Hepatocyte	hepatocyte (mature)
s41	kidney	Cre -ve	36	Des	1529	9.526521666	0	325	986	0	112	0	1	9.526521666	9.654434131	111.1308	0	Ito cell (hepatic stellate cell)	mesenchymal
s41	kidney	Cre -ve	36	Des	1529	9.526521666	0	325	986	0	112	0	1	9.526521666	9.654434131	111.1308	0	Myofibroblast	mesenchymal
s41	kidney	Cre -ve	36	Dpp4	2545	44.910745	0.000565895	805	15904	9	528	9	0	44.910745	45.5137609	524	0	Endothelial cell	endothelial
s41	kidney	Cre -ve	36	Eng	1283	70.42821375	0	249	11994	0	828	0	0	70.42821375	71.37385233	828	0	Liver stem cell	hepatocyte (progenitor)
s41	kidney	Cre -ve	36	Epcam	637	75.02135812	0.000150368	196	19951	3	882	3	2	75.02135812	76.02866878	620	0	Liver progenitor cell	hepatocyte (progenitor)
s41	kidney	Cre -ve	36	Epcam	637	75.02135812	0.000150368	196	19951	3	882	3	2	75.02135812	76.02866878	620	0	Liver stem cell	hepatocyte (progenitor)
s41	kidney	Cre -ve	36	Epcam	637	75.02135812	0.000150368	196	19951	3	882	3	2	75.02135812	76.02866878	620	0	Stem cell	hepatocyte (progenitor)
s41	kidney	Cre -ve	36	Fcgr2b	2397	28.15427385	0.000220264	808	9080	2	331	2	0	28.15427385	28.53230087	334	0	Endothelial cell	endothelial
s41	kidney	Cre -ve	36	G6pc	1104	337.2558786	0.000347743	323	117903	41	3965	41	5	337.2558786	341.7842083	3922.5	0	Hepatocyte	hepatocyte (mature)
s41	kidney	Cre -ve	36	Glul	1541	1254.778997	0.000192456	483	394895	76	14752	75	50	1254.778997	1271.626896	14909.5697	0	Hepatocyte	hepatocyte (mature)
s41	kidney	Cre -ve	36	Igfbp3	2118	133.8816527	0.000204499	619	48900	10	1574	10	0	133.8816527	135.6792797	1575	0	Ito cell (hepatic stellate cell)	mesenchymal
s41	kidney	Cre -ve	36	Irf7	1024	17.01164583	0	214	3805	0	200	0	2	17.01164583	17.24006095	199.2313	0	Kupffer cell	immune
s41	kidney	Cre -ve	36	Itga1	6994	185.4269396	0.000144095	1965	55519	8	2180	8	2	185.4269396	187.9166643	2305.8667	0	Natural killer cell	immune
s41	kidney	Cre -ve	36	Itgb1	3115	139.2403211	0.000182971	917	49188	9	1637	9	0	139.2403211	141.1098989	1655	0	Liver stem cell	hepatocyte (progenitor)
s41	kidney	Cre -ve	36	Ly6c1	958	174.2843116	0.000331403	290	51297	17	2049	17	3	174.2843116	176.6244244	2069.6015	0	Monocyte	immune
s41	kidney	Cre -ve	36	Mmrn2	992	58.00971229	5.78168362627197e-05	261	17296	1	682	1	1	58.00971229	58.78860783	681.1269	0	Endothelial cell	endothelial
s41	kidney	Cre -ve	36	Nt5e	1775	37.17044614	7.61150860100472e-05	486	13138	1	437	1	1	37.17044614	37.66953317	434.3524	0	Myofibroblast	mesenchymal
s41	kidney	Cre -ve	36	Pcdh12	1713	11.48286094	0	417	2455	0	135	0	0	11.48286094	11.63704114	118.2	0	Endothelial cell	endothelial
s41	kidney	Cre -ve	36	Pck1	627	2132.579922	0.000254479	190	801639	204	25072	204	13	2132.579922	2161.21404	25177.3005	0	Hepatocyte	hepatocyte (mature)
s41	kidney	Cre -ve	36	Prom1	1286	44.48545385	0.00034727	398	14398	5	523	5	0	44.48545385	45.08275938	523.0357	0	Progenitor cell	hepatocyte (progenitor)
s41	kidney	Cre -ve	36	Prom1	1286	44.48545385	0.00034727	398	14398	5	523	5	0	44.48545385	45.08275938	523.0357	0	Stem cell	hepatocyte (progenitor)
s41	kidney	Cre -ve	36	Stx2	2142	18.71281042	0.000170155	519	5877	1	220	1	0	18.71281042	18.96406704	237	0.006	Ito cell (hepatic stellate cell)	mesenchymal
s41	kidney	Cre -ve	36	Twf1	1869	53.24645146	0.000335495	584	17884	6	626	6	1	53.24645146	53.96139077	528.3333	0	Progenitor cell	hepatocyte (progenitor)
s41	kidney	Cre -ve	36	Ushbp1	2339	24.83700292	0	462	5542	0	292	0	1	24.83700292	25.17048898	389.5313	0	Endothelial cell	endothelial
s42	kidney	Cre -ve	37	Acly	1058	140.8167754	0.000254923	332	47073	12	1847	12	5	140.8167754	143.6087091	1833.5455	0	Hepatocyte	hepatocyte (mature)
s42	kidney	Cre -ve	37	Acta2	577	44.06718798	0.000432847	182	16172	7	578	6	0	44.06718798	44.94089544	599	0.002	Ito cell (hepatic stellate cell)	mesenchymal
s42	kidney	Cre -ve	37	Acta2	577	44.06718798	0.000432847	182	16172	7	578	6	0	44.06718798	44.94089544	599	0.002	Myofibroblast	mesenchymal
s42	kidney	Cre -ve	37	Asl	298	160.6393859	0.000442988	55	11287	5	2107	16	5	160.6393859	163.8243368	2678.9129	0.0035	Hepatocyte	hepatocyte (mature)
s42	kidney	Cre -ve	37	Ass1	255	1832.905305	0.000416517	62	302509	126	24041	131	8308	1832.905305	1869.245791	20502.2242	0.0034	Hepatocyte	hepatocyte (mature)
s42	kidney	Cre -ve	37	Cyp2e1	245	1147.957871	0.000399564	61	347879	139	15057	142	2163	1147.957871	1170.718102	13956.5055	0	Hepatocyte	hepatocyte (mature)
s42	kidney	Cre -ve	37	Dpp4	2545	36.74807025	0.00082012	805	14632	12	482	12	0	36.74807025	37.47666367	491.0139	0	Endothelial cell	endothelial
s42	kidney	Cre -ve	37	Eng	1283	70.90395297	0.000243506	249	12320	3	930	3	0	70.90395297	72.30974526	932.2738	0	Liver stem cell	hepatocyte (progenitor)
s42	kidney	Cre -ve	37	Epcam	637	75.47840155	0.000693033	196	21644	15	990	16	3	75.47840155	76.97489012	637.5	0	Liver progenitor cell	hepatocyte (progenitor)
s42	kidney	Cre -ve	37	Epcam	637	75.47840155	0.000693033	196	21644	15	990	16	3	75.47840155	76.97489012	637.5	0	Liver stem cell	hepatocyte (progenitor)
s42	kidney	Cre -ve	37	Epcam	637	75.47840155	0.000693033	196	21644	15	990	16	3	75.47840155	76.97489012	637.5	0	Stem cell	hepatocyte (progenitor)
s42	kidney	Cre -ve	37	Fcgr2b	2397	31.86865843	0.00054935	808	10922	6	418	6	1	31.86865843	32.50050916	422.5278	0	Endothelial cell	endothelial
s42	kidney	Cre -ve	37	G6pc	1104	351.8513365	0.000265152	323	135771	36	4615	36	3	351.8513365	358.8273918	4546.1667	0	Hepatocyte	hepatocyte (mature)
s42	kidney	Cre -ve	37	Glul	1541	562.2759711	0.000366806	483	193563	71	7375	69	28	562.2759711	573.4240552	7427.5591	5e-04	Hepatocyte	hepatocyte (mature)
s42	kidney	Cre -ve	37	Igfbp3	2118	107.0420967	0.000378	619	42328	16	1404	16	1	107.0420967	109.1643896	1403.5	0	Ito cell (hepatic stellate cell)	mesenchymal
s42	kidney	Cre -ve	37	Irf7	1024	24.54954071	0	214	5932	0	322	0	0	24.54954071	25.03627739	322	0	Kupffer cell	immune
s42	kidney	Cre -ve	37	Itga1	6994	153.7014722	0.000547046	1965	51184	28	2016	28	4	153.7014722	156.7488671	2149.2369	0	Natural killer cell	immune
s42	kidney	Cre -ve	37	Itgb1	3115	118.6306998	0.000285338	917	45560	13	1556	13	0	118.6306998	120.9827566	1566.0811	0	Liver stem cell	hepatocyte (progenitor)
s42	kidney	Cre -ve	37	Kit	2177	8.310248252	0.003314917	659	3620	12	109	12	0	8.310248252	8.475013154	110.093	0.0083	Progenitor cell	hepatocyte (progenitor)
s42	kidney	Cre -ve	37	Kit	2177	8.310248252	0.003314917	659	3620	12	109	12	0	8.310248252	8.475013154	110.093	0.0083	Stem cell	hepatocyte (progenitor)
s42	kidney	Cre -ve	37	Ly6c1	958	152.7103417	0.00038249	290	47060	18	2003	16	3	152.7103417	155.7380858	2035.15	0.0015	Monocyte	immune
s42	kidney	Cre -ve	37	Mmrn2	992	46.20193065	0.000565451	261	14148	8	606	8	5	46.20193065	47.11796304	601.5246	0	Endothelial cell	endothelial
s42	kidney	Cre -ve	37	Nt5e	1775	97.43575473	8.27905949884093e-05	486	36236	3	1278	3	8	97.43575473	99.36758542	1275.4905	0	Myofibroblast	mesenchymal
s42	kidney	Cre -ve	37	Pcdh12	1713	11.74108469	0	417	2784	0	154	0	0	11.74108469	11.9738718	120.5	0	Endothelial cell	endothelial
s42	kidney	Cre -ve	37	Pck1	627	2183.68927	0.000391797	190	878006	344	28642	338	43	2183.68927	2226.984649	28763.699	1e-04	Hepatocyte	hepatocyte (mature)
s42	kidney	Cre -ve	37	Prom1	1286	40.63635154	0.00133624	398	14219	19	533	19	2	40.63635154	41.4420368	533.2857	0	Progenitor cell	hepatocyte (progenitor)
s42	kidney	Cre -ve	37	Prom1	1286	40.63635154	0.00133624	398	14219	19	533	19	2	40.63635154	41.4420368	533.2857	0	Stem cell	hepatocyte (progenitor)
s42	kidney	Cre -ve	37	Stx2	2142	11.0549174	0	519	3772	0	145	0	0	11.0549174	11.27410007	154	0	Ito cell (hepatic stellate cell)	mesenchymal
s42	kidney	Cre -ve	37	Twf1	1869	75.55464236	0.000246722	584	28372	7	991	7	1	75.55464236	77.05264253	787.0115	0	Progenitor cell	hepatocyte (progenitor)
s42	kidney	Cre -ve	37	Ushbp1	2339	19.51764727	0	462	4852	0	256	0	0	19.51764727	19.90461805	336.5965	0	Endothelial cell	endothelial
s43	kidney	Cre -ve	38	Acly	1058	120.7505922	0.000565443	332	37139	21	1475	21	2	120.7505922	117.4388077	1459.4	0	Hepatocyte	hepatocyte (mature)
s43	kidney	Cre -ve	38	Acta2	577	211.7842591	0.000366838	182	73602	27	2587	26	0	211.7842591	205.9757259	2695	3e-04	Ito cell (hepatic stellate cell)	mesenchymal
s43	kidney	Cre -ve	38	Acta2	577	211.7842591	0.000366838	182	73602	27	2587	26	0	211.7842591	205.9757259	2695	3e-04	Myofibroblast	mesenchymal
s43	kidney	Cre -ve	38	Asl	298	125.1712919	0.000225759	55	8859	2	1529	3	5	125.1712919	121.7382624	1910.5777	0	Hepatocyte	hepatocyte (mature)
s43	kidney	Cre -ve	38	Ass1	255	1010.948518	0.000574677	62	175751	101	12349	99	3321	1010.948518	983.2215843	12068.651	0.0178	Hepatocyte	hepatocyte (mature)
s43	kidney	Cre -ve	38	Cd68	158	12.44345086	0.001870324	41	3208	6	152	6	0	12.44345086	12.10216866	165	0.0073	Kupffer cell	immune
s43	kidney	Cre -ve	38	Cyp2e1	245	562.2475033	0.000478612	61	160882	77	6868	76	986	562.2475033	546.8269367	6402.7705	4e-04	Hepatocyte	hepatocyte (mature)
s43	kidney	Cre -ve	38	Des	1529	8.350210446	0	325	977	0	102	0	0	8.350210446	8.121192129	105	0	Ito cell (hepatic stellate cell)	mesenchymal
s43	kidney	Cre -ve	38	Des	1529	8.350210446	0	325	977	0	102	0	0	8.350210446	8.121192129	105	0	Myofibroblast	mesenchymal
s43	kidney	Cre -ve	38	Dpp4	2545	29.22573656	0.000363405	805	11007	4	357	4	0	29.22573656	28.42417245	354	0	Endothelial cell	endothelial
s43	kidney	Cre -ve	38	Eng	1283	105.6874675	0.000167122	249	17951	3	1291	3	3	105.6874675	102.7888141	1291.0985	0	Liver stem cell	hepatocyte (progenitor)
s43	kidney	Cre -ve	38	Epcam	637	65.40998183	0.000647354	196	18537	12	799	16	6	65.40998183	63.61600501	541.2105	0	Liver progenitor cell	hepatocyte (progenitor)
s43	kidney	Cre -ve	38	Epcam	637	65.40998183	0.000647354	196	18537	12	799	16	6	65.40998183	63.61600501	541.2105	0	Liver stem cell	hepatocyte (progenitor)
s43	kidney	Cre -ve	38	Epcam	637	65.40998183	0.000647354	196	18537	12	799	16	6	65.40998183	63.61600501	541.2105	0	Stem cell	hepatocyte (progenitor)
s43	kidney	Cre -ve	38	Fcgr2b	2397	26.85165712	0.000228754	808	8743	2	328	2	0	26.85165712	26.11520606	332	0	Endothelial cell	endothelial
s43	kidney	Cre -ve	38	G6pc	1104	134.9950689	0.000246995	323	48584	12	1649	12	0	134.9950689	131.2926061	1628	0	Hepatocyte	hepatocyte (mature)
s43	kidney	Cre -ve	38	Glul	1541	534.1678741	0.000476163	483	172210	82	6525	83	33	534.1678741	519.5174377	6617.7076	1e-04	Hepatocyte	hepatocyte (mature)
s43	kidney	Cre -ve	38	Igfbp3	2118	94.96317762	0.000424448	619	35340	15	1160	15	0	94.96317762	92.35865559	1163	0	Ito cell (hepatic stellate cell)	mesenchymal
s43	kidney	Cre -ve	38	Irf7	1024	43.14275397	0.000101286	214	9873	1	527	1	2	43.14275397	41.95949267	540.4	0	Kupffer cell	immune
s43	kidney	Cre -ve	38	Itga1	6994	142.2810368	0.000423078	1965	44909	19	1738	18	0	142.2810368	138.3787443	1835.0476	0.0013	Natural killer cell	immune
s43	kidney	Cre -ve	38	Itgax	835	9.823776995	0.001004016	235	2988	3	120	3	0	9.823776995	9.554343681	120	0	Dendritic cell	immune
s43	kidney	Cre -ve	38	Itgb1	3115	204.0071023	0.000895693	917	73686	66	2492	54	0	204.0071023	198.4118704	2503	0.0069	Liver stem cell	hepatocyte (progenitor)
s43	kidney	Cre -ve	38	Ly6c1	958	258.2016054	0.000461066	290	78080	36	3154	36	5	258.2016054	251.1199998	3201.0152	0	Monocyte	immune
s43	kidney	Cre -ve	38	Mmrn2	992	67.86592607	0.000249401	261	20048	5	829	5	3	67.86592607	66.00459093	833.3103	0	Endothelial cell	endothelial
s43	kidney	Cre -ve	38	Nt5e	1775	87.51348006	0.000419558	486	30985	13	1069	13	0	87.51348006	85.11327829	1058.2381	0	Myofibroblast	mesenchymal
s43	kidney	Cre -ve	38	Pcdh12	1713	11.29734354	0	417	2593	0	138	0	0	11.29734354	10.98749523	124	0.0094	Endothelial cell	endothelial
s43	kidney	Cre -ve	38	Pck1	627	2729.945762	0.000246156	190	1052177	259	33347	258	22	2729.945762	2655.07249	33509.0726	0	Hepatocyte	hepatocyte (mature)
s43	kidney	Cre -ve	38	Prom1	1286	38.23086547	0.000233409	398	12853	3	467	3	0	38.23086547	37.18232083	479	0	Progenitor cell	hepatocyte (progenitor)
s43	kidney	Cre -ve	38	Prom1	1286	38.23086547	0.000233409	398	12853	3	467	3	0	38.23086547	37.18232083	479	0	Stem cell	hepatocyte (progenitor)
s43	kidney	Cre -ve	38	Sox9	2250	67.04727799	0.000222727	788	22449	5	819	5	1	67.04727799	65.20839563	821.5455	0	Progenitor cell	hepatocyte (progenitor)
s43	kidney	Cre -ve	38	Stx2	2142	20.30247246	0.000150693	519	6636	1	248	1	1	20.30247246	19.74564361	268.0217	0	Ito cell (hepatic stellate cell)	mesenchymal
s43	kidney	Cre -ve	38	Thy1	1430	9.414452954	0.000548546	306	1823	1	115	1	0	9.414452954	9.156246028	112	0	Progenitor cell	hepatocyte (progenitor)
s43	kidney	Cre -ve	38	Thy1	1430	9.414452954	0.000548546	306	1823	1	115	1	0	9.414452954	9.156246028	112	0	Stem cell	hepatocyte (progenitor)
s43	kidney	Cre -ve	38	Thy1	1430	9.414452954	0.000548546	306	1823	1	115	1	0	9.414452954	9.156246028	112	0	T cell	immune
s43	kidney	Cre -ve	38	Twf1	1869	62.2172543	0.000572929	584	20945	12	760	12	5	62.2172543	60.51084332	643	0	Progenitor cell	hepatocyte (progenitor)
s43	kidney	Cre -ve	38	Ushbp1	2339	22.18536305	0.000203128	462	4923	1	271	1	0	22.18536305	21.57689281	367	0	Endothelial cell	endothelial
s44	kidney	Cre -ve	39	Acly	1058	84.57692654	0.000225124	332	22210	5	907	5	3	84.57692654	86.70339539	903.1542	0	Hepatocyte	hepatocyte (mature)
s44	kidney	Cre -ve	39	Acta2	577	80.56721558	0.000298177	182	23476	7	864	8	0	80.56721558	82.59287058	972	0	Ito cell (hepatic stellate cell)	mesenchymal
s44	kidney	Cre -ve	39	Acta2	577	80.56721558	0.000298177	182	23476	7	864	8	0	80.56721558	82.59287058	972	0	Myofibroblast	mesenchymal
s44	kidney	Cre -ve	39	Asl	298	111.9921596	0.000300888	55	6647	2	1201	2	6	111.9921596	114.8079138	1585.4577	0	Hepatocyte	hepatocyte (mature)
s44	kidney	Cre -ve	39	Ass1	255	2100.622298	0.000404705	62	336047	136	22527	134	6364	2100.622298	2153.437032	21594.9544	0.0102	Hepatocyte	hepatocyte (mature)
s44	kidney	Cre -ve	39	Cd68	158	12.02913288	0.000433839	41	2305	1	129	1	2	12.02913288	12.33157443	129.5	0	Kupffer cell	immune
s44	kidney	Cre -ve	39	Cyp2e1	245	640.7145118	0.000212774	61	150394	32	6871	45	1185	640.7145118	656.823627	6548.2805	0	Hepatocyte	hepatocyte (mature)
s44	kidney	Cre -ve	39	Des	1529	24.15151485	0	325	2499	0	259	0	0	24.15151485	24.75874245	259	0	Ito cell (hepatic stellate cell)	mesenchymal
s44	kidney	Cre -ve	39	Des	1529	24.15151485	0	325	2499	0	259	0	0	24.15151485	24.75874245	259	0	Myofibroblast	mesenchymal
s44	kidney	Cre -ve	39	Dpp4	2545	32.45068405	0.000199461	805	10027	2	348	2	0	32.45068405	33.26657287	342	0	Endothelial cell	endothelial
s44	kidney	Cre -ve	39	Eng	1283	130.0824835	5.19102990033223e-05	249	19264	1	1395	1	0	130.0824835	133.3530723	1396.0909	0	Liver stem cell	hepatocyte (progenitor)
s44	kidney	Cre -ve	39	Epcam	637	91.29086117	0.0017365	196	17852	31	979	35	2	91.29086117	93.5861346	586.1111	0.0104	Liver progenitor cell	hepatocyte (progenitor)
s44	kidney	Cre -ve	39	Epcam	637	91.29086117	0.0017365	196	17852	31	979	35	2	91.29086117	93.5861346	586.1111	0.0104	Liver stem cell	hepatocyte (progenitor)
s44	kidney	Cre -ve	39	Epcam	637	91.29086117	0.0017365	196	17852	31	979	35	2	91.29086117	93.5861346	586.1111	0.0104	Stem cell	hepatocyte (progenitor)
s44	kidney	Cre -ve	39	Fcgr2b	2397	21.91353664	0.0003462	808	5777	2	235	2	0	21.91353664	22.46449605	236.1109	0	Endothelial cell	endothelial
s44	kidney	Cre -ve	39	G6pc	1104	286.0882146	0.000274366	323	91119	25	3068	25	10	286.0882146	293.2811654	3036.75	0	Hepatocyte	hepatocyte (mature)
s44	kidney	Cre -ve	39	Glul	1541	741.8897768	0.000330868	483	205520	68	7956	68	96	741.8897768	760.5426832	8221.0107	0	Hepatocyte	hepatocyte (mature)
s44	kidney	Cre -ve	39	Igfbp3	2118	100.9887667	0.00073419	619	29965	22	1083	22	1	100.9887667	103.527869	1083.0435	0	Ito cell (hepatic stellate cell)	mesenchymal
s44	kidney	Cre -ve	39	Irf7	1024	12.40212925	0	214	1803	0	133	0	0	12.40212925	12.71394883	136	0	Kupffer cell	immune
s44	kidney	Cre -ve	39	Itga1	6994	100.0562758	0.000153251	1965	26101	4	1073	4	0	100.0562758	102.571933	1144.9392	0	Natural killer cell	immune
s44	kidney	Cre -ve	39	Itgb1	3115	156.5652256	0.000564107	917	49636	28	1679	25	2	156.5652256	160.5016547	1682.0152	0.0035	Liver stem cell	hepatocyte (progenitor)
s44	kidney	Cre -ve	39	Ly6c1	958	265.7599125	4.13656168992334e-05	290	72524	3	2850	3	1	265.7599125	272.4417606	2928.5135	0	Monocyte	immune
s44	kidney	Cre -ve	39	Mmrn2	992	62.94313717	0.000265904	261	15043	4	675	4	12	62.94313717	64.52568014	670.4518	0	Endothelial cell	endothelial
s44	kidney	Cre -ve	39	Nt5e	1775	87.3743993	0.000172853	486	23141	4	937	4	21	87.3743993	89.57120339	924.6806	0	Myofibroblast	mesenchymal
s44	kidney	Cre -ve	39	Pck1	627	2632.048874	0.000269317	190	727768	196	28226	196	67	2632.048874	2698.224959	28297.1744	0	Hepatocyte	hepatocyte (mature)
s44	kidney	Cre -ve	39	Prom1	1286	34.87516045	0.000915937	398	9826	9	374	9	0	34.87516045	35.75200648	376.0135	0	Progenitor cell	hepatocyte (progenitor)
s44	kidney	Cre -ve	39	Prom1	1286	34.87516045	0.000915937	398	9826	9	374	9	0	34.87516045	35.75200648	376.0135	0	Stem cell	hepatocyte (progenitor)
s44	kidney	Cre -ve	39	Stx2	2142	10.35064922	0	519	2103	0	111	0	4	10.35064922	10.61088962	162.2857	0	Ito cell (hepatic stellate cell)	mesenchymal
s44	kidney	Cre -ve	39	Syp	1424	10.72364559	0.00033557	343	2980	1	115	1	0	10.72364559	10.99326402	125	0	Ito cell (hepatic stellate cell)	mesenchymal
s44	kidney	Cre -ve	39	Twf1	1869	49.14227154	0	584	13779	0	527	0	0	49.14227154	50.37782731	423	0	Progenitor cell	hepatocyte (progenitor)
s44	kidney	Cre -ve	39	Ushbp1	2339	34.2224168	0.000471995	462	6356	3	367	3	0	34.2224168	35.08285128	419.1854	0.0069	Endothelial cell	endothelial
s45	kidney	Cre -ve	40	Acly	1058	126.5213141	0.000337583	332	38509	13	1510	13	2	126.5213141	124.6854211	1491.2213	0	Hepatocyte	hepatocyte (mature)
s45	kidney	Cre -ve	40	Acta2	577	107.5012225	0.000398735	182	35111	14	1283	14	0	107.5012225	105.9413214	1361	0.001	Ito cell (hepatic stellate cell)	mesenchymal
s45	kidney	Cre -ve	40	Acta2	577	107.5012225	0.000398735	182	35111	14	1283	14	0	107.5012225	105.9413214	1361	0.001	Myofibroblast	mesenchymal
s45	kidney	Cre -ve	40	Asl	298	89.98933199	0.000853242	55	7032	6	1074	6	3	89.98933199	88.68353792	1465.9394	7e-04	Hepatocyte	hepatocyte (mature)
s45	kidney	Cre -ve	40	Ass1	255	1172.291195	0.000368539	62	189939	70	13991	70	4211	1172.291195	1155.280614	12592.8396	0.0082	Hepatocyte	hepatocyte (mature)
s45	kidney	Cre -ve	40	Cyp2e1	245	651.9618177	0.000451738	61	181521	82	7781	82	951	651.9618177	642.5014977	7333.2511	1e-04	Hepatocyte	hepatocyte (mature)
s45	kidney	Cre -ve	40	Dpp4	2545	52.61946042	0.000522603	805	19135	10	628	10	0	52.61946042	51.85592348	642.0139	0	Endothelial cell	endothelial
s45	kidney	Cre -ve	40	Eng	1283	71.38818515	0.000322867	249	12389	4	852	4	0	71.38818515	70.35230383	848.4125	0	Liver stem cell	hepatocyte (progenitor)
s45	kidney	Cre -ve	40	Epcam	637	77.92372323	0.000425653	196	21144	9	930	9	2	77.92372323	76.7930077	609.85	0	Liver progenitor cell	hepatocyte (progenitor)
s45	kidney	Cre -ve	40	Epcam	637	77.92372323	0.000425653	196	21144	9	930	9	2	77.92372323	76.7930077	609.85	0	Liver stem cell	hepatocyte (progenitor)
s45	kidney	Cre -ve	40	Epcam	637	77.92372323	0.000425653	196	21144	9	930	9	2	77.92372323	76.7930077	609.85	0	Stem cell	hepatocyte (progenitor)
s45	kidney	Cre -ve	40	Fcgr2b	2397	40.05111796	0.00063487	808	12601	8	478	8	0	40.05111796	39.46995449	484	0	Endothelial cell	endothelial
s45	kidney	Cre -ve	40	G6pc	1104	320.8278884	0.000211532	323	113458	24	3829	24	5	320.8278884	316.1725016	3781.9048	0	Hepatocyte	hepatocyte (mature)
s45	kidney	Cre -ve	40	Glul	1541	694.1914484	0.00031981	483	215753	69	8285	71	23	694.1914484	684.1183535	8321.821	1e-04	Hepatocyte	hepatocyte (mature)
s45	kidney	Cre -ve	40	Igfbp3	2118	77.25341163	0.000139363	619	28702	4	922	4	0	77.25341163	76.13242269	924	0	Ito cell (hepatic stellate cell)	mesenchymal
s45	kidney	Cre -ve	40	Irf7	1024	15.75232255	0	214	3411	0	188	0	4	15.75232255	15.52374779	185.4625	0	Kupffer cell	immune
s45	kidney	Cre -ve	40	Itga1	6994	156.2663912	0.000260741	1965	49858	13	1865	13	3	156.2663912	153.998881	2032.4105	0	Natural killer cell	immune
s45	kidney	Cre -ve	40	Itgb1	3115	159.7017382	0.000385951	917	57002	22	1906	22	1	159.7017382	157.3843792	1920.5	0	Liver stem cell	hepatocyte (progenitor)
s45	kidney	Cre -ve	40	Kit	2177	11.81424191	0	659	4478	0	141	0	3	11.81424191	11.64281084	142.1671	0	Progenitor cell	hepatocyte (progenitor)
s45	kidney	Cre -ve	40	Kit	2177	11.81424191	0	659	4478	0	141	0	3	11.81424191	11.64281084	142.1671	0	Stem cell	hepatocyte (progenitor)
s45	kidney	Cre -ve	40	Ly6c1	958	200.9259014	0.000466821	290	57838	27	2398	27	2	200.9259014	198.0103575	2438.1325	0	Monocyte	immune
s45	kidney	Cre -ve	40	Mmrn2	992	61.33351119	6.00240096038415e-05	261	16660	1	732	1	0	61.33351119	60.44352864	733.4	0.0024	Endothelial cell	endothelial
s45	kidney	Cre -ve	40	Nt5e	1775	95.26803582	0.000461269	486	32519	15	1137	15	3	95.26803582	93.88564489	1142.7556	0	Myofibroblast	mesenchymal
s45	kidney	Cre -ve	40	Pck1	627	2070.173581	0.000254594	190	773780	197	24707	197	17	2070.173581	2040.134238	24789.8907	0	Hepatocyte	hepatocyte (mature)
s45	kidney	Cre -ve	40	Prom1	1286	61.92003384	0.000494364	398	20228	10	739	10	2	61.92003384	61.02154053	750	0	Progenitor cell	hepatocyte (progenitor)
s45	kidney	Cre -ve	40	Prom1	1286	61.92003384	0.000494364	398	20228	10	739	10	2	61.92003384	61.02154053	750	0	Stem cell	hepatocyte (progenitor)
s45	kidney	Cre -ve	40	Sox9	2250	9.803307116	0.000648719	788	3083	2	117	2	0	9.803307116	9.661055807	117	0	Progenitor cell	hepatocyte (progenitor)
s45	kidney	Cre -ve	40	Stx2	2142	17.42810154	0	519	5641	0	208	0	0	17.42810154	17.17521032	221	0	Ito cell (hepatic stellate cell)	mesenchymal
s45	kidney	Cre -ve	40	Twf1	1869	76.33173319	0.000223206	584	26881	6	911	6	1	76.33173319	75.22411829	743.8333	0	Progenitor cell	hepatocyte (progenitor)
s45	kidney	Cre -ve	40	Ushbp1	2339	17.09294574	0	462	3782	0	204	0	0	17.09294574	16.84491782	312.1039	0	Endothelial cell	endothelial
s46	kidney	4sU	41	Acly	1058	148.6133606	0.000953573	332	50337	48	1994	40	0	148.6133606	149.0181203	1978	0.0203	Hepatocyte	hepatocyte (mature)
s46	kidney	4sU	41	Acta2	577	91.97035454	0.000527442	182	34127	18	1234	18	1	91.97035454	92.22084273	1278.25	0.0028	Ito cell (hepatic stellate cell)	mesenchymal
s46	kidney	4sU	41	Acta2	577	91.97035454	0.000527442	182	34127	18	1234	18	1	91.97035454	92.22084273	1278.25	0.0028	Myofibroblast	mesenchymal
s46	kidney	4sU	41	Asl	298	221.3549052	0.000360794	55	16630	6	2970	12	9	221.3549052	221.9577819	3711.8392	0.0059	Hepatocyte	hepatocyte (mature)
s46	kidney	4sU	41	Ass1	255	2591.268466	0.000835545	62	475139	397	34768	380	10414	2591.268466	2598.32598	32044.8529	0.042	Hepatocyte	hepatocyte (mature)
s46	kidney	4sU	41	Cyp2e1	245	962.3348605	0.000376829	61	299871	113	12912	117	1728	962.3348605	964.9558519	12059.7131	0.0039	Hepatocyte	hepatocyte (mature)
s46	kidney	4sU	41	Dpp4	2545	45.910647	0.000757576	805	18480	14	616	14	0	45.910647	46.0356881	620.0227	0.016	Endothelial cell	endothelial
s46	kidney	4sU	41	Eng	1283	71.6981208	0.000223131	249	13445	3	962	3	0	71.6981208	71.89339603	963	0	Liver stem cell	hepatocyte (progenitor)
s46	kidney	4sU	41	Epcam	637	106.6528179	0.000649351	196	32340	21	1431	25	4	106.6528179	106.9432949	938	0.0053	Liver progenitor cell	hepatocyte (progenitor)
s46	kidney	4sU	41	Epcam	637	106.6528179	0.000649351	196	32340	21	1431	25	4	106.6528179	106.9432949	938	0.0053	Liver stem cell	hepatocyte (progenitor)
s46	kidney	4sU	41	Epcam	637	106.6528179	0.000649351	196	32340	21	1431	25	4	106.6528179	106.9432949	938	0.0053	Stem cell	hepatocyte (progenitor)
s46	kidney	4sU	41	Fcgr2b	2397	26.68183705	0.000103616	808	9651	1	358	1	0	26.68183705	26.75450705	358	0	Endothelial cell	endothelial
s46	kidney	4sU	41	G6pc	1104	315.7102284	0.000126535	323	126447	16	4236	16	3	315.7102284	316.570089	4204.0385	0	Hepatocyte	hepatocyte (mature)
s46	kidney	4sU	41	Glul	1541	1235.488304	0.000270711	483	435890	118	16577	118	71	1235.488304	1238.853249	16687.4415	1e-04	Hepatocyte	hepatocyte (mature)
s46	kidney	4sU	41	Igfbp3	2118	71.10187863	0.000134021	619	29846	4	954	4	0	71.10187863	71.29552995	954	0	Ito cell (hepatic stellate cell)	mesenchymal
s46	kidney	4sU	41	Irf7	1024	18.48350723	0.000439367	214	4552	2	248	2	3	18.48350723	18.53384846	245.612	6e-04	Kupffer cell	immune
s46	kidney	4sU	41	Itga1	6994	153.6068887	0.000299833	1965	53363	16	2061	16	0	153.6068887	154.0252487	2192.901	0	Natural killer cell	immune
s46	kidney	4sU	41	Itgb1	3115	152.1162833	0.000397476	917	60381	24	2041	19	0	152.1162833	152.5305835	2059	0.0052	Liver stem cell	hepatocyte (progenitor)
s46	kidney	4sU	41	Kit	2177	9.46534443	0	659	4217	0	127	0	0	9.46534443	9.491124008	142.6142	0	Progenitor cell	hepatocyte (progenitor)
s46	kidney	4sU	41	Kit	2177	9.46534443	0	659	4217	0	127	0	0	9.46534443	9.491124008	142.6142	0	Stem cell	hepatocyte (progenitor)
s46	kidney	4sU	41	Krt19	103	11.77578283	0	21	1770	0	158	0	2	11.77578283	11.80785507	176	0	Liver progenitor cell	hepatocyte (progenitor)
s46	kidney	4sU	41	Krt19	103	11.77578283	0	21	1770	0	158	0	2	11.77578283	11.80785507	176	0	Progenitor cell	hepatocyte (progenitor)
s46	kidney	4sU	41	Ly6c1	958	187.6672226	0.000164699	290	60717	10	2518	10	0	187.6672226	188.1783484	2570.3693	0	Monocyte	immune
s46	kidney	4sU	41	Mmrn2	992	55.37599143	0.000417736	261	16757	7	743	7	0	55.37599143	55.52681211	741.5988	9e-04	Endothelial cell	endothelial
s46	kidney	4sU	41	Nt5e	1775	67.37536508	0.000265998	486	26316	7	904	7	0	67.37536508	67.55886696	900.5079	0	Myofibroblast	mesenchymal
s46	kidney	4sU	41	Pck1	627	2194.916484	0.000219966	190	918322	202	29450	200	11	2194.916484	2200.894504	29597.3632	5e-04	Hepatocyte	hepatocyte (mature)
s46	kidney	4sU	41	Prom1	1286	52.46931086	0.000408351	398	19591	8	704	8	0	52.46931086	52.61221498	712	0	Progenitor cell	hepatocyte (progenitor)
s46	kidney	4sU	41	Prom1	1286	52.46931086	0.000408351	398	19591	8	704	8	0	52.46931086	52.61221498	712	0	Stem cell	hepatocyte (progenitor)
s46	kidney	4sU	41	Ptprc	1099	9.092693075	0	397	4294	0	122	0	0	9.092693075	9.117457709	156.0303	0	CD4+ T cell	immune
s46	kidney	4sU	41	Stx2	2142	15.65135693	0.000361337	519	5535	2	210	2	0	15.65135693	15.69398458	226	0.0056	Ito cell (hepatic stellate cell)	mesenchymal
s46	kidney	4sU	41	Twf1	1869	63.12713962	8.28466095025061e-05	584	24141	2	847	2	5	63.12713962	63.29907114	698.5115	0	Progenitor cell	hepatocyte (progenitor)
s46	kidney	4sU	41	Ushbp1	2339	27.87432139	0.000429799	462	6980	3	374	3	0	27.87432139	27.95023921	475.5972	0.0166	Endothelial cell	endothelial
s47	kidney	4sU	42	Acly	1058	107.3751392	0.000109586	332	36501	4	1443	4	2	107.3751392	112.7780105	1434.2576	0	Hepatocyte	hepatocyte (mature)
s47	kidney	4sU	42	Acta2	577	73.22046914	7.0212392487274e-05	182	28485	2	984	2	0	73.22046914	76.90475561	1013	0	Ito cell (hepatic stellate cell)	mesenchymal
s47	kidney	4sU	42	Acta2	577	73.22046914	7.0212392487274e-05	182	28485	2	984	2	0	73.22046914	76.90475561	1013	0	Myofibroblast	mesenchymal
s47	kidney	4sU	42	Asl	298	203.2165663	6.61463156502183e-05	55	15118	1	2731	5	9	203.2165663	213.4419589	3455.3344	0	Hepatocyte	hepatocyte (mature)
s47	kidney	4sU	42	Ass1	255	2302.575404	0.000630789	62	445474	281	30944	273	7745	2302.575404	2418.435729	30216.3054	0.027	Hepatocyte	hepatocyte (mature)
s47	kidney	4sU	42	Cyp2e1	245	1116.463332	0.000424652	61	355585	151	15004	152	1946	1116.463332	1172.641213	14100.9949	0	Hepatocyte	hepatocyte (mature)
s47	kidney	4sU	42	Des	1529	9.450202826	0	325	1328	0	127	0	0	9.450202826	9.925715408	127	0	Ito cell (hepatic stellate cell)	mesenchymal
s47	kidney	4sU	42	Des	1529	9.450202826	0	325	1328	0	127	0	0	9.450202826	9.925715408	127	0	Myofibroblast	mesenchymal
s47	kidney	4sU	42	Dpp4	2545	43.90251707	0	805	18107	0	590	0	0	43.90251707	46.11159127	597	0	Endothelial cell	endothelial
s47	kidney	4sU	42	Eng	1283	70.61608253	0.00072648	249	13765	10	949	10	2	70.61608253	74.16932223	942.3977	0.0073	Liver stem cell	hepatocyte (progenitor)
s47	kidney	4sU	42	Epcam	637	80.66157373	0.000290155	196	24125	7	1084	7	4	80.66157373	84.72027955	694	0	Liver progenitor cell	hepatocyte (progenitor)
s47	kidney	4sU	42	Epcam	637	80.66157373	0.000290155	196	24125	7	1084	7	4	80.66157373	84.72027955	694	0	Liver stem cell	hepatocyte (progenitor)
s47	kidney	4sU	42	Epcam	637	80.66157373	0.000290155	196	24125	7	1084	7	4	80.66157373	84.72027955	694	0	Stem cell	hepatocyte (progenitor)
s47	kidney	4sU	42	Fcgr2b	2397	30.50852881	0.000366636	808	10910	4	410	4	0	30.50852881	32.04364817	417	0	Endothelial cell	endothelial
s47	kidney	4sU	42	G6pc	1104	432.7746428	0.000120453	323	174342	21	5816	20	4	432.7746428	454.5508726	5746.5714	1e-04	Hepatocyte	hepatocyte (mature)
s47	kidney	4sU	42	Glul	1541	1022.779826	0.000193586	483	366763	71	13745	71	47	1022.779826	1074.243766	13843.917	3e-04	Hepatocyte	hepatocyte (mature)
s47	kidney	4sU	42	Igfbp3	2118	118.6112071	0.000346352	619	49083	17	1594	17	0	118.6112071	124.5794517	1598	0	Ito cell (hepatic stellate cell)	mesenchymal
s47	kidney	4sU	42	Irf7	1024	13.31957721	0	214	3188	0	179	0	3	13.31957721	13.98978786	178.6	0	Kupffer cell	immune
s47	kidney	4sU	42	Itga1	6994	153.2867545	0.000190621	1965	52460	10	2060	8	0	153.2867545	160.9997932	2154.7625	0.0014	Natural killer cell	immune
s47	kidney	4sU	42	Itgb1	3115	160.8766812	0.000454428	917	66017	30	2162	28	5	160.8766812	168.9716277	2163.0667	0.0021	Liver stem cell	hepatocyte (progenitor)
s47	kidney	4sU	42	Kit	2177	9.37579178	0	659	4186	0	126	0	0	9.37579178	9.847560169	141.1652	0	Progenitor cell	hepatocyte (progenitor)
s47	kidney	4sU	42	Kit	2177	9.37579178	0	659	4186	0	126	0	0	9.37579178	9.847560169	141.1652	0	Stem cell	hepatocyte (progenitor)
s47	kidney	4sU	42	Ly6c1	958	169.2107183	0.000427762	290	56106	24	2274	24	0	169.2107183	177.7250145	2310.1103	0	Monocyte	immune
s47	kidney	4sU	42	Mmrn2	992	53.50154198	0.000175994	261	17046	3	719	3	9	53.50154198	56.19361716	714.5074	0	Endothelial cell	endothelial
s47	kidney	4sU	42	Nt5e	1775	37.9496334	0.00013197	486	15155	2	510	2	4	37.9496334	39.85917211	507.1175	0	Myofibroblast	mesenchymal
s47	kidney	4sU	42	Pcdh12	1713	10.41754642	0	417	2627	0	140	0	0	10.41754642	10.94173352	108	0	Endothelial cell	endothelial
s47	kidney	4sU	42	Pck1	627	2418.582224	0.000277617	190	1026593	285	32503	285	10	2418.582224	2540.279747	32647.8197	0	Hepatocyte	hepatocyte (mature)
s47	kidney	4sU	42	Prom1	1286	39.7354985	0.000336836	398	14844	5	534	5	3	39.7354985	41.73489786	540.1773	0	Progenitor cell	hepatocyte (progenitor)
s47	kidney	4sU	42	Prom1	1286	39.7354985	0.000336836	398	14844	5	534	5	3	39.7354985	41.73489786	540.1773	0	Stem cell	hepatocyte (progenitor)
s47	kidney	4sU	42	Stx2	2142	13.76604349	0	519	5139	0	185	0	0	13.76604349	14.4587193	225	0	Ito cell (hepatic stellate cell)	mesenchymal
s47	kidney	4sU	42	Twf1	1869	58.93354833	0.000705094	584	22692	16	792	16	2	58.93354833	61.89894963	653.5	0	Progenitor cell	hepatocyte (progenitor)
s47	kidney	4sU	42	Ushbp1	2339	25.96945501	0.00015058	462	6641	1	349	1	0	25.96945501	27.27617856	492.0687	0	Endothelial cell	endothelial
s48	kidney	4sU	43	Acly	1058	185.4104318	0.005622913	332	56910	320	2267	242	3	185.4104318	174.1389299	2247.2287	0.1536	Hepatocyte	hepatocyte (mature)
s48	kidney	4sU	43	Acta2	577	84.64922669	0.000412626	182	29082	12	1035	12	4	84.64922669	79.50321676	1067.9107	0	Ito cell (hepatic stellate cell)	mesenchymal
s48	kidney	4sU	43	Acta2	577	84.64922669	0.000412626	182	29082	12	1035	12	4	84.64922669	79.50321676	1067.9107	0	Myofibroblast	mesenchymal
s48	kidney	4sU	43	Adgre1	409	9.32368294	0	142	3148	0	114	0	0	9.32368294	8.756876049	114	0	Kupffer cell	immune
s48	kidney	4sU	43	Asl	298	112.7020622	0	55	8169	0	1378	0	4	112.7020622	105.8506596	1872.4804	0	Hepatocyte	hepatocyte (mature)
s48	kidney	4sU	43	Ass1	255	1770.354745	0.000458399	62	285777	131	21646	134	6334	1770.354745	1662.731044	19440.899	0.0177	Hepatocyte	hepatocyte (mature)
s48	kidney	4sU	43	Cyp2e1	245	787.9329951	0.000347187	61	224663	78	9634	77	1369	787.9329951	740.0328409	9087.4569	0.0011	Hepatocyte	hepatocyte (mature)
s48	kidney	4sU	43	Des	1529	10.55048333	0	325	1078	0	129	0	0	10.55048333	9.909096582	129	0	Ito cell (hepatic stellate cell)	mesenchymal
s48	kidney	4sU	43	Des	1529	10.55048333	0	325	1078	0	129	0	0	10.55048333	9.909096582	129	0	Myofibroblast	mesenchymal
s48	kidney	4sU	43	Dpp4	2545	60.76751249	0.000220994	805	22625	5	743	5	0	60.76751249	57.07332372	737	0	Endothelial cell	endothelial
s48	kidney	4sU	43	Eng	1283	94.3000564	0.000194818	249	15399	3	1153	3	1	94.3000564	88.56735162	1152.5123	0	Liver stem cell	hepatocyte (progenitor)
s48	kidney	4sU	43	Epcam	637	93.40040278	0.000345357	196	26060	9	1142	10	1	93.40040278	87.7223899	855.5	0	Liver progenitor cell	hepatocyte (progenitor)
s48	kidney	4sU	43	Epcam	637	93.40040278	0.000345357	196	26060	9	1142	10	1	93.40040278	87.7223899	855.5	0	Liver stem cell	hepatocyte (progenitor)
s48	kidney	4sU	43	Epcam	637	93.40040278	0.000345357	196	26060	9	1142	10	1	93.40040278	87.7223899	855.5	0	Stem cell	hepatocyte (progenitor)
s48	kidney	4sU	43	Fcgr2b	2397	47.10913485	0.000791661	808	15158	12	576	12	0	47.10913485	44.24526846	579.1921	0.0133	Endothelial cell	endothelial
s48	kidney	4sU	43	G6pc	1104	615.5266474	0.000206478	323	222784	46	7526	46	2	615.5266474	578.1074487	7388.2594	0	Hepatocyte	hepatocyte (mature)
s48	kidney	4sU	43	Glul	1541	888.2034801	0.000178707	483	285384	51	10860	51	69	888.2034801	834.2076657	10944.0324	0	Hepatocyte	hepatocyte (mature)
s48	kidney	4sU	43	Igfbp3	2118	136.5837764	0.000272517	619	51373	14	1670	14	2	136.5837764	128.2805527	1669.2935	0	Ito cell (hepatic stellate cell)	mesenchymal
s48	kidney	4sU	43	Irf7	1024	39.42118576	0.000129032	214	7750	1	482	1	5	39.42118576	37.02468645	497.6298	0	Kupffer cell	immune
s48	kidney	4sU	43	Itga1	6994	183.0386177	0.000105706	1965	56761	6	2238	6	1	183.0386177	171.9113035	2381.6917	0	Natural killer cell	immune
s48	kidney	4sU	43	Itgb1	3115	145.8256726	0.000633017	917	53711	34	1783	30	0	145.8256726	136.960614	1788	0.0128	Liver stem cell	hepatocyte (progenitor)
s48	kidney	4sU	43	Kit	2177	12.92229741	0.000393856	659	5078	2	158	2	0	12.92229741	12.13672295	171.0085	0	Progenitor cell	hepatocyte (progenitor)
s48	kidney	4sU	43	Kit	2177	12.92229741	0.000393856	659	5078	2	158	2	0	12.92229741	12.13672295	171.0085	0	Stem cell	hepatocyte (progenitor)
s48	kidney	4sU	43	Ly6c1	958	182.956831	0.000170245	290	52865	9	2237	8	4	182.956831	171.8344888	2280.5222	9e-04	Monocyte	immune
s48	kidney	4sU	43	Mmrn2	992	47.02734816	0	261	14038	0	575	0	5	47.02734816	44.16845376	572.3747	0	Endothelial cell	endothelial
s48	kidney	4sU	43	Nt5e	1775	96.4265104	0.000140742	486	35526	5	1179	6	3	96.4265104	90.56453388	1158.4282	0	Myofibroblast	mesenchymal
s48	kidney	4sU	43	Pcdh12	1713	10.8776301	0	417	2501	0	133	0	0	10.8776301	10.21635539	113	0	Endothelial cell	endothelial
s48	kidney	4sU	43	Pck1	627	1594.92229	0.000215949	190	606626	131	19501	130	23	1594.92229	1497.963507	19603.3383	1e-04	Hepatocyte	hepatocyte (mature)
s48	kidney	4sU	43	Prom1	1286	40.32083938	7.39699681929137e-05	398	13519	1	493	1	0	40.32083938	37.86964818	498.0432	0.0059	Progenitor cell	hepatocyte (progenitor)
s48	kidney	4sU	43	Prom1	1286	40.32083938	7.39699681929137e-05	398	13519	1	493	1	0	40.32083938	37.86964818	498.0432	0.0059	Stem cell	hepatocyte (progenitor)
s48	kidney	4sU	43	Ptprc	1099	23.47278073	0	397	9552	0	287	0	0	23.47278073	22.04581953	356.0217	0	CD4+ T cell	immune
s48	kidney	4sU	43	Stx2	2142	18.15664572	0	519	5769	0	222	0	0	18.15664572	17.05286389	232.0417	0	Ito cell (hepatic stellate cell)	mesenchymal
s48	kidney	4sU	43	Thy1	1430	13.33123087	0	306	1881	0	163	0	2	13.33123087	12.52079646	155.5455	0	Progenitor cell	hepatocyte (progenitor)
s48	kidney	4sU	43	Thy1	1430	13.33123087	0	306	1881	0	163	0	2	13.33123087	12.52079646	155.5455	0	Stem cell	hepatocyte (progenitor)
s48	kidney	4sU	43	Thy1	1430	13.33123087	0	306	1881	0	163	0	2	13.33123087	12.52079646	155.5455	0	T cell	immune
s48	kidney	4sU	43	Twf1	1869	91.68288224	9.17627626709082e-05	584	32693	3	1121	3	12	91.68288224	86.10928115	805.9777	0	Progenitor cell	hepatocyte (progenitor)
s48	kidney	4sU	43	Ushbp1	2339	15.1305381	0.000883392	462	3396	3	185	3	0	15.1305381	14.2107199	273.0212	0.0082	Endothelial cell	endothelial
