# Supplementary material for: SLAMseq reveals potential transfer of RNA from liver to kidney in the mouse
Source: Nat Commun. 2025 Aug 11;16:7413. doi: 10.1038/s41467-025-62688-9 (PMC12339719; doi:10.1038/s41467-025-62688-9)
Supplement: Supplementary file 6 — Source Data [file 41467_2025_62688_MOESM6_ESM.zip › Source data/FigS7g_data.csv]

batch	Mode	Type	Condition	T..C	p_new	p_old	ntr_lower	ntr	ntr_upper	tissue	group
batch1	single	Exonic	s1_no4sU	0.00028074	0.078252	0.00024779	0.00018381	0.00019327	0.00020293	liver	Cre -ve
batch1	single	Exonic	s2_no4sU	0.00021512	0.1	0.00024947	0.00012368	0.00013002	0.00013893	liver	Cre -ve
batch1	single	Exonic	s3_no4sU	0.00023282	0.1	0.00023278	8.6108e-05	9.6536e-05	0.00010142	liver	Cre -ve
batch1	single	Exonic	s17	0.00083153	0.020993	0.00024131	0.030712	0.030886	0.031063	liver	Cre -ve
batch1	single	Exonic	s18	0.0019252	0.014471	0.00024995	0.12659	0.12694	0.12729	liver	Cre -ve
batch1	single	Exonic	s19	0.003169	0.017095	0.00024793	0.18603	0.18645	0.18685	liver	Cre -ve
batch1	single	Exonic	s20	0.0022969	0.017808	0.00024662	0.13209	0.13246	0.13283	liver	Cre -ve
batch1	single	Exonic	s21	0.001505	0.014291	0.00024287	0.10252	0.10286	0.10322	liver	Cre -ve
batch1	single	Intronic	s1_no4sU	0.0004295	0.078252	0.00024779	0.0026603	0.002761	0.0028738	liver	Cre -ve
batch1	single	Intronic	s2_no4sU	0.00039349	0.1	0.00024947	0.0019801	0.0020784	0.0021897	liver	Cre -ve
batch1	single	Intronic	s3_no4sU	0.0004052	0.1	0.00023278	0.0018977	0.0020176	0.0021432	liver	Cre -ve
batch1	single	Intronic	s17	0.00064477	0.020993	0.00024131	0.022838	0.02331	0.023789	liver	Cre -ve
batch1	single	Intronic	s18	0.0012964	0.014471	0.00024995	0.081374	0.082272	0.083179	liver	Cre -ve
batch1	single	Intronic	s19	0.0016536	0.017095	0.00024793	0.093003	0.093962	0.094933	liver	Cre -ve
batch1	single	Intronic	s20	0.0011452	0.017808	0.00024662	0.062025	0.062865	0.063705	liver	Cre -ve
batch1	single	Intronic	s21	0.00095487	0.014291	0.00024287	0.058009	0.058961	0.059929	liver	Cre -ve
batch2	single	Exonic	s1_no4sU	0.00028097	0.094448	0.00024797	0.0001464	0.00015972	0.00016478	liver	Labelled in health
batch2	single	Exonic	s2_no4sU	0.00021494	0.1	0.00024968	0.00013628	0.00015051	0.00015522	liver	Labelled in health
batch2	single	Exonic	s3_no4sU	0.00023303	0.1	0.000233	9.5497e-05	0.00010156	0.00011402	liver	Labelled in health
batch2	single	Exonic	s11	0.027218	0.045661	0.000278	0.62567	0.6262	0.62673	liver	Labelled in health
batch2	single	Exonic	s12	0.021531	0.044636	0.00027388	0.52398	0.52442	0.52487	liver	Labelled in health
batch2	single	Exonic	s13	0.021283	0.036984	0.00026752	0.59151	0.59211	0.59272	liver	Labelled in health
batch2	single	Exonic	s14	0.018864	0.04577	0.00025954	0.46058	0.46109	0.46159	liver	Labelled in health
batch2	single	Exonic	s15	0.029641	0.041968	0.00026932	0.71582	0.71636	0.7169	liver	Labelled in health
batch2	single	Exonic	s16	0.041459	0.059467	0.00027429	0.72916	0.7296	0.73004	liver	Labelled in health
batch2	single	Intronic	s1_no4sU	0.00042573	0.094448	0.00024797	0.0025865	0.002691	0.0028062	liver	Labelled in health
batch2	single	Intronic	s2_no4sU	0.00039741	0.1	0.00024968	0.0023182	0.0024403	0.0025715	liver	Labelled in health
batch2	single	Intronic	s3_no4sU	0.00040172	0.1	0.000233	0.0021456	0.0022887	0.0024314	liver	Labelled in health
batch2	single	Intronic	s11	0.033794	0.045661	0.000278	0.69648	0.69809	0.69971	liver	Labelled in health
batch2	single	Intronic	s12	0.016267	0.044636	0.00027388	0.40247	0.40372	0.40496	liver	Labelled in health
batch2	single	Intronic	s13	0.019068	0.036984	0.00026752	0.52776	0.52945	0.53112	liver	Labelled in health
batch2	single	Intronic	s14	0.018037	0.04577	0.00025954	0.42515	0.42663	0.42811	liver	Labelled in health
batch2	single	Intronic	s15	0.027489	0.041968	0.00026932	0.66122	0.6628	0.66437	liver	Labelled in health
batch2	single	Intronic	s16	0.039748	0.059467	0.00027429	0.68051	0.68178	0.68305	liver	Labelled in health
batch3	single	Exonic	s1_no4sU	0.00028115	0.084382	0.00024816	0.00018368	0.00019516	0.00020711	liver	Labelled in injury
batch3	single	Exonic	s2_no4sU	0.00021538	0.1	0.00024991	0.00015189	0.00016553	0.00017334	liver	Labelled in injury
batch3	single	Exonic	s3_no4sU	0.0002332	0.1	0.00023317	0.00010419	0.0001149	0.00012473	liver	Labelled in injury
batch3	single	Exonic	s4	0.042525	0.066143	0.00028951	0.66239	0.66283	0.66327	liver	Labelled in injury
batch3	single	Exonic	s5	0.0451	0.064558	0.00028669	0.71241	0.71291	0.71343	liver	Labelled in injury
batch3	single	Exonic	s6	0.040964	0.062795	0.00027125	0.67178	0.67223	0.67269	liver	Labelled in injury
batch3	single	Exonic	s7	0.042066	0.067795	0.00028367	0.67646	0.67693	0.67741	liver	Labelled in injury
batch3	single	Exonic	s8	0.020036	0.045363	0.0002514	0.5162	0.51673	0.51726	liver	Labelled in injury
batch3	single	Exonic	s9	0.033064	0.050704	0.00028215	0.64842	0.64891	0.64939	liver	Labelled in injury
batch3	single	Intronic	s1_no4sU	0.00043299	0.084382	0.00024816	0.0033561	0.0034854	0.0036229	liver	Labelled in injury
batch3	single	Intronic	s2_no4sU	0.00039908	0.1	0.00024991	0.0025105	0.0026427	0.0027864	liver	Labelled in injury
batch3	single	Intronic	s3_no4sU	0.00040698	0.1	0.00023317	0.0023687	0.0025239	0.0026818	liver	Labelled in injury
batch3	single	Intronic	s4	0.050297	0.066143	0.00028951	0.69766	0.69886	0.70006	liver	Labelled in injury
batch3	single	Intronic	s5	0.046995	0.064558	0.00028669	0.69977	0.70114	0.70251	liver	Labelled in injury
batch3	single	Intronic	s6	0.045383	0.062795	0.00027125	0.68631	0.68767	0.68901	liver	Labelled in injury
batch3	single	Intronic	s7	0.044439	0.067795	0.00028367	0.64347	0.64478	0.64608	liver	Labelled in injury
batch3	single	Intronic	s8	0.014002	0.045363	0.0002514	0.35575	0.3571	0.35847	liver	Labelled in injury
batch3	single	Intronic	s9	0.033171	0.050704	0.00028215	0.62702	0.6284	0.62978	liver	Labelled in injury
batch4	single	Exonic	s1_no4sU	0.00028095	0.083431	0.0002479	0.00018618	0.00019588	0.00021211	liver	4sU
batch4	single	Exonic	s2_no4sU	0.00021534	0.1	0.00024959	0.00015959	0.00016844	0.00018378	liver	4sU
batch4	single	Exonic	s3_no4sU	0.00023299	0.1	0.00023295	0.00010054	0.00011248	0.00012244	liver	4sU
batch4	single	Exonic	s22	0.0011162	0.027611	0.00025851	0.034425	0.034665	0.034905	liver	4sU
batch4	single	Exonic	s23	0.00099503	0.027464	0.00023937	0.03131	0.031562	0.031818	liver	4sU
batch4	single	Exonic	s24	0.0018428	0.036467	0.0002284	0.054107	0.054355	0.054613	liver	4sU
batch4	single	Intronic	s1_no4sU	0.00043277	0.083431	0.0002479	0.0035165	0.0036605	0.0038055	liver	4sU
batch4	single	Intronic	s2_no4sU	0.00040239	0.1	0.00024959	0.0026934	0.0028361	0.0029946	liver	4sU
batch4	single	Intronic	s3_no4sU	0.00041395	0.1	0.00023295	0.0026323	0.0027948	0.0029752	liver	4sU
batch4	single	Intronic	s22	0.00078866	0.027611	0.00025851	0.029118	0.02973	0.030356	liver	4sU
batch4	single	Intronic	s23	0.00081353	0.027464	0.00023937	0.03282	0.033457	0.034098	liver	4sU
batch4	single	Intronic	s24	0.00094577	0.036467	0.0002284	0.025381	0.025904	0.026445	liver	4sU
