# Supplementary material for: SLAMseq reveals potential transfer of RNA from liver to kidney in the mouse
Source: Nat Commun. 2025 Aug 11;16:7413. doi: 10.1038/s41467-025-62688-9 (PMC12339719; doi:10.1038/s41467-025-62688-9)
Supplement: Supplementary file 6 — Source Data [file 41467_2025_62688_MOESM6_ESM.zip › Source data/Fig6f_data.csv]

class	perc	lower_norm	upper_norm	lower_perc	upper_perc
endothelial	0	NA	NA	NA	NA
hepatocyte (mature)	0.636363636363636	0.35340027514807	0.920054270306476	0.363636363636364	0.909090909090909
hepatocyte (progenitor)	0.263157894736842	0.0572171710995782	0.457098618374106	0.105263157894737	0.473684210526316
immune	0	NA	NA	NA	NA
mesenchymal	0.125	-0.104828923171506	0.351328923171506	0	0.375
not cell-enriched	0.340638650399156	0.332541277832937	0.348892522438188	0.33250680863615	0.348770492162163
