# Supplementary material for: SLAMseq reveals potential transfer of RNA from liver to kidney in the mouse
Source: Nat Commun. 2025 Aug 11;16:7413. doi: 10.1038/s41467-025-62688-9 (PMC12339719; doi:10.1038/s41467-025-62688-9)
Supplement: Supplementary file 6 — Source Data [file 41467_2025_62688_MOESM6_ESM.zip › Source data/Fig6g_data.csv]

sample_name	tissue	group	gene_name	biotype	n_parents	readCount	readsCPM	coverageOnTs	conversionOnTs	conversionRate	wtheta	cpm_raw	cpm_norm
s28	kidney	Labelled in injury	Mus musculus tRNA-Gly (GCC) (tRNA-Gly-GCC-1 1 to 9, tRNA-Gly-GCC-2 1 to 8)	tRNA	56	932198	67194	9873072	6100	0.000617842	1.09225319963811e-05	73544.23792	77265.22826
s28	kidney	Labelled in injury	Mus musculus (house mouse) mmu-let-7g-5p	miRNA	34	659260	47520	5754302	3000	0.000521349	1.52648303605437e-05	52011.24041	54642.763
s28	kidney	Labelled in injury	Mus musculus (house mouse) mmu-let-7f-5p	miRNA	22	519501	37446	4528023	2353	0.000519653	2.3499038828172e-05	40985.18248	43058.83873
s28	kidney	Labelled in injury	Mus musculus (house mouse) mmu-miR-143-3p	miRNA	27	506183	36486	2516217	1478	0.00058739	2.1738588027855e-05	39934.48064	41954.97634
s28	kidney	Labelled in injury	18_TGAGATGAAGCACTGTAGCTCT	genome	1	471448	33982	2828688	3765	0.001331006	0.001331006	37194.11957	39075.96598
s28	kidney	Labelled in injury	Mus musculus (house mouse) mmu-miR-10a-5p	miRNA	25	399820	28819	3065201	1497	0.000488386	1.94801946590251e-05	31543.14556	33139.07942
s28	kidney	Labelled in injury	Mus musculus (house mouse) mmu-miR-26a-5p	miRNA	22	385960	27820	2355950	1487	0.000631168	2.69589765262892e-05	30449.68351	31990.29337
s28	kidney	Labelled in injury	Mus musculus (house mouse) mmu-miR-10b-5p	miRNA	15	294256	21210	2009289	848	0.00042204	2.78846925644272e-05	23214.84628	24389.40762
s28	kidney	Labelled in injury	>ENSMUST00000018315.10|ENSMUSG00000018171.10|OTTMUSG00000001205.2|OTTMUST00000002400.1|Vmp1-201|Vmp1|2787|UTR5:1-123|CDS:124-1344|UTR3:1345-2787|	pctranscripts	21	287172	20700	2302935	1857	0.000806362	3.83856379566268e-05	22655.96568	23802.2503
s28	kidney	Labelled in injury	Mus musculus (house mouse) mmu-let-7a-5p	miRNA	17	282866	20389	2449541	1567	0.000639712	3.73791688823001e-05	22316.25084	23445.34751
s28	kidney	Labelled in injury	Mus musculus (house mouse) mmu-let-7c-5p	miRNA	16	257641	18571	2312127	2021	0.000874087	5.29705902140317e-05	20326.16569	21354.57346
s28	kidney	Labelled in injury	1_TGTAAACATCCTCGACTGGAAGCT	genome	1	248224	17892	1489344	1654	0.001110556	0.001110556	19583.22686	20574.04545
s28	kidney	Labelled in injury	MU069435.1_TCGCTGCGATCTATTGAAAGTCAGCCCTCGACACAAGGGTTTGT	genome	1	240120	17308	2881440	1195	0.000414723	0.000414723	18943.87502	19902.34543
s28	kidney	Labelled in injury	Mus musculus tRNA-Gly (GCC) (tRNA-Gly-GCC-2-1, tRNA-Gly-GCC-3-1, tRNA-Gly-GCC-4-1, tRNA-Gly-GCC-5-1)	tRNA	19	224334	16170	2403601	1591	0.000661924	3.48971996628006e-05	17698.46435	18593.92287
s28	kidney	Labelled in injury	Mus musculus (house mouse) mmu-miR-30b-5p	miRNA	7	190507	13732	1313964	1061	0.00080748	0.000115017	15029.73846	15790.17209
s28	kidney	Labelled in injury	Mus musculus (mouse) mitochondrially encoded 16S rRNA (ENSMUSG00000064339.1)	rRNA	43	142885	10299	811650	345	0.00042506	1.04910324271282e-05	11272.67859	11843.02277
s28	kidney	Labelled in injury	Mus musculus (house mouse) mmu-miR-21a-5p	miRNA	6	141198	10178	1127160	537	0.000476419	7.93170212177564e-05	11139.58548	11703.19578
s28	kidney	Labelled in injury	Mus musculus (house mouse) mmu-miR-125a-5p	miRNA	15	131229	9459	918860	540	0.000587685	3.90629394127097e-05	10353.09752	10876.91525
s28	kidney	Labelled in injury	Mus musculus tRNA-Glu (CTC) (tRNA-Glu-CTC-1 1 to 9)	tRNA	20	128940	9294	1366527	1727	0.001263788	6.30098879284547e-05	10172.5106	10687.19149
s28	kidney	Labelled in injury	Mus musculus (house mouse) mmu-miR-30a-5p	miRNA	12	125135	9020	625099	351	0.000561511	4.6227851697944e-05	9872.321343	10371.81408
s28	kidney	Labelled in injury	Mus musculus (house mouse) mmu-miR-22-3p	miRNA	12	118690	8555	581504	980	0.001685285	0.00013136	9363.8536	9837.620271
s28	kidney	Labelled in injury	Mus musculus (house mouse) mmu-miR-24-3p	miRNA	11	116420	8392	464568	369	0.000794286	7.07860255188893e-05	9184.765659	9649.471329
s28	kidney	Labelled in injury	1_TGTAAACATCCTCGACTGGAAGC	genome	1	114777	8273	573885	375	0.000653441	0.000653441	9055.143859	9513.291279
s28	kidney	Labelled in injury	Mus musculus long noncoding RNA near Ppara (Lncppara)	lncRNA	32	108629	7830	1028454	1517	0.00147503	4.4418762206197e-05	8570.107446	9003.714319
s28	kidney	Labelled in injury	MU069435.1_GCTGCGATCTATTGAAAGTCAGCCCTCGACACAAGGGTTTGT	genome	1	105633	7614	1161963	441	0.00037953	0.00037953	8333.742921	8755.390868
s28	kidney	Labelled in injury	MT_TGAATCTGACAACAGGAAATAAACCTCCTTATTCACCCCA	genome	1	103216	7440	928944	462	0.000497339	0.000497339	8143.057656	8555.057831
s28	kidney	Labelled in injury	Mus musculus (house mouse) mmu-miR-200b-3p	miRNA	18	95178	6861	667554	376	0.00056325	3.1394810125189e-05	7508.912781	7888.828226
s28	kidney	Labelled in injury	4_TGTAAACATCCTTGACTGGAAGCT	genome	1	91495	6595	640465	543	0.000847822	0.000847822	7218.348514	7583.562783
s28	kidney	Labelled in injury	Mus musculus (house mouse) mmu-miR-29c-3p	miRNA	15	89797	6473	529309	264	0.000498763	3.35836863783232e-05	7084.387579	7442.824059
s28	kidney	Labelled in injury	Mus musculus (house mouse) mmu-miR-30c-5p	miRNA	10	87016	6272	521599	363	0.000695937	6.95219707815092e-05	6864.985128	7212.320882
s28	kidney	Labelled in injury	9_CTCGCTGCGATCTATTGAAAGTCAGCCCTCGACACAAGGGTTTGT	genome	1	81118	5847	973416	440	0.000452016	0.000452016	6399.672056	6723.465171
s28	kidney	Labelled in injury	Mus musculus (house mouse) mmu-miR-125b-5p	miRNA	10	75207	5421	450783	365	0.000809702	7.97798077306634e-05	5933.33337	6233.531955
s28	kidney	Labelled in injury	2_TCGTACCGTGAGTAATAATGCG	genome	1	74571	5375	447426	195	0.000435826	0.000435826	5883.157189	6180.817097
s28	kidney	Labelled in injury	Mus musculus (house mouse) mmu-miR-99a-5p	miRNA	14	74140	5344	442730	326	0.00073634	5.24104975143551e-05	5849.154149	6145.093664
s28	kidney	Labelled in injury	Mus musculus (house mouse) mmu-miR-27a-3p	miRNA	12	72564	5230	507204	1358	0.002677424	0.000223291	5724.818204	6014.466909
s28	kidney	Labelled in injury	Mus musculus (house mouse) mmu-miR-30d-5p	miRNA	8	71940	5185	291131	219	0.000752239	8.78915299786859e-05	5675.588744	5962.746671
s28	kidney	Labelled in injury	Mus musculus tRNA Lys CUU	tRNA	10	70738	5099	378210	233	0.00061606	6.15012608566285e-05	5580.758918	5863.118904
s28	kidney	Labelled in injury	16_GTGAAATGATGGCAAATCATCTTTCGGGACTGACCTGAAATGAAGAGAATACTCTTGCTGATC	genome	1	65250	4703	1109250	557	0.000502141	0.000502141	5147.792126	5408.246042
s28	kidney	Labelled in injury	Mus musculus (house mouse) mmu-let-7i-5p	miRNA	7	62284	4489	610827	402	0.000658124	9.36697544172979e-05	4913.794402	5162.409141
s28	kidney	Labelled in injury	4_TAATACTGCCTGGTAATGATGAC	genome	1	61570	4438	430990	341	0.000791202	0.000791202	4857.464539	5103.229254
s28	kidney	Labelled in injury	9_TGAGGTAGTAGTTTGTACAGTTA	genome	2	60608	4369	545472	214	0.000392321	0.00019616	4781.569121	5023.493887
s28	kidney	Labelled in injury	18_TGAGATGAAGCACTGTAGCTCTT	genome	1	60056	4329	420392	837	0.001990999	0.001990999	4738.019983	4977.741368
s28	kidney	Labelled in injury	19_CACCCTGATGAACTGAATACCGCCCCAGTCTGATAGCTGTGGAGAAAGGTATTTTCTGAGT	genome	1	58471	4215	935536	492	0.000525902	0.000525902	4612.973998	4846.368649
s28	kidney	Labelled in injury	3_TAGCAGCACGTAAATATTGGCG	genome	1	58162	4192	290810	93	0.000319796	0.000319796	4588.595948	4820.757184
s28	kidney	Labelled in injury	18_TGAGATGAAGCACTGTAGCTCA	genome	1	55472	3998	277360	168	0.000605711	0.000605711	4376.372794	4597.796543
s28	kidney	Labelled in injury	Mus musculus (house mouse) tRNA-Glu	tRNA	23	55297	3986	627553	1370	0.002183083	9.72212118189847e-05	4362.566455	4583.291669
s28	kidney	Labelled in injury	Mus musculus (house mouse) mmu-let-7d-5p	miRNA	4	54665	3940	365020	272	0.000745165	0.000185938	4312.705848	4530.908351
s28	kidney	Labelled in injury	9_GTAAATGATGAGATTCCATTGGTCCGTGTTTCTGAACTACATGATTTTCCTTGGCTATTCTGATA	genome	1	52226	3764	1357876	677	0.000498573	0.000498573	4120.284928	4328.751843
s28	kidney	Labelled in injury	Mus musculus (house mouse) mmu-let-7b-5p	miRNA	10	51459	3709	459676	490	0.001065968	0.000103125	4059.773716	4265.179051
s28	kidney	Labelled in injury	Mus musculus Mir17 host gene (Mir17hg)	lncRNA	12	49729	3585	400516	288	0.000719072	5.79915629484292e-05	3923.288193	4121.788006
s28	kidney	Labelled in injury	16_TGAAATGATGGCAAATCATCTTTCGGGACTGACCTGAAATGAAGAGAATACTCTTGCTGATC	genome	1	46906	3381	797402	388	0.00048658	0.00048658	3700.572221	3887.80366
s28	kidney	Labelled in injury	Mus musculus (house mouse) mmu-miR-103-3p	miRNA	6	44738	3225	229331	74	0.000322678	5.25280522151192e-05	3529.531404	3708.108987
s28	kidney	Labelled in injury	19_CTTAATGATGAACAATGTAAATGACAAGCATATGGCTGAGTTGCAATGATGTCATCTTACTACTGAAA	genome	1	44091	3178	881820	431	0.000488762	0.000488762	3478.487396	3654.482394
s28	kidney	Labelled in injury	Mus musculus (house mouse) mmu-miR-191-5p	miRNA	10	42265	3046	79000	54	0.000683544	6.23052959501558e-05	3334.42811	3503.13439
s28	kidney	Labelled in injury	>ENSMUST00000220485.2|ENSMUSG00000021458.18|OTTMUSG00000030849.3|OTTMUST00000163265.1|Aopep-205|Aopep|493|CDS:1-60|UTR3:61-493|	pctranscripts	13	40999	2955	199480	161	0.000807098	6.12272594516064e-05	3234.549109	3398.201984
s28	kidney	Labelled in injury	Mus musculus (house mouse) tRNA	tRNA	23	40915	2949	384387	230	0.000598355	2.69333077009649e-05	3227.922066	3391.239644
s28	kidney	Labelled in injury	Mus musculus (house mouse) mmu-miR-194-5p	miRNA	4	40291	2904	200682	120	0.000597961	0.000149537	3178.692606	3339.519406
s28	kidney	Labelled in injury	19_TGTAACAGCAACTCCATGTGGAA	genome	1	39606	2855	198030	137	0.000691814	0.000691814	3124.65065	3282.743184
s28	kidney	Labelled in injury	11_TGCTGTGATGAGATGACTAAGTAGGAAGTGCCGTCAGAGTCGATAACTGACGATAACTGCTCCTGGCTGACT	genome	1	39552	2851	711936	428	0.000601178	0.000601178	3120.390409	3278.267394
s28	kidney	Labelled in injury	9_TGAGGTAGTAGTTTGTACAGTTT	genome	2	39412	2841	394120	692	0.00175581	0.000877905	3109.345337	3266.663494
s28	kidney	Labelled in injury	8_ATCACATTGCCAGGGATTTCCA	genome	1	36697	2645	220182	85	0.000386044	0.000386044	2895.149849	3041.630728
s28	kidney	Labelled in injury	MU069435.1_CGCTGCGATCTATTGAAAGTCAGCCCTCGACACAAGGGTTTGT	genome	1	35271	2542	387981	153	0.000394349	0.000394349	2782.647909	2923.436722
s28	kidney	Labelled in injury	X_TGAGGTAGTAGATTGTATAGTTA	genome	1	35266	2542	317394	172	0.000541913	0.000541913	2782.253442	2923.022298
s28	kidney	Labelled in injury	1_TGCTATGATGAAGGCTATGTTGGTAGGGACAACTGAGCTTGTTGATGAATACCAACGATTCTGATG	genome	1	33694	2429	673880	303	0.000449635	0.000449635	2658.233071	2792.727083
s28	kidney	Labelled in injury	10_GTACATGATGAAAACAGTCTCCCTCTTCTGAATCTCGCTGAGGAAACTGCACGTCACCCTCCTGAAA	genome	1	30476	2197	487616	414	0.000849029	0.000849029	2404.35422	2526.003163
s28	kidney	Labelled in injury	Mus musculus (house mouse) mmu-miR-23b-3p	miRNA	8	30410	2192	152538	29	0.000190117	2.38408418283459e-05	2399.147257	2520.532753
s28	kidney	Labelled in injury	13_ATCACATTGCCAGGGATTACCACT	genome	1	30042	2165	180252	215	0.001192775	0.001192775	2370.114499	2490.031074
s28	kidney	Labelled in injury	Mus musculus (mouse) RIKEN cDNA E130102H24 gene	lncRNA	14	29651	2137	179933	146	0.000811413	5.54638232480946e-05	2339.267193	2457.62304
s28	kidney	Labelled in injury	9_TTCAAGTAATCCAGGATAGGCTT	genome	1	29477	2125	206339	166	0.000804501	0.000804501	2325.539747	2443.201051
s28	kidney	Labelled in injury	19_CTGACCTATGAATTGACAGCCA	genome	1	28546	2058	142730	107	0.000749667	0.000749667	2252.090023	2366.035119
s28	kidney	Labelled in injury	8_TGGAATGATGACATTCTCCGGAATCGCTGTACTGACTTGATGAAAGTACTTTTGAACCCTTTTCCATCTGATG	genome	1	28223	2034	705575	362	0.000513057	0.000513057	2226.607466	2339.263265
s28	kidney	Labelled in injury	Mus musculus tRNA-Gly (GCC) (tRNA-Gly-GCC-2-1, tRNA-Gly-GCC-3-1, tRNA-Gly-GCC-4-1)	tRNA	15	27401	1975	285594	187	0.000654776	4.33721965782839e-05	2161.757119	2271.131798
s28	kidney	Labelled in injury	Mus musculus (house mouse) mmu-miR-192-5p	miRNA	12	27358	1972	136790	62	0.00045325	3.77707922119063e-05	2158.364705	2267.567743
s28	kidney	Labelled in injury	Mus musculus (house mouse) mmu-miR-145a-5p	miRNA	9	26645	1921	181975	424	0.00232999	0.000250551	2102.113735	2208.47074
s28	kidney	Labelled in injury	Mus musculus tRNA-Val (CAC) (tRNA-Val-CAC-2-1, tRNA-Val-CAC-4-1)	tRNA	9	26503	1910	332364	344	0.00103501	0.000114082	2090.910877	2196.70107
s28	kidney	Labelled in injury	Mus musculus (house mouse) mmu-miR-99b-5p	miRNA	4	26479	1909	79437	33	0.000415424	0.000103856	2089.017436	2194.711831
s28	kidney	Labelled in injury	>ENSMUST00000030127.13|ENSMUSG00000028420.14|OTTMUSG00000007005.3|OTTMUST00000016196.1|Tmem38b-201|Tmem38b|2862|UTR5:1-64|CDS:65-943|UTR3:944-2862|	pctranscripts	39	25305	1824	226736	167	0.000736539	1.82240689589496e-05	1996.396624	2097.404844
s28	kidney	Labelled in injury	4_TGTAAACATCCTTGACTGGAAGC	genome	1	25006	1802	150036	164	0.001093071	0.001093071	1972.807508	2072.62223
s28	kidney	Labelled in injury	13_ATCACATTGCCAGGGATTACCA	genome	1	24419	1760	122095	26	0.000212949	0.000212949	1926.497102	2023.968737
s28	kidney	Labelled in injury	4_TAATACTGCCTGGTAATGATGACA	genome	1	23853	1719	166971	108	0.000646819	0.000646819	1881.843457	1977.055829
s28	kidney	Labelled in injury	4_GGTCGATGATGAGAGCTTTGTTCTGAGC	genome	1	23712	1709	213408	167	0.000782539	0.000782539	1870.719493	1965.369044
s28	kidney	Labelled in injury	Mus musculus (house mouse) mmu-miR-200a-3p	miRNA	4	23177	1671	159008	134	0.000842725	0.000209311	1828.511542	1921.025571
s28	kidney	Labelled in injury	Mus musculus (house mouse) mmu-miR-429-3p	miRNA	3	22693	1636	170686	107	0.000626882	0.000206955	1790.327153	1880.909233
s28	kidney	Labelled in injury	1_TACCATGATGATAACATAGTTCAGCAGACTTAACTCTGATGAACAATCATGTCTTTCGCTCCTATCTGATG	genome	1	22579	1628	519317	322	0.000620045	0.000620045	1781.333309	1871.460343
s28	kidney	Labelled in injury	Mus musculus (house mouse) mmu-miR-23a-3p	miRNA	8	22329	1609	134875	40	0.000296571	3.67875216726487e-05	1761.609967	1850.739094
s28	kidney	Labelled in injury	Mus musculus (house mouse) mmu-miR-423-3p	miRNA	6	22026	1588	109050	218	0.001999083	0.000329913	1737.705278	1825.62494
s28	kidney	Labelled in injury	19_TGACCTATGAATTGACAGCCAG	genome	1	21881	1577	109405	48	0.000438737	0.000438737	1726.26574	1813.606615
s28	kidney	Labelled in injury	11_ACCCTGTAGATCCGAATTTGTGA	genome	1	20615	1486	144305	64	0.000443505	0.000443505	1626.386738	1708.674209
s28	kidney	Labelled in injury	4_TAATACTGCCTGGTAATGATGACT	genome	1	20195	1456	161560	1758	0.010881406	0.010881406	1593.251525	1673.862511
s28	kidney	Labelled in injury	1_AGCCCATGATGGTATGAGAGTAGTGGACAGAAGGGATTTCTGAAAAACACTTTTCTGAGG	genome	1	20175	1454	302625	129	0.00042627	0.00042627	1591.673657	1672.204811
s28	kidney	Labelled in injury	Mus musculus (house mouse) mmu-miR-181a-5p	miRNA	6	19392	1398	104847	66	0.000629489	0.000103422	1529.900152	1607.305858
s28	kidney	Labelled in injury	Mus musculus (house mouse) mmu-miR-151-5p	miRNA	3	19165	1381	94644	72	0.000760746	0.000254805	1511.991358	1588.490964
s28	kidney	Labelled in injury	Mus musculus (house mouse) mmu-miR-199b-3p	miRNA	6	18839	1358	132539	114	0.000860124	0.000134915	1486.27212	1561.470455
s28	kidney	Labelled in injury	Mus musculus (house mouse) mmu-miR-378d	miRNA	4	18108	1305	72782	92	0.001264049	0.000317539	1428.60107	1500.881522
s28	kidney	Labelled in injury	15_GAAAATGATGAATTCTGGGGCGCTGATTCATGTGACTTGAAAAAACGCCATCCATTTCCTGACT	genome	1	17926	1292	322668	163	0.000505163	0.000505163	1414.242477	1485.796453
s28	kidney	Labelled in injury	>ENSMUST00000220884.2|ENSMUSG00000021458.18|OTTMUSG00000030849.3|OTTMUST00000163255.1|Aopep-209|Aopep|772|CDS:1-468|UTR3:469-772|	pctranscripts	13	17058	1230	125281	196	0.001564483	0.000118509	1345.763036	1413.852276
s28	kidney	Labelled in injury	Mus musculus (house mouse) mmu-miR-25-3p	miRNA	8	17026	1227	137392	104	0.000756958	9.42186459924038e-05	1343.238448	1411.199956
s28	kidney	Labelled in injury	1_ATACATGATGATCTCACACAACTTGAACTCTCTCACTGATTACTTGATGATAGTAAAAGATCTGATG	genome	1	16904	1218	354984	204	0.000574674	0.000574674	1333.613457	1401.087986
s28	kidney	Labelled in injury	Mus musculus (house mouse) mmu-miR-30e-5p	miRNA	6	16489	1189	99393	160	0.001609771	0.000266652	1300.872711	1366.690712
s28	kidney	Labelled in injury	Mus musculus tRNA-His (GTG) (tRNA-His-GTG-1 1 to 9, tRNA-His-GTG-2 1 to 8)	tRNA	8	16486	1188	195467	134	0.000685538	9.04702075392358e-05	1300.63603	1366.442057
s28	kidney	Labelled in injury	X_AATGGCGCCACTAGGGTTGTGT	genome	1	16261	1172	97566	68	0.000696964	0.000696964	1282.885023	1347.792933
s28	kidney	Labelled in injury	11_TGCAATGATGATGAAACTAGAAAAAAAAGGAAGTGCCGTCCGATGCGACAACTGACGACATCCCTAGTTAGCTGACT	genome	1	16236	1170	243540	123	0.000505051	0.000505051	1280.912689	1345.720808
s28	kidney	Labelled in injury	Mus musculus (house mouse) mmu-miR-98-5p	miRNA	3	15587	1124	152502	67	0.000439339	0.000149222	1229.710894	1291.928445
s28	kidney	Labelled in injury	18_TTGCTGTGATGACTATCTTAGGACACCTTTGGATTAACCGTGAAATCAAACAAGTGCTGAGCAA	genome	1	15384	1109	276912	153	0.000552522	0.000552522	1213.695541	1275.102791
s28	kidney	Labelled in injury	Mus musculus RIKEN cDNA A330023F24 gene (A330023F24Rik)	lncRNA	9	15356	1107	96369	88	0.000913157	9.6544652418578e-05	1211.486527	1272.782011
s28	kidney	Labelled in injury	19_TGACCTATGAATTGACAGCCA	genome	1	15102	1089	75510	35	0.000463515	0.000463515	1191.447612	1251.729222
s28	kidney	Labelled in injury	>ENSMUST00000066039.8|ENSMUSG00000053536.8|OTTMUSG00000073999.1|OTTMUST00000179561.1|Cstf2t-201|Cstf2t|4233|UTR5:1-229|CDS:230-2128|UTR3:2129-4233|	pctranscripts	23	14999	1081	74995	105	0.001400093	6.08736234589552e-05	1183.321595	1243.192067
s28	kidney	Labelled in injury	Mus musculus (mouse) mitochondrially encoded tRNA serine 2 (ENSMUSG00000064365.1)	tRNA	7	14983	1080	77452	33	0.00042607	5.32767545908755e-05	1182.059301	1241.865907
s28	kidney	Labelled in injury	11_ACCCTGTAGATCCGAATTTGTGT	genome	1	14770	1065	118160	95	0.000803995	0.000803995	1165.255015	1224.211403
s28	kidney	Labelled in injury	9_TGTTGTGATGATGGGCAAAAATGTTCAACTGCTCTGAATGGGCTGAATGAAAGTAGCCTTTCTGAAC	genome	1	14415	1039	288300	150	0.000520291	0.000520291	1137.24787	1194.787229
s28	kidney	Labelled in injury	2_ACCCTGTAGAACCGAATTTGTGT	genome	1	14350	1034	100450	53	0.000527626	0.000527626	1132.119801	1189.399704
s28	kidney	Labelled in injury	11_AACAGTGATGACCACAACATGCCATCTGAGTTGCTTTGCTGAAATCCAGAGGCTGTTTCTGAGC	genome	1	14329	1033	243593	145	0.000595255	0.000595255	1130.46304	1187.659119
s28	kidney	Labelled in injury	Mus musculus (house mouse) mmu-let-7e-5p	miRNA	4	14334	1033	109595	69	0.000629591	0.000159461	1130.857507	1188.073544
s28	kidney	Labelled in injury	Mus musculus (house mouse) mmu-miR-196a-5p	miRNA	8	13844	998	138440	78	0.000563421	7.04276220745449e-05	1092.199758	1147.459896
s28	kidney	Labelled in injury	NA_GACTCTTAGCGGTGGATCACTCGGCTCGTGCG	unmapped	1	13391	965	107128	101	0.000942797	0.000942797	1056.461063	1109.912992
s28	kidney	Labelled in injury	Mus musculus (house mouse) mmu-miR-146a-5p	miRNA	5	12995	937	91026	58	0.000637181	0.00011946	1025.21929	1077.090534
s28	kidney	Labelled in injury	18_TTGCTGTGATGACTATCTTAGGACACCTTTGGATTAACCGTGAAATCAAACAAGTGCTGAGCA	genome	1	12761	920	229698	94	0.000409233	0.000409233	1006.758242	1057.695444
s28	kidney	Labelled in injury	14_TAGCAGCACGTAAATATTGGC	genome	1	12720	917	63600	7	0.000110063	0.000110063	1003.523614	1054.297159
s28	kidney	Labelled in injury	19_TGCAATGATGTCATCTTACTACTGAAA	genome	1	12277	885	110493	63	0.000570172	0.000570172	968.5738533	1017.579106
s28	kidney	Labelled in injury	9_TTCAAGTAATCCAGGATAGGCTA	genome	1	12146	875	72876	46	0.000631209	0.000631209	958.2388224	1006.721171
s28	kidney	Labelled in injury	Mus musculus (house mouse) mmu-miR-30a-3p	miRNA	8	12032	867	99882	91	0.000911075	0.000114134	949.2449787	997.2722816
s28	kidney	Labelled in injury	10_GCCTGTCTGAGCGTCGCT	genome	1	11966	863	59830	59	0.000986127	0.000986127	944.0380165	991.8018718
s28	kidney	Labelled in injury	10_TGAGGTAGTAGTTTGTGCTGTTT	genome	1	11676	842	128436	159	0.001237971	0.001237971	921.1589404	967.7652228
s28	kidney	Labelled in injury	2_TACCCTGTAGAACCGAATTTGTGT	genome	1	11298	814	90384	45	0.000497876	0.000497876	891.3372481	936.434694
s28	kidney	Labelled in injury	Mus musculus (house mouse) mmu-miR-200c-3p	miRNA	7	11167	805	69398	35	0.000504337	7.24925055542052e-05	881.0022171	925.5767594
s28	kidney	Labelled in injury	Mus musculus (house mouse) mmu-miR-182-5p	miRNA	5	10917	787	65502	23	0.000351134	7.02268633018839e-05	861.2788757	904.8555102
s28	kidney	Labelled in injury	11_TACCCTGTAGATCCGAATTTGTGT	genome	1	10677	770	96093	94	0.000978219	0.000978219	842.3444678	884.9631109
s28	kidney	Labelled in injury	1_GTAAACATCCTCGACTGGAAGCT	genome	1	10668	769	53340	76	0.001424822	0.001424822	841.6344276	884.217146
s28	kidney	Labelled in injury	11_TACCCTGTAGATCCGAATTTGTGA	genome	1	10388	749	83104	22	0.000264729	0.000264729	819.5442851	861.0093469
s28	kidney	Labelled in injury	NA_CGCGACCTCAGATCAGACGTGGCGACCCGCTGA	unmapped	1	10308	743	41232	30	0.00072759	0.00072759	813.2328158	854.3785471
s28	kidney	Labelled in injury	19_TTGCAATGATGTCATCTTACTACTGAAA	genome	1	10295	742	102950	89	0.000864497	0.000864497	812.2072021	853.3010422
s28	kidney	Labelled in injury	Mus musculus (house mouse) tRNA-Thr	tRNA	6	10186	734	39780	32	0.000804424	0.000130899	803.6078252	844.2665775
s28	kidney	Labelled in injury	Mus musculus (house mouse) mmu-miR-203-3p	miRNA	5	10156	732	60936	11	0.000180517	3.61034528029408e-05	801.2410242	841.7800276
s28	kidney	Labelled in injury	4_GGTCCATGATGAAACCCATTATCAGTGGACATCTATGGATGAGAAATGCGGATATGGGACTGAGA	genome	1	10075	726	151125	71	0.00046981	0.00046981	794.8506616	835.0663429
s28	kidney	Labelled in injury	19_TGACCTATGAATTGACAGCCAGT	genome	1	9919	715	59514	42	0.000705716	0.000705716	782.5432965	822.1362834
s28	kidney	Labelled in injury	>ENSMUST00000042732.6|ENSMUSG00000035764.6|OTTMUSG00000025766.1|OTTMUST00000063466.1|Fbxo45-201|Fbxo45|4179|UTR5:1-347|CDS:348-1208|UTR3:1209-4179|	pctranscripts	2	9627	694	38508	41	0.001064714	0.000532357	759.5064336	797.9338643
s28	kidney	Labelled in injury	3_GGTCAATGATGTGTTGGCATGTATTATCTGAATTCGCTGATGTGTCATAACACTTTAGCTCTAGAATTACGCTGAGACCT	genome	1	9629	694	269612	159	0.000589736	0.000589736	759.6642204	798.0996343
s28	kidney	Labelled in injury	2_CGTACCGTGAGTAATAATGCG	genome	1	9392	677	46960	24	0.000511073	0.000511073	740.9664926	778.45589
s28	kidney	Labelled in injury	Mus musculus tRNA-Gly (TCC) (tRNA-Gly-TCC-1 1 to 7)	tRNA	11	9273	668	97104	75	0.000772368	6.70530316717194e-05	731.5781821	768.5925754
s28	kidney	Labelled in injury	15_TGTAAACATCCCCGACTGGAAGT	genome	1	9203	663	46015	10	0.00021732	0.00021732	726.0556465	762.7906256
s28	kidney	Labelled in injury	10_CCACCATGATGACGGAAATTCTTCACTTTGACCTGATGTCTGTTGAAGAAACTCAGTGTCTGAGA	genome	1	9136	659	173584	112	0.000645221	0.000645221	720.769791	757.2373309
s28	kidney	Labelled in injury	18_TGAGATGAAGCACTGTAGCTCTA	genome	1	9030	651	54180	118	0.002177925	0.002177925	712.4070942	748.4515212
s28	kidney	Labelled in injury	NA_GACTCTTAGCGGTGGATCACTCGGCTCGTG	unmapped	1	9012	650	72096	167	0.002316356	0.002316356	710.9870136	746.9595913
s28	kidney	Labelled in injury	Mus musculus (mouse) predicted gene, 54867 (ENSMUSG00002075795.1)	rRNA	8	8996	648	87494	20	0.000228587	2.85620769724816e-05	709.7247197	745.6334313
s28	kidney	Labelled in injury	>ENSMUST00000092880.14|ENSMUSG00000019437.18|OTTMUSG00000000096.5|OTTMUST00000000319.2|Tlcd1-201|Tlcd1|2700|UTR5:1-428|CDS:429-1121|UTR3:1122-2700|	pctranscripts	6	8941	644	148061	57	0.000384976	6.5090948077483e-05	705.3855846	741.0747565
s28	kidney	Labelled in injury	4_GCGGATGATGACACCTGGGTATGCTGCACACTCCCGACTGCGTCGTGGGGAAGCCAACCTTGGAGAGCTGAGC	genome	1	8765	632	113945	57	0.000500241	0.000500241	691.5003522	726.486997
s28	kidney	Labelled in injury	Mus musculus (house mouse) mmu-miR-26b-5p	miRNA	2	8673	625	60000	671	0.011183333	0.005528927	684.2421626	718.8615773
s28	kidney	Labelled in injury	2_TCGTACCGTGAGTAATAATGC	genome	1	8517	614	51102	20	0.000391374	0.000391374	671.9347975	705.9315178
s28	kidney	Labelled in injury	>ENSMUST00000048486.13|ENSMUSG00000033860.14|OTTMUSG00000051802.1|OTTMUST00000130533.1|Fgg-201|Fgg|1695|UTR5:1-184|CDS:185-1495|UTR3:1496-1695|	pctranscripts	4	8338	601	24078	39	0.001619736	0.000394779	657.812885	691.0951034
s28	kidney	Labelled in injury	Mus musculus (house mouse) mmu-miR-221-3p	miRNA	5	8341	601	76218	44	0.000577291	0.000114295	658.0495651	691.3437584
s28	kidney	Labelled in injury	>ENSMUST00000073890.4|ENSMUSG00000057723.4|OTTMUSG00000002195.1|OTTMUST00000004416.1|Krt33b-201|Krt33b|1581|UTR5:1-43|CDS:44-1258|UTR3:1259-1581|	pctranscripts	3	8257	595	32772	11	0.000335652	0.000111017	651.4225223	684.3814187
s28	kidney	Labelled in injury	13_TCGCTGCGATCTATTGAAAGTCAGCCCTCGACACAAGGGTTTG	genome	1	8234	594	90574	54	0.000596198	0.000596198	649.6079749	682.4750637
s28	kidney	Labelled in injury	>ENSMUST00000184179.8|ENSMUSG00000028710.19|OTTMUSG00000008684.8|OTTMUST00000019684.3|Atpaf1-206|Atpaf1|2655|CDS:1-814|UTR3:815-2655|	pctranscripts	3	7994	576	40202	45	0.001119347	0.000373892	630.6735671	662.5826645
s28	kidney	Labelled in injury	Mus musculus (house mouse) mmu-miR-378c	miRNA	4	7975	575	31900	18	0.000564263	0.000141066	629.1745931	661.0078496
s28	kidney	Labelled in injury	NA_CGCGACCTCAGATCAGA	unmapped	1	7978	575	15956	10	0.000626723	0.000626723	629.4112732	661.2565046
s28	kidney	Labelled in injury	1_TGTAAACATCCTCGACTGGAAGCTT	genome	1	7930	572	55510	142	0.002558098	0.002558098	625.6243917	657.2780247
s28	kidney	Labelled in injury	10_TGAGGTAGTAGTTTGTGCTGTTA	genome	1	7804	563	78040	38	0.00048693	0.00048693	615.6838276	646.8345151
s28	kidney	Labelled in injury	1_ATACCATGATGATAACATAGTTCAGCAGACTTAACTCTGATGAACAATCATGTCTTTCGCTCCTATCTGATG	genome	1	7730	557	177790	137	0.000770572	0.000770572	609.8457185	640.7010253
s28	kidney	Labelled in injury	Mus musculus (house mouse) mmu-miR-93-5p	miRNA	6	7680	554	46080	12	0.000260417	4.34027777777778e-05	605.9010502	636.5567755
s28	kidney	Labelled in injury	13_ATCACATTGCCAGGGATTACCAC	genome	1	7569	546	37845	18	0.000475624	0.000475624	597.1438866	627.3565409
s28	kidney	Labelled in injury	Mus musculus (mouse) RNA, Y1 small cytoplasmic, Ro-associated (ENSMUSG00000065701.3)	YRNA	14	7539	543	78016	56	0.000717801	5.06122372417637e-05	594.7770856	624.869991
s28	kidney	Labelled in injury	Mus musculus (house mouse) tRNA-Ser	tRNA	12	7453	537	41921	29	0.000691777	6.20866069343193e-05	587.9922561	617.7418812
s28	kidney	Labelled in injury	Mus musculus (house mouse) mmu-miR-30e-3p	miRNA	5	7372	531	60683	31	0.000510851	0.000100229	581.6018935	611.0281965
s28	kidney	Labelled in injury	19_ACTTAATGATGAACAATGTAAATGACAAGCATATGGCTGAGTTGCAATGATGTCATCTTACTACTGAAA	genome	1	7241	522	144820	104	0.000718133	0.000683702	571.2668626	600.1702619
s28	kidney	Labelled in injury	3_GGTCAATGATGTGTTGGCATGTATTATCTGAATTCGCTGATGTGTCATAACACTTTAGCTCTAGAATTACGCTGAGACC	genome	1	7216	520	194832	79	0.000405478	0.000405478	569.2945284	598.098137
s28	kidney	Labelled in injury	NA_GACTCTTAGCGGTGGATCACTCGGCTCGTGCGTCGATGAAGAACGCAGCTAGCTGCGAGAATTAATGTGAATTGCAGGACA	unmapped	1	7212	520	129816	71	0.000546928	0.000546928	568.978955	597.766597
s28	kidney	Labelled in injury	19_TGTAACAGCAACTCCATGTGGAAA	genome	1	7201	519	36005	13	0.000361061	0.000361061	568.1111279	596.854862
s28	kidney	Labelled in injury	NA_TCCTCCCGGGGCTACGCCTGTCTGAGCGTCGCT	unmapped	1	7199	519	57592	24	0.000416725	0.000416725	567.9533412	596.689092
s28	kidney	Labelled in injury	NA_CGACTCTTAGCGGTGGATCACTCGGCTCGTGCG	unmapped	1	7131	514	57048	101	0.001770439	0.001770439	562.5885923	591.0529123
s28	kidney	Labelled in injury	1_AGCCCATGATGGTATGAGAGTAGTGGACAGAAGGGATTTCTGAAAAACACTTTTCTGAGGC	genome	1	7111	513	106665	38	0.000356256	0.000356256	561.010725	589.3952123
s28	kidney	Labelled in injury	1_CTGCATGATGACGAACAAATACTGACTACCTGAAGATCTTATTAGCTCTATCTGATG	genome	1	7094	511	120598	104	0.000862369	0.000862369	559.6695378	587.9861674
s28	kidney	Labelled in injury	Mus musculus (house mouse) mmu-miR-107-3p	miRNA	4	7081	510	37006	15	0.00040534	9.76792355128749e-05	558.643924	586.9086624
s28	kidney	Labelled in injury	18_GAGATGAAGCACTGTAGCTCT	genome	1	7050	508	35250	59	0.001673759	0.001673759	556.1982297	584.3392275
s28	kidney	Labelled in injury	1_ACCGGGCGGAAACACCA	genome	1	6995	504	0	0	NA	NA	551.8590946	579.7805527
s28	kidney	Labelled in injury	Mus musculus tRNA-Lys (CTT) (tRNA-Lys-CTT-1 1 to 8, tRNA-Lys-CTT-3 1 to 7)	tRNA	4	6901	497	40860	34	0.00083211	0.000205284	544.4431182	571.989363
s28	kidney	Labelled in injury	Mus musculus tRNA-Gly (GCC) (tRNA-Gly-GCC-1 1 to 3, tRNA-Gly-GCC-2 1 to 3, tRNA-Gly-GCC-3 1 to 3)	tRNA	5	6885	496	64701	71	0.001097356	0.000223675	543.1808243	570.663203
s28	kidney	Labelled in injury	Mus musculus (house mouse) mmu-miR-196b-5p	miRNA	3	6727	485	67270	37	0.000550022	0.000183341	530.7156725	557.5673735
s28	kidney	Labelled in injury	Mus musculus (house mouse) mmu-miR-365-3p	miRNA	3	6202	447	42698	54	0.001264696	0.000415892	489.2966554	514.0527502
s28	kidney	Labelled in injury	Mus musculus (mouse) 18s RNA, related sequence 5	rRNA	11	6072	438	46143	46	0.000996901	7.51759768558187e-05	479.0405178	503.2777006
s28	kidney	Labelled in injury	9_CTCGCTGCGATCTATTGAAAGTCAGCCCTCGACACAAGGGTTTG	genome	1	6036	435	66396	36	0.000542201	0.000542201	476.2003566	500.2938407
s28	kidney	Labelled in injury	1_TGTAAACATCCTCGACTGGAAGT	genome	1	5979	431	35874	9	0.000250878	0.000250878	471.7034348	495.5693959
s28	kidney	Labelled in injury	18_CTGCAGTGATGACTATCTTAGGACACCTTTGGATTTACCGTGAAAAGAAGTAACCTCTGAGCAGC	genome	1	5933	428	100861	60	0.000594878	0.000594878	468.07434	491.7566861
s28	kidney	Labelled in injury	16_GTGAAATGATGGCAAATCATCTTTCGGGACTGACCTGAAATGAAGAGAATACTCTTGCTGATCA	genome	1	5914	426	100538	64	0.000636575	0.000636575	466.575366	490.1818711
s28	kidney	Labelled in injury	17_AGTAATGATGATTTCTGGTGATTCTGAGTGTCTCGCTGACGCCATCACCGCAGCGCGCTGACC	genome	1	5806	419	98702	38	0.000384997	0.000384997	458.0548825	481.2302915
s28	kidney	Labelled in injury	4_TGTAAACATCCTACACTCTCAGCTT	genome	1	5759	415	46072	55	0.001193784	0.001193784	454.3468943	477.3346966
s28	kidney	Labelled in injury	10_TGTACATGATGAAAACAGTCTCCCTCTTCTGAATCTCGCTGAGGAAACTGCACGTCACCCTCCTGAAA	genome	1	5723	413	97291	101	0.001038123	0.001038123	451.5067331	474.3508367
s28	kidney	Labelled in injury	Mus musculus (house mouse) mmu-let-7d-3p	miRNA	4	5726	413	44852	97	0.002162668	0.000535621	451.7434132	474.5994917
s28	kidney	Labelled in injury	NA_TGAGATGAAGCACTGTAGCTCTTT	unmapped	1	5702	411	45616	129	0.002827955	0.002827955	449.8499724	472.6102518
s28	kidney	Labelled in injury	>ENSMUST00000165824.3|ENSMUSG00000026227.12|OTTMUSG00000022123.2|OTTMUST00000052508.2|2810459M11Rik-202|2810459M11Rik|3331|UTR5:1-100|CDS:101-964|UTR3:965-3331|	pctranscripts	2	5686	410	28430	24	0.000844179	0.000422089	448.5876786	471.2840919
s28	kidney	Labelled in injury	1_TTCAAGTAATTCAGGATAGGTTT	genome	1	5655	408	50895	138	0.002711465	0.002711465	446.1419842	468.714657
s28	kidney	Labelled in injury	>ENSMUST00000046514.13|ENSMUSG00000026615.15|OTTMUSG00000050732.6|OTTMUST00000128583.5|Eprs-201|Eprs|4906|UTR5:1-154|CDS:155-4693|UTR3:4694-4906|	pctranscripts	2	5595	403	16785	4	0.000238308	0.000119154	441.4083823	463.7415572
s28	kidney	Labelled in injury	19_CTGACCTATGAATTGACAGCCAT	genome	1	5486	395	32916	35	0.001063313	0.001063313	432.8090054	454.7070925
s28	kidney	Labelled in injury	5_TTGTGCTTGATCTAACCATGTG	genome	1	5432	392	48888	49	0.001002291	0.001002291	428.5487636	450.2313027
s28	kidney	Labelled in injury	2_TCGTACCGTGAGTAATAATGCA	genome	1	5392	389	32352	15	0.00046365	0.00046365	425.393029	446.9159028
s28	kidney	Labelled in injury	1_TGGATATGATGACTGATTACCTGAGAAATAATTGATGAAATCTCAAGAAAATTCCTCTAGATAGTCAAGTTCTGATC	genome	1	5355	386	128520	43	0.000334578	0.000334578	422.4739745	443.8491579
s28	kidney	Labelled in injury	Mus musculus (house mouse) mmu-miR-3074-5p	miRNA	4	5355	386	23273	19	0.000816397	0.000212418	422.4739745	443.8491579
s28	kidney	Labelled in injury	4_GGTCGATGATGAGAGCTTTGTTCTGAGCCA	genome	1	5318	383	47862	21	0.000438761	0.000438761	419.5549199	440.782413
s28	kidney	Labelled in injury	13_AGAGGTAGTAGGTTGCATAGTTT	genome	1	5252	379	42016	189	0.004498286	0.004498286	414.3479578	435.3120032
s28	kidney	Labelled in injury	11_CGCGACCTCAGATCA	genome	1	5220	376	10440	6	0.000574713	0.000574713	411.8233701	432.6596834
s28	kidney	Labelled in injury	19_TGACCTATGAATTGACAGCCAGA	genome	1	5217	376	26085	12	0.000460035	0.000460035	411.58669	432.4110284
s28	kidney	Labelled in injury	Mus musculus (house mouse) mmu-miR-100-5p	miRNA	2	5212	376	26060	10	0.00038373	0.000191865	411.1922231	431.9966034
s28	kidney	Labelled in injury	1_GCTTGTTGATGAATACCAACGATTCTGATG	genome	1	5189	374	51890	27	0.000520331	0.000520331	409.3776757	430.0902484
s28	kidney	Labelled in injury	1_GTACATGATGAATAAAATCAAATCACCATCTTTCGGCTGAGCTCCTGATGGATTTGCTTTTTCTGATA	genome	1	5179	373	124296	53	0.000426401	0.000426401	408.5887421	429.2613985
s28	kidney	Labelled in injury	MT_TGACCAATGAACACTCTGACCA	genome	1	5145	371	20580	8	0.000388727	0.000388727	405.9063676	426.4433086
s28	kidney	Labelled in injury	Mus musculus (house mouse) mmu-miR-185-5p	miRNA	3	5133	370	20915	15	0.000717189	0.000243522	404.9596472	425.4486886
s28	kidney	Labelled in injury	2_TACCCTGTAGAACCGAATTTGTGA	genome	1	5096	367	35672	16	0.000448531	0.000448531	402.0405927	422.3819437
s28	kidney	Labelled in injury	8_TGACTTGATGAAAGTACTTTTGAACCCTTTTCCATCTGATG	genome	1	4923	355	78768	51	0.000647471	0.000647471	388.3920404	408.0428393
s28	kidney	Labelled in injury	7_GTCCATGATGAGCAACACTCACCATCTTTCGTTTGAGTCTCACGACTGTGAGATCAACCCATGCACCGCTCTGAGA	genome	1	4860	350	92340	68	0.000736409	0.000736409	383.4217583	402.8210845
s28	kidney	Labelled in injury	>ENSMUST00000197969.2|ENSMUSG00000104975.2|OTTMUSG00000053529.3|OTTMUST00000133489.3|Iglj2-201|Iglj2|38|CDS:1-38|	pctranscripts	6	4809	347	18941	8	0.000422364	7.16249624546568e-05	379.3981967	398.5939497
s28	kidney	Labelled in injury	11_TCAAATGATGATATCACCTAAAATAGCTGGAATTACCGGCAGATTGGTAGTGGTGAGCCTATGGTTTTCTGAAG	genome	1	4805	346	105710	59	0.000558131	0.000558131	379.0826232	398.2624097
s28	kidney	Labelled in injury	9_ATGTTGTGATGATGGGCAAAAATGTTCAACTGCTCTGAATGGGCTGAATGAAAGTAGCCTTTCTGAAC	genome	1	4760	343	95200	63	0.000661765	0.000661765	375.5324217	394.5325848
s28	kidney	Labelled in injury	10_TTCAAGTAATCCAGGATAGGCTAT	genome	1	4744	342	33208	56	0.001686341	0.001686341	374.2701279	393.2064249
s28	kidney	Labelled in injury	Mus musculus (house mouse) mmu-miR-423-5p	miRNA	3	4743	342	19563	14	0.000715637	0.000238949	374.1912345	393.1235399
s28	kidney	Labelled in injury	Mus musculus (mouse) dynamin 3, opposite strand	lncRNA	6	4738	342	36885	7	0.000189779	3.14076664857585e-05	373.7967677	392.7091149
s28	kidney	Labelled in injury	9_AGTCTATGATGATCCTATCCCGAACCTGAATTCCTGTTGAAAAACCATAATTACGGATCTGGCTTCTGAGA	genome	1	4698	339	98658	33	0.000334489	0.000334489	370.6410331	389.393715
s28	kidney	Labelled in injury	9_TTCAAGTAATCCAGGATAGGCTTT	genome	1	4688	338	37504	93	0.002479735	0.002479735	369.8520994	388.564865
s28	kidney	Labelled in injury	Mus musculus (house mouse) tRNA-Pro	tRNA	4	4669	337	4422	9	0.002035278	NA	368.3531254	386.9900501
s28	kidney	Labelled in injury	4_GCAGTCCACGGGCATATACACT	genome	1	4647	335	18588	5	0.000268991	0.000268991	366.6174714	385.1665802
s28	kidney	Labelled in injury	Mus musculus tRNA-Gly (CCC) (multiple tRNAs)	tRNA	6	4635	334	42599	37	0.000868565	0.00014526	365.670751	384.1719602
s28	kidney	Labelled in injury	1_GCCCATGATGGTATGAGAGTAGTGGACAGAAGGGATTTCTGAAAAACACTTTTCTGAGG	genome	1	4618	333	69270	18	0.000259853	0.000259853	364.3295638	382.7629153
s28	kidney	Labelled in injury	15_GAAATTTCGGTTGGGAAA	genome	1	4610	332	23050	8	0.000347072	0.000347072	363.6984169	382.0998353
s28	kidney	Labelled in injury	17_GATCGATGTGGTGCTCCGGAGTTCTCTTCGGGCCAGGGCCTAAGCCGCGCCAG	genome	1	4607	332	50677	79	0.001558893	0.001558893	363.4617368	381.8511803
s28	kidney	Labelled in injury	9_ACTGGACTTGGAGTCAGAAGGCA	genome	1	4600	332	18400	9	0.00048913	0.00048913	362.9094832	381.2709853
s28	kidney	Labelled in injury	NA_CGACTCTTAGCGGTGGATCACTCGGCTCGTG	unmapped	1	4602	332	36816	66	0.001792699	0.001792699	363.0672699	381.4367553
s28	kidney	Labelled in injury	Mus musculus (house mouse) tRNA-Leu	tRNA	12	4595	331	43674	59	0.001350918	0.000101532	362.5150164	380.8565603
s28	kidney	Labelled in injury	>ENSMUST00000111863.9|ENSMUSG00000079267.10|OTTMUSG00000036395.1|OTTMUST00000093293.1|Gm5930-201|Gm5930|1746|UTR5:1-24|CDS:25-819|UTR3:820-1746|	pctranscripts	2	4567	329	22835	3	0.000131377	6.56886358659951e-05	360.3060021	378.5357804
s28	kidney	Labelled in injury	Mus musculus (house mouse) mmu-miR-24-2-5p	miRNA	2	4553	328	19562	8	0.000408956	0.000208654	359.201495	377.3753905
s28	kidney	Labelled in injury	4_TAACACTGTCTGGTAACGATGTT	genome	1	4531	327	36248	26	0.000717281	0.000717281	357.4658409	375.5519205
s28	kidney	Labelled in injury	4_GTCGATGATGAGAGCTTTGTTCTGAGC	genome	1	4468	322	40212	27	0.000671441	0.000671441	352.4955589	370.3301657
s28	kidney	Labelled in injury	Mus musculus (house mouse) mmu-miR-15b-5p	miRNA	3	4472	322	26832	14	0.000521765	0.000173922	352.8111324	370.6617057
s28	kidney	Labelled in injury	Mus musculus (house mouse) mmu-miR-22-5p	miRNA	6	4404	317	35232	10	0.000283833	4.73054798667878e-05	347.4463835	365.025526
s28	kidney	Labelled in injury	Mus musculus (mouse) mitochondrially encoded tRNA histidine (ENSMUSG00000064364.1)	tRNA	4	4349	313	43452	30	0.000690417	0.000171931	343.1072484	360.4668511
s28	kidney	Labelled in injury	13_TCACATTGCCAGGGATTACCACT	genome	1	4333	312	25998	12	0.000461574	0.000461574	341.8449545	359.1406912
s28	kidney	Labelled in injury	17_GATCGATGTGGTGCTCCGGAGTTCTCTTCGGGCCAGGGCCTAAGCCGCGCCAGG	genome	1	4294	310	47234	66	0.001397299	0.001397299	338.7681132	355.9081763
s28	kidney	Labelled in injury	MU069435.1_CTGCGATCTATTGAAAGTCAGCCCTCGACACAAGGGTTTGT	genome	1	4295	310	47245	18	0.000380993	0.000380993	338.8470066	355.9910613
s28	kidney	Labelled in injury	2_TTGCAATGATGTCAATCTTTGACTGAAGTGACCTTGAAGTGCAATTACTGAGCTTTTTAACCCTGAGCA	genome	1	4244	306	97612	30	0.000307339	0.000307339	334.8234449	351.7639265
s28	kidney	Labelled in injury	15_ACAAATGATGAACCTTTTGACGGGCGGACAGAAACTCTGTGCTGAATGTCAAGTTCTGATT	genome	1	4185	302	71145	46	0.000646567	0.000646567	330.1687363	346.8737117
s28	kidney	Labelled in injury	17_GATCGATGTGGTGCTCCGGAGTTCTCTTCGGGCCAGGGCCTAAGCCGCGCCAGGC	genome	1	4142	299	45562	44	0.000965717	0.000965717	326.7763216	343.3096568
s28	kidney	Labelled in injury	4_GTAAACATCCTTGACTGGAAGCT	genome	1	4105	296	24630	15	0.000609013	0.000609013	323.8572671	340.2429119
s28	kidney	Labelled in injury	9_GTCTATGATGATCCTATCCCGAACCTGAATTCCTGTTGAAAAACCATAATTACGGATCTGGCTTCTGAGA	genome	1	4065	293	85365	59	0.00069115	0.00069115	320.7015324	336.927512
s28	kidney	Labelled in injury	NA_GAAATTTCGGTTGGGACA	unmapped	1	4042	291	20210	3	0.000148441	0.000148441	318.886985	335.0211571
s28	kidney	Labelled in injury	9_GGTTATGATGAAATTCCACTTCATGGTCCGTGTTTCTGAAATAACATGATATTGTGGAAGTTCTGAGT	genome	1	4007	289	100175	54	0.000539057	0.000539057	316.1257172	332.1201822
s28	kidney	Labelled in injury	Mus musculus Mir22 host gene (Mir22hg)	lncRNA	5	3988	287	22187	77	0.003470501	0.000609746	314.6267433	330.5453673
s28	kidney	Labelled in injury	4_TTCTTGTGATGAAAATACTGTCCAGTTCTGCTACTGAAGGAATGAGATGAACACTTTAGTGCTGAAG	genome	1	3868	279	81228	32	0.000393953	0.000393953	305.1595393	320.5991677
s28	kidney	Labelled in injury	>ENSMUST00000197438.5|ENSMUSG00000038975.15|OTTMUSG00000052933.1|OTTMUST00000132456.1|Rabggtb-207|Rabggtb|1992|UTR5:1-252|CDS:253-651|UTR3:652-1992|	pctranscripts	6	3863	278	87365	37	0.000423511	6.9030977651221e-05	304.7650725	320.1847427
s28	kidney	Labelled in injury	9_AGTCTATGATGATCCTATCCCGAACCTGAATTCCTGTTGAAAAACCATACTTACGGATCTGGCTTCTGAGA	genome	1	3799	274	79779	48	0.000601662	0.000601662	299.7158971	314.8801029
s28	kidney	Labelled in injury	2_TCGTACCGTGAGTAATAATG	genome	1	3782	273	22692	13	0.000572889	0.000572889	298.3747099	313.4710579
s28	kidney	Labelled in injury	18_TGAGATGAAGCACTGTAGCTTT	genome	1	3770	272	26390	14	0.000530504	0.000530504	297.4279895	312.476438
s28	kidney	Labelled in injury	10_CACCATGATGACGGAAATTCTTCACTTTGACCTGATGTCTGTTGAAGAAACTCAGTGTCTGAGA	genome	1	3758	271	71402	36	0.000504188	0.000504188	296.4812691	311.481818
s28	kidney	Labelled in injury	11_AGCAGCATTGTACAGGGCTATGAT	genome	1	3685	266	22110	65	0.002939846	0.002939846	290.7220534	305.4312132
s28	kidney	Labelled in injury	2_GGAAAGGATGAACGAACTTGGCCTGACCTTCAGAAATGGAGGCAATACAACTGATTTAATGAGCCTGATC	genome	1	3686	266	55290	20	0.000361729	0.000361729	290.8009468	305.5140982
s28	kidney	Labelled in injury	Mus musculus (house mouse) mmu-miR-28a-5p	miRNA	2	3689	266	18445	7	0.000379507	0.000189753	291.0376268	305.7627532
s28	kidney	Labelled in injury	>ENSMUST00000072383.14|ENSMUSG00000024101.16|OTTMUSG00000072513.1|OTTMUST00000175464.1|Washc1-201|Washc1|2905|UTR5:1-110|CDS:111-1538|UTR3:1539-2905|	pctranscripts	1	3676	265	7352	2	0.000272035	0.000272035	290.0120131	304.6852483
s28	kidney	Labelled in injury	8_ATCACATTGCCAGGGATTTCCAT	genome	1	3677	265	25739	49	0.001903726	0.001903726	290.0909065	304.7681333
s28	kidney	Labelled in injury	9_CCTCGCTGCGATCTATTGAAAGTCAGCCCTCGACACAAGGGTTTGT	genome	1	3670	265	44040	40	0.000908265	0.000908265	289.5386529	304.1879383
s28	kidney	Labelled in injury	Mus musculus (house mouse) mmu-miR-200b-5p	miRNA	4	3662	264	21972	4	0.00018205	4.55124704168942e-05	288.907506	303.5248583
s28	kidney	Labelled in injury	>ENSMUST00000052650.4|ENSMUSG00000056648.6|OTTMUSG00000001990.3|OTTMUST00000003995.2|Hoxb8-201|Hoxb8|2635|UTR5:1-1058|CDS:1059-1790|UTR3:1791-2635|	pctranscripts	5	3650	263	37612	16	0.000425396	8.46824408468244e-05	287.9607856	302.5302384
s28	kidney	Labelled in injury	8_CTGGAGGATGAAGTAAGGAGTGATCCATCGGCTAAGTGTTTTCCCACTGTGCTGACACTCACATTGCTGACA	genome	1	3632	262	69008	44	0.000637607	0.000637607	286.540705	301.0383084
s28	kidney	Labelled in injury	8_GGGAAATGATGATGCCTGTGACTGCTGACAAGACTCTGATGTCTGTTGTATTCGTACTGGCTGATCCTG	genome	1	3609	260	79398	40	0.000503791	0.000503791	284.7261576	299.1319535
s28	kidney	Labelled in injury	11_CCTAGTGATGACAAGACGACATTGTCAACCAATCCCCCACAAGGGAATGAGGACATGTCCTGCAATTCTGAAT	genome	1	3574	258	53610	33	0.000615557	0.000615557	281.9648898	296.2309786
s28	kidney	Labelled in injury	Mus musculus (house mouse) mmu-miR-151-3p	miRNA	5	3573	258	18102	20	0.00110485	0.000223901	281.8859964	296.1480936
s28	kidney	Labelled in injury	X_AATGGCGCCACTAGGGTTGTGA	genome	1	3545	256	17725	4	0.00022567	0.00022567	279.6769822	293.8273137
s28	kidney	Labelled in injury	2_ACCCTGTAGAACCGAATTTGTGA	genome	1	3499	252	20994	6	0.000285796	0.000285796	276.0478873	290.0146038
s28	kidney	Labelled in injury	11_CAACAGTGATGACCACAACATGCCATCTGAGTTGCTTTGCTGAAATCCAGAGGCTGTTTCTGAGC	genome	1	3476	251	59092	25	0.000423069	0.000423069	274.2333399	288.1082489
s28	kidney	Labelled in injury	11_GAGCAATGATGACCCCAACATGCCATCTGAGTGGCTTTGCTGAAATCCAGAGGCTGTTTCTGAGCTG	genome	1	3426	247	58242	31	0.000532262	0.000532262	270.2886716	283.9639991
s28	kidney	Labelled in injury	17_CACCCGTAGAACCGACCTTGCGT	genome	1	3387	244	13548	9	0.000664305	0.000664305	267.2118303	280.7314842
s28	kidney	Labelled in injury	18_CTGCAGTGATGACTATCTTAGGACACCTTTGGATTTACCGTGAAAAGAAGTAACCTCTGAGCAG	genome	1	3371	243	57307	43	0.000750345	0.000750345	265.9495365	279.4053242
s28	kidney	Labelled in injury	MT_GACCAATGAACACTCTGACCA	genome	1	3367	243	10101	6	0.000594001	0.000594001	265.633963	279.0737843
s28	kidney	Labelled in injury	19_TTTCTATGATGAATCAAACTAGCTCACTATGACTGCTAATGAAAACACAGGAACACCTGAGA	genome	1	3339	241	50085	16	0.000319457	0.000319457	263.4249488	276.7530043
s28	kidney	Labelled in injury	2_TTGCAATGATGTCAATCTTTGACTGAAGTGACCTTGAAGTGCAATTACTGAGCTTTTTAACCCTGAGC	genome	1	3348	241	77004	23	0.000298686	0.000298686	264.1349891	277.4989693
s28	kidney	Labelled in injury	3_ATGAGTGATGACAAGATGTTTCGGTCCCAAATGAAGCCTACTGATTACCGTAACATTTATTGCTGACA	genome	1	3344	241	66880	21	0.000313995	0.000313995	263.8194156	277.1674293
s28	kidney	Labelled in injury	7_AGTCCATGATGAGCAACACTCACCATCTTTCGTTTGAGTCTCACGACTGTGAGATCAACCCATGCACCGCTCTGAGA	genome	1	3324	240	63156	57	0.000902527	0.000902527	262.2415483	275.5097294
s28	kidney	Labelled in injury	10_TTGCATGATGACTTGAATTGTCGGATACCCCTTCACCCCGTTCATGGGTGAGAAACAGCTAGTCTGACA	genome	1	3304	238	62776	35	0.000557538	0.000557538	260.663681	273.8520295
s28	kidney	Labelled in injury	NA_CGACTCTTAGCGGTGGATCACTCGGCTCGTGCGTCGATGAAGAACGCAGCTAGCTGCGAGAATTAATGTGAATTGCAGGACA	unmapped	1	3295	238	59310	23	0.000387793	0.000387793	259.9536407	273.1060645
s28	kidney	Labelled in injury	3_TAGCAGCACGTAAATATTGGCGA	genome	1	3282	237	16410	1	6.0938452163315e-05	6.0938452163315e-05	258.9280269	272.0285595
s28	kidney	Labelled in injury	Mus musculus (house mouse) mmu-miR-3535	miRNA	4	3294	237	25860	10	0.000386698	9.4869459623558e-05	259.8747473	273.0231795
s28	kidney	Labelled in injury	3_TAGCAGCACGTAAATATTGGCA	genome	1	3262	235	16310	2	0.000122624	0.000122624	257.3501596	270.3708596
s28	kidney	Labelled in injury	11_GAGCAATGATGACCCCAACATGCCATCTGAGTGGCTTTGCTGAAATCCAGAGGCTGTTTCTGAGC	genome	1	3241	234	51856	22	0.000424252	0.000424252	255.6933989	268.6302747
s28	kidney	Labelled in injury	1_GCACAATGATGACTTAAGTTTTTGCCGTTTACCCAGCTGAGTGTTTCTTTGAAGAGAGAATCTTAAAAGACTGAGA	genome	1	3231	233	77544	36	0.000464253	0.000464253	254.9044653	267.8014247
s28	kidney	Labelled in injury	Mus musculus (house mouse) mmu-miR-222-3p	miRNA	3	3216	232	21176	5	0.000236116	7.65024085919608e-05	253.7210648	266.5581497
s28	kidney	Labelled in injury	Mus musculus (house mouse) mmu-miR-425-5p	miRNA	2	3225	232	16125	11	0.000682171	0.000341085	254.4311051	267.3041147
s28	kidney	Labelled in injury	1_AACCGGGCGGAAACACCA	genome	1	3193	230	0	0	NA	NA	251.9065174	264.6517948
s28	kidney	Labelled in injury	8_GGAAATGATGATGCCTGTGACTGCTGACAAGACTCTGATGTCTGTTGTATTCGTACTGGCTGATC	genome	1	3182	229	66822	19	0.000284337	0.000284337	251.0386903	263.7400599
s28	kidney	Labelled in injury	9_TGAGGTAGTAGTTTGTACAGTTAA	genome	2	3166	228	28494	4	0.00014038	7.01902154839615e-05	249.7763965	262.4138999
s28	kidney	Labelled in injury	6_ACCATTCGTAGACGACCTGCTTC	genome	1	3147	227	18882	5	0.000264802	0.000264802	248.2774225	260.839085
s28	kidney	Labelled in injury	9_GTCTGATGATGAGCCCATTGCCCTGAGCTCTTGTGATGCTGGCTTCAAAGTAAACGCTCTGAAG	genome	1	3127	225	56286	36	0.000639591	0.000639591	246.6995552	259.181385
s28	kidney	Labelled in injury	Mus musculus RIKEN cDNA C430049B03 gene (C430049B03Rik)	lncRNA	7	3105	224	13301	11	0.000827005	9.74947144719401e-05	244.9639012	257.3579151
s28	kidney	Labelled in injury	Mus musculus (house mouse) mmu-miR-186-5p	miRNA	2	3075	222	23994	38	0.001583729	0.000813008	242.5971002	254.8713652
s28	kidney	Labelled in injury	11_TAGCAGCACAGAAATATTGGC	genome	1	3061	221	12244	4	0.000326691	0.000326691	241.4925931	253.7109752
s28	kidney	Labelled in injury	MT_GAATTGATCAGGACATAGGGTTTGATAG	genome	1	3068	221	24544	5	0.000203716	0.000203716	242.0448466	254.2911702
s28	kidney	Labelled in injury	Mus musculus (house mouse) mmu-miR-181b-5p	miRNA	5	3068	221	23598	44	0.001864565	0.000321677	242.0448466	254.2911702
s28	kidney	Labelled in injury	11_GAAAATGATGATTGGAGCTTGCATGATC	genome	1	3025	218	24200	14	0.000578512	0.000578512	238.6524319	250.7271154
s28	kidney	Labelled in injury	9_TGAGGTAGTAGTTTGTACAGTTAT	genome	2	2998	216	29980	62	0.002068045	0.001034023	236.522311	248.4892204
s28	kidney	Labelled in injury	16_AACCCGTAGATCCGATCTTGTGA	genome	1	2985	215	17910	17	0.00094919	0.00094919	235.4966972	247.4117155
s28	kidney	Labelled in injury	4_TGTAAACATCCTACACTCTCAGCA	genome	1	2957	213	17742	15	0.000845451	0.000845451	233.287683	245.0909356
s28	kidney	Labelled in injury	11_TAGCAGCACAGAAATATTGGCA	genome	1	2938	212	11752	1	8.50918992511913e-05	8.50918992511913e-05	231.788709	243.5161206
s28	kidney	Labelled in injury	19_CTGACCTATGAATTGACAGCCT	genome	1	2944	212	17664	220	0.01245471	0.01245471	232.2620692	244.0134306
s28	kidney	Labelled in injury	Mus musculus (house mouse) mmu-miR-335-5p	miRNA	3	2941	212	9436	2	0.000211954	6.61150780157921e-05	232.0253891	243.7647756
s28	kidney	Labelled in injury	2_TCGTACCGTGAGTAATAATGCGA	genome	1	2933	211	17598	7	0.000397772	0.000397772	231.3942422	243.1016956
s28	kidney	Labelled in injury	9_TCGCTGCGATCTATTGAAAGTCAGCCCTCGACACAAGGGTTTGTA	genome	1	2895	209	34740	14	0.000402994	0.000402994	228.3962943	239.9520658
s28	kidney	Labelled in injury	13_TACATGTGATGAAGCAAATCAGTATGAATAAAATGATACTGTAAACGCTTTCTGATG	genome	1	2888	208	49096	10	0.000203683	0.000203683	227.8440408	239.3718708
s28	kidney	Labelled in injury	9_AGCGCCGAAGGAGCCTCGGTTGGCCCCGGATAGCCGGGTCCCCGTC	genome	1	2888	208	17328	6	0.00034626	0.00034626	227.8440408	239.3718708
s28	kidney	Labelled in injury	MT_GAATTGATCAGGACATAGGGTTTGAAA	genome	1	2887	208	20209	8	0.000395863	0.000395863	227.7651474	239.2889858
s28	kidney	Labelled in injury	Mus musculus (house mouse) mmu-miR-140-3p	miRNA	2	2879	208	4724	2	0.00042337	0.000173671	227.1340005	238.6259058
s28	kidney	Labelled in injury	NA_GACTCTTAGCGGTGGATCACTCGGCTCGTGCGTCGATGAAGAACGCAGCTAGCTGCGAGAATTAATGTGAATTGCAGGACACA	unmapped	1	2863	206	51534	25	0.000485117	0.000485117	225.8717066	237.2997459
s28	kidney	Labelled in injury	Mus musculus tRNA-Asp (GTC) (tRNA-Asp-GTC-1 1 to 13, tRNA-Asp-GTC-2 1 to 14)	tRNA	4	2828	204	16771	6	0.00035776	0.000103671	223.1104388	234.398771
s28	kidney	Labelled in injury	16_GTGAAATGATGGCAAATCATCTTTCGGGACTGACCTGAAATGAAGAGAATACTCTTGCTGATCACT	genome	1	2814	203	50652	68	0.001342494	0.001342494	222.0059317	233.238381
s28	kidney	Labelled in injury	3_TAGCAGCACGTAAATATTGGCGT	genome	1	2801	202	16806	18	0.001071046	0.001071046	220.9803179	232.1608761
s28	kidney	Labelled in injury	9_GTCTATGATGATCCTATCCCGAACCTGAATTCCTGTTGAAAAACCATACTTACGGATCTGGCTTCTGAGA	genome	1	2808	202	58968	40	0.000678334	0.000678334	221.5325715	232.741071
s28	kidney	Labelled in injury	Mus musculus (house mouse) mmu-miR-30c-2-3p	miRNA	3	2805	202	19416	11	0.000566543	0.000186741	221.2958914	232.4924161
s28	kidney	Labelled in injury	12_TGAAATGTTTAGGACCACTAGT	genome	1	2784	201	19488	8	0.000410509	0.000410509	219.6391307	230.7518311
s28	kidney	Labelled in injury	Mus musculus (house mouse) mmu-miR-322-3p	miRNA	2	2775	200	5550	3	0.000540541	0.00027027	218.9290904	230.0058661
s28	kidney	Labelled in injury	1_TTACTTGATGATAGTAAAAGATCTGATG	genome	1	2748	198	27480	18	0.000655022	0.000655022	216.7989695	227.7679712
s28	kidney	Labelled in injury	Mus musculus small nucleolar RNA host gene 16, transcript variant 3 (Snhg16)	lncRNA	4	2736	197	30096	21	0.000697767	0.000174442	215.8522491	226.7733513
s28	kidney	Labelled in injury	Mus musculus (house mouse) mmu-miR-9-5p	miRNA	3	2695	194	30396	22	0.000723779	0.00024175	212.6176211	223.3750664
s28	kidney	Labelled in injury	Mus musculus (mouse) nuclear encoded rRNA 5S 195 (ENSMUSG00000118708.1)	rRNA	2	2672	193	34736	23	0.000662137	0.000331069	210.8030737	221.4687115
s28	kidney	Labelled in injury	15_GAATTGATCAGGACATAGGGA	genome	1	2665	192	10660	13	0.001219512	0.001219512	210.2508202	220.8885165
s28	kidney	Labelled in injury	15_TGAAAATGATGAATTCTGGGGCGCTGATTCATGTGACTTGAAAAAACGCCATCCATTTCCTGACT	genome	1	2589	187	49191	48	0.000975788	0.000975788	204.2549243	214.5892567
s28	kidney	Labelled in injury	Mus musculus (house mouse) mmu-miR-122-5p	miRNA	2	2576	186	20608	83	0.004027562	0.002013781	203.2293106	213.5117518
s28	kidney	Labelled in injury	6_TAGGTAGTTTCCTGTTGTTGGGA	genome	1	2564	185	25640	16	0.000624025	0.000624025	202.2825902	212.5171318
s28	kidney	Labelled in injury	Mus musculus (house mouse) mmu-miR-340-5p	miRNA	2	2566	185	17657	5	0.000283174	0.000139183	202.4403769	212.6829018
s28	kidney	Labelled in injury	9_TTCAAGTAATCCAGGATAGGCAT	genome	1	2559	184	15354	22	0.001432851	0.001432851	201.8881234	212.1027068
s28	kidney	Labelled in injury	10_GTACATGATGAAAACAGTCTCCCTCTTCTGAAT	genome	1	2532	183	25320	17	0.000671406	0.000671406	199.7580025	209.8648119
s28	kidney	Labelled in injury	4_TGTAAACATCCTTGACTGGAAGCTT	genome	1	2540	183	20320	18	0.000885827	0.000885827	200.3891494	210.5278919
s28	kidney	Labelled in injury	Mus musculus (house mouse) mmu-miR-152-3p	miRNA	1	2536	183	12680	8	0.000630915	0.000630915	200.073576	210.1963519
s28	kidney	Labelled in injury	10_ATTCTGTGATGACTTTACCAAATGACTTTCGTTCTTCTGAGTTTGCTGAAGCCACACTCAGGTGCTGAGAG	genome	1	2528	182	60672	29	0.00047798	0.00047798	199.442429	209.5332719
s28	kidney	Labelled in injury	9_AATGACACGATCACTCCCGTTGAGT	genome	1	2523	182	15138	19	0.00125512	0.00125512	199.0479622	209.118847
s28	kidney	Labelled in injury	10_TTTGCATGATGACTTGAATTGTCGGATACCCCTTCACCCCGTTCATGGGTGAGAAACAGCTAGTCTGACA	genome	1	2505	181	50100	29	0.000578842	0.000578842	197.6278816	207.626917
s28	kidney	Labelled in injury	9_GTAAATGAGGAGATTCCATTGGTCCGTGTTTCTGAACTACATGATTTTCCTTGGCTATTCTGATA	genome	1	2511	181	62775	23	0.000366388	0.000366388	198.1012418	208.124227
s28	kidney	Labelled in injury	MT_GAATTGATCAGGACATAGGGTTTGATA	genome	1	2509	181	20072	111	0.005530092	0.005530092	197.9434551	207.958457
s28	kidney	Labelled in injury	13_AGAGGTAGTAGGTTGCATAGTTA	genome	1	2502	180	17514	4	0.000228389	0.000228389	197.3912015	207.378262
s28	kidney	Labelled in injury	1_TGTAAACATCCTCGACTGGAAGA	genome	1	2488	179	12440	5	0.000401929	0.000401929	196.2866944	206.2178721
s28	kidney	Labelled in injury	4_AGCTCGCTCTGAAGGCCTGTTTCCTAGGCTA	genome	1	2478	179	22302	7	0.000313873	0.000313873	195.4977607	205.3890221
s28	kidney	Labelled in injury	1_TTCAAGTAATTCAGGATAGGTTA	genome	1	2463	178	19704	27	0.00137028	0.00137028	194.3143602	204.1457471
s28	kidney	Labelled in injury	1_CCTGCATGATGACGAACAAATACTGACTACCTGAAGATCTTATTAGCTCTATCTGATG	genome	1	2457	177	41769	43	0.001029472	0.001029472	193.841	203.6484372
s28	kidney	Labelled in injury	1_GTAAACATCCTCGACTGGAAGC	genome	1	2459	177	9836	8	0.000813339	0.000813339	193.9987868	203.8142072
s28	kidney	Labelled in injury	6_CCTGTCTGAGCGTCGCT	genome	1	2449	177	12245	7	0.000571662	0.000571662	193.2098531	202.9853572
s28	kidney	Labelled in injury	9_TGAGGTAGTAGTTTGTACAGTAA	genome	2	2450	177	19600	6	0.000306122	0.000153061	193.2887465	203.0682422
s28	kidney	Labelled in injury	1_CACAATGATGACTTAAGTTTTTGCCGTTTACCCAGCTGAGTGTTTCTTTGAAGAGAGAATCTTAAAAGACTGAGA	genome	1	2448	176	58752	19	0.000323393	0.000323393	193.1309598	202.9024722
s28	kidney	Labelled in injury	11_CCACGAGGACGAGACGTAGCG	genome	1	2433	175	2433	1	0.000411015	0.000411015	191.9475593	201.6591972
s28	kidney	Labelled in injury	11_TCAGTGCATGACAGAACTTGGT	genome	1	2425	175	14550	14	0.000962199	0.000962199	191.3164123	200.9961173
s28	kidney	Labelled in injury	11_TTGTGCTTGATCTAACCATGTGA	genome	1	2425	175	21825	11	0.000504009	0.000504009	191.3164123	200.9961173
s28	kidney	Labelled in injury	Mus musculus (house mouse) mmu-miR-615-3p	miRNA	3	2427	175	15648	18	0.001150307	0.00036952	191.4741991	201.1618873
s28	kidney	Labelled in injury	11_GCATATGATGGAAAAAATCTGAAGTCTCCTGAGACCTGTGATGTCTTCAAAGGAACCACTGATG	genome	1	2405	173	38480	42	0.001091476	0.001091476	189.738545	199.3384173
s28	kidney	Labelled in injury	17_TCTTAGATCGATGTGGTGCTCCGGAGTTCTCTTCGGGCCAGGGCCTAAGCCGCGCCAG	genome	1	2403	173	33642	34	0.001010641	0.001010641	189.5807583	199.1726473
s28	kidney	Labelled in injury	2_GTCTAGTGATGAATTTCATAGGGCAGATTCTGAGGTGAAAATTTAGTTCATCATTGATTGTCCTATTATGAAATCTGAAG	genome	1	2403	173	69687	21	0.000301347	0.000301347	189.5807583	199.1726473
s28	kidney	Labelled in injury	15_TCAGTGCATCACAGAACTTTGTT	genome	1	2393	172	19144	12	0.000626828	0.000626828	188.7918246	198.3437974
s28	kidney	Labelled in injury	Mus musculus tRNA Gln JUG	tRNA	3	2388	172	9339	7	0.000749545	0.000244277	188.3973578	197.9293724
s28	kidney	Labelled in injury	18_TGAGATGAAGCACTGTAGCTAT	genome	1	2372	171	14232	43	0.00302136	0.00302136	187.1350639	196.6032124
s28	kidney	Labelled in injury	NA_GACTCTTAGCGGTGGATCACTCGGCTCGTGCGTCGATGAAGAACGCAGCTAGCTGCGAGAATTAATGTGAATTGCAGGACACATTGATCATCG	unmapped	1	2372	171	52184	46	0.000881496	0.000881496	187.1350639	196.6032124
s28	kidney	Labelled in injury	Mus musculus (house mouse) transfer RNA-Lys	tRNA	6	2355	170	8048	12	0.001491054	0.000194621	185.7938767	195.1941675
s28	kidney	Labelled in injury	17_TCTTAGATCGATGTGGTGCTCCGGAGTTCTCTTCGGGCCAGGGCCTAAGCCGCGCCAGGC	genome	1	2350	169	32900	16	0.000486322	0.000486322	185.3994099	194.7797425
s28	kidney	Labelled in injury	1_TGTAAACATCCTACACTCTCAGCTA	genome	1	2321	167	16247	19	0.001169447	0.001169447	183.1115023	192.3760776
s28	kidney	Labelled in injury	MT_GAATTGATCAGGACATAGGGTTTGAA	genome	1	2322	167	16254	19	0.001168943	0.001168943	183.1903956	192.4589626
s28	kidney	Labelled in injury	Mus musculus (house mouse) mmu-miR-7b-5p	miRNA	1	2315	167	25465	63	0.002473984	0.002473984	182.6381421	191.8787676
s28	kidney	Labelled in injury	X_AGCTACATCTGGCTACTGGGTCTCT	genome	1	2283	165	18264	64	0.003504161	0.003504161	180.1135544	189.2264477
s28	kidney	Labelled in injury	Mus musculus (house mouse) mmu-miR-375-3p	miRNA	2	2260	163	20340	14	0.000688299	0.000344149	178.299007	187.3200928
s28	kidney	Labelled in injury	Mus musculus (mouse) nuclear encoded rRNA 5S 115 (ENSMUSG00000119399.1)	rRNA	4	2256	163	25271	25	0.000989276	0.000272841	177.9834335	186.9885528
s28	kidney	Labelled in injury	1_AATACATGATGATCTCACACAACTTGAACTCTCTCACTGATTACTTGATGATAGTAAAAGATCTGATG	genome	1	2231	161	46851	50	0.001067213	0.001067213	176.0110993	184.9164279
s28	kidney	Labelled in injury	Mus musculus (house mouse) mmu-miR-101b-3p	miRNA	1	2202	159	13212	4	0.000302755	0.000302755	173.7231917	182.512763
s28	kidney	Labelled in injury	NA_CATTGATCATCGACACTTCGAACGCACTTGCGGCCCCGGGTTCCTCCCGGGGCTACGCCTGTCTGAGCGTCGCT	unmapped	1	2202	159	37434	18	0.000480846	0.000480846	173.7231917	182.512763
s28	kidney	Labelled in injury	11_TGCATATGATGGAAAAAATCTGAAGTCTCCTGAGACCTGTGATGTCTTCAAAGGAACCACTGATG	genome	1	2163	156	36771	35	0.000951837	0.000951837	170.6463505	179.2802481
s28	kidney	Labelled in injury	4_AATACTGCCTGGTAATGATGACT	genome	1	2156	155	15092	96	0.006360986	0.006360986	170.0940969	178.7000531
s28	kidney	Labelled in injury	4_GGTCGATGATGAGAGCTTTGTTCTGAGCC	genome	1	2145	155	19305	11	0.000569801	0.000569801	169.2262699	177.7883182
s28	kidney	Labelled in injury	NA_CGCGACCTCAGATCAGACGT	unmapped	1	2148	155	6444	2	0.000310366	0.000310366	169.46295	178.0369731
s28	kidney	Labelled in injury	9_GCACCTGATGAGAATTCTGCTGCTGAGGTTGTGTGATTGCTCAGACTCAAAGTAAACGCCCTGATG	genome	1	2134	154	38412	25	0.000650838	0.000650838	168.3584429	176.8765832
s28	kidney	Labelled in injury	Mus musculus (house mouse) mmu-miR-1839-5p	miRNA	3	2136	154	10680	9	0.000842697	0.000280899	168.5162296	177.0423532
s28	kidney	Labelled in injury	Mus musculus (house mouse) mmu-miR-1a-3p	miRNA	1	2141	154	14987	86	0.005738307	0.005738307	168.9106964	177.4567782
s28	kidney	Labelled in injury	6_TATGGCACTGGTAGAATTCACT	genome	1	2124	153	14868	4	0.000269034	0.000269034	167.5695092	176.0477332
s28	kidney	Labelled in injury	8_ATCACATTGCCAGGGATTTCCAA	genome	1	2128	153	12768	18	0.001409774	0.001409774	167.8850827	176.3792732
s28	kidney	Labelled in injury	Mus musculus tRNA Phe #AA	tRNA	3	2122	153	6656	3	0.000450721	0.000143994	167.4117225	175.8819632
s28	kidney	Labelled in injury	Mus musculus predicted gene 13648 (Gm13648)	lncRNA	4	2110	152	18799	15	0.000797915	0.000190232	166.4650021	174.8873433
s28	kidney	Labelled in injury	19_CTGACCTATGAATTGACAGCCAA	genome	1	2093	151	10465	2	0.000191113	0.000191113	165.1238149	173.4782983
s28	kidney	Labelled in injury	Mus musculus (house mouse) mmu-miR-145a-3p	miRNA	3	2089	151	18710	16	0.000855158	0.000292538	164.8082414	173.1467583
s28	kidney	Labelled in injury	NA_TGCGTTGAGCTAACCGGTACTA	unmapped	1	2089	151	12534	12	0.000957396	0.000957396	164.8082414	173.1467583
s28	kidney	Labelled in injury	19_TGTAACAGCAACTCCATGTGGAAT	genome	1	2068	149	12408	117	0.0094294	0.0094294	163.1514807	171.4061734
s28	kidney	Labelled in injury	2_TGAATCTGACAACAGGAAATAAACCTCCTTATTCACCA	genome	1	2067	149	18603	3	0.000161264	0.000161264	163.0725873	171.3232884
s28	kidney	Labelled in injury	4_GGTCGATGATGAGAGCTTTGTTCTGAGCCAG	genome	1	2057	148	18513	8	0.000432129	0.000432129	162.2836537	170.4944384
s28	kidney	Labelled in injury	7_TTTCGGCGGTAGAAGA	genome	1	2052	148	8208	6	0.000730994	0.000730994	161.8891869	170.0800135
s28	kidney	Labelled in injury	MT_GAATCTGACAACAGGAAATAAACCTCCTTATTCACCCCA	genome	1	2039	147	16312	12	0.000735655	0.000735655	160.8635731	169.0025085
s28	kidney	Labelled in injury	NA_CGCGACCTCAGATCAGACG	unmapped	1	2041	147	4082	0	0	0	161.0213598	169.1682785
s28	kidney	Labelled in injury	19_TGAGAACTGAATTCCATAGGCTGT	genome	1	2013	145	14091	9	0.000638706	0.000638706	158.8123456	166.8474986
s28	kidney	Labelled in injury	Mus musculus (house mouse) mmu-miR-455-3p	miRNA	2	2015	145	6045	1	0.000165426	8.27129859387924e-05	158.9701323	167.0132686
s28	kidney	Labelled in injury	8_TACCACAGGGTAGAACCACGGA	genome	1	1992	144	3984	2	0.000502008	0.000502008	157.1555849	165.1069136
s28	kidney	Labelled in injury	10_GAGTAGGGAACTGCCAGGCAT	genome	1	1989	143	5967	4	0.000670354	0.000670354	156.9189048	164.8582587
s28	kidney	Labelled in injury	15_GAAATTTCGGTTGGGAAAA	genome	1	1990	143	9950	15	0.001507538	0.001507538	156.9977982	164.9411437
s28	kidney	Labelled in injury	7_TCTACAGTGCACGTGTCTCCAGT	genome	1	1971	142	13797	10	0.000724795	0.000724795	155.4988242	163.3663287
s28	kidney	Labelled in injury	2_AGTGGTGATGACACTAGAACCACCAAGATCGCTGATG	genome	1	1963	141	13741	11	0.000800524	0.000800524	154.8676773	162.7032487
s28	kidney	Labelled in injury	13_ATCACATTGCCAGGGATTACCAT	genome	1	1946	140	11676	4	0.000342583	0.000342583	153.5264901	161.2942038
s28	kidney	Labelled in injury	8_ACCACAGGGTAGAACCACGGAC	genome	1	1942	140	1942	0	0	0	153.2109166	160.9626638
s28	kidney	Labelled in injury	9_AGTAAATGATGAGATTCCATTGGTCCGTGTTTCTGAACTACATGATTTTCCTTGGCTATTCTGATA	genome	1	1939	140	50414	35	0.000694252	0.000694252	152.9742365	160.7140088
s28	kidney	Labelled in injury	Mus musculus (house mouse) mmu-miR-361-5p	miRNA	2	1936	140	11616	10	0.000860882	0.000430441	152.7375564	160.4653538
s28	kidney	Labelled in injury	11_ATACCCTGTAGATCCGAATTTGT	genome	1	1933	139	15464	3	0.000193999	0.000193999	152.5008763	160.2166988
s28	kidney	Labelled in injury	18_TGAGATGAAGCACTGTAGCTCAA	genome	1	1932	139	9660	11	0.001138716	0.001138716	152.4219829	160.1338138
s28	kidney	Labelled in injury	2_CGTACCGTGAGTAATAATGCGA	genome	1	1934	139	9670	2	0.000206825	0.000206825	152.5797697	160.2995838
s28	kidney	Labelled in injury	NA_CGCGACCTCAGATCAGACGTGGCGACCCGCTGAA	unmapped	1	1931	139	7724	13	0.001683066	0.001683066	152.3430896	160.0509288
s28	kidney	Labelled in injury	19_TACGGGGATGATATGAAAACTGAACTCTCTCTTTCTGATGGTTTAGTGGAGAAAACAAAAATTCTCTGAGT	genome	1	1909	138	41998	30	0.00071432	0.00071432	150.6074355	158.2274589
s28	kidney	Labelled in injury	2_TGAACTGATGATATCATTTCTTTCCCCGTCAGATCGACCCTGTTGATCTCAAATACTAATTGCCAGTTTTGTCTGATG	genome	1	1917	138	55593	27	0.000485673	0.000485673	151.2385825	158.8905389
s28	kidney	Labelled in injury	5_TTGTGCTTGATCTAACCATGTGT	genome	1	1914	138	19140	8	0.000417973	0.000417973	151.0019024	158.6418839
s28	kidney	Labelled in injury	MT_GATAAGTCGTAACAAGGTAAGCATACTGGAAAGTGTGCTTGGAATAATA	genome	1	1910	138	22920	14	0.00061082	0.00061082	150.6863289	158.3103439
s28	kidney	Labelled in injury	18_GGATTCCTGGAAATACTGTTCT	genome	1	1895	137	15160	7	0.000461741	0.000461741	149.5029284	157.067069
s28	kidney	Labelled in injury	19_CTGACCTATGAATTGACAGCCATT	genome	1	1900	137	13300	105	0.007894737	0.007894737	149.8973952	157.4814939
s28	kidney	Labelled in injury	4_GTCCATGATGAAACCCATTATCAGTGGACATCTATGGATGAGAAATGCGGATATGGGACTGAGA	genome	1	1907	137	28605	7	0.000244712	0.000244712	150.4496488	158.0616889
s28	kidney	Labelled in injury	Mus musculus tRNA-Lys (TTT) (tRNA-Lys-TTT-1 1 to 6)	tRNA	4	1897	137	11002	14	0.001272496	0.000288676	149.6607151	157.2328389
s28	kidney	Labelled in injury	12_TAATGGTTCGTTTGTAAAAAAAAA	genome	1	1890	136	15120	5	0.000330688	0.000330688	149.1084616	156.652644
s28	kidney	Labelled in injury	18_TGAGATGAAGCACTGTAGCTCAT	genome	1	1881	136	11286	25	0.002215134	0.002215134	148.3984213	155.906679
s28	kidney	Labelled in injury	9_CAACGGAATCCCAAAAGCAGCTGT	genome	1	1891	136	5673	30	0.005288207	0.005288207	149.1873549	156.735529
s28	kidney	Labelled in injury	NA_GACTCTTAGCGGTGGATCACTCGGCTCGTGCGTCGA	unmapped	1	1881	136	16929	22	0.001299545	0.001299545	148.3984213	155.906679
s28	kidney	Labelled in injury	2_GTAAATGATGAACTCACTTTTTTCCCCGTCATATCGACAGTGCTGATGTTTTAAAACATTTGCCAGTTTGTCCTGATA	genome	1	1866	135	54114	30	0.000554385	0.000554385	147.2150208	154.663404
s28	kidney	Labelled in injury	Mus musculus tRNA-Cys (GCA) (tRNA-Cys-GCA-2-1, tRNA-Cys-GCA-3-1)	tRNA	4	1868	135	16254	22	0.001353513	0.000330865	147.3728075	154.829174
s28	kidney	Labelled in injury	5_GCCAATGATGACACCACACTAACTGAGCAGTTAGTAGTTGGTCCTTTGATTGCATGTGATGTAATCATTGTTTCAAGACGGGACTGAAG	genome	1	1855	134	48230	38	0.000787891	0.000787891	146.3471938	153.7516691
s28	kidney	Labelled in injury	17_GATCGATGTGGTGCTCCGGAGTTCTCTTCGGGCCAGGGCCTAAGCCGCGCCAGGCG	genome	1	1847	133	20317	29	0.001427376	0.001427376	145.7160468	153.0885891
s28	kidney	Labelled in injury	2_TACAATGATGGTAATATTTTTCGTCAACAGAGTTCACCTAGTGAGTGTTGACACCTTGGGTCTGAGT	genome	1	1850	133	42550	21	0.000493537	0.000493537	145.9527269	153.3372441
s28	kidney	Labelled in injury	8_CTGGCCCTCTCTGCCCTTCCGT	genome	1	1848	133	12936	10	0.000773036	0.000773036	145.7949402	153.1714741
s28	kidney	Labelled in injury	Mus musculus tRNA Gln CUG	tRNA	3	1841	133	7159	4	0.000558737	0.000196149	145.2426866	152.5912791
s28	kidney	Labelled in injury	NA_CTCCCGGGGCTACGCCTGTCTGAGCGTCGCT	unmapped	1	1840	133	12880	2	0.00015528	0.00015528	145.1637933	152.5083941
s28	kidney	Labelled in injury	7_GACTTATGATGAGCTATGTTTACTGAGCATGATGAAATGATGCTCAAAATGATTACTCTGAAG	genome	1	1832	132	36640	14	0.000382096	0.000382096	144.5326464	151.8453142
s28	kidney	Labelled in injury	NA_GCACGGGGTCGGCGGCGATGTCGG	unmapped	1	1835	132	5505	1	0.000181653	0.000181653	144.7693264	152.0939691
s28	kidney	Labelled in injury	11_TCCTAGTGATGACAAGACGACATTGTCAACCAATCCCCCACAAGGGAATGAGGACATGTCCTGCAATTCTGAAT	genome	1	1821	131	29136	16	0.000549149	0.000549149	143.6648193	150.9335792
s28	kidney	Labelled in injury	15_TGTAAACATCCCCGACTGGAAGCTTT	genome	1	1816	131	12712	11	0.000865324	0.000865324	143.2703525	150.5191542
s28	kidney	Labelled in injury	2_TGCAGATGATGTGACAGAATATTTGCTATCAGATGAGTGGTGATGACACTAGAACCACCAAGATCGCTGATGCA	genome	1	1815	131	32670	26	0.000795837	0.000795837	143.1914591	150.4362692
s28	kidney	Labelled in injury	2_TGGAAAGGATGAACGAACTTGGCCTGACCTTCAGAAATGGAGGCAATACAACTGATTTAATGAGCCTGATC	genome	1	1816	131	29056	12	0.000412996	0.000412996	143.2703525	150.5191542
s28	kidney	Labelled in injury	3_GGTCAATGATGTGTTGGCATGTATTATCTGAATTCGCTGATGTG	genome	1	1824	131	31008	10	0.000322497	0.000322497	143.9014994	151.1822342
s28	kidney	Labelled in injury	8_GGGAAATGATGATGCCTGTGACTGCTGACAAGACTCTGATGTCTGTTGTATTCGTACTGGCTGATC	genome	1	1819	131	38199	36	0.000942433	0.000942433	143.5070326	150.7678092
s28	kidney	Labelled in injury	9_GAGCAGCTCCCTCGCTGCGATCTATTGAAAGTCAGCCCTCGACACAAGGGTTTGT	genome	1	1824	131	23712	8	0.000337382	0.000337382	143.9014994	151.1822342
s28	kidney	Labelled in injury	18_ACTGGACTTGGAGTCAGAAGGCT	genome	1	1800	130	9000	28	0.003111111	0.003111111	142.0080586	149.1929943
s28	kidney	Labelled in injury	18_TGCTGTGATGACTATCTTAGGACACCTTTGGATTAACCGTGAAATCAAACAAGTGCTGAGCA	genome	1	1801	130	30617	7	0.000228631	0.000228631	142.086952	149.2758793
s28	kidney	Labelled in injury	11_AATGATGATGAAACTAGAAAAAAAAGGAAGTGCCGTCCGATGCGACAACTGACGACATCCCTAGTTAGCTGACT	genome	1	1787	129	25018	22	0.000879367	0.000879367	140.9824449	148.1154893
s28	kidney	Labelled in injury	17_GAGAGTGATGATTTCACAGACTAGAGTCTCTGACG	genome	1	1793	129	16137	8	0.000495755	0.000495755	141.4558051	148.6127993
s28	kidney	Labelled in injury	2_TGCCAGTGATGCTTAGGAATTTCTTCACCTGAATCAACTATGTGGTCACACTGTTGTCTGAGGCA	genome	1	1785	129	37485	13	0.000346805	0.000346805	140.8246582	147.9497193
s28	kidney	Labelled in injury	MU069435.1_TGCGATCTATTGAAAGTCAGCCCTCGACACAAGGGTTTGT	genome	1	1786	129	19646	7	0.000356307	0.000356307	140.9035515	148.0326043
s28	kidney	Labelled in injury	Mus musculus per-hexamer repeat gene 4 (Phxr4)	lncRNA	1	1769	128	5307	5	0.000942152	0.000942152	139.5623643	146.6235594
s28	kidney	Labelled in injury	11_TGGCTTTGCTGAAATCCAGAGGCTGTTTCTGAGC	genome	1	1759	127	19349	9	0.00046514	0.00046514	138.7734306	145.7947094
s28	kidney	Labelled in injury	17_CACCCGTAGAACCGACCTTGCGA	genome	1	1757	127	5271	1	0.000189717	0.000189717	138.6156439	145.6289394
s28	kidney	Labelled in injury	2_GTGCAGTGATGTGTGAATTTCTTCACCTGAAAATATTGTGAAGAGTAAATCGAGCTTTTTAACCCTGAGT	genome	1	1765	127	42360	30	0.000708215	0.000708215	139.2467908	146.2920194
s28	kidney	Labelled in injury	3_ACATGTGATGAGAAACTGTTTCGGTCCCAGTTGATGGCCACTGATAACATTACATTTTTCTGATG	genome	1	1755	127	38610	17	0.0004403	0.0004403	138.4578572	145.4631694
s28	kidney	Labelled in injury	1_TGTAAACATCCTCGACTGGAAGCTTT	genome	1	1753	126	14024	31	0.002210496	0.002210496	138.3000704	145.2973994
s28	kidney	Labelled in injury	18_GATTCCTGGAAATACTGTTCTT	genome	1	1745	126	15705	9	0.000573066	0.000573066	137.6689235	144.6343194
s28	kidney	Labelled in injury	2_TGCAGTGATGTGTGAATTTCTTCACCTGAAAATATTGTGAAGAGTAAATCGAGCTTTTTAACCCTGAGT	genome	1	1750	126	42000	17	0.000404762	0.000404762	138.0633903	145.0487444
s28	kidney	Labelled in injury	Mus musculus (house mouse) mmu-miR-199a-5p	miRNA	2	1742	126	12194	5	0.000410038	0.000205019	137.4322434	144.3856644
s28	kidney	Labelled in injury	1_TCACGCGGGAGACCGGGGTTCGATTCCCCGACGGGGAGCCA	genome	1	1739	125	8695	8	0.000920069	0.000920069	137.1955633	144.1370095
s28	kidney	Labelled in injury	17_GATCGATGTGGTGCTCCGGAGTTCTCTTCGGGCCAGGGCCTAAGCCG	genome	1	1732	125	19052	12	0.000629855	0.000629855	136.6433098	143.5568145
s28	kidney	Labelled in injury	Mus musculus tRNA-Val (TAC) (tRNA-Val-TAC-1 1 to 4)	tRNA	2	1733	125	23360	23	0.000984589	0.000502131	136.7222031	143.6396995
s28	kidney	Labelled in injury	1_CCACAATGATGACATCATATTTGCTACTCTTGACAGCTGGGGTGACGATAGCTTTAAACCACCATGATTATAACTGAGG	genome	1	1717	124	37774	20	0.000529465	0.000529465	135.4599093	142.3135395
s28	kidney	Labelled in injury	Mus musculus (house mouse) mmu-miR-320-3p	miRNA	1	1722	124	5166	2	0.000387147	0.000387147	135.8543761	142.7279645
s28	kidney	Labelled in injury	12_TAATGGTTCGTTTGTAAAAAAAAAAA	genome	1	1711	123	13688	36	0.002630041	0.002630041	134.9865491	141.8162295
s28	kidney	Labelled in injury	9_TGAGGTAGTAGTTTGTACAGTTG	genome	2	1708	123	15372	2	0.000130107	6.50533437418685e-05	134.749869	141.5675746
s28	kidney	Labelled in injury	9_TTCAAGTAATCCAGGATAGGCAA	genome	1	1707	123	8535	0	0	0	134.6709756	141.4846896
s28	kidney	Labelled in injury	NA_GACTCTTAGCGGTGGATCACTCGGCTCGTGCGTCGATG	unmapped	1	1703	123	17030	24	0.001409278	0.001409278	134.3554021	141.1531496
s28	kidney	Labelled in injury	>ENSMUST00000219238.2|ENSMUSG00000019947.11|OTTMUSG00000064422.2|OTTMUST00000157183.1|Arid5b-204|Arid5b|7581|UTR5:1-30|CDS:31-3597|UTR3:3598-7581|	pctranscripts	1	1688	122	8440	3	0.00035545	0.00035545	133.1720017	139.9098746
s28	kidney	Labelled in injury	NA_GCGTTAATCGGAATTACTGGG	unmapped	1	1696	122	10176	3	0.000294811	0.000294811	133.8031486	140.5729546
s28	kidney	Labelled in injury	11_ATCAAATGATGATATCACCTAAAATAGCTGGAATTACCGGCAGATTGGTAGTGGTGAGCCTATGGTTTTCTGAAG	genome	1	1681	121	36982	33	0.000892326	0.000784632	132.6197481	139.3296796
s28	kidney	Labelled in injury	15_TCGAGGAGCTCACAGTCTAGTAA	genome	1	1673	121	8365	8	0.000956366	0.000956366	131.9886012	138.6665997
s28	kidney	Labelled in injury	3_TAATGGTTCGTTTGTAAAAA	genome	1	1674	121	13392	7	0.0005227	0.0005227	132.0674945	138.7494847
s28	kidney	Labelled in injury	Mus musculus (house mouse) mmu-miR-195b	miRNA	3	1675	121	6700	2	0.000298507	9.95024875621891e-05	132.1463879	138.8323697
s28	kidney	Labelled in injury	>ENSMUST00000093450.6|ENSMUSG00000034863.10|OTTMUSG00000062157.2|OTTMUST00000151693.1|Ano8-201|Ano8|3653|UTR5:1-104|CDS:105-3287|UTR3:3288-3653|	pctranscripts	1	1665	120	4995	4	0.000800801	0.000800801	131.3574542	138.0035197
s28	kidney	Labelled in injury	1_TTCAAGTAATTCAGGATAGGTA	genome	1	1667	120	11669	96	0.008226926	0.008226926	131.515241	138.1692897
s28	kidney	Labelled in injury	9_CTCGCTGCGATCTATTGAAAGTCAGCCCTCGACACAAGGGTTTGTA	genome	1	1660	120	19920	22	0.001104418	0.001104418	130.9629874	137.5890947
s28	kidney	Labelled in injury	Mus musculus (house mouse) mmu-miR-351-5p	miRNA	4	1659	120	8785	7	0.000796813	0.000190878	130.884094	137.5062097
s28	kidney	Labelled in injury	NA_TAATGGTTCGTTTGTAAAAAAAAAAAAA	unmapped	1	1658	120	13264	10	0.00075392	0.00075392	130.8052007	137.4233247
s28	kidney	Labelled in injury	12_TAATGGTTCGTTTGTAAAAAAAAAA	genome	1	1646	119	13168	35	0.002657959	0.002657959	129.8584803	136.4287047
s28	kidney	Labelled in injury	18_TGAGATGAAGCACTGTAGCTAA	genome	1	1644	119	8220	5	0.000608273	0.000608273	129.7006936	136.2629348
s28	kidney	Labelled in injury	9_TCCCTGAGACCCTAACTTGTGAA	genome	1	1646	119	9876	8	0.000810045	0.000810045	129.8584803	136.4287047
s28	kidney	Labelled in injury	1_ATGCTATGATGAAGGCTATGTTGGTAGGGACAACTGAGCTTGTTGATGAATACCAACGATTCTGATG	genome	1	1642	118	32840	41	0.001248477	0.001248477	129.5429068	136.0971648
s28	kidney	Labelled in injury	11_AGCTCGGTCTGAGGCCCCTCAGTT	genome	1	1637	118	9822	8	0.000814498	0.000814498	129.14844	135.6827398
s28	kidney	Labelled in injury	14_GAGGTATGAGGAAAATATCGGACAGTCTGATTACCACTGAAGACTGATAAGATCCAACTCTGACC	genome	1	1631	118	22834	9	0.000394149	0.000394149	128.6750798	135.1854298
s28	kidney	Labelled in injury	NA_CGCGACCTCAGATCAGACGTGGCGACCCGCTGAATTTA	unmapped	1	1631	118	11417	1	8.75886835420864e-05	8.75886835420864e-05	128.6750798	135.1854298
s28	kidney	Labelled in injury	NA_GCACGGGGTCGGCGGCGATGTCGGC	unmapped	1	1617	117	4851	0	0	0	127.5705727	134.0250398
s28	kidney	Labelled in injury	NA_TAATGGTTCGTTTGTAAAAAAAA	unmapped	1	1622	117	12976	4	0.000308261	0.000308261	127.9650395	134.4394648
s28	kidney	Labelled in injury	1_ATGTAAACATCCTACACTCTCAGCT	genome	1	1611	116	11277	18	0.001596169	0.001596169	127.0972125	133.5277299
s28	kidney	Labelled in injury	Mus musculus (house mouse) mmu-miR-872-5p	miRNA	2	1614	116	12912	3	0.000232342	0.000116171	127.3338926	133.7763849
s28	kidney	Labelled in injury	Mus musculus (house mouse) tRNA-His	tRNA	3	1605	116	12534	12	0.000957396	0.000300813	126.6238523	133.0304199
s28	kidney	Labelled in injury	2_CTACAATGATGGTAATATTTTTCGTCAACAGAGTTCACCTAGTGAGTGTTGACACCTTGGGTCTGAGT	genome	1	1597	115	36731	15	0.000408374	0.000408374	125.9927054	132.3673399
s28	kidney	Labelled in injury	7_CGTCTGTGATGTTCTGCTATTACCTACATTGTTTGAGCCTCATGAAAACCCCACTGGCTGAGACG	genome	1	1590	115	31800	30	0.000943396	0.000943396	125.4404518	131.7871449
s28	kidney	Labelled in injury	7_TTTCGGCGGTAGAAGAA	genome	1	1599	115	6396	0	0	0	126.1504921	132.5331099
s28	kidney	Labelled in injury	Mus musculus (house mouse) mmu-miR-92a-3p	miRNA	2	1599	115	11193	11	0.000982757	0.000491379	126.1504921	132.5331099
s28	kidney	Labelled in injury	MT_GAATTGATCAGGACATAGGGT	genome	1	1580	114	7900	122	0.015443038	0.015443038	124.6515181	130.958295
s28	kidney	Labelled in injury	MT_GAATTGATCAGGACATAGGGTTTGA	genome	1	1575	114	11025	5	0.000453515	0.000453515	124.2570513	130.54387
s28	kidney	Labelled in injury	Mus musculus (house mouse) mmu-miR-218-5p	miRNA	1	1587	114	14283	15	0.0010502	0.0010502	125.2037717	131.5384899
s28	kidney	Labelled in injury	2_TCGTACCGTGAGTAATAATGCGT	genome	1	1562	113	10934	48	0.004389976	0.004389976	123.2314376	129.466365
s28	kidney	Labelled in injury	X_AGCTACATTGTCTGCTGGGTTTCT	genome	1	1572	113	15720	15	0.000954198	0.000954198	124.0203712	130.295215
s28	kidney	Labelled in injury	16_CTGAAATGAAGAGAATACTCTTGCTGATC	genome	1	1556	112	12448	5	0.000401671	0.000401671	122.7580774	128.969055
s28	kidney	Labelled in injury	2_CGTACCGTGAGTAATAATGCGT	genome	1	1547	112	9282	6	0.000646412	0.000646412	122.0480371	128.2230901
s28	kidney	Labelled in injury	4_TCTTGTGATGAAAATACTGTCCAGTTCTGCTACTGAAGGAATGAGATGAACACTTTAGTGCTGAAG	genome	1	1558	112	31160	9	0.000288832	0.000288832	122.9158641	129.134825
s28	kidney	Labelled in injury	12_TAATGGTTCGTTTGTAAAAAAAAAAAA	genome	1	1546	111	12368	8	0.000646831	0.000646831	121.9691437	128.1402051
s28	kidney	Labelled in injury	15_CTAGACTGAGGCTCCTTGAGGA	genome	1	1536	111	7680	13	0.001692708	0.001692708	121.18021	127.3113551
s28	kidney	Labelled in injury	MT_ATGACCAATGAACACTCTGACCA	genome	1	1543	111	6172	2	0.000324044	0.000324044	121.7324636	127.8915501
s28	kidney	Labelled in injury	Mus musculus (house mouse) mmu-miR-1198-5p	miRNA	1	1545	111	13905	21	0.001510248	0.001510248	121.8902503	128.0573201
s28	kidney	Labelled in injury	Mus musculus (mouse) nuclear encoded rRNA 5S 104 (multiple genes)	rRNA	2	1538	111	11798	5	0.000423801	0.000162549	121.3379968	127.4771251
s28	kidney	Labelled in injury	10_ATTCTGTGATGACTTTACCAAATGACTTTCGTTCTTCTGAGTTTGCTGAAGCCACACTCAGGTGCTGAGA	genome	1	1525	110	36600	26	0.000710383	0.000710383	120.312383	126.3996201
s28	kidney	Labelled in injury	19_TGACCTATGAATTGACAGCCAT	genome	1	1510	109	9060	40	0.004415011	0.004415011	119.1289825	125.1563452
s28	kidney	Labelled in injury	Mus musculus (mouse) mitochondrially encoded tRNA glycine (ENSMUSG00000064359.1)	tRNA	2	1507	109	15527	3	0.000193212	9.35030463895758e-05	118.8923024	124.9076902
s28	kidney	Labelled in injury	1_TGTAAACATCCTCGACTGGAAGCA	genome	1	1496	108	7480	9	0.001203209	0.001203209	118.0244754	123.9959552
s28	kidney	Labelled in injury	15_CACAAATGATGAACCTTTTGACGGGCGGACAGAAACTCTGTGCTGAATGTCAAGTTCTGATT	genome	1	1493	108	25381	20	0.000787991	0.000787991	117.7877953	123.7473002
s28	kidney	Labelled in injury	17_GATCGATGTGGTGCTCCGGAGTTCTCTTCGGGCCAGGGCCTAAGCCGC	genome	1	1504	108	16544	6	0.000362669	0.000362669	118.6556223	124.6590352
s28	kidney	Labelled in injury	4_TGTAAACATCCTTGACTGGAAGA	genome	1	1500	108	9000	3	0.000333333	0.000333333	118.3400489	124.3274952
s28	kidney	Labelled in injury	9_CCCTCGCTGCGATCTATTGAAAGTCAGCCCTCGACACAAGGGTTTGT	genome	1	1503	108	18036	6	0.000332668	0.000332668	118.576729	124.5761502
s28	kidney	Labelled in injury	Mus musculus (house mouse) mmu-miR-9b-3p	miRNA	1	1500	108	16500	8	0.000484848	0.000484848	118.3400489	124.3274952
s28	kidney	Labelled in injury	Mus musculus (mouse) predicted gene, 56034 (ENSMUSG00002076334.1)	rRNA	1	1502	108	6008	11	0.001830892	0.001830892	118.4978356	124.4932652
s28	kidney	Labelled in injury	17_GATCGATGTGGTGCTCCGGAGTTCTCTTCGGGCCAGGGCCTAAGCCGCGC	genome	1	1486	107	16346	35	0.002141197	0.002141197	117.2355417	123.1671053
s28	kidney	Labelled in injury	18_TGCTGTGATGACTATCTTAGGACACCTTTGGATTAACCGTGAAATCAAACAAGTGCTGAGCAA	genome	1	1480	107	25160	13	0.000516693	0.000516693	116.7621815	122.6697953
s28	kidney	Labelled in injury	9_ATGAGGTAGTAGTTTGTACAGTT	genome	2	1484	107	13356	2	0.000149745	7.48727163821505e-05	117.077755	123.0013353
s28	kidney	Labelled in injury	MT_GAATTGATCAGGACATAGGGTTTGATAGAA	genome	1	1487	107	11896	9	0.000756557	0.000756557	117.3144351	123.2499903
s28	kidney	Labelled in injury	NA_GACTCTTAGCGGTGGATCACTCGGCTCGTGCGTCGATGAAGAACGCAGCTAGCTGCGAGAATTAATGTGAATTGCAGGAC	unmapped	1	1487	107	26766	13	0.000485691	0.000485691	117.3144351	123.2499903
s28	kidney	Labelled in injury	X_TGAGGTAGTAGATTGTATAGTAA	genome	1	1484	107	11872	6	0.000505391	0.000505391	117.077755	123.0013353
s28	kidney	Labelled in injury	>ENSMUST00000068792.13|ENSMUSG00000055296.15|OTTMUSG00000007316.1|OTTMUST00000016917.1|Tmem245-201|Tmem245|15981|UTR5:1-26|CDS:27-2657|UTR3:2658-15981|	pctranscripts	4	1476	106	13747	131	0.009529352	0.002020422	116.4466081	122.3382553
s28	kidney	Labelled in injury	19_ACCCTGATGAACTGAATACCGCCCCAGTCTGATAGCTGTGGAGAAAGGTATTTTCTGAGT	genome	1	1450	105	23200	11	0.000474138	0.000474138	114.3953806	120.1832454
s28	kidney	Labelled in injury	Mus musculus (house mouse) mmu-miR-126b-3p	miRNA	1	1455	105	13095	6	0.00045819	0.00045819	114.7898474	120.5976704
s28	kidney	Labelled in injury	Mus musculus (house mouse) mmu-miR-484	miRNA	2	1452	105	6904	40	0.005793743	0.002789256	114.5531673	120.3490154
s28	kidney	Labelled in injury	Mus musculus tRNA-Leu (CAG) (tRNA-Leu-CAG-2 1 to 3)	tRNA	4	1462	105	4828	4	0.0008285	0.000256498	115.342101	121.1778653
s28	kidney	Labelled in injury	NA_TAATGGTTCGTTTGTAAAAAAAAAAAAAA	unmapped	1	1460	105	11680	13	0.001113014	0.001113014	115.1843142	121.0120953
s28	kidney	Labelled in injury	Mus musculus (house mouse) mmu-miR-15a-5p	miRNA	2	1444	104	10108	3	0.000296795	0.000148397	113.9220204	119.6859354
s28	kidney	Labelled in injury	Mus musculus (mouse) mitochondrially encoded tRNA leucine 1 (ENSMUSG00000064340.1)	tRNA	3	1446	104	14775	17	0.001150592	0.000330064	114.0798071	119.8517054
s28	kidney	Labelled in injury	8_TGAAGTGATGATTCACAATCATGTCTCTTCTCTGAAGAATTCATGGAGATTCTGTGTATCTGATC	genome	1	1425	103	34200	19	0.000555556	0.000555556	112.4230464	118.1111205
s28	kidney	Labelled in injury	2_ATGTGTGATGACACAACTTTTTTCCCCATCAGATCGACCATGTTGATCACATTCTTTTAAGCCAGTATGTCTGACA	genome	1	1420	102	36920	13	0.000352113	0.000352113	112.0285796	117.6966955
s28	kidney	Labelled in injury	3_TAATGGTTCGTTTGTAAAAAAA	genome	1	1414	102	11312	6	0.00053041	0.00053041	111.5552194	117.1993855
s28	kidney	Labelled in injury	5_TCGATCCCCGGCATCTCCACCA	genome	1	1415	102	5660	21	0.003710247	0.003710247	111.6341128	117.2822705
s28	kidney	Labelled in injury	1_AACTCTGATGAACAATCATGTCTTTCGCTCCTATCTGATG	genome	1	1407	101	19698	13	0.000659965	0.000659965	111.0029658	116.6191905
s28	kidney	Labelled in injury	9_TGAGATGAAGCACTGTAGCTCTTA	genome	1	1405	101	9835	9	0.000915099	0.000915099	110.8451791	116.4534205
s28	kidney	Labelled in injury	MT_TTTTCGGCGGTAGAAGA	genome	1	1407	101	7035	19	0.002700782	0.002700782	111.0029658	116.6191905
s28	kidney	Labelled in injury	Mus musculus (mouse) nuclear encoded rRNA 5S 2 (ENSMUSG00000118952.1)	rRNA	2	1399	101	15215	8	0.000525797	0.000250179	110.3718189	115.9561105
s28	kidney	Labelled in injury	NA_AATGGTTCGTTTGTAAAAAAAAAA	unmapped	1	1407	101	9849	4	0.000406133	0.000406133	111.0029658	116.6191905
s28	kidney	Labelled in injury	NA_GACTCTTAGCGGTGGATCACTCG	unmapped	1	1408	101	8448	14	0.001657197	0.001657197	111.0818592	116.7020755
s28	kidney	Labelled in injury	15_TCGAGGAGCTCACAGTCTAGTAT	genome	1	1387	100	8322	19	0.002283105	0.002283105	109.4250985	114.9614906
s28	kidney	Labelled in injury	MT_GAATTGATCAGGACATAGGGTTTGAAAA	genome	1	1389	100	9723	1	0.000102849	0.000102849	109.5828853	115.1272606
s28	kidney	Labelled in injury	NA_CGACTCTTAGCGGTGGATCACTCGGCTCGTGCGTCGATGAAGAACGCAGCTAGCTGCGAGAATTAATGTGAATTGCAGGACACATTGATCATC	unmapped	1	1386	100	30492	6	0.000196773	0.000196773	109.3462052	114.8786056
s28	kidney	Labelled in injury	17_CTCTTAGATCGATGTGGTGCTCCGGAGTTCTCTTCGGGCCAGGGCCTAAGCCGCGCCAG	genome	1	1375	99	19250	26	0.001350649	0.001350649	108.4783781	113.9668706
s28	kidney	Labelled in injury	18_ACCAATGAACACTCTGACCA	genome	1	1380	99	4140	2	0.000483092	0.000483092	108.872845	114.3812956
s28	kidney	Labelled in injury	7_TTCGGCGGTAGAAGAAA	genome	1	1373	99	4119	10	0.002427774	0.002427774	108.3205914	113.8011006
s28	kidney	Labelled in injury	MT_GAATTGATCAGGACATAGGGTTA	genome	1	1379	99	8274	192	0.023205221	0.023205221	108.7939516	114.2984106
s28	kidney	Labelled in injury	MT_TTGTAAACCTGAAATGAAGATCTTCTCTTCTCAAGACACCA	genome	1	1379	99	16548	12	0.000725163	0.000725163	108.7939516	114.2984106
s28	kidney	Labelled in injury	Mus musculus (house mouse) mmu-miR-532-5p	miRNA	1	1368	99	8208	2	0.000243665	0.000243665	107.9261246	113.3866756
s28	kidney	Labelled in injury	NA_CGCGACCTCAGATCAGACGTGGCGACCCGCTGAATTT	unmapped	1	1376	99	9632	0	0	0	108.5572715	114.0497556
s28	kidney	Labelled in injury	1_GGTACATGATGAATAAAATCAAATCACCATCTTTCGGCTGAGCTCCTGATGGATTTGCTTTTTCTGATA	genome	1	1362	98	32688	24	0.000734214	0.000734214	107.4527644	112.8893657
s28	kidney	Labelled in injury	2_TGCAGATGATGTGACAGAATATTTGCTATCAGATGAGTGGTGATGACACTAGAACCACCAAGATCGCTGATGCAA	genome	1	1356	98	24408	7	0.000286791	0.000286791	106.9794042	112.3920557
s28	kidney	Labelled in injury	9_CTGAGGTAGTAGTTTGTACAGTT	genome	2	1358	98	12222	8	0.000654557	0.000327279	107.1371909	112.5578257
s28	kidney	Labelled in injury	Mus musculus (house mouse) mmu-miR-101a-3p	miRNA	2	1363	98	8178	6	0.000733676	0.000366838	107.5316577	112.9722507
s28	kidney	Labelled in injury	NA_AATGGTTCGTTTGTAAAAAAAAAAA	unmapped	1	1353	98	9471	12	0.001267026	0.001267026	106.7427241	112.1434007
s28	kidney	Labelled in injury	18_TTGCTGTGATGACTATCTTAGGACACCTTTGGATTAACCGTGAAATCAAACAAGTGCTGAGC	genome	1	1347	97	24246	14	0.000577415	0.000577415	106.2693639	111.6460907
s28	kidney	Labelled in injury	4_CGCGGATGATGACACCTGGGTATGCTGCACACTCCCGACTGCGTCGTGGGGAAGCCAACCTTGGAGAGCTGAGC	genome	1	1344	97	17472	15	0.000858516	0.000858516	106.0326838	111.3974357
s28	kidney	Labelled in injury	Mus musculus (house mouse) mmu-miR-674-3p	miRNA	3	1352	97	4056	19	0.004684418	0.001561473	106.6638307	112.0605157
s28	kidney	Labelled in injury	NA_TAATGGTTCGTTTGTAAAAAAAAAAAAAAA	unmapped	1	1352	97	10816	14	0.001294379	0.001294379	106.6638307	112.0605157
s28	kidney	Labelled in injury	>ENSMUST00000188702.2|ENSMUSG00000035085.6|OTTMUSG00000000935.2|OTTMUST00000118598.1|1700020L24Rik-202|1700020L24Rik|564|CDS:1-336|UTR3:337-564|	pctranscripts	1	1330	96	6650	2	0.000300752	0.000300752	104.9281767	110.2370458
s28	kidney	Labelled in injury	2_TGCCAGTGATGCTTAGGAATTTCTTCACCTGAATCAACTATGTGGTCACACTGTTGTCTGAGGCAA	genome	1	1334	96	28014	28	0.0009995	0.0009995	105.2437501	110.5685857
s28	kidney	Labelled in injury	5_TTTTTCGGCGGTAGAAGA	genome	1	1334	96	8004	2	0.000249875	0.000249875	105.2437501	110.5685857
s28	kidney	Labelled in injury	8_ATCACATTGCCAGGGATTTCCAAT	genome	1	1332	96	9324	10	0.001072501	0.001072501	105.0859634	110.4028158
s28	kidney	Labelled in injury	Mus musculus (house mouse) mmu-miR-150-5p	miRNA	2	1326	96	7956	4	0.000502765	0.000251383	104.6126032	109.9055058
s28	kidney	Labelled in injury	1_GGATATGATGACTGATTACCTGAGAAATAATTGATGAAATCTCAAGAAAATTCCTCTAGATAGTCAAGTTCTGATC	genome	1	1319	95	30337	20	0.000659261	0.000659261	104.0603496	109.3253108
s28	kidney	Labelled in injury	4_AGCTCGCTCTGAAGGCCTGTTTCCTAGGCT	genome	1	1316	95	11844	25	0.002110773	0.002110773	103.8236695	109.0766558
s28	kidney	Labelled in injury	NA_TGATTTATCTGGGTGACGAAACG	unmapped	1	1317	95	9219	3	0.000325415	0.000325415	103.9025629	109.1595408
s28	kidney	Labelled in injury	>ENSMUST00000037378.6|ENSMUSG00000035085.6|OTTMUSG00000000935.2|OTTMUST00000001828.2|1700020L24Rik-201|1700020L24Rik|949|UTR5:1-68|CDS:69-638|UTR3:639-949|	pctranscripts	1	1299	94	6495	5	0.000769823	0.000769823	102.4824823	107.6676109
s28	kidney	Labelled in injury	18_TGAGATGAAGCACTGTAGCTCG	genome	1	1310	94	6550	6	0.000916031	0.000916031	103.3503093	108.5793458
s28	kidney	Labelled in injury	2_TGCCAGTGATGCTTAGGAATTTCTTCACCTGAATCAACTATGTGGTCACACTGTTGTCTGAGGC	genome	1	1303	94	27363	11	0.000402003	0.000402003	102.7980558	107.9991508
s28	kidney	Labelled in injury	12_GAATTGATCAGGACATAGGGAAA	genome	1	1290	93	5160	0	0	0	101.772442	106.9216459
s28	kidney	Labelled in injury	13_TGAGGTAGTAGATTGTATAGTTAA	genome	1	1294	93	11646	9	0.000772798	0.000772798	102.0880155	107.2531859
s28	kidney	Labelled in injury	13_TGAGGTAGTAGATTGTATAGTTG	genome	1	1294	93	11646	6	0.000515198	0.000515198	102.0880155	107.2531859
s28	kidney	Labelled in injury	3_GGTCAATGATGTGTTGGCATGTATTATCTGAATTCGCTGATGTGTCATAACACTTTAGCTCTAGAATTACGCTGAGAC	genome	1	1288	93	34776	16	0.000460087	0.000460087	101.6146553	106.7558759
s28	kidney	Labelled in injury	3_TAATGGTTCGTTTGTAAAAAA	genome	1	1295	93	10360	4	0.0003861	0.0003861	102.1669089	107.3360709
s28	kidney	Labelled in injury	9_AATGCTGTGTTGGCTAGTTCCTTCCTTGGATGTCTGAGCGAA	genome	1	1296	93	19440	22	0.001131687	0.001131687	102.2458022	107.4189559
s28	kidney	Labelled in injury	MU069435.1_GCTGGGTTTAGAACGTCGTGA	genome	1	1297	93	7782	6	0.00077101	0.00077101	102.3246956	107.5018409
s28	kidney	Labelled in injury	X_AGCTACATCTGGCTACTGGGTCTC	genome	1	1284	93	8988	5	0.000556297	0.000556297	101.2990818	106.4243359
s28	kidney	Labelled in injury	MT_GAATTGATCAGGACATAGGGTTTGATAGA	genome	1	1275	92	10200	6	0.000588235	0.000588235	100.5890415	105.6783709
s28	kidney	Labelled in injury	NA_AATGGTTCGTTTGTAAAAAAAAA	unmapped	1	1279	92	8953	8	0.000893555	0.000893555	100.904615	106.0099109
s28	kidney	Labelled in injury	15_TCAGTGCATCACAGAACTTTGT	genome	1	1260	91	8820	8	0.000907029	0.000907029	99.40564105	104.435096
s28	kidney	Labelled in injury	17_GAGAGTGATGATTTCACAGACTAGAGTCTCTGACGCTGTCCTTGATGTCAGCTATAAATCTGACT	genome	1	1261	91	25220	13	0.000515464	0.000515464	99.48453442	104.517981
s28	kidney	Labelled in injury	4_AATACTGCCTGGTAATGATGAC	genome	1	1256	91	7536	0	0	0	99.09006759	104.103556
s28	kidney	Labelled in injury	11_TGAGAACTGAATTCCATGGGTTA	genome	1	1255	90	8785	1	0.00011383	0.00011383	99.01117422	104.020671
s28	kidney	Labelled in injury	3_TAATGGTTCGTTTGTAAAA	genome	1	1255	90	10040	11	0.001095618	0.001095618	99.01117422	104.020671
s28	kidney	Labelled in injury	4_TAATACTGCCTGGTAATGATGACG	genome	1	1254	90	8778	4	0.000455685	0.000455685	98.93228085	103.937786
s28	kidney	Labelled in injury	NA_CGCGACCTCAGATCAGACGTGGCGACCCGCTGAATTTAA	unmapped	1	1243	90	8701	3	0.000344788	0.000344788	98.06445383	103.026051
s28	kidney	Labelled in injury	18_TGAGATGAGGCACTGTAGCTCT	genome	1	1228	89	7368	11	0.001492942	0.001492942	96.88105334	101.7827761
s28	kidney	Labelled in injury	2_TCGTACCGTGAGTAATAATGA	genome	1	1234	89	7404	1	0.000135062	0.000135062	97.35441354	102.2800861
s28	kidney	Labelled in injury	8_GCTGGAGGATGAAGTAAGGAGTGATCCATCGGCTAAGTGTTTTCCCACTGTGCTGACACTCACATTGCTGACA	genome	1	1229	89	23351	20	0.000856494	0.000856494	96.95994671	101.8656611
s28	kidney	Labelled in injury	NA_GAATTGATCAGGACATAGGACCA	unmapped	1	1239	89	4956	1	0.000201776	0.000201776	97.74888037	102.694511
s28	kidney	Labelled in injury	1_TTCAAGTAATTCAGGATAGGTAA	genome	1	1227	88	8589	41	0.004773548	0.004773548	96.80215997	101.6998911
s28	kidney	Labelled in injury	16_GTGAAATGATGGCAAATCATCTTTCGGGACTGACCTGAAATGAAGAGAATACTCTTGCTGANC	genome	1	1220	88	19520	7	0.000358607	0.000358607	96.24990641	101.1196961
s28	kidney	Labelled in injury	2_TTGCAATGATGACTTATATATCTGTCAATCCCCTGAGAGATCACTGACGACTCCATGTGTCTGAGC	genome	1	1226	88	24520	9	0.000367047	0.000367047	96.72326661	101.6170061
s28	kidney	Labelled in injury	9_TCGCTGCGATCTATTGAAAGTCAGCCCTCGACACAAGGGTTTGN	genome	1	1224	88	13464	2	0.000148544	0.000148544	96.56547988	101.4512361
s28	kidney	Labelled in injury	Met-tRNA from Mus musculus (PDB 7CPV, chain S6)	tRNA	4	1221	88	4884	4	0.000819001	0.00020475	96.32879978	101.2025811
s28	kidney	Labelled in injury	>ENSMUST00000124026.8|ENSMUSG00000001827.13|OTTMUSG00000022222.4|OTTMUST00000052830.3|Folr1-208|Folr1|601|UTR5:1-592|CDS:593-601|	pctranscripts	2	1210	87	6050	15	0.002479339	0.001239669	95.46097275	100.2908461
s28	kidney	Labelled in injury	2_CGTACCGTGAGTAATAATGC	genome	1	1208	87	6040	0	0	0	95.30318602	100.1250761
s28	kidney	Labelled in injury	2_TGGAAAGGATGAACGAACTTGGCCTGACC	genome	1	1201	87	6005	27	0.004496253	0.004496253	94.75093246	99.54488117
s28	kidney	Labelled in injury	9_TGTTGTGATGATGGGCAAAAATGTTCAACTGCTCTGAAT	genome	1	1203	87	15639	9	0.000575484	0.000575484	94.90871919	99.71065116
s28	kidney	Labelled in injury	1_TAACTCTGATGAACAATCATGTCTTTCGCTCCTATCTGATG	genome	1	1195	86	17925	10	0.00055788	0.00055788	94.27757226	99.04757119
s28	kidney	Labelled in injury	10_TTCAAGTAATCCAGGATAGGCTAA	genome	1	1190	86	7140	3	0.000420168	0.000420168	93.88310544	98.6331462
s28	kidney	Labelled in injury	12_TGAAATGTTTAGGACCACTAGA	genome	1	1192	86	7152	2	0.000279642	0.000279642	94.04089217	98.7989162
s28	kidney	Labelled in injury	9_TGAGGTAGTAGTTTGTACAGTTTT	genome	2	1188	86	13068	26	0.001989593	0.000994796	93.7253187	98.46737621
s28	kidney	Labelled in injury	MU069435.1_AGCTGCGATCTATTGAAAGTCAGCCCTCGACACAAGGGTTTGT	genome	1	1193	86	13123	9	0.000685819	0.000685819	94.11978553	98.88180119
s28	kidney	Labelled in injury	Mus musculus (house mouse) mmu-miR-501-3p	miRNA	3	1195	86	4780	1	0.000209205	6.97350069735007e-05	94.27757226	99.04757119
s28	kidney	Labelled in injury	>ENSMUST00000081314.11|ENSMUSG00000030528.13|OTTMUSG00000058676.1|OTTMUST00000144131.1|Blm-201|Blm|4598|UTR5:1-81|CDS:82-4332|UTR3:4333-4598|	pctranscripts	1	1176	85	0	0	NA	NA	92.77859831	97.47275625
s28	kidney	Labelled in injury	17_AATGGTTCGTTTGTAAAAA	genome	1	1183	85	8281	7	0.000845309	0.000845309	93.33085187	98.05295123
s28	kidney	Labelled in injury	17_ATCGATGTGGTGCTCCGGAGTTCTCTTCGGGCCAGGGCCTAAGCCGCGCCAGG	genome	1	1173	85	12903	10	0.000775014	0.000775014	92.54191821	97.22410126
s28	kidney	Labelled in injury	Mus musculus (house mouse) mmu-miR-140-5p	miRNA	1	1183	85	9464	8	0.000845309	0.000845309	93.33085187	98.05295123
s28	kidney	Labelled in injury	X_AATGGCGCCACTAGGGTTGTG	genome	1	1175	85	5875	1	0.000170213	0.000170213	92.69970495	97.38987125
s28	kidney	Labelled in injury	13_TCACATTGCCAGGGATTACCA	genome	1	1161	84	5805	4	0.000689061	0.000689061	91.59519782	96.2294813
s28	kidney	Labelled in injury	6_TCAGTGCACTACAGAACTTTGT	genome	1	1166	84	8162	4	0.000490076	0.000490076	91.98966465	96.64390628
s28	kidney	Labelled in injury	Mus musculus (mouse) RNA, Y3 small cytoplasmic (associated with Ro protein) (ENSMUSG00000064945.3)	YRNA	3	1168	84	8544	2	0.000234082	7.13470319634703e-05	92.14745139	96.80967627
s28	kidney	Labelled in injury	1_GGACAACTGAGCTTGTTGATGAATACCAACGATTCTGATG	genome	1	1154	83	12694	0	0	0	91.04294426	95.64928632
s28	kidney	Labelled in injury	16_GAAATGATGGCAAATCATCTTTCGGGACTGACCTGAAATGAAGAGAATACTCTTGCTGATC	genome	1	1152	83	18432	10	0.000542535	0.000542535	90.88515753	95.48351633
s28	kidney	Labelled in injury	17_ATCGATGTGGTGCTCCGGAGTTCTCTTCGGGCCAGGGCCTAAGCCGCGCCAGGC	genome	1	1150	83	12650	2	0.000158103	0.000158103	90.7273708	95.31774633
s28	kidney	Labelled in injury	17_GATCGATGTGGTGCTCCGGAGTTCTCTTCGGGCCAGGGCCTAAGCCGCG	genome	1	1148	83	12628	23	0.001821349	0.001821349	90.56958407	95.15197634
s28	kidney	Labelled in injury	6_TAGGTAGTTTCCTGTTGTTGGGT	genome	1	1147	83	12617	21	0.001664421	0.001664421	90.4906907	95.06909134
s28	kidney	Labelled in injury	9_GACTCCAGACACATCCAAATGAGGCGCTGCATGTGGCAGTCTGCCTTTCTTT	genome	1	1153	83	16142	16	0.000991203	0.000991203	90.9640509	95.56640132
s28	kidney	Labelled in injury	>ENSMUST00000038648.11|ENSMUSG00000035032.13|OTTMUSG00000024183.7|OTTMUST00000059162.3|Nek11-201|Nek11|3173|UTR5:1-468|CDS:469-2355|UTR3:2356-3173|	pctranscripts	1	1136	82	3408	1	0.000293427	0.000293427	89.62286368	94.15735638
s28	kidney	Labelled in injury	11_ATACCCTGTAGATCCGAATTTG	genome	1	1142	82	7994	3	0.000375281	0.000375281	90.09622387	94.65466636
s28	kidney	Labelled in injury	13_ACATGTGATGAAGCAAATCAGTATGAATAAAATGATACTGTAAACGCTTTCTGATG	genome	1	1142	82	18272	22	0.001204028	0.001204028	90.09622387	94.65466636
s28	kidney	Labelled in injury	NA_AATGGTTCGTTTGTAAAAAAAAAAAA	unmapped	1	1141	82	7987	2	0.000250407	0.000250407	90.01733051	94.57178136
s28	kidney	Labelled in injury	NA_GACTCTTAGCGGTGGATCACTCGGCTCGTGCGTCGATGA	unmapped	1	1137	82	11370	8	0.000703606	0.000703606	89.70175704	94.24024137
s28	kidney	Labelled in injury	NA_GACTCTTAGCGGTGGATCACTCGGCTCGTGCGTCGATGAAGAACGCAG	unmapped	1	1144	82	11440	3	0.000262238	0.000262238	90.2540106	94.82043635
s28	kidney	Labelled in injury	11_ATCCGGGTGCCCCCTCCA	genome	1	1124	81	3372	1	0.00029656	0.00029656	88.67614329	93.16273641
s28	kidney	Labelled in injury	11_CTCGGCCGATCGAAAGGGAGTCGGGTTCAGATCCCCGAATCCGGAGTG	genome	1	1127	81	9016	1	0.000110914	0.000110914	88.91282338	93.41139141
s28	kidney	Labelled in injury	16_GTGAAATGATGGCAAATCATCTTTCGGGACTGACCTGAAATGAAGAGAATACTCTTGCTGATCAC	genome	1	1118	81	19006	16	0.000841839	0.000841839	88.20278309	92.66542643
s28	kidney	Labelled in injury	9_CGCTGCGATCTATTGAAAGTCAGCCCTCGACACAAGGGTTTG	genome	1	1126	81	11260	5	0.00044405	0.00044405	88.83393002	93.32850641
s28	kidney	Labelled in injury	12_GAATTGATCAGGACATAGGGAAAA	genome	1	1111	80	4444	0	0	0	87.65052953	92.08523146
s28	kidney	Labelled in injury	18_ATGAGATGAAGCACTGTAGCTCT	genome	1	1111	80	6666	4	0.00060006	0.00060006	87.65052953	92.08523146
s28	kidney	Labelled in injury	MT_GAATTGATCAGGACATAGGGTTTGATAA	genome	1	1110	80	8880	17	0.001914414	0.001914414	87.57163616	92.00234646
s28	kidney	Labelled in injury	NA_CGACTCTTAGCGGTGGATCACTCGGCTCGTGCGTCGATG	unmapped	1	1107	80	11070	2	0.000180668	0.000180668	87.33495606	91.75369147
s28	kidney	Labelled in injury	1_TGTAACAGCAACTCCATGTGGAT	genome	1	1101	79	6606	82	0.012412958	0.012412958	86.86159587	91.25638149
s28	kidney	Labelled in injury	17_ATCGATGTGGTGCTCCGGAGTTCTCTTCGGGCCAGGGCCTAAGCCGCGCCAG	genome	1	1096	79	12056	11	0.000912409	0.000912409	86.46712904	90.8419565
s28	kidney	Labelled in injury	NA_TAATGGTTCGTTTGTAAAAAAAAAAAAAAAA	unmapped	1	1100	79	8800	7	0.000795455	0.000795455	86.7827025	91.17349649
s28	kidney	Labelled in injury	X_ATGAGGTAGTAGATTGTATAGTT	genome	1	1092	79	9828	7	0.000712251	0.000712251	86.15155558	90.51041652
s28	kidney	Labelled in injury	1_AGCCCATGATGGTATGAGAGTAGTGGACAGAAGGGATTTCTGAAAAACACTTTTCTGAGGCT	genome	1	1087	78	17392	16	0.000919963	0.000919963	85.75708875	90.09599153
s28	kidney	Labelled in injury	1_GCGGGAGACCGGGGTTCGATTCCCCGACGGGGAGCCA	genome	1	1081	78	4324	0	0	0	85.28372855	89.59868155
s28	kidney	Labelled in injury	11_AAGCTCGGTCTGAGGCCCCTCAGT	genome	1	1077	78	5385	4	0.000742804	0.000742804	84.96815509	89.26714156
s28	kidney	Labelled in injury	13_TGAGGTAGTAGGTTGTATAGTAA	genome	1	1086	78	8688	6	0.000690608	0.000690608	85.67819538	90.01310654
s28	kidney	Labelled in injury	15_CTAGACTGAGGCTCCTTGAGGAA	genome	1	1087	78	5435	3	0.000551978	0.000551978	85.75708875	90.09599153
s28	kidney	Labelled in injury	9_GTAAATGATGAGATTCCATTGGTCCGTGTTTCTGAACTACATGATTTTCCTTGGCTATTCTNATA	genome	1	1077	78	28002	15	0.000535676	0.000535676	84.96815509	89.26714156
s28	kidney	Labelled in injury	Mus musculus (house mouse) mmu-miR-7a-5p	miRNA	1	1087	78	10870	20	0.001839926	0.001839926	85.75708875	90.09599153
s28	kidney	Labelled in injury	15_CTAGACTGAGGCTCCTTGAGGT	genome	1	1075	77	6450	1	0.000155039	0.000155039	84.81036836	89.10137157
s28	kidney	Labelled in injury	17_ATCGATGTGGTGCTCCGGAGTTCTCTTCGGGCCAGGGCCTAAGCCG	genome	1	1065	77	11715	9	0.000768246	0.000768246	84.0214347	88.2725216
s28	kidney	Labelled in injury	17_GATCGATGTGGTGCTCCGGAGTTCTCTTCGGGCCAGGGCCTAAGCCGCGCC	genome	1	1065	77	11715	14	0.001195049	0.001195049	84.0214347	88.2725216
s28	kidney	Labelled in injury	18_CTGAGATGAAGCACTGTAGCTC	genome	1	1074	77	5370	3	0.000558659	0.000558659	84.73147499	89.01848657
s28	kidney	Labelled in injury	4_AGATGAAGCACTGTAGCTCT	genome	1	1069	77	5345	3	0.000561272	0.000561272	84.33700816	88.60406159
s28	kidney	Labelled in injury	6_TATGGCACTGGTAGAATTCACTG	genome	1	1074	77	7518	2	0.000266028	0.000266028	84.73147499	89.01848657
s28	kidney	Labelled in injury	7_TTTCGGCGGTAGAAGAAA	genome	1	1071	77	4284	0	0	0	84.49479489	88.76983158
s28	kidney	Labelled in injury	NA_AATGGTTCGTTTGTAAAAAAAA	unmapped	1	1064	77	7448	4	0.000537057	0.000537057	83.94254133	88.18963661
s28	kidney	Labelled in injury	15_ACTCTGTGCTGAATGTCAAGTTCTGATT	genome	1	1053	76	11583	10	0.000863334	0.000863334	83.07471431	87.27790164
s28	kidney	Labelled in injury	NA_AATGGTTCGTTTGTAAAAAAAAAAAAAA	unmapped	1	1060	76	7420	11	0.00148248	0.00148248	83.62696787	87.85809662
s28	kidney	Labelled in injury	>ENSMUST00000028278.14|ENSMUSG00000026914.16|OTTMUSG00000013076.1|OTTMUST00000031567.1|Psmd14-201|Psmd14|1541|UTR5:1-312|CDS:313-1245|UTR3:1246-1541|	pctranscripts	2	1039	75	2078	17	0.008180943	0.004090472	81.97020718	86.11751169
s28	kidney	Labelled in injury	18_TGCTGTGATGACTATCTTAGGACACCTTTGGATTAACCGTGAAATCAAACAAGTGCTGAGC	genome	1	1038	75	17646	7	0.00039669	0.00039669	81.89131382	86.03462669
s28	kidney	Labelled in injury	4_TCTCGGTGATGAGAACTTTGTCCAGTTCTGCTGCTGATCTCTTAAGTGAGGATGAAGTTATCTGAGG	genome	1	1043	75	23989	14	0.000583601	0.000583601	82.28578065	86.44905167
s28	kidney	Labelled in injury	>ENSMUST00000022538.5|ENSMUSG00000021967.5|OTTMUSG00000068996.1|OTTMUST00000166890.1|Mrpl57-201|Mrpl57|2877|UTR5:1-97|CDS:98-406|UTR3:407-2877|	pctranscripts	4	1027	74	6376	26	0.004077792	0.000904159	81.02348679	85.12289172
s28	kidney	Labelled in injury	2_ATTCATGATGAAATAGATCCTTGACTGAAGCTGATGATGCGTCTGTGTAATTAAGCAGGATTACTCTGAGA	genome	1	1023	74	22506	15	0.000666489	0.000666489	80.70791333	84.79135174
s28	kidney	Labelled in injury	4_TAATACTGCCTGGTAATGATGAAA	genome	1	1023	74	7161	0	0	0	80.70791333	84.79135174
s28	kidney	Labelled in injury	7_TCTACAGTGCACGTGTCTCCAG	genome	1	1026	74	6156	9	0.001461988	0.001461988	80.94459343	85.04000673
s28	kidney	Labelled in injury	Mus musculus (mouse) nuclear encoded rRNA 5S 118 (ENSMUSG00000118860.1, ENSMUSG00000119012.1, ENSMUSG00000119562.1, ENSMUSG00000119730.1)	rRNA	2	1020	74	15300	5	0.000326797	0.000163399	80.47123323	84.54269675
s28	kidney	Labelled in injury	17_TCTTAGATCGATGTGGTGCTCCGGAGTTCTCTTCGGGCCAGGGCCTAAGCCGCGCCA	genome	1	1011	73	14154	15	0.001059771	0.001059771	79.76119294	83.79673178
s28	kidney	Labelled in injury	3_CAAAGAATTCTCCTTTTGGGCTT	genome	1	1018	73	9162	21	0.002292076	0.002292076	80.3134465	84.37692675
s28	kidney	Labelled in injury	4_AATACTGCCTGGTAATGATGACA	genome	1	1006	73	6036	3	0.000497018	0.000497018	79.36672611	83.38230679
s28	kidney	Labelled in injury	MT_GAATTGATCAGGACATAGGGTTTGATAGTTAA	genome	1	1015	73	10150	21	0.002068966	0.002068966	80.0767664	84.12827176
s28	kidney	Labelled in injury	NA_CGCCTGTCTGAGCGTCGCT	unmapped	1	1018	73	5090	7	0.001375246	0.001375246	80.3134465	84.37692675
s28	kidney	Labelled in injury	NA_GCGAATATAAAGACTGACTAAGC	unmapped	1	1009	73	4036	2	0.00049554	0.00049554	79.60340621	83.63096178
s28	kidney	Labelled in injury	>ENSMUST00000087204.9|ENSMUSG00000056602.14|OTTMUSG00000055493.4|OTTMUST00000137355.1|Fry-201|Fry|10893|UTR5:1-502|CDS:503-9565|UTR3:9566-10893|	pctranscripts	1	997	72	5982	9	0.001504514	0.001504514	78.65668581	82.63634182
s28	kidney	Labelled in injury	18_CAATGAACACTCTGACCA	genome	1	1001	72	3003	1	0.000333	0.000333	78.97225928	82.96788181
s28	kidney	Labelled in injury	8_CTGGCCCTCTCTGCCCTTCCGTT	genome	1	994	72	7952	10	0.001257545	0.001257545	78.42000572	82.38768683
s28	kidney	Labelled in injury	Mus musculus (mouse) nuclear encoded rRNA 5S 71 (ENSMUSG00000119837.1)	rRNA	2	994	72	11303	8	0.000707777	0.000346778	78.42000572	82.38768683
s28	kidney	Labelled in injury	NA_TAATGGTTCGTTTGTAAAAAAAAAAAAAAAAA	unmapped	1	998	72	7984	8	0.001002004	0.001002004	78.73557918	82.71922682
s28	kidney	Labelled in injury	NA_TGAGATGAAGCACTGTAGCTTTT	unmapped	1	1005	72	8040	14	0.001741294	0.001741294	79.28783274	83.29942179
s28	kidney	Labelled in injury	11_GACTGCTGATCCGGGTGATGCGAATCGTAATCTGAGCCGA	genome	1	981	71	8829	7	0.000792842	0.000792842	77.39439196	81.31018187
s28	kidney	Labelled in injury	11_TAATGCCCCTAAAAATCCTTATT	genome	1	988	71	7904	27	0.003415992	0.003415992	77.94664552	81.89037685
s28	kidney	Labelled in injury	9_GACTCTTAGCGGTGGA	genome	1	979	71	3916	4	0.00102145	0.00102145	77.23660523	81.14441188
s28	kidney	Labelled in injury	18_CTGAGATGAAGCACTGTAGCTCT	genome	1	974	70	5844	1	0.000171116	0.000171116	76.8421384	80.72998689
s28	kidney	Labelled in injury	5_GAAATTTCGGTTGGGAC	genome	1	975	70	4875	2	0.000410256	0.000410256	76.92103176	80.81287189
s28	kidney	Labelled in injury	MT_GAATTGATCAGGACATAGGG	genome	1	967	70	3868	7	0.001809721	0.001809721	76.28988484	80.14979192
s28	kidney	Labelled in injury	NA_AATGGTTCGTTTGTAAAAAAAAAAAAA	unmapped	1	976	70	6832	5	0.00073185	0.00073185	76.99992513	80.89575689
s28	kidney	Labelled in injury	16_AACCCGTAGATCCGATCTTGTGT	genome	1	963	69	6741	12	0.001780151	0.001780151	75.97431137	79.81825193
s28	kidney	Labelled in injury	17_AATGGTTCGTTTGTAAAA	genome	1	961	69	6727	1	0.000148655	0.000148655	75.81652464	79.65248193
s28	kidney	Labelled in injury	2_CTCGTACCGTGAGTAATAATGCG	genome	1	959	69	5754	6	0.001042753	0.001042753	75.65873791	79.48671194
s28	kidney	Labelled in injury	3_AATGGTTCGTTTGTAAAAAA	genome	1	959	69	6713	8	0.001191718	0.001191718	75.65873791	79.48671194
s28	kidney	Labelled in injury	3_TAATGGTTCGTTTGTAAA	genome	1	951	69	7608	12	0.001577287	0.001577287	75.02759098	78.82363197
s28	kidney	Labelled in injury	8_TGAAATGATGACCATTTAATTCATGTCTCTTCTCTGACATTCTCCTCTGGAGATGATTTTTGCCTTATTGATCTGATC	genome	1	952	69	31416	21	0.000668449	0.000668449	75.10648435	78.90651696
s28	kidney	Labelled in injury	9_TCGCTGCGATCTATTGAAAGTCAGNCCTCGACACAAGGGTTTGT	genome	1	956	69	11472	2	0.000174338	0.000174338	75.42205781	79.23805695
s28	kidney	Labelled in injury	Mus musculus predicted gene, 49890, transcript variant 2 (Gm49890)	lncRNA	1	956	69	4780	1	0.000209205	0.000209205	75.42205781	79.23805695
s28	kidney	Labelled in injury	>ENSMUST00000103749.3|ENSMUSG00000076937.4|OTTMUSG00000053528.1|-|Iglc2-201|Iglc2|606|UTR5:1-156|CDS:157-471|UTR3:472-606|	pctranscripts	1	947	68	2841	2	0.000703977	0.000703977	74.71201752	78.49209198
s28	kidney	Labelled in injury	10_GCCTGTCTGAGCGTCGCTT	genome	1	949	68	5694	5	0.000878117	0.000878117	74.86980425	78.65786197
s28	kidney	Labelled in injury	10_TTCAAGTAATCCAGGATAGGCTG	genome	1	944	68	5664	1	0.000176554	0.000176554	74.47533742	78.24343699
s28	kidney	Labelled in injury	16_TGAAATGATGGCAAATCATCTTTCGGGACTGACCTGAAATGAAGAGAATACTCTTGCTGATN	genome	1	948	68	16116	4	0.000248201	0.000248201	74.79091088	78.57497698
s28	kidney	Labelled in injury	3_AATGGTTCGTTTGTAAAAAAA	genome	1	938	68	6566	14	0.002132196	0.002132196	74.00197723	77.74612701
s28	kidney	Labelled in injury	3_TCGATTCCCGGCCAATGCACCA	genome	1	947	68	3788	0	0	0	74.71201752	78.49209198
s28	kidney	Labelled in injury	MU069435.1_AACCATTCGTAGACGACCTGCTTC	genome	1	939	68	5634	0	0	0	74.08087059	77.829012
s28	kidney	Labelled in injury	NA_CGCGACCTCAGATCAGAC	unmapped	1	941	68	1882	1	0.00053135	0.00053135	74.23865732	77.994782
s28	kidney	Labelled in injury	NA_TGAATTCTTAAGTGTAGGTTCAATTCCTATTGTCCTAGCCA	unmapped	1	938	68	15008	7	0.000466418	0.000466418	74.00197723	77.74612701
s28	kidney	Labelled in injury	13_CTGCCCTGGCCCGAGGGACCGACT	genome	1	930	67	2790	10	0.003584229	0.003584229	73.3708303	77.08304703
s28	kidney	Labelled in injury	2_TGCAGATGATGTGACAGAATATTTGCTATCAGATGAGTGGTGATGACACTAGAACCACCAAGATCGCTGATGCAC	genome	1	924	67	16632	7	0.000420875	0.000420875	72.8974701	76.58573705
s28	kidney	Labelled in injury	5_CATTGCACTTGTCTCGGTCTGAA	genome	2	932	67	7456	6	0.000804721	0.000402361	73.52861703	77.24881703
s28	kidney	Labelled in injury	MT_GAATTGATCAGGACATAGGGTTAA	genome	1	925	67	5550	37	0.006666667	0.006666667	72.97636347	76.66862205
s28	kidney	Labelled in injury	MU069435.1_TCCCTCGCTGCGATCTATTGAAAGTCAGCCCTCGACACAAGGGTTTGT	genome	1	924	67	12012	5	0.00041625	0.00041625	72.8974701	76.58573705
s28	kidney	Labelled in injury	Mus musculus tRNA-Cys (GCA) (tRNA-Cys-GCA-1 1 to 4, tRNA-Cys-GCA-3 1 to 4)	tRNA	2	929	67	7928	2	0.00025227	0.000119603	73.29193693	77.00016204
s28	kidney	Labelled in injury	1_ACCGGGGTTCGATTCCCCGACGGGGAGCCA	genome	1	917	66	3668	1	0.000272628	0.000272628	72.34521654	76.00554208
s28	kidney	Labelled in injury	11_GAGCAATGATGACCCCAACATGCCATCTGAGTGGCTTTGCTGAAATCCAGAGGCTGTTTCTGAGCT	genome	1	920	66	15640	6	0.000383632	0.000383632	72.58189664	76.25419707
s28	kidney	Labelled in injury	14_TGGAGAGAAAGGCAGTTCCTGAAA	genome	1	909	66	3636	8	0.00220022	0.00220022	71.71406961	75.3424621
s28	kidney	Labelled in injury	2_TGGAAAGGATGAACGAACTTGGCCTGACCTTCAGAAATGGAGGCAATACAACTGATTTAATGAGCCTGATCC	genome	1	920	66	14720	9	0.000611413	0.000611413	72.58189664	76.25419707
s28	kidney	Labelled in injury	NA_CGACTCTTAGCGGTGGATCACTCGGCTCGTGCGTCGATGA	unmapped	1	915	66	9150	6	0.000655738	0.000655738	72.18742981	75.83977208
s28	kidney	Labelled in injury	1_GTAAACATCCTCGACTGGAAGCTT	genome	1	902	65	5412	70	0.01293422	0.01293422	71.16181605	74.76226712
s28	kidney	Labelled in injury	10_TTCTGTGATGACTTTACCAAATGACTTTCGTTCTTCTGAGTTTGCTGAAGCCACACTCAGGTGCTGAGA	genome	1	898	65	21552	19	0.000881589	0.000881589	70.84624259	74.43072714
s28	kidney	Labelled in injury	11_GCTGAGGATGATTTAAGTTATCCCTGTCTGAAATGACACTTTCTGAAGAGTCATGGTTTACTGAGG	genome	1	902	65	19844	2	0.000100786	0.000100786	71.16181605	74.76226712
s28	kidney	Labelled in injury	15_AATGGTTCGTTTGTAAAAAAAAAAAAAAA	genome	1	907	65	6349	12	0.001890061	0.001890061	71.55628288	75.17669211
s28	kidney	Labelled in injury	17_TGAGGTAGGAGGTTGTATAGTTA	genome	1	903	65	7224	2	0.000276855	0.000276855	71.24070942	74.84515212
s28	kidney	Labelled in injury	18_GAGATGAAGCACTGTAGCTCTT	genome	1	896	65	5376	15	0.002790179	0.002790179	70.68845586	74.26495714
s28	kidney	Labelled in injury	3_AATGAGTGATGACAAGATGTTTCGGTCCCAAATGAAGCCTACTGATTACCGTAACATTTATTGCTGACA	genome	1	908	65	18160	5	0.00027533	0.00027533	71.63517625	75.2595771
s28	kidney	Labelled in injury	4_GGTCCATGATGAAACCCATTATCAGTGGACATCTATGGATGAGAAATGCGGATATGGGACTGAGACCA	genome	1	907	65	13605	39	0.002866593	0.002866593	71.55628288	75.17669211
s28	kidney	Labelled in injury	8_ACCACAGGGTAGAACCACGGACA	genome	1	898	65	898	0	0	0	70.84624259	74.43072714
s28	kidney	Labelled in injury	Mus musculus (mouse) mitochondrially encoded tRNA isoleucine (ENSMUSG00000064342.1)	tRNA	2	906	65	2718	6	0.002207506	0.001103753	71.47738952	75.09380711
s28	kidney	Labelled in injury	12_TGAAATTTCGGTTGGGAA	genome	1	887	64	5322	4	0.000751597	0.000751597	69.97841556	73.51899217
s28	kidney	Labelled in injury	2_GATTCATGATGAAATAGATCCTTGACTGAAGCTGATGATGCGTCTGTGTAATTAAGCAGGATTACTCTGAGA	genome	1	892	64	19624	24	0.001222992	0.001222992	70.37288239	73.93341715
s28	kidney	Labelled in injury	MT_AATGGGCTACATTTTCTTATAAAAGAACAT	genome	1	886	64	8860	5	0.000564334	0.000564334	69.8995222	73.43610717
s28	kidney	Labelled in injury	MT_GAATTGATCAGGACATAGGGTTTA	genome	1	892	64	6244	46	0.007367072	0.007367072	70.37288239	73.93341715
s28	kidney	Labelled in injury	MT_GGCCTACACCCAGAAGATTTCATGACCAATGAACACTCTGACCA	genome	1	883	64	7064	7	0.00099094	0.00099094	69.6628421	73.18745218
s28	kidney	Labelled in injury	10_TGAGGTAGTAGTTTGTGCTGTAA	genome	1	878	63	7902	4	0.000506201	0.000506201	69.26837527	72.7730272
s28	kidney	Labelled in injury	18_TGGAGTGTGACAATGGTGTTTGT	genome	1	876	63	7884	32	0.004058853	0.004058853	69.11058854	72.60725721
s28	kidney	Labelled in injury	3_TGAGGTAGTAGTTTGTGCTGTTAA	genome	1	871	63	8710	6	0.000688863	0.000688863	68.71612171	72.19283222
s28	kidney	Labelled in injury	5_CTTAATGATGATTGTCTGTTTGATTGCTTGATGCAATGTGAAAACCACATTTCACCGGCTCTGAGA	genome	1	878	63	20194	10	0.000495197	0.000495197	69.26837527	72.7730272
s28	kidney	Labelled in injury	MT_TGGCCTACACCCAGAAGATTTCATGACCAATGAACACTCTGACCA	genome	1	875	63	7875	2	0.000253968	0.000253968	69.03169517	72.52437221
s28	kidney	Labelled in injury	NA_AGACTGACGCTCAGGTGCGAAA	unmapped	1	868	63	2604	0	0	0	68.47944161	71.94417723
s28	kidney	Labelled in injury	NA_CGCGACCTCAGATCAGACGTGGCGACCCGCTGAATT	unmapped	1	880	63	5280	3	0.000568182	0.000568182	69.426162	72.93879719
s28	kidney	Labelled in injury	1_TAAACATCCTCGACTGGAAGCT	genome	1	861	62	4305	1	0.000232288	0.000232288	67.92718805	71.36398225
s28	kidney	Labelled in injury	11_TCAGTGCATGACAGAACTTGGA	genome	1	856	62	4280	2	0.00046729	0.00046729	67.53272122	70.94955727
s28	kidney	Labelled in injury	12_ATAATTTGTGGTAGTGGGGGACTGCGTTCGCGCTCTCCCCTG	genome	1	857	62	11141	9	0.000807827	0.000807827	67.61161459	71.03244227
s28	kidney	Labelled in injury	15_TAGGTTGAGGCCGTTGAGCA	genome	1	857	62	4285	2	0.000466744	0.000466744	67.61161459	71.03244227
s28	kidney	Labelled in injury	15_TGTAAACATCCCCGACTGGAAGCTAT	genome	1	864	62	5184	4	0.000771605	0.000771605	68.16386815	71.61263724
s28	kidney	Labelled in injury	16_TCAGGCTCAGTCCCCTCCCGATT	genome	1	858	62	5148	2	0.0003885	0.0003885	67.69050795	71.11532726
s28	kidney	Labelled in injury	17_CTCTTAGATCGATGTGGTGCTCCGGAGTTCTCTTCGGGCCAGGGCCTAAGCCGCGCCAGGC	genome	1	860	62	12040	8	0.000664452	0.000664452	67.84829468	71.28109726
s28	kidney	Labelled in injury	19_CTTAATGATGAACAATGTAAATGACAAGCATATGGCTGAGTTGCAATGATGTCATCTTACTNCTGAAA	genome	1	863	62	17260	10	0.000579374	0.000579374	68.08497478	71.52975225
s28	kidney	Labelled in injury	3_AACATGTGATGAGAAACTGTTTCGGTCCCAGTTGATGGCCACTGATAACATTACATTTTTCTGATG	genome	1	863	62	18986	18	0.000948067	0.000948067	68.08497478	71.52975225
s28	kidney	Labelled in injury	9_ATCTATTGAAAGTCAGCCCTCGACACAAGGGTTTGT	genome	1	859	62	8590	10	0.001164144	0.001164144	67.76940132	71.19821226
s28	kidney	Labelled in injury	9_GCTGCGATCTATTGAAAGTCAGCCCTCGACACAAGGGTTTGTA	genome	1	860	62	9460	2	0.000211416	0.000211416	67.84829468	71.28109726
s28	kidney	Labelled in injury	MT_GAATTGATCAGGACATAGGGTTTGATAGTTAATATTATATGTCTTTCAAGTTCTTAGTGTTTTTGGA	genome	1	860	62	24940	15	0.000601443	0.000601443	67.84829468	71.28109726
s28	kidney	Labelled in injury	Mus musculus tRNA-Arg (TCT) (tRNA-Arg-TCT-1-1, tRNA-Arg-TCT-3-1)	tRNA	1	864	62	2592	2	0.000771605	0.000771605	68.16386815	71.61263724
s28	kidney	Labelled in injury	NA_CGACTCTTAGCGGTGGATCACTCG	unmapped	1	866	62	5196	8	0.001539646	0.001539646	68.32165488	71.77840724
s28	kidney	Labelled in injury	NA_CGACTCTTAGCGGTGGATCACTCGGCTCGTGCGTCGATGAAGAACGCAGCTAGCTGCGAGAATTAATGTGAATTGCAGGACACA	unmapped	1	863	62	15534	2	0.00012875	0.00012875	68.08497478	71.52975225
s28	kidney	Labelled in injury	X_TGAGGTAGTAGATTGTATAGTTAT	genome	1	857	62	8570	22	0.002567095	0.002567095	67.61161459	71.03244227
s28	kidney	Labelled in injury	1_ACAAGTGATGAGTGACAAAGGGACTTAATACTGAACCATGGGGTTGAAATGAAATATGCTGATG	genome	1	851	61	12765	11	0.000861731	0.000861731	67.13825439	70.53513229
s28	kidney	Labelled in injury	11_GCTGTGATGAGATGACTAAGTAGGAAGTGCCGTCAGAGTCGATAACTGACGATAACTGCTCCTGGCTGACT	genome	1	840	61	14280	8	0.000560224	0.000560224	66.27042737	69.62339732
s28	kidney	Labelled in injury	12_GTGAAATGTTTAGGACCACTAGA	genome	1	851	61	5106	0	0	0	67.13825439	70.53513229
s28	kidney	Labelled in injury	18_CTGAGATGAAGCACTGTAGCT	genome	1	842	61	4210	1	0.00023753	0.00023753	66.4282141	69.78916731
s28	kidney	Labelled in injury	19_ATATATGATGACTTTCATAGAATCTCGTTCGGCTGATGATTGCTGTTGAGACTTGGAAATCTGATT	genome	1	843	61	21075	18	0.000854093	0.000854093	66.50710746	69.87205231
s28	kidney	Labelled in injury	19_TGCAATGATGTCATCTTACTACTGAA	genome	1	846	61	7614	2	0.000262674	0.000262674	66.74378756	70.1207073
s28	kidney	Labelled in injury	8_ACCACAGGGTAGAACCACGGA	genome	1	842	61	842	0	0	0	66.4282141	69.78916731
s28	kidney	Labelled in injury	11_AGCTCGGTCTGAGGCCCCTCAGTA	genome	1	831	60	4155	4	0.000962696	0.000962696	65.56038707	68.87743235
s28	kidney	Labelled in injury	12_GTGAAATGTTTAGGACCACTAGT	genome	1	834	60	5838	1	0.000171292	0.000171292	65.79706717	69.12608734
s28	kidney	Labelled in injury	18_TGAGGTGAAGCACTGTAGCTCT	genome	1	836	60	5016	5	0.00099681	0.00099681	65.9548539	69.29185733
s28	kidney	Labelled in injury	2_CATTATTACTTTTGGTACGCGT	genome	1	832	60	8320	6	0.000721154	0.000721154	65.63928044	68.96031735
s28	kidney	Labelled in injury	2_TTTTTTCGGCGGTAGAAGA	genome	1	833	60	5831	2	0.000342994	0.000342994	65.7181738	69.04320234
s28	kidney	Labelled in injury	9_TCACAGTGAACCGGTCTCTTT	genome	1	828	60	5796	5	0.000862664	0.000862664	65.32370698	68.62877736
s28	kidney	Labelled in injury	MT_CATGACCAATGAACACTCTGACCA	genome	1	837	60	3348	2	0.000597372	0.000597372	66.03374727	69.37474233
s28	kidney	Labelled in injury	>ENSMUST00000146071.8|ENSMUSG00000027843.14|OTTMUSG00000022455.4|OTTMUST00000053697.2|Ptpn22-204|Ptpn22|2757|UTR5:1-152|CDS:153-2300|UTR3:2301-2757|	pctranscripts	1	824	59	2472	6	0.002427184	0.002427184	65.00813351	68.29723737
s28	kidney	Labelled in injury	15_CTCTGTGCTGAATGTCAAGTTCTGATT	genome	1	814	59	8954	3	0.000335046	0.000335046	64.21919985	67.4683874
s28	kidney	Labelled in injury	19_GATTGCTGTTGAGACTTGGAAATCTGATT	genome	1	823	59	9053	2	0.000220921	0.000220921	64.92924015	68.21435237
s28	kidney	Labelled in injury	19_TGACCTATGAATTGACAGCCAA	genome	1	823	59	4115	1	0.000243013	0.000243013	64.92924015	68.21435237
s28	kidney	Labelled in injury	9_AGAGCAGCTCCCTCGCTGCGATCTATTGAAAGTCAGCCCTCGACACAAGGGTTTGT	genome	1	816	59	10608	4	0.000377074	0.000377074	64.37698658	67.6341574
s28	kidney	Labelled in injury	NA_GAAATTTCGGTTGGGAAAAA	unmapped	1	823	59	4115	4	0.000972053	0.000972053	64.92924015	68.21435237
s28	kidney	Labelled in injury	NA_GACTCTTAGCGGTGGATCACTCGGCTCGTGCGTCGATGAAGAACGCAGCTAGCTGCGAGAATTAATGTGAATTGCAGGA	unmapped	1	818	59	14724	19	0.00129041	0.00129041	64.53477332	67.79992739
s28	kidney	Labelled in injury	1_CGCTAAACCATTCGTAGACGACCTGCTTC	genome	1	807	58	5649	1	0.000177022	0.000177022	63.66694629	66.88819243
s28	kidney	Labelled in injury	10_ATTCAAGTAATCCAGGATAGGCT	genome	1	800	58	4800	1	0.000208333	0.000208333	63.11469273	66.30799745
s28	kidney	Labelled in injury	10_CACGCGGGAGACCGGGGTTCGATTCCCCGACGGGGAGCCA	genome	1	806	58	3224	3	0.000930521	0.000930521	63.58805293	66.80530743
s28	kidney	Labelled in injury	15_AATGGTTCGTTTGTAAAAAAAAAAAAAAAA	genome	1	798	58	5586	4	0.000716076	0.000716076	62.956906	66.14222745
s28	kidney	Labelled in injury	17_AGCCCGTGATGAATTAATTTCTGACACCTCGTATGAAAACTGCATGCGTAGTCTGATTACATTATAAGACTGAGG	genome	1	809	58	17798	4	0.000224744	0.000224744	63.82473302	67.05396242
s28	kidney	Labelled in injury	2_TCGTACCGTGAGTAATAATGCAA	genome	1	811	58	4866	5	0.001027538	0.001027538	63.98251975	67.21973241
s28	kidney	Labelled in injury	2_TTGCAATGATGACTTATATATCTGTCAATCCCCTGAGAGATCACTGACGACTCCATGTGTCTGAGCA	genome	1	802	58	16040	11	0.000685786	0.000685786	63.27247946	66.47376744
s28	kidney	Labelled in injury	3_GGTCAATGATGTGTTGGCATGTATTATCTGAATTCGCTGATGTGTCATAACACTTTAGCTCTAGAATTACGCTGAGA	genome	1	803	58	21681	11	0.000507357	0.000507357	63.35137283	66.55665244
s28	kidney	Labelled in injury	5_TTTTTCGGCGGTAGAAGAA	genome	1	798	58	4788	3	0.000626566	0.000626566	62.956906	66.14222745
s28	kidney	Labelled in injury	NA_GACTCTTAGCGGTGGATCACTCGGCTCGT	unmapped	1	799	58	6392	30	0.004693367	0.004693367	63.03579936	66.22511245
s28	kidney	Labelled in injury	11_TGCTGTGATGAGATGACTAAGTAGGAAGTGCCGTCAGAGTCGATAACTGACGATAACTGCTNCTGGCTGACT	genome	1	788	57	14184	6	0.000423012	0.000423012	62.16797234	65.31337749
s28	kidney	Labelled in injury	11_TTGCTTTGCTGAAATCCAGAGGCTGTTTCTGAGC	genome	1	788	57	9456	1	0.000105753	0.000105753	62.16797234	65.31337749
s28	kidney	Labelled in injury	13_ATCACATTGCCAGGGATTACCACTT	genome	1	797	57	5579	17	0.003047141	0.003047141	62.87801263	66.05934246
s28	kidney	Labelled in injury	19_TTGCAATGATGTCATCTTACTACTGAA	genome	1	787	57	7870	10	0.001270648	0.001270648	62.08907897	65.23049249
s28	kidney	Labelled in injury	2_ATGAATCTGACAACAGGAAATAAACCTCCTTATTCACCCCA	genome	1	786	57	7074	10	0.001413627	0.001413627	62.01018561	65.14760749
s28	kidney	Labelled in injury	4_GCGTCGTGGGGAAGCCAACCTTGGAGAGCTGAGC	genome	1	789	57	3945	1	0.000253485	0.000253485	62.2468657	65.39626248
s28	kidney	Labelled in injury	Mus musculus (house mouse) mmu-miR-744-5p	miRNA	2	791	57	2373	1	0.000421408	0.000210704	62.40465244	65.56203248
s28	kidney	Labelled in injury	Mus musculus RIKEN cDNA C630031E19 gene (C630031E19Rik)	lncRNA	1	795	57	3180	20	0.006289308	0.006289308	62.7202259	65.89357246
s28	kidney	Labelled in injury	NA_TTTTTCGGCGGTAGAACCA	unmapped	1	785	57	4710	1	0.000212314	0.000212314	61.93129224	65.0647225
s28	kidney	Labelled in injury	13_GCTGCGATCTATTGAAAGTCAGCCCTCGACACAAGGGTTTG	genome	1	774	56	7740	3	0.000387597	0.000387597	61.06346522	64.15298753
s28	kidney	Labelled in injury	6_TAATGGTTCGTTTGTAA	genome	1	780	56	6240	1	0.000160256	0.000160256	61.53682541	64.65029751
s28	kidney	Labelled in injury	9_TTCAAGTAATCCAGGATAGGCTTTT	genome	1	783	56	7047	17	0.002412374	0.002412374	61.77350551	64.8989525
s28	kidney	Labelled in injury	MT_GACAGCTAAGACCCAAACTGGGA	genome	1	773	56	1546	0	0	0	60.98457185	64.07010253
s28	kidney	Labelled in injury	NA_GAAATTTCGGTTGGGAAAAAAA	unmapped	1	779	56	3895	0	0	0	61.45793205	64.56741252
s28	kidney	Labelled in injury	11_CTCGGCCGATCGAAAGGGAGTCGGGTTCAGATCCCCGAATCCGGAGT	genome	1	765	55	6120	3	0.000490196	0.000490196	60.35342492	63.40702256
s28	kidney	Labelled in injury	11_GGACATGTCCTGCAATTCTGAAT	genome	1	757	55	5299	2	0.00037743	0.00037743	59.722278	62.74394259
s28	kidney	Labelled in injury	19_TTAATGATGAACAATGTAAATGACAAGCATATGGCTGAGTTGCAATGATGTCATCTTACTACTGAAA	genome	1	759	55	15180	12	0.000790514	0.000790514	59.88006473	62.90971258
s28	kidney	Labelled in injury	2_GGAAAGGATGAACGAACTTGGCCTGACC	genome	1	766	55	3064	4	0.001305483	0.001305483	60.43231829	63.48990756
s28	kidney	Labelled in injury	4_GGTCGATGATGAGAGCTTTGTTCTGAG	genome	1	758	55	6822	1	0.000146585	0.000146585	59.80117136	62.82682758
s28	kidney	Labelled in injury	4_TGTAAACATCCTACACTCTCAGCTAT	genome	1	769	55	6152	26	0.004226268	0.004226268	60.66899839	63.73856255
s28	kidney	Labelled in injury	4_TGTAAACATCCTTGACTGGAAGT	genome	1	761	55	5327	5	0.000938615	0.000938615	60.03785146	63.07548257
s28	kidney	Labelled in injury	8_TGACTTGATGAAAGTACTTTTGAACCCTTTTCCATCTGAT	genome	1	762	55	12192	4	0.000328084	0.000328084	60.11674483	63.15836757
s28	kidney	Labelled in injury	9_GAGGTAGTAGTTTGTACAGTTT	genome	2	764	55	6876	2	0.000290867	0.000145433	60.27453156	63.32413756
s28	kidney	Labelled in injury	9_TATTGAAAGTCAGCCCTCGACACAAGGGTTTGT	genome	1	757	55	6813	0	0	0	59.722278	62.74394259
s28	kidney	Labelled in injury	MT_TTTTCGGCGGTAGAAGAA	genome	1	765	55	3825	3	0.000784314	0.000784314	60.35342492	63.40702256
s28	kidney	Labelled in injury	Mus musculus predicted gene, 33302, transcript variant 1 (Gm33302)	lncRNA	2	763	55	1094	0	0	0	60.19563819	63.24125257
s28	kidney	Labelled in injury	Mus musculus tRNA-Cys (GCA) (tRNA-Cys-GCA-1-1, tRNA-Cys-GCA-1-2, tRNA-Cys-GCA-2-1, tRNA-Cys-GCA-2-2)	tRNA	1	763	55	6867	1	0.000145624	0.000145624	60.19563819	63.24125257
s28	kidney	Labelled in injury	NA_TGAGATGAAGCACTGTAGCTCTAT	unmapped	1	761	55	5327	4	0.000750892	0.000750892	60.03785146	63.07548257
s28	kidney	Labelled in injury	NA_TGTGGGCACTCGAAGATACGGAA	unmapped	1	768	55	3072	0	0	0	60.59010502	63.65567755
s28	kidney	Labelled in injury	1_TGTAAACATCCTCGACTGGAAGCTAT	genome	1	745	54	5215	17	0.003259827	0.003259827	58.7755576	61.74932262
s28	kidney	Labelled in injury	1_TGTCAATGATGCATCTTATTGGAACTGAATTTAAGTGATCTAACCCATTCGTCACTACCACTGAGACA	genome	1	755	54	15855	7	0.000441501	0.000441501	59.56449126	62.57817259
s28	kidney	Labelled in injury	1_TTTCAGTCGGATGTTTGCAGCT	genome	1	754	54	6786	29	0.004273504	0.004273504	59.4855979	62.4952876
s28	kidney	Labelled in injury	11_ACTGGACTTGGAGTCAGAAGGAA	genome	1	743	54	2972	4	0.001345895	0.001345895	58.61777087	61.58355263
s28	kidney	Labelled in injury	9_TAAATGATGAGATTCCATTGGTCCGTGTTTCTGAACTACATGATTTTCCTTGGCTATTCTGATA	genome	1	746	54	19396	20	0.00103114	0.00103114	58.85445097	61.83220762
s28	kidney	Labelled in injury	MT_AAGTCGTAACAAGGTAAGCATACTGGAAAGTGTGCTTGGAATAATA	genome	1	747	54	8217	7	0.000851892	0.000851892	58.93334434	61.91509262
s28	kidney	Labelled in injury	MT_GAATTGATCAGGACATAGGGTTTGATAGAAA	genome	1	755	54	6040	2	0.000331126	0.000331126	59.56449126	62.57817259
s28	kidney	Labelled in injury	MU069435.1_TCGCTGCGATCTATTGAAAGTCAGCCCTCGACACAAGGNTTTGT	genome	1	754	54	9048	8	0.000884173	0.000884173	59.4855979	62.4952876
s28	kidney	Labelled in injury	Mus musculus (mouse) predicted gene, 23647 (ENSMUSG00000119181.1)	rRNA	1	755	54	9060	1	0.000110375	0.000110375	59.56449126	62.57817259
s28	kidney	Labelled in injury	>ENSMUST00000214295.2|ENSMUSG00000032254.11|OTTMUSG00000062532.2|OTTMUST00000152335.1|Kif23-204|Kif23|1829|UTR5:1-138|CDS:139-1829|	pctranscripts	1	738	53	1476	2	0.001355014	0.001355014	58.22330404	61.16912765
s28	kidney	Labelled in injury	15_GAATTGATCAGGACATAGGGAA	genome	1	729	53	2916	0	0	0	57.51326375	60.42316267
s28	kidney	Labelled in injury	17_GATCGATGTGGTGCTCCGGAGTTCTCTTCGGGCCAGGGCCTAAGCCGCGCCA	genome	1	737	53	8107	15	0.001850253	0.001850253	58.14441068	61.08624265
s28	kidney	Labelled in injury	19_TGAGAACTGAATTCCATAGGCTG	genome	1	730	53	4380	2	0.000456621	0.000456621	57.59215712	60.50604767
s28	kidney	Labelled in injury	3_TGAGGTAGTAGTTTGTGCTGTTAT	genome	1	730	53	8030	1	0.000124533	0.000124533	57.59215712	60.50604767
s28	kidney	Labelled in injury	Mus musculus (mouse) predicted gene 12505	lncRNA	2	734	53	1434	1	0.00069735	0.000227066	57.90773058	60.83758766
s28	kidney	Labelled in injury	X_TGAGGTAGTAAGTTGTATTGTTA	genome	1	729	53	7290	2	0.000274348	0.000274348	57.51326375	60.42316267
s28	kidney	Labelled in injury	1_GCTATGATGAAGGCTATGTTGGTAGGGACAACTGAGCTTGTTGATGAATACCAACGATTCTGATG	genome	1	719	52	13661	4	0.000292804	0.000292804	56.72433009	59.59431271
s28	kidney	Labelled in injury	11_TGGGTCTTTGCGGGCAAGATGA	genome	1	716	52	4296	0	0	0	56.48764999	59.34565772
s28	kidney	Labelled in injury	12_AACTGTGATGAAAGATTTGGTCTATACAGTAATATATTTATTACTACATGAGGACAACAGTCCCTCTAAACTGATG	genome	1	725	52	17400	11	0.000632184	0.000632184	57.19769029	60.09162269
s28	kidney	Labelled in injury	12_GAATTGATCAGGACATAGGGAAAAA	genome	1	718	52	2872	0	0	0	56.64543672	59.51142771
s28	kidney	Labelled in injury	18_GAGATGAAGCACTGTAGCTCA	genome	1	723	52	2892	5	0.001728907	0.001728907	57.03990355	59.92585269
s28	kidney	Labelled in injury	3_ATTTGTGGTAGTGGGGGACTGCGTTCGCGCTCTCCCCTG	genome	1	721	52	8652	2	0.00023116	0.00023116	56.88211682	59.7600827
s28	kidney	Labelled in injury	3_GGTCAATGATGTGTTGGCATGTATTATCTGAAT	genome	1	726	52	9438	6	0.000635728	0.000635728	57.27658365	60.17450768
s28	kidney	Labelled in injury	4_GGTCGATGATGAGAGCTTTGTTCTGAGA	genome	1	726	52	6534	5	0.000765228	0.000765228	57.27658365	60.17450768
s28	kidney	Labelled in injury	7_AAGGTAGATAGAACAGGTCTTGT	genome	1	727	52	4362	2	0.000458505	0.000458505	57.35547702	60.25739268
s28	kidney	Labelled in injury	7_TCCCTGAGACCCTAACTTGTGAAA	genome	1	724	52	4344	4	0.00092081	0.00092081	57.11879692	60.00873769
s28	kidney	Labelled in injury	MT_CTGGCCTACACCCAGAAGATTTCATGACCAATGAACACTCTGACCA	genome	1	722	52	6498	3	0.000461681	0.000461681	56.96101019	59.8429677
s28	kidney	Labelled in injury	MT_TGAATCTGACAACAGGAAATAAACCTCCTTATTCACCCCCA	genome	1	716	52	6444	7	0.001086282	0.001086282	56.48764999	59.34565772
s28	kidney	Labelled in injury	Mus musculus tRNA-Arg (TCT) (tRNA-Arg-TCT-1-1, tRNA-Arg-TCT-5-1)	tRNA	1	726	52	2904	2	0.000688705	0.000688705	57.27658365	60.17450768
s28	kidney	Labelled in injury	NA_CGCGACCTCAGATCAGACGTGG	unmapped	1	716	52	2148	0	0	0	56.48764999	59.34565772
s28	kidney	Labelled in injury	>ENSMUST00000067506.14|ENSMUSG00000054435.17|OTTMUSG00000026892.4|OTTMUST00000066504.2|Gimap4-201|Gimap4|1359|UTR5:1-60|CDS:61-720|UTR3:721-1359|	pctranscripts	1	702	51	702	0	0	0	55.38314287	58.18526776
s28	kidney	Labelled in injury	15_ATCAATGATGTCCTAAAAAATAAATGTCTGAACATATGACTGCTATAATGATTTCAGCATTTAACTGAGA	genome	1	710	51	15620	9	0.000576184	0.000576184	56.0142898	58.84834774
s28	kidney	Labelled in injury	17_AATGGTTCGTTTGTAAA	genome	1	713	51	4991	4	0.000801443	0.000801443	56.2509699	59.09700273
s28	kidney	Labelled in injury	2_AGCAGCATTGTACAGGGCTATGAA	genome	1	708	51	3540	2	0.000564972	0.000564972	55.85650307	58.68257774
s28	kidney	Labelled in injury	4_GTCGATGATGAGAGCTTTGTTCTGAGCCA	genome	1	712	51	6408	5	0.000780275	0.000780275	56.17207653	59.01411773
s28	kidney	Labelled in injury	4_TGTAAACATCCTACACTCTCAGCTTT	genome	1	706	51	6354	28	0.004406673	0.004406673	55.69871633	58.51680775
s28	kidney	Labelled in injury	9_TGAGGTAGTAGGTTGTATAGTTAA	genome	1	713	51	6417	7	0.001090852	0.001090852	56.2509699	59.09700273
s28	kidney	Labelled in injury	Mus musculus (house mouse) mmu-miR-214-3p	miRNA	2	702	51	434	0	0	NA	55.38314287	58.18526776
s28	kidney	Labelled in injury	13_AACCGGGCGGGAACACCA	genome	1	696	50	0	0	NA	NA	54.90978267	57.68795778
s28	kidney	Labelled in injury	16_GCCCTCTTTCCGTGTGGATTTAAGAATTTT	genome	1	692	50	8996	2	0.000222321	0.000222321	54.59420921	57.35641779
s28	kidney	Labelled in injury	17_TGAGAGTGATGATTTCACAGACTAGAGTCTCTGACGCTGTCCTTGATGTCAGCTATAAATCTGACTCA	genome	1	697	50	14637	10	0.0006832	0.0006832	54.98867604	57.77084278
s28	kidney	Labelled in injury	18_TGGGATGAAGCACTGTAGCTCT	genome	1	688	50	4128	1	0.000242248	0.000242248	54.27863575	57.02487781
s28	kidney	Labelled in injury	7_AGTCCATGATGAGCAACACTCACCATCTTTCGTTTGAGTCTCACGACTGTGAGATCAACCCATGCACCGCTCTGAGACT	genome	1	693	50	13860	13	0.000937951	0.000937951	54.67310258	57.43930279
s28	kidney	Labelled in injury	8_TACCACAGGGTAGAACCACGGAC	genome	1	689	50	1378	1	0.000725689	0.000725689	54.35752911	57.1077628
s28	kidney	Labelled in injury	MT_GACAGCTAAGACCCAAACTGGGACCA	genome	1	687	50	1374	0	0	0	54.19974238	56.94199281
s28	kidney	Labelled in injury	NA_GACTCTTAGCGGTGGATCACTCGGCTCG	unmapped	1	690	50	4830	3	0.000621118	0.000621118	54.43642248	57.1906478
s28	kidney	Labelled in injury	>ENSMUST00000124910.8|ENSMUSG00000039842.16|OTTMUSG00000020492.3|OTTMUST00000048603.2|Mcph1-202|Mcph1|3878|UTR5:1-432|CDS:433-834|UTR3:835-3878|	pctranscripts	1	686	49	2744	6	0.002186589	0.002186589	54.12084902	56.85910781
s28	kidney	Labelled in injury	>ENSMUST00000207477.2|ENSMUSG00000039057.12|OTTMUSG00000059084.2|OTTMUST00000144937.1|Myo16-203|Myo16|7169|UTR5:1-317|CDS:318-6077|UTR3:6078-7169|	pctranscripts	1	681	49	2043	0	0	0	53.72638219	56.44468283
s28	kidney	Labelled in injury	11_GATAACTGACGATAACTGCTCCTGGCTGACT	genome	1	682	49	5456	5	0.000916422	0.000916422	53.80527555	56.52756782
s28	kidney	Labelled in injury	16_TGGAGAGAAAGGCAGTTCCTGAA	genome	1	676	49	2704	0	0	0	53.33191536	56.03025784
s28	kidney	Labelled in injury	18_ACTGGACTTGGAGTCAGAAGGCAT	genome	1	683	49	3415	13	0.003806735	0.003806735	53.88416892	56.61045282
s28	kidney	Labelled in injury	2_AATCTGACAACAGGAAATAAACCTCCTTATTCACCCCA	genome	1	677	49	5416	1	0.000184638	0.000184638	53.41080872	56.11314284
s28	kidney	Labelled in injury	2_CATTATTACTTTTGGTACGCGA	genome	1	682	49	6138	2	0.000325839	0.000325839	53.80527555	56.52756782
s28	kidney	Labelled in injury	4_ATGTAAACATCCTACACTCTCAGC	genome	1	680	49	4080	1	0.000245098	0.000245098	53.64748882	56.36179783
s28	kidney	Labelled in injury	4_TAAACATCCTACACTCTCAGCT	genome	1	678	49	4068	1	0.000245821	0.000245821	53.48970209	56.19602784
s28	kidney	Labelled in injury	9_GAGGTAGTAGTTTGTACAGTTA	genome	2	684	49	5472	2	0.000365497	0.000182749	53.96306228	56.69333782
s28	kidney	Labelled in injury	MT_GAATTGATCAGGACATAGGGTTTGATAGTTAATATTATATGT	genome	1	684	49	10944	3	0.000274123	0.000274123	53.96306228	56.69333782
s28	kidney	Labelled in injury	MT_GCCTACACCCAGAAGATTTCATGACCAATGAACACTCTGACCA	genome	1	686	49	5488	4	0.000728863	0.000728863	54.12084902	56.85910781
s28	kidney	Labelled in injury	Mus musculus (house mouse) mmu-miR-126b-5p	miRNA	1	679	49	4074	4	0.000981836	0.000981836	53.56859545	56.27891283
s28	kidney	Labelled in injury	NA_ACCGGGGGAACTGAAACATCTA	unmapped	1	673	49	2019	1	0.000495295	0.000495295	53.09523526	55.78160285
s28	kidney	Labelled in injury	13_ATCACATTGCCAGGGATTACCATT	genome	1	667	48	4669	8	0.001713429	0.001713429	52.62187506	55.28429287
s28	kidney	Labelled in injury	15_TCAGTGCATCACAGAACTTTGTTT	genome	1	662	48	5958	37	0.006210138	0.006210138	52.22740823	54.86986789
s28	kidney	Labelled in injury	16_TGAAATGATGGCAAATCATCTTTCGGGACTGACCTGAAATGAAGAGAATACTCTTGCTGATCA	genome	1	665	48	11305	5	0.000442282	0.000442282	52.46408833	55.11852288
s28	kidney	Labelled in injury	19_TACGGGGATGATATGAAAACTGAACTCTCTCTTTCTGATGGTTTAGTGGAGAAAACAAAAATTCTCTGAGTA	genome	1	663	48	14586	12	0.000822707	0.000822707	52.3063016	54.95275289
s28	kidney	Labelled in injury	3_AGCAGCACGTAAATATTGGCG	genome	1	660	48	2640	0	0	0	52.0696215	54.70409789
s28	kidney	Labelled in injury	3_TAATTTGTGGTAGTGGGGGACTGCGTTCGCGCTCTCCCCTG	genome	1	667	48	8671	1	0.000115327	0.000115327	52.62187506	55.28429287
s28	kidney	Labelled in injury	9_AGTACTGTGTTGGCTAGTTCCTTCCTTGGATGTCTGAGCGAA	genome	1	659	48	9885	5	0.000505817	0.000505817	51.99072814	54.6212129
s28	kidney	Labelled in injury	9_TGAGGTAGTAGTTTGTACAGTAT	genome	2	666	48	5994	10	0.001668335	0.000834168	52.5429817	55.20140788
s28	kidney	Labelled in injury	MT_GAATTGATCAGGACATAGGGTTTGATAGT	genome	1	672	48	6048	4	0.000661376	0.000661376	53.01634189	55.69871786
s28	kidney	Labelled in injury	MT_GACAGCTAAGACCCAAACTGGGAA	genome	1	659	48	1318	0	0	0	51.99072814	54.6212129
s28	kidney	Labelled in injury	MU069435.1_TCGCTGCGATCTATTGAAAGTCAGCCCTCGANACAAGGGTTTGT	genome	1	662	48	7944	6	0.000755287	0.000755287	52.22740823	54.86986789
s28	kidney	Labelled in injury	Mus musculus (house mouse) mmu-miR-146b-5p	miRNA	1	672	48	4032	2	0.000496032	0.000496032	53.01634189	55.69871786
s28	kidney	Labelled in injury	Mus musculus (house mouse) mmu-miR-374b-5p	miRNA	2	661	48	3966	7	0.001765003	0.000882501	52.14851487	54.78698289
s28	kidney	Labelled in injury	NA_ACCCCGTCCGTGCCTCCA	unmapped	1	663	48	1989	2	0.00100553	0.00100553	52.3063016	54.95275289
s28	kidney	Labelled in injury	NA_CGCGACCTCAGATCAGACGTGGCGACCCGCTGAATTTAAG	unmapped	1	672	48	4704	1	0.000212585	0.000212585	53.01634189	55.69871786
s28	kidney	Labelled in injury	10_ATTCTGTGATGACTTTACCAAATGACTTTCGTTCTTCTGAGTTTGCTGAAGCCACACTCAGGTGCTGAGAGG	genome	1	656	47	15744	10	0.000635163	0.000635163	51.75404804	54.37255791
s28	kidney	Labelled in injury	10_TTGCATGATGACTTGAATTGTCGGATACCCCTTCACCCCGTTCATGGGTGAGAAACAGCTAGTCTGAC	genome	1	654	47	12426	15	0.001207146	0.001207146	51.59626131	54.20678791
s28	kidney	Labelled in injury	18_TGAGATGAAGCACNGTAGCTCT	genome	1	654	47	3270	6	0.001834862	0.001834862	51.59626131	54.20678791
s28	kidney	Labelled in injury	19_TCGAGCCCCAGTGGAACCACCA	genome	1	651	47	1302	0	0	0	51.35958121	53.95813292
s28	kidney	Labelled in injury	8_CTGACTTGATGAAAGTACTTTTGAACCCTTTTCCATCTGATG	genome	1	649	47	10384	2	0.000192604	0.000192604	51.20179448	53.79236293
s28	kidney	Labelled in injury	8_CTGGAGGATGAAGTAAGGAGTGATCCATCGGCTAAGTGTTTTCCCACTGTGCTGACACTCACATTGCTGACAG	genome	1	646	47	12274	1	8.14730324262669e-05	8.14730324262669e-05	50.96511438	53.54370794
s28	kidney	Labelled in injury	MT_AAAGGTTTGGTCCTGGCCTTATAATTAATTAGA	genome	1	653	47	7836	5	0.000638081	0.000638081	51.51736794	54.12390292
s28	kidney	Labelled in injury	MT_GAATTGATCAGGACATAGGGTTTGAAAAA	genome	1	653	47	4571	0	0	0	51.51736794	54.12390292
s28	kidney	Labelled in injury	Mus musculus (house mouse) mmu-miR-106a-5p	miRNA	1	654	47	3270	1	0.00030581	0.00030581	51.59626131	54.20678791
s28	kidney	Labelled in injury	Mus musculus (house mouse) mmu-miR-155-5p	miRNA	2	646	47	6238	3	0.000480923	0.000232198	50.96511438	53.54370794
s28	kidney	Labelled in injury	NA_CGACTCTTAGCGGTGGATCACTCGGCTCGTGCGTCGATGAAGAACGCAGCTAGCTGCGAGAATTAATGTGAATTGCAGGA	unmapped	1	648	47	11664	4	0.000342936	0.000342936	51.12290111	53.70947793
s28	kidney	Labelled in injury	NA_GAAATTTCGGTTGGGACAA	unmapped	1	650	47	3250	2	0.000615385	0.000615385	51.28068784	53.87524793
s28	kidney	Labelled in injury	NA_GACTCTTAGCGGTGGATCACTCGGCTCGTGCGTCGATGAAGA	unmapped	1	648	47	6480	12	0.001851852	0.001851852	51.12290111	53.70947793
s28	kidney	Labelled in injury	12_TCTTAGATCGATGTGGTGCTCCGGAGTTCTCTTCGGGCCAGGGCCTAAGCCGCGCC	genome	1	642	46	8988	14	0.001557632	0.001557632	50.64954092	53.21216795
s28	kidney	Labelled in injury	14_AAAAGCTGGGTTGAGAGGGCGAAT	genome	1	638	46	2552	2	0.000783699	0.000783699	50.33396745	52.88062797
s28	kidney	Labelled in injury	2_AGGTCCCTGGTAGCTC	genome	1	642	46	2568	3	0.001168224	0.001168224	50.64954092	53.21216795
s28	kidney	Labelled in injury	4_GTAAACATCCTTGACTGGAAGC	genome	1	638	46	3190	0	0	0	50.33396745	52.88062797
s28	kidney	Labelled in injury	9_TGAGGTAGTAGTTTGTACAGTTTA	genome	2	638	46	6380	0	0	0	50.33396745	52.88062797
s28	kidney	Labelled in injury	MT_AAAGGTTTGGTCCTGGCCTTATAATTAATTAG	genome	1	638	46	7656	2	0.000261233	0.000261233	50.33396745	52.88062797
s28	kidney	Labelled in injury	MU069435.1_CAGCTCCCTCGCTGCGATCTATTGAAAGTCAGCCCTCGACACAAGGGTTTGT	genome	1	641	46	8333	3	0.000360014	0.000360014	50.57064755	53.12928296
s28	kidney	Labelled in injury	Mus musculus (house mouse) mmu-miR-203b-3p	miRNA	1	643	46	3215	2	0.000622084	0.000622084	50.72843428	53.29505295
s28	kidney	Labelled in injury	NA_TAATGGTTCGTTTGTAAAAAAAAAAAAAAAAAA	unmapped	1	634	46	5072	2	0.000394322	0.000394322	50.01839399	52.54908798
s28	kidney	Labelled in injury	1_ATGTAAACATCCTCGACTGGAAGCT	genome	1	618	45	3708	0	0	0	48.75610013	51.22292803
s28	kidney	Labelled in injury	15_TGTAAACATCCCCGACTGGAAGCTA	genome	1	626	45	3130	26	0.008306709	0.008306709	49.38724706	51.886008
s28	kidney	Labelled in injury	2_TTTTTTCGGCGGTAGAAGAA	genome	1	626	45	4382	0	0	0	49.38724706	51.886008
s28	kidney	Labelled in injury	MU069435.1_GATCTATTGAAAGTCAGCCCTCGACACAAGGGTTTGT	genome	1	625	45	6250	4	0.00064	0.00064	49.3083537	51.80312301
s28	kidney	Labelled in injury	Mus musculus (house mouse) mmu-miR-10a-3p	miRNA	1	622	45	3732	1	0.000267953	0.000267953	49.0716736	51.55446802
s28	kidney	Labelled in injury	Mus musculus RIKEN cDNA 1500012K07 gene, transcript variant 1 (1500012K07Rik)	lncRNA	1	622	45	4976	4	0.000803859	0.000803859	49.0716736	51.55446802
s28	kidney	Labelled in injury	NA_CCTCCCGGGGCTACGCCTGTCTGAGCGTCGCT	unmapped	1	623	45	4361	2	0.00045861	0.00045861	49.15056696	51.63735301
s28	kidney	Labelled in injury	NA_CGACTCTTAGCGGTGGATCACTCGGCTCGTGCGTCGATGAAGAACGCAG	unmapped	1	628	45	6280	1	0.000159236	0.000159236	49.54503379	52.051778
s28	kidney	Labelled in injury	NA_TACGCCTGTCTGAGCGTCGCT	unmapped	1	618	45	3708	5	0.001348436	0.001348436	48.75610013	51.22292803
s28	kidney	Labelled in injury	X_AATGGCGCCACTAGGGTTGT	genome	1	621	45	3105	2	0.000644122	0.000644122	48.99278023	51.47158302
s28	kidney	Labelled in injury	>ENSMUST00000173731.8|ENSMUSG00000019432.16|OTTMUSG00000037268.2|OTTMUST00000096125.1|Ddx39b-203|Ddx39b|2848|UTR5:1-1370|CDS:1371-2657|UTR3:2658-2848|	pctranscripts	1	613	44	13486	8	0.000593208	0.000593208	48.3616333	50.80850304
s28	kidney	Labelled in injury	1_TGCTATGATGAAGGCTATGTTGGTAGGGACAACTGAGCTTGTTGATGAATACCAACGATTCNGATG	genome	1	615	44	11685	2	0.00017116	0.00017116	48.51942004	50.97427304
s28	kidney	Labelled in injury	17_TGAGAGTGATGATTTCACAGACTAGAGTCTCTGACG	genome	1	611	44	6110	8	0.001309329	0.001309329	48.20384657	50.64273305
s28	kidney	Labelled in injury	19_TGACCTATGAATTGACAGCCATT	genome	1	608	44	4256	34	0.007988722	0.007988722	47.96716647	50.39407806
s28	kidney	Labelled in injury	2_TGAAATGATGATTCTGTTTATCCATTCGCTGAGT	genome	1	608	44	8512	6	0.000704887	0.000704887	47.96716647	50.39407806
s28	kidney	Labelled in injury	9_ATCGCTGCGATCTATTGAAAGTCAGCCCTCGACACAAGGGTTTGT	genome	1	606	44	7272	3	0.000412541	0.000412541	47.80937974	50.22830807
s28	kidney	Labelled in injury	Mus musculus (house mouse) mmu-let-7b-3p	miRNA	1	617	44	4319	1	0.000231535	0.000231535	48.67720677	51.14004303
s28	kidney	Labelled in injury	NA_CGCGACCTCAGATCAG	unmapped	1	608	44	1216	2	0.001644737	0.001644737	47.96716647	50.39407806
s28	kidney	Labelled in injury	>ENSMUST00000184620.8|ENSMUSG00000042508.17|OTTMUSG00000036456.9|OTTMUST00000117765.1|Dmtf1-213|Dmtf1|3843|UTR5:1-259|CDS:260-1006|UTR3:1007-3843|	pctranscripts	1	593	43	2965	2	0.000674536	0.000674536	46.78376599	49.15080311
s28	kidney	Labelled in injury	10_GAGTTATGATGTGTAAATCCTATTCCATTGCTGAAATGCAGTGTGGAACATAATGAACTGAAC	genome	1	600	43	11400	7	0.000614035	0.000614035	47.33601955	49.73099809
s28	kidney	Labelled in injury	10_TCAAGTAATCCAGGATAGGCTT	genome	1	594	43	3564	1	0.000280584	0.000280584	46.86265935	49.23368811
s28	kidney	Labelled in injury	11_AGCTCGGTCTGAGGCCCCTCAGTTT	genome	1	594	43	4158	1	0.0002405	0.0002405	46.86265935	49.23368811
s28	kidney	Labelled in injury	11_TCACGTCGGGGTCACCA	genome	1	590	43	1770	5	0.002824859	0.002824859	46.54708589	48.90214812
s28	kidney	Labelled in injury	13_CGCGGGAGACCGGGGTTCGATTCCCCGACGGGGAGCCA	genome	1	599	43	2396	3	0.001252087	0.001252087	47.25712618	49.64811309
s28	kidney	Labelled in injury	15_GAATTGATCAGGACATAGGACA	genome	1	595	43	2380	0	0	0	46.94155272	49.3165731
s28	kidney	Labelled in injury	17_TCTTAGATCGATGTGGTGCTCCGGAGTTCTCTTCGGGCCAGGGCCTAAGCCGCGCCAGGCGAGGGACGGACATTC	genome	1	591	43	9456	4	0.000423012	0.000423012	46.62597925	48.98503311
s28	kidney	Labelled in injury	18_GATTCCTGGAAATACTGTTCT	genome	1	590	43	4720	5	0.001059322	0.001059322	46.54708589	48.90214812
s28	kidney	Labelled in injury	18_TGAGATGAAGCACTGTANCTCT	genome	1	601	43	3606	1	0.000277316	0.000277316	47.41491291	49.81388308
s28	kidney	Labelled in injury	19_GTAACAGCAACTCCATGTGGAA	genome	1	602	43	2408	0	0	0	47.49380628	49.89676808
s28	kidney	Labelled in injury	2_TGCCGTGATCGTATAGTGGTTAGTACTCTGCGTTG	genome	1	599	43	7787	0	0	0	47.25712618	49.64811309
s28	kidney	Labelled in injury	8_GCTGGAGGATGAAGTAAGGAGTGATCCATCGGCTAAGTGTTTTCCCACTGTGCTGACACTCACATTGCTGACAGTG	genome	1	595	43	11900	23	0.001932773	0.001932773	46.94155272	49.3165731
s28	kidney	Labelled in injury	MT_TAAATCCTTCCCGTACTACCA	genome	1	590	43	3540	0	0	0	46.54708589	48.90214812
s28	kidney	Labelled in injury	MU069435.1_AGGAGCCTCGGTTGGCCCCGGATAGCCGGGTCCCCGTC	genome	1	596	43	3576	1	0.000279642	0.000279642	47.02044608	49.3994581
s28	kidney	Labelled in injury	Mus musculus (house mouse) mmu-miR-149-5p	miRNA	2	591	43	4728	3	0.000634518	0.000317259	46.62597925	48.98503311
s28	kidney	Labelled in injury	Mus musculus (house mouse) mmu-miR-450a-5p	miRNA	2	595	43	6327	2	0.000316106	0.000160428	46.94155272	49.3165731
s28	kidney	Labelled in injury	NA_ACTGGACTTGGAGTCAGAAGGCAA	unmapped	1	593	43	2372	0	0	0	46.78376599	49.15080311
s28	kidney	Labelled in injury	NA_GAAATTTCGGTTGGGAAAAAAAA	unmapped	1	602	43	3010	0	0	0	47.49380628	49.89676808
s28	kidney	Labelled in injury	NA_GACTCTTAGCGGTGGATCACTCGGCTCGTGCGTCGATGAAGAACGCAGCTAGCTGCGAGAATTAATGTGA	unmapped	1	603	43	9648	1	0.000103648	0.000103648	47.57269964	49.97965308
s28	kidney	Labelled in injury	>ENSMUST00000218022.2|ENSMUSG00000020608.8|OTTMUSG00000065715.1|OTTMUST00000159939.1|Smc6-205|Smc6|5272|UTR5:1-189|CDS:190-465|UTR3:466-5272|	pctranscripts	1	585	42	2340	0	0	0	46.15261906	48.48772313
s28	kidney	Labelled in injury	1_GGCAATGATGATTTTTCTTATTTGTTCACCTGACAATATATGAAGGTGTTCAGTCACTACCTCATCTGATG	genome	1	584	42	15768	4	0.000253678	0.000253678	46.07372569	48.40483814
s28	kidney	Labelled in injury	10_GTACATGATGAAAACAGTCTCCCTCTTCTGAATCTCGCTGAGGAAACTGCACGTCACCCTCNTGAAA	genome	1	577	42	9232	3	0.000324957	0.000324957	45.52147213	47.82464316
s28	kidney	Labelled in injury	16_TGGAGAGAAAGGCAGTTCCTGAT	genome	1	583	42	2915	7	0.002401372	0.002401372	45.99483233	48.32195314
s28	kidney	Labelled in injury	17_ATCGATGTGGTGCTCCGGAGTTCTCTTCGGGCCAGGGCCTAAGCCGC	genome	1	584	42	6424	10	0.001556663	0.001556663	46.07372569	48.40483814
s28	kidney	Labelled in injury	18_ATGAGATGAAGCACTGTAGCTC	genome	1	582	42	2910	3	0.001030928	0.001030928	45.91593896	48.23906814
s28	kidney	Labelled in injury	18_TGAGATGAAGCNCTGTAGCTCT	genome	1	588	42	3528	3	0.00085034	0.00085034	46.38929916	48.73637812
s28	kidney	Labelled in injury	19_CTGACCTATGAATTGACAGCCAAA	genome	1	586	42	2930	1	0.000341297	0.000341297	46.23151242	48.57060813
s28	kidney	Labelled in injury	2_ATACCCTGTAGAACCGAATTTGT	genome	1	588	42	4116	0	0	0	46.38929916	48.73637812
s28	kidney	Labelled in injury	2_TGCAATGATGTCAATCTTTGACTGAAGTGACCTTGAAGTGCAATTACTGAGCTTTTTAACCCTGAGCA	genome	1	582	42	12804	3	0.000234302	0.000234302	45.91593896	48.23906814
s28	kidney	Labelled in injury	2_TTGCAATGATGTCAATCTTTGACTGAAGTGACCTTGAAGTGCAATTACTGAGCTTTTTAACCCTGAGCAAT	genome	1	582	42	13968	12	0.000859107	0.000859107	45.91593896	48.23906814
s28	kidney	Labelled in injury	8_AGCATTGGTGGTTCAGTGGTAGAATTCTCGCC	genome	1	588	42	5880	3	0.000510204	0.000510204	46.38929916	48.73637812
s28	kidney	Labelled in injury	MT_GAATTGATCAGGACATAGGGTT	genome	1	583	42	3498	15	0.004288165	0.004288165	45.99483233	48.32195314
s28	kidney	Labelled in injury	Mus musculus (mouse) nuclear encoded rRNA 5S 120 (ENSMUSG00000118867.1, ENSMUSG00000119767.1, ENSMUSG00000119904.1)	rRNA	1	584	42	5840	0	0	0	46.07372569	48.40483814
s28	kidney	Labelled in injury	NA_AGGGAAACCGAGTCTTAACTGGG	unmapped	1	583	42	2332	0	0	0	45.99483233	48.32195314
s28	kidney	Labelled in injury	18_TGCCAATGATGACATGACCACTGCGCAATCTGAGT	genome	1	573	41	4584	0	0	0	45.20589867	47.49310317
s28	kidney	Labelled in injury	4_CTCGGTGATGAGAACTTTGTCCAGTTCTGCTGCTGATCTCTTAAGTGAGGATGAAGTTATCTGAGG	genome	1	572	41	12584	5	0.00039733	0.00039733	45.1270053	47.41021818
s28	kidney	Labelled in injury	5_TGCCAATGATGACACCACACTAACTGAGCAGTTAGTAGTTGGTCCTTTGATTGCATGTGATGTAATCATTGTTTCAAGACGGGACTGAAG	genome	1	569	41	15363	8	0.000520732	0.000520732	44.8903252	47.16156319
s28	kidney	Labelled in injury	7_CGTCTGTGATGTTCTGCTATTACCTACATTGTTTGAGCCTCATGAAAACCCCACTGGCTGAGA	genome	1	563	41	11260	2	0.00017762	0.00017762	44.41696501	46.6642532
s28	kidney	Labelled in injury	Mus musculus (house mouse) mmu-miR-342-3p	miRNA	2	566	41	2264	2	0.000883392	0.000441696	44.65364511	46.91290819
s28	kidney	Labelled in injury	Mus musculus (house mouse) mmu-miR-497a-5p	miRNA	2	562	41	3372	2	0.00059312	0.00029656	44.33807164	46.58136821
s28	kidney	Labelled in injury	Mus musculus (house mouse) tRNA Ser	tRNA	2	575	41	3450	2	0.00057971	0.000289855	45.3636854	47.65887317
s28	kidney	Labelled in injury	Mus musculus RIKEN cDNA 3110039M20 gene (3110039M20Rik)	lncRNA	1	575	41	1725	1	0.00057971	0.00057971	45.3636854	47.65887317
s28	kidney	Labelled in injury	Mus musculus tRNA-Asp (GTC) (tRNA-Asp-GTC-1-1, tRNA-Asp-GTC-2-1)	tRNA	2	562	41	2810	0	0	0	44.33807164	46.58136821
s28	kidney	Labelled in injury	NA_CGATACGACTCTTAGCGGTGGATCACTCGGCTCGTGCGTCGATGAAGAACGCAGCTAGCTGCGAGAATTAATGTGAATTGCAGGACA	unmapped	1	572	41	10868	4	0.000368053	0.000368053	45.1270053	47.41021818
s28	kidney	Labelled in injury	NA_GACTCTTAGCGGTGGATCACTCGGCTCGTGCGTCGATGAAGAACGCAGCTAGCTGCGAGAATTAATGTGAATTGCAGGACAC	unmapped	1	566	41	10188	4	0.000392619	0.000392619	44.65364511	46.91290819
s28	kidney	Labelled in injury	1_AGCCCATGATGGTATGAGAGTAGTGGACAGAAGGGATTTCTGAAAAACACTTTTCTGAGGCTT	genome	1	548	40	9316	14	0.001502791	0.001502791	43.23356452	45.42097825
s28	kidney	Labelled in injury	11_AGTCAATGATGGTCATGCCCAAGATGTCTGAACCTGTCTGAAGCATCTTTTTGATGTAGTCTATGTGGTTCTGAGACT	genome	1	549	40	14823	16	0.001079404	0.001079404	43.31245789	45.50386325
s28	kidney	Labelled in injury	12_CAACTGTGATGAAAGATTTGGTCTATACAGTAATATATTTATTACTACATGAGGACAACAGTCCCTCTAAACTGATG	genome	1	548	40	13152	4	0.000304136	0.000304136	43.23356452	45.42097825
s28	kidney	Labelled in injury	13_ATCACATTGCCAGGGATTACCACA	genome	1	550	40	2750	1	0.000363636	0.000363636	43.39135125	45.58674825
s28	kidney	Labelled in injury	18_TGAGATGAAGCACTGTAGCTCTG	genome	1	548	40	3288	22	0.006690998	0.006690998	43.23356452	45.42097825
s28	kidney	Labelled in injury	2_TGCAATGATGTCAATCTTTGACTGAAGTGACCTTGAAGTGCAATTACTGAGCTTTTTAACCCTGAGCAA	genome	1	556	40	12232	4	0.000327011	0.000327011	43.86471145	46.08405823
s28	kidney	Labelled in injury	2_TTGCAATGATGACTTATATATCTGTCAATCCCCTGAGAGATCACTGACGACTCCATGTGTCTGAGCAA	genome	1	551	40	11020	7	0.000635209	0.000635209	43.47024462	45.66963324
s28	kidney	Labelled in injury	Mus musculus predicted gene, 52877 (Gm52877)	lncRNA	1	550	40	3300	13	0.003939394	0.003939394	43.39135125	45.58674825
s28	kidney	Labelled in injury	Mus musculus tRNA-Lys (CTT) (tRNA-Lys-CTT-2-1, tRNA-Lys-CTT-2-2)	tRNA	1	555	40	1110	0	0	0	43.78581808	46.00117323
s28	kidney	Labelled in injury	X_TGAGGTAGTAGATTGTATAGTAT	genome	1	560	40	5040	0	0	0	44.18028491	46.41559821
s28	kidney	Labelled in injury	>ENSMUST00000172532.8|ENSMUSG00000042942.19|OTTMUSG00000037156.7|OTTMUST00000095715.2|Greb1l-202|Greb1l|2974|CDS:1-2974|	pctranscripts	2	547	39	1094	3	0.00274223	0.001371115	43.15467115	45.33809326
s28	kidney	Labelled in injury	1_TGTAATGATGTTGATCAAATGTCTGAGCTGAAAATAACTTGTAGACAATTTTTAACACTGAAG	genome	1	545	39	11445	8	0.000698995	0.000698995	42.99688442	45.17232326
s28	kidney	Labelled in injury	11_TAACAGTCTACAGCCATGGTCG	genome	1	543	39	2715	0	0	0	42.83909769	45.00655327
s28	kidney	Labelled in injury	12_AATTTGTGGTAGTGGGGGACTGCGTTCGCGCTCTCCCCTG	genome	1	543	39	6516	5	0.000767342	0.000767342	42.83909769	45.00655327
s28	kidney	Labelled in injury	13_CCGGGGTTCGATTCCCCGACGGGGAGCCA	genome	1	535	39	2140	0	0	0	42.20795076	44.34347329
s28	kidney	Labelled in injury	14_AAAAGCTGGGTTGAGAGGGCGAA	genome	1	544	39	1632	5	0.003063725	0.003063725	42.91799106	45.08943826
s28	kidney	Labelled in injury	19_TACGGGGATGATATGAAAACTGAACTCTCTCTTTCTGATGGTTTAGTGGAGAAAACAAAAATTCTCTGAGTAG	genome	1	544	39	11968	16	0.001336898	0.001336898	42.91799106	45.08943826
s28	kidney	Labelled in injury	2_CTACAATGATGGTAATATTTTTCGTCAACAGAGTTCACCTAGTGAGTGTTGACACCTTGGGTCTGAGTG	genome	1	544	39	12512	9	0.000719309	0.000719309	42.91799106	45.08943826
s28	kidney	Labelled in injury	MT_GAATCTGACAACAGGAAATAAACCTCCTTATTCACCA	genome	1	538	39	4304	5	0.00116171	0.00116171	42.44463086	44.59212828
s28	kidney	Labelled in injury	MT_GAATTGATCAGGACATAGGA	genome	1	544	39	2176	0	0	0	42.91799106	45.08943826
s28	kidney	Labelled in injury	NA_ACATTGATCATCGACACTTCGAACGCACTTGCGGCCCCGGGTTCCTCCCGGGGCTACGCCTGTCTGAGCGTCGCT	unmapped	1	537	39	9129	9	0.000985869	0.000985869	42.36573749	44.50924329
s28	kidney	Labelled in injury	NA_ACTCTTAGCGGTGGATCACTCGGCTCGTGCG	unmapped	1	541	39	4328	6	0.001386322	0.001386322	42.68131096	44.84078327
s28	kidney	Labelled in injury	NA_CGCACGGGGTCGGCGGCGATGTCGG	unmapped	1	539	39	1617	0	0	0	42.52352423	44.67501328
s28	kidney	Labelled in injury	NA_GAAATTTCGGTTGGGAAAAAA	unmapped	1	538	39	2690	0	0	0	42.44463086	44.59212828
s28	kidney	Labelled in injury	NA_GACTCTTAGCGGTGGATCACTCGG	unmapped	1	537	39	3222	1	0.000310366	0.000310366	42.36573749	44.50924329
s28	kidney	Labelled in injury	1_CACAAGTGATGAGTGACAAAGGGACTTAATACTGAACCATGGGGTTGAAATGAAATATGCTGATG	genome	1	522	38	7830	4	0.000510856	0.000510856	41.18233701	43.26596834
s28	kidney	Labelled in injury	10_ACGCGGGAGACCGGGGTTCGATTCCCCGACGGGGAGCCA	genome	1	533	38	2132	0	0	0	42.05016403	44.1777033
s28	kidney	Labelled in injury	11_TCGAATCCCACTTCTGACACCA	genome	1	522	38	2610	5	0.001915709	0.001915709	41.18233701	43.26596834
s28	kidney	Labelled in injury	13_AGCATTGGTGGTTCAGTGGTAGAATTCTCGCCT	genome	1	524	38	5764	4	0.000693963	0.000693963	41.34012374	43.43173833
s28	kidney	Labelled in injury	15_TGAAATTTCGGTTGGGAAA	genome	1	524	38	3144	8	0.002544529	0.002544529	41.34012374	43.43173833
s28	kidney	Labelled in injury	17_TCTTAGATCGATGTGGTGCTCCGGAGTTCTCTTCGGGCCAGGGCCTAAGCCGCGCCAGG	genome	1	534	38	7476	27	0.003611557	0.003611557	42.1290574	44.2605883
s28	kidney	Labelled in injury	18_TNAGATGAAGCACTGTAGCTCT	genome	1	529	38	3174	7	0.002205419	0.002205419	41.73459057	43.84616331
s28	kidney	Labelled in injury	19_CTTAATGATGAACAATGTAAATGACAAGCATATGGCTGAGTTGCAATGATGTC	genome	1	527	38	7905	13	0.001644529	0.001644529	41.57680384	43.68039332
s28	kidney	Labelled in injury	8_TCACATTGCCAGGGATTTCCA	genome	1	524	38	3144	0	0	0	41.34012374	43.43173833
s28	kidney	Labelled in injury	9_AACCCGTAGATCCGAACTTGTGA	genome	1	525	38	2625	1	0.000380952	0.000380952	41.4190171	43.51462333
s28	kidney	Labelled in injury	Mus musculus (house mouse) mmu-miR-221-5p	miRNA	1	526	38	4734	1	0.000211238	0.000211238	41.49791047	43.59750832
s28	kidney	Labelled in injury	Mus musculus (house mouse) mmu-miR-574-3p	miRNA	1	526	38	1052	1	0.00095057	0.00095057	41.49791047	43.59750832
s28	kidney	Labelled in injury	NA_CGCGACCTCAGATCAGACGTGGCGACCCGCTGAAT	unmapped	1	530	38	2650	0	0	0	41.81348393	43.92904831
s28	kidney	Labelled in injury	NA_TTCCTCCCGGGGCTACGCCTGTCTGAGCGTCGCT	unmapped	1	527	38	4743	16	0.003373392	0.003373392	41.57680384	43.68039332
s28	kidney	Labelled in injury	>ENSMUST00000205845.2|ENSMUSG00000039257.12|OTTMUSG00000049457.3|-|Vstm2b-203|Vstm2b|1455|UTR5:1-90|CDS:91-948|UTR3:949-1455|	pctranscripts	1	509	37	1527	0	0	0	40.15672325	42.18846338
s28	kidney	Labelled in injury	1_TGTAAACATCCTCGACTGGAAGCTA	genome	1	518	37	3108	5	0.001608752	0.001608752	40.86676354	42.93442835
s28	kidney	Labelled in injury	11_GACCTGTGATGTCTTCAAAGGAACCACTGATG	genome	1	515	37	4120	2	0.000485437	0.000485437	40.63008344	42.68577336
s28	kidney	Labelled in injury	14_TAGCAGCACGTAAATATTGGAA	genome	1	520	37	2600	5	0.001923077	0.001923077	41.02455027	43.10019834
s28	kidney	Labelled in injury	15_TCCTGCCGCGGTCGCCA	genome	1	515	37	1545	0	0	0	40.63008344	42.68577336
s28	kidney	Labelled in injury	3_CCAATGAACACTCTGACCA	genome	1	511	37	1533	8	0.005218526	0.005218526	40.31450998	42.35423337
s28	kidney	Labelled in injury	7_TCTACAGTGCACGTGTCTCCA	genome	1	507	37	3042	7	0.002301118	0.002301118	39.99893652	42.02269338
s28	kidney	Labelled in injury	8_TACCACAGGGTAGAACCACGGAA	genome	1	516	37	1032	4	0.003875969	0.003875969	40.70897681	42.76865835
s28	kidney	Labelled in injury	8_TGGAATGATGACATTCTCCGGAATCGCTGTACTGACTTGATGAAAGTACTTTTGAACCCTTNTCCATCTGATG	genome	1	516	37	12384	3	0.000242248	0.000242248	40.70897681	42.76865835
s28	kidney	Labelled in injury	9_ATTGAAAGTCAGCCCTCGACACAAGGGTTTGT	genome	1	520	37	4160	0	0	0	41.02455027	43.10019834
s28	kidney	Labelled in injury	Mus musculus (house mouse) mmu-miR-326-3p	miRNA	1	511	37	3066	1	0.000326158	0.000326158	40.31450998	42.35423337
s28	kidney	Labelled in injury	NA_ATTGATCATCGACACTTCGAACGCACTTGCGGCCCCGGGTTCCTCCCGGGGCTACGCCTGTCTGAGCGTCGCT	unmapped	1	516	37	8772	0	0	0	40.70897681	42.76865835
s28	kidney	Labelled in injury	NA_CGACTCTTAGCGGTGGATCACTCGGCTCGT	unmapped	1	514	37	4112	1	0.000243191	0.000243191	40.55119008	42.60288836
s28	kidney	Labelled in injury	NA_CGATACGACTCTTAGCGGTGGATCACTCGGCTCGTGCG	unmapped	1	508	37	4572	2	0.000437445	0.000437445	40.07782988	42.10557838
s28	kidney	Labelled in injury	NA_GACCGGGGTTCGATTCCCCGACGGGGAGCCA	unmapped	1	507	37	2028	1	0.000493097	0.000493097	39.99893652	42.02269338
s28	kidney	Labelled in injury	>ENSMUST00000029433.9|ENSMUSG00000027843.14|OTTMUSG00000022455.4|OTTMUST00000053696.2|Ptpn22-201|Ptpn22|2743|UTR5:1-127|CDS:128-2536|UTR3:2537-2743|	pctranscripts	1	502	36	1506	2	0.001328021	0.001328021	39.60446969	41.6082684
s28	kidney	Labelled in injury	1_TGTAAACATCCTCGACTGGAGGCT	genome	1	504	36	3024	5	0.001653439	0.001653439	39.76225642	41.77403839
s28	kidney	Labelled in injury	10_TTCATGGGTGAGAAACAGCTAGTCTGACA	genome	1	499	36	3493	2	0.000572574	0.000572574	39.36778959	41.35961341
s28	kidney	Labelled in injury	11_ACCCTGTAGATCCGAATTTGTGAA	genome	1	504	36	3528	0	0	0	39.76225642	41.77403839
s28	kidney	Labelled in injury	11_CCCTGTAGATCCGAATTTGTGA	genome	1	501	36	3507	0	0	0	39.52557632	41.5253834
s28	kidney	Labelled in injury	14_CTGCTGTGCTGAGTTTGTTCAATCCAACCCTGAGC	genome	1	494	36	5434	1	0.000184026	0.000184026	38.97332276	40.94518842
s28	kidney	Labelled in injury	19_CTACGGGGATGATATGAAAACTGAACTCTCTCTTTCTGATGGTTTAGTGGAGAAAACAAAAATTCTCTGAGTAG	genome	1	495	36	10890	8	0.000734619	0.000734619	39.05221613	41.02807342
s28	kidney	Labelled in injury	6_TTTGGCAATGGTAGAACTCACACCGT	genome	1	502	36	3514	1	0.000284576	0.000284576	39.60446969	41.6082684
s28	kidney	Labelled in injury	8_GGAATGATGACATTCTCCGGAATCGCTGTACTGACTTGATGAAAGTACTTTTGAACCCTTTTCCATCTGATG	genome	1	503	36	12072	6	0.000497018	0.000497018	39.68336305	41.6911534
s28	kidney	Labelled in injury	9_TTCAAGTAATTCAGGATAGGTAT	genome	1	505	36	4040	21	0.00519802	0.00519802	39.84114979	41.85692339
s28	kidney	Labelled in injury	MT_GAATTGATCAGGACATAGGGTTTGATAAA	genome	1	505	36	4040	1	0.000247525	0.000247525	39.84114979	41.85692339
s28	kidney	Labelled in injury	MU069435.1_TCGCTGCGATCTATTGAAAGTCAGCCCTCGACACAAGGGTTTNT	genome	1	500	36	6000	13	0.002166667	0.002166667	39.44668296	41.44249841
s28	kidney	Labelled in injury	NA_GACTCTTAGCGGTGGATCACTCGGCTCGTGCGTCGATGAAGAACGCA	unmapped	1	495	36	4950	3	0.000606061	0.000606061	39.05221613	41.02807342
s28	kidney	Labelled in injury	NA_GCGGTGGAGCATGTGGTTTAAT	unmapped	1	496	36	3472	0	0	0	39.13110949	41.11095842
s28	kidney	Labelled in injury	1_TGTAAACATCCNCGACTGGAAGCT	genome	1	492	35	2460	1	0.000406504	0.000406504	38.81553603	40.77941843
s28	kidney	Labelled in injury	11_GAACAGGCGGACATTCG	genome	1	490	35	980	2	0.002040816	0.002040816	38.6577493	40.61364844
s28	kidney	Labelled in injury	15_TTGAAATTTCGGTTGGGACA	genome	1	483	35	3381	1	0.00029577	0.00029577	38.10549574	40.03345346
s28	kidney	Labelled in injury	17_TTGCTGTGATGACTGTCATTGGGTTTCGCATATTGCTGAGTTCCCATGATGCCTCTTCTCTTGGCTGTCTGAGCA	genome	1	483	35	14007	14	0.0009995	0.0009995	38.10549574	40.03345346
s28	kidney	Labelled in injury	2_GCCAGTGATGCTTAGGAATTTCTTCACCTGAATCAACTATGTGGTCACACTGTTGTCTGAGGCAA	genome	1	489	35	9780	6	0.000613497	0.000613497	38.57885593	40.53076344
s28	kidney	Labelled in injury	4_GCAGTCCACGGGCATATACACA	genome	1	491	35	1473	0	0	0	38.73664266	40.69653343
s28	kidney	Labelled in injury	5_GCATGTGATGTAATCATTGTTTCAAGACGGGACTGAAG	genome	1	489	35	5379	4	0.000743633	0.000743633	38.57885593	40.53076344
s28	kidney	Labelled in injury	9_AACCCGTAGATCCGAACTTGTGT	genome	1	485	35	2910	2	0.000687285	0.000687285	38.26328247	40.19922345
s28	kidney	Labelled in injury	9_CAACGGAATCCCAAAAGCAGCTGA	genome	1	491	35	982	0	0	0	38.73664266	40.69653343
s28	kidney	Labelled in injury	MU069435.1_TCTGGGTCGGGGTTTCGTACGTAGCAGAGCAGCTCC	genome	1	481	35	4329	0	0	0	37.947709	39.86768347
s28	kidney	Labelled in injury	Mus musculus tRNA-Glu (TTC) (tRNA-Glu-TTC-1 1 to 4, tRNA-Glu-TTC-3 1 to 4)	tRNA	2	491	35	3792	3	0.000791139	0.000339443	38.73664266	40.69653343
s28	kidney	Labelled in injury	NA_CGCGACCTCAGATCAGACGTGGCGACCCGCTGAATTTAAGCATATTAGTCAGCGGAGGAAAAGAAACTAACCAGGATTCCCTCAGTAACGGCG	unmapped	1	492	35	7872	1	0.000127033	0.000127033	38.81553603	40.77941843
s28	kidney	Labelled in injury	NA_GACTCTTAGCGGTGGATCACTCGGCTCGTGC	unmapped	1	490	35	3920	3	0.000765306	0.000765306	38.6577493	40.61364844
s28	kidney	Labelled in injury	NA_GGTAAAATGGCTGAGTAAGCATTAGACTGTACCACCA	unmapped	1	480	35	3840	0	0	0	37.86881564	39.78479847
s28	kidney	Labelled in injury	NA_TGAAATTTCGGTTGGGACA	unmapped	1	491	35	2946	0	0	0	38.73664266	40.69653343
s28	kidney	Labelled in injury	NA_TTTGCCGGATCAAGAGCTACC	unmapped	1	484	35	2420	1	0.000413223	0.000413223	38.1843891	40.11633846
s28	kidney	Labelled in injury	1_GACAACTGAGCTTGTTGATGAATACCAACGATTCTGATG	genome	1	466	34	5126	10	0.001950839	0.001950839	36.76430852	38.62440851
s28	kidney	Labelled in injury	1_TGTCAATGATGCATCTTATTGGAACTGAATTTAAGTGATCTAACCCATTCGTCACTACCACTGAGAC	genome	1	475	34	9975	1	0.000100251	0.000100251	37.47434881	39.37037348
s28	kidney	Labelled in injury	10_GTTCATGGGTGAGAAACAGCTAGTCTGACA	genome	1	476	34	3332	0	0	0	37.55324217	39.45325848
s28	kidney	Labelled in injury	10_TGAGGTAGTAGTTTGTGCTGTAT	genome	1	474	34	4740	16	0.003375527	0.003375527	37.39545544	39.28748849
s28	kidney	Labelled in injury	17_ATCGATGTGGTGCTCCGGAGTTCTCTTCGGGCCAGGGCCTAAGCCGCGCCAGGCG	genome	1	473	34	5203	4	0.000768787	0.000768787	37.31656208	39.20460349
s28	kidney	Labelled in injury	17_TTGCTGTGATGACTGTCATTGGGTTTCGCATATTGCTGAGTTCCCATGATGC	genome	1	466	34	9320	12	0.001287554	0.001287554	36.76430852	38.62440851
s28	kidney	Labelled in injury	18_TGCAGTGATGACTATCTTAGGACACCTTTGGATTTACCGTGAAAAGAAGTAACCTCTGAGCAG	genome	1	474	34	8058	7	0.000868702	0.000868702	37.39545544	39.28748849
s28	kidney	Labelled in injury	19_GTTCGGCTGATGATTGCTGTTGAGACTTGGAAATCTGATT	genome	1	471	34	7065	2	0.000283086	0.000283086	37.15877534	39.0388335
s28	kidney	Labelled in injury	19_TCGGCTGATGATTGCTGTTGAGACTTGGAAATCTGATT	genome	1	468	34	6552	4	0.000610501	0.000610501	36.92209525	38.79017851
s28	kidney	Labelled in injury	19_TTCGGCTGATGATTGCTGTTGAGACTTGGAAATCTGATT	genome	1	470	34	7050	4	0.000567376	0.000567376	37.07988198	38.9559485
s28	kidney	Labelled in injury	5_TTTTTTCGGCGGTAGAACCA	genome	1	474	34	3318	0	0	0	37.39545544	39.28748849
s28	kidney	Labelled in injury	6_AAACCATTCGTAGACGACCTGCTTC	genome	1	469	34	2814	3	0.001066098	0.001066098	37.00098861	38.8730635
s28	kidney	Labelled in injury	7_TCGACTCCCGGTGTGGGAACCA	genome	1	469	34	1876	0	0	0	37.00098861	38.8730635
s28	kidney	Labelled in injury	9_TCGCTGCGATCTATTGAAGGTCAGCCCTCGACACAAGGGTTTGT	genome	1	475	34	5700	4	0.000701754	0.000701754	37.47434881	39.37037348
s28	kidney	Labelled in injury	9_TCGCTGTGATGATGGATTCCAAAACCATTCGTAGTTTCCACCAGA	genome	1	477	34	6201	2	0.000322529	0.000322529	37.63213554	39.53614348
s28	kidney	Labelled in injury	MU069435.1_AGCTCCCTCGCTGCGATCTATTGAAAGTCAGCCCTCGACACAAGGGTTTGT	genome	1	473	34	6149	6	0.000975768	0.000975768	37.31656208	39.20460349
s28	kidney	Labelled in injury	Mus musculus predicted gene 12354 (Gm12354)	lncRNA	1	476	34	3332	0	0	0	37.55324217	39.45325848
s28	kidney	Labelled in injury	>ENSMUST00000183637.8|ENSMUSG00000027849.20|OTTMUSG00000028617.10|OTTMUST00000117374.2|Syt6-209|Syt6|578|UTR5:1-313|CDS:314-578|	pctranscripts	1	458	33	916	0	0	0	36.13316159	37.96132854
s28	kidney	Labelled in injury	1_ACCATGATGATAACATAGTTCAGCAGACTTAACTCTGATGAACAATCATGTCTTTCGCTCCTATCTGATG	genome	1	464	33	10208	5	0.000489812	0.000489812	36.60652178	38.45863852
s28	kidney	Labelled in injury	1_CTTGTTGATGAATACCAACGATTCTGATG	genome	1	460	33	4600	2	0.000434783	0.000434783	36.29094832	38.12709853
s28	kidney	Labelled in injury	11_GAGCAATGATGACCCCAACATGCCATCTGAGTGGCTTTGCTGAAATCCAGAGGCTGTTTCTGAGCTGT	genome	1	461	33	8298	3	0.000361533	0.000361533	36.36984169	38.20998353
s28	kidney	Labelled in injury	11_GCTGAGGATGATTTAAGTTATCCCTGTCTGAAATGACACTTTTGTGAAGAGTCATGGTTTACTGAGG	genome	1	464	33	10672	3	0.000281109	0.000281109	36.60652178	38.45863852
s28	kidney	Labelled in injury	12_GGTGGTGTCGATGGTAGAACA	genome	1	462	33	2310	1	0.0004329	0.0004329	36.44873505	38.29286853
s28	kidney	Labelled in injury	13_TATGTGTTCCTGGCTGGCTTGGA	genome	1	456	33	4104	1	0.000243665	0.000243665	35.97537486	37.79555855
s28	kidney	Labelled in injury	15_TGTAAACATCCCCGACTGGAAAA	genome	1	451	33	1804	0	0	0	35.58090803	37.38113356
s28	kidney	Labelled in injury	16_GCCCTCTTTCCGTGTGGATTTAAGAATTTTT	genome	1	460	33	6440	0	0	0	36.29094832	38.12709853
s28	kidney	Labelled in injury	18_CTGCAGTGATGACTATCTTAGGACACCTTTGGATTTACCGTGAAAAGAAGTAACCTCTGAGCA	genome	1	462	33	7854	1	0.000127324	0.000127324	36.44873505	38.29286853
s28	kidney	Labelled in injury	18_TGAGATGAAGCACTGTAGCTTA	genome	1	459	33	2754	0	0	0	36.21205495	38.04421354
s28	kidney	Labelled in injury	19_TTCCCTTTGTCATCCTATGCCTGT	genome	1	451	33	4961	12	0.002418867	0.002418867	35.58090803	37.38113356
s28	kidney	Labelled in injury	2_TCGTACCGTGAGTAATAATGCT	genome	1	464	33	3248	0	0	0	36.60652178	38.45863852
s28	kidney	Labelled in injury	6_ATGGCACTGGTAGAATTCACTG	genome	1	458	33	2748	4	0.001455604	0.001455604	36.13316159	37.96132854
s28	kidney	Labelled in injury	7_GCTTGTGATGAGACATCTCCCACTCATGTTCGAGTTGCTCGACTATGAGATGACTCTACATGCACTACCATCTGAGG	genome	1	456	33	10032	9	0.000897129	0.000897129	35.97537486	37.79555855
s28	kidney	Labelled in injury	MT_GAATTGATCAGGACATAGGGTTAAA	genome	1	464	33	2784	62	0.022270115	0.022270115	36.60652178	38.45863852
s28	kidney	Labelled in injury	MT_TTTTTCGGCGGTAGAAGAAA	genome	1	457	33	2742	3	0.001094092	0.001094092	36.05426822	37.87844354
s28	kidney	Labelled in injury	MT_TTTTTTTCGGCGGTAGAAGA	genome	1	461	33	3688	2	0.000542299	0.000542299	36.36984169	38.20998353
s28	kidney	Labelled in injury	MU069435.1_CTATTGAAAGTCAGCCCTCGACACAAGGGTTTGT	genome	1	463	33	4167	4	0.000959923	0.000959923	36.52762842	38.37575352
s28	kidney	Labelled in injury	Mus musculus (house mouse) mmu-miR-194-2-3p	miRNA	1	451	33	3157	2	0.000633513	0.000633513	35.58090803	37.38113356
s28	kidney	Labelled in injury	Mus musculus tRNA-Ser (AGA) (tRNA-Ser-AGA-1-1)	tRNA	1	454	33	1362	2	0.001468429	0.001468429	35.81758812	37.62978855
s28	kidney	Labelled in injury	NA_ACGCCTGTCTGAGCGTCGCT	unmapped	1	453	33	2265	3	0.001324503	0.001324503	35.73869476	37.54690356
s28	kidney	Labelled in injury	NA_ATCACGTCGGGGTCACCA	unmapped	1	463	33	1389	0	0	0	36.52762842	38.37575352
s28	kidney	Labelled in injury	NA_CACGGGGTCGGCGGCGATGTCGG	unmapped	1	460	33	1380	0	0	0	36.29094832	38.12709853
s28	kidney	Labelled in injury	NA_CGCGACCTCAGATCAGACGTG	unmapped	1	464	33	1392	0	0	0	36.60652178	38.45863852
s28	kidney	Labelled in injury	NA_GAATTGATCAGGACATAGGGTTTGAAAAAA	unmapped	1	464	33	3248	0	0	0	36.60652178	38.45863852
s28	kidney	Labelled in injury	NA_GAGTAGGGAACTGCCAGGCATC	unmapped	1	455	33	1365	0	0	0	35.89648149	37.71267355
s28	kidney	Labelled in injury	NA_TATTAATGGTTCGTTTGTAAAAAAAAA	unmapped	1	463	33	4630	3	0.000647948	0.000647948	36.52762842	38.37575352
s28	kidney	Labelled in injury	>ENSMUST00000206223.2|ENSMUSG00000039257.12|OTTMUSG00000049457.3|OTTMUST00000142612.2|Vstm2b-204|Vstm2b|599|UTR5:1-36|CDS:37-599|	pctranscripts	1	445	32	890	0	0	0	35.10754783	36.88382358
s28	kidney	Labelled in injury	1_AACATTCAACGCTGTCGGTGAGTT	genome	1	441	32	3087	4	0.001295756	0.001295756	34.79197437	36.55228359
s28	kidney	Labelled in injury	1_TCGCTGCGATCTATTGAAAGTCAGCCCTCGACACA	genome	1	444	32	3552	0	0	0	35.02865446	36.80093858
s28	kidney	Labelled in injury	1_TGTCAATGATGCATCTTATTGGAACTGAATTTAAGTGATCTAACCCATTCGTCACTACCACTGAGACAA	genome	1	450	32	9450	12	0.001269841	0.001269841	35.50201466	37.29824856
s28	kidney	Labelled in injury	10_TCACGCGGGAGACCGGGGTTCAATTCCCCGACGGGGAGCCA	genome	1	447	32	2235	2	0.000894855	0.000894855	35.26533456	37.04959357
s28	kidney	Labelled in injury	13_TCACATTGCCAGGGATTACCACTT	genome	1	438	32	3066	3	0.000978474	0.000978474	34.55529427	36.3036286
s28	kidney	Labelled in injury	15_GAATTGATCAGGACATAGGAA	genome	1	443	32	1772	0	0	0	34.9497611	36.71805359
s28	kidney	Labelled in injury	15_TATCAATGATGTCCTAAAAAATAAATGTCTGAACATATGACTGCTATAATGATTTCAGCATTTAACTGAGA	genome	1	442	32	10166	9	0.000885304	0.000885304	34.87086773	36.63516859
s28	kidney	Labelled in injury	16_TTCCGCTGATGACTTCTGTCAGTGCCACGTGTCTGGGCCACTGAGACCACATGATGGGATTGAGGACCTGAGGA	genome	1	440	32	7920	6	0.000757576	0.000757576	34.713081	36.4693986
s28	kidney	Labelled in injury	17_ATCGATGTGGTGCTCCGGAGTTCTCTTCGGGCCAGGGCCTAAGCCGCGC	genome	1	443	32	4873	7	0.001436487	0.001436487	34.9497611	36.71805359
s28	kidney	Labelled in injury	17_TCTTAGATCGATGTGGTGCTCCGGAGTTCTCTTCGGGCCAGGGCCTAAGCCGCGC	genome	1	448	32	6272	13	0.002072704	0.002072704	35.34422793	37.13247857
s28	kidney	Labelled in injury	2_TCGTACCGTGAGTAATAATGT	genome	1	445	32	3115	0	0	0	35.10754783	36.88382358
s28	kidney	Labelled in injury	2_TGGAAAGGATGAACGAACTTGGCCTGACCTTCAGAAATGGAGGCAATACAACTGATTTAATGAGCCTGATCCA	genome	1	448	32	7168	4	0.000558036	0.000558036	35.34422793	37.13247857
s28	kidney	Labelled in injury	3_TTGTGGTAGTGGGGGACTGCGTTCGCGCTCTCCCCTG	genome	1	449	32	4939	7	0.001417291	0.001417291	35.42312129	37.21536357
s28	kidney	Labelled in injury	4_AGCTCGCTCTGAAGGCCTGTTTCCTAGGCTACATACGAGGGACATGTTCCTT	genome	1	445	32	6675	3	0.000449438	0.000449438	35.10754783	36.88382358
s28	kidney	Labelled in injury	4_CAGTCCACGGGCATATACACTT	genome	1	442	32	2210	44	0.019909502	0.019909502	34.87086773	36.63516859
s28	kidney	Labelled in injury	4_GTAAACATCCTTGACTGGAAGCTGT	genome	1	446	32	3122	16	0.00512492	0.00512492	35.1864412	36.96670858
s28	kidney	Labelled in injury	4_TTCTTGTGATGAAAATACTGTCCAGTTCTGCTACTGAAGGAATGAGATGAACACTTTAGTGCTGAAGA	genome	1	445	32	9345	4	0.000428036	0.000428036	35.10754783	36.88382358
s28	kidney	Labelled in injury	5_CACGTCGGGGTCACCA	genome	1	450	32	900	0	0	0	35.50201466	37.29824856
s28	kidney	Labelled in injury	8_GCTGGAGGATGAAGTAAGGAGTGATCCATCGGCTAAGTGTTTTCCCACTGTGCTGACACTCACATTGCTGACAG	genome	1	446	32	8474	7	0.000826056	0.000826056	35.1864412	36.96670858
s28	kidney	Labelled in injury	9_AATGCTGTGTTGGCTAGTTCCTTCCTTGGATGTCTGAGCGA	genome	1	447	32	6705	8	0.001193139	0.001193139	35.26533456	37.04959357
s28	kidney	Labelled in injury	9_GTTCGACTCCCGGTGTGGGAACCA	genome	1	444	32	2220	1	0.00045045	0.00045045	35.02865446	36.80093858
s28	kidney	Labelled in injury	Mus musculus (house mouse) tRNA-Gln	tRNA	2	444	32	3552	8	0.002252252	0.001126126	35.02865446	36.80093858
s28	kidney	Labelled in injury	NA_CGCACGGGGTCGGCGGCGATGTCGGC	unmapped	1	446	32	1338	0	0	0	35.1864412	36.96670858
s28	kidney	Labelled in injury	NA_GAATTGATCAGGACATAGGACAA	unmapped	1	442	32	1768	0	0	0	34.87086773	36.63516859
s28	kidney	Labelled in injury	X_AATGGTTCGTTTGTAAAAAAAAAAAAAAAAA	genome	1	442	32	3094	7	0.002262443	0.002262443	34.87086773	36.63516859
s28	kidney	Labelled in injury	>ENSMUST00000045791.11|ENSMUSG00000040188.11|OTTMUSG00000063190.1|OTTMUST00000153857.1|Scamp2-201|Scamp2|2340|UTR5:1-111|CDS:112-1101|UTR3:1102-2340|	pctranscripts	1	436	31	2180	0	0	0	34.39750754	36.13785861
s28	kidney	Labelled in injury	>ENSMUST00000075275.3|ENSMUSG00000022454.18|OTTMUSG00000070882.2|-|Nell2-201|Nell2|2675|UTR5:1-44|CDS:45-2504|UTR3:2505-2675|	pctranscripts	1	430	31	2150	1	0.000465116	0.000465116	33.92414734	35.64054863
s28	kidney	Labelled in injury	>ENSMUST00000170285.2|ENSMUSG00000040701.17|OTTMUSG00000027952.2|-|Ap1g2-211|Ap1g2|2596|UTR5:1-15|CDS:16-2391|UTR3:2392-2596|	pctranscripts	1	431	31	862	0	0	0	34.00304071	35.72343363
s28	kidney	Labelled in injury	11_ACCACGAGGACGAGACGTAGCG	genome	1	433	31	433	0	0	0	34.16082744	35.88920362
s28	kidney	Labelled in injury	11_CCCATAAAGTAGAAAGCACT	genome	1	427	31	1281	0	0	0	33.68746724	35.39189364
s28	kidney	Labelled in injury	11_TACCCTGTAGATCCGAATTTGTAA	genome	1	425	31	3400	0	0	0	33.52968051	35.22612364
s28	kidney	Labelled in injury	11_TGAGAACTGAATTCCATGGGTTAA	genome	1	426	31	2982	0	0	0	33.60857388	35.30900864
s28	kidney	Labelled in injury	12_GGTTCGTTTGTAAAAAAAAAAAAAAA	genome	1	437	31	2622	0	0	0	34.4764009	36.22074361
s28	kidney	Labelled in injury	15_GTTCTGTGATGAGGCTCTGGAATGTGCGCTGGGCACAGCGCCCGAGAGAGACTGAGGAATTATTCCCTGTTGCCTTCCTTCTGAGA	genome	1	432	31	9936	13	0.001308374	0.001308374	34.08193407	35.80631862
s28	kidney	Labelled in injury	16_AAGGAGCTCACAGTCTATTGAGA	genome	1	425	31	2125	0	0	0	33.52968051	35.22612364
s28	kidney	Labelled in injury	16_TTCCGCTGATGACTTCTGTCAGTGCCACGTGTCTGGGCCACTGAGACCACATGATGGGATTGAGGACCTGAGG	genome	1	424	31	7632	5	0.000655136	0.000655136	33.45078715	35.14323865
s28	kidney	Labelled in injury	17_GCCAAATGATGTATGTTTGACATAGGAGCACTTGTGTGCAAGGACGACCCTTATCTATCACCCATGACTGATG	genome	1	433	31	8660	0	0	0	34.16082744	35.88920362
s28	kidney	Labelled in injury	18_GATTCCTGGAAATACTGTTCTTT	genome	1	428	31	4280	11	0.002570093	0.002570093	33.76636061	35.47477863
s28	kidney	Labelled in injury	2_TCTAGTGATGAATTTCATAGGGCAGATTCTGAGGTGAAAATTTAGTTCATCATTGATTGTCCTATTATGAAATCTGAAG	genome	1	424	31	12296	1	8.1327260897853e-05	8.1327260897853e-05	33.45078715	35.14323865
s28	kidney	Labelled in injury	2_TTGCAATGATGTCAATCTTTGACTGAAGTGACCTTGAAGTGCAATTACTGAGCTTTTTAACCCTGAGCAA	genome	1	429	31	9867	20	0.002026959	0.002026959	33.84525398	35.55766363
s28	kidney	Labelled in injury	8_TACCACAGGGTAGAACCACGGACT	genome	1	428	31	1284	0	0	0	33.76636061	35.47477863
s28	kidney	Labelled in injury	9_TCGCTGCGATCTATTGAAAGTCAGNCCTCGACACAAGGNTTTGT	genome	1	425	31	5100	1	0.000196078	0.000196078	33.52968051	35.22612364
s28	kidney	Labelled in injury	Mus musculus BRCA1 interacting protein C-terminal helicase 1, opposite strand, transcript variant 1 (Brip1os)	lncRNA	1	428	31	1284	2	0.001557632	0.001557632	33.76636061	35.47477863
s28	kidney	Labelled in injury	Mus musculus tRNA-Ile (AAT) (tRNA-Ile-AAT-3-1, tRNA-Ile-AAT-4-1)	tRNA	2	430	31	1712	3	0.001752336	0.001162791	33.92414734	35.64054863
s28	kidney	Labelled in injury	NA_ACGACTCTTAGCGGTGGATCACTCGGCTCGTGCG	unmapped	1	433	31	3464	1	0.000288684	0.000288684	34.16082744	35.88920362
s28	kidney	Labelled in injury	NA_CGATACGACTCTTAGCGGTGGATCACTCGGCTCGTGCGTCGA	unmapped	1	435	31	4350	3	0.000689655	0.000689655	34.31861417	36.05497361
s28	kidney	Labelled in injury	NA_CTCGGCCGATCGAAAGGGA	unmapped	1	429	31	858	1	0.001165501	0.001165501	33.84525398	35.55766363
s28	kidney	Labelled in injury	NA_GACTCTTAGCGGTGGATCACTCGGCTCGTGCGT	unmapped	1	437	31	3933	0	0	0	34.4764009	36.22074361
s28	kidney	Labelled in injury	NA_GCGAAGCTCTTGATCGAAGCCC	unmapped	1	433	31	1732	0	0	0	34.16082744	35.88920362
s28	kidney	Labelled in injury	X_AGCTACATTGTCTGCTGGGTTTCA	genome	1	424	31	3816	0	0	0	33.45078715	35.14323865
s28	kidney	Labelled in injury	1_AACATTCAACGCTGTCGGTGAGTTT	genome	1	416	30	3328	0	0	0	32.81964022	34.48015867
s28	kidney	Labelled in injury	1_CTTTCAGTCGGATGTTTGCAGCA	genome	1	421	30	3368	0	0	0	33.21410705	34.89458366
s28	kidney	Labelled in injury	1_GCAGACTTAACTCTGATGAACAATCATGTCTTTCGCTCCTATCTGATG	genome	1	423	30	6768	3	0.000443262	0.000443262	33.37189378	35.06035365
s28	kidney	Labelled in injury	1_TACCATGATGATAACATAGTTCAGCAGACTTAACTCTGATGAACAATCATGTCTTTCGCTCNTATCTGATG	genome	1	415	30	9545	5	0.000523834	0.000523834	32.74074685	34.39727368
s28	kidney	Labelled in injury	10_TACATGATGAAAACAGTCTCCCTCTTCTGAATCTCGCTGAGGAAACTGCACGTCACCCTCCTGAAA	genome	1	412	30	6592	4	0.000606796	0.000606796	32.50406676	34.14861869
s28	kidney	Labelled in injury	11_AGTCAATGATGGTCATGCCCAAGATGTCTGAACCTGTCTGAAGCATCTTTTTGATGTAGTCTATGTGGTTCTGAGACTT	genome	1	411	30	11508	4	0.000347584	0.000347584	32.42517339	34.06573369
s28	kidney	Labelled in injury	11_TGAGAACTGAATTCCATGGGTTAT	genome	1	416	30	3328	0	0	0	32.81964022	34.48015867
s28	kidney	Labelled in injury	11_TGGCTTTGCTGAAATCCAGAGGCTGTTTCTGAGCT	genome	1	418	30	5016	1	0.000199362	0.000199362	32.97742695	34.64592867
s28	kidney	Labelled in injury	12_GAATTGATCAGGACATAGGGAAAAAA	genome	1	420	30	1680	1	0.000595238	0.000595238	33.13521368	34.81169866
s28	kidney	Labelled in injury	12_TTGCAAGCAACACTCTGTGGCAGATGAACAAAACCGTCTGACACAATTTGAGCTTGCTATAGCAAGAAAGTCTAACCTATTCCGGTGTTCTCT	genome	1	420	30	10500	15	0.001428571	0.001428571	33.13521368	34.81169866
s28	kidney	Labelled in injury	14_AAAAGCTGGGTTGAGAGGGCGAT	genome	1	422	30	1688	1	0.000592417	0.000592417	33.29300041	34.97746865
s28	kidney	Labelled in injury	14_AGGTATGAGGAAAATATCGGACAGTCTGATTACCACTGAAGACTGATAAGATCCAACTCTGACC	genome	1	415	30	5810	3	0.000516351	0.000516351	32.74074685	34.39727368
s28	kidney	Labelled in injury	15_TGTAAACATCCTACACTCAGCTA	genome	1	423	30	2538	3	0.001182033	0.001182033	33.37189378	35.06035365
s28	kidney	Labelled in injury	15_TGTAACCATCCCCGACTGGAAGCT	genome	1	415	30	2075	1	0.000481928	0.000481928	32.74074685	34.39727368
s28	kidney	Labelled in injury	17_GGTTCGTTTGTAAAAAAAAAAAAAA	genome	1	419	30	2514	0	0	0	33.05632032	34.72881366
s28	kidney	Labelled in injury	2_CTCGTACCGTGAGTAATAATGC	genome	1	418	30	2508	1	0.000398724	0.000398724	32.97742695	34.64592867
s28	kidney	Labelled in injury	5_GCCAATGATGACACCACACTAACTGAGC	genome	1	410	30	1640	0	0	0	32.34628002	33.98284869
s28	kidney	Labelled in injury	6_CTCGACACAAGGGTTTGT	genome	1	412	30	2060	0	0	0	32.50406676	34.14861869
s28	kidney	Labelled in injury	7_AGTCCATGATGAGCAACACTCACCATCTTTCGTTTGAGTCTCACGACTGTGAGATCAACCCATGCACCGCTCTGAGAC	genome	1	412	30	7828	4	0.000510986	0.000510986	32.50406676	34.14861869
s28	kidney	Labelled in injury	MT_TCATGACCAATGAACACTCTGACCA	genome	1	414	30	2070	1	0.000483092	0.000483092	32.66185349	34.31438868
s28	kidney	Labelled in injury	MU069435.1_GCTGCGATCTATTGAAAGTCAGCCNTCGACACAAGGGTTTGT	genome	1	410	30	4510	1	0.000221729	0.000221729	32.34628002	33.98284869
s28	kidney	Labelled in injury	Mus musculus (house mouse) mmu-miR-204-5p	miRNA	1	411	30	4110	4	0.000973236	0.000973236	32.42517339	34.06573369
s28	kidney	Labelled in injury	Mus musculus tRNA-Asp (GTC) (tRNA-Asp-GTC-3-1, tRNA-Asp-GTC-4-1, tRNA-Asp-GTC-5-1)	tRNA	1	421	30	5052	0	0	0	33.21410705	34.89458366
s28	kidney	Labelled in injury	NA_TGAATCTGACAACAGGAAATAAACCTCCTTATTCACCCCACCACCA	unmapped	1	417	30	3753	2	0.000532907	0.000532907	32.89853359	34.56304367
s28	kidney	Labelled in injury	NA_TTCAAGTAATCCAGGATAGGCTTA	unmapped	1	413	30	2891	13	0.004496714	0.004496714	32.58296012	34.23150368
s28	kidney	Labelled in injury	X_GAGGTAGTAGATTGTATAGTTA	genome	1	411	30	3288	1	0.000304136	0.000304136	32.42517339	34.06573369
s28	kidney	Labelled in injury	>ENSMUST00000033020.14|ENSMUSG00000030760.15|OTTMUSG00000030994.3|OTTMUST00000076772.2|Acer3-201|Acer3|11340|UTR5:1-88|CDS:89-892|UTR3:893-11340|	pctranscripts	1	400	29	1200	28	0.023333333	0.023333333	31.55734636	33.15399872
s28	kidney	Labelled in injury	1_TAAACATCCTCGACTGGAAGC	genome	1	403	29	1612	1	0.000620347	0.000620347	31.79402646	33.40265371
s28	kidney	Labelled in injury	11_TGCTGTGATGAGATGACTAAGTAGGAAGTGCCGTCAGAGTCGATAACTGACGATAACTGCTCCTGGCTGAC	genome	1	407	29	6919	4	0.000578118	0.000578118	32.10959993	33.7341937
s28	kidney	Labelled in injury	15_CTAGACTGAGGCTCCTTGAGGAT	genome	1	409	29	2454	0	0	0	32.26738666	33.8999637
s28	kidney	Labelled in injury	15_TTGAAATTTCGGTTGGGAAA	genome	1	405	29	2835	0	0	0	31.95181319	33.56842371
s28	kidney	Labelled in injury	17_TTGCTGTGATGACTGTCATTGGGTTTCGCATATTGCTGAGTTCCCATGATGCCTCTTCTCTTGGCTGTCTGAGC	genome	1	406	29	11774	3	0.000254799	0.000254799	32.03070656	33.65130871
s28	kidney	Labelled in injury	18_ACTGGACTTGGAGTCGGAAGGC	genome	1	397	29	1588	5	0.003148615	0.003148615	31.32066627	32.90534373
s28	kidney	Labelled in injury	18_GGATAGCTGGCGCTCTCGCTCCCGAC	genome	1	399	29	1995	0	0	0	31.478453	33.07111373
s28	kidney	Labelled in injury	18_TGGAGTGTGACAATGGTGTTTGA	genome	1	405	29	3240	4	0.001234568	0.001234568	31.95181319	33.56842371
s28	kidney	Labelled in injury	19_CCCTGATGAACTGAATACCGCCCCAGTCTGATAGCTGTGGAGAAAGGTATTTTCTGAGT	genome	1	402	29	6432	3	0.000466418	0.000466418	31.7151331	33.31976872
s28	kidney	Labelled in injury	19_CTGACCTATGAATTGACAGCCAAT	genome	1	400	29	2400	16	0.006666667	0.006666667	31.55734636	33.15399872
s28	kidney	Labelled in injury	19_TATCTGTGAGGATAAGTAACTCTGAGG	genome	1	398	29	3184	1	0.00031407	0.00031407	31.39955963	32.98822873
s28	kidney	Labelled in injury	2_GTACCGTGAGTAATAATGCG	genome	1	406	29	2030	0	0	0	32.03070656	33.65130871
s28	kidney	Labelled in injury	4_AGGTCGATGATGAGAGCTTTGTTCTGAGCCA	genome	1	403	29	3627	3	0.00082713	0.00082713	31.79402646	33.40265371
s28	kidney	Labelled in injury	4_CTTTCAGTCGGATGTTTACAGTT	genome	1	400	29	4000	14	0.0035	0.0035	31.55734636	33.15399872
s28	kidney	Labelled in injury	4_TAAACATCCTTGACTGGAAGCT	genome	1	402	29	2412	0	0	0	31.7151331	33.31976872
s28	kidney	Labelled in injury	8_TACCACAGGGTAGAACCACGGACA	genome	1	399	29	798	2	0.002506266	0.002506266	31.478453	33.07111373
s28	kidney	Labelled in injury	8_TTCTGGGTCGGGGTTTCGTACGTAGCAGAGCAGCTCC	genome	1	403	29	4030	2	0.000496278	0.000496278	31.79402646	33.40265371
s28	kidney	Labelled in injury	9_AGCAGAGCAGCTCCCTCGCTGCGATCTATTGAAAGTCAGCCCTCGACACAAGGGTTTGT	genome	1	403	29	5239	3	0.000572628	0.000572628	31.79402646	33.40265371
s28	kidney	Labelled in injury	9_CGCTGCGATCTATTGAAAGTCAGCCCTCGACACAAGGGTTTGTA	genome	1	402	29	4422	0	0	0	31.7151331	33.31976872
s28	kidney	Labelled in injury	9_GCTAAACCATTCGTAGACGACCTGCTTC	genome	1	400	29	2800	4	0.001428571	0.001428571	31.55734636	33.15399872
s28	kidney	Labelled in injury	9_TCTATTGAAAGTCAGCCCTCGACACAAGGGTTTGT	genome	1	398	29	3980	3	0.000753769	0.000753769	31.39955963	32.98822873
s28	kidney	Labelled in injury	9_TTGCTGCGATCTATTGAAAGTCAGCCCTCGACACAAGGGTTTGT	genome	1	407	29	5291	3	0.000567001	0.000567001	32.10959993	33.7341937
s28	kidney	Labelled in injury	MT_GAATTGATCAGGACATAG	genome	1	404	29	1616	0	0	0	31.87291983	33.48553871
s28	kidney	Labelled in injury	MT_TAAATCCTTCCCGTACTACC	genome	1	409	29	2454	1	0.000407498	0.000407498	32.26738666	33.8999637
s28	kidney	Labelled in injury	MT_TGAATCTGACAACAGGAAATAAACNTCCTTATTCACCCCA	genome	1	397	29	3573	4	0.001119507	0.001119507	31.32066627	32.90534373
s28	kidney	Labelled in injury	MT_TTTTCGGCGGTAGAAGAAA	genome	1	404	29	2020	2	0.000990099	0.000990099	31.87291983	33.48553871
s28	kidney	Labelled in injury	Mus musculus (house mouse) mmu-miR-200a-5p	miRNA	1	409	29	2045	1	0.000488998	0.000488998	32.26738666	33.8999637
s28	kidney	Labelled in injury	Mus musculus (house mouse) mmu-miR-3068-3p	miRNA	1	407	29	2035	0	0	0	32.10959993	33.7341937
s28	kidney	Labelled in injury	Mus musculus RIKEN cDNA C130071C03 gene, transcript variant 1 (C130071C03Rik)	lncRNA	1	402	29	1608	0	0	0	31.7151331	33.31976872
s28	kidney	Labelled in injury	NA_AGACCGGGGTTCGATTCCCCGACGGGGAGCCA	unmapped	1	400	29	1600	0	0	0	31.55734636	33.15399872
s28	kidney	Labelled in injury	NA_AGTTGAATGCTGTGTAGAAATACCA	unmapped	1	405	29	2835	1	0.000352734	0.000352734	31.95181319	33.56842371
s28	kidney	Labelled in injury	NA_GAATTGATCAGGACATAGGGACA	unmapped	1	407	29	1628	4	0.002457002	0.002457002	32.10959993	33.7341937
s28	kidney	Labelled in injury	NA_GACTCTTAGCGGTGGATCACTCGGCTCGTGCGTCGATGAAG	unmapped	1	398	29	3980	3	0.000753769	0.000753769	31.39955963	32.98822873
s28	kidney	Labelled in injury	NA_GACTCTTAGCGGTGGATCACTCGGCTCGTGCGTCGATGAAGAACGCAGCTAGCTGCGAGA	unmapped	1	398	29	4776	1	0.00020938	0.00020938	31.39955963	32.98822873
s28	kidney	Labelled in injury	NA_TATTAATGGTTCGTTTGTAAAAAAA	unmapped	1	406	29	4060	3	0.000738916	0.000738916	32.03070656	33.65130871
s28	kidney	Labelled in injury	>ENSMUST00000163060.2|ENSMUSG00000022096.15|OTTMUSG00000034183.1|OTTMUST00000086690.1|Hr-205|Hr|5278|UTR5:1-402|CDS:403-4038|UTR3:4039-5278|	pctranscripts	1	386	28	0	0	NA	NA	30.45283924	31.99360877
s28	kidney	Labelled in injury	10_TCCGGCTCGAAGGACCA	genome	1	389	28	778	0	0	0	30.68951934	32.24226376
s28	kidney	Labelled in injury	11_ACTGCTGATCCGGGTGATGCGAATCGTAATCTGAGCCGA	genome	1	395	28	3555	1	0.000281294	0.000281294	31.16287954	32.73957374
s28	kidney	Labelled in injury	11_AGCAGCATTGTACAGGGCTATGTT	genome	1	382	28	2674	2	0.000747943	0.000747943	30.13726578	31.66206878
s28	kidney	Labelled in injury	11_ATAACTGACGATAACTGCTCCTGGCTGACT	genome	1	384	28	3072	7	0.002278646	0.002278646	30.29505251	31.82783878
s28	kidney	Labelled in injury	11_TGCTTTGCTGAAATCCAGAGGCTGTTTCTGAGC	genome	1	390	28	4290	1	0.0002331	0.0002331	30.76841271	32.32514876
s28	kidney	Labelled in injury	13_TCACATTGCCAGGGATTACCAC	genome	1	385	28	1925	1	0.000519481	0.000519481	30.37394588	31.91072377
s28	kidney	Labelled in injury	15_AAAATGATGAATTCTGGGGCGCTGATTCATGTGACTTGAAAAAACGCCATCCATTTCCTGACT	genome	1	383	28	6894	7	0.001015376	0.001015376	30.21615914	31.74495378
s28	kidney	Labelled in injury	15_GAAAATGATGAATTCTGGGGCGCTGATTCATGTGACTTGAAAAAACGCCATCCATTTCCTGNCT	genome	1	386	28	6948	2	0.000287853	0.000287853	30.45283924	31.99360877
s28	kidney	Labelled in injury	15_TCCGAGCCTGGGTCTCCCTCTTT	genome	1	383	28	3064	23	0.007506527	0.007506527	30.21615914	31.74495378
s28	kidney	Labelled in injury	17_ATCGATGTGGTGCTCCGGAGTTCTCTTCGGGCCAGGGCCTAAGCCGCG	genome	1	384	28	4224	1	0.000236742	0.000236742	30.29505251	31.82783878
s28	kidney	Labelled in injury	17_TCTTAGATCGATGTGGTGCTCCGGAGTTCTCTTCGGGCCAGGGCCTAAGCCGCGCCAGGCGAGGGACGGACAT	genome	1	393	28	5895	4	0.000678541	0.000678541	31.0050928	32.57380375
s28	kidney	Labelled in injury	18_GTCCAGTTTTCCCAGGAATCCCTTT	genome	1	390	28	3510	34	0.00968661	0.00968661	30.76841271	32.32514876
s28	kidney	Labelled in injury	18_TGAGATGAAGCACTGTGGCTCT	genome	1	386	28	2316	2	0.000863558	0.000863558	30.45283924	31.99360877
s28	kidney	Labelled in injury	19_CTGACCTATGAATTGACAGCCTT	genome	1	395	28	2765	1	0.000361664	0.000361664	31.16287954	32.73957374
s28	kidney	Labelled in injury	19_TATATATGATGACTTTCATAGAATCTCGTTCGGCTGATGATTGCTGTTGAGACTTGGAAATCTGATT	genome	1	387	28	10062	6	0.000596303	0.000596303	30.53173261	32.07649377
s28	kidney	Labelled in injury	19_TTCTATGATGAATCAAACTAGCTCACTATGACTGCTAATGAAAACACAGGAACACCTGAGA	genome	1	382	28	5348	2	0.000373972	0.000373972	30.13726578	31.66206878
s28	kidney	Labelled in injury	3_CATAATTTGTGGTAGTGGGGGACTGCGTTCGCGCTCTCCCCTG	genome	1	383	28	4979	4	0.000803374	0.000803374	30.21615914	31.74495378
s28	kidney	Labelled in injury	6_AATGGTTCGTTTGTAA	genome	1	388	28	2716	2	0.000736377	0.000736377	30.61062597	32.15937876
s28	kidney	Labelled in injury	8_GGGAAATGATGATGCCTGTGACTGCTGACAAGACTCTGATGTCTGTTGTATTCGTACTGGCTGATCCT	genome	1	386	28	8492	11	0.001295337	0.001295337	30.45283924	31.99360877
s28	kidney	Labelled in injury	9_AATGACACGATCACTCCCGTTGAG	genome	1	384	28	1920	1	0.000520833	0.000520833	30.29505251	31.82783878
s28	kidney	Labelled in injury	MT_GAATTGATCAGGACATAGAA	genome	1	386	28	1544	0	0	0	30.45283924	31.99360877
s28	kidney	Labelled in injury	MT_TTTTTCGGCGGTAGAAG	genome	1	387	28	2322	0	0	0	30.53173261	32.07649377
s28	kidney	Labelled in injury	Mus musculus (house mouse) mmu-miR-20a-5p	miRNA	1	391	28	2737	1	0.000365364	0.000365364	30.84730607	32.40803375
s28	kidney	Labelled in injury	Mus musculus (house mouse) mmu-miR-6395	miRNA	1	384	28	3456	25	0.007233796	0.007233796	30.29505251	31.82783878
s28	kidney	Labelled in injury	Mus musculus predicted gene, 31314 (Gm31314)	lncRNA	1	382	28	382	0	0	0	30.13726578	31.66206878
s28	kidney	Labelled in injury	NA_ATCCCATCCTCGTCGCCA	unmapped	1	390	28	1560	1	0.000641026	0.000641026	30.76841271	32.32514876
s28	kidney	Labelled in injury	NA_TATTAATGGTTCGTTTGTAAAAAAAA	unmapped	1	394	28	3940	1	0.000253807	0.000253807	31.08398617	32.65668874
s28	kidney	Labelled in injury	NA_TTTTTCGGCGGTAGAACC	unmapped	1	387	28	2322	0	0	0	30.53173261	32.07649377
s28	kidney	Labelled in injury	>ENSMUST00000044705.12|ENSMUSG00000039257.12|OTTMUSG00000049457.3|OTTMUST00000126080.2|Vstm2b-201|Vstm2b|2627|UTR5:1-636|CDS:637-1494|UTR3:1495-2627|	pctranscripts	1	373	27	1119	0	0	0	29.42722549	30.91610381
s28	kidney	Labelled in injury	>ENSMUST00000146233.8|ENSMUSG00000040483.16|OTTMUSG00000006106.5|OTTMUST00000013799.2|Xaf1-204|Xaf1|2597|UTR5:1-48|CDS:49-870|UTR3:871-2597|	pctranscripts	1	381	27	2286	0	0	0	30.05837241	31.57918378
s28	kidney	Labelled in injury	1_ATGTAAACATCCTCGACTGGAAGC	genome	1	368	27	1840	0	0	0	29.03275866	30.50167883
s28	kidney	Labelled in injury	1_GTGGACAGAAGGGATTTCTGAAAAACACTTTTCTGAGG	genome	1	381	27	3810	2	0.000524934	0.000524934	30.05837241	31.57918378
s28	kidney	Labelled in injury	10_TGAGGTAGTAGTTTGTGCTGTTG	genome	1	370	27	3700	1	0.00027027	0.00027027	29.19054539	30.66744882
s28	kidney	Labelled in injury	10_TGAGGTAGTAGTTTGTGCTGTTTT	genome	1	369	27	4428	1	0.000225836	0.000225836	29.11165202	30.58456382
s28	kidney	Labelled in injury	10_TTCAAGTAATCCAGGATAGGCTGT	genome	1	368	27	2576	0	0	0	29.03275866	30.50167883
s28	kidney	Labelled in injury	11_CACGAGGACGAGACGTAGCG	genome	1	371	27	371	0	0	0	29.26943875	30.75033382
s28	kidney	Labelled in injury	11_CGGCGATGATGACACTCCATA	genome	1	380	27	1520	1	0.000657895	0.000657895	29.97947905	31.49629879
s28	kidney	Labelled in injury	11_TGCTGTGATGAGATGACTAAGTAGGAAGTGCCGTCAGAGTCGATTACTGACGATAACTGCTCCTGGCTGACT	genome	1	376	27	7144	3	0.000419933	0.000419933	29.66390558	31.1647588
s28	kidney	Labelled in injury	15_GAAAATGATGAATTCTGGGGCGCTGATT	genome	1	380	27	3040	2	0.000657895	0.000657895	29.97947905	31.49629879
s28	kidney	Labelled in injury	16_TGAAATGATGGCAAATCATCTTTCGGGACTGACCTGAAATGAAGAGAATACTCTTGCTGAT	genome	1	374	27	6358	4	0.000629129	0.000629129	29.50611885	30.99898881
s28	kidney	Labelled in injury	17_CGGGTATGATGACCCACATTTACAGACTAGAGTTTCTGATGTCCACGTGACGCCACTCCTTGTAACTGACCCAG	genome	1	375	27	7125	5	0.000701754	0.000701754	29.58501222	31.0818738
s28	kidney	Labelled in injury	17_TGAGGTAGGAGGTTGTATAGTTG	genome	1	375	27	3000	1	0.000333333	0.000333333	29.58501222	31.0818738
s28	kidney	Labelled in injury	2_CACCAAGATGAGTGGTGCAAATCTGATC	genome	1	378	27	2268	1	0.000440917	0.000440917	29.82169231	31.33052879
s28	kidney	Labelled in injury	2_TCGCTGCGATCTANTGAAAGTCAGCCCTCGACACAAGGGTTTGT	genome	1	381	27	4191	2	0.000477213	0.000477213	30.05837241	31.57918378
s28	kidney	Labelled in injury	2_TGCAATGATGTCAATCTTTGACTGAAGTGACCTTGAAGTGCAATTACTGAGCTTTTTAACCCTGAGC	genome	1	376	27	8272	3	0.000362669	0.000362669	29.66390558	31.1647588
s28	kidney	Labelled in injury	3_ATGAAGCACTGTAGCTCT	genome	1	379	27	1895	2	0.001055409	0.001055409	29.90058568	31.41341379
s28	kidney	Labelled in injury	4_TGTAAACATCCTTGACTGGAAGCTTT	genome	1	377	27	3393	0	0	0	29.74279895	31.2476438
s28	kidney	Labelled in injury	5_TGCCAATGATGACACCACACTAACTGAGCAGTTAGTAGTTGGTCCTTTGATTGCATGTGATGTAATCATTGTTTCAAGACGGGACTGAAGGCG	genome	1	377	27	10179	4	0.000392966	0.000392966	29.74279895	31.2476438
s28	kidney	Labelled in injury	6_TCGCTGCGATCTATTGAAAGTCAGCCCTTGACACAAGGGTTTGT	genome	1	373	27	4849	26	0.00536193	0.00536193	29.42722549	30.91610381
s28	kidney	Labelled in injury	7_TCTACAGTGCACGTGTCTCCAGA	genome	1	373	27	2238	7	0.003127793	0.003127793	29.42722549	30.91610381
s28	kidney	Labelled in injury	8_CTGAAGTGATGATTCACAATCATGTCTCTTCTCTGAAGAATTCATGGAGATTCTGTGTATCTGATC	genome	1	380	27	9120	11	0.00120614	0.00120614	29.97947905	31.49629879
s28	kidney	Labelled in injury	9_GACTCCAGACACATCCAAATGAGGCGCTGCATGTGGCAGTCTGCCTTTCTTTA	genome	1	375	27	5250	1	0.000190476	0.000190476	29.58501222	31.0818738
s28	kidney	Labelled in injury	MT_ATTTCATGACCAATGAACACTCTGACCA	genome	1	375	27	2625	0	0	0	29.58501222	31.0818738
s28	kidney	Labelled in injury	MT_GAATTGATCAGGACATAGGGTTTGATAGAAAA	genome	1	378	27	3024	1	0.000330688	0.000330688	29.82169231	31.33052879
s28	kidney	Labelled in injury	MT_GAATTGATCAGGACATAGGGTTTGATAGTTAATATTATATGTCTTTCAAGTTCTTAGTGTTTTTGGGA	genome	1	372	27	10788	4	0.000370782	0.000370782	29.34833212	30.83321881
s28	kidney	Labelled in injury	MU069435.1_CAGCGCCGAAGGAGCCTCGGTTGGCCCCGGATAGCCGGGTCCCCGTC	genome	1	371	27	2226	1	0.000449236	0.000449236	29.26943875	30.75033382
s28	kidney	Labelled in injury	Mus musculus (house mouse) mmu-miR-29b-3p	miRNA	1	377	27	2262	2	0.000884173	0.000884173	29.74279895	31.2476438
s28	kidney	Labelled in injury	Mus musculus RIKEN cDNA C130071C03 gene (C130071C03Rik)	lncRNA	1	371	27	1484	0	0	0	29.26943875	30.75033382
s28	kidney	Labelled in injury	NA_AGCCGAGCGCACGGGGTCGGCGGCGATGTCGGC	unmapped	1	370	27	1110	0	0	0	29.19054539	30.66744882
s28	kidney	Labelled in injury	NA_GACTCTTAGCGGTGGATCACTCGGCTCGTGCGTCGATGAAGAACG	unmapped	1	375	27	3750	3	8e-04	8e-04	29.58501222	31.0818738
s28	kidney	Labelled in injury	NA_GACTCTTAGCGGTGGATCACTCGGCTCGTGCGTCGATGAAGAACGCAGCTAGCTGCGAGAATTA	unmapped	1	369	27	5166	5	0.000967867	0.000967867	29.11165202	30.58456382
s28	kidney	Labelled in injury	NA_TATTAATGGTTCGTTTGTAAAAA	unmapped	1	377	27	3770	0	0	0	29.74279895	31.2476438
s28	kidney	Labelled in injury	NA_TATTAATGGTTCGTTTGTAAAAAA	unmapped	1	370	27	3700	0	0	0	29.19054539	30.66744882
s28	kidney	Labelled in injury	1_CACAAGTGATGAGTGACAAAGGGACTTAATACTGAACCATGGGGTTGAAATGAAATATGCTGATGTG	genome	1	364	26	5824	5	0.000858516	0.000858516	28.71718519	30.17013884
s28	kidney	Labelled in injury	1_GTTAGTGATGATCAATAAAGTTAAACAGATGGGAATCTCTCTGAATAAGATTGAAGATTGATTGTTAAGCTGAAA	genome	1	355	26	8165	8	0.000979792	0.000979792	28.0071449	29.42417387
s28	kidney	Labelled in injury	1_TGCTATGATGAAGGCTATGTTGGTAGGGACAACTGAGC	genome	1	364	26	3640	1	0.000274725	0.000274725	28.71718519	30.17013884
s28	kidney	Labelled in injury	1_TGTAAACATCCTCNACTGGAAGCT	genome	1	359	26	2154	1	0.000464253	0.000464253	28.32271836	29.75571385
s28	kidney	Labelled in injury	11_AGCAGCATTGTACAGGGCTATGATT	genome	1	366	26	2562	16	0.006245121	0.006245121	28.87497192	30.33590883
s28	kidney	Labelled in injury	11_AGCTGAGGATGATTTAAGTTATCCCTGTCTGAAATGACACTTTCTGAAGAGTCATGGTTTACTGAGGCTC	genome	1	355	26	8165	12	0.001469688	0.001469688	28.0071449	29.42417387
s28	kidney	Labelled in injury	11_ATACCCTGTAGATCCGAATTTGTG	genome	1	354	26	2832	3	0.001059322	0.001059322	27.92825153	29.34128887
s28	kidney	Labelled in injury	11_TGCTGTGATGAGATGACTAAGTAGGAAGTGCCGTCAGAGTCGATAACAGACGATAACTGCTCCTGGCTGACT	genome	1	360	26	6120	6	0.000980392	0.000980392	28.40161173	29.83859885
s28	kidney	Labelled in injury	14_ACTGGACTTGGAGTCAGAAGGCTT	genome	1	358	26	2148	6	0.002793296	0.002793296	28.243825	29.67282886
s28	kidney	Labelled in injury	15_TAGGTTGAGGCCGTTGAGC	genome	1	355	26	1775	0	0	0	28.0071449	29.42417387
s28	kidney	Labelled in injury	15_TGTAAACATCCCCGACTGGAAGCTTTT	genome	1	361	26	2888	13	0.004501385	0.004501385	28.48050509	29.92148385
s28	kidney	Labelled in injury	16_TGAAATGATGGCAAATCATCTTTCGGGACTGATCTGAAATGAAGAGAATACTCTTGCTGATC	genome	1	362	26	6516	2	0.000306937	0.000306937	28.55939846	30.00436885
s28	kidney	Labelled in injury	17_GGTTCGTTTGTAAAAAAAAAAAAA	genome	1	359	26	2154	6	0.002785515	0.002785515	28.32271836	29.75571385
s28	kidney	Labelled in injury	18_GATGAAGCACTGTAGCTCT	genome	1	359	26	1795	1	0.000557103	0.000557103	28.32271836	29.75571385
s28	kidney	Labelled in injury	19_TCACCCTGATGAACTGAATACCGCCCCAGTCTGATAGCTGTGGAGAAAGGTATTTTCTGAGT	genome	1	365	26	6205	42	0.006768735	0.006768735	28.79607856	30.25302384
s28	kidney	Labelled in injury	4_CAGTCCACGGGCATATACACT	genome	1	355	26	1420	13	0.00915493	0.00915493	28.0071449	29.42417387
s28	kidney	Labelled in injury	4_CTTTCAGTCGGATGTTTACAGCA	genome	1	361	26	2888	0	0	0	28.48050509	29.92148385
s28	kidney	Labelled in injury	4_GTCGATGATGAGAGCTTTGTTCTGA	genome	1	366	26	3294	0	0	0	28.87497192	30.33590883
s28	kidney	Labelled in injury	5_ATCCTTAGGTCGCTGGTTCGATTCCGGCTCGAAGGACTTCGTGCACTACTTT	genome	1	357	26	6069	14	0.002306805	0.002306805	28.16493163	29.58994386
s28	kidney	Labelled in injury	5_CAAAGTGCTGTTCGTGCAGGTAGT	genome	1	355	26	2485	2	0.000804829	0.000804829	28.0071449	29.42417387
s28	kidney	Labelled in injury	6_TAGGTAGTTTCCTGTTGTTGGGAT	genome	1	362	26	3982	1	0.00025113	0.00025113	28.55939846	30.00436885
s28	kidney	Labelled in injury	6_TATGGCACTGGTAGAATTCACTGT	genome	1	362	26	2896	0	0	0	28.55939846	30.00436885
s28	kidney	Labelled in injury	8_ATCACATTGCCAGGGATTTCCATT	genome	1	366	26	2928	27	0.009221311	0.009221311	28.87497192	30.33590883
s28	kidney	Labelled in injury	9_AGTCTATGATGATCCTATCCCGAACCTGAATTCCTGTTGAAAGACCATACTTACGGATCTGGCTTCTGAGA	genome	1	359	26	7539	5	0.000663218	0.000663218	28.32271836	29.75571385
s28	kidney	Labelled in injury	9_CTCGCTGCGATCTATTGAAAGTCANCCCTCGACACAAGGGTTTGT	genome	1	360	26	4320	0	0	0	28.40161173	29.83859885
s28	kidney	Labelled in injury	9_TGGTTATGATGAAATTCCACTTCATGGTCCGTGTTTCTGAAATAACATGATATTGTGGAAGTTCTGAGT	genome	1	363	26	9438	14	0.001483365	0.001483365	28.63829183	30.08725384
s28	kidney	Labelled in injury	MT_AATGGGCTACATTTTCTTATAAAAGAACA	genome	1	363	26	3267	0	0	0	28.63829183	30.08725384
s28	kidney	Labelled in injury	MT_GAATTGATCAGGACATAGG	genome	1	364	26	1456	0	0	0	28.71718519	30.17013884
s28	kidney	Labelled in injury	MT_GAATTGATCAGGACATAGGAC	genome	1	354	26	1416	0	0	0	27.92825153	29.34128887
s28	kidney	Labelled in injury	MT_GAATTGATCAGGACATAGGGTTTGATAGTA	genome	1	354	26	3186	24	0.007532957	0.007532957	27.92825153	29.34128887
s28	kidney	Labelled in injury	Mus musculus (house mouse) mmu-miR-34a-5p	miRNA	1	355	26	3195	5	0.001564945	0.001564945	28.0071449	29.42417387
s28	kidney	Labelled in injury	Mus musculus (house mouse) mmu-miR-378a-5p	miRNA	1	366	26	2562	1	0.00039032	0.00039032	28.87497192	30.33590883
s28	kidney	Labelled in injury	NA_CGATACGACTCTTAGCGGTGGATCACTCGGCTCGTGCGTCGATGAAGAACGCAGCTAGCTGCGAGAATTAATGTGAATTGCAGGACACATTGA	unmapped	1	360	26	7560	6	0.000793651	0.000793651	28.40161173	29.83859885
s28	kidney	Labelled in injury	NA_GAATTGATCAGGACATAGGGTAAA	unmapped	1	360	26	1800	0	0	0	28.40161173	29.83859885
s28	kidney	Labelled in injury	NA_GTCATTGGTCGCAGTTGAATGCTGTGTAGAAATACCA	unmapped	1	366	26	4026	2	0.000496771	0.000496771	28.87497192	30.33590883
s28	kidney	Labelled in injury	NA_TATTAATGGTTCGTTTGTAAAAAAAAAA	unmapped	1	363	26	3630	1	0.000275482	0.000275482	28.63829183	30.08725384
s28	kidney	Labelled in injury	NA_TCAATCAACGACCGACCGTATC	unmapped	1	360	26	1440	1	0.000694444	0.000694444	28.40161173	29.83859885
s28	kidney	Labelled in injury	NA_TCCCGGGGCTACGCCTGTCTGAGCGTCGCT	unmapped	1	362	26	2534	0	0	0	28.55939846	30.00436885
s28	kidney	Labelled in injury	X_GGTTCGTTTGTAAAAAAAAAAAAAAAA	genome	1	357	26	2142	1	0.000466853	0.000466853	28.16493163	29.58994386
s28	kidney	Labelled in injury	>ENSMUST00000125716.8|ENSMUSG00000031748.17|OTTMUSG00000034033.3|OTTMUST00000085916.1|Gnao1-203|Gnao1|3462|UTR5:1-496|CDS:497-1561|UTR3:1562-3462|	pctranscripts	1	347	25	0	0	NA	NA	27.37599797	28.76109389
s28	kidney	Labelled in injury	>ENSMUST00000135811.2|ENSMUSG00000028391.17|OTTMUSG00000000235.10|OTTMUST00000071862.3|Wdr31-205|Wdr31|400|UTR5:1-356|CDS:357-400|	pctranscripts	1	344	25	1720	3	0.001744186	0.001744186	27.13931787	28.5124389
s28	kidney	Labelled in injury	>ENSMUST00000212152.2|ENSMUSG00000045348.17|OTTMUSG00000026838.5|OTTMUST00000151150.1|Nyap1-204|Nyap1|2499|CDS:1-2499|	pctranscripts	1	342	25	1710	1	0.000584795	0.000584795	26.98153114	28.34666891
s28	kidney	Labelled in injury	>ENSMUST00000214054.2|ENSMUSG00000031939.17|OTTMUSG00000062264.4|OTTMUST00000151920.1|Taf1d-207|Taf1d|3126|UTR5:1-917|CDS:918-1784|UTR3:1785-3126|	pctranscripts	1	344	25	6192	8	0.00129199	0.00129199	27.13931787	28.5124389
s28	kidney	Labelled in injury	1_ATACATGATGATCTCACACAACTTGAACTCTCTCACTGATTACTTGATGATAGTAAAAGATNTGATG	genome	1	342	25	7182	4	0.000556948	0.000556948	26.98153114	28.34666891
s28	kidney	Labelled in injury	1_GTAAACATCCTCGACTGGAAGCTTT	genome	1	349	25	2443	3	0.001227998	0.001227998	27.5337847	28.92686389
s28	kidney	Labelled in injury	1_TTTCAGTCGGATGTTTGCAGTT	genome	1	348	25	3480	3	0.000862069	0.000862069	27.45489134	28.84397889
s28	kidney	Labelled in injury	11_AGCTCGGTCTGAGGCCCCTCAGTAT	genome	1	347	25	2082	0	0	0	27.37599797	28.76109389
s28	kidney	Labelled in injury	11_TGCTGTGATGAGATGACTAAGTAGGAAGTGCCGTCAGAGTCGATAACTGACGATAACAGCTCCTGGCTGACT	genome	1	352	25	5984	2	0.000334225	0.000334225	27.7704648	29.17551888
s28	kidney	Labelled in injury	11_TGCTGTGATGAGATGACTAAGTAGGAAGTGCCGTCAGAGTCGATAACTGACGATAACTGCTCCTGGCTGACA	genome	1	351	25	5967	3	0.000502765	0.000502765	27.69157144	29.09263388
s28	kidney	Labelled in injury	11_TGGTGGGTGCATATGTTT	genome	1	344	25	2752	1	0.000363372	0.000363372	27.13931787	28.5124389
s28	kidney	Labelled in injury	12_GAATTGATCAGGACATAGGGAAAAAAA	genome	1	343	25	1372	0	0	0	27.06042451	28.42955391
s28	kidney	Labelled in injury	12_TTTGTGGTAGTGGGGGACTGCGTTCGCGCTCTCCCCTG	genome	1	351	25	4212	3	0.000712251	0.000712251	27.69157144	29.09263388
s28	kidney	Labelled in injury	15_TGTAAACATCCTACACTCAGCTT	genome	1	347	25	2429	18	0.007410457	0.007410457	27.37599797	28.76109389
s28	kidney	Labelled in injury	16_GCCCTCTTTCCGTGTGGATTTAAGAATTTTTT	genome	1	347	25	5205	1	0.000192123	0.000192123	27.37599797	28.76109389
s28	kidney	Labelled in injury	17_ATCGATGTGGTGCTCCGGAGTTCTCTTCGGGCCAGGGCCTAAGCCGCGCCA	genome	1	341	25	3751	3	0.000799787	0.000799787	26.90263778	28.26378391
s28	kidney	Labelled in injury	17_GATCGATGTGGTGCTCCGGAGTTCTCTTCGGGCCAGGGCCTAAG	genome	1	347	25	3817	25	0.006549646	0.006549646	27.37599797	28.76109389
s28	kidney	Labelled in injury	18_TGCAGTGATGACTATCTTAGGACACCTTTGGATTTACCGTGAAAAGAAGTAACCTCTGAGCAGC	genome	1	343	25	5831	6	0.001028983	0.001028983	27.06042451	28.42955391
s28	kidney	Labelled in injury	19_TGACCTATGAATTGACAGCCAAA	genome	1	341	25	1705	0	0	0	26.90263778	28.26378391
s28	kidney	Labelled in injury	2_GAAAGTCAGCCCTCGACACAAGGGTTTGT	genome	1	353	25	2118	0	0	0	27.84935817	29.25840387
s28	kidney	Labelled in injury	2_TTTTTTTCGGCGGTAGAACCA	genome	1	349	25	2792	0	0	0	27.5337847	28.92686389
s28	kidney	Labelled in injury	4_AACAGTGATGTAGTGACGTCCAAGCACATAGCTGATGATTCCATGTAGAGTTTAACTGCTGAGT	genome	1	351	25	6318	0	0	0	27.69157144	29.09263388
s28	kidney	Labelled in injury	4_TGTAAACATCCTTGACTGGAAGCA	genome	1	347	25	2082	0	0	0	27.37599797	28.76109389
s28	kidney	Labelled in injury	6_TAATACTGCCGGGTAATGATGGAT	genome	1	342	25	2394	19	0.007936508	0.007936508	26.98153114	28.34666891
s28	kidney	Labelled in injury	6_TAGCACTATCTGAAATCGGTTA	genome	1	351	25	2457	0	0	0	27.69157144	29.09263388
s28	kidney	Labelled in injury	9_ATGGGCTGAATGAAAGTAGCCTTTCTGAAC	genome	1	349	25	2792	0	0	0	27.5337847	28.92686389
s28	kidney	Labelled in injury	9_CCCTGAGACCCTAACTTGTGAA	genome	1	343	25	1715	0	0	0	27.06042451	28.42955391
s28	kidney	Labelled in injury	MT_GAATTGATCAGGACATAGGGTTTAA	genome	1	349	25	2443	7	0.00286533	0.00286533	27.5337847	28.92686389
s28	kidney	Labelled in injury	MT_GAATTGATCAGGACATAGGGTTTAAA	genome	1	342	25	2394	3	0.001253133	0.001253133	26.98153114	28.34666891
s28	kidney	Labelled in injury	MU069435.1_TTGAAAGTCAGCCCTCGACACAAGGGTTTGT	genome	1	341	25	2728	0	0	0	26.90263778	28.26378391
s28	kidney	Labelled in injury	Mus musculus (house mouse) mmu-miR-19b-3p	miRNA	1	343	25	1715	0	0	0	27.06042451	28.42955391
s28	kidney	Labelled in injury	NA_AAATAACGCCGGAACATTAGTG	unmapped	1	350	25	1400	0	0	0	27.61267807	29.00974888
s28	kidney	Labelled in injury	NA_CGACTCTTAGCGGTGGATCACTCGGCTCGTGCGTCGA	unmapped	1	340	25	3060	4	0.00130719	0.00130719	26.82374441	28.18089892
s28	kidney	Labelled in injury	NA_CGGTGGATCACTCGGCTCGTGCG	unmapped	1	350	25	1750	0	0	0	27.61267807	29.00974888
s28	kidney	Labelled in injury	NA_GACTCTTAGCGGTGGATCACTCGGCTC	unmapped	1	349	25	2443	0	0	0	27.5337847	28.92686389
s28	kidney	Labelled in injury	X_CCGTCCTGAGGTTGTTGAGCT	genome	1	341	25	2387	5	0.00209468	0.00209468	26.90263778	28.26378391
s28	kidney	Labelled in injury	1_CGGGGTTCGATTCCCCGACGGGGAGCCA	genome	1	339	24	1356	0	0	0	26.74485104	28.09801392
s28	kidney	Labelled in injury	10_AGTTATGATGTGTAAATCCTATTCCATTGCTGAAATGCAGTGTGGAACATAATGAACTGAAC	genome	1	334	24	6346	2	0.000315159	0.000315159	26.35038421	27.68358893
s28	kidney	Labelled in injury	10_TTCCGGCTCGAAGGACCA	genome	1	334	24	1002	21	0.020958084	0.020958084	26.35038421	27.68358893
s28	kidney	Labelled in injury	13_TGAGATGAAGCACTGTAGAAA	genome	1	339	24	1356	0	0	0	26.74485104	28.09801392
s28	kidney	Labelled in injury	16_AAATGATGGCAAATCATCTTTCGGGACTGACCTGAAATGAAGAGAATACTCTTGCTGATC	genome	1	334	24	5344	6	0.001122754	0.001122754	26.35038421	27.68358893
s28	kidney	Labelled in injury	16_CACTAGATTGTGAGCTGCTGGA	genome	1	330	24	1980	0	0	0	26.03481075	27.35204895
s28	kidney	Labelled in injury	19_TGACCTATGAATTGACAGCCT	genome	1	335	24	2010	22	0.010945274	0.010945274	26.42927758	27.76647393
s28	kidney	Labelled in injury	2_TTTTTTCGGCGGTAGAAGAAA	genome	1	333	24	2331	0	0	0	26.27149085	27.60070394
s28	kidney	Labelled in injury	4_AAACAGTGATGTAGTGACGTCCAAGCACATAGCTGATGATTCCATGTAGAGTTTAACTGCTGAGT	genome	1	332	24	5976	8	0.001338688	0.001338688	26.19259748	27.51781894
s28	kidney	Labelled in injury	5_CGATCCCCGGCATCTCCACCA	genome	1	333	24	999	1	0.001001001	0.001001001	26.27149085	27.60070394
s28	kidney	Labelled in injury	8_ACCACAGGGTAGAACCACGGACT	genome	1	330	24	660	13	0.01969697	0.01969697	26.03481075	27.35204895
s28	kidney	Labelled in injury	9_TCGCTGCGATCTATTGAAAGTCAGCCCTCGGCACAAGGGTTTGT	genome	1	337	24	4044	4	0.00098912	0.00098912	26.58706431	27.93224393
s28	kidney	Labelled in injury	MT_CATTGGTCGCAGTTGAATGCTGTGTAGAAATACCA	genome	1	335	24	3350	3	0.000895522	0.000895522	26.42927758	27.76647393
s28	kidney	Labelled in injury	MT_GAATTGATCAGGACATAGA	genome	1	339	24	1356	0	0	0	26.74485104	28.09801392
s28	kidney	Labelled in injury	MU069435.1_CTCGCTGCGATCTATTGAAAGTCAGCCCTCGACACAAGGGTTTNT	genome	1	339	24	4068	3	0.000737463	0.000737463	26.74485104	28.09801392
s28	kidney	Labelled in injury	MU069435.1_TCGCTGCGATCTATTGANAGTCAGCCCTCGACACAAGGGTTTGT	genome	1	331	24	3972	2	0.000503525	0.000503525	26.11370412	27.43493394
s28	kidney	Labelled in injury	Mus musculus (house mouse) mmu-miR-1843a-5p	miRNA	1	330	24	2640	4	0.001515152	0.001515152	26.03481075	27.35204895
s28	kidney	Labelled in injury	Mus musculus (house mouse) mmu-miR-187-3p	miRNA	1	336	24	2688	2	0.000744048	0.000744048	26.50817095	27.84935893
s28	kidney	Labelled in injury	Mus musculus predicted gene, 34746 (Gm34746)	lncRNA	1	335	24	670	0	0	0	26.42927758	27.76647393
s28	kidney	Labelled in injury	NA_AATGGTTCGTTTGTAAAAAAAAAAAAAAAAAA	unmapped	1	329	24	2303	3	0.001302649	0.001302649	25.95591739	27.26916395
s28	kidney	Labelled in injury	NA_AGGCACATGCTCGTGAACTGGCG	unmapped	1	335	24	1340	0	0	0	26.42927758	27.76647393
s28	kidney	Labelled in injury	NA_CGACTCTTAGCGGTGGATCACTCGGCTCGTGCGTCGATGAAGAACGCAGCTAGCTGCGAGA	unmapped	1	329	24	3948	7	0.00177305	0.00177305	25.95591739	27.26916395
s28	kidney	Labelled in injury	NA_GAATTGATCAGGACATAGGGTTAAAA	unmapped	1	329	24	1974	31	0.015704154	0.015704154	25.95591739	27.26916395
s28	kidney	Labelled in injury	NA_GAGTAGGGAACTGCCAGGCATCA	unmapped	1	333	24	999	0	0	0	26.27149085	27.60070394
s28	kidney	Labelled in injury	NA_GCACGGGGTCGGCGGCGATGTCGGCT	unmapped	1	334	24	1336	0	0	0	26.35038421	27.68358893
s28	kidney	Labelled in injury	NA_TTCCCGGGCGGCGCACCA	unmapped	1	338	24	676	0	0	0	26.66595768	28.01512892
s28	kidney	Labelled in injury	>ENSMUST00000156025.2|ENSMUSG00000060568.15|OTTMUSG00000033956.3|OTTMUST00000085673.1|Fam78b-204|Fam78b|2426|UTR5:1-134|CDS:135-920|UTR3:921-2426|	pctranscripts	1	316	23	632	0	0	0	24.93030363	26.19165899
s28	kidney	Labelled in injury	1_GTAAAGGCTGGGCTTAGACGTGG	genome	1	325	23	1625	0	0	0	25.64034392	26.93762396
s28	kidney	Labelled in injury	1_TGTAACCATCCTACACTCTCAGCT	genome	1	314	23	2198	2	0.000909918	0.000909918	24.7725169	26.025889
s28	kidney	Labelled in injury	13_AAGAGGTAGTAGGTTGCATAGTT	genome	1	314	23	2198	1	0.000454959	0.000454959	24.7725169	26.025889
s28	kidney	Labelled in injury	13_GAGACCGGGGTTCGATTCCCCGACGGGGAGCCA	genome	1	321	23	1284	1	0.000778816	0.000778816	25.32477046	26.60608398
s28	kidney	Labelled in injury	15_TATCAATGATGTCCTAAAAAATAAATGTCTGAACATATGACTGCTATAATGATTTCAGCATTTAACTGAGATA	genome	1	315	23	7560	1	0.000132275	0.000132275	24.85141026	26.108774
s28	kidney	Labelled in injury	16_TCAGGCTCAGTCCCCTCCCGATA	genome	1	316	23	1580	0	0	0	24.93030363	26.19165899
s28	kidney	Labelled in injury	18_TAGATGTGTAGAGAAATGATAACTGAGCA	genome	1	317	23	2219	1	0.000450653	0.000450653	25.00919699	26.27454399
s28	kidney	Labelled in injury	18_TTGCTGTGATGACTATCTTAGGACACCTTTGGATTAACCGTGAAATCAAACAAGTGCTGAGCAAC	genome	1	317	23	5706	8	0.001402033	0.001402033	25.00919699	26.27454399
s28	kidney	Labelled in injury	19_GACCTATGAATTGACAGCCA	genome	1	325	23	1300	0	0	0	25.64034392	26.93762396
s28	kidney	Labelled in injury	19_TGACCTATGAATTGACAGCCAGTA	genome	1	322	23	1932	1	0.000517598	0.000517598	25.40366382	26.68896897
s28	kidney	Labelled in injury	2_GAGTGGTGATGACACTAGAACCACCAAGATCGCTGATG	genome	1	316	23	2212	0	0	0	24.93030363	26.19165899
s28	kidney	Labelled in injury	3_AGGTCAATGATGTGTTGGCATGTATTATCTGAATTCGCTGATGTGTCATAACACTTTAGCTCTAGAATTACGCTGAGACC	genome	1	324	23	8748	6	0.000685871	0.000685871	25.56145056	26.85473897
s28	kidney	Labelled in injury	4_AATGCGGGAAACTCGACTGCATAATTTGTGGTAGTGGGGGACTGCGTTCGCGCTCTCCCCTG	genome	1	315	23	5040	1	0.000198413	0.000198413	24.85141026	26.108774
s28	kidney	Labelled in injury	7_TTTCGGCGGTAGAACA	genome	1	321	23	1284	0	0	0	25.32477046	26.60608398
s28	kidney	Labelled in injury	8_GGAAATGATGATGCCTGTGACTGCTGACAAGACTCTGATGTCTGTTGTATTCGTACTGGCTGATCCTG	genome	1	320	23	7040	8	0.001136364	0.001136364	25.24587709	26.52319898
s28	kidney	Labelled in injury	9_TCCCTGAGACCCTAACTTGTGAT	genome	1	321	23	2247	10	0.004450378	0.004450378	25.32477046	26.60608398
s28	kidney	Labelled in injury	MT_TGAATCTGACAACAGGAAATAAACCTCCTTANTCACCCCA	genome	1	314	23	2512	6	0.002388535	0.002388535	24.7725169	26.025889
s28	kidney	Labelled in injury	MT_TGAATCTGACAACAGGAAATAAACCTCCTTATTCACCCNA	genome	1	314	23	2826	0	0	0	24.7725169	26.025889
s28	kidney	Labelled in injury	MT_TTTCATGACCAATGAACACTCTGACCA	genome	1	315	23	2205	2	0.000907029	0.000907029	24.85141026	26.108774
s28	kidney	Labelled in injury	MU069435.1_GCTCCCTCGCTGCGATCTATTGAAAGTCAGCCCTCGACACAAGGGTTTGT	genome	1	319	23	4147	2	0.000482276	0.000482276	25.16698373	26.44031398
s28	kidney	Labelled in injury	Mus musculus predicted gene, 46270 (Gm46270)	lncRNA	1	314	23	1884	22	0.011677282	0.011677282	24.7725169	26.025889
s28	kidney	Labelled in injury	Mus musculus tRNA-Val (AAC) (tRNA-Val-AAC-3-1, tRNA-Val-AAC-4-1)	tRNA	1	321	23	2247	0	0	0	25.32477046	26.60608398
s28	kidney	Labelled in injury	NA_CGACTCTTAGCGGTGGATCACTCGGCTCGTGCGT	unmapped	1	320	23	2880	7	0.002430556	0.002430556	25.24587709	26.52319898
s28	kidney	Labelled in injury	NA_GAAATTTCGGTTGGGACAAAAA	unmapped	1	313	23	1565	0	0	0	24.69362353	25.943004
s28	kidney	Labelled in injury	NA_GAATTGATCAGGACATAGGACCAA	unmapped	1	325	23	1300	0	0	0	25.64034392	26.93762396
s28	kidney	Labelled in injury	NA_GAGGACCGGAGTGGACGCATCAC	unmapped	1	322	23	644	1	0.001552795	0.001552795	25.40366382	26.68896897
s28	kidney	Labelled in injury	NA_TAATGGTTCGTTTGTAAAAAAAAAAAAAAAAAAA	unmapped	1	317	23	2536	3	0.001182965	0.001182965	25.00919699	26.27454399
s28	kidney	Labelled in injury	NA_TGAGGTAGTAGGTTGTGTGGTTATT	unmapped	1	321	23	3531	6	0.001699235	0.001699235	25.32477046	26.60608398
s28	kidney	Labelled in injury	NA_TGGCCAGGCTGTCTCCACCCG	unmapped	1	314	23	1256	0	0	0	24.7725169	26.025889
s28	kidney	Labelled in injury	>ENSMUST00000194175.2|ENSMUSG00000033860.14|OTTMUSG00000051802.1|OTTMUST00000130534.1|Fgg-202|Fgg|1741|UTR5:1-47|CDS:48-1379|UTR3:1380-1741|	pctranscripts	1	312	22	936	1	0.001068376	0.001068376	24.61473016	25.860119
s28	kidney	Labelled in injury	1_TACATGATGATCTCACACAACTTGAACTCTCTCACTGATTACTTGATGATAGTAAAAGATCTGATG	genome	1	309	22	6489	4	0.000616428	0.000616428	24.37805007	25.61146401
s28	kidney	Labelled in injury	11_TGCAATGATGATGAAACTAGAAAAAAAAGGAAGTGCCGTCCGATGCGACAACTGACGACATNCCTAGTTAGCTGACT	genome	1	304	22	4560	2	0.000438596	0.000438596	23.98358324	25.19703903
s28	kidney	Labelled in injury	16_GTGAAATGATGGCAAATCATCTTTNGGGACTGACCTGAAATGAAGAGAATACTCTTGCTGATC	genome	1	311	22	5287	4	0.000756573	0.000756573	24.5358368	25.77723401
s28	kidney	Labelled in injury	17_GAAGCTGAGTTGGCTGCTGCCACC	genome	1	305	22	1525	0	0	0	24.0624766	25.27992403
s28	kidney	Labelled in injury	18_TGAGATGAAGCGCTGTAGCTCT	genome	1	305	22	1830	8	0.004371585	0.004371585	24.0624766	25.27992403
s28	kidney	Labelled in injury	2_CGTACCGTGAGTAATAATGCA	genome	1	310	22	1550	2	0.001290323	0.001290323	24.45694343	25.69434901
s28	kidney	Labelled in injury	2_GTCTAGTGATGAATTTCATAGGGCAGATTCTGAGGTGAAAATTTAGTTCATCATTGATTGTCCTATTATGAAATCTGAAGA	genome	1	299	22	8671	6	0.000691962	0.000691962	23.58911641	24.78261405
s28	kidney	Labelled in injury	4_AAGGTTACTTGTTAGTTCAGGA	genome	1	307	22	2456	0	0	0	24.22026334	25.44569402
s28	kidney	Labelled in injury	4_AGCTCGCTCTGAAGGCCTGTTTCCTAGGCTACATACGA	genome	1	311	22	3110	7	0.002250804	0.002250804	24.5358368	25.77723401
s28	kidney	Labelled in injury	4_ATAATACTGCCTGGTAATGATGAC	genome	1	303	22	2121	0	0	0	23.90468987	25.11415403
s28	kidney	Labelled in injury	4_GGTCCATGATGAAACCCATTATCAGTGGACATCTATGGATGAGAAATGCGGATATGGGACTGAGAC	genome	1	307	22	4605	2	0.000434311	0.000434311	24.22026334	25.44569402
s28	kidney	Labelled in injury	6_ATGGCACTGGTAGAATTCACT	genome	1	309	22	1854	0	0	0	24.37805007	25.61146401
s28	kidney	Labelled in injury	8_GACTCTGATGTCTGTTGTATTCGTACTGGCTGATCCTG	genome	1	301	22	4515	3	0.000664452	0.000664452	23.74690314	24.94838404
s28	kidney	Labelled in injury	9_TGAGATGGAGCACTGTAGCTCT	genome	1	312	22	1872	0	0	0	24.61473016	25.860119
s28	kidney	Labelled in injury	MT_GAATTGATCAGGACATA	genome	1	302	22	1208	0	0	0	23.82579651	25.03126904
s28	kidney	Labelled in injury	MT_GAATTGATCAGGACATAGGGTAA	genome	1	302	22	1510	0	0	0	23.82579651	25.03126904
s28	kidney	Labelled in injury	MT_GAATTGATCAGGACATAGGGTTT	genome	1	301	22	2107	0	0	0	23.74690314	24.94838404
s28	kidney	Labelled in injury	MT_TTCATGACCAATGAACACTCTGACCA	genome	1	299	22	1794	2	0.001114827	0.001114827	23.58911641	24.78261405
s28	kidney	Labelled in injury	MU069435.1_TCGCTGCGATCTATTGAAAGTCGGCCCTCGACACAAGGGTTTGT	genome	1	301	22	3612	2	0.00055371	0.00055371	23.74690314	24.94838404
s28	kidney	Labelled in injury	Mus musculus (house mouse) mmu-miR-181d-5p	miRNA	1	306	22	2754	0	0	0	24.14136997	25.36280902
s28	kidney	Labelled in injury	Mus musculus (house mouse) mmu-miR-203b-5p	miRNA	1	312	22	1872	0	0	0	24.61473016	25.860119
s28	kidney	Labelled in injury	Mus musculus (mouse) mitochondrially encoded tRNA serine 1 (ENSMUSG00000064352.1)	tRNA	1	300	22	1200	0	0	0	23.66800977	24.86549904
s28	kidney	Labelled in injury	Mus musculus tRNA-Leu (CAG) (tRNA-Leu-CAG-1 1 to 7)	tRNA	1	312	22	1248	0	0	0	24.61473016	25.860119
s28	kidney	Labelled in injury	NA_CGACTCTTAGCGGTGGATCACTCGGCTCG	unmapped	1	312	22	2184	4	0.001831502	0.001831502	24.61473016	25.860119
s28	kidney	Labelled in injury	NA_CGATACGACTCTTAGCGGTG	unmapped	1	305	22	1525	0	0	0	24.0624766	25.27992403
s28	kidney	Labelled in injury	NA_GAATTGATCAGGACATAGGGCAA	unmapped	1	304	22	1216	0	0	0	23.98358324	25.19703903
s28	kidney	Labelled in injury	NA_GAATTGATCAGGACATAGGGTAAAA	unmapped	1	299	22	1495	22	0.014715719	0.014715719	23.58911641	24.78261405
s28	kidney	Labelled in injury	NA_TATTGCACTTGTCCCGGCCTGTAAT	unmapped	1	304	22	2736	0	0	0	23.98358324	25.19703903
s28	kidney	Labelled in injury	NA_TGGGGTACCGCCAAGCGGTAAGGCA	unmapped	1	302	22	906	0	0	0	23.82579651	25.03126904
s28	kidney	Labelled in injury	NA_TTCAAGTAATCCAGGATAGGCTAAA	unmapped	1	308	22	1848	1	0.000541126	0.000541126	24.2991567	25.52857902
s28	kidney	Labelled in injury	>ENSMUST00000160943.3|ENSMUSG00000041515.11|OTTMUSG00000033858.6|OTTMUST00000085324.4|Irf8-204|Irf8|1284|UTR5:1-53|CDS:54-1055|UTR3:1056-1284|	pctranscripts	1	295	21	885	0	0	0	23.27354294	24.45107406
s28	kidney	Labelled in injury	>ENSMUST00000223819.2|ENSMUSG00000050377.9|OTTMUSG00000067986.1|OTTMUST00000164357.1|Il31ra-204|Il31ra|2748|UTR5:1-236|CDS:237-2225|UTR3:2226-2748|	pctranscripts	1	290	21	870	1	0.001149425	0.001149425	22.87907611	24.03664908
s28	kidney	Labelled in injury	1_AAACATCCTCGACTGGAAGCT	genome	1	286	21	1144	0	0	0	22.56350265	23.70510909
s28	kidney	Labelled in injury	1_CACAATGATGACATCATATTTGCTACTCTTGACAGCTGGGGTGACGATAGCTTTAAACCACCATGATTATAACTGAGG	genome	1	291	21	6402	5	0.000781006	0.000781006	22.95796948	24.11953407
s28	kidney	Labelled in injury	1_TGCTATGATGAAGGCTATGTTGGTAGGGACAACTGAGCTTGTTGATGAATACCAACGATTCTGAT	genome	1	286	21	5720	0	0	0	22.56350265	23.70510909
s28	kidney	Labelled in injury	10_GTACATGATGAAAACAGTCTCCCTCTTCTGAATCTCGCTGAGGAAACTGCACGTCACCCTCCTGAA	genome	1	293	21	4688	1	0.000213311	0.000213311	23.11575621	24.28530407
s28	kidney	Labelled in injury	11_AACAGTGATGACCACAACATGCCATCTGAGTTGCTTTGCTGAAATCCAGAGGCTGTTTCTGNGC	genome	1	288	21	4896	3	0.000612745	0.000612745	22.72128938	23.87087908
s28	kidney	Labelled in injury	11_TAGCAGCACAGAAATATTGGCAA	genome	1	294	21	1176	0	0	0	23.19464958	24.36818906
s28	kidney	Labelled in injury	12_GGTGGTGTCGATGGTAGAAC	genome	1	296	21	1480	0	0	0	23.35243631	24.53395906
s28	kidney	Labelled in injury	13_TCGTTTCCCGGCCAATGCACCA	genome	1	293	21	1465	0	0	0	23.11575621	24.28530407
s28	kidney	Labelled in injury	16_TATTAATGGTTCGTTTGTAAAAAAAAAAA	genome	1	291	21	2910	0	0	0	22.95796948	24.11953407
s28	kidney	Labelled in injury	17_TGTCCTTGATGTCAGCTATAAATCTGACT	genome	1	297	21	3267	1	0.000306091	0.000306091	23.43132968	24.61684405
s28	kidney	Labelled in injury	18_GGATTCCTGGAAATACTGTTC	genome	1	291	21	2037	0	0	0	22.95796948	24.11953407
s28	kidney	Labelled in injury	19_GCAATGATGTCATCTTACTACTGAAA	genome	1	297	21	2376	2	0.000841751	0.000841751	23.43132968	24.61684405
s28	kidney	Labelled in injury	19_TGTAACAGCAACTCCATGTGGAAAT	genome	1	292	21	1752	18	0.010273973	0.010273973	23.03686285	24.20241907
s28	kidney	Labelled in injury	19_TTTCTATGATGAATCAAACTAGCTCACTATGACTGCTAATGAAAACACAGGAACACCTGAGAA	genome	1	285	21	4275	6	0.001403509	0.001403509	22.48460928	23.62222409
s28	kidney	Labelled in injury	2_ATTCATGATGAAATAGATCCTTGACTGAAGCTGATGATGCG	genome	1	293	21	3516	4	0.001137656	0.001137656	23.11575621	24.28530407
s28	kidney	Labelled in injury	2_CGTACCGTGAGTAATAATGCAA	genome	1	292	21	1460	0	0	0	23.03686285	24.20241907
s28	kidney	Labelled in injury	2_TTTTTTCGGCGGTAGAACC	genome	1	294	21	2058	0	0	0	23.19464958	24.36818906
s28	kidney	Labelled in injury	3_AGAAGTGATGAATTGATCAGATAGACGAGGCCGGGTCCGTCCCAGCCGCTGATTACCGAGCGATTCTGATC	genome	1	298	21	4470	0	0	0	23.51022304	24.69972905
s28	kidney	Labelled in injury	3_GTCAATGATGTGTTGGCATGTATTATCTGAATTCGCTGATGTGTCATAACACTTTAGCTCTAGAATTACGCTGAGAC	genome	1	291	21	7857	4	0.0005091	0.0005091	22.95796948	24.11953407
s28	kidney	Labelled in injury	4_AGGTCGATGATGAGAGCTTTGTTCTGAGCCAG	genome	1	286	21	2574	16	0.006216006	0.006216006	22.56350265	23.70510909
s28	kidney	Labelled in injury	4_GTCGATGATGAGAGCTTTGTTCTGAGCC	genome	1	297	21	2673	2	0.000748223	0.000748223	23.43132968	24.61684405
s28	kidney	Labelled in injury	4_TCTCGGTGATGAGAACTTTGTCCAGTTCTGCTGCTGATCTCTTAAGTGAGGATGAAGTTATCTGAGGA	genome	1	294	21	6762	2	0.00029577	0.00029577	23.19464958	24.36818906
s28	kidney	Labelled in injury	4_TGGCAGTGTCTTAGCTGGTTGTT	genome	1	290	21	2900	1	0.000344828	0.000344828	22.87907611	24.03664908
s28	kidney	Labelled in injury	4_TTCTTGTGATGAAAATACTGTCCAGTTCTGCTACTGAAGGAATGAGATGAACACTTTAGTGCTGAAGAAA	genome	1	286	21	6006	3	0.0004995	0.0004995	22.56350265	23.70510909
s28	kidney	Labelled in injury	5_TTTTTTCGGCGGTAGAAG	genome	1	293	21	2051	2	0.000975134	0.000975134	23.11575621	24.28530407
s28	kidney	Labelled in injury	6_ATAGCACCATCTGAAATCGGTT	genome	1	286	21	1716	2	0.001165501	0.001165501	22.56350265	23.70510909
s28	kidney	Labelled in injury	6_ATAGCACCATCTGAAATCGGTTA	genome	1	295	21	1770	0	0	0	23.27354294	24.45107406
s28	kidney	Labelled in injury	7_AAGGTAGATAGAACAGGTCTTGA	genome	1	285	21	1425	1	0.000701754	0.000701754	22.48460928	23.62222409
s28	kidney	Labelled in injury	8_AGACTCTGATGTCTGTTGTATTCGTACTGGCTGATCCTG	genome	1	285	21	4275	1	0.000233918	0.000233918	22.48460928	23.62222409
s28	kidney	Labelled in injury	8_TACCACAGGGTAGAACCACGGAAA	genome	1	291	21	582	0	0	0	22.95796948	24.11953407
s28	kidney	Labelled in injury	9_CAACGGAATCCCAAAAGCAGCTTT	genome	1	294	21	1176	8	0.006802721	0.006802721	23.19464958	24.36818906
s28	kidney	Labelled in injury	9_GCTGCGATCTATTGAAAGTCAGCCCTCGACANAAGGGTTTGT	genome	1	295	21	3245	0	0	0	23.27354294	24.45107406
s28	kidney	Labelled in injury	MU069435.1_GCTGCGATCTATTGAAAGTCAGCCCTCGACACAAGGGTNTGT	genome	1	286	21	2860	3	0.001048951	0.001048951	22.56350265	23.70510909
s28	kidney	Labelled in injury	MU069435.1_TCGCTGCGATCTATTGAAAGTCAGCCCTCGACGCAAGGGTTTGT	genome	1	295	21	3540	3	0.000847458	0.000847458	23.27354294	24.45107406
s28	kidney	Labelled in injury	MU069435.1_TCTGGGTCGGGGTTTCGTACGTAGCAGAGCAGCTCCCTCGCTGCGATCTATTGAAAGTCAGCCCTCGACACAAGGGTTTGT	genome	1	297	21	6237	2	0.000320667	0.000320667	23.43132968	24.61684405
s28	kidney	Labelled in injury	Mus musculus (mouse) predicted gene, 56078 (ENSMUSG00002076829.1)	rRNA	1	294	21	1176	0	0	0	23.19464958	24.36818906
s28	kidney	Labelled in injury	Mus musculus coatomer protein complex, subunit gamma 2, opposite strand 2 (Copg2os2)	lncRNA	1	286	21	572	0	0	0	22.56350265	23.70510909
s28	kidney	Labelled in injury	Mus musculus predicted gene 29483 (Gm29483)	lncRNA	1	286	21	1430	2	0.001398601	0.001398601	22.56350265	23.70510909
s28	kidney	Labelled in injury	NA_AATTTCGGTTGGGACACA	unmapped	1	294	21	1470	0	0	0	23.19464958	24.36818906
s28	kidney	Labelled in injury	NA_CTGAGGCGTGATGACGAGGCA	unmapped	1	285	21	855	1	0.001169591	0.001169591	22.48460928	23.62222409
s28	kidney	Labelled in injury	NA_GACTCTTAGCGGTGGATCACTC	unmapped	1	292	21	1752	0	0	0	23.03686285	24.20241907
s28	kidney	Labelled in injury	NA_GACTCTTAGCGGTGGATCACTCGGCT	unmapped	1	291	21	2037	0	0	0	22.95796948	24.11953407
s28	kidney	Labelled in injury	NA_GACTCTTAGCGGTGGATCACTCGGCTCGTGCGTCGATGAAGAACGCAGC	unmapped	1	297	21	2970	2	0.000673401	0.000673401	23.43132968	24.61684405
s28	kidney	Labelled in injury	NA_TAGCAGCACGTAAATATTGGAAA	unmapped	1	289	21	1445	0	0	0	22.80018275	23.95376408
s28	kidney	Labelled in injury	NA_TCAATCAACGACCGACCGTATCA	unmapped	1	294	21	1176	0	0	0	23.19464958	24.36818906
s28	kidney	Labelled in injury	NA_TGAGATGAAGCACTGTAGCTCTAA	unmapped	1	295	21	1770	2	0.001129944	0.001129944	23.27354294	24.45107406
s28	kidney	Labelled in injury	X_AATGGCGCCACTAGGGTTGTGTT	genome	1	293	21	2051	6	0.002925402	0.002925402	23.11575621	24.28530407
s28	kidney	Labelled in injury	X_GGTTCGTTTGTAAAAAAAAAAAAAAAAA	genome	1	297	21	1782	1	0.000561167	0.000561167	23.43132968	24.61684405
s28	kidney	Labelled in injury	>ENSMUST00000146415.2|ENSMUSG00000043621.14|OTTMUSG00000010000.4|OTTMUST00000023256.4|Ubxn10-205|Ubxn10|2460|UTR5:1-56|CDS:57-890|UTR3:891-2460|	pctranscripts	1	276	20	828	0	0	0	21.77456899	22.87625912
s28	kidney	Labelled in injury	1_GCCCATGATGGTATGAGAGTAGTGGACAGAAGGGATTTCTGAAAAACACTTTTCTGAGGC	genome	1	277	20	4155	2	0.000481348	0.000481348	21.85346236	22.95914412
s28	kidney	Labelled in injury	1_TGGATATGATGACTGATTACCTGAGAAATAATTGATGAAAT	genome	1	272	20	3536	0	0	0	21.45899553	22.54471913
s28	kidney	Labelled in injury	1_TGTAAACATCCTCGACTNGAAGCT	genome	1	276	20	1656	0	0	0	21.77456899	22.87625912
s28	kidney	Labelled in injury	1_TGTAACCATCCTCGACTGGAAGCT	genome	1	283	20	1698	3	0.001766784	0.001766784	22.32682255	23.4564541
s28	kidney	Labelled in injury	1_TTCAAGTAATTCAGGATAGGTTG	genome	1	283	20	2264	0	0	0	22.32682255	23.4564541
s28	kidney	Labelled in injury	11_AAACCGTTACCATTACTGAGT	genome	1	282	20	1692	0	0	0	22.24792919	23.3735691
s28	kidney	Labelled in injury	11_TGAGAACTGAATTCCATGGGTAA	genome	1	283	20	1698	1	0.000588928	0.000588928	22.32682255	23.4564541
s28	kidney	Labelled in injury	13_AGAGGTAGTAGGTTGCATAGTTTT	genome	1	275	20	2475	14	0.005656566	0.005656566	21.69567563	22.79337412
s28	kidney	Labelled in injury	14_AAGCAGTGATGACAGATTGGATCTGACT	genome	1	277	20	1939	3	0.001547189	0.001547189	21.85346236	22.95914412
s28	kidney	Labelled in injury	14_TGCTGTGCTGAGTTTGTTCAATCCAACCCTGAGC	genome	1	275	20	3025	6	0.001983471	0.001983471	21.69567563	22.79337412
s28	kidney	Labelled in injury	17_GATCGATGTGGTGCTCCGGAGTTCTCTTCGGGCCAGGGCCTAAGCC	genome	1	279	20	3069	0	0	0	22.01124909	23.12491411
s28	kidney	Labelled in injury	17_GATCGATGTGGTGCTCCGGAGTTCTCTTCGGGCCAGGGCCTAAGCCGCGCCAGGA	genome	1	278	20	3058	11	0.003597122	0.003597122	21.93235572	23.04202911
s28	kidney	Labelled in injury	17_TGAGGTAGGAGGTTGTATAGTTGT	genome	1	279	20	2511	0	0	0	22.01124909	23.12491411
s28	kidney	Labelled in injury	18_TGCAGTGATGACTATCTTAGGACACCTTTGGATTTACCGTGAAAAGAAGTAACCTCTGAGCA	genome	1	273	20	4641	1	0.000215471	0.000215471	21.53788889	22.62760413
s28	kidney	Labelled in injury	18_TTGCTGTGATGACTATCTTAGGACACCTTTGGATTAACCGTGAAATCAAACAAGTGCTGAGNAA	genome	1	273	20	4914	1	0.0002035	0.0002035	21.53788889	22.62760413
s28	kidney	Labelled in injury	19_CCAGTGGGGCTGCTGTTATCTGT	genome	1	282	20	2256	0	0	0	22.24792919	23.3735691
s28	kidney	Labelled in injury	19_CTTAATGATGAACAATGTAAATGACAAGCATATGGCTGAGT	genome	1	271	20	2981	0	0	0	21.38010216	22.46183414
s28	kidney	Labelled in injury	2_TCTGGGTCGGGGTTTCGTACGTAGCAGAGCAGCTCCC	genome	1	275	20	2475	0	0	0	21.69567563	22.79337412
s28	kidney	Labelled in injury	2_TGCAATGATGACTTATATATCTGTCAATCCCCTGAGAGATCACTGACGACTCCATGTGTCTGAGC	genome	1	284	20	5396	1	0.000185322	0.000185322	22.40571592	23.53933909
s28	kidney	Labelled in injury	4_CTCGGTGATGAGAACTTTGTCCAGTTCTGCTGCTGATCTCTTAAGTGAGGATGAAGTTATCTGAGGA	genome	1	279	20	6138	2	0.000325839	0.000325839	22.01124909	23.12491411
s28	kidney	Labelled in injury	4_TGTAAACATCCTTGACTGGAAGCTA	genome	1	281	20	1967	0	0	0	22.16903582	23.2906841
s28	kidney	Labelled in injury	6_ATGGCACTGGTAGAATTCACTGT	genome	1	275	20	1925	2	0.001038961	0.001038961	21.69567563	22.79337412
s28	kidney	Labelled in injury	7_TTCGGCGGTAGAAGAAAA	genome	1	274	20	822	0	0	0	21.61678226	22.71048913
s28	kidney	Labelled in injury	8_AGCATTGGTGGTTCAGTGGTAGAATTCTCGCCTG	genome	1	281	20	3091	2	0.00064704	0.00064704	22.16903582	23.2906841
s28	kidney	Labelled in injury	MT_GAATTGATCAGGACATAGGGTTTAAAA	genome	1	277	20	1939	1	0.00051573	0.00051573	21.85346236	22.95914412
s28	kidney	Labelled in injury	MT_GAATTGATCAGGACATAGGGTTTGAT	genome	1	271	20	2168	0	0	0	21.38010216	22.46183414
s28	kidney	Labelled in injury	MT_GAATTGATCAGGACATAGGGTTTGATAAAA	genome	1	280	20	2240	26	0.011607143	0.011607143	22.09014246	23.20779911
s28	kidney	Labelled in injury	MU069435.1_TCGCTGCGATCNATTGAAAGTCAGCCCTCGACACAAGGGTTTGT	genome	1	282	20	3102	4	0.001289491	0.001289491	22.24792919	23.3735691
s28	kidney	Labelled in injury	MU069435.1_TCGCTGCGATCTATTGAAAGTCAGCCCTCGACACAAGGGTTTGG	genome	1	272	20	2992	1	0.000334225	0.000334225	21.45899553	22.54471913
s28	kidney	Labelled in injury	Mus musculus (house mouse) mmu-miR-106b-3p	miRNA	1	283	20	1981	16	0.008076729	0.008076729	22.32682255	23.4564541
s28	kidney	Labelled in injury	Mus musculus (house mouse) mmu-miR-339-5p	miRNA	1	276	20	1380	0	0	0	21.77456899	22.87625912
s28	kidney	Labelled in injury	NA_AATGATGGCCAGGCTGTCTCCACC	unmapped	1	273	20	1365	0	0	0	21.53788889	22.62760413
s28	kidney	Labelled in injury	NA_ACTCTTAGCGGTGGATCACTCGGCTCGTG	unmapped	1	275	20	2200	2	0.000909091	0.000909091	21.69567563	22.79337412
s28	kidney	Labelled in injury	NA_AGCGCACGGGGTCGGCGGCGATGTCGGC	unmapped	1	279	20	837	0	0	0	22.01124909	23.12491411
s28	kidney	Labelled in injury	NA_AGTAGCTCCTTCTTCTTGACCA	unmapped	1	276	20	2208	0	0	0	21.77456899	22.87625912
s28	kidney	Labelled in injury	NA_ATTTAACTGTGATAAACTACCG	unmapped	1	276	20	1932	0	0	0	21.77456899	22.87625912
s28	kidney	Labelled in injury	NA_CGACTCTTAGCGGTGGATCACTCGGCTCGTGCGTCGAT	unmapped	1	277	20	2770	2	0.000722022	0.000722022	21.85346236	22.95914412
s28	kidney	Labelled in injury	NA_GAAATTTCGGTTGGGACAAA	unmapped	1	277	20	1385	12	0.00866426	0.00866426	21.85346236	22.95914412
s28	kidney	Labelled in injury	NA_GCGTGGTAAACGGACAGACA	unmapped	1	271	20	542	0	0	0	21.38010216	22.46183414
s28	kidney	Labelled in injury	NA_TGTAAACATCCTACACTCTCAGCTAA	unmapped	1	276	20	1932	0	0	0	21.77456899	22.87625912
s28	kidney	Labelled in injury	NA_TGTGGGCACTCGAAGATACGGA	unmapped	1	274	20	1096	0	0	0	21.61678226	22.71048913
s28	kidney	Labelled in injury	>ENSMUST00000114124.9|ENSMUSG00000002489.17|OTTMUSG00000024287.6|OTTMUST00000173756.1|Tiam1-204|Tiam1|5203|UTR5:1-489|CDS:490-3192|UTR3:3193-5203|	pctranscripts	1	265	19	1855	1	0.000539084	0.000539084	20.90674197	21.96452415
s28	kidney	Labelled in injury	1_ATTACTTGATGATAGTAAAAGATCTGATG	genome	1	259	19	2590	0	0	0	20.43338177	21.46721417
s28	kidney	Labelled in injury	1_GTAAAGGCTGGGCTTAGACGTGGC	genome	1	269	19	1345	0	0	0	21.22231543	22.29606414
s28	kidney	Labelled in injury	11_AAATGCGGGAAACTCGACTGCATAATTTGTGGTAGTGGGGGACTGCGTTCGCGCTCTCCCCTG	genome	1	258	19	4128	1	0.000242248	0.000242248	20.35448841	21.38432918
s28	kidney	Labelled in injury	11_CGGCGATGATGACACTCCATACATAGCACGCGTTAGACTGCTGATC	genome	1	263	19	2630	0	0	0	20.74895523	21.79875416
s28	kidney	Labelled in injury	11_GCAATGATGATGAAACTAGAAAAAAAAGGAAGTGCCGTCCGATGCGACAACTGACGACATCCCTAGTTAGCTGACT	genome	1	260	19	3640	2	0.000549451	0.000549451	20.51227514	21.55009917
s28	kidney	Labelled in injury	11_GCATATGATGGAAAAAATCTGAAGTCTCCTGAGACCTGTGATGTCTTCAAAGGAACCACTGAT	genome	1	262	19	4192	8	0.001908397	0.001908397	20.67006187	21.71586916
s28	kidney	Labelled in injury	11_TAACAGTCTACAGCCATGGTCGT	genome	1	263	19	1578	1	0.000633714	0.000633714	20.74895523	21.79875416
s28	kidney	Labelled in injury	11_TACCCTGTAGATCCGAATTTGTGAA	genome	1	259	19	2072	0	0	0	20.43338177	21.46721417
s28	kidney	Labelled in injury	12_GAATTGATCAGGACATAGGAAAA	genome	1	269	19	1076	0	0	0	21.22231543	22.29606414
s28	kidney	Labelled in injury	16_CACTAGATTGTGAGCTGCTGGAA	genome	1	263	19	1578	0	0	0	20.74895523	21.79875416
s28	kidney	Labelled in injury	17_TCCCTGAGACCCTTTAACCTGTGAA	genome	1	260	19	1820	1	0.000549451	0.000549451	20.51227514	21.55009917
s28	kidney	Labelled in injury	17_TGAGAGTGATGATTTCACAGACTAGAGTCTCTGACGCTGTCCTTGATGTCAGCTATAAATCTGACTCAT	genome	1	257	19	5654	7	0.001238062	0.001238062	20.27559504	21.30144418
s28	kidney	Labelled in injury	18_GGATTCCTGGAAATACTGTTCTT	genome	1	259	19	2331	4	0.001716002	0.001716002	20.43338177	21.46721417
s28	kidney	Labelled in injury	18_TAAGATGAAGCACTGTAGCTCT	genome	1	269	19	1614	2	0.001239157	0.001239157	21.22231543	22.29606414
s28	kidney	Labelled in injury	18_TAGATGTGTAGAGAAATGATAACTGAGCAC	genome	1	262	19	1834	0	0	0	20.67006187	21.71586916
s28	kidney	Labelled in injury	18_TGAGATGAAGCACTGTAGCTCAAA	genome	1	270	19	1350	0	0	0	21.3012088	22.37894914
s28	kidney	Labelled in injury	19_ACACCCTGATGAACTGAATACCGCCCCAGTCTGATAGCTGTGGAGAAAGGTATTTTCTGAGT	genome	1	258	19	4128	3	0.000726744	0.000726744	20.35448841	21.38432918
s28	kidney	Labelled in injury	19_GACCTATGAATTGACAGCCAG	genome	1	270	19	1080	0	0	0	21.3012088	22.37894914
s28	kidney	Labelled in injury	2_CGTACCGTGAGTAATAATG	genome	1	259	19	1295	0	0	0	20.43338177	21.46721417
s28	kidney	Labelled in injury	2_TCACCAAGATGAGTGGTGCAAATCTGATC	genome	1	257	19	1799	1	0.000555864	0.000555864	20.27559504	21.30144418
s28	kidney	Labelled in injury	2_TTTTTTTCGGCGGTAGAAGAA	genome	1	270	19	2160	0	0	0	21.3012088	22.37894914
s28	kidney	Labelled in injury	3_GGCCGTGATCGTATAGTGGTTAGTACTCTGCG	genome	1	264	19	2640	0	0	0	20.8278486	21.88163916
s28	kidney	Labelled in injury	3_GTCAATGATGTGTTGGCATGTATTATCTGAATTCGCTGATGTGTCATAACACTTTAGCTCTAGAATTACGCTGAGACC	genome	1	259	19	6993	6	0.000858001	0.000858001	20.43338177	21.46721417
s28	kidney	Labelled in injury	3_TAGCAGCACGTAAATATTGGCAA	genome	1	270	19	1350	0	0	0	21.3012088	22.37894914
s28	kidney	Labelled in injury	3_TGTGGTAGTGGGGGACTGCGTTCGCGCTCTCCCCTG	genome	1	263	19	2630	1	0.000380228	0.000380228	20.74895523	21.79875416
s28	kidney	Labelled in injury	4_TGTAAACATCCTTGACTGGAAGCTAT	genome	1	259	19	2072	5	0.002413127	0.002413127	20.43338177	21.46721417
s28	kidney	Labelled in injury	8_CAGTGGTTTTACCCTATGGTAGT	genome	1	262	19	2358	2	0.000848176	0.000848176	20.67006187	21.71586916
s28	kidney	Labelled in injury	8_GGGAAATGATGATGCCTGTGACTGCTGACAAGACTCTGATGTC	genome	1	264	19	2904	5	0.001721763	0.001721763	20.8278486	21.88163916
s28	kidney	Labelled in injury	9_TCACCCAGGCGGCCCGGGTTCGACTCCCGGTGTGGGAACC	genome	1	268	19	1608	6	0.003731343	0.003731343	21.14342206	22.21317915
s28	kidney	Labelled in injury	9_TGTTGTGATGATGGGCAAAAATGTTCAACTGCTCTGAATGGGCTGAATGAAAGTAGCCTTTNTGAAC	genome	1	263	19	5260	2	0.000380228	0.000380228	20.74895523	21.79875416
s28	kidney	Labelled in injury	9_TTGCAGTGATGTCGTAATTTGCGTCTTACTCTGTTCACAGCGACAGTTGCCTGCTGTCAGTATGCTGGTTCAGAAGGTTGACGAACATTGTTA	genome	1	262	19	8384	2	0.00023855	0.00023855	20.67006187	21.71586916
s28	kidney	Labelled in injury	MT_ACACCCAGAAGATTTCATGACCAATGAACACTCTGACCA	genome	1	261	19	1827	5	0.002736727	0.002736727	20.5911685	21.63298417
s28	kidney	Labelled in injury	MT_GAATTGATCAGGACATAGGGTTTGATAGTAA	genome	1	258	19	2322	16	0.006890612	0.006890612	20.35448841	21.38432918
s28	kidney	Labelled in injury	MT_GAATTGATCAGGACATAGGGTTTGATAGTTAATATTATATGTCTTTCAAGTTCTTAGTGTTTTTGGAA	genome	1	266	19	7714	4	0.000518538	0.000518538	20.98563533	22.04740915
s28	kidney	Labelled in injury	MT_GAATTGATCAGGACATAGGGTTTGATAGTTAATATTATATGTCTTTCAAGTTCTTAGTGTTTTTGGGGTTTGGA	genome	1	268	19	8576	13	0.001515858	0.001515858	21.14342206	22.21317915
s28	kidney	Labelled in injury	Mus musculus (house mouse) mmu-miR-27a-5p	miRNA	1	264	19	1584	0	0	0	20.8278486	21.88163916
s28	kidney	Labelled in injury	Mus musculus (house mouse) mmu-miR-99b-3p	miRNA	1	261	19	1566	0	0	0	20.5911685	21.63298417
s28	kidney	Labelled in injury	Mus musculus (house mouse) Tyr-tRNA	tRNA	1	265	19	3710	4	0.001078167	0.001078167	20.90674197	21.96452415
s28	kidney	Labelled in injury	Mus musculus (mouse) mitochondrially encoded tRNA methionine (ENSMUSG00000064344.1)	tRNA	1	267	19	1869	0	0	0	21.0645287	22.13029415
s28	kidney	Labelled in injury	Mus musculus (mouse) predicted gene, 24379 (ENSMUSG00000084644.3)	YRNA	1	264	19	2640	3	0.001136364	0.001136364	20.8278486	21.88163916
s28	kidney	Labelled in injury	NA_ACGACTCTTAGCGGTGGATCACTCGGCTCGTGCGTCGATGAAGAACGCAGCTAGCTGCGAGAATTAATGTGAATTGCAGGACA	unmapped	1	261	19	4698	0	0	0	20.5911685	21.63298417
s28	kidney	Labelled in injury	NA_GAAATTTCGGTTGGGACAAAA	unmapped	1	262	19	1310	0	0	0	20.67006187	21.71586916
s28	kidney	Labelled in injury	NA_GACTCTTAGCGGTGGATCACTCGGCTCGTGCGTCGATGAA	unmapped	1	268	19	2680	3	0.001119403	0.001119403	21.14342206	22.21317915
s28	kidney	Labelled in injury	NA_TGCGTTGAGCTAACCGGTACTAAT	unmapped	1	263	19	1841	0	0	0	20.74895523	21.79875416
s28	kidney	Labelled in injury	NA_TGTCGACTTGGAGGTTGTGCCC	unmapped	1	258	19	1806	0	0	0	20.35448841	21.38432918
s28	kidney	Labelled in injury	NA_TTCACAGTGGCTAAGTTCCGAAT	unmapped	1	266	19	1862	1	0.000537057	0.000537057	20.98563533	22.04740915
s28	kidney	Labelled in injury	X_TAAGTCACTAGTGGTTCCGTTTAG	genome	1	269	19	2421	2	0.000826105	0.000826105	21.22231543	22.29606414
s28	kidney	Labelled in injury	>ENSMUST00000027559.9|ENSMUSG00000026321.9|OTTMUSG00000048968.1|OTTMUST00000125109.1|Tnfrsf11a-201|Tnfrsf11a|5029|UTR5:1-34|CDS:35-1912|UTR3:1913-5029|	pctranscripts	1	246	18	984	5	0.005081301	0.005081301	19.40776801	20.38970922
s28	kidney	Labelled in injury	>ENSMUST00000111495.9|ENSMUSG00000025314.17|OTTMUSG00000014165.4|OTTMUST00000033432.1|Ptprj-202|Ptprj|4197|UTR5:1-51|CDS:52-3951|UTR3:3952-4197|	pctranscripts	1	253	18	0	0	NA	NA	19.96002158	20.96990419
s28	kidney	Labelled in injury	>ENSMUST00000114694.9|ENSMUSG00000022708.17|OTTMUSG00000025618.6|OTTMUST00000062820.2|Zbtb20-204|Zbtb20|26901|UTR5:1-817|CDS:818-3043|UTR3:3044-26901|	pctranscripts	1	245	18	1715	0	0	0	19.32887465	20.30682422
s28	kidney	Labelled in injury	>ENSMUST00000117341.2|ENSMUSG00000036580.16|OTTMUSG00000026686.4|OTTMUST00000066034.1|Spg20-203|Spg20|2957|UTR5:1-107|CDS:108-1856|UTR3:1857-2957|	pctranscripts	1	249	18	996	0	0	0	19.64444811	20.63836421
s28	kidney	Labelled in injury	>ENSMUST00000227516.2|ENSMUSG00000069295.3|OTTMUSG00000000482.3|OTTMUST00000169594.1|Vmn1r196-203|Vmn1r196|5122|UTR5:1-509|CDS:510-860|UTR3:861-5122|	pctranscripts	1	256	18	1536	0	0	0	20.19670167	21.21855918
s28	kidney	Labelled in injury	1_ACCATTCGTAGACGACCTGCTT	genome	1	249	18	1494	1	0.000669344	0.000669344	19.64444811	20.63836421
s28	kidney	Labelled in injury	1_CATCTAACCCTGGCCTTTGACA	genome	1	251	18	1506	0	0	0	19.80223484	20.8041342
s28	kidney	Labelled in injury	1_CTATGATGAAGGCTATGTTGGTAGGGACAACTGAGCTTGTTGATGAATACCAACGATTCTGATG	genome	1	245	18	4655	3	0.000644468	0.000644468	19.32887465	20.30682422
s28	kidney	Labelled in injury	1_TCACAGTGAACCGGTCTCTTTT	genome	1	254	18	2032	1	0.000492126	0.000492126	20.03891494	21.05278919
s28	kidney	Labelled in injury	1_TGTAAACATCCTCGACTGGAAGCTTTT	genome	1	245	18	2205	16	0.007256236	0.007256236	19.32887465	20.30682422
s28	kidney	Labelled in injury	1_TNTAAACATCCTCGACTGGAAGCT	genome	1	252	18	1512	0	0	0	19.88112821	20.8870192
s28	kidney	Labelled in injury	1_TTCAAGTAATTCAGGATAGGTTTT	genome	1	251	18	2510	4	0.001593625	0.001593625	19.80223484	20.8041342
s28	kidney	Labelled in injury	10_TGAGGTAGTAGTTTGTGCTGTTTA	genome	1	245	18	2695	0	0	0	19.32887465	20.30682422
s28	kidney	Labelled in injury	10_TGTACATGATGAAAACAGTCTCCCTCTTCTGAAT	genome	1	247	18	2717	7	0.002576371	0.002576371	19.48666138	20.47259421
s28	kidney	Labelled in injury	11_CCCTGTAGATCCGAATTTGTGT	genome	1	244	18	1952	1	0.000512295	0.000512295	19.24998128	20.22393922
s28	kidney	Labelled in injury	11_CCGGGTGATGCGAATCGTAATCTGAGC	genome	1	248	18	1488	3	0.002016129	0.002016129	19.56555475	20.55547921
s28	kidney	Labelled in injury	11_CTGCTGTGATGAGATGACTAAGTAGGAAGTGCCGTCAGAGTCGATAACTGACGATAACTGCTCCTGGCTGACT	genome	1	249	18	4482	10	0.002231147	0.002231147	19.64444811	20.63836421
s28	kidney	Labelled in injury	11_GGAGGGAACGCAGTCTGAGTGGA	genome	1	255	18	765	2	0.002614379	0.002614379	20.11780831	21.13567419
s28	kidney	Labelled in injury	11_GGCTTTGCTGAAATCCAGAGGCTGTTTCTGAGCTG	genome	1	253	18	2783	0	0	0	19.96002158	20.96990419
s28	kidney	Labelled in injury	12_GAATTGATCAGGACATAGGAAAAA	genome	1	246	18	984	0	0	0	19.40776801	20.38970922
s28	kidney	Labelled in injury	12_TCTTAGATCGATGTGGTGCTC	genome	1	252	18	2016	0	0	0	19.88112821	20.8870192
s28	kidney	Labelled in injury	12_TCTTAGATCGATGTGGTGCTCCGGAGTTCTCTTCGGGCCAGGG	genome	1	249	18	3237	3	0.000926784	0.000926784	19.64444811	20.63836421
s28	kidney	Labelled in injury	12_TGCGGGAAACTCGACTGCATAATTTGTGGTAGTGGGGGACTGCGTTCGCGCTCTCCCCTG	genome	1	249	18	3984	4	0.001004016	0.001004016	19.64444811	20.63836421
s28	kidney	Labelled in injury	15_CTAGACTGAGGCTCCTTGAGGAAT	genome	1	245	18	1470	2	0.001360544	0.001360544	19.32887465	20.30682422
s28	kidney	Labelled in injury	15_TGAAATTTCGGTTGGGAAAA	genome	1	251	18	1506	14	0.009296149	0.009296149	19.80223484	20.8041342
s28	kidney	Labelled in injury	15_TGTAACCATCCCCGACTGGAAGC	genome	1	249	18	996	0	0	0	19.64444811	20.63836421
s28	kidney	Labelled in injury	16_GTGAAATGATGGCAAATCATCTTTCGGGACTGACCTGAAATGAAGAGAATACTCTTGCTGAT	genome	1	248	18	4216	7	0.001660342	0.001660342	19.56555475	20.55547921
s28	kidney	Labelled in injury	17_TATTAATGGTTCGTTTGTAAAAAAAAAAAA	genome	1	246	18	2460	0	0	0	19.40776801	20.38970922
s28	kidney	Labelled in injury	18_ATGAGATGAAGCACTGTAGCT	genome	1	252	18	1260	0	0	0	19.88112821	20.8870192
s28	kidney	Labelled in injury	18_TGAGATGAAGCACTGTAGCTAAA	genome	1	248	18	1240	5	0.004032258	0.004032258	19.56555475	20.55547921
s28	kidney	Labelled in injury	18_TTGCTGTGATGACTATCTTAGGACACCTTTGGATTAACCGTGAAATCAAACAAGTGCTGAGNA	genome	1	255	18	4590	0	0	0	20.11780831	21.13567419
s28	kidney	Labelled in injury	19_ATGGCTGAGTTGCAATGATGTCATCTTACTACTGAAA	genome	1	245	18	2940	0	0	0	19.32887465	20.30682422
s28	kidney	Labelled in injury	19_CACCCTGATGAACTGAATACCGCCCCAGTCTGATAGCTGTGGAGAAAGGTATTTTCTGAG	genome	1	247	18	3705	0	0	0	19.48666138	20.47259421
s28	kidney	Labelled in injury	19_CACCCTGATGAACTGAATACCGCCCCAGTCTGATTGCTGTGGAGAAAGGTATTTTCTGAGT	genome	1	254	18	4318	2	0.000463177	0.000463177	20.03891494	21.05278919
s28	kidney	Labelled in injury	19_CTGACCTATGAATTGACAGCCATA	genome	1	248	18	1488	12	0.008064516	0.008064516	19.56555475	20.55547921
s28	kidney	Labelled in injury	19_CTTAATGATGAACAATGTAAATGACAAGCATATGGCTGAGTTGCAATGATGT	genome	1	244	18	3660	11	0.003005464	0.003005464	19.24998128	20.22393922
s28	kidney	Labelled in injury	2_AGGTCCCTGGTAGCTCA	genome	1	256	18	1024	0	0	0	20.19670167	21.21855918
s28	kidney	Labelled in injury	2_GCAGATGATGTGACAGAATATTTGCTATCAGATGAGTGGTGATGACACTAGAACCACCAAGATCGCTGATGCA	genome	1	245	18	4165	3	0.000720288	0.000720288	19.32887465	20.30682422
s28	kidney	Labelled in injury	2_GCAGCCGGAATTCTGTTTT	genome	1	253	18	1771	0	0	0	19.96002158	20.96990419
s28	kidney	Labelled in injury	2_TACCCTGTAGAACCGAATTTGTAA	genome	1	248	18	1736	1	0.000576037	0.000576037	19.56555475	20.55547921
s28	kidney	Labelled in injury	3_ATGCGGGAAACTCGACTGCATAATTTGTGGTAGTGGGGGACTGCGTTCGCGCTCTCCCCTG	genome	1	245	18	3920	4	0.001020408	0.001020408	19.32887465	20.30682422
s28	kidney	Labelled in injury	3_GGCCGCCGGTGAAATACCACTACTCTCATC	genome	1	254	18	1524	0	0	0	20.03891494	21.05278919
s28	kidney	Labelled in injury	4_ATGGAGAGACTTTGACAGCTCA	genome	1	252	18	1260	0	0	0	19.88112821	20.8870192
s28	kidney	Labelled in injury	4_GGTCGATGATGAGAGCTTTGTTCTGA	genome	1	254	18	2286	0	0	0	20.03891494	21.05278919
s28	kidney	Labelled in injury	4_GTAAACATCCTTGACTGGAAGCTT	genome	1	245	18	1715	1	0.00058309	0.00058309	19.32887465	20.30682422
s28	kidney	Labelled in injury	5_TTTTTTTTCGGCGGTAGAAGA	genome	1	249	18	2241	0	0	0	19.64444811	20.63836421
s28	kidney	Labelled in injury	6_TAATACTGCCGGGTAATGATGGAA	genome	1	252	18	1512	0	0	0	19.88112821	20.8870192
s28	kidney	Labelled in injury	6_TTTGGCAATGGTAGAACTCACACCGA	genome	1	256	18	1536	2	0.001302083	0.001302083	20.19670167	21.21855918
s28	kidney	Labelled in injury	9_GTAAATGATGAGATTCCATTGGTCCGTGTTTCTGAACTACATGNTTTTCCTTGGCTATTCTGATA	genome	1	248	18	6448	3	0.000465261	0.000465261	19.56555475	20.55547921
s28	kidney	Labelled in injury	9_TCACAATGATGATGAATGGTCCAAACATTCGCGGTTTCCACCAGAACGCAAGGCAGTGTTGGCAGTTACCTTCCTTGGATGTCTGAGTGA	genome	1	254	18	6096	1	0.000164042	0.000164042	20.03891494	21.05278919
s28	kidney	Labelled in injury	9_TCGCTGCGATCTATTGAAAGTCAGCCCTCGACACAAGGGTTTGTAA	genome	1	252	18	3024	1	0.000330688	0.000330688	19.88112821	20.8870192
s28	kidney	Labelled in injury	9_TGCACCTGATGAGAATTCTGCTGCTGAGGTTGTGTGATTGCTCAGACTCAAAGTAAACGCCCTGATG	genome	1	253	18	4807	4	0.00083212	0.00083212	19.96002158	20.96990419
s28	kidney	Labelled in injury	MT_GAATTGATCAGGACATAGGGTA	genome	1	252	18	1260	2	0.001587302	0.001587302	19.88112821	20.8870192
s28	kidney	Labelled in injury	MT_TAAGTCGTAACAAGGTAAGCATACTGGAAAGTGTGCTTGGAATAATA	genome	1	252	18	3024	1	0.000330688	0.000330688	19.88112821	20.8870192
s28	kidney	Labelled in injury	MU069435.1_CTCGCTGCGATCTATTGAAAGTCAGCCCTCGNCACAAGGGTTTGT	genome	1	253	18	3036	1	0.000329381	0.000329381	19.96002158	20.96990419
s28	kidney	Labelled in injury	MU069435.1_TNGCTGCGATCTATTGAAAGTCAGCCCTCGACACAAGGGTTTGT	genome	1	254	18	3048	2	0.000656168	0.000656168	20.03891494	21.05278919
s28	kidney	Labelled in injury	Mus musculus (house mouse) mmu-miR-106b-5p	miRNA	1	243	18	1215	0	0	0	19.17108792	20.14105422
s28	kidney	Labelled in injury	Mus musculus (house mouse) mmu-miR-379-5p	miRNA	1	246	18	1230	2	0.001626016	0.001626016	19.40776801	20.38970922
s28	kidney	Labelled in injury	Mus musculus (house mouse) mmu-miR-872-3p	miRNA	1	249	18	1743	0	0	0	19.64444811	20.63836421
s28	kidney	Labelled in injury	Mus musculus (house mouse) tRNA-Met	tRNA	1	255	18	3060	0	0	0	20.11780831	21.13567419
s28	kidney	Labelled in injury	Mus musculus metastasis associated lung adenocarcinoma transcript 1 (non-coding RNA) (Malat1)	lncRNA	1	255	18	1275	1	0.000784314	0.000784314	20.11780831	21.13567419
s28	kidney	Labelled in injury	Mus musculus RIKEN cDNA C130071C03 gene, transcript variant 4 (C130071C03Rik)	lncRNA	1	252	18	1260	0	0	0	19.88112821	20.8870192
s28	kidney	Labelled in injury	NA_CGCGACCTCAGATCAGACGTGGCGACCCGCTGAATTTAAGC	unmapped	1	254	18	1778	0	0	0	20.03891494	21.05278919
s28	kidney	Labelled in injury	NA_GACTCTTAGCGGTGGATCACTCGGCTCGTGCGTCGATGAAGAACGC	unmapped	1	243	18	2430	2	0.000823045	0.000823045	19.17108792	20.14105422
s28	kidney	Labelled in injury	NA_GTAGCTCCTTCTTCTTGACCA	unmapped	1	249	18	1992	2	0.001004016	0.001004016	19.64444811	20.63836421
s28	kidney	Labelled in injury	NA_GTCCTGCCGCGGTCGCCA	unmapped	1	255	18	765	0	0	0	20.11780831	21.13567419
s28	kidney	Labelled in injury	NA_TCTTGATCCGGCAAACAAACCACC	unmapped	1	245	18	980	4	0.004081633	0.004081633	19.32887465	20.30682422
s28	kidney	Labelled in injury	NA_TGGTGGTGTCGATGGTAGAACA	unmapped	1	245	18	1470	0	0	0	19.32887465	20.30682422
s28	kidney	Labelled in injury	NA_TGTGGGCACTCGAAGATACGGAT	unmapped	1	245	18	1225	2	0.001632653	0.001632653	19.32887465	20.30682422
s28	kidney	Labelled in injury	NA_TTGAATGCTGTGTAGAAATACCA	unmapped	1	244	18	1708	2	0.00117096	0.00117096	19.24998128	20.22393922
s28	kidney	Labelled in injury	NA_TTGCGGCCCCGGGTTCCTCCCGGGGCTACGCCTGTCTGAGCGTCGCT	unmapped	1	254	18	2794	1	0.00035791	0.00035791	20.03891494	21.05278919
s28	kidney	Labelled in injury	X_AGCTACATCTGGCTACTGGGTCTCA	genome	1	245	18	1715	1	0.00058309	0.00058309	19.32887465	20.30682422
s28	kidney	Labelled in injury	X_AGCTACATCTGGCTACTGGGTCTT	genome	1	250	18	2000	1	5e-04	5e-04	19.72334148	20.7212492
s28	kidney	Labelled in injury	X_GAATTGATCAGGACATAGGAAAAAAA	genome	1	254	18	1016	0	0	0	20.03891494	21.05278919
s28	kidney	Labelled in injury	>ENSMUST00000093914.5|ENSMUSG00000070332.5|OTTMUSG00000003440.3|OTTMUST00000007261.3|Trim80-201|Trim80|1934|UTR5:1-9|CDS:10-1884|UTR3:1885-1934|	pctranscripts	1	241	17	964	1	0.001037344	0.001037344	19.01330118	19.97528423
s28	kidney	Labelled in injury	>ENSMUST00000179022.8|ENSMUSG00000062075.14|OTTMUSG00000031736.2|-|Lmnb2-204|Lmnb2|3370|UTR5:1-84|CDS:85-1875|UTR3:1876-3370|	pctranscripts	1	242	17	484	0	0	0	19.09219455	20.05816923
s28	kidney	Labelled in injury	10_CCTGTCTGAGCGTCGCTT	genome	1	238	17	1428	2	0.00140056	0.00140056	18.77662109	19.72662924
s28	kidney	Labelled in injury	11_ACAGTGATGACCACAACATGCCATCTGAGTTGCTTTGCTGAAATCCAGAGGCTGTTTCTGAGC	genome	1	238	17	4046	0	0	0	18.77662109	19.72662924
s28	kidney	Labelled in injury	11_AGCAGCATTGTACAGGGCTATGAAT	genome	1	239	17	1434	1	0.00069735	0.00069735	18.85551445	19.80951424
s28	kidney	Labelled in injury	11_AGCTCGGTCTGAGGCCCCTCAGTAA	genome	1	229	17	1145	3	0.002620087	0.002620087	18.06658079	18.98066427
s28	kidney	Labelled in injury	11_CGGCGATGATGACACTCCA	genome	1	240	17	720	1	0.001388889	0.001388889	18.93440782	19.89239923
s28	kidney	Labelled in injury	11_CGTTCGCGCTCTCCCCTG	genome	1	233	17	1165	0	0	0	18.38215426	19.31220426
s28	kidney	Labelled in injury	11_CTGTGATGAGATGACTAAGTAGGAAGTGCCGTCAGAGTCGATAACTGACGATAACTGCTCCTGGCTGACT	genome	1	242	17	4114	0	0	0	19.09219455	20.05816923
s28	kidney	Labelled in injury	11_TCCGTCTCAGTTACTTTATAGCC	genome	1	238	17	2142	2	0.000933707	0.000933707	18.77662109	19.72662924
s28	kidney	Labelled in injury	11_TGCAATGATGATGAAACTAGAAAAAAAGGAAGTGCCGTCCGATGCGACAACTGACGACATCCCTAGTTAGCTGACT	genome	1	235	17	3525	2	0.000567376	0.000567376	18.53994099	19.47797425
s28	kidney	Labelled in injury	13_AATCACATTGCCAGGGATTACCACT	genome	1	232	17	1392	0	0	0	18.30326089	19.22931926
s28	kidney	Labelled in injury	13_ATCACATTGCCAGGGATTACCAA	genome	1	231	17	1155	0	0	0	18.22436753	19.14643426
s28	kidney	Labelled in injury	13_TCGCTGCGATCTATTGAAAGTCAGCCCTCGACACAAGGGTTTGA	genome	1	240	17	2640	0	0	0	18.93440782	19.89239923
s28	kidney	Labelled in injury	14_AAAAGCTGGGTTGAGAGGGCGAAA	genome	1	233	17	699	1	0.001430615	0.001430615	18.38215426	19.31220426
s28	kidney	Labelled in injury	14_AAAAGCTGGGTTGAGAGGGCGATT	genome	1	241	17	1205	1	0.000829876	0.000829876	19.01330118	19.97528423
s28	kidney	Labelled in injury	14_AAGCAGTGATGACAGATTGGATCTGACTTAACTGCTGTGCTGAGTTTGTTCAATCCAACCCTGAGCTT	genome	1	230	17	4830	0	0	0	18.14547416	19.06354927
s28	kidney	Labelled in injury	14_CGGGCCTCATAACCCAATTCAGACTACTCTCCCCCGCCCTCT	genome	1	232	17	2088	0	0	0	18.30326089	19.22931926
s28	kidney	Labelled in injury	15_GTTCTGTGATGAGGCTCTGGAATGTGCGCTGGGCACAGCGCCCGAGAGAGACTGAGGAATTATTCCCTGTTGCCTTCCTTCTGAGAA	genome	1	238	17	5474	1	0.000182682	0.000182682	18.77662109	19.72662924
s28	kidney	Labelled in injury	15_TATCAATGATGTCCTAAAAAATAAATGTCTGAACATATGACTGCTATA	genome	1	239	17	3585	6	0.00167364	0.00167364	18.85551445	19.80951424
s28	kidney	Labelled in injury	15_TATCAATGATGTCCTAAAAAATAAATGTCTGAACATATGACTGCTATAATGATTTCAGCATTTAACTGAGAT	genome	1	229	17	5496	1	0.000181951	0.000181951	18.06658079	18.98066427
s28	kidney	Labelled in injury	16_AGTGAAATGATGGCAAATCATCTTTCGGGACTGACCTGAAATGAAGAGAATACTCTTGCTGATC	genome	1	234	17	3978	2	0.000502765	0.000502765	18.46104762	19.39508925
s28	kidney	Labelled in injury	16_GTGAAATGATGGCAAATCATCTTTCGGGACTGACCTGAAATGANGAGAATACTCTTGCTGATC	genome	1	233	17	3961	5	0.001262307	0.001262307	18.38215426	19.31220426
s28	kidney	Labelled in injury	16_GTGAAATGATGGCAAATCATCTTTCGGGACTGATCTGAAATGAAGAGAATACTCTTGCTGATC	genome	1	240	17	4320	4	0.000925926	0.000925926	18.93440782	19.89239923
s28	kidney	Labelled in injury	16_TCAGGCTCAGTCCCCTCCCGATTT	genome	1	242	17	1694	1	0.000590319	0.000590319	19.09219455	20.05816923
s28	kidney	Labelled in injury	17_ATCCCTGAGACCCTTTAACCTGT	genome	1	239	17	1673	0	0	0	18.85551445	19.80951424
s28	kidney	Labelled in injury	17_GAGAGTGATGATTTCACAGACTAGAGTCTCTGACGCTGTCCTTGATGTCAGCTATAAATCTGACTCA	genome	1	241	17	4820	5	0.001037344	0.001037344	19.01330118	19.97528423
s28	kidney	Labelled in injury	17_GATCGATGTGGTGCTCCGGAGTTCTCTTCGGGCCAGGGCCTAAGCCGCGCCAGA	genome	1	233	17	2563	0	0	0	18.38215426	19.31220426
s28	kidney	Labelled in injury	18_AGATGAAGCACTGTAGCTCTT	genome	1	231	17	1386	1	0.000721501	0.000721501	18.22436753	19.14643426
s28	kidney	Labelled in injury	18_TAGATGTGTAGAGAAATGATAACTGAGCACA	genome	1	232	17	1624	0	0	0	18.30326089	19.22931926
s28	kidney	Labelled in injury	18_TGAGATGAAGCACTGTAGTTCT	genome	1	241	17	1687	0	0	0	19.01330118	19.97528423
s28	kidney	Labelled in injury	19_ATGTAACAGCAACTCCATGTGGA	genome	1	237	17	1185	0	0	0	18.69772772	19.64374424
s28	kidney	Labelled in injury	19_ATGTAACAGCAACTCCATGTGGAA	genome	1	234	17	1170	0	0	0	18.46104762	19.39508925
s28	kidney	Labelled in injury	19_CACCCTGATGAACTGAATACCGCCNCAGTCTGATAGCTGTGGAGAAAGGTATTTTCTGAGT	genome	1	231	17	3696	0	0	0	18.22436753	19.14643426
s28	kidney	Labelled in injury	2_ATCCCAGCGGTGCCTCCA	genome	1	242	17	726	0	0	0	19.09219455	20.05816923
s28	kidney	Labelled in injury	2_TCGTACCGTGAGTAATAATGAA	genome	1	235	17	1410	3	0.00212766	0.00212766	18.53994099	19.47797425
s28	kidney	Labelled in injury	2_TTCACAGTGGCTAAGTTCCGAT	genome	1	239	17	1673	3	0.001793186	0.001793186	18.85551445	19.80951424
s28	kidney	Labelled in injury	2_TTGTGGCAACAATGGCACGGCAAGGGGATCCAGTCTTT	genome	1	232	17	2088	1	0.000478927	0.000478927	18.30326089	19.22931926
s28	kidney	Labelled in injury	3_AGGTCAATGATGTGTTGGCATGTATTATCTGAATTCGCTGATGTGTCATAACACTTTAGCTCTAGAATTACGCTGAGACCT	genome	1	231	17	6468	5	0.000773036	0.000773036	18.22436753	19.14643426
s28	kidney	Labelled in injury	3_GTCAATGATGTGTTGGCATGTATTATCTGAATTCGCTGATGTG	genome	1	231	17	3927	1	0.000254647	0.000254647	18.22436753	19.14643426
s28	kidney	Labelled in injury	4_CAAGCCCTCTTATTTCTACCA	genome	1	242	17	1694	1	0.000590319	0.000590319	19.09219455	20.05816923
s28	kidney	Labelled in injury	4_GGTCGATGATGAGAGCTTTGTTCTGAAA	genome	1	232	17	2088	0	0	0	18.30326089	19.22931926
s28	kidney	Labelled in injury	4_TAACACTGTCTGGTAACGATGTTT	genome	1	232	17	2088	9	0.004310345	0.004310345	18.30326089	19.22931926
s28	kidney	Labelled in injury	4_TTCTTGTGATGAAAATACTGTCCAGTTCTGCTACTGAAGGAATGAGATGAACACTTTAGTGCTGAAGAAG	genome	1	238	17	4998	3	0.00060024	0.00060024	18.77662109	19.72662924
s28	kidney	Labelled in injury	5_TCCCGGGCGGCGCACCA	genome	1	240	17	240	0	0	0	18.93440782	19.89239923
s28	kidney	Labelled in injury	6_TAGCACTATCTGAAATCGGTT	genome	1	235	17	1645	3	0.001823708	0.001823708	18.53994099	19.47797425
s28	kidney	Labelled in injury	7_AGGTAGATAGAACAGGTCTTGT	genome	1	236	17	1416	0	0	0	18.61883436	19.56085925
s28	kidney	Labelled in injury	8_AAGCGTGATGATTGGGTGTTCACGCCATTGCGTGACATGTGCCGCCCATAAACCTTGTTACGACGTGGGCACATTACCCATCTGACA	genome	1	237	17	5214	4	0.000767165	0.000767165	18.69772772	19.64374424
s28	kidney	Labelled in injury	8_ACCACAGGGTAGAACCACGGAAA	genome	1	232	17	232	4	0.017241379	0.017241379	18.30326089	19.22931926
s28	kidney	Labelled in injury	8_CTGGCCCTCTCTGCCCTTCCGA	genome	1	230	17	1380	0	0	0	18.14547416	19.06354927
s28	kidney	Labelled in injury	9_CGATCTATTGAAAGTCAGCCCTCGACACAAGGGTTTGT	genome	1	232	17	2320	2	0.000862069	0.000862069	18.30326089	19.22931926
s28	kidney	Labelled in injury	9_GTAAATGATGAGATTCCATTGGTCNGTGTTTCTGAACTACATGATTTTCCTTGGCTATTCTGATA	genome	1	241	17	6266	2	0.000319183	0.000319183	19.01330118	19.97528423
s28	kidney	Labelled in injury	9_GTCTATGATGATCCTATCCCGAACCTGAATTCCTGTTGAAAGACCATACTTACGGATCTGGCTTCTGAGA	genome	1	233	17	4893	13	0.002656857	0.002656857	18.38215426	19.31220426
s28	kidney	Labelled in injury	9_TTCAAGTAATCCAGGATAGGCTATT	genome	1	242	17	1936	11	0.005681818	0.005681818	19.09219455	20.05816923
s28	kidney	Labelled in injury	MT_CACCCAGAAGATTTCATGACCAATGAACACTCTGACCA	genome	1	234	17	1638	0	0	0	18.46104762	19.39508925
s28	kidney	Labelled in injury	MT_GATAAGTCGTAACAAGGTAAGCATACTGGAAAGTGTGCTTGGAATAAA	genome	1	235	17	2585	2	0.000773694	0.000773694	18.53994099	19.47797425
s28	kidney	Labelled in injury	MT_TGAATCTGACAACAGGAAATAAACCTCCTTATTCACCACCA	genome	1	233	17	2097	0	0	0	18.38215426	19.31220426
s28	kidney	Labelled in injury	MU069435.1_CAGAGCAGCTCCCTCGCTGCGATCTATTGAAAGTCAGCCCTCGACACAAGGGTTTGT	genome	1	241	17	3133	2	0.000638366	0.000638366	19.01330118	19.97528423
s28	kidney	Labelled in injury	MU069435.1_TCGCTGCGATCTATTGAAAGTCAGCCCTCGACACAAGGGTTTGTC	genome	1	240	17	2880	0	0	0	18.93440782	19.89239923
s28	kidney	Labelled in injury	MU069435.1_TGAAAGTCAGCCCTCGACACAAGGGTTTGT	genome	1	236	17	1652	0	0	0	18.61883436	19.56085925
s28	kidney	Labelled in injury	Mus musculus (house mouse) mmu-miR-10b-3p	miRNA	1	238	17	1428	0	0	0	18.77662109	19.72662924
s28	kidney	Labelled in injury	Mus musculus (house mouse) mmu-miR-1247-5p	miRNA	1	229	17	916	2	0.002183406	0.002183406	18.06658079	18.98066427
s28	kidney	Labelled in injury	Mus musculus (house mouse) mmu-miR-421-3p	miRNA	1	232	17	1160	1	0.000862069	0.000862069	18.30326089	19.22931926
s28	kidney	Labelled in injury	Mus musculus tRNA-Leu (TAG) (tRNA-Leu-TAG-3-1)	tRNA	1	235	17	470	0	0	0	18.53994099	19.47797425
s28	kidney	Labelled in injury	NA_CGACTCTTAGCGGTGGATCACTCGG	unmapped	1	240	17	1440	1	0.000694444	0.000694444	18.93440782	19.89239923
s28	kidney	Labelled in injury	NA_CGACTCTTAGCGGTGGATCACTCGGCTCGTGCGTCGATGAAGAACGCAGCTAGCTGCGAGAATTAATGTGAATTGCAGGAC	unmapped	1	241	17	4338	2	0.000461042	0.000461042	19.01330118	19.97528423
s28	kidney	Labelled in injury	NA_GAACTCGGGTGAAGGAACTAGG	unmapped	1	236	17	708	0	0	0	18.61883436	19.56085925
s28	kidney	Labelled in injury	NA_GACTCTTAGCGGTGGATCACTCGGCTCGTGCGTCGATGAAGAAC	unmapped	1	234	17	2340	1	0.00042735	0.00042735	18.46104762	19.39508925
s28	kidney	Labelled in injury	NA_GGGGGGGGGGGGGGGGGGGGGGGGGGGGGGGGGGGGGGGGGGGGGGGGGGGGGGGGGGGGGGGGGGGGGGGGGGGGGGGGGGGGGGGGGGGGG	unmapped	1	236	17	0	0	NA	NA	18.61883436	19.56085925
s28	kidney	Labelled in injury	NA_GTTGATAGATCCAGTAATGACCTC	unmapped	1	240	17	1680	1	0.000595238	0.000595238	18.93440782	19.89239923
s28	kidney	Labelled in injury	NA_TCGTACCGTGAGTAATAATGAAA	unmapped	1	241	17	1446	0	0	0	19.01330118	19.97528423
s28	kidney	Labelled in injury	NA_TTCAAGTAATCCAGGATAGGCAAT	unmapped	1	236	17	1416	1	0.000706215	0.000706215	18.61883436	19.56085925
s28	kidney	Labelled in injury	X_GAGGTAGTAGATTGTATAGTTT	genome	1	234	17	2106	0	0	0	18.46104762	19.39508925
s28	kidney	Labelled in injury	>ENSMUST00000061469.4|ENSMUSG00000044177.5|OTTMUSG00000001708.2|OTTMUST00000003368.1|Wfikkn2-201|Wfikkn2|3516|UTR5:1-158|CDS:159-1874|UTR3:1875-3516|	pctranscripts	1	226	16	452	0	0	0	17.8299007	18.73200928
s28	kidney	Labelled in injury	>ENSMUST00000102575.9|ENSMUSG00000020888.17|OTTMUSG00000006016.4|OTTMUST00000098279.1|Dvl2-202|Dvl2|5037|UTR5:1-216|CDS:217-2427|UTR3:2428-5037|	pctranscripts	1	217	16	1085	0	0	0	17.1198604	17.98604431
s28	kidney	Labelled in injury	1_GTAAACATCCTCGACTGGAAGT	genome	1	219	16	1095	0	0	0	17.27764713	18.1518143
s28	kidney	Labelled in injury	1_TCCTTCATTCCACCGGAGTCTGT	genome	1	228	16	1824	0	0	0	17.98768743	18.89777927
s28	kidney	Labelled in injury	1_TGGATATGATGACTGATTACCTGAGAAATAATTGATGAAATC	genome	1	223	16	2899	0	0	0	17.5932206	18.48335429
s28	kidney	Labelled in injury	1_TGGATATGATGACTGATTACCTGAGAAATAATTGATGAAATCT	genome	1	218	16	3052	1	0.000327654	0.000327654	17.19875377	18.0689293
s28	kidney	Labelled in injury	11_ACCCTGTAGATCCGAATTTGTGAT	genome	1	226	16	1808	0	0	0	17.8299007	18.73200928
s28	kidney	Labelled in injury	11_ATCCCACCGCTGCCACCATT	genome	1	220	16	880	0	0	0	17.3565405	18.2346993
s28	kidney	Labelled in injury	11_TCAGTGCATGACAGAACTTGGTT	genome	1	221	16	1547	2	0.001292825	0.001292825	17.43543387	18.3175843
s28	kidney	Labelled in injury	13_TCACATTGCCAGGGATTACCATT	genome	1	225	16	1575	0	0	0	17.75100733	18.64912428
s28	kidney	Labelled in injury	14_TAGCAGCACATAATGGTTTGTGGA	genome	1	224	16	1568	0	0	0	17.67211396	18.56623929
s28	kidney	Labelled in injury	14_TAGCAGCACGTAAATATTGGCAT	genome	1	222	16	1332	0	0	0	17.51432723	18.40046929
s28	kidney	Labelled in injury	15_TGTAAACATCCNCGACTGGAAGC	genome	1	216	16	864	0	0	0	17.04096704	17.90315931
s28	kidney	Labelled in injury	17_ATCGATGTGGTGCTCCGGAGTTCTCTTCGGGCCAGGGCCTAAGCCGCGCC	genome	1	225	16	2475	0	0	0	17.75100733	18.64912428
s28	kidney	Labelled in injury	17_TATTAATGGTTCGTTTGTAAAAAAAAAAAAA	genome	1	224	16	2240	0	0	0	17.67211396	18.56623929
s28	kidney	Labelled in injury	17_TCCCTGAGACCCTTTAACCTGTGAT	genome	1	217	16	1736	11	0.006336406	0.006336406	17.1198604	17.98604431
s28	kidney	Labelled in injury	17_TCTTAGATCGATGTGGTGCTCCGGAGTTCTCTTCGGGCCAGGGCCTAAGCCGCGCCAGGCGAGGGACGGACATT	genome	1	226	16	3616	4	0.001106195	0.001106195	17.8299007	18.73200928
s28	kidney	Labelled in injury	18_ACCAATGAACACTCTGACC	genome	1	220	16	660	0	0	0	17.3565405	18.2346993
s28	kidney	Labelled in injury	18_TGAGATAAAGCACTGTAGCTCT	genome	1	221	16	1326	0	0	0	17.43543387	18.3175843
s28	kidney	Labelled in injury	19_ATGTAACAGCAACTCCATGTGG	genome	1	217	16	1085	2	0.001843318	0.001843318	17.1198604	17.98604431
s28	kidney	Labelled in injury	19_TACGGGGATGATATGAAAACTGAACTCTCTCTTTCTGATGGTTTAGTGGAGAAAACAAAAATTCTCTGAGTAGA	genome	1	222	16	4884	6	0.001228501	0.001228501	17.51432723	18.40046929
s28	kidney	Labelled in injury	19_TATGGCTGAGTTGCAATGATGTCATCTTACTACTGAAA	genome	1	226	16	2938	1	0.000340368	0.000340368	17.8299007	18.73200928
s28	kidney	Labelled in injury	19_TGGTGTCGATGGTAGAACA	genome	1	218	16	1090	1	0.000917431	0.000917431	17.19875377	18.0689293
s28	kidney	Labelled in injury	2_ACAGATTCGATTCTAGGGGAAT	genome	1	218	16	1308	0	0	0	17.19875377	18.0689293
s28	kidney	Labelled in injury	2_ATCGTACCGTGAGTAATAATGCG	genome	1	217	16	1302	0	0	0	17.1198604	17.98604431
s28	kidney	Labelled in injury	4_AAACAATGATGTGATTTCCAAGCACATAGCTGATGATTCCATGTGGAATTTTACCACTGAGT	genome	1	217	16	4123	2	0.000485084	0.000485084	17.1198604	17.98604431
s28	kidney	Labelled in injury	4_AACATCCTTGACTGGAAGCT	genome	1	217	16	1085	0	0	0	17.1198604	17.98604431
s28	kidney	Labelled in injury	4_TGTAAACATCCTATACTCTCAGCT	genome	1	221	16	1768	1	0.000565611	0.000565611	17.43543387	18.3175843
s28	kidney	Labelled in injury	5_TAAATCCTCTTTTTACCACCA	genome	1	225	16	1800	0	0	0	17.75100733	18.64912428
s28	kidney	Labelled in injury	7_GACTATGAGATGACTCTACATGCACTACCATCTGAGG	genome	1	219	16	1971	1	0.000507357	0.000507357	17.27764713	18.1518143
s28	kidney	Labelled in injury	8_AATCACATTGCCAGGGATTTCCA	genome	1	226	16	1356	0	0	0	17.8299007	18.73200928
s28	kidney	Labelled in injury	8_CTGAAATGATGACCATTTAATTCATGTCTCTTCTCTGACATTCTCCTCTGGAGATGATTTTTGCCTTATTGATCTGATC	genome	1	223	16	7359	1	0.000135888	0.000135888	17.5932206	18.48335429
s28	kidney	Labelled in injury	8_CTGGCCCTCTCTGCCCTTCCGTA	genome	1	217	16	1519	3	0.001974984	0.001974984	17.1198604	17.98604431
s28	kidney	Labelled in injury	8_GGGAAATGATGATGCCTGTGACTGCTGACAAGACTCTGATGTCTGTTGTATTCGTACTGGCTGATCC	genome	1	225	16	4725	1	0.00021164	0.00021164	17.75100733	18.64912428
s28	kidney	Labelled in injury	9_AAATGATGAGATTCCATTGGTCCGTGTTTCTGAACTACATGATTTTCCTTGGCTATTCTGATA	genome	1	219	16	5475	1	0.000182648	0.000182648	17.27764713	18.1518143
s28	kidney	Labelled in injury	9_AGTACTGTGTTGGCTAGTTCCTTCCTTGGATGTCTGAGCGA	genome	1	222	16	3330	3	0.000900901	0.000900901	17.51432723	18.40046929
s28	kidney	Labelled in injury	9_CCTCGCTGCGATCTATTGAAAGTCAGCCCTCGACACAAGGGTTTG	genome	1	221	16	2431	1	0.000411353	0.000411353	17.43543387	18.3175843
s28	kidney	Labelled in injury	9_GGTTCGTTTGTAAAAAAAAAAAAAAAAAA	genome	1	224	16	1344	1	0.000744048	0.000744048	17.67211396	18.56623929
s28	kidney	Labelled in injury	9_GTTGTGATGATGGGCAAAAATGTTCAACTGCTCTGAATGGGCTGAATGAAAGTAGCCTTTCTGAAC	genome	1	223	16	4237	0	0	0	17.5932206	18.48335429
s28	kidney	Labelled in injury	9_TCGCTGCGATCTATTGAAAGTCAGCCCTCGACACAGGGGTTTGT	genome	1	221	16	2652	1	0.000377074	0.000377074	17.43543387	18.3175843
s28	kidney	Labelled in injury	MT_GAATTGATCAGGACATAGGGTTTGATAAAAA	genome	1	227	16	1816	0	0	0	17.90879406	18.81489428
s28	kidney	Labelled in injury	MT_GACAGCTAAGACCCAAACTGGGAAA	genome	1	226	16	452	0	0	0	17.8299007	18.73200928
s28	kidney	Labelled in injury	MT_GATAAGTCGTAACAAGGTAAGCATACTGGAAAGTGTGCTTGGAATAATAA	genome	1	223	16	2676	0	0	0	17.5932206	18.48335429
s28	kidney	Labelled in injury	MU069435.1_ACTCGCTGCGATCTATTGAAAGTCAGCCCTCGACACAAGGGTTTGT	genome	1	220	16	2640	2	0.000757576	0.000757576	17.3565405	18.2346993
s28	kidney	Labelled in injury	MU069435.1_AGCAGCTCCCTCGCTGCGATCTATTGAAAGTCAGCCCTCGACACAAGGGTTTGT	genome	1	223	16	2899	2	0.000689893	0.000689893	17.5932206	18.48335429
s28	kidney	Labelled in injury	MU069435.1_CTCGCTGCGATCTATTGAAAGTCAGCCCTCGACACAAGNGTTTGT	genome	1	224	16	2688	1	0.000372024	0.000372024	17.67211396	18.56623929
s28	kidney	Labelled in injury	Mus musculus (house mouse) mmu-miR-125b-2-3p	miRNA	1	224	16	1120	0	0	0	17.67211396	18.56623929
s28	kidney	Labelled in injury	Mus musculus (house mouse) mmu-miR-181a-2-3p	miRNA	1	221	16	884	0	0	0	17.43543387	18.3175843
s28	kidney	Labelled in injury	Mus musculus (house mouse) mmu-miR-346-5p	miRNA	1	216	16	1512	1	0.000661376	0.000661376	17.04096704	17.90315931
s28	kidney	Labelled in injury	Mus musculus expressed sequence BB283400	lncRNA	1	222	16	1332	0	0	0	17.51432723	18.40046929
s28	kidney	Labelled in injury	NA_AATTTCGGTTGGGAAAAAAAAAAAAAA	unmapped	1	217	16	1085	0	0	0	17.1198604	17.98604431
s28	kidney	Labelled in injury	NA_ATTGGTCGCAGTTGAATGCTGTGTAGAAATACCA	unmapped	1	222	16	2220	1	0.00045045	0.00045045	17.51432723	18.40046929
s28	kidney	Labelled in injury	NA_GAATTGATCAGGACATAGGACC	unmapped	1	217	16	868	0	0	0	17.1198604	17.98604431
s28	kidney	Labelled in injury	NA_GACTCTTAGCGGTGGATCACTCGGC	unmapped	1	228	16	1368	0	0	0	17.98768743	18.89777927
s28	kidney	Labelled in injury	NA_GACTCTTAGCGGTGGATCACTCGGCTCGTGCGTCGAT	unmapped	1	226	16	2260	7	0.003097345	0.003097345	17.8299007	18.73200928
s28	kidney	Labelled in injury	NA_GACTCTTAGCGGTGGATCACTCGGCTCGTGCGTCGATGAAGAACGCAGCTA	unmapped	1	216	16	2376	1	0.000420875	0.000420875	17.04096704	17.90315931
s28	kidney	Labelled in injury	NA_GACTCTTAGCGGTGGATCACTCGGCTCGTGCGTCGATGAAGAACGCAGCTAG	unmapped	1	226	16	2486	3	0.001206758	0.001206758	17.8299007	18.73200928
s28	kidney	Labelled in injury	NA_GAGTAGCTCCTTCTTCTTGACCA	unmapped	1	226	16	1808	4	0.002212389	0.002212389	17.8299007	18.73200928
s28	kidney	Labelled in injury	NA_GATACGACTCTTAGCGGTGGATCACTCGGCTCGTGCG	unmapped	1	228	16	2052	0	0	0	17.98768743	18.89777927
s28	kidney	Labelled in injury	NA_TATTAATGGTTCGTTTGTAAAAAAAAAAAAAA	unmapped	1	219	16	2190	2	0.000913242	0.000913242	17.27764713	18.1518143
s28	kidney	Labelled in injury	X_AAGCTGTGATGAATTTGAATCCACTGATCTTCCGACATGATAAATGCATTGTCCTCTAAGAAGTTCTGAGC	genome	1	220	16	4840	2	0.000413223	0.000413223	17.3565405	18.2346993
s28	kidney	Labelled in injury	X_AATCCTTGGAACCTAGGTGTGAATGC	genome	1	224	16	1568	0	0	0	17.67211396	18.56623929
s28	kidney	Labelled in injury	>ENSMUST00000019439.9|ENSMUSG00000019295.9|OTTMUSG00000025080.3|OTTMUST00000061696.2|Tmem129-201|Tmem129|2828|UTR5:1-589|CDS:590-1678|UTR3:1679-2828|	pctranscripts	1	212	15	1272	1	0.000786164	0.000786164	16.72539357	17.57161932
s28	kidney	Labelled in injury	>ENSMUST00000025430.11|ENSMUSG00000024548.12|OTTMUSG00000017269.3|OTTMUST00000041809.3|Setbp1-201|Setbp1|9953|UTR5:1-369|CDS:370-5118|UTR3:5119-9953|	pctranscripts	1	210	15	1260	0	0	0	16.56760684	17.40584933
s28	kidney	Labelled in injury	>ENSMUST00000048934.15|ENSMUSG00000035033.16|OTTMUSG00000013075.2|OTTMUST00000031566.2|Tbr1-201|Tbr1|3977|UTR5:1-255|CDS:256-2301|UTR3:2302-3977|	pctranscripts	1	215	15	215	0	0	0	16.96207367	17.82027431
s28	kidney	Labelled in injury	>ENSMUST00000061789.14|ENSMUSG00000045348.17|OTTMUSG00000026838.5|OTTMUST00000066373.2|Nyap1-201|Nyap1|3912|UTR5:1-641|CDS:642-3143|UTR3:3144-3912|	pctranscripts	1	206	15	824	0	0	0	16.25203338	17.07430934
s28	kidney	Labelled in injury	>ENSMUST00000228557.2|ENSMUSG00000069295.3|OTTMUSG00000000482.3|OTTMUST00000169592.1|Vmn1r196-205|Vmn1r196|5790|UTR5:1-622|CDS:623-1528|UTR3:1529-5790|	pctranscripts	1	204	15	1224	0	0	0	16.09424665	16.90853935
s28	kidney	Labelled in injury	1_AACCAGTGATGTGATGATTCTGCCAAATGATACAAAGTGATATCACCTTTAAACCGTTCCATTTTATTTCTGAGGTT	genome	1	205	15	5535	1	0.000180668	0.000180668	16.17314001	16.99142435
s28	kidney	Labelled in injury	1_ATCACATCCTGGGGCTGAAGT	genome	1	209	15	1045	2	0.001913876	0.001913876	16.48871348	17.32296433
s28	kidney	Labelled in injury	1_GTGGACAGAAGGGATTTCTGAAAAACACTTTTCTGAGGC	genome	1	207	15	2070	0	0	0	16.33092674	17.15719434
s28	kidney	Labelled in injury	1_GTGGACAGAAGGGATTTCTGAAAAACACTTTTCTGAGGCTT	genome	1	207	15	2484	2	0.000805153	0.000805153	16.33092674	17.15719434
s28	kidney	Labelled in injury	1_TCGAAACCGGGCGGAAACACCA	genome	1	206	15	206	0	0	0	16.25203338	17.07430934
s28	kidney	Labelled in injury	1_TGTAAACATCCTCGACTGGAAGCG	genome	1	205	15	1025	2	0.00195122	0.00195122	16.17314001	16.99142435
s28	kidney	Labelled in injury	1_TGTAAACATCCTCGACTGGAGGC	genome	1	204	15	1020	0	0	0	16.09424665	16.90853935
s28	kidney	Labelled in injury	1_TGTCAATGATGTATACCTTTTGGAACTGAATCTAAGTGATTTAACAAAAATTCGTCACTACCACTGAGA	genome	1	208	15	4576	1	0.000218531	0.000218531	16.40982011	17.24007934
s28	kidney	Labelled in injury	1_TGTCAATGATGTATACCTTTTGGAACTGAATCTAAGTGATTTAACAAAAATTCGTCACTACCACTGAGACA	genome	1	209	15	4598	2	0.000434972	0.000434972	16.48871348	17.32296433
s28	kidney	Labelled in injury	10_GTACATGATGAAAACAGTCTCCCTCTTCTGAAA	genome	1	211	15	1899	3	0.001579779	0.001579779	16.64650021	17.48873433
s28	kidney	Labelled in injury	11_GAATCGTAATCTGAGCCGA	genome	1	204	15	816	0	0	0	16.09424665	16.90853935
s28	kidney	Labelled in injury	11_TCAGTGCATGACAGAACTTGGG	genome	1	205	15	1025	0	0	0	16.17314001	16.99142435
s28	kidney	Labelled in injury	11_TCCGGGTGATGCGAATCGTAATCTGAGC	genome	1	208	15	1456	0	0	0	16.40982011	17.24007934
s28	kidney	Labelled in injury	12_TCTTAGATCGATGTGGTGCTCCGGAGTTCTCTTCGGGCCAGGGC	genome	1	214	15	2782	1	0.000359454	0.000359454	16.88318031	17.73738932
s28	kidney	Labelled in injury	13_CGAATCCCACTTCTGACACAGTACTCTTT	genome	1	214	15	1926	0	0	0	16.88318031	17.73738932
s28	kidney	Labelled in injury	14_TAGCAGCACGTAAATATTGGCGAT	genome	1	212	15	1272	4	0.003144654	0.003144654	16.72539357	17.57161932
s28	kidney	Labelled in injury	15_GAACATATGACTGCTATAATGATTTCAGCATTTAACTGAGA	genome	1	208	15	2704	1	0.000369822	0.000369822	16.40982011	17.24007934
s28	kidney	Labelled in injury	16_ATAAACCCAGAAGAGAGTACCA	genome	1	213	15	426	0	0	0	16.80428694	17.65450432
s28	kidney	Labelled in injury	16_TGAGGTAGTAGGTTGTATGGTTAAA	genome	1	202	15	1818	0	0	0	15.93645991	16.74276936
s28	kidney	Labelled in injury	17_GGTTCGTTTGTAAAAAAAAAAAA	genome	1	209	15	1254	0	0	0	16.48871348	17.32296433
s28	kidney	Labelled in injury	18_TAGATGTGTAGAGAAATGATAACTGAGC	genome	1	205	15	1435	0	0	0	16.17314001	16.99142435
s28	kidney	Labelled in injury	18_TGAGATGAAGCACTGTAGCACT	genome	1	205	15	1025	3	0.002926829	0.002926829	16.17314001	16.99142435
s28	kidney	Labelled in injury	18_TGAGATGAAGCACTGTAGCTCGT	genome	1	207	15	1242	1	0.000805153	0.000805153	16.33092674	17.15719434
s28	kidney	Labelled in injury	19_CTGACCTATGAATTGACAGCCAG	genome	1	214	15	1070	1	0.000934579	0.000934579	16.88318031	17.73738932
s28	kidney	Labelled in injury	19_TGACCTATGAATTGACAGCCAGAA	genome	1	212	15	1060	0	0	0	16.72539357	17.57161932
s28	kidney	Labelled in injury	2_CCCTGTAGAACCGAATTTGTGT	genome	1	214	15	1498	0	0	0	16.88318031	17.73738932
s28	kidney	Labelled in injury	2_TTAACCGAAAGGTTGGTGGTTCGAGCCCACCCAGGGACGCC	genome	1	205	15	1435	1	0.000696864	0.000696864	16.17314001	16.99142435
s28	kidney	Labelled in injury	2_TTGTGGCAACAATGGCACGGCAAGGGGATCCAGTCTTTT	genome	1	212	15	2120	3	0.001415094	0.001415094	16.72539357	17.57161932
s28	kidney	Labelled in injury	4_ATGTAAACATCCTTGACTGGAAGCT	genome	1	203	15	1421	2	0.00140746	0.00140746	16.01535328	16.82565435
s28	kidney	Labelled in injury	4_CATCTTACTGGGCAGCATTGGAA	genome	1	203	15	1218	0	0	0	16.01535328	16.82565435
s28	kidney	Labelled in injury	4_CGTCGTGGGGAAGCCAACCTTGGAGAGCTGAGC	genome	1	203	15	1015	0	0	0	16.01535328	16.82565435
s28	kidney	Labelled in injury	5_CAAAGTGCTGTTCGTGCAGGTAGA	genome	1	214	15	1284	0	0	0	16.88318031	17.73738932
s28	kidney	Labelled in injury	6_TAGCACCATCTGAAATCGGAAA	genome	1	212	15	848	0	0	0	16.72539357	17.57161932
s28	kidney	Labelled in injury	7_CGTCTGTGATGTTCTGCTATTACCTACATTGTTTGAGCCTCATGAAAACCCCACTGGCTGAGAC	genome	1	210	15	4200	3	0.000714286	0.000714286	16.56760684	17.40584933
s28	kidney	Labelled in injury	7_GTCTGTGATGTTCTGCTATTACCTACATTGTTTGAGCCTCATGAAAACCCCACTGGCTGAGACG	genome	1	210	15	4200	2	0.00047619	0.00047619	16.56760684	17.40584933
s28	kidney	Labelled in injury	8_GGGAAATGATGATGCCTGTGACTGCTGACAAGACTCTGATGT	genome	1	215	15	2365	0	0	0	16.96207367	17.82027431
s28	kidney	Labelled in injury	9_ATGACACGATCACTCCCGTTGAGT	genome	1	213	15	1278	2	0.001564945	0.001564945	16.80428694	17.65450432
s28	kidney	Labelled in injury	9_CGCTAGACCATTCGTAGACGACCTGCTTC	genome	1	206	15	1442	3	0.002080444	0.002080444	16.25203338	17.07430934
s28	kidney	Labelled in injury	9_GTACTGTGTTGGCTAGTTCCTTCCTTGGATGTCTGAGCGAA	genome	1	213	15	3195	0	0	0	16.80428694	17.65450432
s28	kidney	Labelled in injury	9_TAAACCATTCGTAGACGACCTGCTTC	genome	1	213	15	1491	0	0	0	16.80428694	17.65450432
s28	kidney	Labelled in injury	MT_AACTAATCCTAGCCCTAGCCCTACA	genome	1	215	15	1075	1	0.000930233	0.000930233	16.96207367	17.82027431
s28	kidney	Labelled in injury	MT_GAATTGATCAGGACATAGGGTTTGATAGTAAA	genome	1	210	15	1890	0	0	0	16.56760684	17.40584933
s28	kidney	Labelled in injury	MT_GAATTGATCAGGACATAGGGTTTGATAGTTAATATTATATG	genome	1	205	15	3075	1	0.000325203	0.000325203	16.17314001	16.99142435
s28	kidney	Labelled in injury	MT_GAATTGATCAGGACATAGGGTTTGATAGTTAATATTATATGTCTTTCAAGTTCTTAGTGTTTTTGGGGA	genome	1	208	15	6032	0	0	0	16.40982011	17.24007934
s28	kidney	Labelled in injury	MT_GACAGCTAAGACCCAAACTGGGACA	genome	1	213	15	426	0	0	0	16.80428694	17.65450432
s28	kidney	Labelled in injury	MT_TTTTTTTCGGCGGTAGAAGAAA	genome	1	204	15	1632	0	0	0	16.09424665	16.90853935
s28	kidney	Labelled in injury	MU069435.1_ACGCTGCGATCTATTGAAAGTCAGCCCTCGACACAAGGGTTTGT	genome	1	202	15	2222	1	0.000450045	0.000450045	15.93645991	16.74276936
s28	kidney	Labelled in injury	MU069435.1_CTCGCTGCGATCTATTGAAAGTCAGCCCTCGACACAAGGGTTNGT	genome	1	211	15	2321	1	0.000430849	0.000430849	16.64650021	17.48873433
s28	kidney	Labelled in injury	Mus musculus (house mouse) mmu-miR-1843b-5p	miRNA	1	207	15	1449	0	0	0	16.33092674	17.15719434
s28	kidney	Labelled in injury	Mus musculus (house mouse) mmu-miR-27b-5p	miRNA	1	208	15	1248	0	0	0	16.40982011	17.24007934
s28	kidney	Labelled in injury	Mus musculus RIKEN cDNA 4930470O06 gene (4930470O06Rik)	lncRNA	1	215	15	645	0	0	0	16.96207367	17.82027431
s28	kidney	Labelled in injury	NA_ACTCTTAGCGGTGGATCACTCGGCTCGTGCGTCGATGAAGAACGCAGCTAGCTGCGAGAATTAATGTGAATTGCAGGACACATTGATCATCGA	unmapped	1	208	15	4576	2	0.000437063	0.000437063	16.40982011	17.24007934
s28	kidney	Labelled in injury	NA_ACTGGACTTGGAGTCAGAAGGAAA	unmapped	1	205	15	820	0	0	0	16.17314001	16.99142435
s28	kidney	Labelled in injury	NA_CACATTGATCATCGACACTTCGAACGCACTTGCGGCCCCGGGTTCCTCCCGGGGCTACGCCTGTCTGAGCGTCGCT	unmapped	1	204	15	3468	0	0	0	16.09424665	16.90853935
s28	kidney	Labelled in injury	NA_CGCACGGGGTCGGCGGCGATGTCGGCT	unmapped	1	213	15	852	0	0	0	16.80428694	17.65450432
s28	kidney	Labelled in injury	NA_GAAATTTCGGTTGGGACAAAAAAA	unmapped	1	204	15	1020	0	0	0	16.09424665	16.90853935
s28	kidney	Labelled in injury	NA_GAATTCATCTCCGGGGGTAGAGC	unmapped	1	207	15	1035	0	0	0	16.33092674	17.15719434
s28	kidney	Labelled in injury	NA_GAATTGATCAGGACATAGGGACAA	unmapped	1	211	15	844	0	0	0	16.64650021	17.48873433
s28	kidney	Labelled in injury	NA_GAATTGATCAGGACATAGGGTTAAAAA	unmapped	1	212	15	1272	2	0.001572327	0.001572327	16.72539357	17.57161932
s28	kidney	Labelled in injury	NA_GAATTGATCAGGACATAGGGTTTGAAAAAAA	unmapped	1	214	15	1498	6	0.00400534	0.00400534	16.88318031	17.73738932
s28	kidney	Labelled in injury	NA_GACTCTTAGCGGTGGATCACT	unmapped	1	207	15	1242	1	0.000805153	0.000805153	16.33092674	17.15719434
s28	kidney	Labelled in injury	NA_GACTCTTAGCGGTGGATCACTCGGCTCGTGCGTCG	unmapped	1	205	15	1845	2	0.001084011	0.001084011	16.17314001	16.99142435
s28	kidney	Labelled in injury	NA_GCACTTGCGGCCCCGGGTTCCTCCCGGGGCTACGCCTGTCTGAGCGTCGCT	unmapped	1	212	15	2332	1	0.000428816	0.000428816	16.72539357	17.57161932
s28	kidney	Labelled in injury	NA_GTTTGACCTGATCCAAGAACGT	unmapped	1	209	15	1254	0	0	0	16.48871348	17.32296433
s28	kidney	Labelled in injury	NA_TATTAATGGTTCGTTTGTAAAAAAAAAAAAAAA	unmapped	1	205	15	2050	1	0.000487805	0.000487805	16.17314001	16.99142435
s28	kidney	Labelled in injury	X_ATAAGGACTGTAAGACACCA	genome	1	207	15	621	0	0	0	16.33092674	17.15719434
s28	kidney	Labelled in injury	>ENSMUST00000057870.4|ENSMUSG00000046215.4|OTTMUSG00000003013.1|OTTMUST00000006188.1|Rprml-201|Rprml|1010|UTR5:1-211|CDS:212-565|UTR3:566-1010|	pctranscripts	1	201	14	0	0	NA	NA	15.85756655	16.65988436
s28	kidney	Labelled in injury	1_TGTAAGCATCCTCGACTGGAAGCT	genome	1	201	14	1206	2	0.001658375	0.001658375	15.85756655	16.65988436
s28	kidney	Labelled in injury	16_AAGGAGCCTCGGTTGGCCCCGGATAGCCGGGTCCCCGTC	genome	1	201	14	1206	0	0	0	15.85756655	16.65988436
s28	kidney	Labelled in injury	16_GTGAAATGATGGCAAATCATCTTTCGGGACTGACCTGANATGAAGAGAATACTCTTGCTGATC	genome	1	200	14	3400	0	0	0	15.77867318	16.57699936
s28	kidney	Labelled in injury	2_ACAGGTCCCTGGTAGCTC	genome	1	200	14	800	0	0	0	15.77867318	16.57699936
s28	kidney	Labelled in injury	5_ATCCTTAGGTCGCTGGTTCGATTCCGGCTCGAAGGACTTCGTGCACTACTTTT	genome	1	201	14	3618	1	0.000276396	0.000276396	15.85756655	16.65988436
s28	kidney	Labelled in injury	6_TTTGGCAATGGTAGAACTCACACCGG	genome	1	199	14	1194	0	0	0	15.69977982	16.49411437
s28	kidney	Labelled in injury	MT_AGTTAGAGACCTTAAAATCTCCATAGTGACCA	genome	1	201	14	1608	0	0	0	15.85756655	16.65988436
s28	kidney	Labelled in injury	MT_TACACCCAGAAGATTTCATGACCAATGAACACTCTGACCA	genome	1	200	14	1600	0	0	0	15.77867318	16.57699936
s28	kidney	Labelled in injury	Mus musculus (house mouse) mmu-let-7c-2-3p	miRNA	1	201	14	2010	1	0.000497512	0.000497512	15.85756655	16.65988436
s28	kidney	Labelled in injury	Mus musculus tRNA-iMet (CAT) (tRNA-iMet-CAT-1 1 to 9)	tRNA	1	200	14	400	0	0	0	15.77867318	16.57699936
s28	kidney	Labelled in injury	NA_CGATACGACTCTTAGCGG	unmapped	1	200	14	800	0	0	0	15.77867318	16.57699936
s28	kidney	Labelled in injury	NA_CGGTGGATCACTCGGCTCGTGCGTCGATGAAGAACGCAGCTAGCTGCGAGAATTAATGTGAATTGCAGGACACATTGATCATCGACACTTCGA	unmapped	1	200	14	4200	0	0	0	15.77867318	16.57699936
s29	kidney	Labelled in injury	Mus musculus (house mouse) mmu-let-7g-5p	miRNA	32	883802	48417	7727548	3664	0.000474148	1.4743974293172e-05	54876.46924	53919.34159
s29	kidney	Labelled in injury	Mus musculus (house mouse) mmu-let-7f-5p	miRNA	32	855331	46857	7462646	3623	0.000485485	1.50732396311885e-05	53108.66609	52182.37158
s29	kidney	Labelled in injury	Mus musculus (house mouse) mmu-miR-26a-5p	miRNA	28	575607	31533	3507464	2123	0.000605281	2.0269862058307e-05	35740.22216	35116.85927
s29	kidney	Labelled in injury	Mus musculus (house mouse) mmu-let-7a-5p	miRNA	25	527421	28893	4573672	2379	0.000520151	2.07577916656622e-05	32748.28783	32177.10874
s29	kidney	Labelled in injury	Mus musculus (house mouse) mmu-let-7c-5p	miRNA	23	479783	26284	4310562	3524	0.000817527	3.46163798771767e-05	29790.37956	29270.79082
s29	kidney	Labelled in injury	Mus musculus tRNA-Gly (GCC) (tRNA-Gly-GCC-1 1 to 9, tRNA-Gly-GCC-2 1 to 8)	tRNA	46	476960	26129	5068976	2596	0.000512135	1.11261839663091e-05	29615.09565	29098.56412
s29	kidney	Labelled in injury	>ENSMUST00000018315.10|ENSMUSG00000018171.10|OTTMUSG00000001205.2|OTTMUST00000002400.1|Vmp1-201|Vmp1|2787|UTR5:1-123|CDS:124-1344|UTR3:1345-2787|	pctranscripts	29	447256	24502	3581549	3059	0.0008541	2.94706499492095e-05	27770.73386	27286.37075
s29	kidney	Labelled in injury	Mus musculus (house mouse) mmu-miR-143-3p	miRNA	27	439483	24076	2183728	1109	0.000507847	1.87818891462339e-05	27288.09771	26812.1525
s29	kidney	Labelled in injury	Mus musculus (house mouse) mmu-miR-10a-5p	miRNA	27	430888	23605	3309809	1588	0.000479786	1.75824302395476e-05	26754.42246	26287.78534
s29	kidney	Labelled in injury	18_TGAGATGAAGCACTGTAGCTCT	genome	1	377978	20707	2267868	3278	0.00144541	0.00144541	23469.16853	23059.83116
s29	kidney	Labelled in injury	1_TGTAAACATCCTCGACTGGAAGCT	genome	1	366751	20092	2200506	2468	0.00112156	0.00112156	22772.06882	22374.88991
s29	kidney	Labelled in injury	MU069435.1_TCGCTGCGATCTATTGAAAGTCAGCCCTCGACACAAGGGTTTGT	genome	1	307391	16840	3688692	1635	0.000443247	0.000443247	19086.32562	18753.43157
s29	kidney	Labelled in injury	Mus musculus (house mouse) mmu-miR-10b-5p	miRNA	18	296407	16238	2026176	840	0.000414574	2.30936037951392e-05	18404.31411	18083.31536
s29	kidney	Labelled in injury	Mus musculus (house mouse) mmu-miR-125a-5p	miRNA	17	219490	12024	1533482	904	0.000589508	3.42052170086678e-05	13628.43288	13390.73264
s29	kidney	Labelled in injury	Mus musculus long noncoding RNA near Ppara (Lncppara)	lncRNA	46	211331	11577	1994589	2664	0.001335614	2.78990665697034e-05	13121.82946	12892.96514
s29	kidney	Labelled in injury	Mus musculus (house mouse) mmu-miR-30a-5p	miRNA	13	207549	11370	1036502	586	0.000565363	4.23934490106816e-05	12886.99993	12662.23139
s29	kidney	Labelled in injury	Mus musculus (mouse) mitochondrially encoded 16S rRNA (ENSMUSG00000064339.1)	rRNA	67	200768	10999	1191697	431	0.000361669	5.47084779091454e-06	12465.95841	12248.53346
s29	kidney	Labelled in injury	Mus musculus (house mouse) mmu-miR-21a-5p	miRNA	12	194845	10674	1554534	721	0.000463805	3.8690705310326e-05	12098.19128	11887.18074
s29	kidney	Labelled in injury	1_TGTAAACATCCTCGACTGGAAGC	genome	1	177142	9704	885710	603	0.00068081	0.00068081	10998.98791	10807.14912
s29	kidney	Labelled in injury	MT_TGAATCTGACAACAGGAAATAAACCTCCTTATTCACCCCA	genome	1	176362	9662	1587258	631	0.000397541	0.000397541	10950.55665	10759.56257
s29	kidney	Labelled in injury	4_TGTAAACATCCTTGACTGGAAGCT	genome	1	176307	9659	1234149	1000	0.000810275	0.000810275	10947.14162	10756.20711
s29	kidney	Labelled in injury	Mus musculus (house mouse) mmu-miR-30b-5p	miRNA	5	165414	9062	1140666	817	0.000716248	0.000143029	10270.78043	10091.64266
s29	kidney	Labelled in injury	Mus musculus tRNA-Gly (GCC) (tRNA-Gly-GCC-2-1, tRNA-Gly-GCC-3-1, tRNA-Gly-GCC-4-1, tRNA-Gly-GCC-5-1)	tRNA	17	144848	7935	1548823	940	0.000606912	3.54540115287284e-05	8993.809491	8836.944011
s29	kidney	Labelled in injury	Mus musculus (house mouse) mmu-miR-22-3p	miRNA	14	140395	7691	688094	957	0.001390798	9.54910259270914e-05	8717.31666	8565.273628
s29	kidney	Labelled in injury	Mus musculus (house mouse) mmu-miR-24-3p	miRNA	12	133296	7302	531548	312	0.000586965	4.88991084170234e-05	8276.530086	8132.175031
s29	kidney	Labelled in injury	Mus musculus (house mouse) mmu-miR-200b-3p	miRNA	20	132698	7270	931580	550	0.000590395	2.9520127694177e-05	8239.399452	8095.692011
s29	kidney	Labelled in injury	MU069435.1_GCTGCGATCTATTGAAAGTCAGCCCTCGACACAAGGGTTTGT	genome	1	121193	6639	1333123	502	0.000376559	0.000376559	7525.038341	7393.790426
s29	kidney	Labelled in injury	Mus musculus (house mouse) mmu-miR-30d-5p	miRNA	12	118740	6505	479689	253	0.000527425	4.06700915164786e-05	7372.728232	7244.136832
s29	kidney	Labelled in injury	Mus musculus (house mouse) mmu-miR-125b-5p	miRNA	12	100118	5485	600180	454	0.00075644	6.26918965779111e-05	6216.462904	6108.038499
s29	kidney	Labelled in injury	Mus musculus (house mouse) mmu-miR-99a-5p	miRNA	20	98486	5395	588620	372	0.000631987	3.15104008014675e-05	6115.129802	6008.472798
s29	kidney	Labelled in injury	Mus musculus (house mouse) mmu-let-7b-5p	miRNA	12	97920	5364	875803	891	0.001017352	8.19191970769789e-05	6079.986092	5973.942047
s29	kidney	Labelled in injury	Mus musculus (house mouse) mmu-miR-27a-3p	miRNA	14	96706	5298	675166	2102	0.003113308	0.000222288	6004.607179	5899.877855
s29	kidney	Labelled in injury	Mus musculus (house mouse) mmu-miR-29c-3p	miRNA	13	95515	5233	567128	318	0.00056072	4.22866669006019e-05	5930.656368	5827.216857
s29	kidney	Labelled in injury	>ENSMUST00000030127.13|ENSMUSG00000028420.14|OTTMUSG00000007005.3|OTTMUST00000016196.1|Tmem38b-201|Tmem38b|2862|UTR5:1-64|CDS:65-943|UTR3:944-2862|	pctranscripts	66	94601	5182	893380	679	0.000760035	1.15576994929606e-05	5873.904864	5771.455183
s29	kidney	Labelled in injury	9_CTCGCTGCGATCTATTGAAAGTCAGCCCTCGACACAAGGGTTTGT	genome	1	93275	5110	1119300	513	0.000458322	0.000458322	5791.571719	5690.558052
s29	kidney	Labelled in injury	Mus musculus tRNA-Glu (CTC) (tRNA-Glu-CTC-1 1 to 9)	tRNA	25	89438	4900	941117	1059	0.001125259	4.48645698986717e-05	5553.327166	5456.46884
s29	kidney	Labelled in injury	Mus musculus (house mouse) mmu-let-7d-5p	miRNA	6	89323	4893	597965	325	0.00054351	8.92605025918954e-05	5546.186659	5449.452874
s29	kidney	Labelled in injury	Mus musculus (house mouse) mmu-let-7i-5p	miRNA	9	82998	4547	814764	476	0.000584218	6.44333538901279e-05	5153.458799	5063.574775
s29	kidney	Labelled in injury	19_CACCCTGATGAACTGAATACCGCCCCAGTCTGATAGCTGTGGAGAAAGGTATTTTCTGAGT	genome	1	76489	4190	1223824	515	0.000420812	0.000420812	4749.306129	4666.471132
s29	kidney	Labelled in injury	Mus musculus (house mouse) mmu-miR-30c-5p	miRNA	10	75366	4129	451884	237	0.000524471	5.25941342755291e-05	4679.57753	4597.958704
s29	kidney	Labelled in injury	2_TCGTACCGTGAGTAATAATGCG	genome	1	75182	4119	451092	189	0.000418983	0.000418983	4668.15272	4586.733159
s29	kidney	Labelled in injury	9_TGAGGTAGTAGTTTGTACAGTTA	genome	2	75034	4111	675306	290	0.000429435	0.000214717	4658.963198	4577.703917
s29	kidney	Labelled in injury	Mus musculus (house mouse) mmu-miR-103-3p	miRNA	8	70867	3882	365068	131	0.000358837	4.37439146570336e-05	4400.228496	4323.481935
s29	kidney	Labelled in injury	Mus musculus (house mouse) mmu-miR-191-5p	miRNA	11	70442	3859	130933	58	0.000442975	3.50600063839324e-05	4373.839668	4297.553367
s29	kidney	Labelled in injury	4_TAATACTGCCTGGTAATGATGAC	genome	1	68627	3760	480389	317	0.000659882	0.000659882	4261.143847	4186.82313
s29	kidney	Labelled in injury	Mus musculus Mir17 host gene (Mir17hg)	lncRNA	14	68567	3756	549825	373	0.000678398	4.802806874399e-05	4257.418365	4183.162626
s29	kidney	Labelled in injury	3_TAGCAGCACGTAAATATTGGCG	genome	1	67278	3686	336390	116	0.000344838	0.000344838	4177.382601	4104.522805
s29	kidney	Labelled in injury	19_CTTAATGATGAACAATGTAAATGACAAGCATATGGCTGAGTTGCAATGATGTCATCTTACTACTGAAA	genome	1	65652	3597	1313040	601	0.000457716	0.000457716	4076.422047	4005.323154
s29	kidney	Labelled in injury	Mus musculus (house mouse) tRNA-Glu	tRNA	29	62465	3422	739645	1115	0.00150748	5.34042800961769e-05	3878.536879	3810.889399
s29	kidney	Labelled in injury	16_GTGAAATGATGGCAAATCATCTTTCGGGACTGACCTGAAATGAAGAGAATACTCTTGCTGATC	genome	1	60767	3329	1033039	458	0.000443352	0.000443352	3773.105748	3707.297144
s29	kidney	Labelled in injury	X_TGAGGTAGTAGATTGTATAGTTA	genome	1	58407	3200	525663	234	0.000445152	0.000445152	3626.570135	3563.317332
s29	kidney	Labelled in injury	4_TGTAAACATCCTTGACTGGAAGC	genome	1	56704	3106	340224	198	0.00058197	0.00058197	3520.828547	3459.420035
s29	kidney	Labelled in injury	18_TGAGATGAAGCACTGTAGCTCA	genome	1	54383	2979	271915	167	0.000614163	0.000614163	3376.714498	3317.81955
s29	kidney	Labelled in injury	18_TGAGATGAAGCACTGTAGCTCTT	genome	1	54148	2966	379036	784	0.002068405	0.002068405	3362.123028	3303.482577
s29	kidney	Labelled in injury	9_TGAGGTAGTAGTTTGTACAGTTT	genome	2	53682	2941	536820	1410	0.002626579	0.001313289	3333.188453	3275.052665
s29	kidney	Labelled in injury	Mus musculus tRNA Lys CUU	tRNA	9	52200	2860	274162	119	0.00043405	4.86022420888321e-05	3241.169056	3184.638223
s29	kidney	Labelled in injury	>ENSMUST00000220485.2|ENSMUSG00000021458.18|OTTMUSG00000030849.3|OTTMUST00000163265.1|Aopep-205|Aopep|493|CDS:1-60|UTR3:61-493|	pctranscripts	16	51206	2805	247607	260	0.001050051	6.59916155658842e-05	3179.450243	3123.995879
s29	kidney	Labelled in injury	16_TGAAATGATGGCAAATCATCTTTCGGGACTGACCTGAAATGAAGAGAATACTCTTGCTGATC	genome	1	50583	2771	859911	374	0.000434929	0.000434929	3140.767325	3085.987649
s29	kidney	Labelled in injury	9_TTCAAGTAATCCAGGATAGGCTT	genome	1	50360	2759	352520	310	0.000879383	0.000879383	3126.920951	3072.382776
s29	kidney	Labelled in injury	19_TGTAACAGCAACTCCATGTGGAA	genome	1	49266	2699	246330	152	0.000617058	0.000617058	3058.993002	3005.639592
s29	kidney	Labelled in injury	8_ATCACATTGCCAGGGATTTCCA	genome	1	49073	2688	294438	103	0.000349819	0.000349819	3047.00937	2993.864972
s29	kidney	Labelled in injury	MU069435.1_CGCTGCGATCTATTGAAAGTCAGCCCTCGACACAAGGGTTTGT	genome	1	48687	2667	535557	229	0.000427592	0.000427592	3023.042104	2970.315732
s29	kidney	Labelled in injury	Mus musculus (house mouse) mmu-miR-194-5p	miRNA	4	44875	2458	223506	93	0.000416096	0.000103621	2786.349835	2737.751729
s29	kidney	Labelled in injury	1_TGCTATGATGAAGGCTATGTTGGTAGGGACAACTGAGCTTGTTGATGAATACCAACGATTCTGATG	genome	1	43787	2399	875740	364	0.000415648	0.000415648	2718.794434	2671.374596
s29	kidney	Labelled in injury	Mus musculus (house mouse) tRNA	tRNA	28	42505	2329	415732	225	0.000541214	1.94850177205194e-05	2639.193309	2593.161833
s29	kidney	Labelled in injury	>ENSMUST00000066039.8|ENSMUSG00000053536.8|OTTMUSG00000073999.1|OTTMUST00000179561.1|Cstf2t-201|Cstf2t|4233|UTR5:1-229|CDS:230-2128|UTR3:2129-4233|	pctranscripts	39	40747	2232	203735	151	0.000741159	1.90040732902784e-05	2530.036696	2485.909075
s29	kidney	Labelled in injury	19_CTGACCTATGAATTGACAGCCA	genome	1	40299	2208	201495	125	0.000620363	0.000620363	2502.219766	2458.577314
s29	kidney	Labelled in injury	Mus musculus (house mouse) mmu-miR-200a-3p	miRNA	7	39257	2151	268704	146	0.000543349	7.72166114834756e-05	2437.520568	2395.006566
s29	kidney	Labelled in injury	Mus musculus (house mouse) mmu-miR-192-5p	miRNA	14	38782	2125	193910	114	0.000587902	4.1992971702631e-05	2408.027171	2366.027578
s29	kidney	Labelled in injury	Mus musculus (house mouse) mmu-miR-181a-5p	miRNA	9	37677	2064	205515	108	0.000525509	5.73097449175693e-05	2339.416217	2298.613302
s29	kidney	Labelled in injury	Mus musculus (house mouse) mmu-miR-23b-3p	miRNA	8	37668	2064	189089	28	0.000148078	1.84727974231001e-05	2338.857395	2298.064226
s29	kidney	Labelled in injury	10_GTACATGATGAAAACAGTCTCCCTCTTCTGAATCTCGCTGAGGAAACTGCACGTCACCCTCCTGAAA	genome	1	37550	2057	600800	420	0.000699068	0.000699068	2331.530614	2290.865235
s29	kidney	Labelled in injury	13_ATCACATTGCCAGGGATTACCACT	genome	1	36489	1999	218934	224	0.001023139	0.001023139	2265.65168	2226.135328
s29	kidney	Labelled in injury	Mus musculus (house mouse) mmu-miR-30e-5p	miRNA	8	36000	1972	216517	237	0.001094602	0.000133714	2235.289004	2196.302223
s29	kidney	Labelled in injury	Mus musculus (mouse) RIKEN cDNA E130102H24 gene	lncRNA	17	35521	1946	216764	250	0.001153328	6.51368342725733e-05	2205.547242	2167.079202
s29	kidney	Labelled in injury	Mus musculus (house mouse) mmu-miR-196a-5p	miRNA	12	33550	1838	335834	212	0.000631264	5.27129215653806e-05	2083.165169	2046.831655
s29	kidney	Labelled in injury	Mus musculus (house mouse) mmu-miR-429-3p	miRNA	5	33483	1834	251983	115	0.00045638	9.06643456594179e-05	2079.005048	2042.744093
s29	kidney	Labelled in injury	13_ATCACATTGCCAGGGATTACCA	genome	1	33395	1829	166975	62	0.000371313	0.000371313	2073.541008	2037.375354
s29	kidney	Labelled in injury	11_TGCTGTGATGAGATGACTAAGTAGGAAGTGCCGTCAGAGTCGATAACTGACGATAACTGCTCCTGGCTGACT	genome	1	33057	1811	595026	314	0.000527708	0.000527708	2052.554128	2016.754516
s29	kidney	Labelled in injury	Mus musculus (house mouse) mmu-let-7e-5p	miRNA	7	31662	1735	240619	135	0.000561053	7.88247204636387e-05	1965.936679	1931.647805
s29	kidney	Labelled in injury	Mus musculus (house mouse) mmu-miR-99b-5p	miRNA	5	31412	1721	94236	21	0.000222845	4.45689545396664e-05	1950.413839	1916.395706
s29	kidney	Labelled in injury	Mus musculus (house mouse) mmu-miR-151-5p	miRNA	4	30916	1694	152408	104	0.000682379	0.000168602	1919.616524	1886.135542
s29	kidney	Labelled in injury	9_GTAAATGATGAGATTCCATTGGTCCGTGTTTCTGAACTACATGATTTTCCTTGGCTATTCTGATA	genome	1	30104	1649	782704	350	0.000447168	0.000447168	1869.198338	1836.596726
s29	kidney	Labelled in injury	1_TACCATGATGATAACATAGTTCAGCAGACTTAACTCTGATGAACAATCATGTCTTTCGCTCCTATCTGATG	genome	1	29926	1639	688298	351	0.000509954	0.000509954	1858.146076	1825.737231
s29	kidney	Labelled in injury	8_TGGAATGATGACATTCTCCGGAATCGCTGTACTGACTTGATGAAAGTACTTTTGAACCCTTTTCCATCTGATG	genome	1	28395	1556	709875	321	0.000452192	0.000452192	1763.084202	1732.333378
s29	kidney	Labelled in injury	Mus musculus (house mouse) mmu-miR-23a-3p	miRNA	9	27263	1494	164922	58	0.000351681	3.92026948165304e-05	1692.796781	1663.271875
s29	kidney	Labelled in injury	Mus musculus (house mouse) mmu-miR-98-5p	miRNA	4	27138	1487	265293	135	0.000508871	0.000127768	1685.035361	1655.645826
s29	kidney	Labelled in injury	4_TAATACTGCCTGGTAATGATGACA	genome	1	26798	1468	187586	76	0.000405148	0.000405148	1663.924298	1634.902971
s29	kidney	Labelled in injury	Mus musculus (house mouse) mmu-miR-423-3p	miRNA	8	25926	1420	127912	82	0.000641066	8.0517627092494e-05	1609.780631	1581.703651
s29	kidney	Labelled in injury	4_GGTCGATGATGAGAGCTTTGTTCTGAGC	genome	1	25907	1419	233163	107	0.000458906	0.000458906	1608.600895	1580.544491
s29	kidney	Labelled in injury	Mus musculus (house mouse) mmu-miR-378d	miRNA	5	25567	1401	103020	63	0.000611532	0.000122032	1587.489833	1559.801637
s29	kidney	Labelled in injury	>ENSMUST00000220884.2|ENSMUSG00000021458.18|OTTMUSG00000030849.3|OTTMUST00000163255.1|Aopep-209|Aopep|772|CDS:1-468|UTR3:469-772|	pctranscripts	16	25090	1374	184178	364	0.001976349	0.000119436	1557.872253	1530.700633
s29	kidney	Labelled in injury	19_TGACCTATGAATTGACAGCCAG	genome	1	24441	1339	122205	75	0.000613723	0.000613723	1517.57496	1491.106184
s29	kidney	Labelled in injury	X_AATGGCGCCACTAGGGTTGTGT	genome	1	23968	1313	143808	73	0.000507621	0.000507621	1488.205746	1462.249213
s29	kidney	Labelled in injury	Mus musculus (house mouse) mmu-miR-145a-5p	miRNA	8	23864	1307	163611	367	0.002243125	0.000272065	1481.748244	1455.90434
s29	kidney	Labelled in injury	4_TAATACTGCCTGGTAATGATGACT	genome	1	23802	1304	190416	1735	0.009111629	0.009111629	1477.89858	1452.12182
s29	kidney	Labelled in injury	11_ACCCTGTAGATCCGAATTTGTGA	genome	1	23306	1277	163142	47	0.000288093	0.000288093	1447.101265	1421.861656
s29	kidney	Labelled in injury	Mus musculus (house mouse) mmu-miR-199b-3p	miRNA	8	22945	1257	160808	45	0.000279837	3.47622160653322e-05	1424.686283	1399.837625
s29	kidney	Labelled in injury	1_AGCCCATGATGGTATGAGAGTAGTGGACAGAAGGGATTTCTGAAAAACACTTTTCTGAGG	genome	1	22217	1217	333255	133	0.000399094	0.000399094	1379.483772	1355.423514
s29	kidney	Labelled in injury	Mus musculus (mouse) 18s RNA, related sequence 5	rRNA	41	22025	1207	103373	103	0.000996392	1.36934943833978e-05	1367.562231	1343.709902
s29	kidney	Labelled in injury	Mus musculus RIKEN cDNA A330023F24 gene (A330023F24Rik)	lncRNA	12	21489	1177	138065	118	0.00085467	7.09573077994132e-05	1334.281261	1311.009402
s29	kidney	Labelled in injury	Mus musculus tRNA-Gly (GCC) (tRNA-Gly-GCC-2-1, tRNA-Gly-GCC-3-1, tRNA-Gly-GCC-4-1)	tRNA	15	20216	1107	203874	128	0.000627839	3.94722090408675e-05	1255.238959	1233.345715
s29	kidney	Labelled in injury	Mus musculus (mouse) mitochondrially encoded tRNA histidine (ENSMUSG00000064364.1)	tRNA	12	20034	1098	203814	69	0.000338544	2.72453495723936e-05	1243.938331	1222.242187
s29	kidney	Labelled in injury	18_TTGCTGTGATGACTATCTTAGGACACCTTTGGATTAACCGTGAAATCAAACAAGTGCTGAGCAA	genome	1	19943	1093	358974	214	0.000596143	0.000596143	1238.288017	1216.690423
s29	kidney	Labelled in injury	15_GAAAATGATGAATTCTGGGGCGCTGATTCATGTGACTTGAAAAAACGCCATCCATTTCCTGACT	genome	1	19679	1078	354222	212	0.000598495	0.000598495	1221.895898	1200.584207
s29	kidney	Labelled in injury	9_TTCAAGTAATCCAGGATAGGCTA	genome	1	19372	1061	116232	69	0.00059364	0.00059364	1202.83385	1181.85463
s29	kidney	Labelled in injury	Mus musculus tRNA-Val (CAC) (tRNA-Val-CAC-2-1, tRNA-Val-CAC-4-1)	tRNA	8	19069	1045	240769	201	0.000834825	0.000103117	1184.020167	1163.369086
s29	kidney	Labelled in injury	Mus musculus (house mouse) tRNA-Pro	tRNA	8	18959	1039	16345	7	0.000428266	NA	1177.190118	1156.658162
s29	kidney	Labelled in injury	Mus musculus (mouse) mitochondrially encoded tRNA serine 2 (ENSMUSG00000064365.1)	tRNA	8	18514	1014	99652	43	0.000431502	4.08652342750578e-05	1149.559462	1129.509427
s29	kidney	Labelled in injury	1_ATACATGATGATCTCACACAACTTGAACTCTCTCACTGATTACTTGATGATAGTAAAAGATCTGATG	genome	1	18466	1012	387786	161	0.000415177	0.000415177	1146.579076	1126.581024
s29	kidney	Labelled in injury	19_TGACCTATGAATTGACAGCCA	genome	1	17853	978	89265	18	0.000201647	0.000201647	1108.517072	1089.182877
s29	kidney	Labelled in injury	Mus musculus (house mouse) mmu-miR-200c-3p	miRNA	7	17824	976	110917	95	0.000856496	0.000122704	1106.716423	1087.413634
s29	kidney	Labelled in injury	11_TGCAATGATGATGAAACTAGAAAAAAAAGGAAGTGCCGTCCGATGCGACAACTGACGACATCCCTAGTTAGCTGACT	genome	1	17467	957	262005	102	0.000389306	0.000389306	1084.549807	1065.633637
s29	kidney	Labelled in injury	Mus musculus (house mouse) mmu-miR-25-3p	miRNA	8	17412	954	140288	160	0.001140511	0.000140787	1081.134782	1062.278175
s29	kidney	Labelled in injury	11_ACCCTGTAGATCCGAATTTGTGT	genome	1	17191	942	137528	171	0.001243383	0.001243383	1067.412591	1048.79532
s29	kidney	Labelled in injury	Mus musculus (house mouse) tRNA-Thr	tRNA	8	17196	942	66780	86	0.001287811	0.000158709	1067.723048	1049.100362
s29	kidney	Labelled in injury	10_CCACCATGATGACGGAAATTCTTCACTTTGACCTGATGTCTGTTGAAGAAACTCAGTGTCTGAGA	genome	1	17127	938	325413	219	0.000672991	0.000672991	1063.438744	1044.890783
s29	kidney	Labelled in injury	10_TGAGGTAGTAGTTTGTGCTGTTT	genome	1	16836	922	185196	232	0.001252727	0.001252727	1045.370158	1027.13734
s29	kidney	Labelled in injury	Mus musculus (house mouse) mmu-miR-203-3p	miRNA	6	15843	868	95058	49	0.000515475	8.5912460462735e-05	983.7134359	966.5560033
s29	kidney	Labelled in injury	11_AACAGTGATGACCACAACATGCCATCTGAGTTGCTTTGCTGAAATCCAGAGGCTGTTTCTGAGC	genome	1	15785	865	268345	151	0.000562708	0.000562708	980.112137	963.0175164
s29	kidney	Labelled in injury	9_TGTTGTGATGATGGGCAAAAATGTTCAACTGCTCTGAATGGGCTGAATGAAAGTAGCCTTTCTGAAC	genome	1	15582	854	311640	187	0.000600051	0.000600051	967.5075907	950.6328122
s29	kidney	Labelled in injury	Mus musculus (house mouse) mmu-miR-30a-3p	miRNA	8	15159	830	125788	158	0.001256082	0.000157016	941.2429449	924.8262611
s29	kidney	Labelled in injury	1_GTAAACATCCTCGACTGGAAGCT	genome	1	14897	816	74485	73	0.000980063	0.000980063	924.9750082	908.8420616
s29	kidney	Labelled in injury	2_ACCCTGTAGAACCGAATTTGTGT	genome	1	14893	816	104251	55	0.000527573	0.000527573	924.7266428	908.598028
s29	kidney	Labelled in injury	1_TGTAAACATCCTCGACTGGAAGCTT	genome	1	14649	803	102543	310	0.003023122	0.003023122	909.5763506	893.7119796
s29	kidney	Labelled in injury	18_TTGCTGTGATGACTATCTTAGGACACCTTTGGATTAACCGTGAAATCAAACAAGTGCTGAGCA	genome	1	14628	801	263304	126	0.000478534	0.000478534	908.2724321	892.4308033
s29	kidney	Labelled in injury	Mus musculus (house mouse) mmu-miR-221-3p	miRNA	6	14618	801	133359	120	0.000899827	0.000150252	907.6515184	891.8207194
s29	kidney	Labelled in injury	14_TAGCAGCACGTAAATATTGGC	genome	1	14408	789	72040	10	0.000138812	0.000138812	894.6123326	879.0089564
s29	kidney	Labelled in injury	11_TACCCTGTAGATCCGAATTTGTGT	genome	1	14306	784	128754	151	0.001172779	0.001172779	888.2790137	872.7861001
s29	kidney	Labelled in injury	Mus musculus (house mouse) mmu-miR-93-5p	miRNA	10	14140	775	85356	16	0.00018745	1.85222603893042e-05	877.9718478	862.6587065
s29	kidney	Labelled in injury	>ENSMUST00000042732.6|ENSMUSG00000035764.6|OTTMUSG00000025766.1|OTTMUST00000063466.1|Fbxo45-201|Fbxo45|4179|UTR5:1-347|CDS:348-1208|UTR3:1209-4179|	pctranscripts	2	14070	771	56280	57	0.001012793	0.000506397	873.6254525	858.3881189
s29	kidney	Labelled in injury	19_TGCAATGATGTCATCTTACTACTGAAA	genome	1	14071	771	126639	35	0.000276376	0.000276376	873.6875439	858.4491272
s29	kidney	Labelled in injury	15_TGTAAACATCCCCGACTGGAAGT	genome	1	13986	766	69930	8	0.0001144	0.0001144	868.4097781	853.2634137
s29	kidney	Labelled in injury	NA_GACTCTTAGCGGTGGATCACTCGGCTCGTGCG	unmapped	1	13736	752	109888	163	0.001483328	0.001483328	852.8869378	838.0113149
s29	kidney	Labelled in injury	19_TGTAACAGCAACTCCATGTGGAAA	genome	1	13461	737	67305	84	0.00124805	0.00124805	835.8118135	821.2340062
s29	kidney	Labelled in injury	Mus musculus (house mouse) tRNA-Ser	tRNA	23	13401	734	73956	43	0.000581427	2.40987135216313e-05	832.0863318	817.5735025
s29	kidney	Labelled in injury	NA_TCCTCCCGGGGCTACGCCTGTCTGAGCGTCGCT	unmapped	1	13154	721	105232	43	0.000408621	0.000408621	816.7497656	802.504429
s29	kidney	Labelled in injury	10_GCCTGTCTGAGCGTCGCT	genome	1	13048	715	65240	45	0.000689761	0.000689761	810.1680813	796.0375391
s29	kidney	Labelled in injury	>ENSMUST00000048486.13|ENSMUSG00000033860.14|OTTMUSG00000051802.1|OTTMUST00000130533.1|Fgg-201|Fgg|1695|UTR5:1-184|CDS:185-1495|UTR3:1496-1695|	pctranscripts	5	12848	704	36669	40	0.00109084	0.000215338	797.7498091	783.8358601
s29	kidney	Labelled in injury	2_TACCCTGTAGAACCGAATTTGTGT	genome	1	12818	702	102544	120	0.001170229	0.001170229	795.8870682	782.0056082
s29	kidney	Labelled in injury	11_TACCCTGTAGATCCGAATTTGTGA	genome	1	12731	697	101848	35	0.000343649	0.000343649	790.4851198	776.6978778
s29	kidney	Labelled in injury	19_TTGCAATGATGTCATCTTACTACTGAAA	genome	1	12606	691	126060	80	0.000634618	0.000634618	782.7236997	769.0718284
s29	kidney	Labelled in injury	Mus musculus (house mouse) mmu-miR-182-5p	miRNA	6	12326	675	73956	27	0.000365082	6.08469901022229e-05	765.3381185	751.9894778
s29	kidney	Labelled in injury	Mus musculus (mouse) RNA, Y1 small cytoplasmic, Ro-associated (ENSMUSG00000065701.3)	YRNA	17	12274	672	126508	108	0.000853701	5.01533561612734e-05	762.1093677	748.8170413
s29	kidney	Labelled in injury	4_GGTCCATGATGAAACCCATTATCAGTGGACATCTATGGATGAGAAATGCGGATATGGGACTGAGA	genome	1	12256	671	183840	76	0.000413403	0.000413403	760.9917232	747.7188902
s29	kidney	Labelled in injury	Mus musculus (house mouse) mmu-miR-26b-5p	miRNA	3	12218	669	84386	989	0.011719954	0.003858476	758.6322515	745.4005712
[truncated: 39,608 more rows]
