# Supplementary material for: SLAMseq reveals potential transfer of RNA from liver to kidney in the mouse
Source: Nat Commun. 2025 Aug 11;16:7413. doi: 10.1038/s41467-025-62688-9 (PMC12339719; doi:10.1038/s41467-025-62688-9)
Supplement: Supplementary file 6 — Source Data [file 41467_2025_62688_MOESM6_ESM.zip › Source data/Fig5h_data.csv]

sample_name	tissue	group	gene_name	biotype	n_parents	readCount	readsCPM	coverageOnTs	conversionOnTs	conversionRate	wtheta	cpm_raw	cpm_norm	gene_name_short
s4	liver	Labelled in injury	Mus musculus (house mouse) mmu-miR-122-5p	miRNA	58	2729268	176449	21849294	217243	0.009942793	0.000171481	204470.4892	204127.6998	miR-122-5p
s4	liver	Labelled in injury	Mus musculus (house mouse) mmu-miR-23a-3p	miRNA	4	5679	367	34074	9	0.000264131	6.60327522451136e-05	425.4576348	424.7443664	miR-23a-3p
s5	liver	Labelled in injury	Mus musculus (house mouse) mmu-miR-122-5p	miRNA	57	2751294	149071	22032600	235359	0.010682307	0.000187734	171575.0534	162001.4128	miR-122-5p
s5	liver	Labelled in injury	Mus musculus (house mouse) mmu-miR-23a-3p	miRNA	6	10271	557	62187	22	0.000353772	5.91123412659777e-05	640.5158351	604.7759746	miR-23a-3p
s6	liver	Labelled in injury	Mus musculus (house mouse) mmu-miR-122-5p	miRNA	56	2512465	164243	20117408	190095	0.009449279	0.000169054	189750.9066	182976.1595	miR-122-5p
s6	liver	Labelled in injury	Mus musculus (house mouse) mmu-miR-23a-3p	miRNA	5	7692	503	46399	54	0.001163818	0.000234009	580.9290772	560.1879504	miR-23a-3p
s7	liver	Labelled in injury	Mus musculus (house mouse) mmu-miR-122-5p	miRNA	58	2776373	154024	22244029	244644	0.010998187	0.0001899	178551.2487	178954.203	miR-122-5p
s7	liver	Labelled in injury	Mus musculus (house mouse) mmu-miR-23a-3p	miRNA	7	12403	688	75026	38	0.000506491	7.18500735777662e-05	797.6489966	799.4491303	miR-23a-3p
s8	liver	Labelled in injury	Mus musculus (house mouse) mmu-miR-122-5p	miRNA	64	3432037	208991	27471866	194073	0.007064427	0.000110478	236573.0393	251109.6468	miR-122-5p
s8	liver	Labelled in injury	Mus musculus (house mouse) mmu-miR-23a-3p	miRNA	3	5936	361	35616	51	0.001431941	0.000477314	409.1731999	434.3154993	miR-23a-3p
s9	liver	Labelled in injury	Mus musculus (house mouse) mmu-miR-122-5p	miRNA	69	3451415	199790	27636508	188666	0.006826695	9.91641745095355e-05	228970.5155	234404.3207	miR-122-5p
s9	liver	Labelled in injury	Mus musculus (house mouse) mmu-miR-23a-3p	miRNA	3	5195	301	31170	36	0.001154957	0.000384986	344.6417855	352.820639	miR-23a-3p
s11	liver	Labelled in health	Mus musculus (house mouse) mmu-miR-122-5p	miRNA	64	3239978	184266	25946754	167967	0.006473527	0.000101352	208071.4147	199062.0342	miR-122-5p
s11	liver	Labelled in health	Mus musculus (house mouse) mmu-miR-23a-3p	miRNA	3	5169	294	31014	15	0.000483653	0.000161218	331.9532239	317.5798276	miR-23a-3p
s12	liver	Labelled in health	Mus musculus (house mouse) mmu-miR-122-5p	miRNA	64	3329575	173742	26682324	142564	0.005343013	8.35537617082078e-05	194065.8172	190416.0856	miR-122-5p
s12	liver	Labelled in health	Mus musculus (house mouse) mmu-miR-23a-3p	miRNA	5	7701	402	46493	16	0.000344138	6.9255075098472e-05	448.8563431	440.4148503	miR-23a-3p
s13	liver	Labelled in health	Mus musculus (house mouse) mmu-miR-122-5p	miRNA	33	905183	191310	7255168	30418	0.004192598	0.00012716	225592.2968	198242.7454	miR-122-5p
s13	liver	Labelled in health	Mus musculus (house mouse) mmu-miR-23a-3p	miRNA	2	1113	235	6678	1	0.000149745	7.48727163821503e-05	277.3850441	243.7564289	miR-23a-3p
s14	liver	Labelled in health	Mus musculus (house mouse) mmu-miR-122-5p	miRNA	63	3351940	185331	26845910	155735	0.00580107	9.22260949800957e-05	199963.4189	234107.7461	miR-122-5p
s14	liver	Labelled in health	Mus musculus (house mouse) mmu-miR-23a-3p	miRNA	4	6744	373	40850	33	0.000807834	0.000203885	402.3202376	471.0175718	miR-23a-3p
s15	liver	Labelled in health	Mus musculus (house mouse) mmu-miR-122-5p	miRNA	66	3576335	225444	28636432	191060	0.006671921	0.000101129	251919.2072	271510.5227	miR-122-5p
s15	liver	Labelled in health	Mus musculus (house mouse) mmu-miR-23a-3p	miRNA	3	5811	366	34866	13	0.000372856	0.000124285	409.3303655	441.1632711	miR-23a-3p
s16	liver	Labelled in health	Mus musculus (house mouse) mmu-miR-122-5p	miRNA	61	3038068	160938	24341493	199290	0.008187255	0.000134578	183063.2337	172389.4298	miR-122-5p
s16	liver	Labelled in health	Mus musculus (house mouse) mmu-miR-23a-3p	miRNA	5	6985	370	42173	26	0.000616508	0.000123394	420.891398	396.3506305	miR-23a-3p
s17	liver	Cre -ve	Mus musculus (house mouse) mmu-miR-122-5p	miRNA	66	3212804	217303	25724966	16953	0.00065901	9.88776417498493e-06	240290.3465	255563.1484	miR-122-5p
s17	liver	Cre -ve	Mus musculus (house mouse) mmu-miR-23a-3p	miRNA	3	5278	357	31668	7	0.000221043	7.36811081638667e-05	394.7493992	419.8395848	miR-23a-3p
s18	liver	Cre -ve	Mus musculus (house mouse) mmu-miR-122-5p	miRNA	67	3868725	200546	30977436	25782	0.000832283	1.23192606849579e-05	220352.9714	231340.7392	miR-122-5p
s18	liver	Cre -ve	Mus musculus (house mouse) mmu-miR-23a-3p	miRNA	5	7052	366	42546	8	0.000188032	3.78143316316884e-05	401.6644126	421.6931658	miR-23a-3p
s19	liver	Cre -ve	Mus musculus (house mouse) mmu-miR-122-5p	miRNA	68	3159440	204138	25292971	26407	0.001044045	1.52834206864491e-05	229427.1568	229232.9499	miR-122-5p
s19	liver	Cre -ve	Mus musculus (house mouse) mmu-miR-23a-3p	miRNA	3	4460	288	26760	10	0.000373692	0.000124564	323.8691412	323.5949904	miR-23a-3p
s20	liver	Cre -ve	Mus musculus (house mouse) mmu-miR-122-5p	miRNA	59	2571274	145945	20588110	27008	0.001311825	2.21438033631588e-05	161321.7918	150679.3213	miR-122-5p
s20	liver	Cre -ve	Mus musculus (house mouse) mmu-miR-23a-3p	miRNA	5	6341	360	38273	24	0.000627074	0.000126163	397.8344904	371.589172	miR-23a-3p
s21	liver	Cre -ve	Mus musculus (house mouse) mmu-miR-122-5p	miRNA	62	2868618	215445	22966639	21201	0.000923122	1.47917143494861e-05	242547.8679	239881.0411	miR-122-5p
s21	liver	Cre -ve	Mus musculus (house mouse) mmu-miR-23a-3p	miRNA	3	4561	343	27366	39	0.001425126	0.000475042	385.6424333	381.402274	miR-23a-3p
