# Supplementary material for: SLAMseq reveals potential transfer of RNA from liver to kidney in the mouse
Source: Nat Commun. 2025 Aug 11;16:7413. doi: 10.1038/s41467-025-62688-9 (PMC12339719; doi:10.1038/s41467-025-62688-9)
Supplement: Supplementary file 6 — Source Data [file 41467_2025_62688_MOESM6_ESM.zip › Source data/FigS14f_data.csv]

sample_name	tissue	group	gene_name	biotype	n_parents	readCount	readsCPM	coverageOnTs	conversionOnTs	conversionRate	wtheta	tissue.x	tissue.y	cpm_raw	cpm_norm	gene_name_short
s28	kidney	Labelled in injury	Mus musculus (house mouse) mmu-miR-23a-3p	miRNA	8	22329	1609	134875	40	0.00029657089898053	3.67875216726487e-05	kidney	kidney	1761.60996745096	1850.73909377951	miR-23a-3p
s28	kidney	Labelled in injury	Mus musculus (house mouse) mmu-miR-122-5p	miRNA	2	2576	186	20608	83	0.00402756211180124	0.00201378105590062	kidney	kidney	203.229310589533	213.511751783601	miR-122-5p
s29	kidney	Labelled in injury	Mus musculus (house mouse) mmu-miR-23a-3p	miRNA	9	27263	1494	164922	58	0.00035168140090467	3.92026948165304e-05	kidney	kidney	1692.79678118383	1663.27187521228	miR-23a-3p
s29	kidney	Labelled in injury	Mus musculus (house mouse) mmu-miR-122-5p	miRNA	2	3547	194	28376	114	0.00401747956019171	0.00200873978009586	kidney	kidney	220.238058278952	216.396777367786	miR-122-5p
s30	kidney	Labelled in injury	Mus musculus (house mouse) mmu-miR-23a-3p	miRNA	9	27202	1723	164560	70	0.00042537676227515	4.76544480661825e-05	kidney	kidney	1943.47448541365	1950.75095620588	miR-23a-3p
s30	kidney	Labelled in injury	Mus musculus (house mouse) mmu-miR-122-5p	miRNA	2	3070	194	24560	91	0.00370521172638436	0.00185260586319218	kidney	kidney	219.339264400409	220.160482153961	miR-122-5p
s31	kidney	Labelled in injury	Mus musculus (house mouse) mmu-miR-23a-3p	miRNA	9	26337	1671	158945	46	0.00028940828588505	3.22438527245453e-05	kidney	kidney	1862.10048922825	1823.98054962954	miR-23a-3p
s31	kidney	Labelled in injury	Mus musculus (house mouse) mmu-miR-122-5p	miRNA	2	3193	203	25544	74	0.00289696210460382	0.00144848105230191	kidney	kidney	225.754142920826	221.132623114521	miR-122-5p
s32	kidney	Labelled in injury	Mus musculus (house mouse) mmu-miR-23a-3p	miRNA	9	27456	1431	166164	99	0.00059579692352134	6.60026701693368e-05	kidney	kidney	1604.04113673796	1597.27595533887	miR-23a-3p
s32	kidney	Labelled in injury	Mus musculus (house mouse) mmu-miR-122-5p	miRNA	2	2922	152	23376	120	0.00513347022587269	0.00256673511293634	kidney	kidney	170.709797550566	169.989814302891	miR-122-5p
s33	kidney	Labelled in injury	Mus musculus (house mouse) mmu-miR-23a-3p	miRNA	9	27128	1503	163843	28	0.00017089530831344	1.90162568517037e-05	kidney	kidney	1664.92970538882	1646.13900074798	miR-23a-3p
s33	kidney	Labelled in injury	Mus musculus (house mouse) mmu-miR-122-5p	miRNA	2	3269	181	26152	86	0.00328846742122973	0.00164423371061487	kidney	kidney	200.62869385565	198.36436130364	miR-122-5p
s35	kidney	Labelled in health	Mus musculus (house mouse) mmu-miR-23a-3p	miRNA	8	22621	1476	136673	96	0.00070240647384633	8.82818535663237e-05	kidney	kidney	1615.77394221842	1651.12832870788	miR-23a-3p
s35	kidney	Labelled in health	Mus musculus (house mouse) mmu-miR-122-5p	miRNA	2	1823	119	14584	83	0.00569116840373012	0.00284558420186506	kidney	kidney	130.213337017116	133.062505779341	miR-122-5p
s36	kidney	Labelled in health	Mus musculus (house mouse) mmu-miR-23a-3p	miRNA	9	27760	1593	167826	113	0.00067331641104477	7.38567921565039e-05	kidney	kidney	1789.38407930323	1848.59650466374	miR-23a-3p
s36	kidney	Labelled in health	Mus musculus (house mouse) mmu-miR-122-5p	miRNA	2	2086	120	16688	81	0.00485378715244487	0.00242689357622244	kidney	kidney	134.461642270409	138.91110622221	miR-122-5p
s37	kidney	Labelled in health	Mus musculus (house mouse) mmu-miR-23a-3p	miRNA	9	21274	1291	128300	74	0.00057677318784099	6.40422046833629e-05	kidney	kidney	1471.04766058891	1400.71023084006	miR-23a-3p
s37	kidney	Labelled in health	Mus musculus (house mouse) mmu-miR-122-5p	miRNA	2	2263	137	18104	107	0.00591029606716748	0.00295514803358374	kidney	kidney	156.481190933191	148.999118754867	miR-122-5p
s38	kidney	Labelled in health	Mus musculus (house mouse) mmu-miR-23a-3p	miRNA	9	33751	1638	203913	114	0.00055906195289167	6.23928211258957e-05	kidney	kidney	1847.38339442563	1938.48727879554	miR-23a-3p
s38	kidney	Labelled in health	Mus musculus (house mouse) mmu-miR-122-5p	miRNA	2	2671	130	21368	111	0.00519468363908648	0.00259734181954324	kidney	kidney	146.198958445998	153.408773715235	miR-122-5p
s39	kidney	Labelled in health	Mus musculus (house mouse) mmu-miR-23a-3p	miRNA	9	26156	1555	158189	162	0.0010240914349291	0.00011459529352173	kidney	kidney	1746.98680509335	1722.32189144841	miR-23a-3p
s39	kidney	Labelled in health	Mus musculus (house mouse) mmu-miR-122-5p	miRNA	2	2110	125	16880	108	0.00639810426540284	0.00319905213270141	kidney	kidney	140.929123671317	138.939409349906	miR-122-5p
s40	kidney	Labelled in health	Mus musculus (house mouse) mmu-miR-23a-3p	miRNA	9	37313	1726	225558	113	0.00050097979233722	5.57276305674987e-05	kidney	kidney	1924.23169455538	1917.87408986287	miR-23a-3p
s40	kidney	Labelled in health	Mus musculus (house mouse) mmu-miR-122-5p	miRNA	2	3095	143	24760	123	0.00496768982229402	0.00248384491114701	kidney	kidney	159.609173603005	159.081829606989	miR-122-5p
s41	kidney	Cre -ve	Mus musculus (house mouse) mmu-miR-23a-3p	miRNA	8	23151	1314	139840	111	0.00079376430205949	9.78308043877566e-05	kidney	kidney	1509.50762900891	1388.22015377302	miR-23a-3p
s41	kidney	Cre -ve	Mus musculus (house mouse) mmu-miR-122-5p	miRNA	2	2236	127	17888	86	0.00480769230769231	0.00240384615384615	kidney	kidney	145.793229599755	134.078884879119	miR-122-5p
s42	kidney	Cre -ve	Mus musculus (house mouse) mmu-miR-23a-3p	miRNA	9	32496	1577	196221	82	0.00041789614771099	4.64037576297547e-05	kidney	kidney	1748.04240874822	1762.07660986648	miR-23a-3p
s42	kidney	Cre -ve	Mus musculus (house mouse) mmu-miR-122-5p	miRNA	2	2472	120	19776	99	0.00500606796116505	0.00250303398058252	kidney	kidney	132.975161079074	134.042755403433	miR-122-5p
s43	kidney	Cre -ve	Mus musculus (house mouse) mmu-miR-23a-3p	miRNA	9	38888	1784	234617	120	0.00051147188822634	5.67359907001956e-05	kidney	kidney	1972.84827483834	2215.90256462464	miR-23a-3p
s43	kidney	Cre -ve	Mus musculus (house mouse) mmu-miR-122-5p	miRNA	2	2751	126	22008	115	0.00522537259178481	0.0026126862958924	kidney	kidney	139.562476961538	156.756530427957	miR-122-5p
s44	kidney	Cre -ve	Mus musculus (house mouse) mmu-miR-23a-3p	miRNA	9	34833	1893	210414	51	0.00024237930936154	2.69616007565653e-05	kidney	kidney	2158.25733406612	2007.57314090724	miR-23a-3p
s44	kidney	Cre -ve	Mus musculus (house mouse) mmu-miR-122-5p	miRNA	2	2267	123	18136	98	0.00540361711513013	0.00270180855756506	kidney	kidney	140.463622895756	130.656799886221	miR-122-5p
s45	kidney	Cre -ve	Mus musculus (house mouse) mmu-miR-23a-3p	miRNA	9	31581	1518	190847	150	0.00078596991307172	8.76221705201155e-05	kidney	kidney	1737.3909461362	1732.02396865285	miR-23a-3p
s45	kidney	Cre -ve	Mus musculus (house mouse) mmu-miR-122-5p	miRNA	2	2608	125	20864	106	0.00508052147239264	0.00254026073619632	kidney	kidney	143.47600099817	143.032789026523	miR-122-5p
