# Supplementary material for: SLAMseq reveals potential transfer of RNA from liver to kidney in the mouse
Source: Nat Commun. 2025 Aug 11;16:7413. doi: 10.1038/s41467-025-62688-9 (PMC12339719; doi:10.1038/s41467-025-62688-9)
Supplement: Supplementary file 6 — Source Data [file 41467_2025_62688_MOESM6_ESM.zip › Source data/Fig3c_data.csv]

tissue	group_pos	group_neg	gene_name	cR_pos	cR_neg	cpm_pos	cpm_neg	pval	fdr	sig	delta	delta_sign	labelled
kidney	RNA labelling group	Cre -ve	0610005C13Rik	0.00032	0.000153	250.2050788	241.8868434	0.045937528	0.34496942	no	0.000167	pos	no
kidney	RNA labelling group	Cre -ve	0610007P14Rik	0.000181	0.000308	55.69414977	58.87594886	0.701293785	1	no	-0.000127	neg	no
kidney	RNA labelling group	Cre -ve	0610009B22Rik	0.000852	0.000215	36.43576596	36.90675724	0.060709117	0.375053917	no	0.000637	pos	no
kidney	RNA labelling group	Cre -ve	0610009L18Rik	0.000332	0	6.874330195	8.811504558	0.197980754	0.583587848	no	0.000332	pos	no
kidney	RNA labelling group	Cre -ve	0610009O20Rik	0.000816	0.000533	41.28724289	46.95859112	0.391029612	0.74054382	no	0.000283	pos	no
kidney	RNA labelling group	Cre -ve	0610010B08Rik	0	0	1.786853941	1.598937679	1	1	no	0	zero	no
kidney	RNA labelling group	Cre -ve	0610010F05Rik	0.000365	0.000457	11.05743655	9.897138876	0.515460579	0.875010982	no	-9.2e-05	neg	no
kidney	RNA labelling group	Cre -ve	0610010K14Rik	0.000344	0.000223	41.2463406	50.31299471	0.426558098	0.779793449	no	0.000121	pos	no
kidney	RNA labelling group	Cre -ve	0610012G03Rik	0.000696	0.000162	86.72196023	88.69273919	0.014527647	0.228886287	no	0.000534	pos	no
kidney	RNA labelling group	Cre -ve	0610030E20Rik	0.000707	0.000183	43.72128661	50.10952364	0.765745641	1	no	0.000524	pos	no
kidney	RNA labelling group	Cre -ve	0610037L13Rik	0.000402	0.000171	29.14937474	21.01809425	0.490551111	0.848468498	no	0.000231	pos	no
kidney	RNA labelling group	Cre -ve	0610038B21Rik	0	0	1.2098079	2.458469656	1	1	no	0	zero	no
kidney	RNA labelling group	Cre -ve	0610040J01Rik	0.00102114	0.000214	45.64258552	44.84943926	0.000946	0.076928361	no	0.00080714	pos	no
kidney	RNA labelling group	Cre -ve	0610043K17Rik	0	0	5.568282717	6.544349792	1	1	no	0	zero	no
kidney	RNA labelling group	Cre -ve	1110002L01Rik	0	0	1.268151847	1.649551839	1	1	no	0	zero	no
kidney	RNA labelling group	Cre -ve	1110004E09Rik	0.000735	0.00021	48.12508178	48.03881113	0.021526867	0.267480682	no	0.000525	pos	no
kidney	RNA labelling group	Cre -ve	1110004F10Rik	0.00037	0	23.27461445	25.78870291	0.030489685	0.299407387	no	0.00037	pos	no
kidney	RNA labelling group	Cre -ve	1110006O24Rik	0	0.000703	1.480058834	2.907088574	0.372408763	0.720567924	no	-0.000703	neg	no
kidney	RNA labelling group	Cre -ve	1110008F13Rik	0.000366	0.000278	197.6567374	161.7169359	0.489131711	0.847416477	no	8.8e-05	pos	no
kidney	RNA labelling group	Cre -ve	1110008L16Rik	0.001368925	0.00135499	8.745232655	14.23292438	0.708170171	1	no	1.39350000000001e-05	pos	no
kidney	RNA labelling group	Cre -ve	1110008P14Rik	0.000933	0.000165	52.29935486	54.81168095	0.009938288	0.193925133	no	0.000768	pos	no
kidney	RNA labelling group	Cre -ve	1110012L19Rik	0.001134916	0	8.883209549	8.609142677	0.010716854	0.200182469	no	0.001134916	pos	no
kidney	RNA labelling group	Cre -ve	1110019D14Rik	0	0	0.823546214	0.483636032	1	1	no	0	zero	no
kidney	RNA labelling group	Cre -ve	1110020A21Rik	0.001017812	0.002906977	3.461839192	1.989193824	0.630295216	0.981201826	no	-0.001889165	neg	no
kidney	RNA labelling group	Cre -ve	1110032A03Rik	0.00053	9.57e-05	80.63823207	87.39332052	0.039888637	0.328120881	no	0.0004343	pos	no
kidney	RNA labelling group	Cre -ve	1110032F04Rik	0	0.001177856	3.720805693	2.030722703	0.060124341	0.373819845	no	-0.001177856	neg	no
kidney	RNA labelling group	Cre -ve	1110034G24Rik	0	0	5.342297865	4.638900973	0.999995696	1	no	0	zero	no
kidney	RNA labelling group	Cre -ve	1110037F02Rik	2e-04	0.000384	29.6799827	23.5667127	0.325023853	0.670537589	no	-0.000184	neg	no
kidney	RNA labelling group	Cre -ve	1110038B12Rik	0.000329	0.001107028	23.75314567	29.31495119	0.087104025	0.450294232	no	-0.000778028	neg	no
kidney	RNA labelling group	Cre -ve	1110038F14Rik	0.000206	4.5e-05	30.9740573	36.27813734	0.126640056	0.532971367	no	0.000161	pos	no
kidney	RNA labelling group	Cre -ve	1110051M20Rik	0.000953	0.00074	12.6501692	16.06675976	0.678544014	1	no	0.000213	pos	no
kidney	RNA labelling group	Cre -ve	1110059E24Rik	0.000521	0	17.3426435	16.97989469	0.049638264	0.352591878	no	0.000521	pos	no
kidney	RNA labelling group	Cre -ve	1110059G10Rik	0.001273368	0.000156	20.13001694	24.58193007	0.020557052	0.262392227	no	0.001117368	pos	no
kidney	RNA labelling group	Cre -ve	1110065P20Rik	0.000394	0.000176	55.23601223	50.81742819	0.191889179	0.582999296	no	0.000218	pos	no
kidney	RNA labelling group	Cre -ve	1190002N15Rik	0.000661	0	11.15133281	7.547328749	0.076086811	0.420396657	no	0.000661	pos	no
kidney	RNA labelling group	Cre -ve	1190005I06Rik	0	0	1.226627753	0.610691298	1	1	no	0	zero	no
kidney	RNA labelling group	Cre -ve	1190007I07Rik	0.000732	0.000437	28.20108033	25.75418548	0.470656356	0.827762753	no	0.000295	pos	no
kidney	RNA labelling group	Cre -ve	1300002E11Rik	0.000787	0.000405	29.04660505	25.359174	0.345615454	0.691383632	no	0.000382	pos	no
kidney	RNA labelling group	Cre -ve	1500009L16Rik	0	0	0.506131448	1.916415879	1	1	no	0	zero	no
kidney	RNA labelling group	Cre -ve	1500011B03Rik	0	0	12.95249233	15.65287585	1	1	no	0	zero	no
kidney	RNA labelling group	Cre -ve	1500011K16Rik	0.001053656	0.00033	78.90524019	65.90761521	0.088896568	0.4531923	no	0.000723656	pos	no
kidney	RNA labelling group	Cre -ve	1500015A07Rik	0	0	1.535777478	2.012669324	1	1	no	0	zero	no
kidney	RNA labelling group	Cre -ve	1500015O10Rik	0	0	0.594762975	1.496494935	1	1	no	0	zero	no
kidney	RNA labelling group	Cre -ve	1600002H07Rik	0	0	2.59788308	2.638195552	1	1	no	0	zero	no
kidney	RNA labelling group	Cre -ve	1600002K03Rik	0.000364	0.003822174	7.527043027	6.1386668	0.021440122	0.267084204	no	-0.003458174	neg	no
kidney	RNA labelling group	Cre -ve	1600012H06Rik	0.000256	0.000111	31.22498153	35.3723691	0.35445561	0.702171174	no	0.000145	pos	no
kidney	RNA labelling group	Cre -ve	1600014C10Rik	0.001232187	0.001886332	35.65400605	38.66607562	0.255833646	0.60752882	no	-0.000654145	neg	no
kidney	RNA labelling group	Cre -ve	1600020E01Rik	0.002538905	0.001759145	7.316857546	7.344974461	0.75785395	1	no	0.00077976	pos	no
kidney	RNA labelling group	Cre -ve	1700001J03Rik	0	0.010666667	1.255410942	1.151083409	0.182169511	0.582999296	no	-0.010666667	neg	no
kidney	RNA labelling group	Cre -ve	1700001O22Rik	0	0	0.660257769	0.545319606	1	1	no	0	zero	no
kidney	RNA labelling group	Cre -ve	1700003E16Rik	0	0	0.650198565	1.850227097	1	1	no	0	zero	no
kidney	RNA labelling group	Cre -ve	1700007K13Rik	0	0	0.548489508	1.525317688	1	1	no	0	zero	no
kidney	RNA labelling group	Cre -ve	1700007L15Rik	0	0.000531	5.832553396	5.454830241	0.106744101	0.494606497	no	-0.000531	neg	no
kidney	RNA labelling group	Cre -ve	1700008J07Rik	0	0	1.077370317	1.033883134	1	1	no	0	zero	no
kidney	RNA labelling group	Cre -ve	1700011H14Rik	0.000591	7.94e-05	169.5079194	106.8892514	0.000151	0.038246805	yes	0.0005116	pos	yes
kidney	RNA labelling group	Cre -ve	1700012D01Rik	0	0	3.370918987	2.696955657	0.999993913	1	no	0	zero	no
kidney	RNA labelling group	Cre -ve	1700012D14Rik	0	0	1.032101075	1.172082682	1	1	no	0	zero	no
kidney	RNA labelling group	Cre -ve	1700016C15Rik	0.000665	0.000528	37.23145774	41.95353982	0.968299015	1	no	0.000137	pos	no
kidney	RNA labelling group	Cre -ve	1700017B05Rik	0	0	9.337971989	13.02719127	1	1	no	0	zero	no
kidney	RNA labelling group	Cre -ve	1700019D03Rik	0	0	2.795270194	1.258453648	1	1	no	0	zero	no
kidney	RNA labelling group	Cre -ve	1700020I14Rik	0.000651	0	10.49916806	8.795825051	0.194302613	0.583587848	no	0.000651	pos	no
kidney	RNA labelling group	Cre -ve	1700021F05Rik	0.000435	0.000809	45.43993756	50.4448903	0.191416799	0.582999296	no	-0.000374	neg	no
kidney	RNA labelling group	Cre -ve	1700024P16Rik	0	0.016608851	1.053896958	1.300374797	0.135586709	0.550552953	no	-0.016608851	neg	no
kidney	RNA labelling group	Cre -ve	1700025G04Rik	0.001159988	0.000322	6.261346226	6.028128024	0.218389015	0.585575759	no	0.000837988	pos	no
kidney	RNA labelling group	Cre -ve	1700027J19Rik	0	0.000576	4.308905622	2.480211152	0.163987934	0.582999296	no	-0.000576	neg	no
kidney	RNA labelling group	Cre -ve	1700028E10Rik	0	0	0.551507834	0.238933245	1	1	no	0	zero	no
kidney	RNA labelling group	Cre -ve	1700028J19Rik	0.002202643	0	4.280412202	4.564866287	0.175552222	0.582999296	no	0.002202643	pos	no
kidney	RNA labelling group	Cre -ve	1700029I15Rik	0	0	1.018969973	0.755452523	1	1	no	0	zero	no
kidney	RNA labelling group	Cre -ve	1700029J07Rik	0	0	8.796031667	10.45884513	1	1	no	0	zero	no
kidney	RNA labelling group	Cre -ve	1700030C10Rik	0.000694	0.000201	9.246278104	6.46723937	0.853325169	1	no	0.000493	pos	no
kidney	RNA labelling group	Cre -ve	1700030J22Rik	0	0	2.417884752	2.734791356	1	1	no	0	zero	no
kidney	RNA labelling group	Cre -ve	1700030K09Rik	0.006380998	0.009777174	4.742054802	3.854203409	0.441882402	0.796761139	no	-0.003396176	neg	no
kidney	RNA labelling group	Cre -ve	1700034H15Rik	0	0	0.968617557	0.966430017	1	1	no	0	zero	no
kidney	RNA labelling group	Cre -ve	1700034O15Rik	0	0	0.948835775	0.65266489	1	1	no	0	zero	no
kidney	RNA labelling group	Cre -ve	1700037C18Rik	0	0	9.543508524	8.777627	1	1	no	0	zero	no
kidney	RNA labelling group	Cre -ve	1700037H04Rik	0.000331	0.000243	33.98021917	29.69984468	0.496673142	0.854811551	no	8.8e-05	pos	no
kidney	RNA labelling group	Cre -ve	1700040L02Rik	0.000519	0	11.70222379	11.91104758	0.054054294	0.360684231	no	0.000519	pos	no
kidney	RNA labelling group	Cre -ve	1700047I17Rik2	0	0	3.748015725	4.058569315	1	1	no	0	zero	no
kidney	RNA labelling group	Cre -ve	1700056E22Rik	0	0	0.448014157	0.429331223	1	1	no	0	zero	no
kidney	RNA labelling group	Cre -ve	1700066M21Rik	0.000364	0	6.395685114	6.557720742	0.233254993	0.593895025	no	0.000364	pos	no
kidney	RNA labelling group	Cre -ve	1700067K01Rik	0	0	0.661988817	0.554357508	1	1	no	0	zero	no
kidney	RNA labelling group	Cre -ve	1700088E04Rik	0.000574	0	14.6108128	14.27221451	0.03721693	0.318550316	no	0.000574	pos	no
kidney	RNA labelling group	Cre -ve	1700094D03Rik	0.000336	0.00015	13.02642525	12.50125918	0.680386028	1	no	0.000186	pos	no
kidney	RNA labelling group	Cre -ve	1700096K18Rik	0	0	1.013993943	2.047161795	1	1	no	0	zero	no
kidney	RNA labelling group	Cre -ve	1700102P08Rik	0.00913242	0	0.442984555	1.43936648	0.151604818	0.5750002	no	0.00913242	pos	no
kidney	RNA labelling group	Cre -ve	1700109H08Rik	0	0	2.226320002	2.309940385	1	1	no	0	zero	no
kidney	RNA labelling group	Cre -ve	1700112E06Rik	0.001375516	0	10.41297815	5.674023485	0.236987172	0.597419937	no	0.001375516	pos	no
kidney	RNA labelling group	Cre -ve	1700113A16Rik	0.001434229	0	3.085183398	5.003727505	0.047940612	0.349400367	no	0.001434229	pos	no
kidney	RNA labelling group	Cre -ve	1700119H24Rik	0	0	1.879454448	4.164775044	1	1	no	0	zero	no
kidney	RNA labelling group	Cre -ve	1700120C14Rik	0	0	0.223363439	0.212214341	1	1	no	0	zero	no
kidney	RNA labelling group	Cre -ve	1700123O20Rik	0.000368	0.00022	37.32195112	41.6377564	0.571526237	0.92868789	no	0.000148	pos	no
kidney	RNA labelling group	Cre -ve	1810009A15Rik	0.00066	0.00016	30.63209336	32.02948998	0.274439492	0.622326137	no	5e-04	pos	no
kidney	RNA labelling group	Cre -ve	1810010H24Rik	0	0	1.915334912	1.79842347	1	1	no	0	zero	no
kidney	RNA labelling group	Cre -ve	1810011H11Rik	0	0	0.798008007	2.11095175	1	1	no	0	zero	no
kidney	RNA labelling group	Cre -ve	1810011O10Rik	0.00025	5.93e-05	32.45819898	27.30421747	0.101814771	0.486368766	no	0.0001907	pos	no
kidney	RNA labelling group	Cre -ve	1810013L24Rik	0.000466	0.000573	51.55670109	54.93197122	0.49512671	0.853123046	no	-0.000107	neg	no
kidney	RNA labelling group	Cre -ve	1810021B22Rik	0.002564103	0.001172024	6.519804083	9.402201236	0.634577244	0.984373906	no	0.001392079	pos	no
kidney	RNA labelling group	Cre -ve	1810022K09Rik	0.000162	0.000103	111.1705863	93.59247674	0.624825963	0.977171972	no	5.9e-05	pos	no
kidney	RNA labelling group	Cre -ve	1810026J23Rik	0.00046	0.000236	40.73374004	46.31188644	0.302537337	0.647056137	no	0.000224	pos	no
kidney	RNA labelling group	Cre -ve	1810030O07Rik	0.000141	0.000158	34.25236837	35.9961358	0.678226252	1	no	-1.7e-05	neg	no
kidney	RNA labelling group	Cre -ve	1810032O08Rik	0	0	4.718030529	5.392249647	1	1	no	0	zero	no
kidney	RNA labelling group	Cre -ve	1810037I17Rik	0.000886	0.000151	106.9675774	90.2593906	0.022416496	0.270570495	no	0.000735	pos	no
kidney	RNA labelling group	Cre -ve	1810041H14Rik	0	0	3.463850468	4.745406742	1	1	no	0	zero	no
kidney	RNA labelling group	Cre -ve	1810041L15Rik	0	0	0.713065231	1.057703523	1	1	no	0	zero	no
kidney	RNA labelling group	Cre -ve	1810043G02Rik	0.000274	0.000496	17.65101283	21.79382372	0.518087827	0.877305686	no	-0.000222	neg	no
kidney	RNA labelling group	Cre -ve	1810044D09Rik	0.00321199	0	6.8787334	8.556447092	0.040491136	0.328474658	no	0.00321199	pos	no
kidney	RNA labelling group	Cre -ve	1810055G02Rik	0.001019368	0	3.082838323	4.131767018	0.194017624	0.583284843	no	0.001019368	pos	no
kidney	RNA labelling group	Cre -ve	1810058I24Rik	0	0.001344086	5.876484614	5.135365378	0.181598534	0.582999296	no	-0.001344086	neg	no
kidney	RNA labelling group	Cre -ve	1810062O18Rik	0	0	0.440636654	1.695163637	1	1	no	0	zero	no
kidney	RNA labelling group	Cre -ve	1810063I02Rik	0.000605	0	3.354933101	1.740010786	0.372794893	0.720906656	no	0.000605	pos	no
kidney	RNA labelling group	Cre -ve	2010001A14Rik	0.000157	0.000237	9.122558876	8.80488791	0.992133768	1	no	-8e-05	neg	no
kidney	RNA labelling group	Cre -ve	2010003K11Rik	0	0	1.588021658	2.215743409	1	1	no	0	zero	no
kidney	RNA labelling group	Cre -ve	2010107E04Rik	0.00061	0.000246	840.0372283	792.0341791	0.000292	0.049003113	yes	0.000364	pos	yes
kidney	RNA labelling group	Cre -ve	2010107G23Rik	0.000858	0.001833406	6.227536261	6.612470264	0.704631868	1	no	-0.000975406	neg	no
kidney	RNA labelling group	Cre -ve	2010111I01Rik	0.000353	0.000143	44.19713719	47.09670429	0.595789863	0.949851187	no	0.00021	pos	no
kidney	RNA labelling group	Cre -ve	2010315B03Rik	0.000256	0.000102	13.55524295	12.96927321	0.646691609	0.992509746	no	0.000154	pos	no
kidney	RNA labelling group	Cre -ve	2200002D01Rik	0.000281	0.000127	38.04618304	23.99916254	0.958710407	1	no	0.000154	pos	no
kidney	RNA labelling group	Cre -ve	2210011C24Rik	0.00328017	0.00172363	36.57077106	41.15781826	0.070172992	0.401918408	no	0.00155654	pos	no
kidney	RNA labelling group	Cre -ve	2210013O21Rik	0.000197	8.53e-05	15.64665407	16.32508559	0.549358271	0.909968859	no	0.0001117	pos	no
kidney	RNA labelling group	Cre -ve	2210016F16Rik	0.000809	0.000338	51.78904579	49.42891334	0.087809339	0.450745894	no	0.000471	pos	no
kidney	RNA labelling group	Cre -ve	2210016L21Rik	7e-04	0.000641	25.44819576	27.46460634	0.854555597	1	no	5.9e-05	pos	no
kidney	RNA labelling group	Cre -ve	2210408F21Rik	0.001479338	0.001765071	44.31356522	41.64207623	0.60644383	0.959666976	no	-0.000285733	neg	no
kidney	RNA labelling group	Cre -ve	2210408I21Rik	0.001993502	0	3.528170779	4.381519548	0.031806198	0.30315054	no	0.001993502	pos	no
kidney	RNA labelling group	Cre -ve	2300009A05Rik	0.000481	0.00018	86.67913053	111.2842714	0.120074397	0.520335156	no	0.000301	pos	no
kidney	RNA labelling group	Cre -ve	2310007B03Rik	0.001075269	0	4.080632092	1.985480751	0.330556118	0.6758932	no	0.001075269	pos	no
kidney	RNA labelling group	Cre -ve	2310009A05Rik	0.000258	8.97e-05	46.33512002	42.05430606	0.227800832	0.590782994	no	0.0001683	pos	no
kidney	RNA labelling group	Cre -ve	2310009B15Rik	0.000305	0	11.54843233	7.946302861	0.206955456	0.583587848	no	0.000305	pos	no
kidney	RNA labelling group	Cre -ve	2310010J17Rik	0.000428	4.5e-05	35.80849161	38.82173802	0.020430533	0.262121386	no	0.000383	pos	no
kidney	RNA labelling group	Cre -ve	2310011J03Rik	0.000741	7.13e-05	15.19115915	19.41710517	0.053560049	0.360558895	no	0.0006697	pos	no
kidney	RNA labelling group	Cre -ve	2310015A10Rik	0	0	1.74980571	0.894866495	1	1	no	0	zero	no
kidney	RNA labelling group	Cre -ve	2310022A10Rik	0.002491885	0.000339	7.438849619	6.199560772	0.017894337	0.251490888	no	0.002152885	pos	no
kidney	RNA labelling group	Cre -ve	2310022B05Rik	0.00023	0.000363	26.99726223	35.10644693	0.458376842	0.81556608	no	-0.000133	neg	no
kidney	RNA labelling group	Cre -ve	2310030G06Rik	0.000448	6.4e-05	40.57024743	35.31835927	0.275799425	0.623500354	no	0.000384	pos	no
kidney	RNA labelling group	Cre -ve	2310033P09Rik	0	0.000631	7.615557869	8.500535591	0.048656941	0.350378538	no	-0.000631	neg	no
kidney	RNA labelling group	Cre -ve	2310035C23Rik	0.000378	0.000144	21.94572284	16.43968486	0.493556923	0.851390394	no	0.000234	pos	no
kidney	RNA labelling group	Cre -ve	2310036O22Rik	0.000351	6.97e-05	104.2744554	96.89845637	0.102285843	0.486906425	no	0.0002813	pos	no
kidney	RNA labelling group	Cre -ve	2310039H08Rik	0.00024	9.37e-05	65.8151513	72.28734716	0.401162762	0.752304815	no	0.0001463	pos	no
kidney	RNA labelling group	Cre -ve	2310040G24Rik	0	0	2.066445733	1.079519887	1	1	no	0	zero	no
kidney	RNA labelling group	Cre -ve	2310043L19Rik	0.004392404	0	1.175214715	0.372180342	0.137193642	0.554540518	no	0.004392404	pos	no
kidney	RNA labelling group	Cre -ve	2310057M21Rik	0	0	6.874555786	6.473853489	1	1	no	0	zero	no
kidney	RNA labelling group	Cre -ve	2310061I04Rik	0.00082	0.000259	70.92465361	79.93078215	0.017193779	0.247360923	no	0.000561	pos	no
kidney	RNA labelling group	Cre -ve	2310068J16Rik	0	0	0.831537744	1.224281111	1	1	no	0	zero	no
kidney	RNA labelling group	Cre -ve	2410002F23Rik	0	0	8.358354116	12.98702149	1	1	no	0	zero	no
kidney	RNA labelling group	Cre -ve	2410003L11Rik	0.001550388	0	1.05082506	0.815924206	0.277401754	0.624401718	no	0.001550388	pos	no
kidney	RNA labelling group	Cre -ve	2410004B18Rik	0.000528	0.000459	19.31001396	13.95457623	0.573751207	0.930290728	no	6.9e-05	pos	no
kidney	RNA labelling group	Cre -ve	2410006H16Rik	0.000371	0.00012	29.37264537	26.75461587	0.138287396	0.555829088	no	0.000251	pos	no
kidney	RNA labelling group	Cre -ve	2410015M20Rik	0.000437	0.000116	157.7672039	129.324393	0.004784438	0.142003818	no	0.000321	pos	no
kidney	RNA labelling group	Cre -ve	2410016O06Rik	0.000573	0	18.98181034	19.92467878	0.050400582	0.35429105	no	0.000573	pos	no
kidney	RNA labelling group	Cre -ve	2410089E03Rik	0.001034357	0.000667	5.209797169	4.68540979	0.394750737	0.744544123	no	0.000367357	pos	no
kidney	RNA labelling group	Cre -ve	2410131K14Rik	0	0.000154	11.70177154	13.97719956	0.265107061	0.614533196	no	-0.000154	neg	no
kidney	RNA labelling group	Cre -ve	2500002B13Rik	0	0	4.242517637	4.674685265	1	1	no	0	zero	no
kidney	RNA labelling group	Cre -ve	2500004C02Rik	0	0	0.610912404	0.664203973	1	1	no	0	zero	no
kidney	RNA labelling group	Cre -ve	2510002D24Rik	0.000187	4.77e-05	56.00614249	50.03573425	0.714637828	1	no	0.0001393	pos	no
kidney	RNA labelling group	Cre -ve	2510003B16Rik	0	0	0.480929866	0.776451797	1	1	no	0	zero	no
kidney	RNA labelling group	Cre -ve	2510009E07Rik	0.000506	0.000136	26.33413379	35.47205352	0.187288606	0.582999296	no	0.00037	pos	no
kidney	RNA labelling group	Cre -ve	2510039O18Rik	0.000712	5.61e-05	40.55826549	47.37557905	0.00033	0.052164317	no	0.0006559	pos	no
kidney	RNA labelling group	Cre -ve	2610001J05Rik	0.000281	0.000244	55.32867585	48.14160636	0.933431448	1	no	3.7e-05	pos	no
kidney	RNA labelling group	Cre -ve	2610002M06Rik	0.000265	0.000622	18.28858329	13.04906008	0.237226874	0.597621624	no	-0.000357	neg	no
kidney	RNA labelling group	Cre -ve	2610005L07Rik	0	0	1.503978788	0.978811146	1	1	no	0	zero	no
kidney	RNA labelling group	Cre -ve	2610008E11Rik	0.000695	0.000162	11.78626666	10.06482853	0.830762857	1	no	0.000533	pos	no
kidney	RNA labelling group	Cre -ve	2610016A17Rik	0	0	1.417248566	0.73574254	1	1	no	0	zero	no
kidney	RNA labelling group	Cre -ve	2610020H08Rik	0	0	2.363119587	0.971357513	1	1	no	0	zero	no
kidney	RNA labelling group	Cre -ve	2610021A01Rik	0	0	2.507469758	2.250365721	1	1	no	0	zero	no
kidney	RNA labelling group	Cre -ve	2610035D17Rik	0.000718	0.002562939	5.791316246	5.78047428	0.206905844	0.583587848	no	-0.001844939	neg	no
kidney	RNA labelling group	Cre -ve	2610044O15Rik8	0	0	6.690582826	6.543805256	1	1	no	0	zero	no
kidney	RNA labelling group	Cre -ve	2610301B20Rik	0.000208	0.000349	14.94872945	15.15762783	0.901389933	1	no	-0.000141	neg	no
kidney	RNA labelling group	Cre -ve	2610306M01Rik	0	0.000358	5.215553594	6.273225612	0.267739779	0.616247477	no	-0.000358	neg	no
kidney	RNA labelling group	Cre -ve	2610507B11Rik	0.000614	0.000278	232.3084505	225.7962733	0.021455627	0.267084204	no	0.000336	pos	no
kidney	RNA labelling group	Cre -ve	2610524H06Rik	0	0	2.897029998	2.104340162	1	1	no	0	zero	no
kidney	RNA labelling group	Cre -ve	2610528J11Rik	0.000418	0.00033	76.96497934	77.13881128	0.476447619	0.83477723	no	8.8e-05	pos	no
kidney	RNA labelling group	Cre -ve	2700038G22Rik	0	0	3.215836361	2.608553179	1	1	no	0	zero	no
kidney	RNA labelling group	Cre -ve	2700046G09Rik	0	0	0.878535209	1.090191968	1	1	no	0	zero	no
kidney	RNA labelling group	Cre -ve	2700049A03Rik	0.00269179	0	2.877242565	2.978652097	0.18353983	0.582999296	no	0.00269179	pos	no
kidney	RNA labelling group	Cre -ve	2700054A10Rik	0	0	0.29455826	0.381218244	1	1	no	0	zero	no
kidney	RNA labelling group	Cre -ve	2700060E02Rik	0.000933	0.000825	172.7625132	161.5089743	0.529126851	0.889805815	no	0.000108	pos	no
kidney	RNA labelling group	Cre -ve	2700062C07Rik	0.002097838	0	8.972675044	7.404499214	0.015133721	0.232904472	no	0.002097838	pos	no
kidney	RNA labelling group	Cre -ve	2700081O15Rik	0	0.000229	4.852711694	7.025906931	0.29971333	0.644765838	no	-0.000229	neg	no
kidney	RNA labelling group	Cre -ve	2700097O09Rik	0.001174278	0.001402358	10.65240013	11.00003191	0.763016892	1	no	-0.00022808	neg	no
kidney	RNA labelling group	Cre -ve	2810001G20Rik	0.000329	0.000562	4.669742961	6.673831374	0.69439556	1	no	-0.000233	neg	no
kidney	RNA labelling group	Cre -ve	2810004N23Rik	0.000125	6.87e-05	27.25610357	27.08365812	0.6398122	0.987603267	no	5.63e-05	pos	no
kidney	RNA labelling group	Cre -ve	2810006K23Rik	0.000422	0	10.29100622	6.618267293	0.206290004	0.583587848	no	0.000422	pos	no
kidney	RNA labelling group	Cre -ve	2810013P06Rik	0.001961884	0.000766	11.08013516	10.02640034	0.112723545	0.506752221	no	0.001195884	pos	no
kidney	RNA labelling group	Cre -ve	2810021J22Rik	0	0	2.508581127	3.449189732	1	1	no	0	zero	no
kidney	RNA labelling group	Cre -ve	2810025M15Rik	0.000948	0.000146	24.06435353	20.24171986	0.089864655	0.45590283	no	0.000802	pos	no
kidney	RNA labelling group	Cre -ve	2810029C07Rik	0.000687	0.001616554	5.074948572	5.565116358	0.773261585	1	no	-0.000929554	neg	no
kidney	RNA labelling group	Cre -ve	2810403A07Rik	0.00067	0.000465	59.58115898	59.44064621	0.413908105	0.768066609	no	0.000205	pos	no
kidney	RNA labelling group	Cre -ve	2810408A11Rik	0.009370817	0.002721088	1.569750984	2.712999948	0.632826661	0.983118151	no	0.006649729	pos	no
kidney	RNA labelling group	Cre -ve	2810408I11Rik	0	0.001333333	1.564160927	2.934229766	0.306255213	0.651716084	no	-0.001333333	neg	no
kidney	RNA labelling group	Cre -ve	2810417H13Rik	0	0	1.673798401	0.940108446	1	1	no	0	zero	no
kidney	RNA labelling group	Cre -ve	2810428I15Rik	0.000213	0.000138	44.54649441	40.76037655	0.786590302	1	no	7.5e-05	pos	no
kidney	RNA labelling group	Cre -ve	2810474O19Rik	0.000142	0	25.18172942	16.11798124	0.221389448	0.587703301	no	0.000142	pos	no
kidney	RNA labelling group	Cre -ve	2900005J15Rik	0	0	0.726476561	0.748496046	1	1	no	0	zero	no
kidney	RNA labelling group	Cre -ve	2900009J06Rik	0	0	1.082453491	0.818375477	1	1	no	0	zero	no
kidney	RNA labelling group	Cre -ve	2900026A02Rik	0.001566709	0.000715	19.36745517	26.16283989	0.167310535	0.582999296	no	0.000851709	pos	no
kidney	RNA labelling group	Cre -ve	3010003L21Rik	0	0	3.750917365	3.818449135	1	1	no	0	zero	no
kidney	RNA labelling group	Cre -ve	3010026O09Rik	0.000639	0	10.26328472	17.03120059	0.130283644	0.541758164	no	0.000639	pos	no
kidney	RNA labelling group	Cre -ve	3110001I22Rik	0.000279	0	2.492997806	2.007766784	0.270053717	0.618570192	no	0.000279	pos	no
kidney	RNA labelling group	Cre -ve	3110002H16Rik	0.000259	0.000669	5.396329491	4.706281754	0.493134331	0.851118552	no	-0.00041	neg	no
kidney	RNA labelling group	Cre -ve	3110009E18Rik	0	0	3.275967753	3.457038167	1	1	no	0	zero	no
kidney	RNA labelling group	Cre -ve	3110021N24Rik	0	0	1.645641607	1.860082089	1	1	no	0	zero	no
kidney	RNA labelling group	Cre -ve	3110040N11Rik	0	0	3.068700171	2.66166852	1	1	no	0	zero	no
kidney	RNA labelling group	Cre -ve	3110043O21Rik	0	0.000339	9.234537533	11.22993231	0.114528576	0.510235641	no	-0.000339	neg	no
kidney	RNA labelling group	Cre -ve	3110045C21Rik	0	0	8.893215179	8.864917408	1	1	no	0	zero	no
kidney	RNA labelling group	Cre -ve	3110056K07Rik	0	0	4.010158442	3.322504311	1	1	no	0	zero	no
kidney	RNA labelling group	Cre -ve	3110062M04Rik	0	0.000346	4.270686798	3.091399607	0.189445243	0.582999296	no	-0.000346	neg	no
kidney	RNA labelling group	Cre -ve	3110070M22Rik	0	0	1.354879243	1.204521216	1	1	no	0	zero	no
kidney	RNA labelling group	Cre -ve	3110082I17Rik	0	0	2.244480706	2.379080124	1	1	no	0	zero	no
kidney	RNA labelling group	Cre -ve	3300002I08Rik	0	0	0.39632089	0.742701548	1	1	no	0	zero	no
kidney	RNA labelling group	Cre -ve	3632451O06Rik	0	0.000359	10.96927246	11.83348934	0.045822496	0.344890221	no	-0.000359	neg	no
kidney	RNA labelling group	Cre -ve	3830406C13Rik	0.000406	8.43e-05	46.53617505	42.77962665	0.067733884	0.393790191	no	0.0003217	pos	no
kidney	RNA labelling group	Cre -ve	4430402I18Rik	0	0.000126	5.193364687	10.71097913	0.388721942	0.738457503	no	-0.000126	neg	no
kidney	RNA labelling group	Cre -ve	4632404H12Rik	0	0.000998	2.203856519	1.236637284	0.140046362	0.558253492	no	-0.000998	neg	no
kidney	RNA labelling group	Cre -ve	4632415L05Rik	0	0.000796	2.475894899	1.588215685	0.171627512	0.582999296	no	-0.000796	neg	no
kidney	RNA labelling group	Cre -ve	4833418N02Rik	0	0	2.634150916	2.738159539	1	1	no	0	zero	no
kidney	RNA labelling group	Cre -ve	4833420G17Rik	0.000842	0.000234	24.7682577	31.1983809	0.056528949	0.365964279	no	0.000608	pos	no
kidney	RNA labelling group	Cre -ve	4833439L19Rik	0.000518	0.000254	295.410792	375.0553293	0.016365438	0.242112218	no	0.000264	pos	no
kidney	RNA labelling group	Cre -ve	4921504A21Rik	0	0.000995	0.85439425	1.374811878	0.316063005	0.662045343	no	-0.000995	neg	no
kidney	RNA labelling group	Cre -ve	4921524J17Rik	0.000322	0.00062	5.258421363	3.478832105	0.630722499	0.981201826	no	-0.000298	neg	no
kidney	RNA labelling group	Cre -ve	4921531C22Rik	0.001979421	0.002630141	3.320339915	3.576220043	0.548571369	0.909219888	no	-0.00065072	neg	no
kidney	RNA labelling group	Cre -ve	4921536K21Rik	0	0	0.267679203	0.486112257	1	1	no	0	zero	no
kidney	RNA labelling group	Cre -ve	4930402H24Rik	0.000766	0.000294	86.18036524	80.15833111	0.055850787	0.365325266	no	0.000472	pos	no
kidney	RNA labelling group	Cre -ve	4930405J17Rik	0	0	0.997120518	0.989038515	1	1	no	0	zero	no
kidney	RNA labelling group	Cre -ve	4930426D05Rik	0	0.000646	4.770837991	4.255678704	0.126400712	0.532624283	no	-0.000646	neg	no
kidney	RNA labelling group	Cre -ve	4930430F08Rik	0.000811	0.00067	12.68280186	10.68267596	0.572161163	0.92912242	no	0.000141	pos	no
kidney	RNA labelling group	Cre -ve	4930451G09Rik	0	0	0.667969072	0.743121306	1	1	no	0	zero	no
kidney	RNA labelling group	Cre -ve	4930452B06Rik	0	0	2.308298024	2.010143186	1	1	no	0	zero	no
kidney	RNA labelling group	Cre -ve	4930453N24Rik	0.000595	0.000355	41.44549432	39.53559243	0.480103038	0.839160793	no	0.00024	pos	no
kidney	RNA labelling group	Cre -ve	4930461G14Rik	0.001007049	0	5.234501408	5.769832216	0.196402753	0.583587848	no	0.001007049	pos	no
kidney	RNA labelling group	Cre -ve	4930480K23Rik	0	0	2.163953504	0.974625873	1	1	no	0	zero	no
kidney	RNA labelling group	Cre -ve	4930481A15Rik	0	0	1.111787594	1.312286257	1	1	no	0	zero	no
kidney	RNA labelling group	Cre -ve	4930502E18Rik	0.002229654	0	1.844244409	1.641331027	0.167358164	0.582999296	no	0.002229654	pos	no
kidney	RNA labelling group	Cre -ve	4930515G01Rik	0	0	0.908152365	1.351361334	1	1	no	0	zero	no
kidney	RNA labelling group	Cre -ve	4930518I15Rik	0	0.000232	6.45145733	7.566199218	0.263356124	0.61306814	no	-0.000232	neg	no
kidney	RNA labelling group	Cre -ve	4930522L14Rik	0.002421308	0	2.591846427	0.99606986	0.293176492	0.638388637	no	0.002421308	pos	no
kidney	RNA labelling group	Cre -ve	4930523C07Rik	0.000573	0	6.414468323	9.183182683	0.174116963	0.582999296	no	0.000573	pos	no
kidney	RNA labelling group	Cre -ve	4930524J08Rik	0	0	1.802169402	2.200640987	1	1	no	0	zero	no
kidney	RNA labelling group	Cre -ve	4930539E08Rik	0	0	0.757380995	1.775317816	1	1	no	0	zero	no
kidney	RNA labelling group	Cre -ve	4930539J05Rik	0	0	0.594146122	0.419476231	1	1	no	0	zero	no
kidney	RNA labelling group	Cre -ve	4930550C14Rik	0	0	2.467846971	2.367563465	1	1	no	0	zero	no
kidney	RNA labelling group	Cre -ve	4930563D23Rik	0.003058104	0.002933001	1.682689838	2.808408815	0.936703792	1	no	0.000125103	pos	no
kidney	RNA labelling group	Cre -ve	4930563E22Rik	0	0	1.217802256	0.839349794	1	1	no	0	zero	no
kidney	RNA labelling group	Cre -ve	4930579G24Rik	0	0	0.597834874	0.781776625	1	1	no	0	zero	no
kidney	RNA labelling group	Cre -ve	4931406C07Rik	0.000438	0.000197	579.0056437	799.9283118	0.008370228	0.183644687	no	0.000241	pos	no
kidney	RNA labelling group	Cre -ve	4931406P16Rik	0.001535166	0	16.67730821	23.93835046	0.030241068	0.298866008	no	0.001535166	pos	no
kidney	RNA labelling group	Cre -ve	4931414P19Rik	0.00056	0	5.286521759	4.292177732	0.16156566	0.582999296	no	0.00056	pos	no
kidney	RNA labelling group	Cre -ve	4931428F04Rik	0	0	1.202430397	1.790152747	1	1	no	0	zero	no
kidney	RNA labelling group	Cre -ve	4931440F15Rik	0.008426073	0	0.856071726	0.451964676	0.194020748	0.583284843	no	0.008426073	pos	no
kidney	RNA labelling group	Cre -ve	4931440P22Rik	0	0	2.25420611	3.083123821	1	1	no	0	zero	no
kidney	RNA labelling group	Cre -ve	4932438A13Rik	0.000446	0.000172	30.29860182	39.42910092	0.388689597	0.738457503	no	0.000274	pos	no
kidney	RNA labelling group	Cre -ve	4933404O12Rik	0.000339	0	2.804712545	2.402108379	0.292692915	0.638176491	no	0.000339	pos	no
kidney	RNA labelling group	Cre -ve	4933408B17Rik	0	0	0.95582308	0.940578115	1	1	no	0	zero	no
kidney	RNA labelling group	Cre -ve	4933421O10Rik	0	0	1.766962189	1.534383077	1	1	no	0	zero	no
kidney	RNA labelling group	Cre -ve	4933427D14Rik	0	0	6.954907077	5.891634991	1	1	no	0	zero	no
kidney	RNA labelling group	Cre -ve	4933431E20Rik	0.00027	0	10.84234486	12.85884966	0.079297203	0.428716289	no	0.00027	pos	no
kidney	RNA labelling group	Cre -ve	4933434E20Rik	0.000676	0.000822	135.6839946	135.3082556	0.504936445	0.863561498	no	-0.000146	neg	no
kidney	RNA labelling group	Cre -ve	5031439G07Rik	0.000181	0.000233	36.81263605	52.48732735	0.550741768	0.911203327	no	-5.2e-05	neg	no
kidney	RNA labelling group	Cre -ve	5430402O13Rik	0	0	1.546950876	1.472277214	1	1	no	0	zero	no
kidney	RNA labelling group	Cre -ve	5430403G16Rik	0.000676	0	4.597210115	4.621592348	0.246810687	0.602391874	no	0.000676	pos	no
kidney	RNA labelling group	Cre -ve	5430405H02Rik	0	0	2.727478246	2.54199202	1	1	no	0	zero	no
kidney	RNA labelling group	Cre -ve	5430416N02Rik	0	0	2.321768577	0.868964681	1	1	no	0	zero	no
kidney	RNA labelling group	Cre -ve	5430416O09Rik	0	0.0041841	1.553321328	1.9085924	0.227897442	0.590886473	no	-0.0041841	neg	no
kidney	RNA labelling group	Cre -ve	5530601H04Rik	0	0	0.690825578	0.497626385	1	1	no	0	zero	no
kidney	RNA labelling group	Cre -ve	5730403I07Rik	0	0	0.492383493	1.166682987	1	1	no	0	zero	no
kidney	RNA labelling group	Cre -ve	5730405O15Rik	0	0	1.119055127	1.790152747	1	1	no	0	zero	no
kidney	RNA labelling group	Cre -ve	5730409E04Rik	0.000188	0	8.714497416	8.970926023	0.247570155	0.602391874	no	0.000188	pos	no
kidney	RNA labelling group	Cre -ve	5730422E09Rik	0	0	0.342562776	0.602495443	1	1	no	0	zero	no
kidney	RNA labelling group	Cre -ve	5730455P16Rik	0.000437	0.000142	37.53144992	42.64382536	0.378565451	0.726993408	no	0.000295	pos	no
kidney	RNA labelling group	Cre -ve	5730480H06Rik	0.001911616	0.000247	8.149852827	7.047226138	0.052329486	0.357488145	no	0.001664616	pos	no
kidney	RNA labelling group	Cre -ve	5730507C01Rik	0.000563	0	4.507455916	2.991085668	0.162082202	0.582999296	no	0.000563	pos	no
kidney	RNA labelling group	Cre -ve	5730508B09Rik	0.001126407	0.000321	8.200929241	7.63604863	0.299087766	0.644039092	no	0.000805407	pos	no
kidney	RNA labelling group	Cre -ve	5730559C18Rik	0	0	6.808107512	7.364979424	1	1	no	0	zero	no
kidney	RNA labelling group	Cre -ve	5830454E08Rik	0	0	2.437949587	1.988821448	1	1	no	0	zero	no
kidney	RNA labelling group	Cre -ve	5830473C10Rik	0	0	0.622649083	0.364776621	1	1	no	0	zero	no
kidney	RNA labelling group	Cre -ve	6030458C11Rik	0.000173	0.000567	19.72627735	17.1253802	0.213797562	0.584607781	no	-0.000394	neg	no
kidney	RNA labelling group	Cre -ve	6330408A02Rik	0	0.00022	7.866646698	8.398240051	0.244217813	0.600868467	no	-0.00022	neg	no
kidney	RNA labelling group	Cre -ve	6330410L21Rik	0.000543	0	1.556622708	1.431990245	0.223583156	0.588237667	no	0.000543	pos	no
kidney	RNA labelling group	Cre -ve	6330418K02Rik	0.000729	0	3.491229692	2.3453523	0.298546271	0.643411039	no	0.000729	pos	no
kidney	RNA labelling group	Cre -ve	6330549D23Rik	0.001022495	0	0.668749467	1.026949081	0.193006921	0.582999296	no	0.001022495	pos	no
kidney	RNA labelling group	Cre -ve	6430548M08Rik	0.000484	0	9.476734925	9.990076581	0.102616663	0.487624694	no	0.000484	pos	no
kidney	RNA labelling group	Cre -ve	6430550D23Rik	0	0	1.597303293	2.33997756	1	1	no	0	zero	no
kidney	RNA labelling group	Cre -ve	6430571L13Rik	0.002784284	0	5.565830497	3.538431725	0.046296428	0.34584807	no	0.002784284	pos	no
kidney	RNA labelling group	Cre -ve	6430573F11Rik	0	0	0.926596122	2.781817222	1	1	no	0	zero	no
kidney	RNA labelling group	Cre -ve	6720489N17Rik	0	0	1.047189881	0.774000527	1	1	no	0	zero	no
kidney	RNA labelling group	Cre -ve	6820431F20Rik	0	0.00081	8.030599919	7.288088542	0.156994473	0.580240327	no	-0.00081	neg	no
kidney	RNA labelling group	Cre -ve	8030462N17Rik	0.000508	0.000352	14.64904963	14.3239228	0.500078157	0.858356476	no	0.000156	pos	no
kidney	RNA labelling group	Cre -ve	8430408G22Rik	8.4e-05	0.001364357	19.18782902	10.54796235	0.148152831	0.570960158	no	-0.001280357	neg	no
kidney	RNA labelling group	Cre -ve	8430429K09Rik	0	0	3.288041058	1.841981329	1	1	no	0	zero	no
kidney	RNA labelling group	Cre -ve	9030025P20Rik	0	0	0.725806135	1.216110211	1	1	no	0	zero	no
kidney	RNA labelling group	Cre -ve	9030617O03Rik	0.000139	0.000203	78.97883707	71.42208739	0.439047655	0.793907154	no	-6.4e-05	neg	no
kidney	RNA labelling group	Cre -ve	9030619P08Rik	0.000152	0.000334	70.0097225	38.79301277	0.747537186	1	no	-0.000182	neg	no
kidney	RNA labelling group	Cre -ve	9030624J02Rik	0.000476	0.000226	22.84834367	26.39782534	0.464358187	0.821901282	no	0.00025	pos	no
kidney	RNA labelling group	Cre -ve	9130008F23Rik	0.000399	0	2.84131418	2.225303422	0.286841122	0.632606248	no	0.000399	pos	no
kidney	RNA labelling group	Cre -ve	9130011E15Rik	0	0	10.48995413	12.28652377	0.999993913	1	no	0	zero	no
kidney	RNA labelling group	Cre -ve	9130019O22Rik	0.002009086	0	2.429284806	3.706618537	0.055490731	0.364595848	no	0.002009086	pos	no
kidney	RNA labelling group	Cre -ve	9130023H24Rik	0.000375	0.000295	5.377054592	7.900518907	0.808593606	1	no	8e-05	pos	no
kidney	RNA labelling group	Cre -ve	9130024F11Rik	0.003161253	0.000739	3.106645482	2.16320009	0.190107049	0.582999296	no	0.002422253	pos	no
kidney	RNA labelling group	Cre -ve	9130204L05Rik	0	0	0.937379323	0.491856843	1	1	no	0	zero	no
kidney	RNA labelling group	Cre -ve	9130221H12Rik	0.000314	0	7.164025219	9.656963721	0.207075938	0.583587848	no	0.000314	pos	no
kidney	RNA labelling group	Cre -ve	9130401M01Rik	0.000287	0	25.61119161	26.97217437	0.024081708	0.276694506	no	0.000287	pos	no
kidney	RNA labelling group	Cre -ve	9230102O04Rik	0	0.001602564	2.484166657	2.6797219	0.139980422	0.558253492	no	-0.001602564	neg	no
kidney	RNA labelling group	Cre -ve	9230110C19Rik	0.002083333	0	0.83997587	0.502134123	0.302190952	0.647056137	no	0.002083333	pos	no
kidney	RNA labelling group	Cre -ve	9330151L19Rik	0.000719	0.000525	4.856504764	4.983992566	0.977066698	1	no	0.000194	pos	no
kidney	RNA labelling group	Cre -ve	9430015G10Rik	0	0	2.782630782	4.076670075	1	1	no	0	zero	no
kidney	RNA labelling group	Cre -ve	9430016H08Rik	0.000368	7e-05	28.31927827	32.21263398	0.056367668	0.365756954	no	0.000298	pos	no
kidney	RNA labelling group	Cre -ve	9430020K01Rik	0	0.000331	7.854180372	9.858930799	0.12474935	0.529278638	no	-0.000331	neg	no
kidney	RNA labelling group	Cre -ve	9430038I01Rik	0.000187	0.000113	11.27655361	14.51930325	0.83016665	1	no	7.4e-05	pos	no
kidney	RNA labelling group	Cre -ve	9430060I03Rik	0.017496612	0.007111826	2.364689918	1.202069946	0.363790342	0.710864169	no	0.010384786	pos	no
kidney	RNA labelling group	Cre -ve	9430076C15Rik	0.000504	0	1.732318257	3.120987007	0.145763251	0.56608828	no	0.000504	pos	no
kidney	RNA labelling group	Cre -ve	9530052E02Rik	0	0	0.446002881	0.500077655	1	1	no	0	zero	no
kidney	RNA labelling group	Cre -ve	9530062K07Rik	0	0.000489	2.477625947	2.110876883	0.21143742	0.584607781	no	-0.000489	neg	no
kidney	RNA labelling group	Cre -ve	9530068E07Rik	0.000438	0.000155	162.6315701	157.2883268	0.00359847	0.127192796	no	0.000283	pos	no
kidney	RNA labelling group	Cre -ve	9530082P21Rik	0	0	0.959899204	1.485872765	1	1	no	0	zero	no
kidney	RNA labelling group	Cre -ve	9930012K11Rik	0	0	0.709656707	0.84182602	1	1	no	0	zero	no
kidney	RNA labelling group	Cre -ve	9930021J03Rik	0.000479	0.000681	9.466736013	6.964990534	0.702714821	1	no	-0.000202	neg	no
kidney	RNA labelling group	Cre -ve	9930104L06Rik	0.003401361	0.002984656	1.549969202	1.844854888	0.970664996	1	no	0.000416705	pos	no
kidney	RNA labelling group	Cre -ve	9930111J21Rik2	0	0.000667	18.03452016	21.053583	0.072548508	0.40916997	no	-0.000667	neg	no
kidney	RNA labelling group	Cre -ve	A130010J15Rik	0.001658784	0	6.305369396	7.009737861	0.054997754	0.363719158	no	0.001658784	pos	no
kidney	RNA labelling group	Cre -ve	A130051J06Rik	0.005249344	0.000733	0.877974754	1.787304144	0.415444182	0.769538573	no	0.004516344	pos	no
kidney	RNA labelling group	Cre -ve	A1cf	0.000148	0.000586	11.78565652	12.99861301	0.182171524	0.582999296	no	-0.000438	neg	no
kidney	RNA labelling group	Cre -ve	A230046K03Rik	0.000601	0	17.34006612	19.35486637	0.055561903	0.364710585	no	0.000601	pos	no
kidney	RNA labelling group	Cre -ve	A230050P20Rik	0	0.000323	2.546916636	2.879952444	0.240962806	0.59936188	no	-0.000323	neg	no
kidney	RNA labelling group	Cre -ve	A330040F15Rik	0	0.000332	2.404750824	3.436831027	0.291962016	0.637424592	no	-0.000332	neg	no
kidney	RNA labelling group	Cre -ve	A430005L14Rik	0.000435	0.000264	50.18038754	48.43718045	0.726252562	1	no	0.000171	pos	no
kidney	RNA labelling group	Cre -ve	A430033K04Rik	0.001119821	0.000796	5.385772946	6.616655537	0.839660242	1	no	0.000323821	pos	no
kidney	RNA labelling group	Cre -ve	A430035B10Rik	0	0	1.792443998	2.109737327	1	1	no	0	zero	no
kidney	RNA labelling group	Cre -ve	A430046D13Rik	0	0	0.421188672	0.484453121	1	1	no	0	zero	no
kidney	RNA labelling group	Cre -ve	A430105I19Rik	0	0	9.842434438	10.67039971	0.999995696	1	no	0	zero	no
kidney	RNA labelling group	Cre -ve	A4galt	0.000848	0	9.60990216	5.363924051	0.203470891	0.583587848	no	0.000848	pos	no
kidney	RNA labelling group	Cre -ve	A4gnt	0.000838	0	7.796572789	9.440371485	0.012406995	0.214922699	no	0.000838	pos	no
kidney	RNA labelling group	Cre -ve	A530084C06Rik	0	0	1.103632522	0.413706689	1	1	no	0	zero	no
kidney	RNA labelling group	Cre -ve	A630001G21Rik	0.004901961	0.002544529	0.685125551	0.913784344	0.744816846	1	no	0.002357432	pos	no
kidney	RNA labelling group	Cre -ve	A730020M07Rik	0	0.002914067	2.136681424	3.556929817	0.084752702	0.443897587	no	-0.002914067	neg	no
kidney	RNA labelling group	Cre -ve	A730049H05Rik	0	0	1.413279587	1.176193088	1	1	no	0	zero	no
kidney	RNA labelling group	Cre -ve	A830010M20Rik	6e-04	0	3.365106164	2.030745127	0.211558058	0.584607781	no	6e-04	pos	no
kidney	RNA labelling group	Cre -ve	A830052D11Rik	0	0	1.143306056	1.764225977	1	1	no	0	zero	no
kidney	RNA labelling group	Cre -ve	A830080D01Rik	0	0	3.94114798	4.045865721	1	1	no	0	zero	no
kidney	RNA labelling group	Cre -ve	A930004D18Rik	0	0	2.743237476	3.505101234	1	1	no	0	zero	no
kidney	RNA labelling group	Cre -ve	A930005H10Rik	0.000432	0.000348	12.93874544	12.46327122	0.725453093	1	no	8.4e-05	pos	no
kidney	RNA labelling group	Cre -ve	A930006K02Rik	0	0	1.329621264	1.403612205	1	1	no	0	zero	no
kidney	RNA labelling group	Cre -ve	A930011G23Rik	0	0	12.46346379	10.98785296	0.999995696	1	no	0	zero	no
kidney	RNA labelling group	Cre -ve	A930017K11Rik	0	0	3.806582437	3.966948388	1	1	no	0	zero	no
kidney	RNA labelling group	Cre -ve	A930033H14Rik	0	0.000615	6.022720898	4.511078528	0.191168752	0.582999296	no	-0.000615	neg	no
kidney	RNA labelling group	Cre -ve	AA414768	0	0	1.404171036	0.976707297	1	1	no	0	zero	no
kidney	RNA labelling group	Cre -ve	AA415398	0.000254	0	7.761192493	9.8022995	0.206635303	0.583587848	no	0.000254	pos	no
kidney	RNA labelling group	Cre -ve	AA465934	0.000427	0	7.685793561	6.510524677	0.192657234	0.582999296	no	0.000427	pos	no
kidney	RNA labelling group	Cre -ve	AA543186	0	0	1.906053277	1.281062146	1	1	no	0	zero	no
kidney	RNA labelling group	Cre -ve	AA986860	0	0	10.60160677	10.0591863	1	1	no	0	zero	no
kidney	RNA labelling group	Cre -ve	AB124611	0.010416667	0	0.886693107	1.437287587	0.195739718	0.583587848	no	0.010416667	pos	no
kidney	RNA labelling group	Cre -ve	AI314180	0.001707845	0.001555777	98.68540245	74.71173537	0.878089602	1	no	0.000152068	pos	no
kidney	RNA labelling group	Cre -ve	AI314278	0.000228	0.000312	16.04717166	12.13928885	0.766620982	1	no	-8.4e-05	neg	no
kidney	RNA labelling group	Cre -ve	AI413582	0.00102826	0.000623	15.34389494	16.81866941	0.445658394	0.801414147	no	0.00040526	pos	no
kidney	RNA labelling group	Cre -ve	AI429214	0.002440868	0.000868	5.09618789	7.401650611	0.132694796	0.545656545	no	0.001572868	pos	no
kidney	RNA labelling group	Cre -ve	AI464131	0.00296201	0.001542468	25.74841199	28.90014198	0.115812511	0.51165968	no	0.001419542	pos	no
kidney	RNA labelling group	Cre -ve	AI467606	0	0.002159827	2.361725164	2.396363793	0.188040838	0.582999296	no	-0.002159827	neg	no
kidney	RNA labelling group	Cre -ve	AI597479	0.000384	0.001934245	7.289034552	7.406628019	0.023828214	0.275648192	no	-0.001550245	neg	no
kidney	RNA labelling group	Cre -ve	AI606181	0.001768347	0.000638	3.894150516	5.7786699	0.789401753	1	no	0.001130347	pos	no
kidney	RNA labelling group	Cre -ve	AI661453	0.000129	0.000123	14.60349063	18.07417913	0.914381429	1	no	5.99999999999998e-06	pos	no
kidney	RNA labelling group	Cre -ve	AI662270	0.000399	0	2.395474841	1.193451802	0.370209767	0.71764471	no	0.000399	pos	no
kidney	RNA labelling group	Cre -ve	AI837181	0.000441	6.83e-05	29.56546717	33.94673836	0.278810871	0.625976266	no	0.0003727	pos	no
kidney	RNA labelling group	Cre -ve	AI846148	0	0.000307	4.148415564	4.430774613	0.239495373	0.598593204	no	-0.000307	neg	no
kidney	RNA labelling group	Cre -ve	AI854703	0.000482	0.000238	9.232252748	17.03585863	0.567978514	0.926016351	no	0.000244	pos	no
kidney	RNA labelling group	Cre -ve	AI987944	0.000914	0.000194	49.24096811	42.6587455	0.051389326	0.355717858	no	0.00072	pos	no
kidney	RNA labelling group	Cre -ve	AK010878	0.00340254	0.000931	19.55353701	19.10655033	0.021829956	0.268334248	no	0.00247154	pos	no
kidney	RNA labelling group	Cre -ve	AU019823	0.000221	0.000373	44.66614104	43.084226	0.454096894	0.81081908	no	-0.000152	neg	no
kidney	RNA labelling group	Cre -ve	AU021092	0.001422786	0.001189167	15.05077796	15.34623936	0.658349588	1	no	0.000233619	pos	no
kidney	RNA labelling group	Cre -ve	AU022252	0.000405	0.000133	37.56465647	46.03662183	0.404286768	0.756079291	no	0.000272	pos	no
kidney	RNA labelling group	Cre -ve	AU022754	0	0	0.555476813	0.377949884	1	1	no	0	zero	no
kidney	RNA labelling group	Cre -ve	AU040320	0.000301	0.000224	50.93729486	57.12141998	0.515275636	0.874938874	no	7.7e-05	pos	no
kidney	RNA labelling group	Cre -ve	AU041133	0	0	2.691490638	2.506160347	1	1	no	0	zero	no
kidney	RNA labelling group	Cre -ve	AW112010	0.001233737	0.001793722	8.1422363	5.313404651	0.940268479	1	no	-0.000559985	neg	no
kidney	RNA labelling group	Cre -ve	AW146154	0.000807	0.000124	12.64211173	11.31214043	0.102653528	0.487624694	no	0.000683	pos	no
kidney	RNA labelling group	Cre -ve	AW209491	0.000402	8.53e-05	22.12074796	19.88040618	0.775096557	1	no	0.0003167	pos	no
kidney	RNA labelling group	Cre -ve	AW549877	0.00026	0.000212	38.30106989	39.56250396	0.695077606	1	no	4.8e-05	pos	no
kidney	RNA labelling group	Cre -ve	AW554918	0.000383	0.000188	6.511650772	5.831660464	0.637562643	0.986413563	no	0.000195	pos	no
kidney	RNA labelling group	Cre -ve	AW822252	0	0	16.50207008	12.47312874	1	1	no	0	zero	no
kidney	RNA labelling group	Cre -ve	Aaas	0.00034	0	14.54592532	12.15114027	0.195633946	0.583587848	no	0.00034	pos	no
kidney	RNA labelling group	Cre -ve	Aacs	0.002534439	0.00185754	53.47036828	61.47302206	0.077521827	0.424868415	no	0.000676899	pos	no
kidney	RNA labelling group	Cre -ve	Aadac	0.00043	0.000124	259.7841846	243.3084878	0.004904642	0.143270696	no	0.000306	pos	no
kidney	RNA labelling group	Cre -ve	Aadat	0.000759	0.000391	647.1565015	214.6453859	0.01727919	0.247695936	no	0.000368	pos	no
kidney	RNA labelling group	Cre -ve	Aaed1	0.002061368	0	7.538103632	6.085723617	0.023583595	0.274350349	no	0.002061368	pos	no
kidney	RNA labelling group	Cre -ve	Aagab	0.000671	0.000248	50.52161901	54.32740138	0.197045385	0.583587848	no	0.000423	pos	no
kidney	RNA labelling group	Cre -ve	Aak1	0.000337	0.000171	93.01143888	114.0790499	0.283944063	0.629590909	no	0.000166	pos	no
kidney	RNA labelling group	Cre -ve	Aamdc	0.000218	0.000101	102.6600245	79.79286435	0.338253346	0.683095716	no	0.000117	pos	no
kidney	RNA labelling group	Cre -ve	Aamp	0.000502	0.000218	182.1665177	180.799536	0.144219425	0.563963147	no	0.000284	pos	no
kidney	RNA labelling group	Cre -ve	Aar2	0	0.000149	10.48184415	12.9762022	0.272429128	0.620490152	no	-0.000149	neg	no
kidney	RNA labelling group	Cre -ve	Aars	0.000157	0.000355	76.61913144	85.1110945	0.189288149	0.582999296	no	-0.000198	neg	no
kidney	RNA labelling group	Cre -ve	Aars2	0	0.000798	11.52920994	15.14800054	0.056168866	0.365325266	no	-0.000798	neg	no
kidney	RNA labelling group	Cre -ve	Aarsd1	0.000379	0.001445159	37.13012805	40.79718207	0.265116707	0.614533196	no	-0.001066159	neg	no
kidney	RNA labelling group	Cre -ve	Aasdh	0.000495	0.001373327	8.060434189	8.949629241	0.127224165	0.534040669	no	-0.000878327	neg	no
kidney	RNA labelling group	Cre -ve	Aasdhppt	0.000523	0	24.06972647	20.2551076	0.199596691	0.583587848	no	0.000523	pos	no
kidney	RNA labelling group	Cre -ve	Aass	0.000453	0.000184	295.2840145	313.3780342	0.038646843	0.324666812	no	0.000269	pos	no
kidney	RNA labelling group	Cre -ve	Aatf	0.0107294	0.011303605	16.76995275	22.31639016	0.85311063	1	no	-0.000574205	neg	no
kidney	RNA labelling group	Cre -ve	Aatk	0	0	2.257387978	3.741658076	1	1	no	0	zero	no
kidney	RNA labelling group	Cre -ve	Abat	0.000546	0.000155	179.0294731	217.8939237	0.067906029	0.394453286	no	0.000391	pos	no
kidney	RNA labelling group	Cre -ve	Abca1	0.001110372	0	14.3621272	17.78665311	0.000765	0.068381717	no	0.001110372	pos	no
kidney	RNA labelling group	Cre -ve	Abca13	0.000559	0.000293	170.6196049	173.8556971	0.1665841	0.582999296	no	0.000266	pos	no
kidney	RNA labelling group	Cre -ve	Abca2	0.000352	0.000602	23.17838548	30.03177588	0.268729307	0.617114087	no	-0.00025	neg	no
kidney	RNA labelling group	Cre -ve	Abca3	0.000652	0.000166	150.5820936	193.1166983	0.082807899	0.43745614	no	0.000486	pos	no
kidney	RNA labelling group	Cre -ve	Abca4	0.000995	0.001506024	3.20326854	2.475800706	0.419411259	0.772988563	no	-0.000511024	neg	no
kidney	RNA labelling group	Cre -ve	Abca5	0.001850925	0.001313767	11.56871887	7.134414194	0.825521634	1	no	0.000537158	pos	no
kidney	RNA labelling group	Cre -ve	Abca7	0.000429	0	6.397478212	8.274360915	0.191565028	0.582999296	no	0.000429	pos	no
kidney	RNA labelling group	Cre -ve	Abca8a	0.000112	0	13.03139563	12.46619469	0.253912708	0.606576691	no	0.000112	pos	no
kidney	RNA labelling group	Cre -ve	Abca8b	0.00620155	0	1.375000476	1.422952343	0.188369037	0.582999296	no	0.00620155	pos	no
kidney	RNA labelling group	Cre -ve	Abca9	0	0	1.333310015	3.088178627	1	1	no	0	zero	no
kidney	RNA labelling group	Cre -ve	Abcb10	0.000297	4.43e-05	30.95661777	35.33641967	0.095029888	0.467068568	no	0.0002527	pos	no
kidney	RNA labelling group	Cre -ve	Abcb1a	0.000101	0	9.325710889	3.922993196	0.419231024	0.772953322	no	0.000101	pos	no
kidney	RNA labelling group	Cre -ve	Abcb1b	0.001664714	0	4.788942297	1.770887476	0.145738791	0.56608828	no	0.001664714	pos	no
kidney	RNA labelling group	Cre -ve	Abcb6	0.000621	0.000167	27.23987066	29.8519995	0.7807705	1	no	0.000454	pos	no
kidney	RNA labelling group	Cre -ve	Abcb7	0.000598	0.000828	42.65736494	41.58203949	0.395661992	0.745626483	no	-0.00023	neg	no
kidney	RNA labelling group	Cre -ve	Abcb8	0.000282	0.000172	34.61214861	39.88469909	0.552025355	0.912102629	no	0.00011	pos	no
kidney	RNA labelling group	Cre -ve	Abcb9	0.001355014	0.001122334	4.31041673	6.902909627	0.840970625	1	no	0.00023268	pos	no
kidney	RNA labelling group	Cre -ve	Abcc1	0.000169	0.000384	16.84908835	16.68329294	0.464275929	0.821862799	no	-0.000215	neg	no
kidney	RNA labelling group	Cre -ve	Abcc10	0.000198	0.001419761	7.23533001	6.892634878	0.117744146	0.515500725	no	-0.001221761	neg	no
kidney	RNA labelling group	Cre -ve	Abcc2	0.000621	0.000333	263.3042309	241.4313311	0.068064512	0.395120953	no	0.000288	pos	no
kidney	RNA labelling group	Cre -ve	Abcc3	0	0	16.47385396	0.4684063	1	1	no	0	zero	no
kidney	RNA labelling group	Cre -ve	Abcc4	0.000225	0.000529	51.91295293	34.79685478	0.422163377	0.775622406	no	-0.000304	neg	no
kidney	RNA labelling group	Cre -ve	Abcc5	0.000548	0.000239	31.39636123	33.4062784	0.319409377	0.664710197	no	0.000309	pos	no
kidney	RNA labelling group	Cre -ve	Abcc6	0	0	2.634433969	2.51232469	1	1	no	0	zero	no
kidney	RNA labelling group	Cre -ve	Abcc9	0.000556	0	7.523121969	10.1002654	0.027639971	0.291015303	no	0.000556	pos	no
kidney	RNA labelling group	Cre -ve	Abcd1	0.001033058	0.001262837	10.2878187	13.08919225	0.518867682	0.877879904	no	-0.000229779	neg	no
kidney	RNA labelling group	Cre -ve	Abcd2	0	0	0.451032483	1.010457546	1	1	no	0	zero	no
kidney	RNA labelling group	Cre -ve	Abcd3	0.000605	0.000338	463.9569639	417.1485528	0.045839621	0.344890221	no	0.000267	pos	no
kidney	RNA labelling group	Cre -ve	Abcd4	0.00096	0.000945	14.00844177	18.65488316	0.777067817	1	no	1.5e-05	pos	no
kidney	RNA labelling group	Cre -ve	Abce1	0.000637	0.000261	51.98216179	45.16361185	0.69897903	1	no	0.000376	pos	no
kidney	RNA labelling group	Cre -ve	Abcf1	0.000493	0.000232	28.77193466	39.32914763	0.807694381	1	no	0.000261	pos	no
kidney	RNA labelling group	Cre -ve	Abcf2	5.53e-05	0	27.90222318	25.47974303	0.260724394	0.610578832	no	5.53e-05	pos	no
kidney	RNA labelling group	Cre -ve	Abcf3	0.001303611	0.000402	17.65330044	17.29594088	0.776616537	1	no	0.000901611	pos	no
kidney	RNA labelling group	Cre -ve	Abcg1	0.000504	0	6.073630944	8.675579058	0.164876071	0.582999296	no	0.000504	pos	no
kidney	RNA labelling group	Cre -ve	Abcg2	0.000415	0.000189	359.9626867	341.1380565	0.028840725	0.293850421	no	0.000226	pos	no
kidney	RNA labelling group	Cre -ve	Abcg3	0	0	1.66145441	0.481159806	1	1	no	0	zero	no
kidney	RNA labelling group	Cre -ve	Abhd1	0.001284014	0.001571013	6.273589789	7.067850504	0.550172965	0.910762925	no	-0.000286999	neg	no
kidney	RNA labelling group	Cre -ve	Abhd10	0.001568005	0	7.886869426	7.419776326	0.003800584	0.129362644	no	0.001568005	pos	no
kidney	RNA labelling group	Cre -ve	Abhd11	0.000857	0.00127742	53.35761099	54.89430009	0.206600958	0.583587848	no	-0.00042042	neg	no
kidney	RNA labelling group	Cre -ve	Abhd12	0.000441	0.00019	31.55607655	30.49849809	0.158655747	0.581150642	no	0.000251	pos	no
kidney	RNA labelling group	Cre -ve	Abhd13	0.000173	0.000408	29.88074513	22.09174168	0.12612725	0.531998213	no	-0.000235	neg	no
kidney	RNA labelling group	Cre -ve	Abhd14a	0.000347	0.000278	38.32293433	60.41486773	0.538983792	0.899918722	no	6.9e-05	pos	no
kidney	RNA labelling group	Cre -ve	Abhd14b	0.000324	0.000147	347.9534648	366.6649485	0.093069648	0.463421894	no	0.000177	pos	no
kidney	RNA labelling group	Cre -ve	Abhd15	0.000708	0	3.727831378	3.705034269	0.202498857	0.583587848	no	0.000708	pos	no
kidney	RNA labelling group	Cre -ve	Abhd16a	0.000447	0.000175	73.01522228	71.5661625	0.036925175	0.318149889	no	0.000272	pos	no
kidney	RNA labelling group	Cre -ve	Abhd17a	0.002038996	0.000248	41.42802877	48.49348227	0.003808468	0.129362644	no	0.001790996	pos	no
kidney	RNA labelling group	Cre -ve	Abhd17b	0.000741	0.000572	80.0881733	79.57121513	0.341020704	0.686761955	no	0.000169	pos	no
kidney	RNA labelling group	Cre -ve	Abhd17c	0.000445	0.000198	199.0898987	220.5695339	0.3145938	0.66045732	no	0.000247	pos	no
kidney	RNA labelling group	Cre -ve	Abhd18	0.000508	0	16.85126989	20.50191677	0.040288919	0.328474658	no	0.000508	pos	no
kidney	RNA labelling group	Cre -ve	Abhd2	0.000437	0.000426	130.4245459	160.0593704	0.92971774	1	no	1.1e-05	pos	no
kidney	RNA labelling group	Cre -ve	Abhd3	0.000567	0.000192	54.31312996	75.41063927	0.022531197	0.271132332	no	0.000375	pos	no
kidney	RNA labelling group	Cre -ve	Abhd4	0.000411	4.43e-05	48.22215779	45.71676976	0.009773745	0.193776978	no	0.0003667	pos	no
kidney	RNA labelling group	Cre -ve	Abhd5	0.000105	0.000212	51.14284116	67.65258155	0.319208137	0.66449505	no	-0.000107	neg	no
kidney	RNA labelling group	Cre -ve	Abhd6	0.000591	0.000383	57.72154906	44.78848525	0.568663847	0.926603749	no	0.000208	pos	no
kidney	RNA labelling group	Cre -ve	Abhd8	0.000361	0.000713	15.52479776	15.62516966	0.807252619	1	no	-0.000352	neg	no
kidney	RNA labelling group	Cre -ve	Abi1	0.000322	3.5e-05	39.50905762	43.1272867	0.759476138	1	no	0.000287	pos	no
kidney	RNA labelling group	Cre -ve	Abi2	0.000937	0.00057	37.99204709	38.74713441	0.382327031	0.73070411	no	0.000367	pos	no
kidney	RNA labelling group	Cre -ve	Abi3	0	0.000953	8.53191888	10.5343315	0.188367	0.582999296	no	-0.000953	neg	no
kidney	RNA labelling group	Cre -ve	Abi3bp	0.000993	0.000262	3.378571066	4.350273012	0.293760392	0.638796835	no	0.000731	pos	no
kidney	RNA labelling group	Cre -ve	Abl1	0.000235	0.00042	13.03732231	16.49440183	0.396652259	0.746836868	no	-0.000185	neg	no
kidney	RNA labelling group	Cre -ve	Abl2	0.000375	7.13e-05	26.92246954	34.79886134	0.732503797	1	no	0.0003037	pos	no
kidney	RNA labelling group	Cre -ve	Ablim1	4e-04	0.000282	79.77786625	93.62510477	0.485589583	0.844145839	no	0.000118	pos	no
kidney	RNA labelling group	Cre -ve	Ablim2	0	0	2.911221723	3.086394713	1	1	no	0	zero	no
kidney	RNA labelling group	Cre -ve	Ablim3	0.001282874	0	4.932008015	6.969026073	0.150114075	0.573213151	no	0.001282874	pos	no
kidney	RNA labelling group	Cre -ve	Abr	0.00029	8.8e-05	18.10612602	21.87727375	0.640102246	0.987603267	no	0.000202	pos	no
kidney	RNA labelling group	Cre -ve	Abracl	0.001765872	0.000797	56.22587145	44.74868567	0.038021963	0.321729767	no	0.000968872	pos	no
kidney	RNA labelling group	Cre -ve	Abt1	5e-04	0.000217	13.06771987	13.55896524	0.858831653	1	no	0.000283	pos	no
kidney	RNA labelling group	Cre -ve	Abtb1	0.000245	0	10.36181084	11.75798561	0.218810727	0.585896784	no	0.000245	pos	no
kidney	RNA labelling group	Cre -ve	Abtb2	0.000362	0	9.92876881	14.57400033	0.169499104	0.582999296	no	0.000362	pos	no
kidney	RNA labelling group	Cre -ve	Acaa1a	0.000365	5.35e-05	92.44794192	118.9771858	0.050524426	0.354427805	no	0.0003115	pos	no
kidney	RNA labelling group	Cre -ve	Acaa1b	0.000508	0.000165	443.4511899	375.4346547	0.02662995	0.287523001	no	0.000343	pos	no
kidney	RNA labelling group	Cre -ve	Acaa2	0.000572	0.000134	446.1672831	406.6644033	6.38e-05	0.031914764	yes	0.000438	pos	yes
kidney	RNA labelling group	Cre -ve	Acaca	0.000133	0.000899	16.61505275	39.82934775	0.381136056	0.729660105	no	-0.000766	neg	no
kidney	RNA labelling group	Cre -ve	Acacb	0.000869	0	8.513037004	16.6841849	0.166775848	0.582999296	no	0.000869	pos	no
kidney	RNA labelling group	Cre -ve	Acad10	0.001552759	0.00147244	46.00807308	41.12125955	0.878679717	1	no	8.03189999999999e-05	pos	no
kidney	RNA labelling group	Cre -ve	Acad11	0.000566	0.000148	240.9011156	193.0752245	0.017745764	0.250525179	no	0.000418	pos	no
kidney	RNA labelling group	Cre -ve	Acad12	0.000388	0	28.47418322	25.44838908	0.201107734	0.583587848	no	0.000388	pos	no
kidney	RNA labelling group	Cre -ve	Acad8	0.000538	0.000644	67.13693961	73.0011236	0.706225596	1	no	-0.000106	neg	no
kidney	RNA labelling group	Cre -ve	Acad9	0.000609	0.000203	93.54216507	82.81358516	0.159390274	0.581827455	no	0.000406	pos	no
kidney	RNA labelling group	Cre -ve	Acadl	0.001713824	0.001182142	478.5009382	402.577826	0.000739	0.068189704	no	0.000531682	pos	no
kidney	RNA labelling group	Cre -ve	Acadm	0.00075	0.000438	1010.492396	602.4420867	0.002438042	0.108917944	no	0.000312	pos	no
kidney	RNA labelling group	Cre -ve	Acads	0.000277	0.000154	191.7384209	266.4605289	0.098144148	0.475355093	no	0.000123	pos	no
kidney	RNA labelling group	Cre -ve	Acadsb	0.000565	0.000137	174.4214056	156.4733101	9.43e-05	0.036088625	yes	0.000428	pos	yes
kidney	RNA labelling group	Cre -ve	Acadvl	0.000622	0.000162	250.8421854	191.2773526	0.00086	0.072964257	no	0.00046	pos	no
kidney	RNA labelling group	Cre -ve	Acap2	0.000143	0	13.02607344	13.29326318	0.243076774	0.600262113	no	0.000143	pos	no
kidney	RNA labelling group	Cre -ve	Acap3	0	0	2.342837637	3.777689966	1	1	no	0	zero	no
kidney	RNA labelling group	Cre -ve	Acat1	0.000919	0.000434	744.8074888	737.4524068	0.002185356	0.105077913	no	0.000485	pos	no
kidney	RNA labelling group	Cre -ve	Acat2	0.000618	0.00083	185.1130036	185.4648593	0.33533318	0.680334616	no	-0.000212	neg	no
kidney	RNA labelling group	Cre -ve	Acat3	0.00028	0.000544	29.87205561	12.96835883	0.314784647	0.660574055	no	-0.000264	neg	no
kidney	RNA labelling group	Cre -ve	Acbd3	0.000762	0.000334	16.60561039	15.68056411	0.878164171	1	no	0.000428	pos	no
kidney	RNA labelling group	Cre -ve	Acbd4	0.000222	0.000258	107.9125358	141.9408629	0.676070034	1	no	-3.6e-05	neg	no
kidney	RNA labelling group	Cre -ve	Acbd5	0.000344	0.000186	89.50306664	77.55914634	0.203620396	0.583587848	no	0.000158	pos	no
kidney	RNA labelling group	Cre -ve	Acbd6	0.000333	6.37e-05	30.48318209	32.85756313	0.195647574	0.583587848	no	0.0002693	pos	no
kidney	RNA labelling group	Cre -ve	Accs	0	0	3.947065121	6.441065003	1	1	no	0	zero	no
kidney	RNA labelling group	Cre -ve	Acd	0.000205	0.000232	30.55672375	40.02036745	0.648525197	0.99404881	no	-2.7e-05	neg	no
kidney	RNA labelling group	Cre -ve	Ace	0.000239	0.000178	55.78287197	75.61214152	0.764515513	1	no	6.1e-05	pos	no
kidney	RNA labelling group	Cre -ve	Ace2	0.000107	5.5e-05	38.39489633	36.36931805	0.608790309	0.961728647	no	5.2e-05	pos	no
kidney	RNA labelling group	Cre -ve	Acer2	0.000671	0	11.9896876	10.70575918	0.058422098	0.37070659	no	0.000671	pos	no
kidney	RNA labelling group	Cre -ve	Acer3	0.001728391	8.07e-05	20.93408351	18.12308171	0.000489	0.057911628	no	0.001647691	pos	no
kidney	RNA labelling group	Cre -ve	Ache	0	0	1.491798339	1.195533226	1	1	no	0	zero	no
kidney	RNA labelling group	Cre -ve	Acin1	0.00022	0.000447	25.80342609	30.53680599	0.444386092	0.799788963	no	-0.000227	neg	no
kidney	RNA labelling group	Cre -ve	Ackr3	0.000916	0.000623	61.34663267	67.44648338	0.941518069	1	no	0.000293	pos	no
kidney	RNA labelling group	Cre -ve	Acly	0.000362	0.000134	110.8248425	142.9614567	0.110314405	0.500681151	no	0.000228	pos	no
kidney	RNA labelling group	Cre -ve	Acmsd	0.000709	0.000176	99.92216239	184.7079804	0.000887	0.074309441	no	0.000533	pos	no
kidney	RNA labelling group	Cre -ve	Acnat1	0.00012	0.000154	113.8401622	51.93937109	0.813006916	1	no	-3.4e-05	neg	no
kidney	RNA labelling group	Cre -ve	Acnat2	0.000388	8e-05	77.86299089	49.35910878	0.47962034	0.838748884	no	0.000308	pos	no
kidney	RNA labelling group	Cre -ve	Aco1	0.000546	0.000134	207.6418651	192.1605884	0.003875965	0.130083011	no	0.000412	pos	no
kidney	RNA labelling group	Cre -ve	Aco2	0.000661	0.000365	876.3550605	782.5809868	0.014200464	0.228232548	no	0.000296	pos	no
kidney	RNA labelling group	Cre -ve	Acot1	0.000304	0.000206	145.5997934	81.86626931	0.539815909	0.900364376	no	9.8e-05	pos	no
kidney	RNA labelling group	Cre -ve	Acot10	0.001221001	0	1.682299641	0.562603275	0.451801962	0.807996108	no	0.001221001	pos	no
kidney	RNA labelling group	Cre -ve	Acot11	0	0.000148	11.76753985	14.93989154	0.288506186	0.634253877	no	-0.000148	neg	no
kidney	RNA labelling group	Cre -ve	Acot12	0.000361	0.000365	132.8016451	113.4682397	0.795185931	1	no	-3.99999999999999e-06	neg	no
kidney	RNA labelling group	Cre -ve	Acot13	0.000474	0.000197	645.0836545	544.1240582	0.000627	0.062045684	no	0.000277	pos	no
kidney	RNA labelling group	Cre -ve	Acot2	0.000379	7.78e-05	118.4332096	108.2335218	0.006368384	0.160462015	no	0.0003012	pos	no
kidney	RNA labelling group	Cre -ve	Acot3	0.000243	0.000608	57.47213521	20.3733476	0.026952613	0.288677788	no	-0.000365	neg	no
kidney	RNA labelling group	Cre -ve	Acot4	0.000818	0.000619	44.12409075	37.06793962	0.682827815	1	no	0.000199	pos	no
kidney	RNA labelling group	Cre -ve	Acot6	5.23e-05	0.000299	18.9412781	16.45540163	0.132005139	0.544722082	no	-0.0002467	neg	no
kidney	RNA labelling group	Cre -ve	Acot7	0.000577	0.000107	54.142428	24.00353826	0.2327609	0.593332359	no	0.00047	pos	no
kidney	RNA labelling group	Cre -ve	Acot8	0.000157	0	76.91654999	51.82006226	0.015964383	0.239472064	no	0.000157	pos	no
kidney	RNA labelling group	Cre -ve	Acot9	0.003715251	0.004767631	33.50225774	29.92522469	0.301219776	0.646329084	no	-0.00105238	neg	no
kidney	RNA labelling group	Cre -ve	Acox1	0.000544	0.000244	811.1771067	728.4932462	0.001252125	0.082209215	no	3e-04	pos	no
kidney	RNA labelling group	Cre -ve	Acox2	0.000558	0.000463	109.9470281	88.97559142	0.872958362	1	no	9.5e-05	pos	no
kidney	RNA labelling group	Cre -ve	Acox3	0.000448	0.000162	198.5829261	258.3416592	0.028214572	0.292505419	no	0.000286	pos	no
kidney	RNA labelling group	Cre -ve	Acp1	0.000441	0.00019	150.264345	132.6594048	0.352241015	0.699179366	no	0.000251	pos	no
kidney	RNA labelling group	Cre -ve	Acp2	0.000302	3.9e-05	63.62343541	58.54598913	0.796844142	1	no	0.000263	pos	no
kidney	RNA labelling group	Cre -ve	Acp5	5e-04	0.000236	48.89277535	53.53565083	0.195572315	0.583587848	no	0.000264	pos	no
kidney	RNA labelling group	Cre -ve	Acp6	0.000802	0.000268	45.34040791	51.32145076	0.014626596	0.229380828	no	0.000534	pos	no
kidney	RNA labelling group	Cre -ve	Acpp	0.000797	0.001669449	2.468070801	3.715236682	0.852267156	1	no	-0.000872449	neg	no
kidney	RNA labelling group	Cre -ve	Acrbp	0	0.000278	6.678229293	6.720287748	0.239004505	0.598593204	no	-0.000278	neg	no
kidney	RNA labelling group	Cre -ve	Acsbg1	0	0	0.84673652	1.572243731	1	1	no	0	zero	no
kidney	RNA labelling group	Cre -ve	Acsf2	0.000918	0	2.677072257	1.907377978	0.319358595	0.664706371	no	0.000918	pos	no
kidney	RNA labelling group	Cre -ve	Acsf3	0	0	25.301381	32.11449932	1	1	no	0	zero	no
kidney	RNA labelling group	Cre -ve	Acsl1	0.000437	6.3e-05	258.854055	224.553847	0.040815198	0.329269584	no	0.000374	pos	no
kidney	RNA labelling group	Cre -ve	Acsl3	0.000592	7.97e-05	16.97718302	17.43909288	0.23832238	0.597964005	no	0.0005123	pos	no
kidney	RNA labelling group	Cre -ve	Acsl4	0.000338	0.000136	86.05491211	68.03481147	0.03405048	0.308687291	no	0.000202	pos	no
kidney	RNA labelling group	Cre -ve	Acsl5	0.000904	0.00094	75.80625724	52.99916869	0.760648481	1	no	-3.6e-05	neg	no
kidney	RNA labelling group	Cre -ve	Acsm1	0.000264	0.000278	143.3469654	106.4941444	0.841147953	1	no	-1.4e-05	neg	no
kidney	RNA labelling group	Cre -ve	Acsm2	0.000497	0.000259	3717.479625	6393.909861	0.007641612	0.176352155	no	0.000238	pos	no
kidney	RNA labelling group	Cre -ve	Acsm3	0.001797546	0.000848	77.42965137	155.4401429	0.137180503	0.554540518	no	0.000949546	pos	no
kidney	RNA labelling group	Cre -ve	Acsm5	0.001469638	0.001096605	61.14871394	64.84367697	0.371495471	0.719520821	no	0.000373033	pos	no
kidney	RNA labelling group	Cre -ve	Acss1	0.000622	0.000115	177.398686	261.7424567	0.031128486	0.300890512	no	0.000507	pos	no
kidney	RNA labelling group	Cre -ve	Acss2	0.000386	0.000167	154.6076122	186.2970402	0.157595994	0.580356341	no	0.000219	pos	no
kidney	RNA labelling group	Cre -ve	Acta2	0.000694	0.000294	9.547313961	26.61559143	0.358289501	0.705847736	no	4e-04	pos	no
kidney	RNA labelling group	Cre -ve	Actb	0.000504	0.000223	1295.137344	1509.63318	0.004336742	0.136342773	no	0.000281	pos	no
kidney	RNA labelling group	Cre -ve	Actg1	0.000363	0.000123	928.1668434	874.9819167	0.061392588	0.375343325	no	0.00024	pos	no
kidney	RNA labelling group	Cre -ve	Actl6a	0.000162	0.000153	38.06689372	42.65040497	0.896991057	1	no	9e-06	pos	no
kidney	RNA labelling group	Cre -ve	Actn1	0.000412	0.000225	74.36890525	75.81821647	0.16363115	0.582999296	no	0.000187	pos	no
kidney	RNA labelling group	Cre -ve	Actn4	0.000562	0.000277	520.1844262	535.8960363	0.059525971	0.373128177	no	0.000285	pos	no
kidney	RNA labelling group	Cre -ve	Actr10	0.000629	0.000822	121.870573	104.1366205	0.332741861	0.677737969	no	-0.000193	neg	no
kidney	RNA labelling group	Cre -ve	Actr1a	0.00101752	0.001352269	64.94452505	61.12496618	0.618566676	0.971073174	no	-0.000334749	neg	no
kidney	RNA labelling group	Cre -ve	Actr1b	0.000384	0.000161	101.573619	101.5453323	0.149345792	0.573091244	no	0.000223	pos	no
kidney	RNA labelling group	Cre -ve	Actr2	0.000928	0.000576	167.3299831	145.4769289	0.027835427	0.291917327	no	0.000352	pos	no
kidney	RNA labelling group	Cre -ve	Actr3	0.000636	0.000309	121.0358001	106.3336085	0.27541607	0.623278222	no	0.000327	pos	no
kidney	RNA labelling group	Cre -ve	Actr3b	0	0	0.312665392	0.835659146	1	1	no	0	zero	no
kidney	RNA labelling group	Cre -ve	Actr5	0.000707	0.000926	5.157883963	6.545536728	0.844832391	1	no	-0.000219	neg	no
kidney	RNA labelling group	Cre -ve	Actr6	0.000182	0.000197	6.684209548	6.363257208	0.936882599	1	no	-1.5e-05	neg	no
kidney	RNA labelling group	Cre -ve	Actr8	0.000717	0.000589	41.69858947	47.08450798	0.585231993	0.940799469	no	0.000128	pos	no
kidney	RNA labelling group	Cre -ve	Acvr1	0	0	10.0205297	9.622026537	1	1	no	0	zero	no
kidney	RNA labelling group	Cre -ve	Acvr1b	0.000136	0.000174	18.05777358	27.90559383	0.989861401	1	no	-3.8e-05	neg	no
kidney	RNA labelling group	Cre -ve	Acvr2a	0.000192	0.00152222	15.59619839	12.14557291	0.173366476	0.582999296	no	-0.00133022	neg	no
kidney	RNA labelling group	Cre -ve	Acvr2b	0.000706	0.000485	40.74558104	39.79457295	0.363727173	0.710864169	no	0.000221	pos	no
kidney	RNA labelling group	Cre -ve	Acvrl1	0	0	11.27079718	15.22657552	1	1	no	0	zero	no
kidney	RNA labelling group	Cre -ve	Acy1	0.001000191	0.000655	162.113156	98.42001119	0.056117048	0.365325266	no	0.000345191	pos	no
kidney	RNA labelling group	Cre -ve	Acy3	0.000292	0.000181	1877.082803	2770.894473	0.27016032	0.618582062	no	0.000111	pos	no
kidney	RNA labelling group	Cre -ve	Acyp1	0.000797	0.00063	28.86236317	20.62839748	0.467911617	0.825179544	no	0.000167	pos	no
kidney	RNA labelling group	Cre -ve	Acyp2	0.000603	0.000106	22.81226022	15.72295746	0.244111933	0.600868467	no	0.000497	pos	no
kidney	RNA labelling group	Cre -ve	Adal	0.000146	0	12.1602351	8.924074847	0.304560586	0.649371529	no	0.000146	pos	no
kidney	RNA labelling group	Cre -ve	Adam10	0.00037	0.000246	53.09281766	41.43846013	0.768595803	1	no	0.000124	pos	no
kidney	RNA labelling group	Cre -ve	Adam11	0	0	3.008008323	5.832035372	1	1	no	0	zero	no
kidney	RNA labelling group	Cre -ve	Adam12	0	0.000468	1.377401949	1.654481866	0.269428704	0.617988723	no	-0.000468	neg	no
kidney	RNA labelling group	Cre -ve	Adam15	0.000585	0.000227	78.57823473	79.3249734	0.019989994	0.260468336	no	0.000358	pos	no
kidney	RNA labelling group	Cre -ve	Adam17	0.000776	0.000357	37.95997878	32.68139276	0.359040517	0.706336269	no	0.000419	pos	no
kidney	RNA labelling group	Cre -ve	Adam19	0	0	0.626671634	1.063103218	1	1	no	0	zero	no
kidney	RNA labelling group	Cre -ve	Adam1a	0	0.004316283	1.407189363	1.663147391	0.047728047	0.349286557	no	-0.004316283	neg	no
kidney	RNA labelling group	Cre -ve	Adam22	0	0.00054	4.535579982	3.433120485	0.110341317	0.500681151	no	-0.00054	neg	no
kidney	RNA labelling group	Cre -ve	Adam8	0	0	1.392544327	0.515307387	1	1	no	0	zero	no
kidney	RNA labelling group	Cre -ve	Adam9	4.3e-05	0.000896	22.25210408	20.70229509	0.759357028	1	no	-0.000853	neg	no
kidney	RNA labelling group	Cre -ve	Adamts1	0.000335	0	43.53244866	43.18487253	0.00561566	0.150426588	no	0.000335	pos	no
kidney	RNA labelling group	Cre -ve	Adamts10	0.00216579	0.004669864	5.423944913	6.26956245	0.398654377	0.749323589	no	-0.002504074	neg	no
kidney	RNA labelling group	Cre -ve	Adamts15	0	0	10.4352848	13.47809126	1	1	no	0	zero	no
kidney	RNA labelling group	Cre -ve	Adamts16	0.002870029	0	2.840304304	2.036539625	0.207999289	0.583587848	no	0.002870029	pos	no
kidney	RNA labelling group	Cre -ve	Adamts2	0	0	4.410168084	4.683850477	1	1	no	0	zero	no
kidney	RNA labelling group	Cre -ve	Adamts4	0.002777778	0.002849003	6.786396866	2.463397153	0.716734525	1	no	-7.12250000000003e-05	neg	no
kidney	RNA labelling group	Cre -ve	Adamts5	0.000293	0.000117	16.39662978	27.87729572	0.30196838	0.647056137	no	0.000176	pos	no
kidney	RNA labelling group	Cre -ve	Adamts6	0	0	1.54393255	1.88605877	1	1	no	0	zero	no
kidney	RNA labelling group	Cre -ve	Adamts8	0	0	1.878679704	0.93518095	1	1	no	0	zero	no
kidney	RNA labelling group	Cre -ve	Adamts9	0	0	4.623418747	4.574396283	1	1	no	0	zero	no
kidney	RNA labelling group	Cre -ve	Adamtsl1	0	0	3.965839853	6.510649455	1	1	no	0	zero	no
kidney	RNA labelling group	Cre -ve	Adamtsl2	0.00064	0.000362	7.387555026	8.730011176	0.945926851	1	no	0.000278	pos	no
kidney	RNA labelling group	Cre -ve	Adamtsl4	0.001687764	0.000538	2.459462417	2.187840101	0.711797392	1	no	0.001149764	pos	no
kidney	RNA labelling group	Cre -ve	Adamtsl5	0	0	0.850705499	1.959256472	1	1	no	0	zero	no
kidney	RNA labelling group	Cre -ve	Adap1	0	0.000656	13.3210438	17.13847859	0.205610882	0.583587848	no	-0.000656	neg	no
kidney	RNA labelling group	Cre -ve	Adap2	0.00038	8.53e-05	47.86808733	89.24061325	0.168478142	0.582999296	no	0.0002947	pos	no
kidney	RNA labelling group	Cre -ve	Adar	0	0.000524	15.84918853	17.92832883	0.189683523	0.582999296	no	-0.000524	neg	no
kidney	RNA labelling group	Cre -ve	Adarb1	0	0	3.309553888	5.73944762	1	1	no	0	zero	no
kidney	RNA labelling group	Cre -ve	Adarb2	0	0	2.510205031	3.175664193	1	1	no	0	zero	no
kidney	RNA labelling group	Cre -ve	Adat1	0.000706	0.000663	4.607659516	3.459911725	0.508426741	0.867346259	no	4.30000000000001e-05	pos	no
kidney	RNA labelling group	Cre -ve	Adat2	0.002829153	0.000994	3.405282691	4.020855865	0.329346891	0.674741308	no	0.001835153	pos	no
kidney	RNA labelling group	Cre -ve	Adat3	0.000115	0.000115	43.9059857	44.85202037	0.799446811	1	no	0	zero	no
kidney	RNA labelling group	Cre -ve	Adck1	0.000105	0	13.25464521	17.71296838	0.193650739	0.583130277	no	0.000105	pos	no
kidney	RNA labelling group	Cre -ve	Adck2	0.000731	0.001056524	14.68045989	18.9560145	0.99127177	1	no	-0.000325524	neg	no
kidney	RNA labelling group	Cre -ve	Adck5	0.001078167	0.000938	18.68840748	18.65399626	0.621394733	0.973936742	no	0.000140167	pos	no
kidney	RNA labelling group	Cre -ve	Adcy1	0.001455469	0	15.62045215	13.69419141	0.000429	0.055658816	no	0.001455469	pos	no
kidney	RNA labelling group	Cre -ve	Adcy3	0	0	1.470339081	1.860057133	1	1	no	0	zero	no
kidney	RNA labelling group	Cre -ve	Adcy4	0	0	2.093762908	4.141277119	1	1	no	0	zero	no
kidney	RNA labelling group	Cre -ve	Adcy5	0	0	2.399000051	2.939232129	1	1	no	0	zero	no
kidney	RNA labelling group	Cre -ve	Adcy6	0.00057	0.000741	55.86712311	64.27256043	0.485952423	0.844385857	no	-0.000171	neg	no
kidney	RNA labelling group	Cre -ve	Adcy7	0	0.000521	2.138412472	2.673579981	0.282908672	0.628798673	no	-0.000521	neg	no
kidney	RNA labelling group	Cre -ve	Adcy9	0.000431	0.000542	25.29189073	30.09442375	0.613466567	0.966234115	no	-0.000111	neg	no
kidney	RNA labelling group	Cre -ve	Adcyap1r1	0.00245098	0.000478	1.088823944	2.59669163	0.544411213	0.905418648	no	0.00197298	pos	no
kidney	RNA labelling group	Cre -ve	Add1	0.000246	0.000216	51.90533432	57.64135792	0.788042357	1	no	3e-05	pos	no
kidney	RNA labelling group	Cre -ve	Add2	0	0	0.167257424	0.671980072	1	1	no	0	zero	no
kidney	RNA labelling group	Cre -ve	Add3	0.000338	0.00033	99.9153204	119.6771171	0.988926396	1	no	7.99999999999998e-06	pos	no
kidney	RNA labelling group	Cre -ve	Adgra2	0.00067	0.000317	6.24346186	7.234930311	0.702155081	1	no	0.000353	pos	no
kidney	RNA labelling group	Cre -ve	Adgra3	4e-04	2.93e-05	45.51813099	43.26569912	0.023464369	0.27377113	no	0.0003707	pos	no
kidney	RNA labelling group	Cre -ve	Adgrd1	0	0	0.816115139	1.553300926	1	1	no	0	zero	no
kidney	RNA labelling group	Cre -ve	Adgre1	0	0.001251488	3.956451074	4.406084691	0.050600325	0.354593917	no	-0.001251488	neg	no
kidney	RNA labelling group	Cre -ve	Adgre5	0.000386	0.000208	9.66293734	12.77040429	0.814126225	1	no	0.000178	pos	no
kidney	RNA labelling group	Cre -ve	Adgrf5	0.000139	0.000176	54.71178037	64.9090268	0.679044244	1	no	-3.7e-05	neg	no
kidney	RNA labelling group	Cre -ve	Adgrg1	0.000913	0.00057	251.4013619	234.30973	0.222990253	0.588111789	no	0.000343	pos	no
kidney	RNA labelling group	Cre -ve	Adgrg2	0	0.001145475	2.11052919	1.572218775	0.198153012	0.583587848	no	-0.001145475	neg	no
kidney	RNA labelling group	Cre -ve	Adgrg3	0	0	5.458031215	7.188566739	1	1	no	0	zero	no
kidney	RNA labelling group	Cre -ve	Adgrg4	0	0	1.995915686	3.069630624	1	1	no	0	zero	no
kidney	RNA labelling group	Cre -ve	Adgrg6	0	0	1.772328416	1.248573701	0.999988612	1	no	0	zero	no
kidney	RNA labelling group	Cre -ve	Adgrl1	0.000255	0.000358	31.32069726	46.64742779	0.700538313	1	no	-0.000103	neg	no
kidney	RNA labelling group	Cre -ve	Adgrl2	0.000689	0.000752	16.38218384	22.11806578	0.790074465	1	no	-6.29999999999999e-05	neg	no
kidney	RNA labelling group	Cre -ve	Adgrl4	0.001429711	0.000434	48.84628172	44.19924048	0.027769549	0.291902665	no	0.000995711	pos	no
kidney	RNA labelling group	Cre -ve	Adh1	0.000365	0.000132	853.4642036	761.8882523	0.09010646	0.456200241	no	0.000233	pos	no
kidney	RNA labelling group	Cre -ve	Adh5	0.000508	0.000241	234.0424562	214.4991254	0.065514311	0.388287903	no	0.000267	pos	no
kidney	RNA labelling group	Cre -ve	Adh7	0	0	1.517390118	0.600811351	1	1	no	0	zero	no
kidney	RNA labelling group	Cre -ve	Adhfe1	0.00037	0.00026	236.1449683	215.2274892	0.275379178	0.623278222	no	0.00011	pos	no
kidney	RNA labelling group	Cre -ve	Adi1	0.000183	0.000166	30.18521142	28.68491758	0.943426997	1	no	1.7e-05	pos	no
kidney	RNA labelling group	Cre -ve	Adipoq	0.000694	0.000673	2.39854674	6.244345353	0.757931199	1	no	2.1e-05	pos	no
kidney	RNA labelling group	Cre -ve	Adipor1	0.000652	0.000198	98.27669885	90.237127	0.011440757	0.207723163	no	0.000454	pos	no
kidney	RNA labelling group	Cre -ve	Adipor2	0.000307	0.00019	82.75841918	89.28874023	0.497157298	0.854955833	no	0.000117	pos	no
kidney	RNA labelling group	Cre -ve	Adk	0.000499	0.000338	193.6426192	160.9016495	0.216033923	0.585215215	no	0.000161	pos	no
kidney	RNA labelling group	Cre -ve	Adm	0.000549	0	18.56764629	17.4742572	0.202532227	0.583587848	no	0.000549	pos	no
kidney	RNA labelling group	Cre -ve	Adnp	0.000716	0.000536	58.73870226	67.39885512	0.75472182	1	no	0.00018	pos	no
kidney	RNA labelling group	Cre -ve	Adnp2	0	0	4.927082732	7.317878119	1	1	no	0	zero	no
kidney	RNA labelling group	Cre -ve	Ado	0.000572	0.000281	28.63116609	32.29425017	0.153556347	0.576568635	no	0.000291	pos	no
kidney	RNA labelling group	Cre -ve	Adora1	0.000748	0	10.99518673	12.50984225	0.192074583	0.582999296	no	0.000748	pos	no
kidney	RNA labelling group	Cre -ve	Adora2a	0	0	1.237250238	0.813075604	1	1	no	0	zero	no
kidney	RNA labelling group	Cre -ve	Adora2b	0	0	3.897049331	2.25036319	1	1	no	0	zero	no
kidney	RNA labelling group	Cre -ve	Adpgk	0.000354	0	9.614659312	11.27412694	0.166340296	0.582999296	no	0.000354	pos	no
kidney	RNA labelling group	Cre -ve	Adprh	0	0.000205	14.21773582	16.58159495	0.202126696	0.583587848	no	-0.000205	neg	no
kidney	RNA labelling group	Cre -ve	Adprhl2	0.002508185	0.000305	16.2845097	13.35932718	0.012047868	0.212220613	no	0.002203185	pos	no
kidney	RNA labelling group	Cre -ve	Adprm	0.001276853	0	14.58449596	13.97930847	0.043424105	0.338155261	no	0.001276853	pos	no
kidney	RNA labelling group	Cre -ve	Adra1a	0	0.003010466	5.017391736	6.994235575	0.040201524	0.328474658	no	-0.003010466	neg	no
kidney	RNA labelling group	Cre -ve	Adra1b	0	0.000564	2.618004313	2.585524924	0.229576078	0.591607942	no	-0.000564	neg	no
kidney	RNA labelling group	Cre -ve	Adra2a	0.001666667	0	1.429482588	2.087056493	0.181658315	0.582999296	no	0.001666667	pos	no
kidney	RNA labelling group	Cre -ve	Adra2b	0.000429	0.000192	111.1129032	102.1036272	0.036596281	0.316389567	no	0.000237	pos	no
kidney	RNA labelling group	Cre -ve	Adra2c	0	0	1.122463651	1.519153345	1	1	no	0	zero	no
kidney	RNA labelling group	Cre -ve	Adrb1	0.000255	0.00013	11.86512204	13.99542256	0.911796697	1	no	0.000125	pos	no
kidney	RNA labelling group	Cre -ve	Adrb2	0.000553	0	1.977808554	2.717087929	0.16276781	0.582999296	no	0.000553	pos	no
kidney	RNA labelling group	Cre -ve	Adrbk1	0.000762	6.6e-05	23.90548172	30.10926121	0.13102408	0.542765733	no	0.000696	pos	no
kidney	RNA labelling group	Cre -ve	Adrm1	0.000465	0.000496	28.24523362	30.73655617	0.569521234	0.927011537	no	-3.1e-05	neg	no
kidney	RNA labelling group	Cre -ve	Adsl	0.000895	0.00015	26.39713196	28.01968111	0.319106666	0.664487524	no	0.000745	pos	no
kidney	RNA labelling group	Cre -ve	Adss	0.00063	0.000261	75.24672941	73.32495292	0.046636694	0.347016108	no	0.000369	pos	no
kidney	RNA labelling group	Cre -ve	Adssl1	0.001257862	0	3.382035988	3.922423704	0.163673127	0.582999296	no	0.001257862	pos	no
kidney	RNA labelling group	Cre -ve	Adtrp	0.000632	0.000511	233.0976201	175.5139443	0.316118112	0.662045343	no	0.000121	pos	no
kidney	RNA labelling group	Cre -ve	Aebp1	0.000624	0	25.26349491	33.6201466	0.170390701	0.582999296	no	0.000624	pos	no
kidney	RNA labelling group	Cre -ve	Aebp2	0.000399	0.000509	47.7928303	53.73415418	0.670263403	1	no	-0.00011	neg	no
kidney	RNA labelling group	Cre -ve	Aen	0.001051221	0.000235	22.480629	24.22265354	0.166276196	0.582999296	no	0.000816221	pos	no
kidney	RNA labelling group	Cre -ve	Aes	0.000494	0.000244	365.2524165	440.3395046	0.002854677	0.115729473	no	0.00025	pos	no
kidney	RNA labelling group	Cre -ve	Afap1	0.000303	0.000581	17.51101512	20.63380027	0.615401182	0.968566863	no	-0.000278	neg	no
kidney	RNA labelling group	Cre -ve	Afap1l1	0.000343	0.000245	55.70570489	52.53457529	0.753650201	1	no	9.8e-05	pos	no
kidney	RNA labelling group	Cre -ve	Afap1l2	0	0	4.557029698	5.535454091	1	1	no	0	zero	no
kidney	RNA labelling group	Cre -ve	Afdn	0.000429	0.000664	44.62092643	49.1833186	0.401538302	0.752777459	no	-0.000235	neg	no
kidney	RNA labelling group	Cre -ve	Aff1	0.000547	0.000172	34.25320234	41.82561502	0.212485023	0.584607781	no	0.000375	pos	no
kidney	RNA labelling group	Cre -ve	Aff3	0	0	0.661935245	1.01043259	1	1	no	0	zero	no
kidney	RNA labelling group	Cre -ve	Aff4	0.000327	0.000159	53.71444945	64.13515358	0.223310209	0.588111789	no	0.000168	pos	no
kidney	RNA labelling group	Cre -ve	Afg3l1	0.000244	0.000126	75.93453031	101.8983589	0.325717552	0.671051285	no	0.000118	pos	no
kidney	RNA labelling group	Cre -ve	Afg3l2	0.000525	0.000116	52.14738123	57.58948138	0.031865546	0.303395399	no	0.000409	pos	no
kidney	RNA labelling group	Cre -ve	Afm	0.000456	0.000519	41.05689934	40.94668829	0.630669654	0.981201826	no	-6.3e-05	neg	no
kidney	RNA labelling group	Cre -ve	Afmid	0.000529	0.000394	201.7503506	210.2588504	0.288168918	0.634063536	no	0.000135	pos	no
kidney	RNA labelling group	Cre -ve	Afp	0.021737404	0.007727052	1.860569747	2.616056723	0.240090582	0.598593204	no	0.014010352	pos	no
kidney	RNA labelling group	Cre -ve	Aftph	0.000323	0.000195	187.878508	175.893347	0.985730742	1	no	0.000128	pos	no
kidney	RNA labelling group	Cre -ve	Aga	0.000999	0.000145	67.04170299	65.31852936	0.008603045	0.185751922	no	0.000854	pos	no
kidney	RNA labelling group	Cre -ve	Agap1	0.000882	0.000676	80.38012166	107.7230379	0.565375065	0.924131807	no	0.000206	pos	no
kidney	RNA labelling group	Cre -ve	Agap2	0	0	0.583416493	0.346278528	1	1	no	0	zero	no
kidney	RNA labelling group	Cre -ve	Agap3	0	0.000574	22.42061994	26.02416758	0.004266908	0.136030238	no	-0.000574	neg	no
kidney	RNA labelling group	Cre -ve	Agbl2	0.001436782	0	0.447397304	1.019520403	0.13492321	0.549491849	no	0.001436782	pos	no
kidney	RNA labelling group	Cre -ve	Agbl3	0.0017007	0.000771	8.767803282	11.10542055	0.166108576	0.582999296	no	0.0009297	pos	no
kidney	RNA labelling group	Cre -ve	Agbl5	0.000201	0.00147959	7.574037667	6.853979558	0.165292027	0.582999296	no	-0.00127859	neg	no
kidney	RNA labelling group	Cre -ve	Agfg1	0.000739	8.87e-05	52.45886153	46.73605522	0.001356797	0.084525984	no	0.0006503	pos	no
kidney	RNA labelling group	Cre -ve	Agfg2	0.000209	0.000253	38.41203409	47.98196535	0.726488516	1	no	-4.4e-05	neg	no
kidney	RNA labelling group	Cre -ve	Aggf1	0.000236	0.000302	42.58374935	43.13750647	0.511204088	0.870990179	no	-6.6e-05	neg	no
kidney	RNA labelling group	Cre -ve	Agk	0.000604	0.000296	5.417738003	4.575980551	0.682431261	1	no	0.000308	pos	no
kidney	RNA labelling group	Cre -ve	Agl	0.000262	0.000307	48.2772962	49.26096907	0.886087625	1	no	-4.5e-05	neg	no
kidney	RNA labelling group	Cre -ve	Agmat	0	0.000507	3.194937559	4.387241709	0.2671146	0.615788851	no	-0.000507	neg	no
kidney	RNA labelling group	Cre -ve	Agmo	0.002986859	0	8.579931871	5.243555238	0.087438352	0.450542583	no	0.002986859	pos	no
kidney	RNA labelling group	Cre -ve	Ago1	0.000704	0.001185898	24.27084637	28.49880688	0.159227652	0.581827455	no	-0.000481898	neg	no
kidney	RNA labelling group	Cre -ve	Ago2	0.000478	0.000118	78.56730504	105.1075012	0.002843905	0.115729473	no	0.00036	pos	no
kidney	RNA labelling group	Cre -ve	Ago3	0.000285	0.000328	20.22676234	21.58376821	0.732831497	1	no	-4.3e-05	neg	no
kidney	RNA labelling group	Cre -ve	Ago4	0	0.0013947	2.336910955	2.993064738	0.217644275	0.585575759	no	-0.0013947	neg	no
kidney	RNA labelling group	Cre -ve	Agpat1	0.00014	0.000159	56.49361191	54.39236251	0.868999077	1	no	-1.9e-05	neg	no
kidney	RNA labelling group	Cre -ve	Agpat2	0.000307	4.47e-05	43.4972319	55.08320717	0.232391247	0.593332359	no	0.0002623	pos	no
kidney	RNA labelling group	Cre -ve	Agpat3	0.000336	0.000467	242.3310195	250.6035363	0.102223942	0.486906425	no	-0.000131	neg	no
kidney	RNA labelling group	Cre -ve	Agpat4	0	0	3.877598523	3.787592339	1	1	no	0	zero	no
kidney	RNA labelling group	Cre -ve	Agpat5	3e-04	0.000106	29.573182	31.88443378	0.235095021	0.596283412	no	0.000194	pos	no
kidney	RNA labelling group	Cre -ve	Agpat9	0.00017	0.00042	14.10848748	12.08465651	0.485375232	0.844030862	no	-0.00025	neg	no
kidney	RNA labelling group	Cre -ve	Agps	0.000316	0.000197	168.4147005	270.6026733	0.911516166	1	no	0.000119	pos	no
kidney	RNA labelling group	Cre -ve	Agrn	0.000376	0.000303	63.76916588	79.39059475	0.37795315	0.72694827	no	7.3e-05	pos	no
kidney	RNA labelling group	Cre -ve	Agt	0.000432	0.000172	68.56026962	40.51507093	0.372726672	0.720877376	no	0.00026	pos	no
kidney	RNA labelling group	Cre -ve	Agtpbp1	0.000496	0.00012	48.67063868	46.88857034	0.05192857	0.357342534	no	0.000376	pos	no
kidney	RNA labelling group	Cre -ve	Agtr1a	0.00222346	0.002210122	39.97674924	43.08689484	0.972320419	1	no	1.33379999999999e-05	pos	no
kidney	RNA labelling group	Cre -ve	Agtrap	0.000978	0.000854	104.7269163	143.482493	0.645909377	0.991657251	no	0.000124	pos	no
kidney	RNA labelling group	Cre -ve	Agxt2	0.000327	7.33e-05	90.69006827	107.1436512	0.115402032	0.511192391	no	0.0002537	pos	no
kidney	RNA labelling group	Cre -ve	Ahctf1	0.000159	6.77e-05	31.23442212	26.40018887	0.414400054	0.768742949	no	9.13e-05	pos	no
kidney	RNA labelling group	Cre -ve	Ahcy	0.000779	0.000784	58.92092263	61.0669468	0.954366683	1	no	-5.00000000000001e-06	neg	no
kidney	RNA labelling group	Cre -ve	Ahcyl1	0.000414	0.00022	200.6346712	187.0066546	0.219241387	0.586303083	no	0.000194	pos	no
kidney	RNA labelling group	Cre -ve	Ahcyl2	0.000639	0.000188	139.2715788	165.1405364	0.028836418	0.293850421	no	0.000451	pos	no
kidney	RNA labelling group	Cre -ve	Ahdc1	0.00088	0	34.27837012	46.96077547	0.001813254	0.097819483	no	0.00088	pos	no
kidney	RNA labelling group	Cre -ve	Ahi1	0	0	9.03810955	7.641873146	1	1	no	0	zero	no
kidney	RNA labelling group	Cre -ve	Ahnak	0.000192	0.00038	92.47078208	79.08769179	0.784900246	1	no	-0.000188	neg	no
kidney	RNA labelling group	Cre -ve	Ahr	0	0	4.76228318	4.707148755	1	1	no	0	zero	no
kidney	RNA labelling group	Cre -ve	Ahsa1	0.000478	0.000207	116.1667097	109.1113742	0.056520207	0.365964279	no	0.000271	pos	no
kidney	RNA labelling group	Cre -ve	Ahsa2	0.000236	0.000281	35.36634704	26.65120827	0.885846434	1	no	-4.5e-05	neg	no
kidney	RNA labelling group	Cre -ve	Aida	0.000385	0.000573	21.95947751	22.16278309	0.596141344	0.950257699	no	-0.000188	neg	no
kidney	RNA labelling group	Cre -ve	Aif1	0.000911	0	8.342088002	5.691754399	0.237154376	0.59754983	no	0.000911	pos	no
kidney	RNA labelling group	Cre -ve	Aif1l	0.000684	0.000617	349.9774169	283.317821	0.587119268	0.94242528	no	6.7e-05	pos	no
kidney	RNA labelling group	Cre -ve	Aifm1	0.000342	9.53e-05	91.34885839	92.75891383	0.063435733	0.382731109	no	0.0002467	pos	no
kidney	RNA labelling group	Cre -ve	Aifm2	0.000515	0	22.13758866	21.6080532	0.01279798	0.217791847	no	0.000515	pos	no
kidney	RNA labelling group	Cre -ve	Aifm3	0.00025	0	10.51291602	14.02204924	0.193178824	0.58301369	no	0.00025	pos	no
kidney	RNA labelling group	Cre -ve	Aig1	0.000361	0.000231	98.91472756	101.3848019	0.246498578	0.602391874	no	0.00013	pos	no
kidney	RNA labelling group	Cre -ve	Aim1	0.000805	0.000593	19.99936115	17.64177976	0.802350041	1	no	0.000212	pos	no
kidney	RNA labelling group	Cre -ve	Aim1l	0.001111111	0.000622	2.361161883	1.547183963	0.794737389	1	no	0.000489111	pos	no
kidney	RNA labelling group	Cre -ve	Aimp1	0.001554752	0.001369052	47.86440754	43.24955718	0.737092381	1	no	0.0001857	pos	no
kidney	RNA labelling group	Cre -ve	Aimp2	0.000459	0.000561	25.43007909	22.53290696	0.662737236	1	no	-0.000102	neg	no
kidney	RNA labelling group	Cre -ve	Aip	0.000713	0.000468	32.94425605	33.74357907	0.27125745	0.619494642	no	0.000245	pos	no
kidney	RNA labelling group	Cre -ve	Airn	0.00842978	0.005031447	4.659633011	3.033376663	0.531772997	0.892928916	no	0.003398333	pos	no
kidney	RNA labelling group	Cre -ve	Ajap1	0	0	0.460474834	1.065999202	1	1	no	0	zero	no
kidney	RNA labelling group	Cre -ve	Ajuba	0.000802	0.000204	22.80951647	28.82927859	0.128882152	0.537900055	no	0.000598	pos	no
kidney	RNA labelling group	Cre -ve	Ak1	0.001300682	0.001698111	15.1611518	19.71976581	0.601243458	0.955027767	no	-0.000397429	neg	no
kidney	RNA labelling group	Cre -ve	Ak2	0.001003475	0.000401	212.611968	232.4585512	0.005706907	0.15167417	no	0.000602475	pos	no
kidney	RNA labelling group	Cre -ve	Ak3	0.001998637	0.001983355	284.06509	273.8161053	0.747094186	1	no	1.52820000000001e-05	pos	no
kidney	RNA labelling group	Cre -ve	Ak4	0.00110132	0.000676	404.9855986	297.0519683	0.034559634	0.308687291	no	0.00042532	pos	no
kidney	RNA labelling group	Cre -ve	Ak6	0.000216	0.000159	65.38914838	68.17496709	0.436189264	0.790870527	no	5.7e-05	pos	no
kidney	RNA labelling group	Cre -ve	Ak7	0.001586522	0.000253	6.948878902	4.690287374	0.065890473	0.388612126	no	0.001333522	pos	no
kidney	RNA labelling group	Cre -ve	Akap1	0.000535	0.000382	49.29188013	64.31945449	0.706492902	1	no	0.000153	pos	no
kidney	RNA labelling group	Cre -ve	Akap10	0.001216179	0	10.93981037	11.01424939	0.024411289	0.277430725	no	0.001216179	pos	no
kidney	RNA labelling group	Cre -ve	Akap11	0.000414	9.28e-05	88.89351368	87.61469559	0.484364409	0.842920686	no	0.0003212	pos	no
kidney	RNA labelling group	Cre -ve	Akap12	0.000264	8.6e-05	10.73600488	13.15689999	0.465629877	0.822865239	no	0.000178	pos	no
kidney	RNA labelling group	Cre -ve	Akap13	0.000149	9.3e-05	22.58239445	28.70441412	0.810056259	1	no	5.6e-05	pos	no
kidney	RNA labelling group	Cre -ve	Akap17b	0	0	3.620714888	3.508319682	1	1	no	0	zero	no
kidney	RNA labelling group	Cre -ve	Akap2	0.000551	0.000629	179.4747895	227.7290443	0.520954716	0.880533416	no	-7.8e-05	neg	no
kidney	RNA labelling group	Cre -ve	Akap5	0	0	1.209137475	0.749682982	1	1	no	0	zero	no
kidney	RNA labelling group	Cre -ve	Akap7	0.000564	0.000251	13.31617385	12.48840585	0.326672008	0.672100066	no	0.000313	pos	no
kidney	RNA labelling group	Cre -ve	Akap8	0.000644	8.97e-05	33.66232098	43.31518856	0.063402897	0.382731109	no	0.0005543	pos	no
kidney	RNA labelling group	Cre -ve	Akap8l	0.001560549	0	8.427144637	10.79076346	0.166652902	0.582999296	no	0.001560549	pos	no
kidney	RNA labelling group	Cre -ve	Akap9	0.000287	0.00017	28.77583204	30.83454925	0.543454358	0.904381036	no	0.000117	pos	no
kidney	RNA labelling group	Cre -ve	Akip1	0.000634	7.8e-05	20.92652834	26.99376866	0.024902069	0.279683613	no	0.000556	pos	no
kidney	RNA labelling group	Cre -ve	Akirin1	0.00024	8.1e-05	33.23234519	32.88999132	0.480788684	0.83973824	no	0.000159	pos	no
kidney	RNA labelling group	Cre -ve	Akirin2	0.000461	0.000244	37.8310139	40.46119853	0.736654593	1	no	0.000217	pos	no
kidney	RNA labelling group	Cre -ve	Akna	0	0	1.345046695	1.588290553	1	1	no	0	zero	no
kidney	RNA labelling group	Cre -ve	Akr1a1	0.002593373	0.002149185	1272.335759	1450.287958	0.469740151	0.826686665	no	0.000444188	pos	no
kidney	RNA labelling group	Cre -ve	Akr1b10	0.000814	0.000125	37.06766289	39.17314932	0.168254085	0.582999296	no	0.000689	pos	no
kidney	RNA labelling group	Cre -ve	Akr1b3	0.000315	0.000346	188.4357582	134.31246	0.861006401	1	no	-3.1e-05	neg	no
kidney	RNA labelling group	Cre -ve	Akr1b7	0.001567867	0.000371	4.952104513	3.875205214	0.455248469	0.812234559	no	0.001196867	pos	no
kidney	RNA labelling group	Cre -ve	Akr1b8	0.000634	0.001282051	5.660379166	3.056879649	0.513753486	0.873252327	no	-0.000648051	neg	no
kidney	RNA labelling group	Cre -ve	Akr1c12	0.00166113	0.001320132	7.206215847	2.694529343	0.881530285	1	no	0.000340998	pos	no
kidney	RNA labelling group	Cre -ve	Akr1c13	0.000262	0	25.41511955	8.663472442	0.137154875	0.554540518	no	0.000262	pos	no
kidney	RNA labelling group	Cre -ve	Akr1c14	5.67e-05	0.000117	56.32135573	53.93205281	0.627144676	0.979670099	no	-6.03e-05	neg	no
kidney	RNA labelling group	Cre -ve	Akr1c18	0.000103	0.000343	155.6336102	24.77021464	0.835150333	1	no	-0.00024	neg	no
kidney	RNA labelling group	Cre -ve	Akr1c19	0.000458	0	33.01760815	20.40974428	0.017449013	0.248923373	no	0.000458	pos	no
kidney	RNA labelling group	Cre -ve	Akr1c21	0.001122103	0.000751	2202.962449	2615.834167	0.106209628	0.493764718	no	0.000371103	pos	no
kidney	RNA labelling group	Cre -ve	Akr1d1	0.000163	4.77e-05	14.94310491	21.94432643	0.800525904	1	no	0.0001153	pos	no
kidney	RNA labelling group	Cre -ve	Akr1e1	0.000298	0.000264	116.1436897	93.75151844	0.956397137	1	no	3.4e-05	pos	no
kidney	RNA labelling group	Cre -ve	Akr7a5	0.00052	0.000149	452.9806734	561.5593891	0.000127	0.036088625	yes	0.000371	pos	yes
kidney	RNA labelling group	Cre -ve	Akt1	0.000209	2.79e-05	58.73575803	55.4867241	0.060766729	0.375053917	no	0.0001811	pos	no
kidney	RNA labelling group	Cre -ve	Akt1s1	0	0.000664	7.902345604	8.5047932	0.091471706	0.460109547	no	-0.000664	neg	no
kidney	RNA labelling group	Cre -ve	Akt2	0.000342	0.000154	66.53474769	74.06567815	0.515625719	0.875010982	no	0.000188	pos	no
kidney	RNA labelling group	Cre -ve	Akt3	0.000785	0	7.527665532	5.15584254	0.175270217	0.582999296	no	0.000785	pos	no
kidney	RNA labelling group	Cre -ve	Aktip	0.000462	0.000313	157.2011659	128.3022634	0.297514386	0.642682182	no	0.000149	pos	no
kidney	RNA labelling group	Cre -ve	Alad	0.000488	0.000128	86.49303498	86.54765138	0.010360094	0.197612972	no	0.00036	pos	no
kidney	RNA labelling group	Cre -ve	Alas1	0.001046092	0.000731	181.8577061	103.3085062	0.065630854	0.388377738	no	0.000315092	pos	no
kidney	RNA labelling group	Cre -ve	Alb	0.000683	0.000861	8.618444352	8.687292832	0.816240837	1	no	-0.000178	neg	no
kidney	RNA labelling group	Cre -ve	Alcam	0.000786	0.000424	40.76926692	37.86810693	0.123950608	0.528561393	no	0.000362	pos	no
kidney	RNA labelling group	Cre -ve	Aldh16a1	0.000259	0.000271	31.35285907	45.79412582	0.721526425	1	no	-1.2e-05	neg	no
kidney	RNA labelling group	Cre -ve	Aldh18a1	0	0	0.441643704	0.693771479	1	1	no	0	zero	no
kidney	RNA labelling group	Cre -ve	Aldh1a1	0.000483	0	35.36498695	5.372569682	0.146693969	0.56759282	no	0.000483	pos	no
kidney	RNA labelling group	Cre -ve	Aldh1a2	0.000165	0	6.108405689	3.602199255	0.332456665	0.677737969	no	0.000165	pos	no
kidney	RNA labelling group	Cre -ve	Aldh1a3	0	0	7.81445044	8.832191707	1	1	no	0	zero	no
kidney	RNA labelling group	Cre -ve	Aldh1a7	0.000909	0.001552936	40.67810684	12.23343591	0.816859771	1	no	-0.000643936	neg	no
kidney	RNA labelling group	Cre -ve	Aldh1b1	0.000254	0.000536	8.465818533	2.870539635	0.73712472	1	no	-0.000282	neg	no
kidney	RNA labelling group	Cre -ve	Aldh1l1	0.001277208	0.000629	123.9394703	134.3172	0.199250061	0.583587848	no	0.000648208	pos	no
kidney	RNA labelling group	Cre -ve	Aldh1l2	0	0.004299064	1.037130677	2.244226333	0.032284647	0.304692255	no	-0.004299064	neg	no
kidney	RNA labelling group	Cre -ve	Aldh2	0.000592	0.000267	1023.247509	1206.514417	0.008897844	0.187593596	no	0.000325	pos	no
kidney	RNA labelling group	Cre -ve	Aldh3a2	0.001101315	0.000706	149.3118479	189.4436024	0.061896379	0.37712639	no	0.000395315	pos	no
kidney	RNA labelling group	Cre -ve	Aldh3b1	0.000252	0.000309	11.64924042	10.68505742	0.962386465	1	no	-5.7e-05	neg	no
kidney	RNA labelling group	Cre -ve	Aldh3b2	0	0	1.456308073	0.835659146	1	1	no	0	zero	no
kidney	RNA labelling group	Cre -ve	Aldh3b3	0	0.000498	7.344082771	3.520703343	0.114550362	0.510235641	no	-0.000498	neg	no
kidney	RNA labelling group	Cre -ve	Aldh4a1	0.000541	0.000411	205.2504757	294.0396883	0.311033815	0.657046235	no	0.00013	pos	no
kidney	RNA labelling group	Cre -ve	Aldh5a1	0.000917	0.001371583	77.36925418	88.89998624	0.186176049	0.582999296	no	-0.000454583	neg	no
kidney	RNA labelling group	Cre -ve	Aldh6a1	0.000704	0.000307	507.3794897	491.5616203	0.000188	0.040214146	yes	0.000397	pos	yes
kidney	RNA labelling group	Cre -ve	Aldh7a1	0.000705	0.000635	205.1358901	219.2944137	0.65429665	0.998085721	no	7e-05	pos	no
kidney	RNA labelling group	Cre -ve	Aldh8a1	0.000958	0.000683	370.3091285	396.9130215	0.107611577	0.495883033	no	0.000275	pos	no
kidney	RNA labelling group	Cre -ve	Aldh9a1	0.000635	0.000152	414.4469601	365.100432	0.000244	0.046071609	yes	0.000483	pos	yes
kidney	RNA labelling group	Cre -ve	Aldoa	0.000428	0.000156	715.5016525	706.9237929	0.000516	0.057911628	no	0.000272	pos	no
kidney	RNA labelling group	Cre -ve	Aldob	0.000608	0.000225	11701.34813	7976.63946	1.08e-06	0.007344954	yes	0.000383	pos	yes
kidney	RNA labelling group	Cre -ve	Aldoc	8.2e-05	9.43e-05	22.64515398	20.47930884	0.931370991	1	no	-1.23e-05	neg	no
kidney	RNA labelling group	Cre -ve	Alg1	0.000875	0.000659	55.13866448	56.55956456	0.288994446	0.63437647	no	0.000216	pos	no
kidney	RNA labelling group	Cre -ve	Alg10b	0.000519	0	15.45597792	14.34972226	0.042704491	0.336214312	no	0.000519	pos	no
kidney	RNA labelling group	Cre -ve	Alg11	0.000407	0	30.75186093	26.49522283	0.012782834	0.217791847	no	0.000407	pos	no
kidney	RNA labelling group	Cre -ve	Alg12	0.000835	0.001876024	10.1261531	6.353434765	0.447316866	0.802661483	no	-0.001041024	neg	no
kidney	RNA labelling group	Cre -ve	Alg13	0.001613105	0	2.28080494	2.155376611	0.117112882	0.51422892	no	0.001613105	pos	no
kidney	RNA labelling group	Cre -ve	Alg14	0.001390919	0.000846	25.66915383	27.92619577	0.50104404	0.859332514	no	0.000544919	pos	no
kidney	RNA labelling group	Cre -ve	Alg2	0.000741	7.77e-05	16.84561106	14.78285408	0.123588783	0.528482137	no	0.0006633	pos	no
kidney	RNA labelling group	Cre -ve	Alg3	0.000443	0.000318	10.79975343	14.99983859	0.75157469	1	no	0.000125	pos	no
kidney	RNA labelling group	Cre -ve	Alg5	0.000627	0.000586	77.73182198	61.29824195	0.332367281	0.677737969	no	4.09999999999999e-05	pos	no
kidney	RNA labelling group	Cre -ve	Alg6	0.000884	0.000435	7.739110731	6.424473645	0.37951656	0.728005956	no	0.000449	pos	no
kidney	RNA labelling group	Cre -ve	Alg8	0.000137	0	11.69356855	14.64600856	0.207402965	0.583587848	no	0.000137	pos	no
kidney	RNA labelling group	Cre -ve	Alg9	9.7e-05	0.00042	13.52757502	16.29066039	0.807393046	1	no	-0.000323	neg	no
kidney	RNA labelling group	Cre -ve	Alkbh1	0.001260386	0.00029	4.994195779	5.932666714	0.125417695	0.53094293	no	0.000970386	pos	no
kidney	RNA labelling group	Cre -ve	Alkbh2	0.000443	0.000855	6.277939424	4.675847245	0.645605093	0.991528533	no	-0.000412	neg	no
kidney	RNA labelling group	Cre -ve	Alkbh3	9.97e-05	8.27e-05	24.21971355	22.67543956	0.951408024	1	no	1.7e-05	pos	no
kidney	RNA labelling group	Cre -ve	Alkbh4	0	0	9.350105582	10.77187057	1	1	no	0	zero	no
kidney	RNA labelling group	Cre -ve	Alkbh5	0.000538	0.000352	93.30332392	101.3997508	0.296721263	0.641668813	no	0.000186	pos	no
kidney	RNA labelling group	Cre -ve	Alkbh6	0.000998	0.000433	13.62408705	10.52122861	0.61010865	0.963363048	no	0.000565	pos	no
kidney	RNA labelling group	Cre -ve	Alkbh7	0.000222	0.000786	21.96446026	23.17957518	0.118706426	0.517877278	no	-0.000564	neg	no
kidney	RNA labelling group	Cre -ve	Alkbh8	0.000312	0.000255	40.72318632	33.87179068	0.563813401	0.922986058	no	5.7e-05	pos	no
kidney	RNA labelling group	Cre -ve	Alox12	0	0.000861	5.902524052	5.977856222	0.19673532	0.583587848	no	-0.000861	neg	no
kidney	RNA labelling group	Cre -ve	Alox5	0	0	0.284499057	0.919553886	1	1	no	0	zero	no
kidney	RNA labelling group	Cre -ve	Alox5ap	0.000276	0.000895	7.866631507	4.888536318	0.298692075	0.643411039	no	-0.000619	neg	no
kidney	RNA labelling group	Cre -ve	Alpk1	0	0	0.272708805	0.945480655	1	1	no	0	zero	no
kidney	RNA labelling group	Cre -ve	Alpl	0.000517	0.000294	169.0036849	166.5410407	0.082865591	0.43745614	no	0.000223	pos	no
kidney	RNA labelling group	Cre -ve	Als2	0.000353	0.000347	29.24950109	34.72444668	0.62172734	0.974233184	no	6.00000000000004e-06	pos	no
kidney	RNA labelling group	Cre -ve	Als2cl	0.000384	0	12.74706012	14.34603921	0.040011937	0.328406484	no	0.000384	pos	no
kidney	RNA labelling group	Cre -ve	Als2cr12	0	0	2.767651947	3.342636582	1	1	no	0	zero	no
kidney	RNA labelling group	Cre -ve	Alx1	0.000782	0	1.753214234	2.435016582	0.182434905	0.582999296	no	0.000782	pos	no
kidney	RNA labelling group	Cre -ve	Alyref	0.000385	7.23e-05	35.74652485	29.56770149	0.100790769	0.483155482	no	0.0003127	pos	no
kidney	RNA labelling group	Cre -ve	Alyref2	0.000605	0.003066932	5.451714335	5.679398225	0.083438202	0.439896827	no	-0.002461932	neg	no
kidney	RNA labelling group	Cre -ve	Amacr	0.000392	0.000283	182.2267286	334.8763657	0.698712752	1	no	0.000109	pos	no
kidney	RNA labelling group	Cre -ve	Ambp	0	0	0.816115139	2.20512377	1	1	no	0	zero	no
kidney	RNA labelling group	Cre -ve	Ambra1	0.000565	0.000238	19.96021818	21.79699169	0.893856056	1	no	0.000327	pos	no
kidney	RNA labelling group	Cre -ve	Amd1	0.001297017	0	4.434138785	3.114797708	0.238193268	0.597964005	no	0.001297017	pos	no
kidney	RNA labelling group	Cre -ve	Amd2	0.001906998	0.001702598	5.656634017	3.675741848	0.849927167	1	no	0.0002044	pos	no
kidney	RNA labelling group	Cre -ve	Amdhd1	0	0	0.988402164	1.105446656	1	1	no	0	zero	no
kidney	RNA labelling group	Cre -ve	Amdhd2	0.000546	0.000133	33.04060383	49.65978838	0.205668449	0.583587848	no	0.000413	pos	no
kidney	RNA labelling group	Cre -ve	Amer1	0	0.000444	5.980252868	7.367925318	0.204825485	0.583587848	no	-0.000444	neg	no
kidney	RNA labelling group	Cre -ve	Amfr	0.000987	0.000461	179.3998729	151.3685196	0.001285734	0.08317387	no	0.000526	pos	no
kidney	RNA labelling group	Cre -ve	Amica1	0	0	3.234390088	1.620754042	1	1	no	0	zero	no
kidney	RNA labelling group	Cre -ve	Amigo1	0	0	8.545294655	7.067408322	1	1	no	0	zero	no
kidney	RNA labelling group	Cre -ve	Amigo2	0.001893939	0.000639	2.156909801	2.209259131	0.96703627	1	no	0.001254939	pos	no
kidney	RNA labelling group	Cre -ve	Amigo3	0	0	0.383860213	0.502951214	1	1	no	0	zero	no
kidney	RNA labelling group	Cre -ve	Ammecr1	0.001307406	0.000291	13.78876991	14.78524784	0.065744821	0.388377738	no	0.001016406	pos	no
kidney	RNA labelling group	Cre -ve	Ammecr1l	0.000224	5.74e-05	131.1759437	146.499748	0.10979831	0.499536807	no	0.0001666	pos	no
kidney	RNA labelling group	Cre -ve	Amn	0.000543	0.000253	186.1219919	295.6844128	0.030750054	0.300170874	no	0.00029	pos	no
kidney	RNA labelling group	Cre -ve	Amn1	0.003245723	0.002919174	12.94086562	10.14139695	0.575627003	0.931701149	no	0.000326549	pos	no
kidney	RNA labelling group	Cre -ve	Amot	0.000364	0.000136	44.26711761	55.38117229	0.793074304	1	no	0.000228	pos	no
kidney	RNA labelling group	Cre -ve	Amotl1	0.000504	6.63e-05	30.77511787	46.52512258	0.379020159	0.727288162	no	0.0004377	pos	no
kidney	RNA labelling group	Cre -ve	Amotl2	0.00026	0.000167	53.72937599	61.57337165	0.987617571	1	no	9.3e-05	pos	no
kidney	RNA labelling group	Cre -ve	Ampd2	0.000291	0.000101	10.65927747	15.80803914	0.415875736	0.769588278	no	0.00019	pos	no
kidney	RNA labelling group	Cre -ve	Ampd3	0.000962	0	12.15938487	16.79928132	0.182164751	0.582999296	no	0.000962	pos	no
kidney	RNA labelling group	Cre -ve	Amt	0.000772	0.000229	102.4952753	74.28661805	0.055382855	0.364490342	no	0.000543	pos	no
kidney	RNA labelling group	Cre -ve	Amy1	0	0.001304725	5.627582968	6.055241729	0.053448699	0.360558895	no	-0.001304725	neg	no
kidney	RNA labelling group	Cre -ve	Amz1	0	0.001354872	5.621933687	7.10395473	0.061665397	0.376056471	no	-0.001354872	neg	no
kidney	RNA labelling group	Cre -ve	Amz2	0.000468	0.000544	47.9957168	48.58815651	0.919512761	1	no	-7.6e-05	neg	no
kidney	RNA labelling group	Cre -ve	Anapc1	8.43e-05	0.000883	30.37413461	28.55172959	0.372161276	0.720296748	no	-0.0007987	neg	no
kidney	RNA labelling group	Cre -ve	Anapc10	0.000588	0.00018	9.247785322	9.988040004	0.665262139	1	no	0.000408	pos	no
kidney	RNA labelling group	Cre -ve	Anapc11	0.000563	0.000203	103.3126694	97.01084439	0.020281076	0.261822524	no	0.00036	pos	no
kidney	RNA labelling group	Cre -ve	Anapc13	0.000452	0.000268	173.0850948	170.0592352	0.068385343	0.395882927	no	0.000184	pos	no
kidney	RNA labelling group	Cre -ve	Anapc15	0	0.000195	8.616471457	11.1914242	0.264593457	0.614183548	no	-0.000195	neg	no
kidney	RNA labelling group	Cre -ve	Anapc16	0.000208	0.00012	78.646944	70.65875481	0.415727178	0.769538573	no	8.8e-05	pos	no
kidney	RNA labelling group	Cre -ve	Anapc2	0.000507	0.000496	31.17411375	43.21058503	0.866149019	1	no	1.09999999999999e-05	pos	no
kidney	RNA labelling group	Cre -ve	Anapc4	0.000589	0.001034344	64.77686555	53.51159999	0.091546647	0.460109547	no	-0.000445344	neg	no
kidney	RNA labelling group	Cre -ve	Anapc5	0.000407	0.000303	130.9803094	125.5172239	0.466194487	0.823369643	no	0.000104	pos	no
kidney	RNA labelling group	Cre -ve	Anapc7	0.001168539	6.93e-05	34.32461321	44.46560265	0.161581251	0.582999296	no	0.001099239	pos	no
kidney	RNA labelling group	Cre -ve	Ang	0	0	0.863502801	1.210710515	1	1	no	0	zero	no
kidney	RNA labelling group	Cre -ve	Angel1	0	0	2.726861392	1.905718842	1	1	no	0	zero	no
kidney	RNA labelling group	Cre -ve	Angel2	0.000716	0.000213	64.25940281	62.68603504	0.030708879	0.300170874	no	0.000503	pos	no
kidney	RNA labelling group	Cre -ve	Angpt1	0.000967	0.000343	11.85371915	11.67337614	0.290658453	0.636067104	no	0.000624	pos	no
kidney	RNA labelling group	Cre -ve	Angpt2	0.001223212	0.00170562	11.70534926	11.05725512	0.797947211	1	no	-0.000482408	neg	no
kidney	RNA labelling group	Cre -ve	Angptl2	0	0.000278	14.10648292	24.77927475	0.21613276	0.585215215	no	-0.000278	neg	no
kidney	RNA labelling group	Cre -ve	Angptl3	0.001155414	0.000398	28.2661601	8.490338239	0.360860928	0.708318003	no	0.000757414	pos	no
kidney	RNA labelling group	Cre -ve	Angptl4	0.000201	9.4e-05	89.87511501	54.26022081	0.334208454	0.678762527	no	0.000107	pos	no
kidney	RNA labelling group	Cre -ve	Angptl6	0	0	2.947209331	3.608683533	1	1	no	0	zero	no
kidney	RNA labelling group	Cre -ve	Angptl7	9e-04	0.000373	4.918311873	9.271670151	0.221233077	0.587651424	no	0.000527	pos	no
kidney	RNA labelling group	Cre -ve	Angptl8	0	0.055555556	1.265806771	0.486112257	0.173904031	0.582999296	no	-0.055555556	neg	no
kidney	RNA labelling group	Cre -ve	Ank	0.000228	0.000213	8.528641167	6.371113236	0.741855617	1	no	1.5e-05	pos	no
kidney	RNA labelling group	Cre -ve	Ank2	0.000512	0.002517306	6.139908959	6.356203439	0.949597051	1	no	-0.002005306	neg	no
kidney	RNA labelling group	Cre -ve	Ank3	0.000832	0.000377	439.709158	596.8165147	0.001468395	0.086926308	no	0.000455	pos	no
kidney	RNA labelling group	Cre -ve	Ankfy1	0.000319	0.000208	37.49185011	37.56682332	0.987938617	1	no	0.000111	pos	no
kidney	RNA labelling group	Cre -ve	Ankhd1	0.000258	0.000223	53.87823262	37.0612711	0.811887873	1	no	3.5e-05	pos	no
kidney	RNA labelling group	Cre -ve	Ankib1	0.000414	0.000476	76.50550378	73.40210313	0.914046396	1	no	-6.2e-05	neg	no
kidney	RNA labelling group	Cre -ve	Ankle2	0.000258	0.000182	26.32604711	23.54745502	0.527012406	0.887899205	no	7.6e-05	pos	no
kidney	RNA labelling group	Cre -ve	Ankmy2	0	6.3e-05	25.02766797	27.72497851	0.256417385	0.60752882	no	-6.3e-05	neg	no
kidney	RNA labelling group	Cre -ve	Ankra2	5.7e-05	0.000586	24.16064561	21.73951892	0.068515536	0.396467614	no	-0.000529	neg	no
kidney	RNA labelling group	Cre -ve	Ankrd1	0	0.000416	5.037453745	5.776758676	0.274475496	0.622326137	no	-0.000416	neg	no
kidney	RNA labelling group	Cre -ve	Ankrd10	0.000359	0.000274	45.22310577	47.12991196	0.789884198	1	no	8.5e-05	pos	no
kidney	RNA labelling group	Cre -ve	Ankrd11	0.000209	0.000144	26.08243834	31.75531699	0.562874906	0.921982986	no	6.5e-05	pos	no
kidney	RNA labelling group	Cre -ve	Ankrd12	0.000807	0.000212	15.85349696	18.48090438	0.106534349	0.494171769	no	0.000595	pos	no
kidney	RNA labelling group	Cre -ve	Ankrd13a	0.000265	0.000155	36.70372257	42.968059	0.446007316	0.801750544	no	0.00011	pos	no
kidney	RNA labelling group	Cre -ve	Ankrd13b	0	0	5.209797169	6.032161031	1	1	no	0	zero	no
kidney	RNA labelling group	Cre -ve	Ankrd13c	0.000467	0.000343	252.4728744	287.777603	0.189609016	0.582999296	no	0.000124	pos	no
kidney	RNA labelling group	Cre -ve	Ankrd16	0.000302	0.000232	16.0448294	18.43742392	0.899893616	1	no	7e-05	pos	no
kidney	RNA labelling group	Cre -ve	Ankrd17	0.000224	5.5e-05	56.93663436	53.49407631	0.182363535	0.582999296	no	0.000169	pos	no
kidney	RNA labelling group	Cre -ve	Ankrd23	0	0	4.177752492	3.91182649	0.999992545	1	no	0	zero	no
kidney	RNA labelling group	Cre -ve	Ankrd24	0.000413	0.000535	23.69299285	19.50163161	0.914343699	1	no	-0.000122	neg	no
kidney	RNA labelling group	Cre -ve	Ankrd26	0.002482739	0.005722461	4.910599504	4.484781912	0.469391053	0.826425208	no	-0.003239722	neg	no
kidney	RNA labelling group	Cre -ve	Ankrd27	0.000687	0.000305	15.59217019	19.7515869	0.284300789	0.629970472	no	0.000382	pos	no
kidney	RNA labelling group	Cre -ve	Ankrd28	0.000136	0.000374	8.571989324	9.734246875	0.598315039	0.952234836	no	-0.000238	neg	no
kidney	RNA labelling group	Cre -ve	Ankrd29	0.001416903	0.000717	23.34434326	23.65351354	0.137925054	0.555829088	no	0.000699903	pos	no
kidney	RNA labelling group	Cre -ve	Ankrd33b	0.001126378	0.00015	49.09338095	66.48737013	0.257320203	0.607767944	no	0.000976378	pos	no
kidney	RNA labelling group	Cre -ve	Ankrd34b	0	0	0.791247357	1.409776549	1	1	no	0	zero	no
kidney	RNA labelling group	Cre -ve	Ankrd37	0	0	1.268488472	0.451964676	1	1	no	0	zero	no
kidney	RNA labelling group	Cre -ve	Ankrd39	0.000668	0.00206603	5.24785245	5.262345778	0.390505619	0.740399615	no	-0.00139803	neg	no
kidney	RNA labelling group	Cre -ve	Ankrd40	0.000729	0.000267	68.49562302	73.73215312	0.030041388	0.298788421	no	0.000462	pos	no
kidney	RNA labelling group	Cre -ve	Ankrd42	0	0.000598	2.838683226	3.315520346	0.225443635	0.589021858	no	-0.000598	neg	no
kidney	RNA labelling group	Cre -ve	Ankrd44	0.001	0.000116	16.02318576	16.80776963	0.009321105	0.190442826	no	0.000884	pos	no
kidney	RNA labelling group	Cre -ve	Ankrd45	0	0	2.82326062	2.242514755	1	1	no	0	zero	no
kidney	RNA labelling group	Cre -ve	Ankrd46	0.001192354	6.07e-05	53.25891355	45.94351507	0.052146091	0.357488145	no	0.001131654	pos	no
kidney	RNA labelling group	Cre -ve	Ankrd49	0.00045	0.000116	28.79339674	26.14233019	0.207808391	0.583587848	no	0.000334	pos	no
kidney	RNA labelling group	Cre -ve	Ankrd50	0.000182	0	10.16515338	12.70295118	0.204118758	0.583587848	no	0.000182	pos	no
kidney	RNA labelling group	Cre -ve	Ankrd52	0	0	0.673388871	0.879636763	1	1	no	0	zero	no
kidney	RNA labelling group	Cre -ve	Ankrd54	0.000551	0.000171	18.69412659	16.15708887	0.268432769	0.616850328	no	0.00038	pos	no
kidney	RNA labelling group	Cre -ve	Ankrd6	0.001899935	0.000264	5.773706457	8.290477541	0.335953357	0.68098247	no	0.001635935	pos	no
kidney	RNA labelling group	Cre -ve	Ankrd9	0.001124399	0.000679	9.299365793	10.9469965	0.577029159	0.93315468	no	0.000445399	pos	no
kidney	RNA labelling group	Cre -ve	Anks1	0.000153	0.000124	24.09146207	31.52077233	0.880931963	1	no	2.9e-05	pos	no
kidney	RNA labelling group	Cre -ve	Anks1b	0.000687	0	1.696324998	2.044760437	0.086376491	0.448082171	no	0.000687	pos	no
kidney	RNA labelling group	Cre -ve	Anks3	0.000662	0.00029	17.5853658	22.11443791	0.82813455	1	no	0.000372	pos	no
kidney	RNA labelling group	Cre -ve	Anks4b	0.000991	0.000156	64.15509942	61.89071784	0.062106652	0.377898943	no	0.000835	pos	no
kidney	RNA labelling group	Cre -ve	Anks6	0.000154	0	8.540980572	10.90640949	0.201606738	0.583587848	no	0.000154	pos	no
kidney	RNA labelling group	Cre -ve	Ankzf1	0.000575	0.000417	12.51923601	9.916054195	0.855220563	1	no	0.000158	pos	no
kidney	RNA labelling group	Cre -ve	Ano1	0	0	5.570303534	6.59077868	1	1	no	0	zero	no
kidney	RNA labelling group	Cre -ve	Ano10	0.001023979	9.67e-05	18.80938755	20.14016148	0.042623773	0.33596835	no	0.000927279	pos	no
kidney	RNA labelling group	Cre -ve	Ano4	0	0.001129944	0.726422988	1.072560878	0.30352205	0.648032221	no	-0.001129944	neg	no
kidney	RNA labelling group	Cre -ve	Ano6	0.000467	0.000145	80.47220009	91.86060798	0.022800418	0.271978232	no	0.000322	pos	no
kidney	RNA labelling group	Cre -ve	Ano8	0.026813066	0.003807102	2.025479269	3.769516535	0.380562521	0.728957931	no	0.023005964	pos	no
kidney	RNA labelling group	Cre -ve	Ano9	0	0	3.199796903	1.873232927	1	1	no	0	zero	no
kidney	RNA labelling group	Cre -ve	Anp32a	0.000308	0.000159	70.94848854	83.75108914	0.485557325	0.844145839	no	0.000149	pos	no
kidney	RNA labelling group	Cre -ve	Anp32b	0.000364	0.000231	92.66245738	100.3234192	0.315521813	0.661656294	no	0.000133	pos	no
kidney	RNA labelling group	Cre -ve	Anp32e	0.000361	0.000181	78.4281107	70.38044644	0.174541689	0.582999296	no	0.00018	pos	no
kidney	RNA labelling group	Cre -ve	Anpep	0.000462	0.000119	99.39063805	84.46191074	0.018758549	0.253240406	no	0.000343	pos	no
kidney	RNA labelling group	Cre -ve	Antxr1	0	0	2.033634342	4.630262935	1	1	no	0	zero	no
kidney	RNA labelling group	Cre -ve	Antxr2	0.00062	0.000172	10.59534911	10.50906702	0.330475878	0.675830885	no	0.000448	pos	no
kidney	RNA labelling group	Cre -ve	Anxa1	0.00067	0	12.1165323	9.686138957	0.017041552	0.247360923	no	0.00067	pos	no
kidney	RNA labelling group	Cre -ve	Anxa11	0.000355	6.67e-05	60.94397512	63.10549804	0.025321709	0.282213549	no	0.0002883	pos	no
kidney	RNA labelling group	Cre -ve	Anxa13	0.00052	0.000694	10.4257956	16.5653754	0.964624793	1	no	-0.000174	neg	no
kidney	RNA labelling group	Cre -ve	Anxa2	0.000292	0.000458	60.23916256	51.24656701	0.435103342	0.789649438	no	-0.000166	neg	no
kidney	RNA labelling group	Cre -ve	Anxa3	0.000224	0.000519	16.42348411	14.20826195	0.27482699	0.622797489	no	-0.000295	neg	no
kidney	RNA labelling group	Cre -ve	Anxa4	0.000978	0.000425	70.40427826	59.90636145	0.007572358	0.17624922	no	0.000553	pos	no
kidney	RNA labelling group	Cre -ve	Anxa5	0.000322	0.000151	123.3265472	137.5921801	0.777955126	1	no	0.000171	pos	no
kidney	RNA labelling group	Cre -ve	Anxa6	0.001959355	0.001006306	58.90483644	59.47097837	0.155363207	0.578502811	no	0.000953049	pos	no
kidney	RNA labelling group	Cre -ve	Anxa7	0.000348	0.00054	94.0992142	85.13454447	0.091420696	0.460109547	no	-0.000192	neg	no
kidney	RNA labelling group	Cre -ve	Anxa9	0	0	3.15593445	4.969452614	1	1	no	0	zero	no
kidney	RNA labelling group	Cre -ve	Aoah	0.000883	0.000873	37.73068231	30.86303218	0.96244276	1	no	1e-05	pos	no
kidney	RNA labelling group	Cre -ve	Aoc1	0.001080847	0	6.208529223	6.128411944	0.171018862	0.582999296	no	0.001080847	pos	no
kidney	RNA labelling group	Cre -ve	Aoc2	0	0	1.54991563	2.792017103	1	1	no	0	zero	no
kidney	RNA labelling group	Cre -ve	Aoc3	0	0	0.971972508	2.264430942	1	1	no	0	zero	no
kidney	RNA labelling group	Cre -ve	Ap1ar	0.000808	0.000165	46.33319222	49.47683117	0.078549278	0.427565411	no	0.000643	pos	no
kidney	RNA labelling group	Cre -ve	Ap1b1	0.00024	0.000123	60.18599939	75.98345151	0.883683955	1	no	0.000117	pos	no
kidney	RNA labelling group	Cre -ve	Ap1g1	0.000585	0.000157	178.8687099	159.3500334	0.008698421	0.186431097	no	0.000428	pos	no
kidney	RNA labelling group	Cre -ve	Ap1g2	0	0	9.482712357	8.486915084	1	1	no	0	zero	no
kidney	RNA labelling group	Cre -ve	Ap1m1	0.000641	0.000265	29.08107201	29.41685895	0.279074911	0.626066246	no	0.000376	pos	no
kidney	RNA labelling group	Cre -ve	Ap1m2	0.000739	0.000111	19.80044822	15.58465556	0.158134107	0.580751572	no	0.000628	pos	no
kidney	RNA labelling group	Cre -ve	Ap1s1	0.000374	0.000164	55.95993614	52.62550448	0.317720629	0.66345766	no	0.00021	pos	no
kidney	RNA labelling group	Cre -ve	Ap1s2	0	0.001257071	7.833611479	6.873169961	0.172025256	0.582999296	no	-0.001257071	neg	no
kidney	RNA labelling group	Cre -ve	Ap1s3	0.000325	9.57e-05	16.59923712	18.30778754	0.152680287	0.575608054	no	0.0002293	pos	no
kidney	RNA labelling group	Cre -ve	Ap2a1	0.00470174	0.001161079	4.997270503	6.643376972	0.094756233	0.467068568	no	0.003540661	pos	no
kidney	RNA labelling group	Cre -ve	Ap2a2	0.000252	0.000189	100.7655725	100.2830377	0.720092092	1	no	6.3e-05	pos	no
kidney	RNA labelling group	Cre -ve	Ap2b1	0.000672	0	19.23769822	18.71752597	0.061369973	0.375343325	no	0.000672	pos	no
kidney	RNA labelling group	Cre -ve	Ap2m1	5e-04	0.000128	137.48419	133.4023624	0.127213722	0.534040669	no	0.000372	pos	no
kidney	RNA labelling group	Cre -ve	Ap2s1	0.000529	0.000177	18.40020448	14.89140366	0.627780285	0.979867802	no	0.000352	pos	no
kidney	RNA labelling group	Cre -ve	Ap3b1	0.00038	2.24e-05	65.01868463	66.96737302	0.240768066	0.599096942	no	0.0003576	pos	no
kidney	RNA labelling group	Cre -ve	Ap3d1	0.000252	6.82e-05	60.14810659	69.18755183	0.105560468	0.492154742	no	0.0001838	pos	no
kidney	RNA labelling group	Cre -ve	Ap3m1	0.000283	0.000241	39.26924757	34.13436766	0.551851177	0.912095757	no	4.2e-05	pos	no
kidney	RNA labelling group	Cre -ve	Ap3m2	0.00056	0.000155	9.446566859	9.373563299	0.337847049	0.682681264	no	0.000405	pos	no
kidney	RNA labelling group	Cre -ve	Ap3s1	9.93e-05	0.000228	33.29969464	23.40585473	0.251995787	0.604662397	no	-0.0001287	neg	no
kidney	RNA labelling group	Cre -ve	Ap3s2	0.000229	0	29.00986765	28.04355141	0.061155909	0.375343325	no	0.000229	pos	no
kidney	RNA labelling group	Cre -ve	Ap4b1	0.001083634	0	21.39593086	20.0259769	0.043406255	0.338155261	no	0.001083634	pos	no
kidney	RNA labelling group	Cre -ve	Ap4e1	0	0.000154	14.52222812	14.13879974	0.235572385	0.596478203	no	-0.000154	neg	no
kidney	RNA labelling group	Cre -ve	Ap4m1	0.001085418	0.000135	13.10472018	17.2096173	0.13033486	0.541805243	no	0.000950418	pos	no
kidney	RNA labelling group	Cre -ve	Ap4s1	0.001121042	0.000622	27.03185541	32.4413303	0.121630654	0.52340062	no	0.000499042	pos	no
kidney	RNA labelling group	Cre -ve	Ap5b1	0	0.00130719	1.629709293	2.28772922	0.256410363	0.60752882	no	-0.00130719	neg	no
kidney	RNA labelling group	Cre -ve	Ap5m1	0.000429	6.87e-05	27.09796035	23.15717139	0.106144662	0.493681729	no	0.0003603	pos	no
kidney	RNA labelling group	Cre -ve	Ap5s1	0.000151	0	13.32751186	18.12865414	0.191011134	0.582999296	no	0.000151	pos	no
kidney	RNA labelling group	Cre -ve	Ap5z1	0.000566	0.000166	11.65958268	16.21647597	0.642675096	0.9887212	no	4e-04	pos	no
kidney	RNA labelling group	Cre -ve	Apaf1	0	0	1.900296853	3.258791754	1	1	no	0	zero	no
kidney	RNA labelling group	Cre -ve	Apba1	0	0	1.300397131	2.231075495	0.999993913	1	no	0	zero	no
kidney	RNA labelling group	Cre -ve	Apba3	0.000604	0.00082	27.04604255	25.50767889	0.372460557	0.720567924	no	-0.000216	neg	no
kidney	RNA labelling group	Cre -ve	Apbb1	0.000459	0	5.970932854	7.682507536	0.19415645	0.583371405	no	0.000459	pos	no
kidney	RNA labelling group	Cre -ve	Apbb1ip	0.00058	0	2.064482378	2.496650245	0.217972424	0.585575759	no	0.00058	pos	no
kidney	RNA labelling group	Cre -ve	Apbb2	0.000299	0.000219	66.0730575	85.77374618	0.816282044	1	no	8e-05	pos	no
kidney	RNA labelling group	Cre -ve	Apbb3	0.000584	0	5.871339391	6.743291047	0.080892018	0.432364403	no	0.000584	pos	no
kidney	RNA labelling group	Cre -ve	Apc	0.000184	0.000155	29.19653574	28.57059247	0.776235122	1	no	2.9e-05	pos	no
kidney	RNA labelling group	Cre -ve	Apcdd1	0	0.003418803	1.290674553	1.53564488	0.23458206	0.595635414	no	-0.003418803	neg	no
kidney	RNA labelling group	Cre -ve	Apeh	0.000277	0.000138	128.4027003	172.2391544	0.985646869	1	no	0.000139	pos	no
kidney	RNA labelling group	Cre -ve	Apela	0.004192395	0.002279235	46.48448546	29.46098456	0.04410369	0.339727578	no	0.00191316	pos	no
kidney	RNA labelling group	Cre -ve	Apex1	0	0	15.80004898	10.76386987	0.999992545	1	no	0	zero	no
kidney	RNA labelling group	Cre -ve	Apex2	0.002689133	0.000439	6.861746115	7.165990788	0.080763068	0.43202447	no	0.002250133	pos	no
kidney	RNA labelling group	Cre -ve	Aph1a	0.000612	0.000208	133.4609629	153.6324345	0.008909349	0.187593596	no	0.000404	pos	no
kidney	RNA labelling group	Cre -ve	Aph1b	0.000442	0.000242	33.05878218	30.65994543	0.360513835	0.708106855	no	2e-04	pos	no
kidney	RNA labelling group	Cre -ve	Aph1c	0.002006655	0.001734068	46.54185812	48.37553724	0.516523075	0.876205331	no	0.000272587	pos	no
kidney	RNA labelling group	Cre -ve	Api5	0.000493	3.33e-05	61.32983215	52.72041191	0.001157538	0.080955027	no	0.0004597	pos	no
kidney	RNA labelling group	Cre -ve	Apip	0.000806	0.000126	17.98932251	16.40085428	0.810645058	1	no	0.00068	pos	no
kidney	RNA labelling group	Cre -ve	Apitd1	0	0	0.73821324	1.19959372	1	1	no	0	zero	no
kidney	RNA labelling group	Cre -ve	Aplf	0	0	4.69796852	2.769386181	1	1	no	0	zero	no
kidney	RNA labelling group	Cre -ve	Apln	0.00045	0.000112	15.13442157	10.53377684	0.247516828	0.602391874	no	0.000338	pos	no
kidney	RNA labelling group	Cre -ve	Aplnr	0	0	0.372460159	1.650343974	1	1	no	0	zero	no
kidney	RNA labelling group	Cre -ve	Aplp1	0	0	2.790291339	3.327879051	1	1	no	0	zero	no
kidney	RNA labelling group	Cre -ve	Aplp2	0.000428	0.000227	173.876445	169.4433953	0.057927199	0.36994275	no	0.000201	pos	no
kidney	RNA labelling group	Cre -ve	Apmap	0.000522	0.000102	129.7833599	107.8963534	0.001643167	0.091525405	no	0.00042	pos	no
kidney	RNA labelling group	Cre -ve	Apoa1	0	0.002057613	2.34400823	1.21769448	0.125054635	0.530242585	no	-0.002057613	neg	no
kidney	RNA labelling group	Cre -ve	Apoa1bp	0.000644	0.000291	195.3508107	166.5307449	0.005816077	0.151900278	no	0.000353	pos	no
kidney	RNA labelling group	Cre -ve	Apoa2	0.000337	0.001846722	6.934067498	3.775263652	0.541889928	0.902559199	no	-0.001509722	neg	no
kidney	RNA labelling group	Cre -ve	Apoa4	0.0052222	0.002263175	8.50755409	7.177105052	0.184409357	0.582999296	no	0.002959025	pos	no
kidney	RNA labelling group	Cre -ve	Apob	0.00022	0	8.934672271	5.926624618	0.307171861	0.652950547	no	0.00022	pos	no
kidney	RNA labelling group	Cre -ve	Apobec1	0.003340013	0	5.585329226	4.843241924	0.195777116	0.583587848	no	0.003340013	pos	no
kidney	RNA labelling group	Cre -ve	Apobec2	0	0	9.074213844	5.968548298	0.999993913	1	no	0	zero	no
kidney	RNA labelling group	Cre -ve	Apobec3	0	0	11.91334367	12.03646867	1	1	no	0	zero	no
kidney	RNA labelling group	Cre -ve	Apobr	0	0	1.030143372	1.236192571	1	1	no	0	zero	no
kidney	RNA labelling group	Cre -ve	Apoc1	0	0	0.472545313	2.537384458	1	1	no	0	zero	no
kidney	RNA labelling group	Cre -ve	Apoc3	0.001602219	0.000411	58.2822407	13.92361961	0.2072146	0.583587848	no	0.001191219	pos	no
kidney	RNA labelling group	Cre -ve	Apod	0	0	1.203100822	0.852523058	1	1	no	0	zero	no
kidney	RNA labelling group	Cre -ve	Apoe	0.00027	0.000129	191.2279807	210.7974545	0.034441888	0.308687291	no	0.000141	pos	no
kidney	RNA labelling group	Cre -ve	Apol9b	0.001926782	0	0.937325751	0.945060898	0.209582744	0.584387491	no	0.001926782	pos	no
kidney	RNA labelling group	Cre -ve	Apold1	0	0.002096436	4.097112494	2.558408687	0.152838439	0.575608054	no	-0.002096436	neg	no
kidney	RNA labelling group	Cre -ve	Apom	0.000448	0.00043	78.30680205	124.2462339	0.591040774	0.945567764	no	1.8e-05	pos	no
kidney	RNA labelling group	Cre -ve	Apoo	0.00488184	0	7.422026939	5.51717611	0.045858763	0.344890221	no	0.00488184	pos	no
kidney	RNA labelling group	Cre -ve	Apoo-ps	0.000526	0.000841	15.96234167	14.16108577	0.893760776	1	no	-0.000315	neg	no
kidney	RNA labelling group	Cre -ve	Apool	0.000404	0.000428	31.74127367	31.57118317	0.54745876	0.907862248	no	-2.4e-05	neg	no
kidney	RNA labelling group	Cre -ve	Apopt1	0.00088	0.000179	49.45065965	49.96603399	0.241663912	0.599375071	no	0.000701	pos	no
kidney	RNA labelling group	Cre -ve	App	0.00077	0.000376	615.659237	941.020258	0.00352687	0.126715413	no	0.000394	pos	no
kidney	RNA labelling group	Cre -ve	Appbp2	0.000642	0.000573	58.9860258	66.34968061	0.940926861	1	no	6.89999999999999e-05	pos	no
kidney	RNA labelling group	Cre -ve	Appbp2os	0	0	1.483750411	0.666655243	1	1	no	0	zero	no
kidney	RNA labelling group	Cre -ve	Appl1	0.000646	0.000114	34.53050156	32.10998653	0.333511111	0.677954557	no	0.000532	pos	no
kidney	RNA labelling group	Cre -ve	Appl2	0.000347	0.000172	34.61807812	40.50752703	0.791429604	1	no	0.000175	pos	no
kidney	RNA labelling group	Cre -ve	Aprt	0.000244	0.000205	125.8323081	143.1177297	0.751172428	1	no	3.9e-05	pos	no
kidney	RNA labelling group	Cre -ve	Aptx	0.000765	0.000114	15.23401173	15.83523277	0.089067799	0.453384476	no	0.000651	pos	no
kidney	RNA labelling group	Cre -ve	Aqp1	0.000319	0.000157	1093.362706	958.5728566	0.032560931	0.305503104	no	0.000162	pos	no
kidney	RNA labelling group	Cre -ve	Aqp11	0.000852	0.000538	113.14182	118.4718584	0.220507948	0.586835343	no	0.000314	pos	no
kidney	RNA labelling group	Cre -ve	Aqp2	0.000367	0.000232	170.8753373	201.3890589	0.137770022	0.555538797	no	0.000135	pos	no
kidney	RNA labelling group	Cre -ve	Aqp3	0.000321	0.000147	62.75882924	76.02300835	0.495974219	0.85404157	no	0.000174	pos	no
kidney	RNA labelling group	Cre -ve	Aqp4	0.000234	0.000424	81.64937538	44.66312834	0.072351253	0.409040273	no	-0.00019	neg	no
kidney	RNA labelling group	Cre -ve	Aqp6	6.49e-05	8.87e-05	55.06177315	50.20083751	0.905523211	1	no	-2.38e-05	neg	no
kidney	RNA labelling group	Cre -ve	Aqp7	0.000379	0.000362	34.58102989	37.06287666	0.937678479	1	no	1.7e-05	pos	no
kidney	RNA labelling group	Cre -ve	Aqr	0.000385	0	9.372679034	10.11336127	0.039191132	0.325808609	no	0.000385	pos	no
kidney	RNA labelling group	Cre -ve	Ar	0.000371	0.000147	227.0471445	162.1464604	0.00480979	0.142003818	no	0.000224	pos	no
kidney	RNA labelling group	Cre -ve	Araf	0.000345	0.000178	43.22559044	39.12834253	0.261101175	0.611065838	no	0.000167	pos	no
kidney	RNA labelling group	Cre -ve	Arap1	0.001290513	0.000315	12.90347512	16.89620213	0.229025747	0.591466605	no	0.000975513	pos	no
kidney	RNA labelling group	Cre -ve	Arap2	0.000219	0.000607	53.21225201	42.99819796	0.265774724	0.61526661	no	-0.000388	neg	no
kidney	RNA labelling group	Cre -ve	Arap3	0	0.000359	15.03547204	19.01936986	0.054590249	0.362329602	no	-0.000359	neg	no
kidney	RNA labelling group	Cre -ve	Arc	0.001028807	0	2.457170914	1.748626399	0.302350182	0.647056137	no	0.001028807	pos	no
kidney	RNA labelling group	Cre -ve	Arcn1	0.000386	6.56e-05	83.4365924	77.94315549	0.115011507	0.511127683	no	0.0003204	pos	no
kidney	RNA labelling group	Cre -ve	Arel1	0.000972	0.000873	22.15030872	23.76122361	0.793424911	1	no	9.9e-05	pos	no
kidney	RNA labelling group	Cre -ve	Arf1	0.000283	0.000158	385.8160422	380.0299044	0.3565769	0.703978904	no	0.000125	pos	no
kidney	RNA labelling group	Cre -ve	Arf2	0.001047554	0.001030032	26.44060987	23.34660254	0.774361504	1	no	1.75220000000001e-05	pos	no
kidney	RNA labelling group	Cre -ve	Arf3	0.000261	0.00024	53.581182	60.2715399	0.983731293	1	no	2.1e-05	pos	no
kidney	RNA labelling group	Cre -ve	Arf4	0.000513	0.000133	96.53758248	90.18477124	0.032509106	0.305503104	no	0.00038	pos	no
kidney	RNA labelling group	Cre -ve	Arf5	0.002923834	0.002515691	235.443036	201.3945403	0.139587624	0.557734487	no	0.000408143	pos	no
kidney	RNA labelling group	Cre -ve	Arf6	0.000522	0.000173	147.0742203	128.5595674	0.121234195	0.52340062	no	0.000349	pos	no
kidney	RNA labelling group	Cre -ve	Arfgap1	0.000301	0.00031	19.16130461	17.89831661	0.917660536	1	no	-9e-06	neg	no
kidney	RNA labelling group	Cre -ve	Arfgap2	0.000381	0.000397	5.610757463	5.089976223	0.964102222	1	no	-1.6e-05	neg	no
kidney	RNA labelling group	Cre -ve	Arfgap3	0.000754	0	18.89014529	21.16851703	0.031194242	0.30110092	no	0.000754	pos	no
kidney	RNA labelling group	Cre -ve	Arfgef1	0.000411	0.000189	86.32911982	75.31779219	0.108085936	0.496128872	no	0.000222	pos	no
kidney	RNA labelling group	Cre -ve	Arfgef2	0.001480868	0.000373	26.91375684	30.59032315	0.018605939	0.252434821	no	0.001107868	pos	no
kidney	RNA labelling group	Cre -ve	Arfgef3	0.000225	0	21.70619137	17.19407523	0.261701294	0.611732405	no	0.000225	pos	no
kidney	RNA labelling group	Cre -ve	Arfip1	0.000102	0.000444	41.17945634	42.89818934	0.179411891	0.582999296	no	-0.000342	neg	no
kidney	RNA labelling group	Cre -ve	Arfip2	0.000533	0.000283	48.37761542	39.99498831	0.394207762	0.743884343	no	0.00025	pos	no
kidney	RNA labelling group	Cre -ve	Arfrp1	0.001837396	0.001433732	31.02128036	36.65904325	0.987035003	1	no	0.000403664	pos	no
kidney	RNA labelling group	Cre -ve	Arg2	0.001666697	0.000212	29.03302875	5.598819226	0.115405042	0.511192391	no	0.001454697	pos	no
kidney	RNA labelling group	Cre -ve	Arglu1	0.000505	0.000216	79.66233179	94.16354862	0.153759144	0.577170519	no	0.000289	pos	no
kidney	RNA labelling group	Cre -ve	Arhgap1	0.000422	0.000397	39.09813396	50.54891226	0.638385701	0.986841726	no	2.5e-05	pos	no
kidney	RNA labelling group	Cre -ve	Arhgap10	0.000955	0.000933	23.19526104	30.28659609	0.782106972	1	no	2.2e-05	pos	no
kidney	RNA labelling group	Cre -ve	Arhgap11a	0.000669	0	1.521469067	1.363322706	0.282660338	0.628654949	no	0.000669	pos	no
kidney	RNA labelling group	Cre -ve	Arhgap12	0.000346	0.000165	40.06466349	33.80859827	0.98823326	1	no	0.000181	pos	no
kidney	RNA labelling group	Cre -ve	Arhgap15	0.001903624	0.001066454	11.68457407	7.84180365	0.891759152	1	no	0.00083717	pos	no
kidney	RNA labelling group	Cre -ve	Arhgap17	0.001420637	0.000603	16.08421812	24.99442487	0.138704864	0.556006717	no	0.000817637	pos	no
kidney	RNA labelling group	Cre -ve	Arhgap18	0.000716	0.000621	115.3928835	104.2521313	0.50704971	0.865917058	no	9.49999999999999e-05	pos	no
kidney	RNA labelling group	Cre -ve	Arhgap21	0	0.000136	29.48157793	31.37179467	0.095006261	0.467068568	no	-0.000136	neg	no
kidney	RNA labelling group	Cre -ve	Arhgap22	0	0	6.747753355	8.373132903	1	1	no	0	zero	no
kidney	RNA labelling group	Cre -ve	Arhgap23	0.00028	0.000185	4.780557744	9.867546414	0.635315217	0.984956159	no	9.5e-05	pos	no
kidney	RNA labelling group	Cre -ve	Arhgap24	0.000604	0.000487	94.91432725	93.2146446	0.345956041	0.691861139	no	0.000117	pos	no
kidney	RNA labelling group	Cre -ve	Arhgap25	0	0	0.886693107	3.396571545	1	1	no	0	zero	no
kidney	RNA labelling group	Cre -ve	Arhgap26	0.000104	0.000163	17.12331109	19.6594963	0.727591666	1	no	-5.9e-05	neg	no
kidney	RNA labelling group	Cre -ve	Arhgap27	0.000694	0.000533	20.76329134	23.93112706	0.553486569	0.913242753	no	0.000161	pos	no
kidney	RNA labelling group	Cre -ve	Arhgap28	0	0.002164502	1.696771593	2.966690725	0.196456964	0.583587848	no	-0.002164502	neg	no
kidney	RNA labelling group	Cre -ve	Arhgap29	0.000587	0.000342	68.50667019	56.909788	0.743472731	1	no	0.000245	pos	no
kidney	RNA labelling group	Cre -ve	Arhgap30	0.001126126	0	2.857794583	3.702932951	0.200946919	0.583587848	no	0.001126126	pos	no
kidney	RNA labelling group	Cre -ve	Arhgap31	0.000648	0.000136	13.2552046	18.14037297	0.216308129	0.585215215	no	0.000512	pos	no
kidney	RNA labelling group	Cre -ve	Arhgap32	0.000735	0.000181	51.66254231	64.20448677	0.292029734	0.637424592	no	0.000554	pos	no
kidney	RNA labelling group	Cre -ve	Arhgap33	0	0	1.858665615	1.477229665	1	1	no	0	zero	no
kidney	RNA labelling group	Cre -ve	Arhgap35	0.000161	0.000206	56.95561277	71.52346637	0.570981027	0.928182275	no	-4.5e-05	neg	no
kidney	RNA labelling group	Cre -ve	Arhgap39	0.000403	0	4.365969006	6.106228266	0.193620204	0.583130277	no	0.000403	pos	no
kidney	RNA labelling group	Cre -ve	Arhgap4	0.003174603	0	1.905943308	2.102730938	0.150999187	0.574627066	no	0.003174603	pos	no
kidney	RNA labelling group	Cre -ve	Arhgap42	0.00062	0.000142	58.91465756	58.6461738	0.003367091	0.124941163	no	0.000478	pos	no
kidney	RNA labelling group	Cre -ve	Arhgap44	0.001345347	0.003404835	5.162022134	5.649336094	0.715999394	1	no	-0.002059488	neg	no
kidney	RNA labelling group	Cre -ve	Arhgap45	0	0	3.310170742	6.078349914	1	1	no	0	zero	no
kidney	RNA labelling group	Cre -ve	Arhgap5	0.000371	0.000188	90.61522816	74.92892262	0.246193189	0.602391874	no	0.000183	pos	no
kidney	RNA labelling group	Cre -ve	Arhgap6	0.00057	7.97e-05	14.54549285	13.74976055	0.152444442	0.575608054	no	0.0004903	pos	no
kidney	RNA labelling group	Cre -ve	Arhgap8	0	0	1.431830489	1.15848713	0.999989456	1	no	0	zero	no
kidney	RNA labelling group	Cre -ve	Arhgap9	0	0.001712329	1.2098079	1.587396065	0.105821562	0.492686656	no	-0.001712329	neg	no
kidney	RNA labelling group	Cre -ve	Arhgdia	0.000324	0.000154	76.11267489	86.82472658	0.376918863	0.726035312	no	0.00017	pos	no
kidney	RNA labelling group	Cre -ve	Arhgdib	0.000481	0.000211	13.380939	10.82820689	0.436990716	0.791830675	no	0.00027	pos	no
kidney	RNA labelling group	Cre -ve	Arhgdig	0	0	1.472684157	2.115904201	1	1	no	0	zero	no
kidney	RNA labelling group	Cre -ve	Arhgef1	0.000329	6.77e-05	13.74367375	18.36992342	0.200699512	0.583587848	no	0.0002613	pos	no
kidney	RNA labelling group	Cre -ve	Arhgef10	0	0.000712	3.657092694	5.101982444	0.195307671	0.583587848	no	-0.000712	neg	no
kidney	RNA labelling group	Cre -ve	Arhgef10l	0.00066	0.000227	40.09278637	48.95513426	0.057598167	0.369155593	no	0.000433	pos	no
kidney	RNA labelling group	Cre -ve	Arhgef11	0.000621	0.000147	12.19812684	12.28332775	0.086547879	0.448286324	no	0.000474	pos	no
kidney	RNA labelling group	Cre -ve	Arhgef12	0.000604	0.000504	126.7559374	175.835443	0.499061497	0.857075644	no	1e-04	pos	no
kidney	RNA labelling group	Cre -ve	Arhgef15	0	0.000157	6.903997031	10.56954377	0.299624665	0.644677215	no	-0.000157	neg	no
kidney	RNA labelling group	Cre -ve	Arhgef16	0.000618	0.000645	36.07655925	49.61506545	0.893098767	1	no	-2.7e-05	neg	no
kidney	RNA labelling group	Cre -ve	Arhgef17	0.000879	0.000455	22.17705462	26.96382878	0.119203471	0.519211784	no	0.000424	pos	no
kidney	RNA labelling group	Cre -ve	Arhgef18	0.000121	0	31.04353344	37.27770327	0.079362475	0.428898436	no	0.000121	pos	no
kidney	RNA labelling group	Cre -ve	Arhgef19	0.000334	0.000167	9.472773729	9.514833519	0.344622374	0.690312163	no	0.000167	pos	no
kidney	RNA labelling group	Cre -ve	Arhgef2	0.000126	0	30.6738487	40.58229887	0.144323207	0.564206527	no	0.000126	pos	no
kidney	RNA labelling group	Cre -ve	Arhgef25	0	0	3.301789014	4.369190862	1	1	no	0	zero	no
kidney	RNA labelling group	Cre -ve	Arhgef26	0.001557632	0	1.635302176	1.04207899	0.367917672	0.71526638	no	0.001557632	pos	no
kidney	RNA labelling group	Cre -ve	Arhgef28	0.000455	0.000325	80.80253002	81.22827558	0.274182601	0.622326137	no	0.00013	pos	no
kidney	RNA labelling group	Cre -ve	Arhgef3	0.00024	0.000221	43.94228024	36.19008735	0.459106085	0.81610146	no	1.9e-05	pos	no
kidney	RNA labelling group	Cre -ve	Arhgef38	0.001851183	0.00019	14.39624106	8.272401738	0.098645954	0.476765376	no	0.001661183	pos	no
kidney	RNA labelling group	Cre -ve	Arhgef39	0.000297	0.000128	10.1604079	13.75803127	0.374232216	0.722759916	no	0.000169	pos	no
kidney	RNA labelling group	Cre -ve	Arhgef40	0	0.00035	6.022223556	10.08892344	0.242740427	0.600046913	no	-0.00035	neg	no
kidney	RNA labelling group	Cre -ve	Arhgef5	0.000141	0.000206	65.54327998	64.70698072	0.700307238	1	no	-6.5e-05	neg	no
kidney	RNA labelling group	Cre -ve	Arhgef6	0	0.00034	3.056909919	3.473357543	0.271710939	0.619769274	no	-0.00034	neg	no
kidney	RNA labelling group	Cre -ve	Arhgef7	0.000266	0.000326	56.28394237	63.4997129	0.675029783	1	no	-6e-05	neg	no
kidney	RNA labelling group	Cre -ve	Arhgef9	0.002302821	0	3.407291141	2.511954844	0.21464171	0.585140486	no	0.002302821	pos	no
kidney	RNA labelling group	Cre -ve	Arid1a	0.001789582	0.002084614	38.97298758	49.70167873	0.381507066	0.73006164	no	-0.000295032	neg	no
kidney	RNA labelling group	Cre -ve	Arid1b	0.000368	0.000259	84.85932953	104.851348	0.367470898	0.714952775	no	0.000109	pos	no
kidney	RNA labelling group	Cre -ve	Arid2	0.000108	3.4e-05	42.98682417	47.50378399	0.744727622	1	no	7.4e-05	pos	no
kidney	RNA labelling group	Cre -ve	Arid3a	0.000906	0.001365302	25.68379781	24.75494455	0.799902349	1	no	-0.000459302	neg	no
kidney	RNA labelling group	Cre -ve	Arid3b	0.000705	0	6.020051564	6.622325256	0.185967878	0.582999296	no	0.000705	pos	no
kidney	RNA labelling group	Cre -ve	Arid4a	0.000384	0	8.446875674	7.608664904	0.183027747	0.582999296	no	0.000384	pos	no
kidney	RNA labelling group	Cre -ve	Arid4b	0.000484	0.000889	65.54072414	49.99816525	0.871560124	1	no	-0.000405	neg	no
kidney	RNA labelling group	Cre -ve	Arid5a	0	0	1.672574237	0.980445326	1	1	no	0	zero	no
kidney	RNA labelling group	Cre -ve	Arid5b	0.000373	5.37e-05	20.68175709	25.62978872	0.227327331	0.590650945	no	0.0003193	pos	no
kidney	RNA labelling group	Cre -ve	Arih1	0.000247	0.000395	77.76480081	74.43986483	0.867020591	1	no	-0.000148	neg	no
kidney	RNA labelling group	Cre -ve	Arih2	0.000194	0.000204	35.94400604	40.59645379	0.859955215	1	no	-1e-05	neg	no
kidney	RNA labelling group	Cre -ve	Arl1	0.000578	0.000248	161.2175903	135.9258928	0.012144245	0.213040217	no	0.00033	pos	no
kidney	RNA labelling group	Cre -ve	Arl10	0.001096496	0.000581	17.13052223	18.11152779	0.531596837	0.892743495	no	0.000515496	pos	no
kidney	RNA labelling group	Cre -ve	Arl13b	0.001594896	0	1.211095178	2.685861287	0.131638864	0.543745293	no	0.001594896	pos	no
kidney	RNA labelling group	Cre -ve	Arl14ep	0.000815	0.000611	21.04573615	20.61978187	0.717909009	1	no	0.000204	pos	no
kidney	RNA labelling group	Cre -ve	Arl15	0.000486	0	24.61961216	18.0226806	0.009711758	0.192949311	no	0.000486	pos	no
kidney	RNA labelling group	Cre -ve	Arl16	0.00104815	0.001264831	25.46556264	29.72335744	0.373298059	0.72157144	no	-0.000216681	neg	no
kidney	RNA labelling group	Cre -ve	Arl2	0.000693	0.000863	37.1544534	38.88549599	0.4248038	0.778157595	no	-0.00017	neg	no
kidney	RNA labelling group	Cre -ve	Arl2bp	0.000683	0.000102	39.47888001	49.40079521	0.026124166	0.286353756	no	0.000581	pos	no
kidney	RNA labelling group	Cre -ve	Arl3	0.000499	0.000174	140.4562045	139.948548	0.054219338	0.360684231	no	0.000325	pos	no
kidney	RNA labelling group	Cre -ve	Arl4a	0.000299	0.000229	26.23830808	29.02874897	0.654838155	0.998308403	no	7e-05	pos	no
kidney	RNA labelling group	Cre -ve	Arl4c	0	0	6.507783285	8.989943693	1	1	no	0	zero	no
kidney	RNA labelling group	Cre -ve	Arl4d	0.000934	0.000254	3.69150997	4.442238829	0.63599534	0.985144477	no	0.00068	pos	no
kidney	RNA labelling group	Cre -ve	Arl5a	0.000391	0.000231	165.8471259	146.2117254	0.429512251	0.783190907	no	0.00016	pos	no
kidney	RNA labelling group	Cre -ve	Arl5b	0.000344	0.000166	15.59088009	17.50919692	0.355200257	0.702995913	no	0.000178	pos	no
kidney	RNA labelling group	Cre -ve	Arl6	0.000361	0.000119	31.99851301	29.37070009	0.430307484	0.784114576	no	0.000242	pos	no
kidney	RNA labelling group	Cre -ve	Arl6ip1	0.000429	0.00014	861.3354601	1062.563335	0.008109873	0.182653698	no	0.000289	pos	no
kidney	RNA labelling group	Cre -ve	Arl6ip4	0.000484	0	41.47413764	39.85586679	0.056438116	0.365864462	no	0.000484	pos	no
kidney	RNA labelling group	Cre -ve	Arl6ip5	0.000253	0.000292	9.441537257	9.837261641	0.591569415	0.945967764	no	-3.9e-05	neg	no
kidney	RNA labelling group	Cre -ve	Arl6ip6	0.000265	0	8.998210425	12.81136115	0.149596351	0.573091244	no	0.000265	pos	no
kidney	RNA labelling group	Cre -ve	Arl8a	0.000426	5.63e-05	13.8403983	20.40633321	0.590012279	0.94462814	no	0.0003697	pos	no
kidney	RNA labelling group	Cre -ve	Arl8b	0.000709	0.000322	87.2557257	85.66841056	0.220540203	0.586835343	no	0.000387	pos	no
kidney	RNA labelling group	Cre -ve	Armc1	0.000397	0.000151	199.6551644	205.2220142	0.111666553	0.50417003	no	0.000246	pos	no
kidney	RNA labelling group	Cre -ve	Armc10	0.00109985	0.000396	16.21978966	20.26124699	0.230050183	0.591949894	no	0.00070385	pos	no
kidney	RNA labelling group	Cre -ve	Armc5	0	0.00015	11.25369816	19.6778197	0.337346922	0.682076604	no	-0.00015	neg	no
kidney	RNA labelling group	Cre -ve	Armc6	0.001145475	0	5.298372299	7.062383534	0.185218965	0.582999296	no	0.001145475	pos	no
kidney	RNA labelling group	Cre -ve	Armc7	0	0	2.699872365	4.259689287	1	1	no	0	zero	no
kidney	RNA labelling group	Cre -ve	Armc8	0.00046	0.000163	38.49668758	42.54021867	0.347198254	0.693640533	no	0.000297	pos	no
kidney	RNA labelling group	Cre -ve	Armc9	0.000577	0.000243	2.648462152	6.294914665	0.563930102	0.922986058	no	0.000334	pos	no
kidney	RNA labelling group	Cre -ve	Armcx1	0.000487	0	3.640433556	3.408455519	0.255482575	0.60752882	no	0.000487	pos	no
kidney	RNA labelling group	Cre -ve	Armcx2	0	0	11.37446959	11.6263528	0.999993913	1	no	0	zero	no
kidney	RNA labelling group	Cre -ve	Armcx3	0.000259	0.00011	10.91924536	10.47210085	0.575836096	0.931891089	no	0.000149	pos	no
kidney	RNA labelling group	Cre -ve	Armcx4	0.000604	0	2.54211369	2.109292614	0.285733711	0.631394325	no	0.000604	pos	no
kidney	RNA labelling group	Cre -ve	Armcx5	0	0	3.577623289	4.770463979	1	1	no	0	zero	no
kidney	RNA labelling group	Cre -ve	Armcx6	0	0.001564945	0.312665392	0.989483228	0.454291866	0.810953974	no	-0.001564945	neg	no
kidney	RNA labelling group	Cre -ve	Armt1	0.00044	0	12.34917172	13.02278336	0.19127308	0.582999296	no	0.00044	pos	no
kidney	RNA labelling group	Cre -ve	Arnt	0.001388793	0.000225	13.54495426	16.7479499	0.213891026	0.584607781	no	0.001163793	pos	no
kidney	RNA labelling group	Cre -ve	Arnt2	0.000572	0.000235	27.09582567	38.12769456	0.69657249	1	no	0.000337	pos	no
kidney	RNA labelling group	Cre -ve	Arntl	0	0	4.193676329	2.301794441	1	1	no	0	zero	no
kidney	RNA labelling group	Cre -ve	Arntl2	0	0.00118624	1.571818658	1.668049931	0.237009447	0.597419937	no	-0.00118624	neg	no
kidney	RNA labelling group	Cre -ve	Arpc1a	0.000765	5.35e-05	75.11991227	56.59778999	0.078875052	0.428332222	no	0.0007115	pos	no
kidney	RNA labelling group	Cre -ve	Arpc1b	0.000356	0.000161	162.8222339	138.5067734	0.199832333	0.583587848	no	0.000195	pos	no
kidney	RNA labelling group	Cre -ve	Arpc2	0.001321313	0.001107717	390.4644486	353.4231529	0.212990151	0.584607781	no	0.000213596	pos	no
kidney	RNA labelling group	Cre -ve	Arpc3	0.000619	0.000372	128.8699239	102.7449711	0.243296434	0.600486595	no	0.000247	pos	no
kidney	RNA labelling group	Cre -ve	Arpc4	0.000118	6.6e-05	100.4632096	110.8330214	0.919403151	1	no	5.2e-05	pos	no
kidney	RNA labelling group	Cre -ve	Arpc5	0.000254	0.000266	120.6380506	142.6180755	0.924784629	1	no	-1.2e-05	neg	no
kidney	RNA labelling group	Cre -ve	Arpc5l	0.000305	0.000219	112.2731762	104.9905192	0.335394671	0.680357734	no	8.6e-05	pos	no
kidney	RNA labelling group	Cre -ve	Arpin	0.000996	0	10.38354079	11.78317522	0.010730641	0.200182469	no	0.000996	pos	no
kidney	RNA labelling group	Cre -ve	Arpp19	0.000412	0.000126	251.2753318	257.021404	0.715698833	1	no	0.000286	pos	no
kidney	RNA labelling group	Cre -ve	Arrb1	0.000592	7.9e-05	47.07299946	58.26384292	0.058142921	0.36994275	no	0.000513	pos	no
kidney	RNA labelling group	Cre -ve	Arrb2	0.001827806	0.000543	7.337036242	10.12990778	0.215521795	0.585215215	no	0.001284806	pos	no
kidney	RNA labelling group	Cre -ve	Arrdc1	0.001416405	0.001673149	18.57438092	18.60174539	0.874405952	1	no	-0.000256744	neg	no
kidney	RNA labelling group	Cre -ve	Arrdc2	0.032902334	0.041043793	5.856080327	5.058774536	0.704518854	1	no	-0.008141459	neg	no
kidney	RNA labelling group	Cre -ve	Arrdc3	0.00045	6.93e-05	31.37742706	29.75439398	0.776117647	1	no	0.0003807	pos	no
kidney	RNA labelling group	Cre -ve	Arrdc4	0.000337	0	8.368192317	6.772038932	0.184213147	0.582999296	no	0.000337	pos	no
kidney	RNA labelling group	Cre -ve	Arsa	0.00094	0.000847	8.296711616	11.75397756	0.91630587	1	no	9.3e-05	pos	no
kidney	RNA labelling group	Cre -ve	Arsb	0.00151735	0.001191194	68.23640641	110.0088686	0.461462361	0.818375597	no	0.000326156	pos	no
kidney	RNA labelling group	Cre -ve	Arsg	5.43e-05	0.000356	27.76638203	37.88277694	0.103390094	0.488076967	no	-0.0003017	neg	no
kidney	RNA labelling group	Cre -ve	Arsk	0.000564	0.000357	30.24657652	29.63315368	0.578567509	0.933787397	no	0.000207	pos	no
kidney	RNA labelling group	Cre -ve	Art3	0.000747	0	1.192264049	2.206782906	0.151068308	0.574627066	no	0.000747	pos	no
kidney	RNA labelling group	Cre -ve	Art4	0.00311085	0.003068407	4.848349692	6.858537208	0.980336206	1	no	4.24430000000001e-05	pos	no
kidney	RNA labelling group	Cre -ve	Artn	0	0	0.888987436	0.968458999	1	1	no	0	zero	no
kidney	RNA labelling group	Cre -ve	Arv1	0.001782531	0	2.149871749	2.81784405	0.149401046	0.573091244	no	0.001782531	pos	no
kidney	RNA labelling group	Cre -ve	Arvcf	0.000181	0.000463	18.3277888	28.63181649	0.464272446	0.821862799	no	-0.000282	neg	no
kidney	RNA labelling group	Cre -ve	Arxes2	0.002898551	0	0.784930477	1.444691308	0.142563162	0.561528511	no	0.002898551	pos	no
kidney	RNA labelling group	Cre -ve	As3mt	0.000979	8.47e-05	29.92671342	38.93089274	0.002115028	0.104564428	no	0.0008943	pos	no
kidney	RNA labelling group	Cre -ve	Asah1	0.003124843	0.002226116	36.81153422	33.43094843	0.304448637	0.649296001	no	0.000898727	pos	no
kidney	RNA labelling group	Cre -ve	Asah2	0.000646	0.000376	47.57538139	55.34890534	0.273087517	0.621294937	no	0.00027	pos	no
kidney	RNA labelling group	Cre -ve	Asap1	0	0	8.992796276	11.78946687	1	1	no	0	zero	no
kidney	RNA labelling group	Cre -ve	Asap2	0	0	8.313751409	10.73945952	1	1	no	0	zero	no
kidney	RNA labelling group	Cre -ve	Asap3	0.000267	0.000312	7.346311161	10.36920581	0.80626256	1	no	-4.5e-05	neg	no
kidney	RNA labelling group	Cre -ve	Asb1	0.000699	9.8e-05	14.32185589	15.33710417	0.695806476	1	no	0.000601	pos	no
kidney	RNA labelling group	Cre -ve	Asb11	0.000813	0	4.22708549	2.833021339	0.290973985	0.636347453	no	0.000813	pos	no
kidney	RNA labelling group	Cre -ve	Asb13	0.000108	0.000137	40.95601353	61.86002308	0.844461367	1	no	-2.9e-05	neg	no
kidney	RNA labelling group	Cre -ve	Asb15	0	0.000549	1.850510543	3.461026325	0.209679575	0.584387491	no	-0.000549	neg	no
kidney	RNA labelling group	Cre -ve	Asb2	0	0	1.84989369	1.51754412	1	1	no	0	zero	no
kidney	RNA labelling group	Cre -ve	Asb3	0.000341	0.000148	8.250947857	8.429341914	0.691286789	1	no	0.000193	pos	no
kidney	RNA labelling group	Cre -ve	Asb6	0.000815	0.001150759	8.100513113	10.52811724	0.515953187	0.875347937	no	-0.000335759	neg	no
kidney	RNA labelling group	Cre -ve	Asb7	0.000361	0.000252	20.52869139	26.43282199	0.856536615	1	no	0.000109	pos	no
kidney	RNA labelling group	Cre -ve	Asb8	0.000453	0.000202	42.33182585	51.10725792	0.713038777	1	no	0.000251	pos	no
kidney	RNA labelling group	Cre -ve	Asb9	0.000226	0	35.10467197	43.1437757	0.020655084	0.262795637	no	0.000226	pos	no
kidney	RNA labelling group	Cre -ve	Ascc1	0.000284	0.000234	86.131618	77.27528788	0.47898919	0.837968851	no	5e-05	pos	no
kidney	RNA labelling group	Cre -ve	Ascc2	0.000514	9.07e-05	23.26170612	31.07616849	0.080174674	0.430716872	no	0.0004233	pos	no
kidney	RNA labelling group	Cre -ve	Ascc3	0	0	12.43853007	11.51750065	1	1	no	0	zero	no
kidney	RNA labelling group	Cre -ve	Ascl3	0	0	0.971245685	0.756716858	1	1	no	0	zero	no
kidney	RNA labelling group	Cre -ve	Ascl4	0	0	0.901057915	0.611930677	1	1	no	0	zero	no
kidney	RNA labelling group	Cre -ve	Asf1a	0.000223	0.00052	16.45237161	15.98261743	0.363404001	0.710843978	no	-0.000297	neg	no
kidney	RNA labelling group	Cre -ve	Asf1b	0	0	0.531669655	0.763278533	1	1	no	0	zero	no
kidney	RNA labelling group	Cre -ve	Ash1l	0.000221	0.000289	35.95212167	33.58261312	0.630117707	0.981201826	no	-6.8e-05	neg	no
kidney	RNA labelling group	Cre -ve	Ash2l	9e-04	0.000577	30.21701011	39.24945806	0.248704651	0.603368678	no	0.000323	pos	no
kidney	RNA labelling group	Cre -ve	Asl	0.000176	0.000123	74.28703389	109.5991564	0.717445974	1	no	5.3e-05	pos	no
kidney	RNA labelling group	Cre -ve	Asna1	0.000265	0.000317	47.02099878	54.98274995	0.675036983	1	no	-5.2e-05	neg	no
kidney	RNA labelling group	Cre -ve	Asns	0.000483	0	5.962431615	2.531639872	0.406698952	0.759122933	no	0.000483	pos	no
kidney	RNA labelling group	Cre -ve	Asnsd1	0.000593	0	35.87518231	35.4882372	0.005541563	0.149656361	no	0.000593	pos	no
kidney	RNA labelling group	Cre -ve	Aspa	0.000801	0.000571	121.9066581	107.8911725	0.151092943	0.574627066	no	0.00023	pos	no
kidney	RNA labelling group	Cre -ve	Aspdh	0	2.58e-05	38.11898497	54.61224276	0.301314685	0.646329084	no	-2.58e-05	neg	no
kidney	RNA labelling group	Cre -ve	Aspg	0.000321	8.23e-05	27.12928984	25.06404715	0.071436761	0.405364193	no	0.0002387	pos	no
kidney	RNA labelling group	Cre -ve	Asph	0.000402	0.000425	77.51753048	71.59579144	0.759730784	1	no	-2.3e-05	neg	no
kidney	RNA labelling group	Cre -ve	Aspn	0	0	1.110619827	0.70981577	1	1	no	0	zero	no
kidney	RNA labelling group	Cre -ve	Asprv1	0	0	0.666401566	0.64157052	1	1	no	0	zero	no
kidney	RNA labelling group	Cre -ve	Aspscr1	0	0	8.319455328	8.575417385	1	1	no	0	zero	no
kidney	RNA labelling group	Cre -ve	Asrgl1	0	0.000563	9.276243187	8.67691826	0.072152294	0.408461989	no	-0.000563	neg	no
kidney	RNA labelling group	Cre -ve	Ass1	0.000553	0.00024	469.7382689	984.5687256	0.007757081	0.177525071	no	0.000313	pos	no
kidney	RNA labelling group	Cre -ve	Aste1	0	0.000268	3.751141195	6.094761519	0.326482533	0.671812013	no	-0.000268	neg	no
kidney	RNA labelling group	Cre -ve	Astn2	0	0	0.468522762	0.867355457	1	1	no	0	zero	no
kidney	RNA labelling group	Cre -ve	Asun	0.000469	0.000158	18.14344318	13.75852843	0.383306837	0.731650057	no	0.000311	pos	no
kidney	RNA labelling group	Cre -ve	Asxl1	0.000639	0.000856	26.52839895	21.57964767	0.730881204	1	no	-0.000217	neg	no
kidney	RNA labelling group	Cre -ve	Asxl2	0.000252	7.3e-05	61.18594041	68.87006547	0.103016387	0.488053021	no	0.000179	pos	no
kidney	RNA labelling group	Cre -ve	Asxl3	0	0.000316	2.10410234	3.389612537	0.320080504	0.666004799	no	-0.000316	neg	no
kidney	RNA labelling group	Cre -ve	Atad1	0.000379	0.000226	120.0217984	92.68656346	0.338815968	0.683926822	no	0.000153	pos	no
kidney	RNA labelling group	Cre -ve	Atad2	0	0	1.329341036	1.919314394	1	1	no	0	zero	no
kidney	RNA labelling group	Cre -ve	Atad2b	0.000345	4.73e-05	21.21198546	17.84996109	0.115969591	0.511690389	no	0.0002977	pos	no
kidney	RNA labelling group	Cre -ve	Atad3a	0.000589	0.000177	31.94618594	42.35060777	0.095099864	0.467107142	no	0.000412	pos	no
kidney	RNA labelling group	Cre -ve	Atad3aos	0	0	3.101159744	2.819900518	1	1	no	0	zero	no
kidney	RNA labelling group	Cre -ve	Atad5	0	0	0.421188672	0.674851099	1	1	no	0	zero	no
kidney	RNA labelling group	Cre -ve	Atat1	0.000171	0.000191	8.710649012	12.35266264	0.766684385	1	no	-2e-05	neg	no
kidney	RNA labelling group	Cre -ve	Ate1	0.000242	0.00054	67.41132483	55.59419612	0.153188294	0.576141168	no	-0.000298	neg	no
kidney	RNA labelling group	Cre -ve	Atf1	0.000373	0.000138	25.30003061	21.77557013	0.286828411	0.632606248	no	0.000235	pos	no
kidney	RNA labelling group	Cre -ve	Atf2	0.000266	0.000123	49.20702909	56.61679536	0.181753937	0.582999296	no	0.000143	pos	no
kidney	RNA labelling group	Cre -ve	Atf3	0	0.002164502	1.512023891	0.647712438	0.097500208	0.473756823	no	-0.002164502	neg	no
kidney	RNA labelling group	Cre -ve	Atf4	0.002178984	0.002185178	135.6601984	135.496434	0.960674982	1	no	-6.19399999999973e-06	neg	no
kidney	RNA labelling group	Cre -ve	Atf5	0.000386	0	19.22820902	21.05766845	0.028049521	0.292189301	no	0.000386	pos	no
kidney	RNA labelling group	Cre -ve	Atf6	9.9e-05	0.000343	50.09752092	40.20863156	0.091744102	0.460109547	no	-0.000244	neg	no
kidney	RNA labelling group	Cre -ve	Atf6b	0.000833	0.00039	49.52412951	50.35824425	0.159159209	0.581827455	no	0.000443	pos	no
kidney	RNA labelling group	Cre -ve	Atf7	0.000776	0.000262	18.33457264	15.87993272	0.708198906	1	no	0.000514	pos	no
kidney	RNA labelling group	Cre -ve	Atf7ip	0.000436	0.000739	43.38624862	43.06658008	0.184841815	0.582999296	no	-0.000303	neg	no
kidney	RNA labelling group	Cre -ve	Atg10	0.000478	0.000268	30.79602339	28.56159745	0.500980006	0.859332514	no	0.00021	pos	no
kidney	RNA labelling group	Cre -ve	Atg101	5.63e-05	4.73e-05	33.78413431	34.27549321	0.991111981	1	no	9e-06	pos	no
kidney	RNA labelling group	Cre -ve	Atg12	0.000293	0.000206	115.6997062	84.58543635	0.850729944	1	no	8.7e-05	pos	no
kidney	RNA labelling group	Cre -ve	Atg13	0.001532528	0.001121252	30.08691371	33.44516085	0.475836699	0.834065335	no	0.000411276	pos	no
kidney	RNA labelling group	Cre -ve	Atg14	0.000578	0.000887	16.21441954	19.33500411	0.446559387	0.802181415	no	-0.000309	neg	no
kidney	RNA labelling group	Cre -ve	Atg16l1	0.00026	4.97e-05	25.54168946	25.42551562	0.222712004	0.588111789	no	0.0002103	pos	no
kidney	RNA labelling group	Cre -ve	Atg16l2	0.001967397	0.000479	5.932421436	7.990180656	0.965112876	1	no	0.001488397	pos	no
kidney	RNA labelling group	Cre -ve	Atg2a	0.000135	8.5e-05	14.19537383	24.95477777	0.693982464	1	no	5e-05	pos	no
kidney	RNA labelling group	Cre -ve	Atg2b	0.000453	0.000513	29.76301569	32.8590347	0.904213659	1	no	-6e-05	neg	no
kidney	RNA labelling group	Cre -ve	Atg3	0.000273	0.000178	47.30522219	51.1954779	0.555141581	0.914640035	no	9.5e-05	pos	no
kidney	RNA labelling group	Cre -ve	Atg4a	0.000338	0.000558	26.71906097	23.05519831	0.572575455	0.9292719	no	-0.00022	neg	no
kidney	RNA labelling group	Cre -ve	Atg4b	0.000778	0.000723	38.04642595	39.35219578	0.85591336	1	no	5.5e-05	pos	no
kidney	RNA labelling group	Cre -ve	Atg4c	0.000911	0.000785	14.04309135	19.57780776	0.944824756	1	no	0.000126	pos	no
kidney	RNA labelling group	Cre -ve	Atg4d	0.000414	0.000167	23.53039061	30.2115242	0.883916976	1	no	0.000247	pos	no
kidney	RNA labelling group	Cre -ve	Atg5	0.000388	0.000488	85.87506533	74.07182006	0.485706595	0.844174721	no	-1e-04	neg	no
kidney	RNA labelling group	Cre -ve	Atg7	0.000423	0.000179	19.93102394	26.59025932	0.868831126	1	no	0.000244	pos	no
kidney	RNA labelling group	Cre -ve	Atg9a	0	0	25.62208089	34.46523649	1	1	no	0	zero	no
kidney	RNA labelling group	Cre -ve	Atic	0.001255816	9.6e-05	16.69211113	18.16953555	0.014885736	0.230624116	no	0.001159816	pos	no
kidney	RNA labelling group	Cre -ve	Atl1	0	0	0.629019535	1.200855523	1	1	no	0	zero	no
kidney	RNA labelling group	Cre -ve	Atl2	0.000697	0.000311	63.58524825	53.35760375	0.189000868	0.582999296	no	0.000386	pos	no
kidney	RNA labelling group	Cre -ve	Atl3	0.000578	0.000197	30.93831847	30.39928081	0.549972447	0.910762925	no	0.000381	pos	no
kidney	RNA labelling group	Cre -ve	Atm	0.00032	0.000189	31.80995705	38.68170211	0.740588301	1	no	0.000131	pos	no
kidney	RNA labelling group	Cre -ve	Atmin	0.000602	0.000308	22.98051126	26.21729697	0.324571384	0.670497103	no	0.000294	pos	no
kidney	RNA labelling group	Cre -ve	Atn1	0.000319	4.5e-05	26.38672483	32.62799003	0.218285224	0.585575759	no	0.000274	pos	no
kidney	RNA labelling group	Cre -ve	Atoh8	0	0.001491424	1.325264913	3.306954644	0.297821622	0.642936806	no	-0.001491424	neg	no
kidney	RNA labelling group	Cre -ve	Atox1	0.000539	0.000446	208.7827059	187.1501383	0.660972561	1	no	9.3e-05	pos	no
kidney	RNA labelling group	Cre -ve	Atp10b	0	0	3.211986893	2.698587306	1	1	no	0	zero	no
kidney	RNA labelling group	Cre -ve	Atp10d	0	0.00014	11.0715747	9.937528198	0.212414041	0.584607781	no	-0.00014	neg	no
kidney	RNA labelling group	Cre -ve	Atp11a	0.000398	0.000135	478.6531679	711.1452573	6.03e-05	0.031914764	yes	0.000263	pos	yes
kidney	RNA labelling group	Cre -ve	Atp11b	0.000531	0.000207	46.95843036	41.99741508	0.04886614	0.350438443	no	0.000324	pos	no
kidney	RNA labelling group	Cre -ve	Atp11c	0	0	8.49135498	8.863305654	1	1	no	0	zero	no
kidney	RNA labelling group	Cre -ve	Atp13a1	0.000915	0.000392	32.8211977	40.5134693	0.259197969	0.609341806	no	0.000523	pos	no
kidney	RNA labelling group	Cre -ve	Atp13a2	0	0	10.84709989	10.25166317	1	1	no	0	zero	no
kidney	RNA labelling group	Cre -ve	Atp13a3	0.000452	0.000146	81.58933179	72.92064132	0.008449713	0.184198329	no	0.000306	pos	no
kidney	RNA labelling group	Cre -ve	Atp1a1	0.000467	0.000147	7322.80459	7858.860654	5.23e-05	0.031914764	yes	0.00032	pos	yes
kidney	RNA labelling group	Cre -ve	Atp1a2	0.002267574	0.000237	5.663850804	17.35705187	0.424694507	0.778072281	no	0.002030574	pos	no
kidney	RNA labelling group	Cre -ve	Atp1b1	0.000422	0.000167	5106.473028	5232.340917	0.00229497	0.10676235	no	0.000255	pos	no
kidney	RNA labelling group	Cre -ve	Atp1b2	0	0	2.477623121	5.067417637	0.999995696	1	no	0	zero	no
kidney	RNA labelling group	Cre -ve	Atp1b3	0.000799	0.000534	111.6068167	103.7965369	0.420826046	0.774317644	no	0.000265	pos	no
kidney	RNA labelling group	Cre -ve	Atp23	0.001388889	0.000167	10.47480999	9.997925015	0.752621123	1	no	0.001221889	pos	no
kidney	RNA labelling group	Cre -ve	Atp2a2	0.000283	9.53e-05	245.5358581	242.8281859	0.127248038	0.534040669	no	0.0001877	pos	no
kidney	RNA labelling group	Cre -ve	Atp2a3	0	0.000216	6.198759788	9.130614407	0.301292639	0.646329084	no	-0.000216	neg	no
kidney	RNA labelling group	Cre -ve	Atp2b1	0.000625	0.000194	87.54076485	80.79378156	0.017814373	0.25109147	no	0.000431	pos	no
kidney	RNA labelling group	Cre -ve	Atp2b2	0	0	2.010110236	1.774158367	1	1	no	0	zero	no
kidney	RNA labelling group	Cre -ve	Atp2b4	0.00031	9.33e-05	21.09770186	26.29676137	0.223554633	0.588237667	no	0.0002167	pos	no
kidney	RNA labelling group	Cre -ve	Atp2c1	0.000824	0.000486	45.07015676	41.20824233	0.169792009	0.582999296	no	0.000338	pos	no
kidney	RNA labelling group	Cre -ve	Atp4a	0.000116	0.000507	26.85058394	32.1093094	0.362210713	0.709879965	no	-0.000391	neg	no
kidney	RNA labelling group	Cre -ve	Atp5a1	0.000545	0.000241	1879.836474	1876.758315	0.006047755	0.155853059	no	0.000304	pos	no
kidney	RNA labelling group	Cre -ve	Atp5b	0.000577	0.000245	2179.054144	2324.418975	0.000119	0.036088625	yes	0.000332	pos	yes
kidney	RNA labelling group	Cre -ve	Atp5c1	0.000556	0.000226	454.6570037	411.0022834	0.003705048	0.127758485	no	0.00033	pos	no
kidney	RNA labelling group	Cre -ve	Atp5d	0.000309	0.000175	530.1516782	561.4443576	0.027530698	0.290755895	no	0.000134	pos	no
kidney	RNA labelling group	Cre -ve	Atp5e	0.000527	0.000308	666.8713312	664.3766763	0.179984035	0.582999296	no	0.000219	pos	no
kidney	RNA labelling group	Cre -ve	Atp5f1	0.000697	0.000247	694.9500522	701.2233689	7.08e-05	0.031914764	yes	0.00045	pos	yes
kidney	RNA labelling group	Cre -ve	Atp5g1	0.00128056	0.001124603	585.3921192	546.1232852	0.481932843	0.840736024	no	0.000155957	pos	no
kidney	RNA labelling group	Cre -ve	Atp5g2	0.000543	0.000267	393.9641486	327.1999986	0.003275287	0.12390439	no	0.000276	pos	no
kidney	RNA labelling group	Cre -ve	Atp5g3	0.00069	0.000302	2667.637642	2547.687576	0.000986	0.077853919	no	0.000388	pos	no
kidney	RNA labelling group	Cre -ve	Atp5h	0.000616	0.000359	627.2355832	522.7732056	0.005501552	0.149656361	no	0.000257	pos	no
kidney	RNA labelling group	Cre -ve	Atp5j	0.000681	0.000203	383.1483187	362.4353999	0.029646988	0.296929013	no	0.000478	pos	no
kidney	RNA labelling group	Cre -ve	Atp5j2	0.000799	0.000529	1059.942656	874.5206249	0.079507139	0.429033152	no	0.00027	pos	no
kidney	RNA labelling group	Cre -ve	Atp5k	0.00046	0.00024	305.1705088	235.1994749	0.130648858	0.542069277	no	0.00022	pos	no
kidney	RNA labelling group	Cre -ve	Atp5l	0.000589	0.000268	1390.69998	1284.076415	0.012243471	0.213812526	no	0.000321	pos	no
kidney	RNA labelling group	Cre -ve	Atp5o	0.000522	0.000213	903.6407617	834.4457299	0.005078728	0.146081341	no	0.000309	pos	no
kidney	RNA labelling group	Cre -ve	Atp5s	0.000212	0	15.0263032	12.97820876	0.190384665	0.582999296	no	0.000212	pos	no
kidney	RNA labelling group	Cre -ve	Atp5sl	0.000425	0.000381	79.45327287	90.19256977	0.648645943	0.99404881	no	4.4e-05	pos	no
kidney	RNA labelling group	Cre -ve	Atp6ap1	0.000529	0.000379	337.6908832	351.8565514	0.090024251	0.456200241	no	0.00015	pos	no
kidney	RNA labelling group	Cre -ve	Atp6ap2	0.000605	0.000291	291.5160123	260.2334379	0.00334715	0.124941163	no	0.000314	pos	no
kidney	RNA labelling group	Cre -ve	Atp6v0a1	0.000456	0.000105	35.46866234	39.60774787	0.155982255	0.579177181	no	0.000351	pos	no
kidney	RNA labelling group	Cre -ve	Atp6v0a2	0.000526	0.000391	65.76002899	64.71116036	0.341797927	0.687391922	no	0.000135	pos	no
kidney	RNA labelling group	Cre -ve	Atp6v0a4	0.000422	0.000205	261.5504414	175.9141889	0.039276033	0.326043891	no	0.000217	pos	no
kidney	RNA labelling group	Cre -ve	Atp6v0b	0.000271	0.000194	193.7832297	179.8545225	0.65266083	0.997229071	no	7.7e-05	pos	no
kidney	RNA labelling group	Cre -ve	Atp6v0c	0.000702	0.000467	14.45739986	13.53348571	0.976629858	1	no	0.000235	pos	no
kidney	RNA labelling group	Cre -ve	Atp6v0d1	0.000566	0.000316	75.35718107	83.05471288	0.137192272	0.554540518	no	0.00025	pos	no
kidney	RNA labelling group	Cre -ve	Atp6v0d2	0.000281	0	31.61521608	32.10107904	0.018727702	0.253240406	no	0.000281	pos	no
kidney	RNA labelling group	Cre -ve	Atp6v0e	0.000433	0.000218	337.6487676	299.374258	0.010055449	0.194534263	no	0.000215	pos	no
kidney	RNA labelling group	Cre -ve	Atp6v0e2	0.001108746	0.000474	36.4866201	42.03858987	0.025446538	0.282391696	no	0.000634746	pos	no
kidney	RNA labelling group	Cre -ve	Atp6v1a	0.000492	0.000182	1609.107766	1248.275929	0.004996816	0.14469459	no	0.00031	pos	no
kidney	RNA labelling group	Cre -ve	Atp6v1b1	0.000339	0.000172	83.64588761	88.67866834	0.24860921	0.603244897	no	0.000167	pos	no
kidney	RNA labelling group	Cre -ve	Atp6v1b2	0.000439	0.000185	355.2038455	422.1486898	0.062833088	0.380953645	no	0.000254	pos	no
kidney	RNA labelling group	Cre -ve	Atp6v1c1	0.000431	0.000154	122.8627837	114.1957805	0.102326075	0.486927267	no	0.000277	pos	no
kidney	RNA labelling group	Cre -ve	Atp6v1c2	0.000188	0.000324	18.20432507	26.01535231	0.285318116	0.630886572	no	-0.000136	neg	no
kidney	RNA labelling group	Cre -ve	Atp6v1d	0.000482	0.000166	194.5049843	190.5487864	0.059039734	0.372407729	no	0.000316	pos	no
kidney	RNA labelling group	Cre -ve	Atp6v1e1	0.000603	0.000147	297.1058604	279.9826774	0.003706417	0.127758485	no	0.000456	pos	no
kidney	RNA labelling group	Cre -ve	Atp6v1f	0.000363	0.000161	500.5643961	451.7360461	0.003498265	0.126715413	no	0.000202	pos	no
kidney	RNA labelling group	Cre -ve	Atp6v1g1	0.00036	0.000151	483.6798491	405.310353	0.004302971	0.136342773	no	0.000209	pos	no
kidney	RNA labelling group	Cre -ve	Atp6v1g2	0	0	3.999816185	3.205726324	1	1	no	0	zero	no
kidney	RNA labelling group	Cre -ve	Atp6v1g3	0.000594	0.00048	50.0310968	60.10937023	0.939425068	1	no	0.000114	pos	no
kidney	RNA labelling group	Cre -ve	Atp6v1h	0.000372	9.63e-05	80.86372262	75.36276665	0.00412643	0.13406949	no	0.0002757	pos	no
kidney	RNA labelling group	Cre -ve	Atp7a	0.000534	0.000351	61.97302359	58.380269	0.598765745	0.952428857	no	0.000183	pos	no
kidney	RNA labelling group	Cre -ve	Atp7b	0	0.000956	2.992356236	3.25752742	0.187379466	0.582999296	no	-0.000956	neg	no
kidney	RNA labelling group	Cre -ve	Atp8a1	0.000609	0.000351	13.87902817	15.53329664	0.606039959	0.959666976	no	0.000258	pos	no
kidney	RNA labelling group	Cre -ve	Atp8a2	0	0	0.986054263	1.176985222	1	1	no	0	zero	no
kidney	RNA labelling group	Cre -ve	Atp8b1	0	0	3.811555641	4.998772522	1	1	no	0	zero	no
kidney	RNA labelling group	Cre -ve	Atp8b2	0	0	1.356839772	0.97633492	1	1	no	0	zero	no
kidney	RNA labelling group	Cre -ve	Atp8b5	0	0	2.038276572	1.728469172	1	1	no	0	zero	no
kidney	RNA labelling group	Cre -ve	Atp9a	0.000198	0.000121	65.05493247	78.66891903	0.474255282	0.832475247	no	7.7e-05	pos	no
kidney	RNA labelling group	Cre -ve	Atp9b	0.000153	0.000339	14.68652751	15.06024046	0.62510272	0.977339025	no	-0.000186	neg	no
kidney	RNA labelling group	Cre -ve	Atpaf1	0.000416	0.000353	28.23572991	29.94273353	0.367510556	0.714952775	no	6.3e-05	pos	no
kidney	RNA labelling group	Cre -ve	Atpaf2	0.00019	0.000709	11.89820517	15.58926565	0.833599741	1	no	-0.000519	neg	no
kidney	RNA labelling group	Cre -ve	Atpif1	0.00051	0.000242	1243.331566	912.4168689	0.013811107	0.224737884	no	0.000268	pos	no
kidney	RNA labelling group	Cre -ve	Atr	0.000878	0.000355	19.01823889	14.5445806	0.131394128	0.543712264	no	0.000523	pos	no
kidney	RNA labelling group	Cre -ve	Atraid	0.000384	0.000287	245.7438238	231.75355	0.825263959	1	no	9.7e-05	pos	no
kidney	RNA labelling group	Cre -ve	Atrip	0	0.000257	8.956018732	9.043301574	0.233126313	0.593705856	no	-0.000257	neg	no
kidney	RNA labelling group	Cre -ve	Atrn	0.000227	0.000486	19.24624173	22.84347859	0.794816107	1	no	-0.000259	neg	no
kidney	RNA labelling group	Cre -ve	Atrnl1	0.000452	7.62e-05	34.6895442	41.99783772	0.00898887	0.188391734	no	0.0003758	pos	no
kidney	RNA labelling group	Cre -ve	Atrx	0.000319	0.000164	49.35407791	44.70881846	0.262486766	0.612151422	no	0.000155	pos	no
kidney	RNA labelling group	Cre -ve	Atxn1	0.000617	0.000136	33.37633117	72.41985791	0.585100979	0.940719355	no	0.000481	pos	no
kidney	RNA labelling group	Cre -ve	Atxn10	0.000258	0.000213	73.17353044	76.8160669	0.505551492	0.864114278	no	4.5e-05	pos	no
kidney	RNA labelling group	Cre -ve	Atxn1l	0.000361	0.000241	19.10754367	22.55353892	0.561132151	0.92026757	no	0.00012	pos	no
kidney	RNA labelling group	Cre -ve	Atxn2	0.000859	0.000654	73.05749991	102.629698	0.277419922	0.624401718	no	0.000205	pos	no
kidney	RNA labelling group	Cre -ve	Atxn2l	0.000996	7.3e-05	15.70728669	20.03925758	0.052710158	0.358286615	no	0.000923	pos	no
kidney	RNA labelling group	Cre -ve	Atxn3	0.001788018	0.000868	20.58105897	14.60628912	0.783873928	1	no	0.000920018	pos	no
kidney	RNA labelling group	Cre -ve	Atxn7	0.00039	7.07e-05	60.82056389	68.24845506	0.404920181	0.756885082	no	0.0003193	pos	no
kidney	RNA labelling group	Cre -ve	Atxn7l1	0.001491967	0.000555	13.91612432	17.64912851	0.071953552	0.407506749	no	0.000936967	pos	no
kidney	RNA labelling group	Cre -ve	Atxn7l2	0.000198	0.000166	8.339678051	11.2896068	0.855211663	1	no	3.2e-05	pos	no
kidney	RNA labelling group	Cre -ve	Atxn7l3	0.000386	0.001662124	9.340164825	11.04758242	0.296766168	0.641668813	no	-0.001276124	neg	no
kidney	RNA labelling group	Cre -ve	Atxn7l3b	0.000289	0.000146	272.2859982	279.5346898	0.014886974	0.230624116	no	0.000143	pos	no
kidney	RNA labelling group	Cre -ve	Auh	0.000745	0.000248	130.517761	140.9170152	0.014357007	0.228316759	no	0.000497	pos	no
kidney	RNA labelling group	Cre -ve	Aup1	0.000397	0	131.7492364	138.5815697	0.000192	0.040214146	yes	0.000397	pos	yes
kidney	RNA labelling group	Cre -ve	Aurka	0	0	0.582746068	0.74928818	1	1	no	0	zero	no
kidney	RNA labelling group	Cre -ve	Aurkaip1	0.000653	0.00023	141.0150814	119.9466198	0.004389771	0.136724677	no	0.000423	pos	no
kidney	RNA labelling group	Cre -ve	Auts2	0.001221871	0	27.95463656	39.35537133	0.002083243	0.104400449	no	0.001221871	pos	no
kidney	RNA labelling group	Cre -ve	Aven	0.000997	0.001004079	18.97420335	21.52213707	0.87771467	1	no	-7.0789999999999e-06	neg	no
kidney	RNA labelling group	Cre -ve	Avl9	0.000276	0.000235	41.11256217	38.93150765	0.868970929	1	no	4.1e-05	pos	no
kidney	RNA labelling group	Cre -ve	Avpi1	2e-04	0	25.81516346	22.11628186	0.210948599	0.584607781	no	2e-04	pos	no
kidney	RNA labelling group	Cre -ve	Avpr1a	0.002013481	0.000218	8.119675216	9.618755648	0.013282312	0.221661228	no	0.001795481	pos	no
kidney	RNA labelling group	Cre -ve	Avpr2	0.000408	0.000126	23.46111122	19.98375376	0.80173979	1	no	0.000282	pos	no
kidney	RNA labelling group	Cre -ve	Axin1	0.000434	0.000579	17.61217327	28.44771798	0.54779501	0.908154789	no	-0.000145	neg	no
kidney	RNA labelling group	Cre -ve	Axin2	0	0	0.719045486	1.260929874	1	1	no	0	zero	no
kidney	RNA labelling group	Cre -ve	Axl	0.000439	0.000223	19.58942984	28.65969232	0.226412329	0.590285825	no	0.000216	pos	no
kidney	RNA labelling group	Cre -ve	Azgp1	0.001850942	0.000232	132.9216999	95.13623351	0.401581083	0.752777459	no	0.001618942	pos	no
kidney	RNA labelling group	Cre -ve	Azi2	0.000773	0.000661	46.48353112	40.93174341	0.627611246	0.979867802	no	0.000112	pos	no
kidney	RNA labelling group	Cre -ve	Azin1	0.000361	0.000334	110.1477762	92.52996564	0.950134888	1	no	2.7e-05	pos	no
kidney	RNA labelling group	Cre -ve	Azin2	0	0	0.970965458	1.153559635	1	1	no	0	zero	no
kidney	RNA labelling group	Cre -ve	B130006D01Rik	0	0	1.053896958	0.980445326	1	1	no	0	zero	no
kidney	RNA labelling group	Cre -ve	B130034C11Rik	0.003389831	0	1.719908327	1.859289955	0.188431211	0.582999296	no	0.003389831	pos	no
kidney	RNA labelling group	Cre -ve	B230118H07Rik	0.000512	7.3e-05	69.93914604	71.83826546	0.208553683	0.583587848	no	0.000439	pos	no
kidney	RNA labelling group	Cre -ve	B230216N24Rik	0.000358	0.000229	8.701027926	6.007970796	0.74302008	1	no	0.000129	pos	no
kidney	RNA labelling group	Cre -ve	B230217C12Rik	0	0.001212121	1.231884011	0.843087823	0.173551568	0.582999296	no	-0.001212121	neg	no
kidney	RNA labelling group	Cre -ve	B230219D22Rik	0.000353	0.000192	88.31594519	84.7675866	0.152479765	0.575608054	no	0.000161	pos	no
kidney	RNA labelling group	Cre -ve	B230354K17Rik	0.001234308	0.000678	8.569706298	6.802275753	0.518205302	0.877305686	no	0.000556308	pos	no
kidney	RNA labelling group	Cre -ve	B2m	0.002024309	0.001566678	1025.483378	679.8436555	0.201167091	0.583587848	no	0.000457631	pos	no
kidney	RNA labelling group	Cre -ve	B3galnt1	5.73e-05	6.3e-05	30.68917312	26.89920184	0.634429025	0.984373906	no	-5.7e-06	neg	no
kidney	RNA labelling group	Cre -ve	B3galnt2	0.000401	0	9.393080496	10.06869893	0.171488487	0.582999296	no	0.000401	pos	no
kidney	RNA labelling group	Cre -ve	B3galt1	0	0	0.617002628	1.065999202	1	1	no	0	zero	no
kidney	RNA labelling group	Cre -ve	B3galt2	0	0	0.586381247	1.410990971	1	1	no	0	zero	no
kidney	RNA labelling group	Cre -ve	B3galt4	0.001424501	0	1.251334819	1.41146064	0.214035665	0.584746867	no	0.001424501	pos	no
kidney	RNA labelling group	Cre -ve	B3galt5	0.000181	0.000667	37.73092768	35.39709354	0.142907046	0.562067938	no	-0.000486	neg	no
kidney	RNA labelling group	Cre -ve	B3galt6	0	0.000197	5.95890358	8.234953249	0.271508698	0.619516067	no	-0.000197	neg	no
kidney	RNA labelling group	Cre -ve	B3gat2	0.000707	0.000592	75.59103256	103.9107952	0.475263627	0.833491131	no	0.000115	pos	no
kidney	RNA labelling group	Cre -ve	B3gat3	0.000485	0.000106	28.36751898	30.65215197	0.688613629	1	no	0.000379	pos	no
kidney	RNA labelling group	Cre -ve	B3glct	0.001203437	0.000287	17.53098129	22.26438125	0.192980881	0.582999296	no	0.000916437	pos	no
kidney	RNA labelling group	Cre -ve	B3gnt2	0.001149625	0.000626	52.61646834	56.64277871	0.167565543	0.582999296	no	0.000523625	pos	no
kidney	RNA labelling group	Cre -ve	B3gnt7	0	0	2.192793091	1.716137954	1	1	no	0	zero	no
kidney	RNA labelling group	Cre -ve	B3gnt8	6.97e-05	0	10.75408728	8.392497997	0.296100811	0.641003268	no	6.97e-05	pos	no
kidney	RNA labelling group	Cre -ve	B3gntl1	0	0.000777	2.622700115	4.275066222	0.337763312	0.682613623	no	-0.000777	neg	no
kidney	RNA labelling group	Cre -ve	B430203G13Rik	0	0	2.632810066	1.063920309	1	1	no	0	zero	no
kidney	RNA labelling group	Cre -ve	B4galnt1	0	0	4.879134615	4.084918373	1	1	no	0	zero	no
kidney	RNA labelling group	Cre -ve	B4galnt3	0.000715	0.000294	14.52559262	27.02969509	0.271419008	0.619494642	no	0.000421	pos	no
kidney	RNA labelling group	Cre -ve	B4galt1	0.000506	0.00032	64.90851308	63.03390001	0.171543941	0.582999296	no	0.000186	pos	no
kidney	RNA labelling group	Cre -ve	B4galt2	0	0	1.372652575	2.335447397	1	1	no	0	zero	no
kidney	RNA labelling group	Cre -ve	B4galt3	0	0.000157	20.87102857	25.5858464	0.116301869	0.512519143	no	-0.000157	neg	no
kidney	RNA labelling group	Cre -ve	B4galt4	0	3e-04	6.194513407	7.050497029	0.251900442	0.604662397	no	-3e-04	neg	no
kidney	RNA labelling group	Cre -ve	B4galt5	0.000315	0.000105	113.157158	152.9879221	0.824458789	1	no	0.00021	pos	no
kidney	RNA labelling group	Cre -ve	B4galt6	0.001107526	0.000169	21.04550843	22.09267652	0.265181539	0.614575715	no	0.000938526	pos	no
kidney	RNA labelling group	Cre -ve	B4galt7	0.000212	0	9.915423419	10.79965865	0.223268541	0.588111789	no	0.000212	pos	no
kidney	RNA labelling group	Cre -ve	B4gat1	0.000225	5.3e-05	48.61689491	51.63828496	0.115401792	0.511192391	no	0.000172	pos	no
kidney	RNA labelling group	Cre -ve	B630019K06Rik	0	0.00084	2.121932069	2.261879849	0.251855285	0.604662397	no	-0.00084	neg	no
kidney	RNA labelling group	Cre -ve	B930094E09Rik	0	0	0.674729722	1.192659667	1	1	no	0	zero	no
kidney	RNA labelling group	Cre -ve	B9d1	0	0	11.17547377	13.01686661	1	1	no	0	zero	no
kidney	RNA labelling group	Cre -ve	B9d2	0.000373	0.000577	14.07517981	18.50016459	0.585776503	0.941359684	no	-0.000204	neg	no
kidney	RNA labelling group	Cre -ve	BB218582	0.002150538	0	1.246075736	1.115326604	0.225378532	0.589021858	no	0.002150538	pos	no
kidney	RNA labelling group	Cre -ve	BC003331	0.000336	0.00045	126.6676162	97.7600776	0.726350737	1	no	-0.000114	neg	no
kidney	RNA labelling group	Cre -ve	BC003965	0.001005771	0.000161	44.43058351	45.88906502	0.292332394	0.63787469	no	0.000844771	pos	no
kidney	RNA labelling group	Cre -ve	BC004004	0.00058	0.000104	256.3812953	235.2258127	0.035218598	0.310990751	no	0.000476	pos	no
kidney	RNA labelling group	Cre -ve	BC005537	0.000635	0.000248	96.81209124	110.308357	0.180866993	0.582999296	no	0.000387	pos	no
kidney	RNA labelling group	Cre -ve	BC005561	0.000322	0	9.382460835	10.17812058	0.242469877	0.599754177	no	0.000322	pos	no
kidney	RNA labelling group	Cre -ve	BC005624	0.000327	0	29.61191442	27.64197123	0.024365219	0.27741655	no	0.000327	pos	no
kidney	RNA labelling group	Cre -ve	BC017158	0.000106	0	16.7772682	17.10712465	0.247343877	0.602391874	no	0.000106	pos	no
kidney	RNA labelling group	Cre -ve	BC017643	0.000216	0.000429	14.68150073	14.00466575	0.398690248	0.749323589	no	-0.000213	neg	no
kidney	RNA labelling group	Cre -ve	BC021891	0	0	3.375155827	4.732305815	1	1	no	0	zero	no
kidney	RNA labelling group	Cre -ve	BC022687	0.002230136	0.000518	12.11038568	19.66663	0.400008583	0.750969943	no	0.001712136	pos	no
kidney	RNA labelling group	Cre -ve	BC024978	0.000248	0.000414	8.484248163	9.803419162	0.655471751	0.998761568	no	-0.000166	neg	no
kidney	RNA labelling group	Cre -ve	BC025446	0.000517	0.000273	147.847278	89.85802629	0.574543891	0.930867586	no	0.000244	pos	no
kidney	RNA labelling group	Cre -ve	BC025920	0	0	2.606938059	1.355894028	1	1	no	0	zero	no
kidney	RNA labelling group	Cre -ve	BC026585	0.000488	0.000256	222.6410271	215.5740092	0.280743993	0.626896443	no	0.000232	pos	no
kidney	RNA labelling group	Cre -ve	BC028528	0	0.001054852	2.219279125	1.37520921	0.141079511	0.559584471	no	-0.001054852	neg	no
kidney	RNA labelling group	Cre -ve	BC029214	0.000956	0	9.151156611	7.216549975	0.197189962	0.583587848	no	0.000956	pos	no
kidney	RNA labelling group	Cre -ve	BC029722	0.002897496	0.00301285	28.77260791	27.48394394	0.932760876	1	no	-0.000115354	neg	no
kidney	RNA labelling group	Cre -ve	BC030336	0.00034	0.000428	27.21395979	27.05416801	0.705892973	1	no	-8.8e-05	neg	no
kidney	RNA labelling group	Cre -ve	BC030499	0	0	1.135487609	0.984111019	1	1	no	0	zero	no
kidney	RNA labelling group	Cre -ve	BC031181	0.000305	0.000186	224.4070156	206.3924502	0.13323236	0.545959834	no	0.000119	pos	no
kidney	RNA labelling group	Cre -ve	BC034090	0.000129	0	31.33278928	31.75879316	0.241939602	0.599375071	no	0.000129	pos	no
kidney	RNA labelling group	Cre -ve	BC035044	0	0	0.320096467	0.490222663	1	1	no	0	zero	no
kidney	RNA labelling group	Cre -ve	BC035947	0.000162	0	50.72724595	52.47893691	0.014056779	0.227267999	no	0.000162	pos	no
kidney	RNA labelling group	Cre -ve	BC037034	0.000374	0.000718	9.076172611	15.80748954	0.190514871	0.582999296	no	-0.000344	neg	no
kidney	RNA labelling group	Cre -ve	BC048403	0.003092146	0.000431	3.445236453	3.187250656	0.758381696	1	no	0.002661146	pos	no
kidney	RNA labelling group	Cre -ve	BC049762	0	0	3.227575867	3.193367619	1	1	no	0	zero	no
kidney	RNA labelling group	Cre -ve	BC051142	0.001141553	0	2.007535679	1.258875936	0.165305006	0.582999296	no	0.001141553	pos	no
kidney	RNA labelling group	Cre -ve	BC051226	0.00094	0	13.44223922	18.59911633	0.000575	0.061975245	no	0.00094	pos	no
kidney	RNA labelling group	Cre -ve	BC052040	0.001079622	0.000324	6.923554983	6.03176623	0.747974141	1	no	0.000755622	pos	no
kidney	RNA labelling group	Cre -ve	BC055324	0	0	1.479888576	1.925478737	1	1	no	0	zero	no
kidney	RNA labelling group	Cre -ve	BC065397	0	0	3.01225753	1.884324767	1	1	no	0	zero	no
kidney	RNA labelling group	Cre -ve	BC067074	0.000231	0.000228	4.569270435	6.753938173	0.816748615	1	no	2.99999999999999e-06	pos	no
kidney	RNA labelling group	Cre -ve	BC068281	0	0	0.669029695	1.301564264	1	1	no	0	zero	no
kidney	RNA labelling group	Cre -ve	BC089597	0.000362	0.000135	265.8520547	70.057697	0.35589727	0.703864981	no	0.000227	pos	no
kidney	RNA labelling group	Cre -ve	Baat	0	0	1.464356001	1.27402827	1	1	no	0	zero	no
kidney	RNA labelling group	Cre -ve	Babam1	0.000569	0.000213	92.35019703	101.9313156	0.016643738	0.244273139	no	0.000356	pos	no
kidney	RNA labelling group	Cre -ve	Bace1	4.27e-05	0.000298	36.78365552	43.31084596	0.039694569	0.327508882	no	-0.0002553	neg	no
kidney	RNA labelling group	Cre -ve	Bace2	0	0	3.102676503	2.863903091	1	1	no	0	zero	no
kidney	RNA labelling group	Cre -ve	Bach1	0.000395	0.000357	26.34832621	26.82978955	0.998578519	1	no	3.8e-05	pos	no
kidney	RNA labelling group	Cre -ve	Bach2	0.000937	0.000285	8.21617311	11.80939697	0.035099257	0.310745118	no	0.000652	pos	no
kidney	RNA labelling group	Cre -ve	Bad	0.000268	4.23e-05	62.05860336	59.89501442	0.031917142	0.303395399	no	0.0002257	pos	no
kidney	RNA labelling group	Cre -ve	Bag1	0.000347	0.000334	210.2784814	210.9184364	0.921215002	1	no	1.3e-05	pos	no
kidney	RNA labelling group	Cre -ve	Bag2	0.000396	0	14.91552008	9.043826214	0.100857506	0.483155482	no	0.000396	pos	no
kidney	RNA labelling group	Cre -ve	Bag3	0.000742	0.000124	27.81516199	33.90628878	0.162655191	0.582999296	no	0.000618	pos	no
kidney	RNA labelling group	Cre -ve	Bag4	0.000202	0.000279	42.5571889	38.42774188	0.533478307	0.894313158	no	-7.7e-05	neg	no
kidney	RNA labelling group	Cre -ve	Bag5	0.000605	8.73e-05	16.99924005	18.68843629	0.264363229	0.614044299	no	0.0005177	pos	no
kidney	RNA labelling group	Cre -ve	Bag6	0.001096036	0.000337	45.6472327	56.90009126	0.221922902	0.588084864	no	0.000759036	pos	no
kidney	RNA labelling group	Cre -ve	Bahcc1	0	0	2.726083823	5.281760783	1	1	no	0	zero	no
kidney	RNA labelling group	Cre -ve	Bahd1	0.000206	0.000284	14.82221855	23.28214776	0.747536854	1	no	-7.8e-05	neg	no
kidney	RNA labelling group	Cre -ve	Baiap2	9e-04	0.000199	48.55356977	61.43677858	0.003615081	0.127192796	no	0.000701	pos	no
kidney	RNA labelling group	Cre -ve	Baiap2l1	0.000376	0.00033	16.39008907	15.22971404	0.728196349	1	no	4.6e-05	pos	no
kidney	RNA labelling group	Cre -ve	Baiap2l2	0.000789	0.000193	39.7904876	47.90111725	0.104979602	0.491740514	no	0.000596	pos	no
kidney	RNA labelling group	Cre -ve	Baiap3	0	0	0.963534383	2.194054355	1	1	no	0	zero	no
kidney	RNA labelling group	Cre -ve	Bak1	0.000441	0.000283	12.96075066	11.61713964	0.759424848	1	no	0.000158	pos	no
kidney	RNA labelling group	Cre -ve	Bambi	0	0	7.123398207	9.54734186	1	1	no	0	zero	no
kidney	RNA labelling group	Cre -ve	Banf1	0.000728	0.000131	71.41233954	62.30605443	0.015306298	0.234621701	no	0.000597	pos	no
kidney	RNA labelling group	Cre -ve	Banp	0.000751	9.3e-05	39.24938584	38.94536795	0.230009964	0.591949894	no	0.000658	pos	no
kidney	RNA labelling group	Cre -ve	Bap1	0.001028199	0.000146	24.25003952	27.90847498	0.144051357	0.563630502	no	0.000882199	pos	no
kidney	RNA labelling group	Cre -ve	Bard1	0	0	0.13601919	0.456892172	1	1	no	0	zero	no
kidney	RNA labelling group	Cre -ve	Basp1	0.000903	0.000202	7.709940171	9.552594352	0.690084277	1	no	0.000701	pos	no
kidney	RNA labelling group	Cre -ve	Batf	0	0.011904762	0.664336718	0.460210444	0.181734168	0.582999296	no	-0.011904762	neg	no
kidney	RNA labelling group	Cre -ve	Batf3	0	0	1.271840598	0.808915286	1	1	no	0	zero	no
kidney	RNA labelling group	Cre -ve	Bax	0.001188932	0	10.67883435	8.173277266	0.03299718	0.306401699	no	0.001188932	pos	no
kidney	RNA labelling group	Cre -ve	Baz1a	0.000274	0.000188	17.49525978	15.91887485	0.846916391	1	no	8.6e-05	pos	no
kidney	RNA labelling group	Cre -ve	Baz1b	0.001148209	0.00025	57.46506905	50.28718548	0.103121244	0.488053021	no	0.000898209	pos	no
kidney	RNA labelling group	Cre -ve	Baz2a	0.001181757	0.000307	14.79437648	21.72391934	0.035540624	0.312210355	no	0.000874757	pos	no
kidney	RNA labelling group	Cre -ve	Baz2b	0.000817	0.0010807	16.06343105	16.02411629	0.673549844	1	no	-0.0002637	neg	no
kidney	RNA labelling group	Cre -ve	Bbc3	0	0	2.658965125	4.669385393	1	1	no	0	zero	no
kidney	RNA labelling group	Cre -ve	Bbip1	0	0.000303	22.2593456	24.47923018	0.041657318	0.332445099	no	-0.000303	neg	no
kidney	RNA labelling group	Cre -ve	Bbof1	0	0	1.034502548	0.495150159	1	1	no	0	zero	no
kidney	RNA labelling group	Cre -ve	Bbox1	0.00136612	0	1.990325629	1.190183442	0.337904143	0.682695057	no	0.00136612	pos	no
kidney	RNA labelling group	Cre -ve	Bbs1	0.000398	0.000159	6.470184141	9.453444924	0.42287565	0.776307789	no	0.000239	pos	no
kidney	RNA labelling group	Cre -ve	Bbs10	0	0.000489	2.507183879	2.78912112	0.251315053	0.604090219	no	-0.000489	neg	no
kidney	RNA labelling group	Cre -ve	Bbs12	0.001930502	0	3.10194968	1.964161543	0.240213414	0.598593204	no	0.001930502	pos	no
kidney	RNA labelling group	Cre -ve	Bbs2	0	0.00019	11.20235565	11.36045305	0.23833143	0.597964005	no	-0.00019	neg	no
kidney	RNA labelling group	Cre -ve	Bbs4	0.000202	0.000252	21.09190424	24.40358879	0.604578863	0.958450361	no	-5e-05	neg	no
kidney	RNA labelling group	Cre -ve	Bbs5	0.000908	0.000437	2.879700436	2.291966935	0.729570294	1	no	0.000471	pos	no
kidney	RNA labelling group	Cre -ve	Bbs7	0	0.00051	7.458023024	6.462781544	0.078576291	0.427565411	no	-0.00051	neg	no
kidney	RNA labelling group	Cre -ve	Bbs9	0	0.000131	10.72370881	10.67190911	0.240289115	0.598593204	no	-0.000131	neg	no
kidney	RNA labelling group	Cre -ve	Bbx	0.000425	0	42.27624671	50.30027628	0.003401674	0.125625978	no	0.000425	pos	no
kidney	RNA labelling group	Cre -ve	Bcam	0.000154	5.4e-05	36.91725592	29.03470643	0.691187712	1	no	1e-04	pos	no
kidney	RNA labelling group	Cre -ve	Bcap29	0.001286691	0.000568	19.14664721	12.60815975	0.145820199	0.566147548	no	0.000718691	pos	no
kidney	RNA labelling group	Cre -ve	Bcap31	0.000879	0.000689	150.8511771	151.3152189	0.204870524	0.583587848	no	0.00019	pos	no
kidney	RNA labelling group	Cre -ve	Bcar1	0.000273	0.000208	48.7028909	63.207376	0.663578944	1	no	6.5e-05	pos	no
kidney	RNA labelling group	Cre -ve	Bcar3	0.000356	0.000475	20.92363976	23.83667743	0.633440463	0.983846629	no	-0.000119	neg	no
kidney	RNA labelling group	Cre -ve	Bcas2	7.63e-05	0	43.10836117	40.35976493	0.109673182	0.499376458	no	7.63e-05	pos	no
kidney	RNA labelling group	Cre -ve	Bcas3	0	0	14.05253653	18.24550699	1	1	no	0	zero	no
kidney	RNA labelling group	Cre -ve	Bcat1	0.000444	0.000424	22.93878066	60.82411913	0.987198616	1	no	2e-05	pos	no
kidney	RNA labelling group	Cre -ve	Bcat2	0.000413	0	14.97619263	12.76914813	0.053522342	0.360558895	no	0.000413	pos	no
kidney	RNA labelling group	Cre -ve	Bccip	0.000461	0.000373	14.15899885	15.88421022	0.853701583	1	no	8.8e-05	pos	no
kidney	RNA labelling group	Cre -ve	Bcdin3d	0.000292	0	13.00284086	10.58813915	0.266798023	0.615788851	no	0.000292	pos	no
kidney	RNA labelling group	Cre -ve	Bckdha	0.000388	0.000222	79.74020789	87.23167296	0.196806704	0.583587848	no	0.000166	pos	no
kidney	RNA labelling group	Cre -ve	Bckdhb	0.000388	0.000104	81.2004448	86.48657604	0.039815116	0.327983788	no	0.000284	pos	no
kidney	RNA labelling group	Cre -ve	Bckdk	0.000124	8e-05	42.70566876	46.01342648	0.613635969	0.966348573	no	4.4e-05	pos	no
kidney	RNA labelling group	Cre -ve	Bcl10	0.000908	9.33e-05	14.94907562	13.15746499	0.011816053	0.210156876	no	0.0008147	pos	no
kidney	RNA labelling group	Cre -ve	Bcl11a	0	0.019230769	0.461145259	0.481159806	0.193130208	0.582999296	no	-0.019230769	neg	no
kidney	RNA labelling group	Cre -ve	Bcl11b	0.001868999	0.000635	11.68137291	19.13933122	0.354044821	0.701673439	no	0.001233999	pos	no
kidney	RNA labelling group	Cre -ve	Bcl2	0.000594	0.000348	40.47884294	41.48650331	0.249979093	0.604090219	no	0.000246	pos	no
kidney	RNA labelling group	Cre -ve	Bcl2l1	0.001007744	0.000696	83.14816711	66.52655031	0.250161295	0.604090219	no	0.000311744	pos	no
kidney	RNA labelling group	Cre -ve	Bcl2l11	0	0.000188	9.296513834	12.85369699	0.288567058	0.634253877	no	-0.000188	neg	no
kidney	RNA labelling group	Cre -ve	Bcl2l12	0.000852	0	3.83351224	3.014511256	0.060432527	0.374251778	no	0.000852	pos	no
kidney	RNA labelling group	Cre -ve	Bcl2l13	0.00035	0.000945	39.67126742	43.35600798	0.01751235	0.249006106	no	-0.000595	neg	no
kidney	RNA labelling group	Cre -ve	Bcl2l14	0.001068376	0.000835	1.454967222	1.977654741	0.839614298	1	no	0.000233376	pos	no
kidney	RNA labelling group	Cre -ve	Bcl2l15	0	0	0.478581965	0.664179017	1	1	no	0	zero	no
kidney	RNA labelling group	Cre -ve	Bcl2l2	0.000618	0	16.60370237	13.31186109	0.214118708	0.584746867	no	0.000618	pos	no
kidney	RNA labelling group	Cre -ve	Bcl3	0.001081549	0.001947083	8.397910964	9.051224876	0.312218298	0.658441567	no	-0.000865534	neg	no
kidney	RNA labelling group	Cre -ve	Bcl6	0	0.000312	18.20049596	75.69476471	0.024890137	0.279683613	no	-0.000312	neg	no
kidney	RNA labelling group	Cre -ve	Bcl6b	0	0	4.212289279	7.893135078	1	1	no	0	zero	no
kidney	RNA labelling group	Cre -ve	Bcl7a	0.00034	5.43e-05	35.9120332	48.33970086	0.318194901	0.663610025	no	0.0002857	pos	no
kidney	RNA labelling group	Cre -ve	Bcl7b	0.000529	0.000346	27.14464203	30.19761125	0.560376782	0.919472885	no	0.000183	pos	no
kidney	RNA labelling group	Cre -ve	Bcl7c	0.000248	0	24.5692389	24.45088721	0.168557811	0.582999296	no	0.000248	pos	no
kidney	RNA labelling group	Cre -ve	Bcl9	0.000305	0	5.570630618	6.627824775	0.218787257	0.585896784	no	0.000305	pos	no
kidney	RNA labelling group	Cre -ve	Bcl9l	0.000334	0.000117	46.41570293	61.41480086	0.11253074	0.506220595	no	0.000217	pos	no
kidney	RNA labelling group	Cre -ve	Bclaf1	0.000591	0.000629	45.81576893	46.70784703	0.659743963	1	no	-3.8e-05	neg	no
kidney	RNA labelling group	Cre -ve	Bco1	0	0	3.737005868	5.25293803	1	1	no	0	zero	no
kidney	RNA labelling group	Cre -ve	Bco2	0.001212121	0.000642	5.569740253	8.486470371	0.818210152	1	no	0.000570121	pos	no
kidney	RNA labelling group	Cre -ve	Bcor	0	0	5.21812815	6.823547581	1	1	no	0	zero	no
kidney	RNA labelling group	Cre -ve	Bcorl1	0	0	11.30472948	12.73328333	1	1	no	0	zero	no
kidney	RNA labelling group	Cre -ve	Bcr	0.000393	0.00095	24.63927656	31.28296324	0.106380647	0.493764718	no	-0.000557	neg	no
kidney	RNA labelling group	Cre -ve	Bcs1l	0.001140046	0.000663	18.10645806	18.17164193	0.208378331	0.583587848	no	0.000477046	pos	no
kidney	RNA labelling group	Cre -ve	Bdh1	0.000245	0.000125	190.5512207	203.6121961	0.020118402	0.260962771	no	0.00012	pos	no
kidney	RNA labelling group	Cre -ve	Bdh2	0.000597	0.000319	438.7751082	418.2977125	0.002329775	0.107067985	no	0.000278	pos	no
kidney	RNA labelling group	Cre -ve	Bdnf	0.000326	0.000236	21.61856183	11.42396596	0.985865377	1	no	9e-05	pos	no
kidney	RNA labelling group	Cre -ve	Bdp1	0	0.000169	10.0964288	7.741444862	0.190988191	0.582999296	no	-0.000169	neg	no
kidney	RNA labelling group	Cre -ve	Becn1	0.000902	0.000327	129.2062597	123.7025227	0.009886001	0.193797625	no	0.000575	pos	no
kidney	RNA labelling group	Cre -ve	Bend3	0	0	4.452803546	4.870877741	1	1	no	0	zero	no
kidney	RNA labelling group	Cre -ve	Bend5	0.000611	0.000367	22.73542849	27.04215615	0.179416686	0.582999296	no	0.000244	pos	no
kidney	RNA labelling group	Cre -ve	Bend7	0.000277	0.000186	22.77843895	26.48916084	0.572082228	0.92912242	no	9.1e-05	pos	no
kidney	RNA labelling group	Cre -ve	Best1	0	0	0.818460214	0.71226704	1	1	no	0	zero	no
kidney	RNA labelling group	Cre -ve	Bet1	0.000486	0.000309	23.81315862	20.76328129	0.405032701	0.756885082	no	0.000177	pos	no
kidney	RNA labelling group	Cre -ve	Bet1l	0.000784	0.000118	53.42093981	47.04595833	0.37661802	0.72571642	no	0.000666	pos	no
kidney	RNA labelling group	Cre -ve	Bex1	0	0	1.417638764	1.227574427	1	1	no	0	zero	no
kidney	RNA labelling group	Cre -ve	Bex2	0	0	0.910446693	1.338585403	1	1	no	0	zero	no
kidney	RNA labelling group	Cre -ve	Bex3	6.93e-05	0.000553	19.42850166	19.01750855	0.064014406	0.384681261	no	-0.0004837	neg	no
kidney	RNA labelling group	Cre -ve	Bex4	0.000417	0	9.84334671	8.526534697	0.151917913	0.575027084	no	0.000417	pos	no
kidney	RNA labelling group	Cre -ve	Bfar	0.000866	0.000279	118.509597	108.0400016	0.021882611	0.268334248	no	0.000587	pos	no
kidney	RNA labelling group	Cre -ve	Bgn	0.000353	0.000236	89.80300546	130.9518075	0.714534179	1	no	0.000117	pos	no
kidney	RNA labelling group	Cre -ve	Bhlhb9	0.001767409	0	5.065169596	5.413001323	0.18687384	0.582999296	no	0.001767409	pos	no
kidney	RNA labelling group	Cre -ve	Bhlhe22	0	0	0.514179376	0.846331227	1	1	no	0	zero	no
kidney	RNA labelling group	Cre -ve	Bhlhe40	0.000366	2.96e-05	44.62931429	35.8975231	0.113455613	0.508025284	no	0.0003364	pos	no
kidney	RNA labelling group	Cre -ve	Bhlhe41	0.000443	0	5.59260241	6.870028911	0.208954171	0.583910823	no	0.000443	pos	no
kidney	RNA labelling group	Cre -ve	Bhmt	0.003263828	0.000597	10.01447727	2.541547307	0.492515558	0.850691482	no	0.002666828	pos	no
kidney	RNA labelling group	Cre -ve	Bhmt2	0.000347	5.55e-05	90.13047153	81.04617096	0.142202518	0.561084369	no	0.0002915	pos	no
kidney	RNA labelling group	Cre -ve	Bicc1	0.000303	0.000165	259.5022086	278.8979589	0.465329862	0.822763294	no	0.000138	pos	no
kidney	RNA labelling group	Cre -ve	Bicd1	0.000236	0.000173	20.47444265	15.18405428	0.496329736	0.854328789	no	6.3e-05	pos	no
kidney	RNA labelling group	Cre -ve	Bicd2	0.000378	7.7e-05	24.86741198	28.64230825	0.246744593	0.602391874	no	0.000301	pos	no
kidney	RNA labelling group	Cre -ve	Bicdl2	0	0	2.59609846	2.286962041	0.999995696	1	no	0	zero	no
kidney	RNA labelling group	Cre -ve	Bid	0.001058718	0.000202	66.40441969	78.55815566	0.006339869	0.160338473	no	0.000856718	pos	no
kidney	RNA labelling group	Cre -ve	Bik	0	0	10.81256028	12.96958808	1	1	no	0	zero	no
kidney	RNA labelling group	Cre -ve	Bin1	0	0	12.66546947	12.61660321	1	1	no	0	zero	no
kidney	RNA labelling group	Cre -ve	Bin2	0.000811	0	1.702528018	1.699276573	0.24602483	0.602355005	no	0.000811	pos	no
kidney	RNA labelling group	Cre -ve	Bin3	0.000148	0.000143	12.35923092	12.74427535	0.998556176	1	no	4.99999999999999e-06	pos	no
kidney	RNA labelling group	Cre -ve	Birc2	0.000383	0.000136	33.70493559	23.11715191	0.17807593	0.582999296	no	0.000247	pos	no
kidney	RNA labelling group	Cre -ve	Birc3	0	0.000758	8.292360917	8.180380946	0.081739163	0.434311255	no	-0.000758	neg	no
kidney	RNA labelling group	Cre -ve	Birc5	0.001899335	0	4.023560231	1.956310578	0.270377095	0.618701151	no	0.001899335	pos	no
kidney	RNA labelling group	Cre -ve	Birc6	0.000362	0.000374	52.89446293	59.0267715	0.863322394	1	no	-1.2e-05	neg	no
kidney	RNA labelling group	Cre -ve	Bivm	0.001313561	0.000158	19.84396557	16.95174378	0.008266446	0.183160309	no	0.001155561	pos	no
kidney	RNA labelling group	Cre -ve	Blcap	0.000555	0.000257	32.29072055	43.36731155	0.091630807	0.460109547	no	0.000298	pos	no
kidney	RNA labelling group	Cre -ve	Blm	0	0	1.125145352	0.873497375	1	1	no	0	zero	no
kidney	RNA labelling group	Cre -ve	Blmh	0.000448	0.000134	126.1075503	140.1326958	0.387584285	0.736914766	no	0.000314	pos	no
kidney	RNA labelling group	Cre -ve	Blnk	0.000187	0	15.6176633	16.75084139	0.233967736	0.594929005	no	0.000187	pos	no
kidney	RNA labelling group	Cre -ve	Bloc1s1	0.000851	0.001072808	200.3007828	216.6878437	0.625148672	0.977339025	no	-0.000221808	neg	no
kidney	RNA labelling group	Cre -ve	Bloc1s2	0.000183	0.00029	7.141275857	6.285606741	0.927633398	1	no	-0.000107	neg	no
kidney	RNA labelling group	Cre -ve	Bloc1s3	0.000144	0.000713	10.61382949	15.06283388	0.376345599	0.725537118	no	-0.000569	neg	no
kidney	RNA labelling group	Cre -ve	Bloc1s4	0.000387	0.000148	28.04636472	25.64988592	0.433179052	0.787867243	no	0.000239	pos	no
kidney	RNA labelling group	Cre -ve	Bloc1s5	0.000403	0	30.22561919	31.55437228	0.00835875	0.183644687	no	0.000403	pos	no
kidney	RNA labelling group	Cre -ve	Bloc1s6	0.001486526	0.000372	24.27207053	23.83264499	0.155999568	0.579177181	no	0.001114526	pos	no
kidney	RNA labelling group	Cre -ve	Blvra	0.000156	0.000138	110.6214258	104.4693966	0.92708217	1	no	1.8e-05	pos	no
kidney	RNA labelling group	Cre -ve	Blvrb	0.001040702	0.000653	35.58174389	22.94139118	0.336105079	0.680985093	no	0.000387702	pos	no
kidney	RNA labelling group	Cre -ve	Blzf1	0.000825	0.000228	22.79782947	25.98261374	0.121113074	0.52340062	no	0.000597	pos	no
kidney	RNA labelling group	Cre -ve	Bmf	0	0.00039	2.382230944	3.622279085	0.315238306	0.66125524	no	-0.00039	neg	no
kidney	RNA labelling group	Cre -ve	Bmi1	0.000279	8.01e-05	51.66663292	50.45095989	0.059380944	0.373117277	no	0.0001989	pos	no
kidney	RNA labelling group	Cre -ve	Bmp1	0	0	3.077084724	3.395307211	1	1	no	0	zero	no
kidney	RNA labelling group	Cre -ve	Bmp15	0	0.001114827	1.023665775	0.869781771	0.23524678	0.596283412	no	-0.001114827	neg	no
kidney	RNA labelling group	Cre -ve	Bmp2	0	0	3.493240968	3.984999236	1	1	no	0	zero	no
kidney	RNA labelling group	Cre -ve	Bmp2k	0.000514	0.001016326	16.67087853	20.28665164	0.149552504	0.573091244	no	-0.000502326	neg	no
kidney	RNA labelling group	Cre -ve	Bmp3	0	0.000669	2.376250689	2.558408687	0.255308847	0.60752882	no	-0.000669	neg	no
kidney	RNA labelling group	Cre -ve	Bmp4	0.002619115	0.003165644	166.8137465	125.5907419	0.472691414	0.830481513	no	-0.000546529	neg	no
kidney	RNA labelling group	Cre -ve	Bmp6	0.000823	0.000574	28.31944111	40.02897546	0.983335738	1	no	0.000249	pos	no
kidney	RNA labelling group	Cre -ve	Bmp7	0.000428	0.000233	42.12889235	47.95073147	0.947271662	1	no	0.000195	pos	no
kidney	RNA labelling group	Cre -ve	Bmp8a	0	0	3.095969425	4.628303759	1	1	no	0	zero	no
kidney	RNA labelling group	Cre -ve	Bmpr1a	0.000283	0.000472	48.32309775	45.53010026	0.241226857	0.599375071	no	-0.000189	neg	no
kidney	RNA labelling group	Cre -ve	Bmpr1b	0	0	4.248503543	5.686451995	1	1	no	0	zero	no
kidney	RNA labelling group	Cre -ve	Bmpr2	0.000537	0.000312	91.7624887	84.7742327	0.172035226	0.582999296	no	0.000225	pos	no
kidney	RNA labelling group	Cre -ve	Bms1	0.000403	0.00011	29.22503412	32.39116085	0.103409231	0.488076967	no	0.000293	pos	no
kidney	RNA labelling group	Cre -ve	Bmt2	0.000293	8.73e-05	47.30543648	41.9038451	0.09818245	0.475371073	no	0.0002057	pos	no
kidney	RNA labelling group	Cre -ve	Bmx	0.012048193	0	0.434936627	0.44622009	0.204641679	0.583587848	no	0.012048193	pos	no
kidney	RNA labelling group	Cre -ve	Bmyc	0.001377961	0.001727116	6.41994452	3.642833645	0.721551084	1	no	-0.000349155	neg	no
kidney	RNA labelling group	Cre -ve	Bnc2	0.000463	0.000411	36.47375354	48.28107277	0.862557655	1	no	5.2e-05	pos	no
kidney	RNA labelling group	Cre -ve	Bnip1	0.00115942	0.00219539	4.733950477	6.01155909	0.859509914	1	no	-0.00103597	neg	no
kidney	RNA labelling group	Cre -ve	Bnip2	0.000304	0.000173	54.80650601	65.08530965	0.342621035	0.688586588	no	0.000131	pos	no
kidney	RNA labelling group	Cre -ve	Bnip3	0.000328	0.000195	311.1386431	191.9970289	0.262601737	0.612151422	no	0.000133	pos	no
kidney	RNA labelling group	Cre -ve	Bnip3l	0.000275	0.00013	240.7495964	214.9823364	0.254483275	0.607405512	no	0.000145	pos	no
kidney	RNA labelling group	Cre -ve	Boc	0	0.00147399	7.261982412	9.923562802	0.056877333	0.367309113	no	-0.00147399	neg	no
kidney	RNA labelling group	Cre -ve	Bod1	0.000413	0.000251	136.1859583	153.1601737	0.46579892	0.823056873	no	0.000162	pos	no
kidney	RNA labelling group	Cre -ve	Bod1l	0.000559	0.000162	6.381040078	6.622450035	0.623639902	0.975991416	no	0.000397	pos	no
kidney	RNA labelling group	Cre -ve	Bok	0.000227	0.000522	16.47064335	21.18016354	0.591208673	0.945634349	no	-0.000295	neg	no
kidney	RNA labelling group	Cre -ve	Bola1	0.002904241	0.00400792	40.07827285	34.74615563	0.149811121	0.573091244	no	-0.001103679	neg	no
kidney	RNA labelling group	Cre -ve	Bola2	0.000362	0.000179	69.3730281	54.49791778	0.273397304	0.621424064	no	0.000183	pos	no
kidney	RNA labelling group	Cre -ve	Bola3	0.000637	0.000296	203.2564027	184.6025882	0.010034796	0.194411651	no	0.000341	pos	no
kidney	RNA labelling group	Cre -ve	Bop1	0.001321179	0.000142	15.99212626	18.58216076	0.182352694	0.582999296	no	0.001179179	pos	no
kidney	RNA labelling group	Cre -ve	Borcs5	0.00122549	0.001027635	11.24050677	13.9774996	0.677825401	1	no	0.000197855	pos	no
kidney	RNA labelling group	Cre -ve	Borcs6	0.000566	0.000727	31.26048261	32.01528711	0.566264217	0.924705745	no	-0.000161	neg	no
kidney	RNA labelling group	Cre -ve	Borcs7	0.000217	0.000731	21.97209218	23.20233594	0.054231441	0.360684231	no	-0.000514	neg	no
kidney	RNA labelling group	Cre -ve	Borcs8	0.000688	0.000583	40.93624129	33.57744366	0.528120259	0.888993709	no	0.000105	pos	no
kidney	RNA labelling group	Cre -ve	Bpgm	0.000157	0.000177	49.40245002	54.14054489	0.827117058	1	no	-2e-05	neg	no
kidney	RNA labelling group	Cre -ve	Bphl	0.000423	0.000144	225.1920252	263.0815463	0.020750208	0.262795637	no	0.000279	pos	no
kidney	RNA labelling group	Cre -ve	Bpifc	0	0	0.584086919	0.395208597	1	1	no	0	zero	no
kidney	RNA labelling group	Cre -ve	Bpnt1	0.000638	0.000349	145.6252964	215.8540803	0.016539042	0.243619006	no	0.000289	pos	no
kidney	RNA labelling group	Cre -ve	Bptf	0.000798	0.000363	81.29706184	90.0282935	0.079913609	0.42999474	no	0.000435	pos	no
kidney	RNA labelling group	Cre -ve	Braf	0.000562	0.000359	65.58141132	70.34492148	0.217706489	0.585575759	no	0.000203	pos	no
kidney	RNA labelling group	Cre -ve	Brap	9.41e-05	0.000275	91.93269039	117.582393	0.043215942	0.337553636	no	-0.0001809	neg	no
kidney	RNA labelling group	Cre -ve	Brat1	0	0.000252	4.458786626	5.529684549	0.27337861	0.621424064	no	-0.000252	neg	no
kidney	RNA labelling group	Cre -ve	Brca2	0.001314924	0	1.621500649	1.868277945	0.111575803	0.504024935	no	0.001314924	pos	no
kidney	RNA labelling group	Cre -ve	Brcc3	0.000819	0.00014	45.48014165	40.21955123	0.032997641	0.306401699	no	0.000679	pos	no
kidney	RNA labelling group	Cre -ve	Brd1	0.000818	0	26.62278797	33.34794059	0.027023362	0.288752381	no	0.000818	pos	no
kidney	RNA labelling group	Cre -ve	Brd2	0.000314	0.000173	72.96879802	80.36272311	0.109914428	0.499536807	no	0.000141	pos	no
kidney	RNA labelling group	Cre -ve	Brd3	0.000269	0.000359	63.04887928	86.4214485	0.440856082	0.795650027	no	-9e-05	neg	no
kidney	RNA labelling group	Cre -ve	Brd4	0.000912	0.000802	27.55016342	37.69990275	0.959692837	1	no	0.00011	pos	no
kidney	RNA labelling group	Cre -ve	Brd7	0.000305	0.000184	34.46606739	33.0735607	0.475448176	0.833599493	no	0.000121	pos	no
kidney	RNA labelling group	Cre -ve	Brd8	0.000734	3.8e-05	36.29517224	43.72215888	0.105288283	0.491928107	no	0.000696	pos	no
kidney	RNA labelling group	Cre -ve	Brd9	0.001917244	0	11.46069965	10.67485248	0.058645507	0.371139159	no	0.001917244	pos	no
kidney	RNA labelling group	Cre -ve	Brdt	0	0	2.587046307	3.299895813	1	1	no	0	zero	no
kidney	RNA labelling group	Cre -ve	Bre	8.2e-05	0.000208	47.52962434	45.09608639	0.232482335	0.593332359	no	-0.000126	neg	no
kidney	RNA labelling group	Cre -ve	Brf1	0.000761	0.000893	16.16843301	16.88350359	0.970022117	1	no	-0.000132	neg	no
kidney	RNA labelling group	Cre -ve	Brf2	0.002769913	0.003100818	8.424853136	9.826315047	0.835140425	1	no	-0.000330905	neg	no
kidney	RNA labelling group	Cre -ve	Bri3	0.000302	0.00015	525.4356063	599.0355211	0.400204326	0.751083576	no	0.000152	pos	no
kidney	RNA labelling group	Cre -ve	Bri3bp	0.000735	9.07e-05	39.50246793	40.61570676	0.061371773	0.375343325	no	0.0006443	pos	no
kidney	RNA labelling group	Cre -ve	Brip1	0.000918	0	1.510012615	2.305460133	0.187179658	0.582999296	no	0.000918	pos	no
kidney	RNA labelling group	Cre -ve	Brix1	0.000591	5.8e-05	32.26002086	33.40950445	0.02583379	0.284318237	no	0.000533	pos	no
kidney	RNA labelling group	Cre -ve	Brk1	0.000109	0.00013	104.668206	107.7641131	0.896378316	1	no	-2.1e-05	neg	no
kidney	RNA labelling group	Cre -ve	Brms1	0.000501	0.000406	5.231256427	8.176937897	0.758599062	1	no	9.5e-05	pos	no
kidney	RNA labelling group	Cre -ve	Brms1l	0.00031	0	6.672585664	8.339804943	0.126935582	0.533632455	no	0.00031	pos	no
kidney	RNA labelling group	Cre -ve	Brox	0.000817	0.00136461	60.00998241	61.55817251	0.051255539	0.355535989	no	-0.00054761	neg	no
kidney	RNA labelling group	Cre -ve	Brpf1	0.000514	7.47e-05	19.46742753	24.93524304	0.636956331	0.985812414	no	0.0004393	pos	no
kidney	RNA labelling group	Cre -ve	Brpf3	0.000256	0.000192	22.96709252	23.57691511	0.585289354	0.940799469	no	6.4e-05	pos	no
kidney	RNA labelling group	Cre -ve	Brwd1	0.000755	0.00052	27.3159671	27.97220743	0.409419004	0.762523243	no	0.000235	pos	no
kidney	RNA labelling group	Cre -ve	Brwd3	0.000214	0.000639	7.472665234	7.803967951	0.31190963	0.658077472	no	-0.000425	neg	no
kidney	RNA labelling group	Cre -ve	Bscl2	0.00038	0.000179	65.86717693	73.35670556	0.124235275	0.529182257	no	0.000201	pos	no
kidney	RNA labelling group	Cre -ve	Bsdc1	0.000992	0.000336	25.83850883	32.13155782	0.052355785	0.357488145	no	0.000656	pos	no
kidney	RNA labelling group	Cre -ve	Bsg	0.000445	0.000252	341.4560219	324.6058863	0.165041772	0.582999296	no	0.000193	pos	no
kidney	RNA labelling group	Cre -ve	Bsnd	0.000311	9.47e-05	32.08062185	29.28652071	0.201678514	0.583587848	no	0.0002163	pos	no
kidney	RNA labelling group	Cre -ve	Bspry	0.001326323	0.000685	28.79288031	36.85720467	0.682293949	1	no	0.000641323	pos	no
kidney	RNA labelling group	Cre -ve	Bst1	0.001777829	0.001411335	9.494013743	9.829808007	0.778209654	1	no	0.000366494	pos	no
kidney	RNA labelling group	Cre -ve	Bst2	0.000642	0.00551282	6.572273855	3.007996961	0.17144281	0.582999296	no	-0.00487082	neg	no
kidney	RNA labelling group	Cre -ve	Btaf1	0.000536	0.000548	36.16707971	37.35683704	0.975246097	1	no	-1.2e-05	neg	no
kidney	RNA labelling group	Cre -ve	Btbd1	0.000171	0.000214	83.80700855	76.03992884	0.850124029	1	no	-4.3e-05	neg	no
kidney	RNA labelling group	Cre -ve	Btbd10	0	0	8.60178239	8.524206247	1	1	no	0	zero	no
kidney	RNA labelling group	Cre -ve	Btbd11	0	0.000212	3.337717398	9.223869515	0.440187739	0.794775107	no	-0.000212	neg	no
kidney	RNA labelling group	Cre -ve	Btbd2	0.000342	0.000217	18.92898769	19.74819882	0.643193644	0.989302795	no	0.000125	pos	no
kidney	RNA labelling group	Cre -ve	Btbd3	2e-04	0	12.02767412	11.90582004	0.244486988	0.600928438	no	2e-04	pos	no
kidney	RNA labelling group	Cre -ve	Btbd6	0.001087884	8.43e-05	15.22245767	17.01849952	0.155025783	0.578502811	no	0.001003584	pos	no
kidney	RNA labelling group	Cre -ve	Btbd7	0	9.03e-05	12.66087409	15.73986875	0.272200493	0.620364976	no	-9.03e-05	neg	no
kidney	RNA labelling group	Cre -ve	Btbd9	0.001338952	0.001316319	36.15546643	41.79491359	0.923412504	1	no	2.2633e-05	pos	no
kidney	RNA labelling group	Cre -ve	Btc	0	0.005108557	2.539661471	2.03896847	0.191469521	0.582999296	no	-0.005108557	neg	no
kidney	RNA labelling group	Cre -ve	Btd	0.000558	0.00022	54.85802407	58.01777149	0.057884057	0.36994275	no	0.000338	pos	no
kidney	RNA labelling group	Cre -ve	Btf3	0.000646	0.000438	211.0504154	178.3642246	0.243962405	0.600868467	no	0.000208	pos	no
kidney	RNA labelling group	Cre -ve	Btf3l4	0.000339	0.000175	100.1886689	103.3637847	0.173555088	0.582999296	no	0.000164	pos	no
kidney	RNA labelling group	Cre -ve	Btg1	0.000345	0.000174	94.70652747	82.72826508	0.383168632	0.731650057	no	0.000171	pos	no
kidney	RNA labelling group	Cre -ve	Btg2	0.001201374	0.000185	22.27342629	15.72750752	0.0048496	0.142275597	no	0.001016374	pos	no
kidney	RNA labelling group	Cre -ve	Btg3	0	0	1.758914261	0.27142169	1	1	no	0	zero	no
kidney	RNA labelling group	Cre -ve	Btnl9	0.000776	0.000487	16.1789991	23.57253721	0.361105145	0.708592542	no	0.000289	pos	no
kidney	RNA labelling group	Cre -ve	Btrc	0	0	13.00372946	18.11961117	1	1	no	0	zero	no
kidney	RNA labelling group	Cre -ve	Bub1b	0	0	0.437284528	0.563000608	1	1	no	0	zero	no
kidney	RNA labelling group	Cre -ve	Bub3	0.00036	0.000299	51.25603566	51.48860405	0.908155337	1	no	6.1e-05	pos	no
kidney	RNA labelling group	Cre -ve	Bud13	0.001824768	0	4.272417846	5.858354411	0.042136474	0.333700298	no	0.001824768	pos	no
kidney	RNA labelling group	Cre -ve	Bud31	0.000474	0.000155	66.83098413	68.63157245	0.038775463	0.324666812	no	0.000319	pos	no
kidney	RNA labelling group	Cre -ve	Bvht	0	0.000717	2.66650617	2.753314404	0.229310404	0.591529805	no	-0.000717	neg	no
kidney	RNA labelling group	Cre -ve	Bysl	0.000154	0	10.28144825	16.13002255	0.170293039	0.582999296	no	0.000154	pos	no
kidney	RNA labelling group	Cre -ve	Bzrap1	0	0	0.758721845	2.73102584	1	1	no	0	zero	no
kidney	RNA labelling group	Cre -ve	Bzw1	0.001085427	0.000342	90.01974424	77.80089968	0.002147088	0.104564428	no	0.000743427	pos	no
kidney	RNA labelling group	Cre -ve	Bzw2	0.002582255	0.000776	35.94779698	30.66971016	0.00897831	0.188391734	no	0.001806255	pos	no
kidney	RNA labelling group	Cre -ve	C030006K11Rik	0.000106	0.000209	40.7043248	47.17102166	0.434803529	0.789649438	no	-0.000103	neg	no
kidney	RNA labelling group	Cre -ve	C130050O18Rik	0	0	1.60215981	1.505582749	1	1	no	0	zero	no
kidney	RNA labelling group	Cre -ve	C130074G19Rik	0.000244	0.000176	158.7919709	189.4837341	0.36547406	0.712638932	no	6.8e-05	pos	no
kidney	RNA labelling group	Cre -ve	C1d	0.000357	3.08e-05	62.93739407	51.56855744	0.002003398	0.101903175	no	0.0003262	pos	no
kidney	RNA labelling group	Cre -ve	C1galt1	0.000509	0.000297	62.10402026	68.48382461	0.628936435	0.980776865	no	0.000212	pos	no
kidney	RNA labelling group	Cre -ve	C1galt1c1	0.000562	0.000283	28.41247761	31.18614697	0.362360181	0.710029378	no	0.000279	pos	no
kidney	RNA labelling group	Cre -ve	C1qa	6.37e-05	0.000182	21.80488551	18.92588763	0.457750936	0.814760923	no	-0.0001183	neg	no
kidney	RNA labelling group	Cre -ve	C1qb	0	0	26.15920307	24.06472664	1	1	no	0	zero	no
kidney	RNA labelling group	Cre -ve	C1qbp	0.000312	0.000193	121.520842	134.0461271	0.115076273	0.511127683	no	0.000119	pos	no
kidney	RNA labelling group	Cre -ve	C1qc	0.000815	0.000716	14.07651395	11.99422758	0.907489281	1	no	9.9e-05	pos	no
kidney	RNA labelling group	Cre -ve	C1ql3	0	0.001133787	1.122797451	1.100913962	0.229495279	0.591607942	no	-0.001133787	neg	no
kidney	RNA labelling group	Cre -ve	C1qtnf1	0	0.000132	6.687620897	13.37795005	0.365086512	0.712186142	no	-0.000132	neg	no
kidney	RNA labelling group	Cre -ve	C1qtnf2	0.004811236	0.003359279	2.423865007	2.634504904	0.39386394	0.74359722	no	0.001451957	pos	no
kidney	RNA labelling group	Cre -ve	C1qtnf3	0.000629	7e-04	57.93954631	87.34919318	0.963439557	1	no	-7.1e-05	neg	no
kidney	RNA labelling group	Cre -ve	C1qtnf4	0	0	2.764526476	2.225625888	1	1	no	0	zero	no
kidney	RNA labelling group	Cre -ve	C1qtnf5	0	0.00031	3.591037444	4.648810939	0.286249182	0.631916472	no	-0.00031	neg	no
kidney	RNA labelling group	Cre -ve	C1qtnf6	0	0	0.647180239	1.36867249	1	1	no	0	zero	no
kidney	RNA labelling group	Cre -ve	C1qtnf7	0	0	1.548011499	2.678110144	1	1	no	0	zero	no
kidney	RNA labelling group	Cre -ve	C1qtnf9	0	0	0.842994196	0.481159806	1	1	no	0	zero	no
kidney	RNA labelling group	Cre -ve	C1ra	0	0	10.82781545	14.47527319	1	1	no	0	zero	no
kidney	RNA labelling group	Cre -ve	C1rb	0	0.00078	4.03860218	4.848271774	0.115202256	0.511127683	no	-0.00078	neg	no
kidney	RNA labelling group	Cre -ve	C1rl	0.00032	0.000192	64.89335408	66.44028929	0.733940915	1	no	0.000128	pos	no
kidney	RNA labelling group	Cre -ve	C1s1	0.000303	0	9.207161134	12.59254028	0.157865249	0.580751572	no	0.000303	pos	no
kidney	RNA labelling group	Cre -ve	C2	0.000803	0.00038	29.25933929	27.88606417	0.144846365	0.56534832	no	0.000423	pos	no
kidney	RNA labelling group	Cre -ve	C230035I16Rik	0	0.007215007	2.039951222	2.078438349	0.17508554	0.582999296	no	-0.007215007	neg	no
kidney	RNA labelling group	Cre -ve	C2cd2	0.000671	0.000355	25.53238415	32.62140051	0.613064506	0.965877444	no	0.000316	pos	no
kidney	RNA labelling group	Cre -ve	C2cd2l	0.00138903	0.00152691	86.30727566	116.944975	0.600186599	0.954018516	no	-0.00013788	neg	no
kidney	RNA labelling group	Cre -ve	C2cd3	2e-04	0.000581	12.13586749	15.92863002	0.16637193	0.582999296	no	-0.000381	neg	no
kidney	RNA labelling group	Cre -ve	C2cd4d	0.000887	0	1.490844861	1.734633515	0.220031386	0.586303083	no	0.000887	pos	no
kidney	RNA labelling group	Cre -ve	C2cd5	0.001312013	0	11.50556632	10.24430936	0.065493382	0.388287903	no	0.001312013	pos	no
kidney	RNA labelling group	Cre -ve	C3	0.000894	0.003828983	104.2472248	10.56303453	0.092428567	0.462176868	no	-0.002934983	neg	no
kidney	RNA labelling group	Cre -ve	C330006A16Rik	0.000205	0.000157	85.68209817	113.6773319	0.46294525	0.820148635	no	4.8e-05	pos	no
kidney	RNA labelling group	Cre -ve	C330007P06Rik	0.000368	7.31e-05	72.478645	69.85949647	0.417577667	0.771371369	no	0.0002949	pos	no
kidney	RNA labelling group	Cre -ve	C330013E15Rik	0.001360544	0	2.316509494	2.090002388	0.260471419	0.610259844	no	0.001360544	pos	no
kidney	RNA labelling group	Cre -ve	C330018D20Rik	8e-04	0.00024	18.93211598	18.26477732	0.316305339	0.662310023	no	0.00056	pos	no
kidney	RNA labelling group	Cre -ve	C330021F23Rik	0.00308642	0	1.086812668	2.300085393	0.191942828	0.582999296	no	0.00308642	pos	no
kidney	RNA labelling group	Cre -ve	C330027C09Rik	0.003030303	0	0.645222536	0.813025692	0.191339253	0.582999296	no	0.003030303	pos	no
kidney	RNA labelling group	Cre -ve	C3ar1	0.000577	0.000192	4.460734788	6.078472161	0.846936207	1	no	0.000385	pos	no
kidney	RNA labelling group	Cre -ve	C4b	0	0.000307	6.386503908	4.899208399	0.191139596	0.582999296	no	-0.000307	neg	no
kidney	RNA labelling group	Cre -ve	C5ar1	0	0	0.642540835	0.528455694	1	1	no	0	zero	no
kidney	RNA labelling group	Cre -ve	C730034F03Rik	0.002635046	0	1.520071819	1.237034617	0.19437266	0.583587848	no	0.002635046	pos	no
kidney	RNA labelling group	Cre -ve	C77080	0.000204	0.000128	28.33189966	29.78974643	0.666218162	1	no	7.6e-05	pos	no
kidney	RNA labelling group	Cre -ve	C77370	0	0	2.19211984	1.496150045	1	1	no	0	zero	no
kidney	RNA labelling group	Cre -ve	C87436	0.000325	0	10.55751766	9.698395306	0.179875907	0.582999296	no	0.000325	pos	no
kidney	RNA labelling group	Cre -ve	C8a	0.000192	0.00018	62.48208004	32.43416131	0.766173946	1	no	1.2e-05	pos	no
kidney	RNA labelling group	Cre -ve	C8g	0.000156	1e-04	21.26701107	18.99109946	0.678294773	1	no	5.6e-05	pos	no
kidney	RNA labelling group	Cre -ve	C920006O11Rik	0	0	3.514259282	2.935936282	1	1	no	0	zero	no
kidney	RNA labelling group	Cre -ve	CH25-588N10.2	0.000378	0.000944	21.90893682	8.767722095	0.20839209	0.583587848	no	-0.000566	neg	no
kidney	RNA labelling group	Cre -ve	Caap1	0	0	10.66284953	7.635308939	1	1	no	0	zero	no
kidney	RNA labelling group	Cre -ve	Cab39	0.000254	7.7e-05	68.55570388	72.36198584	0.04041886	0.328474658	no	0.000177	pos	no
kidney	RNA labelling group	Cre -ve	Cab39l	0.000391	0.000296	78.63604812	69.95124977	0.98148136	1	no	9.5e-05	pos	no
kidney	RNA labelling group	Cre -ve	Cabin1	0.000301	0.000192	18.75313531	29.46829801	0.634448515	0.984373906	no	0.000109	pos	no
kidney	RNA labelling group	Cre -ve	Cables1	0.00035	0	9.889828814	14.87996946	0.158382031	0.580919756	no	0.00035	pos	no
kidney	RNA labelling group	Cre -ve	Cables2	0.000185	0.001409866	7.709165428	12.56833992	0.057985033	0.36994275	no	-0.001224866	neg	no
kidney	RNA labelling group	Cre -ve	Cacfd1	0.000981	0.000687	38.7116541	36.96435284	0.262893658	0.612621616	no	0.000294	pos	no
kidney	RNA labelling group	Cre -ve	Cachd1	0.000772	0.000297	45.44230241	49.10180729	0.288839818	0.634306601	no	0.000475	pos	no
kidney	RNA labelling group	Cre -ve	Cacna1a	0	0	4.717803874	5.170355005	1	1	no	0	zero	no
kidney	RNA labelling group	Cre -ve	Cacna1c	0	0	0.394309614	0.545319606	1	1	no	0	zero	no
kidney	RNA labelling group	Cre -ve	Cacna1d	0.000794	0	3.287981835	4.147441463	0.121577998	0.52340062	no	0.000794	pos	no
kidney	RNA labelling group	Cre -ve	Cacna1e	0	0	0.434936627	0.137357503	1	1	no	0	zero	no
kidney	RNA labelling group	Cre -ve	Cacna1g	0	0	1.006899494	0.698326599	1	1	no	0	zero	no
kidney	RNA labelling group	Cre -ve	Cacna2d1	0	0	6.308570346	6.976134816	1	1	no	0	zero	no
kidney	RNA labelling group	Cre -ve	Cacnb1	0	0	2.138078672	2.770623028	1	1	no	0	zero	no
kidney	RNA labelling group	Cre -ve	Cacnb2	0	0.00136612	1.18153442	2.205096283	0.393832527	0.74359722	no	-0.00136612	neg	no
kidney	RNA labelling group	Cre -ve	Cacnb3	0	0	3.45227733	4.890512857	1	1	no	0	zero	no
kidney	RNA labelling group	Cre -ve	Cacnb4	0.001075636	0.00049	33.59323999	33.99886894	0.040983213	0.329930655	no	0.000585636	pos	no
kidney	RNA labelling group	Cre -ve	Cacng7	0	0	0.659250719	1.728124281	1	1	no	0	zero	no
kidney	RNA labelling group	Cre -ve	Cactin	0.000265	0.001042222	16.26461124	22.50436125	0.022201108	0.268728385	no	-0.000777222	neg	no
kidney	RNA labelling group	Cre -ve	Cacul1	0.000381	0.000295	103.7717159	112.9479134	0.363042352	0.710799073	no	8.6e-05	pos	no
kidney	RNA labelling group	Cre -ve	Cacybp	0.000366	0.000276	62.54171088	62.52566607	0.901199332	1	no	9e-05	pos	no
kidney	RNA labelling group	Cre -ve	Cad	0.001453488	0	3.738063665	7.476457538	0.146326744	0.566656262	no	0.001453488	pos	no
kidney	RNA labelling group	Cre -ve	Cadm1	0.000494	0.000484	66.68415101	80.21520851	0.655106487	0.998317011	no	9.99999999999997e-06	pos	no
kidney	RNA labelling group	Cre -ve	Cadm4	0.001944462	0.004657933	12.21254415	8.804025968	0.261924572	0.611882868	no	-0.002713471	neg	no
kidney	RNA labelling group	Cre -ve	Cadps2	0.000474	0	18.81473341	9.83961815	0.092617716	0.462504492	no	0.000474	pos	no
kidney	RNA labelling group	Cre -ve	Cage1	0	0	0.878645179	1.76221942	1	1	no	0	zero	no
kidney	RNA labelling group	Cre -ve	Calb1	0.000457	0.000225	249.0336356	541.6225269	0.143821813	0.563630502	no	0.000232	pos	no
kidney	RNA labelling group	Cre -ve	Calca	0	0	0.651876041	1.091901016	1	1	no	0	zero	no
kidney	RNA labelling group	Cre -ve	Calcoco1	0.000714	0.000423	34.80847723	47.80171171	0.138323877	0.555829088	no	0.000291	pos	no
kidney	RNA labelling group	Cre -ve	Calcrl	0.000762	0.000981	19.86346996	19.86519888	0.895302298	1	no	-0.000219	neg	no
kidney	RNA labelling group	Cre -ve	Cald1	0.000331	0.000109	34.71729269	41.31562212	0.443443383	0.798515591	no	0.000222	pos	no
kidney	RNA labelling group	Cre -ve	Calhm2	0	0.001357609	2.443983414	2.695321477	0.132763364	0.545656545	no	-0.001357609	neg	no
kidney	RNA labelling group	Cre -ve	Calm1	0.000445	0.000264	942.036597	776.8786841	0.115355816	0.511192391	no	0.000181	pos	no
kidney	RNA labelling group	Cre -ve	Calm2	0.000535	0.000333	229.7215302	189.091302	0.711288652	1	no	0.000202	pos	no
kidney	RNA labelling group	Cre -ve	Calm3	0.000365	0.000246	397.6712758	338.3072184	0.034261143	0.308687291	no	0.000119	pos	no
kidney	RNA labelling group	Cre -ve	Calml4	0.000604	2e-04	506.1817913	448.7453167	0.004322676	0.136342773	no	0.000404	pos	no
kidney	RNA labelling group	Cre -ve	Calr	0.000395	0.000186	578.3485352	554.5175123	0.042522048	0.335751127	no	0.000209	pos	no
kidney	RNA labelling group	Cre -ve	Calr3	0.02377558	0.029055435	2.449122986	1.049112865	0.840732981	1	no	-0.005279855	neg	no
kidney	RNA labelling group	Cre -ve	Calu	0.000426	0.000294	50.35652793	43.72841602	0.336306352	0.681088065	no	0.000132	pos	no
kidney	RNA labelling group	Cre -ve	Camk1	0.000593	0	38.2289999	36.87362134	0.005133498	0.146325438	no	0.000593	pos	no
kidney	RNA labelling group	Cre -ve	Camk1d	0.000247	0	4.018093575	5.653419013	0.207827656	0.583587848	no	0.000247	pos	no
kidney	RNA labelling group	Cre -ve	Camk1g	0.003613369	0.001203369	1.137498884	1.763411418	0.48706795	0.845613068	no	0.00241	pos	no
kidney	RNA labelling group	Cre -ve	Camk2a	0.003003003	0	1.022658724	0.234822839	0.49381017	0.851610911	no	0.003003003	pos	no
kidney	RNA labelling group	Cre -ve	Camk2b	0.000647	0	2.355354712	3.936808859	0.173397357	0.582999296	no	0.000647	pos	no
kidney	RNA labelling group	Cre -ve	Camk2d	0.000334	0.000339	18.004682	20.05537478	0.784366095	1	no	-5.00000000000001e-06	neg	no
kidney	RNA labelling group	Cre -ve	Camk2g	0.000922	9.03e-05	11.46516031	19.88148823	0.634768369	0.984557928	no	0.0008317	pos	no
kidney	RNA labelling group	Cre -ve	Camk2n1	0.002147733	0.001776204	1047.086789	981.3436784	0.311151689	0.657141512	no	0.000371529	pos	no
kidney	RNA labelling group	Cre -ve	Camk2n2	0.000687	0	4.147235429	6.227958705	0.110489111	0.500852009	no	0.000687	pos	no
kidney	RNA labelling group	Cre -ve	Camk4	0	0	1.520071819	1.662650235	1	1	no	0	zero	no
kidney	RNA labelling group	Cre -ve	Camkk2	0.000316	0.000166	36.67650582	45.17837662	0.760139515	1	no	0.00015	pos	no
kidney	RNA labelling group	Cre -ve	Camkmt	0.000444	0	3.695368979	3.570795391	0.232719633	0.593332359	no	0.000444	pos	no
kidney	RNA labelling group	Cre -ve	Caml	0.001000956	0.00024	15.74904133	18.26519455	0.232572726	0.593332359	no	0.000760956	pos	no
kidney	RNA labelling group	Cre -ve	Camsap1	0.000278	8.3e-05	22.63939083	37.06538094	0.223316913	0.588111789	no	0.000195	pos	no
kidney	RNA labelling group	Cre -ve	Camsap2	0.000303	0.000326	32.65328222	35.4928428	0.877398573	1	no	-2.3e-05	neg	no
kidney	RNA labelling group	Cre -ve	Camsap3	0.000537	0.000107	20.87155171	27.02590013	0.116528646	0.512658094	no	0.00043	pos	no
kidney	RNA labelling group	Cre -ve	Camta1	0.000427	0.000168	20.37157147	25.53231326	0.449088695	0.804414873	no	0.000259	pos	no
kidney	RNA labelling group	Cre -ve	Camta2	0.000689	0.000843	11.57312986	17.47928256	0.876931114	1	no	-0.000154	neg	no
kidney	RNA labelling group	Cre -ve	Cand1	0.000753	0.000373	64.21587261	63.69068992	0.402575151	0.754224462	no	0.00038	pos	no
kidney	RNA labelling group	Cre -ve	Cand2	0	0	5.302739952	5.61758734	1	1	no	0	zero	no
kidney	RNA labelling group	Cre -ve	Cant1	0	0.000166	35.13407308	38.92783494	0.051175304	0.355535989	no	-0.000166	neg	no
kidney	RNA labelling group	Cre -ve	Canx	0.000529	0.000244	447.6088426	386.1764392	0.006424804	0.161185925	no	0.000285	pos	no
kidney	RNA labelling group	Cre -ve	Cap1	0.000545	8.27e-05	51.92378123	53.01266075	0.219283737	0.586303083	no	0.0004623	pos	no
kidney	RNA labelling group	Cre -ve	Capg	0.000844	0	25.10645859	8.082276315	0.288740508	0.634306601	no	0.000844	pos	no
kidney	RNA labelling group	Cre -ve	Capn1	0.004455293	0.002151933	22.96050565	18.91688951	0.08046362	0.431481877	no	0.00230336	pos	no
kidney	RNA labelling group	Cre -ve	Capn10	8.03e-05	0	21.15682445	27.91675604	0.201475778	0.583587848	no	8.03e-05	pos	no
kidney	RNA labelling group	Cre -ve	Capn15	0.002099731	0.001472387	8.722259464	11.10259943	0.781221341	1	no	0.000627344	pos	no
kidney	RNA labelling group	Cre -ve	Capn2	0.000392	7.38e-05	85.09992903	86.99059883	0.115827171	0.51165968	no	0.0003182	pos	no
kidney	RNA labelling group	Cre -ve	Capn3	0	0	0.618960332	0.599202127	1	1	no	0	zero	no
kidney	RNA labelling group	Cre -ve	Capn5	0.00072	0.001065585	6.125541325	5.50900521	0.53351927	0.894313158	no	-0.000345585	neg	no
kidney	RNA labelling group	Cre -ve	Capn6	0.000848	0.00330033	2.374802694	2.525448042	0.794867952	1	no	-0.00245233	neg	no
kidney	RNA labelling group	Cre -ve	Capn7	0.000466	0.000252	58.62188462	54.28681045	0.145647295	0.56608828	no	0.000214	pos	no
kidney	RNA labelling group	Cre -ve	Capns1	0.000597	0.000329	224.4254276	217.6433956	0.113338258	0.507667178	no	0.000268	pos	no
kidney	RNA labelling group	Cre -ve	Caprin1	0.000487	0.000173	179.3462647	169.8170684	0.10686878	0.494991302	no	0.000314	pos	no
kidney	RNA labelling group	Cre -ve	Caprin2	0	0	3.185551606	4.284526412	1	1	no	0	zero	no
kidney	RNA labelling group	Cre -ve	Capsl	0	0	1.065016785	0.526821514	1	1	no	0	zero	no
kidney	RNA labelling group	Cre -ve	Capza1	0.001485197	0	31.24535084	30.78121379	0.000196	0.040214146	yes	0.001485197	pos	yes
kidney	RNA labelling group	Cre -ve	Capza2	0.000457	0.000151	94.1110248	89.62928683	0.017146246	0.247360923	no	0.000306	pos	no
kidney	RNA labelling group	Cre -ve	Capzb	0.000536	0.000211	163.3499121	174.4856306	0.015995459	0.239472064	no	0.000325	pos	no
kidney	RNA labelling group	Cre -ve	Car11	0.010224949	0.00130719	2.256610409	2.21458396	0.898087751	1	no	0.008917759	pos	no
kidney	RNA labelling group	Cre -ve	Car12	0.000677	9.43e-05	146.6833439	214.4639372	0.172416867	0.582999296	no	0.0005827	pos	no
kidney	RNA labelling group	Cre -ve	Car13	0	0.001851852	1.788811645	0.877210449	0.125942833	0.531850006	no	-0.001851852	neg	no
kidney	RNA labelling group	Cre -ve	Car14	0.001225417	0.000551	97.70211667	102.6505893	0.19212913	0.582999296	no	0.000674417	pos	no
kidney	RNA labelling group	Cre -ve	Car15	0.000809	0.000155	163.9471375	141.8614256	0.001169042	0.080955027	no	0.000654	pos	no
kidney	RNA labelling group	Cre -ve	Car2	0.000975	0.000689	373.9277383	341.1415548	0.280454356	0.626733112	no	0.000286	pos	no
kidney	RNA labelling group	Cre -ve	Car3	0.000328	0.000332	78.38519276	256.1709886	0.934070262	1	no	-3.99999999999999e-06	neg	no
kidney	RNA labelling group	Cre -ve	Car4	0.000335	0.000217	163.4316094	312.9110897	0.240282969	0.598593204	no	0.000118	pos	no
kidney	RNA labelling group	Cre -ve	Car5a	0	0	3.85268282	2.131898581	1	1	no	0	zero	no
kidney	RNA labelling group	Cre -ve	Car5b	0.001604687	0.000608	109.9917606	93.26812415	0.002482471	0.109222755	no	0.000996687	pos	no
kidney	RNA labelling group	Cre -ve	Car7	0	0.000374	2.742286824	3.593086486	0.27697173	0.624116984	no	-0.000374	neg	no
kidney	RNA labelling group	Cre -ve	Car8	0.000131	0	10.79999528	12.64946346	0.217404707	0.585575759	no	0.000131	pos	no
kidney	RNA labelling group	Cre -ve	Car9	0.000116	0.000545	7.649419644	13.06220079	0.385261458	0.733833922	no	-0.000429	neg	no
kidney	RNA labelling group	Cre -ve	Card10	0	0.000168	31.41630267	51.90051648	0.222757297	0.588111789	no	-0.000168	neg	no
kidney	RNA labelling group	Cre -ve	Card14	0	0	1.238981286	2.655849068	1	1	no	0	zero	no
kidney	RNA labelling group	Cre -ve	Card19	0.000407	6.53e-05	28.09473859	29.49449987	0.019569191	0.257030164	no	0.0003417	pos	no
kidney	RNA labelling group	Cre -ve	Card6	0.000283	0.000642	5.302400501	5.032527833	0.959197688	1	no	-0.000359	neg	no
kidney	RNA labelling group	Cre -ve	Carf	0	0.001246883	2.378208393	2.438312429	0.143116587	0.562091364	no	-0.001246883	neg	no
kidney	RNA labelling group	Cre -ve	Carhsp1	0.000258	0.00021	40.10341414	44.04803062	0.993392605	1	no	4.8e-05	pos	no
kidney	RNA labelling group	Cre -ve	Carm1	0.00018	9.87e-05	9.347760505	13.171143	0.798219083	1	no	8.13e-05	pos	no
kidney	RNA labelling group	Cre -ve	Carmil1	0.000489	0.000168	10.52895441	11.22022959	0.62156903	0.974097507	no	0.000321	pos	no
kidney	RNA labelling group	Cre -ve	Carnmt1	0.000357	0.000156	45.18396726	45.82968241	0.306575772	0.651989595	no	0.000201	pos	no
kidney	RNA labelling group	Cre -ve	Carns1	0	0.004993758	1.626140053	2.010662767	0.181992842	0.582999296	no	-0.004993758	neg	no
kidney	RNA labelling group	Cre -ve	Cars	0	0	6.132421486	6.337757789	1	1	no	0	zero	no
kidney	RNA labelling group	Cre -ve	Cars2	0	0.00064	16.11998473	21.31852822	0.210990852	0.584607781	no	-0.00064	neg	no
kidney	RNA labelling group	Cre -ve	Casc3	0.001402286	0.001260691	22.36094469	24.57842227	0.566357587	0.924705745	no	0.000141595	pos	no
kidney	RNA labelling group	Cre -ve	Casc4	0.000186	0.000219	10.42249033	11.27299245	0.968897903	1	no	-3.3e-05	neg	no
kidney	RNA labelling group	Cre -ve	Casd1	0.000854	0	30.7125438	28.11245838	0.032837398	0.306401699	no	0.000854	pos	no
kidney	RNA labelling group	Cre -ve	Cask	0.000326	0.000144	15.19646616	12.90342932	0.752783664	1	no	0.000182	pos	no
kidney	RNA labelling group	Cre -ve	Caskin2	0	6.6e-05	21.24970977	29.19986432	0.276140997	0.623500354	no	-6.6e-05	neg	no
kidney	RNA labelling group	Cre -ve	Casp1	0	0	1.184269693	1.218561481	1	1	no	0	zero	no
kidney	RNA labelling group	Cre -ve	Casp12	0.000652	0.000321	3.88437154	4.429660014	0.606633474	0.959666976	no	0.000331	pos	no
kidney	RNA labelling group	Cre -ve	Casp2	0.000586	0	9.413197837	8.861124406	0.212848226	0.584607781	no	0.000586	pos	no
kidney	RNA labelling group	Cre -ve	Casp3	0.000721	0.000675	25.7970236	28.47998632	0.804375936	1	no	4.59999999999999e-05	pos	no
kidney	RNA labelling group	Cre -ve	Casp4	0	0	1.414954238	1.499863119	1	1	no	0	zero	no
kidney	RNA labelling group	Cre -ve	Casp6	0.000672	0.000276	26.86403929	27.63667389	0.563602722	0.922759321	no	0.000396	pos	no
kidney	RNA labelling group	Cre -ve	Casp7	0.000136	0.001020929	6.283466367	5.338736973	0.715426924	1	no	-0.000884929	neg	no
kidney	RNA labelling group	Cre -ve	Casp8	0.002755299	0.002024883	26.48234931	20.50839851	0.255064064	0.60752882	no	0.000730416	pos	no
kidney	RNA labelling group	Cre -ve	Casp8ap2	0.000669	0	3.573154142	2.034880489	0.250938016	0.604090219	no	0.000669	pos	no
kidney	RNA labelling group	Cre -ve	Casp9	0.000241	0.000182	19.07115739	24.42280611	0.747512472	1	no	5.9e-05	pos	no
kidney	RNA labelling group	Cre -ve	Casr	0.000318	5.8e-05	49.79347697	53.39521267	0.87926582	1	no	0.00026	pos	no
kidney	RNA labelling group	Cre -ve	Cast	0.00023	0.00013	23.6806664	21.4667931	0.93306406	1	no	1e-04	pos	no
kidney	RNA labelling group	Cre -ve	Casz1	0.000254	0.000255	43.18319576	53.22814655	0.906451221	1	no	-1.00000000000002e-06	neg	no
kidney	RNA labelling group	Cre -ve	Cat	0.00062	0.000189	837.1636947	723.9187875	8.43e-05	0.034701899	yes	0.000431	pos	yes
kidney	RNA labelling group	Cre -ve	Catsper2	0	0	2.761171525	1.106263746	1	1	no	0	zero	no
kidney	RNA labelling group	Cre -ve	Catsperd	0	0	0.546088035	0.213848521	1	1	no	0	zero	no
kidney	RNA labelling group	Cre -ve	Cav1	0.000556	0.000132	22.84165248	17.21608674	0.85371437	1	no	0.000424	pos	no
kidney	RNA labelling group	Cre -ve	Cav2	0.000188	6.1e-05	57.81253766	33.84435508	0.627349255	0.979867802	no	0.000127	pos	no
kidney	RNA labelling group	Cre -ve	Cbarp	0	0	1.676543216	2.453489718	1	1	no	0	zero	no
kidney	RNA labelling group	Cre -ve	Cbfa2t2	0.000383	0.000106	10.71846103	12.82978437	0.241707857	0.599375071	no	0.000277	pos	no
kidney	RNA labelling group	Cre -ve	Cbfa2t3	0.00049	0	11.18563446	15.45045372	0.16046096	0.582999296	no	0.00049	pos	no
kidney	RNA labelling group	Cre -ve	Cbfb	0.000501	6.23e-05	27.26252477	23.98108674	0.23580675	0.596478203	no	0.0004387	pos	no
kidney	RNA labelling group	Cre -ve	Cbl	0.000493	0.00056	40.70711189	57.0294323	0.471135323	0.82828926	no	-6.7e-05	neg	no
kidney	RNA labelling group	Cre -ve	Cblb	0.001514056	0	8.837826446	9.047564244	0.003555411	0.126813568	no	0.001514056	pos	no
kidney	RNA labelling group	Cre -ve	Cblc	0	0	13.4134684	19.28862008	1	1	no	0	zero	no
kidney	RNA labelling group	Cre -ve	Cbll1	0.001468835	8.13e-05	12.80075512	18.25313784	0.005305675	0.148569837	no	0.001387535	pos	no
kidney	RNA labelling group	Cre -ve	Cbr1	0.000308	6.73e-05	270.5468131	56.68169739	0.045879054	0.344890221	no	0.0002407	pos	no
kidney	RNA labelling group	Cre -ve	Cbr2	0	0	4.156070469	5.038934712	1	1	no	0	zero	no
kidney	RNA labelling group	Cre -ve	Cbr3	0.001479001	0	7.486063131	1.610057005	0.177078203	0.582999296	no	0.001479001	pos	no
kidney	RNA labelling group	Cre -ve	Cbr4	0.001329406	0.000362	33.95847558	34.72981383	0.016613578	0.244273139	no	0.000967406	pos	no
kidney	RNA labelling group	Cre -ve	Cbs	0.000585	0.000294	129.8913566	181.7804972	0.034645209	0.308687291	no	0.000291	pos	no
kidney	RNA labelling group	Cre -ve	Cbwd1	0.000288	0	16.33870876	14.79035003	0.050128352	0.353563023	no	0.000288	pos	no
kidney	RNA labelling group	Cre -ve	Cbx1	0	0	1.028022126	1.607158491	1	1	no	0	zero	no
kidney	RNA labelling group	Cre -ve	Cbx2	0	0.000572	4.450014701	5.204327895	0.174414026	0.582999296	no	-0.000572	neg	no
kidney	RNA labelling group	Cre -ve	Cbx3	0.000203	0.000195	141.7620581	118.2086421	0.311740718	0.65782329	no	8e-06	pos	no
kidney	RNA labelling group	Cre -ve	Cbx4	0.000134	6.07e-05	24.01769658	32.00296624	0.592831001	0.947249964	no	7.33e-05	pos	no
kidney	RNA labelling group	Cre -ve	Cbx5	0.000457	0.000144	100.7372069	104.1404469	0.405269266	0.757034336	no	0.000313	pos	no
kidney	RNA labelling group	Cre -ve	Cbx6	0.00022	0.000232	139.1915956	176.9248691	0.883126687	1	no	-1.2e-05	neg	no
kidney	RNA labelling group	Cre -ve	Cbx7	0.000472	4.53e-05	24.46410202	30.06259956	0.077480845	0.424868415	no	0.0004267	pos	no
kidney	RNA labelling group	Cre -ve	Cbx8	0	0	4.295831982	7.933769467	1	1	no	0	zero	no
kidney	RNA labelling group	Cre -ve	Cby1	0	0.00034	8.899516866	9.46778523	0.165156198	0.582999296	no	-0.00034	neg	no
kidney	RNA labelling group	Cre -ve	Cc2d1a	0.000296	0.000189	7.192852438	9.515900737	0.827832386	1	no	0.000107	pos	no
kidney	RNA labelling group	Cre -ve	Cc2d1b	0.000803	0.00048	20.80113622	23.7095274	0.619120123	0.971717368	no	0.000323	pos	no
kidney	RNA labelling group	Cre -ve	Cc2d2a	0	0	7.848983339	9.920164599	0.999990375	1	no	0	zero	no
kidney	RNA labelling group	Cre -ve	Ccar1	0.000444	0.000119	32.3834846	29.72829816	0.12244162	0.525058302	no	0.000325	pos	no
kidney	RNA labelling group	Cre -ve	Ccar2	0	0	1.433785367	1.241145023	1	1	no	0	zero	no
kidney	RNA labelling group	Cre -ve	Ccbe1	0.002298899	0.002543411	3.667875894	4.181169287	0.974427345	1	no	-0.000244512	neg	no
kidney	RNA labelling group	Cre -ve	Ccdc102a	0	0	2.372064596	4.538217189	1	1	no	0	zero	no
kidney	RNA labelling group	Cre -ve	Ccdc103	0.003144654	0	1.367569401	1.418369737	0.232753651	0.593332359	no	0.003144654	pos	no
kidney	RNA labelling group	Cre -ve	Ccdc106	0	0	0.842323771	1.91186076	1	1	no	0	zero	no
kidney	RNA labelling group	Cre -ve	Ccdc107	0.003635529	0.003699917	270.7916612	280.0755522	0.809983118	1	no	-6.43879999999999e-05	neg	no
kidney	RNA labelling group	Cre -ve	Ccdc109b	0	0	2.314110847	1.635933863	1	1	no	0	zero	no
kidney	RNA labelling group	Cre -ve	Ccdc112	0	0	2.30830085	2.601569214	1	1	no	0	zero	no
kidney	RNA labelling group	Cre -ve	Ccdc114	0	0	3.610095229	3.792149989	1	1	no	0	zero	no
kidney	RNA labelling group	Cre -ve	Ccdc115	0.000222	0.000358	21.77874953	23.43448234	0.563945093	0.922986058	no	-0.000136	neg	no
kidney	RNA labelling group	Cre -ve	Ccdc117	0.001015912	0.000162	38.84707834	33.89665586	0.004163624	0.134313962	no	0.000853912	pos	no
kidney	RNA labelling group	Cre -ve	Ccdc12	0.000454	0.000248	54.93700108	62.62791227	0.195772281	0.583587848	no	0.000206	pos	no
kidney	RNA labelling group	Cre -ve	Ccdc120	0	0.001430615	3.875480103	3.649342878	0.221443706	0.587732455	no	-0.001430615	neg	no
kidney	RNA labelling group	Cre -ve	Ccdc122	0	0	1.649103703	2.956143421	1	1	no	0	zero	no
kidney	RNA labelling group	Cre -ve	Ccdc124	0.023712766	0.023152105	27.19697922	26.20511859	0.608695662	0.961690994	no	0.000560661	pos	no
kidney	RNA labelling group	Cre -ve	Ccdc125	0	0.001903208	4.20010883	4.805181052	0.152791469	0.575608054	no	-0.001903208	neg	no
kidney	RNA labelling group	Cre -ve	Ccdc126	0	0.000284	5.037283488	5.21165675	0.236890191	0.597419937	no	-0.000284	neg	no
kidney	RNA labelling group	Cre -ve	Ccdc127	0.00071	0.000241	29.11605646	26.85435975	0.765403991	1	no	0.000469	pos	no
kidney	RNA labelling group	Cre -ve	Ccdc130	0.000226	0.000205	8.757076479	8.711388306	0.953341265	1	no	2.1e-05	pos	no
kidney	RNA labelling group	Cre -ve	Ccdc134	0.000656	0.000309	7.163905708	6.216494489	0.744685435	1	no	0.000347	pos	no
kidney	RNA labelling group	Cre -ve	Ccdc136	0	0	1.485535031	1.769600717	1	1	no	0	zero	no
kidney	RNA labelling group	Cre -ve	Ccdc137	0	0.000824	9.117746386	10.52251284	0.023264401	0.273537064	no	-0.000824	neg	no
kidney	RNA labelling group	Cre -ve	Ccdc138	0	0	2.589730834	1.443057128	1	1	no	0	zero	no
kidney	RNA labelling group	Cre -ve	Ccdc14	0.001484781	0	0.973927386	1.908269935	0.051083217	0.355228451	no	0.001484781	pos	no
kidney	RNA labelling group	Cre -ve	Ccdc141	0.000231	7e-05	19.36599375	18.19128211	0.851502018	1	no	0.000161	pos	no
kidney	RNA labelling group	Cre -ve	Ccdc148	0.000373	0.000216	5.279100226	10.60579013	0.650485259	0.995968467	no	0.000157	pos	no
kidney	RNA labelling group	Cre -ve	Ccdc149	0.002196773	0.001092896	3.827475588	3.806857609	0.216302917	0.585215215	no	0.001103877	pos	no
kidney	RNA labelling group	Cre -ve	Ccdc15	0	0	1.514478936	1.680750995	1	1	no	0	zero	no
kidney	RNA labelling group	Cre -ve	Ccdc151	0	0	2.596485832	6.147804525	1	1	no	0	zero	no
kidney	RNA labelling group	Cre -ve	Ccdc157	0.000975	0.000586	11.67383469	14.81110734	0.920327819	1	no	0.000389	pos	no
kidney	RNA labelling group	Cre -ve	Ccdc158	0.004157226	0.000468	2.740996719	3.242695021	0.349890947	0.69671903	no	0.003689226	pos	no
kidney	RNA labelling group	Cre -ve	Ccdc159	0	0	1.398861207	1.010407634	1	1	no	0	zero	no
kidney	RNA labelling group	Cre -ve	Ccdc160	0	0	6.662077039	6.554080005	1	1	no	0	zero	no
kidney	RNA labelling group	Cre -ve	Ccdc162	0	0	0.892005762	1.088582744	0.999995696	1	no	0	zero	no
kidney	RNA labelling group	Cre -ve	Ccdc163	0.000589	0	8.793848371	9.318906004	0.199625311	0.583587848	no	0.000589	pos	no
kidney	RNA labelling group	Cre -ve	Ccdc166	0	0.002516688	3.38343041	3.997382896	0.051320055	0.355600849	no	-0.002516688	neg	no
kidney	RNA labelling group	Cre -ve	Ccdc167	0.000159	0.001642036	12.36074379	6.542171076	0.582563709	0.938188483	no	-0.001483036	neg	no
kidney	RNA labelling group	Cre -ve	Ccdc17	0	0	3.12866237	3.317921705	1	1	no	0	zero	no
kidney	RNA labelling group	Cre -ve	Ccdc171	0	0	0.795606534	1.229258519	1	1	no	0	zero	no
kidney	RNA labelling group	Cre -ve	Ccdc173	0.001320698	0.000578	4.065484063	3.316339967	0.393396432	0.743282824	no	0.000742698	pos	no
kidney	RNA labelling group	Cre -ve	Ccdc174	0	0.000165	11.03128431	9.324782964	0.204675739	0.583587848	no	-0.000165	neg	no
kidney	RNA labelling group	Cre -ve	Ccdc181	0.000413	0	36.22342651	36.38488818	0.050819289	0.355029199	no	0.000413	pos	no
kidney	RNA labelling group	Cre -ve	Ccdc186	0	0	23.39342748	21.79819909	1	1	no	0	zero	no
kidney	RNA labelling group	Cre -ve	Ccdc189	0	0	3.668823722	5.834406712	1	1	no	0	zero	no
kidney	RNA labelling group	Cre -ve	Ccdc191	0	0.000368	4.886792346	6.270821722	0.274384894	0.622326137	no	-0.000368	neg	no
kidney	RNA labelling group	Cre -ve	Ccdc22	0.000888	0.000541	17.49687873	17.61230702	0.549708736	0.910438334	no	0.000347	pos	no
kidney	RNA labelling group	Cre -ve	Ccdc25	0.000725	0.000146	57.39200389	56.8893128	0.216007328	0.585215215	no	0.000579	pos	no
kidney	RNA labelling group	Cre -ve	Ccdc28a	0.000232	0.000735	18.49344268	17.86803184	0.368262541	0.715504087	no	-0.000503	neg	no
kidney	RNA labelling group	Cre -ve	Ccdc28b	0.000473	0	10.42132539	12.67771925	0.17588789	0.582999296	no	0.000473	pos	no
kidney	RNA labelling group	Cre -ve	Ccdc3	0	0	4.75994482	5.02546647	1	1	no	0	zero	no
kidney	RNA labelling group	Cre -ve	Ccdc30	0.000855	0	2.873503067	3.34843108	0.217019771	0.585575759	no	0.000855	pos	no
kidney	RNA labelling group	Cre -ve	Ccdc32	0.000174	0.000306	30.64054279	36.80415913	0.29197684	0.637424592	no	-0.000132	neg	no
kidney	RNA labelling group	Cre -ve	Ccdc34	0.000201	0	6.079390194	5.468917887	0.257963158	0.608243622	no	0.000201	pos	no
kidney	RNA labelling group	Cre -ve	Ccdc36	0	0.002923977	1.282289999	1.456230392	0.295221586	0.64025438	no	-0.002923977	neg	no
kidney	RNA labelling group	Cre -ve	Ccdc43	0	0	14.02000926	14.20949373	1	1	no	0	zero	no
kidney	RNA labelling group	Cre -ve	Ccdc47	0.000522	0.000177	134.9763587	105.4087508	0.003422547	0.125625978	no	0.000345	pos	no
kidney	RNA labelling group	Cre -ve	Ccdc50	0.000214	0.000103	82.25175979	80.06318467	0.425269737	0.778591036	no	0.000111	pos	no
kidney	RNA labelling group	Cre -ve	Ccdc51	0.002300165	0.000191	8.900526744	11.32100307	0.002295331	0.10676235	no	0.002109165	pos	no
kidney	RNA labelling group	Cre -ve	Ccdc53	0.000354	7.77e-05	37.68450645	35.17985209	0.203427452	0.583587848	no	0.0002763	pos	no
kidney	RNA labelling group	Cre -ve	Ccdc57	0	0	3.014712575	3.807699655	0.999989456	1	no	0	zero	no
kidney	RNA labelling group	Cre -ve	Ccdc58	0.000439	0.000257	33.39751692	33.35901253	0.448509106	0.803866805	no	0.000182	pos	no
kidney	RNA labelling group	Cre -ve	Ccdc59	0.000285	0.000212	33.18569	30.99791794	0.555491651	0.914883836	no	7.3e-05	pos	no
kidney	RNA labelling group	Cre -ve	Ccdc6	0.000589	0.000459	117.9768126	164.7149276	0.334096043	0.67863571	no	0.00013	pos	no
kidney	RNA labelling group	Cre -ve	Ccdc61	0	0	5.587677127	6.972346875	1	1	no	0	zero	no
kidney	RNA labelling group	Cre -ve	Ccdc62	0	0.000833	1.623285269	2.428827283	0.277187048	0.624256578	no	-0.000833	neg	no
kidney	RNA labelling group	Cre -ve	Ccdc64	0.000188	0	28.3534457	29.62546981	0.035418491	0.31200928	no	0.000188	pos	no
kidney	RNA labelling group	Cre -ve	Ccdc64b	0	0	2.59609846	2.286962041	0.999995696	1	no	0	zero	no
kidney	RNA labelling group	Cre -ve	Ccdc66	0.000968	0	12.68497384	14.40103829	0.010236128	0.196351482	no	0.000968	pos	no
kidney	RNA labelling group	Cre -ve	Ccdc68	8.9e-05	0.000612	13.07884817	12.3761555	0.138604187	0.555931322	no	-0.000523	neg	no
kidney	RNA labelling group	Cre -ve	Ccdc71	0.000344	7.98e-05	30.60434655	38.69349328	0.099725581	0.479839242	no	0.0002642	pos	no
kidney	RNA labelling group	Cre -ve	Ccdc71l	0.000116	0	9.672320466	7.25488536	0.292777329	0.638176491	no	0.000116	pos	no
kidney	RNA labelling group	Cre -ve	Ccdc73	0.004446563	0	4.431066886	2.861501733	0.081676387	0.434311255	no	0.004446563	pos	no
kidney	RNA labelling group	Cre -ve	Ccdc77	0.002958412	0.000172	6.468387154	10.97561903	0.005433865	0.149656361	no	0.002786412	pos	no
kidney	RNA labelling group	Cre -ve	Ccdc8	0	0.000556	0.87423243	1.774578124	0.358355065	0.705847736	no	-0.000556	neg	no
kidney	RNA labelling group	Cre -ve	Ccdc80	0	0	0.673779069	0.960313054	1	1	no	0	zero	no
kidney	RNA labelling group	Cre -ve	Ccdc82	0	0.000554	9.790074635	9.775063548	0.018874382	0.253293466	no	-0.000554	neg	no
kidney	RNA labelling group	Cre -ve	Ccdc84	0.001531503	0.001301031	16.54000281	16.32666733	0.938404139	1	no	0.000230472	pos	no
kidney	RNA labelling group	Cre -ve	Ccdc85b	0	0	5.501513012	6.96910094	1	1	no	0	zero	no
kidney	RNA labelling group	Cre -ve	Ccdc86	0.001132246	0.000134	10.81759271	14.88950452	0.671051865	1	no	0.000998246	pos	no
kidney	RNA labelling group	Cre -ve	Ccdc88a	0.001899519	0	6.634306552	5.643196706	0.06552948	0.388287903	no	0.001899519	pos	no
kidney	RNA labelling group	Cre -ve	Ccdc88b	0	0	0.421188672	0.838952462	1	1	no	0	zero	no
kidney	RNA labelling group	Cre -ve	Ccdc88c	8.47e-05	0.000139	18.0758441	15.90112658	0.908198467	1	no	-5.43e-05	neg	no
kidney	RNA labelling group	Cre -ve	Ccdc9	0.000777	0.00106853	12.37650126	17.73488007	0.65019872	0.99564199	no	-0.00029153	neg	no
kidney	RNA labelling group	Cre -ve	Ccdc90b	0.001619124	0.000772	22.89774437	21.21012135	0.097432168	0.473756823	no	0.000847124	pos	no
kidney	RNA labelling group	Cre -ve	Ccdc91	0.000742	5.44e-05	58.38537467	67.54202366	0.006641316	0.163992195	no	0.0006876	pos	no
kidney	RNA labelling group	Cre -ve	Ccdc92	0.002164862	0	6.164786282	5.980437333	0.060217947	0.373819845	no	0.002164862	pos	no
kidney	RNA labelling group	Cre -ve	Ccdc93	0.000652	0.000193	15.70114961	17.11175716	0.339287605	0.684573609	no	0.000459	pos	no
kidney	RNA labelling group	Cre -ve	Ccdc94	0	0	6.761721249	8.667632759	1	1	no	0	zero	no
kidney	RNA labelling group	Cre -ve	Ccdc96	0.00177305	0	0.840646295	1.279797812	0.176276173	0.582999296	no	0.00177305	pos	no
kidney	RNA labelling group	Cre -ve	Ccdc97	0.000353	0.000191	31.41252868	37.34573818	0.255576924	0.60752882	no	0.000162	pos	no
kidney	RNA labelling group	Cre -ve	Cchcr1	0	0	2.468237168	2.775155723	1	1	no	0	zero	no
kidney	RNA labelling group	Cre -ve	Cck	0.000383	0.000185	11.77280671	14.0695052	0.466076465	0.823333048	no	0.000198	pos	no
kidney	RNA labelling group	Cre -ve	Cckar	0.000447	0.000198	228.2042028	165.9333119	0.016304049	0.241730663	no	0.000249	pos	no
kidney	RNA labelling group	Cre -ve	Ccl19	0	0	3.432161748	2.417338111	1	1	no	0	zero	no
kidney	RNA labelling group	Cre -ve	Ccl2	0	0	1.10670442	1.047848531	1	1	no	0	zero	no
kidney	RNA labelling group	Cre -ve	Ccl25	0	0.000681	7.718995149	7.965173331	0.186535416	0.582999296	no	-0.000681	neg	no
kidney	RNA labelling group	Cre -ve	Ccl27a	0	0	10.58187573	10.58320659	1	1	no	0	zero	no
kidney	RNA labelling group	Cre -ve	Ccl28	0.000768	0.000236	16.88742775	5.246378885	0.714404598	1	no	0.000532	pos	no
kidney	RNA labelling group	Cre -ve	Ccl5	0	0	2.676291862	1.477254621	1	1	no	0	zero	no
kidney	RNA labelling group	Cre -ve	Ccl6	0.000422	0.000761	8.394885921	6.836281195	0.695217928	1	no	-0.000339	neg	no
kidney	RNA labelling group	Cre -ve	Ccl9	0	0	2.048779545	1.774133411	1	1	no	0	zero	no
kidney	RNA labelling group	Cre -ve	Ccm2	0.001262706	0.000124	9.365370295	13.336521	0.02139193	0.266780344	no	0.001138706	pos	no
kidney	RNA labelling group	Cre -ve	Ccm2l	0	0	3.501178927	4.648833363	1	1	no	0	zero	no
kidney	RNA labelling group	Cre -ve	Ccna2	0.002941176	0	0.913181967	1.656510848	0.081243245	0.433285188	no	0.002941176	pos	no
kidney	RNA labelling group	Cre -ve	Ccnb2	0	0	1.111787594	0.578625142	1	1	no	0	zero	no
kidney	RNA labelling group	Cre -ve	Ccnc	0.001758168	0	27.03975499	25.01928246	0.025488334	0.282577198	no	0.001758168	pos	no
[truncated: 11,582 more rows]
