# Supplementary material for: SLAMseq reveals potential transfer of RNA from liver to kidney in the mouse
Source: Nat Commun. 2025 Aug 11;16:7413. doi: 10.1038/s41467-025-62688-9 (PMC12339719; doi:10.1038/s41467-025-62688-9)
Supplement: Supplementary file 6 — Source Data [file 41467_2025_62688_MOESM6_ESM.zip › Source data/Fig4e_data.csv]

PC1	PC2	PC3	PC4	PC5	PC6	PC7	PC8	PC9	PC10	PC11	PC12	PC13	PC14	PC15	PC16	PC17	PC18	PC19	PC20	label	color
-25.0971525110039	15.9985850678744	10.7841781435355	-3.95801891504927	0.524134521503534	-4.47499954357913	29.2926988717004	-12.1745062316141	21.2154291494946	-6.26994379674481	5.68616251043911	-4.5023369215066	4.81125192544554	1.33797145055482	0.113282499704413	1.33017251593277	-0.360088396814791	-2.53919001646672	-1.86613069216646	4.52930561863223e-14	s1	4TU -ve
-34.7931483516063	41.4631708348762	-11.6628535962487	-12.4639506114162	1.83226812236724	1.54439926177128	-13.3539992723461	7.1552257718413	-2.99561171406154	-7.32259186663681	8.6306344577607	3.39837283885671	17.1669665963686	-4.39548424799721	3.99653127449931	-6.25924956748081	7.2982659990516	1.7625322382754	-1.80893625443285	7.74322780257446e-14	s2	4TU -ve
-23.1468478147214	32.3404463956254	-32.7878226618858	10.8404887014586	6.40065876838098	5.28444095921256	3.93138220095922	-15.4498881385694	-7.70509381204436	0.0588280235079481	-3.67747989869955	1.95338328653847	-16.8558398087018	4.44635882489448	-0.298208195286504	-0.54290953220519	-4.04148716516868	0.156273184263203	0.0243465560827832	-6.10506568339456e-15	s3	4TU -ve
44.374440601953	1.82738046627884	-6.00675018915643	1.50244899085021	4.23228571544323	-1.56762812038605	5.27851159515934	7.37877455627715	-1.64153069686495	2.26867587238779	0.742838484137172	4.68658316208974	1.72612213817598	6.36546627695104	-11.3249147211706	-0.121338259095309	11.8903610759316	-15.8934066565607	13.0422069179003	7.8505963437157e-14	s4	Labelled in injury
47.0757653480616	-0.841819380331251	-11.8634479327784	5.08107028480477	3.69124488329682	0.229152779398804	7.95401441945455	17.8405106236466	5.80170480230668	13.0591180258609	3.88919587802049	-2.52456399340385	1.57321641110151	9.52136166703264	-7.09217709290791	-9.24547313255081	-1.94762773101195	11.5634712138144	-9.66920042022871	6.99079149486952e-14	s5	Labelled in injury
59.287020783197	9.99371175569874	-6.16169467099063	-9.09576369755225	-2.20608738921342	13.7720890998896	-3.79842670693709	3.50993363872959	8.47153288574788	5.66589466113523	4.31550426686602	-4.9888402378196	0.381148428865553	-9.36394320336588	8.45765271936781	8.01196915943492	-12.7167501369856	2.75370719387604	12.6251576790031	7.16795236423608e-14	s6	Labelled in injury
69.8781708667438	0.522946912055031	3.09252497299385	7.1404688360443	-3.97986391744389	5.98172664214535	9.07914708566579	0.480416690896996	-11.759059578165	-19.1155011070899	-13.5858882613887	-9.75597390908024	2.64680785429963	-4.88525227254567	6.74329145190376	-1.48667184843351	4.80834153671019	-0.236047129016976	-6.80786101993246	4.16428374805694e-14	s7	Labelled in injury
31.732316032299	7.29099327741426	16.2756423513631	20.1877485457318	-5.20683759821183	-16.182065796114	-12.7649458591963	-13.1639961802677	6.66938734180665	10.917754482327	2.98610890898196	2.38161770953823	-5.33728564753933	-4.49009345926031	10.5782686783629	-11.8715694206247	6.45964283272937	-0.602275436143627	0.857376154437017	7.0154211800966e-14	s8	Labelled in injury
51.5574850752336	6.20282410939696	9.63450662523423	-16.2553802786593	-4.93014113549281	-13.0219460678262	-10.7540043953152	-14.1562951334501	-5.62208639993038	-4.02996800952211	6.82263385673531	9.41350647916302	0.51479196759845	6.77944141474097	-9.06905210059405	12.4531633817582	-5.08118958245868	1.29108942226502	-8.23691584381974	4.73313975222979e-14	s9	Labelled in injury
-15.3243361196867	-27.4409475604246	-25.6829135890089	-3.00031399236269	-5.1102111294278	-13.3539359661943	-15.1850828244882	-0.901207322819314	19.4255642636938	-8.60259704215351	-14.9912941551411	-2.3893678298	2.23821382735149	0.669925801751221	-2.18319895630748	2.09911164737239	1.51173622028197	1.24191089816207	0.623568362107236	7.12602335421727e-14	s11	Labelled in health
-19.9873737851241	-19.8713407932669	-1.55823970947808	-4.51382689724933	0.0432524251037558	-6.72157585348606	-1.47997676731296	10.7490106667146	-4.97072287832192	-4.99345843508635	9.07599280134523	-2.37667173877196	-2.95506690763013	13.0350290918449	15.8711731458313	-3.85281244795501	-10.6635631909999	-12.4443160513667	-2.99670293323088	8.12293031115875e-14	s12	Labelled in health
-21.4711360396021	-18.5732239845074	-1.24817108369743	2.02890749292954	11.6398501150918	-7.58984185030133	-4.76677929345396	-3.18954483154165	-7.88513731051572	-0.867080468055024	14.9458122833625	-22.7792807715992	-4.08214122026283	-10.4622885145868	-10.1810038329705	0.978524719765942	1.94279332401294	0.673890060989957	0.355705573049268	8.2210085949345e-14	s13	Labelled in health
-13.2198896700662	-31.2283775440951	-7.68881049048858	-3.32033999461451	0.92715316878129	11.2260039346812	5.72400242170252	-20.5131609321379	-10.2841133307815	15.4888478899129	-3.97662953982434	1.76848120284918	18.4210729496583	1.92213335496075	3.21839890583687	-2.03343200740494	-0.185730713307079	0.273006135850247	0.430399691158047	2.07443473089981e-14	s14	Labelled in health
-12.9931086926381	-11.3651863435022	16.0459714550815	-3.41529547419224	18.0501852982046	-6.43279360780337	3.39129245942932	0.353368474241192	-5.60423384786733	-12.8675484102821	-3.23653937974045	9.49924000969122	-1.61814937422954	3.531081115606	-1.60279486935233	-8.6921989589147	-4.70945171893133	13.1403723589782	13.0868751852841	5.52439585930843e-14	s15	Labelled in health
-5.23907181401662	-13.8964927024627	6.9895821430394	-3.67437817596651	30.347764671838	15.6837714719752	-3.57706268406251	4.31225221395666	7.46970347807873	2.50019418834702	-0.786981589458479	10.8313748128438	-7.69836677651845	-6.85340560015987	4.93606247420487	7.24285129769132	7.44508271340994	-2.79694955739336	-9.14587733758688	8.35309626798206e-14	s16	Labelled in health
-32.0913170470841	17.5605665867106	8.32712730113798	9.91293950140436	4.63708248556128	-21.0682493394986	5.64709961721314	13.1072178634118	-7.47023621202353	11.685544786154	-14.7230878861181	1.39023897851446	5.68705619282314	-8.74770980790483	-1.62081118847858	8.37056670409954	-8.50500651332532	-3.45601265654968	-1.50379248033609	9.35776746773124e-14	s17	Cre -ve
-29.8016004599565	-5.84466324394738	1.23163967030916	-2.12606737667426	-18.5633291412198	-2.69226153997505	6.81774833689223	7.51190626613045	-5.64655321887967	4.40423533787449	3.32480885558122	-0.545728918601292	-6.86597280775991	5.85667297233654	8.94768143975329	14.0180748819847	14.6386153888102	10.4894747893292	4.07640596715071	7.68921827135209e-14	s18	Cre -ve
-15.5260429833056	-18.6190347556337	-4.80222685499098	-3.1627624118562	-25.0359324259192	5.21127339292669	8.39030502420584	4.85403753397952	-2.11532904551529	-3.20859232064534	5.62802386660356	14.9706302712811	-6.81373119239927	-16.2272786258815	-6.87118417743651	-7.83696486865237	-3.57227933061092	-2.46801434082353	-2.75750389813991	7.95313002079401e-14	s19	Cre -ve
-29.4549204753435	1.4692505265219	15.29213063311	35.4635587749788	-8.51422871238602	20.8996214743833	-11.7623087964161	2.16937714095466	3.92350993328483	-6.34696832516376	2.30701820917147	-0.0990465903035762	5.7864213828813	7.07392976971034	-7.12177962576688	5.35489461267404	-4.54712084508127	-0.213613956576708	0.281528884603963	5.88127794504098e-14	s20	Cre -ve
-25.7592529433329	13.0112103757184	21.7896274829191	-27.1715333026096	-8.77924872625753	13.2728186687801	-8.06361543285392	0.12656732961968	0.722876190557668	7.57515651387236	-13.3768336686337	-10.3316178404797	-8.7265159395281	4.88608399131848	-5.49721782919319	-7.9167088773965	0.3354562337577	-2.69590169490595	-0.610650090902564	7.76502433199956e-14	s21	Cre -ve
