# Supplementary material for: SLAMseq reveals potential transfer of RNA from liver to kidney in the mouse
Source: Nat Commun. 2025 Aug 11;16:7413. doi: 10.1038/s41467-025-62688-9 (PMC12339719; doi:10.1038/s41467-025-62688-9)
Supplement: Supplementary file 6 — Source Data [file 41467_2025_62688_MOESM6_ESM.zip › Source data/FigS15k_data.csv]

gene_name	cR_pos	cR_neg	cpm_pos	cpm_neg	pval	fdr	sig	delta	delta_sign	labelled
GL456233.2_unassigned	0.0586854460093897	0.177661169415292	3.71831914254139	5.14494973843379	0.708516642068642	0.996030641748671	no	-0.118975723405903	neg	no
JH584304.1_unassigned	0	0.0843881856540084	7.78456549557997	8.35682050915369	0.234113322250567	0.782582060980571	no	-0.0843881856540084	neg	no
MU069434.1_unassigned	0	0	2.4530462524801	2.37160103814086	1	1	no	0	zero	no
MU069435.1_unassigned	0.058521901074024	0.0588885801420387	338.082858948121	306.197377319043	0.56110626813555	0.91756048607304	no	-0.000366679068014707	neg	no
Mir128-1	0.0331972073233546	0.097282493961631	65.0929340720702	67.9137019370656	0.773543628293143	1	no	-0.0640852866382764	neg	no
Mir149	0.139878866913453	0.10599098733506	113.698371775016	117.394426818856	0.596017287875032	0.938401518979542	no	0.0338878795783937	pos	no
Mir181a-1	0.0767015757171533	0.0657316053863293	23.6069735010508	26.1577406832232	0.813520061500409	1	no	0.010969970330824	pos	no
Mir181b-1	0	0	2.94426960055982	1.61884452296328	1	1	no	0	zero	no
Mir1843b	0.0766004848735035	0.0571619054055064	66.3957420309331	68.2954283550792	0.910945290288004	1	no	0.0194385794679971	pos	no
Mir194-1	0.028735632183908	0	8.59808494279714	10.8980859052216	0.20440445450102	0.77012723162535	no	0.028735632183908	pos	no
Mir1981	0.0588492063259592	0.0657611409874518	144.926872826418	122.931176265861	0.635695501979299	0.943055046800827	no	-0.0069119346614926	neg	no
Mir205	0.0353985600649847	0.0440908946943764	180.168954373012	113.361348768022	0.590091125428374	0.938401518979542	no	-0.00869233462939173	neg	no
Mir214	0.0937016153144623	0.083816926834934	380.539637047065	338.623618171827	0.796530453179994	1	no	0.00988468847952832	pos	no
Mir26b	0.032274679457257	0.0350785627379573	8375.36440888634	9314.47145877541	0.851816980805271	1	no	-0.0028038832807002	neg	no
Mir29b-2	0.268479923937698	0.0238580404143318	23.1699692952956	18.1101980626497	0.17622144350975	0.769342059461646	no	0.244621883523366	pos	no
Mir29c	0.0279113397364686	0.0243822433980312	250.537419263332	296.236201892969	0.737681871504907	1	no	0.00352909633843734	pos	no
Mir30a	0.0327251532043543	0.0394920103367414	79808.934157596	85156.3805784328	0.12123766060276	0.769342059461646	no	-0.00676685713238705	neg	no
Mir30c-2	0.0790306350986109	0.0694335519719106	529.193285887015	524.609524818368	0.635152128156805	0.943055046800827	no	0.00959708312670025	pos	no
Mir350	0.107695334968062	0.146663487180284	7.75919579873472	10.0846125889923	0.485000834546986	0.882095267832331	no	-0.0389681522122222	neg	no
Mir3535	0.0443966956958182	0.0604020098799472	1119.62038629357	1008.99404501179	0.311954049715051	0.789379377974608	no	-0.016005314184129	neg	no
Mir375	0	0	236.806443617504	223.574708161277	1	1	no	0	zero	no
Mir664	0.0223902809089202	0.0456794458169373	62.5223018127983	69.447079174106	0.147222742086475	0.769342059461646	no	-0.0232891649080171	neg	no
Mir8114	0	0.0865800865800866	4.55684185052463	4.4993685119627	0.225606719606291	0.782582060980571	no	-0.0865800865800866	neg	no
chr1_unassigned	0.0600696489526784	0.0723062094130435	27082.7761394792	26297.9147529837	0.141013385481554	0.769342059461646	no	-0.0122365604603652	neg	no
Mir1982	0.0578703703703704	0	2.27926549317731	3.12732517988427	0.198284035943723	0.769342059461646	no	0.0578703703703704	pos	no
Mir26a-2	0.07290190060471	0.0977587916198325	165.005654130194	176.767700285744	0.47260287692993	0.882095267832331	no	-0.0248568910151226	neg	no
Mir3057	0	0	5.82960843050474	3.9929630577825	1	1	no	0	zero	no
Mir3058	0.666666666666667	0	3.84334095046212	5.36717104477337	0.179120961736863	0.769342059461646	no	0.666666666666667	pos	no
Mir331	0.0291375291375291	0.0376647834274953	25.4434418142819	27.9942266183449	0.991476923579802	1	no	-0.00852725428996615	neg	no
Mir677	0.124129912400642	0.0433630718213379	2.95247666024573	7.32161519423205	0.257260015666768	0.782582060980571	no	0.0807668405793044	pos	no
Mirlet7i	0.0657470871574877	0.0755702519709356	8937.1424378731	7313.67585792612	0.71559420355102	1	no	-0.00982316481344789	neg	no
chr10_unassigned	0.0724120165575461	0.0851617771732619	13622.2829063733	13299.4580249282	0.33527035367224	0.809186259739286	no	-0.0127497606157158	neg	no
Mir103-1	0	0.19047619047619	1.81519387717936	4.16319660252663	0.347921347070522	0.81836281846673	no	-0.19047619047619	neg	no
Mir10a	0.0338813530885921	0.0384375363744019	53046.4484460943	55336.6517196377	0.197676311645411	0.769342059461646	no	-0.00455618328580978	neg	no
Mir132	0.039274563255942	0.079205443451523	137.3026124097	113.130087582093	0.181984176034258	0.769342059461646	no	-0.039930880195581	neg	no
Mir142	0.00710745415637797	0.0184637315531337	136.780497598691	173.60747117284	0.364107505419872	0.827775656852991	no	-0.0113562773967558	neg	no
Mir142b	0.00669030430282178	0.0161791745258108	151.687831229522	195.708505392471	0.369421508191591	0.828591950326456	no	-0.00948887022298901	neg	no
Mir146	0.0538573335836018	0.0780198954696854	1434.22572402861	1211.19586669979	0.20173680954122	0.77012723162535	no	-0.0241625618860836	neg	no
Mir152	0.0345501699476134	0.0421727294141308	323.566680384245	355.465501316332	0.855469649590452	1	no	-0.00762255946651742	neg	no
Mir193a	0.116143224002451	0.128125684501419	157.110834843963	125.392074148724	0.520456450991398	0.897752488135999	no	-0.011982460498968	neg	no
Mir195a	0.031188369478722	0.026094810292061	797.656926836942	970.898391873401	0.419632871819435	0.842159763444522	no	0.00509355918666099	pos	no
Mir196a-1	0.0343642611683849	0.0474044700793078	25.6597537100179	23.2299603219119	0.864645722459629	1	no	-0.013040208910923	neg	no
Mir212	0.0585489851614407	0.084310444111251	48.5478961303382	31.9474089430019	0.307990974360418	0.789379377974608	no	-0.0257614589498104	neg	no
Mir218-2	0.116550116550117	0	1.76254949578032	3.41270536426731	0.155323032321337	0.769342059461646	no	0.116550116550117	pos	no
Mir21a	0.062939957644063	0.0796267450754542	43252.4733729373	44797.438797213	0.31163202677484	0.789379377974608	no	-0.0166867874313912	neg	no
Mir22	0.0613998469204177	0.0718937506398306	14001.9622696025	14195.2393106644	0.085385054186784	0.713078671875357	no	-0.0104939037194129	neg	no
Mir301	0.123101766600572	0	12.6666276279694	12.0537972634737	0.0275876679169815	0.570437414148897	no	0.123101766600572	pos	no
Mir3064	0	0	4.43853496336023	3.00247898149034	1	1	no	0	zero	no
Mir3065	0.0248922217128819	0	24.6911644845643	26.9716148019018	0.0955672446843261	0.713078671875357	no	0.0248922217128819	pos	no
Mir324	0.0282326369282891	0	21.9262413201554	31.1713514542395	0.192922855032486	0.769342059461646	no	0.0282326369282891	pos	no
Mir338	0.0248922217128819	0	24.6911644845643	26.9716148019018	0.0955672446843261	0.713078671875357	no	0.0248922217128819	pos	no
Mir340	0.0437382289291614	0.0667727750627657	484.653889116862	576.51657174398	0.529365761327706	0.897752488135999	no	-0.0230345461336043	neg	no
Mir365-2	0.0180962721679334	0	23.5991896102026	14.0962944653759	0.357856102856198	0.826477189929791	no	0.0180962721679334	pos	no
Mir3968	0.20703933747412	0	6.84451726000544	4.3837585202945	0.272512365938556	0.782582060980571	no	0.20703933747412	pos	no
Mir423	0.10012858996552	0.120464970938506	2305.23209850852	2027.95865983733	0.171071485173052	0.769342059461646	no	-0.0203363809729858	neg	no
Mir451a	0.00190606892345227	0.0122953969107815	55.8937207228878	150.870609952735	0.879803158906791	1	no	-0.0103893279873292	neg	no
Mir451b	0.00190606892345227	0.0122953969107815	55.8937207228878	150.870609952735	0.879803158906791	1	no	-0.0103893279873292	neg	no
Mir497	0.0469107697735663	0.0213765122221657	103.925775823579	126.961604022839	0.0927438020213248	0.713078671875357	no	0.0255342575514006	pos	no
Mir497b	0.0469107697735663	0.0213765122221657	103.943690815866	126.961604022839	0.0927800135465554	0.713078671875357	no	0.0255342575514006	pos	no
Mir6516	0.0615081526673203	0.040983606557377	5.73956454398302	4.59472983910232	0.749284548457577	1	no	0.0205245461099433	pos	no
Mir744	0.0424581716592347	0.0664977937083296	131.168653602751	127.906606146477	0.860527448188883	1	no	-0.0240396220490949	neg	no
chr11_unassigned	0.0740851828040029	0.0849900955943676	21259.6206929807	18761.1442944237	0.142801966017681	0.769342059461646	no	-0.0109049127903648	neg	no
Gm54371	0.205038078500293	0.320920855698424	6.9019028404777	5.56519233675151	0.166333579247214	0.769342059461646	no	-0.115882777198131	neg	no
Mir1247	0.0267952840300107	0.0269905533063428	36.7559269298498	33.978855646753	0.930334278418057	1	no	-0.000195269276332052	neg	no
Mir127	0.137523061559554	0.031055900621118	10.3411416611687	8.00561384323418	0.454416605330157	0.881568214340504	no	0.106467160938436	pos	no
Mir1843a	0.0240801564548805	0.0358205227022693	117.074320990641	119.697869456549	0.391604774212409	0.831802841575264	no	-0.0117403662473888	neg	no
Mir203	0.033771537840302	0.0316595884453776	1814.77741327449	1933.5193383734	0.989719205437751	1	no	0.00211194939492447	pos	no
Mir3068	0.077129575642863	0.0723630433634612	120.642023911729	114.164148184293	0.868631528195505	1	no	0.00476653227940185	pos	no
Mir3073a	0.121625883215287	0.106662500532602	10.358395015753	12.0971843600596	0.830407297541993	1	no	0.0149633826826848	pos	no
Mir3073b	0.121866384974107	0.106662500532602	10.1952689400754	12.0797381304297	0.822807873198898	1	no	0.0152038844415042	pos	no
Mir342	0.0348607538736371	0.0630289165379458	112.404423689416	131.609294012599	0.256600753597363	0.782582060980571	no	-0.0281681626643086	neg	no
Mir345	0.125180184861008	0.0609277786627584	17.9555941543624	21.2494632452527	0.833200644328378	1	no	0.0642524061982494	pos	no
Mir379	0.0221778664892437	0.0281376394021342	21.2609844432523	24.4738767415612	0.962699032706077	1	no	-0.00595977291289043	neg	no
Mir382	0	0	7.94508092480845	5.94765773027912	1	1	no	0	zero	no
Mir409	0.205038078500293	0.320920855698424	6.9019028404777	5.56519233675151	0.166333579247214	0.769342059461646	no	-0.115882777198131	neg	no
Mir411	0	0.0671708711909717	14.5509171234498	17.3707328409014	0.0641088938028654	0.643299589539098	no	-0.0671708711909717	neg	no
Mir434	0.0582750582750583	0.0392541707556428	11.1480636539157	10.6606174675049	0.76794544437767	1	no	0.0190208875194155	pos	no
Mir487b	0	0	1.92971115795137	2.9329191534228	1	1	no	0	zero	no
Mir495	0	0	1.26148083302616	1.94435052783259	1	1	no	0	zero	no
Mir5099	0	0	47.9633292028357	37.0420339713081	0.999988611562116	1	no	0	zero	no
Mir541	0.0432917490864863	0.117587726283378	10.9600738131719	15.7706459290034	0.499368519317978	0.891510669457248	no	-0.0742959771968921	neg	no
chr12_unassigned	0.170948056880648	0.171427505563833	1466.67439870946	1432.92914320117	0.959591094067827	1	no	-0.000479448683185224	neg	no
Gm54609	0.10130273789798	0.0809498264943166	272.497643530098	236.971320254718	0.763366332359697	1	no	0.0203529114036633	pos	no
Mir1983	0	0	4.10215577177357	5.2390029811955	1	1	no	0	zero	no
Mir23b	0.0402440123929882	0.0518739380654784	8306.52004112211	8462.75260097826	0.0924212994704969	0.713078671875357	no	-0.0116299256724901	neg	no
Mir24-1	0.0481110587146293	0.0297878843024572	61.3980351938886	57.0088904871354	0.531276446062632	0.897752488135999	no	0.0183231744121721	pos	no
Mir27b	0.0413885374042687	0.0472456603351495	10264.048027515	10639.3323496592	0.444328615304065	0.87364612873975	no	-0.00585712293088087	neg	no
Mir3074-1	0.0481110587146293	0.0297878843024572	61.3980351938886	57.0088904871354	0.531276446062632	0.897752488135999	no	0.0183231744121721	pos	no
Mir582	0.118307773544447	0.0881089720071455	51.3736409222369	50.7588309111672	0.370506424393932	0.828591950326456	no	0.0301988015373015	pos	no
Mir7-1	0.178387259876479	0.159720955722983	19.2163285085499	17.6382470334474	0.165079120905828	0.769342059461646	no	0.0186663041534958	pos	no
Mir874	0.0484680631321602	0.094457570295276	167.44212063255	157.565301586435	0.063668485252873	0.643299589539098	no	-0.0459895071631159	neg	no
Mirlet7a-1	0.0480066720952908	0.109720643201399	348.751746267076	264.74873389595	0.0990786748556956	0.720797359575186	no	-0.0617139711061084	neg	no
Mirlet7d	0.0810333271039846	0.0925172379379701	11062.7359601078	9878.99416735976	0.736289127509189	1	no	-0.0114839108339855	neg	no
Mirlet7f-1	0.10130273789798	0.0809498264943166	272.497643530098	236.971320254718	0.763366332359697	1	no	0.0203529114036633	pos	no
chr13_unassigned	0.119853683665258	0.115722310293226	2852.03783082885	2853.87163101994	0.791933795136738	1	no	0.0041313733720322	pos	no
Mir15a	0.0632776027129644	0.0512301813483435	226.972418746077	243.273958064371	0.479902592890609	0.882095267832331	no	0.0120474213646209	pos	no
Mir16-1	0.0519602728937167	0.0849812920961745	27.0550356611144	45.1987027562393	0.276035485442418	0.782582060980571	no	-0.0330210192024578	neg	no
Mir17	0.099774641376417	0.12818992251024	139.811073297317	133.330219851326	0.608309683274838	0.938401518979542	no	-0.0284152811338229	neg	no
Mir18	0.0202265372168285	0.0471142520612485	14.373257235273	14.0002795071723	0.687475261825991	0.971142238793026	no	-0.0268877148444201	neg	no
Mir19a	0.0349406009783368	0	7.29015322177038	6.68187052862019	0.256023263533414	0.782582060980571	no	0.0349406009783368	pos	no
Mir19b-1	0.322446869335648	0.212515129128091	5.12036292452296	5.7590392444592	0.330566800513542	0.808580997892406	no	0.109931740207557	pos	no
Mir20a	0.00997141365862933	0.0326839851259356	101.166554252011	117.227157501166	0.0556843149398811	0.643299589539098	no	-0.0227125714673063	neg	no
Mir320	0.0467622653575805	0.105967460426271	447.981281576445	411.097045469152	0.144547224934795	0.769342059461646	no	-0.0592051950686902	neg	no
Mir346	0	0.11853388630607	19.9600799036908	25.7885326200784	0.00994231230616006	0.413316125870368	no	-0.11853388630607	neg	no
Mir598	0.0103263114415531	0.0148367952522255	7.70418393960536	8.87016054872979	0.965764165527314	1	no	-0.00451048381067245	neg	no
Mir92-1	0.0450514352246309	0.0654271686011046	5543.15021442204	5655.0212319074	0.00201831915601475	0.413316125870368	no	-0.0203757333764737	neg	no
chr14_unassigned	0.147806011897436	0.16892555374254	1946.3830162384	1772.12495951626	0.413465081922501	0.842159763444522	no	-0.0211195418451041	neg	no
Mir1249	0.0165343915343915	0.0418769310129799	71.1080058978469	60.5507568524281	0.426755466376549	0.85044091068581	no	-0.0253425394785884	neg	no
Mir1291	0.0746771014836261	0.0401737671362245	12.470024566339	13.7501250644223	0.215281421849553	0.78156268737849	no	0.0345033343474016	pos	no
Mir148b	0.0531694300105726	0.0556132046929016	217.064206565108	204.969377449106	0.515291464514133	0.897752488135999	no	-0.00244377468232902	neg	no
Mir151	0.0656063421339711	0.0813255276174381	5154.38107200826	5143.97192247996	0.228916795450127	0.782582060980571	no	-0.015719185483467	neg	no
Mir1941	0	0	8.85545170170155	7.90604781286074	1	1	no	0	zero	no
Mir1943	0	0.26716745801148	4.31634096566646	2.9970540530413	0.0527003327488406	0.643299589539098	no	-0.26716745801148	neg	no
Mir196a-2	0.0559807767720085	0.0650639360446953	418.812697339036	370.994696436738	0.484117702665114	0.882095267832331	no	-0.00908315927268682	neg	no
Mir28c	0	0	1.25447829767119	2.12546736283046	1	1	no	0	zero	no
Mir30b	0.0763967019205766	0.0899648549298763	2043.24901488587	2362.74042468616	0.469955435678743	0.882095267832331	no	-0.0135681530092997	neg	no
Mir30d	0.052391148423847	0.0706935743784499	54522.8567359973	54129.7447399546	0.297735982467296	0.789379377974608	no	-0.018302425954603	neg	no
Mir33	0	0	3.77412774763366	3.51124906950308	1	1	no	0	zero	no
Mir5113	0	0	6.39274179947349	6.35674984196825	1	1	no	0	zero	no
Mir615	0.085092122769779	0.0928787606579637	372.907076141691	366.049426526451	0.795571952167089	1	no	-0.00778663788818464	neg	no
Mirlet7b	0.0564929019568609	0.0695383662185722	10087.3548797456	8265.93125264384	0.259748628950414	0.782582060980571	no	-0.0130454642617113	neg	no
Mirlet7c-2	0.0534341805080709	0.0408818966444003	395.130287276992	306.03296799418	0.269956101024785	0.782582060980571	no	0.0125522838636707	pos	no
Snord43	0.0724457408717405	0.0862734187675459	1349.47191711549	1561.20711929776	0.59684263928214	0.938401518979542	no	-0.0138276778958054	neg	no
chr15_unassigned	0.0533898706708295	0.0646367564339666	5580.38533686073	5043.35619403175	0.381286035187354	0.828591950326456	no	-0.0112468857631371	neg	no
Gm55082	0.203450629760009	0.0693240901213172	6.05678253214179	4.35086337695561	0.684932047090114	0.971142238793026	no	0.134126539638691	pos	no
Mir125b-2	0.0891043929215589	0.0572879053046894	52.7346542598814	53.7279365229295	0.351530420303578	0.81836281846673	no	0.0318164876168695	pos	no
Mir1306	0	0.10617549088359	6.97320914708099	10.1292925324113	0.132669348763613	0.769342059461646	no	-0.10617549088359	neg	no
Mir130b	0	0	8.10135304464953	5.71148221517998	1	1	no	0	zero	no
Mir155	0.0587818944088818	0.0688733079199193	155.064919525201	131.705824221357	0.903731139671464	1	no	-0.0100914135110375	neg	no
Mir185	0.0881662473613356	0.101780206431716	837.349784170776	719.029151514034	0.336465764358947	0.809186259739286	no	-0.0136139590703801	neg	no
Mir193b	0	0	4.50306142573179	6.1205840921567	1	1	no	0	zero	no
Mir1947	0	0	5.03795104212266	4.23600808310847	1	1	no	0	zero	no
Mir28a	0.0511317644345672	0.0524363051804904	696.049225113227	724.554480913894	0.671841959796405	0.971142238793026	no	-0.00130454074592325	neg	no
Mir484	0.079666933167575	0.0751965902503104	268.453879127214	252.231658132716	0.482339980700765	0.882095267832331	no	0.00447034291726466	pos	no
Mir802	0	0	8.90968298986683	14.0618724516334	1	1	no	0	zero	no
Mir99a	0.0271584196748466	0.0320717729783449	5744.03313226693	6621.69420319954	0.143948065414541	0.769342059461646	no	-0.00491335330349826	neg	no
Mirlet7c-1	0.0544090214491504	0.0688812384370158	165.302373284309	125.243086515069	0.472547751688275	0.882095267832331	no	-0.0144722169878653	neg	no
chr16_unassigned	0.0593647908808202	0.068905551929463	18590.4487578193	16167.8116671104	0.330656834189678	0.808580997892406	no	-0.00954076104864277	neg	no
Gm55583	0.0401195977834008	0.0563077615221408	3085.68399342321	2396.04397477645	0.00884546171110859	0.413316125870368	no	-0.01618816373874	neg	no
Mir125a	0.0526377926305922	0.0585066370796848	24472.3648664224	22548.0089028919	0.54214796360344	0.901514613763434	no	-0.00586884444909258	neg	no
Mir219a-1	0.130208333333333	0	9.10177832494284	6.27550456765903	0.287435507021441	0.782582060980571	no	0.130208333333333	pos	no
Mir877	0	0	9.12757465301792	7.75823703426762	1	1	no	0	zero	no
Mir99b	0.0406350844557607	0.0393446355498104	4169.36232829801	4311.08762001853	0.863551447887898	1	no	0.00129044890595026	pos	no
Mirlet7e	0.0401196737783149	0.056308787850219	3085.62287838919	2395.76393716302	0.008845239724886	0.413316125870368	no	-0.0161891140719041	neg	no
chr17_unassigned	0.212326870251983	0.219098949409181	11970.9789194069	11175.5401990555	0.857584726953014	1	no	-0.00677207915719857	neg	no
Gm54396	0.699710165676556	0.657905406653448	3633.30661252276	3775.96634706713	0.239326828073159	0.782582060980571	no	0.0418047590231071	pos	no
Gm54508	0.0418396899536915	0.0141242937853107	16.0862665466364	13.1538431528503	0.464501698101091	0.882095267832331	no	0.0277153961683808	pos	no
Mir122	0.333221937938369	0.301262254812829	379.156602599127	350.19771672544	0.141241024879365	0.769342059461646	no	0.0319596831255393	pos	no
Mir143	0.0893410466390816	0.101001171528803	48963.8531867576	46106.8382875713	0.621351838609605	0.941736380392683	no	-0.0116601248897217	neg	no
Mir145a	0.0490034241928393	0.0613322904386543	3130.8236634891	2929.86246617202	0.376404195725349	0.828591950326456	no	-0.012328866245815	neg	no
Mir187	0.0920960379654009	0.110018285491282	108.615765740263	108.118709588079	0.459011261245075	0.882095267832331	no	-0.0179222475258808	neg	no
Mir1948	0	0.0289435600578871	6.1774322027833	7.93013369187855	0.283017006125132	0.782582060980571	no	-0.0289435600578871	neg	no
Mir378a	0.699760092126533	0.657926653165242	3633.05580263075	3775.85654182925	0.239208643877544	0.782582060980571	no	0.0418334389612909	pos	no
chr18_unassigned	0.0735400141787411	0.0931722546970846	8391.69077245698	7399.46585120676	0.0183040976735934	0.570437414148897	no	-0.0196322405183434	neg	no
Mir101b	0.0478001123239141	0.0996379299940903	320.222384511842	300.215659860638	0.0408752540560888	0.643299589539098	no	-0.0518378176701762	neg	no
Mir107	0.0706844023242342	0.112582002184007	648.698704636839	658.40680508528	0.0634303550490344	0.643299589539098	no	-0.0418975998597725	neg	no
Mir192	0.0578421678762405	0.0658392279165109	11742.9418796921	12603.8611702144	0.197513207649034	0.769342059461646	no	-0.00799706004027035	neg	no
Mir194-2	0.0713674474415182	0.0820673398775149	5230.61148359793	5818.62699869188	0.747156869091608	1	no	-0.0106998924359968	neg	no
Mir204	0.142818393636264	0.0919665512644167	91.1690650074557	118.403097330168	0.719843372250597	1	no	0.0508518423718474	pos	no
chr19_unassigned	0.0523010802491385	0.0637963717034446	26169.4137393793	28478.9603873574	0.105661336981472	0.731071073767905	no	-0.0114952914543061	neg	no
Mir103-2	0.0191426547259491	0.12350428994652	30.3122084765886	29.61052569267	0.610879757162259	0.938401518979542	no	-0.104361635220571	neg	no
Mir10b	0.0347463206427277	0.0408429477324763	35543.7585625858	38805.4604124397	0.0222965170539249	0.570437414148897	no	-0.00609662708974855	neg	no
Mir126a	0.0489738670438057	0.0550305490278551	11002.9068039224	11914.9102481081	0.319920708557897	0.796997472257879	no	-0.00605668198404944	neg	no
Mir126b	0.0489810983992718	0.0550315268146711	11001.781502926	11914.732896844	0.320442282660384	0.796997472257879	no	-0.00605042841539931	neg	no
Mir130a	0.0164992513011353	0.013103817858923	58.7000711718035	76.9902319773733	0.524036974462019	0.897752488135999	no	0.00339543344221235	pos	no
Mir181a-2	0.0768558371991974	0.0176991150442478	46.1854010386207	51.155685887691	0.0297226893165939	0.570437414148897	no	0.0591567221549496	pos	no
Mir181b-2	0.0453891475646851	0.0438398957760637	25.0881323956991	30.2098304567679	0.536901539688174	0.89792154051298	no	0.00154925178862142	pos	no
Mir1955	0	0.135737962806899	6.53301141521073	5.55937359969358	0.0753014371222239	0.684772443830223	no	-0.135737962806899	neg	no
Mir199b	0	0	7.59234703190054	7.29535150660466	1	1	no	0	zero	no
Mir467c	0.0234741784037559	0	9.52751402104201	8.58418368188954	0.260119727122378	0.782582060980571	no	0.0234741784037559	pos	no
Mir467d	0	0	5.71781201393465	6.73458296191139	1	1	no	0	zero	no
Mir467e	0	0.0347652083328062	13.9293197835867	21.192101037438	0.0516751396211177	0.643299589539098	no	-0.0347652083328062	neg	no
Mir499	0	0	2.75656726791621	4.65414947106455	1	1	no	0	zero	no
Mir669c	0.028434480642766	0.0113507377979569	12.4296693968485	10.6996829924134	0.660880803300191	0.966413636986712	no	0.0170837428448091	pos	no
Mir669o	0	0	4.95853862593341	2.75015732042477	1	1	no	0	zero	no
Mir674	0.0943036475324356	0.143494607970674	264.20037735341	291.266557764708	0.784540776321861	1	no	-0.049190960438238	neg	no
chr2_unassigned	0.0631621504256029	0.0745387318656123	11166.0512261044	10466.5736752798	0.15160830912824	0.769342059461646	no	-0.0113765814400093	neg	no
Mir15b	0.0380117376053008	0.0786214129417277	555.969417106814	550.859902103385	0.0712475723963423	0.668807857010826	no	-0.0406096753364269	neg	no
Mir16-2	0.0245821042281219	0.0207082264908894	22.2674993852905	22.1724636420232	0.882024774863209	1	no	0.00387387773723251	pos	no
Mir186	0.0598399876017299	0.0636819795756575	693.898755154447	699.415692267192	0.897829462497075	1	no	-0.00384199197392765	neg	no
Mir7j	0.00131440588853838	0	102.012147215089	78.9631226780589	0.290442826755676	0.782582060980571	no	0.00131440588853838	pos	no
Mir92b	0.205761316872428	0.152091254752852	43.0458648552127	38.3990616858526	0.915819092613794	1	no	0.0536700621195763	pos	no
chr3_unassigned	0.154348297858923	0.170365841297792	6221.51173719897	5874.27903754187	0.378565022730115	0.828591950326456	no	-0.0160175434388682	neg	no
Mir101a	0.0350829911651358	0.0410843774948708	2917.1125757062	2860.42422772065	0.576750132506282	0.927261262758719	no	-0.00600138632973499	neg	no
Mir200a	0.0705980393153142	0.0818131242829393	5185.13514835759	6063.19053589197	0.61270202270142	0.938401518979542	no	-0.011215084967625	neg	no
Mir200b	0.0402065490681344	0.0572162589237222	14819.8111916675	14423.6343852783	0.14718514118512	0.769342059461646	no	-0.0170097098555878	neg	no
Mir30c-1	0.0981569917496691	0.0322715872212185	53.14910275308	51.7723474631013	0.961907065225035	1	no	0.0658854045284506	pos	no
Mir30e	0.067285532355809	0.0805108358567224	53703.2615786904	60111.5898174381	0.5337153967269	0.897752488135999	no	-0.0132253035009134	neg	no
Mir30f	0.067285532355809	0.0805108358567224	53703.2615786904	60111.5898174381	0.5337153967269	0.897752488135999	no	-0.0132253035009134	neg	no
Mir31	0.0690625778679342	0.0626573807396961	371.019709950738	280.022217831193	0.873846921719705	1	no	0.0064051971282381	pos	no
Mir32	0.0516421961432952	0.0251351065534931	25.8848223287107	28.7653846022407	0.449264964391798	0.877423521060491	no	0.0265070895898021	pos	no
Mir34a	0.114788845114196	0.0527671646626493	174.985451468629	188.112702111757	0.388884060536892	0.831802841575264	no	0.0620216804515471	pos	no
Mir429	0.0355149063112549	0.0408475442157614	3314.50450656677	3721.84102020036	0.742223727856786	1	no	-0.00533263790450644	neg	no
Mir455	0.0610527350107586	0.0738482377247234	1212.68963696106	1222.2828830151	0.271426904646035	0.782582060980571	no	-0.0127955027139648	neg	no
Mir700	0.044752816651499	0.0305591072881553	26.631992981617	29.8799082530983	0.685057618383183	0.971142238793026	no	0.0141937093633437	pos	no
Mir872	0.0859767841523164	0.0722006625714248	321.710971724139	328.719588987019	0.604043000669292	0.938401518979542	no	0.0137761215808917	pos	no
chr4_unassigned	0.0806930253473992	0.0947890853856591	12718.1110866614	10772.3305566637	0.239949415200069	0.782582060980571	no	-0.01409606003826	neg	no
Mir106b	0.0488955426825036	0.116666023143216	148.370133182064	159.505037004765	0.00402015637959248	0.413316125870368	no	-0.0677704804607123	neg	no
Mir218-1	0	0	4.21668042538748	3.23890376510842	1	1	no	0	zero	no
Mir25	0.029496813119747	0.0433645538289454	947.843329856736	948.206132683224	0.115480279871237	0.763744578239315	no	-0.0138677407091984	neg	no
Mir339	0.133992957799415	0.242397109165433	114.319181994766	107.447549629938	0.0623058678147027	0.643299589539098	no	-0.108404151366018	neg	no
Mir574	0	0	134.798480101169	148.201064263981	1	1	no	0	zero	no
Mir671	0.0417647330287508	0.0394600598228834	34.6136349370267	37.901576205038	0.984990263505615	1	no	0.00230467320586732	pos	no
Mir702	0	0	1.89155048429476	2.08722907583293	1	1	no	0	zero	no
Mir93	0.0578415429164566	0.0736711854649464	820.691651324548	895.921649910468	0.488123169818404	0.882259890789786	no	-0.0158296425484898	neg	no
chr5_unassigned	0.0798526364007529	0.083868681680198	3833.05300137878	3739.87040289122	0.812409082405357	1	no	-0.00401604527944512	neg	no
Mir129-1	0	0	7.72493126082857	6.24481414361328	1	1	no	0	zero	no
Mir141	0.0511704284157284	0.0319441934172293	69.8053251599428	72.4418337700389	0.82751484464262	1	no	0.0192262349984991	pos	no
Mir148a	0.0455390705682405	0.0799708946938195	300.744883661435	312.907213411937	0.288121676595061	0.782582060980571	no	-0.034431824125579	neg	no
Mir182	0.0798248689248731	0.10464752794583	1551.02633380943	1275.53458214658	0.575985970057775	0.927261262758719	no	-0.0248226590209573	neg	no
Mir183	0.0618635133821973	0.0717974502220592	834.287601501479	669.051504955371	0.605473335755858	0.938401518979542	no	-0.00993393683986189	neg	no
Mir196b	0.0359656666131337	0.0720062685368275	1144.6769711393	1013.52230406796	0.152485856368037	0.769342059461646	no	-0.0360406019236937	neg	no
Mir200c	0.0377780246424585	0.0607861155095253	1556.60172343404	1507.58213297358	0.0333245224760524	0.570437414148897	no	-0.0230080908670668	neg	no
Mir29a	0.0572067661638958	0.0750071540855721	11827.7174885424	11671.3356601655	0.286246265828611	0.782582060980571	no	-0.0178003879216762	neg	no
Mir29b-1	0.00720876585928488	0	36.0934388677778	31.0750297327986	0.280721703428297	0.782582060980571	no	0.00720876585928488	pos	no
Mir335	0.0410893185667835	0.0521800508589681	251.549702240629	315.296643596956	0.381550932452732	0.828591950326456	no	-0.0110907322921846	neg	no
Mir653	0	0.0978809212647918	5.73027016955268	6.57835073878156	0.0513893922237908	0.643299589539098	no	-0.0978809212647918	neg	no
Mir8112	0	0.21505376344086	3.74827788903569	2.68916753080002	0.167985554160296	0.769342059461646	no	-0.21505376344086	neg	no
Mir96	0.0916169609506546	0	26.8208379590836	23.4492394813606	0.0229637792463533	0.570437414148897	no	0.0916169609506546	pos	no
chr6_unassigned	0.602417415639764	0.571508698683687	3747.67204168686	3596.89198274726	0.638425581511213	0.943055046800827	no	0.0309087169560776	pos	no
Mir139	0.0833738033480203	0.0958382909048398	522.749040185137	495.570727576095	0.507862182722627	0.897752488135999	no	-0.0124644875568195	neg	no
Mir150	0.0605366508897179	0.0566209660338206	248.114335567063	288.396690554093	0.684688812054478	0.971142238793026	no	0.00391568485589731	pos	no
Mir1839	0.0475334740132582	0.0438522078850226	573.660832979857	570.359846267832	0.409644767108246	0.842159763444522	no	0.00368126612823569	pos	no
Mir1964	0	0.072202166064982	11.9461015874713	10.1933311024433	0.176910526512835	0.769342059461646	no	-0.072202166064982	neg	no
Mir210	0.314465408805031	0	3.79680317493123	3.20623178198522	0.289906720710188	0.782582060980571	no	0.314465408805031	pos	no
Mir3102	0.0287852619458837	0	9.67295557606389	8.73898791539235	0.263441933128492	0.782582060980571	no	0.0287852619458837	pos	no
Mir3103	0	0	1.37159807481573	1.13439400484118	1	1	no	0	zero	no
Mir3105	0.120361014885845	0	17.6897676093963	19.716681530613	0.031446818007026	0.570437414148897	no	0.120361014885845	pos	no
Mir326	0.133578763443721	0.0762606981660142	65.3401717893205	58.3353922564338	0.497509567775557	0.891510669457248	no	0.0573180652777064	pos	no
Mir330	0.0541685655839197	0.11302692979104	69.7754487871611	63.8057285410671	0.361245120143208	0.827734881587981	no	-0.0588583642071205	neg	no
Mir708	0.0618811881188119	0.0236406619385343	8.39586859320062	11.4279419509047	0.633489168646839	0.943055046800827	no	0.0382405261802776	pos	no
chr7_unassigned	0.29843726998498	0.262599868475348	6165.30916359003	6231.64154449807	0.686127957749999	0.971142238793026	no	0.0358374015096314	pos	no
Gm54919	0	0.200559348937993	2.51323852330947	3.7280357194003	0.0709823066662907	0.668807857010826	no	-0.200559348937993	neg	no
Mir140	0.0505363294435781	0.0642291393642468	1585.71016977455	1761.6144195744	0.564410058443554	0.91756048607304	no	-0.0136928099206687	neg	no
Mir181c	0.01528495078317	0.0699759927261272	98.9887364048205	157.37229788243	0.026104285562771	0.570437414148897	no	-0.0546910419429572	neg	no
Mir181d	0.0298074019475952	0.0903966897202786	59.4610700380893	75.6670362252032	0.299179135916255	0.789379377974608	no	-0.0605892877726833	neg	no
Mir1968	0.172490566461936	0.0855256958093401	25.879144173942	28.2433731021106	0.913522753458198	1	no	0.0869648706525958	pos	no
Mir23a	0.0438849999482432	0.0511064789190228	8772.65926120657	8502.19973761622	0.415343896099817	0.842159763444522	no	-0.00722147897077951	neg	no
Mir24-2	0.0653582002735449	0.0463903656704134	560.766442132563	544.058301468797	0.304703920682995	0.789379377974608	no	0.0189678346031315	pos	no
Mir27a	0.0480422808450059	0.0503963211675309	932.647946022505	1035.6237871245	0.83953214785269	1	no	-0.00235404032252494	neg	no
Mir3074-2	0.0653644159227595	0.04640517600112	560.583097030511	543.967644505854	0.304455780369899	0.789379377974608	no	0.0189592399216395	pos	no
Mir3107	0	0	3.54582923705197	2.04107431953181	1	1	no	0	zero	no
Mir328	0	0	306.499162297693	255.865771007372	1	1	no	0	zero	no
Mir486	0	0	3.54582923705197	2.04107431953181	1	1	no	0	zero	no
chr8_unassigned	0.0874839524667334	0.0981653811227873	9385.96700218202	8323.6497129257	0.241328881374037	0.782582060980571	no	-0.0106814286560539	neg	no
Gm55600	0.0222640477958438	0.039797991925754	7319.20298342394	7741.73395506506	0.0600931481069355	0.643299589539098	no	-0.0175339441299102	neg	no
Mir100	0.0218247431909027	0.0392620852024863	752.772794257882	831.112875255679	0.046888614684687	0.643299589539098	no	-0.0174373420115835	neg	no
Mir125b-1	0.0344150613959943	0.0971722832687477	72.8996516476838	76.3641714876984	0.106433582869653	0.731071073767905	no	-0.0627572218727534	neg	no
Mir184	0	0	7.93130085666353	6.18589231575713	1	1	no	0	zero	no
Mir190a	0.0255448360381463	0.192627972519911	56.430782368987	58.3504020073443	0.0220921479381515	0.570437414148897	no	-0.167083136481765	neg	no
Mir191	0.0222640477958438	0.039797991925754	7319.20298342394	7741.73395506506	0.0600931481069355	0.643299589539098	no	-0.0175339441299102	neg	no
Mir26a-1	0.257350963473412	0.0593407572950293	16.6611160781037	17.2496392656205	0.415803560071516	0.842159763444522	no	0.198010206178383	pos	no
Mir34b	0.0184162062615101	0.0174216027874564	13.0433903338484	14.4532081757065	0.984090334731527	1	no	0.000994603474053682	pos	no
Mir34c	0.0493054550467794	0.0371780207472058	36.5301679789845	46.5742451167929	0.515346425011842	0.897752488135999	no	0.0121274342995736	pos	no
Mir425	0.0594896878845433	0.0450390978906834	874.568632941896	895.837580806576	0.416269240119403	0.842159763444522	no	0.0144505899938599	pos	no
Mir6236	0.0225369449648334	0.032546786004882	30.0313116334281	29.6311028886038	0.820057206613262	1	no	-0.0100098410400487	neg	no
Mirlet7a-2	0.0992067988302576	0.0690098466692817	69.1492428748509	50.8270660888018	0.646262233635712	0.949809646404	no	0.0301969521609759	pos	no
Mirlet7g	0.0431911004560033	0.049397870022643	50840.5569015032	41728.6395775861	0.477184682932537	0.882095267832331	no	-0.00620676956663971	neg	no
chr9_unassigned	0.0560407585063299	0.0702627528596575	14026.0830704589	11478.2052621977	0.141322414878699	0.769342059461646	no	-0.0142219943533275	neg	no
chrM_unassigned	0.0456232849735515	0.0513885247254294	28611.3815760951	30652.7518254028	0.429604171377368	0.85044091068581	no	-0.0057652397518779	neg	no
Mir106a	0	0.119760479041916	5.22482574065649	5.40952691092849	0.206425855899578	0.77012723162535	no	-0.119760479041916	neg	no
Mir1198	0.0285957565849326	0.198112802773869	41.6645700583597	30.3208514675852	0.0796078027802428	0.701996079062141	no	-0.169517046188936	neg	no
Mir20b	0.195474444687629	0.107974710320352	8.67726265448726	13.5003384323607	0.681575180369961	0.971142238793026	no	0.0874997343672769	pos	no
Mir221	0.0552912741447235	0.0733164986487015	1483.54877293298	1692.45238061143	0.184486941144938	0.769342059461646	no	-0.018025224503978	neg	no
Mir222	0.0623167541504278	0.0875868959287829	1134.42753073214	1122.44035452034	0.348913415399166	0.81836281846673	no	-0.0252701417783551	neg	no
Mir223	0.0421502151965746	0.0733180353518772	130.195435958689	138.429368338641	0.173119150149047	0.769342059461646	no	-0.0311678201553026	neg	no
Mir224	0.00613195977434388	0.060872271313388	81.5707546844274	62.8652860886829	0.00455256896607203	0.413316125870368	no	-0.0547403115390441	neg	no
Mir322	0.0872462189180287	0.0887526147609488	713.020653028015	840.207684873712	0.880592073223752	1	no	-0.00150639584292014	neg	no
Mir351	0.0517693392167052	0.111709732430611	213.42114634652	216.333312504152	0.00835116788703123	0.413316125870368	no	-0.0599403932139053	neg	no
Mir361	0.0417936973633349	0.0572699602369999	362.693297645288	450.18418494879	0.563609815888539	0.91756048607304	no	-0.015476262873665	neg	no
Mir362	0.0205412136020837	0.109339237122003	70.9672150979202	85.863832236127	0.181495671677674	0.769342059461646	no	-0.0887980235199189	neg	no
Mir363	0.0273176299114799	0.0976668636877281	14.4849477794609	16.1766034947109	0.343873445838434	0.81836281846673	no	-0.0703492337762481	neg	no
Mir374b	0.0359013764621158	0.0595954717825641	169.014116354312	185.206440316018	0.27372711449707	0.782582060980571	no	-0.0236940953204483	neg	no
Mir374c	0.0370103087252188	0.0601830663405802	162.664264885624	181.345139266659	0.28244521552712	0.782582060980571	no	-0.0231727576153613	neg	no
Mir421	0.11211821016041	0.0123595238434942	39.2085503828788	34.1496380578326	0.198111772216214	0.769342059461646	no	0.0997586863169161	pos	no
Mir450-1	0.0310366232153942	0	9.03352236249735	10.7331622965215	0.217548376899167	0.78156268737849	no	0.0310366232153942	pos	no
Mir450b	0.0170462799407501	0.0744344873976339	55.9776022260394	45.7212496422972	0.188542159479529	0.769342059461646	no	-0.0573882074568837	neg	no
Mir500	0.1761769389563	0.0651293130650864	23.3615006108594	25.7068084171275	0.405903339119286	0.842159763444522	no	0.111047625891214	pos	no
Mir501	0.087230541781263	0.0875370140294161	216.497986564717	207.452372999136	0.915975666138278	1	no	-0.000306472248153083	neg	no
Mir503	0.0677264867542431	0.134331382546311	37.5136063831772	42.2276870459093	0.547914957414783	0.905927571634669	no	-0.066604895792068	neg	no
Mir505	0.0931098696461825	0	5.27395267717323	6.34140230209051	0.224770704129283	0.782582060980571	no	0.0931098696461825	pos	no
Mir532	0.0594065762240999	0.1524832448137	239.822840638587	226.811553282132	0.0330338856084773	0.570437414148897	no	-0.0930766685895999	neg	no
Mir542	0.0478173405672437	0.0501659261255298	25.9115624065415	32.6686423121006	0.900162422808612	1	no	-0.0023485855582861	neg	no
Mir652	0.03494569007001	0.0524223520745828	229.320992117125	207.677615089409	0.620369108499094	0.941736380392683	no	-0.0174766620045728	neg	no
Mir672	0	0	42.797461450864	26.3818754178231	1	1	no	0	zero	no
Mir676	0.119137909442771	0.108182342320762	101.32999824783	91.7530427282327	0.387094551133158	0.831802841575264	no	0.010955567122009	pos	no
Mir92-2	0.0281356548602112	0.0360179325833891	411.924300505268	432.668435017293	0.628014353008788	0.943055046800827	no	-0.00788227772317787	neg	no
Mir98	0.0533021517530188	0.0493469938972996	2524.04738706649	2215.92828891565	0.591524796722043	0.938401518979542	no	0.00395515785571921	pos	no
Mirlet7f-2	0.0298139508987305	0.0368975107062642	5202.85421188145	3963.24419822444	0.217370403293106	0.78156268737849	no	-0.0070835598075337	neg	no
chrX_unassigned	0.329905808135846	0.361056324970395	1323.68550132406	1218.01401801961	0.41853217028193	0.842159763444522	no	-0.0311505168345481	neg	no
chrY_unassigned	0.0310945273631841	1.55814308558939	9.11873484112023	9.73075757268791	0.108027684439931	0.731071073767905	no	-1.5270485582262	neg	no
