# Supplementary material for: SLAMseq reveals potential transfer of RNA from liver to kidney in the mouse
Source: Nat Commun. 2025 Aug 11;16:7413. doi: 10.1038/s41467-025-62688-9 (PMC12339719; doi:10.1038/s41467-025-62688-9)
Supplement: Supplementary file 6 — Source Data [file 41467_2025_62688_MOESM6_ESM.zip › Source data/Fig4d_data.csv]

library	tissue	group	timepoint	ALT (U/L)	AST (U/L)	albumin (g/L)	bilirubin (umol/L)	urea (mmol/L)	creatinine (umol/L)
s1	liver	4TU -ve	36 hrs	25	30	25	11.2	4.3	24
s2	liver	4TU -ve	36 hrs	30	30	28	8.8	6.4	28
s3	liver	4TU -ve	36 hrs	35	85	28.5	7.2	3.9	16
s4	liver	Labelled in injury	12 hrs	3550	3100	25	NA	NA	NA
s5	liver	Labelled in injury	12 hrs	1425	870	27.5	NA	NA	NA
s5	liver	Labelled in injury	36 hrs	3500	1010	27.5	18	4.1	68
s6	liver	Labelled in injury	12 hrs	8300	8150	22.5	NA	NA	NA
s6	liver	Labelled in injury	36 hrs	4095	1800	22.5	23.6	4.7	64
s7	liver	Labelled in injury	12 hrs	2105	2050	26.5	NA	NA	NA
s7	liver	Labelled in injury	36 hrs	5800	2900	30	20.8	11.2	68
s8	liver	Labelled in injury	12 hrs	2370	1330	20.5	NA	NA	NA
s8	liver	Labelled in injury	36 hrs	1160	495	27	8.4	4.3	40
s9	liver	Labelled in injury	12 hrs	6000	6400	22	NA	NA	NA
s9	liver	Labelled in injury	36 hrs	2085	1085	30.5	33.2	9.3	72
s11	liver	Labelled in health	12 hrs	55	215	20	NA	NA	NA
s11	liver	Labelled in health	36 hrs	20	50	19	19.6	4.4	28
s12	liver	Labelled in health	12 hrs	105	270	23	NA	NA	NA
s12	liver	Labelled in health	36 hrs	60	255	18.5	16.8	6	24
s13	liver	Labelled in health	12 hrs	55	140	21	NA	NA	NA
s13	liver	Labelled in health	36 hrs	25	65	19.5	12.4	6.6	40
s14	liver	Labelled in health	12 hrs	75	190	19.5	NA	NA	NA
s14	liver	Labelled in health	36 hrs	50	95	21	22.8	11.9	48
s15	liver	Labelled in health	12 hrs	60	45	21	NA	NA	NA
s15	liver	Labelled in health	36 hrs	40	40	23	6.4	6.5	24
s16	liver	Labelled in health	12 hrs	45	145	22	NA	NA	NA
s16	liver	Labelled in health	36 hrs	30	75	24	10.4	7.6	32
s18	liver	Cre -ve	12 hrs	35	70	26.5	NA	NA	NA
s18	liver	Cre -ve	36 hrs	55	60	20.5	17.2	5	20
s19	liver	Cre -ve	12 hrs	15	30	28	NA	NA	NA
s19	liver	Cre -ve	36 hrs	50	40	19.5	13.2	6	64
s20	liver	Cre -ve	12 hrs	25	50	30	NA	NA	NA
s21	liver	Cre -ve	12 hrs	45	100	29	NA	NA	NA
s21	liver	Cre -ve	36 hrs	40	120	25	13.6	2.9	24
