# Supplementary material for: SLAMseq reveals potential transfer of RNA from liver to kidney in the mouse
Source: Nat Commun. 2025 Aug 11;16:7413. doi: 10.1038/s41467-025-62688-9 (PMC12339719; doi:10.1038/s41467-025-62688-9)
Supplement: Supplementary file 6 — Source Data [file 41467_2025_62688_MOESM6_ESM.zip › Source data/FigS15j_data.csv]

group	lib	gene_name	chr	gene	nreads	nreads_cpm	nT	nTC	nTA	nTG	cR	cR_A	cR_G	cell
Labelled in injury	s28	Mir122	chr18	Mir122	3692	507.158949686453	29986	77	4	5	0.256786500366838	0.013339558460615	0.0166744480757687	hepatocyte
Labelled in injury	s29	Mir122	chr18	Mir122	5029	517.048621899379	40973	101	10	5	0.246503795182193	0.0244063163546726	0.0122031581773363	hepatocyte
Labelled in injury	s30	Mir122	chr18	Mir122	4474	509.021768018961	36429	74	6	3	0.203134865080019	0.0164703944659475	0.00823519723297373	hepatocyte
Labelled in injury	s31	Mir122	chr18	Mir122	4492	523.002565646602	36440	64	5	1	0.17563117453348	0.0137211855104281	0.00274423710208562	hepatocyte
Labelled in injury	s32	Mir122	chr18	Mir122	4369	435.546408870512	35752	124	12	0	0.346833743566793	0.0335645558290445	0	hepatocyte
Labelled in injury	s33	Mir122	chr18	Mir122	4660	478.559507128894	37939	87	11	2	0.229315480112813	0.0289939112786315	0.00527162023247845	hepatocyte
Labelled in health	s35	Mir122	chr18	Mir122	2921	381.873793652711	24060	81	10	4	0.336658354114713	0.0415627597672485	0.0166251039068994	hepatocyte
Labelled in health	s36	Mir122	chr18	Mir122	3288	353.426967832019	27008	87	2	2	0.322126777251185	0.00740521327014218	0.00740521327014218	hepatocyte
Labelled in health	s37	Mir122	chr18	Mir122	3473	424.505026283743	28542	106	10	3	0.37138252399972	0.0350360871697849	0.0105108261509355	hepatocyte
Labelled in health	s38	Mir122	chr18	Mir122	3950	356.062275742739	32420	103	10	1	0.317705120296114	0.0308451573103023	0.00308451573103023	hepatocyte
Labelled in health	s39	Mir122	chr18	Mir122	3182	358.373973264761	26143	88	6	1	0.336610182458019	0.0229506942585013	0.00382511570975022	hepatocyte
Labelled in health	s40	Mir122	chr18	Mir122	4786	400.697578818788	39384	124	12	5	0.314848669510461	0.0304692260816575	0.0126955108673573	hepatocyte
Cre -ve	s41	Mir122	chr18	Mir122	3347	353.824833767342	27475	72	6	9	0.262056414922657	0.0218380345768881	0.0327570518653321	hepatocyte
Cre -ve	s42	Mir122	chr18	Mir122	3786	348.486513682376	31122	88	13	4	0.28275817749502	0.0417710944026733	0.0128526444315918	hepatocyte
Cre -ve	s43	Mir122	chr18	Mir122	4229	359.889747278084	34793	113	6	5	0.324777972580692	0.0172448481016296	0.014370706751358	hepatocyte
Cre -ve	s44	Mir122	chr18	Mir122	3583	337.420424153388	29453	95	6	3	0.322547788001222	0.0203714392421825	0.0101857196210912	hepatocyte
Cre -ve	s45	Mir122	chr18	Mir122	4028	351.367064746011	33103	104	10	1	0.314170921064556	0.0302087424100535	0.00302087424100535	hepatocyte
