# Supplementary material for: SLAMseq reveals potential transfer of RNA from liver to kidney in the mouse
Source: Nat Commun. 2025 Aug 11;16:7413. doi: 10.1038/s41467-025-62688-9 (PMC12339719; doi:10.1038/s41467-025-62688-9)
Supplement: Supplementary file 6 — Source Data [file 41467_2025_62688_MOESM6_ESM.zip › Source data/FigS11b_data.csv]

library	tissue	group	Name	Strand	A_count	C_count	G_count	T_count	mutation	mutation_count	mutation_rate	base_from	base_to	freq
s1	liver	4TU -ve	Mrpl15	-	33094	23644	23250	31781	A>C	18	0.000543905239620475	A>	>C	1838.55555555556
s1	liver	4TU -ve	Mrpl15	-	33094	23644	23250	31781	A>G	3	9.06508732700792e-05	A>	>G	11031.3333333333
s1	liver	4TU -ve	Mrpl15	-	33094	23644	23250	31781	A>T	0	0	A>	>T	Inf
s1	liver	4TU -ve	Mrpl15	-	33094	23644	23250	31781	C>A	0	0	C>	>A	Inf
s1	liver	4TU -ve	Mrpl15	-	33094	23644	23250	31781	C>G	1	4.22940280832346e-05	C>	>G	23644
s1	liver	4TU -ve	Mrpl15	-	33094	23644	23250	31781	C>T	0	0	C>	>T	Inf
s1	liver	4TU -ve	Mrpl15	-	33094	23644	23250	31781	G>A	33	0.00141935483870967	G>	>A	704.545454545458
s1	liver	4TU -ve	Mrpl15	-	33094	23644	23250	31781	G>C	1	4.3010752688172e-05	G>	>C	23250
s1	liver	4TU -ve	Mrpl15	-	33094	23644	23250	31781	G>T	0	0	G>	>T	Inf
s1	liver	4TU -ve	Mrpl15	-	33094	23644	23250	31781	T>A	0	0	T>	>A	Inf
s1	liver	4TU -ve	Mrpl15	-	33094	23644	23250	31781	T>C	9	0.00028318806834272	T>	>C	3531.22222222222
s1	liver	4TU -ve	Mrpl15	-	33094	23644	23250	31781	T>G	0	0	T>	>G	Inf
s1	liver	4TU -ve	Vcpip1	-	14086	6605	5718	13276	A>C	1	7.09924747976714e-05	A>	>C	14086
s1	liver	4TU -ve	Vcpip1	-	14086	6605	5718	13276	A>G	0	0	A>	>G	Inf
s1	liver	4TU -ve	Vcpip1	-	14086	6605	5718	13276	A>T	1	7.09924747976714e-05	A>	>T	14086
s1	liver	4TU -ve	Vcpip1	-	14086	6605	5718	13276	C>A	0	0	C>	>A	Inf
s1	liver	4TU -ve	Vcpip1	-	14086	6605	5718	13276	C>G	0	0	C>	>G	Inf
s1	liver	4TU -ve	Vcpip1	-	14086	6605	5718	13276	C>T	1	0.000151400454201363	C>	>T	6605
s1	liver	4TU -ve	Vcpip1	-	14086	6605	5718	13276	G>A	4	0.000699545295557887	G>	>A	1429.5
s1	liver	4TU -ve	Vcpip1	-	14086	6605	5718	13276	G>C	0	0	G>	>C	Inf
s1	liver	4TU -ve	Vcpip1	-	14086	6605	5718	13276	G>T	0	0	G>	>T	Inf
s1	liver	4TU -ve	Vcpip1	-	14086	6605	5718	13276	T>A	0	0	T>	>A	Inf
s1	liver	4TU -ve	Vcpip1	-	14086	6605	5718	13276	T>C	0	0	T>	>C	Inf
s1	liver	4TU -ve	Vcpip1	-	14086	6605	5718	13276	T>G	0	0	T>	>G	Inf
s1	liver	4TU -ve	Cops5	-	32307	24445	21860	40534	A>C	1	3.09530442319002e-05	A>	>C	32307
s1	liver	4TU -ve	Cops5	-	32307	24445	21860	40534	A>G	0	0	A>	>G	Inf
s1	liver	4TU -ve	Cops5	-	32307	24445	21860	40534	A>T	0	0	A>	>T	Inf
s1	liver	4TU -ve	Cops5	-	32307	24445	21860	40534	C>A	0	0	C>	>A	Inf
s1	liver	4TU -ve	Cops5	-	32307	24445	21860	40534	C>G	0	0	C>	>G	Inf
s1	liver	4TU -ve	Cops5	-	32307	24445	21860	40534	C>T	14	0.000572714256494171	C>	>T	1746.07142857143
s1	liver	4TU -ve	Cops5	-	32307	24445	21860	40534	G>A	18	0.000823421774931382	G>	>A	1214.44444444444
s1	liver	4TU -ve	Cops5	-	32307	24445	21860	40534	G>C	1	4.57456541628545e-05	G>	>C	21860
s1	liver	4TU -ve	Cops5	-	32307	24445	21860	40534	G>T	0	0	G>	>T	Inf
s1	liver	4TU -ve	Cops5	-	32307	24445	21860	40534	T>A	0	0	T>	>A	Inf
s1	liver	4TU -ve	Cops5	-	32307	24445	21860	40534	T>C	7	0.000172694528050525	T>	>C	5790.57142857143
s1	liver	4TU -ve	Cops5	-	32307	24445	21860	40534	T>G	1	2.46706468643608e-05	T>	>G	40534
s1	liver	4TU -ve	Arfgef1	-	18831	8854	6397	16174	A>C	0	0	A>	>C	Inf
s1	liver	4TU -ve	Arfgef1	-	18831	8854	6397	16174	A>G	4	0.000212415697520047	A>	>G	4707.75
s1	liver	4TU -ve	Arfgef1	-	18831	8854	6397	16174	A>T	0	0	A>	>T	Inf
s1	liver	4TU -ve	Arfgef1	-	18831	8854	6397	16174	C>A	0	0	C>	>A	Inf
s1	liver	4TU -ve	Arfgef1	-	18831	8854	6397	16174	C>G	0	0	C>	>G	Inf
s1	liver	4TU -ve	Arfgef1	-	18831	8854	6397	16174	C>T	5	0.00056471651231082	C>	>T	1770.8
s1	liver	4TU -ve	Arfgef1	-	18831	8854	6397	16174	G>A	7	0.00109426293575113	G>	>A	913.857142857146
s1	liver	4TU -ve	Arfgef1	-	18831	8854	6397	16174	G>C	0	0	G>	>C	Inf
s1	liver	4TU -ve	Arfgef1	-	18831	8854	6397	16174	G>T	0	0	G>	>T	Inf
s1	liver	4TU -ve	Arfgef1	-	18831	8854	6397	16174	T>A	1	6.18276245826635e-05	T>	>A	16174
s1	liver	4TU -ve	Arfgef1	-	18831	8854	6397	16174	T>C	6	0.000370965747495981	T>	>C	2695.66666666667
s1	liver	4TU -ve	Arfgef1	-	18831	8854	6397	16174	T>G	0	0	T>	>G	Inf
s1	liver	4TU -ve	Ncoa2	-	9697	3510	2790	7185	A>C	0	0	A>	>C	Inf
s1	liver	4TU -ve	Ncoa2	-	9697	3510	2790	7185	A>G	0	0	A>	>G	Inf
s1	liver	4TU -ve	Ncoa2	-	9697	3510	2790	7185	A>T	0	0	A>	>T	Inf
s1	liver	4TU -ve	Ncoa2	-	9697	3510	2790	7185	C>A	0	0	C>	>A	Inf
s1	liver	4TU -ve	Ncoa2	-	9697	3510	2790	7185	C>G	0	0	C>	>G	Inf
s1	liver	4TU -ve	Ncoa2	-	9697	3510	2790	7185	C>T	0	0	C>	>T	Inf
s1	liver	4TU -ve	Ncoa2	-	9697	3510	2790	7185	G>A	0	0	G>	>A	Inf
s1	liver	4TU -ve	Ncoa2	-	9697	3510	2790	7185	G>C	0	0	G>	>C	Inf
s1	liver	4TU -ve	Ncoa2	-	9697	3510	2790	7185	G>T	0	0	G>	>T	Inf
s1	liver	4TU -ve	Ncoa2	-	9697	3510	2790	7185	T>A	0	0	T>	>A	Inf
s1	liver	4TU -ve	Ncoa2	-	9697	3510	2790	7185	T>C	0	0	T>	>C	Inf
s1	liver	4TU -ve	Ncoa2	-	9697	3510	2790	7185	T>G	0	0	T>	>G	Inf
s1	liver	4TU -ve	Tram1	-	92106	48991	63914	90528	A>C	2	2.17141120013897e-05	A>	>C	46053
s1	liver	4TU -ve	Tram1	-	92106	48991	63914	90528	A>G	43	0.000466853408029879	A>	>G	2142
s1	liver	4TU -ve	Tram1	-	92106	48991	63914	90528	A>T	7	7.5999392004864e-05	A>	>T	13158
s1	liver	4TU -ve	Tram1	-	92106	48991	63914	90528	C>A	0	0	C>	>A	Inf
s1	liver	4TU -ve	Tram1	-	92106	48991	63914	90528	C>G	11	0.000224531036312792	C>	>G	4453.72727272727
s1	liver	4TU -ve	Tram1	-	92106	48991	63914	90528	C>T	4	8.1647649568288e-05	C>	>T	12247.75
s1	liver	4TU -ve	Tram1	-	92106	48991	63914	90528	G>A	67	0.00104828363112933	G>	>A	953.940298507463
s1	liver	4TU -ve	Tram1	-	92106	48991	63914	90528	G>C	3	4.69380730356416e-05	G>	>C	21304.6666666667
s1	liver	4TU -ve	Tram1	-	92106	48991	63914	90528	G>T	4	6.25840973808555e-05	G>	>T	15978.5
s1	liver	4TU -ve	Tram1	-	92106	48991	63914	90528	T>A	0	0	T>	>A	Inf
s1	liver	4TU -ve	Tram1	-	92106	48991	63914	90528	T>C	7	7.73241428066455e-05	T>	>C	12932.5714285714
s1	liver	4TU -ve	Tram1	-	92106	48991	63914	90528	T>G	0	0	T>	>G	Inf
s1	liver	4TU -ve	Lactb2	-	138392	89360	95186	147325	A>C	5	3.61292560263599e-05	A>	>C	27678.4
s1	liver	4TU -ve	Lactb2	-	138392	89360	95186	147325	A>G	19	0.000137291172900168	A>	>G	7283.78947368421
s1	liver	4TU -ve	Lactb2	-	138392	89360	95186	147325	A>T	4	2.89034048210879e-05	A>	>T	34598
s1	liver	4TU -ve	Lactb2	-	138392	89360	95186	147325	C>A	55	0.000615487914055506	C>	>A	1624.72727272727
s1	liver	4TU -ve	Lactb2	-	138392	89360	95186	147325	C>G	0	0	C>	>G	Inf
s1	liver	4TU -ve	Lactb2	-	138392	89360	95186	147325	C>T	27	0.000302148612354521	C>	>T	3309.62962962963
s1	liver	4TU -ve	Lactb2	-	138392	89360	95186	147325	G>A	76	0.00079843674489946	G>	>A	1252.44736842105
s1	liver	4TU -ve	Lactb2	-	138392	89360	95186	147325	G>C	0	0	G>	>C	Inf
s1	liver	4TU -ve	Lactb2	-	138392	89360	95186	147325	G>T	4	4.20229865736558e-05	G>	>T	23796.5
s1	liver	4TU -ve	Lactb2	-	138392	89360	95186	147325	T>A	5	3.39385711861531e-05	T>	>A	29465
s1	liver	4TU -ve	Lactb2	-	138392	89360	95186	147325	T>C	1265	0.00858645851009672	T>	>C	116.462450592885
s1	liver	4TU -ve	Lactb2	-	138392	89360	95186	147325	T>G	0	0	T>	>G	Inf
s1	liver	4TU -ve	Rpl7	-	24456	11983	10714	19516	A>C	1	4.08897612037946e-05	A>	>C	24456
s1	liver	4TU -ve	Rpl7	-	24456	11983	10714	19516	A>G	3	0.000122669283611384	A>	>G	8152
s1	liver	4TU -ve	Rpl7	-	24456	11983	10714	19516	A>T	4	0.000163559044815178	A>	>T	6114
s1	liver	4TU -ve	Rpl7	-	24456	11983	10714	19516	C>A	3	0.000250354669114579	C>	>A	3994.33333333333
s1	liver	4TU -ve	Rpl7	-	24456	11983	10714	19516	C>G	0	0	C>	>G	Inf
s1	liver	4TU -ve	Rpl7	-	24456	11983	10714	19516	C>T	0	0	C>	>T	Inf
s1	liver	4TU -ve	Rpl7	-	24456	11983	10714	19516	G>A	9	0.000840022400597349	G>	>A	1190.44444444444
s1	liver	4TU -ve	Rpl7	-	24456	11983	10714	19516	G>C	0	0	G>	>C	Inf
s1	liver	4TU -ve	Rpl7	-	24456	11983	10714	19516	G>T	0	0	G>	>T	Inf
s1	liver	4TU -ve	Rpl7	-	24456	11983	10714	19516	T>A	0	0	T>	>A	Inf
s1	liver	4TU -ve	Rpl7	-	24456	11983	10714	19516	T>C	5	0.000256200040992007	T>	>C	3903.2
s1	liver	4TU -ve	Rpl7	-	24456	11983	10714	19516	T>G	0	0	T>	>G	Inf
s1	liver	4TU -ve	Ube2w	-	4231	1396	1405	3155	A>C	0	0	A>	>C	Inf
s1	liver	4TU -ve	Ube2w	-	4231	1396	1405	3155	A>G	0	0	A>	>G	Inf
s1	liver	4TU -ve	Ube2w	-	4231	1396	1405	3155	A>T	0	0	A>	>T	Inf
s1	liver	4TU -ve	Ube2w	-	4231	1396	1405	3155	C>A	0	0	C>	>A	Inf
s1	liver	4TU -ve	Ube2w	-	4231	1396	1405	3155	C>G	0	0	C>	>G	Inf
s1	liver	4TU -ve	Ube2w	-	4231	1396	1405	3155	C>T	0	0	C>	>T	Inf
s1	liver	4TU -ve	Ube2w	-	4231	1396	1405	3155	G>A	7	0.00498220640569395	G>	>A	200.714285714286
s1	liver	4TU -ve	Ube2w	-	4231	1396	1405	3155	G>C	1	0.000711743772241993	G>	>C	1405
s1	liver	4TU -ve	Ube2w	-	4231	1396	1405	3155	G>T	0	0	G>	>T	Inf
s1	liver	4TU -ve	Ube2w	-	4231	1396	1405	3155	T>A	0	0	T>	>A	Inf
s1	liver	4TU -ve	Ube2w	-	4231	1396	1405	3155	T>C	0	0	T>	>C	Inf
s1	liver	4TU -ve	Ube2w	-	4231	1396	1405	3155	T>G	0	0	T>	>G	Inf
s1	liver	4TU -ve	Eloc	-	21497	9443	8203	22090	A>C	0	0	A>	>C	Inf
s1	liver	4TU -ve	Eloc	-	21497	9443	8203	22090	A>G	6	0.000279108712843653	A>	>G	3582.83333333333
s1	liver	4TU -ve	Eloc	-	21497	9443	8203	22090	A>T	1	4.65181188072754e-05	A>	>T	21497
s1	liver	4TU -ve	Eloc	-	21497	9443	8203	22090	C>A	0	0	C>	>A	Inf
s1	liver	4TU -ve	Eloc	-	21497	9443	8203	22090	C>G	0	0	C>	>G	Inf
s1	liver	4TU -ve	Eloc	-	21497	9443	8203	22090	C>T	1	0.000105898549189876	C>	>T	9443
s1	liver	4TU -ve	Eloc	-	21497	9443	8203	22090	G>A	4	0.000487626478117762	G>	>A	2050.75
s1	liver	4TU -ve	Eloc	-	21497	9443	8203	22090	G>C	0	0	G>	>C	Inf
s1	liver	4TU -ve	Eloc	-	21497	9443	8203	22090	G>T	0	0	G>	>T	Inf
s1	liver	4TU -ve	Eloc	-	21497	9443	8203	22090	T>A	0	0	T>	>A	Inf
s1	liver	4TU -ve	Eloc	-	21497	9443	8203	22090	T>C	2	9.05387052965143e-05	T>	>C	11045
s1	liver	4TU -ve	Eloc	-	21497	9443	8203	22090	T>G	1	4.52693526482571e-05	T>	>G	22090
s1	liver	4TU -ve	Mcm3	-	2773	1989	1457	2650	A>C	0	0	A>	>C	Inf
s1	liver	4TU -ve	Mcm3	-	2773	1989	1457	2650	A>G	0	0	A>	>G	Inf
s1	liver	4TU -ve	Mcm3	-	2773	1989	1457	2650	A>T	0	0	A>	>T	Inf
s1	liver	4TU -ve	Mcm3	-	2773	1989	1457	2650	C>A	0	0	C>	>A	Inf
s1	liver	4TU -ve	Mcm3	-	2773	1989	1457	2650	C>G	0	0	C>	>G	Inf
s1	liver	4TU -ve	Mcm3	-	2773	1989	1457	2650	C>T	0	0	C>	>T	Inf
s1	liver	4TU -ve	Mcm3	-	2773	1989	1457	2650	G>A	1	0.000686341798215511	G>	>A	1457
s1	liver	4TU -ve	Mcm3	-	2773	1989	1457	2650	G>C	6	0.00411805078929306	G>	>C	242.833333333334
s1	liver	4TU -ve	Mcm3	-	2773	1989	1457	2650	G>T	0	0	G>	>T	Inf
s1	liver	4TU -ve	Mcm3	-	2773	1989	1457	2650	T>A	0	0	T>	>A	Inf
s1	liver	4TU -ve	Mcm3	-	2773	1989	1457	2650	T>C	0	0	T>	>C	Inf
s1	liver	4TU -ve	Mcm3	-	2773	1989	1457	2650	T>G	0	0	T>	>G	Inf
s1	liver	4TU -ve	Tram2	-	6130	3701	2703	4601	A>C	0	0	A>	>C	Inf
s1	liver	4TU -ve	Tram2	-	6130	3701	2703	4601	A>G	0	0	A>	>G	Inf
s1	liver	4TU -ve	Tram2	-	6130	3701	2703	4601	A>T	0	0	A>	>T	Inf
s1	liver	4TU -ve	Tram2	-	6130	3701	2703	4601	C>A	0	0	C>	>A	Inf
s1	liver	4TU -ve	Tram2	-	6130	3701	2703	4601	C>G	0	0	C>	>G	Inf
s1	liver	4TU -ve	Tram2	-	6130	3701	2703	4601	C>T	0	0	C>	>T	Inf
s1	liver	4TU -ve	Tram2	-	6130	3701	2703	4601	G>A	5	0.00184979652238253	G>	>A	540.600000000002
s1	liver	4TU -ve	Tram2	-	6130	3701	2703	4601	G>C	0	0	G>	>C	Inf
s1	liver	4TU -ve	Tram2	-	6130	3701	2703	4601	G>T	0	0	G>	>T	Inf
s1	liver	4TU -ve	Tram2	-	6130	3701	2703	4601	T>A	0	0	T>	>A	Inf
s1	liver	4TU -ve	Tram2	-	6130	3701	2703	4601	T>C	1	0.000217344055640078	T>	>C	4601
s1	liver	4TU -ve	Tram2	-	6130	3701	2703	4601	T>G	0	0	T>	>G	Inf
s1	liver	4TU -ve	Ogfrl1	-	16929	11482	10903	19607	A>C	0	0	A>	>C	Inf
s1	liver	4TU -ve	Ogfrl1	-	16929	11482	10903	19607	A>G	10	0.00059070234508831	A>	>G	1692.9
s1	liver	4TU -ve	Ogfrl1	-	16929	11482	10903	19607	A>T	0	0	A>	>T	Inf
s1	liver	4TU -ve	Ogfrl1	-	16929	11482	10903	19607	C>A	0	0	C>	>A	Inf
s1	liver	4TU -ve	Ogfrl1	-	16929	11482	10903	19607	C>G	0	0	C>	>G	Inf
s1	liver	4TU -ve	Ogfrl1	-	16929	11482	10903	19607	C>T	5	0.000435464204842362	C>	>T	2296.4
s1	liver	4TU -ve	Ogfrl1	-	16929	11482	10903	19607	G>A	15	0.00137576813720994	G>	>A	726.866666666668
s1	liver	4TU -ve	Ogfrl1	-	16929	11482	10903	19607	G>C	0	0	G>	>C	Inf
s1	liver	4TU -ve	Ogfrl1	-	16929	11482	10903	19607	G>T	0	0	G>	>T	Inf
s1	liver	4TU -ve	Ogfrl1	-	16929	11482	10903	19607	T>A	1	5.10021930943031e-05	T>	>A	19607
s1	liver	4TU -ve	Ogfrl1	-	16929	11482	10903	19607	T>C	0	0	T>	>C	Inf
s1	liver	4TU -ve	Ogfrl1	-	16929	11482	10903	19607	T>G	0	0	T>	>G	Inf
s1	liver	4TU -ve	Smap1	-	15776	7277	7421	14024	A>C	0	0	A>	>C	Inf
s1	liver	4TU -ve	Smap1	-	15776	7277	7421	14024	A>G	0	0	A>	>G	Inf
s1	liver	4TU -ve	Smap1	-	15776	7277	7421	14024	A>T	2	0.000126774847870183	A>	>T	7888
s1	liver	4TU -ve	Smap1	-	15776	7277	7421	14024	C>A	0	0	C>	>A	Inf
s1	liver	4TU -ve	Smap1	-	15776	7277	7421	14024	C>G	0	0	C>	>G	Inf
s1	liver	4TU -ve	Smap1	-	15776	7277	7421	14024	C>T	0	0	C>	>T	Inf
s1	liver	4TU -ve	Smap1	-	15776	7277	7421	14024	G>A	0	0	G>	>A	Inf
s1	liver	4TU -ve	Smap1	-	15776	7277	7421	14024	G>C	9	0.00121277455868481	G>	>C	824.555555555558
s1	liver	4TU -ve	Smap1	-	15776	7277	7421	14024	G>T	0	0	G>	>T	Inf
s1	liver	4TU -ve	Smap1	-	15776	7277	7421	14024	T>A	0	0	T>	>A	Inf
s1	liver	4TU -ve	Smap1	-	15776	7277	7421	14024	T>C	0	0	T>	>C	Inf
s1	liver	4TU -ve	Smap1	-	15776	7277	7421	14024	T>G	0	0	T>	>G	Inf
s1	liver	4TU -ve	Sdhaf4	-	18924	9320	8699	14629	A>C	2	0.00010568590150074	A>	>C	9462
s1	liver	4TU -ve	Sdhaf4	-	18924	9320	8699	14629	A>G	3	0.00015852885225111	A>	>G	6308
s1	liver	4TU -ve	Sdhaf4	-	18924	9320	8699	14629	A>T	1	5.28429507503699e-05	A>	>T	18924
s1	liver	4TU -ve	Sdhaf4	-	18924	9320	8699	14629	C>A	0	0	C>	>A	Inf
s1	liver	4TU -ve	Sdhaf4	-	18924	9320	8699	14629	C>G	0	0	C>	>G	Inf
s1	liver	4TU -ve	Sdhaf4	-	18924	9320	8699	14629	C>T	4	0.000429184549356223	C>	>T	2330
s1	liver	4TU -ve	Sdhaf4	-	18924	9320	8699	14629	G>A	11	0.00126451316243246	G>	>A	790.818181818184
s1	liver	4TU -ve	Sdhaf4	-	18924	9320	8699	14629	G>C	0	0	G>	>C	Inf
s1	liver	4TU -ve	Sdhaf4	-	18924	9320	8699	14629	G>T	0	0	G>	>T	Inf
s1	liver	4TU -ve	Sdhaf4	-	18924	9320	8699	14629	T>A	0	0	T>	>A	Inf
s1	liver	4TU -ve	Sdhaf4	-	18924	9320	8699	14629	T>C	6	0.000410144234055643	T>	>C	2438.16666666667
s1	liver	4TU -ve	Sdhaf4	-	18924	9320	8699	14629	T>G	0	0	T>	>G	Inf
s1	liver	4TU -ve	Fam135a	-	13941	5446	4268	9289	A>C	1	7.17308657915501e-05	A>	>C	13941
s1	liver	4TU -ve	Fam135a	-	13941	5446	4268	9289	A>G	5	0.00035865432895775	A>	>G	2788.2
s1	liver	4TU -ve	Fam135a	-	13941	5446	4268	9289	A>T	1	7.17308657915501e-05	A>	>T	13941
s1	liver	4TU -ve	Fam135a	-	13941	5446	4268	9289	C>A	0	0	C>	>A	Inf
s1	liver	4TU -ve	Fam135a	-	13941	5446	4268	9289	C>G	0	0	C>	>G	Inf
s1	liver	4TU -ve	Fam135a	-	13941	5446	4268	9289	C>T	1	0.000183621006243114	C>	>T	5446
s1	liver	4TU -ve	Fam135a	-	13941	5446	4268	9289	G>A	0	0	G>	>A	Inf
s1	liver	4TU -ve	Fam135a	-	13941	5446	4268	9289	G>C	0	0	G>	>C	Inf
s1	liver	4TU -ve	Fam135a	-	13941	5446	4268	9289	G>T	0	0	G>	>T	Inf
s1	liver	4TU -ve	Fam135a	-	13941	5446	4268	9289	T>A	0	0	T>	>A	Inf
s1	liver	4TU -ve	Fam135a	-	13941	5446	4268	9289	T>C	2	0.000215308429325008	T>	>C	4644.5
s1	liver	4TU -ve	Fam135a	-	13941	5446	4268	9289	T>G	1	0.000107654214662504	T>	>G	9289
s1	liver	4TU -ve	Phf3	-	14985	17724	13919	24184	A>C	0	0	A>	>C	Inf
s1	liver	4TU -ve	Phf3	-	14985	17724	13919	24184	A>G	3	0.0002002002002002	A>	>G	4995
s1	liver	4TU -ve	Phf3	-	14985	17724	13919	24184	A>T	0	0	A>	>T	Inf
s1	liver	4TU -ve	Phf3	-	14985	17724	13919	24184	C>A	1	5.64206725344166e-05	C>	>A	17724
s1	liver	4TU -ve	Phf3	-	14985	17724	13919	24184	C>G	0	0	C>	>G	Inf
s1	liver	4TU -ve	Phf3	-	14985	17724	13919	24184	C>T	1	5.64206725344166e-05	C>	>T	17724
s1	liver	4TU -ve	Phf3	-	14985	17724	13919	24184	G>A	5	0.000359221208420145	G>	>A	2783.8
s1	liver	4TU -ve	Phf3	-	14985	17724	13919	24184	G>C	0	0	G>	>C	Inf
s1	liver	4TU -ve	Phf3	-	14985	17724	13919	24184	G>T	0	0	G>	>T	Inf
s1	liver	4TU -ve	Phf3	-	14985	17724	13919	24184	T>A	0	0	T>	>A	Inf
s1	liver	4TU -ve	Phf3	-	14985	17724	13919	24184	T>C	2	8.26993053258353e-05	T>	>C	12092
s1	liver	4TU -ve	Phf3	-	14985	17724	13919	24184	T>G	0	0	T>	>G	Inf
s1	liver	4TU -ve	Ptp4a1	-	140933	61432	56399	108816	A>C	3	2.12867107065059e-05	A>	>C	46977.6666666667
s1	liver	4TU -ve	Ptp4a1	-	140933	61432	56399	108816	A>G	26	0.000184484826123051	A>	>G	5420.5
s1	liver	4TU -ve	Ptp4a1	-	140933	61432	56399	108816	A>T	7	4.96689916485138e-05	A>	>T	20133.2857142857
s1	liver	4TU -ve	Ptp4a1	-	140933	61432	56399	108816	C>A	1	1.62781612189087e-05	C>	>A	61432
s1	liver	4TU -ve	Ptp4a1	-	140933	61432	56399	108816	C>G	0	0	C>	>G	Inf
s1	liver	4TU -ve	Ptp4a1	-	140933	61432	56399	108816	C>T	14	0.000227894257064722	C>	>T	4388
s1	liver	4TU -ve	Ptp4a1	-	140933	61432	56399	108816	G>A	32	0.000567385946559336	G>	>A	1762.46875
s1	liver	4TU -ve	Ptp4a1	-	140933	61432	56399	108816	G>C	3	5.31924324899378e-05	G>	>C	18799.6666666667
s1	liver	4TU -ve	Ptp4a1	-	140933	61432	56399	108816	G>T	2	3.54616216599585e-05	G>	>T	28199.5
s1	liver	4TU -ve	Ptp4a1	-	140933	61432	56399	108816	T>A	3	2.75694750771945e-05	T>	>A	36272
s1	liver	4TU -ve	Ptp4a1	-	140933	61432	56399	108816	T>C	63	0.000578958976621085	T>	>C	1727.2380952381
s1	liver	4TU -ve	Ptp4a1	-	140933	61432	56399	108816	T>G	1	9.18982502573151e-06	T>	>G	108816
s1	liver	4TU -ve	Zfp451	-	3254	1799	2174	2845	A>C	0	0	A>	>C	Inf
s1	liver	4TU -ve	Zfp451	-	3254	1799	2174	2845	A>G	0	0	A>	>G	Inf
s1	liver	4TU -ve	Zfp451	-	3254	1799	2174	2845	A>T	9	0.0027658266748617	A>	>T	361.555555555557
s1	liver	4TU -ve	Zfp451	-	3254	1799	2174	2845	C>A	0	0	C>	>A	Inf
s1	liver	4TU -ve	Zfp451	-	3254	1799	2174	2845	C>G	0	0	C>	>G	Inf
s1	liver	4TU -ve	Zfp451	-	3254	1799	2174	2845	C>T	2	0.00111172873818788	C>	>T	899.500000000002
s1	liver	4TU -ve	Zfp451	-	3254	1799	2174	2845	G>A	9	0.00413983440662373	G>	>A	241.555555555556
s1	liver	4TU -ve	Zfp451	-	3254	1799	2174	2845	G>C	0	0	G>	>C	Inf
s1	liver	4TU -ve	Zfp451	-	3254	1799	2174	2845	G>T	0	0	G>	>T	Inf
s1	liver	4TU -ve	Zfp451	-	3254	1799	2174	2845	T>A	0	0	T>	>A	Inf
s1	liver	4TU -ve	Zfp451	-	3254	1799	2174	2845	T>C	0	0	T>	>C	Inf
s1	liver	4TU -ve	Zfp451	-	3254	1799	2174	2845	T>G	0	0	T>	>G	Inf
s1	liver	4TU -ve	Zfp451	-	3069	1671	1620	2370	A>C	0	0	A>	>C	Inf
s1	liver	4TU -ve	Zfp451	-	3069	1671	1620	2370	A>G	0	0	A>	>G	Inf
s1	liver	4TU -ve	Zfp451	-	3069	1671	1620	2370	A>T	0	0	A>	>T	Inf
s1	liver	4TU -ve	Zfp451	-	3069	1671	1620	2370	C>A	0	0	C>	>A	Inf
s1	liver	4TU -ve	Zfp451	-	3069	1671	1620	2370	C>G	0	0	C>	>G	Inf
s1	liver	4TU -ve	Zfp451	-	3069	1671	1620	2370	C>T	0	0	C>	>T	Inf
s1	liver	4TU -ve	Zfp451	-	3069	1671	1620	2370	G>A	0	0	G>	>A	Inf
s1	liver	4TU -ve	Zfp451	-	3069	1671	1620	2370	G>C	0	0	G>	>C	Inf
s1	liver	4TU -ve	Zfp451	-	3069	1671	1620	2370	G>T	0	0	G>	>T	Inf
s1	liver	4TU -ve	Zfp451	-	3069	1671	1620	2370	T>A	0	0	T>	>A	Inf
s1	liver	4TU -ve	Zfp451	-	3069	1671	1620	2370	T>C	0	0	T>	>C	Inf
s1	liver	4TU -ve	Zfp451	-	3069	1671	1620	2370	T>G	0	0	T>	>G	Inf
s1	liver	4TU -ve	Ccdc115	-	13970	5195	3439	10908	A>C	1	7.15819613457409e-05	A>	>C	13970
s1	liver	4TU -ve	Ccdc115	-	13970	5195	3439	10908	A>G	3	0.000214745884037223	A>	>G	4656.66666666667
s1	liver	4TU -ve	Ccdc115	-	13970	5195	3439	10908	A>T	0	0	A>	>T	Inf
s1	liver	4TU -ve	Ccdc115	-	13970	5195	3439	10908	C>A	0	0	C>	>A	Inf
s1	liver	4TU -ve	Ccdc115	-	13970	5195	3439	10908	C>G	1	0.000192492781520693	C>	>G	5195
s1	liver	4TU -ve	Ccdc115	-	13970	5195	3439	10908	C>T	3	0.000577478344562079	C>	>T	1731.66666666667
s1	liver	4TU -ve	Ccdc115	-	13970	5195	3439	10908	G>A	0	0	G>	>A	Inf
s1	liver	4TU -ve	Ccdc115	-	13970	5195	3439	10908	G>C	0	0	G>	>C	Inf
s1	liver	4TU -ve	Ccdc115	-	13970	5195	3439	10908	G>T	0	0	G>	>T	Inf
s1	liver	4TU -ve	Ccdc115	-	13970	5195	3439	10908	T>A	0	0	T>	>A	Inf
s1	liver	4TU -ve	Ccdc115	-	13970	5195	3439	10908	T>C	0	0	T>	>C	Inf
s1	liver	4TU -ve	Ccdc115	-	13970	5195	3439	10908	T>G	0	0	T>	>G	Inf
s1	liver	4TU -ve	Fam168b	-	18571	8317	7071	15983	A>C	0	0	A>	>C	Inf
s1	liver	4TU -ve	Fam168b	-	18571	8317	7071	15983	A>G	3	0.000161542189435141	A>	>G	6190.33333333333
s1	liver	4TU -ve	Fam168b	-	18571	8317	7071	15983	A>T	2	0.000107694792956761	A>	>T	9285.5
s1	liver	4TU -ve	Fam168b	-	18571	8317	7071	15983	C>A	0	0	C>	>A	Inf
s1	liver	4TU -ve	Fam168b	-	18571	8317	7071	15983	C>G	0	0	C>	>G	Inf
s1	liver	4TU -ve	Fam168b	-	18571	8317	7071	15983	C>T	0	0	C>	>T	Inf
s1	liver	4TU -ve	Fam168b	-	18571	8317	7071	15983	G>A	11	0.00155564983736388	G>	>A	642.818181818182
s1	liver	4TU -ve	Fam168b	-	18571	8317	7071	15983	G>C	0	0	G>	>C	Inf
s1	liver	4TU -ve	Fam168b	-	18571	8317	7071	15983	G>T	0	0	G>	>T	Inf
s1	liver	4TU -ve	Fam168b	-	18571	8317	7071	15983	T>A	0	0	T>	>A	Inf
s1	liver	4TU -ve	Fam168b	-	18571	8317	7071	15983	T>C	4	0.000250265907526747	T>	>C	3995.75
s1	liver	4TU -ve	Fam168b	-	18571	8317	7071	15983	T>G	0	0	T>	>G	Inf
s1	liver	4TU -ve	Uggt1	-	46082	37715	28926	41361	A>C	3	6.51013410876264e-05	A>	>C	15360.6666666667
s1	liver	4TU -ve	Uggt1	-	46082	37715	28926	41361	A>G	4	8.68017881168352e-05	A>	>G	11520.5
s1	liver	4TU -ve	Uggt1	-	46082	37715	28926	41361	A>T	1	2.17004470292088e-05	A>	>T	46082
s1	liver	4TU -ve	Uggt1	-	46082	37715	28926	41361	C>A	0	0	C>	>A	Inf
s1	liver	4TU -ve	Uggt1	-	46082	37715	28926	41361	C>G	0	0	C>	>G	Inf
s1	liver	4TU -ve	Uggt1	-	46082	37715	28926	41361	C>T	0	0	C>	>T	Inf
s1	liver	4TU -ve	Uggt1	-	46082	37715	28926	41361	G>A	8	0.000276567793680426	G>	>A	3615.75
s1	liver	4TU -ve	Uggt1	-	46082	37715	28926	41361	G>C	3	0.00010371292263016	G>	>C	9642
s1	liver	4TU -ve	Uggt1	-	46082	37715	28926	41361	G>T	2	6.91419484201065e-05	G>	>T	14463
s1	liver	4TU -ve	Uggt1	-	46082	37715	28926	41361	T>A	1	2.41773651507459e-05	T>	>A	41361
s1	liver	4TU -ve	Uggt1	-	46082	37715	28926	41361	T>C	14	0.000338483112110442	T>	>C	2954.35714285714
s1	liver	4TU -ve	Uggt1	-	46082	37715	28926	41361	T>G	0	0	T>	>G	Inf
s1	liver	4TU -ve	Neurl3	-	3620	2439	2956	2902	A>C	0	0	A>	>C	Inf
s1	liver	4TU -ve	Neurl3	-	3620	2439	2956	2902	A>G	0	0	A>	>G	Inf
s1	liver	4TU -ve	Neurl3	-	3620	2439	2956	2902	A>T	0	0	A>	>T	Inf
s1	liver	4TU -ve	Neurl3	-	3620	2439	2956	2902	C>A	0	0	C>	>A	Inf
s1	liver	4TU -ve	Neurl3	-	3620	2439	2956	2902	C>G	0	0	C>	>G	Inf
s1	liver	4TU -ve	Neurl3	-	3620	2439	2956	2902	C>T	0	0	C>	>T	Inf
s1	liver	4TU -ve	Neurl3	-	3620	2439	2956	2902	G>A	0	0	G>	>A	Inf
s1	liver	4TU -ve	Neurl3	-	3620	2439	2956	2902	G>C	0	0	G>	>C	Inf
s1	liver	4TU -ve	Neurl3	-	3620	2439	2956	2902	G>T	0	0	G>	>T	Inf
s1	liver	4TU -ve	Neurl3	-	3620	2439	2956	2902	T>A	0	0	T>	>A	Inf
s1	liver	4TU -ve	Neurl3	-	3620	2439	2956	2902	T>C	0	0	T>	>C	Inf
s1	liver	4TU -ve	Neurl3	-	3620	2439	2956	2902	T>G	0	0	T>	>G	Inf
s1	liver	4TU -ve	Kansl3	-	11586	9264	6686	15614	A>C	6	0.000517866390471258	A>	>C	1931
s1	liver	4TU -ve	Kansl3	-	11586	9264	6686	15614	A>G	1	8.63110650785431e-05	A>	>G	11586
s1	liver	4TU -ve	Kansl3	-	11586	9264	6686	15614	A>T	1	8.63110650785431e-05	A>	>T	11586
s1	liver	4TU -ve	Kansl3	-	11586	9264	6686	15614	C>A	0	0	C>	>A	Inf
s1	liver	4TU -ve	Kansl3	-	11586	9264	6686	15614	C>G	0	0	C>	>G	Inf
s1	liver	4TU -ve	Kansl3	-	11586	9264	6686	15614	C>T	0	0	C>	>T	Inf
s1	liver	4TU -ve	Kansl3	-	11586	9264	6686	15614	G>A	5	0.000747831289261143	G>	>A	1337.2
s1	liver	4TU -ve	Kansl3	-	11586	9264	6686	15614	G>C	0	0	G>	>C	Inf
s1	liver	4TU -ve	Kansl3	-	11586	9264	6686	15614	G>T	0	0	G>	>T	Inf
s1	liver	4TU -ve	Kansl3	-	11586	9264	6686	15614	T>A	0	0	T>	>A	Inf
s1	liver	4TU -ve	Kansl3	-	11586	9264	6686	15614	T>C	1	6.40450877417702e-05	T>	>C	15614
s1	liver	4TU -ve	Kansl3	-	11586	9264	6686	15614	T>G	0	0	T>	>G	Inf
s1	liver	4TU -ve	Lman2l	-	5323	5296	5502	4820	A>C	0	0	A>	>C	Inf
s1	liver	4TU -ve	Lman2l	-	5323	5296	5502	4820	A>G	3	0.000563591959421379	A>	>G	1774.33333333333
s1	liver	4TU -ve	Lman2l	-	5323	5296	5502	4820	A>T	0	0	A>	>T	Inf
s1	liver	4TU -ve	Lman2l	-	5323	5296	5502	4820	C>A	0	0	C>	>A	Inf
s1	liver	4TU -ve	Lman2l	-	5323	5296	5502	4820	C>G	0	0	C>	>G	Inf
s1	liver	4TU -ve	Lman2l	-	5323	5296	5502	4820	C>T	0	0	C>	>T	Inf
s1	liver	4TU -ve	Lman2l	-	5323	5296	5502	4820	G>A	0	0	G>	>A	Inf
s1	liver	4TU -ve	Lman2l	-	5323	5296	5502	4820	G>C	0	0	G>	>C	Inf
s1	liver	4TU -ve	Lman2l	-	5323	5296	5502	4820	G>T	0	0	G>	>T	Inf
s1	liver	4TU -ve	Lman2l	-	5323	5296	5502	4820	T>A	0	0	T>	>A	Inf
s1	liver	4TU -ve	Lman2l	-	5323	5296	5502	4820	T>C	1	0.00020746887966805	T>	>C	4820
s1	liver	4TU -ve	Lman2l	-	5323	5296	5502	4820	T>G	0	0	T>	>G	Inf
s1	liver	4TU -ve	Ankrd23,Gm42417	-	2418	1414	2157	2556	A>C	0	0	A>	>C	Inf
s1	liver	4TU -ve	Ankrd23,Gm42417	-	2418	1414	2157	2556	A>G	0	0	A>	>G	Inf
s1	liver	4TU -ve	Ankrd23,Gm42417	-	2418	1414	2157	2556	A>T	0	0	A>	>T	Inf
s1	liver	4TU -ve	Ankrd23,Gm42417	-	2418	1414	2157	2556	C>A	0	0	C>	>A	Inf
s1	liver	4TU -ve	Ankrd23,Gm42417	-	2418	1414	2157	2556	C>G	0	0	C>	>G	Inf
s1	liver	4TU -ve	Ankrd23,Gm42417	-	2418	1414	2157	2556	C>T	0	0	C>	>T	Inf
s1	liver	4TU -ve	Ankrd23,Gm42417	-	2418	1414	2157	2556	G>A	0	0	G>	>A	Inf
s1	liver	4TU -ve	Ankrd23,Gm42417	-	2418	1414	2157	2556	G>C	0	0	G>	>C	Inf
s1	liver	4TU -ve	Ankrd23,Gm42417	-	2418	1414	2157	2556	G>T	0	0	G>	>T	Inf
s1	liver	4TU -ve	Ankrd23,Gm42417	-	2418	1414	2157	2556	T>A	0	0	T>	>A	Inf
s1	liver	4TU -ve	Ankrd23,Gm42417	-	2418	1414	2157	2556	T>C	0	0	T>	>C	Inf
s1	liver	4TU -ve	Ankrd23,Gm42417	-	2418	1414	2157	2556	T>G	0	0	T>	>G	Inf
s1	liver	4TU -ve	Ankrd39,Gm42417	-	4070	2925	2392	3795	A>C	0	0	A>	>C	Inf
s1	liver	4TU -ve	Ankrd39,Gm42417	-	4070	2925	2392	3795	A>G	0	0	A>	>G	Inf
s1	liver	4TU -ve	Ankrd39,Gm42417	-	4070	2925	2392	3795	A>T	0	0	A>	>T	Inf
s1	liver	4TU -ve	Ankrd39,Gm42417	-	4070	2925	2392	3795	C>A	0	0	C>	>A	Inf
s1	liver	4TU -ve	Ankrd39,Gm42417	-	4070	2925	2392	3795	C>G	0	0	C>	>G	Inf
s1	liver	4TU -ve	Ankrd39,Gm42417	-	4070	2925	2392	3795	C>T	0	0	C>	>T	Inf
s1	liver	4TU -ve	Ankrd39,Gm42417	-	4070	2925	2392	3795	G>A	5	0.00209030100334448	G>	>A	478.4
s1	liver	4TU -ve	Ankrd39,Gm42417	-	4070	2925	2392	3795	G>C	0	0	G>	>C	Inf
s1	liver	4TU -ve	Ankrd39,Gm42417	-	4070	2925	2392	3795	G>T	1	0.000418060200668896	G>	>T	2392
s1	liver	4TU -ve	Ankrd39,Gm42417	-	4070	2925	2392	3795	T>A	0	0	T>	>A	Inf
s1	liver	4TU -ve	Ankrd39,Gm42417	-	4070	2925	2392	3795	T>C	0	0	T>	>C	Inf
s1	liver	4TU -ve	Ankrd39,Gm42417	-	4070	2925	2392	3795	T>G	0	0	T>	>G	Inf
s1	liver	4TU -ve	Actr1b	-	18202	9956	14372	18013	A>C	2	0.000109878035380727	A>	>C	9101
s1	liver	4TU -ve	Actr1b	-	18202	9956	14372	18013	A>G	7	0.000384573123832546	A>	>G	2600.28571428571
s1	liver	4TU -ve	Actr1b	-	18202	9956	14372	18013	A>T	0	0	A>	>T	Inf
s1	liver	4TU -ve	Actr1b	-	18202	9956	14372	18013	C>A	0	0	C>	>A	Inf
s1	liver	4TU -ve	Actr1b	-	18202	9956	14372	18013	C>G	0	0	C>	>G	Inf
s1	liver	4TU -ve	Actr1b	-	18202	9956	14372	18013	C>T	3	0.00030132583366814	C>	>T	3318.66666666667
s1	liver	4TU -ve	Actr1b	-	18202	9956	14372	18013	G>A	17	0.00118285555246312	G>	>A	845.411764705884
s1	liver	4TU -ve	Actr1b	-	18202	9956	14372	18013	G>C	5	0.000347898691900918	G>	>C	2874.4
s1	liver	4TU -ve	Actr1b	-	18202	9956	14372	18013	G>T	4	0.000278318953520735	G>	>T	3593
s1	liver	4TU -ve	Actr1b	-	18202	9956	14372	18013	T>A	0	0	T>	>A	Inf
s1	liver	4TU -ve	Actr1b	-	18202	9956	14372	18013	T>C	2	0.000111030922111808	T>	>C	9006.5
s1	liver	4TU -ve	Actr1b	-	18202	9956	14372	18013	T>G	0	0	T>	>G	Inf
s1	liver	4TU -ve	Tmem131	-	10689	5286	4652	9192	A>C	0	0	A>	>C	Inf
s1	liver	4TU -ve	Tmem131	-	10689	5286	4652	9192	A>G	1	9.35541210590326e-05	A>	>G	10689
s1	liver	4TU -ve	Tmem131	-	10689	5286	4652	9192	A>T	0	0	A>	>T	Inf
s1	liver	4TU -ve	Tmem131	-	10689	5286	4652	9192	C>A	0	0	C>	>A	Inf
s1	liver	4TU -ve	Tmem131	-	10689	5286	4652	9192	C>G	0	0	C>	>G	Inf
s1	liver	4TU -ve	Tmem131	-	10689	5286	4652	9192	C>T	0	0	C>	>T	Inf
s1	liver	4TU -ve	Tmem131	-	10689	5286	4652	9192	G>A	0	0	G>	>A	Inf
s1	liver	4TU -ve	Tmem131	-	10689	5286	4652	9192	G>C	0	0	G>	>C	Inf
s1	liver	4TU -ve	Tmem131	-	10689	5286	4652	9192	G>T	0	0	G>	>T	Inf
s1	liver	4TU -ve	Tmem131	-	10689	5286	4652	9192	T>A	0	0	T>	>A	Inf
s1	liver	4TU -ve	Tmem131	-	10689	5286	4652	9192	T>C	0	0	T>	>C	Inf
s1	liver	4TU -ve	Tmem131	-	10689	5286	4652	9192	T>G	0	0	T>	>G	Inf
s1	liver	4TU -ve	Coa5	-	50171	28248	27896	47166	A>C	4	7.97273325227721e-05	A>	>C	12542.75
s1	liver	4TU -ve	Coa5	-	50171	28248	27896	47166	A>G	2	3.98636662613861e-05	A>	>G	25085.5
s1	liver	4TU -ve	Coa5	-	50171	28248	27896	47166	A>T	9	0.000179386498176237	A>	>T	5574.55555555556
s1	liver	4TU -ve	Coa5	-	50171	28248	27896	47166	C>A	0	0	C>	>A	Inf
s1	liver	4TU -ve	Coa5	-	50171	28248	27896	47166	C>G	8	0.000283205890682526	C>	>G	3531
s1	liver	4TU -ve	Coa5	-	50171	28248	27896	47166	C>T	5	0.000177003681676579	C>	>T	5649.6
s1	liver	4TU -ve	Coa5	-	50171	28248	27896	47166	G>A	66	0.00236593059936908	G>	>A	422.666666666668
s1	liver	4TU -ve	Coa5	-	50171	28248	27896	47166	G>C	3	0.000107542299971322	G>	>C	9298.66666666667
s1	liver	4TU -ve	Coa5	-	50171	28248	27896	47166	G>T	7	0.000250932033266418	G>	>T	3985.14285714286
s1	liver	4TU -ve	Coa5	-	50171	28248	27896	47166	T>A	0	0	T>	>A	Inf
s1	liver	4TU -ve	Coa5	-	50171	28248	27896	47166	T>C	7	0.000148411991688928	T>	>C	6738
s1	liver	4TU -ve	Coa5	-	50171	28248	27896	47166	T>G	0	0	T>	>G	Inf
s1	liver	4TU -ve	Mitd1	-	8236	3459	4398	7246	A>C	2	0.000242836328314716	A>	>C	4118
s1	liver	4TU -ve	Mitd1	-	8236	3459	4398	7246	A>G	0	0	A>	>G	Inf
s1	liver	4TU -ve	Mitd1	-	8236	3459	4398	7246	A>T	0	0	A>	>T	Inf
s1	liver	4TU -ve	Mitd1	-	8236	3459	4398	7246	C>A	0	0	C>	>A	Inf
s1	liver	4TU -ve	Mitd1	-	8236	3459	4398	7246	C>G	0	0	C>	>G	Inf
s1	liver	4TU -ve	Mitd1	-	8236	3459	4398	7246	C>T	0	0	C>	>T	Inf
s1	liver	4TU -ve	Mitd1	-	8236	3459	4398	7246	G>A	1	0.00022737608003638	G>	>A	4398
s1	liver	4TU -ve	Mitd1	-	8236	3459	4398	7246	G>C	5	0.0011368804001819	G>	>C	879.600000000001
s1	liver	4TU -ve	Mitd1	-	8236	3459	4398	7246	G>T	0	0	G>	>T	Inf
s1	liver	4TU -ve	Mitd1	-	8236	3459	4398	7246	T>A	0	0	T>	>A	Inf
s1	liver	4TU -ve	Mitd1	-	8236	3459	4398	7246	T>C	1	0.000138007176373171	T>	>C	7246
s1	liver	4TU -ve	Mitd1	-	8236	3459	4398	7246	T>G	0	0	T>	>G	Inf
s1	liver	4TU -ve	Txndc9	-	35528	17079	19301	26563	A>C	2	5.62936275613601e-05	A>	>C	17764
s1	liver	4TU -ve	Txndc9	-	35528	17079	19301	26563	A>G	16	0.00045034902049088	A>	>G	2220.5
s1	liver	4TU -ve	Txndc9	-	35528	17079	19301	26563	A>T	1	2.814681378068e-05	A>	>T	35528
s1	liver	4TU -ve	Txndc9	-	35528	17079	19301	26563	C>A	0	0	C>	>A	Inf
s1	liver	4TU -ve	Txndc9	-	35528	17079	19301	26563	C>G	0	0	C>	>G	Inf
s1	liver	4TU -ve	Txndc9	-	35528	17079	19301	26563	C>T	5	0.000292757187188945	C>	>T	3415.8
s1	liver	4TU -ve	Txndc9	-	35528	17079	19301	26563	G>A	8	0.000414486296046837	G>	>A	2412.625
s1	liver	4TU -ve	Txndc9	-	35528	17079	19301	26563	G>C	2	0.000103621574011709	G>	>C	9650.5
s1	liver	4TU -ve	Txndc9	-	35528	17079	19301	26563	G>T	3	0.000155432361017564	G>	>T	6433.66666666667
s1	liver	4TU -ve	Txndc9	-	35528	17079	19301	26563	T>A	0	0	T>	>A	Inf
s1	liver	4TU -ve	Txndc9	-	35528	17079	19301	26563	T>C	1	3.76463501863494e-05	T>	>C	26563
s1	liver	4TU -ve	Txndc9	-	35528	17079	19301	26563	T>G	0	0	T>	>G	Inf
s1	liver	4TU -ve	Tbc1d8	-	7889	3463	4885	6877	A>C	0	0	A>	>C	Inf
s1	liver	4TU -ve	Tbc1d8	-	7889	3463	4885	6877	A>G	0	0	A>	>G	Inf
s1	liver	4TU -ve	Tbc1d8	-	7889	3463	4885	6877	A>T	1	0.00012675877804538	A>	>T	7889
s1	liver	4TU -ve	Tbc1d8	-	7889	3463	4885	6877	C>A	0	0	C>	>A	Inf
s1	liver	4TU -ve	Tbc1d8	-	7889	3463	4885	6877	C>G	0	0	C>	>G	Inf
s1	liver	4TU -ve	Tbc1d8	-	7889	3463	4885	6877	C>T	2	0.000577533930118394	C>	>T	1731.5
s1	liver	4TU -ve	Tbc1d8	-	7889	3463	4885	6877	G>A	8	0.00163766632548618	G>	>A	610.625000000001
s1	liver	4TU -ve	Tbc1d8	-	7889	3463	4885	6877	G>C	0	0	G>	>C	Inf
s1	liver	4TU -ve	Tbc1d8	-	7889	3463	4885	6877	G>T	2	0.000409416581371546	G>	>T	2442.5
s1	liver	4TU -ve	Tbc1d8	-	7889	3463	4885	6877	T>A	9	0.00130871019339828	T>	>A	764.111111111113
s1	liver	4TU -ve	Tbc1d8	-	7889	3463	4885	6877	T>C	0	0	T>	>C	Inf
s1	liver	4TU -ve	Tbc1d8	-	7889	3463	4885	6877	T>G	0	0	T>	>G	Inf
s1	liver	4TU -ve	Rnf149	-	141946	96477	67043	117128	A>C	7	4.93145280599665e-05	A>	>C	20278
s1	liver	4TU -ve	Rnf149	-	141946	96477	67043	117128	A>G	16	0.000112718921279923	A>	>G	8871.625
s1	liver	4TU -ve	Rnf149	-	141946	96477	67043	117128	A>T	4	2.81797303199808e-05	A>	>T	35486.5
s1	liver	4TU -ve	Rnf149	-	141946	96477	67043	117128	C>A	7	7.25561532800564e-05	C>	>A	13782.4285714286
s1	liver	4TU -ve	Rnf149	-	141946	96477	67043	117128	C>G	0	0	C>	>G	Inf
s1	liver	4TU -ve	Rnf149	-	141946	96477	67043	117128	C>T	15	0.000155477471314407	C>	>T	6431.8
s1	liver	4TU -ve	Rnf149	-	141946	96477	67043	117128	G>A	24	0.000357979207374372	G>	>A	2793.45833333333
s1	liver	4TU -ve	Rnf149	-	141946	96477	67043	117128	G>C	7	0.000104410602150858	G>	>C	9577.57142857143
s1	liver	4TU -ve	Rnf149	-	141946	96477	67043	117128	G>T	4	5.9663201229062e-05	G>	>T	16760.75
s1	liver	4TU -ve	Rnf149	-	141946	96477	67043	117128	T>A	2	1.70753363841268e-05	T>	>A	58564
s1	liver	4TU -ve	Rnf149	-	141946	96477	67043	117128	T>C	18	0.000153678027457141	T>	>C	6507.11111111111
s1	liver	4TU -ve	Rnf149	-	141946	96477	67043	117128	T>G	1	8.53766819206338e-06	T>	>G	117128
s1	liver	4TU -ve	Tgfbrap1	-	12536	8119	11203	9605	A>C	0	0	A>	>C	Inf
s1	liver	4TU -ve	Tgfbrap1	-	12536	8119	11203	9605	A>G	9	0.000717932354818124	A>	>G	1392.88888888889
s1	liver	4TU -ve	Tgfbrap1	-	12536	8119	11203	9605	A>T	1	7.97702616464582e-05	A>	>T	12536
s1	liver	4TU -ve	Tgfbrap1	-	12536	8119	11203	9605	C>A	4	0.000492671511269861	C>	>A	2029.75
s1	liver	4TU -ve	Tgfbrap1	-	12536	8119	11203	9605	C>G	0	0	C>	>G	Inf
s1	liver	4TU -ve	Tgfbrap1	-	12536	8119	11203	9605	C>T	5	0.000615839389087326	C>	>T	1623.8
s1	liver	4TU -ve	Tgfbrap1	-	12536	8119	11203	9605	G>A	13	0.00116040346335802	G>	>A	861.769230769237
s1	liver	4TU -ve	Tgfbrap1	-	12536	8119	11203	9605	G>C	0	0	G>	>C	Inf
s1	liver	4TU -ve	Tgfbrap1	-	12536	8119	11203	9605	G>T	0	0	G>	>T	Inf
s1	liver	4TU -ve	Tgfbrap1	-	12536	8119	11203	9605	T>A	0	0	T>	>A	Inf
s1	liver	4TU -ve	Tgfbrap1	-	12536	8119	11203	9605	T>C	2	0.000208224882873503	T>	>C	4802.5
s1	liver	4TU -ve	Tgfbrap1	-	12536	8119	11203	9605	T>G	0	0	T>	>G	Inf
s1	liver	4TU -ve	Uxs1	-	2651	1363	1203	2272	A>C	0	0	A>	>C	Inf
s1	liver	4TU -ve	Uxs1	-	2651	1363	1203	2272	A>G	1	0.000377216144851	A>	>G	2651
s1	liver	4TU -ve	Uxs1	-	2651	1363	1203	2272	A>T	0	0	A>	>T	Inf
s1	liver	4TU -ve	Uxs1	-	2651	1363	1203	2272	C>A	0	0	C>	>A	Inf
s1	liver	4TU -ve	Uxs1	-	2651	1363	1203	2272	C>G	0	0	C>	>G	Inf
s1	liver	4TU -ve	Uxs1	-	2651	1363	1203	2272	C>T	4	0.00293470286133529	C>	>T	340.75
s1	liver	4TU -ve	Uxs1	-	2651	1363	1203	2272	G>A	0	0	G>	>A	Inf
s1	liver	4TU -ve	Uxs1	-	2651	1363	1203	2272	G>C	0	0	G>	>C	Inf
s1	liver	4TU -ve	Uxs1	-	2651	1363	1203	2272	G>T	1	0.000831255195344971	G>	>T	1203
s1	liver	4TU -ve	Uxs1	-	2651	1363	1203	2272	T>A	0	0	T>	>A	Inf
s1	liver	4TU -ve	Uxs1	-	2651	1363	1203	2272	T>C	0	0	T>	>C	Inf
s1	liver	4TU -ve	Uxs1	-	2651	1363	1203	2272	T>G	0	0	T>	>G	Inf
s1	liver	4TU -ve	Kdelc1	-	3117	835	1377	2020	A>C	0	0	A>	>C	Inf
s1	liver	4TU -ve	Kdelc1	-	3117	835	1377	2020	A>G	0	0	A>	>G	Inf
s1	liver	4TU -ve	Kdelc1	-	3117	835	1377	2020	A>T	0	0	A>	>T	Inf
s1	liver	4TU -ve	Kdelc1	-	3117	835	1377	2020	C>A	0	0	C>	>A	Inf
s1	liver	4TU -ve	Kdelc1	-	3117	835	1377	2020	C>G	0	0	C>	>G	Inf
s1	liver	4TU -ve	Kdelc1	-	3117	835	1377	2020	C>T	0	0	C>	>T	Inf
s1	liver	4TU -ve	Kdelc1	-	3117	835	1377	2020	G>A	0	0	G>	>A	Inf
s1	liver	4TU -ve	Kdelc1	-	3117	835	1377	2020	G>C	0	0	G>	>C	Inf
s1	liver	4TU -ve	Kdelc1	-	3117	835	1377	2020	G>T	0	0	G>	>T	Inf
s1	liver	4TU -ve	Kdelc1	-	3117	835	1377	2020	T>A	0	0	T>	>A	Inf
s1	liver	4TU -ve	Kdelc1	-	3117	835	1377	2020	T>C	0	0	T>	>C	Inf
s1	liver	4TU -ve	Kdelc1	-	3117	835	1377	2020	T>G	0	0	T>	>G	Inf
s1	liver	4TU -ve	Col5a2	-	2693	1262	1505	2826	A>C	0	0	A>	>C	Inf
s1	liver	4TU -ve	Col5a2	-	2693	1262	1505	2826	A>G	0	0	A>	>G	Inf
s1	liver	4TU -ve	Col5a2	-	2693	1262	1505	2826	A>T	0	0	A>	>T	Inf
s1	liver	4TU -ve	Col5a2	-	2693	1262	1505	2826	C>A	0	0	C>	>A	Inf
s1	liver	4TU -ve	Col5a2	-	2693	1262	1505	2826	C>G	0	0	C>	>G	Inf
s1	liver	4TU -ve	Col5a2	-	2693	1262	1505	2826	C>T	0	0	C>	>T	Inf
s1	liver	4TU -ve	Col5a2	-	2693	1262	1505	2826	G>A	0	0	G>	>A	Inf
s1	liver	4TU -ve	Col5a2	-	2693	1262	1505	2826	G>C	0	0	G>	>C	Inf
s1	liver	4TU -ve	Col5a2	-	2693	1262	1505	2826	G>T	0	0	G>	>T	Inf
s1	liver	4TU -ve	Col5a2	-	2693	1262	1505	2826	T>A	0	0	T>	>A	Inf
s1	liver	4TU -ve	Col5a2	-	2693	1262	1505	2826	T>C	0	0	T>	>C	Inf
s1	liver	4TU -ve	Col5a2	-	2693	1262	1505	2826	T>G	0	0	T>	>G	Inf
s1	liver	4TU -ve	Slc40a1	-	52743	19180	24737	34059	A>C	2	3.79197239444097e-05	A>	>C	26371.5
s1	liver	4TU -ve	Slc40a1	-	52743	19180	24737	34059	A>G	1	1.89598619722048e-05	A>	>G	52743
s1	liver	4TU -ve	Slc40a1	-	52743	19180	24737	34059	A>T	2	3.79197239444097e-05	A>	>T	26371.5
s1	liver	4TU -ve	Slc40a1	-	52743	19180	24737	34059	C>A	0	0	C>	>A	Inf
s1	liver	4TU -ve	Slc40a1	-	52743	19180	24737	34059	C>G	0	0	C>	>G	Inf
s1	liver	4TU -ve	Slc40a1	-	52743	19180	24737	34059	C>T	0	0	C>	>T	Inf
s1	liver	4TU -ve	Slc40a1	-	52743	19180	24737	34059	G>A	31	0.00125318349031814	G>	>A	797.967741935488
s1	liver	4TU -ve	Slc40a1	-	52743	19180	24737	34059	G>C	5	0.000202126369406153	G>	>C	4947.4
s1	liver	4TU -ve	Slc40a1	-	52743	19180	24737	34059	G>T	2	8.08505477624611e-05	G>	>T	12368.5
s1	liver	4TU -ve	Slc40a1	-	52743	19180	24737	34059	T>A	0	0	T>	>A	Inf
s1	liver	4TU -ve	Slc40a1	-	52743	19180	24737	34059	T>C	4	0.000117443260224904	T>	>C	8514.75
s1	liver	4TU -ve	Slc40a1	-	52743	19180	24737	34059	T>G	0	0	T>	>G	Inf
s1	liver	4TU -ve	Nabp1	-	6186	2469	1585	4148	A>C	1	0.000161655350792111	A>	>C	6186
s1	liver	4TU -ve	Nabp1	-	6186	2469	1585	4148	A>G	0	0	A>	>G	Inf
s1	liver	4TU -ve	Nabp1	-	6186	2469	1585	4148	A>T	0	0	A>	>T	Inf
s1	liver	4TU -ve	Nabp1	-	6186	2469	1585	4148	C>A	0	0	C>	>A	Inf
s1	liver	4TU -ve	Nabp1	-	6186	2469	1585	4148	C>G	0	0	C>	>G	Inf
s1	liver	4TU -ve	Nabp1	-	6186	2469	1585	4148	C>T	0	0	C>	>T	Inf
s1	liver	4TU -ve	Nabp1	-	6186	2469	1585	4148	G>A	0	0	G>	>A	Inf
s1	liver	4TU -ve	Nabp1	-	6186	2469	1585	4148	G>C	0	0	G>	>C	Inf
s1	liver	4TU -ve	Nabp1	-	6186	2469	1585	4148	G>T	0	0	G>	>T	Inf
s1	liver	4TU -ve	Nabp1	-	6186	2469	1585	4148	T>A	0	0	T>	>A	Inf
s1	liver	4TU -ve	Nabp1	-	6186	2469	1585	4148	T>C	0	0	T>	>C	Inf
s1	liver	4TU -ve	Nabp1	-	6186	2469	1585	4148	T>G	0	0	T>	>G	Inf
s1	liver	4TU -ve	Myo1b	-	53084	24104	20777	39067	A>C	5	9.41903398387461e-05	A>	>C	10616.8
s1	liver	4TU -ve	Myo1b	-	53084	24104	20777	39067	A>G	6	0.000113028407806495	A>	>G	8847.33333333333
s1	liver	4TU -ve	Myo1b	-	53084	24104	20777	39067	A>T	1	1.88380679677492e-05	A>	>T	53084
s1	liver	4TU -ve	Myo1b	-	53084	24104	20777	39067	C>A	0	0	C>	>A	Inf
s1	liver	4TU -ve	Myo1b	-	53084	24104	20777	39067	C>G	0	0	C>	>G	Inf
s1	liver	4TU -ve	Myo1b	-	53084	24104	20777	39067	C>T	12	0.000497842681712579	C>	>T	2008.66666666667
s1	liver	4TU -ve	Myo1b	-	53084	24104	20777	39067	G>A	31	0.00149203446118303	G>	>A	670.225806451617
s1	liver	4TU -ve	Myo1b	-	53084	24104	20777	39067	G>C	0	0	G>	>C	Inf
s1	liver	4TU -ve	Myo1b	-	53084	24104	20777	39067	G>T	0	0	G>	>T	Inf
s1	liver	4TU -ve	Myo1b	-	53084	24104	20777	39067	T>A	2	5.1194102439399e-05	T>	>A	19533.5
s1	liver	4TU -ve	Myo1b	-	53084	24104	20777	39067	T>C	3	7.67911536590985e-05	T>	>C	13022.3333333333
s1	liver	4TU -ve	Myo1b	-	53084	24104	20777	39067	T>G	1	2.55970512196995e-05	T>	>G	39067
s1	liver	4TU -ve	Nab1	-	24872	12994	12533	21616	A>C	1	4.02058539723384e-05	A>	>C	24872
s1	liver	4TU -ve	Nab1	-	24872	12994	12533	21616	A>G	13	0.000522676101640399	A>	>G	1913.23076923077
s1	liver	4TU -ve	Nab1	-	24872	12994	12533	21616	A>T	2	8.04117079446767e-05	A>	>T	12436
s1	liver	4TU -ve	Nab1	-	24872	12994	12533	21616	C>A	7	0.000538710173926428	C>	>A	1856.28571428571
s1	liver	4TU -ve	Nab1	-	24872	12994	12533	21616	C>G	0	0	C>	>G	Inf
s1	liver	4TU -ve	Nab1	-	24872	12994	12533	21616	C>T	0	0	C>	>T	Inf
s1	liver	4TU -ve	Nab1	-	24872	12994	12533	21616	G>A	9	0.000718104204899066	G>	>A	1392.55555555556
s1	liver	4TU -ve	Nab1	-	24872	12994	12533	21616	G>C	0	0	G>	>C	Inf
s1	liver	4TU -ve	Nab1	-	24872	12994	12533	21616	G>T	0	0	G>	>T	Inf
s1	liver	4TU -ve	Nab1	-	24872	12994	12533	21616	T>A	0	0	T>	>A	Inf
s1	liver	4TU -ve	Nab1	-	24872	12994	12533	21616	T>C	5	0.000231310140636565	T>	>C	4323.2
s1	liver	4TU -ve	Nab1	-	24872	12994	12533	21616	T>G	1	4.62620281273131e-05	T>	>G	21616
s1	liver	4TU -ve	Mfsd6	-	7657	3809	3964	4971	A>C	0	0	A>	>C	Inf
s1	liver	4TU -ve	Mfsd6	-	7657	3809	3964	4971	A>G	0	0	A>	>G	Inf
s1	liver	4TU -ve	Mfsd6	-	7657	3809	3964	4971	A>T	0	0	A>	>T	Inf
s1	liver	4TU -ve	Mfsd6	-	7657	3809	3964	4971	C>A	0	0	C>	>A	Inf
s1	liver	4TU -ve	Mfsd6	-	7657	3809	3964	4971	C>G	0	0	C>	>G	Inf
s1	liver	4TU -ve	Mfsd6	-	7657	3809	3964	4971	C>T	0	0	C>	>T	Inf
s1	liver	4TU -ve	Mfsd6	-	7657	3809	3964	4971	G>A	0	0	G>	>A	Inf
s1	liver	4TU -ve	Mfsd6	-	7657	3809	3964	4971	G>C	0	0	G>	>C	Inf
s1	liver	4TU -ve	Mfsd6	-	7657	3809	3964	4971	G>T	0	0	G>	>T	Inf
s1	liver	4TU -ve	Mfsd6	-	7657	3809	3964	4971	T>A	0	0	T>	>A	Inf
s1	liver	4TU -ve	Mfsd6	-	7657	3809	3964	4971	T>C	0	0	T>	>C	Inf
s1	liver	4TU -ve	Mfsd6	-	7657	3809	3964	4971	T>G	0	0	T>	>G	Inf
s1	liver	4TU -ve	Inpp1	-	4824	9707	2148	13093	A>C	0	0	A>	>C	Inf
s1	liver	4TU -ve	Inpp1	-	4824	9707	2148	13093	A>G	0	0	A>	>G	Inf
s1	liver	4TU -ve	Inpp1	-	4824	9707	2148	13093	A>T	0	0	A>	>T	Inf
s1	liver	4TU -ve	Inpp1	-	4824	9707	2148	13093	C>A	0	0	C>	>A	Inf
s1	liver	4TU -ve	Inpp1	-	4824	9707	2148	13093	C>G	0	0	C>	>G	Inf
s1	liver	4TU -ve	Inpp1	-	4824	9707	2148	13093	C>T	12	0.00123622128360976	C>	>T	808.916666666671
s1	liver	4TU -ve	Inpp1	-	4824	9707	2148	13093	G>A	0	0	G>	>A	Inf
s1	liver	4TU -ve	Inpp1	-	4824	9707	2148	13093	G>C	0	0	G>	>C	Inf
s1	liver	4TU -ve	Inpp1	-	4824	9707	2148	13093	G>T	0	0	G>	>T	Inf
s1	liver	4TU -ve	Inpp1	-	4824	9707	2148	13093	T>A	0	0	T>	>A	Inf
s1	liver	4TU -ve	Inpp1	-	4824	9707	2148	13093	T>C	0	0	T>	>C	Inf
s1	liver	4TU -ve	Inpp1	-	4824	9707	2148	13093	T>G	0	0	T>	>G	Inf
s1	liver	4TU -ve	Asnsd1	-	17160	6812	12440	20283	A>C	0	0	A>	>C	Inf
s1	liver	4TU -ve	Asnsd1	-	17160	6812	12440	20283	A>G	16	0.000932400932400932	A>	>G	1072.5
s1	liver	4TU -ve	Asnsd1	-	17160	6812	12440	20283	A>T	0	0	A>	>T	Inf
s1	liver	4TU -ve	Asnsd1	-	17160	6812	12440	20283	C>A	0	0	C>	>A	Inf
s1	liver	4TU -ve	Asnsd1	-	17160	6812	12440	20283	C>G	0	0	C>	>G	Inf
s1	liver	4TU -ve	Asnsd1	-	17160	6812	12440	20283	C>T	8	0.001174398120963	C>	>T	851.500000000005
s1	liver	4TU -ve	Asnsd1	-	17160	6812	12440	20283	G>A	13	0.00104501607717041	G>	>A	956.923076923084
s1	liver	4TU -ve	Asnsd1	-	17160	6812	12440	20283	G>C	1	8.03858520900322e-05	G>	>C	12440
s1	liver	4TU -ve	Asnsd1	-	17160	6812	12440	20283	G>T	0	0	G>	>T	Inf
s1	liver	4TU -ve	Asnsd1	-	17160	6812	12440	20283	T>A	0	0	T>	>A	Inf
s1	liver	4TU -ve	Asnsd1	-	17160	6812	12440	20283	T>C	2	9.86047428881329e-05	T>	>C	10141.5
s1	liver	4TU -ve	Asnsd1	-	17160	6812	12440	20283	T>G	0	0	T>	>G	Inf
s1	liver	4TU -ve	Stk17b	-	5127	2429	1934	3947	A>C	0	0	A>	>C	Inf
s1	liver	4TU -ve	Stk17b	-	5127	2429	1934	3947	A>G	20	0.00390091671542812	A>	>G	256.35
s1	liver	4TU -ve	Stk17b	-	5127	2429	1934	3947	A>T	0	0	A>	>T	Inf
s1	liver	4TU -ve	Stk17b	-	5127	2429	1934	3947	C>A	0	0	C>	>A	Inf
s1	liver	4TU -ve	Stk17b	-	5127	2429	1934	3947	C>G	0	0	C>	>G	Inf
s1	liver	4TU -ve	Stk17b	-	5127	2429	1934	3947	C>T	0	0	C>	>T	Inf
s1	liver	4TU -ve	Stk17b	-	5127	2429	1934	3947	G>A	0	0	G>	>A	Inf
s1	liver	4TU -ve	Stk17b	-	5127	2429	1934	3947	G>C	0	0	G>	>C	Inf
s1	liver	4TU -ve	Stk17b	-	5127	2429	1934	3947	G>T	0	0	G>	>T	Inf
s1	liver	4TU -ve	Stk17b	-	5127	2429	1934	3947	T>A	0	0	T>	>A	Inf
s1	liver	4TU -ve	Stk17b	-	5127	2429	1934	3947	T>C	0	0	T>	>C	Inf
s1	liver	4TU -ve	Stk17b	-	5127	2429	1934	3947	T>G	0	0	T>	>G	Inf
s1	liver	4TU -ve	Gtf3c3	-	7983	3581	3465	6751	A>C	0	0	A>	>C	Inf
s1	liver	4TU -ve	Gtf3c3	-	7983	3581	3465	6751	A>G	0	0	A>	>G	Inf
s1	liver	4TU -ve	Gtf3c3	-	7983	3581	3465	6751	A>T	0	0	A>	>T	Inf
s1	liver	4TU -ve	Gtf3c3	-	7983	3581	3465	6751	C>A	0	0	C>	>A	Inf
s1	liver	4TU -ve	Gtf3c3	-	7983	3581	3465	6751	C>G	0	0	C>	>G	Inf
s1	liver	4TU -ve	Gtf3c3	-	7983	3581	3465	6751	C>T	0	0	C>	>T	Inf
s1	liver	4TU -ve	Gtf3c3	-	7983	3581	3465	6751	G>A	1	0.000288600288600289	G>	>A	3465
s1	liver	4TU -ve	Gtf3c3	-	7983	3581	3465	6751	G>C	2	0.000577200577200577	G>	>C	1732.5
s1	liver	4TU -ve	Gtf3c3	-	7983	3581	3465	6751	G>T	0	0	G>	>T	Inf
s1	liver	4TU -ve	Gtf3c3	-	7983	3581	3465	6751	T>A	0	0	T>	>A	Inf
s1	liver	4TU -ve	Gtf3c3	-	7983	3581	3465	6751	T>C	0	0	T>	>C	Inf
s1	liver	4TU -ve	Gtf3c3	-	7983	3581	3465	6751	T>G	0	0	T>	>G	Inf
s1	liver	4TU -ve	Pgap1	-	11579	5724	3793	6874	A>C	0	0	A>	>C	Inf
s1	liver	4TU -ve	Pgap1	-	11579	5724	3793	6874	A>G	0	0	A>	>G	Inf
s1	liver	4TU -ve	Pgap1	-	11579	5724	3793	6874	A>T	0	0	A>	>T	Inf
s1	liver	4TU -ve	Pgap1	-	11579	5724	3793	6874	C>A	0	0	C>	>A	Inf
s1	liver	4TU -ve	Pgap1	-	11579	5724	3793	6874	C>G	0	0	C>	>G	Inf
s1	liver	4TU -ve	Pgap1	-	11579	5724	3793	6874	C>T	0	0	C>	>T	Inf
s1	liver	4TU -ve	Pgap1	-	11579	5724	3793	6874	G>A	0	0	G>	>A	Inf
s1	liver	4TU -ve	Pgap1	-	11579	5724	3793	6874	G>C	0	0	G>	>C	Inf
s1	liver	4TU -ve	Pgap1	-	11579	5724	3793	6874	G>T	0	0	G>	>T	Inf
s1	liver	4TU -ve	Pgap1	-	11579	5724	3793	6874	T>A	0	0	T>	>A	Inf
s1	liver	4TU -ve	Pgap1	-	11579	5724	3793	6874	T>C	3	0.000436427116671516	T>	>C	2291.33333333333
s1	liver	4TU -ve	Pgap1	-	11579	5724	3793	6874	T>G	0	0	T>	>G	Inf
s1	liver	4TU -ve	Sf3b1	-	31585	14989	10111	25482	A>C	1	3.16605983853095e-05	A>	>C	31585
s1	liver	4TU -ve	Sf3b1	-	31585	14989	10111	25482	A>G	6	0.000189963590311857	A>	>G	5264.16666666667
s1	liver	4TU -ve	Sf3b1	-	31585	14989	10111	25482	A>T	7	0.000221624188697166	A>	>T	4512.14285714286
s1	liver	4TU -ve	Sf3b1	-	31585	14989	10111	25482	C>A	0	0	C>	>A	Inf
s1	liver	4TU -ve	Sf3b1	-	31585	14989	10111	25482	C>G	0	0	C>	>G	Inf
s1	liver	4TU -ve	Sf3b1	-	31585	14989	10111	25482	C>T	3	0.000200146774301154	C>	>T	4996.33333333333
s1	liver	4TU -ve	Sf3b1	-	31585	14989	10111	25482	G>A	18	0.00178023934328948	G>	>A	561.722222222224
s1	liver	4TU -ve	Sf3b1	-	31585	14989	10111	25482	G>C	3	0.000296706557214914	G>	>C	3370.33333333333
s1	liver	4TU -ve	Sf3b1	-	31585	14989	10111	25482	G>T	0	0	G>	>T	Inf
s1	liver	4TU -ve	Sf3b1	-	31585	14989	10111	25482	T>A	0	0	T>	>A	Inf
s1	liver	4TU -ve	Sf3b1	-	31585	14989	10111	25482	T>C	23	0.000902597912251786	T>	>C	1107.91304347826
s1	liver	4TU -ve	Sf3b1	-	31585	14989	10111	25482	T>G	0	0	T>	>G	Inf
s1	liver	4TU -ve	Hspd1	-	263006	184173	110410	247183	A>C	10	3.80219462673855e-05	A>	>C	26300.6
s1	liver	4TU -ve	Hspd1	-	263006	184173	110410	247183	A>G	59	0.000224329482977575	A>	>G	4457.72881355932
s1	liver	4TU -ve	Hspd1	-	263006	184173	110410	247183	A>T	9	3.4219751640647e-05	A>	>T	29222.8888888889
s1	liver	4TU -ve	Hspd1	-	263006	184173	110410	247183	C>A	2	1.08593550629028e-05	C>	>A	92086.5
s1	liver	4TU -ve	Hspd1	-	263006	184173	110410	247183	C>G	0	0	C>	>G	Inf
s1	liver	4TU -ve	Hspd1	-	263006	184173	110410	247183	C>T	50	0.00027148387657257	C>	>T	3683.46
s1	liver	4TU -ve	Hspd1	-	263006	184173	110410	247183	G>A	105	0.000951000815143556	G>	>A	1051.52380952381
s1	liver	4TU -ve	Hspd1	-	263006	184173	110410	247183	G>C	20	0.000181143012408296	G>	>C	5520.5
s1	liver	4TU -ve	Hspd1	-	263006	184173	110410	247183	G>T	7	6.34000543429037e-05	G>	>T	15772.8571428571
s1	liver	4TU -ve	Hspd1	-	263006	184173	110410	247183	T>A	2	8.09117131841591e-06	T>	>A	123591.5
s1	liver	4TU -ve	Hspd1	-	263006	184173	110410	247183	T>C	29	0.000117321984117031	T>	>C	8523.55172413793
s1	liver	4TU -ve	Hspd1	-	263006	184173	110410	247183	T>G	1	4.04558565920796e-06	T>	>G	247183
s1	liver	4TU -ve	Tyw5	-	5243	2452	1565	6437	A>C	1	0.000190730497806599	A>	>C	5243
s1	liver	4TU -ve	Tyw5	-	5243	2452	1565	6437	A>G	6	0.00114438298683959	A>	>G	873.833333333338
s1	liver	4TU -ve	Tyw5	-	5243	2452	1565	6437	A>T	0	0	A>	>T	Inf
s1	liver	4TU -ve	Tyw5	-	5243	2452	1565	6437	C>A	0	0	C>	>A	Inf
s1	liver	4TU -ve	Tyw5	-	5243	2452	1565	6437	C>G	0	0	C>	>G	Inf
s1	liver	4TU -ve	Tyw5	-	5243	2452	1565	6437	C>T	0	0	C>	>T	Inf
s1	liver	4TU -ve	Tyw5	-	5243	2452	1565	6437	G>A	0	0	G>	>A	Inf
s1	liver	4TU -ve	Tyw5	-	5243	2452	1565	6437	G>C	0	0	G>	>C	Inf
s1	liver	4TU -ve	Tyw5	-	5243	2452	1565	6437	G>T	0	0	G>	>T	Inf
s1	liver	4TU -ve	Tyw5	-	5243	2452	1565	6437	T>A	0	0	T>	>A	Inf
s1	liver	4TU -ve	Tyw5	-	5243	2452	1565	6437	T>C	2	0.000310703743980115	T>	>C	3218.5
s1	liver	4TU -ve	Tyw5	-	5243	2452	1565	6437	T>G	0	0	T>	>G	Inf
s1	liver	4TU -ve	Kctd18	-	3049	2008	1667	2676	A>C	0	0	A>	>C	Inf
s1	liver	4TU -ve	Kctd18	-	3049	2008	1667	2676	A>G	0	0	A>	>G	Inf
s1	liver	4TU -ve	Kctd18	-	3049	2008	1667	2676	A>T	0	0	A>	>T	Inf
s1	liver	4TU -ve	Kctd18	-	3049	2008	1667	2676	C>A	0	0	C>	>A	Inf
s1	liver	4TU -ve	Kctd18	-	3049	2008	1667	2676	C>G	0	0	C>	>G	Inf
s1	liver	4TU -ve	Kctd18	-	3049	2008	1667	2676	C>T	0	0	C>	>T	Inf
s1	liver	4TU -ve	Kctd18	-	3049	2008	1667	2676	G>A	0	0	G>	>A	Inf
s1	liver	4TU -ve	Kctd18	-	3049	2008	1667	2676	G>C	0	0	G>	>C	Inf
s1	liver	4TU -ve	Kctd18	-	3049	2008	1667	2676	G>T	0	0	G>	>T	Inf
s1	liver	4TU -ve	Kctd18	-	3049	2008	1667	2676	T>A	0	0	T>	>A	Inf
s1	liver	4TU -ve	Kctd18	-	3049	2008	1667	2676	T>C	0	0	T>	>C	Inf
s1	liver	4TU -ve	Kctd18	-	3049	2008	1667	2676	T>G	0	0	T>	>G	Inf
s1	liver	4TU -ve	Clk1	-	8295	3481	4203	8124	A>C	0	0	A>	>C	Inf
s1	liver	4TU -ve	Clk1	-	8295	3481	4203	8124	A>G	0	0	A>	>G	Inf
s1	liver	4TU -ve	Clk1	-	8295	3481	4203	8124	A>T	0	0	A>	>T	Inf
s1	liver	4TU -ve	Clk1	-	8295	3481	4203	8124	C>A	0	0	C>	>A	Inf
s1	liver	4TU -ve	Clk1	-	8295	3481	4203	8124	C>G	0	0	C>	>G	Inf
s1	liver	4TU -ve	Clk1	-	8295	3481	4203	8124	C>T	0	0	C>	>T	Inf
s1	liver	4TU -ve	Clk1	-	8295	3481	4203	8124	G>A	5	0.00118962645729241	G>	>A	840.6
s1	liver	4TU -ve	Clk1	-	8295	3481	4203	8124	G>C	0	0	G>	>C	Inf
s1	liver	4TU -ve	Clk1	-	8295	3481	4203	8124	G>T	0	0	G>	>T	Inf
s1	liver	4TU -ve	Clk1	-	8295	3481	4203	8124	T>A	0	0	T>	>A	Inf
s1	liver	4TU -ve	Clk1	-	8295	3481	4203	8124	T>C	1	0.000123092072870507	T>	>C	8124
s1	liver	4TU -ve	Clk1	-	8295	3481	4203	8124	T>G	0	0	T>	>G	Inf
s1	liver	4TU -ve	Orc2	-	2808	2166	1785	3393	A>C	0	0	A>	>C	Inf
s1	liver	4TU -ve	Orc2	-	2808	2166	1785	3393	A>G	0	0	A>	>G	Inf
s1	liver	4TU -ve	Orc2	-	2808	2166	1785	3393	A>T	0	0	A>	>T	Inf
s1	liver	4TU -ve	Orc2	-	2808	2166	1785	3393	C>A	0	0	C>	>A	Inf
s1	liver	4TU -ve	Orc2	-	2808	2166	1785	3393	C>G	0	0	C>	>G	Inf
s1	liver	4TU -ve	Orc2	-	2808	2166	1785	3393	C>T	0	0	C>	>T	Inf
s1	liver	4TU -ve	Orc2	-	2808	2166	1785	3393	G>A	10	0.00560224089635854	G>	>A	178.5
s1	liver	4TU -ve	Orc2	-	2808	2166	1785	3393	G>C	1	0.000560224089635854	G>	>C	1785
s1	liver	4TU -ve	Orc2	-	2808	2166	1785	3393	G>T	0	0	G>	>T	Inf
s1	liver	4TU -ve	Orc2	-	2808	2166	1785	3393	T>A	0	0	T>	>A	Inf
s1	liver	4TU -ve	Orc2	-	2808	2166	1785	3393	T>C	0	0	T>	>C	Inf
s1	liver	4TU -ve	Orc2	-	2808	2166	1785	3393	T>G	0	0	T>	>G	Inf
s1	liver	4TU -ve	Fam126b	-	52170	38956	26701	55765	A>C	0	0	A>	>C	Inf
s1	liver	4TU -ve	Fam126b	-	52170	38956	26701	55765	A>G	10	0.000191681042744873	A>	>G	5217
s1	liver	4TU -ve	Fam126b	-	52170	38956	26701	55765	A>T	0	0	A>	>T	Inf
s1	liver	4TU -ve	Fam126b	-	52170	38956	26701	55765	C>A	3	7.70099599548208e-05	C>	>A	12985.3333333333
s1	liver	4TU -ve	Fam126b	-	52170	38956	26701	55765	C>G	2	5.13399733032139e-05	C>	>G	19478
s1	liver	4TU -ve	Fam126b	-	52170	38956	26701	55765	C>T	10	0.000256699866516069	C>	>T	3895.6
s1	liver	4TU -ve	Fam126b	-	52170	38956	26701	55765	G>A	43	0.00161042657578367	G>	>A	620.953488372096
s1	liver	4TU -ve	Fam126b	-	52170	38956	26701	55765	G>C	1	3.74517808321786e-05	G>	>C	26701
s1	liver	4TU -ve	Fam126b	-	52170	38956	26701	55765	G>T	1	3.74517808321786e-05	G>	>T	26701
s1	liver	4TU -ve	Fam126b	-	52170	38956	26701	55765	T>A	0	0	T>	>A	Inf
s1	liver	4TU -ve	Fam126b	-	52170	38956	26701	55765	T>C	11	0.000197256343584686	T>	>C	5069.54545454545
s1	liver	4TU -ve	Fam126b	-	52170	38956	26701	55765	T>G	0	0	T>	>G	Inf
s1	liver	4TU -ve	Trak2	-	7531	4194	4498	6647	A>C	0	0	A>	>C	Inf
s1	liver	4TU -ve	Trak2	-	7531	4194	4498	6647	A>G	0	0	A>	>G	Inf
s1	liver	4TU -ve	Trak2	-	7531	4194	4498	6647	A>T	0	0	A>	>T	Inf
s1	liver	4TU -ve	Trak2	-	7531	4194	4498	6647	C>A	0	0	C>	>A	Inf
s1	liver	4TU -ve	Trak2	-	7531	4194	4498	6647	C>G	0	0	C>	>G	Inf
s1	liver	4TU -ve	Trak2	-	7531	4194	4498	6647	C>T	3	0.000715307582260372	C>	>T	1398
s1	liver	4TU -ve	Trak2	-	7531	4194	4498	6647	G>A	3	0.000666963094708759	G>	>A	1499.33333333333
s1	liver	4TU -ve	Trak2	-	7531	4194	4498	6647	G>C	3	0.000666963094708759	G>	>C	1499.33333333333
s1	liver	4TU -ve	Trak2	-	7531	4194	4498	6647	G>T	0	0	G>	>T	Inf
s1	liver	4TU -ve	Trak2	-	7531	4194	4498	6647	T>A	4	0.000601775236949	T>	>A	1661.75
s1	liver	4TU -ve	Trak2	-	7531	4194	4498	6647	T>C	0	0	T>	>C	Inf
s1	liver	4TU -ve	Trak2	-	7531	4194	4498	6647	T>G	0	0	T>	>G	Inf
s1	liver	4TU -ve	Als2	-	31507	19049	16033	28066	A>C	2	6.34779572793348e-05	A>	>C	15753.5
s1	liver	4TU -ve	Als2	-	31507	19049	16033	28066	A>G	21	0.000666518551433015	A>	>G	1500.33333333333
s1	liver	4TU -ve	Als2	-	31507	19049	16033	28066	A>T	0	0	A>	>T	Inf
s1	liver	4TU -ve	Als2	-	31507	19049	16033	28066	C>A	0	0	C>	>A	Inf
s1	liver	4TU -ve	Als2	-	31507	19049	16033	28066	C>G	0	0	C>	>G	Inf
s1	liver	4TU -ve	Als2	-	31507	19049	16033	28066	C>T	1	5.24961940259331e-05	C>	>T	19049
s1	liver	4TU -ve	Als2	-	31507	19049	16033	28066	G>A	8	0.000498970872575313	G>	>A	2004.125
s1	liver	4TU -ve	Als2	-	31507	19049	16033	28066	G>C	0	0	G>	>C	Inf
s1	liver	4TU -ve	Als2	-	31507	19049	16033	28066	G>T	1	6.23713590719142e-05	G>	>T	16033
s1	liver	4TU -ve	Als2	-	31507	19049	16033	28066	T>A	1	3.56303000071261e-05	T>	>A	28066
s1	liver	4TU -ve	Als2	-	31507	19049	16033	28066	T>C	6	0.000213781800042756	T>	>C	4677.66666666667
s1	liver	4TU -ve	Als2	-	31507	19049	16033	28066	T>G	0	0	T>	>G	Inf
s1	liver	4TU -ve	Sumo1	-	18122	11959	10135	21189	A>C	3	0.000165544641871758	A>	>C	6040.66666666667
s1	liver	4TU -ve	Sumo1	-	18122	11959	10135	21189	A>G	5	0.00027590773645293	A>	>G	3624.4
s1	liver	4TU -ve	Sumo1	-	18122	11959	10135	21189	A>T	0	0	A>	>T	Inf
s1	liver	4TU -ve	Sumo1	-	18122	11959	10135	21189	C>A	4	0.000334476126766452	C>	>A	2989.75
s1	liver	4TU -ve	Sumo1	-	18122	11959	10135	21189	C>G	0	0	C>	>G	Inf
s1	liver	4TU -ve	Sumo1	-	18122	11959	10135	21189	C>T	0	0	C>	>T	Inf
s1	liver	4TU -ve	Sumo1	-	18122	11959	10135	21189	G>A	4	0.000394671928959053	G>	>A	2533.75
s1	liver	4TU -ve	Sumo1	-	18122	11959	10135	21189	G>C	0	0	G>	>C	Inf
s1	liver	4TU -ve	Sumo1	-	18122	11959	10135	21189	G>T	0	0	G>	>T	Inf
s1	liver	4TU -ve	Sumo1	-	18122	11959	10135	21189	T>A	3	0.000141582896786068	T>	>A	7063
s1	liver	4TU -ve	Sumo1	-	18122	11959	10135	21189	T>C	4	0.000188777195714758	T>	>C	5297.25
s1	liver	4TU -ve	Sumo1	-	18122	11959	10135	21189	T>G	1	4.71942989286894e-05	T>	>G	21189
s1	liver	4TU -ve	Wdr12	-	6765	5520	5135	6929	A>C	1	0.000147819660014782	A>	>C	6765
s1	liver	4TU -ve	Wdr12	-	6765	5520	5135	6929	A>G	0	0	A>	>G	Inf
s1	liver	4TU -ve	Wdr12	-	6765	5520	5135	6929	A>T	0	0	A>	>T	Inf
s1	liver	4TU -ve	Wdr12	-	6765	5520	5135	6929	C>A	0	0	C>	>A	Inf
s1	liver	4TU -ve	Wdr12	-	6765	5520	5135	6929	C>G	0	0	C>	>G	Inf
s1	liver	4TU -ve	Wdr12	-	6765	5520	5135	6929	C>T	0	0	C>	>T	Inf
s1	liver	4TU -ve	Wdr12	-	6765	5520	5135	6929	G>A	0	0	G>	>A	Inf
s1	liver	4TU -ve	Wdr12	-	6765	5520	5135	6929	G>C	0	0	G>	>C	Inf
s1	liver	4TU -ve	Wdr12	-	6765	5520	5135	6929	G>T	0	0	G>	>T	Inf
s1	liver	4TU -ve	Wdr12	-	6765	5520	5135	6929	T>A	0	0	T>	>A	Inf
s1	liver	4TU -ve	Wdr12	-	6765	5520	5135	6929	T>C	0	0	T>	>C	Inf
s1	liver	4TU -ve	Wdr12	-	6765	5520	5135	6929	T>G	0	0	T>	>G	Inf
s1	liver	4TU -ve	Raph1	-	59596	35711	45384	62029	A>C	4	6.7118598563662e-05	A>	>C	14899
s1	liver	4TU -ve	Raph1	-	59596	35711	45384	62029	A>G	36	0.000604067387072958	A>	>G	1655.44444444444
s1	liver	4TU -ve	Raph1	-	59596	35711	45384	62029	A>T	6	0.000100677897845493	A>	>T	9932.66666666666
s1	liver	4TU -ve	Raph1	-	59596	35711	45384	62029	C>A	0	0	C>	>A	Inf
s1	liver	4TU -ve	Raph1	-	59596	35711	45384	62029	C>G	0	0	C>	>G	Inf
s1	liver	4TU -ve	Raph1	-	59596	35711	45384	62029	C>T	3	8.40077287110414e-05	C>	>T	11903.6666666667
s1	liver	4TU -ve	Raph1	-	59596	35711	45384	62029	G>A	29	0.0006389917151419	G>	>A	1564.96551724138
s1	liver	4TU -ve	Raph1	-	59596	35711	45384	62029	G>C	3	6.61025912215759e-05	G>	>C	15128
s1	liver	4TU -ve	Raph1	-	59596	35711	45384	62029	G>T	0	0	G>	>T	Inf
s1	liver	4TU -ve	Raph1	-	59596	35711	45384	62029	T>A	0	0	T>	>A	Inf
s1	liver	4TU -ve	Raph1	-	59596	35711	45384	62029	T>C	1	1.61214915603992e-05	T>	>C	62029
s1	liver	4TU -ve	Raph1	-	59596	35711	45384	62029	T>G	9	0.000145093424043593	T>	>G	6892.11111111111
s1	liver	4TU -ve	Ndufs1	-	65834	23426	23280	56513	A>C	0	0	A>	>C	Inf
s1	liver	4TU -ve	Ndufs1	-	65834	23426	23280	56513	A>G	13	0.000197466354771091	A>	>G	5064.15384615385
s1	liver	4TU -ve	Ndufs1	-	65834	23426	23280	56513	A>T	18	0.000273414952759972	A>	>T	3657.44444444444
s1	liver	4TU -ve	Ndufs1	-	65834	23426	23280	56513	C>A	1	4.26876120549816e-05	C>	>A	23426
s1	liver	4TU -ve	Ndufs1	-	65834	23426	23280	56513	C>G	0	0	C>	>G	Inf
s1	liver	4TU -ve	Ndufs1	-	65834	23426	23280	56513	C>T	2	8.53752241099633e-05	C>	>T	11713
s1	liver	4TU -ve	Ndufs1	-	65834	23426	23280	56513	G>A	33	0.00141752577319587	G>	>A	705.454545454549
s1	liver	4TU -ve	Ndufs1	-	65834	23426	23280	56513	G>C	5	0.000214776632302405	G>	>C	4656
s1	liver	4TU -ve	Ndufs1	-	65834	23426	23280	56513	G>T	0	0	G>	>T	Inf
s1	liver	4TU -ve	Ndufs1	-	65834	23426	23280	56513	T>A	1	1.76950436182825e-05	T>	>A	56513
s1	liver	4TU -ve	Ndufs1	-	65834	23426	23280	56513	T>C	2	3.5390087236565e-05	T>	>C	28256.5
s1	liver	4TU -ve	Ndufs1	-	65834	23426	23280	56513	T>G	1	1.76950436182825e-05	T>	>G	56513
s1	liver	4TU -ve	Klf7	-	13385	6631	6691	10634	A>C	0	0	A>	>C	Inf
s1	liver	4TU -ve	Klf7	-	13385	6631	6691	10634	A>G	2	0.000149420993649608	A>	>G	6692.5
s1	liver	4TU -ve	Klf7	-	13385	6631	6691	10634	A>T	0	0	A>	>T	Inf
s1	liver	4TU -ve	Klf7	-	13385	6631	6691	10634	C>A	0	0	C>	>A	Inf
s1	liver	4TU -ve	Klf7	-	13385	6631	6691	10634	C>G	0	0	C>	>G	Inf
s1	liver	4TU -ve	Klf7	-	13385	6631	6691	10634	C>T	1	0.000150806816468104	C>	>T	6631
s1	liver	4TU -ve	Klf7	-	13385	6631	6691	10634	G>A	8	0.00119563592885966	G>	>A	836.375000000002
s1	liver	4TU -ve	Klf7	-	13385	6631	6691	10634	G>C	0	0	G>	>C	Inf
s1	liver	4TU -ve	Klf7	-	13385	6631	6691	10634	G>T	0	0	G>	>T	Inf
s1	liver	4TU -ve	Klf7	-	13385	6631	6691	10634	T>A	0	0	T>	>A	Inf
s1	liver	4TU -ve	Klf7	-	13385	6631	6691	10634	T>C	0	0	T>	>C	Inf
s1	liver	4TU -ve	Klf7	-	13385	6631	6691	10634	T>G	0	0	T>	>G	Inf
s1	liver	4TU -ve	Mettl21a	-	4608	2554	2134	4068	A>C	0	0	A>	>C	Inf
s1	liver	4TU -ve	Mettl21a	-	4608	2554	2134	4068	A>G	0	0	A>	>G	Inf
s1	liver	4TU -ve	Mettl21a	-	4608	2554	2134	4068	A>T	0	0	A>	>T	Inf
s1	liver	4TU -ve	Mettl21a	-	4608	2554	2134	4068	C>A	0	0	C>	>A	Inf
s1	liver	4TU -ve	Mettl21a	-	4608	2554	2134	4068	C>G	0	0	C>	>G	Inf
s1	liver	4TU -ve	Mettl21a	-	4608	2554	2134	4068	C>T	0	0	C>	>T	Inf
s1	liver	4TU -ve	Mettl21a	-	4608	2554	2134	4068	G>A	2	0.000937207122774133	G>	>A	1067
s1	liver	4TU -ve	Mettl21a	-	4608	2554	2134	4068	G>C	0	0	G>	>C	Inf
s1	liver	4TU -ve	Mettl21a	-	4608	2554	2134	4068	G>T	0	0	G>	>T	Inf
s1	liver	4TU -ve	Mettl21a	-	4608	2554	2134	4068	T>A	0	0	T>	>A	Inf
s1	liver	4TU -ve	Mettl21a	-	4608	2554	2134	4068	T>C	0	0	T>	>C	Inf
s1	liver	4TU -ve	Mettl21a	-	4608	2554	2134	4068	T>G	0	0	T>	>G	Inf
s1	liver	4TU -ve	Idh1	-	229693	76923	107451	151980	A>C	12	5.22436469548484e-05	A>	>C	19141.0833333333
s1	liver	4TU -ve	Idh1	-	229693	76923	107451	151980	A>G	41	0.000178499127095732	A>	>G	5602.26829268293
s1	liver	4TU -ve	Idh1	-	229693	76923	107451	151980	A>T	5	2.17681862311868e-05	A>	>T	45938.6
s1	liver	4TU -ve	Idh1	-	229693	76923	107451	151980	C>A	0	0	C>	>A	Inf
s1	liver	4TU -ve	Idh1	-	229693	76923	107451	151980	C>G	0	0	C>	>G	Inf
s1	liver	4TU -ve	Idh1	-	229693	76923	107451	151980	C>T	15	0.000195000195000195	C>	>T	5128.2
s1	liver	4TU -ve	Idh1	-	229693	76923	107451	151980	G>A	140	0.00130291947027016	G>	>A	767.507142857148
s1	liver	4TU -ve	Idh1	-	229693	76923	107451	151980	G>C	10	9.30656764478693e-05	G>	>C	10745.1
s1	liver	4TU -ve	Idh1	-	229693	76923	107451	151980	G>T	5	4.65328382239346e-05	G>	>T	21490.2
s1	liver	4TU -ve	Idh1	-	229693	76923	107451	151980	T>A	3	1.9739439399921e-05	T>	>A	50660
s1	liver	4TU -ve	Idh1	-	229693	76923	107451	151980	T>C	21	0.000138176075799447	T>	>C	7237.14285714286
s1	liver	4TU -ve	Idh1	-	229693	76923	107451	151980	T>G	3	1.9739439399921e-05	T>	>G	50660
s1	liver	4TU -ve	Acadl	-	79072	54717	39316	109651	A>C	0	0	A>	>C	Inf
s1	liver	4TU -ve	Acadl	-	79072	54717	39316	109651	A>G	67	0.000847329016592473	A>	>G	1180.17910447761
s1	liver	4TU -ve	Acadl	-	79072	54717	39316	109651	A>T	7	8.85269121813031e-05	A>	>T	11296
s1	liver	4TU -ve	Acadl	-	79072	54717	39316	109651	C>A	290	0.00529999817241442	C>	>A	188.679310344828
s1	liver	4TU -ve	Acadl	-	79072	54717	39316	109651	C>G	6	0.000109655134601678	C>	>G	9119.5
s1	liver	4TU -ve	Acadl	-	79072	54717	39316	109651	C>T	455	0.00831551437396056	C>	>T	120.257142857143
s1	liver	4TU -ve	Acadl	-	79072	54717	39316	109651	G>A	114	0.00289958286702614	G>	>A	344.877192982457
s1	liver	4TU -ve	Acadl	-	79072	54717	39316	109651	G>C	1	2.54349374300539e-05	G>	>C	39316
s1	liver	4TU -ve	Acadl	-	79072	54717	39316	109651	G>T	519	0.013200732526198	G>	>T	75.7533718689788
s1	liver	4TU -ve	Acadl	-	79072	54717	39316	109651	T>A	395	0.00360233832796782	T>	>A	277.597468354431
s1	liver	4TU -ve	Acadl	-	79072	54717	39316	109651	T>C	17	0.000155037345760641	T>	>C	6450.05882352941
s1	liver	4TU -ve	Acadl	-	79072	54717	39316	109651	T>G	1	9.11984386827298e-06	T>	>G	109651
s1	liver	4TU -ve	Lancl1	-	10376	7568	7459	8875	A>C	2	0.000192752505782575	A>	>C	5188
s1	liver	4TU -ve	Lancl1	-	10376	7568	7459	8875	A>G	123	0.0118542791056284	A>	>G	84.3577235772358
s1	liver	4TU -ve	Lancl1	-	10376	7568	7459	8875	A>T	0	0	A>	>T	Inf
s1	liver	4TU -ve	Lancl1	-	10376	7568	7459	8875	C>A	1	0.000132135306553911	C>	>A	7568
s1	liver	4TU -ve	Lancl1	-	10376	7568	7459	8875	C>G	0	0	C>	>G	Inf
s1	liver	4TU -ve	Lancl1	-	10376	7568	7459	8875	C>T	31	0.00409619450317124	C>	>T	244.129032258065
s1	liver	4TU -ve	Lancl1	-	10376	7568	7459	8875	G>A	5	0.000670331143584931	G>	>A	1491.8
s1	liver	4TU -ve	Lancl1	-	10376	7568	7459	8875	G>C	1	0.000134066228716986	G>	>C	7459
s1	liver	4TU -ve	Lancl1	-	10376	7568	7459	8875	G>T	0	0	G>	>T	Inf
s1	liver	4TU -ve	Lancl1	-	10376	7568	7459	8875	T>A	0	0	T>	>A	Inf
s1	liver	4TU -ve	Lancl1	-	10376	7568	7459	8875	T>C	7	0.000788732394366197	T>	>C	1267.85714285714
s1	liver	4TU -ve	Lancl1	-	10376	7568	7459	8875	T>G	111	0.0125070422535211	T>	>G	79.954954954955
s1	liver	4TU -ve	Fn1	-	422522	209807	178576	402454	A>C	19	4.49680726684054e-05	A>	>C	22238
s1	liver	4TU -ve	Fn1	-	422522	209807	178576	402454	A>G	115	0.000272175176677191	A>	>G	3674.10434782609
s1	liver	4TU -ve	Fn1	-	422522	209807	178576	402454	A>T	16	3.78678506681309e-05	A>	>T	26407.625
s1	liver	4TU -ve	Fn1	-	422522	209807	178576	402454	C>A	14	6.67279928696373e-05	C>	>A	14986.2142857143
s1	liver	4TU -ve	Fn1	-	422522	209807	178576	402454	C>G	2	9.53257040994819e-06	C>	>G	104903.5
s1	liver	4TU -ve	Fn1	-	422522	209807	178576	402454	C>T	44	0.00020971654901886	C>	>T	4768.34090909091
s1	liver	4TU -ve	Fn1	-	422522	209807	178576	402454	G>A	244	0.00136636502105546	G>	>A	731.868852459017
s1	liver	4TU -ve	Fn1	-	422522	209807	178576	402454	G>C	22	0.000123196846160738	G>	>C	8117.09090909091
s1	liver	4TU -ve	Fn1	-	422522	209807	178576	402454	G>T	6	3.35991398620195e-05	G>	>T	29762.6666666667
s1	liver	4TU -ve	Fn1	-	422522	209807	178576	402454	T>A	1	2.48475602180622e-06	T>	>A	402454
s1	liver	4TU -ve	Fn1	-	422522	209807	178576	402454	T>C	22	5.46646324797368e-05	T>	>C	18293.3636363636
s1	liver	4TU -ve	Fn1	-	422522	209807	178576	402454	T>G	2	4.96951204361244e-06	T>	>G	201227
s1	liver	4TU -ve	Mreg	-	3781	1623	1346	4189	A>C	0	0	A>	>C	Inf
s1	liver	4TU -ve	Mreg	-	3781	1623	1346	4189	A>G	2	0.000528960592435864	A>	>G	1890.5
s1	liver	4TU -ve	Mreg	-	3781	1623	1346	4189	A>T	0	0	A>	>T	Inf
s1	liver	4TU -ve	Mreg	-	3781	1623	1346	4189	C>A	0	0	C>	>A	Inf
s1	liver	4TU -ve	Mreg	-	3781	1623	1346	4189	C>G	0	0	C>	>G	Inf
s1	liver	4TU -ve	Mreg	-	3781	1623	1346	4189	C>T	0	0	C>	>T	Inf
s1	liver	4TU -ve	Mreg	-	3781	1623	1346	4189	G>A	0	0	G>	>A	Inf
s1	liver	4TU -ve	Mreg	-	3781	1623	1346	4189	G>C	0	0	G>	>C	Inf
s1	liver	4TU -ve	Mreg	-	3781	1623	1346	4189	G>T	0	0	G>	>T	Inf
s1	liver	4TU -ve	Mreg	-	3781	1623	1346	4189	T>A	0	0	T>	>A	Inf
s1	liver	4TU -ve	Mreg	-	3781	1623	1346	4189	T>C	1	0.00023872045834328	T>	>C	4189
s1	liver	4TU -ve	Mreg	-	3781	1623	1346	4189	T>G	0	0	T>	>G	Inf
s1	liver	4TU -ve	Pecr	-	176548	106576	98340	126937	A>C	2	1.13283639576772e-05	A>	>C	88274
s1	liver	4TU -ve	Pecr	-	176548	106576	98340	126937	A>G	41	0.000232231461132383	A>	>G	4306.0487804878
s1	liver	4TU -ve	Pecr	-	176548	106576	98340	126937	A>T	14	7.92985477037406e-05	A>	>T	12610.5714285714
s1	liver	4TU -ve	Pecr	-	176548	106576	98340	126937	C>A	6	5.62978531751989e-05	C>	>A	17762.6666666667
s1	liver	4TU -ve	Pecr	-	176548	106576	98340	126937	C>G	0	0	C>	>G	Inf
s1	liver	4TU -ve	Pecr	-	176548	106576	98340	126937	C>T	26	0.000243957363759195	C>	>T	4099.07692307692
s1	liver	4TU -ve	Pecr	-	176548	106576	98340	126937	G>A	92	0.000935529794590197	G>	>A	1068.91304347826
s1	liver	4TU -ve	Pecr	-	176548	106576	98340	126937	G>C	5	5.08440105755542e-05	G>	>C	19668
s1	liver	4TU -ve	Pecr	-	176548	106576	98340	126937	G>T	2	2.03376042302217e-05	G>	>T	49170
s1	liver	4TU -ve	Pecr	-	176548	106576	98340	126937	T>A	0	0	T>	>A	Inf
s1	liver	4TU -ve	Pecr	-	176548	106576	98340	126937	T>C	12	9.45350843331732e-05	T>	>C	10578.0833333333
s1	liver	4TU -ve	Pecr	-	176548	106576	98340	126937	T>G	7	5.51454658610177e-05	T>	>G	18133.8571428571
s1	liver	4TU -ve	Pecr	-	2291	1903	2391	1500	A>C	0	0	A>	>C	Inf
s1	liver	4TU -ve	Pecr	-	2291	1903	2391	1500	A>G	0	0	A>	>G	Inf
s1	liver	4TU -ve	Pecr	-	2291	1903	2391	1500	A>T	0	0	A>	>T	Inf
s1	liver	4TU -ve	Pecr	-	2291	1903	2391	1500	C>A	0	0	C>	>A	Inf
s1	liver	4TU -ve	Pecr	-	2291	1903	2391	1500	C>G	1	0.000525486074619023	C>	>G	1903
s1	liver	4TU -ve	Pecr	-	2291	1903	2391	1500	C>T	0	0	C>	>T	Inf
s1	liver	4TU -ve	Pecr	-	2291	1903	2391	1500	G>A	0	0	G>	>A	Inf
s1	liver	4TU -ve	Pecr	-	2291	1903	2391	1500	G>C	0	0	G>	>C	Inf
s1	liver	4TU -ve	Pecr	-	2291	1903	2391	1500	G>T	0	0	G>	>T	Inf
s1	liver	4TU -ve	Pecr	-	2291	1903	2391	1500	T>A	0	0	T>	>A	Inf
s1	liver	4TU -ve	Pecr	-	2291	1903	2391	1500	T>C	0	0	T>	>C	Inf
s1	liver	4TU -ve	Pecr	-	2291	1903	2391	1500	T>G	0	0	T>	>G	Inf
s1	liver	4TU -ve	Pecr	-	4226	3869	2290	6104	A>C	0	0	A>	>C	Inf
s1	liver	4TU -ve	Pecr	-	4226	3869	2290	6104	A>G	0	0	A>	>G	Inf
s1	liver	4TU -ve	Pecr	-	4226	3869	2290	6104	A>T	0	0	A>	>T	Inf
s1	liver	4TU -ve	Pecr	-	4226	3869	2290	6104	C>A	0	0	C>	>A	Inf
s1	liver	4TU -ve	Pecr	-	4226	3869	2290	6104	C>G	0	0	C>	>G	Inf
s1	liver	4TU -ve	Pecr	-	4226	3869	2290	6104	C>T	0	0	C>	>T	Inf
s1	liver	4TU -ve	Pecr	-	4226	3869	2290	6104	G>A	0	0	G>	>A	Inf
s1	liver	4TU -ve	Pecr	-	4226	3869	2290	6104	G>C	0	0	G>	>C	Inf
s1	liver	4TU -ve	Pecr	-	4226	3869	2290	6104	G>T	0	0	G>	>T	Inf
s1	liver	4TU -ve	Pecr	-	4226	3869	2290	6104	T>A	0	0	T>	>A	Inf
s1	liver	4TU -ve	Pecr	-	4226	3869	2290	6104	T>C	1	0.000163826998689384	T>	>C	6104
s1	liver	4TU -ve	Pecr	-	4226	3869	2290	6104	T>G	0	0	T>	>G	Inf
s1	liver	4TU -ve	Tns1	-	44218	28526	35272	37897	A>C	12	0.00027138269483016	A>	>C	3684.83333333333
s1	liver	4TU -ve	Tns1	-	44218	28526	35272	37897	A>G	7	0.00015830657198426	A>	>G	6316.85714285714
s1	liver	4TU -ve	Tns1	-	44218	28526	35272	37897	A>T	0	0	A>	>T	Inf
s1	liver	4TU -ve	Tns1	-	44218	28526	35272	37897	C>A	0	0	C>	>A	Inf
s1	liver	4TU -ve	Tns1	-	44218	28526	35272	37897	C>G	0	0	C>	>G	Inf
s1	liver	4TU -ve	Tns1	-	44218	28526	35272	37897	C>T	7	0.00024539017037089	C>	>T	4075.14285714286
s1	liver	4TU -ve	Tns1	-	44218	28526	35272	37897	G>A	29	0.000822181900657745	G>	>A	1216.27586206897
s1	liver	4TU -ve	Tns1	-	44218	28526	35272	37897	G>C	7	0.000198457700158766	G>	>C	5038.85714285714
s1	liver	4TU -ve	Tns1	-	44218	28526	35272	37897	G>T	0	0	G>	>T	Inf
s1	liver	4TU -ve	Tns1	-	44218	28526	35272	37897	T>A	0	0	T>	>A	Inf
s1	liver	4TU -ve	Tns1	-	44218	28526	35272	37897	T>C	8	0.000211098503839354	T>	>C	4737.125
s1	liver	4TU -ve	Tns1	-	44218	28526	35272	37897	T>G	0	0	T>	>G	Inf
s1	liver	4TU -ve	Aamp	-	82031	68111	50215	72445	A>C	4	4.87620533700674e-05	A>	>C	20507.75
s1	liver	4TU -ve	Aamp	-	82031	68111	50215	72445	A>G	23	0.000280381806877888	A>	>G	3566.5652173913
s1	liver	4TU -ve	Aamp	-	82031	68111	50215	72445	A>T	4	4.87620533700674e-05	A>	>T	20507.75
s1	liver	4TU -ve	Aamp	-	82031	68111	50215	72445	C>A	0	0	C>	>A	Inf
s1	liver	4TU -ve	Aamp	-	82031	68111	50215	72445	C>G	0	0	C>	>G	Inf
s1	liver	4TU -ve	Aamp	-	82031	68111	50215	72445	C>T	7	0.000102773413985993	C>	>T	9730.14285714286
s1	liver	4TU -ve	Aamp	-	82031	68111	50215	72445	G>A	18	0.00035845862790003	G>	>A	2789.72222222222
s1	liver	4TU -ve	Aamp	-	82031	68111	50215	72445	G>C	0	0	G>	>C	Inf
s1	liver	4TU -ve	Aamp	-	82031	68111	50215	72445	G>T	0	0	G>	>T	Inf
s1	liver	4TU -ve	Aamp	-	82031	68111	50215	72445	T>A	0	0	T>	>A	Inf
s1	liver	4TU -ve	Aamp	-	82031	68111	50215	72445	T>C	24	0.000331285803022983	T>	>C	3018.54166666667
s1	liver	4TU -ve	Aamp	-	82031	68111	50215	72445	T>G	0	0	T>	>G	Inf
s1	liver	4TU -ve	Tmbim1	-	18851	15834	13329	21116	A>C	0	0	A>	>C	Inf
s1	liver	4TU -ve	Tmbim1	-	18851	15834	13329	21116	A>G	0	0	A>	>G	Inf
s1	liver	4TU -ve	Tmbim1	-	18851	15834	13329	21116	A>T	0	0	A>	>T	Inf
s1	liver	4TU -ve	Tmbim1	-	18851	15834	13329	21116	C>A	0	0	C>	>A	Inf
s1	liver	4TU -ve	Tmbim1	-	18851	15834	13329	21116	C>G	0	0	C>	>G	Inf
s1	liver	4TU -ve	Tmbim1	-	18851	15834	13329	21116	C>T	10	0.000631552355690287	C>	>T	1583.4
s1	liver	4TU -ve	Tmbim1	-	18851	15834	13329	21116	G>A	19	0.00142546327556455	G>	>A	701.526315789478
s1	liver	4TU -ve	Tmbim1	-	18851	15834	13329	21116	G>C	2	0.000150048765848901	G>	>C	6664.5
s1	liver	4TU -ve	Tmbim1	-	18851	15834	13329	21116	G>T	0	0	G>	>T	Inf
s1	liver	4TU -ve	Tmbim1	-	18851	15834	13329	21116	T>A	0	0	T>	>A	Inf
s1	liver	4TU -ve	Tmbim1	-	18851	15834	13329	21116	T>C	2	9.47149081265391e-05	T>	>C	10558
s1	liver	4TU -ve	Tmbim1	-	18851	15834	13329	21116	T>G	0	0	T>	>G	Inf
s1	liver	4TU -ve	Cnppd1	-	25589	13633	15446	12540	A>C	0	0	A>	>C	Inf
s1	liver	4TU -ve	Cnppd1	-	25589	13633	15446	12540	A>G	4	0.000156317167532924	A>	>G	6397.25
s1	liver	4TU -ve	Cnppd1	-	25589	13633	15446	12540	A>T	0	0	A>	>T	Inf
s1	liver	4TU -ve	Cnppd1	-	25589	13633	15446	12540	C>A	0	0	C>	>A	Inf
s1	liver	4TU -ve	Cnppd1	-	25589	13633	15446	12540	C>G	0	0	C>	>G	Inf
s1	liver	4TU -ve	Cnppd1	-	25589	13633	15446	12540	C>T	0	0	C>	>T	Inf
s1	liver	4TU -ve	Cnppd1	-	25589	13633	15446	12540	G>A	19	0.00123009193318658	G>	>A	812.947368421056
s1	liver	4TU -ve	Cnppd1	-	25589	13633	15446	12540	G>C	0	0	G>	>C	Inf
s1	liver	4TU -ve	Cnppd1	-	25589	13633	15446	12540	G>T	0	0	G>	>T	Inf
s1	liver	4TU -ve	Cnppd1	-	25589	13633	15446	12540	T>A	0	0	T>	>A	Inf
s1	liver	4TU -ve	Cnppd1	-	25589	13633	15446	12540	T>C	0	0	T>	>C	Inf
s1	liver	4TU -ve	Cnppd1	-	25589	13633	15446	12540	T>G	0	0	T>	>G	Inf
s1	liver	4TU -ve	Abcb6	-	20263	22620	17873	27618	A>C	0	0	A>	>C	Inf
s1	liver	4TU -ve	Abcb6	-	20263	22620	17873	27618	A>G	6	0.000296106203424962	A>	>G	3377.16666666667
s1	liver	4TU -ve	Abcb6	-	20263	22620	17873	27618	A>T	0	0	A>	>T	Inf
s1	liver	4TU -ve	Abcb6	-	20263	22620	17873	27618	C>A	0	0	C>	>A	Inf
s1	liver	4TU -ve	Abcb6	-	20263	22620	17873	27618	C>G	0	0	C>	>G	Inf
s1	liver	4TU -ve	Abcb6	-	20263	22620	17873	27618	C>T	4	0.00017683465959328	C>	>T	5655
s1	liver	4TU -ve	Abcb6	-	20263	22620	17873	27618	G>A	17	0.000951155374027863	G>	>A	1051.35294117647
s1	liver	4TU -ve	Abcb6	-	20263	22620	17873	27618	G>C	0	0	G>	>C	Inf
s1	liver	4TU -ve	Abcb6	-	20263	22620	17873	27618	G>T	0	0	G>	>T	Inf
s1	liver	4TU -ve	Abcb6	-	20263	22620	17873	27618	T>A	0	0	T>	>A	Inf
s1	liver	4TU -ve	Abcb6	-	20263	22620	17873	27618	T>C	7	0.000253457889782026	T>	>C	3945.42857142857
s1	liver	4TU -ve	Abcb6	-	20263	22620	17873	27618	T>G	0	0	T>	>G	Inf
s1	liver	4TU -ve	Atg9a	-	11655	14145	13419	13567	A>C	0	0	A>	>C	Inf
s1	liver	4TU -ve	Atg9a	-	11655	14145	13419	13567	A>G	1	8.58000858000858e-05	A>	>G	11655
s1	liver	4TU -ve	Atg9a	-	11655	14145	13419	13567	A>T	1	8.58000858000858e-05	A>	>T	11655
s1	liver	4TU -ve	Atg9a	-	11655	14145	13419	13567	C>A	0	0	C>	>A	Inf
s1	liver	4TU -ve	Atg9a	-	11655	14145	13419	13567	C>G	0	0	C>	>G	Inf
s1	liver	4TU -ve	Atg9a	-	11655	14145	13419	13567	C>T	4	0.000282785436550018	C>	>T	3536.25
s1	liver	4TU -ve	Atg9a	-	11655	14145	13419	13567	G>A	3	0.000223563603845294	G>	>A	4473
s1	liver	4TU -ve	Atg9a	-	11655	14145	13419	13567	G>C	1	7.45212012817647e-05	G>	>C	13419
s1	liver	4TU -ve	Atg9a	-	11655	14145	13419	13567	G>T	0	0	G>	>T	Inf
s1	liver	4TU -ve	Atg9a	-	11655	14145	13419	13567	T>A	0	0	T>	>A	Inf
s1	liver	4TU -ve	Atg9a	-	11655	14145	13419	13567	T>C	4	0.000294833050784993	T>	>C	3391.75
s1	liver	4TU -ve	Atg9a	-	11655	14145	13419	13567	T>G	0	0	T>	>G	Inf
s1	liver	4TU -ve	Tuba4a	-	171864	220202	127505	215618	A>C	1	5.81855420565098e-06	A>	>C	171864
s1	liver	4TU -ve	Tuba4a	-	171864	220202	127505	215618	A>G	31	0.00018037518037518	A>	>G	5544
s1	liver	4TU -ve	Tuba4a	-	171864	220202	127505	215618	A>T	9	5.23669878508588e-05	A>	>T	19096
s1	liver	4TU -ve	Tuba4a	-	171864	220202	127505	215618	C>A	3	1.36238544609041e-05	C>	>A	73400.6666666667
s1	liver	4TU -ve	Tuba4a	-	171864	220202	127505	215618	C>G	1	4.54128482030136e-06	C>	>G	220202
s1	liver	4TU -ve	Tuba4a	-	171864	220202	127505	215618	C>T	27	0.000122614690148137	C>	>T	8155.62962962963
s1	liver	4TU -ve	Tuba4a	-	171864	220202	127505	215618	G>A	78	0.000611740716050351	G>	>A	1634.67948717949
s1	liver	4TU -ve	Tuba4a	-	171864	220202	127505	215618	G>C	4	3.13713187718129e-05	G>	>C	31876.25
s1	liver	4TU -ve	Tuba4a	-	171864	220202	127505	215618	G>T	2	1.56856593859064e-05	G>	>T	63752.5
s1	liver	4TU -ve	Tuba4a	-	171864	220202	127505	215618	T>A	1	4.63783172091384e-06	T>	>A	215618
s1	liver	4TU -ve	Tuba4a	-	171864	220202	127505	215618	T>C	26	0.00012058362474376	T>	>C	8293
s1	liver	4TU -ve	Tuba4a	-	171864	220202	127505	215618	T>G	0	0	T>	>G	Inf
s1	liver	4TU -ve	Dnpep	-	20096	14225	12944	12618	A>C	1	4.97611464968153e-05	A>	>C	20096
s1	liver	4TU -ve	Dnpep	-	20096	14225	12944	12618	A>G	57	0.00283638535031847	A>	>G	352.561403508772
s1	liver	4TU -ve	Dnpep	-	20096	14225	12944	12618	A>T	0	0	A>	>T	Inf
s1	liver	4TU -ve	Dnpep	-	20096	14225	12944	12618	C>A	0	0	C>	>A	Inf
s1	liver	4TU -ve	Dnpep	-	20096	14225	12944	12618	C>G	0	0	C>	>G	Inf
s1	liver	4TU -ve	Dnpep	-	20096	14225	12944	12618	C>T	7	0.000492091388400703	C>	>T	2032.14285714286
s1	liver	4TU -ve	Dnpep	-	20096	14225	12944	12618	G>A	5	0.00038627935723115	G>	>A	2588.8
s1	liver	4TU -ve	Dnpep	-	20096	14225	12944	12618	G>C	2	0.00015451174289246	G>	>C	6472
s1	liver	4TU -ve	Dnpep	-	20096	14225	12944	12618	G>T	0	0	G>	>T	Inf
s1	liver	4TU -ve	Dnpep	-	20096	14225	12944	12618	T>A	0	0	T>	>A	Inf
s1	liver	4TU -ve	Dnpep	-	20096	14225	12944	12618	T>C	0	0	T>	>C	Inf
s1	liver	4TU -ve	Dnpep	-	20096	14225	12944	12618	T>G	0	0	T>	>G	Inf
s1	liver	4TU -ve	Farsb	-	30909	15998	18495	16902	A>C	3	9.70591089973794e-05	A>	>C	10303
s1	liver	4TU -ve	Farsb	-	30909	15998	18495	16902	A>G	18	0.000582354653984276	A>	>G	1717.16666666667
s1	liver	4TU -ve	Farsb	-	30909	15998	18495	16902	A>T	0	0	A>	>T	Inf
s1	liver	4TU -ve	Farsb	-	30909	15998	18495	16902	C>A	0	0	C>	>A	Inf
s1	liver	4TU -ve	Farsb	-	30909	15998	18495	16902	C>G	0	0	C>	>G	Inf
s1	liver	4TU -ve	Farsb	-	30909	15998	18495	16902	C>T	19	0.001187648456057	C>	>T	842.000000000005
s1	liver	4TU -ve	Farsb	-	30909	15998	18495	16902	G>A	17	0.000919167342525007	G>	>A	1087.94117647059
s1	liver	4TU -ve	Farsb	-	30909	15998	18495	16902	G>C	2	0.000108137334414707	G>	>C	9247.5
s1	liver	4TU -ve	Farsb	-	30909	15998	18495	16902	G>T	0	0	G>	>T	Inf
s1	liver	4TU -ve	Farsb	-	30909	15998	18495	16902	T>A	0	0	T>	>A	Inf
s1	liver	4TU -ve	Farsb	-	30909	15998	18495	16902	T>C	0	0	T>	>C	Inf
s1	liver	4TU -ve	Farsb	-	30909	15998	18495	16902	T>G	0	0	T>	>G	Inf
s1	liver	4TU -ve	Wdfy1	-	15789	15591	13988	17112	A>C	0	0	A>	>C	Inf
s1	liver	4TU -ve	Wdfy1	-	15789	15591	13988	17112	A>G	7	0.000443346633732345	A>	>G	2255.57142857143
s1	liver	4TU -ve	Wdfy1	-	15789	15591	13988	17112	A>T	21	0.00133003990119703	A>	>T	751.857142857146
s1	liver	4TU -ve	Wdfy1	-	15789	15591	13988	17112	C>A	0	0	C>	>A	Inf
s1	liver	4TU -ve	Wdfy1	-	15789	15591	13988	17112	C>G	0	0	C>	>G	Inf
s1	liver	4TU -ve	Wdfy1	-	15789	15591	13988	17112	C>T	0	0	C>	>T	Inf
s1	liver	4TU -ve	Wdfy1	-	15789	15591	13988	17112	G>A	18	0.00128681727194738	G>	>A	777.111111111113
s1	liver	4TU -ve	Wdfy1	-	15789	15591	13988	17112	G>C	14	0.00100085787818129	G>	>C	999.142857142865
s1	liver	4TU -ve	Wdfy1	-	15789	15591	13988	17112	G>T	0	0	G>	>T	Inf
s1	liver	4TU -ve	Wdfy1	-	15789	15591	13988	17112	T>A	0	0	T>	>A	Inf
s1	liver	4TU -ve	Wdfy1	-	15789	15591	13988	17112	T>C	2	0.000116877045348294	T>	>C	8556
s1	liver	4TU -ve	Wdfy1	-	15789	15591	13988	17112	T>G	33	0.00192847124824684	T>	>G	518.545454545456
s1	liver	4TU -ve	Serpine2	-	3881	2150	1507	2337	A>C	0	0	A>	>C	Inf
s1	liver	4TU -ve	Serpine2	-	3881	2150	1507	2337	A>G	0	0	A>	>G	Inf
s1	liver	4TU -ve	Serpine2	-	3881	2150	1507	2337	A>T	0	0	A>	>T	Inf
s1	liver	4TU -ve	Serpine2	-	3881	2150	1507	2337	C>A	0	0	C>	>A	Inf
s1	liver	4TU -ve	Serpine2	-	3881	2150	1507	2337	C>G	0	0	C>	>G	Inf
s1	liver	4TU -ve	Serpine2	-	3881	2150	1507	2337	C>T	9	0.0041860465116279	C>	>T	238.888888888889
s1	liver	4TU -ve	Serpine2	-	3881	2150	1507	2337	G>A	0	0	G>	>A	Inf
s1	liver	4TU -ve	Serpine2	-	3881	2150	1507	2337	G>C	0	0	G>	>C	Inf
s1	liver	4TU -ve	Serpine2	-	3881	2150	1507	2337	G>T	0	0	G>	>T	Inf
s1	liver	4TU -ve	Serpine2	-	3881	2150	1507	2337	T>A	0	0	T>	>A	Inf
s1	liver	4TU -ve	Serpine2	-	3881	2150	1507	2337	T>C	1	0.000427899015832264	T>	>C	2337
s1	liver	4TU -ve	Serpine2	-	3881	2150	1507	2337	T>G	0	0	T>	>G	Inf
s1	liver	4TU -ve	Cul3	-	21445	10491	9679	24525	A>C	0	0	A>	>C	Inf
s1	liver	4TU -ve	Cul3	-	21445	10491	9679	24525	A>G	3	0.000139892748892516	A>	>G	7148.33333333333
s1	liver	4TU -ve	Cul3	-	21445	10491	9679	24525	A>T	1	4.66309162975053e-05	A>	>T	21445
s1	liver	4TU -ve	Cul3	-	21445	10491	9679	24525	C>A	0	0	C>	>A	Inf
s1	liver	4TU -ve	Cul3	-	21445	10491	9679	24525	C>G	0	0	C>	>G	Inf
s1	liver	4TU -ve	Cul3	-	21445	10491	9679	24525	C>T	0	0	C>	>T	Inf
s1	liver	4TU -ve	Cul3	-	21445	10491	9679	24525	G>A	3	0.000309949374935427	G>	>A	3226.33333333333
s1	liver	4TU -ve	Cul3	-	21445	10491	9679	24525	G>C	0	0	G>	>C	Inf
s1	liver	4TU -ve	Cul3	-	21445	10491	9679	24525	G>T	0	0	G>	>T	Inf
s1	liver	4TU -ve	Cul3	-	21445	10491	9679	24525	T>A	0	0	T>	>A	Inf
s1	liver	4TU -ve	Cul3	-	21445	10491	9679	24525	T>C	1	4.07747196738022e-05	T>	>C	24525
s1	liver	4TU -ve	Cul3	-	21445	10491	9679	24525	T>G	0	0	T>	>G	Inf
s1	liver	4TU -ve	Irs1	-	9353	3241	4387	6207	A>C	0	0	A>	>C	Inf
s1	liver	4TU -ve	Irs1	-	9353	3241	4387	6207	A>G	0	0	A>	>G	Inf
s1	liver	4TU -ve	Irs1	-	9353	3241	4387	6207	A>T	0	0	A>	>T	Inf
s1	liver	4TU -ve	Irs1	-	9353	3241	4387	6207	C>A	0	0	C>	>A	Inf
s1	liver	4TU -ve	Irs1	-	9353	3241	4387	6207	C>G	0	0	C>	>G	Inf
s1	liver	4TU -ve	Irs1	-	9353	3241	4387	6207	C>T	0	0	C>	>T	Inf
s1	liver	4TU -ve	Irs1	-	9353	3241	4387	6207	G>A	0	0	G>	>A	Inf
s1	liver	4TU -ve	Irs1	-	9353	3241	4387	6207	G>C	1	0.000227946204695692	G>	>C	4387
s1	liver	4TU -ve	Irs1	-	9353	3241	4387	6207	G>T	1	0.000227946204695692	G>	>T	4387
s1	liver	4TU -ve	Irs1	-	9353	3241	4387	6207	T>A	0	0	T>	>A	Inf
s1	liver	4TU -ve	Irs1	-	9353	3241	4387	6207	T>C	0	0	T>	>C	Inf
s1	liver	4TU -ve	Irs1	-	9353	3241	4387	6207	T>G	0	0	T>	>G	Inf
s1	liver	4TU -ve	Pid1	-	64876	39741	25900	49659	A>C	9	0.000138726185338184	A>	>C	7208.44444444444
s1	liver	4TU -ve	Pid1	-	64876	39741	25900	49659	A>G	1	1.54140205931315e-05	A>	>G	64876
s1	liver	4TU -ve	Pid1	-	64876	39741	25900	49659	A>T	1	1.54140205931315e-05	A>	>T	64876
s1	liver	4TU -ve	Pid1	-	64876	39741	25900	49659	C>A	1	2.51629299715659e-05	C>	>A	39741
s1	liver	4TU -ve	Pid1	-	64876	39741	25900	49659	C>G	0	0	C>	>G	Inf
s1	liver	4TU -ve	Pid1	-	64876	39741	25900	49659	C>T	6	0.000150977579829395	C>	>T	6623.5
s1	liver	4TU -ve	Pid1	-	64876	39741	25900	49659	G>A	18	0.000694980694980695	G>	>A	1438.88888888889
s1	liver	4TU -ve	Pid1	-	64876	39741	25900	49659	G>C	1	3.86100386100386e-05	G>	>C	25900
s1	liver	4TU -ve	Pid1	-	64876	39741	25900	49659	G>T	0	0	G>	>T	Inf
s1	liver	4TU -ve	Pid1	-	64876	39741	25900	49659	T>A	1	2.01373366358565e-05	T>	>A	49659
s1	liver	4TU -ve	Pid1	-	64876	39741	25900	49659	T>C	2	4.02746732717131e-05	T>	>C	24829.5
s1	liver	4TU -ve	Pid1	-	64876	39741	25900	49659	T>G	0	0	T>	>G	Inf
s1	liver	4TU -ve	Pid1	-	3177	1626	1602	4341	A>C	0	0	A>	>C	Inf
s1	liver	4TU -ve	Pid1	-	3177	1626	1602	4341	A>G	0	0	A>	>G	Inf
s1	liver	4TU -ve	Pid1	-	3177	1626	1602	4341	A>T	0	0	A>	>T	Inf
s1	liver	4TU -ve	Pid1	-	3177	1626	1602	4341	C>A	0	0	C>	>A	Inf
s1	liver	4TU -ve	Pid1	-	3177	1626	1602	4341	C>G	0	0	C>	>G	Inf
s1	liver	4TU -ve	Pid1	-	3177	1626	1602	4341	C>T	0	0	C>	>T	Inf
s1	liver	4TU -ve	Pid1	-	3177	1626	1602	4341	G>A	4	0.00249687890137328	G>	>A	400.500000000001
s1	liver	4TU -ve	Pid1	-	3177	1626	1602	4341	G>C	0	0	G>	>C	Inf
s1	liver	4TU -ve	Pid1	-	3177	1626	1602	4341	G>T	0	0	G>	>T	Inf
s1	liver	4TU -ve	Pid1	-	3177	1626	1602	4341	T>A	0	0	T>	>A	Inf
s1	liver	4TU -ve	Pid1	-	3177	1626	1602	4341	T>C	0	0	T>	>C	Inf
s1	liver	4TU -ve	Pid1	-	3177	1626	1602	4341	T>G	0	0	T>	>G	Inf
s1	liver	4TU -ve	Trip12	-	47651	23352	19096	31646	A>C	1	2.09859184487209e-05	A>	>C	47651
s1	liver	4TU -ve	Trip12	-	47651	23352	19096	31646	A>G	15	0.000314788776730814	A>	>G	3176.73333333333
s1	liver	4TU -ve	Trip12	-	47651	23352	19096	31646	A>T	2	4.19718368974418e-05	A>	>T	23825.5
s1	liver	4TU -ve	Trip12	-	47651	23352	19096	31646	C>A	1	4.28228845495033e-05	C>	>A	23352
s1	liver	4TU -ve	Trip12	-	47651	23352	19096	31646	C>G	0	0	C>	>G	Inf
s1	liver	4TU -ve	Trip12	-	47651	23352	19096	31646	C>T	2	8.56457690990065e-05	C>	>T	11676
s1	liver	4TU -ve	Trip12	-	47651	23352	19096	31646	G>A	25	0.00130917469627147	G>	>A	763.84
s1	liver	4TU -ve	Trip12	-	47651	23352	19096	31646	G>C	0	0	G>	>C	Inf
s1	liver	4TU -ve	Trip12	-	47651	23352	19096	31646	G>T	1	5.23669878508588e-05	G>	>T	19096
s1	liver	4TU -ve	Trip12	-	47651	23352	19096	31646	T>A	0	0	T>	>A	Inf
s1	liver	4TU -ve	Trip12	-	47651	23352	19096	31646	T>C	4	0.000126398280983379	T>	>C	7911.5
s1	liver	4TU -ve	Trip12	-	47651	23352	19096	31646	T>G	0	0	T>	>G	Inf
s1	liver	4TU -ve	Ncl	-	51257	33340	36832	49600	A>C	0	0	A>	>C	Inf
s1	liver	4TU -ve	Ncl	-	51257	33340	36832	49600	A>G	21	0.000409700138517666	A>	>G	2440.80952380952
s1	liver	4TU -ve	Ncl	-	51257	33340	36832	49600	A>T	6	0.000117057182433619	A>	>T	8542.83333333333
s1	liver	4TU -ve	Ncl	-	51257	33340	36832	49600	C>A	5	0.0001499700059988	C>	>A	6668
s1	liver	4TU -ve	Ncl	-	51257	33340	36832	49600	C>G	0	0	C>	>G	Inf
s1	liver	4TU -ve	Ncl	-	51257	33340	36832	49600	C>T	2	5.99880023995201e-05	C>	>T	16670
s1	liver	4TU -ve	Ncl	-	51257	33340	36832	49600	G>A	10	0.000271503040834057	G>	>A	3683.2
s1	liver	4TU -ve	Ncl	-	51257	33340	36832	49600	G>C	5	0.000135751520417029	G>	>C	7366.4
s1	liver	4TU -ve	Ncl	-	51257	33340	36832	49600	G>T	1	2.71503040834057e-05	G>	>T	36832
s1	liver	4TU -ve	Ncl	-	51257	33340	36832	49600	T>A	0	0	T>	>A	Inf
s1	liver	4TU -ve	Ncl	-	51257	33340	36832	49600	T>C	8	0.000161290322580645	T>	>C	6200
s1	liver	4TU -ve	Ncl	-	51257	33340	36832	49600	T>G	0	0	T>	>G	Inf
s1	liver	4TU -ve	Pde6d	-	4574	1123	2220	3471	A>C	0	0	A>	>C	Inf
s1	liver	4TU -ve	Pde6d	-	4574	1123	2220	3471	A>G	2	0.000437254044599913	A>	>G	2287
s1	liver	4TU -ve	Pde6d	-	4574	1123	2220	3471	A>T	0	0	A>	>T	Inf
s1	liver	4TU -ve	Pde6d	-	4574	1123	2220	3471	C>A	0	0	C>	>A	Inf
s1	liver	4TU -ve	Pde6d	-	4574	1123	2220	3471	C>G	0	0	C>	>G	Inf
s1	liver	4TU -ve	Pde6d	-	4574	1123	2220	3471	C>T	0	0	C>	>T	Inf
s1	liver	4TU -ve	Pde6d	-	4574	1123	2220	3471	G>A	3	0.00135135135135135	G>	>A	740.000000000001
s1	liver	4TU -ve	Pde6d	-	4574	1123	2220	3471	G>C	0	0	G>	>C	Inf
s1	liver	4TU -ve	Pde6d	-	4574	1123	2220	3471	G>T	0	0	G>	>T	Inf
s1	liver	4TU -ve	Pde6d	-	4574	1123	2220	3471	T>A	0	0	T>	>A	Inf
s1	liver	4TU -ve	Pde6d	-	4574	1123	2220	3471	T>C	0	0	T>	>C	Inf
s1	liver	4TU -ve	Pde6d	-	4574	1123	2220	3471	T>G	0	0	T>	>G	Inf
s1	liver	4TU -ve	Ngef	-	7448	5024	4338	6277	A>C	2	0.000268528464017186	A>	>C	3724
s1	liver	4TU -ve	Ngef	-	7448	5024	4338	6277	A>G	0	0	A>	>G	Inf
s1	liver	4TU -ve	Ngef	-	7448	5024	4338	6277	A>T	1	0.000134264232008593	A>	>T	7448
s1	liver	4TU -ve	Ngef	-	7448	5024	4338	6277	C>A	1	0.000199044585987261	C>	>A	5024
s1	liver	4TU -ve	Ngef	-	7448	5024	4338	6277	C>G	0	0	C>	>G	Inf
s1	liver	4TU -ve	Ngef	-	7448	5024	4338	6277	C>T	2	0.000398089171974522	C>	>T	2512
s1	liver	4TU -ve	Ngef	-	7448	5024	4338	6277	G>A	1	0.000230520977408944	G>	>A	4338
s1	liver	4TU -ve	Ngef	-	7448	5024	4338	6277	G>C	0	0	G>	>C	Inf
s1	liver	4TU -ve	Ngef	-	7448	5024	4338	6277	G>T	0	0	G>	>T	Inf
s1	liver	4TU -ve	Ngef	-	7448	5024	4338	6277	T>A	0	0	T>	>A	Inf
s1	liver	4TU -ve	Ngef	-	7448	5024	4338	6277	T>C	2	0.00031862354628007	T>	>C	3138.5
s1	liver	4TU -ve	Ngef	-	7448	5024	4338	6277	T>G	0	0	T>	>G	Inf
s1	liver	4TU -ve	Usp40	-	7988	6243	4211	11513	A>C	0	0	A>	>C	Inf
s1	liver	4TU -ve	Usp40	-	7988	6243	4211	11513	A>G	1	0.000125187781672509	A>	>G	7988
s1	liver	4TU -ve	Usp40	-	7988	6243	4211	11513	A>T	0	0	A>	>T	Inf
s1	liver	4TU -ve	Usp40	-	7988	6243	4211	11513	C>A	0	0	C>	>A	Inf
s1	liver	4TU -ve	Usp40	-	7988	6243	4211	11513	C>G	0	0	C>	>G	Inf
s1	liver	4TU -ve	Usp40	-	7988	6243	4211	11513	C>T	0	0	C>	>T	Inf
s1	liver	4TU -ve	Usp40	-	7988	6243	4211	11513	G>A	2	0.000474946568511043	G>	>A	2105.5
s1	liver	4TU -ve	Usp40	-	7988	6243	4211	11513	G>C	4	0.000949893137022085	G>	>C	1052.75
s1	liver	4TU -ve	Usp40	-	7988	6243	4211	11513	G>T	0	0	G>	>T	Inf
s1	liver	4TU -ve	Usp40	-	7988	6243	4211	11513	T>A	0	0	T>	>A	Inf
s1	liver	4TU -ve	Usp40	-	7988	6243	4211	11513	T>C	1	8.68583340571528e-05	T>	>C	11513
s1	liver	4TU -ve	Usp40	-	7988	6243	4211	11513	T>G	0	0	T>	>G	Inf
s1	liver	4TU -ve	Hjurp	-	19213	16408	16140	14729	A>C	8	0.000416384739499297	A>	>C	2401.625
s1	liver	4TU -ve	Hjurp	-	19213	16408	16140	14729	A>G	10	0.000520480924374122	A>	>G	1921.3
s1	liver	4TU -ve	Hjurp	-	19213	16408	16140	14729	A>T	45	0.00234216415968354	A>	>T	426.955555555557
s1	liver	4TU -ve	Hjurp	-	19213	16408	16140	14729	C>A	0	0	C>	>A	Inf
s1	liver	4TU -ve	Hjurp	-	19213	16408	16140	14729	C>G	47	0.00286445636274987	C>	>G	349.106382978724
s1	liver	4TU -ve	Hjurp	-	19213	16408	16140	14729	C>T	410	0.0249878108239883	C>	>T	40.019512195122
s1	liver	4TU -ve	Hjurp	-	19213	16408	16140	14729	G>A	8	0.000495662949194548	G>	>A	2017.5
s1	liver	4TU -ve	Hjurp	-	19213	16408	16140	14729	G>C	4	0.000247831474597274	G>	>C	4035
s1	liver	4TU -ve	Hjurp	-	19213	16408	16140	14729	G>T	43	0.00266418835192069	G>	>T	375.348837209303
s1	liver	4TU -ve	Hjurp	-	19213	16408	16140	14729	T>A	93	0.00631407427523932	T>	>A	158.376344086022
s1	liver	4TU -ve	Hjurp	-	19213	16408	16140	14729	T>C	8	0.000543146174214135	T>	>C	1841.125
s1	liver	4TU -ve	Hjurp	-	19213	16408	16140	14729	T>G	0	0	T>	>G	Inf
s1	liver	4TU -ve	Col6a3	-	3236	1672	843	3085	A>C	0	0	A>	>C	Inf
s1	liver	4TU -ve	Col6a3	-	3236	1672	843	3085	A>G	0	0	A>	>G	Inf
s1	liver	4TU -ve	Col6a3	-	3236	1672	843	3085	A>T	0	0	A>	>T	Inf
s1	liver	4TU -ve	Col6a3	-	3236	1672	843	3085	C>A	0	0	C>	>A	Inf
s1	liver	4TU -ve	Col6a3	-	3236	1672	843	3085	C>G	0	0	C>	>G	Inf
s1	liver	4TU -ve	Col6a3	-	3236	1672	843	3085	C>T	1	0.000598086124401914	C>	>T	1672
s1	liver	4TU -ve	Col6a3	-	3236	1672	843	3085	G>A	0	0	G>	>A	Inf
s1	liver	4TU -ve	Col6a3	-	3236	1672	843	3085	G>C	0	0	G>	>C	Inf
s1	liver	4TU -ve	Col6a3	-	3236	1672	843	3085	G>T	0	0	G>	>T	Inf
s1	liver	4TU -ve	Col6a3	-	3236	1672	843	3085	T>A	0	0	T>	>A	Inf
s1	liver	4TU -ve	Col6a3	-	3236	1672	843	3085	T>C	3	0.000972447325769854	T>	>C	1028.33333333333
s1	liver	4TU -ve	Col6a3	-	3236	1672	843	3085	T>G	0	0	T>	>G	Inf
s1	liver	4TU -ve	Rab17	-	7991	8589	8317	8463	A>C	0	0	A>	>C	Inf
s1	liver	4TU -ve	Rab17	-	7991	8589	8317	8463	A>G	2	0.000250281566762608	A>	>G	3995.5
s1	liver	4TU -ve	Rab17	-	7991	8589	8317	8463	A>T	0	0	A>	>T	Inf
s1	liver	4TU -ve	Rab17	-	7991	8589	8317	8463	C>A	0	0	C>	>A	Inf
s1	liver	4TU -ve	Rab17	-	7991	8589	8317	8463	C>G	0	0	C>	>G	Inf
s1	liver	4TU -ve	Rab17	-	7991	8589	8317	8463	C>T	0	0	C>	>T	Inf
s1	liver	4TU -ve	Rab17	-	7991	8589	8317	8463	G>A	5	0.000601178309486594	G>	>A	1663.4
s1	liver	4TU -ve	Rab17	-	7991	8589	8317	8463	G>C	6	0.000721413971383913	G>	>C	1386.16666666667
s1	liver	4TU -ve	Rab17	-	7991	8589	8317	8463	G>T	1	0.000120235661897319	G>	>T	8317
s1	liver	4TU -ve	Rab17	-	7991	8589	8317	8463	T>A	0	0	T>	>A	Inf
s1	liver	4TU -ve	Rab17	-	7991	8589	8317	8463	T>C	1	0.000118161408483989	T>	>C	8463
s1	liver	4TU -ve	Rab17	-	7991	8589	8317	8463	T>G	0	0	T>	>G	Inf
s1	liver	4TU -ve	Ilkap	-	3802	1861	1915	2852	A>C	1	0.000263019463440295	A>	>C	3802
s1	liver	4TU -ve	Ilkap	-	3802	1861	1915	2852	A>G	0	0	A>	>G	Inf
s1	liver	4TU -ve	Ilkap	-	3802	1861	1915	2852	A>T	0	0	A>	>T	Inf
s1	liver	4TU -ve	Ilkap	-	3802	1861	1915	2852	C>A	0	0	C>	>A	Inf
s1	liver	4TU -ve	Ilkap	-	3802	1861	1915	2852	C>G	0	0	C>	>G	Inf
s1	liver	4TU -ve	Ilkap	-	3802	1861	1915	2852	C>T	0	0	C>	>T	Inf
s1	liver	4TU -ve	Ilkap	-	3802	1861	1915	2852	G>A	1	0.000522193211488251	G>	>A	1915
s1	liver	4TU -ve	Ilkap	-	3802	1861	1915	2852	G>C	0	0	G>	>C	Inf
s1	liver	4TU -ve	Ilkap	-	3802	1861	1915	2852	G>T	0	0	G>	>T	Inf
s1	liver	4TU -ve	Ilkap	-	3802	1861	1915	2852	T>A	0	0	T>	>A	Inf
s1	liver	4TU -ve	Ilkap	-	3802	1861	1915	2852	T>C	0	0	T>	>C	Inf
s1	liver	4TU -ve	Ilkap	-	3802	1861	1915	2852	T>G	0	0	T>	>G	Inf
s1	liver	4TU -ve	Ilkap	-	15106	14123	9228	8235	A>C	1	6.61988613795843e-05	A>	>C	15106
s1	liver	4TU -ve	Ilkap	-	15106	14123	9228	8235	A>G	1	6.61988613795843e-05	A>	>G	15106
s1	liver	4TU -ve	Ilkap	-	15106	14123	9228	8235	A>T	1	6.61988613795843e-05	A>	>T	15106
s1	liver	4TU -ve	Ilkap	-	15106	14123	9228	8235	C>A	0	0	C>	>A	Inf
s1	liver	4TU -ve	Ilkap	-	15106	14123	9228	8235	C>G	0	0	C>	>G	Inf
s1	liver	4TU -ve	Ilkap	-	15106	14123	9228	8235	C>T	11	0.000778871344615167	C>	>T	1283.90909090909
s1	liver	4TU -ve	Ilkap	-	15106	14123	9228	8235	G>A	4	0.000433463372345037	G>	>A	2307
s1	liver	4TU -ve	Ilkap	-	15106	14123	9228	8235	G>C	0	0	G>	>C	Inf
s1	liver	4TU -ve	Ilkap	-	15106	14123	9228	8235	G>T	2	0.000216731686172518	G>	>T	4614
s1	liver	4TU -ve	Ilkap	-	15106	14123	9228	8235	T>A	0	0	T>	>A	Inf
s1	liver	4TU -ve	Ilkap	-	15106	14123	9228	8235	T>C	2	0.000242865816636308	T>	>C	4117.5
s1	liver	4TU -ve	Ilkap	-	15106	14123	9228	8235	T>G	0	0	T>	>G	Inf
s1	liver	4TU -ve	Ilkap	-	7572	9981	6036	5616	A>C	1	0.000132065504490227	A>	>C	7572
s1	liver	4TU -ve	Ilkap	-	7572	9981	6036	5616	A>G	1	0.000132065504490227	A>	>G	7572
s1	liver	4TU -ve	Ilkap	-	7572	9981	6036	5616	A>T	0	0	A>	>T	Inf
s1	liver	4TU -ve	Ilkap	-	7572	9981	6036	5616	C>A	0	0	C>	>A	Inf
s1	liver	4TU -ve	Ilkap	-	7572	9981	6036	5616	C>G	0	0	C>	>G	Inf
s1	liver	4TU -ve	Ilkap	-	7572	9981	6036	5616	C>T	11	0.00110209397855926	C>	>T	907.363636363638
s1	liver	4TU -ve	Ilkap	-	7572	9981	6036	5616	G>A	4	0.000662690523525514	G>	>A	1509
s1	liver	4TU -ve	Ilkap	-	7572	9981	6036	5616	G>C	0	0	G>	>C	Inf
s1	liver	4TU -ve	Ilkap	-	7572	9981	6036	5616	G>T	0	0	G>	>T	Inf
s1	liver	4TU -ve	Ilkap	-	7572	9981	6036	5616	T>A	0	0	T>	>A	Inf
s1	liver	4TU -ve	Ilkap	-	7572	9981	6036	5616	T>C	1	0.000178062678062678	T>	>C	5616
s1	liver	4TU -ve	Ilkap	-	7572	9981	6036	5616	T>G	0	0	T>	>G	Inf
s1	liver	4TU -ve	Hes6	-	91446	76402	73441	78562	A>C	1	1.09354154364324e-05	A>	>C	91446
s1	liver	4TU -ve	Hes6	-	91446	76402	73441	78562	A>G	20	0.000218708308728649	A>	>G	4572.3
s1	liver	4TU -ve	Hes6	-	91446	76402	73441	78562	A>T	2	2.18708308728649e-05	A>	>T	45723
s1	liver	4TU -ve	Hes6	-	91446	76402	73441	78562	C>A	2	2.6177325200911e-05	C>	>A	38201
s1	liver	4TU -ve	Hes6	-	91446	76402	73441	78562	C>G	0	0	C>	>G	Inf
s1	liver	4TU -ve	Hes6	-	91446	76402	73441	78562	C>T	27	0.000353393890212298	C>	>T	2829.7037037037
s1	liver	4TU -ve	Hes6	-	91446	76402	73441	78562	G>A	85	0.00115739164771721	G>	>A	864.011764705886
s1	liver	4TU -ve	Hes6	-	91446	76402	73441	78562	G>C	2	2.72327446521698e-05	G>	>C	36720.5
s1	liver	4TU -ve	Hes6	-	91446	76402	73441	78562	G>T	3	4.08491169782547e-05	G>	>T	24480.3333333333
s1	liver	4TU -ve	Hes6	-	91446	76402	73441	78562	T>A	0	0	T>	>A	Inf
s1	liver	4TU -ve	Hes6	-	91446	76402	73441	78562	T>C	27	0.000343677604948957	T>	>C	2909.7037037037
s1	liver	4TU -ve	Hes6	-	91446	76402	73441	78562	T>G	0	0	T>	>G	Inf
s1	liver	4TU -ve	Per2	-	8214	3647	3552	5153	A>C	0	0	A>	>C	Inf
s1	liver	4TU -ve	Per2	-	8214	3647	3552	5153	A>G	1	0.000121743364986608	A>	>G	8214
s1	liver	4TU -ve	Per2	-	8214	3647	3552	5153	A>T	1	0.000121743364986608	A>	>T	8214
s1	liver	4TU -ve	Per2	-	8214	3647	3552	5153	C>A	0	0	C>	>A	Inf
s1	liver	4TU -ve	Per2	-	8214	3647	3552	5153	C>G	0	0	C>	>G	Inf
s1	liver	4TU -ve	Per2	-	8214	3647	3552	5153	C>T	0	0	C>	>T	Inf
s1	liver	4TU -ve	Per2	-	8214	3647	3552	5153	G>A	6	0.00168918918918918	G>	>A	592.000000000003
s1	liver	4TU -ve	Per2	-	8214	3647	3552	5153	G>C	0	0	G>	>C	Inf
s1	liver	4TU -ve	Per2	-	8214	3647	3552	5153	G>T	0	0	G>	>T	Inf
s1	liver	4TU -ve	Per2	-	8214	3647	3552	5153	T>A	0	0	T>	>A	Inf
s1	liver	4TU -ve	Per2	-	8214	3647	3552	5153	T>C	1	0.000194061711624297	T>	>C	5153
s1	liver	4TU -ve	Per2	-	8214	3647	3552	5153	T>G	0	0	T>	>G	Inf
s1	liver	4TU -ve	Hdac4	-	3850	3007	2722	1995	A>C	0	0	A>	>C	Inf
s1	liver	4TU -ve	Hdac4	-	3850	3007	2722	1995	A>G	0	0	A>	>G	Inf
s1	liver	4TU -ve	Hdac4	-	3850	3007	2722	1995	A>T	0	0	A>	>T	Inf
s1	liver	4TU -ve	Hdac4	-	3850	3007	2722	1995	C>A	0	0	C>	>A	Inf
s1	liver	4TU -ve	Hdac4	-	3850	3007	2722	1995	C>G	5	0.0016627868307283	C>	>G	601.4
s1	liver	4TU -ve	Hdac4	-	3850	3007	2722	1995	C>T	0	0	C>	>T	Inf
s1	liver	4TU -ve	Hdac4	-	3850	3007	2722	1995	G>A	3	0.00110213078618662	G>	>A	907.33333333334
s1	liver	4TU -ve	Hdac4	-	3850	3007	2722	1995	G>C	6	0.00220426157237325	G>	>C	453.666666666668
s1	liver	4TU -ve	Hdac4	-	3850	3007	2722	1995	G>T	0	0	G>	>T	Inf
s1	liver	4TU -ve	Hdac4	-	3850	3007	2722	1995	T>A	0	0	T>	>A	Inf
s1	liver	4TU -ve	Hdac4	-	3850	3007	2722	1995	T>C	0	0	T>	>C	Inf
s1	liver	4TU -ve	Hdac4	-	3850	3007	2722	1995	T>G	0	0	T>	>G	Inf
s1	liver	4TU -ve	Ndufa10	-	71820	82705	94193	100104	A>C	2	2.78473962684489e-05	A>	>C	35910
s1	liver	4TU -ve	Ndufa10	-	71820	82705	94193	100104	A>G	30	0.000417710944026733	A>	>G	2394
s1	liver	4TU -ve	Ndufa10	-	71820	82705	94193	100104	A>T	1	1.39236981342245e-05	A>	>T	71820
s1	liver	4TU -ve	Ndufa10	-	71820	82705	94193	100104	C>A	1	1.20911674022127e-05	C>	>A	82705
s1	liver	4TU -ve	Ndufa10	-	71820	82705	94193	100104	C>G	2	2.41823348044254e-05	C>	>G	41352.5
s1	liver	4TU -ve	Ndufa10	-	71820	82705	94193	100104	C>T	27	0.000326461519859742	C>	>T	3063.14814814815
s1	liver	4TU -ve	Ndufa10	-	71820	82705	94193	100104	G>A	97	0.0010298005159619	G>	>A	971.061855670111
s1	liver	4TU -ve	Ndufa10	-	71820	82705	94193	100104	G>C	9	9.55485014810018e-05	G>	>C	10465.8888888889
s1	liver	4TU -ve	Ndufa10	-	71820	82705	94193	100104	G>T	2	2.12330003291115e-05	G>	>T	47096.5
s1	liver	4TU -ve	Ndufa10	-	71820	82705	94193	100104	T>A	3	2.99688324142891e-05	T>	>A	33368
s1	liver	4TU -ve	Ndufa10	-	71820	82705	94193	100104	T>C	5	4.99480540238152e-05	T>	>C	20020.8
s1	liver	4TU -ve	Ndufa10	-	71820	82705	94193	100104	T>G	0	0	T>	>G	Inf
s1	liver	4TU -ve	Ndufa10	-	2072	2157	2430	2784	A>C	4	0.00193050193050193	A>	>C	518
s1	liver	4TU -ve	Ndufa10	-	2072	2157	2430	2784	A>G	0	0	A>	>G	Inf
s1	liver	4TU -ve	Ndufa10	-	2072	2157	2430	2784	A>T	0	0	A>	>T	Inf
s1	liver	4TU -ve	Ndufa10	-	2072	2157	2430	2784	C>A	0	0	C>	>A	Inf
s1	liver	4TU -ve	Ndufa10	-	2072	2157	2430	2784	C>G	33	0.0152990264255911	C>	>G	65.3636363636364
s1	liver	4TU -ve	Ndufa10	-	2072	2157	2430	2784	C>T	0	0	C>	>T	Inf
s1	liver	4TU -ve	Ndufa10	-	2072	2157	2430	2784	G>A	1	0.000411522633744856	G>	>A	2430
s1	liver	4TU -ve	Ndufa10	-	2072	2157	2430	2784	G>C	0	0	G>	>C	Inf
s1	liver	4TU -ve	Ndufa10	-	2072	2157	2430	2784	G>T	0	0	G>	>T	Inf
s1	liver	4TU -ve	Ndufa10	-	2072	2157	2430	2784	T>A	0	0	T>	>A	Inf
s1	liver	4TU -ve	Ndufa10	-	2072	2157	2430	2784	T>C	0	0	T>	>C	Inf
s1	liver	4TU -ve	Ndufa10	-	2072	2157	2430	2784	T>G	0	0	T>	>G	Inf
s1	liver	4TU -ve	Cops9	-	63834	55256	52288	67729	A>C	9	0.000140990694614155	A>	>C	7092.66666666667
s1	liver	4TU -ve	Cops9	-	63834	55256	52288	67729	A>G	20	0.000313312654698123	A>	>G	3191.7
s1	liver	4TU -ve	Cops9	-	63834	55256	52288	67729	A>T	5	7.83281636745308e-05	A>	>T	12766.8
s1	liver	4TU -ve	Cops9	-	63834	55256	52288	67729	C>A	14	0.000253366150282322	C>	>A	3946.85714285714
s1	liver	4TU -ve	Cops9	-	63834	55256	52288	67729	C>G	0	0	C>	>G	Inf
s1	liver	4TU -ve	Cops9	-	63834	55256	52288	67729	C>T	7	0.000126683075141161	C>	>T	7893.71428571429
s1	liver	4TU -ve	Cops9	-	63834	55256	52288	67729	G>A	40	0.00076499388004896	G>	>A	1307.2
s1	liver	4TU -ve	Cops9	-	63834	55256	52288	67729	G>C	1	1.9124847001224e-05	G>	>C	52288
s1	liver	4TU -ve	Cops9	-	63834	55256	52288	67729	G>T	21	0.000401621787025704	G>	>T	2489.90476190476
s1	liver	4TU -ve	Cops9	-	63834	55256	52288	67729	T>A	0	0	T>	>A	Inf
s1	liver	4TU -ve	Cops9	-	63834	55256	52288	67729	T>C	4	5.90588964845192e-05	T>	>C	16932.25
s1	liver	4TU -ve	Cops9	-	63834	55256	52288	67729	T>G	1	1.47647241211298e-05	T>	>G	67729
s1	liver	4TU -ve	Mterf4	-	6970	6911	5578	7564	A>C	1	0.000143472022955524	A>	>C	6970
s1	liver	4TU -ve	Mterf4	-	6970	6911	5578	7564	A>G	1	0.000143472022955524	A>	>G	6970
s1	liver	4TU -ve	Mterf4	-	6970	6911	5578	7564	A>T	0	0	A>	>T	Inf
s1	liver	4TU -ve	Mterf4	-	6970	6911	5578	7564	C>A	0	0	C>	>A	Inf
s1	liver	4TU -ve	Mterf4	-	6970	6911	5578	7564	C>G	0	0	C>	>G	Inf
s1	liver	4TU -ve	Mterf4	-	6970	6911	5578	7564	C>T	0	0	C>	>T	Inf
s1	liver	4TU -ve	Mterf4	-	6970	6911	5578	7564	G>A	0	0	G>	>A	Inf
s1	liver	4TU -ve	Mterf4	-	6970	6911	5578	7564	G>C	0	0	G>	>C	Inf
s1	liver	4TU -ve	Mterf4	-	6970	6911	5578	7564	G>T	0	0	G>	>T	Inf
s1	liver	4TU -ve	Mterf4	-	6970	6911	5578	7564	T>A	0	0	T>	>A	Inf
s1	liver	4TU -ve	Mterf4	-	6970	6911	5578	7564	T>C	0	0	T>	>C	Inf
s1	liver	4TU -ve	Mterf4	-	6970	6911	5578	7564	T>G	0	0	T>	>G	Inf
s1	liver	4TU -ve	Hdlbp	-	108951	76739	97449	105938	A>C	2	1.83568760268378e-05	A>	>C	54475.5
s1	liver	4TU -ve	Hdlbp	-	108951	76739	97449	105938	A>G	33	0.000302888454442823	A>	>G	3301.54545454545
s1	liver	4TU -ve	Hdlbp	-	108951	76739	97449	105938	A>T	2	1.83568760268378e-05	A>	>T	54475.5
s1	liver	4TU -ve	Hdlbp	-	108951	76739	97449	105938	C>A	0	0	C>	>A	Inf
s1	liver	4TU -ve	Hdlbp	-	108951	76739	97449	105938	C>G	0	0	C>	>G	Inf
s1	liver	4TU -ve	Hdlbp	-	108951	76739	97449	105938	C>T	14	0.000182436570713718	C>	>T	5481.35714285714
s1	liver	4TU -ve	Hdlbp	-	108951	76739	97449	105938	G>A	93	0.000954345349875319	G>	>A	1047.83870967742
s1	liver	4TU -ve	Hdlbp	-	108951	76739	97449	105938	G>C	18	0.000184712003201675	G>	>C	5413.83333333333
s1	liver	4TU -ve	Hdlbp	-	108951	76739	97449	105938	G>T	8	8.20942236451888e-05	G>	>T	12181.125
s1	liver	4TU -ve	Hdlbp	-	108951	76739	97449	105938	T>A	5	4.71974173573222e-05	T>	>A	21187.6
s1	liver	4TU -ve	Hdlbp	-	108951	76739	97449	105938	T>C	23	0.000217108119843682	T>	>C	4606
s1	liver	4TU -ve	Hdlbp	-	108951	76739	97449	105938	T>G	0	0	T>	>G	Inf
s1	liver	4TU -ve	Stk25	-	9527	5595	4613	6835	A>C	0	0	A>	>C	Inf
s1	liver	4TU -ve	Stk25	-	9527	5595	4613	6835	A>G	5	0.000524824183898394	A>	>G	1905.4
s1	liver	4TU -ve	Stk25	-	9527	5595	4613	6835	A>T	0	0	A>	>T	Inf
s1	liver	4TU -ve	Stk25	-	9527	5595	4613	6835	C>A	1	0.000178731009830206	C>	>A	5595
s1	liver	4TU -ve	Stk25	-	9527	5595	4613	6835	C>G	1	0.000178731009830206	C>	>G	5595
s1	liver	4TU -ve	Stk25	-	9527	5595	4613	6835	C>T	1	0.000178731009830206	C>	>T	5595
s1	liver	4TU -ve	Stk25	-	9527	5595	4613	6835	G>A	10	0.00216778668978972	G>	>A	461.300000000001
s1	liver	4TU -ve	Stk25	-	9527	5595	4613	6835	G>C	0	0	G>	>C	Inf
s1	liver	4TU -ve	Stk25	-	9527	5595	4613	6835	G>T	0	0	G>	>T	Inf
s1	liver	4TU -ve	Stk25	-	9527	5595	4613	6835	T>A	5	0.000731528895391368	T>	>A	1367
s1	liver	4TU -ve	Stk25	-	9527	5595	4613	6835	T>C	0	0	T>	>C	Inf
s1	liver	4TU -ve	Stk25	-	9527	5595	4613	6835	T>G	0	0	T>	>G	Inf
s1	liver	4TU -ve	Thap4	-	3712	2538	2494	3815	A>C	0	0	A>	>C	Inf
s1	liver	4TU -ve	Thap4	-	3712	2538	2494	3815	A>G	5	0.00134698275862068	A>	>G	742.400000000005
s1	liver	4TU -ve	Thap4	-	3712	2538	2494	3815	A>T	1	0.000269396551724138	A>	>T	3712
s1	liver	4TU -ve	Thap4	-	3712	2538	2494	3815	C>A	4	0.00157604412923561	C>	>A	634.500000000003
s1	liver	4TU -ve	Thap4	-	3712	2538	2494	3815	C>G	0	0	C>	>G	Inf
s1	liver	4TU -ve	Thap4	-	3712	2538	2494	3815	C>T	1	0.000394011032308905	C>	>T	2538
s1	liver	4TU -ve	Thap4	-	3712	2538	2494	3815	G>A	0	0	G>	>A	Inf
s1	liver	4TU -ve	Thap4	-	3712	2538	2494	3815	G>C	0	0	G>	>C	Inf
s1	liver	4TU -ve	Thap4	-	3712	2538	2494	3815	G>T	0	0	G>	>T	Inf
s1	liver	4TU -ve	Thap4	-	3712	2538	2494	3815	T>A	0	0	T>	>A	Inf
s1	liver	4TU -ve	Thap4	-	3712	2538	2494	3815	T>C	0	0	T>	>C	Inf
s1	liver	4TU -ve	Thap4	-	3712	2538	2494	3815	T>G	0	0	T>	>G	Inf
s1	liver	4TU -ve	Dtymk	-	4013	2092	2237	3958	A>C	0	0	A>	>C	Inf
s1	liver	4TU -ve	Dtymk	-	4013	2092	2237	3958	A>G	3	0.00074757039621231	A>	>G	1337.66666666667
s1	liver	4TU -ve	Dtymk	-	4013	2092	2237	3958	A>T	0	0	A>	>T	Inf
s1	liver	4TU -ve	Dtymk	-	4013	2092	2237	3958	C>A	0	0	C>	>A	Inf
s1	liver	4TU -ve	Dtymk	-	4013	2092	2237	3958	C>G	0	0	C>	>G	Inf
s1	liver	4TU -ve	Dtymk	-	4013	2092	2237	3958	C>T	0	0	C>	>T	Inf
s1	liver	4TU -ve	Dtymk	-	4013	2092	2237	3958	G>A	10	0.00447027268663388	G>	>A	223.7
s1	liver	4TU -ve	Dtymk	-	4013	2092	2237	3958	G>C	0	0	G>	>C	Inf
s1	liver	4TU -ve	Dtymk	-	4013	2092	2237	3958	G>T	0	0	G>	>T	Inf
s1	liver	4TU -ve	Dtymk	-	4013	2092	2237	3958	T>A	0	0	T>	>A	Inf
s1	liver	4TU -ve	Dtymk	-	4013	2092	2237	3958	T>C	0	0	T>	>C	Inf
s1	liver	4TU -ve	Dtymk	-	4013	2092	2237	3958	T>G	0	0	T>	>G	Inf
s1	liver	4TU -ve	D1Ertd622e	-	10101	4296	3777	8328	A>C	0	0	A>	>C	Inf
s1	liver	4TU -ve	D1Ertd622e	-	10101	4296	3777	8328	A>G	0	0	A>	>G	Inf
s1	liver	4TU -ve	D1Ertd622e	-	10101	4296	3777	8328	A>T	1	9.9000099000099e-05	A>	>T	10101
s1	liver	4TU -ve	D1Ertd622e	-	10101	4296	3777	8328	C>A	0	0	C>	>A	Inf
s1	liver	4TU -ve	D1Ertd622e	-	10101	4296	3777	8328	C>G	0	0	C>	>G	Inf
s1	liver	4TU -ve	D1Ertd622e	-	10101	4296	3777	8328	C>T	2	0.000465549348230912	C>	>T	2148
s1	liver	4TU -ve	D1Ertd622e	-	10101	4296	3777	8328	G>A	0	0	G>	>A	Inf
s1	liver	4TU -ve	D1Ertd622e	-	10101	4296	3777	8328	G>C	0	0	G>	>C	Inf
s1	liver	4TU -ve	D1Ertd622e	-	10101	4296	3777	8328	G>T	0	0	G>	>T	Inf
s1	liver	4TU -ve	D1Ertd622e	-	10101	4296	3777	8328	T>A	0	0	T>	>A	Inf
s1	liver	4TU -ve	D1Ertd622e	-	10101	4296	3777	8328	T>C	0	0	T>	>C	Inf
s1	liver	4TU -ve	D1Ertd622e	-	10101	4296	3777	8328	T>G	0	0	T>	>G	Inf
s1	liver	4TU -ve	Ppip5k2	-	18387	9799	3901	14900	A>C	0	0	A>	>C	Inf
s1	liver	4TU -ve	Ppip5k2	-	18387	9799	3901	14900	A>G	7	0.000380703758089955	A>	>G	2626.71428571429
s1	liver	4TU -ve	Ppip5k2	-	18387	9799	3901	14900	A>T	1	5.43862511557078e-05	A>	>T	18387
s1	liver	4TU -ve	Ppip5k2	-	18387	9799	3901	14900	C>A	0	0	C>	>A	Inf
s1	liver	4TU -ve	Ppip5k2	-	18387	9799	3901	14900	C>G	0	0	C>	>G	Inf
s1	liver	4TU -ve	Ppip5k2	-	18387	9799	3901	14900	C>T	4	0.000408204918869272	C>	>T	2449.75
s1	liver	4TU -ve	Ppip5k2	-	18387	9799	3901	14900	G>A	7	0.00179441168931043	G>	>A	557.285714285715
s1	liver	4TU -ve	Ppip5k2	-	18387	9799	3901	14900	G>C	0	0	G>	>C	Inf
s1	liver	4TU -ve	Ppip5k2	-	18387	9799	3901	14900	G>T	0	0	G>	>T	Inf
s1	liver	4TU -ve	Ppip5k2	-	18387	9799	3901	14900	T>A	0	0	T>	>A	Inf
s1	liver	4TU -ve	Ppip5k2	-	18387	9799	3901	14900	T>C	3	0.000201342281879195	T>	>C	4966.66666666667
s1	liver	4TU -ve	Ppip5k2	-	18387	9799	3901	14900	T>G	0	0	T>	>G	Inf
s1	liver	4TU -ve	Pam	-	7733	3010	2183	5598	A>C	0	0	A>	>C	Inf
s1	liver	4TU -ve	Pam	-	7733	3010	2183	5598	A>G	0	0	A>	>G	Inf
s1	liver	4TU -ve	Pam	-	7733	3010	2183	5598	A>T	0	0	A>	>T	Inf
s1	liver	4TU -ve	Pam	-	7733	3010	2183	5598	C>A	0	0	C>	>A	Inf
s1	liver	4TU -ve	Pam	-	7733	3010	2183	5598	C>G	0	0	C>	>G	Inf
s1	liver	4TU -ve	Pam	-	7733	3010	2183	5598	C>T	0	0	C>	>T	Inf
s1	liver	4TU -ve	Pam	-	7733	3010	2183	5598	G>A	5	0.00229042601923957	G>	>A	436.600000000002
s1	liver	4TU -ve	Pam	-	7733	3010	2183	5598	G>C	6	0.00274851122308749	G>	>C	363.833333333334
s1	liver	4TU -ve	Pam	-	7733	3010	2183	5598	G>T	0	0	G>	>T	Inf
s1	liver	4TU -ve	Pam	-	7733	3010	2183	5598	T>A	0	0	T>	>A	Inf
s1	liver	4TU -ve	Pam	-	7733	3010	2183	5598	T>C	0	0	T>	>C	Inf
s1	liver	4TU -ve	Pam	-	7733	3010	2183	5598	T>G	0	0	T>	>G	Inf
s1	liver	4TU -ve	Rnf152	-	20697	13172	8513	17676	A>C	0	0	A>	>C	Inf
s1	liver	4TU -ve	Rnf152	-	20697	13172	8513	17676	A>G	5	0.000241580905445234	A>	>G	4139.4
s1	liver	4TU -ve	Rnf152	-	20697	13172	8513	17676	A>T	0	0	A>	>T	Inf
s1	liver	4TU -ve	Rnf152	-	20697	13172	8513	17676	C>A	3	0.000227755845733374	C>	>A	4390.66666666667
s1	liver	4TU -ve	Rnf152	-	20697	13172	8513	17676	C>G	0	0	C>	>G	Inf
s1	liver	4TU -ve	Rnf152	-	20697	13172	8513	17676	C>T	3	0.000227755845733374	C>	>T	4390.66666666667
s1	liver	4TU -ve	Rnf152	-	20697	13172	8513	17676	G>A	8	0.000939739222365794	G>	>A	1064.125
s1	liver	4TU -ve	Rnf152	-	20697	13172	8513	17676	G>C	0	0	G>	>C	Inf
s1	liver	4TU -ve	Rnf152	-	20697	13172	8513	17676	G>T	0	0	G>	>T	Inf
s1	liver	4TU -ve	Rnf152	-	20697	13172	8513	17676	T>A	0	0	T>	>A	Inf
s1	liver	4TU -ve	Rnf152	-	20697	13172	8513	17676	T>C	1	5.65738854944558e-05	T>	>C	17676
s1	liver	4TU -ve	Rnf152	-	20697	13172	8513	17676	T>G	0	0	T>	>G	Inf
s1	liver	4TU -ve	Kdsr	-	16025	12288	11113	17656	A>C	0	0	A>	>C	Inf
s1	liver	4TU -ve	Kdsr	-	16025	12288	11113	17656	A>G	0	0	A>	>G	Inf
s1	liver	4TU -ve	Kdsr	-	16025	12288	11113	17656	A>T	0	0	A>	>T	Inf
s1	liver	4TU -ve	Kdsr	-	16025	12288	11113	17656	C>A	0	0	C>	>A	Inf
s1	liver	4TU -ve	Kdsr	-	16025	12288	11113	17656	C>G	0	0	C>	>G	Inf
s1	liver	4TU -ve	Kdsr	-	16025	12288	11113	17656	C>T	1	8.13802083333333e-05	C>	>T	12288
s1	liver	4TU -ve	Kdsr	-	16025	12288	11113	17656	G>A	5	0.00044992351300279	G>	>A	2222.6
s1	liver	4TU -ve	Kdsr	-	16025	12288	11113	17656	G>C	0	0	G>	>C	Inf
s1	liver	4TU -ve	Kdsr	-	16025	12288	11113	17656	G>T	0	0	G>	>T	Inf
s1	liver	4TU -ve	Kdsr	-	16025	12288	11113	17656	T>A	0	0	T>	>A	Inf
s1	liver	4TU -ve	Kdsr	-	16025	12288	11113	17656	T>C	1	5.66379700951518e-05	T>	>C	17656
s1	liver	4TU -ve	Kdsr	-	16025	12288	11113	17656	T>G	0	0	T>	>G	Inf
s1	liver	4TU -ve	Vps4b	-	23585	10280	7662	17375	A>C	0	0	A>	>C	Inf
s1	liver	4TU -ve	Vps4b	-	23585	10280	7662	17375	A>G	4	0.000169599321602714	A>	>G	5896.25
s1	liver	4TU -ve	Vps4b	-	23585	10280	7662	17375	A>T	0	0	A>	>T	Inf
s1	liver	4TU -ve	Vps4b	-	23585	10280	7662	17375	C>A	0	0	C>	>A	Inf
s1	liver	4TU -ve	Vps4b	-	23585	10280	7662	17375	C>G	0	0	C>	>G	Inf
s1	liver	4TU -ve	Vps4b	-	23585	10280	7662	17375	C>T	2	0.000194552529182879	C>	>T	5140
s1	liver	4TU -ve	Vps4b	-	23585	10280	7662	17375	G>A	9	0.00117462803445575	G>	>A	851.333333333337
s1	liver	4TU -ve	Vps4b	-	23585	10280	7662	17375	G>C	0	0	G>	>C	Inf
s1	liver	4TU -ve	Vps4b	-	23585	10280	7662	17375	G>T	0	0	G>	>T	Inf
s1	liver	4TU -ve	Vps4b	-	23585	10280	7662	17375	T>A	1	5.75539568345324e-05	T>	>A	17375
s1	liver	4TU -ve	Vps4b	-	23585	10280	7662	17375	T>C	7	0.000402877697841727	T>	>C	2482.14285714286
s1	liver	4TU -ve	Vps4b	-	23585	10280	7662	17375	T>G	0	0	T>	>G	Inf
s1	liver	4TU -ve	Tsn	-	53587	48472	34232	41891	A>C	1	1.86612424655234e-05	A>	>C	53587
s1	liver	4TU -ve	Tsn	-	53587	48472	34232	41891	A>G	22	0.000410547334241514	A>	>G	2435.77272727273
s1	liver	4TU -ve	Tsn	-	53587	48472	34232	41891	A>T	8	0.000149289939724187	A>	>T	6698.375
s1	liver	4TU -ve	Tsn	-	53587	48472	34232	41891	C>A	3	6.18914012213237e-05	C>	>A	16157.3333333333
s1	liver	4TU -ve	Tsn	-	53587	48472	34232	41891	C>G	0	0	C>	>G	Inf
s1	liver	4TU -ve	Tsn	-	53587	48472	34232	41891	C>T	11	0.00022693513781152	C>	>T	4406.54545454545
s1	liver	4TU -ve	Tsn	-	53587	48472	34232	41891	G>A	59	0.00172353353587286	G>	>A	580.203389830511
s1	liver	4TU -ve	Tsn	-	53587	48472	34232	41891	G>C	4	0.000116849731245618	G>	>C	8558
s1	liver	4TU -ve	Tsn	-	53587	48472	34232	41891	G>T	1	2.92124328114045e-05	G>	>T	34232
s1	liver	4TU -ve	Tsn	-	53587	48472	34232	41891	T>A	1	2.38714759733594e-05	T>	>A	41891
s1	liver	4TU -ve	Tsn	-	53587	48472	34232	41891	T>C	13	0.000310329187653673	T>	>C	3222.38461538462
s1	liver	4TU -ve	Tsn	-	53587	48472	34232	41891	T>G	0	0	T>	>G	Inf
s1	liver	4TU -ve	Ralb	-	5468	3721	3170	4500	A>C	1	0.000182882223847842	A>	>C	5468
s1	liver	4TU -ve	Ralb	-	5468	3721	3170	4500	A>G	1	0.000182882223847842	A>	>G	5468
s1	liver	4TU -ve	Ralb	-	5468	3721	3170	4500	A>T	2	0.000365764447695684	A>	>T	2734
s1	liver	4TU -ve	Ralb	-	5468	3721	3170	4500	C>A	0	0	C>	>A	Inf
s1	liver	4TU -ve	Ralb	-	5468	3721	3170	4500	C>G	0	0	C>	>G	Inf
s1	liver	4TU -ve	Ralb	-	5468	3721	3170	4500	C>T	0	0	C>	>T	Inf
s1	liver	4TU -ve	Ralb	-	5468	3721	3170	4500	G>A	2	0.000630914826498423	G>	>A	1585
s1	liver	4TU -ve	Ralb	-	5468	3721	3170	4500	G>C	0	0	G>	>C	Inf
s1	liver	4TU -ve	Ralb	-	5468	3721	3170	4500	G>T	0	0	G>	>T	Inf
s1	liver	4TU -ve	Ralb	-	5468	3721	3170	4500	T>A	0	0	T>	>A	Inf
s1	liver	4TU -ve	Ralb	-	5468	3721	3170	4500	T>C	0	0	T>	>C	Inf
s1	liver	4TU -ve	Ralb	-	5468	3721	3170	4500	T>G	0	0	T>	>G	Inf
s1	liver	4TU -ve	Epb41l5	-	11256	5463	5953	11161	A>C	4	0.000355366027007818	A>	>C	2814
s1	liver	4TU -ve	Epb41l5	-	11256	5463	5953	11161	A>G	3	0.000266524520255864	A>	>G	3752
s1	liver	4TU -ve	Epb41l5	-	11256	5463	5953	11161	A>T	1	8.88415067519545e-05	A>	>T	11256
s1	liver	4TU -ve	Epb41l5	-	11256	5463	5953	11161	C>A	0	0	C>	>A	Inf
s1	liver	4TU -ve	Epb41l5	-	11256	5463	5953	11161	C>G	0	0	C>	>G	Inf
s1	liver	4TU -ve	Epb41l5	-	11256	5463	5953	11161	C>T	1	0.000183049606443346	C>	>T	5463
s1	liver	4TU -ve	Epb41l5	-	11256	5463	5953	11161	G>A	12	0.00201579035780278	G>	>A	496.083333333335
s1	liver	4TU -ve	Epb41l5	-	11256	5463	5953	11161	G>C	0	0	G>	>C	Inf
s1	liver	4TU -ve	Epb41l5	-	11256	5463	5953	11161	G>T	0	0	G>	>T	Inf
s1	liver	4TU -ve	Epb41l5	-	11256	5463	5953	11161	T>A	0	0	T>	>A	Inf
s1	liver	4TU -ve	Epb41l5	-	11256	5463	5953	11161	T>C	5	0.000447988531493594	T>	>C	2232.2
s1	liver	4TU -ve	Epb41l5	-	11256	5463	5953	11161	T>G	0	0	T>	>G	Inf
s1	liver	4TU -ve	Ptpn4	-	2685	1042	1073	2787	A>C	0	0	A>	>C	Inf
s1	liver	4TU -ve	Ptpn4	-	2685	1042	1073	2787	A>G	0	0	A>	>G	Inf
s1	liver	4TU -ve	Ptpn4	-	2685	1042	1073	2787	A>T	0	0	A>	>T	Inf
s1	liver	4TU -ve	Ptpn4	-	2685	1042	1073	2787	C>A	0	0	C>	>A	Inf
s1	liver	4TU -ve	Ptpn4	-	2685	1042	1073	2787	C>G	0	0	C>	>G	Inf
s1	liver	4TU -ve	Ptpn4	-	2685	1042	1073	2787	C>T	0	0	C>	>T	Inf
s1	liver	4TU -ve	Ptpn4	-	2685	1042	1073	2787	G>A	0	0	G>	>A	Inf
s1	liver	4TU -ve	Ptpn4	-	2685	1042	1073	2787	G>C	0	0	G>	>C	Inf
s1	liver	4TU -ve	Ptpn4	-	2685	1042	1073	2787	G>T	0	0	G>	>T	Inf
s1	liver	4TU -ve	Ptpn4	-	2685	1042	1073	2787	T>A	0	0	T>	>A	Inf
s1	liver	4TU -ve	Ptpn4	-	2685	1042	1073	2787	T>C	8	0.00287047003946896	T>	>C	348.375
s1	liver	4TU -ve	Ptpn4	-	2685	1042	1073	2787	T>G	0	0	T>	>G	Inf
s1	liver	4TU -ve	Tmem177	-	3122	2887	2558	2927	A>C	0	0	A>	>C	Inf
s1	liver	4TU -ve	Tmem177	-	3122	2887	2558	2927	A>G	1	0.000320307495195388	A>	>G	3122
s1	liver	4TU -ve	Tmem177	-	3122	2887	2558	2927	A>T	0	0	A>	>T	Inf
s1	liver	4TU -ve	Tmem177	-	3122	2887	2558	2927	C>A	0	0	C>	>A	Inf
s1	liver	4TU -ve	Tmem177	-	3122	2887	2558	2927	C>G	0	0	C>	>G	Inf
s1	liver	4TU -ve	Tmem177	-	3122	2887	2558	2927	C>T	0	0	C>	>T	Inf
s1	liver	4TU -ve	Tmem177	-	3122	2887	2558	2927	G>A	0	0	G>	>A	Inf
s1	liver	4TU -ve	Tmem177	-	3122	2887	2558	2927	G>C	0	0	G>	>C	Inf
s1	liver	4TU -ve	Tmem177	-	3122	2887	2558	2927	G>T	0	0	G>	>T	Inf
s1	liver	4TU -ve	Tmem177	-	3122	2887	2558	2927	T>A	0	0	T>	>A	Inf
s1	liver	4TU -ve	Tmem177	-	3122	2887	2558	2927	T>C	0	0	T>	>C	Inf
s1	liver	4TU -ve	Tmem177	-	3122	2887	2558	2927	T>G	0	0	T>	>G	Inf
s1	liver	4TU -ve	Tmem37	-	27097	24940	20854	29054	A>C	1	3.69044543676422e-05	A>	>C	27097
s1	liver	4TU -ve	Tmem37	-	27097	24940	20854	29054	A>G	10	0.000369044543676422	A>	>G	2709.7
s1	liver	4TU -ve	Tmem37	-	27097	24940	20854	29054	A>T	0	0	A>	>T	Inf
s1	liver	4TU -ve	Tmem37	-	27097	24940	20854	29054	C>A	0	0	C>	>A	Inf
s1	liver	4TU -ve	Tmem37	-	27097	24940	20854	29054	C>G	0	0	C>	>G	Inf
s1	liver	4TU -ve	Tmem37	-	27097	24940	20854	29054	C>T	5	0.000200481154771451	C>	>T	4988
s1	liver	4TU -ve	Tmem37	-	27097	24940	20854	29054	G>A	16	0.00076723889901218	G>	>A	1303.375
s1	liver	4TU -ve	Tmem37	-	27097	24940	20854	29054	G>C	0	0	G>	>C	Inf
s1	liver	4TU -ve	Tmem37	-	27097	24940	20854	29054	G>T	0	0	G>	>T	Inf
s1	liver	4TU -ve	Tmem37	-	27097	24940	20854	29054	T>A	0	0	T>	>A	Inf
s1	liver	4TU -ve	Tmem37	-	27097	24940	20854	29054	T>C	2	6.88373373717905e-05	T>	>C	14527
s1	liver	4TU -ve	Tmem37	-	27097	24940	20854	29054	T>G	0	0	T>	>G	Inf
s1	liver	4TU -ve	Dbi	-	868246	549841	581775	715772	A>C	50	5.7587365792644e-05	A>	>C	17364.92
s1	liver	4TU -ve	Dbi	-	868246	549841	581775	715772	A>G	171	0.000196948791010843	A>	>G	5077.46198830409
s1	liver	4TU -ve	Dbi	-	868246	549841	581775	715772	A>T	30	3.45524194755864e-05	A>	>T	28941.5333333333
s1	liver	4TU -ve	Dbi	-	868246	549841	581775	715772	C>A	12	2.18244910801486e-05	C>	>A	45820.0833333333
s1	liver	4TU -ve	Dbi	-	868246	549841	581775	715772	C>G	11	2.00057834901362e-05	C>	>G	49985.5454545455
s1	liver	4TU -ve	Dbi	-	868246	549841	581775	715772	C>T	100	0.000181870759001239	C>	>T	5498.41
s1	liver	4TU -ve	Dbi	-	868246	549841	581775	715772	G>A	430	0.000739117356366293	G>	>A	1352.96511627907
s1	liver	4TU -ve	Dbi	-	868246	549841	581775	715772	G>C	485	0.00083365562287826	G>	>C	1199.53608247423
s1	liver	4TU -ve	Dbi	-	868246	549841	581775	715772	G>T	14	2.40642860212281e-05	G>	>T	41555.3571428571
s1	liver	4TU -ve	Dbi	-	868246	549841	581775	715772	T>A	10	1.39709292903327e-05	T>	>A	71577.2
s1	liver	4TU -ve	Dbi	-	868246	549841	581775	715772	T>C	95	0.00013272382825816	T>	>C	7534.44210526316
s1	liver	4TU -ve	Dbi	-	868246	549841	581775	715772	T>G	0	0	T>	>G	Inf
s1	liver	4TU -ve	Dbi	-	10302	25134	16566	20472	A>C	1	9.706853038245e-05	A>	>C	10302
s1	liver	4TU -ve	Dbi	-	10302	25134	16566	20472	A>G	0	0	A>	>G	Inf
s1	liver	4TU -ve	Dbi	-	10302	25134	16566	20472	A>T	0	0	A>	>T	Inf
s1	liver	4TU -ve	Dbi	-	10302	25134	16566	20472	C>A	1	3.97867430572133e-05	C>	>A	25134
s1	liver	4TU -ve	Dbi	-	10302	25134	16566	20472	C>G	0	0	C>	>G	Inf
s1	liver	4TU -ve	Dbi	-	10302	25134	16566	20472	C>T	4	0.000159146972228853	C>	>T	6283.5
s1	liver	4TU -ve	Dbi	-	10302	25134	16566	20472	G>A	9	0.000543281419775444	G>	>A	1840.66666666667
s1	liver	4TU -ve	Dbi	-	10302	25134	16566	20472	G>C	0	0	G>	>C	Inf
s1	liver	4TU -ve	Dbi	-	10302	25134	16566	20472	G>T	0	0	G>	>T	Inf
s1	liver	4TU -ve	Dbi	-	10302	25134	16566	20472	T>A	0	0	T>	>A	Inf
s1	liver	4TU -ve	Dbi	-	10302	25134	16566	20472	T>C	1	4.88472059398202e-05	T>	>C	20472
s1	liver	4TU -ve	Dbi	-	10302	25134	16566	20472	T>G	0	0	T>	>G	Inf
s1	liver	4TU -ve	Steap3	-	6016	2452	3577	4930	A>C	0	0	A>	>C	Inf
s1	liver	4TU -ve	Steap3	-	6016	2452	3577	4930	A>G	0	0	A>	>G	Inf
s1	liver	4TU -ve	Steap3	-	6016	2452	3577	4930	A>T	8	0.00132978723404255	A>	>T	752.000000000002
s1	liver	4TU -ve	Steap3	-	6016	2452	3577	4930	C>A	0	0	C>	>A	Inf
s1	liver	4TU -ve	Steap3	-	6016	2452	3577	4930	C>G	0	0	C>	>G	Inf
s1	liver	4TU -ve	Steap3	-	6016	2452	3577	4930	C>T	0	0	C>	>T	Inf
s1	liver	4TU -ve	Steap3	-	6016	2452	3577	4930	G>A	0	0	G>	>A	Inf
s1	liver	4TU -ve	Steap3	-	6016	2452	3577	4930	G>C	0	0	G>	>C	Inf
s1	liver	4TU -ve	Steap3	-	6016	2452	3577	4930	G>T	0	0	G>	>T	Inf
s1	liver	4TU -ve	Steap3	-	6016	2452	3577	4930	T>A	0	0	T>	>A	Inf
s1	liver	4TU -ve	Steap3	-	6016	2452	3577	4930	T>C	0	0	T>	>C	Inf
s1	liver	4TU -ve	Steap3	-	6016	2452	3577	4930	T>G	0	0	T>	>G	Inf
s1	liver	4TU -ve	Marco	-	3431	4019	2802	3058	A>C	0	0	A>	>C	Inf
s1	liver	4TU -ve	Marco	-	3431	4019	2802	3058	A>G	0	0	A>	>G	Inf
s1	liver	4TU -ve	Marco	-	3431	4019	2802	3058	A>T	0	0	A>	>T	Inf
s1	liver	4TU -ve	Marco	-	3431	4019	2802	3058	C>A	0	0	C>	>A	Inf
s1	liver	4TU -ve	Marco	-	3431	4019	2802	3058	C>G	0	0	C>	>G	Inf
s1	liver	4TU -ve	Marco	-	3431	4019	2802	3058	C>T	0	0	C>	>T	Inf
s1	liver	4TU -ve	Marco	-	3431	4019	2802	3058	G>A	0	0	G>	>A	Inf
s1	liver	4TU -ve	Marco	-	3431	4019	2802	3058	G>C	0	0	G>	>C	Inf
s1	liver	4TU -ve	Marco	-	3431	4019	2802	3058	G>T	0	0	G>	>T	Inf
s1	liver	4TU -ve	Marco	-	3431	4019	2802	3058	T>A	0	0	T>	>A	Inf
s1	liver	4TU -ve	Marco	-	3431	4019	2802	3058	T>C	0	0	T>	>C	Inf
s1	liver	4TU -ve	Marco	-	3431	4019	2802	3058	T>G	0	0	T>	>G	Inf
s1	liver	4TU -ve	Insig2	-	148141	78486	59410	103122	A>C	5	3.37516285160759e-05	A>	>C	29628.2
s1	liver	4TU -ve	Insig2	-	148141	78486	59410	103122	A>G	12	8.10039084385822e-05	A>	>G	12345.0833333333
s1	liver	4TU -ve	Insig2	-	148141	78486	59410	103122	A>T	10	6.75032570321518e-05	A>	>T	14814.1
s1	liver	4TU -ve	Insig2	-	148141	78486	59410	103122	C>A	2	2.54822516117524e-05	C>	>A	39243
s1	liver	4TU -ve	Insig2	-	148141	78486	59410	103122	C>G	1	1.27411258058762e-05	C>	>G	78486
s1	liver	4TU -ve	Insig2	-	148141	78486	59410	103122	C>T	31	0.000394974899982163	C>	>T	2531.8064516129
s1	liver	4TU -ve	Insig2	-	148141	78486	59410	103122	G>A	51	0.000858441339841777	G>	>A	1164.90196078431
s1	liver	4TU -ve	Insig2	-	148141	78486	59410	103122	G>C	5	8.41609156707625e-05	G>	>C	11882
s1	liver	4TU -ve	Insig2	-	148141	78486	59410	103122	G>T	0	0	G>	>T	Inf
s1	liver	4TU -ve	Insig2	-	148141	78486	59410	103122	T>A	1	9.69725179884021e-06	T>	>A	103122
s1	liver	4TU -ve	Insig2	-	148141	78486	59410	103122	T>C	5	4.8486258994201e-05	T>	>C	20624.4
s1	liver	4TU -ve	Insig2	-	148141	78486	59410	103122	T>G	0	0	T>	>G	Inf
s1	liver	4TU -ve	Ddx18	-	7428	2483	4439	5994	A>C	0	0	A>	>C	Inf
s1	liver	4TU -ve	Ddx18	-	7428	2483	4439	5994	A>G	0	0	A>	>G	Inf
s1	liver	4TU -ve	Ddx18	-	7428	2483	4439	5994	A>T	0	0	A>	>T	Inf
s1	liver	4TU -ve	Ddx18	-	7428	2483	4439	5994	C>A	0	0	C>	>A	Inf
s1	liver	4TU -ve	Ddx18	-	7428	2483	4439	5994	C>G	0	0	C>	>G	Inf
s1	liver	4TU -ve	Ddx18	-	7428	2483	4439	5994	C>T	0	0	C>	>T	Inf
s1	liver	4TU -ve	Ddx18	-	7428	2483	4439	5994	G>A	4	0.000901103852218968	G>	>A	1109.75
s1	liver	4TU -ve	Ddx18	-	7428	2483	4439	5994	G>C	0	0	G>	>C	Inf
s1	liver	4TU -ve	Ddx18	-	7428	2483	4439	5994	G>T	0	0	G>	>T	Inf
s1	liver	4TU -ve	Ddx18	-	7428	2483	4439	5994	T>A	0	0	T>	>A	Inf
s1	liver	4TU -ve	Ddx18	-	7428	2483	4439	5994	T>C	2	0.000333667000333667	T>	>C	2997
s1	liver	4TU -ve	Ddx18	-	7428	2483	4439	5994	T>G	0	0	T>	>G	Inf
s1	liver	4TU -ve	Actr3	-	32202	13983	12256	26501	A>C	6	0.000186323830817962	A>	>C	5367
s1	liver	4TU -ve	Actr3	-	32202	13983	12256	26501	A>G	4	0.000124215887211974	A>	>G	8050.5
s1	liver	4TU -ve	Actr3	-	32202	13983	12256	26501	A>T	1	3.10539718029936e-05	A>	>T	32202
s1	liver	4TU -ve	Actr3	-	32202	13983	12256	26501	C>A	0	0	C>	>A	Inf
s1	liver	4TU -ve	Actr3	-	32202	13983	12256	26501	C>G	1	7.15154115711936e-05	C>	>G	13983
s1	liver	4TU -ve	Actr3	-	32202	13983	12256	26501	C>T	4	0.000286061646284774	C>	>T	3495.75
s1	liver	4TU -ve	Actr3	-	32202	13983	12256	26501	G>A	24	0.00195822454308093	G>	>A	510.666666666669
s1	liver	4TU -ve	Actr3	-	32202	13983	12256	26501	G>C	1	8.15926892950392e-05	G>	>C	12256
s1	liver	4TU -ve	Actr3	-	32202	13983	12256	26501	G>T	7	0.000571148825065274	G>	>T	1750.85714285714
s1	liver	4TU -ve	Actr3	-	32202	13983	12256	26501	T>A	1	3.77344251160334e-05	T>	>A	26501
s1	liver	4TU -ve	Actr3	-	32202	13983	12256	26501	T>C	3	0.0001132032753481	T>	>C	8833.66666666667
s1	liver	4TU -ve	Actr3	-	32202	13983	12256	26501	T>G	0	0	T>	>G	Inf
s1	liver	4TU -ve	Dars	-	24066	14652	15505	31862	A>C	0	0	A>	>C	Inf
s1	liver	4TU -ve	Dars	-	24066	14652	15505	31862	A>G	6	0.00024931438544004	A>	>G	4011
s1	liver	4TU -ve	Dars	-	24066	14652	15505	31862	A>T	0	0	A>	>T	Inf
s1	liver	4TU -ve	Dars	-	24066	14652	15505	31862	C>A	0	0	C>	>A	Inf
s1	liver	4TU -ve	Dars	-	24066	14652	15505	31862	C>G	0	0	C>	>G	Inf
s1	liver	4TU -ve	Dars	-	24066	14652	15505	31862	C>T	6	0.00040950040950041	C>	>T	2442
s1	liver	4TU -ve	Dars	-	24066	14652	15505	31862	G>A	7	0.000451467268623025	G>	>A	2215
s1	liver	4TU -ve	Dars	-	24066	14652	15505	31862	G>C	0	0	G>	>C	Inf
s1	liver	4TU -ve	Dars	-	24066	14652	15505	31862	G>T	0	0	G>	>T	Inf
s1	liver	4TU -ve	Dars	-	24066	14652	15505	31862	T>A	0	0	T>	>A	Inf
s1	liver	4TU -ve	Dars	-	24066	14652	15505	31862	T>C	1	3.13853493189379e-05	T>	>C	31862
s1	liver	4TU -ve	Dars	-	24066	14652	15505	31862	T>G	0	0	T>	>G	Inf
s1	liver	4TU -ve	Cd55	-	3448	1166	1217	3264	A>C	0	0	A>	>C	Inf
s1	liver	4TU -ve	Cd55	-	3448	1166	1217	3264	A>G	0	0	A>	>G	Inf
s1	liver	4TU -ve	Cd55	-	3448	1166	1217	3264	A>T	0	0	A>	>T	Inf
s1	liver	4TU -ve	Cd55	-	3448	1166	1217	3264	C>A	0	0	C>	>A	Inf
s1	liver	4TU -ve	Cd55	-	3448	1166	1217	3264	C>G	0	0	C>	>G	Inf
s1	liver	4TU -ve	Cd55	-	3448	1166	1217	3264	C>T	0	0	C>	>T	Inf
s1	liver	4TU -ve	Cd55	-	3448	1166	1217	3264	G>A	0	0	G>	>A	Inf
s1	liver	4TU -ve	Cd55	-	3448	1166	1217	3264	G>C	0	0	G>	>C	Inf
s1	liver	4TU -ve	Cd55	-	3448	1166	1217	3264	G>T	0	0	G>	>T	Inf
s1	liver	4TU -ve	Cd55	-	3448	1166	1217	3264	T>A	0	0	T>	>A	Inf
s1	liver	4TU -ve	Cd55	-	3448	1166	1217	3264	T>C	0	0	T>	>C	Inf
s1	liver	4TU -ve	Cd55	-	3448	1166	1217	3264	T>G	0	0	T>	>G	Inf
s1	liver	4TU -ve	C4bp	-	318125	128678	114105	271809	A>C	5	1.57170923379175e-05	A>	>C	63625
s1	liver	4TU -ve	C4bp	-	318125	128678	114105	271809	A>G	78	0.000245186640471513	A>	>G	4078.52564102564
s1	liver	4TU -ve	C4bp	-	318125	128678	114105	271809	A>T	27	8.48722986247544e-05	A>	>T	11782.4074074074
s1	liver	4TU -ve	C4bp	-	318125	128678	114105	271809	C>A	1	7.77133620354684e-06	C>	>A	128678
s1	liver	4TU -ve	C4bp	-	318125	128678	114105	271809	C>G	0	0	C>	>G	Inf
s1	liver	4TU -ve	C4bp	-	318125	128678	114105	271809	C>T	23	0.000178740732681577	C>	>T	5594.69565217391
s1	liver	4TU -ve	C4bp	-	318125	128678	114105	271809	G>A	170	0.00148985583453836	G>	>A	671.205882352943
s1	liver	4TU -ve	C4bp	-	318125	128678	114105	271809	G>C	16	0.000140221725603611	G>	>C	7131.5625
s1	liver	4TU -ve	C4bp	-	318125	128678	114105	271809	G>T	4	3.50554314009027e-05	G>	>T	28526.25
s1	liver	4TU -ve	C4bp	-	318125	128678	114105	271809	T>A	2	7.35810808324963e-06	T>	>A	135904.5
s1	liver	4TU -ve	C4bp	-	318125	128678	114105	271809	T>C	30	0.000110371621248745	T>	>C	9060.3
s1	liver	4TU -ve	C4bp	-	318125	128678	114105	271809	T>G	0	0	T>	>G	Inf
s1	liver	4TU -ve	Mapkapk2	-	29298	14275	14690	21526	A>C	1	3.4132022663663e-05	A>	>C	29298
s1	liver	4TU -ve	Mapkapk2	-	29298	14275	14690	21526	A>G	3	0.000102396067990989	A>	>G	9766
s1	liver	4TU -ve	Mapkapk2	-	29298	14275	14690	21526	A>T	0	0	A>	>T	Inf
s1	liver	4TU -ve	Mapkapk2	-	29298	14275	14690	21526	C>A	0	0	C>	>A	Inf
s1	liver	4TU -ve	Mapkapk2	-	29298	14275	14690	21526	C>G	0	0	C>	>G	Inf
s1	liver	4TU -ve	Mapkapk2	-	29298	14275	14690	21526	C>T	0	0	C>	>T	Inf
s1	liver	4TU -ve	Mapkapk2	-	29298	14275	14690	21526	G>A	17	0.0011572498298162	G>	>A	864.117647058825
s1	liver	4TU -ve	Mapkapk2	-	29298	14275	14690	21526	G>C	0	0	G>	>C	Inf
s1	liver	4TU -ve	Mapkapk2	-	29298	14275	14690	21526	G>T	0	0	G>	>T	Inf
s1	liver	4TU -ve	Mapkapk2	-	29298	14275	14690	21526	T>A	0	0	T>	>A	Inf
s1	liver	4TU -ve	Mapkapk2	-	29298	14275	14690	21526	T>C	4	0.000185821796896776	T>	>C	5381.5
s1	liver	4TU -ve	Mapkapk2	-	29298	14275	14690	21526	T>G	1	4.6455449224194e-05	T>	>G	21526
s1	liver	4TU -ve	Ikbke	-	6527	5866	5976	6733	A>C	0	0	A>	>C	Inf
s1	liver	4TU -ve	Ikbke	-	6527	5866	5976	6733	A>G	7	0.00107246820897809	A>	>G	932.428571428572
s1	liver	4TU -ve	Ikbke	-	6527	5866	5976	6733	A>T	0	0	A>	>T	Inf
s1	liver	4TU -ve	Ikbke	-	6527	5866	5976	6733	C>A	3	0.000511421752471872	C>	>A	1955.33333333333
s1	liver	4TU -ve	Ikbke	-	6527	5866	5976	6733	C>G	0	0	C>	>G	Inf
s1	liver	4TU -ve	Ikbke	-	6527	5866	5976	6733	C>T	9	0.00153426525741561	C>	>T	651.77777777778
s1	liver	4TU -ve	Ikbke	-	6527	5866	5976	6733	G>A	4	0.000669344042838019	G>	>A	1494
s1	liver	4TU -ve	Ikbke	-	6527	5866	5976	6733	G>C	1	0.000167336010709505	G>	>C	5976
s1	liver	4TU -ve	Ikbke	-	6527	5866	5976	6733	G>T	2	0.000334672021419009	G>	>T	2988
s1	liver	4TU -ve	Ikbke	-	6527	5866	5976	6733	T>A	0	0	T>	>A	Inf
s1	liver	4TU -ve	Ikbke	-	6527	5866	5976	6733	T>C	2	0.000297044408139017	T>	>C	3366.5
s1	liver	4TU -ve	Ikbke	-	6527	5866	5976	6733	T>G	0	0	T>	>G	Inf
s1	liver	4TU -ve	Srgap2	-	5047	3262	1883	4302	A>C	0	0	A>	>C	Inf
s1	liver	4TU -ve	Srgap2	-	5047	3262	1883	4302	A>G	8	0.00158510005944125	A>	>G	630.875000000001
s1	liver	4TU -ve	Srgap2	-	5047	3262	1883	4302	A>T	0	0	A>	>T	Inf
s1	liver	4TU -ve	Srgap2	-	5047	3262	1883	4302	C>A	0	0	C>	>A	Inf
s1	liver	4TU -ve	Srgap2	-	5047	3262	1883	4302	C>G	0	0	C>	>G	Inf
s1	liver	4TU -ve	Srgap2	-	5047	3262	1883	4302	C>T	0	0	C>	>T	Inf
s1	liver	4TU -ve	Srgap2	-	5047	3262	1883	4302	G>A	6	0.00318640467339352	G>	>A	313.833333333333
s1	liver	4TU -ve	Srgap2	-	5047	3262	1883	4302	G>C	0	0	G>	>C	Inf
s1	liver	4TU -ve	Srgap2	-	5047	3262	1883	4302	G>T	0	0	G>	>T	Inf
s1	liver	4TU -ve	Srgap2	-	5047	3262	1883	4302	T>A	0	0	T>	>A	Inf
s1	liver	4TU -ve	Srgap2	-	5047	3262	1883	4302	T>C	0	0	T>	>C	Inf
s1	liver	4TU -ve	Srgap2	-	5047	3262	1883	4302	T>G	0	0	T>	>G	Inf
s1	liver	4TU -ve	Srgap2	-	2703	2157	1944	2415	A>C	0	0	A>	>C	Inf
s1	liver	4TU -ve	Srgap2	-	2703	2157	1944	2415	A>G	0	0	A>	>G	Inf
s1	liver	4TU -ve	Srgap2	-	2703	2157	1944	2415	A>T	0	0	A>	>T	Inf
s1	liver	4TU -ve	Srgap2	-	2703	2157	1944	2415	C>A	0	0	C>	>A	Inf
s1	liver	4TU -ve	Srgap2	-	2703	2157	1944	2415	C>G	0	0	C>	>G	Inf
s1	liver	4TU -ve	Srgap2	-	2703	2157	1944	2415	C>T	1	0.000463606861381548	C>	>T	2157
s1	liver	4TU -ve	Srgap2	-	2703	2157	1944	2415	G>A	0	0	G>	>A	Inf
s1	liver	4TU -ve	Srgap2	-	2703	2157	1944	2415	G>C	0	0	G>	>C	Inf
s1	liver	4TU -ve	Srgap2	-	2703	2157	1944	2415	G>T	0	0	G>	>T	Inf
s1	liver	4TU -ve	Srgap2	-	2703	2157	1944	2415	T>A	0	0	T>	>A	Inf
s1	liver	4TU -ve	Srgap2	-	2703	2157	1944	2415	T>C	0	0	T>	>C	Inf
s1	liver	4TU -ve	Srgap2	-	2703	2157	1944	2415	T>G	0	0	T>	>G	Inf
s1	liver	4TU -ve	Cdk18	-	10289	9291	11544	10415	A>C	0	0	A>	>C	Inf
s1	liver	4TU -ve	Cdk18	-	10289	9291	11544	10415	A>G	13	0.00126348527553698	A>	>G	791.461538461539
s1	liver	4TU -ve	Cdk18	-	10289	9291	11544	10415	A>T	0	0	A>	>T	Inf
s1	liver	4TU -ve	Cdk18	-	10289	9291	11544	10415	C>A	0	0	C>	>A	Inf
s1	liver	4TU -ve	Cdk18	-	10289	9291	11544	10415	C>G	0	0	C>	>G	Inf
s1	liver	4TU -ve	Cdk18	-	10289	9291	11544	10415	C>T	0	0	C>	>T	Inf
s1	liver	4TU -ve	Cdk18	-	10289	9291	11544	10415	G>A	9	0.00077962577962578	G>	>A	1282.66666666667
s1	liver	4TU -ve	Cdk18	-	10289	9291	11544	10415	G>C	0	0	G>	>C	Inf
s1	liver	4TU -ve	Cdk18	-	10289	9291	11544	10415	G>T	0	0	G>	>T	Inf
s1	liver	4TU -ve	Cdk18	-	10289	9291	11544	10415	T>A	0	0	T>	>A	Inf
s1	liver	4TU -ve	Cdk18	-	10289	9291	11544	10415	T>C	0	0	T>	>C	Inf
s1	liver	4TU -ve	Cdk18	-	10289	9291	11544	10415	T>G	0	0	T>	>G	Inf
s1	liver	4TU -ve	Mdm4	-	10296	6502	4315	6985	A>C	0	0	A>	>C	Inf
s1	liver	4TU -ve	Mdm4	-	10296	6502	4315	6985	A>G	6	0.00058275058275058	A>	>G	1716.00000000001
s1	liver	4TU -ve	Mdm4	-	10296	6502	4315	6985	A>T	5	0.000485625485625486	A>	>T	2059.2
s1	liver	4TU -ve	Mdm4	-	10296	6502	4315	6985	C>A	0	0	C>	>A	Inf
s1	liver	4TU -ve	Mdm4	-	10296	6502	4315	6985	C>G	0	0	C>	>G	Inf
s1	liver	4TU -ve	Mdm4	-	10296	6502	4315	6985	C>T	0	0	C>	>T	Inf
s1	liver	4TU -ve	Mdm4	-	10296	6502	4315	6985	G>A	4	0.000926998841251448	G>	>A	1078.75
s1	liver	4TU -ve	Mdm4	-	10296	6502	4315	6985	G>C	0	0	G>	>C	Inf
s1	liver	4TU -ve	Mdm4	-	10296	6502	4315	6985	G>T	1	0.000231749710312862	G>	>T	4315
s1	liver	4TU -ve	Mdm4	-	10296	6502	4315	6985	T>A	0	0	T>	>A	Inf
s1	liver	4TU -ve	Mdm4	-	10296	6502	4315	6985	T>C	1	0.000143163922691482	T>	>C	6985
s1	liver	4TU -ve	Mdm4	-	10296	6502	4315	6985	T>G	0	0	T>	>G	Inf
s1	liver	4TU -ve	Sox13	-	3669	1656	1968	2581	A>C	0	0	A>	>C	Inf
s1	liver	4TU -ve	Sox13	-	3669	1656	1968	2581	A>G	0	0	A>	>G	Inf
s1	liver	4TU -ve	Sox13	-	3669	1656	1968	2581	A>T	0	0	A>	>T	Inf
s1	liver	4TU -ve	Sox13	-	3669	1656	1968	2581	C>A	0	0	C>	>A	Inf
s1	liver	4TU -ve	Sox13	-	3669	1656	1968	2581	C>G	0	0	C>	>G	Inf
s1	liver	4TU -ve	Sox13	-	3669	1656	1968	2581	C>T	0	0	C>	>T	Inf
s1	liver	4TU -ve	Sox13	-	3669	1656	1968	2581	G>A	7	0.00355691056910569	G>	>A	281.142857142857
s1	liver	4TU -ve	Sox13	-	3669	1656	1968	2581	G>C	0	0	G>	>C	Inf
s1	liver	4TU -ve	Sox13	-	3669	1656	1968	2581	G>T	0	0	G>	>T	Inf
s1	liver	4TU -ve	Sox13	-	3669	1656	1968	2581	T>A	0	0	T>	>A	Inf
s1	liver	4TU -ve	Sox13	-	3669	1656	1968	2581	T>C	0	0	T>	>C	Inf
s1	liver	4TU -ve	Sox13	-	3669	1656	1968	2581	T>G	0	0	T>	>G	Inf
s1	liver	4TU -ve	Snrpe	-	47930	26471	21029	36913	A>C	1	2.08637596494888e-05	A>	>C	47930
s1	liver	4TU -ve	Snrpe	-	47930	26471	21029	36913	A>G	6	0.000125182557896933	A>	>G	7988.33333333333
s1	liver	4TU -ve	Snrpe	-	47930	26471	21029	36913	A>T	4	8.34550385979554e-05	A>	>T	11982.5
s1	liver	4TU -ve	Snrpe	-	47930	26471	21029	36913	C>A	0	0	C>	>A	Inf
s1	liver	4TU -ve	Snrpe	-	47930	26471	21029	36913	C>G	0	0	C>	>G	Inf
s1	liver	4TU -ve	Snrpe	-	47930	26471	21029	36913	C>T	7	0.000264440330928186	C>	>T	3781.57142857143
s1	liver	4TU -ve	Snrpe	-	47930	26471	21029	36913	G>A	22	0.00104617433068619	G>	>A	955.863636363641
s1	liver	4TU -ve	Snrpe	-	47930	26471	21029	36913	G>C	10	0.000475533786675543	G>	>C	2102.9
s1	liver	4TU -ve	Snrpe	-	47930	26471	21029	36913	G>T	3	0.000142660136002663	G>	>T	7009.66666666667
s1	liver	4TU -ve	Snrpe	-	47930	26471	21029	36913	T>A	0	0	T>	>A	Inf
s1	liver	4TU -ve	Snrpe	-	47930	26471	21029	36913	T>C	4	0.000108362907376805	T>	>C	9228.25
s1	liver	4TU -ve	Snrpe	-	47930	26471	21029	36913	T>G	0	0	T>	>G	Inf
s1	liver	4TU -ve	Gm38394,Zc3h11a	-	32463	28547	21409	34925	A>C	0	0	A>	>C	Inf
s1	liver	4TU -ve	Gm38394,Zc3h11a	-	32463	28547	21409	34925	A>G	2	6.16086005606383e-05	A>	>G	16231.5
s1	liver	4TU -ve	Gm38394,Zc3h11a	-	32463	28547	21409	34925	A>T	0	0	A>	>T	Inf
s1	liver	4TU -ve	Gm38394,Zc3h11a	-	32463	28547	21409	34925	C>A	0	0	C>	>A	Inf
s1	liver	4TU -ve	Gm38394,Zc3h11a	-	32463	28547	21409	34925	C>G	0	0	C>	>G	Inf
s1	liver	4TU -ve	Gm38394,Zc3h11a	-	32463	28547	21409	34925	C>T	6	0.000210179703646618	C>	>T	4757.83333333333
s1	liver	4TU -ve	Gm38394,Zc3h11a	-	32463	28547	21409	34925	G>A	11	0.000513802606380494	G>	>A	1946.27272727273
s1	liver	4TU -ve	Gm38394,Zc3h11a	-	32463	28547	21409	34925	G>C	3	0.000140127983558317	G>	>C	7136.33333333333
s1	liver	4TU -ve	Gm38394,Zc3h11a	-	32463	28547	21409	34925	G>T	1	4.67093278527722e-05	G>	>T	21409
s1	liver	4TU -ve	Gm38394,Zc3h11a	-	32463	28547	21409	34925	T>A	3	8.5898353614889e-05	T>	>A	11641.6666666667
s1	liver	4TU -ve	Gm38394,Zc3h11a	-	32463	28547	21409	34925	T>C	1	2.86327845382964e-05	T>	>C	34925
s1	liver	4TU -ve	Gm38394,Zc3h11a	-	32463	28547	21409	34925	T>G	0	0	T>	>G	Inf
s1	liver	4TU -ve	Atp2b4	-	3380	2771	2745	7898	A>C	0	0	A>	>C	Inf
s1	liver	4TU -ve	Atp2b4	-	3380	2771	2745	7898	A>G	0	0	A>	>G	Inf
s1	liver	4TU -ve	Atp2b4	-	3380	2771	2745	7898	A>T	0	0	A>	>T	Inf
s1	liver	4TU -ve	Atp2b4	-	3380	2771	2745	7898	C>A	0	0	C>	>A	Inf
s1	liver	4TU -ve	Atp2b4	-	3380	2771	2745	7898	C>G	0	0	C>	>G	Inf
s1	liver	4TU -ve	Atp2b4	-	3380	2771	2745	7898	C>T	0	0	C>	>T	Inf
s1	liver	4TU -ve	Atp2b4	-	3380	2771	2745	7898	G>A	0	0	G>	>A	Inf
s1	liver	4TU -ve	Atp2b4	-	3380	2771	2745	7898	G>C	0	0	G>	>C	Inf
s1	liver	4TU -ve	Atp2b4	-	3380	2771	2745	7898	G>T	0	0	G>	>T	Inf
s1	liver	4TU -ve	Atp2b4	-	3380	2771	2745	7898	T>A	1	0.000126614332742466	T>	>A	7898
s1	liver	4TU -ve	Atp2b4	-	3380	2771	2745	7898	T>C	0	0	T>	>C	Inf
s1	liver	4TU -ve	Atp2b4	-	3380	2771	2745	7898	T>G	0	0	T>	>G	Inf
s1	liver	4TU -ve	Prelp	-	20115	15302	20723	23173	A>C	0	0	A>	>C	Inf
s1	liver	4TU -ve	Prelp	-	20115	15302	20723	23173	A>G	1	4.97141436738752e-05	A>	>G	20115
s1	liver	4TU -ve	Prelp	-	20115	15302	20723	23173	A>T	4	0.000198856574695501	A>	>T	5028.75
s1	liver	4TU -ve	Prelp	-	20115	15302	20723	23173	C>A	2	0.000130701869036727	C>	>A	7651
s1	liver	4TU -ve	Prelp	-	20115	15302	20723	23173	C>G	4	0.000261403738073454	C>	>G	3825.5
s1	liver	4TU -ve	Prelp	-	20115	15302	20723	23173	C>T	3	0.000196052803555091	C>	>T	5100.66666666667
s1	liver	4TU -ve	Prelp	-	20115	15302	20723	23173	G>A	27	0.00130290015924335	G>	>A	767.51851851852
s1	liver	4TU -ve	Prelp	-	20115	15302	20723	23173	G>C	4	0.00019302224581383	G>	>C	5180.75
s1	liver	4TU -ve	Prelp	-	20115	15302	20723	23173	G>T	0	0	G>	>T	Inf
s1	liver	4TU -ve	Prelp	-	20115	15302	20723	23173	T>A	0	0	T>	>A	Inf
s1	liver	4TU -ve	Prelp	-	20115	15302	20723	23173	T>C	8	0.000345229361757217	T>	>C	2896.625
s1	liver	4TU -ve	Prelp	-	20115	15302	20723	23173	T>G	0	0	T>	>G	Inf
s1	liver	4TU -ve	Btg2	-	2884	1506	1104	2805	A>C	0	0	A>	>C	Inf
s1	liver	4TU -ve	Btg2	-	2884	1506	1104	2805	A>G	0	0	A>	>G	Inf
s1	liver	4TU -ve	Btg2	-	2884	1506	1104	2805	A>T	0	0	A>	>T	Inf
s1	liver	4TU -ve	Btg2	-	2884	1506	1104	2805	C>A	0	0	C>	>A	Inf
s1	liver	4TU -ve	Btg2	-	2884	1506	1104	2805	C>G	0	0	C>	>G	Inf
s1	liver	4TU -ve	Btg2	-	2884	1506	1104	2805	C>T	0	0	C>	>T	Inf
s1	liver	4TU -ve	Btg2	-	2884	1506	1104	2805	G>A	0	0	G>	>A	Inf
s1	liver	4TU -ve	Btg2	-	2884	1506	1104	2805	G>C	0	0	G>	>C	Inf
s1	liver	4TU -ve	Btg2	-	2884	1506	1104	2805	G>T	0	0	G>	>T	Inf
s1	liver	4TU -ve	Btg2	-	2884	1506	1104	2805	T>A	0	0	T>	>A	Inf
s1	liver	4TU -ve	Btg2	-	2884	1506	1104	2805	T>C	0	0	T>	>C	Inf
s1	liver	4TU -ve	Btg2	-	2884	1506	1104	2805	T>G	0	0	T>	>G	Inf
s1	liver	4TU -ve	Adora1	-	4128	4051	3077	5284	A>C	0	0	A>	>C	Inf
s1	liver	4TU -ve	Adora1	-	4128	4051	3077	5284	A>G	0	0	A>	>G	Inf
s1	liver	4TU -ve	Adora1	-	4128	4051	3077	5284	A>T	0	0	A>	>T	Inf
s1	liver	4TU -ve	Adora1	-	4128	4051	3077	5284	C>A	0	0	C>	>A	Inf
s1	liver	4TU -ve	Adora1	-	4128	4051	3077	5284	C>G	0	0	C>	>G	Inf
s1	liver	4TU -ve	Adora1	-	4128	4051	3077	5284	C>T	0	0	C>	>T	Inf
s1	liver	4TU -ve	Adora1	-	4128	4051	3077	5284	G>A	0	0	G>	>A	Inf
s1	liver	4TU -ve	Adora1	-	4128	4051	3077	5284	G>C	0	0	G>	>C	Inf
s1	liver	4TU -ve	Adora1	-	4128	4051	3077	5284	G>T	0	0	G>	>T	Inf
s1	liver	4TU -ve	Adora1	-	4128	4051	3077	5284	T>A	0	0	T>	>A	Inf
s1	liver	4TU -ve	Adora1	-	4128	4051	3077	5284	T>C	0	0	T>	>C	Inf
s1	liver	4TU -ve	Adora1	-	4128	4051	3077	5284	T>G	0	0	T>	>G	Inf
s1	liver	4TU -ve	Tmem183a	-	55333	45924	31954	50759	A>C	3	5.42171940794824e-05	A>	>C	18444.3333333333
s1	liver	4TU -ve	Tmem183a	-	55333	45924	31954	50759	A>G	14	0.000253013572370918	A>	>G	3952.35714285714
s1	liver	4TU -ve	Tmem183a	-	55333	45924	31954	50759	A>T	0	0	A>	>T	Inf
s1	liver	4TU -ve	Tmem183a	-	55333	45924	31954	50759	C>A	2	4.35502133960456e-05	C>	>A	22962
s1	liver	4TU -ve	Tmem183a	-	55333	45924	31954	50759	C>G	0	0	C>	>G	Inf
s1	liver	4TU -ve	Tmem183a	-	55333	45924	31954	50759	C>T	14	0.00030485149377232	C>	>T	3280.28571428571
s1	liver	4TU -ve	Tmem183a	-	55333	45924	31954	50759	G>A	26	0.00081366965012205	G>	>A	1229
s1	liver	4TU -ve	Tmem183a	-	55333	45924	31954	50759	G>C	1	3.12949865431558e-05	G>	>C	31954
s1	liver	4TU -ve	Tmem183a	-	55333	45924	31954	50759	G>T	2	6.25899730863116e-05	G>	>T	15977
s1	liver	4TU -ve	Tmem183a	-	55333	45924	31954	50759	T>A	8	0.000157607517878603	T>	>A	6344.875
s1	liver	4TU -ve	Tmem183a	-	55333	45924	31954	50759	T>C	4	7.88037589393014e-05	T>	>C	12689.75
s1	liver	4TU -ve	Tmem183a	-	55333	45924	31954	50759	T>G	0	0	T>	>G	Inf
s1	liver	4TU -ve	Rnpep	-	15355	12529	13592	12145	A>C	1	6.51253663301856e-05	A>	>C	15355
s1	liver	4TU -ve	Rnpep	-	15355	12529	13592	12145	A>G	1	6.51253663301856e-05	A>	>G	15355
s1	liver	4TU -ve	Rnpep	-	15355	12529	13592	12145	A>T	0	0	A>	>T	Inf
s1	liver	4TU -ve	Rnpep	-	15355	12529	13592	12145	C>A	0	0	C>	>A	Inf
s1	liver	4TU -ve	Rnpep	-	15355	12529	13592	12145	C>G	0	0	C>	>G	Inf
s1	liver	4TU -ve	Rnpep	-	15355	12529	13592	12145	C>T	5	0.000399074147976694	C>	>T	2505.8
s1	liver	4TU -ve	Rnpep	-	15355	12529	13592	12145	G>A	8	0.000588581518540318	G>	>A	1699
s1	liver	4TU -ve	Rnpep	-	15355	12529	13592	12145	G>C	0	0	G>	>C	Inf
s1	liver	4TU -ve	Rnpep	-	15355	12529	13592	12145	G>T	0	0	G>	>T	Inf
s1	liver	4TU -ve	Rnpep	-	15355	12529	13592	12145	T>A	0	0	T>	>A	Inf
s1	liver	4TU -ve	Rnpep	-	15355	12529	13592	12145	T>C	2	0.00016467682173734	T>	>C	6072.5
s1	liver	4TU -ve	Rnpep	-	15355	12529	13592	12145	T>G	0	0	T>	>G	Inf
s1	liver	4TU -ve	Timm17a	-	17322	11591	9692	17949	A>C	2	0.000115460108532502	A>	>C	8661
s1	liver	4TU -ve	Timm17a	-	17322	11591	9692	17949	A>G	2	0.000115460108532502	A>	>G	8661
s1	liver	4TU -ve	Timm17a	-	17322	11591	9692	17949	A>T	4	0.000230920217065004	A>	>T	4330.5
s1	liver	4TU -ve	Timm17a	-	17322	11591	9692	17949	C>A	0	0	C>	>A	Inf
s1	liver	4TU -ve	Timm17a	-	17322	11591	9692	17949	C>G	0	0	C>	>G	Inf
s1	liver	4TU -ve	Timm17a	-	17322	11591	9692	17949	C>T	0	0	C>	>T	Inf
s1	liver	4TU -ve	Timm17a	-	17322	11591	9692	17949	G>A	2	0.000206355757325629	G>	>A	4846
s1	liver	4TU -ve	Timm17a	-	17322	11591	9692	17949	G>C	0	0	G>	>C	Inf
s1	liver	4TU -ve	Timm17a	-	17322	11591	9692	17949	G>T	0	0	G>	>T	Inf
s1	liver	4TU -ve	Timm17a	-	17322	11591	9692	17949	T>A	0	0	T>	>A	Inf
s1	liver	4TU -ve	Timm17a	-	17322	11591	9692	17949	T>C	3	0.000167140230653518	T>	>C	5983
s1	liver	4TU -ve	Timm17a	-	17322	11591	9692	17949	T>G	0	0	T>	>G	Inf
s1	liver	4TU -ve	Ipo9	-	5885	4678	4972	5804	A>C	0	0	A>	>C	Inf
s1	liver	4TU -ve	Ipo9	-	5885	4678	4972	5804	A>G	0	0	A>	>G	Inf
s1	liver	4TU -ve	Ipo9	-	5885	4678	4972	5804	A>T	0	0	A>	>T	Inf
s1	liver	4TU -ve	Ipo9	-	5885	4678	4972	5804	C>A	0	0	C>	>A	Inf
s1	liver	4TU -ve	Ipo9	-	5885	4678	4972	5804	C>G	0	0	C>	>G	Inf
s1	liver	4TU -ve	Ipo9	-	5885	4678	4972	5804	C>T	5	0.00106883283454467	C>	>T	935.600000000006
s1	liver	4TU -ve	Ipo9	-	5885	4678	4972	5804	G>A	0	0	G>	>A	Inf
s1	liver	4TU -ve	Ipo9	-	5885	4678	4972	5804	G>C	0	0	G>	>C	Inf
s1	liver	4TU -ve	Ipo9	-	5885	4678	4972	5804	G>T	0	0	G>	>T	Inf
s1	liver	4TU -ve	Ipo9	-	5885	4678	4972	5804	T>A	0	0	T>	>A	Inf
s1	liver	4TU -ve	Ipo9	-	5885	4678	4972	5804	T>C	1	0.000172294968986906	T>	>C	5804
s1	liver	4TU -ve	Ipo9	-	5885	4678	4972	5804	T>G	0	0	T>	>G	Inf
s1	liver	4TU -ve	Nav1	-	2371	1828	2293	2326	A>C	0	0	A>	>C	Inf
s1	liver	4TU -ve	Nav1	-	2371	1828	2293	2326	A>G	0	0	A>	>G	Inf
s1	liver	4TU -ve	Nav1	-	2371	1828	2293	2326	A>T	0	0	A>	>T	Inf
s1	liver	4TU -ve	Nav1	-	2371	1828	2293	2326	C>A	0	0	C>	>A	Inf
s1	liver	4TU -ve	Nav1	-	2371	1828	2293	2326	C>G	0	0	C>	>G	Inf
s1	liver	4TU -ve	Nav1	-	2371	1828	2293	2326	C>T	0	0	C>	>T	Inf
s1	liver	4TU -ve	Nav1	-	2371	1828	2293	2326	G>A	0	0	G>	>A	Inf
s1	liver	4TU -ve	Nav1	-	2371	1828	2293	2326	G>C	0	0	G>	>C	Inf
s1	liver	4TU -ve	Nav1	-	2371	1828	2293	2326	G>T	0	0	G>	>T	Inf
s1	liver	4TU -ve	Nav1	-	2371	1828	2293	2326	T>A	0	0	T>	>A	Inf
s1	liver	4TU -ve	Nav1	-	2371	1828	2293	2326	T>C	0	0	T>	>C	Inf
s1	liver	4TU -ve	Nav1	-	2371	1828	2293	2326	T>G	0	0	T>	>G	Inf
s1	liver	4TU -ve	Camsap2	-	8107	5391	5200	5437	A>C	0	0	A>	>C	Inf
s1	liver	4TU -ve	Camsap2	-	8107	5391	5200	5437	A>G	0	0	A>	>G	Inf
s1	liver	4TU -ve	Camsap2	-	8107	5391	5200	5437	A>T	0	0	A>	>T	Inf
s1	liver	4TU -ve	Camsap2	-	8107	5391	5200	5437	C>A	0	0	C>	>A	Inf
s1	liver	4TU -ve	Camsap2	-	8107	5391	5200	5437	C>G	0	0	C>	>G	Inf
s1	liver	4TU -ve	Camsap2	-	8107	5391	5200	5437	C>T	0	0	C>	>T	Inf
s1	liver	4TU -ve	Camsap2	-	8107	5391	5200	5437	G>A	0	0	G>	>A	Inf
s1	liver	4TU -ve	Camsap2	-	8107	5391	5200	5437	G>C	0	0	G>	>C	Inf
s1	liver	4TU -ve	Camsap2	-	8107	5391	5200	5437	G>T	0	0	G>	>T	Inf
s1	liver	4TU -ve	Camsap2	-	8107	5391	5200	5437	T>A	0	0	T>	>A	Inf
s1	liver	4TU -ve	Camsap2	-	8107	5391	5200	5437	T>C	0	0	T>	>C	Inf
s1	liver	4TU -ve	Camsap2	-	8107	5391	5200	5437	T>G	0	0	T>	>G	Inf
s1	liver	4TU -ve	Nr5a2	-	22645	14525	12618	18207	A>C	2	8.83197173769044e-05	A>	>C	11322.5
s1	liver	4TU -ve	Nr5a2	-	22645	14525	12618	18207	A>G	1	4.41598586884522e-05	A>	>G	22645
s1	liver	4TU -ve	Nr5a2	-	22645	14525	12618	18207	A>T	0	0	A>	>T	Inf
s1	liver	4TU -ve	Nr5a2	-	22645	14525	12618	18207	C>A	1	6.88468158347676e-05	C>	>A	14525
s1	liver	4TU -ve	Nr5a2	-	22645	14525	12618	18207	C>G	0	0	C>	>G	Inf
s1	liver	4TU -ve	Nr5a2	-	22645	14525	12618	18207	C>T	2	0.000137693631669535	C>	>T	7262.5
s1	liver	4TU -ve	Nr5a2	-	22645	14525	12618	18207	G>A	31	0.00245680773498177	G>	>A	407.032258064516
s1	liver	4TU -ve	Nr5a2	-	22645	14525	12618	18207	G>C	3	0.000237755587256301	G>	>C	4206
s1	liver	4TU -ve	Nr5a2	-	22645	14525	12618	18207	G>T	0	0	G>	>T	Inf
s1	liver	4TU -ve	Nr5a2	-	22645	14525	12618	18207	T>A	0	0	T>	>A	Inf
s1	liver	4TU -ve	Nr5a2	-	22645	14525	12618	18207	T>C	0	0	T>	>C	Inf
s1	liver	4TU -ve	Nr5a2	-	22645	14525	12618	18207	T>G	0	0	T>	>G	Inf
s1	liver	4TU -ve	Nek7	-	38019	18598	23623	37911	A>C	0	0	A>	>C	Inf
s1	liver	4TU -ve	Nek7	-	38019	18598	23623	37911	A>G	10	0.000263026381546069	A>	>G	3801.9
s1	liver	4TU -ve	Nek7	-	38019	18598	23623	37911	A>T	0	0	A>	>T	Inf
s1	liver	4TU -ve	Nek7	-	38019	18598	23623	37911	C>A	0	0	C>	>A	Inf
s1	liver	4TU -ve	Nek7	-	38019	18598	23623	37911	C>G	0	0	C>	>G	Inf
s1	liver	4TU -ve	Nek7	-	38019	18598	23623	37911	C>T	0	0	C>	>T	Inf
s1	liver	4TU -ve	Nek7	-	38019	18598	23623	37911	G>A	41	0.00173559666426787	G>	>A	576.170731707319
s1	liver	4TU -ve	Nek7	-	38019	18598	23623	37911	G>C	1	4.2331625957753e-05	G>	>C	23623
s1	liver	4TU -ve	Nek7	-	38019	18598	23623	37911	G>T	0	0	G>	>T	Inf
s1	liver	4TU -ve	Nek7	-	38019	18598	23623	37911	T>A	0	0	T>	>A	Inf
s1	liver	4TU -ve	Nek7	-	38019	18598	23623	37911	T>C	7	0.00018464297961014	T>	>C	5415.85714285714
s1	liver	4TU -ve	Nek7	-	38019	18598	23623	37911	T>G	0	0	T>	>G	Inf
s1	liver	4TU -ve	2310009B15Rik	-	5814	2274	2745	5650	A>C	0	0	A>	>C	Inf
s1	liver	4TU -ve	2310009B15Rik	-	5814	2274	2745	5650	A>G	1	0.000171998624011008	A>	>G	5814
s1	liver	4TU -ve	2310009B15Rik	-	5814	2274	2745	5650	A>T	0	0	A>	>T	Inf
s1	liver	4TU -ve	2310009B15Rik	-	5814	2274	2745	5650	C>A	0	0	C>	>A	Inf
s1	liver	4TU -ve	2310009B15Rik	-	5814	2274	2745	5650	C>G	15	0.00659630606860158	C>	>G	151.6
s1	liver	4TU -ve	2310009B15Rik	-	5814	2274	2745	5650	C>T	0	0	C>	>T	Inf
s1	liver	4TU -ve	2310009B15Rik	-	5814	2274	2745	5650	G>A	0	0	G>	>A	Inf
s1	liver	4TU -ve	2310009B15Rik	-	5814	2274	2745	5650	G>C	0	0	G>	>C	Inf
s1	liver	4TU -ve	2310009B15Rik	-	5814	2274	2745	5650	G>T	0	0	G>	>T	Inf
s1	liver	4TU -ve	2310009B15Rik	-	5814	2274	2745	5650	T>A	0	0	T>	>A	Inf
s1	liver	4TU -ve	2310009B15Rik	-	5814	2274	2745	5650	T>C	3	0.000530973451327434	T>	>C	1883.33333333333
s1	liver	4TU -ve	2310009B15Rik	-	5814	2274	2745	5650	T>G	0	0	T>	>G	Inf
s1	liver	4TU -ve	Cfhr1	-	41172	9190	17368	48588	A>C	1	2.42883513067133e-05	A>	>C	41172
s1	liver	4TU -ve	Cfhr1	-	41172	9190	17368	48588	A>G	15	0.0003643252696007	A>	>G	2744.8
s1	liver	4TU -ve	Cfhr1	-	41172	9190	17368	48588	A>T	2	4.85767026134266e-05	A>	>T	20586
s1	liver	4TU -ve	Cfhr1	-	41172	9190	17368	48588	C>A	0	0	C>	>A	Inf
s1	liver	4TU -ve	Cfhr1	-	41172	9190	17368	48588	C>G	0	0	C>	>G	Inf
s1	liver	4TU -ve	Cfhr1	-	41172	9190	17368	48588	C>T	1	0.000108813928182807	C>	>T	9190
s1	liver	4TU -ve	Cfhr1	-	41172	9190	17368	48588	G>A	179	0.010306310456011	G>	>A	97.0279329608939
s1	liver	4TU -ve	Cfhr1	-	41172	9190	17368	48588	G>C	3	0.00017273146015661	G>	>C	5789.33333333333
s1	liver	4TU -ve	Cfhr1	-	41172	9190	17368	48588	G>T	0	0	G>	>T	Inf
s1	liver	4TU -ve	Cfhr1	-	41172	9190	17368	48588	T>A	0	0	T>	>A	Inf
s1	liver	4TU -ve	Cfhr1	-	41172	9190	17368	48588	T>C	5	0.00010290606734173	T>	>C	9717.6
s1	liver	4TU -ve	Cfhr1	-	41172	9190	17368	48588	T>G	0	0	T>	>G	Inf
s1	liver	4TU -ve	Gm4788	-	60357	10683	27039	71801	A>C	0	0	A>	>C	Inf
s1	liver	4TU -ve	Gm4788	-	60357	10683	27039	71801	A>G	13	0.000215385125171894	A>	>G	4642.84615384615
s1	liver	4TU -ve	Gm4788	-	60357	10683	27039	71801	A>T	1	1.65680865516841e-05	A>	>T	60357
s1	liver	4TU -ve	Gm4788	-	60357	10683	27039	71801	C>A	0	0	C>	>A	Inf
s1	liver	4TU -ve	Gm4788	-	60357	10683	27039	71801	C>G	0	0	C>	>G	Inf
s1	liver	4TU -ve	Gm4788	-	60357	10683	27039	71801	C>T	0	0	C>	>T	Inf
s1	liver	4TU -ve	Gm4788	-	60357	10683	27039	71801	G>A	174	0.0064351492288916	G>	>A	155.396551724138
s1	liver	4TU -ve	Gm4788	-	60357	10683	27039	71801	G>C	8	0.000295868930063982	G>	>C	3379.875
s1	liver	4TU -ve	Gm4788	-	60357	10683	27039	71801	G>T	2	7.39672325159954e-05	G>	>T	13519.5
s1	liver	4TU -ve	Gm4788	-	60357	10683	27039	71801	T>A	7	9.74916783888804e-05	T>	>A	10257.2857142857
s1	liver	4TU -ve	Gm4788	-	60357	10683	27039	71801	T>C	3	4.17821478809487e-05	T>	>C	23933.6666666667
s1	liver	4TU -ve	Gm4788	-	60357	10683	27039	71801	T>G	0	0	T>	>G	Inf
s1	liver	4TU -ve	Cfhr2	-	19538	12196	11975	19036	A>C	0	0	A>	>C	Inf
s1	liver	4TU -ve	Cfhr2	-	19538	12196	11975	19036	A>G	6	0.000307093868359095	A>	>G	3256.33333333333
s1	liver	4TU -ve	Cfhr2	-	19538	12196	11975	19036	A>T	1	5.11823113931825e-05	A>	>T	19538
s1	liver	4TU -ve	Cfhr2	-	19538	12196	11975	19036	C>A	0	0	C>	>A	Inf
s1	liver	4TU -ve	Cfhr2	-	19538	12196	11975	19036	C>G	0	0	C>	>G	Inf
s1	liver	4TU -ve	Cfhr2	-	19538	12196	11975	19036	C>T	0	0	C>	>T	Inf
s1	liver	4TU -ve	Cfhr2	-	19538	12196	11975	19036	G>A	10	0.000835073068893528	G>	>A	1197.5
s1	liver	4TU -ve	Cfhr2	-	19538	12196	11975	19036	G>C	1	8.35073068893528e-05	G>	>C	11975
s1	liver	4TU -ve	Cfhr2	-	19538	12196	11975	19036	G>T	1	8.35073068893528e-05	G>	>T	11975
s1	liver	4TU -ve	Cfhr2	-	19538	12196	11975	19036	T>A	0	0	T>	>A	Inf
s1	liver	4TU -ve	Cfhr2	-	19538	12196	11975	19036	T>C	2	0.000105064089094348	T>	>C	9518
s1	liver	4TU -ve	Cfhr2	-	19538	12196	11975	19036	T>G	0	0	T>	>G	Inf
s1	liver	4TU -ve	Cfhr2	-	196858	49462	84167	227790	A>C	23	0.000116835485476841	A>	>C	8559.04347826087
s1	liver	4TU -ve	Cfhr2	-	196858	49462	84167	227790	A>G	33	0.000167633522640685	A>	>G	5965.39393939394
s1	liver	4TU -ve	Cfhr2	-	196858	49462	84167	227790	A>T	6	3.04788222983064e-05	A>	>T	32809.6666666667
s1	liver	4TU -ve	Cfhr2	-	196858	49462	84167	227790	C>A	0	0	C>	>A	Inf
s1	liver	4TU -ve	Cfhr2	-	196858	49462	84167	227790	C>G	0	0	C>	>G	Inf
s1	liver	4TU -ve	Cfhr2	-	196858	49462	84167	227790	C>T	4	8.08701629533783e-05	C>	>T	12365.5
s1	liver	4TU -ve	Cfhr2	-	196858	49462	84167	227790	G>A	618	0.00734254517803889	G>	>A	136.192556634304
s1	liver	4TU -ve	Cfhr2	-	196858	49462	84167	227790	G>C	59	0.000700987322822484	G>	>C	1426.5593220339
s1	liver	4TU -ve	Cfhr2	-	196858	49462	84167	227790	G>T	0	0	G>	>T	Inf
s1	liver	4TU -ve	Cfhr2	-	196858	49462	84167	227790	T>A	1	4.39000834101585e-06	T>	>A	227790
s1	liver	4TU -ve	Cfhr2	-	196858	49462	84167	227790	T>C	43	0.000188770358663681	T>	>C	5297.44186046512
s1	liver	4TU -ve	Cfhr2	-	196858	49462	84167	227790	T>G	2	8.7800166820317e-06	T>	>G	113895
s1	liver	4TU -ve	Cfh	-	234073	61314	105830	291162	A>C	12	5.12660580246333e-05	A>	>C	19506.0833333333
s1	liver	4TU -ve	Cfh	-	234073	61314	105830	291162	A>G	46	0.000196519889094428	A>	>G	5088.54347826087
s1	liver	4TU -ve	Cfh	-	234073	61314	105830	291162	A>T	14	5.98104010287389e-05	A>	>T	16719.5
s1	liver	4TU -ve	Cfh	-	234073	61314	105830	291162	C>A	3	4.89284665818573e-05	C>	>A	20438
s1	liver	4TU -ve	Cfh	-	234073	61314	105830	291162	C>G	0	0	C>	>G	Inf
s1	liver	4TU -ve	Cfh	-	234073	61314	105830	291162	C>T	3	4.89284665818573e-05	C>	>T	20438
s1	liver	4TU -ve	Cfh	-	234073	61314	105830	291162	G>A	1288	0.0121704620617972	G>	>A	82.166149068323
s1	liver	4TU -ve	Cfh	-	234073	61314	105830	291162	G>C	18	0.000170084097136918	G>	>C	5879.44444444444
s1	liver	4TU -ve	Cfh	-	234073	61314	105830	291162	G>T	0	0	G>	>T	Inf
s1	liver	4TU -ve	Cfh	-	234073	61314	105830	291162	T>A	5	1.71725705964377e-05	T>	>A	58232.4
s1	liver	4TU -ve	Cfh	-	234073	61314	105830	291162	T>C	37	0.000127077022413639	T>	>C	7869.24324324324
s1	liver	4TU -ve	Cfh	-	234073	61314	105830	291162	T>G	4	1.37380564771502e-05	T>	>G	72790.5
s1	liver	4TU -ve	Cdc73	-	11045	5472	3666	8572	A>C	0	0	A>	>C	Inf
s1	liver	4TU -ve	Cdc73	-	11045	5472	3666	8572	A>G	0	0	A>	>G	Inf
s1	liver	4TU -ve	Cdc73	-	11045	5472	3666	8572	A>T	0	0	A>	>T	Inf
s1	liver	4TU -ve	Cdc73	-	11045	5472	3666	8572	C>A	0	0	C>	>A	Inf
s1	liver	4TU -ve	Cdc73	-	11045	5472	3666	8572	C>G	0	0	C>	>G	Inf
s1	liver	4TU -ve	Cdc73	-	11045	5472	3666	8572	C>T	0	0	C>	>T	Inf
s1	liver	4TU -ve	Cdc73	-	11045	5472	3666	8572	G>A	3	0.000818330605564648	G>	>A	1222
s1	liver	4TU -ve	Cdc73	-	11045	5472	3666	8572	G>C	0	0	G>	>C	Inf
s1	liver	4TU -ve	Cdc73	-	11045	5472	3666	8572	G>T	0	0	G>	>T	Inf
s1	liver	4TU -ve	Cdc73	-	11045	5472	3666	8572	T>A	0	0	T>	>A	Inf
s1	liver	4TU -ve	Cdc73	-	11045	5472	3666	8572	T>C	0	0	T>	>C	Inf
s1	liver	4TU -ve	Cdc73	-	11045	5472	3666	8572	T>G	0	0	T>	>G	Inf
s1	liver	4TU -ve	Rgs2	-	6476	4703	3628	5629	A>C	0	0	A>	>C	Inf
s1	liver	4TU -ve	Rgs2	-	6476	4703	3628	5629	A>G	1	0.000154416306361952	A>	>G	6476
s1	liver	4TU -ve	Rgs2	-	6476	4703	3628	5629	A>T	0	0	A>	>T	Inf
s1	liver	4TU -ve	Rgs2	-	6476	4703	3628	5629	C>A	0	0	C>	>A	Inf
s1	liver	4TU -ve	Rgs2	-	6476	4703	3628	5629	C>G	0	0	C>	>G	Inf
s1	liver	4TU -ve	Rgs2	-	6476	4703	3628	5629	C>T	0	0	C>	>T	Inf
s1	liver	4TU -ve	Rgs2	-	6476	4703	3628	5629	G>A	2	0.000551267916207277	G>	>A	1814
s1	liver	4TU -ve	Rgs2	-	6476	4703	3628	5629	G>C	0	0	G>	>C	Inf
s1	liver	4TU -ve	Rgs2	-	6476	4703	3628	5629	G>T	0	0	G>	>T	Inf
s1	liver	4TU -ve	Rgs2	-	6476	4703	3628	5629	T>A	0	0	T>	>A	Inf
s1	liver	4TU -ve	Rgs2	-	6476	4703	3628	5629	T>C	0	0	T>	>C	Inf
s1	liver	4TU -ve	Rgs2	-	6476	4703	3628	5629	T>G	0	0	T>	>G	Inf
s1	liver	4TU -ve	Rgs1	-	3860	1372	1421	3578	A>C	0	0	A>	>C	Inf
s1	liver	4TU -ve	Rgs1	-	3860	1372	1421	3578	A>G	0	0	A>	>G	Inf
s1	liver	4TU -ve	Rgs1	-	3860	1372	1421	3578	A>T	0	0	A>	>T	Inf
s1	liver	4TU -ve	Rgs1	-	3860	1372	1421	3578	C>A	0	0	C>	>A	Inf
s1	liver	4TU -ve	Rgs1	-	3860	1372	1421	3578	C>G	0	0	C>	>G	Inf
s1	liver	4TU -ve	Rgs1	-	3860	1372	1421	3578	C>T	0	0	C>	>T	Inf
s1	liver	4TU -ve	Rgs1	-	3860	1372	1421	3578	G>A	9	0.00633356790992258	G>	>A	157.888888888889
s1	liver	4TU -ve	Rgs1	-	3860	1372	1421	3578	G>C	0	0	G>	>C	Inf
s1	liver	4TU -ve	Rgs1	-	3860	1372	1421	3578	G>T	0	0	G>	>T	Inf
s1	liver	4TU -ve	Rgs1	-	3860	1372	1421	3578	T>A	0	0	T>	>A	Inf
s1	liver	4TU -ve	Rgs1	-	3860	1372	1421	3578	T>C	0	0	T>	>C	Inf
s1	liver	4TU -ve	Rgs1	-	3860	1372	1421	3578	T>G	0	0	T>	>G	Inf
s1	liver	4TU -ve	BC003331	-	28296	16309	12970	33255	A>C	1	3.5340684195646e-05	A>	>C	28296
s1	liver	4TU -ve	BC003331	-	28296	16309	12970	33255	A>G	6	0.000212044105173876	A>	>G	4716
s1	liver	4TU -ve	BC003331	-	28296	16309	12970	33255	A>T	0	0	A>	>T	Inf
s1	liver	4TU -ve	BC003331	-	28296	16309	12970	33255	C>A	2	0.000122631675761849	C>	>A	8154.5
s1	liver	4TU -ve	BC003331	-	28296	16309	12970	33255	C>G	0	0	C>	>G	Inf
s1	liver	4TU -ve	BC003331	-	28296	16309	12970	33255	C>T	2	0.000122631675761849	C>	>T	8154.5
s1	liver	4TU -ve	BC003331	-	28296	16309	12970	33255	G>A	63	0.00485736314572089	G>	>A	205.873015873016
s1	liver	4TU -ve	BC003331	-	28296	16309	12970	33255	G>C	7	0.000539707016191211	G>	>C	1852.85714285714
s1	liver	4TU -ve	BC003331	-	28296	16309	12970	33255	G>T	1	7.71010023130301e-05	G>	>T	12970
s1	liver	4TU -ve	BC003331	-	28296	16309	12970	33255	T>A	0	0	T>	>A	Inf
s1	liver	4TU -ve	BC003331	-	28296	16309	12970	33255	T>C	4	0.000120282664261013	T>	>C	8313.75
s1	liver	4TU -ve	BC003331	-	28296	16309	12970	33255	T>G	0	0	T>	>G	Inf
s1	liver	4TU -ve	Prg4	-	11279	6643	6372	17064	A>C	0	0	A>	>C	Inf
s1	liver	4TU -ve	Prg4	-	11279	6643	6372	17064	A>G	1	8.8660342228921e-05	A>	>G	11279
s1	liver	4TU -ve	Prg4	-	11279	6643	6372	17064	A>T	0	0	A>	>T	Inf
s1	liver	4TU -ve	Prg4	-	11279	6643	6372	17064	C>A	0	0	C>	>A	Inf
s1	liver	4TU -ve	Prg4	-	11279	6643	6372	17064	C>G	0	0	C>	>G	Inf
s1	liver	4TU -ve	Prg4	-	11279	6643	6372	17064	C>T	6	0.000903206382658437	C>	>T	1107.16666666667
s1	liver	4TU -ve	Prg4	-	11279	6643	6372	17064	G>A	2	0.000313873195229127	G>	>A	3186
s1	liver	4TU -ve	Prg4	-	11279	6643	6372	17064	G>C	0	0	G>	>C	Inf
s1	liver	4TU -ve	Prg4	-	11279	6643	6372	17064	G>T	0	0	G>	>T	Inf
s1	liver	4TU -ve	Prg4	-	11279	6643	6372	17064	T>A	0	0	T>	>A	Inf
s1	liver	4TU -ve	Prg4	-	11279	6643	6372	17064	T>C	1	5.86029067041725e-05	T>	>C	17064
s1	liver	4TU -ve	Prg4	-	11279	6643	6372	17064	T>G	0	0	T>	>G	Inf
s1	liver	4TU -ve	Swt1	-	12591	8221	6835	11838	A>C	0	0	A>	>C	Inf
s1	liver	4TU -ve	Swt1	-	12591	8221	6835	11838	A>G	3	0.000238265427686443	A>	>G	4197
s1	liver	4TU -ve	Swt1	-	12591	8221	6835	11838	A>T	0	0	A>	>T	Inf
s1	liver	4TU -ve	Swt1	-	12591	8221	6835	11838	C>A	0	0	C>	>A	Inf
s1	liver	4TU -ve	Swt1	-	12591	8221	6835	11838	C>G	0	0	C>	>G	Inf
s1	liver	4TU -ve	Swt1	-	12591	8221	6835	11838	C>T	0	0	C>	>T	Inf
s1	liver	4TU -ve	Swt1	-	12591	8221	6835	11838	G>A	2	0.000292611558156547	G>	>A	3417.5
s1	liver	4TU -ve	Swt1	-	12591	8221	6835	11838	G>C	0	0	G>	>C	Inf
s1	liver	4TU -ve	Swt1	-	12591	8221	6835	11838	G>T	0	0	G>	>T	Inf
s1	liver	4TU -ve	Swt1	-	12591	8221	6835	11838	T>A	0	0	T>	>A	Inf
s1	liver	4TU -ve	Swt1	-	12591	8221	6835	11838	T>C	2	0.000168947457340767	T>	>C	5919
s1	liver	4TU -ve	Swt1	-	12591	8221	6835	11838	T>G	0	0	T>	>G	Inf
s1	liver	4TU -ve	Rnf2	-	10983	4580	2371	7235	A>C	1	9.10498042429209e-05	A>	>C	10983
s1	liver	4TU -ve	Rnf2	-	10983	4580	2371	7235	A>G	3	0.000273149412728763	A>	>G	3661
s1	liver	4TU -ve	Rnf2	-	10983	4580	2371	7235	A>T	0	0	A>	>T	Inf
s1	liver	4TU -ve	Rnf2	-	10983	4580	2371	7235	C>A	0	0	C>	>A	Inf
s1	liver	4TU -ve	Rnf2	-	10983	4580	2371	7235	C>G	0	0	C>	>G	Inf
s1	liver	4TU -ve	Rnf2	-	10983	4580	2371	7235	C>T	1	0.000218340611353712	C>	>T	4580
s1	liver	4TU -ve	Rnf2	-	10983	4580	2371	7235	G>A	2	0.000843525938422606	G>	>A	1185.5
s1	liver	4TU -ve	Rnf2	-	10983	4580	2371	7235	G>C	0	0	G>	>C	Inf
s1	liver	4TU -ve	Rnf2	-	10983	4580	2371	7235	G>T	0	0	G>	>T	Inf
s1	liver	4TU -ve	Rnf2	-	10983	4580	2371	7235	T>A	1	0.000138217000691085	T>	>A	7235
s1	liver	4TU -ve	Rnf2	-	10983	4580	2371	7235	T>C	0	0	T>	>C	Inf
s1	liver	4TU -ve	Rnf2	-	10983	4580	2371	7235	T>G	0	0	T>	>G	Inf
s1	liver	4TU -ve	Tsen15	-	4530	3124	2632	4184	A>C	0	0	A>	>C	Inf
s1	liver	4TU -ve	Tsen15	-	4530	3124	2632	4184	A>G	0	0	A>	>G	Inf
s1	liver	4TU -ve	Tsen15	-	4530	3124	2632	4184	A>T	0	0	A>	>T	Inf
s1	liver	4TU -ve	Tsen15	-	4530	3124	2632	4184	C>A	0	0	C>	>A	Inf
s1	liver	4TU -ve	Tsen15	-	4530	3124	2632	4184	C>G	0	0	C>	>G	Inf
s1	liver	4TU -ve	Tsen15	-	4530	3124	2632	4184	C>T	1	0.000320102432778489	C>	>T	3124
s1	liver	4TU -ve	Tsen15	-	4530	3124	2632	4184	G>A	0	0	G>	>A	Inf
s1	liver	4TU -ve	Tsen15	-	4530	3124	2632	4184	G>C	0	0	G>	>C	Inf
s1	liver	4TU -ve	Tsen15	-	4530	3124	2632	4184	G>T	0	0	G>	>T	Inf
s1	liver	4TU -ve	Tsen15	-	4530	3124	2632	4184	T>A	0	0	T>	>A	Inf
s1	liver	4TU -ve	Tsen15	-	4530	3124	2632	4184	T>C	1	0.000239005736137667	T>	>C	4184
s1	liver	4TU -ve	Tsen15	-	4530	3124	2632	4184	T>G	0	0	T>	>G	Inf
s1	liver	4TU -ve	Rgl1	-	5717	4106	3061	5930	A>C	1	0.000174916914465629	A>	>C	5717
s1	liver	4TU -ve	Rgl1	-	5717	4106	3061	5930	A>G	0	0	A>	>G	Inf
s1	liver	4TU -ve	Rgl1	-	5717	4106	3061	5930	A>T	0	0	A>	>T	Inf
s1	liver	4TU -ve	Rgl1	-	5717	4106	3061	5930	C>A	0	0	C>	>A	Inf
s1	liver	4TU -ve	Rgl1	-	5717	4106	3061	5930	C>G	0	0	C>	>G	Inf
s1	liver	4TU -ve	Rgl1	-	5717	4106	3061	5930	C>T	0	0	C>	>T	Inf
s1	liver	4TU -ve	Rgl1	-	5717	4106	3061	5930	G>A	0	0	G>	>A	Inf
[truncated: 998,000+ more rows]
