# Supplementary material for: SLAMseq reveals potential transfer of RNA from liver to kidney in the mouse
Source: Nat Commun. 2025 Aug 11;16:7413. doi: 10.1038/s41467-025-62688-9 (PMC12339719; doi:10.1038/s41467-025-62688-9)
Supplement: Supplementary file 6 — Source Data [file 41467_2025_62688_MOESM6_ESM.zip › Source data/FigS8d_data.csv]

gene	logFC	logCPM	F	PValue	FDR	change	label
Psrc1	6.58832737144014	2.24992308878086	158.06396489778	1.06552746794038e-11	1.3305851790801e-07	up	Psrc1
Gm10073	3.61728947700781	4.48959303655621	148.11640409169	2.03173794331975e-11	1.3305851790801e-07	up	Gm10073
Serpina3c	2.7344074913968	8.40686622465326	132.778482577239	5.94329340923399e-11	2.59484190247156e-07	up	Serpina3c
Ccng1	1.81694451317238	6.3195995985821	126.197352147543	9.73734543529694e-11	2.89760705129745e-07	up	Ccng1
Vmn1r84	3.93459511857243	3.8487447167813	124.544141606813	1.10612576397062e-10	2.89760705129745e-07	up	Vmn1r84
Nsun6	2.02764955759056	2.4466246715791	75.1143391115748	1.1925367572967e-08	2.60330774117869e-05	up	Nsun6
Atp8b5	3.41847990975258	2.69664222704924	72.0299421985076	1.72250026685127e-08	3.22304407074541e-05	up	Atp8b5
Rpl22l1	-1.50296352224096	6.71952969702195	70.8126279848142	1.99821323550242e-08	3.27157461982634e-05	down	Rpl22l1
Vwa8	-1.14060037046268	6.10707406855185	57.4106362512569	1.18308915538339e-07	0.00016255269540045	down	Vwa8
Gm4952	-2.26750214152526	6.02271849727619	57.0785797316968	1.24104974347572e-07	0.00016255269540045	down	Gm4952
Mdm2	1.61006462850307	6.61326544691896	54.3788816581251	1.84510643682894e-07	0.000219701855541686	up	Mdm2
Eda2r	4.49594760515917	2.56406047065479	52.4739397657117	2.46209329241309e-07	0.000268737482866889	up	Eda2r
Matn3	5.15729408371369	0.545072947814552	48.6525062519935	4.49511946848909e-07	0.000452900575371308	up	Matn3
Phlda3	3.34930498876934	3.20315509830562	46.6645299711821	6.22993680583898e-07	0.00058285508773485	up	Phlda3
Lsmem1	6.043276815701	1.33507250077227	49.2844311273321	6.84988345127638e-07	0.000598131822965453	up	Lsmem1
Got1l1	7.83131104375677	0.333919025429445	58.7400030819921	7.40330710932049e-07	0.000606053228236749	up	Got1l1
Aen	1.80067840944288	5.7994892604839	44.9859516450678	8.26903076318649e-07	0.000637104499624804	up	Aen
Tnfrsf10b	2.8136952483837	2.02889062504341	44.4775494548215	9.02233862032998e-07	0.000656525506939345	up	Tnfrsf10b
Mbl2	1.02132861959454	9.39616519596485	40.7528499022278	1.7461001406519e-06	0.00120370629696098	up	Mbl2
Bax	1.71034571401593	3.58985259585661	39.8305894666254	2.0689694006129e-06	0.00131969647123185	up	Bax
2410089E03Rik	2.7591108019971	2.94171953647615	39.7097921710997	2.11586699464567e-06	0.00131969647123185	up	2410089E03Rik
Gls	1.4129758170662	3.29068716506485	39.4579000844847	2.21742818752742e-06	0.00132017610910155	up	Gls
Zmat3	1.31835586769574	4.37155110070368	39.1656276091198	2.3419737282907e-06	0.0013337031257892	up	Zmat3
Dglucy	1.36142613396526	4.74760440782582	38.8346932480422	2.49226480075701e-06	0.00136015351501314	up	Dglucy
Gria3	4.36902317059508	1.80017188050701	35.7290021840983	4.54651178544343e-06	0.00234418492689025	up	Gria3
Hmcn2	2.40521219878791	1.64340907763842	35.6123858785229	4.65329119706418e-06	0.00234418492689025	up	Hmcn2
Gm28551	5.18706384635861	-0.64870205582386	33.7729577044508	6.75488224515277e-06	0.00327686843137077	up	Gm28551
Cd302	0.88257214910381	8.62683718170509	33.0116422755996	7.91080071872209e-06	0.00368204155814847	not significant	NA
Mybl1	3.56536564001188	1.92367485073196	32.8679116946363	8.15232899574788e-06	0.00368204155814847	up	Mybl1
Tmem43	1.52293771444418	4.30895149907408	32.3347351684739	9.12100769116732e-06	0.00398223195796365	up	Tmem43
Paqr9	-1.59133741128433	7.74171580333757	31.663277323534	1.05234120623636e-05	0.00444631132880124	down	Paqr9
4930447C04Rik	4.93745618511109	-0.95814945505505	32.9247114598567	1.14115123056377e-05	0.00467087463060133	up	4930447C04Rik
Spout1	0.847019208340099	4.48481518893217	30.5300690449062	1.34532153926547e-05	0.00486616449548912	not significant	NA
Fkbp7	1.51056878014001	2.64786509236507	30.4708917285576	1.36289249676652e-05	0.00486616449548912	up	Fkbp7
Gm12888	3.48388148668267	-0.516745209085584	32.0122417584846	1.36923481376613e-05	0.00486616449548912	up	Gm12888
Rps25	0.947474368825595	6.5057422134021	30.1879586925528	1.45042957070112e-05	0.00486616449548912	not significant	NA
Plk2	1.79998447742535	2.86196118902507	30.1283834018796	1.46963179717345e-05	0.00486616449548912	up	Plk2
Mdm4	-0.837615590693653	4.33931343055849	29.9467028147392	1.52992197997691e-05	0.00486616449548912	not significant	NA
Gstp2	1.4501487496699	3.41254029306319	29.9312267800541	1.53518088632644e-05	0.00486616449548912	up	Gstp2
Snrpa1	0.847785091256327	5.08874732242797	29.8714022036679	1.5556959023581e-05	0.00486616449548912	not significant	NA
Itpr2	-0.804211004549277	5.57209638971045	29.8294761188871	1.57025117208439e-05	0.00486616449548912	not significant	NA
Synrg	-1.03100817030407	6.49875072381142	29.8242735584355	1.57206764531687e-05	0.00486616449548912	down	Synrg
Vmac	1.19013837729917	3.99377160141647	29.7520160717014	1.5975345343261e-05	0.00486616449548912	up	Vmac
Lima1	-0.743936486392949	6.02392089444444	29.5164264922975	1.68373997917721e-05	0.00501218778346887	not significant	NA
Afm	-0.929693204795837	7.52335332959536	28.2080829467345	2.2648142578487e-05	0.00648845131102341	not significant	NA
Plppr4	3.89375874110871	0.204103971776294	29.5464207327258	2.2787353817917e-05	0.00648845131102341	up	Plppr4
Rps27l	0.737651040621817	8.75378986985455	27.528963540329	2.64999867703502e-05	0.00733177024602888	not significant	NA
Ddias	3.68431250047699	1.739694150406	27.4696922735959	2.68686037417458e-05	0.00733177024602888	up	Ddias
Ctf2	4.10746480339907	-0.857213960419563	26.8795382077303	3.08596832089963e-05	0.0081639871330098	up	Ctf2
Prkdc	-1.02013926347371	2.72509320248774	26.8272868788848	3.1243025972637e-05	0.0081639871330098	down	Prkdc
Wdr90	-1.57911384439299	1.44183118480293	26.7541535602724	3.17883145353107e-05	0.0081639871330098	down	Wdr90
Mup8	3.56664988215108	2.50336590871665	26.5168438865454	3.36303994260982e-05	0.00847098022467373	up	Mup8
Dyrk2	-0.783130962615504	6.49405018689998	25.9806986554314	3.82354295714038e-05	0.00944920106653295	not significant	NA
Orm3	2.33652783699758	4.1858033648138	24.6905973317645	5.23943708585956e-05	0.0127085457315905	up	Orm3
Acpp	1.47508797760165	3.21895885167836	23.8242857008039	6.50725177983879e-05	0.0154245020825242	up	Acpp
Cox6b2	2.64568070451295	0.717802310479414	23.7714820299147	6.59468710201065e-05	0.0154245020825242	up	Cox6b2
Polk	1.09134990191779	3.67627134949948	23.1740361723999	7.67844027833825e-05	0.0173467478087657	up	Polk
Vps36	0.771782030120781	5.24976397951034	23.1725271507779	7.68141222254093e-05	0.0173467478087657	not significant	NA
Ankrd16	0.761552951118693	4.36721878232262	22.878900998637	8.28429211305143e-05	0.0183360968835668	not significant	NA
Corin	-1.29081730737328	3.10853094797296	22.8254498870354	8.39949467868384e-05	0.0183360968835668	down	Corin
Exoc4	0.841115024158454	5.45034610565382	22.214999417777	9.84671072096897e-05	0.0211266295054149	not significant	NA
Elmod3	-0.868925356618925	3.94082152943105	22.1559991836843	0.000100003895963943	0.0211266295054149	not significant	NA
Mug1	-0.830312635452612	10.6544934755996	21.979776152838	0.000104751947808511	0.0217784287681885	not significant	NA
Arpp19	0.566837986353795	6.28312355219869	21.8710008053455	0.000107805149208113	0.0220629975676228	not significant	NA
Hykk	-1.00419912607926	5.40462186296754	21.6884377727609	0.000113150006998975	0.0228005967949626	down	Hykk
Gmds	-1.85896411725517	1.71513375096069	21.50490607845	0.000118816008638713	0.0232780722598226	down	Gmds
Acat1	-0.774028688093453	8.2595592580596	21.4967789220635	0.000119073968652322	0.0232780722598226	not significant	NA
H2afj	1.0337718464904	6.82237026424025	21.1664268391125	0.000130094928893721	0.0247028005360932	up	H2afj
Lypd3	5.93331747817877	-1.47140529517212	24.4522939009615	0.000130133855320693	0.0247028005360932	up	Lypd3
Prps1l1	4.95180348981523	-1.36072483346429	21.786042623053	0.000136987065157731	0.0254555044741077	up	Prps1l1
Ddit4	1.33395935415409	4.72677803217506	20.9094376694565	0.000139438506387758	0.0254555044741077	up	Ddit4
Tmem219	0.623476265062092	5.02212242293795	20.8964576107999	0.000139929479472878	0.0254555044741077	not significant	NA
Notch1	1.19347996702313	3.56161846502313	20.7078616219562	0.000147280131844841	0.0261766752456117	up	Notch1
Rpl27	1.55809885923319	1.19997410439971	20.6926575554159	0.000147890820596677	0.0261766752456117	up	Rpl27
Commd3	0.556643249633417	6.79375557263293	20.4878397527135	0.000156392618272537	0.0270762216268409	not significant	NA
Csrp1	0.762980124356004	4.53109119774541	20.4711763355028	0.000157107409042595	0.0270762216268409	not significant	NA
Tmem245	-0.559593246119009	5.13061232347542	20.3934310898104	0.00016048981294447	0.0271284888842092	not significant	NA
Cstf3	0.74360307828834	3.2339671025017	20.3693607948984	0.000161553071687915	0.0271284888842092	not significant	NA
6430548M08Rik	1.10677815081743	3.67082785440942	20.2761742450404	0.000165742497410012	0.0274796864693207	up	6430548M08Rik
Atl3	0.60018051602941	5.51552538066096	20.2266064024426	0.0001680191358912	0.0275089330237867	not significant	NA
Mgmt	0.966996606540311	4.96603750362533	20.1766262986143	0.000170349314228757	0.0275461150341761	not significant	NA
Mthfd2l	1.43151555210646	1.5114651621152	20.1230494990121	0.000172886415177043	0.0276154422681574	up	Mthfd2l
Cdh11	3.48507384829016	0.499693323046793	19.9323704181049	0.000182256072301277	0.0280520023221106	up	Cdh11
Igtp	-0.920502543276827	4.89287316710857	19.9282023729879	0.000182466977387701	0.0280520023221106	not significant	NA
Gstp1	1.34332836761482	3.36314138174271	19.9148090007578	0.000183146493908218	0.0280520023221106	up	Gstp1
Mccc1	-0.750589574906035	4.93414606994724	19.8944188578344	0.000184186303229616	0.0280520023221106	not significant	NA
Raet1e	-1.45335176127279	1.05326426894971	19.6828012689281	0.000195366713637984	0.0294127955773599	down	Raet1e
Adcy10	5.69818971691244	-0.999640851241978	22.3593355996948	0.000204296785970395	0.0304077193481845	up	Adcy10
Aebp2	0.631615762844173	4.6824195429278	19.4551437316093	0.000208227901953042	0.030644596177314	not significant	NA
Mfsd3	-0.78998958383923	3.41550251612658	19.4125200844237	0.000210737086349539	0.0306692706334029	not significant	NA
Ptbp2	0.863046733828364	2.57152142164061	19.2579312473155	0.000220118244850237	0.0314323294580142	not significant	NA
Ube2g2	0.909893515066578	5.04390264199132	19.1559057462585	0.000226558912199069	0.0314323294580142	not significant	NA
Dach2	3.61843954696588	-1.182703821716	19.7860849590099	0.000230207128054781	0.0314323294580142	up	Dach2
Ahr	0.859366619651698	5.15997967662422	19.0924520578625	0.000230668224462269	0.0314323294580142	not significant	NA
Cxcl14	2.25117923883044	5.43884833603473	19.0887128188753	0.000230912906931797	0.0314323294580142	up	Cxcl14
Ulk2	-0.901340648768181	5.27444233626212	19.0252809221198	0.000235107137663709	0.0314323294580142	not significant	NA
Rufy1	-0.715079121303126	3.54335928202942	18.9964859662818	0.000237038501225864	0.0314323294580142	not significant	NA
Rpp38	1.13937170751532	2.53307690777979	18.9948395171673	0.000237149455859506	0.0314323294580142	up	Rpp38
Tnfsf12	0.773429646024141	4.12551700672291	18.9884837747024	0.000237578303278623	0.0314323294580142	not significant	NA
3110035E14Rik	3.6176349972411	-0.965836539660003	18.8248615164058	0.000248915321549819	0.0326029288165954	up	3110035E14Rik
F5	-0.623062988662869	8.9813113986441	18.6489590537403	0.000261765927720838	0.0339466348642331	not significant	NA
Nnt	-0.784308663074444	5.42259156925878	18.6130052829099	0.000264480711816551	0.0339624349350312	not significant	NA
Aldh9a1	-0.728016178750389	7.5816818210579	18.5241040691974	0.000271326359762001	0.0341982499823014	not significant	NA
Aaas	0.941635827816587	4.10136521198749	18.521381792417	0.000271539013449331	0.0341982499823014	not significant	NA
Dnttip2	0.705620819647822	3.59245956245715	18.288491267338	0.000290423418615378	0.0362282470192782	not significant	NA
Meiob	-1.16272464396551	2.85422800918132	18.1213232604955	0.000304861741881996	0.0373642344491917	down	Meiob
Hao1	-0.738268561929499	7.61434481765806	18.0888429385001	0.000307757030543453	0.0373642344491917	not significant	NA
Slc35e3	0.693554298904416	5.73967203013984	18.0815609311383	0.00030841026005463	0.0373642344491917	not significant	NA
Vwce	-0.894484376772096	3.64670376295468	18.0535102878123	0.000310940720336074	0.0373642344491917	not significant	NA
Sult2a7	2.41458603417101	1.93697543738413	18.0190405530106	0.000314081350764803	0.0373985230210672	up	Sult2a7
Sulf2	1.2962043150029	4.07116042572794	17.9832787188116	0.000317376367637236	0.0374504113811938	up	Sulf2
Plk4	3.67188596538908	-0.190613519027814	17.8132013954436	0.000333572341595794	0.0387359956685227	up	Plk4
Sptlc2	0.522329965336375	5.07451068299052	17.7932246802128	0.000335533155607688	0.0387359956685227	not significant	NA
Fam89a	-2.18119325392217	2.12541310451927	17.7730110080975	0.000337530050666603	0.0387359956685227	down	Fam89a
Ndst1	-0.681357666625865	5.69637905352739	17.7471805504509	0.000340100740714621	0.0387359956685227	not significant	NA
Gpc4	0.569733497614458	4.60667931516009	17.6118118405138	0.000353927348906377	0.0395976120250037	not significant	NA
Xaf1	0.87951051797655	4.14914302791454	17.5936195457317	0.000355831856296449	0.0395976120250037	not significant	NA
Nr1h4	-0.561845969563395	6.57772216859652	17.5850273409918	0.000356735243468502	0.0395976120250037	not significant	NA
Mageh1	0.844549974678276	3.23109554034876	17.4360355354315	0.000372805413262227	0.0410336580076357	not significant	NA
Suclg2	-0.761230896589648	6.85946902803897	17.4071671652583	0.000376009689230177	0.0410414575794738	not significant	NA
Zfp428	1.26562359102223	1.41365622781321	17.3120117722402	0.000386786447256546	0.0416366218952388	up	Zfp428
Celsr3	5.94137135678167	-0.872687119254927	19.5508678045543	0.000390270714674911	0.0416366218952388	up	Celsr3
Tspyl2	1.3466408147799	2.66620990578305	17.2756013330843	0.00039099896878259	0.0416366218952388	up	Tspyl2
Plekhg3	-0.595287633373805	4.91206160755271	17.2462322226106	0.000394433369319679	0.0416636150915255	not significant	NA
Nqo1	0.962411751456049	3.32339832338006	17.0216581141276	0.000421810982613513	0.0441990420021743	not significant	NA
Tmem221	3.8755279785903	-1.01823830826054	16.9584679964626	0.000429883908165056	0.0446874557868723	up	Tmem221
Zfp930	0.809208746519016	3.12445881618716	16.9041798125471	0.000436954480731292	0.0446937223544964	not significant	NA
Tmem171	-4.49463443601162	-1.3409638909957	17.4558641159847	0.000437000474613717	0.0446937223544964	down	Tmem171
Magohb	0.955824894303477	2.05215455784998	16.8797248797439	0.000440180957682855	0.0446937223544964	not significant	NA
Ccne2	2.25098177236044	0.235268653807119	16.8509073403638	0.000444016472609061	0.0447363673710268	up	Ccne2
Dlg3	-0.680387739668433	3.82387469593707	16.8116089668752	0.000449305931365495	0.0449237335040095	not significant	NA
Nucks1	0.460171955294302	5.8757265519912	16.7521762194804	0.0004574366991646	0.0453901961034692	not significant	NA
Dmgdh	-0.720049461482616	7.98095905362482	16.6880372956289	0.000466392099766484	0.0459308550582061	not significant	NA
Ist1	-0.473113662323858	5.30457011140592	16.6327933862224	0.000474259231733596	0.0462252658246393	not significant	NA
Creb3l3	-0.607155445055475	8.50927118805003	16.5782761331493	0.000482165269985663	0.0462252658246393	not significant	NA
Cd300a	0.729675613053525	3.19208516269409	16.5729729330389	0.000482941988381672	0.0462252658246393	not significant	NA
Ifi27l2b	1.33174786781491	4.68762588706515	16.5691799740224	0.000483498352265658	0.0462252658246393	up	Ifi27l2b
Rad50	-0.868326910028389	2.92763101986706	16.3344948198818	0.00051932411618963	0.0492906324192157	not significant	NA
Slc20a1	0.78607052350521	6.01271265953212	16.2960100976355	0.000525471165787266	0.049515261363177	not significant	NA
Top2b	-0.643444695661346	5.34014864613552	16.2351564545213	0.000535354059982652	0.0500861962689484	not significant	NA
Nrg1	1.92806112882445	1.89593953920059	16.1664964092629	0.000546749346725415	0.0507895244213439	not significant	NA
Trap1	-0.444509720892179	6.58548334799357	16.1007052987997	0.000557917641093159	0.0514620088946351	not significant	NA
Mgat5	0.66501502197781	4.21811645240709	15.974035136531	0.000580129293193929	0.052913557420712	not significant	NA
Amt	-0.620673473269761	5.67898385657316	15.9590880609138	0.000582813394394555	0.052913557420712	not significant	NA
Slc47a1	-0.696138591766155	6.19961576350342	15.9274072452072	0.000588547428800557	0.052913557420712	not significant	NA
Thyn1	0.697608483139817	4.80362415015613	15.9189836415961	0.000590082408942657	0.052913557420712	not significant	NA
Mgll	-0.795378107525742	7.66516336351739	15.8983901891283	0.000593853484565939	0.052913557420712	not significant	NA
Scx	5.63953000134447	-1.30012740101989	16.9615944736612	0.000603687825218965	0.0533538358353694	not significant	NA
Hsd17b4	-0.589540981131952	7.32419605503817	15.8280105851348	0.000606941635323717	0.0533538358353694	not significant	NA
Endog	0.870397900669667	5.67117825717646	15.7955990155563	0.000613074835449329	0.0534941617052681	not significant	NA
Fbxo21	-0.844169868752765	5.09095067750783	15.7765750756853	0.000616706246564016	0.0534941617052681	not significant	NA
Usp24	-0.644204791396272	4.66752207210052	15.7221505972762	0.000627225655237239	0.0538137318130176	not significant	NA
Sppl3	-0.535790909723783	4.36936302572525	15.6948304218582	0.000632580050015553	0.0538137318130176	not significant	NA
Bace1	-0.610113831615908	4.9062023988087	15.6941398420223	0.00063271604055617	0.0538137318130176	not significant	NA
Col15a1	-1.21199791444095	3.51567090086632	15.6599037163503	0.00063949813578985	0.0540396553714546	not significant	NA
Taf1d	0.692304821622908	4.45009128802219	15.6273047169037	0.000646029854830555	0.0542416605036578	not significant	NA
Usp7	-0.472216370763991	5.46163142030068	15.605126851022	0.000650515216884262	0.0542703714060514	not significant	NA
Iars2	-0.506338959558673	5.57130148368101	15.5091855056205	0.000670315011107098	0.0553192445953105	not significant	NA
Grpel2	-0.727237382670428	5.02495085768044	15.4706938496138	0.000678443111399283	0.0553192445953105	not significant	NA
Mlycd	-0.512622103995123	6.61838987723483	15.450343034488	0.000682784001209495	0.0553192445953105	not significant	NA
Zfp952	1.03754750524211	2.74863541552624	15.4462531022865	0.00068366005602482	0.0553192445953105	not significant	NA
Rnf152	-1.12032045370214	5.34860296241595	15.4332296717849	0.000686457845774595	0.0553192445953105	not significant	NA
Pcsk6	-0.564991648532967	6.2228054516827	15.4240911331185	0.000688428528709392	0.0553192445953105	not significant	NA
Olfr211	2.79821579699479	-0.66482684895503	15.7776379138475	0.000712411989393739	0.0559639685456451	not significant	NA
Snrpd1	0.542995116114744	5.40696444013296	15.3094456765681	0.000713684038349283	0.0559639685456451	not significant	NA
C2	-0.682418913619031	6.36427101273822	15.2913590354091	0.000717760116977794	0.0559639685456451	not significant	NA
Slc25a19	0.732214549009415	4.28780957792989	15.2844080444513	0.000719333386888168	0.0559639685456451	not significant	NA
Marco	1.03838875354883	5.54205158237105	15.2510980468327	0.000726925211065932	0.0559639685456451	not significant	NA
Tmem254c	-1.44953996609482	3.9868204005883	15.240820628653	0.000729285236731153	0.0559639685456451	not significant	NA
Stat6	-0.557494080722002	4.29613853424866	15.2328341381755	0.00073112497770891	0.0559639685456451	not significant	NA
Zmynd19	0.61043517949331	3.3353291666253	15.1876442972291	0.000741630837640759	0.0559639685456451	not significant	NA
Atad5	2.35778327251442	-0.128947000105499	15.1869647959886	0.000741790064611057	0.0559639685456451	not significant	NA
Phlpp1	-0.814231322730405	3.28466112356391	15.1800390697656	0.000743415098640115	0.0559639685456451	not significant	NA
Sesn2	1.0111316469562	3.18713688488191	15.1798832171819	0.000743451712241735	0.0559639685456451	not significant	NA
Usp40	-0.558937517683496	4.55508904062965	15.0903419394775	0.000764816895831412	0.0572432668662848	not significant	NA
Ak6	0.662335269154004	4.14563452363108	15.0415758076876	0.00077673460559625	0.0578049424096573	not significant	NA
Rpsa	0.630244291230392	9.47577966946666	14.9416673567575	0.000801790129662415	0.059065192047929	not significant	NA
Rpl35	1.5566296872256	0.977915226438291	14.9381517178923	0.000802687752674558	0.059065192047929	not significant	NA
Cped1	-0.567115278101205	4.85455483036917	14.9041797376575	0.000811418430917279	0.0593740704366175	not significant	NA
Nrd1	-0.507807548391103	4.90651102711177	14.8723204620811	0.000819700608260261	0.0596468809277383	not significant	NA
Pus7	0.807987740726846	3.10161345538691	14.834804667147	0.000829572017727287	0.059744527574064	not significant	NA
Wnt5b	-0.995403348532454	2.18075633698436	14.8325658159958	0.000830165217474396	0.059744527574064	not significant	NA
Srsf10	0.488674719906004	4.94571652004193	14.7934652267176	0.000840600372067011	0.0601649381056487	not significant	NA
Lgals4	-1.10030290211246	3.19103175339065	14.6408523674104	0.000882724367684798	0.0628311890662829	not significant	NA
Pcca	-0.74980751043384	5.4066849124596	14.6223684192996	0.00088798111769021	0.0628311890662829	not significant	NA
Cnnm3	-0.753920873729367	4.0266401894511	14.5987948257665	0.000894735092816912	0.0628311890662829	not significant	NA
Zfyve26	-0.597367509504943	4.29601065903826	14.590793824952	0.000897040185936395	0.0628311890662829	not significant	NA
Ddah2	0.844877397282895	2.9220413083304	14.569222143706	0.000903287437338346	0.062932227948179	not significant	NA
Aspg	-0.829356916095762	5.97248158179882	14.5092136656983	0.000920917941312481	0.063821075107465	not significant	NA
Snx8	-0.423996412321308	4.78201443946911	14.4582406420364	0.000936189764671937	0.0638978386538446	not significant	NA
Slc13a5	1.98620209455432	2.47998030530613	14.4364792593119	0.000942793823432644	0.0638978386538446	not significant	NA
Magea6	5.97678227423217	-1.25337605076901	16.0427508844709	0.000949103981525247	0.0638978386538446	not significant	NA
Fam212b	2.94218616588957	1.48977315511458	14.4151098973261	0.000949328548471837	0.0638978386538446	not significant	NA
Rita1	0.904208103812818	2.50293817007077	14.4118258181039	0.000950337202099128	0.0638978386538446	not significant	NA
Hamp2	-2.6956860490454	3.41606320583674	14.40188875541	0.000953396364715336	0.0638978386538446	not significant	NA
Rpl11	0.861517668728351	5.77185252414012	14.3928940493341	0.00095617471187613	0.0638978386538446	not significant	NA
Samd8	-0.512505251583446	5.49346163351105	14.3556197023591	0.000967783068260956	0.0640644874473955	not significant	NA
Dnase2b	-0.829130588556502	4.06195523395495	14.3493715628142	0.000969743975893667	0.0640644874473955	not significant	NA
Lars2	-0.663166464268311	3.25949624206794	14.3324450332802	0.0009750780516061	0.0640644874473955	not significant	NA
Pon1	-0.724445366655493	9.54681024440803	14.322480711894	0.000978233126391747	0.0640644874473955	not significant	NA
S100a8	2.37239203838811	4.17702187062716	14.2727786074144	0.000994138403209741	0.0647822129613989	not significant	NA
Dnajc1	-0.432029256169678	6.31238534179725	14.2429500321076	0.00100381965119432	0.0648869474611427	not significant	NA
Ces1e	-0.934831527395983	6.77698202895148	14.2373351067544	0.00100565356043762	0.0648869474611427	not significant	NA
Ppp1r3g	-5.0933104188692	2.2492292124186	14.1635677931708	0.00103009052272166	0.0661378709147465	not significant	NA
Robo2	1.48816604861455	1.13662649518771	14.1096268103522	0.00104837081542671	0.0667650105078065	not significant	NA
Trim69	5.79519126576382	-1.06459233893061	15.0069121110538	0.00105056755734649	0.0667650105078065	not significant	NA
Dpy19l1	-0.61132423914341	5.99087448974162	14.0758079495118	0.00106001274186417	0.0667650105078065	not significant	NA
Cyp8b1	-2.09660877981802	7.35521590154826	14.0751300886217	0.00106024753287706	0.0667650105078065	not significant	NA
Npc1	-0.811035558757976	6.17739401220539	13.9993024908412	0.0010868748144699	0.0678158880506104	not significant	NA
Tmbim1	0.487849204655275	5.73003879446092	13.9981337167878	0.0010872909215627	0.0678158880506104	not significant	NA
Lrpprc	-0.649060012917664	7.96447081734315	13.8712293540732	0.00113352593762035	0.07003786633076	not significant	NA
Fam187b	0.890438567186304	3.67630257052596	13.8631143168831	0.00113655484808168	0.07003786633076	not significant	NA
Nfyb	0.546711253432276	5.62969088345428	13.856693926984	0.00113895751476957	0.07003786633076	not significant	NA
Hectd3	-0.68744958454846	4.61913984703351	13.7878013724758	0.00116509164504833	0.0711269780896076	not significant	NA
Sh3pxd2a	-0.874659424784186	3.92994530530768	13.7814615544569	0.0011675294158853	0.0711269780896076	not significant	NA
Trappc11	-0.478046789360647	4.37163832167689	13.7458126318327	0.00118134144196724	0.071346706488773	not significant	NA
Calcoco1	-0.865612139293813	3.73527527803529	13.7440461698137	0.00118203048618596	0.071346706488773	not significant	NA
Lsm8	0.674595140535518	3.66136446089734	13.6042413954501	0.00123798522192309	0.0735298926373729	not significant	NA
Il1r2	2.29294742239898	0.749207727886886	13.5994200686603	0.00123996592168037	0.0735298926373729	not significant	NA
Cotl1	0.512487312716997	5.49303827314269	13.5957193172426	0.00124148861980985	0.0735298926373729	not significant	NA
Setd6	0.51315491557783	4.94651189423386	13.5931631231478	0.00124254157778722	0.0735298926373729	not significant	NA
Pdhx	-0.405816333023101	4.8867655474388	13.5841324482437	0.00124626936673513	0.0735298926373729	not significant	NA
Zfp53	1.57840761416147	1.97649230650719	13.5353987086198	0.00126659876256305	0.0737615869691959	not significant	NA
Slc25a34	-1.50516202987816	1.57643618539052	13.5249256342717	0.00127101486251996	0.0737615869691959	not significant	NA
Cables2	-0.536994781194794	4.43873144282718	13.5219423764451	0.0012722758726495	0.0737615869691959	not significant	NA
Rnf138	0.497774106702843	3.78378626202617	13.5208866532068	0.00127272245037702	0.0737615869691959	not significant	NA
Tet1	3.23263521730427	-0.20838287538816	13.5033289724548	0.00128017468067026	0.0738666430282776	not significant	NA
Amdhd1	-0.781624464865447	6.96998406540975	13.4508812688828	0.00130272172904272	0.0748379351184279	not significant	NA
Pdia4	-0.932265970306968	5.26862997543496	13.4156871097869	0.00131809518626485	0.0753068383301616	not significant	NA
Foxp2	-1.18121646549156	2.42107161310013	13.405951175777	0.00132238302152521	0.0753068383301616	not significant	NA
Zfp938	0.814851285915022	2.89898742268538	13.3738110040637	0.00133664677570321	0.0757896080872756	not significant	NA
Myo5b	-0.448659446605309	4.02379008413909	13.3585540841505	0.00134347666913311	0.0758485233289028	not significant	NA
Fggy	-0.805549694010499	5.70393400024639	13.2721091037544	0.00138290345189969	0.0777393537037858	not significant	NA
Rdm1	-0.924736297381458	2.63781654723605	13.2489386994904	0.00139368537750476	0.0780094364312676	not significant	NA
Abca7	0.979925256014652	2.16943087734978	13.220990314824	0.00140681331243043	0.0780094364312676	not significant	NA
Hmgcs2	-0.67400643424566	10.4057698588555	13.2075115946471	0.00141319290237981	0.0780094364312676	not significant	NA
Klhl41	5.49092238933156	-1.31341331469	13.9859926666945	0.00142335419689352	0.0780094364312676	not significant	NA
Mup3	-0.689319892756684	12.937648182979	13.1847821401271	0.00142402282535618	0.0780094364312676	not significant	NA
Pcnx	-0.469371885488707	4.12947402386774	13.1824492064078	0.00142513953359291	0.0780094364312676	not significant	NA
Ptgr1	1.0361704409729	3.0765714385237	13.1735695644163	0.00142939874358713	0.0780094364312676	not significant	NA
March6	-0.573493908108934	6.10115501325687	13.1071899061893	0.00146168361087253	0.0791660410927082	not significant	NA
Ctrc	-3.9741858211464	-0.97831445918241	13.1051669955142	0.00146267994689536	0.0791660410927082	not significant	NA
Ewsr1	0.532443427063582	5.62087540881836	13.0592952855803	0.00148547382617437	0.0796290336452191	not significant	NA
Tsku	1.11416497846519	7.55856049073053	13.0536771672615	0.0014882921357365	0.0796290336452191	not significant	NA
Tmem140	-0.603879461414719	5.16744331474478	13.027748930883	0.00150137505398732	0.0796290336452191	not significant	NA
Gigyf1	-0.769649930394436	3.55390423651475	13.0179043207402	0.00150637541748308	0.0796290336452191	not significant	NA
Aqp11	-0.685404771229588	5.41124597666389	13.0062055634899	0.00151234128879599	0.0796290336452191	not significant	NA
Pfn2	0.86449290863031	2.69070681110345	13.0055040771448	0.00151269983871871	0.0796290336452191	not significant	NA
Vav1	0.908483357531372	2.38960202480918	13.0033711576614	0.00151379060754768	0.0796290336452191	not significant	NA
Slc25a17	0.646761867940136	5.74806443946107	12.9838099088104	0.00152383445314355	0.0798367346690968	not significant	NA
Rasgrp4	4.50423334290334	-0.51078863291477	12.8669939515706	0.00158535504383499	0.0823194452505574	not significant	NA
Taok3	-0.578401933895788	5.98858519422469	12.8362581144593	0.00160199052571357	0.0823194452505574	not significant	NA
Fbp1	-0.610116004140672	9.29382327790946	12.8357593997641	0.00160226202213761	0.0823194452505574	not significant	NA
Nfia	-0.47769278410535	7.53804175030792	12.834446456514	0.00160297701935994	0.0823194452505574	not significant	NA
Cpsf1	-0.42297387529499	5.72890884596143	12.8344310999668	0.00160298538423293	0.0823194452505574	not significant	NA
Ythdf2	0.550519219221853	5.72185546919002	12.8192803499927	0.00161126150277831	0.0823194452505574	not significant	NA
Rps21	0.703444558432428	6.26965869845283	12.8033758172267	0.00161999977002145	0.0823194452505574	not significant	NA
Nudcd2	0.46789403543121	5.52406003007749	12.7995371811405	0.00162211656216509	0.0823194452505574	not significant	NA
Zfp874a	0.643742430158182	4.40419573659007	12.7868903705129	0.00162911203396126	0.0823194452505574	not significant	NA
Ntn4	-0.823411243207008	3.17633791037119	12.7779621045503	0.00163407052719079	0.0823194452505574	not significant	NA
Il1r1	1.33931502453717	6.1815903685546	12.7593303785846	0.00164447137510872	0.0825260002726974	not significant	NA
Fetub	0.762334664580618	8.66012150619672	12.6967887569076	0.00167991805140025	0.0839830787680932	not significant	NA
Mup5	2.48443133870891	0.993345234667254	12.6697937660197	0.00169547592181519	0.084438568912302	not significant	NA
Emb	1.74645404687044	0.900267650048836	12.640621190166	0.00171246648706128	0.0849616895739719	not significant	NA
Rgs12	-1.20671998595728	1.42788682138997	12.6282529575422	0.00171972618090096	0.0849999000658145	not significant	NA
Myl12b	0.421058033905728	6.63255005047324	12.5647847713968	0.00175751412546306	0.0862954046816593	not significant	NA
Fam92a	0.634409731673952	3.42157787236894	12.5546600320414	0.00176362594822837	0.0862954046816593	not significant	NA
Sh2d4a	-1.58708056070696	1.84398825082615	12.5408375871538	0.00177200753469302	0.0862954046816593	not significant	NA
Pard3	-0.421116933916883	6.19942294292886	12.5120221866383	0.00178962117973205	0.0862954046816593	not significant	NA
Trim11	0.665700195418627	4.9533301439015	12.5071812627896	0.00179259901338957	0.0862954046816593	not significant	NA
Psmf1	0.520021073038149	5.56177988340019	12.496433124204	0.00179923002698711	0.0862954046816593	not significant	NA
Ccr5	1.01601023448317	4.10233483975497	12.4916449074325	0.00180219274591879	0.0862954046816593	not significant	NA
Col27a1	-1.04433505906912	4.19208843283911	12.4905988335982	0.00180284071759583	0.0862954046816593	not significant	NA
Irgm2	-0.746818326934845	4.17953088847365	12.4867404585204	0.00180523292737629	0.0862954046816593	not significant	NA
Alpk1	2.30138907767219	0.390983176424994	12.4745036349296	0.00181284285323378	0.0863277380632526	not significant	NA
Adora1	1.1829595705834	5.31746484173743	12.464498355961	0.00181909113646799	0.0863277380632526	not significant	NA
Cdk6	-0.57300906283652	5.95765142521665	12.419700870004	0.00184735799653883	0.0871145972012368	not significant	NA
Slc25a38	0.550191407853332	4.93535987122377	12.4148846599063	0.00185042553202212	0.0871145972012368	not significant	NA
Spg11	-0.607871913016255	3.55106350373789	12.4067415763974	0.00185562472279318	0.0871145972012368	not significant	NA
Sptbn2	-0.816873317796594	4.13877871258226	12.345857114267	0.00189500940444293	0.0880999928758305	not significant	NA
Pbld1	-0.641260344410344	6.97351196751645	12.3407561083018	0.00189835048299259	0.0880999928758305	not significant	NA
Olfr398	3.8741089132689	-1.3499744741613	12.6451900060611	0.00190411288200506	0.0880999928758305	not significant	NA
1500011K16Rik	0.525659460446337	4.8766843097701	12.3307098538922	0.00190494951707084	0.0880999928758305	not significant	NA
Pdcd10	0.566514855779389	4.39791441184617	12.3143537981081	0.00191574709490468	0.0880999928758305	not significant	NA
Cyp4f16	1.44312323817723	1.94272737105053	12.3125048572543	0.00191697190178742	0.0880999928758305	not significant	NA
Acss3	-1.70946154942546	1.75805943675079	12.2647469113154	0.00194890785272263	0.0890192905635079	not significant	NA
Psmg4	0.540458681438092	4.57841522176167	12.2622881486156	0.00195056775017001	0.0890192905635079	not significant	NA
Mrpl9	-0.468489464261161	4.71980787294294	12.2464148776072	0.00196132107744006	0.0891124878032182	not significant	NA
Crym	-1.77017562396848	-0.130647899230476	12.2392195969261	0.00196621690144526	0.0891124878032182	not significant	NA
Nell2	2.46474068314847	-0.37482568683789	12.1546251840881	0.00202479244467793	0.0909602043873663	not significant	NA
Mpdz	-0.698614551513957	2.95613585404896	12.151392996497	0.00202706812471157	0.0909602043873663	not significant	NA
Hp1bp3	-0.425075877081826	6.50981419902872	12.1430108414412	0.00203298280744306	0.0909602043873663	not significant	NA
Itih3	0.921464414485492	11.0929362043281	12.1295351696863	0.00204253131529046	0.0909602043873663	not significant	NA
Gca	0.721810117696612	2.72201857587712	12.1266018695829	0.00204461628417994	0.0909602043873663	not significant	NA
Yjefn3	1.51462513829821	0.731534731079184	12.1209316523267	0.00204865325196771	0.0909602043873663	not significant	NA
Ccp110	1.35921783521944	1.36957576566839	12.0937084319138	0.00206815717259749	0.0915159548874391	not significant	NA
2610528A11Rik	3.47688071230847	-0.975010237654592	12.0606292318894	0.00209213102078948	0.0922650912804734	not significant	NA
Vcan	5.48026751963307	0.73000059967776	13.1785777721147	0.00212603496107284	0.0933195534553471	not significant	NA
Rpl17	0.602885958465751	8.32564038951751	12.0009081040175	0.00213618870163416	0.0933195534553471	not significant	NA
Ngfr	-0.955768836358672	2.75069650851245	11.9885028115657	0.00214546739572513	0.0933195534553471	not significant	NA
Mob3b	-0.454949546664336	5.42598777725363	11.9831691866369	0.00214947032390233	0.0933195534553471	not significant	NA
Thumpd1	0.445888136945445	4.1186090522724	11.9802498602287	0.00215166476893532	0.0933195534553471	not significant	NA
Gm8797	1.13043189557236	1.28176253914449	11.9501384765555	0.0021744432658983	0.093789256984412	not significant	NA
Cdk7	0.644614207414252	3.69674994454313	11.9450720837684	0.00217830178646602	0.093789256984412	not significant	NA
Mkrn2os	0.411354261504846	5.21159538895068	11.9311609882086	0.00218893501824716	0.093789256984412	not significant	NA
Rimkla	1.14563220353695	2.78232283205392	11.9230988603963	0.0021951235133609	0.093789256984412	not significant	NA
Tyro3	3.0806539704456	-0.329981552718975	11.9189734563722	0.00219829759461097	0.093789256984412	not significant	NA
Nrep	-1.57870273539548	3.74907527255416	11.8958072312655	0.00221621540643327	0.0939798925711312	not significant	NA
Tsc1	-0.475903827712036	4.22850237741242	11.8912066324793	0.00221979274417305	0.0939798925711312	not significant	NA
Pitpnm1	0.921833589692463	1.50949938824351	11.8765908842538	0.00223119974916753	0.0939798925711312	not significant	NA
Dhrs13	0.814859004423505	2.62581492001911	11.8727024491906	0.00223424533140968	0.0939798925711312	not significant	NA
U2af1	0.508009534599682	6.79611261323121	11.8651380522862	0.00224018314707618	0.0939798925711312	not significant	NA
Mical3	-0.870300879202101	2.92303488692547	11.8579816390048	0.0022458166418357	0.0939798925711312	not significant	NA
Btg2	2.06548881653367	6.12635730435388	11.8351625045224	0.00226388375699323	0.0944342339143227	not significant	NA
Rhot1	-0.391248532192304	5.6466052340725	11.8169173986311	0.00227844405836269	0.0944900858111976	not significant	NA
Tcf7l1	-0.662010055895685	3.67016565941385	11.8154109163443	0.00227965087160929	0.0944900858111976	not significant	NA
Dgat2	-0.4949975012398	8.29840233009194	11.8045248832094	0.00228839232141232	0.0945531944033395	not significant	NA
Rere	-0.422514962546448	4.88886030914799	11.7929781189732	0.00229770452984571	0.0946394148802489	not significant	NA
Sult1d1	0.836501954208227	6.07051720448943	11.7752230457117	0.00231210478723328	0.094934007846964	not significant	NA
Rasa1	-0.488778229143657	4.79430412431019	11.7405415602677	0.00234051956754279	0.0958003915489856	not significant	NA
Ubac1	-0.583222657283064	4.39250378114722	11.6159585090538	0.00244579462278307	0.0997975637670177	not significant	NA
Megf9	0.727337116963757	4.33333012599913	11.5950791251735	0.00246394102809996	0.100023726083625	not significant	NA
Tmem25	-0.704476546794301	4.51840098807947	11.5865153925194	0.00247142648902858	0.100023726083625	not significant	NA
F13a1	2.51098155435457	2.05834747254592	11.5832959641859	0.00247424700344285	0.100023726083625	not significant	NA
Fbxw9	0.761589289718549	4.91174111712166	11.5667935939633	0.00248876014151172	0.100300862564678	not significant	NA
Slc8b1	-1.14467200095352	3.51007706316412	11.5263814405335	0.0025246968522316	0.101341651880022	not significant	NA
Rpl7	0.646853321127994	6.51408374394395	11.5165986513973	0.00253348157702133	0.101341651880022	not significant	NA
Zfp704	-0.736295919448258	2.859718393123	11.5118068377165	0.00253779674886604	0.101341651880022	not significant	NA
Wdr34	-1.09393775846811	1.88431100370398	11.4988388192096	0.00254951533014507	0.101500157429301	not significant	NA
Apaf1	1.53194903312069	1.29032819684101	11.4817019661864	0.00256509224248986	0.101656489940647	not significant	NA
Retnlg	2.24107910800701	2.17057421587365	11.4654437597267	0.00257996705483328	0.101656489940647	not significant	NA
F9	-0.612860788566241	8.18872735710138	11.4651587205551	0.00258022868299704	0.101656489940647	not significant	NA
Rpl19	0.453573936920307	8.97929164922071	11.4508744582309	0.00259337709571079	0.101656489940647	not significant	NA
Nenf	0.775884459239044	4.45281286894141	11.4464019752322	0.00259750903586891	0.101656489940647	not significant	NA
Txnl1	0.428998027914472	7.07320182827385	11.4436992441812	0.00260000947702829	0.101656489940647	not significant	NA
Iqgap2	-0.564700035718461	6.85536095621035	11.4117997856409	0.0026297217473145	0.102450955769236	not significant	NA
Imp4	-0.404804443476697	5.65673877839808	11.4051389019222	0.00263597282747233	0.102450955769236	not significant	NA
Pccb	-0.404235373097622	6.94436181044041	11.3552464065624	0.00268331749934614	0.10369604126304	not significant	NA
Rab23	0.83827847678517	2.71048269867662	11.3546994643267	0.00268384165431138	0.10369604126304	not significant	NA
Opa1	-0.436675885539111	5.41971812046513	11.3172436910758	0.00272000561505736	0.103944868154936	not significant	NA
Mapk8ip3	0.714157973079903	3.61545540049937	11.3119744539679	0.00272513588363974	0.103944868154936	not significant	NA
Gstm7	-0.87260937027737	5.24535742627559	11.3096328965104	0.00272741909277471	0.103944868154936	not significant	NA
Zmym2	-0.448757384008228	4.0391115104854	11.3044124267595	0.00273251703651249	0.103944868154936	not significant	NA
Zfp688	0.942761097201813	2.74479426963802	11.2830227595988	0.00275351414451132	0.103944868154936	not significant	NA
Tmem141	0.626252664193489	4.40742694971125	11.2787047188194	0.00275777438037836	0.103944868154936	not significant	NA
Rsrp1	-0.585024033082305	7.59252043847451	11.2774497139464	0.0027590139409757	0.103944868154936	not significant	NA
Sgpp1	0.439621320767611	6.25208530435231	11.2735503730385	0.00276286919868604	0.103944868154936	not significant	NA
Fcgr3	0.627595044740682	4.64098136130314	11.2734699346457	0.00276294878990689	0.103944868154936	not significant	NA
Atrn	-0.509555168689149	4.68335991442665	11.2667154827681	0.00276964108917946	0.103944868154936	not significant	NA
Smad6	-0.676612317326669	2.72187521953535	11.1998190435232	0.00283689105819369	0.105914592316561	not significant	NA
Ehmt1	-0.38613884426253	5.31327441538605	11.1972418469343	0.0028395174781672	0.105914592316561	not significant	NA
Ppp2r5a	-0.476594469125921	6.53318373698774	11.1905164415168	0.00284638391322564	0.105914592316561	not significant	NA
Olfr1254	5.68007741531946	-1.1976730709675	11.7667760730003	0.0028624633048066	0.106072204624289	not significant	NA
Gal3st2c	5.9893605939681	-1.46070153902422	12.188809904104	0.00286681634119701	0.106072204624289	not significant	NA
Irs2	-1.22921744837556	4.7834202605841	11.1375073862289	0.00290114683636518	0.107040059894961	not significant	NA
Atpif1	0.514729044028036	5.75911747104284	11.1010524499973	0.0029394786858203	0.107534747645985	not significant	NA
Ralgapa2	-0.716601448000865	4.20849146396682	11.0945956633013	0.00294632568001584	0.107534747645985	not significant	NA
Cpeb1	0.876827890783338	1.92747236726865	11.0881702996013	0.00295315673463344	0.107534747645985	not significant	NA
Angptl4	-1.17142740256357	7.24141202075157	11.0812328103729	0.00296055177372484	0.107534747645985	not significant	NA
Ulk1	-0.747790687987918	6.38846128262982	11.0811436868888	0.00296064690733405	0.107534747645985	not significant	NA
Tnks2	-0.4235496854303	5.4159918927683	11.0696494949231	0.00297294439014817	0.107534747645985	not significant	NA
Galnt1	-0.438744797758332	5.51316122863904	11.0655199507903	0.00297737621595041	0.107534747645985	not significant	NA
Rps19	0.484485532835487	8.00398151989157	11.0593775068983	0.00298398170698971	0.107534747645985	not significant	NA
Agpat4	1.27518986301698	0.953174257074477	11.0524886659313	0.00299140900554928	0.107534747645985	not significant	NA
Arsa	-0.759624302917157	4.73868124191024	11.0476345985409	0.0029966546717655	0.107534747645985	not significant	NA
Slc25a42	-0.673490993807885	5.56943786036747	10.9918065064809	0.0030577180744311	0.109426205843985	not significant	NA
Rpl38	0.525870727129886	7.63114993559676	10.9820220763644	0.00306856006601774	0.109514985680382	not significant	NA
Hnrnpab	0.384749724390427	7.55584179994827	10.945340742032	0.00310958342912	0.1095734399199	not significant	NA
Sdccag8	-0.61191166082626	2.92060335489185	10.915620129867	0.00314326381350883	0.1095734399199	not significant	NA
Onecut2	-0.419582547193232	8.33745844737093	10.9108569660271	0.003148698731102	0.1095734399199	not significant	NA
Mrps18c	0.426307332620426	5.49510665756645	10.8949460848754	0.00316692846858678	0.1095734399199	not significant	NA
Mtf1	0.446168237288118	4.98338023866726	10.893306181354	0.00316881394945153	0.1095734399199	not significant	NA
Ugt2b35	0.556308729819754	7.84939447132286	10.8915098088787	0.00317088074528284	0.1095734399199	not significant	NA
Nhsl1	0.652808948132095	2.93595298656839	10.8899086961084	0.00317272413482153	0.1095734399199	not significant	NA
Orm2	2.22531698045546	7.9764504828991	10.8845474243087	0.0031789052335226	0.1095734399199	not significant	NA
Arhgap29	-0.602058190209094	5.10478906521549	10.8845193863252	0.00317893759370953	0.1095734399199	not significant	NA
Amer1	-0.734642671003235	1.64850644504113	10.8813805596557	0.00318256257480595	0.1095734399199	not significant	NA
Plin2	-0.995747779800843	9.86491584267593	10.8803125877966	0.0031837969931738	0.1095734399199	not significant	NA
Cenpv	-0.81531374682929	4.59134010316037	10.8800617944265	0.00318408694963117	0.1095734399199	not significant	NA
Impact	0.890929563158385	2.83494915784837	10.8792706180926	0.00318500186354613	0.1095734399199	not significant	NA
3110018I06Rik	2.83416547537179	-0.592609848573313	10.8772695387301	0.00318731719418857	0.1095734399199	not significant	NA
Eef2	0.676501478008067	10.0382278496125	10.8569428119714	0.00321094106248873	0.110096612660936	not significant	NA
Trp53inp1	1.15428801560889	6.68817901885618	10.8292332387277	0.00324345556656085	0.110921099244945	not significant	NA
Zfx	0.510253729360218	3.14746081224415	10.8199373480975	0.00325444424364666	0.110963029011431	not significant	NA
Avpi1	0.47612556760095	6.15896267351947	10.8115915805835	0.00326434461223091	0.110963029011431	not significant	NA
Lfng	0.794503081213481	2.10481267792468	10.8067552990114	0.00327009690016892	0.110963029011431	not significant	NA
Kdm1a	-0.570116557207086	3.10089630617572	10.7636382316207	0.00332187527612477	0.112318443321073	not significant	NA
Yrdc	0.610636665267904	4.59639556905036	10.7531136241631	0.00333465031783927	0.112318443321073	not significant	NA
Tmem131l	-0.970311260948573	3.56944408203506	10.7521958678305	0.00333576686913248	0.112318443321073	not significant	NA
Dguok	-0.660278670971507	3.78446685970578	10.7249933933919	0.00336904881813336	0.113148208769002	not significant	NA
Slc6a8	0.891371148007468	3.07835857487783	10.692760639209	0.00340895813679169	0.113965931586702	not significant	NA
Mbip	1.08853612102757	1.3057378472189	10.6912838864366	0.00341079899083732	0.113965931586702	not significant	NA
Chchd10	-0.413362811003132	10.5016460257561	10.6739675622969	0.003432466397765	0.11415359182083	not significant	NA
Sorbs1	-0.600611079973411	5.12491964675363	10.6693661962575	0.00343824934243049	0.11415359182083	not significant	NA
Piga	0.878587429253008	3.37652269190783	10.6659407394554	0.00344256136579843	0.11415359182083	not significant	NA
Bche	-0.552615854659547	5.80863716813046	10.6463331727825	0.00346735829215192	0.114394212006956	not significant	NA
Muc2	5.47957910088459	-1.19515372763649	11.5732957489212	0.00347301589593889	0.114394212006956	not significant	NA
Rpl23a	0.716044349923305	6.12811916799969	10.6392304128698	0.003476389225019	0.114394212006956	not significant	NA
Cdc14b	-0.831019717473188	5.44159312786439	10.6326706712274	0.00348475267909416	0.114394212006956	not significant	NA
Gprin3	-0.698917195293047	3.60611786560585	10.6235547728345	0.00349641186605366	0.114490006553927	not significant	NA
Cyp2c55	1.57024838809317	1.70788599838645	10.6101185072401	0.00351367497351018	0.11476836609236	not significant	NA
S100a11	0.859229858237078	6.43221067645714	10.5714675170718	0.00356385852496258	0.116117957611841	not significant	NA
Lsm12	0.681720136576855	5.01400208615627	10.563758599767	0.00357396148125483	0.116158182336168	not significant	NA
Fut4	-3.88073146141158	-1.24653897405713	11.2611123035933	0.00359292982656844	0.11648563086236	not significant	NA
Pdk1	-0.916965332840335	4.74952011562358	10.530004865244	0.00361856956455904	0.116762689959984	not significant	NA
S100a9	1.9436773052068	4.2201040362796	10.5225408094887	0.00362851623290899	0.116762689959984	not significant	NA
Cnot6l	-0.400452282741915	5.2825530126705	10.5217097316624	0.00362962559174693	0.116762689959984	not significant	NA
Fam167b	0.705239434431164	4.4108991795863	10.5160923287942	0.00363713372298623	0.116762689959984	not significant	NA
Cadm4	0.824078597228917	2.67242904039772	10.5058247343872	0.00365090135894172	0.116918107578041	not significant	NA
Nfe2l2	0.595287729114707	6.02251085414163	10.4564200475053	0.00371795266910152	0.118774985511931	not significant	NA
Hmgn1	0.406264979682278	7.47551322628085	10.4428203470141	0.00373664662054592	0.118976141614138	not significant	NA
Vipas39	-0.478451379229857	3.25452039490117	10.4386379509305	0.00374241642579209	0.118976141614138	not significant	NA
Olfr788	0.999870821753649	4.85962494224474	10.4315084241148	0.00375227450949432	0.119000705872534	not significant	NA
Pum1	-0.419069751198161	5.47606115944007	10.4205716112775	0.00376745247166724	0.119193460081878	not significant	NA
Cyp2a5	0.863181639530303	10.1541245881079	10.3875981116631	0.00381362240905903	0.120110527159343	not significant	NA
Galt	0.392432350129905	6.25429560617663	10.386777527546	0.00381477930205274	0.120110527159343	not significant	NA
Fnbp4	0.509197822050615	3.33494705576818	10.3334556428085	0.00389078781412276	0.122209925154388	not significant	NA
Pdp2	-0.608695087866763	5.99999974638223	10.3192525625108	0.00391131340851119	0.122457249753129	not significant	NA
Rpl32	0.480127453418761	9.39603718855152	10.3150837855833	0.00391736048607124	0.122457249753129	not significant	NA
Lsm10	-0.485503208112736	4.06711828412225	10.2969498989477	0.00394378465793616	0.122980656687173	not significant	NA
Gspt1	0.379395980427159	5.48205236662422	10.2907372054007	0.00395288261301725	0.122980656687173	not significant	NA
Rin2	-0.676609143210871	3.15400792568492	10.2513187401546	0.00401114777604824	0.124497662489763	not significant	NA
Myom3	1.97871683543499	0.308930007825774	10.2305541598786	0.00404221933393671	0.125025373111007	not significant	NA
Glt28d2	-1.08224258931736	2.41182828785316	10.2272149631798	0.00404724066262536	0.125025373111007	not significant	NA
Mrps16	0.370403384996364	6.11551412883273	10.1728321383525	0.00412999152461926	0.12685980286003	not significant	NA
Ptbp3	-0.38829090225959	6.94461816147552	10.1545495366583	0.00415822726358293	0.12685980286003	not significant	NA
Txn1	0.422256264339094	9.15859447990726	10.1541746323171	0.00415880848339524	0.12685980286003	not significant	NA
Rchy1	0.519751208814381	5.66250996485943	10.1528479690471	0.00416086594653504	0.12685980286003	not significant	NA
Zfp316	0.854109531152337	1.54144036636184	10.1385216397002	0.00418315543301769	0.12685980286003	not significant	NA
Thbd	0.991577698383269	2.89260022997887	10.1357417197494	0.00418749573235643	0.12685980286003	not significant	NA
Echdc3	-0.570826160622402	5.67478215456099	10.1356527846495	0.00418763466874906	0.12685980286003	not significant	NA
Evi5l	-1.019114337235	1.34635576621922	10.1319475224537	0.00419342761748607	0.12685980286003	not significant	NA
Tpcn1	-0.494719501439652	5.56550702248077	10.1317143030798	0.0041937925361424	0.12685980286003	not significant	NA
Olig1	-1.60145241617203	1.49487383347571	10.1049031548259	0.00423597757499113	0.127840631975193	not significant	NA
Plekhf1	-0.731047855793875	3.48325542197708	10.0876363515367	0.00426339223679232	0.128372210385071	not significant	NA
Rab30	-1.24331493964174	3.43423152889428	10.0678822740827	0.00429499541950954	0.128817428760373	not significant	NA
Igfbp5	-0.964707337008187	1.71950702110907	10.0661069353006	0.00429784824921995	0.128817428760373	not significant	NA
Trpm2	0.790341579371807	2.61188428357546	10.0489083146757	0.00432559317656591	0.129353012389635	not significant	NA
Plin3	-0.440682328767487	5.77986810291378	10.0259096968984	0.00436300287423744	0.130174514001736	not significant	NA
Cpt1a	-0.647661284861607	7.90254110994551	10.004056100909	0.00439887987727852	0.130946655983168	not significant	NA
Arf2	0.57367504216291	3.54257093702087	9.99066820964013	0.00442101889704905	0.13114425461043	not significant	NA
Hdc	0.753192925258816	3.01038812681141	9.98001004974291	0.00443873146335718	0.13114425461043	not significant	NA
Dhrs3	-0.74359726259292	7.20654416191749	9.96600574689929	0.0044621236352226	0.13114425461043	not significant	NA
Nrbf2	0.425037908693045	5.3531697010191	9.95790215132334	0.00447572141265726	0.13114425461043	not significant	NA
Lrrc59	0.683014650004051	6.63222042208385	9.95665413797856	0.00447781961629842	0.13114425461043	not significant	NA
Tmem161b	0.958675477227883	2.30339849047631	9.9550842322943	0.0044804605326977	0.13114425461043	not significant	NA
Otulin	-0.426590747022047	5.49185205023434	9.95455168742735	0.00448135677579076	0.13114425461043	not significant	NA
Bloc1s2	0.660200250641176	3.44971185436878	9.9520212142219	0.00448561811463374	0.13114425461043	not significant	NA
Dctn5	0.457375860035584	4.8554192049772	9.91000414207749	0.00455703039116213	0.132935376533277	not significant	NA
Ttll7	1.48221594212589	0.7318910523666	9.90007042224413	0.00457409588262252	0.133136684156866	not significant	NA
Ndufb8	-0.379997480050941	7.93592293595685	9.89304649988886	0.004586204940062	0.133193153669472	not significant	NA
Ccdc149	1.06084978140184	2.12364651021314	9.87832646382229	0.00461169640892312	0.133637167177157	not significant	NA
Mbtd1	-0.447882134163382	4.79990477043602	9.86518760017687	0.00463458132789485	0.133987385071017	not significant	NA
Fbxo18	-0.607804456303384	3.13117690016691	9.85508875666166	0.00465225611190362	0.133987385071017	not significant	NA
Spp2	-0.665135780495139	6.4772424551869	9.8437983172033	0.00467210421710644	0.133987385071017	not significant	NA
A230050P20Rik	-0.803693069205375	5.11433100296028	9.84093026805191	0.0046771609440833	0.133987385071017	not significant	NA
Chpt1	-0.425734696259866	7.78157404127135	9.83645508376847	0.00468506327756054	0.133987385071017	not significant	NA
Elk4	-0.361877740232453	6.29225677365732	9.83640050345271	0.00468515974671902	0.133987385071017	not significant	NA
Ddx23	0.811539538363837	3.74061442889089	9.82734331696732	0.0047011983676685	0.134153150805494	not significant	NA
Dhx38	0.460817563761521	4.12633633084085	9.81652474316546	0.00472043527273148	0.134374695892591	not significant	NA
Ppargc1a	-0.922894798471421	2.57328792442367	9.81145461171365	0.00472948044025689	0.134374695892591	not significant	NA
Gtf2i	-0.420463505298498	6.15861453867138	9.80171645247402	0.00474690693408877	0.134453435003173	not significant	NA
Supt16	-0.604253185495845	3.60499302458185	9.79844217105119	0.00475278213517093	0.134453435003173	not significant	NA
Ankrd13b	0.923314713299629	1.51477650350904	9.78582484428738	0.00477549691899104	0.134660506873404	not significant	NA
Trmt1	0.601894699046987	3.80107874587863	9.78296397144896	0.00478066389495595	0.134660506873404	not significant	NA
Kpnb1	0.448831919829599	6.96830591626792	9.77508904046952	0.00479491846593764	0.134772193276505	not significant	NA
Eepd1	-0.743022462995602	4.08891219166662	9.75411300061679	0.00483311624692175	0.135364190113402	not significant	NA
Olfr52	4.37167060880155	-0.031270812631714	9.95470628693959	0.00484108562836466	0.135364190113402	not significant	NA
Decr1	-0.523418319325108	6.9016289367151	9.74146391766446	0.00485631217541795	0.135364190113402	not significant	NA
Gbp11	-2.34763283751759	2.32202063747988	9.74091617573191	0.00485731938870811	0.135364190113402	not significant	NA
Slc2a5	-1.22442884696949	2.86412590914008	9.70038145822696	0.0049324981273466	0.136468776332495	not significant	NA
Obsl1	1.69456043260749	-0.191279988775258	9.69790936274025	0.00493712429758156	0.136468776332495	not significant	NA
Ifi47	-0.675341182672858	5.21043242786227	9.69790920198327	0.00493712459857022	0.136468776332495	not significant	NA
Zswim7	0.568546281533866	4.163623930139	9.69710431909092	0.00493863185078658	0.136468776332495	not significant	NA
Smlr1	-0.482910903172898	6.02116113356685	9.68218713116521	0.00496665813145393	0.136954290959544	not significant	NA
BC005624	-0.41260868516889	4.57813708689221	9.66228572664935	0.0050043215015533	0.13761947321182	not significant	NA
Tapt1	-0.481171722730687	5.65513831011299	9.65835639613876	0.00501179483295452	0.13761947321182	not significant	NA
Ier5	1.27323304345357	4.28380086173733	9.6500427036577	0.00502764744076513	0.137765954349669	not significant	NA
Wdr82	-0.513022506062245	4.70485290311282	9.63331149919733	0.0050597181110329	0.138355298159309	not significant	NA
Smad9	-1.37361936781988	2.37965435338684	9.60057803130962	0.00512311513665986	0.139797004291606	not significant	NA
Arhgap15	1.74087127558782	-0.00801189324583533	9.59060331243416	0.00514260717563171	0.140037149244125	not significant	NA
Tmem128	0.416972571752697	5.11592113165437	9.57988546840828	0.00516364237825762	0.140318232096304	not significant	NA
Elovl7	-1.83827029222676	1.56209018006443	9.57192568419972	0.00517932578268748	0.14045302091437	not significant	NA
Mn1	-0.675060291156096	3.2948439997023	9.56144943422366	0.00520004740046088	0.140723596800076	not significant	NA
Abcc1	1.27996149974051	1.56848295698878	9.54707752354653	0.00522862304640584	0.141205164251183	not significant	NA
Thnsl1	-1.10823191093202	1.43459251652629	9.53529294905528	0.00525218324877796	0.141458369656022	not significant	NA
Rasd1	2.05365996171509	1.28057472839192	9.53159576193715	0.00525959887177301	0.141458369656022	not significant	NA
Foxp1	-0.481888928638461	5.88502791537783	9.52309347259784	0.0052766960675627	0.141627387485525	not significant	NA
Hectd4	-0.563362383642837	3.51393316679152	9.50592560366945	0.00531140555312587	0.142267464079433	not significant	NA
Trappc6a	0.637783669670231	4.25649000998517	9.4954955730416	0.00533261532287312	0.142455151491198	not significant	NA
Txnrd3	-0.876949910503767	2.26526599119607	9.48972937632322	0.00534438104701705	0.142455151491198	not significant	NA
Serpina3n	1.70339872633364	1.21061016730731	9.4864716446199	0.00535104096302254	0.142455151491198	not significant	NA
Nsun2	-0.37779717754318	6.02178181932404	9.47629289561421	0.0053719087229566	0.142520513158156	not significant	NA
Cul2	-0.383726610348586	4.65262471928371	9.47274848601322	0.00537919623374421	0.142520513158156	not significant	NA
Pgm2l1	-0.716841056959057	2.46083195439056	9.46937646134004	0.00538613941161148	0.142520513158156	not significant	NA
Rbm3	0.750099667640245	6.2621052505342	9.45827510177647	0.00540906747835811	0.142838640789384	not significant	NA
Mark4	-0.803718629631559	3.595998504028	9.42318054038706	0.00548225909911286	0.14448014020157	not significant	NA
H2-T23	0.615484986087016	5.58671735651563	9.40787979696794	0.00551451028163635	0.144848487953275	not significant	NA
Anp32a	-0.605974724988009	5.02723520896681	9.40241324072989	0.00552608337355834	0.144848487953275	not significant	NA
Fip1l1	-0.404050592733253	4.5691666682271	9.39824084069843	0.00553493463361953	0.144848487953275	not significant	NA
Abhd5	0.432045809668903	5.54136817366209	9.3863505928363	0.00556024412328727	0.144848487953275	not significant	NA
Avil	2.56937494297104	0.291903494675236	9.379688589984	0.00557448047529072	0.144848487953275	not significant	NA
Cd163	0.59677043183379	4.84904368818971	9.37204214655698	0.00559087000007544	0.144848487953275	not significant	NA
H6pd	-0.483603572598405	8.14300354664207	9.36985302712367	0.00559557195943153	0.144848487953275	not significant	NA
Chd1l	0.65252535202854	3.02931878719601	9.36387046265541	0.00560844398989291	0.144848487953275	not significant	NA
Gpr182	0.593459984448127	3.28554472473733	9.35959578017457	0.00561766132221966	0.144848487953275	not significant	NA
Hspa8	0.865797616147264	9.76794734279312	9.3510803382057	0.00563607257665779	0.144848487953275	not significant	NA
Iqcc	0.579532794448165	3.00747514179367	9.35006215497004	0.00563827843497988	0.144848487953275	not significant	NA
C8g	-0.448677940159156	8.67382640443955	9.3454573142151	0.00564826653679336	0.144848487953275	not significant	NA
Gfm2	-0.523971721359458	4.60938157272735	9.3436762785217	0.00565213490371286	0.144848487953275	not significant	NA
Zfp317	0.519508262426165	3.58111582501672	9.34363248800294	0.00565223005240039	0.144848487953275	not significant	NA
Lars	-0.479134160425355	4.66643340805888	9.33908600209775	0.00566211832585713	0.144848487953275	not significant	NA
Ccl9	-0.777662920208143	6.58829469293532	9.30792164240312	0.00573041338577565	0.145608204242764	not significant	NA
Esr1	-0.63435551155308	4.25101179587469	9.30725108846703	0.00573189280108843	0.145608204242764	not significant	NA
Pan3	-0.470979563091972	4.20089716909336	9.30357013980166	0.00574002141846323	0.145608204242764	not significant	NA
Olfr1307	4.72423055358959	-1.44759361771766	9.72670838864772	0.00574200328301632	0.145608204242764	not significant	NA
Numb	-0.364164030652264	4.63470624761972	9.30023392596615	0.00574739972465332	0.145608204242764	not significant	NA
Srprb	0.577646771261717	5.00014950040054	9.28815224008429	0.00577420685073921	0.145801026095446	not significant	NA
Ddx17	-0.384007368765339	6.73583311080447	9.28677392598899	0.00577727382375451	0.145801026095446	not significant	NA
Rpn2	-0.37197721123842	7.38339911137855	9.27137633237679	0.0058116581763523	0.146380963905578	not significant	NA
Ak3	-0.461739203390345	8.11057589578384	9.26294711612442	0.00583057683962301	0.146380963905578	not significant	NA
Insr	-0.51862710703733	5.63274866446427	9.25431505469836	0.00585002107142706	0.146380963905578	not significant	NA
Yap1	-0.362385422687137	6.09295866299334	9.2530514239358	0.0058528734607719	0.146380963905578	not significant	NA
Smtn	0.877628737251534	2.33490712495975	9.24831463320179	0.005863579438971	0.146380963905578	not significant	NA
Epb41l4b	-0.495874360056365	6.03333044838155	9.24666699301922	0.00586730844788736	0.146380963905578	not significant	NA
Nme6	0.769397045384971	4.3200859772239	9.22512495146034	0.00591630431524191	0.147176098882886	not significant	NA
Ddx10	0.696633957645618	2.57731400888875	9.22278542164826	0.00592165247452137	0.147176098882886	not significant	NA
Smarca2	-0.488062068462708	6.23777232284048	9.21218120641259	0.005945960524337	0.147500361643496	not significant	NA
Gnptg	-0.347169825051466	5.11658974464712	9.20319342218254	0.00596664927090537	0.147671375339723	not significant	NA
Pin4	0.51736116871604	4.43664195737414	9.19356945270212	0.00598889035783674	0.147671375339723	not significant	NA
Ikbip	0.816457115310422	2.23812691929241	9.19070343969794	0.00599553137154536	0.147671375339723	not significant	NA
Cyp2d40	-0.672710494802938	6.36489258947759	9.18910919127379	0.00599922901165209	0.147671375339723	not significant	NA
Rasgrp2	0.600307433658476	4.73581874187535	9.18480434203234	0.00600922606932907	0.147671375339723	not significant	NA
Iba57	-0.521276369769685	4.21360553783846	9.17682178123542	0.00602781238062734	0.147737341486131	not significant	NA
Zc3h4	-0.651223946490734	3.80970909269144	9.17396935701715	0.00603446920866393	0.147737341486131	not significant	NA
Gtpbp1	-0.862725673573214	3.28151074246454	9.14451573353183	0.0061036818366808	0.14915303115083	not significant	NA
Plvap	0.41440876269791	5.70733064550906	9.13961777593054	0.0061152760263341	0.1491580733574	not significant	NA
Mia	1.22457331631701	0.709755853666175	9.13092960917039	0.00613590191894896	0.149382980175453	not significant	NA
Wdr19	-1.24357367546026	1.00259798313572	9.11413327635932	0.00617599435577464	0.149993602548158	not significant	NA
Pip4k2c	-0.462066597501975	4.51044102560919	9.11084108741607	0.00618388649992405	0.149993602548158	not significant	NA
Ipmk	-0.448006973107639	5.45499751153737	9.08771593562505	0.00623963692754093	0.151066108090446	not significant	NA
Dmrta2	2.2648564078634	-0.362568753863843	9.0802235892131	0.00625781813084704	0.151226756232167	not significant	NA
Sprn	1.54322799066842	0.0455798411561669	9.07431457195033	0.00627219832901119	0.151295126543994	not significant	NA
Cbr3	1.77813013904782	2.7641301048741	9.06229979040541	0.00630154990715074	0.15172371449239	not significant	NA
Olfr1423	-0.684064088186801	2.03504245955132	9.05176901392125	0.00632740057570239	0.151820146062447	not significant	NA
Mmp8	2.21971648130871	0.673872971160147	9.23042254937769	0.00632873719270849	0.151820146062447	not significant	NA
Aldh2	0.419896005757617	11.2284515006344	9.04502167298428	0.00634402515689108	0.151908668199195	not significant	NA
Srrm4	1.08876508199641	2.99004505319444	9.02513233304946	0.00639331053855902	0.152374528927865	not significant	NA
Zfp750	0.626165903420662	4.02031393293046	9.02346962890262	0.006397449750138	0.152374528927865	not significant	NA
Ckb	0.633086798703539	3.52110822009959	9.0230958180599	0.00639838073830554	0.152374528927865	not significant	NA
Zfp54	1.26048433220386	1.54242139046206	9.01392388289926	0.00642127056529885	0.152593407944125	not significant	NA
Mrto4	0.419482797229142	4.70718740528355	9.01008732110978	0.0064308719793218	0.152593407944125	not significant	NA
Cox8a	-0.406889413424053	9.09873459535664	9.00180115328983	0.00645166302971067	0.152726930941485	not significant	NA
Amy1	-0.456752339715776	6.60821617576521	8.99855834488175	0.0064598198000903	0.152726930941485	not significant	NA
Mipep	-0.588330525136919	4.35288485660262	8.99223206417603	0.00647576527685344	0.152828060533741	not significant	NA
Aco2	-0.407293291488795	7.20446437642003	8.97900309217418	0.00650924941074846	0.1533419942122	not significant	NA
Arhgef11	-0.564170631001623	3.43598632265901	8.94295612575982	0.00660146065242356	0.155235065754836	not significant	NA
Clasp1	0.526210024660635	3.30371183840124	8.93785975784849	0.00661461332673182	0.155265600991995	not significant	NA
Arhgef26	0.861244326968662	4.742421622167	8.93153925963363	0.006630965353592	0.155282598175599	not significant	NA
Ggcx	-0.464960071214848	5.59777595110075	8.92442972805539	0.00664941196939108	0.155282598175599	not significant	NA
Hspb8	0.6243626229761	8.78207147603725	8.92385572157978	0.00665090376977487	0.155282598175599	not significant	NA
Parva	-0.459466295012059	5.54487044522011	8.91915071939292	0.00666314563164356	0.155291604062753	not significant	NA
Dnajc28	-0.688592774825809	3.24569870724486	8.90974748972414	0.0066876861916542	0.155586702909923	not significant	NA
Gtse1	1.89467179258817	1.38147125839115	8.89588311872676	0.00672405131325489	0.155968154769221	not significant	NA
Ncbp2	0.360208980156283	4.91642057770691	8.89442140192828	0.00672789795729196	0.155968154769221	not significant	NA
Ipo8	-0.427698031180533	5.01043059792238	8.87995259666608	0.00676610503816298	0.156576755812471	not significant	NA
Mpeg1	0.657212447794771	5.92964471557374	8.86526709430706	0.00680512898493279	0.156802580019328	not significant	NA
Dyrk3	1.36489636409226	1.94750823286041	8.86198275474453	0.00681389039340944	0.156802580019328	not significant	NA
Tbc1d30	-1.47696145868908	2.5287366712578	8.85687573849515	0.00682753873506409	0.156802580019328	not significant	NA
Alas2	-0.682963108785385	6.04390119192578	8.85261310843575	0.00683895354946772	0.156802580019328	not significant	NA
Zdhhc3	0.368752471879944	4.90522492465145	8.84976347298256	0.00684659626183652	0.156802580019328	not significant	NA
Wdr7	-0.561572349756933	3.99191628955791	8.84935503777251	0.00684769245465382	0.156802580019328	not significant	NA
Masp1	-0.471559349392315	7.25927604039962	8.83444310605363	0.00688784710010729	0.15700285552118	not significant	NA
Smim4	0.785461886401412	3.91720681747517	8.83301420133524	0.00689170843864482	0.15700285552118	not significant	NA
8430408G22Rik	-1.20563748148884	6.31185506510944	8.83275875419005	0.00689239898646194	0.15700285552118	not significant	NA
Nceh1	-0.640083451234016	4.23404033982113	8.82782980247161	0.00690573831673819	0.157033611931661	not significant	NA
Myo18a	-0.56887041923708	4.98055456319772	8.79587930517753	0.00699289973194893	0.158347539501156	not significant	NA
Cxcl9	-1.15334447908947	3.24170873351064	8.79334790499915	0.00699985709166893	0.158347539501156	not significant	NA
Slco2a1	-0.459812755113656	6.19309041486764	8.79050743118061	0.00700767300144608	0.158347539501156	not significant	NA
Ssh1	0.503089842965085	4.12670235552319	8.78898082860529	0.00701187760808296	0.158347539501156	not significant	NA
Kctd7	0.939474118300149	1.69959763692769	8.75393162246349	0.00710917989034871	0.160268568336984	not significant	NA
Als2	-0.5445015046242	5.53494268210591	8.74823999313734	0.00712512079092163	0.160351945222494	not significant	NA
Sobp	-2.05417453533578	-0.691845346774135	8.72122225572121	0.00720133043455824	0.161789066949989	not significant	NA
Cul4b	0.508509546366349	4.32862905341483	8.70145091851471	0.00725766932119439	0.16202807837737	not significant	NA
Ap5m1	0.582378176493304	3.45037633392964	8.69985244931024	0.0072622453823788	0.16202807837737	not significant	NA
Pou4f1	3.02023720899866	-1.28654409634466	8.8651331788896	0.00726654323491575	0.16202807837737	not significant	NA
Nlrp4b	1.72412098070278	-0.240479433548949	8.69581613934183	0.00727381460160834	0.16202807837737	not significant	NA
Fam216a	0.608109643790501	2.15602367975831	8.69422467461792	0.0072783817786601	0.16202807837737	not significant	NA
Cyp2c40	-0.846132984278685	6.19032413650284	8.69150582151109	0.00728619164485196	0.16202807837737	not significant	NA
Suco	0.524524078184486	3.81137863987197	8.67911085594337	0.00732191326387156	0.162346529377302	not significant	NA
Ntn1	0.730872555160295	2.00589145269717	8.67683908926257	0.00732848128597045	0.162346529377302	not significant	NA
Flcn	-0.514314210896635	4.04350794362314	8.67365557409857	0.00733769624304191	0.162346529377302	not significant	NA
Glrx3	0.367380253587404	7.11934681947242	8.66275846637791	0.0073693356889803	0.162771600091507	not significant	NA
Taf6l	-0.585522854083889	5.00279537449532	8.64527986010801	0.00742039891749613	0.16348134207855	not significant	NA
Spink1	1.91587893271804	0.646083681480014	8.64256277261744	0.00742837178640347	0.16348134207855	not significant	NA
Lilr4b	0.842276253550744	3.05025786192834	8.63897541383243	0.00743891280186409	0.16348134207855	not significant	NA
Ap2b1	0.573428640981289	2.85363513424187	8.62647837659941	0.00747576282283065	0.163875045622115	not significant	NA
Ube2r2	-0.297166946324971	7.99815200817186	8.62442040091964	0.00748185045671285	0.163875045622115	not significant	NA
Vnn1	-1.01638598018855	4.75415904763477	8.61721914888679	0.00750319532316495	0.164068200906201	not significant	NA
Vcpkmt	0.926884924217553	2.32352614942594	8.60590246546401	0.00753687433108511	0.164529966647588	not significant	NA
Col4a3	2.91332021161822	-1.26715017026158	8.60021374709568	0.00755386716907516	0.164576586428333	not significant	NA
Angptl8	1.36930646864315	6.79431588489218	8.59678155323473	0.00756413994730922	0.164576586428333	not significant	NA
Slc17a8	-1.25983283862498	3.17016046534061	8.5855781488957	0.00759777982524877	0.165034361776299	not significant	NA
C6	-0.659716792250331	7.19902273311864	8.58073486264382	0.00761237355617993	0.165077597415306	not significant	NA
Mmp19	0.425821007178877	6.45767797383085	8.55713216002633	0.0076839367368989	0.166108980837428	not significant	NA
Ganc	-0.475714267739024	4.6644757920348	8.55254439683269	0.00769793273651143	0.166108980837428	not significant	NA
Plxna1	0.586456429317198	2.77392000658368	8.5504379762545	0.0077043682602742	0.166108980837428	not significant	NA
Rpl31	0.391265828349755	8.28235115957258	8.54503681611552	0.00772089698257944	0.166108980837428	not significant	NA
Ngp	3.73211467796976	-0.127925538143049	8.54423803814926	0.0077233447343101	0.166108980837428	not significant	NA
Ppp1r3f	2.94329518234548	-0.832059234889095	8.53737163942875	0.0077444212590696	0.166289228936547	not significant	NA
Wdr11	-0.505744153821652	3.90214577180824	8.53056246292186	0.0077653847997501	0.166466464987114	not significant	NA
Ms4a8a	1.01031199882808	1.44312410925512	8.52059667115597	0.00779617959251654	0.166738619258941	not significant	NA
Eif2a	0.427109202048389	4.26279750251485	8.51700062802236	0.00780732459426999	0.166738619258941	not significant	NA
Bst1	1.80131349808648	0.246032683593516	8.51057293599359	0.00782728935883054	0.166738619258941	not significant	NA
Abcd3	-0.633575822842371	8.34569824752913	8.51002281620923	0.00782900067523659	0.166738619258941	not significant	NA
Rarg	0.761882079829924	1.79239380041792	8.50406822833302	0.00784755068029697	0.166862368198912	not significant	NA
Dopey2	-0.597437540990689	4.29376422559471	8.49638812781167	0.00787154770490889	0.167101348199184	not significant	NA
Slc13a2	-2.96886041343799	-0.381929966541996	8.49007967527583	0.0078913194693701	0.167250003899368	not significant	NA
Sema4d	-2.05621613538895	0.105741653607937	8.47990917080146	0.00792331101225306	0.167656749012101	not significant	NA
Tshz1	-0.513360900688739	4.63274838454997	8.47146923964907	0.00794996763109684	0.167949477471139	not significant	NA
Hectd2	1.52010376989557	0.752272704500856	8.46104414893251	0.0079830308196272	0.168376389171461	not significant	NA
Phf19	-2.67236551532355	-0.452588268145641	8.45161065496026	0.00801307992228466	0.168738457913319	not significant	NA
Aox3	-1.41173190720734	7.48346626944598	8.43641591411972	0.00806174337985705	0.169405068663658	not significant	NA
Rplp0	0.349359866705263	9.54065915776036	8.43366035111705	0.00807060336281284	0.169405068663658	not significant	NA
Mettl17	-0.720246523591672	3.19131293193184	8.42520008463959	0.00809787291204765	0.169684163773269	not significant	NA
1700003E16Rik	2.76812933136375	-1.0555948844124	8.41705541260612	0.00812422128355799	0.169684163773269	not significant	NA
Denr	0.347613566436592	5.20770268119303	8.41620752639449	0.00812696966370914	0.169684163773269	not significant	NA
Asb7	-0.66755018326283	3.04672923642589	8.41351025257882	0.00813571956402603	0.169684163773269	not significant	NA
Rnf146	-0.377666515321295	4.49018820062273	8.40948251838167	0.00814880480398807	0.169686876506575	not significant	NA
Arfgap3	1.02519872576018	3.27312179754365	8.40068983295511	0.00817745108952842	0.170013102175624	not significant	NA
Susd6	0.704531171606927	5.26844808238623	8.37896060847365	0.00824872192897373	0.171223074208713	not significant	NA
Chuk	-0.541881932312699	5.90615460568081	8.37318182452923	0.00826779124681209	0.171347357200546	not significant	NA
Dsp	-0.479643946743483	4.67143027569269	8.36218675385924	0.00830420816957874	0.171830203167681	not significant	NA
Ephx1	0.535917898256134	8.7087676391662	8.35064018810314	0.00834264234004166	0.172259214498686	not significant	NA
Bcl7b	0.464409357474788	4.27050703074271	8.34806391004697	0.00835124455692974	0.172259214498686	not significant	NA
Cebpzos	0.465239617833339	4.2840440152109	8.32651034699045	0.0084235967952258	0.173478413245075	not significant	NA
Vps4a	-0.458156636809508	3.96713612656932	8.30693067727718	0.00848992289588675	0.1745698745531	not significant	NA
Dcun1d5	0.393632648724732	4.53982422084833	8.27063542397753	0.00861440280048341	0.176500107062574	not significant	NA
Elane	-2.5285023205846	-1.25650062386137	8.26990754815278	0.00861691967306154	0.176500107062574	not significant	NA
Entpd8	-0.376173701965838	5.22103827795999	8.26600503168367	0.00863042776907493	0.176500107062574	not significant	NA
Pnpt1	-0.459449382471241	3.56391669417836	8.26390743182806	0.00863769801703389	0.176500107062574	not significant	NA
Pi4ka	-0.450273999918334	4.13121207546611	8.22654800248721	0.00876832414292809	0.178818943945622	not significant	NA
Dpysl2	0.498206266585235	3.25185116779102	8.22366809444958	0.0087784838110425	0.178818943945622	not significant	NA
Ube2cbp	0.798346356286926	1.53509527844514	8.21313831925419	0.00881574125174778	0.179299035582908	not significant	NA
Heyl	-1.12763348443526	1.52117166214348	8.1898526162698	0.00889875428897858	0.180706796398514	not significant	NA
Rpl14	0.52922681698385	8.93204973177927	8.18356253918509	0.00892132604767032	0.1808847191523	not significant	NA
Pmf1	-0.78818976895835	4.39072094802078	8.1767913091543	0.00894569507611458	0.181098476208576	not significant	NA
Dync1i2	-0.437938792609066	5.94504995918553	8.14505390849313	0.00906089874540058	0.183116684188253	not significant	NA
Ranbp10	-0.479197280776034	5.82924114282044	8.14148331247277	0.00907396183359311	0.183116684188253	not significant	NA
Atp6v1h	0.410493406226168	5.17716928147524	8.13783527420146	0.00908732972380246	0.183116684188253	not significant	NA
Sp140	-0.974210065903101	1.29818371495058	8.12935420769496	0.00911849190329459	0.183227759380132	not significant	NA
Gimd1	0.612843893181065	3.67178828941057	8.12872190623762	0.00912081990501193	0.183227759380132	not significant	NA
Kctd15	-0.66292081303899	2.80342365533883	8.11630459355871	0.00916667110078809	0.183866857700034	not significant	NA
Tagln2	0.616872718970155	5.99351771906436	8.10233474434983	0.00921855953815619	0.184512668504034	not significant	NA
Rpl35a	0.432506534418928	6.56733552202368	8.10005924616143	0.00922704213392446	0.184512668504034	not significant	NA
Acbd4	0.48967616488392	6.10469357744234	8.09109774903993	0.00926053268823486	0.184900087119665	not significant	NA
Sp4	-0.881570035810585	1.9742979963071	8.08515591226102	0.00928281228342782	0.184909414186033	not significant	NA
Tatdn3	-0.638351711457866	2.61748641373199	8.07969367038998	0.00930334580898123	0.184909414186033	not significant	NA
Aatk	-0.858863801998014	2.34768886357695	8.07620386167388	0.0093164908690417	0.184909414186033	not significant	NA
Setd1b	-0.370356174602058	5.21259343973604	8.07594431140459	0.00931746933598884	0.184909414186033	not significant	NA
Ttr	-0.523656766164068	13.7240277769356	8.06906893458755	0.00934342987484923	0.185127705276287	not significant	NA
Elovl5	-0.785611623247607	8.37910849698995	8.06555286206225	0.0093567369745688	0.185127705276287	not significant	NA
Alg5	0.318425944792958	6.3034498656777	8.04799519485024	0.0094235005506143	0.18604692000052	not significant	NA
Uap1	0.540128081125218	5.39646978194425	8.04587336720357	0.00943160443429116	0.18604692000052	not significant	NA
Gm9195	1.35572531816299	-0.299532999630838	8.03834771075342	0.00946040924936916	0.186334496764267	not significant	NA
Sned1	-0.831796308023916	2.78704464064377	8.02827703082467	0.00949910737721062	0.186640189054105	not significant	NA
Dclre1c	-0.849230699364295	1.45020786804911	8.02369882389982	0.00951675761581973	0.186640189054105	not significant	NA
Hacd3	-0.404972140477809	7.79434541987154	8.02287433762944	0.0095199400830278	0.186640189054105	not significant	NA
Ndfip1	0.424705277014053	5.05592990477218	8.01951278125309	0.00953292765897052	0.186640189054105	not significant	NA
Tiprl	0.377399733390115	4.36346782786736	8.0154041639406	0.00954882813352448	0.186672464019259	not significant	NA
Upf2	0.639588263658113	2.78677455537745	8.00480801446152	0.00958997091401135	0.187078577414702	not significant	NA
Senp5	0.837851333838681	1.72198201903268	7.99970558801637	0.00960985245222493	0.187078577414702	not significant	NA
Blvrb	0.572790914012873	7.5145997922	7.99903956637086	0.00961245095435141	0.187078577414702	not significant	NA
Tgoln1	-0.512038037868082	8.08247078894005	7.98076390746093	0.00968405767104921	0.187585141784106	not significant	NA
Wnk2	1.35949119680311	0.579008305210427	7.98026261122683	0.00968603010836572	0.187585141784106	not significant	NA
Nfib	-0.45309174120328	7.30022796874783	7.97462776950895	0.00970823193022298	0.187585141784106	not significant	NA
Snx32	-0.925458527171225	1.27893829726575	7.96819865263062	0.00973363195788361	0.187585141784106	not significant	NA
Cmas	-0.309347563638106	6.10515487154372	7.96575256493341	0.0097433151839077	0.187585141784106	not significant	NA
Pm20d1	-0.439696633954842	5.90003881116175	7.96448180995399	0.00974834986871698	0.187585141784106	not significant	NA
Cp	-0.543267499847395	10.5009814105478	7.95647443299496	0.00978014099109417	0.187585141784106	not significant	NA
Tmem173	0.6725993019688	2.55887881745081	7.95315893883332	0.00979333777744994	0.187585141784106	not significant	NA
Mrnip	-1.04713663629841	2.13150047830462	7.94611755392781	0.00982143016956656	0.187585141784106	not significant	NA
Ppm1f	0.512483695883257	3.95563838113883	7.94578777584371	0.00982274803664271	0.187585141784106	not significant	NA
Fam160b1	-0.372784786498387	4.72141068740638	7.94032942562089	0.00984458922708711	0.187585141784106	not significant	NA
Vps37a	-0.41515590971856	5.86428747878653	7.93647322652983	0.00986005186663664	0.187585141784106	not significant	NA
Spag1	1.44413574027735	0.441243039908471	7.93626213701581	0.00986089907047717	0.187585141784106	not significant	NA
Tnfrsf11b	0.867188661921419	1.96580481321011	7.92969208818973	0.0098873080865816	0.187585141784106	not significant	NA
Cfap36	-0.620580476324674	3.55163295397148	7.92923283438729	0.00988915702628689	0.187585141784106	not significant	NA
Gnpnat1	0.391640025951972	6.05707046020471	7.92888155953163	0.00989057150436619	0.187585141784106	not significant	NA
Cyp4a12a	-0.708903514748409	8.09926426367603	7.9276913437832	0.00989536580679977	0.187585141784106	not significant	NA
Dnajb9	0.826993940457325	6.34218370798352	7.9267196372132	0.0098992818372078	0.187585141784106	not significant	NA
Star	1.46849319822058	0.657184018048138	7.92391586668995	0.00991059078596745	0.187585141784106	not significant	NA
Rnf20	-0.443399959177312	4.1963745969345	7.9150366942634	0.00994649902076037	0.187694851122364	not significant	NA
Maip1	0.36711146136414	4.73664432198991	7.91461220611521	0.00994821928860857	0.187694851122364	not significant	NA
Plekha5	-0.444752972007986	4.08638792371589	7.91096721544866	0.00996300440512228	0.187694851122364	not significant	NA
Arid3a	0.778048456545223	1.87169829849203	7.90350551664002	0.00999334695245347	0.187694851122364	not significant	NA
Atm	-0.612648277080853	2.55806007475009	7.90067864866341	0.0100048688959907	0.187694851122364	not significant	NA
Sgpl1	-0.526119359310744	5.94551135100222	7.89936426581296	0.0100102311465343	0.187694851122364	not significant	NA
Scand1	0.684133074977439	5.03698849340988	7.89778033664132	0.0100166972770295	0.187694851122364	not significant	NA
Clmn	-0.572268174532475	6.10129394778564	7.86819775106982	0.0101383153143026	0.189702362838194	not significant	NA
Bcam	1.17311656107611	1.67554095238935	7.86000229017193	0.0101722959462374	0.189902638568446	not significant	NA
Erbb3	-0.569796381333429	5.45066763859046	7.85715458041707	0.0101841327808999	0.189902638568446	not significant	NA
Ptk2b	-0.822103494948645	3.84292386742544	7.85514031471194	0.0101925144994364	0.189902638568446	not significant	NA
Tmem38b	0.435947993694512	5.18201224686034	7.84744622241269	0.0102246012328946	0.19004615545044	not significant	NA
Nr2c2	-0.396945029142377	4.84093040985448	7.84484738086647	0.0102354644087362	0.19004615545044	not significant	NA
Tbc1d32	-1.04310877090445	1.42397904707183	7.84286817734686	0.0102437460488632	0.19004615545044	not significant	NA
Tm2d3	0.308812778728859	6.66024577408004	7.82914755068327	0.0103013616920562	0.19084474602907	not significant	NA
Fhit	0.858354854206686	2.13123813177721	7.81129673647077	0.0103768575634231	0.191971864923328	not significant	NA
Cmtr1,Gm28043	-0.479427946024883	5.15401298316218	7.80628097097194	0.0103981804775529	0.19209501818757	not significant	NA
Txnrd1	0.546005238877905	7.26835550957762	7.80146629653028	0.0104186940786894	0.192202894426302	not significant	NA
Eps8l1	-1.7010242678063	0.607671004361008	7.79460836720523	0.0104479905275407	0.192472264317481	not significant	NA
Shpk	-0.558576454082604	4.46098251707885	7.78991725778077	0.0104680829591593	0.192571559830153	not significant	NA
Otc	-0.734493436607856	8.23170570633361	7.78243088274613	0.010500236278256	0.192741763077135	not significant	NA
Tsc22d1	-1.00089567694267	6.16219247996513	7.77851729245064	0.0105170882393747	0.192741763077135	not significant	NA
Csk	-0.457151334152556	6.12750806419433	7.77540028180921	0.010530531507485	0.192741763077135	not significant	NA
Gpr12	-1.78379713686014	-0.288296862707722	7.77303864757029	0.0105407295809387	0.192741763077135	not significant	NA
Nsd1	-0.320934500945307	5.17201414819269	7.76805859279007	0.0105622703902477	0.192741763077135	not significant	NA
Akr1c18	2.15494346565917	1.52431209092437	7.76728352308998	0.0105656272628938	0.192741763077135	not significant	NA
Agtr1a	-0.523559443009701	5.26851074430427	7.762217574494	0.0105875972511964	0.192873920439736	not significant	NA
Ppp2r3a	-0.613297788430913	2.71203166041676	7.74021790531772	0.0106835929412893	0.194174186121979	not significant	NA
Cep72	1.1959805043499	0.159623003773596	7.73907110818693	0.0106886233160747	0.194174186121979	not significant	NA
Rsl24d1	0.440682487517616	4.96546111720669	7.72335309514188	0.0107578342190608	0.194926304993054	not significant	NA
Gm5096	1.0585986268906	4.4231626579361	7.72291074512281	0.0107597891670468	0.194926304993054	not significant	NA
Dcaf17	-0.489221066317707	4.24542775342747	7.71145727003264	0.0108105443271899	0.195575289499355	not significant	NA
Get4	0.491436104944378	5.09797277202689	7.69604228534962	0.0108792729398048	0.196547195814569	not significant	NA
Wsb2	0.374794070423681	6.09391017047548	7.67298148416429	0.0109829945855801	0.198147745291912	not significant	NA
Rps4x	0.476749819974414	9.33923373769149	7.6667026047732	0.0110114244362075	0.198190142428468	not significant	NA
Mgam	-0.52878181470579	6.05669632592075	7.66578032278618	0.011015607244459	0.198190142428468	not significant	NA
Rab11b	-0.357353662111928	6.51877830924264	7.66139873322541	0.0110355030006245	0.198275745270481	not significant	NA
Nat8f7	-2.71264646553642	-1.2421287836095	7.65336836556785	0.0110720702196361	0.198660240735334	not significant	NA
Armcx4	0.917097786845164	2.05027039717544	7.64336609678771	0.0111178042275007	0.199011277747625	not significant	NA
Zc3hav1	-0.383505906377632	5.27111448407475	7.64244575425752	0.0111220228516767	0.199011277747625	not significant	NA
Zfp959	0.649450028385206	2.43300206150094	7.63513758012697	0.0111555846337574	0.199339037468679	not significant	NA
Hacl1	-1.02144938963041	7.63810434061381	7.6318371179768	0.011170778248741	0.199339037468679	not significant	NA
Rnf6	0.405901477583368	4.32134716712566	7.61521993269305	0.0112476236304655	0.200437243961683	not significant	NA
Pnpla1	1.31431179660985	0.563486955631929	7.60812815642077	0.0112805970495986	0.200751712167993	not significant	NA
Grb7	-0.575695669763831	6.38893085560113	7.60453765254223	0.0112973319548169	0.200776735338116	not significant	NA
Olfr11	2.38041222186937	-1.14452176579747	7.59922502049017	0.011322143883925	0.2009450414521	not significant	NA
Med21	0.446395246302001	5.07751821343971	7.58211179668005	0.0114024795490066	0.202096992060742	not significant	NA
Gas1	-1.3687471129519	2.40526466476301	7.5787151296412	0.0114184996039275	0.202107442989516	not significant	NA
Gm2000	0.58267221999815	3.10204262656227	7.57049301585888	0.0114573815826174	0.202318141876844	not significant	NA
Sap30bp	0.450238858487386	3.47794643527274	7.56793412612243	0.011469512311935	0.202318141876844	not significant	NA
Chrac1	-0.430261274330227	3.86852510470938	7.56641029470297	0.0114767429694988	0.202318141876844	not significant	NA
Dffa	-0.467209844799294	3.98805821021703	7.55587574450104	0.0115268680801437	0.202928653378659	not significant	NA
Rpl9	0.43724484519882	5.93727236302668	7.54954478209359	0.0115571083024868	0.203033105208625	not significant	NA
H2afz	0.365517870824674	7.07071540358694	7.54779928627432	0.0115654611937325	0.203033105208625	not significant	NA
Fau	0.38618860927567	4.91633077251106	7.5425755684829	0.0115904986839289	0.203033105208625	not significant	NA
Esrp2	-0.418215959419508	5.98172749699695	7.54167826655144	0.0115948055196253	0.203033105208625	not significant	NA
Ifi44	-0.765286323444943	3.30035015980797	7.52532737101098	0.0116735967980574	0.203645307533698	not significant	NA
Krr1	0.505299947641764	4.23032279810198	7.52510882039902	0.0116746539476247	0.203645307533698	not significant	NA
Rdh16	-0.660603974749459	5.39580061310443	7.52474570723657	0.0116764105938164	0.203645307533698	not significant	NA
Fmr1nb	-3.26927821385912	0.70257835954207	7.5088686822638	0.0117535061421686	0.204717318417718	not significant	NA
Dtnbp1	-0.309585147299154	5.25964678448826	7.50529025848705	0.0117709598891837	0.204749047315442	not significant	NA
Traf2	0.789942139571227	2.44899480684309	7.49071955082309	0.011842325145543	0.205298908541678	not significant	NA
Hist1h1c	-0.677698728533025	6.54347963130708	7.49019270047138	0.011844914535951	0.205298908541678	not significant	NA
Gtf3c2	-0.284957119038437	5.568411978178	7.48924103059046	0.0118495934385027	0.205298908541678	not significant	NA
Lyrm4	-0.54390216481443	4.37494444790036	7.47761537482971	0.0119069165693686	0.20601954190963	not significant	NA
Dclk3	-1.78519229013573	1.47313629484949	7.46889988236846	0.0119500916670478	0.206493800336401	not significant	NA
Rcan1	0.955086357101022	4.48389035068333	7.45835561255923	0.0120025579493879	0.207127146272836	not significant	NA
D930048N14Rik	1.17812436404863	2.24452398134344	7.44151469397645	0.012086884631779	0.208307914351371	not significant	NA
Srsf11	0.302368615544753	5.67245977161526	7.43526389764961	0.0121183505871157	0.208399426032539	not significant	NA
Icam2	0.772782005479044	2.2096958574623	7.43414034021367	0.0121240160815999	0.208399426032539	not significant	NA
Fam114a2	-0.347808349148211	5.50514394243351	7.42829105467438	0.0121535582670181	0.208488024695378	not significant	NA
Ankra2	-0.512566897220512	3.73599405582218	7.42681899002271	0.0121610055632363	0.208488024695378	not significant	NA
Slc13a3	0.997947548939764	4.98481191316968	7.40603016122329	0.0122667190294945	0.209997941228084	not significant	NA
Mcph1	0.768771513822743	1.55898234740961	7.40320885091993	0.012281143913629	0.209997941228084	not significant	NA
Slc10a2	1.03339993334267	5.39258751467589	7.39312997424462	0.0123328290507353	0.210409881323913	not significant	NA
Dennd2a	0.727552885134917	1.98193705213507	7.39053943020596	0.0123461523894048	0.210409881323913	not significant	NA
Prr13	-0.346507052321321	6.07419581219707	7.38912610930511	0.0123534279079317	0.210409881323913	not significant	NA
Crybg3	-0.559956071244966	2.76009623136812	7.38101277463795	0.0123952858000581	0.210848640791118	not significant	NA
Rpl7l1	0.347049616057607	6.26438199530132	7.3703437345631	0.0124505680941589	0.211008336571936	not significant	NA
Ksr2	1.25171685913676	0.656750370673667	7.37017433084191	0.0124514480682566	0.211008336571936	not significant	NA
Kank2	-0.482295969698149	4.85538422790736	7.36987486366487	0.0124530038303639	0.211008336571936	not significant	NA
Dpp4	-0.574248537219494	5.87324498772581	7.35608052896679	0.0125249005521716	0.211952386863493	not significant	NA
Plcb4	0.947370239968784	1.26483053196049	7.3524278744574	0.0125440152179255	0.212001950095985	not significant	NA
Cidea	-4.72340247799612	-1.15178040236934	7.70504786727493	0.0126200823606532	0.212875930661973	not significant	NA
Bphl	-0.538736596010987	6.71014822655474	7.33640756935976	0.0126282331748628	0.212875930661973	not significant	NA
Eif2d	0.411784219116393	5.14416998462506	7.32664695211427	0.0126798510140436	0.213471322084759	not significant	NA
Sun2	-0.625170499244182	6.09018408086066	7.32156852861149	0.0127067999889149	0.213650405975362	not significant	NA
Rims4	2.47159687781707	-1.11690738321176	7.3158434440604	0.0127372565730205	0.213679431526438	not significant	NA
Pramef8	0.645303233444983	2.60657972098538	7.31511190482913	0.0127411540710145	0.213679431526438	not significant	NA
Adck1	-0.428905199058507	3.39255028063538	7.30412616035556	0.0127998430517246	0.214389187073515	not significant	NA
Txlna	0.460371694697801	4.4289886967658	7.29830549223149	0.0128310599797861	0.214637578052666	not significant	NA
Reep5	0.354374490118116	5.222683812895	7.29265462074751	0.0128614469299034	0.214871469244737	not significant	NA
Ms4a4c	1.630902104176	0.782216369961238	7.28502287421044	0.0129026123686447	0.215227561831617	not significant	NA
Rnf114	0.373856477913445	6.10858425631714	7.28026224367174	0.0129283649595914	0.215227561831617	not significant	NA
Mef2d	-0.395744919629135	5.06193763847931	7.27958047195574	0.012932057654717	0.215227561831617	not significant	NA
Pim1	-0.621440861667208	5.00927972898371	7.27411171755436	0.0129617204818731	0.215447480801489	not significant	NA
Ap3b1	-0.428368519977737	5.05538558242004	7.2710666682165	0.0129782696468762	0.215449145544721	not significant	NA
Prkar1a	-0.33382551546739	7.07044151166074	7.26582917213265	0.0130067890304823	0.215463733745739	not significant	NA
Lpp	-0.317759211605172	6.39536875987223	7.26486464585474	0.0130120486633745	0.215463733745739	not significant	NA
Fam96b	-0.386132365163273	4.69783825047154	7.26078838918472	0.0130343028155778	0.215559720048533	not significant	NA
Ube2h	-0.480606939260763	6.2628018899689	7.23409503798357	0.0131810799744177	0.21771221375148	not significant	NA
F11	-0.511960804379944	5.70735654014419	7.22598647638128	0.0132260277998436	0.218179486300191	not significant	NA
Prlr	-0.760521631463769	6.14440938851506	7.21845161471768	0.0132679476626222	0.21859569620758	not significant	NA
Zfp654	0.574375103647807	3.20477942680537	7.21216227749953	0.0133030507980836	0.218898692654898	not significant	NA
Dnajb2	0.385493225683214	5.57339376276006	7.20591508707023	0.0133380205566263	0.219198736826464	not significant	NA
Gpld1	-0.598746386504638	6.97165304013914	7.20201717919808	0.0133598913653106	0.219283028950925	not significant	NA
Chek2	-0.820775836502358	1.0006272549341	7.19883423769005	0.013377780025084	0.219301830749125	not significant	NA
Srxn1	0.913022271726204	7.39862556656489	7.19301536082449	0.013410551705416	0.219564257796923	not significant	NA
Hist2h3c2	-1.0248755918844	1.90952655366533	7.18443460508589	0.0134590405474248	0.220083037565755	not significant	NA
P3h1	0.420596051074559	4.22394650003867	7.17166869916926	0.013531538963522	0.220886386419553	not significant	NA
Isoc1	0.430945143999104	4.29406943560198	7.16799185132738	0.0135525001865628	0.220886386419553	not significant	NA
Herc4	-0.52048465078348	5.26779221547718	7.16689481038702	0.0135587612369309	0.220886386419553	not significant	NA
Cd9	0.553398640677066	4.98655039096248	7.16108998308646	0.0135919440243281	0.221151904137453	not significant	NA
Cbs	-0.623821382738349	8.27151207428936	7.15690597822858	0.0136159173123198	0.221267102924025	not significant	NA
Ankrd27	-0.323804558014918	4.44331236012253	7.14418216246704	0.0136891098597698	0.222094121947414	not significant	NA
Zc3h13	0.813047668315037	3.20847858040955	7.13486029311675	0.0137430096857131	0.222094121947414	not significant	NA
Cyba	0.518393799139419	4.12350935538088	7.13224700818847	0.0137581620835919	0.222094121947414	not significant	NA
Eif3m	0.377897511182178	6.29889307999216	7.13191398939663	0.0137600943287007	0.222094121947414	not significant	NA
Tubgcp6	0.564017026216299	2.4966473123496	7.13078267562287	0.0137666606952216	0.222094121947414	not significant	NA
Zfp9	1.31603440629178	0.927174994174312	7.12858657247863	0.0137794172206945	0.222094121947414	not significant	NA
Sdha	-0.329245314967257	8.40135644621201	7.12753962956936	0.013785503217533	0.222094121947414	not significant	NA
Fam126b	-0.660219090279639	5.5660780525023	7.12220557352929	0.0138165569619074	0.222320962023419	not significant	NA
Tns1	-0.428820337582208	6.58417699260185	7.11736966325654	0.013844777604169	0.222411798409578	not significant	NA
Ubap1	0.414390773134476	5.52485909858796	7.11450847208121	0.0138615045604391	0.222411798409578	not significant	NA
Ntm	0.915263608758312	1.83145904899023	7.11251978126198	0.0138731439380535	0.222411798409578	not significant	NA
Enc1	0.708367241666301	3.16246143169268	7.1089567761183	0.0138940245285425	0.222474246057274	not significant	NA
Gdi2	-0.290645795228093	8.07583248313636	7.10360893227914	0.0139254303539469	0.222657396255197	not significant	NA
1700109H08Rik	1.29753626358532	0.324762721995763	7.09841612506056	0.0139560009979857	0.222657396255197	not significant	NA
Ube2q2	0.48336001380935	2.9356126714166	7.09833813413385	0.0139564607058724	0.222657396255197	not significant	NA
Sult1c2	-2.10235618754178	1.10093988369574	7.0907666470574	0.0140011698909272	0.223098933371489	not significant	NA
Ube2k	0.315559580553412	6.81343362253057	7.07983805038315	0.0140659827350681	0.223629469277978	not significant	NA
Copa	-0.404785164158191	6.96105322155341	7.07939585327948	0.0140686122068296	0.223629469277978	not significant	NA
Lrig3	0.653792690148405	4.11346257305299	7.07518933739513	0.0140936530020425	0.223649375296006	not significant	NA
Pbx1	-0.437755375149918	4.64488217671283	7.06835651662928	0.0141344331626972	0.223649375296006	not significant	NA
Tulp3	-1.15997034274441	0.701021800696411	7.0680925856362	0.0141360109966962	0.223649375296006	not significant	NA
Tfg	0.426615838088312	6.14176577144489	7.06735299276505	0.0141404334756328	0.223649375296006	not significant	NA
Cd52	0.498905722988641	4.3697481199148	7.06487870737247	0.0141552398931432	0.223649375296006	not significant	NA
Abhd16a	-0.44154134070339	5.05470652740532	7.05971226206603	0.0141862119416451	0.223661704539449	not significant	NA
Slk	-0.363723134883522	4.40357936266739	7.05905254047403	0.0141901722760942	0.223661704539449	not significant	NA
Ptprg	-0.436105948244526	4.80841569466191	7.05544658045303	0.0142118406584014	0.223734001134305	not significant	NA
Tlr12	-0.832059041125509	3.02823375597314	7.04412030296275	0.0142801396288635	0.224126825252637	not significant	NA
Taz	-0.416387947088486	4.21853635703429	7.04138528783114	0.0142966866126943	0.224126825252637	not significant	NA
Cdkl3	2.21914558349899	-0.311931532243838	7.03676120480878	0.0143247109144492	0.224126825252637	not significant	NA
Tmem218	-0.871285720711568	2.2371689295659	7.03632070986547	0.0143273837131498	0.224126825252637	not significant	NA
Gpr176	3.47221681408436	-0.613022633103383	7.0352842379486	0.0143336749122442	0.224126825252637	not significant	NA
Adss	-0.368346687323511	5.47337829108702	7.03217994140148	0.0143525357625643	0.224126825252637	not significant	NA
Mpi	0.396938890644867	3.72861161628233	7.03063861393581	0.0143619106618682	0.224126825252637	not significant	NA
Tekt5	5.07142702144758	-1.12303839556376	7.28277669326146	0.0143787448128611	0.224126825252637	not significant	NA
Rbks	-0.469820771144546	3.27818255714181	7.02589640122458	0.0143907970711153	0.224126825252637	not significant	NA
Ddit4l	1.16245823251434	2.54314824314444	7.01719757750786	0.0144439520861659	0.224687511193112	not significant	NA
Cox6a1	-0.300359160580801	9.3444794837746	7.00236938219909	0.0145350636414188	0.225207398969648	not significant	NA
Wars	0.599648067448513	4.45422314482336	7.0011150668957	0.0145427999336922	0.225207398969648	not significant	NA
Nfatc1	-0.604237042593782	2.98853153803962	6.99846624675206	0.014559152173031	0.225207398969648	not significant	NA
C1d	0.360243061165646	5.41459046513983	6.99786042135832	0.0145628950418519	0.225207398969648	not significant	NA
Lamp3	1.72022875406716	-0.103940890509724	6.99778792199093	0.0145633430239191	0.225207398969648	not significant	NA
Pde4c	-0.581100759381198	3.6549101360997	6.9749650646861	0.0147051304953825	0.227131838712878	not significant	NA
Mmp12	1.9907233144621	1.98558806385348	6.96633682904458	0.0147591316793071	0.2272976089218	not significant	NA
Sytl1	-0.92398941676448	1.90251593995118	6.9654892586254	0.0147644481816819	0.2272976089218	not significant	NA
Tmem38a	0.864330220667574	1.60865193401647	6.96493535854871	0.0147679237435068	0.2272976089218	not significant	NA
Tram1	-0.360122674004865	7.83600630553134	6.95580266046495	0.0148253597405434	0.22760166501824	not significant	NA
Dio1	-0.739345197430107	6.47666213539735	6.94912254839955	0.0148675281359693	0.22760166501824	not significant	NA
Csnk1d	-0.295092570578205	5.91685262880253	6.94858247543319	0.014870943167893	0.22760166501824	not significant	NA
Mrps31	0.562880860139966	4.60492362796219	6.94803544530817	0.0148744030785244	0.22760166501824	not significant	NA
Dgkq	-0.410496941373788	4.26148997181034	6.94801017537475	0.0148745629298835	0.22760166501824	not significant	NA
Ints4	-0.416941892860145	4.38798525883933	6.94242867873017	0.0149099168175162	0.227648462925724	not significant	NA
Hpx	0.53050103970182	12.3957809178012	6.94204001424278	0.0149123821339343	0.227648462925724	not significant	NA
2310034G01Rik	2.91793743199122	-0.657603176835759	6.9284263006139	0.0149990203827628	0.228159976287398	not significant	NA
Hsdl2	-0.535017228797984	6.28369159308034	6.92840078283451	0.014999183302168	0.228159976287398	not significant	NA
C1qtnf6	1.39675677543759	0.444975215077098	6.92716106735898	0.0150071006850648	0.228159976287398	not significant	NA
Pam	0.638649416225103	3.475892936862	6.9246633082833	0.0150230665810256	0.228159976287398	not significant	NA
Gorasp2	0.324247617177827	6.96369282058151	6.91543893991296	0.0150821929934069	0.228159976287398	not significant	NA
Tmem41b	0.520262043101589	6.13201750272774	6.91505455199167	0.0150846624399461	0.228159976287398	not significant	NA
Cbwd1	0.646490632011615	2.1862095938516	6.91483836658064	0.0150860514899371	0.228159976287398	not significant	NA
Zfp961	0.604998301155521	2.83093654520554	6.91273773090734	0.0150995560325808	0.228159976287398	not significant	NA
Igfbp4	-0.359775745265223	10.461942170044	6.91075922922316	0.0151122876619889	0.228159976287398	not significant	NA
Uri1	-0.443852783365737	4.84360174916455	6.90767530519361	0.0151321564147312	0.228159976287398	not significant	NA
Pcna	0.370421117565237	4.36995441969804	6.90513189899312	0.0151485645800108	0.228159976287398	not significant	NA
Sec23b	0.553257614609051	5.28937815217148	6.90414713529178	0.0151549228408945	0.228159976287398	not significant	NA
Klhl7	-0.542238034631221	2.84018677385669	6.89754059304732	0.015197655488665	0.228540633284195	not significant	NA
Dhx35	0.649982412664025	2.32737586985607	6.89367722036171	0.0152227065898731	0.228654829029998	not significant	NA
Tti1	-0.480295926947858	4.0632697369524	6.885359312195	0.0152767976352871	0.229204462115682	not significant	NA
Aldob	-0.437341490528065	12.2572110484519	6.8789976121904	0.0153183114031524	0.229547227124875	not significant	NA
Tcaim	0.534795700235357	5.41733252434892	6.87649233170606	0.0153346941314907	0.229547227124875	not significant	NA
Tkt	0.45475871510462	6.63301083823361	6.86646563391202	0.0154004563120093	0.230268466637783	not significant	NA
Fam111a	-0.837176710208312	1.99032371325325	6.85833784531805	0.0154539936893998	0.230307010307746	not significant	NA
Tnfaip8l1	-0.613470781380054	5.06259916371735	6.85305368761652	0.0154889109214585	0.230307010307746	not significant	NA
2610524H06Rik	1.35458506657132	0.374224782172673	6.85099869819359	0.015502513730711	0.230307010307746	not significant	NA
Ifnar2	-0.332838065443874	6.63612171049428	6.85016704908054	0.0155080225199805	0.230307010307746	not significant	NA
Cyld	-0.447489921662796	4.42950177038673	6.85009014493292	0.01550853203769	0.230307010307746	not significant	NA
Col20a1	1.5006662029568	0.0508628902753162	6.85008979391227	0.0155085343633709	0.230307010307746	not significant	NA
Ss18l2	0.332203122605275	6.45235726341724	6.8300999314641	0.0156416063634279	0.231818835743724	not significant	NA
Hip1	-0.609733142736696	2.2905181707444	6.82948259786743	0.015645736051111	0.231818835743724	not significant	NA
Cbarp	1.17147628845093	0.24873352577611	6.81492913894609	0.015743443470637	0.232876767822218	not significant	NA
Kif9	-1.97030700397021	-0.666101272720614	6.81355613069048	0.0157526963116877	0.232876767822218	not significant	NA
Amd1	0.550803799351037	2.62053229817299	6.79372990898246	0.0158869820164868	0.234120987531648	not significant	NA
Sesn1	-0.601027456196615	2.75912824254009	6.79365985451694	0.015887458751108	0.234120987531648	not significant	NA
Slc7a6os	0.50826832041176	3.56691578277886	6.79321537626095	0.0158904838842292	0.234120987531648	not significant	NA
Trim26	-0.557558879426442	4.58884689409901	6.79016041435816	0.0159112933524997	0.234129724116069	not significant	NA
Rtn4ip1	-0.675603152679694	4.08801351813188	6.7878828183588	0.015926827316187	0.234129724116069	not significant	NA
Nol8	0.569733327229138	2.42380382871607	6.78234991446935	0.0159646337031422	0.234422390407799	not significant	NA
Ube4a	0.385118086427747	4.08583889224444	6.77788640830852	0.0159952054590666	0.234608287909132	not significant	NA
Mindy1	-0.581603297231077	5.86860170349166	6.77354871404628	0.0160249777479159	0.234651596623596	not significant	NA
Vsig4	0.316240963571791	5.95135728632582	6.77223767546264	0.0160339883171567	0.234651596623596	not significant	NA
Seh1l	0.359522731034182	5.09705174477461	6.76463131169614	0.0160863767605036	0.235155538849416	not significant	NA
Flt3l	-0.597362561693071	2.79795742054653	6.75728432951375	0.0161371591235849	0.235389146711006	not significant	NA
Retnla	2.99555623513102	-0.809074539956279	6.75645187297865	0.0161429242774154	0.235389146711006	not significant	NA
Lcn12	2.05508991512166	0.770420623147788	6.75452588615863	0.0161562714073289	0.235389146711006	not significant	NA
Bst2	0.69179968023041	5.75844445713784	6.74811736576756	0.0162007708375916	0.23553112176079	not significant	NA
Ppm1j	-2.37444858913792	-0.949543031152058	6.74794342954295	0.0162019805089686	0.23553112176079	not significant	NA
Arhgef18	-0.437082319942511	4.23106399038629	6.74141620100465	0.0162474478595496	0.235930235104635	not significant	NA
Bmf	-1.47474908121955	1.13073795366327	6.73717387975376	0.0162770749284334	0.236023027447895	not significant	NA
Cdk11b	0.465726028424103	4.43035232100601	6.73466717209735	0.0162946091829875	0.236023027447895	not significant	NA
9530077C05Rik	2.63519057042066	-0.132920004442272	6.73276947709692	0.0163078973767251	0.236023027447895	not significant	NA
Slc29a1	-0.524712474240542	6.65228488058697	6.72119737496668	0.0163891892378582	0.236702870675158	not significant	NA
Inca1	-0.701032757260367	4.06381335122386	6.72093832174658	0.0163910141779178	0.236702870675158	not significant	NA
C77080	-0.358472099168285	5.09714196435879	6.70532030772552	0.0165014554984767	0.23803531290644	not significant	NA
Dtd2	0.526702801376954	3.55708105191162	6.70075141751165	0.0165339199504819	0.238169102916827	not significant	NA
Scamp1	-0.428128330538671	6.20644609815804	6.69889970698388	0.016547097545756	0.238169102916827	not significant	NA
Agtpbp1	-0.403943616447231	3.52760592391251	6.69229748832376	0.0165941768429347	0.238391347661977	not significant	NA
Mcts2	0.531749934492738	3.83126522319587	6.68998457938987	0.016610704956299	0.238391347661977	not significant	NA
Cdkn2a	-2.84357965465852	-1.07860372736668	6.68908475654906	0.0166171400530909	0.238391347661977	not significant	NA
Cebpe	0.672430710216392	2.97037099099872	6.68312402425228	0.0166598382729166	0.23874240886068	not significant	NA
Tsfm	0.425129412359952	3.14889445140313	6.67997060132658	0.0166824762819819	0.238805545728305	not significant	NA
Arhgef40	-0.584079633761457	2.74813744781639	6.67203232769213	0.0167396154415813	0.239361881063135	not significant	NA
Frat1	-0.848439564665833	3.01665438552456	6.6685435211404	0.0167647963352037	0.239460526061612	not significant	NA
Loxl1	-1.15626987944083	1.79547775771686	6.66575846525356	0.0167849280065902	0.239486913976382	not significant	NA
Rap2a	-0.429755266345387	4.10875312075492	6.66205017924704	0.0168117748832896	0.239608952580334	not significant	NA
Mpdu1	0.473459181283756	6.65500211827503	6.65795898683831	0.0168414492125934	0.23977098020277	not significant	NA
Spry4	1.03979453430583	1.87838263865118	6.65187203247356	0.0168857069299373	0.240140053602951	not significant	NA
Ces3b	-0.887036539915717	8.39185310176951	6.63580415125483	0.0170031567163143	0.241015035431457	not significant	NA
Ggnbp1	-0.750190137182391	2.66403940056139	6.63578688701974	0.0170032833977931	0.241015035431457	not significant	NA
Tmbim6	-0.352889491675184	10.0497114716464	6.6334285045435	0.017020598587276	0.241015035431457	not significant	NA
Snrnp25	0.600186622089725	2.60958812107739	6.63339620909602	0.0170208358355548	0.241015035431457	not significant	NA
Hexa	0.492866075000339	4.87720841977495	6.63065881508337	0.0170409585865103	0.241039390460164	not significant	NA
Ppp4r1	-0.356441121097536	4.03313537790228	6.61824808396865	0.0171325226196495	0.241883193053163	not significant	NA
Ahnak2	-1.67019188960798	1.02465960548166	6.61756907518195	0.0171375479579581	0.241883193053163	not significant	NA
Sec16a	-0.352047772216447	5.70419214098321	6.60080428296293	0.0172621446703457	0.243379516568556	not significant	NA
Selenop	-0.408475099494134	12.339756447776	6.59513955051647	0.0173044723510216	0.243713955756647	not significant	NA
Lif	4.80462202828871	-1.03713032762177	6.97665299324507	0.0173488202361168	0.243872577832871	not significant	NA
Atat1	-0.604064991376343	3.3627145615109	6.58657816219071	0.0173686631751118	0.243872577832871	not significant	NA
Saa3	2.25637176636642	5.95379595263891	6.58618834014755	0.0173715922368353	0.243872577832871	not significant	NA
Nup54	0.613684683420637	3.06434603855928	6.58244990101829	0.0173997101578905	0.244005785490417	not significant	NA
C9	-0.612265949730344	9.23006368257249	6.57616426971822	0.0174471002896507	0.244200308887268	not significant	NA
Atp6v0e2	1.24113625705316	1.36759747151559	6.57123116509014	0.0174843935421536	0.244200308887268	not significant	NA
Sbsn	1.51870946789035	0.392808543223111	6.57105129863632	0.017485754967377	0.244200308887268	not significant	NA
Asprv1	3.92779450045327	-1.21327823351351	6.57073389462429	0.0174881577138691	0.244200308887268	not significant	NA
Arhgap23	-0.649419039226286	3.44651011552309	6.56234811421056	0.0175517710466058	0.244300826147023	not significant	NA
Wdfy3	-0.29409861771483	5.20498838607462	6.56160692886162	0.0175574059235795	0.244300826147023	not significant	NA
Pdxk	-0.472203034418531	5.1899626652873	6.56067907489026	0.0175644627850809	0.244300826147023	not significant	NA
Dclre1a	-0.928417047364729	3.21439749805628	6.55982410519806	0.0175709681089937	0.244300826147023	not significant	NA
Churc1	-0.419521910688706	4.11359034060933	6.55750661374988	0.0175886149837107	0.244300826147023	not significant	NA
Ly6a	-0.688478178148641	4.73815560656838	6.54943366370575	0.0176502415420921	0.244331147845715	not significant	NA
Hexim1	-0.362920359713724	4.78038531457382	6.54788944838121	0.0176620569410465	0.244331147845715	not significant	NA
Letmd1	-0.344333638407952	4.90072557349554	6.5435788605023	0.0176950854656463	0.244331147845715	not significant	NA
Actn4	-0.408121364721112	7.67129303148764	6.53940482519529	0.0177271330970618	0.244331147845715	not significant	NA
Map3k21	-0.931982842110342	1.69770374526913	6.53834071759853	0.0177353134696977	0.244331147845715	not significant	NA
Mmp9	1.83718413256186	0.748898699534143	6.53795264269158	0.0177382978556196	0.244331147845715	not significant	NA
Rgs16	-1.91118445190757	5.61954371655879	6.53301446369523	0.017776322352503	0.244331147845715	not significant	NA
Tpcn2	1.00978027491523	0.87568256642166	6.53286194480742	0.0177774982046446	0.244331147845715	not significant	NA
Ppm1k	-0.633017940397899	5.90543583790042	6.53078969701872	0.0177934828700626	0.244331147845715	not significant	NA
Timm8b	0.266392788366604	7.09313745505182	6.53066420693527	0.0177944513735747	0.244331147845715	not significant	NA
Ptcd3	-0.420309661545543	5.36350493392321	6.53034875126852	0.0177968862462882	0.244331147845715	not significant	NA
Rabgap1l	-0.384810472733327	4.0852917243021	6.52263114718181	0.0178565707125994	0.244331147845715	not significant	NA
Ugt2a3	-0.532129541899324	7.04608575192513	6.52197670232009	0.0178616421127863	0.244331147845715	not significant	NA
Agxt2	-0.392109437540797	6.86085682169152	6.51940151938023	0.0178816131684884	0.244331147845715	not significant	NA
Gmppb	0.822617434760335	4.84203158236548	6.51848793147127	0.0178887041850623	0.244331147845715	not significant	NA
Helz2	-0.42909150441251	5.83633469519896	6.51841591289486	0.0178892633061567	0.244331147845715	not significant	NA
Rars	0.376821992596611	5.10314751683203	6.51586375735884	0.0179090896792407	0.244347142311141	not significant	NA
Wdr83	0.534854345064934	4.39060179254602	6.51095629602683	0.0179472818425696	0.244613420992691	not significant	NA
Prpf38a	0.475754749397119	3.05961778689081	6.50123847448385	0.0180231777920392	0.245238509345777	not significant	NA
Vps13d	-0.377235808015096	5.02457793017396	6.50029168051337	0.0180305912734756	0.245238509345777	not significant	NA
Tulp4	0.520960855179694	3.57178882897803	6.49333864293683	0.0180851381012998	0.245725247770566	not significant	NA
Mtch2	-0.306458210499049	7.69938428994098	6.48812715292284	0.0181261426500129	0.245974251861434	not significant	NA
Dennd5a	0.396247346247984	4.08467740549437	6.48623908957875	0.0181410236141507	0.245974251861434	not significant	NA
Ltbp4	-0.67463609596005	3.89803620704497	6.48107134184091	0.0181818232202013	0.246040199639311	not significant	NA
U2surp	-0.308439309217945	5.68754591619474	6.47858160529398	0.0182015161926274	0.246040199639311	not significant	NA
Tfdp1	0.414146298952174	3.6056560454926	6.47659265444556	0.0182172651509202	0.246040199639311	not significant	NA
Epha5	1.32907186366592	1.14108115850699	6.47611802306478	0.0182210256260599	0.246040199639311	not significant	NA
Chek1	1.33600317280459	0.0973824759137182	6.46737801274756	0.0182904266116881	0.246572903079375	not significant	NA
Kank3	0.718752659090587	1.86039974737657	6.46641059086141	0.0182981265684191	0.246572903079375	not significant	NA
Zfp281	0.389376234353021	5.04042271497774	6.46351043304033	0.01832123125686	0.246630510793784	not significant	NA
Shroom2	-0.349803424918803	4.14724696479966	6.45083494985662	0.0184225942673126	0.247581120044152	not significant	NA
Rab10	-0.282508951931043	7.30732480239128	6.4477307407001	0.0184475128389911	0.247581120044152	not significant	NA
Ermard	-0.424454045836608	3.33766706531356	6.44760101810882	0.0184485549826762	0.247581120044152	not significant	NA
Cdkl2	-0.690248728172891	2.19718119732776	6.44253408565326	0.0184893120955867	0.247683076383369	not significant	NA
Pmpca	-0.275563033574542	5.81004358997428	6.44195552365594	0.018493972263165	0.247683076383369	not significant	NA
Mrps7	0.279642706322892	6.37705661780149	6.43355776294654	0.0185617612634997	0.24833702658766	not significant	NA
Ypel3	-0.580382344539301	5.96657255173691	6.42880601408905	0.0186002409868623	0.248410108357192	not significant	NA
Cxcl12	-0.392722562083966	7.59741343239411	6.42820002043781	0.0186051547028863	0.248410108357192	not significant	NA
Frat2	-0.884681500568678	0.804610177391028	6.42556943967791	0.0186265015711288	0.248441871261349	not significant	NA
Map3k4	-0.508920210394795	3.70193574810948	6.42051144631052	0.0186676231618947	0.248737058163273	not significant	NA
Etv1	-1.03097823573943	0.679682123137261	6.4151615658384	0.018711227649133	0.248991881963782	not significant	NA
Ttc39b	-0.521884530837367	4.82254297249826	6.41350317573944	0.0187247674251279	0.248991881963782	not significant	NA
Gan	0.759231396035937	4.15919469396202	6.40849500489481	0.0187657223355705	0.249283398733573	not significant	NA
Ces2e	0.475524699591562	7.73407878323405	6.4038273229737	0.0188039825260106	0.249484488468353	not significant	NA
Wipf3	-1.28360089735171	2.65647723253524	6.39899405941744	0.0188436913697989	0.249484488468353	not significant	NA
Pan2	-0.388610773939734	3.65527601508316	6.39770879769291	0.0188542664320153	0.249484488468353	not significant	NA
Xpnpep3	-0.415769262680492	4.28891832173824	6.3970365749839	0.0188598000708328	0.249484488468353	not significant	NA
Ten1	-0.85861812346462	1.99295030276613	6.39277972529557	0.0188948837797374	0.249484488468353	not significant	NA
Llgl2	-0.785528290917734	3.49519111244625	6.39274803233326	0.0188951452558105	0.249484488468353	not significant	NA
Mettl6	0.43199046897977	3.72100205304287	6.38959297469819	0.0189211955353882	0.249576857122372	not significant	NA
Hace1	-0.867796606289258	1.09874187725544	6.38367070326503	0.0189702016808809	0.249790938071564	not significant	NA
Gtf2f1	0.668344936460404	3.39798826059222	6.38302328818632	0.0189755675203242	0.249790938071564	not significant	NA
Hccs	0.482768080063927	3.21925925986171	6.37873131931123	0.0190111824806656	0.250008502140319	not significant	NA
Tor3a	-0.698186735127914	3.23644085193699	6.37535610323687	0.0190392423883423	0.250023127365552	not significant	NA
Armcx3	0.512415381244056	3.7084310850845	6.37400689713862	0.0190504719125684	0.250023127365552	not significant	NA
R3hdm2	-0.332635235087839	4.73966529079374	6.37126393712915	0.0190733244463053	0.250072476073781	not significant	NA
Abcc3	0.473602586381748	6.40526685510747	6.36417304788877	0.0191325424313689	0.250281138168228	not significant	NA
Aldh3b1	0.670860252687517	2.32500110544147	6.36370429201077	0.0191364643395886	0.250281138168228	not significant	NA
Gldc	-0.554488530340039	5.86391424738411	6.36249760076733	0.0191465643949126	0.250281138168228	not significant	NA
Ube2m	0.522267760445637	5.17724214664727	6.34407852681936	0.0193014708764231	0.25205450203329	not significant	NA
Ptprd	-0.539669975174007	7.20708192016754	6.33937942397937	0.0193412136410391	0.252321928556106	not significant	NA
Kctd2	-0.297401747180789	4.44995390412222	6.33355652278901	0.0193905872579613	0.252714340203758	not significant	NA
Brd3	-0.384376956645188	5.56573682682235	6.32893780566727	0.019429850032417	0.252974329746122	not significant	NA
Saal1	0.624154962696971	2.92076114015241	6.32549037735262	0.0194592135443739	0.253062254768945	not significant	NA
Tom1l2	-0.549997905859049	4.30439274165085	6.32361069765771	0.0194752445264236	0.253062254768945	not significant	NA
Smoc1	-0.358912976458697	6.18516592660058	6.31897522795751	0.0195148412700347	0.253325461798726	not significant	NA
Ptgs1	0.425523426662455	3.78429412680513	6.30663285028485	0.0196207086504595	0.254271120494796	not significant	NA
Nfkbie	0.58199173071176	1.9954170222654	6.3059579872944	0.0196265157138677	0.254271120494796	not significant	NA
Tiparp	1.46963741482857	2.39686335148491	6.29774638423421	0.019697328300958	0.254936369650146	not significant	NA
Myo6	-0.435641628518271	5.470142655605	6.29376864784291	0.0197317323618323	0.255129546372438	not significant	NA
Poldip2	-0.31137026383679	6.22037348563738	6.28810765063229	0.0197808105184662	0.255366766227665	not significant	NA
Cfd	-2.6843666475377	0.125929228383486	6.28715623005697	0.0197890722034723	0.255366766227665	not significant	NA
Eef1d	0.336791065485217	6.9963802269081	6.28407665496804	0.0198158401031259	0.255460505581441	not significant	NA
Dph2	0.715202811277932	2.1889953440092	6.28182248021273	0.0198354590915536	0.255461989362015	not significant	NA
Rlf	0.629926500631347	3.52954000284553	6.27923048604392	0.019858044969772	0.255501643432292	not significant	NA
Sprr2b	3.58972811546632	-1.34180017244972	6.27592951137412	0.0198868501237696	0.255513399446544	not significant	NA
Mybbp1a	0.389591494961966	5.06295010295858	6.2746561407793	0.0198979743041285	0.255513399446544	not significant	NA
Pfkfb4	1.00400047746012	0.659187394779074	6.26949985256034	0.0199430905195268	0.255841919319062	not significant	NA
Smc1a	-0.283405070875414	5.78601882217857	6.26498911092517	0.0199826517002465	0.256098602710204	not significant	NA
Cdc14a	1.39682838615777	-0.598880278055582	6.2609279011844	0.0200183449885053	0.256305261641684	not significant	NA
Slc34a2	-1.9441388198198	-0.0252824385014053	6.25431193390111	0.0200766436045456	0.25642313190581	not significant	NA
Dcxr	0.613294902097824	6.0967182981555	6.2538631764474	0.0200806048032241	0.25642313190581	not significant	NA
4921524J17Rik	0.764267228033774	2.79644747653284	6.2532200870426	0.0200862828932174	0.25642313190581	not significant	NA
Mak16	0.516226577181311	4.50611211602864	6.24643120343827	0.0201463337138002	0.256433035968778	not significant	NA
Fgd4	-0.707814942756723	3.08502809438898	6.24310994315573	0.0201757845422511	0.256433035968778	not significant	NA
Nudt9	0.294768563418934	5.48816789031599	6.24186524631322	0.0201868340612026	0.256433035968778	not significant	NA
D430042O09Rik	-0.563093871845701	2.76738107526188	6.24127406642932	0.0201920844871982	0.256433035968778	not significant	NA
Arf5	0.378598880054374	7.00218889240723	6.24113802201906	0.0201932929488854	0.256433035968778	not significant	NA
Bbs7	0.882087580667385	0.811897729095257	6.23987377811608	0.0202045268834768	0.256433035968778	not significant	NA
Ank	-0.372377642929113	4.52388863743427	6.23572731086302	0.0202414207759153	0.256492796179253	not significant	NA
Apoo	-0.350091531735371	5.33174242953489	6.2349437998394	0.0202484006145478	0.256492796179253	not significant	NA
Rnf8	-0.418330891280275	4.14852410529722	6.2285616843632	0.0203053549827878	0.256685425250571	not significant	NA
Dad1	-0.353764176402213	7.85865701852344	6.22723360143752	0.0203172292652201	0.256685425250571	not significant	NA
Lifr	-0.533935082482843	7.65645416750389	6.22665562750236	0.0203223992964454	0.256685425250571	not significant	NA
Mia2	-0.423720450748797	7.27197687087783	6.21884249893232	0.0203924323118217	0.257321848189057	not significant	NA
Tnfrsf23	-1.88813198062807	1.3345085800628	6.2134902408503	0.0204405622941016	0.257680928708511	not significant	NA
Slc22a23	-0.347441630264211	5.67378933939288	6.20119571653206	0.020551599777757	0.258831590277944	not significant	NA
Etfrf1	-0.382270257722723	5.6162815407591	6.19276033811212	0.0206281717954814	0.259509006318562	not significant	NA
Rab33b	-0.553538769431071	5.07330874090427	6.18849147846247	0.0206670432640744	0.259509006318562	not significant	NA
Wdr48	-0.415726457905902	4.13465376042045	6.18672362656169	0.0206831648714269	0.259509006318562	not significant	NA
E2f8	-1.49807240804691	1.50931722458658	6.18544004232281	0.0206948790577009	0.259509006318562	not significant	NA
0610040J01Rik	-0.287271740975164	5.31556491045483	6.18439169140574	0.0207044519470833	0.259509006318562	not significant	NA
Raver2	2.26546213538487	-1.16417386629665	6.18111966203431	0.0207343617981864	0.259512061979782	not significant	NA
Prpf8	-0.263020781866636	6.32989501787993	6.17819515214975	0.0207611356544704	0.259512061979782	not significant	NA
Antxr2	-0.41060602566099	5.18551815011315	6.17786778891733	0.0207641350553376	0.259512061979782	not significant	NA
Spag4	1.99683251478337	-0.63194784119642	6.16928841823864	0.0208429140591392	0.260248320635467	not significant	NA
Pcsk4	-1.00411834844406	3.26605150989435	6.165010302621	0.020882321590177	0.260492045893465	not significant	NA
Strn	-0.412665374198934	3.61716833379119	6.16148452047147	0.0209148614059455	0.260649719024809	not significant	NA
Fabp1	-0.578464283210296	11.5981497943681	6.159201995198	0.0209359571686451	0.260664607409614	not significant	NA
Gdf2	0.45036124185022	4.20442580822465	6.15313754333594	0.0209921217579633	0.261003858973796	not significant	NA
Cnnm4	-0.725356261861625	1.52385516834519	6.14911455522038	0.0210294723114593	0.261003858973796	not significant	NA
Atxn2	-0.442054618350902	5.37175749347747	6.14586613958132	0.0210596855059108	0.261003858973796	not significant	NA
Ckap2	2.57386006369759	1.25729340722923	6.14567537890163	0.0210614612538431	0.261003858973796	not significant	NA
Gpr132	-1.90354718650902	-1.0271223606531	6.14552727365355	0.0210628400469768	0.261003858973796	not significant	NA
Gm5483	2.58797969194673	-1.24461254235258	6.22504298360546	0.0211511532120118	0.26167619339966	not significant	NA
Hal	-0.687755971278078	7.87795117063078	6.13543265547897	0.0211570536578286	0.26167619339966	not significant	NA
Trim37	-0.49923892238406	3.03446159074599	6.12686094079787	0.021237422351467	0.262021780049903	not significant	NA
Shb	0.424630989662582	5.80893500638098	6.12485038395549	0.0212563225782941	0.262021780049903	not significant	NA
Ap2s1	0.280532355708963	6.06052398969462	6.12249726621305	0.0212784668360712	0.262021780049903	not significant	NA
Gstm3	1.195860357527	8.35491374458849	6.12155031305721	0.0212873854836809	0.262021780049903	not significant	NA
Pclaf	-1.49527066538228	1.86602420079641	6.1210384319801	0.0212922082438588	0.262021780049903	not significant	NA
Setd7	0.591615530689242	3.69099502652407	6.11837948783004	0.0213172794436897	0.262021780049903	not significant	NA
C2cd2	0.394152172546878	6.99462385536784	6.11651630365559	0.0213348670037248	0.262021780049903	not significant	NA
Abhd14a	-0.568807972927036	3.10202064277159	6.11544014563187	0.0213450327770077	0.262021780049903	not significant	NA
Syvn1	0.721982278293855	6.65893345290096	6.10745770156539	0.0214206063931265	0.262703279529186	not significant	NA
Ubr2	-0.374802846905911	5.93765334615559	6.10210080034291	0.0214714897893316	0.263080985276581	not significant	NA
Hc	-0.580905549160564	9.92843875171012	6.09684848290574	0.021521510490166	0.263239254940203	not significant	NA
Bcr	-0.358981571347987	4.19124655053593	6.09191299036116	0.0215686321773758	0.263239254940203	not significant	NA
Pgp	0.386433556374529	4.21412455253594	6.09171151247682	0.0215705582297733	0.263239254940203	not significant	NA
Kmt2d	-0.405608664568829	4.27393547830332	6.09102173723744	0.0215771536707467	0.263239254940203	not significant	NA
Abcc4	0.706206932736335	2.06227877581398	6.09021237963056	0.0215848953890501	0.263239254940203	not significant	NA
Rhbdd3	-0.503998451739495	4.0086348005928	6.08775990988479	0.0216083728007178	0.263280434366327	not significant	NA
5430427O19Rik	2.67779713450786	-1.06478805883825	6.08207967774949	0.0216628587614017	0.263520350115944	not significant	NA
Stard5	-0.478706360511931	6.13832068833369	6.08151310740757	0.0216683018075181	0.263520350115944	not significant	NA
Tob1	0.709682373070726	6.22826222545023	6.07797400307401	0.021702336504877	0.263689428145528	not significant	NA
Dgka	-0.510678095831842	3.56987807497753	6.07183656561422	0.0217614999750475	0.263908316484246	not significant	NA
Nol3	0.882790321856481	1.94688619272702	6.07076039112907	0.0217718925457864	0.263908316484246	not significant	NA
Akap10	-0.525063756269031	2.05441224397178	6.06983868251813	0.0217807978408512	0.263908316484246	not significant	NA
Prkd3	-0.42629943078764	5.99645893123762	6.06381517147886	0.0218390953324659	0.264370120762143	not significant	NA
Slc36a4	0.508390286196566	2.55882350276004	6.05961060170898	0.0218798915130397	0.264619408160475	not significant	NA
S100pbp	-0.44106136328778	4.29525751074303	6.0510919668504	0.0219628067525022	0.264720729925237	not significant	NA
Car14	-0.90331584056687	4.07383405899538	6.05073320870735	0.0219663063593709	0.264720729925237	not significant	NA
Alyref	0.387727684886756	4.46019175064941	6.05033804496175	0.0219701618137961	0.264720729925237	not significant	NA
Cd2bp2	0.485970249803938	4.47686161533459	6.049408253257	0.0219792363927639	0.264720729925237	not significant	NA
Tuba8	1.25609586882817	0.564940951411596	6.04837525788336	0.0219893231148769	0.264720729925237	not significant	NA
Acsl5	-0.499614258264733	7.93193232874047	6.04556280781144	0.0220168115289508	0.264808262080989	not significant	NA
Arsg	-0.549469980899278	4.52180099505123	6.04187236124492	0.0220529394172297	0.264999449987959	not significant	NA
Ppp1r18	0.561290916143213	3.43714151141975	6.03790941014083	0.0220918085575874	0.265223197513547	not significant	NA
Rpl36	0.6753894504265	9.11696584979661	6.03213551175233	0.0221485763728464	0.265521707762345	not significant	NA
Atp7b	-0.421313342604042	3.63402895968357	6.02734063974251	0.0221958421177991	0.265521707762345	not significant	NA
Ccdc6	-0.371056519538607	4.63914877694685	6.0266612679739	0.0222025481505548	0.265521707762345	not significant	NA
Rpl37a	0.354105719488416	8.67792148885029	6.02635211385003	0.0222056005372393	0.265521707762345	not significant	NA
D10Wsu102e	0.510396104022839	4.63340781634788	6.0250934437149	0.0222180326544152	0.265521707762345	not significant	NA
Elovl1	0.4072209858548	5.96909943788286	6.02152422733338	0.0222533286544178	0.265701092721572	not significant	NA
Raet1d,Raet1e	-0.834729736157513	1.91037236425586	6.01848715789741	0.0222834114467754	0.265817962777654	not significant	NA
Msantd4	0.499112804013136	3.95986966751336	6.014752020682	0.0223204708848252	0.265849853189315	not significant	NA
Hspa12b	0.900347056316092	0.950697632231742	6.01412701775576	0.0223266787683804	0.265849853189315	not significant	NA
Tm7sf3	0.3151864383659	6.94765643681674	6.00804101763218	0.022387229042253	0.266103830993165	not significant	NA
Pts	-0.332145378886239	4.72229742603083	6.00641581636436	0.0224034292820818	0.266103830993165	not significant	NA
Casp8	-0.355213155281909	5.11807403065072	6.00586152557014	0.0224089575191221	0.266103830993165	not significant	NA
Pum3	0.421915741807326	3.86461844211805	6.00249229927282	0.0224425933213278	0.26611876797551	not significant	NA
Nup35	0.603216575506032	2.14135062728753	6.00166606489682	0.0224508504056298	0.26611876797551	not significant	NA
Mrps6	0.391858552742479	5.01000058910931	5.99410134712858	0.0225266069996791	0.266605277936606	not significant	NA
Tgif2	1.42132051140471	0.0160695206137098	5.99276703657775	0.0225399989336824	0.266605277936606	not significant	NA
Deptor	-0.500625600626642	8.18598522367182	5.99147666476494	0.0225529583107161	0.266605277936606	not significant	NA
Dbi	-0.488645999271956	10.7827602058083	5.9892250074535	0.0225755918956937	0.266632193552567	not significant	NA
Impg2	0.978939632440439	1.69288686831888	5.98107297121866	0.0226577478512936	0.267137500068673	not significant	NA
Sema4a	-0.648123468916917	5.72712927092022	5.98093249513489	0.0226591664816228	0.267137500068673	not significant	NA
Nme7	-0.47126985192789	2.81437116940677	5.9727265728706	0.0227422079150781	0.267394076049185	not significant	NA
Vmn1r218	1.74162953228298	-0.121708690586344	5.9720760388261	0.0227488056162329	0.267394076049185	not significant	NA
S100a1	-0.413194468061223	6.93639242597141	5.9717562172627	0.0227520500211834	0.267394076049185	not significant	NA
Gm38393,Snrpn	0.4404860837919	3.95854416809287	5.97071764326098	0.0227625893109514	0.267394076049185	not significant	NA
Fgf21	-2.35874800215545	1.27698178995156	5.96284381431187	0.0228426689354068	0.267599190872095	not significant	NA
Gstcd	0.747226482554078	1.64749442302468	5.96025002093431	0.0228691174423213	0.267599190872095	not significant	NA
Mon1a	0.529185147399392	2.87923113386926	5.96009788512498	0.0228706698067581	0.267599190872095	not significant	NA
Gpr141	3.29398741593214	-0.933808237020018	6.14889995325095	0.0228755683871645	0.267599190872095	not significant	NA
Purg	0.791352496757817	0.95875250407207	5.9584282076022	0.0228877145934191	0.267599190872095	not significant	NA
Ddx46	0.308794928471201	4.55147237584555	5.95549207958738	0.0229177222006103	0.267599190872095	not significant	NA
Igsf11	-0.461014622975146	3.8592731406159	5.95312230228335	0.022941973609074	0.267599190872095	not significant	NA
Clec4n	0.6387684376937	2.50224929969499	5.95297377538501	0.0229434945296505	0.267599190872095	not significant	NA
1600014C10Rik	-0.39518534585185	6.47832061240461	5.94235923778509	0.0230524793186082	0.268631115760792	not significant	NA
Nbn	0.584026521216939	3.05853372804234	5.93832885087482	0.023094012371294	0.268875888034852	not significant	NA
Rnf144a	-0.611616103661987	3.28273778229676	5.93303555244034	0.0231486864634698	0.26927308641077	not significant	NA
Id4	-0.892389107519815	1.89279219007365	5.92716162179203	0.023209526819432	0.269644889384985	not significant	NA
Larp1	-0.334897486804098	7.56120525910859	5.92445941463079	0.023237575289709	0.269644889384985	not significant	NA
Eif1a	0.538227360078923	6.22474747278314	5.92184895831675	0.0232647072887033	0.269644889384985	not significant	NA
Zbtb43	-0.355165995349705	3.8933548479543	5.91953834097674	0.0232887523516018	0.269644889384985	not significant	NA
Gm13199	1.78307755834348	-0.97405036283941	5.9191796208809	0.0232924877976149	0.269644889384985	not significant	NA
Lcn2	1.71414531027619	9.37260203987336	5.91633694821528	0.0233221129202322	0.269644889384985	not significant	NA
Atg101	-0.467603730366262	5.38888295387854	5.91608348676006	0.0233247564264153	0.269644889384985	not significant	NA
Oas1b	-0.910471646202215	1.00634989983152	5.91374334033269	0.0233491790455594	0.269689195007705	not significant	NA
Rev1	0.663597734574261	2.53261300462785	5.90937365708436	0.023394859003739	0.269945806655467	not significant	NA
Hsf1	-0.366842414977473	3.78865771910172	5.90767767193617	0.0234126153886556	0.269945806655467	not significant	NA
Hgfac	-0.598822169598344	6.81685487017301	5.9023603461536	0.023468383445571	0.270193302429935	not significant	NA
Camk2n1	-0.380112079205483	7.86958691796239	5.90169822964237	0.0234753380794981	0.270193302429935	not significant	NA
Jak1	-0.259936312704914	7.56839017511114	5.89738735631927	0.0235206741650003	0.270477427755201	not significant	NA
Bcl2l1	0.653983802417464	4.99942488538	5.8926644274601	0.023570455801095	0.270748284902371	not significant	NA
Foxk1	-0.387577006130101	3.82667812231635	5.8909563802525	0.0235884882458135	0.270748284902371	not significant	NA
N4bp2l1	-0.504179727523892	5.05194620054324	5.88927627067935	0.0236062407511458	0.270748284902371	not significant	NA
Crem	0.430609399779936	5.15982150653662	5.88699477736318	0.0236303714987179	0.270787931662473	not significant	NA
Pgghg	-0.418566213744641	3.70837482578935	5.88418330574487	0.0236601455235741	0.270892120688613	not significant	NA
Ubxn8	0.358569180488313	5.33352384502995	5.87341247381888	0.0237745984303743	0.271964794970342	not significant	NA
Tbrg4	0.376382607657543	5.4386460838847	5.86666628828997	0.0238465990652425	0.272550396646201	not significant	NA
Ldah	-0.324445048544961	5.25959311355771	5.86363056543393	0.0238790780067092	0.272664810743677	not significant	NA
Zswim9	0.773020718971775	1.43342311221068	5.86184130892242	0.023898244215433	0.272664810743677	not significant	NA
Mpv17	-0.330413113621202	5.66025165396225	5.85844536957256	0.0239346681334332	0.27284271819992	not significant	NA
Atxn7l1	-0.373948879910179	3.99976850763521	5.8480465718837	0.0240465884170339	0.273545714527058	not significant	NA
Cldn7	1.97153242581268	-0.942980824879622	5.84403105253691	0.0240899628015855	0.273545714527058	not significant	NA
Gripap1	0.413130509337793	4.72288803552879	5.84388951955408	0.024091493187809	0.273545714527058	not significant	NA
Cldnd1	0.387225731172592	4.09829229018651	5.83962811698322	0.0241376222576015	0.273545714527058	not significant	NA
Crat	-0.653852819917597	4.62981985167123	5.83817369846758	0.0241533886713457	0.273545714527058	not significant	NA
Wfikkn1	1.53348504821153	-0.580666103189797	5.83784857234417	0.0241569147247715	0.273545714527058	not significant	NA
Tgm1	0.956043434393945	1.85061079569346	5.8365278314828	0.024171244310209	0.273545714527058	not significant	NA
Arl6	0.545044878584777	2.1891531703784	5.83373943782677	0.0242015285737518	0.273545714527058	not significant	NA
Slc26a1	-0.515784881171629	7.37109578496076	5.8315048693372	0.0242258283867631	0.273545714527058	not significant	NA
Helz	-0.315211808885685	4.21035048569414	5.83122264151027	0.0242288994082058	0.273545714527058	not significant	NA
Adgre5	0.347854029461245	4.63395497962976	5.82923447709194	0.02425054564113	0.273545714527058	not significant	NA
Zfp207	0.325626867569607	5.94510683921664	5.82853211715513	0.0242581977733309	0.273545714527058	not significant	NA
Ap4b1,Gm43064	-0.422048443752776	3.8499670805806	5.82764778231421	0.0242678363322982	0.273545714527058	not significant	NA
Pds5b	-0.482622361209675	3.22026499560632	5.82369495322429	0.02431097133563	0.273796304861635	not significant	NA
Arel1	-0.377774302608445	4.78042235209022	5.81686240870986	0.0243857328849795	0.274303900210899	not significant	NA
Chil3	1.88148441465437	4.16203140964753	5.89469046831343	0.0244181693631713	0.274303900210899	not significant	NA
Ms4a6b	0.788607854841958	1.86586100657051	5.81134220133584	0.0244463222006322	0.274303900210899	not significant	NA
Palmd	-0.470804077138662	4.64754355417157	5.81063448937793	0.0244541021234545	0.274303900210899	not significant	NA
Hspb1	-0.909742313691086	6.63899231528209	5.8083821090241	0.0244788810747354	0.274303900210899	not significant	NA
Nbas	-0.475987022276086	3.23289826353587	5.80640750884062	0.0245006271461051	0.274303900210899	not significant	NA
Chd4	-0.359102133468935	6.04454292611208	5.80622494251768	0.0245026388186556	0.274303900210899	not significant	NA
Arl14ep	0.446213857076467	3.77527274568015	5.80288581907216	0.0245394646740369	0.274481561315573	not significant	NA
Igsf23	2.11212340345898	-0.816969259601024	5.80095324933692	0.0245608064193611	0.274485872423883	not significant	NA
Ddx21	0.47743461412933	4.83530994101866	5.78023753671154	0.0247908794324141	0.276729889129568	not significant	NA
Nup62cl	-2.5765266611438	-0.593450037068303	5.77889949595307	0.0248058224604864	0.276729889129568	not significant	NA
Akap1	-0.337371294170334	5.95039228725348	5.7759858158943	0.0248383967631229	0.276729889129568	not significant	NA
Ppp1r37	0.589048498737947	2.97520837477329	5.77529650709154	0.024846110063855	0.276729889129568	not significant	NA
Gstk1	-0.368491460478702	7.25760613483036	5.77024921034589	0.0249026703453032	0.277124193868123	not significant	NA
Hs1bp3	-0.46282009849406	3.05730028226462	5.76516903126723	0.0249597442292411	0.277523539825637	not significant	NA
Eef2k	-0.827250736491047	2.03263325061227	5.76318625248211	0.0249820595874018	0.277536061472255	not significant	NA
Ablim1	-0.506694040588012	4.0817161056091	5.74575359844868	0.0251792181844675	0.279259713296599	not significant	NA
Akr1b8	0.78560354251199	3.03126197584593	5.74569766896732	0.025179853519872	0.279259713296599	not significant	NA
Amigo2	-0.61916873594886	2.46783651719868	5.74343971663439	0.0252055178573186	0.279307845088967	not significant	NA
Lipa	-0.474753318953123	7.74688707728739	5.73684810460691	0.0252806066080527	0.279555763030352	not significant	NA
Txnip	-0.648195194142802	5.7082918519707	5.73513491261196	0.0253001633941125	0.279555763030352	not significant	NA
Vps52	-0.420778424107204	4.02222321715352	5.73261584324983	0.0253289502756484	0.279555763030352	not significant	NA
Rps3a1	0.412899442780783	9.53881283746099	5.73232094971161	0.0253323225865886	0.279555763030352	not significant	NA
Slco2b1	-0.423700840340085	7.18706075720133	5.73159280698192	0.0253406515473848	0.279555763030352	not significant	NA
Rbm7	0.266855512982495	5.55026941192313	5.73025597682802	0.0253559510215344	0.279555763030352	not significant	NA
Apobec3	0.770365297587214	2.7935813579084	5.72660383047697	0.025397800927844	0.279603556808999	not significant	NA
Rtl5	0.958832273880751	0.333262344854744	5.72615232798082	0.0254029800429614	0.279603556808999	not significant	NA
Saa2	1.84530385148195	11.6040703694418	5.71469330263151	0.0255348202030163	0.280818702786824	not significant	NA
Wbp4	0.385041627981589	3.61222892351564	5.7089911348346	0.0256007101467753	0.280985341887592	not significant	NA
2410131K14Rik	0.527017809583335	2.94208752728206	5.70728385912242	0.0256204750404562	0.280985341887592	not significant	NA
Slamf6	1.74061395617013	-0.56772889226366	5.7071378148957	0.0256221665649443	0.280985341887592	not significant	NA
Dido1	0.342157773453846	4.34199269537433	5.70595331411395	0.0256358903865884	0.280985341887592	not significant	NA
Srm	0.464415278376567	5.62380497540833	5.70411243798125	0.0256572353716262	0.280985341887592	not significant	NA
Lmf1	-0.340495494422052	5.80136859186348	5.69960884873873	0.0257095382465841	0.281276629028126	not significant	NA
Impdh2	0.555649287449479	3.29150011387604	5.69800246255058	0.025728222962291	0.281276629028126	not significant	NA
Epas1	-0.379692275530076	7.19635606272807	5.69490472843305	0.0257642971452231	0.281276629028126	not significant	NA
Homer2	-0.465360718217098	5.09704705610844	5.68986294796532	0.0258231312332551	0.281276629028126	not significant	NA
Phactr2	0.525436405654318	2.53657387587443	5.68955596157114	0.0258267183936909	0.281276629028126	not significant	NA
Frg1	-0.59177704400242	2.88248776512132	5.68859963029155	0.0258378967674379	0.281276629028126	not significant	NA
Cnbp	0.344918273298278	7.79273628233511	5.68528862915804	0.0258766401752211	0.281276629028126	not significant	NA
Rgs5	0.426724868832749	4.98424862086159	5.68200892381139	0.0259150813367565	0.281276629028126	not significant	NA
Gstt1	-0.47615766525673	7.26529349589648	5.68199239206486	0.0259152752654628	0.281276629028126	not significant	NA
Appl1	-0.480399037807073	3.61199623204142	5.6798496252121	0.0259404251094797	0.281276629028126	not significant	NA
Plaur	1.56698657760716	2.1637627506034	5.67854133872234	0.0259557939822288	0.281276629028126	not significant	NA
Wdfy1	-0.695484999781973	5.01480305074308	5.67591080728135	0.0259867264853103	0.281276629028126	not significant	NA
Itpa	0.34757285520842	5.35761268511052	5.67504499925574	0.0259969165512805	0.281276629028126	not significant	NA
Apmap	-0.30816420091152	5.11430226788781	5.67478166823668	0.02600001669179	0.281276629028126	not significant	NA
Gstp3	0.786851170780166	3.68115004543254	5.674277361909	0.0260059549361017	0.281276629028126	not significant	NA
Tmem39a	0.506604116645611	3.51794916596449	5.66902877014327	0.0260678474747449	0.28171342097707	not significant	NA
Dpys	-0.500877345049993	6.36706834107425	5.66716480715576	0.0260898672980696	0.281718946306772	not significant	NA
Klb	-0.642506661542728	3.34161677072292	5.66486072578588	0.0261171151467831	0.281780868362904	not significant	NA
Pop7	0.546790017897803	3.35945820270942	5.66224674899432	0.0261480662729111	0.281882610734642	not significant	NA
Ptpn4	-0.7005823805744	2.35958894409004	5.66007523714609	0.0261738094856029	0.281928089344101	not significant	NA
Arpc1b	0.401482263674429	7.87463358732092	5.65567157713837	0.0262261016954519	0.282101466970926	not significant	NA
Mycbp	0.336147904690312	4.56832772324241	5.65130922751124	0.0262780184180632	0.282101466970926	not significant	NA
Cdh4	1.12651789172546	0.566104083773661	5.65100894816337	0.0262815962900528	0.282101466970926	not significant	NA
Cenpe	-4.73583750045122	-0.626107940264405	5.87774435879025	0.0263042027104778	0.282101466970926	not significant	NA
Cnn2	0.509194742961764	3.08086728555578	5.64808929644275	0.0263164127398323	0.282101466970926	not significant	NA
Rab43	-0.702401082938744	2.23230193619659	5.64786143439298	0.0263191321299795	0.282101466970926	not significant	NA
2310035C23Rik	-0.460030041546286	3.23467053740462	5.64123874763253	0.0263983070112858	0.282240792396152	not significant	NA
Pde12	0.445786778903136	3.944880304041	5.64043775891701	0.0264079009303389	0.282240792396152	not significant	NA
Mgat2	0.416657561103319	5.00084866393084	5.63905554464526	0.0264244656937721	0.282240792396152	not significant	NA
Plod2	1.05426447673387	1.10418146983478	5.63693539320935	0.0264498966178147	0.282240792396152	not significant	NA
Osmr	0.791607691910033	2.32617392489297	5.6361615232127	0.026459185890658	0.282240792396152	not significant	NA
Dhx29	-0.486485195771981	4.01920653579454	5.63013980961922	0.0265315931181409	0.282240792396152	not significant	NA
Knop1	-0.326900137074844	4.70941468696339	5.62971216608035	0.0265367436670178	0.282240792396152	not significant	NA
Tmem59	-0.291207336727439	8.35653191394913	5.62860119109734	0.0265501294962055	0.282240792396152	not significant	NA
Erlin2	-0.417090068055167	3.82771218848395	5.62849836626526	0.0265513687853394	0.282240792396152	not significant	NA
Maf1	-0.445180282755082	4.04565505740819	5.62826032141617	0.0265542380522667	0.282240792396152	not significant	NA
Dcbld2	0.75021319250268	2.0848922785334	5.6270225562294	0.0265691630038522	0.282240792396152	not significant	NA
Cyp4v3,Gm45753	-0.578643738968008	8.49414150866078	5.62224320073101	0.0266268803974063	0.282475520412919	not significant	NA
Zfp318	-0.330356727554654	4.03231128036518	5.62021375579308	0.0266514311308445	0.282475520412919	not significant	NA
Rsad2	-0.510935830022529	4.55822168577313	5.6186976503824	0.0266697883610405	0.282475520412919	not significant	NA
Adipor2	-0.369578510338983	8.39858481607544	5.61355601038785	0.0267321493592111	0.282475520412919	not significant	NA
Myo1d	-0.447733682282821	3.24032587756068	5.6129627116956	0.0267393557300599	0.282475520412919	not significant	NA
Tnks	-0.33698378789045	4.13283165969243	5.6103851293592	0.0267706889666244	0.282475520412919	not significant	NA
Aktip	0.343722142279818	3.69149989057234	5.60868948074342	0.0267913237329093	0.282475520412919	not significant	NA
Limd2	0.673436118575432	4.3406645406439	5.60836264084964	0.0267953031703762	0.282475520412919	not significant	NA
Skil	0.672875832504124	4.00632433507267	5.605685854178	0.0268279192338764	0.282475520412919	not significant	NA
Klhdc10	-0.299504243980573	5.39382249098557	5.60002625055506	0.0268970264019095	0.282475520412919	not significant	NA
Wdr35	0.788591877024672	1.22638497637197	5.59955856620456	0.0269027459997389	0.282475520412919	not significant	NA
Adam15	0.684714125665728	2.26512801609068	5.59950022448273	0.0269034595916423	0.282475520412919	not significant	NA
Wdr81	-0.406527009621255	4.23137543973656	5.59888487954249	0.0269109873143508	0.282475520412919	not significant	NA
Cxcl13	1.13707010741238	1.34684122007718	5.59814286176439	0.026920067798575	0.282475520412919	not significant	NA
Brd8	-0.348026476212825	4.09142093891813	5.59684981614004	0.0269358996983543	0.282475520412919	not significant	NA
Cadm1	-0.37360763875764	5.57697109386948	5.59661107285799	0.0269388239807451	0.282475520412919	not significant	NA
Ppfibp1	-0.437731988501014	3.61108889991358	5.59505546672763	0.0269578867396662	0.282475520412919	not significant	NA
Ncor1	-0.280765129639696	5.99013014850522	5.59057777407662	0.0270128416039069	0.282619781516005	not significant	NA
Slc39a9	-0.306781717857807	5.24619133653188	5.58725487042274	0.0270537046169139	0.282619781516005	not significant	NA
Zkscan1	-0.400584659763243	4.64928504611149	5.58691658525356	0.0270578685106111	0.282619781516005	not significant	NA
Asrgl1	0.46088595866181	3.47937620914289	5.58631785083149	0.0270652399845158	0.282619781516005	not significant	NA
Atp10a	1.55733037298345	-0.698966941750751	5.58515681031127	0.0270795408308586	0.282619781516005	not significant	NA
Elp2	-0.338771656894103	5.01215584513871	5.58103470807068	0.0271303821075023	0.282905378367433	not significant	NA
Dusp23	0.303025367020148	4.95649391345693	5.5765536725966	0.0271857714291019	0.282905378367433	not significant	NA
Zdhhc9	-0.290300475553208	6.24835579975904	5.57636191554091	0.0271881445233477	0.282905378367433	not significant	NA
Ifitm2	0.446505051496425	7.94171884503573	5.57531323458688	0.0272011265958084	0.282905378367433	not significant	NA
Cdkn1a	1.57372536413962	6.79329208484952	5.57181432299525	0.02724449126247	0.282905378367433	not significant	NA
Zwint	0.332910806319243	6.18237996587523	5.56878651983847	0.0272820794807619	0.282905378367433	not significant	NA
Nop2	0.384254389238795	4.21807252952134	5.5686341475863	0.0272839726147014	0.282905378367433	not significant	NA
Zfp58	0.674678265741907	1.77240710280363	5.56771070724946	0.0272954489487712	0.282905378367433	not significant	NA
Cul1	-0.313206643449151	5.82822573998033	5.56370519547263	0.0273452911429462	0.282905378367433	not significant	NA
Ninj1	0.312728316246152	6.88666903785169	5.56211436862256	0.0273651146530006	0.282905378367433	not significant	NA
Vps41	-0.339981042001474	5.27698826796312	5.56140983764959	0.0273738990400635	0.282905378367433	not significant	NA
Syap1	-0.748296976853843	2.42759270368432	5.56126801312143	0.0273756677486453	0.282905378367433	not significant	NA
Dnajc14	0.378211831618542	3.91929443591166	5.55936354537899	0.0273994309421355	0.282905378367433	not significant	NA
Snrpa	0.520810608317378	4.31574561425511	5.55774078572368	0.0274196972841184	0.282905378367433	not significant	NA
Amdhd2	0.619266333169854	4.25240241241478	5.5551311937501	0.0274523231314144	0.282905378367433	not significant	NA
Pfkfb2	0.834001658389065	1.53266446787565	5.55511772205208	0.0274524916708664	0.282905378367433	not significant	NA
Eno3	-0.633796636827424	1.77537983759091	5.55063876970813	0.0275085903523366	0.28326062612807	not significant	NA
Tmem62	0.389147376389035	4.20736660325106	5.54794866160128	0.0275423454156697	0.283385420466962	not significant	NA
Nr6a1	-0.588268595937226	3.0257354787557	5.54522639793785	0.027576551094872	0.283509948718166	not significant	NA
Rbm18	0.440783205727032	3.65315754294669	5.54218710008759	0.0276147964665461	0.283509948718166	not significant	NA
Pknox2	-1.90254693948724	-0.725541205575684	5.54121898971902	0.0276269912468712	0.283509948718166	not significant	NA
Uxt	-0.338658961794521	4.22453201621399	5.53738081400075	0.027675398011485	0.283509948718166	not significant	NA
Akap9	-0.380996607861318	3.67161721082068	5.53646960630877	0.0276869040097767	0.283509948718166	not significant	NA
Bcat1	3.09835416672062	-1.25137798547345	5.53508894224084	0.0277043481156431	0.283509948718166	not significant	NA
Ssh2	-0.291692235429948	5.23080528815175	5.53496098954664	0.0277059653656476	0.283509948718166	not significant	NA
Cep350	-0.419271272263067	3.79902855789312	5.52960907706739	0.0277737051351179	0.283981256721135	not significant	NA
Arl13b	0.674727308778536	1.46849119934106	5.52088939447797	0.0278844680504867	0.284444473673618	not significant	NA
Orm1	0.873284870983443	11.1713027380139	5.51962134616182	0.0279006166878017	0.284444473673618	not significant	NA
Ccdc167	-0.535736126249402	3.5360802147399	5.519316317924	0.027904502792213	0.284444473673618	not significant	NA
Exosc1	0.380558014856208	4.64132243518868	5.51920863434808	0.0279058748412429	0.284444473673618	not significant	NA
Slc33a1	0.387392754210949	5.86073702033207	5.5168574595407	0.0279358511154485	0.28452859868596	not significant	NA
Coq7	0.323537331813224	5.69171366875369	5.50627366478098	0.0280712355598343	0.285685348378174	not significant	NA
Zcchc2	-0.405366114474253	4.2449912333073	5.50452429582976	0.0280936834778361	0.285691821578182	not significant	NA
Trim33	-0.376395318390841	3.44674370603571	5.5013303181038	0.0281347204194523	0.285881146863549	not significant	NA
Icam4	-1.35332793648331	0.0516013103647244	5.49949387477262	0.0281583457969423	0.285881146863549	not significant	NA
Otud7b	0.342441321102751	4.74040946377826	5.49644039846288	0.0281976771115562	0.285881146863549	not significant	NA
H2-Aa	-0.706450415264462	5.26457919067083	5.49629075825295	0.0281996061801577	0.285881146863549	not significant	NA
Ube2d1	-0.519852003070355	2.06917500983435	5.49125165063923	0.0282646534525725	0.286318972097289	not significant	NA
Rft1	-0.407734701085052	3.88636188972092	5.48401915651926	0.0283583074292592	0.287045680609302	not significant	NA
Rilpl2	-0.445428302834883	3.51509083247914	5.47800604432476	0.0284364357720867	0.287495417246809	not significant	NA
Gcgr	-0.279640152149835	7.25306299990488	5.47722222053461	0.0284466377120068	0.287495417246809	not significant	NA
Sec16b	0.337075653587684	5.52452499734539	5.4741198186699	0.0284870575240039	0.287681942520742	not significant	NA
5830473C10Rik	-0.606553707489512	4.24108795592938	5.46804784258302	0.028566352590549	0.287931857384494	not significant	NA
Acot3	-2.28028746214136	2.72475915753092	5.46695844764913	0.0285806053011193	0.287931857384494	not significant	NA
Ndufs2	-0.265517425701931	7.58105215226633	5.46648822130176	0.028586759797045	0.287931857384494	not significant	NA
Bcar1	-0.462483611435542	4.72111103737536	5.46435573050712	0.0286146892314151	0.287931857384494	not significant	NA
Ccpg1os	-0.528692800704063	2.7851966685983	5.46381933797172	0.0286217192177899	0.287931857384494	not significant	NA
Gpr157	-0.850837971642535	1.34772013462244	5.4618981108536	0.0286469147662393	0.287964151656334	not significant	NA
Ubr4	-0.302423205038895	6.23950859213073	5.45824558797201	0.0286948834813078	0.288225140980191	not significant	NA
Plaa	0.444011239140589	4.9090407111477	5.45149906919107	0.0287837221494607	0.28880764645524	not significant	NA
Fxyd1	-0.464620846926756	7.7437560629165	5.44891619041552	0.0288178150871874	0.28880764645524	not significant	NA
Sp1	-0.313330414155392	5.00827569657378	5.44882456448498	0.0288190253410444	0.28880764645524	not significant	NA
Cpn1	-0.522895792543403	7.89724260738114	5.44543717091099	0.0288638081261569	0.288987431026211	not significant	NA
Exosc3	0.520224662793109	3.15814451452379	5.44413135723173	0.0288810923204543	0.288987431026211	not significant	NA
Gadd45a	1.13193409147718	3.91440150303481	5.43630382110464	0.0289849432629695	0.289663436556259	not significant	NA
Eefsec	-0.468992346476206	4.22133733745426	5.4357067652756	0.0289928817625024	0.289663436556259	not significant	NA
Gss	0.458184261274889	6.28377637009602	5.43147246261583	0.0290492512082501	0.289967219556366	not significant	NA
Fam208a	-0.504137843689838	4.31769352450866	5.43009880427257	0.0290675644585058	0.289967219556366	not significant	NA
Gramd3	-0.441139912712868	5.43876968242036	5.42470793445365	0.0291395590113272	0.290237850981933	not significant	NA
Sod2	-0.334396719627755	8.03231363923211	5.42413032614214	0.0291472847395907	0.290237850981933	not significant	NA
Foxred1	-0.285665486898688	4.53297438227533	5.41951052742766	0.0292091588058987	0.290237850981933	not significant	NA
Ctps	0.698198041881206	2.8276217064368	5.41723001508537	0.0292397564125624	0.290237850981933	not significant	NA
Rbbp5	-0.397466964738709	3.80912819188243	5.41517890217606	0.0292673068014705	0.290237850981933	not significant	NA
Cdc123	0.292144179938491	5.93341561293801	5.41478895473811	0.0292725478298953	0.290237850981933	not significant	NA
Gdf15	1.10772604399468	6.82283077557803	5.41094247374986	0.0293243021651011	0.290237850981933	not significant	NA
Prcp	0.516898631847188	2.74808077927985	5.41060951748096	0.0293287868980438	0.290237850981933	not significant	NA
Adamdec1	0.853058556724396	1.16483185206275	5.41032205301021	0.0293326594994184	0.290237850981933	not significant	NA
Rbpms	-0.401563252263023	6.17958060649716	5.40887218144388	0.0293522002854885	0.290237850981933	not significant	NA
Alg6	-0.512630260939404	3.0728935487182	5.40836865670516	0.0293589899964894	0.290237850981933	not significant	NA
Poc1a	0.839905187350553	1.69721686208151	5.40824920016606	0.0293606010498596	0.290237850981933	not significant	NA
Fam110a	0.858589131940984	2.78883778141263	5.40188399437904	0.0294465887692873	0.290720100290292	not significant	NA
Amn1	0.697995736851965	3.0836639781942	5.40135281976848	0.0294537771480544	0.290720100290292	not significant	NA
Myo3b	1.79924699449161	-0.766923642619752	5.39383035480204	0.0295557896502561	0.291507328945071	not significant	NA
Clca3a1	0.613727372992252	2.81504524726122	5.39167872331961	0.0295850406934555	0.291526579027798	not significant	NA
Hsd11b1	-0.422931123943424	9.0757484434165	5.3894029194399	0.0296160150950486	0.291526579027798	not significant	NA
Pla2g7	0.65458737647068	3.2021354734435	5.38877898216402	0.0296245134131928	0.291526579027798	not significant	NA
Slc16a5	1.11881629348078	3.8716077252167	5.38088701215488	0.0297322416277785	0.292367042673155	not significant	NA
Psat1	-1.10993701402796	2.70498382154913	5.37847414570026	0.0297652655703574	0.292451255219223	not significant	NA
Zfp612	0.521578386109669	3.03182697829624	5.3770000244572	0.0297854614798018	0.292451255219223	not significant	NA
Mb21d2	0.391631552120598	4.59550423262849	5.3716159219499	0.029859355722918	0.292957184463505	not significant	NA
Herc1	-0.414740629678337	3.63640678352861	5.36721996038956	0.029919840359474	0.29333088999131	not significant	NA
Gatb	-0.402470063598604	4.21645024802333	5.35549950815791	0.0300817749555298	0.294697897058736	not significant	NA
AW011738	0.887281954466365	2.27596209921756	5.34989328438307	0.03015957951147	0.295083351577232	not significant	NA
Pde1b	-1.64695093966343	0.167336120954257	5.34941852806655	0.0301661786350522	0.295083351577232	not significant	NA
Cpd	0.392546158904578	4.56329198521423	5.33953498939478	0.0303039277915776	0.295985053440743	not significant	NA
M6pr	0.315793052607727	6.42169958059384	5.33940043693798	0.0303058079319687	0.295985053440743	not significant	NA
Gas6	0.589880386319307	6.29995530477054	5.33722934842897	0.030336163239515	0.295985053440743	not significant	NA
Tm2d1	0.609514096638612	3.22770650578025	5.33632982857977	0.0303487499443364	0.295985053440743	not significant	NA
Rpl18	0.465785953371712	8.38014597695504	5.33369949626776	0.0303855889313701	0.296123842130272	not significant	NA
Pdhb	-0.293661295181952	6.91893151660949	5.33015088087708	0.0304353682385973	0.296388441032823	not significant	NA
Angel2	-0.365508034901876	4.80334463519209	5.32724512348156	0.0304761976481044	0.296537576053677	not significant	NA
Mme	-0.741147017377895	3.44884063134513	5.32584006901323	0.0304959623564134	0.296537576053677	not significant	NA
Dnajc30	-0.34323113820793	4.73645439848107	5.31876240258816	0.0305957413883353	0.29728710734749	not significant	NA
Tmem216	-0.545157355579952	2.58648513548747	5.31635218929763	0.0306298033135809	0.297397452780788	not significant	NA
Tstd1	0.605578268543155	6.10716235948826	5.30989012195889	0.0307213370843511	0.297604696914055	not significant	NA
Megf8	0.542042426921542	2.41623486851259	5.30960270214958	0.0307254154316068	0.297604696914055	not significant	NA
Pycr2	0.464636510963954	3.81188998883252	5.30915893802991	0.0307317134191832	0.297604696914055	not significant	NA
Zfp444	0.491653861288231	4.07176016528212	5.30793964477548	0.0307490253120736	0.297604696914055	not significant	NA
Ap1ar	0.351211723260434	4.54105921333201	5.30619121629982	0.0307738690859682	0.297604696914055	not significant	NA
Eif2s3x	0.344425291747554	5.30138220742497	5.30395100497649	0.0308057335565572	0.297604696914055	not significant	NA
Pfn1	-0.531008175434279	5.82943780887425	5.30363736590813	0.0308101976649457	0.297604696914055	not significant	NA
Tsc2	-0.385185101883189	3.91864098106474	5.29873167134294	0.0308801160823807	0.298060250882109	not significant	NA
Ripk2	-0.689434108176358	2.34609954950935	5.29550678392486	0.0309261755816604	0.29828501308438	not significant	NA
Cmbl	-0.474511565686951	7.58964469886901	5.2913374866547	0.0309858376978328	0.298418918066555	not significant	NA
Arhgap24	-0.627032133041093	1.87035142986942	5.28983417963353	0.0310073814390499	0.298418918066555	not significant	NA
Ltf	3.05002667829193	-1.25601595297459	5.28697780422633	0.0310483621001217	0.298418918066555	not significant	NA
Fam69a	-0.565638444969737	2.80619611963107	5.28677689002926	0.0310512469157365	0.298418918066555	not significant	NA
Cd79a	-1.82679674937818	-0.90053140236154	5.28658680023614	0.0310539765860982	0.298418918066555	not significant	NA
Spcs3	0.298797643602208	5.6247690955554	5.27987300761016	0.0311505585595433	0.299067016155691	not significant	NA
Tradd	-0.343014289925995	4.12078155353829	5.27675078782267	0.0311955881516358	0.299067016155691	not significant	NA
Pgap1	-0.53253109843825	3.75908536189824	5.27560241810084	0.0312121686198695	0.299067016155691	not significant	NA
Pkhd1	-0.822292050524037	1.23867818920775	5.27556210264572	0.0312127508844732	0.299067016155691	not significant	NA
Arl8a	0.5153852365774	3.07683273125285	5.2738735317966	0.031237149360526	0.299082004622931	not significant	NA
Arpc3	0.358815522835598	6.03623000440707	5.26893650593803	0.0313086079928705	0.299547222418274	not significant	NA
Art2b	-1.9064202319444	-0.846573014494272	5.26733979330861	0.0313317580209233	0.299549902597119	not significant	NA
Trnt1	0.491934567980235	3.35266469931381	5.25998345019586	0.0314386623333678	0.300021292864411	not significant	NA
Fen1	0.500502056536496	2.56729628469619	5.25901262145369	0.0314528011663688	0.300021292864411	not significant	NA
Stxbp1	0.589886381811942	2.04115863047083	5.2576928784365	0.0314720328972592	0.300021292864411	not significant	NA
Crlf3	0.41851579922932	3.24097613934088	5.25764799685694	0.0314726871580166	0.300021292864411	not significant	NA
Abhd8	0.57987313079431	2.9248245236631	5.24635966989562	0.0316377275154483	0.301251272848322	not significant	NA
Stat1	-0.447416492520292	5.9776986760999	5.24504638516207	0.0316569912019841	0.301251272848322	not significant	NA
Hsd17b12	-0.243781800108727	7.16114998866859	5.24411143968764	0.0316707132930325	0.301251272848322	not significant	NA
Ift122	-0.507274395189656	2.50063877939802	5.24153765233649	0.0317085229196165	0.301352265973436	not significant	NA
Slc25a30	-0.675331421411614	6.23988745072394	5.23886687556522	0.0317478108213184	0.301352265973436	not significant	NA
Eif3j2	1.44164827232124	-0.595653126593319	5.23869416889686	0.0317503532633488	0.301352265973436	not significant	NA
Calm3	0.24966578042259	6.22964355976644	5.23293456262463	0.0318352721314116	0.301735465147074	not significant	NA
Nsun4	-0.353814421885305	4.49549876449707	5.23150438427186	0.0318563979103426	0.301735465147074	not significant	NA
Ssbp3	-0.316183015378795	6.53775732546906	5.23127164758042	0.03185983724984	0.301735465147074	not significant	NA
Bcl6	0.993595809813804	5.49536491383903	5.22729761601757	0.0319186290011257	0.301790723596689	not significant	NA
Iqce	-0.710014189768029	1.73761139892811	5.22630474379696	0.031933336507609	0.301790723596689	not significant	NA
Fam134b	0.446267745583382	5.83188485359034	5.2262063223606	0.0319347948469241	0.301790723596689	not significant	NA
Gabarapl1	-0.365990092680454	8.18079531473346	5.22144949879974	0.0320053671416306	0.302208863417953	not significant	NA
Traf4	0.385334239991213	4.31524946739933	5.21749685858234	0.0320641415152099	0.302208863417953	not significant	NA
Ddx59	-0.699113911643551	1.84550049303961	5.21730159957435	0.0320670480815458	0.302208863417953	not significant	NA
Gm45753,Klkb1	-0.566279042207625	8.54748045661814	5.21460665367876	0.0321071944021812	0.302208863417953	not significant	NA
Rpl10a	-0.296829470876215	9.29968566465338	5.21445084732567	0.0321095171544421	0.302208863417953	not significant	NA
Pcbp2	0.281096135444732	7.50202090894125	5.21391688638536	0.0321174788424026	0.302208863417953	not significant	NA
Cep85l	0.518120229191605	3.70727537768825	5.20904410039142	0.0321902373975885	0.302293075773611	not significant	NA
Gfod1	-0.816457682018206	1.47403062827201	5.20783055188998	0.0322083863514815	0.302293075773611	not significant	NA
Nepro	0.766936415149959	1.84892860232883	5.20366450457496	0.0322707780542039	0.302293075773611	not significant	NA
Mccc2	-0.442843431659344	4.47498341533652	5.20342013256622	0.0322744420302263	0.302293075773611	not significant	NA
Smg9	0.541261131120017	2.62345191332007	5.2031143350606	0.0322790276422481	0.302293075773611	not significant	NA
Mif	-0.543776831142963	8.26412597587992	5.20296018168205	0.0322813395389243	0.302293075773611	not significant	NA
Dyx1c1	2.28864438422162	-1.16591055516983	5.20251721632471	0.0322879838912263	0.302293075773611	not significant	NA
Trpm7	-0.419657476813779	4.57188913798526	5.19823499918814	0.0323522949983274	0.302678828491494	not significant	NA
Dlc1	-0.428613521498336	5.8827671758525	5.19606266474015	0.0323849743860848	0.302768304431791	not significant	NA
Hnrnpa2b1	0.289429931200963	8.23732291193731	5.19288563110976	0.0324328345500919	0.302999477130602	not significant	NA
Cmtm8	-0.333147219446583	7.16261491879302	5.18716541255417	0.032519206316996	0.303447187044464	not significant	NA
Haus3	0.793560088886812	1.93403875110115	5.18616890640243	0.0325342792979894	0.303447187044464	not significant	NA
Cox10	-0.37815566440745	5.11610204755441	5.18511299268811	0.032550259413458	0.303447187044464	not significant	NA
Kat6a	-0.48992708293502	3.30295936438936	5.17509724351837	0.0327022752890231	0.304041501590043	not significant	NA
Ubxn7	-0.360207295810191	4.21622516667073	5.17489106809052	0.0327054129031148	0.304041501590043	not significant	NA
Ak2	-0.43765199357204	8.10980548865553	5.17158664181299	0.0327557463216193	0.304041501590043	not significant	NA
Ambra1	0.33834660750986	3.28960533379788	5.17132765109234	0.0327596949677177	0.304041501590043	not significant	NA
Rab17	-0.471242215208716	4.51256601586604	5.17097084787981	0.0327651357648501	0.304041501590043	not significant	NA
Cpt2	-0.389154816158139	7.11677715649995	5.17075037410661	0.0327684982170401	0.304041501590043	not significant	NA
Klrk1	-1.30731949925055	0.348964985381549	5.17022578820917	0.0327765002477585	0.304041501590043	not significant	NA
Spink5	2.13370691052486	-0.31751063599585	5.16754167737466	0.032817477956346	0.30404975937698	not significant	NA
Ppil1	0.444640610801065	3.41966486116351	5.16712677118586	0.0328238173583028	0.30404975937698	not significant	NA
Naa20	0.338082980034462	4.79942159094858	5.16437024256175	0.0328659695692485	0.304225066726513	not significant	NA
Strn4	-0.475519269099785	4.12755813629953	5.15288271761611	0.0330422888549891	0.305479809554031	not significant	NA
Smarcc2	-0.485918727207344	4.79420948540606	5.15250093637287	0.03304816690625	0.305479809554031	not significant	NA
Bex2	3.0954864985363	-0.860386286246135	5.14806382116062	0.0331165685095694	0.305896201931129	not significant	NA
Rnft1	0.426303854620987	4.25200813499153	5.14625662262862	0.033144473371147	0.305938204520989	not significant	NA
Rnf103	-0.369927801227628	6.42069457111698	5.14158029623239	0.0332168027516438	0.305973132309792	not significant	NA
Rxrg	-0.803926566303609	1.90138687675939	5.1410300638972	0.0332253249020762	0.305973132309792	not significant	NA
Gemin5	-0.578385369254646	3.18444450583467	5.14037855527839	0.0332354188179299	0.305973132309792	not significant	NA
Tmem63a	-0.454148074432275	4.2112443164628	5.13997334552907	0.0332416985247239	0.305973132309792	not significant	NA
Rpap3	0.617336396517372	3.95574682799864	5.13796386056216	0.0332728600290838	0.306044888104592	not significant	NA
Uroc1	-0.489783796865118	7.65902171893633	5.13463474341802	0.0333245574603586	0.306305300783001	not significant	NA
Llgl1	-0.503814313605217	2.94780771163693	5.13225355603324	0.033361589867971	0.306430648029933	not significant	NA
Mapk1ip1	-0.421974502113932	3.46585295045396	5.12971908892656	0.0334010568034062	0.306578165389638	not significant	NA
Adamts7	-1.05869070441375	0.699639962636016	5.12807559179923	0.0334266774637117	0.306598474383541	not significant	NA
Tacc2	0.801210237149763	5.48696007518051	5.12319603794153	0.0335028753270458	0.307082338022145	not significant	NA
Ube4b	-0.337250032211334	5.48730641763568	5.12137788252223	0.0335313169758676	0.307128104720219	not significant	NA
Capza1	0.289135887615792	4.83662416978963	5.11987725907466	0.0335548118288595	0.307128529234382	not significant	NA
Inpp5e	-0.639783116512868	2.56019579309812	5.11643949984931	0.0336087055206437	0.30740700063505	not significant	NA
Sbk1	-0.718282950126456	3.25620793655195	5.10813684806517	0.0337392668904047	0.308334758009465	not significant	NA
Saa1	1.45927842357172	11.881715162372	5.10689218880078	0.0337588884732726	0.308334758009465	not significant	NA
Map2k3	-0.291196478320463	5.66220095848827	5.10550584543385	0.0337807587222157	0.308334758009465	not significant	NA
Impdh1	0.85786871970993	1.72679186515505	5.09902137215521	0.0338832657250526	0.30899535167373	not significant	NA
Pi4kb	-0.564022577847201	1.97614431963891	5.09794501610499	0.0339003145789548	0.30899535167373	not significant	NA
5031439G07Rik	-0.317103074376118	4.83555010243282	5.09224568865668	0.0339907491452288	0.309302724525988	not significant	NA
Nop56	0.488268131494197	5.24584041562428	5.09171041575395	0.0339992565269239	0.309302724525988	not significant	NA
Rgp1	0.286291039717815	4.6282017572247	5.09135665256234	0.0340048803876488	0.309302724525988	not significant	NA
Nlrc3	-1.05321560100789	0.834518169279208	5.08858444192854	0.0340489870534559	0.309335149226982	not significant	NA
Ndfip2	-0.325515431012712	5.5235893897373	5.08816418103137	0.0340556791254625	0.309335149226982	not significant	NA
Vmp1	0.450132438335043	8.11474259615684	5.08563868448385	0.034095925246271	0.309486090696922	not significant	NA
Cnot1	-0.267206611023976	5.34689898621009	5.08227928137574	0.0341495431610309	0.309639027692232	not significant	NA
Ost4	-0.266033222357746	7.10062430416404	5.080667987973	0.0341752938494029	0.309639027692232	not significant	NA
Laptm5	0.380129659514325	5.04638954236668	5.07930744257376	0.0341970542038259	0.309639027692232	not significant	NA
Smyd1	-0.73964345805582	2.25805166716361	5.07866498704661	0.0342073349420262	0.309639027692232	not significant	NA
Trim32	0.474645596737632	3.57127856758761	5.07569990670041	0.0342548278744643	0.309806465950055	not significant	NA
Leng9	0.924269279745738	2.20242234692972	5.07246616584567	0.0343067084152379	0.309806465950055	not significant	NA
Tcf7l2	-0.40293817533765	5.67654775924336	5.07239017370681	0.0343079286553729	0.309806465950055	not significant	NA
Vegfa	-0.376169575814188	6.04291285231179	5.06963962572513	0.0343521282466403	0.309806465950055	not significant	NA
Glcci1,Gm45062	-0.376126287806895	2.96606441956116	5.06955915223585	0.0343534223671128	0.309806465950055	not significant	NA
Sfxn1	-0.301467413969043	8.34262299789676	5.06866840481454	0.034367750421853	0.309806465950055	not significant	NA
Ngdn	0.363301659831485	5.625751605798	5.06574398278691	0.0344148381726448	0.309880509393486	not significant	NA
Nubp1	0.294083835461522	5.32839060680902	5.06522007760853	0.0344232815061477	0.309880509393486	not significant	NA
Pard6a	-0.499257309446554	2.39044249235249	5.06013275623673	0.0345053905166226	0.310406322106266	not significant	NA
Zmym4	-0.465973129767228	2.60347664012959	5.05532756570829	0.0345831478360741	0.31089229262656	not significant	NA
Glce	-0.39151642645688	3.35609589928943	5.05378895793367	0.0346080870460281	0.31090310296905	not significant	NA
Inip	0.591331376572403	2.25237026038137	5.05145828522713	0.0346459032449809	0.311029500138972	not significant	NA
Tk1	-0.96597322114312	4.28717322869434	5.04889810661721	0.0346874967364537	0.311189611132925	not significant	NA
Acot12	-0.392029505120326	6.00347441549725	5.042554816894	0.0347907935293536	0.311750329486419	not significant	NA
Fam198b	2.01687480219478	-0.321462355916265	5.0421375058738	0.0347976012909714	0.311750329486419	not significant	NA
Sgtb	-1.87373072799401	-1.1473243159166	5.03563392450616	0.0349038902659899	0.312347240732236	not significant	NA
Clec4a2	0.828936965599825	1.12103876252693	5.03514335615892	0.0349119224638871	0.312347240732236	not significant	NA
Usp10	-0.309325740870856	5.7578728541668	5.03318350159722	0.0349440323587786	0.312395034084702	not significant	NA
Slc41a1	0.666522381056982	2.40713972276313	5.03190690916359	0.0349649656411798	0.312395034084702	not significant	NA
Pxmp4	-0.525796090709591	7.62195501163631	5.02055605411384	0.0351517147358137	0.312542989045599	not significant	NA
Slc17a5	-0.323644888477063	3.87349058310089	5.02027537615521	0.0351563467330372	0.312542989045599	not significant	NA
Fyb	0.567134655067762	2.03452588923817	5.01989359397696	0.0351626483418777	0.312542989045599	not significant	NA
Grtp1	-0.329899175042032	4.8479240399972	5.01908015826096	0.0351760789540885	0.312542989045599	not significant	NA
Ramp2	0.403088177039898	3.81887528846408	5.0171697871999	0.0352076436819479	0.312542989045599	not significant	NA
Gns	-0.291813072327302	7.26655177238599	5.01622948756174	0.0352231917649684	0.312542989045599	not significant	NA
Mettl15	0.665802534419256	1.02833716048103	5.01351571221982	0.0352681079425657	0.312542989045599	not significant	NA
Fosl1	3.69223436288173	1.09653747281048	5.15163183714045	0.0352792022456493	0.312542989045599	not significant	NA
Fgfr2	-0.348156031417654	4.7831668699427	5.01202882420749	0.035292744954832	0.312542989045599	not significant	NA
Lrrc17	1.16140974762022	1.01235577777326	5.01139576698814	0.0353032402694425	0.312542989045599	not significant	NA
Npr3	0.874682028202145	0.655766101209266	5.01091690618855	0.0353111815236584	0.312542989045599	not significant	NA
Cpsf6	0.340478755363537	4.90176328856601	5.00977373673324	0.0353301475419901	0.312542989045599	not significant	NA
Rcn2	0.583574482652977	2.37505626521947	5.00891844989439	0.0353443448561688	0.312542989045599	not significant	NA
Uvrag	-0.350454598064255	4.918330117413	5.00842312364806	0.0353525699415765	0.312542989045599	not significant	NA
Ik	0.251374809126653	6.15117567961049	5.007903413898	0.0353612022348752	0.312542989045599	not significant	NA
Mob3a	0.619997090717462	1.76643826146427	5.00777619047502	0.0353633157555029	0.312542989045599	not significant	NA
Fnip2	-0.712579844888886	3.90259527393522	5.00379167576484	0.035429581013095	0.312917499736695	not significant	NA
Snapc1	0.420007212414187	2.86490290019654	5.00077638000888	0.0354798201569344	0.312970515410176	not significant	NA
Pank1	-0.517733458984308	7.25775979140759	4.99899492282413	0.0355095393690562	0.312970515410176	not significant	NA
Zfp280c	0.817384353986172	1.57830342044609	4.99875880727819	0.0355134804710267	0.312970515410176	not significant	NA
Ttpal	0.502444723063746	3.87939106582101	4.99657730852365	0.0355499160062874	0.312970515410176	not significant	NA
Dnase2a	0.425158216782135	3.75226742045948	4.99626974887535	0.0355550562628143	0.312970515410176	not significant	NA
Sgms2	-0.443775706228275	5.45295610035073	4.99417797896221	0.035590038243203	0.312995889583892	not significant	NA
1110004F10Rik	0.277250130200332	4.99071095908539	4.99324032105939	0.0356057318277599	0.312995889583892	not significant	NA
Uck1	0.341398453554527	5.09902189397116	4.98377275358818	0.0357646266342232	0.313986777681955	not significant	NA
Tmem198b	-0.773362499302714	1.67881068265547	4.98291249830132	0.0357791037728009	0.313986777681955	not significant	NA
Fam209	1.78875952695345	0.445380258077409	4.98082952330534	0.0358141851892574	0.313986777681955	not significant	NA
Rbl1	1.5267723177499	0.565861033711233	4.9798604993595	0.0358305186317953	0.313986777681955	not significant	NA
4933411K16Rik	2.36255204459453	-1.43040072470651	4.97939821246389	0.0358383136841138	0.313986777681955	not significant	NA
A130010J15Rik	-0.519179300483314	2.6919322328234	4.97793201852722	0.0358630491547676	0.31399346111574	not significant	NA
Glt8d1	-0.389381790851927	3.5783915155222	4.97634870070037	0.035889782101235	0.31401761253305	not significant	NA
Tm6sf2	-0.436499262260294	5.83710807963491	4.97459200507514	0.0359194685737537	0.314067556327788	not significant	NA
Fsd1l	-1.28346872888621	-0.520391559840392	4.96939730562788	0.0360074154895054	0.314543643381428	not significant	NA
Fam25c	0.749486505724368	6.40204935979895	4.96854034014665	0.0360219472493619	0.314543643381428	not significant	NA
Dusp8	1.28906256060134	1.76613429494135	4.96547173316109	0.0360740363678801	0.314613602315079	not significant	NA
Aspdh	-0.543897791796567	6.04743296969958	4.96523849641954	0.0360779989828408	0.314613602315079	not significant	NA
Acadsb	-0.409299894892339	6.80571754637592	4.96379584550652	0.0361025200107443	0.314617968796227	not significant	NA
Sprr1a	3.45326868086557	3.30415052086669	5.0220870300545	0.0361464932922764	0.314791734802019	not significant	NA
Casp9	-0.47121159199205	3.98221927992236	4.95866644777196	0.0361898571402519	0.314959965995362	not significant	NA
Fndc3a	0.405988865287695	5.01611383156828	4.95610671351067	0.0362335299196064	0.315063342884436	not significant	NA
Pym1	-0.987476965432815	0.797630825869481	4.95515140253445	0.0362498440774809	0.315063342884436	not significant	NA
Dnajc22	0.333840662578819	5.13938569758639	4.94364411562043	0.0364470074643484	0.316566912313021	not significant	NA
Psmb4	0.324271076553935	7.54066947545193	4.94024918589787	0.0365054053815314	0.316669859615871	not significant	NA
Acyp2	1.05495738909028	0.90020729185532	4.93977481756166	0.0365135736001782	0.316669859615871	not significant	NA
Spns1	0.424786453010596	4.34237263278565	4.93874049405885	0.0365313908901802	0.316669859615871	not significant	NA
Crebrf	-0.566592430717729	3.94679446075916	4.93484248635859	0.0365986259199004	0.316878989979633	not significant	NA
Rbm14	0.498948800897672	3.69148323605672	4.93453692642326	0.0366039022628787	0.316878989979633	not significant	NA
Ash2l	-0.345701309433966	4.50070289664993	4.93057243789255	0.0366724377293863	0.317262608572987	not significant	NA
Psenen	-0.334414578360721	6.32312742756095	4.92427705878678	0.0367815645493348	0.317996655093853	not significant	NA
Vti1b	0.277295869839285	5.92911792356096	4.92177558971535	0.036825027350024	0.318050823919771	not significant	NA
Bsg	0.467763236161916	8.11431192944074	4.9211218883764	0.0368363948607644	0.318050823919771	not significant	NA
Msl1	-0.225787632562901	6.2517996101187	4.91950017157193	0.036864612662036	0.318084780400097	not significant	NA
Cxcl16	0.363963862164203	3.90069082916414	4.91351716285881	0.0369689270558832	0.318736175725304	not significant	NA
Zfhx4	-0.431347751473049	3.90689473030362	4.91238086839097	0.0369887759278106	0.318736175725304	not significant	NA
Thada	-0.766746661489623	2.00331846798595	4.91019245215808	0.0370270370885666	0.318856102423435	not significant	NA
Chmp1b	-0.304854513108628	4.46917460523446	4.90860074659442	0.0370548936009501	0.31888633139635	not significant	NA
Mecom	-1.33948176038162	0.478422188471365	4.90078156372366	0.0371920799611628	0.319408153543659	not significant	NA
Dlgap5	-3.31599910257206	-1.28249229224493	4.90064244500792	0.0371945259403449	0.319408153543659	not significant	NA
Foxo1	-0.296742007561432	6.25835348359425	4.89836659139022	0.037234565580557	0.319408153543659	not significant	NA
Ap4m1	-0.331800458577267	3.30413641865452	4.89826526601877	0.0372363493482486	0.319408153543659	not significant	NA
Il1rap	-0.370503939497257	5.91943396671347	4.89631862543089	0.0372706373515897	0.319408153543659	not significant	NA
Sarnp	-0.483029044748173	3.45635306567038	4.89515809725471	0.0372910957041573	0.319408153543659	not significant	NA
Jam2	0.453890606085522	4.02821347764134	4.89509442095156	0.0372922185860672	0.319408153543659	not significant	NA
Eif2s1	0.300766567781763	5.98882469284688	4.8940513336662	0.037310618027317	0.319408153543659	not significant	NA
Tgfb2	0.905117147993383	1.20094012982156	4.89085800693357	0.0373670098806341	0.319681969573184	not significant	NA
Chmp2b	0.313506657507685	5.50036969264164	4.88615043286768	0.0374503170484693	0.319998798347355	not significant	NA
Numbl	1.44268244093647	0.37587651979756	4.88600434459815	0.0374529056242553	0.319998798347355	not significant	NA
Prrx1	-1.50335656717749	-0.101778561026658	4.88339502171144	0.0374991747842523	0.320185261619385	not significant	NA
Rps10	0.388268019093232	7.64745899270001	4.87880389504131	0.0375807418512106	0.320232802288054	not significant	NA
Ergic1	-0.340981652984577	6.53469356968012	4.8786447103126	0.0375835735408629	0.320232802288054	not significant	NA
Tmed3	0.659062342271562	5.36721628789091	4.87656021275968	0.0376206761892324	0.320232802288054	not significant	NA
Pklr	-0.558392416715297	6.43525288881082	4.87503524564262	0.0376478456539132	0.320232802288054	not significant	NA
Ube2o	0.423998027395985	3.00456708988012	4.87137131922392	0.0377132139411649	0.320232802288054	not significant	NA
Kdm5b	-0.43087295295017	3.59536517014247	4.86872065688764	0.037760584081692	0.320232802288054	not significant	NA
Snx10	0.468533376760516	5.15003231736878	4.86731368478541	0.0377857553357155	0.320232802288054	not significant	NA
Pnldc1	2.2404351074593	-0.750385666669902	4.86704823114462	0.0377905065150201	0.320232802288054	not significant	NA
Llph	0.309758500435825	5.60107594442818	4.86642175994762	0.0378017219721745	0.320232802288054	not significant	NA
Fmo5	0.467313722765245	9.79405024847633	4.86642102892709	0.0378017350615212	0.320232802288054	not significant	NA
Relt	2.23691109218626	-0.484883411764954	4.86623851866703	0.0378050031730637	0.320232802288054	not significant	NA
Btg3	1.44573697825857	0.416186019364964	4.86518315015903	0.0378239073107984	0.320232802288054	not significant	NA
Smim14	-0.286810207596534	6.63782490831465	4.86322515566585	0.0378590077633863	0.320232802288054	not significant	NA
Dennd4a	-0.537162266287817	3.35238931000744	4.8597218177759	0.0379219026032067	0.320232802288054	not significant	NA
Mrps27	-0.487121984543922	4.12069202742241	4.85958811322544	0.0379243053048985	0.320232802288054	not significant	NA
Ugt2b1	-0.609457495697112	8.76463418780395	4.85941290068047	0.0379274541739689	0.320232802288054	not significant	NA
Tomm20	0.270448458702367	6.82608867400483	4.85837961732519	0.0379460300225287	0.320232802288054	not significant	NA
Fam213a	0.388511166027024	5.86676180202663	4.85832888801343	0.0379469422719827	0.320232802288054	not significant	NA
Clns1a	-0.271050695758098	5.25461509311236	4.8570875073855	0.0379692733206098	0.320232802288054	not significant	NA
Ppp1r35	-0.66007233067161	2.52559598167372	4.85490471015313	0.0380085752427556	0.320357991331797	not significant	NA
Cd14	0.847323264999472	3.59742967449158	4.85263371781748	0.0380495137028055	0.320371802170781	not significant	NA
Tbrg1	0.423840299942299	5.3997135416738	4.85170597282803	0.0380662521306038	0.320371802170781	not significant	NA
Zfp937	0.521249719159494	2.30138446278797	4.84948075302897	0.0381064334288294	0.320371802170781	not significant	NA
Fcgr1	0.401501202132267	2.84209627252066	4.84939116132006	0.0381080522050753	0.320371802170781	not significant	NA
Farsb	-0.381811728934181	5.67332403888448	4.84458331611703	0.0381950356597634	0.320851121295972	not significant	NA
Lpcat3	-0.422222452982935	6.19694055556377	4.84353345919091	0.0382140593389614	0.320851121295972	not significant	NA
Ces3a	-0.513982054277582	10.4825558307822	4.83961237558053	0.0382852046605792	0.321074767349511	not significant	NA
Snd1	-0.367101241983701	6.4318665722996	4.83816306099856	0.038311539154247	0.321074767349511	not significant	NA
Gpr146	-0.493463472688825	6.11169023770559	4.83800504308051	0.0383144116200115	0.321074767349511	not significant	NA
Vcpip1	0.319992571674217	4.9536408722094	4.8366667406304	0.0383387491322824	0.321074767349511	not significant	NA
Dohh	0.511829411165771	4.8890652687638	4.83513466193971	0.0383666318815812	0.321102967658115	not significant	NA
Abcb11	-0.62385122668892	8.03493665576253	4.83231485039774	0.0384180100929169	0.321327647635393	not significant	NA
Tgfbi	0.397578370028646	5.79333656945187	4.83067712533381	0.0384478856853946	0.3213723080455	not significant	NA
Tgfb1	1.19206019838257	1.88815664488118	4.82873261691201	0.0384833915942682	0.321463943304671	not significant	NA
Khsrp	0.36709194162819	5.42374226264	4.82163440782162	0.0386133152902758	0.321838808674231	not significant	NA
Gm20503,Gng10	0.427750319487833	3.86670309980802	4.82160713474913	0.03861381543971	0.321838808674231	not significant	NA
Cecr2	-0.399516424550896	3.40853192303674	4.82105670141141	0.0386239111634743	0.321838808674231	not significant	NA
Naca	0.257348918996082	7.23405399668077	4.82091262464861	0.0386265542247588	0.321838808674231	not significant	NA
Slfn9	-1.74313391704284	-0.464824887340216	4.81764847701176	0.0386864889516624	0.32207722301986	not significant	NA
Kbtbd8	0.880413972181157	0.707826579938887	4.81667694703974	0.0387043479182516	0.32207722301986	not significant	NA
Nckap1l	0.534030044153847	3.13044783343887	4.81518176668458	0.0387318509102718	0.322101449665232	not significant	NA
Dapk2	-0.788246948352291	3.02478505911146	4.81044737440549	0.0388190824810554	0.3223980804916	not significant	NA
Timeless	0.776316704956923	1.61413951756266	4.8103865977946	0.0388202037309436	0.3223980804916	not significant	NA
Snx29	-0.96848362766628	0.524313807712057	4.80924005011569	0.0388413628810311	0.3223980804916	not significant	NA
Hook3	-0.257789031555993	4.78015624462634	4.80742447821287	0.0388748951901513	0.322472056491831	not significant	NA
Urad	0.624177425504334	2.44472412592056	4.8052741703631	0.0389146519647096	0.32259753888213	not significant	NA
Eif4enif1	0.403854983742842	3.38237679814155	4.80073785364604	0.0389986734796652	0.323089579529826	not significant	NA
Ubfd1	0.435460584741061	4.86792036760408	4.79633060653155	0.0390804998841283	0.323254093917228	not significant	NA
Tmem220	-0.444266257673473	5.50767799442684	4.79618415086055	0.0390832223425348	0.323254093917228	not significant	NA
Edc3	-0.446236847361681	3.85224365931298	4.79568136554187	0.0390925702217811	0.323254093917228	not significant	NA
Stard3nl	0.448020920968292	3.02284687757088	4.79208435348468	0.0391595199662879	0.323603402219835	not significant	NA
Exoc6b	-0.525274820547039	2.18375936115466	4.7892651475895	0.0392120828982207	0.323833456368786	not significant	NA
Arhgef3	0.322139344715259	4.72034210175358	4.7859937914482	0.0392731755137132	0.324037982808455	not significant	NA
Sh3bp5	-0.327389702405231	5.94832199104934	4.78529028827552	0.0392863274316557	0.324037982808455	not significant	NA
Gja4	0.734989434978024	2.70316672117004	4.78265182081706	0.0393356974701645	0.324161177578315	not significant	NA
Cdc34b	1.00029098389907	-0.0465913042591441	4.7818139573433	0.0393513898667208	0.324161177578315	not significant	NA
Mtfp1	0.377696240619638	4.90516626258414	4.7805268304135	0.0393755102708123	0.324161177578315	not significant	NA
Peli2	-0.315496551066332	4.36201732254906	4.77688567409684	0.0394438346865415	0.324519690153468	not significant	NA
Irf7	-0.550694054488118	5.47936938135808	4.77462582806801	0.039486306619712	0.324665187762077	not significant	NA
Chd1	0.344446819973684	5.33744048503832	4.76991825010144	0.0395749470169344	0.324679340901937	not significant	NA
Rab11fip1	-0.435638363789567	2.64694100958041	4.76758884427746	0.0396188908990269	0.324679340901937	not significant	NA
Usp53	0.512107806743472	2.66153604153295	4.76706779680248	0.0396287278931978	0.324679340901937	not significant	NA
Txnrd2	-0.365330291480711	4.47406938653348	4.76561894713501	0.0396560955637851	0.324679340901937	not significant	NA
Ndufb7	0.397474533473628	6.04297801139266	4.7648016516813	0.0396715430379539	0.324679340901937	not significant	NA
Mns1	1.38247947506886	1.38301755495295	4.76221542155949	0.0397204692934344	0.324679340901937	not significant	NA
Map3k20	0.320242401511459	4.01339964433398	4.761878797645	0.0397268425320837	0.324679340901937	not significant	NA
Lpar2	-2.05175110012035	-0.821257810333974	4.76131136572529	0.0397375882215598	0.324679340901937	not significant	NA
Mocos	-0.49378927958376	5.33410392233792	4.75670537389459	0.0398249349196893	0.324679340901937	not significant	NA
Kcnk10	-2.18123918876718	-0.477368140990333	4.7562285108968	0.039833990349492	0.324679340901937	not significant	NA
Hhipl1	-1.7360942634945	-0.303004709877687	4.75598282990083	0.0398386566338841	0.324679340901937	not significant	NA
2700097O09Rik	0.653730218612106	2.82178361895014	4.75593403665205	0.039839583450242	0.324679340901937	not significant	NA
Rps28	0.41907822738384	8.4073298530459	4.75535589075105	0.0398505670441264	0.324679340901937	not significant	NA
Proser2	-0.486427879485893	3.90852029244691	4.75337795252276	0.0398881696242515	0.324679340901937	not significant	NA
Shcbp1	-2.86729193940697	-0.976885918478774	4.75320619936368	0.039891436707315	0.324679340901937	not significant	NA
Ywhaz	0.275544726425796	7.23825944957513	4.75241533417382	0.0399064844066351	0.324679340901937	not significant	NA
Prps1	-0.279775971492768	5.81621055966246	4.75226046213965	0.0399094318867093	0.324679340901937	not significant	NA
Glmp	0.297071423859055	5.82761816954441	4.74868826238437	0.0399774850233912	0.324981167889901	not significant	NA
Cyyr1	0.564160259211707	2.79093760732231	4.74768812799499	0.0399965617463276	0.324981167889901	not significant	NA
H2-T10	0.86910282011755	0.925629605743403	4.74640942543117	0.0400209668503902	0.324981167889901	not significant	NA
Olfml1	-0.805743985053457	2.88379863777953	4.74357024463953	0.0400752149356217	0.325220052804692	not significant	NA
Rbm8a2	1.14152175256911	1.73781513543397	4.73924878125137	0.0401579438754093	0.325689627789542	not significant	NA
Dyrk1a	-0.287079060478255	4.53894286821916	4.7333730402528	0.0402707360811414	0.326402290340835	not significant	NA
Cyp2c68	-0.426463599539285	6.97215835511212	4.72987544750929	0.0403380460733721	0.326529132608901	not significant	NA
Ralgapb	-0.37249714284564	3.75598464560666	4.72953314239701	0.0403446404217122	0.326529132608901	not significant	NA
Retsat	-0.518091421484149	8.54836683148264	4.72867514583467	0.0403611746597809	0.326529132608901	not significant	NA
Tecpr2	-0.396380417966059	3.06022783897175	4.72568197660295	0.0404189150381343	0.326595221785458	not significant	NA
Mcf2l	1.5924152810274	-0.841371419822437	4.78119462266931	0.0404250744976119	0.326595221785458	not significant	NA
Rasa2	-0.864964781298286	1.258874360375	4.72418594413243	0.0404478094310309	0.326595221785458	not significant	NA
Rtn3	-0.247115473527538	7.207615865596	4.72308527187088	0.0404690826811573	0.326595221785458	not significant	NA
Pgs1	0.432832167276606	3.66762746642822	4.72018206819616	0.0405252548317266	0.326711514833074	not significant	NA
4930522L14Rik	1.33856677150453	-0.120831470516441	4.71915113920673	0.0405452227068513	0.326711514833074	not significant	NA
Pskh1	-0.347104772698147	4.56489441445183	4.71847505638224	0.0405583236462497	0.326711514833074	not significant	NA
Pdlim4	-0.823537498121317	1.25650499107158	4.71455591612397	0.0406343615912428	0.327053598150067	not significant	NA
Plcxd2	-0.317324921645996	5.65100057130708	4.71199041453879	0.0406842235879222	0.327053598150067	not significant	NA
Gab3	1.1543511719713	0.0683598123655418	4.70965066757371	0.0407297579923679	0.327053598150067	not significant	NA
Sh3bp4	-0.882557668712922	0.779459387955337	4.70939444189	0.0407347479503891	0.327053598150067	not significant	NA
Wls	0.477504939516594	2.37948037151924	4.70881404965577	0.0407460535510439	0.327053598150067	not significant	NA
Baat	-0.286948370335876	7.58066460077621	4.70706722915474	0.0407801016172718	0.327053598150067	not significant	NA
Hexb	0.517881755282448	2.85219472741672	4.70457936588548	0.0408286490077841	0.327053598150067	not significant	NA
Kidins220	-0.286589256575978	5.41061530943476	4.7043128615842	0.0408338533482242	0.327053598150067	not significant	NA
Akr1e1	-0.365786312829059	5.25132917913134	4.70425911962678	0.0408349029206462	0.327053598150067	not significant	NA
Sort1	-0.44514472733947	4.13222960066033	4.70346130992191	0.040850487599138	0.327053598150067	not significant	NA
Acot2	-0.967516444054115	5.32775123582831	4.69598817603391	0.0409967959645053	0.32784903358754	not significant	NA
Lrit1	-0.634910054924132	2.79944556147686	4.69582984939465	0.0409999020473653	0.32784903358754	not significant	NA
Lrif1	0.662217123704666	2.64465109559201	4.68577939095486	0.04119761742995	0.328944514558756	not significant	NA
Lipg	-1.02004841335729	2.42978143722442	4.68554233171544	0.0412022938710795	0.328944514558756	not significant	NA
Snap47	-0.339289667019526	6.47483899875275	4.68503812930174	0.0412122422042234	0.328944514558756	not significant	NA
Prag1	-1.05600439485107	0.798506799751596	4.67935215762809	0.0413246186632578	0.329172627051969	not significant	NA
C8b	-0.509216083458567	8.01444957695758	4.67907864547867	0.0413300330001246	0.329172627051969	not significant	NA
Arpc1a	0.260528283227716	5.28119100741443	4.67819755126149	0.0413474802223328	0.329172627051969	not significant	NA
Leng8	-0.370104144188574	3.56457298965452	4.67801165144983	0.0413511624269037	0.329172627051969	not significant	NA
Myo19	0.416293709318318	2.85914164417416	4.67720070789323	0.0413672294864983	0.329172627051969	not significant	NA
Ldlr	-0.425104683700603	7.57925674351577	4.67597080701456	0.0413916106851881	0.329172627051969	not significant	NA
Ints3	0.462169040637981	3.81271150643538	4.67444608795911	0.0414218587508538	0.329213292426386	not significant	NA
Rasip1	0.438006832328539	4.10053085679644	4.67034003318698	0.0415034404247064	0.329661651111464	not significant	NA
Ap4e1	-0.590951177967891	3.28600855681645	4.66816409197435	0.0415467467622119	0.329681346798108	not significant	NA
Ttc14	0.384183706593165	4.13265223817019	4.66768639986812	0.0415562607698638	0.329681346798108	not significant	NA
Rnf216	0.322930672752493	4.21060969403519	4.66397893876405	0.0416301843377448	0.329975168890315	not significant	NA
Zbtb6	0.517483365521307	2.73745179680996	4.66330276830861	0.0416436825603673	0.329975168890315	not significant	NA
Zdhhc15	-2.54459766591947	-1.45335073049552	4.66035322169573	0.0417026213255668	0.330242402734144	not significant	NA
Sod1	-0.313812730745117	11.5862557203396	4.65789010530355	0.0417519121108291	0.330432957599783	not significant	NA
9430038I01Rik	-0.486100190229935	3.50018496676301	4.65114596011609	0.0418872092117144	0.331303542424538	not significant	NA
Hypk,Serf2	0.24911893184343	7.13771313964489	4.64931088349735	0.0419241088991272	0.331395279638363	not significant	NA
Gm48551,Gm48552	1.33385441777963	0.307502811180106	4.64759342808999	0.041958676647614	0.331428860546519	not significant	NA
Pamr1	0.647973322485003	1.95139835171701	4.64592506428862	0.0419922870719951	0.331428860546519	not significant	NA
Dennd4b	-0.653555317219882	1.55599614066732	4.64466559954007	0.0420176800196197	0.331428860546519	not significant	NA
Trub2	0.363877467155483	3.79695878585314	4.64355433147959	0.0420400994408516	0.331428860546519	not significant	NA
Nae1	-0.455192435015057	4.10714763223958	4.64282226238196	0.042054876029036	0.331428860546519	not significant	NA
Fkbpl	0.707922715224781	2.62198459640336	4.63962876558038	0.0421194042688843	0.331737797422638	not significant	NA
Ndufaf2	0.307659832814217	4.19807511021507	4.63758614201115	0.0421607363129115	0.331777129290856	not significant	NA
Sin3b	0.268648844428643	5.51231478037504	4.63687885285239	0.0421750588081597	0.331777129290856	not significant	NA
Srp19	0.325177872538315	5.82135303109895	4.63522891861366	0.0422084910403607	0.331840825718274	not significant	NA
Ppp6r3	-0.299556363179282	6.10246846295604	4.63182659989191	0.0422775257735257	0.33215519464178	not significant	NA
Timd4	0.550254462737332	3.06755824132081	4.63075990919899	0.0422991956529614	0.33215519464178	not significant	NA
Clybl	-0.373233516417495	4.90405953171791	4.6273002845205	0.0423695643097118	0.332170316077089	not significant	NA
Ints7	-0.353320711041323	4.41207106410918	4.62627327757282	0.0423904789900227	0.332170316077089	not significant	NA
Htt	-0.345200099522577	3.25997877932052	4.62592911284383	0.0423974904018115	0.332170316077089	not significant	NA
Tmem101	0.487267473970762	2.90563361715579	4.62568016376725	0.0424025628707354	0.332170316077089	not significant	NA
Scgb3a1	-2.24354863011947	-1.10776704424049	4.62164656924556	0.0424848448947358	0.332615958416766	not significant	NA
Slc22a30	-0.419072490217877	6.42482639512691	4.61590047543662	0.0426023715066335	0.33299635292943	not significant	NA
Itpr1	-0.363667121041087	4.78707266705517	4.61581763429174	0.0426040685597014	0.33299635292943	not significant	NA
Mrgprf	-1.75655204845679	-0.729572846341056	4.61554262631049	0.0426097028179665	0.33299635292943	not significant	NA
Gaa	0.327766948170147	5.84618585337046	4.61333830382445	0.0426548944952043	0.333150750207625	not significant	NA
Mdfic	-0.319191584580584	4.82171004167318	4.61140725179636	0.0426945281516616	0.333207905191548	not significant	NA
Mkln1	-0.373750747217854	5.54168212382767	4.60917467494528	0.0427404021752871	0.333207905191548	not significant	NA
Kcnk13	1.50591228904353	0.275430751692387	4.60862048855028	0.0427517979646974	0.333207905191548	not significant	NA
Fads6	0.352134870549211	6.95618166553961	4.6080287011021	0.0427639707304163	0.333207905191548	not significant	NA
Med26	-0.391138603835037	3.07734231591058	4.6063742172862	0.042798023356206	0.333274976170979	not significant	NA
Faap24	0.764513509569892	1.46428074270918	4.60084838201044	0.0429119779903095	0.333951929615113	not significant	NA
Cystm1	0.457323889605365	4.1725647253996	4.59945882138176	0.042940687527559	0.333951929615113	not significant	NA
Pex2	0.405847905283613	4.81692621134564	4.59845481749659	0.0429614446023413	0.333951929615113	not significant	NA
Ncald	-0.570729341525745	3.00654626221425	4.59648694818222	0.0430021617439989	0.334039331025115	not significant	NA
Naif1	-0.767041727751403	1.52084808558246	4.59437408712623	0.0430459273528565	0.334039331025115	not significant	NA
Kcne4	1.62576527905259	0.112066942688805	4.59421630528141	0.0430491976462357	0.334039331025115	not significant	NA
Tmtc4	-0.867732605217652	1.06011534796563	4.59141235961536	0.0431073608747073	0.334046494834318	not significant	NA
Parp1	-0.366315143504751	4.51095854263196	4.58796495494385	0.0431789930829515	0.334046494834318	not significant	NA
Med7	0.366567136313549	4.26737819408339	4.58714333941802	0.043196084895792	0.334046494834318	not significant	NA
Gpr137	-0.492621126709456	3.4878928545785	4.58656433770697	0.0432081342713597	0.334046494834318	not significant	NA
Capn7	-0.305147150520719	4.85046540497844	4.58573461389985	0.0432254079333605	0.334046494834318	not significant	NA
Zfyve9	-0.360375902368818	3.88847054552625	4.58572038538463	0.0432257042185885	0.334046494834318	not significant	NA
Cryzl2	-0.424530636851895	3.77754710321976	4.58557910548871	0.043228646262343	0.334046494834318	not significant	NA
Isg20l2	-0.415903751330795	2.92951839771547	4.57831505393386	0.0433802192063952	0.335020112715427	not significant	NA
Ap3d1	-0.260631133954948	5.50749930648812	4.5769668491668	0.0434084169720644	0.335040333235179	not significant	NA
Nup210	-0.454980324297262	3.28059627358361	4.57375270966452	0.0434757242721119	0.33529346666439	not significant	NA
Pigp	0.424652234859064	3.92689962618033	4.57295673084221	0.043492411044648	0.33529346666439	not significant	NA
Lxn	0.715222184445823	1.08311422979109	4.56775776552572	0.0436015791620158	0.335601446327249	not significant	NA
Adi1	-0.345687850502139	6.18892123478622	4.56744583445318	0.0436081389267257	0.335601446327249	not significant	NA
Kit	0.602208950197772	2.42850206438692	4.56697785130778	0.043617982481492	0.335601446327249	not significant	NA
Dnajc24	0.520453146231269	2.03666511336987	4.5661762191457	0.043634849831677	0.335601446327249	not significant	NA
Ep400	-0.319163389037698	4.09273654094892	4.56311313513103	0.0436993687772302	0.335687802800119	not significant	NA
Fam71d	3.38640467508936	-1.61585897073924	4.56305230470981	0.0437006511616115	0.335687802800119	not significant	NA
Ifrd1	0.644327893948561	5.11574131398021	4.56199417544039	0.0437229646951446	0.335687802800119	not significant	NA
Ppp2r5b	0.5970288140292	2.23697403058064	4.55293504919476	0.0439145279266085	0.336961035022096	not significant	NA
Abtb2	-0.517694170834634	3.8212778119669	4.54927313029437	0.0439922310077232	0.337359626310983	not significant	NA
Gpatch4	0.501522669011343	3.61648651514265	4.54722983933034	0.0440356554720552	0.337469002470587	not significant	NA
Snapc3	0.465314263242818	3.09223205748023	4.54617821425307	0.0440580236848911	0.337469002470587	not significant	NA
Esrra	0.57432437223771	4.07322328179608	4.54118690022011	0.044164364593806	0.338074504566975	not significant	NA
Kif1b	-0.298101441665108	6.22408010921447	4.53877455011972	0.0442158639596507	0.338074504566975	not significant	NA
Gpd1l	-0.407492423399863	4.26335826848001	4.53807864121122	0.0442307329618974	0.338074504566975	not significant	NA
Cybb	0.435084827998693	6.08754069071498	4.53663119324314	0.0442616776515593	0.338074504566975	not significant	NA
Tnc	1.28318645489887	2.63997299108136	4.53642301076268	0.0442661303506156	0.338074504566975	not significant	NA
Zfp729a	0.502101581913454	2.38067505993404	4.53283454662444	0.0443429615081003	0.338414846022976	not significant	NA
Rps23	0.349492940992985	9.42282017970295	4.53192927917324	0.0443623675844748	0.338414846022976	not significant	NA
Prps2	0.398547196906555	3.87171868092356	4.52920291181646	0.0444208702103652	0.33866388708694	not significant	NA
Mtrr	0.488535738508987	3.55624907555356	4.52738583271029	0.0444599095968525	0.338764337347047	not significant	NA
Tlr4	0.821430076138038	1.28929250335894	4.52543059577543	0.0445019605126745	0.338887603950587	not significant	NA
Derl3	-1.16293505163082	4.34130306331281	4.52358530862508	0.0445416879306521	0.338993043878955	not significant	NA
Donson	-0.56524367397061	1.64631346240194	4.52024642151656	0.0446136730173998	0.339151835031151	not significant	NA
Dnajb12	0.272728682616573	5.50801450373884	4.51845974436694	0.0446522469901377	0.339151835031151	not significant	NA
Zw10	0.358571371235016	3.14155321594096	4.5178174708186	0.0446661227332625	0.339151835031151	not significant	NA
Ift52	-0.362715775675752	4.4254094929331	4.51781732995066	0.0446661257771214	0.339151835031151	not significant	NA
Tmem110	0.370861321488657	3.7529092851785	4.51444537707844	0.0447390536833761	0.33950876311985	not significant	NA
Oaf	-0.374457878279565	8.14229204837382	4.51170614951442	0.044798396072445	0.339712533270968	not significant	NA
Dnajc9	0.42274427223077	3.53619745152279	4.50998891745249	0.0448356433420358	0.339712533270968	not significant	NA
Gpr4	1.32210910897482	0.250484527952651	4.50890875981385	0.0448590901874164	0.339712533270968	not significant	NA
Dok7	2.71782716157857	-1.3828723024301	4.50842247059479	0.0448696505236505	0.339712533270968	not significant	NA
Rab8a	-0.327097838605846	6.23823045703368	4.50294748638757	0.0449887400203191	0.340417398489971	not significant	NA
Fbxl3	0.430065345754701	4.24724605630803	4.49463900343441	0.0451701447324066	0.34155804951921	not significant	NA
Soat1	0.620283860911077	2.42762896644462	4.49365700259135	0.0451916399310422	0.34155804951921	not significant	NA
Tec	-0.482540975564073	3.26828249804156	4.4921403872762	0.0452248600978366	0.341612005514108	not significant	NA
Sucla2	-0.266990852763405	6.91065705228972	4.49062912758897	0.0452579903794333	0.341665220743411	not significant	NA
1110034G24Rik	-0.636255219660735	1.92654793457069	4.48937522218711	0.0452854996634365	0.34167596462655	not significant	NA
Dnmt3b	-0.9308624167125	1.43859050029697	4.4851638991031	0.045378029653797	0.34206418014488	not significant	NA
Trim34a	-0.510261525523229	3.07975359415206	4.48465684024156	0.0453891849970837	0.34206418014488	not significant	NA
Plin4	-1.00839532654395	2.17995392312932	4.48003674620595	0.0454909702618113	0.342634116440026	not significant	NA
Spred1	0.436779908411394	4.02171694607275	4.47802421246888	0.0455353889442456	0.342771565742373	not significant	NA
Zfp958	0.645481839349335	1.99386408102752	4.47341094755682	0.045637393343138	0.343342089608513	not significant	NA
Lyst	-0.369075414265813	3.76468153321567	4.47218124388624	0.045664626991444	0.343349761385726	not significant	NA
Rpia	-0.464173146120066	2.49811675510291	4.46875384754673	0.0457406287739144	0.343679312181002	not significant	NA
Pdzk1	-0.310068142009869	5.66014322546998	4.46783922248155	0.0457609345276888	0.343679312181002	not significant	NA
Kntc1	3.91940771206558	-0.9086466354411	4.57489157858588	0.0458888564233431	0.344183913667589	not significant	NA
Lrrfip2	-0.271768637216232	5.10051050643547	4.46161610215911	0.0458993657059214	0.344183913667589	not significant	NA
Rab6b	0.748932057387	1.02740212680443	4.46127553942721	0.0459069550448372	0.344183913667589	not significant	NA
Amacr	-0.415750672668027	7.11861799028522	4.45852729236915	0.0459682508008831	0.344446309490828	not significant	NA
Mcm10	-0.838155851816726	6.29399422086469	4.45529021184999	0.0460405678847684	0.344790942341164	not significant	NA
Plcg1	-0.452263726984614	4.22457958647247	4.45406454668546	0.046067983041426	0.34479910964377	not significant	NA
Lgals9	-0.362966256025797	8.98253961601854	4.45192434535095	0.0461158983725562	0.344960615010703	not significant	NA
Map3k15	-1.66626431143258	-0.552141608087439	4.4505895333028	0.0461458109595323	0.344987347002257	not significant	NA
Msr1	0.446912337333558	5.1088462989923	4.4416044383987	0.0463477344478046	0.346084199818377	not significant	NA
Cfl2	0.260436876150632	6.01874345980813	4.44119100585531	0.0463570495746262	0.346084199818377	not significant	NA
Edem3	0.431962346308748	4.54595783288904	4.43918277583125	0.0464023274827872	0.346084199818377	not significant	NA
Itih2	-0.301780930017689	9.23101727288078	4.4385085210054	0.0464175405517191	0.346084199818377	not significant	NA
Gpx4	0.498277628892781	7.83918013341248	4.43684418437386	0.0464551167523049	0.346084199818377	not significant	NA
Upp2	-1.77229101755703	6.98820788447193	4.43653304227698	0.0464621453077257	0.346084199818377	not significant	NA
Cmpk2	-0.530507512521256	2.42399991127743	4.4358541347889	0.0464774856833505	0.346084199818377	not significant	NA
Tns3	-0.400860621660528	4.52945926220914	4.43315256089025	0.0465385862935417	0.346342274586823	not significant	NA
Gramd1c	-0.400938761361082	4.3465545382162	4.42947645958691	0.046621873278273	0.346458079598263	not significant	NA
Dhx32	0.314538242721964	3.98764291274026	4.42942507618148	0.0466230386307069	0.346458079598263	not significant	NA
Anapc11	-0.2475240579557	5.92245929520686	4.42896383416357	0.0466335008651503	0.346458079598263	not significant	NA
Ssbp4	0.97050873651165	1.97584583093276	4.42338305917485	0.0467602985898408	0.347203169461301	not significant	NA
Myc	1.40428729894178	2.482929394091	4.42099459918732	0.0468146844767154	0.347247412064385	not significant	NA
Camk2d	-0.402374739757394	2.76795617597141	4.42079292079193	0.0468192800202858	0.347247412064385	not significant	NA
Hibadh	-0.397763026505666	7.56177227668559	4.41756257149419	0.0468929578700373	0.347597035756508	not significant	NA
Klf6	0.934283866773526	4.7353808835914	4.41508729481726	0.0469495026753797	0.347819335996676	not significant	NA
Mrpl30	0.282474777541103	6.37496191702995	4.4110403120234	0.0470421173159093	0.348137603669536	not significant	NA
St6galnac6	0.332208998604512	5.19134072782388	4.41049502443081	0.0470546119225935	0.348137603669536	not significant	NA
Rpl24	0.326820510092292	8.52745505414414	4.40972765737049	0.0470722015650289	0.348137603669536	not significant	NA
Gys2	-0.598163928658813	6.53027407662834	4.40166231886948	0.0472575260108433	0.349310990795725	not significant	NA
Dapk1	-0.553822619351352	5.64227951288973	4.40049594483463	0.0472843950095405	0.349312468040023	not significant	NA
Hyal1	-0.404062006705492	5.68145457351	4.39888805360001	0.0473214632640678	0.349338990891006	not significant	NA
Ccdc189	-1.74223057358062	-0.672663704631419	4.39631059709899	0.0473809523782947	0.349338990891006	not significant	NA
Nrarp	-1.13287729520519	1.3315797988945	4.3957173374791	0.0473946571009624	0.349338990891006	not significant	NA
2810021J22Rik	1.38007176665906	-0.17159266364425	4.39548753282647	0.0473999669571198	0.349338990891006	not significant	NA
Idh2	-0.323590811607286	5.78252268023289	4.39364061103797	0.0474426662769079	0.349338990891006	not significant	NA
Fam53c	0.306566944052042	4.33211562352083	4.39340950685407	0.0474480122763093	0.349338990891006	not significant	NA
Fhl2	1.1634827448325	0.312812924273932	4.3917352677856	0.0474867618212932	0.349427868727695	not significant	NA
Dalrd3	-0.271753385560966	5.89144909632234	4.38988963792471	0.0475295195894151	0.349546124414463	not significant	NA
Ubald1	-0.446970945155323	4.19235483755438	4.38746018334036	0.047585869206087	0.349764149753831	not significant	NA
Trp53bp1	-0.46451281472549	2.78959812904621	4.38438595705054	0.0476572821559385	0.350092586471387	not significant	NA
Atp5e	0.310328969710224	8.93052792893807	4.38086432362745	0.0477392371058136	0.35036087523232	not significant	NA
Scaper	-0.659025207774604	1.0369221476805	4.37913728304561	0.0477794867661316	0.35036087523232	not significant	NA
Adam4	2.71084977766636	-1.03651572987474	4.37857633483932	0.0477925682353	0.35036087523232	not significant	NA
Fam162a	0.284263590891642	7.25513991299265	4.37808847945428	0.0478039484515417	0.35036087523232	not significant	NA
C2cd5	0.723241018824688	1.94865759881502	4.37707714580584	0.0478275496194372	0.35036087523232	not significant	NA
Chac2	0.469332814504249	3.70678299706365	4.37167682574874	0.0479537983513908	0.350519173713724	not significant	NA
Vim	0.415864912100347	6.19249700933388	4.36962052256161	0.0480019696423222	0.350519173713724	not significant	NA
Hist2h3c1	-0.61540118389339	3.00462131158718	4.36920315775504	0.0480117535758206	0.350519173713724	not significant	NA
Ddhd2	-0.541722212614209	4.14316976090241	4.3683567559054	0.0480316019889868	0.350519173713724	not significant	NA
Zfp598	0.275304324347179	5.30104543238223	4.36559569966305	0.0480964142297303	0.350519173713724	not significant	NA
Lims1	0.35522612239503	4.11397728064962	4.36545869508497	0.0480996328100406	0.350519173713724	not significant	NA
Stard3	-0.370387259917762	3.92797054798324	4.36534811356429	0.0481022308242422	0.350519173713724	not significant	NA
Magoh	0.342368257059428	4.58436199272243	4.36508218148635	0.0481084793108739	0.350519173713724	not significant	NA
Cpsf4l	-0.925181922120733	2.69199978287443	4.36456498402713	0.048120634295771	0.350519173713724	not significant	NA
Slc44a4	1.69804592478971	-0.913398602384765	4.36310738023929	0.0481549090535009	0.350519173713724	not significant	NA
Depdc5	-0.584511369585913	2.32906076311005	4.36159427681458	0.0481905180597666	0.350519173713724	not significant	NA
Pgm3	0.439204223660045	4.36122564114541	4.36030898772799	0.0482207891287205	0.350519173713724	not significant	NA
Cep120	-0.352511983449466	3.62536471507115	4.36025017253627	0.0482221748557835	0.350519173713724	not significant	NA
Bcas2	0.243282365828777	4.90190320022723	4.35891083254744	0.0482537428346292	0.350519173713724	not significant	NA
Nop14	0.661458468794957	3.10833974757499	4.35852224523222	0.0482629061340203	0.350519173713724	not significant	NA
Tdp1	-0.708238999816826	1.75393812450975	4.35791035076659	0.0482773392410718	0.350519173713724	not significant	NA
Eri1	-0.339168745547819	3.96593777201145	4.35665958634243	0.0483068569299596	0.350539175661281	not significant	NA
Atp8b4	-0.905935095218212	0.787990392532269	4.35455807956801	0.0483564978646847	0.350705099131583	not significant	NA
Wdfy2	-0.35628897576237	4.22494231706304	4.34543969949855	0.0485725577908175	0.352077123378045	not significant	NA
Ubc	-0.457952329195494	9.6122020306991	4.34227649113668	0.0486477648958004	0.352262632722582	not significant	NA
Papd5	-0.327617844121541	4.80526049723964	4.34210107260892	0.0486519394254963	0.352262632722582	not significant	NA
Zfp592	-0.323415605770383	4.06871917034289	4.34070705519247	0.04868512802041	0.352287077842671	not significant	NA
Insl6	1.21915237471057	-0.507820052050795	4.33970049065261	0.0487091081060526	0.352287077842671	not significant	NA
Pex26	-0.613274800847648	4.83401413639716	4.3362099917429	0.0487923682386425	0.352694502864095	not significant	NA
Ralgds	0.624239526718579	1.78780628913646	4.33277333450759	0.0488745013805815	0.352961599249474	not significant	NA
Zzz3	-0.302788352191493	4.15927250122366	4.33199982220901	0.0488930092118932	0.352961599249474	not significant	NA
Zfp729b	0.506424255061247	2.5350172313396	4.33011732801415	0.0489380847926463	0.352961599249474	not significant	NA
Kmt2a	-0.348235156574341	4.07932850831584	4.32961593010422	0.0489500984945085	0.352961599249474	not significant	NA
Gtf2ird1	-0.320718617656102	4.51775248570785	4.32868347155578	0.0489724494608981	0.352961599249474	not significant	NA
Gon7	0.403256242648577	4.06384497948266	4.32586370004389	0.0490401094656165	0.352961599249474	not significant	NA
Pmm2	-0.430462821134924	4.18460559802386	4.3256173202409	0.0490460263349824	0.352961599249474	not significant	NA
Mllt1	0.378115352169434	3.24774493318298	4.32513230912994	0.0490576763517509	0.352961599249474	not significant	NA
Hspa9	-0.235866055310464	8.48918444555657	4.32288208925788	0.0491117678376178	0.352961599249474	not significant	NA
Rassf8	-0.296072167134573	4.12125003266246	4.32247156284382	0.0491216434756981	0.352961599249474	not significant	NA
Mup10	1.60144895501124	-0.393444054633685	4.32230113143651	0.0491257440396847	0.352961599249474	not significant	NA
Fkbp3	-0.308487844223806	4.76092867005759	4.31749789233666	0.0492414689460925	0.353318817785093	not significant	NA
Dnaaf5	-0.432541807383435	2.95941392849461	4.31694451204587	0.0492548213945855	0.353318817785093	not significant	NA
Tac1	3.94002604336366	-0.852315472294025	4.49775969705978	0.0492563873320797	0.353318817785093	not significant	NA
Tgfbrap1	-0.374290094430616	4.35474479200096	4.31341824822643	0.0493400024914944	0.353724878288776	not significant	NA
Mbnl2	0.304792771038978	6.32670831697656	4.31121855515577	0.0493932231095692	0.353879109700162	not significant	NA
Cluap1	-0.42422353743555	2.80951893289044	4.30921130784184	0.049441844273658	0.353879109700162	not significant	NA
Ttc28	-0.481875780024635	1.72828528839528	4.30918139929977	0.0494425691518778	0.353879109700162	not significant	NA
Ccdc157	-0.50889111914457	3.43275684431754	4.30567445575974	0.0495276486077075	0.354179299247321	not significant	NA
Pbdc1	0.306976378511646	4.14775744674073	4.30429376919809	0.0495611899017816	0.354179299247321	not significant	NA
Icosl	1.18157026863142	-0.156563598734806	4.30307648634166	0.0495907829201627	0.354179299247321	not significant	NA
Fat1	0.283327320243146	4.83606810314731	4.3019038294236	0.0496193099616192	0.354179299247321	not significant	NA
Rab3b	1.05087216855232	0.233585939054301	4.30188722569628	0.0496197140112104	0.354179299247321	not significant	NA
Pank3	-0.341244036561897	5.36296851930968	4.29905514472584	0.049688686855406	0.35437521640028	not significant	NA
Ifih1	-0.46303904109654	4.82677173893616	4.29756641517345	0.0497249870607856	0.35437521640028	not significant	NA
Prps1l3	1.49678466658754	-0.256668824388229	4.29742943593632	0.0497283285802195	0.35437521640028	not significant	NA
Hcfc1	-0.30427669266471	4.88719246619761	4.2948370546974	0.0497916159766959	0.35463327137725	not significant	NA
Tmem181a	0.435954248052653	3.10389446050216	4.2913232152323	0.0498775443608276	0.354702161927677	not significant	NA
Stk35	0.403420972969025	3.80163576608771	4.29106058362692	0.0498839735635728	0.354702161927677	not significant	NA
Nipa1	0.78921531894534	0.710410568502694	4.29077384237454	0.0498909940398586	0.354702161927677	not significant	NA
Tifa	0.908298918103271	4.87763822681094	4.2900136818869	0.049909610966003	0.354702161927677	not significant	NA
Dusp14	1.53856615050379	0.106650523051274	4.28821743685201	0.0499536336653539	0.354763420652407	not significant	NA
Cdca7l	-1.44025937690865	-0.204591769662326	4.28745221483826	0.0499724012142076	0.354763420652407	not significant	NA
Adamts1	0.589701822309377	3.69827019637065	4.28597984522563	0.0500085344566907	0.35482761880484	not significant	NA
Zfp217	-0.484080709019316	2.51633384032905	4.28011562935172	0.0501527412159019	0.355658150755757	not significant	NA
Il20rb	0.941843880781877	0.521517130278572	4.27729295503633	0.0502223212962272	0.355769155499403	not significant	NA
Gm10762	-0.913535411625244	0.629203403115837	4.27631819908937	0.0502463748100979	0.355769155499403	not significant	NA
Ispd	-0.633265242239461	1.18945667058192	4.27617616804143	0.0502498807202546	0.355769155499403	not significant	NA
Grina	0.315328264097042	7.93790674489546	4.27004017672622	0.0504016069619426	0.356386723918692	not significant	NA
Clic1	0.454450352212232	4.20220574169631	4.26957403199645	0.0504131546244455	0.356386723918692	not significant	NA
Atg10	-0.544153916064901	2.2748486914421	4.26934878632968	0.0504187356406578	0.356386723918692	not significant	NA
Maged2	0.383662188065692	3.38789815015887	4.26791178641165	0.0504543573243672	0.356422487443141	not significant	NA
Zfp566	1.62134458105779	-0.313773139196045	4.26694982913755	0.0504782191332285	0.356422487443141	not significant	NA
Cdc6	1.86958898946178	-0.096506179553523	4.25156838182365	0.0508615042333195	0.3589353353707	not significant	NA
Tram2	-0.451767168573439	4.0016958867976	4.24863754408381	0.050934910005511	0.359259801428208	not significant	NA
Gnas	-0.239611338080336	9.36498523695855	4.24680229772179	0.0509809366771992	0.359386759227636	not significant	NA
Prr12	-0.54394063694607	3.22617409165324	4.24573257322849	0.0510077863341102	0.359386759227636	not significant	NA
Sdr39u1	0.462489755664951	3.81389751224646	4.24335959334504	0.0510674043668354	0.359613366880005	not significant	NA
Rbsn	-0.328098475240887	3.49772303170959	4.24024434422609	0.0511457907967244	0.359808216297208	not significant	NA
Lama3	-0.907428998994903	0.908595714221831	4.23995489357046	0.0511530809201056	0.359808216297208	not significant	NA
Mrpl40	0.213195062717836	5.53722325348333	4.23898625628437	0.0511774856437395	0.359808216297208	not significant	NA
Il21r	-1.55034652334746	-0.852086935646367	4.23738949792725	0.051217744611385	0.3598980788197	not significant	NA
Sox18	-0.670673821796689	1.96534876702522	4.23402942017216	0.0513025792607864	0.360300902497469	not significant	NA
Rabepk	-0.331673866755389	3.27439473597262	4.23215788893381	0.0513499003611082	0.360439975846621	not significant	NA
Ift172	-0.556280254722434	2.17676187668247	4.23094567678702	0.0513805771615015	0.360462131580797	not significant	NA
Rabggta	-0.375332180522801	4.48142839697896	4.22616303027725	0.0515018117207429	0.361059072478172	not significant	NA
Erp29	0.259547975046736	6.79197549032516	4.22361099217737	0.05156663551032	0.361059072478172	not significant	NA
Slc39a14	0.483357221373789	6.09606233298503	4.22347761859789	0.0515700258456495	0.361059072478172	not significant	NA
Tmem132a	1.73140415427496	-0.57623251902696	4.22324539634848	0.0515759295011956	0.361059072478172	not significant	NA
Farp1	-0.327763183448374	4.42696715184182	4.22108137656528	0.0516309809859608	0.361251382988309	not significant	NA
Sik2	0.693066495979673	0.915329984438572	4.21953284818626	0.0516704155684518	0.361334278225083	not significant	NA
Dlgap4	0.320405603700362	4.54738093853848	4.21642407209353	0.0517496862390801	0.361540968830235	not significant	NA
Zfp229	0.60306672477045	1.60186047754509	4.21620891493204	0.0517551776268659	0.361540968830235	not significant	NA
Ppara	-0.453638573478119	4.99884281534361	4.21501364366532	0.0517856961795655	0.361561326524493	not significant	NA
Errfi1	0.337215394779995	9.32922876066189	4.20839352800904	0.051955095545572	0.362550794595579	not significant	NA
Lpin3	0.544491714298014	2.17389114293767	4.20392510998309	0.0520697909604805	0.36297808965506	not significant	NA
Smpd4	0.383908207313366	3.05683233856497	4.2038487392371	0.0520717537381172	0.36297808965506	not significant	NA
Slc25a13	-0.387297200079401	7.00057347396004	4.20239809522688	0.0521090521550828	0.363044875067699	not significant	NA
Kctd14	2.32879906356916	-0.939440509483066	4.19632384814197	0.0522655600882036	0.363941683166024	not significant	NA
Gid4	-0.31388745159155	5.01801850403499	4.18742541824983	0.0524957982261324	0.3651252804448	not significant	NA
Uckl1	-0.253948324326184	4.40557251567075	4.18626993630835	0.0525257794290425	0.3651252804448	not significant	NA
Arhgef7	-0.430782263256739	4.2618427463621	4.18568111949927	0.0525410648792273	0.3651252804448	not significant	NA
Nub1	0.280057041750595	4.86537899971264	4.18545093258126	0.0525470418108451	0.3651252804448	not significant	NA
Appl2	-0.408754359325861	4.17850445748766	4.18230139733996	0.0526288987118245	0.365466758554855	not significant	NA
Tbc1d22b	0.659304672307352	1.72853941452157	4.18141391386345	0.0526519906392587	0.365466758554855	not significant	NA
Polg2	0.498743332274767	3.01120374185396	4.17500902372834	0.0528189840139661	0.366169739992427	not significant	NA
Slc28a2	1.27056455987643	0.734895722771872	4.17358548397746	0.052856181176287	0.366169739992427	not significant	NA
Hp	0.588555192967276	12.9375740418946	4.17272236654249	0.0528787489381164	0.366169739992427	not significant	NA
Catsperg2	1.08771983596476	-0.556018780913001	4.17240723257724	0.0528869914061392	0.366169739992427	not significant	NA
Tbc1d20	-0.301349923112422	4.85330809764404	4.17217569089549	0.0528930484093505	0.366169739992427	not significant	NA
Hadha	-0.414806798405274	7.79149047341963	4.17044001661098	0.0529384777477528	0.3662906400106	not significant	NA
Atp6v0d2	0.90946176094608	0.716273293199757	4.16710706267875	0.0530258381910377	0.366701387870228	not significant	NA
Psmb5	0.26156391488046	7.73598969067845	4.16498518348034	0.053081540165208	0.366892882893875	not significant	NA
Spc24	-0.600593739399255	3.52170920245964	4.16291696690359	0.0531358972858185	0.36707488536374	not significant	NA
Mkrn3	1.56212640239813	-0.871646591319641	4.15831540503163	0.0532570626777069	0.367614072803455	not significant	NA
Slc35e1	0.295937647343309	4.98823618588086	4.15782173885375	0.0532700801787264	0.367614072803455	not significant	NA
Mark1	0.754634772255734	0.960917187479065	4.15629570131469	0.0533103431382333	0.367698196116156	not significant	NA
Atp1b1	0.347995023477578	6.41334687367478	4.15439818633362	0.053360455295835	0.367768635862769	not significant	NA
Lrp6	-0.285355164288717	5.21029402926554	4.15174936449902	0.0534304983446522	0.367768635862769	not significant	NA
Fgf1	-0.371572225502525	6.41493656745032	4.14989220131318	0.053479669668395	0.367768635862769	not significant	NA
Ncor2	-0.29825907929535	4.54010043127763	4.14757032132997	0.0535412173066033	0.367768635862769	not significant	NA
Pbrm1	-0.254644284698122	6.00411237170641	4.14695315228409	0.0535575905341574	0.367768635862769	not significant	NA
Aagab	-0.312127489605834	4.79538602522359	4.14683501279744	0.0535607253710889	0.367768635862769	not significant	NA
Emp1	0.851189260426163	2.30250768123437	4.14666280682392	0.0535652952375937	0.367768635862769	not significant	NA
Msto1	0.483424266253826	2.32446486253792	4.14646295632313	0.0535705992671911	0.367768635862769	not significant	NA
Npdc1	0.484525211704843	3.14998228100105	4.14636271752207	0.0535732598279251	0.367768635862769	not significant	NA
Pgd	0.443338493232286	6.03926937289429	4.1439616155908	0.0536370352250466	0.368013560700712	not significant	NA
Tcrg-C4	-2.04099980992042	-1.27212175581396	4.13935843421263	0.0537595407335245	0.368490670911083	not significant	NA
Cyp2f2	-0.597295276433728	9.88737758639084	4.13779706207016	0.0538011659401014	0.368490670911083	not significant	NA
H2-Ke6	-0.297036271216063	6.46625671134083	4.13709328802119	0.053819940068658	0.368490670911083	not significant	NA
G6pc3	0.589429508659087	2.07088975860895	4.13700526196698	0.0538222888060186	0.368490670911083	not significant	NA
Bag2	0.543260377544793	1.66396806838507	4.13607042467205	0.0538472395880144	0.368490670911083	not significant	NA
Ifit3	-0.334859437719345	3.30523161140651	4.13360987675281	0.0539129742827532	0.36854415568506	not significant	NA
Prss36	-0.561469443064375	2.39660582392268	4.13315027427892	0.0539252628657883	0.36854415568506	not significant	NA
Rhno1	-0.443138741108699	2.70266921652246	4.13261915479613	0.0539394675865216	0.36854415568506	not significant	NA
Magee1	0.598006364161126	2.00503591151846	4.13130860064528	0.0539745363472464	0.368591489612218	not significant	NA
Hspbp1	-0.607031391785925	4.16562417814283	4.12633786844912	0.0541077821048648	0.36924168179135	not significant	NA
Lrtm2	2.01082902975234	-0.914007890365585	4.168778531558	0.0541472981973678	0.36924168179135	not significant	NA
Bicd2	0.379430731691338	4.16389177743966	4.1245563982055	0.0541556271132963	0.36924168179135	not significant	NA
Cd200	-1.5521939196152	-0.18265334830296	4.12306708032899	0.0541956626135995	0.36924168179135	not significant	NA
Gm5617	0.33234767766783	4.78412525331903	4.12250799744464	0.0542107004187484	0.36924168179135	not significant	NA
Shc2	-3.01524690711446	-1.55361272126108	4.25109088409548	0.0542522648868465	0.369332501426898	not significant	NA
Hmox2	-0.394170274239226	6.26623466639639	4.11991787402329	0.0542804294737196	0.369332501426898	not significant	NA
Mbd1	0.516150358364449	6.09637409264608	4.11829652774184	0.0543241297361612	0.369393616829157	not significant	NA
Disp1	0.986822857715745	0.302781786456073	4.11749247893446	0.0543458161268733	0.369393616829157	not significant	NA
Nat1	-1.05683865213364	0.289046564754348	4.1162856083324	0.0543783856595612	0.369423285979737	not significant	NA
Serinc1	0.266516521060287	6.89694964576909	4.1136133956246	0.0544505788730135	0.369646453597665	not significant	NA
Ier3ip1	0.235887697229946	6.83067284520156	4.11298103938596	0.0544676786870891	0.369646453597665	not significant	NA
Peg3	-0.654727099165597	2.1179719976637	4.10916805417104	0.054570916481724	0.369921367780903	not significant	NA
Stk24	-0.281885234426018	4.71471040881905	4.10770636955314	0.0546105509210577	0.369921367780903	not significant	NA
Ppp6c	0.22278263534353	5.63268960007044	4.10665605415886	0.0546390510116212	0.369921367780903	not significant	NA
Psmg2	0.291805045758037	4.65991540955402	4.10662986116274	0.0546397619688214	0.369921367780903	not significant	NA
Nipal3	-0.496667196099232	2.85520528801362	4.10627480083738	0.0546494004165557	0.369921367780903	not significant	NA
Ttc39c	-0.691373224336216	7.63116675788265	4.10489273423795	0.0546869362956889	0.369984241529408	not significant	NA
Filip1l	0.637412845266864	2.19660546946884	4.09552252609956	0.0549421970529608	0.371519306659618	not significant	NA
Gpt2	-0.402860630238487	7.45035640595167	4.09443360633409	0.0549719487275124	0.371528681337956	not significant	NA
Gcc1	0.401609477691635	4.0350790732417	4.09149142048107	0.0550524271882258	0.371734878484483	not significant	NA
Gm3336	1.23195091619523	-0.333627537039164	4.09099150730006	0.055066114745614	0.371734878484483	not significant	NA
Tmem167b	0.259490106132227	4.4197950611285	4.08938598690556	0.0551100998146564	0.371734878484483	not significant	NA
Slc23a2	-0.376804606489465	3.2140358750991	4.08917138370665	0.0551159821359647	0.371734878484483	not significant	NA
Ticam1	0.489676305410222	3.57891072722021	4.08475076175022	0.0552373110568227	0.372361451478262	not significant	NA
Mocs2	0.260448108448989	7.40648371688524	4.08021959999138	0.0553619886257448	0.372992901527352	not significant	NA
Plekhm2	0.443973239390995	3.16140318257886	4.0792780284192	0.055387936591136	0.372992901527352	not significant	NA
Sept4	-0.437114305169996	3.63093569647331	4.07656119512005	0.055462884905487	0.373305686789347	not significant	NA
Ambp	0.400317316777512	12.1054343263143	4.07325239233657	0.0555543192253956	0.373595448411395	not significant	NA
Aldh7a1	-0.372515705005645	8.46443324289773	4.07260527177763	0.0555722215343492	0.373595448411395	not significant	NA
Frmd8	-0.383733012457739	4.3261164055542	4.0711372971456	0.055612856702287	0.373595448411395	not significant	NA
Fbxl17	-0.295155164214182	4.45790474162883	4.07068789459881	0.0556253034079382	0.373595448411395	not significant	NA
Atp8b1	0.306680303061862	4.65586797004952	4.06984882255542	0.0556485509124013	0.373595448411395	not significant	NA
Rab11fip2	-0.819246596863421	1.39450217865783	4.06667618591264	0.0557365524147738	0.373879487419416	not significant	NA
Atl2	-0.242517189546043	6.393816282157	4.06571466478162	0.0557632539507427	0.373879487419416	not significant	NA
Nsmaf	-0.287976652525239	4.11769909730435	4.06519838606346	0.0557775970545477	0.373879487419416	not significant	NA
Gm14418	1.3675106274748	-0.450145748196271	4.06195111274611	0.0558679079484751	0.373879487419416	not significant	NA
Snrk	-0.259302239362532	6.25320969908267	4.06087766301121	0.0558977984904234	0.373879487419416	not significant	NA
Plpp1	0.316168370253736	4.67460068454908	4.06068535701961	0.0559031552285102	0.373879487419416	not significant	NA
Fancf	-0.533331828557803	2.13293409534423	4.06024408573656	0.055915449169278	0.373879487419416	not significant	NA
Fam13b	0.642453525999035	1.99658573012059	4.06010883580356	0.0559192178847638	0.373879487419416	not significant	NA
Ctnnb1	-0.224983736795689	7.87161315100957	4.05623020810564	0.0560274180107137	0.374101703291223	not significant	NA
Cisd3	0.267188884793642	5.62487878118481	4.05591174013129	0.0560363127089864	0.374101703291223	not significant	NA
Dynlt3	-0.258527450822136	7.03934853846138	4.05584636581684	0.0560381387889281	0.374101703291223	not significant	NA
Fosb	-1.83464905942493	0.0954255153508462	4.05390810993334	0.0560923101920249	0.374272582218615	not significant	NA
Tesmin	1.69309151409273	0.0711147718731353	4.0511259093548	0.0561701725967233	0.374601283437822	not significant	NA
Gabpa	0.388049138049604	3.73821708883444	4.04818195434758	0.0562526955436621	0.37485493121004	not significant	NA
Acy3	-0.545363246929486	6.01818513294322	4.04772757335639	0.056265444705981	0.37485493121004	not significant	NA
Cdkn1c	-0.562164263409297	1.67742082669875	4.04633124326072	0.0563046439116587	0.37492538177677	not significant	NA
Aasdhppt	0.256700210640644	4.93511668657323	4.04413697039216	0.0563663064728243	0.37500110896862	not significant	NA
Slc25a47	-0.753295099998323	8.82133368932525	4.04388909068994	0.0563732771078953	0.37500110896862	not significant	NA
Zbtb49	1.42359529463716	-0.358288385162587	4.04225981141036	0.0564191185131936	0.375115540246604	not significant	NA
Wdr37	0.303719755714106	3.42711359185657	4.04011608682206	0.0564794988768265	0.375187750856514	not significant	NA
Polr3a	-0.537492663672569	2.81200647798292	4.03984042065296	0.0564872686432314	0.375187750856514	not significant	NA
Med29	0.461024975569081	3.46478198339761	4.03870218724551	0.0565193630881316	0.37521065267529	not significant	NA
Tmem56	-0.341630312086306	6.91485042141886	4.0368937525991	0.0565703976181557	0.375359203648735	not significant	NA
Morn2	-0.544394388025339	3.60313277237333	4.03460857300296	0.0566349609102222	0.375597325570679	not significant	NA
Ciao1	-0.267675933139257	4.89580368540242	4.03264954693715	0.0566903760179252	0.375622987945834	not significant	NA
Atad3a	-0.273753682923763	4.74589282008212	4.0324442714562	0.0566961862245315	0.375622987945834	not significant	NA
Kbtbd4	0.385233430489548	3.19925118217343	4.02443241900802	0.0569234865778681	0.376776883112895	not significant	NA
Herpud1	0.620561276926243	8.9871208887764	4.0240666298342	0.0569338888919167	0.376776883112895	not significant	NA
Nxf1	0.19752493614904	6.58208969267077	4.02317970841622	0.0569591201358645	0.376776883112895	not significant	NA
Stxbp2	-0.524728629348554	4.24250478286976	4.02215029750424	0.056988420869967	0.376776883112895	not significant	NA
Ap2m1	0.220496791286274	6.99237527721632	4.02124566776145	0.0570141840227331	0.376776883112895	not significant	NA
Stard9	-0.648735930182343	1.48385453345133	4.01701861467503	0.0571347427491033	0.376989571641005	not significant	NA
Hlf	-0.361967820560846	5.1902511279624	4.0145258946526	0.0572059727688441	0.376989571641005	not significant	NA
AC163637.1,Fdx1l,Raver1	0.37622520696337	5.1682081926397	4.01440682013946	0.0572093778736883	0.376989571641005	not significant	NA
Fkbp5	0.588632711630382	5.68427895513166	4.01257371607256	0.0572618271660097	0.376989571641005	not significant	NA
Auh	-0.312339264792544	5.48248137985934	4.01138698352583	0.0572958114332076	0.376989571641005	not significant	NA
Alg12	0.618968172690844	4.0131237758082	4.01107900626423	0.0573046346737786	0.376989571641005	not significant	NA
Adprm	-0.321463014318975	4.05725923755122	4.01066881193304	0.0573163887292435	0.376989571641005	not significant	NA
Guk1	-0.274831253779806	5.88904982399271	4.0099711393257	0.0573363867243383	0.376989571641005	not significant	NA
A530084C06Rik	-1.37588679994936	-0.406942182525725	4.00887424753496	0.0573678439216006	0.376989571641005	not significant	NA
Sept2	-0.242082599703889	6.28502347747119	4.00820490555891	0.0573870492733238	0.376989571641005	not significant	NA
Txndc5	-0.309534353281179	6.84445791056402	4.00541497862912	0.0574671790686908	0.376989571641005	not significant	NA
Selenoi	-0.413023428803974	5.27993247220031	4.00400298611049	0.0575077815202291	0.376989571641005	not significant	NA
Nhlrc3	-0.370010784254914	3.25906465901808	4.00353002851542	0.0575213889081478	0.376989571641005	not significant	NA
Akt1s1	0.384520243961	3.27391038880713	4.00296137100242	0.0575377545087308	0.376989571641005	not significant	NA
Fbxl8	-0.534541856468837	1.6035521638421	4.00266248618154	0.0575463583450647	0.376989571641005	not significant	NA
Fbxw2	0.288376443815777	4.91958658482982	4.00197446525959	0.0575661695908975	0.376989571641005	not significant	NA
Vangl1	-0.310766752857099	3.64640197006417	3.99998376969224	0.0576235344322339	0.376989571641005	not significant	NA
[truncated: 11,099 more rows]
