# Supplementary material for: SLAMseq reveals potential transfer of RNA from liver to kidney in the mouse
Source: Nat Commun. 2025 Aug 11;16:7413. doi: 10.1038/s41467-025-62688-9 (PMC12339719; doi:10.1038/s41467-025-62688-9)
Supplement: Supplementary file 6 — Source Data [file 41467_2025_62688_MOESM6_ESM.zip › Source data/FigS8e_data.csv]

ID	Description	GeneRatio	BgRatio	pvalue	p.adjust	qvalue	geneID	Count	name	p-value (adjusted)
GO:0072332	intrinsic apoptotic signaling pathway by p53 class mediator	6/70	77/12214	4.90394039789027e-06	0.00781688099423709	0.00744366531974502	Mdm2/Eda2r/Phlda3/Aen/Bax/Ddit4	6	intrinsic apoptotic signaling pathway by p53 class mediator	0.00744366531974502
GO:0097193	intrinsic apoptotic signaling pathway	9/70	272/12214	2.33931939372225e-05	0.0139810640898418	0.0133135405253595	Mdm2/Eda2r/Phlda3/Aen/Bax/Ddias/Prkdc/Ddit4/Ifi27l2b	9	intrinsic apoptotic signaling pathway	0.0133135405253595
GO:0008630	intrinsic apoptotic signaling pathway in response to DNA damage	6/70	103/12214	2.6313169554282e-05	0.0139810640898418	0.0133135405253595	Phlda3/Aen/Bax/Ddias/Prkdc/Ddit4	6	intrinsic apoptotic signaling pathway in response to DNA damage	0.0133135405253595
GO:0072331	signal transduction by p53 class mediator	6/70	136/12214	0.00012470704819154	0.0429191193660928	0.0408699531967944	Mdm2/Eda2r/Phlda3/Aen/Bax/Ddit4	6	signal transduction by p53 class mediator	0.0408699531967944
GO:0010332	response to gamma radiation	4/70	46/12214	0.0001346270996427	0.0429191193660928	0.0408699531967944	Mdm2/Bax/Ddias/Prkdc	4	response to gamma radiation	0.0408699531967944
