# Supplementary material for: SLAMseq reveals potential transfer of RNA from liver to kidney in the mouse
Source: Nat Commun. 2025 Aug 11;16:7413. doi: 10.1038/s41467-025-62688-9 (PMC12339719; doi:10.1038/s41467-025-62688-9)
Supplement: Supplementary file 6 — Source Data [file 41467_2025_62688_MOESM6_ESM.zip › Source data/FigS11h_data.csv]

class	mean	n	sd	lower	upper
endothelial	25.4207388273088	11	23.0287634117833	9.94980505746979	40.8916725971477
hepatocyte (mature)	6889.00604747607	12	18083.0884084399	-4600.44018056671	18378.4522755188
hepatocyte (progenitor)	24.3777465080596	19	37.5678828321688	6.27060659277057	42.4848864233486
immune	27.3780033269589	15	33.4794695594065	8.8376910635767	45.9183155903411
mesenchymal	27.3197011093511	8	32.3767367961441	0.252071773676171	54.3873304450261
not cell-enriched	75.3920585647372	12128	463.820993477068	67.1364850977269	83.6476320317476
