# Supplementary material for: SLAMseq reveals potential transfer of RNA from liver to kidney in the mouse
Source: Nat Commun. 2025 Aug 11;16:7413. doi: 10.1038/s41467-025-62688-9 (PMC12339719; doi:10.1038/s41467-025-62688-9)
Supplement: Supplementary file 6 — Source Data [file 41467_2025_62688_MOESM6_ESM.zip › Source data/FigS11i_data.csv]

class	perc	lower_norm	upper_norm	lower_perc	upper_perc
endothelial	0.545454545454545	0.263623906054195	0.840376093945805	0.272727272727273	0.818181818181818
hepatocyte (mature)	0.916666666666667	0.754470884004859	1.06769578266181	0.75	1
hepatocyte (progenitor)	0.68421052631579	0.475442867700638	0.88139923756252	0.473684210526316	0.894736842105263
immune	0.6	0.34501656121712	0.845116772116213	0.333333333333333	0.866666666666667
mesenchymal	0.75	0.44287930311849	1.05537069688151	0.375	1
not cell-enriched	0.920761873350924	0.916083085909925	0.925626841530708	0.915734284718899	0.925131926121372
