# Supplementary material for: SLAMseq reveals potential transfer of RNA from liver to kidney in the mouse
Source: Nat Commun. 2025 Aug 11;16:7413. doi: 10.1038/s41467-025-62688-9 (PMC12339719; doi:10.1038/s41467-025-62688-9)
Supplement: Supplementary file 6 — Source Data [file 41467_2025_62688_MOESM6_ESM.zip › Source data/Table2_data_smallRNA.csv]

tissue	group_pos	group_neg	gene_name	cR_pos	cR_neg	cpm_pos	cpm_neg	pval	fdr
kidney	labelled_APAP	creneg	Mus musculus tRNA-Gly (GCC) (tRNA-Gly-GCC-1 1 to 9, tRNA-Gly-GCC-2 1 to 8)	5.665281102591533e-4	7.81893171330912e-4	31470	23685	0.01972259211758203	0.23418056840416232
kidney	labelled_APAP	creneg	Mus musculus (house mouse) mmu-let-7g-5p	5.104928267919283e-4	6.84576687121374e-4	47521.166666666664	42642.2	0.07217014389545857	0.3361271995668817
kidney	labelled_APAP	creneg	Mus musculus (house mouse) mmu-let-7f-5p	5.119925795461766e-4	6.73800469676798e-4	42099.5	36490	0.04191520545550975	0.28747504119014705
kidney	labelled_APAP	creneg	Mus musculus (house mouse) mmu-miR-143-3p	5.34718049849435e-4	7.35636711927292e-4	27696.666666666668	22949.2	0.08880690858816392	0.3596803484322851
kidney	labelled_APAP	creneg	18_TGAGATGAAGCACTGTAGCTCT	0.0013504081715998	0.001550342	24417.333333333332	22137.2	0.10186898532077196	0.3745310685160207
kidney	labelled_APAP	creneg	Mus musculus (house mouse) mmu-miR-10a-5p	4.81828326522115e-4	6.17953810139046e-4	28656.166666666668	27707.2	0.02637138726123804	0.23964998173650073
kidney	labelled_APAP	creneg	Mus musculus (house mouse) mmu-miR-26a-5p	6.121307365593e-4	7.63930855439618e-4	32487	32848.6	0.0460483463194043	0.3004024799898804
kidney	labelled_APAP	creneg	Mus musculus (house mouse) mmu-miR-10b-5p	4.561351702945833e-4	5.8621866595989e-4	19840.833333333332	19231.4	0.03718333559474973	0.27547720584661495
kidney	labelled_APAP	creneg	>ENSMUST00000018315.10|ENSMUSG00000018171.10|OTTMUSG00000001205.2|OTTMUST00000002400.1|Vmp1-201|Vmp1|2787|UTR5:1-123|CDS:124-1344|UTR3:1345-2787|	8.598412481050017e-4	9.25051070627228e-4	23546	16104.2	0.5345239586812726	0.759814605692309
kidney	labelled_APAP	creneg	Mus musculus (house mouse) mmu-let-7a-5p	6.019747852265267e-4	8.06201879760568e-4	25138.166666666668	22476	0.01719572419246666	0.23068345745605895
kidney	labelled_APAP	creneg	Mus musculus (house mouse) mmu-let-7c-5p	8.55028176894445e-4	0.00104549039988033	22807	20168	0.05330882202586987	0.31380982682435143
kidney	labelled_APAP	creneg	1_TGTAAACATCCTCGACTGGAAGCT	0.00109746632854604	0.00126737630267105	18609.833333333332	22762	0.24348195933716857	0.5429983608332688
kidney	labelled_APAP	creneg	MU069435.1_TCGCTGCGATCTATTGAAAGTCAGCCCTCGACACAAGGGTTTGT	4.419596012869817e-4	6.71878260459902e-4	17065.666666666668	18575	0.04627933666969271	0.3004024799898804
kidney	labelled_APAP	creneg	Mus musculus tRNA-Gly (GCC) (tRNA-Gly-GCC-2-1, tRNA-Gly-GCC-3-1, tRNA-Gly-GCC-4-1, tRNA-Gly-GCC-5-1)	6.40046491614115e-4	7.91599031918662e-4	9382	7089.8	0.05520567377583124	0.3165426350346215
kidney	labelled_APAP	creneg	Mus musculus (house mouse) mmu-miR-30b-5p	7.9237027584445e-4	0.00113416983184687	11747.166666666666	13224.6	0.01092559590413157	0.20154402184592896
kidney	labelled_APAP	creneg	Mus musculus (mouse) mitochondrially encoded 16S rRNA (ENSMUSG00000064339.1)	4.03173067061585e-4	5.50584822231582e-4	11807.166666666666	14654.4	0.10883464196671049	0.3888097528737028
kidney	labelled_APAP	creneg	Mus musculus (house mouse) mmu-miR-21a-5p	5.168381215461e-4	7.35020763551534e-4	11639.5	11374.2	0.04691820413236673	0.300689570616002
kidney	labelled_APAP	creneg	Mus musculus (house mouse) mmu-miR-125a-5p	6.7657703897722e-4	9.18133172944532e-4	12264.166666666666	13061.2	0.04152061472680144	0.28747504119014705
kidney	labelled_APAP	creneg	Mus musculus tRNA-Glu (CTC) (tRNA-Glu-CTC-1 1 to 9)	0.00123841983333333	0.0014873274	6388.166666666667	6837.8	0.00169122660545497	0.16251769336700192
kidney	labelled_APAP	creneg	Mus musculus (house mouse) mmu-miR-30a-5p	4.698273991794483e-4	7.64175209561748e-4	10140.333333333334	12021.6	0.02083703527922096	0.2354454456624541
kidney	labelled_APAP	creneg	Mus musculus (house mouse) mmu-miR-22-3p	0.00167385799999999	0.00188320779999999	7585.666666666667	7438.8	0.09002350026227905	0.3601935293208571
kidney	labelled_APAP	creneg	Mus musculus (house mouse) mmu-miR-24-3p	6.708456225228233e-4	8.41332101214852e-4	7478	6613.6	0.15488685940398836	0.4516105253229352
kidney	labelled_APAP	creneg	1_TGTAAACATCCTCGACTGGAAGC	6.912430568118366e-4	9.53027081100858e-4	8894.166666666666	10419	0.11296839014374405	0.3977143807966194
kidney	labelled_APAP	creneg	Mus musculus long noncoding RNA near Ppara (Lncppara)	0.00141488766666666	0.0015328416	9842.166666666666	8403.4	0.15025770793058824	0.4516105253229352
kidney	labelled_APAP	creneg	MU069435.1_GCTGCGATCTATTGAAAGTCAGCCCTCGACACAAGGGTTTGT	4.121289701276167e-4	6.38422487020094e-4	6828.833333333333	6640.6	0.04795739661637928	0.3020824671669476
kidney	labelled_APAP	creneg	MT_TGAATCTGACAACAGGAAATAAACCTCCTTATTCACCCCA	4.48986589452915e-4	6.46835460411874e-4	7931.666666666667	12683.8	0.06631340657165027	0.3316476993526814
kidney	labelled_APAP	creneg	Mus musculus (house mouse) mmu-miR-200b-3p	6.303932962125384e-4	7.46843450109682e-4	7360.666666666667	7833.8	0.05422393755094051	0.31615474861169607
kidney	labelled_APAP	creneg	4_TGTAAACATCCTTGACTGGAAGCT	8.44672033836325e-4	9.51518883838482e-4	7708.666666666667	10656	0.31725802659242025	0.6037868725986636
kidney	labelled_APAP	creneg	Mus musculus (house mouse) mmu-miR-29c-3p	5.286539646391867e-4	7.71682382245064e-4	5759.833333333333	5759.8	0.02062752164587854	0.2354454456624541
kidney	labelled_APAP	creneg	Mus musculus (house mouse) mmu-miR-30c-5p	6.449879725491134e-4	9.47621738462582e-4	5163.833333333333	5748	0.05743691484283525	0.3187911818509974
kidney	labelled_APAP	creneg	9_CTCGCTGCGATCTATTGAAAGTCAGCCCTCGACACAAGGGTTTGT	4.805094856796083e-4	7.50585405623976e-4	5280.333333333333	5520	0.01120727950374229	0.20154402184592896
kidney	labelled_APAP	creneg	Mus musculus (house mouse) mmu-miR-125b-5p	8.33808870068545e-4	0.00103219057085334	5891.833333333333	6257.8	0.09553023425494744	0.36766254456591263
kidney	labelled_APAP	creneg	2_TCGTACCGTGAGTAATAATGCG	4.075306156273317e-4	5.96532505089106e-4	4863.333333333333	4295.8	0.00787755167948675	0.20154402184592896
kidney	labelled_APAP	creneg	Mus musculus (house mouse) mmu-miR-99a-5p	6.12345286310935e-4	7.27107897443938e-4	5956.666666666667	7035.6	0.204044743052632	0.5088698499667258
kidney	labelled_APAP	creneg	Mus musculus (house mouse) mmu-miR-27a-3p	0.00349816433333333	0.0042280386	5582.166666666667	5539.4	0.1008714462753202	0.3739940724119422
kidney	labelled_APAP	creneg	Mus musculus (house mouse) mmu-miR-30d-5p	5.222308892377217e-4	7.69739715925134e-4	8794	7441.8	0.00897227744746517	0.20154402184592896
kidney	labelled_APAP	creneg	Mus musculus tRNA Lys CUU	5.28914127693585e-4	7.8419573494403e-4	3337.1666666666665	3508.2	0.03271470180531079	0.2628391041124905
kidney	labelled_APAP	creneg	16_GTGAAATGATGGCAAATCATCTTTCGGGACTGACCTGAAATGAAGAGAATACTCTTGCTGATC	4.8138059372746834e-4	6.8634356028794e-4	3726	3027.6	0.08454128084755981	0.35266306757261456
kidney	labelled_APAP	creneg	Mus musculus (house mouse) mmu-let-7i-5p	6.43424319423925e-4	7.96004428609904e-4	4599.333333333333	3950.2	0.10523982569082577	0.380643548642937
kidney	labelled_APAP	creneg	4_TAATACTGCCTGGTAATGATGAC	6.991322886194334e-4	7.6246141638597e-4	3975	3721.4	0.3083402635721332	0.5930247926374096
kidney	labelled_APAP	creneg	9_TGAGGTAGTAGTTTGTACAGTTA	3.83860170239825e-4	5.71690635561646e-4	4151.666666666667	3607	0.07320505588109157	0.33683592168071874
kidney	labelled_APAP	creneg	18_TGAGATGAAGCACTGTAGCTCTT	0.00188739916666666	0.0019554404	3309	3252	0.6442757178560815	0.8304351077226386
kidney	labelled_APAP	creneg	19_CACCCTGATGAACTGAATACCGCCCCAGTCTGATAGCTGTGGAGAAAGGTATTTTCTGAGT	4.6160971876715835e-4	6.60453134437982e-4	4662.833333333333	5394.4	0.03366636535573694	0.2674391328851865
kidney	labelled_APAP	creneg	3_TAGCAGCACGTAAATATTGGCG	3.3595308644985834e-4	3.9799220956882e-4	4050.5	4279.6	0.5855619198559038	0.7901325541423005
kidney	labelled_APAP	creneg	18_TGAGATGAAGCACTGTAGCTCA	5.927932698636784e-4	8.29622190802424e-4	3156.1666666666665	3027.8	0.06629637556185329	0.3316476993526814
kidney	labelled_APAP	creneg	Mus musculus (house mouse) tRNA-Glu	0.0019023689999999999	0.00197813999999999	3382.3333333333335	3805	0.8942789093194965	0.9553868729981982
kidney	labelled_APAP	creneg	Mus musculus (house mouse) mmu-let-7d-5p	6.158448513945683e-4	7.729306552756499e-4	4400.333333333333	4097	0.20802761133377456	0.5088698499667258
kidney	labelled_APAP	creneg	9_GTAAATGATGAGATTCCATTGGTCCGTGTTTCTGAACTACATGATTTTCCTTGGCTATTCTGATA	4.527410088107483e-4	7.31297444999858e-4	2410.6666666666665	1507.6	0.00594309475107587	0.19725280637225687
kidney	labelled_APAP	creneg	Mus musculus (house mouse) mmu-let-7b-5p	0.0010160830174938	0.00113455088133861	4632	4521	0.4410695820254428	0.7029240477583328
kidney	labelled_APAP	creneg	Mus musculus Mir17 host gene (Mir17hg)	9.043076014746234e-4	0.00109241679719096	3902.1666666666665	3903.8	0.10654368607867692	0.3840226372647311
kidney	labelled_APAP	creneg	16_TGAAATGATGGCAAATCATCTTTCGGGACTGACCTGAAATGAAGAGAATACTCTTGCTGATC	4.6292520995915335e-4	6.59830544483858e-4	3010	2960.2	0.126718381249721	0.4177971118754974
kidney	labelled_APAP	creneg	Mus musculus (house mouse) mmu-miR-103-3p	4.6240616142025e-4	5.45362941447662e-4	3627.6666666666665	3704.4	0.23602408435535652	0.5378981483584457
kidney	labelled_APAP	creneg	19_CTTAATGATGAACAATGTAAATGACAAGCATATGGCTGAGTTGCAATGATGTCATCTTACTACTGAAA	5.003647954404584e-4	6.88530529853296e-4	3731.5	3766	0.05847604562323237	0.3208459257969052
kidney	labelled_APAP	creneg	Mus musculus (house mouse) mmu-miR-191-5p	7.510446449280716e-4	9.94221443202838e-4	3788.5	4104.8	0.28686700875226545	0.5794423122401829
kidney	labelled_APAP	creneg	>ENSMUST00000220485.2|ENSMUSG00000021458.18|OTTMUSG00000030849.3|OTTMUST00000163265.1|Aopep-205|Aopep|493|CDS:1-60|UTR3:61-493|	0.00102537206900774	0.00115226662668559	2680.3333333333335	2375.6	0.48992339967699144	0.7310555574297597
kidney	labelled_APAP	creneg	Mus musculus (house mouse) tRNA	6.541230217026584e-4	8.82769781314872e-4	1944.5	2269	0.03260712012549494	0.2628391041124905
kidney	labelled_APAP	creneg	Mus musculus (house mouse) mmu-miR-194-5p	5.938988444058567e-4	8.69820814482324e-4	2510.8333333333335	2658.2	0.01799705560799169	0.23068345745605895
kidney	labelled_APAP	creneg	19_TGTAACAGCAACTCCATGTGGAA	7.0606481530372e-4	8.396662912782281e-4	2644.3333333333335	2947.2	0.593484067259834	0.794661041334463
kidney	labelled_APAP	creneg	11_TGCTGTGATGAGATGACTAAGTAGGAAGTGCCGTCAGAGTCGATAACTGACGATAACTGCTCCTGGCTGACT	5.583028042585383e-4	7.57911729412308e-4	2280	1460.6	0.0272046892867685	0.24127971523712816
kidney	labelled_APAP	creneg	9_TGAGGTAGTAGTTTGTACAGTTT	0.0020093325	0.0022770142	2864	2555.6	0.3912689884545591	0.6716707310660319
kidney	labelled_APAP	creneg	8_ATCACATTGCCAGGGATTTCCA	3.744438748673983e-4	6.6802469763704e-4	2852.8333333333335	2799.2	0.00191362547232768	0.16251769336700192
kidney	labelled_APAP	creneg	MU069435.1_CGCTGCGATCTATTGAAAGTCAGCCCTCGACACAAGGGTTTGT	4.4972904378343e-4	7.00043327427202e-4	2491.3333333333335	2688.2	0.02464957365841047	0.23964998173650073
kidney	labelled_APAP	creneg	X_TGAGGTAGTAGATTGTATAGTTA	4.530328052222267e-4	6.2201441053464e-4	2888	2418	0.10670230086310271	0.3840226372647311
kidney	labelled_APAP	creneg	1_TGCTATGATGAAGGCTATGTTGGTAGGGACAACTGAGCTTGTTGATGAATACCAACGATTCTGATG	4.372077291644e-4	6.39049601393018e-4	2470.8333333333335	2298.4	0.06077835344238951	0.3260949295396101
kidney	labelled_APAP	creneg	10_GTACATGATGAAAACAGTCTCCCTCTTCTGAATCTCGCTGAGGAAACTGCACGTCACCCTCCTGAAA	7.395062952519683e-4	0.00103683575967923	2080.1666666666665	2078.4	0.04178490776438368	0.28747504119014705
kidney	labelled_APAP	creneg	Mus musculus (house mouse) mmu-miR-23b-3p	3.877885569017517e-4	4.86680987206296e-4	2076.1666666666665	2056.6	0.15101777009314135	0.4516105253229352
kidney	labelled_APAP	creneg	13_ATCACATTGCCAGGGATTACCACT	0.00110828168587132	0.001527464	2033.1666666666667	1831.4	9.815252074799056e-6	0.01427137651675782
kidney	labelled_APAP	creneg	Mus musculus (mouse) RIKEN cDNA E130102H24 gene	0.00100983074418362	0.00133401207000571	1786	1881.8	0.12001468754533769	0.4077134478759836
kidney	labelled_APAP	creneg	9_TTCAAGTAATCCAGGATAGGCTT	9.654980093511916e-4	0.00120493465246834	2774	3028.8	0.03905006987036721	0.27832745878193105
kidney	labelled_APAP	creneg	19_CTGACCTATGAATTGACAGCCA	6.027138769101467e-4	6.61552554083322e-4	2050	2260.6	0.3813759897323948	0.6601436774653595
kidney	labelled_APAP	creneg	8_TGGAATGATGACATTCTCCGGAATCGCTGTACTGACTTGATGAAAGTACTTTTGAACCCTTTTCCATCTGATG	5.489339083530567e-4	7.39873913997262e-4	1795.3333333333333	1656.6	0.06583351815905909	0.3316476993526814
kidney	labelled_APAP	creneg	Mus musculus tRNA-Gly (GCC) (tRNA-Gly-GCC-2-1, tRNA-Gly-GCC-3-1, tRNA-Gly-GCC-4-1)	5.549768963785467e-4	8.4025378060937e-4	1174.5	948.4	0.01102163973553232	0.20154402184592896
kidney	labelled_APAP	creneg	Mus musculus (house mouse) mmu-miR-192-5p	6.310101637351567e-4	8.460333110722539e-4	1904.6666666666667	2148.6	0.10724966495616896	0.38503953789202383
kidney	labelled_APAP	creneg	Mus musculus (house mouse) mmu-miR-145a-5p	0.00182670716677753	0.001830195	1395	1200.8	0.8505409844782587	0.934367195918682
kidney	labelled_APAP	creneg	Mus musculus tRNA-Val (CAC) (tRNA-Val-CAC-2-1, tRNA-Val-CAC-4-1)	0.00108026102965806	0.001384141	1204	1161.4	0.02462677123002015	0.23964998173650073
kidney	labelled_APAP	creneg	Mus musculus (house mouse) mmu-miR-99b-5p	3.22348629521475e-4	4.79509251739888e-4	2226.3333333333335	2242.4	0.2559850391491267	0.5546978344602537
kidney	labelled_APAP	creneg	>ENSMUST00000030127.13|ENSMUSG00000028420.14|OTTMUSG00000007005.3|OTTMUST00000016196.1|Tmem38b-201|Tmem38b|2862|UTR5:1-64|CDS:65-943|UTR3:944-2862|	7.20848302168565e-4	8.97327603997616e-4	2865.5	2621.8	0.1252013955907314	0.4165893305541738
kidney	labelled_APAP	creneg	4_TGTAAACATCCTTGACTGGAAGC	8.903773881190784e-4	9.31463088561872e-4	2249.3333333333335	2783.4	0.8795111027623186	0.94804965137386
kidney	labelled_APAP	creneg	13_ATCACATTGCCAGGGATTACCA	2.990098954212233e-4	5.72256320838466e-4	1855.8333333333333	1926.4	0.00560423268029003	0.19725280637225687
kidney	labelled_APAP	creneg	4_TAATACTGCCTGGTAATGATGACA	4.72389926845395e-4	7.08551918469068e-4	1528.6666666666667	1463	0.0364828121881523	0.27547720584661495
kidney	labelled_APAP	creneg	4_GGTCGATGATGAGAGCTTTGTTCTGAGC	5.4572227832533e-4	8.11271880768832e-4	1512.3333333333333	1080	0.02011100002965891	0.23418056840416232
kidney	labelled_APAP	creneg	Mus musculus (house mouse) mmu-miR-200a-3p	5.973219446133134e-4	6.69206374444246e-4	2035.1666666666667	2484.4	0.4400036963942447	0.7029240477583328
kidney	labelled_APAP	creneg	Mus musculus (house mouse) mmu-miR-429-3p	6.067734174922516e-4	6.84927954483e-4	1901	1973.8	0.23803383541192508	0.540061447229703
kidney	labelled_APAP	creneg	1_TACCATGATGATAACATAGTTCAGCAGACTTAACTCTGATGAACAATCATGTCTTTCGCTCCTATCTGATG	5.685147298213766e-4	7.58297267186864e-4	1880.6666666666667	1685.4	0.05764345272094218	0.3187911818509974
kidney	labelled_APAP	creneg	Mus musculus (house mouse) mmu-miR-23a-3p	3.5495492998003e-4	5.50296312086016e-4	1571.8333333333333	1617.2	0.11582241013877743	0.40233662603073
kidney	labelled_APAP	creneg	Mus musculus (house mouse) mmu-miR-423-3p	8.644352328944017e-4	9.53281110817682e-4	1426.8333333333333	1285.2	0.5345875802085502	0.759814605692309
kidney	labelled_APAP	creneg	19_TGACCTATGAATTGACAGCCAG	6.111684577212266e-4	5.02878777479244e-4	1380.3333333333333	1560.4	0.3411332364012651	0.6227628043433625
kidney	labelled_APAP	creneg	11_ACCCTGTAGATCCGAATTTGTGA	3.6684210562731e-4	4.72528760194132e-4	1516.3333333333333	1608	0.13371306292650686	0.4263570032788179
kidney	labelled_APAP	creneg	4_TAATACTGCCTGGTAATGATGACT	0.0101250925	0.00833973476334405	1293	1207	0.1261488364262873	0.41742139048885374
kidney	labelled_APAP	creneg	1_AGCCCATGATGGTATGAGAGTAGTGGACAGAAGGGATTTCTGAAAAACACTTTTCTGAGG	3.869439124068783e-4	6.21323370861076e-4	1326.5	1242	0.03819200692576863	0.27547720584661495
kidney	labelled_APAP	creneg	Mus musculus (house mouse) mmu-miR-181a-5p	6.089299340973417e-4	8.19408276122842e-4	2036.8333333333333	2399	0.22332813000312596	0.5260006049343315
kidney	labelled_APAP	creneg	Mus musculus (house mouse) mmu-miR-151-5p	7.31529195917345e-4	8.889779026524559e-4	1456.1666666666667	1619.8	0.1188124075643284	0.4073368413590945
kidney	labelled_APAP	creneg	Mus musculus (house mouse) mmu-miR-199b-3p	6.030866066702883e-4	7.50212705225844e-4	1438.6666666666667	1562.6	0.25686612123670394	0.5551867459915834
kidney	labelled_APAP	creneg	Mus musculus (house mouse) mmu-miR-378d	8.931047303584183e-4	0.00108654845310288	1358	1571.8	0.17141237863104153	0.473817928916616
kidney	labelled_APAP	creneg	15_GAAAATGATGAATTCTGGGGCGCTGATTCATGTGACTTGAAAAAACGCCATCCATTTCCTGACT	5.86856852300255e-4	7.8836811891063e-4	1184.5	1047.8	0.11835806556499304	0.4073368413590945
kidney	labelled_APAP	creneg	>ENSMUST00000220884.2|ENSMUSG00000021458.18|OTTMUSG00000030849.3|OTTMUST00000163255.1|Aopep-209|Aopep|772|CDS:1-468|UTR3:469-772|	0.00245572833333333	0.0029772654	1392	1448.6	0.13625992757798375	0.43069985803997474
kidney	labelled_APAP	creneg	Mus musculus (house mouse) mmu-miR-25-3p	9.321837448024416e-4	0.00114940088416818	1088.5	1054	0.3421990063536149	0.6235054576919249
kidney	labelled_APAP	creneg	1_ATACATGATGATCTCACACAACTTGAACTCTCTCACTGATTACTTGATGATAGTAAAAGATCTGATG	5.069181265783e-4	7.6115345002851e-4	1422.3333333333333	1644.2	0.01383835232457732	0.2053159620401575
kidney	labelled_APAP	creneg	Mus musculus (house mouse) mmu-miR-30e-5p	0.00131620483333333	0.0016502142	1543.5	1885.6	0.05913241079126231	0.32201694865354086
kidney	labelled_APAP	creneg	Mus musculus tRNA-His (GTG) (tRNA-His-GTG-1 1 to 9, tRNA-His-GTG-2 1 to 8)	7.59732136529125e-4	5.52574994809912e-4	539.3333333333334	390	0.33097846191673613	0.6132198922046264
kidney	labelled_APAP	creneg	X_AATGGCGCCACTAGGGTTGTGT	6.67975575828015e-4	8.59244851585756e-4	1209	1048.2	0.1271877862963385	0.4182460706620331
kidney	labelled_APAP	creneg	11_TGCAATGATGATGAAACTAGAAAAAAAAGGAAGTGCCGTCCGATGCGACAACTGACGACATCCCTAGTTAGCTGACT	4.720739529548017e-4	7.04777330283628e-4	1132	903.8	0.03378553582782504	0.2674391328851865
kidney	labelled_APAP	creneg	Mus musculus (house mouse) mmu-miR-98-5p	5.5040730932662e-4	6.40557734499034e-4	1308.3333333333333	1172	0.6661424524739781	0.8393389195085367
kidney	labelled_APAP	creneg	18_TTGCTGTGATGACTATCTTAGGACACCTTTGGATTAACCGTGAAATCAAACAAGTGCTGAGCAA	5.96530345537155e-4	9.60802424732314e-4	1106.6666666666667	983.6	0.00229617489130184	0.16693191459764378
kidney	labelled_APAP	creneg	Mus musculus RIKEN cDNA A330023F24 gene (A330023F24Rik)	7.956863859021883e-4	8.15051638595734e-4	1396.6666666666667	1594	0.9720686551389304	0.9897673841540648
kidney	labelled_APAP	creneg	19_TGACCTATGAATTGACAGCCA	3.1190441811604e-4	6.58681688088392e-4	960.1666666666666	1048.6	0.02251903029519723	0.23899759160012243
kidney	labelled_APAP	creneg	>ENSMUST00000066039.8|ENSMUSG00000053536.8|OTTMUSG00000073999.1|OTTMUST00000179561.1|Cstf2t-201|Cstf2t|4233|UTR5:1-229|CDS:230-2128|UTR3:2129-4233|	6.895732095064883e-4	5.47631133171754e-4	1789.3333333333333	1534.2	0.5204928635751439	0.7527757670427423
kidney	labelled_APAP	creneg	Mus musculus (mouse) mitochondrially encoded tRNA serine 2 (ENSMUSG00000064365.1)	4.6786731881884834e-4	8.24166459499902e-4	1424.6666666666667	2237.6	0.00622038231791048	0.19725280637225687
kidney	labelled_APAP	creneg	11_ACCCTGTAGATCCGAATTTGTGT	9.044657973863632e-4	9.8330060889201e-4	1098	1115.8	0.7612135824486392	0.8976517022549241
kidney	labelled_APAP	creneg	9_TGTTGTGATGATGGGCAAAAATGTTCAACTGCTCTGAATGGGCTGAATGAAAGTAGCCTTTCTGAAC	4.806579014604517e-4	6.76984488229646e-4	871.8333333333334	807.6	0.11220866936791224	0.3969620565959718
kidney	labelled_APAP	creneg	2_ACCCTGTAGAACCGAATTTGTGT	5.471952757094766e-4	7.60131456064136e-4	993.3333333333334	971.4	0.19260303620877253	0.49806495355409897
kidney	labelled_APAP	creneg	11_AACAGTGATGACCACAACATGCCATCTGAGTTGCTTTGCTGAAATCCAGAGGCTGTTTCTGAGC	5.906004241840084e-4	7.505614961532279e-4	919	942.2	0.24854937901758545	0.5475618137751048
kidney	labelled_APAP	creneg	Mus musculus (house mouse) mmu-let-7e-5p	6.110428253076966e-4	7.5395118469575e-4	1423.8333333333333	1241.6	0.09726550226433205	0.3690724627148968
kidney	labelled_APAP	creneg	Mus musculus (house mouse) mmu-miR-196a-5p	6.846777178978e-4	8.93832167259822e-4	1527.6666666666667	1325.4	0.3588566626245553	0.6347659214794446
kidney	labelled_APAP	creneg	NA_GACTCTTAGCGGTGGATCACTCGGCTCGTGCG	0.0012696123134633	0.00100656263073233	1073.8333333333333	343.8	0.11621828262235669	0.40233662603073
kidney	labelled_APAP	creneg	Mus musculus (house mouse) mmu-miR-146a-5p	6.1029578361774e-4	7.181555508355419e-4	771.6666666666666	675.4	0.4488249239768498	0.70622632219858406
kidney	labelled_APAP	creneg	18_TTGCTGTGATGACTATCTTAGGACACCTTTGGATTAACCGTGAAATCAAACAAGTGCTGAGCA	4.4943958155682667e-4	7.73274621385372e-4	838.5	658.6	0.00709265084904953	0.20154402184592896
kidney	labelled_APAP	creneg	14_TAGCAGCACGTAAATATTGGC	1.7132436586800735e-4	4.546306041605316e-4	828.1666666666666	804.6	0.0512790716285551	0.30958327331636665
kidney	labelled_APAP	creneg	19_TGCAATGATGTCATCTTACTACTGAAA	5.409360080037317e-4	8.29443418258608e-4	780.6666666666666	756.4	0.02353857861626868	0.23964998173650073
kidney	labelled_APAP	creneg	9_TTCAAGTAATCCAGGATAGGCTA	5.326541538151317e-4	7.76585372090446e-4	1055	1012	0.09065399359493406	0.3601935293208571
kidney	labelled_APAP	creneg	Mus musculus (house mouse) mmu-miR-30a-3p	9.527450552652784e-4	8.667543902835259e-4	859.1666666666666	779.6	0.7917366420761208	0.913424011480657
kidney	labelled_APAP	creneg	10_GCCTGTCTGAGCGTCGCT	0.00114251818217147	0.00112783503584857	751.6666666666666	429.8	0.8357183585001092	0.9275835826405792
kidney	labelled_APAP	creneg	10_TGAGGTAGTAGTTTGTGCTGTTT	0.001217572	0.0013370116	913.8333333333334	812	0.10001558674688146	0.3739940724119422
kidney	labelled_APAP	creneg	2_TACCCTGTAGAACCGAATTTGTGT	6.614937184900183e-4	8.13098101545184e-4	802.3333333333334	810.4	0.187582559945161	0.49590007665502567
kidney	labelled_APAP	creneg	Mus musculus (house mouse) mmu-miR-200c-3p	5.834469860184183e-4	5.78244266137398e-4	1069	1019.8	0.8072256274959541	0.9207942354918952
kidney	labelled_APAP	creneg	Mus musculus (house mouse) mmu-miR-182-5p	6.263754917197334e-4	7.487109200740399e-4	770	659	0.41214088845240976	0.6801961995570984
kidney	labelled_APAP	creneg	11_TACCCTGTAGATCCGAATTTGTGT	8.087854915655201e-4	0.0011629020430589	860.8333333333334	888.6	0.01954839433902477	0.23418056840416232
kidney	labelled_APAP	creneg	1_GTAAACATCCTCGACTGGAAGCT	9.559010078067816e-4	8.280582407868339e-4	739.6666666666666	875.8	0.7641672220540836	0.8987235813497633
kidney	labelled_APAP	creneg	11_TACCCTGTAGATCCGAATTTGTGA	5.048835945173484e-4	6.10067536382898e-4	794.1666666666666	927.4	0.2968859609569824	0.5841301586352536
kidney	labelled_APAP	creneg	NA_CGCGACCTCAGATCAGACGTGGCGACCCGCTGA	5.903317429510834e-4	8.36565798510942e-4	709.8333333333334	756.4	0.12832665376040767	0.41835640037585814
kidney	labelled_APAP	creneg	19_TTGCAATGATGTCATCTTACTACTGAAA	7.07262727601585e-4	0.00105428486503841	709.3333333333334	616.2	0.06262418162141035	0.3299046663526259
kidney	labelled_APAP	creneg	Mus musculus (house mouse) tRNA-Thr	0.00104690063775022	8.47614767714468e-4	971.8333333333334	1034.4	0.47544108265142154	0.721194378479832
kidney	labelled_APAP	creneg	Mus musculus (house mouse) mmu-miR-203-3p	3.8700796741499336e-4	4.16772461404168e-4	753.6666666666666	817.4	0.7662136001522738	0.8987235813497633
kidney	labelled_APAP	creneg	4_GGTCCATGATGAAACCCATTATCAGTGGACATCTATGGATGAGAAATGCGGATATGGGACTGAGA	4.3083462791464666e-4	6.69363785358934e-4	674.3333333333334	589.2	0.02408692043278911	0.23964998173650073
kidney	labelled_APAP	creneg	19_TGACCTATGAATTGACAGCCAGT	9.449090176905284e-4	0.00105559398642701	574.5	637	0.6593006900490892	0.8357656524249134
kidney	labelled_APAP	creneg	>ENSMUST00000042732.6|ENSMUSG00000035764.6|OTTMUSG00000025766.1|OTTMUST00000063466.1|Fbxo45-201|Fbxo45|4179|UTR5:1-347|CDS:348-1208|UTR3:1209-4179|	0.0014514625040328	0.0015258288705667	812.6666666666666	865.8	0.9245024546149044	0.96722358055042
kidney	labelled_APAP	creneg	3_GGTCAATGATGTGTTGGCATGTATTATCTGAATTCGCTGATGTGTCATAACACTTTAGCTCTAGAATTACGCTGAGACCT	6.258270523352583e-4	7.235841243408701e-4	457.6666666666667	363	0.3239422790046228	0.6108300843938056
kidney	labelled_APAP	creneg	2_CGTACCGTGAGTAATAATGCG	4.1693456891227167e-4	4.0944518640568e-4	655.5	590.6	0.962948412270901	0.9860806844113278
kidney	labelled_APAP	creneg	Mus musculus tRNA-Gly (TCC) (tRNA-Gly-TCC-1 1 to 7)	7.117568326179267e-4	8.66775249533966e-4	517.1666666666666	462.8	0.21753575145925516	0.5205597110478887
kidney	labelled_APAP	creneg	15_TGTAAACATCCCCGACTGGAAGT	2.3358558717757167e-4	4.28231567978816e-4	717.3333333333334	664	0.02550796174827479	0.23964998173650073
kidney	labelled_APAP	creneg	10_CCACCATGATGACGGAAATTCTTCACTTTGACCTGATGTCTGTTGAAGAAACTCAGTGTCTGAGA	6.355714744244284e-4	8.9747096530307e-4	1043.3333333333333	1400.6	0.03728723852738282	0.27547720584661495
kidney	labelled_APAP	creneg	18_TGAGATGAAGCACTGTAGCTCTA	0.00172923175278573	0.0020549652	528.1666666666666	480.6	0.3413631052693672	0.6227628043433625
kidney	labelled_APAP	creneg	NA_GACTCTTAGCGGTGGATCACTCGGCTCGTG	0.00156935321872058	0.00103063599670689	737.5	151	0.0505260747100257	0.30867610348057717
kidney	labelled_APAP	creneg	Mus musculus (mouse) predicted gene, 54867 (ENSMUSG00002075795.1)	3.9338545743829666e-4	6.010780405901e-4	654.5	677	0.05195245618865097	0.3108595526678951
kidney	labelled_APAP	creneg	>ENSMUST00000092880.14|ENSMUSG00000019437.18|OTTMUSG00000000096.5|OTTMUST00000000319.2|Tlcd1-201|Tlcd1|2700|UTR5:1-428|CDS:429-1121|UTR3:1122-2700|	3.9053858227087665e-4	5.79800762275032e-4	590	492	0.01343668746531951	0.20417883387255692
kidney	labelled_APAP	creneg	4_GCGGATGATGACACCTGGGTATGCTGCACACTCCCGACTGCGTCGTGGGGAAGCCAACCTTGGAGAGCTGAGC	4.850612481628383e-4	8.06412102608218e-4	574.5	445.2	0.04968693145998486	0.3048303727545063
kidney	labelled_APAP	creneg	Mus musculus (house mouse) mmu-miR-26b-5p	0.0119923785	0.012306317	683.1666666666666	768.2	0.5250806054134353	0.7529262330090087
kidney	labelled_APAP	creneg	2_TCGTACCGTGAGTAATAATGC	5.628434550406017e-4	6.58777269337502e-4	571.3333333333334	549.6	0.40054992106964743	0.6759194090996715
kidney	labelled_APAP	creneg	>ENSMUST00000048486.13|ENSMUSG00000033860.14|OTTMUSG00000051802.1|OTTMUST00000130533.1|Fgg-201|Fgg|1695|UTR5:1-184|CDS:185-1495|UTR3:1496-1695|	0.00170547884113973	0.00106637680741735	689.1666666666666	803.2	0.44138215653600954	0.7029240477583328
kidney	labelled_APAP	creneg	Mus musculus (house mouse) mmu-miR-221-3p	7.838888614549867e-4	0.00105288263937551	803.5	920	0.25159807723680877	0.5501106831613833
kidney	labelled_APAP	creneg	>ENSMUST00000073890.4|ENSMUSG00000057723.4|OTTMUSG00000002195.1|OTTMUST00000004416.1|Krt33b-201|Krt33b|1581|UTR5:1-43|CDS:44-1258|UTR3:1259-1581|	4.173254580207633e-4	8.81142187614108e-4	461.3333333333333	375.6	0.13341318580555764	0.4263357629918259
kidney	labelled_APAP	creneg	13_TCGCTGCGATCTATTGAAAGTCAGCCCTCGACACAAGGGTTTG	4.644155653362733e-4	7.20691874262766e-4	533.1666666666666	580	0.03258904724722224	0.2628391041124905
kidney	labelled_APAP	creneg	>ENSMUST00000184179.8|ENSMUSG00000028710.19|OTTMUSG00000008684.8|OTTMUST00000019684.3|Atpaf1-206|Atpaf1|2655|CDS:1-814|UTR3:815-2655|	9.4334862301207e-4	0.00117441772722515	619	715	0.10286361628552788	0.3757881861285365
kidney	labelled_APAP	creneg	Mus musculus (house mouse) mmu-miR-378c	7.042817071132183e-4	0.00125662058270712	553.6666666666666	598.2	0.00199229238611243	0.16251769336700192
kidney	labelled_APAP	creneg	NA_CGCGACCTCAGATCAGA	8.078461214835733e-4	9.26040481113848e-4	591.6666666666666	813	0.7937431837357035	0.91450284401879
kidney	labelled_APAP	creneg	1_TGTAAACATCCTCGACTGGAAGCTT	0.002873044	0.0027981152	716.3333333333334	898.4	0.6710978466887744	0.8419122252678843
kidney	labelled_APAP	creneg	10_TGAGGTAGTAGTTTGTGCTGTTA	5.53552586747685e-4	6.850837417582541e-4	627.8333333333334	529.2	0.21928359774024048	0.5208332351885465
kidney	labelled_APAP	creneg	1_ATACCATGATGATAACATAGTTCAGCAGACTTAACTCTGATGAACAATCATGTCTTTCGCTCCTATCTGATG	7.359806281147984e-4	8.78217808166762e-4	628.5	570.4	0.04610378549137894	0.3004024799898804
kidney	labelled_APAP	creneg	Mus musculus (house mouse) mmu-miR-93-5p	2.893726619179993e-4	6.404269190057079e-4	804.5	919.2	0.00410001536703981	0.19204839518379135
kidney	labelled_APAP	creneg	13_ATCACATTGCCAGGGATTACCAC	6.481255893454834e-4	5.636226005191781e-4	554.1666666666666	494.6	0.6912895938142818	0.8568926422898258
kidney	labelled_APAP	creneg	Mus musculus (mouse) RNA, Y1 small cytoplasmic, Ro-associated (ENSMUSG00000065701.3)	8.955388065269166e-4	0.0011147916271544	679.6666666666666	568.6	0.06587398916356789	0.3316476993526814
kidney	labelled_APAP	creneg	Mus musculus (house mouse) tRNA-Ser	7.892529208479566e-4	8.22630919601302e-4	1062.1666666666667	2042.2	0.7808911732817099	0.9055610993839796
kidney	labelled_APAP	creneg	Mus musculus (house mouse) mmu-miR-30e-3p	6.135216112390133e-4	8.145085272558359e-4	552.1666666666666	559.4	0.2343096146816553	0.536631362145893
kidney	labelled_APAP	creneg	19_ACTTAATGATGAACAATGTAAATGACAAGCATATGGCTGAGTTGCAATGATGTCATCTTACTACTGAAA	7.09637021721055e-4	6.96067405665496e-4	598.6666666666666	616.8	0.9251312993495356	0.96722358055042
kidney	labelled_APAP	creneg	3_GGTCAATGATGTGTTGGCATGTATTATCTGAATTCGCTGATGTGTCATAACACTTTAGCTCTAGAATTACGCTGAGACC	5.02386641155065e-4	7.39114747457962e-4	336.1666666666667	258.4	0.02081444053752239	0.2354454456624541
kidney	labelled_APAP	creneg	NA_GACTCTTAGCGGTGGATCACTCGGCTCGTGCGTCGATGAAGAACGCAGCTAGCTGCGAGAATTAATGTGAATTGCAGGACA	3.84696788013605e-4	5.57920775104564e-4	444.1666666666667	313	0.0472060975502529	0.300689570616002
kidney	labelled_APAP	creneg	19_TGTAACAGCAACTCCATGTGGAAA	6.971485032046633e-4	9.30816681062248e-4	687.3333333333334	877.4	0.17030672280123071	0.473817928916616
kidney	labelled_APAP	creneg	NA_TCCTCCCGGGGCTACGCCTGTCTGAGCGTCGCT	5.423331491767583e-4	8.31153202596382e-4	797.1666666666666	966.8	0.05457692015236293	0.31615474861169607
kidney	labelled_APAP	creneg	NA_CGACTCTTAGCGGTGGATCACTCGGCTCGTGCG	0.00141012644441995	0.00153242611594734	643	225	0.8442934280282903	0.9321204588862066
kidney	labelled_APAP	creneg	1_AGCCCATGATGGTATGAGAGTAGTGGACAGAAGGGATTTCTGAAAAACACTTTTCTGAGGC	3.840253556653283e-4	6.75114623848664e-4	480	385.2	0.00313679864130295	0.1733891914265615
kidney	labelled_APAP	creneg	1_CTGCATGATGACGAACAAATACTGACTACCTGAAGATCTTATTAGCTCTATCTGATG	6.741833281142733e-4	7.76109733141288e-4	695.8333333333334	758	0.27455655530182493	0.571799062062621
kidney	labelled_APAP	creneg	Mus musculus (house mouse) mmu-miR-107-3p	5.142518659587167e-4	7.50740589193766e-4	539.6666666666666	559.2	0.15490938009131422	0.4516105253229352
kidney	labelled_APAP	creneg	18_GAGATGAAGCACTGTAGCTCT	0.00138635024358292	0.0022935614	379.6666666666667	344.8	0.01058780891260713	0.20154402184592896
kidney	labelled_APAP	creneg	Mus musculus tRNA-Lys (CTT) (tRNA-Lys-CTT-1 1 to 8, tRNA-Lys-CTT-3 1 to 7)	6.476834872873216e-4	7.81629789328488e-4	367.8333333333333	450.2	0.8009801565656632	0.9169427676378128
kidney	labelled_APAP	creneg	Mus musculus tRNA-Gly (GCC) (tRNA-Gly-GCC-1 1 to 3, tRNA-Gly-GCC-2 1 to 3, tRNA-Gly-GCC-3 1 to 3)	0.00102206712252207	7.0305584294648e-4	308.5	405.8	0.07625799384285344	0.3454178288084389
kidney	labelled_APAP	creneg	Mus musculus (house mouse) mmu-miR-196b-5p	6.610569363141033e-4	9.4343795114737e-4	532.8333333333334	431.6	0.2898483877307526	0.5803004978940697
kidney	labelled_APAP	creneg	Mus musculus (house mouse) mmu-miR-365-3p	0.0017867386047812	0.0017790706874446	367.6666666666667	337.2	0.8669253414150188	0.9423903368919304
kidney	labelled_APAP	creneg	Mus musculus (mouse) 18s RNA, related sequence 5	0.00152381760768108	0.0010370368227863	616.5	593.4	0.07925569711586027	0.3494021528431999
kidney	labelled_APAP	creneg	9_CTCGCTGCGATCTATTGAAAGTCAGCCCTCGACACAAGGGTTTG	4.027214295548533e-4	6.56983140756252e-4	406.6666666666667	448.8	0.01492457619302865	0.2098449949032808
kidney	labelled_APAP	creneg	1_TGTAAACATCCTCGACTGGAAGT	1.8880873750506675e-4	2.500827178617486e-4	482.3333333333333	541.4	0.4000945081794387	0.6759194090996715
kidney	labelled_APAP	creneg	18_CTGCAGTGATGACTATCTTAGGACACCTTTGGATTTACCGTGAAAAGAAGTAACCTCTGAGCAGC	7.501256161267767e-4	8.8886961777214e-4	380.3333333333333	308.8	0.363957775974436	0.6414480075961575
kidney	labelled_APAP	creneg	16_GTGAAATGATGGCAAATCATCTTTCGGGACTGACCTGAAATGAAGAGAATACTCTTGCTGATCA	6.67563232815825e-4	7.86619907743926e-4	348	294.2	0.2695141297087579	0.5680309366408229
kidney	labelled_APAP	creneg	17_AGTAATGATGATTTCTGGTGATTCTGAGTGTCTCGCTGACGCCATCACCGCAGCGCGCTGACC	4.1076827261272834e-4	8.540961501504181e-4	372	330.2	0.02295622252246636	0.2392063754485016
kidney	labelled_APAP	creneg	4_TGTAAACATCCTACACTCTCAGCTT	0.00189385983333333	0.003237789	352.6666666666667	351.2	0.01993048271186494	0.23418056840416232
kidney	labelled_APAP	creneg	10_TGTACATGATGAAAACAGTCTCCCTCTTCTGAATCTCGCTGAGGAAACTGCACGTCACCCTCCTGAAA	9.360036461299134e-4	0.0012998724	391.6666666666667	441	0.01152452826527167	0.20154402184592896
kidney	labelled_APAP	creneg	Mus musculus (house mouse) mmu-let-7d-3p	0.00203575683333333	0.0017856222	565	728	0.2425963958392146	0.5429983608332688
kidney	labelled_APAP	creneg	NA_TGAGATGAAGCACTGTAGCTCTTT	0.00261764666666666	0.0025150964	339.3333333333333	312	0.8392449821411789	0.9307873409864792
kidney	labelled_APAP	creneg	>ENSMUST00000165824.3|ENSMUSG00000026227.12|OTTMUSG00000022123.2|OTTMUST00000052508.2|2810459M11Rik-202|2810459M11Rik|3331|UTR5:1-100|CDS:101-964|UTR3:965-3331|	3.43813923480763e-4	4.82506762023768e-4	518.5	413.6	0.191054141929081	0.49797562055586175
kidney	labelled_APAP	creneg	1_TTCAAGTAATTCAGGATAGGTTT	0.00188387316666666	0.0017481892595429	495.8333333333333	525.2	0.5407364148803439	0.7621731833724117
kidney	labelled_APAP	creneg	>ENSMUST00000046514.13|ENSMUSG00000026615.15|OTTMUSG00000050732.6|OTTMUST00000128583.5|Eprs-201|Eprs|4906|UTR5:1-154|CDS:155-4693|UTR3:4694-4906|	4.836952677492883e-4	7.587747146280441e-4	723	1104.8	0.15592839669979622	0.4525347081866341
kidney	labelled_APAP	creneg	19_CTGACCTATGAATTGACAGCCAT	0.00148647983333333	0.00128939548143101	416	433.2	0.259652667391944	0.5564252977021845
kidney	labelled_APAP	creneg	5_TTGTGCTTGATCTAACCATGTG	7.431666548760149e-4	0.00112019850409528	357.1666666666667	333.6	0.2842831936253499	0.5794423122401829
kidney	labelled_APAP	creneg	2_TCGTACCGTGAGTAATAATGCA	4.1936990261167334e-4	4.63446479386916e-4	376.6666666666667	374.8	0.5087657467911991	0.747026643527207
kidney	labelled_APAP	creneg	1_TGGATATGATGACTGATTACCTGAGAAATAATTGATGAAATCTCAAGAAAATTCCTCTAGATAGTCAAGTTCTGATC	3.4556396359074334e-4	5.864119923568799e-4	324.3333333333333	268.6	0.06590602680299155	0.3316476993526814
kidney	labelled_APAP	creneg	Mus musculus (house mouse) mmu-miR-3074-5p	7.840173180323983e-4	7.808333745792379e-4	383.3333333333333	343.6	0.9182360874432332	0.96722358055042
kidney	labelled_APAP	creneg	4_GGTCGATGATGAGAGCTTTGTTCTGAGCCA	4.9179991243157e-4	8.41894775383828e-4	348.5	320.6	0.2665815722415579	0.5650285802321067
kidney	labelled_APAP	creneg	13_AGAGGTAGTAGGTTGCATAGTTT	0.00255609516666666	0.00236461687234879	433.5	384.2	0.5352930910795732	0.7600743695602534
kidney	labelled_APAP	creneg	11_CGCGACCTCAGATCA	6.322743347566866e-4	0.00116572249013893	406.5	412.2	0.1653709415867616	0.4687121814174491
kidney	labelled_APAP	creneg	19_TGACCTATGAATTGACAGCCAGA	5.05347778814139e-4	7.3276874057691e-4	321.1666666666667	339.6	0.24791723968380283	0.5469979764798928
kidney	labelled_APAP	creneg	Mus musculus (house mouse) mmu-miR-100-5p	3.817057396659772e-4	5.59220819202488e-4	403.1666666666667	425.6	0.18961619808485072	0.49678081209032726
kidney	labelled_APAP	creneg	1_GCTTGTTGATGAATACCAACGATTCTGATG	3.640394128008733e-4	6.52670541440592e-4	299.1666666666667	240	0.12088054890387508	0.4079605574413141
kidney	labelled_APAP	creneg	MT_TGACCAATGAACACTCTGACCA	6.698153381009234e-4	9.12807682925638e-4	611	960.8	0.1653097918755374	0.4687121814174491
kidney	labelled_APAP	creneg	Mus musculus (house mouse) mmu-miR-185-5p	0.00103232000924056	0.00121782896768115	352	354	0.6428282641969462	0.8296248086038763
kidney	labelled_APAP	creneg	2_TACCCTGTAGAACCGAATTTGTGA	4.155114133097509e-4	6.84092054501834e-4	365.1666666666667	444.6	0.07811322576494188	0.3487940651295628
kidney	labelled_APAP	creneg	8_TGACTTGATGAAAGTACTTTTGAACCCTTTTCCATCTGATG	4.747758402027717e-4	6.09225873168184e-4	346	312.8	0.15434459856652288	0.4516105253229352
kidney	labelled_APAP	creneg	7_GTCCATGATGAGCAACACTCACCATCTTTCGTTTGAGTCTCACGACTGTGAGATCAACCCATGCACCGCTCTGAGA	6.074392051369417e-4	9.0580232741598e-4	264.6666666666667	227.6	0.04328468922099402	0.2913700839228024
kidney	labelled_APAP	creneg	>ENSMUST00000197969.2|ENSMUSG00000104975.2|OTTMUSG00000053529.3|OTTMUST00000133489.3|Iglj2-201|Iglj2|38|CDS:1-38|	4.204565771183117e-4	6.56282776158164e-4	609.8333333333334	845.6	0.02717183553394932	0.24127971523712816
kidney	labelled_APAP	creneg	11_TCAAATGATGATATCACCTAAAATAGCTGGAATTACCGGCAGATTGGTAGTGGTGAGCCTATGGTTTTCTGAAG	4.0733241837565334e-4	6.2294344429888e-4	403.3333333333333	381.6	0.00590167892539574	0.19725280637225687
kidney	labelled_APAP	creneg	9_ATGTTGTGATGATGGGCAAAAATGTTCAACTGCTCTGAATGGGCTGAATGAAAGTAGCCTTTCTGAAC	6.533756399801883e-4	8.40098429911228e-4	297	255.4	0.2046125256307106	0.5088698499667258
kidney	labelled_APAP	creneg	10_TTCAAGTAATCCAGGATAGGCTAT	0.00148298116666666	0.00184282883483267	366.8333333333333	314.8	0.1784399156498409	0.4813326842333917
kidney	labelled_APAP	creneg	Mus musculus (house mouse) mmu-miR-423-5p	9.769741031963966e-4	0.00128920035017939	369.1666666666667	349	0.43085145150241866	0.6967334882528261
kidney	labelled_APAP	creneg	Mus musculus (mouse) dynamin 3, opposite strand	6.396525095643767e-4	9.83412861981718e-4	451.3333333333333	531.2	0.34543470288352884	0.6278275724908137
kidney	labelled_APAP	creneg	9_AGTCTATGATGATCCTATCCCGAACCTGAATTCCTGTTGAAAAACCATAATTACGGATCTGGCTTCTGAGA	4.46088580614135e-4	7.03412292592338e-4	327.1666666666667	285.6	0.02272110173986224	0.2392063754485016
kidney	labelled_APAP	creneg	9_TTCAAGTAATCCAGGATAGGCTTT	0.00243329433333333	0.0023368848	430.6666666666667	486	0.7117311840044702	0.8705603142715882
kidney	labelled_APAP	creneg	Mus musculus (house mouse) tRNA-Pro	7.866513773433116e-4	0.00129904861073468	955.1666666666666	1305	0.06492205857672163	0.3316476993526814
kidney	labelled_APAP	creneg	4_GCAGTCCACGGGCATATACACT	5.738049193941867e-4	0.00103305249857396	412.3333333333333	356.4	0.03038821770101521	0.2524826773558635
kidney	labelled_APAP	creneg	Mus musculus tRNA-Gly (CCC) (multiple tRNAs)	6.0939137999342e-4	8.96728761058124e-4	232	216.8	0.2292074209626511	0.5298371861362396
kidney	labelled_APAP	creneg	1_GCCCATGATGGTATGAGAGTAGTGGACAGAAGGGATTTCTGAAAAACACTTTTCTGAGG	3.4243282110935167e-4	6.694220761121759e-4	273	218	0.00173984988736452	0.16251769336700192
kidney	labelled_APAP	creneg	15_GAAATTTCGGTTGGGAAA	5.061603107648267e-4	5.783486028264921e-4	361	259.6	0.5305916312815453	0.7571230745823968
kidney	labelled_APAP	creneg	17_GATCGATGTGGTGCTCCGGAGTTCTCTTCGGGCCAGGGCCTAAGCCGCGCCAG	0.0010661303897785	6.954002094014721e-4	156	109.2	0.06821519791638664	0.33309925253296585
kidney	labelled_APAP	creneg	9_ACTGGACTTGGAGTCAGAAGGCA	4.443745435987667e-4	8.04598536322572e-4	320.6666666666667	348.4	0.12520600925183903	0.4165893305541738
kidney	labelled_APAP	creneg	NA_CGACTCTTAGCGGTGGATCACTCGGCTCGTG	0.00132076633160433	0.0013582929496786	429.5	115.4	0.7646888465718465	0.8987235813497633
kidney	labelled_APAP	creneg	Mus musculus (house mouse) tRNA-Leu	8.3446753066456e-4	8.24215580240342e-4	457.3333333333333	773.4	0.6481145077840262	0.8305924769876476
kidney	labelled_APAP	creneg	>ENSMUST00000111863.9|ENSMUSG00000079267.10|OTTMUSG00000036395.1|OTTMUST00000093293.1|Gm5930-201|Gm5930|1746|UTR5:1-24|CDS:25-819|UTR3:820-1746|	2.5214928866625666e-4	3.756358000232672e-4	288.6666666666667	274.8	0.31570852686033846	0.6032065677462971
kidney	labelled_APAP	creneg	Mus musculus (house mouse) mmu-miR-24-2-5p	6.017675319881284e-4	5.57056229574124e-4	292.5	272.8	0.9253149934976852	0.96722358055042
kidney	labelled_APAP	creneg	4_TAACACTGTCTGGTAACGATGTT	7.6279905318692e-4	0.00107470902372913	452.5	655.2	0.2674973900346826	0.5653215190558554
kidney	labelled_APAP	creneg	4_GTCGATGATGAGAGCTTTGTTCTGAGC	5.825887614543733e-4	8.02366782241012e-4	248.66666666666663	180.4	0.21704289552622405	0.5205597110478887
kidney	labelled_APAP	creneg	Mus musculus (house mouse) mmu-miR-15b-5p	5.279456539186933e-4	8.96941959670784e-4	302.6666666666667	277.6	0.1352010627119638	0.4292190942864528
kidney	labelled_APAP	creneg	Mus musculus (house mouse) mmu-miR-22-5p	6.750946051213714e-4	0.00119222593239877	322.1666666666667	308.6	0.07102604301837213	0.3342131603518223
kidney	labelled_APAP	creneg	Mus musculus (mouse) mitochondrially encoded tRNA histidine (ENSMUSG00000064364.1)	5.731798076585749e-4	8.47144301572464e-4	507.5	725.8	0.02600853599868358	0.23964998173650073
kidney	labelled_APAP	creneg	13_TCACATTGCCAGGGATTACCACT	8.016237444190366e-4	0.00103982603803968	315.3333333333333	283	0.23458130848345016	0.536631362145893
kidney	labelled_APAP	creneg	17_GATCGATGTGGTGCTCCGGAGTTCTCTTCGGGCCAGGGCCTAAGCCGCGCCAGG	0.00106808584800977	7.80311402687264e-4	231.16666666666663	148.6	0.08340358972783339	0.35266306757261456
kidney	labelled_APAP	creneg	MU069435.1_CTGCGATCTATTGAAAGTCAGCCCTCGACACAAGGGTTTGT	4.9184025053982e-4	7.07619629689612e-4	293.3333333333333	302.6	0.3907844183661101	0.6716318490594847
kidney	labelled_APAP	creneg	2_TTGCAATGATGTCAATCTTTGACTGAAGTGACCTTGAAGTGCAATTACTGAGCTTTTTAACCCTGAGCA	4.333727845893733e-4	5.38657038675572e-4	300.8333333333333	344.8	0.22824036868413256	0.5298371861362396
kidney	labelled_APAP	creneg	15_ACAAATGATGAACCTTTTGACGGGCGGACAGAAACTCTGTGCTGAATGTCAAGTTCTGATT	6.712490550078483e-4	8.381470227322399e-4	326.6666666666667	419.6	0.2569743329108223	0.5551867459915834
kidney	labelled_APAP	creneg	17_GATCGATGTGGTGCTCCGGAGTTCTCTTCGGGCCAGGGCCTAAGCCGCGCCAGGC	7.559192619029967e-4	6.41691643046896e-4	426.1666666666667	329	0.4598337632239877	0.7136560422200753
kidney	labelled_APAP	creneg	4_GTAAACATCCTTGACTGGAAGCT	7.607448760144383e-4	7.7312902846738e-4	310.1666666666667	390	0.8153522028080509	0.921439647065818
kidney	labelled_APAP	creneg	9_GTCTATGATGATCCTATCCCGAACCTGAATTCCTGTTGAAAAACCATAATTACGGATCTGGCTTCTGAGA	5.171415116220183e-4	7.928823527210359e-4	222.83333333333337	176.2	0.07141236792859813	0.33494704183284413
kidney	labelled_APAP	creneg	NA_GAAATTTCGGTTGGGACA	3.984290710518647e-4	3.43568781581092e-4	374.8333333333333	228.8	0.9620935566768504	0.9860806844113278
kidney	labelled_APAP	creneg	9_GGTTATGATGAAATTCCACTTCATGGTCCGTGTTTCTGAAATAACATGATATTGTGGAAGTTCTGAGT	5.093688259980883e-4	8.31276357826354e-4	240.33333333333337	182.2	0.03271931075953286	0.2628391041124905
kidney	labelled_APAP	creneg	Mus musculus Mir22 host gene (Mir22hg)	0.00269157466666666	0.0032605986	290.5	310.2	0.3600378851997712	0.6360815128559749
kidney	labelled_APAP	creneg	4_TTCTTGTGATGAAAATACTGTCCAGTTCTGCTACTGAAGGAATGAGATGAACACTTTAGTGCTGAAG	4.81851033352685e-4	7.46462852442036e-4	241.66666666666663	200.2	0.04415200781814198	0.2944817402182497
kidney	labelled_APAP	creneg	>ENSMUST00000197438.5|ENSMUSG00000038975.15|OTTMUSG00000052933.1|OTTMUST00000132456.1|Rabggtb-207|Rabggtb|1992|UTR5:1-252|CDS:253-651|UTR3:652-1992|	4.537872491298416e-4	6.63821279059822e-4	213.33333333333337	193.2	0.1512760676436854	0.4516105253229352
kidney	labelled_APAP	creneg	9_AGTCTATGATGATCCTATCCCGAACCTGAATTCCTGTTGAAAAACCATACTTACGGATCTGGCTTCTGAGA	4.9974277251247e-4	7.57574808021176e-4	265.3333333333333	228.8	0.01876075352455418	0.23314645833078448
kidney	labelled_APAP	creneg	2_TCGTACCGTGAGTAATAATG	5.434776776298566e-4	4.06450117864426e-4	318.6666666666667	393.6	0.6488240282533805	0.8305924769876476
kidney	labelled_APAP	creneg	18_TGAGATGAAGCACTGTAGCTTT	7.809034021096801e-4	8.9328028031284e-4	235.83333333333337	244.4	0.7141935029506149	0.8705603142715882
kidney	labelled_APAP	creneg	10_CACCATGATGACGGAAATTCTTCACTTTGACCTGATGTCTGTTGAAGAAACTCAGTGTCTGAGA	6.223169080716717e-4	7.80985486656004e-4	406.3333333333333	522.2	0.14134889385820873	0.44008841899322376
kidney	labelled_APAP	creneg	11_AGCAGCATTGTACAGGGCTATGAT	0.00169163616666666	0.001444145	266.3333333333333	253.4	0.44740474737675184	0.70622632219858406
kidney	labelled_APAP	creneg	2_GGAAAGGATGAACGAACTTGGCCTGACCTTCAGAAATGGAGGCAATACAACTGATTTAATGAGCCTGATC	3.413715167586374e-4	5.8344021765495e-4	233.66666666666663	217.8	0.03752505680286101	0.27547720584661495
kidney	labelled_APAP	creneg	Mus musculus (house mouse) mmu-miR-28a-5p	6.252955254761417e-4	8.04969655444232e-4	295.8333333333333	353	0.20738810807337596	0.5088698499667258
kidney	labelled_APAP	creneg	>ENSMUST00000072383.14|ENSMUSG00000024101.16|OTTMUSG00000072513.1|OTTMUST00000175464.1|Washc1-201|Washc1|2905|UTR5:1-110|CDS:111-1538|UTR3:1539-2905|	0.00120087597914361	0.0011993358284937	293.6666666666667	309.2	0.5954180308495935	0.7955091873373702
kidney	labelled_APAP	creneg	8_ATCACATTGCCAGGGATTTCCAT	0.00137971318096303	0.0013070466	315.1666666666667	299.2	0.8933340720574081	0.9553868729981982
kidney	labelled_APAP	creneg	9_CCTCGCTGCGATCTATTGAAAGTCAGCCCTCGACACAAGGGTTTGT	6.222995435696846e-4	7.71551925283988e-4	313.6666666666667	329.2	0.49907005623551937	0.7368212474590874
kidney	labelled_APAP	creneg	Mus musculus (house mouse) mmu-miR-200b-5p	9.294605490616732e-4	0.00108502417958792	290.1666666666667	302	0.3977273297705498	0.6759194090996715
kidney	labelled_APAP	creneg	>ENSMUST00000052650.4|ENSMUSG00000056648.6|OTTMUSG00000001990.3|OTTMUST00000003995.2|Hoxb8-201|Hoxb8|2635|UTR5:1-1058|CDS:1059-1790|UTR3:1791-2635|	8.870589944720484e-4	8.87054971058146e-4	359.8333333333333	315.8	0.8776377145273974	0.94804965137386
kidney	labelled_APAP	creneg	8_CTGGAGGATGAAGTAAGGAGTGATCCATCGGCTAAGTGTTTTCCCACTGTGCTGACACTCACATTGCTGACA	5.3419699706669e-4	6.12905143596576e-4	250.16666666666663	207.2	0.2864906199447656	0.5794423122401829
kidney	labelled_APAP	creneg	8_GGGAAATGATGATGCCTGTGACTGCTGACAAGACTCTGATGTCTGTTGTATTCGTACTGGCTGATCCTG	8.1317356154119e-4	0.0012397066964878	189	149.8	0.05766305421376364	0.3187911818509974
kidney	labelled_APAP	creneg	11_CCTAGTGATGACAAGACGACATTGTCAACCAATCCCCCACAAGGGAATGAGGACATGTCCTGCAATTCTGAAT	4.97782252243725e-4	8.360328642329e-4	366	426.4	0.00343030327948216	0.1733891914265615
kidney	labelled_APAP	creneg	Mus musculus (house mouse) mmu-miR-151-3p	5.681210083789254e-4	0.00102096318741784	238.5	231.2	0.17835250055616556	0.4813326842333917
kidney	labelled_APAP	creneg	X_AATGGCGCCACTAGGGTTGTGA	2.853860171156685e-4	8.53364747285634e-4	266.1666666666667	243	0.00847220622274111	0.20154402184592896
kidney	labelled_APAP	creneg	2_ACCCTGTAGAACCGAATTTGTGA	2.7377844723174667e-4	6.29407981428652e-4	233.16666666666663	254.2	0.01850066930503199	0.2318963204268665
kidney	labelled_APAP	creneg	11_CAACAGTGATGACCACAACATGCCATCTGAGTTGCTTTGCTGAAATCCAGAGGCTGTTTCTGAGC	7.0698013966636e-4	7.76814698066984e-4	217	195.2	0.4716050172512601	0.7202874948354329
kidney	labelled_APAP	creneg	11_GAGCAATGATGACCCCAACATGCCATCTGAGTGGCTTTGCTGAAATCCAGAGGCTGTTTCTGAGCTG	5.0579127031391e-4	8.01547559425434e-4	207.5	168.4	0.05571263305637906	0.31698158535355825
kidney	labelled_APAP	creneg	17_CACCCGTAGAACCGACCTTGCGT	0.0011675774168119	0.00139221806319454	293	306.4	0.34269074581123604	0.6236199554562418
kidney	labelled_APAP	creneg	18_CTGCAGTGATGACTATCTTAGGACACCTTTGGATTTACCGTGAAAAGAAGTAACCTCTGAGCAG	6.381944884557499e-4	6.85508693494e-4	208	183.2	0.7747646233932675	0.9021638481361444
kidney	labelled_APAP	creneg	MT_GACCAATGAACACTCTGACCA	7.605552584176387e-4	9.58028418396704e-4	326.6666666666667	501.6	0.4334608230723091	0.6971814565786918
kidney	labelled_APAP	creneg	19_TTTCTATGATGAATCAAACTAGCTCACTATGACTGCTAATGAAAACACAGGAACACCTGAGA	4.481473325263717e-4	7.14976650922078e-4	304.5	367	0.15281703524445228	0.4516105253229352
kidney	labelled_APAP	creneg	2_TTGCAATGATGTCAATCTTTGACTGAAGTGACCTTGAAGTGCAATTACTGAGCTTTTTAACCCTGAGC	4.3525955530222e-4	7.09119731853738e-4	205.16666666666663	201.4	0.0894271870499746	0.36018595559740463
kidney	labelled_APAP	creneg	3_ATGAGTGATGACAAGATGTTTCGGTCCCAAATGAAGCCTACTGATTACCGTAACATTTATTGCTGACA	4.34727390391095e-4	5.81586509387884e-4	266.5	270.8	0.10422305052720346	0.37842690730279543
kidney	labelled_APAP	creneg	7_AGTCCATGATGAGCAACACTCACCATCTTTCGTTTGAGTCTCACGACTGTGAGATCAACCCATGCACCGCTCTGAGA	7.675130123411149e-4	0.00104442450483058	185.16666666666663	181.2	0.02583017667808493	0.23964998173650073
kidney	labelled_APAP	creneg	10_TTGCATGATGACTTGAATTGTCGGATACCCCTTCACCCCGTTCATGGGTGAGAAACAGCTAGTCTGACA	5.264532827375534e-4	8.56376048868024e-4	261.3333333333333	251.2	0.1462388049497802	0.4476446787304851
kidney	labelled_APAP	creneg	NA_CGACTCTTAGCGGTGGATCACTCGGCTCGTGCGTCGATGAAGAACGCAGCTAGCTGCGAGAATTAATGTGAATTGCAGGACA	4.150657251945833e-4	5.60642552969434e-4	270.6666666666667	209	0.4102073070924059	0.6791507399792138
kidney	labelled_APAP	creneg	3_TAGCAGCACGTAAATATTGGCGA	2.5146178948703003e-4	2.458439143112467e-4	222.83333333333337	232.6	0.9288377516623784	0.9689744000567784
kidney	labelled_APAP	creneg	Mus musculus (house mouse) mmu-miR-3535	9.904326715921134e-4	3.87276610319396e-4	143.33333333333334	131.4	0.5461727038230935	0.7657579215725488
kidney	labelled_APAP	creneg	3_TAGCAGCACGTAAATATTGGCA	2.738187947902454e-4	2.887425449103544e-4	248.33333333333337	264.2	0.6793237773628803	0.8478427229919554
kidney	labelled_APAP	creneg	11_GAGCAATGATGACCCCAACATGCCATCTGAGTGGCTTTGCTGAAATCCAGAGGCTGTTTCTGAGC	5.587892095617434e-4	9.76640333242972e-4	181	119.2	0.04935037600471354	0.3048303727545063
kidney	labelled_APAP	creneg	1_GCACAATGATGACTTAAGTTTTTGCCGTTTACCCAGCTGAGTGTTTCTTTGAAGAGAGAATCTTAAAAGACTGAGA	4.578531865978483e-4	7.457030704638899e-4	209.83333333333337	150.6	0.00257915928409173	0.1733891914265615
kidney	labelled_APAP	creneg	Mus musculus (house mouse) mmu-miR-222-3p	9.828358370703916e-4	0.00102627236979503	255.33333333333337	272	0.6222042617743093	0.8209482727947783
kidney	labelled_APAP	creneg	Mus musculus (house mouse) mmu-miR-425-5p	7.527771349347833e-4	7.04503430095738e-4	209.5	228	0.8550640867373921	0.9368976504266529
kidney	labelled_APAP	creneg	8_GGAAATGATGATGCCTGTGACTGCTGACAAGACTCTGATGTCTGTTGTATTCGTACTGGCTGATC	6.105207328083467e-4	7.33859633629414e-4	164.66666666666666	125	0.33684059290506324	0.6199572431442556
kidney	labelled_APAP	creneg	9_TGAGGTAGTAGTTTGTACAGTTAA	4.0666601469913966e-4	5.22258952463454e-4	236.66666666666663	202.4	0.2910601713480027	0.5803004978940697
kidney	labelled_APAP	creneg	6_ACCATTCGTAGACGACCTGCTTC	3.62549076635845e-4	6.64247264256332e-4	236.83333333333337	279.6	0.04829844011032095	0.3020824671669476
kidney	labelled_APAP	creneg	9_GTCTGATGATGAGCCCATTGCCCTGAGCTCTTGTGATGCTGGCTTCAAAGTAAACGCTCTGAAG	7.868226965156667e-4	0.00107453926659127	186.83333333333337	125.2	0.0466031743185553	0.300689570616002
kidney	labelled_APAP	creneg	Mus musculus RIKEN cDNA C430049B03 gene (C430049B03Rik)	0.00106546900641635	0.00184458194320662	222.33333333333337	231.8	0.02303225073094238	0.2392063754485016
kidney	labelled_APAP	creneg	Mus musculus (house mouse) mmu-miR-186-5p	9.940344335970333e-4	7.76981987912034e-4	236.33333333333337	254	0.517466791742386	0.7527757670427423
kidney	labelled_APAP	creneg	11_TAGCAGCACAGAAATATTGGC	2.3514542650859127e-4	3.00157208406808e-4	184.83333333333337	195.6	0.8260142551647318	0.9230093192288116
kidney	labelled_APAP	creneg	MT_GAATTGATCAGGACATAGGGTTTGATAG	6.3572231723663e-4	3.75475233964334e-4	131.66666666666666	138.6	0.8977423102785788	0.9562764242820904
kidney	labelled_APAP	creneg	Mus musculus (house mouse) mmu-miR-181b-5p	9.022610704565792e-4	7.65644981239174e-4	302.3333333333333	380.8	0.7538626407098366	0.8918765497087895
kidney	labelled_APAP	creneg	11_GAAAATGATGATTGGAGCTTGCATGATC	5.378556641455733e-4	7.3742520353556e-4	214.66666666666663	179.2	0.3297883020061795	0.6132198922046264
kidney	labelled_APAP	creneg	9_TGAGGTAGTAGTTTGTACAGTTAT	0.002186118	0.00302696679999999	222.16666666666663	176.2	0.01292456125056613	0.2020678715948727
kidney	labelled_APAP	creneg	16_AACCCGTAGATCCGATCTTGTGA	6.5849660141553e-4	6.261845132847799e-4	255.16666666666663	335.6	0.9461224131567532	0.9791188531885546
kidney	labelled_APAP	creneg	4_TGTAAACATCCTACACTCTCAGCA	8.81570537114025e-4	6.10034451250608e-4	219	253	0.21725601737059036	0.5205597110478887
kidney	labelled_APAP	creneg	11_TAGCAGCACAGAAATATTGGCA	1.4736749672770855e-4	2.87634902878078e-4	214.5	237.2	0.08719476786565596	0.3561269451591678
kidney	labelled_APAP	creneg	19_CTGACCTATGAATTGACAGCCT	0.01260494383333333	0.0117032526	205	227.8	0.33546749505551293	0.6189971292014159
kidney	labelled_APAP	creneg	Mus musculus (house mouse) mmu-miR-335-5p	2.2503998526064668e-4	3.71637056851114e-4	157.16666666666666	153.4	0.1886813204308198	0.49610052211513544
kidney	labelled_APAP	creneg	2_TCGTACCGTGAGTAATAATGCGA	4.077875273013433e-4	5.14062048017332e-4	223.66666666666663	273	0.4048635945639556	0.6768245378758673
kidney	labelled_APAP	creneg	9_TCGCTGCGATCTATTGAAAGTCAGCCCTCGACACAAGGGTTTGTA	3.2738647648199333e-4	6.86835062716664e-4	259.1666666666667	308.4	0.00869269134103689	0.20154402184592896
kidney	labelled_APAP	creneg	13_TACATGTGATGAAGCAAATCAGTATGAATAAAATGATACTGTAAACGCTTTCTGATG	3.865640609429517e-4	7.05449824674334e-4	293.3333333333333	353.2	0.00280310210484721	0.1733891914265615
kidney	labelled_APAP	creneg	9_AGCGCCGAAGGAGCCTCGGTTGGCCCCGGATAGCCGGGTCCCCGTC	3.3306958948123e-4	8.392858483616699e-4	163.5	166	0.01037674477629241	0.20154402184592896
kidney	labelled_APAP	creneg	MT_GAATTGATCAGGACATAGGGTTTGAAA	4.811108133610807e-4	4.77820737451916e-4	188.66666666666663	289	0.985264308545492	0.9983574955777864
kidney	labelled_APAP	creneg	Mus musculus (house mouse) mmu-miR-140-3p	1.8567741169375833e-4	5.14060270125592e-4	208.83333333333337	261.2	0.15070484350715072	0.4516105253229352
kidney	labelled_APAP	creneg	NA_GACTCTTAGCGGTGGATCACTCGGCTCGTGCGTCGATGAAGAACGCAGCTAGCTGCGAGAATTAATGTGAATTGCAGGACACA	4.0669871979899e-4	5.64702254835806e-4	187.83333333333337	136.8	0.07094719117593948	0.3342131603518223
kidney	labelled_APAP	creneg	Mus musculus tRNA-Asp (GTC) (tRNA-Asp-GTC-1 1 to 13, tRNA-Asp-GTC-2 1 to 14)	9.434384744536834e-4	8.38585314850576e-4	306	259.2	0.8613440890211407	0.940942378239473
kidney	labelled_APAP	creneg	16_GTGAAATGATGGCAAATCATCTTTCGGGACTGACCTGAAATGAAGAGAATACTCTTGCTGATCACT	0.00105117441993785	9.82202023314094e-4	191.83333333333337	167	0.7182498769719933	0.8705603142715882
kidney	labelled_APAP	creneg	3_TAGCAGCACGTAAATATTGGCGT	0.001694090492084	0.00142915133473119	184.16666666666663	179	0.655263397347914	0.8338219634870719
kidney	labelled_APAP	creneg	9_GTCTATGATGATCCTATCCCGAACCTGAATTCCTGTTGAAAAACCATACTTACGGATCTGGCTTCTGAGA	5.2929657567421e-4	8.90650050199022e-4	170.33333333333334	133.4	0.00339700128178074	0.1733891914265615
kidney	labelled_APAP	creneg	Mus musculus (house mouse) mmu-miR-30c-2-3p	7.271341320018616e-4	9.67790623186894e-4	266.3333333333333	260.4	0.20738532957176592	0.5088698499667258
kidney	labelled_APAP	creneg	12_TGAAATGTTTAGGACCACTAGT	6.6024484572259e-4	6.233409395821725e-4	187.83333333333337	181.2	0.9616648381191588	0.9860806844113278
kidney	labelled_APAP	creneg	Mus musculus (house mouse) mmu-miR-322-3p	2.6301758111981e-4	6.37018599938052e-4	242	279.4	0.2511762652912138	0.5501106831613833
kidney	labelled_APAP	creneg	1_TTACTTGATGATAGTAAAAGATCTGATG	4.0656521719287833e-4	3.76385759762076e-4	239.16666666666663	246.6	0.8812602872042117	0.94822521828477635
kidney	labelled_APAP	creneg	Mus musculus small nucleolar RNA host gene 16, transcript variant 3 (Snhg16)	5.449238172674466e-4	7.4938302122185e-4	179	169.6	0.34841340266446413	0.6308755759329151
kidney	labelled_APAP	creneg	Mus musculus (house mouse) mmu-miR-9-5p	6.661611994377584e-4	9.6297154430042e-4	225.5	231.6	0.01068902837325987	0.20154402184592896
kidney	labelled_APAP	creneg	Mus musculus (mouse) nuclear encoded rRNA 5S 195 (ENSMUSG00000118708.1)	5.6900374628251e-4	7.34849075432976e-4	248.33333333333337	227.8	0.09558214707421936	0.36766254456591263
kidney	labelled_APAP	creneg	15_GAATTGATCAGGACATAGGGA	5.31263295541583e-4	3.6294038159522625e-4	226.66666666666663	347.8	0.4828690348905161	0.7268028744625367
kidney	labelled_APAP	creneg	15_TGAAAATGATGAATTCTGGGGCGCTGATTCATGTGACTTGAAAAAACGCCATCCATTTCCTGACT	0.00102288320995121	0.00113615872677756	185.16666666666663	166	0.5408638699832206	0.7621731833724117
kidney	labelled_APAP	creneg	Mus musculus (house mouse) mmu-miR-122-5p	0.00384485883333333	0.0051046542	185	124.2	0.00288990467909461	0.1733891914265615
kidney	labelled_APAP	creneg	6_TAGGTAGTTTCCTGTTGTTGGGA	5.509182399361617e-4	8.015614993118661e-4	188.83333333333337	147.6	0.2618068215556219	0.5589825529249255
kidney	labelled_APAP	creneg	Mus musculus (house mouse) mmu-miR-340-5p	2.686499865037008e-4	7.528458938676999e-4	221.33333333333337	259	0.05271959418231324	0.3130468199346264
kidney	labelled_APAP	creneg	9_TTCAAGTAATCCAGGATAGGCAT	0.00115678841870017	0.00143103429079008	233.16666666666663	220.6	0.3184454647317653	0.6050204513836973
kidney	labelled_APAP	creneg	10_GTACATGATGAAAACAGTCTCCCTCTTCTGAAT	7.50540649394685e-4	7.81946845364958e-4	137	129.2	0.774927614881206	0.9021638481361444
kidney	labelled_APAP	creneg	4_TGTAAACATCCTTGACTGGAAGCTT	0.00166837729527559	0.0016090902102285	273	374.2	0.7017510060656981	0.8646999684911229
kidney	labelled_APAP	creneg	Mus musculus (house mouse) mmu-miR-152-3p	5.346566575499317e-4	4.119142302047672e-4	157.5	170.6	0.47069240507582066	0.7202874948354329
kidney	labelled_APAP	creneg	10_ATTCTGTGATGACTTTACCAAATGACTTTCGTTCTTCTGAGTTTGCTGAAGCCACACTCAGGTGCTGAGAG	5.545031330829917e-4	9.13988243651432e-4	155.16666666666666	111.6	0.04297554180992779	0.2913700839228024
kidney	labelled_APAP	creneg	9_AATGACACGATCACTCCCGTTGAGT	9.38917427370947e-4	5.7944075664948e-4	163.83333333333334	180.4	0.4603915870718229	0.7136560422200753
kidney	labelled_APAP	creneg	10_TTTGCATGATGACTTGAATTGTCGGATACCCCTTCACCCCGTTCATGGGTGAGAAACAGCTAGTCTGACA	8.1826354208169e-4	9.30833124250078e-4	186	177.4	0.49217868475338766	0.7324747263371808
kidney	labelled_APAP	creneg	MT_GAATTGATCAGGACATAGGGTTTGATA	0.00576550716666666	0.0038734026	149.33333333333334	212.8	0.04213949941245166	0.2876564889469705
kidney	labelled_APAP	creneg	13_AGAGGTAGTAGGTTGCATAGTTA	4.6928558080137754e-4	6.09857015010252e-4	229.5	212.6	0.2426629138117985	0.5429983608332688
kidney	labelled_APAP	creneg	1_TGTAAACATCCTCGACTGGAAGA	6.869680197122433e-4	9.74426675582908e-4	196.33333333333337	230.6	0.21900490357987312	0.5208332351885465
kidney	labelled_APAP	creneg	4_AGCTCGCTCTGAAGGCCTGTTTCCTAGGCTA	6.503004441715467e-4	7.402936359484021e-4	189.66666666666663	189.2	0.4351080687758981	0.6990576044200617
kidney	labelled_APAP	creneg	1_TTCAAGTAATTCAGGATAGGTTA	0.00126005273735235	0.00117260655055952	271.8333333333333	282.2	0.5475957213644163	0.76631778523952
kidney	labelled_APAP	creneg	1_CCTGCATGATGACGAACAAATACTGACTACCTGAAGATCTTATTAGCTCTATCTGATG	7.347434696624634e-4	0.00105078685120134	216.83333333333337	229.8	0.05274860445941091	0.3130468199346264
kidney	labelled_APAP	creneg	1_GTAAACATCCTCGACTGGAAGC	4.6802308381609504e-4	9.85098036999848e-4	207.83333333333337	267.2	0.07952558665407243	0.3494021528431999
kidney	labelled_APAP	creneg	6_CCTGTCTGAGCGTCGCT	7.061179585610166e-4	0.00134163596304936	191.33333333333337	223.4	0.01059351977416933	0.20154402184592896
kidney	labelled_APAP	creneg	9_TGAGGTAGTAGTTTGTACAGTAA	2.876870473397829e-4	5.383624501290657e-4	158	136.6	0.3212957328686473	0.6067064877805367
kidney	labelled_APAP	creneg	1_CACAATGATGACTTAAGTTTTTGCCGTTTACCCAGCTGAGTGTTTCTTTGAAGAGAGAATCTTAAAAGACTGAGA	4.1812328112648e-4	6.20555384890688e-4	172.5	143	0.0929760241349823	0.3653706461953088
kidney	labelled_APAP	creneg	11_CCACGAGGACGAGACGTAGCG	3.98486709028745e-4	3.96919654241348e-4	213.66666666666663	200	0.9828634417440956	0.9972668836677704
kidney	labelled_APAP	creneg	11_TCAGTGCATGACAGAACTTGGT	0.00105818808237491	0.00165125118104862	147.5	155.8	0.3659346250994443	0.6441512650055594
kidney	labelled_APAP	creneg	11_TTGTGCTTGATCTAACCATGTGA	4.574034019238517e-4	6.96824719251894e-4	145.5	145.8	0.3779623905835814	0.6574428469737298
kidney	labelled_APAP	creneg	Mus musculus (house mouse) mmu-miR-615-3p	0.00168490572532547	0.0022857622	181.83333333333337	200.6	0.1585892376869994	0.4582949611515285
kidney	labelled_APAP	creneg	11_GCATATGATGGAAAAAATCTGAAGTCTCCTGAGACCTGTGATGTCTTCAAAGGAACCACTGATG	6.686031836516351e-4	0.00101216622465724	135.33333333333334	104.2	0.03384374171311851	0.2674391328851865
kidney	labelled_APAP	creneg	17_TCTTAGATCGATGTGGTGCTCCGGAGTTCTCTTCGGGCCAGGGCCTAAGCCGCGCCAG	0.00103795702973086	6.51014725177844e-4	88.33333333333333	67.4	0.00649906849537263	0.19725280637225687
kidney	labelled_APAP	creneg	2_GTCTAGTGATGAATTTCATAGGGCAGATTCTGAGGTGAAAATTTAGTTCATCATTGATTGTCCTATTATGAAATCTGAAG	4.0215505743833167e-4	4.91581876479548e-4	132.66666666666666	120	0.7213524687244491	0.8705603142715882
kidney	labelled_APAP	creneg	15_TCAGTGCATCACAGAACTTTGTT	0.00110704047787993	0.00175757955905457	159.83333333333334	165.8	0.06822728916913229	0.33309925253296585
kidney	labelled_APAP	creneg	Mus musculus tRNA Gln JUG	6.61041331200925e-4	9.9116618280071e-4	245.33333333333337	316.2	0.17271217491458493	0.473817928916616
kidney	labelled_APAP	creneg	18_TGAGATGAAGCACTGTAGCTAT	0.00208925014978792	0.005127176	123.33333333333331	112.8	0.01244314035691841	0.20154402184592896
kidney	labelled_APAP	creneg	NA_GACTCTTAGCGGTGGATCACTCGGCTCGTGCGTCGATGAAGAACGCAGCTAGCTGCGAGAATTAATGTGAATTGCAGGACACATTGATCATCG	6.267881311802184e-4	6.70361725360618e-4	73.66666666666667	19	0.8156810668164759	0.921439647065818
kidney	labelled_APAP	creneg	Mus musculus (house mouse) transfer RNA-Lys	0.0011143704660905	7.56735225810944e-4	268.6666666666667	357.6	0.23994390201264248	0.5417366980223325
kidney	labelled_APAP	creneg	17_TCTTAGATCGATGTGGTGCTCCGGAGTTCTCTTCGGGCCAGGGCCTAAGCCGCGCCAGGC	0.0011200420314083	8.13383674454038e-4	266	215.6	0.11463186474609748	0.40162585865259215
kidney	labelled_APAP	creneg	1_TGTAAACATCCTACACTCTCAGCTA	8.93074868784875e-4	0.00137492899920785	146.16666666666666	138	0.2472214680865624	0.5462918154982701
kidney	labelled_APAP	creneg	MT_GAATTGATCAGGACATAGGGTTTGAA	3.725197142434293e-4	6.2422805845933e-4	155.83333333333334	241.4	0.22195329189552443	0.5238962441819685
kidney	labelled_APAP	creneg	Mus musculus (house mouse) mmu-miR-7b-5p	0.00167251687302814	0.00116560689578361	181.66666666666663	165.6	0.4432658049354952	0.7043808528701748
kidney	labelled_APAP	creneg	X_AGCTACATCTGGCTACTGGGTCTCT	0.00769533766666666	0.0111805934	178.16666666666666	198	0.01407771079396686	0.20675748984270523
kidney	labelled_APAP	creneg	Mus musculus (house mouse) mmu-miR-375-3p	6.9080083614076e-4	0.00132064135372154	237.83333333333337	216.6	0.09028227966971264	0.3601935293208571
kidney	labelled_APAP	creneg	Mus musculus (mouse) nuclear encoded rRNA 5S 115 (ENSMUSG00000119399.1)	6.581843350851133e-4	0.00105940879506951	304	266	0.15179655758365834	0.4516105253229352
kidney	labelled_APAP	creneg	1_AATACATGATGATCTCACACAACTTGAACTCTCTCACTGATTACTTGATGATAGTAAAAGATCTGATG	8.948906650012667e-4	0.00102760155246626	212.83333333333337	248.4	0.2754141560826995	0.571799062062621
kidney	labelled_APAP	creneg	Mus musculus (house mouse) mmu-miR-101b-3p	4.77723809293425e-4	6.43606044334496e-4	138.83333333333334	135.6	0.4402083713514892	0.7029240477583328
kidney	labelled_APAP	creneg	NA_CATTGATCATCGACACTTCGAACGCACTTGCGGCCCCGGGTTCCTCCCGGGGCTACGCCTGTCTGAGCGTCGCT	4.767259976801317e-4	5.79479627443634e-4	158.33333333333334	128	0.47103557612333696	0.7202874948354329
kidney	labelled_APAP	creneg	11_TGCATATGATGGAAAAAATCTGAAGTCTCCTGAGACCTGTGATGTCTTCAAAGGAACCACTGATG	7.848274276076017e-4	9.4463393457656e-4	120.16666666666669	101.4	0.6582403403021366	0.8356719619964144
kidney	labelled_APAP	creneg	4_AATACTGCCTGGTAATGATGACT	0.00741825983333333	0.0095618186	146.83333333333334	133.4	0.06728753184940922	0.3316476993526814
kidney	labelled_APAP	creneg	4_GGTCGATGATGAGAGCTTTGTTCTGAGCC	4.1697025357473663e-4	6.69772016737602e-4	122.33333333333331	91.4	0.227843470915198	0.5298371861362396
kidney	labelled_APAP	creneg	NA_CGCGACCTCAGATCAGACGT	3.974535653846467e-4	7.19295926807416e-4	149.33333333333334	181.2	0.1193598019367954	0.4073368413590945
kidney	labelled_APAP	creneg	9_GCACCTGATGAGAATTCTGCTGCTGAGGTTGTGTGATTGCTCAGACTCAAAGTAAACGCCCTGATG	6.284651129949667e-4	7.9922206023688e-4	122.66666666666669	86	0.06268592551450593	0.3299046663526259
kidney	labelled_APAP	creneg	Mus musculus (house mouse) mmu-miR-1839-5p	5.190453860755967e-4	5.858292501414899e-4	165.66666666666666	185.4	0.7009263420596337	0.8644163709539503
kidney	labelled_APAP	creneg	Mus musculus (house mouse) mmu-miR-1a-3p	0.00631931233333333	0.0049512282	154.5	151	0.04371122031243914	0.292885319512841
kidney	labelled_APAP	creneg	6_TATGGCACTGGTAGAATTCACT	4.73018602580655e-4	7.841526564976e-4	194.16666666666663	171	0.3206536705498853	0.606281452509146
kidney	labelled_APAP	creneg	8_ATCACATTGCCAGGGATTTCCAA	8.191543453657934e-4	4.5869421129364e-4	181.83333333333337	185.4	0.27552343748203495	0.571799062062621
kidney	labelled_APAP	creneg	Mus musculus tRNA Phe #AA	4.8744158942107e-4	7.75789879589354e-4	173.83333333333334	192.6	0.17786127760080828	0.4813326842333917
kidney	labelled_APAP	creneg	Mus musculus predicted gene 13648 (Gm13648)	0.00116089171440196	0.001512845899695	183	203.4	0.3560161598095061	0.6347659214794446
kidney	labelled_APAP	creneg	19_CTGACCTATGAATTGACAGCCAA	2.976281400533617e-4	8.930732388448e-4	152.83333333333334	143.6	0.00920648045129375	0.20154402184592896
kidney	labelled_APAP	creneg	Mus musculus (house mouse) mmu-miR-145a-3p	0.00148323477828255	0.00197607757161968	157	150.4	0.5384996944848245	0.7621731833724117
kidney	labelled_APAP	creneg	NA_TGCGTTGAGCTAACCGGTACTA	4.54441915568e-4	6.22778004437094e-4	207.83333333333337	229.6	0.08589810646339147	0.3534287357052625
kidney	labelled_APAP	creneg	19_TGTAACAGCAACTCCATGTGGAAT	0.00870824133333333	0.0108933154	140.33333333333334	172	0.28785965930021756	0.5794423122401829
kidney	labelled_APAP	creneg	2_TGAATCTGACAACAGGAAATAAACCTCCTTATTCACCA	2.8815299671633497e-4	8.01385546475518e-4	196.66666666666663	253	0.00388618665524423	0.1883505132241708
kidney	labelled_APAP	creneg	4_GGTCGATGATGAGAGCTTTGTTCTGAGCCAG	3.533787646526e-4	9.1392757407127e-4	132.66666666666666	120.2	0.03009770035806086	0.2515060708081638
kidney	labelled_APAP	creneg	7_TTTCGGCGGTAGAAGA	8.130601345249867e-4	5.63474186722594e-4	300.1666666666667	399	0.22912756063665127	0.5298371861362396
kidney	labelled_APAP	creneg	MT_GAATCTGACAACAGGAAATAAACCTCCTTATTCACCCCA	5.747251379058383e-4	5.695736918123701e-4	212.33333333333337	342.4	0.8209806889218924	0.9224617318597816
kidney	labelled_APAP	creneg	NA_CGCGACCTCAGATCAGACG	6.066987437051594e-4	0.00137781281920768	171.5	655	0.01958263129300445	0.23418056840416232
kidney	labelled_APAP	creneg	19_TGAGAACTGAATTCCATAGGCTGT	4.1452826396290167e-4	4.47850346258374e-4	133.66666666666666	114	0.9601145881607286	0.9860806844113278
kidney	labelled_APAP	creneg	Mus musculus (house mouse) mmu-miR-455-3p	3.4906275420013835e-4	3.44348184444884e-4	189	165	0.28037396588564273	0.5771455672916009
kidney	labelled_APAP	creneg	8_TACCACAGGGTAGAACCACGGA	2.9549650535475166e-4	5.5619505475147e-4	111.66666666666669	136.8	0.18369962864983397	0.4882984644549518
kidney	labelled_APAP	creneg	10_GAGTAGGGAACTGCCAGGCAT	3.415016043215383e-4	5.36981620723302e-4	219.16666666666663	251.6	0.41104033781410465	0.6791507399792138
kidney	labelled_APAP	creneg	15_GAAATTTCGGTTGGGAAAA	4.993203646353617e-4	2.4510465992738775e-4	197	137.2	0.34973395868710266	0.6311720813260144
kidney	labelled_APAP	creneg	7_TCTACAGTGCACGTGTCTCCAGT	0.00101559048401525	0.00108628234449733	146	139.6	0.8169323535617714	0.921439647065818
kidney	labelled_APAP	creneg	2_AGTGGTGATGACACTAGAACCACCAAGATCGCTGATG	5.421961077076172e-4	7.03360829897634e-4	174.33333333333334	178.2	0.30017739961490575	0.5841401546914525
kidney	labelled_APAP	creneg	13_ATCACATTGCCAGGGATTACCAT	3.7679335886741e-4	9.72275508968424e-4	150.5	149.4	0.195646622626073	0.49907050754089494
kidney	labelled_APAP	creneg	8_ACCACAGGGTAGAACCACGGAC	1.45955901014315e-4	6.38451096545808e-4	134.16666666666666	188.8	0.48282810843157353	0.7268028744625367
kidney	labelled_APAP	creneg	9_AGTAAATGATGAGATTCCATTGGTCCGTGTTTCTGAACTACATGATTTTCCTTGGCTATTCTGATA	6.890704718662184e-4	0.00104689296179827	98.5	66.2	0.06966986445478618	0.3342131603518223
kidney	labelled_APAP	creneg	Mus musculus (house mouse) mmu-miR-361-5p	7.784054870991066e-4	5.9109698350814e-4	256.6666666666667	363.6	0.8488976822979295	0.934367195918682
kidney	labelled_APAP	creneg	11_ATACCCTGTAGATCCGAATTTGT	5.4300252535987e-4	8.5098949163599e-4	146.66666666666666	157	0.05651352690869871	0.3187911818509974
kidney	labelled_APAP	creneg	18_TGAGATGAAGCACTGTAGCTCAA	3.568880540102983e-4	8.27277002959298e-4	117.66666666666669	128	0.05164997214278173	0.31032669213059766
kidney	labelled_APAP	creneg	2_CGTACCGTGAGTAATAATGCGA	2.6632145928949573e-4	2.66662934388092e-4	141.33333333333334	151	0.9941551852688918	1
kidney	labelled_APAP	creneg	NA_CGCGACCTCAGATCAGACGTGGCGACCCGCTGAA	8.73039116978405e-4	9.56964522928398e-4	107.66666666666669	171.4	0.5620066715437642	0.7775049480729144
kidney	labelled_APAP	creneg	19_TACGGGGATGATATGAAAACTGAACTCTCTCTTTCTGATGGTTTAGTGGAGAAAACAAAAATTCTCTGAGT	7.477990354384017e-4	0.001150198498842	117.33333333333331	104.2	0.09720432595508036	0.3690724627148968
kidney	labelled_APAP	creneg	2_TGAACTGATGATATCATTTCTTTCCCCGTCAGATCGACCCTGTTGATCTCAAATACTAATTGCCAGTTTTGTCTGATG	5.561765814531083e-4	8.58139472410676e-4	170.33333333333334	185	0.02013244226308135	0.23418056840416232
kidney	labelled_APAP	creneg	5_TTGTGCTTGATCTAACCATGTGT	8.977108805438367e-4	0.00131489964839023	129.33333333333334	117	0.18409773657608167	0.4884637025212094
kidney	labelled_APAP	creneg	MT_GATAAGTCGTAACAAGGTAAGCATACTGGAAAGTGTGCTTGGAATAATA	5.125490178464567e-4	6.3206355970396e-4	191.66666666666663	404.4	0.39620571369639845	0.6759194090996715
kidney	labelled_APAP	creneg	18_GGATTCCTGGAAATACTGTTCT	3.857998678994589e-4	4.101995492882166e-4	131.66666666666666	115	0.850086806110794	0.934367195918682
kidney	labelled_APAP	creneg	19_CTGACCTATGAATTGACAGCCATT	0.0051129635	0.00267039517328763	118.5	111.6	0.00610498364814445	0.19725280637225687
kidney	labelled_APAP	creneg	4_GTCCATGATGAAACCCATTATCAGTGGACATCTATGGATGAGAAATGCGGATATGGGACTGAGA	5.988597217031767e-4	5.762530063213121e-4	138.83333333333334	128	0.8949647455009015	0.9554175770619024
kidney	labelled_APAP	creneg	Mus musculus tRNA-Lys (TTT) (tRNA-Lys-TTT-1 1 to 6)	7.817343200770916e-4	4.60121090830402e-4	89.5	122.2	0.13887778936829637	0.4370046434789851
kidney	labelled_APAP	creneg	12_TAATGGTTCGTTTGTAAAAAAAAA	5.085627481598683e-4	0.00115533466866438	153.66666666666666	152	0.05799681889828733	0.3194218737807189
kidney	labelled_APAP	creneg	18_TGAGATGAAGCACTGTAGCTCAT	0.00245663317236072	0.00284601579760341	122.5	120.4	0.8697545227553014	0.9430447994677168
kidney	labelled_APAP	creneg	9_CAACGGAATCCCAAAAGCAGCTGT	0.00281936983333333	0.0049177156	139.5	143.8	0.4974268216529475	0.7365158846062991
kidney	labelled_APAP	creneg	NA_GACTCTTAGCGGTGGATCACTCGGCTCGTGCGTCGA	9.893147255842084e-4	0.00108019896958408	138.83333333333334	66.6	0.7696397223980944	0.90128623124746865
kidney	labelled_APAP	creneg	2_GTAAATGATGAACTCACTTTTTTCCCCGTCATATCGACAGTGCTGATGTTTTAAAACATTTGCCAGTTTGTCCTGATA	5.113408717134616e-4	6.86793549127428e-4	153.33333333333334	133.2	0.20891349674571497	0.5096648058192442
kidney	labelled_APAP	creneg	5_GCCAATGATGACACCACACTAACTGAGCAGTTAGTAGTTGGTCCTTTGATTGCATGTGATGTAATCATTGTTTCAAGACGGGACTGAAG	5.012876134995201e-4	6.97033762146358e-4	132.16666666666666	129	0.2388304749440846	0.540061447229703
kidney	labelled_APAP	creneg	17_GATCGATGTGGTGCTCCGGAGTTCTCTTCGGGCCAGGGCCTAAGCCGCGCCAGGCG	9.846464991044484e-4	7.09694969181128e-4	162.83333333333334	142.6	0.5910804008441165	0.794661041334463
kidney	labelled_APAP	creneg	2_TACAATGATGGTAATATTTTTCGTCAACAGAGTTCACCTAGTGAGTGTTGACACCTTGGGTCTGAGT	3.59525422037725e-4	6.99274161127754e-4	121.66666666666669	84.6	0.01354782288103066	0.20417883387255692
kidney	labelled_APAP	creneg	8_CTGGCCCTCTCTGCCCTTCCGT	0.00254582260675626	0.0021655544	108.83333333333331	115.8	0.9638312974933472	0.986214431073418
kidney	labelled_APAP	creneg	Mus musculus tRNA Gln CUG	9.097137978925216e-4	0.00138161012964754	188.5	242.2	0.5493538163226241	0.7673011036821282
kidney	labelled_APAP	creneg	NA_CTCCCGGGGCTACGCCTGTCTGAGCGTCGCT	6.515842343142737e-4	8.17224727019208e-4	193.16666666666663	227.6	0.2980574829782203	0.5841401546914525
kidney	labelled_APAP	creneg	7_GACTTATGATGAGCTATGTTTACTGAGCATGATGAAATGATGCTCAAAATGATTACTCTGAAG	4.403930329198483e-4	7.66035759553138e-4	110.33333333333331	104.4	0.02419846019909223	0.23964998173650073
kidney	labelled_APAP	creneg	NA_GCACGGGGTCGGCGGCGATGTCGG	3.90799072810765e-4	4.42717128371248e-4	98.83333333333331	93	0.7071608031975796	0.8684221350078385
kidney	labelled_APAP	creneg	11_TCCTAGTGATGACAAGACGACATTGTCAACCAATCCCCCACAAGGGAATGAGGACATGTCCTGCAATTCTGAAT	5.566065505759867e-4	8.98445794292934e-4	203.83333333333337	228.8	0.02147403165953747	0.2383453590302862
kidney	labelled_APAP	creneg	2_TGCAGATGATGTGACAGAATATTTGCTATCAGATGAGTGGTGATGACACTAGAACCACCAAGATCGCTGATGCA	5.280603228677e-4	7.35925601114738e-4	139.83333333333334	116.8	0.08622064472321608	0.3534287357052625
kidney	labelled_APAP	creneg	2_TGGAAAGGATGAACGAACTTGGCCTGACCTTCAGAAATGGAGGCAATACAACTGATTTAATGAGCCTGATC	4.43971490148315e-4	7.200261568611681e-4	123.66666666666669	114	0.02438880267343389	0.23964998173650073
kidney	labelled_APAP	creneg	3_GGTCAATGATGTGTTGGCATGTATTATCTGAATTCGCTGATGTG	6.727819973939767e-4	0.00111942002240896	88.66666666666667	77.2	0.0360438188608936	0.27547720584661495
kidney	labelled_APAP	creneg	8_GGGAAATGATGATGCCTGTGACTGCTGACAAGACTCTGATGTCTGTTGTATTCGTACTGGCTGATC	7.537240801329533e-4	8.068730894576879e-4	84.5	53.4	0.8086913745337119	0.9207942354918952
kidney	labelled_APAP	creneg	9_GAGCAGCTCCCTCGCTGCGATCTATTGAAAGTCAGCCCTCGACACAAGGGTTTGT	5.698186634526533e-4	7.96247641113736e-4	175.83333333333334	187.8	0.0298285917925517	0.2515060708081638
kidney	labelled_APAP	creneg	18_ACTGGACTTGGAGTCAGAAGGCT	0.0047134145	0.0073927264	110	123	0.570425723943097	0.783931004360362
kidney	labelled_APAP	creneg	18_TGCTGTGATGACTATCTTAGGACACCTTTGGATTAACCGTGAAATCAAACAAGTGCTGAGCA	4.649888933403617e-4	7.147912476896939e-4	121.33333333333331	95.6	0.03759725176585072	0.27547720584661495
kidney	labelled_APAP	creneg	11_AATGATGATGAAACTAGAAAAAAAAGGAAGTGCCGTCCGATGCGACAACTGACGACATCCCTAGTTAGCTGACT	6.138432228279117e-4	8.351496112707661e-4	162.5	163.8	0.43241430935273784	0.6967334882528261
kidney	labelled_APAP	creneg	17_GAGAGTGATGATTTCACAGACTAGAGTCTCTGACG	7.69601812852485e-4	7.47925035152076e-4	102	101	0.8678546499988273	0.9423903368919304
kidney	labelled_APAP	creneg	2_TGCCAGTGATGCTTAGGAATTTCTTCACCTGAATCAACTATGTGGTCACACTGTTGTCTGAGGCA	5.436340498481016e-4	8.58566498128896e-4	113.5	91.8	0.08240656057127899	0.35266306757261456
kidney	labelled_APAP	creneg	MU069435.1_TGCGATCTATTGAAAGTCAGCCCTCGACACAAGGGTTTGT	4.811073531560317e-4	7.08106458011016e-4	116.66666666666669	125.4	0.2096103861171097	0.5105083775783542
kidney	labelled_APAP	creneg	Mus musculus per-hexamer repeat gene 4 (Phxr4)	8.353233459325983e-4	0.00123936384990158	102.33333333333331	113.2	0.4458568662621959	0.7058186525153914
kidney	labelled_APAP	creneg	11_TGGCTTTGCTGAAATCCAGAGGCTGTTTCTGAGC	5.821203213858034e-4	9.60744611531264e-4	118.16666666666669	90.2	0.1086724668128913	0.3888097528737028
kidney	labelled_APAP	creneg	17_CACCCGTAGAACCGACCTTGCGA	4.483817345208016e-4	4.28905517246434e-4	188.83333333333337	220	0.9873662910390778	0.9990470335217948
kidney	labelled_APAP	creneg	2_GTGCAGTGATGTGTGAATTTCTTCACCTGAAAATATTGTGAAGAGTAAATCGAGCTTTTTAACCCTGAGT	5.935008972167366e-4	0.00104069979812156	97.16666666666669	76.8	0.07185531050698128	0.33594090507122437
kidney	labelled_APAP	creneg	3_ACATGTGATGAGAAACTGTTTCGGTCCCAGTTGATGGCCACTGATAACATTACATTTTTCTGATG	4.208883380604617e-4	6.03565973116044e-4	164.33333333333334	191	0.06879283307546051	0.33341593097239863
kidney	labelled_APAP	creneg	1_TGTAAACATCCTCGACTGGAAGCTTT	0.00207070166666666	0.0031360247397855	163.66666666666666	200.2	0.5755052257827702	0.7847979030813845
kidney	labelled_APAP	creneg	18_GATTCCTGGAAATACTGTTCTT	8.517861004505367e-4	0.00129143847317834	117.5	101.6	0.5223768835079682	0.7527757670427423
kidney	labelled_APAP	creneg	2_TGCAGTGATGTGTGAATTTCTTCACCTGAAAATATTGTGAAGAGTAAATCGAGCTTTTTAACCCTGAGT	6.085090634796167e-4	8.00412368427506e-4	105	95.4	0.198366434541858	0.5024822226896541
kidney	labelled_APAP	creneg	Mus musculus (house mouse) mmu-miR-199a-5p	6.5297635393809e-4	0.00129316421325838	203.5	248.8	0.00302331374567778	0.1733891914265615
kidney	labelled_APAP	creneg	1_TCACGCGGGAGACCGGGGTTCGATTCCCCGACGGGGAGCCA	9.82795712694425e-4	8.86251255040874e-4	133.16666666666666	211.2	0.8817059801382514	0.94822521828477635
kidney	labelled_APAP	creneg	17_GATCGATGTGGTGCTCCGGAGTTCTCTTCGGGCCAGGGCCTAAGCCG	7.758080458984533e-4	6.52982689008168e-4	59.333333333333336	35.4	0.8909150953059025	0.9551061795659114
kidney	labelled_APAP	creneg	Mus musculus tRNA-Val (TAC) (tRNA-Val-TAC-1 1 to 4)	0.00117218876787517	9.80053792654102e-4	86.16666666666667	93.6	0.6517653936696932	0.8327476998205043
kidney	labelled_APAP	creneg	1_CCACAATGATGACATCATATTTGCTACTCTTGACAGCTGGGGTGACGATAGCTTTAAACCACCATGATTATAACTGAGG	4.877885401554717e-4	6.391998500761839e-4	130.66666666666666	103.4	0.19893861758311857	0.5030552173319207
kidney	labelled_APAP	creneg	Mus musculus (house mouse) mmu-miR-320-3p	3.8434477995597335e-4	0.00164323584075772	125.66666666666669	123	0.10344320897596218	0.37695846077957146
kidney	labelled_APAP	creneg	12_TAATGGTTCGTTTGTAAAAAAAAAAA	0.00101793617960208	7.8429330469287e-4	145.33333333333334	156.4	0.6413035869160029	0.8288492581118828
kidney	labelled_APAP	creneg	9_TGAGGTAGTAGTTTGTACAGTTG	3.758603061295066e-4	0.00106566617813041	131.16666666666666	124.2	0.07773636256710438	0.3487940651295628
kidney	labelled_APAP	creneg	9_TTCAAGTAATCCAGGATAGGCAA	2.1675001813478657e-4	3.7940426472439666e-4	135.83333333333334	128.6	0.474430420538744	0.7208169607767333
kidney	labelled_APAP	creneg	NA_GACTCTTAGCGGTGGATCACTCGGCTCGTGCGTCGATG	7.450913530286933e-4	0.00142760656663607	85.83333333333333	69.8	0.28848489027662966	0.5794423122401829
kidney	labelled_APAP	creneg	>ENSMUST00000219238.2|ENSMUSG00000019947.11|OTTMUSG00000064422.2|OTTMUST00000157183.1|Arid5b-204|Arid5b|7581|UTR5:1-30|CDS:31-3597|UTR3:3598-7581|	4.4345344424313e-4	0.00113073833693482	141.83333333333334	136.2	0.2750036525821901	0.571799062062621
kidney	labelled_APAP	creneg	NA_GCGTTAATCGGAATTACTGGG	2.445833435815825e-4	2.889964348698861e-4	148	148.2	0.3921791724504224	0.6724392886119271
kidney	labelled_APAP	creneg	11_ATCAAATGATGATATCACCTAAAATAGCTGGAATTACCGGCAGATTGGTAGTGGTGAGCCTATGGTTTTCTGAAG	6.23225181080195e-4	8.00889655576046e-4	114	98.4	0.13127425056929745	0.4213526718052064
kidney	labelled_APAP	creneg	15_TCGAGGAGCTCACAGTCTAGTAA	5.47596037339555e-4	7.09375781127216e-4	140.5	172.2	0.3169171749491594	0.6037868725986636
kidney	labelled_APAP	creneg	3_TAATGGTTCGTTTGTAAAAA	5.512673606855401e-4	8.0163411908444e-4	164.33333333333334	145	0.6661603253871055	0.8393389195085367
kidney	labelled_APAP	creneg	Mus musculus (house mouse) mmu-miR-195b	5.955290142058833e-4	3.3840762421477e-4	106.66666666666669	96.2	0.9236469327631426	0.96722358055042
kidney	labelled_APAP	creneg	>ENSMUST00000093450.6|ENSMUSG00000034863.10|OTTMUSG00000062157.2|OTTMUST00000151693.1|Ano8-201|Ano8|3653|UTR5:1-104|CDS:105-3287|UTR3:3288-3653|	2.730973957066833e-4	0.00124552311007231	100.66666666666669	87.8	0.16484848230514085	0.4687121814174491
kidney	labelled_APAP	creneg	1_TTCAAGTAATTCAGGATAGGTA	0.0096104215	0.012654328	148.83333333333334	153.6	0.07347867252587793	0.3370283591565505
kidney	labelled_APAP	creneg	9_CTCGCTGCGATCTATTGAAAGTCAGCCCTCGACACAAGGGTTTGTA	5.8392247510689e-4	8.0542208456561e-4	133.16666666666666	159.6	0.5697368650354278	0.783931004360362
kidney	labelled_APAP	creneg	Mus musculus (house mouse) mmu-miR-351-5p	5.941996117791984e-4	9.77948556329648e-4	122.33333333333331	126.2	0.2351563627855692	0.5367619332656478
kidney	labelled_APAP	creneg	NA_TAATGGTTCGTTTGTAAAAAAAAAAAAA	8.363376901653883e-4	9.4502723092971e-4	125.83333333333331	148.8	0.5413877030831558	0.7621731833724117
kidney	labelled_APAP	creneg	12_TAATGGTTCGTTTGTAAAAAAAAAA	8.835395605825966e-4	9.61648773901636e-4	140.16666666666666	140.6	0.6610573322061348	0.8372625096060279
kidney	labelled_APAP	creneg	18_TGAGATGAAGCACTGTAGCTAA	6.701436864431496e-4	6.56064754738684e-4	110.66666666666669	88	0.7173833030610026	0.8705603142715882
kidney	labelled_APAP	creneg	9_TCCCTGAGACCCTAACTTGTGAA	6.251479704939066e-4	0.00151126782536873	115.5	150	0.00422664968767628	0.19204839518379135
kidney	labelled_APAP	creneg	1_ATGCTATGATGAAGGCTATGTTGGTAGGGACAACTGAGCTTGTTGATGAATACCAACGATTCTGATG	0.00104057418838428	7.88606505774094e-4	120.33333333333331	136.6	0.2514058501771973	0.5501106831613833
kidney	labelled_APAP	creneg	11_AGCTCGGTCTGAGGCCCCTCAGTT	0.00107335148525843	0.0012269481672756	89.66666666666667	77.6	0.6006645972026737	0.7997860112936699
kidney	labelled_APAP	creneg	14_GAGGTATGAGGAAAATATCGGACAGTCTGATTACCACTGAAGACTGATAAGATCCAACTCTGACC	5.12080270354835e-4	7.8480153304398e-4	93	87.6	0.11616151218128692	0.40233662603073
kidney	labelled_APAP	creneg	NA_CGCGACCTCAGATCAGACGTGGCGACCCGCTGAATTTA	4.021099934803444e-4	5.23271870844406e-4	138.33333333333334	212.2	0.3731856247699746	0.6532023104664464
kidney	labelled_APAP	creneg	NA_GCACGGGGTCGGCGGCGATGTCGGC	3.2730291743356165e-4	1.43523501973448e-4	82.33333333333333	66.2	0.41730759731323425	0.6848366213244274
kidney	labelled_APAP	creneg	NA_TAATGGTTCGTTTGTAAAAAAAA	4.94132495558125e-4	9.65940756659672e-4	141.16666666666666	124.6	0.08116060717925264	0.35226126220487564
kidney	labelled_APAP	creneg	1_ATGTAAACATCCTACACTCTCAGCT	6.7865550182495e-4	8.81061842494276e-4	100.33333333333331	123.6	0.2595602097696281	0.5564252977021845
kidney	labelled_APAP	creneg	Mus musculus (house mouse) mmu-miR-872-5p	4.4575385455826e-4	8.32018100934058e-4	125.5	125.4	0.01023388673066572	0.20154402184592896
kidney	labelled_APAP	creneg	Mus musculus (house mouse) tRNA-His	0.00178768014719961	0.0027686352	133.16666666666666	221	0.07986564333089895	0.34977302832267193
kidney	labelled_APAP	creneg	2_CTACAATGATGGTAATATTTTTCGTCAACAGAGTTCACCTAGTGAGTGTTGACACCTTGGGTCTGAGT	4.22672378685505e-4	4.940858293765823e-4	136.16666666666666	97.6	0.02105083076761969	0.2354454456624541
kidney	labelled_APAP	creneg	7_CGTCTGTGATGTTCTGCTATTACCTACATTGTTTGAGCCTCATGAAAACCCCACTGGCTGAGACG	6.386791212332767e-4	7.15824974945392e-4	99.66666666666669	73.8	0.5769904008755294	0.7847979030813845
kidney	labelled_APAP	creneg	7_TTTCGGCGGTAGAAGAA	3.6947696069680665e-4	0.00126186888123807	240.66666666666663	354.8	0.4167762142037386	0.6847374185900972
kidney	labelled_APAP	creneg	Mus musculus (house mouse) mmu-miR-92a-3p	0.00185849884671967	0.00144963150086369	110	87.2	0.2874313105310427	0.5794423122401829
kidney	labelled_APAP	creneg	MT_GAATTGATCAGGACATAGGGT	0.00292493076155772	7.99905358078932e-4	65.16666666666667	76	0.47806671502225606	0.7230479984380903
kidney	labelled_APAP	creneg	MT_GAATTGATCAGGACATAGGGTTTGA	9.942802170592269e-4	3.15630332978304e-4	97.33333333333331	146.2	0.0593569379554685	0.322033536519594
kidney	labelled_APAP	creneg	Mus musculus (house mouse) mmu-miR-218-5p	5.9995022727722e-4	9.23835604521722e-4	113.33333333333331	108.4	0.1545680048128189	0.4516105253229352
kidney	labelled_APAP	creneg	2_TCGTACCGTGAGTAATAATGCGT	0.0024110945	0.0021628106	144	161.4	0.5499954936868762	0.7674601226686353
kidney	labelled_APAP	creneg	X_AGCTACATTGTCTGCTGGGTTTCT	8.059352795963233e-4	9.30424705840268e-4	117.5	126	0.4011818776155547	0.6759194090996715
kidney	labelled_APAP	creneg	16_CTGAAATGAAGAGAATACTCTTGCTGATC	5.8517144095657e-4	6.299502142073879e-4	133	147.4	0.8260670565506536	0.9230093192288116
kidney	labelled_APAP	creneg	2_CGTACCGTGAGTAATAATGCGT	0.00158590755466439	0.00186415330904446	122.33333333333331	124.2	0.9652354459170592	0.98695663738636
kidney	labelled_APAP	creneg	4_TCTTGTGATGAAAATACTGTCCAGTTCTGCTACTGAAGGAATGAGATGAACACTTTAGTGCTGAAG	5.642066347133633e-4	9.94556702485598e-4	93.33333333333331	85.2	0.06302460137101235	0.3299046663526259
kidney	labelled_APAP	creneg	12_TAATGGTTCGTTTGTAAAAAAAAAAAA	9.91533189328245e-4	9.97288504048624e-4	132.66666666666666	151.8	0.5767521561945288	0.7847979030813845
kidney	labelled_APAP	creneg	15_CTAGACTGAGGCTCCTTGAGGA	0.00100176404149354	0.00152201521687279	98.83333333333331	102.6	0.3538481880261357	0.6347659214794446
kidney	labelled_APAP	creneg	MT_ATGACCAATGAACACTCTGACCA	3.545661513200525e-4	8.10753022856734e-4	211.66666666666663	332.8	0.0086331801452335	0.20154402184592896
kidney	labelled_APAP	creneg	Mus musculus (house mouse) mmu-miR-1198-5p	0.00113206205115791	6.06622643803308e-4	104.5	88.4	0.5247854904752524	0.7529262330090087
kidney	labelled_APAP	creneg	Mus musculus (mouse) nuclear encoded rRNA 5S 104 (multiple genes)	8.562552714208734e-4	0.00107141839851982	156	111.6	0.32949333470117104	0.6132198922046264
kidney	labelled_APAP	creneg	10_ATTCTGTGATGACTTTACCAAATGACTTTCGTTCTTCTGAGTTTGCTGAAGCCACACTCAGGTGCTGAGA	6.683590662122034e-4	8.93718483589026e-4	95.33333333333331	62.2	0.0978457301400884	0.3690724627148968
kidney	labelled_APAP	creneg	19_TGACCTATGAATTGACAGCCAT	0.00240186292058758	0.0047471362	98.33333333333331	92.8	0.00761145115232172	0.20154402184592896
kidney	labelled_APAP	creneg	Mus musculus (mouse) mitochondrially encoded tRNA glycine (ENSMUSG00000064359.1)	2.5506855704991835e-4	7.96644550103884e-4	181.33333333333337	273.8	0.00289519538663639	0.1733891914265615
kidney	labelled_APAP	creneg	1_TGTAAACATCCTCGACTGGAAGCA	5.00586026200345e-4	5.11891114966118e-4	133.83333333333334	175.8	0.8625401601888449	0.941111324606575
kidney	labelled_APAP	creneg	15_CACAAATGATGAACCTTTTGACGGGCGGACAGAAACTCTGTGCTGAATGTCAAGTTCTGATT	6.589041579702067e-4	0.00109905834566469	133.66666666666666	156.4	0.00161965350068622	0.16251769336700192
kidney	labelled_APAP	creneg	17_GATCGATGTGGTGCTCCGGAGTTCTCTTCGGGCCAGGGCCTAAGCCGC	6.100988311714017e-4	8.58634060709954e-4	49.833333333333336	30	0.2891681335560969	0.5799316775042275
kidney	labelled_APAP	creneg	4_TGTAAACATCCTTGACTGGAAGA	2.6137501595405334e-4	0.00135234560101014	104	130	7.370915239635405e-4	0.16251769336700192
kidney	labelled_APAP	creneg	9_CCCTCGCTGCGATCTATTGAAAGTCAGCCCTCGACACAAGGGTTTGT	3.8444989864285e-4	5.89412917477346e-4	136.33333333333334	144	0.02546675280773111	0.23964998173650073
kidney	labelled_APAP	creneg	Mus musculus (house mouse) mmu-miR-9b-3p	4.4938801149898167e-4	8.582998416463981e-4	123.5	113	0.0697139603620831	0.3342131603518223
kidney	labelled_APAP	creneg	Mus musculus (mouse) predicted gene, 56034 (ENSMUSG00002076334.1)	5.598740820143816e-4	6.13012193790152e-4	80.83333333333333	76	0.7270648749742085	0.871925074051954
kidney	labelled_APAP	creneg	17_GATCGATGTGGTGCTCCGGAGTTCTCTTCGGGCCAGGGCCTAAGCCGCGC	0.00111368621263178	6.98288342836248e-4	49.833333333333336	29.6	0.24339159238173316	0.5429983608332688
kidney	labelled_APAP	creneg	18_TGCTGTGATGACTATCTTAGGACACCTTTGGATTAACCGTGAAATCAAACAAGTGCTGAGCAA	6.686989636846833e-4	6.282057401271141e-4	99	82	0.9158682472477984	0.9670823758157582
kidney	labelled_APAP	creneg	9_ATGAGGTAGTAGTTTGTACAGTT	1.9487018004106667e-4	6.06023587632418e-4	124.16666666666669	108.2	0.03782702008754914	0.27547720584661495
kidney	labelled_APAP	creneg	MT_GAATTGATCAGGACATAGGGTTTGATAGAA	8.326106327497333e-4	3.4667832962764213e-4	85.66666666666667	138.6	0.01754045928531951	0.23068345745605895
kidney	labelled_APAP	creneg	NA_GACTCTTAGCGGTGGATCACTCGGCTCGTGCGTCGATGAAGAACGCAGCTAGCTGCGAGAATTAATGTGAATTGCAGGAC	5.069702615705884e-4	6.93089672724932e-4	89.66666666666667	61.4	0.11189048088674634	0.3968018517300712
kidney	labelled_APAP	creneg	X_TGAGGTAGTAGATTGTATAGTAA	3.151698148857867e-4	6.776448692909261e-4	132.66666666666666	113.4	0.01709090278225225	0.23068345745605895
kidney	labelled_APAP	creneg	19_ACCCTGATGAACTGAATACCGCCCCAGTCTGATAGCTGTGGAGAAAGGTATTTTCTGAGT	4.84021755953645e-4	6.18787962308836e-4	120.83333333333331	137.8	0.6262785048852114	0.8238762793917267
kidney	labelled_APAP	creneg	Mus musculus (house mouse) mmu-miR-126b-3p	4.782475273540858e-4	5.581752491157881e-4	124	140.2	0.9233618020143866	0.96722358055042
kidney	labelled_APAP	creneg	Mus musculus (house mouse) mmu-miR-484	0.00182223582470696	0.00154436738972836	89.16666666666667	93	0.8082546153955865	0.9207942354918952
kidney	labelled_APAP	creneg	Mus musculus tRNA-Leu (CAG) (tRNA-Leu-CAG-2 1 to 3)	3.316647801494e-4	4.14687697667184e-4	76.5	58.4	0.9550152766066978	0.9848171717632188
kidney	labelled_APAP	creneg	NA_TAATGGTTCGTTTGTAAAAAAAAAAAAAA	6.87067673833025e-4	7.55410506123158e-4	111.16666666666669	136.2	0.7289943749658149	0.871925074051954
kidney	labelled_APAP	creneg	Mus musculus (house mouse) mmu-miR-15a-5p	1.6145789923215222e-4	3.3137295123599804e-4	101.16666666666669	101.6	0.31873842211823394	0.6050204513836973
kidney	labelled_APAP	creneg	Mus musculus (mouse) mitochondrially encoded tRNA leucine 1 (ENSMUSG00000064340.1)	9.728102863486332e-4	0.00130952370020102	132.33333333333334	236.8	0.4686995725533595	0.7202874948354329
kidney	labelled_APAP	creneg	8_TGAAGTGATGATTCACAATCATGTCTCTTCTCTGAAGAATTCATGGAGATTCTGTGTATCTGATC	6.024710798003567e-4	0.00101391029353264	105.83333333333331	117.4	0.0049712321095699	0.19535598614363908
kidney	labelled_APAP	creneg	2_ATGTGTGATGACACAACTTTTTTCCCCATCAGATCGACCATGTTGATCACATTCTTTTAAGCCAGTATGTCTGACA	6.528179354410516e-4	7.82521575848674e-4	114.16666666666669	115.6	0.6999151060204319	0.8644163709539503
kidney	labelled_APAP	creneg	3_TAATGGTTCGTTTGTAAAAAAA	8.8483171943316e-4	6.36779278682918e-4	137.33333333333334	122.8	0.19033599996647416	0.49774917976844146
kidney	labelled_APAP	creneg	5_TCGATCCCCGGCATCTCCACCA	0.00340528	0.0061051486	182.16666666666663	234	0.00113740106304625	0.16251769336700192
kidney	labelled_APAP	creneg	1_AACTCTGATGAACAATCATGTCTTTCGCTCCTATCTGATG	7.602344249973483e-4	9.2917772615661e-4	90.5	85.6	0.6405197813922205	0.8288492581118828
kidney	labelled_APAP	creneg	9_TGAGATGAAGCACTGTAGCTCTTA	0.00114964056971193	0.00147219277776714	86.66666666666667	81	0.3927824710467821	0.6726804627821215
kidney	labelled_APAP	creneg	MT_TTTTCGGCGGTAGAAGA	8.000076036331417e-4	4.6655585370277e-4	209.83333333333337	263.8	0.5739063185210472	0.7847979030813845
kidney	labelled_APAP	creneg	Mus musculus (mouse) nuclear encoded rRNA 5S 2 (ENSMUSG00000118952.1)	4.8499338502394e-4	6.905784108120161e-4	191	141.4	0.2786336201573157	0.5754734143590015
kidney	labelled_APAP	creneg	NA_AATGGTTCGTTTGTAAAAAAAAAA	5.699195492120623e-4	5.85389497141776e-4	121.33333333333331	115.4	0.5432113447590556	0.7631200920576492
kidney	labelled_APAP	creneg	NA_GACTCTTAGCGGTGGATCACTCG	0.0012415192728959	0.00125420153020567	93.33333333333331	93.8	0.9227126230572676	0.96722358055042
kidney	labelled_APAP	creneg	15_TCGAGGAGCTCACAGTCTAGTAT	0.00286901316666666	0.00304145207467876	101.66666666666669	105.6	0.8353647126348078	0.9275835826405792
kidney	labelled_APAP	creneg	MT_GAATTGATCAGGACATAGGGTTTGAAAA	3.1610290226280165e-4	4.57335911908712e-4	78.5	118	0.43178476604266824	0.6967334882528261
kidney	labelled_APAP	creneg	17_CTCTTAGATCGATGTGGTGCTCCGGAGTTCTCTTCGGGCCAGGGCCTAAGCCGCGCCAG	9.654139841021334e-4	9.6316304357048e-4	55.166666666666664	36	0.581096990192365	0.7870826879572319
kidney	labelled_APAP	creneg	18_ACCAATGAACACTCTGACCA	2.3440136142851832e-4	0.00110444016087582	148	246.4	5.1049914056590595e-5	0.03711328751914136
kidney	labelled_APAP	creneg	7_TTCGGCGGTAGAAGAAA	0.00148420403540186	6.32071403739086e-4	246.33333333333337	445.2	0.02745013621927008	0.24189392765344667
kidney	labelled_APAP	creneg	MT_GAATTGATCAGGACATAGGGTTA	0.01728698059484271	0.016848813	79.5	101.8	0.4090649560227344	0.6781989122657421
kidney	labelled_APAP	creneg	MT_TTGTAAACCTGAAATGAAGATCTTCTCTTCTCAAGACACCA	6.510823839235833e-4	9.96480318726246e-4	125.66666666666669	192.8	0.08464883808998795	0.35266306757261456
kidney	labelled_APAP	creneg	Mus musculus (house mouse) mmu-miR-532-5p	0.00109221980969563	0.00128817540907171	83.33333333333333	89.6	0.6300212861164495	0.8252711261381239
kidney	labelled_APAP	creneg	NA_CGCGACCTCAGATCAGACGTGGCGACCCGCTGAATTT	1.9986454206432665e-4	4.83716889970244e-4	118.5	192.6	0.0167940738393547	0.2303639939851108
kidney	labelled_APAP	creneg	2_TGCAGATGATGTGACAGAATATTTGCTATCAGATGAGTGGTGATGACACTAGAACCACCAAGATCGCTGATGCAA	3.34404935489905e-4	5.933231217494801e-4	104.5	103	0.03989345757114224	0.2814415638476773
kidney	labelled_APAP	creneg	9_CTGAGGTAGTAGTTTGTACAGTT	7.777298585997233e-4	8.20033946871818e-4	104.16666666666669	105.4	0.7192689385509967	0.8705603142715882
kidney	labelled_APAP	creneg	Mus musculus (house mouse) mmu-miR-101a-3p	8.684966978224284e-4	6.706679740079001e-4	95	136.8	0.6118064412825805	0.812389557648285
kidney	labelled_APAP	creneg	NA_AATGGTTCGTTTGTAAAAAAAAAAA	6.921681389198117e-4	5.59169229504868e-4	128.5	129.6	0.6358350584954253	0.8261878239967367
kidney	labelled_APAP	creneg	18_TTGCTGTGATGACTATCTTAGGACACCTTTGGATTAACCGTGAAATCAAACAAGTGCTGAGC	4.1566596539298665e-4	8.11043740221902e-4	75.66666666666667	51.2	0.01472907556262196	0.2098449949032808
kidney	labelled_APAP	creneg	4_CGCGGATGATGACACCTGGGTATGCTGCACACTCCCGACTGCGTCGTGGGGAAGCCAACCTTGGAGAGCTGAGC	7.338356055588467e-4	0.00117438186162339	85.16666666666667	69.6	0.01273405413413488	0.2020678715948727
kidney	labelled_APAP	creneg	Mus musculus (house mouse) mmu-miR-674-3p	0.00139933205072378	0.00271956236430507	96.66666666666669	112.4	0.17333079153035047	0.4746195308571179
kidney	labelled_APAP	creneg	NA_TAATGGTTCGTTTGTAAAAAAAAAAAAAAA	0.00104451669691896	0.00104484569310402	102	125.4	0.8542437289727287	0.936704662086235
kidney	labelled_APAP	creneg	>ENSMUST00000188702.2|ENSMUSG00000035085.6|OTTMUSG00000000935.2|OTTMUST00000118598.1|1700020L24Rik-202|1700020L24Rik|564|CDS:1-336|UTR3:337-564|	7.286363515732501e-4	0.00115722120531152	103.16666666666669	121.2	0.15306752355012987	0.4516105253229352
kidney	labelled_APAP	creneg	2_TGCCAGTGATGCTTAGGAATTTCTTCACCTGAATCAACTATGTGGTCACACTGTTGTCTGAGGCAA	7.696864036483367e-4	0.00105228432837269	87.33333333333333	69.6	0.22471143358958937	0.5264043402062571
kidney	labelled_APAP	creneg	8_ATCACATTGCCAGGGATTTCCAAT	0.00255408261475894	0.00190331484400296	124.83333333333331	110.8	0.9199284819466316	0.96722358055042
kidney	labelled_APAP	creneg	Mus musculus (house mouse) mmu-miR-150-5p	6.419487836785967e-4	9.02957039352474e-4	100	136	0.9412647437355026	0.9767601945408432
kidney	labelled_APAP	creneg	1_GGATATGATGACTGATTACCTGAGAAATAATTGATGAAATCTCAAGAAAATTCCTCTAGATAGTCAAGTTCTGATC	4.757716550442067e-4	4.800941201883099e-4	81	62.6	0.9225988572314856	0.96722358055042
kidney	labelled_APAP	creneg	4_AGCTCGCTCTGAAGGCCTGTTTCCTAGGCT	8.080031742613116e-4	8.94147713762366e-4	103	100.2	0.490247273076767	0.7310555574297597
kidney	labelled_APAP	creneg	NA_TGATTTATCTGGGTGACGAAACG	3.356380677728214e-4	3.39028575239144e-4	117.83333333333331	134.6	0.8125483126873366	0.921439647065818
kidney	labelled_APAP	creneg	>ENSMUST00000037378.6|ENSMUSG00000035085.6|OTTMUSG00000000935.2|OTTMUST00000001828.2|1700020L24Rik-201|1700020L24Rik|949|UTR5:1-68|CDS:69-638|UTR3:639-949|	8.30529670758935e-4	7.8178986607787e-4	118.16666666666669	137.4	0.8279103256677699	0.9230093192288116
kidney	labelled_APAP	creneg	18_TGAGATGAAGCACTGTAGCTCG	5.5390551925764e-4	7.166858674847901e-4	73.5	63.4	0.8163769479686535	0.921439647065818
kidney	labelled_APAP	creneg	2_TGCCAGTGATGCTTAGGAATTTCTTCACCTGAATCAACTATGTGGTCACACTGTTGTCTGAGGC	6.517361182222484e-4	7.42302496696336e-4	80.83333333333333	60.4	0.4636163631216296	0.7163636471613702
kidney	labelled_APAP	creneg	12_GAATTGATCAGGACATAGGGAAA	0.00115061784602904	3.210013176724672e-4	102.83333333333331	150.8	0.7181929131633015	0.8705603142715882
kidney	labelled_APAP	creneg	13_TGAGGTAGTAGATTGTATAGTTAA	4.108504262724202e-4	4.921892280549064e-4	112.5	108.4	0.5142078854494925	0.7514153421543337
kidney	labelled_APAP	creneg	13_TGAGGTAGTAGATTGTATAGTTG	3.208170697576067e-4	4.32972493002588e-4	103	104.8	0.3299557945652277	0.6132198922046264
kidney	labelled_APAP	creneg	3_GGTCAATGATGTGTTGGCATGTATTATCTGAATTCGCTGATGTGTCATAACACTTTAGCTCTAGAATTACGCTGAGAC	4.4239173335012497e-4	7.06116445926924e-4	56.166666666666664	40	0.04705729937070791	0.300689570616002
kidney	labelled_APAP	creneg	3_TAATGGTTCGTTTGTAAAAAA	6.031010934272155e-4	9.45281872433494e-4	139.33333333333334	130.8	0.24287823930945276	0.5429983608332688
kidney	labelled_APAP	creneg	9_AATGCTGTGTTGGCTAGTTCCTTCCTTGGATGTCTGAGCGAA	9.056002775420116e-4	8.680003138265741e-4	78.33333333333333	61.2	0.9504744601420452	0.9829230903602658
kidney	labelled_APAP	creneg	MU069435.1_GCTGGGTTTAGAACGTCGTGA	3.3461826086772224e-4	4.48455883194626e-4	94.83333333333331	113	0.6326511363667717	0.8256715639967714
kidney	labelled_APAP	creneg	X_AGCTACATCTGGCTACTGGGTCTC	0.0011751429744783	0.00248394406134538	120.33333333333331	134	0.2953616671590841	0.5825331108014861
kidney	labelled_APAP	creneg	MT_GAATTGATCAGGACATAGGGTTTGATAGA	3.745405668680483e-4	3.35565600575622e-4	72.83333333333333	109	0.6215770660626412	0.8208656258447595
kidney	labelled_APAP	creneg	NA_AATGGTTCGTTTGTAAAAAAAAA	6.026848027553397e-4	0.0010301656846252	116.5	106.6	0.6383289383801521	0.8272963393087022
kidney	labelled_APAP	creneg	15_TCAGTGCATCACAGAACTTTGT	0.00100449087382024	7.39329933179108e-4	88	95.6	0.9421317653344023	0.9767601945408432
kidney	labelled_APAP	creneg	17_GAGAGTGATGATTTCACAGACTAGAGTCTCTGACGCTGTCCTTGATGTCAGCTATAAATCTGACT	7.190869377865783e-4	9.6217779830391e-4	71.33333333333333	67.8	0.4070568590303656	0.6781989122657421
kidney	labelled_APAP	creneg	4_AATACTGCCTGGTAATGATGAC	3.48210060759875e-4	9.71880706923446e-4	77.33333333333333	76	0.30044037704222853	0.5841401546914525
kidney	labelled_APAP	creneg	11_TGAGAACTGAATTCCATGGGTTA	4.0013748398876335e-4	0.00105077122797694	71.66666666666667	64.8	0.4505493852930006	0.70622632219858406
kidney	labelled_APAP	creneg	3_TAATGGTTCGTTTGTAAAA	9.432458441305416e-4	7.21449151455082e-4	147.66666666666666	142.6	0.7749674321334555	0.9021638481361444
kidney	labelled_APAP	creneg	4_TAATACTGCCTGGTAATGATGACG	3.488704465700417e-4	6.37611161837766e-4	65.16666666666667	61.8	0.18692767623131065	0.4950689275780067
kidney	labelled_APAP	creneg	NA_CGCGACCTCAGATCAGACGTGGCGACCCGCTGAATTTAA	3.4282609789739e-4	6.42208875188092e-4	120	165	0.03674248299894143	0.27547720584661495
kidney	labelled_APAP	creneg	18_TGAGATGAGGCACTGTAGCTCT	0.00162139845073927	0.00175358479143389	53	56.2	0.7711142171058123	0.90128623124746865
kidney	labelled_APAP	creneg	2_TCGTACCGTGAGTAATAATGA	1.6274291450774642e-4	7.05286263871076e-4	96.66666666666669	116.4	0.02824446866974719	0.2442364334492667
kidney	labelled_APAP	creneg	8_GCTGGAGGATGAAGTAAGGAGTGATCCATCGGCTAAGTGTTTTCCCACTGTGCTGACACTCACATTGCTGACA	5.41372817270765e-4	6.277051873146839e-4	81.66666666666667	63.8	0.4506233459013824	0.70622632219858406
kidney	labelled_APAP	creneg	NA_GAATTGATCAGGACATAGGACCA	2.6642944912182333e-4	4.64807121896096e-4	111.33333333333331	90	0.9674375964263028	0.9878190064633736
kidney	labelled_APAP	creneg	1_TTCAAGTAATTCAGGATAGGTAA	0.006460232	0.0081650844	77.83333333333333	75.2	0.17189807266797555	0.473817928916616
kidney	labelled_APAP	creneg	16_GTGAAATGATGGCAAATCATCTTTCGGGACTGACCTGAAATGAAGAGAATACTCTTGCTGANC	5.370284825580217e-4	9.2784270239664e-4	71.83333333333333	58.6	0.08921808607277716	0.36018595559740463
kidney	labelled_APAP	creneg	2_TTGCAATGATGACTTATATATCTGTCAATCCCCTGAGAGATCACTGACGACTCCATGTGTCTGAGC	3.769951473639083e-4	7.746936118423e-4	73.33333333333333	56.2	0.01110997076417816	0.20154402184592896
kidney	labelled_APAP	creneg	9_TCGCTGCGATCTATTGAAAGTCAGCCCTCGACACAAGGGTTTGN	3.4257121527763167e-4	7.27249015118606e-4	85	90.6	0.02816979071964445	0.2442364334492667
kidney	labelled_APAP	creneg	Met-tRNA from Mus musculus (PDB 7CPV, chain S6)	6.0747480135447e-4	0.00231490376829995	125	177.2	0.02091594743707358	0.2354454456624541
kidney	labelled_APAP	creneg	>ENSMUST00000124026.8|ENSMUSG00000001827.13|OTTMUSG00000022222.4|OTTMUST00000052830.3|Folr1-208|Folr1|601|UTR5:1-592|CDS:593-601|	0.00123186161067486	4.2763924757689e-4	120.33333333333331	91.6	0.08443557255747314	0.35266306757261456
kidney	labelled_APAP	creneg	2_CGTACCGTGAGTAATAATGC	5.245011069064633e-4	5.48511239230608e-4	91.5	94.8	0.520349586987915	0.7527757670427423
kidney	labelled_APAP	creneg	2_TGGAAAGGATGAACGAACTTGGCCTGACC	9.61638180136915e-4	7.34492639031756e-4	87.66666666666667	90.6	0.9936702053792298	1
kidney	labelled_APAP	creneg	9_TGTTGTGATGATGGGCAAAAATGTTCAACTGCTCTGAAT	8.558428175948534e-4	7.6040748601002e-4	78.33333333333333	70	0.5171722563117158	0.7527757670427423
kidney	labelled_APAP	creneg	1_TAACTCTGATGAACAATCATGTCTTTCGCTCCTATCTGATG	7.3454448580679e-4	9.41495551564104e-4	85.83333333333333	79.2	0.19548147868261723	0.49907050754089494
kidney	labelled_APAP	creneg	10_TTCAAGTAATCCAGGATAGGCTAA	8.756401541705209e-4	5.946890222843805e-4	98.33333333333331	81	0.5091495211385572	0.747026643527207
kidney	labelled_APAP	creneg	12_TGAAATGTTTAGGACCACTAGA	2.0697384342014e-4	5.0196038600557e-4	78.66666666666667	75.6	0.12480741628053488	0.4165893305541738
kidney	labelled_APAP	creneg	9_TGAGGTAGTAGTTTGTACAGTTTT	0.00441528816666666	0.00502780850165892	87	65.2	0.9964238017191064	1
kidney	labelled_APAP	creneg	MU069435.1_AGCTGCGATCTATTGAAAGTCAGCCCTCGACACAAGGGTTTGT	3.329197414686e-4	5.50381642871734e-4	82.5	88.4	0.43926530476755654	0.7029240477583328
kidney	labelled_APAP	creneg	Mus musculus (house mouse) mmu-miR-501-3p	9.11388463976555e-4	0.00136318432255994	113.66666666666669	103.6	0.4991533210090791	0.7368212474590874
kidney	labelled_APAP	creneg	17_AATGGTTCGTTTGTAAAAA	6.4474443078968e-4	4.06010248354602e-4	111.83333333333331	106	0.2455651530931563	0.5442861777400141
kidney	labelled_APAP	creneg	17_ATCGATGTGGTGCTCCGGAGTTCTCTTCGGGCCAGGGCCTAAGCCGCGCCAGG	0.00127689579339429	9.20306279372404e-4	90	74	0.34987943435266	0.6311720813260144
kidney	labelled_APAP	creneg	Mus musculus (house mouse) mmu-miR-140-5p	5.3425531605396e-4	5.85822525307808e-4	73.5	72.6	0.6333045013215465	0.8256715639967714
kidney	labelled_APAP	creneg	X_AATGGCGCCACTAGGGTTGTG	2.803065894006983e-4	6.25163001921684e-4	73	63.4	0.3712432922774619	0.652705860908621
kidney	labelled_APAP	creneg	13_TCACATTGCCAGGGATTACCA	6.788129132613583e-4	6.37274449003494e-4	80.33333333333333	84.2	0.8627932570155189	0.941111324606575
kidney	labelled_APAP	creneg	6_TCAGTGCACTACAGAACTTTGT	8.121954326610833e-4	4.941733429937526e-4	93.16666666666669	125.6	0.3072605903176212	0.5917309911547302
kidney	labelled_APAP	creneg	Mus musculus (mouse) RNA, Y3 small cytoplasmic (associated with Ro protein) (ENSMUSG00000064945.3)	3.924122328339567e-4	0.00143089862724073	84.33333333333333	84.6	0.00857813680840963	0.20154402184592896
kidney	labelled_APAP	creneg	1_GGACAACTGAGCTTGTTGATGAATACCAACGATTCTGATG	2.937731009867033e-4	8.33449592869726e-4	66.83333333333333	59.2	0.01824525282492901	0.23068345745605895
kidney	labelled_APAP	creneg	16_GAAATGATGGCAAATCATCTTTCGGGACTGACCTGAAATGAAGAGAATACTCTTGCTGATC	5.716336134256966e-4	6.416205260089979e-4	66.83333333333333	67.6	0.5769546328020044	0.7847979030813845
kidney	labelled_APAP	creneg	17_ATCGATGTGGTGCTCCGGAGTTCTCTTCGGGCCAGGGCCTAAGCCGCGCCAGGC	9.516155937595116e-4	6.60155840233534e-4	176	170.2	0.17901821079673122	0.4813326842333917
kidney	labelled_APAP	creneg	17_GATCGATGTGGTGCTCCGGAGTTCTCTTCGGGCCAGGGCCTAAGCCGCG	5.8810197349276e-4	9.24252720923136e-4	39.666666666666664	24.6	0.3010451823550793	0.5841401546914525
kidney	labelled_APAP	creneg	6_TAGGTAGTTTCCTGTTGTTGGGT	0.00104915068701971	0.00138183815502617	100.33333333333331	81.2	0.21142930263822335	0.511511158129745
kidney	labelled_APAP	creneg	9_GACTCCAGACACATCCAAATGAGGCGCTGCATGTGGCAGTCTGCCTTTCTTT	6.76779183438145e-4	8.71976544523366e-4	96.5	107.4	0.1430491300874659	0.44348280415175995
kidney	labelled_APAP	creneg	>ENSMUST00000038648.11|ENSMUSG00000035032.13|OTTMUSG00000024183.7|OTTMUST00000059162.3|Nek11-201|Nek11|3173|UTR5:1-468|CDS:469-2355|UTR3:2356-3173|	2.8671242989957e-4	0.00128079766173293	120	143.4	0.09295113714901183	0.3653706461953088
kidney	labelled_APAP	creneg	11_ATACCCTGTAGATCCGAATTTG	5.126878336823484e-4	7.3514438126654e-4	76.66666666666667	74.2	0.4048428034152291	0.6768245378758673
kidney	labelled_APAP	creneg	13_ACATGTGATGAAGCAAATCAGTATGAATAAAATGATACTGTAAACGCTTTCTGATG	5.52957450610815e-4	6.327921120992699e-4	118.83333333333331	153.8	0.5033876759905365	0.7408154664880973
kidney	labelled_APAP	creneg	NA_AATGGTTCGTTTGTAAAAAAAAAAAA	3.714968280526917e-4	8.06425189827692e-4	111.66666666666669	128	0.00345824384550913	0.1733891914265615
kidney	labelled_APAP	creneg	NA_GACTCTTAGCGGTGGATCACTCGGCTCGTGCGTCGATGA	6.292468980399217e-4	0.00101649155774782	66.83333333333333	55	0.07042305049288229	0.3342131603518223
kidney	labelled_APAP	creneg	NA_GACTCTTAGCGGTGGATCACTCGGCTCGTGCGTCGATGAAGAACGCAG	8.885825916284866e-4	8.38133531828982e-4	77.16666666666667	56.8	0.5224877329348588	0.7527757670427423
kidney	labelled_APAP	creneg	11_ATCCGGGTGCCCCCTCCA	8.654576889877717e-4	0.00110276449568197	76.16666666666667	75.4	0.7177155449726191	0.8705603142715882
kidney	labelled_APAP	creneg	11_CTCGGCCGATCGAAAGGGAGTCGGGTTCAGATCCCCGAATCCGGAGTG	3.47838420784205e-4	8.1697023445002e-4	75.66666666666667	86.2	0.01815932322555233	0.23068345745605895
kidney	labelled_APAP	creneg	16_GTGAAATGATGGCAAATCATCTTTCGGGACTGACCTGAAATGAAGAGAATACTCTTGCTGATCAC	7.500363345010167e-4	7.863365941490999e-4	68.83333333333333	67.8	0.8880075085279614	0.9528877619185652
kidney	labelled_APAP	creneg	9_CGCTGCGATCTATTGAAAGTCAGCCCTCGACACAAGGGTTTG	3.619011792666e-4	5.670223386544521e-4	73	81.8	0.194224778999432	0.49806495355409897
kidney	labelled_APAP	creneg	12_GAATTGATCAGGACATAGGGAAAA	9.550156913652984e-4	6.482840866916492e-4	97.5	139.4	0.9612931845960146	0.9860806844113278
kidney	labelled_APAP	creneg	18_ATGAGATGAAGCACTGTAGCTCT	9.5356566339725e-4	0.0020266872165038	57.833333333333336	58.4	0.08220611989704174	0.35266306757261456
kidney	labelled_APAP	creneg	MT_GAATTGATCAGGACATAGGGTTTGATAA	0.00156699470827642	9.46598427297192e-4	72.16666666666667	104	0.16493141742623965	0.4687121814174491
kidney	labelled_APAP	creneg	NA_CGACTCTTAGCGGTGGATCACTCGGCTCGTGCGTCGATG	8.230322076060983e-4	5.758776012078635e-4	63.333333333333336	57.6	0.28102617806502633	0.5771455672916009
kidney	labelled_APAP	creneg	1_TGTAACAGCAACTCCATGTGGAT	0.01018553566666666	0.0087690302	81.83333333333333	90.6	0.542358797635905	0.7626592763661565
kidney	labelled_APAP	creneg	17_ATCGATGTGGTGCTCCGGAGTTCTCTTCGGGCCAGGGCCTAAGCCGCGCCAG	8.99980096354115e-4	0.00112955906573945	55.833333333333336	47.6	0.2536850626028211	0.5521827560247033
kidney	labelled_APAP	creneg	NA_TAATGGTTCGTTTGTAAAAAAAAAAAAAAAA	5.894951393058967e-4	8.66231031499576e-4	85.66666666666667	108.6	0.22003363788783367	0.5210568558451306
kidney	labelled_APAP	creneg	X_ATGAGGTAGTAGATTGTATAGTT	2.459215788463117e-4	4.62886759745072e-4	67.83333333333333	69	0.24349032411505592	0.5429983608332688
kidney	labelled_APAP	creneg	1_AGCCCATGATGGTATGAGAGTAGTGGACAGAAGGGATTTCTGAAAAACACTTTTCTGAGGCT	6.8318141460426e-4	0.00101216402372937	79	72	0.15423353466469325	0.4516105253229352
kidney	labelled_APAP	creneg	1_GCGGGAGACCGGGGTTCGATTCCCCGACGGGGAGCCA	1.19962454596805e-4	7.111454761846759e-4	84	98	0.08416223821982041	0.35266306757261456
kidney	labelled_APAP	creneg	11_AAGCTCGGTCTGAGGCCCCTCAGT	5.942719536792367e-4	0.0011294998449697	66	57	0.03754783377975253	0.27547720584661495
kidney	labelled_APAP	creneg	13_TGAGGTAGTAGGTTGTATAGTAA	4.829324711178117e-4	5.756908961857951e-4	95.33333333333331	91	0.7703342561716786	0.90128623124746865
kidney	labelled_APAP	creneg	15_CTAGACTGAGGCTCCTTGAGGAA	4.635678752093434e-4	8.35723662011594e-4	76	73.4	0.08603841880617515	0.3534287357052625
kidney	labelled_APAP	creneg	9_GTAAATGATGAGATTCCATTGGTCCGTGTTTCTGAACTACATGATTTTCCTTGGCTATTCTNATA	4.947215897988217e-4	9.81467798238576e-4	50.166666666666664	30.8	0.03809628470458966	0.27547720584661495
kidney	labelled_APAP	creneg	Mus musculus (house mouse) mmu-miR-7a-5p	0.00171886112488925	7.20775526844044e-4	100.66666666666669	88.6	0.06597241093998191	0.3316476993526814
kidney	labelled_APAP	creneg	15_CTAGACTGAGGCTCCTTGAGGT	6.140375748630734e-4	0.00160449468638168	61.333333333333336	56	0.08210830322565436	0.35266306757261456
kidney	labelled_APAP	creneg	17_ATCGATGTGGTGCTCCGGAGTTCTCTTCGGGCCAGGGCCTAAGCCG	8.20122060599615e-4	4.8146320931031e-4	38.5	30	0.11918037808954418	0.4073368413590945
kidney	labelled_APAP	creneg	17_GATCGATGTGGTGCTCCGGAGTTCTCTTCGGGCCAGGGCCTAAGCCGCGCC	0.00103521934257525	8.13204546082756e-4	30.666666666666668	15.6	0.841374636700915	0.930896062738376
kidney	labelled_APAP	creneg	18_CTGAGATGAAGCACTGTAGCTC	5.532329880511633e-4	9.5235662656799e-4	60	64.8	0.0879371464967734	0.3580390386324244
kidney	labelled_APAP	creneg	4_AGATGAAGCACTGTAGCTCT	4.1920865934596e-4	0.00155136778188824	65.33333333333333	62.4	0.00163034138926378	0.16251769336700192
kidney	labelled_APAP	creneg	6_TATGGCACTGGTAGAATTCACTG	2.7046908474321165e-4	5.699699193567219e-4	89.5	65.4	0.09753707548322876	0.3690724627148968
kidney	labelled_APAP	creneg	7_TTTCGGCGGTAGAAGAAA	3.1795877783661e-4	7.697235753882701e-4	220.66666666666663	382.2	0.09750002150637509	0.3690724627148968
kidney	labelled_APAP	creneg	NA_AATGGTTCGTTTGTAAAAAAAA	5.235703069280628e-4	6.6894687958072e-4	98.83333333333331	97.6	0.4008991809651151	0.6759194090996715
kidney	labelled_APAP	creneg	15_ACTCTGTGCTGAATGTCAAGTTCTGATT	6.524614270052083e-4	6.6740319553868e-4	83.16666666666667	76.6	0.8929588668889388	0.9553868729981982
kidney	labelled_APAP	creneg	NA_AATGGTTCGTTTGTAAAAAAAAAAAAAA	9.750010079172716e-4	8.371759593713141e-4	85.33333333333333	101.6	0.46607190551717814	0.7178692273537892
kidney	labelled_APAP	creneg	18_TGCTGTGATGACTATCTTAGGACACCTTTGGATTAACCGTGAAATCAAACAAGTGCTGAGC	3.4354335914077254e-4	8.93355777760892e-4	55.166666666666664	41.2	0.00888455804858268	0.20154402184592896
kidney	labelled_APAP	creneg	4_TCTCGGTGATGAGAACTTTGTCCAGTTCTGCTGCTGATCTCTTAAGTGAGGATGAAGTTATCTGAGG	5.30430084385195e-4	9.57919699901122e-4	77.33333333333333	72.4	0.02007753362626787	0.23418056840416232
kidney	labelled_APAP	creneg	2_ATTCATGATGAAATAGATCCTTGACTGAAGCTGATGATGCGTCTGTGTAATTAAGCAGGATTACTCTGAGA	6.922846304404283e-4	6.76102219014164e-4	79.5	84.6	0.9604673488646872	0.9860806844113278
kidney	labelled_APAP	creneg	4_TAATACTGCCTGGTAATGATGAAA	5.720128466743333e-4	4.03281886922518e-4	59.333333333333336	71.6	0.9936311156571468	1
kidney	labelled_APAP	creneg	7_TCTACAGTGCACGTGTCTCCAG	9.654332151860516e-4	0.0011131273177558301	80	72.2	0.7746183886929127	0.9021638481361444
kidney	labelled_APAP	creneg	Mus musculus (mouse) nuclear encoded rRNA 5S 118 (ENSMUSG00000118860.1, ENSMUSG00000119012.1, ENSMUSG00000119562.1, ENSMUSG00000119730.1)	4.909182696566783e-4	0.0010622592390872	166.5	104.4	5.977229499363346e-4	0.16251769336700192
kidney	labelled_APAP	creneg	17_TCTTAGATCGATGTGGTGCTCCGGAGTTCTCTTCGGGCCAGGGCCTAAGCCGCGCCA	0.00120932564386696	3.93201715360024e-4	28	18.6	0.02229329485426773	0.23899759160012243
kidney	labelled_APAP	creneg	3_CAAAGAATTCTCCTTTTGGGCTT	0.0012560848096336	0.00127449733758273	71.83333333333333	94.8	0.6277898745831607	0.8241999899202926
kidney	labelled_APAP	creneg	4_AATACTGCCTGGTAATGATGACA	2.38052260130315e-4	2.77466749127262e-4	60.166666666666664	60	0.7756571816919147	0.9022444337440352
kidney	labelled_APAP	creneg	MT_GAATTGATCAGGACATAGGGTTTGATAGTTAA	7.952702066309e-4	0.00180994453856209	41.666666666666664	42	0.840169790195943	0.930896062738376
kidney	labelled_APAP	creneg	NA_CGCCTGTCTGAGCGTCGCT	0.0010705676406423	9.56307509090618e-4	101.66666666666669	129.8	0.8508381711002014	0.934367195918682
kidney	labelled_APAP	creneg	NA_GCGAATATAAAGACTGACTAAGC	2.261323288457748e-4	2.45160163866034e-4	111.5	120.4	0.5604368493868538	0.7775049480729144
kidney	labelled_APAP	creneg	>ENSMUST00000087204.9|ENSMUSG00000056602.14|OTTMUSG00000055493.4|OTTMUST00000137355.1|Fry-201|Fry|10893|UTR5:1-502|CDS:503-9565|UTR3:9566-10893|	0.00200195803136022	0.00118699762543655	53.5	59.4	0.6898134817059413	0.8557924935157325
kidney	labelled_APAP	creneg	18_CAATGAACACTCTGACCA	3.1398299866604334e-4	8.80257362320358e-4	109.33333333333331	152	0.03716069371535165	0.27547720584661495
kidney	labelled_APAP	creneg	8_CTGGCCCTCTCTGCCCTTCCGTT	0.001557236640955	0.002636802	61.333333333333336	59.4	0.05131332109301538	0.30958327331636665
kidney	labelled_APAP	creneg	Mus musculus (mouse) nuclear encoded rRNA 5S 71 (ENSMUSG00000119837.1)	8.726528916909666e-4	6.273595148423179e-4	138.5	112.6	0.568417295128257	0.7836732267910587
kidney	labelled_APAP	creneg	NA_TAATGGTTCGTTTGTAAAAAAAAAAAAAAAAA	7.970590739982933e-4	8.218955022713222e-4	68	87.8	0.9226422420189276	0.96722358055042
kidney	labelled_APAP	creneg	NA_TGAGATGAAGCACTGTAGCTTTT	0.00184843830063216	0.0025253346	55.166666666666664	49.6	0.3247025420551248	0.6108300843938056
kidney	labelled_APAP	creneg	11_GACTGCTGATCCGGGTGATGCGAATCGTAATCTGAGCCGA	2.2605979218324077e-4	4.89286523697862e-4	57.333333333333336	50.4	0.3759482822281265	0.6570057720669421
kidney	labelled_APAP	creneg	11_TAATGCCCCTAAAAATCCTTATT	0.00307248206761989	0.00478969599999999	66.5	65	0.06408915058606794	0.3316476993526814
kidney	labelled_APAP	creneg	9_GACTCTTAGCGGTGGA	4.2364645808318663e-4	0.00125156433733905	46.166666666666664	58.8	0.15529935533801073	0.4516105253229352
kidney	labelled_APAP	creneg	18_CTGAGATGAAGCACTGTAGCTCT	0.00120544044569929	0.00209238775318947	65.66666666666667	64.8	0.19122681392847105	0.49797562055586175
kidney	labelled_APAP	creneg	5_GAAATTTCGGTTGGGAC	0.00110982193872134	3.6171369434195687e-4	119.66666666666669	85	0.6107149392769986	0.812389557648285
kidney	labelled_APAP	creneg	MT_GAATTGATCAGGACATAGGG	6.114216770548867e-4	1.0136895541741884e-4	101.5	161.4	0.02535053404179598	0.23964998173650073
kidney	labelled_APAP	creneg	NA_AATGGTTCGTTTGTAAAAAAAAAAAAA	6.186393922141567e-4	9.17480256477656e-4	99.83333333333331	114.6	0.1936011957408868	0.49806495355409897
kidney	labelled_APAP	creneg	16_AACCCGTAGATCCGATCTTGTGT	0.00112834715215696	0.00179033614524575	71.33333333333333	89.2	0.09350765338171396	0.3656696345457424
kidney	labelled_APAP	creneg	17_AATGGTTCGTTTGTAAAA	5.787345172474533e-4	0.00108772271447026	106.5	107.2	0.207432794117023	0.5088698499667258
kidney	labelled_APAP	creneg	2_CTCGTACCGTGAGTAATAATGCG	5.6768126873953e-4	4.85374672928056e-4	61.666666666666664	57.2	0.7975489738037217	0.91481490112102
kidney	labelled_APAP	creneg	3_AATGGTTCGTTTGTAAAAAA	4.399335465258742e-4	5.99315743048254e-4	102.5	108.4	0.533444376766643	0.7596749498713995
kidney	labelled_APAP	creneg	3_TAATGGTTCGTTTGTAAA	6.207478563602616e-4	0.00100780947649498	129.5	128.8	0.276762967416769	0.5732383969002595
kidney	labelled_APAP	creneg	8_TGAAATGATGACCATTTAATTCATGTCTCTTCTCTGACATTCTCCTCTGGAGATGATTTTTGCCTTATTGATCTGATC	5.0488625621096e-4	7.575602083501e-4	52.166666666666664	46.6	0.17229667408693122	0.473817928916616
kidney	labelled_APAP	creneg	9_TCGCTGCGATCTATTGAAAGTCAGNCCTCGACACAAGGGTTTGT	3.3285651286498336e-4	4.16300955646764e-4	65.5	73.4	0.37845919045186505	0.6574428469737298
kidney	labelled_APAP	creneg	Mus musculus predicted gene, 49890, transcript variant 2 (Gm49890)	3.4331875287637166e-4	0.00101630779954406	95	102	0.19541749597317143	0.49907050754089494
kidney	labelled_APAP	creneg	>ENSMUST00000103749.3|ENSMUSG00000076937.4|OTTMUSG00000053528.1|-|Iglc2-201|Iglc2|606|UTR5:1-156|CDS:157-471|UTR3:472-606|	5.84433990535215e-4	3.0937915096906346e-4	153.16666666666666	204.6	0.20324646036692876	0.5088698499667258
kidney	labelled_APAP	creneg	10_GCCTGTCTGAGCGTCGCTT	0.0015991087191408	0.00335194614056593	66.33333333333333	30.8	0.28617894225174956	0.5794423122401829
kidney	labelled_APAP	creneg	10_TTCAAGTAATCCAGGATAGGCTG	2.2631978665294835e-4	7.71426339972356e-4	63	67.2	0.01182098681156697	0.20154402184592896
kidney	labelled_APAP	creneg	16_TGAAATGATGGCAAATCATCTTTCGGGACTGACCTGAAATGAAGAGAATACTCTTGCTGATN	4.4827269527978697e-4	7.00139233740788e-4	59	58.4	0.21377229488765392	0.5154642069098653
kidney	labelled_APAP	creneg	3_AATGGTTCGTTTGTAAAAAAA	0.00121144989379697	6.333513326864699e-4	101.5	100.2	0.25454906474522876	0.5524094628948696
kidney	labelled_APAP	creneg	3_TCGATTCCCGGCCAATGCACCA	4.1575359332215e-4	5.61039542766148e-4	154.66666666666666	163.4	0.8173824032825842	0.921439647065818
kidney	labelled_APAP	creneg	MU069435.1_AACCATTCGTAGACGACCTGCTTC	2.923604646679167e-4	7.20619914983064e-4	82.5	93.6	0.01796939063536965	0.23068345745605895
kidney	labelled_APAP	creneg	NA_CGCGACCTCAGATCAGAC	5.484263105740133e-4	0.0010048969655181	87.33333333333333	159.4	0.18868197299151987	0.49610052211513544
kidney	labelled_APAP	creneg	NA_TGAATTCTTAAGTGTAGGTTCAATTCCTATTGTCCTAGCCA	3.8847385059348e-4	7.01356017576006e-4	84.66666666666667	86.6	0.02244622722579071	0.23899759160012243
kidney	labelled_APAP	creneg	13_CTGCCCTGGCCCGAGGGACCGACT	0.00642484216666666	0.00430783720112637	61.5	55.8	0.11249853462143786	0.3970215275232297
kidney	labelled_APAP	creneg	2_TGCAGATGATGTGACAGAATATTTGCTATCAGATGAGTGGTGATGACACTAGAACCACCAAGATCGCTGATGCAC	8.28960903900935e-4	6.2002015320762e-4	75.5	71.2	0.23774490739389836	0.540061447229703
kidney	labelled_APAP	creneg	5_CATTGCACTTGTCTCGGTCTGAA	4.991900064667634e-4	3.2773693351212e-4	53.5	57.6	0.5311317304498244	0.7571230745823968
kidney	labelled_APAP	creneg	MT_GAATTGATCAGGACATAGGGTTAA	0.01330335766666666	0.00888009962871117	56.333333333333336	80.4	0.4356528337512344	0.699160287278471
kidney	labelled_APAP	creneg	MU069435.1_TCCCTCGCTGCGATCTATTGAAAGTCAGCCCTCGACACAAGGGTTTGT	8.100925736620234e-4	8.14366495989456e-4	95.33333333333331	108.2	0.9612394869643393	0.9860806844113278
kidney	labelled_APAP	creneg	1_ACCGGGGTTCGATTCCCCGACGGGGAGCCA	6.63494246095975e-4	6.24942717961568e-4	105.33333333333331	140.6	0.8568217756335095	0.9374107312047576
kidney	labelled_APAP	creneg	11_GAGCAATGATGACCCCAACATGCCATCTGAGTGGCTTTGCTGAAATCCAGAGGCTGTTTCTGAGCT	3.384892163561478e-4	5.6517091187674e-4	58.666666666666664	39.6	0.21938604183549013	0.5208332351885465
kidney	labelled_APAP	creneg	14_TGGAGAGAAAGGCAGTTCCTGAAA	7.354078509610117e-4	4.96400292577478e-4	61.166666666666664	47.6	0.9279451791821094	0.9689744000567784
kidney	labelled_APAP	creneg	2_TGGAAAGGATGAACGAACTTGGCCTGACCTTCAGAAATGGAGGCAATACAACTGATTTAATGAGCCTGATCC	3.3514196288939675e-4	4.6151610146536e-4	56.333333333333336	47	0.17672840103261803	0.4803048506568722
kidney	labelled_APAP	creneg	NA_CGACTCTTAGCGGTGGATCACTCGGCTCGTGCGTCGATGA	7.647260456222816e-4	8.39304425850156e-4	61.666666666666664	48.8	0.6554735242542801	0.8338219634870719
kidney	labelled_APAP	creneg	1_GTAAACATCCTCGACTGGAAGCTT	0.00270908840239455	0.00313275992136129	61.166666666666664	80.4	0.6719475559930581	0.8422515055292297
kidney	labelled_APAP	creneg	10_TTCTGTGATGACTTTACCAAATGACTTTCGTTCTTCTGAGTTTGCTGAAGCCACACTCAGGTGCTGAGA	5.362749981882783e-4	0.00119197363212758	57.166666666666664	44.6	0.09297547648275828	0.3653706461953088
kidney	labelled_APAP	creneg	11_GCTGAGGATGATTTAAGTTATCCCTGTCTGAAATGACACTTTCTGAAGAGTCATGGTTTACTGAGG	2.625425285080352e-4	0.00112332934674681	46	32.8	0.00479066724370154	0.19535598614363908
kidney	labelled_APAP	creneg	15_AATGGTTCGTTTGTAAAAAAAAAAAAAAA	7.99284820287045e-4	8.36492302334258e-4	72.5	90.2	0.8493326258094747	0.934367195918682
kidney	labelled_APAP	creneg	17_TGAGGTAGGAGGTTGTATAGTTA	3.5383831670932997e-4	0.00125231053633572	91.33333333333331	81.6	0.03827124868020373	0.27547720584661495
kidney	labelled_APAP	creneg	18_GAGATGAAGCACTGTAGCTCTT	0.00236152822573706	0.0017602892919011	51.166666666666664	51.2	0.7290160160643606	0.871925074051954
kidney	labelled_APAP	creneg	3_AATGAGTGATGACAAGATGTTTCGGTCCCAAATGAAGCCTACTGATTACCGTAACATTTATTGCTGACA	4.5247310098505664e-4	8.05730997937006e-4	68.5	65.8	0.0120630179275308	0.20154402184592896
kidney	labelled_APAP	creneg	4_GGTCCATGATGAAACCCATTATCAGTGGACATCTATGGATGAGAAATGCGGATATGGGACTGAGACCA	0.00305679316666666	0.0029924358	72.5	51.4	0.7772121778099992	0.9033305407959544
kidney	labelled_APAP	creneg	8_ACCACAGGGTAGAACCACGGACA	0	0	63.166666666666664	79	1	1
kidney	labelled_APAP	creneg	Mus musculus (mouse) mitochondrially encoded tRNA isoleucine (ENSMUSG00000064342.1)	7.996788599035116e-4	7.490289071047e-4	104.5	98.2	0.5924881434202558	0.794661041334463
kidney	labelled_APAP	creneg	12_TGAAATTTCGGTTGGGAA	6.066252953365783e-4	0.0019660144	73.16666666666667	54.4	0.25322282920318545	0.5520029889976485
kidney	labelled_APAP	creneg	2_GATTCATGATGAAATAGATCCTTGACTGAAGCTGATGATGCGTCTGTGTAATTAAGCAGGATTACTCTGAGA	0.00103501934313897	9.4058217603791e-4	47.5	46.2	0.5243924459648928	0.7529262330090087
kidney	labelled_APAP	creneg	MT_AATGGGCTACATTTTCTTATAAAAGAACAT	5.157618770842883e-4	2.766635793667107e-4	53	51.8	0.11946754109934753	0.4073368413590945
kidney	labelled_APAP	creneg	MT_GAATTGATCAGGACATAGGGTTTA	0.00985122283333333	0.0106301832	48.833333333333336	59	0.7212799148634147	0.8705603142715882
kidney	labelled_APAP	creneg	MT_GGCCTACACCCAGAAGATTTCATGACCAATGAACACTCTGACCA	4.655623375900867e-4	9.30645144546714e-4	66.16666666666667	81.4	0.12249624023933858	0.4113384141062316
kidney	labelled_APAP	creneg	10_TGAGGTAGTAGTTTGTGCTGTAA	8.076329690263701e-4	0.00115341540653311	67.16666666666667	60.8	0.5203771053683596	0.7527757670427423
kidney	labelled_APAP	creneg	18_TGGAGTGTGACAATGGTGTTTGT	0.00383665033333333	0.0050149382	64	57.4	0.01176890692021615	0.20154402184592896
kidney	labelled_APAP	creneg	3_TGAGGTAGTAGTTTGTGCTGTTAA	6.46704028293315e-4	9.86270877922446e-4	77.16666666666667	68.2	0.6159644495601933	0.8171645161136141
kidney	labelled_APAP	creneg	5_CTTAATGATGATTGTCTGTTTGATTGCTTGATGCAATGTGAAAACCACATTTCACCGGCTCTGAGA	6.370224154154967e-4	0.00100228207262613	57.5	51.4	0.06593576302993909	0.3316476993526814
kidney	labelled_APAP	creneg	MT_TGGCCTACACCCAGAAGATTTCATGACCAATGAACACTCTGACCA	2.83870660311285e-4	0.00100731456780318	100.5	116.8	0.00818001259134264	0.20154402184592896
kidney	labelled_APAP	creneg	NA_AGACTGACGCTCAGGTGCGAAA	3.931065788267267e-4	6.65545609954774e-4	76.16666666666667	90.6	0.2905270493721865	0.5803004978940697
kidney	labelled_APAP	creneg	NA_CGCGACCTCAGATCAGACGTGGCGACCCGCTGAATT	4.35389771068785e-4	6.84780294560184e-4	80	123.2	0.4087860425988959	0.6781989122657421
kidney	labelled_APAP	creneg	1_TAAACATCCTCGACTGGAAGCT	5.166600080203167e-4	0.00180940617722419	71.16666666666667	104.2	0.3842408600882316	0.6619504864553184
kidney	labelled_APAP	creneg	11_TCAGTGCATGACAGAACTTGGA	6.028814351266183e-4	5.94906360169784e-4	52.833333333333336	55.4	0.4484546112869603	0.70622632219858406
kidney	labelled_APAP	creneg	12_ATAATTTGTGGTAGTGGGGGACTGCGTTCGCGCTCTCCCCTG	6.164843968615417e-4	8.47664472121626e-4	92.66666666666669	99	0.8612492018085843	0.940942378239473
kidney	labelled_APAP	creneg	15_TAGGTTGAGGCCGTTGAGCA	3.780906012623033e-4	2.7127230069798e-4	67.33333333333333	71	0.4943144363794335	0.7341503477994855
kidney	labelled_APAP	creneg	15_TGTAAACATCCCCGACTGGAAGCTAT	8.310979308206934e-4	0.00248714953194956	76.5	68	0.20191216143497764	0.5079243645786462
kidney	labelled_APAP	creneg	16_TCAGGCTCAGTCCCCTCCCGATT	6.719813245505567e-4	0.00142192425250994	57.833333333333336	57	0.12631733962523772	0.41742139048885374
kidney	labelled_APAP	creneg	17_CTCTTAGATCGATGTGGTGCTCCGGAGTTCTCTTCGGGCCAGGGCCTAAGCCGCGCCAGGC	8.437867367922833e-4	6.07599429337346e-4	110.16666666666669	69.6	0.2956736146984159	0.5825331108014861
kidney	labelled_APAP	creneg	19_CTTAATGATGAACAATGTAAATGACAAGCATATGGCTGAGTTGCAATGATGTCATCTTACTNCTGAAA	4.6098757851165167e-4	7.1003702800725e-4	72.66666666666667	72.4	0.00617130350052705	0.19725280637225687
kidney	labelled_APAP	creneg	3_AACATGTGATGAGAAACTGTTTCGGTCCCAGTTGATGGCCACTGATAACATTACATTTTTCTGATG	4.3219147700856834e-4	5.4092832182608e-4	89.5	104	0.1831333849004108	0.4882984644549518
kidney	labelled_APAP	creneg	9_ATCTATTGAAAGTCAGCCCTCGACACAAGGGTTTGT	7.677536105362567e-4	9.12246191962114e-4	78.33333333333333	90	0.6469629171117216	0.8304351077226386
kidney	labelled_APAP	creneg	9_GCTGCGATCTATTGAAAGTCAGCCCTCGACACAAGGGTTTGTA	5.104400070662467e-4	7.723388726739941e-4	78.16666666666667	75.6	0.5770974569446847	0.7847979030813845
kidney	labelled_APAP	creneg	MT_GAATTGATCAGGACATAGGGTTTGATAGTTAATATTATATGTCTTTCAAGTTCTTAGTGTTTTTGGA	5.327535304154551e-4	8.37342777804028e-4	50.833333333333336	48.8	0.04964344791202499	0.3048303727545063
kidney	labelled_APAP	creneg	NA_CGACTCTTAGCGGTGGATCACTCG	7.074701007988616e-4	5.36867823488582e-4	63.333333333333336	58.6	0.4629985558266878	0.7161701065659618
kidney	labelled_APAP	creneg	NA_CGACTCTTAGCGGTGGATCACTCGGCTCGTGCGTCGATGAAGAACGCAGCTAGCTGCGAGAATTAATGTGAATTGCAGGACACA	3.5305944352097e-4	7.44331983561896e-4	57.333333333333336	44.2	0.21019658870660815	0.5110799999655656
kidney	labelled_APAP	creneg	X_TGAGGTAGTAGATTGTATAGTTAT	0.00284069433333333	0.0029593484	81	66.4	0.5189562239691707	0.7527757670427423
kidney	labelled_APAP	creneg	1_ACAAGTGATGAGTGACAAAGGGACTTAATACTGAACCATGGGGTTGAAATGAAATATGCTGATG	5.683000050568434e-4	4.00388086755932e-4	59.333333333333336	51.2	0.5019081962434656	0.7393865423890568
kidney	labelled_APAP	creneg	11_GCTGTGATGAGATGACTAAGTAGGAAGTGCCGTCAGAGTCGATAACTGACGATAACTGCTCCTGGCTGACT	5.550063571906966e-4	7.3204220307075e-4	54.5	35.6	0.19396455940351173	0.49806495355409897
kidney	labelled_APAP	creneg	12_GTGAAATGTTTAGGACCACTAGA	2.5101238774055e-4	5.02416533971568e-4	55.833333333333336	56.8	0.5484170709745042	0.7667292511508933
kidney	labelled_APAP	creneg	18_CTGAGATGAAGCACTGTAGCT	4.44634429849075e-4	9.34763951814636e-4	46.666666666666664	43.8	0.2633329599281464	0.5614166037177785
kidney	labelled_APAP	creneg	19_ATATATGATGACTTTCATAGAATCTCGTTCGGCTGATGATTGCTGTTGAGACTTGGAAATCTGATT	6.8260167586909e-4	8.9446823192441e-4	73	93.8	0.2709162428717204	0.570061095709814
kidney	labelled_APAP	creneg	19_TGCAATGATGTCATCTTACTACTGAA	0.00100945944240619	5.64158334518084e-4	56.5	54	0.09599550156098456	0.3682782566482099
kidney	labelled_APAP	creneg	8_ACCACAGGGTAGAACCACGGA	0	0	63.166666666666664	75.4	1	1
kidney	labelled_APAP	creneg	11_AGCTCGGTCTGAGGCCCCTCAGTA	5.851948353541583e-4	7.55080535906616e-4	42.333333333333336	42.2	0.5858066666887207	0.7901325541423005
kidney	labelled_APAP	creneg	12_GTGAAATGTTTAGGACCACTAGT	0.00201533661265363	6.187547935702741e-4	54.166666666666664	50.8	0.443776548387583	0.7044225997331285
kidney	labelled_APAP	creneg	18_TGAGGTGAAGCACTGTAGCTCT	0.00103522190411756	0.0017412908640291	32	36.6	0.04583390154253898	0.3004024799898804
kidney	labelled_APAP	creneg	2_CATTATTACTTTTGGTACGCGT	0.00129960424168804	0.0025040102	117.33333333333331	123.4	0.00805537461378838	0.20154402184592896
kidney	labelled_APAP	creneg	9_TCACAGTGAACCGGTCTCTTT	0.00124008115376158	0.00104983798328314	89.16666666666667	93.6	0.8784455917690002	0.94804965137386
kidney	labelled_APAP	creneg	MT_CATGACCAATGAACACTCTGACCA	4.0561328918142e-4	6.01172743143236e-4	112.83333333333331	187.2	0.32901429810384153	0.6132198922046264
kidney	labelled_APAP	creneg	>ENSMUST00000146071.8|ENSMUSG00000027843.14|OTTMUSG00000022455.4|OTTMUST00000053697.2|Ptpn22-204|Ptpn22|2757|UTR5:1-152|CDS:153-2300|UTR3:2301-2757|	9.181853229505016e-4	4.8299152549082e-4	75.83333333333333	116.8	0.2876382776348605	0.5794423122401829
kidney	labelled_APAP	creneg	15_CTCTGTGCTGAATGTCAAGTTCTGATT	6.488305844715711e-4	8.7627346135618e-4	58.5	56.8	0.2404122967270561	0.5419526813040924
kidney	labelled_APAP	creneg	19_GATTGCTGTTGAGACTTGGAAATCTGATT	2.565551537967167e-4	6.04099458571706e-4	51.833333333333336	36.4	0.01247521455717579	0.20154402184592896
kidney	labelled_APAP	creneg	19_TGACCTATGAATTGACAGCCAA	8.0579876267453e-4	5.3041886153846e-4	53.833333333333336	41.4	0.720372670871202	0.8705603142715882
kidney	labelled_APAP	creneg	9_AGAGCAGCTCCCTCGCTGCGATCTATTGAAAGTCAGCCCTCGACACAAGGGTTTGT	7.228622162726784e-4	0.00101533290298601	89.16666666666667	99.4	0.33040081493408596	0.6132198922046264
kidney	labelled_APAP	creneg	NA_GAAATTTCGGTTGGGAAAAA	7.64732584457175e-4	9.6650089774911e-4	85.33333333333333	59.2	0.8223631544857531	0.922620390912257
kidney	labelled_APAP	creneg	NA_GACTCTTAGCGGTGGATCACTCGGCTCGTGCGTCGATGAAGAACGCAGCTAGCTGCGAGAATTAATGTGAATTGCAGGA	4.6513064917362335e-4	9.57753083898414e-4	44	28.4	0.10200433502912255	0.3745310685160207
kidney	labelled_APAP	creneg	1_CGCTAAACCATTCGTAGACGACCTGCTTC	2.8048486946229167e-4	8.86156892594438e-4	65.66666666666667	73.8	0.02994184750493623	0.2515060708081638
kidney	labelled_APAP	creneg	10_ATTCAAGTAATCCAGGATAGGCT	1.8321564384316e-4	0.00116106880453392	71.83333333333333	72.8	0.20715995606354337	0.5088698499667258
kidney	labelled_APAP	creneg	10_CACGCGGGAGACCGGGGTTCGATTCCCCGACGGGGAGCCA	4.252504793572033e-4	5.1042543682641e-4	68.16666666666667	99.8	0.4595356094983218	0.7136560422200753
kidney	labelled_APAP	creneg	15_AATGGTTCGTTTGTAAAAAAAAAAAAAAAA	5.21065629366415e-4	6.28863815611206e-4	60.833333333333336	72.4	0.5218770611278127	0.7527757670427423
kidney	labelled_APAP	creneg	17_AGCCCGTGATGAATTAATTTCTGACACCTCGTATGAAAACTGCATGCGTAGTCTGATTACATTATAAGACTGAGG	2.369355036422822e-4	5.2909902048528e-4	54.5	48.6	0.00131837702475267	0.16251769336700192
kidney	labelled_APAP	creneg	2_TCGTACCGTGAGTAATAATGCAA	5.633375679592167e-4	7.59084072757432e-4	64.33333333333333	64	0.2519987600997913	0.5501594552328777
kidney	labelled_APAP	creneg	2_TTGCAATGATGACTTATATATCTGTCAATCCCCTGAGAGATCACTGACGACTCCATGTGTCTGAGCA	5.52363721925685e-4	7.81220927410406e-4	52	46.6	0.7412828363812916	0.8798573421211412
kidney	labelled_APAP	creneg	3_GGTCAATGATGTGTTGGCATGTATTATCTGAATTCGCTGATGTGTCATAACACTTTAGCTCTAGAATTACGCTGAGA	5.153381819874848e-4	0.00103688274884423	37.666666666666664	28.2	0.04840798820488224	0.3020824671669476
kidney	labelled_APAP	creneg	5_TTTTTCGGCGGTAGAAGAA	4.4785222206653665e-4	5.37843073154054e-4	127	177.4	0.8264039806194733	0.9230093192288116
kidney	labelled_APAP	creneg	NA_GACTCTTAGCGGTGGATCACTCGGCTCGT	0.00143458591693893	0.0010023644793057	61.666666666666664	38.4	0.6266899346679846	0.8238762793917267
kidney	labelled_APAP	creneg	11_TGCTGTGATGAGATGACTAAGTAGGAAGTGCCGTCAGAGTCGATAACTGACGATAACTGCTNCTGGCTGACT	5.903698034522217e-4	8.16379482004962e-4	45.5	29.6	0.3029172466556776	0.5841401546914525
kidney	labelled_APAP	creneg	11_TTGCTTTGCTGAAATCCAGAGGCTGTTTCTGAGC	4.00710790838935e-4	7.78115540693858e-4	54.166666666666664	40.4	0.15271957708266798	0.4516105253229352
kidney	labelled_APAP	creneg	13_ATCACATTGCCAGGGATTACCACTT	0.002798618	0.0031187458	50	40.6	0.7109510645502759	0.8705603142715882
kidney	labelled_APAP	creneg	19_TTGCAATGATGTCATCTTACTACTGAA	8.1498134376276e-4	0.00139909247237269	52.166666666666664	43.6	0.2719237986240106	0.5711540645211403
kidney	labelled_APAP	creneg	2_ATGAATCTGACAACAGGAAATAAACCTCCTTATTCACCCCA	5.56636182083895e-4	4.93298874677276e-4	64	97.6	0.9948812802098363	1
kidney	labelled_APAP	creneg	4_GCGTCGTGGGGAAGCCAACCTTGGAGAGCTGAGC	4.212106570772333e-4	0.001055074	52.5	42	0.05911408089212355	0.32201694865354086
kidney	labelled_APAP	creneg	Mus musculus (house mouse) mmu-miR-744-5p	0.00108121091684225	1.80916812650792e-4	64.33333333333333	58	0.7341184851735588	0.8756425573768291
kidney	labelled_APAP	creneg	13_GCTGCGATCTATTGAAAGTCAGCCCTCGACACAAGGGTTTG	1.97781402836595e-4	2.78993888304218e-4	43	47.4	0.4041442378743648	0.6768245378758673
kidney	labelled_APAP	creneg	6_TAATGGTTCGTTTGTAA	6.4183413403037e-4	5.67992583369064e-4	82.33333333333333	72.8	0.8867054450185813	0.952733953501626
kidney	labelled_APAP	creneg	9_TTCAAGTAATCCAGGATAGGCTTTT	0.00215317366666666	0.0041989148	65.33333333333333	70.8	0.02539668833381277	0.23964998173650073
kidney	labelled_APAP	creneg	MT_GACAGCTAAGACCCAAACTGGGA	6.965417974973516e-4	9.433962e-4	78.33333333333333	16.4	0.8687455146678795	0.9426537151694752
kidney	labelled_APAP	creneg	NA_GAAATTTCGGTTGGGAAAAAAA	2.1390652073385e-4	4.3412817483188e-4	66	44.2	0.17059500689477927	0.473817928916616
kidney	labelled_APAP	creneg	11_CTCGGCCGATCGAAAGGGAGTCGGGTTCAGATCCCCGAATCCGGAGT	6.749524285209733e-4	8.719877510388161e-4	42.166666666666664	52.6	0.4084778347741908	0.6781989122657421
kidney	labelled_APAP	creneg	11_GGACATGTCCTGCAATTCTGAAT	5.314973030658134e-4	0.00136014169034419	35.833333333333336	31.2	0.2598437256807313	0.5564252977021845
kidney	labelled_APAP	creneg	19_TTAATGATGAACAATGTAAATGACAAGCATATGGCTGAGTTGCAATGATGTCATCTTACTACTGAAA	6.885229524126533e-4	7.36173404458716e-4	65.83333333333333	65.8	0.7291027769604215	0.871925074051954
kidney	labelled_APAP	creneg	2_GGAAAGGATGAACGAACTTGGCCTGACC	3.6568476540284334e-4	2.65888123889606e-4	54.666666666666664	65.2	0.632773606206825	0.8256715639967714
kidney	labelled_APAP	creneg	4_GGTCGATGATGAGAGCTTTGTTCTGAG	4.14921411958365e-4	7.57296222873136e-4	47.166666666666664	36.4	0.25092589461547116	0.5501106831613833
kidney	labelled_APAP	creneg	4_TGTAAACATCCTACACTCTCAGCTAT	0.00124739177436637	0.0020988798	39.833333333333336	28.4	0.08392163070353952	0.35266306757261456
kidney	labelled_APAP	creneg	4_TGTAAACATCCTTGACTGGAAGT	0.00274587512141772	0.0029813111847851	66.33333333333333	73.6	0.5229047625262515	0.7527757670427423
kidney	labelled_APAP	creneg	8_TGACTTGATGAAAGTACTTTTGAACCCTTTTCCATCTGAT	3.070175821036744e-4	7.64138733677724e-4	45.666666666666664	37.2	0.00468638339782351	0.19535598614363908
kidney	labelled_APAP	creneg	9_GAGGTAGTAGTTTGTACAGTTT	0.00269727198423352	0.00424015033722794	49	41.2	0.15509066107224662	0.4516105253229352
kidney	labelled_APAP	creneg	9_TATTGAAAGTCAGCCCTCGACACAAGGGTTTGT	5.712427356710134e-4	8.86631333659428e-4	74.66666666666667	77	0.11962368037161854	0.4073368413590945
kidney	labelled_APAP	creneg	Mus musculus predicted gene, 33302, transcript variant 1 (Gm33302)	1.1502185415228834e-4	0.00127727747088448	55.333333333333336	75.4	0.02474932888549142	0.23964998173650073
kidney	labelled_APAP	creneg	NA_TGAGATGAAGCACTGTAGCTCTAT	0.00350376944152092	0.0039615924	46.333333333333336	43.6	0.44964184924118866	0.70622632219858406
kidney	labelled_APAP	creneg	NA_TGTGGGCACTCGAAGATACGGAA	3.983428935627667e-5	4.46662630648934e-4	60.666666666666664	56.2	0.06371990580820043	0.3316476993526814
kidney	labelled_APAP	creneg	1_TGTAAACATCCTCGACTGGAAGCTAT	0.00185471059398861	0.0033979514	47.833333333333336	46.8	0.01339089083273771	0.20417883387255692
kidney	labelled_APAP	creneg	1_TGTCAATGATGCATCTTATTGGAACTGAATTTAAGTGATCTAACCCATTCGTCACTACCACTGAGACA	4.813125497666539e-4	8.832813691527701e-4	55.166666666666664	45.4	0.07765719665771509	0.3487940651295628
kidney	labelled_APAP	creneg	1_TTTCAGTCGGATGTTTGCAGCT	0.00614236166666666	0.005972675	52	47.2	0.7973165160857304	0.91481490112102
kidney	labelled_APAP	creneg	11_ACTGGACTTGGAGTCAGAAGGAA	5.176943394239583e-4	8.14000217237024e-4	53.5	55.6	0.3957437449312677	0.6759194090996715
kidney	labelled_APAP	creneg	9_TAAATGATGAGATTCCATTGGTCCGTGTTTCTGAACTACATGATTTTCCTTGGCTATTCTGATA	7.322701794708826e-4	4.176371616112301e-4	40.333333333333336	27.2	0.1797403914889376	0.4816408384879792
kidney	labelled_APAP	creneg	MT_AAGTCGTAACAAGGTAAGCATACTGGAAAGTGTGCTTGGAATAATA	5.376725918976167e-4	6.24397882798984e-4	71	137.4	0.23473008688087205	0.536631362145893
kidney	labelled_APAP	creneg	MT_GAATTGATCAGGACATAGGGTTTGATAGAAA	1.4260536429684e-4	4.05437252882272e-4	45.666666666666664	70	0.02565343870979013	0.23964998173650073
kidney	labelled_APAP	creneg	MU069435.1_TCGCTGCGATCTATTGAAAGTCAGCCCTCGACACAAGGNTTTGT	6.75557182361355e-4	3.95163341443378e-4	52	57.4	0.0394573500588929	0.2798584731006355
kidney	labelled_APAP	creneg	Mus musculus (mouse) predicted gene, 23647 (ENSMUSG00000119181.1)	5.756189373964283e-4	7.1793638840937e-4	60.5	62	0.3475213511463227	0.6300449433500663
kidney	labelled_APAP	creneg	>ENSMUST00000214295.2|ENSMUSG00000032254.11|OTTMUSG00000062532.2|OTTMUST00000152335.1|Kif23-204|Kif23|1829|UTR5:1-138|CDS:139-1829|	0.00149469863877642	0.002737329	59	62	0.18831792367636105	0.49610052211513544
kidney	labelled_APAP	creneg	15_GAATTGATCAGGACATAGGGAA	7.2293635820697e-4	5.80346622370142e-4	66.66666666666667	106.6	0.9516440994197332	0.9830229956658904
kidney	labelled_APAP	creneg	19_TGAGAACTGAATTCCATAGGCTG	2.337802818324317e-4	7.4640909171922e-4	44.5	38.8	0.01067366806111833	0.20154402184592896
kidney	labelled_APAP	creneg	3_TGAGGTAGTAGTTTGTGCTGTTAT	8.196750565116616e-4	0.00211593977272727	59.833333333333336	41.8	0.02539472338188591	0.23964998173650073
kidney	labelled_APAP	creneg	Mus musculus (mouse) predicted gene 12505	0.00152182574764584	0.00148634091398459	79.16666666666667	95.8	0.7005063761423149	0.8644163709539503
kidney	labelled_APAP	creneg	X_TGAGGTAGTAAGTTGTATTGTTA	3.35039181802625e-4	5.0821769249184e-4	61.5	50.4	0.48549723532352423	0.7282607672696236
kidney	labelled_APAP	creneg	1_GCTATGATGAAGGCTATGTTGGTAGGGACAACTGAGCTTGTTGATGAATACCAACGATTCTGATG	3.727911588518683e-4	6.89307992691154e-4	55.666666666666664	53	0.432479394367813	0.6967334882528261
kidney	labelled_APAP	creneg	11_TGGGTCTTTGCGGGCAAGATGA	5.071934395931851e-4	0.00161455701059268	63	52.6	0.10267951441806178	0.3757881861285365
kidney	labelled_APAP	creneg	12_AACTGTGATGAAAGATTTGGTCTATACAGTAATATATTTATTACTACATGAGGACAACAGTCCCTCTAAACTGATG	4.933042271914839e-4	4.346079617572378e-4	45	39.8	0.6000743631219988	0.799732469275331
kidney	labelled_APAP	creneg	12_GAATTGATCAGGACATAGGGAAAAA	2.06049059334845e-4	5.78148707613748e-4	79	119.8	0.01463428608041664	0.2098449949032808
kidney	labelled_APAP	creneg	18_GAGATGAAGCACTGTAGCTCA	7.241748897298917e-4	3.21446347552088e-4	47.166666666666664	50.2	0.13944511565822662	0.4370046434789851
kidney	labelled_APAP	creneg	3_ATTTGTGGTAGTGGGGGACTGCGTTCGCGCTCTCCCCTG	9.0703769618264e-4	8.16088341805594e-4	65.5	78.2	0.7814404263320641	0.9055610993839796
kidney	labelled_APAP	creneg	3_GGTCAATGATGTGTTGGCATGTATTATCTGAAT	4.548677365434566e-4	9.83972779799422e-4	42	38.2	0.08629105995554896	0.3534287357052625
kidney	labelled_APAP	creneg	4_GGTCGATGATGAGAGCTTTGTTCTGAGA	3.9156498610679e-4	2.73392295122478e-4	41	26.8	0.7424648344557732	0.8805414920870263
kidney	labelled_APAP	creneg	7_AAGGTAGATAGAACAGGTCTTGT	0.00190040328526241	0.00165510655624568	63.166666666666664	62.8	0.9340164222925486	0.972125896931543
kidney	labelled_APAP	creneg	7_TCCCTGAGACCCTAACTTGTGAAA	6.686082166430867e-4	0.0010260797658457	66.66666666666667	79.8	0.21314330586904187	0.5148012736438321
kidney	labelled_APAP	creneg	MT_CTGGCCTACACCCAGAAGATTTCATGACCAATGAACACTCTGACCA	9.986779899251266e-4	0.00115944928645874	81.33333333333333	79.8	0.5531573416827642	0.7701398448442724
kidney	labelled_APAP	creneg	MT_TGAATCTGACAACAGGAAATAAACCTCCTTATTCACCCCCA	7.075273688541476e-4	9.50529348458178e-4	72.83333333333333	186	0.21767558756335373	0.5205597110478887
kidney	labelled_APAP	creneg	Mus musculus tRNA-Arg (TCT) (tRNA-Arg-TCT-1-1, tRNA-Arg-TCT-5-1)	0.00236858287235996	0.00185576577624198	67.33333333333333	74	0.9108316140092558	0.9645660355203628
kidney	labelled_APAP	creneg	NA_CGCGACCTCAGATCAGACGTGG	7.825303687292567e-4	0.00103842864990822	56.833333333333336	57.4	0.7921785959264845	0.913424011480657
kidney	labelled_APAP	creneg	>ENSMUST00000067506.14|ENSMUSG00000054435.17|OTTMUSG00000026892.4|OTTMUST00000066504.2|Gimap4-201|Gimap4|1359|UTR5:1-60|CDS:61-720|UTR3:721-1359|	6.242196666666667e-4	0	57.5	67.4	0.2236384526507363	0.5260006049343315
kidney	labelled_APAP	creneg	15_ATCAATGATGTCCTAAAAAATAAATGTCTGAACATATGACTGCTATAATGATTTCAGCATTTAACTGAGA	3.382786464615673e-4	5.60731134278346e-4	68.33333333333333	68.4	0.29323998974366583	0.5815887502029254
kidney	labelled_APAP	creneg	17_AATGGTTCGTTTGTAAA	4.058402788797766e-4	0.0012816126	85	93.4	0.13613634485283108	0.43069985803997474
kidney	labelled_APAP	creneg	2_AGCAGCATTGTACAGGGCTATGAA	7.838267625224901e-4	0.00118526352098913	58.833333333333336	57.2	0.25440424562835023	0.5524094628948696
kidney	labelled_APAP	creneg	4_GTCGATGATGAGAGCTTTGTTCTGAGCCA	7.021929092083383e-4	7.47118923452926e-4	56.166666666666664	48.6	0.7369567053443953	0.877588083186528
kidney	labelled_APAP	creneg	4_TGTAAACATCCTACACTCTCAGCTTT	0.00276738750546122	0.0045445842	48.166666666666664	44.6	0.14347274300697152	0.4438497198556098
kidney	labelled_APAP	creneg	9_TGAGGTAGTAGGTTGTATAGTTAA	5.36025497850485e-4	6.08780656789522e-4	73.66666666666667	74	0.5958112138998598	0.7955091873373702
kidney	labelled_APAP	creneg	Mus musculus (house mouse) mmu-miR-214-3p	2.6560416666666665e-4	0.0042672128	76.66666666666667	90.6	0.10078340365314638	0.3739940724119422
kidney	labelled_APAP	creneg	16_GCCCTCTTTCCGTGTGGATTTAAGAATTTT	4.4160605508964e-4	7.94146375078476e-4	105.66666666666669	87.2	0.16805470173763914	0.4717211125994736
kidney	labelled_APAP	creneg	17_TGAGAGTGATGATTTCACAGACTAGAGTCTCTGACGCTGTCCTTGATGTCAGCTATAAATCTGACTCA	4.5235173501088335e-4	8.44734074961334e-4	47.833333333333336	48.4	0.03615176889155781	0.27547720584661495
kidney	labelled_APAP	creneg	18_TGGGATGAAGCACTGTAGCTCT	0.00134719001033591	0.00133574600683286	27.166666666666668	31.8	0.6280698685224788	0.8241999899202926
kidney	labelled_APAP	creneg	7_AGTCCATGATGAGCAACACTCACCATCTTTCGTTTGAGTCTCACGACTGTGAGATCAACCCATGCACCGCTCTGAGACT	8.725666912884467e-4	0.00103104597816545	53.666666666666664	58.8	0.3842205331894258	0.6619504864553184
kidney	labelled_APAP	creneg	8_TACCACAGGGTAGAACCACGGAC	3.4863490082244665e-4	0.00277788971014492	47	58.2	0.38376278010442144	0.6619504864553184
kidney	labelled_APAP	creneg	NA_GACTCTTAGCGGTGGATCACTCGGCTCG	7.617498065377899e-4	0.00170846147331862	45	62.2	0.2047601485869454	0.5088698499667258
kidney	labelled_APAP	creneg	>ENSMUST00000124910.8|ENSMUSG00000039842.16|OTTMUSG00000020492.3|OTTMUST00000048603.2|Mcph1-202|Mcph1|3878|UTR5:1-432|CDS:433-834|UTR3:835-3878|	0.0011788471022642	0.00129124230677618	34.5	36.8	0.9730887591542672	0.9901127052556364
kidney	labelled_APAP	creneg	>ENSMUST00000207477.2|ENSMUSG00000039057.12|OTTMUSG00000059084.2|OTTMUST00000144937.1|Myo16-203|Myo16|7169|UTR5:1-317|CDS:318-6077|UTR3:6078-7169|	4.34376593718615e-4	5.10747556153824e-4	87.33333333333333	114.4	0.3288458556185243	0.6132198922046264
kidney	labelled_APAP	creneg	11_GATAACTGACGATAACTGCTCCTGGCTGACT	7.858055112603034e-4	9.99978904671192e-4	48.5	35.2	0.7977890609501055	0.91481490112102
kidney	labelled_APAP	creneg	16_TGGAGAGAAAGGCAGTTCCTGAA	1.2821266259206834e-4	0.00162570389072918	45.166666666666664	43.6	0.01362128396536315	0.20417883387255692
kidney	labelled_APAP	creneg	18_ACTGGACTTGGAGTCAGAAGGCAT	0.00147076144210415	0.0041845642	56.333333333333336	56.6	0.07705688256675348	0.3479525069939738
kidney	labelled_APAP	creneg	2_AATCTGACAACAGGAAATAAACCTCCTTATTCACCCCA	3.87893304074225e-4	7.53127142385996e-4	82.33333333333333	139.6	0.04735757336386826	0.300689570616002
kidney	labelled_APAP	creneg	2_CATTATTACTTTTGGTACGCGA	2.8411417997877664e-4	5.80157582446702e-4	72.83333333333333	95.2	0.00823277728838631	0.20154402184592896
kidney	labelled_APAP	creneg	4_ATGTAAACATCCTACACTCTCAGC	6.912914846928484e-4	3.63259459817884e-4	44	51.2	0.27222129760189145	0.5711540645211403
kidney	labelled_APAP	creneg	4_TAAACATCCTACACTCTCAGCT	8.318758039205167e-4	0.00109819956931688	50.666666666666664	59.4	0.4715004640629248	0.7202874948354329
kidney	labelled_APAP	creneg	9_GAGGTAGTAGTTTGTACAGTTA	2.6604524817233e-4	3.15348035977914e-4	65.16666666666667	65.4	0.918625987294543	0.96722358055042
kidney	labelled_APAP	creneg	MT_GAATTGATCAGGACATAGGGTTTGATAGTTAATATTATATGT	5.528826158117367e-4	4.56107014159752e-4	38.5	46.2	0.8913886421395747	0.9551061795659114
kidney	labelled_APAP	creneg	MT_GCCTACACCCAGAAGATTTCATGACCAATGAACACTCTGACCA	6.508737715755849e-4	7.50463210254142e-4	94.66666666666669	128	0.4861887686682872	0.7282607672696236
kidney	labelled_APAP	creneg	Mus musculus (house mouse) mmu-miR-126b-5p	0.00111002242858606	7.864907162657021e-4	48.333333333333336	57.6	0.30161803408581056	0.5841401546914525
kidney	labelled_APAP	creneg	NA_ACCGGGGGAACTGAAACATCTA	3.3097674015936666e-4	1.61263619738474e-4	63.5	75.2	0.4066649145740492	0.6781989122657421
kidney	labelled_APAP	creneg	13_ATCACATTGCCAGGGATTACCATT	0.00170880894776734	8.22237800731542e-4	42.833333333333336	40.4	0.0243943696763051	0.23964998173650073
kidney	labelled_APAP	creneg	15_TCAGTGCATCACAGAACTTTGTTT	0.00307329083333333	0.00208200837987838	44.166666666666664	43.6	0.21715699200531408	0.5205597110478887
kidney	labelled_APAP	creneg	16_TGAAATGATGGCAAATCATCTTTCGGGACTGACCTGAAATGAAGAGAATACTCTTGCTGATCA	4.903987387144733e-4	0.00112083168186945	46.333333333333336	47.6	0.00622529107293298	0.19725280637225687
kidney	labelled_APAP	creneg	19_TACGGGGATGATATGAAAACTGAACTCTCTCTTTCTGATGGTTTAGTGGAGAAAACAAAAATTCTCTGAGTA	6.38574015604415e-4	9.55055928944854e-4	43.5	41.4	0.1449331388940485	0.44552385613519346
kidney	labelled_APAP	creneg	3_AGCAGCACGTAAATATTGGCG	1.3095154771421998e-4	1.24229351653244e-4	52.333333333333336	51.8	0.985311558565422	0.9983574955777864
kidney	labelled_APAP	creneg	3_TAATTTGTGGTAGTGGGGGACTGCGTTCGCGCTCTCCCCTG	4.5954085668111e-4	9.90907428707782e-4	74	84.6	0.01221300954129033	0.20154402184592896
kidney	labelled_APAP	creneg	9_TGAGGTAGTAGTTTGTACAGTAT	0.00211783146700723	0.00120135613370998	45.333333333333336	42.8	0.6489360755556861	0.8305924769876476
kidney	labelled_APAP	creneg	MT_GAATTGATCAGGACATAGGGTTTGATAGT	0.00235941981074013	0.00265451829989429	29.5	36.4	0.49713140155571794	0.7365158846062991
kidney	labelled_APAP	creneg	MU069435.1_TCGCTGCGATCTATTGAAAGTCAGCCCTCGANACAAGGGTTTGT	6.015242776635867e-4	7.764580909119881e-4	46.333333333333336	48.4	0.2935943209415043	0.5815887502029254
kidney	labelled_APAP	creneg	Mus musculus (house mouse) mmu-miR-146b-5p	2.9184195767195664e-4	2.42668515973598e-4	37.333333333333336	32.8	0.7139959904407944	0.8705603142715882
kidney	labelled_APAP	creneg	Mus musculus (house mouse) mmu-miR-374b-5p	8.2060794326443e-4	3.7140654672744415e-4	74.16666666666667	86.4	0.30888101348671904	0.593280044398533
kidney	labelled_APAP	creneg	NA_ACCCCGTCCGTGCCTCCA	6.430502469925117e-4	0.00125540844739326	59.833333333333336	70.2	0.28142792792967336	0.5771455672916009
kidney	labelled_APAP	creneg	NA_CGCGACCTCAGATCAGACGTGGCGACCCGCTGAATTTAAG	1.16950721066915e-4	3.94331068696646e-4	40	60	0.01678088317911106	0.2303639939851108
kidney	labelled_APAP	creneg	10_ATTCTGTGATGACTTTACCAAATGACTTTCGTTCTTCTGAGTTTGCTGAAGCCACACTCAGGTGCTGAGAGG	9.03047990021345e-4	0.00120537746574458	34.5	29.6	0.29222900145835395	0.5804658034432332
kidney	labelled_APAP	creneg	10_TTGCATGATGACTTGAATTGTCGGATACCCCTTCACCCCGTTCATGGGTGAGAAACAGCTAGTCTGAC	4.2321045302029503e-4	6.127838518926656e-4	48.5	45.8	0.5604826046260084	0.7775049480729144
kidney	labelled_APAP	creneg	18_TGAGATGAAGCACNGTAGCTCT	0.00164399095127498	0.0022548272	34.833333333333336	31.8	0.16320755563072392	0.4673304244224152
kidney	labelled_APAP	creneg	19_TCGAGCCCCAGTGGAACCACCA	2.1542479633567167e-4	5.52435853706616e-4	73.33333333333333	100.6	0.17989413034609394	0.4816408384879792
kidney	labelled_APAP	creneg	8_CTGACTTGATGAAAGTACTTTTGAACCCTTTTCCATCTGATG	6.005336713455e-4	6.3499248551251e-4	46.833333333333336	43.2	0.9424949215411224	0.9767601945408432
kidney	labelled_APAP	creneg	8_CTGGAGGATGAAGTAAGGAGTGATCCATCGGCTAAGTGTTTTCCCACTGTGCTGACACTCACATTGCTGACAG	3.801189083123411e-4	7.999981984984479e-4	44.333333333333336	34.4	0.1178610501070647	0.4070545531013589
kidney	labelled_APAP	creneg	MT_AAAGGTTTGGTCCTGGCCTTATAATTAATTAGA	3.377424928847417e-4	8.52483761584528e-4	50.5	53.8	0.01786333284347444	0.23068345745605895
kidney	labelled_APAP	creneg	MT_GAATTGATCAGGACATAGGGTTTGAAAAA	0.00236294739438339	2.7790424474826e-4	41.333333333333336	62.4	0.4110096817097044	0.6791507399792138
kidney	labelled_APAP	creneg	Mus musculus (house mouse) mmu-miR-155-5p	0.00189720891113309	0.00117267771499748	46.666666666666664	45.4	0.2611258151748638	0.5583484342121352
kidney	labelled_APAP	creneg	NA_CGACTCTTAGCGGTGGATCACTCGGCTCGTGCGTCGATGAAGAACGCAGCTAGCTGCGAGAATTAATGTGAATTGCAGGA	5.68455455644605e-4	6.34947297796786e-4	40.5	28.6	0.6503350745222546	0.8316510099871224
kidney	labelled_APAP	creneg	NA_GAAATTTCGGTTGGGACAA	4.5358634584952666e-4	3.35376604138384e-4	72.16666666666667	44.4	0.9975479055477144	1
kidney	labelled_APAP	creneg	NA_GACTCTTAGCGGTGGATCACTCGGCTCGTGCGTCGATGAAGA	0.00102402642498754	9.57786002670966e-4	40	44.6	0.4866262921598955	0.7282607672696236
kidney	labelled_APAP	creneg	14_AAAAGCTGGGTTGAGAGGGCGAAT	0.00154214766496462	0.0030425894	48.333333333333336	43.6	0.41825875592768424	0.6856237103932953
kidney	labelled_APAP	creneg	2_AGGTCCCTGGTAGCTC	0.00125500930471147	0.00178681759064856	49.833333333333336	51.6	0.3797584777545676	0.6589126809727223
kidney	labelled_APAP	creneg	4_GTAAACATCCTTGACTGGAAGC	3.27066478414565e-4	6.692498449405129e-4	55.166666666666664	76	0.5008677325827822	0.7386021127539202
kidney	labelled_APAP	creneg	9_TGAGGTAGTAGTTTGTACAGTTTA	0.00155448716666666	7.34105257666688e-4	37.833333333333336	32.4	0.4565898891223191	0.7122102639975415
kidney	labelled_APAP	creneg	MT_AAAGGTTTGGTCCTGGCCTTATAATTAATTAG	3.24469746049565e-4	4.26705867177996e-4	44	42.4	0.4658678276413883	0.7178692273537892
kidney	labelled_APAP	creneg	MU069435.1_CAGCTCCCTCGCTGCGATCTATTGAAAGTCAGCCCTCGACACAAGGGTTTGT	3.845668408248817e-4	7.10458536265788e-4	40.666666666666664	35.2	0.03242847825325425	0.2628391041124905
kidney	labelled_APAP	creneg	Mus musculus (house mouse) mmu-miR-203b-3p	2.361309946820733e-4	5.811630903405801e-4	36.5	34.2	0.3020992885945116	0.5841401546914525
kidney	labelled_APAP	creneg	NA_TAATGGTTCGTTTGTAAAAAAAAAAAAAAAAAA	5.93277453214215e-4	0.00114641813638118	46.333333333333336	64.8	0.0543857877033602	0.31615474861169607
kidney	labelled_APAP	creneg	1_ATGTAAACATCCTCGACTGGAAGCT	4.365963090151066e-4	0.00162014918626716	39.833333333333336	49.8	0.2850706954872984	0.5794423122401829
kidney	labelled_APAP	creneg	MU069435.1_GATCTATTGAAAGTCAGCCCTCGACACAAGGGTTTGT	4.334710556940083e-4	5.7002806969691e-4	67.16666666666667	72	0.4297114317071898	0.6957688437664298
kidney	labelled_APAP	creneg	Mus musculus (house mouse) mmu-miR-10a-3p	5.755829204158883e-4	7.06927983646518e-4	90.66666666666669	125.2	0.7211460282201442	0.8705603142715882
kidney	labelled_APAP	creneg	NA_CCTCCCGGGGCTACGCCTGTCTGAGCGTCGCT	4.87229549521155e-4	7.62601907209304e-4	53	65.8	0.26573574858035975	0.56405807070926
kidney	labelled_APAP	creneg	NA_CGACTCTTAGCGGTGGATCACTCGGCTCGTGCGTCGATGAAGAACGCAG	0.00103846711445702	8.00989703539906e-4	55.333333333333336	43.4	0.33107126229754585	0.6132198922046264
kidney	labelled_APAP	creneg	NA_TACGCCTGTCTGAGCGTCGCT	0.00102679357938968	7.90522386381336e-4	41.666666666666664	50.6	0.5303298310519557	0.7571230745823968
kidney	labelled_APAP	creneg	X_AATGGCGCCACTAGGGTTGT	8.241444782805701e-4	4.61375634050436e-4	37.333333333333336	37	0.20598726704978815	0.5088698499667258
kidney	labelled_APAP	creneg	>ENSMUST00000173731.8|ENSMUSG00000019432.16|OTTMUSG00000037268.2|OTTMUST00000096125.1|Ddx39b-203|Ddx39b|2848|UTR5:1-1370|CDS:1371-2657|UTR3:2658-2848|	4.0916769916965e-4	6.059122813922321e-4	35.833333333333336	23.8	0.4204280580288617	0.6868597268529018
kidney	labelled_APAP	creneg	1_TGCTATGATGAAGGCTATGTTGGTAGGGACAACTGAGCTTGTTGATGAATACCAACGATTCNGATG	6.008046298808717e-4	8.72318898393326e-4	46.833333333333336	44.4	0.31621287596274417	0.6033773249997769
kidney	labelled_APAP	creneg	17_TGAGAGTGATGATTTCACAGACTAGAGTCTCTGACG	5.314114299272983e-4	9.39723047250564e-4	34.833333333333336	31.4	0.21839261278463165	0.5208332351885465
kidney	labelled_APAP	creneg	19_TGACCTATGAATTGACAGCCATT	0.00395461205362505	0.0043160972	26.666666666666668	30.2	0.29429395663230234	0.5821815142086635
kidney	labelled_APAP	creneg	2_TGAAATGATGATTCTGTTTATCCATTCGCTGAGT	5.458252382068233e-4	3.82713799344118e-4	38.333333333333336	36	0.8976106493265458	0.9562764242820904
kidney	labelled_APAP	creneg	9_ATCGCTGCGATCTATTGAAAGTCAGCCCTCGACACAAGGGTTTGT	2.609978292261652e-4	5.189359461657081e-4	49.666666666666664	59.8	0.07076235773991395	0.3342131603518223
kidney	labelled_APAP	creneg	Mus musculus (house mouse) mmu-let-7b-3p	6.912957471790017e-4	4.48293945285954e-4	46.833333333333336	61.6	0.2867909452737567	0.5794423122401829
kidney	labelled_APAP	creneg	NA_CGCGACCTCAGATCAG	2.7412283333333334e-4	0.00102334097187758	52	73.6	0.01111680646047008	0.20154402184592896
kidney	labelled_APAP	creneg	10_GAGTTATGATGTGTAAATCCTATTCCATTGCTGAAATGCAGTGTGGAACATAATGAACTGAAC	5.322256559103134e-4	8.48886796667652e-4	41.833333333333336	46.2	0.27717150744769814	0.5732679542374866
kidney	labelled_APAP	creneg	10_TCAAGTAATCCAGGATAGGCTT	0.00132028241764451	8.8094473099446e-4	54.333333333333336	63.6	0.2877119834730106	0.5794423122401829
kidney	labelled_APAP	creneg	11_AGCTCGGTCTGAGGCCCCTCAGTTT	0.00109764959545112	0.00179789470770015	37.166666666666664	30.4	0.4272933539015152	0.6933979202821464
kidney	labelled_APAP	creneg	11_TCACGTCGGGGTCACCA	0.00202220414450562	0.00104167464109589	88.16666666666667	104.8	0.37834405173663865	0.6574428469737298
kidney	labelled_APAP	creneg	13_CGCGGGAGACCGGGGTTCGATTCCCCGACGGGGAGCCA	0.00103645459405439	4.63084398411392e-4	68.66666666666667	73.4	0.22609855287819344	0.5276842630576135
kidney	labelled_APAP	creneg	15_GAATTGATCAGGACATAGGACA	1.4001101934375834e-4	0.00100545536546437	37.833333333333336	33.8	0.06826931035407416	0.33309925253296585
kidney	labelled_APAP	creneg	17_TCTTAGATCGATGTGGTGCTCCGGAGTTCTCTTCGGGCCAGGGCCTAAGCCGCGCCAGGCGAGGGACGGACATTC	8.128531723217366e-4	8.72552965792994e-4	65	53.8	0.9087448027947987	0.9630575388218932
kidney	labelled_APAP	creneg	18_GATTCCTGGAAATACTGTTCT	4.549441642329983e-4	1.97732761257006e-4	40.666666666666664	35.2	0.4834803413117808	0.7269704408141978
kidney	labelled_APAP	creneg	18_TGAGATGAAGCACTGTANCTCT	9.9983112086087e-4	0.0015971448496124	30	27	0.11572421557184764	0.40233662603073
kidney	labelled_APAP	creneg	19_GTAACAGCAACTCCATGTGGAA	7.52207956728885e-4	0.00130807872160352	41.5	49.6	0.7996595317892364	0.9162371625071316
kidney	labelled_APAP	creneg	8_GCTGGAGGATGAAGTAAGGAGTGATCCATCGGCTAAGTGTTTTCCCACTGTGCTGACACTCACATTGCTGACAGTG	9.064092376136266e-4	6.47309563187848e-4	48.333333333333336	44.8	0.4426720000946971	0.7042068798005358
kidney	labelled_APAP	creneg	MT_TAAATCCTTCCCGTACTACCA	2.576586016918567e-4	6.38487092233094e-4	80.66666666666667	72	0.12998869994235723	0.4202374489446512
kidney	labelled_APAP	creneg	MU069435.1_AGGAGCCTCGGTTGGCCCCGGATAGCCGGGTCCCCGTC	8.278285980023167e-4	5.262774780510139e-4	35.5	36.8	0.3781101240340749	0.6574428469737298
kidney	labelled_APAP	creneg	Mus musculus (house mouse) mmu-miR-149-5p	0.001360292931857	0.00123366601578629	50.833333333333336	49.8	0.9938827886988852	1
kidney	labelled_APAP	creneg	Mus musculus (house mouse) mmu-miR-450a-5p	2.6093269450110166e-4	5.917118446879984e-4	31.833333333333332	36.2	0.1726723657077437	0.473817928916616
kidney	labelled_APAP	creneg	NA_ACTGGACTTGGAGTCAGAAGGCAA	1.32479256454665e-4	0.00105147987425569	37	31.2	0.14893125114968975	0.4516105253229352
kidney	labelled_APAP	creneg	NA_GAAATTTCGGTTGGGAAAAAAAA	8.616120255783333e-4	8.36140496953246e-4	50.666666666666664	34.2	0.6382609765868541	0.8272963393087022
kidney	labelled_APAP	creneg	NA_GACTCTTAGCGGTGGATCACTCGGCTCGTGCGTCGATGAAGAACGCAGCTAGCTGCGAGAATTAATGTGA	4.50028585644845e-4	4.8932004248279e-4	30.166666666666668	19.6	0.7816225445164335	0.9055610993839796
kidney	labelled_APAP	creneg	>ENSMUST00000218022.2|ENSMUSG00000020608.8|OTTMUSG00000065715.1|OTTMUST00000159939.1|Smc6-205|Smc6|5272|UTR5:1-189|CDS:190-465|UTR3:466-5272|	1.6915780015787666e-4	2.15573081344522e-4	59.833333333333336	65.2	0.7907067971597178	0.913175284408443
kidney	labelled_APAP	creneg	1_GGCAATGATGATTTTTCTTATTTGTTCACCTGACAATATATGAAGGTGTTCAGTCACTACCTCATCTGATG	4.444390654570817e-4	8.52011274826048e-4	30.333333333333332	23.4	0.21958099942955916	0.5208332351885465
kidney	labelled_APAP	creneg	10_GTACATGATGAAAACAGTCTCCCTCTTCTGAATCTCGCTGAGGAAACTGCACGTCACCCTCNTGAAA	6.614937701526e-4	7.99746141066236e-4	40.833333333333336	39.2	0.267393396432965	0.5653215190558554
kidney	labelled_APAP	creneg	16_TGGAGAGAAAGGCAGTTCCTGAT	0.0050357975	0.0059830066	35.833333333333336	33.6	0.3367744685353739	0.6199572431442556
kidney	labelled_APAP	creneg	18_ATGAGATGAAGCACTGTAGCTC	2.6864442153011e-4	4.70210025968784e-4	36.166666666666664	38	0.6183691508378606	0.8187046705909294
kidney	labelled_APAP	creneg	18_TGAGATGAAGCNCTGTAGCTCT	0.00132348895068825	9.65470141440276e-4	30	27.6	0.3968382905620154	0.6759194090996715
kidney	labelled_APAP	creneg	19_CTGACCTATGAATTGACAGCCAAA	4.6759125872086337e-4	5.53579924568564e-4	43	37.6	0.7226728330989044	0.8705603142715882
kidney	labelled_APAP	creneg	2_ATACCCTGTAGAACCGAATTTGT	2.5964450520426667e-4	1.86437754768694e-4	39.5	42	0.631607823873976	0.8256715639967714
kidney	labelled_APAP	creneg	2_TGCAATGATGTCAATCTTTGACTGAAGTGACCTTGAAGTGCAATTACTGAGCTTTTTAACCCTGAGCA	4.00120922354465e-4	7.52943030851428e-4	42.333333333333336	48.8	0.08093850680069109	0.35226126220487564
kidney	labelled_APAP	creneg	2_TTGCAATGATGTCAATCTTTGACTGAAGTGACCTTGAAGTGCAATTACTGAGCTTTTTAACCCTGAGCAAT	0.00104806831504083	0.00142590931460877	37.333333333333336	42.4	0.12800515917785746	0.4182460706620331
kidney	labelled_APAP	creneg	MT_GAATTGATCAGGACATAGGGTT	0.00760206783333333	0.00514345823088137	43.833333333333336	58.2	0.3268217426851775	0.6132198922046264
kidney	labelled_APAP	creneg	Mus musculus (mouse) nuclear encoded rRNA 5S 120 (ENSMUSG00000118867.1, ENSMUSG00000119767.1, ENSMUSG00000119904.1)	4.486834669279417e-4	6.51758790269178e-4	107.33333333333331	84.2	0.08970983931623157	0.3601935293208571
kidney	labelled_APAP	creneg	NA_AGGGAAACCGAGTCTTAACTGGG	4.156550858188667e-4	4.432113098662539e-4	56.5	64	0.8653351202621947	0.9423903368919304
kidney	labelled_APAP	creneg	18_TGCCAATGATGACATGACCACTGCGCAATCTGAGT	6.719836969696967e-4	2.25734275265202e-4	32.833333333333336	27.8	0.4783852644411575	0.7230479984380903
kidney	labelled_APAP	creneg	4_CTCGGTGATGAGAACTTTGTCCAGTTCTGCTGCTGATCTCTTAAGTGAGGATGAAGTTATCTGAGG	5.771722631450521e-4	9.57517928142568e-4	40.166666666666664	43	0.05747453089137159	0.3187911818509974
kidney	labelled_APAP	creneg	5_TGCCAATGATGACACCACACTAACTGAGCAGTTAGTAGTTGGTCCTTTGATTGCATGTGATGTAATCATTGTTTCAAGACGGGACTGAAG	4.212781872074233e-4	7.29029019714872e-4	36.166666666666664	32.8	0.20823766212531075	0.5088698499667258
kidney	labelled_APAP	creneg	7_CGTCTGTGATGTTCTGCTATTACCTACATTGTTTGAGCCTCATGAAAACCCCACTGGCTGAGA	3.3931390657323206e-4	6.6746897519828e-4	39	30.4	0.02838786606115961	0.2442364334492667
kidney	labelled_APAP	creneg	Mus musculus (house mouse) mmu-miR-342-3p	5.229293936988816e-4	0.00114653991544192	54	77.4	0.03512152373398351	0.2745521263936131
kidney	labelled_APAP	creneg	Mus musculus (house mouse) mmu-miR-497a-5p	4.743707016517983e-4	4.43382608521756e-4	51	61.8	0.8126758790545108	0.921439647065818
kidney	labelled_APAP	creneg	Mus musculus (house mouse) tRNA Ser	5.367053063795767e-4	9.31036609499122e-4	80.33333333333333	137.2	0.4226378199008657	0.688147133410816
kidney	labelled_APAP	creneg	Mus musculus RIKEN cDNA 3110039M20 gene (3110039M20Rik)	0.00106786932032138	6.9812117238096e-4	49.666666666666664	89.8	0.46594991301322497	0.7178692273537892
kidney	labelled_APAP	creneg	NA_CGATACGACTCTTAGCGGTGGATCACTCGGCTCGTGCGTCGATGAAGAACGCAGCTAGCTGCGAGAATTAATGTGAATTGCAGGACA	4.0817964237529e-4	6.55435071970628e-4	34.666666666666664	24.6	0.147369651500536	0.4501585573146624
kidney	labelled_APAP	creneg	NA_GACTCTTAGCGGTGGATCACTCGGCTCGTGCGTCGATGAAGAACGCAGCTAGCTGCGAGAATTAATGTGAATTGCAGGACAC	2.972941248300783e-4	5.07539578957362e-4	40	30.4	0.12151198122222646	0.4089778256877715
kidney	labelled_APAP	creneg	1_AGCCCATGATGGTATGAGAGTAGTGGACAGAAGGGATTTCTGAAAAACACTTTTCTGAGGCTT	0.00104834847083171	7.74132660295462e-4	34	27.6	0.3976911688567279	0.6759194090996715
kidney	labelled_APAP	creneg	11_AGTCAATGATGGTCATGCCCAAGATGTCTGAACCTGTCTGAAGCATCTTTTTGATGTAGTCTATGTGGTTCTGAGACT	7.805340073407533e-4	8.74425500130372e-4	30.833333333333332	28.8	0.8348301313812542	0.9275835826405792
kidney	labelled_APAP	creneg	12_CAACTGTGATGAAAGATTTGGTCTATACAGTAATATATTTATTACTACATGAGGACAACAGTCCCTCTAAACTGATG	6.64149917469239e-4	6.09249374324646e-4	44	44	0.914804808728565	0.9666614766652132
kidney	labelled_APAP	creneg	13_ATCACATTGCCAGGGATTACCACA	6.741971735871867e-4	1.9591049779729e-4	40.666666666666664	31.8	0.16595374964997983	0.4688968256358994
kidney	labelled_APAP	creneg	18_TGAGATGAAGCACTGTAGCTCTG	0.00250241966666666	0.00478177304004471	28.666666666666668	24.8	0.37332264098873247	0.6532023104664464
kidney	labelled_APAP	creneg	2_TGCAATGATGTCAATCTTTGACTGAAGTGACCTTGAAGTGCAATTACTGAGCTTTTTAACCCTGAGCAA	4.3957735953124e-4	7.8531256727027e-4	39	41.8	0.05083733977460911	0.3092782093400906
kidney	labelled_APAP	creneg	2_TTGCAATGATGACTTATATATCTGTCAATCCCCTGAGAGATCACTGACGACTCCATGTGTCTGAGCAA	4.66760564589615e-4	7.793136880511e-4	43	41.8	0.00493410017910128	0.19535598614363908
kidney	labelled_APAP	creneg	Mus musculus tRNA-Lys (CTT) (tRNA-Lys-CTT-2-1, tRNA-Lys-CTT-2-2)	0.00102597191684571	5.59845637012752e-4	89.66666666666667	97.8	0.13005973316718916	0.4202374489446512
kidney	labelled_APAP	creneg	X_TGAGGTAGTAGATTGTATAGTAT	0.00117200541651513	0.0023880354	34	27.8	0.172262952466874	0.473817928916616
kidney	labelled_APAP	creneg	>ENSMUST00000172532.8|ENSMUSG00000042942.19|OTTMUSG00000037156.7|OTTMUST00000095715.2|Greb1l-202|Greb1l|2974|CDS:1-2974|	9.59116e-4	0.00105501486326167	33	39	0.9666548054393934	0.9877133430139692
kidney	labelled_APAP	creneg	1_TGTAATGATGTTGATCAAATGTCTGAGCTGAAAATAACTTGTAGACAATTTTTAACACTGAAG	7.491360439416167e-4	8.44708947474018e-4	30.166666666666668	29.8	0.3299967332214941	0.6132198922046264
kidney	labelled_APAP	creneg	11_TAACAGTCTACAGCCATGGTCG	4.7383769985456336e-4	7.9163715568807e-4	49.833333333333336	39.2	0.1660810627252326	0.4688968256358994
kidney	labelled_APAP	creneg	12_AATTTGTGGTAGTGGGGGACTGCGTTCGCGCTCTCCCCTG	4.983783782480184e-4	0.00105444509324009	60	69	0.00207801360145181	0.16251769336700192
kidney	labelled_APAP	creneg	13_CCGGGGTTCGATTCCCCGACGGGGAGCCA	3.2345057940863834e-4	2.6827496288134203e-4	76.5	84.4	0.9950363301475988	1
kidney	labelled_APAP	creneg	14_AAAAGCTGGGTTGAGAGGGCGAA	8.352559315171834e-4	3.32984131358544e-4	45	45	0.5654263010300482	0.7807500870823268
kidney	labelled_APAP	creneg	19_TACGGGGATGATATGAAAACTGAACTCTCTCTTTCTGATGGTTTAGTGGAGAAAACAAAAATTCTCTGAGTAG	0.00116271338170617	0.00134437531933815	33.833333333333336	29.2	0.5774271352042742	0.7847979030813845
kidney	labelled_APAP	creneg	2_CTACAATGATGGTAATATTTTTCGTCAACAGAGTTCACCTAGTGAGTGTTGACACCTTGGGTCTGAGTG	4.917997974762233e-4	5.8489150505992e-4	46	33.2	0.5535049091212274	0.7701398448442724
kidney	labelled_APAP	creneg	MT_GAATCTGACAACAGGAAATAAACCTCCTTATTCACCA	4.394665902642117e-4	4.52490781620446e-4	42	48.4	0.5617196838595288	0.7775049480729144
kidney	labelled_APAP	creneg	MT_GAATTGATCAGGACATAGGA	2.8947837742504334e-4	3.70505000691084e-4	48.333333333333336	58.6	0.8413635339813267	0.930896062738376
kidney	labelled_APAP	creneg	NA_ACATTGATCATCGACACTTCGAACGCACTTGCGGCCCCGGGTTCCTCCCGGGGCTACGCCTGTCTGAGCGTCGCT	4.705293420842317e-4	7.738389789630901e-4	41.833333333333336	38.4	0.0272129015410135	0.24127971523712816
kidney	labelled_APAP	creneg	NA_CGCACGGGGTCGGCGGCGATGTCGG	7.737542556484e-5	1.91713457981536e-4	38.166666666666664	36	0.5139888915577542	0.7514153421543337
kidney	labelled_APAP	creneg	NA_GAAATTTCGGTTGGGAAAAAA	3.00357005450005e-4	8.26259411558662e-4	65	45	0.08180806709745934	0.35266306757261456
kidney	labelled_APAP	creneg	NA_GACTCTTAGCGGTGGATCACTCGG	2.3933218585600835e-4	7.56162968401874e-4	36.5	38.6	0.05529699401567665	0.3165426350346215
kidney	labelled_APAP	creneg	1_CACAAGTGATGAGTGACAAAGGGACTTAATACTGAACCATGGGGTTGAAATGAAATATGCTGATG	2.6740529077698167e-4	3.20607781075542e-4	30.833333333333332	25	0.6464120393608459	0.8304351077226386
kidney	labelled_APAP	creneg	10_ACGCGGGAGACCGGGGTTCGATTCCCCGACGGGGAGCCA	5.681723569950034e-4	5.35010170483712e-4	56.333333333333336	60.6	0.943171467080704	0.9767601945408432
kidney	labelled_APAP	creneg	11_TCGAATCCCACTTCTGACACCA	0.00158528031170553	0.00189774334331199	51.5	54.8	0.7644847750696271	0.8987235813497633
kidney	labelled_APAP	creneg	15_TGAAATTTCGGTTGGGAAA	0.00134339646272522	0.00103733468360869	46.166666666666664	37.6	0.9588438610168042	0.9860806844113278
kidney	labelled_APAP	creneg	17_TCTTAGATCGATGTGGTGCTCCGGAGTTCTCTTCGGGCCAGGGCCTAAGCCGCGCCAGG	0.00214285517073837	7.6680519972372e-4	31.166666666666668	25.4	0.07017422639773213	0.3342131603518223
kidney	labelled_APAP	creneg	18_TNAGATGAAGCACTGTAGCTCT	9.4546441067538e-4	0.00121953976565559	27.666666666666668	25	0.4739469715531937	0.7208169607767333
kidney	labelled_APAP	creneg	19_CTTAATGATGAACAATGTAAATGACAAGCATATGGCTGAGTTGCAATGATGTC	9.273259734396132e-4	4.623712149163718e-4	33.833333333333336	33.6	0.20101166396519865	0.5065354582415924
kidney	labelled_APAP	creneg	8_TCACATTGCCAGGGATTTCCA	1.92012029004885e-4	0.0014559184	46.166666666666664	46.8	0.31491215346084195	0.6024766725421897
kidney	labelled_APAP	creneg	9_AACCCGTAGATCCGAACTTGTGA	3.987308739862e-4	9.2807424593966e-5	43.666666666666664	54.8	0.03706201295997437	0.27547720584661495
kidney	labelled_APAP	creneg	Mus musculus (house mouse) mmu-miR-221-5p	2.884822272425433e-4	7.07103231004428e-4	49.166666666666664	58	0.05483272076840223	0.3163760952272097
kidney	labelled_APAP	creneg	Mus musculus (house mouse) mmu-miR-574-3p	0.00113093505703422	7.7933269218843e-4	52	68.2	0.6699181965522572	0.8414060598590981
kidney	labelled_APAP	creneg	NA_CGCGACCTCAGATCAGACGTGGCGACCCGCTGAAT	0.00110721900094696	9.53943257066988e-4	49.333333333333336	74.8	0.6631100950743031	0.8384018071635101
kidney	labelled_APAP	creneg	NA_TTCCTCCCGGGGCTACGCCTGTCTGAGCGTCGCT	0.00183420816666666	0.00199752464061302	63.333333333333336	88.8	0.7211371273747399	0.8705603142715882
kidney	labelled_APAP	creneg	>ENSMUST00000205845.2|ENSMUSG00000039257.12|OTTMUSG00000049457.3|-|Vstm2b-203|Vstm2b|1455|UTR5:1-90|CDS:91-948|UTR3:949-1455|	4.0431974825550166e-4	9.88625749007426e-4	41.333333333333336	37.8	0.19340782856663777	0.49806495355409897
kidney	labelled_APAP	creneg	1_TGTAAACATCCTCGACTGGAAGCTA	0.00401726283333333	0.0039492298	56	71.6	0.7958969108837233	0.91481490112102
kidney	labelled_APAP	creneg	11_GACCTGTGATGTCTTCAAAGGAACCACTGATG	2.605726198242767e-4	0.00111355729334385	29.333333333333332	22.8	0.14918144193677044	0.4516105253229352
kidney	labelled_APAP	creneg	14_TAGCAGCACGTAAATATTGGAA	5.846512828371266e-4	2.33773296983814e-4	35.166666666666664	39.8	0.6383951119012131	0.8272963393087022
kidney	labelled_APAP	creneg	15_TCCTGCCGCGGTCGCCA	6.012301981068883e-4	4.5724377762143e-4	67.66666666666667	71.4	0.81940067729000865	0.9221428674765266
kidney	labelled_APAP	creneg	3_CCAATGAACACTCTGACCA	0.00168119691821445	8.550034927716741e-4	73	127.2	0.7293392098768082	0.871925074051954
kidney	labelled_APAP	creneg	7_TCTACAGTGCACGTGTCTCCA	9.532351956406968e-4	0.0012297070553389	34.166666666666664	32.4	0.7561867710507317	0.8938988334209463
kidney	labelled_APAP	creneg	8_TACCACAGGGTAGAACCACGGAA	6.459948333333333e-4	0.0021551721596766	26.666666666666668	35.4	0.27332239508394596	0.571799062062621
kidney	labelled_APAP	creneg	8_TGGAATGATGACATTCTCCGGAATCGCTGTACTGACTTGATGAAAGTACTTTTGAACCCTTNTCCATCTGATG	6.575220790503266e-4	5.94523498275314e-4	35.5	32.2	0.7044628860426515	0.8673065506401484
kidney	labelled_APAP	creneg	9_ATTGAAAGTCAGCCCTCGACACAAGGGTTTGT	9.515177450328934e-4	5.628008546734231e-4	50.166666666666664	56.8	0.28126829994137553	0.5771455672916009
kidney	labelled_APAP	creneg	Mus musculus (house mouse) mmu-miR-326-3p	4.924879555654516e-4	0.0014288152	33	27.8	0.09787169042507406	0.3690724627148968
kidney	labelled_APAP	creneg	NA_ATTGATCATCGACACTTCGAACGCACTTGCGGCCCCGGGTTCCTCCCGGGGCTACGCCTGTCTGAGCGTCGCT	3.248462552826483e-4	6.73488724912026e-4	35.833333333333336	25.8	0.20527176933039923	0.5088698499667258
kidney	labelled_APAP	creneg	NA_CGACTCTTAGCGGTGGATCACTCGGCTCGT	5.6705957472859e-4	3.40404882729312e-4	42.166666666666664	28.4	0.4761668523663265	0.721194378479832
kidney	labelled_APAP	creneg	NA_GACCGGGGTTCGATTCCCCGACGGGGAGCCA	6.661129465964517e-4	4.7738153165457e-4	54.166666666666664	71.2	0.7378493009004586	0.877931983231806
kidney	labelled_APAP	creneg	>ENSMUST00000029433.9|ENSMUSG00000027843.14|OTTMUSG00000022455.4|OTTMUST00000053696.2|Ptpn22-201|Ptpn22|2743|UTR5:1-127|CDS:128-2536|UTR3:2537-2743|	7.147997618534184e-4	5.9501422267186e-4	57.5	98.8	0.952162137268982	0.9830229956658904
kidney	labelled_APAP	creneg	1_TGTAAACATCCTCGACTGGAGGCT	0.00135942616260349	0.00174946203875408	29.5	41.2	0.8023134698884179	0.9171098940391192
kidney	labelled_APAP	creneg	10_TTCATGGGTGAGAAACAGCTAGTCTGACA	5.598274504952533e-4	7.356160126847241e-4	32.166666666666664	30.4	0.470169425274076	0.7202874948354329
kidney	labelled_APAP	creneg	11_ACCCTGTAGATCCGAATTTGTGAA	4.356084355754483e-4	3.9061525102227e-4	46.833333333333336	55.4	0.457009749869124	0.7122102639975415
kidney	labelled_APAP	creneg	11_CCCTGTAGATCCGAATTTGTGA	5.898616205264701e-4	1.74748798602008e-4	37.666666666666664	33	0.408364005953872	0.6781989122657421
kidney	labelled_APAP	creneg	14_CTGCTGTGCTGAGTTTGTTCAATCCAACCCTGAGC	1.8853674351128168e-4	6.98070857238708e-4	28	22.2	0.11342984435495763	0.39837438089881255
kidney	labelled_APAP	creneg	19_CTACGGGGATGATATGAAAACTGAACTCTCTCTTTCTGATGGTTTAGTGGAGAAAACAAAAATTCTCTGAGTAG	0.00154718478341504	0.00128155341818181	32	27.8	0.5382093045558531	0.7621731833724117
kidney	labelled_APAP	creneg	6_TTTGGCAATGGTAGAACTCACACCGT	4.68315605215365e-4	0.00376181785868845	31	23	0.1928816988312124	0.49806495355409897
kidney	labelled_APAP	creneg	8_GGAATGATGACATTCTCCGGAATCGCTGTACTGACTTGATGAAAGTACTTTTGAACCCTTTTCCATCTGATG	6.462529799378767e-4	6.80200196673394e-4	33.166666666666664	31.2	0.6336168643463177	0.8256715639967714
kidney	labelled_APAP	creneg	9_TTCAAGTAATTCAGGATAGGTAT	0.00597000166666666	0.0052094066	38.166666666666664	40.6	0.3400529394892029	0.6227165919613363
kidney	labelled_APAP	creneg	MT_GAATTGATCAGGACATAGGGTTTGATAAA	9.393964528357068e-4	0.00153683331991712	31.666666666666668	46.6	0.06012136278060343	0.3237646721592496
kidney	labelled_APAP	creneg	MU069435.1_TCGCTGCGATCTATTGAAAGTCAGCCCTCGACACAAGGGTTTNT	6.372490118214384e-4	6.18560474820994e-4	37	39.6	0.5924881197443035	0.794661041334463
kidney	labelled_APAP	creneg	NA_GACTCTTAGCGGTGGATCACTCGGCTCGTGCGTCGATGAAGAACGCA	0.0010295118496802	0.0011186820103615	43.666666666666664	39	0.7350523536106601	0.8760378050409016
kidney	labelled_APAP	creneg	NA_GCGGTGGAGCATGTGGTTTAAT	4.0726583484806e-4	2.93704980632818e-4	54.666666666666664	53.8	0.3512433802343808	0.6320642015603832
kidney	labelled_APAP	creneg	1_TGTAAACATCCNCGACTGGAAGCT	8.04969399116625e-4	0.00154923661471465	37.166666666666664	41.6	0.21091165259215855	0.511511158129745
kidney	labelled_APAP	creneg	11_GAACAGGCGGACATTCG	5.406975e-4	4.7065498077506e-4	45.333333333333336	56.2	0.7081690634448814	0.8689264289019896
kidney	labelled_APAP	creneg	15_TTGAAATTTCGGTTGGGACA	6.535639938075284e-4	6.98589897017266e-4	40.833333333333336	27.4	0.8174753580508017	0.921439647065818
kidney	labelled_APAP	creneg	17_TTGCTGTGATGACTGTCATTGGGTTTCGCATATTGCTGAGTTCCCATGATGCCTCTTCTCTTGGCTGTCTGAGCA	6.56085148096485e-4	9.83963561420314e-4	30.666666666666668	23.4	0.08595611632988556	0.3534287357052625
kidney	labelled_APAP	creneg	2_GCCAGTGATGCTTAGGAATTTCTTCACCTGAATCAACTATGTGGTCACACTGTTGTCTGAGGCAA	6.131581031354834e-4	9.44552421277596e-4	33	26.8	0.16949036026710512	0.473817928916616
kidney	labelled_APAP	creneg	4_GCAGTCCACGGGCATATACACA	6.275304160073383e-4	3.08116033922484e-4	39.833333333333336	26.6	0.4822202283273919	0.7268028744625367
kidney	labelled_APAP	creneg	5_GCATGTGATGTAATCATTGTTTCAAGACGGGACTGAAG	3.3467427157609335e-4	5.3945270334284e-4	32.333333333333336	33.6	0.30128016846783245	0.5841401546914525
kidney	labelled_APAP	creneg	9_AACCCGTAGATCCGAACTTGTGT	0.00448789737056128	0.00179293245454676	38.833333333333336	46.2	0.3509612757597234	0.6320642015603832
kidney	labelled_APAP	creneg	9_CAACGGAATCCCAAAAGCAGCTGA	1.6835016666666666e-4	2.710028e-4	34.166666666666664	34.4	0.8015366283821594	0.9169427676378128
kidney	labelled_APAP	creneg	MU069435.1_TCTGGGTCGGGGTTTCGTACGTAGCAGAGCAGCTCC	4.880700343432183e-4	4.01443664133904e-4	35.833333333333336	33.2	0.9790543617795376	0.9947903857634156
kidney	labelled_APAP	creneg	NA_GACTCTTAGCGGTGGATCACTCGGCTCGTGC	0.00110888855405613	8.89343921981718e-4	31.666666666666668	25.8	0.9715208632135998	0.9897673841540648
kidney	labelled_APAP	creneg	NA_GGTAAAATGGCTGAGTAAGCATTAGACTGTACCACCA	3.9914577975443664e-4	2.2125018681084e-4	27.833333333333332	39	0.4695906493303452	0.7202874948354329
kidney	labelled_APAP	creneg	NA_TGAAATTTCGGTTGGGACA	5.394163929741567e-4	0.00115859460060882	48	35.4	0.907087094368645	0.9630575388218932
kidney	labelled_APAP	creneg	NA_TTTGCCGGATCAAGAGCTACC	3.1554491928420666e-4	7.69594327289932e-4	32.166666666666664	33.4	0.07849260687765594	0.34901605626945487
kidney	labelled_APAP	creneg	1_GACAACTGAGCTTGTTGATGAATACCAACGATTCTGATG	7.195554149109362e-4	3.726768796718537e-4	41.166666666666664	39.6	0.8170606636993315	0.921439647065818
kidney	labelled_APAP	creneg	1_TGTCAATGATGCATCTTATTGGAACTGAATTTAAGTGATCTAACCCATTCGTCACTACCACTGAGAC	4.449223553727216e-4	0.00105336162664304	30.333333333333332	26.8	0.12550875605719414	0.4166432221624664
kidney	labelled_APAP	creneg	10_GTTCATGGGTGAGAAACAGCTAGTCTGACA	1.6992813579121e-4	7.8969046237805e-4	35.833333333333336	35.2	0.0118168682787985	0.20154402184592896
kidney	labelled_APAP	creneg	10_TGAGGTAGTAGTTTGTGCTGTAT	0.00330747784973312	0.00181409576632624	29.5	26.8	0.40497754329573904	0.6768245378758673
kidney	labelled_APAP	creneg	17_ATCGATGTGGTGCTCCGGAGTTCTCTTCGGGCCAGGGCCTAAGCCGCGCCAGGCG	8.43638152947065e-4	6.7783781935791e-4	63.666666666666664	67.4	0.511592473563564	0.7493438221317074
kidney	labelled_APAP	creneg	17_TTGCTGTGATGACTGTCATTGGGTTTCGCATATTGCTGAGTTCCCATGATGC	0.00111140690407399	4.1201658529024e-4	27.166666666666668	21	0.08297004617973709	0.35266306757261456
kidney	labelled_APAP	creneg	18_TGCAGTGATGACTATCTTAGGACACCTTTGGATTTACCGTGAAAAGAAGTAACCTCTGAGCAG	0.0010326720338065	8.7270611712837e-4	36.333333333333336	33.2	0.7385406941696867	0.8780361155541493
kidney	labelled_APAP	creneg	19_GTTCGGCTGATGATTGCTGTTGAGACTTGGAAATCTGATT	3.4148167789500834e-4	6.61336284209678e-4	27.333333333333332	26.2	0.07235750582148141	0.3361271995668817
kidney	labelled_APAP	creneg	19_TCGGCTGATGATTGCTGTTGAGACTTGGAAATCTGATT	5.538392720624333e-4	0.00129968164364645	27.333333333333332	22.6	0.10922592323766182	0.3892512068322556
kidney	labelled_APAP	creneg	19_TTCGGCTGATGATTGCTGTTGAGACTTGGAAATCTGATT	7.454320489714166e-4	4.44066533179768e-4	25.666666666666668	23.2	0.1410517841250952	0.44008841899322376
kidney	labelled_APAP	creneg	6_AAACCATTCGTAGACGACCTGCTTC	4.5749708393914e-4	9.51136741082656e-4	34.833333333333336	38	0.09429379686879603	0.36756884892018615
kidney	labelled_APAP	creneg	7_TCGACTCCCGGTGTGGGAACCA	5.949809859353584e-4	7.51493017413692e-4	154.5	232	0.5818830359317632	0.7870826879572319
kidney	labelled_APAP	creneg	9_TCGCTGCGATCTATTGAAGGTCAGCCCTCGACACAAGGGTTTGT	5.495351342858116e-4	5.66456338067074e-4	26.333333333333332	37.6	0.9949550428561236	1
kidney	labelled_APAP	creneg	9_TCGCTGTGATGATGGATTCCAAAACCATTCGTAGTTTCCACCAGA	6.080520551589434e-4	7.36901053890608e-4	37.5	27.2	0.5183700082969644	0.7527757670427423
kidney	labelled_APAP	creneg	MU069435.1_AGCTCCCTCGCTGCGATCTATTGAAAGTCAGCCCTCGACACAAGGGTTTGT	6.1575222427322e-4	0.00129712533317492	66.5	74.4	0.3874135255641819	0.6666263504974207
kidney	labelled_APAP	creneg	1_ACCATGATGATAACATAGTTCAGCAGACTTAACTCTGATGAACAATCATGTCTTTCGCTCCTATCTGATG	5.658157410035717e-4	7.7744984778401e-4	38	36	0.4027893061456424	0.6768245378758673
kidney	labelled_APAP	creneg	1_CTTGTTGATGAATACCAACGATTCTGATG	2.997791918649017e-4	5.62802186582808e-4	39.666666666666664	40.8	0.4512271343345836	0.70622632219858406
kidney	labelled_APAP	creneg	11_GAGCAATGATGACCCCAACATGCCATCTGAGTGGCTTTGCTGAAATCCAGAGGCTGTTTCTGAGCTGT	0.0010404472780687	0.0015308618	26.5	22.8	0.16327637937179296	0.4673304244224152
kidney	labelled_APAP	creneg	11_GCTGAGGATGATTTAAGTTATCCCTGTCTGAAATGACACTTTTGTGAAGAGTCATGGTTTACTGAGG	5.151538328939067e-4	6.29186740684694e-4	23.666666666666668	17.4	0.4798304549426033	0.7244792123432453
kidney	labelled_APAP	creneg	12_GGTGGTGTCGATGGTAGAACA	6.683091577703799e-4	6.21941411848294e-4	43	49.2	0.9415543113386304	0.9767601945408432
kidney	labelled_APAP	creneg	13_TATGTGTTCCTGGCTGGCTTGGA	3.32714241557895e-4	0.00149176963939288	29.333333333333332	26.2	0.0658600007562264	0.3316476993526814
kidney	labelled_APAP	creneg	15_TGTAAACATCCCCGACTGGAAAA	3.5595779538824334e-4	3.02839010596036e-4	42	50.2	0.5769428132079831	0.7847979030813845
kidney	labelled_APAP	creneg	16_GCCCTCTTTCCGTGTGGATTTAAGAATTTTT	5.290666141460484e-4	4.97655112342162e-4	106.66666666666669	103.8	0.5775335325289418	0.7847979030813845
kidney	labelled_APAP	creneg	18_CTGCAGTGATGACTATCTTAGGACACCTTTGGATTTACCGTGAAAAGAAGTAACCTCTGAGCA	2.845490581974683e-4	9.54742951271412e-4	26.5	22.4	0.04035590478390132	0.2821032959413102
kidney	labelled_APAP	creneg	18_TGAGATGAAGCACTGTAGCTTA	1.1103265689845e-4	6.23573927272726e-4	30.166666666666668	29.2	0.2082203044862589	0.5088698499667258
kidney	labelled_APAP	creneg	19_TTCCCTTTGTCATCCTATGCCTGT	0.00175724229217396	5.17309434594322e-4	30.833333333333332	30	0.13993890590737706	0.43757240685876614
kidney	labelled_APAP	creneg	2_TCGTACCGTGAGTAATAATGCT	0.00436931241041628	0.0029033522	35.666666666666664	30.4	0.7120908024653362	0.8705603142715882
kidney	labelled_APAP	creneg	6_ATGGCACTGGTAGAATTCACTG	7.08244461231455e-4	0.00141939150064451	40	28.8	0.10108643085137092	0.3739940724119422
kidney	labelled_APAP	creneg	7_GCTTGTGATGAGACATCTCCCACTCATGTTCGAGTTGCTCGACTATGAGATGACTCTACATGCACTACCATCTGAGG	5.252641745205833e-4	8.07457174982318e-4	36.833333333333336	36.4	0.09853731064643918	0.3702151154519963
kidney	labelled_APAP	creneg	MT_GAATTGATCAGGACATAGGGTTAAA	0.01240831765619795	0.0068387436	32	47.6	0.8282476540925681	0.9230093192288116
kidney	labelled_APAP	creneg	MU069435.1_CTATTGAAAGTCAGCCCTCGACACAAGGGTTTGT	9.570873621722748e-4	6.591589359880721e-4	31.5	34.6	0.24946112726394215	0.548739000063195
kidney	labelled_APAP	creneg	Mus musculus (house mouse) mmu-miR-194-2-3p	0.001324183401214	4.31863639479364e-4	42.666666666666664	39.8	0.2445787312867746	0.5442861777400141
kidney	labelled_APAP	creneg	Mus musculus tRNA-Ser (AGA) (tRNA-Ser-AGA-1-1)	0.00132284366852866	8.92885012754614e-4	56.333333333333336	88.6	0.7663555182287886	0.8987235813497633
kidney	labelled_APAP	creneg	NA_ACGCCTGTCTGAGCGTCGCT	5.956813903382033e-4	0.00193646902588264	46.5	48.2	0.06647843064760725	0.3316476993526814
kidney	labelled_APAP	creneg	NA_ATCACGTCGGGGTCACCA	0.00156785033333333	0.0010953511469368	118.5	142.8	0.5043711300937116	0.7415122579941927
kidney	labelled_APAP	creneg	NA_CACGGGGTCGGCGGCGATGTCGG	2.777778333333333e-4	1.85185185185184e-4	25.333333333333332	27	0.8986540768473816	0.9565468724275936
kidney	labelled_APAP	creneg	NA_CGCGACCTCAGATCAGACGTG	6.921434952407034e-4	6.706533116030921e-4	34.5	45.4	0.7063314967954156	0.8681369368897163
kidney	labelled_APAP	creneg	NA_GAGTAGGGAACTGCCAGGCATC	2.9012290477520666e-4	3.68869404632762e-4	59.666666666666664	68.4	0.9042003719054468	0.9617464087421504
kidney	labelled_APAP	creneg	NA_TATTAATGGTTCGTTTGTAAAAAAAAA	4.22389703258375e-4	6.08607019462706e-4	30.333333333333332	32.8	0.35870886597411866	0.6347659214794446
kidney	labelled_APAP	creneg	>ENSMUST00000206223.2|ENSMUSG00000039257.12|OTTMUSG00000049457.3|OTTMUST00000142612.2|Vstm2b-204|Vstm2b|599|UTR5:1-36|CDS:37-599|	0.00102414416666666	3.868472e-4	25.333333333333332	29.4	0.5264193976728737	0.7541022701639
kidney	labelled_APAP	creneg	1_AACATTCAACGCTGTCGGTGAGTT	0.00187020548257978	5.9623578821573e-4	67.33333333333333	87.6	0.09797934704810878	0.3690724627148968
kidney	labelled_APAP	creneg	1_TCGCTGCGATCTATTGAAAGTCAGCCCTCGACACA	4.5646746801880503e-4	6.3719147562478e-4	35.5	38.2	0.4236229910461931	0.6882098647834243
kidney	labelled_APAP	creneg	1_TGTCAATGATGCATCTTATTGGAACTGAATTTAAGTGATCTAACCCATTCGTCACTACCACTGAGACAA	5.6924665158609e-4	0.00114940850839097	36	33.6	0.02768670917409249	0.24250888638030416
kidney	labelled_APAP	creneg	10_TCACGCGGGAGACCGGGGTTCAATTCCCCGACGGGGAGCCA	0.00117894591097149	9.16249640454836e-4	33.833333333333336	53.8	0.6248201096317476	0.8233351717282008
kidney	labelled_APAP	creneg	13_TCACATTGCCAGGGATTACCACTT	0.00103226152190848	0.0016234463960826	33.333333333333336	28.6	0.7258080541628449	0.871925074051954
kidney	labelled_APAP	creneg	15_GAATTGATCAGGACATAGGAA	3.1958934957369e-4	1.29200885100314e-4	39	47.6	0.47237308203691425	0.7207035270531724
kidney	labelled_APAP	creneg	15_TATCAATGATGTCCTAAAAAATAAATGTCTGAACATATGACTGCTATAATGATTTCAGCATTTAACTGAGA	5.93585347294675e-4	8.41350965708036e-4	40.5	33.8	0.1744763271141403	0.4750722464868165
kidney	labelled_APAP	creneg	16_TTCCGCTGATGACTTCTGTCAGTGCCACGTGTCTGGGCCACTGAGACCACATGATGGGATTGAGGACCTGAGGA	5.85024543690838e-4	9.12285427538034e-4	27.666666666666668	21.6	0.19744810513725852	0.5010288741179301
kidney	labelled_APAP	creneg	2_TCGTACCGTGAGTAATAATGT	1.5768168118541833e-4	2.89935506019788e-4	35.5	37.4	0.42042995660184496	0.6868597268529018
kidney	labelled_APAP	creneg	2_TGGAAAGGATGAACGAACTTGGCCTGACCTTCAGAAATGGAGGCAATACAACTGATTTAATGAGCCTGATCCA	6.312977731108534e-4	0.00132407896571687	26.666666666666668	26.6	0.02463655310886931	0.23964998173650073
kidney	labelled_APAP	creneg	3_TTGTGGTAGTGGGGGACTGCGTTCGCGCTCTCCCCTG	6.823127215673964e-4	0.00140755430608801	45	48.2	0.3459782350474284	0.6280304041934593
kidney	labelled_APAP	creneg	4_AGCTCGCTCTGAAGGCCTGTTTCCTAGGCTACATACGAGGGACATGTTCCTT	3.475214949431217e-4	7.85882486485998e-4	31.5	30.2	0.09483746594844245	0.36766254456591263
kidney	labelled_APAP	creneg	4_CAGTCCACGGGCATATACACTT	0.00829256183333333	0.01025891649550827	31.833333333333332	28.2	0.44611233951970064	0.7058186525153914
kidney	labelled_APAP	creneg	4_GTAAACATCCTTGACTGGAAGCTGT	0.00652001374145602	0.00626775363736263	23	27.4	0.7590049315014307	0.8965013569480749
kidney	labelled_APAP	creneg	4_TTCTTGTGATGAAAATACTGTCCAGTTCTGCTACTGAAGGAATGAGATGAACACTTTAGTGCTGAAGA	6.026859701117875e-4	0.00119471365315175	30.166666666666668	26.2	0.01292274823669493	0.2020678715948727
kidney	labelled_APAP	creneg	5_CACGTCGGGGTCACCA	1.7140100797868668e-4	0.00150790109402633	52.166666666666664	62	0.00120968574201429	0.16251769336700192
kidney	labelled_APAP	creneg	8_GCTGGAGGATGAAGTAAGGAGTGATCCATCGGCTAAGTGTTTTCCCACTGTGCTGACACTCACATTGCTGACAG	4.946588487109717e-4	7.5294090175628e-4	27.5	20.4	0.2049140165865138	0.5088698499667258
kidney	labelled_APAP	creneg	9_GTTCGACTCCCGGTGTGGGAACCA	4.726497684637083e-4	0.00152554262325341	51.833333333333336	70.8	0.15885877608003465	0.4582949611515285
kidney	labelled_APAP	creneg	NA_CGCACGGGGTCGGCGGCGATGTCGGC	9.956192751891668e-5	4.2918856091954e-4	28.833333333333332	20.8	0.1836023967142591	0.4882984644549518
kidney	labelled_APAP	creneg	NA_GAATTGATCAGGACATAGGACAA	8.090614886731333e-5	1.68691189833664e-4	48	46.2	0.7471985199784452	0.8847122541112862
kidney	labelled_APAP	creneg	X_AATGGTTCGTTTGTAAAAAAAAAAAAAAAAA	8.811946833802917e-4	8.30257253514748e-4	43	52.8	0.4600392104636667	0.7136560422200753
kidney	labelled_APAP	creneg	>ENSMUST00000075275.3|ENSMUSG00000022454.18|OTTMUSG00000070882.2|-|Nell2-201|Nell2|2675|UTR5:1-44|CDS:45-2504|UTR3:2505-2675|	3.940484415861067e-4	0.00138528302563237	56	45	0.683623884612409	0.8510180892349679
kidney	labelled_APAP	creneg	>ENSMUST00000170285.2|ENSMUSG00000040701.17|OTTMUSG00000027952.2|-|Ap1g2-211|Ap1g2|2596|UTR5:1-15|CDS:16-2391|UTR3:2392-2596|	3.9968033333333334e-4	6.624581273115419e-4	50.666666666666664	59.8	0.15870856345475634	0.4582949611515285
kidney	labelled_APAP	creneg	11_ACCACGAGGACGAGACGTAGCG	0	0	34.5	35.6	1	1
kidney	labelled_APAP	creneg	11_CCCATAAAGTAGAAAGCACT	0	1.77266578420844e-4	35	57	0.10436670552161002	0.37842690730279543
kidney	labelled_APAP	creneg	11_TACCCTGTAGATCCGAATTTGTAA	3.0075058898015004e-4	9.57275929953916e-4	35.5	38.8	0.07539449301155465	0.34364762645391994
kidney	labelled_APAP	creneg	11_TGAGAACTGAATTCCATGGGTTAA	2.8595867924542336e-4	3.2755506330742396e-4	28.5	26.4	0.9167098987904284	0.96722358055042
kidney	labelled_APAP	creneg	12_GGTTCGTTTGTAAAAAAAAAAAAAAA	5.434522408212517e-4	0.00124202871908647	30	34	0.3498567109635659	0.6311720813260144
kidney	labelled_APAP	creneg	16_AAGGAGCTCACAGTCTATTGAGA	2.6541403562811e-4	8.87599998112786e-4	32.666666666666664	32.6	0.03875227031128223	0.27756552232810033
kidney	labelled_APAP	creneg	16_TTCCGCTGATGACTTCTGTCAGTGCCACGTGTCTGGGCCACTGAGACCACATGATGGGATTGAGGACCTGAGG	4.801821745175333e-4	6.889331502564181e-4	29.833333333333332	23.8	0.2744558123352781	0.571799062062621
kidney	labelled_APAP	creneg	17_GCCAAATGATGTATGTTTGACATAGGAGCACTTGTGTGCAAGGACGACCCTTATCTATCACCCATGACTGATG	3.6985337397377e-4	0.00105081604419112	30.5	22.6	0.10190101423063928	0.3745310685160207
kidney	labelled_APAP	creneg	18_GATTCCTGGAAATACTGTTCTTT	0.00102294214379084	0.0015636347934073	23	21.6	0.32022194368508883	0.606253523591301
kidney	labelled_APAP	creneg	2_TCTAGTGATGAATTTCATAGGGCAGATTCTGAGGTGAAAATTTAGTTCATCATTGATTGTCCTATTATGAAATCTGAAG	4.110174798189289e-4	4.95921315563244e-4	42.333333333333336	49	0.43270312234683767	0.6967334882528261
kidney	labelled_APAP	creneg	2_TTGCAATGATGTCAATCTTTGACTGAAGTGACCTTGAAGTGCAATTACTGAGCTTTTTAACCCTGAGCAA	0.00189309330118391	0.00178556459999999	27.333333333333332	28.4	0.8057798283884674	0.9203486806573696
kidney	labelled_APAP	creneg	8_TACCACAGGGTAGAACCACGGACT	2.9394466666666667e-4	0.008518524	24.333333333333332	30	0.00752876192249503	0.20154402184592896
kidney	labelled_APAP	creneg	9_TCGCTGCGATCTATTGAAAGTCAGNCCTCGACACAAGGNTTTGT	3.2541812481025166e-4	8.38629326726726e-4	27.166666666666668	30.8	0.02213688281866675	0.23899759160012243
kidney	labelled_APAP	creneg	Mus musculus BRCA1 interacting protein C-terminal helicase 1, opposite strand, transcript variant 1 (Brip1os)	0.00342661264020457	0.00193159982459228	52.666666666666664	69.6	0.9075339453032496	0.9630575388218932
kidney	labelled_APAP	creneg	Mus musculus tRNA-Ile (AAT) (tRNA-Ile-AAT-3-1, tRNA-Ile-AAT-4-1)	9.800828455787116e-4	0.00174235164426557	40.333333333333336	47.8	0.14393253935261843	0.44432677753441024
kidney	labelled_APAP	creneg	NA_CTCGGCCGATCGAAAGGGA	8.68452e-4	0	37.333333333333336	44.6	0.02170072960092102	0.23899759160012243
kidney	labelled_APAP	creneg	NA_GACTCTTAGCGGTGGATCACTCGGCTCGTGCGT	0.00173896279461824	0.00172129729305794	31.666666666666668	21.2	0.29175122718165797	0.5803095544762389
kidney	labelled_APAP	creneg	NA_GCGAAGCTCTTGATCGAAGCCC	2.139495e-4	9.69488626401446e-4	32.666666666666664	28.2	0.02624607956491646	0.23964998173650073
kidney	labelled_APAP	creneg	X_AGCTACATTGTCTGCTGGGTTTCA	1.3022868156482666e-4	0.00104166918065398	36.5	32.8	0.00171692383243242	0.16251769336700192
kidney	labelled_APAP	creneg	1_AACATTCAACGCTGTCGGTGAGTTT	0.0013101544036706	0.001127299598967	45.833333333333336	63	0.658652041573515	0.8356719619964144
kidney	labelled_APAP	creneg	1_CTTTCAGTCGGATGTTTGCAGCA	0.00102211666507224	5.07862831558486e-4	32.5	30.4	0.23317588473322232	0.535604638865885
kidney	labelled_APAP	creneg	1_TACCATGATGATAACATAGTTCAGCAGACTTAACTCTGATGAACAATCATGTCTTTCGCTCNTATCTGATG	4.375733374152767e-4	6.70793509663194e-4	36.5	31.2	0.24298384069390205	0.5429983608332688
kidney	labelled_APAP	creneg	10_TACATGATGAAAACAGTCTCCCTCTTCTGAATCTCGCTGAGGAAACTGCACGTCACCCTCCTGAAA	6.292382646394617e-4	0.0010293953448185	29.666666666666668	33.4	0.13284502752293134	0.4254552203047184
kidney	labelled_APAP	creneg	11_AGTCAATGATGGTCATGCCCAAGATGTCTGAACCTGTCTGAAGCATCTTTTTGATGTAGTCTATGTGGTTCTGAGACTT	7.547982190300583e-4	0.00118609301865372	26.166666666666668	27	0.1771530458396116	0.4805606877813344
kidney	labelled_APAP	creneg	11_TGAGAACTGAATTCCATGGGTTAT	3.881610643259667e-4	0.00127686240979175	31.666666666666668	25.4	0.07273445337323742	0.33680221402766625
kidney	labelled_APAP	creneg	11_TGGCTTTGCTGAAATCCAGAGGCTGTTTCTGAGCT	6.536420753887417e-4	7.0709889236646e-4	26.5	22.6	0.6919175941187373	0.8569405296836832
kidney	labelled_APAP	creneg	12_GAATTGATCAGGACATAGGGAAAAAA	3.9979018278087666e-4	0.00109974120560224	43	63.2	0.2577893715204468	0.5561212851494506
kidney	labelled_APAP	creneg	14_AAAAGCTGGGTTGAGAGGGCGAT	0.00203927151026856	0.0013518347719457	38.5	32	0.6842838874738961	0.8511110114517066
kidney	labelled_APAP	creneg	14_AGGTATGAGGAAAATATCGGACAGTCTGATTACCACTGAAGACTGATAAGATCCAACTCTGACC	4.976830007498834e-4	6.89498769009396e-4	27.666666666666668	35.2	0.39964882359389897	0.6759194090996715
kidney	labelled_APAP	creneg	15_TGTAAACATCCTACACTCAGCTA	3.24874684380005e-4	5.18504789722164e-4	25.5	26.4	0.6650356727233662	0.8393389195085367
kidney	labelled_APAP	creneg	17_GGTTCGTTTGTAAAAAAAAAAAAAA	6.627350312361416e-4	9.99165770198496e-4	28.833333333333332	33.2	0.5194503249764837	0.7527757670427423
kidney	labelled_APAP	creneg	2_CTCGTACCGTGAGTAATAATGC	3.0837826890458165e-4	5.41518645994344e-4	36.5	33.8	0.4006854823069877	0.6759194090996715
kidney	labelled_APAP	creneg	5_GCCAATGATGACACCACACTAACTGAGC	9.803921568627333e-5	0.00120774038315018	26.166666666666668	23.6	0.33727403211303236	0.6199702183215539
kidney	labelled_APAP	creneg	6_CTCGACACAAGGGTTTGT	2.7700679918450503e-4	0.00120292690427043	36.333333333333336	42.2	0.03581068660687836	0.27547720584661495
kidney	labelled_APAP	creneg	7_AGTCCATGATGAGCAACACTCACCATCTTTCGTTTGAGTCTCACGACTGTGAGATCAACCCATGCACCGCTCTGAGAC	7.146108755239854e-4	8.28765293455594e-4	33.666666666666664	35.4	0.47404285074804137	0.7208169607767333
kidney	labelled_APAP	creneg	MT_TCATGACCAATGAACACTCTGACCA	0.00108042341601951	0.0013654856	69.16666666666667	110.2	0.15070873684831282	0.4516105253229352
kidney	labelled_APAP	creneg	MU069435.1_GCTGCGATCTATTGAAAGTCAGCCNTCGACACAAGGGTTTGT	2.9530816393199335e-4	7.35996880809622e-4	27	28	0.15095025614152852	0.4516105253229352
kidney	labelled_APAP	creneg	Mus musculus (house mouse) mmu-miR-204-5p	5.750473330677e-4	0.00108016031636826	35.166666666666664	44	0.2641377900111692	0.5623079746357833
kidney	labelled_APAP	creneg	NA_TGAATCTGACAACAGGAAATAAACCTCCTTATTCACCCCACCACCA	4.4807229957515336e-4	5.92975418405516e-4	33.833333333333336	31.8	0.5226597596554429	0.7527757670427423
kidney	labelled_APAP	creneg	NA_TTCAAGTAATCCAGGATAGGCTTA	0.00375118266666666	0.0029529798	37.333333333333336	36.4	0.38046869569207503	0.6593581448584948
kidney	labelled_APAP	creneg	X_GAGGTAGTAGATTGTATAGTTA	1.2657620226861835e-4	8.47317760342958e-4	41.166666666666664	35.2	0.0057380928090711	0.19725280637225687
kidney	labelled_APAP	creneg	>ENSMUST00000033020.14|ENSMUSG00000030760.15|OTTMUSG00000030994.3|OTTMUST00000076772.2|Acer3-201|Acer3|11340|UTR5:1-88|CDS:89-892|UTR3:893-11340|	0.01991796566666666	0.0173712602	23.166666666666668	32.6	0.6450986294083115	0.8304351077226386
kidney	labelled_APAP	creneg	1_TAAACATCCTCGACTGGAAGC	3.266571371714833e-4	5.38748697294038e-4	29.833333333333332	36.8	0.4037483221062179	0.6768245378758673
kidney	labelled_APAP	creneg	15_CTAGACTGAGGCTCCTTGAGGAT	0.00599327814072194	0.00680502497187758	26.333333333333332	21.2	0.5246184219069341	0.7529262330090087
kidney	labelled_APAP	creneg	15_TTGAAATTTCGGTTGGGAAA	6.540404795239667e-4	0.00104682903211304	31.5	26.4	0.6209336079353232	0.8207613326708726
kidney	labelled_APAP	creneg	18_ACTGGACTTGGAGTCGGAAGGC	0.00103979376330164	8.8743274978295e-4	36.833333333333336	42	0.8739934875987354	0.9459357044305824
kidney	labelled_APAP	creneg	18_TGGAGTGTGACAATGGTGTTTGA	0.00147590148019801	0.00195611919688715	31	27.2	0.29906197694021813	0.5841401546914525
kidney	labelled_APAP	creneg	19_CCCTGATGAACTGAATACCGCCCCAGTCTGATAGCTGTGGAGAAAGGTATTTTCTGAGT	5.9054588506978e-4	8.48747663671324e-4	36.833333333333336	46.2	0.2206214901165195	0.52159942541369
kidney	labelled_APAP	creneg	19_CTGACCTATGAATTGACAGCCAAT	0.00555706316666666	0.0043498772	28.666666666666668	26.2	0.32473979039643175	0.6108300843938056
kidney	labelled_APAP	creneg	19_TATCTGTGAGGATAAGTAACTCTGAGG	1.6902685814769168e-4	7.30887666666666e-4	31	25	0.446628655835157	0.7058674625916502
kidney	labelled_APAP	creneg	2_GTACCGTGAGTAATAATGCG	3.3052564190093667e-4	4.96367307211886e-4	22	20	0.29134756771848064	0.5803004978940697
kidney	labelled_APAP	creneg	4_AGGTCGATGATGAGAGCTTTGTTCTGAGCCA	0.00112199601325972	4.58970160369894e-4	23.5	20.4	0.4907222998978305	0.7310555574297597
kidney	labelled_APAP	creneg	4_CTTTCAGTCGGATGTTTACAGTT	0.00181096289439886	0.00518239546421404	33.166666666666664	34.6	0.07954065515206271	0.3494021528431999
kidney	labelled_APAP	creneg	4_TAAACATCCTTGACTGGAAGCT	7.245124064035667e-5	0.00149103456745729	38.333333333333336	56.6	0.00643269725685675	0.19725280637225687
kidney	labelled_APAP	creneg	8_TACCACAGGGTAGAACCACGGACA	0.00168913416666666	0.0014516519989515	28.333333333333332	36.4	0.8474435347986677	0.9341796054566056
kidney	labelled_APAP	creneg	8_TTCTGGGTCGGGGTTTCGTACGTAGCAGAGCAGCTCC	9.849717903390317e-4	8.879519159526641e-4	26.833333333333332	23.6	0.7298024863282173	0.871925074051954
kidney	labelled_APAP	creneg	9_AGCAGAGCAGCTCCCTCGCTGCGATCTATTGAAAGTCAGCCCTCGACACAAGGGTTTGT	5.33281472668565e-4	6.951160036669721e-4	65.16666666666667	51.8	0.4085274649666846	0.6781989122657421
kidney	labelled_APAP	creneg	9_CGCTGCGATCTATTGAAAGTCAGCCCTCGACACAAGGGTTTGTA	1.9060855622394168e-4	5.82886334011468e-4	34.833333333333336	40.8	0.01085660219423241	0.20154402184592896
kidney	labelled_APAP	creneg	9_GCTAAACCATTCGTAGACGACCTGCTTC	7.421859265266917e-4	6.95420746077644e-4	30.5	33.2	0.8560788815099711	0.9373032332195016
kidney	labelled_APAP	creneg	9_TCTATTGAAAGTCAGCCCTCGACACAAGGGTTTGT	7.05735510893615e-4	6.5982649496204e-4	41.666666666666664	44.4	0.7254967952745413	0.871925074051954
kidney	labelled_APAP	creneg	9_TTGCTGCGATCTATTGAAAGTCAGCCCTCGACACAAGGGTTTGT	5.544719680622333e-4	9.6564266984934e-4	21.5	25	0.4367051942387828	0.700076463531632
kidney	labelled_APAP	creneg	MT_GAATTGATCAGGACATAG	0.00159037000356983	0.00135314270163339	39	42.8	0.7226658695956361	0.8705603142715882
kidney	labelled_APAP	creneg	MT_TGAATCTGACAACAGGAAATAAACNTCCTTATTCACCCCA	6.250296688697767e-4	7.0798186538909e-4	32.833333333333336	56	0.44525452494979406	0.7058186525153914
kidney	labelled_APAP	creneg	MT_TTTTCGGCGGTAGAAGAAA	7.048821730470133e-4	4.5537532834768e-4	120.66666666666669	195.2	0.7050799359479739	0.8673318332219578
kidney	labelled_APAP	creneg	Mus musculus (house mouse) mmu-miR-200a-5p	7.07624511305455e-4	6.57674372416568e-4	43.666666666666664	59.2	0.8265955406950465	0.9230093192288116
kidney	labelled_APAP	creneg	Mus musculus (house mouse) mmu-miR-3068-3p	5.42888165038e-5	0.00159258931496063	27.166666666666668	32.8	0.01186193872154839	0.20154402184592896
kidney	labelled_APAP	creneg	Mus musculus RIKEN cDNA C130071C03 gene, transcript variant 1 (C130071C03Rik)	3.73816911519445e-4	4.05540081238614e-4	20.666666666666668	19.2	0.931521735499997	0.9709194289727568
kidney	labelled_APAP	creneg	NA_AGACCGGGGTTCGATTCCCCGACGGGGAGCCA	4.0255358785946666e-4	4.5562971646564e-4	57	65	0.2593532062724305	0.5564252977021845
kidney	labelled_APAP	creneg	NA_AGTTGAATGCTGTGTAGAAATACCA	3.743580249278717e-4	5.69710186568822e-4	71.5	94.8	0.372869655490916	0.6532023104664464
kidney	labelled_APAP	creneg	NA_GAATTGATCAGGACATAGGGACA	5.852663258687017e-4	9.4339622641508e-5	42.833333333333336	51	0.22482606277034775	0.5264043402062571
kidney	labelled_APAP	creneg	NA_TATTAATGGTTCGTTTGTAAAAAAA	7.674597450267484e-4	7.69895440813328e-4	34.5	37	0.8938201780814229	0.9553868729981982
kidney	labelled_APAP	creneg	10_TCCGGCTCGAAGGACCA	9.582368787878784e-4	6.84381503095928e-4	39.5	48.2	0.5364010752137023	0.7609045496202176
kidney	labelled_APAP	creneg	11_ACTGCTGATCCGGGTGATGCGAATCGTAATCTGAGCCGA	2.9357263318535e-4	4.2543497898747e-4	26.5	27.2	0.7433274184870635	0.8808460199512554
kidney	labelled_APAP	creneg	11_AGCAGCATTGTACAGGGCTATGTT	6.952782375213716e-4	0.00162180510485592	38.333333333333336	36.6	0.36308120256222226	0.640679694812465
kidney	labelled_APAP	creneg	11_ATAACTGACGATAACTGCTCCTGGCTGACT	8.868240124610584e-4	0.00118550204373464	24.833333333333332	28.2	0.6758776288727946	0.845709903115298
kidney	labelled_APAP	creneg	11_TGCTTTGCTGAAATCCAGAGGCTGTTTCTGAGC	3.4797672448898167e-4	0.00107858538519938	23.666666666666668	18	0.15453916817751406	0.4516105253229352
kidney	labelled_APAP	creneg	13_TCACATTGCCAGGGATTACCAC	3.9177154681438166e-4	8.290868277054079e-4	37.166666666666664	32	0.3576587410634177	0.6347659214794446
kidney	labelled_APAP	creneg	15_AAAATGATGAATTCTGGGGCGCTGATTCATGTGACTTGAAAAAACGCCATCCATTTCCTGACT	6.16461987576935e-4	6.95773779219638e-4	24	20.6	0.8957675000738053	0.9555729604602444
kidney	labelled_APAP	creneg	15_GAAAATGATGAATTCTGGGGCGCTGATTCATGTGACTTGAAAAAACGCCATCCATTTCCTGNCT	5.893947200481067e-4	6.93226694198386e-4	24	21.8	0.4143758178288377	0.6831093414094445
kidney	labelled_APAP	creneg	15_TCCGAGCCTGGGTCTCCCTCTTT	0.00331326663233458	0.00188846109110521	23.333333333333332	25.6	0.2878377657171242	0.5794423122401829
kidney	labelled_APAP	creneg	19_CTGACCTATGAATTGACAGCCTT	0.00417764350292576	0.0108166824	25.833333333333332	28.8	0.00869939125922087	0.20154402184592896
kidney	labelled_APAP	creneg	19_TATATATGATGACTTTCATAGAATCTCGTTCGGCTGATGATTGCTGTTGAGACTTGGAAATCTGATT	0.00120783910242198	0.00136617919880239	29	30.4	0.5740574103960848	0.7847979030813845
kidney	labelled_APAP	creneg	19_TTCTATGATGAATCAAACTAGCTCACTATGACTGCTAATGAAAACACAGGAACACCTGAGA	5.16966676863655e-4	6.497721153924839e-4	32.666666666666664	38.8	0.7191831372586438	0.8705603142715882
kidney	labelled_APAP	creneg	6_AATGGTTCGTTTGTAA	6.547799181772583e-4	8.94814195766964e-4	49.333333333333336	51.2	0.31943613762637313	0.6055542947962798
kidney	labelled_APAP	creneg	9_AATGACACGATCACTCCCGTTGAG	3.2072372222222167e-4	7.17057788235294e-4	31.666666666666668	31.2	0.2450710822182252	0.5442861777400141
kidney	labelled_APAP	creneg	MT_GAATTGATCAGGACATAGAA	4.49399211491965e-4	1.4445787931152e-4	52.5	66.6	0.5618121452013204	0.7775049480729144
kidney	labelled_APAP	creneg	Mus musculus (house mouse) mmu-miR-20a-5p	0.01492439208945317	0.0146494252	46.666666666666664	49.4	0.796711174988045	0.91481490112102
kidney	labelled_APAP	creneg	Mus musculus (house mouse) mmu-miR-6395	0.0033959515	0.0025389816	27.666666666666668	27.2	0.6530223335589803	0.8328898885918924
kidney	labelled_APAP	creneg	NA_ATCCCATCCTCGTCGCCA	5.061235393348517e-4	0.00105706771058233	55.5	72.8	0.05322969442888734	0.31380982682435143
kidney	labelled_APAP	creneg	NA_TATTAATGGTTCGTTTGTAAAAAAAA	3.05957509200265e-4	5.32956042791592e-4	33.833333333333336	32.8	0.3985941810787638	0.6759194090996715
kidney	labelled_APAP	creneg	>ENSMUST00000044705.12|ENSMUSG00000039257.12|OTTMUSG00000049457.3|OTTMUST00000126080.2|Vstm2b-201|Vstm2b|2627|UTR5:1-636|CDS:637-1494|UTR3:1495-2627|	3.89516128540305e-4	0.00108077503132279	22.5	21.4	0.28852560802055877	0.5794423122401829
kidney	labelled_APAP	creneg	1_ATGTAAACATCCTCGACTGGAAGC	3.31675e-4	2.7453290611185197e-4	21.5	25	0.6458907403018916	0.8304351077226386
kidney	labelled_APAP	creneg	10_TGAGGTAGTAGTTTGTGCTGTTG	4.358629560278366e-4	5.20027644819394e-4	27.5	25.4	0.9131895529736228	0.9656564436535618
kidney	labelled_APAP	creneg	10_TGAGGTAGTAGTTTGTGCTGTTTT	0.00284634776528154	0.00605535299999999	27.5	24.6	0.0452356228576448	0.2989663437955252
kidney	labelled_APAP	creneg	10_TTCAAGTAATCCAGGATAGGCTGT	0.00152963537912087	0.00119832441180589	25.666666666666668	19.4	0.9701254156237896	0.989549701725178
kidney	labelled_APAP	creneg	11_CACGAGGACGAGACGTAGCG	0.00134770883333333	0	21.833333333333332	18	0.2454701780081227	0.5442861777400141
kidney	labelled_APAP	creneg	11_CGGCGATGATGACACTCCATA	6.758259044971567e-4	9.1131954573998e-4	17.833333333333332	23.4	0.6251458250260892	0.8233351717282008
kidney	labelled_APAP	creneg	15_GAAAATGATGAATTCTGGGGCGCTGATT	3.5517574900370834e-4	5.14889792592592e-4	23.166666666666668	13.2	0.8760916640191148	0.947090914114344
kidney	labelled_APAP	creneg	16_TGAAATGATGGCAAATCATCTTTCGGGACTGACCTGAAATGAAGAGAATACTCTTGCTGAT	2.974825059141483e-4	5.66407640159462e-4	32	35.2	0.07019480376446488	0.3342131603518223
kidney	labelled_APAP	creneg	17_TGAGGTAGGAGGTTGTATAGTTG	9.31864932188175e-4	5.92955245239026e-4	46	42.8	0.8743724805740735	0.9459357044305824
kidney	labelled_APAP	creneg	2_CACCAAGATGAGTGGTGCAAATCTGATC	1.3734314500597834e-4	2.69424181417276e-4	28.666666666666668	32.2	0.2910822998918985	0.5803004978940697
kidney	labelled_APAP	creneg	2_TCGCTGCGATCTANTGAAAGTCAGCCCTCGACACAAGGGTTTGT	5.11016075718435e-4	0.00112652644098888	27	28.4	0.01027481906424882	0.20154402184592896
kidney	labelled_APAP	creneg	2_TGCAATGATGTCAATCTTTGACTGAAGTGACCTTGAAGTGCAATTACTGAGCTTTTTAACCCTGAGC	6.044722149175155e-4	5.18340791120819e-4	26.166666666666668	24.2	0.4760508337056304	0.721194378479832
kidney	labelled_APAP	creneg	4_TGTAAACATCCTTGACTGGAAGCTTT	0.00226985894646935	0.0036230076	38	52.6	0.07820279589562412	0.3487940651295628
kidney	labelled_APAP	creneg	5_TGCCAATGATGACACCACACTAACTGAGCAGTTAGTAGTTGGTCCTTTGATTGCATGTGATGTAATCATTGTTTCAAGACGGGACTGAAGGCG	5.091365557575617e-4	7.802218890901319e-4	22.166666666666668	23.8	0.17201002968139548	0.473817928916616
kidney	labelled_APAP	creneg	6_TCGCTGCGATCTATTGAAAGTCAGCCCTTGACACAAGGGTTTGT	0.00125812646071792	3.60185446877208e-4	29.5	31.4	0.4868428237868461	0.7282607672696236
kidney	labelled_APAP	creneg	7_TCTACAGTGCACGTGTCTCCAGA	0.00102280036062166	6.86322450201774e-4	22.166666666666668	23.6	0.4966105677367236	0.7365158846062991
kidney	labelled_APAP	creneg	8_CTGAAGTGATGATTCACAATCATGTCTCTTCTCTGAAGAATTCATGGAGATTCTGTGTATCTGATC	8.363351483938517e-4	8.5842144682418e-4	30.666666666666668	31.6	0.9225689689951404	0.96722358055042
kidney	labelled_APAP	creneg	9_GACTCCAGACACATCCAAATGAGGCGCTGCATGTGGCAGTCTGCCTTTCTTTA	8.747283486902217e-4	8.81733178362706e-4	28.666666666666668	34.4	0.633791802322788	0.8256715639967714
kidney	labelled_APAP	creneg	MT_ATTTCATGACCAATGAACACTCTGACCA	6.668817409290367e-4	8.24491695010716e-4	45.333333333333336	66.8	0.2586770105410694	0.5564252977021845
kidney	labelled_APAP	creneg	MT_GAATTGATCAGGACATAGGGTTTGATAGTTAATATTATATGTCTTTCAAGTTCTTAGTGTTTTTGGGA	6.668351626773284e-4	6.766163550060429e-4	25.666666666666668	24	0.7900337106675791	0.9131232236173767
kidney	labelled_APAP	creneg	MU069435.1_CAGCGCCGAAGGAGCCTCGGTTGGCCCCGGATAGCCGGGTCCCCGTC	2.4185998014360663e-4	7.455776898881e-4	27.333333333333332	31	0.05997943094882667	0.3237646721592496
kidney	labelled_APAP	creneg	Mus musculus (house mouse) mmu-miR-29b-3p	6.251758029764716e-4	0.00204139745959328	49.5	54.4	0.09066769720181134	0.3601935293208571
kidney	labelled_APAP	creneg	Mus musculus RIKEN cDNA C130071C03 gene (C130071C03Rik)	1.0841283607979168e-4	0	28.666666666666668	32.2	0.17909283505520282	0.4813326842333917
kidney	labelled_APAP	creneg	NA_GACTCTTAGCGGTGGATCACTCGGCTCGTGCGTCGATGAAGAACGCAGCTAGCTGCGAGAATTA	5.254142523848034e-4	8.18755230110602e-4	24.666666666666668	21	0.4507280367852245	0.70622632219858406
kidney	labelled_APAP	creneg	NA_TATTAATGGTTCGTTTGTAAAAA	7.686443419187717e-4	7.43762197281236e-4	43	43.6	0.33038987314206436	0.6132198922046264
kidney	labelled_APAP	creneg	NA_TATTAATGGTTCGTTTGTAAAAAA	6.0026809403232e-4	0.0013804601978581	36.833333333333336	38.4	0.0694151787428772	0.3342131603518223
kidney	labelled_APAP	creneg	1_CACAAGTGATGAGTGACAAAGGGACTTAATACTGAACCATGGGGTTGAAATGAAATATGCTGATGTG	3.5095597647706003e-4	4.64413756298614e-4	20.5	14.6	0.4187331793648548	0.6856284265726339
kidney	labelled_APAP	creneg	1_GTTAGTGATGATCAATAAAGTTAAACAGATGGGAATCTCTCTGAATAAGATTGAAGATTGATTGTTAAGCTGAAA	5.239497457634234e-4	5.88772813452558e-4	23.333333333333332	20	0.5466689976563313	0.7657579215725488
kidney	labelled_APAP	creneg	1_TGTAAACATCCTCNACTGGAAGCT	0.00127712399325321	0.0014740644229885	26.666666666666668	31.6	0.6673282751607569	0.8400825212846238
kidney	labelled_APAP	creneg	11_AGCAGCATTGTACAGGGCTATGATT	0.0058997005	0.0035133996744268	24.666666666666668	19.6	0.0955556195449378	0.36766254456591263
kidney	labelled_APAP	creneg	11_AGCTGAGGATGATTTAAGTTATCCCTGTCTGAAATGACACTTTCTGAAGAGTCATGGTTTACTGAGGCTC	0.00117229775614068	9.81095196167952e-4	23.666666666666668	22.2	0.3280223380736321	0.6132198922046264
kidney	labelled_APAP	creneg	11_ATACCCTGTAGATCCGAATTTGTG	0.0018483088863474	5.36143416196056e-4	21.333333333333332	18.8	0.02875260198055938	0.2459193134101961
kidney	labelled_APAP	creneg	14_ACTGGACTTGGAGTCAGAAGGCTT	0.00223948513307493	0.00124959231065493	22.166666666666668	18.6	0.38377824097273655	0.6619504864553184
kidney	labelled_APAP	creneg	15_TGTAAACATCCCCGACTGGAAGCTTTT	0.006869285	0.0053233562	38.333333333333336	39.4	0.3983543952207055	0.6759194090996715
kidney	labelled_APAP	creneg	16_TGAAATGATGGCAAATCATCTTTCGGGACTGATCTGAAATGAAGAGAATACTCTTGCTGATC	1.5899243942983667e-4	4.229338642071259e-4	23.166666666666668	24.4	0.04939681399730045	0.3048303727545063
kidney	labelled_APAP	creneg	19_TCACCCTGATGAACTGAATACCGCCCCAGTCTGATAGCTGTGGAGAAAGGTATTTTCTGAGT	0.00466027583333333	0.005084418	36	38.2	0.5890700716316967	0.7930628556967472
kidney	labelled_APAP	creneg	4_CAGTCCACGGGCATATACACT	0.01072134683333333	0.0127687246	30.833333333333332	26.4	0.733250651131113	0.8753254899381266
kidney	labelled_APAP	creneg	5_CAAAGTGCTGTTCGTGCAGGTAGT	0.00108754553747213	0.00173748458384617	35.333333333333336	37	0.652492260469766	0.8328898885918924
kidney	labelled_APAP	creneg	6_TAGGTAGTTTCCTGTTGTTGGGAT	8.273852407305367e-4	0.00128462170578563	24	14.6	0.7664492715775147	0.8987235813497633
kidney	labelled_APAP	creneg	6_TATGGCACTGGTAGAATTCACTGT	3.204560222104067e-4	0.00118335212971558	31.166666666666668	22.8	0.01500954571522778	0.2098449949032808
kidney	labelled_APAP	creneg	8_ATCACATTGCCAGGGATTTCCATT	0.00650352333333333	0.0037513056	35.833333333333336	32.8	0.04163598101617056	0.28747504119014705
kidney	labelled_APAP	creneg	9_AGTCTATGATGATCCTATCCCGAACCTGAATTCCTGTTGAAAGACCATACTTACGGATCTGGCTTCTGAGA	4.283008007364967e-4	5.19137212757114e-4	23.833333333333332	18.4	0.4691832334758388	0.7202874948354329
kidney	labelled_APAP	creneg	9_CTCGCTGCGATCTATTGAAAGTCANCCCTCGACACAAGGGTTTGT	3.59374813101635e-4	5.9774057288341e-4	22.333333333333332	21.8	0.6168832920537067	0.817637471874284
kidney	labelled_APAP	creneg	9_TGGTTATGATGAAATTCCACTTCATGGTCCGTGTTTCTGAAATAACATGATATTGTGGAAGTTCTGAGT	0.00139871639590352	0.00145322906023419	25.333333333333332	22.4	0.9289892116087682	0.9689744000567784
kidney	labelled_APAP	creneg	MT_GAATTGATCAGGACATAGG	7.134703196347e-5	1.09821450027634e-4	37.833333333333336	46.4	0.6701156927901207	0.8414060598590981
kidney	labelled_APAP	creneg	MT_GAATTGATCAGGACATAGGAC	0	7.712737472275321e-4	33.666666666666664	37.4	0.06484594975844975	0.3316476993526814
kidney	labelled_APAP	creneg	Mus musculus (house mouse) mmu-miR-34a-5p	6.008445592464451e-4	0.00105676719701916	29.5	44.4	0.2381352117651088	0.540061447229703
kidney	labelled_APAP	creneg	Mus musculus (house mouse) mmu-miR-378a-5p	0.00157904636517922	0.00208961554275315	28	28.2	0.20313956672526395	0.5088698499667258
kidney	labelled_APAP	creneg	NA_GTCATTGGTCGCAGTTGAATGCTGTGTAGAAATACCA	3.1848911723310336e-4	9.02599989622606e-4	44	69.4	0.12945571219584903	0.4202374489446512
kidney	labelled_APAP	creneg	NA_TATTAATGGTTCGTTTGTAAAAAAAAAA	7.018419896475017e-4	0.00124232244027792	26	27.4	0.42790391254705856	0.693614591798688
kidney	labelled_APAP	creneg	NA_TCAATCAACGACCGACCGTATC	2.6302711563992503e-4	6.96478427313582e-4	52.166666666666664	67.2	0.08272635686941968	0.35266306757261456
kidney	labelled_APAP	creneg	NA_TCCCGGGGCTACGCCTGTCTGAGCGTCGCT	9.237283956606732e-4	0.00103968492658684	46.5	50	0.29551360812917526	0.5825331108014861
kidney	labelled_APAP	creneg	X_GGTTCGTTTGTAAAAAAAAAAAAAAAA	7.55742822855065e-4	8.62323610527088e-4	27.5	30	0.6113178651296529	0.812389557648285
kidney	labelled_APAP	creneg	>ENSMUST00000135811.2|ENSMUSG00000028391.17|OTTMUSG00000000235.10|OTTMUST00000071862.3|Wdr31-205|Wdr31|400|UTR5:1-356|CDS:357-400|	0.0013923913404457	3.79283639527672e-4	29.666666666666668	45	0.2792981262929419	0.5760276250070036
kidney	labelled_APAP	creneg	>ENSMUST00000212152.2|ENSMUSG00000045348.17|OTTMUSG00000026838.5|OTTMUST00000151150.1|Nyap1-204|Nyap1|2499|CDS:1-2499|	0.00486551179434697	0.00187109877299412	35.166666666666664	40.2	0.19934087780325785	0.5031972852880848
kidney	labelled_APAP	creneg	>ENSMUST00000214054.2|ENSMUSG00000031939.17|OTTMUSG00000062264.4|OTTMUST00000151920.1|Taf1d-207|Taf1d|3126|UTR5:1-917|CDS:918-1784|UTR3:1785-3126|	7.929823849819517e-4	0.00115286920591038	20.333333333333332	21.8	0.9192535705339157	0.96722358055042
kidney	labelled_APAP	creneg	1_ATACATGATGATCTCACACAACTTGAACTCTCTCACTGATTACTTGATGATAGTAAAAGATNTGATG	4.021447477210717e-4	7.76600887980306e-4	28.166666666666668	30.6	0.01977877245859188	0.23418056840416232
kidney	labelled_APAP	creneg	1_GTAAACATCCTCGACTGGAAGCTTT	3.3283193404460665e-4	0.0026551946	25.333333333333332	33.4	0.06245505926561347	0.3299046663526259
kidney	labelled_APAP	creneg	1_TTTCAGTCGGATGTTTGCAGTT	0.00102679910793302	9.19416089082968e-4	20.666666666666668	20	0.740269738011744	0.8793727116577417
kidney	labelled_APAP	creneg	11_AGCTCGGTCTGAGGCCCCTCAGTAT	8.2019846279248e-4	0.00292601931985475	22.5	18.8	0.08090387782125018	0.35226126220487564
kidney	labelled_APAP	creneg	11_TGGTGGGTGCATATGTTT	6.7093443363743e-4	4.00720466153414e-4	24.666666666666668	24.2	0.6652553823972184	0.8393389195085367
kidney	labelled_APAP	creneg	12_TTTGTGGTAGTGGGGGACTGCGTTCGCGCTCTCCCCTG	0.0010606366888318	0.00114647610949008	45.333333333333336	56.6	0.7209699514799311	0.8705603142715882
kidney	labelled_APAP	creneg	15_TGTAAACATCCTACACTCAGCTT	0.0041451320160064	0.004408819	24.166666666666668	25.2	0.6572015581779933	0.8352893929989531
kidney	labelled_APAP	creneg	16_GCCCTCTTTCCGTGTGGATTTAAGAATTTTTT	7.235845285032833e-4	3.489888788821351e-4	47.833333333333336	37.8	0.0949493908754777	0.36766254456591263
kidney	labelled_APAP	creneg	18_TGCAGTGATGACTATCTTAGGACACCTTTGGATTTACCGTGAAAAGAAGTAACCTCTGAGCAGC	8.461921277782933e-4	9.59072536037952e-4	23.833333333333332	20	0.7255601307640508	0.871925074051954
kidney	labelled_APAP	creneg	19_TGACCTATGAATTGACAGCCAAA	4.273793252344417e-4	9.7560975609756e-5	22.166666666666668	23.4	0.1504655791351761	0.4516105253229352
kidney	labelled_APAP	creneg	2_GAAAGTCAGCCCTCGACACAAGGGTTTGT	4.6633992319212336e-4	6.26041881103912e-4	34.166666666666664	37.6	0.5207923303629286	0.7527757670427423
kidney	labelled_APAP	creneg	4_TGTAAACATCCTTGACTGGAAGCA	0.00132603304164866	0.00127627131909385	39.333333333333336	50.6	0.23145477666717193	0.533791226911845
kidney	labelled_APAP	creneg	6_TAATACTGCCGGGTAATGATGGAT	0.00413297050567248	0.00232141191475248	29	25	0.20484472830078185	0.5088698499667258
kidney	labelled_APAP	creneg	9_CCCTGAGACCCTAACTTGTGAA	0.00103151691104294	6.15542438073146e-4	24.333333333333332	33.4	0.4155216157530016	0.6834484494398918
kidney	labelled_APAP	creneg	MT_GAATTGATCAGGACATAGGGTTTAA	0.00385919017330346	0.00390946027223237	24.666666666666668	30	0.580456619877687	0.7870826879572319
kidney	labelled_APAP	creneg	MT_GAATTGATCAGGACATAGGGTTTAAA	0.00243208712472556	0.0029649358	25	26.4	0.24679738903719148	0.5461847848707404
kidney	labelled_APAP	creneg	MU069435.1_TTGAAAGTCAGCCCTCGACACAAGGGTTTGT	3.4265575282537835e-4	0.00109430398839893	36.666666666666664	47.2	0.14839720373699325	0.4516105253229352
kidney	labelled_APAP	creneg	Mus musculus (house mouse) mmu-miR-19b-3p	1.27226463104325e-4	0.00106488530035357	19	29.8	0.0672309982671002	0.3316476993526814
kidney	labelled_APAP	creneg	NA_AAATAACGCCGGAACATTAGTG	0	2.90924032075274e-4	37.166666666666664	46	0.00984798576844282	0.20154402184592896
kidney	labelled_APAP	creneg	NA_GACTCTTAGCGGTGGATCACTCGGCTC	2.9749875583603e-4	9.26811704346068e-4	34.166666666666664	51.4	0.04837427890149808	0.3020824671669476
kidney	labelled_APAP	creneg	X_CCGTCCTGAGGTTGTTGAGCT	0.0027735515	0.0068443232	23.333333333333332	18.6	0.21116116376892233	0.511511158129745
kidney	labelled_APAP	creneg	1_CGGGGTTCGATTCCCCGACGGGGAGCCA	5.329359675489517e-4	7.019427856263561e-4	63.666666666666664	71.8	0.5508723348300401	0.7679466681139772
kidney	labelled_APAP	creneg	10_AGTTATGATGTGTAAATCCTATTCCATTGCTGAAATGCAGTGTGGAACATAATGAACTGAAC	6.109642649583167e-4	0.00123303546432748	26.333333333333332	30.6	0.00975372656379894	0.20154402184592896
kidney	labelled_APAP	creneg	10_TTCCGGCTCGAAGGACCA	0.00411823677077769	6.2753349832614e-4	42.666666666666664	59.4	0.5737375686264666	0.7847979030813845
kidney	labelled_APAP	creneg	13_TGAGATGAAGCACTGTAGAAA	0	0.0019765834	18.166666666666668	16	0.04440779732605381	0.2948353301921564
kidney	labelled_APAP	creneg	16_AAATGATGGCAAATCATCTTTCGGGACTGACCTGAAATGAAGAGAATACTCTTGCTGATC	7.487892177949066e-4	8.76392226994794e-4	20.333333333333332	20.6	0.7198756257736548	0.8705603142715882
kidney	labelled_APAP	creneg	16_CACTAGATTGTGAGCTGCTGGA	6.740341424501416e-4	7.469276654331339e-4	34.333333333333336	35.2	0.4735344997194761	0.7208169607767333
kidney	labelled_APAP	creneg	19_TGACCTATGAATTGACAGCCT	0.00694109716666666	0.00943079865966958	19.666666666666668	21.6	0.238790368393223	0.540061447229703
kidney	labelled_APAP	creneg	5_CGATCCCCGGCATCTCCACCA	0.005432513	0.0032546347737043	52.666666666666664	68	0.34049052884948544	0.6227336213171721
kidney	labelled_APAP	creneg	MT_CATTGGTCGCAGTTGAATGCTGTGTAGAAATACCA	5.264097387975717e-4	7.9122427953698e-4	110.5	154	0.10054584216541494	0.3739940724119422
kidney	labelled_APAP	creneg	MT_GAATTGATCAGGACATAGA	2.158895e-4	0.00109850207967845	36.5	54.8	0.09238500509911932	0.3653706461953088
kidney	labelled_APAP	creneg	MU069435.1_CTCGCTGCGATCTATTGAAAGTCAGCCCTCGACACAAGGGTTTNT	8.13105132225625e-4	9.33858617448972e-4	23.666666666666668	23.4	0.4408351411916983	0.7029240477583328
kidney	labelled_APAP	creneg	MU069435.1_TCGCTGCGATCTATTGANAGTCAGCCCTCGACACAAGGGTTTGT	2.8332023011001003e-4	9.07643995800524e-4	21.833333333333332	22.6	0.05699469457604687	0.3187911818509974
kidney	labelled_APAP	creneg	Mus musculus (house mouse) mmu-miR-1843a-5p	0.0013011285	0.00171219742266172	25.5	25.2	0.9968800309773356	1
kidney	labelled_APAP	creneg	Mus musculus (house mouse) mmu-miR-187-3p	0.00136180359809611	9.30027584661224e-4	28.666666666666668	32.4	0.15528447704272186	0.4516105253229352
kidney	labelled_APAP	creneg	Mus musculus predicted gene, 34746 (Gm34746)	3.958584311077684e-4	4.62276302564102e-4	31.166666666666668	39.4	0.7645310246536077	0.8987235813497633
kidney	labelled_APAP	creneg	NA_AGGCACATGCTCGTGAACTGGCG	2.2619877746177667e-4	0.00100297476003275	30.5	33.2	0.35298634901023546	0.6344155147847742
kidney	labelled_APAP	creneg	NA_CGACTCTTAGCGGTGGATCACTCGGCTCGTGCGTCGATGAAGAACGCAGCTAGCTGCGAGA	0.00111522167889008	9.71699907659894e-4	19.333333333333332	14.2	0.6750275515065347	0.8453833418522838
kidney	labelled_APAP	creneg	NA_GAATTGATCAGGACATAGGGTTAAAA	0.00766926533333333	0.00569756051745126	24.666666666666668	42.2	0.5650754133177558	0.7807500870823268
kidney	labelled_APAP	creneg	NA_GAGTAGGGAACTGCCAGGCATCA	0.00107523761773538	0.0012599398	27.166666666666668	28	0.8284230822514437	0.9230093192288116
kidney	labelled_APAP	creneg	NA_TTCCCGGGCGGCGCACCA	1.7227769243898167e-4	4.91179133056776e-4	63.833333333333336	76.6	0.4538106554233368	0.7087440311337613
kidney	labelled_APAP	creneg	13_AAGAGGTAGTAGGTTGCATAGTT	2.5652497854484e-4	1.78484953303354e-4	18.833333333333332	15.6	0.8214402893086731	0.9224617318597816
kidney	labelled_APAP	creneg	13_GAGACCGGGGTTCGATTCCCCGACGGGGAGCCA	4.7277430959165664e-4	5.14000553482722e-4	51.833333333333336	58.6	0.72976060728742	0.871925074051954
kidney	labelled_APAP	creneg	15_TATCAATGATGTCCTAAAAAATAAATGTCTGAACATATGACTGCTATAATGATTTCAGCATTTAACTGAGATA	5.136394631098033e-4	5.73852030474218e-4	26	25.2	0.8087030527669533	0.9207942354918952
kidney	labelled_APAP	creneg	16_TCAGGCTCAGTCCCCTCCCGATA	0.00235495374842767	0.00154343237118117	28.333333333333332	26.6	0.908583537415784	0.9630575388218932
kidney	labelled_APAP	creneg	18_TAGATGTGTAGAGAAATGATAACTGAGCA	5.98610836042615e-4	5.77692005816564e-4	26.333333333333332	20.4	0.8677354467642648	0.9423903368919304
kidney	labelled_APAP	creneg	18_TTGCTGTGATGACTATCTTAGGACACCTTTGGATTAACCGTGAAATCAAACAAGTGCTGAGCAAC	0.00185575914141414	0.00109705891626157	22	18.2	0.12389150251944445	0.4150650798692908
kidney	labelled_APAP	creneg	19_GACCTATGAATTGACAGCCA	1.45687645687645e-4	2.074688e-4	20.833333333333332	26.8	0.9402567476043848	0.9767601945408432
kidney	labelled_APAP	creneg	19_TGACCTATGAATTGACAGCCAGTA	8.180345624806634e-4	0.0031167024	18.833333333333332	17.6	0.3540686331092786	0.6347659214794446
kidney	labelled_APAP	creneg	2_GAGTGGTGATGACACTAGAACCACCAAGATCGCTGATG	1.4130281192595667e-4	8.891529823772701e-4	20.333333333333332	18	0.02635733476294607	0.23964998173650073
kidney	labelled_APAP	creneg	9_TCCCTGAGACCCTAACTTGTGAT	0.00433412664525929	0.00693172	26	29.6	0.13457098210269836	0.4281536279591322
kidney	labelled_APAP	creneg	MT_TGAATCTGACAACAGGAAATAAACCTCCTTANTCACCCCA	0.00124150333638823	6.54396564029124e-4	24.5	38.2	0.18962403762732577	0.49678081209032726
kidney	labelled_APAP	creneg	MT_TGAATCTGACAACAGGAAATAAACCTCCTTATTCACCCNA	7.169093323680084e-4	9.87869321362002e-4	23.166666666666668	38.2	0.4215313438116826	0.6878861659957201
kidney	labelled_APAP	creneg	MT_TTTCATGACCAATGAACACTCTGACCA	5.75602013053515e-4	9.56938867839132e-4	44.5	63	0.30282389234195767	0.5841401546914525
kidney	labelled_APAP	creneg	MU069435.1_GCTCCCTCGCTGCGATCTATTGAAAGTCAGCCCTCGACACAAGGGTTTGT	4.5465846112401e-4	5.68266028035486e-4	26.5	31	0.498534038921916	0.7368212474590874
kidney	labelled_APAP	creneg	Mus musculus tRNA-Val (AAC) (tRNA-Val-AAC-3-1, tRNA-Val-AAC-4-1)	3.777498972310083e-4	0.00120463917796765	42.833333333333336	41.2	0.1097607260510798	0.3902007229297556
kidney	labelled_APAP	creneg	NA_CGACTCTTAGCGGTGGATCACTCGGCTCGTGCGT	0.00142952422985333	8.86673336752018e-4	43	32.8	0.4221076628303868	0.6880544190082762
kidney	labelled_APAP	creneg	NA_GAAATTTCGGTTGGGACAAAAA	5.1519835136526664e-5	2.77599633531836e-4	24.666666666666668	14.2	0.28702013400819193	0.5794423122401829
kidney	labelled_APAP	creneg	NA_GAGGACCGGAGTGGACGCATCAC	2.587991666666667e-4	2.83875989292364e-4	30.833333333333332	42.8	0.45088629883638304	0.70622632219858406
kidney	labelled_APAP	creneg	NA_TAATGGTTCGTTTGTAAAAAAAAAAAAAAAAAAA	6.917939303186333e-4	7.60658647819254e-4	28.666666666666668	41.8	0.9630224015571428	0.9860806844113278
kidney	labelled_APAP	creneg	NA_TGGCCAGGCTGTCTCCACCCG	5.28384691144225e-4	0.00170006294930875	34	40.4	0.3388621554177028	0.6221029974461362
kidney	labelled_APAP	creneg	>ENSMUST00000194175.2|ENSMUSG00000033860.14|OTTMUSG00000051802.1|OTTMUST00000130534.1|Fgg-202|Fgg|1741|UTR5:1-47|CDS:48-1379|UTR3:1380-1741|	3.229587037600517e-4	0.00300880301186283	38.5	65.4	0.00212368375101309	0.16251769336700192
kidney	labelled_APAP	creneg	1_TACATGATGATCTCACACAACTTGAACTCTCTCACTGATTACTTGATGATAGTAAAAGATCTGATG	5.724295683103834e-4	8.304075955379779e-4	26.166666666666668	30.6	0.5591309085159487	0.7772240353558216
kidney	labelled_APAP	creneg	11_TGCAATGATGATGAAACTAGAAAAAAAAGGAAGTGCCGTCCGATGCGACAACTGACGACATNCCTAGTTAGCTGACT	3.7749049048474e-4	6.1576222879836e-4	22.333333333333332	17.4	0.4525815159928975	0.7075844346813688
kidney	labelled_APAP	creneg	17_GAAGCTGAGTTGGCTGCTGCCACC	3.9327632604004167e-4	6.17506395046418e-4	37.333333333333336	44	0.5441842627187021	0.763748955591692
kidney	labelled_APAP	creneg	4_AAGGTTACTTGTTAGTTCAGGA	3.1014896176046163e-4	7.05250168350168e-4	21.333333333333332	23.8	0.35610353336781386	0.6347659214794446
kidney	labelled_APAP	creneg	4_AGCTCGCTCTGAAGGCCTGTTTCCTAGGCTACATACGA	9.295241150373716e-4	0.00156525247648456	19.833333333333332	19.4	0.5222612297490453	0.7527757670427423
kidney	labelled_APAP	creneg	4_ATAATACTGCCTGGTAATGATGAC	1.3702399295619335e-4	9.581838e-4	23	22.4	0.14551935564137566	0.44638215844421986
kidney	labelled_APAP	creneg	4_GGTCCATGATGAAACCCATTATCAGTGGACATCTATGGATGAGAAATGCGGATATGGGACTGAGAC	7.843409604580516e-4	6.766338990951e-4	23.833333333333332	21.6	0.8872089223116929	0.952733953501626
kidney	labelled_APAP	creneg	6_ATGGCACTGGTAGAATTCACT	0.00017785730227088501	9.19523357371484e-4	34.833333333333336	31.6	0.06685691587284104	0.3316476993526814
kidney	labelled_APAP	creneg	MT_GAATTGATCAGGACATA	0.00954200333333333	0.0029288054	39	46.6	0.08585485638399461	0.3534287357052625
kidney	labelled_APAP	creneg	MT_GAATTGATCAGGACATAGGGTAA	0.00108971300207039	3.162056e-4	27.166666666666668	35.2	0.5117595704104438	0.7493438221317074
kidney	labelled_APAP	creneg	MT_GAATTGATCAGGACATAGGGTTT	0.00247060289921902	0.01222857074572202	28.833333333333332	35	0.03409618787064217	0.2679776062914255
kidney	labelled_APAP	creneg	MT_TTCATGACCAATGAACACTCTGACCA	9.13898693434185e-4	5.226767132484877e-4	46.5	69.4	0.3732001779379968	0.6532023104664464
kidney	labelled_APAP	creneg	MU069435.1_TCGCTGCGATCTATTGAAAGTCGGCCCTCGACACAAGGGTTTGT	4.8549046135979335e-4	7.0694494730944e-4	17.833333333333332	25.2	0.5294125685391009	0.7571230745823968
kidney	labelled_APAP	creneg	Mus musculus (house mouse) mmu-miR-181d-5p	4.323557904557483e-4	3.52099223765134e-4	22.833333333333332	24.6	0.7173050333648668	0.8705603142715882
kidney	labelled_APAP	creneg	Mus musculus (mouse) mitochondrially encoded tRNA serine 1 (ENSMUSG00000064352.1)	0.00187133367521367	4.38456617704724e-4	41.666666666666664	67.6	0.6345452084008595	0.8256715639967714
kidney	labelled_APAP	creneg	NA_CGACTCTTAGCGGTGGATCACTCGGCTCG	4.104713886060867e-4	4.9656829926189e-4	29.166666666666668	40.8	0.377306278641817	0.6574428469737298
kidney	labelled_APAP	creneg	NA_TATTGCACTTGTCCCGGCCTGTAAT	9.297609621235732e-4	0.00225833575994949	21.833333333333332	22.4	0.1972728112422945	0.5010288741179301
kidney	labelled_APAP	creneg	NA_TGGGGTACCGCCAAGCGGTAAGGCA	7.959248646927667e-5	6.5681444991788e-5	37.833333333333336	41	0.9862932224351222	0.9986562294015792
kidney	labelled_APAP	creneg	NA_TTCAAGTAATCCAGGATAGGCTAAA	1.8156185919343667e-4	6.79469084807256e-4	17.333333333333332	15.4	0.07310253138813153	0.33683592168071874
kidney	labelled_APAP	creneg	>ENSMUST00000160943.3|ENSMUSG00000041515.11|OTTMUSG00000033858.6|OTTMUST00000085324.4|Irf8-204|Irf8|1284|UTR5:1-53|CDS:54-1055|UTR3:1056-1284|	4.256758396107633e-4	0.0017403428249875	34.166666666666664	39.8	0.5686212202644889	0.7836732267910587
kidney	labelled_APAP	creneg	>ENSMUST00000223819.2|ENSMUSG00000050377.9|OTTMUSG00000067986.1|OTTMUST00000164357.1|Il31ra-204|Il31ra|2748|UTR5:1-236|CDS:237-2225|UTR3:2226-2748|	3.044886291779583e-4	5.44952e-4	24.5	30	0.5789879178336261	0.78603961954257
kidney	labelled_APAP	creneg	1_AAACATCCTCGACTGGAAGCT	4.900912984344417e-4	0.00239429213802816	27.833333333333332	43	0.01055023215076994	0.20154402184592896
kidney	labelled_APAP	creneg	1_TGCTATGATGAAGGCTATGTTGGTAGGGACAACTGAGCTTGTTGATGAATACCAACGATTCTGAT	2.4426475603392503e-4	4.48002083644934e-4	19.666666666666668	19.4	0.30037620474169535	0.5841401546914525
kidney	labelled_APAP	creneg	11_AACAGTGATGACCACAACATGCCATCTGAGTTGCTTTGCTGAAATCCAGAGGCTGTTTCTGNGC	6.985824313104351e-4	4.50763720661976e-4	19.666666666666668	19	0.1443445200621539	0.4446545173101097
kidney	labelled_APAP	creneg	12_GGTGGTGTCGATGGTAGAAC	5.448207484276716e-4	8.84033670143858e-4	21.833333333333332	23.6	0.22860487686532296	0.5298371861362396
kidney	labelled_APAP	creneg	13_TCGTTTCCCGGCCAATGCACCA	4.6128858556059e-4	0.00301640122809653	57	44.6	0.5397575916983672	0.7621731833724117
kidney	labelled_APAP	creneg	16_TATTAATGGTTCGTTTGTAAAAAAAAAAA	5.9409175276405e-4	6.76489711530786e-4	23.166666666666668	30	0.98215188870251	0.997240814366934
kidney	labelled_APAP	creneg	17_TGTCCTTGATGTCAGCTATAAATCTGACT	2.83060773846175e-4	7.055879670590501e-4	15.666666666666666	13.4	0.1802012490629028	0.4816408384879792
kidney	labelled_APAP	creneg	19_GCAATGATGTCATCTTACTACTGAAA	2.65957989129015e-4	5.71199362337046e-4	19.5	19.2	0.33930330625924754	0.6221273736455812
kidney	labelled_APAP	creneg	19_TGTAACAGCAACTCCATGTGGAAAT	0.00397911074358974	0.003984047	28.833333333333332	34.6	0.8338921337963094	0.9275835826405792
kidney	labelled_APAP	creneg	19_TTTCTATGATGAATCAAACTAGCTCACTATGACTGCTAATGAAAACACAGGAACACCTGAGAA	0.00110020780627301	0.00103047119942045	27	48.6	0.8721172350703242	0.9449019819614392
kidney	labelled_APAP	creneg	2_CGTACCGTGAGTAATAATGCAA	1.6046064369627e-4	5.3965645631226e-4	21.5	20.8	0.2287020996638198	0.5298371861362396
kidney	labelled_APAP	creneg	3_AGAAGTGATGAATTGATCAGATAGACGAGGCCGGGTCCGTCCCAGCCGCTGATTACCGAGCGATTCTGATC	1.9445757607591664e-4	6.5739272434678e-4	30.5	29.6	0.08815541666465472	0.3580390386324244
kidney	labelled_APAP	creneg	4_GTCGATGATGAGAGCTTTGTTCTGAGCC	5.614055111513567e-4	0.0024199658	18.666666666666668	18.6	0.06225655412072691	0.3299046663526259
kidney	labelled_APAP	creneg	4_TCTCGGTGATGAGAACTTTGTCCAGTTCTGCTGCTGATCTCTTAAGTGAGGATGAAGTTATCTGAGGA	9.827296087206415e-4	8.51459082051354e-4	19.833333333333332	17.8	0.5414889260135497	0.7621731833724117
kidney	labelled_APAP	creneg	4_TGGCAGTGTCTTAGCTGGTTGTT	7.129075254658934e-4	7.39844504378892e-4	39	49	0.8175083526237312	0.921439647065818
kidney	labelled_APAP	creneg	4_TTCTTGTGATGAAAATACTGTCCAGTTCTGCTACTGAAGGAATGAGATGAACACTTTAGTGCTGAAGAAA	3.2003387246858095e-4	9.0993624937177e-4	24.5	26.6	0.08364769950794096	0.35266306757261456
kidney	labelled_APAP	creneg	6_ATAGCACCATCTGAAATCGGTT	5.600547182280317e-4	0.00138104468212116	17	22.8	0.1305653098121037	0.4209356107911282
kidney	labelled_APAP	creneg	6_ATAGCACCATCTGAAATCGGTTA	1.3354700854700832e-4	8.4175084175084e-5	20.5	19.2	0.8514694185641362	0.934367195918682
kidney	labelled_APAP	creneg	7_AAGGTAGATAGAACAGGTCTTGA	3.1837077176328664e-4	0.00153169736391232	23.833333333333332	30	0.28749342188016946	0.5794423122401829
kidney	labelled_APAP	creneg	9_CAACGGAATCCCAAAAGCAGCTTT	0.0045489865	0.00355665278062283	31.833333333333332	28.2	0.1668900109400166	0.46935798047733873
kidney	labelled_APAP	creneg	9_GCTGCGATCTATTGAAAGTCAGCCCTCGACANAAGGGTTTGT	5.051216119516733e-4	3.7752905880899e-4	19.333333333333332	18.4	0.64709970911262	0.8304351077226386
kidney	labelled_APAP	creneg	MU069435.1_GCTGCGATCTATTGAAAGTCAGCCCTCGACACAAGGGTNTGT	6.251742411003233e-4	6.24740457188324e-4	20.5	19	0.8646228237395801	0.9423903368919304
kidney	labelled_APAP	creneg	Mus musculus coatomer protein complex, subunit gamma 2, opposite strand 2 (Copg2os2)	0.001971964	9.92268e-4	19.333333333333332	24.2	0.5701480610148527	0.783931004360362
kidney	labelled_APAP	creneg	NA_CTGAGGCGTGATGACGAGGCA	0.00137892214833871	3.0298717989877e-4	33.5	39.4	0.17395102449753513	0.47484037717697186
kidney	labelled_APAP	creneg	NA_GACTCTTAGCGGTGGATCACTC	2.099439977775117e-4	5.08881333364274e-4	22.166666666666668	35.6	0.17057189680455304	0.473817928916616
kidney	labelled_APAP	creneg	NA_GACTCTTAGCGGTGGATCACTCGGCT	0.00186000939749355	5.6002812813416e-4	23.833333333333332	35	0.13769441279628938	0.4342899700776675
kidney	labelled_APAP	creneg	NA_TAGCAGCACGTAAATATTGGAAA	1.0131712259371832e-4	2.702702e-4	18.666666666666668	20	0.8132613517217055	0.921439647065818
kidney	labelled_APAP	creneg	NA_TCAATCAACGACCGACCGTATCA	5.956452127342483e-4	5.41091974747056e-4	31.666666666666668	41.8	0.6701083806472088	0.8414060598590981
kidney	labelled_APAP	creneg	NA_TGAGATGAAGCACTGTAGCTCTAA	0.00291585433333333	1.57232704402514e-4	23.166666666666668	17.4	0.04006767793429794	0.2814415638476773
kidney	labelled_APAP	creneg	X_AATGGCGCCACTAGGGTTGTGTT	0.004712049	0.00344685952481203	24.5	24	0.2756747885184988	0.571799062062621
kidney	labelled_APAP	creneg	>ENSMUST00000146415.2|ENSMUSG00000043621.14|OTTMUSG00000010000.4|OTTMUST00000023256.4|Ubxn10-205|Ubxn10|2460|UTR5:1-56|CDS:57-890|UTR3:891-2460|	5.1003616614316e-4	4.75661595231618e-4	36	44	0.996395298601592	1
kidney	labelled_APAP	creneg	1_TGGATATGATGACTGATTACCTGAGAAATAATTGATGAAAT	1.2211393433112666e-4	3.65696226645882e-4	17	12.4	0.12998210958190995	0.4202374489446512
kidney	labelled_APAP	creneg	1_TGTAAACATCCTCGACTNGAAGCT	6.8086746375378e-4	0.00111061817733661	22.833333333333332	26	0.6960013418631646	0.8605322713172121
kidney	labelled_APAP	creneg	1_TGTAACCATCCTCGACTGGAAGCT	9.059196618152268e-4	0.00106017730855047	22.833333333333332	35.6	0.5309569042977035	0.7571230745823968
kidney	labelled_APAP	creneg	1_TTCAAGTAATTCAGGATAGGTTG	9.512407615268316e-4	9.63776774908532e-4	23.166666666666668	26.6	0.5824628419821056	0.7870826879572319
kidney	labelled_APAP	creneg	14_AAGCAGTGATGACAGATTGGATCTGACT	3.309001824423017e-4	0	17.833333333333332	18.6	0.07905718281883117	0.3494021528431999
kidney	labelled_APAP	creneg	17_GATCGATGTGGTGCTCCGGAGTTCTCTTCGGGCCAGGGCCTAAGCC	0.0011905826102694	4.40139124404472e-4	23.833333333333332	17.8	0.22558118734658317	0.5273232257265786
kidney	labelled_APAP	creneg	17_TGAGGTAGGAGGTTGTATAGTTGT	0.00123535026131857	0.00187855118306484	20.5	16.4	0.45753256049228386	0.7122616091603649
kidney	labelled_APAP	creneg	18_TTGCTGTGATGACTATCTTAGGACACCTTTGGATTAACCGTGAAATCAAACAAGTGCTGAGNAA	4.7855082414207664e-4	0.00110439068576675	22.166666666666668	19.6	0.01736362221928804	0.23068345745605895
kidney	labelled_APAP	creneg	2_TGCAATGATGACTTATATATCTGTCAATCCCCTGAGAGATCACTGACGACTCCATGTGTCTGAGC	5.32693561811785e-4	9.1744503005138e-4	17.833333333333332	15.6	0.1641134911691973	0.4687121814174491
kidney	labelled_APAP	creneg	4_CTCGGTGATGAGAACTTTGTCCAGTTCTGCTGCTGATCTCTTAAGTGAGGATGAAGTTATCTGAGGA	7.923553138767317e-4	8.07042587129548e-4	19.333333333333332	22.2	0.9525993128564232	0.9830229956658904
kidney	labelled_APAP	creneg	4_TGTAAACATCCTTGACTGGAAGCTA	0.00297376699206349	0.0011964544542841	20.833333333333332	30.2	0.6782943895796287	0.8472852598357218
kidney	labelled_APAP	creneg	MT_GAATTGATCAGGACATAGGGTTTGAT	0.0056737685	0.0062736018	28.166666666666668	42.8	0.1740645949348872	0.47484037717697186
kidney	labelled_APAP	creneg	MU069435.1_TCGCTGCGATCNATTGAAAGTCAGCCCTCGACACAAGGGTTTGT	6.183087759598817e-4	8.95217245471686e-4	22.333333333333332	23.8	0.7809251628414715	0.9055610993839796
kidney	labelled_APAP	creneg	MU069435.1_TCGCTGCGATCTATTGAAAGTCAGCCCTCGACACAAGGGTTTGG	6.35949228248875e-4	9.11141610949098e-4	16.666666666666668	18	0.33511122848744784	0.6189971292014159
kidney	labelled_APAP	creneg	NA_AATGATGGCCAGGCTGTCTCCACC	5.090059307589867e-4	7.26585730195486e-4	30.5	34.6	0.5935363761273912	0.794661041334463
kidney	labelled_APAP	creneg	NA_AGCGCACGGGGTCGGCGGCGATGTCGGC	1.977066666666667e-4	0.00140078439999999	19.166666666666668	14.8	0.05580968765509692	0.31698158535355825
kidney	labelled_APAP	creneg	NA_AGTAGCTCCTTCTTCTTGACCA	4.9907293635017e-4	0.00117446932740663	37.666666666666664	72.6	0.0666739285025336	0.3316476993526814
kidney	labelled_APAP	creneg	NA_GCGTGGTAAACGGACAGACA	4.216236666666667e-4	1.9193857965451e-4	22.666666666666668	22	0.5917490964853174	0.794661041334463
kidney	labelled_APAP	creneg	NA_TGTGGGCACTCGAAGATACGGA	2.2902922631919833e-4	0.00154223331519699	34	36.6	0.08290287911635058	0.35266306757261456
kidney	labelled_APAP	creneg	1_ATTACTTGATGATAGTAAAAGATCTGATG	3.644654787639017e-4	2.08012351312646e-4	23.333333333333332	22.8	0.5980042709159687	0.7977047797356133
kidney	labelled_APAP	creneg	1_GTAAAGGCTGGGCTTAGACGTGGC	2.6950546300391333e-4	0.00180102000097323	18.5	21.6	0.33170068223627924	0.6136040610325063
kidney	labelled_APAP	creneg	11_GCAATGATGATGAAACTAGAAAAAAAAGGAAGTGCCGTCCGATGCGACAACTGACGACATCCCTAGTTAGCTGACT	2.683489350155983e-4	8.68044435485908e-4	17.833333333333332	14.4	0.0685701244467286	0.33341593097239863
kidney	labelled_APAP	creneg	11_TAACAGTCTACAGCCATGGTCGT	3.923929141408917e-4	0.00116540034757834	29.833333333333332	22.8	0.19202815412346513	0.49806495355409897
kidney	labelled_APAP	creneg	11_TACCCTGTAGATCCGAATTTGTGAA	4.2416517973856166e-4	0.0010963460187619	18.333333333333332	22.4	0.16660858124864386	0.46935798047733873
kidney	labelled_APAP	creneg	16_CACTAGATTGTGAGCTGCTGGAA	3.2698639728217333e-4	0.00109095208885867	23.166666666666668	23	0.13945677756138175	0.4370046434789851
kidney	labelled_APAP	creneg	17_TCCCTGAGACCCTTTAACCTGTGAA	0.00122617327073199	2.89398342157566e-4	21.166666666666668	23.8	0.23187529263602644	0.533791226911845
kidney	labelled_APAP	creneg	18_TAGATGTGTAGAGAAATGATAACTGAGCAC	2.2849898239197332e-4	1.44477759126388e-4	18.666666666666668	18.6	0.6764515937572844	0.845709903115298
kidney	labelled_APAP	creneg	19_ACACCCTGATGAACTGAATACCGCCCCAGTCTGATAGCTGTGGAGAAAGGTATTTTCTGAGT	4.5573800062039335e-4	6.81640851489678e-4	25.5	33.4	0.1596569904216177	0.4596856714317468
kidney	labelled_APAP	creneg	19_GACCTATGAATTGACAGCCAG	2.9481133333333334e-4	3.4453125292096203e-4	21	28.4	0.654737735393537	0.8338219634870719
kidney	labelled_APAP	creneg	2_CGTACCGTGAGTAATAATG	3.0610372222222165e-4	3.5516758649331597e-4	21.833333333333332	30	0.9126130192716227	0.9656564436535618
kidney	labelled_APAP	creneg	2_TCACCAAGATGAGTGGTGCAAATCTGATC	5.959968779305317e-4	5.9457609577314e-4	16.5	14	0.6627834732287079	0.8384018071635101
kidney	labelled_APAP	creneg	3_TAGCAGCACGTAAATATTGGCAA	4.200463120863783e-4	0.0011162466	19	19.6	0.8152465433861487	0.921439647065818
kidney	labelled_APAP	creneg	MT_ACACCCAGAAGATTTCATGACCAATGAACACTCTGACCA	0.0011854209169685	8.5807208382353e-4	31.5	45.8	0.7824408804267986	0.9057874523412144
kidney	labelled_APAP	creneg	MT_GAATTGATCAGGACATAGGGTTTGATAGTTAATATTATATGTCTTTCAAGTTCTTAGTGTTTTTGGAA	8.490066327910317e-4	4.26628162722722e-4	17.833333333333332	17.4	0.05754339054219877	0.3187911818509974
kidney	labelled_APAP	creneg	Mus musculus (house mouse) mmu-miR-27a-5p	2.76989582140915e-4	5.37194898293118e-4	28.5	25.4	0.3003417370250493	0.5841401546914525
kidney	labelled_APAP	creneg	Mus musculus (mouse) mitochondrially encoded tRNA methionine (ENSMUSG00000064344.1)	3.0574977665312334e-4	4.2307807168126e-4	129.66666666666666	221.2	0.8795866435373706	0.94804965137386
kidney	labelled_APAP	creneg	Mus musculus (mouse) predicted gene, 24379 (ENSMUSG00000084644.3)	7.282597631273383e-4	7.37457245783456e-4	21.666666666666668	23.6	0.9991849620847988	1
kidney	labelled_APAP	creneg	NA_ACGACTCTTAGCGGTGGATCACTCGGCTCGTGCGTCGATGAAGAACGCAGCTAGCTGCGAGAATTAATGTGAATTGCAGGACA	4.596959379851416e-4	8.28653335975136e-4	22	17	0.10011048842971912	0.3739940724119422
kidney	labelled_APAP	creneg	NA_TGCGTTGAGCTAACCGGTACTAAT	2.7743406625432664e-4	4.593416440586e-4	33.166666666666664	37	0.4842056068211917	0.7273088350392692
kidney	labelled_APAP	creneg	NA_TGTCGACTTGGAGGTTGTGCCC	2.1013082539342336e-4	2.45463405479526e-4	27.666666666666668	28.8	0.94288322883915	0.9767601945408432
kidney	labelled_APAP	creneg	X_TAAGTCACTAGTGGTTCCGTTTAG	0.00185745515255404	0.0011404265958132	26.333333333333332	17	0.7845066045018168	0.9074563269257292
kidney	labelled_APAP	creneg	1_CATCTAACCCTGGCCTTTGACA	0.001170364	0.00161412115015015	18.166666666666668	17.4	0.0935550921946466	0.3656696345457424
kidney	labelled_APAP	creneg	1_TCACAGTGAACCGGTCTCTTTT	0.00198518958996791	0.00288169628511365	26	28	0.6411147145259053	0.8288492581118828
kidney	labelled_APAP	creneg	1_TGTAAACATCCTCGACTGGAAGCTTTT	0.003297366	0.00572992305146198	27.166666666666668	32.6	0.3003777928101432	0.5841401546914525
kidney	labelled_APAP	creneg	1_TNTAAACATCCTCGACTGGAAGCT	6.9184263644761e-4	3.72425112510494e-4	20.333333333333332	24.4	0.4937154301521808	0.734010465686371
kidney	labelled_APAP	creneg	11_CCCTGTAGATCCGAATTTGTGT	8.8280771447312e-4	9.789384961285058e-4	27.166666666666668	26.4	0.867268069999596	0.9423903368919304
kidney	labelled_APAP	creneg	12_GAATTGATCAGGACATAGGAAAAA	0.00176660520436927	3.44737816260162e-4	21.833333333333332	22.2	0.9765414308255196	0.9929309373568568
kidney	labelled_APAP	creneg	12_TGCGGGAAACTCGACTGCATAATTTGTGGTAGTGGGGGACTGCGTTCGCGCTCTCCCCTG	5.149643049649283e-4	3.6168707209967e-4	23.5	20.4	0.48874945029374983	0.7303614601511944
kidney	labelled_APAP	creneg	15_CTAGACTGAGGCTCCTTGAGGAAT	0.00230279008547008	0.00121069943000739	26.166666666666668	23.6	0.5879837117540283	0.7923339359502847
kidney	labelled_APAP	creneg	15_TGAAATTTCGGTTGGGAAAA	0.00274025778125731	8.63163316064446e-4	25.666666666666668	20.8	0.5819749441835875	0.7870826879572319
kidney	labelled_APAP	creneg	19_ATGGCTGAGTTGCAATGATGTCATCTTACTACTGAAA	6.18669077258255e-4	7.1791668779061e-4	18.666666666666668	19.2	0.693345579653617	0.8579782747373269
kidney	labelled_APAP	creneg	19_CACCCTGATGAACTGAATACCGCCCCAGTCTGATAGCTGTGGAGAAAGGTATTTTCTGAG	2.592636210949967e-4	6.82211484799458e-4	21.666666666666668	27	0.05355746637147941	0.3140022423553672
kidney	labelled_APAP	creneg	19_CACCCTGATGAACTGAATACCGCCCCAGTCTGATTGCTGTGGAGAAAGGTATTTTCTGAGT	7.8498389467862e-4	7.67458039533564e-4	21.666666666666668	24.6	0.9704937239753122	0.989549701725178
kidney	labelled_APAP	creneg	2_GCAGCCGGAATTCTGTTTT	4.338865e-4	0.00114626863558311	21.166666666666668	19	0.1207500418825437	0.4079605574413141
kidney	labelled_APAP	creneg	2_TACCCTGTAGAACCGAATTTGTAA	6.9747298123736e-4	3.0258018374869204e-4	18.666666666666668	24.4	0.6348698820827995	0.8256715639967714
kidney	labelled_APAP	creneg	4_GTAAACATCCTTGACTGGAAGCTT	0.00393898876559319	0.0020990717998556	25.666666666666668	28.4	0.8804427344399169	0.94822521828477635
kidney	labelled_APAP	creneg	6_TAATACTGCCGGGTAATGATGGAA	3.5072951739618335e-5	8.5424406210484e-5	33.5	36.8	0.5956391975213261	0.7955091873373702
kidney	labelled_APAP	creneg	9_TCGCTGCGATCTATTGAAAGTCAGCCCTCGACACAAGGGTTTGTAA	1.1490075743972e-4	7.30881117646932e-4	25.666666666666668	32.2	9.88490999450352e-4	0.16251769336700192
kidney	labelled_APAP	creneg	MT_GAATTGATCAGGACATAGGGTA	4.1011074090247337e-4	0.00108203597743414	18.833333333333332	26.6	0.1937444797265451	0.49806495355409897
kidney	labelled_APAP	creneg	MU069435.1_CTCGCTGCGATCTATTGAAAGTCAGCCCTCGNCACAAGGGTTTGT	4.736667921489e-4	5.62277276311468e-4	16	16	0.760927174942702	0.8976517022549241
kidney	labelled_APAP	creneg	MU069435.1_TNGCTGCGATCTATTGAAAGTCAGCCCTCGACACAAGGGTTTGT	3.1025290650055334e-4	5.05069509093842e-4	20.166666666666668	21.6	0.6286644535293594	0.8242363529591421
kidney	labelled_APAP	creneg	Mus musculus (house mouse) mmu-miR-106b-5p	4.908426117353299e-4	9.3465157033126e-4	21.833333333333332	37	0.3578608650464511	0.6347659214794446
kidney	labelled_APAP	creneg	Mus musculus RIKEN cDNA C130071C03 gene, transcript variant 4 (C130071C03Rik)	3.2051283333333334e-4	0.00167189134798206	24.833333333333332	30.6	0.14864027032000812	0.4516105253229352
kidney	labelled_APAP	creneg	NA_CGCGACCTCAGATCAGACGTGGCGACCCGCTGAATTTAAGC	0	3.46510319435364e-4	16.166666666666668	26.4	0.0224484402982524	0.23899759160012243
kidney	labelled_APAP	creneg	NA_GTAGCTCCTTCTTCTTGACCA	6.30864193105835e-4	0.0024218978	28.166666666666668	43.6	0.01232474404015211	0.20154402184592896
kidney	labelled_APAP	creneg	NA_GTCCTGCCGCGGTCGCCA	2.666023379323117e-4	0.00102983065563128	55.166666666666664	72.8	0.06166790378291926	0.3296512209572228
kidney	labelled_APAP	creneg	NA_TCTTGATCCGGCAAACAAACCACC	8.300515570225534e-4	3.571428e-4	24.666666666666668	27.8	0.3575609996876756	0.6347659214794446
kidney	labelled_APAP	creneg	NA_TGGTGGTGTCGATGGTAGAACA	9.312235525869366e-4	9.67520106015216e-4	19.666666666666668	18	0.6801663717897342	0.8481662989556377
kidney	labelled_APAP	creneg	NA_TGTGGGCACTCGAAGATACGGAT	0.00767789233333333	0.00537308462608695	31.666666666666668	33.2	0.5409109438429548	0.7621731833724117
kidney	labelled_APAP	creneg	NA_TTGAATGCTGTGTAGAAATACCA	7.937011951239383e-4	2.4026159841732e-4	37.666666666666664	56.2	0.00495375806596701	0.19535598614363908
kidney	labelled_APAP	creneg	X_AGCTACATCTGGCTACTGGGTCTCA	0.00107047368097888	8.08892707403514e-4	22.5	27.8	0.8434026726425166	0.9318445942418078
kidney	labelled_APAP	creneg	X_AGCTACATCTGGCTACTGGGTCTT	6.570169170334034e-4	0.001187260694955	24.166666666666668	22.6	0.35702811986803007	0.6347659214794446
kidney	labelled_APAP	creneg	>ENSMUST00000093914.5|ENSMUSG00000070332.5|OTTMUSG00000003440.3|OTTMUST00000007261.3|Trim80-201|Trim80|1934|UTR5:1-9|CDS:10-1884|UTR3:1885-1934|	0.00212904772179538	0.0041395334	25.5	33.2	0.30230542575185204	0.5841401546914525
kidney	labelled_APAP	creneg	>ENSMUST00000179022.8|ENSMUSG00000062075.14|OTTMUSG00000031736.2|-|Lmnb2-204|Lmnb2|3370|UTR5:1-84|CDS:85-1875|UTR3:1876-3370|	0	3.67583113907284e-4	16	26.4	0.16214378623596587	0.4659230537294355
kidney	labelled_APAP	creneg	11_CGTTCGCGCTCTCCCCTG	1.3802622498274668e-4	0.00172732492409972	25.833333333333332	35.6	1.4665038208577422e-4	0.07107655185090524
kidney	labelled_APAP	creneg	11_TCCGTCTCAGTTACTTTATAGCC	4.8660036405134e-4	5.68185690270258e-4	23.166666666666668	22.8	0.773525559574529	0.9021638481361444
kidney	labelled_APAP	creneg	13_TCGCTGCGATCTATTGAAAGTCAGCCCTCGACACAAGGGTTTGA	3.5445679940466167e-4	7.05458398460796e-4	17.333333333333332	19.4	0.3140578601966359	0.6016338981896029
kidney	labelled_APAP	creneg	14_AAAAGCTGGGTTGAGAGGGCGAAA	0.00171710083333333	0.00106724549535567	23.333333333333332	17.6	0.7955248676445131	0.91481490112102
kidney	labelled_APAP	creneg	14_CGGGCCTCATAACCCAATTCAGACTACTCTCCCCCGCCCTCT	8.637214045748133e-4	0.00122826161523001	23.666666666666668	21	0.6869128339921791	0.85365065010652
kidney	labelled_APAP	creneg	15_TATCAATGATGTCCTAAAAAATAAATGTCTGAACATATGACTGCTATAATGATTTCAGCATTTAACTGAGAT	4.014844843163125e-4	6.06351587085168e-4	24.666666666666668	29.4	0.27457108937908775	0.571799062062621
kidney	labelled_APAP	creneg	18_TAGATGTGTAGAGAAATGATAACTGAGCACA	2.7078745699651e-4	6.81505176234338e-4	19.166666666666668	19.8	0.40293681755552785	0.6768245378758673
kidney	labelled_APAP	creneg	19_ATGTAACAGCAACTCCATGTGGAA	2.2686760654675e-4	0.00119583459600886	17.166666666666668	23	0.26956076085431074	0.5680309366408229
kidney	labelled_APAP	creneg	19_CACCCTGATGAACTGAATACCGCCNCAGTCTGATAGCTGTGGAGAAAGGTATTTTCTGAGT	2.6661207198229334e-4	7.65869619401294e-4	17.833333333333332	21.8	0.01152415949498576	0.20154402184592896
kidney	labelled_APAP	creneg	2_ATCCCAGCGGTGCCTCCA	4.71185413447095e-4	0.00105208652773403	28.833333333333332	40.4	0.574319117892278	0.7847979030813845
kidney	labelled_APAP	creneg	2_TCGTACCGTGAGTAATAATGAA	5.502281666666666e-4	0.001049570853103	19	24.4	0.12092916111224648	0.4079605574413141
kidney	labelled_APAP	creneg	2_TTGTGGCAACAATGGCACGGCAAGGGGATCCAGTCTTT	6.656248670420433e-4	9.71149773283052e-4	46	44	0.35850050727693733	0.6347659214794446
kidney	labelled_APAP	creneg	4_CAAGCCCTCTTATTTCTACCA	8.878317126257383e-4	0.00152390508131225	35	54.4	0.8186174111521544	0.9219749928855404
kidney	labelled_APAP	creneg	4_TAACACTGTCTGGTAACGATGTTT	0.00293125828274363	0.00209542692488308	18	30.6	0.4234901677353881	0.6882098647834243
kidney	labelled_APAP	creneg	4_TTCTTGTGATGAAAATACTGTCCAGTTCTGCTACTGAAGGAATGAGATGAACACTTTAGTGCTGAAGAAG	7.393152192384566e-4	6.96710793366496e-4	16.833333333333332	18.4	0.955981553273681	0.9851149386675636
kidney	labelled_APAP	creneg	5_TCCCGGGCGGCGCACCA	6.32511e-4	0.001706237	24.666666666666668	30.4	0.35471133751766315	0.6347659214794446
kidney	labelled_APAP	creneg	7_AGGTAGATAGAACAGGTCTTGT	4.974514554069117e-4	0.00196143383606115	18.666666666666668	22	0.2077282075257855	0.5088698499667258
kidney	labelled_APAP	creneg	8_ACCACAGGGTAGAACCACGGAAA	0.00287356316666666	0	18	23.8	0.2239301062272017	0.5260006049343315
kidney	labelled_APAP	creneg	9_CGATCTATTGAAAGTCAGCCCTCGACACAAGGGTTTGT	5.457511299845684e-4	7.39407366729678e-4	19.333333333333332	24.2	0.9337285250168254	0.972125896931543
kidney	labelled_APAP	creneg	9_TTCAAGTAATCCAGGATAGGCTATT	0.00275461728669418	0.0041559956	18.166666666666668	18	0.6827379573917182	0.8506435218916523
kidney	labelled_APAP	creneg	MT_CACCCAGAAGATTTCATGACCAATGAACACTCTGACCA	3.2019613962155165e-4	7.10891262867952e-4	27	42.2	0.1696519043926012	0.473817928916616
kidney	labelled_APAP	creneg	MT_TGAATCTGACAACAGGAAATAAACCTCCTTATTCACCACCA	5.772611400596984e-4	5.3357975923945e-4	36.833333333333336	42.8	0.6891963599652912	0.8557570515709081
kidney	labelled_APAP	creneg	MU069435.1_CAGAGCAGCTCCCTCGCTGCGATCTATTGAAAGTCAGCCCTCGACACAAGGGTTTGT	3.2419148055752833e-4	7.149058784252859e-4	31.666666666666668	34	0.6430448138215741	0.8296248086038763
kidney	labelled_APAP	creneg	MU069435.1_TCGCTGCGATCTATTGAAAGTCAGCCCTCGACACAAGGGTTTGTC	2.363754218697433e-4	5.874083931758621e-4	19.5	20.8	0.07613335511311889	0.3454178288084389
kidney	labelled_APAP	creneg	NA_CGACTCTTAGCGGTGGATCACTCGG	9.031342582804466e-4	8.1306275651135e-4	28.5	34.8	0.8165256859033235	0.921439647065818
kidney	labelled_APAP	creneg	NA_GAACTCGGGTGAAGGAACTAGG	0	2.225932e-4	21	24.2	0.1965940406431806	0.5006089931614441
kidney	labelled_APAP	creneg	NA_GTTGATAGATCCAGTAATGACCTC	2.2562859952240336e-4	1.89990145226612e-4	23.666666666666668	21.6	0.997101964582948	1
kidney	labelled_APAP	creneg	NA_TCGTACCGTGAGTAATAATGAAA	4.44815126262625e-4	0.00129099572820512	24.166666666666668	26.8	0.8242053850679212	0.9230093192288116
kidney	labelled_APAP	creneg	X_GAGGTAGTAGATTGTATAGTTT	0.00155646741861866	0.00320136661414843	30.833333333333332	30.6	0.23201929532894505	0.533791226911845
kidney	labelled_APAP	creneg	>ENSMUST00000061469.4|ENSMUSG00000044177.5|OTTMUSG00000001708.2|OTTMUST00000003368.1|Wfikkn2-201|Wfikkn2|3516|UTR5:1-158|CDS:159-1874|UTR3:1875-3516|	4.2166726909900504e-4	5.633745800480439e-4	37.833333333333336	43.4	0.8459076441209519	0.9331940171106708
kidney	labelled_APAP	creneg	1_TCCTTCATTCCACCGGAGTCTGT	4.79851683086105e-4	0.00225846049704142	40.333333333333336	40.2	0.03007061313518284	0.2515060708081638
kidney	labelled_APAP	creneg	11_TCAGTGCATGACAGAACTTGGTT	0.00410034504262113	0.0062371820502455	17.333333333333332	14.8	0.9073332323069055	0.9630575388218932
kidney	labelled_APAP	creneg	15_TGTAAACATCCNCGACTGGAAGC	0	6.607239941679201e-4	18.833333333333332	21.6	0.00651178452948303	0.19725280637225687
kidney	labelled_APAP	creneg	17_TATTAATGGTTCGTTTGTAAAAAAAAAAAAA	2.836826070853883e-4	6.3705497166515e-4	18.833333333333332	25	0.12773374979081123	0.4182460706620331
kidney	labelled_APAP	creneg	17_TCCCTGAGACCCTTTAACCTGTGAT	0.00274836016666666	0.00290493552250922	27.833333333333332	27.6	0.8268606032049758	0.9230093192288116
kidney	labelled_APAP	creneg	2_ACAGATTCGATTCTAGGGGAAT	5.523944015834016e-4	5.509973623082359e-4	23.333333333333332	25.6	0.4153901111488152	0.6834484494398918
kidney	labelled_APAP	creneg	4_TGTAAACATCCTATACTCTCAGCT	8.467492334756733e-4	3.99086379387208e-4	21	25.4	0.13116460461688184	0.4213526718052064
kidney	labelled_APAP	creneg	5_TAAATCCTCTTTTTACCACCA	6.368863134000217e-4	4.60539494536858e-4	37.333333333333336	51	0.35747391207436163	0.6347659214794446
kidney	labelled_APAP	creneg	8_AATCACATTGCCAGGGATTTCCA	3.035501408364333e-4	0.00183059695115423	25.5	27.2	0.02721449332798419	0.24127971523712816
kidney	labelled_APAP	creneg	MU069435.1_ACTCGCTGCGATCTATTGAAAGTCAGCCCTCGACACAAGGGTTTGT	9.974510548522017e-4	9.4383537382554e-4	17.333333333333332	18.4	0.834036854303866	0.9275835826405792
kidney	labelled_APAP	creneg	MU069435.1_AGCAGCTCCCTCGCTGCGATCTATTGAAAGTCAGCCCTCGACACAAGGGTTTGT	3.711519866801584e-4	6.46971718324634e-4	30.333333333333332	31.4	0.26500258497419193	0.5633242084100513
kidney	labelled_APAP	creneg	MU069435.1_CTCGCTGCGATCTATTGAAAGTCAGCCCTCGACACAAGNGTTTGT	2.1632920553619169e-4	0.00108847594245014	15.5	16.6	0.03267598223458181	0.2628391041124905
kidney	labelled_APAP	creneg	NA_ATTGGTCGCAGTTGAATGCTGTGTAGAAATACCA	8.296946405252133e-4	0.00193634799976105	32.166666666666664	40.8	0.1276657294445256	0.4182460706620331
kidney	labelled_APAP	creneg	NA_GACTCTTAGCGGTGGATCACTCGGC	0	0.00205296159229388	20.333333333333332	27.6	2.3472073085876023e-4	0.08532098566715934
kidney	labelled_APAP	creneg	NA_GACTCTTAGCGGTGGATCACTCGGCTCGTGCGTCGATGAAGAACGCAGCTA	0.00167701216192531	0.00120600285756953	22	20.2	0.6188146031495402	0.8187046705909294
kidney	labelled_APAP	creneg	NA_GAGTAGCTCCTTCTTCTTGACCA	8.627316307326684e-4	0.00116203027052023	22.166666666666668	41.4	0.7706333134269228	0.90128623124746865
kidney	labelled_APAP	creneg	>ENSMUST00000048934.15|ENSMUSG00000035033.16|OTTMUSG00000013075.2|OTTMUST00000031566.2|Tbr1-201|Tbr1|3977|UTR5:1-255|CDS:256-2301|UTR3:2302-3977|	0	0	22.666666666666668	17.8	1	1
kidney	labelled_APAP	creneg	>ENSMUST00000061789.14|ENSMUSG00000045348.17|OTTMUSG00000026838.5|OTTMUST00000066373.2|Nyap1-201|Nyap1|3912|UTR5:1-641|CDS:642-3143|UTR3:3144-3912|	8.709866666666667e-4	7.93850586486144e-4	14.333333333333334	23.6	0.821587305886119	0.9224617318597816
kidney	labelled_APAP	creneg	>ENSMUST00000228557.2|ENSMUSG00000069295.3|OTTMUSG00000000482.3|OTTMUST00000169592.1|Vmn1r196-205|Vmn1r196|5790|UTR5:1-622|CDS:623-1528|UTR3:1529-5790|	0.00200379380387436	6.1696183063602e-4	15.333333333333334	22.8	0.8419039356952988	0.930896062738376
kidney	labelled_APAP	creneg	1_ATCACATCCTGGGGCTGAAGT	3.818724150943383e-4	0	20.333333333333332	24.8	0.07460850992986164	0.3411345076667259
kidney	labelled_APAP	creneg	16_ATAAACCCAGAAGAGAGTACCA	2.5336586247402164e-4	9.47377300990098e-4	27.5	45.6	0.1914500494434159	0.49797562055586175
kidney	labelled_APAP	creneg	2_CCCTGTAGAACCGAATTTGTGT	1.8268183333333332e-4	0.00103626886677885	18.166666666666668	21	0.14244166119499838	0.442543109781042
kidney	labelled_APAP	creneg	2_TTGTGGCAACAATGGCACGGCAAGGGGATCCAGTCTTTT	0.00124065658962068	7.3007016095909e-4	39	36.6	0.04317102543258004	0.2913700839228024
kidney	labelled_APAP	creneg	4_ATGTAAACATCCTTGACTGGAAGCT	4.547375477235283e-4	8.6024054302312e-4	18.333333333333332	24	0.46105993832306935	0.7139309375098433
kidney	labelled_APAP	creneg	4_CATCTTACTGGGCAGCATTGGAA	3.616898333333334e-4	0.0011436532696783	19.5	20.8	0.06307668311281292	0.3299046663526259
kidney	labelled_APAP	creneg	5_CAAAGTGCTGTTCGTGCAGGTAGA	2.50180219684355e-4	0.00144530296645263	20.5	18.4	0.11586910229705948	0.40233662603073
kidney	labelled_APAP	creneg	NA_GAATTCATCTCCGGGGGTAGAGC	0	4.96480735042734e-4	23.333333333333332	25.8	0.01455213562263729	0.2098449949032808
kidney	labelled_APAP	creneg	NA_GAATTGATCAGGACATAGGGACAA	1.0964912280701668e-4	9.33730737732656e-4	19.666666666666668	24.2	0.3101518261087485	0.5949350331954094
kidney	labelled_APAP	creneg	2_ACAGGTCCCTGGTAGCTC	0.00110978020569329	7.90345988753056e-4	19.5	20	0.299485323592073	0.5841401546914525
kidney	labelled_APAP	creneg	MT_AGTTAGAGACCTTAAAATCTCCATAGTGACCA	3.854087398205633e-4	0.00135103274579632	21.5	26.6	0.3933404420561479	0.6728435326466342
kidney	labelled_APAP	creneg	MT_TACACCCAGAAGATTTCATGACCAATGAACACTCTGACCA	7.431910199356467e-4	8.8778934874762e-4	30	46	0.7226707610240048	0.8705603142715882
kidney	labelled	creneg	Mus musculus tRNA-Gly (GCC) (tRNA-Gly-GCC-1 1 to 9, tRNA-Gly-GCC-2 1 to 8)	8.111292647494817e-4	7.81893171330912e-4	34143.333333333336	23685	0.9828909824101768	0.9905898673898909
kidney	labelled	creneg	Mus musculus (house mouse) mmu-let-7g-5p	5.9206341220487e-4	6.84576687121374e-4	49883.333333333336	42642.2	0.35556206339995383	0.7573400189382021
kidney	labelled	creneg	Mus musculus (house mouse) mmu-let-7f-5p	5.71260351835315e-4	6.73800469676798e-4	43688.833333333336	36490	0.15191284663667973	0.6382797438551233
kidney	labelled	creneg	Mus musculus (house mouse) mmu-miR-143-3p	6.027588464926867e-4	7.35636711927292e-4	23490.666666666668	22949.2	0.23870597284274803	0.6854958814643882
kidney	labelled	creneg	18_TGAGATGAAGCACTGTAGCTCT	0.001469267	0.001550342	21255.666666666668	22137.2	0.387659802678852	0.7773334225144772
kidney	labelled	creneg	Mus musculus tRNA-Gly (GCC) (tRNA-Gly-GCC-2-1, tRNA-Gly-GCC-3-1, tRNA-Gly-GCC-4-1, tRNA-Gly-GCC-5-1)	9.018721161897116e-4	7.91599031918662e-4	10348.666666666666	7089.8	0.9237158538381564	0.9827614562897192
kidney	labelled	creneg	Mus musculus (house mouse) mmu-let-7a-5p	7.131549652338516e-4	8.06201879760568e-4	26805.166666666668	22476	0.1852755827531346	0.6547816960822905
kidney	labelled	creneg	Mus musculus (house mouse) mmu-miR-26a-5p	6.566057936894e-4	7.63930855439618e-4	29280.833333333332	32848.6	0.1536436184036369	0.6382797438551233
kidney	labelled	creneg	1_TGTAAACATCCTCGACTGGAAGCT	0.0011443433629858	0.00126737630267105	20467.166666666668	22762	0.3600308121118137	0.7573400189382021
kidney	labelled	creneg	MU069435.1_TCGCTGCGATCTATTGAAAGTCAGCCCTCGACACAAGGGTTTGT	5.03108685922515e-4	6.71878260459902e-4	20537	18575	0.12499882849198256	0.6225748102955518
kidney	labelled	creneg	Mus musculus (house mouse) mmu-miR-10a-5p	5.364886996045633e-4	6.17953810139046e-4	25727.333333333332	27707.2	0.11320707038490652	0.6133042690326164
kidney	labelled	creneg	>ENSMUST00000018315.10|ENSMUSG00000018171.10|OTTMUSG00000001205.2|OTTMUST00000002400.1|Vmp1-201|Vmp1|2787|UTR5:1-123|CDS:124-1344|UTR3:1345-2787|	7.58361494523585e-4	9.25051070627228e-4	14714.833333333334	16104.2	0.1294111466135187	0.6244087824102278
kidney	labelled	creneg	Mus musculus (house mouse) mmu-let-7c-5p	9.409302762677084e-4	0.00104549039988033	24261.166666666668	20168	0.18590109928649068	0.6547816960822905
kidney	labelled	creneg	Mus musculus (house mouse) mmu-miR-30b-5p	9.343415493844584e-4	0.00113416983184687	12764.333333333334	13224.6	0.12328519872331364	0.6225748102955518
kidney	labelled	creneg	Mus musculus (house mouse) mmu-miR-10b-5p	4.961784046835417e-4	5.8621866595989e-4	16891.666666666668	19231.4	0.04346450349337812	0.5326126459823478
kidney	labelled	creneg	Mus musculus (mouse) mitochondrially encoded 16S rRNA (ENSMUSG00000064339.1)	4.3816830354704667e-4	5.50584822231582e-4	13855.666666666666	14654.4	0.2469525785785935	0.6854958814643882
kidney	labelled	creneg	MT_TGAATCTGACAACAGGAAATAAACCTCCTTATTCACCCCA	4.967330037360917e-4	6.46835460411874e-4	12579.5	12683.8	0.15235945946505303	0.6382797438551233
kidney	labelled	creneg	Mus musculus (house mouse) mmu-miR-21a-5p	5.662920569794734e-4	7.35020763551534e-4	10695.666666666666	11374.2	0.13549687268518712	0.6336346117424357
kidney	labelled	creneg	Mus musculus tRNA-Glu (CTC) (tRNA-Glu-CTC-1 1 to 9)	0.00146769516666666	0.0014873274	5751.166666666667	6837.8	0.6780314338681763	0.9103308990369254
kidney	labelled	creneg	1_TGTAAACATCCTCGACTGGAAGC	8.19290408532905e-4	9.53027081100858e-4	9671.666666666666	10419	0.40063688660551966	0.7859059736740045
kidney	labelled	creneg	Mus musculus (house mouse) mmu-miR-30a-5p	6.12618562129555e-4	7.64175209561748e-4	10143	12021.6	0.2857225643164801	0.7099412306588565
kidney	labelled	creneg	Mus musculus (house mouse) mmu-miR-125a-5p	0.00078992869250344995	9.18133172944532e-4	13729.5	13061.2	0.2573528998208094	0.692252399517996
kidney	labelled	creneg	Mus musculus tRNA Lys CUU	6.484066414572384e-4	7.8419573494403e-4	4288.5	3508.2	0.23791646135415823	0.6854958814643882
kidney	labelled	creneg	4_TGTAAACATCCTTGACTGGAAGCT	9.237074137676834e-4	9.51518883838482e-4	9194.333333333334	10656	0.8257714160486472	0.9613741722901692
kidney	labelled	creneg	MU069435.1_GCTGCGATCTATTGAAAGTCAGCCCTCGACACAAGGGTTTGT	4.8634152931453166e-4	6.38422487020094e-4	7327.5	6640.6	0.198126796135902	0.6679209022572765
kidney	labelled	creneg	Mus musculus long noncoding RNA near Ppara (Lncppara)	0.001477485	0.0015328416	10228.166666666666	8403.4	0.4456024879283226	0.814930593550539
kidney	labelled	creneg	Mus musculus (house mouse) mmu-miR-24-3p	7.760211266730816e-4	8.41332101214852e-4	6785.5	6613.6	0.5631003369756866	0.8687869417210132
kidney	labelled	creneg	Mus musculus (house mouse) mmu-miR-22-3p	0.00173842033333333	0.00188320779999999	6988	7438.8	0.28128369769966183	0.7099412306588565
kidney	labelled	creneg	Mus musculus (house mouse) mmu-miR-200b-3p	5.878642719169333e-4	7.46843450109682e-4	7148.166666666667	7833.8	0.0129589608496436	0.43497033808368984
kidney	labelled	creneg	Mus musculus (house mouse) mmu-miR-30c-5p	7.876868996378134e-4	9.47621738462582e-4	4933	5748	0.3223065999223136	0.7359130846229873
kidney	labelled	creneg	9_CTCGCTGCGATCTATTGAAAGTCAGCCCTCGACACAAGGGTTTGT	5.9745751992761e-4	7.50585405623976e-4	5728.166666666667	5520	0.1583875083510117	0.6382797438551233
kidney	labelled	creneg	Mus musculus (house mouse) mmu-miR-29c-3p	5.830153862790551e-4	7.71682382245064e-4	5665.666666666667	5759.8	0.04089336202591191	0.5261612580667332
kidney	labelled	creneg	Mus musculus (house mouse) mmu-let-7i-5p	6.5132096993986e-4	7.96004428609904e-4	4620.666666666667	3950.2	0.16135569535181693	0.6382797438551233
kidney	labelled	creneg	Mus musculus (house mouse) tRNA-Glu	0.00205789133333333	0.00197813999999999	3102.6666666666665	3805	0.5714119056631068	0.8739175383834585
kidney	labelled	creneg	16_GTGAAATGATGGCAAATCATCTTTCGGGACTGACCTGAAATGAAGAGAATACTCTTGCTGATC	5.317360820955967e-4	6.8634356028794e-4	3570.1666666666665	3027.6	0.17696396473180756	0.6547816960822905
kidney	labelled	creneg	Mus musculus (house mouse) mmu-miR-125b-5p	8.408219256508933e-4	0.00103219057085334	6151	6257.8	0.05197328084829594	0.541528939382237
kidney	labelled	creneg	Mus musculus (house mouse) mmu-miR-99a-5p	5.73950775751285e-4	7.27107897443938e-4	5900.166666666667	7035.6	0.05798239924199654	0.541528939382237
kidney	labelled	creneg	Mus musculus (house mouse) mmu-miR-27a-3p	0.00371218583333333	0.0042280386	5205.5	5539.4	0.22525694885612207	0.683750051905481
kidney	labelled	creneg	4_TAATACTGCCTGGTAATGATGAC	6.729990630891983e-4	7.6246141638597e-4	3929.3333333333335	3721.4	0.1516899381161982	0.6382797438551233
kidney	labelled	creneg	>ENSMUST00000030127.13|ENSMUSG00000028420.14|OTTMUSG00000007005.3|OTTMUST00000016196.1|Tmem38b-201|Tmem38b|2862|UTR5:1-64|CDS:65-943|UTR3:944-2862|	8.762092087935067e-4	8.97327603997616e-4	3170.8333333333335	2621.8	0.9483352047037922	0.9867554817992138
kidney	labelled	creneg	9_TGAGGTAGTAGTTTGTACAGTTA	4.83329010383945e-4	5.71690635561646e-4	3974	3607	0.4393328532589243	0.8096059881474275
kidney	labelled	creneg	2_TCGTACCGTGAGTAATAATGCG	5.1712568688792e-4	5.96532505089106e-4	3974.5	4295.8	0.22223122995269629	0.6822311302171354
kidney	labelled	creneg	19_CACCCTGATGAACTGAATACCGCCCCAGTCTGATAGCTGTGGAGAAAGGTATTTTCTGAGT	5.15851248085875e-4	6.60453134437982e-4	4524	5394.4	0.0743461752946609	0.541528939382237
kidney	labelled	creneg	19_CTTAATGATGAACAATGTAAATGACAAGCATATGGCTGAGTTGCAATGATGTCATCTTACTACTGAAA	5.6246803697911e-4	6.88530529853296e-4	3390.8333333333335	3766	0.16844849149510077	0.6406021449961468
kidney	labelled	creneg	16_TGAAATGATGGCAAATCATCTTTCGGGACTGACCTGAAATGAAGAGAATACTCTTGCTGATC	5.498902671767833e-4	6.59830544483858e-4	3162.5	2960.2	0.4602968849697235	0.8225675814736725
kidney	labelled	creneg	Mus musculus (house mouse) mmu-let-7b-5p	0.00101017880767521	0.00113455088133861	5341.333333333333	4521	0.43290081960178	0.8083864466248109
kidney	labelled	creneg	Mus musculus (house mouse) mmu-let-7d-5p	6.884763022934333e-4	7.729306552756499e-4	4434.666666666667	4097	0.5318157880257937	0.8580183664700369
kidney	labelled	creneg	18_TGAGATGAAGCACTGTAGCTCTT	0.00227167699999999	0.0019554404	3039	3252	0.1603440777291401	0.6382797438551233
kidney	labelled	creneg	3_TAGCAGCACGTAAATATTGGCG	3.00965421040035e-4	3.9799220956882e-4	3756.8333333333335	4279.6	0.27185504659106324	0.7090273512442595
kidney	labelled	creneg	Mus musculus tRNA-Val (CAC) (tRNA-Val-CAC-2-1, tRNA-Val-CAC-4-1)	0.00131917578961669	0.001384141	1300.6666666666667	1161.4	0.5796959921999096	0.8759197359774817
kidney	labelled	creneg	18_TGAGATGAAGCACTGTAGCTCA	6.522737972300816e-4	8.29622190802424e-4	2836	3027.8	0.1876858159930025	0.6584196334226348
kidney	labelled	creneg	1_TGCTATGATGAAGGCTATGTTGGTAGGGACAACTGAGCTTGTTGATGAATACCAACGATTCTGATG	5.262742376792051e-4	6.39049601393018e-4	2429.5	2298.4	0.28629778145113094	0.7099412306588565
kidney	labelled	creneg	9_GTAAATGATGAGATTCCATTGGTCCGTGTTTCTGAACTACATGATTTTCCTTGGCTATTCTGATA	5.731474267184833e-4	7.31297444999858e-4	2212.1666666666665	1507.6	0.09780436104796196	0.5836758287398731
kidney	labelled	creneg	9_TGAGGTAGTAGTTTGTACAGTTT	0.002154951	0.0022770142	2934.1666666666665	2555.6	0.7498278977049344	0.9381141327142796
kidney	labelled	creneg	Mus musculus (house mouse) mmu-miR-30d-5p	5.592985281052433e-4	7.69739715925134e-4	7824.333333333333	7441.8	0.01897939936700467	0.44965408492724407
kidney	labelled	creneg	MU069435.1_CGCTGCGATCTATTGAAAGTCAGCCCTCGACACAAGGGTTTGT	4.76882246583425e-4	7.00043327427202e-4	2972.8333333333335	2688.2	0.03674238918528108	0.5065200794828035
kidney	labelled	creneg	Mus musculus (house mouse) tRNA	8.5194544849434e-4	8.82769781314872e-4	2460	2269	0.6774721562443796	0.9103308990369254
kidney	labelled	creneg	Mus musculus Mir17 host gene (Mir17hg)	9.378229437088316e-4	0.00109241679719096	3725.6666666666665	3903.8	0.07065617266766648	0.541528939382237
kidney	labelled	creneg	Mus musculus (house mouse) mmu-miR-103-3p	5.102906744157217e-4	5.45362941447662e-4	3442.1666666666665	3704.4	0.5620224054802004	0.8686312252867162
kidney	labelled	creneg	19_TGTAACAGCAACTCCATGTGGAA	7.487713605966684e-4	8.396662912782281e-4	2524.8333333333335	2947.2	0.8022087203131404	0.9574535262474289
kidney	labelled	creneg	X_TGAGGTAGTAGATTGTATAGTTA	5.824056600356583e-4	6.2201441053464e-4	2835.3333333333335	2418	0.7723231543130001	0.9468650646050154
kidney	labelled	creneg	11_TGCTGTGATGAGATGACTAAGTAGGAAGTGCCGTCAGAGTCGATAACTGACGATAACTGCTCCTGGCTGACT	6.4523406756949e-4	7.57911729412308e-4	1912	1460.6	0.07435500981155069	0.541528939382237
kidney	labelled	creneg	>ENSMUST00000220485.2|ENSMUSG00000021458.18|OTTMUSG00000030849.3|OTTMUST00000163265.1|Aopep-205|Aopep|493|CDS:1-60|UTR3:61-493|	0.00105108644658219	0.00115226662668559	2371.1666666666665	2375.6	0.6108504542947311	0.8831808634043877
kidney	labelled	creneg	Mus musculus (house mouse) mmu-miR-194-5p	7.501362857711383e-4	8.69820814482324e-4	2277.8333333333335	2658.2	0.2908491385755908	0.7099412306588565
kidney	labelled	creneg	Mus musculus (house mouse) mmu-miR-191-5p	7.265870256410001e-4	9.94221443202838e-4	3793.1666666666665	4104.8	0.2232507749868836	0.6822311302171354
kidney	labelled	creneg	10_GTACATGATGAAAACAGTCTCCCTCTTCTGAATCTCGCTGAGGAAACTGCACGTCACCCTCCTGAAA	9.10035627819505e-4	0.00103683575967923	2367.5	2078.4	0.36486434994095934	0.7592575468806758
kidney	labelled	creneg	8_ATCACATTGCCAGGGATTTCCA	5.005709764140133e-4	6.6802469763704e-4	2842.5	2799.2	0.05130022236546636	0.541528939382237
kidney	labelled	creneg	Mus musculus tRNA-Gly (GCC) (tRNA-Gly-GCC-2-1, tRNA-Gly-GCC-3-1, tRNA-Gly-GCC-4-1)	0.00105775457760234	8.4025378060937e-4	1255.8333333333333	948.4	0.8908808105993163	0.9771626286943348
kidney	labelled	creneg	4_TGTAAACATCCTTGACTGGAAGC	0.00102288713561857	9.31463088561872e-4	2445.3333333333335	2783.4	0.35790818247291745	0.7573400189382021
kidney	labelled	creneg	Mus musculus (mouse) RIKEN cDNA E130102H24 gene	0.001293563	0.00133401207000571	1874.6666666666667	1881.8	0.9608450081703478	0.9867554817992138
kidney	labelled	creneg	Mus musculus (mouse) mitochondrially encoded tRNA serine 2 (ENSMUSG00000064365.1)	5.213719330598167e-4	8.24166459499902e-4	1473.8333333333333	2237.6	0.04514418030468792	0.5361739568495243
kidney	labelled	creneg	19_CTGACCTATGAATTGACAGCCA	5.365623538755417e-4	6.61552554083322e-4	2050.5	2260.6	0.14415326035988343	0.6382797438551233
kidney	labelled	creneg	8_TGGAATGATGACATTCTCCGGAATCGCTGTACTGACTTGATGAAAGTACTTTTGAACCCTTTTCCATCTGATG	6.143974563432066e-4	7.39873913997262e-4	1819	1656.6	0.14883350067976675	0.6382797438551233
kidney	labelled	creneg	Mus musculus (house mouse) mmu-miR-192-5p	6.384459416246117e-4	8.460333110722539e-4	1868.5	2148.6	0.1527734273949618	0.6382797438551233
kidney	labelled	creneg	Mus musculus (house mouse) tRNA-Ser	9.582201213894732e-4	8.22630919601302e-4	1107	2042.2	0.05879013132019382	0.541528939382237
kidney	labelled	creneg	Mus musculus (house mouse) mmu-miR-23b-3p	3.4148023782291166e-4	4.86680987206296e-4	1913.1666666666667	2056.6	0.01981619427311372	0.44965408492724407
kidney	labelled	creneg	Mus musculus (house mouse) mmu-miR-200a-3p	5.770858132077417e-4	6.69206374444246e-4	2038.6666666666667	2484.4	0.3171382539683542	0.7330261439029024
kidney	labelled	creneg	1_TACCATGATGATAACATAGTTCAGCAGACTTAACTCTGATGAACAATCATGTCTTTCGCTCCTATCTGATG	6.309378014511234e-4	7.58297267186864e-4	1597.3333333333333	1685.4	0.19182664763940313	0.6616565768371617
kidney	labelled	creneg	9_TTCAAGTAATCCAGGATAGGCTT	0.00101862593623932	0.00120493465246834	2599.6666666666665	3028.8	0.05391826320499159	0.541528939382237
kidney	labelled	creneg	13_ATCACATTGCCAGGGATTACCACT	0.00138068933333333	0.001527464	1849.6666666666667	1831.4	0.14030543080405838	0.6382797438551233
kidney	labelled	creneg	>ENSMUST00000046514.13|ENSMUSG00000026615.15|OTTMUSG00000050732.6|OTTMUST00000128583.5|Eprs-201|Eprs|4906|UTR5:1-154|CDS:155-4693|UTR3:4694-4906|	5.917769188617234e-4	7.587747146280441e-4	755.5	1104.8	0.2525543045655469	0.686520856072543
kidney	labelled	creneg	Mus musculus (house mouse) mmu-miR-199b-3p	5.0765036619561e-4	7.50212705225844e-4	1511.5	1562.6	0.03170383414364614	0.49160330742367714
kidney	labelled	creneg	4_TAATACTGCCTGGTAATGATGACA	6.0960069596648e-4	7.08551918469068e-4	1407.1666666666667	1463	0.30818754562623174	0.7298973760906036
kidney	labelled	creneg	19_TGACCTATGAATTGACAGCCAG	7.018295631553784e-4	5.02878777479244e-4	1421.8333333333333	1560.4	0.03499239109236069	0.4959363285026493
kidney	labelled	creneg	15_GAAAATGATGAATTCTGGGGCGCTGATTCATGTGACTTGAAAAAACGCCATCCATTTCCTGACT	6.144311349810667e-4	7.8836811891063e-4	1153.5	1047.8	0.12001464840368724	0.6225748102955518
kidney	labelled	creneg	13_ATCACATTGCCAGGGATTACCA	4.46597162783285e-4	5.72256320838466e-4	1806	1926.4	0.18554482183996923	0.6547816960822905
kidney	labelled	creneg	Mus musculus (house mouse) mmu-miR-23a-3p	6.727714696601634e-4	5.50296312086016e-4	1546.5	1617.2	0.21617058009309664	0.6813746014693453
kidney	labelled	creneg	Mus musculus (house mouse) mmu-miR-145a-5p	0.0013600352687734	0.001830195	1225.6666666666667	1200.8	0.03501104909766112	0.4959363285026493
kidney	labelled	creneg	4_TAATACTGCCTGGTAATGATGACT	0.01082711066666666	0.00833973476334405	1333.6666666666667	1207	0.09241776023060702	0.5827484624390361
kidney	labelled	creneg	Mus musculus (house mouse) mmu-miR-99b-5p	4.70939640100775e-4	4.79509251739888e-4	2102.3333333333335	2242.4	0.959688287319874	0.9867554817992138
kidney	labelled	creneg	Mus musculus (house mouse) mmu-miR-429-3p	7.5444431103982e-4	6.84927954483e-4	1698	1973.8	0.2161696318473023	0.6813746014693453
kidney	labelled	creneg	4_GGTCGATGATGAGAGCTTTGTTCTGAGC	5.953383279817233e-4	8.11271880768832e-4	1335.1666666666667	1080	0.02209335558746642	0.45755482829795663
kidney	labelled	creneg	11_TGCAATGATGATGAAACTAGAAAAAAAAGGAAGTGCCGTCCGATGCGACAACTGACGACATCCCTAGTTAGCTGACT	5.42333574573645e-4	7.04777330283628e-4	1012.6666666666666	903.8	0.1245024172355481	0.6225748102955518
kidney	labelled	creneg	Mus musculus tRNA-Lys (CTT) (tRNA-Lys-CTT-1 1 to 8, tRNA-Lys-CTT-3 1 to 7)	5.689113432968016e-4	7.81629789328488e-4	537.5	450.2	0.11773649250993788	0.6183168178072928
kidney	labelled	creneg	Mus musculus tRNA-Gly (GCC) (tRNA-Gly-GCC-1 1 to 3, tRNA-Gly-GCC-2 1 to 3, tRNA-Gly-GCC-3 1 to 3)	0.00168695658060625	7.0305584294648e-4	504.5	405.8	0.348107368157344	0.7570246899621448
kidney	labelled	creneg	Mus musculus (house mouse) mmu-miR-151-5p	9.360751272889816e-4	8.889779026524559e-4	1545.5	1619.8	0.6215152076990256	0.8885365561919403
kidney	labelled	creneg	MT_TGACCAATGAACACTCTGACCA	5.962777326040233e-4	9.12807682925638e-4	768.5	960.8	0.04241904106203083	0.5325096302662033
kidney	labelled	creneg	Mus musculus (house mouse) mmu-miR-196a-5p	6.983463494724133e-4	8.93832167259822e-4	1533.3333333333333	1325.4	0.402691837976225	0.7859059736740045
kidney	labelled	creneg	Mus musculus (house mouse) mmu-miR-30e-5p	0.00162050383333333	0.0016502142	1452.3333333333333	1885.6	0.8969513969314054	0.9773415362470642
kidney	labelled	creneg	Mus musculus (house mouse) mmu-miR-98-5p	6.619703709502966e-4	6.40557734499034e-4	1287.3333333333333	1172	0.653403564139563	0.904651685411361
kidney	labelled	creneg	Mus musculus (house mouse) mmu-miR-378d	7.635097275558484e-4	0.00108654845310288	1434.3333333333333	1571.8	0.018754156258623	0.44965408492724407
kidney	labelled	creneg	11_AACAGTGATGACCACAACATGCCATCTGAGTTGCTTTGCTGAAATCCAGAGGCTGTTTCTGAGC	6.603514402589383e-4	7.505614961532279e-4	874.8333333333334	942.2	0.5490676059241583	0.8615451052305898
kidney	labelled	creneg	11_ACCCTGTAGATCCGAATTTGTGA	4.2351657770838e-4	4.72528760194132e-4	1419.3333333333333	1608	0.4281480884027193	0.8061715225534128
kidney	labelled	creneg	1_ATACATGATGATCTCACACAACTTGAACTCTCTCACTGATTACTTGATGATAGTAAAAGATCTGATG	5.960514748030567e-4	7.6115345002851e-4	1289.1666666666667	1644.2	0.06651619254561428	0.541528939382237
kidney	labelled	creneg	Mus musculus RIKEN cDNA A330023F24 gene (A330023F24Rik)	9.29357054109435e-4	8.15051638595734e-4	1389.1666666666667	1594	0.3189035051200934	0.7332140502208272
kidney	labelled	creneg	Mus musculus tRNA-Gly (TCC) (tRNA-Gly-TCC-1 1 to 7)	9.525980037162416e-4	8.66775249533966e-4	508.5	462.8	0.9169080170908488	0.9827614562897192
kidney	labelled	creneg	18_TTGCTGTGATGACTATCTTAGGACACCTTTGGATTAACCGTGAAATCAAACAAGTGCTGAGCAA	6.631970693082867e-4	9.60802424732314e-4	1152.6666666666667	983.6	0.00134493826980077	0.2076584688572391
kidney	labelled	creneg	1_AGCCCATGATGGTATGAGAGTAGTGGACAGAAGGGATTTCTGAAAAACACTTTTCTGAGG	4.3595662565601336e-4	6.21323370861076e-4	1273.5	1242	0.12278200390127986	0.6225748102955518
kidney	labelled	creneg	>ENSMUST00000220884.2|ENSMUSG00000021458.18|OTTMUSG00000030849.3|OTTMUST00000163255.1|Aopep-209|Aopep|772|CDS:1-468|UTR3:469-772|	0.00259697016666666	0.0029772654	1322.8333333333333	1448.6	0.15274249066117954	0.6382797438551233
kidney	labelled	creneg	Mus musculus (house mouse) mmu-miR-423-3p	5.808935567560133e-4	9.53281110817682e-4	1269	1285.2	0.01628753225021232	0.44965408492724407
kidney	labelled	creneg	Mus musculus tRNA-His (GTG) (tRNA-His-GTG-1 1 to 9, tRNA-His-GTG-2 1 to 8)	6.62644391598345e-4	5.52574994809912e-4	514.8333333333334	390	0.17600527288920767	0.6547816960822905
kidney	labelled	creneg	9_TGTTGTGATGATGGGCAAAAATGTTCAACTGCTCTGAATGGGCTGAATGAAAGTAGCCTTTCTGAAC	5.853472137560216e-4	6.76984488229646e-4	822.5	807.6	0.5081152884349386	0.8481405463173461
kidney	labelled	creneg	Mus musculus (house mouse) mmu-let-7e-5p	6.236034899361e-4	7.5395118469575e-4	1521.8333333333333	1241.6	0.144979419309116	0.6382797438551233
kidney	labelled	creneg	Mus musculus (house mouse) mmu-miR-25-3p	8.28373951068905e-4	0.00114940088416818	1024.8333333333333	1054	0.1623696205955978	0.6382797438551233
kidney	labelled	creneg	19_TGACCTATGAATTGACAGCCA	4.3352130572694666e-4	6.58681688088392e-4	923.8333333333334	1048.6	0.1503860118599427	0.6382797438551233
kidney	labelled	creneg	Mus musculus (house mouse) mmu-miR-181a-5p	6.204379218912067e-4	8.19408276122842e-4	1830	2399	0.27606468889672536	0.7099412306588565
kidney	labelled	creneg	X_AATGGCGCCACTAGGGTTGTGT	9.533970261091332e-4	8.59244851585756e-4	1151.3333333333333	1048.2	0.6059329386139554	0.8831808634043877
kidney	labelled	creneg	>ENSMUST00000066039.8|ENSMUSG00000053536.8|OTTMUSG00000073999.1|OTTMUST00000179561.1|Cstf2t-201|Cstf2t|4233|UTR5:1-229|CDS:230-2128|UTR3:2129-4233|	4.329202645057667e-4	5.47631133171754e-4	1374	1534.2	0.20209822160005325	0.6681791309432168
kidney	labelled	creneg	>ENSMUST00000197969.2|ENSMUSG00000104975.2|OTTMUSG00000053529.3|OTTMUST00000133489.3|Iglj2-201|Iglj2|38|CDS:1-38|	5.19413053596575e-4	6.56282776158164e-4	493.1666666666667	845.6	0.18573772564737648	0.6547816960822905
kidney	labelled	creneg	1_GTAAACATCCTCGACTGGAAGCT	9.68360182620555e-4	8.280582407868339e-4	801.1666666666666	875.8	0.5749222192929296	0.8739175383834585
kidney	labelled	creneg	10_TGAGGTAGTAGTTTGTGCTGTTT	0.00129420377464945	0.0013370116	941.6666666666666	812	0.6260669472125632	0.8925645120001824
kidney	labelled	creneg	19_TGCAATGATGTCATCTTACTACTGAAA	5.7517385871186e-4	8.29443418258608e-4	723.5	756.4	0.03041002143415822	0.48722638941859464
kidney	labelled	creneg	Mus musculus (house mouse) mmu-miR-146a-5p	5.828310196077633e-4	7.181555508355419e-4	756.8333333333334	675.4	0.3239460577359523	0.7359130846229873
kidney	labelled	creneg	18_TTGCTGTGATGACTATCTTAGGACACCTTTGGATTAACCGTGAAATCAAACAAGTGCTGAGCA	5.210791398482217e-4	7.73274621385372e-4	787.3333333333334	658.6	0.03801247649847606	0.5103588149012787
kidney	labelled	creneg	11_ACCCTGTAGATCCGAATTTGTGT	0.00101334998055985	9.8330060889201e-4	1075	1115.8	0.9003099899507181	0.977574081408376
kidney	labelled	creneg	MT_GACCAATGAACACTCTGACCA	4.5491019100567335e-4	9.58028418396704e-4	441.8333333333333	501.6	0.08556692916395305	0.5645954642271089
kidney	labelled	creneg	Mus musculus (house mouse) mmu-miR-30a-3p	6.296290614051717e-4	8.667543902835259e-4	795.6666666666666	779.6	0.05165675115173396	0.541528939382237
kidney	labelled	creneg	2_ACCCTGTAGAACCGAATTTGTGT	5.181974407962533e-4	7.60131456064136e-4	933	971.4	0.11516266939000014	0.6173998664519451
kidney	labelled	creneg	14_TAGCAGCACGTAAATATTGGC	3.71674201892325e-4	4.546306041605316e-4	739.3333333333334	804.6	0.757869374221805	0.938372344665972
kidney	labelled	creneg	7_TTCGGCGGTAGAAGAAA	6.979843364339117e-4	6.32071403739086e-4	328.5	445.2	0.4551464316692144	0.8200071067646055
kidney	labelled	creneg	>ENSMUST00000092880.14|ENSMUSG00000019437.18|OTTMUSG00000000096.5|OTTMUST00000000319.2|Tlcd1-201|Tlcd1|2700|UTR5:1-428|CDS:429-1121|UTR3:1122-2700|	5.32686266425455e-4	5.79800762275032e-4	586.1666666666666	492	0.6085007579145307	0.8831808634043877
kidney	labelled	creneg	Mus musculus (house mouse) mmu-miR-221-3p	7.99950864082805e-4	0.00105288263937551	772.8333333333334	920	0.28526568291519394	0.7099412306588565
kidney	labelled	creneg	Mus musculus (house mouse) mmu-miR-203-3p	4.4332654987241167e-4	4.16772461404168e-4	743.8333333333334	817.4	0.927835221805564	0.9827614562897192
kidney	labelled	creneg	Mus musculus (house mouse) tRNA-Thr	0.00114315112998842	8.47614767714468e-4	1037.3333333333333	1034.4	0.2504013453017584	0.6854958814643882
kidney	labelled	creneg	10_CCACCATGATGACGGAAATTCTTCACTTTGACCTGATGTCTGTTGAAGAAACTCAGTGTCTGAGA	8.120940978788599e-4	8.9747096530307e-4	1046.5	1400.6	0.47834511720382994	0.8291026429474517
kidney	labelled	creneg	Mus musculus (mouse) mitochondrially encoded tRNA histidine (ENSMUSG00000064364.1)	6.79028877778075e-4	8.47144301572464e-4	696.8333333333334	725.8	0.00990238284791228	0.383531000683295
kidney	labelled	creneg	Mus musculus (house mouse) mmu-miR-182-5p	6.171924386046283e-4	7.487109200740399e-4	763.8333333333334	659	0.37370786004337175	0.763899217868827
kidney	labelled	creneg	NA_CGCGACCTCAGATCAGACGTGGCGACCCGCTGA	7.4479877526104e-4	8.36565798510942e-4	779	756.4	0.5587399402527787	0.8682834004657416
kidney	labelled	creneg	4_GGTCCATGATGAAACCCATTATCAGTGGACATCTATGGATGAGAAATGCGGATATGGGACTGAGA	5.94918668924675e-4	6.69363785358934e-4	655.8333333333334	589.2	0.5263567979351876	0.8554683115915049
kidney	labelled	creneg	NA_CGCGACCTCAGATCAGA	6.062829633642166e-4	9.26040481113848e-4	677	813	0.23534390346291603	0.6854958814643882
kidney	labelled	creneg	Mus musculus (house mouse) tRNA-Pro	0.00137539481874864	0.00129904861073468	1124.3333333333333	1305	0.6438042002929677	0.9012091434744716
kidney	labelled	creneg	Mus musculus (house mouse) mmu-miR-200c-3p	4.935014794680883e-4	5.78244266137398e-4	994.1666666666666	1019.8	0.28255946585685704	0.7099412306588565
kidney	labelled	creneg	10_GCCTGTCTGAGCGTCGCT	8.568005038513034e-4	0.00112783503584857	656.1666666666666	429.8	0.16124770594013996	0.6382797438551233
kidney	labelled	creneg	1_TGTAAACATCCTCGACTGGAAGCTT	0.002412953	0.0027981152	793	898.4	0.438261805850939	0.8096059881474275
kidney	labelled	creneg	>ENSMUST00000042732.6|ENSMUSG00000035764.6|OTTMUSG00000025766.1|OTTMUST00000063466.1|Fbxo45-201|Fbxo45|4179|UTR5:1-347|CDS:348-1208|UTR3:1209-4179|	0.00140074016666666	0.0015258288705667	799	865.8	0.9732782122030508	0.987556832272195
kidney	labelled	creneg	19_ACTTAATGATGAACAATGTAAATGACAAGCATATGGCTGAGTTGCAATGATGTCATCTTACTACTGAAA	7.489094825143666e-4	6.96067405665496e-4	529.5	616.8	0.7037634390880478	0.9193575029822744
kidney	labelled	creneg	9_TTCAAGTAATCCAGGATAGGCTA	6.240701120863717e-4	7.76585372090446e-4	927.8333333333334	1012	0.26618514603142535	0.7033843314150058
kidney	labelled	creneg	13_TCGCTGCGATCTATTGAAAGTCAGCCCTCGACACAAGGGTTTG	4.685976655038783e-4	7.20691874262766e-4	677.8333333333334	580	0.06352887810923492	0.541528939382237
kidney	labelled	creneg	11_TACCCTGTAGATCCGAATTTGTGA	4.802651232742217e-4	6.10067536382898e-4	783.6666666666666	927.4	0.2195824148242632	0.6813746014693453
kidney	labelled	creneg	19_TTGCAATGATGTCATCTTACTACTGAAA	8.120886376249567e-4	0.00105428486503841	605	616.2	0.21221946859475296	0.6812200821419928
kidney	labelled	creneg	11_TACCCTGTAGATCCGAATTTGTGT	8.024979277021683e-4	0.0011629020430589	830	888.6	0.02116368651730046	0.4538434997598877
kidney	labelled	creneg	2_TACCCTGTAGAACCGAATTTGTGT	8.539438121925034e-4	8.13098101545184e-4	739.1666666666666	810.4	0.6430522477441578	0.9009733852241196
kidney	labelled	creneg	15_TGTAAACATCCCCGACTGGAAGT	3.6966214049098504e-4	4.28231567978816e-4	678.6666666666666	664	0.4661104987295874	0.8243695418539323
kidney	labelled	creneg	4_GCGGATGATGACACCTGGGTATGCTGCACACTCCCGACTGCGTCGTGGGGAAGCCAACCTTGGAGAGCTGAGC	6.267550482685883e-4	8.06412102608218e-4	464.1666666666667	445.2	0.3434430030010305	0.7557872493096973
kidney	labelled	creneg	Mus musculus tRNA-Gly (CCC) (multiple tRNAs)	5.951136185991583e-4	8.96728761058124e-4	235	216.8	0.150447935165479	0.6382797438551233
kidney	labelled	creneg	1_CTGCATGATGACGAACAAATACTGACTACCTGAAGATCTTATTAGCTCTATCTGATG	7.832821157231034e-4	7.76109733141288e-4	656.1666666666666	758	0.9799094699395464	0.988230059821463
kidney	labelled	creneg	Mus musculus (house mouse) mmu-miR-93-5p	4.6179258302800666e-4	6.404269190057079e-4	801.3333333333334	919.2	0.07792692863367312	0.5519228339926207
kidney	labelled	creneg	1_ATACCATGATGATAACATAGTTCAGCAGACTTAACTCTGATGAACAATCATGTCTTTCGCTCCTATCTGATG	8.18644540888785e-4	8.78217808166762e-4	518.8333333333334	570.4	0.3786730140191591	0.7685495661439777
kidney	labelled	creneg	10_TGAGGTAGTAGTTTGTGCTGTTA	5.957756348301216e-4	6.850837417582541e-4	579.3333333333334	529.2	0.38328002526130994	0.7735743254947223
kidney	labelled	creneg	Mus musculus (house mouse) mmu-miR-378c	0.00106461199986351	0.00125662058270712	576.6666666666666	598.2	0.2794855339351361	0.7099412306588565
kidney	labelled	creneg	NA_GACTCTTAGCGGTGGATCACTCGGCTCGTGCGTCGATGAAGAACGCAGCTAGCTGCGAGAATTAATGTGAATTGCAGGACA	5.08538348671785e-4	5.57920775104564e-4	307.8333333333333	313	0.48960436953967024	0.837558476405768
kidney	labelled	creneg	2_CGTACCGTGAGTAATAATGCG	4.8652114633672e-4	4.0944518640568e-4	547.1666666666666	590.6	0.5354420334888006	0.861169270527821
kidney	labelled	creneg	19_TGACCTATGAATTGACAGCCAGT	9.939117756100331e-4	0.00105559398642701	546	637	0.7730231123232042	0.9468650646050154
kidney	labelled	creneg	7_TTTCGGCGGTAGAAGAAA	6.140434406539117e-4	7.697235753882701e-4	243.16666666666663	382.2	0.504046135215924	0.8460794677847843
kidney	labelled	creneg	Mus musculus (house mouse) mmu-miR-30e-3p	5.827877330171084e-4	8.145085272558359e-4	502.1666666666667	559.4	0.16545682691931235	0.6406021449961468
kidney	labelled	creneg	19_TGTAACAGCAACTCCATGTGGAAA	5.812923450271833e-4	9.30816681062248e-4	641.6666666666666	877.4	0.0270469169233916	0.4855865084850772
kidney	labelled	creneg	3_GGTCAATGATGTGTTGGCATGTATTATCTGAATTCGCTGATGTGTCATAACACTTTAGCTCTAGAATTACGCTGAGACCT	6.402139662764533e-4	7.235841243408701e-4	415.8333333333333	363	0.37915014396622926	0.7685495661439777
kidney	labelled	creneg	Mus musculus (mouse) nuclear encoded rRNA 5S 115 (ENSMUSG00000119399.1)	0.00100963996151844	0.00105940879506951	339.6666666666667	266	0.9525113625953496	0.9867554817992138
kidney	labelled	creneg	10_TGTACATGATGAAAACAGTCTCCCTCTTCTGAATCTCGCTGAGGAAACTGCACGTCACCCTCCTGAAA	0.00113417566138705	0.0012998724	464.5	441	0.13576442338397232	0.6336346117424357
kidney	labelled	creneg	>ENSMUST00000184179.8|ENSMUSG00000028710.19|OTTMUSG00000008684.8|OTTMUST00000019684.3|Atpaf1-206|Atpaf1|2655|CDS:1-814|UTR3:815-2655|	9.621275960222966e-4	0.00117441772722515	652	715	0.2006334830108466	0.6681791309432168
kidney	labelled	creneg	Mus musculus (mouse) 18s RNA, related sequence 5	0.00123154537553494	0.0010370368227863	591.5	593.4	0.411839458155162	0.7896366657470767
kidney	labelled	creneg	Mus musculus (house mouse) mmu-miR-26b-5p	0.01141337766666666	0.012306317	621.1666666666666	768.2	0.27060635464777794	0.7081630704680832
kidney	labelled	creneg	Mus musculus (mouse) dynamin 3, opposite strand	9.5174107785078e-4	9.83412861981718e-4	514.3333333333334	531.2	0.6500743275288334	0.904651685411361
kidney	labelled	creneg	MT_GATAAGTCGTAACAAGGTAAGCATACTGGAAAGTGTGCTTGGAATAATA	5.808314261394983e-4	6.3206355970396e-4	430.6666666666667	404.4	0.5936035598061846	0.8791300505045124
kidney	labelled	creneg	Mus musculus (house mouse) mmu-let-7d-3p	0.00188628466666666	0.0017856222	767.3333333333334	728	0.5867936733483001	0.8791300505045124
kidney	labelled	creneg	18_TGAGATGAAGCACTGTAGCTCTA	0.00219924120942162	0.0020549652	443.3333333333333	480.6	0.8262481155365485	0.9613741722901692
kidney	labelled	creneg	Mus musculus (mouse) predicted gene, 54867 (ENSMUSG00002075795.1)	4.351707636969517e-4	6.010780405901e-4	695.3333333333334	677	0.15207716664666235	0.6382797438551233
kidney	labelled	creneg	16_GTGAAATGATGGCAAATCATCTTTCGGGACTGACCTGAAATGAAGAGAATACTCTTGCTGATCA	8.292141616009184e-4	7.86619907743926e-4	344.3333333333333	294.2	0.6111432141971649	0.8831808634043877
kidney	labelled	creneg	7_TTTCGGCGGTAGAAGAA	0.0011389010139861	0.00126186888123807	225.33333333333337	354.8	0.6569007405148752	0.904651685411361
kidney	labelled	creneg	4_TAACACTGTCTGGTAACGATGTT	0.00110245706985088	0.00107470902372913	543.1666666666666	655.2	0.7458756070201235	0.937811023810318
kidney	labelled	creneg	7_TTTCGGCGGTAGAAGA	5.7602660168937e-4	5.63474186722594e-4	222.83333333333337	399	0.9669436813226752	0.9867554817992138
kidney	labelled	creneg	1_TGTAAACATCCTCGACTGGAAGT	3.8625076364274e-4	2.500827178617486e-4	481.6666666666667	541.4	0.13544461749627956	0.6336346117424357
kidney	labelled	creneg	Mus musculus (house mouse) mmu-miR-196b-5p	8.180995777564583e-4	9.4343795114737e-4	459	431.6	0.7187302900258677	0.927084016541303
kidney	labelled	creneg	>ENSMUST00000028278.14|ENSMUSG00000026914.16|OTTMUSG00000013076.1|OTTMUST00000031567.1|Psmd14-201|Psmd14|1541|UTR5:1-312|CDS:313-1245|UTR3:1246-1541|	6.32093339948975e-4	5.35635550091358e-4	222.16666666666663	292.6	0.23803380367204652	0.6854958814643882
kidney	labelled	creneg	Mus musculus (house mouse) mmu-miR-107-3p	7.863922364902583e-4	7.50740589193766e-4	549.1666666666666	559.2	0.7216887143209947	0.9286327173144192
kidney	labelled	creneg	2_TCGTACCGTGAGTAATAATGC	5.78969073662325e-4	6.58777269337502e-4	456.8333333333333	549.6	0.49379324043231776	0.8424175657678781
kidney	labelled	creneg	Mus musculus (house mouse) tRNA-Leu	6.34635948900615e-4	8.24215580240342e-4	593.8333333333334	773.4	0.12748913918405338	0.6244087824102278
kidney	labelled	creneg	1_AGCCCATGATGGTATGAGAGTAGTGGACAGAAGGGATTTCTGAAAAACACTTTTCTGAGGC	4.6271743659436e-4	6.75114623848664e-4	444.1666666666667	385.2	0.06144902757903122	0.541528939382237
kidney	labelled	creneg	Mus musculus (mouse) RNA, Y1 small cytoplasmic, Ro-associated (ENSMUSG00000065701.3)	0.00120042825785307	0.0011147916271544	563.6666666666666	568.6	0.5389647308571037	0.8615451052305898
kidney	labelled	creneg	NA_TCCTCCCGGGGCTACGCCTGTCTGAGCGTCGCT	7.74555421265435e-4	8.31153202596382e-4	792	966.8	0.6483467223139939	0.904651685411361
kidney	labelled	creneg	MT_GAATTGATCAGGACATAGGGTTTGAAA	5.062163336331734e-4	4.77820737451916e-4	350.6666666666667	289	0.9744105626801938	0.987556832272195
kidney	labelled	creneg	13_ATCACATTGCCAGGGATTACCAC	5.843019200367022e-4	5.636226005191781e-4	494.1666666666667	494.6	0.6571842886983127	0.904651685411361
kidney	labelled	creneg	4_TGTAAACATCCTACACTCTCAGCTT	0.002394098	0.003237789	369.1666666666667	351.2	0.13735551374351568	0.6337510688764896
kidney	labelled	creneg	1_TGGATATGATGACTGATTACCTGAGAAATAATTGATGAAATCTCAAGAAAATTCCTCTAGATAGTCAAGTTCTGATC	4.670333570323517e-4	5.864119923568799e-4	284.8333333333333	268.6	0.4122067050467253	0.7896366657470767
kidney	labelled	creneg	>ENSMUST00000048486.13|ENSMUSG00000033860.14|OTTMUSG00000051802.1|OTTMUST00000130533.1|Fgg-201|Fgg|1695|UTR5:1-184|CDS:185-1495|UTR3:1496-1695|	0.00154876745866757	0.00106637680741735	715.1666666666666	803.2	0.28027275345965436	0.7099412306588565
kidney	labelled	creneg	Mus musculus (mouse) nuclear encoded rRNA 5S 118 (ENSMUSG00000118860.1, ENSMUSG00000119012.1, ENSMUSG00000119562.1, ENSMUSG00000119730.1)	4.7518289364982e-4	0.0010622592390872	200.16666666666663	104.4	0.00105064284006647	0.19502801547149723
kidney	labelled	creneg	18_CTGCAGTGATGACTATCTTAGGACACCTTTGGATTTACCGTGAAAAGAAGTAACCTCTGAGCAGC	7.91463011094225e-4	8.8886961777214e-4	342.8333333333333	308.8	0.5369284742573733	0.8615451052305898
kidney	labelled	creneg	17_AGTAATGATGATTTCTGGTGATTCTGAGTGTCTCGCTGACGCCATCACCGCAGCGCGCTGACC	5.468804840430966e-4	8.540961501504181e-4	331.3333333333333	330.2	0.14692405372993342	0.6382797438551233
kidney	labelled	creneg	11_TCAAATGATGATATCACCTAAAATAGCTGGAATTACCGGCAGATTGGTAGTGGTGAGCCTATGGTTTTCTGAAG	5.1321483796611e-4	6.2294344429888e-4	378.5	381.6	0.07009590176757097	0.541528939382237
kidney	labelled	creneg	9_CTCGCTGCGATCTATTGAAAGTCAGCCCTCGACACAAGGGTTTG	5.805820905442817e-4	6.56983140756252e-4	467.3333333333333	448.8	0.29197712530335096	0.7099412306588565
kidney	labelled	creneg	Mus musculus (house mouse) mmu-miR-185-5p	9.555480591300316e-4	0.00121782896768115	403.5	354	0.4425159118773463	0.8114543562216421
kidney	labelled	creneg	>ENSMUST00000073890.4|ENSMUSG00000057723.4|OTTMUSG00000002195.1|OTTMUST00000004416.1|Krt33b-201|Krt33b|1581|UTR5:1-43|CDS:44-1258|UTR3:1259-1581|	5.639342857153566e-4	8.81142187614108e-4	379.8333333333333	375.6	0.4211078421720149	0.7987598382230847
kidney	labelled	creneg	15_GAATTGATCAGGACATAGGGA	3.42826858286562e-4	3.6294038159522625e-4	392	347.8	0.7217352725241599	0.9286327173144192
kidney	labelled	creneg	19_CTGACCTATGAATTGACAGCCAT	0.0016462571270622	0.00128939548143101	394.8333333333333	433.2	0.2661781049726073	0.7033843314150058
kidney	labelled	creneg	MT_ATGACCAATGAACACTCTGACCA	4.987023831890383e-4	8.10753022856734e-4	286.5	332.8	0.07876210110201479	0.5533074214869604
kidney	labelled	creneg	18_GAGATGAAGCACTGTAGCTCT	0.00217313174106113	0.0022935614	320	344.8	0.5128524233492274	0.8492456662008613
kidney	labelled	creneg	4_GGTCGATGATGAGAGCTTTGTTCTGAGCCA	8.692454192980434e-4	8.41894775383828e-4	367.8333333333333	320.6	0.7641165179131442	0.9438367229263156
kidney	labelled	creneg	5_TTGTGCTTGATCTAACCATGTG	8.506015843373366e-4	0.00112019850409528	336.5	333.6	0.5184834237097715	0.8516366023488161
kidney	labelled	creneg	3_GGTCAATGATGTGTTGGCATGTATTATCTGAATTCGCTGATGTGTCATAACACTTTAGCTCTAGAATTACGCTGAGACC	5.477323066938167e-4	7.39114747457962e-4	290	258.4	0.03247638429871442	0.49160330742367714
kidney	labelled	creneg	4_GTAAACATCCTTGACTGGAAGCT	6.396733938538534e-4	7.7312902846738e-4	352.8333333333333	390	0.6685751179498105	0.905508756240796
kidney	labelled	creneg	Mus musculus (house mouse) mmu-miR-365-3p	0.00194970988400045	0.0017790706874446	334.1666666666667	337.2	0.928677494637269	0.9827614562897192
kidney	labelled	creneg	Mus musculus (house mouse) transfer RNA-Lys	8.2216441537533e-4	7.56735225810944e-4	333.5	357.6	0.8392904537081324	0.9655662967178512
kidney	labelled	creneg	MU069435.1_CTGCGATCTATTGAAAGTCAGCCCTCGACACAAGGGTTTGT	5.480364235580167e-4	7.07619629689612e-4	332.5	302.6	0.5775450729750919	0.8751026424666751
kidney	labelled	creneg	>ENSMUST00000165824.3|ENSMUSG00000026227.12|OTTMUSG00000022123.2|OTTMUST00000052508.2|2810459M11Rik-202|2810459M11Rik|3331|UTR5:1-100|CDS:101-964|UTR3:965-3331|	3.1496780228470187e-4	4.82506762023768e-4	416.5	413.6	0.15017692199500354	0.6382797438551233
kidney	labelled	creneg	MT_GAATCTGACAACAGGAAATAAACCTCCTTATTCACCCCA	5.679105737154867e-4	5.695736918123701e-4	313.8333333333333	342.4	0.9268451696846874	0.9827614562897192
kidney	labelled	creneg	Mus musculus (mouse) nuclear encoded rRNA 5S 195 (ENSMUSG00000118708.1)	5.069724323714566e-4	7.34849075432976e-4	261.3333333333333	227.8	0.03751580139569579	0.5081087487276693
kidney	labelled	creneg	Mus musculus (house mouse) mmu-miR-22-5p	6.142465853278917e-4	0.00119222593239877	326.5	308.6	0.03497916904389915	0.4959363285026493
kidney	labelled	creneg	13_AGAGGTAGTAGGTTGCATAGTTT	0.00244915216666666	0.00236461687234879	415	384.2	0.6446651507375352	0.9015969137126396
kidney	labelled	creneg	NA_GACTCTTAGCGGTGGATCACTCGGCTCGTGCG	0.00109603068282531	0.00100656263073233	369.3333333333333	343.8	0.6922549087451295	0.9143212823802224
kidney	labelled	creneg	MT_GAATTGATCAGGACATAGGGTTTGAA	3.4927932603912834e-4	6.2422805845933e-4	289.8333333333333	241.4	0.20994737754885973	0.6786150447247302
kidney	labelled	creneg	19_TGACCTATGAATTGACAGCCAGA	4.2643991816165665e-4	7.3276874057691e-4	311.8333333333333	339.6	0.12075619018500386	0.6225748102955518
kidney	labelled	creneg	1_GCTTGTTGATGAATACCAACGATTCTGATG	6.2935629813869e-4	6.52670541440592e-4	294.8333333333333	240	0.7764648431512402	0.9486103692389826
kidney	labelled	creneg	NA_TGAGATGAAGCACTGTAGCTCTTT	0.00279033966666666	0.0025150964	298.1666666666667	312	0.4943201519337419	0.8424175657678781
kidney	labelled	creneg	7_GTCCATGATGAGCAACACTCACCATCTTTCGTTTGAGTCTCACGACTGTGAGATCAACCCATGCACCGCTCTGAGA	7.185084183772966e-4	9.0580232741598e-4	262.1666666666667	227.6	0.10449135379304068	0.5928686650874151
kidney	labelled	creneg	Mus musculus (mouse) mitochondrially encoded tRNA glycine (ENSMUSG00000064359.1)	5.0508121099209e-4	7.96644550103884e-4	237.5	273.8	0.13832281077264788	0.6337510688764896
kidney	labelled	creneg	Mus musculus (house mouse) mmu-miR-3074-5p	7.239964032473484e-4	7.808333745792379e-4	348.3333333333333	343.6	0.6099310641139032	0.8831808634043877
kidney	labelled	creneg	Mus musculus (house mouse) mmu-miR-24-2-5p	8.827974394710434e-4	5.57056229574124e-4	267.6666666666667	272.8	0.19412592571712065	0.6616565768371617
kidney	labelled	creneg	Mus musculus (mouse) nuclear encoded rRNA 5S 2 (ENSMUSG00000118952.1)	5.5472895881616e-4	6.905784108120161e-4	209.66666666666663	141.4	0.6599729312280788	0.904651685411361
kidney	labelled	creneg	9_ATGTTGTGATGATGGGCAAAAATGTTCAACTGCTCTGAATGGGCTGAATGAAAGTAGCCTTTCTGAAC	6.914108842451701e-4	8.40098429911228e-4	255.33333333333337	255.4	0.31133165882287295	0.7298973760906036
kidney	labelled	creneg	9_CCTCGCTGCGATCTATTGAAAGTCAGCCCTCGACACAAGGGTTTGT	5.3721977260577e-4	7.71551925283988e-4	370.3333333333333	329.2	0.5236752416759389	0.8546074524050546
kidney	labelled	creneg	3_ATGAGTGATGACAAGATGTTTCGGTCCCAAATGAAGCCTACTGATTACCGTAACATTTATTGCTGACA	4.792995957552433e-4	5.81586509387884e-4	272	270.8	0.21872478055102568	0.6813746014693453
kidney	labelled	creneg	17_GATCGATGTGGTGCTCCGGAGTTCTCTTCGGGCCAGGGCCTAAGCCGCGCCAGGC	8.218978434252584e-4	6.41691643046896e-4	341.1666666666667	329	0.2769782024621219	0.7099412306588565
kidney	labelled	creneg	9_GGTTATGATGAAATTCCACTTCATGGTCCGTGTTTCTGAAATAACATGATATTGTGGAAGTTCTGAGT	7.708434926257884e-4	8.31276357826354e-4	221.66666666666663	182.2	0.848582493901968	0.9675649426777552
kidney	labelled	creneg	1_TTCAAGTAATTCAGGATAGGTTT	0.00193164629489204	0.0017481892595429	436.1666666666667	525.2	0.5756309174455811	0.8739175383834585
kidney	labelled	creneg	MT_TTTTCGGCGGTAGAAGA	3.256422302504712e-4	4.6655585370277e-4	140.5	263.8	0.1114756750803901	0.6081923757036124
kidney	labelled	creneg	MT_TTTTCGGCGGTAGAAGAAA	2.7623776570641e-4	4.5537532834768e-4	122.5	195.2	0.105694756985011	0.5928686650874151
kidney	labelled	creneg	Mus musculus (house mouse) mmu-miR-28a-5p	9.413910759081268e-4	8.04969655444232e-4	319.5	353	0.7767828955263878	0.9486103692389826
kidney	labelled	creneg	MT_GAATTGATCAGGACATAGGGTTTGATA	0.00434946966666666	0.0038734026	265.1666666666667	212.8	0.781317925014874	0.9498857293094216
kidney	labelled	creneg	2_TCGTACCGTGAGTAATAATGCA	4.891125474673167e-4	4.63446479386916e-4	321.6666666666667	374.8	0.9260116648084042	0.9827614562897192
kidney	labelled	creneg	11_CGCGACCTCAGATCA	0.00123646874112507	0.00116572249013893	424.6666666666667	412.2	0.8078751517271571	0.9574535262474289
kidney	labelled	creneg	8_TGACTTGATGAAAGTACTTTTGAACCCTTTTCCATCTGATG	5.302560210669433e-4	6.09225873168184e-4	331	312.8	0.4377903317349243	0.8096059881474275
kidney	labelled	creneg	Mus musculus (house mouse) mmu-miR-222-3p	9.279125837610052e-4	0.00102627236979503	255.66666666666663	272	0.5818480266190438	0.877682672599965
kidney	labelled	creneg	11_CCTAGTGATGACAAGACGACATTGTCAACCAATCCCCCACAAGGGAATGAGGACATGTCCTGCAATTCTGAAT	6.23065984148435e-4	8.360328642329e-4	310.3333333333333	426.4	0.09163940586223383	0.5827484624390361
kidney	labelled	creneg	16_GTGAAATGATGGCAAATCATCTTTCGGGACTGACCTGAAATGAAGAGAATACTCTTGCTGATCACT	9.972597811020384e-4	9.82202023314094e-4	201	167	0.989973459210104	0.9951295709768232
kidney	labelled	creneg	8_CTGGAGGATGAAGTAAGGAGTGATCCATCGGCTAAGTGTTTTCCCACTGTGCTGACACTCACATTGCTGACA	5.767923969752217e-4	6.12905143596576e-4	236.5	207.2	0.5104566139457362	0.8492456662008613
kidney	labelled	creneg	Mus musculus (house mouse) mmu-miR-423-5p	3.83873199684935e-4	0.00128920035017939	453.3333333333333	349	0.00355691761533052	0.36612538653802223
kidney	labelled	creneg	2_TACCCTGTAGAACCGAATTTGTGA	5.373863552814083e-4	6.84092054501834e-4	365.5	444.6	0.3507833740923904	0.7573400189382021
kidney	labelled	creneg	9_TTCAAGTAATCCAGGATAGGCTTT	0.00245417599999999	0.0023368848	429.8333333333333	486	0.9760438640203172	0.987556832272195
kidney	labelled	creneg	4_TGTAAACATCCTACACTCTCAGCA	7.5113936618933e-4	6.10034451250608e-4	215	253	0.5481329449273276	0.8615451052305898
kidney	labelled	creneg	1_GCCCATGATGGTATGAGAGTAGTGGACAGAAGGGATTTCTGAAAAACACTTTTCTGAGG	6.035594321754467e-4	6.694220761121759e-4	258.1666666666667	218	0.4459950463408066	0.814930593550539
kidney	labelled	creneg	4_TTCTTGTGATGAAAATACTGTCCAGTTCTGCTACTGAAGGAATGAGATGAACACTTTAGTGCTGAAG	6.903390362686183e-4	7.46462852442036e-4	224.66666666666663	200.2	0.7843135955525068	0.9523266420965112
kidney	labelled	creneg	Mus musculus (house mouse) mmu-miR-100-5p	2.9893986404869833e-4	5.59220819202488e-4	372.3333333333333	425.6	0.02798770396847338	0.48722638941859464
kidney	labelled	creneg	9_ACTGGACTTGGAGTCAGAAGGCA	7.181454632148216e-4	8.04598536322572e-4	316.3333333333333	348.4	0.8365960056925272	0.9655662967178512
kidney	labelled	creneg	15_ACAAATGATGAACCTTTTGACGGGCGGACAGAAACTCTGTGCTGAATGTCAAGTTCTGATT	6.776382673793933e-4	8.381470227322399e-4	332.8333333333333	419.6	0.2254072386139183	0.683750051905481
kidney	labelled	creneg	4_GCAGTCCACGGGCATATACACT	6.97915550470135e-4	0.00103305249857396	336.8333333333333	356.4	0.1221164247984324	0.6225748102955518
kidney	labelled	creneg	2_TCGTACCGTGAGTAATAATG	4.76474288402995e-4	4.06450117864426e-4	285.1666666666667	393.6	0.5555809751246574	0.866481844032799
kidney	labelled	creneg	NA_CGACTCTTAGCGGTGGATCACTCGGCTCGTGCGTCGATGAAGAACGCAGCTAGCTGCGAGAATTAATGTGAATTGCAGGACA	5.3738415062577e-4	5.60642552969434e-4	160.66666666666666	209	0.9635016491208566	0.9867554817992138
kidney	labelled	creneg	10_TTGCATGATGACTTGAATTGTCGGATACCCCTTCACCCCGTTCATGGGTGAGAAACAGCTAGTCTGACA	6.376336406661934e-4	8.56376048868024e-4	236.16666666666663	251.2	0.4055365992296527	0.7859059736740045
kidney	labelled	creneg	9_AGTCTATGATGATCCTATCCCGAACCTGAATTCCTGTTGAAAAACCATAATTACGGATCTGGCTTCTGAGA	5.886512208160983e-4	7.03412292592338e-4	288.3333333333333	285.6	0.2794293724424765	0.7099412306588565
kidney	labelled	creneg	9_TCGCTGCGATCTATTGAAAGTCAGCCCTCGACACAAGGGTTTGTA	4.63269870430625e-4	6.86835062716664e-4	289	308.4	0.09391229928590349	0.5827484624390361
kidney	labelled	creneg	Mus musculus (house mouse) mmu-miR-200b-5p	8.985234168371817e-4	0.00108502417958792	321.1666666666667	302	0.6876925751460754	0.9124247338543036
kidney	labelled	creneg	5_TTTTTCGGCGGTAGAAGA	2.739763755569237e-4	5.76914484670208e-4	115.33333333333331	234.6	0.06197233327567318	0.541528939382237
kidney	labelled	creneg	2_TTGCAATGATGTCAATCTTTGACTGAAGTGACCTTGAAGTGCAATTACTGAGCTTTTTAACCCTGAGCA	4.7903704465378e-4	5.38657038675572e-4	296.1666666666667	344.8	0.5300666467265146	0.8560909022444965
kidney	labelled	creneg	4_TGTAAACATCCTTGACTGGAAGCTT	0.0016945363651285	0.0016090902102285	316.3333333333333	374.2	0.9749072013584096	0.987556832272195
kidney	labelled	creneg	>ENSMUST00000052650.4|ENSMUSG00000056648.6|OTTMUSG00000001990.3|OTTMUST00000003995.2|Hoxb8-201|Hoxb8|2635|UTR5:1-1058|CDS:1059-1790|UTR3:1791-2635|	7.017073406866066e-4	8.87054971058146e-4	336	315.8	0.3745283082426827	0.763899217868827
kidney	labelled	creneg	MT_TTTTCGGCGGTAGAAGAA	3.0107979795821e-4	0.001638430333498	111	184.6	0.06976874382303021	0.541528939382237
kidney	labelled	creneg	9_TGAGGTAGTAGTTTGTACAGTTAA	3.4739193651501393e-4	5.22258952463454e-4	228.5	202.4	0.16021808879476626	0.6382797438551233
kidney	labelled	creneg	10_CACCATGATGACGGAAATTCTTCACTTTGACCTGATGTCTGTTGAAGAAACTCAGTGTCTGAGA	6.5352003966725e-4	7.80985486656004e-4	403.6666666666667	522.2	0.19407108587322772	0.6616565768371617
kidney	labelled	creneg	15_TGAAAATGATGAATTCTGGGGCGCTGATTCATGTGACTTGAAAAAACGCCATCCATTTCCTGACT	9.701671400179232e-4	0.00113615872677756	179.66666666666666	166	0.3653681070805324	0.7592575468806758
kidney	labelled	creneg	18_TGAGATGAAGCACTGTAGCTTT	0.00110579539276709	8.9328028031284e-4	231.33333333333337	244.4	0.6939395198075554	0.9149813693531896
kidney	labelled	creneg	>ENSMUST00000197438.5|ENSMUSG00000038975.15|OTTMUSG00000052933.1|OTTMUST00000132456.1|Rabggtb-207|Rabggtb|1992|UTR5:1-252|CDS:253-651|UTR3:652-1992|	6.16710211803825e-4	6.63821279059822e-4	195.5	193.2	0.8114786061447573	0.9574846483988878
kidney	labelled	creneg	4_GTCGATGATGAGAGCTTTGTTCTGAGC	5.02967301914825e-4	8.02366782241012e-4	217	180.4	0.10339296052027724	0.5928686650874151
kidney	labelled	creneg	Mus musculus tRNA Gln JUG	5.942860905855717e-4	9.9116618280071e-4	285.8333333333333	316.2	0.0988929120486461	0.5866880099101849
kidney	labelled	creneg	19_TTTCTATGATGAATCAAACTAGCTCACTATGACTGCTAATGAAAACACAGGAACACCTGAGA	6.594742825554033e-4	7.14976650922078e-4	278.6666666666667	367	0.9589146177112272	0.9867554817992138
kidney	labelled	creneg	Mus musculus Mir22 host gene (Mir22hg)	0.00314108483333333	0.0032605986	276	310.2	0.8338715181549936	0.9651406476996328
kidney	labelled	creneg	9_GTCTATGATGATCCTATCCCGAACCTGAATTCCTGTTGAAAAACCATAATTACGGATCTGGCTTCTGAGA	6.176934364181133e-4	7.928823527210359e-4	204	176.2	0.2430319017910364	0.6854958814643882
kidney	labelled	creneg	8_GGGAAATGATGATGCCTGTGACTGCTGACAAGACTCTGATGTCTGTTGTATTCGTACTGGCTGATCCTG	8.6482310409987e-4	0.0012397066964878	182.16666666666663	149.8	0.1034808579199454	0.5928686650874151
kidney	labelled	creneg	15_GAAATTTCGGTTGGGAAA	2.8799392123349e-4	5.783486028264921e-4	249.16666666666663	259.6	0.04584980292461554	0.538142554068996
kidney	labelled	creneg	Mus musculus (house mouse) mmu-miR-15b-5p	5.357117509570247e-4	8.96941959670784e-4	262.8333333333333	277.6	0.14389485215796288	0.6382797438551233
kidney	labelled	creneg	NA_GACTCTTAGCGGTGGATCACTCGGCTCGTGCGTCGATGAAGAACGCAGCTAGCTGCGAGAATTAATGTGAATTGCAGGACACA	5.446472879245933e-4	5.64702254835806e-4	128.66666666666666	136.8	0.5157957014869683	0.8502849078565088
kidney	labelled	creneg	11_CAACAGTGATGACCACAACATGCCATCTGAGTTGCTTTGCTGAAATCCAGAGGCTGTTTCTGAGC	8.944507660091133e-4	7.76814698066984e-4	189.66666666666663	195.2	0.24343510273905097	0.6854958814643882
kidney	labelled	creneg	Mus musculus (house mouse) mmu-miR-140-3p	2.9959602961140497e-4	5.14060270125592e-4	229.33333333333337	261.2	0.37113838506997	0.7630328449374616
kidney	labelled	creneg	NA_GAAATTTCGGTTGGGACA	3.878737747113083e-4	3.43568781581092e-4	271.5	228.8	0.5446647322388829	0.8615451052305898
kidney	labelled	creneg	>ENSMUST00000072383.14|ENSMUSG00000024101.16|OTTMUSG00000072513.1|OTTMUST00000175464.1|Washc1-201|Washc1|2905|UTR5:1-110|CDS:111-1538|UTR3:1539-2905|	0.00103868562127443	0.0011993358284937	309.3333333333333	309.2	0.8439407869554184	0.965639438802025
kidney	labelled	creneg	9_AGTCTATGATGATCCTATCCCGAACCTGAATTCCTGTTGAAAAACCATACTTACGGATCTGGCTTCTGAGA	4.765143164086517e-4	7.57574808021176e-4	239.33333333333337	228.8	0.01030240067808183	0.383531000683295
kidney	labelled	creneg	18_ACCAATGAACACTCTGACCA	6.219457475583867e-4	0.00110444016087582	174.83333333333334	246.4	0.05998388616648423	0.541528939382237
kidney	labelled	creneg	6_CCTGTCTGAGCGTCGCT	9.46166195545695e-4	0.00134163596304936	237.33333333333337	223.4	0.14618579322456912	0.6382797438551233
kidney	labelled	creneg	8_ATCACATTGCCAGGGATTTCCAT	0.00130552652575228	0.0013070466	299.6666666666667	299.2	0.9332005823269042	0.9830624305486684
kidney	labelled	creneg	Mus musculus (house mouse) mmu-miR-30c-2-3p	0.00107367631440205	9.67790623186894e-4	256.6666666666667	260.4	0.6321648704522344	0.8972168708168752
kidney	labelled	creneg	1_GCACAATGATGACTTAAGTTTTTGCCGTTTACCCAGCTGAGTGTTTCTTTGAAGAGAGAATCTTAAAAGACTGAGA	6.39578950757455e-4	7.457030704638899e-4	168.5	150.6	0.249158587266876	0.6854958814643882
kidney	labelled	creneg	Mus musculus RIKEN cDNA C630031E19 gene (C630031E19Rik)	2.3860917783799165e-4	2.2347075229173612e-4	126	232.8	0.991408096145516	0.995531695047829
kidney	labelled	creneg	>ENSMUST00000111863.9|ENSMUSG00000079267.10|OTTMUSG00000036395.1|OTTMUST00000093293.1|Gm5930-201|Gm5930|1746|UTR5:1-24|CDS:25-819|UTR3:820-1746|	3.998623896355983e-4	3.756358000232672e-4	247.66666666666663	274.8	0.9613158334132552	0.9867554817992138
kidney	labelled	creneg	1_TGTAAACATCCTCGACTGGAAGA	8.954868485561167e-4	9.74426675582908e-4	200.16666666666663	230.6	0.8672032545250667	0.9693806617465848
kidney	labelled	creneg	10_TTCAAGTAATCCAGGATAGGCTAT	0.00131188483406278	0.00184282883483267	293.1666666666667	314.8	0.13023216039504693	0.6244672535712809
kidney	labelled	creneg	Mus musculus (house mouse) mmu-miR-186-5p	5.538211129712633e-4	7.76981987912034e-4	243.83333333333337	254	0.1287851294425826	0.6244087824102278
kidney	labelled	creneg	11_AGCAGCATTGTACAGGGCTATGAT	0.00135838376271949	0.001444145	266.8333333333333	253.4	0.4658685240870591	0.8243695418539323
kidney	labelled	creneg	Mus musculus (house mouse) mmu-miR-9-5p	6.120484854427449e-4	9.6297154430042e-4	241	231.6	0.03092499103822686	0.48722638941859464
kidney	labelled	creneg	NA_GACTCTTAGCGGTGGATCACTCGGCTCGTG	0.00138654679295801	0.00103063599670689	215.66666666666663	151	0.40588560232633986	0.7859059736740045
kidney	labelled	creneg	Mus musculus tRNA-Lys (TTT) (tRNA-Lys-TTT-1 1 to 6)	5.069450672554669e-4	4.60121090830402e-4	121	122.2	0.8668000795348566	0.9693806617465848
kidney	labelled	creneg	>ENSMUST00000103749.3|ENSMUSG00000076937.4|OTTMUSG00000053528.1|-|Iglc2-201|Iglc2|606|UTR5:1-156|CDS:157-471|UTR3:472-606|	0.00215971692627382	3.0937915096906346e-4	125.83333333333331	204.6	0.12305472053635812	0.6225748102955518
kidney	labelled	creneg	11_GAGCAATGATGACCCCAACATGCCATCTGAGTGGCTTTGCTGAAATCCAGAGGCTGTTTCTGAGCTG	5.334904895884967e-4	8.01547559425434e-4	202.16666666666663	168.4	0.09259822283563734	0.5827484624390361
kidney	labelled	creneg	9_TGAGGTAGTAGTTTGTACAGTTAT	0.00349642816666666	0.00302696679999999	201.33333333333337	176.2	0.167486636466341	0.6406021449961468
kidney	labelled	creneg	1_GTAAACATCCTCGACTGGAAGC	3.608533862799467e-4	9.85098036999848e-4	223.66666666666663	267.2	0.02311481645546672	0.45755482829795663
kidney	labelled	creneg	5_TTTTTCGGCGGTAGAAGAA	3.3619846178869334e-4	5.37843073154054e-4	94.5	177.4	0.7177029508683627	0.9268542528525856
kidney	labelled	creneg	7_TTCGGCGGTAGAAGAAAA	4.97595357923945e-4	3.71901178397722e-4	104.66666666666669	125.4	0.2963119361146574	0.7126255909050326
kidney	labelled	creneg	Mus musculus (mouse) nuclear encoded rRNA 5S 71 (ENSMUSG00000119837.1)	0.0012365638149937	6.273595148423179e-4	149.83333333333334	112.6	0.20535509318941284	0.6764171870859057
kidney	labelled	creneg	Mus musculus tRNA-Asp (GTC) (tRNA-Asp-GTC-1 1 to 13, tRNA-Asp-GTC-2 1 to 14)	7.54407656645465e-4	8.38585314850576e-4	255	259.2	0.7454112484167971	0.937811023810318
kidney	labelled	creneg	X_AATGGCGCCACTAGGGTTGTGA	5.230428032155e-4	8.53364747285634e-4	258.8333333333333	243	0.18367758839130915	0.6547816960822905
kidney	labelled	creneg	19_CTGACCTATGAATTGACAGCCT	0.01057565871162947	0.0117032526	205.16666666666663	227.8	0.28689878526544554	0.7099412306588565
kidney	labelled	creneg	Mus musculus tRNA-Val (TAC) (tRNA-Val-TAC-1 1 to 4)	8.488332049722783e-4	9.80053792654102e-4	89	93.6	0.35820176465158066	0.7573400189382021
kidney	labelled	creneg	3_TAGCAGCACGTAAATATTGGCGA	2.49442806580765e-4	2.458439143112467e-4	222.83333333333337	232.6	0.924916547591824	0.9827614562897192
kidney	labelled	creneg	Mus musculus (house mouse) mmu-miR-151-3p	6.59546329827475e-4	0.00102096318741784	229.66666666666663	231.2	0.29602571039672115	0.7126255909050326
kidney	labelled	creneg	1_TTACTTGATGATAGTAAAAGATCTGATG	7.382347322579433e-4	3.76385759762076e-4	222.16666666666663	246.6	0.10597911370733586	0.5928686650874151
kidney	labelled	creneg	10_TTTGCATGATGACTTGAATTGTCGGATACCCCTTCACCCCGTTCATGGGTGAGAAACAGCTAGTCTGACA	9.46348278605225e-4	9.30833124250078e-4	160	177.4	0.6518774873833276	0.904651685411361
kidney	labelled	creneg	6_ACCATTCGTAGACGACCTGCTTC	4.4315295269899835e-4	6.64247264256332e-4	270.3333333333333	279.6	0.0901690800204246	0.5827484624390361
kidney	labelled	creneg	9_GAGCAGCTCCCTCGCTGCGATCTATTGAAAGTCAGCCCTCGACACAAGGGTTTGT	5.775684422095934e-4	7.96247641113736e-4	197.66666666666663	187.8	0.07243709132299046	0.541528939382237
kidney	labelled	creneg	Mus musculus (house mouse) mmu-miR-375-3p	7.4760134310493e-4	0.00132064135372154	218.16666666666663	216.6	0.1286624517554184	0.6244087824102278
kidney	labelled	creneg	Mus musculus (house mouse) mmu-miR-340-5p	3.7532227431956666e-4	7.528458938676999e-4	199.5	259	0.19373841273198655	0.6616565768371617
kidney	labelled	creneg	13_TCACATTGCCAGGGATTACCACT	9.616817036997366e-4	0.00103982603803968	269	283	0.7175525444666858	0.9268542528525856
kidney	labelled	creneg	7_AGTCCATGATGAGCAACACTCACCATCTTTCGTTTGAGTCTCACGACTGTGAGATCAACCCATGCACCGCTCTGAGA	6.7240597536833e-4	0.00104442450483058	175.83333333333334	181.2	1.8377253749568852e-4	0.11204366431378114
kidney	labelled	creneg	1_ATGCTATGATGAAGGCTATGTTGGTAGGGACAACTGAGCTTGTTGATGAATACCAACGATTCTGATG	0.00103220303786306	7.88606505774094e-4	132.66666666666666	136.6	0.2918288559422416	0.7099412306588565
kidney	labelled	creneg	13_TACATGTGATGAAGCAAATCAGTATGAATAAAATGATACTGTAAACGCTTTCTGATG	4.966221772617001e-4	7.05449824674334e-4	273.6666666666667	353.2	0.02626108573283296	0.48270376632731066
kidney	labelled	creneg	9_GTCTGATGATGAGCCCATTGCCCTGAGCTCTTGTGATGCTGGCTTCAAAGTAAACGCTCTGAAG	0.00100958851634184	0.00107453926659127	156.5	125.2	0.4409835725595768	0.8096059881474275
kidney	labelled	creneg	X_AGCTACATCTGGCTACTGGGTCTCT	0.00664389133333333	0.0111805934	200.33333333333337	198	2.800192183252308e-4	0.11204366431378114
kidney	labelled	creneg	16_AACCCGTAGATCCGATCTTGTGA	8.406162293809016e-4	6.261845132847799e-4	265.3333333333333	335.6	0.422314937410229	0.8000665808115258
kidney	labelled	creneg	3_TAGCAGCACGTAAATATTGGCA	2.3817561790035336e-4	2.887425449103544e-4	225.33333333333337	264.2	0.8270333733876825	0.9615508497820644
kidney	labelled	creneg	NA_TGCGTTGAGCTAACCGGTACTA	2.5053167810772e-4	6.22778004437094e-4	253	229.6	4.7459996329736833e-4	0.11523148584402998
kidney	labelled	creneg	Mus musculus (mouse) nuclear encoded rRNA 5S 104 (multiple genes)	6.910846437182817e-4	0.00107141839851982	164.16666666666666	111.6	0.20865507321266052	0.6786150447247302
kidney	labelled	creneg	10_GAGTAGGGAACTGCCAGGCAT	1.9510430691912635e-4	5.36981620723302e-4	290.5	251.6	0.11418608183583907	0.6142972486220751
kidney	labelled	creneg	MT_TGAATCTGACAACAGGAAATAAACCTCCTTATTCACCCCCA	3.6583607323561167e-4	9.50529348458178e-4	184.66666666666663	186	0.00409096594169455	0.383531000683295
kidney	labelled	creneg	Mus musculus RIKEN cDNA C430049B03 gene (C430049B03Rik)	0.00204054997052448	0.00184458194320662	193.83333333333337	231.8	0.6142866476232143	0.8831808634043877
kidney	labelled	creneg	17_TCTTAGATCGATGTGGTGCTCCGGAGTTCTCTTCGGGCCAGGGCCTAAGCCGCGCCAGGC	9.362968537238916e-4	8.13383674454038e-4	187.16666666666663	215.6	0.35149180304021993	0.7573400189382021
kidney	labelled	creneg	Mus musculus (house mouse) tRNA-His	0.00194681665254077	0.0027686352	165.16666666666666	221	0.14672418322068845	0.6382797438551233
kidney	labelled	creneg	18_CTGCAGTGATGACTATCTTAGGACACCTTTGGATTTACCGTGAAAAGAAGTAACCTCTGAGCAG	6.2533729602483e-4	6.85508693494e-4	184.83333333333337	183.2	0.6976812727822109	0.91756378635071
kidney	labelled	creneg	9_AATGACACGATCACTCCCGTTGAGT	8.309233265272634e-4	5.7944075664948e-4	169.33333333333334	180.4	0.5740576027219818	0.8739175383834585
kidney	labelled	creneg	MT_CATGACCAATGAACACTCTGACCA	7.13804388723232e-4	6.01172743143236e-4	162.5	187.2	0.9089485672879316	0.9793556091364732
kidney	labelled	creneg	MT_GAATTGATCAGGACATAGGGTTTGATAG	6.973537780988967e-4	3.75475233964334e-4	186	138.6	0.3027357716309159	0.721333381787244
kidney	labelled	creneg	NA_CGACTCTTAGCGGTGGATCACTCGGCTCGTGCG	9.899743763351068e-4	0.00153242611594734	228.16666666666663	225	0.18508098020974884	0.6547816960822905
kidney	labelled	creneg	8_GGAAATGATGATGCCTGTGACTGCTGACAAGACTCTGATGTCTGTTGTATTCGTACTGGCTGATC	6.599319096878817e-4	7.33859633629414e-4	142.33333333333334	125	0.6500468108344715	0.904651685411361
kidney	labelled	creneg	1_CACAATGATGACTTAAGTTTTTGCCGTTTACCCAGCTGAGTGTTTCTTTGAAGAGAGAATCTTAAAAGACTGAGA	6.371626919270434e-4	6.20555384890688e-4	142.5	143	0.8374680347381569	0.9655662967178512
kidney	labelled	creneg	1_CCTGCATGATGACGAACAAATACTGACTACCTGAAGATCTTATTAGCTCTATCTGATG	8.758466963785066e-4	0.00105078685120134	194.83333333333337	229.8	0.16921022666538726	0.6419179114775379
kidney	labelled	creneg	2_TGAATCTGACAACAGGAAATAAACCTCCTTATTCACCA	5.09070310240165e-4	8.01385546475518e-4	234	253	0.0694372664283009	0.541528939382237
kidney	labelled	creneg	9_AGCGCCGAAGGAGCCTCGGTTGGCCCCGGATAGCCGGGTCCCCGTC	5.935845457725784e-4	8.392858483616699e-4	182.5	166	0.22065239684888124	0.6813746014693453
kidney	labelled	creneg	Mus musculus (house mouse) tRNA Ser	2.440002291969697e-4	9.31036609499122e-4	94.5	137.2	0.04675290937688619	0.538142554068996
kidney	labelled	creneg	11_GAAAATGATGATTGGAGCTTGCATGATC	4.0775016519434336e-4	7.3742520353556e-4	204.5	179.2	0.07378244227061181	0.541528939382237
kidney	labelled	creneg	12_GAATTGATCAGGACATAGGGAAA	4.8476759948382065e-4	3.210013176724672e-4	176.33333333333334	150.8	0.8758786771491225	0.9697914296620088
kidney	labelled	creneg	2_TCGTACCGTGAGTAATAATGCGA	4.591147392551883e-4	5.14062048017332e-4	210.66666666666663	273	0.6489545703144262	0.904651685411361
kidney	labelled	creneg	2_TTGCAATGATGTCAATCTTTGACTGAAGTGACCTTGAAGTGCAATTACTGAGCTTTTTAACCCTGAGC	5.137010497763733e-4	7.09119731853738e-4	191.83333333333337	201.4	0.26133086373730574	0.696882303299482
kidney	labelled	creneg	Mus musculus (house mouse) mmu-miR-7b-5p	0.00102488965770721	0.00116560689578361	171.83333333333334	165.6	0.5995278607067877	0.8815914446964572
kidney	labelled	creneg	1_AATACATGATGATCTCACACAACTTGAACTCTCTCACTGATTACTTGATGATAGTAAAAGATCTGATG	8.187622713008467e-4	0.00102760155246626	181.83333333333337	248.4	0.06769851504148904	0.541528939382237
kidney	labelled	creneg	MT_TTTTTCGGCGGTAGAAGAAA	2.0140526573579333e-4	5.13262575799682e-4	76.5	132.6	0.12827651534376722	0.6244087824102278
kidney	labelled	creneg	11_TAGCAGCACAGAAATATTGGC	3.593674261750722e-4	3.00157208406808e-4	158.66666666666666	195.6	0.45827123799237696	0.8223359336691957
kidney	labelled	creneg	2_GGAAAGGATGAACGAACTTGGCCTGACCTTCAGAAATGGAGGCAATACAACTGATTTAATGAGCCTGATC	5.126172273700017e-4	5.8344021765495e-4	241.16666666666663	217.8	0.440453772920759	0.8096059881474275
kidney	labelled	creneg	11_GAGCAATGATGACCCCAACATGCCATCTGAGTGGCTTTGCTGAAATCCAGAGGCTGTTTCTGAGC	4.3641441620962665e-4	9.76640333242972e-4	151.83333333333334	119.2	0.01092963991584519	0.383531000683295
kidney	labelled	creneg	MT_GAATTGATCAGGACATAGGGTTTGA	4.522028514612208e-4	3.15630332978304e-4	183	146.2	0.8335784392469281	0.9651406476996328
kidney	labelled	creneg	Mus musculus (house mouse) mmu-miR-181b-5p	8.085073199804884e-4	7.65644981239174e-4	291.3333333333333	380.8	0.7228836536617936	0.9293358544994248
kidney	labelled	creneg	1_TCACGCGGGAGACCGGGGTTCGATTCCCCGACGGGGAGCCA	7.086321996524483e-4	8.86251255040874e-4	194.66666666666663	211.2	0.4513596163271686	0.8170504073404077
kidney	labelled	creneg	Mus musculus (house mouse) mmu-miR-152-3p	3.5323377380939167e-4	4.119142302047672e-4	152.33333333333334	170.6	0.724188647267747	0.9294657284965928
kidney	labelled	creneg	NA_CGCGACCTCAGATCAGACGTGGCGACCCGCTGAATTTA	6.6633378462684e-4	5.23271870844406e-4	238.5	212.2	0.6633720909576485	0.904651685411361
kidney	labelled	creneg	2_AGTGGTGATGACACTAGAACCACCAAGATCGCTGATG	4.8332803143274165e-4	7.03360829897634e-4	180.5	178.2	0.21668974510886344	0.6813746014693453
kidney	labelled	creneg	MT_GAATTGATCAGGACATAGGGTTTGATAGAA	4.261041337617667e-4	3.4667832962764213e-4	170.16666666666666	138.6	0.314366421697054	0.7298973760906036
kidney	labelled	creneg	Mus musculus tRNA Gln CUG	0.00104698378175344	0.00138161012964754	204.33333333333337	242.2	0.6504275585848251	0.904651685411361
kidney	labelled	creneg	MT_GAATTGATCAGGACATAGGG	2.686303041470731e-4	1.0136895541741884e-4	194	161.4	0.1550448369861746	0.6382797438551233
kidney	labelled	creneg	Mus musculus (house mouse) mmu-miR-1839-5p	5.8799521960193e-4	5.858292501414899e-4	169.16666666666666	185.4	0.9795847961000016	0.988230059821463
kidney	labelled	creneg	Mus musculus (mouse) nuclear encoded rRNA 5S 120 (ENSMUSG00000118867.1, ENSMUSG00000119767.1, ENSMUSG00000119904.1)	7.166569523483466e-4	6.51758790269178e-4	119.33333333333331	84.2	0.9261960330898696	0.9827614562897192
kidney	labelled	creneg	2_TTTTTTCGGCGGTAGAAGA	0.00136732393716578	4.31362503053354e-4	77.16666666666667	157.4	0.15734168554797184	0.6382797438551233
kidney	labelled	creneg	MT_GAATTGATCAGGACATAGGGTTTGATAA	0.00148633095947875	9.46598427297192e-4	132.83333333333334	104	0.34411172474351176	0.7557872493096973
kidney	labelled	creneg	Mus musculus (house mouse) mmu-miR-425-5p	5.45122334212415e-4	7.04503430095738e-4	208.16666666666663	228	0.507257211372959	0.8481405463173461
kidney	labelled	creneg	17_CACCCGTAGAACCGACCTTGCGT	0.00144921976032845	0.00139221806319454	277.6666666666667	306.4	0.7694659951874416	0.9459040577781924
kidney	labelled	creneg	9_GTCTATGATGATCCTATCCCGAACCTGAATTCCTGTTGAAAAACCATACTTACGGATCTGGCTTCTGAGA	7.16456922659835e-4	8.90650050199022e-4	159.33333333333334	133.4	0.17806604563500464	0.6547816960822905
kidney	labelled	creneg	12_TGAAATGTTTAGGACCACTAGT	0.00171998016780291	6.233409395821725e-4	160.5	181.2	0.06202590590642627	0.541528939382237
kidney	labelled	creneg	3_TAGCAGCACGTAAATATTGGCGT	0.00316515733333333	0.00142915133473119	164.16666666666666	179	0.01971837710767664	0.44965408492724407
kidney	labelled	creneg	8_ACCACAGGGTAGAACCACGGAC	5.356239191470233e-4	6.38451096545808e-4	160.16666666666666	188.8	0.6733245340181825	0.9079590222917676
kidney	labelled	creneg	11_TAGCAGCACAGAAATATTGGCA	2.9401253167796334e-4	2.87634902878078e-4	185.33333333333337	237.2	0.9659797414463492	0.9867554817992138
kidney	labelled	creneg	1_ATGTAAACATCCTACACTCTCAGCT	5.537164655398949e-4	8.81061842494276e-4	117.5	123.6	0.06944707953349127	0.541528939382237
kidney	labelled	creneg	8_ATCACATTGCCAGGGATTTCCAA	8.3773027234455e-4	4.5869421129364e-4	179.83333333333334	185.4	0.2753410740145127	0.7099412306588565
kidney	labelled	creneg	4_AGCTCGCTCTGAAGGCCTGTTTCCTAGGCTA	6.399555921726783e-4	7.402936359484021e-4	187.16666666666663	189.2	0.3998913283980366	0.7859059736740045
kidney	labelled	creneg	MT_AAGTCGTAACAAGGTAAGCATACTGGAAAGTGTGCTTGGAATAATA	9.3444923468455e-4	6.24397882798984e-4	150.16666666666666	137.4	0.5404125310850488	0.8615451052305898
kidney	labelled	creneg	NA_CGCGACCTCAGATCAGACG	5.102646872779317e-4	0.00137781281920768	321.5	655	0.00345056680700597	0.36612538653802223
kidney	labelled	creneg	1_TTCAAGTAATTCAGGATAGGTTA	0.0010316057850059	0.00117260655055952	228.16666666666663	282.2	0.6617354582398908	0.904651685411361
kidney	labelled	creneg	11_AATGATGATGAAACTAGAAAAAAAAGGAAGTGCCGTCCGATGCGACAACTGACGACATCCCTAGTTAGCTGACT	6.784776245933734e-4	8.351496112707661e-4	148.66666666666666	163.8	0.6257420844947444	0.8925645120001824
kidney	labelled	creneg	16_GCCCTCTTTCCGTGTGGATTTAAGAATTTTT	5.132814039199018e-4	4.97655112342162e-4	117.33333333333331	103.8	0.7942583973224885	0.9558339559360268
kidney	labelled	creneg	9_TGAGGTAGTAGTTTGTACAGTTG	4.739665795681504e-4	0.00106566617813041	140.5	124.2	0.14257736298473736	0.6382797438551233
kidney	labelled	creneg	11_TTGTGCTTGATCTAACCATGTGA	8.0250512988231e-4	6.96824719251894e-4	132.83333333333334	145.8	0.8408027725296391	0.9655662967178512
kidney	labelled	creneg	2_TGAACTGATGATATCATTTCTTTCCCCGTCAGATCGACCCTGTTGATCTCAAATACTAATTGCCAGTTTTGTCTGATG	7.07758357505105e-4	8.58139472410676e-4	153.83333333333334	185	0.19327516515215604	0.6616565768371617
kidney	labelled	creneg	9_TGAGGTAGTAGTTTGTACAGTAA	4.146022946630183e-4	5.383624501290657e-4	141.33333333333334	136.6	0.8126878035499668	0.9574846483988878
kidney	labelled	creneg	13_AGAGGTAGTAGGTTGCATAGTTA	7.484015937318634e-4	6.09857015010252e-4	228.5	212.6	0.6586188829211638	0.904651685411361
kidney	labelled	creneg	Mus musculus (house mouse) mmu-miR-126b-3p	4.5566401074547666e-4	5.581752491157881e-4	104.66666666666669	140.2	0.952738353786076	0.9867554817992138
kidney	labelled	creneg	11_TCCTAGTGATGACAAGACGACATTGTCAACCAATCCCCCACAAGGGAATGAGGACATGTCCTGCAATTCTGAAT	8.698131255153633e-4	8.98445794292934e-4	166.5	228.8	0.963169788584064	0.9867554817992138
kidney	labelled	creneg	5_GCCAATGATGACACCACACTAACTGAGCAGTTAGTAGTTGGTCCTTTGATTGCATGTGATGTAATCATTGTTTCAAGACGGGACTGAAG	5.176552384114484e-4	6.97033762146358e-4	118.5	129	0.2882295476334384	0.7099412306588565
kidney	labelled	creneg	Mus musculus (house mouse) mmu-miR-1a-3p	0.00548952983333333	0.0049512282	160.66666666666666	151	0.9771656104534988	0.9880443369614944
kidney	labelled	creneg	15_TCAGTGCATCACAGAACTTTGTT	0.00126694681613569	0.00175757955905457	154.66666666666666	165.8	0.16970800448017828	0.6422283306798904
kidney	labelled	creneg	18_CAATGAACACTCTGACCA	9.586987417420732e-4	8.80257362320358e-4	110	152	0.7179518694376245	0.9268542528525856
kidney	labelled	creneg	9_TTCAAGTAATCCAGGATAGGCAT	0.00113034132765166	0.00143103429079008	208.66666666666663	220.6	0.2822273696368039	0.7099412306588565
kidney	labelled	creneg	12_GAATTGATCAGGACATAGGGAAAA	3.3660683182489166e-4	6.482840866916492e-4	170.33333333333334	139.4	0.8716690185089115	0.969637582548818
kidney	labelled	creneg	2_TTTTTTCGGCGGTAGAAGAA	2.318597834316e-4	6.58019263420718e-4	71.66666666666667	138.4	0.00762738175794214	0.383531000683295
kidney	labelled	creneg	9_CCCTCGCTGCGATCTATTGAAAGTCAGCCCTCGACACAAGGGTTTGT	6.860451552655233e-4	5.89412917477346e-4	171.16666666666666	144	0.3966857597966887	0.7812280779669482
kidney	labelled	creneg	NA_CATTGATCATCGACACTTCGAACGCACTTGCGGCCCCGGGTTCCTCCCGGGGCTACGCCTGTCTGAGCGTCGCT	4.4657335683592834e-4	5.79479627443634e-4	101	128	0.2700160495353558	0.7078179634678936
kidney	labelled	creneg	2_ACCCTGTAGAACCGAATTTGTGA	5.378243684545766e-4	6.29407981428652e-4	218.33333333333337	254.2	0.6383934669838236	0.8993426213713719
kidney	labelled	creneg	6_TATGGCACTGGTAGAATTCACT	6.65398790003295e-4	7.841526564976e-4	196.66666666666663	171	0.8567563455927	0.9693806617465848
kidney	labelled	creneg	2_GTCTAGTGATGAATTTCATAGGGCAGATTCTGAGGTGAAAATTTAGTTCATCATTGATTGTCCTATTATGAAATCTGAAG	6.17945615755985e-4	4.91581876479548e-4	114.83333333333331	120	0.25835815113548055	0.6923502054604835
kidney	labelled	creneg	6_TAGGTAGTTTCCTGTTGTTGGGA	5.848526417675167e-4	8.015614993118661e-4	163.33333333333334	147.6	0.35842610300620564	0.7573400189382021
kidney	labelled	creneg	19_TGAGAACTGAATTCCATAGGCTGT	0.00118774365735573	4.47850346258374e-4	124.5	114	0.09460805170246324	0.5827484624390361
kidney	labelled	creneg	3_TAATGGTTCGTTTGTAAAAA	9.372257514526968e-4	8.0163411908444e-4	139.16666666666666	145	0.8454694567632864	0.9660157303248034
kidney	labelled	creneg	MU069435.1_TGCGATCTATTGAAAGTCAGCCCTCGACACAAGGGTTTGT	6.871636087755017e-4	7.08106458011016e-4	141.16666666666666	125.4	0.8724489522600772	0.9697778940552916
kidney	labelled	creneg	11_GCATATGATGGAAAAAATCTGAAGTCTCCTGAGACCTGTGATGTCTTCAAAGGAACCACTGATG	6.82050926044055e-4	0.00101216622465724	124.83333333333331	104.2	0.03320864354423075	0.49302063107973354
kidney	labelled	creneg	NA_GAATTGATCAGGACATAGGACCA	1.594739443276335e-4	4.64807121896096e-4	118	90	0.5601439527722213	0.8682834004657416
kidney	labelled	creneg	MT_GAATTGATCAGGACATAGGGTTTGATAGA	3.8031109520916367e-4	3.35565600575622e-4	147.33333333333334	109	0.8024936157807036	0.9574535262474289
kidney	labelled	creneg	NA_CTCCCGGGGCTACGCCTGTCTGAGCGTCGCT	9.092319389002684e-4	8.17224727019208e-4	209.83333333333337	227.6	0.8960903411026255	0.9773415362470642
kidney	labelled	creneg	10_ATTCTGTGATGACTTTACCAAATGACTTTCGTTCTTCTGAGTTTGCTGAAGCCACACTCAGGTGCTGAGAG	7.169644162898133e-4	9.13988243651432e-4	124.16666666666669	111.6	0.2573155870635873	0.692252399517996
kidney	labelled	creneg	7_GACTTATGATGAGCTATGTTTACTGAGCATGATGAAATGATGCTCAAAATGATTACTCTGAAG	5.032467194272134e-4	7.66035759553138e-4	109.16666666666669	104.4	0.08297982984508494	0.5585733890903375
kidney	labelled	creneg	MT_TTGTAAACCTGAAATGAAGATCTTCTCTTCTCAAGACACCA	7.0149662679483e-4	9.96480318726246e-4	169.16666666666666	192.8	0.09511179568305513	0.5827484624390361
kidney	labelled	creneg	11_TGCATATGATGGAAAAAATCTGAAGTCTCCTGAGACCTGTGATGTCTTCAAAGGAACCACTGATG	0.00102684466401346	9.4463393457656e-4	113.66666666666669	101.4	0.4329893726416571	0.8083864466248109
kidney	labelled	creneg	>ENSMUST00000045791.11|ENSMUSG00000040188.11|OTTMUSG00000063190.1|OTTMUST00000153857.1|Scamp2-201|Scamp2|2340|UTR5:1-111|CDS:112-1101|UTR3:1102-2340|	0.0011684710063661	0.0013955631055782	67.16666666666667	133.6	0.2805539925040756	0.7099412306588565
kidney	labelled	creneg	8_TACCACAGGGTAGAACCACGGA	5.165385754237667e-4	5.5619505475147e-4	122.66666666666669	136.8	0.8086265532556004	0.9574535262474289
kidney	labelled	creneg	MT_TCATGACCAATGAACACTCTGACCA	0.00101556590628343	0.0013654856	104.16666666666669	110.2	0.18192726842758372	0.6547816960822905
kidney	labelled	creneg	MT_TGGCCTACACCCAGAAGATTTCATGACCAATGAACACTCTGACCA	9.152431995413616e-4	0.00100731456780318	114.66666666666669	116.8	0.9527547297850034	0.9867554817992138
kidney	labelled	creneg	Mus musculus (house mouse) mmu-miR-199a-5p	8.60332969705795e-4	0.00129316421325838	206	248.8	0.02703573567738489	0.4855865084850772
kidney	labelled	creneg	12_ATAATTTGTGGTAGTGGGGGACTGCGTTCGCGCTCTCCCCTG	8.9204434301298e-4	8.47664472121626e-4	90.33333333333331	99	0.8394807771224567	0.9655662967178512
kidney	labelled	creneg	12_TAATGGTTCGTTTGTAAAAAAAAA	6.294395811103867e-4	0.00115533466866438	140.33333333333334	152	0.1503566230514394	0.6382797438551233
kidney	labelled	creneg	X_AGCTACATTGTCTGCTGGGTTTCT	9.17870990841055e-4	9.30424705840268e-4	124	126	0.7791159479631191	0.9487027000434196
kidney	labelled	creneg	19_CTGACCTATGAATTGACAGCCAA	7.340463056973574e-4	8.930732388448e-4	129	143.6	0.213217117951269	0.6813746014693453
kidney	labelled	creneg	2_GTAAATGATGAACTCACTTTTTTCCCCGTCATATCGACAGTGCTGATGTTTTAAAACATTTGCCAGTTTGTCCTGATA	5.284432693770449e-4	6.86793549127428e-4	118.83333333333331	133.2	0.24346663186924672	0.6854958814643882
kidney	labelled	creneg	2_TGCAGATGATGTGACAGAATATTTGCTATCAGATGAGTGGTGATGACACTAGAACCACCAAGATCGCTGATGCA	6.548380731788549e-4	7.35925601114738e-4	122.16666666666669	116.8	0.610463068346781	0.8831808634043877
kidney	labelled	creneg	4_AATACTGCCTGGTAATGATGACT	0.00898826866666666	0.0095618186	141.83333333333334	133.4	0.4449274759749394	0.8149086867204111
kidney	labelled	creneg	7_TTTCGGCGGTAGAAGAAAA	0.00242123211261261	0.00203626898543046	62.5	88.2	0.36945098613198635	0.7615918859650025
kidney	labelled	creneg	MT_GAATTGATCAGGACATAGGGTTTGAAAA	3.9672290729247256e-4	4.57335911908712e-4	147.66666666666666	118	0.365314331611342	0.7592575468806758
kidney	labelled	creneg	10_GTACATGATGAAAACAGTCTCCCTCTTCTGAAT	0.00109485830450503	7.81946845364958e-4	147.33333333333334	129.2	0.1508844888986409	0.6382797438551233
kidney	labelled	creneg	11_TCAGTGCATGACAGAACTTGGT	0.0013484128978712	0.00165125118104862	143.33333333333334	155.8	0.8177962706004952	0.9605523367797946
kidney	labelled	creneg	NA_CGCGACCTCAGATCAGACGT	7.077627905446483e-4	7.19295926807416e-4	166.16666666666666	181.2	0.939565914319702	0.9841857338599862
kidney	labelled	creneg	Mus musculus (house mouse) mmu-miR-361-5p	5.676742179617317e-4	5.9109698350814e-4	248.83333333333337	363.6	0.7103147199824502	0.9227997889130224
kidney	labelled	creneg	Met-tRNA from Mus musculus (PDB 7CPV, chain S6)	8.390657741069684e-4	0.00231490376829995	149.5	177.2	0.05451501438893142	0.541528939382237
kidney	labelled	creneg	4_GTCCATGATGAAACCCATTATCAGTGGACATCTATGGATGAGAAATGCGGATATGGGACTGAGA	7.46616234429125e-4	5.762530063213121e-4	134.16666666666666	128	0.24832954586689696	0.6854958814643882
kidney	labelled	creneg	Mus musculus (house mouse) mmu-miR-335-5p	5.820260165230916e-4	3.71637056851114e-4	115	153.4	0.2336668297289959	0.6854958814643882
kidney	labelled	creneg	>ENSMUST00000188702.2|ENSMUSG00000035085.6|OTTMUSG00000000935.2|OTTMUST00000118598.1|1700020L24Rik-202|1700020L24Rik|564|CDS:1-336|UTR3:337-564|	0.00111199080877411	0.00115722120531152	125.5	121.2	0.6874554526954865	0.9124247338543036
kidney	labelled	creneg	2_TTTTTTCGGCGGTAGAAGAAA	3.0455202905877327e-4	9.41375647195894e-4	62.166666666666664	98.2	0.09110427958322456	0.5827484624390361
kidney	labelled	creneg	Mus musculus small nucleolar RNA host gene 16, transcript variant 3 (Snhg16)	6.254557049952301e-4	7.4938302122185e-4	179	169.6	0.6665442395742823	0.904651685411361
kidney	labelled	creneg	NA_CGCGACCTCAGATCAGACGTGGCGACCCGCTGAATTT	5.062072008812533e-4	4.83716889970244e-4	174.83333333333334	192.6	0.929399896562093	0.9827614562897192
kidney	labelled	creneg	4_GGTCGATGATGAGAGCTTTGTTCTGAGCCAG	9.507428456498268e-4	9.1392757407127e-4	133.66666666666666	120.2	0.8556782550220224	0.9693806617465848
kidney	labelled	creneg	12_GAATTGATCAGGACATAGGGAAAAA	1.2531742238590333e-4	5.78148707613748e-4	133.83333333333334	119.8	4.068158221564255e-4	0.11523148584402998
kidney	labelled	creneg	19_TGTAACAGCAACTCCATGTGGAAT	0.00872948083333333	0.0108933154	123.83333333333331	172	0.3123499179884484	0.7298973760906036
kidney	labelled	creneg	8_TGAAGTGATGATTCACAATCATGTCTCTTCTCTGAAGAATTCATGGAGATTCTGTGTATCTGATC	6.867420519239683e-4	0.00101391029353264	103.5	117.4	0.06056454428819	0.541528939382237
kidney	labelled	creneg	Mus musculus (house mouse) mmu-miR-322-3p	5.908051433750897e-4	6.37018599938052e-4	214	279.4	0.9712732264705428	0.987556832272195
kidney	labelled	creneg	1_TGTAAACATCCTACACTCTCAGCTA	0.0012051183712758	0.00137492899920785	130.33333333333334	138	0.3929551042273884	0.7786787648763137
kidney	labelled	creneg	11_CCACGAGGACGAGACGTAGCG	5.124279100398367e-4	3.96919654241348e-4	185.16666666666663	200	0.7513992854565903	0.9381141327142796
kidney	labelled	creneg	15_GAATTGATCAGGACATAGGGAA	0.00114531532393733	5.80346622370142e-4	120.16666666666669	106.6	0.2014311141403788	0.6681791309432168
kidney	labelled	creneg	17_GATCGATGTGGTGCTCCGGAGTTCTCTTCGGGCCAGGGCCTAAGCCGCGCCAGGCG	0.00120168072794774	7.09694969181128e-4	136.66666666666666	142.6	0.215459101761803	0.6813746014693453
kidney	labelled	creneg	2_TGCAGTGATGTGTGAATTTCTTCACCTGAAAATATTGTGAAGAGTAAATCGAGCTTTTTAACCCTGAGT	6.5499913487832e-4	8.00412368427506e-4	110.83333333333331	95.4	0.4018702942253139	0.7859059736740045
kidney	labelled	creneg	3_ACATGTGATGAGAAACTGTTTCGGTCCCAGTTGATGGCCACTGATAACATTACATTTTTCTGATG	4.188614495709517e-4	6.03565973116044e-4	157.66666666666666	191	0.05686198761433611	0.541528939382237
kidney	labelled	creneg	3_TAATGGTTCGTTTGTAAAA	8.391748440356567e-4	7.21449151455082e-4	140.83333333333334	142.6	0.4934801656855872	0.8424175657678781
kidney	labelled	creneg	4_TGTAAACATCCTTGACTGGAAGA	0.00102846746999472	0.00135234560101014	116.16666666666669	130	0.26484176536538007	0.7033271288824915
kidney	labelled	creneg	Mus musculus tRNA-Lys (CTT) (tRNA-Lys-CTT-2-1, tRNA-Lys-CTT-2-2)	4.4058819761522e-4	5.59845637012752e-4	112.66666666666669	97.8	0.8559821806211458	0.9693806617465848
kidney	labelled	creneg	>ENSMUST00000037378.6|ENSMUSG00000035085.6|OTTMUSG00000000935.2|OTTMUST00000001828.2|1700020L24Rik-201|1700020L24Rik|949|UTR5:1-68|CDS:69-638|UTR3:639-949|	4.41519012431075e-4	7.8178986607787e-4	136	137.4	0.01776696735365084	0.44965408492724407
kidney	labelled	creneg	15_TCGAGGAGCTCACAGTCTAGTAA	8.51246560033755e-4	7.09375781127216e-4	151.5	172.2	0.2796922146503718	0.7099412306588565
kidney	labelled	creneg	9_ATGAGGTAGTAGTTTGTACAGTT	0.00168832160998855	6.06023587632418e-4	134.33333333333334	108.2	0.06281639404791184	0.541528939382237
kidney	labelled	creneg	9_CTCGCTGCGATCTATTGAAAGTCAGCCCTCGACACAAGGGTTTGTA	6.0050200653319e-4	8.0542208456561e-4	137.5	159.6	0.5473546523466897	0.8615451052305898
kidney	labelled	creneg	Mus musculus (house mouse) mmu-miR-101b-3p	7.22988135060785e-4	6.43606044334496e-4	114	135.6	0.6128663121026805	0.8831808634043877
kidney	labelled	creneg	NA_CGCGACCTCAGATCAGACGTGGCGACCCGCTGAATTTAA	5.133778298080767e-4	6.42208875188092e-4	159.83333333333334	165	0.386964709485134	0.7773334225144772
kidney	labelled	creneg	>ENSMUST00000146071.8|ENSMUSG00000027843.14|OTTMUSG00000022455.4|OTTMUST00000053697.2|Ptpn22-204|Ptpn22|2757|UTR5:1-152|CDS:153-2300|UTR3:2301-2757|	5.728347611838633e-4	4.8299152549082e-4	81	116.8	0.8614728810835733	0.9693806617465848
kidney	labelled	creneg	Mus musculus (house mouse) mmu-miR-145a-3p	8.800318297426649e-4	0.00197607757161968	130.66666666666666	150.4	0.05424774562011245	0.541528939382237
kidney	labelled	creneg	19_TACGGGGATGATATGAAAACTGAACTCTCTCTTTCTGATGGTTTAGTGGAGAAAACAAAAATTCTCTGAGT	8.317102271192883e-4	0.001150198498842	108	104.2	0.24817171399600532	0.6854958814643882
kidney	labelled	creneg	MT_GCCTACACCCAGAAGATTTCATGACCAATGAACACTCTGACCA	5.679769704154717e-4	7.50463210254142e-4	110	128	0.34848228819032867	0.7570246899621448
kidney	labelled	creneg	17_GATCGATGTGGTGCTCCGGAGTTCTCTTCGGGCCAGGGCCTAAGCCGCGCCAGG	6.749269309027017e-4	7.80311402687264e-4	141.16666666666666	148.6	0.4993724682847503	0.8445028379317137
kidney	labelled	creneg	8_CTGGCCCTCTCTGCCCTTCCGT	0.00197555106066644	0.0021655544	132.83333333333334	115.8	0.3312646547801186	0.7401919348487743
kidney	labelled	creneg	12_TAATGGTTCGTTTGTAAAAAAAAAAA	5.9773802401827e-4	7.8429330469287e-4	152.83333333333334	156.4	0.5109139132895295	0.8492456662008613
kidney	labelled	creneg	4_GGTCGATGATGAGAGCTTTGTTCTGAGCC	5.855268840490433e-4	6.69772016737602e-4	121.83333333333331	91.4	0.8278472494179169	0.961772876675142
kidney	labelled	creneg	Mus musculus (house mouse) mmu-miR-218-5p	9.05855868964202e-4	9.23835604521722e-4	103.16666666666669	108.4	0.2906295679232071	0.7099412306588565
kidney	labelled	creneg	12_TAATGGTTCGTTTGTAAAAAAAAAA	5.75150387133585e-4	9.61648773901636e-4	133.83333333333334	140.6	0.31772795255948977	0.7332140502208272
kidney	labelled	creneg	18_TGAGATGAAGCACTGTAGCTCAA	6.20123372917075e-4	8.27277002959298e-4	118	128	0.5405335728364065	0.8615451052305898
kidney	labelled	creneg	2_CGTACCGTGAGTAATAATGCGA	1.7746576171889182e-4	2.66662934388092e-4	127.66666666666669	151	0.4038130116092044	0.7859059736740045
kidney	labelled	creneg	1_TGTAAACATCCTCGACTGGAAGCA	4.947729052890583e-4	5.11891114966118e-4	148.33333333333334	175.8	0.8612718124826292	0.9693806617465848
kidney	labelled	creneg	1_TGTAAACATCCTCGACTGGAAGCTTT	0.00232675366666666	0.0031360247397855	170	200.2	0.7201070762590304	0.9280845790850942
kidney	labelled	creneg	19_CTGACCTATGAATTGACAGCCATT	0.006128597	0.00267039517328763	103	111.6	5.224225394483224e-4	0.11523148584402998
kidney	labelled	creneg	MU069435.1_TCCCTCGCTGCGATCTATTGAAAGTCAGCCCTCGACACAAGGGTTTGT	6.331209689692767e-4	8.14366495989456e-4	132	108.2	0.47785296850183206	0.8291026429474517
kidney	labelled	creneg	Mus musculus (mouse) mitochondrially encoded tRNA leucine 1 (ENSMUSG00000064340.1)	0.00163465166407292	0.00130952370020102	185	236.8	0.48707978651570505	0.8365419247833689
kidney	labelled	creneg	15_TCAGTGCATCACAGAACTTTGT	4.6552211529807833e-4	7.39329933179108e-4	98.5	95.6	0.1505087101749206	0.6382797438551233
kidney	labelled	creneg	3_TAATTTGTGGTAGTGGGGGACTGCGTTCGCGCTCTCCCCTG	0.00111266323607123	9.90907428707782e-4	72.66666666666667	84.6	0.941892128981366	0.98424861680262
kidney	labelled	creneg	Mus musculus (house mouse) mmu-miR-101a-3p	7.35426210297795e-4	6.706679740079001e-4	112.16666666666669	136.8	0.7454442814523062	0.937811023810318
kidney	labelled	creneg	Mus musculus (house mouse) mmu-miR-455-3p	7.787772787433383e-4	3.44348184444884e-4	165.16666666666666	165	0.39263685355007594	0.7786787648763137
kidney	labelled	creneg	X_TGAGGTAGTAGATTGTATAGTAA	4.17570824283208e-4	6.776448692909261e-4	134.16666666666666	113.4	0.09786450204891226	0.5836758287398731
kidney	labelled	creneg	7_TCTACAGTGCACGTGTCTCCAGT	0.0010744872084195	0.00108628234449733	136	139.6	0.9264375794642412	0.9827614562897192
kidney	labelled	creneg	Mus musculus (house mouse) mmu-miR-872-5p	6.188139742372816e-4	8.32018100934058e-4	125.5	125.4	0.0640476683734052	0.541528939382237
kidney	labelled	creneg	NA_GACTCTTAGCGGTGGATCACTCGGCTCGTGCGTCGATGAAGAACGCAGCTAGCTGCGAGAATTAATGTGAATTGCAGGAC	3.689839834016317e-4	6.93089672724932e-4	60.833333333333336	61.4	0.02067709846491861	0.44965408492724407
kidney	labelled	creneg	16_GCCCTCTTTCCGTGTGGATTTAAGAATTTT	7.009092768607883e-4	7.94146375078476e-4	100.33333333333331	87.2	0.960528540849376	0.9867554817992138
kidney	labelled	creneg	2_TGCCAGTGATGCTTAGGAATTTCTTCACCTGAATCAACTATGTGGTCACACTGTTGTCTGAGGCA	5.25734292485145e-4	8.58566498128896e-4	107.83333333333331	91.8	0.06384876753708264	0.541528939382237
kidney	labelled	creneg	Mus musculus (house mouse) mmu-miR-122-5p	0.0055026215	0.0051046542	129	124.2	0.27678538103101996	0.7099412306588565
kidney	labelled	creneg	NA_CGCCTGTCTGAGCGTCGCT	6.183015621400183e-4	9.56307509090618e-4	130.66666666666666	129.8	0.24385749935095125	0.6854958814643882
kidney	labelled	creneg	12_TAATGGTTCGTTTGTAAAAAAAAAAAA	9.16465679613375e-4	9.97288504048624e-4	140.83333333333334	151.8	0.8979214472457321	0.977450310182046
kidney	labelled	creneg	14_GAGGTATGAGGAAAATATCGGACAGTCTGATTACCACTGAAGACTGATAAGATCCAACTCTGACC	3.7612373916578334e-4	7.8480153304398e-4	97.33333333333331	87.6	0.01600000432025015	0.44965408492724407
kidney	labelled	creneg	9_AGTAAATGATGAGATTCCATTGGTCCGTGTTTCTGAACTACATGATTTTCCTTGGCTATTCTGATA	8.71018099440745e-4	0.00104689296179827	82.16666666666667	66.2	0.47758073075223784	0.8291026429474517
kidney	labelled	creneg	NA_TAATGGTTCGTTTGTAAAAAAAA	0.00107861352482567	9.65940756659672e-4	124.83333333333331	124.6	0.6810880645528639	0.9112651400949928
kidney	labelled	creneg	13_TGAGGTAGTAGATTGTATAGTTAA	3.218899746682174e-4	4.921892280549064e-4	114.33333333333331	108.4	0.4069394170023369	0.7859059736740045
kidney	labelled	creneg	18_TGAGATGAAGCACTGTAGCTCAT	0.00334327466666666	0.00284601579760341	114.5	120.4	0.33020997451472156	0.73997706915926
kidney	labelled	creneg	>ENSMUST00000029433.9|ENSMUSG00000027843.14|OTTMUSG00000022455.4|OTTMUST00000053696.2|Ptpn22-201|Ptpn22|2743|UTR5:1-127|CDS:128-2536|UTR3:2537-2743|	2.97620466265575e-4	5.9501422267186e-4	73.33333333333333	98.8	0.1895504103735528	0.6606452226112088
kidney	labelled	creneg	18_GATTCCTGGAAATACTGTTCTT	7.638389815111733e-4	0.00129143847317834	108.16666666666669	101.6	0.35350209403054306	0.7573400189382021
kidney	labelled	creneg	18_GGATTCCTGGAAATACTGTTCT	3.87463126020645e-4	4.101995492882166e-4	121.66666666666669	115	0.8676710327291322	0.9693806617465848
kidney	labelled	creneg	18_TGAGATGAAGCACTGTAGCTAT	0.00429403782309785	0.005127176	114.33333333333331	112.8	0.4062406773864454	0.7859059736740045
kidney	labelled	creneg	3_TAATGGTTCGTTTGTAAA	4.5633067531417406e-4	0.00100780947649498	118.16666666666669	128.8	0.1074380264524568	0.5968451022490884
kidney	labelled	creneg	16_CTGAAATGAAGAGAATACTCTTGCTGATC	7.982166997156566e-4	6.299502142073879e-4	123.66666666666669	147.4	0.33084341035900927	0.7401919348487743
kidney	labelled	creneg	11_ATCAAATGATGATATCACCTAAAATAGCTGGAATTACCGGCAGATTGGTAGTGGTGAGCCTATGGTTTTCTGAAG	7.3004495625236e-4	8.00889655576046e-4	97.66666666666669	98.4	0.5723405675666096	0.8739175383834585
kidney	labelled	creneg	MT_CTGGCCTACACCCAGAAGATTTCATGACCAATGAACACTCTGACCA	6.6138070222118e-4	0.00115944928645874	87	79.8	0.15722499768939205	0.6382797438551233
kidney	labelled	creneg	MT_GAATTGATCAGGACATAGGGTTA	0.01382028566666666	0.016848813	115.33333333333331	101.8	0.9047395135471028	0.9782337597456068
kidney	labelled	creneg	17_AATGGTTCGTTTGTAAAAA	5.888532319286776e-4	4.06010248354602e-4	112.5	106	0.2805578559596904	0.7099412306588565
kidney	labelled	creneg	NA_TGATTTATCTGGGTGACGAAACG	7.266346375421983e-4	3.39028575239144e-4	143	134.6	0.10073619673277666	0.5888054125461831
kidney	labelled	creneg	3_TAATGGTTCGTTTGTAAAAAA	5.03217469015281e-4	9.45281872433494e-4	127.5	130.8	0.1410373857730221	0.6382797438551233
kidney	labelled	creneg	MU069435.1_AGCTGCGATCTATTGAAAGTCAGCCCTCGACACAAGGGTTTGT	5.43144811255395e-4	5.50381642871734e-4	94.16666666666669	88.4	0.7550963847368384	0.9381141327142796
kidney	labelled	creneg	1_CCACAATGATGACATCATATTTGCTACTCTTGACAGCTGGGGTGACGATAGCTTTAAACCACCATGATTATAACTGAGG	4.2139674475998e-4	6.391998500761839e-4	100.16666666666669	103.4	0.05540428312689529	0.541528939382237
kidney	labelled	creneg	15_CTAGACTGAGGCTCCTTGAGGA	8.1933292400373e-4	0.00152201521687279	106.66666666666669	102.6	0.25253754687092184	0.686520856072543
kidney	labelled	creneg	17_GAGAGTGATGATTTCACAGACTAGAGTCTCTGACG	4.578417586043576e-4	7.47925035152076e-4	109.5	101	0.1773689345712975	0.6547816960822905
kidney	labelled	creneg	2_ATGAATCTGACAACAGGAAATAAACCTCCTTATTCACCCCA	7.150287882236984e-4	4.93298874677276e-4	96.83333333333331	97.6	0.9415552984313948	0.98424861680262
kidney	labelled	creneg	16_GTGAAATGATGGCAAATCATCTTTCGGGACTGACCTGAAATGAAGAGAATACTCTTGCTGATCAC	0.00130035803632613	7.863365941490999e-4	79.66666666666667	67.8	0.0488378704365983	0.541528939382237
kidney	labelled	creneg	4_TCTTGTGATGAAAATACTGTCCAGTTCTGCTACTGAAGGAATGAGATGAACACTTTAGTGCTGAAG	6.953845701733966e-4	9.94556702485598e-4	88.16666666666667	85.2	0.21090752040527835	0.6798355146257824
kidney	labelled	creneg	5_TTGTGCTTGATCTAACCATGTGT	0.00120554819479429	0.00131489964839023	118	117	0.6112243049208419	0.8831808634043877
kidney	labelled	creneg	Mus musculus (house mouse) mmu-miR-484	8.420262695276017e-4	0.00154436738972836	100.33333333333331	93	0.44042340439457095	0.8096059881474275
kidney	labelled	creneg	Mus musculus (house mouse) mmu-miR-9b-3p	6.290916643912266e-4	8.582998416463981e-4	122	113	0.34889179222567784	0.7570246899621448
kidney	labelled	creneg	NA_GCGTTAATCGGAATTACTGGG	1.811495949271979e-4	2.889964348698861e-4	183.33333333333337	148.2	0.05090842468465928	0.541528939382237
kidney	labelled	creneg	18_TGCTGTGATGACTATCTTAGGACACCTTTGGATTAACCGTGAAATCAAACAAGTGCTGAGCA	3.717881746194217e-4	7.147912476896939e-4	115.5	95.6	0.00532207133185768	0.383531000683295
kidney	labelled	creneg	2_TACAATGATGGTAATATTTTTCGTCAACAGAGTTCACCTAGTGAGTGTTGACACCTTGGGTCTGAGT	3.94079959321335e-4	6.99274161127754e-4	106.5	84.6	0.02064608592695274	0.44965408492724407
kidney	labelled	creneg	Mus musculus (house mouse) mmu-miR-615-3p	0.00189343133333333	0.0022857622	187.33333333333337	200.6	0.32377311238284473	0.7359130846229873
kidney	labelled	creneg	NA_TAATGGTTCGTTTGTAAAAAAAAAAAAA	5.099774546956999e-4	9.4502723092971e-4	138.83333333333334	148.8	0.02451454076004542	0.467289517697656
kidney	labelled	creneg	18_TGAGATGAAGCACTGTAGCTAA	5.566165398380561e-4	6.56064754738684e-4	97	88	0.7112024508039598	0.9227997889130224
kidney	labelled	creneg	3_TAATGGTTCGTTTGTAAAAAAA	6.188470961960683e-4	6.36779278682918e-4	120.33333333333331	122.8	0.957028078018778	0.9867554817992138
kidney	labelled	creneg	Mus musculus (mouse) mitochondrially encoded tRNA methionine (ENSMUSG00000064344.1)	3.3959046713399747e-4	4.2307807168126e-4	149.66666666666666	221.2	0.6605708627501979	0.904651685411361
kidney	labelled	creneg	Mus musculus RIKEN cDNA 3110039M20 gene (3110039M20Rik)	0.00209231362198204	6.9812117238096e-4	65.66666666666667	89.8	0.4072252550894785	0.7859059736740045
kidney	labelled	creneg	2_TCGTACCGTGAGTAATAATGCGT	0.00247831816666666	0.0021628106	126.16666666666669	161.4	0.6568927986692628	0.904651685411361
kidney	labelled	creneg	Mus musculus predicted gene 13648 (Gm13648)	0.00134858159110264	0.001512845899695	175.5	203.4	0.7034224003607636	0.9193575029822744
kidney	labelled	creneg	NA_AATGGTTCGTTTGTAAAAAAAAA	5.088612670253316e-4	0.0010301656846252	122	106.6	0.4710225643983764	0.8278177781334995
kidney	labelled	creneg	NA_GACTCTTAGCGGTGGATCACTCG	8.031369586719595e-4	0.00125420153020567	104	93.8	0.34120909484922535	0.7545381706640002
kidney	labelled	creneg	1_GCGGGAGACCGGGGTTCGATTCCCCGACGGGGAGCCA	5.298337997722966e-4	7.111454761846759e-4	92.16666666666669	98	0.986680469882536	0.9937603688836502
kidney	labelled	creneg	2_GTGCAGTGATGTGTGAATTTCTTCACCTGAAAATATTGTGAAGAGTAAATCGAGCTTTTTAACCCTGAGT	5.961932693726867e-4	0.00104069979812156	86.16666666666667	76.8	0.07226462211049389	0.541528939382237
kidney	labelled	creneg	3_TCGATTCCCGGCCAATGCACCA	3.683120995177817e-4	5.61039542766148e-4	162.16666666666666	163.4	0.6480903245570893	0.904651685411361
kidney	labelled	creneg	5_GAAATTTCGGTTGGGAC	5.888142682847517e-4	3.6171369434195687e-4	102.5	85	0.5485257393577384	0.8615451052305898
kidney	labelled	creneg	9_TTCAAGTAATCCAGGATAGGCAA	3.059499166305383e-4	3.7940426472439666e-4	116.83333333333331	128.6	0.7507804191539589	0.9381141327142796
kidney	labelled	creneg	13_ATCACATTGCCAGGGATTACCAT	2.8510779455392834e-4	9.72275508968424e-4	135.66666666666666	149.4	0.10381091571404502	0.5928686650874151
kidney	labelled	creneg	15_GAAATTTCGGTTGGGAAAA	6.7252287106926e-4	2.4510465992738775e-4	142.33333333333334	137.2	0.07127952101323179	0.541528939382237
kidney	labelled	creneg	9_CAACGGAATCCCAAAAGCAGCTGT	0.003277125	0.0049177156	132.5	143.8	0.3852772488046807	0.7755776690409739
kidney	labelled	creneg	9_GCACCTGATGAGAATTCTGCTGCTGAGGTTGTGTGATTGCTCAGACTCAAAGTAAACGCCCTGATG	7.512360649072916e-4	7.9922206023688e-4	106.33333333333331	86	0.6611602483774547	0.904651685411361
kidney	labelled	creneg	Mus musculus (house mouse) mmu-miR-7a-5p	0.00197584500696839	7.20775526844044e-4	90.83333333333331	88.6	0.3072996580641914	0.7298973760906036
kidney	labelled	creneg	15_TCGAGGAGCTCACAGTCTAGTAT	0.00241205980307889	0.00304145207467876	101.16666666666669	105.6	0.6524383896116328	0.904651685411361
kidney	labelled	creneg	2_ATGTGTGATGACACAACTTTTTTCCCCATCAGATCGACCATGTTGATCACATTCTTTTAAGCCAGTATGTCTGACA	5.8136369710533e-4	7.82521575848674e-4	97.33333333333331	115.6	0.40039340623232167	0.7859059736740045
kidney	labelled	creneg	2_TGCCAGTGATGCTTAGGAATTTCTTCACCTGAATCAACTATGTGGTCACACTGTTGTCTGAGGCAA	5.583314926369134e-4	0.00105228432837269	83.66666666666667	69.6	0.03304979524426282	0.49302063107973354
kidney	labelled	creneg	MU069435.1_GCTGGGTTTAGAACGTCGTGA	3.8591881175072834e-4	4.48455883194626e-4	127	113	0.8896961152137235	0.9771626286943348
kidney	labelled	creneg	1_ACCGGGGTTCGATTCCCCGACGGGGAGCCA	5.50726046536085e-4	6.24942717961568e-4	120.33333333333331	140.6	0.8217132026382872	0.9605523367797946
kidney	labelled	creneg	11_ATACCCTGTAGATCCGAATTTGT	2.8428175419623e-4	8.5098949163599e-4	134.5	157	5.381908596925442e-5	0.08309666873652882
kidney	labelled	creneg	2_TGCAGATGATGTGACAGAATATTTGCTATCAGATGAGTGGTGATGACACTAGAACCACCAAGATCGCTGATGCAA	3.9598769399761257e-4	5.933231217494801e-4	93.83333333333331	103	0.17984139968291246	0.6547816960822905
[truncated: 3,087 more rows]
