# Supplementary material for: SLAMseq reveals potential transfer of RNA from liver to kidney in the mouse
Source: Nat Commun. 2025 Aug 11;16:7413. doi: 10.1038/s41467-025-62688-9 (PMC12339719; doi:10.1038/s41467-025-62688-9)
Supplement: Supplementary file 6 — Source Data [file 41467_2025_62688_MOESM6_ESM.zip › Source data/FigS16b_data.csv]

tissue	group_pos	group_neg	gene_name	cR_pos	cR_neg	cpm_pos	cpm_neg	pval	fdr	group	delta
kidney	4sU	4TU -ve	0610009B22Rik	0.00047027651655468	0.000532685333558593	33.8975017188099	32.7378748905819	0.730099128862186	1	4sU (c.f. 4TU / 4sU -ve)	-6.24088170039133e-05
kidney	4sU	4TU -ve	0610009O20Rik	0.000483530606422447	0.000175202795678087	52.8641252063525	61.6648713844214	0.016302860910451	0.196581504182534	4sU (c.f. 4TU / 4sU -ve)	0.00030832781074436
kidney	4sU	4TU -ve	0610010F05Rik	0	0.000253100480890913	11.2181551249081	11.0015133924616	0.196955698980529	0.618717209386568	4sU (c.f. 4TU / 4sU -ve)	-0.000253100480890913
kidney	4sU	4TU -ve	0610010K14Rik,Gm21988	0.000151279231457908	0.000211658298250599	52.677366704455	39.4035686774805	0.418162878113036	0.798781368183897	4sU (c.f. 4TU / 4sU -ve)	-6.03790667926905e-05
kidney	4sU	4TU -ve	0610012G03Rik	0.00041530285954671	0.000309365163993427	112.704407951396	122.01199475407	0.288429499435194	0.663576778093499	4sU (c.f. 4TU / 4sU -ve)	0.000105937695553283
kidney	4sU	4TU -ve	0610030E20Rik	0.000239393709027023	5.44528846415633e-05	42.2426720291117	42.7772182689378	0.278157046403823	0.656703761054734	4sU (c.f. 4TU / 4sU -ve)	0.00018494082438546
kidney	4sU	4TU -ve	0610037L13Rik	0.000327036798585677	0.000231668085442703	38.0190725658372	39.0220805083531	0.613719434642511	0.992764385419593	4sU (c.f. 4TU / 4sU -ve)	9.53687131429733e-05
kidney	4sU	4TU -ve	0610040J01Rik	0.00028439502154537	0.000416156541288036	47.5958847714764	43.6772820607965	0.870346665735054	1	4sU (c.f. 4TU / 4sU -ve)	-0.000131761519742666
kidney	4sU	4TU -ve	1110004E09Rik	7.37944458825341e-05	0.000149392093388927	50.2855569329957	46.3131324523416	0.452256694734015	0.836781474986421	4sU (c.f. 4TU / 4sU -ve)	-7.55976475063926e-05
kidney	4sU	4TU -ve	1110004F10Rik	5.29184526644433e-05	0.000202527082928527	34.3905908197215	35.1689396879622	0.218866299701927	0.622484238749872	4sU (c.f. 4TU / 4sU -ve)	-0.000149608630264083
kidney	4sU	4TU -ve	1110008F13Rik	0.000362731009341777	0.00024448408747361	217.388149208513	197.221256215265	0.335971595150117	0.70947764810609	4sU (c.f. 4TU / 4sU -ve)	0.000118246921868167
kidney	4sU	4TU -ve	1110008L16Rik	0	0.000236721855439963	11.2570773539519	11.6001302279916	0.105970346988786	0.504547032691132	4sU (c.f. 4TU / 4sU -ve)	-0.000236721855439963
kidney	4sU	4TU -ve	1110008P14Rik	0.000838626787840213	0.000249676001132707	70.4571110621811	45.8523537913241	0.0427583938182078	0.324540494824631	4sU (c.f. 4TU / 4sU -ve)	0.000588950786707507
kidney	4sU	4TU -ve	1110012L19Rik	0.000839182930037993	0	9.42229998335019	8.64481859034898	0.00302674811008836	0.0709771628378148	4sU (c.f. 4TU / 4sU -ve)	0.000839182930037993
kidney	4sU	4TU -ve	1110032A03Rik	0.000392059749340546	8.42588812517781e-05	94.6355623851966	97.8634154714726	0.0661540285219848	0.39126851584376	4sU (c.f. 4TU / 4sU -ve)	0.000307800868088768
kidney	4sU	4TU -ve	1110032F04Rik	0.00215209620975877	0	2.45526838191639	2.30616003676404	0.0142848750374015	0.182959820909074	4sU (c.f. 4TU / 4sU -ve)	0.00215209620975877
kidney	4sU	4TU -ve	1110034G24Rik	0	0	4.0836499633482	2.2601994359981	1	1	4sU (c.f. 4TU / 4sU -ve)	0
kidney	4sU	4TU -ve	1110038F14Rik	0	0.00019881845035219	32.8455419644472	34.7200790266641	0.194496260115941	0.618717209386568	4sU (c.f. 4TU / 4sU -ve)	-0.00019881845035219
kidney	4sU	4TU -ve	1110051M20Rik	0.000177116542685087	0.000370301940950587	15.204695127881	18.0372927250921	0.462915231510357	0.847844744150138	4sU (c.f. 4TU / 4sU -ve)	-0.0001931853982655
kidney	4sU	4TU -ve	1110059E24Rik	6.688068485821e-05	0	12.6036110264459	12.9560613471785	0.240214220922485	0.632924788868121	4sU (c.f. 4TU / 4sU -ve)	6.688068485821e-05
kidney	4sU	4TU -ve	1110059G10Rik	0.00013932427725531	0.000240617030073803	12.776685082498	14.9170513497485	0.593770788975081	0.973275219452002	4sU (c.f. 4TU / 4sU -ve)	-0.000101292752818493
kidney	4sU	4TU -ve	1110065P20Rik	0.000468888122174383	0.000217169492610187	56.4619074790315	51.5000404358503	0.0273159091287575	0.264433443989908	4sU (c.f. 4TU / 4sU -ve)	0.000251718629564196
kidney	4sU	4TU -ve	1190002N15Rik	0.000500120508252057	0	8.45925320717824	7.23869370817196	0.00933511609188218	0.14383849294331	4sU (c.f. 4TU / 4sU -ve)	0.000500120508252057
kidney	4sU	4TU -ve	1190007I07Rik	0.000457599231314951	0.000238946251358283	34.1308519427683	35.8476925239209	0.445529860439947	0.829598145254375	4sU (c.f. 4TU / 4sU -ve)	0.000218652979956667
kidney	4sU	4TU -ve	1500009L16Rik	0	0	1.61275674238616	2.07763528322695	1	1	4sU (c.f. 4TU / 4sU -ve)	0
kidney	4sU	4TU -ve	1500011B03Rik	0.000150829562594267	0	5.76736565916538	9.14695554817728	0.161697176552325	0.616523464729935	4sU (c.f. 4TU / 4sU -ve)	0.000150829562594267
kidney	4sU	4TU -ve	1500011B03Rik,Gm20499	0.000134246207544637	0.000784313725490193	4.23302766703172	4.04175244292091	0.652208470691072	1	4sU (c.f. 4TU / 4sU -ve)	-0.000650067517945557
kidney	4sU	4TU -ve	1500011K16Rik	0.00038891188493511	9.48123486851586e-05	67.3187361906266	66.2951665882602	0.0151351973368643	0.189335098740061	4sU (c.f. 4TU / 4sU -ve)	0.000294099536249951
kidney	4sU	4TU -ve	1500015O10Rik	0	0.00122100122100122	0.925330844841009	1.26977308536265	0.174536393225783	0.618717209386568	4sU (c.f. 4TU / 4sU -ve)	-0.00122100122100122
kidney	4sU	4TU -ve	1600002K03Rik	0.00134787559332015	0	6.64933719997693	7.76189806702026	0.00944794706641647	0.144366005133832	4sU (c.f. 4TU / 4sU -ve)	0.00134787559332015
kidney	4sU	4TU -ve	1600012H06Rik	0.000136247305607685	0.000138450737668137	36.8467732617332	36.7045437824562	0.90460130375008	1	4sU (c.f. 4TU / 4sU -ve)	-2.20343206045194e-06
kidney	4sU	4TU -ve	1600014C10Rik	0.00019459486774691	0.000557279441877197	38.5142867045239	40.2439306091672	0.0912620642104013	0.465069849536487	4sU (c.f. 4TU / 4sU -ve)	-0.000362684574130287
kidney	4sU	4TU -ve	1700001J03Rik	0	0	1.03184173576678	1.8821064526157	1	1	4sU (c.f. 4TU / 4sU -ve)	0
kidney	4sU	4TU -ve	1700001L19Rik	0	0	0.550658099641024	0.304746569426292	1	1	4sU (c.f. 4TU / 4sU -ve)	0
kidney	4sU	4TU -ve	1700001O22Rik	0	0	0.930823811604874	0.784206036516648	1	1	4sU (c.f. 4TU / 4sU -ve)	0
kidney	4sU	4TU -ve	1700003E16Rik	0.00213274758344584	0	2.15849774430634	2.37910163755736	0.0739055327243544	0.416820695352374	4sU (c.f. 4TU / 4sU -ve)	0.00213274758344584
kidney	4sU	4TU -ve	1700007K13Rik	0	0	0.8809779972297	1.19141564469993	1	1	4sU (c.f. 4TU / 4sU -ve)	0
kidney	4sU	4TU -ve	1700011H14Rik	0.00089088365302908	0.000168585959428167	119.622314465176	105.107431862758	0.000420434297446966	0.0212513247469688	4sU (c.f. 4TU / 4sU -ve)	0.000722297693600913
kidney	4sU	4TU -ve	1700011M02Rik	0	0	0.205964069216475	0.144553791449191	1	1	4sU (c.f. 4TU / 4sU -ve)	0
kidney	4sU	4TU -ve	1700016C15Rik	0.00015346055442511	0.000185041264201917	67.4609111510824	64.1885894757602	0.626414042557803	1	4sU (c.f. 4TU / 4sU -ve)	-3.15807097768067e-05
kidney	4sU	4TU -ve	1700017B05Rik	0	0	11.1514361146245	11.6358934055804	1	1	4sU (c.f. 4TU / 4sU -ve)	0
kidney	4sU	4TU -ve	1700019D03Rik	0	0	0.57058442562122	0.800919266301671	1	1	4sU (c.f. 4TU / 4sU -ve)	0
kidney	4sU	4TU -ve	1700020N01Rik	0.0017094017094017	0	0.665001280961259	0.529819149793132	0.244988711103192	0.635217748379997	4sU (c.f. 4TU / 4sU -ve)	0.0017094017094017
kidney	4sU	4TU -ve	1700021F05Rik	0	0.000527683414670083	36.1515524981302	42.2931336882012	0.055892479814748	0.362626814901644	4sU (c.f. 4TU / 4sU -ve)	-0.000527683414670083
kidney	4sU	4TU -ve	1700025G04Rik	0	0	7.28259631157518	5.73858184885553	1	1	4sU (c.f. 4TU / 4sU -ve)	0
kidney	4sU	4TU -ve	1700027J19Rik	0	0.0002994908655286	5.0153473208362	6.43213860865318	0.285660910884309	0.66202643537908	4sU (c.f. 4TU / 4sU -ve)	-0.0002994908655286
kidney	4sU	4TU -ve	1700028J19Rik	0.000181950509461423	0.000957854406130267	6.97095515557279	3.74708541223239	0.381731986292811	0.75980307297863	4sU (c.f. 4TU / 4sU -ve)	-0.000775903896668843
kidney	4sU	4TU -ve	1700029I15Rik	0	0	1.01494982769003	0.93332141792583	1	1	4sU (c.f. 4TU / 4sU -ve)	0
kidney	4sU	4TU -ve	1700029J07Rik	0.000137117784176607	0	8.76209580241104	8.28172088688158	0.257049385185609	0.642139337220894	4sU (c.f. 4TU / 4sU -ve)	0.000137117784176607
kidney	4sU	4TU -ve	1700030J22Rik	0	0	2.57829791487703	3.05961392239845	1	1	4sU (c.f. 4TU / 4sU -ve)	0
kidney	4sU	4TU -ve	1700030K09Rik	0.00484119649088738	0.00243416315277428	6.69924224073257	6.49799366996313	0.171752817614361	0.618717209386568	4sU (c.f. 4TU / 4sU -ve)	0.0024070333381131
kidney	4sU	4TU -ve	1700037C18Rik	0	0	6.84518888154881	8.48552468586512	1	1	4sU (c.f. 4TU / 4sU -ve)	0
kidney	4sU	4TU -ve	1700037H04Rik	0.000763978214390064	0.000293485781401623	41.690278552499	28.5407495510957	0.444118667972997	0.828481208483469	4sU (c.f. 4TU / 4sU -ve)	0.00047049243298844
kidney	4sU	4TU -ve	1700056E22Rik	0	0	0.868387576087491	0.266318533200842	1	1	4sU (c.f. 4TU / 4sU -ve)	0
kidney	4sU	4TU -ve	1700066M21Rik	0.001640016400164	0	6.01976473699584	5.87448733349475	0.191843230568723	0.618717209386568	4sU (c.f. 4TU / 4sU -ve)	0.001640016400164
kidney	4sU	4TU -ve	1700067K01Rik	0	0.00233100233100233	1.11480042341347	1.29430580841163	0.255027743384952	0.641693925221549	4sU (c.f. 4TU / 4sU -ve)	-0.00233100233100233
kidney	4sU	4TU -ve	1700088E04Rik	0.0001315292113106	0.000106360348861943	15.734178544679	12.1680715851843	0.748393263373943	1	4sU (c.f. 4TU / 4sU -ve)	2.51688624486567e-05
kidney	4sU	4TU -ve	1700109H08Rik	0	0.0006265664160401	2.19757581850734	2.42298068718483	0.272376821105902	0.650910274861941	4sU (c.f. 4TU / 4sU -ve)	-0.0006265664160401
kidney	4sU	4TU -ve	1700123O20Rik	0.000121715669557083	0.00044594254607822	39.1086274813632	43.1450468937674	0.121422337887838	0.545139879301319	4sU (c.f. 4TU / 4sU -ve)	-0.000324226876521137
kidney	4sU	4TU -ve	1810009A15Rik,Lbhd1	0.000399773182833493	0.000156645425941528	50.9652580693086	53.7722034909501	0.0917095213960469	0.465995965677241	4sU (c.f. 4TU / 4sU -ve)	0.000243127756891965
kidney	4sU	4TU -ve	1810010H24Rik	0	0	0.821397728005479	0.857134775569257	1	1	4sU (c.f. 4TU / 4sU -ve)	0
kidney	4sU	4TU -ve	1810011H11Rik	0	0.00044622936189201	1.3625590507882	1.40351409717546	0.242529609936874	0.633397635255538	4sU (c.f. 4TU / 4sU -ve)	-0.00044622936189201
kidney	4sU	4TU -ve	1810013L24Rik	0.000212175512022056	0.000315294530404348	48.3043505494956	51.6339156055327	0.579216803343974	0.96206707340405	4sU (c.f. 4TU / 4sU -ve)	-0.000103119018382292
kidney	4sU	4TU -ve	1810022K09Rik	0.000477598720721257	0.000339642808949543	121.743690891303	136.127897604899	0.327988484486271	0.701863802185398	4sU (c.f. 4TU / 4sU -ve)	0.000137955911771713
kidney	4sU	4TU -ve	1810030O07Rik	0.00029109033694904	7.484650316062e-05	23.670624220614	24.5175627328174	0.129532043453567	0.562386665999035	4sU (c.f. 4TU / 4sU -ve)	0.00021624383378842
kidney	4sU	4TU -ve	1810032O08Rik	0.000472731824449447	0.00107799782590363	8.15806185740383	8.55974766152254	0.328501390416558	0.702437097397129	4sU (c.f. 4TU / 4sU -ve)	-0.000605266001454183
kidney	4sU	4TU -ve	1810037I17Rik	0.000391392015506453	0.000301470632325443	107.24009291096	93.2258761863537	0.298439221303529	0.673146789628806	4sU (c.f. 4TU / 4sU -ve)	8.992138318101e-05
kidney	4sU	4TU -ve	1810041L15Rik	0	0	2.13423018964833	1.04683954145882	1	1	4sU (c.f. 4TU / 4sU -ve)	0
kidney	4sU	4TU -ve	1810043G02Rik	0.000194439043359907	6.463706289186e-05	17.829524702089	17.8920471917567	0.610219951949077	0.990055305531318	4sU (c.f. 4TU / 4sU -ve)	0.000129801980468047
kidney	4sU	4TU -ve	1810055G02Rik	0	0	5.58004136226082	3.34813187231897	1	1	4sU (c.f. 4TU / 4sU -ve)	0
kidney	4sU	4TU -ve	2010003K11Rik	0	0	2.71433087676504	2.77721982766379	1	1	4sU (c.f. 4TU / 4sU -ve)	0
kidney	4sU	4TU -ve	2010107E04Rik	0.00114760169893108	0.000190653340049583	946.723541151031	919.307185460886	0.000164958546111917	0.0120595757124506	4sU (c.f. 4TU / 4sU -ve)	0.000956948358881497
kidney	4sU	4TU -ve	2010111I01Rik	0.000123459916282343	0.000158155493118083	49.0875756891436	54.4784472391344	0.636268675305974	1	4sU (c.f. 4TU / 4sU -ve)	-3.46955768357395e-05
kidney	4sU	4TU -ve	2010300C02Rik	0	0	0.955428784846268	0.789657049918673	1	1	4sU (c.f. 4TU / 4sU -ve)	0
kidney	4sU	4TU -ve	2010315B03Rik	0.0004325863864199	0.000302426706236067	14.1262757793485	13.4764094913141	0.80273071632172	1	4sU (c.f. 4TU / 4sU -ve)	0.000130159680183833
kidney	4sU	4TU -ve	2200002D01Rik	0	0.000157455518815933	16.5133609181716	17.4024700986057	0.248445586689892	0.636281055895822	4sU (c.f. 4TU / 4sU -ve)	-0.000157455518815933
kidney	4sU	4TU -ve	2210011C24Rik	0.000615514529907267	0.000109397221310577	37.7565338271554	37.3945753953462	0.268962635797851	0.647904791240358	4sU (c.f. 4TU / 4sU -ve)	0.00050611730859669
kidney	4sU	4TU -ve	2210016F16Rik	0.000762590344641523	0.000146593383111035	59.4042693659074	53.4536353671021	0.00190067524458211	0.0530253553977309	4sU (c.f. 4TU / 4sU -ve)	0.000615996961530488
kidney	4sU	4TU -ve	2210016L21Rik	0.00062539913595137	0.00018879406746412	38.3135584394434	31.3986732746102	0.552217463790761	0.938220417554537	4sU (c.f. 4TU / 4sU -ve)	0.00043660506848725
kidney	4sU	4TU -ve	2210408I21Rik	0	0.000446528242911363	3.08882517035474	4.63300867198473	0.207500445101084	0.619921722354339	4sU (c.f. 4TU / 4sU -ve)	-0.000446528242911363
kidney	4sU	4TU -ve	2300009A05Rik	0.00041112192094162	0.00013836787653579	78.4414239756988	79.0473162763031	0.0698854785699422	0.403920373608046	4sU (c.f. 4TU / 4sU -ve)	0.00027275404440583
kidney	4sU	4TU -ve	2310007B03Rik	0	0	2.97963676474609	1.62508988078821	1	1	4sU (c.f. 4TU / 4sU -ve)	0
kidney	4sU	4TU -ve	2310009B15Rik	0.000582836477672413	0	11.7451799928457	10.1636931816278	0.0533986845662472	0.357048862969599	4sU (c.f. 4TU / 4sU -ve)	0.000582836477672413
kidney	4sU	4TU -ve	2310011J03Rik	0	8.24062628759767e-05	22.6124109671426	25.5153882751411	0.181876867463985	0.618717209386568	4sU (c.f. 4TU / 4sU -ve)	-8.24062628759767e-05
kidney	4sU	4TU -ve	2310022A10Rik	0.000104558762024257	0.000239463601532567	8.24060287051169	7.92403561159408	0.545115734364217	0.930526200583963	4sU (c.f. 4TU / 4sU -ve)	-0.00013490483950831
kidney	4sU	4TU -ve	2310022B05Rik	0.000232334785572708	0.000230014884540297	43.3114356657531	28.1593133268304	0.632522149472408	1	4sU (c.f. 4TU / 4sU -ve)	2.3199010324115e-06
kidney	4sU	4TU -ve	2310030G06Rik	0.000125763474544013	0.000275843424386663	46.9846201146597	46.7894595089636	0.193109843335397	0.618717209386568	4sU (c.f. 4TU / 4sU -ve)	-0.00015007994984265
kidney	4sU	4TU -ve	2310033P09Rik	0.000460914454277283	0.000555061362678817	8.87788450437266	8.77814533894779	0.521610550252415	0.905777762753914	4sU (c.f. 4TU / 4sU -ve)	-9.41469084015334e-05
kidney	4sU	4TU -ve	2310034G01Rik	0	0	2.26980650772313	1.19358644300607	1	1	4sU (c.f. 4TU / 4sU -ve)	0
kidney	4sU	4TU -ve	2310035C23Rik	4.26421048142933e-05	0.00027793291101788	17.2312439763492	18.1485190413081	0.207873232329412	0.620464534809192	4sU (c.f. 4TU / 4sU -ve)	-0.000235290806203587
kidney	4sU	4TU -ve	2310039H08Rik	0.000610910142757033	2.74075376993285e-05	70.7454283274475	73.0827288721901	0.00309661867523725	0.0718940383277964	4sU (c.f. 4TU / 4sU -ve)	0.000583502605057705
kidney	4sU	4TU -ve	2310057M21Rik	0.000238534189701537	0	7.71603577896562	6.60756214830591	0.12859607263303	0.560633037214275	4sU (c.f. 4TU / 4sU -ve)	0.000238534189701537
kidney	4sU	4TU -ve	2310061I04Rik	0.000261225152519928	0.000441096180670127	86.4610566892774	84.1590997076522	0.132105373827279	0.568335242049644	4sU (c.f. 4TU / 4sU -ve)	-0.000179871028150199
kidney	4sU	4TU -ve	2410002F23Rik	0.00016327863499061	0.00010538518284329	11.2460166036913	12.1531114788019	0.521081628992305	0.90547668961687	4sU (c.f. 4TU / 4sU -ve)	5.789345214732e-05
kidney	4sU	4TU -ve	2410004B18Rik	0.000164359603269843	0.000274820222417467	16.604306968901	17.731168710255	0.369547435145903	0.745407269419611	4sU (c.f. 4TU / 4sU -ve)	-0.000110460619147623
kidney	4sU	4TU -ve	2410015M20Rik	0.000718765859967847	0.000117497132444657	157.627077672814	176.342842411782	0.00170493888553791	0.0487562690064682	4sU (c.f. 4TU / 4sU -ve)	0.00060126872752319
kidney	4sU	4TU -ve	2410089E03Rik	0	0	6.01976396452693	4.85294551782664	1	1	4sU (c.f. 4TU / 4sU -ve)	0
kidney	4sU	4TU -ve	2410131K14Rik	0.000764058430637233	0.000871813748709567	13.7592599947485	11.8405548661629	0.627025850081513	1	4sU (c.f. 4TU / 4sU -ve)	-0.000107755318072333
kidney	4sU	4TU -ve	2510002D24Rik	0.00022532503472818	0.000368038924737401	51.51016449462	60.4762652784142	0.346745528935573	0.721293888437278	4sU (c.f. 4TU / 4sU -ve)	-0.000142713890009221
kidney	4sU	4TU -ve	2510009E07Rik	2.7266530334015e-05	0.00039203392158558	27.6336673524035	25.2908887672039	0.153999770040614	0.608272448101596	4sU (c.f. 4TU / 4sU -ve)	-0.000364767391251565
kidney	4sU	4TU -ve	2510039O18Rik	0.000108320855844807	0.00020078097745683	42.8173779451194	39.0142258415565	0.57532892752004	0.958376624949524	4sU (c.f. 4TU / 4sU -ve)	-9.24601216120233e-05
kidney	4sU	4TU -ve	2610001J05Rik	0.000341669200520133	0.000285081994686977	39.2822275267986	40.5659532457397	0.46829713565802	0.853931598008994	4sU (c.f. 4TU / 4sU -ve)	5.65872058331566e-05
kidney	4sU	4TU -ve	2610002M06Rik	0.000197941409342833	0.00018723085564501	13.7566985834796	14.0989754552769	0.998323738568015	1	4sU (c.f. 4TU / 4sU -ve)	1.07105536978234e-05
kidney	4sU	4TU -ve	2610008E11Rik	0.000126023944549463	0	9.94055978862972	9.22524917803572	0.242479961531873	0.633388732468268	4sU (c.f. 4TU / 4sU -ve)	0.000126023944549463
kidney	4sU	4TU -ve	2610021A01Rik	0	0.000470145745181003	3.88763931480323	3.27528925586256	0.124658734705695	0.552255934022837	4sU (c.f. 4TU / 4sU -ve)	-0.000470145745181003
kidney	4sU	4TU -ve	2610044O15Rik8	0.00019146084625694	0	5.37915335773828	4.28771734166189	0.284898418800993	0.661911956703535	4sU (c.f. 4TU / 4sU -ve)	0.00019146084625694
kidney	4sU	4TU -ve	2610301B20Rik	0.000139762403913347	6.05510142294867e-05	14.0863436439015	13.5546713593294	0.683382838030434	1	4sU (c.f. 4TU / 4sU -ve)	7.921138968386e-05
kidney	4sU	4TU -ve	2610507B11Rik	0.00053139233855124	0.000100518713872381	225.101093583508	220.317716629455	8.04984236997642e-05	0.00784851576009761	4sU (c.f. 4TU / 4sU -ve)	0.000430873624678859
kidney	4sU	4TU -ve	2610524H06Rik	0.00043010752688172	0	2.86799058274592	2.71639810485237	0.244723490709517	0.635217748379997	4sU (c.f. 4TU / 4sU -ve)	0.00043010752688172
kidney	4sU	4TU -ve	2610528A11Rik	0	0	0.741552941748781	0.338393022344045	1	1	4sU (c.f. 4TU / 4sU -ve)	0
kidney	4sU	4TU -ve	2610528J11Rik	0.000400258062903727	0.000270434947729163	94.0653021503666	80.1511401630232	0.135921514285055	0.577676978801328	4sU (c.f. 4TU / 4sU -ve)	0.000129823115174563
kidney	4sU	4TU -ve	2700049A03Rik	0	0.00219195835653999	4.11362867812364	4.69877448612701	0.0386804684164926	0.314010294088027	4sU (c.f. 4TU / 4sU -ve)	-0.00219195835653999
kidney	4sU	4TU -ve	2700062C07Rik	0.000538524390979793	0	13.1544912137252	13.4652940074234	0.0247541997879967	0.250986697776446	4sU (c.f. 4TU / 4sU -ve)	0.000538524390979793
kidney	4sU	4TU -ve	2700081O15Rik	0	0.000534401798880403	12.70503415661	12.6394563921304	0.0561913668365211	0.363241785241466	4sU (c.f. 4TU / 4sU -ve)	-0.000534401798880403
kidney	4sU	4TU -ve	2700097O09Rik	0.00011704119850187	0.000928225670454997	10.1955912001772	8.80364045917627	0.0142832933022699	0.182959820909074	4sU (c.f. 4TU / 4sU -ve)	-0.000811184471953127
kidney	4sU	4TU -ve	2810004N23Rik	0.000244640245327833	0.000344281255459707	31.4021477056363	27.6862924959037	0.510079128806947	0.894401421709877	4sU (c.f. 4TU / 4sU -ve)	-9.96410101318733e-05
kidney	4sU	4TU -ve	2810006K23Rik	0.000359841669665347	0.000382555470543227	9.72426436594619	10.9521901528111	0.896250886654487	1	4sU (c.f. 4TU / 4sU -ve)	-2.271380087788e-05
kidney	4sU	4TU -ve	2810021J22Rik	0.00152905198776758	0	2.54004975053111	1.8831712458216	0.223675679149218	0.624232655205254	4sU (c.f. 4TU / 4sU -ve)	0.00152905198776758
kidney	4sU	4TU -ve	2810403A07Rik	0.000210603812217163	0.000367665429919103	73.9679533158109	80.7539569052364	0.224615862692752	0.625001424018864	4sU (c.f. 4TU / 4sU -ve)	-0.00015706161770194
kidney	4sU	4TU -ve	2810408A11Rik	0	0	1.80638832555726	3.2763986726523	1	1	4sU (c.f. 4TU / 4sU -ve)	0
kidney	4sU	4TU -ve	2810474O19Rik	8.821842882978e-05	0.000314800313792733	10.22530885804	18.0466645356314	0.304514516877861	0.677872773075275	4sU (c.f. 4TU / 4sU -ve)	-0.000226581884962953
kidney	4sU	4TU -ve	2900026A02Rik	0.000104739460591777	0.00036893256879183	24.6845524458332	24.2447223546469	0.127170635293844	0.559209933507733	4sU (c.f. 4TU / 4sU -ve)	-0.000264193108200053
kidney	4sU	4TU -ve	3110001I22Rik	0	0.000410004100041	1.62746829380541	1.58751609447217	0.233123239762642	0.628960010876996	4sU (c.f. 4TU / 4sU -ve)	-0.000410004100041
kidney	4sU	4TU -ve	3110002H16Rik	0	0	4.21028588897054	4.72070587422564	1	1	4sU (c.f. 4TU / 4sU -ve)	0
kidney	4sU	4TU -ve	3110009E18Rik	0	0.000757575757575757	3.60296271277892	2.10545767142302	0.114116898588629	0.526143815842155	4sU (c.f. 4TU / 4sU -ve)	-0.000757575757575757
kidney	4sU	4TU -ve	3110021N24Rik	0	0	0.357204968080209	0.629244278593866	1	1	4sU (c.f. 4TU / 4sU -ve)	0
kidney	4sU	4TU -ve	3110040N11Rik	0.00141542816702052	0	4.76183701913188	3.64284352659133	0.211820491329156	0.622242567065574	4sU (c.f. 4TU / 4sU -ve)	0.00141542816702052
kidney	4sU	4TU -ve	3110043O21Rik	7.42225191122967e-05	0.00065276282578482	9.81467506184482	9.38981872615773	0.0764901390067521	0.424538867145255	4sU (c.f. 4TU / 4sU -ve)	-0.000578540306672523
kidney	4sU	4TU -ve	3110062M04Rik	0.000176928520877563	0	6.39406344368503	6.63715393333484	0.22512461863842	0.625001424018864	4sU (c.f. 4TU / 4sU -ve)	0.000176928520877563
kidney	4sU	4TU -ve	3110082I17Rik	0.00169730838399001	0.001194743130227	3.73150080285584	2.32465211343313	0.503725651830495	0.887920985558374	4sU (c.f. 4TU / 4sU -ve)	0.00050256525376301
kidney	4sU	4TU -ve	3632451O06Rik	0.00053792361484669	6.48634624116233e-05	12.7735306668959	14.2221365425418	0.743031718286463	1	4sU (c.f. 4TU / 4sU -ve)	0.000473060152435067
kidney	4sU	4TU -ve	3830406C13Rik	4.73048085337867e-05	0.000302501549329173	41.2062747655983	40.7075363497264	0.011194754640003	0.16040350319954	4sU (c.f. 4TU / 4sU -ve)	-0.000255196740795387
kidney	4sU	4TU -ve	4430402I18Rik	0.00043010752688172	0.000107874865156417	6.24638919573972	6.36847637032328	0.621063558375826	1	4sU (c.f. 4TU / 4sU -ve)	0.000322232661725303
kidney	4sU	4TU -ve	4833420G17Rik	0.00044863094117806	5.11482788604133e-05	23.6843624855575	24.720094606988	0.200862193145008	0.618717209386568	4sU (c.f. 4TU / 4sU -ve)	0.000397482662317647
kidney	4sU	4TU -ve	4833439L19Rik	0.00065218831995964	0.000253274369790757	409.128162849654	385.871856071497	0.000290525458087796	0.0168627869698586	4sU (c.f. 4TU / 4sU -ve)	0.000398913950168883
kidney	4sU	4TU -ve	4921524J17Rik	0.000211237853823403	0.000375798571965423	6.35307931074468	9.06682238520197	0.965150848942104	1	4sU (c.f. 4TU / 4sU -ve)	-0.00016456071814202
kidney	4sU	4TU -ve	4930402H24Rik	0.000132690036875689	8.1470071463151e-05	117.280710533128	109.964209352116	0.309480773817553	0.681883165474158	4sU (c.f. 4TU / 4sU -ve)	5.12199654125376e-05
kidney	4sU	4TU -ve	4930430F08Rik	0	0	9.51919097790306	10.9133633417846	1	1	4sU (c.f. 4TU / 4sU -ve)	0
kidney	4sU	4TU -ve	4930452B06Rik	0	0.000812017864393017	2.20528888367198	2.00621736243737	0.172135661886297	0.618717209386568	4sU (c.f. 4TU / 4sU -ve)	-0.000812017864393017
kidney	4sU	4TU -ve	4930453N24Rik	0.00056729124939863	0.000347647901688193	46.7628745887715	45.9278799557383	0.646770075533777	1	4sU (c.f. 4TU / 4sU -ve)	0.000219643347710437
kidney	4sU	4TU -ve	4930469K13Rik	0	0	1.14614517534374	0.68089819790146	1	1	4sU (c.f. 4TU / 4sU -ve)	0
kidney	4sU	4TU -ve	4930502E18Rik	0	0	1.18122021191921	1.49032869935333	1	1	4sU (c.f. 4TU / 4sU -ve)	0
kidney	4sU	4TU -ve	4930503L19Rik	0.00106837606837606	0	2.26877399486691	2.08698790654585	0.22953382206862	0.627325278271339	4sU (c.f. 4TU / 4sU -ve)	0.00106837606837606
kidney	4sU	4TU -ve	4930518I15Rik	0	0	4.27670567747627	5.17373929863312	1	1	4sU (c.f. 4TU / 4sU -ve)	0
kidney	4sU	4TU -ve	4930522L14Rik	0	0	1.48300691537383	1.04530299971438	1	1	4sU (c.f. 4TU / 4sU -ve)	0
kidney	4sU	4TU -ve	4930524J08Rik	0	0	1.94242128744527	1.89361097413832	1	1	4sU (c.f. 4TU / 4sU -ve)	0
kidney	4sU	4TU -ve	4930524N10Rik	0	0	0.305258280534081	0.635320098506381	1	1	4sU (c.f. 4TU / 4sU -ve)	0
kidney	4sU	4TU -ve	4930550C14Rik	0	0	2.56985001369627	1.75271989915588	1	1	4sU (c.f. 4TU / 4sU -ve)	0
kidney	4sU	4TU -ve	4930563D23Rik	0	0	1.19579228100255	1.31731485145687	1	1	4sU (c.f. 4TU / 4sU -ve)	0
kidney	4sU	4TU -ve	4930579G24Rik	0	0	0.873344415551607	1.12390274551672	1	1	4sU (c.f. 4TU / 4sU -ve)	0
kidney	4sU	4TU -ve	4931406C07Rik	0.00076780157067223	0.00019051844073127	647.91758066176	677.853034844316	8.42251254244205e-05	0.00790274348602082	4sU (c.f. 4TU / 4sU -ve)	0.00057728312994096
kidney	4sU	4TU -ve	4931406P16Rik	0.000465784671826477	0	19.8864060467374	15.0994306827046	0.00123119214653761	0.0396820471135819	4sU (c.f. 4TU / 4sU -ve)	0.000465784671826477
kidney	4sU	4TU -ve	4931414P19Rik	0.000488997555012223	0	4.71319904740735	4.34330463272949	0.193753277080968	0.618717209386568	4sU (c.f. 4TU / 4sU -ve)	0.000488997555012223
kidney	4sU	4TU -ve	4931428F04Rik	0.00122596854880319	0	2.33700087398826	2.27650785262034	0.079151906896336	0.433342454302962	4sU (c.f. 4TU / 4sU -ve)	0.00122596854880319
kidney	4sU	4TU -ve	4932438A13Rik	0.000197881056960657	0.000107032002568767	37.5743416675691	31.520670086433	0.45153579787777	0.836168360055386	4sU (c.f. 4TU / 4sU -ve)	9.084905439189e-05
kidney	4sU	4TU -ve	4933408B17Rik	0	0.00071530758226037	1.18736463692787	0.691535607773967	0.173042821670278	0.618717209386568	4sU (c.f. 4TU / 4sU -ve)	-0.00071530758226037
kidney	4sU	4TU -ve	4933411K16Rik	0	0	0.339737190960433	0.259815588333623	1	1	4sU (c.f. 4TU / 4sU -ve)	0
kidney	4sU	4TU -ve	4933415A04Rik	0	0	0.712070612529819	0.764904333521988	1	1	4sU (c.f. 4TU / 4sU -ve)	0
kidney	4sU	4TU -ve	4933427D14Rik	0.00011691804045364	9.96512207274533e-05	6.61138748494003	6.70466342082855	0.977432923492142	1	4sU (c.f. 4TU / 4sU -ve)	1.72668197261867e-05
kidney	4sU	4TU -ve	4933434E20Rik	0.000281085163364433	0.00014444995123623	122.372583077894	135.596630873411	0.0369830309902983	0.307959610033499	4sU (c.f. 4TU / 4sU -ve)	0.000136635212128203
kidney	4sU	4TU -ve	5031439G07Rik	0.000165709610142753	8.3305266364356e-05	47.3241874469886	44.9847186775421	0.263973210018218	0.646206384271015	4sU (c.f. 4TU / 4sU -ve)	8.24043437783973e-05
kidney	4sU	4TU -ve	5430403G16Rik	0	0.000491642084562437	2.16636977644408	2.42882706369844	0.267437085731418	0.647558319224205	4sU (c.f. 4TU / 4sU -ve)	-0.000491642084562437
kidney	4sU	4TU -ve	5730409E04Rik	0	0.00047247814788566	9.62439505805446	6.59667298324257	0.164471605501008	0.618717209386568	4sU (c.f. 4TU / 4sU -ve)	-0.00047247814788566
kidney	4sU	4TU -ve	5730455P16Rik	0.0002003606491685	7.76819700147567e-05	17.0009110669443	19.5689406381349	0.653626391003357	1	4sU (c.f. 4TU / 4sU -ve)	0.000122678679153743
kidney	4sU	4TU -ve	5730480H06Rik	0.000347463516330783	0.000302352266207687	8.07526213673023	7.02184855880334	0.932946976467478	1	4sU (c.f. 4TU / 4sU -ve)	4.51112501230967e-05
kidney	4sU	4TU -ve	5730507C01Rik	0	0	0.632742468935684	0.715191769121621	1	1	4sU (c.f. 4TU / 4sU -ve)	0
kidney	4sU	4TU -ve	5730559C18Rik	0.00041928721174004	0	14.2774605736476	6.74557149587553	0.240965415147939	0.633388732468268	4sU (c.f. 4TU / 4sU -ve)	0.00041928721174004
kidney	4sU	4TU -ve	5830473C10Rik	0	0	0.707153514808978	0.38939982334923	1	1	4sU (c.f. 4TU / 4sU -ve)	0
kidney	4sU	4TU -ve	6030458C11Rik	0.00014106361969248	4.87543269465133e-05	14.9027058214253	14.3254186576755	0.657431511316096	1	4sU (c.f. 4TU / 4sU -ve)	9.23092927459667e-05
kidney	4sU	4TU -ve	6430531B16Rik	0	0	0.235645107151807	0.332964320733938	1	1	4sU (c.f. 4TU / 4sU -ve)	0
kidney	4sU	4TU -ve	6430548M08Rik	0.00111818635587625	0.000458662997362687	11.6528850402516	13.8794940845433	0.434014743492454	0.815519061229031	4sU (c.f. 4TU / 4sU -ve)	0.000659523358513563
kidney	4sU	4TU -ve	6430550D23Rik	0	0	0.947914428397997	1.25046193231678	1	1	4sU (c.f. 4TU / 4sU -ve)	0
kidney	4sU	4TU -ve	6430571L13Rik	0	0	2.1439249027541	3.16526792908365	1	1	4sU (c.f. 4TU / 4sU -ve)	0
kidney	4sU	4TU -ve	6430573F11Rik	0	0	1.03937634932114	2.32527691994362	1	1	4sU (c.f. 4TU / 4sU -ve)	0
kidney	4sU	4TU -ve	6720489N17Rik	0	0	0.597767172952858	0.762086416913436	1	1	4sU (c.f. 4TU / 4sU -ve)	0
kidney	4sU	4TU -ve	8030462N17Rik	0	0	0.958046300679785	0.838053065922303	1	1	4sU (c.f. 4TU / 4sU -ve)	0
kidney	4sU	4TU -ve	8430408G22Rik	0.000111222333444553	9.772305286817e-05	14.9796307482547	14.4053701254072	0.978792863204181	1	4sU (c.f. 4TU / 4sU -ve)	1.34992805763833e-05
kidney	4sU	4TU -ve	9030624J02Rik	0.000315962048637377	7.43964587285633e-05	23.0360380411353	23.915331216094	0.0826310002726033	0.440850218106946	4sU (c.f. 4TU / 4sU -ve)	0.000241565589908813
kidney	4sU	4TU -ve	9130008F23Rik	0	0	3.37017357192027	3.47225223219184	1	1	4sU (c.f. 4TU / 4sU -ve)	0
kidney	4sU	4TU -ve	9130011E15Rik	0.000358037952022913	0	3.78882123193601	2.27970827059975	0.325537106737713	0.69971947524365	4sU (c.f. 4TU / 4sU -ve)	0.000358037952022913
kidney	4sU	4TU -ve	9130019O22Rik	0	0.000388048117966627	2.33490000081731	3.30967207425039	0.310034621985481	0.682664242397866	4sU (c.f. 4TU / 4sU -ve)	-0.000388048117966627
kidney	4sU	4TU -ve	9130023H24Rik	0	0.00042695231272668	9.03661715323162	8.33316085120318	0.0401630169929393	0.319670544316841	4sU (c.f. 4TU / 4sU -ve)	-0.00042695231272668
kidney	4sU	4TU -ve	9130204L05Rik	0	0	2.17124713242165	4.14098934021706	1	1	4sU (c.f. 4TU / 4sU -ve)	0
kidney	4sU	4TU -ve	9130213A22Rik	0	0	0.23802417252568	0.218349642151915	1	1	4sU (c.f. 4TU / 4sU -ve)	0
kidney	4sU	4TU -ve	9130401M01Rik	0.000130939737350333	0.000134683300788947	17.3859946490979	17.7947290504578	0.979772666840794	1	4sU (c.f. 4TU / 4sU -ve)	-3.74356343861335e-06
kidney	4sU	4TU -ve	9230102O04Rik	0.000548245614035087	0.000546448087431693	4.09830151591809	3.26601301797062	0.78230521173339	1	4sU (c.f. 4TU / 4sU -ve)	1.79752660339338e-06
kidney	4sU	4TU -ve	9230110C19Rik	0.000578703703703703	0	1.2357049318123	0.652482765038026	0.365714135773542	0.740815811073722	4sU (c.f. 4TU / 4sU -ve)	0.000578703703703703
kidney	4sU	4TU -ve	9430015G10Rik	0	0	4.23663872644709	3.33717577187987	1	1	4sU (c.f. 4TU / 4sU -ve)	0
kidney	4sU	4TU -ve	9430038I01Rik	0.00095127908754522	0	9.65572421963231	9.39155294945796	0.00155877169412396	0.0461167487388986	4sU (c.f. 4TU / 4sU -ve)	0.00095127908754522
kidney	4sU	4TU -ve	9530068E07Rik	0.000341673972112627	0.00026554602166465	159.845505536011	155.124797594368	0.281853165145179	0.660195734637255	4sU (c.f. 4TU / 4sU -ve)	7.61279504479767e-05
kidney	4sU	4TU -ve	9530077C05Rik	0	0	1.11616646056831	1.22479748068614	1	1	4sU (c.f. 4TU / 4sU -ve)	0
kidney	4sU	4TU -ve	9930012K11Rik	0	0	2.27708318618066	1.4313047235284	1	1	4sU (c.f. 4TU / 4sU -ve)	0
kidney	4sU	4TU -ve	9930021J03Rik	0.000141482739105827	0.000164771791069367	6.10304058611982	6.16212218545297	0.990477857409799	1	4sU (c.f. 4TU / 4sU -ve)	-2.328905196354e-05
kidney	4sU	4TU -ve	9930104L06Rik	0.000915750915750913	0.000473484848484847	3.44668549096452	3.18378231754466	0.823238207653877	1	4sU (c.f. 4TU / 4sU -ve)	0.000442266067266067
kidney	4sU	4TU -ve	9930111J21Rik2	0.000124564025909317	0	9.65865188084249	9.70221574456384	0.228306308031893	0.626400327392947	4sU (c.f. 4TU / 4sU -ve)	0.000124564025909317
kidney	4sU	4TU -ve	A030005L19Rik	0	0	0.68976522117575	0.525487003232056	1	1	4sU (c.f. 4TU / 4sU -ve)	0
kidney	4sU	4TU -ve	A130010J15Rik	0.00016946280291476	0	5.4111939764103	6.4544782216041	0.202921491064426	0.618717209386568	4sU (c.f. 4TU / 4sU -ve)	0.00016946280291476
kidney	4sU	4TU -ve	A1cf	0.00144196106705118	0	4.42580596142578	3.32222852723821	0.205360494676557	0.618717209386568	4sU (c.f. 4TU / 4sU -ve)	0.00144196106705118
kidney	4sU	4TU -ve	A230050P20Rik	0	0	4.8404310991788	3.18417768065624	1	1	4sU (c.f. 4TU / 4sU -ve)	0
kidney	4sU	4TU -ve	A430005L14Rik	0.000297605434113353	0.000197916397686553	48.8038162822438	47.7124866481483	0.299424636697306	0.673686710621875	4sU (c.f. 4TU / 4sU -ve)	9.96890364268e-05
kidney	4sU	4TU -ve	A430033K04Rik	0	0	4.66710222984565	4.65085363035141	1	1	4sU (c.f. 4TU / 4sU -ve)	0
kidney	4sU	4TU -ve	A430105I19Rik	0.0006764504659806	0	11.2322152180826	10.7765492464829	0.0448385839775923	0.3293369034413	4sU (c.f. 4TU / 4sU -ve)	0.0006764504659806
kidney	4sU	4TU -ve	A4galt	0.000171556013038257	0.000256607646907877	10.1813004451127	8.24182324428744	0.898773792589903	1	4sU (c.f. 4TU / 4sU -ve)	-8.505163386962e-05
kidney	4sU	4TU -ve	A4gnt	0.00010064412238325	8.77886050390633e-05	6.82002752390158	8.81721708178615	0.839920540142012	1	4sU (c.f. 4TU / 4sU -ve)	1.28555173441867e-05
kidney	4sU	4TU -ve	A530016L24Rik	0.00138888888888888	0	0.786382690279379	0.304746569426292	0.431220692508136	0.812024665945541	4sU (c.f. 4TU / 4sU -ve)	0.00138888888888888
kidney	4sU	4TU -ve	A530084C06Rik	0	0	0.429395915552726	0.376151628475167	1	1	4sU (c.f. 4TU / 4sU -ve)	0
kidney	4sU	4TU -ve	A630001G21Rik	0	0	1.54597927819096	1.23853973589066	1	1	4sU (c.f. 4TU / 4sU -ve)	0
kidney	4sU	4TU -ve	A730049H05Rik	0.000372023809523807	0	2.54062561957414	1.37853193737986	0.376867346598677	0.753624658935574	4sU (c.f. 4TU / 4sU -ve)	0.000372023809523807
kidney	4sU	4TU -ve	A930004D18Rik	0	0.001194743130227	1.95073047875902	0.775092306647874	0.127678459324624	0.559706223225895	4sU (c.f. 4TU / 4sU -ve)	-0.001194743130227
kidney	4sU	4TU -ve	A930017K11Rik	0.000256213169356903	0	6.89440272231636	5.11644009605722	0.199208405076603	0.618717209386568	4sU (c.f. 4TU / 4sU -ve)	0.000256213169356903
kidney	4sU	4TU -ve	A930033H14Rik	0	0	3.19848893194488	2.42642341030388	1	1	4sU (c.f. 4TU / 4sU -ve)	0
kidney	4sU	4TU -ve	AA986860	0.000447027268663387	0.00019972454866927	13.8477077548743	11.7483690476995	0.921827147639347	1	4sU (c.f. 4TU / 4sU -ve)	0.000247302719994117
kidney	4sU	4TU -ve	AB124611	0	0	1.93734599522023	0.913143153229846	1	1	4sU (c.f. 4TU / 4sU -ve)	0
kidney	4sU	4TU -ve	AC013548.1,Igf2	0	0	2.07233008143069	2.16144373729169	1	1	4sU (c.f. 4TU / 4sU -ve)	0
kidney	4sU	4TU -ve	AC099934.1	0.000300715666801797	9.71706882083137e-05	281.881411601057	290.023636343379	0.0141691803198635	0.182737781647674	4sU (c.f. 4TU / 4sU -ve)	0.000203544978593483
kidney	4sU	4TU -ve	AC099934.2,Dnaaf2	9.704027171276e-05	0.000501856870420553	9.16928217291757	9.63545207259142	0.776224953721764	1	4sU (c.f. 4TU / 4sU -ve)	-0.000404816598707793
kidney	4sU	4TU -ve	AC132392.1,Mical2	0	0	3.91220454630135	1.75254452939201	1	1	4sU (c.f. 4TU / 4sU -ve)	0
kidney	4sU	4TU -ve	AC132392.1,Micalcl	0	0	0.302879215160209	0.49726925192441	1	1	4sU (c.f. 4TU / 4sU -ve)	0
kidney	4sU	4TU -ve	AC137513.1,Chkb	0.0003668642155044	0.000105345068025984	38.6302180106373	34.8923916826231	0.037604733279512	0.311302392948141	4sU (c.f. 4TU / 4sU -ve)	0.000261519147478416
kidney	4sU	4TU -ve	AC137513.1,Cpt1b	0.00131058593406553	7.081651441116e-05	8.91363048383012	9.90215310716313	0.291951581689002	0.666647052084209	4sU (c.f. 4TU / 4sU -ve)	0.00123976941965437
kidney	4sU	4TU -ve	AC149222.1,Hsd3b7	0.00073993198296337	0	9.72351004529288	10.12783130682	0.0387274004394222	0.314010294088027	4sU (c.f. 4TU / 4sU -ve)	0.00073993198296337
kidney	4sU	4TU -ve	AC149222.1,Setd1a	0.000176554760628617	7.92931442687967e-05	22.8287842964347	20.8893663732855	0.461560995690927	0.846040749227127	4sU (c.f. 4TU / 4sU -ve)	9.726161635982e-05
kidney	4sU	4TU -ve	AC154682.1	0	0	1.10849313714694	0.756415410163705	1	1	4sU (c.f. 4TU / 4sU -ve)	0
kidney	4sU	4TU -ve	AC157554.2,Commd5	0.000363624410191147	0.00020260514036447	33.4827043730784	33.5369480875057	0.7721149624404	1	4sU (c.f. 4TU / 4sU -ve)	0.000161019269826677
kidney	4sU	4TU -ve	AC157931.1,Diablo	0.000139496006104255	7.65931372549e-05	47.9359593810202	44.9683396267366	0.283114772854027	0.661273630862498	4sU (c.f. 4TU / 4sU -ve)	6.29028688493547e-05
kidney	4sU	4TU -ve	AC158777.2	0.00037664783427495	0	15.456650834844	11.1035873935868	0.21033796317649	0.621485341897991	4sU (c.f. 4TU / 4sU -ve)	0.00037664783427495
kidney	4sU	4TU -ve	AC160962.1,Ctla2b	0	0	0.835791345478538	1.2313450491372	1	1	4sU (c.f. 4TU / 4sU -ve)	0
kidney	4sU	4TU -ve	AC163637.1,Fdx1l,Raver1	0.000532117065754463	0.00032357937856696	44.6237584688938	46.7407025183637	0.35335477330009	0.727721545681127	4sU (c.f. 4TU / 4sU -ve)	0.000208537687187503
kidney	4sU	4TU -ve	AC174678.2,Tm9sf1	0.000747739948154173	0.000382192451672907	31.5077063396613	28.7962204182455	0.121385347358779	0.545139879301319	4sU (c.f. 4TU / 4sU -ve)	0.000365547496481267
kidney	4sU	4TU -ve	AC175538.1,Pelo	0.000201050704341652	0.000212973078721823	62.9828172211826	56.1357769922586	0.686928385279425	1	4sU (c.f. 4TU / 4sU -ve)	-1.19223743801716e-05
kidney	4sU	4TU -ve	AI314180	0.000407032785090307	5.16244107726544e-05	60.5789476715047	65.4416315797075	0.067664735186353	0.396437785535784	4sU (c.f. 4TU / 4sU -ve)	0.000355408374317652
kidney	4sU	4TU -ve	AI413582	0.000191131498470947	0	16.0297569299908	12.959032321759	0.216198583530015	0.622484238749872	4sU (c.f. 4TU / 4sU -ve)	0.000191131498470947
kidney	4sU	4TU -ve	AI429214	0	0.000195274360476467	6.1642089801372	5.08074044215462	0.200623448089334	0.618717209386568	4sU (c.f. 4TU / 4sU -ve)	-0.000195274360476467
kidney	4sU	4TU -ve	AI464131	3.94851141119767e-05	0.000378734081333143	30.4630676722531	26.806008768176	0.726392986132032	1	4sU (c.f. 4TU / 4sU -ve)	-0.000339248967221167
kidney	4sU	4TU -ve	AI467606	0.00067069081153588	0	2.4378200894338	1.66806664523295	0.305440776479465	0.678111379025927	4sU (c.f. 4TU / 4sU -ve)	0.00067069081153588
kidney	4sU	4TU -ve	AI597479	0.000397298371076677	0.000224240385693463	7.90353852748047	6.83174530523072	0.933965858133163	1	4sU (c.f. 4TU / 4sU -ve)	0.000173057985383213
kidney	4sU	4TU -ve	AI606181	0	0	5.21585427074732	4.72222010417816	1	1	4sU (c.f. 4TU / 4sU -ve)	0
kidney	4sU	4TU -ve	AI661453	0.00017319016279875	0.000743632645473133	18.0065051450497	14.2058919367238	0.783751676727424	1	4sU (c.f. 4TU / 4sU -ve)	-0.000570442482674383
kidney	4sU	4TU -ve	AI837181	0.000375675381476889	0.0002085836671675	39.0808002918874	28.2919961580351	0.483261396300397	0.868232024695178	4sU (c.f. 4TU / 4sU -ve)	0.000167091714309389
kidney	4sU	4TU -ve	AI846148	0.000692441782590317	0.000903954802259887	5.24304091236372	3.56817111418728	0.73586864438355	1	4sU (c.f. 4TU / 4sU -ve)	-0.00021151301966957
kidney	4sU	4TU -ve	AI854703	0.000365199274980107	0.00057725015363978	16.1576653638669	14.081280641092	0.439272598462927	0.822577724367079	4sU (c.f. 4TU / 4sU -ve)	-0.000212050878659673
kidney	4sU	4TU -ve	AI987944	7.49737591842833e-05	2.04964233741212e-05	42.4371576735288	38.9029360016542	0.725729753814452	1	4sU (c.f. 4TU / 4sU -ve)	5.44773358101621e-05
kidney	4sU	4TU -ve	AL592169.1,Pdxp	0	0	0.687187447085507	0.362256315298696	1	1	4sU (c.f. 4TU / 4sU -ve)	0
kidney	4sU	4TU -ve	AL670603.1,Pik3r3	9.95321986662667e-05	0.00030950170225936	7.60199104695439	4.87176602223155	0.358426268236198	0.732575801596455	4sU (c.f. 4TU / 4sU -ve)	-0.000209969503593093
kidney	4sU	4TU -ve	AL731706.1	0.000598649981645507	0.000558546767048877	37.0784901479924	37.6722414825089	0.80494957044944	1	4sU (c.f. 4TU / 4sU -ve)	4.01032145966301e-05
kidney	4sU	4TU -ve	AL732309.1,AL732309.2,Ndor1	0.000368657217972283	0.00085402125179274	13.7604078385498	16.4153685866499	0.192665698880561	0.618717209386568	4sU (c.f. 4TU / 4sU -ve)	-0.000485364033820457
kidney	4sU	4TU -ve	AU019823	0.00032679799089749	0.00012840267077555	30.3692983808731	32.2137747828118	0.330302098540367	0.703541929063279	4sU (c.f. 4TU / 4sU -ve)	0.00019839532012194
kidney	4sU	4TU -ve	AU021092	0	0	15.1229053136106	15.3025461514914	1	1	4sU (c.f. 4TU / 4sU -ve)	0
kidney	4sU	4TU -ve	AU022252	0.000174321958318138	0.000181100365822737	33.2293959019063	33.1473067440341	0.578738935432738	0.961733099303367	4sU (c.f. 4TU / 4sU -ve)	-6.77840750459879e-06
kidney	4sU	4TU -ve	AU040320	0.00026051214152276	0.000194814921758617	65.1200755718893	66.4716651561873	0.332663541698329	0.705432240221286	4sU (c.f. 4TU / 4sU -ve)	6.56972197641433e-05
kidney	4sU	4TU -ve	AU041133	0	0	2.25235898770945	2.17965833528853	1	1	4sU (c.f. 4TU / 4sU -ve)	0
kidney	4sU	4TU -ve	AW011738	0	0	0.659845732780773	1.15930573352662	1	1	4sU (c.f. 4TU / 4sU -ve)	0
kidney	4sU	4TU -ve	AW146154	0.000334504097675193	0.000729074339839043	9.89927720638036	9.86494604668701	0.353299014494432	0.727721545681127	4sU (c.f. 4TU / 4sU -ve)	-0.00039457024216385
kidney	4sU	4TU -ve	AW209491	0.00053361792956243	8.61549065219233e-05	14.4808445194269	18.8837549172562	0.791050853698121	1	4sU (c.f. 4TU / 4sU -ve)	0.000447463023040507
kidney	4sU	4TU -ve	AW549877	0.00022159703482557	0.00015826616160386	42.0055416595753	38.0846813257292	0.291891701631313	0.666647052084209	4sU (c.f. 4TU / 4sU -ve)	6.33308732217099e-05
kidney	4sU	4TU -ve	AW554918	0	0.000179115171054987	4.94364886463539	4.19264667121416	0.212360474013849	0.622484238749872	4sU (c.f. 4TU / 4sU -ve)	-0.000179115171054987
kidney	4sU	4TU -ve	Aaas	0	0.00012436650918138	16.795979510584	17.6210268723646	0.100333959373286	0.489184790831553	4sU (c.f. 4TU / 4sU -ve)	-0.00012436650918138
kidney	4sU	4TU -ve	Aacs	0.000193319890015249	0.00038909998709963	78.0575186191557	97.3209874259303	0.0850658695670864	0.448511270719765	4sU (c.f. 4TU / 4sU -ve)	-0.000195780097084381
kidney	4sU	4TU -ve	Aadac	0.00127795378181587	0.000106868953645635	98.1018819138566	107.646009521605	0.0300622222897354	0.280895171162889	4sU (c.f. 4TU / 4sU -ve)	0.00117108482817023
kidney	4sU	4TU -ve	Aadat	0.000732414049180883	0.000291039369325237	185.211655816962	273.49478957494	0.00393191498919183	0.0821027004907771	4sU (c.f. 4TU / 4sU -ve)	0.000441374679855647
kidney	4sU	4TU -ve	Aaed1	0.00028479124322767	0.000192260655455757	52.5900324668829	54.2883691348071	0.438948783245157	0.822421068648907	4sU (c.f. 4TU / 4sU -ve)	9.25305877719133e-05
kidney	4sU	4TU -ve	Aagab	0.00034449333896747	0.000279379007593403	50.1016246977438	52.3621641371155	0.890039142902664	1	4sU (c.f. 4TU / 4sU -ve)	6.51143313740667e-05
kidney	4sU	4TU -ve	Aak1	0.000281032390616041	0.00021024130314324	74.3401862243187	73.7207096326264	0.585952233671981	0.966486922743303	4sU (c.f. 4TU / 4sU -ve)	7.07910874728009e-05
kidney	4sU	4TU -ve	Aamdc	0.000341984886736037	0.000237467301204431	86.5302880036391	89.7852783902269	0.40599006277103	0.785598513891449	4sU (c.f. 4TU / 4sU -ve)	0.000104517585531606
kidney	4sU	4TU -ve	Aamp	0.00022697344918823	0.00014098281162066	249.185262331092	196.668607952352	0.0377098123639	0.311302392948141	4sU (c.f. 4TU / 4sU -ve)	8.59906375675705e-05
kidney	4sU	4TU -ve	Aar2	0.000349594531482187	0.000128353228083683	8.42961113851728	9.31242055810304	0.531596029791734	0.917465958507716	4sU (c.f. 4TU / 4sU -ve)	0.000221241303398503
kidney	4sU	4TU -ve	Aars,Exosc6	0.00035827171025239	0.000323915517242157	109.83386688098	99.4311982541706	0.554488262552113	0.940138658304103	4sU (c.f. 4TU / 4sU -ve)	3.43561930102328e-05
kidney	4sU	4TU -ve	Aars2	0.000430081048382773	0.000171027877544037	19.1540732665221	18.6648379539184	0.32954826311957	0.703408948964667	4sU (c.f. 4TU / 4sU -ve)	0.000259053170838737
kidney	4sU	4TU -ve	Aarsd1,Gm27029	0.000270779736982903	7.117944337675e-05	37.7446416221019	38.8819326222197	0.204594528273034	0.618717209386568	4sU (c.f. 4TU / 4sU -ve)	0.000199600293606153
kidney	4sU	4TU -ve	Aasdh	0	0.000424788040788633	9.6422205108637	10.4676618865716	0.00953556917153067	0.145114234621902	4sU (c.f. 4TU / 4sU -ve)	-0.000424788040788633
kidney	4sU	4TU -ve	Aasdhppt	0.000204924900612063	6.14552605703033e-05	21.4477280774863	26.9008366355849	0.145547870429821	0.594501664077599	4sU (c.f. 4TU / 4sU -ve)	0.00014346964004176
kidney	4sU	4TU -ve	Aass	0.000470022638470177	0.00017529448259066	228.755569668275	247.223393195026	0.000165720100183748	0.0120595757124506	4sU (c.f. 4TU / 4sU -ve)	0.000294728155879517
kidney	4sU	4TU -ve	Aatf	0.000628801937946367	0.000221690820810007	22.011147248097	23.1466851540061	0.176017077598277	0.618717209386568	4sU (c.f. 4TU / 4sU -ve)	0.00040711111713636
kidney	4sU	4TU -ve	Aatk	0.00021312872975277	0	3.32447027750655	2.36370495616907	0.282500406120921	0.660920676864965	4sU (c.f. 4TU / 4sU -ve)	0.00021312872975277
kidney	4sU	4TU -ve	Abat	0.000444140324736597	0.00022903556443756	208.082720842101	230.150068518144	0.00147776140023305	0.0447617767311549	4sU (c.f. 4TU / 4sU -ve)	0.000215104760299037
kidney	4sU	4TU -ve	Abca1	0.000297465276695487	0.000274710180759297	19.7715002373796	13.7380708619076	0.651302118748904	1	4sU (c.f. 4TU / 4sU -ve)	2.275509593619e-05
kidney	4sU	4TU -ve	Abca13	0.00125306441404319	0.000184804272013333	125.63458433036	142.670730113226	1.60304695932049e-05	0.00428640927950867	4sU (c.f. 4TU / 4sU -ve)	0.00106826014202986
kidney	4sU	4TU -ve	Abca2	0.000513343393311747	0.0001492776028867	41.5476133542976	24.9209788783539	0.0340450456949408	0.297263896126407	4sU (c.f. 4TU / 4sU -ve)	0.000364065790425047
kidney	4sU	4TU -ve	Abca3	0.000678162295620937	0.000113016685391412	235.294101480065	270.076912246764	0.000472394367445859	0.0225465437117539	4sU (c.f. 4TU / 4sU -ve)	0.000565145610229524
kidney	4sU	4TU -ve	Abca4	0	0	3.14862363293252	3.3386900018324	0.999995695575077	1	4sU (c.f. 4TU / 4sU -ve)	0
kidney	4sU	4TU -ve	Abca5	0.000919874565832193	0	6.70842108364468	6.68484875740101	0.0502778229180798	0.347129847949524	4sU (c.f. 4TU / 4sU -ve)	0.000919874565832193
kidney	4sU	4TU -ve	Abca7	0	0	9.46968258211127	7.41694802617395	1	1	4sU (c.f. 4TU / 4sU -ve)	0
kidney	4sU	4TU -ve	Abca8a	0.000662919220281073	0.000151240169388987	10.3523250658048	8.04863717005671	0.36171861408839	0.736886016624446	4sU (c.f. 4TU / 4sU -ve)	0.000511679050892087
kidney	4sU	4TU -ve	Abca8b	0	0	1.66194720423176	2.92980024398393	1	1	4sU (c.f. 4TU / 4sU -ve)	0
kidney	4sU	4TU -ve	Abca9	0	0	1.04237102548131	1.04360394994678	1	1	4sU (c.f. 4TU / 4sU -ve)	0
kidney	4sU	4TU -ve	Abcb10	0.000331462235244997	2.86911114936593e-05	31.9620649041449	29.1527710511611	0.149373029157241	0.601337152902812	4sU (c.f. 4TU / 4sU -ve)	0.000302771123751337
kidney	4sU	4TU -ve	Abcb1a	0.000339443312966733	0.000183553597650513	3.02900645067088	4.54510696480904	0.785056529280561	1	4sU (c.f. 4TU / 4sU -ve)	0.00015588971531622
kidney	4sU	4TU -ve	Abcb1b	0.00138744363510232	0	1.56269273465743	1.97308728164199	0.154067710908127	0.608365380230475	4sU (c.f. 4TU / 4sU -ve)	0.00138744363510232
kidney	4sU	4TU -ve	Abcb6	0.00017064846416382	4.80099860771033e-05	29.8024980270549	38.9932859858083	0.608991029896783	0.988694319595278	4sU (c.f. 4TU / 4sU -ve)	0.000122638478086717
kidney	4sU	4TU -ve	Abcb7	0.00101506585845509	7.2729576069851e-05	43.1996148944872	44.7383255817112	0.002259393737805	0.0596323225827611	4sU (c.f. 4TU / 4sU -ve)	0.000942336282385239
kidney	4sU	4TU -ve	Abcb8	0.000138614367062586	0.0002256275205353	49.3309354383381	55.113553880554	0.619468357087606	0.998408936979176	4sU (c.f. 4TU / 4sU -ve)	-8.70131534727137e-05
kidney	4sU	4TU -ve	Abcb9	0.00132585922809282	0.000204750204750203	5.34497212415203	6.44787629239998	0.180033826785909	0.618717209386568	4sU (c.f. 4TU / 4sU -ve)	0.00112110902334262
kidney	4sU	4TU -ve	Abcc1	0.00037033053246974	0.00033543043935979	11.2589810633443	10.9615522261812	0.822202412901028	1	4sU (c.f. 4TU / 4sU -ve)	3.490009310995e-05
kidney	4sU	4TU -ve	Abcc10	0	0	11.5936414171419	7.88583098040584	1	1	4sU (c.f. 4TU / 4sU -ve)	0
kidney	4sU	4TU -ve	Abcc2	0.000286242255730983	0.000238408779901427	209.37780199102	195.419004888214	0.650010088704545	1	4sU (c.f. 4TU / 4sU -ve)	4.78334758295567e-05
kidney	4sU	4TU -ve	Abcc3	0	0	1.22840876871759	1.04558992843784	1	1	4sU (c.f. 4TU / 4sU -ve)	0
kidney	4sU	4TU -ve	Abcc4	0.000207449987187829	0.00028728509412979	42.3747120593504	39.131881056767	0.540027348738829	0.926630918580042	4sU (c.f. 4TU / 4sU -ve)	-7.98351069419611e-05
kidney	4sU	4TU -ve	Abcc5	0.000285050754494283	0.000235319024469481	38.3316238876501	33.7222062340844	0.69444068081019	1	4sU (c.f. 4TU / 4sU -ve)	4.9731730024802e-05
kidney	4sU	4TU -ve	Abcc6	0	0.000406008932196507	3.36828622534921	2.90179303597278	0.207247974781187	0.619536087594474	4sU (c.f. 4TU / 4sU -ve)	-0.000406008932196507
kidney	4sU	4TU -ve	Abcc9	0	0.000552791597567717	9.92947411450936	10.0542425877243	0.182342450385873	0.618717209386568	4sU (c.f. 4TU / 4sU -ve)	-0.000552791597567717
kidney	4sU	4TU -ve	Abcd1	0.00083040358268221	0.000246962908884157	14.283768632383	11.5073868255114	0.121948502091681	0.54589888289276	4sU (c.f. 4TU / 4sU -ve)	0.000583440673798053
kidney	4sU	4TU -ve	Abcd3	0.00028313015599132	0.000176768207377144	364.253445344708	418.929874845237	0.0678759858584234	0.397081189984829	4sU (c.f. 4TU / 4sU -ve)	0.000106361948614176
kidney	4sU	4TU -ve	Abcd4	0	0.00049115913555992	16.3979688611738	16.0803479403597	0.189429141081651	0.618717209386568	4sU (c.f. 4TU / 4sU -ve)	-0.00049115913555992
kidney	4sU	4TU -ve	Abce1	0.00017841842282134	7.41856969886532e-05	42.3214087133104	44.4549877027814	0.407502481867198	0.787304656776273	4sU (c.f. 4TU / 4sU -ve)	0.000104232725832687
kidney	4sU	4TU -ve	Abcf1	0.00017496735003328	7.67309210371071e-05	58.6230616765054	64.3214141495674	0.273707196795815	0.652934586376886	4sU (c.f. 4TU / 4sU -ve)	9.82364289961729e-05
kidney	4sU	4TU -ve	Abcf2	0.00012975167861233	0.000197881517920978	36.9479306682311	34.9667167671889	0.870847287818804	1	4sU (c.f. 4TU / 4sU -ve)	-6.81298393086489e-05
kidney	4sU	4TU -ve	Abcf3	0.000373641593972893	0.000209918955345507	17.3679112611918	19.7783104211696	0.409869371194185	0.789425006554829	4sU (c.f. 4TU / 4sU -ve)	0.000163722638627387
kidney	4sU	4TU -ve	Abcg1	0.0002801905295601	0	12.2079443674198	6.2311459028992	0.246901788728239	0.636189175768908	4sU (c.f. 4TU / 4sU -ve)	0.0002801905295601
kidney	4sU	4TU -ve	Abcg2	0.00035987094755155	0.000202242978866033	378.394002372699	453.726688571887	0.0249014876398269	0.252106857125165	4sU (c.f. 4TU / 4sU -ve)	0.000157627968685517
kidney	4sU	4TU -ve	Abcg3	0	0	0.900110260813317	0.639652245067457	1	1	4sU (c.f. 4TU / 4sU -ve)	0
kidney	4sU	4TU -ve	Abhd10	7.14540907466933e-05	0.000106190931294467	9.95067140380542	8.1775776984594	0.871170331058262	1	4sU (c.f. 4TU / 4sU -ve)	-3.47368405477733e-05
kidney	4sU	4TU -ve	Abhd11	0.000709007335125537	0.000442778329801586	59.0138930706441	59.8350315809004	0.170889877952672	0.618717209386568	4sU (c.f. 4TU / 4sU -ve)	0.000266229005323951
kidney	4sU	4TU -ve	Abhd12	0.00028583995479622	0.000141859063020887	37.945099483549	28.9512430731824	0.193965625961238	0.618717209386568	4sU (c.f. 4TU / 4sU -ve)	0.000143980891775333
kidney	4sU	4TU -ve	Abhd13	0.00074524880120105	0.00041713828372778	19.8456447739043	21.2113874553211	0.199063486741363	0.618717209386568	4sU (c.f. 4TU / 4sU -ve)	0.00032811051747327
kidney	4sU	4TU -ve	Abhd14a	0.000369996833228437	0.000240541342215002	55.7121599044451	56.1194351829196	0.174451168071275	0.618717209386568	4sU (c.f. 4TU / 4sU -ve)	0.000129455491013435
kidney	4sU	4TU -ve	Abhd14b	0.00022219075621043	0.00012736879384159	404.922529155687	433.063698893801	0.195865748967532	0.618717209386568	4sU (c.f. 4TU / 4sU -ve)	9.48219623688397e-05
kidney	4sU	4TU -ve	Abhd15	0	0	1.21853483153263	0.726948045835078	1	1	4sU (c.f. 4TU / 4sU -ve)	0
kidney	4sU	4TU -ve	Abhd16a	0.000157623764977457	0.00026516540276556	81.1378686470632	65.7845297024855	0.299774353691459	0.673828207559174	4sU (c.f. 4TU / 4sU -ve)	-0.000107541637788104
kidney	4sU	4TU -ve	Abhd17a	0.00043180524242762	0.000337047711398507	58.9354533359702	38.4754139709054	0.3427813370275	0.716857825130183	4sU (c.f. 4TU / 4sU -ve)	9.47575310291133e-05
kidney	4sU	4TU -ve	Abhd17b	0.0002601980313144	0.00023947393970385	54.1472446900997	59.8979760667446	0.82322416459394	1	4sU (c.f. 4TU / 4sU -ve)	2.072409161055e-05
kidney	4sU	4TU -ve	Abhd17c	0.00020359210063165	0.000180008611082753	185.907348055475	182.86890495629	0.874809021377753	1	4sU (c.f. 4TU / 4sU -ve)	2.35834895488963e-05
kidney	4sU	4TU -ve	Abhd18	0.000149954002458127	0	11.7851526425049	14.0061871420949	0.0790830650628407	0.433311930092317	4sU (c.f. 4TU / 4sU -ve)	0.000149954002458127
kidney	4sU	4TU -ve	Abhd2	0.00064202151776234	0.000366323644358993	170.590515040005	174.206816413493	0.0433359697123041	0.325354564614532	4sU (c.f. 4TU / 4sU -ve)	0.000275697873403347
kidney	4sU	4TU -ve	Abhd3	0.001262708521497	0.000287931026509687	53.0412630845619	55.0333463845879	0.00346205587044971	0.0761207725737082	4sU (c.f. 4TU / 4sU -ve)	0.000974777494987313
kidney	4sU	4TU -ve	Abhd4	0.000239856593038	0	37.9682963285454	33.4371824542457	0.00572208630812843	0.105317221942209	4sU (c.f. 4TU / 4sU -ve)	0.000239856593038
kidney	4sU	4TU -ve	Abhd5	0.00026323713772887	0.00024936629171535	71.0085772057528	71.108821154918	0.429885122487127	0.810873920108601	4sU (c.f. 4TU / 4sU -ve)	1.387084601352e-05
kidney	4sU	4TU -ve	Abhd6	0.00050935475011886	0.00020477625539348	37.2957534179291	26.8255745902029	0.129686888129421	0.562524063836862	4sU (c.f. 4TU / 4sU -ve)	0.00030457849472538
kidney	4sU	4TU -ve	Abhd8	0	0.00014677821811243	20.5535869118873	16.132559730802	0.196858657405022	0.618717209386568	4sU (c.f. 4TU / 4sU -ve)	-0.00014677821811243
kidney	4sU	4TU -ve	Abi1	0.000117584872965311	7.57920266787933e-05	37.9579322307087	39.0219626239138	0.34438075064118	0.718228916303728	4sU (c.f. 4TU / 4sU -ve)	4.17928462865173e-05
kidney	4sU	4TU -ve	Abi2	0.00036570646889747	0.000286016164388433	42.7759792143025	45.7542956620845	0.488528686835839	0.872586510924152	4sU (c.f. 4TU / 4sU -ve)	7.96903045090371e-05
kidney	4sU	4TU -ve	Abi3	0.000516775882188157	0	14.1702951026612	11.787679971106	0.0481981905866255	0.338723096856835	4sU (c.f. 4TU / 4sU -ve)	0.000516775882188157
kidney	4sU	4TU -ve	Abi3bp	0.000404776361060513	0	3.78533017021937	5.19707335772469	0.148980788252456	0.601337152902812	4sU (c.f. 4TU / 4sU -ve)	0.000404776361060513
kidney	4sU	4TU -ve	Abl1	0.00040423972812766	0	16.4854223052488	10.9816635555015	0.0352585948349405	0.301739980693286	4sU (c.f. 4TU / 4sU -ve)	0.00040423972812766
kidney	4sU	4TU -ve	Abl2	4.153168867846e-05	0.000171437672475963	26.5918410152604	26.7892761403893	0.20365684562709	0.618717209386568	4sU (c.f. 4TU / 4sU -ve)	-0.000129905983797503
kidney	4sU	4TU -ve	Ablim1	5.14822403516585e-05	0.00019845935967681	66.8607064907844	71.1220305537887	0.0184372865867542	0.211696522770628	4sU (c.f. 4TU / 4sU -ve)	-0.000146977119325152
kidney	4sU	4TU -ve	Ablim2	0	0	3.00475838065005	2.59506048805543	1	1	4sU (c.f. 4TU / 4sU -ve)	0
kidney	4sU	4TU -ve	Ablim3	0.000343288705801577	9.06289650172167e-05	5.56168055462073	8.20707682463116	0.459845549996183	0.844770873951812	4sU (c.f. 4TU / 4sU -ve)	0.00025265974078436
kidney	4sU	4TU -ve	Abr	0.00013644426251876	0.000409144180332487	27.5956015339526	24.039965034299	0.0818700268739725	0.438637384225263	4sU (c.f. 4TU / 4sU -ve)	-0.000272699917813727
kidney	4sU	4TU -ve	Abracl	7.768800497203e-05	0.00035084709455062	42.6971731658068	44.0465868282557	0.0166871536033817	0.199808243058673	4sU (c.f. 4TU / 4sU -ve)	-0.00027315908957859
kidney	4sU	4TU -ve	Abraxas1	0	0	7.00483793985003	7.71597605147644	0.999995695575077	1	4sU (c.f. 4TU / 4sU -ve)	0
kidney	4sU	4TU -ve	Abraxas2	0.000258277291975913	5.58714205039095e-05	46.3413164028358	40.7469648704542	0.0766387631435407	0.424847340161967	4sU (c.f. 4TU / 4sU -ve)	0.000202405871472004
kidney	4sU	4TU -ve	Abt1	0.000485901850227193	0.000104772964247967	13.3062051192235	15.1014003877654	0.0549023699602694	0.360966180505328	4sU (c.f. 4TU / 4sU -ve)	0.000381128885979227
kidney	4sU	4TU -ve	Abtb1	0.000266880170803307	0	9.86301535672925	10.5273555796089	0.153631870547168	0.608046623159524	4sU (c.f. 4TU / 4sU -ve)	0.000266880170803307
kidney	4sU	4TU -ve	Abtb2	0.00019879846813498	0.000222411541729293	15.5714958409433	13.8363676738162	0.876300317435997	1	4sU (c.f. 4TU / 4sU -ve)	-2.36130735943134e-05
kidney	4sU	4TU -ve	Acaa1a	0.000441280113999557	0.000120546182766189	115.009778047528	137.345118471697	0.000551693888602505	0.0244932751780757	4sU (c.f. 4TU / 4sU -ve)	0.000320733931233368
kidney	4sU	4TU -ve	Acaa1b	0.00034451854406279	0.000189390854616823	506.257189754775	518.172438501747	0.0031895523160277	0.0727784213615747	4sU (c.f. 4TU / 4sU -ve)	0.000155127689445967
kidney	4sU	4TU -ve	Acaa2	0.00104400908906308	0.000241000155107923	298.593494881457	305.600125872516	0.00563306170208116	0.104415759794001	4sU (c.f. 4TU / 4sU -ve)	0.000803008933955157
kidney	4sU	4TU -ve	Acaca	0.00289908457648243	0.000210646620568287	37.9742942231772	26.4010841439307	0.0340990367589185	0.297263896126407	4sU (c.f. 4TU / 4sU -ve)	0.00268843795591414
kidney	4sU	4TU -ve	Acacb	0.0012794766434184	0.00048319182715538	20.1582179297014	17.1938204076109	0.114454966482134	0.526854258631822	4sU (c.f. 4TU / 4sU -ve)	0.00079628481626302
kidney	4sU	4TU -ve	Acad10	0.000671551888073143	0.000512700706259117	53.0358254686206	53.5015788217876	0.209887853609756	0.621485341897991	4sU (c.f. 4TU / 4sU -ve)	0.000158851181814027
kidney	4sU	4TU -ve	Acad11	0.00036294889629882	0.00020668806945391	153.049044170496	154.904002784312	0.16216216101727	0.616523464729935	4sU (c.f. 4TU / 4sU -ve)	0.00015626082684491
kidney	4sU	4TU -ve	Acad12	0.00026130980463341	0.000327274656286317	27.3460030903196	30.296386351197	0.772531489757084	1	4sU (c.f. 4TU / 4sU -ve)	-6.59648516529066e-05
kidney	4sU	4TU -ve	Acad8	0.00064683108199394	0.000203821034747709	69.2601420553522	78.4389060457415	0.0207143904308418	0.228274915624836	4sU (c.f. 4TU / 4sU -ve)	0.000443010047246231
kidney	4sU	4TU -ve	Acad9	0.000257855841326132	0.00025348084359078	64.1171489024905	81.1626749921285	0.901646841177989	1	4sU (c.f. 4TU / 4sU -ve)	4.37499773535161e-06
kidney	4sU	4TU -ve	Acadl	0.000848970778730297	0.00023867334309847	439.864098978811	465.784422268499	0.000770108190126116	0.0297992711535241	4sU (c.f. 4TU / 4sU -ve)	0.000610297435631827
kidney	4sU	4TU -ve	Acadm	0.00075311019959847	0.000199548759018633	571.858061349516	571.219197486457	9.31635608775084e-05	0.00827149488469614	4sU (c.f. 4TU / 4sU -ve)	0.000553561440579837
kidney	4sU	4TU -ve	Acads	0.000446585334160857	0.000174943623483	240.3353748484	281.697090087837	0.033226389051548	0.295235707391914	4sU (c.f. 4TU / 4sU -ve)	0.000271641710677857
kidney	4sU	4TU -ve	Acadsb	0.00087937022302325	0.000163744442207063	137.075842521154	137.378930270091	3.38077875539065e-05	0.00555148750086664	4sU (c.f. 4TU / 4sU -ve)	0.000715625780816187
kidney	4sU	4TU -ve	Acadvl	0.00067611660060346	0.000154482392720507	190.218579451889	186.792637162639	0.000215297640018858	0.0139078528825519	4sU (c.f. 4TU / 4sU -ve)	0.000521634207882953
kidney	4sU	4TU -ve	Acap1	0	0	0.863252285013093	0.807664516308514	1	1	4sU (c.f. 4TU / 4sU -ve)	0
kidney	4sU	4TU -ve	Acap2	0.0003680239609284	0.000418497593638833	11.5769053542224	10.9152377613161	0.531993689305439	0.917905221829689	4sU (c.f. 4TU / 4sU -ve)	-5.04736327104334e-05
kidney	4sU	4TU -ve	Acap3	0.000584795321637427	0.000898472596585803	4.74702649958889	4.5731270345609	0.994696034150377	1	4sU (c.f. 4TU / 4sU -ve)	-0.000313677274948377
kidney	4sU	4TU -ve	Acat1	0.000570491639670637	0.000194383812503619	729.212489521363	786.895976616194	0.00152064234465565	0.0455373410709866	4sU (c.f. 4TU / 4sU -ve)	0.000376107827167018
kidney	4sU	4TU -ve	Acat2	0.000779096993319263	0.000508849313540643	186.830686307863	159.874194462138	0.130420696330299	0.564277542113844	4sU (c.f. 4TU / 4sU -ve)	0.00027024767977862
kidney	4sU	4TU -ve	Acat3	7.80822987428733e-05	0	11.7279545604704	14.0087853524738	0.215729414728066	0.622484238749872	4sU (c.f. 4TU / 4sU -ve)	7.80822987428733e-05
kidney	4sU	4TU -ve	Acbd3	0.00023770546409502	0.000155892961499267	16.1587539812877	16.4118489802047	0.72444203882551	1	4sU (c.f. 4TU / 4sU -ve)	8.18125025957534e-05
kidney	4sU	4TU -ve	Acbd4	0.0002294681597873	0.000322234725114497	165.772669229022	147.772391779915	0.285752499592789	0.66202643537908	4sU (c.f. 4TU / 4sU -ve)	-9.27665653271967e-05
kidney	4sU	4TU -ve	Acbd5	0.000204252395763237	0.000172995981175544	66.3079490761235	72.6702840472458	0.611984539312714	0.991480096925553	4sU (c.f. 4TU / 4sU -ve)	3.12564145876922e-05
kidney	4sU	4TU -ve	Acbd6	0.00049842251459785	0.000249296398238593	39.0090776842957	39.240995342918	0.35168644584874	0.726496898693415	4sU (c.f. 4TU / 4sU -ve)	0.000249126116359257
kidney	4sU	4TU -ve	Accs	0	0.00041254125412541	3.19045870530294	6.87601026791856	0.283117734362169	0.661273630862498	4sU (c.f. 4TU / 4sU -ve)	-0.00041254125412541
kidney	4sU	4TU -ve	Acd	0.000187478339338931	8.95434080926762e-05	40.7215244785542	50.7551452464034	0.317259691636391	0.691239582636437	4sU (c.f. 4TU / 4sU -ve)	9.79349312462552e-05
kidney	4sU	4TU -ve	Ace	0.000524993251203663	0.00031392259821461	101.786660264996	107.92172403429	0.100635809022479	0.49022379516	4sU (c.f. 4TU / 4sU -ve)	0.000211070652989053
kidney	4sU	4TU -ve	Ace2	0.000440148792634072	0.000324319422581267	45.4285596163156	48.8533291530588	0.737790420077032	1	4sU (c.f. 4TU / 4sU -ve)	0.000115829370052805
kidney	4sU	4TU -ve	Acer2	0.00043494807807318	0.00012679092177	12.0377060205547	11.1313368080454	0.72852356341987	1	4sU (c.f. 4TU / 4sU -ve)	0.00030815715630318
kidney	4sU	4TU -ve	Acer3	0.000155086848635233	0.00054023424775309	16.991669103367	17.8441641361859	0.0413203233342706	0.321576061511978	4sU (c.f. 4TU / 4sU -ve)	-0.000385147399117857
kidney	4sU	4TU -ve	Ache	0	0	2.83355064159394	1.86150106296501	0.999993912623895	1	4sU (c.f. 4TU / 4sU -ve)	0
kidney	4sU	4TU -ve	Acin1	0.000272369837821902	5.20001005512454e-05	39.9095424989826	31.2549703213809	0.0495755156931902	0.344618552144902	4sU (c.f. 4TU / 4sU -ve)	0.000220369737270656
kidney	4sU	4TU -ve	Ackr2	0	0	0.692144286549622	0.429549221134201	1	1	4sU (c.f. 4TU / 4sU -ve)	0
kidney	4sU	4TU -ve	Ackr3	0.00016063097295432	0.00027293908985533	88.4502246569242	68.877703863371	0.0964031284682444	0.479321253632672	4sU (c.f. 4TU / 4sU -ve)	-0.00011230811690101
kidney	4sU	4TU -ve	Acly	0.00222869077641954	0.000179933509788483	147.132977189751	124.21777926524	0.321489123650447	0.695988225646581	4sU (c.f. 4TU / 4sU -ve)	0.00204875726663106
kidney	4sU	4TU -ve	Acmsd	0.000194717515075343	0.000409388794523417	152.371334143392	130.682535626599	0.0416162414199073	0.322416670238258	4sU (c.f. 4TU / 4sU -ve)	-0.000214671279448073
kidney	4sU	4TU -ve	Acnat1	0	0	0.836565923237931	1.04950440009542	1	1	4sU (c.f. 4TU / 4sU -ve)	0
kidney	4sU	4TU -ve	Acnat2	0.000163979582794965	0.000154364074832744	71.3582638592194	58.4512944658944	0.820908156502089	1	4sU (c.f. 4TU / 4sU -ve)	9.61550796222082e-06
kidney	4sU	4TU -ve	Aco1	0.000471076441442853	0.00019085039175154	192.532748862533	192.482892270421	0.000261499893612709	0.0156420329375847	4sU (c.f. 4TU / 4sU -ve)	0.000280226049691313
kidney	4sU	4TU -ve	Aco2	0.000881585342883397	0.000212715270190033	974.683255820354	872.149068969988	0.000177244476219592	0.0123872185472243	4sU (c.f. 4TU / 4sU -ve)	0.000668870072693363
kidney	4sU	4TU -ve	Acot1	0.000276038336323247	9.85056840043074e-05	183.995635715948	184.882685447414	0.031636592784623	0.28852067108107	4sU (c.f. 4TU / 4sU -ve)	0.000177532652318939
kidney	4sU	4TU -ve	Acot11	0.00110527432046211	5.82445104548867e-05	18.9429364818946	17.7978307712183	0.00558774949079106	0.104106623352276	4sU (c.f. 4TU / 4sU -ve)	0.00104702981000722
kidney	4sU	4TU -ve	Acot12	0.000333189151170887	0.00026476057270978	131.702383960712	173.417806042085	0.468034942600303	0.853794465806226	4sU (c.f. 4TU / 4sU -ve)	6.84285784611067e-05
kidney	4sU	4TU -ve	Acot13	0.000564480756769797	0.000201597689192647	467.929913174219	506.176050689403	0.0115532789570886	0.163151355829073	4sU (c.f. 4TU / 4sU -ve)	0.00036288306757715
kidney	4sU	4TU -ve	Acot2	0.000433674410617297	0.000255393013444107	159.709483612269	139.451147205723	0.520105680628321	0.90491650111098	4sU (c.f. 4TU / 4sU -ve)	0.00017828139717319
kidney	4sU	4TU -ve	Acot3	9.11369332421933e-05	0.000341614200127097	26.4827344424852	21.0847358204451	0.182040220048528	0.618717209386568	4sU (c.f. 4TU / 4sU -ve)	-0.000250477266884903
kidney	4sU	4TU -ve	Acot4	0.000169095149283902	0.00021190706358825	116.952556251407	107.366913469933	0.405698973171506	0.785433608468608	4sU (c.f. 4TU / 4sU -ve)	-4.28119143043483e-05
kidney	4sU	4TU -ve	Acot6	4.84214603912433e-05	0.000393347060765993	13.6286927264177	16.3462170368139	0.0383953902377619	0.313619503350828	4sU (c.f. 4TU / 4sU -ve)	-0.00034492560037475
kidney	4sU	4TU -ve	Acot7	0.00024994317841785	0	28.4837229709357	21.4452899614047	0.0209821058079643	0.230604042272466	4sU (c.f. 4TU / 4sU -ve)	0.00024994317841785
kidney	4sU	4TU -ve	Acot8	0.00060252079306254	0.000317719281845983	53.8495163883065	50.5730723165093	0.703934217224343	1	4sU (c.f. 4TU / 4sU -ve)	0.000284801511216556
kidney	4sU	4TU -ve	Acot9	0.000167230032490697	0.000176512340411873	32.4874042241034	33.334659303492	0.973692562746822	1	4sU (c.f. 4TU / 4sU -ve)	-9.28230792117667e-06
kidney	4sU	4TU -ve	Acox1	0.000615931955278247	0.000167301009884657	828.689228693773	1017.42364413988	1.3268229231658e-06	0.00185913240054117	4sU (c.f. 4TU / 4sU -ve)	0.00044863094539359
kidney	4sU	4TU -ve	Acox2	0.000225692735944397	0.000191324952462113	104.559083026784	130.460247209401	0.566482448988597	0.951290497271766	4sU (c.f. 4TU / 4sU -ve)	3.43677834822833e-05
kidney	4sU	4TU -ve	Acox3	0.000366389528270617	0.000182889665317307	259.717676076257	314.215049791065	0.007788025167074	0.12730354264747	4sU (c.f. 4TU / 4sU -ve)	0.00018349986295331
kidney	4sU	4TU -ve	Acp1	0.000195782269554737	0.000287131040774517	101.512455220576	97.9070031085518	0.302987345722552	0.676278419701405	4sU (c.f. 4TU / 4sU -ve)	-9.134877121978e-05
kidney	4sU	4TU -ve	Acp2	0.000165764440390306	4.68339727803955e-05	59.0300134908371	64.9836477384894	0.0682838112443101	0.398096666640379	4sU (c.f. 4TU / 4sU -ve)	0.00011893046760991
kidney	4sU	4TU -ve	Acp5	0.00061102132273945	0.000427184601691233	57.4739234018796	57.6923379246116	0.228447063409055	0.626400327392947	4sU (c.f. 4TU / 4sU -ve)	0.000183836721048217
kidney	4sU	4TU -ve	Acp6	0.000449194467772827	0.000475198788337747	36.1773504961387	42.1444771935899	0.892643867430646	1	4sU (c.f. 4TU / 4sU -ve)	-2.600432056492e-05
kidney	4sU	4TU -ve	Acpp	0	0	2.86033751643064	3.50698579010742	1	1	4sU (c.f. 4TU / 4sU -ve)	0
kidney	4sU	4TU -ve	Acrbp	0	0	4.46833612806905	5.6330205010275	1	1	4sU (c.f. 4TU / 4sU -ve)	0
kidney	4sU	4TU -ve	Acsbg1	0	0	2.92063236456489	1.07204169460213	1	1	4sU (c.f. 4TU / 4sU -ve)	0
kidney	4sU	4TU -ve	Acsf2	0.00075930144267274	0	2.60946421519702	1.81044963837599	0.324777957948263	0.6990806759905	4sU (c.f. 4TU / 4sU -ve)	0.00075930144267274
kidney	4sU	4TU -ve	Acsf3	0.00037513336672191	0.00019967343416335	38.1744677126702	33.2659666404538	0.456748700818936	0.841385651400992	4sU (c.f. 4TU / 4sU -ve)	0.00017545993255856
kidney	4sU	4TU -ve	Acsl1	0.000322942580945224	0.00023340605265983	281.528242974887	257.711937808862	0.98058700144586	1	4sU (c.f. 4TU / 4sU -ve)	8.95365282853944e-05
kidney	4sU	4TU -ve	Acsl3	4.152134196977e-05	5.936479667557e-05	22.7055599490424	15.9233458431928	0.823876257632406	1	4sU (c.f. 4TU / 4sU -ve)	-1.78434547058e-05
kidney	4sU	4TU -ve	Acsl4	0.00021346992739199	0.00017454499293886	51.4260127183257	39.6438268980398	0.163897735742479	0.618717209386568	4sU (c.f. 4TU / 4sU -ve)	3.892493445313e-05
kidney	4sU	4TU -ve	Acsl5	0.00058117147693173	0.000174822808577429	65.4133683887881	58.6511767745578	0.0742026421630557	0.417034482693563	4sU (c.f. 4TU / 4sU -ve)	0.000406348668354301
kidney	4sU	4TU -ve	Acsm1	0.00062077557274645	0.00025426654264574	103.529384191398	121.640014242332	0.000999961332668729	0.0347651531342544	4sU (c.f. 4TU / 4sU -ve)	0.00036650903010071
kidney	4sU	4TU -ve	Acsm2	0.000584714423795773	0.00020002731939559	4821.53879785535	5878.94140997585	1.27207161927648e-05	0.0042737931658689	4sU (c.f. 4TU / 4sU -ve)	0.000384687104400183
kidney	4sU	4TU -ve	Acsm3	0.000600945389549883	0.00025601488740384	182.358298868	281.686796096214	0.0226180179315585	0.240885709875896	4sU (c.f. 4TU / 4sU -ve)	0.000344930502146043
kidney	4sU	4TU -ve	Acsm5	9.984823068935e-05	0.000107391470983047	66.0658572190962	76.9962319543586	0.598404771789899	0.977572875847112	4sU (c.f. 4TU / 4sU -ve)	-7.54324029369666e-06
kidney	4sU	4TU -ve	Acss1	0.000436289458481233	0.000209410830835817	231.677595335501	193.087367409246	0.0336847270603553	0.297111005326946	4sU (c.f. 4TU / 4sU -ve)	0.000226878627645417
kidney	4sU	4TU -ve	Acss2	0.000500727181175153	0.000161834544690078	169.966691193418	182.750176359176	0.203870374937133	0.618717209386568	4sU (c.f. 4TU / 4sU -ve)	0.000338892636485076
kidney	4sU	4TU -ve	Acss3	0.00183748978098208	0.00043310901926529	7.97168669558417	8.78967821062405	0.0634111830770513	0.384239199749348	4sU (c.f. 4TU / 4sU -ve)	0.00140438076171679
kidney	4sU	4TU -ve	Acta2	0.000336760124818515	0.000278614515925631	83.2800167903438	66.6560596791421	0.816013915099124	1	4sU (c.f. 4TU / 4sU -ve)	5.81456088928837e-05
kidney	4sU	4TU -ve	Actb	0.0004373732729412	0.000271779270255487	1605.91414572831	1516.84071347525	0.0629508527375875	0.382904431971347	4sU (c.f. 4TU / 4sU -ve)	0.000165594002685713
kidney	4sU	4TU -ve	Actg1	0.000164336882803997	0.000207067244055443	979.319793823357	683.013005312255	0.130631305963289	0.564831953625356	4sU (c.f. 4TU / 4sU -ve)	-4.27303612514467e-05
kidney	4sU	4TU -ve	Actg2	0	0	0.835950312451634	1.91706945393019	1	1	4sU (c.f. 4TU / 4sU -ve)	0
kidney	4sU	4TU -ve	Actl6a	0.000277364438068913	0.000261602802643447	43.4422164287436	49.2259774485189	0.735899913078629	1	4sU (c.f. 4TU / 4sU -ve)	1.57616354254667e-05
kidney	4sU	4TU -ve	Actn1	0.000149160261440513	0.000176543153220088	94.1453089615318	69.1914866624938	0.558363690325727	0.943809343036588	4sU (c.f. 4TU / 4sU -ve)	-2.73828917795749e-05
kidney	4sU	4TU -ve	Actn2	0	0	0.580716297903008	0.356400488733886	1	1	4sU (c.f. 4TU / 4sU -ve)	0
kidney	4sU	4TU -ve	Actn4	0.000316708451514613	0.00034655205667054	544.821421867778	430.858681495916	0.742061663765968	1	4sU (c.f. 4TU / 4sU -ve)	-2.98436051559267e-05
kidney	4sU	4TU -ve	Actr10	0.000248797585516323	0.000275723605711769	68.144475070216	67.7860503212948	0.508177991805029	0.891731119095507	4sU (c.f. 4TU / 4sU -ve)	-2.69260201954452e-05
kidney	4sU	4TU -ve	Actr1a	0.000759204940153163	0.000337429452490773	87.3598118233213	75.7917820697706	0.0460492247033649	0.332983962996166	4sU (c.f. 4TU / 4sU -ve)	0.00042177548766239
kidney	4sU	4TU -ve	Actr1b	0.000296252991086583	0.000209440159518167	91.5392470417247	75.4509318182962	0.342031491644686	0.716164379784302	4sU (c.f. 4TU / 4sU -ve)	8.68128315684168e-05
kidney	4sU	4TU -ve	Actr2	0.00049453330494749	0.00020122737832968	150.366743806426	161.761625650303	0.00843249938284327	0.133888373374866	4sU (c.f. 4TU / 4sU -ve)	0.00029330592661781
kidney	4sU	4TU -ve	Actr3	0.00031919893865084	0.000164778051135443	114.969873952243	93.945995486258	0.0243371019845341	0.248555448404188	4sU (c.f. 4TU / 4sU -ve)	0.000154420887515397
kidney	4sU	4TU -ve	Actr5	0	0.000279173646007817	4.97630509409371	3.82386168756682	0.20101822110096	0.618717209386568	4sU (c.f. 4TU / 4sU -ve)	-0.000279173646007817
kidney	4sU	4TU -ve	Actr6	0.000367998822403767	0	7.04450901838427	8.37806007045272	0.150165930204191	0.60251110484388	4sU (c.f. 4TU / 4sU -ve)	0.000367998822403767
kidney	4sU	4TU -ve	Actr8	0.000147987957276383	0.00013551519401495	39.0348741054262	41.3147823048458	0.919620974937421	1	4sU (c.f. 4TU / 4sU -ve)	1.24727632614333e-05
kidney	4sU	4TU -ve	Acvr1	0.000170415814587593	0	12.707206724698	10.0780260835625	0.218089416005146	0.622484238749872	4sU (c.f. 4TU / 4sU -ve)	0.000170415814587593
kidney	4sU	4TU -ve	Acvr1b	6.48455236118256e-05	0.00016642010307045	24.8976661797079	20.4483448903711	0.304499637997811	0.677872773075275	4sU (c.f. 4TU / 4sU -ve)	-0.000101574579458624
kidney	4sU	4TU -ve	Acvr2a	0.000173706222093317	6.68270515904833e-05	11.3883132158178	16.0560257606072	0.392421294897208	0.770499387196129	4sU (c.f. 4TU / 4sU -ve)	0.000106879170502833
kidney	4sU	4TU -ve	Acvr2b	0	0.000514587857614953	16.7928702759477	21.5179992813456	0.0340397113148864	0.297263896126407	4sU (c.f. 4TU / 4sU -ve)	-0.000514587857614953
kidney	4sU	4TU -ve	Acvrl1	0	5.07356671740233e-05	19.3038257811853	20.4581596013961	0.258670526913449	0.642581126724066	4sU (c.f. 4TU / 4sU -ve)	-5.07356671740233e-05
kidney	4sU	4TU -ve	Acy1	0.000367157780114353	0.000203955088718777	110.77018757236	122.323773517724	0.0618507504634341	0.379499993839287	4sU (c.f. 4TU / 4sU -ve)	0.000163202691395577
kidney	4sU	4TU -ve	Acy3	0.000246999425506193	0.000257330599529643	3167.99472158176	2734.92122893384	0.84486190181342	1	4sU (c.f. 4TU / 4sU -ve)	-1.033117402345e-05
kidney	4sU	4TU -ve	Acyp1	0.0011375197970102	0.000191675886905933	21.9738201731603	23.9165585173231	0.0447076911882137	0.328965759307453	4sU (c.f. 4TU / 4sU -ve)	0.000945843910104267
kidney	4sU	4TU -ve	Acyp2	0.00113814070759224	0.00017825311942959	25.3570548235104	20.565812161195	0.0137442901118651	0.179817847136895	4sU (c.f. 4TU / 4sU -ve)	0.00095988758816265
kidney	4sU	4TU -ve	Ada	0	0	1.48889729957043	1.39675939711741	1	1	4sU (c.f. 4TU / 4sU -ve)	0
kidney	4sU	4TU -ve	Adal	0.00020369665443243	0.00069469567904214	10.8811733871793	13.283134667815	0.300368474336514	0.674186876976822	4sU (c.f. 4TU / 4sU -ve)	-0.00049099902460971
kidney	4sU	4TU -ve	Adam10	0.000149391568883093	0.000244213115857458	44.8798301631401	46.6411361211964	0.247019021567393	0.636189175768908	4sU (c.f. 4TU / 4sU -ve)	-9.48215469743649e-05
kidney	4sU	4TU -ve	Adam11	0.00014684287812041	0.00034722222222222	7.82774041487735	6.89100184902604	0.953967630512404	1	4sU (c.f. 4TU / 4sU -ve)	-0.00020037934410181
kidney	4sU	4TU -ve	Adam12	0.000325839035516453	0	2.66141090274315	3.51824800649042	0.181592734219498	0.618717209386568	4sU (c.f. 4TU / 4sU -ve)	0.000325839035516453
kidney	4sU	4TU -ve	Adam15	0.000613371151939757	5.80875814489683e-05	45.4143343125364	46.4344415082036	0.00069590846638628	0.0277892397606709	4sU (c.f. 4TU / 4sU -ve)	0.000555283570490788
kidney	4sU	4TU -ve	Adam17	0.000389512161363797	3.869669530222e-05	34.1582918207876	32.1479254727456	0.157689389443284	0.612774257189816	4sU (c.f. 4TU / 4sU -ve)	0.000350815466061577
kidney	4sU	4TU -ve	Adam19	0	0	2.25705711960783	0.57823747758868	1	1	4sU (c.f. 4TU / 4sU -ve)	0
kidney	4sU	4TU -ve	Adam1a,Gm42878	0	0.00186219739292365	1.11156729679366	1.0465972363192	0.217470402147253	0.622484238749872	4sU (c.f. 4TU / 4sU -ve)	-0.00186219739292365
kidney	4sU	4TU -ve	Adam1a,Gm42878,Mapkapk5	8.7470691080247e-05	4.46391315807192e-05	53.4838961995346	51.8196354763626	0.457146411303855	0.841720760005624	4sU (c.f. 4TU / 4sU -ve)	4.28315594995278e-05
kidney	4sU	4TU -ve	Adam22	0	0.000513874614594037	2.95235504929072	3.68901467065377	0.180108197977085	0.618717209386568	4sU (c.f. 4TU / 4sU -ve)	-0.000513874614594037
kidney	4sU	4TU -ve	Adam33	0	0	2.13890883690952	1.43800534995141	1	1	4sU (c.f. 4TU / 4sU -ve)	0
kidney	4sU	4TU -ve	Adam8	0	0	1.29732684782702	0.978472392366205	1	1	4sU (c.f. 4TU / 4sU -ve)	0
kidney	4sU	4TU -ve	Adam9	0.00074651892990843	0.000286924540920227	27.5107297714659	29.494936778897	0.0966775168050075	0.479671835622061	4sU (c.f. 4TU / 4sU -ve)	0.000459594388988203
kidney	4sU	4TU -ve	Adamts1	0.000258201572443987	0.000355014334696036	33.427786388294	38.9606403045109	0.958810931888626	1	4sU (c.f. 4TU / 4sU -ve)	-9.6812762252049e-05
kidney	4sU	4TU -ve	Adamts10	0	0	8.55955967424599	6.52206750621428	1	1	4sU (c.f. 4TU / 4sU -ve)	0
kidney	4sU	4TU -ve	Adamts12	0	0	0.633060402881877	0.943981139590256	1	1	4sU (c.f. 4TU / 4sU -ve)	0
kidney	4sU	4TU -ve	Adamts14	0	0	1.14884217466381	0.973043690756098	1	1	4sU (c.f. 4TU / 4sU -ve)	0
kidney	4sU	4TU -ve	Adamts15	0.000100765820233777	0.00014315184710127	12.8033698993354	14.3134549622371	0.62219806334986	1	4sU (c.f. 4TU / 4sU -ve)	-4.23860268674933e-05
kidney	4sU	4TU -ve	Adamts16	0	0.000651041666666667	1.19085569864452	1.97803478466235	0.305447294777118	0.678111379025927	4sU (c.f. 4TU / 4sU -ve)	-0.000651041666666667
kidney	4sU	4TU -ve	Adamts2	0.000208463623097767	0	9.18165829499099	7.63896983484382	0.301919497017344	0.675448500761111	4sU (c.f. 4TU / 4sU -ve)	0.000208463623097767
kidney	4sU	4TU -ve	Adamts4	0	0	3.71912857506719	1.96767144177259	1	1	4sU (c.f. 4TU / 4sU -ve)	0
kidney	4sU	4TU -ve	Adamts5	3.53257029814867e-05	0.00050437012884195	28.6830368641394	24.7470086716396	0.00280018377359273	0.0676848255326954	4sU (c.f. 4TU / 4sU -ve)	-0.000469044425860463
kidney	4sU	4TU -ve	Adamts6	0	0	2.17481378334007	2.70841269187576	1	1	4sU (c.f. 4TU / 4sU -ve)	0
kidney	4sU	4TU -ve	Adamts7	0.00245398773006134	0	1.02976034723301	0.791400723270113	0.19123661492133	0.618717209386568	4sU (c.f. 4TU / 4sU -ve)	0.00245398773006134
kidney	4sU	4TU -ve	Adamts8	0	0	1.09197838939684	0.662243613209209	1	1	4sU (c.f. 4TU / 4sU -ve)	0
kidney	4sU	4TU -ve	Adamts9	0	0.000228466986520447	7.59274753843925	6.72816339963278	0.220921384081142	0.622996680785753	4sU (c.f. 4TU / 4sU -ve)	-0.000228466986520447
kidney	4sU	4TU -ve	Adamtsl1	0.0003935458480913	0	6.27531591302175	4.87243204063638	0.216719474671578	0.622484238749872	4sU (c.f. 4TU / 4sU -ve)	0.0003935458480913
kidney	4sU	4TU -ve	Adamtsl2	0.000269776429282587	0	12.1647183340348	12.5579749189152	0.0407862237051264	0.320374160014968	4sU (c.f. 4TU / 4sU -ve)	0.000269776429282587
kidney	4sU	4TU -ve	Adamtsl4	0	0.000202265372168283	5.97995417612568	4.47348191241246	0.196992365422467	0.618717209386568	4sU (c.f. 4TU / 4sU -ve)	-0.000202265372168283
kidney	4sU	4TU -ve	Adamtsl5	0	0	1.55561476491627	1.31647005159867	1	1	4sU (c.f. 4TU / 4sU -ve)	0
kidney	4sU	4TU -ve	Adap1	0.000230216429344173	0.00022048802133002	19.7574097679095	17.5324840852482	0.890095874945108	1	4sU (c.f. 4TU / 4sU -ve)	9.72840801415333e-06
kidney	4sU	4TU -ve	Adap2	0	0	9.41230215418174	6.3342594716481	1	1	4sU (c.f. 4TU / 4sU -ve)	0
kidney	4sU	4TU -ve	Adar	0.00062391726060278	0.00053757323606555	21.4136497063086	19.3348401633775	0.924004141904571	1	4sU (c.f. 4TU / 4sU -ve)	8.634402453723e-05
kidney	4sU	4TU -ve	Adarb1	0	0.000384024577572963	6.14664223489369	7.58531103694274	0.208188367968817	0.620938565922659	4sU (c.f. 4TU / 4sU -ve)	-0.000384024577572963
kidney	4sU	4TU -ve	Adat1	0.000302480338777977	0	3.39200206235505	3.98337558539839	0.214864610825551	0.622484238749872	4sU (c.f. 4TU / 4sU -ve)	0.000302480338777977
kidney	4sU	4TU -ve	Adat2	0	0.000305810397553517	2.59740992135456	3.28253801625107	0.311327004077215	0.684299952158165	4sU (c.f. 4TU / 4sU -ve)	-0.000305810397553517
kidney	4sU	4TU -ve	Adat3	0	0	1.19115337548462	1.43494512820323	1	1	4sU (c.f. 4TU / 4sU -ve)	0
kidney	4sU	4TU -ve	Adat3,Scamp4	0.000165817840853049	0.000192522153290246	44.0335235920886	40.7564172631273	0.703209017377128	1	4sU (c.f. 4TU / 4sU -ve)	-2.67043124371969e-05
kidney	4sU	4TU -ve	Adck1	0.000246506242155303	5.930142916444e-05	18.8670549915202	17.5716710858537	0.276955131147735	0.655447717080454	4sU (c.f. 4TU / 4sU -ve)	0.000187204812990863
kidney	4sU	4TU -ve	Adck2,Gm42420	0.00029563929716659	0.000188803927121683	14.1592701998591	15.1736725584644	0.434627415809669	0.816334340019313	4sU (c.f. 4TU / 4sU -ve)	0.000106835370044907
kidney	4sU	4TU -ve	Adck5	6.400409626216e-05	0.00021510002151	23.743218829151	24.8973161807452	0.731766118612075	1	4sU (c.f. 4TU / 4sU -ve)	-0.00015109592524784
kidney	4sU	4TU -ve	Adcy1	0.000187229692537543	0.00119562263687404	14.2125914855985	10.6794865591824	0.063422750082733	0.384239199749348	4sU (c.f. 4TU / 4sU -ve)	-0.0010083929443365
kidney	4sU	4TU -ve	Adcy3	0	0	1.63260358487981	1.43476975843937	1	1	4sU (c.f. 4TU / 4sU -ve)	0
kidney	4sU	4TU -ve	Adcy4	0.00202757502027575	0	5.98750904678613	4.04699291302644	0.214419908313436	0.622484238749872	4sU (c.f. 4TU / 4sU -ve)	0.00202757502027575
kidney	4sU	4TU -ve	Adcy5	0.00036271309394269	0.00253164556962024	3.0190132882561	2.67107176064813	0.711655115229893	1	4sU (c.f. 4TU / 4sU -ve)	-0.00216893247567755
kidney	4sU	4TU -ve	Adcy6	0.000181215996934317	0.000108315522483299	82.3525016626203	74.7063919130409	0.408553725228689	0.788226857697577	4sU (c.f. 4TU / 4sU -ve)	7.29004744510177e-05
kidney	4sU	4TU -ve	Adcy7	0.000162364020133137	0.00139324277255311	4.82242719475927	3.76150342301097	0.757778104838145	1	4sU (c.f. 4TU / 4sU -ve)	-0.00123087875241997
kidney	4sU	4TU -ve	Adcy9	0.000159987201023917	0	14.3309330377906	14.1530364396686	0.179839254808269	0.618717209386568	4sU (c.f. 4TU / 4sU -ve)	0.000159987201023917
kidney	4sU	4TU -ve	Adcyap1r1	0	0	2.25549237373662	1.33420345100576	1	1	4sU (c.f. 4TU / 4sU -ve)	0
kidney	4sU	4TU -ve	Add1	0.000332836805729901	0.000216575661158757	57.6961692208224	45.6423492538285	0.574365267793182	0.957922075253917	4sU (c.f. 4TU / 4sU -ve)	0.000116261144571144
kidney	4sU	4TU -ve	Add2	0	0	0.898068614022823	0.762535853660058	1	1	4sU (c.f. 4TU / 4sU -ve)	0
kidney	4sU	4TU -ve	Add3	0.00026240223678912	0.000270572367979406	123.648579333841	123.198344724192	0.784869459236064	1	4sU (c.f. 4TU / 4sU -ve)	-8.17013119028574e-06
kidney	4sU	4TU -ve	Adgra2	0.000845259486303733	0	9.07232651276166	8.17019478020136	0.0289375286579991	0.274126049486357	4sU (c.f. 4TU / 4sU -ve)	0.000845259486303733
kidney	4sU	4TU -ve	Adgra3	0.00021233202186369	0.000155291451200987	49.7065152275328	61.0578231108578	0.38268420548115	0.761145382122955	4sU (c.f. 4TU / 4sU -ve)	5.70405706627033e-05
kidney	4sU	4TU -ve	Adgrd1	0	0	1.50158668883638	1.50309228394815	1	1	4sU (c.f. 4TU / 4sU -ve)	0
kidney	4sU	4TU -ve	Adgre1	0	0	6.06287077268213	4.90587136194713	1	1	4sU (c.f. 4TU / 4sU -ve)	0
kidney	4sU	4TU -ve	Adgre5	0.000186906258975723	0.000471926373013457	24.8857762920611	23.2781204246259	0.112956194869006	0.523966798955519	4sU (c.f. 4TU / 4sU -ve)	-0.000285020114037733
kidney	4sU	4TU -ve	Adgrf5	0.000170691860467382	0.000235418278669967	71.1878626698234	65.3718967223733	0.81363666938849	1	4sU (c.f. 4TU / 4sU -ve)	-6.47264182025842e-05
kidney	4sU	4TU -ve	Adgrg1	0.000125248178977527	0.000323417496248127	227.847334775929	189.55425388872	0.0570868732282716	0.366467867435409	4sU (c.f. 4TU / 4sU -ve)	-0.0001981693172706
kidney	4sU	4TU -ve	Adgrg2	0	0	1.56737138191863	1.36548142406159	1	1	4sU (c.f. 4TU / 4sU -ve)	0
kidney	4sU	4TU -ve	Adgrg3	0	0.000133440085401653	6.61689993634108	7.35724517020348	0.261065565836437	0.644919047940038	4sU (c.f. 4TU / 4sU -ve)	-0.000133440085401653
kidney	4sU	4TU -ve	Adgrg4	0	0	4.22618502593434	3.70441135204206	1	1	4sU (c.f. 4TU / 4sU -ve)	0
kidney	4sU	4TU -ve	Adgrg6	0	0	2.28810886145167	0.909885249925882	1	1	4sU (c.f. 4TU / 4sU -ve)	0
kidney	4sU	4TU -ve	Adgrl1	0.00037960089373371	4.90484598783567e-05	42.2760132336533	38.9576664161402	0.00631528571044544	0.111334341906926	4sU (c.f. 4TU / 4sU -ve)	0.000330552433855353
kidney	4sU	4TU -ve	Adgrl2	0.00014313889574296	0.000257599175682637	19.6945418124387	20.8472824439723	0.768897315019201	1	4sU (c.f. 4TU / 4sU -ve)	-0.000114460279939677
kidney	4sU	4TU -ve	Adgrl4	8.89316409676152e-05	0.000602819999821393	39.8567027809162	30.8609227854755	0.0853500985910314	0.449145466961179	4sU (c.f. 4TU / 4sU -ve)	-0.000513888358853778
kidney	4sU	4TU -ve	Adh1	0.00042754577046796	0.000176508312634537	891.365276241369	1159.25221827942	0.00169957206723539	0.0487044731736201	4sU (c.f. 4TU / 4sU -ve)	0.000251037457833423
kidney	4sU	4TU -ve	Adh5	0.000539658779586543	0.000127615456940614	245.167251857319	285.99152730125	0.000144738975838383	0.0110674457421611	4sU (c.f. 4TU / 4sU -ve)	0.000412043322645929
kidney	4sU	4TU -ve	Adh7	0	0	1.00751495472831	1.01366483707961	1	1	4sU (c.f. 4TU / 4sU -ve)	0
kidney	4sU	4TU -ve	Adhfe1	0.000511402359924447	0.000272482053628643	209.89057499056	243.916833271888	0.026186349450964	0.258429837737252	4sU (c.f. 4TU / 4sU -ve)	0.000238920306295803
kidney	4sU	4TU -ve	Adi1	0.000197369439550864	0.000174510808702423	38.9600905979201	33.8847777269919	0.992282886029128	1	4sU (c.f. 4TU / 4sU -ve)	2.28586308484405e-05
kidney	4sU	4TU -ve	Adipoq	0.00343991255316357	9.65903602820433e-05	8.84062830673054	7.27253385671996	0.00204510882603241	0.0554730706910734	4sU (c.f. 4TU / 4sU -ve)	0.00334332219288153
kidney	4sU	4TU -ve	Adipor1	0.000594195498304637	0.000464431020927747	103.846091260965	101.903006279021	0.314701520825349	0.68873325327778	4sU (c.f. 4TU / 4sU -ve)	0.00012976447737689
kidney	4sU	4TU -ve	Adipor2	0.000181515655965498	0.000392696136246947	88.152813503395	95.8221894120016	0.254276565126661	0.641097071434751	4sU (c.f. 4TU / 4sU -ve)	-0.000211180480281449
kidney	4sU	4TU -ve	Adk	0.000616475324455393	0.000322861277738887	147.544712972134	164.646535508242	0.00213917332138121	0.0573432410103325	4sU (c.f. 4TU / 4sU -ve)	0.000293614046716507
kidney	4sU	4TU -ve	Adm	0.000191837726800727	0.000358714300712877	20.2714288575727	26.8353257012049	0.70131582177242	1	4sU (c.f. 4TU / 4sU -ve)	-0.00016687657391215
kidney	4sU	4TU -ve	Adm2	0	0	1.35738401797053	0.470795173968204	1	1	4sU (c.f. 4TU / 4sU -ve)	0
kidney	4sU	4TU -ve	Adnp,Gm20716	0.00025532509313251	0.000315010933687887	47.1423062371881	45.0548956503447	0.487030695451584	0.871501824467119	4sU (c.f. 4TU / 4sU -ve)	-5.96858405553767e-05
kidney	4sU	4TU -ve	Adnp2	0	0.00097181729834791	4.41039931573368	4.85155258400294	0.20915189122772	0.621485341897991	4sU (c.f. 4TU / 4sU -ve)	-0.00097181729834791
kidney	4sU	4TU -ve	Ado	0.000247970944532891	0.000132528526430897	31.3028355546193	31.3350265246932	0.415309332189698	0.795762656642116	4sU (c.f. 4TU / 4sU -ve)	0.000115442418101994
kidney	4sU	4TU -ve	Adora1	0.000803981089296383	0	13.032714704381	10.7634892831134	0.00781395127891653	0.127575094897019	4sU (c.f. 4TU / 4sU -ve)	0.000803981089296383
kidney	4sU	4TU -ve	Adora2a	0.000208986415882967	0.00108932461873638	2.53160184935035	1.04661954811112	0.570057161478791	0.954251863367528	4sU (c.f. 4TU / 4sU -ve)	-0.000880338202853413
kidney	4sU	4TU -ve	Adora2b	0	0	2.69178703495132	2.01736169438104	1	1	4sU (c.f. 4TU / 4sU -ve)	0
kidney	4sU	4TU -ve	Adpgk	0.0003971800218449	0.000106360348861943	8.85119502078163	11.1233960186526	0.786795924588666	1	4sU (c.f. 4TU / 4sU -ve)	0.000290819672982957
kidney	4sU	4TU -ve	Adprh	0.000221417693352907	0.000273652666002693	15.7616878002086	10.9045720012899	0.370436232591663	0.746132117092009	4sU (c.f. 4TU / 4sU -ve)	-5.22349726497867e-05
kidney	4sU	4TU -ve	Adprhl2	0.000549261929282523	0.00017881353192735	16.136029370457	13.6965568804525	0.973038874982847	1	4sU (c.f. 4TU / 4sU -ve)	0.000370448397355173
kidney	4sU	4TU -ve	Adprm	0.0001694792305511	0.000126254984035653	18.3667164853578	21.243117989695	0.566680039389823	0.951389040269861	4sU (c.f. 4TU / 4sU -ve)	4.32242465154467e-05
kidney	4sU	4TU -ve	Adra1a	0	0	6.41216319441243	5.80848866426406	1	1	4sU (c.f. 4TU / 4sU -ve)	0
kidney	4sU	4TU -ve	Adra1b	0.000130361100247683	0	4.8598797517708	2.43383809040505	0.365563924985039	0.740753645627969	4sU (c.f. 4TU / 4sU -ve)	0.000130361100247683
kidney	4sU	4TU -ve	Adra2a	0	0.00550971203477315	1.01728915132063	1.20375210434004	0.0138246385197213	0.180352284231565	4sU (c.f. 4TU / 4sU -ve)	-0.00550971203477315
kidney	4sU	4TU -ve	Adra2b	0.000133759732896592	0.000247585673916233	150.953511887454	166.932283411194	0.242467131988203	0.633388732468268	4sU (c.f. 4TU / 4sU -ve)	-0.000113825941019641
kidney	4sU	4TU -ve	Adra2c	0.00614035087719298	0	1.40913199680028	1.57753525295328	0.183911451482711	0.618717209386568	4sU (c.f. 4TU / 4sU -ve)	0.00614035087719298
kidney	4sU	4TU -ve	Adrb1	0	0	9.73560874763229	14.0217977784692	0.999991391150154	1	4sU (c.f. 4TU / 4sU -ve)	0
kidney	4sU	4TU -ve	Adrb2	0	0	1.51600056341552	2.5881175564928	1	1	4sU (c.f. 4TU / 4sU -ve)	0
kidney	4sU	4TU -ve	Adrm1	0.000152982710635087	0.00051561357097785	56.1075748400657	57.5868813887009	0.76919785957066	1	4sU (c.f. 4TU / 4sU -ve)	-0.000362630860342763
kidney	4sU	4TU -ve	Adsl	0.000223638600022363	0.000218969290133877	41.2009236305173	39.9059253415384	0.513461349657318	0.897615948838681	4sU (c.f. 4TU / 4sU -ve)	4.66930988848668e-06
kidney	4sU	4TU -ve	Adss	0.000658156219194427	0.000235056474218023	104.55207122243	107.124120639018	0.0575469358584465	0.367501171358749	4sU (c.f. 4TU / 4sU -ve)	0.000423099744976403
kidney	4sU	4TU -ve	Adssl1	0	0	2.99942438085928	2.78200141097149	1	1	4sU (c.f. 4TU / 4sU -ve)	0
kidney	4sU	4TU -ve	Adtrp	0.000411107162073013	0.000341265470894113	156.996224108601	162.69015971818	0.352128943536273	0.726835335290043	4sU (c.f. 4TU / 4sU -ve)	6.98416911789e-05
kidney	4sU	4TU -ve	Aebp1	0.000518793906857583	0.00073180221014542	57.561959699158	43.6219273376993	0.391080737398501	0.768803665454171	4sU (c.f. 4TU / 4sU -ve)	-0.000213008303287837
kidney	4sU	4TU -ve	Aebp2	0.000278166355006481	0.00027545587836896	46.9246182766119	48.4051857463471	0.667359133348098	1	4sU (c.f. 4TU / 4sU -ve)	2.71047663752058e-06
kidney	4sU	4TU -ve	Aen	4.40218348300733e-05	5.65450947130333e-05	31.6381715180526	32.0211594414565	0.987230628688602	1	4sU (c.f. 4TU / 4sU -ve)	-1.252325988296e-05
kidney	4sU	4TU -ve	Aes	0.00080746024499666	0.000473482874017803	597.478058248609	516.81813445554	0.0538248595827542	0.357993274978577	4sU (c.f. 4TU / 4sU -ve)	0.000333977370978857
kidney	4sU	4TU -ve	Afap1	0	8.732483781774e-05	22.0503827443333	24.3787022599098	0.111707208199639	0.52069416250349	4sU (c.f. 4TU / 4sU -ve)	-8.732483781774e-05
kidney	4sU	4TU -ve	Afap1l1	0.000111041065077693	0.000215795593854673	54.7018505272108	54.7257803440162	0.661803254295792	1	4sU (c.f. 4TU / 4sU -ve)	-0.00010475452877698
kidney	4sU	4TU -ve	Afap1l2	0	0	8.28894316539612	5.18571215700479	1	1	4sU (c.f. 4TU / 4sU -ve)	0
kidney	4sU	4TU -ve	Afdn	0.000122577133986473	7.18514686440167e-05	48.6909232883187	45.9194642932355	0.352849524663758	0.72758283739939	4sU (c.f. 4TU / 4sU -ve)	5.07256653424563e-05
kidney	4sU	4TU -ve	Aff1	3.92850127676267e-05	0.000394290846260563	27.4241140258155	27.9419639583996	0.00367496883404977	0.0785921815559513	4sU (c.f. 4TU / 4sU -ve)	-0.000355005833492937
kidney	4sU	4TU -ve	Aff4	0.000205198221160173	0.000163008872901197	51.9028746104108	55.4148477789108	0.689233245616777	1	4sU (c.f. 4TU / 4sU -ve)	4.21893482589767e-05
kidney	4sU	4TU -ve	Afg1l	0.000209511837418813	0.000134952766531713	21.0987551665803	22.66229971067	0.900138937509958	1	4sU (c.f. 4TU / 4sU -ve)	7.45590708871e-05
kidney	4sU	4TU -ve	Afg3l1	0.00045898426788151	0.000327217173036863	93.0878781063296	93.8783463767691	0.219307455767004	0.622484238749872	4sU (c.f. 4TU / 4sU -ve)	0.000131767094844647
kidney	4sU	4TU -ve	Afg3l2	0.00057111214864375	0.000137106859674781	48.8794928522104	45.7681838647639	0.0175959076513442	0.205130845113287	4sU (c.f. 4TU / 4sU -ve)	0.000434005288968969
kidney	4sU	4TU -ve	Afm	0.000919026087842627	0.00025543965078352	51.6742327201478	47.3729272215893	0.0313644513108791	0.287774342165999	4sU (c.f. 4TU / 4sU -ve)	0.000663586437059107
kidney	4sU	4TU -ve	Afmid	0.0005973715651135	0	5.19765632436509	5.95587323406251	0.163517785827852	0.618406027131397	4sU (c.f. 4TU / 4sU -ve)	0.0005973715651135
kidney	4sU	4TU -ve	Afmid,Gm20708	0.00056230865799502	0.000136678381158954	220.85123788832	248.448548868231	0.000446359817670214	0.02191538784236	4sU (c.f. 4TU / 4sU -ve)	0.000425630276836066
kidney	4sU	4TU -ve	Afp	0	0.000515995872033023	2.03388320836841	1.97908671612754	0.253817073271588	0.640893519924278	4sU (c.f. 4TU / 4sU -ve)	-0.000515995872033023
kidney	4sU	4TU -ve	Aftph	0.000285007832268827	0.000151664499626447	109.328073509038	109.557343162183	0.027432174885253	0.265371420606071	4sU (c.f. 4TU / 4sU -ve)	0.00013334333264238
kidney	4sU	4TU -ve	Aga	0.000650844343367197	0.000312856472134253	55.7331849350954	50.1902544501264	0.046650443110996	0.334739533648205	4sU (c.f. 4TU / 4sU -ve)	0.000337987871232943
kidney	4sU	4TU -ve	Agap1	0.00044756876850015	0.000369454438559025	104.324500795571	96.1716889660845	0.412468715524511	0.792575492821251	4sU (c.f. 4TU / 4sU -ve)	7.81143299411251e-05
kidney	4sU	4TU -ve	Agap2	0	0	0.6722577023127	0.702832997689592	1	1	4sU (c.f. 4TU / 4sU -ve)	0
kidney	4sU	4TU -ve	Agap3	3.433594286499e-05	0.000333465599236143	31.6477080366542	30.5313599759663	0.10540766308545	0.504106127595709	4sU (c.f. 4TU / 4sU -ve)	-0.000299129656371153
kidney	4sU	4TU -ve	Agbl3	0.000165508109897383	0	8.81364195070856	9.21575294679608	0.221349754428338	0.623172497859484	4sU (c.f. 4TU / 4sU -ve)	0.000165508109897383
kidney	4sU	4TU -ve	Agbl5	0	0.000112195669247167	9.45070928550075	10.6535640268812	0.271006474590946	0.649582767097362	4sU (c.f. 4TU / 4sU -ve)	-0.000112195669247167
kidney	4sU	4TU -ve	Ager	0.00122549019607843	0	1.02716308850558	0.957647009367812	0.256178868172585	0.641758986142661	4sU (c.f. 4TU / 4sU -ve)	0.00122549019607843
kidney	4sU	4TU -ve	Agfg1	0.000255993279405679	0.000367476722591257	48.8393915986605	49.2521262233107	0.991129491893683	1	4sU (c.f. 4TU / 4sU -ve)	-0.000111483443185578
kidney	4sU	4TU -ve	Agfg2	0.00011870613609343	0.00011488474861564	35.0610258410662	29.052822726859	0.91058165427792	1	4sU (c.f. 4TU / 4sU -ve)	3.82138747779e-06
kidney	4sU	4TU -ve	Aggf1	0.000173813359086426	0.00014192817421957	39.6877276087974	45.7426921562249	0.565515008259353	0.950811053614416	4sU (c.f. 4TU / 4sU -ve)	3.18851848668557e-05
kidney	4sU	4TU -ve	Agk	0	8.542627712284e-05	7.1911936170325	8.35560257306248	0.261354337156378	0.644960267194219	4sU (c.f. 4TU / 4sU -ve)	-8.542627712284e-05
kidney	4sU	4TU -ve	Agl	0.000241321267580641	0.000271958705654307	46.0911763926805	48.8940784188901	0.750845713856998	1	4sU (c.f. 4TU / 4sU -ve)	-3.06374380736661e-05
kidney	4sU	4TU -ve	Agmat	0.000658761528326743	0	3.44024338911575	4.01140851689095	0.207599683996206	0.619953404618756	4sU (c.f. 4TU / 4sU -ve)	0.000658761528326743
kidney	4sU	4TU -ve	Agmo	0.00108225108225108	0	3.79106235991178	4.32048382118882	0.217143206644847	0.622484238749872	4sU (c.f. 4TU / 4sU -ve)	0.00108225108225108
kidney	4sU	4TU -ve	Ago1	0.00024698274857375	0.000106890364155133	30.7573758667179	29.3900587950393	0.404512278506117	0.78395715774997	4sU (c.f. 4TU / 4sU -ve)	0.000140092384418617
kidney	4sU	4TU -ve	Ago2	7.65473825722334e-05	0.0001098721041716	90.4181649964331	88.579059108806	0.482897546368918	0.867979021415678	4sU (c.f. 4TU / 4sU -ve)	-3.33247215993668e-05
kidney	4sU	4TU -ve	Ago3	0	0.000489303912256273	17.642971861128	18.8839110997996	0.0157940973756985	0.193686254120249	4sU (c.f. 4TU / 4sU -ve)	-0.000489303912256273
kidney	4sU	4TU -ve	Ago4	0	0	2.17529068425936	1.75207278085347	1	1	4sU (c.f. 4TU / 4sU -ve)	0
kidney	4sU	4TU -ve	Agpat1	0.000222768465646347	0.000245683202729078	58.6983127514234	57.7786296184061	0.860610585231766	1	4sU (c.f. 4TU / 4sU -ve)	-2.29147370827311e-05
kidney	4sU	4TU -ve	Agpat2	0.00142960861278989	0.000312128530047967	49.1077997051773	37.372212685586	0.0598239631281378	0.374529150192753	4sU (c.f. 4TU / 4sU -ve)	0.00111748008274192
kidney	4sU	4TU -ve	Agpat3	0.00052611943432021	0.000152566049211397	291.880488737819	319.939768436544	0.00125476193025466	0.0402384406928514	4sU (c.f. 4TU / 4sU -ve)	0.000373553385108813
kidney	4sU	4TU -ve	Agpat4	0.00034668053388802	0.000394604329359993	6.91016314941316	5.50622845913902	0.851110176316789	1	4sU (c.f. 4TU / 4sU -ve)	-4.79237954719734e-05
kidney	4sU	4TU -ve	Agpat5	0.000159407468489467	0.000154877395217427	32.1589654613943	33.0342217838176	0.971901043250966	1	4sU (c.f. 4TU / 4sU -ve)	4.53007327203963e-06
kidney	4sU	4TU -ve	Agps	0.000244121847866413	0.000152762587604271	196.107223684391	297.046527051137	0.0561302624224836	0.36318957707283	4sU (c.f. 4TU / 4sU -ve)	9.13592602621426e-05
kidney	4sU	4TU -ve	Agrn	0.000182023446355537	0.00024605658258282	108.385715959265	92.6008275568972	0.29299698639365	0.667465943725298	4sU (c.f. 4TU / 4sU -ve)	-6.40331362272833e-05
kidney	4sU	4TU -ve	Agt	0.000521061048168827	0.000126005368890301	55.1894419626646	53.1700219274918	0.012087383702302	0.166787664988271	4sU (c.f. 4TU / 4sU -ve)	0.000395055679278526
kidney	4sU	4TU -ve	Agtpbp1	0.000257240252361089	0.000175174457284571	41.4783850978713	43.4516996445683	0.341175341931674	0.715465375655248	4sU (c.f. 4TU / 4sU -ve)	8.20657950765178e-05
kidney	4sU	4TU -ve	Agtr1a	0.000141168195351183	0.000231094183814173	37.4582592149924	41.474477610803	0.770241471995582	1	4sU (c.f. 4TU / 4sU -ve)	-8.99259884629898e-05
kidney	4sU	4TU -ve	Agtrap	0.00050835819900863	0.000604516035450413	114.297724602229	111.252245434204	0.823620600399196	1	4sU (c.f. 4TU / 4sU -ve)	-9.61578364417834e-05
kidney	4sU	4TU -ve	Agxt2	0.00040247156002422	0.00026040636343502	107.786622490901	106.629153927378	0.21811494908826	0.622484238749872	4sU (c.f. 4TU / 4sU -ve)	0.0001420651965892
kidney	4sU	4TU -ve	Ahctf1	7.59214971719233e-05	3.11351889905972e-05	24.6851415558817	28.5012759088848	0.548417801377337	0.934472825384596	4sU (c.f. 4TU / 4sU -ve)	4.47863081813262e-05
kidney	4sU	4TU -ve	Ahcy	0.000514968858691727	0.000250334052978753	69.5613567840486	82.0108088797051	0.0879313596399453	0.456179079029346	4sU (c.f. 4TU / 4sU -ve)	0.000264634805712974
kidney	4sU	4TU -ve	Ahcyl1	0.000836303920546803	0.000237460503318887	157.936229802326	152.34202669683	0.0101560780442241	0.152207830470221	4sU (c.f. 4TU / 4sU -ve)	0.000598843417227916
kidney	4sU	4TU -ve	Ahcyl2	0.00025626776299303	9.59433425591012e-05	177.585879504825	199.347052530634	0.00920380768107864	0.142778887446676	4sU (c.f. 4TU / 4sU -ve)	0.000160324420433929
kidney	4sU	4TU -ve	Ahdc1	0.000122155823700843	0.00015304560759106	53.0459027812756	43.7405816936565	0.679985482001922	1	4sU (c.f. 4TU / 4sU -ve)	-3.08897838902167e-05
kidney	4sU	4TU -ve	Ahi1	0.00020387359836901	0	6.7557086085668	6.46200104897536	0.242451626660999	0.633388732468268	4sU (c.f. 4TU / 4sU -ve)	0.00020387359836901
kidney	4sU	4TU -ve	Ahnak	0.00027707419535918	0.000108236261527367	94.9269038852964	81.167580287456	0.0955113942699159	0.477487255003397	4sU (c.f. 4TU / 4sU -ve)	0.000168837933831813
kidney	4sU	4TU -ve	Ahnak2	0	0.001230012300123	0.903839772989607	0.874067998701986	0.20123875568917	0.618717209386568	4sU (c.f. 4TU / 4sU -ve)	-0.001230012300123
kidney	4sU	4TU -ve	Ahr	0	0.00066375914637569	6.30388884889908	5.34523891657706	0.0313804478648031	0.287774342165999	4sU (c.f. 4TU / 4sU -ve)	-0.00066375914637569
kidney	4sU	4TU -ve	Ahsa1	0.000314359279769457	0.000218308800948144	139.548282580228	137.404241627142	0.155318897156529	0.609965095541898	4sU (c.f. 4TU / 4sU -ve)	9.60504788213128e-05
kidney	4sU	4TU -ve	Ahsa2	0.000200294162292203	8.28851783608467e-05	32.8044222434557	44.8799430742132	0.257208899507589	0.642139337220894	4sU (c.f. 4TU / 4sU -ve)	0.000117408983931357
kidney	4sU	4TU -ve	Aida	0.00270063942057944	0.00242559626084388	26.7410714480384	26.5475383655108	0.95063346582861	1	4sU (c.f. 4TU / 4sU -ve)	0.00027504315973556
kidney	4sU	4TU -ve	Aif1	0.0002377555872563	0	13.2581998935754	7.1243659583134	0.147094107104576	0.59700594936844	4sU (c.f. 4TU / 4sU -ve)	0.0002377555872563
kidney	4sU	4TU -ve	Aif1l	0.000213140736873113	0.000184946140949307	261.942177351707	208.701072771226	0.448515186802279	0.83281169981983	4sU (c.f. 4TU / 4sU -ve)	2.81945959238067e-05
kidney	4sU	4TU -ve	Aifm1	0.000914915638230867	0.000109481739703868	104.652075327177	118.454226065893	1.3991338302167e-05	0.0042737931658689	4sU (c.f. 4TU / 4sU -ve)	0.000805433898526999
kidney	4sU	4TU -ve	Aifm2	0.000699027586209673	0.000249204603667143	19.0396918883964	19.0181207355795	0.110304573369253	0.517272182818224	4sU (c.f. 4TU / 4sU -ve)	0.00044982298254253
kidney	4sU	4TU -ve	Aifm3	0.000588334173810723	0.000422179150022523	14.3588108793951	13.2617102017875	0.681386694742576	1	4sU (c.f. 4TU / 4sU -ve)	0.0001661550237882
kidney	4sU	4TU -ve	Aig1	0.000327263230938217	0.000179210417804047	101.797734983577	114.634496986179	0.117176873435288	0.534317181197261	4sU (c.f. 4TU / 4sU -ve)	0.00014805281313417
kidney	4sU	4TU -ve	Aim2	0	0	0.662046346544363	0.526134121534465	0.999987825247791	1	4sU (c.f. 4TU / 4sU -ve)	0
kidney	4sU	4TU -ve	Aimp1	0.00057856187740073	0.000140114894213253	33.2322900330646	35.1186151787921	0.285243559674476	0.661911956703535	4sU (c.f. 4TU / 4sU -ve)	0.000438446983187477
kidney	4sU	4TU -ve	Aimp2	0.000270141324587547	0.00010891466535969	25.2084408059278	25.655386514992	0.257070001955545	0.642139337220894	4sU (c.f. 4TU / 4sU -ve)	0.000161226659227857
kidney	4sU	4TU -ve	Aip	0.000719356352029057	0.00012840735043445	42.6341276270154	30.5053040708128	0.066054887447098	0.391019813418474	4sU (c.f. 4TU / 4sU -ve)	0.000590949001594607
kidney	4sU	4TU -ve	Ajap1	0	0	0.923071004696958	0.831932622425951	1	1	4sU (c.f. 4TU / 4sU -ve)	0
kidney	4sU	4TU -ve	Ajuba	0.000184828690206383	0	23.5492459331117	18.0466169982574	0.0603907240946098	0.376297772101231	4sU (c.f. 4TU / 4sU -ve)	0.000184828690206383
kidney	4sU	4TU -ve	Ak1	5.53158535236167e-05	0	18.3522652183823	12.4451488243865	0.30546347679091	0.678111379025927	4sU (c.f. 4TU / 4sU -ve)	5.53158535236167e-05
kidney	4sU	4TU -ve	Ak2	0.000406519322406077	0.000313126920991133	298.041046967465	288.497222801241	0.126756376380504	0.55820951092658	4sU (c.f. 4TU / 4sU -ve)	9.33924014149433e-05
kidney	4sU	4TU -ve	Ak3	0.000642866649487033	0.000270909396843367	327.397588370083	298.90217050399	0.00475042172354284	0.092320608749828	4sU (c.f. 4TU / 4sU -ve)	0.000371957252643667
kidney	4sU	4TU -ve	Ak4	0.00025240895424129	0.000240798907542933	234.516324280403	225.326279630433	0.771214077329147	1	4sU (c.f. 4TU / 4sU -ve)	1.16100466983567e-05
kidney	4sU	4TU -ve	Ak5	0	0	1.02938318690636	0.838457879085088	1	1	4sU (c.f. 4TU / 4sU -ve)	0
kidney	4sU	4TU -ve	Ak6	0.00023554729352345	3.67876981937233e-05	28.1311662550941	26.3478905583072	0.0989603797908393	0.485789194353865	4sU (c.f. 4TU / 4sU -ve)	0.000198759595329727
kidney	4sU	4TU -ve	Ak6,Taf9	4.12592317531033e-05	0.00016090374091126	28.1590370805979	24.3526965188027	0.0900611434724034	0.461756506895392	4sU (c.f. 4TU / 4sU -ve)	-0.000119644509158157
kidney	4sU	4TU -ve	Ak7	0.00175615168986829	0.000617665225447807	5.33083721424471	5.04820028145513	0.166369589265209	0.618717209386568	4sU (c.f. 4TU / 4sU -ve)	0.00113848646442048
kidney	4sU	4TU -ve	Akap1	0.00025053706274809	0.000602321700005033	67.7543177727154	63.3240248187949	0.0332377376221044	0.295235707391914	4sU (c.f. 4TU / 4sU -ve)	-0.000351784637256943
kidney	4sU	4TU -ve	Akap10	7.117944337675e-05	8.28569061231233e-05	10.9264161434951	11.6096041474393	0.974643959537775	1	4sU (c.f. 4TU / 4sU -ve)	-1.16774627463733e-05
kidney	4sU	4TU -ve	Akap11	0.000156186330774877	0.000106991600279508	61.2440596485976	59.117895045182	0.318912415896038	0.693134877308473	4sU (c.f. 4TU / 4sU -ve)	4.9194730495369e-05
kidney	4sU	4TU -ve	Akap12	0.00016473840592574	0.000153997819273677	21.0282699922527	19.6940872059916	0.738925593181952	1	4sU (c.f. 4TU / 4sU -ve)	1.07405866520633e-05
kidney	4sU	4TU -ve	Akap13	0.00013767871143639	0.000405871011956294	30.5128269870411	33.1433502754649	0.284201854611386	0.661570316549895	4sU (c.f. 4TU / 4sU -ve)	-0.000268192300519904
kidney	4sU	4TU -ve	Akap17b	0	0.00183293883390804	2.49335757928921	2.40737346250005	0.0141971624660768	0.182775123552933	4sU (c.f. 4TU / 4sU -ve)	-0.00183293883390804
kidney	4sU	4TU -ve	Akap2,Pakap	0.000188718402821987	0.000267365707884117	162.591024488713	121.944702269797	0.188871897206666	0.618717209386568	4sU (c.f. 4TU / 4sU -ve)	-7.864730506213e-05
kidney	4sU	4TU -ve	Akap5	0	0	0.302720248187112	0.709565385955727	1	1	4sU (c.f. 4TU / 4sU -ve)	0
kidney	4sU	4TU -ve	Akap6	0.00310077519379844	0	0.379828293380471	0.550644532791525	0.0706895430658057	0.406680117982111	4sU (c.f. 4TU / 4sU -ve)	0.00310077519379844
kidney	4sU	4TU -ve	Akap7	0	0.00039032006245121	9.60688753919141	9.06115137845224	0.169880426012125	0.618717209386568	4sU (c.f. 4TU / 4sU -ve)	-0.00039032006245121
kidney	4sU	4TU -ve	Akap8	0.00032804713800305	0.000136394413939533	44.4465403160021	43.8378063910809	0.0764394872726376	0.424429710847422	4sU (c.f. 4TU / 4sU -ve)	0.000191652724063517
kidney	4sU	4TU -ve	Akap8l	0	0.0001453065969195	12.503585100928	11.0603305237976	0.225655434772443	0.625286855678862	4sU (c.f. 4TU / 4sU -ve)	-0.0001453065969195
kidney	4sU	4TU -ve	Akap9	0.000254938200176143	0.000131373095772324	25.9152335232314	28.098264289393	0.439780347367307	0.822966010688166	4sU (c.f. 4TU / 4sU -ve)	0.000123565104403819
kidney	4sU	4TU -ve	Akip1	0.000266394075195943	6.882075634011e-05	32.7765810537189	34.2455258506998	0.40579016258814	0.785433608468608	4sU (c.f. 4TU / 4sU -ve)	0.000197573318855833
kidney	4sU	4TU -ve	Akirin1	0.000266641334982264	0.000195324904779242	41.307944920474	46.2034584534009	0.35314860683174	0.727666125582746	4sU (c.f. 4TU / 4sU -ve)	7.13164302030222e-05
kidney	4sU	4TU -ve	Akirin2	0.000172768671010011	0.000116707116564915	39.9054911585754	45.3291200865237	0.485603703625026	0.870198787579227	4sU (c.f. 4TU / 4sU -ve)	5.60615544450959e-05
kidney	4sU	4TU -ve	Akna	0.00116409843032788	0.000108896874659697	4.23597947963275	4.03587089287468	0.0344951877538316	0.298871019514222	4sU (c.f. 4TU / 4sU -ve)	0.00105520155566818
kidney	4sU	4TU -ve	Akr1a1	0.00101689156194429	0.000521721638709023	1834.46969761421	1847.02140274126	0.00744324018644507	0.124180864922674	4sU (c.f. 4TU / 4sU -ve)	0.000495169923235267
kidney	4sU	4TU -ve	Akr1b10	0.000594566903831193	0.000322613230495435	53.8754608528113	60.6569507386103	0.156694774759858	0.611485934512294	4sU (c.f. 4TU / 4sU -ve)	0.000271953673335759
kidney	4sU	4TU -ve	Akr1b3	0.000327565096222183	0.000113143784835626	282.075450273687	104.125821308679	0.0229292757080419	0.242202604930706	4sU (c.f. 4TU / 4sU -ve)	0.000214421311386558
kidney	4sU	4TU -ve	Akr1b7	0	0	5.54284596787721	5.6588569107325	1	1	4sU (c.f. 4TU / 4sU -ve)	0
kidney	4sU	4TU -ve	Akr1b8	0	0.00044984255510571	5.05343339639315	3.23889182171201	0.168556781570465	0.618717209386568	4sU (c.f. 4TU / 4sU -ve)	-0.00044984255510571
kidney	4sU	4TU -ve	Akr1c12	0.00072487012088506	0.000174703004891683	2.35704642519828	4.12684227184976	0.302332536817861	0.675587453398216	4sU (c.f. 4TU / 4sU -ve)	0.000550167115993377
kidney	4sU	4TU -ve	Akr1c13	0.000470630192136113	0.000303360512964527	8.94451936441609	10.6179568210545	0.709817149422629	1	4sU (c.f. 4TU / 4sU -ve)	0.000167269679171587
kidney	4sU	4TU -ve	Akr1c14	0.000338489772501977	0.000159010243682208	84.3256497870161	119.207703607075	0.0152463543295964	0.189858692369828	4sU (c.f. 4TU / 4sU -ve)	0.000179479528819768
kidney	4sU	4TU -ve	Akr1c18	0.000504832367986003	0.00027156187673388	74.1863870547289	46.3214570105241	0.403205095953747	0.782064967180223	4sU (c.f. 4TU / 4sU -ve)	0.000233270491252123
kidney	4sU	4TU -ve	Akr1c19	0.000263659189298433	0.00019567123896637	19.9278405666459	21.0910193462006	0.962158522033103	1	4sU (c.f. 4TU / 4sU -ve)	6.79879503320629e-05
kidney	4sU	4TU -ve	Akr1c21	0.000436663499806503	0.000200477230147183	3195.36203247635	3389.21966649435	0.00421557062969803	0.0859298906035769	4sU (c.f. 4TU / 4sU -ve)	0.00023618626965932
kidney	4sU	4TU -ve	Akr1d1	0.000425217633080417	0.000127450914477678	19.5972970496944	21.4768580640922	0.0445251987280356	0.32843984094041	4sU (c.f. 4TU / 4sU -ve)	0.000297766718602738
kidney	4sU	4TU -ve	Akr1e1	0.000275440569846117	0.000231982364580453	85.2396183424119	86.8629910256637	0.583824724490022	0.965506322498726	4sU (c.f. 4TU / 4sU -ve)	4.34582052656633e-05
kidney	4sU	4TU -ve	Akr7a5	0.00061274707806984	0.00019345296922673	507.392441997518	393.850561924741	0.000335710663547568	0.018468131201906	4sU (c.f. 4TU / 4sU -ve)	0.00041929410884311
kidney	4sU	4TU -ve	Akt1	4.94501147242633e-05	0.00015215577485992	73.5862494358075	42.6915776793713	0.258736256743563	0.642581126724066	4sU (c.f. 4TU / 4sU -ve)	-0.000102705660135657
kidney	4sU	4TU -ve	Akt1s1	0	0.00017361111111111	14.2043127025207	13.1079182597693	0.211725450940208	0.622096788283777	4sU (c.f. 4TU / 4sU -ve)	-0.00017361111111111
kidney	4sU	4TU -ve	Akt2	0.000554836435574547	0.000325179442327147	78.3478993971371	73.1186637207354	0.230155627552426	0.627437893223655	4sU (c.f. 4TU / 4sU -ve)	0.0002296569932474
kidney	4sU	4TU -ve	Akt3	0	0	4.54550339964287	3.05134840407738	1	1	4sU (c.f. 4TU / 4sU -ve)	0
kidney	4sU	4TU -ve	Aktip	0.000157191526753136	9.65967183958435e-05	106.992984937421	105.943827090807	0.269255672339048	0.648201089578256	4sU (c.f. 4TU / 4sU -ve)	6.05948083572921e-05
kidney	4sU	4TU -ve	Alad	0.0001583286460692	0.000240254164774944	103.968779499784	98.4351087922997	0.756478451791833	1	4sU (c.f. 4TU / 4sU -ve)	-8.19255187057439e-05
kidney	4sU	4TU -ve	Alas1	0.000271540885152227	0.000249771138240073	177.647253713966	320.085767152021	0.673981669385577	1	4sU (c.f. 4TU / 4sU -ve)	2.17697469121533e-05
kidney	4sU	4TU -ve	Alas2	0	0	0.597846656439406	0.51355535675473	1	1	4sU (c.f. 4TU / 4sU -ve)	0
kidney	4sU	4TU -ve	Alb	0.00126742712294043	0	8.67130949112356	7.92500483215258	0.204885093488276	0.618717209386568	4sU (c.f. 4TU / 4sU -ve)	0.00126742712294043
kidney	4sU	4TU -ve	Alcam	0.000137807894941617	8.93176134333667e-05	33.0586923050359	30.2400301477989	0.330835582182208	0.703939665560691	4sU (c.f. 4TU / 4sU -ve)	4.849028150825e-05
kidney	4sU	4TU -ve	Aldh16a1	0.000676960242065973	0.000416622682017838	47.8397977832608	50.8978921279329	0.289447823127058	0.664352594033921	4sU (c.f. 4TU / 4sU -ve)	0.000260337560048135
kidney	4sU	4TU -ve	Aldh18a1	0	0	1.26465113373151	1.57732812134628	1	1	4sU (c.f. 4TU / 4sU -ve)	0
kidney	4sU	4TU -ve	Aldh1a1	0.000471655706538263	0.000682566859037443	3.87804356982119	4.79882442143823	0.834699271584088	1	4sU (c.f. 4TU / 4sU -ve)	-0.00021091115249918
kidney	4sU	4TU -ve	Aldh1a2	0	0.0008058017727639	6.79689222269242	3.24672076502717	0.132738175009728	0.570053641955123	4sU (c.f. 4TU / 4sU -ve)	-0.0008058017727639
kidney	4sU	4TU -ve	Aldh1a3	0.000542106132177327	0	9.13341072459856	2.30504116992309	0.0909748220617104	0.464432021551386	4sU (c.f. 4TU / 4sU -ve)	0.000542106132177327
kidney	4sU	4TU -ve	Aldh1a7	0.00170557682166072	9.74089226573133e-05	8.75390660879602	10.2416363590765	0.290458855861117	0.665300967781542	4sU (c.f. 4TU / 4sU -ve)	0.00160816789900341
kidney	4sU	4TU -ve	Aldh1b1	0	0.000807102502017753	1.79268590807228	1.56495648817354	0.22611971614111	0.625608538012709	4sU (c.f. 4TU / 4sU -ve)	-0.000807102502017753
kidney	4sU	4TU -ve	Aldh1l1	0.000590909807349877	0.000282383236620947	201.98481335741	213.563711734944	0.024326235879771	0.248555448404188	4sU (c.f. 4TU / 4sU -ve)	0.00030852657072893
kidney	4sU	4TU -ve	Aldh1l2	0	0	1.63038348647903	2.02690254920452	1	1	4sU (c.f. 4TU / 4sU -ve)	0
kidney	4sU	4TU -ve	Aldh2	0.000662441533780883	0.000240220142712427	831.755886718547	842.971138265957	0.00046633583375811	0.0223352036741909	4sU (c.f. 4TU / 4sU -ve)	0.000422221391068457
kidney	4sU	4TU -ve	Aldh3a1	0	0	0.654909150422745	0.383324003436714	1	1	4sU (c.f. 4TU / 4sU -ve)	0
kidney	4sU	4TU -ve	Aldh3a2	0.000583139019964427	0.00026501381833501	182.522455130353	232.103845339923	0.00615782115082343	0.110023029030556	4sU (c.f. 4TU / 4sU -ve)	0.000318125201629417
kidney	4sU	4TU -ve	Aldh3b1	0.000593330960009493	0	9.70219742505176	9.93352373907612	0.181684842621755	0.618717209386568	4sU (c.f. 4TU / 4sU -ve)	0.000593330960009493
kidney	4sU	4TU -ve	Aldh3b2	0.00150489089541008	0	1.63010529427611	1.25523065388377	0.210949961540617	0.621501015502923	4sU (c.f. 4TU / 4sU -ve)	0.00150489089541008
kidney	4sU	4TU -ve	Aldh3b3	0.000746714456391873	0	7.50503928108325	3.48807945022433	0.0679458650202113	0.397081189984829	4sU (c.f. 4TU / 4sU -ve)	0.000746714456391873
kidney	4sU	4TU -ve	Aldh4a1	0.000412458748251123	0.00026320053282505	360.176436223865	360.378435158502	0.0231176085251168	0.242283857365761	4sU (c.f. 4TU / 4sU -ve)	0.000149258215426073
kidney	4sU	4TU -ve	Aldh5a1	0.000616772879457893	0.000256609917478993	78.2542071947431	82.7394733053757	0.0325958963459538	0.292959993963198	4sU (c.f. 4TU / 4sU -ve)	0.0003601629619789
kidney	4sU	4TU -ve	Aldh6a1	0.00074755730798947	0.000199621058244823	506.6412351183	512.75228418721	0.000505213956747553	0.0233288575460657	4sU (c.f. 4TU / 4sU -ve)	0.000547936249744647
kidney	4sU	4TU -ve	Aldh7a1	0.00062714414144898	0.00017199924368204	325.27911389011	314.418388725728	0.00896994384257261	0.140423189434925	4sU (c.f. 4TU / 4sU -ve)	0.00045514489776694
kidney	4sU	4TU -ve	Aldh8a1	0.000215202952529617	0.0002473982482528	408.454289698674	432.609812058726	0.674006557880565	1	4sU (c.f. 4TU / 4sU -ve)	-3.21952957231834e-05
kidney	4sU	4TU -ve	Aldh9a1	0.000533478357451043	0.00017095961556107	476.643280403993	528.911113836259	0.0001070811483264	0.00905430598626558	4sU (c.f. 4TU / 4sU -ve)	0.000362518741889973
kidney	4sU	4TU -ve	Aldoa	0.00115700081536826	0.00019311483114455	905.821919889613	743.423850180911	0.000451017243653952	0.02191538784236	4sU (c.f. 4TU / 4sU -ve)	0.00096388598422371
kidney	4sU	4TU -ve	Aldob	0.000735819205177457	0.000205565556857957	7992.07669470504	9650.32357590764	8.59861256965888e-05	0.00790495268316693	4sU (c.f. 4TU / 4sU -ve)	0.0005302536483195
kidney	4sU	4TU -ve	Aldoc	0.00030756313403849	0.000353294470941527	25.5151679860252	13.143305261467	0.720782114390936	1	4sU (c.f. 4TU / 4sU -ve)	-4.57313369030367e-05
kidney	4sU	4TU -ve	Alg1	0.000298801559348107	0.000211496984115707	55.2740425622624	50.0941032109418	0.341646587450041	0.71557721022793	4sU (c.f. 4TU / 4sU -ve)	8.73045752324e-05
kidney	4sU	4TU -ve	Alg11	0	0.000682858854054677	18.2079994268512	15.0735814112589	0.0267956133396944	0.261615332521122	4sU (c.f. 4TU / 4sU -ve)	-0.000682858854054677
kidney	4sU	4TU -ve	Alg12	0.00019204917201082	0.000131798787982617	20.4523531437188	17.8272694982753	0.520829949719605	0.90547668961687	4sU (c.f. 4TU / 4sU -ve)	6.02503840282033e-05
kidney	4sU	4TU -ve	Alg13	0	0	4.40782154164344	5.11050106068645	1	1	4sU (c.f. 4TU / 4sU -ve)	0
kidney	4sU	4TU -ve	Alg14	0.000925520548204803	7.75554521482833e-05	26.0362151657698	24.2295960414338	0.0153880661946948	0.190929103926566	4sU (c.f. 4TU / 4sU -ve)	0.00084796509605652
kidney	4sU	4TU -ve	Alg2	0.000217194989488847	0.00019771409307872	27.9591114708926	21.5577784652644	0.907622977813611	1	4sU (c.f. 4TU / 4sU -ve)	1.94808964101266e-05
kidney	4sU	4TU -ve	Alg3	0.0001162452775356	0.00045237998231917	24.2396119471903	21.0735219264534	0.0985470037129863	0.485433035338603	4sU (c.f. 4TU / 4sU -ve)	-0.00033613470478357
kidney	4sU	4TU -ve	Alg5	0.000727261992841533	0.000221704457146918	72.8761946966457	69.8651142097773	0.00939941041154014	0.144366005133832	4sU (c.f. 4TU / 4sU -ve)	0.000505557535694615
kidney	4sU	4TU -ve	Alg6	0.000183218392400327	0.000154822727976467	9.99647054452702	8.46142853782205	0.651202774676942	1	4sU (c.f. 4TU / 4sU -ve)	2.839566442386e-05
kidney	4sU	4TU -ve	Alg8	0.000961194525020267	0	12.0160957234735	11.0618092930995	0.00405217185593357	0.0838469034480032	4sU (c.f. 4TU / 4sU -ve)	0.000961194525020267
kidney	4sU	4TU -ve	Alg9	0.000182726586235357	0	13.918210836961	11.8804427715878	0.0552372162066533	0.361319464106402	4sU (c.f. 4TU / 4sU -ve)	0.000182726586235357
kidney	4sU	4TU -ve	Alkbh1	0.00014821402104639	0.000130872922392357	6.42440060661884	6.66809090403215	0.989813216993528	1	4sU (c.f. 4TU / 4sU -ve)	1.73410986540333e-05
kidney	4sU	4TU -ve	Alkbh2	0	0	3.39172387015214	1.7781420456469	1	1	4sU (c.f. 4TU / 4sU -ve)	0
kidney	4sU	4TU -ve	Alkbh3	0.00034324239500319	0	24.0749289152854	21.6508219453267	0.0118359810302768	0.165596567166217	4sU (c.f. 4TU / 4sU -ve)	0.00034324239500319
kidney	4sU	4TU -ve	Alkbh4	0.00069156293222683	0	9.50315235860335	9.89922675616646	0.19303823927464	0.618717209386568	4sU (c.f. 4TU / 4sU -ve)	0.00069156293222683
kidney	4sU	4TU -ve	Alkbh5	0.000150499564665467	0.000320302561509187	111.700611547792	114.347101104008	0.0583645323703929	0.370299844562131	4sU (c.f. 4TU / 4sU -ve)	-0.00016980299684372
kidney	4sU	4TU -ve	Alkbh6	0	0.000139353400222963	18.3895642476433	13.4736650463423	0.187961002362502	0.618717209386568	4sU (c.f. 4TU / 4sU -ve)	-0.000139353400222963
kidney	4sU	4TU -ve	Alkbh7	0.00047329912456066	0	20.9975541240544	17.1545924822291	0.0580039155338627	0.369037452384047	4sU (c.f. 4TU / 4sU -ve)	0.00047329912456066
kidney	4sU	4TU -ve	Alkbh8	0.00037867135739627	0	21.7613789271055	22.7923877431853	0.00266855826811447	0.0659817890913937	4sU (c.f. 4TU / 4sU -ve)	0.00037867135739627
kidney	4sU	4TU -ve	Alox12	0	0	5.57762255514367	3.47524893025376	1	1	4sU (c.f. 4TU / 4sU -ve)	0
kidney	4sU	4TU -ve	Alox5ap	0.00010300782859497	0.00113186191284663	6.93771993525558	3.97837400874298	0.62786758800388	1	4sU (c.f. 4TU / 4sU -ve)	-0.00102885408425166
kidney	4sU	4TU -ve	Alpk1	0	0	0.414227720320275	0.374430266915646	1	1	4sU (c.f. 4TU / 4sU -ve)	0
kidney	4sU	4TU -ve	Alpk3	0	0	0.282833663950189	0.230950718723568	1	1	4sU (c.f. 4TU / 4sU -ve)	0
kidney	4sU	4TU -ve	Alpl	0.00068181479895426	0.000203870868294627	272.146394931102	217.088781193199	0.000980181917183616	0.0344270048758491	4sU (c.f. 4TU / 4sU -ve)	0.000477943930659633
kidney	4sU	4TU -ve	Als2	0.00033247783796872	0.000550012876834907	35.0217412695793	34.9730378060313	0.473795957291024	0.859632309801614	4sU (c.f. 4TU / 4sU -ve)	-0.000217535038866187
kidney	4sU	4TU -ve	Als2cl	0.000171673819742487	5.66027056093267e-05	25.4755545569933	16.6874725993503	0.849773407994917	1	4sU (c.f. 4TU / 4sU -ve)	0.00011507111413316
kidney	4sU	4TU -ve	Als2cr12	0	0	3.3001029822559	3.68251172578655	1	1	4sU (c.f. 4TU / 4sU -ve)	0
kidney	4sU	4TU -ve	Alx1	0.00098255956767379	0	2.97428328031813	1.62136967899692	0.223665263379016	0.624232655205254	4sU (c.f. 4TU / 4sU -ve)	0.00098255956767379
kidney	4sU	4TU -ve	Alyref	0.000183831977572497	0.000309655390120833	24.7816507233542	21.3222562086304	0.500177490739072	0.883941590523005	4sU (c.f. 4TU / 4sU -ve)	-0.000125823412548337
kidney	4sU	4TU -ve	Alyref2	0.00185528756957328	0	4.51492855871832	4.50262084900527	0.197893163182346	0.618717209386568	4sU (c.f. 4TU / 4sU -ve)	0.00185528756957328
kidney	4sU	4TU -ve	Amacr	0.000168511703279486	0.000267670273907623	308.099369471616	358.996599484923	0.0836669487830329	0.444213125748056	4sU (c.f. 4TU / 4sU -ve)	-9.91585706281372e-05
kidney	4sU	4TU -ve	Ambp	0.00121951219512195	0.00216919739696312	2.8488583191623	2.06810387845468	0.841937164359465	1	4sU (c.f. 4TU / 4sU -ve)	-0.00094968520184117
kidney	4sU	4TU -ve	Ambra1	0	0	15.175745031677	16.8545765470469	1	1	4sU (c.f. 4TU / 4sU -ve)	0
kidney	4sU	4TU -ve	Amd1	0	0.000755787491345367	8.5975101617518	6.15024802430019	0.0345621436742039	0.299146054039118	4sU (c.f. 4TU / 4sU -ve)	-0.000755787491345367
kidney	4sU	4TU -ve	Amd2	0.00103842159916925	0	0.48130286135558	0.494878460270561	0.24621892346559	0.635718008095914	4sU (c.f. 4TU / 4sU -ve)	0.00103842159916925
kidney	4sU	4TU -ve	Amdhd1	0	0	0.741711908721877	1.74188480772759	1	1	4sU (c.f. 4TU / 4sU -ve)	0
kidney	4sU	4TU -ve	Amdhd2	0.000358393645942173	6.89774098982567e-05	67.1671695560337	62.4452527706842	0.0152035700929945	0.189498183015321	4sU (c.f. 4TU / 4sU -ve)	0.000289416236043917
kidney	4sU	4TU -ve	Amer1	0	0	5.82770568826548	5.39425028903997	1	1	4sU (c.f. 4TU / 4sU -ve)	0
kidney	4sU	4TU -ve	Amfr	0.000467578849056043	0.000404869929999873	156.469018394552	156.399484640092	0.465954715882597	0.851473812454618	4sU (c.f. 4TU / 4sU -ve)	6.270891905617e-05
kidney	4sU	4TU -ve	Amhr2	0	0	0.310056153025101	0.549592601326331	1	1	4sU (c.f. 4TU / 4sU -ve)	0
kidney	4sU	4TU -ve	Amigo1	0.000270343336036767	0.00139586823003908	7.00434232676245	8.12628738042026	0.858185659713899	1	4sU (c.f. 4TU / 4sU -ve)	-0.00112552489400231
kidney	4sU	4TU -ve	Amigo2	0	0	3.57526332278472	3.21983242385697	1	1	4sU (c.f. 4TU / 4sU -ve)	0
kidney	4sU	4TU -ve	Amigo3	0	0	0.530612548431004	0.455803305742702	1	1	4sU (c.f. 4TU / 4sU -ve)	0
kidney	4sU	4TU -ve	Ammecr1	0.000196889151407757	0.000899477822553073	10.252896038905	17.3294006654226	0.179186735740363	0.618717209386568	4sU (c.f. 4TU / 4sU -ve)	-0.000702588671145317
kidney	4sU	4TU -ve	Ammecr1l	0.00021425458878621	0.000123192048873631	107.784290196584	124.216154835581	0.172202080322547	0.618717209386568	4sU (c.f. 4TU / 4sU -ve)	9.10625399125788e-05
kidney	4sU	4TU -ve	Amn	0.0005719114384512	0.000117250929303455	246.767945118843	207.582645629618	0.0221377899003535	0.238752793414734	4sU (c.f. 4TU / 4sU -ve)	0.000454660509147745
kidney	4sU	4TU -ve	Amn1	0	5.600358422939e-05	10.6261193691788	12.1479534324851	0.264401345963763	0.646442398665665	4sU (c.f. 4TU / 4sU -ve)	-5.600358422939e-05
kidney	4sU	4TU -ve	Amot	0.000102702556989744	0.000179801077075768	48.2381754550813	53.3376558940688	0.325935623161559	0.700227680667892	4sU (c.f. 4TU / 4sU -ve)	-7.70985200860244e-05
kidney	4sU	4TU -ve	Amotl1	9.30870708434511e-05	7.96609903668505e-05	48.4052531427125	41.7848821144571	0.594786595037991	0.974101719133237	4sU (c.f. 4TU / 4sU -ve)	1.34260804766005e-05
kidney	4sU	4TU -ve	Amotl2	0.000132996456088513	8.01402217317254e-05	69.1136023782625	65.4707713013176	0.658122459534633	1	4sU (c.f. 4TU / 4sU -ve)	5.2856234356788e-05
kidney	4sU	4TU -ve	Ampd2	0.000165733459062987	9.948812792028e-05	23.2996443676629	19.7746477047028	0.525077286801803	0.909523099976113	4sU (c.f. 4TU / 4sU -ve)	6.62453311427067e-05
kidney	4sU	4TU -ve	Ampd3	0.000259423722547723	0.00035101227871961	17.600458829775	14.992364057076	0.414485133269107	0.7947826897108	4sU (c.f. 4TU / 4sU -ve)	-9.15885561718867e-05
kidney	4sU	4TU -ve	Amph	0	0	0.381968908294699	0.457119854139438	1	1	4sU (c.f. 4TU / 4sU -ve)	0
kidney	4sU	4TU -ve	Amt	0.000415318735253593	0.000239048389983674	70.0997548650301	80.7643398569091	0.112881630659745	0.523966798955519	4sU (c.f. 4TU / 4sU -ve)	0.00017627034526992
kidney	4sU	4TU -ve	Amy1	0.00404040404040403	0	2.64826876394877	2.90811116102492	0.191637607193198	0.618717209386568	4sU (c.f. 4TU / 4sU -ve)	0.00404040404040403
kidney	4sU	4TU -ve	Amz1	0	0.000338753387533873	5.91152936075686	5.42164555228134	0.178029725571445	0.618717209386568	4sU (c.f. 4TU / 4sU -ve)	-0.000338753387533873
kidney	4sU	4TU -ve	Amz2	0.00035522583870396	0.000260940402172253	48.4762027494228	41.6400518401341	0.640316258303788	1	4sU (c.f. 4TU / 4sU -ve)	9.42854365317067e-05
kidney	4sU	4TU -ve	Anapc1	0.00020254443054969	6.63076520458793e-05	30.6509623670378	30.5484107964203	0.11908211580521	0.539534374579544	4sU (c.f. 4TU / 4sU -ve)	0.000136236778503811
kidney	4sU	4TU -ve	Anapc10	0.00010055304172951	0.000551876379690947	6.08917920166174	4.52294272162199	0.525158485348008	0.909548733379316	4sU (c.f. 4TU / 4sU -ve)	-0.000451323337961437
kidney	4sU	4TU -ve	Anapc11	0.000645252309555817	0.000218047557661616	120.248607152727	109.218916249222	0.0257027099473209	0.256362719433254	4sU (c.f. 4TU / 4sU -ve)	0.000427204751894201
kidney	4sU	4TU -ve	Anapc13	0.000824405934033177	0.00011121410732497	221.196440900599	205.304365542711	8.07884889891783e-05	0.00784851576009761	4sU (c.f. 4TU / 4sU -ve)	0.000713191826708207
kidney	4sU	4TU -ve	Anapc15	6.73536741429233e-05	0.00176079878640019	13.8271253038957	13.1382112367356	0.141284910595203	0.588601187753373	4sU (c.f. 4TU / 4sU -ve)	-0.00169344511225727
kidney	4sU	4TU -ve	Anapc16	0.00036296751344889	0.000244254790168017	88.6846775305047	94.6741566278258	0.247616416335521	0.636189175768908	4sU (c.f. 4TU / 4sU -ve)	0.000118712723280873
kidney	4sU	4TU -ve	Anapc2	4.15601687342833e-05	0.000140120422933554	53.2358461708917	44.8088808746754	0.296644847773707	0.671512154961134	4sU (c.f. 4TU / 4sU -ve)	-9.85602541992706e-05
kidney	4sU	4TU -ve	Anapc4	0.000149940675798907	0.000264094513879407	45.8115376585446	47.1126301475479	0.647307017696319	1	4sU (c.f. 4TU / 4sU -ve)	-0.0001141538380805
kidney	4sU	4TU -ve	Anapc5	0.00074453714307099	0.000164389319501744	173.250291933914	148.061716442371	0.000301080000164644	0.0173890778357118	4sU (c.f. 4TU / 4sU -ve)	0.000580147823569246
kidney	4sU	4TU -ve	Anapc7	5.899705014749e-05	0.00028487370078033	38.9259054700491	46.5678643273491	0.0339199994824688	0.297263896126407	4sU (c.f. 4TU / 4sU -ve)	-0.00022587665063284
kidney	4sU	4TU -ve	Ang	0	0	1.43141790351717	2.43742100975533	1	1	4sU (c.f. 4TU / 4sU -ve)	0
kidney	4sU	4TU -ve	Angel1	0	0	2.33208377626742	3.16661965101302	1	1	4sU (c.f. 4TU / 4sU -ve)	0
kidney	4sU	4TU -ve	Angel2	0.00026345107624533	0.000194634802520672	57.8411799543459	68.8350228608549	0.30223202465502	0.675473041886843	4sU (c.f. 4TU / 4sU -ve)	6.8816273724658e-05
kidney	4sU	4TU -ve	Angpt1	0.000883782589482987	8.84407888918367e-05	5.83281682794902	7.19343088765397	0.690715368737555	1	4sU (c.f. 4TU / 4sU -ve)	0.00079534180059115
kidney	4sU	4TU -ve	Angpt2	0.000799968761587473	0.00022658176400564	17.014411653897	12.7755118101701	0.36852492348993	0.74422149520346	4sU (c.f. 4TU / 4sU -ve)	0.000573386997581833
kidney	4sU	4TU -ve	Angptl1	0	0	0.498353736405429	0.277175936421055	1	1	4sU (c.f. 4TU / 4sU -ve)	0
kidney	4sU	4TU -ve	Angptl2	0.00020797049126546	0.000183515702062257	27.4895659990083	26.9274451585286	0.581207184005742	0.963605681616448	4sU (c.f. 4TU / 4sU -ve)	2.44547892032036e-05
kidney	4sU	4TU -ve	Angptl3	0	0	4.20526982312597	3.9827507788879	1	1	4sU (c.f. 4TU / 4sU -ve)	0
kidney	4sU	4TU -ve	Angptl4	0.000162858934236387	0.000201898166389932	98.900965772077	130.761712913159	0.583758828832457	0.965506322498726	4sU (c.f. 4TU / 4sU -ve)	-3.90392321535457e-05
kidney	4sU	4TU -ve	Angptl6	0	0	3.65235111087199	2.82625351191862	1	1	4sU (c.f. 4TU / 4sU -ve)	0
kidney	4sU	4TU -ve	Angptl7	0.000591954237853923	0.00015667841754798	7.74605346301543	10.5898128285016	0.333803637962889	0.707260979553852	4sU (c.f. 4TU / 4sU -ve)	0.000435275820305943
kidney	4sU	4TU -ve	Angptl8	0	0	2.47362996202538	0.922036889750914	1	1	4sU (c.f. 4TU / 4sU -ve)	0
kidney	4sU	4TU -ve	Ank	0.00048756563704986	0.000105786522796993	10.7084819306764	7.96701237603882	0.303502953184682	0.676988023566809	4sU (c.f. 4TU / 4sU -ve)	0.000381779114252867
kidney	4sU	4TU -ve	Ank1	0	0	0.230688267687691	0.550689156375362	1	1	4sU (c.f. 4TU / 4sU -ve)	0
kidney	4sU	4TU -ve	Ank2	0.00070850318425318	0.00019334880123743	8.56112519258609	6.41644213680073	0.356329513203634	0.730142359291456	4sU (c.f. 4TU / 4sU -ve)	0.00051515438301575
kidney	4sU	4TU -ve	Ank3	0.0001290460921134	0.000223325121275801	575.594952985184	583.64075150295	0.205365194988541	0.618717209386568	4sU (c.f. 4TU / 4sU -ve)	-9.42790291624013e-05
kidney	4sU	4TU -ve	Ankdd1b	0	0	0.126556442135792	0.149335374756888	1	1	4sU (c.f. 4TU / 4sU -ve)	0
kidney	4sU	4TU -ve	Ankef1	0	0	0.38216761701107	1.03256172691148	1	1	4sU (c.f. 4TU / 4sU -ve)	0
kidney	4sU	4TU -ve	Ankfy1	0.000252178542930233	9.07258806085138e-05	41.8626302091314	42.8437934222877	0.051694374214854	0.352846621899758	4sU (c.f. 4TU / 4sU -ve)	0.00016145266232172
kidney	4sU	4TU -ve	Ankhd1	0.000656074909026163	0.000239231560907377	69.1646045974774	80.3711406852249	0.453022954837311	0.837224559546882	4sU (c.f. 4TU / 4sU -ve)	0.000416843348118787
kidney	4sU	4TU -ve	Ankhd1,Eif4ebp3	0.000224012294925757	0.000563177101052917	49.2343669993315	41.9316612757467	0.499479843088535	0.883620675529737	4sU (c.f. 4TU / 4sU -ve)	-0.00033916480612716
kidney	4sU	4TU -ve	Ankib1	2.82530762524149e-05	0.000182104666544739	65.6889916299752	80.3001761107707	0.131191234449265	0.566141646205427	4sU (c.f. 4TU / 4sU -ve)	-0.000153851590292324
kidney	4sU	4TU -ve	Ankle2	0.00052713541234716	0.000116522579828537	26.6428300066831	32.6369260817774	0.0284712580745162	0.270832842433835	4sU (c.f. 4TU / 4sU -ve)	0.000410612832518623
kidney	4sU	4TU -ve	Ankmy2	5.16521534019855e-05	0.000174155829317066	32.7172477959928	34.6094048303391	0.18056620879253	0.618717209386568	4sU (c.f. 4TU / 4sU -ve)	-0.00012250367591508
kidney	4sU	4TU -ve	Ankra2	0.000144335812138143	0.00057241505965751	18.5646924190226	23.1085973351219	0.0738200131211181	0.416676781367843	4sU (c.f. 4TU / 4sU -ve)	-0.000428079247519367
kidney	4sU	4TU -ve	Ankrd1	0	0.000126119308866187	6.07601680576128	6.89952282134547	0.280059064128799	0.658103350414189	4sU (c.f. 4TU / 4sU -ve)	-0.000126119308866187
kidney	4sU	4TU -ve	Ankrd10	0.000111138172958318	0.000189403786377503	42.1862266908525	46.2317691506838	0.566479717291212	0.951290497271766	4sU (c.f. 4TU / 4sU -ve)	-7.82656134191855e-05
kidney	4sU	4TU -ve	Ankrd11	0.000350246797836853	0.000197977661632399	156.962780800906	157.24972965377	0.138270696191918	0.582452537997565	4sU (c.f. 4TU / 4sU -ve)	0.000152269136204455
kidney	4sU	4TU -ve	Ankrd12	0	0.000204813108038913	8.80783571675218	12.6395871383104	0.237309013253536	0.631318481947357	4sU (c.f. 4TU / 4sU -ve)	-0.000204813108038913
kidney	4sU	4TU -ve	Ankrd13a	0.00036746394075037	0.000253547723340681	52.9536023894589	43.291704261029	0.329377414776604	0.703408948964667	4sU (c.f. 4TU / 4sU -ve)	0.000113916217409689
kidney	4sU	4TU -ve	Ankrd13b	0.0010548523206751	0.00031402103940964	9.17291194450122	8.84029306020715	0.882568618505238	1	4sU (c.f. 4TU / 4sU -ve)	0.00074083128126546
kidney	4sU	4TU -ve	Ankrd13c	0.000284963086961747	0.00020465748462748	300.370483517224	339.070027571531	0.0452121120162636	0.330790397467152	4sU (c.f. 4TU / 4sU -ve)	8.03056023342667e-05
kidney	4sU	4TU -ve	Ankrd13d	0	0.00080128205128205	1.15593962904215	1.37372804228025	0.280095089276882	0.658103350414189	4sU (c.f. 4TU / 4sU -ve)	-0.00080128205128205
kidney	4sU	4TU -ve	Ankrd16	0.000530194550042213	0.000318377919920973	22.3864278155137	23.9108425998715	0.456545240021728	0.84126587424861	4sU (c.f. 4TU / 4sU -ve)	0.00021181663012124
kidney	4sU	4TU -ve	Ankrd17	0.000197585794791483	9.27087123306733e-05	54.1626318511546	59.1875753309819	0.161233109901117	0.616263526317694	4sU (c.f. 4TU / 4sU -ve)	0.00010487708246081
kidney	4sU	4TU -ve	Ankrd23,Gm42417	0	0	5.59163901229008	3.66236522293369	1	1	4sU (c.f. 4TU / 4sU -ve)	0
kidney	4sU	4TU -ve	Ankrd24	0.000170144213373763	0.000456498840425437	15.9934685796019	17.2540939964568	0.418592455562614	0.79914696255006	4sU (c.f. 4TU / 4sU -ve)	-0.000286354627051673
kidney	4sU	4TU -ve	Ankrd26	0.000407497962510187	0	3.26129920597305	3.55100844765563	0.275406477485759	0.654269498543171	4sU (c.f. 4TU / 4sU -ve)	0.000407497962510187
kidney	4sU	4TU -ve	Ankrd27	0.00029305646594144	3.427944604415e-05	17.902189428665	20.4908244699139	0.0259440571644191	0.257522967418995	4sU (c.f. 4TU / 4sU -ve)	0.00025877701989729
kidney	4sU	4TU -ve	Ankrd28	0.000204217613453727	0.000174518881626723	27.0958981232137	29.6863416666894	0.836702430953261	1	4sU (c.f. 4TU / 4sU -ve)	2.96987318270036e-05
kidney	4sU	4TU -ve	Ankrd29	0.000580417360594077	0.000210240148560207	24.0701247991626	18.0625360901297	0.0850569865107152	0.448511270719765	4sU (c.f. 4TU / 4sU -ve)	0.00037017721203387
kidney	4sU	4TU -ve	Ankrd33b	0.000196462281430404	0.000179447021750903	51.884747618417	49.5807620962911	0.7077235786709	1	4sU (c.f. 4TU / 4sU -ve)	1.70152596795007e-05
kidney	4sU	4TU -ve	Ankrd34b	0	0	0.694722060639865	0.725851490786047	1	1	4sU (c.f. 4TU / 4sU -ve)	0
kidney	4sU	4TU -ve	Ankrd35	0	0	0.414108495090452	0.540698864805263	1	1	4sU (c.f. 4TU / 4sU -ve)	0
kidney	4sU	4TU -ve	Ankrd37	0	0	1.25265606626952	1.04512762995051	1	1	4sU (c.f. 4TU / 4sU -ve)	0
kidney	4sU	4TU -ve	Ankrd39,Gm42417	0.000213830291206927	0	9.01175347242449	7.69729233161327	0.119821210781239	0.541832408413223	4sU (c.f. 4TU / 4sU -ve)	0.000213830291206927
kidney	4sU	4TU -ve	Ankrd40	0.000374098922713243	3.36227852009882e-05	66.8792200537061	57.804558189069	0.00576126596940673	0.105773784902503	4sU (c.f. 4TU / 4sU -ve)	0.000340476137512255
kidney	4sU	4TU -ve	Ankrd42	0.000469153178512783	0.000213401621852323	4.64711667748499	6.24916623102975	0.520862984522901	0.90547668961687	4sU (c.f. 4TU / 4sU -ve)	0.00025575155666046
kidney	4sU	4TU -ve	Ankrd44	0	0	13.1871879573957	16.0337594085118	1	1	4sU (c.f. 4TU / 4sU -ve)	0
kidney	4sU	4TU -ve	Ankrd45	0	0.00134680134680134	2.72723923185344	1.59035632287264	0.144852607566338	0.593922587268692	4sU (c.f. 4TU / 4sU -ve)	-0.00134680134680134
kidney	4sU	4TU -ve	Ankrd46	0.00019679013071025	0.000169656823653873	44.797342955917	38.6495028470763	0.84647760618725	1	4sU (c.f. 4TU / 4sU -ve)	2.71333070563766e-05
kidney	4sU	4TU -ve	Ankrd49	0.000758533501896333	0.000112650670271487	15.3195939211382	15.0270915766298	0.76469745891541	1	4sU (c.f. 4TU / 4sU -ve)	0.000645882831624847
kidney	4sU	4TU -ve	Ankrd50	0.00019128064053353	6.12519906896967e-05	16.321471760013	11.2614408268729	0.324289898324159	0.698886568163047	4sU (c.f. 4TU / 4sU -ve)	0.000130028649843833
kidney	4sU	4TU -ve	Ankrd52	0	0	1.08920190659023	0.781397569959306	1	1	4sU (c.f. 4TU / 4sU -ve)	0
kidney	4sU	4TU -ve	Ankrd54	8.18799639728133e-05	0.000284992120922777	19.0480158975936	16.268541390087	0.263985134675634	0.646206384271015	4sU (c.f. 4TU / 4sU -ve)	-0.000203112156949963
kidney	4sU	4TU -ve	Ankrd6	0	0	5.11517376516879	3.37821459310688	1	1	4sU (c.f. 4TU / 4sU -ve)	0
kidney	4sU	4TU -ve	Ankrd9	0.00016675004168751	0.000271112918530567	12.7889201772977	8.03760780876213	0.389830202120415	0.767330360978305	4sU (c.f. 4TU / 4sU -ve)	-0.000104362876843057
kidney	4sU	4TU -ve	Anks1	3.55631423592567e-05	0.000339635457941807	23.9066550491309	23.9150537374218	0.794132748856778	1	4sU (c.f. 4TU / 4sU -ve)	-0.00030407231558255
kidney	4sU	4TU -ve	Anks1b	0	0.000225682690137663	0.781187400355619	2.66846438733607	0.482970952053606	0.867979021415678	4sU (c.f. 4TU / 4sU -ve)	-0.000225682690137663
kidney	4sU	4TU -ve	Anks3	0.000293961225706793	6.52443400535e-05	20.832322464373	20.9387255714859	0.227079005578185	0.625766147614961	4sU (c.f. 4TU / 4sU -ve)	0.000228716885653293
kidney	4sU	4TU -ve	Anks4b	0.000169459233871235	0.00028686032191763	67.3921006330754	65.8074426749841	0.183272405799537	0.618717209386568	4sU (c.f. 4TU / 4sU -ve)	-0.000117401088046395
kidney	4sU	4TU -ve	Anks6	6.88705234159767e-05	0.000167420056922817	9.40718557527562	7.25966241197307	0.861078260658704	1	4sU (c.f. 4TU / 4sU -ve)	-9.854953350684e-05
kidney	4sU	4TU -ve	Ankzf1	0	0.0002999400119976	11.6276839408611	11.82781359336	0.195127165812081	0.618717209386568	4sU (c.f. 4TU / 4sU -ve)	-0.0002999400119976
kidney	4sU	4TU -ve	Anln	0	0	0.570544683877946	0.538515204758412	1	1	4sU (c.f. 4TU / 4sU -ve)	0
kidney	4sU	4TU -ve	Ano1	0.000121432908318153	0	6.75461686933011	7.36547892668143	0.213200517580462	0.622484238749872	4sU (c.f. 4TU / 4sU -ve)	0.000121432908318153
kidney	4sU	4TU -ve	Ano10	0.000185494077758983	5.06431682366033e-05	21.8673568125474	23.2096225293533	0.282473588979589	0.660920676864965	4sU (c.f. 4TU / 4sU -ve)	0.00013485090952238
kidney	4sU	4TU -ve	Ano4	0	0	0.758723042028453	0.74383664538397	1	1	4sU (c.f. 4TU / 4sU -ve)	0
kidney	4sU	4TU -ve	Ano5	0	0	1.73358176729844	1.200102249614	1	1	4sU (c.f. 4TU / 4sU -ve)	0
kidney	4sU	4TU -ve	Ano6	0.000133794750685291	3.335668301144e-05	42.5738662769927	38.9525858273856	0.288744367109595	0.663897285698896	4sU (c.f. 4TU / 4sU -ve)	0.000100438067673851
kidney	4sU	4TU -ve	Ano8	0.000762872857458373	0.00197448061140513	5.62855621447076	3.61416347679635	0.161970433936386	0.616523464729935	4sU (c.f. 4TU / 4sU -ve)	-0.00121160775394676
kidney	4sU	4TU -ve	Ano9	0	0	3.06989161548749	2.44036334706419	1	1	4sU (c.f. 4TU / 4sU -ve)	0
kidney	4sU	4TU -ve	Anp32a	0.000335156030446601	0.00010087560020982	64.9581293262013	47.3712924805252	0.12553442978837	0.554163912098321	4sU (c.f. 4TU / 4sU -ve)	0.000234280430236781
kidney	4sU	4TU -ve	Anp32b	0.00036610875506571	0.000340922306054057	130.504475216186	132.192073522764	0.817949550081005	1	4sU (c.f. 4TU / 4sU -ve)	2.51864490116533e-05
kidney	4sU	4TU -ve	Anp32e	0.000271775719590187	0.000295748045853687	64.8970435055461	67.3665070909249	0.386331891818483	0.765039680924718	4sU (c.f. 4TU / 4sU -ve)	-2.39723262635007e-05
kidney	4sU	4TU -ve	Anpep	0.000793010953423033	0.000259339998051547	81.3233772923137	77.5912151322559	0.0172745123753997	0.203812463839987	4sU (c.f. 4TU / 4sU -ve)	0.000533670955371487
kidney	4sU	4TU -ve	Antxr1	0	0.00031625553447185	4.7588626000778	5.70943317509349	0.281546596991517	0.659821742298992	4sU (c.f. 4TU / 4sU -ve)	-0.00031625553447185
kidney	4sU	4TU -ve	Antxr2	0.00016587874263913	0.00024449877750611	12.0839041555871	11.0570216714301	0.84000463477353	1	4sU (c.f. 4TU / 4sU -ve)	-7.862003486698e-05
kidney	4sU	4TU -ve	Anxa1	0.000188205644753497	0.00011900511722004	12.0456022040833	8.63089151532937	0.738132559467766	1	4sU (c.f. 4TU / 4sU -ve)	6.92005275334567e-05
kidney	4sU	4TU -ve	Anxa11	0.000368029962879407	0.000147315424848602	86.0160702504131	70.405356814457	0.0508826255884216	0.349368523965012	4sU (c.f. 4TU / 4sU -ve)	0.000220714538030805
kidney	4sU	4TU -ve	Anxa2	0.00059998299835203	0.00030279205033714	83.4127721851748	48.1090368217852	0.0418535487812393	0.322416670238258	4sU (c.f. 4TU / 4sU -ve)	0.00029719094801489
kidney	4sU	4TU -ve	Anxa3	0.000159819371364507	4.07747196738e-05	19.1613086263583	15.4852822623369	0.244349951739381	0.635006213424942	4sU (c.f. 4TU / 4sU -ve)	0.000119044651690707
kidney	4sU	4TU -ve	Anxa4	0.0003457799246166	0.000278002281148137	62.9157319290174	51.3884350299529	0.419464667670702	0.800119173414022	4sU (c.f. 4TU / 4sU -ve)	6.77776434684633e-05
kidney	4sU	4TU -ve	Anxa5	0.000625865323293483	0.00021310359160821	165.063614122886	148.007377768526	0.00306413151840912	0.0713817577196739	4sU (c.f. 4TU / 4sU -ve)	0.000412761731685273
kidney	4sU	4TU -ve	Anxa6	0.000392162637895267	0.00040142295644761	78.1767204762255	41.7917496563912	0.766767910615278	1	4sU (c.f. 4TU / 4sU -ve)	-9.26031855234328e-06
kidney	4sU	4TU -ve	Anxa7	0.00027492621054921	0.000291862532091797	95.2612361859582	112.233387651433	0.912237776475805	1	4sU (c.f. 4TU / 4sU -ve)	-1.69363215425867e-05
kidney	4sU	4TU -ve	Anxa8	0	0	1.23015196619908	0.645957508378889	1	1	4sU (c.f. 4TU / 4sU -ve)	0
kidney	4sU	4TU -ve	Anxa9	0	0.00111856823266219	5.10093911466883	3.10907814329749	0.129317979367101	0.561991650181014	4sU (c.f. 4TU / 4sU -ve)	-0.00111856823266219
kidney	4sU	4TU -ve	Aoah	0.000952780644096033	0.000848549681036473	39.5252973877226	37.6289147635537	0.734047927986618	1	4sU (c.f. 4TU / 4sU -ve)	0.00010423096305956
kidney	4sU	4TU -ve	Aoc1	0.00052272301591217	0	7.4705954456465	4.16380070170652	0.105198562872096	0.503673510738194	4sU (c.f. 4TU / 4sU -ve)	0.00052272301591217
kidney	4sU	4TU -ve	Aoc2	0	0	2.44363099014386	1.84798825115941	1	1	4sU (c.f. 4TU / 4sU -ve)	0
kidney	4sU	4TU -ve	Aoc3	0.000721626550141187	0	4.65901277682326	4.42624938683362	0.0500303407114955	0.346468962116312	4sU (c.f. 4TU / 4sU -ve)	0.000721626550141187
kidney	4sU	4TU -ve	Aox1	0.007168458781362	0	0.629946501491885	0.338820147298748	0.203918352850752	0.618717209386568	4sU (c.f. 4TU / 4sU -ve)	0.007168458781362
kidney	4sU	4TU -ve	Ap1ar	0.000338879962459247	0.0003459386958524	51.1916308178605	49.3394280624401	0.945449826423384	1	4sU (c.f. 4TU / 4sU -ve)	-7.05873339315334e-06
kidney	4sU	4TU -ve	Ap1b1	0.000332086268742913	0.000519913109403546	82.996883936556	78.0314557024532	0.493673709531073	0.878454465206111	4sU (c.f. 4TU / 4sU -ve)	-0.000187826840660633
kidney	4sU	4TU -ve	Ap1g1	0.000190093331067519	0.00024471286480595	164.68080287584	156.805017721081	0.70551945928707	1	4sU (c.f. 4TU / 4sU -ve)	-5.4619533738431e-05
kidney	4sU	4TU -ve	Ap1g2	0.000282485875706213	8.12413681046367e-05	14.1933314357466	12.8168244112618	0.709222825516347	1	4sU (c.f. 4TU / 4sU -ve)	0.000201244507601577
kidney	4sU	4TU -ve	Ap1m1	8.63099567321919e-05	7.527003123706e-05	41.2703980940326	35.1632079949797	0.789180789573497	1	4sU (c.f. 4TU / 4sU -ve)	1.10399254951319e-05
kidney	4sU	4TU -ve	Ap1m2	5.60224089635833e-05	0.000201959002322527	18.9344114465743	13.2545759141488	0.468670595072255	0.854498843511214	4sU (c.f. 4TU / 4sU -ve)	-0.000145936593358943
kidney	4sU	4TU -ve	Ap1s1	0.00063250985781745	0.00011958184289132	59.8716064354586	55.4266744026895	0.0221532194794953	0.238752793414734	4sU (c.f. 4TU / 4sU -ve)	0.00051292801492613
kidney	4sU	4TU -ve	Ap1s2	0	9.645061728395e-05	10.0996890824525	8.42063543342417	0.21111395827041	0.621694143286427	4sU (c.f. 4TU / 4sU -ve)	-9.645061728395e-05
kidney	4sU	4TU -ve	Ap1s3	0.000125054711436253	0.000118941094937943	14.4985507470063	16.453273427374	0.872392979881686	1	4sU (c.f. 4TU / 4sU -ve)	6.11361649831006e-06
kidney	4sU	4TU -ve	Ap2a1	0	0.0001472320376914	12.6604374193165	7.40193725784603	0.154627862833782	0.609347659694232	4sU (c.f. 4TU / 4sU -ve)	-0.0001472320376914
kidney	4sU	4TU -ve	Ap2a2	0.000202703165981998	0.000245442157230517	111.190946160856	106.842890819725	0.396458909341504	0.775259691671653	4sU (c.f. 4TU / 4sU -ve)	-4.27389912485188e-05
kidney	4sU	4TU -ve	Ap2b1	0	0.000590754689115343	10.3076550567162	9.33892035954066	0.166191578532584	0.618717209386568	4sU (c.f. 4TU / 4sU -ve)	-0.000590754689115343
kidney	4sU	4TU -ve	Ap2m1	0.00027007029918922	9.2649058045032e-05	146.572140574532	141.570926985549	0.974057984318138	1	4sU (c.f. 4TU / 4sU -ve)	0.000177421241144188
kidney	4sU	4TU -ve	Ap2s1	0.00048651349278497	0.000462308322263177	73.9721543216242	72.1135229805466	0.755365907576028	1	4sU (c.f. 4TU / 4sU -ve)	2.42051705217931e-05
kidney	4sU	4TU -ve	Ap3b1	0.000171181587706963	0.000378376704547387	60.5313609567449	53.0864596881554	0.314843575325826	0.688755933130601	4sU (c.f. 4TU / 4sU -ve)	-0.000207195116840424
kidney	4sU	4TU -ve	Ap3d1	0.000139191045957657	0.000142547895127491	86.5362929463119	84.4739692328203	0.825699511545289	1	4sU (c.f. 4TU / 4sU -ve)	-3.35684916983407e-06
kidney	4sU	4TU -ve	Ap3m1	0.000108337437463227	0.000353480616756127	34.5596937913219	35.7272091570334	0.120587239502761	0.543177904212042	4sU (c.f. 4TU / 4sU -ve)	-0.0002451431792929
kidney	4sU	4TU -ve	Ap3m2	0.000230202578268873	0.000237079184447603	6.82335649682926	6.46572757624639	0.988608565646706	1	4sU (c.f. 4TU / 4sU -ve)	-6.87660617872994e-06
kidney	4sU	4TU -ve	Ap3s1	0.00064719938029773	0.000207045558117677	30.246901593989	30.347768543076	0.248215166092133	0.636281055895822	4sU (c.f. 4TU / 4sU -ve)	0.000440153822180053
kidney	4sU	4TU -ve	Ap3s2	0	0.000303219697706693	35.1995204736305	31.7212141404576	0.00163094319360559	0.0476346692239006	4sU (c.f. 4TU / 4sU -ve)	-0.000303219697706693
kidney	4sU	4TU -ve	Ap4b1,Gm43064	0.000205006039952977	0.000294724432655467	15.1766590917723	18.2155753932477	0.627810420390078	1	4sU (c.f. 4TU / 4sU -ve)	-8.971839270249e-05
kidney	4sU	4TU -ve	Ap4e1	0.000336963114086573	9.61723408347733e-05	21.6748333314343	25.0038120734984	0.224660343532034	0.625001424018864	4sU (c.f. 4TU / 4sU -ve)	0.0002407907732518
kidney	4sU	4TU -ve	Ap4m1	0.00019219680953296	0.00053066484724433	16.9090314714823	15.1828886843596	0.859545567882685	1	4sU (c.f. 4TU / 4sU -ve)	-0.00033846803771137
kidney	4sU	4TU -ve	Ap4s1	0.00158336283907882	0.00109699358595491	22.9386116917516	24.963844083839	0.167286124780077	0.618717209386568	4sU (c.f. 4TU / 4sU -ve)	0.00048636925312391
kidney	4sU	4TU -ve	Ap5b1	0	0	2.58277785342186	2.45141843184019	1	1	4sU (c.f. 4TU / 4sU -ve)	0
kidney	4sU	4TU -ve	Ap5m1	0.0003073035748538	0.000355791468506573	24.6590474259709	24.8176676280492	0.840712935385889	1	4sU (c.f. 4TU / 4sU -ve)	-4.84878936527733e-05
kidney	4sU	4TU -ve	Ap5s1	0	0.000496106515602903	18.8754475606053	16.6483494095491	0.0111689746797109	0.160201691269823	4sU (c.f. 4TU / 4sU -ve)	-0.000496106515602903
kidney	4sU	4TU -ve	Ap5z1	0	0.000791766449951737	16.1489392704832	20.063455497137	0.033299691043985	0.295235707391914	4sU (c.f. 4TU / 4sU -ve)	-0.000791766449951737
kidney	4sU	4TU -ve	Apaf1	0	0	2.20031255957068	2.65612451600646	1	1	4sU (c.f. 4TU / 4sU -ve)	0
kidney	4sU	4TU -ve	Apba1	0	0	2.71601484786606	2.39043078931611	1	1	4sU (c.f. 4TU / 4sU -ve)	0
kidney	4sU	4TU -ve	Apba3	0.00038572268179729	4.93754011751333e-05	27.2020311132841	25.2746031602728	0.0455978838742716	0.33135268610598	4sU (c.f. 4TU / 4sU -ve)	0.000336347280622157
kidney	4sU	4TU -ve	Apbb1	0.000920483540180347	0	7.34844023103789	4.68811476446258	0.0780032681341682	0.42997535891422	4sU (c.f. 4TU / 4sU -ve)	0.000920483540180347
kidney	4sU	4TU -ve	Apbb1ip	0.00106496272630457	0	2.39856356362252	1.21811916605505	0.259309523761909	0.642899883527715	4sU (c.f. 4TU / 4sU -ve)	0.00106496272630457
kidney	4sU	4TU -ve	Apbb2	0.000158503264132381	0.00019519057949283	97.8580951940698	99.4091566663658	0.73703079813373	1	4sU (c.f. 4TU / 4sU -ve)	-3.6687315360449e-05
kidney	4sU	4TU -ve	Apc	0.000333551348113201	0.000261272325051993	27.2876665112046	25.336804744386	0.61023776789319	0.990055305531318	4sU (c.f. 4TU / 4sU -ve)	7.22790230612081e-05
kidney	4sU	4TU -ve	Apc2	0	0	1.29524545929325	0.32407058421287	1	1	4sU (c.f. 4TU / 4sU -ve)	0
kidney	4sU	4TU -ve	Apcs	0	0	0.716868485020839	2.44470835536597	1	1	4sU (c.f. 4TU / 4sU -ve)	0
kidney	4sU	4TU -ve	Apeh	0.000524286358465663	0.000230028704977288	152.198576463135	173.739035417597	0.0539469365888261	0.358199291029443	4sU (c.f. 4TU / 4sU -ve)	0.000294257653488375
kidney	4sU	4TU -ve	Apela	0.000297704653595893	0.000420022032517912	29.5470894232405	18.0019535478865	0.915644595627636	1	4sU (c.f. 4TU / 4sU -ve)	-0.000122317378922019
kidney	4sU	4TU -ve	Apex1	0.000243072435585803	8.96057347670233e-05	10.6728699943323	10.0201724215413	0.628495870341251	1	4sU (c.f. 4TU / 4sU -ve)	0.00015346670081878
kidney	4sU	4TU -ve	Apex2	0	0	7.04443265671359	6.31826029554124	1	1	4sU (c.f. 4TU / 4sU -ve)	0
kidney	4sU	4TU -ve	Aph1a	0.00018875544816373	0.000394364790927473	72.4231421517406	58.6367938028674	0.182721965056269	0.618717209386568	4sU (c.f. 4TU / 4sU -ve)	-0.000205609342763743
kidney	4sU	4TU -ve	Aph1b	0.00030819238672859	0.000184493440332143	20.2954228867815	18.5205453677112	0.393676500614049	0.771587021997968	4sU (c.f. 4TU / 4sU -ve)	0.000123698946396447
kidney	4sU	4TU -ve	Aph1c	0.00085137740212024	0.000589367593147317	55.3479657516773	63.3520874596944	0.167725237968536	0.618717209386568	4sU (c.f. 4TU / 4sU -ve)	0.000262009808972923
kidney	4sU	4TU -ve	Api5	0.000348223891928794	0.00027144228902775	42.2712886010171	34.6128596301816	0.692989784542654	1	4sU (c.f. 4TU / 4sU -ve)	7.67816029010435e-05
kidney	4sU	4TU -ve	Apip	0	9.24385283786267e-05	20.1709158800057	22.9770433950454	0.259094069901328	0.642880012346082	4sU (c.f. 4TU / 4sU -ve)	-9.24385283786267e-05
kidney	4sU	4TU -ve	Aplf	0	0	3.8128308514972	4.28292289661349	1	1	4sU (c.f. 4TU / 4sU -ve)	0
kidney	4sU	4TU -ve	Apln	0.000554631170271767	0.000103874519580347	6.95590618557016	8.91860928897553	0.7406565762535	1	4sU (c.f. 4TU / 4sU -ve)	0.00045075665069142
kidney	4sU	4TU -ve	Aplnr	0	0.000220312844238817	2.15623790416229	4.42315740324231	0.395604367970375	0.774030657400113	4sU (c.f. 4TU / 4sU -ve)	-0.000220312844238817
kidney	4sU	4TU -ve	Aplp1	0	0.000525348043078537	5.68980486444359	4.6606110668331	0.165161755333258	0.618717209386568	4sU (c.f. 4TU / 4sU -ve)	-0.000525348043078537
kidney	4sU	4TU -ve	Aplp2	0.000841145225321543	0.000342850876268937	229.37452948801	200.728130538247	0.00339959026418182	0.0757196543719719	4sU (c.f. 4TU / 4sU -ve)	0.000498294349052607
kidney	4sU	4TU -ve	Apmap	0.000752976770414013	0.000186530539257704	95.6486038048003	89.9721982687699	0.0175104148201474	0.204656708367218	4sU (c.f. 4TU / 4sU -ve)	0.00056644623115631
kidney	4sU	4TU -ve	Apoa1	0	0	1.78489725370585	1.17121506821203	1	1	4sU (c.f. 4TU / 4sU -ve)	0
kidney	4sU	4TU -ve	Apoa2	0.00102406554019457	0	7.48915573447186	4.66651151698175	0.210340281795305	0.621485341897991	4sU (c.f. 4TU / 4sU -ve)	0.00102406554019457
kidney	4sU	4TU -ve	Apoa4	0.000179307871615563	0	14.6915885533753	8.598727243403	0.3883273730613	0.765919129761511	4sU (c.f. 4TU / 4sU -ve)	0.000179307871615563
kidney	4sU	4TU -ve	Apob	0	0.000328731097961867	4.93191250473912	5.15388604998346	0.259167066510921	0.64289577636121	4sU (c.f. 4TU / 4sU -ve)	-0.000328731097961867
kidney	4sU	4TU -ve	Apobec1	0.000855815409259167	0.000729852875324877	12.3348974545195	7.57117654319813	0.960344381485084	1	4sU (c.f. 4TU / 4sU -ve)	0.00012596253393429
kidney	4sU	4TU -ve	Apobec2	0.000127811860940693	0	8.47727582376605	7.07802285617658	0.279900499706545	0.657984733993522	4sU (c.f. 4TU / 4sU -ve)	0.000127811860940693
kidney	4sU	4TU -ve	Apobec3	0.000220005140386993	4.172403721784e-05	26.896140022793	20.1840824719453	0.14874827901539	0.600871107623951	4sU (c.f. 4TU / 4sU -ve)	0.000178281103169153
kidney	4sU	4TU -ve	Apobr	0	0	1.74815460885068	1.21702261100602	1	1	4sU (c.f. 4TU / 4sU -ve)	0
kidney	4sU	4TU -ve	Apoc1	0.0164406716348219	0	3.89019760425629	3.08164741940547	0.0673625928000519	0.395945392982372	4sU (c.f. 4TU / 4sU -ve)	0.0164406716348219
kidney	4sU	4TU -ve	Apoc2,Gm44805	0	0	0.478963537724981	0.397866434915594	1	1	4sU (c.f. 4TU / 4sU -ve)	0
kidney	4sU	4TU -ve	Apoc3	0.00035852834521683	0.00024906600249066	29.516093000279	19.6522452947	0.568294087789099	0.952727658312176	4sU (c.f. 4TU / 4sU -ve)	0.00010946234272617
kidney	4sU	4TU -ve	Apod	0	0	1.69977846650775	0.788120508174231	1	1	4sU (c.f. 4TU / 4sU -ve)	0
kidney	4sU	4TU -ve	Apoe	0.000454960876228363	0.000118422759379413	250.299691598829	154.29335278313	0.000270127149104363	0.0160181891274093	4sU (c.f. 4TU / 4sU -ve)	0.00033653811684895
kidney	4sU	4TU -ve	Apoh	0.000392003136025087	0	6.95392064334426	8.70266933857988	0.156469231744803	0.611153560433508	4sU (c.f. 4TU / 4sU -ve)	0.000392003136025087
kidney	4sU	4TU -ve	Apol10b	0	0	1.8920993446197	0.984570524070639	1	1	4sU (c.f. 4TU / 4sU -ve)	0
kidney	4sU	4TU -ve	Apol9a	0	0	1.30747820474599	0.845203129091932	1	1	4sU (c.f. 4TU / 4sU -ve)	0
kidney	4sU	4TU -ve	Apol9b	0	0	2.01625646427554	1.35310979088885	1	1	4sU (c.f. 4TU / 4sU -ve)	0
kidney	4sU	4TU -ve	Apold1	0.00079507056251242	0.0014367816091954	3.44123149347503	3.32807490375181	0.910640358595417	1	4sU (c.f. 4TU / 4sU -ve)	-0.00064171104668298
kidney	4sU	4TU -ve	Apom	0.00049702263202106	0.000148706857048929	101.608351132123	158.714453033189	0.0157096607658143	0.192996352618946	4sU (c.f. 4TU / 4sU -ve)	0.000348315774972131
kidney	4sU	4TU -ve	Apoo	0.00092811668259793	0.000117893379172543	171.911525777177	175.852132154459	1.9808820780757e-05	0.00484537905455016	4sU (c.f. 4TU / 4sU -ve)	0.000810223303425387
kidney	4sU	4TU -ve	Apool	0.000256593772491577	0.000260917206364086	35.3060703018904	40.1926544966244	0.865214098357523	1	4sU (c.f. 4TU / 4sU -ve)	-4.32343387250978e-06
kidney	4sU	4TU -ve	Apopt1	0.000106891079659293	0.00024383792536723	67.7761665202563	77.356844652778	0.579692089036569	0.962499664923991	4sU (c.f. 4TU / 4sU -ve)	-0.000136946845707937
kidney	4sU	4TU -ve	App	0.000808117254725217	0.00017287739000443	1041.12346910267	1045.9919407475	1.62719581350891e-05	0.00428640927950867	4sU (c.f. 4TU / 4sU -ve)	0.000635239864720787
kidney	4sU	4TU -ve	Appbp2	0.000132110634247017	0.000156596213791008	57.7131265537578	65.5915854354951	0.732398567790128	1	4sU (c.f. 4TU / 4sU -ve)	-2.44855795439912e-05
kidney	4sU	4TU -ve	Appl1	7.53891967281067e-05	0.000274756854408313	20.9685104989493	23.2893508791658	0.0887964328721739	0.458702280522823	4sU (c.f. 4TU / 4sU -ve)	-0.000199367657680207
kidney	4sU	4TU -ve	Appl2	0.000113758648568447	0.000146964494384976	40.4942680462026	47.4010811620927	0.842582752585391	1	4sU (c.f. 4TU / 4sU -ve)	-3.32058458165289e-05
kidney	4sU	4TU -ve	Aprt	0.000620500152558733	0.000303368632069053	148.18778221039	131.051041442593	0.175293757655955	0.618717209386568	4sU (c.f. 4TU / 4sU -ve)	0.00031713152048968
kidney	4sU	4TU -ve	Aptx	0.000371925442517553	0.000199720391451967	18.0148088971409	18.1684195402139	0.417075007398915	0.797695259892535	4sU (c.f. 4TU / 4sU -ve)	0.000172205051065587
kidney	4sU	4TU -ve	Aqp1	0.000268309430339067	0.000232541212550467	839.30438241847	693.930903298441	0.358037192844187	0.731999025011892	4sU (c.f. 4TU / 4sU -ve)	3.57682177886e-05
kidney	4sU	4TU -ve	Aqp11	0.000509124805462663	0.00023422734365607	104.585746768893	101.400091245929	0.0534301240289424	0.357048862969599	4sU (c.f. 4TU / 4sU -ve)	0.000274897461806593
kidney	4sU	4TU -ve	Aqp2	0.000209793412250097	0.000219740440588157	357.569120972066	135.991810003453	0.913270465065978	1	4sU (c.f. 4TU / 4sU -ve)	-9.94702833806004e-06
kidney	4sU	4TU -ve	Aqp3	0.000114304520751777	0.000340424336919057	84.2284346787659	72.1015462125862	0.0332865857623485	0.295235707391914	4sU (c.f. 4TU / 4sU -ve)	-0.000226119816167279
kidney	4sU	4TU -ve	Aqp4	8.46278655189942e-05	0.000120977439335702	31.7947612026504	34.4326845037461	0.780150454318193	1	4sU (c.f. 4TU / 4sU -ve)	-3.63495738167081e-05
kidney	4sU	4TU -ve	Aqp6	0.00047400422868142	3.80908848512533e-05	57.4768619734752	68.8896255956247	0.00523770868239354	0.0992339329618628	4sU (c.f. 4TU / 4sU -ve)	0.000435913343830167
kidney	4sU	4TU -ve	Aqp7	0	0.000130488680107	20.7220384252428	20.7768786544431	0.183776580381882	0.618717209386568	4sU (c.f. 4TU / 4sU -ve)	-0.000130488680107
kidney	4sU	4TU -ve	Aqr	0	0.000160642570281123	8.7897515563772	6.88069286688935	0.203809090191547	0.618717209386568	4sU (c.f. 4TU / 4sU -ve)	-0.000160642570281123
kidney	4sU	4TU -ve	Ar	0.00027767562803495	0.000448335629717213	117.010409640818	125.806941197199	0.0215266602666707	0.234182764935673	4sU (c.f. 4TU / 4sU -ve)	-0.000170660001682263
kidney	4sU	4TU -ve	Araf	0.00029448968403807	0.00033425587359963	49.572856664265	51.1195243247349	0.751199639220858	1	4sU (c.f. 4TU / 4sU -ve)	-3.976618956156e-05
kidney	4sU	4TU -ve	Arap1	0.000250394542174663	0	19.2134166302245	15.5084955231989	0.015556485745528	0.191802647832802	4sU (c.f. 4TU / 4sU -ve)	0.000250394542174663
kidney	4sU	4TU -ve	Arap2	0.000217686941012	0.000259382999410509	30.7945432154259	27.2815884392421	0.762446362345868	1	4sU (c.f. 4TU / 4sU -ve)	-4.16960583985088e-05
kidney	4sU	4TU -ve	Arap3	0.00037374510114297	4.83722730131067e-05	25.5447064198087	24.9066530285332	0.0799052916415784	0.433774048095986	4sU (c.f. 4TU / 4sU -ve)	0.000325372828129863
kidney	4sU	4TU -ve	Arc	0	0	3.83061656256317	1.7640044273308	1	1	4sU (c.f. 4TU / 4sU -ve)	0
kidney	4sU	4TU -ve	Arcn1	0.00020733690365565	0.000208215181207082	62.3731788727512	72.2724010517819	0.838862596181244	1	4sU (c.f. 4TU / 4sU -ve)	-8.78277551431546e-07
kidney	4sU	4TU -ve	Arel1	4.81625969272233e-05	0.000137776592243993	22.9925197701327	24.8287870215287	0.330666724242471	0.703939665560691	4sU (c.f. 4TU / 4sU -ve)	-8.961399531677e-05
kidney	4sU	4TU -ve	Arf1	0.0002404346124871	0.000168559993389293	408.283880713009	376.520548395087	0.0332881943625141	0.295235707391914	4sU (c.f. 4TU / 4sU -ve)	7.18746190978067e-05
kidney	4sU	4TU -ve	Arf2	0.00032980300259798	0	24.7338029065282	21.9963710692021	0.007574683926402	0.12576729748346	4sU (c.f. 4TU / 4sU -ve)	0.00032980300259798
kidney	4sU	4TU -ve	Arf3	0.000273684629527533	0.000274514559882827	78.7820198814455	75.7833443825939	0.935105890320624	1	4sU (c.f. 4TU / 4sU -ve)	-8.29930355293336e-07
kidney	4sU	4TU -ve	Arf4	0.000339058753012923	0.000234321958799158	88.8573308034156	85.2798391267138	0.219383304942638	0.622493224828569	4sU (c.f. 4TU / 4sU -ve)	0.000104736794213765
kidney	4sU	4TU -ve	Arf5	0.000178516672982473	0.000237109314857932	113.617226231036	96.1269528290942	0.499650408156538	0.883793888265312	4sU (c.f. 4TU / 4sU -ve)	-5.85926418754584e-05
kidney	4sU	4TU -ve	Arf6	0.000332787188597973	0.00061178606339088	56.0912642534679	52.3422434551908	0.174247493508347	0.618717209386568	4sU (c.f. 4TU / 4sU -ve)	-0.000278998874792907
kidney	4sU	4TU -ve	Arfgap1	0.000113597637169147	0.000472926424046547	28.0029928568072	21.674927543421	0.0865977224324875	0.453098380074024	4sU (c.f. 4TU / 4sU -ve)	-0.0003593287868774
kidney	4sU	4TU -ve	Arfgap2	0.00030959922181729	0	27.9937898625043	19.93731739693	0.066740245155534	0.393461370713558	4sU (c.f. 4TU / 4sU -ve)	0.00030959922181729
kidney	4sU	4TU -ve	Arfgap3	0	8.83674349621722e-05	19.8352487548342	19.9359433632087	0.0997771621885586	0.487589201077675	4sU (c.f. 4TU / 4sU -ve)	-8.83674349621722e-05
kidney	4sU	4TU -ve	Arfgef1	0.000105972856600423	0.000117319151661455	62.4914167581257	57.3613932622035	0.919397418647356	1	4sU (c.f. 4TU / 4sU -ve)	-1.13462950610319e-05
kidney	4sU	4TU -ve	Arfgef2	0.000658533102565627	0.00030911587121696	27.282832791255	30.2612766173903	0.659062390315342	1	4sU (c.f. 4TU / 4sU -ve)	0.000349417231348667
kidney	4sU	4TU -ve	Arfgef3	0	0.000413650465356773	8.94470248278004	9.4402645314567	0.174242918213592	0.618717209386568	4sU (c.f. 4TU / 4sU -ve)	-0.000413650465356773
kidney	4sU	4TU -ve	Arfip1,Gm37240	0.00030578076636532	0.000104214929927144	26.1471078315258	24.6409372771689	0.160549371991826	0.615425722684835	4sU (c.f. 4TU / 4sU -ve)	0.000201565836438176
kidney	4sU	4TU -ve	Arfip2	0.000188317111855077	0	45.4171825089869	43.0412707183032	0.00499049409021104	0.0953414059242829	4sU (c.f. 4TU / 4sU -ve)	0.000188317111855077
kidney	4sU	4TU -ve	Arfrp1	0.000463641082391036	0.000164523474432671	35.5652855520207	36.8497250070881	0.244954966517335	0.635217748379997	4sU (c.f. 4TU / 4sU -ve)	0.000299117607958365
kidney	4sU	4TU -ve	Arg2	0	0	3.88807570151034	2.96331595072165	1	1	4sU (c.f. 4TU / 4sU -ve)	0
kidney	4sU	4TU -ve	Arglu1	0.000229195183378466	0.000222940645118867	110.244337783977	100.272302666026	0.944282720249577	1	4sU (c.f. 4TU / 4sU -ve)	6.25453825959965e-06
kidney	4sU	4TU -ve	Arhgap1	4.88852692273396e-05	0.00020696843550651	53.6794027058938	40.27947983177	0.0169705010833541	0.20151833024786	4sU (c.f. 4TU / 4sU -ve)	-0.00015808316627917
kidney	4sU	4TU -ve	Arhgap10	0.000726270495668387	0.000388166059256573	29.9048258838071	28.6539815309225	0.413458000645205	0.793760226899673	4sU (c.f. 4TU / 4sU -ve)	0.000338104436411813
kidney	4sU	4TU -ve	Arhgap11a	0	0.00052742616033755	1.46312033113691	0.943509391051716	0.151542117156776	0.605258016089968	4sU (c.f. 4TU / 4sU -ve)	-0.00052742616033755
kidney	4sU	4TU -ve	Arhgap12	0.000216597116714	0.000166683200598067	25.9021872307449	33.2700270595863	0.928147016481988	1	4sU (c.f. 4TU / 4sU -ve)	4.9913916115933e-05
kidney	4sU	4TU -ve	Arhgap15	0.00070353172928099	0.00098802259148348	5.88054228451606	5.84035627029775	0.457347234173869	0.841808977924436	4sU (c.f. 4TU / 4sU -ve)	-0.00028449086220249
kidney	4sU	4TU -ve	Arhgap17	0	0.000168793835661057	19.66221833481	18.2340708816063	0.0858996959493084	0.450307705745743	4sU (c.f. 4TU / 4sU -ve)	-0.000168793835661057
kidney	4sU	4TU -ve	Arhgap18	0.00024221890845104	0.000199791879608531	69.7823183986701	72.1843890685632	0.54116473594038	0.92788516121058	4sU (c.f. 4TU / 4sU -ve)	4.24270288425086e-05
kidney	4sU	4TU -ve	Arhgap21	0.000180982372316933	9.28418902608833e-05	26.9690681556286	30.5107096756137	0.869245815166388	1	4sU (c.f. 4TU / 4sU -ve)	8.814048205605e-05
kidney	4sU	4TU -ve	Arhgap22	0.000163719711853307	0	10.9087535519437	8.49311132404066	0.283065114669679	0.661273630862498	4sU (c.f. 4TU / 4sU -ve)	0.000163719711853307
kidney	4sU	4TU -ve	Arhgap23	0.000220094640695497	0	9.38266085798968	6.31436472398608	0.227875285564497	0.626191370904439	4sU (c.f. 4TU / 4sU -ve)	0.000220094640695497
kidney	4sU	4TU -ve	Arhgap24	0.000481905263853083	0.000435965276082687	115.610238306789	109.731414903569	0.741651824657999	1	4sU (c.f. 4TU / 4sU -ve)	4.59399877703967e-05
kidney	4sU	4TU -ve	Arhgap25	0	0	2.65221257519385	3.87619789870945	1	1	4sU (c.f. 4TU / 4sU -ve)	0
kidney	4sU	4TU -ve	Arhgap26	0.000200386572274723	0.000127511563497913	17.6425074287453	15.8818163733248	0.491606828675087	0.876142380847169	4sU (c.f. 4TU / 4sU -ve)	7.287500877681e-05
kidney	4sU	4TU -ve	Arhgap27	0.00026228941915712	0.000196810925396313	36.2444856360234	28.0127701452007	0.842528949916565	1	4sU (c.f. 4TU / 4sU -ve)	6.54784937608067e-05
kidney	4sU	4TU -ve	Arhgap28	0	0.00161550888529886	1.92009641145401	1.23199216743961	0.129003450141061	0.5618725787066	4sU (c.f. 4TU / 4sU -ve)	-0.00161550888529886
kidney	4sU	4TU -ve	Arhgap29	0.00016363023401354	0.000185224919579083	46.3222838798448	51.4182114240157	0.74784257355907	1	4sU (c.f. 4TU / 4sU -ve)	-2.15946855655434e-05
kidney	4sU	4TU -ve	Arhgap30	0	0	5.82783738203185	4.37152238403714	1	1	4sU (c.f. 4TU / 4sU -ve)	0
kidney	4sU	4TU -ve	Arhgap31	0.00030368832178308	0.0001599015693327	25.3317890453035	25.7404377586987	0.304858598023251	0.677872773075275	4sU (c.f. 4TU / 4sU -ve)	0.00014378675245038
kidney	4sU	4TU -ve	Arhgap32	0.000260827538974023	0.000117459311168902	34.443680652375	31.615059250063	0.307327735539121	0.679487249112946	4sU (c.f. 4TU / 4sU -ve)	0.000143368227805121
kidney	4sU	4TU -ve	Arhgap33	0	0	2.65195386762812	1.54133550035852	1	1	4sU (c.f. 4TU / 4sU -ve)	0
kidney	4sU	4TU -ve	Arhgap35	0.000501220945037117	0.000145959935116291	68.7004118375521	71.924371601967	0.033797112251166	0.297263896126407	4sU (c.f. 4TU / 4sU -ve)	0.000355261009920825
kidney	4sU	4TU -ve	Arhgap39	0.00022660321776569	0.000856348738248607	5.57974368542071	6.22342851854363	0.296696484661295	0.671512154961134	4sU (c.f. 4TU / 4sU -ve)	-0.000629745520482917
kidney	4sU	4TU -ve	Arhgap4	0	0	3.55807373786786	2.37195157438773	1	1	4sU (c.f. 4TU / 4sU -ve)	0
kidney	4sU	4TU -ve	Arhgap42	0.00021798557145925	9.24391497253852e-05	57.2460201912503	69.5613295396313	0.678830193177155	1	4sU (c.f. 4TU / 4sU -ve)	0.000125546421733865
kidney	4sU	4TU -ve	Arhgap44	0.00012578616352201	0.000144927536231883	8.18796108869272	7.12942502029334	0.958352210940566	1	4sU (c.f. 4TU / 4sU -ve)	-1.91413727098734e-05
kidney	4sU	4TU -ve	Arhgap45	0.00014677821811243	0.000147037200411703	13.2271559403011	9.99298428990696	0.859802519438299	1	4sU (c.f. 4TU / 4sU -ve)	-2.58982299273331e-07
kidney	4sU	4TU -ve	Arhgap5	0.00011838742039539	0.000150863530265196	64.5528255716317	72.4743716431284	0.392976579640029	0.770981550832013	4sU (c.f. 4TU / 4sU -ve)	-3.24761098698061e-05
kidney	4sU	4TU -ve	Arhgap6	0	0.00012143282413199	12.7406570165529	11.3418383196617	0.0830777595540917	0.441989822739613	4sU (c.f. 4TU / 4sU -ve)	-0.00012143282413199
kidney	4sU	4TU -ve	Arhgap8	0	0.000777000777000777	1.56580663604742	0.795270571343859	0.149264847167173	0.601337152902812	4sU (c.f. 4TU / 4sU -ve)	-0.000777000777000777
kidney	4sU	4TU -ve	Arhgap9	0	0	3.72598835145479	1.93654652668872	1	1	4sU (c.f. 4TU / 4sU -ve)	0
kidney	4sU	4TU -ve	Arhgdia	0.000172393732228282	0.000217779579878366	132.912171733166	99.0387918003067	0.606888180373062	0.986607440630217	4sU (c.f. 4TU / 4sU -ve)	-4.53858476500843e-05
kidney	4sU	4TU -ve	Arhgdib	0.00017451400473184	0.0001294498381877	17.0197425318719	12.504408281972	0.840922983132356	1	4sU (c.f. 4TU / 4sU -ve)	4.506416654414e-05
kidney	4sU	4TU -ve	Arhgdig	0	0	1.87627969114245	1.10394447416844	1	1	4sU (c.f. 4TU / 4sU -ve)	0
kidney	4sU	4TU -ve	Arhgef1	6.01610214866913e-05	0	26.7580654460548	14.5289008523022	0.187719334440259	0.618717209386568	4sU (c.f. 4TU / 4sU -ve)	6.01610214866913e-05
kidney	4sU	4TU -ve	Arhgef10	0.00010073536818777	0.00010206164523372	6.43173651145683	6.24950723338826	0.993844691274429	1	4sU (c.f. 4TU / 4sU -ve)	-1.32627704594999e-06
kidney	4sU	4TU -ve	Arhgef10l	0.000122604215110929	0.00021406622196075	58.3537309620683	48.4016343017219	0.391472274224589	0.7691318434206	4sU (c.f. 4TU / 4sU -ve)	-9.14620068498208e-05
kidney	4sU	4TU -ve	Arhgef11	4.343105320304e-05	0.000110741971207087	17.970261235098	16.3916995635616	0.51220873822619	0.8965289159497	4sU (c.f. 4TU / 4sU -ve)	-6.73109180040467e-05
kidney	4sU	4TU -ve	Arhgef12	0.000284837730591407	0.0002045505898844	137.336401910574	141.943548485393	0.180611662456813	0.618717209386568	4sU (c.f. 4TU / 4sU -ve)	8.02871407070067e-05
kidney	4sU	4TU -ve	Arhgef15	8.86524822695033e-05	0	17.5315431000125	16.4800887948068	0.242049021833805	0.633388732468268	4sU (c.f. 4TU / 4sU -ve)	8.86524822695033e-05
kidney	4sU	4TU -ve	Arhgef16	0.000238537825431187	0.000313259309019283	50.8501753532783	46.4714602608384	0.604118222310992	0.983839802766104	4sU (c.f. 4TU / 4sU -ve)	-7.4721483588096e-05
kidney	4sU	4TU -ve	Arhgef17	0.00051826652468838	0.000208896214994247	37.633215950862	29.5418868595771	0.0818320547305499	0.438637384225263	4sU (c.f. 4TU / 4sU -ve)	0.000309370309694133
kidney	4sU	4TU -ve	Arhgef18	0.000156162624648293	0.000311387217852769	52.4461391424981	46.4940847500766	0.970752215247831	1	4sU (c.f. 4TU / 4sU -ve)	-0.000155224593204475
kidney	4sU	4TU -ve	Arhgef19	0.00052883243452803	0.000379795768090227	14.834917678358	11.0048828547252	0.759438426055871	1	4sU (c.f. 4TU / 4sU -ve)	0.000149036666437803
kidney	4sU	4TU -ve	Arhgef2	0.000230650562497227	0.000160134264835687	53.6055861960782	46.1480882418908	0.548155800827602	0.934142592651964	4sU (c.f. 4TU / 4sU -ve)	7.051629766154e-05
kidney	4sU	4TU -ve	Arhgef25	0	0.00049975012493753	5.65673250538425	2.97861393489106	0.155675747408272	0.610123913818366	4sU (c.f. 4TU / 4sU -ve)	-0.00049975012493753
kidney	4sU	4TU -ve	Arhgef26	0	0	2.08989759914311	1.65896577710488	1	1	4sU (c.f. 4TU / 4sU -ve)	0
kidney	4sU	4TU -ve	Arhgef28	0.000266609169483387	0.00017777390199507	77.9809934723194	77.8919449866718	0.246217911818088	0.635718008095914	4sU (c.f. 4TU / 4sU -ve)	8.88352674883166e-05
kidney	4sU	4TU -ve	Arhgef3	0.00021628055464543	0.00010078454780571	40.4635459343727	45.5166477286274	0.184514071712833	0.618717209386568	4sU (c.f. 4TU / 4sU -ve)	0.00011549600683972
kidney	4sU	4TU -ve	Arhgef33	0	0	0.416686269180695	0.606432917104408	1	1	4sU (c.f. 4TU / 4sU -ve)	0
kidney	4sU	4TU -ve	Arhgef38	0	0.00011200716845878	8.34475418070078	10.2752510501511	0.266898947357656	0.647151354719236	4sU (c.f. 4TU / 4sU -ve)	-0.00011200716845878
kidney	4sU	4TU -ve	Arhgef39	7.72678102302567e-05	0.000533323944712757	18.7884453211209	10.1572288219827	0.0500032980203382	0.346456841822253	4sU (c.f. 4TU / 4sU -ve)	-0.0004560561344825
kidney	4sU	4TU -ve	Arhgef4	0	0	0.630562112278182	0.420655484613133	1	1	4sU (c.f. 4TU / 4sU -ve)	0
kidney	4sU	4TU -ve	Arhgef40	6.264486625321e-05	0.000651313484693607	13.2464308080365	10.2957577425829	0.221065959078242	0.62304926489116	4sU (c.f. 4TU / 4sU -ve)	-0.000588668618440397
kidney	4sU	4TU -ve	Arhgef5	6.7712699681169e-05	0.0001786505962973	73.8589433618125	72.8313814499598	0.0697292653118872	0.40334359173646	4sU (c.f. 4TU / 4sU -ve)	-0.000110937896616131
kidney	4sU	4TU -ve	Arhgef6	0.000228154232261007	0.00033233632436025	3.77843142455739	3.55165556595804	0.957634495960374	1	4sU (c.f. 4TU / 4sU -ve)	-0.000104182092099243
kidney	4sU	4TU -ve	Arhgef7	0.00020582142458975	0.000282295181466853	68.906309728168	49.364541466315	0.71613163303762	1	4sU (c.f. 4TU / 4sU -ve)	-7.64737568771033e-05
kidney	4sU	4TU -ve	Arhgef9	0	0	2.69436480904157	1.26215127365448	1	1	4sU (c.f. 4TU / 4sU -ve)	0
kidney	4sU	4TU -ve	Arid1a	0.000208629849869476	0.00010453327582918	51.1010860788485	40.8126708597177	0.315707967489559	0.689503784864793	4sU (c.f. 4TU / 4sU -ve)	0.000104096574040296
kidney	4sU	4TU -ve	Arid1b	0.000275506667871343	5.92558168469791e-05	132.678820622191	126.316645318864	0.0215568955698461	0.234182764935673	4sU (c.f. 4TU / 4sU -ve)	0.000216250851024364
kidney	4sU	4TU -ve	Arid2	0.00012803932608007	0.000194546798758724	52.8351595197961	56.9879235508125	0.479258325675068	0.865117816790732	4sU (c.f. 4TU / 4sU -ve)	-6.65074726786537e-05
kidney	4sU	4TU -ve	Arid3a	0.000196230639986103	0.000428545641101423	25.1049097732786	21.9338820584662	0.64668929042584	1	4sU (c.f. 4TU / 4sU -ve)	-0.00023231500111532
kidney	4sU	4TU -ve	Arid3b	0	0	6.85062184946331	6.05605050386427	1	1	4sU (c.f. 4TU / 4sU -ve)	0
kidney	4sU	4TU -ve	Arid4a	0	0	4.89288976263382	4.28688199185491	1	1	4sU (c.f. 4TU / 4sU -ve)	0
kidney	4sU	4TU -ve	Arid4b	0.00042897342715257	0.000291543838029317	35.3763146764114	44.6784860175357	0.49894706421502	0.883248499045922	4sU (c.f. 4TU / 4sU -ve)	0.000137429589123253
kidney	4sU	4TU -ve	Arid5a	0	0	2.32191216224236	1.66652065343729	1	1	4sU (c.f. 4TU / 4sU -ve)	0
kidney	4sU	4TU -ve	Arid5b	0.000141910869444159	0.000169189012350343	87.2839451001632	87.7682071125956	0.68186992869669	1	4sU (c.f. 4TU / 4sU -ve)	-2.7278142906184e-05
kidney	4sU	4TU -ve	Arih1	0.000177495263315423	0.000158843391061985	67.269946976618	70.6859497505157	0.703103730675936	1	4sU (c.f. 4TU / 4sU -ve)	1.8651872253438e-05
kidney	4sU	4TU -ve	Arih2	0.000353706711213337	0.000148894803113537	35.8340786074336	32.6729724892822	0.59250244704991	0.972104266342038	4sU (c.f. 4TU / 4sU -ve)	0.000204811908099799
kidney	4sU	4TU -ve	Arl1	0.00047123858995048	0.000243093793147023	187.73036956833	181.392169152977	0.0112578082827017	0.160970206530738	4sU (c.f. 4TU / 4sU -ve)	0.000228144796803457
kidney	4sU	4TU -ve	Arl10	0.00022476961114857	0.000441467217112597	6.25347105976565	5.99021775434624	0.527900820884968	0.91284642900839	4sU (c.f. 4TU / 4sU -ve)	-0.000216697605964027
kidney	4sU	4TU -ve	Arl11	0	0	0.858454412522074	0.666575759770285	1	1	4sU (c.f. 4TU / 4sU -ve)	0
kidney	4sU	4TU -ve	Arl13b	0	0.00088066930867459	1.96210993543472	3.28860438611237	0.244610665850967	0.635217748379997	4sU (c.f. 4TU / 4sU -ve)	-0.00088066930867459
kidney	4sU	4TU -ve	Arl14ep	0.000189987650802697	0	18.5120903789469	17.7177262455147	0.186698091499089	0.618717209386568	4sU (c.f. 4TU / 4sU -ve)	0.000189987650802697
kidney	4sU	4TU -ve	Arl15	0.00013191145872477	0.00026100706685041	24.0185755290492	25.2689668291564	0.310580115876972	0.683393380724885	4sU (c.f. 4TU / 4sU -ve)	-0.00012909560812564
kidney	4sU	4TU -ve	Arl16	0	0	4.21044408347474	3.20392882039752	1	1	4sU (c.f. 4TU / 4sU -ve)	0
kidney	4sU	4TU -ve	Arl2	0.000588853729100813	0.00011996880810989	41.1344422982244	41.1627694968297	0.0326399301647477	0.292959993963198	4sU (c.f. 4TU / 4sU -ve)	0.000468884920990923
kidney	4sU	4TU -ve	Arl2bp	0.000104444912775037	8.48842740646e-05	44.1075722635785	34.4443564231815	0.716975976663422	1	4sU (c.f. 4TU / 4sU -ve)	1.95606387104373e-05
kidney	4sU	4TU -ve	Arl3	0.000775607804854103	0.00038100481480315	123.506504854506	123.695493254223	0.248382404690123	0.636281055895822	4sU (c.f. 4TU / 4sU -ve)	0.000394602990050953
kidney	4sU	4TU -ve	Arl4a	0.0001518257040917	0.000181753921367372	24.9754895762801	31.9417694673303	0.544116879253108	0.930175154027258	4sU (c.f. 4TU / 4sU -ve)	-2.99282172756716e-05
kidney	4sU	4TU -ve	Arl4c	0	0.000203128173877717	9.75273521188392	5.49867358280661	0.163499396431339	0.618406027131397	4sU (c.f. 4TU / 4sU -ve)	-0.000203128173877717
kidney	4sU	4TU -ve	Arl4d	0	0	7.07072237352491	6.13865084392039	1	1	4sU (c.f. 4TU / 4sU -ve)	0
kidney	4sU	4TU -ve	Arl5a	0.00027147633128735	0.000174211484092187	124.91488488	131.208551231351	0.0795246757722616	0.433724171550416	4sU (c.f. 4TU / 4sU -ve)	9.72648471951633e-05
kidney	4sU	4TU -ve	Arl5b	5.65546883836667e-05	0.000226362314718593	13.0885241747479	12.9158416023283	0.186121400821334	0.618717209386568	4sU (c.f. 4TU / 4sU -ve)	-0.000169807626334927
kidney	4sU	4TU -ve	Arl6	0.000118924286475505	9.90976233340433e-05	30.6548602248482	25.4352259769948	0.899691693874577	1	4sU (c.f. 4TU / 4sU -ve)	1.98266631414617e-05
kidney	4sU	4TU -ve	Arl6ip1	0.00041082331905597	0.000253156887133723	955.81945762621	926.795880810886	0.000245823372834054	0.0149846604077295	4sU (c.f. 4TU / 4sU -ve)	0.000157666431922247
kidney	4sU	4TU -ve	Arl6ip4	0.000226579384359007	0.00034424118692734	43.1750302102921	43.4500901290864	0.342576329518166	0.716647917186903	4sU (c.f. 4TU / 4sU -ve)	-0.000117661802568333
kidney	4sU	4TU -ve	Arl6ip5	0.000148544266191323	0	7.36733404416186	7.02502666499084	0.230262103170924	0.627437893223655	4sU (c.f. 4TU / 4sU -ve)	0.000148544266191323
kidney	4sU	4TU -ve	Arl6ip6	0.000183279045380187	0.00041025641025641	9.94505686246477	11.2716159382581	0.891076212666026	1	4sU (c.f. 4TU / 4sU -ve)	-0.000226977364876223
kidney	4sU	4TU -ve	Arl8a	3.18491623670297e-05	0.00027075811112913	22.6368998050298	21.6941142757666	0.0232061097979515	0.243025452608823	4sU (c.f. 4TU / 4sU -ve)	-0.0002389089487621
kidney	4sU	4TU -ve	Arl8b	0.000154244455178191	0.000239039126322817	94.4389781850153	95.3031927790141	0.315334751966989	0.689151364998761	4sU (c.f. 4TU / 4sU -ve)	-8.47946711446261e-05
kidney	4sU	4TU -ve	Armc1	0.000207794029692788	0.000209446558222117	148.279788750258	143.506392445602	0.845761718662277	1	4sU (c.f. 4TU / 4sU -ve)	-1.65252852932831e-06
kidney	4sU	4TU -ve	Armc10	8.93176134333667e-05	4.920049200492e-05	16.6888304024189	17.0238221578788	0.56289811673102	0.948111300962109	4sU (c.f. 4TU / 4sU -ve)	4.01171214284467e-05
kidney	4sU	4TU -ve	Armc2	0	0	0.476584472351109	0.651606203336701	1	1	4sU (c.f. 4TU / 4sU -ve)	0
kidney	4sU	4TU -ve	Armc5	0.000267236771779797	0.00016589018106987	19.224478152954	19.7818741532994	0.836738234441016	1	4sU (c.f. 4TU / 4sU -ve)	0.000101346590709927
kidney	4sU	4TU -ve	Armc6	0	0.000180766449746927	8.46595324412385	7.72436286592634	0.217164089669919	0.622484238749872	4sU (c.f. 4TU / 4sU -ve)	-0.000180766449746927
kidney	4sU	4TU -ve	Armc7	0	0	2.21958353302131	2.33207624358551	1	1	4sU (c.f. 4TU / 4sU -ve)	0
kidney	4sU	4TU -ve	Armc8	0.000237771783042283	0.000195948744090827	29.4379111687617	22.7773097523636	0.975829233773057	1	4sU (c.f. 4TU / 4sU -ve)	4.18230389514567e-05
kidney	4sU	4TU -ve	Armc9	0.00068073519400953	0	5.17177961533893	3.72709196735148	0.218005719244189	0.622484238749872	4sU (c.f. 4TU / 4sU -ve)	0.00068073519400953
kidney	4sU	4TU -ve	Armcx1	0.00011659088259298	0	4.15435175415129	2.85040032190723	0.294899893810816	0.669687233476903	4sU (c.f. 4TU / 4sU -ve)	0.00011659088259298
kidney	4sU	4TU -ve	Armcx2	0	0.000173498930349577	15.9941870527967	9.632458786219	0.0484703119164406	0.340136440897235	4sU (c.f. 4TU / 4sU -ve)	-0.000173498930349577
kidney	4sU	4TU -ve	Armcx3	0	0.00016826518593303	12.6736223897298	8.97194598462052	0.150455155239054	0.603301289697785	4sU (c.f. 4TU / 4sU -ve)	-0.00016826518593303
kidney	4sU	4TU -ve	Armcx4	0	0	2.61683986177828	2.01754651419612	1	1	4sU (c.f. 4TU / 4sU -ve)	0
kidney	4sU	4TU -ve	Armcx5	0	0.00232035550169166	2.55071775011265	2.34834003662391	0.0369670100871241	0.307959610033499	4sU (c.f. 4TU / 4sU -ve)	-0.00232035550169166
kidney	4sU	4TU -ve	Armcx6	0	0	1.40944993074648	0.561524247803657	0.999987825247791	1	4sU (c.f. 4TU / 4sU -ve)	0
kidney	4sU	4TU -ve	Armt1	7.90451347719533e-05	0.00010478885046631	13.8500836984323	14.7926947230977	0.621890481065648	1	4sU (c.f. 4TU / 4sU -ve)	-2.57437156943567e-05
kidney	4sU	4TU -ve	Arnt	0	0.000179258887444223	21.0195197474782	16.1298242379821	0.0264026433327606	0.259500134531267	4sU (c.f. 4TU / 4sU -ve)	-0.000179258887444223
kidney	4sU	4TU -ve	Arnt2	0.00019063603971823	6.24336642317533e-05	34.6083777164812	27.736588444139	0.213909637527892	0.622484238749872	4sU (c.f. 4TU / 4sU -ve)	0.000128202375486476
kidney	4sU	4TU -ve	Arntl	0	0	4.3869032170192	2.85306518054383	1	1	4sU (c.f. 4TU / 4sU -ve)	0
kidney	4sU	4TU -ve	Arntl2	0	0	1.70429814679585	1.53542218846916	1	1	4sU (c.f. 4TU / 4sU -ve)	0
kidney	4sU	4TU -ve	Arpc1a	0.000142960874862098	0.000347788283882187	52.9283077424404	41.4781655528519	0.660127744502728	1	4sU (c.f. 4TU / 4sU -ve)	-0.000204827409020089
kidney	4sU	4TU -ve	Arpc1b	0.000352393923526953	8.99228884219133e-05	203.362242007634	139.433758736492	0.01129470804727	0.161161365449483	4sU (c.f. 4TU / 4sU -ve)	0.00026247103510504
kidney	4sU	4TU -ve	Arpc2	0.000352448915729553	0.000256236471271413	316.02079550494	310.910140479088	0.191586801561302	0.618717209386568	4sU (c.f. 4TU / 4sU -ve)	9.621244445814e-05
kidney	4sU	4TU -ve	Arpc3	0.000488473540659013	0.000390353996762594	91.3797459574037	73.3048795698875	0.481348717291343	0.866769387334931	4sU (c.f. 4TU / 4sU -ve)	9.81195438964191e-05
kidney	4sU	4TU -ve	Arpc4	9.71799082830793e-05	0.000319320886013947	88.602840249802	78.6991452865012	0.0544766277621417	0.359797901198562	4sU (c.f. 4TU / 4sU -ve)	-0.000222140977730867
kidney	4sU	4TU -ve	Arpc5	0.00026370409025304	0.00011936218769614	136.43658314685	127.086312048473	0.142187588312475	0.589442900177155	4sU (c.f. 4TU / 4sU -ve)	0.000144341902556899
kidney	4sU	4TU -ve	Arpc5l	0.000430159914651083	0.000201105292240996	107.902441601098	117.715191745575	0.0450280176854127	0.330012726728081	4sU (c.f. 4TU / 4sU -ve)	0.000229054622410087
kidney	4sU	4TU -ve	Arpin	0	0.00037144609658858	14.5201400145125	14.0789407985017	0.0522421211057516	0.353638809679508	4sU (c.f. 4TU / 4sU -ve)	-0.00037144609658858
kidney	4sU	4TU -ve	Arpp19	0.000239111964759703	0.000149936883830773	175.357517023432	195.368251775889	0.341473652188091	0.715572434672345	4sU (c.f. 4TU / 4sU -ve)	8.91750809289298e-05
kidney	4sU	4TU -ve	Arpp21	0	0	0.391922328966205	0.602320763891038	1	1	4sU (c.f. 4TU / 4sU -ve)	0
kidney	4sU	4TU -ve	Arrb1	0.00013959673083589	0.000225092946354363	55.3199172921857	41.7688070508225	0.382085118108199	0.76028500113976	4sU (c.f. 4TU / 4sU -ve)	-8.54962155184733e-05
kidney	4sU	4TU -ve	Arrb2	0.000164284540824707	0.000150285542530807	14.8468940336517	11.2024039893072	0.830940589525457	1	4sU (c.f. 4TU / 4sU -ve)	1.39989982939e-05
kidney	4sU	4TU -ve	Arrdc1	0.00011017462678345	8.22436055596667e-05	20.0676677514668	19.7779376569679	0.576519434974551	0.959441528402552	4sU (c.f. 4TU / 4sU -ve)	2.79310212237833e-05
kidney	4sU	4TU -ve	Arrdc2	0.00020665426741062	0.00046200046200046	7.47987402915125	11.4582473335407	0.982124982086154	1	4sU (c.f. 4TU / 4sU -ve)	-0.00025534619458984
kidney	4sU	4TU -ve	Arrdc3	0.00031362684163905	0.000145328236191587	34.664694464063	29.5755359391671	0.331482897416837	0.70430475086332	4sU (c.f. 4TU / 4sU -ve)	0.000168298605447463
kidney	4sU	4TU -ve	Arrdc4	0.000452898550724637	0	3.95697429598259	3.91811328163778	0.23247540251453	0.628960010876996	4sU (c.f. 4TU / 4sU -ve)	0.000452898550724637
kidney	4sU	4TU -ve	Arsa	0.0002549989504738	0.000260281103591877	12.9281441747153	10.9266913337751	0.890834075579946	1	4sU (c.f. 4TU / 4sU -ve)	-5.28215311807666e-06
kidney	4sU	4TU -ve	Arsb	0.000793696514024693	0.000291831113377225	105.810386264964	76.7234650478248	0.101715646229504	0.493553284467497	4sU (c.f. 4TU / 4sU -ve)	0.000501865400647469
kidney	4sU	4TU -ve	Arsg	0.000203113406255255	0.000194104761112497	36.9866744456645	41.4285015216241	0.363268924942396	0.738506639041399	4sU (c.f. 4TU / 4sU -ve)	9.00864514275841e-06
kidney	4sU	4TU -ve	Arsk	0.00030423790616122	0.00021266200240768	18.9487629729571	17.2045250399772	0.474482706562436	0.860299341839915	4sU (c.f. 4TU / 4sU -ve)	9.157590375354e-05
kidney	4sU	4TU -ve	Art3	0.00273836196166292	0	2.7883250205684	3.40798778626139	0.176572448157436	0.618717209386568	4sU (c.f. 4TU / 4sU -ve)	0.00273836196166292
kidney	4sU	4TU -ve	Art4	0	0.00082243653374134	8.14172166697924	7.89213283202777	0.0495705984489671	0.344618552144902	4sU (c.f. 4TU / 4sU -ve)	-0.00082243653374134
kidney	4sU	4TU -ve	Artn	0	0	1.4265405475396	0.578215165796762	0.999995695575077	1	4sU (c.f. 4TU / 4sU -ve)	0
kidney	4sU	4TU -ve	Arv1	0.000228623685413807	0	3.31461582495878	3.31118630420292	0.238120945233921	0.631730591085689	4sU (c.f. 4TU / 4sU -ve)	0.000228623685413807
kidney	4sU	4TU -ve	Arvcf	0.000192129566905773	0.0001383700013837	36.7754800115347	24.0721988682734	0.659205159392275	1	4sU (c.f. 4TU / 4sU -ve)	5.37595655220733e-05
kidney	4sU	4TU -ve	Arxes2	0.00128576020572163	0	1.96490590287852	1.8873151608781	0.176547681960099	0.618717209386568	4sU (c.f. 4TU / 4sU -ve)	0.00128576020572163
kidney	4sU	4TU -ve	As3mt	0.000370860201690883	0.000114509287181227	35.3915537940919	32.0650004037611	0.168669502385148	0.618717209386568	4sU (c.f. 4TU / 4sU -ve)	0.000256350914509657
kidney	4sU	4TU -ve	Asah1	0.000949308786560167	0.000291988937687957	38.4864283156164	42.0045038922031	0.112039250415793	0.521833951783586	4sU (c.f. 4TU / 4sU -ve)	0.00065731984887221
kidney	4sU	4TU -ve	Asah2	0.00021436558672933	0.000394866732477787	14.2853294839695	15.4734655865087	0.710833062514568	1	4sU (c.f. 4TU / 4sU -ve)	-0.000180501145748457
kidney	4sU	4TU -ve	Asap1	0.00059297252481205	8.20310897830267e-05	15.5032292200786	18.2341667413717	0.0254110224890214	0.254630714012155	4sU (c.f. 4TU / 4sU -ve)	0.000510941435029023
kidney	4sU	4TU -ve	Asap2	0.00047297300320296	0.000419362568895277	9.66719875014698	11.0256189905559	0.595699125222671	0.975013336993685	4sU (c.f. 4TU / 4sU -ve)	5.36104343076833e-05
kidney	4sU	4TU -ve	Asap3	0	0	5.18290425873367	3.31053918590051	1	1	4sU (c.f. 4TU / 4sU -ve)	0
kidney	4sU	4TU -ve	Asb1	9.379103357719e-05	0.000140486919126217	11.5055521051745	14.2466151919557	0.671391851516705	1	4sU (c.f. 4TU / 4sU -ve)	-4.66958855490267e-05
kidney	4sU	4TU -ve	Asb11	0.00126390127415471	0	3.08426574832337	2.01428861089216	0.0958263368509692	0.478171817591627	4sU (c.f. 4TU / 4sU -ve)	0.00126390127415471
kidney	4sU	4TU -ve	Asb13	0.000225314805368053	8.48136317805923e-05	66.7421483353301	67.9178638357396	0.064495178531136	0.38699781066322	4sU (c.f. 4TU / 4sU -ve)	0.000140501173587461
kidney	4sU	4TU -ve	Asb15	0	0	1.72192489088872	2.59120009003289	1	1	4sU (c.f. 4TU / 4sU -ve)	0
kidney	4sU	4TU -ve	Asb2	0	0	2.31396064661807	1.44297175307419	1	1	4sU (c.f. 4TU / 4sU -ve)	0
kidney	4sU	4TU -ve	Asb3	0.000277962148782783	0	6.61909977763576	5.31591174847968	0.060642941944731	0.37638741221519	4sU (c.f. 4TU / 4sU -ve)	0.000277962148782783
kidney	4sU	4TU -ve	Asb4	0	0	0.496014412774831	0.811578987966097	1	1	4sU (c.f. 4TU / 4sU -ve)	0
kidney	4sU	4TU -ve	Asb6	0	0.000293534843151817	10.6517965970197	12.0630775585422	0.0506112207644651	0.348203165259489	4sU (c.f. 4TU / 4sU -ve)	-0.000293534843151817
kidney	4sU	4TU -ve	Asb7	0.000289462523463077	0.000226119035110483	17.3501045205509	15.4276005583901	0.816336106010778	1	4sU (c.f. 4TU / 4sU -ve)	6.33434883525933e-05
kidney	4sU	4TU -ve	Asb8	2.17056282694103e-05	8.06386581727267e-05	45.6997114799964	38.427110900877	0.659974335474837	1	4sU (c.f. 4TU / 4sU -ve)	-5.89330299033164e-05
kidney	4sU	4TU -ve	Asb9	0.00044952574842585	0.000219756070761453	37.3932670393689	39.1805781461513	0.135155817776992	0.575673007434464	4sU (c.f. 4TU / 4sU -ve)	0.000229769677664397
kidney	4sU	4TU -ve	Ascc1	0.000343653691304027	6.89132382330633e-05	100.982984418803	91.9880436962599	0.0146023396936384	0.184696883295354	4sU (c.f. 4TU / 4sU -ve)	0.000274740453070963
kidney	4sU	4TU -ve	Ascc2	3.55669369753867e-05	0.000206071550840623	34.1521146701363	37.2669671908711	0.06880317176564	0.399858229463614	4sU (c.f. 4TU / 4sU -ve)	-0.000170504613865237
kidney	4sU	4TU -ve	Ascc3	7.46714456391867e-05	0	10.5980233342208	13.0524005307496	0.202949738499125	0.618717209386568	4sU (c.f. 4TU / 4sU -ve)	7.46714456391867e-05
kidney	4sU	4TU -ve	Ascl3	0	0	0.277876824486074	0.61382528541366	1	1	4sU (c.f. 4TU / 4sU -ve)	0
kidney	4sU	4TU -ve	Ascl4	0	0	1.17586595502235	0.847571608953862	1	1	4sU (c.f. 4TU / 4sU -ve)	0
kidney	4sU	4TU -ve	Asf1a	0.000519854074165767	4.93754011751333e-05	16.4592502367892	16.7246124373327	0.0898561920431338	0.461684215531451	4sU (c.f. 4TU / 4sU -ve)	0.000470478672990633
kidney	4sU	4TU -ve	Asf1b	0	0	1.57026708995506	0.974787364107538	1	1	4sU (c.f. 4TU / 4sU -ve)	0
kidney	4sU	4TU -ve	Ash1l	0	0.00027920526892063	19.1518282123213	18.6888062695716	0.0571579968779026	0.366467867435409	4sU (c.f. 4TU / 4sU -ve)	-0.00027920526892063
kidney	4sU	4TU -ve	Ash2l	0.000287673408740963	0.000206972187406114	41.9087301485089	44.889117988214	0.507893705999774	0.891725176229302	4sU (c.f. 4TU / 4sU -ve)	8.07012213348493e-05
kidney	4sU	4TU -ve	Asic2	0	0	0.151320382350282	0.231597837025977	1	1	4sU (c.f. 4TU / 4sU -ve)	0
kidney	4sU	4TU -ve	Asl	0.000142313353963983	0.000351875563403953	179.091177886199	207.048845799701	0.162111335814906	0.616523464729935	4sU (c.f. 4TU / 4sU -ve)	-0.000209562209439971
kidney	4sU	4TU -ve	Asna1	0.000271889547413563	0.000283275933421227	55.9155898488127	42.7032701452804	0.957496405427827	1	4sU (c.f. 4TU / 4sU -ve)	-1.13863860076633e-05
kidney	4sU	4TU -ve	Asns	0.000579374275782153	0	8.45497120488088	6.18913494732347	0.206919932551086	0.619536087594474	4sU (c.f. 4TU / 4sU -ve)	0.000579374275782153
kidney	4sU	4TU -ve	Asnsd1	0.000147917304582207	0.000149690459186497	29.0542263361923	36.2750772722287	0.962938004814046	1	4sU (c.f. 4TU / 4sU -ve)	-1.77315460429001e-06
kidney	4sU	4TU -ve	Aspa	0.000234626194518747	0.000125491490143473	79.813532786094	86.968980781363	0.0883843970277891	0.457036417699756	4sU (c.f. 4TU / 4sU -ve)	0.000109134704375273
kidney	4sU	4TU -ve	Aspdh	0.000969607834338923	0.000157721270044517	79.7086997371852	67.1588483735421	0.0132825859121977	0.176804561539611	4sU (c.f. 4TU / 4sU -ve)	0.000811886564294407
kidney	4sU	4TU -ve	Aspg	0.000451754267041667	0.00016077816632501	27.4640485425497	28.1587008841614	0.502405802489685	0.886480772454005	4sU (c.f. 4TU / 4sU -ve)	0.000290976100716657
kidney	4sU	4TU -ve	Asph	0.00039828498801705	0.000317259571400499	61.3681037547151	66.7651624473081	0.514575871245524	0.898834517255954	4sU (c.f. 4TU / 4sU -ve)	8.10254166165512e-05
kidney	4sU	4TU -ve	Aspn	0.000763673068239167	0.000118708452041783	3.18409219265595	3.97265837840942	0.191874831330938	0.618717209386568	4sU (c.f. 4TU / 4sU -ve)	0.000644964616197383
kidney	4sU	4TU -ve	Aspscr1	7.47216618097567e-05	0.000205406497939937	40.4947200552024	43.7876097143006	0.332333130720393	0.705236130845537	4sU (c.f. 4TU / 4sU -ve)	-0.00013068483613018
kidney	4sU	4TU -ve	Asrgl1	0.00229983660130718	0.000363504180298073	7.24769972661	8.95546902161341	0.311580656694981	0.684527960771106	4sU (c.f. 4TU / 4sU -ve)	0.00193633242100911
kidney	4sU	4TU -ve	Ass1	0.000641577708657767	0.000231477218718427	2221.39953802922	2773.21377024607	0.00363510817132347	0.0781690921990407	4sU (c.f. 4TU / 4sU -ve)	0.00041010048993934
kidney	4sU	4TU -ve	Aste1	0.000169204737732653	0.0003942189902781	5.0575751438857	6.72370391858117	0.69163143420203	1	4sU (c.f. 4TU / 4sU -ve)	-0.000225014252545447
kidney	4sU	4TU -ve	Astn2	0	0	0.986992502598997	0.518984058364837	1	1	4sU (c.f. 4TU / 4sU -ve)	0
kidney	4sU	4TU -ve	Asxl1	5.38502961766267e-05	0.000238663484486873	19.478064816329	17.6029396088583	0.663304313820474	1	4sU (c.f. 4TU / 4sU -ve)	-0.000184813188310247
kidney	4sU	4TU -ve	Asxl2	9.88460991620433e-05	7.18513983755184e-05	56.8934852642392	68.7034085216637	0.792634209803712	1	4sU (c.f. 4TU / 4sU -ve)	2.69947007865249e-05
kidney	4sU	4TU -ve	Asxl3	0	0	2.26709002376588	3.30804628533828	1	1	4sU (c.f. 4TU / 4sU -ve)	0
kidney	4sU	4TU -ve	Atad1	0.000260895614484427	0.000344608831163193	79.738203740687	77.9130588529305	0.513278768296025	0.89748437172823	4sU (c.f. 4TU / 4sU -ve)	-8.37132166787667e-05
kidney	4sU	4TU -ve	Atad2	0	0	1.53485463479622	1.80611749181492	1	1	4sU (c.f. 4TU / 4sU -ve)	0
kidney	4sU	4TU -ve	Atad2b	0	0.000266907965767767	13.7625055899049	18.0256921330228	0.0108086224414827	0.157714173929756	4sU (c.f. 4TU / 4sU -ve)	-0.000266907965767767
kidney	4sU	4TU -ve	Atad3a	0.000348512762234908	0.00014771577263451	43.127883744584	45.534859699952	0.470876844176059	0.856128353002874	4sU (c.f. 4TU / 4sU -ve)	0.000200796989600398
kidney	4sU	4TU -ve	Atat1	7.03680247695433e-05	6.11957652530433e-05	15.3611858762953	14.2960216404122	0.958702921643849	1	4sU (c.f. 4TU / 4sU -ve)	9.1722595165e-06
kidney	4sU	4TU -ve	Ate1	0.000251313641127327	0.000116297168797917	64.2919092470504	69.2962774671177	0.14122636600655	0.588601187753373	4sU (c.f. 4TU / 4sU -ve)	0.00013501647232941
kidney	4sU	4TU -ve	Atf1	0.000264674554291347	0	26.6903536327179	29.2046699022806	0.00129013746560698	0.0408136328034284	4sU (c.f. 4TU / 4sU -ve)	0.000264674554291347
kidney	4sU	4TU -ve	Atf2	0.000299647212841093	0.000213294762759112	43.0517419378255	45.8499273282384	0.478938153729293	0.864930102806046	4sU (c.f. 4TU / 4sU -ve)	8.63524500819813e-05
kidney	4sU	4TU -ve	Atf3	0	0	1.89509402077987	1.75334470566637	1	1	4sU (c.f. 4TU / 4sU -ve)	0
kidney	4sU	4TU -ve	Atf4	0.000219756539621867	0.000370158453128102	107.334660912764	128.075907896582	0.513814761416596	0.897963077556077	4sU (c.f. 4TU / 4sU -ve)	-0.000150401913506235
kidney	4sU	4TU -ve	Atf5	0.0017167598468482	0	23.734640792355	16.9013622625514	0.0053810531180981	0.100972144673572	4sU (c.f. 4TU / 4sU -ve)	0.0017167598468482
kidney	4sU	4TU -ve	Atf6	0.000239981559971017	0.00049770092090468	40.1991120473369	35.6429292415481	0.201925591455147	0.618717209386568	4sU (c.f. 4TU / 4sU -ve)	-0.000257719360933663
kidney	4sU	4TU -ve	Atf6b	0.000234379525519807	0.000157698075144927	44.7088912827796	30.9169217130849	0.572833606166859	0.956736038984732	4sU (c.f. 4TU / 4sU -ve)	7.668145037488e-05
kidney	4sU	4TU -ve	Atf7	0.00046100989303799	9.908838684106e-05	23.5229203688419	14.8014456367153	0.381616825698061	0.75973637895459	4sU (c.f. 4TU / 4sU -ve)	0.00036192150619693
kidney	4sU	4TU -ve	Atf7ip	0.000128194059739007	0.00016788364022757	36.401386270407	39.3058995858726	0.7772749013104	1	4sU (c.f. 4TU / 4sU -ve)	-3.96895804885637e-05
kidney	4sU	4TU -ve	Atg10	0.000209538177856003	4.19921054841667e-05	21.7485851304932	20.9243774098733	0.732907500347384	1	4sU (c.f. 4TU / 4sU -ve)	0.000167546072371837
kidney	4sU	4TU -ve	Atg101	5.0970395257653e-05	0.000277014847539078	39.1067393623232	30.0017891696745	0.0249830056659391	0.252558827757959	4sU (c.f. 4TU / 4sU -ve)	-0.000226044452281425
kidney	4sU	4TU -ve	Atg12	0.000119171299653396	0.00018542873652915	77.3120888623849	92.0374913411131	0.249438958041683	0.636281055895822	4sU (c.f. 4TU / 4sU -ve)	-6.62574368757539e-05
kidney	4sU	4TU -ve	Atg13	0.000251457194834243	0	40.4362463111582	42.5237431174483	0.00392548367758483	0.082093550252759	4sU (c.f. 4TU / 4sU -ve)	0.000251457194834243
kidney	4sU	4TU -ve	Atg14	0.000337244304535507	0.000378625948026673	15.8924350650876	21.6927916890081	0.728008397497143	1	4sU (c.f. 4TU / 4sU -ve)	-4.13816434911667e-05
kidney	4sU	4TU -ve	Atg16l1	0.000553635822037253	0.000273056090847881	29.1739549551142	28.0472068264423	0.249073269197123	0.636281055895822	4sU (c.f. 4TU / 4sU -ve)	0.000280579731189372
kidney	4sU	4TU -ve	Atg16l2	0.000134246207544637	0	7.19368801335142	7.13756611791412	0.240188970671998	0.632924788868121	4sU (c.f. 4TU / 4sU -ve)	0.000134246207544637
kidney	4sU	4TU -ve	Atg2a	0.000107608574539083	0.000304223278370273	26.3164991332456	23.9157265792056	0.16858520233145	0.618717209386568	4sU (c.f. 4TU / 4sU -ve)	-0.00019661470383119
kidney	4sU	4TU -ve	Atg2b	0.000104619183332797	0.000479700925215413	18.0846371420609	16.9194272142658	0.0488561777097252	0.341793627307363	4sU (c.f. 4TU / 4sU -ve)	-0.000375081741882617
kidney	4sU	4TU -ve	Atg3	0.000125770242462726	0.00019245200279681	56.5556011624828	61.5128522509255	0.961252457188604	1	4sU (c.f. 4TU / 4sU -ve)	-6.66817603340841e-05
kidney	4sU	4TU -ve	Atg4a	0.000324970448342994	0	27.9960122783118	32.3505983281647	0.00566687662248129	0.104756917644735	4sU (c.f. 4TU / 4sU -ve)	0.000324970448342994
kidney	4sU	4TU -ve	Atg4b	6.05310708884342e-05	0.000109710626412963	35.8378291491849	39.7971218659374	0.497194852751006	0.881632732657079	4sU (c.f. 4TU / 4sU -ve)	-4.91795555245292e-05
kidney	4sU	4TU -ve	Atg4c	0.000106058516735623	0.000197659709044907	20.4499522443607	23.3683622615099	0.912817774865071	1	4sU (c.f. 4TU / 4sU -ve)	-9.16011923092833e-05
kidney	4sU	4TU -ve	Atg4d	0.00016325138707501	0.000231460089675043	32.4674560960793	27.2582415184099	0.823170919355514	1	4sU (c.f. 4TU / 4sU -ve)	-6.82087026000333e-05
kidney	4sU	4TU -ve	Atg5	9.75756467733406e-05	0.000213321628108757	70.3161211969484	70.1418661458152	0.107203538956693	0.508847155321442	4sU (c.f. 4TU / 4sU -ve)	-0.000115745981335416
kidney	4sU	4TU -ve	Atg7	0.000160642708837137	7.88581342165433e-05	22.6578609932132	19.4563694233685	0.386532145946741	0.765039680924718	4sU (c.f. 4TU / 4sU -ve)	8.17845746205933e-05
kidney	4sU	4TU -ve	Atg9a	0.00062434216964576	4.550625711035e-05	41.4391706631503	38.4499608475885	0.0188515502733027	0.214475527943273	4sU (c.f. 4TU / 4sU -ve)	0.00057883591253541
kidney	4sU	4TU -ve	Atic	0.000145116819039323	0.000369523756689667	16.8210816418508	16.326223591933	0.407744120503524	0.787435353539726	4sU (c.f. 4TU / 4sU -ve)	-0.000224406937650343
kidney	4sU	4TU -ve	Atl1	0.00049019607843137	0	1.28479565306527	1.72539157129027	0.186204426156505	0.618717209386568	4sU (c.f. 4TU / 4sU -ve)	0.00049019607843137
kidney	4sU	4TU -ve	Atl2	0.000485531078349943	0.000178103229068548	48.0358232177491	55.0539139740338	0.0145672964534932	0.184696883295354	4sU (c.f. 4TU / 4sU -ve)	0.000307427849281396
kidney	4sU	4TU -ve	Atl3	0.000329227145697573	0.000155462494966447	28.3373695472391	31.3634774182073	0.5744175738163	0.957922075253917	4sU (c.f. 4TU / 4sU -ve)	0.000173764650731127
kidney	4sU	4TU -ve	Atm	0.000565346559859227	0.000226372382569323	14.5640003708521	16.2625170171373	0.125984566700808	0.555792784111969	4sU (c.f. 4TU / 4sU -ve)	0.000338974177289903
kidney	4sU	4TU -ve	Atmin	0.000563580348674534	0.00030362375531523	27.2166327410407	32.1612246166832	0.653687166721335	1	4sU (c.f. 4TU / 4sU -ve)	0.000259956593359304
kidney	4sU	4TU -ve	Atn1,Gm45234	0.000166213676719054	0.00047800547218995	93.2025743153126	70.7633597236734	0.00588888442838428	0.106906764550278	4sU (c.f. 4TU / 4sU -ve)	-0.000311791795470896
kidney	4sU	4TU -ve	Atoh7	0	0	2.27071979534954	1.16252846329796	1	1	4sU (c.f. 4TU / 4sU -ve)	0
kidney	4sU	4TU -ve	Atoh8	0	0	3.30620766552129	3.94814796715236	1	1	4sU (c.f. 4TU / 4sU -ve)	0
kidney	4sU	4TU -ve	Atox1	0.000812346916676387	0.00018834033164127	250.710266240224	243.210296859234	0.00314609335366904	0.072307360333152	4sU (c.f. 4TU / 4sU -ve)	0.000624006585035117
kidney	4sU	4TU -ve	Atp10a	0	0	0.954892657546519	1.10262792577171	1	1	4sU (c.f. 4TU / 4sU -ve)	0
kidney	4sU	4TU -ve	Atp10b	0.00107394653553885	0.00037160906726124	3.08162874785266	3.19349854213201	0.482963347814014	0.867979021415678	4sU (c.f. 4TU / 4sU -ve)	0.00070233746827761
kidney	4sU	4TU -ve	Atp10d	0.000340676087576077	0.000294940245902667	9.58172618154418	8.54263303026423	0.813729266287675	1	4sU (c.f. 4TU / 4sU -ve)	4.573584167341e-05
kidney	4sU	4TU -ve	Atp11a	0.000543237095938827	0.000244357552968247	663.572364183355	918.745644700179	0.0129431047272284	0.174331021193289	4sU (c.f. 4TU / 4sU -ve)	0.00029887954297058
kidney	4sU	4TU -ve	Atp11b	0.000242711912995333	0.000166950662180617	33.8149708436186	32.9656887150123	0.374815515847697	0.750836931278407	4sU (c.f. 4TU / 4sU -ve)	7.57612508147166e-05
kidney	4sU	4TU -ve	Atp11c	6.830601092896e-05	0.000571020699500357	8.75582513607192	8.04399919466975	0.770543323705545	1	4sU (c.f. 4TU / 4sU -ve)	-0.000502714688571397
kidney	4sU	4TU -ve	Atp13a1	0.000647598220404947	0.000329882380794994	53.333093264256	46.1822736658409	0.109851674476231	0.515501280224533	4sU (c.f. 4TU / 4sU -ve)	0.000317715839609952
kidney	4sU	4TU -ve	Atp13a2	0	0.000114823745550577	16.2429781930277	12.4666528004124	0.195342336549298	0.618717209386568	4sU (c.f. 4TU / 4sU -ve)	-0.000114823745550577
kidney	4sU	4TU -ve	Atp13a3	0.00034347398691082	0.000207905998785353	75.847728748637	76.9125946733509	0.231263388022116	0.62829152898194	4sU (c.f. 4TU / 4sU -ve)	0.000135567988125467
kidney	4sU	4TU -ve	Atp1a1	0.00054885891829658	0.000190177989200573	4846.80212075613	3894.99016323424	0.000353014029906167	0.0189301548199265	4sU (c.f. 4TU / 4sU -ve)	0.000358680929096007
kidney	4sU	4TU -ve	Atp1a2	0.00287789864682028	0	23.3806284047422	21.8603119523549	0.0176458087705828	0.205537660322656	4sU (c.f. 4TU / 4sU -ve)	0.00287789864682028
kidney	4sU	4TU -ve	Atp1b1	0.00029782904978774	0.00023780593293782	3548.85224814781	3401.71933755384	0.0348677560079666	0.300389007419577	4sU (c.f. 4TU / 4sU -ve)	6.002311684992e-05
kidney	4sU	4TU -ve	Atp1b2	7.42886858331467e-05	0.000360277181726983	12.4591971783271	9.33040279891072	0.157894685444581	0.613224100147396	4sU (c.f. 4TU / 4sU -ve)	-0.000285988495893837
kidney	4sU	4TU -ve	Atp1b3	0.000283662443450323	0.00028834546171241	113.447926095657	97.872759701378	0.847418946337824	1	4sU (c.f. 4TU / 4sU -ve)	-4.68301826208668e-06
kidney	4sU	4TU -ve	Atp23	0.00066212633819614	0	9.98264812934331	10.4116984196129	0.00361942284497269	0.0781690921990407	4sU (c.f. 4TU / 4sU -ve)	0.00066212633819614
kidney	4sU	4TU -ve	Atp2a2	0.00024674707225172	0.000215695484003457	247.334699308858	270.557727754168	0.476855811661121	0.862615376665795	4sU (c.f. 4TU / 4sU -ve)	3.10515882482633e-05
kidney	4sU	4TU -ve	Atp2a3	0.000677421607654163	0.000318911019172797	8.8884504140146	8.02780233700711	0.468115938801655	0.853828512610529	4sU (c.f. 4TU / 4sU -ve)	0.000358510588481367
kidney	4sU	4TU -ve	Atp2b1	0.000219324168441917	0.000117052785125557	73.4593554792676	75.5509931216503	0.151963276986309	0.605818675249845	4sU (c.f. 4TU / 4sU -ve)	0.000102271383316359
kidney	4sU	4TU -ve	Atp2b2	0.000228310502283103	0	3.09158139605527	1.11174165564048	0.443547232088763	0.827527919524909	4sU (c.f. 4TU / 4sU -ve)	0.000228310502283103
kidney	4sU	4TU -ve	Atp2b4	0.00016677771239507	0.000493748900885403	30.7967702979871	29.4426814370061	0.354915540860808	0.728905877669725	4sU (c.f. 4TU / 4sU -ve)	-0.000326971188490333
kidney	4sU	4TU -ve	Atp2c1	0.00040150925758573	0.000182281543691803	39.2279820298341	36.5348954872346	0.052252787659549	0.353638809679508	4sU (c.f. 4TU / 4sU -ve)	0.000219227713893927
kidney	4sU	4TU -ve	Atp4a	0.00094923387392344	0.000243249817562637	29.5924109225142	26.5607041365962	0.111604966190368	0.520636840451052	4sU (c.f. 4TU / 4sU -ve)	0.000705984056360803
kidney	4sU	4TU -ve	Atp5a1	0.00086800296812955	0.000210982927554093	1910.19998680348	2011.17142279199	8.07839925778967e-05	0.00784851576009761	4sU (c.f. 4TU / 4sU -ve)	0.000657020040575457
kidney	4sU	4TU -ve	Atp5b	0.000863304876537857	0.000205014033931177	2786.76303810247	3064.71481539061	5.43342446563628e-05	0.00655294862252854	4sU (c.f. 4TU / 4sU -ve)	0.00065829084260668
kidney	4sU	4TU -ve	Atp5c1	0.00096121742258887	0.000185768065594863	544.066721323772	625.943902882418	4.58079135004337e-06	0.0027395575566317	4sU (c.f. 4TU / 4sU -ve)	0.000775449356994007
kidney	4sU	4TU -ve	Atp5d	0.00088483418875308	0.000170013754409882	725.283876432932	721.449100474274	0.00140596246649431	0.0433758420406288	4sU (c.f. 4TU / 4sU -ve)	0.000714820434343198
kidney	4sU	4TU -ve	Atp5e	0.00106119283302084	0.000189899324473933	661.02977247758	825.495638373297	1.40787695151082e-06	0.00185913240054117	4sU (c.f. 4TU / 4sU -ve)	0.000871293508546907
kidney	4sU	4TU -ve	Atp5f1	0.000851143378059557	0.000174637084842053	734.892822514081	795.088337297568	3.43243235300648e-05	0.00555148750086664	4sU (c.f. 4TU / 4sU -ve)	0.000676506293217503
kidney	4sU	4TU -ve	Atp5g1	0.0011199909803933	0.00059532624759852	659.881494142886	515.295511175141	0.00386679676814731	0.0811139083155925	4sU (c.f. 4TU / 4sU -ve)	0.00052466473279478
kidney	4sU	4TU -ve	Atp5g2	0.000918517967169657	0.00031375143945216	345.397621803943	318.960330250807	0.00627496008825392	0.111334341906926	4sU (c.f. 4TU / 4sU -ve)	0.000604766527717497
kidney	4sU	4TU -ve	Atp5g3	0.00081706504237	0.000220530149350073	2091.98992026958	1947.87329644273	7.11885711434673e-05	0.00738743217820617	4sU (c.f. 4TU / 4sU -ve)	0.000596534893019927
kidney	4sU	4TU -ve	Atp5h	0.00084265176344576	0.000232976651840119	979.77486756373	911.50537180551	0.00256448630005332	0.0643376068463928	4sU (c.f. 4TU / 4sU -ve)	0.000609675111605641
kidney	4sU	4TU -ve	Atp5j	0.00125488659754437	0.000355022091116573	375.620365646876	381.566464401285	7.58360246907594e-05	0.00770084763713772	4sU (c.f. 4TU / 4sU -ve)	0.000899864506427797
kidney	4sU	4TU -ve	Atp5j2	0.00101867576378766	0.00024441769314632	1010.03221282165	966.955047113954	1.16200947474344e-05	0.00423352035002493	4sU (c.f. 4TU / 4sU -ve)	0.00077425807064134
kidney	4sU	4TU -ve	Atp5k	0.00082206833623349	0.00022657308240882	323.244860449395	365.541337508555	4.45812686826237e-05	0.00618891869624331	4sU (c.f. 4TU / 4sU -ve)	0.00059549525382467
kidney	4sU	4TU -ve	Atp5l	0.000868954251141343	0.00019351877854337	997.134671876425	1063.63540912091	1.42070000231173e-07	0.000973037431583302	4sU (c.f. 4TU / 4sU -ve)	0.000675435472597973
kidney	4sU	4TU -ve	Atp5o	0.000803059424363007	0.000152531339788887	846.646782056532	905.567983780976	5.62158995556831e-05	0.00658158454798074	4sU (c.f. 4TU / 4sU -ve)	0.00065052808457412
kidney	4sU	4TU -ve	Atp5s	0.000146376868616203	8.17594636579167e-05	12.0607291126347	11.9844967128423	0.583158127514343	0.965212666830773	4sU (c.f. 4TU / 4sU -ve)	6.46174049582866e-05
kidney	4sU	4TU -ve	Atp6ap1	0.000790274593758137	0.000158571258594551	239.970970176301	226.971162360756	2.87535504903784e-05	0.0052515484615627	4sU (c.f. 4TU / 4sU -ve)	0.000631703335163586
kidney	4sU	4TU -ve	Atp6ap2	0.00086464423327867	0.000161753086756311	233.723557801212	223.637899127044	0.000394541720721313	0.0205491729674545	4sU (c.f. 4TU / 4sU -ve)	0.000702891146522359
kidney	4sU	4TU -ve	Atp6v0a1	0.000550095531833387	0.00029848844773499	51.4740148408847	39.7207919027781	0.575966820931184	0.958754832071376	4sU (c.f. 4TU / 4sU -ve)	0.000251607084098397
kidney	4sU	4TU -ve	Atp6v0a2	0.00034711762799192	0.0002574274071704	78.6819059114026	83.5017544900547	0.325042784672754	0.699429134360686	4sU (c.f. 4TU / 4sU -ve)	8.969022082152e-05
kidney	4sU	4TU -ve	Atp6v0a4	0.00052075793527409	0.000208023902065103	138.266375587158	125.85072488496	0.0476902647234224	0.338164850117408	4sU (c.f. 4TU / 4sU -ve)	0.000312734033208987
kidney	4sU	4TU -ve	Atp6v0b	0.00041682901612786	0.000170071120475173	201.97567586506	170.69300074448	0.00311166814120659	0.0719794704112068	4sU (c.f. 4TU / 4sU -ve)	0.000246757895652687
kidney	4sU	4TU -ve	Atp6v0c,Gm43796	0.0005613602515431	0.000185451405416663	930.027131367129	750.460694095966	0.000179349982511599	0.0123934691929735	4sU (c.f. 4TU / 4sU -ve)	0.000375908846126437
kidney	4sU	4TU -ve	Atp6v0d1	0.00055836632179707	0.00023130772388877	103.808390938713	100.519846601322	0.0184618985840985	0.211801580238678	4sU (c.f. 4TU / 4sU -ve)	0.0003270585979083
kidney	4sU	4TU -ve	Atp6v0d2	0.000159569084719007	0.000232932981172987	40.2779609274515	31.682431953015	0.429020965760836	0.809913063532516	4sU (c.f. 4TU / 4sU -ve)	-7.336389645398e-05
kidney	4sU	4TU -ve	Atp6v0e	0.000429365288912463	0.000338343591589363	271.029539760867	249.676400174312	0.250836431628285	0.638179837115662	4sU (c.f. 4TU / 4sU -ve)	9.10216973231e-05
kidney	4sU	4TU -ve	Atp6v0e2	0.000275707878471907	0.000225027986522307	49.7245214812993	50.6886021420147	0.750368476616318	1	4sU (c.f. 4TU / 4sU -ve)	5.06798919496e-05
kidney	4sU	4TU -ve	Atp6v1a	0.000457948972720103	0.00018756193957432	836.963203139608	862.710361076923	2.86063879496491e-05	0.0052515484615627	4sU (c.f. 4TU / 4sU -ve)	0.000270387033145783
kidney	4sU	4TU -ve	Atp6v1b1	0.000348004063508847	0.000194544278493517	61.0731596923578	59.6206019508685	0.624973307523504	1	4sU (c.f. 4TU / 4sU -ve)	0.00015345978501533
kidney	4sU	4TU -ve	Atp6v1b2	0.000158018094311557	0.000212935553045353	428.322943620578	371.415365894412	0.0871791661693211	0.453625445952504	4sU (c.f. 4TU / 4sU -ve)	-5.49174587337967e-05
kidney	4sU	4TU -ve	Atp6v1c1	0.000103940415323542	0.000234929077498427	120.383616130857	106.053376879828	0.022681126615325	0.240885709875896	4sU (c.f. 4TU / 4sU -ve)	-0.000130988662174884
kidney	4sU	4TU -ve	Atp6v1c2	0	0.000297449401076307	29.717303650655	27.8492205559195	0.0520121761832666	0.353579548068678	4sU (c.f. 4TU / 4sU -ve)	-0.000297449401076307
kidney	4sU	4TU -ve	Atp6v1d	0.000347764952913207	0.000190719890671888	161.683495009171	138.053787610831	0.0428418610095402	0.324540494824631	4sU (c.f. 4TU / 4sU -ve)	0.000157045062241318
kidney	4sU	4TU -ve	Atp6v1e1	0.00040889849935109	0.000213752017946523	232.447503046201	212.206546399314	0.0673068212499547	0.395945392982372	4sU (c.f. 4TU / 4sU -ve)	0.000195146481404567
kidney	4sU	4TU -ve	Atp6v1f	0.00060629065107787	0.000134338339353913	449.248710559559	375.343947617975	0.000105409480120593	0.00896831713473218	4sU (c.f. 4TU / 4sU -ve)	0.000471952311723957
kidney	4sU	4TU -ve	Atp6v1g1	0.00022649511090049	0.000202212820208797	426.562675619265	388.913263019793	0.540145196041267	0.926717046013686	4sU (c.f. 4TU / 4sU -ve)	2.42822906916933e-05
kidney	4sU	4TU -ve	Atp6v1g2	0	0.0002994908655286	4.736298501158	2.99687656816123	0.168157438014368	0.618717209386568	4sU (c.f. 4TU / 4sU -ve)	-0.0002994908655286
kidney	4sU	4TU -ve	Atp6v1g3	0.000407993724941373	0.0001427539893103	75.591576766495	69.2289530102203	0.102082400191967	0.494632019041231	4sU (c.f. 4TU / 4sU -ve)	0.000265239735631073
kidney	4sU	4TU -ve	Atp6v1h	0.000169796302653667	0.000108117656819099	74.2406628773219	73.946524616825	0.217510863958887	0.622484238749872	4sU (c.f. 4TU / 4sU -ve)	6.16786458345678e-05
kidney	4sU	4TU -ve	Atp7a	0.000283574472425253	5.28867125593873e-05	30.3596402876947	34.5922482021692	0.171886071648868	0.618717209386568	4sU (c.f. 4TU / 4sU -ve)	0.000230687759865866
kidney	4sU	4TU -ve	Atp7b	0	0	1.86612756175457	2.08413822809417	1	1	4sU (c.f. 4TU / 4sU -ve)	0
kidney	4sU	4TU -ve	Atp8a1	0.000148192056905747	0.000353766944619137	14.3921988230536	10.8822418383902	0.395856684384524	0.774278443417097	4sU (c.f. 4TU / 4sU -ve)	-0.00020557488771339
kidney	4sU	4TU -ve	Atp8a2	0	0	1.24316006188011	0.834345725871718	1	1	4sU (c.f. 4TU / 4sU -ve)	0
kidney	4sU	4TU -ve	Atp8b1	0.00013462574044157	0	5.79248804753824	3.31248999085894	0.336301697174331	0.709747214289672	4sU (c.f. 4TU / 4sU -ve)	0.00013462574044157
kidney	4sU	4TU -ve	Atp8b2	0	0	1.98467326188562	2.8872506044939	1	1	4sU (c.f. 4TU / 4sU -ve)	0
kidney	4sU	4TU -ve	Atp8b4	0	0	1.41630893466518	1.19270988130475	1	1	4sU (c.f. 4TU / 4sU -ve)	0
kidney	4sU	4TU -ve	Atp8b5	0	0	1.94487983630569	1.93634884513293	1	1	4sU (c.f. 4TU / 4sU -ve)	0
kidney	4sU	4TU -ve	Atp9a	0.000462464934846217	0.000124195788093021	61.3723016387125	55.3738149960455	0.0461510914534723	0.332983962996166	4sU (c.f. 4TU / 4sU -ve)	0.000338269146753195
kidney	4sU	4TU -ve	Atp9b	0.00031980614607969	0.000220077450743943	18.7305287658916	15.3661574407577	0.56288922039107	0.948111300962109	4sU (c.f. 4TU / 4sU -ve)	9.97286953357467e-05
kidney	4sU	4TU -ve	Atpaf1	0.000662210250290323	0.00022905309461453	41.8366997448876	47.7166502483246	0.904943947527652	1	4sU (c.f. 4TU / 4sU -ve)	0.000433157155675793
kidney	4sU	4TU -ve	Atpaf2	0.000184263865855903	0.000117931481809067	18.6655155287529	18.2184991175722	0.924699271338678	1	4sU (c.f. 4TU / 4sU -ve)	6.63323840468367e-05
kidney	4sU	4TU -ve	Atpif1	0.000726651701269357	0.00017231050219074	671.563963476721	649.354870967597	4.06902412973266e-05	0.00598583452945194	4sU (c.f. 4TU / 4sU -ve)	0.000554341199078617
kidney	4sU	4TU -ve	Atr	0	0	3.73338348267324	6.26335188461918	1	1	4sU (c.f. 4TU / 4sU -ve)	0
kidney	4sU	4TU -ve	Atraid	0.00023365304796949	0.000228322643942766	198.313562080748	245.049163848465	0.628102477582191	1	4sU (c.f. 4TU / 4sU -ve)	5.33040402672414e-06
kidney	4sU	4TU -ve	Atrip,Gm42641,Trex1	0	0.000571802040761207	21.5785719930823	20.9393821398395	0.00245864825554852	0.0629503782775982	4sU (c.f. 4TU / 4sU -ve)	-0.000571802040761207
kidney	4sU	4TU -ve	Atrn	0.000197735802849227	0.000396764556965117	20.4736213235227	22.0488697883679	0.355947893675475	0.729797073427131	4sU (c.f. 4TU / 4sU -ve)	-0.00019902875411589
kidney	4sU	4TU -ve	Atrnl1	0.000459695307680917	0.000148779595706474	43.4644633661861	54.2085715100647	0.105508516097981	0.504106127595709	4sU (c.f. 4TU / 4sU -ve)	0.000310915711974443
kidney	4sU	4TU -ve	Atrx	8.073957450244e-05	7.50158444259276e-05	43.4560933716139	45.6430979831401	0.67237488452864	1	4sU (c.f. 4TU / 4sU -ve)	5.72373007651235e-06
kidney	4sU	4TU -ve	Atxn1	0.000105345805004817	0.00012801802493791	37.6557488822903	30.5613313485758	0.695573727342002	1	4sU (c.f. 4TU / 4sU -ve)	-2.26722199330934e-05
kidney	4sU	4TU -ve	Atxn10	0.000248101428342743	0.000145801073635877	74.6063384037031	68.3741769773437	0.318885410789322	0.693134877308473	4sU (c.f. 4TU / 4sU -ve)	0.000102300354706866
kidney	4sU	4TU -ve	Atxn1l	0.000222030539276403	0.000194154574877457	24.6643572743708	25.8034688650384	0.732308861885921	1	4sU (c.f. 4TU / 4sU -ve)	2.78759643989461e-05
kidney	4sU	4TU -ve	Atxn2	0.000213648617759698	7.41522085374571e-05	67.7863879952142	73.5252417753659	0.798822246355458	1	4sU (c.f. 4TU / 4sU -ve)	0.000139496409222241
kidney	4sU	4TU -ve	Atxn2l	0.00024719768223851	0.000240533754924109	52.7524922972981	41.0282442950547	0.995408162161883	1	4sU (c.f. 4TU / 4sU -ve)	6.66392731440079e-06
kidney	4sU	4TU -ve	Atxn3	0.000548412026970623	0.000125264709066867	16.4180946683392	17.105702118777	0.0253218712154273	0.254109151581629	4sU (c.f. 4TU / 4sU -ve)	0.000423147317903757
kidney	4sU	4TU -ve	Atxn7	0.000191937167106683	0.000135554703322144	61.4795029252172	69.7230182216945	0.331890383773514	0.704514873226343	4sU (c.f. 4TU / 4sU -ve)	5.63824637845389e-05
kidney	4sU	4TU -ve	Atxn7l1	0.000133426732045763	0	26.320386035517	24.9763658611935	0.184522232285221	0.618717209386568	4sU (c.f. 4TU / 4sU -ve)	0.000133426732045763
kidney	4sU	4TU -ve	Atxn7l2	0.00027137042062415	0.000491883915395963	13.2269580359939	8.80883367902575	0.883938309080441	1	4sU (c.f. 4TU / 4sU -ve)	-0.000220513494771813
kidney	4sU	4TU -ve	Atxn7l3	0.00032184447453017	0.000329768702219957	34.3018602006392	34.8767335852116	0.784327210232689	1	4sU (c.f. 4TU / 4sU -ve)	-7.92422768978687e-06
kidney	4sU	4TU -ve	Atxn7l3b	0.00022367159866056	0.000162913137429823	274.285548603077	270.761220984379	0.173010440868201	0.618717209386568	4sU (c.f. 4TU / 4sU -ve)	6.07584612307366e-05
kidney	4sU	4TU -ve	Auh	0.000550144085322667	0.000167502027338681	135.692873227365	141.118074395031	0.0137348251057629	0.179817847136895	4sU (c.f. 4TU / 4sU -ve)	0.000382642057983986
kidney	4sU	4TU -ve	Aup1	0.000348736305864003	0.000209313941361473	167.370427634807	123.44759077572	0.316024933620237	0.689604536417041	4sU (c.f. 4TU / 4sU -ve)	0.00013942236450253
kidney	4sU	4TU -ve	Aurka	0	0.00128700128700128	1.29671123704072	0.833720919361227	0.182461765840761	0.618717209386568	4sU (c.f. 4TU / 4sU -ve)	-0.00128700128700128
kidney	4sU	4TU -ve	Aurkaip1	0.00054247506792852	0.000367424102872272	114.965194569967	121.456563882525	0.449669010623986	0.834117294235914	4sU (c.f. 4TU / 4sU -ve)	0.000175050965056248
kidney	4sU	4TU -ve	Auts2	0.00045600485625059	0.000728966250657017	11.8920048462988	13.2081307031036	0.746085442431665	1	4sU (c.f. 4TU / 4sU -ve)	-0.000272961394406427
kidney	4sU	4TU -ve	Aven	4.01171420548e-05	0.000264256646054647	27.5464500413814	23.1930434574378	0.731117676031141	1	4sU (c.f. 4TU / 4sU -ve)	-0.000224139503999847
kidney	4sU	4TU -ve	Avl9	9.34317481080067e-05	0.000133306216747069	29.6653647648918	31.2885597868734	0.331271875451369	0.704184070442715	4sU (c.f. 4TU / 4sU -ve)	-3.98744686390628e-05
kidney	4sU	4TU -ve	Avpi1	0.00030377863629058	0.000542909340635873	25.2740883660211	25.2386772638796	0.377550938817191	0.754588090255489	4sU (c.f. 4TU / 4sU -ve)	-0.000239130704345293
kidney	4sU	4TU -ve	Avpr1a	0	0	7.76603666602912	6.3856201367525	1	1	4sU (c.f. 4TU / 4sU -ve)	0
kidney	4sU	4TU -ve	Avpr2	0.000347096351878987	0	31.4655042129405	21.4154403828232	0.0598041406785814	0.374529150192753	4sU (c.f. 4TU / 4sU -ve)	0.000347096351878987
kidney	4sU	4TU -ve	Awat2	0	0	0.153818672953977	0.20577087737218	0.999992544517336	1	4sU (c.f. 4TU / 4sU -ve)	0
kidney	4sU	4TU -ve	Axin1	0.000235450205053457	0.00010691205569012	29.3438348538209	29.4417859752024	0.628494253549854	1	4sU (c.f. 4TU / 4sU -ve)	0.000128538149363337
kidney	4sU	4TU -ve	Axin2	0	0	1.19089544038779	1.40976528685185	1	1	4sU (c.f. 4TU / 4sU -ve)	0
kidney	4sU	4TU -ve	Axl	0.000269553605412143	0.000153940886699507	36.7088763321961	22.4003390475117	0.389040659440514	0.766387425614137	4sU (c.f. 4TU / 4sU -ve)	0.000115612718712637
kidney	4sU	4TU -ve	Azgp1	0.000464482714888927	0.000128489334088095	59.2261293191973	139.590582733774	0.109610349720837	0.515251396868916	4sU (c.f. 4TU / 4sU -ve)	0.000335993380800832
kidney	4sU	4TU -ve	Azi2	0.000439781963469773	0.000270755945830273	45.9283954932899	45.1057493933779	0.587227587458642	0.967855070750628	4sU (c.f. 4TU / 4sU -ve)	0.0001690260176395
kidney	4sU	4TU -ve	Azin1	0.00014075991524809	0.000265177704459149	66.9390558767399	76.8271037300668	0.604216098754243	0.983839802766104	4sU (c.f. 4TU / 4sU -ve)	-0.000124417789211059
kidney	4sU	4TU -ve	Azin2	0	0	0.920612455836537	1.08050830616849	1	1	4sU (c.f. 4TU / 4sU -ve)	0
kidney	4sU	4TU -ve	B130006D01Rik	0	0	0.387084714731911	0.680655892761836	1	1	4sU (c.f. 4TU / 4sU -ve)	0
kidney	4sU	4TU -ve	B230118H07Rik	0.00053078592794133	0.000144959008578973	48.2552458279817	38.5352097728511	0.00764984454265709	0.126250084994358	4sU (c.f. 4TU / 4sU -ve)	0.000385826919362357
kidney	4sU	4TU -ve	B230217C12Rik	0	0	1.03937634932114	0.355106252129068	1	1	4sU (c.f. 4TU / 4sU -ve)	0
kidney	4sU	4TU -ve	B230219D22Rik	0.0001733722570381	0.00025743812883539	61.923311138471	64.27440736858	0.222686822457313	0.623532014727791	4sU (c.f. 4TU / 4sU -ve)	-8.40658717972899e-05
kidney	4sU	4TU -ve	B2m	0.000714007480738617	0.000230509399728863	1074.65425599001	579.22043481051	5.44061478960112e-05	0.00655294862252854	4sU (c.f. 4TU / 4sU -ve)	0.000483498081009753
kidney	4sU	4TU -ve	B3galnt1	0	7.521058965102e-05	15.0176279936044	14.0970949973837	0.227329674637608	0.625766147614961	4sU (c.f. 4TU / 4sU -ve)	-7.521058965102e-05
kidney	4sU	4TU -ve	B3galnt2	0.000344721830487477	0	12.5845590188177	13.1169424553523	0.00681491072658945	0.117098203581351	4sU (c.f. 4TU / 4sU -ve)	0.000344721830487477
kidney	4sU	4TU -ve	B3galt1	0	0	0.746748231672541	0.718229679077879	1	1	4sU (c.f. 4TU / 4sU -ve)	0
kidney	4sU	4TU -ve	B3galt2	0	0	1.39689925134754	1.19839033810569	1	1	4sU (c.f. 4TU / 4sU -ve)	0
kidney	4sU	4TU -ve	B3galt4	0	0	0.72452232380502	0.383324003436714	1	1	4sU (c.f. 4TU / 4sU -ve)	0
kidney	4sU	4TU -ve	B3galt5	0.000137275897097987	0.000235847049518073	32.0602120441301	31.5283756048464	0.174216870019923	0.618717209386568	4sU (c.f. 4TU / 4sU -ve)	-9.85711524200867e-05
kidney	4sU	4TU -ve	B3galt6	0.000185494342422553	0	7.36255565630803	8.2880132884523	0.216170769697408	0.622484238749872	4sU (c.f. 4TU / 4sU -ve)	0.000185494342422553
kidney	4sU	4TU -ve	B3gat2	0.000166180699349247	0.000206030710796927	94.4507901341134	97.5202151423395	0.567148961566895	0.951942957424744	4sU (c.f. 4TU / 4sU -ve)	-3.98500114476801e-05
kidney	4sU	4TU -ve	B3gat3	4.43144553753433e-05	0.00016280016280016	38.8147322946835	41.5421398691506	0.721603555638346	1	4sU (c.f. 4TU / 4sU -ve)	-0.000118485707424817
kidney	4sU	4TU -ve	B3glct	0.00189813153625553	0.00025572828581944	10.3669415433851	12.0150926811811	0.0636586752299305	0.384798658490209	4sU (c.f. 4TU / 4sU -ve)	0.00164240325043609
kidney	4sU	4TU -ve	B3gnt2,Gm28048	0.000311011461731	0.000441043771972087	41.4104520013053	43.3117108547686	0.481215791123552	0.866643953038445	4sU (c.f. 4TU / 4sU -ve)	-0.000130032310241087
kidney	4sU	4TU -ve	B3gnt7	0	0	3.78398361770172	1.37111725727869	1	1	4sU (c.f. 4TU / 4sU -ve)	0
kidney	4sU	4TU -ve	B3gnt8	0	0	4.6631545243158	2.06917812171179	1	1	4sU (c.f. 4TU / 4sU -ve)	0
kidney	4sU	4TU -ve	B3gnt9	0	0	1.84247172359809	0.958096446114433	1	1	4sU (c.f. 4TU / 4sU -ve)	0
kidney	4sU	4TU -ve	B3gntl1	0	0.00050352467270896	3.21432884252822	2.72274799174764	0.207169139040326	0.619536087594474	4sU (c.f. 4TU / 4sU -ve)	-0.00050352467270896
kidney	4sU	4TU -ve	B4galnt1	0.000326477309826967	0	7.38562003506908	3.01117669450049	0.262696792153348	0.646206384271015	4sU (c.f. 4TU / 4sU -ve)	0.000326477309826967
kidney	4sU	4TU -ve	B4galt1	0.000287835633223073	0.000452142782468407	65.6936243105883	96.5893915912023	0.627119025957675	1	4sU (c.f. 4TU / 4sU -ve)	-0.000164307149245333
kidney	4sU	4TU -ve	B4galt2	0	0.000381825124093163	1.7093539543837	1.53191252997436	0.219066750246654	0.622484238749872	4sU (c.f. 4TU / 4sU -ve)	-0.000381825124093163
kidney	4sU	4TU -ve	B4galt2,Ccdc24	0	0	0.871044833664282	0.999760073851929	0.999992544517336	1	4sU (c.f. 4TU / 4sU -ve)	0
kidney	4sU	4TU -ve	B4galt3	0.000513312975273523	0	20.6882530641515	17.6849408658853	0.00179082419048499	0.0504560106986746	4sU (c.f. 4TU / 4sU -ve)	0.000513312975273523
kidney	4sU	4TU -ve	B4galt4	0.00042087542087542	0	6.6948223010371	6.26226136793186	0.199841538240386	0.618717209386568	4sU (c.f. 4TU / 4sU -ve)	0.00042087542087542
kidney	4sU	4TU -ve	B4galt5	0.000125315810679882	0.00018409924709064	130.6684842737	172.387268246543	0.18523650940063	0.618717209386568	4sU (c.f. 4TU / 4sU -ve)	-5.87834364107578e-05
kidney	4sU	4TU -ve	B4galt6	0.000141091080568847	0.00074859189100173	20.991281095155	16.1060153057806	0.084451072738888	0.446645094354165	4sU (c.f. 4TU / 4sU -ve)	-0.000607500810432883
kidney	4sU	4TU -ve	B4galt7	0.000248039721723927	0.00020519134092541	10.2650493008712	10.8775271904583	0.948756401934466	1	4sU (c.f. 4TU / 4sU -ve)	4.28483807985166e-05
kidney	4sU	4TU -ve	B4gat1	0.00035435364551987	0.000358446031310114	48.2695264506433	44.1592118295392	0.964389426419196	1	4sU (c.f. 4TU / 4sU -ve)	-4.09238579024418e-06
kidney	4sU	4TU -ve	B630019K06Rik	0	0.000955109837631327	2.81263231696969	2.41324215080557	0.179921223211833	0.618717209386568	4sU (c.f. 4TU / 4sU -ve)	-0.000955109837631327
kidney	4sU	4TU -ve	B930094E09Rik	0	0	0.965342463774499	0.842165219135674	1	1	4sU (c.f. 4TU / 4sU -ve)	0
kidney	4sU	4TU -ve	B9d1	8.762705923589e-05	0.000768845378498443	15.0253815729812	15.0337922030528	0.129116551665657	0.561991650181014	4sU (c.f. 4TU / 4sU -ve)	-0.000681218319262553
kidney	4sU	4TU -ve	B9d2	0.000434216239687363	0	18.5075940775807	15.864567871315	0.190502537509576	0.618717209386568	4sU (c.f. 4TU / 4sU -ve)	0.000434216239687363
kidney	4sU	4TU -ve	BC003331	0.00055528016617857	0.00026339348418893	92.1066037292815	96.2623374577862	0.0295241773691422	0.278125500228438	4sU (c.f. 4TU / 4sU -ve)	0.00029188668198964
kidney	4sU	4TU -ve	BC003965	0.000245984936572605	0.000115760838108467	47.8615795158517	47.9733160806243	0.167791053509231	0.618717209386568	4sU (c.f. 4TU / 4sU -ve)	0.000130224098464138
kidney	4sU	4TU -ve	BC004004	0.000168008991567617	0.000301264067014183	236.309197065663	260.635844084733	0.253701886671021	0.640893519924278	4sU (c.f. 4TU / 4sU -ve)	-0.000133255075446566
kidney	4sU	4TU -ve	BC005537	0.000224745812810447	0.000186435159663917	132.358143272582	132.114721609167	0.352251724446435	0.726835335290043	4sU (c.f. 4TU / 4sU -ve)	3.83106531465298e-05
kidney	4sU	4TU -ve	BC005624	0.000177794376143543	0.000280256002819023	37.4966250596303	33.2435340815277	0.7463745242298	1	4sU (c.f. 4TU / 4sU -ve)	-0.00010246162667548
kidney	4sU	4TU -ve	BC017158	0.000726777923330067	0.000462232791108307	17.7015422239491	16.3373138502416	0.298689272817648	0.67329127040228	4sU (c.f. 4TU / 4sU -ve)	0.00026454513222176
kidney	4sU	4TU -ve	BC017643	0.000301932367149757	0.000196111666386677	14.044946503176	13.9069502447988	0.770713288533691	1	4sU (c.f. 4TU / 4sU -ve)	0.00010582070076308
kidney	4sU	4TU -ve	BC022687	0	0.000643500643500643	18.5344152549381	14.1425105887556	0.176423926261354	0.618717209386568	4sU (c.f. 4TU / 4sU -ve)	-0.000643500643500643
kidney	4sU	4TU -ve	BC024978	0.000281148551358863	0.00021651193093213	13.7667758961346	13.1894157192966	0.774365409768959	1	4sU (c.f. 4TU / 4sU -ve)	6.46366204267333e-05
kidney	4sU	4TU -ve	BC025446	0.000239272648380157	9.511514321875e-05	93.7500794616818	91.7874693585923	0.0322481496421509	0.29195978440065	4sU (c.f. 4TU / 4sU -ve)	0.000144157505161407
kidney	4sU	4TU -ve	BC025920	0	0	1.73221573014361	1.56606590496328	0.999990375013268	1	4sU (c.f. 4TU / 4sU -ve)	0
kidney	4sU	4TU -ve	BC028528	0.000209511837418813	0.000552486187845303	4.54262794871252	5.59636789999661	0.75962311080778	1	4sU (c.f. 4TU / 4sU -ve)	-0.00034297435042649
kidney	4sU	4TU -ve	BC029722	0.000302035765072687	0.000118392233469483	32.7809674633626	30.3091147622592	0.302204547564864	0.675473041886843	4sU (c.f. 4TU / 4sU -ve)	0.000183643531603203
kidney	4sU	4TU -ve	BC030336	0.000317817505402227	2.54491779915509e-05	20.3179823189476	24.0017405072098	0.0552873117803343	0.361319464106402	4sU (c.f. 4TU / 4sU -ve)	0.000292368327410676
kidney	4sU	4TU -ve	BC031181	0.000427987346625043	0.000198736274276887	215.870438146832	191.284042911073	0.0264084674796749	0.259500134531267	4sU (c.f. 4TU / 4sU -ve)	0.000229251072348157
kidney	4sU	4TU -ve	BC034090	0.000102438024994877	0.000238385778089453	38.019492589723	43.7148245831687	0.28840832096759	0.663576778093499	4sU (c.f. 4TU / 4sU -ve)	-0.000135947753094577
kidney	4sU	4TU -ve	BC035044	0	0	0.669421993125626	0.480556022139386	1	1	4sU (c.f. 4TU / 4sU -ve)	0
kidney	4sU	4TU -ve	BC035947	0.000163589996430075	0.000213542856277273	94.2930269281126	84.3007373831732	0.75375525897846	1	4sU (c.f. 4TU / 4sU -ve)	-4.99528598471986e-05
kidney	4sU	4TU -ve	BC037034	0.000212618933716047	0.00029696426771503	15.7781690498472	11.010815353835	0.429158431254185	0.81006093307425	4sU (c.f. 4TU / 4sU -ve)	-8.43453339989833e-05
kidney	4sU	4TU -ve	BC048403	0	0	5.64489640489535	5.64771257878883	1	1	4sU (c.f. 4TU / 4sU -ve)	0
kidney	4sU	4TU -ve	BC049352	0	0	0.255571433132004	0.200342175762073	1	1	4sU (c.f. 4TU / 4sU -ve)	0
kidney	4sU	4TU -ve	BC049762	0	0.00149546763322137	2.07740614612463	2.98883708154957	0.0783184269657709	0.430522168834172	4sU (c.f. 4TU / 4sU -ve)	-0.00149546763322137
kidney	4sU	4TU -ve	BC051142	0.00701754385964912	0	0.779304720538221	1.84802342469204	0.180504547298122	0.618717209386568	4sU (c.f. 4TU / 4sU -ve)	0.00701754385964912
kidney	4sU	4TU -ve	BC052040	0	0.000199004975124377	6.55676328271102	6.5685444791026	0.239582382604533	0.632453165719192	4sU (c.f. 4TU / 4sU -ve)	-0.000199004975124377
kidney	4sU	4TU -ve	BC055324	0	0.000214915108532127	1.49341697985853	1.68514006459692	0.27897759265408	0.657055547485486	4sU (c.f. 4TU / 4sU -ve)	-0.000214915108532127
kidney	4sU	4TU -ve	BC067074	0.000968288549987893	0.00024764735017335	4.53699549961275	4.58065014905019	0.868106268821124	1	4sU (c.f. 4TU / 4sU -ve)	0.000720641199814543
kidney	4sU	4TU -ve	Baat	0	0	0.947179592381877	0.884947713714118	1	1	4sU (c.f. 4TU / 4sU -ve)	0
kidney	4sU	4TU -ve	Babam1	0.000472966180501627	0.000178820388007128	102.607340279062	97.9700520583563	0.15694748895705	0.611686754067185	4sU (c.f. 4TU / 4sU -ve)	0.000294145792494498
kidney	4sU	4TU -ve	Babam2	0.000114123900250133	0.000133703454725578	57.2937955594174	41.5626318581868	0.948565637076039	1	4sU (c.f. 4TU / 4sU -ve)	-1.95795544754445e-05
kidney	4sU	4TU -ve	Bace1	0.000126168046059866	0.000229087799064793	48.9948404874979	40.7340424766437	0.386816959629163	0.765257481402471	4sU (c.f. 4TU / 4sU -ve)	-0.000102919753004927
kidney	4sU	4TU -ve	Bace2	0.00119581464872944	0	3.09637926854628	2.33852511481768	0.198028281856425	0.618717209386568	4sU (c.f. 4TU / 4sU -ve)	0.00119581464872944
kidney	4sU	4TU -ve	Bach1	0.000190923267457613	0.00013060162714432	21.5752180643546	23.8022908794613	0.608715871824872	0.988405643937542	4sU (c.f. 4TU / 4sU -ve)	6.03216403132934e-05
kidney	4sU	4TU -ve	Bach2	0.00023416461772626	0.00032102728731942	7.10276221972803	8.97157634499036	0.997715739570476	1	4sU (c.f. 4TU / 4sU -ve)	-8.686266959316e-05
kidney	4sU	4TU -ve	Bad	0.000148139751245153	0.00067819590948359	59.6344370966478	54.5546086559088	0.10397130554771	0.500566103971248	4sU (c.f. 4TU / 4sU -ve)	-0.000530056158238437
kidney	4sU	4TU -ve	Bag1	0.000906353279403097	0.000205416384388837	213.980659323368	232.92823632671	6.92333537053859e-06	0.00341223487379409	4sU (c.f. 4TU / 4sU -ve)	0.00070093689501426
kidney	4sU	4TU -ve	Bag2	0.000113620841003993	0.000232887639367277	12.9717029599301	11.1246456316736	0.562928107075838	0.948111300962109	4sU (c.f. 4TU / 4sU -ve)	-0.000119266798363283
kidney	4sU	4TU -ve	Bag3	0.000120963809989037	8.98440130750567e-05	25.6892200085201	34.755353971503	0.689943223308331	1	4sU (c.f. 4TU / 4sU -ve)	3.111979691398e-05
kidney	4sU	4TU -ve	Bag4	0.000521386754698657	0	31.9712016559668	28.241138218295	0.0027173773377359	0.0663505076155195	4sU (c.f. 4TU / 4sU -ve)	0.000521386754698657
kidney	4sU	4TU -ve	Bag5	0.000303250849102377	0.000269014466145633	15.8584120260055	16.5216915255302	0.624011161123976	1	4sU (c.f. 4TU / 4sU -ve)	3.42363829567433e-05
kidney	4sU	4TU -ve	Bag6	0.00050876788227874	0.000369011933496181	73.8761930094593	65.1828024811611	0.470590056080104	0.855720508188672	4sU (c.f. 4TU / 4sU -ve)	0.000139755948782559
kidney	4sU	4TU -ve	Bahcc1	0	0	7.3938653332487	4.3852011155554	1	1	4sU (c.f. 4TU / 4sU -ve)	0
kidney	4sU	4TU -ve	Bahd1	0.00027760220877717	0.000186878574493487	18.4061950988074	17.7258613047737	0.384452919725342	0.762856923103667	4sU (c.f. 4TU / 4sU -ve)	9.07236342836833e-05
kidney	4sU	4TU -ve	Baiap2	0.000137968074819327	0.00021174618458672	79.9446541720912	70.3001974423383	0.841730586682511	1	4sU (c.f. 4TU / 4sU -ve)	-7.37781097673933e-05
kidney	4sU	4TU -ve	Baiap2l1	0.00045214916081309	0.000252270433905143	15.2762299503551	13.7119249245692	0.447966664481424	0.832372133758349	4sU (c.f. 4TU / 4sU -ve)	0.000199878726907947
kidney	4sU	4TU -ve	Baiap2l2	7.21864660047105e-05	0.000257947985237583	95.152947890851	73.6272497605771	0.0454851843898742	0.33088478798327	4sU (c.f. 4TU / 4sU -ve)	-0.000185761519232873
kidney	4sU	4TU -ve	Baiap3	0	0	1.75943821921852	3.00374915265861	1	1	4sU (c.f. 4TU / 4sU -ve)	0
kidney	4sU	4TU -ve	Bak1	0.00032190568163528	0.00158922281453248	12.1651562656797	8.63438831208346	0.256969348184765	0.642139337220894	4sU (c.f. 4TU / 4sU -ve)	-0.0012673171328972
kidney	4sU	4TU -ve	Bambi	0	0.000108471634667533	8.01288512759331	5.94529963499428	0.198914889130605	0.618717209386568	4sU (c.f. 4TU / 4sU -ve)	-0.000108471634667533
kidney	4sU	4TU -ve	Banf1	0.000347263256945578	0.000285065119767503	89.283539641604	52.4147108915546	0.925716982868174	1	4sU (c.f. 4TU / 4sU -ve)	6.21981371780746e-05
kidney	4sU	4TU -ve	Banp	0.00012723860419251	0.000180137493393691	29.2112056815935	37.6990729125906	0.714848998081448	1	4sU (c.f. 4TU / 4sU -ve)	-5.28988892011806e-05
kidney	4sU	4TU -ve	Bap1	0.00049244040226435	0.000221413242520304	35.2488660081644	38.7511176742856	0.113538316485416	0.524708326314096	4sU (c.f. 4TU / 4sU -ve)	0.000271027159744046
kidney	4sU	4TU -ve	Bard1	0	0	1.15814024280574	0.425841881083616	1	1	4sU (c.f. 4TU / 4sU -ve)	0
kidney	4sU	4TU -ve	Basp1	0	0	8.7175403517986	6.77963249912529	1	1	4sU (c.f. 4TU / 4sU -ve)	0
kidney	4sU	4TU -ve	Batf	0	0	0.925033168000904	0.516166141756285	1	1	4sU (c.f. 4TU / 4sU -ve)	0
kidney	4sU	4TU -ve	Batf2	0.000778816199376947	0	1.07647277558101	0.619033993676061	0.375961489198531	0.752472308451414	4sU (c.f. 4TU / 4sU -ve)	0.000778816199376947
kidney	4sU	4TU -ve	Batf3	0	0	1.34447566288212	1.11589843243769	1	1	4sU (c.f. 4TU / 4sU -ve)	0
kidney	4sU	4TU -ve	Bax	0	0	11.3821454118872	11.2117505742644	1	1	4sU (c.f. 4TU / 4sU -ve)	0
kidney	4sU	4TU -ve	Baz1a	0.000226372382569323	0	14.8033516112583	16.7266176030442	0.176955375613023	0.618717209386568	4sU (c.f. 4TU / 4sU -ve)	0.000226372382569323
kidney	4sU	4TU -ve	Baz1b	0.000182806583005641	4.23576254315167e-05	55.2960330776056	55.3710073145055	0.0794613454078554	0.433724171550416	4sU (c.f. 4TU / 4sU -ve)	0.000140448957574124
kidney	4sU	4TU -ve	Baz2a	0	0.000143276739021417	21.7547342222556	19.6016244067551	0.186619260301681	0.618717209386568	4sU (c.f. 4TU / 4sU -ve)	-0.000143276739021417
kidney	4sU	4TU -ve	Baz2b	0.00055001817914622	0.000713775015404283	17.8421314860526	21.4348019106966	0.485720272647061	0.870264913905524	4sU (c.f. 4TU / 4sU -ve)	-0.000163756836258063
kidney	4sU	4TU -ve	Bbc3	0.000165384933432563	0	5.31282941554041	3.22610251363578	0.167734023275356	0.618717209386568	4sU (c.f. 4TU / 4sU -ve)	0.000165384933432563
kidney	4sU	4TU -ve	Bbip1	0.00088518723291288	0.00033003550578288	19.8816081742464	19.2544298088479	0.0581747864697623	0.369781078915454	4sU (c.f. 4TU / 4sU -ve)	0.00055515172713
kidney	4sU	4TU -ve	Bbof1	0	0	1.85841449658993	2.29297877726573	1	1	4sU (c.f. 4TU / 4sU -ve)	0
kidney	4sU	4TU -ve	Bbox1	0	0	0.761876685161719	1.29706965138513	1	1	4sU (c.f. 4TU / 4sU -ve)	0
kidney	4sU	4TU -ve	Bbs1	0	0.0001000100010001	7.01786162588348	7.42564408113923	0.272772409114881	0.651628263002379	4sU (c.f. 4TU / 4sU -ve)	-0.0001000100010001
kidney	4sU	4TU -ve	Bbs10	0.000291630212890053	0	2.20011385085431	1.41041240515426	0.334950232031756	0.708152080770978	4sU (c.f. 4TU / 4sU -ve)	0.000291630212890053
kidney	4sU	4TU -ve	Bbs12	0.00170068027210884	0	1.85771940231709	2.17031516202084	0.183935865414151	0.618717209386568	4sU (c.f. 4TU / 4sU -ve)	0.00170068027210884
kidney	4sU	4TU -ve	Bbs2	0.00022737608003638	0.00022956841138659	10.1483418720606	11.1184553390113	0.963025544043321	1	4sU (c.f. 4TU / 4sU -ve)	-2.19233135021e-06
kidney	4sU	4TU -ve	Bbs4	0	0.000141783638168153	11.7268823058709	12.7176161512373	0.263746859776062	0.646206384271015	4sU (c.f. 4TU / 4sU -ve)	-0.000141783638168153
kidney	4sU	4TU -ve	Bbs5	0	0.00131648235913638	2.52549716608496	2.6699752055991	0.181545031081967	0.618717209386568	4sU (c.f. 4TU / 4sU -ve)	-0.00131648235913638
kidney	4sU	4TU -ve	Bbs7	0.000105119310417323	0	7.51294249392582	6.27870998078535	0.247130961137358	0.636189175768908	4sU (c.f. 4TU / 4sU -ve)	0.000105119310417323
kidney	4sU	4TU -ve	Bbs9	0.000105552037154317	0.000565770862800563	9.11273554912789	11.977518607747	0.85829019280893	1	4sU (c.f. 4TU / 4sU -ve)	-0.000460218825646247
kidney	4sU	4TU -ve	Bbx	0.00025365923447395	0.000187458993345203	21.9124577371803	22.2249982187656	0.582199796846591	0.964245478594884	4sU (c.f. 4TU / 4sU -ve)	6.62002411287466e-05
kidney	4sU	4TU -ve	Bcam	0.00058028769436067	0.000161110978705454	94.2521681549996	53.3500955347526	0.0230649832358265	0.242283857365761	4sU (c.f. 4TU / 4sU -ve)	0.000419176715655216
kidney	4sU	4TU -ve	Bcap29	0.00139377303508239	0.000392752529474733	11.4394658409674	14.9902061205105	0.07367989010814	0.416676781367843	4sU (c.f. 4TU / 4sU -ve)	0.00100102050560766
kidney	4sU	4TU -ve	Bcap31	0.00097460659498429	0.0002675478268361	148.641460402664	150.209845336531	0.00589243738030804	0.106906764550278	4sU (c.f. 4TU / 4sU -ve)	0.00070705876814819
kidney	4sU	4TU -ve	Bcar1	0.000158982940984567	0.000140943996924767	70.5018792162573	50.1079068610597	0.771683459722932	1	4sU (c.f. 4TU / 4sU -ve)	1.80389440598007e-05
kidney	4sU	4TU -ve	Bcar3	0.000192552235902877	0.000328587075575027	20.6630745392738	19.662809443717	0.742823530524566	1	4sU (c.f. 4TU / 4sU -ve)	-0.00013603483967215
kidney	4sU	4TU -ve	Bcas1	0	0	0.181080903772162	0.126546325059349	1	1	4sU (c.f. 4TU / 4sU -ve)	0
kidney	4sU	4TU -ve	Bcas2	0.000343034466592854	0.000211951725262981	39.3700612530162	36.760003241134	0.362150028647125	0.737326262248562	4sU (c.f. 4TU / 4sU -ve)	0.000131082741329873
kidney	4sU	4TU -ve	Bcas3	0	0	20.8456220252026	22.435407569424	1	1	4sU (c.f. 4TU / 4sU -ve)	0
kidney	4sU	4TU -ve	Bcat1	0.000286387236978063	0.000409778486858167	24.9009990469203	38.2276835849203	0.495960643425495	0.880351029369241	4sU (c.f. 4TU / 4sU -ve)	-0.000123391249880103
kidney	4sU	4TU -ve	Bcat2	0.000964785335262903	0.000345583789390627	23.2231091467906	22.5523461042841	0.518860386040198	0.903208739100094	4sU (c.f. 4TU / 4sU -ve)	0.000619201545872277
kidney	4sU	4TU -ve	Bccip	0.000350350317665263	0.000174034110685693	21.0437522271466	21.6192087211561	0.345461001926061	0.719386561931161	4sU (c.f. 4TU / 4sU -ve)	0.00017631620697957
kidney	4sU	4TU -ve	Bcdin3d	0.000112879557512133	0	9.12718916545031	9.530202879069	0.231743687230595	0.628596217945459	4sU (c.f. 4TU / 4sU -ve)	0.000112879557512133
kidney	4sU	4TU -ve	Bckdha	0.000811505320392633	0.000368722063273817	88.2837470216672	77.7815508956912	0.0766282222027849	0.424847340161967	4sU (c.f. 4TU / 4sU -ve)	0.000442783257118817
kidney	4sU	4TU -ve	Bckdhb	0.00029697173930373	7.65271631882709e-05	100.07851333564	105.413584801984	0.0154671263864484	0.191511364991133	4sU (c.f. 4TU / 4sU -ve)	0.000220444576115459
kidney	4sU	4TU -ve	Bckdk	9.85229321018643e-05	0.00014857453059426	46.3746428346474	45.6081774766365	0.504410350067397	0.888670479128386	4sU (c.f. 4TU / 4sU -ve)	-5.00515984923957e-05
kidney	4sU	4TU -ve	Bcl10	0.000262431150590517	5.01856870420533e-05	16.7171197068708	14.67640330654	0.0652980594305331	0.389570042717527	4sU (c.f. 4TU / 4sU -ve)	0.000212245463548463
kidney	4sU	4TU -ve	Bcl11a	0	0	0.939883429287163	0.475774438831689	1	1	4sU (c.f. 4TU / 4sU -ve)	0
kidney	4sU	4TU -ve	Bcl2	0.000122837000640886	0.00058845605783479	36.2899715095525	39.1585473521533	0.0966072424293283	0.479671835622061	4sU (c.f. 4TU / 4sU -ve)	-0.000465619057193904
kidney	4sU	4TU -ve	Bcl2l1	0.000156257781708359	0.000209185466696753	70.6545508178789	54.6964781907197	0.52892900826295	0.914287466632835	4sU (c.f. 4TU / 4sU -ve)	-5.29276849883942e-05
kidney	4sU	4TU -ve	Bcl2l11	0	0.000259403372243837	8.71246505957356	7.06020965965303	0.170573380209083	0.618717209386568	4sU (c.f. 4TU / 4sU -ve)	-0.000259403372243837
kidney	4sU	4TU -ve	Bcl2l12	0	0	4.00002033281952	4.89437970216522	1	1	4sU (c.f. 4TU / 4sU -ve)	0
kidney	4sU	4TU -ve	Bcl2l13	0.000329790332437335	0.000655028867208187	37.1355214612709	37.9392386087373	0.225002635428849	0.625001424018864	4sU (c.f. 4TU / 4sU -ve)	-0.000325238534770852
kidney	4sU	4TU -ve	Bcl2l14	0	0	1.85514162822684	1.77833972720268	1	1	4sU (c.f. 4TU / 4sU -ve)	0
kidney	4sU	4TU -ve	Bcl2l2	0.00016127886002219	0.00012077712414358	23.1267861556173	22.9038878392661	0.686253096187612	1	4sU (c.f. 4TU / 4sU -ve)	4.050173587861e-05
kidney	4sU	4TU -ve	Bcl3	0.000184814170188937	0	11.356705862037	5.63098016178336	0.200489703478086	0.618717209386568	4sU (c.f. 4TU / 4sU -ve)	0.000184814170188937
kidney	4sU	4TU -ve	Bcl6	0.000299432695133383	0.000398143341684897	109.290201745764	70.793710998094	0.969675649164425	1	4sU (c.f. 4TU / 4sU -ve)	-9.87106465515133e-05
kidney	4sU	4TU -ve	Bcl6b	0.000167841557569653	0	6.68468965628641	9.84345464528379	0.17590744724519	0.618717209386568	4sU (c.f. 4TU / 4sU -ve)	0.000167841557569653
kidney	4sU	4TU -ve	Bcl7a	0.000172453688172854	7.43052459503633e-05	45.529359347124	42.631947012121	0.133754163775231	0.573316542561417	4sU (c.f. 4TU / 4sU -ve)	9.8148442222491e-05
kidney	4sU	4TU -ve	Bcl7b	0.00032634109272006	0.00016007668612384	32.7546504733445	22.4670071468367	0.505405509157179	0.890077350861854	4sU (c.f. 4TU / 4sU -ve)	0.00016626440659622
kidney	4sU	4TU -ve	Bcl7c	0.000167659834185793	0.00038700577851107	29.0141492791868	23.5727656414218	0.211971822615219	0.622264172634563	4sU (c.f. 4TU / 4sU -ve)	-0.000219345944325277
kidney	4sU	4TU -ve	Bcl9	0	0.000611395769060263	7.92784971816652	4.20268158636809	0.0338113578850382	0.297263896126407	4sU (c.f. 4TU / 4sU -ve)	-0.000611395769060263
kidney	4sU	4TU -ve	Bcl9l	0.00010485747642924	0.00040139365709811	33.4820677327171	23.9564209863846	0.496955461499118	0.881545702099833	4sU (c.f. 4TU / 4sU -ve)	-0.00029653618066887
kidney	4sU	4TU -ve	Bclaf1	0.000148524563117434	6.15169839359476e-05	49.2642873185624	62.0990402550762	0.176781737470918	0.618717209386568	4sU (c.f. 4TU / 4sU -ve)	8.7007579181486e-05
kidney	4sU	4TU -ve	Bclaf3	0.000652889503277003	0	4.50196097724946	5.04782723013548	0.0910113012633497	0.464432021551386	4sU (c.f. 4TU / 4sU -ve)	0.000652889503277003
kidney	4sU	4TU -ve	Bco1	0	0	6.26756310611384	7.75775415196376	1	1	4sU (c.f. 4TU / 4sU -ve)	0
kidney	4sU	4TU -ve	Bco2	0.000683760683760683	0.000370096225018503	7.02394994632756	6.9335646373748	0.952959790761853	1	4sU (c.f. 4TU / 4sU -ve)	0.00031366445874218
kidney	4sU	4TU -ve	Bcor	0	0	7.09939038324121	6.38249297962857	1	1	4sU (c.f. 4TU / 4sU -ve)	0
kidney	4sU	4TU -ve	Bcorl1	0.000761566026017083	7.92330243245367e-05	14.0958840567879	13.3427929002016	0.164870255186132	0.618717209386568	4sU (c.f. 4TU / 4sU -ve)	0.000682333001692547
kidney	4sU	4TU -ve	Bcr	0.00021228880276802	0.000356705116667297	36.066616829296	38.5034925981171	0.267883484708555	0.647603062992964	4sU (c.f. 4TU / 4sU -ve)	-0.000144416313899277
kidney	4sU	4TU -ve	Bcs1l	0.000772132024982483	7.96685787125533e-05	18.1927151282048	16.5423772101966	0.218130589457474	0.622484238749872	4sU (c.f. 4TU / 4sU -ve)	0.00069246344626993
kidney	4sU	4TU -ve	Bdh1	0.000316113866895947	0.000155212992310842	144.066816013097	153.941209204002	0.150710243571549	0.603686101060038	4sU (c.f. 4TU / 4sU -ve)	0.000160900874585105
kidney	4sU	4TU -ve	Bdh2	0.000432227735031133	0.000247211205431967	347.334359933979	339.181194062868	0.0140053049525086	0.181671086401006	4sU (c.f. 4TU / 4sU -ve)	0.000185016529599167
kidney	4sU	4TU -ve	Bdnf	6.632179334129e-05	0	11.5844469838774	18.2642460504701	0.159546875852805	0.614242019514255	4sU (c.f. 4TU / 4sU -ve)	6.632179334129e-05
kidney	4sU	4TU -ve	Bdp1	0.00019015021867275	0	11.3208414298187	11.938771880955	0.195956462362485	0.618717209386568	4sU (c.f. 4TU / 4sU -ve)	0.00019015021867275
kidney	4sU	4TU -ve	Becn1	0.000296035856347863	0.00021372228285008	111.384661907481	108.101005329795	0.270938138994073	0.649582767097362	4sU (c.f. 4TU / 4sU -ve)	8.23135734977833e-05
kidney	4sU	4TU -ve	Bend3	0.00115056843829644	0.00043830813061582	8.79218984813153	6.59986366405276	0.154728938041877	0.609395340223587	4sU (c.f. 4TU / 4sU -ve)	0.00071226030768062
kidney	4sU	4TU -ve	Bend4	0	0	0.483801151959275	0.685657469417239	1	1	4sU (c.f. 4TU / 4sU -ve)	0
kidney	4sU	4TU -ve	Bend5	0.00022463013493624	0.000317517842638243	31.6605337864402	32.4738675626997	0.95514554652537	1	4sU (c.f. 4TU / 4sU -ve)	-9.28877077020033e-05
kidney	4sU	4TU -ve	Bend6	0	0	0.434154046300472	0.126546325059349	1	1	4sU (c.f. 4TU / 4sU -ve)	0
kidney	4sU	4TU -ve	Bend7	0	0	5.36975632147261	4.45674637083552	1	1	4sU (c.f. 4TU / 4sU -ve)	0
kidney	4sU	4TU -ve	Best1	0	0	0.533329032388256	1.03036861681342	1	1	4sU (c.f. 4TU / 4sU -ve)	0
kidney	4sU	4TU -ve	Bet1	0.000472738733060193	6.229365227683e-05	14.5648669006346	13.6799328978352	0.709644910918144	1	4sU (c.f. 4TU / 4sU -ve)	0.000410445080783363
kidney	4sU	4TU -ve	Bet1l	0	0.00010803262337231	39.663608129454	35.7542448049318	0.084056987392158	0.44490441008415	4sU (c.f. 4TU / 4sU -ve)	-0.00010803262337231
kidney	4sU	4TU -ve	Bex1	0.000375375375375373	0	1.53562921255562	0.91466683323358	0.290376695214336	0.665300967781542	4sU (c.f. 4TU / 4sU -ve)	0.000375375375375373
kidney	4sU	4TU -ve	Bex3	0.000190341829976047	0.000105937814502887	26.6498316147536	20.2244930749723	0.45049110631207	0.835023974866406	4sU (c.f. 4TU / 4sU -ve)	8.440401547316e-05
kidney	4sU	4TU -ve	Bex4	0	0	7.48810373697845	4.40186972175659	1	1	4sU (c.f. 4TU / 4sU -ve)	0
kidney	4sU	4TU -ve	Bfar	0.000116900108144832	7.9554063655838e-05	98.7974144184413	113.134096643603	0.473210124985267	0.859302956290777	4sU (c.f. 4TU / 4sU -ve)	3.73460444889941e-05
kidney	4sU	4TU -ve	Bglap3	0	0	0.632543760219314	0.618606868721358	1	1	4sU (c.f. 4TU / 4sU -ve)	0
kidney	4sU	4TU -ve	Bgn	0.00038541123594137	0.000170646266927587	203.99223303987	149.726974275821	0.00330520731102831	0.0742177936283433	4sU (c.f. 4TU / 4sU -ve)	0.000214764969013783
kidney	4sU	4TU -ve	Bhlhb9	0.00014940983116689	0.000343170899107753	5.70035128944834	7.04423912081782	0.538106231484219	0.924956601690404	4sU (c.f. 4TU / 4sU -ve)	-0.000193761067940863
kidney	4sU	4TU -ve	Bhlhe22	0	0.00234741784037558	1.08196574234487	0.640101681814079	0.149362419891463	0.601337152902812	4sU (c.f. 4TU / 4sU -ve)	-0.00234741784037558
kidney	4sU	4TU -ve	Bhlhe40	0.000136009801157618	0.000207443041146782	49.7416058544607	72.1646852554148	0.451791592922486	0.836346493466547	4sU (c.f. 4TU / 4sU -ve)	-7.14332399891635e-05
kidney	4sU	4TU -ve	Bhlhe41	0.000818330605564647	0.000171556013038257	3.91912354906941	8.41694728059402	0.719452655777136	1	4sU (c.f. 4TU / 4sU -ve)	0.00064677459252639
kidney	4sU	4TU -ve	Bhmt	0	0.000338753387533873	1.86882456107464	3.19461740897296	0.32914137705444	0.703164042937676	4sU (c.f. 4TU / 4sU -ve)	-0.000338753387533873
kidney	4sU	4TU -ve	Bhmt2	0.000239072747138967	0.000103099994515916	74.4745001852697	79.1350520637661	0.0828202425404823	0.44125697484229	4sU (c.f. 4TU / 4sU -ve)	0.000135972752623051
kidney	4sU	4TU -ve	Bicc1	0.000142584891080283	0.000219767114020187	245.47365641029	232.358786567145	0.0719909914214667	0.411059858479054	4sU (c.f. 4TU / 4sU -ve)	-7.71822229399033e-05
kidney	4sU	4TU -ve	Bicd1	5.678591709256e-05	4.61297167635367e-05	13.4387711707857	13.6318524478267	0.979103704623825	1	4sU (c.f. 4TU / 4sU -ve)	1.06562003290233e-05
kidney	4sU	4TU -ve	Bicd2	0.000301795684321713	0.00019881235149449	31.6258000627328	32.097077768074	0.792009648727774	1	4sU (c.f. 4TU / 4sU -ve)	0.000102983332827223
kidney	4sU	4TU -ve	Bicdl1	0.000179388285944927	0.00033765208826168	31.327523905632	33.7194040930068	0.381498328479335	0.75973637895459	4sU (c.f. 4TU / 4sU -ve)	-0.000158263802316753
kidney	4sU	4TU -ve	Bicdl2	0	0	2.73332365801274	1.64594702562973	1	1	4sU (c.f. 4TU / 4sU -ve)	0
kidney	4sU	4TU -ve	Bicra	0.00031357792411414	0	6.60393158240331	5.46002896492295	0.206004198057057	0.618717209386568	4sU (c.f. 4TU / 4sU -ve)	0.00031357792411414
kidney	4sU	4TU -ve	Bicral	0.000312582378684843	0.000314264140706963	19.7198777274114	20.1033024777856	0.941479728283062	1	4sU (c.f. 4TU / 4sU -ve)	-1.68176202212001e-06
kidney	4sU	4TU -ve	Bid	0.000160388868719437	5.55525709182068e-05	62.3991818363212	52.2606855202119	0.544974980693148	0.930526200583963	4sU (c.f. 4TU / 4sU -ve)	0.00010483629780123
kidney	4sU	4TU -ve	Bik	0.000254791872199343	0.000214988108707633	14.2097308525516	13.5572311952674	0.744371485957858	1	4sU (c.f. 4TU / 4sU -ve)	3.980376349171e-05
kidney	4sU	4TU -ve	Bin1	0	0	15.2990465451491	14.5378205994228	1	1	4sU (c.f. 4TU / 4sU -ve)	0
kidney	4sU	4TU -ve	Bin2	0.000139762403913347	0.00076103500761035	6.13234056944373	2.45251498688922	0.525945179341877	0.910450785621766	4sU (c.f. 4TU / 4sU -ve)	-0.000621272603697003
kidney	4sU	4TU -ve	Bin3	0.00028788731382967	0.000572911563623633	11.6479079436814	11.9688611380039	0.439622490256929	0.822905102531147	4sU (c.f. 4TU / 4sU -ve)	-0.000285024249793963
kidney	4sU	4TU -ve	Birc2	5.449294316386e-05	0.000220655969861957	20.181250368502	22.1770799896622	0.0793129844345406	0.433724171550416	4sU (c.f. 4TU / 4sU -ve)	-0.000166163026698097
kidney	4sU	4TU -ve	Birc3	0	0	12.1780646207681	8.800264958551	1	1	4sU (c.f. 4TU / 4sU -ve)	0
kidney	4sU	4TU -ve	Birc5	0	0.000203376042302217	3.70645867043843	2.94827945891231	0.223995748023083	0.624271364480202	4sU (c.f. 4TU / 4sU -ve)	-0.000203376042302217
kidney	4sU	4TU -ve	Birc6	0.00032282760688114	0.00015096680514921	60.6806264325723	59.0132359825368	0.0794282064799539	0.433724171550416	4sU (c.f. 4TU / 4sU -ve)	0.00017186080173193
kidney	4sU	4TU -ve	Bivm	0.0001502333368381	5.43862511557067e-05	12.6716002275765	12.5279654589828	0.543113869413465	0.92983072188467	4sU (c.f. 4TU / 4sU -ve)	9.58470856823933e-05
kidney	4sU	4TU -ve	Blcap	0.000143188707743406	0.000226496387866833	46.4737570174767	40.0132175009772	0.315983985903707	0.689604536417041	4sU (c.f. 4TU / 4sU -ve)	-8.33076801234275e-05
kidney	4sU	4TU -ve	Blm	0	0.00161812297734627	0.577721621742838	0.313860299295066	0.165730797741838	0.618717209386568	4sU (c.f. 4TU / 4sU -ve)	-0.00161812297734627
kidney	4sU	4TU -ve	Blmh	0.000183874681373557	0.00017689789770379	132.222103300107	135.812345155552	0.892573298856586	1	4sU (c.f. 4TU / 4sU -ve)	6.97678366976668e-06
kidney	4sU	4TU -ve	Blnk	0.000434352370408783	0	11.6232678954504	10.3314505731065	0.0112785548032856	0.161098689984782	4sU (c.f. 4TU / 4sU -ve)	0.000434352370408783
kidney	4sU	4TU -ve	Bloc1s1	0.000930005822154007	0.00029156922410246	243.170554829888	242.133303193285	0.010797274034619	0.157714173929756	4sU (c.f. 4TU / 4sU -ve)	0.000638436598051547
kidney	4sU	4TU -ve	Bloc1s2	0	0.000141362736782583	7.21581495309521	6.90665057272318	0.232355521655985	0.628960010876996	4sU (c.f. 4TU / 4sU -ve)	-0.000141362736782583
kidney	4sU	4TU -ve	Bloc1s3	0.000289063541741283	0.000319983206667197	16.0322606598171	15.1347407247393	0.851558819933172	1	4sU (c.f. 4TU / 4sU -ve)	-3.09196649259133e-05
kidney	4sU	4TU -ve	Bloc1s4	0.000212285044864315	0.00019548379733071	28.5676791096623	32.0648786097331	0.71422933364233	1	4sU (c.f. 4TU / 4sU -ve)	1.68012475336054e-05
kidney	4sU	4TU -ve	Bloc1s5	0.000259594390758613	0.000142476484360707	30.5326138306854	35.0730974785118	0.534611345846575	0.920913759482694	4sU (c.f. 4TU / 4sU -ve)	0.000117117906397907
kidney	4sU	4TU -ve	Bloc1s6	0.00012353304508956	3.26285565126599e-05	27.1891468776463	27.4355520522168	0.677121645190196	1	4sU (c.f. 4TU / 4sU -ve)	9.09044885769001e-05
kidney	4sU	4TU -ve	Blvra	0.000153386405918437	8.3519655567636e-05	66.3186475026679	75.3442067692621	0.458873764645239	0.8437766419697	4sU (c.f. 4TU / 4sU -ve)	6.98667503508007e-05
kidney	4sU	4TU -ve	Blvrb	0.000322581914943863	0.000295159386068477	20.9825690471859	20.6695444980927	0.729989083095019	1	4sU (c.f. 4TU / 4sU -ve)	2.74225288753867e-05
kidney	4sU	4TU -ve	Blzf1	0	0.00040023883744391	19.5647125019398	24.1238911620218	0.0358776452302932	0.304116326958265	4sU (c.f. 4TU / 4sU -ve)	-0.00040023883744391
kidney	4sU	4TU -ve	Bmf	0	0	4.60432934821379	2.99161982462549	1	1	4sU (c.f. 4TU / 4sU -ve)	0
kidney	4sU	4TU -ve	Bmi1	0.000322449878138603	0.000211372961023282	42.5811553920465	47.0332021624356	0.276927496030068	0.655447717080454	4sU (c.f. 4TU / 4sU -ve)	0.000111076917115321
kidney	4sU	4TU -ve	Bmp1	0	0	6.66127226858957	6.43018780369475	1	1	4sU (c.f. 4TU / 4sU -ve)	0
kidney	4sU	4TU -ve	Bmp15	0	0	0.642338213917723	0.212920940541808	1	1	4sU (c.f. 4TU / 4sU -ve)	0
kidney	4sU	4TU -ve	Bmp2	0	0	4.48518829440253	4.56901488134753	1	1	4sU (c.f. 4TU / 4sU -ve)	0
kidney	4sU	4TU -ve	Bmp2k	0	9.32818564201267e-05	16.3969916804132	15.0887229257668	0.0881186920069827	0.456179079029346	4sU (c.f. 4TU / 4sU -ve)	-9.32818564201267e-05
kidney	4sU	4TU -ve	Bmp3	0	0	3.00650235060044	2.88093247944176	1	1	4sU (c.f. 4TU / 4sU -ve)	0
kidney	4sU	4TU -ve	Bmp4	0.00033484303309794	0.00046926001378601	202.377419947358	180.786736027192	0.196854605148044	0.618717209386568	4sU (c.f. 4TU / 4sU -ve)	-0.00013441698068807
kidney	4sU	4TU -ve	Bmp5	0	0	0.523236901849742	0.308881034431581	1	1	4sU (c.f. 4TU / 4sU -ve)	0
kidney	4sU	4TU -ve	Bmp6	0.000423528992689153	0.000198035412826185	39.7117917428318	40.5208274968814	0.0620564323402971	0.380165031394182	4sU (c.f. 4TU / 4sU -ve)	0.000225493579862969
kidney	4sU	4TU -ve	Bmp7	0.000261908039050817	6.69790002177123e-05	55.9746207045781	56.2154809015063	0.0655021770072301	0.390004715088634	4sU (c.f. 4TU / 4sU -ve)	0.000194929038833105
kidney	4sU	4TU -ve	Bmp8a	0	0	2.76590040398451	3.49087505504097	1	1	4sU (c.f. 4TU / 4sU -ve)	0
kidney	4sU	4TU -ve	Bmper	0	0	0.230688267687691	0.324497709167573	1	1	4sU (c.f. 4TU / 4sU -ve)	0
kidney	4sU	4TU -ve	Bmpr1a	0.000345759988182083	0.00012452269029363	37.8897731390063	38.6699895672703	0.0648023954446065	0.387860766219689	4sU (c.f. 4TU / 4sU -ve)	0.000221237297888453
kidney	4sU	4TU -ve	Bmpr1b	0.000306372549019607	0.00083125519534497	3.71454966839863	3.41885463953281	0.590419847588495	0.970597570040488	4sU (c.f. 4TU / 4sU -ve)	-0.000524882646325363
kidney	4sU	4TU -ve	Bmpr2	0.00033146156769298	0.00022724958395946	80.7760543134114	85.0700196198145	0.25818980368304	0.642380713118967	4sU (c.f. 4TU / 4sU -ve)	0.00010421198373352
kidney	4sU	4TU -ve	Bms1	9.66744006187133e-05	0.0006522799350761	24.2914121362999	20.6423049194955	0.0226724970631309	0.240885709875896	4sU (c.f. 4TU / 4sU -ve)	-0.000555605534457387
kidney	4sU	4TU -ve	Bmt2	0.000480005186336376	0.00025399660665137	43.2118990777508	43.6228322495543	0.452764388060555	0.837140389138764	4sU (c.f. 4TU / 4sU -ve)	0.000226008579685006
kidney	4sU	4TU -ve	Bmx	0	0	0.538484580568742	0.685679781209157	1	1	4sU (c.f. 4TU / 4sU -ve)	0
kidney	4sU	4TU -ve	Bmyc	0	0.000108648413733157	6.75971241866124	6.1019922045278	0.232782803639054	0.628960010876996	4sU (c.f. 4TU / 4sU -ve)	-0.000108648413733157
kidney	4sU	4TU -ve	Bnc2	0.000440352801025223	0.00022918373438502	16.0315803834278	16.3039769249573	0.451392558157506	0.836016125154342	4sU (c.f. 4TU / 4sU -ve)	0.000211169066640203
kidney	4sU	4TU -ve	Bnip1	0.000412881915772087	0.000207296849087893	11.7532468394151	7.03516056448168	0.879917200199574	1	4sU (c.f. 4TU / 4sU -ve)	0.000205585066684193
kidney	4sU	4TU -ve	Bnip2	0.000243218159158207	0.000466234025256773	59.328566295203	59.6271726161288	0.0578694532936426	0.368695707542473	4sU (c.f. 4TU / 4sU -ve)	-0.000223015866098567
kidney	4sU	4TU -ve	Bnip3	0.000324371046413393	0.00031349392042171	221.811161403168	202.714806021323	0.92644853811333	1	4sU (c.f. 4TU / 4sU -ve)	1.08771259916833e-05
kidney	4sU	4TU -ve	Bnip3l	0.000243285754212063	0.000234381720164513	222.106400832659	232.886196794701	0.712677600643156	1	4sU (c.f. 4TU / 4sU -ve)	8.90403404755e-06
kidney	4sU	4TU -ve	Boc	0.000102438024994877	0.00019372336303758	14.1742435806599	12.2936358279444	0.463714408097913	0.848738637376432	4sU (c.f. 4TU / 4sU -ve)	-9.12853380427033e-05
kidney	4sU	4TU -ve	Bod1	0.000126638943469623	0.000121047471921943	131.886040334381	117.62113513005	0.789742591305277	1	4sU (c.f. 4TU / 4sU -ve)	5.59147154767956e-06
kidney	4sU	4TU -ve	Bod1l	0.00057545676881024	8.020532563362e-05	6.87348050340735	6.78237374318886	0.757162023741187	1	4sU (c.f. 4TU / 4sU -ve)	0.00049525144317662
kidney	4sU	4TU -ve	Bok	9.299297903008e-05	5.68440200090933e-05	27.754694207848	21.5583715099318	0.761213508679386	1	4sU (c.f. 4TU / 4sU -ve)	3.61489590209867e-05
kidney	4sU	4TU -ve	Bola1	0.000419202152526487	0.00054814544125708	35.3012116900214	38.8231921634288	0.418832885669887	0.799372342874207	4sU (c.f. 4TU / 4sU -ve)	-0.000128943288730593
kidney	4sU	4TU -ve	Bola2	0.000365772434846077	7.1080689389177e-05	60.2903179886085	58.1935248491018	0.0376289918130007	0.311302392948141	4sU (c.f. 4TU / 4sU -ve)	0.0002946917454569
kidney	4sU	4TU -ve	Bola3	0.000726812298005617	0.00015237849330029	141.406129845907	129.508307165333	0.00624438851045506	0.1109411592947	4sU (c.f. 4TU / 4sU -ve)	0.000574433804705327
kidney	4sU	4TU -ve	Bop1	0.000760914504990987	0	27.5819809493011	22.9823190386835	0.00719295883714774	0.121370812671961	4sU (c.f. 4TU / 4sU -ve)	0.000760914504990987
kidney	4sU	4TU -ve	Bora	0	0	1.32724633622199	0.99562560884664	1	1	4sU (c.f. 4TU / 4sU -ve)	0
kidney	4sU	4TU -ve	Borcs5	0.00049455984174085	0	12.895765364991	10.2250410137308	0.205942785841603	0.618717209386568	4sU (c.f. 4TU / 4sU -ve)	0.00049455984174085
kidney	4sU	4TU -ve	Borcs6	0.00053593342307664	0.000573383422457687	26.8314642361779	22.6996692791693	0.775629550270168	1	4sU (c.f. 4TU / 4sU -ve)	-3.74499993810467e-05
kidney	4sU	4TU -ve	Borcs7	0.00026580079713501	0.000185666303601523	26.3933461215263	23.1644812920821	0.653121666377548	1	4sU (c.f. 4TU / 4sU -ve)	8.01344935334866e-05
kidney	4sU	4TU -ve	Borcs8	0.000734792685592857	0.000157088512104208	36.2393090582679	33.7627959056828	0.00414372911283969	0.0850986527551396	4sU (c.f. 4TU / 4sU -ve)	0.000577704173488648
kidney	4sU	4TU -ve	Bpgm	0.000327535870984213	0.000347419629972967	48.4167596131876	45.4378463153437	0.573087377941347	0.956868710755798	4sU (c.f. 4TU / 4sU -ve)	-1.98837589887533e-05
kidney	4sU	4TU -ve	Bphl	0.000728360165745283	0.00023195690028276	287.057321235881	300.302036135536	0.000816452459952294	0.030640454236785	4sU (c.f. 4TU / 4sU -ve)	0.000496403265462523
kidney	4sU	4TU -ve	Bpnt1	0.000797448275081377	0.00022924432266442	165.333458456177	130.635913628429	0.00485244630448716	0.0934863705750564	4sU (c.f. 4TU / 4sU -ve)	0.000568203952416957
kidney	4sU	4TU -ve	Bptf	0.000234874167414737	0.000422336413841319	68.2019451327619	80.8425160421198	0.411063935707785	0.790947294749998	4sU (c.f. 4TU / 4sU -ve)	-0.000187462246426583
kidney	4sU	4TU -ve	Braf	0.000223816624637809	0.000339068139308312	39.9239329946398	43.9299129103272	0.447335803694515	0.831425486975232	4sU (c.f. 4TU / 4sU -ve)	-0.000115251514670503
kidney	4sU	4TU -ve	Brap	0.000286239150259777	7.98435647759451e-05	146.246429187439	158.866388728868	0.0130852116080597	0.175554582377279	4sU (c.f. 4TU / 4sU -ve)	0.000206395585483832
kidney	4sU	4TU -ve	Brat1	0.001271250300361	0	8.40679377125432	8.16516144170283	0.00561980153269458	0.104415759794001	4sU (c.f. 4TU / 4sU -ve)	0.001271250300361
kidney	4sU	4TU -ve	Brca1	0	0	0.565707069643653	0.441930304358149	1	1	4sU (c.f. 4TU / 4sU -ve)	0
kidney	4sU	4TU -ve	Brca2	0	0	1.5533946665155	0.887096200228343	1	1	4sU (c.f. 4TU / 4sU -ve)	0
kidney	4sU	4TU -ve	Brcc3	0.00022408892823861	5.372011818426e-05	22.1631557086195	24.5254268496652	0.176769426063618	0.618717209386568	4sU (c.f. 4TU / 4sU -ve)	0.00017036881005435
kidney	4sU	4TU -ve	Brd1	0.000197330859169645	7.61079239401187e-05	26.0726585888471	25.1650310594593	0.613337291015744	0.992615100701046	4sU (c.f. 4TU / 4sU -ve)	0.000121222935229526
kidney	4sU	4TU -ve	Brd2	0.000142412274866588	0.00015968268448789	153.665591498326	173.751715658941	0.779167020240375	1	4sU (c.f. 4TU / 4sU -ve)	-1.72704096213017e-05
kidney	4sU	4TU -ve	Brd3	0.000124875895301337	0.000205373300456704	73.4096819235381	69.694562074836	0.424207406381347	0.804373346153335	4sU (c.f. 4TU / 4sU -ve)	-8.04974051553674e-05
kidney	4sU	4TU -ve	Brd3os	0.000169118890580077	0.000361160052482447	6.31887782005235	6.61646874656769	0.596825500316318	0.975973321980058	4sU (c.f. 4TU / 4sU -ve)	-0.00019204116190237
kidney	4sU	4TU -ve	Brd4	0.000234200888523983	0.000261222635735699	106.848910116704	115.731994809723	0.991948302825193	1	4sU (c.f. 4TU / 4sU -ve)	-2.70217472117161e-05
kidney	4sU	4TU -ve	Brd7	0.000177546579667999	0.00043813817467208	35.9343827251544	37.4486124979113	0.282461937680699	0.660920676864965	4sU (c.f. 4TU / 4sU -ve)	-0.000260591595004081
kidney	4sU	4TU -ve	Brd8	4.71165297663008e-05	0.000254721107048962	38.6908946539117	34.968504566225	0.0771279021361867	0.426867880186458	4sU (c.f. 4TU / 4sU -ve)	-0.000207604577282661
kidney	4sU	4TU -ve	Brd9	0.00034398880610085	0.00029958058717795	14.2576737300033	15.2067897775191	0.508031332312418	0.891725176229302	4sU (c.f. 4TU / 4sU -ve)	4.44082189229e-05
kidney	4sU	4TU -ve	Brdt	0	0	2.33638526320196	1.92006274030261	1	1	4sU (c.f. 4TU / 4sU -ve)	0
kidney	4sU	4TU -ve	Brf1	0.000687224420535943	0	17.661888280705	17.3314569909789	0.00768017877817243	0.126446020316594	4sU (c.f. 4TU / 4sU -ve)	0.000687224420535943
kidney	4sU	4TU -ve	Brf2	0.000344342224507033	0	10.5531133297347	8.51165747434479	0.0656870186537666	0.390529853089972	4sU (c.f. 4TU / 4sU -ve)	0.000344342224507033
kidney	4sU	4TU -ve	Bri3	0.000258319269761953	0.000176635288983197	494.304425011864	491.549901929383	0.0953767850090944	0.47727691049007	4sU (c.f. 4TU / 4sU -ve)	8.16839807787567e-05
kidney	4sU	4TU -ve	Bri3bp	0.000152776075678434	0.000156924672372433	37.6093380570074	42.1071997860485	0.919639022792534	1	4sU (c.f. 4TU / 4sU -ve)	-4.14859669399937e-06
kidney	4sU	4TU -ve	Brip1	0.00120336943441636	0	2.07133731031774	1.84760574978854	0.203967414435057	0.618717209386568	4sU (c.f. 4TU / 4sU -ve)	0.00120336943441636
kidney	4sU	4TU -ve	Brix1	0.000184971316326053	0.000374989167947493	29.6844034995743	33.6707946199164	0.848750136956948	1	4sU (c.f. 4TU / 4sU -ve)	-0.00019001785162144
kidney	4sU	4TU -ve	Brk1	0.00042639821856726	0.000109803601977667	121.138476390065	114.71525311401	0.023260430656483	0.243222426818706	4sU (c.f. 4TU / 4sU -ve)	0.000316594616589593
kidney	4sU	4TU -ve	Brms1	0.000752021056589583	0	7.97414447197569	7.56344317253037	0.186157451586877	0.618717209386568	4sU (c.f. 4TU / 4sU -ve)	0.000752021056589583
kidney	4sU	4TU -ve	Brms1l	0.00103539838502335	0	10.395549554252	7.45460764796817	0.00383659088739028	0.0809763050469524	4sU (c.f. 4TU / 4sU -ve)	0.00103539838502335
kidney	4sU	4TU -ve	Brox	0.000421870184253863	0.00042608659845896	61.359595082216	65.8168013366647	0.964737956784094	1	4sU (c.f. 4TU / 4sU -ve)	-4.21641420509663e-06
kidney	4sU	4TU -ve	Brpf1	0.000181488203266787	6.83760683760667e-05	20.4090304596167	20.7170510906543	0.782654002082812	1	4sU (c.f. 4TU / 4sU -ve)	0.00011311213489072
kidney	4sU	4TU -ve	Brpf3	3.21812447705477e-05	0.000153055021593223	26.1238540775558	22.8061013611182	0.123427677474402	0.549140395047666	4sU (c.f. 4TU / 4sU -ve)	-0.000120873776822676
kidney	4sU	4TU -ve	Brsk1	0	0	1.58495838426823	1.28974421845163	0.999993912623895	1	4sU (c.f. 4TU / 4sU -ve)	0
kidney	4sU	4TU -ve	Brwd1	0.000403584617880367	0.000474753314510643	30.9381505326116	31.045122464328	0.523772232072428	0.908134551979976	4sU (c.f. 4TU / 4sU -ve)	-7.11686966302759e-05
kidney	4sU	4TU -ve	Brwd3	0	0.00041435224883604	6.8764946642047	8.32928155307822	0.0674012195021641	0.395945392982372	4sU (c.f. 4TU / 4sU -ve)	-0.00041435224883604
kidney	4sU	4TU -ve	Bscl2	0.000903342639524533	0.000180278077592277	93.4498342077838	71.5573693747925	0.00495082463817049	0.0948834984293888	4sU (c.f. 4TU / 4sU -ve)	0.000723064561932257
kidney	4sU	4TU -ve	Bsdc1	0.000385148673157358	0.000114606196846787	42.9357654507463	54.2544331264937	0.11282049411321	0.52386953503822	4sU (c.f. 4TU / 4sU -ve)	0.000270542476310571
kidney	4sU	4TU -ve	Bsg	0.000761352042374107	0.000295619307758887	412.209929623025	442.800437713823	0.00331048853167745	0.0742177936283433	4sU (c.f. 4TU / 4sU -ve)	0.00046573273461522
kidney	4sU	4TU -ve	Bsnd	0.00021322003733036	0.0001105216622458	43.2366037783715	32.4569089032035	0.389061459014382	0.766387425614137	4sU (c.f. 4TU / 4sU -ve)	0.00010269837508456
kidney	4sU	4TU -ve	Bspry	0.000205261855636357	0.000317061162620113	54.407119155104	34.247176578076	0.56061332249513	0.945957291394222	4sU (c.f. 4TU / 4sU -ve)	-0.000111799306983757
kidney	4sU	4TU -ve	Bst1	0	0.00102908887769662	10.9268969386991	8.74896781713286	0.0159594323867218	0.194811550779724	4sU (c.f. 4TU / 4sU -ve)	-0.00102908887769662
kidney	4sU	4TU -ve	Bst2	0	0.000584282792871747	6.76226758629843	4.40858924828202	0.10975705328192	0.515501280224533	4sU (c.f. 4TU / 4sU -ve)	-0.000584282792871747
kidney	4sU	4TU -ve	Btaf1	0.000261500911816587	9.93210365557267e-05	30.3550239886298	35.7336485782143	0.16283454615341	0.617527024698066	4sU (c.f. 4TU / 4sU -ve)	0.00016217987526086
kidney	4sU	4TU -ve	Btbd1	0.000245158721661492	0.000183835728216717	85.6360712301114	89.9771891279552	0.525316499639245	0.909707384583865	4sU (c.f. 4TU / 4sU -ve)	6.13229934447755e-05
kidney	4sU	4TU -ve	Btbd10	0.000255427841634737	0.000858298488687167	7.0004141058698	7.44646946413762	0.379160315469894	0.756663461728817	4sU (c.f. 4TU / 4sU -ve)	-0.00060287064705243
kidney	4sU	4TU -ve	Btbd11	0	0.000174155346569137	5.68062679400038	5.24644804433803	0.226287569217438	0.625693807658551	4sU (c.f. 4TU / 4sU -ve)	-0.000174155346569137
kidney	4sU	4TU -ve	Btbd2	0.00038582199721011	0.000265906932573597	31.4896689371303	29.2596746708673	0.446457375384186	0.830468920153799	4sU (c.f. 4TU / 4sU -ve)	0.000119915064636513
kidney	4sU	4TU -ve	Btbd3	0.000175654312313367	0.000273702751136753	11.6311913653991	9.55696388574867	0.741874866377798	1	4sU (c.f. 4TU / 4sU -ve)	-9.80484388233867e-05
kidney	4sU	4TU -ve	Btbd6	0	0.00013373383700996	19.6478629141425	15.5481156871208	0.0717340641831387	0.410619812444895	4sU (c.f. 4TU / 4sU -ve)	-0.00013373383700996
kidney	4sU	4TU -ve	Btbd7	0.00035754300521597	0.00011574062268212	20.307731221436	23.6085823947464	0.0987492243957416	0.485477478706124	4sU (c.f. 4TU / 4sU -ve)	0.00024180238253385
kidney	4sU	4TU -ve	Btbd8	0	0	1.90802186050546	2.41536832552788	1	1	4sU (c.f. 4TU / 4sU -ve)	0
kidney	4sU	4TU -ve	Btbd9	0.000323002525398207	0.000109289617486337	35.3638084374496	33.4168288197859	0.330515538742989	0.703777685325893	4sU (c.f. 4TU / 4sU -ve)	0.00021371290791187
kidney	4sU	4TU -ve	Btc	0.000323939099449303	0	3.31643927839571	2.19181942516477	0.323776842120074	0.698461734119989	4sU (c.f. 4TU / 4sU -ve)	0.000323939099449303
kidney	4sU	4TU -ve	Btd	0.00031008642837457	0.000268937621453377	49.266915712841	58.0578364440201	0.780476001493631	1	4sU (c.f. 4TU / 4sU -ve)	4.11488069211929e-05
kidney	4sU	4TU -ve	Btf3	0.000518266714681673	0.00025349700904729	236.77670087203	235.522880981517	0.0114726905126347	0.162706485741563	4sU (c.f. 4TU / 4sU -ve)	0.000264769705634383
kidney	4sU	4TU -ve	Btf3l4	0.00078138814607477	0.000437933656496527	11.1190985915813	8.93093288687493	0.630895647459085	1	4sU (c.f. 4TU / 4sU -ve)	0.000343454489578243
kidney	4sU	4TU -ve	Btg1	0.000246774010400037	0.00019621218069029	88.8150779606855	68.902420502271	0.612875179560568	0.992218911431351	4sU (c.f. 4TU / 4sU -ve)	5.05618297097466e-05
kidney	4sU	4TU -ve	Btg2	0.000260172784054728	0.00021378845999419	29.7991667179936	19.5668016016719	0.839953373044993	1	4sU (c.f. 4TU / 4sU -ve)	4.63843240605375e-05
kidney	4sU	4TU -ve	Btg3	0	0	0.377250519290228	0.483373938747939	1	1	4sU (c.f. 4TU / 4sU -ve)	0
kidney	4sU	4TU -ve	Btla	0	0	0.974600790173159	0.619483430422683	1	1	4sU (c.f. 4TU / 4sU -ve)	0
kidney	4sU	4TU -ve	Btnl9	0.0002279995119391	0.000433463372345037	21.2284504339658	23.2859527796306	0.50883616608516	0.892564707777504	4sU (c.f. 4TU / 4sU -ve)	-0.000205463860405937
kidney	4sU	4TU -ve	Btrc	0	0	9.5818446343051	9.69558546520609	1	1	4sU (c.f. 4TU / 4sU -ve)	0
kidney	4sU	4TU -ve	Bub1b	0	0	1.61541399996295	0.473405958969758	1	1	4sU (c.f. 4TU / 4sU -ve)	0
kidney	4sU	4TU -ve	Bub3	0.000146530799624195	0.00011563039818058	52.7696382461869	36.3848820173494	0.798463336624134	1	4sU (c.f. 4TU / 4sU -ve)	3.09004014436147e-05
kidney	4sU	4TU -ve	Bud13	0	0	4.94945976534545	5.45853363507285	1	1	4sU (c.f. 4TU / 4sU -ve)	0
kidney	4sU	4TU -ve	Bud23	0.000449473211236267	0.000251061492083547	61.7604881986573	65.8392075978733	0.114077270461916	0.526138198918289	4sU (c.f. 4TU / 4sU -ve)	0.00019841171915272
kidney	4sU	4TU -ve	Bud31	0.000350278465030717	7.76750375801325e-05	86.3423847478159	93.0228956604538	0.052329594677004	0.353805917021521	4sU (c.f. 4TU / 4sU -ve)	0.000272603427450584
kidney	4sU	4TU -ve	Bysl	0	0.000420844075228507	17.6612531852816	19.6609571251962	0.00955280740841477	0.145114234621902	4sU (c.f. 4TU / 4sU -ve)	-0.000420844075228507
kidney	4sU	4TU -ve	Bzw1	0.000159341751160096	0.000152375687196244	98.1884345443554	120.233961564373	0.850376294529073	1	4sU (c.f. 4TU / 4sU -ve)	6.96606396385156e-06
kidney	4sU	4TU -ve	Bzw2	0.000288780890406437	0.00051248927980928	28.630840030066	24.6171537813308	0.208988815302123	0.621485341897991	4sU (c.f. 4TU / 4sU -ve)	-0.000223708389402843
kidney	4sU	4TU -ve	C030006K11Rik	0.000674116106560357	0.000165591674266968	49.3203407105517	49.0589480445943	0.0584767040510528	0.370668159227821	4sU (c.f. 4TU / 4sU -ve)	0.000508524432293388
kidney	4sU	4TU -ve	C130050O18Rik	0	0	0.980590142493499	0.764059533663792	1	1	4sU (c.f. 4TU / 4sU -ve)	0
kidney	4sU	4TU -ve	C130074G19Rik	0.000243804371940617	0.000159667391918482	207.129801495039	165.893795104588	0.350022025155584	0.724919271237806	4sU (c.f. 4TU / 4sU -ve)	8.41369800221347e-05
kidney	4sU	4TU -ve	C1d	0.000462879553273093	0.000142395658994457	50.1602831183032	56.6753984128985	0.0044689786527999	0.0885382146164267	4sU (c.f. 4TU / 4sU -ve)	0.000320483894278637
kidney	4sU	4TU -ve	C1galt1	0.00010112509472546	0.000216008804062947	59.0449385501293	59.3074777299255	0.278313049086313	0.656756125905632	4sU (c.f. 4TU / 4sU -ve)	-0.000114883709337487
kidney	4sU	4TU -ve	C1galt1c1	0.000436098875260871	0.000669197083737397	26.7204523451921	29.5802193231552	0.281290248012025	0.659666806585981	4sU (c.f. 4TU / 4sU -ve)	-0.000233098208476526
kidney	4sU	4TU -ve	C1qa	0.000114311417931443	0.00034725001492865	42.4166344169903	29.2534733581192	0.0394616939952417	0.317968402556954	4sU (c.f. 4TU / 4sU -ve)	-0.000232938596997207
kidney	4sU	4TU -ve	C1qb	0.0002889862878423	0.000420238695579087	44.7317787735951	23.6830768107144	0.697479953400118	1	4sU (c.f. 4TU / 4sU -ve)	-0.000131252407736787
kidney	4sU	4TU -ve	C1qbp	0.000449306960692197	0.000227382376505907	123.602609620386	122.534318430847	0.0261607037255432	0.258362883657167	4sU (c.f. 4TU / 4sU -ve)	0.000221924584186289
kidney	4sU	4TU -ve	C1qc	0.000996682685625237	0.000299402919998457	23.0604661077042	13.6182629634761	0.321183980970637	0.695988225646581	4sU (c.f. 4TU / 4sU -ve)	0.00069727976562678
kidney	4sU	4TU -ve	C1ql3	0	0	0.366959680035344	0.870405282235238	1	1	4sU (c.f. 4TU / 4sU -ve)	0
kidney	4sU	4TU -ve	C1ql4	0.00272108843537415	0	0.826612502566425	0.42608418622324	0.267747717978716	0.647603062992964	4sU (c.f. 4TU / 4sU -ve)	0.00272108843537415
kidney	4sU	4TU -ve	C1qtnf1	0	0	3.3128523703712	1.98890163793377	1	1	4sU (c.f. 4TU / 4sU -ve)	0
kidney	4sU	4TU -ve	C1qtnf12	0.000550430979699147	0.00029648894223838	87.5596914795918	112.356317875207	0.126716662391541	0.55820951092658	4sU (c.f. 4TU / 4sU -ve)	0.000253942037460766
kidney	4sU	4TU -ve	C1qtnf2	0.000507356671740233	0.000222816399286987	5.06711089001838	5.19566123668055	0.961931767311029	1	4sU (c.f. 4TU / 4sU -ve)	0.000284540272453247
kidney	4sU	4TU -ve	C1qtnf3	0.000412605615238723	0.000208715362648367	107.997509206095	129.593835231137	0.351590074292391	0.726496898693415	4sU (c.f. 4TU / 4sU -ve)	0.000203890252590357
kidney	4sU	4TU -ve	C1qtnf4	0.00340831629175187	0	2.66268186605901	2.58229690346061	0.196390330582708	0.618717209386568	4sU (c.f. 4TU / 4sU -ve)	0.00340831629175187
kidney	4sU	4TU -ve	C1qtnf5,Mfrp	0.000991761179077227	0	7.78273221473647	5.10311210406669	0.0553649513719782	0.361415892461361	4sU (c.f. 4TU / 4sU -ve)	0.000991761179077227
kidney	4sU	4TU -ve	C1qtnf6	0	0	2.77422907993545	1.96322773625192	1	1	4sU (c.f. 4TU / 4sU -ve)	0
kidney	4sU	4TU -ve	C1qtnf7	0	0	3.60817748733986	2.82212849696454	0.999991391150154	1	4sU (c.f. 4TU / 4sU -ve)	0
kidney	4sU	4TU -ve	C1qtnf9	0	0	0.590709460317788	1.16561099683805	1	1	4sU (c.f. 4TU / 4sU -ve)	0
kidney	4sU	4TU -ve	C1ra	0.00045941033320074	0.000372724452311717	18.6549722068371	10.6782335344719	0.95389315020204	1	4sU (c.f. 4TU / 4sU -ve)	8.66858808890233e-05
kidney	4sU	4TU -ve	C1rl	0.000145553610831285	0.000102672506262797	68.7214330565251	70.4043129892873	0.370107953867939	0.746035221261341	4sU (c.f. 4TU / 4sU -ve)	4.28811045684882e-05
kidney	4sU	4TU -ve	C1s1	0.000615627330881877	0.000317523089092743	19.9471505225842	17.4162470294436	0.188986612038911	0.618717209386568	4sU (c.f. 4TU / 4sU -ve)	0.000298104241789133
kidney	4sU	4TU -ve	C2	0.000450122831333217	0.000177647707993064	33.7733056298797	36.3224310939364	0.0820459251282048	0.439353042379261	4sU (c.f. 4TU / 4sU -ve)	0.000272475123340153
kidney	4sU	4TU -ve	C2cd2	0.000190715947667543	0.000163321838863887	27.5679855217297	32.1329112927281	0.685595206352399	1	4sU (c.f. 4TU / 4sU -ve)	2.73941088036567e-05
kidney	4sU	4TU -ve	C2cd2l	0.00028099221291083	0.000166749695879129	97.508757604587	95.5099992380845	0.379323152949746	0.756878157189456	4sU (c.f. 4TU / 4sU -ve)	0.000114242517031701
kidney	4sU	4TU -ve	C2cd3	0.000142897970848813	0.000597152201289647	14.9875269317833	13.3359584030271	0.283423674024947	0.661273630862498	4sU (c.f. 4TU / 4sU -ve)	-0.000454254230440833
kidney	4sU	4TU -ve	C2cd4d	0	0	1.02232547427129	0.787046264917118	1	1	4sU (c.f. 4TU / 4sU -ve)	0
kidney	4sU	4TU -ve	C2cd5	0.000166767134725483	0.00047588895729898	9.99428552111584	10.0540131443254	0.169590560415521	0.618717209386568	4sU (c.f. 4TU / 4sU -ve)	-0.000309121822573497
kidney	4sU	4TU -ve	C3	0.000458914104563977	0	28.1802943368031	16.7041026203294	0.0175074528026672	0.204656708367218	4sU (c.f. 4TU / 4sU -ve)	0.000458914104563977
kidney	4sU	4TU -ve	C330007P06Rik	0.000393693640256993	0.000248788118959946	52.9141066087789	61.653858009439	0.220838452877864	0.622996680785753	4sU (c.f. 4TU / 4sU -ve)	0.000144905521297047
kidney	4sU	4TU -ve	C330018D20Rik	0.000145369966564907	0.000114266456296293	21.4182660053735	18.3033432296719	0.881767019138036	1	4sU (c.f. 4TU / 4sU -ve)	3.11035102686133e-05
kidney	4sU	4TU -ve	C330021F23Rik	0.00094966761633428	0	1.88016350353817	2.13174692956415	0.0891370415499401	0.459449877806053	4sU (c.f. 4TU / 4sU -ve)	0.00094966761633428
kidney	4sU	4TU -ve	C330027C09Rik	0.000455373406193077	0	1.2751009399595	0.834368037663636	0.334787250456947	0.70814017244584	4sU (c.f. 4TU / 4sU -ve)	0.000455373406193077
kidney	4sU	4TU -ve	C3ar1	0.00012531328320802	0	5.33325602136185	2.99316581642115	0.357478607153559	0.731293602268437	4sU (c.f. 4TU / 4sU -ve)	0.00012531328320802
kidney	4sU	4TU -ve	C4b	8.07689201195367e-05	0	17.8712444247875	6.35658622285831	0.26539617819034	0.646478301254495	4sU (c.f. 4TU / 4sU -ve)	8.07689201195367e-05
kidney	4sU	4TU -ve	C5ar1	0	0	1.33020127063889	0.536124413104563	0.999995695575077	1	4sU (c.f. 4TU / 4sU -ve)	0
kidney	4sU	4TU -ve	C5ar2	0	0	1.60216822629117	0.60102652728622	1	1	4sU (c.f. 4TU / 4sU -ve)	0
kidney	4sU	4TU -ve	C730034F03Rik	0	0.00444444444444444	0.716828743277565	0.932651987831503	0.219795171346359	0.62295763647888	4sU (c.f. 4TU / 4sU -ve)	-0.00444444444444444
kidney	4sU	4TU -ve	C77080	0.000204712226734133	0.000120667484268916	28.733605818463	26.8172421365061	0.758816375360602	1	4sU (c.f. 4TU / 4sU -ve)	8.4044742465217e-05
kidney	4sU	4TU -ve	C87436	0.000882062148948287	0	12.330456485249	12.3843777635206	0.0392465485213182	0.31679388429288	4sU (c.f. 4TU / 4sU -ve)	0.000882062148948287
kidney	4sU	4TU -ve	C8a	0.000547315813208963	0.00022590456564233	22.7910558965672	32.7581397757733	0.187938036385066	0.618717209386568	4sU (c.f. 4TU / 4sU -ve)	0.000321411247566633
kidney	4sU	4TU -ve	C8g	0.00023212627669452	0.000348744511425967	11.2283454511015	24.7586281638113	0.744840639094672	1	4sU (c.f. 4TU / 4sU -ve)	-0.000116618234731447
kidney	4sU	4TU -ve	CT025619.2	0.000757793525218817	0.000184979652238253	4.07207257042503	2.65030045128478	0.368450537211793	0.74418098772149	4sU (c.f. 4TU / 4sU -ve)	0.000572813872980563
kidney	4sU	4TU -ve	Caap1	0.000290360046457607	8.04958544634933e-05	8.91916319233725	8.64010053072754	0.683376017245681	1	4sU (c.f. 4TU / 4sU -ve)	0.000209864191994113
kidney	4sU	4TU -ve	Cab39	9.36719506232563e-05	0.000169051910893713	55.7788967905476	59.8837205639892	0.726560196739858	1	4sU (c.f. 4TU / 4sU -ve)	-7.5379960270457e-05
kidney	4sU	4TU -ve	Cab39l	0.000214986883308623	0.00018140754021644	89.9167924005364	83.6851734669713	0.600535832135204	0.980119126484931	4sU (c.f. 4TU / 4sU -ve)	3.35793430921833e-05
kidney	4sU	4TU -ve	Cabcoco1	0.000346161787851247	8.151952392598e-05	13.2420093234033	11.2047664308075	0.241750191458661	0.633388732468268	4sU (c.f. 4TU / 4sU -ve)	0.000264642263925267
kidney	4sU	4TU -ve	Cabin1	4.03942478591033e-05	0.000310777555825773	27.5998422495689	22.6808624215224	0.0177497119968297	0.206396905715257	4sU (c.f. 4TU / 4sU -ve)	-0.00027038330796667
kidney	4sU	4TU -ve	Cables1	0	0	13.9120827747737	14.0437895656826	1	1	4sU (c.f. 4TU / 4sU -ve)	0
kidney	4sU	4TU -ve	Cables2	0.000538648994482967	0.000895273601012557	11.2839039705319	10.8397557225865	0.635439716449907	1	4sU (c.f. 4TU / 4sU -ve)	-0.00035662460652959
kidney	4sU	4TU -ve	Cabp1	0	0	0.905821420930738	0.332964320733938	1	1	4sU (c.f. 4TU / 4sU -ve)	0
kidney	4sU	4TU -ve	Cacfd1	0.000263713574235883	0.000464106964435923	41.9721856558771	36.3059919311341	0.555714338145039	0.941169016309439	4sU (c.f. 4TU / 4sU -ve)	-0.00020039339020004
kidney	4sU	4TU -ve	Cachd1	0.0002132241625621	0.000222740555231003	51.1950563963516	53.2579372814255	0.505099195382157	0.889655237025174	4sU (c.f. 4TU / 4sU -ve)	-9.51639266890338e-06
kidney	4sU	4TU -ve	Cacna1a	0.000909918107370337	0	5.20378438655244	4.46067370423381	0.203571931129535	0.618717209386568	4sU (c.f. 4TU / 4sU -ve)	0.000909918107370337
kidney	4sU	4TU -ve	Cacna1c	0	0	1.89517350426642	1.63399306736049	1	1	4sU (c.f. 4TU / 4sU -ve)	0
kidney	4sU	4TU -ve	Cacna1d	0.000179791441927363	0	5.70877893352301	4.94125203816512	0.244201229625701	0.635006213424942	4sU (c.f. 4TU / 4sU -ve)	0.000179791441927363
kidney	4sU	4TU -ve	Cacna1g	0	0	1.478526976829	0.5484960462773	1	1	4sU (c.f. 4TU / 4sU -ve)	0
kidney	4sU	4TU -ve	Cacna2d1	0	0.000177967609894997	3.58049835445175	3.87786177494443	0.255697505436458	0.641758986142661	4sU (c.f. 4TU / 4sU -ve)	-0.000177967609894997
kidney	4sU	4TU -ve	Cacnb1	0	0	2.96298330712898	2.36440614810653	1	1	4sU (c.f. 4TU / 4sU -ve)	0
kidney	4sU	4TU -ve	Cacnb2	0	0	1.59528896526638	1.10001714077015	1	1	4sU (c.f. 4TU / 4sU -ve)	0
kidney	4sU	4TU -ve	Cacnb3	0.00012341108231519	0	12.7646105315495	7.1631670458585	0.353726485450045	0.727896659658409	4sU (c.f. 4TU / 4sU -ve)	0.00012341108231519
kidney	4sU	4TU -ve	Cacnb4	0.000252069053435197	0.000218198922796887	26.8980647937007	20.4742453979984	0.559952542318296	0.945424617857268	4sU (c.f. 4TU / 4sU -ve)	3.38701306383101e-05
kidney	4sU	4TU -ve	Cacng4	0	0	1.07649226021819	2.60833099472141	1	1	4sU (c.f. 4TU / 4sU -ve)	0
kidney	4sU	4TU -ve	Cacng7	0	0	0.932785974908819	0.911399479878406	1	1	4sU (c.f. 4TU / 4sU -ve)	0
kidney	4sU	4TU -ve	Cactin	0.000281648838883133	0.000629312652977313	23.9436119930549	19.448568830207	0.216943362183741	0.622484238749872	4sU (c.f. 4TU / 4sU -ve)	-0.00034766381409418
kidney	4sU	4TU -ve	Cacul1	0.000100595989462841	0.000186398929106743	110.599512015652	103.299433549595	0.0928533442458281	0.46916455532252	4sU (c.f. 4TU / 4sU -ve)	-8.58029396439025e-05
kidney	4sU	4TU -ve	Cacybp	0.000347460756322657	0.000149360142517877	66.8407980857766	69.9951272006213	0.0347720769620085	0.30002982673611	4sU (c.f. 4TU / 4sU -ve)	0.000198100613804779
kidney	4sU	4TU -ve	Cad	0	0	8.05908480756352	6.36882710985102	1	1	4sU (c.f. 4TU / 4sU -ve)	0
kidney	4sU	4TU -ve	Cadm1	0.000285515800399147	0.000279535198764266	55.8709502028064	61.2936751544809	0.852014839610191	1	4sU (c.f. 4TU / 4sU -ve)	5.98060163488112e-06
kidney	4sU	4TU -ve	Cadm2	0	0	0.818422536482496	1.58447818451591	1	1	4sU (c.f. 4TU / 4sU -ve)	0
kidney	4sU	4TU -ve	Cadm4	0	0	12.0364428458084	14.8002753229116	1	1	4sU (c.f. 4TU / 4sU -ve)	0
kidney	4sU	4TU -ve	Cadps2	0	0.000196078431372547	10.4314747577887	8.40781436350481	0.186976984663358	0.618717209386568	4sU (c.f. 4TU / 4sU -ve)	-0.000196078431372547
kidney	4sU	4TU -ve	Cage1	0	0	0.930943036834696	0.779653896607866	1	1	4sU (c.f. 4TU / 4sU -ve)	0
kidney	4sU	4TU -ve	Calb1	0.00031036195934672	0.000239121836081133	279.099364907637	256.782192825981	0.22418124740498	0.62440722386202	4sU (c.f. 4TU / 4sU -ve)	7.12401232655867e-05
kidney	4sU	4TU -ve	Calca	0	0	1.7714527713177	1.19923513796389	1	1	4sU (c.f. 4TU / 4sU -ve)	0
kidney	4sU	4TU -ve	Calcoco1	0.000291920835684077	0.000307441602766963	37.4443176065191	32.5853112455912	0.767032822645313	1	4sU (c.f. 4TU / 4sU -ve)	-1.55207670828867e-05
kidney	4sU	4TU -ve	Calcrl	0.000140706345856197	0	21.342961156511	21.9558843678662	0.187086134686518	0.618717209386568	4sU (c.f. 4TU / 4sU -ve)	0.000140706345856197
kidney	4sU	4TU -ve	Cald1	6.84603272403633e-05	0.000210981809985484	55.0469029738534	53.9272259351057	0.0986267005073748	0.485433035338603	4sU (c.f. 4TU / 4sU -ve)	-0.000142521482745121
kidney	4sU	4TU -ve	Calhm2	0	0	3.41603116655342	2.78027059936075	1	1	4sU (c.f. 4TU / 4sU -ve)	0
kidney	4sU	4TU -ve	Calm1	0.000454096604131083	0.000218141619626497	940.089857374776	940.828945964517	0.00456987231618709	0.0900655440307629	4sU (c.f. 4TU / 4sU -ve)	0.000235954984504587
kidney	4sU	4TU -ve	Calm2	0.000219303845627986	0.000178129318178097	156.008313587741	141.176753746027	0.75867317515956	1	4sU (c.f. 4TU / 4sU -ve)	4.11745274498889e-05
kidney	4sU	4TU -ve	Calm3	0.000506615737281873	0.000160966830409783	371.853641029055	310.241131778079	0.00721405449871746	0.121461873881911	4sU (c.f. 4TU / 4sU -ve)	0.00034564890687209
kidney	4sU	4TU -ve	Calml3	0	0	2.50940009287369	0.629221966801947	1	1	4sU (c.f. 4TU / 4sU -ve)	0
kidney	4sU	4TU -ve	Calml4	0.000521379597488153	0.000160123703652847	474.263042721695	548.998787324691	0.000426928710408525	0.0212657071824581	4sU (c.f. 4TU / 4sU -ve)	0.000361255893835307
kidney	4sU	4TU -ve	Calr	0.000504752190547837	0.000274959430407937	781.517984165483	614.864550639292	0.0618809911386816	0.379499993839287	4sU (c.f. 4TU / 4sU -ve)	0.0002297927601399
kidney	4sU	4TU -ve	Calr3	0.000560224089635853	0.0238339575800876	1.69894388989899	1.18818005318789	0.00295323709414754	0.0698677749838223	4sU (c.f. 4TU / 4sU -ve)	-0.0232737334904518
kidney	4sU	4TU -ve	Calu	0.000401809483460407	0.000402822803207507	37.3276483106335	37.6029715503343	0.481976523160674	0.867374089733675	4sU (c.f. 4TU / 4sU -ve)	-1.01331974709996e-06
kidney	4sU	4TU -ve	Camk1	0.000190038181972719	0.00022920609090361	31.7706877218953	22.1602141998045	0.948052297217375	1	4sU (c.f. 4TU / 4sU -ve)	-3.91679089308907e-05
kidney	4sU	4TU -ve	Camk1d	0.000171998624011007	0.00145666423889293	5.07986182307149	2.70148262205384	0.569616140210413	0.953746716611934	4sU (c.f. 4TU / 4sU -ve)	-0.00128466561488192
kidney	4sU	4TU -ve	Camk1g	0	0	1.28338987416716	1.11783978734491	1	1	4sU (c.f. 4TU / 4sU -ve)	0
kidney	4sU	4TU -ve	Camk2a	0	0	0.431774980926599	0.597341499027553	1	1	4sU (c.f. 4TU / 4sU -ve)	0
kidney	4sU	4TU -ve	Camk2b	0.00157323038585452	0.00028587764436821	3.91250222314146	2.09846066622534	0.349971458942396	0.724919271237806	4sU (c.f. 4TU / 4sU -ve)	0.00128735274148631
kidney	4sU	4TU -ve	Camk2d	3.954132068011e-05	0.00013725800336563	22.0898566590889	20.5927579876898	0.2833036814094	0.661273630862498	4sU (c.f. 4TU / 4sU -ve)	-9.771668268552e-05
kidney	4sU	4TU -ve	Camk2g	0.00035748741754107	0.000383233480377487	25.2487274952483	22.5856349942952	0.970019736400496	1	4sU (c.f. 4TU / 4sU -ve)	-2.57460628364166e-05
kidney	4sU	4TU -ve	Camk2n1	0.000194861071707373	0.000142710020050364	554.316455917761	454.713440025883	0.479088759532059	0.864974011871641	4sU (c.f. 4TU / 4sU -ve)	5.21510516570096e-05
kidney	4sU	4TU -ve	Camk2n2	0	0.000170852554245683	6.84929555405175	7.06359830913703	0.245633838896864	0.635689700307158	4sU (c.f. 4TU / 4sU -ve)	-0.000170852554245683
kidney	4sU	4TU -ve	Camk4	0	0	0.342195739820854	0.375504510172758	1	1	4sU (c.f. 4TU / 4sU -ve)	0
kidney	4sU	4TU -ve	Camkk1	0	0	2.21478566053029	1.69973998140034	1	1	4sU (c.f. 4TU / 4sU -ve)	0
kidney	4sU	4TU -ve	Camkk2	0.000231491138638727	0	45.4054196483528	31.9872163226461	0.0501860309580909	0.347020823858622	4sU (c.f. 4TU / 4sU -ve)	0.000231491138638727
kidney	4sU	4TU -ve	Caml	0	0	23.4635543986865	24.7942254216875	1	1	4sU (c.f. 4TU / 4sU -ve)	0
kidney	4sU	4TU -ve	Camsap1	9.97466635851327e-05	0.00023357394176038	25.6190348603796	30.4015114111372	0.896453509268694	1	4sU (c.f. 4TU / 4sU -ve)	-0.000133827278175248
kidney	4sU	4TU -ve	Camsap2	0.000244874736605449	0.00015679216056049	32.6548645432241	33.1208295415065	0.415702427111723	0.796404454066626	4sU (c.f. 4TU / 4sU -ve)	8.80825760449591e-05
kidney	4sU	4TU -ve	Camsap3	0.00023580456517638	0.000168193545543787	21.914883560398	21.4162980444221	0.866473632176934	1	4sU (c.f. 4TU / 4sU -ve)	6.76110196325933e-05
kidney	4sU	4TU -ve	Camta1	0.0001025641025641	7.82656335603033e-05	12.2274927606045	10.6848895373111	0.922006812242444	1	4sU (c.f. 4TU / 4sU -ve)	2.42984690037967e-05
kidney	4sU	4TU -ve	Camta2	0.000693732914452267	0.00103917230553665	17.6351138744049	13.656302747087	0.648972163716803	1	4sU (c.f. 4TU / 4sU -ve)	-0.000345439391084383
kidney	4sU	4TU -ve	Cand1	0.000293505338671253	0.000363294467741427	62.1997276244321	60.3561376172808	0.890103537348009	1	4sU (c.f. 4TU / 4sU -ve)	-6.97891290701733e-05
kidney	4sU	4TU -ve	Cand2	0	0	3.95675533016013	3.99899226013438	1	1	4sU (c.f. 4TU / 4sU -ve)	0
kidney	4sU	4TU -ve	Cant1	0.000240685676961413	0.00014599072958867	34.2744390028479	30.3677819601947	0.350023073438958	0.724919271237806	4sU (c.f. 4TU / 4sU -ve)	9.46949473727431e-05
kidney	4sU	4TU -ve	Canx	0.000590588881932467	0.000212750326852297	374.57786281308	426.86800985338	0.000167274009736138	0.0120595757124506	4sU (c.f. 4TU / 4sU -ve)	0.00037783855508017
kidney	4sU	4TU -ve	Cap1	0.000361836862306017	0.000302895363843913	71.4448562446748	59.1162954776506	0.585111952485198	0.966021596428774	4sU (c.f. 4TU / 4sU -ve)	5.89414984621033e-05
kidney	4sU	4TU -ve	Cap2	0	0	0.588091944484271	0.677837976153283	0.999993912623895	1	4sU (c.f. 4TU / 4sU -ve)	0
kidney	4sU	4TU -ve	Capg	0.00086668148767919	0	14.8407137611845	8.00733714358766	0.0560747718866592	0.36318957707283	4sU (c.f. 4TU / 4sU -ve)	0.00086668148767919
kidney	4sU	4TU -ve	Capn1	5.87164582232367e-05	0.00099167090720155	26.6286810513612	22.6760585264228	0.0313704052824205	0.287774342165999	4sU (c.f. 4TU / 4sU -ve)	-0.000932954448978313
kidney	4sU	4TU -ve	Capn10	0.000137148889947097	0.000201524250051693	33.5981805803164	26.7471438886847	0.511614512570163	0.896061321210344	4sU (c.f. 4TU / 4sU -ve)	-6.43753601045966e-05
kidney	4sU	4TU -ve	Capn13	0	0	0.82565947319675	0.439112387749597	1	1	4sU (c.f. 4TU / 4sU -ve)	0
kidney	4sU	4TU -ve	Capn15	0.00033610620956222	0	14.8019294695389	11.5920461177961	0.204714256603777	0.618717209386568	4sU (c.f. 4TU / 4sU -ve)	0.00033610620956222
kidney	4sU	4TU -ve	Capn2	0.00029326262734697	0.000354618113203393	112.20054871581	99.6445022703194	0.552938410080898	0.938905459438222	4sU (c.f. 4TU / 4sU -ve)	-6.13554858564233e-05
kidney	4sU	4TU -ve	Capn3	0	0	0.300500149786336	0.420435491265428	1	1	4sU (c.f. 4TU / 4sU -ve)	0
kidney	4sU	4TU -ve	Capn5	0.000222925911239243	0.00031625553447185	10.3169009145783	4.19823788084742	0.867623870284797	1	4sU (c.f. 4TU / 4sU -ve)	-9.33296232326067e-05
kidney	4sU	4TU -ve	Capn6	0	0	1.82573878249443	1.39609941707429	1	1	4sU (c.f. 4TU / 4sU -ve)	0
kidney	4sU	4TU -ve	Capn7	0.000280668654604663	0.000198571863926056	55.2624776059355	55.819111561759	0.47478691516421	0.860496317004412	4sU (c.f. 4TU / 4sU -ve)	8.20967906786073e-05
kidney	4sU	4TU -ve	Capns1	0.000672020666913053	0.000242134069170083	272.935660317508	209.613760599289	0.00200678706727767	0.0549779384951391	4sU (c.f. 4TU / 4sU -ve)	0.00042988659774297
kidney	4sU	4TU -ve	Caprin1	0.000318585479174147	0.000335017251139093	166.405762938374	163.589018114536	0.760063174524191	1	4sU (c.f. 4TU / 4sU -ve)	-1.64317719649466e-05
kidney	4sU	4TU -ve	Caprin2	0	0.000888550393500887	3.2025129991454	5.16436095183281	0.209972389520862	0.621485341897991	4sU (c.f. 4TU / 4sU -ve)	-0.000888550393500887
kidney	4sU	4TU -ve	Capsl	0	0	0.47404644000414	0.472309403920728	1	1	4sU (c.f. 4TU / 4sU -ve)	0
kidney	4sU	4TU -ve	Capza1	0.000225889107031603	0.000332553024104703	40.4098365647079	35.4025329535305	0.369356902794864	0.745210439485519	4sU (c.f. 4TU / 4sU -ve)	-0.0001066639170731
kidney	4sU	4TU -ve	Capza2	0.000335216591786113	0.000277229100573556	94.6112784038368	97.9921640695632	0.347840065063413	0.723131463232454	4sU (c.f. 4TU / 4sU -ve)	5.79874912125572e-05
kidney	4sU	4TU -ve	Capzb	0.000418719563031027	0.000159993591879121	150.211465663237	124.530015421994	0.07188752888734	0.410957902384633	4sU (c.f. 4TU / 4sU -ve)	0.000258725971151905
kidney	4sU	4TU -ve	Car11	0	0	2.68742554916742	1.9239772119602	1	1	4sU (c.f. 4TU / 4sU -ve)	0
kidney	4sU	4TU -ve	Car12	0.000316996872939547	0.000180607171552075	210.990393464434	190.996230905804	0.137645504584716	0.581396275609448	4sU (c.f. 4TU / 4sU -ve)	0.000136389701387472
kidney	4sU	4TU -ve	Car13	0	0	2.16329561679736	1.4163128553029	0.999992544517336	1	4sU (c.f. 4TU / 4sU -ve)	0
kidney	4sU	4TU -ve	Car14	0.000243191815233546	0.000237267413377614	67.1549118096274	56.477198972407	0.974179679152075	1	4sU (c.f. 4TU / 4sU -ve)	5.92440185593219e-06
kidney	4sU	4TU -ve	Car15,Gm20518	0.00136250471408553	0.00022543786668329	159.605791919035	110.474534099083	5.97001735048111e-05	0.00665355625533922	4sU (c.f. 4TU / 4sU -ve)	0.00113706684740224
kidney	4sU	4TU -ve	Car2	0.000572653745578247	0.000247415823081262	271.583643517677	227.419318806263	0.0250200473987872	0.252746761997483	4sU (c.f. 4TU / 4sU -ve)	0.000325237922496985
kidney	4sU	4TU -ve	Car3	0.000957425657957507	0.000286828972138141	219.603521451317	168.744833888647	0.243176063716559	0.634350007538206	4sU (c.f. 4TU / 4sU -ve)	0.000670596685819366
kidney	4sU	4TU -ve	Car4	0.000501307649706393	0.000148698608318278	302.791833483287	298.109763648423	0.00350473286992342	0.0766898256425098	4sU (c.f. 4TU / 4sU -ve)	0.000352609041388115
kidney	4sU	4TU -ve	Car5a	0	0	3.55269922386492	2.44691091551524	1	1	4sU (c.f. 4TU / 4sU -ve)	0
kidney	4sU	4TU -ve	Car5b	0.000494937756727727	0.000179428107606319	108.173252119971	106.042614187901	0.0291861157609047	0.275528196893779	4sU (c.f. 4TU / 4sU -ve)	0.000315509649121407
kidney	4sU	4TU -ve	Car7	0	0	4.76505066111451	4.08820710401731	1	1	4sU (c.f. 4TU / 4sU -ve)	0
kidney	4sU	4TU -ve	Car8	0	0.000314853507059693	11.1108548383395	6.17858366004716	0.0418373978488351	0.322416670238258	4sU (c.f. 4TU / 4sU -ve)	-0.000314853507059693
kidney	4sU	4TU -ve	Car9	0	0.000646926397273637	10.5704018827753	12.0477129261151	0.0675325222622298	0.396287796154209	4sU (c.f. 4TU / 4sU -ve)	-0.000646926397273637
kidney	4sU	4TU -ve	Card10	0.000196134556200801	0.00022081270568624	69.459681949206	51.9555480714989	0.863514189707155	1	4sU (c.f. 4TU / 4sU -ve)	-2.46781494854389e-05
kidney	4sU	4TU -ve	Card14	0	0	1.91077808620599	1.32102219150746	1	1	4sU (c.f. 4TU / 4sU -ve)	0
kidney	4sU	4TU -ve	Card19	0.000124299129668537	0.000440662563073947	31.1583110874628	22.8610294571599	0.0393071698934095	0.317096356419272	4sU (c.f. 4TU / 4sU -ve)	-0.00031636343340541
kidney	4sU	4TU -ve	Card6	0.000197589409207663	0.000327118089630353	4.78001625334582	5.33910561134	0.945093808999073	1	4sU (c.f. 4TU / 4sU -ve)	-0.00012952868042269
kidney	4sU	4TU -ve	Carf	0.000179115171054987	0	3.97210274947176	3.46348924185081	0.269307555358329	0.648212070514565	4sU (c.f. 4TU / 4sU -ve)	0.000179115171054987
kidney	4sU	4TU -ve	Carhsp1	0.000326873184376895	0.000274019115176143	48.9253473118144	42.9618511111068	0.85710293049405	1	4sU (c.f. 4TU / 4sU -ve)	5.28540692007513e-05
kidney	4sU	4TU -ve	Carm1	0.000351641463678153	0.000244951886538753	26.2207708003776	21.4956916410191	0.852915560439118	1	4sU (c.f. 4TU / 4sU -ve)	0.0001066895771394
kidney	4sU	4TU -ve	Carmil1	0.000314160395548487	0.00016458930405416	14.9724974464178	13.862793716499	0.342656134535924	0.716705410119574	4sU (c.f. 4TU / 4sU -ve)	0.000149571091494327
kidney	4sU	4TU -ve	Carmil3	0	0	1.60030503111096	1.10526102256518	1	1	4sU (c.f. 4TU / 4sU -ve)	0
kidney	4sU	4TU -ve	Carnmt1	0.000169993467292468	0.00041642626305881	39.9234023065627	43.3101100043206	0.228813024380402	0.626400327392947	4sU (c.f. 4TU / 4sU -ve)	-0.000246432795766342
kidney	4sU	4TU -ve	Carns1	0.00047483380816714	0	1.60062296505715	2.23501959464671	0.195893670607346	0.618717209386568	4sU (c.f. 4TU / 4sU -ve)	0.00047483380816714
kidney	4sU	4TU -ve	Cars	0	0.000120554550934297	11.5282899889509	11.319224639728	0.240337062565214	0.633103285195826	4sU (c.f. 4TU / 4sU -ve)	-0.000120554550934297
kidney	4sU	4TU -ve	Cars2	0.000488609833182077	0.000361123094168327	23.6879758943198	21.2066187337541	0.835260479400273	1	4sU (c.f. 4TU / 4sU -ve)	0.00012748673901375
kidney	4sU	4TU -ve	Casc1	0.00132275132275132	0	0.600027013096908	0.273490908162388	0.366769411311811	0.741706099376037	4sU (c.f. 4TU / 4sU -ve)	0.00132275132275132
kidney	4sU	4TU -ve	Casc3	0.000140395322879863	0.000281411568900097	26.7151160279946	26.6813904383839	0.614762241248437	0.993747130118136	4sU (c.f. 4TU / 4sU -ve)	-0.000141016246020233
kidney	4sU	4TU -ve	Casc4	0.00024776304547347	0.000122665954914973	12.8933270732367	15.1299591414316	0.309774179336938	0.682310131622027	4sU (c.f. 4TU / 4sU -ve)	0.000125097090558497
kidney	4sU	4TU -ve	Casd1	0.000285495672367333	0.000684720398783077	22.9905708478342	21.2378323981064	0.376925599017784	0.753631127623063	4sU (c.f. 4TU / 4sU -ve)	-0.000399224726415743
kidney	4sU	4TU -ve	Cask	0.000779002750445567	0.00036930582298288	13.3914633887575	12.3367336014	0.14951696045309	0.601337152902812	4sU (c.f. 4TU / 4sU -ve)	0.000409696927462687
kidney	4sU	4TU -ve	Caskin2	0.000334131538564958	0.000128949065119277	38.6120060188405	33.3076809301368	0.154366824694997	0.609114377436163	4sU (c.f. 4TU / 4sU -ve)	0.000205182473445681
kidney	4sU	4TU -ve	Casp1	0	0	2.41341382490877	2.4706626495103	1	1	4sU (c.f. 4TU / 4sU -ve)	0
kidney	4sU	4TU -ve	Casp12	0.000307078151389527	0	3.57736496842457	2.16298972908734	0.222120486652226	0.623250202649455	4sU (c.f. 4TU / 4sU -ve)	0.000307078151389527
kidney	4sU	4TU -ve	Casp2	0	5.75904169546167e-05	10.6065507188881	12.2674263669198	0.270622087219035	0.649126312128312	4sU (c.f. 4TU / 4sU -ve)	-5.75904169546167e-05
kidney	4sU	4TU -ve	Casp3	0.000168279055670472	0.00019538882375928	20.3797850039793	19.9812599702437	0.529510166401381	0.914887772372114	4sU (c.f. 4TU / 4sU -ve)	-2.71097680888082e-05
kidney	4sU	4TU -ve	Casp4	0	0	4.57345683044914	3.10649912013906	1	1	4sU (c.f. 4TU / 4sU -ve)	0
kidney	4sU	4TU -ve	Casp6	0.000341841729814947	0.00034669988532126	24.5701827637752	23.4791512177028	0.930981359056589	1	4sU (c.f. 4TU / 4sU -ve)	-4.85815550631263e-06
kidney	4sU	4TU -ve	Casp7	0	0	4.89901859729007	4.04328557297585	1	1	4sU (c.f. 4TU / 4sU -ve)	0
kidney	4sU	4TU -ve	Casp8	0.00172024473058947	0.00114813276750043	32.0267095419954	32.2311099053171	0.243721591395471	0.635006213424942	4sU (c.f. 4TU / 4sU -ve)	0.00057211196308904
kidney	4sU	4TU -ve	Casp8ap2	0	0.00060790273556231	3.01191583387775	2.36283784451896	0.145762551690162	0.594950963364671	4sU (c.f. 4TU / 4sU -ve)	-0.00060790273556231
kidney	4sU	4TU -ve	Casp9	0.000369015059629673	3.525844439743e-05	30.6536336700292	24.9167299405988	0.00753415503688066	0.125246184096106	4sU (c.f. 4TU / 4sU -ve)	0.000333756615232243
kidney	4sU	4TU -ve	Casr	0.00014867677668748	0	13.5285919841669	12.2683793140481	0.18944506765182	0.618717209386568	4sU (c.f. 4TU / 4sU -ve)	0.00014867677668748
kidney	4sU	4TU -ve	Cast	0.000150218121205397	0.000107992440992612	44.1241571161542	47.6808678835153	0.448860548869486	0.832928180708617	4sU (c.f. 4TU / 4sU -ve)	4.22256802127845e-05
kidney	4sU	4TU -ve	Casz1	0.000222155226579486	0.00042450334959315	55.2126933672877	48.7392179848584	0.912983037415349	1	4sU (c.f. 4TU / 4sU -ve)	-0.000202348123013664
kidney	4sU	4TU -ve	Cat	0.00063446303507783	0.00024680486841815	957.542391568426	1062.79126211726	0.00148980750537023	0.0449501832787699	4sU (c.f. 4TU / 4sU -ve)	0.00038765816665968
kidney	4sU	4TU -ve	Catsper2	0	0	1.98970958483628	3.89354538505618	1	1	4sU (c.f. 4TU / 4sU -ve)	0
kidney	4sU	4TU -ve	Catsperd	0	0	0.332480769608993	0.837185954272188	1	1	4sU (c.f. 4TU / 4sU -ve)	0
kidney	4sU	4TU -ve	Catsperg1	0	0.00241545893719806	0.0769093364769885	0.48098314709409	0.685659736586873	1	4sU (c.f. 4TU / 4sU -ve)	-0.00241545893719806
kidney	4sU	4TU -ve	Cav1	0.000512731418191513	0.00074116461476104	23.7710514578494	17.7737918213818	0.467297796627914	0.853131443183948	4sU (c.f. 4TU / 4sU -ve)	-0.000228433196569527
kidney	4sU	4TU -ve	Cav2	0.000246630439871868	0.000448884322627687	38.9251550117403	37.18935847952	0.212191265175649	0.622264172634563	4sU (c.f. 4TU / 4sU -ve)	-0.000202253882755818
kidney	4sU	4TU -ve	Cavin1	9.96786888036576e-05	0.00023133672748621	88.00364773622	80.38872102666	0.725585406107583	1	4sU (c.f. 4TU / 4sU -ve)	-0.000131658038682552
kidney	4sU	4TU -ve	Cavin2	0.000766496486747247	7.54147812971333e-05	43.5673849997404	47.4474019524376	0.0101964223448262	0.152312533565354	4sU (c.f. 4TU / 4sU -ve)	0.000691081705450113
kidney	4sU	4TU -ve	Cavin3	7.81646930081667e-05	6.37958532695367e-05	23.269310326545	15.558214413079	0.816267959744043	1	4sU (c.f. 4TU / 4sU -ve)	1.436883973863e-05
kidney	4sU	4TU -ve	Cbarp	0	0	3.56354644752564	2.96172533534216	1	1	4sU (c.f. 4TU / 4sU -ve)	0
kidney	4sU	4TU -ve	Cbfa2t2	0.000178603322021787	0.000323015113520413	13.1429488957916	12.9125390754405	0.533715294385127	0.919717210024842	4sU (c.f. 4TU / 4sU -ve)	-0.000144411791498627
kidney	4sU	4TU -ve	Cbfa2t3	9.49739328009467e-05	0	23.2176394818548	14.3835119981641	0.16391189726875	0.618717209386568	4sU (c.f. 4TU / 4sU -ve)	9.49739328009467e-05
kidney	4sU	4TU -ve	Cbfb	7.3583551034932e-05	0.000384633483437763	21.9055138105524	30.4133936630878	0.0252663209230992	0.253737583581095	4sU (c.f. 4TU / 4sU -ve)	-0.000311049932402831
kidney	4sU	4TU -ve	Cbl	0.000102115627336877	0.000210814540446093	23.6451293386682	22.6034133044041	0.304924731484991	0.677872773075275	4sU (c.f. 4TU / 4sU -ve)	-0.000108698913109217
kidney	4sU	4TU -ve	Cblb	0.00017699232907171	0	8.00790880349201	7.17689643932231	0.115224058479021	0.528609560148625	4sU (c.f. 4TU / 4sU -ve)	0.00017699232907171
kidney	4sU	4TU -ve	Cblc	0	0	21.3995140239324	20.02601928038	1	1	4sU (c.f. 4TU / 4sU -ve)	0
kidney	4sU	4TU -ve	Cbll1	0.000520309460387397	0.00027368501076907	14.2054262438012	14.7873744558757	0.431182260082294	0.812024665945541	4sU (c.f. 4TU / 4sU -ve)	0.000246624449618327
kidney	4sU	4TU -ve	Cbr1	0.000226642388497727	0.000148470505138249	51.7651288780042	35.0131937400773	0.453869615346	0.837885725451697	4sU (c.f. 4TU / 4sU -ve)	7.81718833594776e-05
kidney	4sU	4TU -ve	Cbr2	0	0	4.96167769291467	3.03551173599368	1	1	4sU (c.f. 4TU / 4sU -ve)	0
kidney	4sU	4TU -ve	Cbr3	0.000262260687123	0	2.82607679935784	2.00904814078663	0.289366313181756	0.664313370680871	4sU (c.f. 4TU / 4sU -ve)	0.000262260687123
kidney	4sU	4TU -ve	Cbr4	7.62182303380933e-05	0.000540698743228283	29.2524531888533	35.2890405534789	0.291133546613933	0.66571001318352	4sU (c.f. 4TU / 4sU -ve)	-0.00046448051289019
kidney	4sU	4TU -ve	Cbs	0.000399773094646477	0.000182099419594956	186.731678953308	174.506834490215	0.0111200811707768	0.159916423950535	4sU (c.f. 4TU / 4sU -ve)	0.00021767367505152
kidney	4sU	4TU -ve	Cbwd1	0	0.00101145349311159	6.0143348908972	6.92559208613889	0.0399148407367435	0.319449861852578	4sU (c.f. 4TU / 4sU -ve)	-0.00101145349311159
kidney	4sU	4TU -ve	Cbx1	0.000378021348870667	0.000299190530771553	133.555968626123	139.035095747773	0.544291570886927	0.930175154027258	4sU (c.f. 4TU / 4sU -ve)	7.88308180991133e-05
kidney	4sU	4TU -ve	Cbx2	0	0.000266880170803307	5.6027839127909	3.50849057000873	0.166629954703524	0.618717209386568	4sU (c.f. 4TU / 4sU -ve)	-0.000266880170803307
kidney	4sU	4TU -ve	Cbx3	0.000165325740384502	0.000352986503360723	112.71088036566	110.989492972687	0.254663455661136	0.641600150017702	4sU (c.f. 4TU / 4sU -ve)	-0.000187660762976221
kidney	4sU	4TU -ve	Cbx4	0.00023001721790862	0.000111962864450275	33.0987966804017	32.2041572554434	0.267106589240001	0.64735068283962	4sU (c.f. 4TU / 4sU -ve)	0.000118054353458345
kidney	4sU	4TU -ve	Cbx5	0.000381096596542247	0.000378131357769263	51.317818660708	44.763862775188	0.951657860778345	1	4sU (c.f. 4TU / 4sU -ve)	2.96523877298333e-06
kidney	4sU	4TU -ve	Cbx6	0.000268634411731503	0.000301181659531233	166.612913903273	120.46611955398	0.926999669091812	1	4sU (c.f. 4TU / 4sU -ve)	-3.254724779973e-05
kidney	4sU	4TU -ve	Cbx7	0.000256647422345093	0.00021689491522912	25.1201052549312	24.1796188601019	0.975651696405519	1	4sU (c.f. 4TU / 4sU -ve)	3.97525071159733e-05
kidney	4sU	4TU -ve	Cbx8	0.000182348650619983	0.000443557329784873	7.76702866467317	5.7573797543505	0.716122055637892	1	4sU (c.f. 4TU / 4sU -ve)	-0.00026120867916489
kidney	4sU	4TU -ve	Cby1	0.00109511034645608	0.00103824273486191	11.1251861395565	9.26727953161313	0.710658357512757	1	4sU (c.f. 4TU / 4sU -ve)	5.686761159417e-05
kidney	4sU	4TU -ve	Cc2d1a	6.40163881953767e-05	0.00125327795779639	20.6805477875564	13.0406287656233	0.0796477159601196	0.433774048095986	4sU (c.f. 4TU / 4sU -ve)	-0.00118926156960101
kidney	4sU	4TU -ve	Cc2d1b	0.000177268041645063	0.000354052661722313	28.0566460899672	24.7070060063469	0.261686282140286	0.644960267194219	4sU (c.f. 4TU / 4sU -ve)	-0.00017678462007725
kidney	4sU	4TU -ve	Cc2d2a	0	0.00121464515009543	6.6495359086933	6.72045546532841	0.194916964960306	0.618717209386568	4sU (c.f. 4TU / 4sU -ve)	-0.00121464515009543
kidney	4sU	4TU -ve	Ccar1	0.00030899639048448	0.000261451947139207	35.1613860633516	38.2348111255168	0.726493910845929	1	4sU (c.f. 4TU / 4sU -ve)	4.75444433452733e-05
kidney	4sU	4TU -ve	Ccar2	0	0.00029112081513828	2.94073791462427	3.09648651677704	0.234016174987762	0.629033274133118	4sU (c.f. 4TU / 4sU -ve)	-0.00029112081513828
kidney	4sU	4TU -ve	Ccbe1	0.000560385004209927	0.000145116819039323	4.887738881207	4.40813036148418	0.351877116113813	0.726781172576448	4sU (c.f. 4TU / 4sU -ve)	0.000415268185170603
kidney	4sU	4TU -ve	Ccdc102a	0	0	5.0075750292911	4.3189730029258	1	1	4sU (c.f. 4TU / 4sU -ve)	0
kidney	4sU	4TU -ve	Ccdc103	0	0	1.6000868377574	1.27823969692901	1	1	4sU (c.f. 4TU / 4sU -ve)	0
kidney	4sU	4TU -ve	Ccdc106	0	0	1.1589740469456	0.410445199695329	1	1	4sU (c.f. 4TU / 4sU -ve)	0
kidney	4sU	4TU -ve	Ccdc107	0.00236542831680046	0.00143796868158639	216.711900801651	259.155805678195	0.0508805419508599	0.349368523965012	4sU (c.f. 4TU / 4sU -ve)	0.00092745963521407
kidney	4sU	4TU -ve	Ccdc112	0	0	2.26857918043531	2.88573637454138	1	1	4sU (c.f. 4TU / 4sU -ve)	0
kidney	4sU	4TU -ve	Ccdc114	0	0.000367107195301027	5.66995802194994	3.27300057311709	0.152647648961946	0.607309757618571	4sU (c.f. 4TU / 4sU -ve)	-0.000367107195301027
kidney	4sU	4TU -ve	Ccdc115	3.87146728610133e-05	0.000184152562421653	19.6491330730492	18.904207248935	0.130749376167855	0.564985790141098	4sU (c.f. 4TU / 4sU -ve)	-0.00014543788956064
kidney	4sU	4TU -ve	Ccdc116	0	0	0.300380924556514	0.202085849113513	1	1	4sU (c.f. 4TU / 4sU -ve)	0
kidney	4sU	4TU -ve	Ccdc117	0.000220126189915743	0.000114610595001133	24.2659967378406	33.0500330155379	0.530373347437915	0.915917059153374	4sU (c.f. 4TU / 4sU -ve)	0.00010551559491461
kidney	4sU	4TU -ve	Ccdc12	0.000277873895808633	0.000111259777120184	69.2436226727887	55.7221730843775	0.0893682532025154	0.460212906905284	4sU (c.f. 4TU / 4sU -ve)	0.000166614118688449
kidney	4sU	4TU -ve	Ccdc120	0.000320821302534487	0	3.76169848345374	3.67666534927295	0.272330842018718	0.650910274861941	4sU (c.f. 4TU / 4sU -ve)	0.000320821302534487
kidney	4sU	4TU -ve	Ccdc122	0.00225396033640591	0	3.71419199270916	3.56443201229357	0.0468026283303051	0.335304604010732	4sU (c.f. 4TU / 4sU -ve)	0.00225396033640591
kidney	4sU	4TU -ve	Ccdc124	0.000232362257676663	5.53434058331933e-05	38.8048747522601	30.2902916311821	0.265740733700161	0.646478301254495	4sU (c.f. 4TU / 4sU -ve)	0.00017701885184347
kidney	4sU	4TU -ve	Ccdc125	0.00138639951949196	0	4.39541423886518	4.73874851414811	0.0224198959645429	0.240885709875896	4sU (c.f. 4TU / 4sU -ve)	0.00138639951949196
kidney	4sU	4TU -ve	Ccdc126	0.000103167234086453	0	5.87572026063418	6.09596100819912	0.23355493525959	0.628960010876996	4sU (c.f. 4TU / 4sU -ve)	0.000103167234086453
kidney	4sU	4TU -ve	Ccdc127	0.00021374545895613	0.00033027486188612	29.072503766061	28.5850749128983	0.372021846095404	0.747865460495281	4sU (c.f. 4TU / 4sU -ve)	-0.00011652940292999
kidney	4sU	4TU -ve	Ccdc130	0.000324997641339257	0.00121997017806695	9.60635063942276	7.67130315105434	0.199452744162094	0.618717209386568	4sU (c.f. 4TU / 4sU -ve)	-0.000894972536727693
kidney	4sU	4TU -ve	Ccdc134	0	0	5.71421190143752	5.54719089493907	1	1	4sU (c.f. 4TU / 4sU -ve)	0
kidney	4sU	4TU -ve	Ccdc136	0	0	2.54082432829051	1.86452952287006	1	1	4sU (c.f. 4TU / 4sU -ve)	0
kidney	4sU	4TU -ve	Ccdc137	0.000142571998859423	0.00022823234052265	10.2412383900263	6.98250274898222	0.421756576872102	0.802280459657555	4sU (c.f. 4TU / 4sU -ve)	-8.56603416632266e-05
kidney	4sU	4TU -ve	Ccdc138	0	0	2.27012444166933	2.88578099812521	1	1	4sU (c.f. 4TU / 4sU -ve)	0
kidney	4sU	4TU -ve	Ccdc14	0	0	0.781187400355619	0.73103788725653	1	1	4sU (c.f. 4TU / 4sU -ve)	0
kidney	4sU	4TU -ve	Ccdc141	0.000232525867870637	0.000388342477362947	16.3828380583376	10.3311667689545	0.539529946333791	0.926357634103819	4sU (c.f. 4TU / 4sU -ve)	-0.00015581660949231
kidney	4sU	4TU -ve	Ccdc148	0.000436585898275483	0	6.43994129542427	5.85678939473831	0.209949691589948	0.621485341897991	4sU (c.f. 4TU / 4sU -ve)	0.000436585898275483
kidney	4sU	4TU -ve	Ccdc149	0	0.00071530758226037	3.88769854118369	3.20419343732906	0.15283209482745	0.607514229525945	4sU (c.f. 4TU / 4sU -ve)	-0.00071530758226037
kidney	4sU	4TU -ve	Ccdc15	0	0	0.334899576726139	0.457119854139438	1	1	4sU (c.f. 4TU / 4sU -ve)	0
kidney	4sU	4TU -ve	Ccdc151	0	0	7.11563006060426	6.04633769096642	0.999992544517336	1	4sU (c.f. 4TU / 4sU -ve)	0
kidney	4sU	4TU -ve	Ccdc152	0	0	0.50606680157007	0.377248183524198	1	1	4sU (c.f. 4TU / 4sU -ve)	0
kidney	4sU	4TU -ve	Ccdc157	0.000166912781198943	4.62834397852433e-05	21.7022537567567	20.7067738703607	0.181217439419424	0.618717209386568	4sU (c.f. 4TU / 4sU -ve)	0.0001206293414137
kidney	4sU	4TU -ve	Ccdc158	0	0	1.99718419954128	1.9966893693546	1	1	4sU (c.f. 4TU / 4sU -ve)	0
kidney	4sU	4TU -ve	Ccdc159	0.001806684733514	0	1.78154490185622	1.25978279379255	0.248127455593238	0.636281055895822	4sU (c.f. 4TU / 4sU -ve)	0.001806684733514
kidney	4sU	4TU -ve	Ccdc160	0.00096587250482936	0.00056330094352908	6.21901240644539	7.1778399363994	0.844098577592445	1	4sU (c.f. 4TU / 4sU -ve)	0.00040257156130028
kidney	4sU	4TU -ve	Ccdc162	0	0.00085251491901108	1.08698180818945	0.8376259409676	0.201756361656013	0.618717209386568	4sU (c.f. 4TU / 4sU -ve)	-0.00085251491901108
kidney	4sU	4TU -ve	Ccdc163	0	0.000690930308334657	10.1330786029891	9.57064261726694	0.0461415689225132	0.332983962996166	4sU (c.f. 4TU / 4sU -ve)	-0.000690930308334657
kidney	4sU	4TU -ve	Ccdc166	0	0.000217013888888887	4.0896993145179	4.43684217312229	0.278141806377595	0.656703761054734	4sU (c.f. 4TU / 4sU -ve)	-0.000217013888888887
kidney	4sU	4TU -ve	Ccdc167	0.00123365408339501	0	6.00168447090563	4.11369618588408	0.214977260264609	0.622484238749872	4sU (c.f. 4TU / 4sU -ve)	0.00123365408339501
kidney	4sU	4TU -ve	Ccdc169	0	0	0.334899576726139	0.353362578777628	1	1	4sU (c.f. 4TU / 4sU -ve)	0
kidney	4sU	4TU -ve	Ccdc17	0	0	4.33089194806036	4.33827129423096	1	1	4sU (c.f. 4TU / 4sU -ve)	0
kidney	4sU	4TU -ve	Ccdc171	0	0	0.749167038789688	0.505088745188365	1	1	4sU (c.f. 4TU / 4sU -ve)	0
kidney	4sU	4TU -ve	Ccdc173	0	0.000297619047619047	1.91799553828306	2.29105973415043	0.31674436718827	0.690446266986779	4sU (c.f. 4TU / 4sU -ve)	-0.000297619047619047
kidney	4sU	4TU -ve	Ccdc174	6.44246875402633e-05	0.000328407224958947	17.7775795594807	15.4597742803677	0.694076711370045	1	4sU (c.f. 4TU / 4sU -ve)	-0.000263982537418683
kidney	4sU	4TU -ve	Ccdc181	0.00043019641823844	0.000271295636049897	43.3028989024249	43.1232774394559	0.766439433593591	1	4sU (c.f. 4TU / 4sU -ve)	0.000158900782188543
kidney	4sU	4TU -ve	Ccdc186	0.000232792747269387	0.000305924483296867	19.1585555224736	18.4548879879571	0.724737953443843	1	4sU (c.f. 4TU / 4sU -ve)	-7.313173602748e-05
kidney	4sU	4TU -ve	Ccdc189	0.000646621403168443	0	5.77686633030845	6.6618748878884	0.155085114908976	0.609840039809497	4sU (c.f. 4TU / 4sU -ve)	0.000646621403168443
kidney	4sU	4TU -ve	Ccdc191	0.00043544524276072	0	5.65859570056446	7.68915755947223	0.175631359833866	0.618717209386568	4sU (c.f. 4TU / 4sU -ve)	0.00043544524276072
kidney	4sU	4TU -ve	Ccdc22	0.000382096233644267	0.000100918357049147	18.9981357806978	19.6650726900991	0.121838237680603	0.545647268724727	4sU (c.f. 4TU / 4sU -ve)	0.00028117787659512
kidney	4sU	4TU -ve	Ccdc25	7.98415010170251e-05	0.000238647291136366	61.8566794002434	57.6405685367556	0.0471174143033483	0.336339177040697	4sU (c.f. 4TU / 4sU -ve)	-0.000158805790119341
kidney	4sU	4TU -ve	Ccdc28a	6.44870058683167e-05	0.00032975100288363	14.5443678274273	14.2289230044429	0.271201829090164	0.649802808269559	4sU (c.f. 4TU / 4sU -ve)	-0.000265263997015313
kidney	4sU	4TU -ve	Ccdc28b	0	0.00021872265966754	16.8221500021656	16.741657506543	0.174934638519917	0.618717209386568	4sU (c.f. 4TU / 4sU -ve)	-0.00021872265966754
kidney	4sU	4TU -ve	Ccdc3	0.00207116293647662	0	5.00380577537154	5.04123503810059	0.0340671801739493	0.297263896126407	4sU (c.f. 4TU / 4sU -ve)	0.00207116293647662
kidney	4sU	4TU -ve	Ccdc30	0	0.000296033155713437	3.75095022791675	3.95890979772516	0.24941856160664	0.636281055895822	4sU (c.f. 4TU / 4sU -ve)	-0.000296033155713437
kidney	4sU	4TU -ve	Ccdc32	0.000172579060206333	3.55441814175e-05	22.9932390157964	23.738333047374	0.168685111655986	0.618717209386568	4sU (c.f. 4TU / 4sU -ve)	0.000137034878788833
kidney	4sU	4TU -ve	Ccdc34	5.34016874933233e-05	0	27.5011574054058	22.4462104011099	0.281740158317787	0.660156806130182	4sU (c.f. 4TU / 4sU -ve)	5.34016874933233e-05
kidney	4sU	4TU -ve	Ccdc36	0	0	0.682091897754383	0.560207699406921	1	1	4sU (c.f. 4TU / 4sU -ve)	0
kidney	4sU	4TU -ve	Ccdc39	0	0	0.330141445978394	0.126546325059349	1	1	4sU (c.f. 4TU / 4sU -ve)	0
kidney	4sU	4TU -ve	Ccdc43	0.000185661157498127	0.0003306763653587	12.3504778850682	13.0953807068839	0.489618845232392	0.873963896532878	4sU (c.f. 4TU / 4sU -ve)	-0.000145015207860573
kidney	4sU	4TU -ve	Ccdc47	0.00031568538664891	0.000166543808147697	92.364931388114	97.6418538933563	0.0396214135131797	0.318328782033032	4sU (c.f. 4TU / 4sU -ve)	0.000149141578501213
kidney	4sU	4TU -ve	Ccdc50	0.000352128674130717	0.00013178167660661	52.4238080360885	51.6616227359616	0.102383152496494	0.495913869482665	4sU (c.f. 4TU / 4sU -ve)	0.000220346997524107
kidney	4sU	4TU -ve	Ccdc51	0.000108436347863803	0	9.25685561469133	8.9268653572454	0.252820363250879	0.640724800534472	4sU (c.f. 4TU / 4sU -ve)	0.000108436347863803
kidney	4sU	4TU -ve	Ccdc57	0	0.00037622272385252	5.48705443720974	4.50154660574816	0.214422578756047	0.622484238749872	4sU (c.f. 4TU / 4sU -ve)	-0.00037622272385252
kidney	4sU	4TU -ve	Ccdc58	0.000228743549811545	4.15141151399987e-05	32.9371028534941	42.7309197903849	0.0213702274243933	0.233105968907367	4sU (c.f. 4TU / 4sU -ve)	0.000187229434671546
kidney	4sU	4TU -ve	Ccdc59	0	0.000158136016153953	15.5614590425004	15.0923599187522	0.0418402512865345	0.322416670238258	4sU (c.f. 4TU / 4sU -ve)	-0.000158136016153953
kidney	4sU	4TU -ve	Ccdc6	0.00054347876176026	0.000479682996863567	131.755946845153	126.805098004712	0.414868540961157	0.795176821758703	4sU (c.f. 4TU / 4sU -ve)	6.37957648966934e-05
kidney	4sU	4TU -ve	Ccdc61	0	0	6.77143318820508	4.30723562631476	1	1	4sU (c.f. 4TU / 4sU -ve)	0
kidney	4sU	4TU -ve	Ccdc62	0.00154698242933537	0.000577700751010973	1.2908052624917	0.953072557667112	0.732831143588017	1	4sU (c.f. 4TU / 4sU -ve)	0.000969281678324397
kidney	4sU	4TU -ve	Ccdc65	0	0	0.458838503028414	0.394159094865009	0.999993912623895	1	4sU (c.f. 4TU / 4sU -ve)	0
kidney	4sU	4TU -ve	Ccdc66	7.40740740740733e-05	0.000206185567010307	14.3003387122288	16.2859941099135	0.733686969904826	1	4sU (c.f. 4TU / 4sU -ve)	-0.000132111492936233
kidney	4sU	4TU -ve	Ccdc68	0	0.00039158353399839	9.74547879053248	8.23551456928651	0.0189809567973257	0.215026294939998	4sU (c.f. 4TU / 4sU -ve)	-0.00039158353399839
kidney	4sU	4TU -ve	Ccdc69	0.00164203612479474	0	1.0988973921649	0.668121751565937	0.244767636218257	0.635217748379997	4sU (c.f. 4TU / 4sU -ve)	0.00164203612479474
kidney	4sU	4TU -ve	Ccdc71	7.78836934177733e-05	7.02715997329667e-05	25.9982514372585	27.862050788772	0.936032500896162	1	4sU (c.f. 4TU / 4sU -ve)	7.61209368480666e-06
kidney	4sU	4TU -ve	Ccdc71l	0	0.000145569881919923	7.9960929601092	11.1183022810393	0.138187826916346	0.582452537997565	4sU (c.f. 4TU / 4sU -ve)	-0.000145569881919923
kidney	4sU	4TU -ve	Ccdc73	0	0	4.00356749910076	5.19523411172585	1	1	4sU (c.f. 4TU / 4sU -ve)	0
kidney	4sU	4TU -ve	Ccdc77	0	0.000462107208872457	7.22737675566596	8.29797181817927	0.194982787947381	0.618717209386568	4sU (c.f. 4TU / 4sU -ve)	-0.000462107208872457
kidney	4sU	4TU -ve	Ccdc8	0	0	1.76538393551082	1.28753824661287	1	1	4sU (c.f. 4TU / 4sU -ve)	0
kidney	4sU	4TU -ve	Ccdc80	0.000957793999400883	0	2.63758050726115	1.72559870289727	0.0740649417789224	0.416820695352374	4sU (c.f. 4TU / 4sU -ve)	0.000957793999400883
kidney	4sU	4TU -ve	Ccdc82	6.03099933659e-05	0.000114508187335393	10.4977394736061	9.74466036135526	0.536803309653344	0.923296300305312	4sU (c.f. 4TU / 4sU -ve)	-5.41981939694933e-05
kidney	4sU	4TU -ve	Ccdc84	0.00022545767021168	9.75226132078033e-05	25.7207120313559	32.5632417900343	0.306629550980072	0.678657551999519	4sU (c.f. 4TU / 4sU -ve)	0.000127935057003877
kidney	4sU	4TU -ve	Ccdc85a	0	0	0.483920377189097	1.03145231012175	1	1	4sU (c.f. 4TU / 4sU -ve)	0
kidney	4sU	4TU -ve	Ccdc85c	0.000308606443310288	0.000373937045954827	38.0215856743244	34.9755018585406	0.582221810005715	0.964245478594884	4sU (c.f. 4TU / 4sU -ve)	-6.53306026445388e-05
kidney	4sU	4TU -ve	Ccdc86	0.000853927423452877	0.000167070088171687	16.7645311237764	17.6959699400619	0.370609784297768	0.746326517231686	4sU (c.f. 4TU / 4sU -ve)	0.00068685733528119
kidney	4sU	4TU -ve	Ccdc88a	0.000106974753958063	0	5.28330734457818	4.63733740685631	0.257209333058086	0.642139337220894	4sU (c.f. 4TU / 4sU -ve)	0.000106974753958063
kidney	4sU	4TU -ve	Ccdc88b	0	0	1.38694583067604	0.708248837558991	1	1	4sU (c.f. 4TU / 4sU -ve)	0
kidney	4sU	4TU -ve	Ccdc88c	0.000164989275697077	8.35840855901033e-05	19.7785727546848	15.7500518899518	0.725760351859909	1	4sU (c.f. 4TU / 4sU -ve)	8.14051901069733e-05
kidney	4sU	4TU -ve	Ccdc9	0.000138715494520737	0	18.5934812308467	14.7424405609928	0.205380610483148	0.618717209386568	4sU (c.f. 4TU / 4sU -ve)	0.000138715494520737
kidney	4sU	4TU -ve	Ccdc90b	0.00032605876860182	0.000235935314797917	18.5996645931895	19.5923828444966	0.853278237348011	1	4sU (c.f. 4TU / 4sU -ve)	9.01234538039033e-05
kidney	4sU	4TU -ve	Ccdc91	0.000352378870941457	0.000154627027735473	55.907474654308	55.1005983656471	0.0399280192012921	0.319449861852578	4sU (c.f. 4TU / 4sU -ve)	0.000197751843205983
kidney	4sU	4TU -ve	Ccdc92	0	0	7.06864098499115	5.55960374000614	1	1	4sU (c.f. 4TU / 4sU -ve)	0
kidney	4sU	4TU -ve	Ccdc93	0.00033515322578434	5.72737686139733e-05	17.5537261443209	14.7313374409435	0.179037454346468	0.618717209386568	4sU (c.f. 4TU / 4sU -ve)	0.000277879457170367
kidney	4sU	4TU -ve	Ccdc94	0	0	1.72656379640665	1.68911202157904	1	1	4sU (c.f. 4TU / 4sU -ve)	0
kidney	4sU	4TU -ve	Ccdc96	0	0	1.46129687769997	1.29669660006548	1	1	4sU (c.f. 4TU / 4sU -ve)	0
kidney	4sU	4TU -ve	Ccdc97	0.000347244332654097	4.21674045962467e-05	25.8666540054184	22.4062583977627	0.292067634605611	0.666679296588512	4sU (c.f. 4TU / 4sU -ve)	0.00030507692805785
kidney	4sU	4TU -ve	Cchcr1	0.000472813238770683	0	4.43793973875479	2.43124961719541	0.356597051474045	0.730362800701476	4sU (c.f. 4TU / 4sU -ve)	0.000472813238770683
kidney	4sU	4TU -ve	Cck	0	0.00040752504573717	20.2442211544411	9.94996240397913	0.0165345208382572	0.198327378671145	4sU (c.f. 4TU / 4sU -ve)	-0.00040752504573717
kidney	4sU	4TU -ve	Cckar	0.00049540092936937	0.000324034500575567	130.827552100829	143.405422818703	0.174917262408806	0.618717209386568	4sU (c.f. 4TU / 4sU -ve)	0.000171366428793803
kidney	4sU	4TU -ve	Ccl11	0	0	1.18855611675719	1.29598254638731	0.999995695575077	1	4sU (c.f. 4TU / 4sU -ve)	0
kidney	4sU	4TU -ve	Ccl12	0	0	1.72362911909584	0.449947479177892	1	1	4sU (c.f. 4TU / 4sU -ve)	0
kidney	4sU	4TU -ve	Ccl19	0	0.000727008360596147	8.98061912527824	4.368178645255	0.166814937130695	0.618717209386568	4sU (c.f. 4TU / 4sU -ve)	-0.000727008360596147
kidney	4sU	4TU -ve	Ccl2	0.000272182906913443	0	3.68193005886772	0.705858045905142	0.286282057698097	0.662048905758057	4sU (c.f. 4TU / 4sU -ve)	0.000272182906913443
kidney	4sU	4TU -ve	Ccl21a	0.000627352572145543	0.000555145342208417	5.78900010763746	4.23534936867614	0.98865478045599	1	4sU (c.f. 4TU / 4sU -ve)	7.22072299371267e-05
kidney	4sU	4TU -ve	Ccl25	0.000139470013947	9.24385283786267e-05	11.7032864665637	12.2492117689229	0.953782890552948	1	4sU (c.f. 4TU / 4sU -ve)	4.70314855683733e-05
kidney	4sU	4TU -ve	Ccl27a	0	0	17.0630698827277	19.6055869136861	1	1	4sU (c.f. 4TU / 4sU -ve)	0
kidney	4sU	4TU -ve	Ccl28	0	0.00022609088853719	7.93637398101797	7.89745992262876	0.12017503439961	0.542270285919915	4sU (c.f. 4TU / 4sU -ve)	-0.00022609088853719
kidney	4sU	4TU -ve	Ccl4	0	0	1.19061724818487	0.686776336258188	1	1	4sU (c.f. 4TU / 4sU -ve)	0
kidney	4sU	4TU -ve	Ccl5	0.000172265288544357	0	10.2800055276549	3.15964495760726	0.185479975119292	0.618717209386568	4sU (c.f. 4TU / 4sU -ve)	0.000172265288544357
kidney	4sU	4TU -ve	Ccl6	0	0	13.9890357472787	8.34581941309938	0.999993912623895	1	4sU (c.f. 4TU / 4sU -ve)	0
kidney	4sU	4TU -ve	Ccl8	0.00207684319833852	0	2.76918963516892	1.52713094666667	0.228785029303728	0.626400327392947	4sU (c.f. 4TU / 4sU -ve)	0.00207684319833852
kidney	4sU	4TU -ve	Ccl9	0	0	3.42630252117112	2.23004032978322	1	1	4sU (c.f. 4TU / 4sU -ve)	0
kidney	4sU	4TU -ve	Ccm2	0	0	16.3932902139126	12.3261699502822	0.999992544517336	1	4sU (c.f. 4TU / 4sU -ve)	0
kidney	4sU	4TU -ve	Ccm2l	0	0.000294204177699323	5.99438830781091	5.39664108069382	0.224800460081596	0.625001424018864	4sU (c.f. 4TU / 4sU -ve)	-0.000294204177699323
kidney	4sU	4TU -ve	Ccna2	0.000777203842632447	0	2.39890098220589	1.04255201848158	0.240033794285108	0.632924788868121	4sU (c.f. 4TU / 4sU -ve)	0.000777203842632447
kidney	4sU	4TU -ve	Ccnb1	0	0	1.10625278164007	1.34383355299691	1	1	4sU (c.f. 4TU / 4sU -ve)	0
kidney	4sU	4TU -ve	Ccnb2	0	0.00097181729834791	1.08119116458548	0.59626725577044	0.166105724057177	0.618717209386568	4sU (c.f. 4TU / 4sU -ve)	-0.00097181729834791
kidney	4sU	4TU -ve	Ccnc	0.00021860954138431	0.000320731814791233	26.8323112813232	26.3581137049657	0.587612817695091	0.968140531246976	4sU (c.f. 4TU / 4sU -ve)	-0.000102122273406923
kidney	4sU	4TU -ve	Ccnd1	0.000207552506239047	0.00016067243754945	287.022765924144	285.672769999323	0.607422657200729	0.98713900308361	4sU (c.f. 4TU / 4sU -ve)	4.68800686895965e-05
kidney	4sU	4TU -ve	Ccnd2	0.000162597773159883	9.23763147129067e-05	61.0263366130318	62.2957551750222	0.264608156615446	0.646442398665665	4sU (c.f. 4TU / 4sU -ve)	7.02214584469767e-05
kidney	4sU	4TU -ve	Ccnd3	0.00020391330803572	0.0002730988461906	127.04219373626	126.838339146568	0.394531731861945	0.772483656810309	4sU (c.f. 4TU / 4sU -ve)	-6.918553815488e-05
kidney	4sU	4TU -ve	Ccndbp1	0.000158903508599347	0.000301557739397783	32.3984733194266	28.7584773005273	0.186065529211404	0.618717209386568	4sU (c.f. 4TU / 4sU -ve)	-0.000142654230798437
kidney	4sU	4TU -ve	Ccne1	0	0	0.691985319576526	0.343152293859824	1	1	4sU (c.f. 4TU / 4sU -ve)	0
kidney	4sU	4TU -ve	Ccne2	0	0	0.92725326640168	0.692182726076376	1	1	4sU (c.f. 4TU / 4sU -ve)	0
kidney	4sU	4TU -ve	Ccng1	0.000538711070921343	0.000125383955849784	156.37293085427	183.952173601908	0.000354728978065304	0.0189301548199265	4sU (c.f. 4TU / 4sU -ve)	0.000413327115071559
kidney	4sU	4TU -ve	Ccng2	0.000592728831044507	0.000254885907380863	15.2994221285977	13.5727967101586	0.11224795649064	0.522380273221138	4sU (c.f. 4TU / 4sU -ve)	0.000337842923663643
kidney	4sU	4TU -ve	Ccnh	0.000420272180804067	0.00015683721862771	38.2096073829085	45.7841486523554	0.0424851809317333	0.324466866845602	4sU (c.f. 4TU / 4sU -ve)	0.000263434962176357
kidney	4sU	4TU -ve	Ccni	0.00083471137326918	0.00033214747768172	403.560825628476	397.788136867061	0.00168814513637851	0.0486397497725987	4sU (c.f. 4TU / 4sU -ve)	0.00050256389558746
kidney	4sU	4TU -ve	Ccnj	0	0	2.48836099808182	4.00159963344644	1	1	4sU (c.f. 4TU / 4sU -ve)	0
kidney	4sU	4TU -ve	Ccnjl	0	0	1.48923471815381	0.557389782798368	1	1	4sU (c.f. 4TU / 4sU -ve)	0
kidney	4sU	4TU -ve	Ccnk	0.000150534355291942	3.86473429951667e-05	33.4627188207177	27.5610882319413	0.323794379380907	0.698461734119989	4sU (c.f. 4TU / 4sU -ve)	0.000111887012296775
kidney	4sU	4TU -ve	Ccnl1	6.83319002846768e-05	0.000149561276954288	45.4754185563135	55.7111411727475	0.239067581393647	0.632453165719192	4sU (c.f. 4TU / 4sU -ve)	-8.12293766696116e-05
kidney	4sU	4TU -ve	Ccnl2	0.000370913614399387	0.000134503840697178	85.1272785978634	105.978518651811	0.127467366920497	0.559552763163504	4sU (c.f. 4TU / 4sU -ve)	0.000236409773702208
kidney	4sU	4TU -ve	Ccnt1	8.86799608708426e-05	0.000433950984925867	70.9873190999848	79.8011248873908	0.0013788616926472	0.043122482798816	4sU (c.f. 4TU / 4sU -ve)	-0.000345271024055024
kidney	4sU	4TU -ve	Ccnt2	3.365643511039e-05	0.000407942055204233	28.4049410738309	32.9564377027025	0.0455613679090436	0.331263066676263	4sU (c.f. 4TU / 4sU -ve)	-0.000374285620093843
kidney	4sU	4TU -ve	Ccny	0.000121437028442312	0.00022244434675313	53.8502465256287	57.2984300870381	0.23308136835023	0.628960010876996	4sU (c.f. 4TU / 4sU -ve)	-0.000101007318310819
kidney	4sU	4TU -ve	Ccnyl1	0.00032626921168547	9.85027580772233e-05	10.7197413896534	8.84697137483824	0.22700077583659	0.625766147614961	4sU (c.f. 4TU / 4sU -ve)	0.000227766453608247
kidney	4sU	4TU -ve	Ccp110	0.00034794711203897	0	2.66918396675715	1.23027080588009	0.372603605422736	0.748595509985426	4sU (c.f. 4TU / 4sU -ve)	0.00034794711203897
kidney	4sU	4TU -ve	Ccpg1,Gm44503	0.00043294823113205	0.00029195027303305	202.573011994707	197.734875535497	0.158039931421709	0.613614223530208	4sU (c.f. 4TU / 4sU -ve)	0.000140997958099
kidney	4sU	4TU -ve	Ccpg1os	0.000384911336410007	0.000285601171144613	25.6761207332849	24.7350449762011	0.963403507546204	1	4sU (c.f. 4TU / 4sU -ve)	9.93101652653933e-05
kidney	4sU	4TU -ve	Ccr1	0.00113378684807256	0	0.65241085981905	0.208161669026029	0.488222088204915	0.872332637349139	4sU (c.f. 4TU / 4sU -ve)	0.00113378684807256
kidney	4sU	4TU -ve	Ccr2	4.92732200049267e-05	0	10.5713494409821	5.24777404278598	0.36606164904908	0.741104414524726	4sU (c.f. 4TU / 4sU -ve)	4.92732200049267e-05
kidney	4sU	4TU -ve	Ccr5	0.00038368582400706	0.00630914826498422	18.3214043647451	8.53001568026237	0.991723913571023	1	4sU (c.f. 4TU / 4sU -ve)	-0.00592546244097716
kidney	4sU	4TU -ve	Ccrl2	0	0	3.28963369139073	2.6889038572741	1	1	4sU (c.f. 4TU / 4sU -ve)	0
kidney	4sU	4TU -ve	Ccs	0.00033645576005239	0.00016633410442077	166.849428712691	172.288601025485	0.0105512544949926	0.155912712052221	4sU (c.f. 4TU / 4sU -ve)	0.00017012165563162
kidney	4sU	4TU -ve	Ccser1	0.00017853954650955	0	6.65286410915208	8.0701036329958	0.197563147475189	0.618717209386568	4sU (c.f. 4TU / 4sU -ve)	0.00017853954650955
kidney	4sU	4TU -ve	Ccser2	0.000308525599144243	0.00020064968520663	159.499063614924	163.521155682405	0.20499219560332	0.618717209386568	4sU (c.f. 4TU / 4sU -ve)	0.000107875913937613
kidney	4sU	4TU -ve	Cct2	0.00028191940697977	0.000162603327264638	115.803600258796	115.924894859194	0.0418732118815784	0.322416670238258	4sU (c.f. 4TU / 4sU -ve)	0.000119316079715132
kidney	4sU	4TU -ve	Cct3	0.000157059747051686	0.000142506112962172	127.205114839789	114.520844915558	0.814107324387466	1	4sU (c.f. 4TU / 4sU -ve)	1.4553634089514e-05
kidney	4sU	4TU -ve	Cct4	0.000310559911815213	0.000172794777813407	120.56959929574	134.506340540254	0.161036985845589	0.615996825499268	4sU (c.f. 4TU / 4sU -ve)	0.000137765134001807
kidney	4sU	4TU -ve	Cct5	0.000569496627477943	0.000341275176458967	112.485838579273	125.092076994459	0.0771100258439191	0.426867880186458	4sU (c.f. 4TU / 4sU -ve)	0.000228221451018977
kidney	4sU	4TU -ve	Cct6b	0	0	1.52575527537066	2.09606987457149	1	1	4sU (c.f. 4TU / 4sU -ve)	0
kidney	4sU	4TU -ve	Cct7	0.00053920937731509	0.000222830621545394	166.815296503688	153.392500470158	0.0429940440285625	0.324540494824631	4sU (c.f. 4TU / 4sU -ve)	0.000316378755769696
kidney	4sU	4TU -ve	Cct8	0.000264234311652867	0.000215250379786807	202.82222548393	200.917524765207	0.232435343842616	0.628960010876996	4sU (c.f. 4TU / 4sU -ve)	4.898393186606e-05
kidney	4sU	4TU -ve	Ccz1	0.000355749671226893	0.000269876939770812	30.1686012964974	33.151960207834	0.624947775658461	1	4sU (c.f. 4TU / 4sU -ve)	8.58727314560818e-05
kidney	4sU	4TU -ve	Cd109	0	0	0.640197599003495	0.235709990239347	1	1	4sU (c.f. 4TU / 4sU -ve)	0
kidney	4sU	4TU -ve	Cd14	0.000488042947779403	0	10.7572991264801	6.30219077236913	0.234536475169065	0.629401050773014	4sU (c.f. 4TU / 4sU -ve)	0.000488042947779403
kidney	4sU	4TU -ve	Cd151	0.00056330635988538	0.000170638641111207	102.541091894126	94.7462051827063	0.019405636614157	0.217759623269424	4sU (c.f. 4TU / 4sU -ve)	0.000392667718774173
kidney	4sU	4TU -ve	Cd160	0	0	0.771313463170661	0.322106917513725	1	1	4sU (c.f. 4TU / 4sU -ve)	0
kidney	4sU	4TU -ve	Cd163	0	0	0.595547074552081	0.773798070043056	1	1	4sU (c.f. 4TU / 4sU -ve)	0
kidney	4sU	4TU -ve	Cd164	0.00047957955283772	0.000114952483343628	307.523381341591	327.417500944063	0.00447280219846454	0.0885382146164267	4sU (c.f. 4TU / 4sU -ve)	0.000364627069494092
kidney	4sU	4TU -ve	Cd164l2	0.00202511138112596	0	5.06877927076699	4.69358808965652	0.191872450714072	0.618717209386568	4sU (c.f. 4TU / 4sU -ve)	0.00202511138112596
kidney	4sU	4TU -ve	Cd180	0	0	3.15030837650245	2.04159803865535	1	1	4sU (c.f. 4TU / 4sU -ve)	0
kidney	4sU	4TU -ve	Cd1d1	0.0009290226681531	0	2.68078161678641	2.16815381376591	0.149522145042121	0.601337152902812	4sU (c.f. 4TU / 4sU -ve)	0.0009290226681531
kidney	4sU	4TU -ve	Cd2	0	0	0.669421993125626	0.327535619123831	1	1	4sU (c.f. 4TU / 4sU -ve)	0
kidney	4sU	4TU -ve	Cd200	0	0.0002292211066795	15.9548315588617	17.6880898369019	0.190331710227292	0.618717209386568	4sU (c.f. 4TU / 4sU -ve)	-0.0002292211066795
kidney	4sU	4TU -ve	Cd209a	0.000434593654932637	0	1.12588143078017	1.85187096097386	0.159512939745776	0.614242019514255	4sU (c.f. 4TU / 4sU -ve)	0.000434593654932637
kidney	4sU	4TU -ve	Cd22	0.0222222222222222	0.00179211469534049	0.210761941707494	0.554351872842111	0.420114583358203	0.800936612782277	4sU (c.f. 4TU / 4sU -ve)	0.0204301075268817
kidney	4sU	4TU -ve	Cd244	0	0	0.545780743663456	0.254386886723516	1	1	4sU (c.f. 4TU / 4sU -ve)	0
kidney	4sU	4TU -ve	Cd247	0	0	1.24956242198561	0.751876131995632	1	1	4sU (c.f. 4TU / 4sU -ve)	0
kidney	4sU	4TU -ve	Cd248	0	0	9.79451730150562	7.8728216789819	1	1	4sU (c.f. 4TU / 4sU -ve)	0
kidney	4sU	4TU -ve	Cd24a	0.000150445327502746	9.98898793488676e-05	146.035202704315	116.142192435437	0.727021293749823	1	4sU (c.f. 4TU / 4sU -ve)	5.05554481538787e-05
kidney	4sU	4TU -ve	Cd27	0	0	1.13583485145167	0.780093883303278	1	1	4sU (c.f. 4TU / 4sU -ve)	0
kidney	4sU	4TU -ve	Cd274	0	0.00030978934324659	7.57311653995219	3.06196350215796	0.13717181938131	0.580193364606802	4sU (c.f. 4TU / 4sU -ve)	-0.00030978934324659
kidney	4sU	4TU -ve	Cd276	0	0.00304878048780487	0.339856416190255	0.56132656624787	0.101866360070564	0.493934654954543	4sU (c.f. 4TU / 4sU -ve)	-0.00304878048780487
kidney	4sU	4TU -ve	Cd2ap	0.000132735717473502	0.00018110096423766	75.1978106950455	76.3561683598673	0.564249414752114	0.949568657185745	4sU (c.f. 4TU / 4sU -ve)	-4.83652467641585e-05
kidney	4sU	4TU -ve	Cd2bp2	0.000170479682925998	0.000135005426723106	43.0485992050776	40.9838451744973	0.769669973790118	1	4sU (c.f. 4TU / 4sU -ve)	3.54742562028927e-05
kidney	4sU	4TU -ve	Cd300a	0	0.00345349673055085	1.37433515242774	2.28946911877094	0.024335314275183	0.248555448404188	4sU (c.f. 4TU / 4sU -ve)	-0.00345349673055085
kidney	4sU	4TU -ve	Cd300c2	0	0	2.61862357347194	2.16905609894865	1	1	4sU (c.f. 4TU / 4sU -ve)	0
kidney	4sU	4TU -ve	Cd300ld	0	0	2.64749418618938	2.8449527201947	1	1	4sU (c.f. 4TU / 4sU -ve)	0
kidney	4sU	4TU -ve	Cd300lg	0.000212313760815123	0.000599715459458	39.1809431252284	32.7398075804552	0.32867466911071	0.702588267396771	4sU (c.f. 4TU / 4sU -ve)	-0.000387401698642877
kidney	4sU	4TU -ve	Cd302	0.000489517701053347	5.83442819479784e-05	52.1041366534441	50.2877064621768	0.00247888147690395	0.0630614413642587	4sU (c.f. 4TU / 4sU -ve)	0.000431173419105368
kidney	4sU	4TU -ve	Cd320	0.000485970364404927	5.155968032998e-05	26.6906497646202	24.2877497810372	0.0542611595283037	0.359414585695699	4sU (c.f. 4TU / 4sU -ve)	0.000434410684074947
kidney	4sU	4TU -ve	Cd33	0	0	1.32496623897185	1.00843381702529	1	1	4sU (c.f. 4TU / 4sU -ve)	0
kidney	4sU	4TU -ve	Cd34	0.000396437583712487	0.00010650647799871	29.599010414458	27.1934061288227	0.115314208467803	0.52881621278606	4sU (c.f. 4TU / 4sU -ve)	0.000289931105713777
kidney	4sU	4TU -ve	Cd36	0.00041974091529323	0.000164404644712767	243.920069331543	361.885824641758	0.000239071068597514	0.0147563963399891	4sU (c.f. 4TU / 4sU -ve)	0.000255336270580463
kidney	4sU	4TU -ve	Cd37	0	0	2.73318494814574	0.764904333521988	1	1	4sU (c.f. 4TU / 4sU -ve)	0
kidney	4sU	4TU -ve	Cd38	0	0	4.52736001288744	5.12491274598529	1	1	4sU (c.f. 4TU / 4sU -ve)	0
kidney	4sU	4TU -ve	Cd3d	0	0.0086021505376344	3.45233353041671	2.2870911888578	0.181892323918144	0.618717209386568	4sU (c.f. 4TU / 4sU -ve)	-0.0086021505376344
kidney	4sU	4TU -ve	Cd3e	0	0	1.1532231450849	0.347506752212818	1	1	4sU (c.f. 4TU / 4sU -ve)	0
[truncated: 38,347 more rows]
